# Supplementary material for: Using game theory to thwart multistage privacy intrusions when sharing data
Source: Sci Adv. 2021 Dec 10;7(50):eabe9986. doi: 10.1126/sciadv.abe9986 (PMC8664254; doi:10.1126/sciadv.abe9986)
Supplement: Supplementary file 2 — Data S1 [file sciadv.abe9986_data_s1.zip]

Archive with 402 entries (373 files):
- sciadv.abe9986_data_s1/data/simu/birth_year1.txt
- sciadv.abe9986_data_s1/data/simu/birth_year2.txt
- sciadv.abe9986_data_s1/data/simu/birth_year3.txt
- sciadv.abe9986_data_s1/data/simu/ped1.txt
- sciadv.abe9986_data_s1/data/simu/ped2.txt
- sciadv.abe9986_data_s1/data/simu/ped3.txt
- sciadv.abe9986_data_s1/data/simu/state1.txt
- sciadv.abe9986_data_s1/data/simu/state2.txt
- sciadv.abe9986_data_s1/data/simu/state3.txt
- sciadv.abe9986_data_s1/data/simu/surname1.txt
- sciadv.abe9986_data_s1/data/simu/surname2.txt
- sciadv.abe9986_data_s1/data/simu/surname3.txt
- sciadv.abe9986_data_s1/data/simu/
- sciadv.abe9986_data_s1/data/MU.txt
- sciadv.abe9986_data_s1/data/Venter.txt
- sciadv.abe9986_data_s1/data/Ysearch.txt
- sciadv.abe9986_data_s1/data/Ysearch_ID.txt
- sciadv.abe9986_data_s1/data/
- sciadv.abe9986_data_s1/DemoKAnonymization/.idea/libraries/libarx_3_9_0.xml
- sciadv.abe9986_data_s1/DemoKAnonymization/.idea/libraries/
- sciadv.abe9986_data_s1/DemoKAnonymization/.idea/.gitignore
- sciadv.abe9986_data_s1/DemoKAnonymization/.idea/misc.xml
- sciadv.abe9986_data_s1/DemoKAnonymization/.idea/modules.xml
- sciadv.abe9986_data_s1/DemoKAnonymization/.idea/workspace.xml
- sciadv.abe9986_data_s1/DemoKAnonymization/.idea/
- sciadv.abe9986_data_s1/DemoKAnonymization/exp/2058/data/hierarchy/hierarchy_State.csv
- sciadv.abe9986_data_s1/DemoKAnonymization/exp/2058/data/hierarchy/hierarchy_STR1.csv
- sciadv.abe9986_data_s1/DemoKAnonymization/exp/2058/data/hierarchy/hierarchy_STR10.csv
- sciadv.abe9986_data_s1/DemoKAnonymization/exp/2058/data/hierarchy/hierarchy_STR11.csv
- sciadv.abe9986_data_s1/DemoKAnonymization/exp/2058/data/hierarchy/hierarchy_STR12.csv
- sciadv.abe9986_data_s1/DemoKAnonymization/exp/2058/data/hierarchy/hierarchy_STR2.csv
- sciadv.abe9986_data_s1/DemoKAnonymization/exp/2058/data/hierarchy/hierarchy_STR3.csv
- sciadv.abe9986_data_s1/DemoKAnonymization/exp/2058/data/hierarchy/hierarchy_STR4.csv
- sciadv.abe9986_data_s1/DemoKAnonymization/exp/2058/data/hierarchy/hierarchy_STR5.csv
- sciadv.abe9986_data_s1/DemoKAnonymization/exp/2058/data/hierarchy/hierarchy_STR6.csv
- sciadv.abe9986_data_s1/DemoKAnonymization/exp/2058/data/hierarchy/hierarchy_STR7.csv
- sciadv.abe9986_data_s1/DemoKAnonymization/exp/2058/data/hierarchy/hierarchy_STR8.csv
- sciadv.abe9986_data_s1/DemoKAnonymization/exp/2058/data/hierarchy/hierarchy_STR9.csv
- sciadv.abe9986_data_s1/DemoKAnonymization/exp/2058/data/hierarchy/hierarchy_YOB.csv
- sciadv.abe9986_data_s1/DemoKAnonymization/exp/2058/data/hierarchy/
- sciadv.abe9986_data_s1/DemoKAnonymization/exp/2058/data/target_data/i0.csv
- sciadv.abe9986_data_s1/DemoKAnonymization/exp/2058/data/target_data/i1.csv
- sciadv.abe9986_data_s1/DemoKAnonymization/exp/2058/data/target_data/i10.csv
- sciadv.abe9986_data_s1/DemoKAnonymization/exp/2058/data/target_data/i11.csv
- sciadv.abe9986_data_s1/DemoKAnonymization/exp/2058/data/target_data/i12.csv
- sciadv.abe9986_data_s1/DemoKAnonymization/exp/2058/data/target_data/i13.csv
- sciadv.abe9986_data_s1/DemoKAnonymization/exp/2058/data/target_data/i14.csv
- sciadv.abe9986_data_s1/DemoKAnonymization/exp/2058/data/target_data/i15.csv
- sciadv.abe9986_data_s1/DemoKAnonymization/exp/2058/data/target_data/i16.csv
- sciadv.abe9986_data_s1/DemoKAnonymization/exp/2058/data/target_data/i17.csv
- sciadv.abe9986_data_s1/DemoKAnonymization/exp/2058/data/target_data/i18.csv
- sciadv.abe9986_data_s1/DemoKAnonymization/exp/2058/data/target_data/i19.csv
- sciadv.abe9986_data_s1/DemoKAnonymization/exp/2058/data/target_data/i2.csv
- sciadv.abe9986_data_s1/DemoKAnonymization/exp/2058/data/target_data/i20.csv
- sciadv.abe9986_data_s1/DemoKAnonymization/exp/2058/data/target_data/i21.csv
- sciadv.abe9986_data_s1/DemoKAnonymization/exp/2058/data/target_data/i22.csv
- sciadv.abe9986_data_s1/DemoKAnonymization/exp/2058/data/target_data/i23.csv
- sciadv.abe9986_data_s1/DemoKAnonymization/exp/2058/data/target_data/i24.csv
- sciadv.abe9986_data_s1/DemoKAnonymization/exp/2058/data/target_data/i25.csv
- sciadv.abe9986_data_s1/DemoKAnonymization/exp/2058/data/target_data/i26.csv
- sciadv.abe9986_data_s1/DemoKAnonymization/exp/2058/data/target_data/i27.csv
- sciadv.abe9986_data_s1/DemoKAnonymization/exp/2058/data/target_data/i28.csv
- sciadv.abe9986_data_s1/DemoKAnonymization/exp/2058/data/target_data/i29.csv
- sciadv.abe9986_data_s1/DemoKAnonymization/exp/2058/data/target_data/i3.csv
- sciadv.abe9986_data_s1/DemoKAnonymization/exp/2058/data/target_data/i30.csv
- sciadv.abe9986_data_s1/DemoKAnonymization/exp/2058/data/target_data/i31.csv
- sciadv.abe9986_data_s1/DemoKAnonymization/exp/2058/data/target_data/i32.csv
- sciadv.abe9986_data_s1/DemoKAnonymization/exp/2058/data/target_data/i33.csv
- sciadv.abe9986_data_s1/DemoKAnonymization/exp/2058/data/target_data/i34.csv
- sciadv.abe9986_data_s1/DemoKAnonymization/exp/2058/data/target_data/i35.csv
- sciadv.abe9986_data_s1/DemoKAnonymization/exp/2058/data/target_data/i36.csv
- sciadv.abe9986_data_s1/DemoKAnonymization/exp/2058/data/target_data/i37.csv
- sciadv.abe9986_data_s1/DemoKAnonymization/exp/2058/data/target_data/i38.csv
- sciadv.abe9986_data_s1/DemoKAnonymization/exp/2058/data/target_data/i39.csv
- sciadv.abe9986_data_s1/DemoKAnonymization/exp/2058/data/target_data/i4.csv
- sciadv.abe9986_data_s1/DemoKAnonymization/exp/2058/data/target_data/i40.csv
- sciadv.abe9986_data_s1/DemoKAnonymization/exp/2058/data/target_data/i41.csv
- sciadv.abe9986_data_s1/DemoKAnonymization/exp/2058/data/target_data/i42.csv
- sciadv.abe9986_data_s1/DemoKAnonymization/exp/2058/data/target_data/i43.csv
- sciadv.abe9986_data_s1/DemoKAnonymization/exp/2058/data/target_data/i44.csv
- sciadv.abe9986_data_s1/DemoKAnonymization/exp/2058/data/target_data/i45.csv
- sciadv.abe9986_data_s1/DemoKAnonymization/exp/2058/data/target_data/i46.csv
- sciadv.abe9986_data_s1/DemoKAnonymization/exp/2058/data/target_data/i47.csv
- sciadv.abe9986_data_s1/DemoKAnonymization/exp/2058/data/target_data/i48.csv
- sciadv.abe9986_data_s1/DemoKAnonymization/exp/2058/data/target_data/i49.csv
- sciadv.abe9986_data_s1/DemoKAnonymization/exp/2058/data/target_data/i5.csv
- sciadv.abe9986_data_s1/DemoKAnonymization/exp/2058/data/target_data/i50.csv
- sciadv.abe9986_data_s1/DemoKAnonymization/exp/2058/data/target_data/i51.csv
- sciadv.abe9986_data_s1/DemoKAnonymization/exp/2058/data/target_data/i52.csv
- sciadv.abe9986_data_s1/DemoKAnonymization/exp/2058/data/target_data/i53.csv
- sciadv.abe9986_data_s1/DemoKAnonymization/exp/2058/data/target_data/i54.csv
- sciadv.abe9986_data_s1/DemoKAnonymization/exp/2058/data/target_data/i55.csv
- sciadv.abe9986_data_s1/DemoKAnonymization/exp/2058/data/target_data/i56.csv
- sciadv.abe9986_data_s1/DemoKAnonymization/exp/2058/data/target_data/i57.csv
- sciadv.abe9986_data_s1/DemoKAnonymization/exp/2058/data/target_data/i58.csv
- sciadv.abe9986_data_s1/DemoKAnonymization/exp/2058/data/target_data/i59.csv
- sciadv.abe9986_data_s1/DemoKAnonymization/exp/2058/data/target_data/i6.csv
- sciadv.abe9986_data_s1/DemoKAnonymization/exp/2058/data/target_data/i60.csv
- sciadv.abe9986_data_s1/DemoKAnonymization/exp/2058/data/target_data/i61.csv
- sciadv.abe9986_data_s1/DemoKAnonymization/exp/2058/data/target_data/i62.csv
- sciadv.abe9986_data_s1/DemoKAnonymization/exp/2058/data/target_data/i63.csv
- sciadv.abe9986_data_s1/DemoKAnonymization/exp/2058/data/target_data/i64.csv
- sciadv.abe9986_data_s1/DemoKAnonymization/exp/2058/data/target_data/i65.csv
- sciadv.abe9986_data_s1/DemoKAnonymization/exp/2058/data/target_data/i66.csv
- sciadv.abe9986_data_s1/DemoKAnonymization/exp/2058/data/target_data/i67.csv
- sciadv.abe9986_data_s1/DemoKAnonymization/exp/2058/data/target_data/i68.csv
- sciadv.abe9986_data_s1/DemoKAnonymization/exp/2058/data/target_data/i69.csv
- sciadv.abe9986_data_s1/DemoKAnonymization/exp/2058/data/target_data/i7.csv
- sciadv.abe9986_data_s1/DemoKAnonymization/exp/2058/data/target_data/i70.csv
- sciadv.abe9986_data_s1/DemoKAnonymization/exp/2058/data/target_data/i71.csv
- sciadv.abe9986_data_s1/DemoKAnonymization/exp/2058/data/target_data/i72.csv
- sciadv.abe9986_data_s1/DemoKAnonymization/exp/2058/data/target_data/i73.csv
- sciadv.abe9986_data_s1/DemoKAnonymization/exp/2058/data/target_data/i74.csv
- sciadv.abe9986_data_s1/DemoKAnonymization/exp/2058/data/target_data/i75.csv
- sciadv.abe9986_data_s1/DemoKAnonymization/exp/2058/data/target_data/i76.csv
- sciadv.abe9986_data_s1/DemoKAnonymization/exp/2058/data/target_data/i77.csv
- sciadv.abe9986_data_s1/DemoKAnonymization/exp/2058/data/target_data/i78.csv
- sciadv.abe9986_data_s1/DemoKAnonymization/exp/2058/data/target_data/i79.csv
- sciadv.abe9986_data_s1/DemoKAnonymization/exp/2058/data/target_data/i8.csv
- sciadv.abe9986_data_s1/DemoKAnonymization/exp/2058/data/target_data/i80.csv
- sciadv.abe9986_data_s1/DemoKAnonymization/exp/2058/data/target_data/i81.csv
- sciadv.abe9986_data_s1/DemoKAnonymization/exp/2058/data/target_data/i82.csv
- sciadv.abe9986_data_s1/DemoKAnonymization/exp/2058/data/target_data/i83.csv
- sciadv.abe9986_data_s1/DemoKAnonymization/exp/2058/data/target_data/i84.csv
- sciadv.abe9986_data_s1/DemoKAnonymization/exp/2058/data/target_data/i85.csv
- sciadv.abe9986_data_s1/DemoKAnonymization/exp/2058/data/target_data/i86.csv
- sciadv.abe9986_data_s1/DemoKAnonymization/exp/2058/data/target_data/i87.csv
- sciadv.abe9986_data_s1/DemoKAnonymization/exp/2058/data/target_data/i88.csv
- sciadv.abe9986_data_s1/DemoKAnonymization/exp/2058/data/target_data/i89.csv
- sciadv.abe9986_data_s1/DemoKAnonymization/exp/2058/data/target_data/i9.csv
- sciadv.abe9986_data_s1/DemoKAnonymization/exp/2058/data/target_data/i90.csv
- sciadv.abe9986_data_s1/DemoKAnonymization/exp/2058/data/target_data/i91.csv
- sciadv.abe9986_data_s1/DemoKAnonymization/exp/2058/data/target_data/i92.csv
- sciadv.abe9986_data_s1/DemoKAnonymization/exp/2058/data/target_data/i93.csv
- sciadv.abe9986_data_s1/DemoKAnonymization/exp/2058/data/target_data/i94.csv
- sciadv.abe9986_data_s1/DemoKAnonymization/exp/2058/data/target_data/i95.csv
- sciadv.abe9986_data_s1/DemoKAnonymization/exp/2058/data/target_data/i96.csv
- sciadv.abe9986_data_s1/DemoKAnonymization/exp/2058/data/target_data/i97.csv
- sciadv.abe9986_data_s1/DemoKAnonymization/exp/2058/data/target_data/i98.csv
- sciadv.abe9986_data_s1/DemoKAnonymization/exp/2058/data/target_data/i99.csv
- sciadv.abe9986_data_s1/DemoKAnonymization/exp/2058/data/target_data/
- sciadv.abe9986_data_s1/DemoKAnonymization/exp/2058/data/weighted_entropy/i0.csv
- sciadv.abe9986_data_s1/DemoKAnonymization/exp/2058/data/weighted_entropy/i1.csv
- sciadv.abe9986_data_s1/DemoKAnonymization/exp/2058/data/weighted_entropy/i10.csv
- sciadv.abe9986_data_s1/DemoKAnonymization/exp/2058/data/weighted_entropy/i11.csv
- sciadv.abe9986_data_s1/DemoKAnonymization/exp/2058/data/weighted_entropy/i12.csv
- sciadv.abe9986_data_s1/DemoKAnonymization/exp/2058/data/weighted_entropy/i13.csv
- sciadv.abe9986_data_s1/DemoKAnonymization/exp/2058/data/weighted_entropy/i14.csv
- sciadv.abe9986_data_s1/DemoKAnonymization/exp/2058/data/weighted_entropy/i15.csv
- sciadv.abe9986_data_s1/DemoKAnonymization/exp/2058/data/weighted_entropy/i16.csv
- sciadv.abe9986_data_s1/DemoKAnonymization/exp/2058/data/weighted_entropy/i17.csv
- sciadv.abe9986_data_s1/DemoKAnonymization/exp/2058/data/weighted_entropy/i18.csv
- sciadv.abe9986_data_s1/DemoKAnonymization/exp/2058/data/weighted_entropy/i19.csv
- sciadv.abe9986_data_s1/DemoKAnonymization/exp/2058/data/weighted_entropy/i2.csv
- sciadv.abe9986_data_s1/DemoKAnonymization/exp/2058/data/weighted_entropy/i20.csv
- sciadv.abe9986_data_s1/DemoKAnonymization/exp/2058/data/weighted_entropy/i21.csv
- sciadv.abe9986_data_s1/DemoKAnonymization/exp/2058/data/weighted_entropy/i22.csv
- sciadv.abe9986_data_s1/DemoKAnonymization/exp/2058/data/weighted_entropy/i23.csv
- sciadv.abe9986_data_s1/DemoKAnonymization/exp/2058/data/weighted_entropy/i24.csv
- sciadv.abe9986_data_s1/DemoKAnonymization/exp/2058/data/weighted_entropy/i25.csv
- sciadv.abe9986_data_s1/DemoKAnonymization/exp/2058/data/weighted_entropy/i26.csv
- sciadv.abe9986_data_s1/DemoKAnonymization/exp/2058/data/weighted_entropy/i27.csv
- sciadv.abe9986_data_s1/DemoKAnonymization/exp/2058/data/weighted_entropy/i28.csv
- sciadv.abe9986_data_s1/DemoKAnonymization/exp/2058/data/weighted_entropy/i29.csv
- sciadv.abe9986_data_s1/DemoKAnonymization/exp/2058/data/weighted_entropy/i3.csv
- sciadv.abe9986_data_s1/DemoKAnonymization/exp/2058/data/weighted_entropy/i30.csv
- sciadv.abe9986_data_s1/DemoKAnonymization/exp/2058/data/weighted_entropy/i31.csv
- sciadv.abe9986_data_s1/DemoKAnonymization/exp/2058/data/weighted_entropy/i32.csv
- sciadv.abe9986_data_s1/DemoKAnonymization/exp/2058/data/weighted_entropy/i33.csv
- sciadv.abe9986_data_s1/DemoKAnonymization/exp/2058/data/weighted_entropy/i34.csv
- sciadv.abe9986_data_s1/DemoKAnonymization/exp/2058/data/weighted_entropy/i35.csv
- sciadv.abe9986_data_s1/DemoKAnonymization/exp/2058/data/weighted_entropy/i36.csv
- sciadv.abe9986_data_s1/DemoKAnonymization/exp/2058/data/weighted_entropy/i37.csv
- sciadv.abe9986_data_s1/DemoKAnonymization/exp/2058/data/weighted_entropy/i38.csv
- sciadv.abe9986_data_s1/DemoKAnonymization/exp/2058/data/weighted_entropy/i39.csv
- sciadv.abe9986_data_s1/DemoKAnonymization/exp/2058/data/weighted_entropy/i4.csv
- sciadv.abe9986_data_s1/DemoKAnonymization/exp/2058/data/weighted_entropy/i40.csv
- sciadv.abe9986_data_s1/DemoKAnonymization/exp/2058/data/weighted_entropy/i41.csv
- sciadv.abe9986_data_s1/DemoKAnonymization/exp/2058/data/weighted_entropy/i42.csv
- sciadv.abe9986_data_s1/DemoKAnonymization/exp/2058/data/weighted_entropy/i43.csv
- sciadv.abe9986_data_s1/DemoKAnonymization/exp/2058/data/weighted_entropy/i44.csv
- sciadv.abe9986_data_s1/DemoKAnonymization/exp/2058/data/weighted_entropy/i45.csv
- sciadv.abe9986_data_s1/DemoKAnonymization/exp/2058/data/weighted_entropy/i46.csv
- sciadv.abe9986_data_s1/DemoKAnonymization/exp/2058/data/weighted_entropy/i47.csv
- sciadv.abe9986_data_s1/DemoKAnonymization/exp/2058/data/weighted_entropy/i48.csv
- sciadv.abe9986_data_s1/DemoKAnonymization/exp/2058/data/weighted_entropy/i49.csv
- sciadv.abe9986_data_s1/DemoKAnonymization/exp/2058/data/weighted_entropy/i5.csv
- sciadv.abe9986_data_s1/DemoKAnonymization/exp/2058/data/weighted_entropy/i50.csv
- sciadv.abe9986_data_s1/DemoKAnonymization/exp/2058/data/weighted_entropy/i51.csv
- sciadv.abe9986_data_s1/DemoKAnonymization/exp/2058/data/weighted_entropy/i52.csv
- sciadv.abe9986_data_s1/DemoKAnonymization/exp/2058/data/weighted_entropy/i53.csv
- sciadv.abe9986_data_s1/DemoKAnonymization/exp/2058/data/weighted_entropy/i54.csv
- sciadv.abe9986_data_s1/DemoKAnonymization/exp/2058/data/weighted_entropy/i55.csv
- sciadv.abe9986_data_s1/DemoKAnonymization/exp/2058/data/weighted_entropy/i56.csv
- sciadv.abe9986_data_s1/DemoKAnonymization/exp/2058/data/weighted_entropy/i57.csv
- sciadv.abe9986_data_s1/DemoKAnonymization/exp/2058/data/weighted_entropy/i58.csv
- sciadv.abe9986_data_s1/DemoKAnonymization/exp/2058/data/weighted_entropy/i59.csv
- sciadv.abe9986_data_s1/DemoKAnonymization/exp/2058/data/weighted_entropy/i6.csv
- sciadv.abe9986_data_s1/DemoKAnonymization/exp/2058/data/weighted_entropy/i60.csv
- sciadv.abe9986_data_s1/DemoKAnonymization/exp/2058/data/weighted_entropy/i61.csv
- sciadv.abe9986_data_s1/DemoKAnonymization/exp/2058/data/weighted_entropy/i62.csv
- sciadv.abe9986_data_s1/DemoKAnonymization/exp/2058/data/weighted_entropy/i63.csv
- sciadv.abe9986_data_s1/DemoKAnonymization/exp/2058/data/weighted_entropy/i64.csv
- sciadv.abe9986_data_s1/DemoKAnonymization/exp/2058/data/weighted_entropy/i65.csv
- sciadv.abe9986_data_s1/DemoKAnonymization/exp/2058/data/weighted_entropy/i66.csv
- sciadv.abe9986_data_s1/DemoKAnonymization/exp/2058/data/weighted_entropy/i67.csv
- sciadv.abe9986_data_s1/DemoKAnonymization/exp/2058/data/weighted_entropy/i68.csv
- sciadv.abe9986_data_s1/DemoKAnonymization/exp/2058/data/weighted_entropy/i69.csv
- sciadv.abe9986_data_s1/DemoKAnonymization/exp/2058/data/weighted_entropy/i7.csv
- sciadv.abe9986_data_s1/DemoKAnonymization/exp/2058/data/weighted_entropy/i70.csv
- sciadv.abe9986_data_s1/DemoKAnonymization/exp/2058/data/weighted_entropy/i71.csv
- sciadv.abe9986_data_s1/DemoKAnonymization/exp/2058/data/weighted_entropy/i72.csv
- sciadv.abe9986_data_s1/DemoKAnonymization/exp/2058/data/weighted_entropy/i73.csv
- sciadv.abe9986_data_s1/DemoKAnonymization/exp/2058/data/weighted_entropy/i74.csv
- sciadv.abe9986_data_s1/DemoKAnonymization/exp/2058/data/weighted_entropy/i75.csv
- sciadv.abe9986_data_s1/DemoKAnonymization/exp/2058/data/weighted_entropy/i76.csv
- sciadv.abe9986_data_s1/DemoKAnonymization/exp/2058/data/weighted_entropy/i77.csv
- sciadv.abe9986_data_s1/DemoKAnonymization/exp/2058/data/weighted_entropy/i78.csv
- sciadv.abe9986_data_s1/DemoKAnonymization/exp/2058/data/weighted_entropy/i79.csv
- sciadv.abe9986_data_s1/DemoKAnonymization/exp/2058/data/weighted_entropy/i8.csv
- sciadv.abe9986_data_s1/DemoKAnonymization/exp/2058/data/weighted_entropy/i80.csv
- sciadv.abe9986_data_s1/DemoKAnonymization/exp/2058/data/weighted_entropy/i81.csv
- sciadv.abe9986_data_s1/DemoKAnonymization/exp/2058/data/weighted_entropy/i82.csv
- sciadv.abe9986_data_s1/DemoKAnonymization/exp/2058/data/weighted_entropy/i83.csv
- sciadv.abe9986_data_s1/DemoKAnonymization/exp/2058/data/weighted_entropy/i84.csv
- sciadv.abe9986_data_s1/DemoKAnonymization/exp/2058/data/weighted_entropy/i85.csv
- sciadv.abe9986_data_s1/DemoKAnonymization/exp/2058/data/weighted_entropy/i86.csv
- sciadv.abe9986_data_s1/DemoKAnonymization/exp/2058/data/weighted_entropy/i87.csv
- sciadv.abe9986_data_s1/DemoKAnonymization/exp/2058/data/weighted_entropy/i88.csv
- sciadv.abe9986_data_s1/DemoKAnonymization/exp/2058/data/weighted_entropy/i89.csv
- sciadv.abe9986_data_s1/DemoKAnonymization/exp/2058/data/weighted_entropy/i9.csv
- sciadv.abe9986_data_s1/DemoKAnonymization/exp/2058/data/weighted_entropy/i90.csv
- sciadv.abe9986_data_s1/DemoKAnonymization/exp/2058/data/weighted_entropy/i91.csv
- sciadv.abe9986_data_s1/DemoKAnonymization/exp/2058/data/weighted_entropy/i92.csv
- sciadv.abe9986_data_s1/DemoKAnonymization/exp/2058/data/weighted_entropy/i93.csv
- sciadv.abe9986_data_s1/DemoKAnonymization/exp/2058/data/weighted_entropy/i94.csv
- sciadv.abe9986_data_s1/DemoKAnonymization/exp/2058/data/weighted_entropy/i95.csv
- sciadv.abe9986_data_s1/DemoKAnonymization/exp/2058/data/weighted_entropy/i96.csv
- sciadv.abe9986_data_s1/DemoKAnonymization/exp/2058/data/weighted_entropy/i97.csv
- sciadv.abe9986_data_s1/DemoKAnonymization/exp/2058/data/weighted_entropy/i98.csv
- sciadv.abe9986_data_s1/DemoKAnonymization/exp/2058/data/weighted_entropy/i99.csv
- sciadv.abe9986_data_s1/DemoKAnonymization/exp/2058/data/weighted_entropy/
- sciadv.abe9986_data_s1/DemoKAnonymization/exp/2058/data/
- sciadv.abe9986_data_s1/DemoKAnonymization/exp/2058/output_strategy/i0.csv
- sciadv.abe9986_data_s1/DemoKAnonymization/exp/2058/output_strategy/i1.csv
- sciadv.abe9986_data_s1/DemoKAnonymization/exp/2058/output_strategy/i10.csv
- sciadv.abe9986_data_s1/DemoKAnonymization/exp/2058/output_strategy/i11.csv
- sciadv.abe9986_data_s1/DemoKAnonymization/exp/2058/output_strategy/i12.csv
- sciadv.abe9986_data_s1/DemoKAnonymization/exp/2058/output_strategy/i13.csv
- sciadv.abe9986_data_s1/DemoKAnonymization/exp/2058/output_strategy/i14.csv
- sciadv.abe9986_data_s1/DemoKAnonymization/exp/2058/output_strategy/i15.csv
- sciadv.abe9986_data_s1/DemoKAnonymization/exp/2058/output_strategy/i16.csv
- sciadv.abe9986_data_s1/DemoKAnonymization/exp/2058/output_strategy/i17.csv
- sciadv.abe9986_data_s1/DemoKAnonymization/exp/2058/output_strategy/i18.csv
- sciadv.abe9986_data_s1/DemoKAnonymization/exp/2058/output_strategy/i19.csv
- sciadv.abe9986_data_s1/DemoKAnonymization/exp/2058/output_strategy/i2.csv
- sciadv.abe9986_data_s1/DemoKAnonymization/exp/2058/output_strategy/i20.csv
- sciadv.abe9986_data_s1/DemoKAnonymization/exp/2058/output_strategy/i21.csv
- sciadv.abe9986_data_s1/DemoKAnonymization/exp/2058/output_strategy/i22.csv
- sciadv.abe9986_data_s1/DemoKAnonymization/exp/2058/output_strategy/i23.csv
- sciadv.abe9986_data_s1/DemoKAnonymization/exp/2058/output_strategy/i24.csv
- sciadv.abe9986_data_s1/DemoKAnonymization/exp/2058/output_strategy/i25.csv
- sciadv.abe9986_data_s1/DemoKAnonymization/exp/2058/output_strategy/i26.csv
- sciadv.abe9986_data_s1/DemoKAnonymization/exp/2058/output_strategy/i27.csv
- sciadv.abe9986_data_s1/DemoKAnonymization/exp/2058/output_strategy/i28.csv
- sciadv.abe9986_data_s1/DemoKAnonymization/exp/2058/output_strategy/i29.csv
- sciadv.abe9986_data_s1/DemoKAnonymization/exp/2058/output_strategy/i3.csv
- sciadv.abe9986_data_s1/DemoKAnonymization/exp/2058/output_strategy/i30.csv
- sciadv.abe9986_data_s1/DemoKAnonymization/exp/2058/output_strategy/i31.csv
- sciadv.abe9986_data_s1/DemoKAnonymization/exp/2058/output_strategy/i32.csv
- sciadv.abe9986_data_s1/DemoKAnonymization/exp/2058/output_strategy/i33.csv
- sciadv.abe9986_data_s1/DemoKAnonymization/exp/2058/output_strategy/i34.csv
- sciadv.abe9986_data_s1/DemoKAnonymization/exp/2058/output_strategy/i35.csv
- sciadv.abe9986_data_s1/DemoKAnonymization/exp/2058/output_strategy/i36.csv
- sciadv.abe9986_data_s1/DemoKAnonymization/exp/2058/output_strategy/i37.csv
- sciadv.abe9986_data_s1/DemoKAnonymization/exp/2058/output_strategy/i38.csv
- sciadv.abe9986_data_s1/DemoKAnonymization/exp/2058/output_strategy/i39.csv
- sciadv.abe9986_data_s1/DemoKAnonymization/exp/2058/output_strategy/i4.csv
- sciadv.abe9986_data_s1/DemoKAnonymization/exp/2058/output_strategy/i40.csv
- sciadv.abe9986_data_s1/DemoKAnonymization/exp/2058/output_strategy/i41.csv
- sciadv.abe9986_data_s1/DemoKAnonymization/exp/2058/output_strategy/i42.csv
- sciadv.abe9986_data_s1/DemoKAnonymization/exp/2058/output_strategy/i43.csv
- sciadv.abe9986_data_s1/DemoKAnonymization/exp/2058/output_strategy/i44.csv
- sciadv.abe9986_data_s1/DemoKAnonymization/exp/2058/output_strategy/i45.csv
- sciadv.abe9986_data_s1/DemoKAnonymization/exp/2058/output_strategy/i46.csv
- sciadv.abe9986_data_s1/DemoKAnonymization/exp/2058/output_strategy/i47.csv
- sciadv.abe9986_data_s1/DemoKAnonymization/exp/2058/output_strategy/i48.csv
- sciadv.abe9986_data_s1/DemoKAnonymization/exp/2058/output_strategy/i49.csv
- sciadv.abe9986_data_s1/DemoKAnonymization/exp/2058/output_strategy/i5.csv
- sciadv.abe9986_data_s1/DemoKAnonymization/exp/2058/output_strategy/i50.csv
- sciadv.abe9986_data_s1/DemoKAnonymization/exp/2058/output_strategy/i51.csv
- sciadv.abe9986_data_s1/DemoKAnonymization/exp/2058/output_strategy/i52.csv
- sciadv.abe9986_data_s1/DemoKAnonymization/exp/2058/output_strategy/i53.csv
- sciadv.abe9986_data_s1/DemoKAnonymization/exp/2058/output_strategy/i54.csv
- sciadv.abe9986_data_s1/DemoKAnonymization/exp/2058/output_strategy/i55.csv
- sciadv.abe9986_data_s1/DemoKAnonymization/exp/2058/output_strategy/i56.csv
- sciadv.abe9986_data_s1/DemoKAnonymization/exp/2058/output_strategy/i57.csv
- sciadv.abe9986_data_s1/DemoKAnonymization/exp/2058/output_strategy/i58.csv
- sciadv.abe9986_data_s1/DemoKAnonymization/exp/2058/output_strategy/i59.csv
- sciadv.abe9986_data_s1/DemoKAnonymization/exp/2058/output_strategy/i6.csv
[truncated: 102 more entries]
