# Supplementary material for: Using game theory to thwart multistage privacy intrusions when sharing data
Source: Sci Adv. 2021 Dec 10;7(50):eabe9986. doi: 10.1126/sciadv.abe9986 (PMC8664254; doi:10.1126/sciadv.abe9986)
Supplement: Supplementary file 2 — Data S1 [file sciadv.abe9986_data_s1.zip › sciadv.abe9986_data_s1/data/simu/birth_year1.txt]

1922
1925
1939
1935
1932
1920
1916
1922
1925
1927
1939
1940
1925
1924
1916
1931
1917
1920
1927
1918
1938
1931
1934
1937
1905
1916
1923
1917
1930
1924
1923
1922
1929
1912
1921
1923
1918
1918
1917
1914
1916
1924
1916
1922
1930
1931
1920
1915
1922
1914
1921
1938
1930
1936
1934
1926
1922
1921
1926
1915
1919
1919
1920
1919
1906
1917
1927
1936
1909
1925
1931
1925
1924
1922
1908
1916
1917
1916
1909
1911
1923
1911
1921
1913
1920
1928
1928
1922
1917
1912
1915
1913
1920
1928
1928
1918
1923
1920
1934
1929
1946
1904
1915
1940
1932
1914
1911
1925
1923
1922
1925
1917
1911
1920
1927
1905
1908
1919
1908
1935
1929
1923
1915
1925
1926
1912
1930
1923
1933
1911
1903
1901
1907
1920
1918
1920
1920
1921
1921
1913
1931
1938
1929
1922
1933
1912
1917
1929
1915
1917
1916
1919
1920
1913
1923
1920
1941
1936
1930
1922
1927
1920
1923
1909
1924
1926
1922
1926
1926
1909
1913
1911
1909
1925
1938
1912
1917
1917
1925
1927
1937
1929
1937
1915
1920
1929
1926
1921
1928
1923
1913
1915
1919
1923
1919
1916
1911
1921
1914
1936
1939
1917
1933
1917
1921
1922
1921
1917
1925
1923
1910
1905
1923
1925
1920
1919
1922
1915
1926
1932
1924
1915
1941
1936
1930
1934
1934
1934
1934
1944
1921
1937
1910
1923
1914
1905
1915
1922
1919
1920
1917
1923
1916
1918
1916
1913
1928
1928
1936
1920
1920
1922
1916
1917
1912
1924
1926
1916
1917
1922
1927
1927
1930
1918
1925
1922
1920
1919
1926
1931
1916
1912
1918
1909
1923
1929
1921
1917
1913
1923
1931
1909
1916
1915
1914
1915
1938
1935
1926
1930
1927
1929
1912
1912
1912
1929
1935
1914
1917
1921
1922
1920
1911
1919
1919
1919
1919
1919
1919
1926
1927
1935
1920
1917
1945
1944
1917
1930
1930
1921
1918
1918
1920
1916
1927
1917
1916
1930
1918
1920
1924
1929
1914
1929
1946
1934
1934
1924
1920
1914
1927
1916
1906
1911
1935
1935
1935
1935
1935
1921
1920
1915
1909
1915
1916
1934
1940
1922
1937
1916
1913
1920
1920
1917
1924
1911
1921
1944
1941
1904
1924
1915
1917
1925
1931
1907
1910
1907
1922
1914
1929
1918
1918
1914
1931
1928
1929
1917
1912
1919
1922
1923
1922
1914
1911
1932
1915
1913
1933
1921
1916
1925
1920
1932
1938
1923
1921
1922
1935
1930
1921
1917
1905
1920
1922
1922
1911
1912
1911
1911
1918
1919
1925
1919
1920
1920
1930
1933
1923
1923
1923
1934
1928
1933
1930
1935
1913
1926
1919
1919
1921
1924
1932
1934
1926
1918
1922
1933
1937
1923
1925
1931
1922
1929
1929
1929
1929
1929
1928
1922
1917
1941
1943
1933
1925
1923
1915
1923
1932
1909
1911
1917
1920
1910
1924
1923
1921
1923
1927
1932
1928
1915
1924
1914
1919
1917
1917
1918
1928
1924
1930
1928
1930
1926
1927
1909
1916
1920
1923
1930
1918
1905
1910
1937
1921
1908
1916
1907
1906
1923
1923
1918
1932
1922
1915
1926
1918
1926
1928
1920
1920
1939
1938
1913
1917
1918
1916
1911
1912
1924
1913
1921
1933
1921
1911
1910
1921
1917
1931
1919
1922
1924
1916
1918
1915
1925
1920
1921
1932
1917
1922
1931
1924
1918
1923
1926
1924
1916
1915
1925
1926
1920
1919
1922
1927
1922
1921
1921
1922
1920
1910
1921
1910
1914
1910
1906
1923
1939
1937
1932
1920
1925
1923
1911
1934
1928
1929
1923
1930
1924
1935
1935
1933
1912
1927
1924
1920
1911
1929
1922
1927
1917
1923
1924
1934
1926
1917
1930
1928
1911
1934
1911
1913
1924
1911
1928
1921
1922
1926
1929
1928
1917
1913
1919
1930
1930
1918
1921
1932
1921
1913
1914
1921
1920
1933
1933
1933
1917
1931
1933
1928
1926
1928
1923
1928
1928
1923
1928
1928
1928
1930
1931
1919
1926
1924
1921
1913
1916
1916
1928
1943
1920
1921
1920
1921
1932
1916
1914
1925
1925
1935
1932
1935
1923
1929
1932
1923
1906
1906
1911
1917
1923
1914
1914
1918
1909
1909
1909
1917
1940
1930
1928
1918
1922
1926
1921
1932
1935
1924
1927
1926
1938
1933
1917
1913
1919
1920
1931
1924
1924
1926
1919
1928
1928
1933
1936
1942
1925
1925
1925
1925
1925
1925
1920
1923
1934
1921
1929
1930
1930
1922
1927
1929
1912
1921
1922
1922
1917
1935
1930
1928
1922
1931
1938
1915
1926
1918
1922
1934
1936
1927
1930
1920
1926
1914
1914
1926
1909
1908
1918
1919
1922
1935
1924
1926
1918
1929
1911
1935
1920
1910
1916
1923
1915
1927
1924
1916
1923
1936
1929
1930
1921
1921
1926
1922
1928
1922
1927
1924
1929
1924
1914
1927
1916
1915
1916
1940
1940
1909
1911
1926
1913
1925
1918
1906
1912
1930
1931
1919
1919
1909
1917
1915
1909
1925
1920
1909
1921
1912
1928
1931
1942
1929
1937
1933
1926
1936
1929
1918
1914
1919
1930
1919
1930
1912
1921
1920
1919
1917
1923
1917
1928
1915
1928
1923
1928
1920
1920
1922
1920
1924
1931
1925
1925
1928
1924
1920
1926
1919
1916
1923
1919
1926
1927
1927
1945
1940
1932
1915
1921
1919
1933
1917
1917
1920
1932
1929
1917
1913
1920
1915
1917
1916
1916
1914
1934
1935
1936
1926
1918
1912
1909
1917
1924
1918
1929
1926
1921
1918
1921
1941
1933
1939
1912
1927
1927
1927
1924
1930
1931
1913
1920
1931
1915
1926
1925
1924
1926
1917
1920
1921
1914
1931
1922
1931
1932
1922
1922
1919
1926
1912
1912
1913
1917
1927
1927
1927
1927
1917
1917
1913
1918
1921
1916
1913
1911
1923
1923
1923
1923
1922
1916
1916
1916
1933
1923
1925
1931
1925
1925
1929
1913
1931
1918
1920
1933
1920
1925
1924
1927
1927
1922
1919
1918
1920
1909
1929
1937
1923
1940
1951
1941
1932
1945
1916
1914
1932
1938
1925
1923
1933
1934
1941
1930
1925
1925
1925
1927
1926
1915
1916
1921
1925
1922
1923
1931
1917
1919
1932
1931
1931
1923
1909
1920
1936
1924
1924
1922
1919
1909
1910
1947
1933
1941
1931
1936
1931
1912
1917
1919
1911
1914
1914
1924
1921
1913
1926
1906
1911
1910
1910
1925
1917
1921
1914
1928
1922
1921
1928
1920
1916
1924
1929
1930
1923
1916
1916
1918
1924
1948
1948
1921
1921
1921
1950
1956
1939
1922
1926
1911
1916
1916
1923
1917
1915
1923
1920
1918
1916
1926
1927
1915
1925
1919
1923
1925
1921
1921
1919
1920
1924
1929
1924
1942
1930
1931
1932
1930
1927
1923
1915
1915
1915
1915
1921
1921
1921
1921
1930
1919
1919
1933
1934
1929
1933
1919
1930
1922
1927
1920
1923
1924
1913
1913
1912
1916
1909
1926
1935
1940
1933
1926
1923
1932
1928
1918
1921
1926
1924
1920
1932
1935
1921
1925
1922
1920
1932
1915
1914
1913
1916
1919
1924
1929
1925
1919
1926
1916
1924
1925
1909
1909
1929
1922
1941
1927
1927
1908
1925
1920
1925
1924
1937
1916
1919
1922
1928
1924
1922
1918
1927
1927
1932
1935
1912
1922
1923
1923
1923
1923
1919
1931
1927
1929
1916
1919
1935
1932
1926
1926
1926
1925
1927
1902
1902
1929
1919
1902
1916
1929
1917
1910
1925
1916
1928
1923
1927
1920
1920
1915
1920
1923
1922
1925
1928
1917
1926
1926
1923
1934
1932
1939
1908
1921
1934
1929
1927
1926
1936
1923
1922
1926
1922
1927
1913
1910
1907
1913
1910
1904
1909
1910
1923
1923
1927
1933
1917
1903
1914
1909
1928
1924
1911
1928
1921
1924
1922
1919
1925
1934
1930
1924
1926
1927
1932
1907
1929
1940
1936
1933
1921
1909
1916
1916
1917
1927
1931
1928
1922
1928
1913
1917
1926
1929
1929
1932
1936
1918
1924
1925
1923
1923
1923
1923
1923
1923
1917
1909
1925
1914
1918
1911
1918
1927
1917
1914
1931
1924
1914
1923
1910
1926
1930
1932
1909
1917
1918
1935
1926
1935
1936
1928
1914
1916
1910
1903
1908
1909
1932
1914
1909
1922
1939
1922
1933
1923
1926
1918
1922
1916
1920
1925
1926
1927
1927
1933
1908
1919
1928
1913
1937
1915
1926
1932
1926
1923
1914
1924
1906
1927
1938
1918
1914
1930
1920
1924
1909
1919
1924
1921
1915
1907
1908
1929
1914
1920
1924
1919
1916
1918
1913
1924
1912
1931
1936
1933
1921
1926
1924
1937
1924
1930
1924
1917
1917
1915
1928
1930
1926
1923
1913
1913
1915
1915
1912
1912
1912
1912
1912
1912
1911
1918
1921
1930
1913
1908
1924
1926
1924
1924
1924
1918
1920
1930
1922
1914
1922
1920
1921
1914
1919
1910
1921
1922
1920
1927
1920
1914
1922
1929
1925
1930
1924
1921
1921
1903
1926
1942
1939
1931
1932
1916
1910
1913
1921
1926
1937
1925
1922
1925
1923
1926
1919
1920
1938
1901
1902
1902
1904
1922
1922
1910
1918
1919
1915
1924
1929
1932
1920
1917
1916
1921
1926
1921
1928
1922
1910
1932
1922
1933
1943
1921
1922
1921
1923
1923
1906
1909
1934
1935
1926
1927
1926
1927
1935
1934
1912
1933
1928
1925
1922
1913
1916
1913
1930
1930
1923
1914
1925
1917
1918
1927
1920
1930
1911
1908
1923
1938
1935
1937
1931
1921
1911
1928
1917
1921
1912
1914
1922
1918
1926
1931
1936
1928
1916
1917
1909
1918
1935
1910
1940
1930
1939
1918
1915
1913
1909
1919
1917
1911
1921
1932
1933
1939
1930
1922
1925
1925
1913
1937
1928
1926
1924
1936
1916
1907
1918
1908
1908
1916
1914
1915
1917
1923
1919
1916
1918
1916
1929
1927
1918
1916
1920
1918
1923
1934
1919
1930
1904
1919
1912
1923
1914
1927
1927
1927
1927
1927
1927
1927
1917
1930
1921
1917
1918
1928
1928
1928
1918
1926
1926
1923
1936
1926
1931
1922
1929
1918
1914
1911
1920
1918
1920
1943
1935
1937
1939
1938
1924
1928
1931
1922
1929
1939
1916
1925
1927
1911
1920
1914
1926
1926
1931
1927
1924
1920
1927
1929
1932
1929
1929
1930
1917
1922
1917
1926
1919
1930
1926
1943
1916
1908
1914
1919
1919
1919
1915
1916
1910
1943
1937
1931
1916
1924
1904
1910
1902
1923
1914
1927
1916
1919
1914
1911
1911
1910
1926
1925
1922
1939
1927
1929
1925
1917
1915
1916
1922
1938
1922
1928
1925
1916
1919
1930
1929
1925
1921
1926
1928
1938
1933
1930
1930
1927
1920
1935
1938
1916
1915
1925
1917
1917
1927
1916
1919
1913
1925
1923
1906
1910
1918
1915
1915
1922
1915
1934
1925
1931
1918
1927
1923
1923
1941
1940
1914
1919
1919
1919
1931
1934
1920
1925
1916
1922
1919
1922
1922
1931
1927
1932
1917
1917
1910
1921
1918
1915
1926
1932
1923
1930
1921
1925
1921
1928
1910
1922
1926
1925
1921
1930
1943
1930
1934
1911
1916
1906
1928
1936
1922
1912
1920
1924
1928
1930
1927
1931
1933
1919
1925
1920
1913
1918
1922
1922
1926
1932
1932
1931
1920
1903
1928
1917
1927
1922
1931
1935
1920
1921
1915
1942
1911
1923
1909
1931
1919
1920
1922
1923
1918
1920
1919
1912
1913
1908
1925
1914
1932
1932
1926
1925
1902
1929
1923
1933
1936
1926
1926
1926
1932
1918
1918
1908
1914
1929
1923
1918
1929
1915
1916
1913
1915
1926
1920
1923
1927
1918
1925
1928
1920
1917
1934
1920
1924
1918
1920
1925
1929
1920
1922
1917
1916
1933
1928
1934
1926
1926
1920
1924
1930
1934
1928
1920
1933
1923
1923
1923
1923
1924
1918
1915
1919
1922
1916
1923
1924
1946
1916
1925
1930
1929
1898
1903
1898
1925
1908
1919
1909
1907
1905
1924
1926
1911
1921
1933
1913
1912
1927
1916
1914
1924
1938
1928
1916
1928
1917
1905
1911
1931
1923
1933
1936
1924
1933
1913
1923
1909
1926
1917
1914
1932
1928
1933
1937
1930
1933
1920
1929
1922
1925
1935
1953
1920
1920
1920
1920
1928
1928
1924
1921
1921
1921
1919
1921
1920
1909
1913
1917
1926
1922
1914
1909
1922
1919
1948
1931
1924
1931
1926
1935
1929
1922
1916
1936
1919
1923
1938
1924
1928
1935
1917
1930
1922
1921
1915
1915
1923
1920
1921
1918
1916
1921
1922
1923
1918
1920
1926
1923
1925
1930
1935
1919
1926
1932
1928
1926
1926
1930
1929
1930
1930
1930
1916
1912
1918
1924
1926
1904
1904
1920
1916
1917
1923
1923
1917
1925
1906
1911
1921
1921
1926
1922
1919
1918
1912
1913
1918
1911
1916
1922
1914
1926
1924
1918
1916
1926
1922
1931
1928
1927
1931
1916
1919
1929
1913
1935
1928
1944
1940
1920
1917
1929
1925
1923
1913
1927
1911
1916
1918
1926
1919
1915
1926
1917
1917
1936
1921
1929
1917
1911
1922
1922
1922
1918
1911
1932
1933
1923
1914
1939
1908
1914
1923
1934
1931
1914
1916
1914
1923
1931
1917
1932
1922
1922
1926
1923
1909
1909
1909
1922
1933
1935
1922
1917
1916
1916
1917
1918
1958
1942
1921
1921
1912
1932
1916
1905
1916
1919
1908
1918
1922
1921
1935
1922
1931
1918
1920
1914
1933
1943
1926
1930
1934
1936
1925
1937
1935
1930
1927
1917
1926
1909
1923
1927
1920
1918
1927
1911
1905
1911
1917
1917
1919
1915
1932
1924
1929
1918
1925
1943
1925
1925
1920
1922
1920
1925
1927
1924
1916
1923
1917
1926
1937
1923
1933
1944
1939
1907
1936
1927
1918
1910
1917
1915
1925
1927
1925
1929
1925
1923
1929
1925
1922
1907
1929
1909
1913
1914
1925
1921
1907
1928
1922
1935
1937
1932
1942
1907
1926
1923
1929
1924
1924
1920
1935
1929
1930
1932
1920
1931
1931
1928
1914
1925
1924
1918
1918
1918
1918
1918
1928
1917
1927
1926
1938
1917
1916
1941
1930
1927
1917
1916
1913
1922
1949
1927
1928
1920
1913
1913
1916
1905
1913
1924
1924
1922
1928
1912
1916
1916
1930
1911
1913
1940
1938
1926
1922
1925
1929
1919
1922
1919
1908
1912
1905
1910
1920
1909
1912
1918
1914
1908
1908
1910
1906
1906
1924
1919
1917
1917
1923
1915
1944
1922
1919
1908
1916
1935
1924
1929
1938
1938
1938
1938
1910
1923
1930
1918
1924
1941
1949
1952
1953
1959
1923
1924
1931
1917
1928
1918
1919
1920
1914
1914
1916
1922
1914
1922
1914
1914
1916
1924
1913
1925
1935
1922
1917
1920
1920
1920
1920
1920
1938
1933
1942
1918
1906
1919
1923
1923
1920
1919
1918
1927
1929
1927
1921
1925
1918
1919
1917
1932
1932
1921
1916
1929
1921
1915
1920
1920
1927
1917
1920
1921
1918
1918
1918
1918
1918
1913
1915
1923
1916
1920
1917
1912
1920
1921
1930
1935
1931
1914
1908
1899
1904
1936
1926
1941
1910
1910
1912
1934
1919
1928
1921
1917
1918
1922
1916
1916
1927
1920
1930
1923
1915
1919
1914
1909
1908
1914
1922
1922
1922
1930
1927
1927
1918
1929
1915
1919
1938
1938
1904
1912
1927
1918
1918
1918
1918
1918
1915
1918
1921
1926
1917
1924
1916
1925
1917
1919
1917
1909
1909
1925
1930
1909
1904
1923
1926
1913
1905
1933
1918
1931
1922
1922
1913
1921
1924
1910
1945
1933
1915
1932
1912
1916
1925
1925
1909
1931
1918
1922
1926
1925
1918
1920
1920
1920
1920
1925
1912
1921
1922
1925
1923
1930
1912
1936
1928
1930
1932
1921
1924
1918
1922
1928
1919
1915
1915
1928
1914
1912
1925
1923
1925
1922
1924
1939
1936
1936
1916
1923
1925
1918
1912
1917
1919
1924
1919
1932
1927
1921
1918
1920
1922
1926
1934
1933
1925
1921
1919
1920
1910
1917
1919
1914
1914
1916
1916
1910
1917
1925
1911
1918
1911
1909
1922
1918
1924
1924
1919
1929
1921
1930
1929
1927
1922
1929
1931
1939
1916
1923
1923
1920
1926
1926
1914
1918
1920
1920
1926
1917
1927
1923
1931
1921
1928
1912
1922
1915
1925
1920
1929
1928
1924
1919
1917
1933
1920
1922
1915
1917
1937
1937
1937
1932
1932
1924
1925
1935
1925
1914
1914
1935
1939
1928
1914
1931
1928
1929
1922
1916
1930
1916
1915
1924
1913
1944
1945
1932
1919
1916
1936
1923
1919
1919
1939
1933
1920
1908
1925
1919
1942
1948
1917
1918
1926
1913
1914
1916
1919
1929
1923
1915
1913
1917
1914
1919
1913
1912
1927
1922
1912
1916
1925
1919
1925
1931
1931
1939
1912
1911
1916
1916
1931
1919
1921
1908
1915
1926
1934
1931
1940
1934
1931
1921
1923
1927
1936
1924
1939
1919
1919
1919
1919
1919
1904
1906
1906
1908
1924
1925
1922
1913
1922
1923
1926
1913
1911
1909
1924
1926
1929
1918
1919
1928
1924
1921
1921
1916
1912
1905
1908
1916
1923
1926
1922
1922
1922
1922
1932
1932
1932
1918
1920
1911
1929
1924
1908
1911
1921
1921
1927
1917
1925
1915
1937
1930
1926
1925
1935
1930
1918
1922
1923
1915
1921
1924
1912
1916
1913
1917
1918
1927
1924
1941
1927
1936
1926
1918
1919
1921
1921
1921
1915
1920
1922
1924
1918
1917
1925
1924
1931
1932
1923
1922
1927
1923
1922
1924
1924
1920
1919
1933
1919
1933
1936
1936
1924
1917
1917
1917
1917
1917
1923
1912
1919
1919
1918
1914
1925
1921
1922
1934
1935
1930
1914
1934
1923
1926
1923
1921
1925
1925
1920
1930
1928
1909
1921
1922
1924
1926
1932
1923
1924
1931
1920
1933
1920
1922
1909
1922
1912
1921
1935
1929
1922
1921
1921
1921
1917
1928
1895
1914
1916
1925
1918
1913
1915
1909
1910
1920
1920
1911
1917
1919
1922
1917
1916
1930
1934
1937
1934
1938
1939
1942
1930
1934
1924
1923
1924
1920
1916
1905
1924
1933
1923
1920
1918
1923
1909
1912
1912
1941
1929
1925
1913
1907
1922
1914
1935
1933
1923
1935
1935
1934
1938
1937
1922
1934
1901
1916
1906
1913
1913
1913
1902
1913
1907
1913
1906
1933
1927
1920
1920
1915
1928
1924
1930
1932
1929
1915
1915
1917
1923
1925
1937
1924
1924
1939
1936
1938
1934
1917
1920
1922
1922
1921
1923
1916
1924
1923
1920
1916
1924
1923
1926
1934
1920
1920
1918
1919
1933
1916
1927
1916
1922
1922
1931
1935
1923
1929
1924
1915
1921
1915
1913
1918
1924
1916
1912
1912
1936
1932
1924
1928
1925
1934
1919
1922
1917
1914
1921
1914
1921
1909
1907
1920
1923
1917
1926
1920
1906
1907
1909
1921
1916
1918
1915
1928
1926
1908
1908
1927
1915
1923
1921
1915
1931
1934
1923
1934
1918
1908
1923
1918
1906
1909
1924
1910
1931
1939
1929
1928
1917
1929
1931
1909
1920
1924
1924
1923
1920
1900
1925
1913
1913
1916
1922
1930
1930
1931
1932
1931
1934
1926
1922
1922
1922
1922
1930
1924
1919
1925
1930
1937
1933
1911
1914
1921
1923
1922
1912
1923
1928
1921
1933
1911
1922
1934
1915
1945
1939
1948
1914
1923
1928
1929
1930
1925
1920
1926
1926
1927
1931
1936
1921
1921
1931
1909
1910
1914
1938
1920
1922
1925
1918
1915
1940
1934
1925
1932
1911
1922
1925
1936
1939
1926
1923
1923
1924
1913
1915
1917
1927
1921
1924
1921
1922
1919
1925
1923
1915
1916
1915
1921
1918
1918
1935
1930
1926
1919
1921
1920
1928
1913
1916
1916
1925
1927
1928
1924
1916
1927
1927
1915
1924
1924
1916
1916
1921
1927
1929
1928
1927
1931
1903
1912
1924
1925
1924
1923
1915
1913
1906
1917
1922
1924
1921
1926
1927
1908
1925
1911
1911
1905
1912
1920
1918
1918
1925
1919
1923
1943
1929
1926
1937
1925
1916
1922
1924
1918
1935
1942
1932
1941
1932
1918
1918
1923
1934
1927
1919
1916
1933
1931
1931
1928
1931
1924
1921
1914
1913
1909
1919
1919
1919
1912
1938
1935
1916
1951
1950
1908
1923
1913
1926
1927
1915
1942
1939
1937
1943
1938
1927
1925
1923
1921
1922
1913
1914
1909
1927
1907
1923
1913
1917
1912
1907
1907
1929
1929
1928
1919
1926
1920
1923
1915
1913
1913
1900
1910
1919
1919
1918
1925
1932
1905
1911
1913
1928
1928
1928
1928
1933
1921
1917
1927
1920
1920
1920
1928
1928
1936
1928
1918
1916
1916
1917
1932
1926
1938
1918
1921
1938
1923
1915
1916
1923
1923
1923
1920
1937
1928
1907
1940
1928
1937
1937
1915
1921
1926
1910
1914
1918
1922
1925
1921
1921
1925
1937
1929
1925
1925
1925
1912
1916
1924
1926
1921
1930
1921
1923
1923
1928
1933
1921
1939
1921
1921
1919
1924
1934
1935
1929
1916
1929
1928
1935
1936
1926
1926
1932
1931
1922
1913
1915
1920
1912
1917
1911
1920
1918
1917
1909
1921
1924
1905
1919
1933
1926
1931
1930
1942
1936
1905
1912
1918
1905
1908
1921
1919
1927
1927
1921
1919
1916
1928
1928
1922
1922
1922
1932
1929
1911
1901
1928
1917
1927
1922
1920
1931
1917
1913
1915
1927
1929
1930
1918
1927
1928
1930
1926
1922
1934
1937
1921
1905
1915
1915
1914
1922
1919
1927
1915
1916
1927
1922
1910
1908
1934
1924
1943
1921
1926
1925
1916
1924
1916
1916
1926
1936
1935
1933
1908
1908
1931
1929
1914
1918
1926
1921
1909
1919
1919
1935
1932
1918
1912
1924
1912
1912
1922
1916
1922
1913
1919
1920
1924
1918
1919
1918
1912
1930
1923
1915
1917
1920
1929
1930
1920
1933
1924
1927
1922
1921
1918
1918
1911
1911
1911
1922
1908
1909
1915
1908
1919
1937
1936
1930
1940
1938
1935
1945
1947
1943
1943
1946
1933
1930
1926
1918
1919
1920
1920
1908
1919
1922
1922
1922
1935
1907
1924
1926
1922
1916
1934
1936
1933
1923
1925
1919
1924
1914
1914
1930
1927
1914
1921
1911
1914
1911
1932
1921
1921
1924
1912
1936
1936
1936
1924
1906
1921
1931
1907
1925
1928
1924
1931
1935
1916
1916
1923
1917
1930
1930
1930
1909
1916
1934
1938
1935
1924
1916
1921
1940
1911
1935
1917
1914
1916
1921
1907
1917
1916
1913
1924
1915
1921
1924
1934
1936
1922
1925
1929
1919
1914
1927
1929
1926
1922
1926
1909
1918
1923
1920
1917
1915
1916
1912
1924
1918
1925
1936
1927
1919
1924
1928
1922
1914
1918
1934
1931
1926
1925
1926
1920
1921
1922
1921
1917
1913
1919
1933
1913
1927
1926
1920
1932
1933
1933
1929
1915
1919
1928
1929
1935
1929
1922
1927
1922
1910
1914
1913
1921
1916
1928
1922
1925
1925
1925
1921
1916
1928
1924
1926
1938
1940
1932
1935
1906
1903
1927
1932
1917
1917
1944
1927
1923
1923
1917
1933
1939
1925
1927
1921
1922
1928
1926
1933
1931
1928
1919
1924
1923
1915
1911
1919
1923
1912
1922
1923
1923
1915
1923
1912
1910
1913
1928
1919
1914
1919
1916
1911
1921
1923
1907
1917
1921
1928
1926
1932
1920
1919
1914
1914
1929
1915
1917
1929
1928
1921
1930
1927
1914
1918
1921
1930
1917
1919
1929
1941
1932
1901
1910
1908
1932
1914
1925
1925
1930
1912
1917
1927
1925
1931
1930
1937
1938
1945
1922
1912
1918
1912
1913
1915
1921
1923
1921
1910
1913
1924
1924
1913
1918
1930
1924
1910
1924
1912
1916
1932
1906
1912
1927
1919
1916
1923
1917
1919
1907
1920
1914
1905
1926
1929
1923
1914
1922
1919
1925
1919
1930
1939
1936
1911
1913
1920
1918
1918
1918
1922
1928
1903
1909
1908
1903
1925
1912
1924
1920
1925
1930
1924
1923
1923
1928
1928
1923
1925
1933
1926
1917
1918
1921
1926
1914
1920
1929
1929
1919
1910
1917
1910
1907
1917
1916
1916
1908
1931
1921
1916
1915
1925
1926
1912
1914
1927
1926
1914
1908
1924
1904
1918
1917
1913
1924
1929
1923
1938
1926
1935
1940
1919
1907
1923
1924
1928
1926
1910
1908
1923
1924
1921
1910
1921
1928
1920
1918
1920
1934
1925
1925
1920
1916
1924
1917
1918
1932
1922
1925
1924
1931
1923
1924
1914
1907
1926
1928
1917
1928
1924
1922
1927
1910
1931
1923
1906
1935
1925
1918
1926
1931
1920
1927
1934
1928
1901
1903
1925
1932
1927
1929
1910
1914
1925
1916
1925
1909
1913
1927
1915
1923
1920
1927
1930
1928
1922
1924
1903
1917
1931
1919
1925
1947
1947
1923
1925
1922
1911
1917
1936
1940
1939
1932
1928
1915
1931
1932
1926
1922
1922
1932
1936
1923
1930
1931
1922
1915
1918
1923
1923
1923
1923
1930
1932
1918
1907
1925
1925
1925
1927
1913
1931
1913
1909
1910
1918
1919
1942
1929
1936
1922
1911
1915
1917
1931
1933
1926
1918
1918
1919
1922
1927
1921
1911
1911
1929
1927
1915
1915
1918
1910
1936
1931
1928
1920
1921
1920
1926
1916
1922
1922
1911
1926
1923
1937
1933
1915
1927
1929
1919
1934
1918
1920
1922
1922
1911
1922
1926
1924
1921
1937
1941
1932
1936
1907
1912
1907
1905
1916
1916
1916
1917
1917
1917
1931
1929
1921
1931
1937
1922
1937
1906
1919
1927
1916
1912
1914
1923
1938
1939
1928
1927
1914
1930
1909
1921
1914
1918
1918
1924
1916
1916
1930
1917
1928
1929
1932
1907
1914
1913
1913
1928
1932
1935
1929
1926
1941
1923
1923
1938
1942
1928
1923
1923
1923
1922
1917
1912
1916
1912
1912
1912
1914
1921
1916
1919
1924
1922
1929
1931
1938
1922
1916
1926
1909
1910
1924
1911
1906
1904
1936
1910
1919
1920
1914
1919
1918
1918
1920
1924
1923
1928
1928
1925
1931
1921
1921
1921
1923
1923
1917
1923
1916
1923
1926
1917
1919
1925
1928
1936
1930
1929
1927
1909
1906
1918
1913
1926
1924
1924
1922
1935
1916
1916
1912
1921
1925
1926
1931
1921
1924
1919
1936
1924
1928
1923
1937
1916
1916
1917
1907
1923
1918
1933
1928
1928
1927
1927
1938
1936
1935
1933
1927
1927
1919
1916
1925
1916
1936
1944
1951
1939
1940
1943
1929
1938
1917
1952
1947
1948
1916
1927
1914
1911
1920
1917
1926
1922
1927
1919
1929
1934
1931
1936
1929
1934
1921
1914
1917
1922
1925
1923
1919
1937
1933
1941
1929
1913
1913
1916
1918
1915
1918
1922
1911
1933
1933
1933
1940
1928
1936
1930
1922
1912
1915
1911
1942
1945
1940
1916
1922
1928
1930
1913
1914
1913
1924
1919
1911
1908
1899
1921
1932
1937
1935
1940
1931
1918
1918
1917
1933
1917
1915
1919
1919
1916
1916
1916
1916
1915
1916
1931
1938
1919
1924
1924
1924
1924
1924
1920
1926
1930
1922
1919
1918
1919
1926
1943
1942
1931
1944
1923
1921
1915
1911
1911
1918
1918
1912
1914
1916
1920
1916
1909
1914
1906
1917
1916
1920
1926
1927
1910
1913
1913
1908
1949
1936
1930
1930
1924
1921
1919
1918
1924
1926
1926
1913
1930
1924
1924
1926
1931
1926
1917
1917
1925
1928
1920
1927
1925
1917
1933
1938
1921
1939
1932
1923
1923
1915
1908
1908
1908
1925
1913
1909
1914
1907
1921
1918
1941
1930
1944
1902
1930
1930
1917
1925
1925
1919
1932
1927
1933
1933
1921
1915
1910
1914
1913
1917
1933
1916
1921
1920
1925
1920
1917
1921
1925
1929
1927
1926
1930
1928
1924
1926
1925
1916
1927
1930
1932
1932
1931
1938
1911
1913
1908
1913
1915
1918
1922
1917
1935
1918
1933
1927
1928
1919
1930
1911
1923
1914
1907
1916
1912
1932
1932
1922
1931
1915
1922
1920
1929
1922
1925
1914
1915
1925
1917
1919
1916
1908
1925
1917
1925
1916
1911
1919
1925
1953
1948
1917
1911
1923
1923
1916
1911
1917
1920
1914
1925
1925
1920
1911
1933
1928
1917
1913
1907
1916
1911
1916
1923
1921
1927
1933
1936
1931
1921
1921
1929
1919
1912
1919
1921
1935
1914
1915
1922
1934
1924
1917
1928
1930
1925
1921
1924
1926
1926
1918
1912
1920
1919
1921
1917
1909
1919
1913
1923
1945
1939
1925
1911
1930
1926
1926
1926
1934
1936
1926
1907
1904
1919
1905
1914
1922
1912
1937
1933
1926
1927
1911
1921
1916
1926
1928
1926
1928
1921
1921
1921
1928
1915
1923
1918
1918
1932
1922
1928
1923
1911
1913
1925
1910
1918
1916
1910
1927
1922
1912
1908
1917
1930
1925
1937
1924
1919
1912
1906
1914
1911
1910
1924
1933
1934
1933
1912
1908
1905
1904
1905
1943
1945
1904
1901
1903
1921
1915
1927
1925
1922
1914
1931
1930
1938
1915
1927
1926
1922
1923
1939
1932
1913
1920
1926
1926
1913
1914
1914
1930
1921
1911
1918
1920
1913
1913
1909
1904
1917
1917
1905
1935
1931
1926
1925
1921
1917
1917
1917
1931
1913
1919
1926
1920
1930
1926
1920
1938
1906
1938
1906
1908
1918
1935
1916
1908
1906
1920
1918
1913
1924
1925
1918
1927
1917
1933
1935
1929
1911
1919
1911
1914
1913
1918
1913
1922
1952
1955
1947
1919
1929
1920
1934
1923
1933
1917
1912
1921
1927
1917
1915
1932
1919
1912
1915
1922
1926
1937
1941
1937
1939
1912
1909
1911
1923
1917
1937
1934
1925
1923
1911
1925
1918
1915
1926
1919
1931
1942
1924
1913
1926
1917
1934
1912
1924
1923
1929
1927
1929
1919
1931
1917
1920
1908
1920
1928
1926
1924
1925
1930
1935
1934
1923
1927
1923
1928
1927
1927
1927
1917
1933
1925
1924
1923
1923
1918
1906
1907
1917
1917
1914
1912
1912
1924
1920
1910
1926
1921
1926
1926
1917
1914
1917
1930
1919
1911
1916
1922
1920
1940
1937
1941
1938
1931
1912
1914
1916
1912
1902
1913
1915
1918
1915
1907
1913
1905
1919
1940
1929
1919
1939
1939
1909
1926
1922
1916
1919
1928
1928
1928
1915
1915
1915
1925
1913
1922
1910
1926
1922
1937
1927
1934
1934
1931
1920
1919
1920
1936
1921
1930
1924
1912
1920
1929
1930
1918
1918
1918
1914
1915
1914
1913
1916
1923
1921
1916
1935
1928
1946
1914
1913
1921
1906
1912
1911
1926
1936
1942
1899
1903
1924
1929
1929
1931
1926
1938
1934
1928
1928
1917
1923
1919
1912
1909
1915
1923
1937
1942
1921
1911
1918
1914
1915
1920
1914
1913
1913
1914
1925
1918
1926
1919
1916
1929
1922
1918
1915
1921
1929
1914
1917
1914
1911
1910
1919
1919
1924
1924
1914
1908
1922
1929
1934
1934
1914
1910
1914
1923
1911
1911
1911
1913
1920
1921
1919
1917
1913
1925
1923
1933
1923
1923
1933
1937
1928
1930
1923
1923
1925
1913
1921
1924
1924
1920
1920
1922
1912
1938
1947
1947
1907
1913
1913
1919
1919
1927
1929
1937
1938
1931
1938
1911
1908
1919
1904
1923
1921
1921
1926
1922
1922
1931
1931
1936
1921
1935
1927
1920
1932
1917
1917
1917
1917
1919
1922
1935
1936
1934
1934
1938
1923
1919
1914
1932
1919
1927
1929
1934
1916
1925
1913
1914
1922
1911
1933
1931
1920
1928
1923
1923
1922
1922
1922
1925
1918
1928
1918
1908
1912
1908
1918
1907
1928
1908
1902
1905
1939
1937
1920
1929
1918
1936
1934
1929
1927
1922
1931
1925
1922
1925
1925
1932
1924
1931
1925
1924
1918
1925
1916
1928
1931
1931
1939
1935
1918
1921
1911
1917
1914
1926
1926
1926
1923
1914
1912
1939
1938
1924
1917
1914
1914
1920
1914
1916
1923
1923
1920
1929
1932
1929
1931
1943
1926
1923
1929
1927
1935
1927
1927
1935
1935
1933
1930
1929
1921
1922
1934
1927
1937
1923
1927
1918
1918
1934
1938
1933
1922
1929
1918
1932
1925
1920
1923
1920
1920
1927
1925
1909
1917
1913
1919
1930
1926
1931
1921
1933
1943
1940
1926
1931
1940
1924
1940
1932
1923
1928
1927
1912
1916
1930
1930
1930
1914
1932
1922
1922
1922
1922
1917
1929
1928
1927
1914
1914
1954
1943
1921
1926
1931
1932
1911
1924
1924
1924
1931
1932
1928
1940
1913
1909
1909
1909
1919
1923
1928
1930
1917
1913
1920
1928
1928
1922
1926
1920
1929
1927
1922
1904
1925
1923
1907
1924
1929
1929
1934
1920
1923
1914
1924
1921
1918
1919
1907
1907
1930
1926
1946
1940
1932
1927
1928
1927
1927
1925
1918
1922
1925
1921
1936
1927
1920
1928
1918
1913
1922
1923
1928
1938
1942
1936
1917
1919
1936
1929
1942
1932
1940
1920
1915
1919
1924
1928
1906
1910
1921
1921
1915
1926
1906
1903
1916
1938
1914
1921
1919
1918
1922
1923
1924
1915
1929
1923
1898
1917
1911
1916
1915
1934
1944
1931
1912
1920
1930
1929
1939
1912
1907
1925
1928
1931
1937
1950
1939
1917
1918
1911
1917
1915
1926
1923
1925
1912
1912
1931
1931
1931
1945
1933
1934
1937
1925
1918
1910
1921
1921
1914
1920
1920
1923
1927
1934
1931
1924
1934
1912
1915
1913
1902
1926
1915
1914
1914
1922
1924
1918
1927
1932
1923
1930
1924
1925
1916
1928
1931
1931
1923
1921
1919
1919
1933
1929
1926
1926
1926
1926
1926
1906
1897
1917
1927
1926
1917
1921
1919
1922
1922
1946
1923
1931
1918
1929
1918
1922
1933
1913
1938
1931
1935
1930
1914
1929
1929
1936
1930
1928
1930
1933
1906
1902
1914
1915
1913
1920
1919
1934
1939
1921
1917
1922
1918
1940
1940
1940
1940
1931
1935
1917
1922
1925
1928
1938
1939
1928
1929
1924
1940
1938
1916
1910
1919
1922
1914
1925
1927
1910
1923
1909
1911
1927
1930
1928
1912
1915
1918
1918
1926
1923
1924
1920
1918
1908
1917
1918
1926
1920
1920
1927
1925
1938
1927
1923
1922
1923
1927
1909
1926
1926
1923
1927
1923
1921
1927
1928
1929
1929
1917
1921
1920
1920
1918
1916
1922
1923
1904
1910
1913
1916
1917
1936
1930
1917
1917
1916
1919
1940
1924
1919
1922
1913
1918
1913
1922
1936
1906
1912
1913
1938
1918
1916
1925
1927
1914
1918
1914
1919
1920
1933
1930
1933
1932
1933
1927
1923
1923
1922
1923
1924
1912
1925
1925
1920
1922
1921
1919
1919
1925
1925
1933
1928
1923
1923
1921
1925
1926
1926
1926
1926
1936
1920
1919
1918
1929
1918
1938
1929
1915
1925
1925
1916
1916
1918
1923
1918
1935
1927
1913
1919
1920
1927
1919
1917
1924
1932
1927
1922
1929
1923
1918
1916
1908
1910
1935
1928
1907
1923
1930
1927
1918
1909
1933
1925
1929
1919
1921
1932
1926
1916
1916
1922
1913
1916
1946
1919
1944
1916
1916
1941
1941
1927
1927
1929
1932
1915
1923
1923
1923
1919
1944
1933
1945
1903
1903
1903
1918
1912
1915
1911
1924
1933
1931
1927
1927
1932
1930
1934
1930
1938
1921
1923
1928
1927
1935
1936
1942
1936
1909
1909
1920
1928
1924
1924
1924
1924
1916
1929
1919
1919
1920
1913
1907
1909
1913
1923
1907
1925
1925
1922
1912
1930
1917
1914
1918
1922
1922
1918
1930
1924
1915
1913
1918
1909
1918
1922
1923
1922
1928
1921
1918
1930
1926
1921
1935
1917
1935
1912
1910
1917
1925
1924
1913
1915
1922
1915
1917
1912
1918
1903
1925
1924
1931
1925
1921
1921
1921
1933
1914
1908
1909
1907
1907
1925
1919
1913
1913
1913
1931
1912
1915
1935
1924
1930
1928
1910
1948
1933
1923
1912
1921
1927
1926
1933
1922
1930
1932
1908
1914
1918
1932
1929
1919
1919
1922
1926
1927
1925
1913
1919
1919
1919
1919
1919
1914
1938
1920
1914
1951
1961
1948
1928
1930
1923
1917
1917
1910
1922
1926
1925
1934
1931
1921
1920
1922
1931
1929
1932
1926
1933
1926
1914
1903
1920
1908
1927
1921
1926
1932
1928
1930
1925
1934
1928
1929
1942
1917
1917
1917
1919
1909
1925
1925
1923
1917
1913
1907
1925
1917
1914
1929
1930
1906
1913
1921
1911
1911
1925
1908
1907
1924
1932
1935
1940
1934
1909
1914
1909
1907
1918
1921
1919
1925
1919
1923
1912
1912
1909
1915
1920
1941
1936
1931
1915
1926
1906
1906
1927
1941
1929
1929
1929
1929
1929
1929
1914
1926
1923
1935
1928
1929
1925
1915
1919
1914
1919
1919
1919
1919
1922
1921
1931
1931
1901
1904
1913
1918
1920
1917
1926
1926
1930
1921
1927
1929
1927
1919
1928
1919
1928
1919
1932
1928
1931
1929
1918
1918
1916
1926
1926
1940
1943
1933
1934
1931
1931
1923
1921
1924
1908
1926
1924
1936
1927
1918
1911
1932
1941
1915
1907
1914
1936
1920
1917
1917
1923
1916
1912
1918
1907
1905
1919
1926
1923
1927
1912
1921
1927
1934
1922
1918
1921
1931
1945
1914
1915
1917
1924
1922
1927
1919
1926
1921
1907
1935
1931
1922
1929
1920
1921
1924
1934
1923
1933
1935
1914
1932
1924
1925
1928
1922
1934
1944
1919
1919
1927
1925
1931
1919
1940
1939
1926
1930
1926
1933
1924
1930
1933
1919
1938
1925
1925
1925
1941
1942
1919
1919
1918
1938
1924
1916
1914
1917
1910
1910
1920
1944
1932
1913
1911
1907
1914
1920
1925
1923
1917
1911
1911
1920
1911
1907
1909
1909
1921
1921
1923
1924
1914
1916
1922
1921
1919
1927
1907
1906
1911
1929
1922
1922
1940
1914
1912
1926
1919
1921
1916
1926
1930
1942
1921
1925
1915
1914
1914
1921
1915
1918
1923
1918
1916
1935
1922
1928
1922
1921
1922
1931
1938
1918
1909
1911
1925
1918
1921
1930
1931
1925
1927
1919
1917
1914
1918
1910
1926
1934
1925
1922
1932
1919
1926
1916
1926
1921
1926
1913
1925
1925
1934
1921
1910
1922
1924
1922
1920
1910
1921
1939
1942
1930
1939
1915
1915
1935
1934
1927
1920
1919
1924
1924
1915
1913
1913
1913
1915
1915
1921
1934
1937
1923
1935
1937
1931
1931
1931
1931
1931
1931
1931
1928
1923
1926
1926
1924
1925
1922
1912
1913
1923
1922
1912
1916
1933
1927
1916
1916
1910
1918
1913
1931
1922
1930
1934
1917
1929
1929
1918
1934
1917
1933
1925
1934
1914
1916
1912
1921
1925
1923
1905
1911
1918
1924
1924
1921
1918
1928
1932
1918
1924
1925
1919
1924
1936
1933
1929
1925
1920
1926
1917
1920
1931
1919
1927
1927
1922
1917
1916
1921
1909
1928
1923
1923
1932
1921
1913
1905
1910
1923
1920
1930
1914
1928
1926
1922
1927
1924
1924
1930
1930
1930
1921
1917
1921
1919
1927
1927
1931
1930
1929
1921
1919
1910
1923
1909
1909
1908
1923
1910
1917
1910
1915
1912
1906
1910
1919
1920
1951
1939
1946
1917
1926
1945
1945
1912
1940
1930
1938
1929
1933
1912
1920
1918
1917
1922
1938
1925
1925
1930
1932
1918
1921
1912
1926
1918
1919
1910
1924
1924
1924
1917
1917
1939
1928
1924
1931
1931
1933
1934
1925
1924
1922
1917
1919
1917
1930
1925
1919
1942
1938
1937
1914
1914
1917
1913
1924
1920
1911
1923
1908
1926
1935
1919
1922
1914
1918
1918
1927
1936
1919
1921
1932
1930
1928
1927
1933
1948
1946
1919
1911
1928
1920
1917
1907
1936
1927
1922
1927
1910
1949
1909
1916
1921
1929
1931
1915
1913
1926
1935
1910
1935
1944
1927
1924
1923
1910
1910
1920
1911
1916
1933
1932
1943
1918
1918
1914
1910
1928
1928
1922
1926
1918
1918
1918
1922
1916
1918
1937
1943
1941
1929
1921
1928
1923
1915
1918
1918
1923
1916
1922
1928
1916
1919
1910
1919
1931
1908
1915
1917
1913
1924
1923
1915
1921
1911
1917
1909
1906
1920
1938
1933
1937
1919
1920
1921
1926
1926
1923
1927
1915
1928
1925
1924
1929
1911
1936
1948
1943
1924
1919
1924
1923
1917
1907
1907
1907
1907
1930
1913
1918
1926
1936
1929
1921
1921
1909
1909
1917
1925
1934
1920
1932
1926
1919
1924
1916
1916
1917
1933
1915
1912
1925
1935
1925
1927
1928
1937
1926
1919
1928
1924
1925
1898
1911
1925
1930
1920
1923
1931
1921
1922
1923
1929
1938
1925
1916
1912
1912
1912
1912
1927
1946
1940
1924
1922
1923
1929
1915
1923
1918
1918
1929
1923
1929
1936
1948
1928
1923
1922
1912
1924
1930
1926
1936
1914
1914
1923
1923
1914
1917
1917
1921
1916
1908
1943
1929
1925
1923
1925
1918
1914
1912
1921
1920
1925
1921
1909
1914
1933
1933
1924
1923
1928
1915
1945
1919
1911
1913
1943
1946
1924
1925
1922
1934
1943
1943
1919
1922
1924
1924
1924
1924
1915
1917
1922
1925
1921
1930
1922
1915
1913
1912
1916
1924
1923
1940
1930
1927
1925
1933
1931
1934
1919
1913
1920
1927
1917
1915
1921
1916
1914
1937
1923
1926
1920
1921
1932
1907
1917
1920
1906
1920
1917
1911
1922
1921
1929
1932
1929
1920
1917
1910
1906
1914
1916
1912
1918
1928
1921
1919
1919
1921
1909
1923
1911
1909
1918
1921
1926
1928
1917
1919
1930
1927
1937
1922
1929
1929
1925
1919
1933
1919
1916
1921
1911
1919
1921
1924
1930
1933
1923
1934
1933
1948
1940
1943
1936
1952
1915
1922
1941
1932
1939
1944
1936
1936
1936
1920
1925
1934
1926
1922
1931
1909
1915
1921
1934
1918
1906
1918
1906
1926
1920
1920
1910
1926
1903
1904
1915
1915
1914
1924
1918
1920
1913
1928
1932
1924
1922
1917
1923
1930
1918
1910
1911
1919
1919
1930
1909
1917
1909
1936
1924
1923
1930
1934
1941
1931
1931
1934
1910
1919
1930
1904
1917
1903
1935
1929
1910
1912
1912
1912
1912
1929
1923
1931
1925
1924
1930
1911
1932
1920
1916
1915
1915
1910
1910
1910
1912
1928
1921
1921
1923
1921
1920
1914
1904
1898
1921
1923
1916
1917
1917
1933
1935
1940
1911
1924
1923
1922
1922
1922
1923
1927
1905
1913
1911
1921
1923
1915
1929
1915
1922
1925
1921
1915
1926
1923
1920
1934
1937
1927
1934
1920
1920
1923
1941
1940
1931
1931
1931
1930
1930
1926
1921
1915
1938
1919
1919
1908
1914
1908
1927
1926
1921
1931
1923
1922
1929
1915
1932
1903
1915
1910
1919
1932
1932
1929
1905
1901
1920
1916
1926
1913
1924
1921
1925
1925
1924
1919
1921
1917
1909
1913
1907
1934
1934
1942
1932
1918
1928
1922
1918
1916
1916
1925
1926
1932
1902
1924
1929
1929
1919
1920
1931
1927
1910
1921
1919
1925
1919
1924
1921
1924
1919
1935
1923
1920
1915
1920
1909
1931
1937
1930
1916
1917
1919
1921
1921
1923
1914
1911
1912
1926
1920
1913
1921
1925
1923
1931
1931
1926
1922
1922
1934
1932
1922
1924
1927
1927
1928
1916
1921
1926
1916
1917
1931
1930
1926
1906
1922
1917
1914
1926
1919
1916
1933
1943
1920
1921
1923
1905
1917
1920
1914
1924
1923
1915
1907
1912
1919
1915
1925
1926
1913
1917
1917
1926
1932
1916
1907
1907
1910
1921
1920
1919
1932
1935
1920
1920
1930
1924
1932
1927
1926
1918
1915
1914
1917
1911
1918
1918
1930
1929
1929
1929
1928
1919
1915
1910
1913
1920
1926
1912
1941
1919
1916
1910
1910
1910
1920
1921
1919
1911
1910
1915
1906
1910
1917
1943
1929
1937
1937
1937
1934
1923
1917
1921
1911
1911
1919
1926
1915
1911
1922
1914
1925
1926
1941
1928
1928
1939
1915
1936
1929
1922
1920
1924
1920
1921
1925
1926
1926
1918
1910
1909
1909
1909
1903
1916
1930
1921
1921
1921
1921
1931
1917
1913
1913
1925
1930
1923
1934
1918
1922
1930
1929
1917
1926
1911
1915
1928
1919
1920
1914
1916
1915
1916
1912
1928
1913
1913
1927
1913
1921
1915
1930
1914
1918
1921
1916
1928
1930
1940
1937
1934
1914
1921
1928
1929
1918
1921
1925
1943
1929
1916
1943
1960
1947
1922
1925
1918
1926
1909
1923
1922
1913
1930
1931
1916
1918
1917
1924
1907
1917
1917
1917
1926
1908
1914
1906
1911
1910
1910
1911
1924
1919
1910
1910
1923
1925
1925
1917
1915
1927
1924
1929
1912
1902
1920
1916
1917
1916
1926
1926
1926
1917
1912
1919
1908
1919
1923
1914
1922
1918
1917
1928
1929
1922
1921
1923
1925
1917
1922
1923
1916
1920
1912
1913
1913
1913
1930
1942
1929
1919
1928
1930
1912
1911
1913
1920
1918
1924
1919
1907
1906
1912
1911
1920
1912
1930
1931
1911
1915
1916
1913
1924
1924
1924
1915
1912
1930
1922
1922
1924
1921
1924
1910
1911
1916
1916
1916
1918
1923
1909
1919
1907
1910
1913
1914
1937
1926
1930
1940
1927
1924
1930
1931
1927
1932
1919
1919
1907
1924
1921
1923
1921
1925
1918
1915
1915
1916
1911
1919
1911
1921
1917
1925
1921
1920
1920
1909
1929
1917
1926
1938
1925
1927
1932
1926
1932
1937
1925
1918
1929
1925
1924
1920
1918
1925
1925
1925
1928
1928
1923
1931
1917
1904
1919
1916
1929
1928
1928
1934
1923
1934
1925
1925
1934
1906
1907
1930
1923
1908
1934
1952
1943
1946
1937
1936
1927
1922
1923
1928
1904
1911
1927
1919
1935
1920
1924
1924
1924
1948
1945
1935
1938
1924
1925
1903
1907
1938
1915
1926
1923
1902
1912
1908
1906
1909
1917
1904
1914
1919
1922
1925
1911
1919
1924
1925
1926
1942
1928
1915
1919
1919
1922
1919
1921
1910
1919
1915
1925
1923
1923
1936
1922
1939
1931
1932
1927
1908
1918
1918
1911
1909
1929
1925
1929
1921
1932
1908
1927
1938
1926
1931
1934
1932
1926
1924
1921
1921
1915
1921
1913
1919
1902
1900
1901
1927
1932
1936
1915
1914
1939
1934
1944
1911
1920
1926
1924
1928
1928
1914
1909
1905
1941
1931
1919
1924
1923
1918
1930
1913
1923
1924
1924
1925
1924
1925
1919
1926
1925
1919
1925
1922
1935
1920
1934
1934
1936
1936
1936
1932
1929
1926
1911
1940
1942
1919
1918
1918
1903
1906
1924
1928
1920
1917
1923
1920
1914
1896
1904
1902
1928
1916
1929
1923
1912
1919
1941
1927
1922
1912
1910
1928
1923
1932
1936
1920
1918
1928
1911
1916
1913
1930
1915
1914
1908
1907
1930
1929
1926
1922
1925
1930
1922
1922
1922
1926
1922
1916
1914
1925
1922
1923
1921
1920
1910
1910
1903
1928
1928
1929
1934
1925
1925
1911
1914
1919
1919
1919
1919
1908
1909
1916
1908
1927
1913
1909
1912
1934
1919
1919
1924
1922
1916
1923
1915
1922
1927
1922
1930
1932
1929
1908
1915
1921
1911
1904
1909
1922
1927
1919
1918
1917
1929
1941
1927
1934
1927
1909
1921
1924
1921
1915
1908
1906
1927
1912
1916
1911
1929
1913
1916
1927
1930
1919
1913
1915
1923
1916
1924
1920
1920
1920
1933
1928
1915
1919
1921
1918
1921
1926
1916
1915
1907
1922
1925
1925
1927
1929
1923
1932
1929
1933
1920
1919
1922
1922
1919
1917
1936
1929
1945
1928
1928
1920
1934
1934
1911
1913
1913
1917
1906
1908
1914
1936
1928
1936
1915
1910
1911
1919
1923
1923
1922
1926
1924
1924
1928
1919
1907
1921
1932
1935
1920
1920
1932
1924
1918
1921
1919
1912
1924
1926
1929
1915
1918
1911
1915
1907
1909
1909
1943
1937
1907
1919
1918
1931
1927
1918
1918
1947
1947
1935
1916
1908
1921
1929
1929
1914
1926
1924
1924
1905
1943
1941
1929
1924
1922
1933
1914
1916
1927
1922
1915
1912
1913
1921
1919
1919
1917
1919
1921
1912
1922
1914
1924
1925
1930
1911
1924
1920
1920
1925
1906
1906
1934
1940
1939
1935
1939
1925
1907
1918
1930
1930
1922
1929
1927
1943
1918
1930
1918
1925
1916
1913
1923
1913
1913
1913
1917
1922
1925
1911
1917
1926
1930
1922
1918
1932
1909
1903
1910
1930
1913
1919
1922
1925
1925
1925
1925
1925
1924
1936
1930
1923
1921
1919
1923
1913
1917
1909
1919
1919
1926
1925
1920
1924
1918
1920
1917
1927
1934
1909
1918
1917
1912
1921
1924
1928
1925
1916
1911
1910
1931
1936
1931
1931
1907
1925
1920
1924
1923
1918
1923
1922
1920
1911
1922
1908
1920
1911
1919
1911
1933
1933
1933
1925
1930
1930
1920
1923
1910
1912
1926
1909
1913
1925
1925
1913
1915
1918
1923
1929
1932
1935
1935
1927
1927
1927
1925
1925
1925
1925
1928
1924
1928
1929
1917
1913
1926
1908
1911
1914
1935
1932
1926
1928
1914
1928
1913
1922
1924
1922
1928
1921
1923
1925
1924
1915
1924
1921
1927
1926
1929
1923
1927
1932
1930
1914
1916
1926
1942
1941
1937
1928
1919
1918
1921
1927
1910
1910
1915
1923
1929
1925
1924
1916
1915
1924
1941
1936
1927
1934
1934
1931
1937
1926
1913
1911
1914
1920
1938
1918
1909
1927
1905
1908
1915
1915
1915
1915
1915
1915
1910
1910
1934
1906
1930
1909
1919
1911
1921
1915
1930
1917
1918
1916
1934
1940
1912
1925
1922
1927
1927
1933
1937
1921
1928
1915
1917
1931
1922
1916
1911
1911
1911
1915
1932
1929
1920
1937
1927
1926
1926
1926
1926
1912
1920
1922
1922
1933
1937
1932
1927
1916
1913
1915
1921
1921
1925
1928
1926
1922
1920
1920
1921
1920
1919
1921
1919
1934
1932
1916
1945
1940
1918
1925
1925
1929
1930
1929
1920
1925
1928
1928
1918
1921
1937
1906
1937
1915
1915
1915
1912
1919
1930
1920
1917
1925
1925
1907
1926
1923
1922
1914
1919
1911
1933
1925
1921
1943
1942
1920
1932
1926
1920
1924
1930
1931
1923
1925
1928
1923
1911
1925
1916
1920
1920
1909
1925
1927
1927
1926
1921
1922
1933
1924
1931
1931
1922
1922
1919
1912
1939
1928
1930
1914
1925
1922
1921
1924
1921
1917
1921
1923
1931
1921
1931
1929
1932
1916
1923
1918
1905
1914
1914
1934
1931
1929
1916
1913
1905
1912
1904
1907
1930
1930
1916
1918
1917
1909
1915
1929
1923
1929
1923
1932
1932
1932
1908
1899
1939
1920
1908
1918
1917
1918
1920
1924
1913
1913
1929
1929
1934
1911
1912
1919
1921
1919
1905
1909
1920
1917
1912
1907
1921
1929
1931
1913
1922
1923
1910
1922
1908
1921
1914
1905
1906
1905
1932
1935
1908
1909
1935
1924
1930
1926
1923
1925
1927
1929
1912
1918
1933
1923
1937
1914
1914
1912
1913
1915
1909
1926
1921
1926
1922
1913
1921
1920
1923
1918
1912
1918
1922
1918
1909
1922
1925
1914
1916
1927
1926
1921
1915
1920
1919
1928
1919
1920
1929
1922
1922
1922
1922
1923
1925
1908
1929
1901
1903
1912
1912
1923
1916
1924
1925
1916
1916
1924
1927
1929
1922
1931
1932
1930
1941
1927
1913
1921
1910
1930
1935
1935
1943
1920
1920
1924
1922
1926
1921
1930
1903
1910
1904
1914
1924
1935
1932
1920
1920
1925
1913
1909
1909
1924
1937
1915
1914
1919
1918
1923
1917
1916
1929
1933
1938
1919
1911
1911
1918
1925
1928
1923
1917
1917
1923
1923
1923
1923
1922
1924
1921
1924
1915
1925
1920
1931
1930
1937
1914
1920
1917
1922
1926
1925
1929
1932
1929
1919
1929
1933
1927
1922
1922
1934
1915
1913
1917
1935
1931
1940
1935
1936
1926
1907
1901
1900
1909
1918
1927
1931
1917
1931
1936
1927
1935
1955
1956
1936
1934
1923
1916
1919
1921
1914
1913
1912
1916
1931
1918
1914
1940
1924
1926
1926
1926
1923
1937
1921
1926
1916
1917
1916
1913
1913
1924
1910
1920
1920
1919
1930
1924
1921
1924
1929
1921
1916
1919
1919
1928
1917
1931
1929
1916
1931
1930
1918
1918
1923
1928
1912
1912
1937
1913
1903
1933
1910
1907
1920
1939
1914
1911
1916
1917
1913
1913
1920
1940
1909
1914
1920
1923
1918
1917
1921
1929
1932
1919
1914
1912
1911
1917
1911
1936
1936
1936
1918
1908
1940
1942
1918
1910
1910
1916
1925
1911
1911
1910
1932
1935
1932
1911
1914
1920
1916
1928
1922
1920
1927
1929
1925
1910
1934
1928
1935
1939
1928
1931
1930
1915
1907
1923
1924
1912
1910
1921
1921
1909
1928
1919
1928
1916
1915
1919
1914
1913
1915
1930
1921
1919
1919
1907
1913
1923
1923
1935
1923
1914
1914
1941
1927
1929
1926
1926
1937
1925
1930
1926
1924
1914
1916
1923
1920
1920
1925
1926
1928
1924
1929
1919
1915
1925
1931
1927
1927
1926
1937
1929
1923
1912
1917
1919
1919
1912
1914
1921
1906
1917
1914
1925
1929
1931
1936
1920
1919
1927
1913
1914
1915
1920
1916
1929
1924
1926
1914
1915
1914
1918
1928
1917
1923
1914
1912
1919
1918
1917
1919
1917
1918
1906
1921
1913
1938
1932
1922
1926
1918
1911
1916
1919
1914
1922
1937
1922
1935
1934
1919
1924
1919
1914
1911
1911
1911
1919
1917
1934
1925
1917
1918
1931
1917
1933
1924
1917
1924
1920
1920
1923
1916
1919
1925
1917
1916
1930
1931
1908
1917
1914
1924
1939
1930
1921
1926
1916
1925
1914
1926
1924
1922
1922
1908
1927
1929
1922
1919
1919
1923
1905
1921
1905
1906
1901
1901
1925
1925
1924
1920
1913
1914
1912
1914
1933
1937
1949
1947
1914
1924
1924
1924
1924
1924
1924
1914
1912
1915
1927
1916
1919
1917
1916
1909
1915
1909
1900
1923
1922
1929
1917
1930
1924
1921
1921
1921
1917
1923
1926
1918
1912
1909
1914
1918
1917
1912
1919
1908
1937
1937
1915
1914
1937
1937
1925
1929
1923
1914
1921
1921
1932
1946
1934
1934
1906
1911
1936
1925
1920
1922
1915
1923
1933
1945
1940
1942
1946
1936
1914
1909
1921
1932
1925
1922
1908
1929
1928
1908
1907
1907
1907
1929
1936
1934
1934
1924
1913
1910
1909
1916
1935
1931
1915
1931
1933
1916
1925
1914
1916
1914
1917
1914
1917
1920
1934
1943
1943
1943
1915
1924
1919
1916
1926
1926
1927
1924
1920
1928
1924
1922
1930
1918
1926
1924
1928
1925
1928
1924
1944
1920
1910
1906
1918
1922
1924
1917
1923
1921
1928
1933
1929
1932
1913
1909
1914
1915
1910
1905
1906
1925
1914
1925
1923
1918
1915
1915
1915
1915
1917
1904
1914
1924
1926
1927
1939
1926
1917
1911
1921
1911
1918
1915
1928
1921
1929
1934
1943
1918
1924
1935
1945
1911
1925
1921
1919
1932
1919
1925
1924
1920
1926
1940
1925
1931
1931
1930
1927
1918
1934
1923
1917
1915
1922
1919
1919
1920
1910
1915
1907
1917
1927
1933
1935
1926
1927
1916
1916
1931
1924
1928
1924
1926
1937
1926
1924
1908
1919
1910
1914
1937
1934
1923
1930
1913
1914
1913
1938
1939
1928
1932
1927
1934
1928
1927
1914
1912
1917
1937
1930
1923
1930
1918
1919
1916
1921
1931
1917
1930
1929
1917
1923
1918
1909
1913
1906
1931
1918
1914
1930
1924
1926
1921
1927
1916
1917
1923
1931
1917
1924
1915
1927
1919
1919
1925
1924
1914
1925
1899
1924
1932
1914
1921
1918
1923
1909
1924
1934
1932
1937
1928
1913
1924
1923
1919
1906
1921
1930
1920
1920
1920
1918
1927
1919
1925
1924
1928
1919
1918
1918
1927
1919
1923
1940
1937
1927
1920
1918
1923
1916
1914
1922
1935
1926
1924
1924
1924
1920
1917
1929
1917
1926
1928
1915
1920
1917
1924
1920
1929
1920
1920
1918
1932
1915
1915
1918
1914
1920
1910
1910
1912
1942
1936
1922
1924
1929
1925
1916
1914
1935
1937
1932
1939
1917
1917
1922
1922
1940
1934
1931
1916
1920
1923
1912
1934
1929
1939
1935
1907
1916
1936
1917
1911
1919
1919
1916
1935
1932
1939
1915
1926
1934
1934
1913
1912
1920
1919
1928
1921
1924
1917
1920
1934
1926
1935
1911
1921
1910
1913
1930
1922
1926
1917
1933
1920
1916
1917
1922
1919
1924
1944
1934
1920
1920
1920
1919
1917
1917
1917
1924
1918
1913
1915
1940
1930
1926
1919
1931
1930
1915
1910
1918
1940
1918
1912
1914
1922
1923
1918
1928
1926
1923
1929
1910
1920
1926
1917
1921
1921
1930
1932
1922
1927
1931
1933
1924
1908
1925
1913
1913
1915
1912
1928
1933
1917
1926
1934
1936
1938
1940
1948
1934
1944
1931
1918
1918
1911
1915
1915
1907
1931
1931
1931
1927
1915
1918
1918
1921
1931
1923
1923
1923
1918
1930
1919
1928
1924
1937
1927
1930
1917
1920
1920
1920
1931
1937
1915
1919
1927
1923
1917
1921
1925
1924
1923
1919
1924
1923
1914
1917
1916
1926
1933
1931
1923
1928
1941
1929
1940
1930
1928
1937
1925
1914
1915
1913
1915
1915
1916
1923
1930
1932
1922
1928
1926
1915
1921
1921
1923
1929
1919
1923
1919
1909
1910
1911
1926
1919
1918
1918
1919
1925
1923
1934
1918
1918
1922
1916
1916
1917
1926
1941
1927
1927
1932
1916
1916
1916
1913
1924
1913
1937
1927
1912
1920
1925
1917
1916
1920
1932
1944
1913
1913
1913
1908
1924
1922
1927
1929
1936
1929
1936
1916
1912
1914
1909
1918
1907
1913
1921
1916
1917
1917
1919
1927
1931
1931
1931
1931
1908
1914
1921
1922
1912
1931
1938
1932
1928
1934
1918
1918
1925
1922
1935
1936
1930
1908
1918
1932
1933
1928
1919
1932
1921
1933
1935
1932
1931
1929
1918
1913
1917
1925
1913
1916
1912
1912
1927
1927
1922
1924
1919
1918
1917
1918
1914
1913
1925
1911
1926
1914
1924
1911
1911
1911
1906
1938
1945
1941
1942
1950
1929
1929
1944
1931
1922
1921
1916
1920
1912
1912
1910
1923
1922
1940
1924
1923
1918
1925
1921
1925
1928
1921
1921
1927
1918
1918
1918
1919
1927
1916
1925
1923
1921
1914
1933
1925
1941
1915
1920
1925
1915
1920
1924
1925
1925
1917
1945
1956
1955
1924
1905
1917
1917
1918
1921
1912
1914
1934
1939
1927
1909
1929
1922
1931
1916
1913
1940
1935
1930
1939
1936
1937
1935
1926
1930
1923
1926
1927
1931
1918
1920
1915
1919
1925
1925
1925
1925
1943
1943
1943
1943
1933
1928
1926
1919
1916
1924
1921
1929
1933
1924
1926
1930
1926
1913
1921
1925
1921
1905
1920
1907
1908
1921
1919
1912
1910
1910
1910
1933
1937
1933
1936
1933
1932
1933
1926
1918
1924
1910
1913
1921
1926
1924
1925
1931
1918
1914
1914
1914
1914
1928
1944
1926
1926
1922
1918
1913
1923
1920
1940
1944
1936
1924
1924
1924
1914
1933
1920
1938
1929
1919
1921
1929
1917
1919
1919
1900
1905
1908
1919
1905
1917
1915
1910
1921
1930
1934
1917
1928
1934
1940
1915
1919
1916
1913
1925
1918
1923
1921
1936
1927
1926
1912
1917
1917
1910
1929
1913
1913
1916
1905
1910
1914
1920
1914
1926
1925
1913
1931
1942
1910
1911
1914
1914
1934
1925
1925
1929
1928
1918
1923
1928
1927
1931
1934
1926
1926
1909
1924
1920
1942
1934
1926
1927
1922
1929
1912
1921
1917
1935
1918
1925
1920
1934
1909
1914
1909
1915
1924
1919
1949
1934
1943
1911
1942
1911
1924
1911
1912
1917
1920
1912
1912
1925
1943
1922
1920
1922
1920
1922
1917
1921
1921
1920
1921
1919
1916
1908
1917
1918
1916
1916
1916
1925
1916
1933
1930
1935
1937
1909
1916
1909
1933
1927
1936
1930
1922
1926
1935
1937
1937
1909
1914
1926
1926
1929
1932
1920
1915
1913
1918
1918
1927
1927
1930
1934
1933
1931
1930
1936
1931
1918
1922
1924
1917
1928
1929
1915
1929
1924
1924
1913
1922
1913
1921
1910
1922
1936
1936
1923
1921
1923
1922
1915
1911
1905
1905
1929
1925
1925
1916
1920
1932
1934
1944
1918
1912
1910
1931
1920
1915
1910
1909
1930
1923
1912
1912
1925
1910
1921
1920
1919
1920
1910
1911
1915
1932
1933
1928
1934
1912
1922
1923
1935
1921
1922
1915
1914
1914
1925
1898
1901
1901
1924
1914
1932
1944
1925
1918
1910
1910
1911
1910
1933
1911
1909
1914
1928
1913
1913
1918
1934
1915
1923
1915
1910
1917
1925
1915
1935
1930
1906
1912
1915
1936
1913
1936
1930
1926
1926
1919
1912
1912
1910
1907
1905
1911
1931
1934
1924
1931
1922
1906
1909
1902
1912
1911
1913
1929
1920
1921
1925
1933
1912
1920
1927
1915
1935
1931
1926
1928
1927
1929
1932
1915
1906
1914
1917
1913
1931
1931
1937
1940
1923
1931
1924
1923
1925
1925
1925
1937
1936
1925
1927
1917
1915
1916
1934
1918
1925
1915
1912
1930
1919
1919
1919
1932
1925
1910
1919
1914
1910
1908
1915
1926
1921
1922
1909
1910
1923
1917
1922
1925
1919
1908
1921
1934
1915
1921
1910
1910
1930
1922
1914
1915
1907
1915
1909
1930
1934
1925
1916
1904
1909
1916
1916
1917
1919
1920
1926
1953
1945
1926
1934
1926
1910
1906
1933
1933
1923
1909
1910
1903
1916
1912
1915
1930
1928
1928
1928
1905
1909
1908
1909
1909
1916
1915
1922
1933
1935
1927
1921
1928
1928
1915
1915
1915
1927
1929
1932
1938
1920
1920
1906
1932
1920
1929
1927
1928
1911
1911
1911
1920
1917
1923
1950
1934
1941
1937
1927
1920
1923
1925
1924
1928
1929
1925
1917
1930
1919
1927
1929
1921
1915
1928
1935
1924
1940
1914
1909
1931
1922
1920
1921
1923
1921
1922
1912
1936
1910
1905
1909
1914
1908
1912
1936
1914
1914
1927
1931
1927
1907
1916
1904
1926
1923
1920
1929
1932
1913
1926
1913
1920
1926
1929
1919
1919
1922
1935
1932
1931
1923
1917
1921
1936
1928
1913
1944
1936
1939
1943
1924
1918
1916
1933
1928
1928
1928
1932
1921
1916
1927
1923
1939
1928
1913
1927
1918
1911
1924
1913
1920
1915
1923
1933
1930
1925
1902
1902
1916
1939
1939
1932
1941
1940
1936
1933
1918
1925
1919
1922
1939
1940
1915
1928
1919
1929
1919
1920
1912
1932
1906
1912
1917
1906
1920
1911
1914
1921
1909
1911
1911
1922
1924
1915
1922
1921
1918
1921
1919
1926
1926
1948
1919
1919
1912
1916
1929
1927
1931
1926
1918
1918
1914
1916
1907
1905
1902
1897
1919
1918
1918
1918
1918
1932
1923
1917
1921
1925
1911
1917
1915
1939
1929
1934
1925
1925
1926
1909
1924
1930
1925
1916
1908
1931
1929
1932
1942
1932
1926
1922
1937
1925
1931
1929
1926
1926
1941
1919
1919
1898
1903
1912
1926
1912
1926
1920
1926
1921
1914
1917
1918
1914
1911
1916
1921
1936
1899
1912
1920
1920
1913
1916
1923
1916
1922
1928
1919
1917
1921
1921
1917
1918
1922
1915
1919
1919
1912
1930
1929
1922
1920
1920
1917
1917
1915
1921
1924
1930
1908
1921
1924
1918
1920
1916
1919
1922
1926
1928
1913
1911
1930
1928
1933
1928
1939
1937
1920
1940
1927
1933
1930
1920
1930
1918
1920
1918
1918
1919
1917
1916
1913
1926
1925
1913
1913
1913
1913
1913
1925
1925
1925
1912
1911
1906
1931
1931
1931
1942
1938
1928
1922
1916
1916
1919
1925
1921
1921
1925
1909
1930
1904
1933
1928
1940
1918
1921
1924
1926
1934
1939
1906
1909
1922
1930
1916
1917
1921
1909
1919
1909
1919
1927
1923
1917
1914
1920
1934
1924
1929
1915
1937
1934
1932
1929
1935
1933
1923
1923
1934
1928
1929
1920
1913
1925
1940
1923
1917
1921
1925
1920
1932
1923
1925
1931
1930
1929
1924
1920
1926
1916
1918
1940
1925
1919
1923
1918
1915
1931
1928
1918
1918
1918
1928
1928
1917
1919
1919
1919
1920
1906
1941
1929
1912
1909
1917
1907
1912
1920
1909
1924
1923
1927
1917
1919
1918
1914
1916
1910
1921
1922
1922
1927
1920
1911
1917
1906
1909
1918
1910
1905
1910
1905
1911
1931
1932
1924
1929
1927
1939
1935
1939
1919
1911
1911
1919
1928
1923
1930
1928
1917
1927
1937
1915
1915
1925
1920
1915
1915
1914
1919
1914
1915
1913
1922
1922
1925
1932
1926
1925
1918
1930
1928
1908
1920
1919
1918
1910
1912
1926
1918
1914
1915
1925
1930
1932
1935
1937
1934
1934
1934
1938
1913
1934
1929
1908
1908
1912
1908
1908
1926
1926
1920
1925
1926
1923
1928
1928
1922
1905
1904
1907
1915
1918
1933
1922
1904
1914
1915
1916
1922
1918
1918
1918
1918
1903
1909
1913
1919
1920
1929
1924
1930
1924
1923
1919
1925
1915
1939
1937
1936
1920
1923
1924
1922
1926
1925
1917
1916
1913
1915
1919
1924
1923
1916
1915
1915
1917
1911
1918
1924
1915
1920
1921
1921
1926
1928
1943
1948
1934
1925
1931
1928
1920
1914
1945
1936
1929
1950
1941
1939
1940
1920
1918
1918
1912
1908
1911
1918
1923
1907
1916
1915
1915
1922
1933
1928
1927
1923
1910
1914
1929
1933
1923
1924
1915
1920
1909
1918
1918
1916
1910
1925
1925
1921
1921
1928
1913
1927
1924
1923
1918
1918
1920
1923
1929
1918
1929
1924
1919
1933
1921
1929
1928
1929
1911
1933
1931
1939
1904
1917
1914
1911
1932
1922
1938
1946
1909
1923
1911
1914
1925
1913
1939
1938
1909
1917
1918
1917
1947
1929
1914
1914
1923
1908
1923
1914
1922
1923
1943
1931
1938
1927
1913
1937
1914
1905
1905
1915
1922
1922
1922
1926
1913
1917
1917
1914
1917
1919
1919
1916
1922
1928
1922
1922
1925
1921
1930
1927
1927
1931
1924
1921
1927
1927
1933
1932
1905
1905
1919
1911
1918
1930
1924
1923
1929
1924
1923
1928
1921
1908
1923
1921
1921
1921
1924
1921
1924
1924
1926
1918
1912
1917
1917
1915
1918
1919
1932
1932
1932
1932
1943
1898
1910
1915
1906
1920
1936
1913
1905
1914
1910
1914
1926
1913
1922
1922
1900
1902
1901
1914
1924
1923
1924
1913
1913
1916
1930
1925
1921
1921
1930
1951
1940
1939
1913
1913
1913
1918
1923
1909
1916
1926
1931
1922
1920
1920
1920
1920
1920
1929
1922
1918
1926
1937
1928
1931
1918
1937
1933
1926
1922
1913
1924
1918
1923
1929
1928
1926
1917
1925
1925
1922
1919
1927
1935
1922
1923
1915
1919
1913
1929
1939
1935
1938
1912
1912
1930
1926
1923
1922
1926
1923
1897
1904
1919
1922
1924
1925
1921
1924
1916
1911
1937
1933
1951
1944
1939
1937
1929
1924
1921
1930
1921
1914
1913
1918
1916
1928
1938
1935
1931
1928
1936
1936
1933
1926
1922
1921
1924
1917
1937
1909
1915
1916
1936
1938
1931
1910
1925
1918
1916
1907
1904
1912
1918
1914
1932
1926
1924
1934
1938
1933
1923
1906
1906
1911
1917
1913
1913
1912
1921
1908
1909
1905
1914
1938
1933
1917
1917
1917
1914
1918
1926
1938
1925
1918
1916
1924
1924
1935
1918
1918
1920
1920
1930
1927
1932
1936
1933
1936
1917
1934
1931
1926
1933
1933
1915
1925
1918
1919
1922
1914
1917
1913
1924
1941
1905
1921
1925
1923
1922
1925
1911
1926
1925
1931
1922
1924
1930
1922
1922
1918
1934
1921
1918
1908
1908
1919
1921
1917
1918
1925
1930
1905
1935
1940
1929
1921
1926
1909
1909
1910
1908
1910
1943
1931
1921
1927
1914
1912
1912
1912
1906
1918
1913
1905
1909
1925
1911
1919
1916
1911
1921
1918
1917
1914
1922
1922
1921
1927
1926
1921
1928
1928
1937
1938
1937
1934
1909
1916
1927
1913
1921
1919
1923
1925
1932
1931
1926
1913
1910
1930
1898
1898
1898
1923
1930
1926
1923
1916
1923
1937
1936
1924
1923
1935
1932
1918
1918
1914
1919
1906
1917
1915
1925
1902
1917
1909
1908
1909
1909
1921
1927
1915
1928
1928
1919
1917
1920
1932
1942
1927
1923
1932
1923
1915
1911
1913
1923
1910
1916
1913
1918
1916
1916
1918
1940
1919
1919
1936
1922
1935
1925
1923
1923
1928
1922
1921
1913
1927
1926
1923
1920
1919
1928
1918
1923
1930
1929
1928
1932
1929
1925
1932
1929
1920
1923
1920
1921
1922
1924
1926
1921
1910
1919
1914
1919
1944
1934
1925
1929
1928
1912
1908
1910
1917
1913
1931
1934
1923
1922
1906
1916
1916
1910
1921
1915
1907
1930
1920
1922
1926
1915
1928
1915
1917
1913
1921
1929
1920
1935
1939
1926
1914
1926
1911
1917
1912
1913
1914
1916
1913
1921
1915
1925
1912
1920
1926
1922
1912
1896
1906
1901
1941
1930
1914
1914
1940
1946
1947
1947
1932
1931
1907
1915
1922
1932
1924
1908
1921
1933
1919
1938
1937
1904
1929
1932
1912
1916
1931
1923
1928
1922
1925
1930
1931
1929
1924
1922
1923
1923
1921
1907
1910
1924
1937
1933
1930
1920
1906
1937
1933
1918
1921
1925
1924
1915
1925
1921
1929
1934
1932
1931
1930
1914
1937
1935
1938
1939
1925
1935
1924
1938
1920
1912
1912
1912
1912
1928
1923
1937
1937
1937
1918
1918
1918
1933
1932
1924
1906
1931
1934
1936
1913
1907
1907
1909
1919
1912
1921
1917
1924
1923
1921
1921
1925
1930
1918
1930
1926
1923
1929
1933
1929
1925
1930
1930
1926
1933
1935
1930
1927
1919
1929
1935
1926
1925
1925
1929
1925
1918
1924
1920
1916
1927
1914
1943
1948
1928
1935
1939
1916
1916
1912
1916
1927
1916
1926
1924
1920
1920
1927
1923
1928
1923
1925
1924
1924
1927
1932
1924
1929
1928
1923
1921
1923
1929
1907
1917
1938
1931
1928
1928
1917
1915
1913
1922
1931
1918
1920
1920
1921
1916
1910
1922
1922
1916
1920
1918
1918
1924
1918
1924
1924
1920
1930
1928
1923
1918
1928
1924
1934
1903
1914
1917
1907
1913
1908
1906
1906
1920
1920
1934
1934
1921
1943
1934
1935
1940
1926
1915
1919
1915
1915
1915
1921
1940
1921
1920
1916
1941
1934
1928
1936
1920
1913
1914
1926
1919
1927
1916
1922
1915
1919
1930
1925
1928
1928
1921
1914
1932
1921
1939
1921
1934
1913
1922
1912
1921
1912
1919
1911
1910
1909
1914
1925
1923
1918
1918
1949
1939
1919
1921
1930
1917
1914
1916
1923
1924
1935
1924
1917
1933
1933
1933
1928
1915
1924
1917
1912
1911
1917
1917
1919
1921
1933
1919
1911
1921
1923
1920
1917
1928
1918
1924
1917
1921
1912
1918
1915
1918
1915
1910
1910
1915
1915
1915
1915
1935
1913
1939
1937
1924
1927
1934
1929
1907
1907
1929
1913
1919
1935
1928
1933
1905
1913
1925
1935
1919
1915
1919
1913
1915
1916
1920
1928
1928
1921
1913
1920
1912
1911
1906
1936
1925
1908
1916
1927
1924
1932
1915
1924
1927
1931
1928
1918
1929
1920
1923
1917
1934
1938
1941
1941
1918
1912
1926
1926
1927
1938
1940
1924
1931
1930
1930
1922
1923
1920
1924
1916
1919
1907
1915
1917
1925
1925
1925
1934
1913
1920
1921
1925
1911
1912
1908
1916
1920
1920
1911
1919
1921
1914
1912
1911
1916
1911
1925
1913
1930
1932
1935
1930
1924
1911
1914
1924
1911
1922
1917
1917
1919
1919
1916
1922
1917
1914
1927
1921
1931
1933
1924
1919
1907
1926
1930
1925
1923
1915
1915
1921
1932
1931
1922
1922
1928
1940
1928
1928
1928
1922
1924
1915
1924
1921
1932
1938
1937
1940
1916
1916
1916
1937
1929
1904
1908
1903
1912
1913
1919
1919
1919
1921
1935
1915
1914
1926
1923
1936
1936
1936
1922
1919
1925
1921
1915
1927
1917
1915
1911
1911
1926
1916
1920
1922
1917
1917
1917
1929
1931
1924
1918
1904
1906
1920
1916
1914
1927
1923
1922
1922
1922
1918
1915
1919
1911
1917
1917
1911
1916
1921
1922
1927
1919
1934
1922
1920
1927
1919
1913
1924
1932
1929
1906
1930
1930
1939
1940
1918
1924
1936
1924
1933
1952
1949
1936
1924
1923
1919
1919
1924
1918
1916
1909
1939
1939
1939
1909
1920
1902
1922
1937
1923
1911
1910
1928
1933
1931
1930
1934
1925
1926
1919
1919
1919
1919
1916
1913
1913
1922
1907
1909
1907
1907
1909
1912
1916
1920
1910
1912
1920
1919
1922
1922
1922
1922
1922
1926
1922
1929
1919
1913
1927
1932
1932
1932
1932
1926
1918
1925
1922
1924
1914
1915
1913
1920
1919
1908
1908
1934
1933
1928
1938
1931
1927
1920
1921
1928
1917
1921
1912
1918
1930
1940
1928
1942
1941
1918
1920
1923
1940
1946
1934
1925
1927
1927
1927
1917
1909
1924
1924
1925
1916
1916
1923
1923
1926
1922
1924
1923
1923
1923
1933
1943
1937
1927
1914
1918
1941
1924
1922
1911
1914
1908
1910
1925
1921
1945
1945
1947
1921
1930
1919
1923
1903
1909
1915
1911
1926
1924
1906
1911
1915
1924
1908
1917
1945
1934
1910
1922
1921
1920
1912
1932
1937
1935
1919
1932
1937
1931
1938
1932
1925
1922
1927
1922
1922
1924
1938
1932
1936
1936
1936
1925
1920
1918
1912
1937
1937
1937
1937
1926
1944
1940
1941
1943
1943
1944
1934
1945
1947
1941
1947
1925
1930
1928
1918
1919
1929
1916
1931
1919
1926
1914
1929
1920
1929
1932
1932
1927
1910
1919
1923
1937
1931
1926
1921
1933
1931
1911
1914
1910
1910
1923
1918
1923
1924
1934
1926
1934
1918
1906
1905
1911
1946
1943
1916
1920
1920
1914
1915
1929
1912
1910
1942
1942
1920
1924
1913
1913
1913
1916
1916
1906
1918
1911
1910
1909
1938
1931
1916
1900
1907
1924
1929
1935
1931
1938
1916
1911
1915
1920
1928
1924
1920
1912
1949
1934
1922
1927
1926
1925
1937
1927
1926
1932
1931
1931
1934
1936
1930
1924
1920
1930
1924
1940
1926
1943
1937
1919
1913
1904
1912
1922
1929
1932
1944
1936
1943
1920
1909
1909
1905
1915
1918
1921
1928
1921
1931
1905
1905
1907
1913
1920
1922
1919
1929
1918
1921
1924
1922
1922
1917
1919
1904
1919
1921
1920
1914
1926
1916
1921
1918
1920
1926
1922
1911
1910
1924
1912
1917
1916
1917
1906
1918
1916
1922
1932
1928
1924
1919
1927
1927
1927
1927
1927
1927
1931
1930
1928
1927
1918
1918
1927
1931
1926
1934
1926
1929
1921
1927
1919
1920
1919
1925
1923
1937
1939
1932
1939
1912
1917
1910
1907
1923
1918
1926
1920
1913
1927
1930
1926
1925
1925
1921
1914
1914
1930
1935
1931
1929
1933
1934
1913
1922
1927
1919
1918
1924
1931
1918
1908
1926
1919
1913
1917
1931
1937
1936
1922
1937
1936
1936
1936
1923
1913
1924
1932
1927
1927
1921
1921
1924
1918
1920
1922
1918
1918
1918
1918
1915
1921
1921
1921
1917
1912
1919
1922
1914
1923
1917
1926
1913
1916
1915
1921
1926
1926
1923
1922
1928
1912
1918
1918
1918
1928
1929
1936
1928
1927
1927
1926
1925
1933
1926
1931
1912
1909
1919
1920
1927
1927
1927
1909
1909
1909
1921
1931
1927
1930
1939
1936
1918
1917
1912
1919
1913
1920
1920
1928
1931
1905
1908
1917
1935
1935
1930
1926
1912
1909
1932
1932
1932
1929
1922
1922
1923
1929
1922
1913
1923
1927
1915
1914
1916
1912
1927
1917
1917
1917
1941
1920
1926
1918
1925
1929
1915
1935
1935
1935
1920
1920
1922
1919
1922
1923
1915
1915
1915
1928
1919
1927
1926
1908
1918
1918
1927
1926
1925
1929
1938
1918
1924
1929
1931
1934
1927
1938
1927
1922
1927
1929
1929
1936
1939
1924
1931
1927
1929
1925
1931
1933
1943
1939
1938
1920
1933
1946
1913
1915
1910
1919
1920
1920
1925
1930
1933
1931
1917
1921
1915
1936
1929
1935
1929
1922
1922
1928
1933
1914
1923
1918
1912
1919
1924
1925
1919
1918
1912
1922
1903
1916
1916
1916
1930
1921
1913
1912
1927
1935
1942
1932
1920
1911
1924
1930
1918
1931
1931
1929
1921
1926
1925
1910
1934
1927
1930
1915
1912
1911
1918
1923
1915
1913
1919
1916
1916
1921
1934
1928
1923
1923
1923
1923
1922
1910
1907
1935
1923
1929
1922
1911
1911
1914
1931
1933
1942
1922
1911
1912
1916
1918
1909
1917
1914
1914
1915
1917
1917
1917
1937
1933
1941
1933
1924
1915
1917
1925
1920
1917
1924
1917
1909
1918
1938
1932
1930
1921
1921
1918
1912
1916
1924
1929
1926
1926
1931
1923
1917
1925
1926
1926
1928
1925
1932
1924
1916
1922
1920
1919
1912
1924
1925
1918
1912
1912
1925
1925
1906
1908
1911
1931
1930
1911
1923
1912
1929
1929
1923
1938
1934
1926
1929
1918
1918
1917
1938
1940
1915
1911
1919
1935
1921
1915
1926
1933
1940
1929
1920
1920
1920
1920
1924
1920
1913
1912
1919
1941
1923
1914
1919
1916
1927
1927
1932
1936
1930
1915
1915
1915
1915
1916
1917
1923
1927
1913
1912
1916
1936
1932
1936
1932
1920
1928
1927
1927
1930
1923
1932
1920
1927
1932
1921
1914
1914
1919
1908
1920
1920
1927
1921
1927
1934
1936
1937
1925
1924
1928
1923
1918
1920
1905
1913
1919
1914
1923
1922
1927
1921
1910
1915
1916
1920
1914
1925
1926
1926
1934
1936
1936
1919
1919
1911
1917
1925
1944
1928
1940
1928
1920
1928
1920
1931
1927
1912
1919
1926
1925
1938
1926
1920
1926
1927
1930
1924
1925
1924
1929
1926
1910
1910
1914
1919
1919
1918
1918
1922
1916
1912
1927
1927
1921
1920
1922
1921
1937
1949
1924
1922
1927
1935
1929
1921
1925
1918
1917
1921
1924
1925
1907
1911
1939
1919
1913
1913
1923
1931
1920
1926
1931
1932
1927
1936
1931
1931
1925
1924
1922
1922
1922
1924
1913
1929
1919
1919
1926
1916
1924
1923
1919
1924
1917
1925
1913
1913
1924
1936
1919
1919
1926
1917
1939
1934
1936
1928
1934
1934
1913
1924
1916
1916
1921
1956
1912
1916
1915
1906
1901
1921
1914
1933
1932
1935
1943
1914
1923
1923
1912
1924
1935
1934
1917
1908
1920
1920
1934
1928
1906
1934
1922
1923
1952
1949
1913
1914
1921
1931
1917
1909
1909
1927
1936
1937
1903
1925
1921
1919
1936
1926
1919
1929
1929
1917
1917
1914
1925
1926
1932
1924
1926
1926
1932
1922
1926
1920
1917
1913
1923
1921
1932
1921
1922
1918
1917
1932
1919
1920
1920
1917
1919
1921
1922
1914
1920
1923
1906
1906
1906
1914
1906
1906
1934
1934
1910
1913
1922
1926
1915
1926
1926
1928
1904
1913
1935
1903
1930
1926
1929
1928
1934
1924
1917
1918
1919
1920
1912
1916
1921
1923
1926
1912
1939
1915
1915
1932
1927
1924
1916
1917
1910
1926
1917
1922
1918
1912
1909
1909
1913
1917
1913
1911
1924
1918
1930
1917
1932
1930
1922
1919
1918
1928
1938
1934
1914
1920
1933
1906
1920
1911
1926
1931
1919
1919
1924
1915
1926
1916
1914
1923
1913
1922
1920
1913
1928
1924
1929
1910
1910
1910
1910
1910
1909
1913
1924
1913
1916
1937
1932
1922
1926
1920
1926
1910
1920
1921
1924
1927
1920
1921
1912
1927
1933
1922
1925
1922
1920
1929
1917
1911
1938
1934
1925
1915
1922
1935
1936
1918
1911
1920
1908
1908
1933
1932
1934
1932
1914
1932
1910
1929
1894
1899
1918
1925
1914
1916
1912
1945
1931
1936
1926
1938
1939
1944
1916
1930
1920
1923
1926
1906
1912
1929
1915
1904
1928
1915
1915
1912
1920
1924
1928
1929
1917
1922
1918
1927
1922
1921
1929
1915
1919
1922
1930
1919
1930
1916
1916
1931
1931
1929
1914
1906
1914
1928
1927
1915
1916
1929
1922
1927
1925
1924
1944
1944
1919
1917
1929
1927
1919
1935
1917
1911
1904
1919
1914
1920
1915
1916
1920
1923
1915
1921
1928
1925
1929
1909
1903
1916
1912
1926
1926
1917
1921
1921
1919
1924
1927
1917
1909
1918
1921
1912
1912
1909
1913
1916
1924
1912
1907
1924
1912
1913
1912
1922
1919
1927
1940
1910
1910
1910
1914
1910
1910
1912
1928
1917
1933
1935
1944
1942
1935
1928
1914
1918
1923
1908
1913
1920
1925
1934
1917
1909
1902
1900
1915
1934
1916
1923
1929
1911
1911
1914
1913
1913
1942
1921
1921
1930
1930
1922
1912
1930
1921
1916
1918
1918
1910
1941
1941
1921
1930
1930
1930
1930
1914
1913
1917
1926
1911
1918
1914
1922
1913
1925
1920
1921
1914
1922
1916
1926
1919
1922
1926
1935
1924
1930
1912
1912
1912
1926
1922
1926
1933
1911
1929
1928
1925
1912
1912
1917
1903
1909
1916
1920
1923
1917
1910
1919
1949
1918
1918
1911
1908
1918
1914
1919
1927
1920
1919
1919
1919
1916
1916
1909
1915
1929
1939
1940
1933
1915
1938
1927
1926
1921
1920
1912
1929
1930
1924
1912
1926
1923
1923
1937
1910
1910
1916
1917
1919
1934
1934
1915
1916
1909
1916
1919
1919
1919
1899
1935
1935
1935
1919
1917
1921
1930
1923
1918
1907
1926
1920
1930
1919
1924
1910
1912
1923
1919
1914
1905
1918
1913
1912
1906
1914
1911
1935
1936
1917
1909
1923
1923
1926
1923
1905
1904
1904
1917
1922
1912
1921
1898
1902
1930
1930
1938
1926
1920
1920
1919
1914
1921
1921
1923
1921
1925
1925
1936
1919
1919
1918
1914
1907
1907
1924
1920
1920
1923
1929
1934
1935
1921
1921
1917
1947
1943
1936
1920
1920
1922
1920
1938
1913
1931
1931
1930
1911
1916
1917
1906
1917
1919
1920
1920
1932
1914
1907
1912
1915
1915
1918
1918
1914
1923
1911
1911
1930
1920
1923
1927
1937
1924
1919
1910
1921
1925
1921
1912
1920
1913
1917
1921
1919
1922
1921
1920
1917
1921
1908
1913
1901
1901
1918
1915
1903
1904
1934
1925
1927
1924
1924
1924
1897
1929
1921
1922
1913
1929
1918
1918
1918
1923
1918
1927
1935
1918
1940
1937
1918
1918
1911
1929
1903
1909
1920
1921
1913
1917
1917
1917
1924
1924
1941
1946
1917
1924
1919
1919
1921
1926
1919
1910
1921
1907
1916
1919
1949
1930
1920
1909
1932
1945
1918
1932
1922
1917
1920
1925
1914
1913
1916
1920
1914
1923
1911
1911
1911
1915
1911
1902
1911
1901
1908
1916
1917
1904
1903
1905
1908
1907
1919
1928
1924
1928
1928
1928
1922
1914
1918
1929
1927
1919
1915
1940
1926
1926
1926
1926
1929
1925
1916
1916
1921
1928
1924
1924
1924
1918
1929
1921
1923
1923
1935
1941
1922
1930
1931
1926
1933
1929
1922
1908
1904
1922
1915
1937
1941
1930
1929
1931
1928
1929
1909
1909
1928
1915
1916
1922
1918
1909
1911
1933
1914
1916
1905
1923
1927
1915
1922
1910
1914
1936
1916
1923
1922
1910
1930
1914
1930
1925
1915
1921
1923
1921
1921
1919
1925
1930
1913
1927
1916
1918
1925
1924
1930
1930
1930
1912
1920
1910
1908
1910
1919
1927
1912
1915
1920
1915
1912
1912
1920
1916
1924
1925
1945
1935
1906
1911
1941
1929
1931
1932
1931
1934
1912
1923
1919
1910
1944
1938
1914
1915
1918
1908
1925
1917
1912
1932
1934
1940
1929
1927
1924
1916
1906
1912
1918
1917
1916
1923
1933
1912
1931
1930
1911
1911
1924
1930
1925
1925
1915
1916
1915
1927
1911
1914
1911
1910
1929
1920
1918
1914
1914
1923
1922
1925
1923
1923
1919
1938
1921
1921
1923
1912
1912
1912
1912
1918
1930
1918
1921
1914
1916
1909
1900
1900
1910
1910
1915
1913
1913
1900
1935
1924
1935
1912
1918
1910
1901
1914
1920
1920
1919
1926
1928
1929
1931
1927
1926
1908
1933
1937
1929
1930
1916
1924
1913
1923
1935
1921
1929
1941
1939
1915
1912
1911
1918
1901
1912
1913
1920
1919
1916
1911
1924
1915
1915
1913
1917
1919
1901
1907
1929
1916
1934
1933
1938
1914
1906
1918
1920
1916
1922
1917
1918
1920
1921
1927
1930
1952
1914
1937
1906
1909
1908
1913
1910
1921
1919
1906
1914
1920
1939
1939
1935
1916
1914
1923
1914
1913
1935
1934
1945
1936
1921
1917
1925
1919
1913
1923
1916
1912
1912
1922
1935
1927
1915
1908
1901
1912
1923
1909
1910
1921
1926
1915
1922
1919
1921
1930
1913
1927
1929
1918
1930
1921
1917
1917
1933
1942
1939
1929
1939
1924
1932
1934
1931
1908
1907
1925
1918
1931
1932
1925
1918
1921
1919
1919
1924
1942
1914
1924
1924
1931
1924
1922
1912
1918
1923
1913
1910
1920
1920
1920
1922
1929
1946
1918
1918
1919
1927
1908
1924
1911
1918
1925
1930
1942
1943
1925
1926
1921
1924
1923
1923
1923
1918
1927
1930
1929
1927
1932
1919
1921
1927
1922
1915
1923
1921
1915
1917
1921
1917
1912
1938
1920
1918
1922
1919
1938
1934
1932
1934
1907
1913
1913
1904
1905
1915
1914
1930
1931
1925
1917
1919
1914
1926
1914
1925
1921
1922
1922
1917
1921
1929
1932
1921
1914
1933
1918
1928
1931
1931
1907
1911
1926
1926
1926
1927
1922
1916
1924
1926
1918
1918
1916
1916
1916
1904
1907
1907
1919
1916
1930
1915
1926
1920
1934
1925
1923
1922
1924
1916
1924
1915
1909
1908
1903
1920
1921
1917
1917
1909
1915
1931
1926
1908
1913
1905
1924
1929
1917
1919
1919
1911
1922
1916
1925
1920
1911
1917
1913
1935
1934
1918
1914
1929
1919
1919
1930
1930
1925
1932
1934
1932
1916
1920
1912
1945
1936
1933
1939
1929
1933
1934
1932
1913
1922
1926
1914
1923
1918
1910
1906
1933
1934
1918
1909
1935
1927
1935
1935
1936
1922
1923
1925
1926
1917
1910
1908
1926
1926
1928
1921
1921
1934
1933
1937
1934
1934
1924
1932
1924
1924
1932
1922
1920
1923
1914
1919
1907
1909
1932
1947
1946
1926
1922
1919
1909
1914
1914
1934
1925
1918
1918
1918
1934
1934
1932
1933
1914
1914
1914
1914
1919
1918
1921
1922
1934
1940
1943
1943
1933
1921
1926
1931
1933
1933
1907
1916
1926
1933
1920
1919
1917
1917
1917
1920
1907
1901
1924
1936
1928
1914
1922
1916
1918
1910
1931
1918
1919
1921
1929
1923
1903
1916
1914
1912
1917
1924
1932
1921
1925
1934
1926
1925
1932
1919
1908
1909
1919
1924
1924
1908
1911
1913
1932
1928
1925
1916
1922
1918
1935
1915
1921
1912
1945
1945
1937
1941
1919
1920
1936
1926
1925
1926
1915
1933
1927
1929
1926
1922
1914
1916
1916
1914
1923
1923
1923
1937
1928
1928
1926
1929
1925
1936
1929
1917
1942
1918
1918
1918
1924
1920
1931
1923
1934
1909
1923
1917
1917
1937
1924
1923
1920
1922
1931
1917
1927
1928
1911
1917
1911
1918
1935
1927
1924
1926
1911
1923
1933
1934
1931
1907
1938
1927
1928
1916
1917
1922
1922
1926
1928
1932
1930
1935
1922
1931
1917
1937
1937
1937
1918
1923
1920
1925
1926
1931
1927
1934
1924
1907
1912
1921
1930
1922
1931
1941
1936
1930
1918
1919
1920
1920
1920
1924
1924
1915
1905
1905
1923
1917
1929
1930
1938
1943
1914
1923
1911
1921
1929
1920
1930
1920
1918
1949
1932
1923
1909
1930
1925
1912
1906
1923
1919
1935
1937
1927
1933
1919
1912
1921
1940
1941
1937
1914
1922
1918
1921
1910
1927
1927
1921
1915
1928
1928
1922
1922
1922
1934
1918
1918
1932
1927
1924
1913
1913
1929
1923
1913
1914
1914
1914
1914
1933
1911
1920
1927
1916
1910
1910
1910
1910
1914
1914
1911
1913
1911
1911
1911
1921
1926
1923
1920
1919
1942
1920
1920
1920
1923
1916
1920
1912
1921
1923
1913
1905
1913
1919
1908
1916
1914
1932
1918
1931
1915
1910
1921
1921
1920
1921
1923
1919
1910
1916
1915
1924
1924
1923
1928
1919
1924
1907
1909
1908
1913
1916
1915
1923
1925
1927
1908
1935
1934
1927
1929
1931
1924
1928
1909
1930
1920
1927
1926
1917
1910
1943
1943
1943
1925
1922
1935
1928
1937
1945
1940
1932
1921
1919
1935
1944
1929
1923
1925
1928
1920
1923
1934
1944
1942
1922
1929
1933
1927
1922
1920
1916
1919
1931
1929
1925
1930
1933
1919
1920
1919
1926
1922
1913
1912
1927
1925
1926
1926
1920
1936
1927
1932
1934
1926
1920
1922
1918
1921
1911
1920
1910
1909
1921
1910
1926
1927
1914
1917
1924
1913
1911
1920
1935
1924
1918
1917
1930
1918
1916
1916
1920
1924
1932
1914
1913
1917
1911
1922
1932
1932
1907
1905
1915
1913
1938
1912
1915
1917
1924
1924
1917
1926
1926
1937
1928
1939
1921
1918
1923
1930
1922
1916
1921
1920
1913
1922
1919
1932
1919
1908
1930
1925
1925
1925
1932
1924
1925
1926
1928
1924
1933
1926
1929
1919
1921
1924
1927
1915
1925
1913
1919
1921
1916
1923
1916
1929
1934
1932
1925
1928
1921
1923
1921
1921
1921
1931
1924
1924
1926
1917
1935
1934
1935
1938
1930
1933
1918
1906
1930
1917
1917
1924
1917
1925
1933
1913
1921
1919
1915
1923
1944
1936
1938
1932
1939
1931
1924
1930
1909
1914
1926
1926
1916
1936
1927
1922
1929
1908
1913
1915
1933
1930
1933
1937
1931
1903
1908
1911
1915
1915
1928
1931
1938
1929
1934
1925
1924
1915
1920
1929
1927
1928
1918
1918
1919
1924
1924
1925
1925
1918
1913
1920
1918
1916
1919
1919
1921
1937
1944
1956
1943
1909
1904
1909
1906
1925
1923
1924
1930
1925
1933
1915
1909
1922
1924
1913
1901
1910
1912
1921
1913
1930
1931
1926
1918
1918
1928
1918
1923
1926
1906
1917
1909
1909
1909
1925
1936
1937
1933
1911
1926
1931
1929
1913
1932
1932
1932
1910
1936
1931
1920
1922
1918
1929
1936
1936
1936
1936
1919
1917
1924
1919
1919
1947
1916
1916
1923
1923
1923
1926
1915
1914
1930
1927
1909
1909
1909
1907
1937
1937
1927
1922
1926
1910
1918
1910
1924
1907
1905
1936
1937
1931
1923
1917
1922
1928
1918
1912
1914
1921
1916
1918
1919
1919
1941
1920
1930
1923
1931
1930
1928
1915
1940
1941
1919
1925
1911
1936
1922
1922
1918
1918
1909
1928
1916
1910
1914
1936
1931
1924
1932
1919
1919
1917
1924
1935
1920
1920
1930
1942
1931
1908
1911
1929
1917
1919
1910
1914
1914
1926
1915
1918
1937
1913
1943
1936
1934
1944
1934
1936
1914
1924
1915
1928
1916
1931
1930
1927
1929
1922
1922
1920
1921
1910
1916
1911
1915
1930
1920
1918
1932
1928
1928
1921
1904
1923
1923
1929
1920
1929
1918
1924
1923
1908
1908
1917
1927
1928
1919
1923
1931
1936
1930
1933
1930
1937
1930
1920
1921
1912
1919
1928
1923
1923
1923
1923
1916
1905
1917
1912
1915
1915
1912
1915
1931
1914
1925
1924
1907
1937
1942
1919
1920
1917
1916
1915
1929
1916
1918
1917
1937
1915
1915
1915
1919
1915
1940
1913
1917
1917
1922
1925
1928
1930
1933
1931
1921
1929
1932
1929
1919
1932
1930
1931
1940
1931
1917
1919
1919
1919
1916
1921
1912
1916
1925
1916
1917
1922
1911
1919
1918
1915
1913
1922
1923
1916
1930
1936
1921
1921
1928
1931
1927
1939
1939
1907
1902
1910
1899
1903
1915
1907
1911
1925
1928
1915
1925
1916
1913
1915
1917
1919
1930
1924
1926
1918
1923
1923
1916
1918
1910
1910
1915
1915
1915
1917
1937
1926
1923
1927
1924
1923
1926
1926
1922
1916
1913
1932
1915
1921
1926
1923
1926
1926
1926
1931
1919
1913
1913
1913
1914
1917
1916
1907
1902
1925
1932
1940
1921
1929
1934
1926
1918
1926
1927
1917
1932
1945
1906
1906
1942
1925
1921
1941
1925
1923
1919
1915
1918
1933
1920
1938
1926
1935
1936
1928
1924
1935
1936
1924
1909
1928
1921
1918
1934
1934
1931
1931
1931
1915
1927
1917
1917
1927
1927
1934
1941
1943
1932
1912
1925
1913
1921
1923
1913
1943
1921
1921
1915
1911
1911
1914
1915
1924
1926
1920
1907
1931
1909
1929
1924
1924
1930
1922
1927
1918
1918
1911
1923
1932
1934
1929
1920
1920
1920
1931
1917
1937
1947
1946
1930
1916
1915
1931
1913
1913
1913
1922
1928
1924
1914
1919
1923
1911
1910
1911
1918
1930
1919
1924
1922
1920
1917
1922
1914
1915
1927
1927
1927
1927
1936
1929
1915
1944
1940
1926
1926
1926
1933
1925
1910
1917
1910
1913
1898
1907
1901
1911
1900
1922
1925
1925
1897
1915
1918
1919
1919
1922
1914
1908
1927
1929
1931
1924
1917
1909
1914
1918
1924
1909
1907
1907
1903
1924
1909
1909
1921
1929
1918
1924
1911
1919
1910
1925
1912
1919
1920
1916
1940
1944
1915
1913
1902
1907
1905
1905
1903
1906
1915
1921
1919
1917
1919
1931
1933
1926
1926
1916
1922
1912
1912
1916
1919
1925
1924
1936
1937
1925
1937
1924
1932
1925
1942
1923
1936
1908
1918
1927
1924
1915
1920
1919
1910
1919
1941
1942
1920
1922
1915
1926
1912
1917
1913
1927
1939
1949
1942
1946
1943
1924
1925
1919
1915
1939
1945
1933
1930
1922
1926
1936
1900
1931
1935
1918
1906
1911
1906
1912
1912
1914
1918
1919
1923
1917
1924
1929
1933
1928
1926
1939
1917
1930
1933
1935
1934
1934
1943
1931
1926
1912
1925
1920
1919
1919
1915
1921
1909
1915
1922
1915
1916
1928
1933
1916
1916
1921
1918
1920
1921
1912
1918
1918
1918
1923
1932
1915
1930
1928
1924
1913
1922
1913
1917
1921
1915
1920
1920
1927
1922
1924
1919
1931
1926
1917
1921
1908
1908
1910
1908
1943
1951
1951
1936
1911
1925
1924
1934
1922
1922
1932
1938
1911
1909
1920
1910
1916
1915
1928
1931
1928
1934
1940
1913
1909
1908
1910
1926
1909
1923
1930
1932
1927
1921
1932
1929
1937
1926
1929
1932
1905
1905
1905
1908
1926
1915
1908
1930
1913
1916
1920
1916
1916
1916
1916
1916
1919
1930
1904
1910
1939
1909
1905
1911
1932
1942
1934
1922
1920
1920
1916
1930
1921
1923
1920
1906
1920
1916
1910
1930
1930
1930
1930
1930
1932
1933
1932
1921
1932
1913
1915
1917
1921
1930
1914
1926
1916
1930
1937
1931
1905
1908
1905
1918
1917
1925
1929
1928
1918
1920
1910
1908
1903
1935
1939
1934
1934
1934
1932
1925
1917
1922
1943
1926
1938
1915
1917
1916
1910
1908
1942
1928
1942
1925
1920
1920
1925
1920
1919
1913
1915
1928
1921
1935
1930
1908
1908
1932
1948
1957
1914
1912
1922
1922
1919
1916
1923
1915
1918
1927
1941
1939
1901
1904
1911
1935
1945
1932
1933
1934
1953
1943
1952
1926
1931
1921
1929
1934
1916
1917
1926
1920
1930
1926
1919
1937
1937
1937
1923
1923
1933
1928
1925
1934
1927
1922
1913
1914
1923
1921
1921
1921
1921
1919
1932
1929
1929
1929
1907
1917
1917
1917
1917
1925
1938
1924
1936
1938
1937
1942
1938
1905
1934
1931
1912
1932
1933
1919
1915
1920
1924
1928
1927
1927
1927
1911
1918
1923
1923
1908
1913
1923
1907
1907
1922
1919
1915
1922
1933
1916
1931
1912
1903
1912
1903
1922
1920
1920
1920
1920
1900
1928
1938
1930
1908
1927
1925
1927
1925
1923
1923
1921
1922
1917
1914
1929
1923
1935
1924
1915
1915
1927
1926
1924
1927
1942
1915
1906
1921
1932
1936
1917
1919
1931
1937
1931
1928
1912
1922
1929
1932
1916
1911
1932
1932
1932
1932
1916
1928
1926
1924
1929
1921
1921
1911
1917
1926
1923
1916
1916
1931
1931
1931
1926
1926
1920
1913
1943
1935
1924
1921
1933
1919
1916
1919
1936
1937
1929
1924
1940
1918
1930
1924
1927
1920
1920
1923
1922
1929
1917
1909
1912
1933
1940
1938
1905
1929
1930
1908
1921
1920
1921
1921
1921
1927
1914
1931
1931
1931
1917
1923
1924
1918
1916
1942
1924
1933
1916
1918
1934
1915
1913
1935
1941
1923
1923
1923
1923
1923
1918
1925
1915
1912
1912
1923
1916
1915
1909
1926
1917
1921
1913
1913
1913
1919
1920
1937
1937
1941
1939
1931
1923
1921
1927
1917
1915
1941
1940
1943
1911
1911
1919
1928
1947
1937
1942
1928
1904
1918
1918
1913
1915
1939
1943
1941
1924
1929
1920
1920
1910
1929
1935
1919
1924
1923
1917
1925
1927
1917
1914
1910
1911
1912
1907
1917
1914
1927
1919
1901
1919
1919
1916
1927
1928
1920
1909
1911
1925
1908
1915
1918
1924
1924
1924
1924
1931
1918
1919
1909
1934
1929
1919
1926
1928
1937
1923
1935
1940
1909
1931
1923
1922
1909
1941
1946
1915
1910
1923
1916
1923
1911
1913
1923
1918
1911
1930
1932
1906
1929
1925
1925
1925
1925
1929
1927
1908
1912
1924
1923
1918
1944
1931
1934
1930
1934
1944
1926
1934
1927
1899
1923
1931
1921
1932
1925
1925
1920
1920
1908
1909
1924
1929
1929
1929
1925
1918
1914
1922
1920
1922
1913
1910
1922
1907
1920
1915
1926
1934
1914
1914
1914
1916
1925
1913
1908
1921
1915
1920
1911
1911
1901
1903
1901
1938
1938
1935
1930
1922
1922
1916
1927
1924
1919
1919
1914
1929
1936
1917
1917
1910
1902
1928
1914
1917
1916
1918
1921
1921
1921
1921
1921
1921
1921
1927
1917
1918
1912
1932
1928
1928
1928
1910
1920
1942
1930
1926
1936
1933
1931
1924
1924
1920
1920
1914
1949
1913
1911
1910
1910
1915
1906
1911
1912
1910
1910
1953
1926
1932
1945
1935
1921
1918
1923
1912
1917
1933
1939
1932
1930
1910
1931
1936
1943
1913
1918
1911
1923
1917
1928
1928
1929
1928
1930
1927
1927
1926
1931
1925
1921
1929
1937
1939
1908
1905
1902
1919
1911
1921
1910
1915
1916
1927
1930
1924
1941
1905
1910
1919
1923
1927
1929
1926
1921
1904
1934
1934
1934
1913
1921
1927
1917
1920
1916
1922
1926
1923
1947
1930
1933
1936
1940
1922
1930
1926
1937
1929
1937
1929
1927
1927
1923
1922
1915
1926
1923
1919
1916
1919
1919
1915
1912
1915
1930
1918
1924
1922
1914
1914
1913
1905
1915
1924
1924
1924
1904
1908
1928
1916
1928
1928
1940
1933
1912
1910
1904
1923
1913
1918
1916
1916
1904
1915
1918
1921
1926
1905
1905
1905
1905
1932
1933
1927
1925
1916
1908
1925
1923
1930
1912
1910
1909
1914
1906
1909
1912
1912
1919
1914
1917
1940
1901
1903
1907
1926
1932
1928
1923
1922
1919
1919
1912
1918
1918
1918
1917
1921
1921
1920
1917
1898
1906
1922
1918
1925
1942
1924
1920
1920
1924
1922
1927
1928
1920
1916
1919
1909
1909
1941
1937
1938
1937
1926
1923
1909
1912
1927
1927
1919
1931
1917
1910
1916
1924
1924
1915
1924
1912
1921
1919
1912
1926
1918
1929
1928
1922
1914
1923
1925
1916
1914
1919
1912
1914
1923
1926
1925
1917
1913
1936
1941
1939
1926
1933
1922
1928
1937
1937
1937
1917
1921
1930
1930
1924
1930
1928
1931
1928
1928
1911
1916
1913
1939
1939
1928
1928
1920
1917
1916
1924
1930
1937
1929
1927
1934
1934
1915
1917
1916
1919
1924
1935
1927
1933
1919
1927
1929
1932
1915
1919
1916
1930
1934
1927
1927
1931
1916
1930
1931
1936
1940
1929
1923
1923
1921
1927
1927
1925
1930
1925
1928
1929
1922
1919
1929
1923
1930
1930
1920
1932
1926
1927
1920
1916
1939
1945
1928
1928
1928
1925
1931
1935
1930
1932
1931
1930
1920
1913
1918
1923
1923
1928
1927
1939
1921
1921
1926
1926
1930
1923
1919
1917
1917
1917
1928
1934
1900
1913
1922
1939
1932
1923
1931
1918
1919
1915
1912
1917
1912
1922
1923
1913
1923
1923
1923
1923
1923
1930
1907
1913
1920
1918
1918
1921
1933
1918
1919
1930
1917
1908
1905
1909
1896
1924
1929
1917
1925
1925
1906
1912
1910
1915
1920
1918
1916
1909
1904
1915
1912
1919
1924
1919
1920
1935
1933
1924
1920
1920
1927
1926
1926
1926
1937
1932
1921
1913
1925
1920
1926
1913
1911
1921
1922
1913
1912
1923
1923
1923
1923
1923
1909
1915
1931
1930
1938
1909
1917
1923
1923
1923
1910
1915
1932
1931
1909
1919
1915
1912
1927
1917
1924
1928
1923
1923
1923
1923
1923
1926
1919
1905
1903
1923
1912
1923
1934
1921
1913
1946
1938
1923
1923
1931
1928
1925
1935
1914
1925
1932
1932
1932
1925
1925
1917
1915
1930
1926
1947
1944
1918
1907
1917
1910
1920
1919
1920
1919
1919
1928
1917
1914
1913
1922
1923
1917
1928
1931
1933
1935
1923
1922
1920
1919
1928
1930
1932
1917
1917
1934
1911
1906
1917
1917
1931
1924
1935
1932
1932
1939
1932
1920
1920
1920
1925
1924
1914
1936
1921
1911
1930
1930
1917
1920
1910
1924
1924
1920
1918
1921
1917
1921
1927
1924
1914
1927
1930
1926
1929
1928
1925
1924
1929
1919
1914
1922
1926
1926
1917
1917
1917
1924
1917
1922
1913
1908
1927
1939
1914
1914
1914
1923
1933
1937
1929
1916
1916
1916
1927
1927
1902
1918
1941
1927
1938
1924
1932
1912
1920
1915
1917
1930
1929
1930
1923
1923
1923
1919
1919
1919
1917
1909
1907
1918
1922
1921
1942
1909
1922
1923
1924
1924
1919
1917
1917
1917
1917
1921
1926
1918
1909
1923
1914
1919
1920
1905
1917
1926
1926
1916
1921
1926
1916
1922
1912
1906
1910
1929
1929
1935
1936
1921
1923
1935
1928
1921
1937
1937
1937
1937
1941
1933
1930
1920
1918
1914
1915
1936
1940
1930
1929
1907
1919
1919
1904
1905
1928
1921
1926
1929
1904
1912
1904
1915
1904
1920
1925
1916
1921
1915
1924
1917
1915
1913
1942
1916
1912
1908
1915
1914
1912
1914
1917
1917
1922
1926
1926
1923
1908
1907
1906
1907
1903
1904
1907
1910
1924
1924
1924
1924
1910
1909
1916
1916
1913
1937
1928
1927
1930
1902
1908
1897
1898
1908
1902
1901
1910
1911
1907
1921
1925
1915
1907
1903
1914
1913
1913
1932
1932
1932
1918
1932
1929
1920
1922
1925
1919
1916
1934
1942
1936
1918
1919
1912
1933
1914
1909
1917
1935
1914
1922
1924
1914
1924
1933
1943
1924
1923
1928
1919
1904
1925
1915
1919
1924
1919
1919
1928
1928
1928
1902
1912
1910
1908
1905
1919
1919
1929
1916
1907
1906
1920
1920
1924
1916
1933
1931
1927
1927
1927
1917
1920
1916
1917
1919
1919
1919
1913
1917
1950
1951
1917
1923
1923
1929
1920
1916
1922
1919
1930
1933
1907
1909
1927
1931
1937
1928
1917
1915
1915
1915
1917
1924
1920
1913
1922
1917
1917
1917
1917
1928
1916
1934
1933
1918
1920
1922
1923
1924
1917
1917
1915
1938
1940
1911
1919
1924
1924
1931
1937
1934
1940
1944
1942
1947
1932
1929
1907
1895
1911
1911
1918
1913
1904
1918
1924
1928
1922
1922
1933
1924
1907
1925
1925
1925
1919
1919
1919
1919
1919
1929
1926
1925
1928
1924
1922
1934
1921
1919
1920
1915
1926
1919
1920
1923
1923
1910
1920
1913
1916
1916
1913
1921
1913
1912
1916
1910
1910
1914
1920
1923
1915
1913
1912
1924
1921
1919
1912
1912
1921
1920
1911
1904
1912
1915
1912
1927
1923
1931
1930
1934
1926
1913
1906
1905
1915
1915
1915
1915
1915
1935
1925
1938
1933
1917
1927
1919
1920
1930
1926
1925
1921
1920
1923
1919
1922
1923
1921
1929
1925
1937
1929
1926
1934
1933
1932
1933
1935
1927
1922
1939
1916
1925
1924
1929
1932
1925
1926
1925
1916
1917
1922
1927
1927
1916
1920
1925
1916
1933
1927
1908
1921
1925
1923
1936
1935
1935
1916
1915
1925
1918
1933
1933
1942
1924
1933
1925
1926
1927
1920
1918
1917
1928
1917
1911
1914
1914
1911
1915
1920
1928
1924
1916
1911
1917
1918
1931
1924
1911
1924
1923
1930
1923
1914
1921
1906
1921
1922
1911
1913
1917
1917
1919
1921
1924
1928
1927
1923
1925
1919
1930
1926
1921
1928
1934
1923
1908
1930
1921
1938
1934
1920
1920
1920
1925
1928
1941
1933
1933
1936
1947
1909
1933
1929
1936
1925
1921
1934
1922
1915
1917
1913
1938
1940
1937
1915
1915
1932
1912
1912
1926
1918
1904
1909
1910
1924
1924
1921
1926
1923
1917
1916
1919
1917
1922
1922
1917
1923
1923
1923
1918
1918
1947
1909
1909
1921
1923
1918
1918
1920
1919
1919
1930
1921
1925
1935
1933
1933
1911
1913
1921
1932
1940
1948
1917
1929
1916
1916
1920
1940
1924
1924
1928
1936
1933
1923
1920
1944
1946
1925
1930
1927
1923
1904
1914
1929
1915
1915
1926
1910
1904
1935
1930
1913
1931
1928
1926
1922
1914
1930
1924
1934
1905
1914
1913
1918
1905
1920
1923
1915
1927
1928
1913
1935
1926
1912
1908
1916
1909
1915
1914
1914
1921
1921
1922
1921
1926
1926
1922
1908
1919
1923
1917
1930
1937
1922
1919
1911
1930
1930
1930
1923
1923
1923
1916
1916
1916
1916
1919
1927
1929
1916
1918
1915
1915
1922
1925
1915
1924
1923
1919
1919
1919
1920
1926
1926
1925
1909
1905
1919
1925
1926
1943
1943
1943
1928
1918
1928
1935
1918
1916
1912
1911
1911
1912
1923
1923
1923
1912
1916
1911
1919
1917
1930
1934
1933
1911
1918
1901
1909
1917
1914
1922
1924
1917
1915
1909
1914
1912
1945
1947
1925
1925
1925
1921
1934
1920
1926
1934
1927
1935
1923
1916
1924
1932
1916
1915
1907
1929
1923
1929
1910
1919
1913
1913
1917
1917
1917
1916
1918
1928
1916
1920
1911
1909
1932
1943
1939
1928
1923
1923
1913
1905
1916
1931
1912
1946
1934
1927
1929
1925
1939
1935
1937
1930
1931
1930
1929
1924
1931
1927
1911
1915
1915
1915
1909
1899
1917
1912
1934
1929
1940
1918
1915
1907
1907
1926
1912
1930
1919
1935
1927
1924
1924
1930
1931
1921
1915
1917
1903
1920
1920
1928
1928
1917
1916
1916
1913
1937
1926
1918
1911
1915
1927
1925
1950
1920
1909
1924
1920
1918
1923
1924
1918
1921
1915
1924
1907
1919
1905
1913
1920
1920
1920
1920
1920
1920
1915
1930
1927
1927
1927
1927
1928
1931
1928
1934
1918
1916
1914
1909
1915
1917
1915
1916
1913
1917
1919
1925
1919
1924
1910
1924
1918
1929
1919
1934
1907
1914
1916
1927
1926
1936
1929
1909
1915
1904
1910
1904
1925
1919
1925
1924
1924
1924
1924
1929
1927
1920
1927
1930
1936
1915
1910
1918
1926
1917
1917
1909
1919
1915
1916
1914
1925
1924
1914
1917
1918
1920
1913
1918
1925
1913
1928
1913
1917
1915
1931
1935
1928
1931
1917
1911
1939
1943
1909
1920
1921
1917
1931
1933
1931
1946
1918
1914
1916
1937
1913
1919
1918
1918
1919
1923
1923
1923
1923
1923
1928
1933
1928
1922
1919
1911
1917
1920
1915
1912
1915
1906
1927
1931
1923
1938
1918
1933
1934
1927
1924
1916
1919
1925
1912
1917
1919
1914
1914
1922
1914
1937
1905
1908
1922
1915
1923
1930
1928
1927
1922
1922
1906
1913
1923
1914
1918
1915
1941
1932
1913
1911
1915
1924
1916
1936
1937
1927
1920
1931
1917
1913
1923
1914
1926
1907
1926
1916
1907
1917
1907
1920
1925
1924
1916
1918
1923
1923
1923
1920
1923
1917
1906
1915
1926
1929
1936
1937
1940
1921
1916
1913
1907
1920
1908
1916
1901
1901
1903
1921
1925
1923
1934
1921
1932
1924
1930
1906
1929
1925
1924
1919
1921
1916
1924
1917
1912
1924
1924
1912
1912
1912
1912
1912
1931
1921
1926
1932
1914
1937
1938
1933
1919
1914
1915
1915
1920
1916
1915
1912
1919
1924
1914
1918
1921
1921
1931
1932
1912
1910
1916
1929
1921
1934
1922
1912
1918
1923
1932
1919
1909
1917
1910
1929
1906
1941
1929
1940
1935
1930
1925
1925
1927
1915
1921
1907
1910
1915
1929
1924
1930
1920
1925
1912
1922
1918
1914
1915
1918
1921
1924
1912
1906
1924
1921
1926
1922
1905
1927
1917
1922
1913
1912
1922
1923
1923
1923
1923
1906
1907
1921
1909
1912
1931
1927
1925
1925
1930
1926
1927
1933
1933
1912
1928
1927
1927
1930
1930
1915
1931
1927
1921
1943
1945
1949
1910
1912
1903
1916
1916
1926
1936
1927
1915
1933
1931
1933
1910
1921
1922
1927
1923
1921
1913
1907
1904
1917
1912
1931
1920
1924
1920
1916
1925
1910
1906
1917
1937
1934
1919
1919
1919
1917
1917
1920
1906
1927
1917
1917
1917
1918
1915
1928
1918
1918
1934
1934
1934
1912
1925
1940
1931
1928
1917
1903
1911
1910
1920
1943
1941
1929
1928
1916
1937
1933
1916
1916
1916
1929
1915
1928
1928
1925
1925
1914
1914
1941
1947
1922
1922
1920
1920
1920
1931
1913
1909
1926
1916
1922
1920
1908
1922
1897
1910
1915
1917
1916
1913
1914
1920
1926
1928
1926
1931
1926
1932
1932
1937
1942
1926
1926
1926
1917
1921
1927
1918
1915
1915
1920
1911
1913
1909
1926
1932
1911
1911
1914
1909
1911
1916
1937
1921
1930
1925
1923
1935
1924
1923
1923
1938
1910
1914
1932
1938
1935
1936
1933
1943
1926
1926
1926
1926
1935
1927
1927
1935
1938
1916
1911
1921
1921
1927
1918
1925
1931
1931
1928
1935
1924
1914
1910
1917
1926
1930
1918
1907
1907
1930
1936
1924
1929
1936
1915
1924
1929
1930
1930
1928
1940
1933
1925
1930
1926
1925
1928
1934
1934
1925
1918
1918
1938
1949
1935
1937
1929
1918
1922
1912
1908
1910
1921
1918
1928
1911
1917
1911
1928
1930
1926
1935
1933
1926
1930
1938
1915
1929
1919
1935
1923
1916
1937
1935
1929
1937
1924
1923
1911
1915
1910
1912
1924
1910
1921
1923
1915
1900
1917
1937
1930
1939
1922
1922
1922
1926
1926
1917
1919
1919
1923
1921
1920
1922
1926
1933
1930
1915
1916
1910
1910
1925
1909
1914
1920
1918
1914
1923
1921
1921
1920
1918
1915
1922
1922
1922
1925
1929
1924
1927
1918
1945
1920
1925
1920
1927
1927
1919
1919
1918
1914
1910
1905
1910
1907
1931
1929
1932
1913
1912
1930
1920
1916
1921
1920
1926
1926
1937
1933
1914
1913
1922
1933
1938
1924
1937
1938
1926
1930
1913
1914
1918
1913
1938
1919
1917
1924
1917
1918
1917
1922
1922
1922
1922
1915
1913
1914
1917
1919
1919
1905
1913
1916
1932
1933
1935
1941
1917
1917
1917
1918
1917
1897
1906
1951
1910
1914
1911
1919
1925
1925
1925
1925
1922
1927
1914
1914
1914
1914
1917
1917
1912
1920
1937
1930
1928
1925
1919
1921
1912
1915
1925
1920
1925
1919
1919
1919
1923
1920
1912
1906
1936
1945
1930
1919
1919
1919
1924
1919
1916
1920
1912
1912
1912
1919
1940
1937
1937
1911
1913
1920
1943
1935
1942
1942
1930
1919
1919
1903
1906
1906
1908
1929
1935
1929
1923
1929
1922
1928
1910
1922
1919
1959
1956
1933
1920
1923
1923
1915
1918
1923
1909
1920
1922
1929
1921
1924
1930
1905
1910
1916
1927
1936
1922
1923
1930
1916
1915
1921
1924
1931
1924
1940
1940
1945
1938
1928
1926
1924
1917
1922
1919
1919
1921
1906
1919
1923
1921
1924
1916
1915
1925
1918
1924
1924
1919
1918
1920
1912
1919
1932
1923
1918
1922
1927
1932
1926
1924
1923
1938
1927
1936
1920
1911
1925
1919
1924
1913
1922
1926
1921
1932
1922
1925
1925
1937
1928
1914
1904
1908
1916
1914
1914
1916
1916
1922
1914
1919
1914
1919
1927
1919
1911
1926
1914
1922
1925
1929
1929
1929
1929
1914
1929
1921
1914
1912
1914
1936
1930
1930
1918
1929
1937
1928
1920
1916
1925
1927
1908
1907
1900
1920
1920
1917
1912
1921
1928
1928
1928
1925
1922
1912
1928
1910
1913
1920
1913
1917
1932
1922
1912
1927
1930
1944
1918
1908
1904
1918
1921
1924
1947
1921
1916
1929
1936
1935
1942
1923
1929
1910
1921
1913
1930
1924
1919
1923
1923
1927
1912
1915
1924
1920
1928
1923
1909
1900
1906
1904
1909
1910
1915
1914
1916
1926
1938
1934
1935
1937
1926
1927
1927
1934
1916
1920
1922
1917
1924
1922
1926
1916
1914
1936
1938
1919
1929
1919
1926
1927
1920
1922
1927
1927
1927
1921
1926
1926
1924
1925
1925
1919
1915
1923
1930
1940
1935
1938
1943
1936
1914
1907
1912
1904
1928
1919
1915
1915
1916
1924
1920
1923
1913
1913
1916
1924
1923
1926
1929
1933
1918
1925
1914
1919
1919
1919
1919
1927
1927
1927
1914
1917
1920
1925
1915
1914
1939
1928
1929
1919
1924
1919
1912
1907
1920
1920
1916
1911
1920
1920
1911
1914
1940
1929
1929
1932
1927
1919
1921
1913
1913
1919
1926
1914
1914
1916
1923
1919
1907
1917
1913
1927
1918
1922
1930
1920
1932
1912
1911
1917
1911
1929
1915
1938
1913
1913
1914
1913
1935
1927
1925
1918
1934
1945
1926
1912
1906
1913
1919
1909
1913
1909
1920
1923
1926
1926
1930
1909
1924
1923
1937
1920
1931
1929
1914
1921
1920
1935
1916
1916
1916
1911
1912
1912
1928
1920
1913
1915
1933
1923
1920
1925
1935
1929
1924
1922
1931
1925
1906
1919
1916
1927
1926
1936
1919
1923
1907
1924
1919
1932
1930
1925
1926
1922
1925
1946
1942
1927
1927
1922
1927
1921
1921
1921
1921
1921
1909
1924
1929
1924
1909
1930
1932
1933
1911
1908
1912
1907
1906
1917
1920
1917
1917
1917
1919
1917
1919
1919
1912
1925
1923
1907
1912
1908
1907
1924
1920
1925
1920
1928
1925
1923
1938
1930
1915
1925
1932
1912
1933
1929
1936
1918
1936
1924
1924
1933
1931
1916
1916
1916
1916
1933
1938
1937
1927
1924
1924
1927
1929
1933
1908
1907
1933
1908
1927
1930
1920
1932
1905
1905
1909
1928
1934
1929
1929
1913
1926
1919
1909
1914
1919
1935
1924
1925
1942
1945
1938
1932
1928
1939
1926
1924
1926
1942
1949
1943
1939
1938
1927
1931
1926
1912
1917
1917
1917
1925
1921
1922
1926
1917
1940
1948
1936
1942
1941
1938
1912
1916
1920
1923
1918
1909
1923
1916
1922
1918
1920
1916
1921
1920
1926
1920
1913
1935
1938
1926
1926
1916
1916
1932
1916
1907
1917
1909
1916
1917
1916
1920
1927
1913
1938
1919
1936
1916
1921
1923
1918
1918
1923
1917
1920
1928
1928
1923
1920
1928
1912
1913
1914
1915
1915
1911
1928
1924
1925
1914
1913
1913
1915
1934
1915
1903
1908
1909
1924
1924
1923
1917
1920
1915
1910
1910
1918
1912
1914
1922
1934
1921
1934
1934
1940
1931
1933
1923
1923
1923
1923
1923
1923
1939
1919
1910
1922
1928
1916
1916
1922
1909
1922
1918
1917
1924
1926
1926
1928
1925
1925
1922
1920
1919
1913
1918
1908
1908
1916
1907
1915
1918
1910
1929
1932
1918
1916
1915
1915
1909
1914
1935
1933
1928
1923
1923
1923
1931
1932
1927
1941
1937
1945
1950
1926
1927
1922
1923
1919
1914
1918
1921
1930
1911
1916
1908
1924
1914
1923
1909
1902
1931
1931
1911
1916
1918
1939
1938
1904
1904
1905
1932
1925
1913
1944
1912
1919
1922
1923
1899
1919
1918
1933
1930
1927
1914
1911
1914
1923
1918
1921
1926
1921
1916
1916
1913
1918
1913
1918
1918
1920
1919
1943
1942
1946
1911
1911
1919
1919
1915
1925
1940
1938
1915
1923
1917
1917
1915
1923
1933
1934
1944
1929
1917
1911
1912
1922
1916
1916
1911
1913
1919
1928
1923
1912
1922
1919
1914
1914
1917
1917
1921
1928
1927
1917
1931
1919
1932
1932
1921
1934
1938
1938
1938
1919
1913
1922
1928
1928
1928
1914
1915
1927
1907
1923
1913
1933
1928
1930
1936
1914
1917
1914
1915
1917
1914
1914
1914
1920
1908
1903
1903
1932
1935
1918
1925
1928
1922
1925
1927
1918
1916
1916
1918
1946
1917
1930
1918
1950
1928
1925
1931
1924
1925
1925
1919
1919
1914
1919
1930
1914
1939
1943
1930
1928
1925
1926
1927
1922
1948
1952
1949
1957
1939
1931
1933
1935
1928
1916
1916
1913
1902
1904
1922
1930
1920
1926
1923
1932
1934
1937
1936
1944
1936
1935
1920
1916
1917
1916
1916
1916
1918
1921
1921
1922
1929
1910
1935
1911
1916
1900
1924
1916
1913
1954
1949
1918
1921
1934
1908
1916
1921
1920
1915
1921
1920
1920
1923
1905
1913
1923
1924
1925
1921
1918
1919
1922
1936
1938
1922
1924
1924
1921
1917
1917
1918
1931
1942
1942
1942
1942
1914
1907
1931
1930
1924
1916
1930
1914
1917
1918
1925
1933
1924
1927
1916
1919
1910
1926
1931
1924
1922
1912
1944
1939
1921
1920
1920
1922
1926
1927
1928
1931
1920
1920
1919
1919
1920
1935
1935
1929
1915
1911
1907
1936
1931
1926
1926
1926
1921
1916
1927
1918
1925
1922
1918
1927
1937
1913
1921
1921
1921
1921
1916
1926
1929
1915
1913
1925
1919
1920
1926
1911
1907
1925
1913
1916
1930
1917
1937
1937
1913
1913
1920
1920
1920
1935
1930
1923
1916
1919
1915
1915
1915
1911
1921
1920
1920
1917
1925
1917
1920
1925
1925
1927
1927
1922
1926
1922
1928
1922
1927
1924
1933
1925
1935
1929
1935
1929
1936
1934
1944
1934
1946
1927
1927
1927
1927
1937
1934
1932
1924
1930
1917
1923
1932
1918
1909
1919
1914
1945
1924
1925
1924
1924
1935
1937
1928
1913
1923
1931
1931
1931
1925
1922
1921
1919
1922
1932
1914
1932
1932
1927
1927
1940
1940
1940
1905
1904
1923
1927
1920
1928
1936
1946
1954
1919
1944
1944
1944
1944
1911
1900
1930
1928
1908
1914
1941
1931
1917
1908
1936
1909
1911
1913
1915
1915
1918
1922
1917
1927
1927
1927
1921
1921
1921
1921
1918
1925
1931
1913
1919
1923
1927
1923
1923
1923
1926
1926
1930
1923
1947
1927
1927
1925
1928
1933
1928
1918
1911
1911
1917
1920
1916
1924
1924
1919
1934
1917
1923
1924
1919
1917
1918
1911
1916
1925
1915
1921
1925
1919
1914
1915
1915
1940
1937
1937
1937
1928
1938
1933
1909
1916
1919
1930
1930
1907
1937
1941
1922
1922
1919
1922
1926
1930
1938
1927
1926
1926
1926
1925
1932
1932
1932
1919
1913
1911
1912
1923
1925
1917
1923
1919
1923
1925
1921
1912
1912
1916
1921
1923
1929
1926
1920
1921
1916
1922
1929
1914
1914
1916
1926
1938
1934
1933
1915
1921
1930
1912
1912
1914
1909
1912
1926
1918
1916
1912
1913
1932
1916
1932
1932
1916
1925
1933
1926
1912
1927
1920
1920
1920
1920
1920
1908
1905
1919
1921
1929
1933
1913
1915
1938
1936
1918
1922
1923
1913
1925
1933
1925
1933
1918
1919
1918
1918
1918
1931
1932
1915
1915
1918
1915
1922
1925
1923
1942
1931
1939
1910
1919
1921
1915
1924
1905
1903
1903
1907
1919
1920
1920
1924
1926
1933
1926
1926
1929
1941
1951
1927
1921
1918
1915
1930
1927
1926
1925
1925
1922
1924
1920
1925
1935
1921
1928
1920
1927
1927
1931
1916
1924
1924
1921
1920
1924
1924
1924
1926
1927
1940
1914
1916
1924
1924
1930
1923
1921
1917
1914
1923
1929
1913
1913
1923
1921
1935
1929
1929
1925
1917
1916
1915
1918
1913
1912
1911
1917
1914
1914
1924
1933
1937
1920
1920
1943
1914
1912
1919
1910
1925
1925
1916
1920
1920
1920
1920
1947
1936
1921
1933
1932
1935
1910
1928
1914
1920
1913
1923
1937
1931
1931
1927
1913
1913
1925
1925
1925
1925
1925
1940
1934
1950
1936
1925
1925
1915
1915
1923
1913
1911
1917
1914
1920
1927
1932
1931
1917
1920
1934
1934
1926
1940
1939
1927
1939
1929
1915
1915
1928
1917
1926
1920
1927
1933
1932
1910
1917
1909
1907
1911
1921
1915
1920
1932
1907
1915
1921
1917
1905
1919
1942
1938
1936
1921
1921
1924
1920
1916
1917
1922
1911
1911
1914
1912
1920
1920
1920
1920
1920
1922
1919
1909
1913
1918
1927
1913
1907
1904
1903
1935
1931
1930
1933
1917
1909
1913
1911
1919
1922
1933
1925
1935
1934
1934
1934
1922
1928
1908
1909
1910
1913
1914
1928
1923
1933
1925
1916
1936
1912
1920
1933
1931
1938
1932
1908
1928
1922
1924
1925
1920
1940
1931
1921
1915
1928
1907
1932
1924
1920
1910
1916
1919
1916
1917
1931
1931
1911
1911
1936
1931
1935
1914
1911
1920
1935
1933
1941
1931
1939
1915
1924
1933
1924
1959
1925
1925
1925
1910
1918
1913
1920
1920
1921
1916
1916
1919
1916
1930
1930
1925
1935
1926
1927
1911
1915
1916
1915
1918
1919
1919
1919
1922
1922
1914
1920
1916
1915
1917
1920
1931
1913
1921
1908
1908
1916
1933
1934
1941
1944
1932
1927
1927
1924
1912
1910
1927
1927
1897
1910
1918
1929
1928
1922
1918
1927
1924
1915
1927
1916
1914
1914
1922
1921
1939
1946
1929
1938
1940
1938
1943
1948
1926
1926
1926
1903
1913
1922
1919
1909
1909
1920
1920
1920
1948
1940
1943
1898
1924
1931
1937
1908
1899
1905
1930
1921
1934
1907
1918
1935
1915
1916
1918
1918
1927
1949
1944
1936
1928
1924
1922
1924
1918
1918
1914
1917
1939
1939
1939
1939
1939
1918
1918
1910
1911
1913
1931
1935
1941
1925
1916
1913
1932
1931
1909
1940
1941
1915
1921
1913
1927
1910
1912
1920
1928
1915
1924
1920
1923
1928
1937
1917
1917
1944
1941
1937
1913
1926
1921
1918
1910
1919
1904
1911
1906
1928
1915
1910
1927
1919
1914
1921
1933
1941
1930
1923
1923
1942
1915
1936
1932
1925
1935
1918
1916
1915
1920
1910
1926
1921
1922
1913
1918
1923
1923
1923
1911
1907
1903
1912
1933
1925
1934
1928
1923
1936
1930
1935
1923
1925
1922
1925
1932
1912
1916
1908
1929
1917
1910
1920
1934
1930
1918
1921
1918
1916
1927
1917
1913
1908
1929
1945
1916
1918
1925
1915
1915
1915
1918
1931
1933
1923
1932
1924
1917
1915
1929
1914
1927
1916
1911
1908
1917
1921
1926
1926
1907
1916
1912
1920
1920
1912
1919
1919
1912
1919
1919
1908
1908
1915
1918
1923
1932
1930
1926
1932
1932
1933
1937
1897
1920
1916
1928
1912
1933
1933
1913
1913
1917
1917
1917
1926
1929
1931
1923
1924
1922
1912
1942
1932
1915
1929
1926
1915
1918
1926
1923
1921
1922
1914
1915
1921
1915
1925
1923
1930
1918
1916
1933
1921
1921
1926
1932
1915
1929
1932
1919
1912
1904
1912
1930
1932
1919
1929
1912
1918
1914
1914
1914
1927
1932
1926
1929
1930
1922
1928
1928
1927
1923
1927
1929
1942
1930
1930
1917
1935
1916
1916
1916
1929
1929
1926
1908
1920
1915
1931
1930
1939
1933
1932
1925
1923
1922
1909
1915
1916
1926
1923
1934
1928
1930
1944
1937
1912
1920
1923
1928
1928
1922
1919
1920
1921
1904
1913
1911
1909
1905
1912
1919
1911
1932
1921
1915
1923
1909
1923
1918
1907
1920
1929
1911
1919
1927
1927
1920
1918
1928
1925
1924
1910
1910
1907
1929
1940
1921
1917
1931
1915
1923
1915
1919
1933
1923
1927
1917
1913
1916
1909
1908
1928
1927
1933
1921
1914
1904
1919
1919
1923
1912
1934
1909
1917
1926
1911
1934
1933
1909
1911
1913
1916
1918
1925
1930
1924
1930
1918
1933
1938
1938
1938
1905
1917
1914
1930
1932
1922
1927
1927
1929
1910
1925
1922
1928
1909
1915
1922
1922
1918
1916
1908
1933
1911
1923
1915
1915
1932
1935
1923
1920
1929
1924
1931
1916
1917
1926
1932
1922
1914
1926
1933
1913
1901
1906
1925
1924
1908
1910
1928
1926
1931
1929
1924
1924
1926
1926
1930
1925
1928
1913
1924
1920
1914
1923
1928
1908
1919
1926
1930
1932
1921
1910
1917
1933
1924
1912
1910
1921
1930
1931
1914
1914
1923
1918
1921
1923
1919
1928
1926
1925
1928
1935
1932
1929
1928
1936
1912
1908
1915
1915
1905
1920
1917
1915
1913
1913
1934
1927
1927
1927
1926
1910
1914
1941
1945
1917
1915
1920
1915
1920
1917
1936
1931
1938
1928
1927
1920
1935
1935
1937
1922
1916
1914
1911
1928
1924
1937
1914
1917
1932
1935
1923
1925
1922
1909
1907
1912
1928
1914
1919
1953
1919
1919
1919
1919
1927
1921
1914
1918
1926
1913
1917
1915
1928
1925
1920
1910
1916
1946
1918
1922
1914
1918
1920
1929
1927
1917
1917
1911
1919
1928
1924
1913
1923
1922
1930
1913
1908
1913
1921
1920
1925
1916
1922
1918
1939
1921
1923
1925
1918
1920
1917
1925
1903
1920
1926
1932
1933
1908
1908
1936
1922
1938
1923
1919
1920
1916
1906
1913
1911
1912
1918
1913
1913
1916
1920
1922
1920
1922
1928
1928
1923
1920
1908
1912
1917
1917
1917
1917
1915
1924
1926
1927
1929
1922
1927
1927
1938
1939
1939
1927
1922
1914
1925
1932
1935
1920
1914
1908
1907
1907
1937
1923
1934
1936
1905
1907
1929
1928
1906
1909
1924
1930
1927
1909
1912
1910
1917
1924
1920
1911
1915
1909
1918
1924
1924
1914
1926
1927
1918
1919
1941
1941
1927
1944
1937
1926
1923
1931
1922
1913
1913
1917
1913
1921
1921
1909
1905
1909
1904
1912
1916
1916
1916
1912
1912
1919
1927
1915
1910
1920
1933
1913
1902
1925
1917
1924
1937
1937
1923
1939
1928
1926
1930
1936
1921
1919
1926
1939
1916
1932
1929
1927
1924
1922
1921
1903
1903
1915
1935
1915
1927
1924
1939
1943
1929
1922
1924
1931
1933
1916
1926
1931
1931
1931
1921
1909
1907
1920
1908
1918
1922
1932
1925
1927
1928
1914
1921
1928
1926
1925
1936
1928
1928
1928
1925
1927
1916
1916
1923
1924
1912
1932
1920
1920
1927
1928
1927
1917
1923
1923
1915
1926
1927
1932
1938
1917
1931
1930
1933
1937
1926
1921
1933
1924
1925
1919
1919
1926
1925
1921
1915
1922
1916
1925
1943
1924
1903
1912
1914
1913
1909
1930
1924
1914
1922
1932
1924
1935
1915
1932
1930
1919
1927
1926
1932
1928
1920
1927
1928
1941
1938
1933
1914
1927
1918
1927
1929
1919
1919
1915
1931
1928
1936
1916
1931
1931
1931
1909
1909
1915
1925
1924
1928
1931
1926
1932
1912
1917
1921
1897
1925
1934
1938
1931
1921
1925
1925
1916
1925
1936
1924
1918
1929
1919
1924
1936
1919
1914
1931
1924
1926
1930
1917
1926
1920
1926
1921
1927
1926
1929
1929
1936
1930
1927
1918
1935
1924
1924
1928
1927
1929
1932
1923
1909
1906
1923
1927
1930
1915
1913
1914
1917
1923
1925
1917
1917
1918
1921
1910
1920
1916
1910
1923
1926
1927
1929
1918
1927
1923
1913
1915
1917
1916
1909
1920
1930
1921
1903
1942
1936
1932
1936
1936
1935
1906
1913
1901
1915
1932
1935
1924
1926
1923
1923
1916
1913
1923
1908
1911
1928
1922
1924
1925
1927
1914
1914
1914
1921
1920
1918
1901
1930
1920
1922
1942
1922
1922
1932
1929
1920
1924
1919
1927
1937
1922
1916
1917
1932
1933
1915
1928
1911
1911
1926
1917
1918
1913
1904
1925
1921
1937
1938
1930
1935
1925
1926
1923
1923
1916
1920
1916
1917
1942
1936
1917
1929
1938
1922
1927
1929
1932
1933
1922
1931
1920
1930
1916
1932
1914
1912
1909
1934
1924
1921
1931
1942
1927
1922
1935
1925
1921
1904
1902
1904
1923
1911
1915
1918
1916
1919
1910
1913
1918
1921
1926
1917
1936
1928
1924
1927
1911
1931
1926
1927
1931
1936
1939
1922
1932
1932
1932
1918
1925
1921
1895
1907
1932
1927
1928
1922
1924
1927
1928
1923
1931
1920
1933
1927
1933
1913
1921
1917
1907
1913
1916
1904
1914
1912
1932
1907
1910
1921
1899
1900
1908
1906
1916
1913
1907
1934
1931
1930
1923
1924
1940
1932
1922
1921
1923
1933
1916
1939
1932
1936
1928
1914
1913
1913
1927
1916
1921
1931
1926
1922
1912
1913
1918
1923
1923
1909
1904
1911
1911
1897
1909
1899
1899
1938
1928
1929
1924
1929
1903
1908
1939
1934
1916
1930
1919
1921
1916
1916
1919
1929
1921
1911
1909
1909
1921
1924
1922
1919
1922
1922
1931
1910
1919
1926
1923
1922
1929
1927
1912
1933
1935
1929
1921
1922
1909
1907
1914
1936
1929
1929
1930
1942
1942
1937
1949
1917
1919
1922
1928
1928
1933
1921
1921
1921
1923
1934
1925
1933
1935
1931
1917
1935
1920
1926
1922
1941
1930
1915
1929
1944
1917
1927
1938
1911
1928
1931
1926
1934
1924
1912
1917
1925
1914
1929
1914
1920
1915
1915
1931
1928
1921
1917
1920
1922
1912
1908
1908
1936
1927
1911
1922
1924
1905
1931
1931
1931
1931
1931
1925
1931
1922
1920
1935
1923
1923
1927
1925
1926
1922
1933
1928
1916
1917
1910
1909
1919
1915
1923
1905
1907
1919
1926
1929
1919
1920
1921
1919
1917
1925
1924
1933
1925
1932
1926
1924
1921
1922
1928
1917
1919
1922
1923
1924
1922
1925
1927
1934
1939
1940
1934
1928
1932
1934
1933
1935
1930
1928
1931
1929
1925
1922
1923
1914
1918
1916
1914
1925
1925
1919
1921
1920
1920
1916
1935
1925
1925
1930
1938
1935
1932
1930
1934
1928
1935
1912
1916
1916
1916
1916
1916
1926
1933
1924
1922
1916
1928
1923
1934
1931
1920
1926
1921
1918
1918
1925
1918
1915
1918
1928
1917
1945
1937
1944
1945
1943
1950
1922
1919
1920
1922
1928
1922
1941
1947
1915
1918
1920
1913
1914
1919
1915
1926
1917
1918
1918
1904
1911
1916
1925
1932
1928
1913
1916
1939
1935
1921
1917
1912
1928
1925
1925
1924
1916
1927
1922
1941
1937
1943
1919
1919
1919
1947
1935
1919
1914
1928
1921
1923
1920
1915
1923
1924
1925
1921
1925
1931
1917
1919
1931
1908
1928
1927
1927
1927
1906
1906
1905
1919
1911
1924
1930
1919
1916
1923
1914
1916
1930
1934
1930
1927
1920
1924
1925
1911
1917
1925
1912
1913
1917
1915
1915
1915
1911
1916
1922
1928
1922
1916
1920
1908
1914
1919
1919
1913
1914
1919
1931
1931
1931
1928
1931
1920
1913
1922
1918
1923
1923
1913
1911
1918
1911
1912
1904
1913
1908
1910
1912
1913
1915
1933
1922
1925
1924
1924
1903
1915
1907
1903
1925
1926
1934
1926
1926
1923
1918
1922
1940
1941
1917
1915
1933
1933
1933
1921
1914
1926
1922
1926
1923
1917
1927
1927
1926
1919
1921
1928
1930
1906
1910
1924
1909
1924
1952
1912
1913
1940
1920
1927
1916
1928
1918
1919
1912
1915
1940
1930
1908
1920
1918
1932
1928
1917
1931
1914
1919
1918
1915
1911
1919
1916
1928
1914
1919
1917
1922
1912
1919
1918
1932
1932
1923
1938
1915
1915
1915
1919
1919
1915
1923
1925
1918
1923
1916
1929
1934
1905
1905
1905
1912
1916
1924
1921
1913
1924
1920
1920
1907
1928
1931
1926
1926
1926
1932
1934
1942
1911
1916
1910
1910
1910
1925
1914
1912
1913
1905
1908
1911
1932
1930
1923
1917
1920
1918
1935
1925
1934
1928
1920
1930
1929
1928
1926
1921
1930
1914
1912
1920
1918
1917
1922
1929
1927
1929
1920
1919
1928
1927
1932
1913
1915
1910
1914
1927
1922
1928
1931
1929
1922
1916
1918
1920
1920
1926
1925
1922
1922
1921
1913
1920
1917
1924
1919
1916
1922
1926
1928
1901
1920
1909
1930
1947
1932
1942
1929
1922
1920
1916
1919
1919
1922
1922
1922
1922
1922
1922
1916
1927
1925
1908
1912
1911
1917
1922
1912
1927
1928
1930
1924
1928
1929
1910
1917
1915
1915
1928
1929
1932
1916
1918
1918
1909
1922
1928
1922
1918
1932
1936
1940
1915
1923
1918
1918
1914
1916
1913
1920
1916
1922
1952
1912
1912
1911
1915
1913
1919
1915
1918
1919
1916
1933
1931
1934
1922
1930
1931
1925
1921
1924
1908
1927
1926
1920
1914
1925
1902
1907
1916
1931
1931
1931
1931
1913
1913
1922
1923
1922
1927
1915
1915
1911
1916
1918
1919
1928
1921
1925
1930
1944
1937
1923
1922
1930
1926
1928
1931
1919
1928
1910
1911
1909
1937
1932
1935
1937
1929
1929
1928
1912
1922
1927
1914
1921
1914
1916
1923
1910
1909
1909
1912
1909
1935
1933
1916
1916
1930
1921
1921
1936
1936
1936
1901
1907
1906
1911
1915
1923
1913
1927
1931
1928
1917
1923
1917
1922
1918
1928
1924
1925
1911
1930
1924
1928
1918
1930
1934
1932
1935
1935
1918
1926
1924
1919
1931
1913
1915
1909
1918
1919
1921
1910
1910
1931
1935
1918
1919
1922
1917
1914
1915
1918
1925
1924
1926
1919
1922
1933
1917
1918
1919
1926
1922
1917
1912
1934
1931
1928
1932
1924
1924
1924
1923
1933
1932
1922
1917
1930
1931
1925
1921
1913
1913
1934
1924
1917
1928
1925
1925
1928
1923
1931
1912
1910
1913
1935
1927
1927
1918
1934
1915
1915
1931
1925
1917
1916
1915
1924
1922
1920
1917
1921
1939
1926
1908
1925
1933
1921
1922
1924
1924
1924
1929
1919
1919
1921
1911
1905
1918
1918
1925
1912
1913
1914
1918
1918
1916
1929
1922
1919
1906
1916
1913
1921
1903
1906
1907
1925
1936
1919
1925
1912
1927
1937
1936
1938
1917
1916
1916
1937
1936
1922
1914
1917
1915
1932
1927
1917
1918
1912
1910
1914
1920
1917
1917
1917
1916
1927
1915
1921
1910
1917
1913
1919
1916
1923
1925
1915
1906
1896
1933
1925
1919
1914
1914
1939
1928
1937
1926
1925
1918
1920
1927
1926
1922
1910
1922
1928
1919
1936
1928
1927
1914
1917
1918
1934
1912
1933
1936
1924
1931
1902
1908
1926
1921
1914
1919
1932
1922
1922
1909
1914
1925
1925
1931
1951
1949
1929
1929
1929
1938
1912
1925
1933
1901
1933
1928
1911
1904
1919
1927
1917
1921
1926
1916
1903
1911
1935
1935
1942
1916
1910
1912
1912
1919
1921
1923
1937
1936
1912
1915
1923
1915
1941
1922
1919
1927
1939
1917
1923
1930
1916
1910
1912
1916
1913
1916
1924
1916
1918
1919
1929
1941
1936
1942
1923
1919
1921
1921
1922
1924
1924
1924
1921
1911
1924
1937
1940
1926
1925
1927
1915
1925
1913
1913
1909
1908
1935
1923
1928
1907
1921
1931
1924
1924
1915
1919
1904
1914
1929
1914
1912
1904
1912
1913
1928
1917
1922
1914
1921
1915
1912
1912
1916
1912
1917
1925
1924
1918
1921
1919
1914
1915
1911
1913
1913
1922
1921
1936
1935
1927
1921
1923
1903
1902
1900
1934
1924
1936
1931
1925
1928
1918
1918
1923
1930
1918
1931
1906
1921
1922
1919
1919
1936
1927
1917
1919
1917
1926
1933
1929
1925
1924
1918
1911
1918
1912
1923
1914
1925
1925
1926
1922
1911
1920
1934
1917
1918
1920
1926
1920
1920
1940
1932
1929
1928
1924
1928
1921
1920
1933
1926
1938
1921
1926
1926
1925
1922
1928
1938
1924
1933
1911
1907
1910
1921
1911
1911
1914
1928
1931
1921
1921
1923
1932
1913
1938
1932
1930
1926
1921
1929
1923
1911
1926
1915
1919
1928
1936
1931
1920
1943
1915
1912
1910
1918
1908
1917
1931
1925
1922
1922
1923
1932
1923
1920
1928
1932
1924
1909
1923
1940
1939
1934
1929
1918
1918
1910
1910
1953
1915
1912
1911
1924
1917
1918
1921
1925
1922
1925
1916
1919
1925
1923
1917
1942
1940
1923
1922
1921
1933
1920
1915
1920
1922
1924
1923
1931
1931
1936
1932
1911
1908
1924
1919
1914
1921
1910
1918
1924
1919
1920
1923
1920
1925
1929
1919
1912
1914
1917
1926
1923
1926
1912
1926
1933
1928
1905
1910
1909
1923
1908
1908
1912
1908
1939
1931
1912
1903
1916
1909
1915
1906
1920
1910
1915
1922
1922
1924
1915
1915
1910
1915
1917
1940
1928
1918
1934
1927
1903
1911
1931
1938
1929
1914
1916
1929
1919
1935
1921
1921
1913
1914
1912
1917
1933
1922
1929
1916
1918
1918
1924
1927
1920
1904
1932
1921
1918
1936
1918
1918
1923
1923
1939
1937
1910
1920
1925
1917
1924
1917
1924
1935
1915
1915
1927
1916
1914
1924
1918
1930
1937
1919
1916
1916
1941
1919
1929
1924
1929
1912
1918
1923
1929
1913
1923
1914
1917
1924
1924
1924
1924
1919
1912
1911
1922
1920
1917
1920
1924
1926
1923
1915
1933
1942
1922
1931
1904
1916
1906
1906
1924
1928
1924
1922
1936
1919
1928
1918
1918
1929
1912
1916
1916
1926
1929
1935
1924
1910
1933
1911
1910
1916
1917
1933
1945
1935
1947
1940
1923
1917
1913
1910
1910
1926
1920
1933
1938
1921
1937
1916
1919
1916
1925
1932
1931
1934
1927
1922
1927
1919
1921
1908
1929
1915
1942
1920
1918
1928
1928
1924
1923
1921
1933
1919
1902
1908
1902
1914
1910
1919
1927
1920
1914
1929
1929
1932
1936
1936
1925
1928
1926
1919
1924
1929
1924
1925
1925
1926
1926
1919
1922
1921
1927
1935
1905
1919
1908
1904
1908
1909
1914
1918
1918
1922
1920
1917
1926
1932
1925
1922
1927
1912
1913
1913
1920
1942
1931
1915
1936
1918
1927
1912
1911
1905
1906
1913
1931
1922
1916
1924
1932
1923
1926
1932
1923
1929
1917
1927
1928
1928
1915
1919
1916
1906
1901
1923
1913
1916
1911
1929
1912
1910
1918
1933
1931
1925
1919
1913
1931
1923
1933
1925
1921
1923
1931
1924
1920
1923
1924
1916
1919
1936
1925
1932
1931
1935
1925
1933
1926
1926
1938
1942
1923
1930
1923
1925
1920
1914
1921
1920
1920
1920
1920
1920
1931
1936
1945
1943
1929
1911
1925
1917
1920
1922
1922
1922
1917
1917
1929
1929
1929
1930
1931
1930
1918
1904
1907
1905
1919
1920
1937
1912
1918
1925
1923
1923
1923
1922
1919
1919
1919
1919
1908
1932
1937
1929
1929
1942
1927
1928
1927
1919
1906
1909
1934
1926
1926
1926
1908
1924
1917
1926
1936
1934
1936
1924
1926
1919
1920
1913
1919
1931
1927
1930
1901
1893
1911
1916
1902
1899
1907
1908
1906
1912
1920
1916
1924
1923
1916
1922
1917
1929
1923
1928
1916
1920
1920
1918
1932
1928
1924
1928
1931
1919
1910
1912
1926
1914
1924
1913
1929
1921
1918
1931
1919
1921
1915
1911
1913
1916
1927
1921
1917
1914
1918
1904
1905
1909
1903
1925
1932
1914
1919
1932
1927
1916
1927
1926
1928
1919
1912
1913
1912
1923
1919
1919
1914
1943
1919
1925
1925
1915
1905
1925
1927
1914
1923
1910
1915
1916
1920
1912
1917
1921
1918
1922
1907
1907
1909
1913
1916
1920
1922
1930
1926
1909
1914
1923
1928
1928
1928
1928
1919
1921
1914
1921
1924
1945
1935
1911
1909
1933
1921
1924
1904
1917
1918
1915
1913
1913
1921
1914
1914
1935
1922
1903
1900
1911
1905
1939
1924
1928
1918
1911
1919
1927
1918
1913
1930
1920
1924
1923
1926
1933
1933
1927
1920
1921
1935
1921
1916
1927
1936
1921
1918
1920
1915
1926
1931
1919
1927
1921
1917
1931
1927
1940
1915
1953
1924
1917
1915
1913
1917
1918
1923
1920
1923
1921
1918
1925
1923
1925
1908
1908
1912
1904
1922
1914
1913
1908
1931
1926
1922
1920
1924
1924
1915
1915
1915
1916
1919
1922
1916
1930
1920
1932
1906
1906
1916
1919
1920
1915
1912
1923
1923
1946
1941
1924
1921
1930
1927
1919
1918
1926
1925
1938
1947
1945
1930
1938
1937
1939
1927
1919
1918
1930
1922
1930
1915
1921
1920
1922
1927
1919
1929
1932
1930
1934
1931
1924
1920
1921
1922
1925
1919
1903
1915
1925
1925
1927
1929
1935
1947
1951
1946
1941
1947
1942
1921
1916
1938
1940
1908
1921
1927
1912
1908
1909
1911
1923
1924
1910
1913
1916
1906
1910
1925
1923
1927
1918
1925
1918
1918
1918
1915
1908
1924
1921
1929
1924
1908
1914
1922
1942
1939
1916
1917
1922
1930
1921
1923
1926
1912
1915
1925
1920
1925
1921
1931
1935
1937
1938
1918
1935
1919
1930
1916
1914
1916
1928
1927
1937
1937
1918
1933
1933
1915
1913
1933
1937
1935
1925
1924
1926
1924
1929
1920
1915
1914
1918
1918
1927
1931
1932
1927
1923
1912
1923
1914
1931
1921
1912
1939
1938
1945
1942
1926
1924
1922
1923
1918
1931
1923
1931
1919
1927
1930
1920
1928
1942
1915
1922
1911
1927
1933
1937
1916
1912
1917
1920
1933
1930
1930
1930
1909
1925
1934
1930
1931
1924
1909
1920
1930
1937
1934
1934
1920
1913
1922
1918
1928
1929
1922
1917
1916
1907
1912
1916
1919
1914
1912
1918
1918
1937
1934
1930
1928
1921
1922
1919
1916
1929
1919
1928
1927
1922
1921
1911
1913
1916
1940
1932
1925
1930
1915
1925
1924
1930
1921
1914
1918
1914
1912
1929
1928
1928
1937
1912
1912
1917
1926
1919
1918
1919
1921
1910
1913
1910
1910
1918
1917
1927
1926
1926
1939
1936
1917
1909
1919
1934
1933
1944
1929
1929
1904
1924
1925
1920
1930
1929
1912
1933
1933
1933
1913
1908
1911
1912
1910
1922
1934
1924
1929
1930
1932
1925
1928
1906
1907
1906
1906
1928
1920
1918
1916
1911
1903
1906
1921
1942
1930
1930
1908
1911
1938
1924
1905
1932
1934
1935
1905
1924
1931
1919
1906
1915
1911
1918
1928
1910
1910
1910
1920
1920
1920
1926
1920
1920
1927
1922
1924
1928
1928
1928
1930
1935
1922
1922
1923
1917
1919
1919
1911
1918
1917
1905
1924
1924
1923
1924
1914
1919
1902
1915
1938
1935
1932
1922
1928
1922
1914
1902
1911
1914
1905
1921
1922
1915
1911
1935
1920
1936
1916
1920
1920
1920
1918
1934
1912
1924
1920
1930
1931
1931
1932
1915
1918
1927
1920
1920
1923
1909
1911
1902
1912
1931
1919
1926
1918
1927
1919
1929
1918
1918
1917
1917
1919
1907
1923
1921
1928
1934
1930
1928
1930
1929
1919
1919
1919
1923
1931
1910
1921
1910
1919
1921
1910
1929
1928
1940
1931
1927
1924
1925
1923
1916
1922
1916
1921
1920
1925
1922
1932
1915
1921
1916
1924
1928
1929
1914
1925
1925
1925
1925
1940
1933
1935
1930
1929
1915
1911
1899
1933
1918
1926
1911
1911
1911
1925
1934
1924
1923
1918
1922
1917
1925
1919
1919
1919
1927
1934
1934
1936
1935
1904
1908
1933
1922
1938
1925
1925
1925
1926
1926
1913
1924
1910
1935
1907
1909
1909
1905
1918
1909
1927
1932
1910
1910
1929
1923
1921
1923
1918
1924
1915
1920
1920
1933
1921
1929
1911
1919
1917
1942
1945
1942
1928
1905
1911
1909
1916
1929
1930
1932
1911
1913
1916
1927
1927
1927
1920
1918
1920
1914
1929
1924
1927
1926
1910
1932
1923
1931
1917
1928
1935
1909
1905
1908
1914
1935
1935
1935
1912
1924
1914
1923
1916
1924
1914
1925
1922
1922
1924
1918
1937
1925
1932
1915
1914
1937
1926
1928
1930
1922
1927
1923
1920
1921
1925
1939
1933
1929
1934
1915
1931
1940
1920
1909
1912
1925
1911
1908
1914
1909
1905
1915
1900
1910
1919
1905
1914
1914
1936
1930
1933
1923
1916
1926
1917
1910
1917
1926
1929
1917
1914
1923
1916
1910
1910
1918
1912
1913
1921
1925
1928
1928
1923
1917
1915
1936
1922
1920
1910
1918
1927
1922
1908
1910
1921
1938
1913
1922
1920
1926
1921
1915
1919
1916
1910
1917
1917
1923
1913
1908
1920
1917
1927
1927
1930
1930
1914
1907
1927
1925
1927
1926
1925
1928
1929
1925
1920
1916
1934
1926
1928
1910
1917
1910
1937
1929
1924
1941
1906
1917
1928
1923
1921
1930
1915
1919
1918
1914
1917
1929
1935
1936
1917
1914
1918
1910
1912
1915
1921
1919
1919
1917
1922
1919
1911
1925
1918
1937
1935
1922
1922
1930
1914
1927
1930
1915
1909
1910
1904
1943
1941
1909
1920
1919
1924
1929
1932
1917
1922
1933
1921
1916
1920
1917
1918
1932
1922
1922
1928
1915
1920
1919
1936
1930
1907
1915
1910
1908
1916
1914
1930
1910
1929
1924
1911
1932
1920
1928
1931
1920
1927
1934
1929
1937
1942
1921
1921
1921
1921
1914
1910
1910
1910
1917
1921
1930
1942
1937
1913
1914
1926
1930
1925
1917
1930
1914
1918
1931
1939
1923
1920
1931
1922
1922
1922
1927
1928
1923
1923
1922
1921
1924
1926
1934
1928
1919
1927
1920
1921
1921
1921
1921
1917
1912
1912
1912
1912
1912
1935
1932
1932
1916
1916
1916
1915
1920
1922
1920
1920
1931
1910
1910
1910
1918
1915
1931
1919
1933
1923
1934
1923
1925
1909
1918
1912
1909
1912
1920
1920
1918
1933
1930
1931
1914
1904
1933
1939
1939
1917
1908
1912
1916
1916
1917
1918
1912
1925
1923
1929
1921
1921
1932
1923
1916
1922
1944
1929
1921
1927
1918
1934
1938
1916
1932
1927
1934
1924
1927
1929
1924
1924
1916
1920
1920
1920
1920
1920
1917
1930
1928
1918
1934
1907
1904
1915
1918
1921
1927
1921
1924
1935
1924
1927
1927
1921
1913
1917
1915
1921
1927
1928
1912
1923
1920
1927
1912
1917
1922
1921
1920
1923
1922
1929
1919
1917
1917
1917
1917
1935
1920
1923
1924
1919
1916
1924
1922
1923
1925
1912
1910
1923
1930
1930
1924
1928
1918
1918
1920
1928
1926
1921
1922
1920
1921
1915
1934
1935
1933
1917
1924
1927
1927
1924
1935
1915
1915
1915
1936
1940
1915
1910
1916
1931
1931
1930
1944
1929
1929
1929
1918
1903
1921
1917
1919
1920
1920
1920
1915
1906
1909
1935
1914
1917
1955
1952
1944
1904
1920
1918
1926
1914
1928
1934
1931
1931
1926
1916
1912
1908
1919
1924
1925
1931
1929
1919
1934
1930
1930
1909
1919
1918
1915
1915
1921
1910
1907
1918
1934
1929
1917
1920
1913
1924
1921
1921
1922
1916
1919
1917
1918
1916
1924
1922
1915
1922
1922
1939
1912
1917
1908
1920
1922
1923
1934
1923
1920
1920
1913
1919
1922
1918
1927
1923
1916
1922
1929
1918
1897
1918
1922
1921
1913
1921
1927
1928
1931
1917
1926
1917
1946
1920
1920
1917
1925
1926
1945
1927
1926
1924
1919
1909
1909
1909
1917
1905
1905
1905
1922
1920
1922
1922
1925
1926
1914
1915
1931
1934
1911
1911
1922
1924
1912
1921
1927
1916
1924
1928
1919
1921
1919
1920
1907
1924
1924
1924
1924
1900
1921
1921
1910
1924
1920
1931
1927
1936
1927
1935
1918
1938
1935
1927
1911
1918
1908
1932
1932
1929
1938
1936
1937
1939
1937
1921
1922
1918
1926
1918
1909
1915
1905
1929
1923
1917
1924
1934
1922
1919
1911
1911
1929
1919
1926
1929
1918
1906
1914
1921
1919
1918
1916
1923
1929
1922
1915
1913
1927
1927
1911
1919
1915
1913
1909
1904
1928
1925
1923
1926
1916
1916
1910
1910
1912
1912
1922
1920
1919
1928
1928
1922
1912
1911
1918
1918
1927
1914
1904
1931
1935
1931
1948
1923
1923
1918
1909
1911
1911
1925
1924
1919
1915
1924
1915
1916
1916
1918
1927
1920
1919
1944
1947
1929
1935
1933
1930
1908
1900
1908
1900
1903
1926
1921
1918
1916
1923
1926
1922
1921
1916
1934
1920
1913
1926
1926
1926
1928
1920
1913
1920
1908
1916
1918
1920
1913
1916
1916
1914
1924
1930
1917
1917
1914
1922
1921
1925
1914
1920
1912
1918
1921
1928
1918
1922
1915
1924
1920
1913
1920
1920
1915
1914
1920
1925
1933
1921
1931
1903
1918
1911
1911
1913
1932
1921
1933
1927
1926
1922
1923
1922
1915
1916
1916
1924
1918
1929
1921
1927
1917
1935
1936
1935
1928
1934
1935
1920
1920
1927
1927
1927
1927
1925
1925
1925
1919
1924
1922
1925
1920
1929
1938
1943
1929
1929
1918
1917
1926
1918
1920
1919
1917
1911
1913
1906
1918
1917
1912
1926
1917
1925
1916
1928
1918
1927
1912
1916
1909
1909
1915
1926
1917
1919
1938
1938
1918
1924
1945
1934
1925
1925
1925
1929
1934
1925
1917
1916
1918
1922
1931
1912
1920
1921
1923
1921
1929
1931
1926
1926
1925
1934
1925
1915
1920
1925
1922
1930
1910
1920
1911
1914
1911
1926
1919
1925
1928
1921
1926
1929
1927
1920
1918
1916
1925
1916
1917
1918
1932
1927
1931
1914
1915
1949
1944
1947
1922
1914
1912
1909
1920
1919
1924
1924
1924
1928
1938
1944
1934
1916
1923
1920
1922
1926
1926
1922
1931
1927
1913
1914
1921
1920
1932
1926
1920
1914
1919
1919
1918
1915
1912
1922
1924
1932
1922
1912
1912
1921
1919
1923
1923
1914
1917
1922
1911
1915
1915
1920
1920
1922
1914
1913
1911
1923
1923
1922
1918
1905
1910
1907
1912
1925
1932
1918
1910
1933
1921
1923
1916
1926
1923
1903
1927
1924
1923
1918
1914
1908
1929
1920
1932
1925
1924
1924
1905
1910
1927
1932
1926
1924
1925
1935
1925
1929
1924
1924
1910
1923
1917
1915
1925
1933
1921
1927
1926
1927
1914
1943
1927
1918
1913
1916
1924
1929
1913
1932
1927
1934
1919
1918
1916
1925
1922
1932
1906
1917
1917
1924
1918
1913
1916
1914
1917
1925
1913
1939
1939
1924
1928
1907
1908
1935
1920
1923
1915
1918
1919
1922
1916
1907
1918
1905
1917
1931
1920
1918
1915
1931
1924
1931
1922
1912
1936
1940
1932
1923
1910
1910
1915
1931
1926
1920
1911
1917
1914
1940
1931
1930
1939
1932
1910
1934
1934
1926
1931
1930
1923
1937
1916
1924
1917
1925
1927
1924
1930
1926
1937
1934
1927
1925
1931
1925
1928
1923
1926
1913
1913
1912
1924
1917
1917
1925
1928
1934
1935
1912
1931
1917
1921
1920
1928
1925
1918
1935
1926
1919
1942
1924
1927
1921
1928
1929
1929
1916
1924
1932
1920
1923
1912
1907
1931
1928
1931
1909
1914
1911
1918
1917
1917
1930
1936
1923
1923
1929
1930
1933
1922
1929
1925
1921
1942
1939
1928
1937
1931
1928
1931
1931
1920
1925
1900
1904
1918
1912
1912
1919
1920
1921
1928
1912
1917
1912
1913
1921
1922
1924
1936
1939
1923
1935
1930
1939
1921
1911
1921
1918
1922
1904
1915
1929
1923
1917
1907
1919
1919
1923
1916
1914
1918
1912
1915
1910
1936
1913
1921
1923
1920
1924
1925
1922
1924
1929
1932
1930
1925
1924
1930
1925
1916
1927
1941
1936
1930
1923
1922
1918
1921
1929
1928
1924
1922
1918
1931
1932
1930
1930
1914
1921
1914
1925
1923
1919
1930
1915
1935
1937
1930
1936
1929
1940
1939
1937
1934
1923
1926
1922
1917
1905
1918
1904
1901
1901
1906
1905
1926
1925
1917
1909
1906
1918
1915
1918
1928
1913
1912
1914
1909
1916
1931
1932
1928
1937
1925
1921
1925
1914
1921
1932
1935
1925
1926
1932
1933
1933
1912
1921
1916
1913
1919
1916
1924
1922
1910
1904
1909
1907
1903
1912
1925
1923
1927
1931
1917
1920
1924
1918
1919
1914
1922
1920
1922
1934
1908
1921
1918
1915
1922
1925
1916
1924
1926
1916
1925
1929
1921
1924
1928
1914
1902
1914
1911
1919
1936
1929
1924
1914
1921
1921
1921
1929
1933
1924
1910
1916
1931
1929
1929
1928
1922
1924
1933
1931
1917
1917
1920
1921
1932
1920
1926
1916
1932
1931
1932
1921
1944
1908
1925
1924
1924
1918
1909
1908
1908
1914
1916
1916
1913
1928
1914
1919
1910
1935
1928
1940
1927
1923
1930
1922
1932
1940
1925
1922
1913
1915
1922
1912
1927
1917
1917
1928
1918
1926
1925
1904
1904
1910
1906
1929
1924
1921
1923
1930
1910
1915
1926
1927
1935
1928
1918
1921
1918
1917
1917
1918
1919
1917
1917
1924
1915
1923
1921
1920
1924
1910
1910
1919
1925
1936
1923
1919
1912
1909
1918
1930
1927
1930
1934
1920
1916
1914
1917
1919
1919
1939
1931
1943
1927
1917
1917
1917
1917
1917
1927
1925
1923
1919
1919
1919
1919
1914
1916
1925
1916
1920
1925
1928
1923
1919
1916
1927
1929
1929
1938
1928
1940
1922
1930
1931
1923
1926
1916
1900
1930
1923
1929
1928
1913
1927
1909
1909
1940
1935
1910
1910
1907
1915
1926
1911
1927
1919
1923
1926
1936
1915
1920
1924
1922
1927
1920
1929
1917
1924
1921
1931
1931
1920
1920
1920
1920
1920
1923
1926
1924
1914
1917
1927
1922
1942
1923
1910
1917
1926
1924
1913
1912
1909
1912
1932
1930
1934
1923
1923
1919
1926
1918
1923
1927
1929
1920
1922
1922
1919
1915
1918
1919
1913
1913
1933
1941
1930
1930
1931
1921
1923
1918
1914
1930
1930
1932
1931
1915
1934
1940
1934
1917
1931
1922
1925
1919
1927
1925
1919
1925
1932
1932
1928
1931
1932
1912
1933
1937
1915
1919
1917
1917
1925
1926
1926
1920
1913
1913
1927
1932
1921
1910
1919
1915
1921
1918
1909
1914
1918
1911
1911
1911
1920
1925
1941
1941
1937
1937
1923
1922
1934
1940
1915
1934
1921
1919
1918
1918
1928
1912
1913
1938
1930
1932
1918
1921
1921
1927
1918
1914
1913
1913
1915
1928
1920
1920
1945
1944
1952
1923
1924
1907
1918
1912
1917
1921
1920
1932
1925
1918
1918
1918
1908
1925
1941
1937
1932
1937
1934
1910
1920
1928
1923
1922
1924
1927
1929
1927
1930
1895
1924
1933
1933
1928
1931
1933
1946
1945
1934
1920
1917
1909
1927
1919
1918
1912
1914
1929
1929
1914
1904
1904
1919
1930
1935
1903
1914
1918
1920
1920
1928
1921
1928
1922
1918
1906
1916
1920
1923
1920
1915
1918
1939
1932
1931
1927
1919
1922
1913
1925
1918
1922
1906
1912
1922
1922
1922
1919
1925
1921
1915
1915
1916
1913
1925
1916
1913
1916
1913
1918
1918
1918
1920
1909
1917
1915
1920
1920
1920
1920
1920
1915
1920
1925
1916
1908
1904
1895
1934
1914
1914
1914
1926
1926
1937
1929
1937
1921
1925
1933
1944
1930
1940
1917
1918
1912
1910
1910
1927
1925
1913
1920
1930
1920
1928
1914
1906
1924
1925
1918
1903
1917
1916
1901
1910
1937
1934
1929
1919
1923
1934
1925
1925
1926
1913
1913
1914
1915
1915
1926
1923
1905
1912
1912
1938
1913
1913
1919
1923
1934
1932
1936
1929
1925
1916
1915
1932
1924
1916
1925
1930
1927
1927
1905
1904
1908
1914
1921
1919
1917
1926
1913
1920
1923
1918
1916
1919
1918
1918
1926
1926
1919
1916
1929
1916
1926
1916
1916
1925
1929
1923
1932
1929
1918
1929
1919
1908
1913
1921
1925
1955
1955
1945
1920
1926
1910
1915
1919
1919
1931
1930
1920
1922
1906
1923
1923
1923
1923
1916
1910
1915
1915
1908
1937
1933
1939
1933
1933
1933
1908
1931
1925
1925
1918
1918
1921
1921
1919
1933
1927
1922
1918
1930
1927
1924
1926
1918
1918
1921
1921
1921
1924
1914
1925
1911
1911
1915
1911
1921
1921
1922
1928
1925
1927
1927
1927
1933
1923
1925
1921
1934
1937
1936
1939
1936
1915
1927
1921
1923
1921
1907
1921
1915
1918
1920
1917
1917
1911
1927
1919
1919
1944
1934
1930
1922
1926
1917
1917
1909
1909
1914
1918
1918
1918
1910
1913
1907
1922
1939
1922
1925
1930
1932
1926
1920
1925
1930
1937
1933
1930
1923
1923
1936
1932
1913
1924
1916
1915
1919
1935
1935
1927
1909
1911
1908
1912
1920
1925
1914
1909
1927
1934
1933
1925
1925
1925
1925
1924
1914
1912
1918
1918
1923
1926
1906
1906
1906
1921
1922
1926
1925
1918
1917
1911
1900
1922
1931
1932
1944
1933
1932
1935
1932
1939
1940
1913
1912
1911
1923
1928
1933
1925
1929
1934
1908
1904
1906
1924
1930
1927
1918
1925
1933
1932
1946
1943
1932
1919
1911
1911
1913
1917
1924
1913
1923
1929
1913
1920
1927
1918
1923
1913
1921
1927
1936
1930
1923
1924
1931
1924
1924
1924
1924
1924
1915
1913
1922
1915
1940
1924
1928
1926
1933
1932
1919
1924
1925
1928
1930
1935
1915
1906
1901
1921
1919
1914
1923
1918
1930
1926
1932
1929
1917
1926
1916
1926
1922
1923
1937
1928
1933
1911
1911
1914
1902
1908
1938
1925
1931
1925
1931
1917
1918
1913
1923
1908
1932
1929
1919
1919
1919
1919
1919
1924
1928
1940
1912
1922
1924
1929
1906
1919
1922
1922
1923
1934
1941
1926
1927
1938
1934
1925
1928
1922
1913
1916
1940
1938
1934
1941
1941
1941
1921
1919
1921
1925
1916
1913
1929
1921
1921
1921
1921
1930
1924
1919
1922
1909
1906
1911
1910
1917
1919
1920
1920
1915
1924
1916
1918
1924
1912
1915
1930
1931
1928
1932
1931
1925
1917
1939
1930
1910
1926
1924
1925
1928
1918
1921
1905
1906
1937
1926
1927
1936
1921
1922
1925
1917
1922
1925
1923
1915
1913
1940
1908
1923
1912
1912
1924
1933
1919
1917
1915
1918
1916
1916
1910
1939
1928
1918
1935
1917
1930
1921
1947
1937
1942
1953
1943
1933
1926
1933
1913
1922
1922
1914
1906
1911
1914
1931
1919
1903
1934
1931
1912
1909
1909
1918
1924
1928
1930
1916
1925
1933
1934
1929
1909
1922
1930
1927
1924
1926
1914
1933
1923
1907
1929
1932
1930
1922
1914
1927
1927
1933
1923
1916
1914
1933
1918
1914
1907
1916
1916
1911
1936
1911
1917
1912
1929
1940
1920
1920
1922
1940
1944
1942
1912
1921
1915
1907
1916
1917
1932
1907
1923
1923
1923
1923
1926
1915
1928
1928
1928
1924
1928
1912
1914
1915
1919
1930
1923
1919
1919
1915
1908
1919
1928
1925
1929
1920
1931
1928
1916
1922
1928
1910
1928
1917
1920
1926
1932
1916
1934
1928
1926
1925
1928
1928
1932
1911
1921
1905
1915
1923
1922
1919
1926
1923
1916
1908
1907
1928
1914
1932
1939
1920
1936
1917
1908
1918
1927
1920
1905
1920
1925
1913
1916
1918
1927
1928
1933
1930
1935
1926
1925
1908
1929
1929
1929
1929
1932
1934
1938
1925
1926
1927
1915
1922
1915
1920
1924
1928
1933
1922
1928
1930
1933
1937
1941
1942
1920
1918
1912
1908
1908
1927
1925
1926
1922
1921
1911
1919
1917
1939
1907
1907
1907
1933
1927
1925
1916
1927
1917
1920
1919
1926
1919
1927
1912
1910
1911
1910
1910
1923
1918
1920
1924
1936
1928
1924
1925
1928
1926
1929
1922
1928
1909
1918
1925
1939
1927
1943
1940
1950
1916
1911
1925
1922
1913
1918
1918
1918
1909
1907
1904
1908
1919
1919
1919
1935
1933
1929
1921
1923
1929
1924
1923
1925
1918
1926
1921
1907
1911
1909
1914
1907
1918
1918
1930
1926
1926
1927
1923
1918
1918
1935
1935
1901
1904
1909
1928
1937
1930
1941
1935
1914
1919
1929
1916
1914
1924
1909
1922
1921
1933
1931
1927
1913
1933
1933
1933
1915
1928
1917
1928
1922
1928
1931
1934
1922
1929
1930
1922
1923
1930
1923
1932
1921
1914
1918
1913
1909
1913
1927
1924
1907
1925
1926
1926
1916
1916
1933
1925
1922
1918
1914
1922
1926
1919
1913
1922
1921
1925
1918
1921
1932
1931
1931
1935
1923
1923
1922
1933
1928
1933
1924
1932
1929
1917
1924
1924
1919
1935
1920
1923
1918
1914
1932
1915
1920
1928
1917
1900
1911
1915
1923
1919
1925
1925
1926
1919
1920
1926
1913
1915
1932
1934
1924
1930
1926
1924
1926
1923
1934
1926
1923
1922
1912
1927
1912
1927
1909
1919
1918
1913
1932
1936
1929
1915
1915
1915
1915
1911
1925
1918
1930
1932
1919
1919
1919
1916
1914
1918
1918
1922
1916
1904
1917
1913
1915
1918
1916
1911
1914
1914
1931
1925
1935
1940
1944
1926
1921
1914
1917
1931
1935
1921
1916
1933
1919
1919
1919
1931
1917
1922
1917
1911
1918
1937
1923
1918
1924
1913
1925
1925
1917
1921
1921
1906
1915
1933
1938
1929
1926
1926
1921
1936
1912
1911
1922
1925
1928
1938
1932
1916
1914
1913
1922
1917
1912
1910
1946
1914
1928
1922
1923
1914
1922
1922
1929
1923
1920
1909
1923
1923
1930
1920
1908
1908
1908
1921
1926
1923
1919
1922
1904
1913
1914
1908
1932
1932
1909
1909
1907
1917
1913
1917
1929
1928
1917
1909
1924
1925
1921
1930
1905
1903
1903
1909
1936
1924
1929
1925
1938
1938
1924
1924
1925
1924
1942
1916
1922
1921
1927
1929
1905
1914
1923
1939
1925
1915
1910
1905
1918
1915
1917
1921
1915
1913
1920
1922
1924
1931
1940
1935
1903
1903
1903
1912
1920
1925
1930
1912
1912
1912
1910
1912
1920
1919
1919
1919
1915
1922
1920
1917
1921
1908
1907
1921
1921
1937
1939
1921
1916
1923
1928
1928
1923
1922
1911
1921
1917
1926
1929
1920
1920
1917
1913
1923
1942
1932
1928
1937
1904
1906
1928
1927
1924
1928
1926
1931
1935
1928
1910
1911
1932
1925
1925
1932
1935
1934
1918
1917
1923
1920
1929
1923
1928
1918
1917
1921
1933
1921
1925
1914
1907
1940
1924
1938
1934
1901
1918
1917
1927
1904
1919
1928
1918
1913
1911
1918
1903
1903
1909
1925
1918
1932
1925
1913
1918
1916
1912
1920
1913
1912
1912
1912
1912
1912
1919
1919
1928
1934
1931
1916
1915
1918
1929
1924
1915
1913
1906
1941
1935
1930
1921
1941
1915
1925
1911
1910
1918
1907
1915
1928
1916
1922
1932
1932
1932
1936
1927
1929
1912
1921
1929
1930
1932
1925
1920
1922
1922
1933
1931
1938
1930
1923
1925
1919
1919
1925
1948
1925
1922
1909
1914
1909
1915
1908
1923
1918
1924
1915
1913
1909
1913
1912
1926
1909
1908
1942
1925
1921
1937
1921
1917
1917
1925
1924
1920
1914
1931
1932
1938
1939
1938
1915
1906
1929
1922
1922
1922
1925
1923
1916
1909
1907
1916
1916
1908
1920
1933
1922
1935
1924
1914
1909
1909
1911
1909
1909
1943
1937
1936
1923
1935
1928
1929
1928
1908
1925
1925
1925
1925
1925
1928
1920
1924
1924
1930
1919
1922
1911
1910
1928
1918
1914
1924
1929
1920
1918
1928
1916
1910
1914
1907
1927
1933
1924
1916
1922
1934
1922
1924
1919
1918
1926
1926
1903
1906
1905
1912
1923
1926
1929
1921
1919
1927
1939
1906
1924
1926
1927
1910
1911
1914
1914
1939
1925
1930
1910
1920
1936
1926
1923
1923
1923
1915
1924
1929
1926
1899
1903
1905
1921
1914
1917
1916
1907
1915
1913
1912
1918
1918
1917
1914
1906
1905
1906
1922
1927
1922
1911
1909
1909
1919
1911
1917
1915
1914
1925
1907
1908
1906
1913
1913
1913
1923
1911
1910
1907
1908
1950
1940
1912
1908
1906
1914
1920
1928
1925
1920
1915
1919
1920
1915
1915
1917
1907
1925
1911
1917
1932
1917
1920
1919
1939
1943
1924
1926
1920
1931
1931
1906
1909
1910
1904
1904
1947
1924
1926
1934
1933
1919
1924
1927
1927
1928
1926
1923
1926
1923
1928
1957
1959
1923
1930
1925
1920
1913
1911
1911
1911
1912
1911
1945
1917
1911
1923
1928
1911
1919
1917
1915
1917
1905
1903
1922
1919
1920
1904
1921
1922
1917
1923
1926
1936
1935
1912
1917
1932
1932
1924
1930
1931
1915
1903
1910
1932
1940
1914
1934
1934
1934
1915
1915
1924
1922
1922
1921
1925
1928
1921
1922
1927
1938
1938
1915
1918
1920
1915
1921
1929
1920
1917
1927
1928
1927
1929
1912
1920
1918
1930
1942
1918
1928
1928
1928
1923
1944
1920
1919
1923
1920
1922
1910
1913
1920
1928
1916
1918
1923
1916
1918
1916
1919
1921
1912
1912
1912
1915
1915
1915
1919
1932
1922
1922
1922
1923
1922
1931
1928
1925
1914
1910
1910
1923
1930
1933
1919
1919
1911
1918
1926
1923
1922
1921
1915
1921
1909
1919
1928
1932
1925
1925
1913
1921
1928
1931
1924
1926
1929
1918
1917
1924
1918
1918
1922
1923
1938
1910
1914
1917
1909
1932
1921
1921
1919
1925
1924
1921
1921
1906
1922
1934
1926
1925
1924
1925
1914
1937
1931
1926
1913
1919
1926
1921
1925
1919
1938
1943
1941
1931
1935
1919
1932
1931
1924
1924
1919
1914
1917
1923
1920
1916
1917
1924
1930
1927
1919
1926
1925
1921
1913
1934
1910
1920
1918
1913
1916
1919
1914
1920
1922
1928
1914
1914
1911
1911
1917
1911
1916
1930
1927
1926
1930
1934
1931
1932
1940
1936
1940
1937
1933
1935
1923
1921
1909
1917
1920
1914
1922
1917
1928
1923
1915
1923
1915
1925
1917
1919
1921
1933
1923
1922
1923
1922
1915
1919
1917
1915
1915
1938
1927
1911
1918
1925
1927
1927
1921
1911
1917
1925
1927
1916
1933
1909
1910
1920
1932
1923
1928
1913
1920
1924
1924
1924
1924
1929
1921
1919
1921
1907
1917
1924
1924
1918
1914
1918
1912
1923
1913
1909
1926
1933
1937
1929
1908
1922
1921
1909
1919
1919
1911
1915
1916
1917
1916
1916
1918
1927
1924
1927
1927
1927
1922
1927
1938
1923
1923
1930
1937
1931
1929
1922
1929
1931
1915
1911
1924
1911
1914
1916
1912
1912
1921
1907
1907
1907
1914
1924
1927
1919
1917
1919
1921
1916
1916
1919
1927
1930
1930
1911
1914
1910
1933
1923
1925
1909
1919
1916
1916
1910
1910
1938
1927
1934
1928
1926
1904
1922
1927
1920
1917
1929
1929
1911
1916
1913
1928
1928
1928
1921
1921
1916
1921
1926
1931
1923
1918
1925
1934
1925
1912
1930
1915
1912
1933
1927
1924
1917
1922
1924
1921
1912
1941
1931
1930
1926
1934
1922
1931
1918
1911
1918
1912
1925
1916
1915
1919
1915
1927
1934
1936
1907
1907
1944
1930
1942
1939
1921
1934
1921
1914
1937
1924
1920
1922
1915
1924
1913
1928
1925
1919
1916
1924
1925
1923
1923
1923
1940
1942
1937
1933
1932
1924
1925
1916
1923
1923
1931
1926
1923
1935
1931
1937
1930
1917
1925
1931
1918
1915
1922
1921
1925
1922
1922
1922
1927
1919
1917
1913
1917
1912
1919
1916
1913
1914
1909
1919
1917
1933
1918
1915
1917
1919
1923
1924
1918
1918
1918
1914
1904
1906
1911
1916
1907
1927
1928
1934
1929
1927
1924
1925
1919
1928
1919
1919
1937
1928
1929
1929
1931
1935
1925
1925
1925
1925
1939
1929
1923
1913
1919
1919
1920
1923
1919
1919
1919
1919
1919
1919
1924
1929
1923
1917
1928
1928
1928
1929
1911
1919
1914
1921
1925
1936
1921
1918
1912
1919
1920
1920
1920
1908
1922
1914
1919
1928
1934
1937
1920
1925
1915
1921
1922
1918
1915
1914
1922
1923
1921
1925
1922
1927
1919
1935
1924
1929
1926
1907
1908
1905
1932
1927
1920
1911
1909
1904
1905
1930
1922
1920
1922
1924
1936
1919
1912
1924
1910
1914
1926
1925
1926
1920
1917
1910
1911
1916
1926
1926
1922
1922
1917
1916
1916
1921
1916
1916
1925
1936
1925
1921
1924
1938
1928
1923
1941
1933
1924
1907
1914
1907
1913
1918
1924
1927
1921
1916
1929
1931
1928
1919
1910
1916
1910
1910
1911
1905
1916
1920
1928
1921
1926
1923
1926
1915
1913
1906
1915
1930
1932
1931
1931
1931
1927
1927
1927
1920
1938
1951
1943
1919
1919
1917
1925
1923
1927
1918
1919
1920
1924
1924
1928
1930
1924
1930
1912
1921
1918
1927
1928
1919
1922
1926
1939
1921
1917
1924
1909
1938
1942
1921
1932
1926
1926
1908
1919
1911
1923
1926
1909
1913
1916
1920
1930
1928
1934
1926
1928
1935
1927
1935
1935
1924
1909
1909
1925
1920
1920
1917
1911
1914
1916
1918
1911
1911
1912
1924
1915
1912
1907
1909
1909
1904
1906
1912
1924
1923
1905
1915
1920
1925
1929
1919
1934
1928
1939
1927
1926
1926
1936
1923
1928
1927
1927
1927
1920
1935
1925
1916
1929
1932
1928
1927
1917
1922
1926
1930
1929
1937
1928
1937
1919
1926
1904
1915
1933
1933
1934
1924
1929
1921
1909
1924
1915
1914
1918
1939
1939
1918
1918
1928
1928
1916
1914
1925
1912
1921
1919
1921
1924
1916
1919
1926
1928
1918
1918
1923
1919
1919
1913
1920
1914
1926
1932
1925
1918
1916
1899
1903
1918
1922
1919
1916
1915
1932
1925
1919
1920
1920
1930
1930
1920
1924
1943
1940
1919
1914
1909
1926
1927
1913
1910
1913
1924
1929
1919
1917
1914
1916
1913
1918
1934
1934
1929
1924
1923
1913
1923
1924
1910
1925
1928
1917
1931
1936
1931
1933
1924
1924
1918
1916
1919
1917
1927
1925
1909
1921
1917
1930
1909
1906
1910
1919
1917
1922
1929
1924
1917
1914
1915
1916
1928
1924
1928
1915
1909
1908
1906
1931
1922
1910
1913
1914
1918
1922
1928
1910
1917
1918
1916
1917
1920
1932
1927
1900
1900
1923
1949
1937
1931
1919
1929
1924
1935
1917
1920
1918
1921
1922
1916
1919
1917
1915
1905
1918
1929
1926
1931
1928
1921
1924
1927
1912
1904
1923
1919
1926
1919
1914
1912
1908
1910
1920
1917
1921
1922
1919
1936
1941
1920
1925
1924
1914
1915
1915
1923
1919
1917
1923
1912
1918
1918
1911
1915
1929
1929
1929
1929
1929
1933
1941
1939
1949
1937
1940
1929
1919
1918
1920
1923
1930
1925
1914
1939
1929
1928
1920
1924
1921
1924
1926
1910
1917
1911
1927
1921
1916
1918
1928
1922
1929
1918
1918
1918
1930
1930
1926
1929
1930
1931
1928
1928
1924
1920
1911
1910
1915
1916
1932
1918
1930
1929
1912
1934
1908
1909
1925
1920
1933
1931
1930
1935
1924
1927
1914
1922
1932
1937
1939
1929
1926
1916
1918
1920
1922
1921
1922
1931
1921
1923
1927
1913
1921
1921
1927
1921
1926
1926
1916
1911
1921
1930
1931
1930
1939
1927
1927
1907
1918
1913
1916
1933
1924
1926
1910
1915
1914
1926
1916
1927
1923
1910
1907
1918
1928
1928
1928
1928
1921
1924
1903
1917
1919
1927
1921
1908
1912
1915
1909
1911
1912
1917
1914
1918
1924
1927
1921
1934
1919
1915
1912
1919
1929
1929
1918
1926
1926
1926
1908
1915
1927
1932
1933
1915
1917
1920
1912
1915
1922
1922
1922
1922
1918
1913
1916
1919
1939
1938
1945
1941
1920
1923
1905
1911
1920
1931
1927
1922
1922
1922
1912
1922
1927
1930
1930
1919
1920
1917
1925
1929
1934
1913
1913
1918
1934
1929
1928
1924
1931
1933
1931
1921
1928
1932
1918
1922
1919
1929
1912
1912
1917
1912
1930
1945
1937
1945
1928
1928
1917
1919
1918
1917
1922
1913
1920
1915
1924
1919
1908
1920
1928
1922
1920
1918
1917
1905
1935
1923
1920
1925
1941
1945
1936
1934
1935
1903
1903
1903
1906
1929
1914
1914
1914
1912
1912
1931
1928
1923
1924
1928
1929
1926
1929
1931
1931
1931
1913
1917
1916
1914
1919
1901
1920
1932
1917
1913
1917
1915
1934
1908
1921
1910
1923
1925
1929
1936
1920
1916
1914
1920
1929
1929
1929
1929
1929
1909
1935
1929
1932
1930
1920
1916
1927
1934
1919
1917
1921
1909
1933
1934
1944
1928
1923
1918
1923
1908
1922
1934
1928
1922
1922
1922
1917
1917
1917
1920
1920
1920
1916
1927
1917
1920
1921
1914
1920
1928
1935
1931
1943
1932
1918
1914
1913
1915
1924
1925
1936
1909
1916
1925
1916
1924
1924
1938
1914
1913
1916
1920
1921
1921
1921
1929
1918
1913
1925
1932
1927
1927
1923
1920
1942
1935
1938
1914
1918
1910
1925
1917
1917
1917
1917
1917
1917
1903
1933
1926
1936
1906
1938
1935
1928
1935
1935
1935
1910
1935
1933
1927
1920
1920
1924
1914
1911
1911
1911
1914
1923
1922
1930
1917
1927
1914
1924
1918
1936
1927
1935
1922
1909
1909
1936
1929
1911
1911
1903
1907
1903
1907
1924
1919
1928
1917
1918
1925
1920
1933
1926
1910
1930
1922
1913
1917
1923
1921
1928
1922
1922
1915
1925
1937
1919
1921
1922
1916
1914
1923
1911
1911
1911
1916
1922
1920
1913
1919
1919
1919
1919
1944
1930
1921
1915
1917
1917
1915
1920
1920
1920
1927
1923
1913
1905
1909
1954
1918
1924
1910
1909
1903
1937
1912
1909
1909
1920
1913
1925
1920
1931
1932
1942
1915
1933
1934
1930
1934
1921
1910
1915
1912
1918
1908
1939
1928
1925
1925
1925
1925
1919
1925
1918
1925
1922
1930
1917
1918
1921
1910
1905
1905
1905
1922
1919
1917
1928
1907
1911
1911
1916
1921
1921
1916
1910
1917
1916
1918
1950
1937
1946
1933
1933
1933
1914
1915
1917
1924
1919
1923
1925
1925
1925
1923
1924
1921
1914
1916
1928
1937
1917
1921
1900
1911
1909
1935
1927
1916
1912
1912
1925
1918
1915
1920
1913
1923
1911
1928
1935
1903
1920
1917
1912
1914
1914
1916
1929
1926
1928
1925
1931
1927
1916
1921
1923
1930
1923
1906
1906
1906
1908
1909
1908
1912
1928
1920
1931
1928
1923
1919
1917
1919
1943
1921
1912
1910
1915
1918
1918
1914
1914
1919
1909
1910
1921
1915
1919
1928
1918
1923
1914
1913
1908
1914
1922
1915
1926
1923
1920
1942
1944
1911
1928
1916
1928
1935
1931
1923
1927
1919
1915
1929
1918
1926
1919
1916
1924
1931
1922
1918
1930
1924
1927
1946
1931
1939
1938
1937
1917
1910
1920
1920
1902
1927
1916
1933
1923
1916
1926
1925
1921
1918
1932
1923
1923
1923
1923
1923
1930
1932
1937
1934
1931
1918
1916
1914
1914
1930
1920
1921
1924
1932
1924
1931
1924
1925
1917
1917
1917
1921
1909
1917
1934
1936
1937
1927
1923
1920
1934
1946
1942
1920
1920
1917
1924
1923
1924
1912
1927
1926
1916
1924
1917
1927
1938
1912
1910
1921
1940
1915
1909
1913
1917
1912
1931
1933
1914
1910
1912
1902
1907
1907
1931
1928
1928
1928
1928
1904
1911
1915
1930
1923
1927
1923
1935
1939
1935
1928
1923
1920
1912
1924
1930
1927
1938
1938
1932
1921
1927
1930
1928
1909
1910
1921
1922
1924
1909
1908
1913
1921
1932
1917
1929
1918
1935
1934
1934
1934
1905
1922
1929
1928
1924
1921
1918
1923
1929
1910
1910
1918
1930
1915
1920
1927
1919
1912
1916
1921
1919
1917
1917
1912
1919
1920
1915
1931
1922
1922
1922
1913
1913
1940
1930
1909
1920
1928
1912
1914
1913
1917
1918
1925
1924
1924
1926
1926
1922
1931
1909
1905
1918
1917
1925
1924
1914
1910
1919
1912
1927
1925
1915
1918
1914
1927
1925
1921
1927
1923
1940
1931
1917
1927
1917
1917
1917
1919
1923
1927
1918
1918
1918
1920
1920
1916
1931
1929
1922
1929
1917
1928
1914
1915
1926
1932
1917
1953
1958
1954
1929
1926
1926
1926
1926
1913
1918
1918
1935
1918
1909
1908
1903
1916
1913
1916
1929
1929
1919
1923
1926
1940
1915
1927
1925
1918
1932
1919
1927
1924
1921
1927
1916
1916
1922
1909
1924
1922
1934
1943
1914
1922
1926
1918
1935
1930
1934
1928
1922
1918
1913
1919
1911
1916
1935
1935
1935
1907
1914
1928
1909
1937
1931
1932
1935
1935
1914
1918
1918
1929
1917
1915
1921
1921
1927
1927
1922
1929
1923
1922
1920
1920
1929
1923
1930
1909
1911
1935
1912
1917
1915
1931
1931
1911
1908
1924
1927
1941
1933
1918
1921
1929
1925
1925
1929
1925
1925
1932
1931
1904
1904
1939
1913
1923
1937
1933
1943
1927
1916
1941
1938
1931
1916
1924
1932
1919
1933
1929
1926
1920
1920
1911
1924
1924
1912
1905
1906
1930
1941
1924
1920
1902
1942
1928
1937
1920
1925
1923
1931
1922
1921
1905
1947
1933
1939
1905
1922
1918
1926
1928
1925
1933
1936
1929
1938
1928
1928
1936
1916
1924
1929
1906
1912
1907
1930
1921
1913
1913
1912
1921
1921
1911
1924
1913
1907
1907
1921
1927
1924
1931
1928
1903
1903
1915
1903
1919
1916
1932
1931
1930
1921
1920
1923
1934
1927
1921
1932
1914
1919
1930
1916
1919
1914
1915
1923
1928
1931
1935
1939
1933
1935
1944
1936
1929
1916
1918
1913
1913
1923
1920
1925
1925
1915
1935
1909
1924
1915
1916
1927
1927
1925
1925
1930
1928
1914
1917
1917
1911
1920
1920
1920
1920
1916
1914
1922
1917
1919
1919
1927
1936
1938
1941
1929
1917
1920
1920
1914
1923
1920
1917
1928
1924
1919
1914
1909
1911
1931
1929
1921
1923
1923
1923
1923
1923
1923
1921
1898
1924
1930
1927
1921
1917
1927
1927
1927
1906
1906
1921
1929
1924
1919
1920
1923
1923
1925
1924
1927
1932
1920
1913
1912
1918
1920
1915
1912
1920
1908
1906
1919
1910
1916
1911
1911
1915
1919
1912
1921
1914
1909
1913
1919
1919
1919
1905
1917
1927
1914
1911
1911
1911
1937
1937
1928
1932
1926
1915
1922
1917
1927
1911
1926
1916
1919
1920
1909
1915
1915
1915
1903
1931
1919
1929
1907
1922
1923
1911
1915
1915
1920
1922
1928
1926
1931
1923
1932
1937
1928
1928
1911
1898
1939
1944
1914
1919
1945
1938
1937
1938
1921
1935
1922
1922
1918
1913
1928
1922
1936
1928
1928
1916
1901
1907
1904
1911
1913
1916
1919
1923
1925
1935
1935
1936
1932
1923
1929
1920
1931
1919
1929
1932
1920
1919
1925
1907
1921
1912
1922
1928
1930
1923
1923
1923
1912
1909
1904
1941
1943
1934
1934
1915
1925
1928
1924
1919
1921
1905
1905
1905
1924
1931
1921
1921
1921
1921
1907
1912
1917
1917
1917
1917
1917
1915
1914
1919
1914
1914
1914
1917
1936
1938
1931
1915
1944
1922
1923
1923
1917
1932
1930
1934
1930
1935
1918
1913
1914
1920
1920
1911
1925
1925
1925
1925
1907
1911
1921
1926
1913
1918
1919
1930
1935
1934
1926
1912
1934
1933
1913
1916
1918
1929
1938
1930
1924
1928
1921
1918
1921
1922
1922
1922
1917
1923
1927
1931
1924
1914
1909
1913
1908
1908
1908
1910
1929
1946
1946
1958
1957
1912
1925
1919
1926
1922
1917
1935
1941
1932
1915
1922
1921
1913
1947
1950
1944
1918
1926
1917
1917
1913
1922
1956
1948
1918
1911
1910
1915
1917
1920
1922
1922
1911
1919
1910
1936
1922
1914
1910
1915
1921
1913
1914
1914
1921
1916
1906
1906
1911
1935
1927
1935
1936
1917
1910
1918
1909
1933
1923
1923
1923
1924
1921
1924
1926
1916
1920
1918
1916
1910
1917
1949
1917
1917
1914
1909
1909
1933
1928
1921
1931
1928
1916
1916
1952
1949
1920
1913
1909
1909
1899
1900
1912
1908
1933
1929
1918
1918
1915
1919
1922
1925
1921
1920
1931
1924
1905
1916
1916
1920
1920
1918
1913
1930
1937
1937
1915
1912
1922
1930
1918
1928
1922
1931
1934
1933
1920
1922
1911
1915
1910
1910
1910
1937
1926
1919
1932
1916
1920
1912
1915
1915
1917
1926
1936
1938
1918
1919
1920
1926
1900
1900
1930
1918
1934
1917
1917
1934
1932
1923
1920
1927
1929
1936
1944
1938
1929
1929
1929
1913
1913
1918
1906
1916
1923
1916
1916
1916
1902
1911
1918
1911
1912
1918
1935
1935
1935
1935
1928
1933
1931
1913
1926
1927
1927
1921
1921
1936
1934
1920
1920
1908
1908
1921
1908
1916
1920
1917
1914
1911
1909
1919
1923
1920
1923
1914
1927
1926
1933
1929
1927
1945
1925
1925
1935
1935
1913
1916
1912
1919
1919
1913
1915
1926
1913
1922
1924
1930
1929
1915
1918
1915
1932
1931
1922
1921
1921
1937
1923
1927
1924
1915
1916
1926
1926
1926
1925
1926
1915
1926
1926
1917
1917
1919
1937
1941
1921
1921
1921
1915
1915
1915
1934
1933
1933
1919
1924
1930
1924
1933
1921
1934
1916
1907
1912
1929
1914
1927
1926
1920
1920
1953
1961
1924
1917
1917
1936
1924
1941
1922
1928
1928
1928
1931
1930
1922
1923
1911
1914
1931
1911
1924
1906
1934
1936
1932
1906
1910
1903
1905
1926
1923
1927
1908
1933
1921
1918
1925
1926
1919
1920
1911
1905
1901
1923
1931
1932
1927
1906
1931
1918
1923
1944
1922
1920
1914
1909
1911
1917
1917
1917
1918
1931
1916
1911
1908
1925
1923
1927
1921
1921
1926
1927
1919
1913
1942
1941
1947
1917
1918
1917
1918
1935
1935
1931
1913
1915
1918
1924
1939
1937
1931
1922
1923
1930
1917
1921
1921
1929
1924
1922
1927
1933
1935
1930
1914
1923
1934
1937
1920
1921
1916
1910
1913
1913
1913
1916
1935
1922
1925
1913
1949
1942
1940
1947
1942
1927
1935
1929
1932
1919
1923
1935
1928
1918
1926
1924
1929
1930
1924
1937
1929
1944
1932
1934
1934
1934
1934
1918
1919
1921
1913
1913
1922
1927
1912
1919
1923
1925
1918
1924
1919
1919
1916
1923
1914
1932
1927
1927
1925
1917
1923
1915
1943
1934
1936
1915
1920
1927
1917
1933
1921
1896
1916
1919
1930
1938
1925
1927
1905
1909
1926
1922
1922
1920
1925
1925
1910
1915
1943
1941
1929
1929
1913
1910
1918
1912
1920
1918
1916
1914
1921
1916
1924
1915
1906
1942
1915
1928
1927
1922
1922
1923
1915
1928
1928
1923
1913
1914
1926
1926
1911
1911
1913
1925
1925
1917
1916
1935
1942
1949
1940
1938
1934
1932
1932
1926
1916
1926
1942
1927
1931
1927
1935
1927
1923
1953
1942
1931
1920
1924
1922
1917
1909
1926
1919
1912
1916
1918
1940
1942
1936
1933
1917
1928
1926
1919
1923
1926
1913
1909
1909
1928
1919
1930
1931
1926
1925
1917
1912
1910
1933
1925
1920
1918
1923
1913
1927
1926
1920
1929
1931
1922
1912
1923
1926
1930
1922
1922
1927
1926
1922
1945
1937
1941
1930
1923
1919
1913
1925
1938
1934
1910
1913
1926
1936
1933
1919
1930
1926
1932
1938
1930
1927
1935
1918
1923
1926
1922
1910
1910
1916
1920
1919
1919
1919
1927
1927
1916
1917
1930
1935
1942
1933
1938
1929
1934
1939
1930
1940
1928
1923
1917
1925
1927
1926
1919
1912
1918
1915
1915
1919
1923
1925
1925
1925
1921
1923
1917
1927
1927
1912
1917
1906
1924
1933
1934
1928
1928
1907
1912
1919
1922
1911
1926
1919
1915
1911
1919
1919
1908
1916
1922
1918
1918
1908
1917
1939
1925
1905
1913
1908
1910
1918
1920
1931
1922
1929
1918
1916
1924
1914
1920
1927
1926
1930
1923
1929
1922
1928
1918
1919
1924
1918
1919
1911
1925
1923
1927
1922
1930
1935
1927
1936
1922
1922
1922
1906
1920
1925
1921
1931
1931
1931
1912
1912
1914
1920
1929
1912
1912
1934
1928
1923
1915
1924
1918
1920
1924
1917
1910
1913
1923
1932
1939
1940
1941
1931
1939
1919
1912
1944
1934
1937
1903
1925
1916
1929
1918
1916
1928
1909
1917
1913
1915
1915
1915
1927
1920
1934
1935
1934
1925
1920
1935
1923
1923
1923
1920
1923
1923
1918
1942
1935
1918
1922
1920
1942
1918
1914
1914
1924
1928
1912
1911
1915
1915
1917
1912
1916
1920
1914
1919
1925
1925
1923
1922
1919
1927
1922
1919
1931
1931
1921
1924
1922
1922
1925
1926
1940
1930
1923
1931
1939
1930
1940
1933
1909
1914
1918
1923
1930
1932
1919
1919
1919
1919
1912
1915
1913
1916
1911
1912
1930
1930
1926
1924
1922
1930
1926
1930
1931
1941
1942
1913
1916
1931
1934
1931
1915
1913
1913
1924
1918
1908
1916
1918
1906
1918
1924
1918
1931
1938
1929
1907
1909
1915
1915
1921
1908
1936
1924
1921
1925
1924
1938
1928
1924
1934
1928
1931
1941
1922
1926
1925
1933
1933
1925
1939
1932
1939
1922
1937
1937
1923
1920
1922
1946
1939
1945
1927
1920
1926
1925
1933
1925
1925
1934
1923
1922
1922
1928
1927
1918
1922
1918
1926
1929
1924
1931
1942
1922
1916
1916
1918
1908
1920
1930
1931
1909
1915
1907
1912
1912
1912
1927
1922
1921
1921
1907
1899
1899
1901
1912
1907
1920
1923
1911
1911
1937
1933
1934
1931
1917
1931
1933
1923
1922
1924
1930
1930
1924
1926
1921
1924
1937
1916
1911
1907
1910
1939
1928
1908
1911
1920
1916
1913
1916
1925
1912
1912
1901
1930
1926
1918
1910
1925
1929
1929
1940
1943
1912
1919
1914
1921
1925
1926
1919
1915
1915
1913
1914
1915
1915
1916
1926
1944
1912
1936
1926
1920
1921
1921
1917
1928
1929
1927
1923
1924
1915
1935
1910
1910
1921
1914
1931
1918
1920
1913
1929
1926
1918
1935
1925
1918
1917
1924
1909
1909
1906
1934
1932
1927
1922
1927
1927
1915
1921
1928
1925
1927
1906
1913
1919
1919
1912
1924
1920
1923
1931
1925
1911
1908
1924
1930
1911
1909
1910
1904
1905
1902
1911
1909
1907
1923
1916
1923
1924
1916
1941
1925
1928
1929
1911
1920
1917
1933
1916
1917
1924
1906
1907
1902
1918
1941
1908
1910
1910
1919
1929
1921
1928
1928
1928
1926
1935
1933
1916
1932
1931
1925
1927
1926
1917
1919
1924
1920
1920
1920
1931
1927
1931
1916
1913
1921
1915
1910
1902
1916
1906
1921
1923
1923
1923
1923
1923
1923
1932
1928
1924
1924
1921
1935
1940
1926
1920
1930
1934
1907
1909
1930
1917
1912
1922
1923
1920
1921
1930
1929
1922
1919
1923
1915
1904
1921
1908
1912
1923
1910
1923
1915
1917
1912
1931
1925
1926
1921
1920
1930
1929
1935
1936
1931
1911
1917
1919
1931
1909
1925
1915
1921
1922
1918
1922
1928
1916
1929
1915
1925
1923
1920
1938
1943
1937
1934
1927
1938
1904
1919
1926
1917
1918
1932
1929
1925
1917
1924
1910
1914
1921
1910
1925
1918
1908
1908
1937
1935
1940
1946
1919
1925
1913
1927
1925
1908
1902
1918
1918
1921
1919
1918
1916
1934
1914
1912
1927
1939
1933
1927
1932
1932
1916
1921
1939
1921
1914
1926
1915
1913
1926
1924
1918
1921
1924
1933
1920
1921
1919
1917
1911
1913
1921
1923
1916
1916
1904
1924
1924
1922
1913
1916
1913
1920
1919
1924
1929
1907
1910
1906
1920
1919
1932
1933
1914
1923
1922
1915
1927
1921
1921
1921
1921
1920
1920
1920
1927
1915
1916
1903
1909
1904
1907
1899
1926
1928
1924
1935
1918
1918
1919
1914
1916
1916
1945
1931
1947
1939
1940
1940
1935
1917
1914
1914
1904
1907
1912
1913
1918
1921
1928
1923
1936
1924
1919
1916
1919
1917
1925
1925
1925
1913
1914
1927
1919
1915
1929
1927
1931
1922
1931
1934
1928
1922
1910
1917
1921
1916
1917
1916
1916
1911
1911
1911
1909
1910
1935
1935
1938
1912
1924
1914
1928
1932
1900
1908
1912
1913
1906
1908
1926
1926
1912
1916
1920
1916
1926
1931
1932
1935
1932
1908
1933
1909
1922
1901
1908
1924
1921
1917
1929
1928
1925
1923
1929
1930
1929
1929
1922
1922
1932
1925
1920
1922
1923
1932
1935
1923
1920
1920
1938
1926
1922
1921
1916
1915
1931
1916
1912
1926
1918
1924
1942
1923
1914
1914
1921
1941
1908
1908
1910
1908
1908
1905
1917
1926
1919
1916
1922
1926
1926
1921
1924
1923
1925
1926
1942
1943
1943
1928
1936
1939
1919
1931
1921
1916
1932
1913
1918
1903
1902
1930
1930
1915
1930
1926
1920
1914
1933
1919
1922
1931
1941
1941
1922
1922
1908
1931
1914
1913
1923
1914
1919
1925
1912
1909
1914
1906
1908
1919
1931
1922
1933
1933
1911
1922
1911
1916
1935
1933
1925
1927
1920
1920
1924
1932
1937
1917
1922
1933
1924
1928
1921
1924
1927
1925
1925
1925
1925
1925
1925
1919
1929
1927
1917
1919
1917
1921
1915
1914
1913
1921
1926
1918
1931
1933
1916
1916
1916
1915
1928
1919
1925
1932
1921
1916
1912
1914
1919
1917
1915
1924
1908
1919
1918
1926
1921
1914
1927
1919
1919
1919
1919
1919
1907
1911
1921
1918
1905
1917
1913
1915
1918
1922
1914
1909
1916
1910
1930
1930
1923
1923
1922
1922
1925
1931
1922
1927
1927
1925
1910
1910
1925
1926
1930
1941
1930
1921
1922
1928
1931
1920
1921
1947
1937
1933
1945
1931
1920
1914
1933
1922
1922
1921
1924
1916
1924
1944
1926
1919
1911
1915
1917
1915
1920
1918
1922
1916
1914
1912
1917
1917
1922
1914
1932
1931
1929
1928
1930
1937
1927
1925
1918
1914
1921
1924
1925
1920
1915
1926
1919
1920
1926
1926
1922
1922
1923
1923
1917
1918
1932
1950
1927
1930
1931
1931
1910
1916
1914
1921
1918
1914
1910
1922
1928
1926
1926
1926
1923
1938
1950
1931
1932
1932
1914
1898
1916
1912
1912
1903
1918
1912
1935
1903
1909
1900
1922
1905
1910
1902
1911
1912
1913
1918
1914
1911
1909
1921
1929
1910
1917
1930
1930
1930
1930
1918
1933
1934
1939
1942
1916
1907
1920
1926
1909
1932
1936
1935
1920
1911
1910
1931
1931
1903
1913
1925
1925
1931
1949
1938
1945
1939
1916
1911
1919
1923
1914
1913
1913
1917
1910
1924
1919
1917
1920
1919
1922
1923
1934
1936
1936
1932
1941
1923
1922
1925
1904
1902
1906
1916
1910
1911
1914
1931
1940
1921
1920
1923
1925
1907
1918
1907
1906
1927
1926
1923
1923
1935
1927
1927
1905
1908
1914
1924
1924
1924
1924
1924
1912
1912
1919
1919
1923
1940
1910
1930
1930
1930
1918
1918
1917
1923
1923
1923
1923
1918
1922
1929
1921
1914
1903
1912
1905
1905
1909
1929
1929
1917
1929
1927
1925
1923
1914
1944
1934
1930
1917
1917
1905
1918
1910
1922
1910
1920
1918
1921
1926
1919
1916
1933
1932
1933
1924
1928
1920
1931
1920
1920
1920
1919
1920
1914
1927
1905
1934
1926
1924
1930
1918
1917
1927
1931
1933
1935
1920
1920
1920
1928
1915
1918
1915
1928
1907
1922
1921
1924
1934
1934
1931
1923
1929
1929
1923
1908
1907
1931
1937
1922
1918
1918
1918
1915
1919
1923
1915
1929
1948
1945
1930
1923
1924
1913
1927
1913
1922
1920
1909
1920
1928
1914
1917
1916
1914
1931
1925
1933
1927
1926
1926
1927
1921
1918
1920
1923
1910
1907
1920
1917
1928
1920
1920
1920
1923
1913
1913
1911
1907
1923
1921
1917
1924
1927
1910
1918
1914
1927
1914
1931
1915
1918
1918
1938
1929
1937
1929
1923
1926
1924
1934
1924
1916
1939
1915
1916
1914
1918
1926
1930
1925
1920
1912
1911
1918
1913
1921
1928
1924
1924
1925
1915
1921
1924
1939
1940
1920
1924
1925
1928
1916
1920
1935
1926
1923
1913
1925
1925
1925
1925
1904
1904
1904
1904
1916
1908
1930
1931
1927
1927
1932
1915
1918
1920
1925
1925
1928
1927
1920
1920
1920
1932
1913
1924
1922
1917
1927
1912
1921
1922
1921
1924
1921
1904
1906
1904
1910
1914
1912
1922
1923
1930
1912
1916
1908
1919
1934
1925
1917
1918
1919
1918
1911
1911
1918
1929
1935
1943
1915
1917
1913
1909
1917
1936
1936
1936
1927
1937
1940
1936
1941
1924
1921
1922
1941
1941
1940
1933
1925
1906
1908
1906
1922
1908
1924
1924
1924
1924
1924
1929
1918
1916
1936
1937
1929
1929
1947
1946
1930
1933
1908
1915
1913
1923
1920
1928
1930
1917
1915
1923
1929
1926
1916
1909
1920
1925
1920
1927
1923
1926
1917
1914
1919
1917
1920
1914
1912
1905
1940
1948
1935
1937
1913
1909
1923
1912
1908
1901
1951
1950
1923
1919
1919
1940
1939
1927
1932
1937
1939
1928
1918
1914
1929
1922
1934
1920
1917
1931
1914
1919
1910
1910
1920
1919
1919
1913
1931
1928
1940
1942
1930
1914
1911
1919
1919
1919
1921
1914
1921
1932
1919
1925
1930
1927
1934
1921
1924
1923
1915
1916
1918
1929
1933
1926
1914
1916
1921
1913
1911
1918
1912
1911
1918
1917
1920
1925
1925
1932
1940
1915
1916
1924
1912
1928
1923
1918
1937
1936
1920
1921
1916
1919
1920
1935
1923
1938
1940
1931
1913
1924
1911
1912
1918
1913
1935
1935
1935
1935
1931
1937
1931
1940
1940
1924
1922
1927
1924
1942
1915
1937
1945
1915
1934
1922
1920
1918
1921
1925
1916
1934
1914
1929
1919
1925
1915
1937
1929
1911
1912
1922
1930
1919
1919
1919
1916
1921
1935
1927
1930
1917
1936
1929
1920
1923
1923
1920
1932
1933
1928
1920
1922
1930
1916
1914
1921
1931
1906
1927
1920
1923
1925
1913
1932
1911
1920
1923
1920
1920
1923
1931
1919
1924
1916
1932
1924
1918
1918
1917
1915
1923
1923
1923
1911
1915
1915
1915
1934
1925
1937
1933
1920
1922
1940
1933
1917
1916
1912
1919
1905
1915
1925
1931
1914
1925
1921
1931
1922
1915
1915
1925
1935
1932
1927
1930
1919
1928
1930
1926
1923
1920
1918
1928
1919
1919
1919
1919
1923
1924
1925
1927
1915
1926
1923
1922
1928
1922
1928
1933
1931
1931
1934
1923
1930
1930
1934
1930
1926
1926
1926
1929
1936
1925
1922
1915
1911
1923
1913
1920
1920
1910
1927
1914
1913
1926
1911
1926
1926
1926
1924
1921
1917
1928
1918
1914
1927
1929
1934
1924
1922
1919
1928
1923
1928
1918
1927
1923
1914
1914
1941
1949
1930
1922
1914
1919
1922
1914
1919
1933
1922
1910
1912
1909
1917
1941
1937
1927
1921
1927
1924
1919
1924
1910
1918
1929
1934
1918
1921
1919
1918
1926
1925
1924
1935
1928
1935
1929
1921
1921
1928
1922
1924
1924
1924
1908
1900
1907
1903
1916
1908
1917
1922
1922
1922
1922
1910
1914
1918
1908
1925
1919
1909
1902
1904
1920
1939
1935
1940
1917
1921
1918
1922
1922
1934
1929
1927
1925
1929
1925
1925
1936
1910
1931
1922
1912
1920
1917
1926
1917
1913
1913
1930
1936
1922
1927
1941
1908
1908
1931
1916
1911
1931
1935
1928
1915
1915
1921
1942
1945
1944
1927
1903
1906
1935
1905
1905
1917
1914
1909
1919
1922
1938
1925
1929
1906
1906
1928
1910
1929
1923
1916
1944
1949
1931
1926
1925
1928
1932
1936
1935
1917
1917
1917
1933
1933
1933
1920
1923
1923
1922
1918
1922
1928
1923
1925
1920
1939
1928
1936
1937
1941
1942
1923
1926
1918
1918
1916
1929
1942
1942
1917
1912
1922
1919
1929
1918
1920
1919
1924
1927
1925
1925
1930
1924
1907
1925
1912
1927
1913
1920
1906
1921
1928
1919
1919
1919
1920
1908
1919
1931
1925
1924
1927
1917
1932
1930
1900
1902
1926
1918
1915
1937
1931
1926
1926
1920
1921
1921
1916
1923
1923
1910
1910
1912
1924
1923
1934
1933
1933
1929
1907
1909
1909
1920
1949
1918
1927
1935
1926
1920
1927
1918
1918
1918
1940
1930
1927
1924
1919
1915
1917
1924
1924
1924
1915
1912
1921
1921
1921
1919
1928
1939
1930
1936
1943
1919
1920
1952
1930
1928
1921
1936
1908
1917
1920
1917
1925
1934
1919
1913
1912
1927
1910
1909
1915
1915
1917
1920
1916
1929
1929
1924
1924
1915
1925
1916
1916
1929
1926
1925
1918
1923
1925
1919
1925
1919
1905
1915
1921
1929
1930
1926
1925
1922
1913
1921
1918
1916
1923
1907
1924
1913
1928
1919
1916
1916
1911
1918
1932
1935
1928
1916
1921
1934
1934
1913
1908
1919
1931
1930
1915
1909
1913
1905
1907
1923
1931
1931
1929
1912
1912
1923
1928
1924
1926
1927
1914
1916
1912
1918
1902
1903
1930
1938
1931
1913
1932
1917
1926
1924
1912
1921
1944
1930
1921
1921
1920
1920
1920
1920
1921
1913
1914
1922
1923
1912
1915
1910
1918
1918
1919
1906
1907
1908
1911
1919
1921
1917
1917
1921
1924
1921
1928
1928
1927
1915
1918
1920
1928
1925
1926
1918
1937
1928
1909
1909
1909
1918
1914
1919
1915
1932
1929
1916
1937
1940
1937
1907
1914
1918
1918
1912
1911
1911
1926
1920
1922
1929
1922
1922
1910
1946
1937
1943
1941
1917
1923
1930
1927
1927
1932
1919
1923
1919
1919
1923
1921
1918
1919
1935
1907
1917
1911
1935
1923
1933
1933
1933
1930
1932
1928
1928
1939
1939
1935
1935
1918
1917
1941
1942
1946
1936
1911
1930
1949
1910
1912
1912
1931
1931
1906
1920
1936
1925
1918
1927
1923
1923
1922
1919
1926
1922
1921
1921
1921
1921
1921
1922
1922
1922
1907
1923
1921
1919
1919
1919
1913
1951
1924
1920
1923
1930
1930
1930
1939
1908
1925
1926
1916
1913
1914
1907
1935
1917
1900
1905
1927
1915
1917
1927
1913
1927
1941
1941
1936
1928
1936
1920
1918
1923
1928
1928
1928
1928
1913
1932
1933
1942
1909
1917
1922
1919
1920
1917
1927
1917
1920
1917
1915
1916
1919
1922
1928
1929
1930
1930
1939
1929
1914
1918
1913
1916
1915
1910
1910
1918
1912
1924
1917
1903
1905
1932
1937
1937
1932
1928
1935
1931
1914
1929
1933
1921
1929
1921
1923
1912
1925
1936
1931
1926
1926
1916
1916
1916
1918
1928
1911
1906
1910
1924
1933
1904
1919
1902
1914
1920
1929
1937
1926
1925
1921
1923
1924
1912
1901
1903
1941
1925
1922
1926
1907
1911
1917
1903
1905
1916
1922
1916
1926
1918
1925
1926
1915
1918
1913
1930
1927
1925
1906
1920
1923
1923
1935
1927
1923
1923
1925
1929
1929
1931
1937
1932
1932
1944
1936
1931
1917
1925
1933
1930
1922
1934
1935
1939
1920
1919
1912
1925
1927
1932
1920
1921
1917
1926
1927
1914
1922
1910
1923
1932
1934
1940
1938
1932
1937
1922
1912
1909
1912
1916
1910
1910
1922
1921
1916
1920
1933
1929
1934
1924
1910
1916
1914
1923
1915
1915
1915
1919
1912
1928
1943
1943
1924
1931
1914
1914
1914
1937
1937
1917
1906
1917
1924
1920
1912
1912
1912
1912
1922
1919
1921
1929
1941
1924
1917
1924
1923
1911
1904
1915
1912
1908
1913
1908
1912
1931
1940
1935
1933
1925
1915
1924
1924
1929
1924
1932
1906
1909
1910
1900
1918
1923
1926
1919
1922
1923
1909
1934
1934
1938
1928
1928
1921
1920
1919
1915
1921
1924
1920
1929
1916
1922
1918
1917
1926
1924
1930
1928
1920
1924
1924
1899
1909
1946
1934
1913
1911
1941
1919
1919
1921
1922
1909
1916
1925
1916
1923
1933
1933
1933
1914
1931
1931
1931
1918
1935
1928
1921
1924
1922
1913
1920
1918
1922
1944
1947
1934
1934
1944
1918
1925
1922
1928
1922
1920
1909
1912
1939
1916
1924
1927
1922
1922
1919
1925
1916
1913
1921
1923
1916
1934
1938
1942
1943
1914
1917
1919
1916
1927
1927
1916
1921
1904
1909
1914
1937
1908
1914
1915
1927
1920
1915
1923
1907
1911
1924
1919
1918
1931
1934
1937
1920
1937
1926
1923
1921
1915
1912
1913
1914
1908
1923
1926
1917
1921
1923
1909
1917
1915
1929
1927
1932
1927
1915
1919
1928
1931
1915
1915
1908
1915
1919
1904
1916
1929
1925
1919
1918
1925
1919
1927
1931
1928
1918
1918
1930
1930
1906
1913
1920
1909
1901
1910
1929
1921
1921
1910
1914
1919
1917
1923
1920
1920
1920
1920
1926
1932
1931
1920
1918
1917
1920
1919
1913
1920
1916
1922
1916
1909
1915
1921
1933
1933
1924
1933
1925
1925
1934
1927
1924
1912
1917
1913
1913
1913
1919
1915
1923
1923
1922
1934
1925
1921
1916
1906
1915
1903
1909
1929
1903
1903
1913
1911
1908
1908
1933
1923
1925
1923
1910
1910
1910
1929
1930
1913
1925
1927
1906
1919
1916
1918
1928
1928
1928
1911
1923
1915
1916
1926
1928
1908
1906
1909
1912
1902
1912
1921
1924
1935
1936
1934
1927
1927
1927
1927
1927
1923
1924
1925
1920
1919
1926
1916
1916
1923
1927
1919
1932
1918
1922
1919
1909
1915
1914
1919
1920
1917
1926
1917
1915
1907
1914
1925
1917
1922
1915
1915
1930
1917
1920
1914
1914
1924
1913
1917
1932
1911
1910
1911
1914
1916
1908
1930
1925
1928
1914
1914
1914
1920
1923
1929
1928
1925
1920
1938
1938
1922
1936
1946
1936
1939
1923
1923
1932
1923
1923
1917
1926
1933
1930
1916
1917
1930
1936
1916
1917
1909
1914
1927
1914
1919
1926
1918
1926
1919
1913
1918
1919
1937
1910
1912
1915
1908
1913
1915
1926
1922
1914
1922
1914
1912
1910
1909
1919
1915
1927
1954
1921
1903
1932
1922
1910
1916
1909
1933
1921
1923
1933
1920
1921
1920
1922
1925
1936
1927
1931
1916
1918
1918
1918
1942
1934
1914
1914
1913
1918
1947
1944
1926
1926
1936
1921
1929
1919
1919
1922
1921
1936
1927
1927
1932
1939
1933
1930
1925
1921
1920
1904
1913
1933
1905
1923
1921
1925
1921
1914
1920
1920
1912
1941
1935
1931
1914
1917
1924
1931
1924
1927
1924
1919
1926
1930
1935
1925
1925
1929
1923
1914
1905
1913
1928
1923
1916
1922
1930
1910
1912
1912
1929
1917
1929
1925
1923
1927
1926
1940
1934
1920
1933
1940
1912
1912
1912
1912
1917
1917
1917
1917
1919
1918
1922
1920
1921
1917
1923
1932
1929
1912
1914
1912
1925
1926
1925
1923
1922
1926
1935
1927
1913
1911
1916
1927
1918
1916
1936
1924
1926
1933
1931
1943
1930
1931
1920
1930
1924
1916
1916
1944
1934
1932
1927
1915
1927
1918
1932
1923
1919
1926
1926
1935
1921
1921
1912
1912
1908
1912
1915
1912
1935
1935
1935
1911
1910
1910
1926
1923
1923
1923
1914
1912
1916
1904
1915
1924
1925
1934
1929
1922
1924
1923
1930
1924
1915
1916
1920
1930
1930
1929
1918
1919
1929
1925
1925
1906
1912
1910
1927
1928
1935
1923
1934
1917
1930
1924
1921
1928
1924
1927
1919
1913
1920
1917
1913
1913
1913
1915
1918
1914
1910
1916
1929
1943
1917
1927
1918
1916
1925
1928
1926
1922
1922
1928
1935
1932
1911
1920
1913
1911
1915
1915
1915
1929
1915
1910
1924
1931
1930
1927
1920
1916
1909
1933
1933
1933
1933
1922
1928
1930
1914
1915
1920
1912
1908
1912
1920
1916
1919
1926
1959
1952
1952
1947
1917
1922
1917
1922
1899
1905
1908
1916
1924
1914
1908
1912
1909
1925
1923
1927
1915
1915
1913
1937
1925
1917
1927
1943
1928
1923
1914
1922
1928
1918
1918
1918
1918
1918
1918
1923
1920
1922
1922
1912
1933
1906
1952
1950
1942
1927
1929
1939
1930
1939
1937
1934
1929
1936
1937
1948
1923
1932
1918
1912
1922
1921
1912
1933
1934
1922
1921
1922
1929
1932
1935
1920
1927
1919
1909
1940
1927
1938
1922
1912
1923
1923
1905
1917
1917
1917
1934
1928
1929
1929
1933
1932
1929
1918
1925
1930
1918
1921
1921
1913
1918
1913
1916
1907
1919
1919
1910
1917
1923
1906
1929
1919
1930
1927
1916
1921
1916
1916
1908
1914
1908
1915
1915
1915
1920
1920
1920
1922
1926
1907
1910
1911
1915
1908
1931
1928
1920
1919
1940
1925
1917
1933
1925
1919
1928
1921
1914
1932
1922
1925
1923
1928
1934
1925
1930
1919
1919
1929
1937
1939
1914
1936
1919
1916
1937
1919
1925
1924
1921
1917
1923
1921
1905
1921
1919
1924
1925
1923
1913
1915
1918
1941
1918
1908
1909
1923
1923
1923
1941
1933
1920
1906
1909
1927
1913
1922
1924
1918
1920
1921
1925
1926
1925
1925
1902
1910
1932
1929
1924
1925
1924
1924
1919
1921
1915
1921
1914
1913
1921
1919
1923
1914
1915
1920
1907
1931
1936
1909
1925
1919
1939
1915
1915
1925
1923
1932
1933
1924
1924
1925
1924
1918
1923
1939
1938
1915
1912
1926
1918
1915
1916
1925
1921
1915
1930
1923
1933
1933
1910
1910
1911
1910
1917
1922
1913
1925
1917
1913
1933
1932
1934
1930
1906
1912
1929
1926
1924
1923
1923
1920
1928
1921
1932
1925
1927
1918
1935
1935
1927
1926
1932
1913
1910
1913
1911
1916
1918
1925
1937
1928
1941
1935
1922
1920
1920
1919
1914
1927
1930
1917
1919
1906
1906
1912
1921
1925
1923
1922
1927
1917
1928
1917
1923
1933
1921
1925
1931
1928
1937
1923
1925
1918
1910
1902
1904
1930
1922
1931
1932
1942
1927
1931
1934
1917
1918
1920
1918
1924
1924
1931
1927
1927
1927
1930
1923
1925
1912
1922
1921
1930
1925
1929
1924
1915
1917
1931
1933
1925
1928
1917
1910
1913
1919
1937
1920
1921
1918
1918
1918
1924
1924
1936
1927
1934
1934
1940
1934
1930
1931
1926
1920
1919
1931
1930
1921
1914
1908
1908
1912
1912
1918
1926
1914
1911
1920
1920
1932
1928
1928
1928
1903
1920
1924
1921
1927
1939
1939
1939
1916
1904
1904
1919
1915
1917
1928
1926
1920
1918
1908
1919
1920
1916
1925
1928
1930
1923
1936
1927
1914
1918
1908
1914
1910
1915
1924
1906
1932
1919
1929
1924
1924
1935
1943
1921
1924
1912
1925
1922
1938
1908
1912
1913
1913
1909
1917
1917
1915
1915
1915
1915
1915
1924
1924
1939
1942
1935
1942
1925
1918
1919
1929
1923
1926
1919
1930
1930
1919
1916
1909
1913
1908
1926
1919
1923
1914
1912
1911
1910
1928
1928
1930
1930
1920
1909
1919
1933
1933
1923
1930
1929
1919
1919
1919
1920
1914
1929
1928
1925
1923
1912
1931
1932
1924
1934
1929
1932
1934
1908
1912
1914
1911
1935
1949
1942
1931
1930
1930
1930
1923
1925
1925
1917
1928
1925
1920
1909
1909
1930
1909
1917
1915
1905
1927
1928
1938
1926
1928
1930
1931
1936
1937
1929
1903
1906
1935
1932
1908
1909
1908
1908
1932
1928
1931
1913
1907
1900
1936
1941
1926
1921
1913
1922
1910
1919
1942
1935
1941
1912
1916
1933
1931
1928
1928
1938
1913
1904
1930
1933
1918
1921
1925
1917
1943
1926
1934
1912
1911
1911
1918
1921
1913
1913
1913
1913
1916
1904
1911
1918
1923
1925
1920
1921
1922
1944
1914
1926
1923
1923
1923
1928
1918
1926
1902
1910
1913
1910
1901
1915
1911
1920
1920
1932
1921
1927
1908
1917
1918
1918
1920
1920
1919
1924
1917
1922
1921
1925
1930
1931
1928
1917
1930
1919
1913
1913
1924
1944
1940
1920
1933
1937
1932
1914
1931
1919
1919
1909
1909
1906
1915
1919
1922
1922
1933
1938
1934
1927
1931
1928
1914
1920
1916
1914
1919
1920
1919
1911
1912
1916
1937
1926
1913
1909
1917
1924
1927
1926
1928
1918
1919
1914
1927
1935
1925
1925
1925
1917
1924
1917
1913
1927
1907
1907
1915
1932
1930
1925
1925
1940
1922
1923
1925
1916
1924
1914
1912
1923
1912
1921
1930
1914
1914
1918
1931
1915
1930
1923
1924
1925
1930
1924
1928
1930
1924
1922
1924
1916
1916
1919
1935
1935
1931
1941
1921
1930
1930
1931
1943
1938
1931
1923
1926
1913
1938
1943
1953
1911
1918
1921
1922
1932
1903
1913
1924
1924
1937
1931
1931
1928
1940
1928
1921
1921
1921
1935
1931
1927
1912
1913
1912
1918
1919
1930
1925
1936
1942
1914
1914
1922
1916
1930
1919
1912
1914
1922
1919
1925
1917
1911
1939
1924
1912
1918
1913
1935
1942
1926
1928
1921
1921
1925
1920
1921
1918
1921
1943
1930
1947
1941
1929
1901
1911
1928
1929
1937
1932
1913
1936
1936
1936
1932
1915
1924
1926
1939
1945
1917
1930
1922
1927
1931
1928
1912
1916
1926
1906
1929
1930
1919
1914
1918
1925
1916
1915
1941
1935
1933
1908
1909
1922
1923
1927
1922
1920
1928
1913
1923
1920
1918
1928
1915
1930
1921
1922
1918
1924
1928
1921
1922
1912
1920
1912
1926
1914
1926
1926
1928
1928
1926
1918
1916
1929
1925
1930
1931
1919
1924
1925
1928
1928
1942
1940
1912
1912
1912
1912
1914
1930
1925
1918
1946
1939
1947
1938
1926
1923
1929
1930
1931
1922
1923
1921
1921
1929
1935
1927
1933
1918
1933
1926
1928
1930
1930
1918
1922
1920
1923
1909
1909
1907
1929
1923
1925
1925
1928
1914
1923
1906
1927
1936
1908
1919
1925
1927
1932
1921
1919
1918
1925
1919
1913
1921
1906
1921
1935
1933
1915
1920
1911
1920
1924
1908
1908
1908
1947
1950
1930
1923
1930
1921
1926
1929
1929
1929
1909
1917
1917
1916
1949
1922
1933
1919
1928
1919
1924
1915
1915
1918
1917
1918
1909
1917
1919
1935
1938
1911
1914
1922
1920
1928
1928
1916
1926
1913
1920
1912
1919
1919
1922
1917
1913
1907
1920
1917
1914
1922
1922
1930
1930
1904
1909
1908
1920
1929
1929
1922
1932
1908
1939
1931
1934
1916
1915
1915
1917
1929
1936
1920
1931
1916
1917
1928
1929
1921
1914
1922
1924
1938
1919
1930
1924
1929
1927
1927
1917
1908
1923
1925
1923
1931
1919
1928
1909
1923
1908
1896
1934
1914
1911
1909
1921
1917
1922
1914
1917
1923
1916
1918
1943
1941
1941
1912
1914
1910
1959
1920
1929
1906
1923
1908
1905
1909
1919
1919
1916
1923
1927
1927
1912
1907
1914
1917
1909
1917
1927
1915
1927
1917
1932
1926
1929
1907
1911
1902
1915
1906
1926
1907
1904
1909
1912
1922
1931
1931
1927
1912
1912
1912
1912
1912
1935
1929
1919
1906
1916
1922
1924
1940
1922
1922
1922
1926
1925
1916
1916
1935
1936
1932
1924
1913
1923
1932
1932
1932
1932
1909
1909
1924
1916
1914
1927
1916
1913
1911
1913
1912
1922
1915
1919
1934
1927
1917
1917
1917
1918
1911
1911
1911
1918
1929
1919
1923
1921
1928
1915
1913
1921
1910
1920
1910
1910
1910
1928
1917
1915
1917
1908
1920
1923
1923
1918
1929
1931
1929
1914
1919
1925
1918
1924
1907
1939
1937
1920
1920
1926
1924
1919
1919
1915
1923
1921
1928
1928
1928
1910
1921
1929
1920
1913
1919
1942
1918
1921
1913
1955
1921
1918
1921
1922
1920
1919
1925
1927
1927
1931
1944
1934
1920
1925
1931
1909
1918
1929
1918
1930
1924
1921
1920
1930
1930
1914
1912
1913
1929
1930
1922
1921
1929
1930
1922
1934
1940
1942
1939
1924
1926
1929
1937
1942
1935
1935
1917
1933
1923
1932
1938
1932
1926
1919
1925
1924
1924
1933
1922
1921
1915
1921
1910
1905
1921
1922
1909
1924
1926
1932
1928
1926
1914
1913
1917
1917
1931
1932
1917
1923
1920
1929
1931
1931
1930
1930
1920
1920
1917
1917
1904
1906
1927
1917
1919
1926
1919
1918
1921
1920
1925
1919
1906
1909
1927
1924
1925
1917
1926
1926
1926
1931
1922
1920
1914
1917
1919
1920
1924
1925
1901
1929
1941
1934
1929
1943
1948
1924
1925
1930
1928
1911
1923
1920
1922
1926
1909
1929
1930
1928
1929
1938
1941
1921
1929
1924
1931
1953
1904
1904
1921
1917
1920
1928
1922
1941
1904
1906
1902
1901
1929
1920
1924
1922
1927
1922
1934
1915
1916
1914
1918
1922
1922
1905
1924
1933
1932
1940
1933
1931
1922
1918
1918
1918
1923
1919
1930
1920
1920
1916
1915
1915
1916
1916
1911
1909
1937
1941
1927
1927
1915
1936
1929
1912
1919
1914
1910
1912
1915
1913
1921
1924
1914
1924
1912
1901
1925
1920
1926
1942
1911
1911
1917
1926
1919
1925
1930
1921
1929
1932
1910
1905
1915
1924
1909
1913
1909
1912
1917
1915
1919
1919
1919
1941
1939
1914
1913
1949
1947
1947
1926
1910
1922
1920
1912
1925
1928
1921
1928
1935
1924
1915
1919
1914
1919
1914
1915
1926
1912
1927
1918
1916
1915
1919
1929
1936
1905
1905
1915
1919
1914
1919
1915
1931
1920
1923
1909
1921
1921
1921
1914
1926
1921
1919
1924
1927
1931
1938
1919
1925
1921
1914
1904
1915
1920
1935
1936
1928
1925
1929
1926
1919
1918
1919
1919
1926
1922
1929
1926
1926
1924
1924
1914
1929
1926
1927
1927
1919
1917
1912
1912
1919
1913
1912
1905
1916
1922
1929
1922
1923
1932
1939
1923
1926
1938
1933
1913
1899
1906
1906
1909
1915
1921
1915
1915
1922
1921
1933
1921
1919
1920
1933
1933
1933
1925
1924
1920
1914
1915
1921
1913
1909
1921
1919
1923
1916
1914
1917
1917
1931
1923
1929
1935
1905
1908
1909
1927
1921
1913
1912
1912
1918
1908
1908
1907
1913
1904
1927
1908
1915
1917
1910
1908
1925
1925
1925
1925
1943
1943
1941
1926
1924
1919
1920
1918
1908
1915
1923
1925
1921
1921
1938
1915
1917
1911
1907
1913
1925
1928
1924
1935
1908
1900
1923
1914
1919
1925
1920
1921
1916
1921
1931
1910
1914
1915
1922
1920
1913
1915
1933
1916
1926
1938
1914
1914
1910
1911
1908
1938
1947
1916
1939
1913
1908
1925
1914
1928
1928
1914
1913
1907
1936
1936
1918
1918
1919
1932
1899
1906
1909
1921
1918
1913
1924
1925
1925
1925
1927
1923
1931
1933
1924
1927
1922
1927
1911
1915
1924
1921
1913
1930
1930
1911
1922
1933
1924
1918
1922
1916
1915
1913
1912
1911
1920
1911
1915
1920
1928
1930
1912
1926
1924
1926
1931
1929
1918
1914
1925
1916
1924
1915
1915
1932
1916
1918
1921
1920
1926
1933
1913
1924
1925
1953
1955
1952
1957
1918
1926
1929
1919
1918
1921
1921
1917
1913
1913
1920
1919
1932
1923
1923
1923
1928
1930
1929
1920
1919
1914
1938
1938
1938
1938
1912
1912
1925
1933
1915
1915
1918
1921
1917
1907
1915
1931
1931
1931
1931
1931
1944
1941
1928
1916
1930
1924
1912
1922
1914
1910
1910
1933
1913
1913
1913
1924
1924
1931
1922
1936
1927
1899
1900
1903
1921
1921
1913
1925
1925
1925
1908
1935
1919
1916
1925
1934
1909
1916
1909
1918
1912
1906
1921
1912
1921
1935
1910
1906
1912
1914
1911
1913
1913
1916
1916
1941
1945
1938
1945
1946
1909
1905
1916
1924
1924
1913
1922
1934
1934
1919
1922
1919
1919
1921
1923
1928
1918
1926
1934
1928
1906
1901
1905
1902
1934
1934
1934
1934
1916
1920
1923
1915
1919
1921
1926
1924
1921
1918
1911
1914
1919
1927
1919
1920
1921
1925
1935
1933
1914
1919
1918
1918
1920
1917
1922
1916
1926
1907
1904
1907
1907
1926
1928
1913
1913
1904
1910
1934
1933
1924
1926
1933
1922
1922
1922
1922
1924
1940
1938
1938
1938
1922
1931
1931
1931
1923
1923
1925
1927
1918
1918
1936
1924
1911
1929
1939
1946
1936
1944
1921
1929
1929
1929
1929
1917
1922
1911
1907
1918
1918
1918
1948
1941
1932
1935
1926
1932
1936
1936
1936
1912
1919
1923
1918
1920
1916
1916
1916
1916
1916
1916
1938
1943
1932
1932
1919
1919
1926
1923
1919
1918
1918
1925
1916
1923
1936
1921
1909
1905
1920
1912
1912
1944
1933
1917
1919
1913
1905
1919
1910
1908
1934
1934
1934
1925
1929
1931
1920
1921
1920
1931
1916
1938
1950
1954
1935
1927
1924
1926
1910
1926
1923
1929
1929
1912
1918
1920
1916
1926
1905
1923
1950
1942
1942
1938
1923
1936
1922
1925
1919
1926
1910
1907
1921
1921
1918
1913
1914
1919
1916
1923
1919
1912
1912
1912
1912
1914
1934
1933
1936
1933
1908
1909
1929
1917
1919
1917
1927
1917
1918
1919
1921
1914
1908
1910
1922
1923
1925
1923
1915
1917
1915
1915
1915
1919
1930
1929
1932
1910
1917
1910
1911
1909
1913
1920
1926
1915
1927
1930
1921
1933
1912
1916
1927
1915
1921
1915
1914
1917
1917
1913
1921
1905
1922
1926
1903
1903
1913
1924
1918
1926
1918
1918
1918
1913
1915
1921
1913
1904
1917
1922
1918
1918
1926
1935
1929
1923
1905
1908
1909
1914
1918
1918
1918
1924
1930
1934
1926
1918
1951
1937
1937
1939
1936
1914
1924
1925
1931
1925
1927
1921
1920
1909
1924
1923
1930
1930
1929
1929
1919
1906
1906
1906
1906
1918
1924
1912
1911
1911
1911
1914
1931
1918
1918
1916
1904
1916
1929
1919
1911
1919
1920
1947
1918
1909
1908
1908
1905
1908
1913
1905
1924
1934
1921
1921
1928
1931
1921
1930
1916
1919
1933
1920
1922
1919
1921
1941
1915
1908
1905
1918
1927
1935
1935
1923
1926
1914
1924
1930
1930
1930
1915
1929
1926
1918
1915
1915
1906
1906
1928
1922
1914
1927
1916
1916
1917
1947
1917
1916
1916
1914
1907
1932
1933
1916
1922
1930
1923
1928
1933
1923
1922
1921
1916
1918
1922
1934
1915
1926
1918
1926
1911
1919
1906
1906
1906
1906
1933
1931
1930
1932
1923
1931
1925
1926
1923
1927
1928
1934
1930
1935
1938
1903
1912
1926
1919
1921
1927
1918
1918
1925
1919
1928
1932
1923
1918
1919
1912
1905
1923
1929
1921
1920
1910
1927
1922
1927
1935
1933
1934
1912
1917
1927
1926
1939
1917
1918
1912
1929
1928
1912
1920
1909
1922
1940
1930
1937
1937
1925
1926
1926
1921
1918
1922
1920
1909
1922
1925
1922
1918
1922
1919
1916
1914
1916
1924
1919
1910
1918
1924
1928
1928
1927
1915
1926
1931
1918
1922
1945
1917
1914
1920
1923
1932
1927
1923
1940
1945
1944
1920
1939
1917
1919
1909
1916
1922
1918
1925
1918
1922
1914
1920
1909
1940
1937
1932
1928
1919
1921
1924
1925
1929
1931
1925
1908
1908
1921
1923
1921
1922
1931
1906
1907
1920
1920
1920
1918
1935
1935
1925
1926
1923
1918
1912
1919
1924
1934
1916
1910
1904
1939
1939
1939
1939
1932
1921
1921
1921
1921
1921
1921
1925
1916
1919
1919
1919
1919
1937
1927
1918
1928
1911
1929
1929
1921
1921
1934
1923
1934
1918
1924
1929
1929
1929
1927
1926
1915
1922
1913
1923
1924
1939
1932
1923
1924
1918
1925
1926
1925
1931
1912
1922
1917
1908
1926
1927
1912
1912
1920
1909
1928
1917
1920
1915
1920
1912
1930
1934
1910
1917
1921
1915
1934
1934
1934
1934
1935
1917
1917
1920
1917
1916
1914
1926
1929
1907
1926
1920
1917
1921
1931
1919
1932
1916
1908
1908
1908
1938
1930
1930
1924
1921
1915
1909
1919
1923
1934
1934
1934
1936
1934
1926
1913
1922
1913
1926
1914
1937
1927
1938
1923
1913
1919
1937
1926
1918
1932
1921
1924
1912
1921
1932
1923
1906
1916
1916
1916
1916
1910
1915
1910
1917
1921
1928
1921
1917
1917
1918
1928
1917
1917
1924
1923
1928
1925
1925
1913
1919
1931
1933
1918
1931
1921
1921
1916
1919
1922
1930
1932
1914
1920
1921
1923
1923
1912
1921
1918
1920
1919
1923
1915
1918
1920
1906
1925
1924
1924
1924
1924
1924
1935
1937
1932
1927
1929
1906
1906
1919
1926
1909
1905
1906
1911
1920
1918
1918
1930
1920
1922
1925
1912
1916
1913
1908
1930
1925
1926
1929
1918
1926
1926
1926
1914
1913
1915
1906
1906
1920
1917
1911
1918
1916
1923
1924
1923
1927
1936
1924
1929
1931
1922
1909
1916
1912
1921
1929
1934
1924
1917
1925
1915
1930
1914
1912
1943
1936
1935
1932
1929
1927
1941
1943
1911
1916
1910
1924
1922
1922
1922
1911
1907
1902
1909
1908
1919
1927
1920
1927
1933
1918
1926
1922
1919
1909
1926
1920
1912
1937
1938
1917
1914
1906
1906
1907
1923
1920
1920
1920
1929
1924
1916
1916
1919
1913
1914
1925
1926
1919
1917
1919
1925
1924
1910
1923
1932
1931
1914
1922
1928
1927
1932
1915
1912
1923
1923
1923
1915
1912
1922
1920
1929
1916
1927
1919
1925
1931
1927
1909
1909
1915
1910
1918
1910
1916
1907
1920
1908
1906
1906
1920
1914
1915
1915
1908
1917
1911
1930
1930
1930
1930
1919
1929
1930
1925
1922
1923
1917
1923
1929
1913
1922
1932
1933
1913
1913
1932
1929
1925
1932
1929
1929
1933
1920
1905
1919
1923
1920
1918
1912
1924
1921
1930
1925
1934
1934
1934
1934
1935
1935
1919
1911
1926
1923
1909
1919
1915
1918
1922
1928
1903
1915
1913
1920
1913
1921
1912
1920
1917
1912
1912
1919
1942
1936
1930
1927
1921
1934
1907
1907
1925
1908
1913
1921
1927
1927
1924
1922
1916
1922
1926
1919
1936
1944
1923
1918
1920
1921
1917
1915
1913
1919
1919
1923
1921
1928
1931
1939
1929
1924
1926
1925
1910
1916
1918
1919
1920
1935
1933
1930
1930
1919
1918
1914
1915
1929
1930
1906
1919
1910
1934
1928
1927
1934
1933
1933
1929
1911
1919
1919
1919
1913
1922
1936
1928
1923
1925
1924
1924
1921
1921
1921
1930
1934
1946
1943
1918
1910
1927
1927
1934
1936
1932
1925
1931
1929
1919
1910
1908
1926
1914
1917
1920
1925
1920
1917
1917
1917
1922
1931
1930
1931
1917
1918
1918
1918
1926
1933
1922
1920
1920
1909
1914
1909
1935
1928
1926
1920
1917
1917
1901
1916
1917
1923
1922
1925
1921
1910
1920
1922
1936
1936
1926
1922
1929
1929
1914
1932
1921
1921
1921
1931
1920
1925
1925
1951
1916
1934
1933
1917
1915
1909
1916
1909
1906
1902
1917
1918
1927
1922
1930
1917
1912
1909
1915
1921
1909
1914
1928
1920
1921
1904
1922
1920
1917
1929
1919
1920
1926
1916
1917
1914
1910
1918
1920
1930
1926
1918
1915
1910
1907
1907
1916
1915
1915
1915
1902
1907
1923
1923
1923
1921
1933
1911
1912
1920
1920
1920
1920
1931
1934
1926
1916
1915
1924
1933
1928
1938
1940
1910
1905
1932
1939
1932
1936
1935
1928
1916
1918
1930
1921
1919
1925
1915
1929
1922
1921
1917
1923
1933
1921
1927
1911
1911
1915
1917
1926
1926
1931
1931
1931
1926
1922
1928
1931
1940
1930
1930
1922
1936
1926
1913
1928
1924
1936
1912
1922
1918
1918
1933
1934
1923
1923
1923
1923
1925
1917
1928
1932
1928
1916
1893
1930
1915
1917
1915
1935
1935
1935
1920
1915
1932
1926
1921
1917
1923
1941
1918
1924
1932
1922
1928
1936
1919
1925
1912
1917
1917
1917
1917
1907
1911
1922
1923
1926
1917
1921
1915
1930
1930
1908
1917
1927
1906
1900
1921
1921
1917
1909
1914
1912
1921
1933
1935
1939
1927
1927
1931
1953
1950
1952
1922
1931
1917
1921
1927
1927
1932
1933
1912
1912
1924
1928
1925
1930
1919
1915
1914
1920
1931
1928
1928
1933
1932
1924
1945
1939
1946
1919
1919
1919
1920
1921
1933
1921
1924
1921
1918
1923
1939
1924
1924
1928
1928
1930
1907
1916
1918
1917
1924
1924
1924
1929
1932
1927
1925
1895
1897
1917
1912
1920
1925
1929
1927
1918
1931
1927
1927
1919
1914
1927
1914
1926
1934
1937
1937
1937
1906
1906
1939
1929
1932
1939
1929
1929
1929
1930
1920
1922
1931
1913
1911
1916
1916
1916
1918
1906
1912
1911
1930
1935
1931
1924
1934
1933
1921
1922
1932
1937
1927
1919
1917
1920
1926
1927
1924
1932
1938
1929
1932
1935
1914
1922
1920
1913
1924
1936
1932
1925
1934
1914
1917
1924
1931
1931
1926
1910
1934
1934
1938
1942
1933
1940
1931
1931
1914
1916
1916
1919
1926
1926
1921
1926
1918
1918
1916
1915
1920
1913
1918
1914
1910
1915
1915
1915
1922
1919
1916
1922
1911
1923
1912
1926
1926
1913
1927
1911
1919
1902
1902
1928
1928
1923
1912
1914
1927
1927
1927
1915
1914
1935
1929
1935
1922
1915
1922
1916
1926
1925
1928
1909
1901
1915
1938
1941
1946
1911
1911
1911
1937
1933
1941
1933
1922
1935
1926
1922
1914
1921
1919
1912
1928
1928
1928
1928
1931
1936
1903
1925
1916
1930
1927
1927
1929
1918
1918
1918
1921
1921
1916
1925
1926
1924
1929
1918
1948
1939
1927
1924
1908
1912
1919
1920
1919
1937
1948
1913
1917
1913
1946
1919
1926
1935
1940
1941
1931
1931
1913
1913
1920
1916
1915
1914
1914
1941
1924
1937
1910
1918
1925
1913
1930
1919
1911
1911
1907
1907
1922
1919
1921
1936
1929
1920
1913
1928
1906
1926
1920
1929
1918
1918
1904
1915
1917
1919
1914
1936
1934
1947
1926
1925
1923
1936
1919
1947
1930
1933
1936
1940
1937
1932
1922
1918
1917
1923
1925
1941
1916
1917
1918
1910
1913
1924
1920
1926
1922
1912
1923
1920
1909
1916
1917
1923
1917
1922
1935
1927
1918
1923
1918
1915
1909
1924
1921
1903
1903
1908
1906
1929
1914
1913
1909
1909
1909
1922
1930
1928
1935
1929
1937
1926
1938
1928
1927
1914
1914
1906
1910
1921
1934
1953
1926
1931
1927
1926
1926
1928
1928
1939
1946
1942
1944
1918
1910
1916
1917
1919
1919
1916
1916
1921
1918
1920
1930
1935
1929
1930
1929
1906
1910
1920
1918
1926
1936
1940
1933
1936
1918
1924
1906
1912
1910
1916
1925
1918
1905
1920
1921
1920
1920
1913
1926
1925
1914
1920
1933
1924
1924
1924
1919
1921
1931
1913
1921
1944
1919
1927
1914
1911
1912
1911
1911
1917
1925
1923
1929
1917
1925
1915
1911
1917
1927
1919
1922
1926
1911
1927
1910
1910
1910
1910
1920
1929
1918
1912
1911
1919
1935
1922
1922
1920
1935
1916
1912
1905
1916
1915
1912
1918
1928
1925
1907
1910
1917
1915
1912
1912
1915
1922
1921
1926
1903
1905
1922
1923
1916
1926
1925
1929
1921
1923
1909
1906
1912
1906
1919
1919
1922
1922
1926
1932
1924
1918
1930
1933
1922
1923
1934
1921
1927
1927
1908
1930
1922
1913
1920
1937
1919
1919
1911
1927
1928
1924
1919
1919
1919
1919
1912
1943
1939
1945
1927
1931
1910
1921
1936
1916
1937
1916
1923
1931
1941
1933
1927
1917
1924
1916
1905
1898
1918
1918
1945
1927
1933
1947
1944
1942
1922
1919
1923
1925
1919
1905
1905
1910
1933
1935
1925
1931
1910
1910
1927
1922
1926
1932
1923
1921
1923
1923
1920
1914
1922
1924
1915
1916
1917
1921
1926
1921
1930
1925
1930
1922
1933
1938
1941
1926
1923
1923
1925
1912
1913
1921
1936
1922
1916
1916
1916
1906
1907
1924
1913
1916
1916
1916
1938
1934
1911
1910
1913
1914
1917
1917
1906
1931
1918
1922
1937
1925
1923
1927
1923
1922
1920
1920
1927
1927
1927
1920
1920
1927
1935
1924
1925
1920
1910
1912
1906
1933
1919
1908
1908
1921
1923
1920
1941
1906
1917
1908
1912
1909
1909
1925
1926
1926
1926
1928
1925
1927
1921
1931
1937
1931
1941
1919
1928
1931
1905
1928
1908
1935
1933
1921
1926
1929
1920
1911
1915
1926
1920
1913
1914
1932
1929
1916
1926
1943
1938
1922
1914
1917
1919
1919
1921
1933
1916
1908
1910
1904
1920
1919
1916
1927
1916
1918
1925
1912
1912
1923
1931
1926
1923
1926
1930
1923
1916
1909
1916
1911
1932
1927
1935
1909
1908
1903
1907
1923
1929
1938
1949
1912
1907
1911
1917
1930
1930
1920
1931
1930
1940
1914
1914
1914
1936
1936
1914
1924
1920
1907
1926
1920
1921
1936
1919
1923
1929
1910
1908
1906
1911
1916
1928
1930
1928
1917
1922
1918
1911
1911
1911
1920
1937
1937
1920
1920
1918
1925
1909
1925
1913
1922
1924
1924
1913
1934
1923
1928
1934
1910
1923
1929
1929
1933
1936
1925
1927
1930
1913
1921
1921
1949
1947
1941
1899
1899
1913
1913
1920
1919
1911
1913
1913
1918
1942
1939
1903
1908
1918
1921
1921
1921
1924
1914
1931
1936
1925
1919
1929
1915
1914
1914
1923
1923
1911
1911
1911
1911
1924
1916
1914
1911
1911
1931
1932
1913
1928
1921
1919
1924
1920
1930
1935
1928
1926
1932
1933
1913
1919
1910
1921
1930
1920
1906
1908
1905
1918
1929
1921
1924
1924
1924
1916
1933
1933
1916
1920
1910
1916
1921
1915
1908
1915
1915
1915
1915
1910
1911
1940
1907
1923
1926
1926
1924
1910
1920
1932
1908
1904
1916
1919
1921
1918
1916
1910
1930
1930
1930
1907
1913
1916
1907
1922
1919
1916
1913
1926
1923
1929
1920
1920
1913
1924
1912
1923
1914
1909
1917
1905
1925
1925
1925
1925
1916
1918
1918
1911
1927
1946
1943
1936
1928
1913
1913
1928
1926
1929
1920
1929
1937
1920
1921
1918
1916
1913
1936
1929
1941
1916
1920
1909
1922
1916
1927
1918
1925
1918
1933
1930
1934
1915
1919
1924
1909
1935
1930
1929
1941
1925
1921
1921
1912
1915
1908
1902
1924
1933
1935
1917
1919
1916
1933
1919
1931
1932
1928
1929
1916
1938
1940
1916
1913
1918
1916
1915
1913
1914
1922
1933
1932
1936
1933
1905
1911
1911
1934
1938
1942
1918
1914
1926
1913
1916
1913
1913
1925
1922
1918
1929
1938
1937
1928
1924
1927
1924
1924
1918
1925
1920
1926
1927
1928
1919
1911
1909
1913
1930
1942
1926
1938
1937
1943
1920
1916
1916
1916
1935
1926
1933
1926
1918
1918
1919
1920
1914
1915
1932
1918
1901
1902
1926
1914
1924
1931
1919
1931
1942
1949
1942
1926
1915
1924
1932
1917
1917
1917
1917
1920
1917
1918
1923
1919
1916
1924
1922
1927
1934
1917
1919
1915
1922
1916
1915
1943
1915
1923
1915
1924
1939
1935
1929
1936
1928
1905
1916
1905
1916
1924
1909
1915
1934
1923
1922
1908
1913
1934
1915
1915
1915
1931
1928
1930
1928
1919
1904
1916
1920
1929
1925
1911
1933
1927
1923
1914
1917
1940
1930
1910
1918
1928
1924
1910
1921
1916
1918
1922
1902
1929
1925
1933
1910
1908
1937
1926
1921
1918
1909
1903
1922
1926
1930
1921
1932
1939
1915
1924
1924
1924
1912
1918
1923
1906
1906
1911
1914
1914
1910
1911
1910
1923
1923
1916
1910
1910
1931
1934
1937
1912
1915
1907
1940
1915
1906
1925
1931
1906
1928
1917
1929
1934
1910
1916
1913
1916
1915
1923
1904
1906
1918
1918
1918
1913
1924
1919
1924
1914
1918
1918
1928
1907
1921
1910
1918
1920
1935
1925
1921
1921
1921
1921
1927
1914
1921
1912
1918
1924
1929
1922
1924
1930
1924
1929
1930
1923
1926
1922
1929
1940
1927
1924
1918
1914
1910
1921
1914
1910
1907
1934
1915
1929
1919
1914
1924
1932
1942
1920
1920
1920
1920
1920
1932
1935
1913
1913
1926
1911
1922
1925
1908
1909
1919
1917
1909
1915
1917
1922
1915
1927
1923
1932
1930
1929
1922
1916
1930
1925
1935
1933
1931
1932
1936
1920
1933
1930
1907
1913
1922
1927
1933
1931
1918
1915
1906
1910
1928
1910
1910
1920
1920
1916
1917
1930
1919
1920
1924
1911
1911
1923
1930
1915
1911
1934
1934
1930
1926
1920
1923
1923
1927
1923
1925
1926
1921
1922
1921
1916
1916
1923
1934
1915
1915
1934
1939
1937
1914
1918
1928
1926
1948
1938
1931
1914
1908
1918
1906
1922
1925
1922
1925
1927
1925
1925
1914
1930
1920
1925
1926
1926
1911
1911
1928
1926
1935
1934
1927
1931
1927
1927
1921
1921
1931
1921
1931
1916
1920
1919
1927
1917
1925
1938
1926
1913
1922
1926
1922
1923
1921
1923
1920
1920
1920
1920
1918
1918
1928
1928
1928
1916
1921
1913
1916
1929
1930
1924
1922
1921
1918
1908
1907
1918
1918
1927
1905
1907
1929
1915
1925
1925
1922
1917
1921
1917
1917
1924
1922
1911
1923
1931
1928
1926
1927
1927
1920
1923
1926
1925
1926
1915
1915
1928
1939
1925
1935
1919
1927
1905
1907
1938
1934
1921
1927
1925
1926
1907
1915
1922
1909
1909
1940
1936
1915
1912
1923
1925
1913
1926
1914
1919
1919
1919
1919
1950
1946
1924
1939
1943
1939
1914
1925
1917
1921
1943
1938
1916
1920
1918
1921
1912
1917
1926
1913
1917
1910
1928
1924
1919
1916
1916
1913
1915
1924
1935
1934
1939
1936
1917
1925
1926
1928
1919
1919
1908
1908
1908
1915
1921
1929
1929
1922
1916
1923
1917
1932
1929
1929
1929
1929
1929
1926
1918
1918
1913
1943
1925
1928
1920
1919
1919
1913
1919
1919
1914
1909
1935
1940
1919
1939
1930
1916
1923
1923
1912
1913
1923
1947
1920
1932
1927
1929
1927
1927
1910
1920
1911
1924
1913
1920
1923
1929
1917
1928
1924
1914
1914
1914
1938
1938
1938
1938
1913
1913
1931
1923
1922
1927
1909
1935
1935
1908
1914
1947
1931
1937
1938
1916
1909
1918
1922
1918
1921
1918
1921
1921
1927
1935
1944
1948
1952
1942
1929
1910
1910
1915
1918
1920
1911
1938
1929
1930
1934
1944
1934
1933
1935
1925
1926
1935
1920
1926
1915
1920
1919
1919
1919
1918
1930
1941
1919
1917
1914
1921
1921
1907
1907
1928
1941
1920
1924
1909
1909
1909
1914
1914
1920
1921
1923
1927
1920
1916
1945
1952
1925
1913
1909
1918
1912
1928
1923
1922
1922
1922
1922
1922
1922
1911
1914
1927
1928
1928
1920
1923
1927
1923
1923
1918
1918
1923
1923
1919
1925
1918
1929
1924
1924
1930
1924
1920
1919
1927
1917
1915
1925
1911
1911
1911
1911
1911
1911
1914
1914
1914
1914
1931
1918
1926
1929
1923
1918
1934
1937
1930
1923
1918
1930
1934
1935
1912
1923
1922
1918
1922
1917
1917
1917
1920
1917
1917
1940
1950
1945
1946
1916
1910
1925
1924
1923
1924
1916
1911
1912
1907
1917
1920
1928
1912
1912
1915
1917
1927
1928
1925
1919
1920
1927
1921
1915
1923
1936
1910
1910
1924
1932
1923
1926
1928
1928
1933
1940
1934
1936
1933
1918
1916
1932
1924
1923
1937
1930
1930
1929
1914
1919
1916
1924
1928
1944
1935
1929
1903
1909
1911
1940
1948
1949
1923
1923
1923
1934
1930
1926
1920
1926
1917
1920
1920
1932
1937
1917
1916
1919
1915
1909
1909
1919
1931
1931
1926
1931
1928
1930
1906
1906
1936
1925
1926
1926
1926
1932
1933
1931
1925
1915
1924
1913
1909
1907
1918
1914
1913
1922
1915
1914
1925
1941
1926
1933
1909
1911
1921
1925
1914
1919
1931
1941
1929
1921
1918
1919
1926
1903
1908
1906
1922
1922
1932
1949
1929
1929
1929
1931
1939
1944
1910
1907
1912
1914
1923
1918
1913
1930
1925
1911
1906
1928
1936
1933
1924
1926
1923
1914
1915
1933
1932
1916
1931
1922
1931
1932
1922
1919
1922
1930
1941
1920
1929
1929
1916
1921
1907
1936
1923
1930
1911
1916
1911
1909
1909
1928
1914
1920
1925
1928
1908
1916
1917
1928
1928
1928
1928
1928
1928
1918
1918
1926
1926
1922
1926
1922
1914
1910
1927
1902
1908
1912
1911
1935
1935
1924
1924
1926
1927
1924
1928
1916
1920
1917
1928
1926
1926
1928
1941
1927
1927
1919
1918
1918
1925
1923
1916
1913
1918
1915
1915
1913
1913
1918
1913
1935
1934
1927
1930
1920
1927
1927
1908
1925
1925
1920
1920
1924
1924
1922
1925
1915
1915
1932
1924
1925
1927
1921
1921
1919
1919
1908
1925
1925
1915
1937
1918
1917
1918
1916
1943
1939
1922
1919
1918
1918
1918
1925
1924
1925
1922
1929
1935
1930
1910
1923
1923
1931
1927
1918
1947
1941
1921
1921
1912
1910
1907
1918
1907
1932
1930
1929
1932
1920
1932
1929
1926
1937
1951
1924
1929
1916
1923
1923
1922
1918
1931
1936
1915
1915
1916
1919
1920
1924
1933
1922
1930
1931
1931
1917
1936
1936
1922
1911
1911
1911
1911
1917
1910
1916
1916
1916
1917
1908
1908
1908
1937
1933
1903
1927
1930
1916
1915
1918
1912
1912
1928
1928
1928
1928
1918
1926
1925
1927
1920
1912
1915
1914
1940
1932
1942
1931
1921
1915
1918
1918
1926
1933
1930
1926
1908
1906
1926
1923
1919
1917
1917
1929
1922
1921
1921
1927
1918
1918
1938
1950
1943
1911
1910
1911
1917
1922
1922
1932
1916
1927
1914
1917
1918
1921
1918
1920
1929
1932
1921
1920
1925
1918
1918
1918
1925
1918
1930
1925
1915
1922
1917
1926
1930
1925
1910
1916
1915
1914
1927
1922
1934
1926
1939
1911
1922
1954
1914
1921
1927
1928
1922
1920
1925
1925
1918
1916
1929
1933
1909
1923
1918
1924
1927
1915
1909
1927
1922
1946
1938
1934
1932
1917
1916
1916
1917
1917
1917
1932
1918
1926
1928
1929
1919
1921
1908
1914
1914
1919
1913
1917
1917
1925
1940
1943
1926
1924
1920
1932
1931
1927
1911
1931
1918
1911
1916
1923
1923
1935
1926
1933
1938
1928
1929
1922
1923
1921
1914
1923
1940
1940
1940
1940
1940
1940
1911
1918
1919
1926
1918
1933
1937
1926
1919
1947
1916
1923
1910
1911
1920
1912
1916
1918
1922
1911
1912
1918
1914
1918
1913
1905
1928
1921
1921
1930
1911
1927
1916
1900
1900
1900
1918
1918
1924
1927
1919
1918
1917
1911
1925
1912
1912
1918
1909
1920
1917
1906
1915
1922
1921
1936
1927
1927
1932
1933
1919
1921
1934
1934
1930
1918
1907
1929
1929
1925
1914
1912
1905
1915
1906
1941
1953
1917
1937
1915
1911
1916
1906
1906
1913
1923
1923
1935
1937
1953
1952
1942
1941
1931
1932
1932
1916
1917
1916
1913
1908
1909
1909
1911
1908
1914
1914
1914
1912
1904
1902
1920
1934
1934
1913
1917
1918
1921
1918
1921
1926
1930
1918
1918
1918
1932
1929
1921
1932
1943
1929
1924
1927
1924
1918
1927
1916
1928
1911
1919
1932
1913
1933
1928
1922
1932
1928
1938
1934
1919
1927
1920
1932
1929
1921
1925
1936
1931
1937
1927
1933
1931
1932
1924
1929
1907
1922
1915
1931
1932
1925
1921
1925
1928
1928
1922
1932
1915
1933
1926
1915
1908
1908
1916
1923
1918
1918
1929
1930
1937
1919
1915
1924
1930
1917
1919
1922
1914
1917
1919
1910
1912
1919
1928
1917
1909
1906
1921
1919
1928
1910
1914
1910
1913
1914
1914
1918
1933
1928
1928
1924
1912
1909
1909
1953
1942
1940
1930
1932
1935
1909
1909
1899
1912
1903
1922
1917
1915
1913
1912
1917
1913
1917
1920
1920
1920
1920
1920
1920
1926
1925
1921
1921
1920
1913
1907
1907
1917
1929
1924
1935
1921
1917
1917
1917
1921
1913
1915
1913
1907
1918
1912
1929
1929
1909
1917
1913
1918
1918
1919
1935
1920
1930
1920
1923
1926
1917
1912
1921
1927
1918
1931
1929
1916
1923
1923
1917
1920
1929
1927
1918
1910
1905
1919
1925
1919
1926
1926
1927
1927
1937
1934
1904
1908
1920
1920
1918
1929
1911
1914
1921
1906
1916
1907
1914
1910
1924
1919
1916
1917
1920
1926
1926
1929
1929
1921
1910
1912
1913
1909
1912
1929
1931
1932
1925
1925
1925
1928
1904
1946
1943
1938
1924
1912
1917
1915
1939
1937
1933
1935
1934
1933
1920
1914
1914
1909
1918
1918
1929
1928
1945
1946
1946
1919
1915
1937
1925
1911
1914
1919
1925
1914
1904
1910
1908
1909
1914
1929
1947
1941
1949
1919
1921
1925
1911
1910
1916
1918
1926
1927
1907
1909
1916
1916
1915
1913
1937
1937
1933
1922
1923
1923
1921
1928
1934
1939
1920
1938
1920
1921
1921
1925
1917
1919
1917
1915
1929
1925
1930
1932
1934
1915
1915
1919
1915
1916
1914
1913
1921
1919
1911
1918
1923
1913
1929
1930
1930
1937
1938
1936
1917
1908
1929
1924
1926
1912
1907
1920
1910
1919
1925
1925
1906
1929
1936
1927
1919
1914
1904
1930
1930
1907
1904
1917
1909
1933
1932
1912
1915
1924
1913
1935
1914
1914
1919
1923
1926
1912
1919
1912
1913
1918
1905
1922
1920
1920
1930
1940
1929
1934
1914
1916
1924
1936
1918
1919
1909
1909
1934
1924
1921
1913
1914
1934
1938
1922
1926
1935
1954
1921
1921
1923
1915
1908
1954
1934
1925
1912
1917
1907
1914
1922
1922
1927
1919
1917
1926
1938
1943
1920
1915
1915
1918
1915
1934
1941
1931
1921
1930
1931
1925
1927
1919
1923
1920
1920
1920
1924
1917
1924
1922
1928
1906
1906
1922
1907
1902
1924
1917
1913
1920
1920
1921
1920
1925
1915
1935
1926
1913
1913
1926
1933
1930
1932
1920
1926
1910
1906
1931
1927
1927
1916
1940
1912
1912
1920
1920
1920
1906
1943
1918
1919
1932
1931
1923
1918
1923
1923
1927
1921
1921
1921
1906
1920
1920
1920
1920
1931
1921
1926
1908
1908
1924
1924
1924
1906
1935
1935
1912
1912
1924
1921
1941
1916
1921
1919
1921
1919
1926
1917
1920
1909
1911
1916
1924
1903
1926
1935
1935
1907
1911
1911
1922
1917
1911
1916
1929
1924
1927
1924
1925
1920
1925
1924
1924
1924
1918
1918
1920
1928
1915
1923
1935
1930
1929
1940
1925
1910
1914
1928
1920
1929
1924
1931
1928
1913
1916
1915
1921
1927
1933
1925
1941
1930
1916
1926
1922
1926
1929
1934
1924
1929
1939
1905
1909
1917
1918
1913
1945
1920
1920
1920
1917
1917
1917
1917
1919
1916
1926
1925
1929
1929
1942
1914
1917
1918
1913
1918
1940
1939
1924
1925
1919
1926
1923
1930
1930
1911
1918
1915
1916
1920
1910
1924
1935
1926
1919
1915
1932
1932
1942
1921
1920
1924
1916
1917
1934
1940
1920
1910
1902
1921
1927
1927
1921
1911
1915
1943
1920
1917
1916
1922
1931
1917
1918
1930
1923
1939
1928
1925
1917
1920
1920
1920
1920
1917
1924
1937
1924
1907
1925
1906
1918
1917
1917
1924
1921
1921
1910
1925
1909
1906
1911
1906
1906
1912
1912
1922
1910
1915
1910
1916
1928
1927
1929
1933
1921
1910
1921
1939
1941
1943
1920
1914
1914
1914
1914
1919
1928
1932
1931
1932
1931
1919
1928
1922
1927
1917
1934
1929
1915
1919
1913
1916
1935
1920
1931
1928
1924
1923
1926
1936
1920
1901
1902
1934
1927
1922
1932
1925
1930
1911
1913
1924
1910
1911
1921
1921
1925
1918
1912
1910
1916
1929
1917
1917
1917
1916
1917
1921
1917
1917
1908
1911
1909
1906
1906
1906
1922
1921
1914
1917
1931
1929
1930
1942
1916
1914
1915
1916
1914
1919
1918
1911
1918
1936
1911
1914
1912
1917
1916
1917
1916
1916
1917
1919
1931
1922
1918
1938
1942
1942
1944
1942
1913
1913
1913
1922
1922
1919
1922
1922
1932
1926
1918
1919
1920
1930
1921
1915
1911
1910
1917
1914
1913
1912
1931
1922
1927
1926
1925
1917
1938
1908
1908
1926
1918
1912
1922
1916
1918
1925
1928
1916
1919
1914
1912
1909
1946
1924
1915
1908
1911
1919
1931
1919
1926
1926
1926
1927
1927
1918
1927
1915
1920
1921
1921
1911
1934
1929
1929
1927
1927
1910
1917
1916
1935
1940
1931
1934
1922
1925
1927
1917
1912
1909
1904
1922
1910
1920
1929
1912
1911
1911
1925
1925
1925
1914
1925
1925
1913
1920
1923
1914
1922
1916
1919
1921
1928
1929
1920
1932
1930
1915
1916
1924
1918
1928
1928
1929
1920
1910
1942
1935
1942
1939
1923
1922
1914
1914
1926
1914
1915
1912
1905
1921
1911
1930
1902
1919
1906
1938
1904
1912
1911
1930
1931
1924
1925
1921
1939
1917
1915
1920
1916
1914
1918
1923
1923
1935
1909
1927
1915
1908
1908
1916
1916
1916
1900
1923
1909
1907
1907
1923
1920
1908
1914
1907
1936
1937
1930
1918
1924
1915
1913
1913
1913
1933
1931
1943
1923
1923
1923
1928
1924
1920
1920
1920
1923
1916
1921
1916
1931
1931
1919
1932
1923
1924
1902
1911
1914
1915
1939
1935
1918
1920
1916
1916
1924
1942
1917
1917
1916
1928
1928
1935
1934
1932
1932
1915
1915
1930
1934
1932
1926
1926
1929
1925
1926
1929
1917
1917
1927
1932
1944
1930
1941
1944
1931
1928
1908
1904
1920
1924
1920
1923
1929
1908
1925
1925
1925
1910
1906
1929
1910
1917
1907
1928
1920
1911
1915
1924
1944
1947
1937
1907
1910
1927
1927
1927
1927
1906
1933
1948
1924
1920
1931
1921
1920
1908
1916
1914
1926
1917
1919
1921
1922
1920
1922
1936
1929
1941
1919
1922
1927
1922
1932
1923
1916
1926
1941
1938
1944
1917
1914
1914
1908
1913
1923
1923
1923
1918
1920
1917
1926
1907
1925
1935
1937
1942
1930
1916
1914
1913
1949
1942
1941
1949
1947
1921
1929
1905
1909
1919
1909
1919
1922
1921
1925
1925
1925
1923
1920
1923
1925
1925
1925
1919
1919
1915
1913
1913
1920
1917
1922
1918
1924
1923
1918
1923
1898
1916
1929
1929
1920
1925
1937
1919
1917
1922
1917
1920
1930
1932
1928
1916
1913
1926
1926
1927
1926
1919
1935
1918
1914
1926
1934
1912
1912
1905
1912
1921
1921
1923
1916
1926
1923
1923
1921
1933
1906
1925
1918
1922
1928
1921
1921
1931
1930
1928
1913
1928
1923
1915
1921
1921
1918
1910
1918
1922
1920
1921
1925
1916
1909
1923
1926
1919
1921
1926
1923
1932
1913
1913
1913
1913
1915
1927
1926
1920
1922
1922
1914
1918
1915
1922
1918
1926
1922
1932
1921
1929
1919
1916
1918
1924
1919
1921
1919
1920
1915
1922
1928
1933
1919
1908
1906
1913
1943
1933
1935
1922
1937
1937
1943
1913
1920
1920
1920
1918
1926
1926
1913
1914
1926
1910
1920
1916
1930
1925
1928
1916
1921
1914
1915
1916
1919
1926
1936
1918
1928
1930
1923
1918
1931
1922
1914
1926
1933
1931
1930
1933
1904
1928
1917
1906
1912
1923
1923
1918
1904
1908
1914
1922
1921
1914
1915
1931
1941
1937
1928
1923
1929
1911
1947
1947
1917
1923
1922
1906
1896
1909
1916
1923
1932
1925
1934
1919
1913
1931
1939
1909
1909
1909
1924
1924
1919
1935
1918
1927
1918
1918
1921
1933
1920
1923
1943
1939
1906
1910
1897
1914
1915
1927
1906
1906
1910
1905
1914
1927
1936
1919
1913
1913
1919
1915
1938
1936
1920
1932
1922
1927
1924
1913
1920
1918
1913
1915
1930
1917
1926
1917
1908
1918
1909
1925
1936
1906
1928
1927
1936
1908
1909
1915
1907
1928
1931
1930
1924
1928
1921
1927
1926
1923
1921
1921
1928
1922
1926
1907
1906
1923
1923
1917
1915
1925
1921
1931
1942
1928
1929
1930
1920
1914
1922
1917
1917
1917
1917
1942
1929
1927
1927
1925
1928
1924
1920
1920
1919
1928
1912
1914
1912
1907
1922
1931
1931
1931
1928
1921
1923
1926
1918
1924
1929
1915
1938
1928
1913
1917
1925
1919
1927
1919
1915
1928
1931
1943
1916
1912
1921
1926
1930
1933
1926
1933
1928
1936
1921
1926
1942
1934
1939
1937
1931
1922
1928
1925
1929
1930
1931
1918
1908
1920
1913
1913
1923
1917
1924
1917
1922
1917
1915
1914
1916
1914
1932
1926
1920
1921
1921
1910
1923
1929
1928
1931
1904
1908
1913
1906
1924
1927
1923
1922
1911
1913
1921
1919
1926
1928
1917
1913
1912
1914
1915
1931
1931
1935
1929
1921
1926
1919
1923
1927
1936
1927
1922
1926
1942
1926
1924
1920
1930
1929
1929
1928
1920
1930
1930
1923
1927
1923
1914
1918
1927
1906
1927
1898
1914
1901
1917
1919
1918
1925
1930
1928
1915
1917
1920
1924
1941
1930
1922
1915
1917
1913
1905
1913
1910
1924
1921
1913
1924
1916
1920
1926
1918
1918
1910
1907
1928
1915
1925
1915
1915
1923
1912
1921
1923
1928
1930
1903
1934
1916
1923
1922
1921
1917
1923
1911
1917
1923
1917
1923
1925
1930
1916
1916
1903
1906
1918
1924
1923
1918
1919
1911
1912
1921
1926
1922
1934
1928
1916
1912
1923
1919
1918
1913
1927
1924
1927
1930
1924
1922
1914
1931
1918
1918
1927
1906
1903
1904
1932
1927
1916
1926
1928
1921
1926
1911
1906
1909
1913
1914
1910
1910
1913
1930
1912
1912
1923
1925
1931
1922
1917
1926
1922
1929
1905
1927
1919
1921
1920
1921
1919
1930
1909
1918
1926
1924
1915
1912
1920
1917
1935
1927
1926
1924
1926
1931
1915
1913
1924
1929
1914
1928
1924
1920
1919
1915
1911
1914
1918
1913
1913
1930
1933
1915
1915
1924
1915
1917
1913
1909
1918
1936
1919
1914
1921
1925
1926
1930
1930
1930
1932
1918
1923
1929
1930
1934
1923
1920
1928
1927
1915
1910
1914
1912
1910
1927
1921
1918
1917
1926
1912
1920
1918
1942
1933
1943
1926
1927
1927
1931
1930
1934
1919
1909
1917
1921
1916
1909
1910
1921
1922
1930
1928
1922
1929
1936
1933
1919
1898
1907
1911
1918
1922
1917
1922
1913
1913
1913
1908
1917
1906
1923
1926
1932
1929
1925
1931
1923
1936
1931
1924
1921
1912
1940
1932
1905
1919
1909
1936
1920
1928
1924
1913
1913
1926
1922
1916
1919
1929
1918
1922
1922
1915
1926
1913
1923
1912
1912
1912
1913
1933
1917
1930
1934
1941
1934
1935
1912
1925
1920
1923
1922
1931
1941
1922
1911
1947
1916
1924
1921
1924
1920
1912
1912
1913
1917
1913
1915
1932
1932
1930
1922
1922
1925
1929
1933
1921
1910
1916
1926
1916
1916
1920
1920
1920
1920
1920
1920
1922
1916
1915
1920
1923
1921
1918
1915
1919
1917
1947
1937
1942
1933
1922
1922
1912
1907
1914
1920
1929
1929
1917
1913
1914
1916
1921
1918
1926
1919
1926
1919
1911
1922
1918
1925
1932
1924
1925
1930
1924
1932
1935
1923
1927
1925
1921
1926
1927
1912
1919
1936
1944
1919
1923
1927
1918
1918
1937
1918
1913
1921
1922
1906
1904
1904
1908
1904
1917
1931
1930
1912
1922
1922
1918
1922
1923
1922
1927
1922
1919
1916
1925
1928
1930
1923
1915
1926
1931
1927
1904
1904
1904
1927
1902
1916
1916
1918
1922
1914
1929
1928
1921
1936
1931
1932
1919
1920
1919
1920
1936
1922
1923
1915
1924
1913
1913
1917
1920
1923
1913
1917
1926
1921
1922
1930
1923
1926
1928
1911
1904
1906
1907
1917
1913
1929
1936
1929
1914
1911
1911
1906
1920
1925
1920
1912
1916
1912
1912
1931
1921
1921
1925
1927
1933
1928
1928
1907
1907
1917
1917
1922
1910
1917
1914
1905
1927
1931
1920
1924
1918
1921
1932
1911
1917
1918
1927
1927
1921
1921
1914
1928
1928
1928
1926
1917
1928
1929
1926
1920
1923
1926
1927
1926
1913
1920
1947
1922
1920
1920
1905
1906
1915
1938
1928
1932
1937
1931
1922
1922
1913
1924
1927
1925
1928
1923
1933
1936
1915
1928
1934
1934
1936
1923
1920
1918
1910
1926
1905
1918
1918
1924
1927
1900
1916
1906
1900
1912
1941
1935
1936
1928
1926
1932
1919
1917
1928
1915
1928
1928
1934
1931
1917
1915
1919
1920
1914
1920
1917
1904
1919
1907
1915
1928
1910
1915
1896
1892
1932
1938
1911
1903
1923
1921
1927
1920
1935
1921
1924
1917
1908
1909
1916
1904
1910
1931
1926
1931
1924
1917
1917
1918
1925
1924
1935
1916
1910
1918
1920
1914
1929
1919
1922
1922
1920
1938
1912
1909
1916
1942
1940
1931
1939
1925
1922
1917
1918
1932
1931
1928
1926
1924
1923
1922
1930
1913
1916
1935
1924
1923
1913
1921
1916
1920
1928
1917
1913
1928
1915
1922
1913
1931
1931
1942
1941
1921
1917
1917
1924
1917
1919
1909
1911
1923
1923
1903
1917
1907
1934
1923
1931
1926
1923
1905
1926
1926
1928
1923
1919
1921
1917
1917
1917
1919
1907
1909
1901
1915
1906
1929
1924
1919
1931
1931
1928
1922
1921
1916
1914
1915
1927
1917
1930
1924
1926
1927
1927
1926
1914
1915
1921
1914
1915
1933
1922
1922
1931
1921
1922
1930
1925
1931
1928
1901
1918
1907
1931
1930
1921
1914
1921
1916
1920
1908
1914
1926
1932
1911
1918
1910
1930
1912
1916
1914
1914
1921
1917
1916
1921
1916
1915
1913
1928
1922
1928
1929
1914
1914
1910
1909
1935
1927
1929
1909
1914
1914
1919
1913
1925
1921
1925
1924
1924
1919
1923
1920
1918
1918
1932
1923
1935
1931
1908
1922
1916
1917
1910
1923
1913
1928
1928
1930
1936
1926
1924
1922
1932
1934
1932
1934
1937
1921
1922
1923
1928
1915
1923
1915
1925
1922
1910
1926
1927
1928
1919
1924
1922
1932
1920
1926
1936
1929
1929
1941
1935
1929
1950
1926
1923
1918
1925
1918
1926
1922
1924
1923
1910
1915
1922
1918
1931
1922
1911
1906
1919
1916
1928
1924
1916
1909
1916
1915
1922
1922
1919
1926
1919
1922
1919
1919
1918
1905
1917
1916
1913
1912
1914
1923
1913
1911
1915
1930
1906
1913
1923
1913
1926
1942
1931
1928
1936
1927
1918
1921
1926
1928
1918
1918
1923
1931
1934
1928
1935
1931
1942
1930
1922
1918
1918
1916
1942
1928
1924
1918
1911
1915
1926
1916
1932
1930
1934
1934
1933
1935
1921
1927
1923
1916
1934
1934
1912
1926
1925
1919
1931
1917
1921
1927
1923
1936
1916
1919
1921
1921
1922
1918
1927
1920
1929
1914
1909
1918
1924
1932
1911
1911
1912
1924
1936
1922
1918
1935
1924
1927
1930
1920
1923
1921
1923
1912
1910
1910
1913
1921
1925
1916
1931
1917
1919
1925
1918
1932
1915
1915
1924
1920
1907
1924
1917
1919
1931
1913
1917
1952
1934
1923
1926
1933
1915
1915
1909
1930
1909
1918
1918
1928
1931
1922
1917
1922
1923
1904
1919
1914
1919
1924
1926
1922
1913
1913
1913
1925
1925
1916
1932
1927
1920
1920
1913
1932
1927
1924
1930
1920
1924
1909
1915
1920
1925
1921
1912
1911
1916
1911
1913
1911
1937
1916
1940
1914
1914
1922
1930
1913
1915
1916
1915
1920
1923
1915
1915
1935
1930
1925
1926
1910
1924
1936
1929
1925
1925
1923
1925
1917
1928
1924
1917
1917
1930
1935
1922
1920
1904
1918
1922
1930
1922
1907
1920
1918
1936
1923
1912
1931
1926
1934
1936
1940
1928
1940
1915
1923
1927
1914
1925
1921
1913
1913
1915
1914
1916
1916
1917
1933
1932
1934
1933
1902
1916
1923
1932
1925
1932
1923
1921
1942
1932
1926
1936
1928
1926
1936
1911
1942
1938
1935
1917
1913
1915
1933
1927
1931
1926
1905
1919
1914
1913
1918
1923
1917
1907
1909
1920
1922
1927
1927
1925
1925
1929
1918
1918
1915
1916
1912
1907
1915
1918
1931
1923
1920
1918
1914
1922
1913
1911
1929
1936
1900
1906
1903
1921
1920
1930
1932
1917
1924
1917
1927
1913
1917
1919
1922
1922
1923
1921
1915
1921
1935
1918
1909
1927
1932
1919
1918
1911
1919
1915
1924
1939
1931
1925
1929
1929
1913
1914
1926
1916
1916
1916
1916
1925
1925
1918
1923
1912
1926
1911
1911
1924
1924
1924
1924
1909
1921
1924
1918
1922
1919
1920
1931
1927
1917
1931
1918
1928
1930
1924
1921
1928
1922
1930
1917
1921
1915
1927
1920
1930
1940
1928
1942
1921
1910
1908
1912
1916
1915
1918
1919
1920
1946
1947
1930
1923
1919
1920
1909
1907
1914
1910
1905
1908
1930
1927
1923
1930
1926
1914
1930
1921
1916
1916
1925
1921
1937
1934
1921
1936
1926
1919
1920
1931
1922
1924
1929
1918
1931
1915
1908
1920
1920
1932
1928
1937
1926
1935
1913
1911
1935
1935
1906
1920
1913
1928
1928
1928
1928
1928
1928
1928
1931
1901
1908
1920
1934
1940
1923
1923
1920
1920
1921
1918
1915
1912
1916
1925
1908
1909
1924
1912
1916
1922
1910
1925
1936
1939
1906
1932
1933
1927
1928
1927
1931
1922
1936
1926
1918
1931
1921
1912
1913
1920
1917
1925
1912
1922
1909
1909
1913
1921
1935
1931
1936
1924
1920
1919
1941
1933
1932
1928
1933
1940
1931
1926
1917
1919
1931
1920
1915
1912
1915
1907
1907
1909
1938
1914
1908
1916
1926
1920
1928
1934
1926
1919
1912
1925
1912
1912
1912
1937
1943
1915
1932
1919
1925
1921
1917
1935
1912
1918
1910
1917
1924
1912
1927
1907
1923
1923
1919
1924
1930
1932
1933
1941
1929
1927
1924
1924
1933
1935
1933
1915
1915
1909
1909
1917
1926
1921
1918
1925
1919
1920
1913
1922
1921
1929
1926
1933
1920
1914
1927
1920
1946
1919
1929
1927
1932
1929
1933
1926
1921
1919
1922
1917
1920
1919
1931
1921
1924
1927
1926
1917
1931
1930
1918
1909
1916
1907
1922
1929
1936
1923
1924
1924
1926
1931
1935
1934
1908
1916
1917
1913
1913
1940
1936
1927
1908
1917
1912
1925
1916
1922
1927
1911
1911
1912
1916
1920
1926
1923
1925
1927
1929
1921
1918
1919
1913
1926
1925
1924
1918
1924
1917
1924
1928
1924
1929
1926
1920
1939
1933
1915
1904
1943
1913
1923
1914
1915
1922
1918
1929
1929
1929
1925
1924
1925
1913
1923
1923
1914
1910
1932
1926
1929
1928
1926
1928
1927
1917
1915
1915
1915
1926
1920
1915
1926
1921
1928
1931
1926
1917
1931
1939
1929
1929
1918
1920
1919
1919
1919
1920
1936
1922
1933
1898
1904
1896
1920
1928
1919
1920
1915
1925
1936
1919
1919
1941
1930
1934
1916
1913
1920
1915
1928
1930
1922
1918
1918
1924
1912
1917
1930
1904
1907
1921
1934
1935
1940
1926
1924
1923
1922
1918
1918
1925
1921
1915
1918
1920
1929
1921
1922
1926
1919
1928
1928
1904
1906
1917
1907
1928
1922
1941
1932
1924
1935
1925
1913
1914
1916
1925
1925
1925
1921
1928
1921
1917
1912
1930
1916
1909
1911
1911
1911
1931
1912
1922
1924
1937
1933
1911
1919
1915
1932
1916
1926
1924
1919
1922
1917
1919
1913
1924
1937
1916
1915
1907
1907
1917
1921
1915
1909
1919
1919
1926
1927
1925
1925
1938
1922
1926
1914
1917
1903
1908
1911
1912
1908
1910
1904
1916
1928
1939
1921
1915
1928
1922
1933
1936
1934
1928
1918
1914
1917
1916
1916
1913
1924
1950
1942
1951
1952
1910
1929
1925
1926
1922
1927
1928
1913
1917
1917
1917
1935
1928
1933
1935
1929
1930
1915
1914
1915
1914
1914
1929
1925
1907
1918
1917
1918
1931
1922
1934
1922
1929
1923
1927
1924
1923
1923
1902
1904
1897
1914
1928
1917
1911
1912
1911
1914
1910
1907
1916
1916
1905
1915
1928
1919
1916
1916
1930
1941
1931
1921
1921
1921
1914
1912
1913
1913
1929
1921
1909
1907
1930
1920
1919
1917
1911
1927
1932
1923
1932
1933
1935
1928
1937
1926
1937
1930
1915
1931
1925
1927
1922
1915
1912
1934
1939
1928
1922
1915
1930
1934
1927
1927
1922
1925
1929
1933
1918
1916
1939
1923
1909
1910
1933
1923
1925
1927
1924
1936
1933
1938
1942
1926
1918
1920
1916
1920
1920
1914
1911
1912
1911
1912
1909
1912
1920
1917
1913
1916
1913
1922
1922
1939
1929
1923
1926
1907
1940
1939
1925
1930
1923
1924
1916
1918
1913
1916
1934
1941
1940
1942
1943
1940
1935
1925
1921
1931
1916
1925
1919
1931
1923
1914
1916
1913
1914
1913
1931
1936
1930
1934
1918
1922
1917
1924
1927
1927
1923
1923
1924
1923
1929
1929
1935
1923
1913
1918
1909
1917
1918
1913
1922
1928
1917
1917
1917
1921
1913
1918
1909
1923
1924
1924
1929
1926
1903
1917
1932
1928
1930
1938
1942
1921
1920
1920
1908
1924
1920
1921
1912
1917
1917
1911
1918
1914
1922
1918
1908
1908
1919
1920
1920
1915
1911
1913
1918
1926
1923
1933
1922
1905
1913
1905
1905
1905
1928
1918
1919
1909
1917
1925
1931
1928
1926
1915
1931
1946
1908
1908
1915
1908
1918
1918
1921
1913
1922
1913
1922
1915
1921
1926
1926
1924
1910
1909
1922
1920
1916
1919
1903
1903
1929
1936
1941
1928
1922
1931
1928
1924
1916
1914
1920
1918
1918
1914
1903
1908
1916
1934
1944
1938
1933
1926
1915
1924
1931
1919
1917
1918
1926
1947
1936
1920
1928
1912
1918
1916
1915
1915
1921
1919
1920
1927
1931
1941
1922
1925
1909
1909
1909
1909
1923
1915
1921
1929
1919
1931
1925
1918
1915
1918
1920
1923
1920
1922
1932
1921
1923
1932
1931
1915
1914
1927
1919
1918
1925
1923
1927
1923
1934
1918
1910
1910
1926
1919
1915
1920
1934
1926
1920
1920
1925
1936
1929
1944
1931
1932
1928
1913
1945
1950
1944
1906
1910
1916
1920
1926
1910
1907
1907
1936
1942
1905
1916
1920
1930
1917
1919
1925
1933
1929
1930
1923
1927
1922
1917
1914
1912
1913
1928
1928
1928
1937
1930
1944
1925
1925
1925
1925
1915
1919
1925
1923
1927
1927
1927
1927
1930
1930
1910
1906
1936
1924
1924
1919
1919
1915
1928
1928
1913
1915
1916
1925
1932
1928
1930
1919
1929
1926
1926
1926
1926
1926
1923
1926
1916
1928
1926
1906
1917
1922
1923
1924
1918
1925
1928
1928
1928
1913
1913
1916
1921
1922
1917
1923
1917
1918
1928
1914
1922
1927
1935
1935
1913
1911
1911
1911
1931
1924
1927
1916
1927
1917
1914
1914
1914
1914
1914
1923
1926
1917
1909
1925
1913
1920
1923
1926
1923
1926
1939
1928
1928
1936
1912
1917
1915
1930
1920
1913
1924
1920
1926
1904
1934
1924
1917
1924
1913
1921
1921
1915
1915
1927
1941
1929
1928
1918
1933
1923
1918
1919
1923
1917
1922
1932
1927
1916
1909
1930
1934
1922
1925
1928
1938
1938
1915
1910
1907
1915
1906
1937
1931
1908
1907
1920
1914
1919
1918
1912
1907
1917
1931
1931
1935
1936
1923
1928
1923
1942
1927
1931
1945
1932
1914
1915
1924
1924
1919
1918
1931
1925
1914
1922
1925
1931
1934
1917
1930
1920
1922
1930
1923
1925
1920
1917
1925
1924
1909
1913
1920
1930
1925
1926
1934
1934
1934
1934
1934
1918
1926
1919
1931
1917
1932
1928
1920
1922
1922
1911
1911
1911
1913
1930
1913
1913
1913
1923
1936
1924
1928
1915
1913
1918
1916
1919
1914
1913
1917
1929
1934
1927
1912
1919
1917
1938
1920
1934
1922
1933
1930
1929
1926
1916
1925
1922
1925
1932
1919
1913
1938
1937
1920
1911
1917
1908
1924
1920
1918
1916
1907
1910
1931
1921
1934
1912
1931
1931
1910
1905
1909
1913
1909
1914
1913
1917
1926
1923
1922
1920
1934
1933
1918
1929
1937
1930
1932
1924
1917
1932
1935
1938
1923
1923
1923
1923
1918
1925
1920
1953
1918
1917
1925
1928
1906
1919
1906
1928
1923
1911
1932
1924
1926
1925
1926
1927
1908
1908
1941
1947
1943
1903
1919
1912
1922
1920
1907
1907
1903
1935
1926
1927
1927
1923
1937
1921
1946
1907
1917
1912
1900
1920
1921
1912
1933
1937
1925
1925
1914
1928
1925
1926
1933
1935
1921
1922
1920
1922
1921
1908
1908
1908
1931
1933
1915
1925
1924
1918
1912
1920
1923
1928
1936
1924
1927
1928
1918
1914
1922
1929
1919
1920
1923
1930
1919
1915
1922
1927
1939
1925
1925
1928
1930
1921
1925
1918
1926
1928
1914
1915
1948
1946
1912
1912
1909
1916
1915
1919
1919
1915
1921
1921
1913
1923
1924
1934
1923
1925
1933
1908
1920
1914
1909
1920
1918
1924
1927
1923
1927
1911
1929
1916
1912
1915
1926
1927
1929
1917
1911
1915
1921
1917
1903
1945
1928
1916
1919
1916
1913
1918
1935
1921
1929
1932
1924
1912
1918
1914
1921
1918
1926
1918
1920
1928
1928
1918
1918
1927
1924
1927
1927
1914
1944
1942
1942
1920
1907
1924
1932
1932
1922
1934
1931
1930
1911
1909
1908
1930
1924
1920
1931
1925
1911
1922
1923
1920
1921
1926
1920
1915
1928
1924
1928
1927
1941
1915
1929
1923
1938
1933
1916
1917
1914
1932
1916
1920
1923
1922
1925
1927
1918
1912
1926
1904
1909
1916
1903
1904
1902
1916
1906
1905
1933
1928
1934
1924
1926
1924
1913
1928
1921
1936
1937
1935
1911
1913
1922
1916
1916
1910
1920
1917
1921
1921
1910
1914
1935
1911
1903
1922
1922
1938
1937
1935
1938
1921
1908
1911
1910
1922
1916
1925
1930
1915
1916
1927
1922
1920
1942
1921
1933
1931
1930
1922
1942
1927
1933
1934
1922
1913
1913
1920
1913
1924
1924
1924
1927
1911
1905
1934
1931
1911
1931
1932
1925
1920
1927
1927
1912
1933
1924
1930
1909
1923
1923
1920
1920
1940
1930
1930
1935
1929
1925
1924
1922
1928
1917
1928
1922
1917
1918
1918
1917
1922
1916
1921
1911
1922
1928
1920
1924
1927
1913
1920
1923
1918
1931
1936
1911
1912
1918
1912
1921
1912
1914
1912
1926
1917
1912
1909
1915
1908
1915
1934
1936
1926
1935
1932
1911
1925
1919
1919
1919
1919
1934
1928
1921
1914
1919
1922
1922
1922
1922
1922
1929
1919
1924
1917
1925
1925
1925
1924
1918
1915
1928
1934
1924
1926
1918
1925
1927
1930
1922
1905
1921
1913
1906
1917
1923
1924
1924
1912
1903
1908
1915
1919
1939
1937
1908
1906
1911
1911
1927
1917
1915
1917
1913
1912
1918
1918
1921
1914
1917
1917
1920
1924
1924
1924
1924
1933
1928
1914
1914
1915
1924
1915
1910
1917
1923
1922
1925
1934
1935
1928
1923
1921
1925
1923
1918
1918
1915
1942
1924
1937
1929
1933
1922
1921
1919
1914
1912
1903
1929
1929
1919
1923
1933
1932
1918
1914
1918
1921
1916
1930
1924
1925
1918
1924
1933
1923
1922
1917
1920
1925
1931
1915
1912
1915
1911
1915
1908
1912
1919
1913
1910
1910
1913
1917
1919
1918
1918
1915
1913
1917
1929
1934
1931
1922
1917
1918
1922
1921
1915
1922
1934
1930
1907
1902
1904
1922
1913
1920
1928
1934
1918
1910
1924
1925
1920
1929
1911
1906
1916
1912
1912
1914
1912
1920
1933
1932
1916
1914
1912
1929
1915
1922
1923
1926
1918
1916
1930
1925
1925
1919
1915
1929
1931
1927
1921
1931
1921
1919
1926
1929
1920
1928
1936
1932
1928
1943
1931
1939
1933
1933
1933
1933
1920
1919
1912
1927
1933
1923
1939
1948
1925
1920
1919
1929
1929
1919
1926
1915
1917
1915
1907
1919
1922
1924
1931
1919
1923
1921
1933
1921
1925
1938
1934
1932
1914
1912
1906
1929
1929
1920
1929
1921
1931
1913
1926
1925
1927
1923
1912
1917
1928
1935
1910
1911
1905
1919
1927
1916
1925
1925
1920
1929
1929
1939
1927
1923
1922
1915
1918
1906
1935
1933
1940
1942
1916
1910
1923
1909
1928
1928
1923
1931
1928
1925
1915
1908
1925
1938
1938
1922
1925
1920
1925
1934
1905
1920
1916
1929
1926
1918
1906
1902
1905
1907
1908
1912
1912
1914
1916
1918
1916
1911
1928
1914
1917
1933
1937
1933
1927
1930
1931
1930
1926
1919
1914
1918
1916
1922
1934
1946
1940
1928
1940
1930
1931
1928
1922
1928
1925
1917
1932
1931
1923
1917
1917
1922
1909
1922
1924
1925
1920
1921
1922
1926
1922
1922
1921
1922
1933
1919
1925
1929
1925
1915
1915
1915
1915
1924
1933
1925
1917
1911
1929
1929
1916
1918
1918
1928
1917
1921
1916
1916
1920
1925
1920
1911
1931
1934
1932
1937
1930
1934
1911
1921
1942
1939
1931
1923
1926
1913
1913
1913
1918
1919
1919
1919
1927
1920
1920
1920
1925
1918
1923
1922
1923
1929
1925
1927
1928
1916
1917
1929
1922
1927
1928
1918
1923
1928
1928
1917
1924
1917
1912
1905
1904
1912
1904
1917
1933
1922
1917
1917
1924
1918
1918
1918
1930
1933
1929
1931
1933
1914
1914
1923
1923
1923
1906
1912
1903
1926
1927
1933
1907
1914
1920
1946
1923
1924
1922
1928
1921
1921
1916
1922
1918
1918
1918
1917
1917
1917
1911
1911
1914
1915
1931
1931
1918
1910
1909
1935
1930
1934
1930
1933
1904
1932
1927
1938
1932
1930
1916
1925
1936
1931
1931
1931
1931
1929
1930
1931
1922
1926
1932
1927
1918
1931
1910
1920
1910
1909
1919
1926
1919
1914
1924
1926
1932
1932
1932
1927
1921
1913
1914
1930
1906
1906
1936
1925
1915
1918
1918
1905
1914
1917
1916
1912
1924
1920
1924
1929
1923
1925
1921
1922
1913
1912
1919
1919
1919
1919
1929
1921
1921
1930
1902
1907
1918
1928
1928
1928
1928
1928
1924
1914
1912
1920
1910
1911
1905
1902
1919
1918
1925
1909
1922
1916
1908
1902
1922
1926
1928
1933
1943
1940
1925
1925
1925
1924
1918
1921
1914
1909
1917
1926
1931
1933
1921
1910
1930
1937
1935
1934
1929
1922
1924
1920
1920
1920
1918
1923
1931
1926
1928
1911
1914
1910
1925
1925
1917
1912
1925
1921
1913
1915
1909
1912
1916
1922
1918
1908
1911
1915
1914
1911
1908
1929
1938
1940
1943
1921
1923
1917
1920
1923
1922
1923
1918
1925
1919
1915
1927
1916
1923
1898
1923
1918
1924
1918
1919
1923
1938
1926
1940
1928
1914
1910
1909
1924
1919
1909
1904
1911
1911
1920
1925
1919
1926
1917
1912
1920
1930
1928
1922
1930
1932
1913
1918
1912
1921
1921
1913
1923
1921
1919
1921
1924
1918
1931
1919
1919
1928
1926
1917
1925
1925
1925
1916
1920
1912
1911
1916
1934
1930
1919
1911
1911
1934
1922
1926
1922
1901
1904
1900
1928
1926
1926
1926
1926
1926
1938
1938
1917
1922
1929
1917
1914
1923
1925
1914
1921
1914
1928
1909
1909
1905
1911
1907
1914
1923
1924
1929
1915
1915
1915
1913
1916
1927
1931
1920
1927
1923
1925
1906
1914
1921
1921
1926
1917
1917
1918
1929
1933
1927
1918
1922
1927
1920
1916
1914
1953
1953
1953
1924
1929
1921
1927
1934
1924
1929
1925
1920
1914
1914
1931
1917
1920
1922
1920
1914
1929
1919
1934
1925
1917
1925
1907
1911
1912
1915
1918
1926
1907
1912
1923
1909
1928
1909
1927
1928
1929
1911
1913
1923
1928
1923
1915
1930
1912
1921
1930
1914
1924
1934
1909
1931
1927
1927
1910
1927
1916
1923
1914
1918
1914
1939
1935
1935
1935
1925
1923
1924
1928
1945
1928
1936
1935
1930
1941
1911
1919
1908
1915
1907
1919
1913
1914
1912
1924
1926
1936
1930
1922
1927
1916
1920
1929
1920
1923
1922
1931
1916
1916
1926
1929
1921
1932
1932
1929
1925
1926
1928
1923
1918
1927
1911
1912
1912
1909
1911
1929
1918
1922
1921
1914
1921
1918
1914
1923
1923
1940
1916
1915
1932
1920
1916
1907
1910
1910
1920
1915
1922
1924
1940
1932
1935
1936
1937
1914
1913
1929
1928
1927
1932
1921
1934
1931
1916
1922
1918
1926
1933
1916
1915
1920
1924
1923
1924
1922
1918
1932
1924
1928
1931
1936
1927
1919
1912
1912
1914
1915
1908
1915
1921
1914
1911
1913
1933
1921
1924
1915
1906
1906
1950
1946
1908
1916
1925
1918
1915
1907
1915
1928
1930
1914
1935
1917
1917
1917
1925
1932
1922
1931
1924
1931
1922
1924
1939
1927
1927
1927
1911
1908
1907
1921
1919
1921
1923
1920
1910
1928
1929
1926
1923
1929
1937
1935
1918
1918
1916
1929
1912
1916
1911
1914
1907
1939
1933
1937
1910
1922
1929
1912
1914
1925
1923
1908
1913
1907
1935
1932
1923
1925
1916
1902
1932
1926
1903
1907
1907
1907
1919
1909
1909
1910
1917
1909
1928
1931
1945
1939
1916
1908
1937
1925
1925
1931
1910
1935
1920
1930
1920
1904
1918
1912
1910
1926
1921
1921
1919
1926
1917
1929
1920
1919
1918
1927
1914
1918
1922
1922
1926
1921
1921
1922
1912
1922
1917
1921
1915
1925
1925
1923
1929
1930
1936
1929
1922
1914
1914
1914
1911
1926
1927
1917
1911
1926
1926
1920
1931
1927
1927
1927
1927
1927
1910
1917
1930
1925
1925
1918
1918
1925
1925
1922
1924
1926
1909
1918
1920
1918
1911
1913
1932
1923
1931
1922
1933
1906
1908
1920
1923
1923
1923
1935
1935
1920
1933
1933
1909
1912
1921
1911
1911
1917
1930
1937
1916
1912
1928
1922
1914
1911
1916
1918
1950
1939
1921
1915
1925
1901
1927
1926
1915
1930
1918
1921
1925
1931
1926
1929
1929
1929
1916
1904
1916
1929
1934
1931
1942
1942
1918
1917
1931
1913
1917
1908
1914
1912
1902
1903
1921
1914
1919
1910
1922
1912
1913
1918
1927
1915
1920
1920
1927
1929
1928
1915
1918
1914
1915
1912
1922
1921
1902
1900
1906
1902
1925
1924
1913
1917
1917
1928
1923
1909
1923
1923
1919
1931
1926
1923
1927
1921
1911
1933
1924
1917
1918
1915
1920
1924
1924
1911
1933
1928
1925
1930
1928
1919
1925
1932
1925
1922
1911
1939
1933
1915
1921
1916
1924
1924
1924
1933
1921
1921
1921
1917
1917
1922
1914
1926
1932
1932
1932
1932
1930
1928
1928
1932
1919
1924
1925
1917
1939
1950
1936
1917
1930
1923
1934
1918
1921
1928
1929
1931
1922
1926
1919
1915
1919
1920
1924
1913
1913
1933
1911
1925
1920
1933
1927
1926
1926
1910
1911
1909
1909
1934
1923
1922
1928
1930
1924
1930
1930
1933
1925
1922
1921
1921
1916
1928
1927
1928
1926
1927
1925
1917
1918
1911
1909
1930
1933
1920
1926
1925
1916
1922
1928
1910
1913
1926
1933
1915
1915
1922
1918
1915
1921
1907
1917
1910
1942
1939
1927
1931
1914
1919
1911
1918
1933
1926
1924
1916
1915
1920
1911
1919
1924
1924
1938
1922
1925
1926
1911
1925
1924
1924
1912
1918
1913
1910
1919
1926
1930
1930
1915
1918
1909
1918
1931
1923
1923
1923
1923
1923
1915
1920
1908
1926
1927
1929
1933
1914
1914
1933
1933
1929
1927
1928
1925
1928
1915
1904
1913
1921
1926
1923
1923
1931
1938
1920
1912
1916
1919
1918
1929
1918
1926
1920
1924
1924
1925
1925
1925
1923
1917
1934
1920
1925
1921
1926
1916
1924
1916
1914
1911
1906
1908
1931
1924
1924
1920
1913
1907
1939
1926
1926
1926
1917
1918
1915
1913
1915
1916
1933
1939
1936
1936
1920
1914
1928
1923
1939
1943
1924
1923
1924
1915
1915
1915
1915
1915
1912
1914
1925
1915
1918
1923
1923
1923
1907
1939
1940
1927
1930
1926
1924
1909
1921
1926
1920
1936
1937
1926
1925
1917
1921
1921
1912
1932
1929
1927
1924
1930
1925
1936
1925
1919
1925
1920
1912
1913
1926
1923
1920
1922
1910
1915
1919
1922
1929
1919
1920
1923
1926
1921
1935
1918
1910
1918
1922
1911
1911
1909
1911
1925
1934
1923
1932
1920
1920
1906
1911
1905
1905
1917
1919
1923
1922
1915
1922
1926
1919
1927
1923
1934
1919
1909
1922
1922
1929
1926
1928
1947
1939
1922
1921
1919
1937
1939
1937
1913
1917
1913
1930
1928
1924
1933
1916
1918
1918
1909
1937
1932
1920
1920
1920
1915
1906
1906
1910
1932
1926
1922
1917
1916
1915
1918
1911
1916
1913
1914
1912
1924
1934
1933
1931
1933
1925
1910
1923
1908
1926
1925
1925
1925
1925
1925
1916
1912
1912
1918
1914
1919
1919
1916
1913
1925
1908
1912
1912
1924
1915
1914
1918
1914
1914
1919
1931
1934
1914
1910
1910
1918
1933
1932
1900
1906
1917
1913
1907
1910
1908
1926
1925
1926
1920
1921
1914
1912
1910
1908
1912
1916
1902
1903
1936
1914
1940
1929
1924
1921
1914
1910
1925
1912
1917
1918
1903
1916
1914
1928
1938
1907
1914
1907
1904
1920
1906
1919
1926
1915
1920
1917
1924
1923
1916
1910
1917
1911
1910
1903
1913
1906
1896
1912
1910
1910
1923
1923
1930
1935
1936
1921
1917
1928
1943
1939
1915
1915
1916
1924
1920
1916
1930
1921
1929
1918
1916
1909
1933
1913
1914
1920
1919
1919
1920
1928
1928
1920
1914
1920
1914
1920
1911
1922
1926
1930
1924
1917
1933
1925
1925
1913
1916
1918
1921
1937
1939
1929
1909
1921
1920
1912
1917
1917
1928
1922
1910
1929
1926
1925
1918
1929
1928
1914
1917
1931
1920
1931
1915
1913
1917
1916
1927
1926
1922
1935
1934
1935
1933
1936
1924
1926
1938
1909
1908
1910
1909
1914
1924
1921
1926
1923
1932
1919
1926
1919
1923
1917
1914
1932
1933
1940
1928
1925
1921
1923
1923
1917
1919
1913
1916
1915
1915
1926
1923
1917
1911
1917
1922
1903
1905
1908
1911
1915
1923
1918
1940
1931
1908
1908
1909
1911
1918
1914
1928
1928
1930
1947
1938
1949
1908
1907
1920
1920
1912
1936
1921
1925
1925
1925
1918
1909
1912
1916
1911
1912
1915
1917
1912
1932
1938
1923
1936
1926
1937
1919
1930
1912
1911
1914
1925
1919
1907
1922
1924
1934
1922
1934
1933
1918
1912
1923
1933
1936
1915
1917
1926
1913
1921
1917
1919
1921
1916
1916
1907
1921
1937
1934
1917
1918
1930
1926
1917
1922
1932
1940
1926
1927
1927
1937
1930
1931
1933
1919
1925
1924
1932
1926
1906
1920
1922
1909
1914
1919
1917
1925
1926
1932
1943
1929
1906
1935
1937
1938
1911
1940
1924
1934
1930
1899
1911
1924
1926
1923
1919
1919
1905
1916
1905
1905
1909
1928
1923
1908
1914
1926
1937
1911
1919
1915
1912
1916
1913
1912
1916
1916
1919
1930
1926
1929
1928
1923
1918
1909
1909
1909
1922
1919
1927
1919
1913
1917
1918
1920
1912
1920
1927
1923
1922
1934
1924
1922
1932
1934
1930
1926
1926
1920
1920
1920
1920
1906
1910
1928
1917
1924
1935
1941
1925
1920
1913
1911
1921
1905
1906
1933
1920
1926
1921
1927
1916
1908
1919
1919
1920
1917
1916
1924
1915
1910
1916
1922
1922
1918
1929
1934
1934
1921
1926
1932
1923
1922
1945
1933
1919
1939
1937
1919
1934
1923
1917
1904
1915
1904
1901
1907
1903
1913
1913
1928
1913
1908
1908
1905
1915
1908
1920
1920
1918
1917
1928
1936
1921
1918
1918
1917
1927
1914
1914
1908
1913
1916
1907
1905
1910
1907
1919
1919
1919
1912
1916
1923
1921
1915
1908
1917
1917
1913
1917
1919
1924
1922
1909
1933
1931
1911
1942
1928
1920
1921
1920
1924
1923
1935
1935
1935
1904
1904
1938
1921
1928
1928
1916
1909
1912
1918
1926
1923
1916
1921
1916
1925
1915
1908
1920
1912
1922
1922
1908
1911
1911
1911
1911
1930
1909
1920
1939
1926
1909
1923
1923
1930
1926
1918
1918
1945
1938
1932
1913
1913
1913
1914
1945
1935
1929
1939
1920
1931
1914
1919
1919
1912
1920
1932
1927
1945
1934
1928
1941
1916
1916
1914
1907
1921
1921
1928
1898
1903
1942
1943
1923
1940
1919
1919
1933
1926
1926
1919
1926
1936
1913
1913
1913
1915
1913
1928
1923
1909
1934
1907
1909
1914
1915
1928
1913
1926
1927
1919
1919
1919
1928
1928
1933
1909
1919
1923
1914
1914
1914
1910
1923
1928
1923
1932
1909
1903
1922
1912
1908
1922
1918
1930
1923
1918
1928
1938
1940
1927
1930
1931
1926
1918
1926
1918
1934
1932
1922
1936
1936
1899
1922
1912
1915
1941
1926
1936
1924
1920
1936
1930
1930
1939
1942
1917
1927
1930
1936
1940
1927
1935
1935
1920
1923
1925
1919
1921
1926
1931
1924
1911
1917
1938
1937
1925
1927
1943
1930
1933
1918
1930
1946
1929
1918
1926
1916
1920
1927
1928
1928
1919
1920
1915
1926
1934
1933
1919
1921
1922
1915
1920
1922
1922
1912
1924
1918
1917
1915
1913
1926
1925
1911
1930
1924
1916
1912
1938
1940
1943
1945
1935
1928
1920
1919
1929
1916
1922
1920
1927
1914
1929
1925
1932
1931
1930
1926
1931
1936
1935
1914
1916
1945
1928
1905
1911
1915
1918
1925
1922
1923
1924
1918
1933
1936
1927
1924
1910
1928
1913
1918
1910
1910
1910
1932
1924
1927
1926
1926
1924
1924
1915
1906
1924
1937
1919
1915
1918
1916
1924
1920
1936
1927
1933
1941
1941
1916
1917
1909
1915
1932
1937
1931
1924
1944
1928
1924
1930
1930
1930
1918
1930
1924
1924
1933
1918
1902
1923
1929
1923
1906
1908
1929
1923
1908
1900
1912
1917
1913
1925
1915
1913
1925
1929
1925
1930
1923
1935
1947
1907
1911
1916
1915
1927
1927
1926
1934
1904
1915
1906
1903
1906
1906
1906
1906
1906
1913
1913
1915
1922
1922
1913
1919
1932
1926
1929
1919
1922
1922
1928
1918
1927
1927
1924
1920
1924
1920
1926
1921
1922
1921
1928
1937
1922
1917
1916
1919
1917
1918
1924
1930
1930
1919
1922
1921
1927
1922
1921
1916
1924
1929
1928
1931
1924
1916
1919
1918
1940
1933
1923
1923
1919
1920
1924
1918
1920
1907
1915
1927
1927
1907
1907
1907
1919
1922
1920
1920
1914
1914
1914
1916
1921
1916
1917
1909
1920
1912
1911
1916
1927
1923
1924
1921
1925
1923
1930
1928
1924
1927
1940
1941
1931
1929
1926
1934
1923
1922
1922
1941
1934
1928
1905
1938
1923
1918
1916
1938
1923
1930
1916
1918
1924
1923
1927
1928
1919
1915
1940
1929
1935
1934
1921
1925
1918
1918
1919
1919
1917
1935
1935
1927
1920
1928
1916
1922
1932
1921
1925
1932
1918
1915
1916
1908
1907
1912
1917
1919
1921
1925
1916
1919
1921
1929
1903
1904
1900
1906
1926
1927
1920
1924
1919
1915
1913
1932
1936
1932
1926
1923
1932
1924
1910
1919
1917
1947
1943
1924
1929
1912
1932
1926
1931
1927
1917
1918
1924
1906
1915
1920
1927
1919
1922
1940
1926
1923
1932
1923
1934
1928
1924
1920
1918
1917
1928
1921
1921
1934
1933
1931
1912
1918
1915
1921
1918
1924
1927
1912
1926
1911
1910
1925
1913
1914
1917
1914
1918
1911
1922
1916
1923
1912
1924
1918
1918
1926
1912
1924
1924
1932
1920
1918
1917
1929
1929
1926
1926
1930
1923
1928
1930
1908
1912
1910
1915
1912
1924
1919
1936
1913
1917
1913
1911
1915
1905
1923
1914
1936
1936
1923
1923
1921
1913
1919
1916
1923
1918
1927
1921
1909
1924
1910
1921
1933
1929
1924
1928
1928
1936
1934
1934
1934
1920
1938
1914
1922
1920
1916
1909
1922
1924
1913
1919
1932
1932
1920
1904
1906
1907
1924
1929
1929
1908
1908
1908
1930
1901
1911
1940
1936
1904
1914
1929
1925
1925
1917
1919
1932
1931
1936
1913
1924
1918
1915
1924
1929
1926
1922
1921
1928
1909
1909
1909
1909
1937
1922
1917
1939
1937
1922
1907
1936
1914
1910
1918
1927
1924
1923
1922
1919
1913
1921
1934
1923
1917
1936
1936
1941
1934
1927
1941
1939
1926
1927
1930
1930
1918
1910
1910
1905
1905
1924
1922
1929
1900
1917
1931
1921
1924
1933
1920
1935
1925
1922
1924
1933
1933
1943
1926
1926
1931
1926
1916
1919
1910
1940
1922
1919
1926
1919
1927
1924
1919
1931
1936
1927
1926
1915
1906
1924
1920
1925
1912
1913
1913
1909
1908
1924
1914
1914
1919
1914
1919
1914
1920
1927
1927
1903
1903
1920
1931
1921
1904
1904
1903
1913
1905
1920
1917
1916
1922
1908
1926
1935
1939
1945
1928
1923
1924
1923
1933
1932
1930
1916
1916
1918
1916
1912
1921
1915
1912
1919
1926
1914
1909
1927
1925
1936
1942
1932
1928
1907
1908
1922
1922
1934
1925
1927
1919
1920
1921
1916
1931
1928
1918
1927
1928
1927
1933
1924
1934
1930
1940
1932
1930
1925
1905
1911
1922
1930
1912
1928
1926
1921
1926
1919
1919
1919
1929
1929
1929
1916
1913
1915
1927
1922
1936
1928
1933
1920
1916
1937
1935
1917
1913
1911
1929
1924
1925
1924
1925
1928
1928
1908
1917
1913
1918
1921
1915
1926
1911
1916
1918
1915
1915
1915
1931
1938
1925
1919
1915
1926
1919
1950
1950
1938
1915
1911
1929
1924
1922
1916
1925
1920
1916
1917
1916
1915
1938
1920
1924
1918
1934
1931
1935
1939
1916
1925
1921
1925
1915
1921
1917
1911
1918
1915
1920
1913
1931
1924
1922
1937
1920
1918
1912
1924
1923
1924
1915
1912
1925
1919
1934
1932
1933
1930
1927
1926
1919
1924
1920
1913
1921
1918
1912
1918
1909
1924
1927
1937
1915
1909
1926
1922
1929
1935
1940
1925
1920
1923
1917
1931
1918
1921
1918
1926
1924
1931
1928
1914
1920
1926
1930
1924
1916
1918
1931
1910
1923
1910
1922
1924
1919
1919
1919
1928
1933
1917
1929
1930
1929
1934
1929
1917
1917
1929
1918
1925
1931
1923
1931
1926
1921
1921
1921
1921
1921
1921
1921
1909
1906
1915
1919
1922
1917
1916
1924
1919
1918
1948
1948
1925
1924
1924
1922
1917
1918
1921
1931
1915
1917
1927
1927
1919
1925
1914
1916
1924
1929
1926
1917
1920
1928
1925
1929
1927
1920
1935
1940
1940
1912
1917
1910
1929
1916
1923
1923
1930
1931
1918
1912
1915
1920
1914
1919
1923
1926
1922
1905
1905
1941
1924
1923
1915
1932
1927
1923
1918
1923
1919
1918
1918
1933
1917
1908
1912
1907
1943
1945
1949
1906
1923
1923
1923
1928
1921
1927
1915
1913
1919
1934
1930
1931
1928
1925
1925
1905
1917
1927
1924
1924
1920
1919
1925
1910
1917
1923
1930
1908
1908
1910
1911
1919
1914
1921
1923
1912
1924
1918
1918
1918
1913
1917
1913
1919
1925
1926
1939
1932
1924
1918
1926
1936
1940
1940
1925
1927
1933
1934
1914
1919
1910
1906
1911
1922
1928
1933
1927
1932
1931
1932
1926
1924
1908
1932
1940
1936
1914
1921
1920
1914
1913
1910
1916
1909
1920
1915
1923
1927
1924
1924
1907
1906
1929
1917
1916
1917
1916
1916
1917
1916
1934
1922
1904
1902
1924
1918
1914
1914
1918
1905
1904
1920
1924
1923
1928
1922
1920
1925
1920
1920
1905
1905
1910
1910
1914
1924
1920
1918
1918
1918
1910
1910
1910
1910
1914
1921
1919
1926
1916
1915
1929
1919
1913
1937
1938
1917
1917
1927
1919
1916
1915
1923
1916
1927
1919
1917
1918
1917
1928
1927
1926
1927
1919
1921
1910
1912
1913
1920
1906
1908
1912
1912
1927
1924
1923
1914
1921
1916
1923
1922
1919
1925
1932
1928
1918
1906
1908
1918
1933
1924
1931
1931
1933
1925
1910
1922
1924
1920
1912
1916
1919
1924
1924
1924
1925
1927
1931
1920
1914
1921
1920
1931
1931
1928
1926
1929
1933
1934
1940
1940
1910
1907
1930
1915
1916
1918
1916
1925
1926
1914
1923
1930
1916
1924
1917
1920
1923
1928
1917
1921
1918
1923
1916
1919
1917
1923
1914
1939
1932
1940
1914
1918
1916
1913
1916
1918
1913
1921
1926
1933
1946
1915
1916
1921
1929
1925
1930
1938
1915
1925
1917
1929
1919
1929
1923
1921
1914
1906
1906
1906
1912
1914
1929
1915
1916
1913
1937
1929
1922
1922
1918
1920
1915
1926
1926
1927
1925
1925
1925
1926
1927
1916
1918
1935
1933
1934
1909
1914
1915
1906
1923
1925
1922
1921
1926
1927
1943
1930
1921
1918
1924
1922
1923
1917
1922
1921
1925
1923
1924
1924
1925
1926
1917
1919
1929
1931
1930
1927
1929
1919
1916
1916
1916
1916
1918
1921
1914
1928
1932
1928
1919
1919
1916
1914
1925
1932
1919
1924
1899
1923
1929
1922
1909
1915
1915
1905
1915
1919
1924
1925
1933
1924
1929
1918
1928
1934
1918
1931
1933
1932
1927
1927
1938
1906
1927
1918
1928
1930
1929
1928
1928
1900
1909
1924
1924
1924
1924
1924
1941
1930
1930
1929
1935
1953
1948
1938
1940
1940
1937
1936
1924
1926
1905
1912
1911
1919
1916
1939
1926
1933
1919
1927
1919
1925
1913
1920
1914
1909
1914
1923
1914
1923
1914
1919
1924
1910
1906
1937
1943
1930
1914
1925
1912
1926
1919
1917
1917
1917
1917
1917
1923
1928
1924
1910
1926
1924
1919
1931
1943
1929
1918
1911
1937
1916
1929
1913
1917
1910
1913
1921
1913
1926
1928
1926
1926
1932
1937
1939
1929
1916
1921
1907
1938
1916
1922
1910
1913
1921
1914
1920
1916
1921
1918
1923
1923
1923
1944
1940
1947
1925
1919
1917
1918
1918
1923
1918
1923
1919
1915
1930
1937
1920
1923
1924
1918
1908
1937
1921
1922
1911
1933
1934
1923
1928
1909
1909
1904
1916
1912
1937
1943
1934
1944
1935
1914
1935
1927
1936
1914
1922
1938
1944
1909
1926
1924
1925
1924
1937
1926
1927
1943
1931
1929
1922
1907
1922
1920
1922
1930
1942
1942
1923
1926
1919
1911
1911
1928
1915
1929
1928
1930
1907
1927
1921
1920
1910
1941
1937
1927
1928
1925
1927
1923
1930
1919
1924
1933
1919
1929
1920
1915
1927
1926
1935
1929
1930
1925
1913
1916
1922
1925
1915
1915
1915
1915
1913
1917
1917
1920
1925
1917
1917
1921
1922
1945
1949
1939
1934
1929
1930
1917
1917
1926
1915
1929
1934
1926
1923
1929
1926
1915
1924
1929
1926
1918
1923
1926
1928
1923
1923
1931
1934
1921
1918
1920
1913
1921
1925
1924
1909
1929
1927
1921
1914
1936
1932
1930
1911
1913
1936
1940
1922
1932
1932
1936
1933
1918
1908
1945
1951
1946
1924
1923
1917
1929
1918
1914
1920
1918
1919
1917
1912
1912
1912
1930
1919
1924
1909
1908
1910
1913
1913
1933
1916
1919
1910
1909
1926
1922
1918
1929
1919
1922
1935
1921
1939
1933
1919
1913
1914
1927
1918
1914
1916
1909
1923
1929
1939
1928
1934
1922
1926
1927
1913
1910
1916
1949
1938
1924
1924
1930
1921
1916
1932
1925
1933
1942
1922
1925
1936
1939
1940
1922
1911
1906
1906
1906
1909
1921
1920
1916
1916
1916
1916
1918
1916
1920
1929
1930
1938
1937
1940
1928
1925
1924
1916
1923
1934
1915
1920
1910
1908
1908
1916
1922
1921
1914
1913
1916
1915
1913
1913
1935
1925
1931
1927
1936
1932
1914
1918
1920
1918
1923
1923
1923
1917
1926
1931
1925
1922
1928
1911
1911
1921
1924
1925
1921
1930
1935
1929
1930
1924
1915
1916
1916
1914
1919
1924
1931
1922
1918
1904
1922
1921
1923
1916
1925
1915
1906
1924
1920
1921
1923
1930
1908
1918
1914
1914
1914
1916
1914
1917
1916
1922
1933
1932
1915
1917
1920
1922
1931
1918
1919
1921
1940
1940
1915
1910
1917
1908
1918
1906
1910
1922
1920
1916
1925
1921
1918
1923
1925
1914
1920
1922
1944
1934
1942
1911
1922
1920
1916
1933
1926
1945
1943
1943
1943
1920
1933
1916
1925
1916
1932
1930
1937
1920
1907
1917
1922
1916
1925
1916
1916
1939
1932
1931
1909
1924
1912
1939
1935
1920
1914
1906
1907
1907
1920
1920
1925
1905
1909
1910
1920
1919
1918
1930
1928
1923
1935
1920
1925
1933
1932
1930
1940
1931
1919
1916
1916
1918
1918
1921
1912
1912
1913
1916
1910
1921
1911
1923
1920
1916
1925
1926
1916
1919
1907
1907
1905
1935
1936
1926
1937
1910
1934
1934
1934
1934
1918
1916
1924
1914
1921
1927
1916
1910
1937
1937
1922
1924
1917
1918
1925
1917
1920
1931
1924
1922
1914
1924
1919
1910
1920
1918
1931
1915
1934
1922
1922
1910
1909
1933
1920
1909
1916
1922
1928
1930
1925
1932
1922
1917
1930
1922
1932
1910
1910
1921
1931
1931
1911
1919
1925
1927
1917
1910
1926
1926
1923
1917
1920
1917
1920
1919
1911
1930
1944
1930
1920
1931
1917
1917
1921
1911
1923
1915
1922
1925
1919
1928
1924
1918
1923
1926
1917
1930
1930
1930
1912
1908
1913
1914
1922
1924
1933
1934
1931
1920
1923
1925
1924
1911
1911
1907
1913
1925
1906
1913
1924
1945
1935
1930
1930
1931
1909
1927
1939
1928
1922
1916
1923
1930
1927
1918
1930
1936
1925
1916
1911
1919
1925
1923
1918
1912
1924
1912
1914
1929
1934
1941
1939
1936
1947
1944
1943
1917
1918
1910
1940
1934
1926
1925
1931
1917
1921
1915
1930
1925
1928
1931
1937
1948
1923
1924
1930
1929
1937
1924
1914
1925
1935
1926
1926
1926
1921
1913
1913
1916
1925
1912
1922
1930
1929
1931
1931
1924
1931
1920
1912
1912
1925
1918
1936
1918
1918
1926
1924
1923
1933
1921
1911
1911
1932
1922
1920
1918
1912
1912
1912
1919
1918
1936
1924
1923
1929
1916
1931
1919
1916
1920
1924
1922
1926
1929
1934
1936
1930
1929
1924
1926
1931
1924
1924
1924
1932
1926
1926
1934
1918
1906
1921
1918
1929
1925
1925
1928
1923
1927
1937
1925
1923
1914
1920
1933
1940
1926
1913
1922
1915
1916
1915
1915
1922
1925
1930
1928
1912
1916
1920
1918
1922
1913
1928
1924
1922
1927
1924
1921
1929
1924
1931
1914
1934
1927
1926
1916
1911
1915
1923
1927
1921
1913
1922
1917
1908
1922
1909
1914
1916
1921
1921
1912
1927
1916
1921
1923
1915
1918
1911
1924
1929
1935
1910
1914
1914
1914
1920
1915
1928
1914
1933
1905
1930
1916
1934
1931
1939
1930
1925
1915
1933
1933
1933
1933
1921
1925
1922
1926
1908
1906
1907
1924
1917
1930
1919
1913
1919
1920
1917
1920
1912
1918
1928
1908
1906
1933
1919
1923
1933
1931
1916
1905
1924
1916
1925
1925
1909
1907
1908
1911
1909
1918
1923
1913
1917
1925
1922
1909
1921
1916
1914
1905
1915
1920
1925
1925
1915
1914
1908
1930
1905
1923
1925
1922
1920
1930
1929
1933
1912
1933
1923
1922
1929
1912
1904
1908
1910
1911
1915
1931
1918
1920
1926
1919
1916
1924
1919
1917
1921
1931
1948
1917
1910
1920
1930
1930
1918
1919
1917
1925
1926
1916
1916
1926
1929
1920
1928
1931
1941
1913
1930
1904
1910
1931
1927
1910
1921
1917
1924
1919
1923
1911
1916
1912
1922
1920
1918
1908
1909
1910
1924
1912
1921
1922
1933
1919
1922
1914
1920
1934
1928
1916
1925
1928
1929
1936
1916
1911
1919
1908
1910
1913
1920
1907
1908
1929
1917
1934
1918
1918
1918
1918
1918
1918
1921
1934
1939
1931
1918
1912
1924
1920
1931
1920
1913
1913
1913
1924
1907
1926
1919
1931
1926
1917
1908
1913
1931
1925
1926
1917
1916
1924
1922
1912
1917
1929
1912
1907
1906
1935
1907
1914
1924
1923
1917
1910
1912
1920
1939
1909
1912
1919
1916
1922
1926
1929
1914
1916
1912
1911
1919
1915
1927
1924
1917
1918
1914
1916
1938
1923
1918
1934
1927
1933
1929
1925
1932
1932
1930
1920
1936
1932
1930
1926
1913
1917
1920
1934
1930
1913
1912
1917
1928
1910
1909
1908
1934
1921
1933
1921
1929
1938
1925
1921
1917
1908
1922
1924
1928
1928
1914
1929
1918
1928
1930
1931
1929
1918
1919
1923
1920
1910
1939
1931
1928
1925
1911
1924
1911
1919
1918
1920
1923
1937
1937
1937
1937
1940
1928
1917
1925
1917
1905
1913
1909
1929
1923
1935
1934
1910
1918
1922
1922
1922
1912
1912
1907
1923
1920
1926
1923
1916
1921
1918
1921
1938
1911
1900
1903
1929
1924
1918
1922
1917
1926
1905
1913
1911
1906
1919
1918
1914
1929
1935
1916
1915
1919
1939
1945
1934
1945
1933
1926
1919
1930
1927
1942
1916
1915
1921
1931
1935
1947
1936
1927
1909
1922
1939
1929
1910
1907
1910
1913
1920
1912
1911
1938
1940
1927
1934
1932
1918
1922
1922
1912
1916
1916
1916
1916
1916
1922
1927
1929
1941
1933
1930
1926
1917
1931
1937
1920
1917
1910
1907
1912
1928
1927
1922
1920
1925
1908
1917
1925
1920
1916
1917
1914
1919
1935
1938
1941
1927
1928
1921
1930
1924
1928
1908
1907
1917
1913
1914
1926
1915
1908
1922
1921
1913
1929
1926
1921
1922
1922
1908
1921
1921
1921
1918
1912
1934
1928
1927
1915
1926
1922
1924
1917
1915
1930
1925
1907
1909
1911
1916
1911
1919
1915
1918
1918
1937
1929
1926
1926
1926
1919
1919
1920
1907
1927
1929
1932
1931
1936
1929
1921
1928
1927
1934
1911
1913
1914
1905
1915
1918
1916
1915
1926
1913
1929
1905
1908
1905
1915
1915
1938
1925
1928
1912
1917
1928
1930
1933
1925
1932
1925
1916
1916
1906
1906
1906
1910
1906
1913
1910
1923
1931
1932
1933
1914
1919
1915
1916
1924
1938
1936
1932
1907
1933
1930
1925
1909
1929
1917
1916
1923
1915
1914
1925
1920
1925
1921
1934
1923
1933
1918
1919
1927
1914
1918
1903
1912
1911
1915
1904
1910
1907
1910
1914
1908
1913
1916
1930
1930
1930
1932
1919
1919
1941
1932
1935
1931
1924
1918
1925
1921
1916
1936
1939
1921
1921
1914
1917
1921
1913
1928
1923
1929
1918
1925
1918
1924
1921
1928
1925
1925
1917
1924
1919
1925
1919
1919
1915
1917
1929
1936
1945
1920
1921
1912
1921
1935
1939
1930
1914
1906
1903
1930
1919
1939
1939
1930
1944
1913
1921
1917
1915
1915
1924
1929
1924
1938
1924
1933
1924
1924
1925
1935
1931
1935
1924
1914
1922
1914
1923
1911
1910
1909
1917
1908
1908
1921
1935
1910
1931
1928
1927
1940
1940
1929
1907
1915
1903
1923
1918
1907
1915
1912
1925
1919
1924
1918
1916
1920
1910
1920
1930
1922
1922
1928
1924
1923
1927
1919
1911
1913
1923
1909
1909
1922
1931
1919
1916
1901
1925
1924
1916
1923
1917
1934
1934
1920
1918
1921
1916
1921
1922
1928
1918
1923
1940
1927
1915
1915
1913
1919
1917
1920
1928
1920
1928
1920
1920
1932
1918
1928
1925
1929
1923
1928
1932
1909
1919
1906
1928
1925
1913
1928
1926
1931
1925
1918
1933
1912
1917
1917
1919
1907
1927
1918
1912
1919
1920
1917
1912
1912
1914
1912
1919
1919
1915
1920
1920
1929
1938
1930
1914
1922
1920
1920
1921
1906
1912
1914
1926
1913
1920
1926
1922
1915
1926
1914
1914
1908
1925
1938
1941
1909
1910
1909
1909
1916
1933
1934
1897
1933
1926
1935
1927
1930
1933
1910
1910
1916
1920
1924
1920
1925
1919
1929
1908
1913
1933
1924
1932
1921
1921
1929
1916
1911
1915
1931
1919
1910
1918
1920
1914
1920
1922
1921
1921
1925
1921
1913
1919
1912
1931
1931
1918
1925
1926
1941
1947
1930
1939
1926
1913
1923
1917
1915
1923
1926
1918
1922
1915
1921
1921
1921
1923
1918
1918
1918
1918
1918
1917
1910
1904
1905
1913
1924
1920
1917
1927
1918
1914
1913
1916
1923
1921
1914
1922
1934
1912
1924
1925
1935
1919
1918
1914
1915
1922
1919
1917
1915
1929
1922
1933
1914
1914
1914
1920
1912
1915
1924
1921
1920
1915
1923
1923
1937
1917
1935
1921
1913
1910
1929
1929
1918
1929
1913
1922
1923
1918
1907
1913
1933
1925
1937
1931
1931
1931
1922
1916
1931
1937
1938
1929
1936
1914
1909
1929
1918
1929
1929
1918
1925
1924
1919
1919
1919
1919
1920
1909
1925
1922
1942
1913
1917
1928
1918
1920
1917
1944
1934
1937
1935
1937
1934
1927
1937
1938
1943
1943
1916
1915
1913
1929
1928
1919
1917
1921
1914
1912
1923
1938
1933
1931
1906
1914
1909
1901
1913
1924
1924
1923
1922
1925
1923
1911
1923
1926
1914
1919
1917
1941
1938
1926
1923
1908
1917
1922
1922
1926
1926
1926
1924
1916
1911
1921
1916
1916
1927
1923
1912
1925
1915
1912
1916
1919
1919
1910
1910
1916
1909
1916
1920
1924
1936
1933
1927
1925
1929
1933
1930
1929
1922
1918
1921
1913
1915
1910
1914
1922
1923
1917
1902
1916
1927
1927
1927
1927
1919
1924
1920
1914
1930
1922
1912
1934
1939
1927
1938
1931
1931
1925
1926
1919
1916
1915
1929
1936
1914
1921
1910
1916
1913
1915
1906
1913
1925
1948
1922
1915
1922
1918
1913
1910
1928
1913
1922
1922
1916
1906
1911
1906
1916
1902
1910
1937
1927
1916
1922
1919
1919
1922
1924
1939
1911
1912
1911
1920
1916
1928
1922
1922
1911
1914
1918
1927
1918
1915
1915
1917
1909
1921
1918
1922
1926
1901
1911
1909
1917
1925
1929
1923
1927
1927
1925
1929
1924
1933
1928
1925
1934
1924
1919
1926
1910
1920
1919
1920
1907
1914
1922
1913
1913
1913
1911
1911
1934
1932
1925
1931
1933
1920
1912
1914
1898
1920
1910
1922
1916
1917
1928
1939
1917
1920
1911
1911
1920
1915
1930
1919
1921
1921
1927
1929
1930
1910
1924
1943
1936
1931
1934
1934
1929
1930
1911
1917
1915
1908
1918
1918
1918
1918
1918
1924
1905
1913
1905
1913
1906
1915
1918
1918
1924
1934
1936
1924
1912
1920
1916
1916
1906
1938
1944
1937
1923
1939
1923
1923
1918
1914
1920
1918
1920
1917
1926
1922
1921
1911
1930
1936
1924
1922
1916
1916
1916
1913
1919
1905
1905
1915
1908
1913
1911
1909
1898
1911
1906
1905
1934
1929
1932
1913
1924
1938
1932
1909
1903
1929
1933
1909
1924
1924
1915
1927
1932
1930
1919
1933
1923
1927
1919
1927
1922
1914
1908
1925
1919
1910
1919
1933
1925
1922
1917
1914
1921
1921
1921
1924
1913
1921
1904
1904
1925
1924
1953
1909
1916
1902
1902
1902
1932
1932
1932
1934
1927
1919
1919
1920
1920
1920
1920
1920
1921
1929
1932
1935
1932
1944
1944
1913
1912
1929
1932
1919
1930
1916
1914
1919
1916
1929
1910
1936
1939
1934
1923
1916
1914
1921
1931
1931
1929
1929
1927
1924
1913
1908
1911
1906
1905
1931
1930
1930
1936
1923
1937
1911
1911
1911
1911
1926
1903
1917
1912
1903
1909
1913
1921
1925
1909
1911
1909
1919
1921
1915
1916
1915
1919
1930
1919
1917
1917
1917
1920
1927
1924
1918
1926
1916
1919
1940
1944
1918
1924
1929
1924
1925
1938
1935
1941
1921
1936
1915
1935
1939
1922
1925
1929
1934
1935
1923
1911
1917
1924
1925
1923
1927
1933
1922
1920
1928
1922
1927
1930
1929
1928
1929
1940
1932
1951
1926
1928
1929
1913
1916
1925
1911
1908
1917
1924
1932
1923
1937
1906
1917
1908
1905
1911
1927
1919
1929
1927
1919
1920
1913
1920
1928
1927
1927
1927
1913
1919
1916
1912
1928
1925
1923
1915
1922
1922
1921
1914
1921
1920
1934
1923
1931
1923
1930
1919
1919
1917
1917
1929
1928
1928
1920
1928
1928
1926
1926
1926
1922
1922
1920
1913
1906
1916
1919
1919
1930
1927
1925
1935
1920
1908
1910
1917
1909
1912
1923
1922
1920
1931
1923
1921
1922
1947
1930
1935
1922
1922
1923
1952
1945
1943
1944
1921
1943
1947
1948
1936
1909
1938
1938
1925
1940
1917
1938
1932
1915
1913
1921
1912
1930
1911
1907
1925
1919
1919
1933
1932
1928
1920
1919
1925
1917
1919
1932
1928
1928
1917
1928
1920
1923
1923
1923
1928
1924
1922
1922
1922
1922
1922
1931
1931
1932
1932
1926
1926
1926
1926
1916
1916
1916
1916
1922
1916
1919
1931
1910
1924
1921
1927
1922
1911
1922
1934
1926
1933
1931
1929
1915
1911
1925
1926
1928
1934
1942
1903
1906
1921
1931
1930
1927
1925
1901
1909
1923
1914
1914
1919
1922
1925
1923
1919
1918
1914
1916
1907
1918
1919
1940
1930
1935
1930
1918
1922
1922
1922
1922
1915
1911
1929
1922
1922
1924
1922
1919
1909
1911
1910
1915
1927
1927
1917
1936
1915
1917
1918
1925
1939
1923
1939
1939
1936
1940
1930
1917
1917
1923
1913
1921
1915
1920
1923
1937
1936
1933
1929
1927
1928
1910
1931
1932
1925
1922
1919
1932
1923
1918
1917
1921
1933
1919
1919
1906
1920
1908
1905
1908
1920
1923
1921
1918
1914
1926
1928
1916
1916
1926
1919
1907
1922
1922
1922
1937
1944
1910
1932
1923
1923
1933
1951
1932
1926
1917
1922
1922
1922
1932
1933
1935
1923
1928
1911
1916
1926
1923
1942
1905
1915
1906
1928
1915
1918
1912
1910
1919
1921
1921
1921
1918
1933
1925
1924
1922
1906
1910
1906
1917
1910
1921
1931
1924
1928
1931
1925
1935
1913
1913
1931
1941
1933
1932
1913
1917
1913
1913
1913
1911
1907
1924
1955
1955
1945
1947
1923
1926
1928
1924
1921
1928
1927
1924
1922
1914
1944
1926
1913
1910
1907
1918
1925
1922
1924
1927
1915
1930
1917
1915
1920
1916
1906
1895
1915
1918
1908
1918
1915
1915
1917
1919
1949
1948
1950
1926
1933
1941
1918
1908
1917
1922
1909
1911
1907
1917
1917
1917
1926
1922
1916
1922
1921
1920
1918
1914
1928
1920
1932
1920
1926
1920
1916
1921
1936
1920
1918
1927
1926
1920
1923
1921
1923
1924
1939
1935
1933
1933
1922
1928
1934
1927
1927
1919
1924
1916
1922
1922
1926
1923
1925
1932
1917
1909
1929
1930
1929
1927
1931
1931
1920
1921
1922
1913
1923
1934
1917
1923
1927
1918
1921
1914
1919
1911
1919
1926
1926
1924
1929
1916
1914
1911
1935
1921
1918
1910
1920
1919
1911
1915
1925
1925
1923
1924
1938
1910
1925
1920
1924
1920
1911
1925
1909
1940
1939
1932
1929
1924
1920
1916
1920
1931
1931
1931
1914
1914
1930
1925
1923
1918
1922
1932
1929
1925
1925
1911
1923
1916
1913
1930
1914
1922
1921
1911
1923
1953
1918
1918
1918
1923
1919
1929
1913
1915
1945
1947
1949
1929
1908
1935
1927
1923
1931
1929
1929
1913
1906
1910
1925
1923
1924
1931
1926
1935
1942
1940
1921
1917
1916
1909
1914
1915
1930
1918
1928
1921
1918
1926
1923
1923
1921
1918
1912
1933
1917
1916
1922
1917
1915
1928
1923
1917
1923
1921
1915
1920
1918
1918
1932
1912
1920
1934
1927
1926
1923
1911
1938
1926
1928
1928
1927
1927
1921
1914
1909
1928
1919
1913
1920
1930
1929
1930
1926
1914
1923
1936
1926
1930
1929
1925
1931
1923
1914
1923
1909
1910
1915
1918
1924
1925
1915
1915
1917
1919
1917
1910
1928
1913
1921
1927
1920
1922
1918
1916
1923
1927
1922
1930
1925
1910
1910
1918
1913
1931
1926
1928
1923
1912
1920
1919
1932
1930
1922
1906
1911
1918
1912
1927
1918
1920
1928
1918
1914
1925
1941
1930
1930
1908
1917
1929
1929
1929
1914
1939
1911
1931
1924
1926
1918
1914
1915
1916
1920
1934
1933
1929
1923
1927
1925
1938
1920
1925
1920
1923
1922
1913
1936
1917
1926
1908
1918
1918
1918
1918
1934
1917
1923
1931
1923
1927
1931
1938
1910
1920
1920
1914
1916
1924
1925
1916
1915
1920
1919
1919
1906
1912
1919
1923
1935
1912
1922
1931
1924
1922
1933
1929
1923
1933
1926
1916
1909
1924
1921
1918
1916
1916
1918
1913
1917
1922
1926
1926
1926
1919
1924
1928
1916
1927
1920
1914
1918
1926
1923
1910
1933
1935
1925
1924
1933
1927
1948
1954
1936
1912
1902
1921
1908
1922
1913
1921
1919
1917
1928
1917
1927
1928
1920
1929
1940
1929
1927
1924
1918
1913
1918
1925
1934
1906
1907
1920
1923
1928
1923
1927
1922
1922
1927
1933
1942
1906
1927
1927
1923
1928
1916
1917
1924
1927
1925
1907
1917
1922
1915
1914
1916
1917
1915
1926
1928
1919
1916
1914
1918
1914
1910
1923
1929
1921
1942
1923
1922
1918
1917
1917
1942
1939
1943
1935
1937
1918
1928
1912
1912
1922
1909
1914
1914
1941
1932
1921
1924
1917
1914
1923
1930
1925
1920
1929
1920
1917
1917
1921
1935
1913
1930
1924
1927
1924
1927
1924
1924
1919
1927
1935
1935
1915
1921
1923
1921
1928
1927
1906
1922
1926
1924
1924
1926
1913
1929
1919
1919
1920
1916
1916
1934
1932
1932
1940
1910
1919
1916
1931
1927
1928
1919
1921
1926
1922
1922
1923
1917
1915
1924
1916
1911
1908
1911
1931
1931
1931
1947
1910
1913
1916
1925
1922
1938
1937
1929
1924
1938
1925
1927
1902
1921
1916
1911
1919
1923
1914
1922
1921
1930
1930
1901
1909
1913
1927
1915
1922
1927
1925
1928
1912
1909
1920
1919
1913
1916
1922
1915
1919
1930
1922
1941
1936
1905
1908
1911
1918
1911
1920
1925
1905
1914
1911
1930
1938
1937
1926
1926
1923
1912
1923
1933
1907
1921
1932
1935
1921
1930
1930
1927
1933
1935
1934
1918
1918
1918
1907
1928
1922
1930
1927
1924
1925
1931
1936
1942
1933
1932
1938
1926
1925
1931
1937
1910
1908
1899
1919
1919
1919
1919
1927
1908
1931
1918
1924
1911
1915
1912
1923
1916
1930
1921
1917
1928
1912
1926
1917
1916
1926
1935
1935
1941
1936
1915
1916
1920
1923
1926
1924
1924
1916
1928
1916
1920
1923
1918
1917
1919
1924
1912
1930
1916
1911
1910
1932
1928
1937
1923
1909
1907
1916
1921
1913
1911
1908
1911
1907
1909
1932
1914
1931
1931
1918
1915
1931
1924
1936
1931
1931
1917
1911
1910
1914
1918
1909
1915
1918
1921
1916
1912
1914
1936
1927
1927
1902
1906
1913
1907
1911
1924
1922
1913
1918
1924
1921
1921
1916
1911
1914
1920
1928
1920
1929
1929
1918
1913
1918
1926
1938
1933
1921
1930
1914
1915
1915
1915
1927
1923
1922
1915
1915
1933
1929
1925
1925
1912
1912
1912
1921
1926
1918
1914
1923
1926
1927
1917
1917
1923
1918
1916
1916
1921
1919
1930
1922
1922
1925
1924
1924
1927
1923
1930
1921
1916
1920
1917
1920
1931
1911
1924
1912
1922
1923
1918
1929
1929
1920
1919
1909
1929
1926
1921
1915
1940
1940
1943
1922
1912
1923
1908
1899
1899
1911
1919
1937
1932
1932
1929
1939
1934
1924
1919
1912
1919
1912
1912
1919
1921
1921
1921
1919
1907
1910
1938
1937
1936
1935
1939
1908
1909
1932
1923
1909
1925
1928
1911
1913
1913
1945
1936
1937
1918
1929
1933
1931
1920
1928
1923
1919
1932
1920
1917
1915
1920
1916
1916
1920
1920
1916
1924
1921
1920
1919
1902
1922
1922
1934
1930
1918
1930
1932
1904
1911
1922
1922
1920
1921
1921
1923
1913
1919
1916
1916
1919
1922
1922
1915
1924
1928
1928
1928
1917
1913
1924
1931
1923
1932
1927
1917
1909
1906
1905
1929
1926
1915
1924
1926
1929
1924
1918
1923
1926
1925
1921
1916
1923
1906
1906
1906
1943
1948
1955
1949
1944
1948
1905
1905
1920
1912
1916
1926
1942
1918
1924
1926
1942
1943
1948
1925
1920
1924
1921
1929
1925
1925
1925
1925
1921
1920
1929
1931
1934
1912
1912
1906
1906
1921
1939
1914
1914
1921
1914
1914
1933
1927
1924
1909
1932
1914
1923
1921
1922
1915
1914
1921
1919
1924
1926
1931
1923
1917
1933
1933
1908
1918
1917
1922
1917
1929
1924
1921
1936
1917
1925
1915
1950
1931
1921
1930
1930
1918
1906
1909
1907
1933
1921
1930
1930
1912
1924
1917
1923
1920
1929
1929
1930
1919
1917
1912
1912
1943
1945
1947
1920
1926
1926
1931
1904
1915
1907
1912
1931
1913
1918
1937
1913
1920
1919
1915
1926
1942
1930
1930
1946
1931
1936
1936
1940
1915
1915
1906
1909
1914
1919
1928
1928
1930
1918
1915
1931
1931
1931
1932
1919
1926
1918
1905
1918
1931
1914
1916
1916
1904
1907
1907
1917
1918
1911
1914
1922
1921
1916
1920
1923
1913
1910
1913
1918
1924
1907
1914
1908
1918
1924
1914
1899
1893
1928
1928
1917
1918
1920
1918
1916
1912
1911
1911
1911
1911
1918
1916
1928
1934
1914
1930
1931
1927
1917
1931
1934
1926
1919
1917
1917
1915
1922
1923
1925
1930
1914
1927
1920
1923
1926
1911
1927
1928
1918
1918
1930
1917
1925
1926
1926
1915
1914
1920
1945
1932
1936
1914
1938
1933
1920
1928
1926
1926
1926
1926
1918
1918
1934
1930
1917
1921
1921
1924
1923
1917
1920
1917
1904
1908
1918
1927
1924
1917
1925
1929
1922
1926
1924
1915
1930
1923
1933
1925
1930
1912
1927
1922
1926
1918
1920
1925
1925
1914
1920
1927
1929
1925
1931
1922
1923
1920
1910
1922
1931
1930
1930
1936
1927
1936
1936
1928
1916
1922
1926
1928
1923
1932
1927
1920
1912
1928
1921
1919
1926
1919
1912
1910
1930
1931
1919
1924
1934
1943
1924
1933
1932
1921
1921
1925
1922
1904
1916
1912
1923
1933
1923
1937
1935
1929
1924
1935
1909
1923
1922
1921
1911
1930
1916
1920
1923
1919
1928
1929
1933
1925
1929
1932
1913
1919
1923
1917
1920
1919
1938
1925
1932
1936
1920
1920
1920
1920
1924
1918
1945
1921
1916
1916
1923
1911
1914
1910
1925
1921
1928
1939
1933
1901
1906
1918
1918
1915
1915
1930
1935
1933
1925
1930
1927
1925
1933
1925
1925
1932
1928
1928
1926
1917
1933
1927
1912
1921
1917
1920
1939
1931
1929
1935
1930
1932
1923
1932
1932
1925
1908
1924
1925
1918
1918
1915
1937
1930
1919
1923
1923
1945
1938
1939
1927
1932
1927
1919
1919
1941
1921
1938
1938
1920
1919
1914
1922
1919
1917
1907
1911
1905
1912
1918
1912
1933
1926
1942
1939
1924
1928
1930
1926
1930
1931
1932
1927
1939
1933
1921
1940
1928
1924
1926
1931
1925
1929
1916
1923
1936
1922
1921
1927
1936
1920
1926
1929
1913
1916
1918
1926
1915
1926
1930
1927
1935
1915
1920
1920
1924
1920
1921
1921
1931
1927
1927
1920
1926
1922
1920
1936
1911
1908
1908
1918
1932
1933
1937
1926
1934
1931
1928
1918
1899
1928
1928
1923
1931
1920
1920
1916
1904
1907
1915
1913
1913
1940
1937
1911
1919
1930
1924
1925
1923
1926
1933
1914
1917
1912
1923
1918
1913
1912
1918
1938
1938
1926
1917
1927
1935
1917
1932
1928
1922
1922
1924
1924
1927
1919
1931
1916
1933
1924
1930
1920
1912
1910
1909
1922
1919
1916
1915
1916
1912
1915
1918
1916
1918
1920
1929
1930
1918
1921
1919
1916
1920
1925
1911
1910
1919
1914
1931
1908
1941
1927
1929
1929
1924
1916
1935
1926
1937
1929
1908
1931
1924
1921
1915
1919
1928
1935
1927
1930
1923
1923
1910
1906
1927
1927
1927
1919
1921
1917
1916
1916
1925
1921
1937
1938
1925
1936
1942
1909
1913
1906
1913
1923
1915
1917
1927
1921
1921
1921
1918
1927
1919
1930
1917
1901
1922
1924
1913
1913
1913
1943
1943
1913
1913
1913
1922
1915
1915
1904
1907
1913
1908
1908
1908
1925
1923
1921
1917
1907
1915
1916
1923
1923
1925
1928
1922
1934
1930
1922
1941
1927
1934
1932
1924
1916
1921
1917
1919
1928
1941
1915
1921
1915
1917
1919
1917
1922
1922
1922
1906
1911
1903
1930
1930
1936
1923
1923
1919
1914
1924
1927
1918
1927
1932
1930
1924
1926
1925
1928
1927
1917
1910
1915
1922
1929
1922
1911
1912
1914
1906
1921
1925
1925
1914
1919
1909
1916
1929
1938
1933
1927
1927
1919
1930
1921
1923
1915
1930
1939
1936
1913
1921
1916
1914
1913
1924
1926
1931
1936
1921
1930
1921
1913
1929
1924
1922
1923
1920
1916
1915
1916
1916
1916
1916
1916
1917
1915
1912
1912
1909
1922
1935
1928
1922
1922
1928
1912
1907
1911
1900
1907
1908
1920
1907
1920
1922
1912
1911
1937
1943
1910
1943
1935
1919
1919
1928
1928
1935
1930
1925
1939
1940
1928
1926
1922
1923
1920
1922
1922
1935
1934
1936
1925
1948
1933
1919
1932
1939
1919
1934
1929
1916
1945
1942
1929
1918
1928
1922
1925
1916
1918
1916
1936
1920
1908
1909
1921
1909
1924
1914
1904
1906
1916
1921
1926
1935
1926
1933
1915
1921
1910
1914
1909
1919
1923
1924
1924
1930
1931
1923
1926
1930
1935
1942
1948
1917
1925
1938
1928
1926
1917
1917
1918
1918
1921
1938
1924
1915
1925
1904
1939
1941
1941
1943
1939
1916
1921
1922
1923
1927
1929
1926
1924
1939
1926
1943
1930
1925
1929
1924
1926
1917
1931
1921
1923
1919
1907
1897
1907
1909
1899
1908
1913
1919
1925
1921
1923
1925
1922
1926
1912
1918
1925
1923
1927
1941
1941
1925
1928
1933
1933
1916
1917
1909
1909
1909
1921
1921
1922
1925
1929
1919
1914
1915
1909
1909
1952
1949
1924
1919
1920
1919
1932
1933
1926
1918
1914
1943
1925
1933
1926
1937
1933
1915
1916
1923
1928
1927
1928
1923
1930
1927
1928
1922
1934
1956
1930
1934
1926
1929
1915
1934
1920
1926
1923
1925
1917
1929
1929
1929
1929
1929
1929
1908
1908
1931
1914
1920
1916
1919
1922
1931
1930
1929
1918
1920
1912
1907
1917
1923
1911
1921
1916
1926
1922
1920
1915
1921
1915
1915
1919
1915
1925
1923
1911
1928
1928
1924
1916
1911
1914
1929
1940
1923
1908
1927
1923
1932
1931
1929
1927
1921
1932
1921
1926
1937
1916
1928
1929
1902
1909
1909
1934
1919
1931
1914
1922
1926
1946
1932
1941
1921
1923
1928
1912
1929
1922
1927
1923
1924
1912
1925
1930
1922
1919
1915
1937
1920
1913
1919
1919
1918
1918
1918
1921
1924
1918
1919
1918
1919
1921
1911
1906
1914
1914
1930
1922
1922
1929
1936
1931
1921
1918
1916
1914
1923
1906
1914
1910
1924
1930
1910
1920
1907
1925
1921
1921
1924
1930
1927
1926
1921
1932
1932
1923
1926
1915
1919
1919
1919
1919
1919
1931
1915
1928
1923
1912
1913
1914
1914
1917
1922
1923
1920
1920
1920
1930
1920
1932
1933
1924
1920
1921
1906
1921
1920
1915
1933
1927
1933
1917
1931
1918
1913
1916
1909
1915
1926
1924
1918
1923
1930
1929
1923
1928
1915
1908
1901
1917
1913
1913
1922
1922
1922
1918
1925
1934
1922
1931
1933
1917
1928
1923
1925
1931
1911
1903
1910
1911
1925
1918
1937
1931
1924
1923
1912
1922
1918
1917
1915
1935
1919
1916
1919
1937
1937
1930
1933
1917
1938
1938
1909
1920
1919
1918
1921
1903
1905
1912
1906
1904
1919
1923
1929
1922
1921
1924
1931
1925
1921
1927
1911
1920
1910
1924
1927
1922
1923
1934
1925
1913
1911
1917
1922
1922
1913
1926
1925
1922
1939
1925
1928
1915
1929
1923
1925
1928
1918
1918
1921
1936
1933
1908
1911
1908
1905
1910
1924
1928
1924
1924
1910
1922
1929
1930
1928
1923
1921
1924
1924
1911
1912
1919
1928
1919
1923
1921
1928
1912
1929
1912
1918
1918
1931
1933
1916
1924
1926
1907
1934
1926
1926
1932
1922
1922
1917
1918
1917
1923
1924
1910
1919
1919
1916
1920
1918
1921
1928
1927
1944
1918
1921
1919
1919
1923
1919
1910
1910
1910
1909
1907
1915
1928
1934
1923
1935
1922
1917
1920
1921
1924
1918
1930
1930
1930
1917
1911
1923
1919
1924
1918
1908
1903
1912
1920
1924
1919
1929
1904
1909
1912
1912
1920
1914
1912
1919
1919
1919
1912
1918
1911
1927
1918
1925
1923
1920
1927
1929
1926
1919
1919
1919
1910
1918
1919
1927
1936
1918
1906
1927
1922
1936
1941
1936
1922
1924
1915
1938
1931
1924
1927
1922
1923
1914
1925
1922
1916
1925
1918
1923
1923
1919
1911
1921
1919
1926
1919
1914
1917
1909
1919
1912
1905
1921
1918
1921
1916
1910
1915
1914
1921
1915
1919
1920
1916
1912
1917
1918
1904
1927
1928
1923
1915
1928
1926
1925
1928
1926
1915
1915
1938
1930
1942
1939
1920
1916
1932
1935
1911
1919
1929
1915
1918
1927
1919
1921
1919
1918
1909
1918
1920
1919
1914
1913
1913
1930
1931
1926
1935
1916
1920
1923
1922
1926
1918
1910
1920
1917
1934
1938
1938
1930
1927
1932
1922
1925
1921
1929
1920
1923
1907
1910
1911
1909
1920
1927
1921
1929
1926
1929
1925
1933
1934
1931
1916
1935
1914
1923
1913
1922
1921
1920
1921
1932
1928
1914
1917
1928
1928
1928
1903
1925
1930
1931
1928
1914
1919
1914
1918
1936
1930
1935
1917
1923
1921
1912
1917
1929
1931
1925
1910
1924
1912
1909
1909
1909
1928
1929
1928
1927
1927
1931
1926
1916
1925
1922
1919
1913
1909
1931
1927
1932
1932
1920
1928
1914
1929
1925
1914
1916
1912
1920
1909
1920
1914
1928
1931
1934
1932
1940
1929
1944
1936
1930
1940
1932
1931
1926
1925
1908
1911
1908
1908
1920
1920
1920
1918
1913
1920
1913
1913
1919
1917
1921
1920
1920
1917
1935
1936
1940
1923
1921
1933
1919
1919
1925
1929
1928
1921
1919
1916
1914
1913
1919
1910
1920
1929
1931
1924
1912
1912
1915
1929
1924
1925
1936
1930
1930
1914
1894
1935
1919
1920
1914
1917
1923
1934
1920
1909
1923
1930
1919
1929
1936
1918
1916
1924
1918
1918
1925
1911
1925
1924
1922
1918
1921
1918
1921
1914
1909
1919
1912
1914
1925
1912
1929
1916
1915
1905
1928
1910
1910
1911
1916
1911
1903
1903
1912
1926
1920
1924
1916
1919
1916
1919
1920
1917
1921
1904
1910
1918
1920
1910
1921
1917
1918
1924
1920
1920
1925
1912
1910
1917
1920
1922
1923
1926
1926
1933
1925
1943
1933
1917
1915
1929
1916
1921
1921
1914
1921
1918
1922
1922
1921
1926
1925
1932
1932
1928
1924
1929
1931
1921
1921
1921
1919
1909
1909
1928
1906
1913
1922
1930
1917
1910
1927
1923
1931
1930
1910
1913
1932
1923
1929
1918
1908
1920
1904
1912
1918
1915
1916
1936
1936
1932
1925
1917
1927
1929
1940
1926
1925
1914
1927
1932
1929
1933
1929
1932
1932
1927
1914
1918
1933
1937
1929
1915
1916
1926
1925
1914
1918
1914
1926
1926
1930
1922
1930
1929
1927
1929
1919
1913
1915
1913
1926
1937
1930
1930
1930
1943
1938
1943
1918
1927
1927
1926
1928
1932
1921
1915
1922
1922
1940
1944
1944
1927
1911
1911
1912
1919
1924
1923
1922
1924
1919
1942
1932
1914
1913
1918
1908
1923
1913
1922
1928
1931
1938
1923
1921
1921
1929
1922
1929
1932
1920
1913
1911
1915
1915
1915
1915
1917
1921
1923
1921
1932
1915
1924
1928
1918
1909
1909
1909
1917
1914
1909
1919
1910
1921
1913
1919
1917
1926
1913
1921
1923
1925
1911
1914
1919
1923
1919
1916
1925
1927
1942
1939
1940
1943
1911
1923
1908
1914
1915
1925
1916
1903
1923
1935
1908
1921
1925
1927
1921
1915
1924
1926
1930
1914
1921
1939
1928
1934
1911
1918
1918
1924
1913
1920
1920
1920
1921
1925
1930
1924
1918
1909
1912
1918
1917
1911
1932
1917
1905
1918
1910
1926
1926
1911
1916
1910
1908
1925
1934
1926
1920
1903
1903
1914
1909
1921
1913
1925
1930
1917
1920
1903
1906
1907
1927
1934
1932
1935
1920
1928
1921
1923
1923
1915
1924
1924
1924
1906
1906
1911
1910
1918
1914
1926
1930
1922
1915
1920
1913
1911
1914
1922
1926
1920
1920
1936
1916
1916
1916
1929
1920
1930
1921
1912
1922
1939
1923
1935
1934
1932
1932
1926
1917
1925
1922
1923
1935
1924
1904
1926
1926
1926
1926
1910
1905
1914
1907
1951
1913
1922
1927
1924
1934
1916
1921
1908
1925
1932
1908
1912
1913
1912
1924
1921
1923
1916
1902
1928
1920
1930
1934
1921
1914
1922
1919
1926
1927
1910
1915
1912
1920
1917
1920
1922
1917
1908
1908
1929
1932
1914
1927
1924
1930
1930
1929
1923
1920
1919
1934
1928
1919
1926
1935
1930
1912
1914
1912
1949
1940
1945
1952
1934
1930
1921
1936
1942
1942
1933
1926
1921
1918
1911
1916
1922
1919
1916
1916
1917
1919
1920
1923
1933
1919
1905
1922
1928
1915
1922
1927
1928
1920
1930
1918
1908
1911
1930
1931
1930
1924
1926
1940
1935
1920
1917
1921
1921
1925
1917
1917
1917
1917
1910
1931
1926
1925
1932
1918
1925
1925
1922
1915
1908
1905
1905
1914
1918
1926
1933
1920
1922
1917
1906
1907
1913
1915
1913
1920
1921
1918
1912
1921
1924
1916
1926
1935
1930
1926
1919
1919
1916
1923
1905
1931
1935
1924
1928
1933
1910
1907
1905
1909
1915
1912
1914
1912
1901
1924
1930
1919
1929
1920
1920
1906
1920
1920
1917
1956
1956
1956
1938
1927
1927
1919
1931
1928
1912
1913
1923
1925
1917
1917
1917
1919
1913
1923
1928
1933
1930
1923
1918
1918
1918
1918
1918
1918
1905
1941
1926
1935
1933
1918
1926
1913
1919
1916
1927
1920
1922
1921
1919
1917
1932
1930
1938
1931
1931
1927
1926
1936
1918
1926
1920
1923
1921
1931
1935
1926
1926
1919
1924
1924
1924
1910
1920
1910
1911
1927
1920
1917
1919
1922
1921
1921
1917
1930
1945
1941
1922
1911
1910
1917
1915
1924
1925
1928
1923
1905
1934
1927
1932
1938
1907
1934
1929
1934
1929
1930
1924
1914
1932
1928
1928
1924
1918
1919
1922
1916
1923
1925
1927
1927
1920
1927
1926
1930
1941
1922
1918
1918
1919
1918
1909
1924
1916
1930
1929
1915
1929
1928
1935
1931
1928
1919
1916
1926
1918
1923
1936
1940
1937
1928
1926
1921
1921
1921
1922
1933
1934
1920
1927
1929
1921
1923
1912
1908
1938
1933
1922
1930
1926
1927
1934
1918
1910
1914
1914
1920
1925
1934
1916
1928
1922
1946
1934
1936
1936
1917
1917
1928
1922
1934
1925
1944
1936
1936
1934
1925
1938
1916
1917
1919
1931
1918
1921
1922
1934
1927
1923
1929
1929
1916
1926
1934
1930
1914
1915
1918
1926
1925
1915
1915
1914
1905
1905
1915
1915
1920
1920
1929
1929
1929
1930
1917
1923
1915
1913
1921
1921
1922
1920
1920
1938
1925
1923
1925
1936
1928
1920
1922
1922
1910
1910
1909
1909
1917
1917
1907
1911
1906
1906
1927
1928
1928
1913
1909
1926
1922
1927
1914
1939
1929
1939
1929
1918
1922
1935
1931
1917
1923
1928
1922
1910
1935
1932
1920
1911
1915
1928
1910
1920
1915
1932
1914
1922
1914
1915
1913
1921
1921
1942
1933
1928
1919
1908
1920
1912
1920
1926
1914
1914
1914
1929
1916
1929
1933
1925
1928
1926
1922
1920
1920
1912
1915
1915
1915
1917
1917
1917
1927
1924
1925
1924
1935
1925
1934
1938
1928
1923
1917
1916
1914
1925
1926
1927
1932
1928
1916
1914
1914
1915
1915
1920
1914
1914
1922
1911
1920
1913
1925
1921
1921
1926
1923
1922
1918
1922
1911
1921
1921
1920
1915
1909
1916
1908
1917
1913
1913
1903
1911
1912
1911
1911
1931
1926
1912
1909
1905
1913
1921
1924
1923
1922
1923
1928
1911
1916
1932
1939
1914
1917
1907
1913
1915
1906
1910
1906
1900
1933
1933
1933
1919
1919
1909
1921
1931
1919
1920
1930
1918
1915
1918
1924
1930
1922
1930
1920
1916
1936
1926
1932
1922
1927
1912
1916
1935
1937
1928
1927
1929
1924
1917
1916
1917
1927
1926
1924
1916
1916
1908
1925
1919
1908
1912
1906
1930
1902
1912
1943
1918
1932
1934
1938
1924
1912
1918
1913
1919
1931
1913
1910
1911
1905
1913
1906
1920
1915
1913
1949
1938
1932
1934
1928
1915
1917
1925
1925
1916
1916
1940
1941
1907
1925
1923
1917
1917
1921
1921
1909
1912
1916
1917
1918
1919
1921
1915
1916
1913
1921
1919
1928
1912
1929
1925
1910
1925
1928
1931
1927
1927
1908
1915
1914
1932
1925
1911
1903
1915
1920
1906
1906
1925
1931
1930
1930
1914
1918
1915
1914
1914
1914
1920
1918
1924
1931
1935
1926
1918
1928
1927
1933
1939
1931
1937
1930
1929
1905
1905
1905
1935
1920
1923
1914
1946
1930
1927
1932
1926
1930
1921
1927
1913
1921
1922
1924
1925
1922
1907
1915
1919
1905
1936
1924
1918
1926
1925
1914
1928
1934
1909
1918
1927
1917
1924
1919
1922
1920
1927
1937
1938
1912
1912
1913
1912
1918
1918
1922
1924
1929
1926
1917
1913
1914
1910
1910
1919
1919
1924
1919
1925
1923
1930
1931
1924
1921
1919
1929
1924
1911
1919
1925
1924
1918
1923
1926
1923
1923
1920
1913
1929
1931
1917
1910
1924
1926
1924
1916
1927
1913
1927
1935
1935
1935
1935
1909
1914
1935
1916
1919
1923
1939
1924
1920
1924
1926
1918
1922
1925
1906
1910
1922
1914
1919
1920
1924
1932
1932
1931
1931
1921
1924
1923
1923
1920
1919
1917
1902
1903
1925
1926
1920
1911
1911
1907
1913
1912
1918
1917
1915
1921
1923
1923
1919
1911
1911
1937
1931
1929
1914
1910
1910
1934
1934
1933
1918
1918
1918
1918
1923
1923
1932
1915
1921
1927
1922
1922
1922
1919
1916
1912
1918
1933
1930
1931
1902
1905
1901
1935
1936
1904
1917
1912
1929
1912
1919
1913
1908
1914
1910
1933
1922
1922
1924
1923
1920
1920
1914
1911
1931
1931
1931
1909
1917
1926
1915
1925
1911
1911
1926
1930
1929
1939
1940
1915
1922
1917
1915
1932
1920
1921
1924
1932
1938
1935
1922
1917
1935
1908
1915
1919
1915
1933
1945
1935
1928
1935
1919
1921
1927
1940
1940
1929
1946
1926
1915
1925
1916
1939
1917
1918
1917
1923
1920
1931
1926
1929
1923
1929
1915
1918
1920
1921
1902
1930
1937
1937
1914
1907
1908
1910
1927
1920
1919
1913
1914
1910
1922
1923
1915
1911
1920
1920
1920
1920
1920
1920
1939
1940
1920
1922
1923
1914
1924
1938
1937
1911
1911
1912
1906
1921
1930
1934
1928
1931
1913
1927
1923
1934
1941
1927
1914
1921
1913
1917
1917
1920
1903
1909
1914
1913
1915
1920
1910
1932
1938
1925
1927
1931
1924
1916
1922
1925
1914
1917
1915
1923
1927
1929
1929
1918
1914
1918
1918
1949
1937
1940
1932
1941
1925
1933
1951
1916
1916
1938
1927
1935
1934
1911
1923
1923
1914
1905
1921
1921
1928
1919
1920
1920
1920
1920
1920
1920
1913
1913
1926
1922
1917
1917
1917
1915
1921
1921
1921
1908
1908
1928
1925
1922
1927
1909
1930
1912
1919
1912
1912
1912
1920
1920
1914
1922
1932
1927
1915
1932
1921
1919
1919
1915
1912
1910
1925
1926
1935
1921
1913
1923
1913
1917
1938
1932
1917
1917
1936
1942
1937
1927
1920
1920
1921
1919
1918
1924
1919
1928
1917
1912
1912
1912
1938
1938
1925
1916
1925
1919
1937
1922
1931
1922
1934
1943
1930
1919
1924
1925
1919
1905
1910
1920
1918
1905
1920
1920
1920
1908
1908
1908
1908
1913
1910
1933
1929
1928
1924
1929
1921
1925
1928
1927
1925
1929
1925
1917
1929
1924
1920
1925
1925
1915
1918
1936
1910
1910
1919
1919
1921
1905
1918
1923
1923
1934
1940
1936
1914
1916
1916
1937
1916
1922
1916
1922
1922
1926
1922
1928
1910
1909
1934
1924
1931
1936
1936
1928
1921
1911
1912
1915
1908
1911
1918
1933
1929
1918
1934
1929
1930
1920
1919
1924
1916
1918
1920
1922
1918
1915
1914
1921
1927
1933
1926
1912
1908
1907
1926
1914
1928
1943
1919
1921
1920
1921
1916
1927
1917
1915
1915
1921
1925
1925
1919
1928
1923
1921
1921
1913
1911
1909
1917
1914
1936
1929
1935
1915
1922
1935
1924
1940
1907
1909
1920
1925
1928
1928
1921
1930
1924
1915
1916
1915
1913
1912
1913
1912
1923
1921
1921
1925
1928
1920
1919
1907
1907
1911
1919
1929
1921
1910
1924
1934
1926
1925
1914
1920
1922
1926
1940
1924
1908
1905
1908
1904
1909
1917
1917
1917
1908
1907
1916
1917
1921
1915
1931
1922
1929
1927
1932
1937
1931
1915
1915
1915
1917
1917
1924
1924
1918
1928
1923
1929
1931
1930
1935
1920
1909
1903
1916
1916
1917
1922
1917
1921
1937
1926
1915
1911
1926
1925
1922
1919
1920
1922
1926
1932
1897
1900
1927
1932
1949
1942
1912
1920
1931
1926
1916
1928
1922
1919
1920
1919
1909
1932
1911
1915
1928
1934
1931
1923
1910
1934
1929
1929
1927
1929
1929
1929
1943
1921
1931
1927
1924
1916
1919
1907
1917
1916
1910
1908
1925
1936
1925
1935
1913
1922
1925
1922
1939
1939
1931
1932
1921
1923
1921
1917
1909
1923
1911
1941
1917
1911
1911
1916
1923
1909
1912
1904
1909
1909
1911
1909
1909
1931
1926
1916
1926
1923
1926
1911
1927
1928
1917
1919
1927
1929
1922
1917
1939
1932
1911
1924
1917
1930
1921
1921
1921
1913
1906
1913
1922
1920
1924
1928
1924
1920
1928
1914
1908
1928
1928
1927
1919
1919
1914
1936
1929
1925
1921
1938
1915
1915
1915
1936
1914
1911
1909
1915
1912
1933
1909
1910
1939
1945
1943
1940
1908
1924
1909
1916
1925
1912
1922
1921
1930
1908
1904
1921
1925
1918
1918
1918
1912
1919
1932
1911
1912
1922
1938
1931
1921
1919
1920
1919
1928
1917
1906
1906
1922
1919
1924
1930
1911
1923
1934
1923
1921
1922
1931
1924
1920
1919
1907
1911
1914
1907
1919
1919
1926
1923
1926
1927
1935
1914
1910
1937
1941
1945
1917
1915
1911
1911
1919
1925
1923
1906
1920
1927
1910
1915
1912
1911
1911
1911
1929
1940
1933
1919
1905
1916
1930
1931
1916
1919
1914
1928
1920
1921
1909
1914
1909
1925
1914
1923
1924
1924
1936
1930
1936
1936
1936
1907
1916
1914
1921
1931
1911
1929
1924
1937
1938
1926
1925
1906
1911
1924
1917
1921
1917
1915
1918
1928
1915
1923
1916
1912
1925
1925
1931
1926
1941
1941
1941
1915
1915
1915
1919
1933
1931
1921
1925
1930
1924
1917
1924
1929
1916
1925
1929
1926
1920
1907
1926
1907
1923
1916
1916
1905
1936
1935
1927
1921
1919
1920
1909
1941
1929
1910
1905
1924
1920
1927
1936
1930
1920
1921
1925
1907
1908
1912
1924
1929
1938
1930
1914
1914
1908
1919
1919
1918
1917
1917
1917
1921
1919
1918
1905
1939
1926
1933
1924
1909
1904
1945
1921
1931
1919
1931
1909
1909
1909
1923
1935
1929
1941
1928
1924
1930
1916
1932
1930
1942
1916
1919
1911
1913
1939
1931
1930
1927
1939
1911
1919
1934
1934
1946
1941
1916
1941
1916
1916
1911
1913
1897
1921
1915
1924
1918
1912
1926
1919
1919
1921
1921
1928
1920
1920
1932
1920
1920
1920
1932
1916
1942
1937
1932
1900
1902
1925
1925
1935
1929
1931
1924
1918
1919
1918
1923
1920
1910
1910
1910
1910
1919
1919
1931
1925
1911
1919
1919
1919
1919
1919
1919
1935
1933
1937
1928
1926
1913
1916
1932
1914
1923
1925
1929
1917
1918
1914
1927
1914
1920
1931
1927
1913
1918
1917
1923
1914
1935
1930
1921
1920
1920
1942
1939
1918
1921
1917
1909
1913
1919
1910
1921
1910
1929
1922
1930
1919
1931
1930
1917
1924
1920
1922
1922
1905
1932
1927
1916
1910
1922
1914
1915
1911
1911
1910
1910
1910
1904
1906
1931
1939
1943
1940
1915
1915
1918
1908
1909
1917
1907
1909
1907
1912
1922
1922
1921
1938
1935
1912
1918
1911
1920
1915
1910
1915
1934
1932
1921
1917
1910
1914
1916
1922
1918
1921
1923
1925
1926
1920
1911
1910
1923
1917
1924
1921
1917
1913
1924
1920
1923
1927
1933
1925
1925
1913
1919
1923
1923
1932
1922
1921
1916
1917
1910
1910
1942
1933
1927
1915
1916
1914
1906
1906
1913
1909
1909
1915
1920
1913
1926
1922
1924
1923
1920
1922
1920
1913
1905
1924
1923
1923
1929
1923
1929
1917
1913
1912
1912
1912
1912
1912
1933
1926
1916
1916
1916
1921
1915
1909
1923
1931
1930
1919
1919
1919
1904
1914
1935
1932
1924
1933
1926
1937
1931
1902
1903
1902
1933
1926
1927
1918
1928
1917
1926
1910
1906
1903
1918
1921
1911
1926
1926
1926
1919
1913
1921
1924
1912
1910
1910
1918
1943
1921
1915
1946
1912
1915
1919
1923
1923
1920
1930
1912
1917
1917
1917
1924
1936
1937
1924
1921
1922
1913
1914
1924
1916
1957
1943
1916
1918
1924
1924
1924
1924
1919
1923
1923
1917
1918
1922
1922
1922
1920
1920
1932
1923
1937
1925
1917
1916
1916
1911
1920
1921
1916
1916
1915
1917
1921
1924
1928
1928
1928
1928
1928
1932
1932
1918
1918
1918
1918
1918
1920
1924
1940
1903
1920
1924
1927
1933
1904
1926
1926
1926
1926
1917
1932
1922
1910
1913
1932
1896
1905
1896
1909
1932
1921
1920
1920
1925
1915
1914
1928
1927
1925
1913
1923
1911
1929
1936
1944
1921
1919
1912
1918
1918
1919
1923
1922
1927
1928
1932
1943
1914
1908
1939
1933
1913
1913
1913
1940
1930
1932
1930
1914
1919
1919
1924
1925
1915
1928
1922
1910
1912
1915
1907
1907
1913
1920
1921
1926
1927
1911
1921
1923
1932
1923
1921
1924
1926
1932
1923
1923
1921
1907
1919
1907
1907
1924
1927
1923
1925
1928
1910
1910
1917
1909
1926
1918
1924
1925
1931
1931
1925
1934
1925
1916
1924
1936
1924
1923
1930
1936
1920
1931
1942
1919
1919
1910
1922
1914
1913
1925
1936
1925
1930
1927
1919
1924
1923
1922
1921
1927
1930
1924
1911
1907
1911
1905
1907
1933
1924
1923
1914
1934
1931
1930
1916
1918
1914
1916
1916
1918
1920
1920
1914
1919
1918
1932
1933
1916
1923
1914
1917
1921
1921
1937
1931
1941
1930
1936
1923
1914
1940
1916
1913
1943
1935
1926
1925
1919
1917
1912
1923
1923
1923
1942
1930
1925
1942
1921
1904
1919
1909
1917
1927
1910
1923
1923
1922
1922
1909
1916
1924
1925
1923
1921
1903
1906
1910
1913
1920
1910
1923
1930
1928
1941
1916
1914
1913
1913
1913
1914
1919
1912
1930
1930
1922
1919
1919
1922
1915
1919
1915
1928
1938
1924
1914
1908
1922
1918
1918
1918
1931
1920
1919
1918
1930
1925
1927
1915
1924
1911
1913
1911
1916
1928
1933
1928
1927
1921
1929
1910
1910
1910
1915
1920
1914
1912
1919
1914
1924
1936
1935
1924
1925
1926
1924
1940
1936
1921
1912
1927
1927
1932
1933
1929
1920
1922
1915
1915
1909
1936
1917
1913
1913
1919
1927
1927
1927
1912
1928
1916
1916
1908
1919
1919
1926
1933
1929
1934
1926
1935
1942
1909
1924
1916
1910
1929
1926
1922
1926
1925
1918
1920
1924
1917
1916
1919
1914
1904
1933
1933
1912
1913
1914
1923
1914
1912
1912
1921
1919
1919
1919
1918
1911
1917
1928
1918
1909
1917
1924
1915
1915
1908
1907
1920
1923
1924
1939
1937
1912
1912
1915
1909
1927
1913
1912
1913
1900
1897
1910
1901
1928
1934
1912
1914
1920
1926
1924
1918
1924
1911
1922
1918
1914
1911
1917
1918
1919
1918
1938
1930
1943
1907
1918
1913
1926
1926
1930
1925
1925
1925
1922
1922
1927
1927
1925
1923
1935
1932
1922
1916
1919
1923
1912
1922
1918
1919
1910
1916
1918
1923
1920
1906
1906
1923
1923
1917
1908
1916
1917
1916
1909
1930
1949
1945
1937
1927
1930
1909
1908
1912
1927
1926
1924
1929
1932
1921
1919
1907
1920
1924
1916
1911
1915
1915
1916
1924
1931
1935
1922
1933
1918
1925
1925
1917
1923
1920
1925
1925
1925
1918
1914
1914
1914
1923
1942
1930
1907
1905
1910
1905
1914
1924
1920
1916
1923
1921
1915
1909
1928
1928
1927
1917
1921
1913
1922
1917
1916
1926
1919
1920
1910
1905
1921
1938
1927
1914
1919
1914
1910
1909
1916
1915
1910
1921
1914
1940
1928
1919
1907
1908
1922
1922
1922
1908
1918
1921
1924
1917
1917
1917
1917
1929
1939
1923
1922
1920
1932
1933
1933
1927
1910
1914
1900
1929
1931
1920
1914
1912
1922
1933
1931
1924
1926
1928
1930
1935
1922
1922
1932
1913
1913
1923
1917
1928
1929
1921
1910
1920
1917
1922
1911
1910
1940
1941
1904
1913
1914
1914
1920
1929
1929
1923
1923
1926
1909
1906
1895
1904
1920
1914
1927
1915
1927
1918
1911
1922
1908
1922
1926
1915
1924
1914
1917
1917
1937
1924
1924
1924
1920
1929
1919
1919
1942
1919
1915
1920
1918
1914
1928
1923
1918
1921
1925
1920
1916
1923
1929
1942
1951
1945
1921
1930
1922
1921
1927
1919
1925
1914
1916
1921
1921
1921
1918
1921
1922
1914
1931
1917
1917
1920
1929
1925
1933
1925
1941
1946
1937
1908
1927
1907
1909
1925
1928
1923
1920
1922
1935
1928
1916
1913
1910
1918
1919
1919
1923
1929
1931
1937
1923
1927
1925
1933
1929
1913
1909
1909
1909
1909
1926
1936
1931
1926
1930
1930
1926
1918
1915
1912
1913
1922
1927
1921
1912
1917
1921
1925
1919
1925
1921
1923
1921
1919
1943
1918
1927
1916
1916
1923
1935
1935
1925
1954
1945
1925
1924
1933
1908
1930
1913
1921
1925
1924
1929
1940
1916
1923
1918
1912
1912
1916
1917
1924
1918
1915
1910
1910
1910
1914
1926
1923
1918
1916
1922
1922
1922
1934
1924
1925
1940
1940
1926
1944
1920
1922
1924
1922
1922
1922
1928
1928
1908
1916
1916
1931
1930
1927
1920
1921
1916
1923
1918
1912
1917
1919
1911
1923
1933
1937
1927
1922
1925
1920
1920
1912
1900
1920
1904
1914
1919
1915
1925
1916
1924
1924
1927
1927
1928
1928
1922
1918
1912
1906
1899
1923
1916
1918
1912
1918
1921
1920
1921
1921
1904
1914
1923
1925
1923
1903
1934
1935
1922
1931
1913
1918
1926
1926
1925
1922
1923
1915
1925
1927
1927
1920
1913
1907
1907
1912
1915
1920
1923
1923
1923
1916
1913
1929
1931
1937
1925
1921
1915
1934
1925
1937
1931
1926
1936
1923
1927
1909
1912
1908
1908
1908
1914
1922
1936
1927
1918
1933
1929
1915
1926
1922
1924
1912
1929
1907
1937
1927
1925
1942
1935
1924
1918
1927
1915
1923
1923
1920
1915
1925
1926
1926
1920
1919
1913
1921
1919
1914
1910
1944
1941
1938
1940
1936
1915
1909
1923
1919
1917
1918
1918
1918
1935
1933
1924
1928
1918
1918
1918
1925
1936
1933
1916
1930
1917
1914
1930
1918
1920
1926
1921
1910
1930
1918
1923
1923
1908
1916
1909
1914
1915
1923
1923
1933
1924
1923
1932
1937
1932
1927
1929
1931
1920
1920
1920
1919
1909
1947
1943
1941
1920
1914
1920
1916
1917
1917
1917
1917
1932
1932
1932
1908
1927
1915
1915
1926
1918
1913
1925
1930
1924
1919
1924
1921
1911
1917
1926
1932
1922
1918
1923
1924
1927
1921
1932
1923
1927
1916
1931
1938
1925
1925
1925
1917
1928
1934
1906
1910
1932
1922
1914
1912
1920
1929
1934
1908
1932
1915
1924
1924
1924
1932
1923
1927
1929
1917
1919
1930
1925
1924
1931
1923
1913
1913
1911
1922
1922
1930
1926
1923
1925
1918
1929
1921
1943
1921
1921
1924
1924
1932
1932
1925
1926
1924
1927
1916
1932
1922
1924
1925
1920
1921
1916
1916
1916
1916
1916
1916
1916
1916
1923
1929
1932
1927
1923
1909
1919
1925
1934
1916
1909
1919
1919
1919
1923
1925
1937
1920
1915
1901
1914
1915
1905
1938
1909
1913
1937
1937
1917
1917
1914
1906
1915
1902
1911
1912
1912
1917
1906
1913
1913
1915
1913
1913
1927
1919
1917
1923
1928
1922
1930
1934
1914
1914
1914
1950
1940
1919
1922
1920
1922
1910
1941
1947
1916
1937
1929
1919
1934
1921
1920
1911
1911
1927
1927
1916
1928
1914
1918
1929
1929
1920
1920
1937
1938
1937
1936
1933
1923
1928
1929
1914
1908
1920
1927
1917
1927
1933
1935
1913
1921
1913
1919
1933
1929
1924
1919
1927
1922
1935
1923
1927
1923
1910
1919
1917
1915
1918
1922
1924
1921
1929
1942
1911
1919
1920
1919
1925
1919
1927
1940
1908
1916
1916
1923
1917
1925
1925
1931
1910
1912
1920
1916
1914
1938
1915
1926
1919
1916
1916
1916
1924
1924
1924
1939
1947
1946
1926
1909
1920
1942
1914
1914
1919
1913
1933
1930
1927
1936
1920
1919
1909
1919
1929
1917
1914
1909
1908
1910
1922
1916
1935
1934
1923
1924
1928
1917
1926
1928
1931
1903
1923
1930
1932
1932
1923
1927
1930
1928
1921
1921
1933
1939
1939
1921
1926
1915
1916
1930
1930
1936
1931
1916
1908
1913
1926
1931
1928
1912
1902
1901
1932
1932
1932
1931
1919
1923
1916
1924
1923
1923
1930
1918
1919
1930
1929
1942
1909
1902
1906
1929
1915
1915
1912
1917
1919
1930
1933
1940
1912
1919
1936
1927
1906
1919
1914
1921
1921
1921
1921
1926
1932
1914
1915
1922
1906
1918
1920
1920
1918
1918
1918
1918
1919
1912
1924
1935
1906
1904
1917
1924
1909
1922
1917
1920
1918
1921
1921
1916
1907
1912
1914
1924
1916
1918
1932
1927
1935
1909
1909
1912
1919
1930
1905
1914
1922
1922
1918
1937
1946
1943
1930
1934
1921
1920
1915
1908
1934
1933
1934
1924
1913
1925
1942
1945
1918
1909
1917
1913
1922
1921
1922
1917
1922
1940
1911
1917
1932
1919
1915
1932
1932
1932
1932
1917
1919
1919
1919
1911
1910
1923
1915
1926
1932
1929
1932
1918
1920
1907
1919
1929
1918
1930
1914
1914
1914
1914
1914
1916
1914
1920
1923
1927
1927
1925
1903
1913
1913
1917
1917
1921
1929
1930
1920
1907
1923
1911
1915
1909
1909
1902
1911
1901
1911
1896
1900
1898
1919
1926
1924
1914
1924
1920
1910
1914
1934
1926
1925
1919
1917
1935
1921
1933
1931
1940
1926
1904
1910
1928
1919
1917
1921
1926
1926
1929
1930
1931
1927
1908
1900
1917
1928
1919
1923
1910
1923
1929
1928
1932
1937
1919
1919
1916
1929
1909
1908
1908
1908
1930
1927
1926
1930
1925
1915
1939
1929
1936
1921
1921
1936
1939
1933
1926
1926
1928
1926
1929
1927
1919
1925
1929
1918
1922
1929
1921
1921
1921
1927
1916
1914
1909
1906
1906
1903
1917
1932
1929
1923
1914
1923
1919
1916
1922
1922
1925
1925
1918
1922
1918
1921
1912
1921
1919
1921
1928
1920
1913
1924
1931
1913
1919
1927
1925
1913
1925
1908
1915
1923
1920
1932
1921
1935
1937
1926
1929
1918
1913
1913
1930
1921
1917
1923
1915
1908
1911
1908
1908
1916
1911
1905
1904
1920
1917
1917
1933
1930
1928
1926
1926
1926
1926
1921
1917
1926
1924
1924
1931
1943
1923
1923
1923
1930
1925
1924
1920
1929
1934
1926
1932
1929
1927
1934
1913
1917
1917
1917
1917
1918
1928
1928
1928
1928
1928
1913
1924
1912
1912
1921
1914
1921
1917
1914
1917
1909
1906
1907
1912
1925
1922
1926
1926
1928
1925
1930
1921
1917
1914
1916
1928
1922
1918
1923
1912
1916
1920
1913
1915
1914
1920
1922
1920
1922
1921
1945
1929
1930
1936
1938
1925
1913
1915
1913
1906
1905
1898
1899
1923
1922
1923
1914
1920
1930
1924
1909
1906
1941
1948
1927
1930
1901
1902
1909
1915
1921
1924
1915
1915
1919
1915
1905
1905
1918
1922
1918
1915
1915
1919
1919
1915
1919
1924
1909
1937
1923
1919
1936
1935
1929
1925
1917
1933
1933
1933
1933
1929
1934
1949
1912
1914
1919
1907
1903
1908
1922
1919
1925
1914
1914
1914
1908
1927
1927
1921
1929
1928
1914
1918
1921
1922
1911
1910
1906
1917
1923
1913
1909
1915
1915
1906
1906
1936
1933
1926
1934
1931
1919
1918
1919
1922
1926
1926
1926
1948
1916
1921
1925
1930
1922
1912
1925
1940
1932
1932
1910
1899
1912
1910
1930
1928
1917
1926
1926
1912
1931
1929
1912
1914
1922
1922
1933
1916
1915
1912
1914
1941
1939
1948
1915
1915
1913
1915
1930
1920
1926
1925
1923
1926
1911
1919
1912
1924
1918
1913
1913
1913
1913
1941
1916
1924
1928
1928
1915
1921
1914
1919
1908
1914
1920
1926
1919
1930
1935
1926
1923
1934
1919
1909
1930
1907
1920
1920
1936
1929
1930
1930
1914
1900
1932
1926
1932
1923
1907
1912
1909
1914
1939
1947
1916
1917
1908
1922
1926
1936
1929
1928
1927
1926
1940
1904
1932
1938
1926
1930
1922
1912
1911
1907
1931
1926
1933
1931
1920
1919
1916
1913
1923
1931
1937
1928
1929
1929
1919
1921
1916
1928
1918
1948
1927
1928
1926
1925
1929
1913
1928
1928
1916
1923
1924
1915
1917
1920
1902
1925
1929
1906
1930
1932
1919
1914
1920
1911
1924
1916
1923
1917
1934
1942
1942
1949
1919
1918
1927
1927
1925
1925
1916
1906
1911
1911
1943
1919
1919
1928
1903
1933
1925
1930
1918
1916
1936
1931
1925
1928
1921
1914
1937
1939
1925
1921
1921
1917
1923
1924
1930
1910
1917
1932
1910
1921
1925
1920
1916
1922
1921
1921
1923
1923
1923
1923
1923
1914
1919
1914
1911
1922
1929
1923
1926
1915
1912
1915
1914
1932
1922
1931
1931
1907
1904
1904
1913
1918
1918
1916
1916
1921
1922
1915
1915
1911
1911
1906
1920
1904
1916
1921
1916
1916
1910
1929
1927
1912
1913
1914
1919
1928
1918
1917
1917
1907
1912
1920
1913
1912
1928
1933
1914
1908
1913
1913
1930
1924
1935
1945
1938
1944
1919
1917
1928
1926
1915
1921
1916
1915
1909
1922
1929
1922
1914
1917
1908
1906
1911
1925
1924
1927
1924
1918
1910
1910
1920
1905
1908
1902
1908
1919
1911
1911
1926
1919
1924
1930
1937
1905
1915
1930
1921
1924
1920
1925
1908
1917
1913
1919
1918
1914
1916
1924
1923
1916
1920
1924
1924
1915
1937
1926
1921
1921
1919
1917
1940
1936
1938
1937
1936
1925
1928
1927
1925
1912
1926
1917
1918
1908
1917
1924
1931
1934
1921
1923
1919
1928
1925
1912
1932
1940
1915
1917
1923
1920
1922
1909
1909
1918
1919
1937
1937
1933
1929
1936
1925
1935
1920
1922
1922
1922
1922
1917
1910
1932
1929
1929
1923
1920
1918
1927
1929
1922
1933
1940
1939
1939
1918
1907
1910
1907
1922
1913
1923
1914
1910
1911
1915
1922
1917
1918
1925
1930
1938
1913
1921
1917
1913
1910
1910
1922
1922
1915
1920
1920
1920
1920
1920
1904
1911
1909
1915
1918
1918
1930
1936
1937
1928
1929
1937
1925
1915
1915
1915
1915
1915
1915
1915
1919
1931
1925
1923
1919
1925
1915
1933
1917
1924
1927
1919
1919
1917
1916
1904
1915
1922
1915
1926
1917
1912
1924
1916
1906
1902
1918
1914
1924
1932
1912
1924
1918
1932
1920
1910
1907
1906
1913
1920
1911
1932
1934
1923
1930
1925
1925
1916
1917
1908
1918
1935
1915
1918
1929
1926
1932
1934
1937
1932
1923
1934
1942
1921
1918
1916
1916
1936
1926
1917
1919
1921
1920
1907
1906
1918
1925
1927
1932
1922
1919
1919
1919
1922
1928
1911
1948
1949
1934
1904
1908
1923
1927
1926
1930
1942
1939
1932
1934
1901
1912
1923
1934
1917
1920
1913
1911
1911
1911
1911
1929
1927
1926
1924
1916
1915
1917
1914
1917
1914
1931
1931
1909
1909
1909
1934
1933
1927
1936
1919
1914
1906
1917
1915
1942
1916
1915
1909
1907
1913
1931
1914
1903
1921
1928
1917
1912
1922
1920
1912
1919
1912
1918
1921
1915
1915
1921
1917
1911
1916
1913
1918
1912
1924
1929
1947
1955
1911
1911
1913
1947
1916
1923
1918
1909
1911
1923
1941
1917
1917
1924
1934
1921
1921
1921
1916
1923
1918
1912
1917
1923
1913
1925
1929
1923
1921
1930
1929
1916
1929
1940
1937
1917
1915
1915
1915
1932
1943
1933
1938
1920
1931
1936
1914
1907
1912
1925
1930
1920
1932
1919
1919
1906
1906
1907
1906
1917
1921
1927
1927
1916
1918
1908
1910
1921
1922
1910
1931
1928
1916
1931
1925
1927
1934
1918
1925
1926
1927
1931
1924
1922
1930
1918
1912
1935
1935
1925
1925
1920
1920
1918
1926
1928
1920
1922
1919
1922
1922
1922
1922
1922
1922
1923
1930
1921
1921
1926
1929
1932
1927
1927
1923
1928
1934
1926
1905
1910
1928
1934
1929
1928
1926
1918
1927
1940
1933
1921
1930
1912
1908
1912
1934
1927
1922
1917
1910
1902
1919
1918
1917
1911
1918
1926
1915
1923
1911
1921
1921
1921
1928
1919
1920
1917
1917
1929
1926
1917
1921
1920
1919
1912
1923
1917
1919
1929
1937
1925
1921
1921
1933
1926
1926
1924
1935
1930
1922
1931
1929
1920
1961
1910
1915
1915
1927
1922
1912
1919
1941
1911
1924
1920
1909
1920
1904
1931
1932
1918
1942
1946
1909
1914
1923
1920
1937
1916
1916
1923
1922
1916
1915
1908
1907
1914
1911
1916
1910
1926
1926
1929
1920
1927
1923
1921
1898
1911
1914
1908
1903
1905
1905
1931
1924
1922
1925
1921
1915
1924
1921
1913
1922
1922
1928
1915
1939
1933
1929
1917
1937
1921
1919
1926
1916
1910
1912
1918
1911
1918
1927
1921
1924
1915
1915
1929
1931
1923
1928
1930
1937
1927
1927
1927
1927
1927
1927
1921
1921
1919
1909
1919
1913
1922
1933
1919
1917
1925
1916
1929
1916
1919
1923
1923
1923
1913
1913
1921
1913
1924
1926
1922
1920
1908
1915
1916
1928
1904
1900
1926
1921
1933
1927
1920
1923
1912
1900
1904
1929
1924
1925
1914
1938
1910
1940
1925
1944
1938
1934
1921
1928
1915
1915
1915
1919
1939
1934
1928
1917
1918
1916
1924
1916
1917
1924
1921
1918
1917
1943
1945
1925
1909
1914
1927
1929
1919
1905
1939
1928
1942
1938
1912
1928
1918
1940
1917
1918
1904
1915
1916
1920
1930
1935
1913
1919
1925
1929
1922
1923
1912
1921
1912
1921
1934
1919
1908
1906
1915
1918
1915
1920
1928
1916
1923
1935
1953
1910
1906
1909
1912
1922
1925
1932
1935
1918
1917
1917
1921
1915
1934
1935
1914
1936
1924
1929
1937
1922
1927
1912
1920
1918
1921
1926
1915
1924
1939
1926
1930
1918
1910
1908
1914
1922
1925
1925
1925
1912
1912
1925
1914
1914
1914
1916
1923
1930
1918
1923
1925
1925
1927
1927
1922
1922
1914
1918
1927
1928
1923
1921
1919
1924
1924
1919
1919
1935
1928
1918
1921
1922
1925
1932
1912
1937
1913
1920
1912
1914
1912
1913
1916
1924
1924
1907
1907
1931
1935
1916
1933
1939
1937
1934
1922
1911
1908
1932
1930
1929
1924
1924
1924
1920
1922
1917
1920
1915
1918
1912
1913
1912
1913
1906
1955
1951
1961
1929
1923
1918
1914
1913
1925
1925
1928
1931
1931
1919
1926
1936
1943
1940
1945
1915
1916
1912
1907
1907
1924
1919
1919
1915
1925
1935
1912
1912
1915
1915
1928
1930
1936
1931
1935
1918
1909
1909
1922
1922
1926
1919
1931
1917
1912
1916
1921
1919
1919
1912
1925
1913
1913
1913
1915
1920
1911
1910
1914
1914
1932
1929
1913
1913
1920
1927
1924
1918
1925
1932
1932
1932
1932
1934
1934
1922
1926
1935
1937
1939
1927
1939
1936
1928
1933
1929
1929
1918
1927
1927
1927
1930
1928
1936
1909
1912
1901
1913
1913
1917
1914
1938
1936
1927
1934
1920
1907
1930
1926
1935
1930
1951
1906
1927
1918
1928
1919
1932
1954
1940
1923
1921
1914
1931
1937
1923
1934
1947
1923
1923
1916
1916
1916
1945
1934
1929
1922
1922
1905
1914
1913
1918
1906
1907
1922
1932
1932
1933
1939
1933
1936
1927
1944
1932
1927
1918
1918
1919
1914
1919
1907
1915
1914
1911
1910
1926
1921
1927
1928
1936
1927
1934
1923
1926
1926
1938
1934
1907
1917
1917
1911
1922
1937
1906
1905
1918
1914
1922
1920
1923
1913
1907
1915
1901
1907
1906
1904
1907
1916
1910
1924
1910
1922
1917
1917
1917
1912
1909
1915
1930
1939
1939
1933
1929
1927
1916
1914
1923
1920
1937
1927
1912
1916
1906
1901
1925
1932
1939
1934
1926
1912
1933
1935
1920
1912
1910
1922
1906
1926
1921
1930
1915
1916
1920
1918
1911
1911
1920
1928
1928
1916
1928
1918
1918
1918
1932
1932
1917
1916
1911
1932
1941
1912
1902
1905
1917
1917
1917
1935
1921
1921
1935
1909
1927
1927
1918
1922
1911
1913
1932
1920
1911
1911
1902
1912
1914
1932
1917
1918
1922
1926
1928
1929
1909
1917
1940
1943
1940
1941
1914
1914
1918
1916
1915
1915
1919
1926
1912
1913
1928
1916
1916
1916
1940
1901
1929
1930
1924
1932
1929
1917
1914
1943
1935
1914
1914
1926
1918
1928
1933
1919
1924
1925
1914
1909
1912
1942
1935
1941
1909
1909
1939
1901
1934
1907
1907
1913
1918
1920
1922
1923
1919
1924
1928
1928
1909
1910
1913
1908
1924
1913
1921
1927
1932
1940
1921
1925
1915
1912
1912
1938
1909
1912
1923
1915
1919
1925
1902
1906
1912
1911
1902
1917
1922
1906
1905
1932
1926
1909
1930
1927
1926
1936
1928
1930
1923
1923
1923
1932
1913
1915
1900
1910
1920
1915
1919
1927
1920
1923
1917
1928
1928
1928
1921
1908
1916
1922
1920
1917
1915
1929
1933
1928
1916
1911
1943
1938
1915
1927
1923
1902
1925
1910
1909
1916
1911
1944
1943
1932
1929
1918
1931
1931
1922
1922
1912
1921
1935
1926
1917
1917
1908
1907
1910
1922
1925
1922
1936
1935
1934
1924
1926
1932
1915
1916
1916
1916
1921
1930
1921
1919
1920
1908
1918
1912
1927
1929
1931
1936
1928
1931
1929
1935
1936
1932
1919
1919
1919
1919
1909
1909
1926
1917
1916
1915
1912
1905
1918
1937
1914
1914
1916
1916
1916
1925
1941
1938
1927
1921
1930
1900
1904
1910
1916
1925
1920
1924
1923
1905
1942
1918
1918
1922
1918
1918
1918
1903
1931
1916
1933
1926
1929
1923
1917
1919
1907
1906
1904
1915
1916
1913
1919
1919
1914
1918
1919
1910
1910
1912
1915
1911
1909
1909
1909
1912
1912
1919
1923
1923
1923
1921
1939
1913
1935
1930
1927
1933
1924
1923
1925
1936
1922
1919
1927
1913
1925
1916
1925
1919
1914
1914
1914
1917
1917
1905
1913
1923
1923
1923
1941
1927
1929
1926
1926
1922
1917
1928
1915
1922
1913
1913
1913
1906
1927
1903
1907
1926
1923
1925
1934
1916
1916
1917
1926
1926
1926
1926
1926
1921
1912
1917
1916
1926
1924
1929
1929
1927
1925
1924
1918
1926
1945
1921
1919
1914
1926
1932
1922
1917
1917
1921
1921
1927
1940
1912
1914
1923
1923
1923
1924
1912
1920
1930
1940
1931
1934
1923
1934
1914
1915
1926
1929
1921
1921
1916
1919
1940
1927
1920
1921
1915
1915
1915
1903
1913
1904
1927
1927
1922
1919
1922
1928
1926
1920
1911
1919
1914
1904
1924
1932
1924
1915
1920
1913
1919
1916
1908
1906
1910
1931
1914
1912
1913
1913
1913
1920
1913
1911
1915
1918
1945
1948
1909
1905
1905
1920
1915
1917
1928
1926
1925
1931
1932
1928
1914
1926
1924
1913
1914
1937
1917
1925
1908
1908
1927
1919
1907
1907
1911
1918
1918
1918
1929
1926
1920
1911
1918
1918
1918
1940
1943
1945
1922
1916
1930
1924
1932
1932
1927
1930
1930
1924
1924
1922
1922
1922
1927
1928
1907
1917
1925
1919
1915
1915
1902
1933
1928
1937
1933
1937
1942
1934
1920
1930
1928
1921
1924
1919
1918
1926
1928
1920
1934
1934
1934
1923
1923
1947
1945
1943
1922
1917
1923
1912
1916
1919
1922
1922
1922
1905
1903
1923
1920
1923
1916
1913
1905
1931
1914
1914
1914
1914
1925
1921
1930
1922
1916
1915
1915
1921
1911
1929
1920
1925
1921
1921
1921
1923
1938
1923
1927
1931
1925
1945
1950
1943
1952
1932
1941
1932
1929
1928
1914
1935
1937
1937
1933
1909
1921
1916
1926
1930
1925
1922
1931
1919
1929
1921
1924
1934
1937
1919
1919
1924
1922
1927
1932
1918
1915
1913
1928
1916
1916
1916
1921
1919
1912
1916
1923
1906
1907
1925
1912
1911
1926
1934
1928
1924
1922
1925
1925
1925
1910
1931
1925
1923
1920
1924
1915
1925
1925
1924
1920
1914
1917
1910
1922
1910
1915
1911
1915
1937
1927
1926
1927
1902
1902
1912
1914
1917
1923
1919
1928
1917
1923
1923
1931
1912
1915
1912
1938
1937
1915
1934
1917
1946
1932
1924
1913
1930
1935
1933
1939
1920
1920
1927
1914
1912
1926
1923
1923
1923
1923
1923
1918
1918
1926
1937
1919
1921
1912
1912
1912
1944
1938
1931
1924
1917
1917
1917
1918
1920
1913
1933
1933
1933
1922
1924
1917
1923
1928
1921
1922
1917
1919
1920
1920
1920
1920
1931
1920
1918
1930
1924
1928
1935
1919
1933
1921
1921
1922
1924
1909
1921
1921
1921
1921
1921
1920
1924
1926
1928
1919
1914
1914
1922
1922
1931
1925
1926
1937
1925
1927
1927
1935
1934
1926
1907
1912
1916
1911
1933
1934
1943
1941
1902
1912
1925
1923
1922
1921
1925
1922
1922
1922
1922
1922
1942
1924
1917
1928
1918
1921
1921
1914
1902
1905
1919
1929
1944
1934
1931
1945
1942
1923
1933
1934
1927
1926
1926
1939
1934
1945
1940
1912
1912
1919
1914
1918
1931
1929
1955
1959
1965
1959
1947
1946
1912
1919
1934
1929
1924
1935
1934
1934
1934
1918
1918
1912
1920
1912
1928
1932
1913
1929
1927
1935
1925
1918
1918
1932
1932
1932
1915
1924
1905
1907
1907
1921
1923
1921
1928
1930
1928
1930
1926
1932
1923
1926
1932
1915
1913
1913
1933
1931
1936
1921
1925
1925
1925
1925
1926
1922
1925
1930
1932
1936
1936
1917
1918
1926
1930
1925
1925
1925
1918
1901
1903
1927
1914
1941
1912
1912
1912
1919
1926
1926
1926
1926
1922
1916
1916
1922
1920
1925
1929
1929
1929
1941
1933
1916
1925
1921
1921
1921
1921
1941
1928
1922
1923
1918
1916
1913
1911
1917
1911
1918
1912
1916
1909
1906
1920
1919
1917
1917
1927
1905
1908
1925
1923
1931
1921
1923
1928
1923
1914
1914
1932
1914
1933
1934
1921
1916
1916
1916
1941
1933
1933
1937
1931
1935
1927
1922
1918
1914
1923
1919
1907
1907
1907
1917
1917
1917
1926
1920
1919
1918
1915
1920
1917
1917
1917
1917
1937
1930
1930
1932
1910
1907
1906
1913
1913
1920
1928
1923
1924
1932
1923
1933
1925
1928
1928
1896
1917
1918
1922
1923
1925
1913
1919
1940
1934
1926
1923
1917
1905
1908
1922
1929
1919
1921
1912
1921
1920
1920
1920
1915
1915
1933
1909
1911
1923
1920
1924
1926
1911
1916
1923
1914
1914
1909
1915
1923
1920
1926
1924
1931
1929
1901
1925
1923
1923
1924
1922
1921
1919
1917
1922
1917
1916
1913
1925
1928
1935
1937
1913
1912
1913
1935
1914
1922
1923
1926
1936
1935
1928
1905
1917
1919
1917
1923
1909
1907
1922
1927
1922
1930
1931
1916
1917
1939
1941
1936
1937
1925
1910
1914
1907
1910
1916
1926
1922
1936
1914
1922
1925
1923
1922
1923
1920
1920
1920
1927
1929
1927
1929
1919
1917
1917
1926
1919
1918
1920
1919
1922
1932
1938
1932
1928
1927
1915
1916
1922
1928
1948
1950
1909
1918
1940
1932
1937
1915
1919
1909
1909
1913
1912
1912
1912
1927
1927
1927
1927
1916
1916
1916
1916
1919
1919
1919
1919
1919
1936
1936
1947
1948
1910
1910
1913
1911
1916
1921
1929
1932
1935
1920
1917
1914
1914
1928
1947
1919
1916
1908
1926
1933
1920
1912
1912
1898
1902
1934
1929
1937
1930
1923
1923
1915
1916
1937
1920
1916
1937
1939
1943
1933
1919
1916
1913
1913
1914
1913
1913
1927
1927
1927
1915
1923
1919
1920
1923
1912
1921
1916
1925
1918
1918
1927
1927
1918
1911
1924
1929
1924
1918
1930
1936
1914
1939
1940
1935
1925
1923
1921
1937
1916
1916
1931
1934
1934
1934
1934
1935
1937
1910
1918
1916
1922
1918
1918
1924
1915
1920
1925
1941
1939
1924
1924
1921
1911
1915
1911
1915
1924
1927
1919
1933
1934
1916
1916
1918
1930
1929
1920
1934
1922
1936
1917
1932
1920
1926
1923
1936
1926
1926
1914
1927
1937
1941
1941
1938
1918
1917
1926
1924
1924
1922
1918
1926
1920
1925
1924
1906
1907
1918
1921
1924
1915
1917
1912
1904
1907
1901
1904
1901
1932
1923
1924
1926
1923
1920
1931
1939
1926
1928
1926
1936
1932
1932
1937
1912
1927
1925
1915
1915
1950
1940
1941
1932
1927
1927
1906
1916
1916
1922
1929
1936
1931
1926
1927
1936
1927
1924
1897
1912
1912
1912
1912
1925
1925
1922
1927
1925
1933
1942
1903
1904
1934
1934
1909
1910
1938
1919
1930
1938
1933
1913
1913
1923
1917
1932
1927
1920
1915
1917
1922
1926
1926
1925
1925
1925
1925
1914
1919
1912
1917
1950
1950
1916
1919
1919
1922
1920
1929
1926
1919
1922
1916
1920
1910
1919
1925
1926
1913
1927
1919
1915
1917
1915
1932
1931
1926
1926
1922
1921
1925
1925
1925
1907
1897
1911
1930
1927
1930
1917
1924
1924
1937
1930
1931
1909
1929
1912
1916
1921
1915
1918
1918
1937
1912
1912
1920
1918
1903
1915
1920
1928
1930
1921
1907
1914
1906
1906
1914
1907
1930
1907
1920
1920
1935
1938
1909
1915
1921
1937
1911
1903
1909
1915
1929
1917
1920
1917
1922
1930
1943
1936
1940
1929
1920
1914
1913
1907
1907
1911
1935
1934
1924
1925
1923
1924
1934
1926
1924
1916
1920
1916
1924
1917
1907
1909
1906
1912
1918
1912
1919
1916
1912
1916
1925
1912
1911
1920
1909
1926
1922
1938
1946
1939
1912
1923
1918
1918
1917
1923
1935
1927
1920
1920
1920
1920
1920
1930
1928
1937
1930
1916
1911
1936
1939
1910
1921
1923
1917
1912
1912
1912
1933
1936
1922
1924
1914
1922
1913
1918
1910
1904
1928
1922
1927
1932
1942
1932
1914
1928
1928
1910
1918
1910
1915
1918
1918
1921
1925
1938
1924
1918
1917
1930
1920
1922
1931
1915
1913
1924
1938
1931
1924
1924
1924
1914
1941
1930
1948
1947
1943
1919
1930
1917
1913
1913
1913
1913
1917
1917
1923
1930
1917
1927
1925
1921
1931
1935
1929
1938
1927
1911
1918
1923
1910
1915
1915
1931
1937
1929
1911
1918
1929
1937
1920
1923
1915
1942
1938
1913
1920
1921
1927
1923
1937
1937
1943
1946
1932
1933
1934
1936
1934
1922
1922
1921
1922
1906
1910
1907
1911
1915
1917
1932
1922
1922
1922
1919
1916
1933
1933
1933
1918
1907
1922
1900
1906
1916
1922
1913
1910
1907
1932
1931
1927
1917
1933
1925
1916
1923
1932
1932
1909
1913
1914
1917
1916
1929
1924
1927
1927
1927
1928
1927
1920
1924
1924
1940
1931
1914
1914
1920
1920
1920
1920
1920
1917
1916
1912
1913
1912
1913
1921
1930
1920
1930
1925
1911
1923
1922
1901
1920
1924
1923
1922
1919
1913
1912
1926
1921
1917
1911
1908
1920
1927
1914
1915
1907
1922
1905
1928
1909
1910
1922
1925
1921
1923
1923
1920
1914
1914
1914
1912
1915
1918
1935
1926
1923
1926
1938
1924
1922
1905
1912
1901
1911
1901
1902
1943
1927
1922
1928
1945
1941
1945
1923
1919
1921
1919
1911
1909
1918
1913
1913
1924
1915
1936
1926
1922
1929
1931
1913
1913
1913
1930
1930
1915
1931
1920
1923
1921
1916
1916
1916
1916
1922
1912
1916
1915
1926
1926
1914
1915
1917
1919
1913
1922
1923
1925
1915
