# Supplementary material for: Using game theory to thwart multistage privacy intrusions when sharing data
Source: Sci Adv. 2021 Dec 10;7(50):eabe9986. doi: 10.1126/sciadv.abe9986 (PMC8664254; doi:10.1126/sciadv.abe9986)
Supplement: Supplementary file 2 — Data S1 [file sciadv.abe9986_data_s1.zip › sciadv.abe9986_data_s1/data/simu/birth_year2.txt]

1960
1958
1960
1959
1941
1941
1950
1939
1937
1956
1954
1952
1953
1946
1938
1938
1946
1945
1957
1948
1962
1949
1947
1949
1953
1957
1939
1939
1940
1945
1951
1951
1942
1954
1943
1946
1940
1939
1948
1969
1968
1960
1945
1944
1949
1956
1950
1949
1938
1936
1934
1948
1946
1949
1944
1942
1942
1947
1932
1939
1932
1946
1945
1936
1935
1960
1952
1947
1951
1942
1936
1935
1934
1952
1951
1964
1946
1947
1942
1960
1954
1953
1951
1949
1946
1951
1959
1942
1949
1949
1963
1957
1965
1939
1952
1944
1949
1943
1955
1945
1946
1947
1952
1944
1957
1953
1948
1968
1964
1952
1938
1937
1937
1948
1945
1947
1944
1946
1939
1939
1948
1939
1959
1935
1931
1951
1951
1960
1950
1948
1969
1972
1959
1963
1941
1948
1941
1937
1955
1950
1938
1949
1951
1943
1964
1958
1960
1951
1953
1941
1942
1959
1957
1951
1947
1937
1953
1937
1959
1966
1940
1935
1959
1953
1952
1943
1933
1946
1946
1948
1941
1931
1956
1947
1952
1939
1950
1943
1943
1936
1948
1935
1951
1949
1951
1939
1939
1945
1956
1950
1950
1937
1981
1940
1942
1951
1952
1943
1945
1940
1944
1954
1955
1947
1960
1952
1954
1943
1948
1943
1953
1938
1934
1946
1952
1950
1958
1947
1948
1949
1954
1954
1949
1946
1941
1954
1954
1963
1963
1964
1956
1952
1961
1972
1967
1966
1947
1944
1956
1943
1955
1956
1941
1954
1939
1936
1943
1935
1939
1955
1957
1947
1944
1945
1945
1931
1964
1943
1936
1936
1945
1948
1959
1953
1948
1951
1949
1954
1948
1940
1957
1955
1942
1942
1952
1957
1948
1953
1941
1955
1944
1950
1941
1943
1942
1942
1957
1933
1969
1959
1960
1944
1932
1946
1941
1937
1940
1935
1936
1966
1952
1954
1949
1945
1951
1951
1948
1945
1946
1940
1946
1940
1958
1939
1939
1939
1953
1948
1943
1972
1951
1950
1959
1959
1953
1939
1940
1945
1941
1947
1953
1940
1962
1944
1948
1946
1926
1921
1930
1938
1946
1948
1950
1949
1960
1951
1963
1948
1947
1953
1951
1943
1945
1945
1939
1943
1942
1942
1956
1956
1957
1949
1949
1949
1945
1947
1954
1945
1951
1954
1943
1944
1958
1938
1948
1948
1961
1956
1960
1950
1952
1939
1937
1937
1931
1937
1948
1958
1947
1947
1944
1958
1952
1952
1948
1960
1959
1944
1949
1937
1936
1938
1948
1963
1951
1939
1949
1936
1950
1940
1941
1942
1939
1947
1953
1944
1953
1940
1940
1952
1936
1948
1934
1944
1957
1944
1939
1943
1951
1945
1941
1938
1928
1939
1954
1956
1963
1968
1965
1971
1946
1948
1948
1955
1936
1946
1939
1955
1963
1960
1953
1949
1955
1957
1955
1945
1949
1950
1954
1942
1946
1953
1952
1955
1947
1954
1949
1948
1947
1947
1946
1952
1936
1941
1947
1953
1941
1960
1963
1947
1943
1940
1940
1970
1955
1956
1962
1941
1938
1946
1933
1939
1944
1963
1937
1954
1950
1950
1938
1951
1953
1959
1963
1966
1963
1968
1966
1944
1949
1946
1947
1955
1964
1947
1946
1940
1960
1969
1963
1940
1948
1947
1954
1948
1946
1944
1936
1943
1926
1948
1943
1939
1937
1937
1937
1949
1948
1962
1955
1959
1940
1952
1941
1947
1965
1962
1960
1953
1954
1963
1944
1959
1959
1947
1943
1939
1947
1950
1949
1951
1949
1951
1962
1954
1949
1956
1950
1947
1939
1940
1946
1938
1944
1946
1955
1960
1938
1941
1941
1942
1942
1942
1944
1947
1962
1957
1961
1938
1949
1949
1953
1936
1954
1960
1959
1960
1962
1962
1962
1962
1956
1956
1958
1955
1947
1941
1931
1940
1938
1935
1941
1955
1942
1944
1955
1971
1959
1957
1937
1935
1943
1936
1961
1946
1957
1960
1943
1949
1955
1951
1944
1938
1934
1941
1931
1948
1940
1946
1942
1940
1948
1954
1948
1936
1943
1943
1953
1937
1947
1946
1946
1941
1960
1956
1950
1959
1963
1959
1957
1945
1956
1945
1940
1956
1950
1939
1953
1952
1945
1934
1953
1955
1962
1962
1954
1958
1956
1959
1966
1950
1948
1944
1954
1942
1950
1950
1950
1950
1950
1951
1935
1950
1944
1948
1946
1942
1944
1952
1938
1940
1958
1947
1941
1945
1944
1949
1945
1946
1939
1945
1948
1944
1932
1937
1943
1938
1938
1935
1940
1938
1956
1941
1950
1940
1946
1943
1952
1953
1952
1952
1949
1954
1938
1946
1957
1943
1942
1956
1948
1949
1949
1980
1984
1979
1984
1985
1942
1942
1942
1943
1969
1952
1952
1935
1935
1955
1955
1956
1947
1946
1940
1956
1944
1952
1951
1945
1941
1948
1950
1944
1941
1945
1946
1949
1941
1946
1941
1940
1940
1945
1932
1954
1959
1951
1948
1955
1947
1948
1947
1938
1938
1938
1947
1946
1956
1943
1954
1942
1942
1949
1957
1963
1965
1934
1949
1949
1936
1935
1948
1958
1955
1936
1953
1935
1948
1948
1948
1934
1928
1949
1942
1943
1944
1953
1947
1953
1948
1946
1949
1944
1930
1940
1952
1948
1939
1944
1946
1942
1945
1957
1934
1939
1939
1944
1959
1963
1950
1959
1945
1938
1938
1938
1948
1949
1950
1959
1957
1945
1958
1961
1949
1952
1941
1941
1950
1966
1964
1966
1957
1957
1946
1944
1954
1946
1939
1939
1921
1925
1924
1925
1935
1940
1967
1974
1950
1947
1960
1953
1953
1956
1933
1932
1958
1969
1965
1965
1952
1951
1955
1953
1965
1940
1955
1957
1940
1969
1960
1944
1949
1949
1949
1929
1961
1940
1940
1941
1934
1967
1960
1944
1944
1945
1942
1943
1935
1930
1951
1962
1956
1955
1973
1936
1937
1942
1936
1967
1950
1946
1942
1955
1959
1963
1940
1939
1939
1939
1955
1938
1938
1944
1945
1948
1942
1949
1955
1944
1941
1951
1954
1957
1944
1953
1946
1942
1942
1956
1963
1955
1956
1961
1947
1955
1949
1964
1964
1941
1960
1960
1956
1955
1954
1954
1968
1948
1955
1953
1948
1959
1955
1938
1948
1958
1946
1949
1949
1944
1952
1960
1936
1945
1939
1948
1946
1946
1946
1945
1936
1932
1944
1937
1932
1945
1942
1941
1942
1932
1959
1959
1959
1959
1944
1945
1963
1944
1945
1954
1961
1951
1935
1943
1943
1944
1943
1961
1953
1969
1951
1951
1945
1961
1956
1953
1951
1940
1942
1955
1958
1949
1948
1956
1953
1945
1955
1962
1958
1949
1961
1934
1951
1956
1954
1949
1955
1948
1954
1951
1948
1950
1955
1957
1958
1953
1954
1946
1950
1955
1945
1950
1959
1959
1942
1951
1946
1945
1945
1951
1951
1955
1941
1935
1961
1950
1941
1943
1936
1935
1939
1949
1949
1953
1958
1954
1952
1945
1961
1961
1956
1945
1937
1963
1957
1952
1952
1945
1931
1941
1933
1942
1938
1936
1958
1955
1937
1952
1951
1967
1955
1947
1945
1955
1956
1941
1951
1941
1942
1941
1949
1951
1952
1937
1945
1943
1931
1932
1930
1958
1948
1959
1962
1971
1948
1946
1946
1946
1942
1941
1954
1948
1930
1940
1946
1961
1937
1949
1950
1947
1946
1940
1937
1936
1937
1937
1948
1940
1946
1939
1949
1940
1942
1939
1945
1954
1955
1942
1963
1966
1938
1944
1932
1944
1951
1933
1931
1942
1954
1939
1947
1952
1958
1961
1961
1959
1945
1943
1953
1957
1957
1945
1944
1943
1955
1946
1940
1958
1948
1954
1958
1955
1935
1941
1957
1961
1950
1955
1951
1937
1948
1962
1972
1952
1952
1955
1953
1953
1953
1953
1953
1953
1965
1941
1949
1954
1960
1935
1949
1966
1935
1940
1942
1942
1968
1945
1936
1946
1963
1937
1957
1946
1952
1957
1950
1934
1948
1942
1952
1945
1960
1953
1960
1954
1953
1953
1955
1961
1942
1935
1950
1948
1944
1954
1947
1946
1947
1959
1960
1960
1944
1942
1944
1945
1964
1957
1953
1936
1936
1943
1929
1945
1946
1945
1946
1950
1957
1968
1953
1945
1944
1936
1942
1933
1946
1950
1950
1950
1949
1949
1945
1946
1944
1932
1934
1950
1950
1950
1952
1956
1942
1948
1938
1948
1943
1944
1941
1961
1948
1944
1956
1948
1953
1946
1947
1950
1955
1953
1942
1961
1954
1956
1963
1966
1958
1943
1937
1941
1949
1947
1954
1961
1958
1956
1945
1953
1955
1948
1954
1938
1968
1942
1948
1953
1957
1947
1960
1958
1948
1954
1939
1957
1946
1952
1971
1959
1959
1945
1959
1961
1971
1968
1939
1935
1937
1957
1947
1947
1940
1944
1942
1948
1947
1952
1955
1962
1962
1960
1947
1945
1941
1957
1957
1957
1957
1949
1949
1941
1941
1942
1961
1954
1954
1960
1950
1950
1936
1932
1964
1943
1940
1957
1942
1945
1950
1940
1948
1953
1947
1941
1949
1941
1942
1947
1951
1954
1942
1948
1944
1940
1941
1946
1935
1945
1958
1954
1951
1946
1946
1951
1940
1933
1943
1948
1953
1940
1953
1944
1949
1956
1952
1953
1949
1947
1956
1950
1947
1953
1957
1955
1945
1940
1942
1939
1954
1944
1953
1951
1946
1959
1955
1962
1962
1946
1945
1940
1941
1951
1937
1949
1955
1957
1952
1960
1956
1949
1946
1949
1944
1956
1956
1951
1940
1960
1962
1942
1952
1963
1950
1944
1958
1952
1940
1948
1953
1948
1950
1943
1941
1942
1949
1954
1954
1935
1956
1949
1941
1948
1961
1959
1955
1965
1956
1965
1956
1947
1951
1952
1948
1948
1946
1952
1941
1947
1942
1934
1957
1961
1959
1972
1967
1971
1946
1945
1940
1965
1962
1950
1948
1948
1946
1953
1959
1947
1937
1937
1937
1939
1941
1947
1950
1950
1961
1948
1969
1967
1958
1936
1936
1941
1937
1941
1945
1947
1947
1947
1947
1951
1940
1937
1941
1943
1938
1954
1949
1945
1933
1959
1951
1950
1934
1946
1947
1950
1954
1936
1940
1964
1971
1964
1961
1942
1952
1954
1957
1956
1968
1952
1952
1963
1959
1956
1957
1953
1946
1955
1941
1937
1954
1951
1950
1944
1948
1952
1954
1939
1954
1935
1958
1964
1966
1955
1943
1940
1940
1947
1943
1948
1966
1949
1948
1951
1948
1950
1949
1952
1958
1943
1965
1968
1970
1936
1938
1939
1946
1946
1948
1940
1932
1942
1952
1955
1948
1948
1955
1955
1939
1938
1937
1938
1953
1947
1956
1965
1962
1949
1945
1948
1955
1940
1945
1935
1932
1937
1957
1957
1941
1947
1944
1951
1943
1948
1949
1950
1956
1949
1958
1952
1959
1944
1936
1940
1936
1939
1952
1955
1949
1953
1948
1943
1946
1938
1954
1959
1962
1946
1940
1942
1942
1957
1953
1948
1941
1950
1940
1955
1951
1935
1945
1963
1956
1944
1944
1938
1958
1955
1953
1963
1950
1951
1939
1947
1939
1960
1947
1933
1952
1955
1947
1942
1973
1942
1941
1953
1956
1952
1960
1946
1953
1951
1949
1949
1949
1945
1939
1955
1955
1941
1945
1944
1946
1956
1945
1932
1932
1947
1952
1939
1941
1940
1931
1955
1947
1946
1970
1943
1952
1933
1946
1950
1953
1934
1933
1934
1945
1945
1954
1961
1957
1944
1935
1941
1942
1967
1934
1930
1935
1934
1934
1954
1944
1954
1946
1944
1948
1952
1961
1943
1943
1943
1954
1934
1944
1951
1951
1952
1952
1953
1949
1948
1964
1951
1953
1951
1959
1940
1940
1940
1940
1944
1950
1952
1941
1955
1955
1952
1954
1948
1951
1945
1954
1962
1958
1960
1935
1962
1948
1957
1942
1943
1943
1951
1964
1971
1956
1965
1959
1969
1959
1959
1969
1969
1956
1960
1955
1952
1950
1951
1960
1958
1955
1961
1944
1955
1941
1960
1950
1951
1945
1951
1949
1955
1941
1949
1942
1948
1962
1951
1961
1973
1962
1948
1949
1957
1957
1957
1951
1943
1946
1937
1942
1948
1954
1938
1948
1957
1956
1955
1937
1934
1932
1936
1932
1962
1944
1966
1952
1960
1960
1937
1936
1940
1937
1948
1946
1946
1945
1945
1935
1932
1943
1948
1971
1969
1951
1951
1937
1940
1940
1940
1959
1948
1940
1949
1948
1948
1947
1941
1950
1947
1952
1951
1953
1952
1950
1954
1947
1944
1957
1949
1951
1949
1946
1947
1958
1949
1943
1940
1938
1938
1940
1950
1954
1956
1959
1964
1948
1947
1957
1937
1953
1946
1956
1952
1945
1956
1946
1950
1956
1962
1965
1950
1954
1956
1954
1950
1955
1935
1938
1945
1935
1947
1953
1945
1940
1966
1961
1936
1949
1938
1946
1937
1944
1948
1950
1946
1967
1944
1945
1952
1941
1946
1951
1929
1933
1932
1968
1954
1951
1954
1956
1948
1938
1935
1955
1948
1959
1954
1948
1937
1943
1942
1941
1944
1941
1934
1945
1932
1958
1957
1942
1946
1943
1947
1946
1946
1944
1952
1951
1956
1955
1959
1958
1940
1947
1940
1934
1940
1961
1931
1929
1939
1950
1952
1949
1959
1953
1961
1951
1954
1938
1945
1937
1954
1941
1949
1937
1941
1938
1939
1953
1957
1960
1959
1940
1938
1945
1962
1955
1941
1959
1950
1948
1939
1948
1946
1947
1941
1937
1939
1952
1943
1955
1946
1948
1947
1937
1946
1942
1942
1968
1964
1960
1971
1945
1938
1931
1952
1946
1953
1942
1936
1955
1956
1932
1933
1945
1945
1933
1940
1946
1933
1946
1963
1953
1947
1953
1944
1953
1944
1936
1947
1944
1940
1956
1952
1954
1953
1949
1950
1950
1937
1943
1944
1939
1940
1938
1940
1964
1954
1956
1951
1950
1943
1949
1944
1954
1949
1954
1944
1939
1948
1939
1942
1948
1948
1938
1938
1938
1938
1940
1935
1939
1948
1940
1950
1950
1945
1937
1934
1951
1948
1940
1937
1952
1952
1942
1950
1953
1942
1951
1949
1954
1939
1937
1953
1949
1950
1947
1928
1942
1950
1943
1935
1934
1934
1946
1942
1950
1938
1943
1942
1951
1945
1952
1954
1954
1960
1948
1957
1947
1961
1959
1959
1957
1960
1961
1957
1955
1933
1957
1958
1959
1930
1933
1936
1949
1941
1948
1934
1939
1947
1978
1988
1944
1949
1947
1943
1950
1950
1934
1945
1950
1952
1966
1951
1952
1942
1946
1952
1957
1949
1963
1930
1945
1934
1938
1948
1942
1950
1948
1941
1955
1964
1949
1957
1959
1961
1954
1962
1955
1956
1953
1960
1954
1946
1946
1956
1952
1955
1945
1946
1949
1941
1957
1955
1949
1964
1958
1960
1946
1962
1951
1944
1945
1938
1945
1944
1948
1938
1932
1932
1950
1947
1943
1934
1942
1951
1945
1934
1943
1944
1950
1943
1946
1953
1947
1929
1932
1931
1936
1932
1934
1958
1951
1950
1945
1951
1961
1946
1959
1960
1944
1938
1947
1947
1947
1950
1958
1963
1940
1945
1952
1957
1952
1952
1949
1937
1947
1950
1943
1955
1964
1962
1959
1954
1957
1950
1944
1947
1954
1963
1972
1947
1943
1936
1978
1980
1965
1968
1967
1954
1956
1958
1943
1938
1946
1949
1948
1940
1947
1953
1941
1961
1957
1943
1948
1928
1940
1935
1954
1941
1941
1934
1944
1965
1950
1958
1957
1957
1957
1957
1941
1955
1951
1951
1941
1937
1942
1958
1957
1963
1950
1955
1948
1956
1959
1966
1964
1960
1967
1955
1938
1948
1943
1938
1947
1951
1941
1942
1942
1962
1961
1947
1949
1950
1936
1962
1966
1960
1947
1954
1953
1942
1957
1956
1956
1954
1948
1952
1961
1954
1964
1952
1950
1947
1959
1951
1956
1953
1948
1949
1949
1954
1951
1948
1952
1957
1953
1943
1954
1954
1949
1955
1939
1950
1960
1950
1950
1943
1937
1939
1942
1942
1942
1963
1944
1951
1954
1947
1948
1941
1955
1959
1934
1946
1949
1952
1958
1944
1953
1959
1952
1949
1948
1958
1958
1936
1937
1936
1941
1934
1938
1944
1967
1967
1950
1949
1943
1947
1941
1943
1943
1943
1948
1945
1952
1942
1943
1957
1956
1936
1947
1940
1956
1955
1938
1954
1942
1942
1935
1933
1944
1938
1952
1945
1938
1944
1939
1944
1962
1965
1959
1974
1975
1958
1950
1960
1953
1947
1955
1952
1938
1938
1943
1945
1950
1943
1946
1943
1945
1954
1950
1947
1948
1942
1942
1952
1950
1943
1943
1953
1945
1948
1955
1944
1958
1944
1949
1972
1976
1971
1929
1929
1929
1958
1944
1937
1949
1963
1953
1944
1944
1956
1959
1954
1953
1955
1969
1964
1957
1938
1948
1947
1952
1935
1932
1960
1966
1941
1943
1935
1938
1942
1942
1941
1947
1964
1946
1952
1952
1947
1945
1942
1961
1954
1956
1954
1942
1953
1955
1947
1951
1948
1936
1937
1936
1941
1944
1946
1946
1946
1946
1948
1949
1941
1949
1957
1945
1952
1939
1952
1954
1954
1947
1946
1943
1945
1951
1949
1948
1941
1949
1947
1950
1950
1943
1969
1952
1955
1949
1945
1975
1960
1956
1957
1937
1950
1950
1950
1960
1950
1955
1938
1943
1954
1960
1938
1959
1952
1955
1951
1957
1953
1948
1949
1929
1950
1950
1943
1949
1945
1944
1940
1950
1944
1944
1949
1949
1949
1960
1953
1949
1949
1961
1968
1966
1953
1934
1944
1947
1952
1941
1942
1942
1942
1942
1942
1955
1945
1962
1968
1957
1945
1951
1942
1957
1936
1939
1944
1945
1933
1940
1953
1944
1946
1950
1942
1948
1946
1939
1939
1939
1939
1953
1962
1945
1962
1957
1941
1942
1959
1942
1949
1944
1948
1948
1948
1949
1949
1974
1972
1966
1945
1955
1945
1952
1967
1958
1954
1945
1939
1953
1943
1943
1935
1932
1942
1942
1941
1938
1948
1950
1947
1953
1966
1966
1929
1943
1956
1962
1953
1950
1938
1943
1956
1954
1959
1955
1948
1957
1951
1944
1954
1939
1958
1947
1956
1960
1930
1945
1937
1946
1940
1949
1942
1935
1934
1945
1950
1943
1945
1943
1944
1961
1934
1934
1946
1960
1948
1950
1960
1961
1949
1937
1947
1944
1962
1962
1963
1935
1938
1950
1949
1953
1950
1957
1945
1944
1933
1945
1952
1954
1961
1959
1943
1940
1944
1953
1959
1954
1961
1966
1963
1958
1946
1945
1945
1945
1938
1959
1960
1945
1940
1958
1945
1950
1951
1952
1949
1941
1949
1974
1947
1939
1946
1946
1946
1946
1946
1941
1943
1951
1950
1948
1945
1950
1946
1954
1961
1941
1958
1960
1959
1932
1937
1933
1957
1946
1953
1957
1953
1943
1957
1939
1945
1945
1952
1954
1952
1959
1941
1941
1941
1941
1946
1954
1938
1942
1930
1929
1932
1932
1945
1945
1962
1958
1956
1955
1949
1946
1961
1945
1945
1938
1950
1930
1951
1943
1940
1945
1951
1957
1950
1957
1944
1950
1943
1946
1950
1959
1954
1935
1945
1945
1943
1943
1942
1966
1957
1961
1963
1964
1953
1963
1950
1939
1939
1941
1947
1958
1971
1952
1954
1955
1945
1949
1956
1945
1938
1944
1942
1943
1953
1949
1963
1945
1945
1953
1948
1945
1946
1962
1960
1951
1948
1946
1959
1948
1949
1949
1950
1938
1963
1963
1967
1937
1940
1935
1941
1953
1956
1952
1947
1947
1948
1950
1956
1944
1949
1941
1943
1937
1943
1937
1958
1951
1943
1961
1958
1952
1944
1948
1953
1947
1963
1949
1953
1964
1965
1966
1960
1955
1951
1946
1948
1935
1950
1940
1947
1952
1949
1940
1949
1948
1947
1942
1953
1948
1943
1958
1938
1940
1928
1948
1945
1935
1951
1944
1946
1949
1946
1955
1960
1957
1956
1949
1950
1956
1975
1970
1966
1975
1956
1959
1932
1939
1936
1941
1935
1957
1956
1951
1951
1965
1937
1946
1947
1946
1947
1942
1956
1951
1953
1949
1946
1945
1943
1934
1954
1954
1949
1950
1951
1943
1969
1952
1946
1946
1941
1936
1949
1956
1956
1951
1951
1959
1943
1944
1948
1943
1947
1940
1947
1946
1961
1960
1965
1945
1940
1950
1942
1949
1951
1948
1951
1945
1941
1941
1948
1941
1953
1966
1965
1960
1953
1940
1940
1929
1930
1960
1955
1959
1952
1968
1954
1956
1938
1955
1952
1943
1947
1943
1944
1947
1959
1969
1960
1962
1966
1963
1967
1967
1954
1954
1954
1966
1947
1951
1952
1939
1956
1958
1962
1947
1950
1931
1944
1941
1958
1952
1950
1954
1945
1938
1945
1947
1946
1963
1963
1944
1938
1954
1956
1945
1957
1949
1957
1939
1939
1937
1949
1952
1944
1953
1942
1946
1946
1956
1957
1955
1939
1950
1944
1970
1961
1961
1945
1970
1959
1975
1972
1975
1945
1937
1937
1937
1954
1952
1961
1950
1947
1935
1937
1941
1941
1939
1935
1935
1942
1956
1963
1951
1947
1942
1954
1970
1965
1962
1956
1961
1961
1945
1955
1951
1953
1958
1956
1947
1950
1945
1944
1946
1942
1953
1943
1943
1939
1937
1959
1970
1960
1948
1944
1949
1944
1953
1964
1964
1946
1975
1939
1951
1951
1950
1950
1950
1941
1949
1943
1959
1946
1949
1945
1951
1933
1946
1937
1937
1946
1957
1958
1950
1956
1963
1968
1935
1949
1953
1943
1949
1958
1968
1948
1953
1945
1953
1954
1952
1952
1957
1958
1964
1955
1938
1937
1952
1951
1955
1942
1951
1961
1959
1969
1947
1937
1934
1953
1968
1943
1949
1956
1935
1935
1927
1953
1972
1954
1953
1948
1965
1955
1957
1949
1941
1944
1944
1940
1940
1943
1944
1935
1941
1947
1937
1975
1951
1939
1950
1931
1930
1945
1942
1947
1950
1936
1935
1933
1949
1934
1929
1929
1959
1943
1943
1936
1952
1947
1952
1952
1952
1941
1947
1947
1947
1947
1947
1948
1946
1946
1942
1939
1939
1931
1931
1952
1941
1974
1965
1945
1945
1950
1947
1952
1967
1941
1930
1933
1939
1939
1948
1946
1962
1947
1956
1950
1954
1955
1950
1943
1946
1948
1938
1947
1951
1951
1950
1950
1961
1952
1949
1941
1951
1947
1946
1956
1934
1945
1925
1923
1927
1922
1946
1948
1958
1958
1947
1949
1928
1934
1931
1932
1940
1927
1946
1945
1951
1951
1960
1948
1948
1938
1944
1941
1961
1961
1972
1959
1944
1957
1957
1957
1958
1956
1967
1954
1964
1969
1956
1956
1935
1966
1960
1945
1943
1956
1956
1954
1955
1951
1950
1949
1955
1957
1951
1944
1959
1948
1962
1952
1954
1960
1944
1944
1972
1945
1951
1951
1964
1954
1950
1948
1943
1957
1956
1945
1941
1938
1938
1941
1957
1951
1952
1952
1956
1936
1942
1938
1940
1969
1964
1956
1927
1954
1945
1949
1950
1936
1941
1924
1943
1944
1949
1942
1954
1958
1953
1955
1962
1940
1928
1945
1947
1950
1945
1947
1966
1930
1933
1937
1941
1940
1944
1952
1949
1960
1964
1949
1961
1939
1944
1945
1945
1945
1955
1945
1934
1939
1959
1949
1947
1951
1941
1936
1946
1942
1954
1938
1935
1941
1941
1940
1959
1942
1950
1957
1948
1951
1943
1939
1954
1950
1958
1965
1971
1969
1948
1945
1955
1937
1935
1935
1949
1950
1941
1934
1941
1939
1946
1960
1946
1937
1944
1946
1937
1946
1949
1954
1932
1932
1942
1946
1948
1941
1953
1956
1954
1955
1945
1962
1952
1955
1949
1947
1973
1973
1966
1950
1950
1956
1954
1928
1939
1944
1955
1955
1941
1959
1958
1946
1949
1955
1944
1956
1949
1947
1957
1943
1943
1943
1946
1937
1948
1943
1958
1953
1942
1943
1950
1945
1967
1967
1955
1941
1953
1944
1942
1936
1953
1959
1953
1953
1936
1941
1947
1936
1951
1959
1955
1954
1949
1945
1948
1949
1955
1954
1954
1969
1968
1934
1938
1934
1956
1959
1940
1945
1937
1946
1954
1954
1945
1944
1951
1951
1953
1938
1950
1959
1970
1959
1954
1963
1950
1944
1939
1962
1958
1941
1938
1944
1938
1949
1961
1946
1950
1950
1953
1949
1948
1954
1934
1950
1962
1956
1948
1953
1950
1950
1950
1950
1965
1965
1940
1950
1943
1949
1962
1971
1964
1962
1962
1949
1945
1957
1950
1948
1951
1946
1944
1947
1954
1953
1946
1951
1944
1945
1957
1961
1952
1947
1938
1934
1955
1948
1960
1962
1949
1956
1947
1947
1958
1950
1955
1940
1951
1953
1957
1948
1950
1954
1955
1953
1961
1943
1946
1938
1940
1947
1947
1954
1953
1955
1952
1957
1956
1938
1947
1954
1937
1940
1963
1963
1938
1950
1964
1953
1949
1944
1953
1951
1953
1953
1945
1958
1939
1950
1936
1945
1951
1941
1942
1968
1963
1959
1940
1950
1949
1945
1944
1954
1941
1954
1933
1952
1959
1956
1957
1953
1953
1952
1956
1935
1933
1958
1958
1960
1955
1946
1948
1957
1951
1939
1956
1946
1945
1955
1958
1953
1942
1954
1945
1948
1958
1963
1955
1948
1943
1944
1945
1957
1942
1946
1947
1951
1953
1942
1959
1960
1953
1958
1965
1946
1946
1937
1971
1972
1954
1949
1960
1956
1943
1946
1938
1941
1947
1949
1947
1938
1937
1969
1964
1952
1933
1957
1955
1944
1953
1950
1949
1951
1947
1948
1956
1939
1940
1939
1943
1939
1940
1940
1937
1936
1947
1958
1947
1954
1950
1942
1928
1944
1948
1955
1953
1950
1945
1941
1954
1948
1957
1940
1966
1971
1963
1964
1961
1961
1931
1936
1950
1967
1953
1939
1952
1956
1955
1937
1941
1949
1952
1964
1950
1944
1942
1949
1947
1948
1952
1952
1943
1936
1942
1947
1950
1953
1936
1960
1962
1950
1950
1950
1961
1948
1944
1934
1964
1957
1953
1950
1948
1940
1937
1939
1926
1932
1948
1957
1950
1954
1954
1944
1945
1956
1946
1948
1950
1942
1946
1936
1948
1959
1955
1946
1949
1950
1950
1956
1942
1955
1960
1950
1950
1939
1941
1941
1963
1959
1949
1947
1944
1954
1951
1950
1947
1951
1951
1945
1937
1945
1956
1944
1939
1964
1964
1934
1933
1942
1935
1955
1961
1948
1951
1954
1955
1952
1959
1953
1940
1943
1953
1953
1950
1955
1953
1955
1941
1958
1957
1955
1942
1946
1945
1947
1945
1946
1936
1952
1951
1956
1944
1944
1954
1950
1948
1957
1957
1934
1942
1946
1966
1961
1961
1946
1936
1929
1950
1942
1942
1941
1954
1953
1945
1933
1935
1947
1932
1969
1960
1971
1960
1955
1956
1958
1971
1968
1961
1964
1954
1954
1957
1952
1948
1949
1947
1950
1937
1945
1951
1931
1942
1960
1945
1943
1952
1933
1935
1951
1959
1942
1963
1963
1963
1963
1944
1952
1944
1950
1946
1937
1934
1934
1934
1961
1961
1945
1938
1949
1944
1946
1953
1937
1943
1931
1959
1954
1940
1935
1962
1958
1955
1950
1940
1955
1955
1949
1945
1953
1953
1958
1954
1950
1949
1945
1956
1953
1948
1948
1950
1945
1934
1951
1951
1956
1937
1944
1951
1955
1953
1942
1940
1951
1942
1932
1943
1937
1937
1940
1939
1954
1946
1942
1947
1942
1952
1945
1946
1965
1948
1957
1942
1939
1933
1942
1950
1958
1957
1950
1958
1956
1951
1952
1956
1938
1944
1955
1969
1955
1954
1960
1965
1967
1968
1928
1927
1953
1953
1948
1948
1939
1954
1951
1939
1934
1957
1941
1958
1967
1961
1931
1937
1939
1944
1947
1972
1960
1949
1959
1931
1936
1969
1947
1954
1954
1944
1945
1952
1942
1944
1964
1971
1965
1954
1960
1971
1966
1966
1942
1946
1945
1942
1950
1948
1944
1951
1947
1948
1962
1957
1945
1945
1945
1943
1939
1959
1968
1938
1944
1940
1939
1943
1971
1949
1943
1953
1951
1937
1937
1945
1943
1948
1951
1965
1946
1948
1943
1959
1967
1958
1951
1962
1961
1941
1949
1949
1949
1935
1945
1956
1951
1951
1951
1951
1943
1951
1939
1953
1951
1939
1947
1957
1965
1945
1955
1954
1964
1940
1954
1953
1932
1930
1946
1946
1935
1951
1951
1957
1942
1953
1947
1946
1942
1959
1956
1967
1941
1938
1947
1947
1952
1956
1956
1945
1944
1941
1948
1935
1936
1936
1936
1935
1938
1935
1951
1951
1932
1950
1939
1939
1958
1951
1951
1962
1960
1952
1944
1944
1944
1959
1950
1957
1947
1943
1941
1942
1967
1956
1954
1937
1939
1951
1949
1939
1965
1956
1952
1952
1948
1951
1943
1948
1952
1961
1935
1940
1957
1957
1954
1946
1951
1946
1951
1943
1949
1943
1948
1948
1955
1944
1953
1948
1942
1942
1965
1965
1949
1949
1949
1958
1968
1944
1940
1945
1948
1941
1953
1956
1945
1945
1956
1933
1948
1940
1940
1960
1942
1946
1939
1943
1958
1954
1942
1944
1948
1942
1942
1929
1948
1948
1973
1970
1942
1941
1935
1949
1937
1949
1942
1938
1943
1945
1936
1927
1951
1963
1952
1942
1936
1941
1945
1945
1944
1958
1945
1947
1962
1944
1939
1936
1960
1948
1953
1944
1942
1945
1938
1943
1952
1944
1950
1948
1958
1955
1962
1957
1941
1939
1934
1954
1947
1958
1958
1940
1963
1933
1961
1964
1947
1949
1943
1940
1939
1958
1956
1949
1952
1943
1969
1964
1969
1961
1951
1949
1951
1954
1951
1957
1956
1955
1967
1977
1964
1960
1945
1959
1942
1962
1942
1944
1956
1961
1944
1940
1930
1947
1961
1953
1957
1953
1948
1955
1949
1943
1946
1973
1938
1938
1938
1946
1958
1954
1947
1948
1945
1954
1962
1954
1951
1942
1945
1945
1953
1958
1943
1943
1953
1946
1949
1949
1969
1972
1956
1957
1947
1951
1956
1959
1942
1945
1946
1934
1934
1960
1962
1951
1947
1934
1944
1943
1948
1953
1949
1961
1949
1949
1960
1950
1958
1958
1953
1942
1947
1940
1938
1952
1948
1955
1956
1942
1940
1928
1953
1967
1970
1977
1963
1963
1947
1941
1955
1957
1957
1950
1962
1928
1933
1958
1942
1947
1943
1953
1945
1951
1947
1956
1949
1940
1942
1946
1936
1946
1953
1954
1953
1953
1954
1949
1960
1963
1957
1957
1952
1934
1939
1957
1959
1945
1941
1951
1962
1962
1951
1950
1942
1952
1952
1952
1948
1961
1950
1957
1961
1946
1947
1949
1939
1942
1939
1939
1945
1946
1938
1960
1944
1946
1949
1936
1936
1936
1951
1953
1953
1951
1955
1947
1965
1957
1944
1944
1954
1945
1948
1948
1947
1943
1943
1936
1950
1948
1944
1954
1945
1947
1944
1952
1947
1943
1925
1950
1949
1956
1947
1953
1952
1959
1963
1953
1957
1948
1945
1953
1953
1943
1953
1952
1941
1951
1948
1941
1940
1941
1952
1948
1940
1945
1947
1936
1939
1950
1933
1945
1932
1930
1970
1958
1956
1937
1929
1934
1948
1953
1954
1939
1961
1972
1946
1948
1945
1940
1946
1944
1954
1943
1956
1948
1961
1944
1948
1949
1948
1944
1940
1944
1936
1956
1957
1952
1950
1950
1958
1951
1952
1946
1952
1952
1953
1943
1954
1955
1944
1946
1938
1943
1957
1962
1938
1931
1941
1931
1959
1956
1957
1941
1947
1934
1946
1953
1961
1958
1946
1946
1946
1944
1950
1952
1958
1969
1944
1938
1943
1940
1951
1939
1949
1955
1948
1950
1952
1958
1950
1938
1947
1953
1942
1942
1942
1942
1942
1942
1942
1941
1953
1941
1942
1933
1949
1950
1953
1950
1954
1957
1942
1942
1952
1955
1958
1952
1952
1945
1950
1953
1958
1946
1961
1968
1966
1964
1959
1953
1949
1961
1957
1945
1933
1927
1934
1923
1935
1941
1952
1937
1948
1938
1933
1944
1976
1959
1944
1938
1939
1943
1954
1959
1939
1950
1952
1950
1942
1949
1958
1953
1945
1943
1934
1947
1950
1934
1940
1954
1950
1954
1950
1946
1946
1946
1943
1950
1955
1949
1947
1957
1955
1949
1955
1951
1944
1947
1936
1946
1951
1946
1950
1952
1942
1949
1956
1936
1936
1949
1956
1952
1948
1942
1948
1949
1960
1950
1948
1950
1946
1931
1931
1932
1952
1955
1937
1934
1933
1936
1938
1937
1938
1957
1962
1958
1958
1955
1953
1959
1941
1945
1948
1939
1938
1953
1952
1957
1939
1958
1946
1946
1947
1954
1945
1945
1952
1945
1945
1945
1949
1941
1953
1953
1945
1948
1938
1940
1942
1942
1942
1942
1941
1943
1943
1942
1945
1950
1939
1949
1960
1963
1959
1947
1949
1941
1951
1947
1953
1942
1935
1947
1947
1947
1947
1947
1950
1950
1968
1954
1971
1963
1953
1956
1942
1967
1967
1967
1967
1951
1946
1953
1954
1951
1952
1945
1952
1942
1959
1945
1938
1942
1945
1950
1926
1928
1938
1941
1966
1960
1960
1960
1952
1958
1936
1955
1937
1968
1941
1941
1945
1942
1955
1942
1946
1967
1966
1947
1949
1957
1949
1948
1954
1959
1954
1950
1954
1953
1938
1953
1944
1955
1943
1954
1958
1960
1964
1938
1931
1932
1966
1964
1937
1950
1953
1948
1945
1941
1952
1955
1952
1964
1970
1968
1978
1947
1949
1949
1955
1945
1943
1946
1947
1964
1968
1960
1950
1947
1941
1943
1944
1940
1947
1955
1958
1942
1933
1935
1943
1950
1953
1956
1944
1953
1947
1951
1946
1932
1939
1939
1940
1939
1939
1940
1958
1957
1943
1948
1955
1947
1956
1953
1942
1953
1953
1945
1953
1958
1954
1966
1943
1943
1943
1959
1947
1967
1968
1942
1947
1953
1938
1944
1943
1952
1939
1936
1953
1945
1948
1946
1938
1948
1948
1948
1949
1946
1944
1961
1953
1957
1952
1951
1955
1957
1956
1942
1954
1953
1961
1944
1963
1955
1955
1941
1937
1959
1949
1955
1966
1950
1935
1939
1939
1939
1963
1960
1955
1966
1959
1953
1956
1957
1941
1944
1944
1946
1954
1957
1957
1940
1963
1954
1962
1956
1961
1952
1961
1938
1949
1949
1945
1939
1939
1940
1939
1948
1939
1947
1964
1944
1945
1939
1939
1939
1956
1959
1955
1958
1942
1949
1972
1980
1957
1950
1939
1954
1965
1960
1945
1961
1936
1963
1959
1939
1952
1939
1942
1950
1953
1951
1971
1948
1965
1953
1965
1965
1957
1954
1937
1968
1961
1948
1946
1950
1954
1942
1958
1946
1954
1950
1950
1950
1941
1939
1936
1935
1947
1945
1949
1958
1955
1950
1945
1945
1954
1945
1935
1941
1969
1956
1949
1939
1953
1957
1948
1945
1947
1935
1936
1944
1949
1957
1947
1940
1948
1953
1963
1955
1942
1938
1939
1933
1945
1957
1943
1960
1943
1947
1969
1969
1956
1965
1958
1958
1943
1937
1953
1950
1944
1951
1965
1954
1956
1947
1962
1957
1955
1964
1958
1963
1953
1952
1935
1935
1935
1935
1948
1945
1945
1948
1944
1932
1939
1962
1957
1959
1946
1961
1962
1942
1951
1953
1959
1963
1943
1973
1974
1968
1968
1973
1965
1943
1947
1943
1944
1949
1942
1942
1950
1953
1960
1960
1962
1955
1945
1945
1947
1958
1951
1939
1958
1959
1942
1945
1941
1951
1952
1952
1951
1952
1949
1954
1954
1933
1961
1974
1969
1937
1943
1947
1942
1954
1944
1956
1956
1943
1945
1937
1934
1957
1942
1954
1951
1946
1948
1948
1942
1943
1965
1955
1959
1957
1957
1957
1952
1956
1953
1949
1964
1945
1946
1944
1935
1948
1952
1959
1958
1951
1945
1960
1948
1953
1950
1968
1948
1947
1944
1949
1943
1941
1941
1954
1966
1949
1944
1947
1957
1953
1952
1947
1946
1946
1946
1943
1957
1939
1949
1948
1948
1964
1972
1945
1967
1973
1948
1962
1949
1961
1945
1957
1951
1947
1947
1964
1945
1946
1938
1945
1952
1956
1943
1948
1948
1948
1955
1950
1950
1950
1950
1950
1950
1956
1949
1949
1940
1934
1945
1936
1964
1966
1970
1964
1958
1941
1954
1954
1954
1945
1950
1948
1948
1945
1948
1940
1945
1948
1947
1948
1948
1976
1947
1945
1958
1952
1948
1949
1952
1948
1951
1954
1955
1953
1965
1954
1954
1938
1944
1943
1954
1936
1949
1947
1947
1943
1949
1951
1949
1952
1947
1957
1947
1947
1949
1959
1949
1951
1943
1948
1953
1947
1954
1949
1938
1944
1943
1947
1952
1945
1953
1951
1947
1943
1943
1951
1943
1957
1962
1953
1946
1945
1957
1965
1938
1929
1953
1944
1952
1947
1964
1935
1947
1943
1944
1946
1946
1961
1956
1959
1955
1949
1938
1933
1948
1954
1951
1952
1947
1952
1944
1948
1949
1942
1947
1948
1942
1963
1937
1937
1937
1937
1952
1955
1937
1944
1944
1947
1953
1940
1946
1950
1947
1946
1942
1958
1956
1956
1954
1947
1958
1950
1948
1943
1959
1931
1950
1946
1942
1949
1945
1946
1959
1959
1946
1927
1954
1957
1956
1963
1948
1954
1959
1932
1953
1951
1940
1950
1951
1951
1954
1946
1944
1945
1952
1948
1947
1948
1950
1948
1952
1951
1946
1951
1953
1950
1954
1951
1946
1932
1947
1948
1973
1960
1950
1941
1940
1939
1939
1964
1970
1967
1947
1950
1944
1951
1961
1952
1956
1956
1941
1944
1947
1946
1952
1965
1956
1946
1942
1946
1949
1946
1933
1962
1962
1951
1953
1952
1940
1943
1943
1943
1943
1950
1938
1957
1969
1972
1968
1975
1957
1929
1958
1958
1948
1948
1936
1937
1935
1934
1945
1933
1953
1954
1943
1950
1946
1947
1945
1941
1941
1956
1962
1964
1947
1935
1941
1957
1950
1944
1949
1952
1955
1950
1953
1935
1944
1942
1937
1945
1949
1960
1960
1948
1958
1952
1951
1957
1962
1952
1954
1948
1953
1948
1949
1954
1949
1945
1956
1950
1948
1953
1950
1958
1948
1943
1932
1963
1960
1950
1961
1952
1947
1961
1948
1962
1954
1965
1952
1951
1943
1953
1937
1935
1978
1963
1937
1961
1944
1950
1960
1944
1948
1944
1944
1944
1955
1960
1946
1929
1938
1967
1970
1969
1968
1956
1944
1951
1936
1934
1960
1965
1945
1953
1950
1944
1940
1953
1941
1943
1959
1957
1966
1942
1940
1951
1950
1953
1950
1947
1938
1950
1950
1947
1959
1946
1941
1941
1946
1933
1957
1945
1952
1951
1950
1939
1952
1951
1933
1949
1956
1951
1949
1942
1940
1949
1936
1959
1958
1956
1945
1940
1941
1934
1945
1948
1946
1966
1956
1970
1955
1965
1953
1953
1962
1965
1972
1959
1948
1954
1958
1958
1947
1947
1945
1945
1945
1952
1944
1945
1955
1956
1954
1956
1950
1948
1946
1931
1935
1936
1948
1941
1953
1942
1951
1959
1969
1968
1945
1942
1946
1946
1961
1961
1949
1931
1961
1947
1939
1948
1945
1950
1949
1941
1952
1952
1956
1960
1942
1944
1946
1940
1950
1961
1945
1944
1958
1963
1961
1959
1943
1948
1953
1958
1960
1958
1956
1956
1935
1932
1954
1953
1972
1950
1950
1944
1947
1947
1955
1926
1931
1942
1938
1938
1938
1938
1938
1948
1959
1955
1948
1948
1932
1945
1939
1957
1957
1955
1956
1940
1957
1952
1948
1948
1954
1956
1949
1938
1962
1946
1937
1949
1945
1949
1942
1942
1948
1948
1948
1972
1968
1946
1938
1938
1938
1945
1944
1943
1942
1931
1963
1963
1963
1963
1949
1934
1941
1952
1941
1941
1951
1941
1947
1944
1958
1955
1948
1960
1943
1947
1927
1933
1928
1970
1956
1951
1958
1951
1955
1942
1954
1967
1954
1939
1952
1949
1950
1956
1950
1950
1949
1959
1949
1942
1936
1954
1940
1938
1955
1956
1958
1952
1958
1945
1958
1964
1948
1954
1946
1947
1949
1945
1944
1960
1951
1959
1950
1947
1954
1944
1946
1955
1944
1945
1956
1965
1950
1951
1952
1952
1941
1938
1943
1950
1948
1942
1942
1944
1944
1944
1970
1942
1956
1973
1965
1935
1935
1935
1943
1942
1938
1946
1947
1951
1956
1951
1963
1954
1965
1959
1946
1946
1946
1946
1946
1959
1959
1959
1959
1951
1955
1953
1950
1944
1944
1949
1944
1946
1952
1957
1944
1955
1960
1952
1954
1965
1955
1962
1952
1946
1946
1946
1946
1946
1946
1946
1948
1970
1953
1955
1955
1951
1952
1945
1949
1946
1940
1961
1952
1944
1941
1943
1965
1952
1956
1952
1949
1946
1957
1945
1931
1955
1929
1934
1942
1942
1942
1950
1950
1950
1951
1938
1928
1967
1951
1945
1941
1937
1941
1936
1947
1934
1945
1945
1949
1936
1941
1940
1953
1938
1942
1951
1941
1943
1947
1947
1943
1947
1934
1942
1942
1960
1959
1947
1947
1964
1961
1957
1950
1949
1950
1952
1950
1950
1950
1933
1930
1931
1964
1958
1967
1959
1944
1946
1939
1947
1959
1946
1944
1947
1959
1934
1929
1929
1946
1940
1933
1946
1946
1955
1960
1962
1966
1963
1950
1930
1934
1964
1961
1967
1948
1948
1946
1940
1947
1967
1962
1967
1972
1968
1959
1950
1952
1950
1943
1945
1943
1946
1962
1958
1964
1965
1954
1945
1962
1955
1950
1940
1939
1953
1948
1954
1956
1939
1957
1943
1943
1942
1943
1947
1946
1952
1954
1954
1956
1953
1944
1945
1951
1960
1958
1945
1938
1950
1945
1951
1960
1958
1931
1946
1960
1956
1936
1948
1953
1957
1959
1958
1952
1954
1943
1954
1953
1972
1981
1978
1983
1980
1950
1945
1948
1937
1942
1944
1953
1962
1949
1929
1940
1943
1940
1959
1945
1936
1963
1960
1953
1950
1939
1940
1959
1959
1952
1953
1953
1956
1950
1951
1953
1954
1960
1938
1948
1944
1949
1949
1933
1932
1942
1934
1954
1962
1951
1953
1943
1948
1946
1942
1950
1954
1948
1949
1941
1938
1946
1938
1946
1957
1943
1958
1944
1955
1962
1951
1956
1949
1933
1953
1956
1950
1954
1955
1944
1943
1955
1964
1957
1973
1969
1955
1946
1958
1953
1936
1943
1960
1951
1951
1951
1947
1938
1950
1947
1954
1943
1946
1938
1962
1974
1946
1954
1954
1954
1954
1936
1938
1956
1950
1948
1952
1950
1962
1939
1934
1935
1958
1958
1953
1944
1955
1963
1953
1963
1952
1961
1957
1956
1951
1942
1938
1948
1940
1957
1966
1952
1936
1945
1947
1950
1946
1932
1947
1948
1957
1939
1950
1960
1953
1953
1956
1946
1948
1949
1944
1953
1952
1947
1953
1949
1958
1951
1951
1944
1953
1948
1948
1948
1947
1944
1950
1959
1948
1943
1946
1943
1951
1954
1953
1948
1943
1966
1959
1948
1953
1970
1960
1940
1948
1957
1955
1954
1962
1953
1951
1951
1937
1952
1955
1941
1968
1966
1949
1946
1958
1948
1956
1961
1949
1946
1947
1942
1947
1959
1961
1958
1955
1959
1950
1950
1953
1957
1950
1943
1943
1956
1955
1954
1960
1959
1950
1952
1949
1938
1957
1949
1935
1947
1935
1953
1940
1950
1968
1950
1930
1931
1937
1931
1949
1947
1951
1947
1979
1954
1978
1980
1952
1957
1942
1936
1938
1954
1950
1950
1953
1933
1940
1962
1958
1955
1951
1958
1962
1941
1944
1957
1944
1943
1949
1943
1955
1943
1953
1953
1938
1950
1956
1962
1963
1958
1953
1944
1948
1945
1959
1948
1946
1948
1947
1941
1940
1940
1950
1940
1957
1939
1940
1939
1953
1958
1945
1930
1927
1942
1956
1941
1948
1948
1949
1953
1943
1946
1972
1972
1961
1968
1946
1969
1965
1957
1945
1950
1938
1939
1934
1939
1942
1936
1946
1949
1956
1936
1936
1936
1956
1948
1944
1953
1954
1939
1938
1950
1961
1960
1954
1964
1954
1953
1952
1937
1941
1933
1938
1955
1946
1950
1941
1938
1955
1942
1951
1938
1952
1952
1951
1958
1954
1949
1940
1936
1944
1934
1938
1950
1944
1938
1946
1958
1961
1967
1957
1954
1954
1941
1943
1938
1936
1936
1942
1944
1938
1954
1937
1936
1948
1948
1945
1941
1958
1948
1953
1967
1962
1973
1951
1943
1945
1943
1949
1941
1958
1962
1940
1948
1933
1956
1954
1956
1953
1950
1961
1957
1946
1950
1949
1954
1943
1954
1940
1940
1940
1940
1940
1959
1957
1950
1950
1952
1958
1961
1943
1932
1941
1942
1944
1934
1950
1951
1955
1946
1939
1949
1939
1934
1929
1956
1956
1954
1948
1944
1948
1942
1961
1951
1938
1938
1938
1944
1955
1946
1959
1959
1951
1947
1953
1944
1954
1950
1952
1942
1948
1948
1951
1948
1941
1940
1943
1936
1936
1936
1935
1958
1942
1942
1955
1956
1955
1956
1940
1946
1936
1937
1953
1937
1945
1944
1954
1947
1938
1944
1945
1944
1939
1944
1944
1943
1952
1952
1979
1971
1980
1944
1944
1942
1942
1946
1949
1941
1942
1944
1962
1961
1938
1953
1945
1939
1948
1928
1938
1947
1947
1947
1958
1950
1949
1959
1960
1964
1958
1953
1942
1939
1933
1942
1942
1935
1943
1973
1948
1953
1943
1940
1942
1941
1949
1948
1939
1945
1954
1955
1961
1964
1957
1954
1958
1955
1952
1957
1957
1944
1961
1952
1961
1942
1948
1949
1958
1959
1952
1945
1953
1951
1955
1962
1958
1958
1958
1947
1953
1958
1945
1948
1943
1945
1958
1960
1943
1941
1930
1938
1940
1936
1965
1962
1967
1952
1950
1946
1958
1948
1936
1952
1942
1950
1952
1952
1944
1938
1939
1970
1938
1938
1931
1953
1950
1951
1950
1948
1953
1958
1942
1953
1944
1936
1938
1945
1940
1934
1963
1937
1934
1932
1941
1951
1948
1955
1952
1941
1944
1932
1938
1938
1927
1936
1940
1948
1939
1950
1930
1952
1948
1941
1944
1938
1943
1942
1941
1927
1955
1947
1949
1942
1943
1947
1939
1951
1952
1949
1944
1950
1947
1948
1938
1938
1938
1932
1930
1927
1952
1960
1952
1945
1946
1955
1958
1957
1954
1953
1936
1938
1948
1964
1975
1961
1963
1935
1952
1937
1936
1948
1961
1961
1953
1947
1948
1955
1953
1948
1953
1957
1947
1939
1951
1946
1940
1935
1937
1958
1943
1952
1947
1950
1954
1946
1950
1952
1952
1958
1964
1960
1961
1961
1962
1948
1956
1955
1946
1946
1946
1948
1942
1941
1938
1942
1934
1944
1952
1952
1945
1946
1954
1953
1953
1948
1955
1956
1969
1963
1955
1940
1957
1948
1962
1942
1951
1957
1957
1955
1967
1951
1945
1957
1947
1950
1950
1955
1954
1949
1945
1952
1956
1944
1937
1934
1942
1947
1942
1943
1941
1947
1939
1948
1948
1953
1948
1956
1938
1944
1943
1944
1950
1952
1948
1949
1948
1949
1950
1952
1950
1938
1943
1949
1942
1943
1949
1952
1950
1951
1961
1956
1957
1955
1949
1945
1948
1937
1935
1935
1942
1949
1948
1948
1948
1948
1948
1943
1936
1941
1942
1941
1942
1947
1948
1949
1940
1947
1951
1945
1946
1953
1951
1950
1944
1964
1954
1949
1952
1941
1968
1960
1961
1949
1944
1943
1949
1948
1938
1949
1957
1962
1952
1951
1941
1957
1952
1950
1946
1946
1943
1949
1953
1955
1945
1942
1952
1958
1962
1958
1953
1943
1959
1944
1940
1932
1960
1952
1947
1946
1961
1952
1942
1936
1965
1954
1961
1961
1944
1946
1942
1941
1942
1942
1942
1947
1956
1958
1963
1946
1950
1946
1946
1946
1950
1945
1952
1940
1937
1951
1948
1947
1940
1937
1936
1940
1946
1950
1960
1957
1948
1959
1961
1961
1961
1945
1942
1961
1957
1952
1955
1962
1943
1953
1959
1928
1936
1957
1941
1957
1944
1941
1950
1949
1948
1953
1956
1951
1953
1959
1946
1942
1947
1956
1940
1963
1954
1958
1961
1958
1952
1940
1948
1954
1954
1960
1957
1951
1944
1935
1948
1947
1941
1952
1950
1967
1960
1944
1937
1942
1942
1942
1950
1950
1943
1941
1946
1941
1951
1942
1946
1947
1947
1946
1948
1945
1942
1947
1942
1943
1943
1945
1955
1946
1950
1958
1939
1939
1947
1943
1943
1943
1960
1957
1947
1954
1954
1941
1952
1956
1953
1946
1949
1928
1928
1932
1947
1949
1956
1963
1962
1959
1960
1943
1943
1941
1952
1952
1957
1950
1950
1956
1956
1944
1958
1953
1962
1958
1944
1939
1941
1961
1958
1953
1953
1954
1939
1944
1943
1951
1953
1940
1943
1955
1948
1956
1945
1943
1945
1944
1950
1956
1948
1944
1941
1929
1946
1948
1938
1944
1950
1952
1954
1961
1945
1958
1960
1960
1960
1958
1953
1942
1964
1964
1964
1964
1959
1965
1969
1964
1938
1949
1936
1936
1944
1957
1961
1958
1947
1953
1952
1952
1953
1952
1952
1956
1958
1951
1943
1952
1958
1953
1955
1939
1950
1952
1953
1942
1952
1952
1950
1953
1950
1956
1972
1967
1971
1956
1947
1938
1948
1947
1950
1944
1957
1955
1954
1942
1963
1959
1952
1940
1959
1967
1953
1967
1968
1963
1951
1937
1942
1938
1941
1934
1976
1960
1947
1947
1946
1944
1961
1960
1953
1961
1952
1949
1940
1945
1939
1941
1941
1944
1940
1940
1941
1955
1958
1948
1953
1942
1944
1943
1921
1942
1945
1952
1954
1968
1968
1969
1966
1957
1964
1939
1946
1935
1938
1957
1932
1937
1934
1954
1954
1954
1949
1942
1960
1965
1964
1949
1953
1953
1953
1953
1940
1955
1941
1940
1944
1951
1949
1954
1952
1953
1962
1949
1950
1949
1958
1944
1955
1952
1955
1962
1971
1959
1948
1943
1949
1947
1940
1948
1951
1933
1933
1948
1949
1962
1959
1951
1949
1943
1938
1947
1944
1947
1942
1951
1957
1952
1942
1938
1939
1945
1951
1947
1965
1946
1946
1946
1940
1937
1951
1944
1934
1937
1944
1938
1954
1941
1959
1942
1970
1952
1946
1945
1944
1952
1956
1959
1950
1950
1958
1954
1951
1951
1951
1950
1946
1943
1947
1942
1941
1950
1952
1942
1942
1959
1937
1940
1941
1933
1958
1958
1960
1959
1959
1956
1943
1953
1930
1972
1965
1938
1972
1939
1942
1950
1951
1949
1956
1945
1940
1947
1962
1948
1944
1961
1968
1957
1963
1962
1959
1969
1957
1952
1950
1943
1957
1964
1975
1951
1955
1952
1952
1963
1947
1946
1937
1940
1941
1939
1943
1947
1950
1953
1950
1924
1937
1951
1951
1957
1948
1941
1941
1950
1932
1939
1932
1933
1943
1962
1961
1955
1957
1967
1949
1944
1937
1949
1946
1972
1956
1964
1961
1951
1950
1962
1954
1954
1954
1940
1952
1952
1964
1973
1971
1957
1950
1947
1941
1949
1954
1965
1959
1953
1958
1956
1945
1945
1953
1941
1937
1941
1931
1931
1975
1953
1946
1952
1960
1949
1946
1958
1954
1945
1951
1950
1952
1943
1948
1940
1937
1937
1951
1960
1970
1958
1964
1968
1966
1973
1972
1974
1951
1939
1940
1939
1946
1948
1948
1955
1967
1943
1948
1955
1948
1946
1946
1936
1946
1941
1953
1952
1942
1951
1943
1955
1950
1936
1937
1938
1952
1942
1946
1945
1946
1944
1942
1937
1952
1957
1952
1941
1948
1964
1969
1966
1946
1956
1954
1962
1957
1948
1964
1948
1951
1956
1957
1948
1941
1955
1958
1958
1962
1955
1960
1967
1961
1959
1954
1958
1962
1943
1951
1944
1939
1952
1944
1950
1948
1954
1939
1947
1946
1950
1951
1976
1935
1941
1939
1960
1963
1967
1948
1946
1937
1955
1944
1942
1961
1955
1955
1953
1942
1942
1940
1935
1968
1957
1967
1959
1955
1955
1962
1957
1960
1932
1940
1942
1955
1956
1952
1966
1948
1945
1951
1948
1953
1944
1954
1951
1948
1958
1963
1946
1945
1941
1952
1939
1946
1944
1946
1945
1939
1962
1955
1954
1939
1936
1939
1934
1945
1940
1945
1948
1948
1949
1947
1956
1945
1953
1952
1937
1950
1942
1947
1962
1956
1943
1930
1930
1948
1956
1942
1947
1943
1956
1955
1955
1937
1946
1939
1941
1951
1943
1941
1950
1937
1952
1948
1937
1958
1948
1941
1944
1943
1953
1963
1960
1945
1944
1946
1953
1959
1943
1963
1951
1954
1945
1945
1945
1945
1945
1945
1950
1955
1950
1954
1944
1947
1941
1951
1953
1939
1953
1933
1936
1949
1947
1945
1948
1957
1942
1945
1943
1951
1959
1951
1941
1946
1944
1944
1955
1943
1947
1937
1949
1957
1957
1953
1950
1950
1952
1964
1962
1955
1939
1933
1949
1947
1948
1960
1964
1955
1955
1950
1950
1946
1947
1946
1940
1940
1941
1938
1931
1962
1950
1945
1945
1948
1946
1940
1959
1946
1956
1966
1947
1953
1939
1966
1954
1959
1941
1949
1949
1954
1948
1943
1934
1955
1948
1955
1954
1950
1949
1948
1950
1956
1961
1947
1946
1941
1947
1966
1962
1944
1955
1951
1942
1950
1956
1943
1946
1935
1935
1939
1939
1939
1958
1953
1954
1950
1960
1948
1946
1956
1967
1960
1937
1952
1945
1948
1949
1942
1942
1941
1945
1950
1946
1941
1958
1942
1938
1944
1935
1937
1950
1946
1951
1951
1951
1938
1940
1946
1953
1943
1945
1957
1939
1949
1938
1951
1945
1953
1944
1942
1946
1942
1942
1931
1930
1936
1939
1930
1937
1954
1951
1947
1945
1942
1931
1930
1938
1933
1946
1937
1942
1951
1941
1951
1934
1934
1952
1940
1940
1944
1955
1961
1953
1945
1940
1953
1949
1939
1940
1942
1941
1960
1967
1948
1949
1970
1965
1949
1954
1942
1946
1971
1960
1947
1952
1949
1941
1945
1946
1942
1942
1950
1960
1946
1944
1945
1955
1944
1952
1943
1940
1932
1940
1946
1946
1946
1946
1941
1941
1959
1955
1952
1951
1952
1947
1951
1954
1962
1956
1968
1960
1970
1967
1950
1950
1948
1949
1948
1952
1945
1956
1949
1953
1937
1942
1943
1962
1955
1967
1958
1963
1979
1942
1953
1946
1959
1955
1964
1951
1962
1966
1954
1947
1944
1948
1949
1948
1973
1965
1972
1934
1943
1943
1942
1938
1940
1941
1951
1941
1939
1938
1949
1949
1949
1960
1950
1947
1948
1953
1945
1950
1947
1957
1949
1957
1938
1944
1962
1963
1957
1966
1946
1952
1956
1956
1950
1952
1946
1944
1941
1956
1956
1956
1956
1954
1958
1941
1934
1963
1949
1956
1955
1948
1944
1950
1947
1947
1947
1946
1944
1948
1954
1948
1947
1963
1967
1930
1938
1940
1938
1936
1936
1941
1948
1943
1951
1948
1942
1942
1950
1950
1947
1942
1942
1952
1949
1938
1923
1925
1938
1947
1953
1959
1948
1940
1946
1943
1951
1940
1946
1943
1945
1970
1970
1957
1947
1959
1955
1950
1943
1953
1944
1943
1942
1947
1948
1945
1942
1942
1947
1948
1949
1948
1952
1958
1957
1958
1955
1956
1962
1954
1948
1947
1939
1937
1949
1935
1950
1945
1945
1951
1937
1942
1949
1944
1944
1971
1941
1950
1941
1951
1945
1941
1950
1950
1941
1944
1941
1944
1945
1950
1952
1944
1942
1931
1962
1969
1961
1945
1945
1945
1956
1956
1948
1947
1952
1947
1950
1944
1952
1951
1950
1940
1945
1941
1940
1951
1951
1938
1938
1945
1943
1948
1955
1946
1943
1955
1961
1951
1943
1943
1943
1943
1934
1949
1942
1946
1958
1953
1951
1959
1953
1937
1951
1961
1939
1950
1952
1952
1963
1950
1950
1951
1950
1945
1955
1943
1949
1950
1969
1929
1965
1957
1948
1957
1970
1952
1962
1937
1948
1954
1939
1936
1960
1960
1939
1941
1955
1954
1950
1947
1944
1936
1938
1944
1946
1972
1977
1929
1929
1937
1959
1970
1945
1945
1936
1935
1941
1945
1945
1949
1961
1967
1968
1970
1961
1945
1943
1951
1951
1951
1950
1950
1962
1952
1945
1943
1951
1943
1954
1955
1954
1954
1945
1949
1935
1948
1945
1947
1953
1953
1949
1943
1951
1944
1954
1947
1949
1953
1934
1949
1949
1949
1949
1954
1944
1938
1951
1942
1942
1948
1950
1951
1950
1949
1948
1950
1950
1950
1950
1954
1954
1954
1954
1941
1953
1950
1944
1941
1941
1953
1942
1946
1953
1959
1940
1943
1951
1951
1986
1982
1977
1983
1958
1946
1953
1952
1954
1953
1946
1942
1958
1963
1944
1942
1941
1941
1944
1961
1950
1955
1953
1958
1959
1946
1945
1939
1923
1931
1951
1941
1941
1950
1950
1945
1961
1956
1947
1944
1944
1942
1946
1949
1949
1952
1952
1952
1943
1961
1954
1965
1967
1950
1956
1944
1955
1937
1948
1957
1949
1962
1944
1945
1941
1948
1976
1972
1946
1950
1946
1962
1955
1957
1960
1960
1960
1938
1959
1953
1954
1949
1953
1960
1960
1954
1957
1972
1967
1940
1951
1965
1946
1953
1943
1942
1943
1940
1949
1949
1949
1938
1942
1955
1962
1952
1945
1950
1936
1936
1943
1960
1955
1949
1945
1958
1968
1964
1949
1950
1941
1943
1949
1946
1962
1950
1953
1981
1978
1950
1945
1953
1946
1936
1936
1946
1952
1948
1943
1950
1945
1940
1935
1945
1955
1940
1953
1945
1973
1940
1940
1948
1945
1951
1951
1948
1967
1970
1950
1944
1961
1950
1953
1929
1937
1954
1958
1951
1944
1956
1966
1953
1947
1960
1950
1943
1959
1955
1950
1942
1939
1943
1947
1940
1967
1969
1939
1965
1963
1959
1958
1950
1936
1931
1942
1932
1940
1943
1939
1954
1945
1947
1962
1977
1969
1973
1947
1946
1946
1946
1937
1939
1958
1958
1957
1936
1936
1928
1938
1956
1948
1946
1942
1935
1932
1941
1939
1944
1946
1950
1949
1962
1953
1952
1967
1958
1942
1953
1943
1956
1956
1945
1953
1950
1952
1956
1972
1975
1936
1967
1963
1967
1958
1942
1943
1951
1942
1948
1946
1942
1939
1954
1938
1938
1936
1946
1937
1942
1941
1943
1942
1944
1954
1953
1964
1957
1959
1956
1961
1957
1950
1949
1948
1946
1946
1978
1976
1944
1944
1951
1940
1943
1957
1931
1933
1942
1951
1938
1960
1952
1951
1949
1964
1954
1955
1954
1956
1937
1949
1945
1966
1950
1946
1951
1950
1957
1944
1962
1956
1956
1963
1957
1962
1957
1948
1954
1949
1957
1959
1960
1941
1943
1948
1943
1953
1949
1942
1949
1956
1943
1944
1962
1958
1945
1945
1945
1941
1940
1938
1951
1948
1948
1948
1948
1948
1953
1935
1935
1953
1958
1953
1953
1936
1953
1950
1950
1950
1946
1958
1941
1943
1948
1943
1951
1944
1948
1961
1955
1958
1932
1947
1944
1955
1952
1949
1961
1961
1946
1943
1948
1936
1984
1971
1939
1942
1943
1968
1961
1955
1936
1930
1947
1965
1946
1939
1937
1934
1945
1944
1949
1946
1955
1954
1947
1946
1952
1939
1935
1936
1950
1942
1942
1952
1954
1947
1955
1954
1958
1954
1940
1928
1945
1952
1949
1953
1937
1950
1950
1950
1951
1951
1947
1945
1950
1950
1959
1958
1953
1963
1942
1954
1962
1960
1961
1949
1945
1954
1942
1950
1952
1945
1945
1945
1945
1945
1951
1937
1948
1936
1935
1934
1936
1959
1957
1942
1956
1952
1954
1951
1947
1960
1955
1949
1940
1943
1954
1953
1965
1954
1960
1958
1939
1950
1950
1950
1950
1950
1947
1937
1943
1939
1933
1937
1944
1965
1972
1961
1949
1947
1938
1938
1938
1957
1957
1949
1967
1949
1949
1949
1949
1949
1949
1949
1952
1947
1941
1950
1950
1960
1955
1946
1946
1945
1941
1941
1937
1946
1956
1954
1953
1951
1943
1952
1944
1953
1946
1949
1949
1949
1947
1950
1947
1947
1951
1948
1959
1961
1952
1946
1945
1944
1955
1950
1951
1933
1952
1948
1940
1943
1940
1940
1962
1946
1949
1958
1967
1941
1937
1951
1951
1951
1955
1935
1936
1935
1958
1958
1945
1946
1951
1959
1955
1953
1959
1967
1962
1954
1951
1962
1957
1946
1959
1953
1946
1940
1949
1956
1943
1956
1951
1948
1954
1952
1948
1953
1954
1959
1946
1941
1951
1951
1961
1949
1955
1955
1950
1964
1959
1965
1960
1948
1954
1957
1956
1950
1955
1956
1940
1940
1940
1941
1951
1958
1952
1950
1956
1935
1932
1937
1943
1950
1937
1947
1946
1957
1951
1952
1948
1946
1944
1938
1942
1948
1944
1943
1956
1947
1947
1960
1949
1959
1959
1955
1948
1940
1947
1948
1948
1947
1954
1945
1942
1948
1951
1945
1941
1961
1955
1965
1969
1952
1952
1943
1953
1951
1956
1950
1951
1946
1938
1956
1956
1938
1936
1948
1948
1948
1953
1945
1950
1955
1948
1950
1944
1948
1950
1958
1952
1961
1954
1945
1957
1956
1962
1951
1934
1947
1939
1946
1948
1946
1955
1942
1940
1947
1940
1946
1964
1956
1951
1952
1948
1957
1951
1942
1946
1952
1950
1952
1953
1951
1952
1936
1936
1932
1942
1947
1945
1957
1946
1937
1938
1939
1958
1957
1952
1960
1957
1971
1960
1979
1954
1965
1944
1946
1940
1940
1962
1942
1944
1936
1961
1940
1940
1933
1943
1939
1941
1931
1957
1958
1961
1963
1959
1936
1943
1939
1929
1930
1943
1945
1958
1959
1967
1958
1933
1953
1953
1944
1939
1945
1939
1970
1966
1963
1948
1949
1958
1954
1946
1940
1945
1943
1943
1948
1956
1946
1946
1960
1938
1950
1966
1941
1936
1948
1942
1942
1942
1955
1952
1945
1945
1945
1947
1948
1959
1954
1946
1935
1936
1937
1942
1967
1963
1968
1955
1956
1960
1961
1955
1951
1944
1948
1943
1955
1965
1936
1933
1947
1947
1947
1938
1946
1951
1944
1942
1946
1944
1962
1971
1946
1968
1948
1950
1942
1944
1950
1957
1960
1952
1943
1956
1939
1929
1942
1942
1951
1962
1961
1946
1950
1960
1946
1938
1953
1947
1950
1942
1944
1946
1942
1943
1943
1941
1954
1949
1950
1947
1969
1958
1953
1948
1931
1932
1932
1951
1954
1942
1949
1951
1942
1954
1956
1948
1951
1958
1945
1938
1937
1946
1952
1949
1954
1952
1948
1945
1951
1939
1957
1956
1952
1966
1958
1936
1937
1949
1945
1954
1958
1937
1928
1952
1949
1955
1968
1961
1949
1967
1963
1968
1952
1960
1961
1961
1958
1960
1967
1950
1967
1941
1935
1953
1941
1950
1949
1953
1952
1963
1952
1954
1945
1940
1946
1943
1940
1944
1940
1946
1960
1967
1946
1944
1946
1953
1952
1936
1939
1936
1940
1959
1946
1939
1954
1943
1961
1941
1947
1943
1941
1940
1962
1960
1956
1952
1952
1952
1946
1940
1954
1943
1962
1953
1962
1943
1936
1959
1949
1961
1954
1957
1968
1959
1959
1946
1952
1955
1952
1961
1958
1954
1951
1943
1944
1944
1943
1953
1947
1950
1955
1959
1929
1940
1945
1940
1938
1945
1963
1942
1940
1965
1965
1965
1939
1971
1968
1958
1949
1946
1953
1937
1952
1946
1946
1934
1942
1956
1947
1941
1945
1944
1932
1944
1946
1957
1959
1953
1953
1926
1936
1946
1942
1943
1950
1939
1939
1957
1954
1946
1946
1946
1940
1940
1951
1945
1955
1953
1956
1947
1949
1949
1956
1946
1971
1973
1960
1949
1961
1947
1956
1946
1941
1952
1941
1946
1965
1970
1969
1945
1944
1948
1947
1968
1945
1944
1953
1957
1957
1941
1953
1948
1946
1950
1935
1931
1944
1955
1949
1948
1945
1957
1946
1954
1950
1949
1938
1955
1950
1939
1952
1955
1951
1949
1963
1951
1955
1950
1958
1938
1945
1953
1943
1937
1953
1946
1951
1960
1951
1947
1977
1947
1947
1947
1951
1967
1965
1973
1961
1951
1943
1953
1942
1932
1954
1949
1954
1950
1957
1943
1935
1940
1932
1940
1971
1972
1953
1958
1958
1936
1959
1945
1942
1952
1943
1951
1952
1936
1939
1962
1953
1957
1945
1958
1939
1959
1959
1945
1946
1962
1953
1949
1946
1929
1960
1964
1949
1952
1955
1956
1949
1950
1945
1951
1963
1963
1944
1966
1961
1972
1964
1952
1952
1952
1952
1949
1946
1957
1951
1932
1943
1948
1949
1949
1946
1962
1963
1959
1956
1945
1941
1943
1939
1939
1947
1959
1951
1957
1939
1939
1973
1958
1950
1940
1955
1956
1949
1968
1968
1969
1957
1943
1939
1947
1953
1964
1936
1940
1942
1951
1941
1943
1944
1950
1963
1971
1966
1947
1949
1949
1949
1950
1952
1961
1952
1950
1943
1933
1940
1952
1950
1948
1953
1944
1953
1953
1953
1934
1950
1936
1949
1951
1945
1960
1954
1939
1932
1928
1953
1950
1954
1959
1959
1955
1947
1947
1959
1959
1955
1947
1958
1958
1958
1956
1953
1943
1948
1948
1948
1948
1944
1953
1947
1932
1937
1941
1940
1951
1936
1952
1936
1934
1938
1942
1953
1950
1934
1933
1964
1960
1962
1947
1948
1948
1946
1960
1962
1959
1962
1954
1959
1954
1952
1939
1947
1938
1950
1933
1937
1950
1937
1943
1938
1966
1968
1953
1943
1952
1953
1960
1954
1947
1949
1957
1957
1939
1951
1945
1960
1947
1949
1981
1964
1959
1937
1937
1937
1958
1952
1940
1947
1954
1955
1955
1963
1958
1938
1947
1942
1939
1940
1940
1940
1958
1976
1977
1939
1939
1942
1957
1944
1940
1942
1947
1942
1952
1952
1956
1941
1967
1960
1932
1941
1942
1947
1946
1957
1945
1947
1951
1941
1937
1935
1942
1949
1947
1949
1938
1962
1954
1956
1963
1945
1943
1943
1943
1961
1946
1959
1952
1947
1947
1974
1938
1946
1939
1943
1955
1961
1950
1944
1947
1943
1946
1941
1942
1942
1939
1952
1949
1943
1943
1953
1950
1949
1966
1945
1945
1945
1945
1945
1941
1934
1937
1946
1942
1972
1968
1942
1936
1943
1934
1945
1936
1934
1941
1948
1951
1948
1953
1954
1954
1952
1937
1955
1953
1953
1954
1946
1950
1948
1934
1949
1957
1957
1944
1958
1943
1933
1939
1944
1942
1954
1952
1943
1944
1944
1944
1952
1943
1943
1945
1940
1950
1944
1946
1939
1936
1935
1945
1944
1948
1944
1947
1945
1938
1959
1959
1966
1950
1941
1929
1927
1933
1946
1957
1944
1954
1943
1953
1960
1935
1931
1939
1948
1958
1955
1946
1947
1958
1954
1946
1961
1944
1945
1944
1944
1938
1946
1941
1938
1938
1938
1954
1944
1945
1956
1940
1947
1953
1942
1947
1940
1957
1946
1941
1955
1952
1949
1960
1940
1952
1946
1954
1956
1957
1965
1965
1959
1947
1943
1932
1932
1954
1948
1948
1949
1948
1942
1939
1945
1949
1943
1931
1953
1955
1948
1946
1952
1951
1945
1945
1954
1954
1954
1948
1945
1952
1951
1941
1941
1932
1946
1946
1950
1950
1950
1950
1950
1962
1961
1943
1972
1935
1935
1939
1959
1955
1953
1973
1960
1954
1944
1950
1946
1955
1956
1947
1960
1943
1942
1954
1953
1954
1941
1940
1943
1943
1942
1964
1961
1951
1951
1951
1965
1957
1946
1956
1953
1952
1954
1941
1951
1942
1945
1941
1948
1935
1942
1951
1957
1945
1937
1940
1938
1952
1948
1948
1959
1964
1951
1957
1951
1946
1954
1950
1952
1943
1947
1953
1952
1944
1947
1950
1940
1942
1974
1939
1958
1958
1954
1942
1946
1946
1956
1945
1940
1957
1947
1959
1960
1953
1949
1938
1951
1947
1958
1940
1946
1938
1947
1947
1943
1935
1965
1964
1944
1944
1943
1957
1948
1953
1959
1964
1964
1957
1963
1957
1959
1954
1959
1965
1975
1937
1948
1950
1951
1944
1937
1945
1939
1938
1956
1965
1952
1956
1952
1951
1955
1951
1945
1949
1942
1942
1948
1944
1953
1964
1975
1958
1950
1950
1950
1943
1956
1962
1942
1942
1954
1953
1963
1969
1955
1964
1967
1938
1957
1960
1964
1939
1940
1947
1945
1949
1949
1949
1942
1939
1947
1964
1954
1958
1942
1952
1945
1939
1945
1930
1952
1951
1945
1958
1938
1947
1939
1942
1954
1954
1954
1954
1954
1941
1939
1951
1938
1944
1949
1948
1944
1933
1949
1932
1940
1939
1947
1938
1936
1935
1932
1945
1937
1942
1960
1970
1962
1966
1947
1965
1951
1944
1943
1937
1935
1948
1957
1950
1950
1950
1949
1949
1949
1961
1941
1946
1949
1946
1953
1956
1946
1945
1954
1957
1942
1942
1942
1942
1955
1940
1939
1948
1935
1938
1934
1937
1933
1955
1957
1947
1948
1974
1962
1955
1943
1936
1961
1957
1959
1943
1935
1954
1949
1941
1943
1947
1946
1944
1939
1945
1932
1939
1950
1952
1960
1952
1949
1954
1960
1951
1941
1957
1957
1958
1950
1956
1940
1939
1963
1952
1951
1951
1968
1968
1968
1945
1951
1944
1943
1948
1943
1952
1956
1944
1961
1952
1937
1950
1951
1946
1933
1928
1941
1966
1947
1947
1945
1956
1964
1956
1962
1943
1944
1945
1967
1958
1957
1945
1947
1942
1965
1962
1973
1961
1939
1940
1949
1965
1953
1956
1955
1944
1944
1948
1953
1947
1950
1964
1956
1954
1954
1951
1947
1936
1942
1944
1945
1951
1953
1959
1949
1953
1944
1953
1955
1963
1966
1958
1955
1945
1949
1931
1934
1951
1955
1949
1942
1942
1941
1937
1932
1932
1944
1933
1949
1944
1953
1952
1951
1949
1965
1947
1936
1943
1949
1943
1947
1959
1964
1960
1951
1961
1954
1932
1956
1950
1942
1954
1943
1950
1947
1939
1941
1948
1948
1935
1951
1934
1950
1934
1943
1939
1943
1942
1969
1969
1965
1960
1947
1947
1961
1959
1959
1953
1954
1952
1960
1948
1956
1954
1970
1960
1949
1959
1938
1944
1944
1945
1948
1948
1948
1941
1972
1972
1972
1951
1947
1955
1953
1955
1967
1967
1937
1950
1950
1954
1954
1940
1931
1943
1945
1954
1947
1954
1941
1955
1951
1957
1957
1952
1966
1947
1938
1949
1936
1931
1941
1931
1943
1945
1940
1944
1948
1937
1934
1939
1941
1946
1954
1939
1940
1940
1937
1967
1957
1935
1940
1948
1948
1944
1943
1962
1970
1934
1935
1953
1956
1951
1953
1952
1963
1955
1940
1952
1951
1952
1955
1949
1952
1948
1948
1948
1950
1944
1942
1965
1958
1957
1961
1965
1938
1955
1955
1955
1935
1947
1935
1956
1952
1965
1951
1961
1961
1953
1937
1951
1943
1945
1937
1937
1950
1950
1945
1953
1938
1938
1938
1938
1932
1940
1933
1937
1938
1965
1955
1942
1948
1950
1954
1944
1950
1940
1955
1957
1955
1956
1955
1967
1946
1946
1951
1964
1960
1960
1962
1939
1946
1939
1942
1941
1944
1935
1945
1940
1959
1959
1938
1941
1954
1935
1939
1943
1945
1935
1946
1940
1942
1939
1942
1940
1933
1933
1973
1960
1971
1964
1952
1958
1953
1953
1953
1953
1949
1938
1955
1953
1946
1946
1952
1951
1944
1940
1940
1938
1965
1946
1946
1944
1952
1944
1946
1948
1946
1947
1948
1942
1949
1962
1955
1953
1962
1955
1959
1957
1953
1958
1956
1940
1946
1947
1949
1948
1950
1937
1939
1938
1935
1953
1955
1957
1946
1949
1950
1950
1950
1950
1950
1950
1963
1948
1938
1955
1942
1939
1946
1945
1950
1958
1957
1947
1951
1945
1939
1950
1944
1944
1944
1944
1945
1947
1946
1944
1940
1958
1956
1946
1946
1937
1938
1944
1956
1949
1953
1928
1951
1945
1954
1937
1942
1961
1945
1943
1933
1930
1936
1931
1928
1930
1946
1946
1946
1933
1945
1961
1948
1940
1951
1938
1936
1937
1939
1931
1954
1964
1947
1955
1955
1964
1955
1970
1956
1942
1941
1941
1941
1979
1941
1929
1947
1948
1948
1948
1948
1948
1956
1956
1940
1953
1942
1945
1953
1951
1952
1955
1941
1953
1956
1932
1948
1955
1950
1944
1938
1940
1930
1941
1938
1945
1945
1945
1949
1962
1953
1944
1946
1949
1949
1939
1941
1946
1954
1952
1944
1950
1962
1959
1965
1952
1951
1941
1948
1941
1947
1940
1962
1956
1948
1946
1948
1948
1948
1950
1945
1938
1945
1959
1953
1940
1935
1935
1940
1952
1961
1957
1954
1951
1953
1952
1959
1934
1937
1947
1951
1951
1951
1951
1950
1948
1947
1941
1957
1957
1952
1941
1941
1952
1952
1942
1937
1947
1947
1948
1945
1942
1938
1948
1943
1936
1956
1956
1956
1943
1940
1941
1937
1941
1937
1947
1941
1940
1957
1957
1955
1928
1951
1935
1942
1955
1954
1943
1946
1939
1932
1940
1947
1950
1944
1950
1955
1945
1946
1944
1972
1954
1940
1944
1936
1943
1936
1953
1961
1944
1933
1948
1942
1954
1952
1951
1949
1955
1967
1954
1967
1949
1951
1937
1937
1948
1970
1947
1954
1958
1952
1952
1934
1937
1949
1939
1937
1946
1951
1956
1944
1953
1955
1954
1954
1949
1949
1943
1950
1955
1952
1956
1953
1947
1948
1954
1952
1954
1959
1953
1961
1952
1957
1937
1947
1950
1939
1960
1964
1947
1964
1951
1962
1965
1960
1949
1939
1948
1951
1949
1951
1943
1939
1949
1952
1949
1942
1942
1944
1966
1957
1943
1942
1936
1935
1948
1948
1951
1958
1963
1958
1958
1965
1971
1966
1943
1942
1938
1951
1945
1945
1949
1944
1954
1951
1938
1947
1961
1940
1959
1955
1967
1959
1944
1947
1951
1948
1941
1938
1947
1953
1953
1934
1943
1944
1944
1940
1940
1948
1948
1943
1939
1956
1947
1952
1957
1949
1952
1972
1944
1954
1955
1937
1939
1948
1948
1958
1952
1958
1953
1958
1948
1948
1953
1948
1953
1948
1949
1949
1942
1949
1944
1945
1947
1947
1948
1940
1951
1951
1961
1956
1946
1960
1958
1952
1947
1945
1943
1955
1929
1960
1968
1970
1955
1956
1940
1936
1951
1955
1938
1938
1958
1954
1953
1947
1957
1949
1953
1955
1946
1946
1953
1939
1937
1939
1938
1945
1959
1949
1943
1936
1943
1937
1950
1946
1955
1952
1952
1942
1951
1941
1948
1955
1950
1944
1967
1955
1965
1955
1955
1946
1962
1960
1956
1954
1954
1954
1954
1954
1944
1947
1975
1979
1943
1950
1950
1957
1952
1935
1941
1953
1942
1944
1943
1946
1964
1956
1936
1939
1937
1942
1942
1942
1942
1952
1954
1943
1955
1949
1941
1943
1940
1947
1947
1942
1936
1949
1942
1951
1944
1957
1957
1957
1942
1940
1939
1947
1933
1948
1958
1940
1940
1946
1940
1946
1949
1949
1941
1954
1936
1940
1956
1951
1955
1965
1955
1957
1943
1953
1957
1950
1971
1943
1960
1952
1953
1949
1977
1964
1943
1933
1940
1954
1961
1955
1967
1974
1968
1943
1952
1945
1936
1952
1950
1952
1966
1960
1972
1967
1962
1950
1956
1951
1956
1956
1960
1959
1961
1950
1938
1939
1933
1955
1946
1956
1955
1952
1947
1951
1950
1950
1951
1940
1939
1951
1938
1950
1950
1950
1950
1948
1944
1954
1949
1950
1956
1937
1941
1945
1950
1955
1961
1957
1945
1949
1932
1939
1959
1964
1939
1942
1964
1964
1943
1940
1944
1950
1948
1945
1950
1946
1946
1958
1948
1946
1956
1954
1942
1947
1965
1956
1962
1956
1954
1967
1960
1939
1941
1938
1949
1950
1942
1947
1951
1959
1957
1951
1955
1962
1939
1936
1961
1961
1970
1974
1965
1968
1966
1954
1944
1959
1945
1950
1945
1945
1959
1926
1955
1946
1955
1945
1958
1957
1953
1943
1949
1949
1969
1970
1962
1950
1942
1945
1949
1951
1945
1936
1943
1932
1943
1957
1957
1945
1943
1950
1931
1944
1949
1954
1948
1952
1958
1958
1963
1960
1944
1940
1939
1940
1967
1962
1959
1955
1968
1939
1943
1951
1953
1946
1936
1934
1944
1952
1942
1967
1942
1943
1949
1934
1939
1951
1945
1953
1957
1957
1944
1952
1952
1941
1935
1956
1968
1956
1940
1935
1931
1957
1944
1949
1959
1966
1937
1942
1937
1950
1948
1936
1945
1954
1952
1936
1945
1930
1948
1960
1938
1934
1939
1937
1937
1943
1942
1934
1945
1940
1933
1947
1941
1940
1942
1933
1951
1959
1951
1948
1948
1943
1943
1943
1949
1947
1933
1948
1942
1952
1949
1948
1946
1946
1946
1946
1946
1948
1944
1944
1964
1960
1959
1942
1945
1945
1941
1947
1945
1941
1949
1940
1940
1946
1957
1948
1948
1948
1948
1946
1936
1944
1942
1950
1966
1967
1955
1933
1947
1961
1948
1959
1954
1955
1951
1951
1959
1953
1945
1939
1945
1950
1942
1945
1955
1955
1948
1954
1953
1942
1948
1948
1955
1975
1949
1948
1972
1965
1944
1947
1953
1961
1955
1950
1947
1954
1943
1956
1945
1955
1946
1954
1954
1954
1944
1944
1944
1949
1947
1961
1973
1965
1946
1941
1957
1957
1957
1953
1955
1956
1938
1941
1941
1955
1946
1956
1961
1950
1966
1966
1941
1960
1966
1944
1942
1949
1937
1950
1952
1952
1952
1943
1944
1949
1944
1937
1943
1944
1947
1944
1944
1944
1944
1959
1959
1939
1943
1937
1949
1956
1964
1955
1946
1948
1942
1937
1947
1942
1947
1950
1952
1950
1959
1937
1935
1941
1960
1951
1956
1956
1949
1955
1941
1945
1941
1941
1942
1942
1948
1948
1946
1939
1947
1940
1947
1948
1945
1950
1961
1938
1934
1969
1960
1962
1962
1949
1951
1947
1944
1947
1953
1965
1953
1965
1953
1950
1948
1937
1955
1948
1931
1948
1953
1938
1949
1944
1943
1942
1937
1952
1937
1950
1956
1953
1953
1953
1953
1943
1946
1947
1955
1952
1960
1960
1970
1967
1954
1958
1950
1948
1949
1945
1946
1944
1948
1949
1954
1956
1943
1947
1944
1950
1951
1949
1950
1951
1940
1949
1949
1949
1956
1958
1955
1950
1949
1953
1943
1962
1955
1956
1960
1962
1951
1956
1938
1969
1962
1950
1952
1942
1960
1956
1960
1943
1941
1949
1942
1949
1940
1953
1946
1941
1930
1932
1949
1947
1947
1940
1944
1944
1944
1933
1945
1947
1958
1946
1944
1941
1953
1956
1948
1965
1962
1946
1941
1946
1954
1943
1943
1958
1960
1957
1934
1931
1932
1938
1950
1959
1954
1947
1949
1938
1951
1946
1941
1941
1937
1940
1945
1953
1932
1947
1943
1933
1935
1935
1948
1951
1956
1935
1948
1944
1955
1932
1946
1936
1940
1939
1959
1953
1945
1960
1961
1950
1961
1973
1967
1975
1948
1957
1951
1940
1944
1952
1952
1952
1952
1943
1946
1947
1958
1952
1942
1940
1950
1953
1966
1959
1951
1944
1944
1960
1949
1937
1951
1959
1967
1965
1967
1967
1967
1961
1951
1943
1942
1931
1968
1964
1954
1945
1954
1949
1949
1947
1947
1945
1948
1935
1935
1935
1944
1941
1949
1947
1965
1943
1951
1949
1944
1956
1947
1953
1949
1951
1947
1937
1937
1941
1942
1973
1948
1938
1938
1965
1950
1948
1946
1946
1950
1952
1938
1935
1947
1941
1945
1951
1947
1965
1967
1967
1944
1946
1945
1946
1941
1951
1954
1956
1962
1957
1962
1945
1948
1953
1947
1953
1953
1953
1939
1938
1956
1945
1954
1942
1949
1950
1940
1938
1953
1938
1938
1938
1944
1941
1941
1943
1949
1959
1965
1956
1958
1940
1944
1934
1966
1959
1952
1954
1934
1936
1938
1947
1949
1949
1951
1951
1951
1957
1955
1947
1949
1958
1953
1951
1945
1949
1951
1965
1955
1951
1952
1942
1935
1938
1942
1953
1942
1956
1949
1949
1960
1951
1941
1941
1934
1959
1943
1945
1962
1958
1942
1943
1949
1957
1942
1953
1953
1953
1959
1958
1963
1934
1945
1953
1943
1929
1934
1938
1953
1951
1958
1961
1952
1942
1943
1942
1944
1942
1940
1955
1949
1942
1939
1939
1944
1944
1945
1950
1960
1948
1945
1947
1962
1970
1950
1961
1935
1935
1940
1931
1939
1939
1939
1934
1948
1963
1936
1943
1941
1943
1961
1950
1959
1950
1946
1953
1953
1942
1955
1958
1964
1969
1957
1951
1953
1945
1961
1970
1953
1954
1942
1968
1967
1955
1951
1948
1958
1950
1957
1943
1954
1953
1958
1945
1951
1938
1942
1953
1940
1940
1942
1948
1947
1954
1941
1969
1947
1949
1963
1961
1964
1950
1943
1938
1940
1959
1951
1943
1956
1955
1955
1955
1955
1943
1958
1958
1958
1951
1959
1957
1961
1953
1949
1961
1946
1938
1938
1938
1928
1946
1950
1955
1965
1955
1943
1939
1953
1945
1953
1947
1953
1961
1963
1951
1951
1953
1947
1934
1941
1931
1944
1949
1948
1944
1949
1946
1954
1951
1959
1952
1953
1947
1955
1948
1947
1948
1947
1942
1951
1935
1939
1935
1961
1975
1960
1950
1959
1957
1952
1952
1952
1952
1952
1952
1948
1938
1943
1945
1947
1954
1940
1940
1958
1968
1953
1949
1938
1938
1943
1935
1954
1935
1935
1953
1949
1949
1949
1943
1943
1951
1960
1953
1944
1939
1958
1953
1956
1954
1960
1943
1943
1954
1944
1943
1960
1961
1944
1953
1953
1958
1959
1940
1943
1943
1946
1942
1938
1957
1961
1955
1943
1940
1939
1942
1948
1944
1958
1943
1944
1942
1933
1934
1961
1954
1958
1964
1952
1950
1957
1945
1951
1949
1948
1944
1940
1951
1952
1945
1945
1956
1942
1941
1943
1934
1961
1957
1933
1944
1961
1938
1954
1950
1957
1950
1951
1944
1946
1945
1948
1946
1951
1962
1970
1954
1937
1958
1954
1939
1961
1968
1948
1966
1959
1947
1956
1956
1953
1951
1942
1944
1946
1955
1947
1963
1961
1959
1944
1954
1972
1977
1972
1952
1935
1943
1948
1950
1946
1946
1960
1960
1966
1956
1946
1949
1952
1957
1957
1939
1952
1952
1950
1938
1953
1947
1955
1959
1930
1935
1936
1951
1941
1937
1962
1957
1968
1943
1951
1950
1946
1936
1940
1938
1947
1948
1952
1950
1948
1944
1939
1942
1955
1969
1970
1970
1963
1956
1961
1956
1948
1944
1928
1960
1960
1954
1949
1955
1955
1955
1963
1970
1942
1943
1935
1942
1942
1942
1958
1958
1934
1934
1939
1933
1933
1954
1954
1946
1952
1934
1953
1940
1936
1943
1950
1961
1959
1952
1963
1959
1946
1943
1943
1942
1962
1960
1936
1960
1937
1947
1944
1952
1944
1950
1954
1944
1951
1962
1957
1946
1955
1946
1952
1947
1949
1958
1966
1968
1954
1947
1954
1952
1954
1949
1957
1954
1953
1953
1956
1952
1967
1966
1969
1947
1942
1965
1965
1965
1965
1955
1963
1947
1951
1960
1955
1975
1939
1939
1948
1960
1955
1962
1941
1941
1941
1950
1953
1953
1961
1933
1938
1950
1969
1960
1946
1950
1942
1945
1945
1950
1956
1946
1952
1941
1942
1956
1958
1958
1949
1951
1947
1941
1950
1950
1948
1948
1938
1938
1938
1943
1954
1959
1953
1949
1954
1957
1937
1945
1947
1962
1962
1946
1941
1941
1944
1941
1940
1937
1938
1945
1956
1945
1941
1945
1942
1941
1931
1931
1949
1951
1941
1948
1951
1950
1957
1943
1936
1926
1930
1948
1946
1941
1942
1946
1946
1950
1947
1960
1948
1952
1954
1959
1959
1948
1943
1942
1939
1954
1965
1941
1956
1950
1958
1956
1951
1945
1946
1944
1952
1939
1932
1939
1939
1944
1947
1947
1961
1957
1966
1954
1940
1944
1945
1944
1960
1959
1957
1949
1954
1954
1940
1948
1948
1948
1933
1933
1928
1945
1952
1941
1953
1964
1954
1960
1952
1959
1952
1952
1952
1940
1940
1940
1940
1946
1958
1957
1950
1942
1947
1944
1942
1941
1950
1959
1956
1955
1956
1955
1960
1941
1955
1948
1948
1959
1955
1952
1951
1939
1936
1947
1942
1943
1950
1935
1945
1934
1943
1963
1959
1968
1951
1930
1942
1959
1962
1964
1938
1949
1947
1943
1941
1974
1980
1974
1969
1959
1958
1952
1938
1935
1953
1964
1954
1942
1947
1949
1941
1948
1944
1942
1953
1948
1948
1941
1964
1965
1959
1959
1932
1946
1945
1944
1949
1949
1937
1957
1933
1943
1944
1960
1966
1963
1963
1951
1961
1934
1941
1948
1942
1956
1943
1942
1943
1942
1943
1943
1936
1946
1939
1937
1944
1937
1946
1945
1957
1953
1953
1952
1955
1951
1969
1961
1973
1964
1973
1978
1966
1973
1939
1947
1971
1932
1942
1958
1946
1952
1943
1956
1952
1953
1953
1965
1958
1934
1944
1944
1945
1940
1956
1968
1949
1939
1951
1953
1942
1947
1939
1936
1944
1957
1963
1970
1959
1942
1937
1947
1951
1950
1941
1937
1951
1938
1936
1936
1950
1942
1944
1955
1955
1942
1942
1945
1941
1944
1954
1945
1959
1949
1952
1934
1934
1979
1982
1947
1961
1950
1950
1948
1951
1956
1961
1950
1948
1952
1950
1955
1951
1954
1960
1958
1949
1950
1953
1947
1944
1936
1951
1942
1954
1952
1957
1954
1952
1955
1938
1959
1953
1950
1953
1950
1950
1957
1960
1942
1943
1955
1949
1952
1952
1952
1952
1949
1948
1934
1955
1957
1946
1955
1948
1948
1940
1947
1952
1932
1932
1948
1949
1949
1936
1938
1942
1941
1945
1951
1956
1944
1933
1933
1957
1942
1958
1957
1959
1955
1938
1966
1976
1969
1953
1937
1937
1945
1952
1950
1939
1945
1950
1955
1963
1965
1955
1964
1941
1929
1942
1945
1946
1945
1968
1967
1966
1960
1965
1964
1947
1946
1946
1954
1957
1953
1941
1949
1945
1951
1943
1964
1957
1942
1934
1954
1951
1951
1932
1930
1924
1957
1957
1955
1939
1954
1989
1952
1948
1943
1940
1946
1934
1937
1944
1944
1945
1941
1947
1937
1954
1957
1945
1948
1952
1952
1950
1942
1957
1970
1953
1941
1950
1942
1969
1974
1943
1940
1940
1955
1947
1934
1943
1943
1944
1978
1946
1938
1940
1944
1943
1942
1945
1941
1953
1960
1962
1954
1948
1938
1954
1948
1945
1948
1950
1947
1939
1941
1935
1935
1935
1935
1940
1940
1960
1959
1963
1940
1956
1942
1942
1939
1945
1946
1962
1968
1969
1968
1969
1969
1954
1962
1952
1938
1966
1950
1953
1962
1941
1960
1960
1953
1953
1934
1959
1943
1960
1954
1944
1946
1952
1939
1947
1952
1959
1956
1953
1937
1938
1946
1946
1947
1949
1947
1947
1944
1945
1945
1949
1944
1935
1944
1933
1939
1941
1945
1945
1942
1942
1952
1944
1945
1966
1956
1942
1934
1936
1930
1939
1941
1956
1973
1968
1946
1960
1958
1948
1938
1937
1941
1940
1948
1950
1933
1958
1936
1950
1950
1939
1948
1953
1954
1956
1965
1965
1965
1965
1961
1954
1956
1950
1939
1951
1954
1933
1946
1949
1947
1945
1969
1952
1954
1939
1949
1968
1968
1969
1954
1954
1951
1948
1954
1946
1941
1941
1951
1951
1951
1954
1963
1963
1934
1939
1944
1950
1946
1957
1955
1955
1966
1947
1939
1948
1954
1941
1943
1947
1961
1951
1950
1951
1963
1943
1943
1948
1945
1941
1943
1939
1948
1948
1946
1946
1946
1951
1967
1959
1958
1949
1955
1953
1955
1959
1957
1956
1953
1954
1947
1934
1944
1943
1952
1953
1951
1945
1955
1951
1956
1956
1963
1957
1963
1945
1954
1954
1946
1941
1947
1941
1948
1944
1960
1951
1948
1951
1945
1945
1945
1945
1951
1944
1938
1942
1950
1945
1937
1963
1963
1963
1963
1963
1946
1953
1939
1945
1940
1944
1944
1945
1934
1957
1952
1961
1947
1943
1951
1954
1970
1963
1952
1951
1956
1950
1949
1945
1962
1955
1937
1949
1945
1949
1952
1948
1942
1947
1949
1951
1958
1953
1961
1955
1956
1932
1939
1945
1945
1941
1934
1931
1931
1948
1943
1943
1952
1956
1949
1950
1949
1949
1952
1949
1954
1953
1943
1945
1952
1943
1943
1947
1950
1969
1953
1964
1938
1943
1939
1969
1970
1935
1950
1941
1954
1944
1950
1943
1960
1950
1948
1939
1952
1958
1949
1943
1943
1942
1945
1944
1952
1960
1961
1960
1972
1970
1965
1969
1942
1942
1942
1963
1959
1961
1958
1943
1943
1949
1942
1946
1946
1945
1949
1952
1949
1940
1931
1934
1955
1953
1948
1960
1953
1950
1953
1933
1935
1945
1945
1945
1951
1938
1945
1936
1942
1934
1953
1938
1945
1943
1938
1938
1938
1945
1941
1950
1950
1950
1952
1951
1947
1956
1948
1938
1938
1937
1944
1936
1954
1976
1960
1957
1958
1957
1960
1951
1962
1956
1962
1973
1973
1973
1973
1953
1948
1948
1954
1936
1956
1963
1949
1949
1949
1974
1945
1943
1948
1958
1947
1966
1972
1933
1947
1965
1950
1960
1961
1961
1968
1949
1952
1941
1944
1943
1953
1953
1979
1979
1965
1953
1958
1951
1947
1949
1945
1954
1950
1959
1958
1969
1951
1958
1939
1937
1963
1966
1968
1976
1962
1963
1959
1940
1950
1966
1964
1957
1952
1952
1952
1952
1951
1947
1939
1969
1956
1955
1951
1944
1944
1944
1940
1933
1965
1958
1956
1962
1963
1965
1955
1952
1959
1947
1941
1933
1956
1944
1937
1934
1931
1929
1943
1943
1943
1952
1961
1942
1942
1942
1947
1939
1940
1963
1964
1962
1940
1944
1947
1942
1946
1966
1973
1957
1965
1965
1951
1947
1947
1937
1960
1960
1959
1953
1952
1939
1947
1935
1940
1937
1957
1947
1930
1940
1948
1949
1962
1961
1968
1976
1946
1951
1954
1961
1959
1945
1954
1942
1942
1945
1941
1931
1943
1943
1943
1955
1951
1949
1960
1945
1949
1952
1940
1938
1940
1947
1954
1944
1944
1944
1943
1941
1942
1952
1938
1934
1940
1932
1936
1935
1935
1948
1951
1930
1939
1953
1944
1942
1942
1956
1942
1942
1946
1957
1943
1943
1944
1937
1949
1945
1947
1960
1938
1945
1941
1952
1946
1937
1940
1938
1932
1936
1932
1932
1934
1948
1950
1943
1954
1963
1972
1954
1940
1938
1940
1938
1951
1944
1941
1941
1943
1969
1975
1963
1959
1956
1943
1952
1956
1953
1944
1945
1949
1954
1948
1944
1947
1977
1973
1972
1947
1951
1947
1944
1948
1947
1956
1954
1956
1940
1935
1944
1946
1946
1951
1961
1946
1947
1947
1972
1965
1969
1970
1944
1950
1942
1959
1964
1959
1959
1947
1939
1934
1958
1948
1931
1937
1937
1940
1953
1950
1941
1933
1937
1953
1940
1936
1937
1941
1942
1941
1947
1945
1944
1939
1939
1960
1960
1947
1941
1940
1963
1952
1943
1941
1941
1953
1954
1946
1951
1947
1945
1940
1948
1946
1954
1946
1959
1948
1948
1948
1948
1948
1944
1950
1938
1948
1948
1954
1958
1934
1929
1933
1930
1934
1947
1938
1943
1933
1958
1940
1957
1952
1955
1948
1942
1950
1958
1947
1953
1954
1947
1961
1950
1959
1945
1943
1934
1935
1938
1946
1949
1946
1954
1948
1954
1949
1954
1959
1942
1966
1961
1942
1945
1933
1942
1958
1966
1960
1948
1944
1946
1944
1945
1943
1946
1940
1961
1938
1948
1960
1932
1938
1945
1950
1947
1949
1945
1950
1950
1940
1947
1933
1941
1940
1961
1948
1955
1940
1940
1953
1938
1940
1956
1954
1946
1976
1954
1949
1936
1936
1946
1942
1933
1965
1951
1947
1938
1949
1944
1956
1928
1931
1928
1940
1961
1964
1946
1948
1943
1957
1957
1950
1948
1954
1954
1930
1928
1948
1953
1943
1949
1947
1941
1949
1962
1939
1926
1934
1956
1952
1950
1937
1948
1955
1954
1941
1946
1946
1946
1963
1952
1964
1951
1961
1952
1944
1953
1955
1947
1945
1947
1945
1946
1953
1949
1955
1945
1959
1952
1952
1943
1933
1938
1940
1947
1953
1949
1945
1950
1956
1952
1945
1959
1938
1937
1943
1943
1959
1957
1965
1954
1955
1947
1947
1947
1958
1962
1958
1945
1959
1958
1947
1953
1950
1955
1955
1949
1942
1938
1936
1940
1956
1956
1951
1947
1960
1961
1945
1955
1985
1963
1965
1963
1967
1966
1975
1975
1975
1948
1954
1960
1960
1940
1941
1930
1949
1949
1949
1932
1932
1933
1945
1939
1940
1940
1947
1960
1960
1962
1943
1950
1940
1940
1940
1940
1940
1942
1948
1943
1937
1936
1944
1950
1945
1941
1943
1946
1934
1934
1941
1940
1938
1943
1951
1954
1946
1940
1955
1958
1961
1958
1964
1956
1943
1950
1945
1948
1948
1948
1950
1952
1963
1968
1959
1950
1947
1941
1953
1955
1934
1941
1943
1943
1956
1954
1958
1947
1944
1944
1950
1953
1940
1952
1932
1938
1951
1948
1962
1952
1968
1962
1950
1957
1954
1965
1967
1962
1966
1938
1940
1942
1945
1950
1965
1954
1958
1945
1954
1934
1931
1945
1936
1961
1960
1917
1920
1953
1956
1946
1948
1942
1953
1952
1938
1946
1950
1950
1953
1950
1954
1953
1962
1949
1936
1950
1947
1944
1950
1944
1951
1956
1967
1937
1937
1943
1939
1961
1968
1965
1971
1963
1968
1960
1947
1956
1945
1952
1956
1941
1954
1944
1980
1945
1952
1961
1942
1950
1945
1950
1950
1950
1952
1952
1952
1947
1963
1971
1961
1967
1934
1934
1942
1931
1938
1948
1953
1956
1959
1966
1940
1944
1940
1954
1963
1950
1969
1969
1945
1945
1961
1969
1965
1967
1962
1962
1949
1941
1942
1945
1944
1953
1941
1949
1940
1945
1945
1938
1963
1960
1955
1953
1939
1950
1945
1948
1948
1955
1952
1951
1950
1937
1947
1947
1947
1959
1949
1958
1965
1942
1947
1954
1965
1948
1946
1946
1946
1946
1946
1948
1964
1962
1936
1947
1934
1934
1946
1944
1938
1941
1945
1952
1945
1951
1946
1965
1962
1946
1954
1957
1930
1928
1953
1945
1948
1953
1952
1936
1960
1961
1961
1951
1946
1942
1953
1939
1952
1944
1944
1944
1948
1946
1938
1949
1949
1949
1948
1946
1935
1956
1950
1950
1952
1931
1946
1950
1956
1944
1931
1948
1947
1965
1968
1945
1942
1943
1954
1952
1955
1945
1949
1952
1957
1963
1955
1940
1947
1944
1945
1944
1947
1948
1940
1947
1952
1954
1952
1944
1939
1940
1946
1951
1945
1942
1950
1951
1949
1942
1946
1946
1942
1959
1959
1959
1944
1949
1949
1949
1954
1940
1946
1946
1935
1952
1952
1954
1955
1950
1959
1946
1949
1948
1937
1939
1964
1936
1936
1936
1936
1944
1943
1938
1937
1952
1956
1949
1955
1959
1958
1947
1947
1947
1949
1956
1947
1945
1951
1961
1955
1942
1951
1944
1938
1941
1951
1948
1949
1940
1948
1953
1954
1942
1960
1952
1945
1941
1941
1944
1941
1948
1958
1954
1967
1946
1956
1950
1951
1955
1955
1958
1948
1953
1943
1943
1954
1942
1955
1953
1954
1947
1956
1958
1948
1943
1973
1959
1972
1968
1963
1954
1954
1954
1954
1943
1951
1957
1944
1940
1932
1946
1948
1955
1971
1975
1967
1964
1952
1958
1958
1957
1949
1941
1941
1941
1941
1940
1937
1939
1934
1941
1945
1946
1947
1944
1939
1935
1944
1934
1960
1953
1941
1943
1957
1948
1958
1948
1960
1963
1955
1955
1949
1949
1958
1938
1937
1937
1965
1947
1954
1947
1947
1949
1964
1945
1946
1935
1959
1941
1947
1952
1952
1936
1938
1941
1936
1965
1972
1951
1949
1946
1938
1942
1960
1960
1959
1964
1964
1954
1939
1939
1939
1956
1957
1963
1934
1939
1951
1945
1945
1951
1945
1931
1930
1965
1951
1949
1957
1952
1946
1944
1935
1936
1941
1942
1949
1961
1951
1957
1957
1962
1958
1934
1932
1951
1938
1939
1940
1947
1948
1952
1953
1941
1954
1950
1946
1934
1941
1941
1975
1949
1952
1950
1949
1949
1953
1948
1959
1943
1952
1948
1941
1951
1943
1948
1944
1944
1940
1933
1934
1948
1951
1959
1957
1949
1952
1953
1933
1956
1946
1944
1944
1944
1948
1950
1964
1942
1948
1953
1953
1945
1959
1958
1958
1944
1941
1935
1944
1952
1945
1946
1945
1944
1940
1947
1946
1946
1950
1949
1949
1949
1943
1959
1962
1954
1942
1939
1940
1943
1948
1951
1945
1958
1944
1937
1936
1942
1936
1945
1940
1950
1948
1962
1962
1962
1962
1931
1948
1954
1943
1949
1944
1943
1951
1927
1939
1945
1933
1946
1946
1956
1937
1941
1953
1950
1963
1961
1952
1934
1934
1933
1936
1937
1961
1963
1953
1971
1966
1932
1948
1952
1948
1952
1949
1957
1956
1963
1954
1953
1930
1934
1942
1952
1964
1941
1956
1934
1951
1946
1950
1952
1950
1944
1939
1947
1956
1945
1946
1935
1943
1947
1949
1945
1943
1945
1940
1945
1948
1960
1955
1951
1946
1957
1948
1955
1972
1960
1958
1958
1954
1950
1950
1943
1946
1945
1945
1945
1955
1952
1944
1940
1941
1948
1941
1946
1941
1950
1947
1951
1942
1946
1961
1968
1947
1956
1954
1938
1939
1954
1961
1948
1961
1947
1941
1945
1961
1938
1952
1943
1946
1946
1940
1934
1942
1946
1952
1955
1955
1954
1959
1946
1953
1962
1949
1953
1949
1953
1958
1939
1943
1938
1964
1964
1949
1949
1937
1933
1943
1943
1943
1981
1969
1958
1958
1936
1942
1948
1948
1932
1945
1945
1938
1938
1955
1954
1939
1945
1947
1944
1956
1943
1962
1972
1975
1947
1962
1946
1954
1946
1946
1946
1946
1954
1954
1949
1943
1943
1943
1951
1962
1948
1945
1956
1951
1939
1951
1951
1944
1947
1941
1941
1948
1949
1947
1948
1949
1941
1930
1967
1950
1952
1952
1962
1955
1945
1952
1933
1947
1959
1946
1948
1973
1946
1958
1952
1955
1956
1974
1974
1960
1940
1936
1957
1940
1948
1950
1955
1952
1956
1953
1950
1947
1954
1962
1962
1962
1962
1950
1956
1956
1957
1972
1978
1943
1951
1945
1945
1945
1945
1934
1955
1955
1967
1958
1963
1949
1957
1952
1948
1954
1950
1960
1948
1945
1940
1948
1955
1950
1947
1943
1953
1953
1953
1931
1927
1944
1943
1935
1943
1948
1941
1942
1934
1951
1951
1933
1939
1938
1941
1937
1937
1950
1933
1941
1944
1943
1938
1934
1946
1952
1955
1950
1949
1954
1953
1952
1939
1958
1958
1959
1961
1945
1954
1955
1949
1947
1944
1962
1949
1954
1959
1952
1950
1954
1954
1958
1958
1960
1950
1944
1951
1961
1949
1948
1952
1956
1959
1949
1949
1953
1949
1949
1949
1949
1940
1951
1951
1951
1951
1951
1950
1946
1936
1938
1955
1930
1931
1926
1930
1944
1943
1943
1946
1946
1943
1950
1956
1947
1953
1949
1953
1957
1957
1953
1963
1950
1957
1950
1952
1964
1958
1954
1953
1937
1940
1939
1938
1958
1946
1954
1949
1949
1954
1962
1959
1952
1953
1953
1940
1938
1939
1948
1963
1961
1971
1967
1969
1962
1938
1938
1938
1938
1956
1943
1957
1945
1945
1935
1945
1952
1960
1947
1946
1950
1953
1966
1962
1966
1948
1950
1946
1945
1933
1935
1929
1940
1935
1934
1946
1947
1957
1947
1955
1933
1932
1937
1930
1960
1944
1951
1951
1954
1956
1959
1960
1947
1947
1947
1947
1947
1956
1960
1964
1936
1936
1953
1963
1949
1948
1959
1949
1960
1950
1957
1945
1939
1937
1942
1972
1942
1944
1934
1956
1954
1944
1940
1963
1965
1958
1957
1945
1945
1945
1956
1962
1958
1957
1956
1951
1951
1957
1936
1941
1944
1949
1939
1942
1947
1940
1938
1940
1954
1970
1937
1954
1957
1960
1957
1942
1942
1942
1957
1961
1954
1967
1962
1951
1948
1961
1956
1950
1953
1969
1952
1954
1964
1940
1939
1939
1938
1955
1948
1945
1950
1944
1940
1944
1930
1928
1935
1952
1959
1959
1959
1942
1948
1946
1948
1949
1971
1952
1941
1945
1938
1945
1941
1944
1937
1945
1941
1947
1933
1933
1933
1939
1963
1958
1953
1948
1953
1935
1948
1964
1944
1962
1955
1956
1950
1940
1944
1960
1946
1947
1945
1940
1940
1941
1940
1940
1948
1942
1929
1929
1931
1956
1956
1956
1942
1950
1950
1942
1981
1976
1983
1982
1972
1945
1955
1951
1957
1944
1941
1941
1944
1956
1956
1964
1940
1937
1940
1937
1948
1945
1945
1945
1948
1953
1951
1954
1953
1953
1937
1933
1941
1943
1933
1956
1962
1959
1958
1954
1949
1936
1927
1931
1935
1962
1954
1950
1960
1937
1952
1937
1940
1952
1949
1949
1949
1949
1946
1937
1944
1936
1947
1945
1941
1944
1953
1968
1979
1946
1937
1939
1946
1957
1950
1950
1950
1945
1943
1946
1955
1951
1951
1966
1961
1931
1942
1968
1971
1966
1959
1945
1947
1961
1942
1935
1935
1948
1941
1947
1946
1940
1946
1940
1948
1945
1943
1947
1951
1950
1951
1952
1944
1934
1942
1952
1952
1936
1945
1967
1965
1942
1936
1956
1951
1943
1965
1943
1952
1944
1956
1941
1935
1946
1955
1953
1937
1949
1935
1965
1961
1952
1951
1951
1964
1952
1949
1950
1945
1956
1946
1957
1954
1935
1950
1953
1953
1948
1938
1956
1961
1953
1968
1969
1961
1975
1985
1946
1951
1953
1946
1949
1948
1957
1952
1954
1951
1970
1952
1941
1962
1970
1956
1945
1954
1957
1937
1943
1949
1947
1958
1953
1953
1959
1956
1951
1944
1946
1948
1940
1945
1953
1952
1952
1961
1939
1929
1944
1948
1953
1959
1944
1939
1938
1935
1933
1944
1940
1954
1948
1974
1958
1952
1947
1948
1941
1941
1937
1937
1952
1954
1933
1940
1945
1943
1940
1936
1951
1943
1951
1960
1943
1951
1951
1951
1951
1951
1959
1955
1955
1955
1955
1936
1940
1948
1950
1948
1945
1958
1942
1954
1956
1943
1935
1936
1936
1940
1950
1948
1946
1941
1934
1943
1937
1953
1954
1940
1940
1940
1958
1958
1958
1958
1971
1957
1958
1946
1939
1941
1943
1962
1957
1948
1943
1947
1931
1942
1953
1954
1943
1951
1953
1937
1957
1962
1971
1973
1948
1955
1947
1975
1974
1978
1964
1970
1968
1967
1960
1942
1942
1952
1954
1944
1936
1972
1954
1962
1969
1965
1961
1965
1958
1971
1947
1939
1952
1956
1964
1951
1959
1959
1959
1943
1945
1945
1951
1942
1936
1961
1967
1935
1935
1938
1933
1948
1948
1947
1947
1968
1950
1941
1955
1938
1938
1938
1945
1960
1954
1933
1936
1955
1948
1945
1942
1937
1941
1954
1956
1939
1939
1941
1942
1965
1944
1940
1953
1944
1933
1929
1931
1961
1946
1934
1946
1942
1962
1953
1949
1963
1960
1944
1949
1950
1949
1966
1947
1954
1954
1950
1950
1948
1950
1936
1941
1949
1951
1964
1964
1958
1944
1944
1946
1941
1943
1954
1942
1950
1953
1940
1948
1949
1950
1946
1948
1935
1949
1956
1948
1946
1954
1950
1955
1944
1942
1963
1963
1938
1949
1938
1938
1937
1937
1951
1951
1955
1954
1947
1954
1972
1961
1958
1970
1960
1965
1967
1962
1960
1938
1936
1931
1952
1935
1924
1931
1940
1930
1954
1953
1957
1962
1958
1951
1950
1956
1947
1950
1953
1944
1945
1938
1955
1949
1947
1946
1943
1946
1944
1944
1953
1952
1941
1947
1948
1947
1960
1946
1939
1949
1949
1954
1949
1950
1947
1947
1958
1952
1956
1953
1938
1945
1934
1934
1955
1950
1951
1951
1941
1941
1941
1938
1948
1938
1964
1962
1961
1957
1961
1951
1956
1944
1937
1944
1937
1951
1939
1951
1957
1938
1946
1957
1957
1947
1957
1954
1958
1954
1944
1942
1951
1936
1947
1946
1950
1953
1953
1951
1962
1951
1959
1942
1946
1941
1950
1950
1947
1960
1957
1948
1948
1948
1942
1943
1943
1943
1948
1947
1955
1943
1948
1957
1949
1950
1944
1949
1957
1954
1953
1949
1949
1962
1958
1941
1941
1944
1953
1949
1955
1937
1946
1959
1950
1954
1951
1963
1946
1941
1947
1950
1955
1961
1956
1939
1941
1946
1936
1953
1947
1954
1952
1936
1953
1951
1947
1944
1943
1960
1960
1960
1945
1941
1947
1951
1952
1957
1960
1945
1948
1950
1944
1940
1943
1944
1942
1942
1943
1942
1933
1956
1956
1953
1953
1943
1961
1956
1945
1948
1941
1939
1947
1947
1953
1948
1953
1957
1935
1955
1942
1948
1951
1969
1971
1947
1943
1948
1951
1952
1948
1949
1939
1945
1959
1954
1949
1956
1957
1947
1959
1940
1939
1942
1945
1962
1941
1947
1939
1946
1943
1943
1946
1947
1946
1949
1954
1942
1960
1953
1953
1953
1947
1941
1950
1947
1964
1956
1956
1956
1956
1956
1950
1960
1960
1960
1960
1938
1945
1945
1940
1941
1950
1950
1963
1943
1944
1941
1953
1945
1963
1967
1941
1951
1948
1975
1978
1953
1944
1951
1942
1937
1953
1950
1948
1951
1949
1954
1954
1954
1942
1933
1959
1935
1937
1947
1955
1954
1954
1954
1933
1934
1936
1941
1941
1960
1957
1933
1937
1937
1933
1961
1954
1959
1948
1931
1960
1960
1960
1924
1926
1924
1932
1945
1939
1953
1945
1953
1946
1951
1945
1943
1943
1934
1945
1945
1974
1969
1948
1943
1943
1960
1960
1952
1955
1956
1946
1941
1953
1944
1955
1943
1956
1945
1945
1945
1951
1954
1954
1947
1960
1931
1959
1964
1960
1943
1943
1966
1960
1939
1945
1946
1952
1947
1947
1947
1953
1949
1940
1948
1953
1951
1978
1979
1970
1943
1952
1950
1951
1949
1956
1968
1939
1939
1939
1955
1951
1931
1943
1946
1947
1960
1962
1963
1951
1955
1952
1954
1954
1954
1945
1938
1946
1953
1954
1954
1950
1959
1942
1951
1946
1951
1945
1949
1949
1957
1957
1957
1957
1958
1963
1962
1958
1957
1941
1931
1959
1956
1964
1947
1954
1945
1945
1953
1955
1944
1930
1951
1949
1950
1957
1953
1956
1950
1955
1954
1964
1942
1954
1956
1947
1943
1963
1963
1937
1937
1950
1954
1952
1952
1950
1964
1956
1957
1953
1946
1946
1947
1956
1954
1962
1947
1941
1947
1949
1948
1961
1956
1940
1940
1950
1958
1958
1958
1941
1952
1953
1936
1952
1948
1943
1942
1935
1934
1947
1948
1948
1934
1933
1946
1941
1942
1943
1950
1941
1948
1958
1958
1963
1964
1946
1949
1956
1945
1936
1940
1960
1961
1960
1949
1944
1963
1943
1948
1954
1944
1946
1947
1954
1954
1954
1940
1957
1964
1959
1959
1966
1968
1947
1940
1958
1957
1947
1958
1954
1950
1950
1949
1949
1949
1949
1949
1939
1946
1945
1946
1945
1949
1948
1949
1948
1975
1977
1971
1976
1970
1947
1947
1969
1966
1957
1967
1943
1943
1951
1951
1948
1948
1948
1943
1944
1933
1933
1933
1934
1970
1955
1941
1940
1953
1950
1956
1953
1953
1953
1953
1953
1953
1956
1944
1938
1953
1946
1952
1945
1948
1948
1947
1953
1953
1939
1950
1950
1950
1954
1954
1954
1946
1952
1946
1946
1940
1937
1940
1937
1953
1942
1947
1948
1941
1956
1957
1961
1969
1976
1970
1957
1935
1943
1957
1947
1946
1963
1945
1957
1947
1953
1960
1950
1945
1947
1955
1949
1952
1952
1963
1958
1956
1944
1943
1950
1946
1948
1948
1948
1937
1942
1949
1957
1955
1973
1953
1953
1947
1938
1948
1946
1944
1939
1935
1947
1945
1947
1944
1946
1945
1950
1935
1967
1954
1948
1947
1944
1948
1958
1936
1965
1941
1950
1964
1963
1966
1943
1943
1940
1939
1940
1941
1945
1945
1945
1945
1943
1943
1948
1952
1951
1947
1937
1950
1948
1964
1943
1946
1956
1950
1950
1953
1952
1976
1975
1971
1949
1947
1945
1950
1956
1962
1956
1951
1939
1941
1947
1962
1953
1953
1948
1950
1940
1940
1940
1948
1947
1946
1933
1952
1937
1936
1936
1954
1955
1954
1949
1953
1928
1949
1949
1952
1938
1938
1955
1941
1967
1952
1940
1940
1940
1936
1945
1935
1932
1943
1978
1965
1940
1940
1940
1962
1966
1943
1944
1953
1947
1950
1964
1934
1938
1928
1943
1931
1933
1941
1949
1959
1955
1949
1951
1950
1964
1972
1939
1971
1965
1954
1964
1943
1947
1942
1941
1942
1949
1949
1949
1940
1944
1963
1945
1951
1942
1953
1946
1941
1947
1963
1953
1936
1928
1952
1952
1965
1966
1951
1952
1952
1954
1944
1946
1933
1941
1941
1965
1953
1953
1953
1953
1934
1929
1930
1930
1941
1955
1955
1946
1953
1955
1946
1937
1943
1945
1949
1939
1953
1945
1940
1947
1947
1950
1950
1952
1949
1949
1938
1939
1937
1943
1950
1943
1965
1957
1957
1935
1953
1944
1955
1941
1945
1931
1931
1947
1948
1952
1947
1949
1953
1946
1942
1940
1938
1947
1944
1940
1937
1960
1952
1941
1948
1961
1963
1964
1932
1932
1945
1944
1938
1933
1942
1936
1955
1947
1939
1949
1959
1964
1971
1947
1948
1966
1972
1944
1970
1959
1954
1960
1943
1943
1943
1940
1940
1960
1951
1961
1950
1959
1952
1951
1949
1943
1943
1940
1946
1949
1943
1952
1935
1935
1957
1966
1928
1934
1946
1952
1945
1940
1945
1936
1954
1952
1959
1956
1956
1937
1953
1953
1939
1939
1950
1950
1975
1945
1957
1950
1949
1941
1944
1948
1940
1941
1950
1964
1965
1954
1953
1952
1947
1949
1959
1963
1949
1946
1946
1946
1942
1952
1937
1943
1955
1960
1943
1937
1940
1943
1940
1940
1970
1961
1950
1955
1950
1949
1952
1963
1957
1947
1941
1938
1946
1946
1952
1959
1945
1940
1943
1953
1948
1948
1950
1954
1945
1960
1936
1936
1956
1954
1952
1944
1946
1932
1959
1959
1950
1971
1959
1965
1928
1920
1933
1959
1954
1954
1952
1961
1957
1954
1955
1945
1950
1955
1959
1954
1967
1951
1940
1948
1965
1948
1938
1930
1940
1951
1954
1966
1971
1965
1931
1939
1953
1954
1955
1935
1941
1949
1950
1948
1981
1974
1970
1969
1951
1944
1944
1946
1947
1945
1937
1951
1946
1947
1948
1959
1970
1956
1961
1959
1963
1939
1947
1961
1964
1970
1958
1953
1948
1959
1959
1949
1948
1961
1962
1961
1938
1948
1948
1948
1958
1958
1968
1980
1959
1942
1956
1964
1966
1961
1937
1944
1963
1968
1951
1958
1944
1942
1940
1934
1939
1944
1944
1941
1928
1933
1950
1951
1948
1944
1944
1944
1944
1943
1936
1955
1946
1946
1949
1947
1945
1945
1945
1945
1955
1964
1954
1948
1943
1943
1951
1955
1953
1938
1944
1941
1944
1966
1963
1961
1966
1952
1958
1960
1951
1958
1945
1937
1940
1934
1925
1936
1945
1951
1950
1939
1930
1927
1928
1945
1958
1958
1952
1957
1956
1953
1963
1963
1958
1947
1948
1941
1939
1946
1941
1941
1950
1945
1950
1954
1945
1945
1956
1948
1941
1941
1941
1941
1938
1939
1957
1954
1942
1966
1967
1959
1957
1953
1942
1946
1944
1942
1942
1940
1941
1944
1954
1944
1944
1944
1944
1945
1938
1970
1968
1940
1932
1962
1937
1941
1943
1946
1940
1950
1946
1947
1946
1947
1949
1954
1952
1944
1945
1961
1952
1945
1943
1939
1936
1949
1963
1959
1959
1964
1934
1927
1955
1953
1949
1959
1955
1959
1945
1940
1943
1943
1946
1968
1967
1956
1956
1947
1944
1946
1954
1952
1943
1966
1949
1938
1940
1957
1954
1945
1950
1945
1957
1957
1938
1951
1952
1952
1960
1960
1949
1951
1960
1956
1946
1941
1941
1941
1941
1946
1946
1946
1946
1967
1962
1944
1938
1941
1945
1939
1946
1948
1941
1967
1950
1950
1950
1942
1952
1948
1945
1950
1948
1947
1964
1951
1951
1951
1946
1959
1931
1949
1967
1954
1951
1954
1950
1940
1942
1938
1956
1946
1956
1954
1954
1957
1962
1969
1956
1951
1951
1951
1974
1952
1953
1957
1960
1956
1951
1956
1943
1963
1959
1937
1939
1959
1965
1943
1943
1943
1956
1958
1948
1957
1954
1955
1951
1951
1948
1947
1935
1936
1947
1949
1939
1934
1939
1942
1935
1945
1941
1947
1941
1960
1946
1948
1947
1954
1933
1964
1943
1957
1947
1941
1941
1940
1949
1938
1947
1932
1932
1955
1937
1941
1946
1940
1955
1941
1942
1948
1942
1945
1945
1945
1945
1944
1944
1944
1963
1949
1943
1945
1948
1946
1944
1944
1972
1964
1954
1946
1953
1952
1952
1956
1949
1949
1954
1968
1967
1971
1958
1951
1943
1946
1954
1954
1953
1958
1963
1950
1940
1943
1940
1951
1948
1940
1953
1953
1956
1943
1945
1955
1944
1962
1957
1954
1954
1954
1961
1944
1940
1942
1943
1939
1940
1942
1946
1948
1965
1966
1960
1935
1935
1951
1965
1956
1956
1960
1945
1946
1953
1943
1924
1941
1949
1943
1946
1946
1942
1941
1943
1941
1953
1953
1959
1945
1952
1967
1967
1956
1951
1955
1963
1964
1959
1944
1945
1945
1937
1942
1944
1951
1956
1952
1956
1957
1939
1944
1954
1945
1955
1938
1948
1956
1953
1954
1950
1943
1952
1953
1945
1944
1959
1945
1953
1938
1927
1940
1955
1940
1956
1952
1952
1952
1952
1950
1947
1930
1945
1935
1930
1934
1948
1951
1961
1950
1955
1959
1956
1951
1953
1944
1970
1974
1967
1950
1936
1939
1941
1932
1942
1933
1932
1933
1943
1942
1958
1954
1947
1948
1951
1956
1955
1958
1956
1946
1940
1946
1947
1949
1957
1960
1945
1952
1946
1935
1951
1941
1937
1950
1949
1942
1940
1941
1940
1962
1958
1952
1954
1940
1950
1952
1956
1943
1949
1940
1940
1943
1962
1958
1951
1970
1959
1968
1943
1949
1955
1947
1947
1957
1964
1959
1962
1966
1952
1956
1936
1943
1952
1948
1946
1950
1949
1960
1943
1959
1950
1937
1947
1950
1938
1951
1952
1957
1953
1953
1969
1958
1959
1955
1960
1956
1936
1943
1944
1940
1961
1958
1960
1949
1954
1951
1955
1955
1950
1951
1952
1942
1942
1963
1927
1925
1953
1943
1949
1959
1962
1956
1946
1947
1958
1951
1954
1950
1961
1965
1963
1947
1933
1936
1942
1939
1948
1970
1964
1973
1948
1951
1951
1952
1951
1954
1957
1957
1949
1949
1950
1965
1951
1960
1938
1947
1959
1947
1948
1953
1947
1933
1948
1968
1956
1945
1932
1962
1949
1954
1940
1939
1943
1955
1951
1943
1965
1948
1931
1945
1945
1945
1945
1956
1942
1949
1958
1943
1939
1937
1942
1947
1961
1971
1952
1952
1940
1952
1959
1947
1962
1952
1964
1958
1953
1954
1958
1952
1936
1945
1932
1941
1939
1949
1944
1947
1958
1957
1954
1952
1942
1943
1932
1969
1967
1938
1946
1945
1945
1945
1959
1959
1970
1970
1967
1944
1962
1941
1941
1941
1929
1925
1937
1942
1949
1934
1949
1942
1949
1960
1954
1938
1938
1947
1939
1941
1940
1943
1945
1951
1943
1946
1962
1962
1962
1934
1943
1959
1952
1951
1931
1931
1940
1929
1936
1938
1939
1939
1951
1941
1944
1938
1974
1946
1941
1946
1965
1953
1945
1958
1948
1955
1947
1949
1946
1951
1963
1970
1946
1941
1948
1938
1945
1943
1948
1960
1958
1959
1940
1940
1944
1948
1954
1951
1935
1932
1943
1943
1949
1943
1937
1961
1944
1944
1944
1944
1944
1945
1948
1953
1947
1952
1952
1952
1952
1941
1941
1944
1950
1950
1956
1924
1963
1963
1963
1951
1951
1951
1951
1950
1960
1954
1960
1960
1950
1955
1949
1949
1949
1956
1933
1925
1930
1939
1947
1954
1946
1941
1938
1938
1943
1957
1952
1949
1944
1951
1938
1938
1938
1948
1970
1960
1966
1959
1963
1956
1977
1961
1952
1955
1943
1938
1939
1952
1940
1955
1962
1959
1956
1953
1951
1951
1958
1958
1970
1968
1942
1942
1948
1950
1953
1942
1968
1937
1948
1948
1953
1933
1947
1951
1951
1948
1956
1967
1972
1981
1941
1941
1948
1943
1932
1938
1934
1952
1948
1956
1956
1951
1945
1947
1953
1940
1945
1941
1939
1947
1956
1952
1941
1951
1960
1950
1957
1954
1947
1956
1944
1942
1947
1940
1956
1941
1950
1945
1945
1955
1947
1969
1961
1967
1970
1933
1939
1944
1944
1962
1956
1953
1957
1950
1935
1940
1952
1951
1952
1958
1952
1950
1950
1950
1965
1960
1941
1941
1942
1942
1942
1967
1966
1948
1944
1953
1938
1957
1958
1966
1975
1941
1945
1941
1946
1939
1949
1946
1948
1948
1948
1958
1958
1958
1958
1958
1961
1961
1961
1946
1939
1940
1955
1952
1954
1960
1965
1936
1931
1940
1944
1948
1946
1935
1953
1961
1942
1966
1959
1958
1958
1958
1953
1950
1949
1951
1938
1948
1945
1962
1962
1962
1956
1958
1954
1948
1950
1957
1949
1947
1949
1955
1942
1934
1946
1953
1949
1951
1948
1944
1943
1943
1963
1965
1937
1945
1951
1953
1952
1952
1958
1963
1951
1932
1933
1932
1932
1933
1953
1957
1957
1957
1953
1946
1946
1952
1944
1947
1947
1938
1949
1938
1950
1939
1947
1939
1951
1954
1958
1944
1933
1942
1945
1943
1945
1945
1941
1957
1961
1954
1954
1954
1954
1944
1935
1989
1955
1955
1951
1955
1948
1967
1962
1952
1963
1959
1949
1937
1940
1934
1941
1944
1949
1949
1959
1949
1952
1952
1941
1940
1953
1953
1953
1953
1940
1940
1940
1940
1951
1949
1952
1954
1956
1950
1963
1967
1963
1969
1946
1946
1955
1940
1942
1947
1945
1950
1936
1937
1945
1941
1950
1950
1981
1970
1941
1954
1948
1933
1934
1932
1946
1947
1947
1929
1936
1943
1953
1953
1948
1947
1942
1967
1934
1932
1951
1945
1944
1942
1952
1953
1945
1957
1949
1946
1944
1950
1942
1944
1952
1952
1941
1955
1950
1943
1943
1943
1944
1944
1936
1932
1941
1936
1934
1929
1946
1946
1946
1947
1951
1957
1954
1954
1984
1956
1963
1950
1950
1946
1946
1946
1946
1938
1938
1948
1970
1971
1938
1943
1950
1938
1933
1949
1949
1949
1938
1944
1948
1952
1954
1950
1943
1938
1936
1945
1947
1949
1946
1952
1932
1930
1945
1936
1959
1967
1944
1940
1939
1941
1963
1953
1953
1953
1953
1945
1953
1965
1959
1953
1928
1928
1951
1941
1960
1961
1941
1946
1946
1944
1958
1952
1955
1955
1956
1948
1955
1958
1947
1951
1951
1951
1946
1943
1941
1939
1941
1973
1971
1943
1956
1956
1956
1956
1958
1958
1958
1958
1961
1967
1952
1951
1951
1951
1948
1943
1951
1958
1947
1945
1940
1946
1941
1936
1944
1943
1938
1937
1938
1938
1947
1947
1947
1942
1943
1938
1954
1967
1967
1961
1962
1961
1968
1972
1976
1945
1951
1942
1935
1962
1957
1939
1957
1946
1943
1951
1954
1973
1969
1971
1939
1947
1944
1944
1944
1946
1956
1959
1944
1938
1941
1942
1954
1952
1961
1950
1962
1954
1947
1945
1947
1933
1942
1935
1956
1959
1947
1957
1943
1944
1945
1948
1957
1954
1956
1955
1943
1943
1943
1941
1945
1952
1948
1969
1966
1939
1941
1942
1942
1942
1940
1946
1937
1942
1942
1947
1942
1947
1940
1940
1941
1941
1941
1946
1949
1945
1946
1955
1942
1942
1942
1949
1936
1950
1952
1958
1964
1941
1942
1940
1944
1944
1946
1950
1945
1964
1963
1950
1954
1967
1955
1945
1954
1960
1939
1948
1943
1942
1945
1962
1951
1944
1944
1947
1941
1946
1943
1944
1954
1954
1954
1945
1934
1948
1940
1948
1940
1936
1949
1939
1946
1952
1943
1939
1944
1944
1944
1960
1950
1946
1960
1965
1943
1940
1941
1969
1966
1964
1941
1941
1944
1944
1941
1941
1945
1940
1941
1940
1946
1936
1938
1942
1940
1948
1954
1954
1942
1951
1950
1939
1935
1942
1960
1965
1955
1955
1955
1955
1947
1950
1953
1942
1942
1949
1956
1960
1960
1942
1950
1941
1943
1945
1953
1953
1953
1973
1940
1944
1955
1952
1957
1944
1944
1947
1958
1942
1942
1944
1952
1954
1952
1941
1934
1954
1949
1958
1953
1944
1963
1952
1949
1957
1959
1953
1955
1954
1940
1946
1951
1956
1965
1953
1953
1953
1953
1956
1956
1961
1957
1957
1948
1948
1951
1947
1951
1954
1969
1959
1953
1939
1948
1940
1945
1951
1947
1955
1955
1942
1942
1969
1961
1948
1952
1950
1956
1953
1953
1953
1959
1965
1957
1953
1950
1942
1949
1953
1937
1951
1946
1959
1959
1965
1953
1955
1969
1962
1930
1941
1956
1964
1960
1961
1949
1939
1939
1953
1954
1952
1949
1944
1963
1973
1972
1955
1942
1936
1942
1942
1938
1942
1938
1938
1954
1947
1954
1976
1965
1946
1949
1941
1941
1943
1946
1946
1949
1944
1942
1942
1946
1953
1959
1945
1950
1950
1961
1955
1949
1952
1961
1944
1950
1948
1963
1955
1954
1961
1936
1941
1944
1949
1945
1940
1950
1949
1958
1964
1956
1950
1950
1950
1945
1943
1943
1930
1932
1932
1938
1938
1955
1955
1939
1939
1953
1963
1963
1958
1944
1942
1949
1952
1952
1950
1950
1953
1953
1953
1962
1966
1969
1971
1950
1955
1939
1940
1944
1932
1940
1949
1945
1944
1948
1946
1946
1953
1967
1952
1963
1954
1954
1943
1945
1957
1941
1942
1964
1959
1962
1963
1976
1953
1955
1942
1945
1942
1958
1950
1957
1946
1950
1962
1958
1951
1927
1932
1952
1952
1952
1942
1942
1952
1958
1943
1958
1950
1937
1924
1951
1941
1954
1946
1931
1942
1947
1952
1957
1966
1970
1952
1957
1960
1967
1957
1957
1947
1947
1935
1935
1933
1948
1938
1943
1952
1924
1932
1939
1949
1974
1952
1952
1949
1951
1931
1930
1965
1960
1963
1960
1959
1962
1979
1983
1947
1950
1950
1935
1956
1951
1949
1951
1947
1939
1947
1936
1944
1945
1944
1953
1935
1949
1945
1944
1949
1968
1951
1951
1953
1947
1944
1953
1952
1945
1954
1954
1963
1936
1942
1946
1937
1951
1955
1950
1969
1953
1953
1953
1952
1940
1962
1948
1955
1947
1949
1947
1947
1948
1936
1938
1961
1963
1957
1962
1954
1952
1952
1962
1949
1968
1947
1949
1929
1958
1958
1953
1961
1944
1960
1944
1944
1944
1966
1953
1970
1963
1953
1951
1946
1942
1936
1936
1941
1945
1953
1964
1945
1959
1950
1949
1959
1952
1953
1962
1954
1953
1949
1951
1951
1951
1969
1961
1940
1946
1941
1945
1949
1949
1950
1943
1940
1934
1948
1954
1942
1972
1964
1942
1958
1950
1946
1952
1952
1952
1944
1944
1944
1946
1944
1954
1946
1959
1966
1966
1962
1955
1955
1955
1955
1946
1942
1947
1939
1939
1951
1938
1945
1948
1953
1954
1959
1945
1940
1949
1940
1947
1943
1952
1952
1949
1948
1940
1951
1940
1942
1945
1944
1944
1950
1950
1950
1950
1942
1948
1937
1937
1937
1943
1938
1950
1952
1952
1944
1941
1956
1956
1956
1952
1947
1945
1947
1942
1955
1955
1946
1946
1940
1944
1942
1946
1938
1939
1940
1939
1948
1933
1948
1948
1948
1960
1945
1950
1949
1946
1959
1948
1968
1962
1941
1958
1946
1945
1954
1949
1950
1949
1935
1935
1945
1948
1955
1938
1938
1937
1950
1936
1947
1960
1947
1946
1952
1952
1952
1952
1952
1956
1946
1945
1939
1934
1939
1939
1945
1954
1967
1943
1949
1947
1951
1945
1950
1953
1950
1952
1956
1956
1946
1938
1948
1946
1941
1947
1958
1958
1956
1928
1955
1948
1948
1946
1946
1976
1952
1949
1952
1965
1954
1945
1952
1951
1946
1941
1953
1953
1936
1940
1944
1949
1933
1942
1935
1938
1933
1948
1963
1959
1975
1951
1946
1943
1940
1939
1954
1954
1937
1944
1939
1952
1965
1963
1938
1938
1950
1950
1942
1954
1937
1942
1941
1942
1938
1955
1945
1949
1949
1934
1964
1953
1951
1944
1937
1942
1958
1948
1948
1954
1964
1949
1960
1954
1958
1949
1949
1942
1954
1966
1972
1974
1967
1967
1966
1942
1946
1936
1955
1949
1940
1951
1941
1939
1943
1958
1950
1946
1944
1949
1951
1952
1960
1960
1960
1958
1945
1950
1951
1943
1951
1939
1940
1944
1949
1947
1949
1946
1958
1953
1959
1953
1950
1945
1964
1951
1939
1939
1944
1948
1942
1952
1932
1938
1946
1950
1950
1950
1953
1955
1945
1940
1949
1942
1969
1958
1952
1944
1943
1943
1943
1945
1943
1954
1927
1943
1945
1948
1948
1963
1951
1959
1955
1952
1946
1955
1963
1951
1955
1958
1958
1954
1946
1932
1932
1962
1956
1968
1933
1937
1931
1933
1935
1959
1963
1958
1960
1953
1953
1939
1957
1950
1957
1953
1943
1950
1952
1950
1952
1956
1956
1948
1955
1948
1947
1961
1955
1948
1935
1962
1938
1934
1946
1945
1944
1942
1958
1955
1968
1953
1957
1956
1959
1940
1953
1963
1950
1938
1951
1959
1962
1953
1942
1950
1959
1964
1946
1928
1933
1951
1958
1962
1968
1941
1948
1956
1949
1949
1944
1948
1952
1949
1959
1943
1954
1951
1953
1950
1938
1949
1952
1947
1956
1955
1953
1951
1959
1935
1939
1961
1962
1951
1958
1940
1953
1948
1943
1953
1946
1950
1936
1956
1960
1969
1970
1957
1963
1968
1931
1940
1932
1947
1944
1949
1934
1955
1950
1946
1935
1953
1961
1950
1946
1961
1944
1964
1963
1947
1958
1949
1947
1945
1948
1942
1956
1945
1961
1941
1946
1932
1934
1953
1950
1963
1965
1949
1939
1946
1943
1947
1951
1964
1969
1927
1955
1955
1955
1955
1955
1941
1939
1940
1943
1942
1954
1935
1940
1949
1949
1951
1953
1956
1950
1941
1942
1954
1946
1948
1959
1960
1949
1958
1964
1952
1954
1958
1959
1955
1944
1949
1938
1954
1951
1955
1950
1942
1946
1946
1944
1958
1951
1948
1954
1937
1944
1936
1950
1942
1944
1947
1952
1957
1934
1943
1953
1956
1949
1949
1949
1934
1951
1953
1949
1950
1954
1966
1949
1949
1945
1962
1944
1950
1959
1945
1951
1960
1952
1962
1951
1947
1964
1961
1953
1953
1954
1948
1945
1948
1937
1936
1934
1948
1951
1965
1962
1956
1943
1955
1953
1950
1946
1946
1974
1949
1937
1951
1941
1959
1952
1945
1945
1945
1979
1973
1940
1939
1941
1945
1943
1950
1952
1944
1965
1955
1961
1968
1958
1945
1950
1940
1943
1955
1942
1945
1950
1958
1961
1958
1958
1944
1935
1947
1951
1950
1948
1946
1943
1938
1955
1946
1951
1949
1937
1933
1972
1945
1962
1940
1940
1925
1939
1946
1949
1943
1942
1940
1943
1959
1962
1961
1961
1943
1941
1953
1955
1944
1949
1939
1945
1969
1933
1932
1939
1945
1942
1942
1954
1945
1942
1952
1948
1948
1969
1949
1944
1949
1956
1944
1949
1940
1945
1962
1953
1945
1944
1955
1950
1936
1935
1946
1951
1948
1943
1946
1946
1943
1941
1945
1944
1945
1943
1953
1944
1949
1959
1947
1946
1946
1955
1943
1947
1961
1956
1949
1942
1959
1941
1945
1943
1942
1942
1951
1945
1954
1973
1970
1966
1943
1940
1938
1936
1957
1946
1955
1943
1944
1943
1943
1946
1949
1975
1945
1951
1954
1963
1948
1947
1933
1941
1943
1966
1955
1954
1960
1965
1935
1937
1958
1958
1956
1949
1972
1966
1973
1946
1954
1955
1954
1955
1950
1942
1955
1955
1955
1949
1952
1953
1952
1956
1954
1953
1951
1929
1937
1948
1948
1948
1948
1943
1937
1954
1941
1949
1957
1956
1954
1960
1955
1952
1950
1938
1955
1941
1956
1952
1962
1945
1945
1954
1948
1944
1947
1940
1948
1946
1942
1950
1943
1959
1963
1962
1959
1955
1933
1936
1947
1940
1944
1954
1945
1948
1954
1973
1948
1952
1940
1947
1944
1964
1957
1949
1942
1953
1960
1955
1932
1946
1960
1946
1934
1940
1953
1957
1954
1947
1943
1943
1937
1932
1945
1945
1958
1945
1964
1939
1948
1950
1961
1948
1950
1944
1953
1948
1942
1938
1943
1937
1944
1961
1955
1944
1950
1951
1946
1960
1956
1958
1967
1952
1950
1945
1946
1939
1941
1953
1949
1960
1954
1963
1933
1950
1955
1948
1940
1934
1934
1932
1934
1950
1949
1940
1936
1947
1949
1955
1957
1959
1958
1959
1961
1949
1955
1953
1952
1948
1949
1949
1940
1943
1957
1954
1959
1950
1950
1950
1950
1950
1950
1950
1940
1943
1951
1962
1952
1957
1960
1950
1945
1942
1949
1942
1943
1952
1953
1943
1955
1963
1958
1959
1953
1945
1936
1946
1951
1952
1952
1951
1960
1972
1952
1949
1949
1949
1942
1955
1943
1981
1977
1960
1960
1960
1943
1938
1935
1960
1955
1956
1950
1952
1944
1942
1941
1964
1957
1940
1939
1963
1967
1975
1947
1960
1962
1953
1953
1953
1953
1943
1953
1960
1960
1953
1949
1945
1936
1953
1948
1948
1949
1939
1949
1940
1947
1944
1953
1937
1946
1941
1938
1939
1939
1939
1953
1965
1953
1950
1933
1937
1946
1953
1954
1946
1946
1964
1963
1940
1940
1950
1936
1948
1947
1939
1939
1933
1943
1942
1945
1954
1953
1943
1953
1947
1962
1953
1944
1938
1938
1943
1939
1937
1938
1926
1940
1938
1937
1944
1935
1945
1953
1936
1945
1952
1952
1947
1953
1968
1948
1946
1950
1946
1954
1950
1955
1960
1954
1957
1951
1945
1949
1951
1937
1942
1945
1940
1953
1962
1957
1950
1958
1945
1951
1950
1938
1931
1946
1936
1945
1953
1951
1948
1945
1965
1956
1965
1979
1973
1977
1949
1934
1932
1939
1959
1946
1966
1966
1934
1942
1933
1932
1946
1932
1939
1942
1957
1949
1945
1951
1942
1966
1964
1953
1961
1958
1957
1932
1938
1967
1964
1969
1962
1966
1955
1968
1964
1959
1962
1948
1965
1952
1952
1952
1961
1965
1950
1952
1954
1960
1935
1936
1944
1946
1959
1953
1960
1940
1957
1957
1957
1952
1931
1960
1967
1976
1949
1948
1950
1942
1954
1954
1954
1945
1965
1965
1956
1954
1959
1949
1960
1955
1942
1959
1946
1936
1961
1964
1966
1958
1961
1961
1961
1929
1942
1948
1952
1950
1937
1961
1964
1952
1950
1949
1949
1948
1947
1945
1945
1938
1941
1936
1945
1943
1952
1943
1947
1946
1948
1950
1957
1931
1926
1948
1945
1948
1945
1941
1957
1945
1941
1941
1941
1937
1934
1940
1951
1948
1969
1944
1943
1953
1955
1950
1954
1955
1964
1955
1946
1943
1949
1949
1941
1950
1953
1957
1945
1939
1954
1947
1949
1961
1953
1938
1943
1943
1945
1957
1956
1969
1954
1947
1940
1932
1938
1943
1966
1953
1940
1941
1934
1937
1949
1953
1930
1960
1941
1930
1932
1964
1956
1963
1966
1964
1946
1939
1962
1962
1954
1955
1944
1948
1948
1945
1949
1962
1957
1957
1946
1954
1946
1944
1952
1962
1957
1964
1948
1958
1960
1952
1954
1958
1947
1948
1950
1958
1952
1959
1944
1947
1942
1940
1948
1951
1951
1944
1957
1954
1956
1950
1937
1936
1927
1935
1948
1957
1947
1947
1951
1943
1963
1963
1960
1961
1958
1965
1966
1958
1945
1953
1949
1951
1957
1959
1956
1950
1967
1935
1941
1938
1937
1936
1947
1961
1957
1949
1948
1954
1947
1930
1931
1955
1953
1943
1942
1956
1950
1957
1947
1955
1946
1952
1938
1938
1950
1950
1945
1945
1944
1944
1946
1951
1956
1950
1951
1948
1970
1958
1964
1954
1957
1932
1944
1937
1944
1944
1949
1944
1955
1951
1946
1958
1953
1953
1953
1953
1947
1937
1937
1936
1961
1955
1939
1944
1953
1956
1955
1942
1939
1932
1934
1953
1955
1931
1929
1942
1939
1936
1945
1946
1958
1956
1947
1947
1949
1936
1945
1953
1946
1946
1945
1943
1947
1951
1947
1947
1945
1945
1956
1956
1950
1938
1941
1947
1949
1953
1951
1953
1957
1959
1963
1963
1973
1931
1933
1939
1949
1961
1950
1951
1949
1949
1958
1966
1953
1948
1950
1954
1954
1950
1951
1952
1948
1961
1956
1948
1956
1960
1948
1954
1974
1969
1941
1941
1944
1947
1956
1940
1936
1936
1946
1944
1944
1947
1959
1962
1939
1970
1970
1947
1945
1945
1957
1946
1950
1942
1948
1939
1948
1960
1945
1957
1947
1943
1944
1938
1938
1932
1938
1930
1955
1938
1954
1950
1946
1946
1944
1955
1947
1960
1948
1944
1945
1958
1961
1937
1941
1934
1952
1951
1959
1944
1958
1945
1945
1945
1934
1934
1930
1937
1951
1951
1938
1937
1962
1953
1966
1944
1956
1947
1948
1960
1956
1952
1950
1963
1947
1952
1949
1960
1958
1960
1957
1950
1943
1937
1972
1964
1966
1938
1947
1950
1957
1963
1963
1949
1937
1943
1949
1951
1932
1938
1936
1951
1948
1940
1943
1942
1951
1953
1958
1949
1943
1929
1929
1929
1941
1945
1937
1948
1960
1955
1943
1945
1935
1935
1935
1935
1955
1944
1962
1963
1956
1948
1944
1938
1943
1938
1939
1948
1951
1947
1942
1947
1960
1951
1928
1951
1949
1957
1959
1963
1948
1953
1947
1950
1943
1951
1950
1958
1965
1952
1950
1942
1947
1945
1958
1964
1957
1962
1950
1954
1962
1966
1957
1954
1949
1947
1950
1956
1941
1947
1940
1935
1977
1978
1932
1952
1955
1957
1948
1953
1947
1936
1956
1953
1942
1949
1960
1944
1953
1941
1944
1942
1942
1949
1932
1945
1941
1946
1953
1959
1954
1953
1953
1951
1950
1957
1938
1946
1956
1956
1959
1961
1952
1945
1945
1947
1956
1956
1940
1937
1951
1946
1939
1947
1953
1950
1943
1960
1951
1952
1939
1945
1930
1940
1943
1944
1947
1940
1935
1953
1956
1944
1947
1945
1947
1949
1942
1944
1942
1941
1945
1947
1937
1950
1948
1945
1947
1938
1955
1952
1940
1941
1938
1943
1934
1933
1961
1960
1948
1954
1946
1937
1940
1958
1950
1936
1944
1944
1940
1945
1951
1944
1941
1950
1948
1955
1948
1955
1939
1940
1955
1958
1950
1953
1951
1956
1963
1956
1969
1969
1954
1948
1948
1948
1954
1942
1935
1946
1942
1952
1939
1951
1960
1960
1960
1938
1940
1950
1950
1933
1953
1960
1937
1937
1954
1953
1962
1962
1963
1968
1973
1960
1933
1952
1934
1948
1981
1970
1948
1948
1938
1944
1956
1952
1957
1958
1945
1957
1948
1954
1953
1946
1932
1933
1942
1931
1945
1956
1965
1955
1941
1949
1945
1932
1955
1961
1968
1960
1942
1940
1948
1933
1942
1948
1948
1964
1962
1949
1945
1954
1951
1956
1946
1949
1940
1948
1961
1944
1940
1943
1937
1939
1956
1956
1951
1948
1945
1946
1960
1956
1965
1960
1958
1939
1946
1954
1946
1945
1942
1946
1955
1949
1946
1958
1940
1948
1949
1947
1939
1947
1944
1949
1944
1942
1955
1947
1954
1953
1953
1954
1949
1951
1953
1954
1958
1961
1939
1938
1945
1951
1948
1951
1949
1953
1943
1935
1935
1937
1952
1930
1930
1945
1948
1953
1952
1945
1954
1955
1958
1960
1953
1957
1946
1946
1948
1950
1947
1950
1938
1949
1952
1941
1953
1947
1938
1940
1940
1942
1945
1963
1963
1955
1951
1946
1948
1949
1935
1951
1951
1951
1951
1954
1947
1941
1958
1939
1948
1950
1957
1948
1956
1948
1947
1952
1954
1959
1948
1948
1932
1958
1947
1943
1951
1940
1943
1944
1943
1944
1962
1947
1947
1947
1964
1942
1953
1950
1947
1949
1958
1953
1948
1947
1950
1952
1949
1961
1951
1952
1953
1946
1957
1952
1953
1956
1944
1946
1953
1954
1954
1955
1960
1964
1944
1967
1942
1943
1957
1961
1944
1943
1950
1933
1937
1951
1943
1927
1936
1945
1937
1933
1934
1943
1934
1929
1934
1952
1956
1955
1942
1940
1935
1969
1949
1957
1948
1947
1946
1940
1951
1957
1963
1949
1959
1957
1961
1934
1934
1938
1942
1934
1954
1959
1948
1957
1958
1965
1957
1965
1940
1938
1948
1951
1950
1953
1960
1948
1948
1950
1950
1951
1946
1953
1952
1950
1952
1950
1934
1949
1962
1970
1942
1942
1952
1959
1959
1951
1945
1969
1967
1943
1944
1943
1962
1950
1946
1958
1959
1957
1967
1944
1939
1931
1953
1960
1960
1968
1962
1957
1943
1943
1944
1946
1947
1947
1948
1942
1937
1938
1938
1938
1953
1931
1934
1947
1955
1954
1974
1960
1965
1965
1974
1958
1955
1940
1958
1963
1959
1945
1945
1945
1945
1942
1972
1958
1959
1961
1954
1954
1941
1935
1941
1957
1957
1961
1972
1943
1954
1947
1950
1954
1954
1959
1952
1955
1949
1951
1957
1958
1958
1956
1944
1944
1949
1952
1949
1941
1954
1943
1952
1963
1951
1955
1958
1956
1963
1959
1950
1930
1949
1946
1941
1934
1943
1958
1942
1957
1949
1952
1947
1946
1942
1950
1954
1966
1944
1953
1960
1950
1965
1952
1950
1950
1960
1969
1949
1954
1948
1944
1950
1959
1964
1950
1954
1948
1942
1950
1961
1947
1962
1948
1963
1967
1966
1962
1937
1934
1941
1958
1963
1952
1936
1936
1958
1955
1944
1946
1952
1923
1924
1965
1965
1950
1952
1941
1953
1941
1957
1958
1957
1945
1941
1941
1952
1953
1944
1944
1944
1944
1944
1944
1950
1953
1956
1946
1971
1974
1938
1942
1942
1963
1952
1955
1958
1962
1944
1941
1940
1940
1963
1942
1939
1937
1950
1941
1937
1945
1945
1954
1952
1946
1970
1960
1962
1955
1957
1948
1967
1959
1954
1936
1954
1961
1956
1961
1945
1943
1951
1952
1947
1950
1936
1941
1954
1948
1945
1945
1945
1959
1955
1948
1949
1948
1948
1958
1943
1942
1944
1926
1934
1928
1933
1958
1955
1949
1948
1961
1934
1938
1948
1950
1950
1950
1950
1960
1955
1949
1945
1947
1947
1947
1947
1953
1946
1938
1944
1970
1970
1942
1943
1954
1956
1959
1950
1949
1935
1962
1962
1962
1970
1975
1981
1945
1945
1957
1957
1957
1957
1957
1944
1958
1952
1963
1963
1941
1929
1964
1963
1958
1958
1944
1947
1943
1943
1949
1963
1951
1969
1935
1933
1943
1943
1942
1961
1951
1941
1941
1941
1952
1955
1944
1943
1956
1955
1943
1951
1958
1957
1952
1945
1937
1949
1939
1957
1949
1949
1934
1934
1934
1939
1954
1951
1947
1957
1936
1932
1941
1955
1955
1954
1933
1944
1944
1944
1937
1964
1964
1962
1969
1960
1951
1938
1942
1948
1953
1955
1963
1944
1944
1936
1946
1971
1939
1931
1931
1943
1948
1945
1947
1946
1945
1954
1941
1939
1948
1940
1935
1939
1956
1956
1956
1946
1953
1947
1947
1952
1951
1939
1941
1939
1939
1942
1965
1947
1942
1957
1941
1937
1945
1939
1951
1949
1939
1945
1943
1940
1950
1946
1950
1937
1940
1963
1944
1953
1951
1937
1936
1941
1950
1951
1947
1947
1937
1943
1944
1932
1945
1933
1945
1951
1937
1928
1948
1946
1951
1960
1956
1950
1953
1958
1953
1939
1951
1936
1943
1946
1942
1945
1945
1955
1958
1959
1953
1953
1947
1944
1951
1937
1948
1952
1958
1957
1950
1950
1950
1947
1962
1948
1945
1946
1947
1949
1949
1954
1959
1959
1953
1941
1941
1941
1941
1941
1944
1948
1943
1940
1965
1947
1954
1947
1943
1947
1942
1941
1948
1935
1954
1950
1942
1949
1949
1941
1940
1933
1944
1953
1945
1947
1945
1974
1952
1952
1952
1952
1964
1966
1955
1954
1954
1959
1961
1942
1949
1940
1946
1944
1950
1959
1963
1967
1966
1950
1961
1958
1946
1948
1958
1963
1948
1964
1960
1947
1948
1949
1955
1964
1954
1955
1954
1937
1946
1947
1930
1948
1947
1966
1956
1951
1953
1948
1944
1957
1952
1953
1934
1951
1944
1938
1949
1933
1935
1953
1956
1954
1939
1946
1970
1970
1970
1970
1937
1947
1960
1959
1946
1946
1947
1948
1959
1945
1945
1940
1941
1946
1946
1942
1947
1951
1958
1958
1942
1949
1942
1947
1961
1957
1948
1945
1961
1942
1942
1951
1948
1958
1962
1950
1950
1951
1951
1939
1944
1945
1946
1940
1951
1943
1945
1938
1949
1945
1945
1951
1958
1961
1958
1949
1942
1947
1948
1951
1948
1948
1941
1947
1956
1957
1952
1956
1953
1953
1944
1952
1950
1960
1949
1961
1934
1940
1952
1950
1956
1943
1946
1944
1953
1948
1955
1954
1943
1939
1941
1947
1955
1957
1944
1963
1948
1955
1935
1946
1943
1943
1955
1954
1951
1929
1935
1940
1946
1950
1948
1957
1946
1968
1959
1948
1939
1930
1958
1952
1948
1949
1942
1954
1945
1945
1942
1947
1946
1955
1958
1939
1940
1944
1957
1947
1953
1946
1929
1927
1939
1957
1952
1956
1962
1935
1928
1949
1952
1953
1965
1956
1957
1947
1945
1953
1945
1944
1940
1946
1947
1949
1955
1934
1934
1949
1949
1949
1949
1941
1955
1952
1946
1944
1949
1957
1956
1952
1940
1940
1952
1944
1950
1945
1947
1940
1953
1966
1950
1939
1939
1939
1939
1943
1947
1947
1947
1955
1941
1939
1937
1946
1961
1944
1944
1961
1951
1941
1942
1938
1933
1940
1955
1945
1949
1948
1956
1958
1947
1949
1966
1947
1949
1959
1936
1946
1946
1944
1940
1956
1944
1949
1949
1948
1949
1940
1947
1944
1944
1944
1935
1946
1943
1955
1957
1933
1938
1938
1932
1949
1957
1930
1954
1954
1954
1954
1940
1941
1940
1947
1944
1932
1936
1954
1940
1943
1947
1947
1947
1946
1937
1940
1942
1945
1940
1944
1950
1944
1944
1956
1950
1935
1938
1938
1941
1942
1961
1944
1948
1936
1948
1931
1937
1961
1938
1947
1954
1960
1968
1939
1938
1940
1947
1960
1946
1962
1953
1969
1963
1947
1934
1942
1939
1943
1945
1948
1951
1961
1957
1950
1956
1949
1951
1949
1949
1949
1951
1946
1938
1945
1951
1932
1937
1939
1944
1944
1945
1937
1937
1962
1944
1941
1961
1956
1941
1932
1932
1939
1943
1940
1943
1949
1966
1955
1959
1952
1942
1967
1967
1943
1951
1938
1939
1944
1944
1944
1933
1949
1954
1944
1945
1948
1949
1938
1934
1965
1944
1935
1950
1959
1940
1955
1958
1952
1960
1956
1964
1928
1950
1950
1929
1942
1953
1950
1953
1942
1938
1935
1950
1941
1944
1950
1951
1954
1955
1945
1954
1948
1948
1960
1958
1961
1957
1957
1949
1953
1953
1953
1954
1964
1947
1942
1941
1948
1951
1944
1942
1947
1949
1959
1956
1948
1949
1963
1943
1959
1953
1950
1952
1948
1946
1970
1966
1951
1961
1956
1958
1961
1943
1940
1940
1940
1940
1953
1956
1955
1971
1950
1956
1956
1959
1958
1950
1950
1943
1952
1963
1935
1937
1930
1936
1950
1949
1953
1947
1937
1936
1950
1956
1943
1943
1943
1954
1942
1954
1951
1951
1951
1960
1958
1950
1954
1953
1954
1951
1948
1943
1941
1951
1951
1949
1936
1951
1960
1967
1949
1951
1939
1945
1949
1930
1930
1930
1930
1946
1941
1957
1951
1938
1938
1948
1945
1945
1947
1936
1945
1942
1961
1952
1959
1963
1965
1961
1952
1948
1944
1953
1940
1936
1928
1941
1934
1934
1927
1936
1928
1950
1951
1946
1957
1954
1953
1956
1940
1946
1934
1966
1947
1936
1945
1949
1940
1941
1938
1954
1959
1960
1961
1942
1940
1947
1951
1953
1942
1958
1953
1962
1967
1949
1942
1952
1947
1948
1948
1947
1953
1947
1947
1952
1956
1943
1940
1935
1936
1961
1964
1961
1966
1964
1964
1949
1963
1961
1956
1966
1966
1945
1943
1943
1943
1943
1950
1946
1946
1947
1956
1948
1946
1950
1955
1967
1953
1944
1973
1965
1962
1961
1946
1946
1949
1942
1947
1952
1944
1944
1946
1944
1944
1946
1938
1930
1943
1947
1938
1947
1936
1950
1954
1969
1960
1959
1956
1955
1942
1936
1941
1948
1949
1938
1948
1947
1945
1955
1939
1952
1947
1951
1952
1941
1943
1943
1957
1958
1950
1950
1956
1956
1951
1943
1947
1951
1947
1951
1941
1938
1943
1949
1952
1957
1950
1950
1956
1946
1941
1937
1975
1971
1970
1964
1965
1960
1954
1953
1958
1933
1943
1941
1944
1948
1956
1942
1955
1958
1944
1944
1942
1948
1943
1949
1951
1960
1944
1956
1951
1964
1972
1961
1974
1962
1951
1934
1975
1951
1960
1965
1952
1958
1940
1959
1961
1966
1958
1954
1959
1954
1948
1945
1937
1944
1930
1945
1954
1957
1963
1941
1943
1942
1942
1939
1937
1955
1951
1939
1931
1936
1944
1940
1942
1942
1940
1956
1929
1941
1926
1943
1957
1951
1951
1961
1962
1947
1947
1952
1955
1938
1946
1941
1962
1962
1954
1951
1961
1942
1947
1944
1947
1937
1936
1932
1954
1951
1947
1936
1945
1948
1963
1936
1948
1949
1952
1941
1941
1945
1940
1940
1940
1941
1957
1931
1930
1936
1941
1952
1961
1946
1950
1945
1949
1952
1952
1950
1947
1953
1947
1933
1956
1964
1961
1969
1944
1937
1935
1936
1944
1945
1942
1947
1956
1946
1936
1953
1957
1961
1953
1957
1968
1941
1942
1939
1955
1944
1939
1939
1947
1932
1943
1949
1947
1954
1951
1959
1952
1952
1953
1957
1950
1960
1949
1953
1936
1950
1960
1956
1959
1949
1957
1956
1945
1955
1963
1973
1942
1938
1966
1944
1943
1952
1957
1953
1953
1951
1934
1953
1947
1936
1954
1945
1950
1948
1941
1941
1944
1952
1955
1944
1954
1944
1954
1948
1936
1934
1935
1955
1950
1954
1956
1934
1934
1939
1943
1943
1950
1943
1950
1953
1934
1930
1943
1948
1936
1963
1941
1937
1942
1942
1942
1950
1944
1936
1941
1948
1954
1960
1960
1960
1952
1950
1947
1944
1937
1945
1937
1940
1937
1934
1957
1954
1950
1955
1956
1967
1951
1939
1937
1944
1950
1950
1938
1939
1928
1940
1930
1961
1961
1941
1937
1948
1944
1939
1973
1960
1955
1952
1947
1946
1959
1933
1936
1933
1938
1953
1953
1946
1937
1936
1936
1936
1969
1956
1963
1943
1947
1962
1971
1962
1964
1968
1941
1940
1945
1944
1933
1940
1940
1946
1944
1938
1966
1961
1966
1960
1955
1957
1957
1952
1956
1953
1948
1956
1950
1953
1953
1941
1942
1942
1942
1942
1946
1952
1953
1934
1925
1959
1926
1935
1941
1942
1961
1962
1946
1942
1932
1940
1942
1934
1941
1962
1957
1960
1952
1957
1953
1931
1938
1947
1944
1953
1949
1953
1950
1955
1945
1942
1961
1944
1941
1949
1941
1955
1953
1937
1941
1937
1945
1944
1944
1940
1950
1953
1942
1956
1948
1942
1947
1943
1954
1941
1950
1950
1950
1951
1948
1972
1966
1948
1942
1937
1947
1946
1941
1956
1931
1936
1937
1936
1946
1946
1932
1946
1953
1948
1933
1954
1962
1946
1946
1946
1956
1954
1974
1969
1936
1943
1965
1965
1965
1965
1965
1954
1950
1970
1943
1955
1966
1958
1953
1939
1952
1943
1948
1941
1951
1946
1949
1936
1946
1935
1940
1943
1945
1945
1975
1939
1957
1965
1957
1962
1953
1947
1944
1950
1943
1926
1946
1949
1970
1937
1941
1947
1951
1950
1956
1947
1959
1945
1948
1942
1947
1941
1952
1952
1944
1948
1947
1951
1952
1957
1952
1944
1944
1944
1944
1949
1954
1937
1940
1949
1952
1965
1961
1940
1938
1937
1947
1948
1957
1950
1951
1936
1936
1937
1941
1938
1942
1939
1957
1962
1955
1945
1935
1940
1941
1952
1935
1951
1947
1936
1953
1947
1956
1952
1952
1941
1930
1944
1956
1963
1960
1958
1949
1929
1933
1942
1961
1958
1951
1945
1950
1955
1948
1946
1942
1950
1949
1949
1951
1949
1950
1948
1960
1949
1944
1945
1958
1963
1950
1935
1943
1948
1956
1944
1931
1945
1931
1956
1945
1954
1945
1944
1945
1953
1945
1948
1949
1945
1947
1943
1946
1945
1950
1949
1947
1952
1946
1947
1953
1944
1952
1957
1947
1931
1967
1962
1955
1951
1953
1948
1945
1953
1945
1957
1955
1948
1948
1948
1955
1948
1948
1951
1938
1959
1957
1947
1936
1941
1959
1963
1940
1953
1956
1945
1945
1950
1940
1955
1959
1943
1952
1959
1949
1953
1954
1961
1946
1948
1957
1950
1961
1957
1963
1954
1949
1945
1954
1942
1964
1951
1951
1950
1950
1962
1944
1946
1959
1963
1939
1942
1943
1939
1940
1948
1962
1952
1941
1950
1946
1947
1945
1946
1946
1946
1946
1933
1943
1929
1946
1949
1942
1949
1940
1945
1948
1944
1943
1952
1958
1943
1935
1935
1958
1942
1942
1940
1943
1940
1948
1955
1954
1958
1953
1953
1960
1948
1945
1953
1951
1938
1932
1951
1958
1957
1954
1958
1956
1943
1952
1946
1945
1953
1952
1953
1964
1935
1928
1929
1962
1954
1962
1945
1949
1944
1936
1937
1935
1948
1943
1947
1965
1966
1970
1943
1943
1943
1962
1964
1955
1938
1950
1949
1947
1946
1949
1950
1961
1959
1951
1946
1954
1940
1941
1940
1948
1940
1944
1956
1945
1961
1943
1943
1945
1936
1952
1942
1944
1960
1953
1955
1953
1955
1956
1963
1947
1951
1948
1939
1938
1944
1940
1938
1951
1960
1951
1947
1942
1946
1938
1939
1956
1950
1948
1957
1961
1958
1964
1941
1960
1962
1949
1962
1938
1944
1934
1937
1937
1936
1941
1937
1936
1959
1953
1948
1949
1953
1953
1934
1933
1960
1955
1963
1949
1963
1957
1961
1959
1959
1959
1959
1959
1950
1942
1957
1949
1959
1963
1962
1944
1958
1950
1956
1957
1940
1940
1944
1944
1970
1967
1954
1942
1947
1944
1948
1961
1957
1954
1956
1947
1948
1948
1941
1938
1938
1938
1939
1946
1952
1947
1951
1951
1938
1945
1939
1940
1943
1950
1953
1959
1962
1958
1947
1965
1957
1946
1952
1945
1940
1944
1944
1954
1957
1957
1933
1948
1969
1934
1934
1934
1936
1949
1940
1941
1938
1948
1958
1950
1961
1961
1961
1939
1943
1949
1956
1965
1944
1942
1935
1940
1947
1935
1933
1940
1947
1942
1921
1951
1937
1951
1946
1952
1949
1960
1965
1958
1957
1958
1956
1953
1958
1942
1948
1955
1942
1934
1932
1933
1942
1941
1938
1948
1936
1935
1948
1942
1947
1947
1948
1945
1949
1953
1951
1952
1939
1959
1963
1961
1954
1950
1949
1941
1948
1945
1945
1945
1945
1951
1951
1951
1960
1948
1955
1953
1955
1949
1938
1960
1944
1952
1945
1947
1945
1954
1952
1953
1954
1930
1945
1941
1939
1952
1956
1938
1934
1942
1945
1942
1944
1949
1954
1956
1951
1965
1954
1976
1979
1959
1958
1950
1938
1946
1951
1936
1941
1944
1950
1953
1953
1954
1954
1954
1954
1954
1941
1946
1937
1942
1946
1944
1947
1944
1952
1947
1945
1941
1940
1947
1942
1956
1953
1946
1950
1939
1947
1963
1933
1938
1932
1935
1969
1951
1946
1942
1953
1943
1933
1930
1955
1941
1949
1943
1938
1935
1942
1934
1945
1954
1952
1946
1941
1955
1941
1972
1962
1972
1972
1946
1953
1946
1944
1950
1947
1958
1959
1962
1937
1955
1947
1963
1939
1941
1947
1958
1947
1947
1959
1935
1940
1957
1937
1936
1932
1944
1942
1955
1950
1949
1948
1940
1949
1946
1932
1940
1945
1946
1939
1953
1959
1953
1953
1956
1951
1955
1950
1936
1940
1929
1935
1930
1944
1945
1953
1951
1951
1951
1951
1952
1946
1954
1948
1939
1941
1939
1958
1945
1932
1944
1942
1939
1943
1949
1953
1956
1945
1946
1939
1937
1935
1937
1955
1935
1934
1947
1937
1945
1945
1949
1946
1946
1968
1942
1942
1938
1931
1935
1933
1952
1936
1938
1954
1953
1944
1944
1944
1950
1950
1957
1943
1946
1958
1958
1958
1958
1969
1947
1955
1965
1973
1948
1942
1942
1942
1954
1961
1953
1950
1942
1934
1951
1939
1955
1941
1947
1948
1939
1952
1938
1951
1960
1944
1934
1946
1946
1956
1942
1959
1948
1954
1951
1942
1958
1960
1958
1944
1954
1957
1972
1964
1947
1948
1954
1960
1950
1957
1950
1948
1948
1948
1948
1948
1943
1936
1959
1969
1959
1940
1939
1950
1948
1947
1948
1948
1948
1948
1947
1944
1957
1964
1950
1950
1950
1950
1954
1954
1954
1957
1955
1948
1949
1949
1931
1944
1963
1962
1957
1965
1962
1939
1946
1955
1953
1946
1941
1950
1945
1944
1942
1942
1946
1946
1944
1944
1944
1941
1934
1955
1959
1951
1951
1962
1957
1955
1944
1946
1948
1947
1943
1940
1945
1940
1939
1955
1941
1954
1955
1937
1936
1945
1944
1946
1949
1951
1955
1960
1949
1945
1968
1968
1945
1947
1937
1951
1948
1939
1951
1951
1939
1940
1946
1948
1948
1939
1932
1955
1944
1943
1960
1946
1953
1934
1939
1935
1930
1932
1952
1946
1937
1948
1941
1949
1939
1953
1936
1940
1951
1947
1953
1965
1961
1943
1940
1940
1942
1938
1948
1942
1940
1948
1948
1956
1951
1954
1955
1951
1939
1939
1958
1968
1950
1941
1946
1936
1941
1942
1937
1946
1954
1943
1940
1952
1956
1969
1966
1952
1964
1942
1951
1942
1942
1942
1942
1949
1951
1959
1942
1943
1942
1953
1949
1949
1948
1948
1948
1958
1970
1954
1966
1970
1963
1958
1955
1950
1959
1951
1936
1936
1936
1957
1968
1958
1948
1944
1951
1945
1956
1964
1956
1966
1944
1942
1944
1962
1962
1962
1939
1937
1951
1943
1942
1939
1951
1944
1944
1944
1931
1954
1949
1947
1953
1944
1953
1947
1951
1950
1943
1947
1934
1942
1951
1961
1944
1944
1945
1942
1946
1958
1957
1954
1945
1951
1951
1937
1938
1952
1948
1952
1963
1957
1938
1938
1950
1950
1952
1952
1952
1952
1946
1937
1957
1947
1945
1940
1941
1957
1959
1950
1945
1943
1937
1935
1934
1949
1952
1953
1948
1953
1944
1951
1940
1938
1940
1950
1958
1951
1951
1943
1935
1963
1967
1962
1955
1952
1961
1962
1960
1960
1937
1941
1941
1941
1950
1938
1944
1939
1941
1944
1945
1952
1968
1951
1964
1961
1939
1938
1946
1950
1943
1954
1960
1944
1944
1939
1932
1936
1945
1937
1944
1937
1953
1949
1946
1950
1955
1941
1947
1953
1939
1938
1944
1937
1940
1943
1947
1966
1950
1938
1936
1952
1944
1940
1937
1942
1945
1944
1946
1949
1947
1945
1936
1959
1950
1942
1947
1956
1942
1949
1955
1944
1959
1946
1955
1943
1926
1931
1940
1949
1958
1959
1946
1950
1955
1966
1946
1951
1950
1937
1945
1944
1962
1951
1949
1953
1945
1951
1948
1945
1946
1950
1954
1949
1943
1961
1960
1974
1937
1950
1953
1954
1950
1936
1945
1950
1955
1959
1954
1950
1952
1958
1973
1949
1946
1947
1940
1940
1935
1959
1956
1960
1959
1956
1958
1968
1948
1957
1942
1947
1945
1945
1943
1951
1956
1952
1970
1940
1953
1957
1947
1943
1946
1937
1958
1961
1962
1955
1952
1945
1942
1942
1962
1961
1953
1962
1946
1946
1946
1930
1950
1950
1946
1938
1938
1938
1940
1938
1946
1948
1951
1944
1951
1940
1969
1969
1948
1948
1948
1948
1950
1948
1952
1943
1940
1959
1936
1941
1960
1968
1960
1960
1951
1948
1938
1950
1942
1946
1957
1943
1943
1943
1950
1957
1964
1957
1945
1941
1932
1950
1946
1960
1940
1947
1937
1957
1959
1944
1932
1946
1939
1955
1947
1934
1939
1944
1928
1938
1939
1943
1941
1948
1956
1949
1961
1952
1944
1949
1935
1951
1949
1945
1939
1944
1937
1947
1945
1961
1940
1946
1938
1941
1940
1949
1949
1948
1943
1943
1956
1967
1959
1965
1964
1962
1946
1947
1948
1943
1947
1950
1949
1956
1953
1955
1963
1956
1960
1957
1938
1948
1950
1943
1932
1944
1940
1940
1950
1943
1942
1962
1957
1968
1950
1968
1954
1953
1962
1947
1952
1949
1950
1949
1957
1951
1947
1943
1949
1939
1949
1938
1938
1938
1934
1938
1939
1944
1928
1931
1956
1943
1971
1979
1944
1961
1951
1951
1954
1936
1948
1960
1956
1948
1950
1954
1954
1950
1950
1950
1939
1944
1943
1950
1957
1953
1956
1956
1938
1950
1951
1943
1952
1942
1947
1946
1948
1948
1953
1954
1942
1943
1956
1955
1942
1957
1957
1954
1961
1948
1936
1936
1939
1948
1945
1945
1938
1952
1952
1962
1947
1950
1942
1937
1945
1946
1945
1957
1946
1943
1955
1950
1940
1947
1953
1956
1940
1933
1947
1953
1955
1947
1942
1946
1934
1936
1958
1952
1946
1942
1942
1937
1945
1936
1946
1941
1948
1956
1937
1953
1943
1964
1950
1951
1944
1953
1945
1955
1961
1967
1967
1942
1944
1952
1953
1958
1942
1943
1939
1939
1949
1952
1952
1943
1946
1942
1964
1955
1960
1971
1979
1950
1950
1951
1946
1954
1942
1945
1945
1951
1947
1939
1954
1937
1942
1949
1938
1938
1948
1938
1946
1937
1932
1935
1947
1948
1957
1961
1954
1956
1950
1945
1943
1940
1940
1940
1944
1955
1962
1948
1950
1957
1942
1963
1963
1960
1950
1952
1968
1964
1947
1949
1944
1944
1958
1953
1942
1942
1954
1944
1936
1947
1956
1955
1973
1973
1973
1944
1945
1948
1945
1945
1940
1934
1944
1932
1942
1939
1956
1953
1948
1946
1945
1942
1958
1948
1942
1935
1952
1960
1956
1958
1937
1958
1958
1955
1947
1957
1958
1953
1947
1944
1953
1953
1944
1945
1951
1953
1962
1932
1942
1949
1955
1951
1935
1939
1964
1963
1950
1955
1934
1953
1946
1947
1959
1952
1949
1947
1952
1954
1939
1935
1953
1956
1948
1952
1933
1942
1938
1937
1958
1958
1963
1942
1945
1940
1940
1959
1951
1949
1936
1933
1944
1939
1949
1971
1955
1951
1953
1951
1928
1965
1943
1946
1934
1944
1946
1956
1956
1932
1936
1955
1952
1952
1941
1942
1954
1949
1947
1953
1948
1940
1962
1956
1956
1941
1939
1936
1930
1970
1967
1963
1951
1945
1945
1952
1946
1951
1963
1954
1959
1959
1952
1956
1931
1944
1937
1949
1948
1950
1946
1966
1941
1944
1955
1955
1949
1955
1947
1946
1951
1948
1950
1952
1946
1946
1952
1942
1942
1948
1931
1943
1954
1954
1943
1950
1949
1946
1948
1951
1948
1941
1956
1950
1945
1953
1944
1935
1937
1937
1946
1952
1952
1958
1944
1946
1956
1946
1956
1943
1952
1947
1948
1950
1958
1952
1967
1956
1961
1945
1947
1957
1941
1946
1956
1942
1954
1942
1950
1963
1954
1954
1952
1952
1952
1945
1946
1953
1950
1948
1954
1959
1962
1942
1953
1936
1942
1954
1950
1954
1960
1960
1960
1961
1953
1948
1951
1950
1950
1958
1939
1950
1936
1938
1950
1944
1943
1937
1928
1954
1958
1956
1952
1953
1957
1943
1967
1961
1961
1945
1949
1953
1963
1953
1956
1951
1958
1965
1946
1953
1943
1952
1968
1978
1943
1958
1945
1952
1956
1955
1958
1968
1966
1955
1954
1948
1948
1937
1952
1943
1950
1940
1960
1960
1934
1935
1935
1935
1937
1938
1948
1948
1948
1944
1953
1961
1962
1972
1949
1942
1949
1953
1949
1944
1948
1951
1948
1960
1963
1957
1961
1955
1956
1958
1954
1950
1949
1946
1948
1947
1961
1967
1944
1949
1948
1960
1960
1960
1960
1947
1944
1933
1938
1950
1963
1950
1938
1937
1960
1956
1952
1944
1956
1947
1944
1943
1952
1951
1950
1960
1943
1954
1946
1947
1953
1942
1945
1947
1953
1953
1955
1952
1946
1946
1945
1953
1941
1957
1947
1945
1942
1932
1952
1962
1946
1947
1942
1948
1944
1947
1945
1949
1940
1942
1951
1931
1931
1931
1946
1941
1950
1937
1941
1940
1940
1957
1961
1963
1961
1949
1945
1932
1936
1947
1943
1947
1943
1946
1955
1949
1949
1949
1959
1964
1968
1968
1951
1964
1959
1955
1955
1952
1954
1962
1932
1941
1935
1956
1955
1962
1954
1960
1959
1953
1948
1955
1955
1958
1956
1966
1947
1947
1947
1950
1953
1937
1944
1936
1962
1950
1959
1968
1964
1964
1954
1958
1955
1965
1948
1940
1938
1940
1948
1953
1952
1956
1951
1943
1939
1939
1939
1940
1961
1958
1962
1962
1952
1955
1944
1947
1942
1950
1938
1952
1938
1935
1935
1942
1935
1940
1956
1949
1952
1946
1946
1943
1934
1944
1935
1964
1953
1945
1941
1951
1940
1933
1960
1942
1942
1938
1942
1938
1938
1947
1955
1947
1958
1939
1944
1945
1957
1956
1957
1949
1964
1950
1949
1968
1970
1976
1967
1946
1945
1938
1934
1937
1931
1939
1927
1948
1963
1939
1969
1953
1949
1945
1951
1956
1932
1939
1964
1950
1958
1951
1952
1949
1944
1943
1947
1943
1962
1962
1962
1957
1948
1963
1948
1953
1945
1943
1943
1950
1963
1951
1957
1944
1943
1953
1955
1946
1944
1964
1953
1956
1960
1943
1950
1951
1950
1949
1937
1955
1960
1951
1941
1941
1946
1947
1949
1948
1936
1936
1936
1943
1953
1944
1947
1940
1937
1942
1933
1937
1945
1945
1945
1946
1938
1945
1959
1942
1946
1954
1966
1935
1952
1958
1948
1946
1946
1947
1942
1951
1958
1955
1937
1951
1927
1941
1935
1962
1951
1951
1951
1951
1963
1973
1956
1954
1951
1938
1940
1943
1947
1949
1942
1950
1962
1955
1954
1963
1936
1931
1942
1950
1948
1946
1956
1957
1947
1948
1947
1934
1934
1945
1947
1946
1954
1953
1952
1954
1944
1943
1938
1946
1954
1961
1948
1949
1972
1980
1979
1971
1965
1967
1948
1954
1954
1949
1953
1945
1952
1957
1953
1939
1944
1940
1926
1930
1945
1932
1937
1956
1956
1942
1950
1943
1940
1960
1958
1952
1953
1954
1951
1938
1952
1949
1957
1949
1960
1937
1938
1963
1950
1950
1938
1941
1951
1940
1946
1945
1934
1959
1957
1957
1941
1941
1951
1948
1946
1940
1942
1941
1951
1939
1958
1948
1931
1952
1945
1942
1939
1943
1948
1942
1937
1938
1940
1939
1958
1960
1955
1950
1956
1960
1947
1938
1938
1940
1958
1949
1953
1947
1939
1952
1945
1938
1952
1971
1978
1952
1961
1956
1955
1947
1954
1951
1939
1948
1940
1956
1952
1932
1952
1945
1944
1954
1956
1951
1963
1958
1948
1961
1951
1931
1935
1927
1960
1936
1938
1963
1963
1962
1949
1945
1934
1940
1938
1947
1951
1938
1944
1937
1942
1940
1943
1950
1943
1947
1969
1937
1952
1943
1942
1963
1948
1946
1939
1965
1964
1969
1962
1952
1953
1962
1960
1956
1950
1959
1955
1953
1951
1965
1951
1938
1942
1933
1941
1947
1954
1945
1961
1965
1949
1956
1954
1939
1960
1955
1941
1944
1948
1951
1954
1937
1948
1937
1940
1945
1959
1956
1949
1949
1946
1952
1954
1957
1957
1959
1951
1959
1953
1944
1949
1946
1950
1952
1947
1941
1944
1940
1940
1939
1935
1951
1941
1935
1943
1937
1937
1969
1940
1945
1959
1943
1927
1945
1947
1946
1948
1936
1944
1947
1946
1944
1964
1964
1950
1954
1942
1948
1938
1935
1935
1939
1951
1956
1957
1945
1949
1955
1963
1956
1953
1952
1965
1942
1941
1957
1935
1948
1961
1951
1953
1960
1937
1948
1942
1944
1961
1956
1962
1957
1962
1954
1954
1954
1954
1949
1944
1936
1953
1940
1963
1938
1948
1941
1942
1942
1942
1942
1942
1942
1942
1949
1950
1934
1942
1936
1947
1948
1955
1940
1943
1949
1950
1953
1953
1941
1942
1942
1936
1952
1952
1953
1944
1950
1951
1943
1937
1939
1938
1936
1968
1951
1961
1950
1943
1961
1958
1953
1949
1954
1948
1954
1947
1947
1943
1952
1951
1947
1951
1942
1955
1949
1946
1932
1941
1946
1942
1939
1939
1932
1932
1953
1961
1951
1945
1950
1948
1951
1942
1936
1949
1937
1938
1938
1938
1936
1943
1951
1957
1943
1951
1955
1950
1956
1955
1937
1958
1953
1953
1960
1962
1961
1964
1956
1959
1952
1960
1940
1934
1947
1950
1960
1947
1956
1956
1954
1934
1936
1937
1928
1942
1939
1949
1954
1964
1943
1937
1936
1942
1934
1933
1934
1961
1962
1945
1947
1938
1944
1946
1946
1943
1936
1948
1953
1932
1951
1943
1947
1964
1959
1969
1939
1933
1945
1957
1946
1960
1957
1961
1956
1942
1949
1950
1949
1940
1942
1944
1945
1961
1957
1953
1945
1953
1938
1938
1942
1938
1938
1938
1960
1970
1961
1940
1938
1937
1939
1939
1939
1940
1945
1940
1940
1959
1952
1957
1939
1967
1963
1943
1945
1944
1944
1941
1957
1950
1953
1951
1957
1957
1934
1958
1952
1936
1948
1967
1965
1953
1961
1955
1958
1943
1948
1943
1949
1946
1942
1949
1943
1947
1946
1948
1942
1936
1933
1954
1948
1941
1940
1941
1943
1945
1950
1945
1948
1950
1940
1948
1949
1945
1950
1949
1955
1941
1939
1944
1951
1959
1957
1948
1941
1940
1968
1970
1961
1960
1948
1948
1966
1967
1938
1937
1935
1942
1946
1937
1950
1955
1944
1948
1944
1939
1955
1946
1943
1945
1951
1946
1949
1944
1947
1952
1944
1947
1942
1954
1958
1955
1965
1967
1953
1960
1968
1939
1947
1956
1929
1966
1931
1942
1940
1941
1955
1953
1948
1945
1953
1946
1948
1942
1940
1938
1938
1951
1949
1967
1955
1961
1960
1963
1949
1949
1951
1958
1951
1956
1945
1943
1944
1958
1967
1948
1958
1948
1954
1963
1954
1952
1942
1943
1944
1943
1948
1952
1958
1940
1947
1952
1952
1938
1939
1932
1975
1957
1944
1952
1948
1953
1945
1942
1941
1949
1951
1951
1951
1959
1958
1946
1945
1948
1948
1941
1954
1951
1951
1959
1960
1965
1965
1964
1964
1971
1940
1939
1942
1953
1945
1954
1952
1943
1949
1941
1943
1955
1955
1950
1943
1945
1953
1950
1950
1951
1946
1943
1943
1952
1936
1941
1948
1947
1955
1954
1953
1946
1953
1941
1949
1955
1940
1948
1961
1960
1961
1958
1949
1952
1944
1954
1951
1958
1965
1947
1947
1948
1951
1951
1958
1956
1970
1959
1950
1958
1968
1948
1949
1949
1949
1945
1938
1946
1944
1947
1947
1947
1926
1934
1949
1948
1937
1954
1967
1960
1953
1936
1948
1944
1943
1936
1942
1935
1934
1946
1957
1930
1939
1944
1948
1956
1943
1947
1950
1952
1955
1947
1939
1935
1940
1944
1945
1943
1936
1945
1939
1934
1933
1953
1953
1958
1953
1941
1935
1930
1947
1953
1952
1964
1959
1946
1955
1957
1957
1957
1941
1937
1946
1940
1944
1949
1949
1949
1937
1948
1955
1959
1959
1959
1959
1953
1952
1946
1947
1949
1951
1936
1937
1946
1934
1927
1937
1940
1950
1946
1946
1950
1928
1938
1936
1938
1952
1948
1941
1948
1954
1947
1952
1944
1962
1948
1951
1970
1961
1965
1969
1954
1946
1957
1954
1949
1957
1961
1953
1944
1948
1966
1965
1954
1955
1935
1940
1955
1951
1947
1962
1953
1959
1951
1957
1949
1946
1938
1942
1948
1951
1948
1948
1948
1958
1959
1950
1941
1952
1963
1953
1958
1956
1957
1951
1956
1936
1934
1945
1948
1949
1950
1955
1960
1955
1952
1964
1956
1928
1940
1939
1959
1950
1954
1938
1942
1938
1945
1955
1933
1941
1952
1954
1953
1957
1952
1944
1949
1948
1963
1926
1966
1954
1945
1944
1947
1942
1940
1958
1952
1947
1954
1951
1947
1947
1943
1946
1957
1944
1948
1946
1944
1949
1945
1945
1950
1957
1958
1941
1951
1948
1950
1934
1943
1943
1943
1943
1944
1944
1948
1956
1939
1948
1956
1956
1941
1943
1935
1945
1940
1935
1935
1945
1945
1935
1953
1956
1954
1950
1955
1965
1956
1940
1942
1958
1935
1947
1955
1942
1944
1953
1953
1953
1957
1959
1953
1939
1932
1936
1935
1947
1950
1948
1948
1948
1948
1948
1946
1950
1948
1966
1960
1965
1956
1974
1979
1978
1969
1930
1935
1933
1947
1949
1944
1938
1938
1941
1941
1962
1960
1955
1946
1953
1946
1947
1944
1941
1945
1936
1947
1938
1953
1946
1939
1946
1952
1962
1965
1964
1966
1955
1961
1988
1974
1982
1975
1976
1950
1944
1952
1952
1956
1953
1953
1958
1950
1943
1943
1943
1941
1946
1946
1950
1945
1963
1959
1945
1937
1944
1954
1951
1952
1954
1956
1953
1941
1946
1944
1934
1948
1948
1944
1957
1944
1941
1946
1930
1956
1951
1959
1955
1956
1936
1949
1959
1937
1957
1941
1949
1945
1950
1944
1948
1955
1949
1944
1946
1943
1952
1955
1953
1952
1951
1944
1942
1942
1951
1939
1946
1943
1948
1948
1950
1959
1956
1953
1947
1957
1957
1949
1946
1937
1947
1948
1960
1949
1952
1948
1954
1948
1949
1957
1962
1938
1945
1950
1947
1953
1939
1939
1941
1937
1951
1950
1937
1952
1935
1939
1939
1933
1936
1943
1944
1935
1956
1949
1947
1944
1927
1961
1951
1949
1954
1949
1948
1956
1946
1939
1949
1938
1958
1945
1956
1949
1943
1944
1948
1961
1960
1960
1961
1956
1961
1966
1965
1951
1944
1945
1943
1955
1963
1963
1963
1963
1959
1969
1962
1955
1957
1944
1948
1950
1952
1945
1957
1943
1944
1946
1941
1942
1948
1941
1955
1955
1937
1958
1960
1955
1947
1949
1951
1944
1949
1949
1952
1949
1950
1936
1936
1949
1952
1945
1949
1955
1959
1954
1947
1945
1945
1943
1943
1952
1953
1959
1953
1953
1949
1927
1940
1955
1953
1942
1934
1939
1939
1939
1942
1949
1952
1940
1945
1943
1943
1946
1955
1942
1948
1956
1953
1948
1941
1937
1963
1958
1941
1946
1944
1949
1951
1952
1948
1942
1933
1934
1935
1951
1961
1953
1977
1979
1943
1941
1938
1947
1955
1942
1954
1951
1949
1974
1963
1951
1944
1942
1937
1948
1934
1957
1950
1953
1946
1946
1950
1962
1956
1946
1942
1953
1944
1945
1936
1946
1948
1938
1950
1967
1935
1936
1930
1951
1951
1955
1949
1946
1940
1941
1947
1965
1971
1951
1942
1952
1962
1960
1950
1946
1944
1939
1936
1943
1934
1950
1944
1935
1932
1949
1949
1949
1940
1950
1946
1952
1948
1952
1952
1952
1952
1952
1963
1943
1946
1948
1953
1940
1954
1950
1943
1946
1958
1956
1957
1957
1947
1940
1954
1946
1948
1944
1942
1951
1948
1927
1943
1941
1947
1948
1951
1934
1952
1945
1943
1943
1945
1945
1945
1930
1930
1947
1960
1980
1971
1944
1951
1953
1958
1943
1949
1942
1950
1953
1949
1944
1952
1950
1944
1941
1940
1955
1959
1960
1956
1960
1954
1966
1959
1950
1936
1933
1945
1941
1941
1955
1944
1946
1934
1940
1954
1962
1967
1969
1960
1947
1952
1952
1952
1943
1952
1928
1936
1926
1958
1958
1958
1961
1961
1954
1953
1953
1948
1956
1959
1956
1957
1940
1942
1943
1955
1950
1958
1940
1931
1938
1936
1947
1947
1947
1947
1947
1941
1941
1941
1942
1949
1952
1946
1951
1951
1955
1957
1954
1960
1961
1929
1964
1954
1960
1961
1944
1953
1951
1948
1963
1957
1963
1965
1936
1936
1959
1951
1945
1964
1945
1954
1958
1971
1968
1963
1955
1964
1946
1944
1935
1954
1963
1975
1941
1945
1960
1945
1936
1936
1938
1936
1936
1940
1963
1956
1958
1959
1952
1970
1947
1953
1949
1952
1957
1941
1952
1951
1951
1953
1946
1958
1933
1933
1936
1927
1927
1941
1932
1943
1959
1958
1961
1957
1945
1945
1956
1936
1937
1963
1953
1953
1941
1941
1963
1940
1933
1951
1938
1933
1948
1948
1944
1952
1945
1945
1959
1950
1937
1950
1950
1950
1950
1951
1947
1943
1954
1944
1940
1945
1950
1953
1959
1948
1952
1945
1941
1950
1940
1945
1949
1946
1954
1958
1946
1936
1937
1934
1952
1941
1939
1942
1947
1954
1950
1952
1949
1961
1953
1954
1962
1943
1932
1932
1944
1943
1939
1952
1948
1937
1933
1939
1940
1929
1948
1953
1954
1952
1948
1951
1952
1952
1927
1932
1932
1953
1941
1942
1942
1942
1956
1952
1963
1964
1941
1966
1964
1938
1941
1938
1957
1951
1936
1931
1936
1931
1936
1938
1968
1963
1958
1939
1948
1943
1948
1940
1930
1936
1932
1944
1934
1937
1950
1937
1937
1939
1939
1951
1954
1953
1948
1938
1938
1949
1961
1952
1951
1955
1954
1962
1955
1947
1947
1961
1958
1965
1957
1936
1949
1951
1956
1959
1956
1952
1948
1948
1937
1953
1942
1945
1955
1960
1939
1940
1938
1943
1941
1939
1944
1955
1979
1980
1975
1954
1955
1954
1946
1938
1964
1957
1953
1954
1938
1955
1955
1955
1960
1948
1935
1939
1951
1956
1943
1952
1934
1939
1952
1952
1944
1940
1936
1937
1947
1946
1941
1952
1943
1938
1944
1948
1948
1949
1959
1943
1948
1950
1953
1960
1942
1946
1947
1943
1946
1948
1935
1947
1931
1931
1945
1940
1938
1954
1952
1953
1938
1954
1941
1940
1946
1954
1947
1955
1953
1945
1942
1947
1954
1957
1955
1946
1946
1941
1942
1951
1942
1941
1940
1956
1953
1934
1941
1932
1945
1943
1959
1942
1941
1941
1974
1971
1946
1943
1954
1963
1938
1946
1949
1942
1933
1940
1953
1953
1956
1950
1951
1951
1946
1956
1956
1964
1956
1948
1954
1951
1930
1931
1934
1950
1960
1948
1952
1961
1957
1960
1952
1939
1946
1940
1952
1931
1931
1938
1940
1935
1949
1956
1950
1958
1944
1945
1945
1945
1938
1937
1948
1941
1954
1944
1956
1956
1946
1944
1958
1952
1952
1944
1957
1944
1951
1950
1947
1949
1949
1944
1939
1933
1940
1937
1939
1943
1938
1937
1940
1941
1944
1937
1960
1946
1953
1952
1959
1954
1957
1946
1958
1951
1954
1956
1952
1960
1952
1948
1954
1946
1959
1952
1956
1944
1946
1958
1940
1945
1941
1938
1950
1950
1944
1956
1952
1956
1970
1957
1944
1944
1944
1944
1951
1950
1940
1957
1953
1935
1931
1941
1953
1953
1957
1955
1964
1963
1947
1948
1944
1955
1948
1950
1952
1950
1946
1944
1950
1954
1947
1954
1948
1945
1935
1964
1959
1951
1957
1946
1945
1941
1933
1938
1958
1953
1936
1936
1947
1948
1960
1968
1971
1965
1944
1954
1967
1966
1967
1942
1945
1942
1945
1958
1945
1938
1945
1945
1934
1950
1959
1951
1936
1936
1936
1940
1938
1953
1945
1954
1943
1946
1952
1953
1946
1938
1953
1958
1954
1949
1939
1937
1952
1957
1960
1950
1948
1946
1939
1934
1941
1943
1943
1969
1946
1951
1953
1944
1941
1959
1959
1975
1966
1959
1936
1950
1939
1943
1943
1946
1943
1942
1942
1965
1957
1963
1939
1936
1945
1941
1953
1951
1953
1956
1956
1967
1957
1955
1938
1938
1938
1951
1947
1959
1946
1928
1951
1951
1951
1969
1972
1938
1936
1931
1925
1948
1948
1948
1933
1948
1945
1943
1969
1953
1938
1951
1946
1951
1933
1938
1945
1928
1940
1956
1957
1966
1958
1959
1958
1956
1949
1956
1954
1956
1944
1944
1949
1951
1953
1951
1955
1950
1952
1948
1939
1952
1947
1958
1945
1949
1948
1951
1945
1940
1952
1953
1944
1950
1936
1942
1939
1941
1942
1938
1951
1956
1954
1938
1946
1944
1954
1946
1951
1951
1951
1951
1951
1951
1964
1956
1952
1948
1952
1956
1955
1952
1936
1943
1942
1947
1959
1967
1953
1950
1946
1954
1953
1949
1941
1979
1991
1980
1932
1950
1957
1952
1950
1956
1941
1934
1941
1937
1937
1936
1931
1942
1948
1951
1950
1951
1945
1947
1943
1938
1946
1945
1940
1936
1936
1960
1947
1940
1949
1955
1958
1952
1960
1961
1952
1950
1955
1958
1958
1952
1963
1948
1943
1951
1950
1950
1953
1951
1958
1964
1962
1967
1973
1950
1965
1956
1939
1939
1961
1958
1955
1950
1958
1944
1965
1972
1962
1943
1944
1963
1941
1955
1963
1946
1951
1938
1938
1947
1938
1946
1938
1938
1938
1942
1944
1942
1938
1945
1942
1952
1952
1962
1942
1948
1949
1949
1943
1953
1951
1956
1947
1956
1967
1944
1939
1939
1954
1951
1956
1965
1959
1951
1954
1943
1946
1956
1957
1950
1943
1944
1945
1943
1956
1942
1955
1943
1948
1952
1950
1955
1951
1948
1951
1950
1947
1941
1943
1932
1928
1936
1928
1944
1936
1952
1952
1952
1939
1939
1951
1948
1948
1948
1967
1965
1932
1934
1932
1932
1934
1932
1948
1956
1938
1938
1960
1961
1963
1941
1941
1952
1946
1940
1942
1948
1942
1944
1939
1950
1953
1965
1935
1941
1943
1950
1947
1943
1942
1940
1932
1950
1950
1950
1952
1946
1947
1950
1942
1942
1948
1947
1948
1947
1949
1937
1950
1948
1956
1955
1957
1952
1942
1945
1952
1942
1942
1952
1947
1945
1951
1951
1961
1948
1948
1948
1948
1947
1949
1948
1937
1948
1952
1946
1947
1951
1944
1947
1950
1940
1938
1937
1941
1941
1936
1934
1934
1944
1957
1948
1940
1953
1947
1947
1946
1957
1943
1941
1933
1943
1940
1940
1948
1948
1944
1943
1949
1948
1939
1935
1951
1938
1938
1957
1954
1944
1949
1940
1952
1954
1956
1948
1957
1945
1957
1950
1949
1944
1950
1952
1957
1953
1962
1954
1941
1936
1943
1949
1964
1967
1959
1960
1968
1961
1959
1966
1959
1948
1932
1943
1947
1933
1943
1937
1942
1940
1934
1942
1947
1932
1933
1967
1960
1947
1940
1953
1946
1958
1955
1953
1946
1933
1947
1941
1948
1945
1964
1965
1957
1965
1962
1964
1957
1955
1936
1956
1957
1951
1954
1964
1948
1954
1951
1940
1947
1958
1947
1946
1948
1965
1964
1945
1941
1946
1962
1938
1944
1947
1980
1949
1948
1941
1952
1936
1942
1952
1958
1952
1954
1952
1948
1952
1955
1960
1942
1961
1941
1947
1969
1957
1928
1944
1944
1941
1960
1961
1936
1957
1947
1951
1948
1959
1945
1952
1941
1952
1953
1950
1957
1966
1938
1938
1939
1948
1961
1953
1957
1942
1943
1943
1958
1941
1947
1948
1942
1936
1948
1956
1935
1948
1945
1935
1960
1961
1952
1958
1938
1940
1943
1939
1966
1938
1938
1938
1938
1951
1954
1948
1948
1948
1936
1927
1941
1946
1948
1938
1956
1952
1960
1943
1949
1955
1953
1954
1941
1945
1953
1945
1949
1956
1964
1953
1946
1947
1947
1956
1947
1942
1940
1931
1948
1945
1943
1940
1951
1959
1971
1971
1939
1951
1951
1945
1945
1937
1944
1944
1944
1958
1936
1944
1941
1936
1959
1955
1974
1946
1958
1952
1958
1945
1941
1941
1945
1946
1941
1928
1954
1942
1946
1939
1941
1940
1946
1957
1953
1948
1947
1948
1967
1954
1959
1942
1953
1954
1952
1962
1944
1953
1937
1947
1939
1942
1937
1946
1951
1956
1947
1957
1958
1955
1948
1962
1957
1961
1961
1966
1968
1954
1958
1947
1961
1950
1945
1947
1953
1951
1945
1942
1951
1936
1944
1935
1944
1949
1939
1943
1940
1959
1955
1943
1968
1928
1923
1946
1950
1954
1955
1949
1948
1941
1938
1962
1958
1953
1952
1946
1967
1963
1953
1961
1957
1948
1948
1955
1955
1946
1946
1939
1954
1964
1927
1937
1950
1931
1936
1946
1938
1939
1942
1945
1956
1958
1957
1969
1968
1956
1951
1948
1954
1953
1934
1929
1958
1962
1943
1953
1955
1957
1959
1948
1938
1951
1953
1946
1944
1940
1937
1942
1935
1940
1949
1950
1949
1951
1964
1957
1956
1964
1932
1936
1933
1943
1952
1956
1947
1947
1938
1941
1956
1955
1927
1938
1934
1965
1938
1940
1959
1950
1939
1948
1948
1949
1959
1946
1937
1943
1935
1953
1943
1947
1947
1945
1947
1949
1961
1959
1947
1953
1956
1956
1956
1946
1946
1940
1935
1950
1947
1956
1953
1952
1944
1935
1943
1951
1951
1937
1940
1945
1952
1960
1954
1958
1948
1934
1962
1963
1956
1956
1965
1955
1947
1944
1946
1933
1951
1956
1934
1954
1954
1945
1950
1950
1949
1956
1938
1951
1955
1950
1950
1950
1944
1958
1954
1957
1947
1945
1931
1959
1965
1958
1942
1939
1950
1945
1945
1943
1953
1953
1942
1947
1959
1963
1968
1947
1940
1943
1938
1946
1932
1932
1952
1949
1959
1955
1949
1939
1956
1950
1949
1945
1958
1959
1957
1944
1944
1956
1947
1955
1955
1947
1947
1937
1938
1941
1950
1955
1945
1954
1946
1941
1934
1960
1951
1960
1946
1951
1948
1941
1941
1953
1944
1945
1940
1942
1950
1965
1936
1929
1948
1945
1952
1948
1946
1945
1934
1954
1960
1987
1959
1945
1942
1948
1941
1963
1963
1954
1954
1943
1949
1956
1961
1947
1951
1955
1950
1949
1940
1939
1937
1963
1948
1938
1945
1950
1943
1951
1938
1952
1940
1947
1944
1944
1945
1941
1992
1983
1954
1956
1937
1935
1949
1952
1947
1956
1946
1956
1937
1934
1936
1946
1948
1963
1964
1946
1937
1937
1956
1955
1941
1961
1961
1939
1961
1957
1957
1947
1948
1939
1942
1942
1945
1942
1946
1935
1935
1942
1953
1952
1959
1945
1945
1955
1960
1959
1940
1936
1940
1955
1953
1947
1940
1942
1944
1964
1952
1956
1958
1959
1959
1954
1967
1964
1948
1962
1960
1940
1944
1941
1942
1949
1941
1942
1939
1955
1960
1945
1945
1946
1954
1953
1945
1950
1947
1950
1962
1964
1945
1929
1936
1947
1942
1943
1942
1956
1965
1958
1950
1969
1940
1951
1955
1949
1949
1949
1957
1953
1953
1956
1956
1956
1949
1941
1945
1945
1956
1946
1946
1946
1951
1929
1956
1953
1950
1938
1952
1936
1950
1959
1957
1961
1949
1951
1962
1962
1946
1941
1949
1946
1951
1957
1948
1946
1947
1952
1950
1960
1947
1942
1947
1947
1943
1944
1949
1944
1944
1957
1949
1957
1955
1949
1949
1940
1943
1955
1944
1938
1952
1956
1961
1957
1961
1960
1967
1952
1945
1945
1957
1954
1952
1946
1952
1952
1950
1949
1951
1950
1951
1966
1950
1931
1934
1950
1946
1941
1941
1941
1957
1951
1954
1945
1946
1955
1955
1955
1955
1948
1959
1957
1942
1959
1956
1950
1951
1955
1943
1935
1948
1938
1940
1939
1936
1946
1941
1943
1954
1948
1943
1948
1936
1945
1941
1939
1939
1952
1954
1937
1945
1949
1947
1946
1938
1949
1946
1956
1949
1950
1962
1953
1934
1947
1947
1948
1939
1963
1968
1957
1936
1935
1941
1944
1939
1943
1934
1956
1961
1956
1957
1929
1933
1940
1955
1939
1948
1955
1966
1948
1935
1928
1936
1944
1967
1952
1954
1963
1945
1949
1956
1937
1960
1967
1963
1950
1957
1936
1932
1932
1932
1960
1943
1946
1951
1971
1950
1941
1951
1951
1954
1934
1938
1943
1940
1940
1970
1957
1955
1958
1959
1954
1939
1956
1956
1937
1937
1937
1946
1952
1957
1955
1947
1948
1934
1939
1937
1934
1939
1944
1947
1942
1958
1959
1959
1966
1939
1950
1952
1941
1937
1944
1948
1946
1947
1941
1950
1949
1944
1949
1951
1960
1952
1952
1938
1938
1946
1939
1933
1940
1938
1938
1964
1961
1966
1966
1935
1938
1946
1937
1942
1946
1937
1952
1941
1946
1945
1950
1947
1942
1943
1944
1959
1959
1954
1963
1958
1951
1959
1948
1950
1942
1947
1951
1933
1942
1943
1935
1947
1939
1941
1947
1953
1946
1956
1966
1952
1949
1963
1934
1935
1952
1942
1959
1955
1954
1956
1940
1957
1949
1942
1951
1962
1963
1952
1938
1943
1946
1946
1957
1947
1954
1958
1953
1954
1946
1938
1952
1947
1959
1974
1973
1964
1955
1948
1952
1934
1932
1955
1954
1942
1944
1943
1942
1956
1958
1955
1955
1963
1959
1955
1953
1956
1958
1947
1956
1944
1938
1935
1942
1943
1945
1940
1961
1955
1959
1946
1946
1949
1947
1945
1940
1938
1963
1944
1936
1934
1935
1943
1968
1964
1969
1951
1955
1955
1958
1960
1958
1947
1957
1952
1954
1957
1958
1954
1945
1941
1954
1954
1954
1929
1934
1940
1949
1955
1940
1941
1931
1951
1962
1958
1941
1941
1956
1958
1948
1951
1930
1936
1934
1934
1954
1955
1946
1948
1949
1949
1953
1961
1967
1939
1942
1951
1942
1936
1928
1932
1942
1943
1948
1946
1940
1982
1988
1943
1957
1948
1952
1941
1946
1945
1945
1945
1945
1934
1952
1940
1940
1942
1968
1965
1957
1955
1954
1957
1950
1955
1962
1939
1939
1939
1942
1956
1951
1955
1949
1954
1944
1958
1943
1945
1949
1960
1960
1949
1943
1934
1949
1953
1941
1953
1942
1968
1964
1956
1957
1961
1964
1946
1951
1953
1963
1935
1928
1963
1955
1941
1938
1946
1973
1966
1947
1956
1939
1954
1965
1944
1941
1951
1944
1950
1943
1951
1946
1934
1943
1946
1938
1954
1946
1958
1941
1945
1939
1948
1947
1943
1943
1948
1948
1948
1948
1956
1941
1945
1935
1947
1940
1944
1940
1947
1935
1961
1971
1967
1950
1952
1949
1951
1956
1948
1949
1957
1926
1934
1947
1947
1947
1947
1957
1944
1945
1954
1950
1956
1960
1944
1946
1957
1957
1947
1939
1946
1944
1942
1970
1970
1971
1959
1950
1952
1957
1946
1939
1943
1949
1936
1948
1937
1942
1951
1959
1952
1944
1954
1970
1965
1961
1947
1956
1966
1950
1954
1964
1964
1946
1951
1962
1961
1956
1958
1950
1950
1951
1945
1950
1949
1949
1934
1953
1939
1944
1953
1953
1950
1946
1942
1936
1955
1938
1949
1962
1953
1958
1938
1938
1955
1948
1951
1955
1952
1940
1938
1942
1934
1947
1949
1931
1942
1947
1934
1952
1960
1959
1953
1942
1933
1934
1943
1947
1946
1970
1974
1957
1967
1951
1950
1947
1950
1947
1958
1969
1959
1959
1941
1960
1962
1958
1940
1940
1940
1933
1948
1948
1948
1949
1942
1942
1942
1942
1941
1947
1957
1934
1939
1932
1931
1948
1948
1947
1947
1949
1949
1949
1949
1949
1932
1956
1949
1942
1949
1964
1959
1936
1947
1939
1968
1959
1973
1950
1948
1941
1940
1940
1943
1945
1945
1943
1951
1943
1963
1960
1948
1963
1959
1959
1952
1954
1946
1949
1944
1946
1944
1943
1939
1939
1939
1939
1939
1946
1943
1935
1944
1940
1934
1948
1933
1941
1943
1934
1947
1947
1947
1951
1947
1946
1977
1975
1949
1958
1946
1947
1944
1955
1941
1961
1965
1966
1966
1960
1977
1971
1941
1950
1951
1934
1942
1947
1945
1945
1945
1945
1960
1949
1949
1937
1951
1965
1967
1950
1940
1940
1947
1938
1947
1948
1959
1936
1944
1959
1952
1961
1949
1949
1953
1977
1949
1941
1940
1947
1943
1946
1953
1948
1948
1949
1953
1957
1954
1956
1938
1931
1953
1957
1949
1964
1953
1934
1957
1948
1938
1930
1928
1937
1962
1954
1959
1948
1955
1941
1959
1942
1942
1942
1957
1942
1945
1951
1948
1964
1959
1963
1955
1949
1958
1951
1950
1942
1941
1948
1950
1962
1930
1943
1969
1944
1964
1951
1946
1945
1952
1952
1955
1965
1947
1947
1939
1952
1950
1948
1948
1960
1974
1949
1939
1937
1968
1936
1948
1952
1940
1950
1976
1963
1970
1953
1954
1941
1947
1957
1974
1955
1955
1954
1948
1948
1943
1939
1945
1960
1965
1951
1932
1932
1933
1933
1938
1941
1941
1947
1958
1947
1947
1952
1939
1936
1956
1954
1957
1945
1951
1953
1963
1952
1967
1940
1951
1951
1961
1948
1948
1963
1950
1937
1952
1964
1957
1943
1947
1954
1945
1930
1936
1933
1947
1945
1952
1952
1950
1948
1947
1959
1959
1937
1948
1944
1955
1952
1957
1972
1964
1961
1981
1955
1943
1943
1943
1937
1956
1956
1950
1959
1953
1949
1942
1953
1942
1939
1948
1941
1943
1953
1954
1945
1947
1935
1954
1944
1941
1955
1956
1959
1966
1949
1932
1932
1947
1942
1958
1954
1961
1953
1964
1941
1928
1942
1946
1934
1938
1963
1962
1970
1953
1951
1941
1940
1940
1954
1965
1945
1957
1946
1943
1952
1946
1942
1958
1967
1955
1951
1949
1951
1948
1948
1959
1962
1938
1938
1938
1933
1947
1947
1939
1929
1933
1932
1943
1943
1949
1965
1970
1958
1963
1947
1952
1966
1943
1951
1938
1938
1951
1938
1937
1936
1958
1954
1954
1954
1969
1948
1959
1949
1942
1938
1949
1957
1950
1956
1951
1946
1951
1940
1949
1937
1944
1939
1941
1966
1949
1943
1944
1943
1952
1954
1945
1959
1943
1943
1945
1949
1956
1955
1945
1943
1949
1939
1941
1951
1941
1952
1950
1951
1944
1932
1950
1958
1952
1951
1956
1937
1937
1937
1941
1958
1945
1953
1951
1954
1939
1941
1952
1949
1954
1958
1954
1956
1947
1949
1952
1933
1951
1940
1955
1944
1945
1944
1944
1958
1953
1961
1946
1946
1951
1944
1928
1946
1929
1937
1937
1930
1942
1946
1954
1937
1959
1954
1954
1956
1965
1953
1945
1937
1942
1959
1928
1934
1946
1967
1966
1963
1963
1944
1938
1954
1937
1939
1947
1948
1941
1949
1942
1948
1943
1956
1950
1942
1939
1937
1940
1939
1949
1951
1943
1943
1940
1943
1950
1950
1957
1953
1953
1950
1964
1942
1942
1958
1945
1950
1952
1948
1961
1951
1947
1946
1954
1942
1957
1941
1956
1951
1951
1948
1959
1951
1951
1952
1953
1961
1961
1961
1965
1972
1943
1944
1951
1951
1948
1947
1957
1954
1954
1963
1968
1953
1950
1931
1945
1947
1947
1947
1937
1940
1953
1945
1944
1943
1940
1949
1935
1944
1945
1941
1946
1940
1938
1942
1959
1952
1957
1944
1973
1963
1965
1975
1935
1937
1948
1961
1953
1964
1941
1941
1954
1940
1943
1943
1943
1943
1944
1939
1934
1933
1951
1943
1941
1948
1936
1942
1962
1951
1953
1941
1939
1941
1935
1956
1958
1961
1949
1949
1939
1946
1953
1934
1936
1945
1950
1949
1953
1945
1956
1953
1955
1936
1963
1941
1939
1945
1949
1961
1951
1952
1946
1946
1959
1952
1958
1951
1946
1952
1948
1948
1948
1953
1935
1948
1952
1940
1948
1949
1953
1964
1975
1950
1951
1947
1963
1940
1948
1957
1957
1948
1939
1955
1953
1950
1952
1952
1952
1944
1947
1937
1933
1933
1955
1960
1960
1957
1952
1930
1960
1952
1958
1944
1944
1947
1949
1957
1960
1960
1960
1960
1944
1957
1953
1954
1946
1952
1966
1967
1950
1938
1940
1946
1937
1960
1963
1963
1942
1945
1942
1960
1955
1957
1951
1961
1956
1964
1957
1941
1961
1955
1962
1961
1952
1965
1964
1951
1953
1960
1957
1946
1954
1955
1960
1945
1953
1938
1948
1941
1945
1946
1964
1972
1932
1942
1952
1960
1943
1945
1939
1956
1943
1942
1942
1937
1935
1937
1943
1961
1964
1963
1952
1949
1948
1948
1942
1950
1934
1944
1936
1953
1944
1944
1959
1949
1946
1954
1955
1963
1952
1952
1966
1953
1946
1946
1957
1940
1954
1950
1951
1954
1954
1952
1949
1969
1963
1956
1965
1952
1949
1940
1947
1935
1960
1960
1945
1948
1954
1954
1954
1939
1941
1953
1953
1963
1955
1948
1955
1951
1957
1960
1960
1939
1968
1935
1949
1947
1940
1952
1952
1944
1947
1951
1953
1951
1950
1950
1954
1961
1948
1953
1937
1939
1935
1949
1942
1948
1936
1958
1958
1937
1934
1937
1939
1944
1930
1964
1958
1958
1952
1958
1940
1940
1951
1946
1943
1944
1945
1941
1947
1947
1952
1952
1948
1949
1947
1938
1939
1958
1966
1967
1948
1950
1947
1947
1940
1936
1941
1945
1941
1944
1941
1940
1937
1958
1958
1958
1958
1952
1944
1937
1940
1940
1945
1929
1957
1960
1966
1941
1949
1963
1945
1940
1953
1941
1953
1954
1956
1954
1946
1959
1955
1951
1959
1958
1932
1931
1940
1944
1949
1949
1949
1943
1949
1940
1940
1942
1940
1936
1948
1931
1940
1935
1947
1946
1941
1946
1944
1943
1941
1942
1942
1951
1956
1959
1952
1941
1940
1937
1944
1967
1950
1950
1944
1949
1941
1955
1946
1939
1940
1942
1945
1947
1961
1949
1958
1951
1942
1949
1946
1953
1950
1951
1942
1941
1928
1935
1961
1950
1949
1970
1945
1945
1962
1957
1955
1941
1951
1940
1943
1962
1955
1951
1970
1955
1956
1947
1949
1930
1933
1930
1955
1957
1966
1954
1952
1931
1955
1936
1935
1935
1939
1945
1946
1947
1946
1946
1951
1955
1953
1952
1954
1958
1943
1973
1965
1944
1955
1970
1945
1953
1956
1960
1951
1955
1947
1949
1951
1965
1972
1975
1949
1947
1943
1943
1943
1942
1956
1950
1948
1950
1950
1935
1940
1940
1940
1940
1957
1950
1937
1934
1940
1950
1929
1935
1959
1950
1950
1951
1952
1936
1943
1948
1945
1938
1938
1941
1938
1959
1942
1949
1951
1948
1945
1951
1944
1948
1944
1954
1957
1951
1942
1954
1953
1957
1946
1956
1951
1954
1970
1970
1952
1959
1950
1953
1955
1945
1950
1953
1955
1943
1945
1955
1953
1955
1942
1958
1943
1949
1939
1964
1950
1950
1967
1961
1963
1946
1952
1942
1953
1950
1931
1931
1936
1945
1938
1940
1953
1946
1938
1929
1929
1929
1929
1936
1943
1952
1959
1951
1962
1954
1961
1957
1957
1957
1934
1940
1944
1944
1946
1965
1964
1957
1955
1956
1953
1953
1955
1963
1965
1969
1973
1971
1937
1937
1939
1938
1939
1940
1946
1940
1957
1953
1950
1945
1949
1959
1964
1954
1940
1937
1951
1963
1946
1952
1946
1944
1950
1968
1973
1966
1976
1949
1937
1937
1943
1939
1943
1944
1943
1961
1954
1954
1933
1942
1950
1952
1950
1937
1943
1953
1948
1949
1942
1942
1951
1948
1956
1953
1948
1952
1949
1957
1943
1941
1945
1950
1950
1950
1952
1956
1953
1957
1957
1954
1961
1938
1949
1943
1947
1944
1941
1948
1952
1952
1949
1950
1965
1951
1948
1941
1948
1946
1965
1938
1942
1934
1934
1947
1949
1935
1946
1950
1943
1943
1943
1958
1950
1939
1960
1957
1948
1950
1943
1930
1936
1946
1948
1959
1935
1945
1940
1935
1944
1936
1945
1943
1954
1950
1956
1956
1957
1948
1948
1948
1948
1948
1957
1952
1942
1942
1953
1951
1945
1955
1955
1944
1949
1960
1946
1951
1960
1963
1959
1951
1939
1941
1953
1940
1940
1940
1940
1943
1945
1945
1962
1951
1941
1948
1949
1947
1953
1950
1947
1955
1947
1942
1961
1943
1947
1949
1947
1942
1942
1942
1948
1955
1949
1958
1945
1945
1962
1947
1943
1946
1943
1960
1952
1940
1940
1940
1969
1933
1946
1941
1940
1938
1953
1957
1962
1955
1955
1958
1954
1954
1957
1946
1946
1957
1954
1935
1949
1950
1944
1943
1944
1946
1950
1944
1951
1937
1945
1949
1940
1954
1953
1949
1958
1948
1947
1946
1950
1951
1954
1945
1952
1958
1955
1943
1949
1948
1963
1966
1957
1951
1946
1939
1943
1959
1961
1928
1933
1933
1936
1934
1943
1952
1954
1953
1953
1953
1941
1949
1953
1962
1945
1956
1947
1946
1940
1964
1952
1939
1952
1934
1934
1939
1946
1939
1936
1949
1951
1940
1944
1956
1944
1952
1959
1950
1945
1965
1952
1953
1949
1958
1947
1948
1945
1969
1962
1972
1968
1941
1941
1947
1951
1941
1941
1954
1946
1964
1966
1941
1942
1938
1948
1948
1946
1958
1962
1967
1963
1965
1964
1949
1958
1968
1946
1946
1946
1955
1939
1936
1939
1946
1955
1945
1966
1965
1958
1958
1965
1954
1931
1954
1943
1943
1950
1951
1942
1940
1940
1935
1936
1949
1954
1959
1958
1958
1956
1959
1959
1957
1957
1957
1937
1932
1958
1957
1957
1959
1936
1927
1932
1932
1958
1946
1949
1944
1940
1953
1948
1946
1953
1953
1953
1942
1945
1953
1945
1938
1961
1951
1966
1959
1954
1936
1946
1941
1955
1947
1950
1949
1947
1941
1944
1946
1963
1960
1956
1964
1962
1954
1936
1969
1943
1943
1943
1943
1952
1955
1948
1955
1938
1935
1951
1940
1951
1946
1936
1938
1959
1946
1948
1959
1943
1951
1958
1948
1950
1940
1945
1951
1954
1950
1951
1951
1975
1938
1936
1938
1947
1953
1959
1953
1950
1953
1936
1933
1946
1943
1945
1940
1952
1940
1972
1973
1966
1952
1944
1944
1951
1953
1944
1943
1943
1954
1950
1947
1958
1975
1946
1958
1962
1947
1971
1970
1963
1950
1952
1945
1958
1957
1940
1925
1924
1936
1933
1933
1933
1933
1950
1940
1940
1960
1952
1948
1966
1966
1947
1943
1943
1943
1949
1950
1949
1951
1936
1954
1958
1959
1941
1946
1934
1941
1951
1945
1943
1943
1955
1956
1941
1942
1949
1960
1960
1947
1935
1944
1959
1956
1938
1967
1965
1959
1961
1969
1945
1946
1945
1948
1936
1950
1944
1951
1956
1940
1957
1952
1949
1941
1951
1953
1975
1969
1966
1949
1951
1949
1949
1939
1939
1939
1939
1939
1949
1957
1963
1957
1948
1947
1960
1965
1952
1952
1952
1969
1951
1951
1953
1949
1951
1961
1957
1953
1946
1953
1952
1953
1945
1939
1939
1960
1952
1940
1954
1954
1958
1958
1958
1958
1958
1951
1956
1947
1950
1940
1940
1959
1956
1960
1936
1941
1941
1941
1943
1941
1955
1964
1959
1951
1954
1958
1958
1951
1947
1962
1962
1950
1950
1951
1950
1941
1938
1956
1935
1940
1957
1938
1949
1944
1942
1941
1941
1941
1953
1946
1946
1943
1944
1956
1957
1957
1942
1948
1953
1945
1951
1956
1954
1963
1943
1941
1942
1945
1955
1955
1955
1949
1961
1946
1958
1955
1950
1943
1953
1950
1952
1950
1956
1954
1954
1971
1927
1945
1934
1939
1960
1955
1964
1936
1945
1936
1947
1945
1950
1942
1953
1953
1953
1932
1930
1941
1958
1958
1952
1949
1952
1953
1940
1937
1940
1940
1950
1957
1953
1946
1974
1974
1946
1941
1953
1940
1957
1939
1949
1950
1944
1947
1947
1946
1955
1952
1949
1944
1937
1948
1946
1955
1951
1952
1951
1951
1948
1943
1940
1942
1933
1939
1957
1946
1941
1937
1952
1950
1943
1947
1941
1954
1941
1928
1951
1956
1955
1955
1960
1933
1930
1957
1958
1950
1954
1950
1962
1959
1965
1946
1947
1955
1944
1957
1949
1946
1946
1946
1948
1940
1933
1938
1952
1943
1941
1955
1937
1948
1957
1951
1947
1950
1946
1939
1939
1946
1941
1943
1945
1941
1961
1959
1972
1933
1933
1933
1933
1936
1959
1949
1951
1943
1955
1947
1960
1942
1942
1948
1947
1940
1939
1938
1952
1950
1967
1961
1947
1943
1942
1942
1946
1939
1945
1943
1941
1940
1949
1944
1951
1946
1951
1952
1957
1976
1973
1949
1939
1944
1952
1957
1957
1947
1944
1942
1934
1948
1956
1963
1944
1946
1951
1958
1941
1954
1943
1942
1938
1949
1952
1950
1947
1948
1956
1945
1945
1935
1942
1955
1945
1937
1948
1942
1945
1946
1947
1947
1958
1956
1958
1946
1946
1934
1939
1939
1955
1954
1947
1935
1935
1954
1947
1956
1957
1952
1960
1956
1957
1957
1945
1940
1952
1954
1945
1948
1959
1974
1969
1969
1946
1941
1940
1941
1947
1941
1949
1949
1945
1939
1952
1951
1946
1954
1965
1939
1948
1955
1936
1933
1960
1964
1959
1943
1949
1954
1950
1946
1934
1945
1952
1931
1949
1950
1949
1949
1954
1936
1941
1951
1967
1960
1934
1936
1933
1938
1948
1957
1942
1947
1957
1951
1962
1957
1960
1939
1935
1935
1934
1937
1940
1946
1937
1948
1955
1939
1935
1958
1956
1952
1951
1948
1939
1944
1953
1958
1961
1968
1948
1950
1966
1960
1970
1970
1972
1962
1969
1946
1944
1945
1943
1947
1943
1943
1948
1955
1946
1957
1957
1957
1957
1957
1960
1956
1952
1936
1941
1937
1937
1936
1945
1944
1953
1951
1928
1939
1955
1946
1939
1929
1945
1954
1947
1942
1944
1943
1943
1954
1963
1966
1959
1935
1941
1959
1957
1943
1952
1952
1963
1962
1942
1945
1945
1960
1960
1960
1956
1952
1943
1937
1941
1935
1944
1945
1955
1947
1944
1950
1947
1945
1949
1952
1952
1950
1961
1952
1957
1968
1966
1944
1963
1954
1955
1942
1941
1941
1953
1957
1954
1947
1955
1947
1947
1947
1947
1952
1940
1944
1952
1957
1956
1946
1940
1947
1935
1953
1953
1943
1948
1937
1973
1968
1981
1946
1946
1956
1941
1942
1948
1948
1934
1934
1936
1970
1977
1974
1966
1960
1957
1960
1955
1946
1945
1945
1945
1949
1940
1935
1941
1956
1957
1948
1943
1947
1945
1936
1946
1945
1955
1962
1953
1955
1943
1937
1934
1942
1929
1956
1952
1951
1948
1949
1947
1946
1955
1955
1955
1942
1942
1935
1941
1951
1936
1943
1936
1936
1936
1953
1955
1953
1953
1952
1959
1951
1957
1941
1941
1954
1953
1961
1948
1955
1959
1949
1944
1946
1943
1928
1960
1965
1956
1957
1969
1958
1944
1938
1938
1951
1945
1944
1944
1953
1959
1944
1939
1957
1955
1953
1953
1931
1931
1962
1951
1941
1961
1942
1950
1944
1945
1935
1943
1937
1961
1961
1957
1950
1954
1957
1964
1949
1944
1930
1944
1939
1950
1958
1956
1955
1941
1946
1954
1954
1950
1944
1975
1922
1929
1936
1938
1926
1931
1940
1940
1940
1940
1945
1951
1950
1938
1951
1948
1958
1963
1968
1947
1939
1944
1968
1968
1946
1941
1942
1954
1956
1936
1936
1939
1929
1940
1965
1952
1952
1952
1952
1952
1944
1944
1959
1952
1952
1956
1942
1950
1938
1938
1937
1948
1950
1949
1947
1949
1964
1954
1954
1948
1951
1949
1953
1955
1953
1966
1958
1948
1954
1953
1945
1945
1932
1940
1942
1950
1959
1951
1938
1945
1945
1953
1947
1953
1938
1944
1946
1951
1971
1966
1962
1956
1948
1944
1948
1938
1952
1937
1936
1946
1941
1937
1939
1934
1960
1959
1948
1947
1953
1966
1963
1948
1948
1948
1943
1950
1953
1946
1946
1957
1946
1947
1959
1946
1948
1953
1937
1944
1944
1947
1945
1936
1959
1947
1945
1946
1947
1946
1952
1954
1950
1948
1958
1946
1956
1953
1943
1953
1959
1939
1940
1954
1940
1946
1951
1952
1941
1965
1948
1945
1944
1946
1942
1951
1964
1956
1959
1942
1947
1949
1946
1940
1939
1938
1954
1953
1945
1945
1953
1964
1937
1937
1942
1936
1959
1969
1940
1949
1937
1952
1964
1955
1955
1955
1950
1952
1945
1952
1951
1952
1955
1949
1956
1960
1962
1949
1961
1951
1955
1965
1961
1963
1965
1945
1950
1944
1944
1944
1944
1964
1946
1943
1951
1944
1945
1932
1937
1947
1955
1955
1952
1946
1947
1952
1957
1946
1974
1960
1951
1965
1951
1955
1946
1972
1941
1941
1950
1941
1944
1942
1944
1941
1954
1953
1949
1957
1958
1969
1964
1934
1943
1951
1948
1940
1950
1941
1942
1940
1954
1956
1962
1953
1955
1936
1950
1943
1947
1954
1950
1960
1958
1952
1949
1957
1954
1952
1944
1952
1952
1961
1952
1963
1953
1953
1953
1943
1943
1952
1947
1936
1936
1936
1953
1953
1940
1948
1961
1961
1957
1940
1945
1945
1946
1940
1947
1954
1949
1955
1949
1954
1952
1961
1949
1948
1946
1943
1942
1947
1956
1946
1935
1942
1934
1934
1950
1952
1958
1950
1951
1939
1943
1944
1952
1958
1956
1951
1957
1956
1947
1944
1944
1942
1957
1957
1957
1953
1962
1946
1941
1954
1945
1951
1956
1949
1956
1952
1943
1945
1946
1956
1940
1942
1942
1943
1942
1949
1972
1962
1951
1950
1941
1966
1930
1940
1937
1937
1937
1937
1950
1940
1953
1947
1953
1971
1963
1950
1934
1935
1934
1936
1933
1933
1933
1965
1951
1951
1951
1951
1947
1935
1946
1956
1955
1950
1945
1952
1949
1945
1955
1955
1955
1956
1953
1963
1950
1946
1949
1945
1941
1953
1953
1959
1971
1962
1959
1932
1936
1951
1947
1953
1952
1948
1948
1956
1959
1952
1961
1952
1943
1945
1948
1949
1940
1966
1932
1922
1963
1969
1968
1937
1946
1956
1948
1954
1942
1979
1948
1953
1945
1954
1942
1948
1931
1942
1956
1950
1943
1938
1948
1938
1956
1943
1947
1965
1952
1964
1964
1939
1952
1953
1938
1946
1939
1955
1953
1960
1958
1960
1940
1941
1944
1953
1948
1951
1935
1945
1934
1938
1963
1958
1956
1936
1941
1950
1951
1947
1957
1948
1937
1946
1947
1943
1950
1963
1958
1961
1962
1947
1945
1939
1939
1954
1945
1945
1945
1943
1944
1954
1981
1983
1951
1951
1961
1954
1941
1945
1940
1968
1955
1951
1958
1963
1961
1946
1941
1946
1953
1942
1947
1947
1932
1935
1939
1942
1966
1966
1947
1961
1947
1954
1956
1936
1972
1979
1969
1956
1953
1939
1949
1962
1942
1942
1939
1960
1961
1952
1960
1967
1970
1962
1965
1943
1943
1943
1957
1937
1937
1948
1948
1956
1935
1945
1955
1945
1945
1946
1946
1946
1928
1925
1952
1944
1953
1953
1948
1945
1941
1975
1974
1969
1940
1937
1934
1939
1941
1940
1943
1931
1940
1960
1948
1948
1948
1948
1948
1953
1943
1958
1940
1939
1953
1958
1948
1935
1948
1952
1954
1947
1958
1942
1940
1946
1956
1952
1957
1945
1940
1971
1934
1963
1941
1940
1943
1953
1953
1939
1945
1944
1946
1949
1946
1945
1938
1933
1934
1935
1958
1957
1941
1936
1954
1942
1955
1943
1945
1971
1950
1949
1939
1939
1963
1963
1944
1955
1947
1953
1953
1945
1944
1951
1951
1952
1952
1952
1952
1942
1954
1947
1937
1944
1952
1952
1955
1955
1963
1972
1968
1948
1944
1951
1952
1956
1952
1951
1951
1951
1953
1944
1943
1943
1943
1948
1945
1945
1957
1936
1937
1937
1934
1961
1950
1954
1952
1945
1939
1949
1948
1952
1940
1940
1940
1949
1934
1970
1968
1958
1955
1948
1948
1943
1945
1969
1969
1958
1955
1950
1945
1946
1961
1954
1954
1952
1952
1955
1954
1947
1955
1937
1938
1950
1950
1944
1944
1944
1951
1954
1955
1955
1955
1945
1948
1947
1944
1940
1958
1968
1965
1960
1957
1937
1938
1938
1966
1955
1942
1955
1955
1953
1950
1941
1943
1966
1968
1968
1967
1929
1935
1934
1947
1951
1941
1943
1943
1949
1944
1955
1946
1950
1948
1951
1963
1953
1968
1930
1947
1949
1943
1955
1949
1960
1939
1948
1944
1950
1954
1942
1936
1931
1929
1930
1943
1955
1953
1953
1953
1953
1961
1951
1949
1947
1957
1953
1956
1956
1953
1943
1959
1961
1956
1956
1945
1941
1942
1942
1935
1949
1948
1949
1948
1945
1951
1941
1941
1941
1967
1978
1940
1945
1941
1943
1944
1959
1960
1964
1943
1939
1937
1935
1956
1957
1950
1962
1964
1954
1946
1939
1951
1949
1948
1930
1927
1944
1950
1952
1943
1943
1940
1944
1942
1937
1954
1947
1938
1949
1941
1940
1944
1940
1956
1950
1962
1951
1961
1957
1958
1955
1949
1956
1951
1943
1947
1949
1951
1963
1968
1946
1956
1950
1962
1961
1964
1958
1954
1952
1936
1933
1957
1961
1950
1941
1943
1940
1945
1953
1962
1955
1962
1961
1944
1947
1942
1949
1956
1950
1951
1942
1951
1946
1963
1936
1953
1943
1946
1962
1964
1959
1930
1935
1946
1946
1952
1944
1939
1930
1930
1936
1955
1958
1958
1961
1948
1949
1949
1950
1950
1948
1951
1943
1943
1940
1945
1940
1939
1959
1949
1949
1949
1940
1941
1932
1938
1934
1934
1952
1955
1956
1959
1943
1940
1943
1959
1957
1957
1957
1944
1946
1951
1953
1956
1958
1950
1936
1937
1970
1956
1940
1947
1949
1950
1947
1949
1948
1944
1949
1949
1946
1938
1958
1942
1954
1950
1952
1948
1957
1952
1945
1956
1942
1938
1963
1951
1937
1936
1940
1940
1942
1946
1945
1951
1946
1950
1955
1955
1954
1960
1960
1956
1956
1944
1939
1951
1947
1947
1954
1943
1942
1946
1972
1933
1920
1955
1952
1950
1953
1953
1953
1953
1950
1950
1956
1961
1952
1963
1947
1959
1955
1959
1952
1947
1959
1938
1940
1964
1964
1964
1942
1961
1955
1943
1943
1943
1943
1949
1941
1954
1941
1955
1953
1930
1932
1944
1961
1951
1949
1946
1959
1969
1937
1951
1954
1950
1960
1945
1943
1942
1941
1946
1943
1946
1936
1940
1935
1946
1938
1950
1945
1964
1958
1966
1956
1966
1942
1933
1938
1933
1943
1929
1943
1943
1940
1944
1935
1949
1949
1949
1938
1940
1941
1943
1953
1942
1946
1954
1941
1942
1953
1951
1951
1943
1963
1964
1952
1945
1945
1950
1938
1965
1955
1957
1971
1942
1952
1945
1945
1943
1938
1944
1940
1930
1933
1971
1971
1945
1940
1942
1947
1943
1931
1931
1951
1946
1944
1946
1936
1938
1959
1972
1938
1945
1939
1955
1957
1950
1948
1961
1963
1954
1961
1945
1945
1943
1959
1959
1959
1959
1952
1946
1946
1948
1946
1933
1929
1966
1969
1963
1940
1956
1936
1933
1936
1943
1949
1946
1957
1957
1931
1929
1929
1944
1948
1948
1949
1948
1958
1964
1959
1957
1948
1948
1948
1951
1959
1950
1931
1938
1947
1949
1956
1956
1948
1942
1954
1947
1950
1950
1948
1948
1950
1935
1942
1943
1953
1956
1942
1951
1946
1943
1948
1962
1957
1959
1936
1947
1947
1947
1962
1962
1962
1950
1950
1948
1935
1949
1940
1950
1936
1950
1957
1964
1954
1957
1947
1947
1947
1947
1942
1954
1958
1962
1939
1941
1948
1954
1947
1945
1948
1955
1954
1940
1956
1956
1948
1943
1949
1966
1965
1954
1973
1952
1959
1946
1936
1930
1936
1946
1948
1942
1940
1934
1948
1941
1951
1940
1941
1952
1949
1941
1955
1960
1946
1957
1948
1950
1948
1946
1968
1945
1961
1952
1946
1943
1943
1954
1942
1942
1955
1964
1954
1953
1935
1936
1946
1928
1931
1950
1946
1942
1940
1937
1947
1953
1939
1952
1945
1943
1936
1946
1949
1945
1950
1946
1945
1960
1959
1951
1957
1957
1967
1958
1952
1948
1933
1933
1947
1933
1929
1936
1941
1953
1947
1947
1947
1947
1947
1949
1959
1951
1955
1956
1933
1933
1933
1933
1970
1945
1957
1946
1951
1953
1944
1935
1942
1961
1961
1952
1952
1952
1952
1951
1943
1944
1960
1960
1960
1960
1954
1949
1957
1957
1947
1947
1939
1940
1940
1933
1942
1948
1965
1971
1934
1926
1951
1947
1950
1950
1946
1946
1946
1931
1932
1955
1946
1956
1941
1950
1946
1950
1952
1942
1937
1944
1952
1955
1934
1944
1948
1961
1956
1955
1955
1955
1944
1954
1950
1940
1939
1942
1953
1952
1971
1971
1943
1971
1972
1973
1974
1945
1952
1949
1949
1949
1949
1949
1948
1954
1955
1945
1932
1939
1940
1939
1956
1956
1930
1948
1941
1946
1944
1954
1954
1955
1951
1949
1947
1946
1952
1941
1942
1937
1940
1947
1936
1945
1961
1961
1954
1953
1944
1941
1950
1957
1963
1939
1940
1943
1954
1960
1958
1944
1950
1942
1930
1927
1963
1958
1949
1927
1927
1940
1942
1946
1937
1947
1954
1943
1961
1931
1957
1946
1951
1948
1955
1945
1945
1945
1962
1943
1941
1948
1962
1952
1949
1948
1946
1953
1946
1937
1930
1955
1945
1945
1945
1935
1944
1950
1953
1946
1961
1968
1951
1960
1947
1943
1947
1948
1963
1967
1952
1950
1956
1935
1948
1943
1952
1962
1950
1938
1930
1941
1938
1932
1940
1945
1954
1943
1974
1973
1949
1949
1949
1962
1963
1954
1942
1943
1943
1962
1935
1971
1976
1968
1947
1946
1946
1946
1942
1940
1937
1945
1951
1928
1938
1943
1951
1941
1942
1949
1947
1949
1945
1945
1942
1946
1951
1942
1942
1942
1943
1943
1941
1935
1944
1951
1966
1955
1965
1958
1951
1947
1945
1944
1950
1940
1950
1953
1939
1954
1946
1951
1956
1950
1951
1944
1947
1943
1948
1944
1944
1961
1948
1939
1961
1955
1966
1966
1933
1944
1930
1940
1960
1954
1961
1961
1941
1942
1969
1969
1965
1932
1954
1937
1971
1959
1946
1946
1957
1957
1951
1971
1966
1971
1951
1948
1952
1937
1944
1951
1947
1959
1945
1948
1950
1945
1957
1950
1943
1950
1946
1962
1967
1938
1944
1947
1947
1955
1942
1951
1950
1947
1948
1937
1939
1942
1959
1958
1947
1951
1950
1947
1935
1934
1940
1938
1937
1937
1950
1942
1938
1939
1951
1947
1948
1947
1965
1961
1964
1962
1966
1959
1950
1954
1948
1957
1953
1948
1942
1956
1927
1950
1950
1950
1950
1945
1933
1935
1937
1941
1937
1943
1946
1941
1942
1952
1952
1952
1962
1962
1938
1939
1947
1947
1948
1945
1941
1951
1949
1949
1949
1949
1949
1949
1955
1955
1957
1938
1956
1946
1955
1946
1955
1958
1964
1958
1957
1952
1939
1939
1939
1954
1944
1951
1945
1947
1940
1951
1977
1945
1941
1947
1949
1938
1949
1945
1960
1967
1962
1936
1967
1938
1952
1949
1946
1948
1948
1947
1950
1956
1949
1959
1959
1959
1959
1942
1932
1942
1965
1947
1944
1951
1949
1952
1958
1958
1958
1949
1944
1944
1937
1940
1943
1952
1952
1952
1952
1949
1944
1951
1951
1954
1948
1950
1950
1950
1979
1941
1950
1946
1945
1943
1943
1939
1942
1937
1940
1940
1959
1961
1952
1934
1946
1941
1952
1933
1943
1940
1943
1940
1935
1945
1946
1943
1972
1962
1945
1939
1934
1948
1952
1952
1936
1936
1939
1940
1963
1963
1946
1944
1953
1935
1941
1926
1933
1950
1935
1935
1950
1960
1948
1948
1947
1944
1953
1944
1947
1952
1951
1959
1964
1969
1942
1946
1955
1948
1950
1952
1955
1956
1944
1939
1943
1943
1951
1938
1948
1943
1943
1949
1951
1943
1950
1943
1946
1943
1942
1942
1942
1952
1962
1961
1932
1947
1942
1950
1945
1947
1955
1953
1952
1939
1939
1939
1945
1945
1945
1933
1944
1943
1951
1949
1945
1939
1947
1941
1950
1965
1971
1965
1963
1943
1947
1950
1958
1956
1955
1933
1931
1956
1951
1943
1946
1943
1930
1930
1930
1960
1941
1937
1967
1974
1965
1959
1956
1953
1947
1937
1944
1956
1954
1947
1956
1941
1937
1937
1951
1951
1951
1937
1943
1943
1941
1954
1957
1954
1942
1942
1950
1946
1952
1946
1955
1949
1944
1953
1950
1943
1947
1954
1954
1954
1960
1962
1956
1935
1947
1946
1946
1937
1946
1942
1964
1964
1971
1972
1943
1946
1950
1949
1957
1940
1952
1947
1947
1947
1948
1949
1945
1944
1935
1933
1947
1940
1954
1951
1949
1955
1942
1959
1964
1945
1932
1935
1955
1945
1957
1949
1949
1940
1940
1948
1953
1953
1939
1948
1948
1938
1954
1945
1937
1950
1954
1950
1952
1954
1957
1958
1960
1950
1952
1954
1956
1939
1944
1944
1940
1948
1958
1946
1965
1943
1948
1952
1962
1959
1963
1937
1937
1935
1946
1945
1957
1949
1944
1942
1938
1946
1946
1946
1949
1941
1942
1947
1940
1944
1934
1951
1951
1951
1951
1945
1943
1951
1969
1957
1967
1950
1961
1937
1942
1936
1947
1928
1931
1950
1939
1945
1952
1950
1950
1956
1959
1942
1957
1965
1947
1947
1949
1939
1944
1939
1945
1952
1955
1957
1955
1942
1959
1963
1936
1942
1941
1945
1937
1951
1956
1950
1944
1957
1946
1944
1944
1948
1948
1944
1944
1938
1942
1949
1941
1941
1950
1950
1950
1958
1960
1952
1954
1947
1940
1939
1940
1943
1956
1958
1961
1951
1949
1948
1957
1948
1962
1964
1961
1964
1938
1938
1948
1951
1957
1946
1946
1959
1927
1964
1958
1956
1956
1932
1942
1968
1963
1963
1953
1954
1945
1967
1972
1963
1950
1950
1950
1949
1948
1948
1960
1955
1941
1949
1946
1936
1937
1956
1969
1967
1959
1962
1956
1941
1950
1932
1932
1971
1970
1964
1955
1959
1958
1960
1960
1960
1960
1951
1950
1945
1966
1946
1960
1944
1954
1947
1937
1956
1936
1948
1956
1953
1948
1922
1922
1942
1955
1945
1949
1955
1938
1938
1938
1938
1938
1943
1960
1963
1958
1959
1931
1939
1936
1934
1935
1935
1946
1949
1956
1944
1967
1960
1953
1964
1962
1957
1943
1957
1945
1962
1961
1942
1948
1942
1957
1957
1952
1957
1954
1952
1941
1940
1950
1935
1940
1943
1942
1955
1958
1951
1943
1944
1948
1954
1939
1939
1939
1940
1941
1934
1935
1936
1956
1956
1943
1943
1939
1947
1957
1942
1944
1946
1937
1937
1955
1952
1940
1949
1945
1947
1952
1944
1935
1949
1933
1961
1950
1940
1953
1948
1936
1940
1952
1940
1959
1951
1943
1940
1936
1952
1952
1949
1946
1961
1952
1952
1951
1945
1955
1946
1954
1947
1934
1947
1935
1946
1954
1949
1962
1950
1953
1966
1950
1947
1935
1950
1941
1951
1938
1957
1966
1965
1960
1961
1927
1940
1952
1952
1952
1952
1945
1953
1954
1947
1947
1947
1947
1952
1942
1942
1942
1952
1952
1961
1961
1961
1945
1945
1940
1945
1947
1951
1959
1948
1946
1942
1947
1942
1943
1957
1970
1969
1941
1941
1946
1941
1941
1941
1941
1942
1941
1952
1947
1947
1949
1950
1954
1953
1957
1953
1936
1933
1968
1968
1946
1948
1957
1947
1963
1960
1961
1961
1949
1970
1954
1965
1950
1972
1968
1943
1943
1946
1953
1946
1950
1950
1952
1949
1947
1950
1947
1944
1954
1953
1951
1946
1940
1938
1959
1945
1948
1957
1960
1962
1962
1951
1956
1947
1940
1946
1946
1943
1942
1949
1945
1942
1950
1951
1946
1947
1934
1939
1953
1959
1961
1944
1944
1952
1954
1949
1949
1943
1941
1939
1939
1939
1957
1955
1956
1941
1948
1953
1952
1955
1954
1949
1949
1943
1943
1943
1952
1952
1942
1942
1942
1951
1952
1948
1953
1949
1938
1944
1947
1947
1943
1949
1949
1951
1953
1953
1953
1959
1950
1951
1950
1954
1954
1954
1954
1967
1964
1941
1948
1942
1969
1972
1963
1956
1958
1955
1930
1940
1938
1940
1939
1946
1940
1943
1952
1961
1947
1934
1936
1942
1944
1946
1945
1939
1935
1940
1936
1930
1960
1957
1959
1953
1953
1953
1953
1957
1957
1938
1930
1950
1950
1951
1971
1973
1973
1952
1952
1952
1952
1952
1938
1937
1941
1944
1939
1933
1934
1947
1945
1945
1946
1942
1936
1944
1954
1955
1960
1953
1953
1971
1980
1946
1947
1941
1954
1949
1952
1963
1954
1940
1947
1938
1948
1954
1959
1955
1942
1939
1941
1939
1933
1960
1971
1968
1951
1932
1951
1941
1954
1951
1951
1951
1958
1943
1947
1933
1966
1945
1944
1946
1947
1943
1954
1960
1941
1946
1951
1943
1953
1954
1950
1946
1949
1959
1953
1951
1940
1960
1962
1967
1952
1950
1950
1934
1945
1962
1962
1962
1952
1952
1953
1968
1964
1946
1946
1946
1962
1945
1945
1945
1945
1959
1940
1938
1943
1956
1947
1965
1940
1957
1948
1935
1950
1961
1952
1946
1945
1935
1952
1955
1962
1931
1946
1949
1951
1954
1942
1954
1949
1944
1948
1943
1943
1946
1949
1930
1931
1928
1944
1932
1943
1950
1953
1956
1954
1948
1939
1941
1941
1973
1952
1935
1949
1934
1953
1952
1937
1939
1936
1933
1947
1947
1960
1945
1939
1969
1957
1956
1950
1957
1944
1946
1942
1939
1957
1969
1943
1943
1946
1944
1955
1941
1946
1951
1942
1949
1958
1968
1963
1947
1947
1954
1946
1964
1931
1948
1940
1959
1964
1947
1933
1957
1926
1927
1930
1973
1939
1939
1940
1954
1955
1958
1952
1938
1953
1953
1953
1954
1963
1942
1942
1941
1944
1940
1940
1959
1967
1961
1965
1943
1942
1942
1946
1944
1940
1946
1947
1942
1963
1961
1945
1954
1955
1967
1955
1948
1951
1945
1966
1962
1962
1958
1943
1952
1954
1957
1938
1938
1938
1950
1947
1964
1964
1960
1944
1944
1944
1937
1938
1963
1949
1961
1974
1965
1967
1945
1949
1956
1948
1950
1950
1950
1950
1944
1951
1957
1966
1959
1969
1949
1949
1981
1974
1952
1949
1955
1956
1956
1957
1941
1935
1944
1943
1938
1946
1939
1939
1962
1930
1938
1928
1938
1944
1951
1947
1958
1945
1950
1944
1950
1933
1936
1940
1940
1938
1943
1943
1939
1939
1939
1942
1937
1945
1943
1944
1948
1956
1933
1959
1956
1934
1941
1939
1951
1948
1939
1950
1959
1956
1956
1947
1953
1948
1953
1950
1948
1952
1951
1939
1949
1940
1947
1962
1946
1939
1942
1951
1946
1957
1954
1943
1968
1952
1949
1946
1973
1964
1976
1954
1949
1943
1945
1946
1954
1956
1947
1941
1953
1951
1951
1951
1950
1963
1963
1963
1953
1954
1948
1934
1951
1945
1947
1948
1948
1944
1941
1940
1949
1949
1945
1951
1949
1957
1963
1960
1953
1934
1943
1937
1945
1954
1954
1939
1940
1941
1937
1940
1940
1943
1963
1967
1962
1954
1940
1944
1949
1949
1949
1940
1947
1947
1960
1948
1944
1947
1948
1948
1954
1954
1947
1947
1947
1944
1944
1935
1936
1936
1946
1937
1945
1945
1953
1949
1962
1968
1935
1945
1965
1955
1942
1947
1948
1951
1951
1951
1951
1951
1945
1949
1956
1945
1943
1950
1939
1964
1964
1964
1961
1952
1943
1941
1946
1949
1948
1935
1939
1981
1986
1978
1972
1956
1946
1951
1944
1950
1943
1942
1942
1941
1951
1944
1953
1941
1952
1941
1939
1961
1952
1955
1947
1961
1948
1948
1954
1957
1956
1951
1945
1947
1940
1943
1943
1942
1950
1941
1944
1958
1949
1958
1949
1956
1952
1948
1956
1954
1943
1957
1946
1943
1951
1943
1940
1927
1952
1945
1943
1943
1955
1942
1957
1952
1952
1949
1951
1958
1952
1970
1973
1947
1947
1947
1950
1947
1939
1963
1952
1946
1946
1946
1962
1944
1942
1954
1955
1962
1959
1959
1950
1950
1950
1950
1957
1950
1953
1957
1935
1927
1936
1956
1952
1951
1956
1962
1945
1941
1943
1963
1964
1957
1948
1954
1947
1944
1945
1960
1954
1970
1955
1964
1964
1956
1970
1966
1960
1955
1955
1942
1934
1933
1954
1944
1943
1945
1951
1951
1955
1965
1952
1933
1945
1937
1935
1948
1958
1951
1952
1945
1943
1956
1947
1941
1959
1955
1946
1944
1954
1949
1953
1958
1966
1933
1946
1936
1934
1957
1957
1950
1952
1952
1952
1954
1940
1942
1949
1955
1947
1956
1949
1931
1935
1941
1928
1936
1949
1945
1959
1947
1939
1950
1944
1943
1945
1939
1962
1959
1952
1952
1961
1957
1957
1963
1951
1951
1951
1953
1944
1935
1942
1950
1947
1954
1959
1959
1957
1947
1944
1951
1947
1945
1943
1970
1974
1958
1964
1937
1939
1934
1966
1968
1966
1967
1966
1951
1943
1943
1946
1961
1952
1958
1945
1935
1947
1949
1938
1948
1944
1957
1962
1963
1950
1960
1965
1968
1967
1968
1947
1941
1942
1938
1943
1954
1955
1943
1944
1953
1945
1941
1942
1950
1958
1933
1950
1964
1957
1953
1948
1953
1953
1964
1960
1948
1948
1964
1939
1946
1960
1942
1942
1944
1963
1964
1948
1944
1964
1980
1967
1962
1970
1943
1942
1946
1952
1952
1952
1972
1972
1974
1950
1954
1954
1954
1948
1949
1957
1941
1934
1939
1958
1951
1964
1957
1961
1941
1948
1940
1937
1940
1942
1943
1957
1955
1958
1965
1972
1941
1957
1945
1942
1931
1934
1939
1935
1936
1962
1951
1946
1943
1951
1957
1959
1944
1946
1946
1944
1942
1945
1943
1950
1952
1951
1935
1954
1957
1949
1947
1953
1938
1949
1946
1947
1946
1938
1942
1946
1940
1947
1945
1945
1939
1936
1939
1948
1966
1962
1934
1936
1943
1952
1943
1951
1951
1951
1950
1943
1938
1947
1950
1958
1959
1957
1969
1932
1959
1970
1954
1934
1930
1955
1946
1950
1951
1954
1968
1961
1969
1952
1952
1945
1954
1937
1948
1954
1951
1943
1944
1940
1936
1932
1953
1964
1962
1948
1945
1940
1969
1959
1961
1949
1945
1934
1934
1943
1938
1949
1953
1968
1968
1950
1947
1947
1953
1951
1957
1956
1956
1938
1947
1954
1956
1955
1956
1945
1940
1940
1940
1947
1952
1949
1946
1951
1944
1957
1954
1936
1953
1944
1944
1944
1954
1945
1940
1942
1957
1949
1950
1962
1941
1959
1950
1945
1949
1957
1943
1948
1944
1961
1961
1959
1960
1945
1942
1946
1958
1963
1954
1968
1970
1959
1950
1946
1945
1953
1954
1958
1975
1974
1953
1951
1954
1947
1941
1943
1945
1941
1940
1940
1950
1941
1940
1946
1943
1949
1945
1952
1951
1951
1952
1947
1951
1948
1948
1956
1959
1949
1949
1943
1946
1954
1961
1961
1948
1947
1955
1944
1946
1945
1938
1935
1951
1945
1952
1954
1954
1954
1954
1942
1951
1942
1952
1951
1941
1950
1950
1953
1944
1956
1950
1959
1952
1956
1957
1952
1951
1951
1954
1951
1951
1966
1966
1947
1940
1945
1957
1950
1941
1941
1942
1956
1948
1952
1942
1949
1941
1957
1956
1957
1948
1959
1946
1951
1945
1941
1952
1947
1941
1957
1951
1942
1940
1945
1949
1952
1949
1951
1948
1964
1960
1960
1965
1957
1946
1937
1954
1936
1940
1937
1940
1934
1975
1962
1968
1967
1958
1935
1935
1937
1944
1940
1945
1943
1943
1969
1969
1973
1973
1958
1950
1950
1949
1955
1944
1952
1947
1945
1945
1945
1945
1934
1941
1941
1947
1942
1952
1951
1956
1947
1940
1939
1950
1957
1952
1954
1973
1951
1955
1943
1955
1971
1958
1943
1943
1960
1954
1952
1959
1931
1955
1955
1951
1960
1952
1935
1940
1944
1969
1962
1970
1935
1929
1946
1935
1959
1944
1939
1944
1949
1962
1962
1965
1944
1940
1963
1963
1951
1947
1961
1960
1958
1957
1955
1957
1964
1967
1964
1952
1946
1946
1939
1953
1942
1938
1941
1958
1958
1951
1958
1949
1942
1940
1947
1953
1941
1941
1941
1957
1958
1946
1954
1930
1923
1944
1952
1958
1931
1942
1954
1950
1951
1953
1952
1955
1955
1948
1952
1952
1952
1947
1933
1948
1954
1954
1949
1955
1960
1948
1938
1938
1943
1947
1960
1959
1938
1954
1954
1957
1943
1938
1947
1941
1950
1958
1950
1958
1948
1952
1945
1945
1945
1947
1943
1952
1955
1947
1946
1944
1932
1942
1939
1941
1933
1944
1941
1933
1931
1934
1950
1950
1941
1946
1947
1946
1942
1947
1951
1948
1966
1955
1945
1959
1956
1952
1938
1956
1947
1948
1935
1936
1944
1958
1951
1948
1957
1944
1936
1952
1961
1962
1956
1956
1956
1953
1948
1940
1936
1931
1937
1942
1954
1954
1953
1953
1955
1954
1952
1959
1949
1947
1945
1944
1939
1944
1946
1948
1940
1944
1960
1944
1957
1955
1939
1939
1940
1950
1941
1950
1956
1946
1942
1943
1946
1945
1947
1946
1943
1965
1970
1940
1959
1961
1955
1948
1952
1971
1948
1947
1933
1948
1941
1956
1966
1962
1951
1950
1946
1947
1940
1971
1941
1942
1962
1960
1954
1942
1945
1955
1950
1937
1945
1945
1940
1948
1971
1965
1942
1948
1946
1954
1945
1954
1951
1940
1940
1946
1947
1957
1934
1940
1944
1947
1933
1952
1952
1950
1957
1938
1938
1938
1950
1950
1983
1972
1957
1946
1950
1951
1968
1939
1950
1941
1942
1958
1948
1948
1945
1945
1974
1973
1952
1951
1953
1951
1940
1937
1940
1958
1963
1962
1952
1947
1948
1961
1956
1948
1966
1960
1949
1942
1938
1970
1961
1960
1972
1949
1940
1954
1956
1966
1936
1947
1960
1952
1951
1947
1949
1956
1956
1945
1937
1941
1941
1941
1953
1963
1943
1943
1956
1959
1955
1960
1940
1940
1953
1956
1960
1937
1943
1958
1953
1962
1959
1961
1961
1945
1961
1939
1939
1945
1942
1942
1946
1946
1946
1957
1957
1959
1957
1949
1949
1949
1949
1948
1948
1938
1938
1948
1962
1946
1961
1943
1957
1956
1955
1941
1943
1937
1941
1945
1947
1948
1948
1940
1940
1953
1947
1952
1957
1946
1942
1934
1947
1955
1963
1955
1964
1966
1957
1962
1949
1949
1935
1935
1936
1936
1965
1965
1965
1965
1956
1948
1952
1957
1961
1959
1970
1969
1941
1944
1952
1958
1963
1951
1947
1950
1953
1948
1950
1954
1954
1928
1941
1937
1943
1949
1956
1941
1959
1955
1946
1953
1953
1943
1943
1957
1943
1951
1947
1947
1951
1942
1944
1957
1964
1950
1954
1946
1952
1938
1936
1945
1957
1949
1944
1946
1947
1943
1946
1951
1943
1961
1953
1960
1953
1961
1944
1943
1953
1948
1956
1943
1947
1958
1949
1954
1942
1945
1937
1945
1937
1948
1935
1938
1960
1945
1954
1961
1942
1951
1953
1940
1945
1946
1947
1945
1943
1944
1944
1942
1943
1934
1942
1950
1936
1953
1973
1944
1944
1941
1941
1949
1955
1948
1947
1935
1951
1951
1939
1946
1950
1948
1945
1959
1943
1946
1952
1937
1950
1939
1938
1943
1932
1953
1955
1953
1955
1970
1958
1960
1942
1933
1938
1941
1942
1961
1968
1948
1961
1961
1951
1959
1959
1970
1970
1940
1956
1950
1937
1947
1936
1956
1948
1945
1944
1948
1947
1964
1950
1952
1947
1947
1947
1947
1947
1947
1955
1955
1950
1932
1950
1938
1934
1960
1946
1943
1939
1949
1954
1949
1946
1950
1937
1949
1962
1958
1955
1943
1943
1943
1941
1949
1936
1948
1957
1951
1951
1939
1950
1948
1944
1952
1959
1956
1961
1946
1948
1966
1953
1968
1945
1938
1936
1952
1948
1956
1948
1964
1963
1957
1961
1942
1951
1948
1943
1953
1938
1952
1955
1948
1944
1937
1942
1939
1948
1941
1946
1957
1948
1948
1948
1948
1952
1959
1956
1945
1940
1940
1940
1940
1947
1956
1942
1943
1939
1941
1936
1939
1942
1952
1945
1949
1935
1940
1953
1957
1949
1958
1954
1951
1943
1948
1949
1941
1954
1953
1945
1951
1932
1946
1945
1940
1947
1948
1947
1938
1936
1953
1958
1943
1950
1960
1956
1951
1951
1959
1935
1944
1946
1968
1971
1952
1941
1950
1938
1944
1959
1959
1959
1959
1946
1946
1949
1944
1951
1941
1932
1939
1947
1940
1941
1932
1936
1939
1941
1941
1947
1947
1947
1939
1940
1945
1958
1945
1941
1966
1954
1952
1951
1952
1951
1946
1940
1950
1953
1951
1932
1945
1943
1939
1959
1942
1942
1941
1955
1955
1955
1940
1941
1929
1936
1941
1934
1939
1937
1950
1932
1934
1933
1944
1956
1947
1967
1958
1975
1968
1936
1943
1930
1938
1945
1944
1954
1935
1969
1963
1938
1933
1929
1950
1950
1952
1950
1938
1938
1944
1954
1963
1942
1932
1949
1935
1960
1960
1969
1935
1932
1941
1944
1949
1941
1954
1956
1965
1961
1963
1953
1941
1944
1943
1946
1953
1957
1948
1962
1958
1951
1950
1950
1964
1933
1933
1961
1956
1962
1946
1955
1943
1958
1967
1951
1956
1954
1952
1950
1944
1945
1950
1948
1948
1936
1930
1944
1945
1944
1951
1935
1935
1950
1944
1956
1960
1930
1944
1956
1944
1955
1958
1950
1946
1961
1942
1952
1948
1951
1951
1945
1951
1957
1952
1955
1950
1958
1945
1932
1945
1956
1949
1942
1951
1942
1953
1947
1950
1959
1966
1940
1954
1961
1954
1955
1941
1945
1935
1942
1940
1940
1943
1947
1967
1954
1961
1961
1940
1944
1935
1935
1939
1936
1935
1954
1956
1937
1935
1955
1951
1938
1932
1933
1943
1952
1949
1945
1947
1950
1939
1954
1969
1961
1950
1954
1946
1935
1937
1962
1959
1949
1946
1944
1958
1946
1953
1950
1954
1959
1951
1951
1933
1936
1958
1954
1954
1957
1968
1953
1952
1963
1945
1946
1967
1968
1963
1967
1952
1948
1948
1942
1946
1934
1945
1940
1944
1946
1949
1948
1944
1952
1954
1963
1951
1946
1952
1943
1937
1945
1966
1968
1958
1956
1953
1959
1942
1942
1951
1940
1941
1948
1949
1955
1958
1940
1931
1961
1932
1929
1942
1941
1935
1974
1937
1940
1940
1972
1952
1952
1952
1946
1961
1961
1961
1973
1970
1973
1945
1957
1939
1963
1951
1949
1953
1954
1968
1940
1944
1947
1956
1956
1946
1953
1952
1958
1951
1965
1963
1967
1965
1953
1955
1953
1957
1955
1948
1958
1956
1954
1950
1961
1955
1961
1938
1958
1945
1958
1951
1957
1948
1942
1954
1952
1942
1939
1945
1947
1955
1963
1958
1943
1935
1935
1951
1940
1966
1960
1969
1948
1944
1944
1944
1944
1944
1947
1939
1936
1945
1946
1946
1946
1946
1946
1944
1943
1951
1943
1939
1938
1956
1956
1948
1948
1958
1949
1969
1955
1956
1940
1941
1953
1953
1950
1939
1941
1943
1946
1950
1959
1962
1956
1952
1957
1943
1966
1952
1959
1939
1940
1937
1951
1933
1951
1951
1947
1947
1940
1940
1951
1946
1941
1945
1930
1937
1931
1962
1948
1950
1942
1934
1937
1945
1952
1945
1954
1940
1939
1927
1940
1946
1946
1950
1935
1938
1945
1942
1956
1969
1966
1949
1940
1938
1937
1956
1941
1967
1946
1946
1935
1955
1950
1950
1953
1951
1951
1945
1951
1958
1949
1956
1947
1953
1957
1953
1950
1958
1952
1954
1956
1956
1945
1938
1949
1945
1965
1957
1955
1942
1947
1947
1947
1947
1947
1953
1949
1936
1930
1945
1948
1950
1948
1961
1957
1930
1930
1937
1944
1937
1958
1950
1946
1959
1957
1957
1936
1954
1947
1957
1950
1951
1947
1947
1935
1942
1954
1953
1954
1965
1957
1950
1944
1960
1933
1935
1938
1941
1928
1928
1944
1955
1939
1953
1950
1937
1942
1943
1937
1942
1958
1963
1952
1959
1951
1959
1944
1946
1955
1946
1940
1944
1946
1936
1946
1954
1949
1946
1940
1939
1941
1947
1939
1954
1946
1945
1953
1948
1960
1951
1948
1932
1942
1943
1954
1933
1951
1934
1937
1946
1950
1956
1955
1955
1934
1937
1951
1951
1936
1946
1937
1941
1934
1936
1933
1956
1943
1940
1949
1939
1947
1944
1954
1947
1941
1937
1944
1959
1943
1947
1949
1949
1949
1949
1949
1938
1958
1946
1951
1932
1941
1941
1947
1956
1938
1942
1936
1940
1953
1958
1961
1947
1949
1960
1962
1962
1972
1943
1938
1953
1941
1937
1930
1953
1973
1953
1942
1929
1947
1958
1940
1941
1951
1946
1953
1953
1958
1945
1953
1943
1956
1943
1948
1955
1961
1937
1939
1937
1945
1956
1956
1933
1931
1944
1941
1937
1929
1948
1958
1948
1947
1947
1952
1952
1940
1950
1934
1934
1957
1957
1957
1948
1953
1938
1933
1939
1944
1958
1947
1957
1973
1939
1940
1943
1943
1939
1939
1957
1944
1947
1956
1959
1942
1938
1946
1930
1929
1955
1956
1966
1933
1953
1954
1958
1953
1953
1957
1961
1964
1947
1944
1948
1958
1955
1953
1950
1937
1954
1931
1931
1937
1955
1944
1938
1954
1956
1943
1935
1943
1953
1962
1964
1945
1936
1942
1934
1963
1957
1960
1950
1951
1958
1969
1970
1939
1943
1937
1945
1954
1949
1949
1949
1949
1943
1938
1929
1929
1955
1961
1971
1949
1939
1951
1950
1945
1943
1954
1953
1957
1947
1949
1949
1964
1959
1939
1955
1947
1945
1949
1959
1945
1947
1959
1964
1939
1937
1939
1935
1939
1960
1958
1962
1951
1965
1967
1947
1944
1950
1959
1950
1948
1950
1949
1952
1938
1951
1932
1938
1950
1940
1957
1957
1937
1939
1955
1956
1968
1968
1963
1970
1920
1954
1959
1964
1965
1972
1970
1960
1967
1971
1951
1965
1948
1945
1953
1946
1970
1951
1951
1941
1941
1941
1945
1946
1949
1955
1931
1935
1941
1948
1948
1952
1952
1948
1943
1951
1945
1945
1943
1940
1962
1966
1957
1956
1957
1952
1955
1949
1958
1963
1956
1954
1948
1950
1957
1962
1962
1957
1952
1962
1964
1940
1938
1934
1939
1943
1947
1943
1938
1938
1938
1952
1952
1958
1960
1950
1955
1958
1952
1934
1939
1964
1928
1937
1960
1960
1962
1959
1950
1955
1961
1964
1947
1963
1958
1952
1965
1952
1940
1935
1940
1933
1949
1949
1943
1954
1939
1943
1943
1938
1934
1934
1932
1981
1945
1952
1951
1952
1964
1938
1951
1959
1947
1952
1941
1941
1942
1960
1952
1946
1957
1950
1949
1937
1951
1949
1960
1940
1946
1957
1926
1929
1948
1947
1948
1933
1927
1944
1952
1951
1953
1960
1944
1934
1932
1943
1932
1936
1937
1937
1950
1947
1959
1959
1961
1957
1928
1932
1940
1938
1937
1952
1946
1953
1953
1951
1953
1953
1953
1953
1948
1948
1951
1929
1957
1952
1941
1935
1935
1942
1934
1936
1952
1951
1949
1944
1972
1981
1941
1941
1948
1955
1949
1941
1946
1954
1948
1957
1939
1943
1939
1951
1951
1936
1957
1942
1934
1931
1947
1953
1946
1941
1938
1952
1941
1933
1944
1944
1944
1940
1945
1948
1934
1949
1945
1938
1942
1938
1941
1972
1937
1940
1940
1964
1966
1945
1942
1940
1945
1940
1936
1944
1955
1955
1940
1954
1952
1955
1957
1959
1946
1940
1941
1944
1954
1957
1955
1953
1962
1956
1942
1949
1947
1950
1954
1956
1944
1945
1963
1944
1945
1940
1941
1962
1962
1971
1970
1959
1971
1953
1953
1947
1948
1947
1944
1940
1948
1951
1944
1944
1945
1940
1937
1949
1958
1959
1942
1942
1942
1942
1942
1936
1951
1960
1962
1960
1963
1944
1933
1949
1946
1961
1951
1960
1947
1948
1948
1943
1931
1944
1931
1950
1946
1947
1945
1942
1952
1945
1942
1946
1938
1941
1934
1947
1942
1935
1944
1947
1946
1931
1938
1969
1966
1962
1964
1965
1955
1957
1941
1943
1939
1946
1933
1959
1959
1959
1959
1976
1976
1952
1933
1947
1953
1941
1945
1942
1938
1948
1948
1932
1948
1960
1973
1972
1941
1941
1937
1947
1950
1951
1946
1955
1962
1948
1971
1974
1965
1944
1951
1934
1936
1955
1942
1955
1956
1955
1963
1937
1938
1947
1945
1942
1941
1947
1942
1938
1935
1943
1944
1942
1953
1946
1942
1950
1938
1941
1950
1952
1949
1950
1937
1937
1944
1957
1947
1947
1951
1947
1948
1943
1948
1937
1941
1945
1945
1939
1954
1954
1959
1964
1950
1943
1933
1948
1946
1947
1949
1942
1961
1954
1954
1955
1946
1966
1951
1935
1940
1935
1951
1955
1941
1939
1948
1943
1943
1943
1963
1952
1964
1961
1962
1958
1962
1955
1951
1954
1926
1934
1946
1960
1947
1949
1948
1945
1952
1943
1951
1942
1943
1942
1959
1959
1938
1935
1947
1954
1961
1945
1943
1950
1956
1953
1953
1946
1946
1957
1952
1965
1950
1944
1943
1939
1949
1938
1938
1950
1954
1948
1949
1943
1957
1945
1943
1942
1941
1948
1956
1931
1963
1959
1948
1945
1949
1949
1952
1939
1951
1953
1945
1949
1957
1952
1956
1945
1943
1946
1951
1943
1931
1939
1967
1975
1946
1933
1936
1937
1946
1970
1976
1958
1950
1947
1955
1958
1957
1946
1953
1941
1941
1940
1956
1963
1969
1973
1958
1951
1935
1939
1941
1965
1967
1957
1957
1957
1937
1959
1959
1961
1960
1960
1961
1953
1961
1958
1934
1961
1960
1970
1972
1947
1952
1934
1947
1947
1946
1953
1946
1941
1925
1940
1924
1958
1942
1950
1955
1949
1954
1958
1957
1965
1970
1944
1949
1941
1939
1939
1948
1940
1940
1955
1967
1937
1932
1948
1944
1953
1945
1934
1936
1954
1952
1957
1942
1943
1943
1957
1954
1944
1947
1947
1953
1951
1949
1943
1957
1950
1947
1947
1951
1948
1950
1946
1950
1949
1943
1948
1943
1943
1952
1952
1952
1955
1935
1938
1938
1948
1959
1959
1956
1956
1956
1956
1956
1956
1937
1946
1947
1943
1957
1946
1946
1943
1947
1947
1940
1940
1939
1939
1944
1949
1948
1948
1945
1949
1949
1947
1943
1948
1950
1955
1939
1935
1935
1935
1948
1948
1944
1952
1965
1952
1935
1940
1960
1955
1959
1959
1943
1939
1932
1939
1952
1957
1962
1955
1950
1956
1946
1942
1940
1942
1947
1944
1944
1951
1942
1940
1949
1947
1950
1947
1945
1943
1954
1937
1955
1960
1956
1947
1954
1946
1950
1967
1962
1940
1939
1937
1935
1935
1947
1947
1939
1936
1931
1935
1940
1933
1944
1944
1946
1943
1950
1935
1936
1952
1964
1954
1947
1948
1941
1935
1941
1960
1960
1960
1947
1951
1949
1944
1947
1947
1939
1957
1957
1969
1965
1936
1934
1932
1944
1934
1950
1946
1944
1944
1951
1945
1946
1942
1937
1939
1959
1957
1946
1961
1954
1968
1959
1965
1961
1960
1959
1945
1945
1957
1958
1933
1944
1938
1940
1937
1932
1953
1955
1950
1949
1946
1950
1938
1951
1951
1953
1948
1975
1948
1951
1942
1941
1941
1938
1937
1937
1955
1958
1958
1951
1940
1946
1938
1938
1938
1954
1964
1957
1950
1955
1970
1974
1941
1941
1949
1941
1963
1952
1954
1962
1956
1960
1940
1934
1944
1945
1961
1958
1948
1936
1944
1948
1936
1947
1954
1949
1958
1950
1944
1949
1945
1939
1938
1944
1967
1968
1976
1971
1971
1944
1944
1948
1944
1938
1954
1963
1958
1964
1944
1961
1959
1938
1938
1938
1965
1969
1959
1959
1959
1965
1965
1965
1930
1950
1957
1968
1960
1947
1960
1952
1962
1969
1967
1962
1951
1952
1960
1947
1966
1951
1949
1934
1938
1933
1944
1964
1950
1954
1957
1954
1943
1943
1953
1953
1953
1935
1940
1949
1949
1953
1949
1948
1965
1956
1968
1955
1956
1944
1948
1965
1971
1970
1960
1957
1948
1948
1952
1946
1955
1954
1949
1938
1949
1935
1936
1941
1939
1941
1941
1932
1939
1949
1963
1944
1946
1948
1939
1959
1952
1954
1942
1955
1968
1960
1954
1954
1942
1942
1942
1942
1942
1951
1951
1953
1946
1942
1936
1943
1952
1968
1945
1945
1939
1965
1955
1953
1953
1953
1945
1944
1930
1938
1943
1961
1950
1961
1951
1953
1948
1949
1945
1945
1952
1960
1960
1973
1946
1948
1948
1959
1969
1955
1934
1934
1966
1950
1946
1959
1947
1958
1948
1963
1951
1940
1927
1948
1949
1957
1956
1962
1960
1957
1945
1941
1945
1966
1957
1952
1940
1940
1940
1940
1951
1943
1955
1951
1946
1930
1931
1956
1967
1955
1952
1960
1957
1948
1952
1947
1947
1961
1979
1945
1945
1945
1947
1947
1947
1936
1936
1936
1936
1956
1950
1957
1947
1928
1955
1955
1947
1959
1970
1959
1940
1941
1934
1942
1942
1947
1952
1958
1946
1943
1939
1947
1953
1953
1941
1942
1940
1950
1953
1954
1945
1943
1980
1965
1966
1967
1947
1947
1957
1960
1965
1956
1934
1931
1947
1949
1958
1958
1958
1946
1934
1943
1975
1960
1940
1947
1947
1948
1947
1937
1965
1953
1937
1957
1953
1931
1955
1951
1936
1925
1944
1936
1936
1944
1955
1972
1951
1947
1976
1973
1963
1962
1965
1961
1962
1955
1942
1935
1956
1952
1953
1947
1947
1947
1948
1947
1944
1959
1945
1945
1956
1928
1925
1941
1939
1956
1944
1956
1965
1939
1940
1938
1956
1941
1950
1936
1935
1932
1941
1944
1960
1947
1945
1958
1960
1949
1970
1976
1948
1957
1949
1949
1949
1949
1949
1949
1939
1944
1935
1936
1950
1941
1934
1961
1962
1939
1940
1951
1952
1952
1949
1941
1954
1954
1945
1946
1949
1970
1970
1974
1970
1931
1945
1932
1950
1953
1945
1948
1937
1956
1948
1948
1948
1953
1953
1953
1953
1953
1960
1963
1950
1950
1953
1957
1957
1936
1962
1930
1933
1958
1958
1947
1947
1950
1950
1950
1948
1933
1950
1953
1948
1937
1940
1938
1944
1946
1936
1941
1949
1949
1952
1952
1944
1933
1937
1947
1961
1963
1957
1950
1966
1971
1951
1944
1943
1954
1935
1946
1932
1965
1965
1947
1947
1933
1952
1956
1958
1951
1956
1958
1942
1946
1940
1948
1948
1946
1951
1941
1934
1942
1947
1948
1956
1947
1949
1949
1940
1944
1920
1933
1944
1936
1942
1950
1950
1940
1956
1968
1956
1970
1954
1951
1944
1940
1951
1942
1946
1960
1956
1939
1939
1949
1949
1967
1978
1968
1957
1960
1959
1946
1942
1962
1938
1950
1936
1967
1972
1942
1970
1974
1944
1944
1944
1935
1937
1948
1938
1954
1947
1954
1935
1944
1957
1967
1949
1953
1965
1949
1948
1965
1976
1972
1970
1949
1942
1946
1950
1947
1934
1935
1942
1936
1950
1940
1947
1951
1958
1949
1960
1942
1953
1949
1958
1943
1934
1945
1955
1956
1937
1943
1945
1933
1937
1951
1961
1952
1940
1947
1951
1946
1938
1950
1955
1954
1959
1955
1955
1945
1944
1944
1952
1957
1951
1956
1956
1936
1938
1947
1964
1956
1954
1952
1950
1947
1959
1944
1939
1947
1956
1932
1967
1967
1961
1937
1937
1941
1945
1950
1950
1950
1960
1944
1939
1939
1941
1965
1965
1930
1942
1956
1949
1982
1962
1953
1942
1943
1953
1953
1940
1944
1937
1949
1946
1941
1941
1939
1945
1955
1955
1962
1952
1941
1948
1936
1947
1947
1949
1957
1965
1962
1945
1944
1940
1945
1933
1940
1936
1940
1942
1956
1959
1953
1956
1954
1954
1947
1946
1965
1965
1939
1937
1953
1952
1958
1952
1944
1947
1951
1945
1954
1952
1948
1963
1959
1956
1943
1932
1964
1958
1967
1940
1946
1961
1961
1960
1951
1950
1958
1942
1945
1949
1954
1946
1944
1944
1944
1944
1936
1936
1936
1949
1950
1939
1948
1943
1943
1942
1929
1929
1956
1952
1949
1951
1948
1955
1949
1947
1950
1949
1949
1945
1948
1948
1948
1958
1953
1951
1947
1966
1966
1957
1950
1960
1961
1954
1959
1961
1952
1958
1967
1961
1955
1939
1951
1957
1953
1973
1948
1935
1932
1956
1945
1975
1982
1983
1939
1938
1936
1940
1940
1940
1940
1940
1940
1949
1943
1956
1936
1934
1937
1932
1951
1951
1951
1930
1964
1943
1944
1945
1948
1954
1944
1963
1958
1932
1952
1947
1943
1944
1938
1953
1941
1941
1942
1949
1948
1944
1941
1937
1948
1956
1945
1942
1943
1949
1933
1946
1946
1962
1937
1944
1945
1946
1944
1944
1944
1947
1947
1955
1961
1940
1949
1940
1942
1949
1948
1943
1948
1946
1948
1954
1952
1954
1957
1952
1942
1936
1958
1958
1958
1958
1954
1955
1963
1954
1956
1952
1945
1951
1960
1963
1957
1944
1951
1964
1942
1940
1950
1935
1945
1945
1944
1949
1958
1944
1939
1945
1935
1961
1953
1963
1955
1952
1940
1945
1955
1939
1939
1939
1960
1932
1934
1943
1953
1953
1944
1950
1945
1939
1952
1942
1941
1957
1958
1940
1936
1927
1954
1955
1952
1955
1955
1951
1953
1952
1982
1974
1982
1942
1933
1933
1938
1935
1936
1932
1933
1932
1939
1939
1939
1939
1960
1940
1956
1938
1938
1938
1961
1961
1940
1945
1949
1936
1936
1929
1953
1954
1957
1950
1954
1950
1935
1945
1947
1953
1937
1938
1932
1965
1949
1943
1945
1932
1935
1943
1955
1945
1934
1936
1929
1947
1956
1956
1956
1944
1944
1944
1948
1935
1933
1932
1938
1950
1943
1951
1939
1942
1961
1968
1960
1973
1965
1938
1959
1944
1936
1950
1952
1940
1935
1935
1943
1953
1971
1969
1949
1952
1943
1940
1933
1933
1937
1934
1949
1942
1943
1955
1961
1953
1957
1956
1952
1933
1941
1930
1933
1954
1946
1949
1953
1957
1948
1948
1947
1944
1955
1952
1955
1955
1949
1957
1954
1950
1946
1946
1955
1952
1952
1964
1950
1943
1945
1936
1972
1971
1939
1939
1942
1967
1951
1947
1936
1953
1953
1943
1941
1940
1944
1947
1938
1951
1951
1941
1944
1944
1952
1945
1956
1952
1949
1959
1951
1953
1958
1957
1945
1941
1943
1948
1952
1938
1950
1945
1944
1929
1945
1942
1947
1950
1952
1959
1958
1941
1948
1948
1952
1947
1943
1963
1956
1948
1950
1944
1947
1958
1944
1943
1948
1949
1953
1945
1953
1946
1938
1953
1953
1966
1954
1949
1948
1948
1948
1940
1954
1946
1950
1944
1951
1947
1944
1943
1950
1944
1961
1949
1950
1946
1943
1954
1954
1954
1954
1948
1961
1954
1940
1944
1937
1943
1952
1952
1948
1944
1948
1939
1939
1939
1939
1936
1945
1942
1956
1952
1953
1949
1943
1940
1940
1944
1932
1948
1943
1946
1955
1943
1952
1940
1944
1944
1935
1948
1951
1949
1956
1943
1944
1945
1945
1951
1932
1932
1932
1936
1954
1942
1933
1936
1942
1956
1933
1958
1932
1942
1948
1951
1935
1941
1942
1950
1944
1949
1975
1964
1976
1953
1962
1956
1952
1945
1934
1931
1958
1945
1947
1948
1954
1939
1941
1933
1932
1952
1949
1951
1951
1951
1951
1940
1953
1946
1953
1953
1955
1949
1949
1938
1938
1938
1951
1944
1948
1948
1948
1948
1955
1947
1940
1944
1948
1937
1944
1939
1962
1955
1963
1959
1951
1948
1957
1947
1958
1943
1943
1943
1944
1950
1950
1959
1951
1948
1954
1949
1949
1953
1953
1951
1951
1951
1951
1937
1937
1939
1938
1938
1945
1948
1942
1941
1950
1943
1941
1959
1956
1941
1945
1957
1955
1950
1958
1954
1944
1929
1943
1943
1954
1958
1955
1945
1955
1952
1935
1951
1955
1941
1932
1934
1954
1959
1952
1958
1958
1943
1949
1941
1953
1959
1954
1952
1941
1950
1940
1946
1953
1959
1949
1952
1952
1946
1951
1950
1940
1945
1956
1937
1939
1944
1945
1968
1967
1967
1951
1929
1929
1929
1929
1941
1951
1947
1947
1944
1940
1943
1940
1949
1939
1950
1941
1939
1941
1930
1934
1934
1943
1952
1954
1950
1948
1943
1947
1956
1949
1957
1958
1943
1950
1943
1948
1949
1949
1943
1933
1943
1950
1959
1959
1936
1939
1942
1941
1926
1931
1934
1949
1955
1966
1955
1957
1953
1963
1936
1936
1938
1948
1954
1945
1945
1937
1955
1957
1956
1950
1954
1953
1953
1953
1953
1939
1939
1939
1933
1948
1962
1960
1953
1955
1953
1957
1947
1934
1936
1952
1944
1949
1960
1955
1951
1955
1955
1957
1951
1946
1946
1946
1947
1936
1936
1936
1942
1945
1954
1952
1949
1956
1947
1945
1957
1943
1960
1960
1951
1937
1958
1933
1927
1944
1940
1935
1934
1960
1940
1947
1942
1955
1950
1958
1957
1957
1957
1931
1937
1948
1941
1954
1960
1956
1940
1948
1951
1957
1957
1950
1944
1944
1944
1953
1950
1959
1947
1940
1935
1933
1938
1950
1941
1938
1956
1956
1956
1945
1942
1954
1944
1944
1952
1943
1944
1946
1961
1960
1937
1948
1946
1955
1947
1943
1940
1944
1944
1953
1943
1953
1960
1937
1944
1953
1948
1946
1945
1949
1935
1935
1935
1940
1935
1942
1942
1949
1964
1949
1949
1942
1943
1933
1948
1953
1956
1952
1965
1964
1943
1943
1943
1946
1947
1950
1932
1931
1955
1949
1948
1944
1954
1946
1948
1956
1948
1939
1957
1945
1955
1947
1942
1952
1953
1967
1965
1959
1949
1951
1945
1954
1948
1938
1946
1958
1948
1946
1958
1951
1944
1955
1944
1946
1954
1957
1956
1946
1957
1946
1947
1935
1975
1962
1955
1954
1941
1942
1943
1945
1949
1932
1969
1954
1948
1958
1946
1934
1946
1957
1954
1936
1945
1945
1937
1943
1946
1942
1946
1937
1940
1940
1941
1954
1949
1964
1964
1965
1946
1947
1949
1959
1956
1941
1954
1950
1953
1945
1948
1949
1940
1944
1947
1949
1970
1958
1955
1951
1927
1927
1927
1927
1942
1944
1956
1959
1962
1956
1956
1938
1950
1953
1962
1960
1955
1955
1943
1943
1938
1939
1964
1955
1954
1955
1951
1959
1950
1950
1941
1941
1952
1947
1955
1941
1952
1949
1935
1949
1946
1950
1937
1940
1961
1961
1943
1946
1946
1956
1956
1950
1944
1954
1940
1940
1941
1944
1942
1942
1939
1938
1946
1946
1946
1946
1937
1946
1959
1941
1937
1952
1939
1944
1936
1947
1962
1955
1940
1951
1956
1952
1950
1952
1959
1952
1944
1948
1959
1949
1952
1949
1950
1961
1950
1955
1968
1956
1966
1940
1962
1953
1953
1950
1949
1954
1958
1955
1955
1943
1955
1952
1941
1940
1940
1952
1963
1939
1939
1948
1938
1947
1945
1950
1949
1946
1949
1935
1935
1939
1949
1942
1947
1947
1950
1947
1954
1946
1955
1948
1948
1960
1951
1953
1962
1960
1940
1940
1946
1942
1940
1941
1943
1946
1942
1949
1945
1958
1943
1942
1952
1934
1930
1928
1947
1953
1951
1952
1941
1951
1943
1960
1951
1964
1940
1944
1938
1930
1932
1935
1946
1931
1951
1935
1944
1943
1957
1957
1949
1948
1957
1950
1940
1940
1945
1942
1960
1954
1953
1956
1953
1963
1943
1944
1943
1952
1944
1950
1941
1950
1947
1948
1947
1953
1957
1948
1954
1965
1954
1954
1953
1960
1965
1957
1943
1936
1955
1954
1963
1957
1958
1948
1948
1940
1953
1952
1950
1945
1955
1948
1941
1936
1936
1942
1936
1941
1936
1949
1948
1947
1947
1953
1955
1946
1957
1941
1947
1953
1952
1946
1946
1946
1946
1941
1948
1935
1936
1943
1944
1944
1950
1951
1942
1951
1948
1942
1945
1950
1952
1948
1957
1957
1954
1945
1944
1954
1938
1955
1963
1957
1957
1954
1964
1967
1959
1940
1940
1940
1952
1947
1949
1950
1953
1949
1949
1941
1938
1953
1949
1955
1961
1943
1943
1944
1934
1934
1935
1938
1934
1934
1940
1940
1951
1945
1957
1942
1946
1946
1946
1946
1946
1936
1940
1938
1939
1946
1946
1943
1938
1951
1950
1949
1942
1938
1935
1959
1948
1944
1946
1952
1945
1956
1949
1951
1947
1954
1959
1959
1977
1959
1951
1950
1952
1959
1946
1958
1950
1952
1947
1949
1948
1955
1939
1944
1940
1940
1944
1940
1929
1934
1929
1941
1940
1954
1949
1948
1948
1942
1956
1950
1951
1957
1955
1939
1954
1956
1945
1936
1941
1940
1947
1933
1948
1962
1967
1944
1948
1945
1945
1945
1954
1956
1956
1960
1973
1971
1973
1937
1938
1942
1933
1955
1949
1953
1948
1936
1961
1936
1941
1944
1948
1946
1935
1944
1944
1953
1952
1953
1946
1939
1964
1942
1950
1949
1948
1951
1944
1964
1966
1957
1945
1957
1940
1948
1937
1951
1947
1953
1946
1949
1944
1944
1943
1944
1953
1948
1956
1948
1944
1949
1945
1940
1952
1945
1949
1949
1949
1942
1953
1947
1947
1951
1966
1971
1959
1958
1945
1939
1947
1948
1950
1936
1936
1952
1948
1943
1946
1960
1951
1943
1944
1948
1944
1936
1942
1947
1938
1938
1966
1960
1958
1937
1934
1937
1942
1947
1947
1942
1960
1967
1949
1950
1957
1945
1942
1955
1948
1949
1949
1949
1939
1939
1939
1958
1947
1958
1953
1948
1961
1952
1950
1945
1945
1953
1951
1961
1965
1959
1943
1946
1951
1946
1956
1956
1956
1964
1960
1945
1947
1942
1949
1940
1944
1942
1951
1940
1947
1949
1949
1958
1956
1948
1933
1940
1952
1959
1962
1954
1954
1957
1954
1954
1950
1947
1956
1962
1957
1966
1964
1938
1959
1964
1942
1954
1958
1955
1956
1949
1963
1955
1960
1947
1963
1929
1949
1954
1942
1950
1945
1957
1959
1966
1961
1959
1955
1963
1947
1933
1938
1949
1942
1933
1944
1950
1953
1947
1954
1947
1947
1943
1937
1950
1937
1945
1941
1933
1958
1937
1937
1953
1958
1959
1954
1950
1949
1949
1944
1940
1959
1956
1954
1960
1939
1936
1947
1960
1966
1950
1952
1938
1938
1938
1940
1951
1949
1942
1942
1938
1940
1937
1959
1962
1954
1962
1956
1941
1947
1950
1942
1948
1948
1941
1937
1945
1945
1959
1966
1944
1935
1941
1956
1956
1953
1947
1947
1958
1935
1944
1937
1937
1946
1946
1946
1946
1951
1951
1951
1948
1952
1954
1936
1937
1944
1945
1951
1944
1948
1954
1940
1942
1941
1941
1946
1940
1948
1938
1941
1959
1950
1942
1938
1959
1957
1950
1944
1944
1947
1947
1943
1951
1961
1960
1953
1946
1937
1956
1960
1960
1946
1945
1951
1950
1950
1950
1950
1950
1944
1949
1950
1959
1941
1941
1941
1942
1952
1948
1946
1953
1943
1954
1951
1941
1954
1945
1942
1942
1953
1957
1968
1946
1948
1942
1942
1951
1959
1948
1947
1947
1960
1944
1947
1944
1961
1955
1944
1946
1951
1946
1946
1956
1955
1951
1955
1967
1945
1961
1962
1945
1950
1961
1957
1947
1945
1956
1952
1957
1944
1939
1942
1943
1943
1951
1957
1953
1945
1955
1949
1954
1951
1948
1955
1953
1944
1941
1942
1946
1950
1940
1946
1960
1955
1969
1965
1949
1949
1937
1945
1951
1955
1958
1960
1953
1957
1943
1959
1943
1941
1940
1940
1929
1929
1957
1966
1965
1972
1962
1966
1937
1953
1951
1948
1948
1947
1951
1945
1953
1948
1949
1950
1951
1957
1950
1939
1940
1944
1942
1935
1931
1949
1958
1965
1937
1944
1955
1950
1949
1935
1947
1936
1951
1957
1935
1943
1941
1939
1945
1949
1943
1936
1952
1952
1947
1943
1945
1947
1956
1946
1951
1942
1960
1946
1936
1958
1951
1953
1957
1953
1953
1953
1953
1958
1960
1949
1932
1930
1937
1941
1948
1938
1936
1960
1947
1956
1936
1936
1965
1962
1956
1942
1954
1933
1935
1942
1948
1970
1971
1974
1955
1950
1963
1952
1951
1957
1955
1963
1952
1948
1937
1940
1947
1939
1956
1941
1929
1943
1944
1931
1931
1941
1958
1955
1946
1955
1957
1945
1942
1941
1940
1958
1946
1947
1949
1949
1958
1969
1944
1947
1945
1946
1965
1966
1939
1945
1951
1949
1952
1954
1960
1960
1952
1951
1948
1943
1945
1966
1962
1955
1952
1954
1954
1954
1954
1954
1944
1960
1948
1954
1947
1957
1958
1959
1966
1942
1955
1946
1938
1937
1955
1949
1950
1955
1956
1964
1960
1955
1955
1956
1968
1938
1941
1950
1960
1955
1957
1941
1953
1960
1965
1961
1934
1960
1953
1950
1971
1962
1952
1964
1950
1950
1946
1947
1954
1960
1952
1950
1954
1940
1946
1944
1939
1943
1941
1946
1951
1950
1963
1937
1933
1947
1947
1957
1956
1958
1965
1959
1946
1948
1943
1946
1952
1937
1941
1946
1941
1942
1950
1947
1964
1952
1961
1949
1947
1951
1936
1972
1955
1964
1958
1956
1938
1943
1955
1966
1946
1942
1948
1944
1953
1945
1938
1949
1949
1948
1955
1941
1955
1960
1949
1947
1958
1964
1952
1943
1964
1937
1937
1937
1942
1946
1942
1946
1961
1954
1953
1945
1952
1961
1943
1946
1940
1947
1943
1940
1940
1946
1947
1962
1946
1954
1949
1964
1953
1954
1955
1949
1943
1934
1938
1944
1953
1942
1952
1952
1960
1950
1954
1947
1929
1933
1937
1930
1946
1977
1945
1945
1959
1961
1962
1958
1950
1951
1972
1960
1976
1944
1942
1938
1948
1948
1940
1936
1947
1939
1939
1933
1956
1942
1944
1949
1951
1950
1960
1962
1947
1939
1955
1944
1958
1956
1954
1954
1947
1934
1950
1967
1958
1951
1939
1953
1942
1948
1948
1955
1943
1949
1939
1952
1952
1939
1945
1952
1960
1952
1949
1938
1942
1948
1959
1952
1970
1972
1977
1953
1945
1938
1938
1938
1938
1938
1938
1942
1966
1966
1966
1957
1957
1959
1949
1945
1955
1959
1950
1950
1949
1951
1959
1946
1939
1952
1954
1953
1950
1941
1954
1954
1953
1953
1954
1947
1954
1943
1946
1958
1958
1940
1940
1948
1950
1944
1944
1964
1964
1946
1946
1946
1946
1946
1944
1944
1939
1951
1944
1955
1943
1958
1947
1942
1947
1940
1942
1942
1942
1942
1942
1965
1947
1944
1953
1938
1932
1953
1953
1948
1948
1948
1951
1948
1960
1959
1946
1936
1943
1954
1954
1953
1949
1951
1961
1953
1944
1946
1939
1940
1940
1935
1936
1937
1959
1964
1960
1950
1945
1951
1952
1952
1942
1939
1937
1950
1957
1947
1942
1943
1946
1947
1947
1947
1946
1946
1940
1962
1958
1954
1962
1960
1956
1950
1948
1953
1960
1950
1945
1944
1937
1941
1949
1963
1957
1954
1945
1949
1950
1938
1948
1946
1947
1943
1938
1945
1949
1950
1938
1941
1942
1948
1957
1953
1953
1968
1940
1948
1952
1954
1951
1962
1959
1955
1957
1956
1958
1938
1946
1946
1940
1943
1946
1946
1948
1960
1954
1944
1944
1944
1944
1939
1939
1960
1955
1952
1948
1942
1936
1942
1947
1949
1945
1954
1949
1940
1938
1930
1931
1931
1939
1944
1957
1944
1953
1937
1937
1940
1945
1948
1940
1947
1940
1940
1937
1932
1948
1962
1962
1973
1971
1952
1937
1942
1940
1947
1949
1940
1968
1958
1955
1942
1945
1948
1945
1942
1945
1955
1947
1950
1955
1947
1940
1941
1950
1950
1950
1950
1947
1951
1952
1963
1956
1965
1953
1939
1945
1945
1949
1944
1946
1950
1943
1944
1944
1941
1941
1938
1938
1954
1958
1927
1965
1948
1944
1947
1949
1950
1957
1957
1957
1934
1942
1965
1958
1957
1956
1956
1950
1946
1956
1935
1933
1941
1940
1946
1943
1944
1949
1933
1937
1945
1948
1946
1940
1957
1957
1965
1953
1941
1954
1953
1949
1955
1941
1943
1934
1934
1951
1948
1949
1953
1952
1953
1944
1947
1962
1949
1963
1956
1947
1950
1951
1950
1950
1952
1958
1949
1953
1950
1959
1940
1965
1960
1944
1952
1961
1942
1952
1940
1941
1940
1948
1933
1931
1953
1941
1934
1940
1950
1944
1956
1958
1943
1945
1947
1949
1942
1940
1947
1930
1947
1957
1952
1960
1966
1952
1950
1950
1938
1947
1942
1962
1949
1954
1964
1943
1930
1944
1939
1943
1939
1941
1941
1941
1941
1941
1942
1953
1946
1955
1941
1955
1943
1946
1962
1962
1942
1944
1945
1961
1964
1950
1948
1943
1952
1944
1944
1948
1944
1944
1946
1940
1942
1948
1936
1938
1942
1946
1946
1941
1941
1952
1951
1955
1953
1964
1948
1955
1941
1946
1948
1958
1968
1965
1940
1953
1953
1968
1977
1970
1971
1967
1972
1968
1966
1955
1958
1932
1950
1955
1946
1946
1942
1943
1938
1943
1949
1938
1948
1940
1949
1947
1954
1947
1945
1944
1953
1946
1955
1961
1945
1944
1935
1935
1935
1951
1948
1943
1942
1956
1953
1951
1960
1963
1971
1971
1958
1969
1968
1965
1966
1943
1941
1948
1954
1951
1952
1957
1975
1961
1960
1956
1947
1944
1950
1948
1946
1958
1957
1952
1948
1958
1955
1960
1963
1940
1942
1948
1949
1947
1949
1948
1936
1931
1951
1946
1952
1943
1943
1939
1949
1940
1957
1948
1937
1950
1947
1939
1944
1957
1948
1946
1939
1940
1950
1939
1941
1957
1938
1942
1948
1941
1942
1952
1954
1954
1947
1939
1950
1945
1946
1947
1949
1945
1951
1942
1942
1937
1957
1938
1938
1969
1969
1950
1941
1950
1957
1947
1957
1954
1953
1942
1943
1940
1940
1932
1932
1946
1943
1956
1958
1955
1937
1940
1945
1942
1950
1954
1948
1945
1958
1955
1944
1952
1951
1943
1952
1953
1944
1959
1956
1948
1936
1942
1939
1946
1947
1951
1943
1947
1948
1943
1975
1951
1951
1951
1958
1951
1945
1945
1946
1948
1964
1969
1957
1953
1939
1947
1943
1943
1961
1957
1950
1953
1942
1947
1949
1954
1950
1953
1948
1948
1963
1953
1935
1941
1956
1958
1965
1966
1954
1954
1949
1953
1968
1963
1960
1957
1955
1961
1948
1940
1947
1956
1945
1950
1958
1949
1954
1941
1954
1955
1954
1947
1942
1929
1953
1961
1964
1941
1947
1953
1943
1955
1936
1942
1932
1952
1948
1965
1957
1946
1946
1949
1945
1943
1939
1938
1942
1948
1941
1943
1953
1944
1956
1966
1948
1937
1943
1948
1946
1940
1956
1960
1956
1958
1943
1949
1939
1935
1957
1957
1953
1956
1951
1955
1950
1943
1958
1944
1944
1949
1954
1943
1940
1952
1940
1940
1943
1952
1947
1952
1959
1952
1962
1972
1946
1954
1955
1945
1957
1948
1948
1942
1943
1948
1940
1938
1937
1962
1947
1932
1948
1931
1955
1948
1952
1969
1946
1936
1944
1954
1940
1958
1934
1932
1932
1941
1944
1960
1956
1948
1941
1949
1948
1951
1941
1951
1952
1955
1958
1961
1957
1935
1941
1957
1939
1971
1932
1960
1956
1960
1939
1940
1942
1940
1940
1955
1941
1959
1952
1963
1953
1938
1937
1967
1974
1971
1970
1969
1963
1963
1963
1940
1947
1947
1948
1950
1953
1952
1953
1953
1959
1953
1951
1948
1948
1938
1945
1940
1950
1947
1951
1951
1944
1953
1952
1934
1952
1939
1951
1939
1945
1934
1941
1934
1960
1947
1955
1958
1955
1956
1959
1955
1941
1936
1954
1938
1946
1944
1952
1954
1954
1952
1943
1961
1935
1935
1947
1956
1961
1949
1949
1957
1957
1944
1952
1944
1937
1961
1950
1950
1951
1953
1958
1957
1948
1946
1960
1941
1939
1941
1951
1958
1939
1936
1935
1953
1953
1953
1953
1940
1949
1938
1938
1946
1940
1942
1943
1946
1951
1945
1945
1953
1957
1952
1953
1956
1964
1968
1946
1941
1944
1949
1940
1975
1974
1950
1947
1952
1951
1945
1944
1957
1941
1947
1940
1941
1951
1947
1943
1947
1947
1953
1950
1950
1950
1950
1951
1957
1955
1927
1958
1952
1958
1958
1958
1950
1946
1965
1958
1963
1957
1955
1963
1957
1942
1942
1954
1954
1954
1948
1955
1948
1946
1953
1947
1950
1951
1951
1955
1956
1957
1955
1942
1947
1946
1946
1943
1945
1950
1959
1959
1959
1949
1958
1958
1958
1958
1958
1958
1944
1939
1961
1964
1956
1978
1977
1949
1937
1944
1955
1944
1951
1942
1934
1937
1938
1934
1954
1965
1950
1955
1959
1958
1960
1959
1952
1964
1951
1949
1956
1932
1934
1957
1944
1957
1957
1957
1957
1955
1956
1942
1944
1953
1945
1956
1942
1948
1957
1937
1966
1948
1942
1952
1942
1941
1945
1948
1954
1946
1943
1945
1936
1957
1949
1956
1950
1948
1966
1964
1952
1951
1930
1936
1948
1940
1952
1952
1944
1940
1945
1937
1954
1957
1958
1956
1957
1963
1951
1957
1953
1958
1943
1937
1966
1939
1937
1941
1952
1947
1946
1948
1940
1936
1950
1948
1942
1960
1934
1959
1953
1955
1944
1944
1944
1942
1956
1944
1936
1937
1936
1944
1943
1944
1939
1969
1957
1941
1953
1943
1947
1949
1929
1938
1949
1940
1948
1943
1952
1951
1944
1952
1950
1942
1948
1940
1945
1945
1945
1953
1953
1948
1953
1951
1953
1949
1953
1947
1933
1935
1940
1940
1938
1946
1943
1946
1936
1937
1935
1945
1952
1965
1934
1932
1947
1954
1944
1944
1944
1954
1954
1954
1942
1950
1964
1962
1944
1935
1938
1940
1944
1946
1947
1943
1941
1955
1940
1947
1933
1938
1934
1963
1955
1933
1931
1950
1931
1933
1950
1946
1957
1948
1936
1955
1947
1940
1948
1951
1945
1944
1939
1930
1936
1932
1960
1952
1965
1954
1954
1962
1957
1958
1936
1944
1944
1945
1958
1943
1948
1948
1950
1951
1959
1959
1947
1960
1941
1945
1945
1945
1962
1940
1951
1938
1942
1957
1948
1948
1950
1944
1939
1938
1935
1971
1957
1950
1946
1958
1942
1952
1953
1962
1940
1960
1960
1954
1948
1951
1945
1951
1953
1958
1950
1938
1932
1939
1960
1951
1944
1944
1941
1958
1959
1959
1960
1967
1960
1945
1940
1943
1951
1941
1950
1947
1953
1951
1952
1938
1947
1943
1944
1944
1944
1947
1949
1935
1943
1944
1961
1950
1949
1951
1946
1947
1943
1958
1968
1950
1960
1949
1957
1951
1955
1952
1945
1964
1958
1937
1932
1932
1947
1939
1949
1958
1956
1951
1960
1959
1952
1952
1951
1952
1960
1952
1956
1949
1960
1948
1946
1940
1955
1952
1939
1963
1951
1942
1940
1948
1965
1938
1936
1938
1946
1958
1953
1945
1942
1945
1935
1940
1964
1948
1935
1936
1937
1940
1946
1946
1953
1947
1955
1953
1961
1955
1964
1957
1955
1949
1949
1961
1935
1938
1944
1945
1952
1951
1955
1942
1944
1959
1959
1960
1965
1959
1936
1942
1943
1947
1940
1937
1963
1953
1954
1942
1954
1947
1936
1951
1949
1946
1943
1937
1939
1939
1945
1969
1940
1943
1943
1950
1960
1960
1960
1960
1951
1950
1950
1947
1941
1939
1941
1939
1936
1936
1939
1941
1953
1952
1944
1951
1966
1962
1952
1949
1943
1947
1954
1938
1940
1951
1956
1937
1961
1959
1935
1932
1929
1948
1947
1947
1949
1943
1958
1958
1945
1952
1953
1941
1951
1957
1941
1949
1954
1960
1945
1945
1947
1954
1945
1962
1970
1940
1953
1953
1947
1943
1944
1942
1942
1962
1970
1938
1944
1951
1962
1954
1962
1936
1943
1952
1953
1943
1943
1952
1959
1943
1943
1944
1946
1946
1942
1952
1948
1948
1948
1946
1952
1942
1953
1958
1949
1948
1943
1947
1943
1940
1955
1952
1940
1944
1939
1940
1942
1945
1963
1959
1946
1941
1941
1945
1949
1957
1961
1958
1948
1950
1954
1948
1949
1939
1935
1964
1950
1948
1952
1961
1966
1960
1959
1939
1944
1957
1953
1956
1959
1950
1946
1950
1943
1962
1945
1956
1947
1959
1946
1947
1947
1950
1951
1941
1964
1943
1954
1951
1944
1957
1942
1942
1946
1942
1948
1950
1949
1952
1957
1945
1953
1940
1950
1959
1956
1950
1938
1946
1962
1950
1933
1931
1928
1939
1939
1957
1957
1959
1942
1941
1929
1934
1947
1953
1936
1947
1955
1950
1942
1959
1965
1938
1943
1935
1948
1948
1937
1938
1945
1950
1940
1944
1944
1945
1944
1944
1946
1928
1941
1945
1945
1951
1945
1942
1944
1944
1949
1949
1961
1963
1950
1958
1966
1959
1964
1959
1946
1946
1942
1942
1942
1942
1946
1945
1937
1931
1940
1946
1942
1945
1945
1944
1966
1968
1949
1958
1945
1953
1950
1954
1954
1964
1963
1954
1962
1940
1942
1944
1941
1939
1944
1929
1944
1945
1953
1945
1948
1943
1932
1934
1956
1957
1951
1959
1945
1947
1952
1953
1949
1935
1942
1947
1940
1934
1940
1943
1944
1938
1946
1955
1968
1956
1952
1947
1947
1947
1946
1946
1962
1952
1921
1928
1962
1951
1964
1976
1944
1944
1938
1942
1946
1949
1939
1958
1957
1952
1957
1940
1948
1943
1949
1955
1948
1950
1940
1957
1956
1934
1934
1934
1946
1945
1944
1944
1941
1948
1960
1961
1941
1948
1956
1955
1949
1937
1945
1944
1952
1953
1943
1950
1950
1950
1945
1961
1949
1948
1950
1937
1946
1962
1939
1931
1957
1962
1969
1956
1960
1960
1959
1955
1953
1951
1947
1954
1942
1933
1957
1943
1942
1945
1946
1935
1942
1949
1935
1930
1945
1958
1956
1957
1951
1963
1952
1955
1941
1941
1941
1948
1956
1956
1956
1949
1942
1940
1944
1936
1943
1959
1951
1958
1959
1967
1955
1938
1956
1941
1934
1945
1933
1934
1954
1953
1956
1962
1944
1948
1944
1947
1951
1950
1950
1948
1951
1949
1949
1953
1957
1946
1953
1946
1947
1944
1944
1944
1944
1947
1952
1961
1961
1952
1947
1945
1951
1940
1958
1951
1941
1929
1951
1944
1957
1945
1957
1949
1950
1948
1947
1939
1954
1953
1940
1933
1948
1942
1939
1941
1970
1941
1952
1950
1933
1948
1966
1943
1946
1938
1950
1943
1951
1935
1940
1939
1947
1942
1935
1944
1944
1953
1947
1968
1966
1966
1962
1967
1943
1940
1943
1944
1939
1951
1952
1940
1946
1953
1953
1953
1934
1941
1954
1942
1943
1950
1954
1963
1941
1924
1931
1931
1938
1943
1941
1950
1952
1952
1954
1951
1948
1967
1976
1954
1941
1948
1945
1938
1956
1967
1967
1937
1937
1953
1948
1952
1959
1964
1949
1945
1936
1942
1951
1949
1943
1943
1952
1955
1956
1952
1952
1955
1955
1951
1939
1940
1940
1936
1956
1956
1947
1946
1936
1944
1952
1949
1945
1956
1965
1954
1949
1948
1950
1940
1940
1940
1952
1954
1958
1945
1948
1950
1949
1958
1951
1950
1945
1945
1940
1962
1959
1930
1940
1968
1945
1955
1947
1950
1945
1949
1942
1939
1939
1945
1945
1931
1970
1970
1954
1960
1954
1964
1960
1963
1961
1952
1948
1942
1941
1943
1936
1946
1941
1945
1947
1941
1963
1963
1972
1972
1972
1937
1940
1930
1944
1933
1941
1944
1949
1944
1948
1958
1944
1944
1944
1944
1943
1952
1954
1960
1960
1955
1949
1950
1959
1955
1956
1954
1951
1948
1943
1946
1943
1945
1936
1943
1943
1943
1943
1945
1947
1944
1947
1940
1950
1951
1965
1954
1947
1940
1954
1939
1951
1938
1942
1952
1958
1943
1959
1944
1947
1945
1941
1945
1943
1944
1940
1948
1941
1937
1945
1945
1944
1937
1943
1939
1957
1944
1947
1947
1947
1944
1941
1941
1937
1940
1943
1950
1951
1952
1951
1952
1952
1924
1940
1961
1964
1963
1951
1934
1937
1945
1974
1971
1958
1967
1960
1966
1938
1938
1938
1957
1961
1957
1957
1943
1956
1948
1970
1973
1969
1972
1973
1951
1959
1952
1946
1949
1937
1943
1944
1943
1943
1980
1976
1975
1947
1940
1953
1959
1936
1943
1959
1949
1945
1945
1945
1940
1936
1937
1938
1937
1926
1926
1950
1952
1952
1942
1945
1945
1953
1953
1961
1953
1952
1947
1952
1961
1971
1959
1944
1943
1938
1938
1943
1953
1955
1925
1948
1946
1959
1949
1965
1961
1949
1957
1956
1944
1956
1973
1968
1962
1953
1943
1952
1952
1952
1952
1951
1945
1966
1963
1969
1974
1966
1979
1943
1943
1945
1943
1934
1945
1952
1940
1955
1936
1944
1943
1959
1948
1941
1943
1956
1955
1949
1957
1961
1937
1937
1947
1950
1949
1944
1945
1950
1950
1949
1946
1948
1939
1943
1941
1956
1962
1942
1936
1957
1963
1962
1955
1951
1946
1936
1958
1936
1945
1935
1940
1952
1945
1946
1945
1944
1958
1948
1961
1947
1956
1959
1960
1947
1943
1942
1955
1951
1943
1945
1953
1955
1949
1952
1955
1955
1960
1948
1960
1953
1952
1952
1964
1972
1957
1949
1947
1945
1955
1963
1960
1946
1934
1949
1953
1945
1951
1955
1945
1934
1950
1938
1948
1951
1958
1947
1946
1951
1948
1937
1933
1951
1951
1941
1941
1951
1957
1946
1938
1953
1943
1941
1938
1934
1945
1945
1956
1948
1942
1939
1954
1954
1954
1950
1962
1964
1970
1955
1959
1956
1955
1948
1951
1944
1970
1944
1938
1943
1945
1947
1952
1942
1954
1959
1937
1949
1952
1954
1956
1956
1960
1952
1962
1954
1941
1938
1961
1954
1949
1954
1954
1944
1950
1950
1943
1942
1952
1959
1944
1941
1947
1936
1936
1932
1932
1931
1958
1950
1972
1960
1948
1932
1934
1932
1942
1951
1946
1946
1949
1951
1939
1939
1954
1950
1952
1953
1951
1960
1951
1952
1949
1966
1959
1968
1958
1961
1966
1956
1939
1965
1962
1953
1950
1945
1937
1948
1952
1945
1942
1952
1956
1941
1958
1942
1952
1947
1951
1947
1941
1951
1942
1944
1939
1939
1943
1947
1948
1942
1953
1950
1950
1950
1950
1937
1937
1937
1938
1955
1955
1955
1955
1955
1955
1935
1934
1941
1944
1944
1957
1962
1950
1952
1949
1937
1941
1968
1965
1942
1956
1956
1956
1956
1957
1958
1972
1978
1958
1949
1940
1947
1934
1952
1941
1948
1951
1960
1950
1957
1956
1948
1959
1959
1959
1957
1951
1946
1959
1953
1944
1941
1930
1939
1947
1948
1940
1950
1957
1963
1941
1951
1942
1933
1963
1934
1929
1952
1945
1939
1939
1939
1945
1948
1948
1955
1956
1950
1943
1945
1966
1960
1956
1957
1965
1945
1935
1945
1949
1936
1941
1941
1943
1957
1957
1954
1948
1959
1950
1933
1944
1962
1956
1938
1931
1934
1955
1952
1960
1939
1942
1932
1951
1943
1949
1945
1938
1947
1952
1956
1952
1951
1956
1954
1959
1956
1946
1934
1952
1949
1940
1947
1947
1945
1945
1949
1944
1959
1963
1966
1963
1964
1947
1946
1953
1941
1943
1952
1942
1937
1935
1963
1956
1951
1949
1947
1958
1959
1954
1934
1934
1933
1953
1946
1958
1952
1950
1952
1955
1947
1947
1951
1951
1954
1935
1952
1937
1936
1974
1965
1962
1942
1948
1937
1939
1947
1953
1946
1941
1941
1942
1957
1951
1953
1948
1956
1943
1951
1946
1946
1946
1965
1957
1952
1949
1956
1949
1944
1951
1953
1944
1952
1947
1945
1942
1949
1948
1952
1947
1941
1966
1958
1963
1949
1946
1971
1969
1974
1944
1950
1937
1935
1938
1957
1947
1961
1957
1945
1937
1951
1951
1951
1939
1931
1945
1946
1954
1954
1953
1959
1940
1933
1936
1932
1956
1955
1954
1958
1947
1947
1950
1938
1950
1950
1952
1949
1952
1952
1952
1944
1945
1939
1946
1938
1943
1948
1948
1942
1952
1954
1959
1958
1955
1956
1958
1959
1966
1944
1941
1962
1945
1950
1954
1948
1943
1941
1949
1949
1945
1948
1936
1951
1948
1950
1952
1946
1956
1961
1953
1951
1946
1940
1944
1945
1937
1952
1937
1955
1955
1962
1959
1958
1963
1962
1934
1943
1938
1932
1941
1951
1942
1945
1957
1945
1956
1955
1946
1952
1950
1940
1947
1956
1941
1951
1932
1943
1941
1938
1938
1937
1937
1952
1954
1949
1954
1955
1940
1958
1951
1944
1955
1951
1946
1946
1955
1952
1953
1953
1948
1953
1960
1952
1952
1942
1935
1942
1952
1943
1962
1952
1955
1942
1949
1948
1951
1963
1961
1953
1942
1949
1955
1942
1946
1935
1941
1944
1938
1952
1967
1957
1948
1939
1946
1944
1944
1951
1944
1953
1955
1965
1957
1954
1955
1957
1962
1953
1948
1962
1945
1951
1952
1954
1953
1959
1965
1933
1937
1943
1942
1943
1952
1946
1950
1942
1956
1964
1953
1953
1947
1959
1956
1962
1934
1948
1936
1942
1945
1953
1942
1949
1953
1963
1959
1958
1951
1949
1943
1953
1956
1960
1954
1952
1951
1944
1943
1946
1963
1956
1950
1940
1942
1945
1936
1945
1950
1948
1948
1952
1961
1947
1950
1955
1946
1948
1955
1950
1962
1961
1962
1950
1967
1965
1970
1962
1957
1953
1945
1959
1955
1952
1958
1961
1960
1964
1961
1971
1955
1947
1957
1939
1952
1958
1958
1961
1937
1947
1947
1948
1955
1959
1946
1951
1955
1955
1955
1934
1954
1958
1942
1954
1950
1953
1948
1947
1948
1951
1951
1947
1956
1946
1952
1952
1952
1944
1940
1954
1951
1935
1946
1951
1948
1960
1947
1948
1935
1945
1951
1943
1941
1952
1958
1957
1955
1948
1948
1948
1948
1952
1955
1958
1944
1943
1938
1935
1937
1944
1959
1958
1948
1945
1949
1950
1954
1954
1949
1946
1949
1952
1954
1950
1949
1937
1936
1940
1944
1932
1946
1961
1951
1945
1945
1953
1946
1948
1941
1940
1943
1959
1961
1949
1938
1940
1937
1956
1946
1945
1953
1953
1950
1953
1956
1953
1942
1953
1953
1964
1954
1957
1963
1950
1943
1948
1937
1934
1944
1944
1958
1958
1958
1958
1941
1952
1949
1949
1949
1950
1955
1950
1958
1953
1953
1949
1964
1944
1959
1936
1960
1954
1954
1954
1930
1936
1946
1943
1944
1939
1948
1947
1943
1947
1936
1943
1956
1954
1954
1957
1949
1947
1960
1936
1945
1948
1942
1956
1946
1976
1958
1948
1952
1947
1958
1958
1954
1942
1943
1947
1942
1947
1948
1959
1951
1946
1955
1953
1955
1940
1951
1948
1941
1945
1965
1944
1944
1944
1959
1962
1956
1965
1950
1937
1950
1956
1933
1942
1935
1942
1946
1962
1952
1949
1949
1948
1951
1948
1953
1953
1940
1947
1943
1953
1945
1955
1938
1944
1944
1946
1951
1955
1950
1942
1948
1965
1951
1941
1955
1944
1931
1931
1948
1938
1945
1942
1947
1948
1961
1954
1952
1943
1952
1948
1952
1953
1965
1956
1955
1959
1948
1966
1952
1964
1944
1938
1941
1940
1946
1948
1967
1967
1954
1960
1954
1952
1966
1969
1965
1966
1938
1936
1939
1946
1935
1957
1941
1947
1953
1953
1960
1954
1967
1945
1951
1949
1939
1940
1956
1934
1940
1941
1939
1944
1953
1946
1947
1958
1959
1951
1957
1951
1947
1964
1963
1961
1969
1948
1952
1955
1961
1961
1948
1949
1940
1939
1939
1939
1946
1949
1960
1960
1953
1968
1965
1963
1956
1954
1959
1953
1945
1941
1938
1933
1939
1938
1946
1948
1956
1955
1947
1940
1957
1944
1960
1956
1956
1946
1964
1964
1967
1949
1948
1956
1946
1958
1958
1958
1958
1951
1936
1958
1939
1941
1953
1978
1951
1955
1949
1941
1951
1932
1936
1963
1956
1959
1958
1952
1947
1943
1943
1943
1943
1964
1971
1962
1951
1940
1943
1946
1946
1946
1946
1946
1946
1929
1933
1953
1939
1948
1947
1931
1931
1935
1953
1952
1945
1943
1939
1940
1940
1970
1961
1973
1953
1951
1943
1943
1948
1949
1938
1938
1952
1950
1941
1945
1955
1945
1933
1946
1943
1951
1949
1947
1945
1935
1948
1938
1937
1935
1948
1941
1949
1954
1948
1945
1937
1932
1932
1936
1938
1955
1955
1938
1949
1950
1954
1949
1946
1953
1952
1948
1933
1931
1952
1941
1945
1968
1962
1969
1960
1963
1964
1951
1937
1949
1957
1960
1957
1955
1943
1941
1939
1940
1933
1957
1961
1962
1943
1945
1950
1953
1955
1939
1949
1953
1957
1959
1951
1962
1947
1933
1933
1950
1942
1942
1946
1945
1944
1943
1935
1948
1949
1956
1949
1943
1943
1940
1950
1955
1956
1962
1962
1952
1950
1950
1941
1942
1940
1937
1948
1953
1950
1949
1947
1953
1949
1946
1954
1946
1953
1952
1948
1944
1949
1942
1937
1963
1957
1958
1958
1958
1958
1956
1967
1961
1938
1939
1942
1948
1961
1949
1953
1943
1960
1945
1938
1944
1944
1953
1950
1959
1950
1946
1947
1950
1938
1937
1937
1948
1945
1942
1949
1924
1961
1954
1958
1948
1949
1943
1947
1950
1966
1949
1953
1943
1943
1952
1961
1954
1949
1950
1956
1942
1974
1969
1957
1957
1946
1960
1970
1941
1951
1950
1957
1951
1964
1958
1958
1949
1936
1958
1958
1955
1947
1947
1950
1938
1941
1940
1949
1938
1944
1949
1943
1949
1952
1944
1961
1951
1952
1947
1961
1954
1949
1950
1949
1934
1937
1942
1953
1950
1939
1956
1948
1950
1952
1950
1940
1950
1941
1946
1943
1947
1941
1946
1949
1947
1951
1951
1942
1950
1950
1951
1951
1935
1962
1931
1942
1941
1941
1941
1943
1937
1933
1936
1937
1937
1947
1965
1961
1953
1950
1937
1952
1952
1952
1946
1958
1950
1946
1962
1950
1934
1933
1933
1941
1953
1945
1940
1941
1935
1952
1942
1935
1944
1935
1967
1967
1959
1942
1940
1930
1940
1958
1958
1940
1928
1928
1934
1943
1949
1948
1948
1949
1945
1949
1951
1957
1956
1948
1958
1946
1941
1947
1939
1949
1951
1945
1946
1929
1934
1947
1936
1966
1976
1969
1956
1940
1953
1944
1945
1943
1952
1946
1945
1950
1940
1944
1945
1933
1942
1956
1931
1941
1933
1940
1961
1956
1956
1942
1942
1953
1937
1940
1938
1956
1949
1943
1933
1956
1947
1946
1951
1951
1951
1960
1945
1942
1942
1943
1944
1938
1950
1946
1953
1951
1946
1944
1934
1945
1962
1972
1955
1958
1942
1952
1957
1947
1955
1945
1943
1960
1946
1953
1945
1951
1934
1942
1947
1947
1946
1940
1952
1935
1959
1944
1939
1952
1946
1952
1951
1941
1939
1944
1934
1951
1934
1935
1957
1948
1950
1952
1962
1946
1951
1951
1963
1960
1948
1948
1948
1948
1948
1948
1939
1935
1961
1951
1942
1955
1956
1954
1944
1952
1960
1945
1952
1952
1951
1944
1945
1944
1947
1944
1964
1956
1956
1952
1939
1951
1952
1948
1956
1954
1940
1966
1965
1954
1939
1950
1956
1950
1940
1947
1951
1950
1952
1950
1947
1950
1952
1940
1934
1946
1950
1939
1936
1946
1942
1960
1950
1941
1953
1950
1945
1956
1949
1944
1968
1972
1957
1935
1931
1926
1927
1933
1968
1943
1945
1929
1944
1938
1938
1938
1941
1945
1946
1950
1948
1941
1945
1946
1943
1952
1955
1955
1946
1956
1947
1970
1938
1953
1959
1960
1950
1961
1936
1952
1948
1951
1941
1951
1952
1976
1963
1954
1953
1957
1947
1960
1947
1960
1969
1943
1952
1941
1935
1942
1947
1933
1936
1962
1956
1945
1942
1953
1951
1945
1944
1948
1951
1936
1944
1953
1944
1947
1959
1942
1942
1944
1944
1943
1945
1956
1950
1969
1948
1960
1957
1941
1941
1945
1949
1943
1972
1962
1971
1954
1933
1943
1948
1940
1951
1953
1954
1953
1951
1969
1959
1960
1953
1960
1946
1947
1950
1954
1952
1931
1947
1947
1946
1941
1944
1944
1946
1943
1960
1960
1960
1958
1952
1956
1945
1948
1948
1944
1948
1952
1945
1944
1946
1950
1948
1956
1951
1958
1947
1946
1957
1954
1940
1925
1962
1957
1953
1940
1936
1939
1933
1957
1957
1966
1969
1942
1942
1944
1959
1955
1952
1939
1949
1945
1953
1947
1946
1946
1941
1941
1952
1952
1955
1952
1944
1951
1946
1944
1963
1956
1956
1956
1956
1947
1962
1957
1959
1960
1952
1952
1948
1958
1939
1936
1952
1961
1945
1945
1941
1946
1951
1929
1931
1930
1947
1948
1944
1949
1943
1939
1932
1951
1949
1949
1943
1948
1952
1941
1950
1946
1943
1944
1946
1932
1936
1957
1961
1957
1945
1946
1950
1947
1946
1950
1949
1956
1947
1953
1962
1956
1951
1935
1943
1938
1943
1932
1942
1936
1954
1946
1954
1937
1938
1944
1940
1943
1949
1963
1945
1951
1945
1944
1939
1938
1959
1938
1948
1950
1954
1954
1951
1952
1933
1944
1945
1946
1945
1936
1940
1956
1943
1944
1951
1953
1952
1944
1957
1954
1945
1952
1951
1951
1957
1952
1954
1961
1960
1948
1956
1948
1943
1940
1958
1950
1936
1943
1936
1936
1940
1935
1935
1961
1933
1950
1959
1950
1950
1954
1954
1954
1958
1956
1964
1956
1956
1956
1944
1948
1954
1946
1955
1964
1942
1963
1955
1954
1947
1950
1957
1952
1944
1946
1944
1936
1957
1946
1959
1957
1945
1947
1957
1961
1960
1951
1947
1949
1958
1953
1946
1950
1946
1955
1945
1964
1954
1956
1961
1955
1958
1958
1958
1947
1945
1938
1935
1951
1943
1933
1949
1949
1940
1946
1948
1948
1943
1952
1959
1939
1975
1959
1974
1952
1947
1947
1937
1936
1927
1926
1952
1951
1941
1931
1929
1968
1975
1938
1947
1955
1955
1951
1944
1951
1943
1939
1953
1945
1958
1946
1949
1952
1950
1957
1944
1945
1939
1952
1944
1959
1951
1950
1962
1958
1963
1961
1968
1975
1948
1949
1948
1948
1948
1965
1940
1958
1962
1957
1947
1947
1962
1937
1953
1958
1962
1943
1943
1941
1936
1948
1953
1940
1950
1946
1945
1944
1934
1939
1940
1954
1949
1938
1946
1940
1947
1950
1973
1969
1950
1952
1943
1948
1949
1936
1944
1957
1947
1939
1951
1964
1952
1952
1956
1956
1960
1957
1959
1947
1954
1960
1955
1951
1957
1946
1933
1942
1972
1969
1972
1966
1968
1951
1945
1952
1941
1962
1953
1954
1948
1951
1957
1966
1962
1938
1955
1950
1950
1933
1961
1951
1966
1949
1947
1961
1936
1933
1935
1949
1944
1938
1936
1934
1946
1943
1943
1943
1954
1954
1954
1951
1946
1938
1959
1960
1960
1953
1957
1949
1951
1946
1954
1945
1937
1951
1949
1950
1957
1957
1955
1956
1947
1946
1950
1928
1952
1936
1937
1941
1950
1954
1955
1952
1953
1944
1944
1950
1950
1952
1932
1938
1931
1943
1935
1962
1958
1956
1939
1944
1948
1949
1945
1938
1945
1957
1949
1949
1952
1942
1943
1943
1943
1943
1954
1944
1943
1950
1939
1943
1949
1955
1952
1961
1952
1941
1942
1951
1950
1971
1975
1960
1968
1945
1958
1945
1953
1943
1942
1942
1948
1948
1948
1957
1965
1964
1961
1947
1955
1955
1953
1958
1958
1956
1933
1933
1933
1933
1943
1950
1951
1953
1948
1953
1942
1942
1943
1942
1953
1947
1938
1936
1954
1952
1961
1954
1944
1955
1950
1948
1965
1955
1950
1958
1959
1950
1947
1953
1946
1946
1947
1945
1939
1955
1965
1950
1946
1946
1947
1939
1946
1942
1953
1946
1937
1935
1940
1935
1962
1966
1963
1941
1939
1953
1952
1956
1953
1948
1941
1954
1939
1972
1957
1955
1945
1935
1951
1960
1955
1944
1954
1955
1960
1961
1944
1952
1935
1938
1932
1972
1966
1948
1947
1961
1964
1961
1954
1943
1942
1958
1958
1958
1953
1956
1957
1944
1960
1933
1939
1946
1973
1947
1952
1943
1948
1948
1935
1946
1935
1941
1936
1948
1940
1953
1949
1948
1949
1952
1956
1947
1948
1938
1938
1961
1953
1952
1952
1952
1950
1940
1949
1954
1942
1941
1939
1945
1942
1948
1945
1940
1962
1967
1946
1953
1941
1948
1948
1948
1940
1933
1941
1952
1948
1937
1959
1968
1960
1942
1963
1951
1949
1949
1949
1940
1940
1940
1954
1949
1926
1940
1962
1949
1947
1946
1954
1936
1949
1954
1952
1960
1963
1950
1950
1942
1949
1949
1943
1939
1941
1955
1948
1952
1945
1957
1946
1948
1954
1949
1947
1938
1935
1935
1948
1957
1940
1940
1951
1955
1956
1950
1951
1949
1949
1943
1947
1938
1944
1951
1954
1952
1950
1950
1971
1969
1952
1942
1952
1957
1943
1945
1951
1960
1960
1931
1941
1951
1950
1943
1950
1944
1944
1935
1942
1941
1942
1946
1941
1940
1954
1945
1945
1945
1945
1945
1954
1955
1953
1950
1950
1939
1937
1943
1944
1963
1949
1942
1950
1939
1939
1949
1934
1957
1955
1950
1950
1958
1951
1948
1949
1957
1948
1945
1958
1937
1939
1936
1954
1954
1954
1954
1954
1946
1954
1943
1941
1939
1938
1959
1953
1946
1947
1948
1937
1959
1948
1942
1950
1943
1947
1957
1933
1946
1948
1948
1952
1940
1935
1942
1947
1948
1953
1965
1964
1950
1954
1959
1953
1947
1966
1931
1939
1943
1950
1952
1951
1938
1951
1967
1947
1946
1950
1940
1954
1959
1945
1949
1949
1949
1949
1935
1945
1941
1942
1953
1944
1944
1953
1949
1934
1949
1933
1946
1960
1958
1965
1968
1942
1942
1945
1955
1963
1963
1945
1934
1943
1942
1939
1956
1956
1948
1948
1948
1943
1950
1945
1949
1948
1946
1947
1949
1950
1943
1959
1956
1956
1956
1956
1942
1945
1944
1935
1935
1939
1951
1942
1948
1951
1945
1961
1964
1964
1938
1943
1949
1950
1946
1949
1949
1944
1947
1946
1950
1942
1953
1948
1945
1943
1941
1935
1935
1939
1946
1945
1951
1958
1946
1942
1941
1940
1944
1946
1942
1950
1954
1948
1949
1943
1944
1932
1936
1936
1929
1944
1933
1940
1936
1936
1949
1940
1948
1953
1960
1969
1953
1953
1937
1943
1934
1940
1935
1948
1956
1970
1969
1940
1963
1957
1953
1946
1947
1944
1964
1953
1937
1936
1944
1954
1964
1956
1957
1952
1943
1953
1946
1948
1943
1956
1949
1971
1947
1953
1949
1948
1939
1935
1940
1949
1941
1946
1929
1926
1934
1956
1947
1947
1943
1942
1951
1952
1955
1955
1942
1962
1946
1947
1938
1952
1942
1945
1941
1948
1959
1942
1942
1942
1942
1950
1950
1948
1944
1946
1947
1933
1952
1941
1945
1941
1945
1933
1933
1942
1947
1940
1943
1955
1945
1940
1942
1937
1937
1937
1939
1950
1946
1947
1952
1948
1948
1943
1943
1949
1942
1937
1944
1946
1943
1942
1953
1938
1936
1949
1947
1936
1941
1949
1943
1969
1973
1941
1939
1961
1961
1950
1965
1955
1944
1943
1949
1957
1952
1977
1978
1959
1939
1938
1923
1939
1935
1943
1931
1944
1939
1953
1943
1938
1949
1942
1939
1938
1946
1949
1945
1939
1934
1943
1943
1941
1954
1945
1936
1945
1952
1959
1955
1948
1933
1931
1926
1952
1949
1945
1952
1935
1949
1949
1949
1949
1942
1942
1960
1954
1960
1947
1950
1945
1939
1948
1955
1948
1944
1949
1953
1956
1947
1938
1957
1959
1950
1943
1951
1963
1973
1963
1966
1960
1953
1943
1955
1951
1954
1961
1934
1944
1940
1951
1951
1942
1965
1951
1945
1943
1948
1949
1933
1932
1947
1960
1952
1945
1940
1938
1956
1959
1949
1935
1947
1942
1930
1937
1934
1947
1945
1951
1960
1940
1949
1950
1944
1959
1950
1933
1938
1948
1964
1949
1937
1958
1956
1954
1950
1939
1939
1939
1935
1938
1944
1932
1956
1950
1951
1946
1949
1933
1947
1936
1937
1955
1949
1951
1964
1958
1958
1958
1952
1949
1946
1944
1942
1942
1958
1963
1937
1955
1966
1965
1942
1951
1947
1951
1951
1940
1938
1950
1953
1942
1957
1957
1957
1971
1944
1952
1939
1946
1944
1944
1944
1941
1957
1956
1960
1958
1950
1944
1939
1953
1941
1957
1958
1950
1940
1940
1934
1952
1952
1952
1952
1952
1957
1952
1950
1958
1944
1951
1937
1953
1933
1943
1953
1941
1947
1947
1959
1961
1955
1951
1954
1951
1944
1951
1949
1951
1950
1944
1944
1955
1959
1961
1950
1940
1956
1947
1948
1944
1944
1959
1959
1958
1963
1959
1943
1943
1943
1943
1943
1947
1955
1952
1960
1952
1957
1942
1930
1935
1937
1937
1950
1947
1943
1942
1935
1940
1945
1939
1941
1947
1951
1933
1944
1970
1957
1956
1947
1955
1950
1936
1933
1939
1956
1945
1951
1956
1953
1942
1947
1944
1943
1947
1946
1947
1939
1950
1945
1941
1946
1956
1951
1962
1962
1931
1947
1940
1963
1950
1955
1946
1941
1941
1941
1941
1939
1941
1945
1954
1957
1951
1953
1953
1953
1965
1966
1935
1964
1960
1962
1952
1965
1943
1943
1954
1939
1948
1951
1953
1948
1944
1954
1949
1937
1951
1951
1951
1965
1956
1952
1954
1935
1944
1940
1943
1950
1963
1963
1963
1939
1939
1945
1959
1948
1951
1947
1951
1963
1950
1964
1974
1966
1946
1950
1956
1942
1936
1945
1945
1947
1947
1938
1938
1973
1976
1969
1953
1938
1950
1938
1961
1948
1953
1941
1942
1953
1948
1954
1944
1937
1963
1932
1927
1927
1937
1954
1950
1952
1951
1960
1952
1963
1958
1959
1953
1944
1933
1943
1936
1937
1935
1942
1934
1931
1952
1953
1953
1955
1955
1955
1955
1957
1952
1944
1954
1958
1950
1954
1957
1950
1951
1947
1942
1952
1948
1939
1944
1950
1941
1945
1944
1941
1950
1935
1949
1961
1961
1964
1952
1955
1944
1941
1941
1941
1937
1944
1951
1940
1953
1947
1951
1947
1955
1949
1946
1953
1946
1944
1939
1940
1943
1935
1935
1956
1956
1959
1941
1940
1946
1947
1953
1944
1934
1943
1938
1938
1938
1936
1941
1955
1947
1949
1941
1941
1942
1944
1953
1944
1957
1942
1941
1958
1942
1953
1957
1942
1956
1962
1954
1950
1953
1957
1950
1968
1964
1963
1956
1948
1948
1948
1939
1935
1938
1954
1958
1956
1938
1951
1956
1953
1955
1953
1937
1948
1938
1951
1964
1953
1961
1948
1946
1939
1935
1944
1944
1948
1935
1937
1944
1942
1940
1946
1947
1962
1946
1962
1947
1954
1952
1956
1965
1974
1973
1950
1937
1955
1938
1942
1944
1944
1944
1953
1957
1955
1955
1950
1946
1947
1949
1942
1938
1950
1947
1954
1947
1946
1943
1954
1937
1937
1958
1959
1930
1946
1946
1951
1949
1951
1948
1948
1948
1962
1952
1954
1948
1942
1933
1935
1940
1940
1937
1934
1937
1936
1949
1958
1975
1954
1949
1950
1946
1935
1943
1936
1935
1942
1944
1946
1953
1964
1964
1964
1954
1958
1944
1940
1949
1943
1943
1948
1948
1934
1935
1935
1941
1947
1946
1947
1938
1959
1960
1951
1949
1961
1954
1952
1947
1956
1942
1939
1936
1935
1956
1960
1939
1939
1946
1950
1938
1931
1929
1929
1948
1942
1935
1944
1930
1933
1932
1941
1948
1944
1945
1938
1947
1938
1941
1938
1945
1950
1940
1939
1948
1952
1945
1952
1952
1945
1958
1956
1943
1955
1951
1950
1951
1939
1958
1940
1944
1958
1941
1948
1952
1947
1961
1958
1942
1957
1957
1938
1929
1955
1949
1952
1938
1964
1955
1951
1944
1935
1934
1942
1961
1960
1974
1961
1938
1951
1950
1950
1957
1947
1937
1932
1939
1946
1948
1939
1950
1947
1947
1939
1949
1934
1937
1939
1931
1931
1939
1939
1943
1939
1947
1944
1939
1944
1953
1956
1956
1956
1956
1946
1944
1942
1950
1946
1965
1955
1956
1949
1947
1941
1944
1941
1949
1953
1956
1932
1935
1933
1934
1927
1943
1951
1934
1932
1932
1936
1942
1954
1956
1947
1947
1952
1976
1948
1940
1943
1947
1959
1937
1943
1937
1948
1947
1942
1951
1948
1942
1946
1947
1952
1941
1950
1977
1960
1970
1959
1949
1950
1955
1957
1957
1959
1962
1955
1936
1936
1938
1941
1945
1983
1985
1938
1952
1940
1950
1945
1950
1947
1939
1950
1947
1944
1933
1939
1936
1933
1934
1950
1951
1951
1951
1947
1960
1955
1955
1941
1939
1943
1950
1948
1946
1948
1948
1940
1939
1952
1943
1962
1956
1942
1936
1943
1953
1954
1949
1954
1949
1950
1945
1944
1944
1951
1947
1940
1936
1936
1937
1964
1944
1946
1964
1979
1954
1958
1945
1943
1944
1955
1956
1950
1952
1965
1965
1958
1967
1941
1945
1947
1948
1943
1945
1956
1948
1957
1951
1958
1957
1954
1944
1948
1969
1944
1951
1947
1956
1947
1950
1936
1948
1956
1953
1951
1952
1946
1964
1970
1965
1938
1937
1937
1937
1956
1960
1953
1958
1967
1973
1973
1949
1954
1952
1941
1941
1942
1941
1949
1953
1942
1951
1950
1955
1951
1942
1945
1950
1946
1936
1949
1948
1959
1945
1947
1948
1953
1953
1941
1948
1953
1937
1957
1957
1960
1965
1960
1953
1955
1952
1959
1943
1932
1943
1941
1939
1946
1951
1954
1943
1948
1943
1943
1945
1953
1948
1951
1940
1939
1938
1959
1945
1951
1956
1940
1948
1945
1959
1961
1950
1950
1949
1942
1946
1967
1958
1962
1956
1945
1949
1944
1944
1944
1944
1943
1943
1963
1957
1973
1946
1954
1938
1937
1954
1946
1954
1947
1953
1953
1950
1941
1948
1959
1958
1952
1949
1945
1953
1947
1947
1934
1941
1949
1960
1960
1958
1946
1943
1958
1969
1967
1956
1946
1943
1932
1945
1952
1949
1949
1949
1951
1951
1966
1959
1960
1955
1937
1956
1956
1956
1946
1964
1964
1964
1938
1939
1936
1935
1951
1938
1938
1936
1942
1945
1948
1951
1945
1959
1943
1940
1955
1957
1958
1950
1942
1940
1934
1945
1954
1956
1942
1964
1926
1925
1926
1938
1950
1939
1952
1938
1945
1941
1938
1950
1945
1947
1941
1945
1946
1956
1962
1959
1958
1949
1949
1950
1965
1944
1932
1951
1953
1930
1931
1957
1958
1957
1968
1959
1951
1954
1953
1958
1954
1958
1961
1936
1944
1948
1934
1937
1935
1946
1956
1945
1959
1935
1954
1952
1961
1954
1947
1951
1946
1936
1950
1953
1935
1936
1936
1934
1945
1940
1935
1954
1956
1950
1949
1948
1930
1946
1946
1939
1955
1957
1958
1955
1958
1945
1945
1945
1943
1941
1946
1948
1959
1947
1948
1949
1950
1944
1937
1931
1943
1957
1950
1949
1947
1952
1951
1954
1944
1944
1957
1961
1963
1952
1951
1969
1964
1971
1961
1930
1947
1940
1945
1957
1960
1954
1955
1940
1943
1943
1943
1942
1954
1954
1954
1952
1943
1932
1955
1934
1939
1958
1945
1944
1952
1929
1927
1934
1947
1931
1965
1942
1948
1940
1933
1957
1962
1964
1947
1949
1945
1942
1942
1934
1959
1954
1950
1960
1958
1957
1957
1952
1954
1965
1945
1941
1946
1955
1935
1935
1939
1946
1944
1955
1951
1945
1949
1959
1947
1947
1947
1947
1954
1952
1948
1954
1948
1948
1959
1948
1949
1952
1936
1949
1956
1960
1938
1945
1936
1954
1945
1954
1949
1939
1953
1952
1958
1945
1964
1960
1958
1967
1967
1968
1949
1946
1936
1952
1953
1958
1951
1934
1941
1958
1942
1942
1942
1939
1958
1951
1944
1948
1954
1957
1964
1951
1932
1939
1960
1960
1947
1950
1955
1958
1947
1935
1929
1931
1941
1947
1933
1940
1959
1942
1953
1941
1941
1939
1948
1945
1940
1937
1947
1945
1950
1956
1952
1958
1953
1949
1942
1942
1950
1936
1942
1942
1959
1959
1959
1932
1946
1945
1948
1950
1950
1952
1961
1947
1947
1947
1926
1951
1954
1940
1946
1953
1958
1945
1942
1949
1942
1946
1955
1942
1933
1946
1935
1947
1938
1938
1938
1938
1955
1950
1955
1957
1960
1941
1943
1943
1950
1945
1958
1955
1964
1963
1943
1954
1945
1954
1964
1946
1957
1949
1959
1941
1956
1949
1949
1949
1951
1947
1941
1949
1952
1956
1950
1951
1951
1943
1946
1951
1956
1941
1947
1939
1955
1955
1959
1959
1954
1956
1942
1934
1960
1952
1932
1965
1951
1953
1951
1946
1931
1941
1941
1939
1943
1951
1945
1962
1965
1966
1966
1971
1943
1943
1957
1936
1944
1948
1953
1960
1952
1937
1946
1939
1939
1939
1939
1939
1944
1960
1956
1941
1933
1941
1944
1951
1934
1946
1961
1959
1963
1946
1939
1944
1944
1938
1951
1953
1952
1945
1972
1963
1954
1956
1952
1961
1952
1946
1934
1946
1936
1945
1925
1937
1954
1954
1944
1954
1949
1953
1959
1949
1949
1942
1942
1958
1958
1959
1958
1957
1941
1954
1944
1931
1937
1934
1937
1930
1930
1935
1931
1934
1938
1951
1955
1958
1939
1939
1939
1939
1950
1944
1945
1956
1946
1943
1944
1948
1950
1954
1954
1964
1931
1934
1932
1937
1941
1941
1939
1961
1962
1940
1957
1950
1963
1943
1947
1943
1943
1953
1952
1963
1963
1963
1944
1942
1944
1942
1950
1946
1933
1950
1940
1932
1938
1936
1944
1947
1961
1953
1953
1942
1945
1943
1938
1966
1946
1946
1949
1946
1950
1959
1942
1943
1947
1963
1970
1968
1951
1943
1964
1946
1945
1951
1936
1943
1937
1932
1949
1947
1965
1946
1952
1949
1934
1934
1934
1934
1934
1947
1947
1955
1954
1951
1951
1967
1957
1963
1938
1946
1956
1956
1956
1956
1939
1939
1943
1948
1952
1944
1939
1935
1935
1947
1937
1942
1944
1933
1935
1945
1938
1941
1940
1950
1946
1948
1948
1935
1931
1938
1935
1934
1953
1938
1961
1946
1949
1942
1975
1968
1968
1938
1940
1938
1938
1938
1942
1939
1951
1949
1949
1943
1951
1954
1946
1946
1941
1928
1936
1949
1946
1939
1941
1952
1928
1924
1956
1957
1950
1952
1944
1940
1942
1949
1951
1951
1951
1943
1943
1945
1935
1945
1950
1949
1949
1949
1949
1948
1948
1948
1948
1935
1935
1951
1957
1973
1936
1927
1942
1944
1937
1943
1950
1966
1958
1948
1942
1942
1942
1942
1946
1941
1948
1959
1959
1953
1948
1943
1951
1951
1951
1944
1948
1942
1950
1940
1937
1946
1938
1975
1966
1956
1944
1947
1957
1947
1946
1946
1967
1961
1956
1964
1964
1947
1944
1945
1951
1944
1942
1938
1942
1942
1942
1965
1954
1960
1962
1963
1951
1969
1947
1941
1955
1946
1935
1970
1956
1955
1944
1943
1946
1940
1944
1952
1938
1947
1943
1949
1950
1945
1952
1944
1938
1959
1960
1944
1944
1937
1943
1949
1940
1947
1951
1945
1945
1947
1946
1949
1951
1949
1943
1942
1932
1943
1940
1954
1954
1945
1941
1953
1954
1972
1971
1971
1957
1938
1950
1949
1945
1957
1954
1951
1951
1945
1952
1951
1946
1970
1949
1949
1940
1947
1962
1940
1939
1962
1958
1941
1941
1944
1952
1949
1936
1945
1950
1952
1945
1939
1940
1938
1932
1948
1951
1945
1945
1936
1945
1957
1960
1951
1970
1959
1952
1957
1949
1950
1950
1953
1948
1937
1945
1936
1938
1946
1961
1944
1936
1950
1960
1961
1954
1958
1938
1938
1945
1949
1948
1942
1946
1935
1935
1935
1942
1942
1959
1941
1932
1948
1948
1948
1953
1956
1959
1942
1954
1943
1941
1951
1953
1959
1950
1947
1945
1947
1949
1959
1947
1945
1948
1940
1946
1953
1941
1948
1943
1950
1948
1966
1949
1953
1953
1948
1947
1940
1949
1953
1953
1953
1927
1926
1932
1951
1956
1964
1954
1958
1966
1942
1943
1939
1940
1930
1958
1938
1955
1954
1955
1958
1958
1958
1958
1955
1944
1946
1947
1947
1946
1956
1938
1948
1956
1946
1945
1949
1946
1948
1955
1955
1955
1969
1960
1937
1950
1942
1950
1963
1931
1939
1944
1944
1950
1936
1953
1950
1959
1932
1942
1946
1958
1949
1956
1950
1974
1973
1932
1931
1945
1946
1941
1948
1950
1934
1946
1945
1938
1951
1949
1944
1949
1941
1942
1956
1945
1939
1949
1949
1949
1949
1949
1963
1946
1937
1937
1939
1949
1939
1956
1934
1944
1940
1944
1954
1947
1950
1948
1938
1943
1946
1947
1938
1942
1939
1946
1947
1955
1942
1947
1969
1960
1960
1956
1939
1940
1955
1959
1957
1954
1954
1949
1961
1961
1949
1950
1949
1951
1968
1957
1962
1937
1944
1941
1941
1941
1939
1960
1947
1941
1953
1960
1966
1958
1950
1944
1955
1963
1973
1958
1950
1949
1947
1949
1930
1933
1951
1945
1945
1938
1961
1969
1944
1949
1941
1934
1953
1966
1947
1954
1951
1954
1948
1948
1935
1935
1958
1958
1958
1958
1949
1943
1948
1948
1958
1962
1967
1938
1958
1936
1953
1953
1959
1949
1958
1947
1945
1945
1945
1955
1952
1952
1953
1954
1946
1951
1947
1943
1946
1943
1941
1944
1949
1967
1960
1964
1949
1952
1939
1936
1948
1956
1956
1956
1939
1947
1939
1940
1958
1948
1943
1949
1952
1935
1933
1940
1935
1932
1949
1957
1954
1941
1956
1955
1944
1952
1950
1944
1942
1945
1935
1946
1940
1953
1954
1951
1957
1946
1959
1954
1949
1945
1945
1946
1949
1952
1952
1938
1950
1949
1948
1947
1947
1954
1951
1954
1939
1949
1956
1950
1946
1939
1949
1954
1958
1940
1940
1940
1955
1952
1947
1942
1946
1942
1934
1951
1957
1942
1947
1959
1960
1949
1949
1952
1938
1940
1938
1938
1942
1942
1942
1949
1938
1957
1940
1941
1946
1934
1941
1932
1943
1937
1935
1945
1938
1945
1948
1965
1943
1953
1966
1960
1968
1949
1953
1949
1950
1940
1931
1933
1945
1936
1942
1933
1945
1947
1950
1958
1943
1946
1961
1953
1947
1940
1945
1948
1966
1958
1957
1959
1950
1948
1941
1955
1950
1944
1946
1955
1942
1949
1942
1945
1955
1949
1957
1948
1948
1948
1948
1948
1948
1956
1958
1954
1943
1943
1935
1946
1951
1945
1943
1954
1952
1952
1945
1955
1957
1947
1944
1947
1957
1943
1946
1948
1950
1946
1957
1962
1942
1953
1941
1945
1939
1946
1946
1954
1954
1931
1931
1932
1938
1947
1953
1944
1945
1949
1954
1938
1941
1951
1971
1966
1965
1951
1945
1941
1958
1943
1948
1950
1964
1964
1954
1953
1953
1952
1945
1942
1945
1963
1952
1961
1939
1944
1935
1949
1956
1956
1960
1958
1951
1935
1939
1948
1969
1972
1934
1937
1948
1952
1950
1955
1937
1943
1956
1948
1956
1931
1943
1936
1932
1932
1932
1933
1942
1953
1947
1942
1941
1938
1939
1955
1957
1955
1952
1956
1946
1943
1934
1929
1938
1936
1948
1958
1958
1964
1955
1938
1939
1949
1947
1937
1942
1943
1977
1966
1931
1954
1970
1964
1937
1938
1945
1945
1939
1944
1950
1941
1944
1943
1951
1955
1958
1939
1953
1946
1942
1942
1946
1942
1944
1955
1955
1955
1955
1943
1956
1951
1954
1950
1950
1945
1956
1941
1954
1954
1981
1968
1970
1976
1942
1940
1940
1942
1948
1946
1952
1941
1942
1945
1950
1939
1945
1954
1955
1946
1943
1942
1948
1950
1948
1965
1965
1949
1952
1938
1958
1946
1951
1939
1938
1942
1942
1955
1955
1955
1955
1945
1950
1954
1951
1961
1938
1936
1953
1934
1934
1934
1951
1951
1949
1949
1938
1948
1948
1951
1948
1942
1952
1938
1935
1949
1950
1946
1947
1947
1938
1941
1942
1937
1951
1945
1945
1948
1940
1957
1958
1948
1950
1957
1949
1962
1951
1966
1961
1961
1941
1947
1954
1949
1948
1936
1944
1961
1964
1938
1945
1934
1938
1951
1954
1958
1944
1949
1954
1950
1961
1949
1948
1954
1956
1947
1942
1956
1958
1949
1948
1935
1950
1942
1943
1944
1950
1954
1956
1945
1959
1954
1955
1946
1951
1960
1954
1964
1944
1946
1950
1953
1956
1926
1936
1931
1930
1928
1946
1945
1948
1944
1936
1948
1950
1954
1958
1954
1949
1949
1945
1953
1935
1944
1953
1940
1942
1948
1943
1942
1950
1942
1949
1942
1957
1956
1958
1962
1959
1969
1964
1958
1967
1945
1945
1958
1947
1947
1947
1947
1947
1947
1951
1942
1942
1953
1956
1946
1952
1950
1954
1943
1951
1951
1951
1952
1951
1951
1951
1952
1960
1938
1943
1941
1961
1946
1940
1942
1960
1949
1959
1957
1953
1940
1947
1940
1947
1947
1947
1958
1950
1949
1939
1939
1941
1952
1940
1958
1945
1956
1949
1955
1955
1945
1945
1942
1942
1951
1956
1949
1943
1953
1969
1974
1945
1949
1943
1948
1952
1943
1964
1950
1950
1961
1958
1959
1947
1952
1942
1937
1939
1943
1936
1938
1945
1946
1955
1935
1970
1936
1931
1942
1942
1956
1939
1944
1945
1959
1959
1959
1942
1930
1932
1935
1934
1955
1950
1937
1936
1944
1938
1951
1958
1940
1941
1944
1947
1945
1929
1940
1936
1943
1943
1943
1947
1942
1954
1942
1957
1942
1952
1954
1936
1933
1933
1953
1943
1944
1953
1961
1962
1950
1943
1950
1936
1930
1936
1952
1957
1934
1934
1938
1948
1960
1946
1945
1954
1958
1958
1955
1956
1956
1933
1935
1938
1938
1949
1947
1938
1938
1963
1952
1945
1960
1951
1963
1940
1959
1958
1961
1959
1946
1963
1952
1948
1956
1962
1956
1957
1959
1938
1955
1962
1961
1952
1953
1967
1936
1935
1937
1953
1949
1951
1950
1943
1933
1935
1940
1947
1940
1946
1951
1948
1945
1955
1945
1948
1947
1957
1957
1931
1964
1975
1970
1962
1938
1950
1955
1951
1953
1954
1956
1953
1950
1949
1935
1954
1948
1965
1949
1949
1954
1953
1952
1950
1954
1946
1954
1948
1939
1946
1944
1961
1961
1961
1961
1947
1954
1956
1959
1944
1941
1934
1948
1957
1964
1967
1941
1942
1949
1948
1943
1961
1951
1954
1947
1947
1948
1948
1943
1943
1940
1937
1941
1938
1938
1947
1960
1947
1951
1951
1957
1957
1935
1941
1953
1964
1944
1952
1943
1938
1949
1961
1967
1957
1940
1946
1949
1947
1947
1947
1947
1947
1947
1967
1967
1957
1960
1957
1957
1959
1966
1961
1957
1938
1946
1955
1947
1948
1949
1944
1957
1947
1948
1939
1951
1945
1946
1952
1943
1960
1943
1937
1963
1944
1950
1953
1966
1948
1935
1932
1932
1968
1945
1949
1953
1957
1957
1953
1957
1965
1935
1934
1945
1941
1939
1949
1950
1958
1944
1938
1950
1952
1970
1978
1941
1946
1956
1950
1950
1943
1947
1941
1959
1945
1953
1953
1946
1949
1957
1949
1930
1937
1944
1931
1934
1935
1950
1945
1944
1944
1952
1936
1946
1944
1961
1945
1945
1945
1947
1946
1943
1948
1942
1955
1941
1931
1931
1945
1949
1959
1947
1957
1957
1947
1939
1943
1939
1955
1942
1952
1955
1944
1951
1944
1945
1958
1946
1943
1938
1948
1956
1935
1935
1944
1935
1939
1940
1944
1947
1963
1949
1960
1938
1945
1940
1939
1949
1947
1943
1933
1944
1952
1957
1947
1958
1956
1951
1937
1935
1940
1945
1956
1957
1960
1941
1941
1941
1956
1948
1946
1946
1950
1930
1937
1938
1930
1929
1938
1945
1945
1945
1953
1957
1943
1957
1935
1953
1954
1945
1939
1955
1939
1945
1939
1956
1940
1955
1966
1956
1946
1943
1943
1943
1952
1954
1943
1943
1943
1937
1934
1936
1948
1949
1944
1948
1934
1933
1946
1942
1939
1941
1942
1961
1936
1940
1954
1954
1954
1938
1933
1933
1942
1946
1939
1947
1947
1946
1955
1953
1950
1963
1953
1963
1960
1952
1969
1960
1958
1956
1935
1962
1962
1967
1945
1950
1951
1940
1952
1958
1958
1952
1952
1957
1958
1946
1958
1952
1957
1949
1947
1944
1938
1938
1943
1928
1931
1940
1946
1936
1937
1956
1945
1966
1960
1945
1935
1945
1949
1973
1951
1947
1945
1937
1938
1929
1943
1944
1943
1952
1958
1946
1944
1944
1952
1958
1956
1936
1961
1963
1932
1947
1932
1947
1939
1975
1960
1945
1951
1945
1960
1945
1945
1950
1945
1949
1941
1932
1942
1944
1940
1945
1940
1944
1940
1946
1945
1940
1946
1948
1938
1938
1941
1950
1949
1954
1954
1941
1941
1948
1944
1952
1950
1948
1932
1943
1957
1968
1955
1954
1963
1962
1955
1945
1949
1944
1965
1958
1957
1950
1950
1952
1952
1941
1948
1950
1946
1955
1956
1950
1955
1953
1957
1940
1975
1959
1971
1947
1946
1957
1956
1949
1958
1946
1946
1958
1946
1965
1948
1970
1946
1937
1940
1943
1943
1943
1943
1950
1953
1939
1951
1951
1943
1951
1943
1932
1933
1943
1944
1945
1936
1942
1944
1946
1951
1947
1955
1947
1969
1962
1945
1960
1946
1949
1941
1948
1957
1956
1948
1941
1945
1944
1955
1946
1951
1933
1937
1936
1931
1955
1947
1940
1958
1946
1949
1944
1952
1956
1950
1951
1940
1937
1937
1956
1962
1962
1950
1946
1940
1955
1946
1957
1943
1946
1944
1952
1944
1956
1950
1946
1956
1956
1942
1960
1960
1960
1952
1942
1943
1940
1954
1944
1949
1945
1939
1948
1944
1948
1949
1934
1932
1938
1937
1962
1958
1958
1958
1953
1945
1946
1944
1944
1940
1945
1944
1944
1953
1953
1931
1939
1941
1937
1947
1948
1972
1970
1965
1955
1950
1946
1949
1938
1942
1951
1948
1948
1954
1951
1949
1951
1945
1958
1946
1945
1945
1945
1967
1960
1947
1947
1951
1954
1951
1942
1942
1942
1942
1942
1979
1937
1934
1950
1948
1945
1956
1940
1942
1929
1946
1947
1939
1939
1930
1929
1942
1938
1937
1937
1934
1956
1961
1939
1950
1941
1935
1933
1932
1943
1960
1949
1955
1955
1943
1947
1946
1945
1943
1942
1955
1948
1952
1946
1929
1961
1955
1943
1951
1957
1924
1925
1946
1949
1941
1966
1962
1969
1932
1931
1928
1955
1955
1948
1944
1975
1975
1975
1975
1967
1962
1964
1961
1953
1950
1952
1943
1949
1940
1938
1951
1951
1947
1928
1946
1947
1951
1943
1947
1957
1964
1960
1963
1950
1942
1942
1944
1944
1952
1939
1945
1941
1941
1954
1937
1939
1938
1949
1960
1933
1943
1947
1953
1942
1947
1953
1947
1945
1944
1935
1946
1946
1961
1943
1962
1944
1953
1967
1955
1955
1955
1962
1955
1959
1959
1959
1959
1967
1961
1960
1942
1941
1941
1941
1944
1938
1945
1948
1944
1948
1947
1939
1942
1942
1946
1942
1947
1951
1951
1941
1941
1956
1947
1945
1946
1944
1944
1946
1947
1950
1957
1951
1947
1955
1958
1958
1945
1945
1954
1953
1956
1958
1954
1943
1954
1949
1932
1963
1951
1961
1955
1942
1937
1931
1931
1943
1947
1958
1951
1947
1948
1956
1961
1958
1944
1942
1963
1958
1943
1940
1938
1936
1960
1950
1938
1944
1955
1953
1954
1945
1947
1945
1953
1954
1963
1954
1959
1969
1970
1967
1939
1958
1943
1936
1941
1943
1942
1936
1942
1940
1941
1954
1944
1950
1938
1938
1932
1932
1939
1944
1944
1944
1948
1944
1944
1963
1952
1955
1964
1951
1954
1954
1944
1935
1941
1950
1942
1977
1939
1946
1949
1939
1943
1939
1944
1946
1943
1945
1948
1951
1937
1954
1950
1940
1949
1945
1936
1951
1942
1950
1958
1945
1945
1945
1945
1934
1948
1968
1952
1938
1932
1932
1964
1957
1959
1940
1967
1941
1941
1954
1951
1954
1978
1969
1981
1946
1948
1943
1944
1944
1944
1962
1945
1942
1954
1947
1960
1947
1956
1953
1963
1952
1943
1943
1960
1960
1939
1944
1940
1961
1963
1944
1947
1944
1954
1955
1954
1954
1954
1955
1945
1947
1946
1954
1947
1956
1963
1958
1944
1950
1941
1953
1953
1942
1944
1949
1950
1945
1943
1937
1939
1939
1938
1941
1945
1939
1947
1942
1940
1947
1942
1937
1938
1946
1963
1953
1952
1946
1938
1943
1946
1940
1948
1944
1939
1939
1953
1952
1955
1948
1940
1939
1953
1951
1945
1945
1953
1945
1956
1953
1971
1959
1955
1944
1948
1941
1940
1940
1940
1937
1953
1945
1954
1960
1961
1962
1964
1943
1943
1944
1936
1955
1953
1944
1952
1940
1954
1959
1963
1957
1945
1957
1942
1927
1943
1950
1956
1956
1946
1946
1940
1940
1966
1949
1950
1949
1961
1960
1950
1957
1950
1948
1956
1974
1949
1944
1940
1944
1938
1952
1957
1956
1958
1957
1952
1947
1944
1945
1950
1949
1942
1943
1950
1937
1950
1954
1949
1944
1952
1937
1938
1935
1941
1937
1959
1955
1953
1953
1948
1959
1955
1949
1945
1948
1948
1945
1946
1945
1944
1952
1963
1945
1955
1960
1960
1959
1970
1948
1948
1949
1943
1941
1940
1946
1945
1948
1952
1948
1944
1957
1937
1945
1937
1972
1977
1950
1943
1943
1943
1952
1942
1952
1940
1950
1955
1944
1951
1942
1944
1925
1932
1954
1955
1948
1953
1941
1944
1956
1951
1956
1946
1942
1941
1944
1943
1933
1949
1940
1946
1944
1956
1949
1964
1962
1949
1949
1950
1952
1952
1957
1957
1957
1944
1951
1953
1952
1966
1955
1934
1947
1949
1952
1960
1936
1941
1951
1958
1954
1947
1954
1948
1936
1935
1937
1938
1948
1947
1945
1945
1945
1945
1958
1957
1939
1945
1958
1959
1951
1960
1951
1961
1954
1960
1949
1950
1946
1961
1959
1953
1930
1943
1929
1931
1939
1944
1953
1949
1953
1950
1939
1944
1949
1963
1944
1955
1955
1955
1955
1955
1940
1941
1956
1951
1958
1966
1966
1965
1944
1939
1949
1959
1951
1955
1961
1953
1949
1950
1948
1959
1959
1961
1955
1956
1929
1936
1956
1937
1943
1937
1954
1956
1952
1940
1938
1947
1945
1939
1937
1962
1958
1948
1939
1945
1939
1957
1947
1949
1940
1947
1941
1942
1954
1961
1959
1946
1946
1952
1952
1953
1954
1950
1960
1947
1946
1941
1944
1947
1950
1945
1950
1958
1948
1944
1933
1938
1948
1944
1940
1953
1956
1955
1947
1957
1943
1937
1937
1939
1937
1955
1938
1949
1941
1929
1941
1945
1942
1946
1944
1954
1941
1951
1950
1957
1957
1957
1960
1943
1948
1944
1950
1964
1956
1952
1973
1972
1940
1951
1945
1942
1942
1956
1961
1958
1950
1951
1950
1954
1946
1953
1953
1953
1955
1949
1942
1953
1958
1955
1941
1955
1932
1934
1948
1956
1956
1959
1967
1961
1942
1941
1939
1940
1961
1955
1953
1947
1953
1956
1961
1961
1943
1938
1929
1929
1961
1931
1945
1956
1944
1944
1932
1962
1970
1973
1943
1954
1954
1954
1954
1939
1954
1950
1965
1958
1961
1957
1948
1948
1948
1948
1955
1951
1959
1953
1944
1933
1945
1948
1944
1952
1952
1952
1952
1942
1962
1965
1946
1952
1945
1949
1938
1949
1951
1946
1945
1936
1949
1940
1935
1939
1951
1948
1947
1942
1944
1947
1956
1946
1957
1949
1946
1949
1938
1941
1941
1968
1938
1933
1943
1945
1955
1947
1956
1939
1946
1946
1946
1948
1942
1942
1941
1939
1955
1941
1960
1949
1953
1957
1961
1960
1956
1955
1949
1949
1949
1944
1948
1951
1955
1954
1954
1961
1957
1952
1945
1954
1952
1949
1945
1957
1951
1945
1959
1949
1946
1944
1945
1953
1944
1940
1945
1952
1943
1958
1954
1951
1948
1943
1946
1954
1955
1948
1940
1958
1950
1942
1956
1951
1951
1954
1943
1950
1946
1949
1945
1952
1943
1940
1955
1943
1958
1958
1957
1946
1955
1951
1949
1947
1969
1966
1944
1944
1944
1948
1955
1946
1943
1931
1939
1947
1941
1944
1955
1938
1947
1956
1952
1949
1947
1936
1944
1947
1942
1942
1942
1940
1948
1942
1948
1938
1936
1950
1949
1941
1940
1947
1948
1955
1955
1948
1957
1954
1960
1949
1953
1960
1944
1945
1947
1942
1942
1942
1942
1952
1952
1936
1954
1942
1943
1947
1955
1957
1951
1952
1941
1948
1948
1950
1952
1930
1943
1958
1957
1958
1961
1961
1950
1941
1941
1952
1948
1940
1946
1945
1946
1954
1948
1942
1957
1934
1945
1944
1940
1931
1947
1936
1940
1956
1947
1948
1955
1952
1952
1952
1952
1952
1934
1948
1931
1948
1949
1939
1952
1950
1947
1980
1973
1976
1951
1951
1952
1942
1942
1940
1940
1949
1943
1987
1977
1939
1940
1934
1946
1937
1940
1934
1934
1946
1943
1940
1942
1937
1939
1956
1974
1983
1977
1985
1950
1939
1946
1955
1946
1946
1946
1942
1945
1950
1931
1949
1977
1971
1936
1940
1948
1946
1932
1933
1948
1951
1953
1946
1943
1944
1952
1951
1954
1945
1932
1939
1961
1968
1960
1963
1947
1947
1951
1947
1944
1944
1943
1942
1952
1954
1953
1959
1963
1955
1940
1940
1933
1937
1936
1963
1946
1945
1949
1951
1942
1942
1949
1952
1956
1942
1947
1945
1945
1945
1946
1935
1944
1954
1948
1943
1930
1950
1950
1948
1946
1954
1964
1956
1957
1952
1951
1946
1942
1937
1949
1949
1944
1950
1943
1959
1959
1946
1938
1945
1944
1953
1925
1936
1923
1942
1946
1960
1935
1941
1935
1934
1941
1945
1955
1953
1952
1935
1947
1954
1949
1956
1956
1947
1972
1972
1937
1938
1957
1932
1956
1956
1956
1949
1949
1945
1961
1946
1940
1947
1959
1959
1968
1933
1939
1932
1951
1943
1961
1952
1945
1949
1947
1953
1945
1949
1960
1934
1936
1940
1933
1948
1939
1954
1954
1962
1960
1963
1957
1943
1954
1957
1946
1946
1964
1964
1956
1952
1947
1970
1928
1931
1944
1947
1938
1946
1954
1947
1952
1950
1945
1953
1959
1944
1946
1953
1948
1951
1942
1948
1949
1950
1958
1951
1951
1961
1940
1945
1950
1948
1947
1940
1938
1953
1959
1943
1949
1946
1944
1947
1944
1939
1960
1935
1946
1960
1940
1940
1940
1946
1958
1941
1949
1944
1942
1942
1968
1963
1950
1952
1942
1950
1964
1957
1948
1944
1946
1944
1938
1958
1956
1933
1941
1933
1944
1962
1956
1957
1960
1957
1943
1951
1933
1928
1934
1954
1951
1948
1939
1946
1940
1959
1957
1943
1955
1941
1940
1942
1939
1953
1950
1967
1967
1959
1972
1967
1963
1975
1950
1949
1961
1947
1956
1938
1928
1942
1933
1950
1938
1948
1933
1941
1935
1945
1957
1968
1952
1951
1947
1941
1959
1948
1951
1944
1941
1941
1949
1955
1954
1925
1959
1946
1946
1955
1958
1955
1955
1940
1937
1944
1942
1945
1950
1961
1959
1959
1959
1959
1941
1929
1947
1945
1953
1950
1949
1945
1947
1941
1941
1934
1952
1954
1944
1945
1952
1941
1959
1941
1941
1951
1963
1947
1944
1945
1939
1944
1943
1934
1942
1939
1941
1942
1942
1942
1951
1946
1967
1952
1950
1969
1969
1962
1964
1967
1961
1968
1957
1955
1933
1951
1941
1955
1949
1952
1955
1946
1946
1946
1959
1961
1952
1945
1955
1942
1949
1949
1946
1955
1955
1962
1952
1953
1968
1943
1940
1930
1933
1945
1942
1966
1960
1959
1931
1945
1933
1957
1937
1937
1928
1928
1947
1944
1951
1968
1948
1948
1944
1946
1934
1947
1947
1953
1963
1959
1953
1957
1934
1947
1951
1947
1934
1938
1947
1944
1940
1948
1949
1938
1954
1942
1945
1940
1935
1935
1936
1933
1951
1946
1955
1956
1964
1964
1969
1957
1950
1946
1934
1951
1950
1940
1948
1951
1952
1953
1954
1956
1953
1969
1970
1961
1956
1952
1948
1971
1977
1934
1930
1929
1939
1956
1941
1946
1938
1945
1946
1944
1946
1942
1950
1936
1946
1953
1956
1954
1953
1950
1946
1940
1940
1943
1952
1946
1933
1967
1974
1966
1947
1948
1945
1955
1939
1940
1954
1957
1952
1954
1950
1945
1934
1938
1966
1956
1945
1945
1944
1931
1952
1946
1939
1940
1940
1963
1945
1958
1958
1952
1944
1957
1961
1950
1947
1954
1943
1960
1962
1961
1972
1944
1939
1940
1950
1938
1937
1960
1933
1930
1943
1969
1971
1968
1951
1944
1965
1952
1937
1935
1935
1957
1956
1955
1947
1954
1950
1950
1927
1960
1962
1953
1950
1946
1939
1941
1938
1935
1935
1935
1942
1942
1951
1949
1937
1939
1958
1944
1953
1952
1933
1942
1970
1957
1947
1948
1945
1946
1952
1952
1949
1950
1949
1941
1941
1946
1935
1940
1934
1953
1942
1961
1933
1937
1973
1958
1960
1959
1952
1953
1946
1946
1946
1946
1960
1955
1953
1949
1940
1947
1935
1952
1963
1956
1958
1951
1951
1938
1934
1948
1942
1938
1959
1942
1938
1938
1954
1959
1946
1954
1957
1950
1936
1948
1935
1951
1958
1965
1956
1962
1944
1950
1956
1944
1945
1945
1934
1934
1964
1955
1941
1943
1959
1957
1949
1947
1956
1946
1946
1946
1928
1931
1934
1951
1959
1948
1941
1943
1941
1954
1948
1958
1948
1948
1949
1957
1932
1932
1956
1959
1939
1941
1945
1948
1952
1952
1958
1943
1943
1943
1946
1948
1948
1948
1939
1944
1942
1947
1961
1957
1952
1948
1930
1931
1939
1940
1937
1954
1961
1961
1961
1961
1951
1983
1965
1969
1934
1930
1948
1950
1932
1947
1953
1944
1949
1949
1968
1950
1944
1942
1948
1952
1959
1955
1954
1951
1951
1961
1965
1958
1952
1944
1955
1945
1940
1940
1963
1970
1933
1933
1932
1929
1928
1940
1948
1943
1947
1954
1959
1942
1942
1948
1937
1950
1946
1946
1940
1954
1943
1948
1948
1935
1945
1942
1955
1942
1949
1949
1944
1944
1944
1944
1944
1944
1950
1957
1950
1951
1951
1937
1937
1947
1938
1953
1952
1952
1951
1938
1951
1962
1941
1949
1952
1947
1948
1945
1946
1950
1953
1953
1932
1935
1947
1956
1936
1934
1941
1950
1952
1950
1950
1941
1945
1955
1942
1942
1942
1946
1955
1953
1953
1947
1936
1942
1946
1960
1955
1943
1955
1953
1935
1940
1955
1956
1934
1934
1938
1944
1946
1940
1961
1961
1952
1952
1937
1943
1940
1942
1935
1952
1956
1942
1953
1955
1951
1940
1957
1948
1961
1946
1937
1947
1946
1947
1950
1950
1944
1953
1948
1953
1939
1949
1943
1951
1954
1939
1946
1939
1947
1942
1937
1945
1948
1948
1954
1946
1957
1945
1944
1945
1945
1943
1944
1936
1925
1931
1935
1933
1933
1934
1946
1952
1958
1946
1951
1954
1951
1941
1956
1956
1956
1957
1944
1945
1944
1943
1946
1954
1952
1961
1965
1937
1962
1955
1959
1950
1940
1953
1945
1957
1954
1955
1935
1936
1934
1944
1946
1939
1933
1947
1946
1945
1960
1945
1956
1944
1940
1948
1936
1942
1943
1938
1955
1947
1954
1941
1942
1942
1944
1936
1948
1956
1956
1949
1944
1962
1955
1955
1951
1956
1948
1948
1948
1955
1947
1923
1967
1959
1964
1931
1929
1943
1947
1944
1951
1944
1950
1944
1944
1944
1962
1943
1938
1943
1948
1940
1937
1936
1939
1952
1947
1955
1944
1936
1936
1936
1947
1952
1951
1951
1944
1953
1945
1934
1953
1956
1955
1947
1956
1944
1937
1939
1937
1954
1950
1950
1954
1944
1939
1945
1942
1941
1949
1944
1947
1946
1943
1945
1946
1948
1936
1946
1947
1943
1936
1936
1936
1936
1936
1944
1953
1951
1947
1952
1942
1942
1942
1939
1946
1938
1947
1947
1932
1949
1964
1951
1964
1929
1935
1933
1947
1966
1961
1941
1935
1956
1951
1933
1934
1942
1941
1931
1944
1934
1938
1938
1941
1928
1952
1946
1948
1937
1935
1949
1948
1943
1945
1944
1961
1957
1946
1954
1948
1956
1955
1935
1944
1959
1948
1946
1945
1962
1967
1957
1952
1952
1947
1947
1947
1947
1943
1940
1941
1950
1944
1948
1959
1953
1948
1946
1962
1954
1936
1942
1955
1955
1947
1951
1947
1937
1951
1950
1945
1944
1950
1968
1957
1964
1975
1967
1950
1960
1954
1956
1966
1962
1960
1959
1963
1948
1961
1943
1954
1951
1957
1949
1945
1936
1933
1925
1944
1948
1957
1940
1957
1942
1944
1960
1971
1949
1949
1952
1958
1956
1932
1950
1944
1941
1945
1950
1963
1971
1970
1963
1949
1958
1949
1952
1939
1947
1956
1952
1934
1978
1965
1951
1943
1945
1952
1943
1952
1943
1959
1950
1954
1940
1953
1961
1961
1961
1945
1944
1944
1949
1952
1951
1940
1943
1945
1948
1933
1926
1948
1967
1967
1944
1933
1959
1952
1963
1964
1967
1961
1959
1960
1953
1958
1947
1947
1964
1951
1944
1936
1929
1934
1944
1940
1943
1934
1937
1931
1949
1956
1963
1957
1950
1958
1948
1942
1949
1945
1945
1936
1937
1949
1949
1949
1937
1940
1945
1943
1955
1935
1935
1942
1975
1945
1957
1949
1957
1960
1955
1942
1942
1942
1962
1973
1962
1951
1950
1949
1948
1946
1945
1952
1940
1952
1944
1945
1947
1936
1937
1931
1935
1946
1937
1944
1939
1959
1962
1964
1952
1959
1953
1958
1951
1948
1976
1938
1945
1936
1946
1942
1945
1947
1954
1948
1948
1947
1947
1937
1938
1939
1935
1935
1938
1949
1945
1949
1942
1935
1939
1947
1950
1973
1940
1936
1948
1953
1943
1943
1948
1958
1964
1970
1948
1964
1958
1954
1949
1955
1949
1949
1956
1954
1958
1962
1959
1943
1952
1952
1973
1956
1962
1957
1949
1929
1936
1931
1954
1944
1939
1944
1955
1959
1948
1948
1948
1941
1953
1950
1944
1956
1960
1960
1938
1938
1948
1953
1948
1950
1941
1945
1933
1934
1945
1951
1942
1954
1948
1949
1948
1961
1945
1956
1951
1937
1947
1955
1951
1955
1941
1938
1954
1950
1944
1942
1931
1938
1937
1955
1941
1955
1960
1948
1948
1948
1948
1948
1960
1956
1945
1959
1962
1945
1941
1951
1954
1951
1946
1946
1938
1938
1930
1941
1960
1945
1944
1954
1949
1949
1958
1958
1950
1956
1952
1954
1943
1943
1944
1949
1936
1950
1953
1949
1941
1951
1959
1967
1969
1965
1932
1941
1948
1942
1937
1943
1954
1951
1956
1953
1933
1955
1950
1931
1940
1941
1948
1949
1955
1957
1948
1948
1950
1953
1955
1950
1958
1956
1951
1940
1942
1956
1963
1962
1966
1955
1956
1952
1944
1963
1960
1951
1959
1954
1951
1952
1945
1941
1947
1947
1957
1949
1950
1954
1954
1948
1960
1960
1955
1956
1951
1943
1940
1944
1955
1946
1962
1974
1972
1940
1940
1940
1946
1948
1945
1938
1937
1959
1949
1947
1954
1952
1938
1941
1948
1944
1959
1961
1952
1947
1954
1945
1932
1941
1941
1952
1942
1939
1946
1945
1935
1954
1949
1951
1939
1948
1945
1953
1951
1938
1948
1948
1938
1938
1946
1945
1945
1950
1946
1933
1954
1954
1954
1954
1961
1952
1967
1962
1971
1958
1948
1938
1947
1938
1945
1949
1943
1948
1947
1945
1954
1951
1946
1933
1940
1944
1946
1939
1942
1945
1947
1946
1947
1938
1949
1940
1945
1952
1951
1965
1947
1947
1944
1944
1944
1944
1945
1948
1959
1958
1954
1948
1935
1930
1948
1940
1948
1953
1958
1951
1943
1939
1951
1934
1937
1951
1961
1926
1937
1933
1943
1944
1940
1948
1946
1950
1950
1962
1958
1948
1947
1942
1939
1943
1963
1960
1963
1962
1959
1951
1951
1941
1941
1946
1944
1951
1959
1943
1953
1949
1961
1965
1949
1955
1944
1952
1944
1946
1977
1955
1959
1938
1935
1965
1941
1941
1951
1935
1936
1946
1943
1948
1961
1961
1967
1965
1938
1947
1946
1949
1958
1964
1965
1942
1943
1929
1929
1953
1956
1946
1958
1959
1945
1945
1949
1951
1948
1946
1945
1951
1954
1951
1938
1945
1942
1947
1944
1940
1939
1944
1942
1954
1961
1971
1946
1959
1954
1945
1945
1947
1935
1945
1952
1955
1941
1939
1959
1957
1948
1948
1940
1939
1949
1944
1940
1969
1948
1949
1953
1953
1946
1934
1934
1934
1940
1943
1939
1952
1936
1957
1960
1973
1962
1961
1938
1937
1950
1932
1941
1941
1937
1936
1941
1943
1942
1952
1949
1941
1954
1967
1957
1950
1936
1945
1937
1950
1947
1953
1947
1940
1959
1957
1967
1966
1963
1969
1949
1960
1948
1946
1954
1948
1959
1953
1960
1956
1944
1943
1943
1950
1950
1933
1951
1953
1942
1938
1939
1953
1948
1952
1954
1956
1964
1939
1943
1944
1946
1946
1946
1963
1963
1963
1963
1946
1944
1944
1956
1940
1943
1944
1938
1952
1955
1961
1951
1955
1954
1934
1946
1946
1954
1951
1947
1939
1945
1945
1948
1941
1955
1941
1934
1942
1940
1949
1960
1947
1948
1961
1939
1939
1947
1947
1959
1956
1966
1952
1945
1955
1945
1937
1948
1940
1961
1950
1943
1955
1947
1947
1954
1963
1951
1949
1949
1972
1947
1950
1956
1964
1966
1958
1950
1940
1953
1952
1941
1949
1966
1971
1956
1960
1963
1956
1949
1949
1963
1945
1948
1938
1953
1940
1947
1933
1959
1959
1959
1938
1938
1951
1948
1951
1949
1952
1968
1959
1958
1963
1958
1951
1951
1953
1946
1957
1955
1954
1951
1954
1941
1938
1962
1947
1952
1944
1948
1951
1948
1949
1963
1948
1949
1951
1951
1950
1948
1955
1947
1950
1951
1949
1945
1950
1970
1969
1971
1947
1940
1951
1938
1945
1938
1946
1946
1944
1936
1943
1947
1952
1950
1968
1956
1957
1970
1954
1963
1955
1947
1948
1944
1944
1944
1945
1937
1945
1948
1941
1940
1952
1952
1952
1947
1968
1946
1938
1971
1942
1955
1955
1936
1946
1938
1938
1967
1951
1942
1952
1954
1950
1945
1932
1941
1946
1943
1948
1936
1948
1938
1947
1954
1948
1951
1943
1952
1952
1941
1944
1963
1949
1949
1958
1940
1961
1952
1947
1943
1947
1945
1953
1953
1950
1956
1977
1963
1945
1946
1954
1956
1938
1939
1941
1930
1928
1945
1951
1948
1948
1955
1957
1958
1955
1954
1942
1940
1966
1967
1961
1939
1940
1946
1957
1957
1937
1942
1938
1934
1964
1964
1964
1935
1935
1935
1961
1970
1964
1941
1959
1938
1962
1943
1943
1936
1954
1942
1946
1940
1935
1935
1944
1958
1954
1950
1952
1957
1950
1942
1957
1949
1940
1941
1946
1952
1944
1954
1946
1938
1934
1947
1951
1950
1945
1941
1941
1947
1944
1971
1947
1949
1937
1944
1950
1950
1947
1975
1982
1975
1940
1946
1928
1931
1947
1945
1940
1943
1958
1964
1971
1967
1943
1941
1948
1948
1967
1941
1943
1938
1944
1956
1954
1959
1940
1940
1953
1943
1941
1939
1939
1949
1956
1952
1948
1965
1963
1957
1942
1955
1957
1957
1942
1945
1942
1943
1932
1934
1940
1934
1961
1961
1952
1952
1952
1966
1959
1954
1967
1938
1949
1933
1933
1966
1948
1948
1944
1937
1943
1945
1938
1943
1952
1962
1964
1959
1960
1934
1952
1940
1942
1932
1958
1953
1945
1957
1957
1957
1944
1960
1966
1968
1953
1943
1943
1943
1949
1935
1937
1934
1938
1942
1941
1957
1947
1950
1937
1945
1936
1953
1940
1960
1954
1953
1936
1947
1939
1944
1947
1944
1941
1958
1969
1952
1944
1953
1954
1954
1939
1937
1958
1954
1950
1948
1959
1942
1960
1954
1960
1937
1951
1955
1952
1950
1940
1955
1955
1955
1938
1938
1955
1955
1955
1955
1934
1934
1950
1946
1941
1944
1931
1939
1949
1966
1952
1956
1956
1953
1966
1953
1959
1948
1946
1967
1940
1943
1951
1948
1937
1950
1953
1960
1947
1951
1955
1958
1964
1951
1950
1940
1949
1949
1949
1952
1952
1944
1957
1947
1947
1947
1946
1946
1946
1946
1946
1949
1953
1952
1956
1966
1967
1941
1942
1951
1949
1953
1951
1951
1934
1941
1942
1942
1966
1952
1948
1949
1939
1946
1950
1961
1940
1938
1951
1951
1957
1959
1978
1960
1950
1942
1939
1953
1943
1949
1945
1952
1944
1947
1958
1959
1945
1954
1956
1945
1946
1951
1951
1947
1944
1947
1963
1940
1937
1939
1948
1944
1954
1935
1941
1949
1949
1945
1941
1943
1939
1969
1946
1949
1941
1948
1938
1942
1953
1954
1954
1945
1955
1953
1963
1938
1938
1942
1937
1947
1971
1964
1939
1943
1950
1948
1962
1937
1936
1933
1943
1941
1958
1960
1947
1951
1947
1953
1952
1957
1959
1958
1951
1955
1947
1958
1950
1945
1964
1963
1960
1942
1946
1946
1953
1934
1938
1942
1943
1939
1941
1951
1936
1935
1942
1945
1942
1942
1945
1942
1943
1947
1945
1950
1951
1953
1963
1962
1952
1968
1957
1948
1955
1955
1946
1953
1951
1953
1944
1941
1938
1931
1954
1949
1943
1949
1955
1950
1950
1950
1950
1957
1957
1957
1949
1957
1958
1945
1967
1947
1932
1934
1943
1955
1955
1950
1950
1950
1950
1953
1958
1955
1955
1955
1955
1955
1936
1963
1947
1951
1952
1962
1952
1952
1941
1938
1956
1963
1963
1965
1942
1963
1948
1941
1961
1975
1968
1964
1961
1956
1956
1956
1955
1950
1940
1943
1947
1947
1953
1953
1961
1955
1963
1928
1945
1945
1945
1945
1945
1950
1966
1956
1956
1959
1959
1948
1944
1943
1953
1950
1968
1946
1940
1937
1952
1954
1962
1953
1955
1946
1951
1941
1941
1941
1961
1963
1933
1933
1960
1942
1949
1951
1950
1940
1959
1938
1943
1954
1953
1951
1944
1948
1958
1950
1949
1950
1937
1934
1932
1950
1942
1937
1953
1949
1955
1955
1955
1948
1948
1938
1948
1976
1966
1965
1942
1936
1944
1951
1941
1950
1941
1953
1953
1953
1953
1950
1949
1950
1950
1950
1939
1944
1954
1942
1944
1946
1942
1947
1933
1933
1933
1933
1980
1983
1971
1958
1951
1960
1952
1952
1965
1938
1944
1947
1937
1962
1952
1953
1950
1948
1948
1956
1928
1935
1924
1947
1951
1952
1957
1968
1971
1953
1963
1948
1938
1941
1942
1946
1958
1954
1955
1952
1944
1949
1946
1942
1937
1938
1938
1938
1973
1967
1957
1943
1952
1938
1949
1947
1939
1939
1956
1938
1947
1949
1959
1971
1953
1965
1949
1949
1939
1952
1942
1950
1951
1952
1960
1952
1956
1956
1956
1962
1950
1947
1945
1941
1947
1946
1954
1946
1965
1964
1934
1939
1933
1941
1941
1954
1949
1967
1936
1942
1955
1959
1943
1934
1948
1967
1965
1943
1941
1938
1935
1936
1936
1939
1943
1943
1943
1934
1966
1956
1933
1933
1934
1962
1959
1958
1963
1951
1948
1949
1958
1962
1953
1943
1943
1943
1957
1940
1953
1946
1936
1949
1950
1952
1936
1937
1937
1938
1944
1949
1957
1947
1953
1959
1952
1943
1939
1950
1944
1933
1940
1945
1938
1945
1934
1933
1938
1944
1941
1940
1943
1941
1945
1958
1958
1954
1954
1954
1935
1947
1939
1940
1948
1937
1946
1947
1944
1926
1944
1963
1949
1958
1948
1958
1954
1940
1940
1926
1929
1934
1948
1940
1972
1931
1938
1939
1963
1951
1961
1958
1949
1950
1952
1951
1958
1950
1932
1939
1951
1936
1955
1960
1960
1944
1951
1943
1958
1946
1950
1937
1940
1943
1946
1942
1945
1945
1945
1945
1956
1963
1957
1971
1956
1948
1940
1941
1962
1949
1956
1948
1955
1942
1940
1937
1946
1948
1921
1976
1940
1948
1945
1945
1951
1953
1963
1930
1947
1950
1955
1955
1966
1938
1946
1937
1948
1948
1948
1948
1948
1942
1942
1945
1945
1943
1938
1944
1949
1954
1939
1940
1939
1943
1949
1957
1960
1960
1936
1944
1942
1953
1938
1940
1934
1949
1952
1952
1971
1944
1956
1956
1952
1954
1955
1959
1945
1951
1943
1948
1945
1950
1945
1937
1947
1944
1951
1954
1952
1952
1952
1961
1953
1962
1935
1963
1939
1930
1930
1936
1930
1945
1947
1956
1965
1966
1967
1957
1943
1946
1948
1947
1951
1951
1948
1964
1973
1947
1947
1950
1953
1949
1940
1941
1948
1952
1948
1948
1948
1937
1955
1944
1954
1955
1931
1952
1952
1952
1938
1939
1948
1949
1956
1944
1944
1944
1954
1960
1948
1949
1947
1940
1947
1938
1935
1961
1949
1940
1955
1964
1946
1959
1952
1945
1949
1956
1951
1953
1948
1971
1962
1943
1962
1950
1951
1949
1936
1944
1960
1953
1949
1942
1959
1954
1930
1937
1932
1955
1948
1942
1940
1963
1967
1969
1964
1954
1954
1950
1957
1945
1947
1945
1944
1959
1960
1946
1946
1946
1941
1951
1938
1951
1940
1945
1936
1945
1941
1941
1941
1941
1963
1939
1939
1957
1942
1940
1958
1963
1964
1970
1952
1952
1955
1955
1948
1942
1949
1948
1946
1945
1937
1941
1955
1955
1942
1946
1954
1965
1948
1946
1947
1956
1950
1950
1949
1943
1952
1937
1952
1952
1954
1941
1940
1939
1951
1956
1952
1947
1946
1939
1932
1932
1942
1954
1966
1958
1951
1943
1941
1952
1955
1942
1970
1982
1954
1942
1941
1946
1951
1924
1924
1925
1947
1949
1945
1941
1956
1957
1939
1948
1932
1947
1935
1949
1944
1941
1941
1942
1963
1961
1960
1959
1934
1955
1964
1953
1948
1954
1952
1949
1940
1931
1935
1948
1949
1948
1956
1955
1953
1945
1948
1936
1939
1947
1957
1951
1967
1965
1929
1929
1929
1960
1954
1956
1958
1954
1950
1950
1950
1946
1953
1956
1955
1952
1942
1951
1943
1948
1947
1947
1947
1938
1948
1953
1940
1954
1944
1951
1936
1971
1961
1955
1959
1956
1948
1954
1947
1932
1941
1948
1971
1942
1948
1935
1946
1940
1945
1959
1961
1965
1956
1971
1967
1942
1950
1955
1935
1951
1945
1961
1948
1940
1942
1937
1947
1972
1957
1953
1953
1954
1951
1948
1940
1949
1933
1955
1956
1933
1956
1961
1954
1955
1949
1941
1938
1948
1952
1951
1951
1952
1952
1952
1952
1957
1944
1927
1957
1956
1949
1954
1941
1946
1943
1943
1949
1945
1936
1934
1931
1944
1932
1939
1930
1933
1947
1959
1957
1957
1952
1941
1957
1945
1961
1961
1961
1956
1940
1937
1939
1942
1942
1945
1935
1935
1935
1957
1947
1960
1958
1951
1961
1951
1952
1950
1969
1954
1954
1954
1938
1938
1950
1951
1951
1949
1949
1956
1952
1957
1958
1950
1943
1938
1938
1945
1943
1954
1955
1948
1945
1969
1931
1938
1934
1946
1932
1937
1947
1947
1947
1947
1947
1957
1964
1969
1958
1941
1940
1952
1940
1945
1943
1933
1964
1962
1937
1957
1952
1950
1941
1941
1947
1943
1949
1944
1937
1937
1937
1950
1950
1958
1942
1953
1940
1932
1938
1955
1949
1956
1955
1949
1939
1963
1970
1971
1938
1926
1962
1948
1938
1934
1940
1934
1934
1951
1941
1941
1941
1941
1939
1944
1951
1957
1944
1944
1957
1966
1962
1955
1948
1953
1951
1951
1942
1945
1939
1941
1952
1963
1955
1957
1965
1954
1963
1951
1942
1948
1965
1965
1956
1941
1959
1969
1967
1956
1950
1950
1954
1952
1952
1941
1957
1954
1956
1946
1961
1974
1946
1943
1954
1944
1942
1944
1944
1941
1963
1957
1934
1934
1934
1934
1935
1940
1940
1969
1938
1936
1954
1938
1938
1972
1947
1951
1946
1956
1948
1944
1941
1952
1948
1948
1944
1944
1944
1959
1947
1947
1947
1963
1967
1963
1950
1945
1955
1967
1955
1963
1945
1957
1954
1948
1978
1970
1945
1934
1941
1945
1940
1939
1947
1947
1947
1957
1950
1956
1939
1949
1946
1952
1951
1942
1942
1951
1951
1951
1951
1939
1941
1939
1964
1951
1952
1952
1954
1943
1955
1943
1958
1955
1955
1944
1944
1952
1949
1949
1941
1950
1962
1947
1946
1945
1945
1945
1945
1945
1950
1971
1964
1955
1953
1953
1953
1948
1958
1959
1953
1942
1948
1948
1963
1963
1943
1943
1962
1962
1954
1961
1950
1947
1949
1947
1951
1937
1937
1940
1939
1938
1938
1938
1949
1940
1944
1948
1948
1971
1956
1945
1951
1948
1948
1948
1954
1952
1956
1959
1968
1951
1948
1952
1952
1947
1949
1943
1954
1943
1949
1940
1964
1933
1928
1945
1940
1936
1934
1942
1950
1946
1949
1944
1942
1961
1967
1949
1950
1949
1949
1959
1950
1958
1946
1951
1948
1941
1946
1933
1925
1935
1926
1943
1953
1966
1961
1960
1953
1946
1936
1945
1931
1943
1945
1940
1933
1947
1940
1941
1945
1949
1943
1953
1950
1948
1951
1940
1949
1948
1950
1954
1954
1971
1960
1969
1959
1968
1951
1940
1954
1957
1952
1953
1934
1952
1936
1936
1954
1954
1952
1952
1946
1940
1947
1942
1947
1958
1956
1955
1954
1952
1944
1947
1947
1946
1958
1950
1949
1940
1958
1948
1943
1947
1957
1955
1946
1952
1947
1950
1948
1952
1952
1943
1952
1953
1946
1944
1955
1964
1954
1951
1949
1949
1939
1939
1946
1945
1964
1964
1946
1946
1945
1942
1947
1945
1940
1963
1949
1955
1955
1946
1946
1960
1936
1939
1949
1954
1936
1933
1950
1946
1948
1955
1940
1936
1935
1959
1965
1958
1948
1956
1956
1951
1951
1951
1951
1951
1936
1938
1946
1946
1949
1935
1949
1949
1955
1956
1956
1947
1943
1949
1953
1947
1946
1942
1959
1954
1953
1949
1940
1940
1940
1940
1947
1941
1936
1938
1972
1968
1970
1942
1951
1938
1966
1950
1952
1940
1943
1945
1942
1942
1949
1944
1946
1948
1949
1936
1936
1936
1949
1958
1955
1962
1959
1963
1938
1943
1936
1948
1970
1967
1962
1946
1939
1957
1950
1943
1938
1945
1937
1947
1947
1950
1930
1946
1946
1953
1949
1944
1934
1938
1943
1945
1939
1958
1953
1937
1940
1944
1955
1944
1958
1958
1958
1958
1958
1959
1946
1949
1941
1938
1938
1936
1936
1936
1936
1936
1957
1960
1955
1941
1941
1941
1941
1941
1950
1949
1935
1936
1943
1949
1951
1951
1959
1952
1954
1939
1938
1947
1934
1950
1944
1944
1955
1949
1944
1937
1935
1943
1950
1956
1950
1943
1955
1961
1951
1954
1960
1943
1942
1956
1945
1948
1948
1961
1968
1945
1940
1953
1959
1950
1940
1952
1956
1957
1969
1933
1929
1934
1934
1940
1940
1962
1959
1969
1957
1954
1957
1934
1952
1950
1950
1949
1969
1938
1946
1948
1945
1943
1950
1946
1950
1952
1948
1949
1953
1967
1973
1951
1948
1953
1947
1947
1957
1959
1966
1966
1949
1949
1945
1932
1935
1930
1929
1942
1955
1970
1962
1939
1948
1948
1948
1947
1947
1947
1960
1948
1953
1951
1959
1950
1947
1949
1945
1955
1955
1940
1961
1961
1961
1967
1938
1938
1933
1960
1939
1952
1948
1954
1956
1954
1949
1940
1940
1938
1937
1945
1937
1945
1953
1961
1966
1974
1964
1974
1957
1945
1953
1950
1978
1969
1940
1936
1935
1949
1936
1928
1929
1957
1957
1957
1948
1950
1941
1970
1932
1936
1946
1937
1945
1946
1948
1945
1948
1948
1959
1959
1947
1946
1938
1937
1936
1948
1936
1956
1944
1937
1949
1955
1954
1934
1937
1938
1954
1951
1934
1961
1960
1960
1961
1943
1948
1944
1950
1947
1946
1932
1953
1953
1949
1959
1962
1946
1945
1945
1939
1944
1950
1953
1936
1930
1942
1939
1936
1935
1951
1954
1952
1964
1953
1961
1962
1929
1927
1946
1939
1947
1958
1947
1950
1959
1959
1950
1950
1957
1949
1945
1945
1947
1945
1946
1938
1965
1956
1962
1934
1956
1955
1945
1940
1952
1948
1953
1934
1945
1961
1954
1945
1945
1949
1949
1946
1952
1953
1948
1945
1950
1946
1954
1950
1943
1935
1955
1960
1940
1933
1945
1952
1956
1941
1944
1950
1958
1963
1972
1947
1947
1944
1944
1942
1942
1942
1946
1946
1946
1952
1949
1957
1942
1946
1938
1945
1948
1966
1960
1965
1939
1939
1949
1947
1946
1956
1958
1960
1964
1945
1954
1939
1945
1951
1943
1948
1947
1953
1957
1939
1941
1944
1943
1957
1955
1949
1947
1938
1965
1968
1952
1950
1942
1939
1937
1944
1950
1945
1956
1943
1955
1956
1936
1936
1936
1936
1940
1953
1941
1942
1948
1954
1963
1958
1951
1935
1943
1937
1932
1954
1942
1959
1940
1950
1970
1959
1946
1955
1957
1945
1939
1945
1943
1942
1955
1935
1935
1935
1939
1940
1933
1956
1951
1943
1946
1946
1946
1938
1932
1935
1931
1951
1947
1943
1960
1961
1937
1937
1937
1944
1944
1936
1931
1936
1952
1946
1938
1935
1942
1943
1953
1955
1945
1957
1948
1954
1952
1950
1946
1951
1948
1939
1938
1949
1949
1938
1949
1954
1958
1954
1955
1957
1961
1951
1942
1946
1945
1939
1939
1940
1949
1948
1942
1945
1945
1945
1936
1938
1944
1956
1942
1944
1945
1965
1950
1944
1940
1963
1963
1954
1962
1944
1946
1954
1958
1951
1951
1956
1948
1937
1948
1951
1948
1950
1938
1956
1948
1945
1945
1942
1976
1969
1954
1942
1933
1949
1946
1946
1949
1953
1958
1961
1946
1946
1944
1946
1961
1956
1950
1950
1956
1955
1961
1952
1954
1955
1946
1952
1951
1930
1934
1939
1937
1930
1943
1948
1945
1950
1952
1950
1968
1969
1966
1968
1949
1959
1949
1941
1957
1960
1958
1955
1949
1944
1952
1952
1952
1950
1947
1943
1940
1948
1967
1952
1933
1934
1948
1939
1956
1956
1956
1953
1956
1944
1941
1943
1941
1941
1939
1938
1949
1949
1954
1952
1945
1947
1955
1943
1953
1951
1962
1961
1958
1951
1951
1935
1937
1938
1959
1947
1938
1932
1931
1945
1942
1947
1938
1939
1939
1943
1933
1948
1956
1953
1957
1933
1952
1956
1946
1950
1947
1937
1954
1944
1940
1940
1947
1965
1965
1962
1962
1945
1957
1960
1942
1939
1935
1945
1945
1948
1949
1949
1956
1956
1942
1936
1942
1947
1952
1946
1954
1949
1945
1952
1966
1952
1950
1943
1945
1950
1950
1950
1961
1967
1973
1938
1945
1942
1951
1953
1959
1955
1961
1951
1951
1948
1950
1954
1954
1954
1946
1947
1939
1945
1952
1952
1954
1969
1953
1942
1952
1941
1948
1948
1945
1950
1940
1945
1953
1949
1952
1948
1952
1955
1934
1942
1948
1948
1948
1948
1950
1954
1954
1950
1955
1933
1933
1941
1941
1937
1943
1943
1941
1948
1940
1962
1961
1953
1960
1941
1941
1941
1959
1959
1959
1960
1955
1942
1944
1950
1949
1977
1961
1934
1935
1932
1936
1970
1968
1937
1937
1956
1965
1940
1970
1944
1944
1948
1953
1946
1951
1957
1953
1952
1949
1942
1942
1960
1960
1940
1948
1943
1949
1935
1957
1957
1957
1939
1947
1966
1959
1938
1940
1940
1941
1948
1947
1949
1948
1943
1936
1942
1944
1943
1954
1950
1941
1929
1929
1951
1956
1951
1941
1948
1942
1963
1940
1942
1936
1950
1965
1965
1959
1953
1945
1951
1955
1952
1937
1948
1940
1953
1940
1959
1959
1959
1938
1955
1955
1950
1951
1946
1954
1943
1944
1962
1962
1962
1944
1937
1937
1951
1940
1941
1936
1950
1943
1957
1949
1940
1942
1954
1957
1950
1953
1952
1951
1946
1946
1949
1946
1958
1959
1953
1947
1953
1952
1948
1948
1928
1930
1939
1950
1949
1949
1949
1961
1958
1943
1939
1953
1952
1951
1948
1946
1945
1938
1934
1944
1950
1957
1956
1961
1946
1962
1951
1962
1959
1968
1943
1943
1949
1936
1947
1943
1945
1949
1948
1947
1958
1946
1945
1951
1952
1955
1942
1943
1947
1945
1952
1951
1938
1943
1941
1944
1948
1949
1960
1955
1957
1952
1952
1951
1950
1960
1963
1960
1939
1946
1939
1946
1940
1938
1930
1936
1927
1939
1941
1958
1951
1941
1941
1956
1939
1969
1965
1945
1932
1934
1937
1931
1955
1963
1968
1940
1941
1954
1951
1951
1943
1940
1939
1939
1930
1942
1933
1942
1945
1954
1950
1935
1944
1959
1949
1949
1960
1963
1946
1946
1946
1956
1951
1950
1935
1942
1957
1956
1960
1935
1957
1952
1927
1940
1950
1934
1943
1933
1956
1953
1965
1930
1953
1953
1960
1947
1956
1954
1942
1943
1949
1946
1947
1938
1940
1938
1954
1952
1941
1964
1956
1955
1940
1946
1946
1954
1954
1955
1955
1955
1945
1944
1966
1960
1958
1970
1941
1946
1935
1953
1937
1943
1930
1944
1948
1948
1948
1941
1940
1946
1937
1954
1937
1948
1944
1941
1945
1962
1951
1954
1932
1931
1933
1943
1940
1961
1966
1976
1974
1947
1952
1965
1955
1955
1959
1960
1960
1946
1941
1938
1947
1942
1953
1952
1943
1944
1936
1936
1942
1957
1957
1958
1937
1934
1932
1934
1960
1960
1944
1934
1943
1941
1947
1955
1952
1932
1932
1932
1948
1946
1955
1943
1949
1945
1950
1963
1952
1940
1938
1938
1954
1955
1949
1952
1953
1950
1949
1944
1951
1944
1964
1965
1959
1946
1949
1947
1936
1943
1936
1936
1947
1947
1949
1960
1960
1936
1934
1955
1956
1951
1944
1943
1939
1957
1950
1968
1955
1961
1947
1948
1932
1950
1947
1951
1952
1949
1956
1962
1949
1947
1947
1981
1974
1939
1949
1953
1941
1953
1950
1950
1953
1945
1957
1948
1947
1965
1968
1943
1947
1970
1968
1958
1960
1941
1940
1949
1947
1947
1947
1947
1946
1945
1944
1944
1953
1953
1958
1958
1954
1946
1937
1949
1946
1930
1939
1943
1932
1959
1935
1950
1950
1944
1947
1958
1956
1952
1949
1949
1960
1960
1959
1930
1947
1943
1942
1949
1950
1950
1950
1952
1944
1951
1954
1950
1941
1941
1954
1957
1964
1936
1945
1959
1945
1947
1944
1950
1944
1946
1946
1948
1939
1937
1937
1937
1947
1946
1941
1941
1950
1972
1960
1939
1937
1941
1941
1942
1936
1967
1952
1942
1942
1952
1957
1957
1940
1944
1962
1973
1960
1961
1947
1952
1939
1933
1935
1951
1938
1938
1957
1954
1953
1955
1948
1939
1957
1939
1941
1937
1936
1951
1944
1945
1941
1952
1940
1951
1939
1939
1941
1939
1943
1943
1937
1943
1945
1944
1956
1945
1945
1939
1940
1946
1941
1956
1942
1949
1964
1933
1943
1945
1940
1956
1940
1950
1957
1955
1962
1951
1950
1943
1943
1943
1943
1943
1954
1943
1940
1954
1934
1942
1950
1949
1939
1941
1948
1955
1957
1957
1955
1961
1937
1934
1932
1940
1949
1957
1963
1954
1958
1944
1960
1958
1949
1972
1976
1982
1960
1961
1966
1957
1960
1941
1939
1945
1945
1953
1948
1945
1953
1966
1957
1952
1941
1941
1954
1949
1962
1951
1964
1967
1965
1960
1959
1966
1963
1966
1965
1956
1958
1952
1951
1964
1964
1947
1941
1947
1941
1941
1944
1944
1945
1967
1967
1967
1947
1947
1951
1948
1948
1938
1945
1937
1956
1962
1950
1955
1939
1943
1939
1943
1936
1931
1935
1940
1950
1945
1954
1952
1951
1951
1949
1949
1947
1953
1960
1934
1948
1947
1955
1960
1956
1951
1952
1946
1949
1945
1944
1953
1933
1939
1934
1942
1939
1966
1950
1947
1947
1942
1946
1956
1963
1941
1962
1958
1962
1942
1942
1950
1964
1965
1953
1959
1961
1945
1946
1963
1948
1946
1960
1966
1944
1941
1955
1949
1949
1949
1949
1949
1948
1947
1947
1947
1952
1950
1941
1953
1936
1964
1963
1950
1960
1956
1956
1953
1941
1946
1945
1933
1937
1943
1948
1947
1950
1946
1944
1939
1948
1944
1945
1947
1950
1946
1944
1946
1948
1941
1940
1936
1939
1938
1952
1960
1960
1952
1947
1946
1938
1942
1962
1968
1963
1955
1956
1944
1944
1953
1967
1935
1946
1933
1939
1955
1968
1960
1945
1956
1954
1963
1963
1955
1945
1955
1946
1944
1946
1943
1955
1955
1952
1956
1970
1955
1956
1944
1946
1945
1944
1940
1946
1949
1945
1948
1943
1938
1938
1938
1938
1938
1953
1953
1954
1948
1940
1954
1962
1949
1947
1948
1953
1955
1955
1949
1956
1957
1952
1938
1950
1944
1949
1937
1934
1939
1975
1945
1956
1947
1955
1947
1959
1959
1959
1959
1952
1957
1938
1929
1940
1940
1940
1969
1969
1948
1948
1948
1948
1940
1942
1958
1952
1961
1950
1945
1940
1940
1941
1940
1940
1946
1944
1942
1946
1950
1950
1962
1943
1950
1948
1939
1929
1953
1940
1952
1953
1954
1943
1943
1943
1947
1947
1952
1942
1949
1948
1950
1954
1964
1953
1952
1950
1953
1947
1931
1955
1947
1947
1947
1939
1940
1936
1934
1949
1947
1944
1950
1930
1934
1942
1957
1959
1960
1956
1956
1969
1944
1942
1939
1949
1953
1949
1936
1944
1943
1956
1959
1947
1945
1953
1946
1942
1942
1943
1944
1948
1947
1956
1952
1941
1935
1941
1938
1951
1957
1957
1957
1957
1946
1939
1933
1934
1948
1948
1943
1937
1935
1957
1957
1957
1961
1965
1941
1945
1946
1940
1952
1954
1945
1957
1950
1944
1940
1937
1937
1947
1947
1954
1960
1955
1954
1961
1960
1959
1969
1937
1932
1968
1945
1939
1952
1943
1942
1968
1983
1945
1945
1968
1930
1930
1930
1947
1963
1951
1943
1939
1949
1931
1941
1943
1942
1947
1938
1957
1957
1952
1949
1957
1956
1964
1942
1943
1943
1943
1966
1971
1974
1939
1954
1946
1946
1946
1946
1946
1947
1942
1955
1939
1928
1938
1943
1949
1955
1952
1951
1947
1946
1977
1978
1953
1948
1933
1944
1946
1948
1946
1943
1944
1944
1944
1950
1941
1947
1942
1943
1943
1943
1943
1951
1950
1935
1944
1942
1937
1936
1938
1946
1951
1954
1966
1967
1964
1942
1951
1934
1938
1941
1941
1941
1945
1948
1956
1956
1933
1931
1955
1939
1925
1934
1953
1953
1957
1954
1953
1959
1958
1935
1946
1947
1954
1943
1939
1940
1939
1943
1958
1948
1949
1964
1953
1947
1947
1947
1950
1939
1951
1943
1950
1942
1949
1946
1953
1953
1953
1953
1950
1951
1945
1948
1947
1936
1931
1939
1960
1935
1933
1954
1949
1969
1959
1959
1956
1945
1955
1949
1949
1949
1949
1949
1944
1949
1958
1951
1956
1932
1945
1935
1933
1942
1950
1956
1956
1939
1959
1946
1946
1935
1936
1940
1946
1937
1942
1949
1951
1955
1956
1951
1957
1943
1946
1951
1940
1945
1942
1940
1961
1955
1978
1935
1935
1954
1945
1944
1938
1947
1959
1953
1957
1953
1949
1940
1955
1957
1960
1952
1940
1940
1943
1952
1949
1963
1954
1941
1941
1947
1946
1946
1953
1943
1956
1938
1951
1938
1944
1950
1941
1940
1961
1940
1952
1946
1946
1936
1936
1945
1963
1964
1946
1935
1960
1953
1966
1969
1949
1948
1954
1976
1940
1940
1938
1938
1938
1950
1944
1948
1942
1941
1930
1944
1950
1948
1947
1931
1939
1941
1937
1938
1945
1943
1941
1937
1956
1954
1945
1939
1939
1945
1944
1951
1934
1939
1959
1948
1946
1939
1943
1939
1961
1955
1953
1953
1943
1947
1960
1949
1948
1940
1939
1936
1936
1936
1945
1947
1949
1941
1941
1944
1969
1943
1939
1941
1937
1937
1948
1951
1950
1957
1938
1960
1952
1946
1950
1959
1959
1939
1934
1942
1945
1953
1959
1944
1939
1939
1943
1938
1953
1958
1957
1928
1943
1934
1964
1963
1936
1940
1944
1936
1929
1962
1955
1954
1954
1940
1949
1949
1956
1950
1946
1962
1955
1955
1955
1955
1964
1950
1957
1948
1952
1959
1965
1952
1937
1938
1943
1940
1935
1972
1952
1952
1943
1949
1941
1948
1947
1940
1964
1949
1961
1950
1948
1958
1952
1943
1936
1942
1951
1959
1954
1948
1949
1956
1954
1979
1967
1948
1941
1965
1943
1948
1934
1944
1951
1946
1955
1943
1969
1967
1940
1944
1936
1936
1938
1942
1938
1953
1948
1952
1961
1961
1959
1959
1939
1939
1925
1932
1930
1932
1955
1949
1953
1971
1963
1944
1940
1938
1951
1951
1945
1938
1941
1937
1946
1946
1946
1946
1946
1951
1942
1939
1935
1950
1941
1949
1966
1950
1949
1943
1951
1944
1947
1948
1940
1936
1944
1949
1957
1954
1951
1940
1945
1940
1942
1936
1943
1938
1935
1943
1943
1951
1966
1970
1946
1941
1945
1946
1958
1962
1941
1941
1943
1941
1941
1942
1956
1956
1956
1936
1933
1945
1945
1945
1945
1945
1936
1951
1954
1959
1950
1945
1947
1951
1950
1952
1945
1951
1957
1952
1962
1960
1948
1952
1944
1952
1948
1942
1948
1952
1955
1962
1946
1968
1963
1961
1975
1957
1934
1932
1935
1942
1939
1943
1943
1941
1940
1950
1937
1946
1955
1954
1954
1956
1953
1960
1960
1965
1963
1969
1957
1952
1953
1952
1948
1952
1952
1952
1948
1947
1944
1944
1944
1949
1950
1964
1960
1957
1956
1949
1940
1936
1940
1943
1946
1952
1952
1943
1942
1936
1943
1938
1936
1950
1947
1945
1956
1946
1950
1946
1949
1942
1958
1959
1961
1961
1961
1961
1961
1958
1962
1959
1960
1964
1941
1943
1943
1945
1947
1947
1940
1953
1940
1940
1963
1960
1933
1935
1933
1931
1949
1950
1948
1953
1952
1958
1943
1943
1941
1944
1930
1941
1938
1957
1956
1941
1936
1938
1939
1959
1959
1959
1959
1962
1967
1957
1942
1961
1946
1946
1939
1938
1967
1940
1929
1955
1943
1940
1964
1954
1955
1941
1958
1966
1966
1966
1955
1953
1936
1948
1943
1947
1947
1939
1954
1943
1945
1963
1956
1941
1956
1969
1959
1950
1943
1960
1948
1942
1932
1943
1943
1939
1935
1939
1941
1950
1954
1956
1948
1965
1974
1941
1958
1925
1939
1957
1953
1952
1953
1953
1953
1953
1956
1941
1946
1939
1966
1956
1963
1958
1958
1945
1953
1945
1945
1954
1947
1946
1943
1943
1944
1942
1937
1940
1945
1948
1951
1946
1947
1946
1956
1956
1954
1947
1950
1955
1929
1945
1934
1940
1947
1944
1933
1934
1950
1964
1970
1975
1954
1950
1939
1953
1947
1957
1962
1967
1964
1937
1945
1937
1943
1933
1963
1958
1966
1953
1947
1944
1936
1936
1949
1946
1931
1946
1944
1939
1939
1932
1931
1939
1932
1929
1947
1950
1950
1947
1944
1942
1947
1939
1941
1947
1947
1947
1942
1943
1949
1946
1940
1939
1930
1942
1948
1943
1938
1935
1949
1958
1947
1943
1944
1938
1939
1941
1938
1945
1947
1924
1949
1948
1947
1947
1947
1947
1950
1943
1954
1950
1954
1949
1944
1938
1940
1944
1962
1963
1961
1940
1947
1938
1941
1945
1960
1937
1946
1943
1951
1938
1943
1942
1957
1960
1955
1951
1939
1946
1941
1953
1953
1953
1951
1956
1941
1935
1939
1942
1947
1945
1943
1943
1939
1949
1940
1956
1952
1958
1950
1952
1952
1949
1952
1950
1948
1954
1948
1935
1944
1931
1950
1958
1963
1933
1950
1950
1950
1964
1934
1929
1935
1954
1932
1940
1947
1953
1956
1952
1938
1949
1941
1947
1940
1940
1946
1960
1943
1954
1955
1950
1961
1960
1945
1949
1956
1956
1956
1961
1952
1951
1939
1943
1944
1954
1946
1938
1941
1944
1944
1950
1938
1945
1958
1958
1940
1929
1927
1969
1942
1937
1940
1937
1941
1941
1971
1965
1944
1943
1948
1936
1936
1970
1967
1963
1966
1950
1965
1945
1955
1949
1952
1938
1937
1943
1943
1942
1969
1963
1972
1952
1959
1951
1949
1956
1959
1960
1948
1946
1949
1945
1939
1956
1955
1940
1939
1953
1960
1943
1931
1942
1947
1938
1946
1944
1939
1952
1956
1941
1969
1944
1936
1946
1946
1947
1946
1943
1943
1943
1948
1943
1945
1930
1943
1951
1951
1951
1951
1951
1952
1940
1943
1954
1946
1946
1946
1952
1960
1959
1934
1944
1951
1940
1967
1951
1952
1957
1944
1951
1934
1942
1952
1952
1953
1941
1941
1938
1933
1940
1930
1944
1946
1962
1963
1968
1965
1954
1948
1949
1949
1949
1965
1963
1972
1961
1939
1964
1954
1966
1959
1951
1952
1950
1954
1954
1942
1942
1952
1942
1954
1947
1947
1947
1944
1955
1952
1938
1954
1945
1946
1942
1947
1946
1940
1943
1950
1948
1955
1945
1960
1961
1951
1951
1951
1951
1948
1950
1959
1959
1946
1940
1932
1944
1943
1948
1941
1961
1969
1953
1953
1953
1953
1953
1963
1952
1944
1937
1948
1956
1958
1957
1961
1961
1968
1943
1947
1944
1941
1948
1940
1948
1946
1932
1950
1951
1948
1943
1946
1945
1956
1953
1943
1949
1944
1940
1948
1951
1956
1942
1969
1963
1951
1945
1945
1945
1952
1952
1963
1970
1960
1958
1944
1945
1947
1946
1942
1950
1950
1950
1950
1943
1944
1937
1945
1951
1950
1942
1950
1938
1944
1936
1947
1958
1933
1933
1933
1948
1948
1956
1956
1956
1956
1944
1940
1953
1960
1959
1947
1947
1947
1947
1947
1951
1956
1955
1948
1949
1948
1940
1947
1946
1948
1949
1937
1948
1944
1961
1951
1936
1937
1933
1941
1987
1952
1961
1965
1947
1940
1948
1951
1947
1943
1948
1942
1950
1950
1950
1950
1953
1953
1954
1946
1960
1952
1953
1956
1949
1939
1957
1947
1952
1945
1936
1936
1959
1950
1943
1955
1952
1958
1951
1946
1949
1966
1972
1952
1940
1953
1965
1941
1950
1939
1944
1966
1971
1963
1965
1962
1953
1942
1951
1943
1946
1948
1953
1963
1951
1948
1954
1953
1953
1953
1951
1944
1947
1941
1957
1944
1937
1945
1935
1948
1954
1939
1945
1955
1955
1949
1944
1939
1961
1962
1939
1942
1944
1949
1948
1970
1971
1961
1955
1949
1966
1956
1943
1938
1934
1938
1938
1945
1945
1945
1945
1956
1943
1957
1941
1934
1929
1938
1940
1945
1962
1956
1961
1965
1962
1949
1938
1934
1943
1945
1945
1944
1943
1946
1963
1964
1956
1964
1964
1947
1947
1947
1956
1955
1949
1940
1934
1946
1940
1943
1958
1938
1938
1938
1941
1957
1957
1957
1947
1941
1948
1957
1956
1952
1955
1951
1941
1941
1936
1944
1961
1965
1964
1967
1966
1955
1959
1946
1946
1948
1954
1959
1941
1949
1944
1945
1949
1947
1938
1929
1934
1932
1955
1963
1951
1926
1945
1943
1946
1934
1937
1927
1965
1952
1954
1942
1950
1943
1939
1962
1964
1946
1945
1940
1939
1950
1969
1969
1949
1953
1947
1948
1947
1953
1947
1934
1930
1933
1929
1947
1943
1963
1958
1954
1958
1947
1969
1958
1942
1951
1940
1955
1950
1967
1939
1936
1945
1945
1976
1979
1950
1950
1945
1954
1960
1952
1946
1950
1947
1956
1959
1950
1943
1949
1971
1956
1939
1946
1946
1947
1950
1950
1962
1962
1937
1958
1949
1949
1949
1945
1962
1960
1949
1936
1930
1939
1939
1939
1939
1939
1939
1945
1951
1972
1964
1968
1960
1961
1941
1938
1945
1941
1945
1937
1946
1962
1959
1956
1965
1947
1936
1949
1958
1953
1959
1937
1932
1947
1961
1969
1962
1935
1955
1958
1950
1951
1942
1952
1954
1955
1954
1951
1952
1942
1963
1953
1963
1953
1961
1947
1959
1941
1945
1935
1937
1934
1939
1937
1957
1952
1952
1952
1936
1947
1946
1944
1954
1936
1930
1936
1924
1951
1950
1944
1943
1949
1945
1943
1952
1950
1941
1941
1960
1936
1944
1944
1930
1947
1945
1959
1963
1965
1943
1942
1944
1941
1959
1942
1949
1948
1948
1945
1948
1949
1948
1946
1951
1950
1935
1944
1957
1943
1938
1938
1960
1950
1950
1941
1946
1946
1957
1959
1950
1966
1944
1958
1939
1939
1948
1948
1961
1962
1959
1959
1958
1958
1946
1949
1941
1946
1941
1946
1947
1950
1953
1941
1947
1953
1928
1944
1939
1939
1948
1948
1953
1970
1970
1950
1950
1952
1954
1953
1959
1935
1964
1959
1955
1952
1952
1945
1936
1936
1933
1945
1937
1947
1939
1968
1971
1944
1953
1944
1948
1952
1947
1947
1947
1934
1929
1933
1957
1933
1942
1945
1945
1931
1955
1953
1948
1948
1922
1935
1947
1949
1950
1946
1948
1948
1956
1952
1945
1945
1936
1954
1956
1952
1944
1951
1942
1949
1958
1949
1953
1958
1950
1960
1955
1955
1953
1952
1954
1950
1943
1943
1946
1946
1946
1946
1957
1958
1939
1949
1943
1951
1952
1950
1944
1941
1951
1941
1948
1934
1958
1944
1949
1943
1968
1952
1948
1954
1959
1959
1959
1955
1957
1956
1976
1954
1948
1940
1941
1950
1945
1945
1949
1949
1951
1953
1953
1971
1939
1973
1946
1964
1951
1935
1949
1965
1958
1947
1954
1945
1944
1941
1947
1961
1951
1945
1951
1956
1945
1951
1950
1955
1946
1946
1947
1946
1949
1954
1950
1958
1948
1954
1953
1939
1934
1956
1945
1945
1953
1939
1934
1934
1938
1954
1942
1941
1941
1956
1956
1956
1956
1956
1931
1925
1928
1934
1939
1934
1949
