# Supplementary material for: Using game theory to thwart multistage privacy intrusions when sharing data
Source: Sci Adv. 2021 Dec 10;7(50):eabe9986. doi: 10.1126/sciadv.abe9986 (PMC8664254; doi:10.1126/sciadv.abe9986)
Supplement: Supplementary file 2 — Data S1 [file sciadv.abe9986_data_s1.zip › sciadv.abe9986_data_s1/data/simu/birth_year3.txt]

1970
1970
1968
1965
1976
1969
1972
1981
1983
1968
1968
1976
1993
1990
1988
1985
1977
1985
1978
1967
2001
2006
1972
1972
1963
1967
1965
1979
1975
1987
1972
1980
1980
1989
1989
1971
1967
1985
1985
1977
1967
1959
1966
1964
1973
1972
1972
1962
1962
1962
1978
1970
1988
1970
1977
1964
1966
1970
1983
1967
1968
1981
1978
1981
1976
1968
1973
1963
1964
1968
1981
1966
1980
1980
1972
1975
1965
1969
1987
1981
1965
1969
1963
1966
1975
1964
1974
1974
1976
1984
1975
1972
1966
1965
1975
1981
1970
1973
1959
1973
1965
1976
1962
1967
1980
1983
1976
1986
1980
1992
1977
1990
1977
1963
1977
1959
1977
1972
1976
1996
1990
2001
1978
1966
1981
1987
1981
1979
1986
1968
1971
1976
1964
1972
1971
1974
1982
1969
1979
1977
1961
1973
1977
1978
1970
1972
1972
1971
2009
1972
1973
1973
1992
1993
1976
1969
1962
1983
1973
1984
1969
1979
1975
1980
1975
2002
1988
2001
1991
1974
1962
1976
1977
1966
1967
1967
1966
1964
1986
1986
1986
1995
1988
1997
1984
1989
1993
1962
1970
1970
1994
1984
1994
1982
1967
1982
1982
1994
1987
1997
1984
1967
1990
1981
1981
1970
1968
1975
1972
1972
1972
1970
1974
1968
1976
1987
1978
1970
1965
1976
1975
1975
1967
1968
1979
1988
1979
1969
1962
1962
1970
1968
1977
1967
1978
1979
1978
1978
1970
1965
1984
1999
1985
1961
1970
1973
1976
1980
1977
1977
1969
1980
1976
1976
1968
1977
1963
1964
1966
1968
1980
1980
1963
1963
1966
1965
1970
1970
1966
1983
1981
1970
1956
1975
1982
1987
1973
1969
1968
1969
1977
1974
1979
1967
1971
1971
1976
1970
1962
1961
1978
1988
1973
1993
1982
1974
1974
1969
1980
1979
1967
1985
1977
1975
1977
1970
1965
1967
1964
1970
1993
1991
1987
1978
1986
1968
1975
1980
1984
1967
1970
1980
1967
1968
1966
1971
1981
1981
1981
1965
1968
1966
1961
1973
1965
1971
1975
1971
1966
1971
1971
1974
1986
1987
1976
1982
1975
1975
1970
1980
1987
1968
1978
1977
1969
1979
1974
1972
1974
1969
1971
1974
1971
1988
1988
1992
1985
1993
1995
1988
1991
1991
1992
1959
1967
1985
1962
1962
1984
1975
1980
1982
1970
1968
1976
1970
1965
1972
1971
1972
1964
1972
1993
1993
1967
1977
1970
1983
1989
1982
1975
1965
1966
1965
1965
1976
1978
1973
1980
1973
1967
1963
1959
1974
1980
1974
1972
1968
1970
1978
1968
1978
1974
1982
1983
1979
1969
1975
1986
1961
1961
1992
1990
1985
1998
1977
1977
1986
1981
1982
1980
1975
1967
1980
1980
1980
1971
1984
1977
1968
1976
1967
1967
1991
1957
1956
1977
1980
1990
1974
1974
1974
1968
1971
1966
1987
1967
1982
1979
1975
1983
1973
1976
1981
1986
1982
1993
1986
1986
1986
1976
1961
1961
1962
1968
1975
1995
1975
1978
1967
1979
1970
1967
1966
1959
1988
1994
1974
1973
1968
1966
1981
1973
1973
1970
1960
1976
1981
1979
1966
1966
1971
1984
1974
1969
1966
1967
1975
1977
1965
1972
1969
1969
1976
1974
1977
1965
1967
1976
1973
1973
1974
1981
1971
1974
1965
1976
1977
1977
1977
1981
1985
1967
1966
1969
1968
1966
1979
1979
1980
1987
1994
1966
1984
1961
1964
1966
1970
1961
1968
1966
1963
1974
1980
1971
1985
1986
1984
1977
1975
1975
1983
1986
1971
1972
1971
1975
1980
1974
1979
1988
1977
1976
1964
1981
1977
1978
1985
1979
1979
1987
1968
1970
1970
1970
1970
1972
1977
1982
1987
1977
1973
1972
1976
1978
1979
1973
1984
1981
1979
1969
1969
1982
1974
1976
1978
1979
1980
1974
1972
1972
1972
1981
1973
1973
1973
1978
1976
1976
1987
1980
1988
1983
1998
1982
1988
1964
1976
1977
1977
1971
1971
1984
1984
1975
1973
1965
1972
1969
1976
1980
1968
1984
1966
1962
1970
1978
1973
1980
1978
1969
1977
1976
1964
1972
1974
1987
1987
1979
1974
1975
1965
1955
1987
1971
1985
1979
1975
1977
1981
1970
1978
1983
1982
1986
1975
1983
1971
1975
1983
1974
1977
1964
1957
1964
1961
1973
1965
1965
1971
1977
1985
1992
1987
1985
1981
1975
1978
1977
1981
1983
1994
1984
1991
1987
1967
1970
1983
1984
1973
1990
1978
1970
1975
1978
1973
1967
1971
1969
1988
1989
1980
1984
1975
1970
1975
1982
1973
1968
1976
1982
1976
1976
1968
1985
1981
1977
1972
1976
1967
1976
1986
1989
1990
1994
1970
1974
1986
1984
1984
1982
1990
1993
1985
1993
1984
1976
1975
1990
1990
1981
1969
1965
1956
1978
1971
1974
1992
1966
1968
1960
1958
1968
1965
1971
1971
1969
1971
1974
1980
1999
1966
1965
1972
1975
1975
1977
1978
1974
1963
1978
1977
1983
1973
1981
1983
1979
1971
1971
1972
1972
1968
1959
1971
1968
1976
1974
1977
1977
1980
1968
1976
1973
1968
1992
1985
1981
1985
1988
1983
1993
1964
1990
1986
1984
1992
2003
1995
1999
1979
1979
1974
1986
1997
1998
1989
1970
1976
1967
1973
1981
1984
1976
1968
1973
1980
1966
1969
1992
1997
1992
1976
1969
1964
1969
1969
1971
1970
1992
1983
1980
1982
1979
1974
1983
1965
1975
1973
1968
1969
1970
1972
1977
1968
1985
1990
1990
1970
1955
1964
1963
1971
1974
1973
1980
1985
1981
1971
1974
1975
1976
1967
1965
1972
1986
1980
1986
1968
1977
1974
1981
1980
1973
1983
1979
1972
1980
1967
1978
1969
1962
1962
1964
1987
1981
1970
1977
1979
1978
1979
1984
1970
1969
1982
1971
1973
1988
1993
1983
1971
1980
1971
1976
1974
1978
1968
1969
1974
1973
1977
1966
1985
1991
1975
1982
1967
1974
1974
1974
1968
1972
1968
1985
1976
1979
1990
1978
1991
1966
1982
1979
1977
1978
1977
1981
1988
1971
1972
1969
1977
1981
1968
1970
1984
1977
1965
1978
1978
1975
1971
1967
1975
1980
1971
1985
1983
1980
1979
1976
1976
1979
1978
1976
1979
1974
1970
1961
1981
1981
1981
1972
1963
1970
1981
1994
1994
1984
1980
1988
1978
1988
1961
1989
1988
1979
1970
1971
1987
1998
1985
1974
1972
1965
1971
1959
1973
1967
1993
1968
1963
1978
1967
1973
1977
1984
1969
1972
1984
1978
1960
1954
1956
1993
1969
1958
1970
1979
1975
1995
1988
1993
1983
1984
1966
1977
1972
1988
1979
1977
1978
1981
1976
1988
1976
1972
1970
1975
1978
1971
1974
1991
1987
1971
1968
1973
1974
1971
1973
1983
1979
1976
1981
1972
1987
1974
1959
1973
1985
1982
1959
1959
1959
1990
1981
1977
1978
1979
1989
1979
1975
1979
1974
1970
1970
1981
1976
1965
1976
1979
1977
1971
1979
1971
1985
1980
1971
1981
1982
1980
1982
1973
1984
1976
1977
1970
1971
1984
1969
1961
1974
1981
1969
1986
1991
1988
1975
1972
1985
1980
1979
1983
1968
1958
1967
1967
1974
1978
1962
1998
1970
1983
1989
1990
1962
1995
1983
1970
1962
1988
1984
1979
1982
1971
1981
1983
1977
1970
1978
1971
1968
1977
1977
1963
2002
1972
1981
1960
1977
1978
1991
1984
1989
1978
1982
1981
1971
1975
1968
1966
1967
1968
1972
1980
1971
1972
1980
1962
1968
1987
1979
1983
1986
1977
1982
1968
1972
1966
1963
1970
1965
1972
1966
1968
1981
1975
1969
1974
1977
1977
1978
1961
1966
1978
1964
1981
1986
1983
1981
1978
1962
1978
1976
1979
1984
1980
1966
1974
1961
1967
1959
1970
1986
1977
1976
1969
1976
1969
1979
1973
1982
1976
1967
1973
1970
1970
1981
1982
1976
1983
1981
1986
1987
1980
1981
1977
1984
1976
1983
1971
1979
1961
1976
1973
1971
1983
1980
1992
1971
1975
1982
1982
1978
1972
1956
1968
1974
1971
1976
1975
1970
1973
1977
1967
1970
1970
1970
1961
1968
1963
1969
1972
1965
1967
1978
1980
1976
1973
1966
1974
1978
1985
1983
1970
1976
1972
1972
1980
1977
1968
1965
1996
1996
1983
1975
1988
1965
1981
1967
1958
1957
1952
1956
1968
1971
1971
1973
1968
1977
1975
1971
1969
1970
1976
1976
1980
1979
1992
1979
1978
1974
1977
1978
1986
1965
1970
1973
1980
1975
1966
1984
1967
1969
1965
1975
1971
1982
1976
1978
1977
1971
1977
1985
1979
1969
1967
1977
1977
1977
1977
1980
1971
1968
1958
1963
1979
1991
1983
1976
1978
1990
1972
1974
1981
1970
1979
1972
1969
1969
1977
1971
1966
1969
1979
1980
1966
1984
1984
1969
1957
1960
1973
1987
1999
1987
1985
1994
1978
1975
1962
1975
1964
1964
1964
1980
1977
1977
1969
1969
1982
1980
1981
1972
1972
1966
1991
1960
1975
1973
1974
1978
1975
1969
1978
1975
1983
1969
1960
1968
1968
1974
1969
1981
1970
1956
1974
1970
1986
1991
1989
1980
1969
1975
1971
1988
1973
1980
1973
1969
1969
1969
1979
1964
1959
1958
1962
1966
1977
1977
1977
1977
1992
1974
1992
1986
1969
1990
1981
1989
1980
1974
1975
1970
1979
1974
1968
1989
1976
1979
1972
1969
1968
1968
1970
1987
1977
1988
1972
1967
1978
1965
1970
1968
1965
1967
1969
1963
1977
1977
1979
1989
1995
1997
1975
1990
1989
1982
1981
1969
1990
1982
1988
1987
1985
1985
1973
1968
1967
1970
1972
1976
1973
1966
1982
1975
1975
1979
1983
1979
1980
1994
1968
1978
1978
1972
1968
1972
1972
1986
1972
1972
1971
1974
1977
1981
1983
1985
1982
1978
1976
1972
1973
1973
1974
1977
1969
1972
1976
1972
1964
1981
1977
1974
1974
1974
1992
1982
1987
1975
1972
1987
1983
1955
1955
1967
1957
1958
1969
1968
1968
1977
1986
1963
1970
1977
1987
1991
1976
1976
1976
1962
1980
1980
1987
1989
1989
1981
1966
2006
2000
1995
2006
1979
1966
1974
1955
1956
1966
1967
1983
1981
1972
1988
1970
1972
1969
1975
1990
1990
1975
1986
1985
1949
1951
1988
1981
1984
1988
1958
1978
1979
1971
1974
1986
1995
1969
1974
1972
1976
1971
1965
1969
1971
1963
1954
1998
1997
1991
1969
1978
1981
1978
1965
1977
1972
1981
1967
1961
1973
1978
1976
1977
1971
1975
1980
1981
1973
1973
1981
1975
1979
1988
1992
1969
1972
1977
1970
1970
1970
1970
1968
1978
1967
1975
1972
1972
1981
1991
1984
1969
1974
1980
1969
1975
1968
1968
1968
1968
1976
1963
1978
1973
1984
1977
1979
1979
1991
1976
1985
1979
1979
1970
1966
1965
1976
1981
1982
1963
1958
1982
1977
1991
1997
1987
1966
1966
1975
1981
1982
1985
1973
1977
1983
1984
1974
1981
1982
1981
1988
1993
1991
1977
1979
1985
1970
1985
1965
1977
1968
1968
1977
1976
1962
1968
1973
1975
1980
1985
1982
1987
1974
1972
1973
1975
1972
1973
1999
1994
1996
1970
1976
1971
1969
1975
1969
1970
1975
1979
1969
1981
1984
1984
1984
1976
1974
1974
1974
1980
1973
1973
1982
1981
1978
1971
1974
1977
1972
1992
1987
1976
1978
1971
1971
1975
1979
1969
1969
1978
1973
1966
1968
1965
1966
1971
1968
1970
1970
1973
1970
1974
1977
1976
1971
1969
1971
1966
1971
1966
1971
1977
1981
1978
1975
1978
1992
1975
1980
1978
1980
1989
1975
1978
1986
1981
1978
1989
1974
1975
1974
1974
1982
1982
1983
1981
1978
1966
1973
1968
1966
1979
1975
1974
1987
1988
1991
1985
1983
1970
1971
1972
1975
1971
1976
1970
1973
1971
1972
1978
1972
1975
1967
1976
1970
1981
1966
1966
1972
1976
1980
1981
1978
1981
2007
2011
1986
1983
1966
1979
1983
1981
1984
1973
1970
1964
1969
1990
1976
1988
1980
1986
1964
1978
1975
1985
1975
1985
1985
1976
1982
1967
1976
1978
1976
1971
1975
1977
1972
1967
1988
1985
1976
1974
1972
1970
1974
1973
1986
1993
1965
1977
1977
1984
1975
1975
1967
1963
1965
1986
1977
1962
1973
1956
1973
1961
1976
1963
1959
1962
1959
1983
1979
1984
1979
1986
1990
1968
1966
1981
1987
1976
1980
1990
1976
1975
1966
1981
1981
1981
1983
1982
1970
1970
1979
1973
1981
1978
1978
1976
1972
1984
1984
1993
1969
1976
1978
1971
1968
1984
1970
1980
1964
1982
1991
1987
1975
1980
1968
1984
1992
1979
1978
1978
1978
1975
1986
1968
1977
1967
2002
1970
1967
1986
1993
1981
1990
1982
1980
1987
1978
1974
1969
1973
1978
1973
1977
1982
1966
1984
1993
1959
1969
1976
1970
1966
1982
1979
1979
1991
1978
1971
1970
1977
1968
1970
1977
1981
1972
1973
1973
1986
1979
1986
1981
1981
1986
1992
1974
1974
1980
1971
1977
1962
1963
1977
1966
1978
1970
1980
1978
1971
1966
1967
1966
1965
1980
1964
1982
1982
1982
1982
1982
1970
1970
1977
1968
1969
1975
1962
1979
1971
1988
1984
1988
1977
1967
1975
1967
1972
1965
1971
1972
1988
1990
1980
1980
1967
1970
1978
1979
1987
1971
1976
1965
1967
1988
1981
1993
1985
1988
1969
1979
1978
1967
1968
1968
1973
1967
1961
1990
1974
1977
1961
1988
1983
1983
1976
1984
1972
1975
1976
1981
1976
1972
1967
1981
1961
1960
1958
1966
1972
1978
1973
1971
1974
1974
1989
1973
1973
1973
1982
1988
1989
1981
1975
1977
1991
1956
1966
1972
1969
1972
1977
1976
1954
1968
1965
1970
1975
1967
1968
1978
1975
1962
1969
1969
1964
1959
1966
1983
1979
1991
1968
1971
1968
1980
1968
1970
1975
1972
2003
1970
1970
1995
1980
1982
1972
1972
1969
1961
1964
1969
1970
1966
1970
1986
1967
1963
1966
1960
1960
1960
1960
1960
1969
1983
1984
1986
1988
1967
1972
1965
1975
1972
1991
1983
1971
1966
1995
1986
1994
1983
1994
1965
1969
1971
1988
1982
1982
1982
1964
1970
1971
1977
1977
1972
1973
1964
1970
1972
1985
1967
1982
1981
1977
1984
1980
1999
1967
1980
1973
1978
1975
1978
1975
1974
1976
1988
1989
1991
1976
1980
1977
1973
1966
1968
1964
1979
1981
1966
1976
1974
1965
1967
1965
1964
1979
1978
1983
1968
1967
1967
1972
1980
1981
1987
1980
1996
1990
1980
1976
1976
1976
1965
1977
1991
2003
1981
1982
1984
1982
1968
1974
1977
1981
1992
1985
1992
1976
1973
1976
1981
1973
1983
1990
1982
1967
1968
1964
2000
1999
1972
1982
1977
1977
1997
1992
1984
1976
1975
1965
1971
1974
1975
1966
1977
1980
1975
1970
1983
1976
1970
1970
1978
1971
1980
1979
1974
1974
1976
1976
1993
1967
1967
1973
1972
1969
1964
1968
1981
1973
1969
1977
1975
1967
1991
1976
1983
1983
1979
1982
1960
1973
1970
1981
1973
1985
1971
1980
1986
1986
1986
1986
1984
1975
1972
1977
1973
1966
1972
1988
1983
1979
1967
1977
1976
1978
1990
1997
1984
1990
2001
2004
1994
1971
1968
1968
1983
1981
1975
1991
1982
1990
1985
1979
1971
1975
1971
1976
1977
1969
1968
1969
1977
1973
1979
1984
1975
1975
1996
1986
1985
1974
1974
1974
1974
1981
1959
1959
1977
1978
1974
1961
1961
1962
1961
1973
1969
1974
1986
1972
1987
1958
1963
1983
1977
1968
1964
1964
1974
1981
1982
1968
1965
1970
1977
1991
1979
1976
1973
1975
1980
1978
1985
1977
1975
1993
1987
1968
1970
1992
1981
1986
1986
1979
1965
1965
1989
1983
1986
1990
1993
1986
1986
1992
1992
1978
1978
1977
1962
1960
1976
1969
1967
1971
1970
1967
1969
1982
1969
1969
1969
1979
1973
1974
1978
1968
1990
1993
1993
1984
1986
1983
1977
1979
1988
1989
1977
1974
1982
1974
1974
1974
1984
1974
1978
1981
1986
1971
1971
1997
2001
1991
1969
1975
1971
1979
1986
1998
1984
1959
1977
1963
1977
1997
2002
1988
1988
1979
1983
1970
1972
1967
1968
1967
1991
1979
1982
1977
1982
1986
1984
1971
1983
1966
1964
1963
1965
1974
1969
1969
1969
1989
1973
1970
1973
1974
1974
1991
1990
1995
1982
1972
1972
1968
1978
1977
1981
1981
2005
1976
1969
1967
1969
1989
1982
1990
1978
1969
1980
1970
1973
1976
1969
1979
1975
1974
1967
1960
1955
1958
1959
1980
1981
1976
1973
1976
1979
1978
1977
1973
1985
1985
1985
1975
1971
1972
1961
1979
1971
1968
1972
1980
1970
1968
1974
1986
1993
1985
1983
1966
1974
1967
1965
1965
1971
1977
1981
1977
1973
1979
1979
1979
1967
1967
1947
1951
1968
1971
1967
1974
1983
1970
1967
1998
1985
1985
1979
1976
1976
1979
1962
1963
1977
1991
1972
1973
1973
1961
1962
1964
1975
1980
1971
1971
1968
1968
1970
1967
1965
1973
1974
1973
1985
1972
1964
1979
1985
1960
1960
1961
1968
1973
1978
1972
1977
1965
1971
1975
1977
1977
1985
1986
1965
1971
1977
1977
1976
1974
1960
1952
1986
1960
1973
1966
1976
1967
1971
1971
1975
1975
1969
1977
1976
1967
1968
1974
1983
1978
1970
1980
1995
1979
1990
1998
1982
1973
1955
1989
1996
1986
1975
1970
1990
1979
1974
1974
1976
1985
1956
1963
1956
1959
1960
1973
1974
1966
1961
1989
1986
1985
1986
1981
1980
1972
1980
1977
1981
2004
2000
1994
1992
1974
1969
1990
1978
1976
1979
1981
1973
1973
1974
1987
1986
1980
1977
1968
1968
1968
1971
1960
1968
1967
1961
1973
1979
1976
1978
1976
1973
1980
1971
1979
1981
1979
1982
1975
1990
1975
1976
1989
1972
1970
1990
1984
1992
1980
1976
1976
1982
1980
1993
1973
1971
1970
1981
1978
1984
1976
1985
1989
1982
1984
1961
1972
1979
1968
1967
1968
1975
1982
1971
1987
1980
1982
1968
1971
1975
1986
1985
1970
1961
1963
1969
1980
1979
1979
1965
1972
1980
1984
1967
1986
1981
1979
1975
1971
1967
1963
1978
1966
1965
1971
1962
1970
1970
1962
1982
1970
1976
1997
1986
1992
1969
1990
1976
1999
1994
1974
1982
1981
1977
1978
1982
1979
1979
1977
1979
1977
1980
1978
1965
1965
1971
1962
1978
1982
1972
1968
1970
1961
1975
1989
1978
1993
1991
1993
1967
1975
1978
1973
1977
1978
1976
1976
1972
1961
1957
1962
1967
1967
1966
1984
1975
1986
1982
1988
1985
1994
1993
1995
2003
1990
1971
1965
1978
1968
1970
1984
1977
1974
1974
1968
1969
1975
1968
1971
1993
1980
1970
1970
1971
1979
1965
1976
1965
1973
1976
1987
1985
1990
1982
1986
1991
1977
1983
1992
1995
1986
1986
1986
1983
1990
1983
1983
1979
1978
1975
1976
1973
1978
1968
1990
1978
1995
1977
1967
1986
1968
1970
1969
1968
1968
1978
1972
1966
1974
1969
1969
1978
1974
1985
1976
1978
1980
1981
1974
1968
1974
1986
1974
1980
1978
1970
1970
1968
1975
2016
2003
1989
1961
1975
1971
1975
1958
1965
1959
1981
1990
1993
1989
1972
1974
1985
1992
1968
1961
1963
1968
1963
1979
1969
1965
1965
1965
1984
1983
1979
1972
1974
1974
1976
1975
1973
1989
1976
1976
1964
1966
1970
1981
1989
1988
1995
1969
1970
1968
1985
1972
1973
1963
1963
1975
1976
1979
1978
1977
1981
1968
1984
1987
1981
1984
1989
1957
1965
1977
1969
1975
1980
1970
1976
1968
1976
1978
1968
1970
1992
1986
1975
1975
1968
1982
1969
1981
1988
1961
1961
1968
1966
1988
1988
1988
1969
1985
1969
1973
1982
1976
1984
1981
1994
1988
1970
1974
1994
1977
1968
1976
1980
1983
1987
1982
1973
1978
1977
1982
1973
1965
1973
1961
1967
1977
1971
1988
1990
1983
1984
1986
1986
1990
1986
1986
1988
1987
1969
1987
1968
1984
1965
1973
1974
1984
1978
1973
1978
1958
1969
1963
1958
1962
1968
1980
1972
1984
1986
1982
1974
1981
1978
1967
1980
1972
1992
1980
1980
1980
1979
1966
1976
1971
1982
1977
1979
1986
1975
1968
1975
1980
1980
1968
1966
1956
1955
1959
1958
1988
1980
1982
1975
1970
1962
1961
1962
1977
1969
1971
1975
1970
1971
1973
1974
1971
1979
1978
1971
1985
1981
1981
1974
1968
1990
1962
1963
1966
1973
1987
1974
1973
1971
1972
1972
1971
1988
1987
1966
1971
1994
1993
2002
1969
1975
1968
1973
1982
1979
1979
1973
1980
1973
1986
1972
1981
1987
1967
1968
1981
1976
1984
1994
2002
1986
1986
2000
1979
1973
1978
1975
1972
1964
1969
1972
1967
1962
1964
1962
1983
1977
1979
1991
1982
1966
1961
1963
1975
1961
1969
1974
1976
1970
1983
1963
1980
1974
1984
1973
1984
1978
1977
1966
1971
1981
1983
1978
1988
1983
1979
1985
1987
1974
1978
1985
1978
1981
1976
1972
1976
1978
1978
1983
1980
1967
1993
1979
1987
1987
1973
1972
1969
1963
1968
1963
1965
1963
1974
1963
1978
1981
1979
1984
1982
1972
1972
1975
1951
1958
1959
1966
1959
1960
1962
1967
1960
1960
1979
1967
1986
1980
1970
1971
1965
1990
1995
1973
1982
1987
1987
1980
1973
1986
1974
1971
1966
1973
1973
1992
1974
1990
1961
1977
1962
1962
1962
1975
1968
1959
1984
1976
1974
1966
1967
1976
1979
1970
1973
1979
1974
1985
1978
1960
1975
1979
1988
1984
1979
1980
1971
1984
1984
1980
1971
1965
1982
1977
1976
1977
1984
1982
1969
1968
1985
1976
1979
1979
1986
1974
1986
1996
1975
1974
1988
1988
1982
1974
1980
1984
1976
1985
1973
1977
1975
1976
1966
1972
1974
1982
1980
1972
1984
1968
1981
1970
1990
1985
1956
1981
1978
1982
1975
1962
1967
1957
1971
1981
1991
1979
1990
1977
1984
1966
1965
1963
1961
1967
1971
1971
1987
1978
1978
1965
1964
1962
1972
1972
1992
1989
1978
1979
1985
1980
1975
1971
1975
1967
1967
1973
1980
1987
1981
1992
1985
1989
1983
2006
1994
1986
1975
1981
1973
1963
1960
1966
1961
1979
1978
1987
1974
1977
1970
1974
1970
1974
1975
1980
1977
1968
1965
1963
1962
1968
1977
1969
1977
1997
1998
1965
1976
1970
1978
1981
1986
1990
1972
1973
1974
1975
1977
1976
1970
1962
1961
1960
1965
1973
1969
1976
1980
1976
1966
1968
1962
1980
1967
1968
1971
1960
1974
1989
1974
1971
1978
1970
1967
1961
1980
1971
1972
1967
1976
1975
1979
1982
1993
1980
1971
1969
1984
1991
1992
1984
1994
1985
1975
1965
1981
1978
1972
1966
1974
1968
1971
1977
1983
1983
1977
1976
1973
1973
1980
1972
1971
1980
1973
1973
1974
1973
1970
1968
1991
1988
1965
1975
1960
1973
1970
1973
1974
1981
1975
1965
1974
1976
1972
1969
1959
1986
1996
1970
1970
1970
1974
1981
1973
1980
1976
1978
1983
1988
1975
1971
1971
1971
1974
1974
1976
1979
1977
1977
1977
1977
1966
1975
1995
1993
1974
1976
1977
1962
1980
1973
1974
1974
1976
1976
1995
1995
1988
1975
1973
1971
1969
1968
1968
1968
1968
1974
1968
1976
1960
1976
1970
1971
1987
1975
1983
1989
1970
1962
1994
1978
1984
1973
1973
1977
1978
1970
1980
1969
1980
1981
1977
1969
1969
1991
1993
1983
1986
1990
1968
1968
1974
1982
1981
1969
1976
1957
1968
1971
1957
1969
1980
1972
1977
1982
1989
1983
1967
1983
1972
1974
1973
1971
1971
1971
1974
1980
1978
1981
1989
1986
1963
1955
1981
1972
1978
1975
1973
1977
1978
1976
1972
1969
1966
1966
1966
1966
1980
1980
1968
1979
1973
2003
1986
1974
1974
1967
1959
1970
1963
1967
1957
1976
1972
1981
1972
1978
1972
1968
1988
1992
1973
1968
1972
1975
1970
1971
1963
1966
1971
1977
1986
1977
1981
1991
1985
1972
1970
1970
1970
1966
1969
1967
1966
1965
1963
1963
1963
1984
1965
1983
1982
1995
1985
1978
1989
1996
1995
1983
1976
1984
1972
1967
1968
1975
1986
1967
1967
1976
1975
1982
1973
1969
1979
1975
1971
1968
1968
1981
1981
1963
1967
1976
1976
1976
1978
1982
1987
1989
1973
1979
1979
1985
1960
1961
1968
1968
1968
1978
1970
1965
1964
1968
1989
1975
1979
1978
1974
1973
1974
1976
1981
1968
1983
1960
1982
1988
1980
1975
1990
1965
1981
1984
1967
1978
1974
1969
1973
1976
1972
1978
1969
1978
1961
1973
1984
1976
1985
1984
1986
1972
1972
1972
1975
1962
1977
1965
1970
1966
1982
1985
1987
1987
1978
1979
1992
1978
1971
1975
1982
1971
1985
1968
1980
1984
1983
1985
1976
1974
1981
1979
1984
1965
1972
1974
1978
1966
1977
1975
1967
1979
1971
1971
1971
1985
1981
1981
1975
1965
1972
1975
1974
1974
1970
1972
1977
1985
1980
1980
1975
1975
1978
1959
1961
1967
1967
1974
1974
1976
1968
1976
1967
1971
1971
1981
1996
1980
1987
1975
1975
1976
1974
1974
1971
1971
1981
1977
1977
1977
1977
2004
1994
1994
1978
1978
1985
1980
1979
1984
1978
1975
1987
1971
1958
1961
1967
1971
1969
1969
1980
1981
1978
1994
1985
1969
1967
1975
1968
1970
1964
1971
1965
1976
1967
1975
1970
1970
1970
1979
1976
1970
1996
1974
1968
1980
1981
1995
1992
1996
1967
1968
1962
1962
1958
1960
1973
1974
1993
1988
1998
1977
1968
1978
1969
1973
1975
1969
1967
1972
1967
1981
1962
1977
1974
1982
1978
1962
1962
1959
1968
1975
1963
1968
1964
1983
1975
1982
1966
1972
1985
1980
1975
1975
1970
1971
1969
1960
1960
1968
1977
1983
1980
2002
1966
1983
1974
1975
1975
1974
1981
1981
1964
1975
1979
1981
1973
1968
1978
1968
1973
1969
1980
1982
1988
1959
1959
1959
1986
1967
1990
1977
1996
1995
1975
1976
1979
1971
1971
1981
1972
1978
1984
1975
1987
1976
1972
1969
1968
1964
1993
1991
1990
1984
1991
1982
1967
1972
1972
1982
1963
1963
1981
1974
1985
1993
1988
1972
1973
1979
1976
1976
1977
1991
1982
1988
1986
1979
1980
1980
1980
1986
1992
1965
1960
1973
1977
1977
1965
1959
1975
1966
1974
1981
1974
1976
1962
1981
1993
1987
1995
1992
1967
1967
1967
1974
1985
1977
1987
1992
1970
1985
1996
1993
1985
1974
1974
1986
1979
1984
1967
1968
1979
1981
1981
1979
1974
1969
1969
1980
1970
1968
1981
1967
1969
1968
1980
1972
1976
1979
1975
1974
1984
1991
1990
1988
1997
1987
1990
1990
1990
1973
2004
1967
1960
1984
1989
1984
1956
1965
1977
1969
1971
1964
1976
1965
1973
1972
1965
1963
1960
1976
1971
1970
1972
1978
1979
1995
1985
1990
1979
1968
1990
1976
1968
1970
1965
1986
1971
1956
1972
1970
1980
1978
1960
1954
1989
1959
1962
1988
1990
1965
1961
1972
1983
1977
1980
1980
1979
1982
1984
1983
1973
1980
1969
1972
1981
1970
1973
1972
1972
1981
1983
1974
1985
1978
1978
1978
1972
1975
1975
1978
1977
1965
1963
1988
1988
1991
1987
1995
1964
1982
1976
1962
1965
1970
1976
1971
1972
1981
1968
1970
1983
1970
1975
1990
1991
1986
1998
1984
1980
1975
1972
1969
1965
1965
1977
1965
1973
1970
1982
1977
1966
1975
1976
1978
1978
1986
1983
1989
1964
1965
1974
1980
1980
1980
1980
1987
1985
1979
1984
1987
1997
1983
1994
1969
1969
1983
1986
1970
1970
1966
1971
1966
1984
1976
1976
1977
1982
1982
1982
1982
1982
1982
1966
1964
1974
1961
1974
1971
1967
1971
1972
1965
1972
1972
1977
1978
1985
1982
1967
1972
1981
1988
1977
1978
1979
1977
1975
1984
1973
1973
1959
1977
1966
1964
1985
1977
1981
1985
1979
1978
1977
1977
1958
1968
1977
1990
1984
1956
1964
1964
1970
1966
1964
1962
1964
1974
1988
1970
1983
1973
1978
1972
1966
1960
1971
1970
1971
1967
1973
1981
1983
1989
1984
1979
1965
1967
1975
1972
1968
1969
2010
2006
1968
1960
1959
1981
1978
1966
1977
1984
1978
1985
1970
1973
1976
1975
1972
1972
1986
1979
1962
1977
1982
1973
1968
1999
2001
1988
1981
1986
1980
1962
1970
1979
1970
1982
1980
1975
1980
1982
1985
1980
1974
1975
1962
1980
1982
1980
1976
1969
1974
1967
2014
2014
1969
1975
1971
1967
1989
1980
1974
1974
1969
1967
1973
1987
1977
1965
1954
1958
1960
1981
1985
1972
1986
1978
1965
1976
1963
1972
1972
1973
1979
1964
1967
1976
1970
1978
1975
1981
1981
1966
1971
1971
1974
1979
2005
2003
1976
1979
1978
1958
1970
1978
1987
1983
1994
1982
1980
1961
1969
1969
1983
1978
1971
1972
1972
1980
1985
1979
1974
1979
1972
1977
1977
1984
1976
1987
1964
1973
1978
1981
1991
1979
1992
1969
1969
1986
1980
1979
1972
1983
1966
1966
1983
1973
1975
1966
1972
1968
1972
1997
1991
1973
1983
1963
1965
1965
1961
1984
1967
1967
1983
1965
1973
1983
1971
1964
1972
1969
1970
1966
1973
1982
1959
1978
1969
1979
1972
1971
1965
1973
1954
1962
1962
1959
1973
1967
1965
1980
1979
1972
1977
1997
1989
1970
1974
1975
1983
1985
1992
1979
1981
1980
1980
1980
1981
1980
1969
1962
1958
1954
1983
1984
1981
1986
1984
1987
1967
1966
1975
1971
1969
1975
1975
1975
1976
1976
1971
1971
1974
1982
1970
1977
1969
1973
1970
1973
1986
1977
1976
1976
1961
1969
1980
1978
1971
1969
1980
1984
1991
1994
1989
1976
1986
1966
1978
1975
1959
1967
1968
1973
1986
1986
1986
1988
1973
1978
1984
1975
1978
1978
1974
1974
1979
1964
1963
1983
1974
1984
1969
1993
1981
1964
1967
1979
1968
1968
1970
1974
1966
1961
1966
1975
1973
1974
1978
1967
1958
1968
1968
1970
1971
1971
1980
1970
1965
1984
1978
1976
1981
1977
1969
1982
1983
1977
1977
1984
1982
1966
1960
1976
1969
1966
1959
1963
1977
1974
1964
1964
1974
1971
1979
1983
1979
1965
1965
1970
1983
1981
1979
1976
1979
1978
1974
1981
1977
1978
1973
1983
1976
1976
1976
1962
1961
1969
1972
1986
1969
1984
1985
1997
1965
1961
1971
1974
1972
1969
1985
1974
1980
1974
1968
1970
1987
1990
1984
1989
1981
1987
1990
1980
1982
1982
1979
1973
1968
1980
1976
1972
1971
1970
1972
1974
2003
1977
1977
1969
1982
1971
1984
1996
1987
1973
1973
1977
1984
1984
1984
1971
1981
1986
1974
1983
1986
1984
1979
1959
1962
1970
1974
1994
1990
1989
1991
1978
1967
1973
1970
1973
1970
1981
1980
1980
1964
1975
1974
1977
1985
1984
1981
1983
1987
1983
1974
1982
1969
1976
1971
1981
1977
1963
1976
1971
1983
1979
1967
1974
1975
1986
1983
1979
1978
1974
1980
1972
1981
1978
1990
1979
1973
1966
1960
1959
1960
1964
1973
1978
1974
1979
1987
1991
1981
1977
1996
1998
1994
1971
1978
1975
1983
1977
1983
1977
1986
1998
1985
1988
1985
1985
1985
1965
1973
1970
1962
1977
1970
1980
1979
1975
1972
1972
1972
1981
1983
1975
1973
1974
1965
1971
1964
1979
1984
1958
1966
1978
1992
1993
1995
1994
1994
1961
1976
1974
1963
1974
1968
1976
1965
1965
1981
1977
1983
1972
1979
1976
1977
1985
1973
1972
1969
1978
1976
1977
1980
1980
1971
1978
1980
1974
1985
1967
1980
1983
1969
1966
1970
1966
1964
1982
1980
1975
2005
1964
1964
1969
1976
1982
1982
1976
1970
1987
1980
1976
1969
1976
1986
1986
1971
1979
1980
1967
1979
1970
1972
1972
1972
1975
1987
1958
1963
1967
1984
1979
1980
1971
1984
1972
1967
1989
1994
1980
1989
1982
1985
1989
1982
1978
1977
1980
1974
1974
1958
1961
1973
1976
1980
1984
1985
1973
1987
1989
1979
1979
1977
1960
1959
1981
1982
1975
1979
1969
1975
1986
1968
1968
1968
1974
1961
1986
1983
1990
1985
1977
1979
1975
1981
1999
1991
1981
1969
1982
1980
1966
1964
1962
1980
1981
1984
1975
1978
1978
1978
1960
1971
1978
1983
1969
1966
1976
1974
1972
1977
1973
1974
1973
1973
1973
1978
1979
1983
1992
1986
1984
1982
1985
1977
1982
1979
1981
1979
1981
1992
1968
1963
1966
1986
1976
1970
1984
1978
1971
1962
1969
1972
1973
1979
1972
1972
1973
1979
1974
1971
1969
1967
1979
1965
1974
1972
1977
1966
1972
1970
1970
1981
1991
1976
1971
1971
1984
1988
1960
1980
1985
1981
1981
1973
1968
1968
1968
1985
1958
1956
1968
1966
1965
1966
1965
1961
1980
1968
1980
1980
1982
1980
1971
1974
1967
1978
1978
1978
1978
1988
1969
1983
1991
1965
1966
1969
1987
1991
1982
1967
1975
1968
1961
1991
1982
1976
1983
1972
1973
1985
1968
1967
1968
1968
1987
1982
1985
1988
1992
1993
1986
1977
1979
1968
1968
1981
1964
1970
1982
1982
1969
1979
1988
1982
1984
1985
1981
1982
1974
1967
1980
1976
1972
1959
1970
1973
1968
1990
1983
1980
1968
1982
1975
1989
1971
1972
1971
1972
1974
1974
1970
1985
1971
1974
1991
1980
1982
1975
1976
1979
1977
1973
1961
1969
1966
1967
1966
1975
1966
1966
1969
1982
1975
1977
1967
1975
1963
1984
1970
1970
1986
1980
1975
1974
1969
1978
1978
1978
1978
1973
1976
1978
1978
1978
1978
1967
1972
1995
1982
1984
1969
1976
1970
1977
1970
1975
1973
1979
1984
1974
1988
1978
1968
1975
1958
1969
1986
1983
1986
1980
1989
1973
1973
1957
1957
1981
1972
1981
1970
1974
1968
1962
1978
1986
1973
1971
1981
1971
1970
1974
1959
1957
1975
1965
1971
1967
1979
1975
1980
1970
1962
1978
1986
1980
1978
1978
1974
1974
1982
1971
1971
1974
1975
1973
1968
1966
1968
1980
1985
1968
1976
1965
1964
1978
1970
1978
1975
1972
1971
1983
1966
1967
1969
1976
1971
1963
1971
1967
1972
1975
1976
1986
1981
1989
1990
1980
1954
1963
1975
1962
1978
1964
1969
1970
1963
1977
1954
1960
1978
1981
1976
1982
1969
1967
1966
1960
1970
1962
1961
1963
1967
1967
1967
1972
1972
1987
1987
1978
1971
1983
1979
1978
1974
1971
1979
1970
1972
1970
1959
1971
1966
1972
1975
1965
1982
1985
1980
1976
1975
1988
1984
1969
1979
1968
1965
1964
1964
1967
1963
1979
1976
1962
1962
1969
1985
1973
1990
1992
1963
1973
1973
1978
1986
1969
1969
1955
1961
1980
1972
1975
1972
1978
1978
1968
1972
1981
1992
1984
1974
1975
1987
1978
1976
1959
1961
1958
1965
2001
2003
2000
1963
1979
1978
1970
1974
1991
1963
1981
1973
1965
1976
1989
1979
1982
1977
1977
1974
1972
1972
1975
1987
1987
1974
1983
1978
1969
1975
1983
1968
1965
1965
1965
1965
1974
1971
1971
1971
1971
1991
1984
1969
1993
1985
1968
1977
1974
1971
1988
1979
1979
1979
1984
1988
1966
1960
1959
1972
1967
1977
1981
1983
1975
1983
1985
1971
1971
1971
1960
1970
1992
1991
1992
1984
1971
1976
1976
1980
1975
1981
1975
1972
1982
1978
1993
1984
1992
1996
1989
1985
1976
1983
1970
1976
1999
1993
1974
1979
1982
1969
1992
1976
1973
1973
1984
1973
1974
1976
1978
1979
1983
1979
1970
1977
1978
1978
1987
1982
1979
1982
1974
1984
1981
1983
1975
1973
1975
1973
1977
1975
1975
1971
1977
1983
1976
1985
1979
1975
1993
1965
1960
1961
1973
1970
1973
1977
1963
1968
1965
1963
1967
1976
1977
1974
1974
1976
1976
1964
1972
1972
1973
1968
1962
1977
1963
1984
1984
1965
1975
1992
1993
1985
1982
1974
1968
1965
1965
1979
1966
1971
1972
1970
1987
1987
1978
1979
1963
1964
1965
1986
1968
1968
1967
1967
1997
1991
1984
1988
1987
1974
1968
1986
1966
1975
1976
1979
1973
1960
1958
1981
1974
1973
1978
1975
1989
1993
1988
1990
1970
1974
1977
1979
1974
1981
1986
1973
1965
1979
1967
1970
1980
1976
1974
1956
1955
1965
1967
1963
1965
1963
1968
1963
1983
1982
1981
1962
1971
1981
1988
1998
1997
1992
2002
1985
1980
1976
1981
1983
1967
1974
1964
1971
1968
1968
1989
1987
1971
1979
1972
1983
1963
1976
1970
1972
1979
1978
1992
1988
1962
1970
1984
1983
1978
1989
1981
1983
1978
1966
1973
1981
1981
1967
1972
1969
1972
1968
1972
1977
1974
1969
1966
1976
1980
1978
1968
1971
1985
1972
1972
1955
1957
1964
1958
1971
1971
1971
1971
1978
1976
1961
1970
1980
1977
1978
1979
1972
1981
1978
1977
1973
1972
1989
1989
1968
1982
1981
1975
1980
1974
1979
1987
1970
1977
1987
1982
1974
1969
1982
1977
1978
1981
1981
1981
1978
1978
1980
1976
1974
1979
1979
1982
1982
1982
1951
1962
1952
1968
1962
1989
1983
1990
1984
1989
1966
1970
1974
1968
1984
1979
1968
1975
1981
1972
1979
1982
1979
1976
1974
1973
1976
1972
1979
1965
1975
1988
1988
1982
1983
1990
1970
1964
1982
1963
1967
1965
1986
1980
1986
1987
1973
1988
1977
1964
1969
1999
1964
1975
1973
1968
1966
1976
1989
1989
1972
1965
1965
1978
1981
1981
1986
1968
1980
1988
1979
1977
1970
1966
1966
1971
1971
1980
1972
1969
1963
1972
1984
1991
1980
1973
1964
1965
1962
1986
1988
1987
1983
1989
1980
1970
1980
1987
1985
1988
1974
1982
1982
1982
1967
1971
1988
1985
1990
1987
1986
1981
1971
1978
1974
1970
1978
1975
1982
1989
1987
1986
1953
1964
1973
1973
1983
1976
1968
1983
1972
1979
1983
1983
1978
1971
1985
1980
1984
1977
1961
1982
1995
1961
1985
1987
1978
1980
2000
2000
2000
1979
1984
1979
1968
1987
1980
1967
1962
1969
1980
1987
1972
1972
1972
1978
1984
1974
1973
1994
1984
1984
1977
1977
1977
1986
1987
1987
1992
1969
1969
1985
1986
1985
1985
1985
1968
1976
1986
1964
1964
1954
1968
1979
1970
1976
1984
1979
1979
1983
1966
1973
1981
1991
1968
1989
1980
1970
1977
1984
1964
1962
1980
1980
1963
1962
1967
1960
1964
1960
1988
1988
1984
1977
1977
1977
1975
1989
1977
1994
1988
1980
1988
2006
2001
1954
1962
1967
1967
1990
1990
1993
1984
1973
1969
1970
1966
1974
1967
1976
1979
1980
1979
1977
1995
1986
1985
1983
1976
1979
1984
1970
1978
1979
1964
1956
1974
1982
1982
1993
1965
1973
1985
1966
1965
1971
1985
1985
1963
1966
1974
1969
1979
1980
1966
1985
1985
1971
1979
1985
1965
1960
1965
1980
1968
1971
1968
1965
1982
1977
1992
1973
1972
1972
1972
1972
1972
1992
1987
1978
1989
1993
1990
1965
1966
1975
1980
1985
1986
1982
1991
1981
1987
1974
1970
1962
1974
1980
1966
1969
1976
1958
1979
1972
1967
1963
1973
1964
1971
1990
1990
1975
1969
1994
1994
1981
1981
1961
1969
1964
1972
1964
1981
1985
1978
1978
1978
1982
1982
1974
1962
1962
1963
1980
1975
1972
1975
1969
1970
1976
1972
1966
1966
1966
1970
1978
1973
1970
1980
1974
1981
1984
1973
1979
1974
1977
1970
1966
1970
1970
1968
1971
1972
1978
1967
1970
1974
1976
1976
1979
1964
1980
1982
1978
1984
1978
1979
1979
1973
1974
1973
1969
1963
1989
1977
1972
1974
1981
1969
1975
1971
1984
1978
1981
1978
1991
1991
1971
1978
1980
1973
1971
1979
1980
1982
1977
1973
1979
1971
1980
1974
1991
1987
1976
1988
1988
1966
1966
1967
1977
1978
1985
1988
1970
1969
1972
1975
1973
1965
1972
1976
1976
1984
1981
1980
1982
1970
1972
1962
1959
1978
1965
1970
1971
1972
1969
1974
1979
1974
1983
1983
1983
1983
1970
1969
1974
1974
1974
1981
1979
1988
1992
1986
1975
1975
1963
1967
1976
1994
1986
1965
1971
1967
1963
1974
1979
1979
1988
1989
1982
1978
1978
1978
1987
1987
1987
1987
1977
1970
1982
1985
1979
1979
1981
1980
1969
1958
1974
1983
1991
1989
1985
1975
1970
1970
1989
1981
1973
1973
1983
1978
1964
1984
1991
1973
1973
1982
1970
1980
1980
1980
1980
1977
1993
1973
1984
1970
1966
1969
1981
1989
1979
1974
1971
1968
1963
1970
1985
1978
1976
1972
1975
1973
1973
1979
1982
1986
1968
1966
1975
1972
1971
1973
1970
1969
1976
1970
1973
1973
1973
1959
1969
1969
1969
1969
1979
1981
1981
1982
1977
1985
1989
1995
1983
1983
1978
1991
1968
1989
1970
1972
1972
1977
1966
1980
1970
1979
1963
1994
1985
1982
1980
1978
1978
1979
1984
1988
1978
1967
1979
1987
1978
1970
1982
1981
1967
1971
1972
1981
1981
1981
1968
1982
1986
1984
1982
1980
1986
1982
1969
1964
1978
1987
1981
1981
1963
1974
1983
1996
1992
1991
1979
1978
1987
1975
1961
1954
1965
1963
1969
1960
1960
1982
1989
1986
1978
1998
2004
1982
1972
1966
1981
1982
1995
1985
1981
1964
1963
1977
1973
1958
1980
1990
1984
1985
1982
1979
1967
1980
1980
1981
1976
1985
1977
1985
1977
1977
1981
1971
1971
1982
1986
1977
1996
1978
1956
1956
1956
1967
1969
1970
1964
1987
1987
1969
1978
1981
1969
1978
1979
1974
1985
1990
1992
1981
1984
1984
1970
1963
1973
1974
1963
1963
1969
1969
1975
1977
1972
1968
1961
1955
1981
1987
1980
1978
1965
1982
1970
1974
1975
1973
1984
1976
1976
1978
1976
1987
1970
1977
1980
1989
1970
1980
1980
1980
1964
1975
1972
1977
1972
1982
1972
1964
1976
1975
1972
1972
1975
1980
1970
1981
1971
1976
1981
1977
1987
1987
1987
1987
1976
1977
1967
1976
1971
1963
1974
1971
1974
1974
1967
1967
1967
1962
1960
1967
1967
1967
1967
1989
1996
1973
1977
1974
1979
1976
1969
1969
1990
1979
1977
1984
1981
1990
1977
1968
1971
1964
1967
1969
1977
1982
1982
1982
1956
1959
1970
1974
1959
1955
1960
1972
1982
1967
1978
1983
1979
1973
1973
1973
1963
1962
1980
1988
1985
1975
1985
1997
1985
2001
1984
1990
1970
1957
1959
1966
1980
1980
1980
1978
1965
1972
1971
1974
1975
1995
1976
1972
1967
1967
1970
1976
1974
1986
1981
1987
1996
1988
1995
1984
1973
1990
1984
1973
1959
1970
1964
1970
1984
1982
1979
1979
1979
1979
1979
1979
1966
1966
1988
1975
1975
1986
1971
1971
1968
1971
1964
1968
1974
1959
1983
1986
1970
1986
1976
1968
1966
1972
1978
1973
1973
1973
1980
1987
1981
1989
1982
1975
1987
1991
1988
1983
1966
1961
1955
1965
1962
1995
1981
1973
1964
1964
1984
1979
1997
1980
1971
1987
1975
1975
1974
1975
1968
1975
1987
1983
1989
2004
1979
1968
1974
1974
1974
1974
1974
1974
1975
1979
1975
1988
1981
1965
1972
1979
1966
1969
1964
1978
1979
1978
1973
1965
1968
1981
1970
1975
1965
1970
1964
1975
1979
1968
1963
1969
1972
1972
1993
1993
1975
1975
1965
2000
1995
1981
1970
1981
1973
1968
1975
1980
1976
1962
1987
1990
1983
1989
1967
1969
1967
1974
1985
1993
1985
1976
1975
1981
1980
1977
1982
1986
1984
1975
1982
1986
1981
1985
1992
1982
1978
1980
1994
1982
1981
1982
1977
1985
1977
1979
1974
1966
1972
1969
1972
1975
1990
1990
1984
1986
1975
1974
1972
1978
1977
1978
1976
1967
1978
1978
1978
1980
1977
1978
1988
1975
1982
1972
1971
1968
1969
1968
1968
1985
1985
1986
1973
1963
1979
1971
1971
1976
1978
1986
1974
1982
1979
1961
1966
1966
1973
1980
1980
1980
1993
1982
1981
1984
1973
1979
1968
1979
1987
1984
1987
1959
1961
1966
1973
1971
1964
1957
1983
1976
1973
1973
1973
1973
1994
1964
1964
1964
1963
1977
1987
1977
1984
1991
1990
1992
1988
1989
1986
1984
1986
1975
1974
1969
1983
1983
1966
1966
1966
1966
1974
1977
1977
1977
1980
1982
1969
1981
1967
1964
1997
1986
1964
1966
1959
1965
1965
1985
1987
1972
1976
1976
1980
1988
1987
1970
1968
1981
1980
1980
1980
1980
1980
1968
1967
1980
1972
1966
1967
1962
1961
1980
1985
1980
1976
1977
1980
1972
1983
1972
1976
1967
1961
1963
1972
1968
1968
1972
1967
1974
1967
1986
1974
1971
1976
1968
1976
1988
1980
1979
1978
1985
1976
1964
1974
1973
1985
1986
1988
1980
1978
1972
1972
1964
1966
1957
1978
1968
1958
1961
1958
1965
1964
1983
1973
1969
1973
1975
1981
1986
1980
1969
1974
1994
1989
1989
1988
1986
1995
1973
1974
1977
1969
1972
1962
1963
1977
1980
1968
1978
1983
1982
1993
1973
1976
1970
1995
1978
1990
1992
1984
1983
1964
1965
1977
1977
1976
1976
1967
1974
1972
1984
1987
1976
1983
1975
1976
1976
1985
1980
1978
1977
1973
1968
1979
1999
1990
1968
1999
1988
1963
1968
1969
1980
1990
1984
1984
1963
1957
1960
1964
1968
1981
1972
1970
1972
1963
1963
1973
1975
1983
1973
1968
1971
1979
1971
1963
1961
1962
1982
1977
1978
1978
1979
1980
1979
1972
1972
1972
1972
1972
1964
1964
1973
1973
1975
1978
1977
1968
1973
1974
1979
1981
1972
1966
1969
1985
1983
1979
1987
1972
1974
1982
1967
1975
1976
1981
1977
1978
1970
1972
1989
1964
1965
1987
1977
1972
1980
1975
1973
1968
1974
1978
1973
1967
1983
1978
1971
1977
1972
1980
1974
1973
1969
1972
1981
1979
1970
1984
1995
1979
1977
1978
1972
1972
1977
1975
1981
1980
1969
1972
1978
1980
1984
1995
1997
2001
2000
1993
1992
1979
1990
1961
1966
1981
1991
1990
1968
1976
1974
1976
1972
1968
1969
1985
1963
1965
1964
1955
1995
1979
1989
1962
1959
1965
1971
1974
1979
1972
1966
1966
1966
1989
1980
1980
1980
1971
1983
1975
1980
1983
1973
1966
1970
1973
1971
1986
1986
1972
1979
1980
1961
1974
1982
1983
1975
1965
1971
1974
1963
1960
1970
1983
1967
1978
1976
1970
1976
1970
1970
1965
1978
1971
1979
1975
1976
1971
1975
1977
1975
1976
1964
1973
1966
1972
1970
1967
1987
1966
1959
1957
1988
1996
1999
1975
1973
1975
1977
1978
1999
1995
1991
1982
1980
1975
1986
1976
1969
1982
1979
1987
1986
1983
1992
1977
1978
1980
1983
1981
1974
1965
1973
1958
1975
1999
1989
1975
1991
1993
1962
1967
1969
1969
1978
1967
1967
1962
1976
1977
1957
1967
1957
1969
1966
1970
1973
1985
1970
1985
1990
1977
1981
1984
1983
1980
1991
1990
1987
1993
1990
1979
1979
1979
1972
1966
1980
1978
1982
1974
1977
1968
1969
1973
1976
1984
1989
1969
1963
1972
1979
1968
1975
1968
1979
1971
1976
1994
1981
1990
1982
1981
1992
1985
1976
1988
1972
1975
1976
1974
1981
1981
1965
1982
1980
1989
2012
1974
1974
1969
1969
1974
1969
1974
1980
1988
1984
1991
1980
1984
1984
1981
1965
1975
1979
1976
1962
1958
1973
1983
1976
1989
1986
1961
1961
1961
1961
1969
1961
1965
1951
1987
1975
1986
1967
1973
1971
1981
1970
1970
1981
1984
1988
1979
1967
1976
1988
1980
1986
1986
1969
1969
1974
1972
1985
1974
1996
1979
1971
1978
1971
1977
1972
1968
1968
1984
1962
1983
1970
1963
1975
1983
1973
1980
1968
1968
1969
1974
1960
1961
1972
1977
1969
1960
1971
1972
1984
1991
1969
1973
1983
1965
1974
1986
2006
1998
1971
1972
1999
1968
1969
1966
1983
1969
1981
1982
1975
1980
1974
1974
1996
1994
1998
2014
1974
1969
1968
1963
1960
1980
1979
1976
1973
1983
1983
1968
1968
1970
1984
1966
1966
1984
1978
1984
1982
1974
2004
1986
2001
1984
1989
1972
1980
1971
1980
1964
1970
1970
1977
1975
1964
1975
1973
1973
1973
1973
1966
1968
1968
1970
1966
1970
1971
1963
1963
1980
1964
1962
1959
1979
1971
1955
1973
2017
1959
1979
1963
1970
1977
1984
1976
1974
1975
1987
1977
1986
1981
1988
1985
1983
1975
1957
1968
1964
1955
1963
1970
1964
1968
1967
1972
1969
1970
1987
1989
1970
1963
1971
1957
1957
1999
1980
1977
1978
1976
1975
1998
1994
1985
1984
1972
1972
1973
1972
1971
1973
1967
1981
1964
1964
1973
1973
1986
1978
1979
1986
1976
1974
1973
1992
1994
1976
1977
1972
1975
1990
1970
1987
1992
1968
1973
1967
1982
1981
1978
1979
1970
1988
1979
2000
1975
1984
1977
1980
1986
1972
1969
1957
1954
1977
1985
1977
1973
1970
1970
1970
1970
1979
1978
1987
1972
1977
1980
1966
1963
1968
1963
1984
1986
1963
1971
1977
1998
1991
1988
1985
1971
1973
1969
1969
1969
1960
1959
1968
1961
1963
1993
1959
1980
1969
1969
1972
1970
1982
1982
1983
1978
1973
1982
1973
1969
1972
1976
1966
1967
1970
1976
1977
1973
1982
1975
1975
1967
1968
1983
1982
1972
1973
1974
1986
1965
1973
1968
1964
1962
1957
1960
1969
1965
1959
1977
1970
1960
1975
1988
1981
1990
1979
1976
1974
1985
1991
1987
1980
1972
1976
1979
1987
1975
1974
1979
1969
1972
1994
1995
1975
1973
1987
1980
1977
1978
1980
1972
1966
1974
1978
1986
1981
1975
1975
1980
1979
1955
1961
1975
1975
1977
1983
1975
1975
1975
1981
1989
1987
1996
1970
1991
1994
1978
1994
1976
1985
1979
1986
1986
1989
1997
1988
1968
1973
1973
1969
1988
1975
1974
1985
1987
1976
1978
1977
1970
1975
1978
1979
1971
1961
1963
1965
1980
1978
1964
1972
1976
1975
1975
1961
1983
1976
1976
1976
1976
1976
1984
1976
1981
1974
1979
1979
1977
1980
1978
1988
1983
1994
1990
1988
1992
1957
1972
1970
1972
1990
1979
1969
1971
1983
1960
1961
1972
1973
1998
2010
1974
1975
1992
1992
1974
1978
1983
1973
1981
1981
1977
1980
1980
1974
1973
1977
1977
1987
1975
1977
1979
1971
1961
1980
1973
1999
1985
1977
1982
1974
1981
1978
1994
1983
1983
1971
1974
1974
1977
1994
1981
1983
1983
1962
1986
1972
1986
1979
1969
1975
1994
1980
1964
1961
1957
1962
1979
1966
1971
1971
1972
1983
1982
1974
1984
1975
1976
1975
1985
1975
1972
1968
1966
1974
1981
1973
1972
1972
1981
1975
1984
1988
1978
1974
1971
1977
1971
1967
1981
1980
1980
1965
1956
1960
1972
1969
1976
1981
1983
1975
1977
1977
1971
1976
1976
1971
1974
1987
1985
1975
1970
1977
1987
1974
1966
1979
1976
1981
1969
1981
1988
1977
1977
1978
1970
1972
1984
1971
1971
1973
1972
1965
1973
1958
1977
1970
1968
1968
1968
1968
1975
1972
1965
1964
1974
1988
1975
1983
1980
1963
1970
1968
1965
1960
1973
1967
1975
1988
1996
1978
1977
1966
1974
1974
1979
1968
1971
1973
1979
1968
1991
1985
1978
1980
1975
1988
1963
1965
1990
1990
1964
1976
1976
1980
1963
1963
1976
1981
1968
1983
1979
1987
1983
1983
1981
1981
1959
1976
1974
1970
1965
1983
1971
1979
1967
1967
1969
1983
1982
1984
1973
1972
1976
1970
1974
1978
1984
1984
1973
1981
1977
1973
1962
1982
1974
1976
1982
1966
1968
1965
1971
1971
1970
1965
1985
1985
1985
1974
1969
1975
1977
1968
1969
1967
1983
1983
1988
1985
1969
1967
1977
1973
1962
1964
1971
1977
1981
1967
1983
1985
1968
1959
1958
1965
1964
1978
1976
1971
1974
1985
1989
1965
1957
1975
1965
1963
1966
1990
1981
1980
1969
1956
1961
1975
1974
1985
1968
1975
1969
1969
1969
1969
1969
1975
1967
1979
1969
1969
1965
2003
2014
2002
1995
2001
2003
1984
1973
1973
1973
1984
1989
1976
1966
1976
1975
1984
1975
1974
1968
1995
1987
1984
1970
1972
1962
1980
1980
1976
1966
1977
1971
1996
1977
1988
1978
1978
1988
1997
1973
1970
1992
1992
1980
1978
1984
1978
1984
1970
1978
1982
1974
1972
1981
1978
1981
1967
1983
1974
1971
1960
1984
1977
1981
1971
1977
1977
1978
1975
1973
1979
1978
1977
1981
1976
1971
1970
1970
1959
1974
1964
1968
1961
1956
1975
1969
1962
1959
1962
1967
1982
1985
1980
1979
1975
1975
1999
1996
1995
1971
1969
1973
1973
1973
1972
1988
1996
1973
1971
1971
1991
1985
1981
1990
1993
1989
1988
1993
1997
1984
1991
1982
1979
1981
1987
1956
1960
1978
1982
1966
1967
1969
1981
1966
1968
1960
1962
1979
1969
1969
1969
1968
1979
1975
1992
1984
1974
1974
1975
1979
1972
1977
1981
1974
1986
1967
1968
1972
1995
1995
1998
1971
1976
1974
1978
1981
1980
1978
1971
1974
1973
1969
1977
1963
1966
1961
1965
1965
1972
1970
1974
1987
1980
1990
1961
1966
1973
1962
1973
1978
1972
1968
1985
1976
1979
1987
1987
1988
1961
1965
1972
1982
1963
1975
1993
1981
1972
1974
1975
1968
1971
1967
1964
1981
1979
1977
1979
1978
1970
1982
1975
1981
1975
1976
1973
1987
1979
1972
1988
1973
1979
1962
1969
1984
1971
1990
1984
1981
1970
1965
1962
1961
1978
1974
1973
1973
1981
1981
1981
1967
1957
1960
1962
1984
1982
1970
1980
1991
1988
1978
1981
1984
1981
1976
1977
1974
1989
1987
1985
1982
1981
1994
1994
1973
1963
1976
1974
1971
1968
1964
1982
1978
1978
1968
1979
1976
1961
1971
1985
1972
1975
1973
1986
1984
1976
1962
1975
1983
1977
1970
1962
1962
1963
1972
1980
1971
1968
1979
1967
1969
1975
1981
1969
1982
1971
1970
1976
1971
1970
1981
1983
1975
1974
1965
1974
1971
1968
1983
1972
1972
1973
1974
1982
1971
1981
1979
1981
1976
1969
1969
1988
1989
1975
1977
1964
1982
1982
1982
1976
1979
1981
1984
1979
1991
1979
1970
1979
1984
1968
1979
1982
1982
1982
1982
1967
1965
1978
1985
1978
1970
1962
1981
1981
1981
1999
1994
1974
1964
1987
1983
1983
1979
1986
1986
1986
1986
1986
1968
1958
1997
1988
1978
1972
1966
1979
1975
1981
1975
1979
1971
1974
1984
1974
1967
1964
1970
1981
1978
1980
1973
1982
1990
1986
1964
1991
1971
1975
1988
1984
1998
1965
1969
1989
1981
1964
1977
1977
1984
1975
1983
1979
1979
1973
1972
1965
1982
1979
1961
1971
1971
1990
1957
1958
1957
1992
1986
1975
1976
1974
1974
1985
1981
1981
1958
1967
1970
1977
1988
1980
1978
1960
1974
1983
1990
1973
1970
1970
1982
1972
1980
1977
1975
1971
1980
1982
1983
1984
1976
1985
1975
1983
1986
1977
1974
1967
1964
1973
1964
1975
1977
1980
1966
1966
1967
1984
1974
1984
1971
2004
1963
1959
1979
1967
1973
1977
1984
1976
1973
1980
1973
1972
1956
1956
1986
1986
1986
1980
1974
1985
1976
1980
1969
1979
1972
1975
1975
1956
1965
1979
1976
1972
1978
1971
1976
1977
1983
1975
1972
1981
1966
1981
1959
1983
1979
1983
1983
1983
1965
1965
1963
1979
1975
1964
1965
1964
1976
1974
1976
1973
1975
1971
1967
1986
1978
1978
1977
1976
1986
1988
1986
1960
1963
1969
1969
1998
1990
1987
1981
1979
1976
1979
1970
1988
1967
1973
1970
1981
1960
1962
1958
1997
1981
1973
1984
1980
1974
1991
1987
1981
1983
1988
1976
1980
1980
1982
1990
1965
1969
1966
1955
1951
1984
1979
1971
1973
1987
1976
1984
1975
1967
1964
1966
1960
1964
1973
1964
1972
1969
1980
1967
1965
1965
1965
1980
1990
1972
1976
1985
1972
1964
1977
1989
1966
1974
1983
1983
1974
1976
1978
1982
1980
1980
1968
1971
1964
1962
1981
1991
1968
1963
1959
1975
1970
1976
1991
1993
1976
1983
1986
1972
1972
1984
1982
1974
2002
1991
1986
1985
1993
1987
1992
1993
1967
1977
1968
1977
1980
1984
1989
1986
1988
1991
1972
1984
1984
1990
1998
1984
1995
1981
1979
1982
1986
1970
1978
1966
1980
1978
1978
1978
1979
1978
1978
1978
1978
1983
1984
1963
1964
1961
1977
1972
1967
1978
1976
1983
1983
1970
1976
1960
1960
1987
1992
1966
1971
1958
1975
1958
1975
1977
1968
1979
1972
1975
1979
1977
1976
1976
1976
1976
1976
1981
1969
1975
1976
1978
1978
1970
1979
1970
1970
1974
1986
1975
1974
1974
1992
1982
1976
1975
1978
1977
1963
1981
1982
1980
1976
1976
1973
1972
1983
1995
1992
1968
1971
1973
1988
1974
1980
1974
1978
1978
1978
1969
1962
1990
1985
1968
1969
1986
1981
1973
1968
1977
1977
1974
1974
1974
1981
1976
1972
1966
1966
1970
2004
2000
1998
2003
1993
2004
1987
1994
1987
1978
1977
1964
1973
1978
1961
1967
1974
1956
1990
1978
1966
1973
1971
1981
1978
1983
1993
1967
1966
1970
1967
1973
1967
1964
1958
1950
1985
1970
1970
1973
1975
1965
1969
1965
1973
1988
1974
1980
1980
1980
1979
1982
1980
1983
1979
1983
1988
1978
1989
1971
1973
1968
1972
1966
1974
1981
1976
1981
1977
1980
1980
1979
1971
1969
1974
1976
1983
1973
1975
1976
1965
1972
1960
1963
1987
1988
1996
1995
1996
1988
1980
1976
1957
1961
1958
1963
1980
1981
1975
1987
1982
1974
1959
1954
1954
1982
1980
1974
1982
1970
1979
1969
1975
1983
1984
1965
1968
1963
1964
1983
1976
1966
1966
1968
1966
1972
1977
1972
1971
1975
1981
1969
1979
1971
1973
1966
1993
1969
1958
1971
1971
1967
1970
1968
1968
1968
1968
1971
1977
1973
1964
1967
1980
1980
1977
1970
1971
1968
1966
1985
1991
1986
1966
1966
1966
1966
1964
1962
1968
1969
1968
1970
1981
1981
1981
1988
1994
1984
1998
1972
1967
1980
1974
1974
1974
1972
1970
1974
1986
1983
1980
1976
1974
1974
1976
1964
1969
1975
1966
1957
1963
1965
1965
1955
1958
1985
1983
1992
1980
1994
1985
1979
1984
1988
1988
2001
1999
1995
2002
1972
1978
1978
1970
1969
1986
1980
1983
1981
1981
1970
1976
1976
1972
1966
1979
1983
1983
1968
1964
1970
1970
1970
1972
1974
1973
1995
1993
1977
1992
1988
1989
1997
1992
1987
1976
1992
1968
1966
1969
1973
1970
1972
1993
1998
1981
1981
1973
1967
1966
1963
1963
1965
1966
1973
1970
1983
1986
1964
1961
1981
1975
1966
1965
1961
1958
1975
1961
1959
1959
1974
1968
1975
1966
1979
1956
1961
1959
1969
1958
1959
1976
1972
1971
1971
1971
1970
1963
1959
1961
1972
1968
1969
1966
1973
1974
1964
1975
1977
1970
1966
1962
1970
1974
1976
1976
1972
1985
1985
1983
1979
1989
1974
1974
1974
1981
1974
1980
1970
1977
1982
1982
1982
1973
1979
1982
1982
1980
1965
1969
1975
1972
1968
1974
1957
1967
1974
1974
1977
1973
1962
1962
1962
1978
1965
1976
1976
1976
1967
1973
1969
1981
1964
1965
1964
1962
1973
1965
1990
1976
1968
1981
1974
1976
1982
1974
1968
1965
1990
1959
1974
1960
1969
1969
1969
1969
1969
1983
1970
1973
1979
1971
1970
1969
1998
2003
1991
1999
1979
1994
1984
1981
1975
1991
1987
1985
1971
1971
1966
1977
1971
1985
1971
1981
1979
1976
1969
1984
1966
1977
1976
1979
1976
1970
1966
1966
1976
1982
1966
1972
1966
1968
1969
1969
1964
1965
1967
1965
1964
1982
1989
1988
1988
1988
1990
1983
1976
1989
1986
1981
1982
1979
1973
1977
1975
1975
1976
1966
1971
1957
1972
1982
1982
1976
1981
1970
1964
1970
1970
1973
1983
1971
1982
1991
1993
1996
1965
1979
1965
1964
1965
1988
1982
1985
1982
1975
1973
1973
1991
2015
1962
1966
1976
1972
1967
1969
1982
1971
1970
1963
1962
1968
1973
1994
1995
1987
1980
1979
2014
1968
1969
1972
1974
1983
1979
1974
1982
1983
1974
1970
1970
1956
1966
1979
1983
1973
1974
1971
1964
1959
1977
1970
1971
1979
1973
1981
1975
1975
1975
1983
1985
1989
1983
1969
1962
1966
1971
1983
1981
1976
1967
1959
1983
1980
1996
1990
1996
2003
1965
1981
1978
1963
1963
1963
1982
1972
1982
1971
1971
1987
1992
1991
1978
1989
1971
1979
1970
1970
1970
1970
1974
1969
1960
1969
1977
1984
1986
1983
1962
1980
1974
1974
1976
1970
1980
1975
1978
1969
1967
1962
1973
1967
1976
1983
1982
1976
1974
1965
1973
1966
1957
1951
1986
1992
1981
1991
1986
1984
1968
1981
1965
1973
1973
1977
1963
2003
1972
1972
1982
1964
1972
1974
1987
1976
1976
1984
1960
1964
1979
1968
1977
1970
1981
1982
1971
1974
1977
1981
1981
1980
1967
1978
1978
1978
1972
1985
1975
1980
1980
1988
1977
1989
1984
1962
1957
1964
1974
1972
1972
1971
1975
1990
1982
1990
1984
1984
1987
1980
1984
1979
1972
1979
1979
1967
1974
1974
1963
1985
1971
1962
1970
1970
1973
1968
1981
1967
1973
1986
1985
1972
1973
1986
1969
1974
1979
1984
1971
1978
1966
1973
1976
1977
1977
1977
1964
1967
1993
1991
1982
1971
1975
1975
1969
1972
1979
1971
1967
1963
1964
1967
1992
1991
1966
1993
1980
1983
1976
1965
1971
2004
1992
1990
1988
1970
1971
1960
1974
1977
1984
1974
1972
1968
1971
1974
1965
1970
1965
1982
1971
1981
1972
1966
1967
1992
1988
1967
1963
1971
1974
1966
1963
1966
1963
1992
1973
1968
1964
1977
1977
1971
1976
1972
1977
1982
1971
1974
1979
1981
1969
1973
1981
1985
1989
1994
1990
1981
1981
1972
1965
1967
1955
1980
1988
1977
1972
1983
1984
1970
1974
1970
1960
1960
1987
1982
1974
1963
1966
1981
1981
1984
1981
2000
1997
1992
1996
1969
1976
1976
1991
1981
1991
1973
1974
1965
1969
1969
1975
1984
1980
1968
1965
1969
1977
1977
1970
1987
1979
1965
1968
1976
1974
1987
1976
1984
1980
1978
1981
1974
1966
1965
1970
1956
1963
1976
1979
1963
1962
1976
1961
1974
1963
1989
1990
1986
1995
1958
1984
1973
1975
1961
1959
1969
1963
1970
1975
1982
1975
1980
1978
1976
1969
1968
1970
1971
1966
1973
1978
1972
1989
1979
1974
1971
1970
1975
1963
1961
1958
1963
1957
1961
1974
1965
1993
1982
1970
1969
1969
1978
1982
1971
1970
1974
1974
1968
1970
1972
1970
1970
1994
1984
1986
1995
1995
1995
1974
1974
1989
1969
1958
1963
1959
1967
1977
1983
1966
1972
1967
1971
1981
1986
1965
1965
1965
1965
1973
1972
1974
1965
1978
1980
1980
1979
1967
1970
1994
1994
1978
1975
1966
1978
1972
1969
1958
1960
1975
1973
1966
1969
1983
1983
1991
1964
1973
1973
1966
1985
1994
1973
1967
1970
1959
1958
1966
1963
1976
1974
1982
1969
1969
1957
1963
1959
1968
1960
1960
1973
1968
1978
1969
1971
1978
1976
1967
1975
1965
1972
1960
1960
1971
1975
1972
1979
1969
1984
1984
1963
1968
1973
1961
1973
1986
1971
1974
1982
1982
1982
1975
1964
1993
1992
1986
1975
1982
1961
1975
1969
1967
1967
1967
1967
1964
1972
1960
1986
1990
1987
1991
1994
1968
1975
1978
1976
1972
1974
1976
1981
1965
1978
1975
1964
1955
1959
1961
1968
1963
1969
1979
1968
1969
1963
1975
1987
1968
1990
1986
1973
1976
1966
1962
1959
1971
1971
1971
1971
1971
1971
1971
1971
1982
1984
1987
1976
1989
1974
1973
1973
1962
1968
1966
1975
1972
1970
1993
1997
1987
1993
1998
1985
1971
1965
1966
1971
1977
1967
1988
1988
1967
1979
1974
1968
1968
1968
1956
1968
1981
1974
1976
1974
1972
1977
1969
1981
1980
1975
1966
1969
1971
1976
1973
1960
1983
1972
1980
1984
1976
1977
1961
1974
1970
1970
1988
1971
1964
1967
1988
1982
1980
1971
1962
1979
1973
1972
1972
1970
1972
1974
1971
1978
1969
1974
1982
1986
1978
1971
1985
1999
1982
1980
1974
1963
1970
1967
1988
1988
1988
1962
1967
1956
1961
1969
1967
1968
1981
1987
1985
1972
1986
1971
1972
1985
1982
1977
1977
1978
1979
1967
1970
1970
1984
1989
1985
1969
1969
1969
1978
1967
1974
1974
1969
1969
1962
1962
1987
1979
1987
1970
1986
1970
1970
1976
1980
1977
1978
1976
1994
1977
1977
1977
1982
1985
1974
1974
1972
1982
1969
1969
1984
1987
1974
1987
1976
1967
1986
1983
1975
1970
1970
1970
1981
1978
1972
1981
1981
1981
1981
1987
1974
1974
1987
1977
1977
1977
1962
1966
1978
1978
1972
1978
1960
1980
1988
1984
1963
1989
1980
1995
1968
1961
1980
1972
1992
1993
1970
1967
1969
1968
1967
1967
1981
1971
1986
1979
1980
1970
1976
1971
1976
1972
1984
1986
1979
1988
1976
1995
1986
1992
1972
1966
1975
1965
1977
1979
1972
1982
1981
1972
1978
1978
1978
1973
1969
1975
1976
1976
1981
1980
1971
1976
1977
1976
1979
1975
1995
1991
1966
1986
1973
1978
1983
1985
1975
1980
1981
1964
1965
1972
1974
1971
1968
1983
1979
1977
1968
1966
1969
1974
1979
1978
1970
1972
1979
1984
1982
1988
1980
1981
1973
1974
1980
1972
1978
1966
1966
1985
1979
1981
1991
1966
1981
1982
1975
1960
1964
1969
1975
1963
1966
1973
1971
1970
1972
1970
1970
1974
1953
1977
1973
1986
1966
1976
1976
1987
1988
1992
2002
1995
1981
1982
1976
1981
1981
1981
1956
1953
1977
1972
1971
1970
1966
1975
1978
1978
1978
1978
1975
1966
1983
1979
1985
1980
1966
1970
1962
1963
1987
1979
1979
1977
1981
1981
1981
1973
1975
1983
1984
1981
1972
1976
1986
1974
1982
1965
1986
1974
1982
1975
1957
1963
1962
1972
1962
1969
1985
1963
1994
2002
1993
1997
1992
1982
1989
1965
1974
1984
1979
1977
1974
1974
1995
1985
1971
1975
1971
1971
1976
1991
1972
1973
1965
1982
1984
1984
1980
1983
1978
1968
1972
1972
1976
1975
1966
1974
1974
1977
1980
1974
1977
1965
1969
1965
1980
1976
1971
1996
1975
1984
1980
1977
1970
1975
1969
1975
1983
1986
1988
1983
1989
1967
1967
1976
1970
1987
1968
1976
1981
1973
1971
1971
1982
1982
1976
1983
1965
1972
1968
1966
1963
1960
1970
1971
1987
1966
1973
1968
1968
1963
1971
1980
1968
1981
1980
1956
1983
1964
1983
1985
1967
1970
1964
1962
1975
1962
1962
1987
1979
1981
1988
1978
1983
1978
1982
1979
1971
1972
1989
1981
1981
1984
1969
1970
1974
1969
1981
1974
1962
2005
1996
1983
1980
1974
1966
1968
1975
1969
1974
1972
1972
1960
1959
1979
1980
1980
1980
1986
1987
1979
1978
1976
1983
1984
1994
1980
1983
1966
1971
1994
1991
1991
1982
1968
2009
2008
2016
1977
1974
1963
1980
1980
1989
1978
1989
1971
1981
2006
1985
1976
1985
1974
1978
1980
1977
1983
1969
1980
1983
1968
1957
1976
1962
1962
1962
1962
1962
1965
1963
1967
1972
1972
1972
1982
1963
1972
1977
1978
1967
1968
1975
1979
1973
1981
1982
1982
1972
1974
1974
1991
1969
1985
1974
1976
1980
1968
1983
1982
1964
1956
1967
1973
1980
1978
1970
1982
1971
1975
1980
1989
1980
1978
1981
1981
1974
1986
1975
1979
1978
1971
1985
1989
1988
1986
1989
1976
1970
1970
1976
1964
1965
1979
1975
1981
1982
1983
1977
1966
1966
1972
1969
1970
1981
1964
1979
1967
1959
1961
1969
1987
1987
1980
1975
1984
1978
1978
1979
1979
1979
1979
1970
1970
1970
1986
1972
1978
1973
1974
1971
2003
1967
1976
1984
1977
1973
1977
1971
1971
1969
1982
1971
1976
1992
1988
1967
1971
1974
1977
1969
1963
1979
1977
1982
1982
1982
1990
1985
1985
1981
1981
1987
1978
1985
1986
1973
1973
1965
1978
1986
1973
1988
1979
1990
1979
1974
1979
1965
1972
1970
1984
1971
1969
1971
1977
1989
1980
1981
1976
1967
1976
1983
1976
1972
1971
1973
1981
1977
1999
1956
1971
1966
1986
1974
1972
1976
1973
1970
1976
1977
1976
1973
1997
2007
1997
1995
1976
1969
1969
1969
1969
1976
1976
1977
1974
1982
1981
1972
1978
1978
1974
1980
1977
1985
1983
1971
1971
1992
1988
1978
1985
1982
1975
1966
1978
1968
1979
1986
1985
1983
1995
1982
1982
1982
1997
1999
1993
1983
1958
1977
1976
1980
1979
1978
1970
1965
1974
1964
1971
1962
1962
1969
1979
1990
1991
1980
1968
1979
1983
1979
1971
1977
1970
1980
1978
1980
1977
1986
1986
1986
1986
1975
1970
1973
1975
1972
1963
1975
1978
1971
1973
1977
1987
1979
1975
1969
1968
1975
1965
1971
1978
1975
1984
1970
1981
1987
1983
1983
1963
1971
1981
1981
1989
1981
1975
1975
1970
1969
1973
1974
1981
1986
1965
1975
1985
1982
1982
1970
1970
1970
1977
1967
1975
1983
1967
1975
1968
1983
1983
1968
1971
1974
1966
1970
1967
1966
1989
1989
1982
1975
1974
1975
1974
1987
1988
1995
1994
1986
1985
1985
1985
1979
1971
1970
1967
1974
1974
1975
1983
1987
1969
1979
1987
1973
1977
1987
1986
1980
1978
1982
1986
1982
1990
1978
1967
1968
1966
1971
1973
1965
1962
1968
1975
1975
1964
1975
1976
1980
1981
1978
1972
1977
1977
1977
1974
1969
1973
1978
1997
1989
1989
1988
1984
1977
1977
1973
1962
1962
1988
1986
1990
1974
1978
1978
1967
1969
1984
1984
1984
1984
1984
1972
1969
1971
1975
1986
1977
1970
1982
1979
1985
1982
1977
1980
1985
1986
1972
1974
1979
1986
1980
1980
1983
1973
1976
1976
1976
1973
1973
1972
1989
1981
1977
1982
1976
1964
1985
1973
1973
1967
1967
1962
1949
1955
1966
1966
1974
1984
1975
1983
1986
1988
1967
1982
1987
1974
1969
1962
1963
1966
1979
1990
1973
1976
1973
1972
1977
1966
1975
1980
1977
1976
1977
1979
1975
1974
1970
1960
1974
1977
1974
1974
1974
1977
1970
1974
1964
1969
1982
1969
1969
1975
1971
1987
1990
1963
1984
1984
1979
1979
1979
1977
1962
1975
1984
1978
1985
1987
1972
1972
1972
1970
1957
1958
1973
1979
1997
1978
1994
1970
1982
1979
1975
1984
1982
1970
1970
1960
1979
1974
1974
1974
1974
1972
1959
1963
1977
1977
1987
1975
1975
1976
1990
1988
1969
1974
1965
1967
1962
1962
1962
1968
1968
1976
1979
1974
1979
1994
1967
1962
1969
1991
1989
1967
1966
1985
1985
1973
1979
1970
1977
1970
1980
1985
1978
1973
1974
1975
1975
1998
1973
1974
1965
1977
1980
1962
1975
1979
1987
1955
1970
1982
1971
1958
1967
1972
1994
1989
1979
1974
1991
1985
1988
1985
1962
1969
1976
1964
1979
1979
1968
1976
1968
1978
1969
1962
1963
1963
1980
1964
1967
1978
1972
1976
1966
1967
1970
1988
1967
1971
1966
1960
1987
1988
1998
1985
1985
1980
1975
1968
1983
1983
1984
1989
1986
1970
1979
1984
1975
1975
1993
1971
1981
1977
1981
1963
1977
1987
1971
1986
1977
1973
1980
1979
1977
1973
1986
1985
1985
1970
1980
1959
1968
1968
1968
1968
1962
1976
1979
1988
1979
1981
1979
1975
1980
1977
1981
1975
1976
1986
1980
1990
1991
1992
1990
1977
1978
1992
1972
1991
1988
1984
1989
1971
1976
1977
1973
1965
1997
1988
1972
1972
1972
1975
1970
1978
1965
1987
1986
1993
1987
1986
1978
1984
1974
1980
1972
1967
1978
1990
1991
1989
1974
1976
1976
1977
1978
1979
1985
1990
1980
1969
1978
1961
1966
1973
1966
1965
1969
1971
1988
1990
1970
1974
1964
1961
1979
1993
1960
1968
1964
1960
1967
1964
1972
1964
1978
1968
1969
1967
1986
1983
1969
1977
1983
1978
1979
1976
1967
1971
1973
1975
1965
1984
1976
1983
1963
1982
1979
1982
1970
1970
1972
1985
1991
1990
1988
1986
1983
1977
1988
1991
1998
1983
1989
1986
1971
1972
1978
1989
1972
1964
1970
1965
1968
1967
1968
1978
1974
1986
1989
1987
1982
1992
1997
1984
1993
1993
1980
1981
1949
1978
1978
1963
1969
1979
1969
1975
1978
1974
1966
1965
1965
1971
1982
1982
1979
1986
1969
1982
1977
1984
2003
1997
1984
1984
1987
1980
1992
1995
1970
1981
1963
1975
1967
1970
1972
1975
1975
1975
1972
1969
1969
1981
1986
1980
1979
1965
1987
1971
1981
1987
1978
1975
1974
1957
1956
1953
1974
1970
1963
1971
1964
1965
1965
1965
1976
1976
1980
1982
1973
1979
1969
1967
1973
1973
1970
1978
1982
1984
1969
1974
1973
1980
1977
1981
1976
1969
1971
1971
1979
1971
1974
1970
1982
1979
1975
1975
1975
1975
1984
1995
1989
1989
1981
1981
1982
1989
1973
1968
1971
1976
1979
1969
1979
1972
1970
1970
1970
1966
1959
1983
1969
1967
1980
1971
1967
1964
1979
1966
1966
1966
1984
1966
1977
1981
1976
1982
1986
1970
1980
1977
1992
1992
1992
1991
1988
1977
1980
1977
1971
1971
1983
1990
1982
1980
1979
1968
1956
1963
1974
1965
1954
1966
1968
1968
1990
1989
1962
1961
1965
1966
1960
1958
1975
1993
1992
1984
1970
1972
1971
1983
1983
1982
1991
1968
1968
1986
1963
1960
1972
1972
1979
1968
1998
1987
1993
1967
1969
1975
1970
1968
1962
1980
1977
1974
1975
1975
1959
1979
1980
1972
1984
1980
1972
1977
1997
1992
1968
1970
1978
1966
1991
1986
1983
1977
1990
1966
1967
1971
1968
1971
1968
1966
1980
1978
1977
1959
1977
1978
1985
1973
1976
1982
1979
1992
1974
1976
1972
1987
1976
1979
1989
1985
1970
1968
1959
1960
1973
1966
1966
1964
1955
1967
1959
1968
1984
1992
1981
1981
1973
1985
1973
1959
1959
2006
1995
2004
2001
1984
1977
1967
1961
1973
1966
1975
1975
1994
1989
1993
1955
1986
1981
1974
1970
1976
1971
1979
1983
1977
1994
1991
1956
1957
1984
1990
1977
1988
1987
1983
1978
1975
1967
1974
1976
1976
1976
1964
1965
1964
1971
1977
1976
1966
1966
1966
1980
1968
1979
1977
1971
1983
1985
1991
1982
1987
1986
1988
1973
1987
1994
1998
1999
1986
1972
1980
1966
1963
1969
1979
1983
1970
1974
1966
1973
1964
1970
1985
1985
1985
1981
1991
1987
1964
1967
1977
1977
1985
1963
1970
1974
1981
1975
1980
1985
1980
1980
1980
1980
1980
1979
1962
1961
1969
1983
1964
1974
1969
1983
1974
1974
1980
1974
1983
1974
1990
1979
1973
1983
1995
1958
1981
1983
1979
1974
1978
1986
1976
1976
1977
1972
1984
1982
1997
1976
1983
1987
1988
1976
1978
1975
1975
1977
1968
1980
1972
1975
1971
1971
1981
1967
1963
1968
1973
1969
1978
1990
1994
1980
1971
1970
1986
1990
1982
1981
1972
1964
1998
1997
1973
1980
1979
1978
1968
1980
1968
1981
1984
1979
1967
1986
1988
1987
1978
1968
1979
1979
1982
1978
1984
1977
1979
1979
1979
1973
1976
1966
1973
1983
2001
1992
1986
1989
1970
1977
1964
1967
1983
1972
1964
1974
1955
1953
1969
1967
1963
1960
1972
1980
1974
1973
1978
1978
1978
1957
1988
1994
1991
1983
1999
1987
1964
1989
1986
1981
1968
1986
1961
1979
1988
1985
1985
1985
1985
1985
1985
1979
1965
1958
1958
1958
1958
1972
1968
1981
1974
1969
1966
1974
1977
1982
1982
1966
1967
1976
1978
1972
1973
1974
1967
1980
1967
1967
1971
1980
1982
1975
1983
1988
1972
1973
1980
1984
1973
1977
1969
1977
1972
1985
1989
1981
1967
1976
1980
1987
1988
1965
1966
1974
2000
1995
1995
1967
1988
1992
1976
1983
1977
1977
1977
1974
1980
1976
1976
1984
1978
1986
1986
1986
1993
1973
1973
1974
1973
1991
1984
1987
1977
1974
1960
1980
1980
1984
1977
1970
1970
1970
1976
1962
1976
1980
1981
1968
1977
1984
1980
1986
1984
1989
1991
1997
1967
1974
1982
1981
1981
1983
1982
1980
1976
1979
1986
1983
1984
1974
1974
1992
1992
1992
1970
1969
1970
1973
1972
1965
2009
1969
1969
1970
1969
1971
1965
1964
1971
1957
1972
1969
1963
1968
1968
1971
1986
1970
1981
1967
1976
1970
1973
1969
1972
1976
1975
1984
1979
1980
1971
1961
1976
1976
1976
1976
1968
1971
1975
1972
1979
1967
1973
1971
1974
1971
1971
1975
1974
1980
1976
1976
1993
1985
1990
1976
1974
1967
1969
1967
1977
1973
1974
1980
1973
1981
1971
1975
1978
1973
1965
1968
1963
1967
1966
1972
1973
1967
1978
1989
1978
1974
1990
1985
1979
1990
1992
1989
1966
1968
1970
1965
1968
1965
1984
1982
1984
1965
1968
1966
1966
1966
1976
1978
1966
1969
1964
1970
1990
1993
1989
1990
1982
1986
1972
1972
1963
1983
1980
1963
1965
1964
1970
1971
1967
1974
1971
1961
1964
1964
1969
1965
1966
1966
1967
1973
1975
1970
1978
1975
1975
1960
1963
1964
1967
1973
1962
1974
1965
1967
1983
1985
1972
1972
1973
1969
1980
1976
1980
1969
1969
1974
1984
1973
1965
1960
1973
1970
1979
1972
1977
1981
1981
1962
1971
1972
1972
1972
1979
1985
1976
1969
1974
1968
1980
1991
1982
1985
1979
1984
1983
1976
1980
1973
1977
1989
1985
1958
1955
1969
1965
1968
1971
1962
1967
1970
1971
1984
1976
1975
1979
1973
1980
1978
1990
1989
1970
1976
1956
1960
1985
1977
1977
1977
1962
1963
1967
1977
1977
1973
1968
1978
1969
1970
1971
1966
1985
1979
1986
1986
1986
1970
1970
1987
1962
1962
1962
1972
1985
1983
1988
1974
1972
1969
1967
1969
1987
1970
1983
1988
1965
1967
1968
1967
1964
1964
1956
1979
1972
1972
1970
1970
1968
1980
1981
1978
1973
1991
1970
1972
1973
1968
1976
1969
1968
1979
1975
1979
1972
1973
1981
1978
1970
1977
1977
1978
1972
1980
1972
1975
1973
1956
1957
1978
1996
1997
1979
1975
1975
1968
1980
1968
1987
1987
1994
1986
1991
1968
1968
1965
1985
1982
1985
1967
1987
1973
1980
1969
1979
1983
1986
1965
1964
1976
1976
1977
1977
1970
1964
1968
1974
1969
1978
1971
1975
1973
1973
1975
1998
1998
1999
1994
1980
1980
1962
1958
1969
1974
1958
1986
1978
1961
1972
1972
1982
1991
1986
1996
2001
1995
1970
1970
1973
1963
1971
1970
1984
1990
1988
1977
1967
1976
1971
1978
1988
1988
2000
1990
1989
1999
2003
2001
1971
1978
1965
1993
1983
1981
1988
1973
1962
1971
1977
1967
1968
1968
1968
1968
1973
1982
1979
1971
1973
1992
1982
1965
1981
1982
1982
1977
1987
1976
1956
1968
1971
1988
1979
1981
1981
1982
1979
1978
1973
1970
1966
1985
1985
1981
1971
1971
1975
1980
1980
1980
1974
1999
1998
1974
1989
1970
1968
1977
1982
1984
1963
1976
1969
1995
1986
1991
1964
1964
1969
1975
1974
1962
1968
1964
1987
1974
1974
1974
1974
2003
1968
1972
1977
1998
1994
1981
1971
1989
1997
1994
1984
1973
1976
1963
1963
1973
1995
1975
1975
1966
1968
1971
1969
1984
1981
1989
1979
1979
1972
1977
1976
1969
1976
1973
1964
1971
1976
1975
1980
1969
1985
1985
1973
1970
1966
1976
1977
1979
1973
1983
1974
1979
1965
1967
1976
1991
1995
1981
2014
2003
1986
1965
1975
1964
1971
1971
1963
1962
1969
1979
1983
1971
1977
1969
1981
1968
1968
1968
1968
1968
1992
1966
1970
1967
1966
1967
1962
1989
1973
1980
1963
1963
1963
1977
1966
1987
1981
1976
1980
1970
1983
1973
1977
1969
1963
1966
1980
1974
1963
1963
1963
1972
1978
1978
1974
1971
1974
1963
1984
1978
1978
1968
1976
1981
1971
1969
1971
1964
1967
1976
1982
1975
1969
1969
1957
1974
1964
1966
1958
1970
1967
1983
1994
1991
1980
1981
1975
1982
1991
1989
1989
1974
1975
1974
1979
1977
1963
1976
1970
1963
1979
1976
1962
1993
1990
1995
1987
1964
1957
1982
1966
1968
1960
1980
1978
1989
1986
1992
2000
2002
1960
1977
1972
1968
1975
1977
1974
1979
1975
1992
1980
1990
1989
1984
1987
1981
1990
1992
1996
1969
1971
2004
1998
1994
2000
1970
1976
1971
1981
1978
1971
1971
1973
1982
1981
1970
1974
1983
1969
1969
1974
1969
1969
1970
1960
1961
1961
1967
1975
1975
1995
1983
1964
1963
1973
1984
1981
1986
1970
1973
1970
1973
1974
1971
1979
1980
1964
1964
1975
1968
1987
1988
1984
1962
1968
1970
1987
1988
1984
1984
1984
1984
1979
1991
1987
1972
1976
1971
1978
1969
1970
1970
1973
1988
1977
1973
1987
1977
1979
1979
1984
1991
1975
2012
2001
1966
1966
1981
1978
1983
1984
1975
1994
1981
1967
1959
1982
1966
1977
1980
1983
1979
1984
1965
1963
1977
1968
1990
1972
1979
1974
1988
1986
1979
1979
1984
1986
1993
1994
1982
1979
1988
1982
1975
1975
1977
1962
1966
1980
1961
1973
1982
1979
1971
1978
1975
1977
1982
1976
1981
1978
1981
1976
1972
1972
1990
2004
1987
1982
1966
1977
1966
1965
1983
1973
1973
1980
1979
1969
1971
1977
1978
1969
1982
1985
1973
1979
1982
1974
1974
1990
1983
1994
1985
1990
1968
1968
1968
1968
1968
1977
1973
1986
1967
1973
1967
2002
1986
1973
1983
1982
1973
1980
1974
1975
1978
1990
1961
1961
1958
1968
1971
1968
1982
2002
1986
1988
1987
1978
1969
1977
1977
1974
1988
1989
1987
1990
1986
1978
1970
1970
1970
1978
1984
1963
1964
1976
1983
1986
1986
1973
1971
1966
1972
1980
1977
1986
1989
1977
1977
1981
1985
1975
1975
1972
1975
1976
1976
1966
1983
1993
1987
1968
1968
1971
1968
1966
1966
1966
1979
1992
1980
2005
1993
1993
2000
1976
1969
1980
1982
1970
1983
1991
1991
1974
1984
1990
1987
1965
1964
1976
1979
1979
1961
1988
1980
1980
1979
1964
1968
1985
1993
1984
1985
1994
1997
2002
1990
1956
1972
1973
1973
1973
1973
1977
1988
1969
1971
1961
1977
1988
1982
1987
2001
1983
1983
1966
1964
2001
1999
1995
1979
1981
1971
1980
1985
1977
1966
1963
1962
1976
1967
1979
1977
1970
1975
1977
1976
1976
1976
1967
1982
1997
1998
1977
1980
1982
1968
1979
1975
1971
1968
1995
1994
1999
1990
2001
1959
1976
1973
1987
1990
1979
1966
1984
1970
1978
1966
1962
1963
1972
1978
1978
1978
1978
1978
1979
1964
1974
1986
1973
1982
1977
1975
1974
1980
1969
1961
1985
1981
1978
1976
1972
1974
1970
1975
1968
1971
1978
1984
1977
1979
1977
1983
1979
1981
1986
1977
1971
1983
1962
1989
1981
1981
1985
1979
1985
1985
1964
1968
1973
1954
1963
1963
1978
1976
1968
1986
1966
1974
1981
1981
1981
1981
1970
1981
1973
1975
1975
1960
1970
1963
1978
1972
1969
1974
1968
1972
1978
1976
1972
1971
1967
1966
1966
1966
1968
1982
1971
1972
1975
1976
1961
1972
1970
1969
1969
1979
1971
1978
1978
1965
1970
1967
1971
1975
1978
1967
1994
1983
1969
1975
1982
1966
1965
2004
1998
1971
1962
1962
1970
1978
1966
1973
1976
1970
1969
1973
1979
1975
1981
1992
1983
1974
1974
1979
1974
1975
1969
1981
1975
1970
1987
1974
1983
1980
1978
1982
1986
1970
1977
1988
1976
1976
1976
1972
1956
1953
1976
1976
1976
1976
1973
1965
1973
1963
1962
1963
1972
1967
1978
1970
1980
1988
1987
1985
1996
1971
1971
1971
1965
1963
1964
1977
1986
1970
2008
1997
2003
2000
2012
1974
1964
1982
1999
1991
1981
1976
1970
1982
1976
1975
1969
2007
1964
1964
1963
1978
1967
1974
1992
1992
1992
1986
1970
1971
1974
1985
1966
1970
1965
1980
1969
1979
1979
1979
1977
1975
1969
1961
1966
1961
1970
1969
1969
1973
1979
1981
1974
1970
1973
1979
1970
1973
1979
1968
1976
1975
1972
1978
1972
1980
1981
1964
1968
1969
1965
1967
1981
1977
1982
1973
1975
1973
1978
1979
1975
1986
1975
1976
1972
1977
1963
1970
1981
1966
1966
1981
1975
1992
1992
1980
1991
1992
1993
1968
1978
1978
1993
2003
1973
1968
1968
1975
1974
1981
1981
1981
1966
1977
1988
1978
1987
1981
1962
1965
1966
1966
1966
1966
1960
1973
1976
1975
1967
1970
1975
1968
1964
1967
1971
1979
1979
1968
1982
1983
1977
1973
1991
1982
1991
1965
1995
2000
1988
1994
1989
1967
1959
1973
1982
1979
1973
1973
1983
1989
1994
1967
1979
1987
1986
1982
1982
1968
1981
1962
1970
1969
1969
1979
1976
1978
1982
1973
1979
1974
1972
1971
1970
1970
1975
1976
1970
1975
1988
1988
1966
1979
1971
1968
1974
1975
1980
1976
1974
1974
1974
1970
1963
1961
1963
1974
1964
1978
1979
1973
1987
1981
1960
1971
1977
1986
1968
1986
1992
1961
1981
1966
1974
1970
1970
1978
1967
1964
1971
1970
1979
1981
1985
1992
1986
1981
1982
1965
1965
1986
1998
1980
1972
1972
1972
1988
1974
1981
1981
1970
1983
1981
1981
1964
1977
1980
1976
1977
1988
1988
1964
1964
1978
1964
1979
1980
1988
1975
1982
1993
2000
2002
1991
1989
1990
1972
1983
1978
1965
1973
1998
1987
1985
1980
1981
1978
1978
1982
1981
1979
1987
1982
1968
1966
1961
1978
1970
1980
1972
1975
1972
1970
1978
1976
1962
1989
1961
1962
1969
1967
1967
1967
2000
1983
1990
1993
1989
1970
1977
1971
1981
1975
1984
1980
1965
1967
1962
1962
1968
1962
1976
1954
1952
1967
1983
1978
1988
1981
1971
1972
1980
1973
1973
1973
1973
1975
1985
1985
1975
1981
1977
1972
1981
1978
1982
1996
1965
1963
1963
1966
1969
1975
1978
1969
1969
1969
1981
1988
1974
1981
1986
1989
1975
1976
1995
1993
1996
1973
1990
1990
1974
1962
1964
1969
1969
1976
1984
1977
1980
1974
1966
1990
1982
1970
1973
1976
1973
1968
1970
1981
1973
1975
1965
1990
1981
1966
1976
1976
1970
1964
1967
1967
1964
1970
1975
1983
1960
1969
1968
1973
1961
1967
1963
1968
1969
1969
1974
1981
1981
1996
1998
1975
1971
1961
1972
1965
1956
1968
1956
1983
1982
1980
1975
1979
1984
1977
1986
1976
1981
1974
1975
1981
1976
1981
1989
1986
1982
1971
1974
1984
1969
1968
1986
1987
1973
1972
1988
1983
1964
1970
1965
1959
1962
1980
1985
1984
1974
1977
1965
1977
1970
1977
1980
1970
1987
1992
1990
1980
1959
1967
1977
1967
1966
1966
1966
1970
1978
1978
1979
1964
1964
1964
1987
1978
1968
1971
1973
1978
1970
1966
1980
1980
1963
1964
1980
1980
1982
1979
1974
1978
1977
1977
1977
1977
1971
1971
1974
1976
1961
1962
1967
1964
1978
1979
1979
1964
1986
1968
1962
1969
1978
1971
1968
1964
1964
1991
1984
1988
1976
1969
1972
1977
1986
1980
1980
1965
1968
1971
1982
1977
1974
1966
1983
1972
1970
1970
1977
1978
1983
1980
1979
1980
1990
1976
1968
1972
1980
1978
1972
1972
1971
1986
1978
1983
1976
1985
1985
1963
1991
1986
1983
1958
1989
1983
1980
1973
1981
1983
1986
1994
1976
1976
1971
1965
1971
1970
1975
1959
1974
1974
1978
1973
1966
1972
1972
1979
1970
1972
1964
1969
1969
1986
1995
1968
1968
1969
1981
1988
1994
1984
1975
1982
1974
1974
1979
1976
1972
1977
1976
1989
1972
1985
1983
1975
1978
1976
1980
1970
1970
1983
1978
1968
1977
1968
1970
1963
1979
1973
1973
1964
1990
1983
1982
1974
1973
1975
1987
1979
1989
1993
1993
1986
1972
1969
1971
1971
1974
1971
1975
1972
1958
1959
1963
1958
1983
1977
1995
1977
1974
1978
1978
1980
1980
1980
1963
1967
1977
1969
1975
1971
1969
1973
1980
1980
1974
1972
1978
1969
1966
1964
1969
1972
1962
1980
1977
1972
1971
1971
1971
1976
1973
1974
1995
1980
1991
1981
1990
1994
1988
1976
1978
1978
1980
1973
1974
1969
1970
1969
1969
1980
1968
1985
1985
1983
1983
1983
1983
1983
1969
1969
1982
1989
1982
1984
1988
1982
1982
1970
1970
1974
1971
1976
1982
1989
1983
1968
1973
1968
1985
1979
1980
1989
1990
1993
1999
1976
1967
1967
1968
1978
1976
1982
1975
1970
1979
1998
1991
1994
1988
1973
1962
1975
1976
1974
1978
1992
1987
1971
1971
1991
1980
1983
1983
1966
1966
1967
1978
1975
1972
1972
1973
1979
1978
1973
1970
1974
1958
1968
1971
1971
1966
1967
1979
1983
1989
1993
1990
1979
1982
1993
1983
1975
1955
1986
1971
1964
1966
2001
1995
1998
1996
2004
1998
1966
1966
1966
1966
1979
1983
1967
1977
1977
1974
1974
1975
1984
1978
1977
1977
1977
1977
1981
1984
1977
1984
1975
1969
1968
1977
1979
1980
1989
1989
1981
1981
1992
1981
1981
1994
1973
1987
1966
1983
1981
1968
1975
1982
1982
1988
1973
1973
1958
1960
1958
1971
1970
1965
1971
1966
1975
1981
1971
1973
1959
1972
1972
1977
1971
1966
1966
1966
1978
1979
1976
1985
1972
1970
1983
1977
1972
1959
1977
1982
1972
1970
1963
1969
1968
1983
1977
1980
1971
1988
1966
1972
1960
1959
1964
1980
1969
1977
1964
1972
1983
1986
1973
1978
1970
1961
1973
1977
1983
1964
1964
1964
1965
1973
1973
1967
1973
1958
1986
1986
1986
1986
1977
1979
1969
1975
1973
1981
1983
1973
1973
1973
1971
1984
1984
1971
1979
1990
1981
1983
1982
1980
1973
1988
1984
1989
1972
1966
1973
1987
1987
1971
1976
1976
1983
1979
1972
1969
1986
1983
1991
1991
1972
1977
1979
1975
1982
1975
1979
1976
1978
1978
1976
1976
1979
1977
1977
1990
1977
1978
1988
1986
1993
1998
1969
1977
1997
1987
1997
1967
1971
1977
1973
1970
1984
1969
1978
1971
1975
1978
1978
1980
1982
1985
1975
1970
1990
1990
1967
1968
1968
1968
1971
1978
1964
1964
1973
1981
1980
1979
1966
1966
1971
1980
1978
1978
1977
1974
1980
1986
1972
1974
1974
1974
1962
1962
1962
1962
1968
1991
1980
1969
1964
1966
1989
1987
1971
1978
1982
1988
1979
1985
1968
1975
1983
1983
1979
1975
1976
1976
1978
1975
1975
1975
1986
1989
1987
1970
1991
1992
1993
1985
1978
1984
1979
1974
1996
1987
1975
1988
1957
1961
1981
1969
1964
1969
1990
1983
1999
1992
1980
1996
1979
1973
1988
1992
1972
1981
1974
1983
1973
1973
1971
1978
1979
1963
1985
1963
1968
1965
1969
1964
1973
1970
1963
1974
1964
1977
1978
1965
1967
1974
1981
1979
1982
1981
1983
1967
1969
1964
1968
1983
1969
1992
1980
1980
1978
1971
1976
1972
1977
1978
1974
1976
1977
1971
1964
1969
1984
1989
1992
1973
1966
1973
1971
1966
1971
1966
1975
1969
1969
1969
1978
1981
1978
1974
1989
1968
1966
1974
1974
1962
1982
1977
1979
1960
1960
1988
1983
1958
1983
1983
1983
1983
1983
1973
1971
1984
1968
1972
1981
1972
1975
1986
1967
1964
1974
1974
1976
1974
1977
1971
1974
1962
1974
1981
1968
1980
1977
1975
1967
1979
1969
1967
1972
1989
1985
1971
1978
1970
1979
1984
1992
1975
1989
1972
1972
1966
1961
1971
1975
1964
1968
1961
1968
1972
1988
1991
1982
1980
1973
1973
1967
1980
1971
1971
1971
1977
1984
1977
1982
1979
1994
1977
1977
1977
1977
1973
1970
1970
2003
2008
1972
1970
1971
1971
1975
1967
1970
1971
1978
1966
1972
1983
1978
1978
1978
1976
1975
1974
1973
1970
1973
1972
1976
1972
1974
1981
1981
1972
1971
1971
1972
1984
1968
1985
1965
1965
1979
1974
1972
1973
1980
1964
1967
1965
1973
1970
1971
1984
1971
1973
1965
1980
1991
1968
1961
1977
1983
1973
1974
1967
1989
1979
1972
1968
1960
1966
1959
1961
1958
1979
1980
1973
1969
1965
1976
1969
1977
1967
1971
1967
1962
1979
1986
1984
1965
2001
1996
1998
1982
1986
1979
1986
1968
1984
1991
1987
1964
1970
1964
1967
1967
1962
1964
1974
1978
1987
1982
1971
1980
1996
1981
1979
1987
1976
1985
1983
1982
1974
1974
1971
1970
1983
1979
1987
1982
1985
1982
1986
1977
1976
1999
1991
1991
1989
1963
1962
1972
1971
1980
1978
1984
1970
1999
1965
1970
1975
1966
1989
1984
1974
1976
1979
2007
1994
1991
1992
1966
1979
1978
1985
1985
1986
1964
1964
1964
1995
1983
1975
1980
1979
1972
1987
1963
1972
1976
1966
1964
2009
2006
1987
1987
1987
1972
1989
1967
1968
1964
1965
1968
1978
1965
1966
1972
1972
1973
1978
1972
1970
1970
1965
1964
1976
1976
1978
1993
1996
1987
1986
1986
1978
1980
1977
1983
1967
1980
1988
1971
1974
1965
1966
1963
1974
1984
1985
1987
1983
1983
1966
1966
1975
1972
1979
1967
1974
1973
1967
1968
1976
1971
1972
1974
1965
1966
1959
1965
1964
1984
1979
1989
1973
1978
1982
2002
2000
1976
1965
1965
1976
1975
1975
1977
1978
1971
1971
1974
1969
1977
1968
1972
1980
1980
1981
1976
1978
1976
1976
1976
1963
1994
1991
1958
1952
1957
1970
1975
1974
1986
1986
1985
1973
1972
1974
1967
1973
1961
1963
1961
1974
1974
1967
1980
1983
1982
1971
1971
1973
1978
1981
1984
1981
1979
1989
1989
1989
1976
1970
1969
1965
1966
1992
1984
1982
1968
1958
1965
1954
1993
1997
1963
1961
1967
1985
1987
1989
1977
1988
1989
1983
1983
1983
1976
1972
1972
1977
1972
1970
1980
1973
1971
1985
1982
1981
1972
1976
1983
1988
1983
1979
1971
1971
1972
1983
1977
1983
1974
1978
1973
1981
1978
1994
1981
1986
1972
1971
1964
1974
1988
1992
1986
1982
1982
1981
1972
1986
1977
1966
1982
1956
1956
1960
1971
1964
1976
1971
1962
1971
1986
1987
1972
1973
1984
1976
1999
1992
1999
1987
1973
1973
1982
1981
1990
1986
1989
1971
1984
1975
1976
1976
1976
1976
1966
1965
1981
1975
1976
1984
1968
1987
1987
1987
1980
1975
1980
1967
1979
1977
1973
1968
1977
1980
1978
1966
1969
1964
1975
1961
1988
1985
1981
1987
1979
1967
1965
1983
1984
1983
1991
1997
1985
1971
1973
1971
1989
1975
1983
1965
1985
1991
1988
1986
1980
1968
1977
1964
1967
1971
1987
1972
1971
1983
1968
1976
1979
1983
1978
1971
1980
1989
1991
1998
1996
1971
1978
1974
1977
1972
1987
1983
1988
1983
1970
1974
1958
1966
1974
1970
1962
1962
1968
1972
1972
1958
1969
1971
1969
1986
1978
1999
1999
1981
1972
1970
1977
1974
1969
1978
1979
1975
1967
1961
1986
1986
1997
1984
1984
1971
1978
1979
1957
1953
1980
1987
1978
1973
1988
1991
1958
2003
1960
1956
1972
1980
1975
1984
1977
1989
1984
1995
1988
1971
1977
1964
1969
1984
1965
1991
1977
1979
1979
1964
1975
1975
1970
1976
1960
1964
1976
1977
1985
1961
1961
1990
1975
1972
1984
1981
1958
1963
1990
1991
1985
1962
1962
1970
1967
1976
1978
1978
1987
1996
1987
1981
1959
1964
1972
1982
1982
1982
1965
1970
1983
1973
1970
1970
1970
1989
1994
1977
1975
1982
1984
1980
1982
1969
1969
1969
1967
1973
1980
1979
1965
1957
1974
1974
1985
1975
1983
1963
1967
1978
1978
1959
1969
1966
1974
1975
1980
1977
1983
1966
1976
1968
1975
1975
1975
1973
1974
1968
1966
1976
1981
1988
1977
1980
1975
1968
1968
1974
1962
1984
1977
1973
1967
1977
1972
1976
1976
1976
1985
1989
1988
1990
1970
1970
1970
1970
1970
1990
1984
1953
1980
1975
1971
1977
1975
1964
1984
1984
1970
1992
2002
1970
1972
1968
1968
1969
1969
1972
2001
1991
1961
1966
1961
1971
1976
1977
1967
2008
2017
2004
1973
1973
1978
1978
1978
1975
1978
1970
1974
1966
1970
1966
1969
1967
1966
1966
1971
1965
1976
1960
1974
1968
1962
1979
1975
1980
1976
1975
1964
1970
1977
1982
1981
1979
1984
1978
1979
1979
1979
1990
1990
1990
1990
1986
1986
1979
1980
1970
1973
1963
1966
1968
1975
1967
1970
1963
1974
1972
1963
1991
1990
1967
1972
1983
1994
1974
1976
1981
1977
1964
1975
1981
1977
1981
1982
1975
1966
1962
1970
1960
1969
1972
1967
1979
1977
1970
1966
1966
1966
1971
1976
1967
1959
1969
1964
1978
1959
1974
1982
1973
1982
1975
1985
1962
1964
1971
1984
1987
1968
1979
1979
1979
1979
1964
1960
1958
1970
1969
1974
1978
1965
1977
1970
1969
1974
1971
1974
1964
1961
1967
1958
1974
1978
1985
1983
1970
1970
1970
1970
1984
1979
1975
1992
1975
1975
1973
1970
1970
1970
1973
1976
1974
1974
1979
1983
1990
1967
1988
1988
1988
1961
1970
1967
1961
1967
1981
1988
1974
1972
1975
1970
1969
1976
1976
1986
1973
1977
1978
1979
1976
1962
1976
1976
1976
1991
1972
1977
1968
1968
1983
1983
1983
1983
1983
1968
1964
1971
1968
1992
1992
1992
1992
1992
1974
1969
1970
1971
1974
1974
1974
1978
1984
1985
1976
1980
1977
1978
1969
1978
1974
1961
1961
1986
1973
1971
1972
1976
1989
1980
1974
1974
1975
1970
1977
1966
1981
1968
1964
1983
1987
1981
1974
1983
1988
1969
1978
1985
1983
1978
1962
1995
1971
1986
1986
1992
1965
1963
1963
1969
1983
2001
1952
1972
1973
1973
1979
1984
1991
1967
1979
1979
1979
1979
1981
1981
1995
1970
1970
1963
1966
1972
1976
1971
1978
1977
1977
1979
1979
1976
1962
1962
1962
1981
1976
1995
1965
1975
1966
1990
2006
1993
1954
1960
1970
1980
1980
1980
1979
1979
1981
1981
1969
1967
1972
1978
1982
1980
1983
1959
1968
1976
1977
1968
1977
1982
1977
1975
1975
1973
1975
1994
1982
1977
1976
1983
1980
1979
1982
1961
1964
1986
1986
1986
1963
1952
1959
1957
1953
1964
1977
1957
1958
1960
1960
1975
1973
1980
1969
1970
1993
1967
1970
1974
1960
1965
1961
1979
1979
1981
1981
1988
1966
1965
1971
1972
1970
2005
2004
2010
1973
1980
1981
1987
1972
1969
1961
1962
1965
1965
1965
1974
1987
1980
1985
1954
1981
1973
1977
1985
1986
1985
1972
1966
1966
1973
1968
1979
1976
1987
1986
1979
1972
1979
1973
1980
1978
1978
1983
1989
1991
1995
1980
1987
1969
1974
1978
1960
1970
1967
1968
1968
1977
1989
1969
1975
1975
1984
1976
1962
1968
1990
1982
1977
1983
1989
1968
1981
1975
1975
1978
1975
1975
1983
1969
1977
1977
1986
1982
1978
1959
1975
1967
1965
1970
1965
1967
1967
1984
1980
1979
1973
1977
1993
1964
1970
1969
1978
1967
1967
1990
1970
1966
1966
1965
1963
1978
1958
1969
1972
1975
1970
1975
1971
1987
1968
1966
1974
1980
1976
1995
1983
1991
1968
1968
1968
1983
1972
1972
1972
1980
1980
1980
1984
1981
1974
1979
1984
1984
1985
1987
1978
1991
1972
1966
1976
1971
1971
1976
1976
1973
1976
1979
1978
1976
1976
1971
1971
1976
1972
1976
1971
1976
1971
1974
1970
1970
1970
1977
1963
1963
1963
1971
1960
1975
1975
1979
1983
1966
1968
1978
1956
1992
1973
1972
1988
1978
1982
1978
1977
1972
1967
1991
1980
1980
1972
1977
1982
1988
1979
1969
1980
1975
1968
1974
1973
1963
1966
1985
1977
1978
1991
1972
1974
1979
1979
1979
1966
1963
1967
1973
1962
1995
1976
1981
1967
1971
1967
1957
1956
1988
1989
1981
1982
1980
1981
1975
1963
1967
1974
1965
1968
1987
1972
1979
1970
1972
1972
1982
1987
1984
1978
1986
1984
1982
1969
1970
1961
1958
1983
1981
1974
1974
1982
1987
1985
1982
1974
1979
1971
1980
1960
1977
1978
1980
1989
1981
1980
1985
1985
1985
1985
1985
1985
1977
1968
1971
1979
1973
1977
1973
1975
1982
1984
1960
1961
1964
1974
1976
1978
1988
1981
1996
1962
1973
1977
1980
1987
1964
1962
1974
1973
1974
1967
1967
1975
1973
1977
1979
1975
1997
1996
1991
1982
1975
1962
1962
1969
1954
1970
1984
1979
1974
1971
1963
1981
1988
1994
1982
1989
1988
1968
1974
1965
1984
1962
1971
1969
1975
1969
1975
1976
1983
1979
1961
1969
1968
1959
1963
1978
1973
1974
1979
1961
1974
1957
1959
1971
1963
1965
1984
1963
1957
1965
1960
1962
1966
1968
1986
1972
1984
2003
1994
1980
1989
1982
1978
1978
1965
1997
2000
1985
1987
1969
1960
1965
1993
2001
1984
1970
1966
1973
1964
1978
1970
1969
1969
1984
1987
1970
1970
1968
1985
1976
1984
1984
1984
1984
1985
1978
1981
1989
1994
1977
1983
1985
1971
1980
1977
1980
1978
1973
1975
1965
1976
1975
1974
1979
1980
1980
1987
1979
1982
1983
1970
1970
1982
1973
1975
1981
1960
1977
1970
1970
1958
1965
1967
1984
1978
1967
1979
1979
1956
1966
1965
1974
1982
1974
1974
1983
1985
1976
1971
1960
1981
1983
1970
1973
1973
1968
1997
1998
1966
1961
1974
1974
1974
1970
1970
1970
1986
1984
1985
1982
1970
1973
1964
1964
1964
1967
1980
1979
1976
1993
1964
1981
1982
1969
1973
1975
1973
1993
1993
1991
1978
1973
1981
1979
1974
1974
1967
1967
1967
1989
1973
1966
1969
1964
1977
1983
1978
1968
1964
1963
1963
1977
1977
1969
1971
1987
1976
1975
1962
1980
1976
1968
1987
1981
1981
1964
1960
1969
1999
1999
1999
1998
1975
1979
1983
1967
1976
1982
1969
1968
1986
1986
1992
1985
1998
1975
1975
1989
1984
1990
1999
1987
1959
1968
1971
1979
1983
1970
1956
1959
1971
1983
1984
1974
1966
1970
1969
1982
1983
1961
1961
1992
1969
1969
1978
1968
1973
1983
1972
1972
1959
1978
1986
1988
1990
1963
1964
1963
1970
1969
2005
2002
1993
1992
2005
2001
1966
1962
1969
1969
1969
1970
1971
1975
1965
1971
1985
1978
1978
1965
1983
1988
1962
1965
1976
1969
1992
1998
1994
1999
1973
1967
1964
1964
1961
1983
1983
1983
1977
1975
1978
1983
1979
1977
1989
1981
1994
1995
1982
1986
1979
1979
1986
1986
1972
1969
1963
1987
1987
1987
1987
1971
1989
1976
1976
1976
1980
1984
1976
1974
1979
1975
1989
1976
1963
1986
1990
1976
1973
1978
1978
1985
1988
1982
1961
1975
1966
1968
1964
1966
1971
1986
1987
1994
1975
1975
1978
1967
1969
1974
1974
1963
1981
1970
1979
1979
1979
1974
1996
1982
1981
1981
1991
1968
1971
1971
1965
1959
1978
1989
1971
1973
1972
1975
1961
1976
1973
1971
1970
1970
1972
1983
1983
1965
1965
1974
1970
1990
1985
1981
1992
1979
1990
1973
1976
1976
1968
1969
1974
1969
1983
1983
1983
1968
1981
1970
1966
1974
1972
1972
1966
1979
1992
1972
1973
1968
1984
1973
1971
1973
1970
1983
1979
1978
1986
1965
1974
1981
1962
1976
1971
1961
1972
1970
1975
1985
1981
1992
1972
1972
1976
1978
1971
1977
1989
1989
1990
1969
1973
1970
1983
1969
1986
1966
1972
1972
1972
1978
1979
1982
1978
1980
1970
1977
1969
1968
1971
1971
1983
1979
1976
1976
1992
1974
1979
1976
1972
1967
1978
1973
1972
1973
1983
1983
1983
1983
1983
1974
1983
1980
1986
1982
1979
1985
1985
1971
1981
1973
1971
1989
1992
2000
1970
1981
1988
1984
1964
1981
1987
1991
1998
1988
1979
1983
1987
1971
1974
1983
1974
1968
1972
1982
1984
1971
1971
1971
1971
1979
1965
1965
1968
1968
1968
1983
1978
1972
1964
1963
1971
1975
1981
1974
1969
1980
1978
1975
1978
1981
1972
1968
1971
1968
1975
1975
1959
1968
1965
1975
1978
1989
1977
1976
1961
1977
1986
1984
1965
1970
1966
1958
1975
1979
1978
1974
1981
1974
1959
1962
1965
1981
1976
1974
1974
1974
1977
1966
1973
1960
1959
1966
1966
1964
1965
1971
1966
1954
1956
1979
1977
1977
1964
1964
1964
1964
1973
1973
1967
1964
1970
1985
1992
1980
1980
1978
1977
1972
1967
1972
1972
1974
1970
1970
1982
1990
1984
1970
1970
1980
1976
1963
1979
1980
1980
1980
1981
1958
1959
1958
1989
1984
1984
1969
1974
1984
1984
1984
1988
1982
1986
1992
1993
1974
1976
1973
1973
1977
1973
1970
1963
1970
1974
1973
1978
1983
1993
1994
1962
1974
1972
1978
1978
1977
1965
1977
1962
1980
1973
1982
1983
1980
1987
1980
1977
1968
1964
1968
1977
1979
1984
1979
1980
1987
1993
1972
1972
1966
1966
1971
1977
1975
1968
1971
1981
1984
1984
1971
1989
1990
1964
1961
1967
1967
1962
1961
1964
1964
1970
1980
1974
1983
1971
1980
1971
1971
1966
1978
1978
1979
1978
1981
1987
1982
1991
1969
1995
1966
1959
1969
1968
1962
1975
1979
1981
1979
1982
1971
1970
1976
1977
1961
1993
1996
1970
1964
1967
1972
1972
1972
1972
1957
1975
1989
1976
1971
1985
1968
1975
1971
1981
1983
1997
1971
1993
1991
1955
1951
1961
1968
1963
1966
1970
1970
1974
1994
1999
1987
1962
1962
1972
1978
1971
1970
1971
1970
1975
1970
1970
1963
1963
1966
1958
1995
1999
1985
1985
1980
1968
1975
1976
1960
1961
1960
1982
1976
1976
1982
1994
1987
1985
1971
1974
1963
1984
1984
1984
2002
1981
1975
1976
1976
1983
1962
1957
1988
1985
1986
1977
1977
1996
1988
1991
1984
1970
1977
1972
1973
1989
1977
1968
1994
1964
1967
1970
1983
1989
1984
1988
1988
1988
1979
1979
1974
1966
1972
1980
1968
1978
1968
1965
1972
1976
1966
1971
1969
1976
1973
1971
2000
1978
1992
1982
1997
1981
1983
1958
1958
1969
1973
1970
1985
1985
1983
1982
1984
1973
1968
1974
1969
1968
1964
1987
1979
1982
1979
1968
1968
1974
1967
1986
1986
1986
1986
1967
1991
1981
1981
1973
1967
1973
1995
1981
1985
1973
1978
1969
1968
1972
1966
1965
1966
1969
1983
1986
1985
1981
1971
1973
1972
1972
1971
1969
1959
1955
1960
1957
1968
1960
1967
1960
1968
1969
1976
1976
1979
1981
1974
1964
1972
1975
1999
1987
1983
1983
1999
1964
1977
1970
1970
1970
1982
1970
1980
1980
1973
1969
1969
1959
1963
1971
1978
1979
1969
1981
1983
1979
1979
1972
1987
1983
1983
1975
1975
1975
1975
1975
1971
1979
1971
1974
1980
1987
1987
1987
1987
1992
1972
1980
1980
1980
1982
1974
1977
1990
1989
1979
1975
1980
1975
1996
1970
1984
1983
1979
1975
1972
1969
1966
1961
1986
1969
1973
1973
1967
1982
1981
1985
1977
1975
1975
1975
1973
1978
1971
1983
1980
1958
1971
1984
1980
1977
1971
1962
1969
1964
1985
1968
1966
1967
1978
1973
1973
1989
1989
1985
1978
1997
1982
1973
1971
1979
1988
1980
1953
1973
1970
1974
1961
1983
1996
1975
1975
1968
1970
1984
1974
1990
1979
1985
1975
1972
1981
1972
1976
1972
1984
1988
1976
1989
1989
1973
1989
1982
1979
1979
1979
1978
1978
1978
1984
1991
1977
1970
1982
1986
1981
1972
1984
1995
1995
1986
1972
1977
1984
1981
1988
1974
1977
1977
1978
1965
1958
1978
1979
1995
1975
1975
1971
1960
1962
1982
1981
1971
1971
1971
1979
1971
1980
1984
1981
1992
1994
1974
1974
1985
1985
1985
1978
1955
1964
1960
1967
1994
1978
1967
1976
1967
1964
1976
1967
1967
1982
1993
2004
1997
1970
1972
1975
1976
1979
1992
1982
1977
1972
1973
1981
1995
1986
1999
1973
1974
1973
1968
1975
1976
1972
1970
1970
1975
1985
1977
1985
1972
1973
1976
1978
1987
1987
1982
1984
1978
1977
1972
1994
1994
1978
1975
1969
1970
1985
1972
1968
1969
1980
1980
1980
1980
1976
1976
1990
1976
1976
1985
1972
1954
1962
1953
1978
1963
1985
1976
1968
1987
1982
1997
1998
1987
1992
1982
1978
1967
1958
1957
1984
1978
1979
1976
1989
1993
1978
1961
1960
1963
1989
1989
1976
1972
1975
1975
1975
1975
1975
1963
1961
1998
1995
2000
1987
1976
2003
2005
2008
1969
1971
1966
1970
1976
1979
1975
1975
1977
1975
1988
1961
1972
1965
1966
1968
1966
1965
1968
1968
1970
1973
1967
1955
1972
1972
1972
1973
1979
1979
1983
1969
1973
1977
1965
1970
1973
1984
1990
1976
1978
1986
1976
1979
1970
1972
1972
1982
1977
1977
1977
1964
1988
1988
1966
1979
2010
1973
1960
1968
1962
1967
1968
1967
1972
1981
1975
1975
1978
1977
1971
1969
1969
1981
1987
1977
1980
1980
1982
1983
1976
1978
1984
1978
1978
1978
1979
1973
1970
1970
1991
1985
1986
1962
1962
1969
1988
1986
1996
1971
1971
1966
1991
1989
1980
1980
1974
1969
1969
1976
1971
1980
1966
1988
1989
1988
1988
1953
1952
1990
1980
1965
1982
1975
1968
1974
1980
1976
1978
1976
1974
1998
1989
1969
1969
1969
1969
1973
1966
1972
1966
1977
1982
1981
1974
1982
1958
1982
1981
1979
1979
1964
1963
1963
1987
1992
1982
1982
1977
1980
1971
1989
1986
1971
1971
1987
1974
1968
1970
1970
1989
1971
1972
1965
1968
1977
1970
1963
1973
1979
1967
1984
1968
1996
1988
1982
1973
1984
1967
1963
1976
1976
1982
2000
2000
2001
1977
1980
1976
1976
2000
2000
2004
2001
2002
2002
1965
1976
1964
1969
1971
1967
1968
1967
1982
1990
1974
1959
1963
1959
1972
1964
1964
1963
1959
1973
1964
1975
1973
1973
1965
1963
1977
1969
1960
1969
1968
1967
1969
1972
1985
1985
1966
1978
1978
1976
1979
1979
1978
1968
1978
1975
1971
1971
1971
1967
1973
1979
1982
1973
1990
1978
1987
1968
1968
1968
1967
1964
1958
1972
1962
1976
1987
1987
1976
1991
1987
1995
1985
1966
1966
1967
1964
1960
1960
1976
1963
1977
1965
1972
1962
1969
1957
1962
1979
1976
1969
1969
1975
1984
1971
1965
1971
1979
1982
1988
1981
1974
1980
1977
1977
1966
1989
1999
1999
1981
1977
1977
1968
1973
1960
1957
1982
1983
1976
1959
1959
1992
1988
1961
1968
1983
1981
1976
1979
1969
1973
1981
1973
1995
1997
1979
1973
1982
1976
1968
1974
1971
1970
1967
1967
1968
1966
1986
1983
1965
1971
1973
1975
2002
2010
1990
1984
1962
1964
1981
1981
1986
1978
1973
1979
1982
1982
1977
1967
1984
1994
1984
1988
1976
1973
1973
1975
1979
1993
1972
1972
1963
1982
1982
1992
1983
1987
1988
1987
1976
1980
1978
1978
1975
1975
1966
1968
1970
1972
1978
1972
1972
1972
1966
1981
1981
1977
1973
1969
1975
1967
1971
1975
1983
1960
1966
1980
1973
1974
1984
1976
1976
1976
1976
1976
1971
1971
1966
1961
1958
1980
1992
1985
1985
1976
1981
1968
1977
1968
1971
1968
1972
1974
1969
1977
1977
1974
1975
1971
1967
1973
1979
1981
1967
1968
1980
1983
1984
1967
1977
1989
2000
1971
1980
1984
2000
1993
2001
1990
1984
1981
1982
1990
1975
1975
1959
1987
1982
1983
1985
1977
1986
1973
1980
1978
1970
1982
1960
1958
1966
1959
1971
1980
1976
1987
1987
1993
1960
1969
1961
1971
1989
1988
1988
1974
1977
1978
1978
1978
1984
1980
1976
1984
1975
1975
1980
1973
1975
1976
1973
1964
1966
1970
1954
1970
1975
1984
1991
1963
1963
1963
1963
1972
1972
1972
1977
1982
1978
1984
1985
1968
1975
1992
1992
1983
1968
1979
1984
1975
1963
1965
1963
1972
1966
1964
1957
1965
1980
1980
1972
1967
1974
1967
1961
1977
1992
2004
1981
1986
1982
1977
1977
1967
1971
1972
1957
1979
1963
1963
1987
1987
1987
1980
1985
1981
1981
1974
1978
1993
1982
1991
1985
1981
1981
1985
1981
1979
1985
1968
1970
1959
1972
1975
1977
1990
1983
1993
1981
1986
1976
1976
1976
1971
1969
1981
1987
1985
1963
1977
1967
1975
1980
1974
1973
1978
1976
1964
1975
1974
1970
1983
1991
1981
1985
1979
1982
1969
1971
1970
1975
1975
1970
1971
1970
1967
1979
1992
1974
1974
1966
1972
1979
1984
1984
1984
1967
1975
1975
1979
1988
1996
1982
1972
1968
1975
1968
1973
1997
1997
1997
1975
1973
1964
1966
1975
1991
1975
1984
1985
1993
1976
1968
1979
1965
1980
1991
1993
1987
1992
1984
1985
1968
1972
1976
1977
1971
1969
1982
1967
1968
1996
1996
1989
1985
1988
1979
1982
1964
1964
1964
1964
1979
1981
1976
1966
1959
1971
1975
1962
1955
1978
1978
1975
1975
1986
1974
1976
1981
1967
1975
1968
1972
1975
1993
1997
1980
1967
1975
1986
1972
1978
1970
1986
1975
1969
1964
1981
1980
1978
1997
1984
1994
1988
1969
1977
1969
1983
1976
1968
1963
1962
1989
1974
1968
1974
1993
1987
1991
1985
1981
1979
1967
1970
1966
1969
1969
1976
1960
1959
1974
1977
1961
1978
1995
1995
1980
1982
1980
1972
1973
1968
1992
1986
1987
1989
1976
1987
1987
1986
1994
1998
1969
1982
1980
1991
1965
1976
1972
1972
1973
1986
1969
1962
1961
1974
1969
1981
1966
1976
1986
1978
1973
1977
1979
1971
1972
1983
1982
1968
1966
1958
1966
1963
1959
1972
1993
1993
1993
1988
1993
1965
1970
1973
1977
1967
1970
1973
1969
1991
1989
1997
1965
1960
1975
1959
1968
1974
1983
1981
1965
1968
1970
1968
1994
1996
1998
1969
1981
1964
1960
1970
1972
1986
1986
1986
1966
1972
1967
1984
1983
1985
1985
1976
1979
1960
1960
1976
1976
1992
1979
1982
1973
1983
1988
1979
1980
1979
1981
1970
1979
1961
1980
1978
1971
1980
1990
1969
1978
1978
1978
1978
1978
1966
1965
1975
1968
1980
1981
1990
1985
1986
1972
1976
1973
1982
1978
1991
1981
1978
1975
2004
1997
1993
1976
1985
1982
1970
1982
1983
1977
1980
1977
1964
1969
1977
1974
1966
1970
1970
1991
1973
1968
1968
1969
1969
1972
1967
1963
1967
1975
1986
1986
1986
1985
1982
1976
1985
1969
1979
1969
1962
1962
1962
1967
1967
1974
1989
1989
1966
1972
1963
1974
1967
1971
1971
1974
1968
1975
1980
1998
2003
1986
1997
1981
1966
1968
1973
1974
1993
1991
1984
1992
1978
1980
1974
1976
1970
1983
1987
1986
1981
1984
1969
1968
1982
1982
1976
1986
1982
1991
1975
1992
1987
1981
1971
1972
1979
1968
1968
1966
1976
1969
1991
1976
1979
1976
1974
1967
1971
1971
1971
1971
1971
1976
1980
1970
2003
2001
1983
1977
1959
1962
1959
1968
1982
1982
1971
1974
1969
1967
1967
1967
1973
1982
1979
1968
1968
1968
1963
1975
1968
1972
1976
1976
1967
1982
1987
1981
1980
1969
1967
1974
1971
1989
1991
1985
1976
1971
1969
1985
1976
1968
1966
1966
1997
1994
1990
1980
1980
1980
1968
1971
1967
1977
1993
1995
1979
1982
1980
1971
1969
1972
1968
1968
1961
1968
1958
1959
1965
1958
1974
1960
1987
1959
1967
1972
1962
1971
1977
1977
1977
1990
1978
1986
1974
1967
1975
1972
1976
1966
1964
1964
1979
1970
1984
1995
1993
1982
1987
1980
1981
1987
1996
1968
1977
1977
1979
1984
1970
1995
1995
1988
1988
1992
1981
1990
1973
1975
1978
2002
1988
1970
1972
1979
1987
1982
1986
1983
1981
1987
1974
1965
1983
1986
1976
1971
1966
1971
1967
1977
1973
1966
1977
1971
1973
1979
1967
1967
2000
1996
1981
1988
1978
1978
1978
1978
1976
1981
1989
1989
1972
1974
1964
1974
1972
1982
1964
1972
1973
1973
1979
1982
1971
1982
1973
1972
1980
1971
1986
1981
1978
1975
1964
1973
2002
1985
1985
1985
1996
1986
1977
1991
1981
1959
1980
1984
1984
1984
2008
1995
1987
1970
1976
1976
1976
1981
1977
1964
1964
1964
1979
1983
1980
1969
1969
1963
1981
1978
2003
1967
1967
1971
1971
1984
1981
1982
1987
1984
1982
1978
1985
1987
1989
1973
1974
1975
1973
1993
1983
1999
1988
1990
1996
1994
1971
1971
1978
1969
1969
1981
1979
1979
1985
1977
1977
1972
1975
1980
1972
1972
1972
1994
1968
1977
1976
1977
1987
1983
1987
1974
1972
1984
1975
1974
1974
1974
1974
1968
1975
1976
1970
1972
1971
1975
1979
1984
1991
1990
1970
1977
1977
1983
1962
1963
1975
1982
1997
1982
1984
1989
1990
1974
1962
1970
1973
1970
1974
1985
1987
1984
1975
1997
1984
1994
1989
1971
1973
1981
1980
1984
1971
1967
1971
1971
1964
1985
1985
1985
1985
1961
1957
1965
1993
1993
1993
1993
1973
1974
1981
1971
1981
1994
1991
1978
1980
1986
1998
1998
1974
1995
2005
1992
1974
1969
1969
1972
1969
1971
1964
1971
1961
1970
1966
1976
1960
1974
1990
1991
1989
1962
1967
1974
1974
1974
1967
1968
1975
1966
1966
1971
1968
1982
1978
2010
2011
1977
1993
1986
1985
1985
1985
1985
1975
1976
1974
1976
1981
1978
1985
1988
1973
1979
1975
1975
1973
1978
1966
1974
1973
1981
1985
1982
1972
1973
1993
1968
1965
1967
1967
1978
1978
1963
1976
1972
1967
1963
1961
1960
1967
1967
1971
1970
1973
1970
1968
1968
1973
1985
1985
1985
1985
1980
1971
1968
1977
1993
1970
1985
1976
1973
1985
1977
1977
1977
1978
1976
1975
1990
1985
1979
1979
1989
1976
1976
1976
1976
1985
1973
1973
1976
1973
1986
1982
1968
1962
1962
1992
1967
1965
1998
1996
1985
1967
1974
1977
1985
1988
1974
1989
1984
1985
1981
1977
1968
1965
1953
1981
1973
1985
1966
1961
1966
1962
1972
1978
1969
1964
1964
1969
1973
1985
1970
1978
1970
1974
1966
1985
1983
1978
1978
1978
1978
1978
1978
1979
1979
1984
1980
1990
1976
1971
1985
1987
1972
1969
1969
1969
1969
1975
1968
1978
1974
1984
1978
1970
1984
1987
1957
1957
1973
1973
1975
1973
1983
1990
1988
1973
1982
1993
1997
1968
1975
1982
1972
1972
1971
1986
1965
1969
1979
1988
1984
1983
1981
1983
1972
1972
1988
1981
1987
1978
1973
1982
1969
1980
1969
1973
1966
1957
1955
1967
1966
1966
1966
1966
1971
1999
2000
1993
1984
1988
1996
1995
1993
1989
1983
1984
1965
1963
1952
1977
1975
1968
1969
1991
1985
1974
1990
1980
1992
1978
1952
2000
2007
1979
1976
1982
1975
1969
1973
1964
1966
1969
1969
1973
1973
1983
1983
1979
1976
1978
1969
1977
1990
1987
1965
1975
1992
1990
1985
1985
1977
1973
1965
1975
1970
1981
1981
1981
1981
1981
1968
1968
1968
1965
1962
1971
1970
1972
1972
1972
1951
1965
1965
1965
1979
1976
1964
1964
2001
1998
1974
1978
1978
1988
1988
1988
1978
1975
1980
1992
1976
1984
1963
1984
1987
1982
1982
1976
1971
1961
1964
1973
1973
1971
1972
1971
1974
1987
1980
1977
1988
1964
1969
1984
1983
1963
1967
1958
1953
1964
1970
1973
1985
1972
1977
1979
1976
1989
1989
1989
1966
1968
1968
1972
1968
1978
1972
1973
1973
1974
1965
1966
1969
1988
1983
1988
1988
1984
1984
1991
1991
1991
1991
1988
1986
1986
1973
1988
1994
1990
1984
1992
1994
2000
1963
1967
1970
1960
1972
1961
1969
1965
1967
1976
1991
1974
1980
1993
1993
1993
1993
1993
1958
1963
1957
1972
1973
1973
1974
1983
1964
1962
1991
1984
1967
1980
1979
1981
1981
1969
1966
1968
1968
1981
1983
1974
1982
1971
1967
1963
1959
1959
1990
1993
1991
1991
1979
1979
1981
1970
1969
1978
1970
1966
1973
1973
1973
1974
1973
1973
1959
1988
1965
1982
1979
1980
1971
1968
1975
1975
1984
1979
1983
1976
1962
1968
1984
1976
1972
1978
1978
1979
1976
1975
1989
1974
1976
1975
1975
1975
1975
1973
1980
1980
1990
1987
1971
1972
1976
1981
1988
1988
1977
1979
1983
1974
1969
1975
1968
1974
1968
1972
1980
1980
1975
1966
1976
1960
1975
1975
1975
1980
1972
1982
1972
1980
1978
1972
1982
1981
1982
1987
1987
1979
1979
1979
1963
1967
1965
1965
1968
1965
1981
1982
1982
1976
1977
1971
1979
1978
1967
1972
1963
1968
1978
1966
1965
1971
1970
1970
1997
1969
1969
1990
1987
1969
1971
1967
1980
1969
1976
1978
1974
1987
1976
1986
1974
1987
1970
1984
1982
1984
1970
1970
1970
1983
1983
1967
1975
1976
1995
1985
1966
1960
1972
1961
1962
1965
1970
1981
1964
1961
1966
1990
1971
1974
1966
1962
1974
1961
1973
1961
1959
1975
1971
1991
1982
1982
1969
1965
1973
1965
1962
1971
1969
1970
1990
1971
1973
1965
1970
1971
1993
1999
2003
1986
1984
1976
1973
1973
1980
1969
1983
1986
1982
1972
1973
1988
1979
1979
1979
1979
1967
1967
1971
1970
1970
1970
1984
1962
1963
1964
1969
1964
1965
2003
1983
1987
1987
1985
1977
1971
1975
1960
1966
1965
1962
1975
1979
1968
1972
1961
1995
1970
1952
1952
1975
1983
1983
1983
1980
1980
1980
1980
1980
1966
1977
1971
1976
1968
1977
1977
1973
1966
1984
1974
1999
1993
1989
1983
1961
1980
1973
1974
1984
1975
1963
1966
1982
1994
2005
1978
1978
1981
1977
1970
1972
1971
1988
1978
1981
1979
1965
1967
1967
1967
1969
1967
1981
1985
1982
1982
1974
1957
1972
1968
1975
1968
1976
1973
1971
1979
1978
1978
1990
1992
1977
1979
1993
1980
1979
1964
1963
1975
2002
1991
1996
1969
1969
1979
1976
1984
1964
1963
1969
1982
1974
1978
1993
1969
1968
1966
1966
1978
1994
1983
1970
1969
1970
1957
1966
1992
1992
1980
1985
1981
1971
1993
1962
1973
1970
1964
1965
1980
1985
1974
1968
1965
1987
1987
1987
1983
1989
1983
1983
1961
1977
1973
1969
1987
1975
1984
1979
1978
1966
1970
1964
1971
1979
1978
1972
1953
1961
1967
1973
1972
1978
1957
1970
1968
1975
1972
1991
1988
1974
1985
1980
1985
1980
1978
1980
1962
1965
1973
1981
1973
1973
1982
1975
1971
1968
1964
1959
1978
1980
1980
1975
1981
1977
1961
1962
1961
1969
1963
1969
1979
1974
1982
1977
1990
1991
1982
1980
1979
1962
1966
1988
1961
1968
1963
1963
1963
1972
1980
1975
1976
1967
1957
1954
1955
1962
1967
1973
1964
1968
1956
1970
1977
1978
1968
1957
1972
1980
1984
1978
1982
1976
1979
1967
1971
1984
1980
1970
1981
1975
1978
1974
1970
1983
1974
1983
1973
1993
1991
1989
1975
1976
1984
1975
1969
1982
1978
1964
1962
1968
1976
1962
1968
1971
1968
1964
1964
1974
1978
1983
1988
1986
1971
1970
1968
1964
1965
1983
1992
1978
1967
1961
1962
1973
1973
1975
1974
1982
1969
1970
1963
1959
1958
1967
1970
1976
1971
1979
1989
1980
1989
1994
1958
1961
1972
1962
1967
1971
1972
1972
1972
1975
1968
1968
1970
1973
1977
1980
1993
1986
1977
1967
1974
1986
1979
1980
1976
1982
1965
1966
1975
1970
1977
1973
1973
1982
1986
1976
1981
1974
1979
1982
1981
1983
1999
1985
1979
1968
1959
1960
1975
1975
1981
1975
1975
1985
1982
1975
1970
1973
1980
1987
1983
1977
1972
1973
1981
1982
1980
1978
1966
1969
1978
1973
1961
1988
1978
1978
1978
1978
1974
1967
1965
1970
1980
1973
1988
1987
1994
1963
1970
1976
1976
1986
1970
1976
1976
1978
1971
1974
1972
1986
1986
1986
1986
1986
1981
1979
1970
1979
1967
1987
1971
1968
1967
1969
1970
1981
1966
1971
1964
1976
1979
1979
1967
1980
1979
1974
1963
1974
2000
1990
1984
1982
1982
1972
1975
1977
1979
1982
1979
1976
1994
1996
1983
1970
1979
1974
1968
1974
1968
1967
1975
1982
1967
1984
1983
1986
1976
1975
1981
1970
1970
1969
1971
1980
1976
1976
1970
1974
1970
1965
1984
1996
1991
1994
2003
1998
1968
1977
1981
1967
1974
1956
1973
1962
1964
1964
1974
1974
1974
1966
1975
1963
1957
1973
1986
1980
1980
1985
1979
1984
1991
1976
1992
1974
1984
1981
1968
1965
1971
1973
1982
1982
1982
1960
1985
1980
1973
1977
1983
1971
1976
1976
1990
1979
1993
1994
1973
1973
1966
1984
1985
1977
1972
1972
1974
1974
2001
1988
1997
1969
1971
1962
1964
1966
1984
1988
1986
1969
1967
1973
1969
1973
1971
1967
1968
1982
1986
1980
1993
1986
1959
1959
1966
1984
1980
1983
1981
1981
1978
1977
1979
1970
1979
1992
1990
1981
1963
1968
1980
1975
1966
1974
1971
1968
1979
1976
1967
1975
1982
1975
1977
1975
1974
1987
1978
1980
1982
1986
1983
1978
1985
1987
1973
1980
1973
1966
1983
1974
1981
1984
1996
1996
1986
1987
1980
1992
1990
1969
1969
1969
1978
1966
1957
1985
1979
1985
1970
1989
1983
1985
1984
1978
1981
1976
1983
1965
1965
1965
1969
1972
1961
1966
1984
1979
1967
1970
1971
1970
1986
1986
1978
1987
1989
1965
1967
1969
1977
1981
1980
1962
1955
1974
1994
1986
1964
1963
1990
1976
1975
1975
1997
1963
1973
1969
1969
1964
1962
1968
1977
1972
1963
1978
1972
1987
1988
1981
1970
1983
1978
1973
1970
1980
1983
1984
1964
1964
1981
1967
1972
1968
1981
1966
1973
1971
1983
1979
1982
1983
1963
1976
1961
1971
1971
1975
1972
1983
1978
1970
1974
1986
1977
1985
1973
1989
1978
1979
1984
1979
1978
1975
1972
1970
1970
1970
1965
2004
1997
1964
1966
1969
1974
1974
1989
1979
1979
1973
1972
1983
1999
1989
1986
1972
1995
1984
1991
1985
1982
1974
1973
1979
1969
1985
1982
1977
1984
1987
1989
1983
1989
1975
1984
1987
1974
1975
1974
1974
1974
1980
1971
1971
1996
1968
1968
1974
1972
1980
1978
1960
1981
1983
1974
1967
1985
1983
1970
1970
1982
1968
1975
1970
1978
1981
1984
1988
1993
1985
1987
1973
1962
1974
1959
1969
1981
1981
1968
1971
1970
1961
1966
1983
1986
1995
1992
1968
1976
1977
1956
1975
1971
1987
1986
1988
1963
1962
1961
1970
1965
1981
1984
1979
1980
1975
1984
1976
1976
1971
1975
1974
1976
1976
1976
1976
1976
1976
1976
1974
1974
1982
1969
1965
1970
1964
1963
1966
1973
1983
1980
1972
1975
1969
1967
1983
1970
1983
1978
1986
1980
1984
1979
1980
1979
1990
1984
1973
1973
1982
1979
1976
1985
1983
2003
1974
1973
1983
1971
1965
1971
1972
1977
1973
1968
1977
1994
1978
1978
1982
1984
1981
1963
1976
1981
1975
1972
1970
1981
1981
1981
1983
1977
1984
1984
1973
1977
1972
1972
1979
1979
1981
1984
1962
1970
1972
1971
1964
1972
1980
1979
1973
1996
1986
1974
1978
1976
1985
1981
1995
1967
1976
1979
1969
1979
1982
1982
1972
1981
1979
1986
1980
1981
1969
1968
1968
1961
1983
1964
1964
1970
2000
1989
1976
1968
1983
1975
1981
1984
1976
1966
1967
1981
1977
1973
1973
1968
1976
1987
1974
1975
1982
1979
1990
1975
1962
1976
1963
1967
1974
1972
1977
1970
1979
1976
1972
1978
1969
1954
1961
1980
1977
1975
1968
1963
1967
1966
1965
1965
1971
1960
1966
1970
1975
1971
1969
1974
1984
1974
1968
1986
1969
1978
1984
1993
1985
1983
1980
1989
2001
1983
1997
1977
1968
1973
1974
1975
1958
1959
1969
1978
1971
1971
1980
1986
1968
1976
1976
1979
1981
1985
1978
1972
1987
1979
1982
1976
1964
1973
1991
1963
1974
1969
1981
1979
1972
1967
1967
1956
1983
1974
1967
1967
1974
1978
1971
1975
1981
1999
1968
1975
1977
1992
1969
1971
1973
1984
1989
1979
1969
1981
1973
1972
1980
1986
1982
1973
1999
1993
1960
1960
1965
1960
1960
1960
1963
1961
1985
1986
1983
1976
1975
1998
1991
1997
1977
1966
1968
1965
1977
1969
1969
1971
1975
1984
1970
1965
1964
1972
1977
1971
1972
1983
1987
1976
1983
1968
1979
1960
1954
1960
1967
1973
1969
1975
1975
1976
1974
1976
1966
1968
1960
1957
2006
2005
1993
1991
1986
1986
1985
1970
1960
1961
1960
1996
1988
1996
1985
1984
1968
1973
1984
1985
1975
1972
1973
1970
1965
1982
1966
1977
1983
1981
1986
1986
1978
1978
1978
1994
1995
1977
1985
1964
1981
1965
1965
1969
1965
1979
1973
1971
1971
1981
1965
1971
1967
1962
1975
1977
1964
1979
1977
1975
1984
1979
1978
1975
1978
1978
1971
1957
1969
1970
1966
1977
1970
1973
1972
1982
1950
1952
1981
1968
1968
1968
1982
1989
1980
1987
1980
1984
1985
1978
1979
1980
1972
1968
1978
1971
1978
1990
1975
1983
1972
1973
1969
1986
1978
1978
1975
1986
1961
1981
1977
1981
1990
1969
1973
1965
1975
1967
1969
1970
1982
1982
1979
1983
1985
1979
1982
1982
1982
1973
1973
1973
1977
1967
1977
1962
1975
1979
1982
1983
1986
1980
1983
1991
1995
1973
1962
1960
1967
1956
1981
1989
1992
1981
1985
1977
1986
1972
1972
1968
1975
1974
1971
1971
1963
1969
1973
1975
1972
2000
1985
1980
1977
1977
1976
1971
1962
1962
1980
1986
1977
1963
1965
1978
1974
1963
1979
1983
1971
1977
1973
1984
1979
1965
1967
1957
1967
1983
1979
1964
1984
1980
1975
1973
1964
1974
1980
1977
1982
1981
1987
1977
1976
1981
1979
1993
1983
1975
1976
1974
1975
1974
1981
1968
1970
1973
1971
1968
1960
1984
1976
1971
1973
1969
1983
1981
1966
1971
1977
1971
1968
1961
1966
1980
1976
1970
1976
1978
1969
1966
1970
1985
1970
1983
1976
1975
1987
1987
1978
1970
1968
1973
1978
1998
1957
2001
1987
1992
1984
1974
1976
1983
1974
1967
1975
1969
1969
1982
1984
1978
1991
1980
1996
1988
1981
1974
1981
1978
1982
1982
1973
1968
1969
1969
1969
1972
1978
1983
1977
1972
1965
1972
1972
1961
1978
1984
1988
1984
1974
1980
1972
1978
1965
1970
1982
1982
1980
1988
1981
1971
1982
1964
1972
1968
1978
1978
1980
1974
1986
1960
1960
1973
1982
1971
1971
1977
1973
1987
1977
1980
1980
1987
1975
1968
1966
1970
1970
1981
1974
1977
1972
1971
1973
1973
1973
1978
1983
1991
1991
1964
1976
1999
1990
1992
1963
1975
1980
1979
1965
1986
1985
1971
1975
1972
1969
1992
1985
1991
1982
1984
1975
1977
1991
1991
1991
1991
1963
1964
1966
1963
1977
1976
1979
1967
1982
1982
1982
1971
1981
1973
1977
1974
1966
1971
1981
1975
1976
1976
1976
1976
1981
1988
1980
1980
1977
1990
1980
1979
1975
1965
1965
1965
1985
1971
1964
1992
1996
2002
1995
1992
1989
1970
1981
1976
1967
1993
2002
1978
1975
1989
1980
1967
1978
1970
1997
1996
1987
1984
1990
1974
1981
1983
1971
1976
1973
1975
1969
1966
1960
1960
1973
1973
1978
1966
1962
1987
1974
1973
1970
1975
1971
1987
1994
1976
1971
1972
1974
1970
1979
1963
1967
1974
1968
1966
1990
1984
1985
1985
1985
1985
1960
1963
1963
1975
1979
1976
1977
1975
1982
1961
1961
1987
1976
1976
1976
1975
1978
1979
1986
1987
1978
1978
1978
1973
1969
1962
1964
1974
1965
1962
1971
1966
1977
1990
1984
1971
1961
1971
1980
1976
1979
1974
1984
1984
1972
1976
1972
1990
1982
1968
1968
1965
1971
1965
1977
1988
1987
1973
1975
1969
1973
1971
1966
1990
1988
1992
1991
1964
1974
1979
1972
1977
1969
1991
1989
1986
1980
1980
1979
1976
1982
1983
1973
1981
1981
1973
1967
1965
1974
1971
1971
1971
1971
1971
1972
1977
1979
1974
1969
1969
1996
1968
1976
1971
1987
1970
1983
1962
1987
1982
1967
1974
1976
1964
1970
1964
1969
1978
1965
1969
1975
1979
1980
1970
1961
1969
1973
1980
1981
1987
1973
1973
1973
1973
1973
1973
1980
1975
1974
1979
1975
1967
1982
1972
1982
1968
1977
1966
1963
1975
1975
1980
1988
1974
1969
1970
1964
1968
1968
1968
1998
2009
1978
1979
1986
1975
1979
1994
1993
1990
1973
1981
1974
1966
1978
1976
1976
1980
1975
1969
1981
1974
1977
1977
1977
1981
1976
1972
1962
1988
1983
1984
1963
1962
1975
1977
1973
1980
1980
1971
1963
1974
1974
1961
1973
1958
1961
1969
1971
1967
1967
1973
1964
1964
1976
1978
1979
1993
1993
1986
1990
1993
1997
1985
1993
1961
1960
1964
1960
1991
1981
1979
1975
1972
1969
1986
1987
1980
1979
1966
1974
1968
1968
1968
1965
1967
1965
1956
1962
1986
1975
1965
1979
1979
1973
1976
1973
1973
1979
1977
1996
1988
1964
1959
1966
1969
2008
1973
1989
1987
1982
1955
1964
1954
1968
1973
1970
1966
1988
1991
1986
1993
1957
1957
1965
1971
1971
1976
1969
1980
1974
1962
1958
1967
1982
1984
1969
1969
1975
1975
1972
1983
1955
1962
1969
1962
1975
1967
1958
1972
1959
1977
1967
1985
1980
1968
1971
1981
1975
1967
1973
1975
1981
1969
1980
1986
1956
1968
1962
1963
1972
1973
1977
1978
1979
1978
1979
1975
1982
1985
1999
1994
1996
2006
1980
1980
1999
2004
1964
1962
1962
2002
2001
1996
1979
1978
1970
1967
1967
1972
1972
1984
1980
1994
1979
1972
1984
1983
1975
1976
1974
1978
1975
1980
1981
1989
1977
1985
1968
1975
1972
1978
1984
1984
1995
1976
1967
1976
1985
1970
1980
1970
1976
1984
1972
1972
1959
1970
1969
2001
2000
1989
1966
1974
1973
1980
1988
1981
1992
1958
1958
1961
1967
1979
1966
1973
1963
1966
1966
1968
1974
1972
1981
1974
1971
1989
1980
1975
1980
1981
1989
1979
1969
1982
1961
1969
1960
1970
1965
1957
1988
1961
1967
1963
1977
1960
1964
1961
1975
1974
1966
1965
1960
1956
1982
1990
2008
2003
2002
1996
1969
1969
1969
1984
1975
1975
1975
1972
1967
1969
1966
1961
1963
1972
1968
1973
1972
1959
1966
1973
1984
1981
1960
1980
1974
1980
1986
1976
1979
1974
1988
1992
1986
1984
1979
1973
1996
2003
1991
1969
1972
1982
1977
1974
1973
1975
1975
1978
1969
1975
1974
1974
1987
1985
1976
1985
1969
1981
1974
1969
1966
1958
1983
1981
1970
1981
1981
1985
1967
1971
1972
1981
1985
1984
1967
1975
1960
1975
1974
1970
1984
1965
1986
1969
1976
1986
1976
1982
1978
1980
1978
1974
1980
1978
1969
1974
1974
1980
1974
1981
1987
1965
1965
1978
1976
1969
1971
1971
1974
1968
1977
1962
1967
1964
1975
1970
1972
1966
1960
1977
1983
1979
1981
1966
1958
1963
1957
1954
1956
1954
1966
1970
1971
1962
1960
1962
1979
1975
1977
1985
1985
1995
1980
1968
1971
1969
1965
1965
1965
1965
1965
1983
1972
1973
1982
1989
1994
1989
1994
1976
1976
1992
1979
1986
1975
1973
1969
1968
1976
1983
1969
1986
1977
1974
1979
1983
1988
1974
1985
1972
1968
1974
1972
1985
1984
1976
1971
1975
1968
1977
1976
1972
1988
1982
1965
1980
1970
1968
1968
1967
1973
1972
1981
1975
1967
1959
1980
1974
1974
1967
1982
1981
1966
1964
1964
1981
1974
1969
1972
1979
1968
1970
1976
1975
1975
1973
1968
1980
1980
2006
1987
1970
1967
1982
1961
1961
1961
1990
1975
1970
1975
1968
1977
1975
1965
1974
1988
1990
1969
1978
1986
1972
1983
1986
1963
1963
1972
1966
1969
1972
1974
1972
1977
1982
1973
1973
1977
1978
1974
1966
1976
1971
1975
1974
1976
1982
1983
1983
1983
1974
1978
1977
1991
1989
1976
1971
1973
1986
1975
1978
1979
1970
1965
1976
1973
1970
1969
1993
1972
1960
1963
1965
1968
1978
1975
1968
1970
1961
1970
1973
1969
1964
1972
1985
1973
1977
1983
1981
1985
1968
1979
1982
1979
1982
1974
1973
1977
1977
1977
1983
1988
1979
1972
1983
1973
1982
1960
1957
1962
1979
1979
1979
1978
1984
1984
1959
1978
1967
1972
1980
1972
1983
1981
1964
1955
1966
1974
1967
1979
1969
1954
1956
1966
1973
1966
1966
1979
1979
1980
1981
1977
1984
1989
1999
1985
1985
1985
1976
1970
1965
1991
1977
1987
1979
1974
1966
1976
1965
1977
1966
1994
1984
1987
1995
1993
1976
1985
1974
1976
1983
1976
1970
1976
1971
1973
1964
1980
1981
1964
1965
1978
1986
1981
1998
1994
1965
1969
1996
1968
1961
1968
1964
1978
1981
1968
1977
1981
1987
1972
1974
1975
1966
1974
1981
1985
1966
1984
1981
1984
1991
1965
1979
1965
1981
1982
1976
1979
1972
1966
1978
1973
1977
1989
1981
1972
1964
1976
1970
1970
1989
1983
1972
1968
1970
1977
1983
1972
1988
1970
1970
1973
1970
1975
1971
1970
1973
1974
1972
1975
1985
1985
1967
1975
1971
1965
1965
1983
1991
1989
1984
1979
1979
1981
1981
1978
1978
1978
2000
1965
1970
1965
1974
1970
1997
1993
1997
1991
1962
1966
1977
1977
1979
1979
1992
1970
1963
1968
1971
1997
1975
1968
1968
1984
1978
1978
1969
1974
1972
1975
1985
1971
1966
1975
1984
1978
1985
1984
1976
1976
1971
1988
1969
1966
1964
1975
1976
1987
1975
1986
1977
1980
1994
1955
1954
1974
1989
1981
1973
1983
1977
1977
1979
1987
1993
1988
1991
1989
1966
1967
1966
1966
1966
1966
1980
1980
1978
1981
1975
2009
1979
1985
1981
1983
1985
1970
1973
1975
1990
1993
1976
1976
1976
1976
1976
1969
1974
1980
1971
1982
1979
1976
1975
1966
1959
1968
1984
1980
1982
1980
1982
1978
1972
1976
1971
1996
1975
1973
1988
1976
1962
1970
1968
1956
1962
1961
1961
1962
1962
1975
1975
1975
1965
1964
1982
1968
1982
1983
1972
1963
1987
1984
1966
1961
1958
1974
1981
1977
1976
1979
1973
1977
1971
1977
1981
1973
1978
1987
1978
1973
1978
1963
1994
1984
1992
1986
1971
1985
1987
1974
1972
2003
1992
2000
1991
1976
1977
1974
1974
1982
1983
1981
1957
1957
1978
1965
1968
1984
1962
1965
1957
1986
1983
1969
1970
1968
1972
1979
1985
1980
1987
1987
1980
1980
1991
1978
1991
1974
1970
1972
1970
1980
1982
1974
1969
1963
1969
1962
1979
1991
1986
1981
1988
1983
1982
1984
1964
1992
1991
1964
1963
1974
1986
1981
1963
1967
1983
1973
1969
1974
1976
1987
1983
1980
1981
1975
1969
1978
1968
1970
1987
1981
1985
1986
1984
1984
1989
1986
1988
1978
1978
1978
1988
1974
1959
1965
1974
1964
1985
1982
1983
1967
1965
1974
1979
1969
1973
1985
1976
1975
1975
1975
1979
1979
1981
1978
2004
1994
2005
1984
1982
1986
1991
1985
1990
1974
1986
1982
1976
1969
1969
1979
1974
1981
1981
1985
1969
1967
1965
1971
1977
1979
1975
1979
1986
1980
1989
1987
1993
1994
1973
1970
1965
1978
1972
1970
1975
1995
1997
1989
1997
1986
1963
1959
1996
1998
1990
1980
1995
1979
1966
2001
1993
1993
1984
1978
1983
1973
1975
1975
1975
1976
1972
1963
1989
1978
1995
1994
1977
1983
1968
1961
1955
1975
1993
1972
1981
1978
1975
1958
1961
1974
1974
1976
1966
1968
1957
1955
1975
1985
1987
1983
1989
1987
1984
1977
1988
1975
1968
1983
1983
1982
1958
1988
1981
1980
1981
1968
1977
1979
1969
1977
1982
1989
1991
1979
1976
1981
1970
1975
1991
1987
1989
1976
1985
1983
1974
1977
1982
1976
1979
1980
1972
1971
1973
1977
1978
1984
1979
1991
1997
1996
1997
2002
1966
1959
1963
1984
1984
1972
1972
1978
1978
1969
1966
1961
1961
1973
1972
1988
1968
1978
1974
1974
1974
1967
1976
1988
1987
1989
1991
1977
1971
1974
1970
1968
1963
1981
1975
1978
1964
1963
1973
1973
1965
1979
1978
1977
1983
1977
1972
1979
1975
1976
1980
1977
1964
1976
1961
1960
1974
1968
1972
1970
1969
1977
1976
1976
1965
1975
1961
1964
1969
1967
1973
1968
1968
1972
1981
1980
1973
1971
1990
1993
1978
1970
1970
1971
1971
1993
1975
1968
1969
1966
1963
1970
1960
1961
1969
1969
1976
1974
1973
1968
1970
1975
1977
1993
1971
1975
1968
1975
1972
1972
1970
1974
1980
1968
1974
1970
1979
1994
1998
1970
1974
1986
1966
1970
1962
1976
1979
1978
1975
1981
1988
1970
1968
1974
1973
1979
1968
1978
1966
1964
1963
1979
1980
1979
1970
1956
1957
1966
1972
1974
1975
1977
1984
1972
1982
1981
1973
1983
1980
1989
1997
1962
1966
1962
1993
1998
1981
1973
1962
1975
1970
1983
1977
1978
1984
1985
1970
1985
1967
1965
1976
1961
1977
1979
1981
1977
1972
1967
1966
1975
1984
1986
1979
1972
1987
1979
1978
1978
1954
1990
1974
1972
1978
1969
1974
1980
2003
1989
1977
1989
1991
1983
1978
1994
1987
1959
1984
1972
1986
1986
1986
1986
1971
1977
1981
1983
1960
1982
1982
1990
1976
1983
1959
1954
1960
1977
1978
1975
1962
1981
1982
1959
1975
1965
1970
1988
1986
1981
1973
1972
1969
1965
1975
1978
1976
1977
1973
1971
1970
1975
1963
1968
1972
1983
1985
1971
1971
1975
1988
1984
1961
1974
1980
1980
1975
1979
1975
1968
1978
1968
1988
1964
1969
1959
1965
1973
1978
1983
1977
1984
1988
1977
1963
1974
1973
1966
1963
1984
1975
1959
1963
1957
1956
1976
1975
1964
1973
1968
1970
1979
1976
1980
1989
1986
1984
1982
1951
1964
1956
1983
1975
1971
1980
1972
1969
1984
1977
1976
1981
1993
1981
1981
1981
1981
1981
1963
1981
1972
1972
1981
1981
1975
1965
1975
1970
1973
1973
1983
1981
1959
1965
1960
1969
1999
1964
1970
1978
1966
1973
1970
1971
1967
1962
1964
1970
1980
1978
1978
1978
1976
1982
1986
1983
1987
1984
1978
1985
1984
1985
1988
1989
1966
1969
1993
1989
1967
1966
1977
1977
1964
1966
1975
1981
1981
1979
1973
1975
1971
1979
1985
1975
1981
1981
1981
1981
1990
1972
1977
1996
1991
1977
1980
1978
1985
1990
1975
1972
1975
1981
1971
1977
1977
1972
1972
1960
1977
1977
1971
1968
1972
1969
1963
1977
1976
1980
1975
1971
1970
1965
1965
1965
1985
1995
1970
1974
1988
1980
1987
1975
1975
1970
1982
1973
2001
1991
1991
1995
1979
1973
1984
1976
1979
1980
1987
1987
1974
1971
1985
1992
1963
1962
1971
1985
1982
1974
1993
1990
1968
1969
1977
1968
1969
1960
1983
1970
1976
1971
1974
1967
1975
1966
1973
1978
1980
1980
1974
1975
1975
1997
1994
1998
1989
1996
1970
1970
1964
1973
1974
1974
1975
1977
1974
1975
1978
1983
1973
1975
1977
1972
1970
1974
1973
1975
1979
1972
1974
1969
1966
1969
1970
1969
1965
1967
1963
1960
1983
1978
1974
1967
1978
1967
1972
1965
1982
1968
1968
1968
1984
1982
1971
1986
1988
1993
1980
1989
1988
1985
1989
1960
1950
1953
1989
1975
1981
1975
1981
1986
1986
1974
1982
1987
1968
1981
1972
1984
1991
1987
1996
1986
1977
1972
1980
1975
1974
1993
1974
1987
1992
1973
1974
1976
1977
1972
1975
1968
1971
1984
1976
1976
1979
1988
1965
1966
1967
1964
1973
1983
1973
1981
1980
1979
1981
1975
1975
1988
1978
1978
1975
1973
1973
1973
1991
1968
1971
1971
1971
1971
1978
1963
1975
1979
1987
1982
1981
1972
1976
1980
1973
1973
1975
1980
1979
1977
1982
1972
1982
1976
1988
1973
1971
1963
1966
1978
1971
1976
1975
1966
1968
1969
1972
1979
1982
1976
1976
1978
1979
1969
1979
1969
1979
1962
1964
1968
1973
1970
1965
1960
1977
1955
1972
1968
1993
1997
1996
1992
1962
1960
1969
1965
1966
1965
1979
1979
1974
1977
1985
1975
1972
1962
1958
1980
1980
1994
1998
1981
1985
1976
1977
1976
1976
1972
1981
1972
1977
1965
1973
1973
1973
1969
1969
1969
1969
1981
1982
1971
1971
1971
1971
1959
1958
1963
1984
1990
1989
1985
1975
1988
1983
1973
1974
1978
1974
1988
1985
1976
1991
1972
1967
1954
1980
1963
1970
1976
1974
1996
1971
1971
1968
1974
1980
1973
1980
1977
1959
1967
1974
1975
1961
1984
1980
1972
1972
1986
1989
1986
1970
1973
1973
1972
1971
1969
1987
1970
1973
1983
1971
1976
1976
1991
1976
1980
1986
1988
2000
1971
1964
1977
1974
1969
1974
1969
1986
1988
1977
1978
1972
1967
1972
1962
1967
1973
1966
1982
1982
1983
1980
1974
1989
1985
1973
1979
1972
1974
1961
1969
1969
1964
1970
1989
1967
1966
1958
1980
1980
1978
1974
1974
1977
1978
1963
1978
1971
1978
1965
1966
1975
1977
1974
1967
1978
1984
1984
1993
1983
1978
1967
1978
1980
1963
1960
1959
1970
1970
1962
1965
1984
1967
1976
1976
1981
1977
1963
1958
1957
1965
1971
1973
1982
1977
1980
1982
1976
1976
1976
1973
1971
1978
1969
1969
1976
1976
1965
1978
1985
1986
1990
1961
1961
1971
1975
1964
1970
1979
1972
1972
1972
1979
1970
1960
1977
1978
1979
1978
1971
1973
1968
1968
1969
1966
1964
1972
1964
1983
1983
1983
1987
1987
1991
1976
1975
1975
1975
1991
1979
1976
1976
1976
1968
1981
1981
1981
1991
1976
1980
1981
1977
1977
1979
1974
1981
1974
1979
1983
1984
1955
1967
1998
1982
1986
1986
1977
1967
1971
1970
1978
1971
1963
1967
1966
1966
1973
1976
1978
1967
1976
1985
1969
1979
1983
1973
1973
1975
1981
1982
1983
1964
1972
1974
1973
1987
1980
1981
1973
1974
1969
1981
1975
1972
1993
1986
1971
1971
1971
1971
1981
1982
1980
1975
1982
1961
1954
1955
1979
1972
1980
1984
1954
1956
1959
1954
1978
1972
1972
1976
1974
1981
1992
1988
1973
1978
1979
1992
1984
1976
1987
1981
1976
1986
1974
1962
1961
1967
1965
1962
1969
1970
1977
1980
1968
1965
1971
1965
1978
1975
1975
1981
1991
1963
1983
1982
1972
1978
1989
1991
1981
1990
1967
1979
1984
1981
1989
1966
1992
1992
1984
1989
1990
1983
1976
1956
1971
1990
1990
1982
1975
1966
1967
1979
1976
1987
1986
1998
1995
1976
1980
1977
1973
1980
1975
1980
1980
1994
1971
1969
1980
1980
1976
1963
1965
1962
1980
1971
1983
1973
1978
1985
1983
1983
1960
1973
1961
1977
1967
1974
1967
1967
1967
1971
1983
1978
1982
1989
1980
1977
1981
1966
1985
1990
1984
1980
1974
1978
1970
1974
1962
1963
1968
1969
1979
1972
1972
1982
1988
1980
1975
1971
1986
1979
1980
1981
1967
1973
1982
1961
2001
1997
1975
1985
1977
1982
1982
1977
1978
1965
1983
1975
1973
1970
1975
1983
1989
1978
1969
1977
1976
1983
1968
1973
1970
1972
1973
1976
1979
1980
1970
1970
1977
1971
1973
1974
1979
1995
1987
1988
1975
1979
1968
1967
1993
1987
1975
1981
1973
1977
1977
1975
1975
1975
1984
1966
1972
1975
1975
1973
1964
1960
1976
1981
1971
1989
1979
1961
1966
1972
1969
1975
1978
1988
1983
1972
1984
1980
1982
1989
1986
1983
1972
1960
1994
1981
1986
1964
1964
1981
1982
1957
1957
1963
1980
1985
1989
1991
1986
1981
1977
1961
1970
1976
1983
1987
1981
1980
1981
1980
1985
1997
1999
1970
1979
1978
1977
1981
1983
1974
1964
1972
1980
1983
1974
1972
1967
1986
1980
1982
1983
1985
1978
1992
1987
1987
1992
1963
1984
1969
1963
1965
1972
1972
1972
1970
1972
1974
1983
1979
1977
1970
1980
1977
1967
1971
1991
1995
2002
1997
1966
1975
1980
1997
1973
1986
1983
1970
1967
1961
1985
1984
1988
1980
1986
1983
1994
1986
1970
1980
1979
1987
1973
1993
1990
1986
2000
1987
1987
1989
1977
1976
1977
1975
1983
1972
1968
1968
1968
1981
1978
1984
1980
1969
1977
1981
1971
1974
1980
1974
1972
1985
1976
1992
1974
1978
1972
1976
1984
1977
1976
1971
1973
1980
1972
1974
1974
1978
1979
1971
1973
1983
1991
1974
1967
1976
1962
1967
1965
1965
1977
1971
1981
1983
1984
1992
1982
1985
1987
1987
1962
1974
1973
1979
1970
1985
1971
1988
1980
1970
1981
1974
1980
1974
1963
1983
1972
1977
1979
1985
1968
1964
1965
1982
1974
1974
1974
1989
1988
1958
1968
1979
1997
1996
1987
1990
1986
1969
1969
1969
1967
1982
1989
1983
1989
1963
1964
1960
1978
1972
1971
1975
1985
1984
1975
1970
1974
1980
1974
1967
1992
1993
1975
1962
1973
1970
1975
1981
1984
1973
1983
1979
1969
1974
1962
1978
1971
1981
1980
1974
1975
1974
1979
1947
1985
1984
1986
1976
1986
1978
1962
1973
1963
1996
1965
1970
1972
1965
1960
1960
1975
1976
1986
1983
1982
1996
1996
1996
1974
1978
1978
1982
1990
1972
1980
1972
1971
1977
1952
1947
1958
1951
1975
1979
1977
1975
1965
1967
1963
1966
1959
1972
1969
1966
1967
1966
1976
1989
1974
1976
1992
1979
1978
1975
1962
1981
1967
1976
1970
1970
1965
1978
1978
1977
1966
1992
1978
1979
1971
1980
1981
1983
1976
1970
1984
2000
1996
1968
1963
1966
1974
1972
1975
1974
1966
1966
1979
1981
1977
1974
1990
1976
1973
1977
1982
1972
1973
1970
1973
1963
1971
1969
1967
1969
1968
1964
1975
1973
2014
2005
2016
1979
1971
1988
1993
1972
1981
1983
1959
1960
1972
1959
1957
1961
1976
1964
1982
1967
1977
1971
1976
1987
1958
1964
1964
1979
1978
1979
1981
1979
1985
1978
1977
1988
1976
1972
1971
1986
1979
1978
1976
1964
1965
1965
1965
1973
1970
1964
1993
1983
1968
1968
1968
1980
1972
1970
1971
1971
1970
1978
1974
1988
1983
1981
1973
1964
1973
1979
1969
1978
1969
1988
1981
1980
1984
1961
1960
1964
1974
1971
1966
1976
1990
1990
1990
1976
1972
1969
1982
1973
1969
1971
1971
1971
1965
1979
1970
1968
1979
1984
1980
1979
1987
1984
1970
1983
1971
1970
1963
2001
1971
1973
1980
1970
1979
1981
1977
1977
1968
1958
1990
1974
1962
1981
1958
1960
1965
1963
1979
1977
1985
1964
1964
1980
1986
1986
1984
1983
1985
1976
1989
1975
1959
1964
1981
1979
1963
1968
1973
1977
1982
1984
1967
1976
1973
1978
1971
1977
1976
1974
1986
1980
1975
1982
1978
1972
1957
1957
1957
1973
1967
1972
1981
1977
1985
1968
1977
1959
1972
1971
1971
1971
1976
1968
1978
1978
1972
1966
1965
1973
1969
1960
1979
1970
1978
1966
1965
1964
1987
2003
1989
1998
1995
1975
1984
1976
1971
1979
1986
1976
1962
1986
1986
1968
1974
1969
1978
1972
1971
1977
1975
1989
1989
1971
1976
1973
1970
1970
1970
1972
1995
1989
1969
1964
1989
1980
1967
1969
1976
1977
1980
1978
1980
1983
1971
1974
1974
1974
1974
1965
1979
1979
1970
1970
1970
1965
1984
1974
1967
1966
1971
1992
1972
1972
1977
1979
1968
1977
1977
1981
1977
1982
1983
1975
1969
1978
1976
1976
1981
1979
1993
1993
1976
1979
1984
1974
1966
1976
1971
1961
1981
1985
1968
1965
1977
1977
1977
1981
1973
1974
1969
1985
1985
1982
1971
1974
1963
1973
1979
1970
1971
1988
1983
1990
1977
1989
1993
1994
1969
1959
1973
1968
1973
1973
1983
1982
1965
1971
1988
1992
1968
1971
1974
1973
1973
1973
1975
1974
1974
1991
1982
1991
1991
1963
1963
1975
1981
1977
1976
1971
1975
1965
1968
1965
1967
1966
1966
1977
1960
1960
1982
1991
1982
1978
1974
1976
1976
1973
1981
1969
1983
1974
1970
1972
1965
1982
1991
1991
1969
1964
1961
1958
1967
1962
1971
1988
1987
1971
1982
1967
1969
1975
1973
1980
1973
1977
1986
1988
1991
2003
1961
1981
1963
1973
1973
1973
1973
1975
1984
1990
1987
1989
1988
1972
1986
1972
1974
1981
1971
1976
1973
1965
1969
1984
1978
1978
1976
1984
1972
1972
1975
1979
1981
1986
1969
1968
1977
1982
1977
1971
1970
1972
1977
1983
1980
1975
1980
1973
1968
1968
1973
1979
1991
1985
1971
1973
2008
2004
2003
1963
1976
1979
1988
1994
1971
1974
1978
1987
1993
1977
1959
1975
1975
1980
1966
1974
1974
1969
1970
1966
1982
1968
1966
1971
1983
1972
1981
1970
1976
1982
1961
1964
1960
1968
1986
1990
1992
1966
1966
1973
1968
1976
1969
1982
1972
1974
1979
1987
1977
1978
1983
1983
1974
1980
1982
1981
1995
1982
1982
1979
1977
1977
1980
1975
1975
1967
1971
1980
1966
1972
1951
1958
1973
1982
1981
1983
1976
1988
1988
1997
1998
1982
1977
1979
1975
1968
1985
1957
1981
1984
1974
1974
1984
1959
1953
1977
1983
1975
1970
1979
1988
1988
1988
1987
1974
1979
1971
1994
1990
1991
1974
1974
1974
1985
1991
1985
1980
1976
1985
1985
1985
1985
1985
1985
1970
1971
1984
1985
1970
1957
1979
1974
1972
1980
1993
1981
1990
1990
1979
1986
1972
1969
1969
1978
1985
1973
1968
1968
1968
1974
1985
1966
1971
1979
1996
1980
1980
1973
1963
1967
1975
1966
1975
1984
1967
1967
1967
1970
1964
1964
1964
1964
1958
1965
1966
1973
1969
1995
1995
1995
1995
1995
1974
1971
1972
1966
1966
1979
1985
1994
1995
1997
1978
1977
1997
1957
1957
1980
1980
1981
1996
1967
1962
1976
1963
1984
1986
1973
1984
1955
1956
1973
1978
1993
1985
1973
1982
1976
1982
1988
1978
1974
1973
1979
1979
1982
1968
1972
1981
1983
1967
1981
1976
1989
1979
1988
1977
1964
1971
1983
1976
1977
1984
1974
1965
1985
1993
1971
1977
1971
1973
1980
1985
1985
1978
1972
1974
1967
1971
1985
1985
1977
1968
1968
1964
1965
1973
1983
1983
1984
1975
1981
1976
1979
1984
1976
1979
1979
1963
1999
1982
1998
1987
1967
1967
1981
1982
1971
1961
1992
1977
1981
1992
1976
1978
1974
1984
1977
1981
1968
1969
1996
1990
1998
1970
1969
1976
1976
1965
1983
1968
1974
1973
1965
1975
1977
1983
1974
1975
1971
1976
1986
1973
1957
1968
1962
1950
1964
1951
1970
1966
1994
1994
1976
1975
1964
1954
1977
1977
1977
1983
1970
1967
1966
1982
1975
1971
1966
1970
1964
1966
1988
1975
1953
1961
1960
1953
1966
1957
1966
1959
1967
1967
1990
1990
1990
1990
1971
1993
1976
1975
1973
1964
1962
1972
1969
1966
1966
1967
1960
1990
1973
1967
1976
1973
1970
1978
1976
1976
1995
1963
1966
1966
1971
1974
1964
1962
1974
1976
1982
1974
1969
1982
1970
1978
1982
1974
1975
1964
1965
1974
1965
1976
1971
1973
1995
1986
1984
1980
1984
1972
1972
1991
1977
1991
1977
1988
1965
1974
1985
1979
1978
1988
1982
1982
1975
1973
1981
1969
1990
1997
1996
1955
1981
1967
1965
1966
1956
1984
1984
1984
1997
1978
1971
1969
1970
1970
1971
1967
1978
1978
1968
1964
1976
1964
1966
1978
1978
1965
1975
1977
1970
1965
1970
1973
1994
1982
1975
1967
1976
1968
1968
1982
1980
1980
1984
1979
1963
1963
1984
1981
1977
1970
1970
1974
1982
1979
1985
1981
1972
1981
1984
1977
1972
1975
1982
1976
1966
1976
1973
1971
1969
1983
1965
1965
1969
1977
1976
1972
1969
1969
1974
1972
1984
1982
1978
1966
1969
1968
1971
1974
1987
1967
1960
1958
1965
1982
1983
1971
1969
1972
1971
1971
1973
1973
1976
1979
1981
1987
1973
1972
1981
1965
1967
1954
1952
1963
1972
1974
1976
1973
1973
1968
1968
1966
1974
1987
1974
1984
1975
1978
1971
1974
1987
1986
1971
1977
1978
1981
1975
1974
1978
1959
1968
1961
1967
1984
1973
1982
1984
1994
1978
1973
1973
1973
1983
1977
1973
1982
1984
1965
1970
1964
1968
1976
1976
1970
1966
1965
1980
1985
1982
1976
1980
1977
1972
1972
1976
1976
1964
1967
1973
1983
1983
1981
1990
1965
1986
1975
1978
1979
1981
1970
1978
1980
1976
1974
1990
1974
1975
1993
1990
1994
1972
1970
1953
1962
1967
1980
1976
1984
1990
1985
1983
1996
1984
1972
1979
1974
1976
1981
1985
1977
1986
1985
1981
1977
1977
1977
1971
1984
1990
1997
1982
1987
1973
1973
1982
1995
1979
1977
1962
1969
1977
1970
1969
1975
1970
1972
1979
1986
1974
1987
1981
1987
1985
1976
1970
1970
1978
1976
1989
1991
1966
1966
1966
1971
1971
1971
1976
1962
1969
1964
1971
1967
1972
1987
1990
1984
1991
1983
1970
1991
1975
1981
1987
1981
1975
1968
1967
1980
1993
1978
1983
1977
1979
1981
1985
1976
1991
1974
1978
1983
1980
1980
1972
1973
1982
1995
1965
1963
1967
1978
1971
1963
1982
1968
1976
1987
1956
1981
1981
1970
1976
1984
1974
1984
1987
1980
1977
1969
1967
1969
1967
1994
1997
1969
1974
1964
1969
1971
1980
1982
1980
1959
1977
1974
1969
1968
1968
1975
1966
1964
1979
1982
1977
1975
1986
1973
1962
1975
1968
1971
1971
1971
1971
1968
1963
1968
1979
1979
1974
1976
1972
1967
1981
1968
1973
1978
1980
1983
1975
1981
1980
1987
1960
1954
1971
1953
1966
1959
1971
1963
1965
1982
1982
1964
1972
1967
1962
1962
1963
1978
1979
1977
1979
1988
1987
1978
1994
1969
1970
1987
1986
1982
1989
1975
1979
1981
1976
1974
1975
1966
1999
1973
1979
1964
1982
1979
1978
1982
1969
1969
1982
1964
1968
1991
1991
1990
1999
2001
1985
1961
1962
1970
1970
1982
1987
1985
1984
1995
1986
1973
1971
1979
1984
1980
1974
1982
1979
1973
1975
1990
1988
1987
1968
1964
1959
1958
1958
1984
1964
1980
1978
1971
1976
1974
1975
1969
1972
1986
1985
1965
1996
1996
1996
1980
1969
1980
1982
1980
1962
1968
1969
1974
1962
1989
1987
1986
1980
1980
1980
1972
1963
1975
1975
1983
1964
1975
1967
1962
1985
1981
1985
1979
1979
1979
1991
1974
1974
1978
1977
1963
1965
1964
1963
1963
1969
1971
1976
1967
1969
1967
1966
1969
1966
1979
1971
1981
1968
1977
1968
1961
1978
1995
2001
1972
1988
1988
1989
1993
1981
1981
1981
1971
1978
1974
1979
1978
1979
1983
1968
1980
1988
1967
1974
1976
1978
1969
1972
1968
1990
2000
1990
1968
1973
1971
1965
1965
1965
1963
1958
1980
1982
1981
1984
1987
1982
1967
1967
1964
1980
1980
1980
1980
1980
1982
1996
1967
1976
1985
1973
1978
1981
1980
1973
1981
1970
1973
1970
1972
1961
1967
1986
1956
1960
1977
1992
1985
1995
1963
1968
1967
1969
1974
1976
1970
1974
1971
1968
1957
1970
1970
1982
1971
1983
1983
1983
1983
1978
1978
1988
1977
1979
1979
1980
1978
1977
1964
1977
1963
1965
1968
1970
1967
1980
1982
1977
1955
1969
1986
1993
1990
1984
1974
1974
1974
1980
1969
1967
1967
1964
1965
1960
1959
1959
1959
1970
1975
1984
1979
1970
1965
1981
1982
1972
1989
1977
1989
1976
1973
1979
1972
1985
1970
1975
1975
1979
1977
1980
1980
1969
1964
1979
1973
1973
1974
1968
1976
1960
1971
1967
1967
1967
1973
1974
1989
1973
1987
1973
1971
1980
1967
1969
1975
1969
1969
1979
1974
1980
1963
1964
1981
1975
1974
1972
1972
1986
1997
1996
1984
1986
1985
1980
1967
1990
1987
1974
1970
1969
1970
1970
1965
1965
1965
1979
1978
1979
1963
1975
1981
1985
1980
1956
1985
1971
1981
1973
1990
1992
1983
1967
1989
1983
1971
1974
1980
1978
1974
1980
1976
1980
1987
1996
1992
1987
1987
1960
1957
1979
1976
1973
1978
1974
1979
1982
1971
1982
1984
1994
1967
1967
1980
1983
1992
2006
1965
1974
1977
1976
1978
1979
1987
1970
1973
1969
1975
1966
1966
1973
1974
1980
1967
1982
1991
1978
1969
1959
1976
1980
1960
1966
1990
1978
1990
1975
1991
1978
1983
1974
1976
1989
1976
1983
1980
1976
1966
1987
1981
1993
1993
1992
1989
1989
1980
1976
1976
1970
1968
1973
1974
1979
1986
1979
1977
1971
1975
1960
1978
1978
1990
1981
1982
1989
1986
1971
1955
1955
1966
1962
1969
1973
1990
1989
1974
1978
1970
1967
1951
1975
1965
1981
1975
1973
1984
1973
1980
1979
1969
1973
1977
1970
1972
1981
1986
1983
1969
1982
1983
1968
1964
1968
1990
1983
1980
1973
1977
1971
1980
1982
1982
1970
1972
1964
1974
1963
1973
1985
1978
1968
1992
1990
1984
1975
1989
1975
1984
1980
1976
1975
1985
1979
1981
1973
1984
1971
1967
1976
1963
1957
1995
1987
1971
1971
1969
1979
1973
1970
1970
1970
1970
1967
1980
1978
1986
1986
1986
1977
1966
1967
1963
1963
1967
1971
1966
1966
2000
1998
1983
1990
1985
1990
1973
1975
1983
1961
1965
1961
1961
1974
1970
1960
1963
1957
1963
1986
1986
1959
1957
1971
1965
1962
1978
1970
1973
1977
1969
1995
2001
1966
1982
1982
1974
1969
1981
1969
1975
1978
1973
1984
1983
1982
1959
1978
1976
1973
1975
1975
1973
1985
1972
1980
1980
1984
1972
1973
1982
1996
1984
1994
1989
1981
1982
1973
1969
1977
1985
1956
1960
1977
1980
1984
1985
1985
1975
1982
1993
1982
1987
1984
1988
1967
1968
1975
1960
1975
1963
1971
1977
1978
1965
1974
1976
1975
1975
1984
1969
1976
1982
1967
1975
1967
1967
1969
1968
1984
1987
1979
1982
1982
1966
1977
1975
1976
1978
1968
1971
1978
1975
1975
1982
1967
1972
1974
1974
1972
1977
1963
1970
1972
1974
1974
1974
1974
1974
1974
1987
1965
1982
1968
1984
1977
1982
1984
1978
1977
1973
1980
1962
1962
1983
1978
1988
1995
1996
1970
1987
1972
1973
1987
1981
1981
1975
1976
1972
1983
1976
1971
1985
1974
1985
1985
1985
1985
1980
1979
1979
1970
1969
1969
1963
1981
1980
1999
1996
2001
2005
1988
1959
1968
1974
1990
1978
1963
1975
1970
1976
1972
1986
1986
1986
1986
1971
1974
1977
1986
1975
1974
1984
1997
1990
1968
1968
1968
1972
1966
1969
1969
1980
1969
1966
1966
1982
1999
1993
1991
1970
1975
1976
1979
1974
1976
1973
1988
1987
1975
1971
1978
1981
1975
1985
1973
1964
1977
1984
1977
1964
1965
1996
1994
1976
1988
1978
1965
1965
1990
1983
1982
1978
1977
1985
1969
1967
1958
1973
1969
1964
1988
1974
1996
1976
1989
1974
1970
1978
1973
1990
1984
1994
1986
1990
1988
1975
1972
1979
1975
1973
1973
1983
1978
1966
1978
1973
1985
1977
1968
1976
1973
1975
1967
1968
1972
1964
1969
1968
1971
1964
1990
1981
1968
1967
1960
1978
1968
1974
1976
1973
1976
1976
1978
1981
1981
1978
1980
1981
1991
1984
1980
1962
1965
1977
1968
1962
1965
1989
1973
1970
1969
1979
1983
1974
1978
1972
1967
1984
1969
1958
1993
1992
1971
1967
1977
1993
1989
1987
1978
1986
1988
1975
1960
1966
1972
1965
1980
1978
1987
1975
1973
1985
1980
1977
1994
1981
1987
1976
1968
1974
1964
1974
1977
1964
1977
1975
1958
1990
1958
1970
1972
1982
1983
1965
1978
1988
1977
1970
1961
1954
1970
1983
1980
1971
1985
1980
1962
1983
1975
1970
1975
1964
1973
1978
1976
1976
1976
1976
1973
1973
1964
1965
1973
1988
1995
1971
1976
1967
1977
1985
1969
1979
1979
1976
1980
1985
1972
1972
1972
1974
1976
1992
1970
1985
1984
1992
1972
1970
1987
1976
1987
1983
1977
1961
1977
1965
1971
1965
1973
1979
1985
1975
1984
1993
1993
1966
1972
1963
1974
1971
1968
1974
1970
1966
1992
1974
1985
1986
1973
1978
1980
1968
2004
1990
1982
1968
1978
1975
1981
1973
1975
1981
1973
1993
1984
1978
1977
1959
1968
1964
1976
1972
1979
1961
1964
1967
1954
1991
1991
1991
1990
1985
1982
1981
1977
1965
1975
1972
1995
1987
1981
1986
1981
1965
1966
1969
1964
1964
1978
1964
1979
1985
1982
1971
1971
1975
1979
1979
1993
1993
1981
1976
1976
1982
1956
1963
1958
1991
1988
1983
1986
1972
1975
1972
1975
1989
1982
1977
1977
1979
1977
1968
1968
1968
1976
1973
1968
1972
1987
1969
1968
1977
1976
1978
1975
1990
1976
1978
1970
1980
1968
1968
1968
1968
1969
1980
1968
1965
1965
1963
1953
1989
1976
1983
1975
1971
1973
1971
1976
1974
1973
1973
1976
1973
1963
1971
1980
1976
1982
1982
1982
1985
1977
1979
1973
1991
1959
1978
1963
1962
1961
1961
1994
1973
1963
1963
1972
1981
1979
1981
1977
1973
1976
1975
1986
1981
1984
1976
1974
2012
1982
1979
1984
1973
1968
1982
1979
1970
1968
1965
1989
1985
1991
1988
1984
1973
1969
1968
1974
1991
1979
1962
1961
1982
1975
1986
1977
1978
1975
1975
1970
1979
1954
1954
1983
1978
1982
1988
1976
1976
1976
1982
1963
1963
1963
1963
1963
1963
1963
1963
1968
1971
1980
1984
1984
1981
1980
1988
1967
1967
1967
1967
1967
1967
1968
1986
1987
1964
1975
1970
1966
1973
1975
1960
1979
1978
1973
1986
1977
1977
1981
1965
1965
1993
1979
1971
1962
1972
1961
1966
1963
1968
1985
1970
1987
1984
1980
1962
1962
1962
1970
1967
1964
1980
1978
1975
1993
1999
1984
1976
1981
1981
1981
1981
1963
1970
1965
1960
1986
1984
1980
1983
1971
1986
1984
1962
1958
1978
1973
1968
1972
1975
1978
1975
1975
1978
1975
1993
1980
1966
1973
1975
1984
1968
1965
1967
1961
1959
1955
1976
1952
1951
1983
1983
1971
1983
1970
1979
1970
1973
1973
1963
1963
1975
1972
1995
1978
1983
1976
1976
1961
1977
1969
1959
1962
1973
1975
1973
1987
1974
1984
1979
1971
1981
1975
1982
1978
1966
1957
1962
1981
1986
1975
1967
1972
1974
1974
1977
1981
1956
1975
1973
1983
1984
1977
1987
1984
1968
1972
1964
1973
1977
1973
1970
1961
1985
1985
1977
1977
1963
1985
1984
1979
1974
1970
1978
1970
2002
1975
1973
1979
1974
1973
1967
1991
1991
1977
1980
1974
1974
1981
1975
1973
1973
1962
1955
1955
1981
1955
1957
1968
1983
1964
1967
1977
1975
1975
1967
1964
1971
1973
1977
1973
1978
1972
1981
1980
1988
1968
1971
1987
1974
1979
1964
1985
1969
1962
1953
1953
1966
1968
1966
1972
1978
1980
1971
1974
1982
1972
1978
1986
1974
1975
1971
1972
1971
1970
1968
1976
1980
1987
1987
1991
1979
1978
1978
1978
1978
1966
1965
1965
1955
1957
1968
1989
1987
1981
1979
1986
1977
1986
1987
1982
1987
1969
1973
1970
1987
1983
1989
1979
1979
1979
1967
1965
1985
1982
1986
1982
1987
1981
1987
1971
1972
1957
1957
1976
1983
1972
1975
1978
1973
1973
1984
1979
1977
1971
1971
1979
1979
1979
1968
1968
1981
1986
1977
1975
1963
1966
1971
1976
1972
1972
1967
1967
1988
1984
1971
1974
1971
1974
1987
1971
1985
1980
1973
1984
1989
1980
1969
1974
1973
1991
1979
1962
1962
1991
1987
1971
1969
1964
1972
1970
1980
1973
1986
1980
1972
1966
1993
1991
1959
1968
1968
1984
1968
1968
1975
1975
1978
1967
1972
1969
1962
1966
1967
1966
1966
1967
1974
1967
1972
1975
1960
1953
1961
1963
1989
1989
1981
1989
1979
1984
1965
1969
1965
1962
1963
1982
1987
1977
1973
1960
1979
1987
1971
1965
1974
1978
1968
1976
1988
1977
1983
1985
1981
1988
1990
1991
1978
1978
1978
1978
1966
1976
1986
1976
1973
1967
1974
1968
1981
1964
1968
1987
1987
1972
1971
1961
1967
1974
1997
1987
1961
1966
1960
1967
1968
1998
1984
1968
1975
1977
1980
1970
1968
1986
1981
1995
1982
1990
1983
1972
1973
1991
1971
1987
1981
1978
1969
1964
1980
1973
1965
1968
1989
1978
1970
1974
1961
1988
1988
1968
1968
1968
1975
1965
1980
1982
1978
1972
1977
1969
1979
1974
1973
1982
1985
1973
1982
1977
1970
1978
1979
1979
1979
1967
1958
1973
1962
1969
1967
1970
1973
1979
1991
1978
1971
1967
1972
1965
1971
1969
1970
1978
1982
1981
1985
1972
1969
1963
1966
1963
1961
1961
1976
1981
1977
1987
1986
1993
1979
1974
1967
1969
1970
1974
1979
1989
1984
1962
1960
1979
1991
1980
1965
1987
1982
1973
1963
1961
1961
1967
1973
1978
1967
1970
1978
1977
1984
1980
1981
1973
1974
1967
1970
1967
1950
1987
1999
1984
1984
1984
1984
1981
1976
1979
1986
1983
1975
1980
1988
1978
1979
1978
1978
1977
1980
1991
1989
1969
1972
1987
1991
1977
1973
1967
1971
1995
1992
1985
1984
1991
1973
1973
1956
1956
1959
1997
1988
1996
1986
1986
1967
1979
1968
1975
1964
1970
1969
1974
1976
1988
1971
1987
1962
1978
1975
1966
1963
1978
1975
1977
1978
1966
1962
1964
1969
1963
1959
1965
1957
1973
1969
1977
1972
1974
1972
1972
1972
1972
1971
1957
1968
1968
1968
1973
1969
1972
1969
1968
1981
1983
1966
1976
1976
1971
1971
1978
1972
1982
1966
1989
1983
1963
1977
1967
1967
1976
1974
1967
1990
1987
1970
1980
1985
1962
1962
1967
1991
1997
1980
1976
1985
1985
1976
1977
1974
1988
1979
1987
1986
1975
1972
1983
1972
1962
1970
1966
1975
1980
1992
1984
1974
1972
1963
1969
1979
1964
1958
1971
1965
1976
1977
1960
1964
1956
1980
1980
1980
1967
1975
1965
1983
1985
1981
1983
1979
1979
1978
1967
1971
1973
2010
2006
2007
1973
1973
1987
1998
1994
1998
1973
1978
1976
1977
1976
1972
1995
1995
1982
1973
1973
1973
1973
1973
1970
1970
1968
1973
1980
1983
1970
1982
1973
1975
1973
1970
1980
1969
1981
1990
1996
1976
1970
1975
1975
1975
1974
1977
1985
1958
1958
1962
1973
1979
1980
1993
1966
1967
1971
1977
1977
1985
1969
1972
1979
1979
1979
1982
1986
1972
1975
1990
1979
1971
1963
1975
1977
1964
1961
1958
1954
1982
1983
1987
1990
1979
1971
1958
1974
1984
1975
1964
1969
1973
1975
1972
1989
1977
1992
1978
1966
1970
1978
1978
1985
1982
1968
1972
1984
1981
1976
1972
1978
1973
1978
1984
1977
1971
1972
1971
1976
1984
1976
1973
1976
1974
1976
1981
1983
1985
1984
1972
1961
1961
1961
1961
1961
1960
1964
1967
1961
1960
1962
1976
1976
1976
1974
1967
1980
1966
1965
1983
1977
1972
1971
1981
1982
1983
1968
1975
1966
1966
1966
1966
1979
1970
1966
1967
1973
1981
1965
1991
1983
1984
1980
1980
1961
1996
1984
1975
1986
1987
1998
1968
1976
1960
1977
1984
1963
1963
1973
1963
1962
1982
1994
1985
1985
1985
1969
1974
1976
1972
1968
1974
1973
1979
1970
1977
1983
1979
1980
1977
1977
1965
1969
1980
1979
1990
1990
1982
1981
1989
1989
1979
1980
1991
1978
1970
1969
1969
1969
1971
1965
1979
1965
1987
1976
1981
1978
1990
1994
1986
1978
1970
1963
1976
1976
1977
1977
1963
1963
1979
1977
1975
1997
1997
1997
1975
1977
1976
1977
1974
1990
1981
1973
1972
1970
1971
1977
1967
1967
1971
1968
1967
1974
1964
1972
1971
1972
1980
1994
1969
1966
1964
1965
1965
1965
1965
1965
1965
1965
1965
1981
1977
1980
1968
1971
1973
1984
1975
1965
1975
1968
1978
1975
1981
1978
1977
1972
1979
1974
1971
1978
1971
1977
1979
1992
1983
1984
1989
1977
1977
1977
1978
1974
1983
1967
1972
1983
1970
1969
1969
1974
1976
1980
1980
1980
1959
1959
1976
1960
1984
1975
1971
1973
1984
1994
1963
1965
1963
1974
1978
1984
1980
1976
1971
1972
1963
1968
1967
1973
1963
1957
1969
1974
1974
1980
1980
1980
1980
1972
1984
1982
1985
1984
1987
1965
1965
1969
1982
1983
1983
1989
1970
1966
1970
1989
1973
1970
1977
1973
1977
1985
1984
2000
1975
1972
1980
1973
1976
1969
1966
1974
1973
1994
1973
1965
1962
1962
1962
1979
1973
1985
1984
1983
1971
1969
1963
1973
1968
1977
1977
1976
1965
1971
1993
1979
1976
1957
1954
1988
1982
1976
1974
1983
1973
1982
1980
1983
1966
1982
1974
1974
1971
1972
1967
1970
1980
1982
1986
1996
1974
1969
1985
1968
1987
1982
1985
1978
1967
1984
1978
1984
1995
1968
1968
1968
1973
1969
1982
1976
1981
1987
1980
1980
1975
1984
1972
1975
1993
1985
1974
1974
1979
1974
1991
1992
1977
1980
1969
1969
1972
1974
1977
1969
1964
1973
1969
1967
1973
1976
1989
1980
1989
1981
1964
1964
1972
1969
1991
1992
1973
1973
1992
1964
1961
1973
1973
1973
1979
1992
1975
1979
1973
1966
1970
1989
1957
1961
1955
1977
1976
1972
1970
1973
1993
1968
1968
1965
1968
1985
1973
1975
1974
1970
1970
1977
1977
1977
1972
1984
1979
1987
1971
1962
1988
1991
1985
1994
1988
1989
1966
1967
1966
1980
1976
1972
1986
1986
1986
1986
1989
1987
1987
1987
1993
1973
1973
1975
1973
1993
1980
1983
1960
1979
1974
1976
1978
1970
1969
1979
1985
1967
1967
1971
1983
1966
1969
1975
1972
1971
1964
1973
1965
1962
1977
1977
1972
1987
1979
1981
1984
1982
1980
1980
1975
1975
1975
1962
1972
1978
1984
1967
1980
1983
1979
1970
1974
1974
1974
1970
1969
1977
1984
1962
1966
1972
1982
1969
1969
1985
1977
1972
1968
1970
1964
1979
1963
1981
1965
1970
1971
1962
1961
1968
1996
1995
1985
1982
1998
1996
1996
1968
1976
1967
1974
1969
1969
1969
1969
1967
1978
1964
1975
1963
1964
1978
1975
1978
1973
1967
1981
1978
1970
1976
1992
1978
1978
1959
1959
1959
1990
1959
1956
1957
1966
1963
1967
1965
1966
1970
1977
1966
1968
1978
1979
1979
1980
1985
1985
1980
1996
1983
1991
1986
1970
1972
1969
1972
1970
1970
1976
1971
1975
1979
1999
1963
1956
1986
1983
1971
1964
1972
1969
1968
1965
1971
1983
1976
1981
1967
1968
1987
1984
1982
1985
1977
1977
1977
1982
1978
1973
1972
1984
1976
1972
1983
1982
1980
1990
1990
1976
1973
1972
1974
1978
1977
1973
1964
1973
1980
1982
1983
1975
1984
1987
1996
1980
1993
1970
1976
1971
1977
1984
1981
1981
1971
1974
1962
1993
1977
1977
1973
1971
1992
1988
1977
1963
1965
1973
1982
1984
1975
1969
1970
1958
1993
1974
1974
1980
1979
1981
1983
1975
1976
1966
1976
1982
1981
1974
1981
1986
1979
1981
1981
1989
1964
1966
1970
1979
1966
1970
1971
1965
1971
1984
1970
1986
1983
1980
1982
1973
1971
1968
1978
1969
1974
1971
1978
1983
1989
1968
1972
1982
1971
1981
1981
1981
1984
1988
1982
1967
1975
1975
1975
1994
1985
1992
1976
1977
1981
1971
1970
1985
1972
1966
1979
1968
1976
1978
1967
1973
1981
1983
1982
1980
1982
1985
1982
1972
1967
1973
1978
1967
1964
1964
1965
1976
1979
1979
1979
1979
1979
1972
1972
1972
1972
1968
1980
1978
1972
1978
1980
1959
1972
1973
1959
1965
1966
1971
1979
1980
1989
2001
1985
1978
1949
1949
1968
1974
1961
1968
1967
1967
1978
1981
1969
1968
1973
1961
1961
1993
2004
1991
1997
1994
1995
1978
1964
1968
1992
1976
1980
1988
1978
1983
1987
1976
1963
1980
1985
1974
1960
1992
1998
1980
1969
1949
1958
1960
1964
1952
1967
1971
1986
1969
1969
1969
1976
1976
1975
1980
1979
1971
1985
1985
1977
1978
1982
1981
1989
1990
1983
1990
1981
1995
1976
1965
1970
1968
1978
1968
1970
1963
1967
1967
1976
1970
1977
1967
1967
1985
1981
1987
1988
1990
1996
1972
1970
1969
1971
1965
1977
1973
1978
1977
1977
1998
1996
1993
1968
1981
1973
1973
1970
1984
1975
2000
2000
1977
1982
1970
1969
1964
1974
1971
1979
1966
1982
1969
1980
1983
1986
1977
1981
1960
1967
1963
1981
1975
1982
1981
1975
1967
1981
1980
1987
1985
1984
1971
1976
1973
1966
1974
1968
1974
1969
1980
1988
1995
1989
1992
1985
1991
1981
1975
1977
1973
1969
1982
1982
1971
1968
1968
1967
1963
1968
1976
1976
1995
1995
1963
1970
1957
1975
1966
1978
1976
1970
1970
1970
1985
1972
1968
1955
1973
1981
1981
1970
1970
1997
1970
1964
1964
1966
1963
1964
1979
1970
1974
1964
1965
1968
1979
1963
1968
1984
1982
1975
1981
1990
1982
1961
1964
1977
1971
1986
1986
1982
1979
1981
1981
1981
1992
1990
1991
1995
1991
1971
1962
1964
1973
1978
1977
1967
1979
1973
1967
1977
1973
1973
1970
1979
1979
1973
1968
1974
1983
1965
1982
1988
1982
1979
1981
1978
1991
1980
1964
1977
1975
1975
1974
1996
1964
1975
1974
1997
1971
1971
1981
1968
1969
1966
1983
1985
1977
1982
1952
1971
1983
1970
1978
1978
1982
1989
1982
1982
1975
1973
1964
1963
1957
1962
1977
1974
1974
1984
1966
1967
1989
1975
1959
1959
1959
1974
1981
1971
1980
1968
1977
1973
1964
1963
1963
1984
1974
1977
1983
1983
1979
1963
1986
1984
1981
1986
1984
1974
1978
1971
1963
1964
1991
1978
1976
1985
1985
1976
1980
1986
1982
1980
1971
1971
1981
1975
1962
1959
1966
1967
1967
1984
1960
1972
1979
1967
1980
1978
1991
1982
1987
1992
1981
1964
1971
1972
1972
1976
1960
1982
1982
1984
1982
1950
1953
1986
1971
1980
1980
1980
1980
1980
1980
1980
1987
1989
1984
1956
1969
1973
1988
1962
1976
1976
1973
1978
1978
1989
1991
1961
1958
1987
1982
1985
1999
1991
1970
1968
1977
1971
1988
1978
1979
1984
1964
1970
1965
1970
1973
1984
1978
1956
1956
1983
1987
1979
1978
1977
1977
1978
1970
1981
1961
1991
1977
1982
1985
1978
1984
1985
1977
1980
1967
1981
1978
1990
1969
1960
1965
1960
1960
1961
1980
1977
1974
1987
1974
1980
1986
1979
1981
1986
1967
1967
1967
1960
1958
1964
1993
1984
1977
1978
1965
1963
1967
1968
1974
1978
1983
1982
1975
1986
1972
1978
1978
1978
1964
1969
1968
1973
1964
1967
1978
1978
1982
1988
1966
1967
1968
1977
1958
1969
1956
1958
1962
1962
1978
1959
1984
1980
1982
1974
1979
1966
1976
1974
1966
1978
1970
1977
1985
1977
1974
1982
1963
1975
1962
1972
1987
1975
1983
1965
1987
1971
1971
1971
1973
1971
1982
1977
1963
1977
1982
1966
1982
1986
1973
1972
1965
1976
1980
1975
1967
1979
1965
1963
1957
1986
1996
1998
1971
1956
1959
1961
1964
1960
1961
1970
1978
1976
1992
1986
1990
1973
1964
1974
1970
1984
1983
1983
1982
1973
1987
1979
1982
1972
1966
1971
1966
1983
1981
1985
1969
1975
1966
1974
1973
1982
1989
1990
1981
1984
1978
1977
1983
1966
1975
1982
1979
1980
1984
1970
1970
1973
1984
1991
1988
1986
1982
1981
1978
1988
1977
1987
1968
1987
1971
1959
1967
1990
1991
1998
2004
1997
2002
1977
1977
1971
1971
1971
1982
1975
1974
1970
1961
1968
1967
1972
1976
1980
1974
1977
1973
1970
1970
1981
1972
1981
1972
1969
1982
1972
1967
1974
1993
1999
1969
1985
1990
1987
1994
1989
1989
1966
1966
1978
1974
1985
1990
1966
1971
1986
1976
1985
1978
1978
1978
1985
1980
1971
1974
1972
1980
1970
1969
1964
1964
1977
1980
1978
1970
1998
1988
1972
1970
1984
1986
1984
1983
1980
1983
1979
1977
1978
1981
1984
1969
1985
1971
1972
1977
1981
1979
1986
1975
1975
1981
1987
1981
1983
1975
1976
1973
1963
1963
1970
1963
1974
1968
1962
1979
1966
1966
1962
1994
1987
1973
1970
1964
1960
1964
1963
1971
1971
1984
1985
1975
1984
1969
1963
1977
1967
1967
1983
1974
1973
1970
1976
1966
1964
1964
1975
1972
1969
1977
1972
1988
1981
1975
1967
1992
1983
1990
1993
1970
1974
1969
1970
1969
1965
1966
1997
1996
1994
1968
1964
1963
1976
1971
1963
1966
1977
1983
1975
1972
1971
1975
1974
1975
1996
1996
1971
1982
1980
1970
1967
1972
1972
1988
1984
1975
1978
1978
1978
1978
1967
1971
1967
1982
1978
1969
1971
1991
2007
1980
1971
1992
1975
1989
1993
1974
1982
1969
1976
1966
1977
1981
1982
1977
1983
1976
1967
1965
1980
1988
1993
1968
1976
1970
1962
1971
1971
1956
1970
1970
1977
1980
1986
1977
1977
1974
1960
1990
1984
1960
1958
1969
1989
1972
1980
1974
1977
1982
1989
1976
1971
1975
1971
1968
1984
1983
1966
1980
1978
1984
1986
1978
1976
1979
1972
1973
1980
1969
1967
1963
1973
1971
1968
1968
1989
1983
1982
1961
1973
1975
2003
2003
2003
1990
1997
1990
1981
1975
1973
1981
1969
1985
1977
1982
1977
1977
1978
1988
1964
1989
1964
1968
1967
1967
1974
1951
1961
1971
1963
1975
1965
1957
1956
1955
1958
1968
1959
1965
1959
1960
1969
1975
1974
1968
1977
1988
1980
1978
1974
1966
1961
1960
1962
1959
1969
1970
1977
1970
1980
1980
1978
1972
1983
1961
1960
1971
1974
1987
1987
1987
1975
1975
1977
1969
1966
1975
1978
1969
1979
1968
1965
1961
1984
1975
1971
1981
1989
1994
1985
1987
1967
1965
1978
1982
1976
1978
1970
1965
1968
1990
1978
1966
1973
1977
1969
1978
1980
1976
1975
1968
1969
1975
1977
1979
1965
1979
1970
1983
1984
1974
1976
1975
1988
1973
1972
1972
1980
1975
1979
1967
1979
1976
1976
1976
1974
1969
1961
1975
1981
1964
1968
1970
1968
1976
1992
1974
1979
1979
1979
1980
1975
1984
1984
1984
1971
1975
1976
1981
1981
1972
1969
1968
1985
1975
1968
1977
1970
1968
1968
1968
1987
1987
1987
1968
1965
1988
1983
1989
1971
1971
1978
1984
1981
1981
1981
1978
1979
1971
1971
1971
1982
1981
1976
1969
1969
1963
1987
1987
1987
1987
1987
1978
1984
1980
1974
1956
1966
1962
1960
1970
1970
1965
1969
1974
1977
1972
1984
1989
1982
1982
1978
1983
1987
1974
1979
1981
1982
1976
1974
1973
1966
1966
1966
1966
1974
1974
1977
1974
1983
1987
1970
1976
1971
1973
1988
1978
1988
1986
1990
1970
1975
1975
1975
1975
1992
1982
1982
1985
1975
1976
1972
1989
1967
1985
1972
1968
1974
1968
1968
1975
1972
1978
1974
1978
1983
1977
1969
1971
1957
1981
1982
1984
1969
1967
1976
1969
1968
1968
1962
1977
1977
1986
1988
1997
1973
1977
1986
1983
1963
1963
1981
1971
1990
1981
1981
1972
1965
1965
1958
1972
1972
1976
1981
1987
1992
1966
1968
1969
1974
1972
1973
1992
1985
1973
1964
1975
1974
1982
1969
1971
1985
1975
1965
1966
1991
1971
1973
1979
1977
1971
1965
1984
1981
1983
1966
1970
1959
1962
1970
1975
1973
1976
1968
1959
1987
1970
1985
1970
1982
1999
2001
1969
1969
1994
1961
1971
1978
1985
1985
1988
1972
1973
1969
1969
1969
1981
1981
1981
1981
1981
1981
1979
1967
1968
1965
1967
1975
1982
1986
1964
1959
1971
1981
1977
1977
1977
1985
1985
1985
1970
1975
1965
1960
1967
1966
1967
1979
1993
1984
1979
1979
1964
1954
1956
1960
1984
1985
1973
1973
1973
1971
1971
1990
1991
1983
1963
1979
1968
1968
1965
1967
1973
1974
1968
1981
1982
1974
1983
1980
1976
1984
1975
1970
1970
1965
1960
1955
1957
1977
1977
1970
1971
1965
1976
1958
1958
1958
1958
1978
1969
1968
1972
1973
1971
1982
1982
1982
1982
1971
1969
1961
1980
1955
1959
1977
1983
1977
1981
1968
1984
1984
1986
1987
1979
1971
1971
1968
1964
1985
1985
1975
1965
1989
1989
1961
1969
1969
1976
1978
1979
1979
1985
1991
1998
1994
1969
1969
1971
1979
1983
1975
1988
1978
1967
1971
1977
1975
1982
1972
1975
1982
1972
1966
1980
1978
1970
1968
1980
1989
1987
1984
1971
1972
1962
1980
1977
1972
1967
1978
1978
1996
1992
1991
1964
1968
1968
1968
1968
1978
1968
1973
1967
1962
1971
1981
1983
1968
1980
1961
1974
1970
1973
1994
1994
2003
1958
1958
1957
1990
1993
1966
1978
1969
1966
1964
1975
1978
1985
1974
1979
1992
1978
1985
1983
1975
1973
1970
1984
1978
1978
1982
1974
1982
1989
1980
1975
1976
1979
1958
1964
1970
1968
1980
1974
1973
1973
1973
1973
1974
1969
1969
1976
1972
1976
1980
1976
1977
1975
1975
1975
1987
1975
1969
1974
1978
1982
1985
1984
1977
1971
1966
1974
1976
1976
1976
1993
1995
1998
1964
1971
1966
1991
1986
1979
1973
1988
1969
1988
1987
1986
1991
1985
1975
1982
1993
1975
1984
1971
1977
1986
1993
1993
1954
1962
1965
1968
1972
1962
1966
1969
1967
1979
1974
1978
1961
1963
1979
1976
1967
1977
1980
1968
1974
1975
1961
1971
1986
2000
1984
1978
1972
1978
1979
1988
1967
1968
1961
1967
1978
1997
1997
1974
1994
1970
1954
1990
1978
1989
1978
1989
1963
1976
1976
1975
1970
1976
1986
1987
1986
1973
1956
1997
1991
1996
1968
1975
1963
1975
1975
1970
1970
1968
1982
1968
1964
1973
1970
1974
1990
1989
1979
1966
1969
1977
1978
1986
1992
1990
1984
1984
1984
1984
1984
1975
1988
1989
1980
1989
1962
1967
1976
1970
1982
1982
1983
1982
1982
1970
1971
1975
1971
1971
1977
1976
1970
1983
1975
1993
1989
1990
1985
1989
1976
1984
1987
1968
1968
1968
1972
1968
1968
1981
1976
1987
1986
1987
1978
1968
1969
1966
1981
1976
1981
1967
1966
1964
1981
1979
1973
1978
1970
1977
1976
1976
1975
1980
1976
1960
1989
1984
1978
1959
1972
1970
1984
1997
1990
1974
1963
1966
1977
1969
1982
1968
1981
1954
1958
1954
1965
1977
1966
1964
1987
1973
1971
1987
1989
1986
1955
1978
1970
1993
1982
1976
1976
1979
1978
1971
1971
1984
1974
1988
1973
1965
1965
1974
1967
1964
1968
1969
1977
1975
1983
1984
1980
1979
1972
1972
1981
1973
1969
1974
1975
1990
1957
1965
1968
1963
1958
1967
1966
1978
1994
1994
1985
1980
1987
1980
1976
1971
1979
1979
1979
1982
1970
1974
1974
1974
1965
1964
1994
1990
1993
1993
1989
1988
1980
1975
1980
1969
1967
1975
1980
1969
1985
1982
1974
1973
1982
1982
1981
1987
1962
1962
1963
1962
1987
2000
1980
1975
1981
1960
1960
1960
1965
1976
1961
1980
1974
1974
1970
1967
1974
1967
1959
1960
1976
1995
1991
1988
1989
1990
1960
1967
1979
1961
1970
1979
1990
1993
1965
1966
1984
1964
1962
1965
1970
1971
1969
1976
1976
1989
1976
1979
1981
1968
1975
1968
1995
1995
1971
1980
1976
1976
1976
1961
1972
1969
1988
1988
1988
1980
1974
1977
1986
1993
1988
1989
1973
1982
1967
1984
1981
1987
1977
1967
1963
1974
1974
1972
1969
1970
1983
1972
1986
1992
1963
1972
1980
1974
1978
1964
1991
1986
1984
1963
1982
1974
1981
1974
1986
1979
1984
1980
1965
1972
1966
1980
1978
1979
1984
1984
1978
1978
1981
1978
1994
2001
1994
2001
1999
1994
1973
1962
1967
1968
1971
1963
1966
1968
1979
1977
1976
1973
1975
1974
1976
1992
1974
1977
1976
1976
1969
1966
1967
1967
1957
1968
1976
1976
1976
1982
1967
1982
1965
1965
1972
1978
1980
1973
1965
1974
1969
1970
1975
1975
1971
1976
1971
1989
1973
1972
1962
1965
1965
1966
1967
1959
1969
1965
1967
1966
1960
1959
1975
1984
1978
1969
1967
1969
1964
1992
1986
1979
1987
1977
1980
1966
1984
1973
1966
1971
1965
1960
1962
1970
1961
1970
1965
1988
1976
1968
1968
1968
1968
1991
1986
1991
1977
1986
1969
1974
1972
1966
1968
1974
1980
1978
1982
1976
1980
1976
1985
1981
1973
1967
1974
1986
1986
1974
1970
1992
1963
1974
1968
1968
1980
1972
1963
1972
1977
1979
1981
1974
1988
1970
1978
1969
1971
1955
1980
1990
1978
1973
1973
1979
1973
1977
1970
1975
1969
1967
1972
1971
1971
1982
1983
1984
1974
1996
2005
1969
1974
1971
1969
1963
1962
1965
1984
1981
1964
1967
1964
1969
1968
1964
1993
1986
1986
1989
1971
1986
1967
1969
1986
1979
1995
1994
1970
1970
1976
1980
1975
1969
1976
1976
1988
1984
1992
1984
1998
1995
1997
1985
1970
1982
1982
1982
1982
1977
1977
1992
1980
1977
1974
1965
1980
1992
1976
1975
1998
1971
1970
1964
1964
1983
1993
1967
1962
1959
1966
1963
1968
1983
1981
1970
1975
1965
1975
1991
1993
1979
1968
1978
1981
1980
1978
1987
1969
1969
1969
1979
1981
1983
1991
1978
1972
1968
1977
1973
1979
1977
1972
1977
1979
1976
1988
1985
1986
1991
1982
1976
1978
1975
1985
1976
1973
1978
1976
1979
1965
1970
1958
1971
1971
1971
1971
1964
1971
1991
1984
1974
1980
1969
1969
1971
1977
1973
1971
1981
1989
1980
1990
1998
1980
1964
1972
1969
1967
1963
1969
1966
1971
1977
1972
1983
1981
1984
1979
1976
1981
1975
1962
1954
1960
1958
1994
1977
2019
1978
1989
1978
1986
1985
1978
1976
1979
1975
1965
1994
1988
1981
1977
1971
1987
1972
1969
1975
1970
1974
1977
1983
1977
1963
1967
1984
1984
1968
1971
1963
1969
1963
1968
1966
1977
1971
1977
1968
1966
1981
1995
1963
1976
1975
1986
1989
1986
1978
1983
1980
1963
1975
1978
1985
1981
1972
1965
1979
1979
1980
1979
1977
1990
1965
1966
1965
1966
1985
1980
1986
1977
1980
1972
1968
1966
1957
1959
1961
1979
1978
1994
1975
1973
1983
1975
1977
1985
1975
1975
1969
1967
1967
1967
1981
1977
1974
1977
1975
1986
1986
1965
1984
1979
1982
1977
1976
1979
1978
1977
1982
1995
1985
1978
1970
1970
1966
1969
1984
1982
1993
1993
1979
1962
1984
1987
1985
1980
1974
1997
1963
1969
1974
2007
2007
1975
1981
1970
1977
1984
1980
1975
1975
1987
1964
1979
1977
1972
1966
1962
1973
1972
1985
1990
1986
1979
1979
1983
1994
1970
1967
1974
1975
1980
1983
1984
1978
1982
1958
1980
1974
1983
1976
1981
1980
1982
1990
1987
1968
1966
1966
1966
1982
1978
1976
1976
1973
1972
1973
1974
1992
1998
1979
1977
1991
1980
1985
1981
1973
1966
1973
1976
1975
1970
1998
1995
1992
2000
1972
1972
1982
1983
1974
1980
1978
1976
1979
1972
1981
1976
1984
1973
1965
1965
1969
1974
1978
1974
1984
1983
1977
1973
1971
1971
1965
1974
1977
1967
1995
1988
1989
1978
1978
1979
1989
1974
1982
1976
1991
1967
1972
1976
1990
1986
1981
1979
1969
1967
1972
1959
1962
1966
1965
1985
1976
1972
1975
1966
1977
1981
1965
1970
1991
1969
1988
1959
1959
1966
1966
1972
1970
1966
1962
1977
1973
1975
1982
1975
1975
1975
1975
1973
1985
1980
1975
1974
1977
1963
1997
1987
1976
1976
1976
2014
1971
1966
1961
1966
1975
1969
1978
1977
1976
1964
1964
1964
1964
1980
1979
1976
1974
1978
1981
1988
1977
1972
1976
1975
1985
1981
1986
1973
1973
1973
1982
1977
1972
1966
1969
1964
1978
1967
1994
1985
1986
1971
1968
1966
1967
1966
1968
2001
1985
1985
1976
1976
1968
1966
1979
1979
1977
1975
1962
1967
1988
1989
1975
1989
1980
1982
1981
1983
1978
1987
1980
1980
1980
1964
1968
1982
1977
1983
1980
1969
1971
1969
1962
1962
1967
1961
1967
1984
1972
1971
1973
1962
1971
1977
1966
1973
1967
1967
1985
1976
1982
1989
1988
1975
1972
1980
1972
1972
1979
1972
1978
1975
1974
1980
1974
1971
1977
1975
1970
1972
1972
1988
1975
1965
1968
1975
1979
1962
1972
1978
1977
1965
1972
1979
2000
1971
1982
1975
1972
1978
1970
1979
1987
1994
1986
1977
1987
1991
1981
1974
1976
1995
1988
1980
1978
1980
1973
1974
1968
1964
1962
1967
1977
1972
1990
1989
1981
1992
1976
1969
1986
1994
1994
1975
1981
1981
1965
1990
1976
1966
1966
1974
1969
1977
1977
1963
1961
1970
1984
1984
1967
1967
1983
1987
1984
1978
1988
1975
1975
1975
1975
1994
1994
1977
1968
1978
1976
1974
1975
1982
1971
1977
1978
1961
1974
1976
1985
1985
1985
1985
1975
1975
1975
1975
1975
2001
1975
1970
1962
1972
1972
1972
1992
1967
1980
1977
1977
1967
1975
1975
1976
1988
1987
1959
1972
1959
1988
1993
1967
1972
1972
1978
1973
1986
1998
1994
1996
1988
1961
1968
1972
1970
1966
1973
1995
1982
1984
1970
1968
1975
1966
1959
1963
1965
1982
1982
1972
1975
1975
1977
1982
1977
1981
1973
1984
1972
1979
1982
1982
1982
1982
1974
1971
1982
1979
1982
1979
1981
1978
1977
1967
1981
1982
1985
1976
1953
1963
1956
1975
1967
1976
1981
1970
1971
1971
1977
1982
1974
1977
1977
1967
1972
1975
1967
1967
1977
1980
1969
1983
1985
1979
1965
1971
1964
1970
1963
1968
1963
1970
1973
1978
1978
1978
1976
1971
1971
1971
1967
1971
1994
1993
1973
1975
1970
1970
1965
1968
1967
1968
1972
1972
1972
1979
1980
1972
1980
1975
1975
1976
1975
1982
1971
1978
1972
1963
1965
1972
1980
1975
1981
1980
1969
1982
1984
1970
1982
1979
1984
1974
1972
1982
1992
1967
1971
1966
1982
1976
1966
1960
1962
1967
1970
1974
1971
1963
1970
1958
1961
1986
1972
1972
1981
1968
1965
1975
1984
1984
1978
1982
1982
1982
1982
1977
1976
1968
1975
1972
1972
1986
1974
1966
1976
1975
1974
1982
1984
1979
1973
1974
1957
1963
1979
1972
1981
1979
1970
1964
1976
1975
1977
1964
1969
1956
1959
1964
1965
1983
1979
1979
1980
1974
1982
1977
1965
1967
1967
1965
1979
1971
1975
1979
1976
1978
1967
1973
1964
1977
1971
1964
1966
1975
1971
1969
1971
1988
1980
1981
1978
1977
1972
1978
1980
1985
1985
1985
1985
1960
1978
1975
1993
1989
1985
1972
1981
1983
1985
1985
1963
1971
1960
1979
1972
1970
1968
1981
1980
1981
1976
1968
1972
1975
1975
1975
1979
1977
1997
1997
1964
1985
1981
1980
1978
1981
1977
1982
1980
1981
1980
1980
1967
1979
1972
1970
1968
1978
1968
1975
1975
1974
1982
1973
1987
1981
1968
1995
1993
1998
2005
1999
1975
1983
1973
1973
1968
1973
1964
1972
1968
1970
1975
1975
1975
1982
1991
1974
1986
1981
1988
1972
1972
1971
1970
1972
1970
1970
1970
1979
1981
1971
1978
1970
1983
1975
1984
1970
1959
1981
1966
1961
1983
1974
1973
1974
1963
1969
1973
1973
1987
1984
1983
1984
1968
1983
1980
1978
1978
1982
1972
1972
1972
1972
1972
1974
1988
1979
1979
1969
1974
1980
1975
1994
1958
1963
1958
1974
1972
1977
1979
1991
1968
1951
1996
2000
2006
2002
1965
1976
1976
1992
1983
1983
1973
1963
1966
1965
1970
1963
1977
1975
1978
1974
1974
1966
1973
1975
1975
1973
1982
1974
1985
1991
1983
1976
1976
1986
1983
1972
1972
1973
1971
2003
1998
1977
1980
1992
1967
1975
1969
1979
1966
1970
1977
1970
1976
1983
1973
2003
1977
1975
1983
1983
1978
1975
1979
1964
1975
1968
1962
1967
1967
1972
1989
1972
1972
1972
1987
1965
1970
1960
1966
1983
1983
1973
1989
1977
1969
1972
1971
1965
1966
1977
1971
1979
1980
1991
1980
1985
1966
1976
1965
1974
1974
1968
1987
1983
1964
1981
1972
1973
1968
1970
1979
1953
1977
1964
1970
1977
1983
1979
1986
1981
1998
1972
1966
1978
1969
1983
1985
1985
1988
1968
1996
1982
1976
1973
1980
1980
1963
1958
1968
1980
1968
1976
1982
1974
1980
1980
1978
1975
1974
1976
1986
1987
1971
1960
1988
1981
1981
1973
1986
1969
1970
1977
1977
1970
1976
1971
1979
1974
1965
1973
1969
1963
1972
1982
1989
1966
1966
1966
1972
1968
1968
1973
1964
1969
1963
1968
1965
1972
1974
1986
1982
1988
1981
1982
1974
1977
1975
1991
1984
1968
1968
1976
1962
1982
1972
1971
1964
1978
1979
1987
1981
1957
1956
1959
1975
1968
1978
1979
1963
1979
1981
1984
1984
1984
1971
1975
1994
1998
1969
1986
1963
1984
1959
1968
1964
1989
1986
1976
1985
1996
1977
1988
1992
1985
1964
1969
1974
1979
1968
1968
1988
1969
1996
1986
1986
1981
1983
1963
1970
1970
1983
1984
1986
1971
1969
1971
1971
1971
1972
1970
1970
1965
1977
1986
1970
1979
1983
1977
1973
1978
1976
1980
1963
1958
1967
1980
1980
1986
1970
1985
1977
1980
1975
1978
1978
1978
1978
1977
1977
1960
1965
1963
1964
1976
1969
1966
1966
1972
1970
1964
1977
1989
1983
1990
1972
1978
1965
1958
1973
1973
1973
1971
1970
1965
1970
1965
1967
1970
1973
1962
1974
1956
1968
1960
1988
1988
1988
1988
1967
1967
1977
1977
1977
1970
1972
1969
1964
1970
1962
1962
1962
2003
1996
1985
1984
1977
1978
1979
1975
1977
1973
1968
1967
1968
1973
1985
1991
1963
1977
1977
1977
1964
1995
1985
1972
1980
1968
1971
1969
1970
1977
1974
1999
1966
1963
1964
1968
1957
1968
1975
1976
1981
1971
1986
1986
1986
1973
1972
1975
1982
1988
1969
1966
1970
1972
1965
1967
1979
1979
1979
1977
1975
1976
1978
1972
1968
1971
1969
1970
1974
1981
1981
1974
1976
1977
1981
1975
1969
1997
1967
1976
1976
1971
1971
1972
1976
1977
1987
1979
1989
1980
1982
1980
1977
1977
1977
1965
1958
1963
1988
1984
1972
1977
1979
1964
1976
1977
1983
1981
1977
1985
1986
1980
1975
1983
1968
1966
1997
1989
1970
1966
1977
1977
1972
1980
1971
1978
1954
1980
1977
1961
1971
1970
1964
1955
1973
1968
1978
1975
1978
1978
1965
1975
1974
1979
1976
1987
2000
1991
1958
1971
1975
1986
1983
1979
1976
1959
1983
1984
1969
1979
1980
1966
1966
1985
1975
1966
1979
1984
1978
1980
1968
1975
1973
1971
1965
1977
1976
1977
1977
1991
1994
1968
1959
1987
1982
1975
1969
1969
1965
1970
1969
1976
1986
1968
1980
1965
1971
1987
1985
1989
1985
1969
1976
1975
1977
1975
1967
1970
1969
1961
1998
1973
1989
1966
1972
1963
1963
1966
1955
1958
1970
1971
1965
1991
1985
1983
1990
1985
1976
1968
1961
1976
1961
1968
1959
1980
1962
1965
1962
1972
1978
1979
1979
1974
1978
1995
1984
1977
1974
1983
1979
1979
1973
1992
1973
1963
1961
1974
1983
1972
1967
1987
1983
1968
1970
1974
1972
1972
1985
1973
1988
1983
1971
1968
1988
1990
1957
1957
1959
1957
1966
1965
1964
1967
1968
1970
1969
1977
1984
1984
1975
1979
1979
1985
1971
1971
1979
1966
1978
1969
1972
1969
1985
1981
1982
1970
1981
1981
1973
1987
1989
1987
1978
1972
1976
1973
1977
1983
1974
1978
1978
1968
1958
1979
1970
1970
1980
1969
1969
1992
1985
1979
1986
1984
1983
1970
1988
1983
1986
1983
1989
1990
1982
1982
1987
1981
1975
1976
1970
1965
1970
1975
1974
1991
1971
1967
1975
1986
1972
1972
1971
1966
1979
1971
1980
1973
1973
1984
1977
1962
1956
1975
1977
1982
1984
2002
2000
1963
1970
1978
1975
1983
1970
1979
1961
1971
1959
1964
1983
1967
1980
1969
1975
1970
1981
1986
1977
1972
1971
1970
1973
1961
1970
1985
1979
1976
1976
1976
1961
1977
1963
1987
1992
1978
1987
1981
1981
1979
1972
1981
1979
1966
1986
1979
1992
2004
1998
1991
1970
1967
1967
1970
1973
1971
1970
1989
1981
1981
1976
1958
1973
1973
1973
1984
1984
1984
1984
1971
1976
1973
1969
1980
1980
1981
1981
1981
1989
1965
1969
1965
1983
1986
1983
1981
1979
1973
1971
1984
1970
1970
1970
1970
1972
1984
1973
1972
1973
1967
1973
1979
1965
1973
1975
1971
1986
1983
1990
1987
1980
1978
1979
1981
1981
1973
1970
1976
1975
1963
1968
1968
1968
1969
1972
1977
1974
1976
1967
1963
1965
1972
1972
1966
1970
1971
1961
1960
1964
1974
1989
1977
1966
1987
1973
1968
1969
1972
1979
1988
1972
1980
1968
1968
1985
1981
1975
1967
1979
1966
1977
1995
1981
1975
1981
1982
1986
1988
1987
1981
1974
1980
1980
1983
1970
1970
1975
1970
1984
1986
1973
1984
1984
1984
1977
1972
1975
1986
1986
1996
1989
1966
1980
1977
1963
1974
1965
1965
1967
1978
1980
1991
1983
1976
1982
1986
1988
1979
1966
1974
1968
1973
1988
1988
1982
1963
1962
1962
1959
1976
1965
1984
1979
1979
1977
1970
1976
1965
1994
1975
1969
1985
1985
1972
1979
1983
1970
1975
1962
1963
1964
1976
1970
1977
1981
1980
1980
1959
1966
1963
1962
1977
1979
1970
1970
1962
1980
1974
1986
1974
1981
1971
1972
1966
1985
1974
1978
1975
1973
1984
1973
1991
1974
1981
1968
1973
1970
1970
1972
1964
1979
1977
1984
1990
1985
1982
1976
1993
1984
1983
1970
1972
1977
1972
1972
1977
1978
1985
1985
1974
1987
1991
1965
1968
1966
1966
1961
1954
1994
1987
1989
1986
1991
1992
1975
1979
1965
1972
1967
1984
1981
1980
1975
2014
1975
1978
1985
1967
1969
1967
1975
1970
1978
1966
1963
1986
1988
1978
1978
1968
1968
1968
1976
1976
1974
1973
1971
1969
1969
1969
1969
1969
1978
1978
1978
1975
1983
1967
1969
1970
1968
1978
1985
1971
1974
1974
1974
1974
1971
1967
1965
1991
1977
1977
1972
1962
1982
1970
1979
1979
1968
1967
1977
1977
1976
1970
1974
1972
1969
1976
1974
1973
1973
1967
1965
1988
1988
1982
1977
1981
1970
1977
1971
1981
1971
1966
1966
1986
1972
1979
1980
1996
1981
1981
2008
1989
1972
1963
1964
1966
1964
1977
1986
1982
1978
1979
1986
1983
1974
1984
1977
1991
1983
1958
1968
1960
1964
1974
1981
1972
1962
1975
1986
1977
1972
1971
1981
1965
1959
1993
1983
1973
1964
1983
1977
1978
1987
1987
1967
1972
1974
1978
1995
1996
1978
1973
1975
1968
1970
1970
1973
1979
1976
1990
1980
1974
1976
1974
1979
1979
1985
1976
1976
1976
1963
1969
1985
1972
1982
1982
1981
1988
1984
1980
1986
1991
1969
1969
1976
1970
1969
1985
1996
1991
1984
1982
1993
1987
1987
1987
1961
1971
1971
1969
1987
1957
1974
1974
1975
1987
1981
1983
1981
1981
1978
1980
1970
1968
1971
1979
1983
1960
1979
1979
1982
1983
1981
1986
1972
1974
1966
1976
1971
1984
1971
1979
1967
1956
1992
1976
1973
1967
1974
1974
1976
1972
1981
1985
1981
1974
1993
1978
1971
1973
1973
1978
1975
1969
1969
1969
1982
1988
1967
1982
1978
1981
1981
1974
1961
1964
1962
1967
1977
1979
1984
1971
1968
1959
1969
1977
1977
1971
1993
1999
1994
1982
1973
1973
1975
1973
1978
1982
1975
1964
1968
1971
1968
1976
1978
1974
1973
1981
1977
1986
1972
1978
1974
1979
1978
1955
1952
1961
1975
1976
1983
1983
1979
1966
1966
1968
1967
1962
1975
1982
1980
1980
2000
1997
1976
1972
1982
1983
1979
1979
1979
1981
1983
1970
1974
1974
1970
1983
1965
1961
1967
1970
1962
1980
1999
1997
1992
1975
2000
2003
1968
1984
1970
1985
2002
1979
1966
1982
1989
1993
1982
1993
1990
1978
1976
1976
1980
1980
1977
1969
1969
1969
1990
1987
1973
1982
1975
1974
1970
1971
1971
1970
1968
1981
1980
1988
1993
1976
1961
1979
1983
1967
1975
1968
1993
1987
1988
1983
1986
1992
1973
1970
1972
1985
1982
1975
1992
1988
1987
1976
1973
1962
1971
1971
1978
1987
1987
1988
1975
1980
1992
1982
1971
1972
1970
1991
1989
1994
1992
1963
1974
1974
1975
1980
1967
1973
1960
1976
1975
1975
1975
1981
1973
1982
1987
1973
1992
1990
1997
1969
1969
1988
1984
1981
1993
1980
1971
1971
1968
1975
1968
1970
1970
1982
1978
1987
1981
1976
1976
1959
1959
1959
1987
1970
1971
1973
1975
1976
1975
1968
1968
1970
1972
1973
1983
1979
1979
1979
1979
1979
1979
1969
1966
1978
1974
1981
1977
1972
1970
1976
1987
1990
1986
1985
1976
1974
1966
1966
1968
1976
1974
1974
1971
1974
1976
1986
1962
1983
1978
1984
1992
1974
1974
1974
1990
1982
1983
1982
1982
1964
1964
1968
1970
1968
1975
1964
1989
1978
1980
1980
1982
1974
1985
1975
1956
1985
1971
1970
2002
1970
1976
1957
1982
1974
1975
1972
1970
1970
1974
1965
1960
1982
1974
1971
1980
1977
1981
1996
1986
1969
1972
1979
1972
1972
1980
1974
1980
1964
1958
1961
1983
1978
1967
1974
1981
1966
1969
1964
1966
1964
1964
1969
1968
1973
1973
1976
1972
1974
1975
1975
2000
1997
1980
1977
1994
1982
1969
1985
1985
1966
1976
1975
1974
1978
1978
1963
1964
1972
1967
1967
1964
1976
1981
1986
1983
1986
1987
1994
1976
1975
1979
1966
1964
1961
1963
1994
1992
1970
1967
1981
1981
1985
1981
1980
1992
1992
1983
1983
1981
1981
1980
1984
1967
1980
1979
1988
1989
1972
1972
1977
1976
1970
1974
1967
1971
1973
1973
1974
1969
1966
1966
1995
1979
1980
1978
1985
1969
1980
1958
1973
1976
1975
1964
1972
1980
1980
1977
1967
1967
1967
1967
1980
1980
1971
1969
1980
1977
1978
1959
1960
1959
1959
1964
1964
1963
1959
1981
1977
1986
1984
1989
1985
1979
1977
1973
1975
1989
1999
1958
1967
1974
1965
1983
1976
1988
1981
1969
1974
1969
1968
1979
1978
1982
1976
1973
1965
1971
1969
1979
1982
1980
1973
1973
1987
1979
1977
1981
1981
1974
1974
1974
1980
1977
1971
1972
1976
1978
1991
1987
1966
1955
1987
1977
1975
1976
1970
1970
1971
1969
1983
1969
1973
1977
1978
1974
1976
1979
1974
1966
1981
1985
1958
1993
1986
1972
1980
1980
1967
1982
2002
1972
1966
1972
1989
1981
1981
1999
1989
1997
1985
1977
1971
1971
1976
1979
1973
1961
1971
1968
1983
1985
1989
1972
1982
1987
1986
1984
1980
1978
1986
1982
1978
1981
1985
1983
1975
1973
1979
1970
1983
1970
1967
1959
1966
1966
1965
1962
1959
1982
1983
1972
1984
1975
1960
1960
1957
1963
1979
1989
1974
1972
1962
1965
1975
1985
1978
1979
1954
1986
1984
1961
1971
1975
1975
1996
1981
1989
1994
1969
1975
1978
1973
1969
1959
1959
1968
1971
1969
1977
1974
1974
1966
1981
1984
1973
1991
1994
1991
1989
1985
1978
1976
1966
1964
1963
1984
1989
1988
1973
1964
1961
1969
1971
1982
1988
1983
1975
1978
1972
1986
1975
1975
1970
1981
1983
1993
1998
1962
1963
1962
1968
1973
1979
1978
1978
1977
1987
1992
1985
1981
1975
1986
1989
1996
1976
1972
1972
1969
1961
1987
1974
1969
1969
1967
1976
1976
1974
1972
1981
1979
1980
1980
1980
1980
1960
1975
1969
1977
1971
1972
1976
1973
1988
1977
2000
1999
1997
1979
1979
1978
1982
1987
1980
1971
1984
1979
1982
1984
1977
1981
1984
1955
1955
1971
1962
1985
1980
1973
1970
1979
1989
1984
1994
1995
1965
1970
1977
1983
1980
1975
1975
1987
1986
1993
1989
1983
1958
1974
1976
1977
1992
1988
1990
1983
1963
1970
1974
1966
1976
1976
1971
1978
1972
1978
1984
1974
1979
1995
1987
1983
1976
1984
1994
1969
1983
1983
1983
1969
1961
1966
1967
1965
1973
1966
1967
1977
1978
1980
1970
1970
1970
1977
1983
1983
1983
1983
1996
1956
1961
1973
1977
1977
1977
1977
1977
1962
1979
1984
1974
1987
1976
1973
1973
1973
1982
1980
1995
1983
1968
1962
1969
1982
1990
2006
1976
1964
1970
1969
1962
1963
1963
1963
1954
1980
1980
1982
1978
1991
1988
1983
1983
1980
1963
1960
1976
1975
1984
1975
1985
1981
1994
1988
1993
1991
1976
1967
1974
1998
2001
1966
1966
1977
1972
1975
1972
1981
1975
1967
1987
1987
1987
1987
1977
1981
1976
1971
1966
1969
1974
1966
1970
1975
1975
1976
1966
1975
1970
1966
1977
1973
1978
1956
1956
1956
1969
1969
1964
1971
1973
1975
1977
1982
1961
1975
1974
1960
1960
1975
1975
1989
1982
1980
1971
1971
1993
1981
1971
1972
1977
1978
1984
1969
1951
1971
1978
1970
1984
1985
1974
1984
1984
1981
1970
1971
1971
1971
1971
1978
1981
1987
1987
1974
1977
1979
1975
1979
1950
1950
1987
1989
1982
1982
1982
1982
1982
1970
1970
1976
1973
1968
1977
1982
1984
1985
1967
1971
1964
1972
1975
1986
1978
1977
1984
1973
1966
1974
1958
1963
1967
1966
1988
1976
1975
1984
1974
1974
1962
1993
1978
1990
1994
1982
1974
1980
1972
1974
1996
1998
1988
1987
1993
1976
1972
1964
1956
1959
1961
1971
1968
1959
1970
1962
1971
1991
1998
1981
1979
1971
1971
1981
1988
1971
1982
1973
1973
1976
1976
1976
1982
1968
1980
1987
1987
1987
1978
1972
1964
1964
1964
1964
1975
1968
1971
1971
1971
1984
1986
1973
2004
1994
1995
1973
1982
1978
1986
1981
1983
1975
1975
1966
1988
1988
1988
1988
1988
1988
1988
1988
1988
1964
1970
1966
1967
1975
1971
1981
1972
1966
1966
1980
1988
1980
1962
1989
1989
1989
1982
1967
1986
1986
1983
1968
1970
1981
1986
1971
1983
1982
1976
1977
1976
1969
1961
1965
1965
1971
1969
1972
1992
1979
1974
1974
1969
1971
1976
1967
1978
1978
1988
2001
2000
2001
1970
1969
1970
1976
1966
1988
1989
1968
1957
1972
1976
1975
1963
1970
1986
1972
1972
1976
1978
1977
1970
1986
1981
2001
1999
1965
1963
1977
1990
1993
1973
1988
1980
1988
1974
1969
1982
1985
1975
1978
1985
1981
1976
1967
1967
1971
1970
1968
1978
1965
1973
1970
1967
1962
1962
1969
1969
1976
1971
1991
1992
1973
1982
1990
1987
1975
1989
1992
1979
1968
1961
1959
1969
1969
1959
1960
1976
1978
1974
1974
1971
1960
1966
1994
1984
1969
1977
1974
1972
1977
1975
1966
1981
1977
1968
1966
1966
1983
1981
1983
1970
1963
1965
1976
1967
1956
1960
1978
1991
1974
1968
1984
1974
1982
1992
1962
1972
1968
1971
1971
1972
1969
1963
1972
1975
1983
1981
1975
1980
1975
1993
1980
1990
1993
1984
1965
2005
1994
1975
1976
1993
1982
1976
1967
1985
1990
1979
1977
1979
1969
1964
1981
1985
1980
1984
1993
1982
1958
1974
1974
1974
1971
1958
1969
1975
1963
1978
1967
1977
1958
2003
1981
1981
1978
1966
1980
1976
1972
1970
1974
1979
1975
1975
1983
1992
1973
1959
1977
1967
1959
1967
1971
1962
1971
1972
1970
1971
1989
1976
1975
1978
1964
1969
1974
1964
1970
1964
1959
1982
1962
1993
1972
1975
1965
1970
1965
1972
1960
1960
1966
1960
1960
1967
1967
1967
1967
1967
1975
1967
1962
1985
1983
1979
1983
1981
1974
1971
1986
1999
2001
1963
1965
1969
1972
1983
1983
1983
1988
1982
1981
1985
1983
1979
1969
1980
1972
1999
1980
1983
1972
1978
1976
1988
1989
1989
1958
1975
1967
1977
1976
1982
1965
1987
1978
1983
1977
1975
1975
1975
1962
1968
1962
1981
1981
1973
1975
1993
1987
1985
1975
1981
1997
1997
1997
1997
1965
1992
1989
1981
1964
1967
1966
1969
1966
1972
1976
1979
1978
1978
1978
1978
1978
1976
1970
1970
1976
1981
1981
1990
1989
1981
1971
1976
1975
1979
1976
1984
1985
1986
1987
1997
1991
1971
1984
1984
1966
1968
1955
1977
1971
1984
1978
1981
1973
1980
1984
1987
1977
1979
1976
2001
2006
1974
1992
1993
1977
1974
1968
1966
1970
1957
1961
1964
1985
1984
1977
1978
1973
1974
1976
1985
1984
1974
1972
1966
1966
1968
1971
1980
1986
1984
1984
1994
1991
1975
1996
1979
1987
1972
1976
1959
1981
1976
1985
1979
1968
1976
1990
1981
1971
1975
1988
1989
1984
1983
1977
1977
1972
1966
1967
1975
1968
1987
1981
1972
1972
1996
1993
1982
1979
1963
1965
1966
1965
1967
1977
1978
1967
1971
1970
1978
1965
1969
1969
1977
1970
1984
1985
1986
1966
1970
1985
1988
1984
1984
1993
1987
1979
1978
1980
1971
1984
1983
1971
1969
1967
1965
2002
1995
1990
1990
1990
1973
1965
1974
1959
1976
1972
1993
1991
1987
1978
1970
1967
1983
1983
1964
1987
1979
1978
1973
1969
1980
1990
1975
1974
1992
1973
1962
1992
1998
1973
1975
1961
1979
1976
1981
1970
1970
1971
1966
1985
1963
1973
1973
1969
1975
1971
1979
1972
1966
1972
1976
1980
1980
1965
1965
1965
1991
1966
1968
1967
1970
1970
1969
1961
1961
1973
1980
1967
1985
1980
1975
1975
1977
1983
1979
1966
1972
1979
1979
1972
1977
1975
1975
1983
1972
1977
1974
1990
1987
1968
1968
1984
1985
1986
1983
1979
1973
1973
1970
1980
1977
1989
1979
1976
1972
1962
1958
2004
1968
1986
1964
1964
1964
1964
1974
1978
1972
1981
1967
1967
1967
1967
1995
1995
1964
1963
1968
1987
1995
1964
1957
1963
1977
1978
1958
1964
1959
1973
1962
1967
1976
1975
1975
1982
1975
1979
1990
1965
1977
1967
1968
1969
1971
1966
1989
1968
1965
1968
1970
1978
1965
1980
1973
1973
1981
1984
1974
1981
1977
1979
1976
1963
1966
1962
1976
1980
1963
1970
1993
1979
1985
1967
1984
1978
1973
1974
1985
1968
1971
1977
1977
1977
1959
1972
1973
1974
1961
1971
1973
1973
1974
1970
1974
1998
1998
1969
1967
1965
1965
1965
1977
1981
1972
1981
1986
1990
1974
1970
1974
1977
1974
1978
1970
1963
1975
1974
1974
1974
1965
1973
1977
1979
1975
1971
1965
1978
1982
1969
1980
1974
1974
1974
1976
1972
1991
1980
1976
1969
1969
1969
1985
1997
1996
1994
1972
1989
1973
1960
1960
1960
1969
1969
1969
1969
1985
1990
1995
1993
1975
1975
1977
1975
1975
1965
1957
1958
1962
1966
1976
1981
1987
1989
1978
1979
1967
1962
1982
1975
1987
1977
1967
1962
1966
1979
1983
1976
1982
1972
1978
1975
1962
1962
1962
1960
1963
1975
1974
1974
1970
1970
1970
1968
1961
1969
1969
1968
1957
1994
1984
1984
1984
1963
1964
1972
1972
1972
1972
1978
1972
1979
1983
1959
1967
1968
1968
1988
1978
1975
1980
1978
1957
1978
1977
1973
1963
1967
1977
1971
1967
1970
1965
1973
1968
1970
1967
1971
1983
1983
1995
1977
1965
1992
1990
1982
1985
1991
1983
1982
1978
1978
1977
1963
1967
1998
1988
1980
1974
1980
1975
1985
1996
1991
1973
1992
1978
1982
1980
1969
1995
1994
1971
1987
1989
1984
1973
1972
1978
1973
1969
1981
1971
1971
1996
1978
1983
1984
1983
1983
1983
1983
1965
1974
1981
1972
1978
1973
1966
1974
1980
1978
1964
1980
1977
1974
1978
1980
1980
1966
1966
1966
1966
1968
1986
1981
1981
1981
1973
1987
1956
1981
1973
1969
1977
1978
1974
1980
1980
1973
1960
1970
1973
1987
1979
1974
1975
1975
1961
1974
1981
1983
1976
1973
1975
1975
1975
1962
1966
1981
1969
1976
1968
1979
1978
1978
1988
1991
1982
1972
1966
1981
1989
1962
1981
1981
1981
1967
1981
1969
1974
1963
1975
1973
1991
1973
1972
1983
1984
1973
1962
1972
1986
1979
1964
1964
1984
1992
1988
1972
1970
1968
1965
1973
1970
1962
1967
1991
1991
1991
1973
1978
1963
1994
1986
1970
1968
1968
1964
1965
1967
1985
1983
1987
1974
1986
1982
1968
1969
1972
1970
1972
1980
1987
1984
1970
1965
1978
1977
1965
1959
1983
1977
1995
1995
1980
1983
1964
1958
1970
1996
1978
1961
1975
1979
1968
1971
1974
1969
1969
1960
1986
1973
1968
1969
1974
1955
1958
1968
1971
1964
1972
1969
1982
1973
1978
1955
1967
1968
1969
1969
1995
1994
1998
1997
1993
1969
1969
1976
1973
1962
1968
1956
1979
1976
1973
1975
1972
1982
1981
1989
1987
1980
1979
1978
1984
1971
1963
1974
1974
1976
1966
1966
1961
1974
1988
1994
1997
1994
1979
1962
1980
1976
1976
1977
1978
1982
1974
1974
1978
1977
1968
1975
1971
1979
1981
1988
1991
1986
1981
1986
1981
1988
1978
1973
1968
1965
1958
1999
1972
1967
1967
1967
1967
1973
1976
1970
1970
1970
1970
1976
1962
1957
1966
1973
1991
1989
2002
2000
1995
1989
1998
1979
1980
1974
1973
1976
1971
1970
1969
1961
1963
1963
1964
1970
1970
1970
1970
1979
1975
1962
1975
1967
1975
1978
1967
1977
1977
1977
1983
1981
1984
1992
1994
1994
1981
1992
1985
1967
1985
1973
1980
1968
1974
1978
1975
1970
1981
1977
1975
1975
1973
1988
1969
1963
1971
1984
1979
1976
1983
1977
1965
1965
1968
1959
1987
1976
1969
1977
1969
1972
1976
1975
1970
1973
1973
1976
1990
1992
1985
1997
1985
1982
1973
1979
1975
1992
2006
1971
1992
1998
1987
1975
1976
1971
1974
1968
1976
1986
1981
1979
1986
1980
1983
1988
1967
1955
1968
1972
1981
1977
1973
1973
1974
1982
1981
1979
1982
1967
1972
1989
1991
1985
1975
1977
1982
1981
1992
1974
1977
1977
1977
1977
1977
1985
1985
1970
1967
1970
1983
1977
1973
1979
1967
1967
1974
1966
1971
1970
1975
1976
1986
1975
1980
1977
1965
1965
1966
1973
1969
1979
1979
1979
1979
2008
2008
1988
1959
1960
1962
1964
1984
1982
1976
1974
1973
1983
1982
1990
1967
1971
1975
1966
1963
1963
1978
1975
1976
1976
1973
1972
1978
1966
1964
1981
1978
1979
1976
1970
1988
1990
1995
1984
1981
1975
1973
1975
1987
1984
1987
1983
1957
1957
1962
1958
1972
1974
1981
1970
1973
1982
1972
1967
1978
1977
1979
1979
1975
1960
1960
1974
1974
1988
1985
1968
1966
1986
1969
1973
1971
1977
1970
1968
1985
1994
1988
1983
1964
1966
1983
1988
1975
1981
1970
1968
1971
1977
1968
1975
1969
1978
1975
1984
1977
1969
1967
1975
1983
1976
1976
1969
1975
1957
1959
1964
1963
1976
1973
1986
1974
1980
1976
1977
1972
1981
1984
1975
1966
1964
1973
1965
1978
1988
1970
1970
1970
1963
1977
1971
1992
1983
1976
1966
1971
1984
1970
1979
1969
1973
1973
1973
1960
1960
1965
1968
1964
1971
1965
1988
1997
2003
1973
1977
1979
1980
1982
1979
1993
1975
1963
1961
1968
1967
1974
1974
1954
1952
1961
1972
1972
1978
1978
1978
1973
1969
1966
1979
1972
1962
1970
1970
1987
1970
1978
1963
1952
1963
1960
1977
1977
1970
1972
1969
1978
1973
1981
1974
1972
1985
1985
1985
1980
1977
1964
1996
2000
2001
1986
1991
1984
1982
1974
1977
1989
1983
1992
1983
1968
1970
1988
1980
1986
1968
1994
1987
1983
1968
1978
1978
1969
1996
1998
1987
1986
1975
1980
1966
1967
1961
1975
1966
1986
1976
1986
1971
1978
1988
1969
1984
1984
1991
1999
1985
1986
1984
1975
1974
1978
1970
1954
1958
1977
1977
1979
1971
1975
1985
1978
1986
1990
1974
1988
1993
1969
1969
1981
1980
1974
1992
1975
1981
1969
1968
1962
1965
1964
1999
1992
1967
1967
1967
1962
1966
1968
1969
1969
1982
1982
1984
1973
1977
1973
1968
1972
1965
1977
1968
1975
1991
1993
1980
1982
1970
1984
1969
1994
1969
1976
1969
1971
1969
1983
2000
2004
1962
1962
1962
1966
1999
1995
1976
1968
1968
1997
1986
1967
1979
1965
1965
1970
1970
1970
1970
1970
1956
1954
1974
1993
1990
1968
1963
1972
1969
1976
1976
1981
1981
1996
1996
1967
1971
1963
1964
1969
1975
1980
1975
1979
1971
1975
1971
2008
2006
1970
1960
1966
1967
1966
1966
1967
1973
1971
1971
1978
1974
1982
1958
1973
1964
1968
1951
1987
1973
1984
1982
1982
1966
1993
1973
1973
1966
1970
1975
1968
1972
1956
1977
1960
1980
1966
1971
1988
1979
1978
1977
1980
1974
1977
1976
1969
1976
1980
1970
1976
1975
1974
1963
1962
1964
1968
1981
1988
1973
1975
1980
1974
1987
1979
1975
1967
1975
1970
1973
1960
1968
1977
1959
1980
1981
1985
1987
1996
1996
1995
1959
1973
1980
1968
1983
1981
1969
1971
1970
1978
1975
1971
1989
1973
1978
1994
1978
1984
1973
1985
1985
1980
1981
1979
1983
1983
1983
1959
1978
1978
1987
1976
1972
1976
1985
1985
1979
1982
1991
1990
1996
1994
1989
1980
1974
1973
1972
1977
1969
1984
1980
1973
1972
1968
1997
1983
1985
1985
1977
1977
1977
1977
1978
1979
1976
1972
1977
1974
1964
1964
1973
1969
1981
1975
1968
1969
1971
1991
1997
1993
2003
1981
1968
1959
1960
1967
1962
1987
1989
1971
1994
1989
1963
1960
1971
1970
1958
1957
1957
1958
2000
1999
1968
1966
1967
1968
1970
1961
1970
1974
1995
1996
1994
1982
1983
1967
1982
1970
1981
1966
1971
1977
1978
1970
1969
1979
1963
1975
1979
1968
1972
1971
1972
2004
2002
1967
1977
1977
1982
1991
1968
1969
1974
1973
1993
1967
1977
1987
1970
1968
1962
1965
1990
1991
1990
1986
1981
1983
1966
1977
1976
1977
1967
1968
1959
1982
1982
1982
1982
1962
1972
1998
1996
1987
1978
1978
1978
1974
1985
1977
1997
1998
1976
1983
1959
1970
1981
1981
1972
1968
1982
1982
1968
1978
1975
1986
1979
1981
1982
1979
1974
1973
1971
1963
1974
1974
1965
1964
1974
1980
1975
1971
1980
1976
1987
1980
1976
1977
1964
1981
1981
1981
1981
1970
1973
1958
1961
1975
1977
1981
1984
1983
1980
1987
1983
1983
1979
1984
1972
1985
1981
1975
1980
1967
1968
1966
1976
1976
1965
1974
1992
1970
1972
1967
1971
1971
1962
1966
1958
1980
1983
1978
1976
1976
1975
1970
1966
1979
1989
1969
1968
1980
1991
1997
1982
1977
1975
1972
1979
1979
1971
1987
1962
1963
1968
1978
1972
1980
1969
1966
1987
1987
1987
1977
1976
1969
1964
2001
1997
1978
1978
1975
1976
1976
1976
1976
1976
1968
1971
1973
1988
1983
1977
2005
1988
1977
1977
1977
1977
1979
1983
1975
1984
1971
1973
1973
1973
1973
1973
1981
1975
1992
1975
1958
1982
1982
1963
1964
1965
1967
1958
1961
1962
1964
1978
1978
1978
1969
1972
1988
1980
1980
1963
1962
1978
1978
1978
1974
1961
1964
1965
1976
1976
1984
1977
1967
1974
1993
1999
1991
1970
1983
1991
1998
1989
1984
1958
1958
1978
1978
1971
1979
1975
1980
1969
1974
1975
1968
1966
1978
1970
1976
1975
1974
1963
1978
1975
1959
1966
1978
1983
1983
1983
1994
1992
1969
1949
1958
1951
1951
1988
1965
1970
1978
1974
1977
1969
1973
1967
1966
1974
1971
1987
1980
2002
1992
1990
1970
1975
1959
1959
1965
1964
1986
1968
1973
1981
1979
1978
1978
1970
1970
1972
1977
1973
1984
1971
1986
1989
1967
1983
1975
1975
1975
1974
1975
1972
1981
1978
1978
1980
1969
1981
1964
1987
1988
1977
1971
1979
1974
1971
1974
1977
1970
1972
1979
1979
1979
1974
1991
1982
1978
1977
1975
1980
1974
1985
1980
1975
1985
1981
1967
1971
1972
1970
1991
1991
1991
1972
1965
1982
1979
1976
1971
1968
1979
1979
1968
1969
1968
1978
1973
1965
1971
1976
1976
2002
1990
1977
1977
1961
1970
1973
1972
1968
1976
1976
1976
1976
1976
1968
1966
1987
1976
1978
1954
1953
1960
1962
1967
1998
1997
1999
1963
1978
1958
1982
1971
1973
1981
1979
1979
1979
1972
1977
1963
1963
1964
1963
1964
1963
1963
1963
1963
1971
1965
1962
1993
2002
1973
1963
1961
1967
1965
1979
1998
1973
1965
1961
1973
1974
1968
1967
1983
1976
1970
1964
1976
1973
1973
1979
1979
1971
1971
1981
1977
1977
1966
1963
1966
1969
1971
1968
1975
1979
1980
1973
1972
1975
1975
1970
1971
1981
1979
1987
1978
1969
1972
1972
1979
1970
1975
1981
1981
1981
1981
1998
1995
1990
1988
1971
1972
1992
1994
1987
1997
1990
1959
1967
1960
1976
1978
1987
1983
1969
1976
1984
1985
1985
1972
1971
1973
1971
1979
1977
1977
1967
1979
1985
1989
2001
1999
2008
1986
1983
1960
1967
1964
1988
2000
1995
1986
1985
1965
1974
1982
1962
1985
1986
1978
1956
2002
2005
1981
1973
1973
1978
1979
1982
1992
1975
1977
1975
1982
1980
1960
1959
1955
1963
1973
1976
1985
1981
1967
1990
1992
1997
1970
1970
1960
1961
1972
1972
1976
1990
1984
1984
1982
1987
1982
1983
1972
1973
1987
1984
1985
1974
1974
1989
1983
1988
1962
1957
1957
1969
1971
1971
1993
1971
1968
1978
1980
1986
1969
1964
1981
1984
1975
1989
1968
1972
1964
1964
1987
1977
1973
1971
1971
1997
1969
1969
1969
1969
1976
1992
1968
1964
1963
1967
1970
1977
1969
1972
1975
1988
1988
1965
1977
1974
1970
1983
1983
1983
1984
1977
1971
1976
1972
1956
1969
1956
1964
1960
1984
1982
1978
1980
1967
1980
1979
1976
1970
1968
1984
1990
1969
1983
1971
1953
1991
1965
1969
1986
1986
1986
1989
1973
1962
1976
1967
1967
1976
1967
1970
1982
1986
1960
1960
1975
1975
1977
1977
1985
1977
1973
1975
1968
1969
1972
1974
1970
1978
1974
1966
1966
1972
1979
1979
1972
1972
1972
1984
1984
1984
1971
1972
1966
1967
1959
1964
1962
1968
1973
1977
1972
1987
1990
1997
1966
1974
1985
1986
1973
1977
1972
1972
1990
1980
1966
1970
1966
1976
1965
1958
1964
1986
1985
1996
1994
1972
1968
2005
1994
1994
1962
1962
1962
1962
1962
1974
1974
1984
1981
1985
1966
1987
1970
1963
1956
1972
1976
1976
1990
1990
1990
1986
1988
1983
1971
1971
1970
1969
1963
1957
1970
1983
1992
1970
1968
1973
1973
1966
1978
1972
1973
1973
1967
1967
1977
1994
1987
1981
1967
1986
1989
1989
1969
1959
1968
1972
1977
1977
1971
1971
1979
1970
1975
1970
1970
1981
1985
1995
1983
2000
1995
1998
1984
1979
1980
1984
1971
1992
1988
1994
1989
1970
1984
1992
1976
1981
1957
1968
1967
1976
1974
1965
1997
1990
1999
1983
1973
1974
1970
1972
1974
1973
1980
1967
1973
1983
1975
1989
1973
1982
1984
1966
1972
1972
1972
1972
1964
1978
1966
1965
1966
1974
1962
1976
1981
1971
1968
1976
1972
1963
1971
1971
1977
1971
1974
1978
1991
1967
1962
1974
1971
1964
1970
1973
1971
1971
1971
1972
1982
1982
1979
1970
1984
1964
1973
1977
1985
1973
1982
1982
1982
1989
1971
1964
1957
1984
1974
1972
1966
1966
1976
1981
1981
1981
1977
1964
1961
1990
1975
1988
2004
2001
1972
1965
1966
1963
1963
1966
1977
1991
1973
1992
1988
1979
1974
1976
1986
1992
1989
1989
1989
1981
1981
1971
1971
1975
1972
1973
1954
1968
1969
1974
1973
1971
1971
1982
1992
1971
1973
1986
1980
1981
1976
1980
1967
1965
1971
1969
1984
1975
1968
1979
1961
1968
1955
1983
1975
1979
1981
1967
1970
1970
1967
1983
1982
1983
1968
1979
1979
1982
1970
1972
1973
1985
1982
1973
1971
1972
1964
1965
1971
1985
1985
1985
1978
1963
1964
1964
1999
1999
1963
1967
1969
1966
1968
1967
1972
1979
1986
1992
1979
1971
1974
1961
1982
1976
1979
1980
1959
1978
1971
1971
1971
1976
1981
1977
1978
1955
1967
1964
1974
1967
1970
1986
1973
1979
1974
1975
1972
1991
1968
1971
1997
2000
1987
1999
1989
1960
1986
1976
1976
1976
1971
1966
1969
1967
1964
1970
1968
1971
1974
1979
1956
1953
1951
1955
1968
1973
1997
1998
1989
1970
1981
1967
1967
1975
1971
1979
1969
1975
1975
1982
1972
1977
1962
1968
1972
1968
1983
1990
1977
1972
1966
1975
1975
1957
1976
1981
1984
1962
1967
1966
1962
1977
1977
1963
1967
1975
1982
1982
1982
1962
1976
1975
1971
1980
1976
1980
1987
1977
1974
1986
1968
1968
1968
1967
1973
1976
1972
1976
1971
1978
1977
1978
1985
1984
1980
1965
1964
1974
1979
1992
1990
1988
1962
1958
1973
1973
1973
1973
1959
1963
1963
1962
1973
1966
1995
1977
1980
1985
1972
1969
1964
1973
1975
1982
1987
1969
1968
1976
1972
1990
1983
1987
1988
1982
1975
1973
1983
1976
1982
1973
1979
1969
1999
1989
2003
1964
1983
1987
1983
1989
1982
1979
1974
1977
1974
1969
1963
1985
1986
1986
1986
1984
1981
1983
1976
1971
1953
1963
1971
1978
1978
1982
1967
1981
1967
1968
1991
1989
1979
1962
1960
1956
1972
1974
1983
1966
1967
1973
1995
2001
1996
1980
1959
1968
1973
1977
1969
1978
1973
1971
1983
1974
1989
1987
1989
1984
1965
1972
1986
1974
1978
1984
1985
1981
1988
1975
1977
1975
1970
1977
1967
1981
1968
1986
1961
1983
1987
1982
1988
1991
1994
1982
1996
1997
1980
1980
1980
1980
1980
1971
1972
1971
1967
1979
1978
1971
1983
1975
1978
1974
1985
1977
1963
1963
1963
1975
1982
1981
1964
1969
1971
1973
1984
1984
1979
1985
1975
1977
1962
1956
2000
1994
1975
1967
1965
1983
1986
1971
1971
1971
1990
1973
1979
1964
1969
1964
1980
1963
1975
1966
1970
1974
1968
1967
1976
1973
1989
1989
1995
1987
1990
1972
1985
1985
1983
1982
1975
1979
1979
1974
1972
1974
1983
1981
1968
1972
1968
1976
1975
1971
1983
1983
1978
1969
1960
1963
1967
1975
1979
1985
1985
1975
1982
1978
1982
1981
1981
1981
1978
1963
1953
1980
1980
1980
1977
1980
1976
1979
1974
1972
1982
1989
1992
1975
1980
1984
1977
1987
1978
1973
1966
1986
1972
1970
1983
1979
1974
1973
1985
1985
1985
1981
1981
1977
1982
1985
1972
1980
1979
1986
1994
1968
1968
1969
1989
1982
1986
1973
1973
1990
1972
1972
1970
1992
1968
1967
1981
1977
1978
1970
1970
1969
1981
1978
1975
1972
1984
1976
1976
1976
1980
1970
1972
1975
1981
1973
1968
1981
1973
1973
1976
1996
1996
1982
1980
1974
1986
1988
1962
1962
1968
1993
1986
1986
1969
1961
1971
1989
1964
1968
1975
1968
1985
2000
1990
2001
1975
1972
1977
1968
1986
1975
1975
1975
1979
1983
1983
1966
1964
1964
1978
1968
1973
1980
1982
1987
1971
1961
1966
1966
1966
1980
1964
1975
1960
1959
1959
1968
1981
1968
1961
1990
1992
1981
1990
1977
1980
1970
1962
1961
1958
1964
1979
1979
1969
1977
1977
1976
1988
1980
1980
1980
1980
1975
1975
1979
1967
1969
1978
1979
1983
1975
1970
1973
1970
1973
1999
1991
1992
1964
1964
1973
1975
1961
1968
1957
1965
1961
1974
1974
1974
1974
1984
1979
1971
1963
1986
1976
1976
1983
1984
1976
1986
1983
1974
1989
1988
1973
1986
1973
1973
1975
1975
1975
1975
1975
1975
1995
1981
1968
1968
1968
1972
1969
1977
1956
1974
1974
1969
1980
1982
1972
1984
1980
1983
1983
1976
1973
1979
1980
1966
1971
1966
1977
1984
1971
1968
1979
1968
1973
1967
1962
1968
1984
1983
1979
1989
1982
1983
1978
1965
1965
1965
1965
1970
1972
1976
1977
1984
1990
1974
2000
1978
1979
1972
1965
1983
1983
1997
1976
1983
1983
1975
1980
1984
1974
1975
1980
1977
1977
1977
1979
1977
1981
1973
1984
1992
1981
1967
1969
1983
1990
1988
1977
1965
1973
1973
1968
1966
1962
1985
1984
1996
1970
1969
1963
1964
1956
1977
1974
1977
1987
1987
1969
1969
1969
1969
1977
1966
1978
1981
1979
1968
1979
1979
1978
1983
1965
1961
1968
1968
1972
1959
1968
1968
1986
1987
1988
1996
1969
1967
1967
1988
1977
1963
1965
1994
1984
1970
1994
1976
1976
1976
1972
1972
1995
1987
1985
1985
1986
1980
1978
1977
1983
1970
1979
1970
1980
1968
1968
1989
1975
1981
1971
1959
1973
1974
1987
1978
1980
1987
1986
1991
1982
1977
1982
1976
1979
1976
1963
1964
1995
1993
1989
1968
1966
1984
1968
2005
1994
1992
1990
1984
1965
1978
1976
1968
1980
1980
1974
1981
1983
1975
1965
1988
1984
1964
1964
1977
1974
1972
1971
1972
1968
1971
1978
1968
1969
1967
1969
1977
1977
1977
1980
1981
1982
1965
1956
1963
1961
1972
1967
1989
1977
1983
1981
1982
1995
1965
1965
1976
1976
1976
1965
1965
1965
1977
1981
1981
1978
1964
1974
1963
1970
1975
1975
1977
1987
1994
1989
1975
1985
1963
1985
1984
1997
1991
1989
1998
1971
1971
1971
1996
1973
1961
1958
1974
1981
1982
1984
1973
1972
1963
1957
1967
1974
1974
1974
1964
1966
1966
1979
1978
1981
1970
1985
1978
1993
1977
1981
1974
1959
1980
1975
1976
1972
1974
1991
1991
1971
1976
1966
1966
1975
1974
1969
1972
1989
2005
1992
1981
1981
1970
1962
1961
1976
1976
1976
1973
1967
1973
1983
1978
1957
1958
1962
1969
1970
1982
1985
1971
1983
1981
1962
1962
1961
1977
1964
1962
1975
1984
1983
1980
1992
1990
1980
1983
1981
1974
1968
1965
1981
1984
1984
1967
1974
1961
1971
1991
1986
1983
1970
1970
1971
1962
1962
1975
1974
1980
1980
1983
1968
1979
1978
1975
1975
1966
1964
1968
1980
1975
1986
1976
1976
1973
1976
1990
1982
1969
1969
1969
1969
1969
1955
1982
1964
1964
1964
1987
1986
1985
1988
1988
1970
1970
1982
1984
1983
1969
1990
1984
1984
1984
1984
1975
1968
1971
1991
1987
1967
1981
1980
1985
1969
1974
1983
1979
1985
2007
1979
1972
1985
1985
1973
1980
1965
1981
1976
1976
1973
1973
1981
1971
1983
1984
1970
1975
1982
1972
1975
1997
1965
1976
1965
1965
1965
1982
1999
1995
1978
1978
1976
1975
1975
1958
1971
1970
1971
1985
1967
1964
1966
1972
1957
1981
1981
1981
1981
1981
1963
1980
1977
1979
1991
1982
1969
1963
1972
1972
1972
1972
1972
1981
1976
1984
1981
1972
1970
1979
1968
1969
1977
1977
2002
1971
1975
1976
2003
1992
1992
1982
1970
1977
1970
1978
1968
1968
1969
1973
1969
1999
1971
1980
1981
1983
1982
1982
1990
1985
1966
1966
1966
1964
1965
1979
1985
1974
1985
1985
1984
1991
1988
1994
1991
1978
1968
1971
1969
1971
1977
1976
1975
1959
1963
1967
1959
1995
1971
1977
1986
1982
1995
1982
1982
1982
1979
1975
1985
1986
1962
1966
1960
1983
1983
1980
1980
1986
1983
1985
1978
1984
1994
1995
1972
1979
1969
1965
1978
1978
1984
1974
1991
1981
1973
1970
1973
1971
1995
1994
1987
1965
1980
1967
1985
1986
1969
1969
1966
1966
1966
1968
1989
1976
1983
1966
1966
1986
1969
1972
1991
1971
1979
1971
1981
1966
1973
1980
1982
1982
1986
1969
1974
1984
1976
1960
1974
1996
1989
1993
1955
1976
1976
1976
1978
1981
1975
1977
1977
1977
1977
1967
1979
1982
1975
1971
1981
1978
1985
1967
1969
1973
1966
1969
1973
1968
1992
1980
1984
1959
1959
1958
1963
1961
1979
1976
1981
1980
1972
1975
1981
1968
1982
1987
1981
1972
1969
1974
1964
1969
1979
1979
1964
1979
1973
1973
1967
1972
1964
1967
1986
1996
1989
1990
1981
1991
1982
1990
1997
2001
1976
1972
1977
1981
1966
1970
1966
1971
1984
1980
1983
1967
1970
1967
1990
1992
1982
1975
1968
1976
1994
1972
1976
1980
1980
1962
1962
1983
1976
1972
1965
1977
1973
1978
1975
1977
1977
1962
1967
1986
1980
1979
1985
1986
1977
1980
1980
1970
1971
1969
1974
1969
1975
1973
1990
1983
1979
1987
1975
1974
1974
1974
1974
1976
1972
1978
1978
1978
1986
1989
1978
1984
1975
1965
1964
1987
1961
1959
1981
1972
2008
2002
1996
1965
1969
1966
1966
1973
1973
1971
1972
1970
1969
1975
1972
1984
1980
1980
1966
1958
1990
1989
1964
1964
1973
1962
1962
1965
1984
1980
1970
1972
1968
1976
1970
1974
1976
1976
1983
1980
1965
1982
1982
1979
1975
1998
1978
1989
1987
1974
1974
1970
1973
1980
1984
1971
1989
1990
1981
1982
1987
1987
1987
1987
1973
1968
1973
1973
1978
1986
1982
1949
1956
1967
1986
1986
1967
1979
1975
1965
1965
1971
1974
1974
1975
1968
1971
1957
1956
1969
1975
1975
1966
1966
1978
1971
1982
1987
1972
1978
1969
1994
1975
1977
1973
1977
1984
1967
1967
1977
1975
1986
1985
1981
1981
1987
1987
1968
1977
1983
1973
1988
1982
1972
1972
1972
1965
1969
1966
1974
1974
1976
1976
1976
1976
1976
1976
1980
1980
1973
1982
1978
1986
1983
1977
1971
1980
1977
1976
1961
1967
1975
1976
1974
1982
1983
1982
1967
1977
1977
1973
1975
1984
1982
1987
1991
1963
1963
1980
1972
1983
1997
1963
1965
1974
1981
1982
1964
1976
1981
1980
1990
1967
1979
1967
1968
1968
1968
1968
1974
1977
1978
1975
1976
1976
1976
1976
1970
1969
1987
1971
1975
1976
1973
1975
1975
1963
1973
1972
1983
1983
1984
1977
1986
1986
1974
1962
1972
1975
1975
1975
1962
1974
1968
1970
1986
1981
1977
1974
1971
1982
1970
1970
1970
1963
1964
1963
1982
1978
1971
1973
1970
1984
1984
1984
1970
1970
1965
1979
1976
1975
1979
1977
1988
1974
1974
1971
1995
1967
1974
1971
1960
1971
1963
1971
1972
1977
1977
1980
1974
1958
1961
1963
1974
1979
1989
1978
1989
1987
1976
1977
1991
1988
1986
1955
1966
1968
1969
1959
1970
1987
1987
1988
1986
1982
1980
1974
1980
1980
1978
1973
1970
1962
1958
1978
1986
1987
1987
1969
1977
1975
1970
1959
1966
1966
1966
1964
1979
1979
1979
1964
1968
1975
1972
1966
1981
1974
1968
1971
1984
1975
1977
1984
1987
1982
1976
1976
1976
2003
1999
1992
1983
1983
1983
1983
1962
1966
1970
1974
1974
1974
1976
1966
1966
1976
1967
1967
1969
1969
1968
1973
1977
1976
1965
1963
1978
1974
1979
1982
1978
1989
1997
1959
1995
1986
1979
1972
1965
1984
1983
1967
1985
1999
1965
1974
1968
1966
1979
1967
1977
1983
1979
1985
1992
1997
1994
1972
1958
1958
1976
1976
1963
1967
1970
1963
1969
1967
1967
1967
1988
1981
1981
1978
1982
1979
1979
1974
1975
1977
1981
1982
1980
1954
1973
1973
1973
1977
1979
1986
1985
1985
1972
1966
1969
1988
1978
1960
1977
1997
1997
1963
1964
1971
1979
1978
1980
1987
1980
1974
1975
1985
1964
1964
1967
1967
1967
1967
1967
1967
1962
1986
1982
1983
1973
1990
1990
1973
1972
1974
1993
1966
1966
1964
1976
1965
1998
1994
1985
1977
1978
1982
1962
1962
1958
1958
1979
1963
1965
1972
1979
1985
1967
1977
1967
1963
1983
1971
1968
1980
1971
1965
1964
1969
1986
1977
1982
1979
1977
1977
1989
1976
1972
1979
1977
1971
1971
1970
1965
1969
1955
1966
1957
1959
1976
1979
1975
1970
1977
1970
1986
1972
1985
1986
1976
1970
1970
1970
1969
1969
1982
1982
1967
1979
1966
1962
1958
1966
1997
2000
1969
1979
1976
1966
1966
1981
1973
1995
2003
1966
1991
1982
1978
1976
1970
1966
1971
1973
1971
1984
1979
1979
1979
1983
1964
1976
1976
1975
1970
1980
1980
1980
1980
1981
1972
1977
1991
1962
1970
1970
1970
1970
1998
1986
1994
1972
1972
1972
1958
1973
1981
1978
1969
1977
1980
1983
1970
1970
1976
1975
1970
1982
1988
1988
1989
1981
1988
1990
1991
1980
1990
1978
1978
1970
1990
1973
1974
1974
1974
1973
1973
1983
1973
1968
1978
1977
1977
1977
1977
1987
1996
1993
1968
1972
1982
1982
1982
1982
1970
1974
1965
1982
1958
1971
1971
1971
1979
1958
1949
1955
1955
1964
1959
1994
1974
1974
1981
1969
1966
1966
1984
1983
1989
1977
1986
1969
1971
1968
1966
1974
1974
1974
1976
1981
1973
1966
1958
1975
1971
1959
1965
1959
1981
1973
1974
1962
1962
1963
1962
1979
1979
1989
1987
1986
1970
1966
1967
1972
1981
1973
1971
1981
1980
1973
1962
1969
1978
1980
1979
1980
1969
1977
1984
1961
1961
1965
1959
1952
1981
1977
1968
1973
1978
1968
1970
1978
1991
1995
1970
1977
1977
1987
1986
1969
1966
1974
1969
1966
1966
1966
1966
1966
1984
1978
1985
1975
1984
1981
1991
1982
1979
1986
1978
1978
1978
1981
1976
1984
1976
1979
1990
1975
1971
1971
1971
1981
1977
1984
2000
1978
1989
1996
1977
1979
1978
1980
1980
1980
1980
1963
1962
1963
1977
1969
1971
1976
1993
1997
1963
1969
1976
1978
1960
1967
1968
1968
1967
1963
1972
1964
1969
1994
1970
1967
1989
1979
1995
1998
1991
1981
1981
1999
1997
1983
1986
1985
1985
1985
1988
1965
1978
1980
1976
1957
1963
1969
1960
1971
1971
1974
1986
1979
1997
1990
1989
1966
1968
1982
1979
1983
1973
1962
1962
1985
1979
1963
1985
1984
1972
2005
1999
1981
1981
1981
1962
1999
1992
1995
1970
1970
1970
1970
1966
1976
1979
1980
1977
1991
1984
1985
1959
1972
1990
1986
1978
1976
1972
1974
1989
1972
1982
1980
1971
1983
1972
1974
1986
1981
1972
1988
1988
1966
1974
1977
1965
1965
1968
1968
1959
1961
1969
1966
1972
1955
1984
1987
1974
1987
1973
1971
1980
1985
1999
2003
1966
1966
1989
1967
1984
1982
1971
1969
1974
1974
1978
1975
1975
1975
1978
1963
1984
1996
1991
1976
1974
1974
1971
1990
1977
1974
1980
1966
1966
1988
1990
1963
1978
1975
1977
1976
1975
1978
1977
1973
1973
1974
1978
1967
1979
1977
1978
1981
1971
1983
1971
1991
1990
1981
1978
1986
1985
1970
1985
1972
1968
1976
1976
1961
1958
1962
1969
1970
1972
1982
1979
1984
1981
1972
1983
1983
1983
1964
1964
1972
1990
1986
1984
1984
1958
1967
1978
1971
1987
1980
1981
1982
1982
1979
1980
1973
1973
1977
1980
1991
1991
1980
1973
1973
1978
1973
1976
1976
1976
1965
1983
1975
1979
1979
1981
1976
1980
1987
1982
1959
1965
1981
1968
1964
1967
1965
1966
1961
1974
1975
1970
1973
1969
1973
2001
1989
1964
1966
1975
1983
1988
1972
1972
1995
1994
1991
1967
1964
1982
1978
1967
2002
2003
1980
1970
1978
1978
1978
1978
1978
1971
1971
1971
1986
1988
1983
1957
1961
1963
1959
1973
1975
1977
1970
1968
1983
1963
1973
1963
1963
1968
1985
1979
1977
1984
1975
1974
1961
1961
1958
1979
1973
1967
1972
1966
1978
1983
1964
1980
1961
1968
1973
1973
1974
1972
1987
1971
1969
1966
1962
1970
1970
1965
1993
1983
1984
1987
1987
1987
1987
1959
1956
1977
1977
1984
2000
2008
1970
1976
1975
1993
1999
1988
1996
1979
1963
1963
1963
1967
1972
1968
1969
1969
1974
1984
1978
1974
1970
1961
1974
1987
1986
1980
1982
1987
1983
1975
1994
1993
1958
1960
1965
1966
1979
1975
1965
1975
1963
1965
1974
1971
1986
1989
1989
1965
1974
1974
1974
1974
1968
1968
1969
1970
1975
1980
1980
1960
1979
1985
1976
1969
1977
1975
1976
1969
1970
1977
1970
1968
1963
1979
1979
1968
1980
1977
1984
1982
1990
1983
1992
1990
1980
1982
1989
1987
1985
1988
1969
1969
1966
1970
1997
1970
1970
1979
1979
1983
1997
1993
1991
1996
1997
1971
1975
1976
1978
1986
1976
1964
1980
1972
1986
1980
1976
1978
1977
1975
1983
1979
1985
1959
1959
1976
1978
1978
1979
1971
1976
1971
1968
1976
1982
1980
1982
1975
1975
1992
2003
1999
1970
1973
1962
1975
1977
1970
1966
1967
1978
1967
1967
1972
1981
1959
1969
1971
1967
1976
1984
1984
1984
1972
1995
1992
1992
1997
1969
1981
1982
1989
1985
1974
1966
1974
1979
1973
1970
1971
1975
1979
1985
1974
1957
1993
1973
1972
1967
1969
1970
1975
1977
1976
1971
1972
1977
1975
1982
1969
1973
1968
1972
1974
1968
1976
1978
1979
1959
1964
1978
1989
1985
1964
1969
1959
1962
1965
1967
1983
1974
1981
1980
1987
1975
1982
1988
1963
1964
1974
1964
1976
1985
1981
1978
1981
1979
1967
1975
1978
1979
1965
1970
1971
1963
1988
1989
1985
1977
1966
1963
1963
1965
1963
1966
1972
1964
1970
1970
1976
1978
1976
1985
1970
1967
1977
1979
1980
1975
1983
1983
1974
1980
1967
1982
1999
1973
1973
1973
1967
1986
1978
1978
1977
1978
1980
1980
1975
1969
1988
1993
1965
1968
1977
1974
1978
1990
1982
1964
1955
1966
1971
1965
1982
1973
1966
1971
1973
1983
2000
1972
1965
1972
1967
1967
1982
1972
1968
1979
1975
1975
1974
1972
1970
1966
1973
1975
1987
1972
1974
1989
1989
1958
1964
1974
1975
1966
1991
1962
1971
1982
1976
1971
1970
1966
1970
1995
1973
1973
1973
1984
1979
1971
1972
1979
1958
1985
1984
1975
1969
1975
1981
1983
1969
2000
1991
1995
1981
1980
1977
1982
1965
1974
1967
1970
1972
1966
1970
1969
1969
1968
1974
1979
1968
1959
1976
1977
1983
1981
1980
1973
1965
1973
1978
1974
1968
1974
1967
1988
1983
1972
1979
1972
1961
1962
1998
1988
1984
1985
1978
1969
1969
1969
1968
1968
1971
1982
1972
1967
1982
1975
1969
1979
1977
1964
1976
1976
1976
1967
1983
1969
1984
1979
1974
1974
1975
1972
1976
1980
1989
1988
1991
1992
1982
1971
1975
1971
1977
1973
1982
1970
1981
1975
1979
1971
1969
1961
1999
1999
1995
1989
1985
1963
1963
1976
1971
1977
1986
1979
1982
1982
1982
1985
1979
1976
1979
1971
1969
1977
1981
1966
1981
1977
1988
1965
1962
1979
1971
1977
1984
1978
1966
1987
1985
1992
1966
1962
1964
1962
1971
1980
1974
1968
1968
1968
1973
1979
1974
1979
1982
1982
1977
1968
1968
1967
1978
1971
1983
1977
1977
1977
1977
1977
1969
1971
1969
1968
1979
1978
1983
1984
1974
1952
1964
1953
1969
1969
1971
1980
1976
1966
1964
1968
1966
1981
1963
1963
1987
1984
1978
1981
1983
1965
1971
1965
1960
1973
1961
1975
1977
1986
1977
1978
1987
1977
1983
1981
1981
1978
1971
1993
1991
1979
1979
1970
1973
1970
1970
1961
1968
1979
1973
1973
1982
1968
1982
1958
1957
1968
1974
1969
1979
1974
1986
1999
1976
1963
1984
1973
1986
1978
1975
1982
1982
1979
1975
1970
1974
1983
1976
1976
1992
1969
1976
1961
1980
1974
1986
1982
1973
1974
1981
1967
1975
1972
1984
1980
1986
1978
1983
1966
1981
1994
1994
1964
1974
1965
1974
1975
1975
1968
1975
1972
1973
1968
1981
1981
1979
1984
1973
1981
1958
1975
1975
1979
1992
1979
1958
1958
1967
1965
1978
1972
1974
1968
1981
1976
1994
1974
1968
1969
1971
1980
1982
1975
1966
1971
1965
1983
1982
1976
1979
1972
1972
1970
1979
1973
1979
1989
1974
1984
1987
1987
1959
1954
1976
1974
1972
1969
1975
1963
1970
1973
1981
1988
1975
1978
1983
1983
1981
1978
1963
1968
1965
1967
1981
1984
1988
1969
1981
1965
1970
1974
1974
1973
1972
1969
1967
1965
1973
1977
1967
1975
1976
1978
1968
1968
1979
1972
1975
1978
1977
1981
1981
1981
1981
1966
1977
1970
1965
1989
1979
1968
1970
1977
1971
1976
1981
1961
1983
1973
1970
1967
1979
1983
1984
1978
1989
1984
1975
1994
1987
1964
1958
1981
1974
1978
1977
1970
1974
1978
1975
1962
1975
1964
1964
1985
1975
1976
1979
1973
1995
1980
1977
1979
1974
1976
1980
1981
1978
1978
1964
1973
1968
1967
1967
1987
1986
1984
1980
1970
1978
1970
1961
1969
1987
1957
1962
1965
1972
1983
1972
1963
1970
1998
1971
1971
1988
1981
1975
1963
1965
1962
1973
1984
1968
1968
1974
1974
1979
1986
1970
1967
1979
1982
1984
1980
1987
1976
1987
1973
1976
1975
1972
1969
1980
1975
1974
1979
1985
1974
1977
1982
1973
1979
1969
1975
1964
1975
1978
1967
1974
1968
1968
1968
1968
1957
1963
1972
1968
1987
1974
1983
1973
1979
1979
1963
1964
1963
1981
1977
1966
1983
1984
1991
1969
1969
1974
1975
1988
1967
1985
1985
1980
1965
1966
1961
1984
1973
1976
1973
1982
1979
1971
1995
1965
1960
1959
1976
1978
1973
1966
1975
1975
1975
1964
1978
1971
1977
1967
1964
1984
1976
1963
1964
1973
1976
1983
1969
1972
1974
1968
1982
1978
1982
1981
1977
1979
1974
1990
1972
1972
1972
1972
1990
1988
1965
1975
1971
1986
1982
1982
1982
1986
1997
1996
1989
1995
1991
1993
1986
1974
1995
1987
1992
1974
1977
1985
1975
1968
1967
1967
1985
1984
1983
1969
1964
1971
1974
1973
1972
1986
1985
1985
1964
1959
1962
1980
1970
1961
1968
1964
1977
1977
1977
1972
1973
1979
1972
1970
1963
1968
1976
1968
1981
1981
1981
1981
1971
1974
1972
1973
1988
1967
1975
1975
1971
1981
1985
1975
1990
1988
1978
1971
1966
1972
1977
1982
1978
1973
1977
1979
1980
1973
1973
1968
1981
1980
1990
1991
1995
1997
1969
1982
1977
1984
1969
1976
1982
1990
1983
1958
1968
1971
1961
1960
1971
1975
1965
1982
1976
1973
1967
1969
1976
1975
1987
1976
1972
1966
1975
1981
1978
1970
1977
1961
1976
1977
1979
1983
1967
1966
1968
1982
1969
1970
1987
1985
1989
1994
1994
1978
1967
1964
1960
1971
1975
1971
1969
1979
1973
1978
1983
1965
1972
1982
1982
1973
1980
1979
1983
1985
1981
1962
1978
1973
1961
1965
1978
1979
1982
1983
1978
1978
1966
1968
1971
1980
1972
1985
1985
1972
1978
1981
1991
1985
1979
1964
1969
1970
1964
1980
1985
1974
1964
1968
1967
1977
1970
1980
1969
1961
1974
1978
1974
1985
1981
1978
1968
1980
1986
1970
1967
1981
1979
1975
1958
1953
1957
1977
1968
1975
1968
1978
1978
1962
1980
1983
1991
1989
1971
1985
1984
1984
1984
1987
1972
1971
1982
1972
1984
1976
1980
1973
1973
1967
1971
1976
1967
1972
1966
1986
1977
1987
1982
1966
1966
1966
1966
1966
1966
1992
1990
1989
1984
1980
1973
1978
1973
1979
1986
1970
1955
1962
1977
1990
1986
1970
1964
1965
1970
1979
1981
1978
1965
1966
1973
1961
1968
1971
1985
1987
1980
1978
1977
1977
1973
1991
1981
1981
1983
1991
1983
1978
1993
1981
1984
1978
1991
1995
1970
1979
1975
1982
1979
1978
1988
1986
1983
1994
1982
1977
1978
1984
1987
1990
1985
1995
1980
1993
1987
1981
1969
1984
1974
1975
1971
1976
1965
1980
1994
1988
1966
1969
1984
1981
1972
1978
1985
1995
1986
1980
1963
1970
1966
1970
1971
1970
1964
1966
1965
1973
1980
1975
1973
1992
1975
1982
1968
1968
1975
1975
1967
1973
1979
1970
1986
1967
1967
1964
1964
2002
1992
2002
1969
1981
1984
1986
1980
1996
1993
1972
1981
1990
1980
1980
1980
1984
1980
1972
1993
1980
1973
1972
1988
1998
1977
1970
1968
1980
1975
1981
1978
1982
1976
1957
1956
1956
1967
1968
1974
1975
1970
1973
1975
1976
1977
1986
1976
1971
1977
1973
1965
1969
1964
1966
1977
1964
1976
2005
1969
1971
1976
1976
1976
1964
1974
1978
1987
1986
1978
1978
1975
1976
1979
1980
1979
1979
1982
1969
1974
1975
1963
1982
1978
1976
1981
1976
1972
1970
1959
1958
1972
1972
1972
1952
1963
1973
1959
1966
1967
1967
1967
1967
1964
1971
1976
1974
1981
1977
1976
1979
1978
1985
1967
1979
1979
1958
1958
1957
1964
1972
1975
1985
1985
1977
1966
1969
1972
1977
1977
1983
1975
1974
1975
1975
2000
1971
1986
1978
1978
1969
1969
1975
1984
1972
1982
1982
1984
1977
1983
1958
1964
1975
1986
1966
1959
1957
1976
1983
1968
1986
1978
1986
1977
1980
1979
1983
1979
1984
1974
1962
1966
1965
1965
1965
1981
1970
1973
1961
1965
1973
1967
1977
1977
1970
1962
1968
1981
1975
1981
1978
1971
1976
1973
1983
1978
1983
1977
1972
1986
1980
1969
1987
1977
1977
1977
1973
1967
1976
1973
1968
1964
1974
1977
1976
1962
1957
1968
1968
1973
1982
1972
1970
1970
1974
1976
1978
1996
1964
1971
1984
1978
1977
1977
1968
1968
1987
1981
1985
1986
1981
1982
1972
1974
1964
1966
1966
1972
1982
1992
1984
1989
1985
1983
1983
1973
1982
1991
1983
1988
1977
1968
1978
1980
1963
1974
1971
1976
1978
1967
1978
1962
1961
1990
1977
1993
1987
1987
1993
1983
1975
1980
1964
1982
1982
1978
1977
1958
1987
1984
1987
1960
1962
1974
1965
1967
1984
1985
1983
1972
1971
1971
1978
1977
1977
1977
1983
1991
1993
1991
1961
1973
1970
1971
1989
1983
1980
1980
1976
1987
1984
1971
1966
1974
1975
1983
1974
1967
1970
1973
1989
1994
1978
1985
1967
1967
1967
1977
1977
1992
1992
1992
1975
1988
1994
1990
1974
1964
1970
1963
1991
1978
1989
1972
1973
1969
1977
1987
1972
1982
1968
1963
1979
1972
1984
1955
1983
1976
1973
1977
1973
1985
1988
1981
1973
1982
1972
1987
1967
1972
1972
1967
1989
1978
1974
1982
1975
1995
1967
1966
1967
1996
1980
1975
1980
1966
1973
1970
1974
1979
1973
1977
1972
1969
1971
1973
1984
1980
1974
1977
1988
1973
1973
1973
1973
1973
1971
1973
1982
1994
1990
1970
1979
1977
1976
1980
1960
1960
1981
1978
1973
1981
1964
1959
1971
1972
1972
1962
1968
1970
1966
1995
1981
1968
1971
1974
1975
1971
1979
1980
1966
1966
1967
1992
1969
1972
1969
1995
1977
1974
1972
1972
1970
1963
1968
1969
1973
1967
1983
1981
1971
1962
1959
1960
1964
1967
1968
1985
1980
1976
1981
1977
1962
1971
1971
1967
1979
1974
1962
1968
1968
1971
1958
1985
1991
1969
1973
1972
1966
1965
1965
1969
1981
1984
1990
1986
1986
1975
1977
1981
2004
1975
1970
1969
1968
1968
1975
1976
1973
1970
1970
1983
1964
1976
1973
1973
1972
1979
1979
1981
1971
1973
1973
1981
1993
1984
1971
1967
1961
1966
1965
1975
1967
1970
1970
1974
1970
1978
1976
1979
1965
1967
1964
1968
1977
1989
1986
1997
1977
1978
1972
1968
1981
1978
1988
1970
1967
1979
1977
1976
1981
1983
1975
1962
1967
1975
1974
1960
1957
1969
1969
1981
1979
1981
1992
1979
1984
1993
1972
1959
1957
1958
1961
1975
1971
1975
1986
1980
1975
1980
1972
1961
1968
1974
1971
1967
1986
1971
1959
1958
1976
1969
1982
1968
1973
1968
1966
1989
1991
1985
1978
1974
1984
1967
1973
1965
1964
1969
1966
1978
1968
1980
1974
1966
1980
1986
1966
1974
1966
1967
1966
1980
1969
1991
1989
1984
1965
1964
1974
1965
1979
1986
1987
1984
1977
1975
1975
1990
1975
1982
1976
1969
1976
1979
1979
1975
1983
1975
1983
1974
1985
1976
1984
1967
1978
1987
1978
1994
1983
1969
1969
1964
1964
1974
1964
1959
1970
1962
1970
1975
1967
1989
1990
1975
1974
1981
1981
1981
1966
1972
1975
1975
1981
1981
1984
1976
1977
1981
1974
1981
1990
1988
1967
1975
1981
1971
1975
1977
1972
1967
1962
1963
1966
1965
1976
1978
1974
1971
1988
1972
1984
1982
1971
1968
1966
1965
1965
1976
1996
1992
1992
1987
1967
1974
1972
1965
1978
1983
1968
1964
1975
1975
1977
1973
1982
1973
1976
1974
1971
1973
1973
1983
1979
1988
1961
1958
1968
1968
1989
1960
1968
1973
1978
1966
1976
1970
1975
1969
1980
1973
1971
1970
1979
1988
1989
1968
1968
1968
1969
1978
1987
1992
1963
1967
1967
1967
1971
1974
1981
1973
1969
1976
1976
1985
1965
1969
1985
1996
1986
1998
1981
1978
1975
1970
1963
1976
1977
1979
1979
1990
1990
1969
1973
1995
1988
1996
1987
1980
1976
1959
1972
1969
1968
1981
1972
1983
1977
1984
1993
1979
1973
1970
1957
1957
1966
1979
1964
1968
1960
1982
1972
1966
1966
1966
1966
1977
1972
1982
1970
1971
1966
1975
1969
1966
1981
1974
1986
1959
1960
1975
1978
1982
1983
1982
1954
1966
1974
1977
1965
1969
1989
1998
1993
1978
1971
1969
1974
1983
1982
1982
1968
1968
1974
1988
1980
1978
1962
1993
1993
1993
1967
1973
1969
1968
1982
1983
1990
1987
1974
1966
1963
1971
1969
1968
1977
1972
1978
1965
1971
1989
1993
1995
1986
1986
1977
1961
1966
1965
1970
1967
1975
1969
1980
1984
1984
1984
1963
1978
1972
1985
1975
1980
1972
1962
1959
1983
1974
1969
1996
1966
1968
1980
1962
1973
1983
1982
1975
1966
1992
1981
1974
1976
1989
1982
1975
1988
1987
1993
1985
1993
1961
1952
1973
1987
1987
1980
1996
1987
1969
1975
1986
1973
1993
1990
1977
1958
1987
1979
1976
1978
1978
1984
1974
1975
1981
1982
1973
1974
1972
2001
1977
1976
1982
1980
1985
1961
1966
1956
1973
1989
1962
1966
1965
1966
1973
1977
1966
1971
1984
1985
1966
1977
1968
1972
1965
1979
1970
1978
1956
1970
1968
1996
1989
1996
1974
1986
1999
1995
1977
1984
1979
1981
1974
1967
1988
1969
1975
1976
1977
1976
1969
1970
1985
1977
1976
1963
1959
1986
1986
1971
1977
1977
1988
1985
1961
1979
1975
1972
1981
1982
1982
1972
1982
1965
1979
1985
1983
1985
1989
1992
1989
1971
1971
1976
1985
1984
1984
1961
1963
1969
1964
1972
1974
1969
1963
1965
1975
1972
1970
1967
1978
1984
1973
1990
1982
1971
1970
1986
1985
1979
1967
1965
1973
1973
1990
1985
1991
1974
1978
1969
1981
1978
1960
1966
1960
1980
1979
1954
1969
1961
1982
1973
1972
1965
1975
1991
1997
1987
1979
1969
1971
1960
1958
1974
1978
1979
1970
1975
1974
1989
1978
1977
1978
1973
1969
1972
1978
1981
1963
1967
1964
1959
1963
1972
1981
1974
1974
1974
1964
1964
1982
1981
1972
1981
1962
1966
1963
1980
1989
1989
1974
1993
1968
1983
1976
1985
1980
1975
1973
1976
1969
1969
1975
1978
1985
1983
1980
1978
1978
1965
1974
1969
1964
1967
1973
1960
1969
1967
1974
1972
1976
1976
1976
1976
1977
1979
1969
1970
1961
1975
1970
1972
1974
1969
1974
1973
1972
1966
1975
1967
1970
1969
1959
1977
1974
1980
1982
1980
1978
1981
1975
1977
1975
1973
1975
1973
1984
1993
1995
1971
1971
1971
1978
1975
1974
1972
1969
1973
1971
1959
1973
1973
1985
1973
1970
1959
1957
1961
1969
1961
1974
1971
1979
1970
1970
1990
1977
1971
1971
1971
1962
1960
1964
1966
1966
1963
1969
1973
1989
1982
1977
1967
1964
1969
1966
1964
1966
1979
1976
1976
1967
1971
1986
1990
1985
1985
1985
1976
1977
1977
1973
1977
1984
1979
1971
1973
1973
1974
1974
1969
1976
1965
1961
1996
2009
1967
1963
1977
1983
1975
1973
1971
1984
1976
1982
1986
1975
1973
1992
1984
1977
1972
1983
1972
1975
1971
1964
1964
1965
1977
1979
1978
1970
1990
1991
1988
1964
1970
1984
1982
1967
1978
1975
1991
1978
1962
1968
1960
1969
1960
1967
1962
1975
1970
1998
1978
1973
1976
1978
1973
1970
1975
1975
1979
1967
1972
1977
1981
1976
1968
1970
1973
1968
1960
1980
1986
1983
1991
1967
1968
1971
1974
1969
1980
1977
1998
1996
1972
1976
1974
1978
1977
1966
1976
1981
1977
1985
1981
1980
1973
1953
1964
1957
1975
1985
1972
1976
1976
1992
1979
1981
1981
1978
1972
1978
1976
1978
1975
1977
1972
1977
1994
1989
1974
1978
1969
1968
1972
1976
1978
1980
1969
1966
1965
1976
1984
1984
1986
1969
1973
1974
1970
1988
1973
1987
1986
1976
1981
1980
1979
1974
1971
1986
1973
1982
1975
1975
1977
1980
1980
1980
1970
1976
1979
1964
1960
1965
1989
1982
1983
1988
1987
1980
1964
1973
1977
1963
1976
1970
1972
1970
1965
1963
1962
1976
1968
1971
1973
1979
1975
1966
1966
1974
1963
1975
1986
1993
1961
1966
1963
1961
1964
1978
1979
1967
1975
1981
1973
1988
1980
1989
1975
1978
1979
1979
1984
1986
1981
1978
1973
1976
1976
1970
1970
1971
1966
1982
1971
1975
1969
1979
1995
1973
1976
1979
1970
1972
1985
1977
1970
1989
1983
1972
1980
1975
1970
1967
1961
1972
1976
1976
1987
1962
1971
1975
1967
1971
1965
1983
1989
1975
1981
1983
1971
1975
1977
1968
1959
1977
1976
1976
1976
1966
1965
1970
1970
1970
1984
1988
1969
1969
1970
1962
1972
1976
1984
1974
1976
1980
1962
1962
1962
1978
1961
1982
1984
1968
1971
1977
1972
1968
1975
1968
1966
1981
1984
1958
1969
1972
1975
1975
1976
1977
1980
1964
1979
1962
1978
1974
2002
2002
1967
1983
1972
1975
1985
1974
1972
1975
1976
1970
1974
1970
1982
1988
1993
1966
1963
1970
1965
1971
1971
1974
1966
1973
1984
1982
1989
1978
1969
1983
1991
1974
1982
1981
1993
1985
1961
1960
1962
1993
1988
1974
1983
1985
1974
1974
1992
1971
1968
1965
1968
1977
1974
1968
1970
1966
1977
1976
1980
1966
1971
1976
1976
1964
1970
1976
1973
1982
1982
1985
1977
1963
1963
1980
1971
1976
1962
1965
1970
1972
1968
1981
1989
1994
1990
1988
1989
1977
1982
1984
1974
1975
1979
1979
1976
1974
1979
1968
1966
1973
1975
1960
1972
1984
1987
1973
1988
1981
1987
1985
1980
1975
1982
1981
1984
1987
1982
1990
1980
1983
1967
1980
1979
1979
1979
1986
1963
1971
1968
1969
1973
1975
1965
1969
1976
1976
1975
1967
1971
1967
1960
1969
1972
1963
1970
1978
1964
1971
1979
1979
1975
1975
1987
1967
1967
1978
1969
1967
1970
1962
1983
1993
1984
1985
1970
1959
1967
1964
1971
1979
1969
1970
1969
1978
1971
1996
1993
1993
1982
1976
1984
1984
1965
1977
1964
1982
1972
1968
1968
1983
1976
1975
1977
1983
1983
1971
1980
1980
1980
1963
1960
1975
1976
1977
1975
1975
1974
1971
1974
1953
1956
1959
1977
1971
1975
1971
1971
1973
1979
1987
1977
1977
1984
1988
1988
1983
1972
1966
1962
1958
1963
1981
1973
1970
1972
1970
1970
1970
1964
1980
1978
1973
1972
1983
1991
1978
1967
1975
1965
1971
1977
1982
1976
1968
1980
1985
1994
1972
1972
1971
1971
1976
1971
1974
1972
1965
1978
1977
1981
1978
1964
1964
1962
1966
1964
1996
1992
1981
1982
1971
1975
1968
1973
1970
1979
1979
1991
1985
1977
1957
1967
1968
1979
1972
1970
1981
1983
1987
1990
1984
1967
1978
1968
1978
1972
1983
1971
1987
1971
1964
1962
1958
1959
1968
1964
1965
1964
1963
1966
1981
1973
1972
1968
1984
1984
1975
1972
1971
1970
1980
1984
1976
1979
1975
1991
1989
1972
1984
1982
1979
1973
1979
1975
1975
1974
1974
1975
1975
1968
1981
1981
1978
1988
1967
1982
1977
1983
1991
1963
1956
1969
1980
1987
1986
1985
1986
1963
1985
1985
1977
1977
1962
1975
1974
1968
1983
1981
1983
1972
1987
1976
1978
1989
1987
1980
1986
1978
1968
1961
1969
1992
1979
1968
1985
1987
1986
1957
1956
1966
1967
1975
1986
1986
1986
1986
1986
1986
1986
1974
1970
1970
1982
1959
1980
1979
1976
1961
1969
1965
1964
1968
1964
1984
1980
1992
1976
1976
1976
1986
1986
1986
1973
1966
1975
1973
1980
1982
1982
1983
1990
1987
1983
1975
1975
1994
1994
1985
1983
1967
1989
1984
1986
1987
1965
1981
1975
1989
1974
1974
1974
1969
1977
1976
1987
1993
1988
1977
1974
1977
1982
1977
1975
1965
1972
1964
1966
1979
1976
1967
1977
1967
1980
1968
1960
1961
1977
1976
1973
1968
1978
1963
1974
1968
1972
1968
1962
1964
1954
1962
1982
1977
1980
1982
1989
1979
1988
1974
1981
1967
1968
1970
1980
1976
1976
1972
1967
1970
1970
1970
1970
1972
1971
1971
1979
1974
1964
1970
1972
1981
1978
1976
1971
1982
1976
1982
1960
1958
1978
1968
1980
1979
1971
1982
1967
1977
1972
1972
1976
1973
1966
1984
1981
1977
1981
1973
1964
1978
1988
1974
1981
1976
1978
1979
1982
1977
1980
1980
1968
1968
1985
1967
1969
1962
1960
1959
1972
1980
1985
1984
1983
1983
1968
1967
1979
1974
1967
1984
1984
1978
1981
1977
1985
1983
1967
1993
1963
1972
1975
1984
1975
1959
1963
1970
1984
1963
1976
1985
1985
1954
1969
1965
1990
1985
1980
1968
1984
1978
1979
1959
1959
1978
1977
1967
1963
1965
1964
1970
1987
1987
1987
1987
1987
1979
1988
1985
1984
1965
1976
1983
1981
1974
1984
1972
1972
1972
1962
1972
1976
1970
1977
1962
1968
1971
1973
1976
1971
1964
1977
1974
1983
1989
1990
1981
1985
1985
1982
1977
1972
1987
1988
1971
1995
2000
1995
1991
1976
2001
1991
1996
1995
1966
1966
1970
1969
1973
1981
1981
1969
1965
1979
1971
1977
1969
1976
1973
1978
1986
1974
1973
1983
1982
1983
1987
1987
1990
1990
1970
1982
1974
1987
1961
1990
2000
1980
1977
1966
1971
1974
1966
1966
1999
1999
1983
1989
1976
1976
1976
1967
1967
1975
1970
1978
1991
1985
1976
1970
1973
1980
1979
1966
1967
1967
1985
1980
1988
1966
1971
1972
1976
1987
1981
1982
1978
1978
1983
1979
1972
1978
1972
1972
1984
1984
1984
1982
1977
1974
1977
1956
1961
1963
1963
1974
1983
1993
2004
1987
1961
1961
1984
1984
1974
1982
1997
1964
1973
1987
1977
1983
1983
1970
1978
1982
1975
1977
1968
1970
1971
1978
1993
1982
1974
1969
1973
1968
1980
1984
1986
1980
1975
1975
1975
1975
1982
1978
1970
1977
1969
1965
1965
1968
1987
1980
1981
1969
1966
1981
1998
1963
1968
1987
1976
1979
1970
1985
1974
1991
1973
1974
1967
1971
1965
1976
1977
1981
1983
1986
1978
1967
1969
1968
1972
1969
1979
1972
1983
1965
1978
1981
1981
1972
1971
1962
1982
1968
1967
1966
1965
1955
1969
1965
1966
1969
1977
1974
1986
1978
1967
1977
1993
1959
1966
1959
1973
1971
1970
1978
1983
1972
1972
1980
1985
1985
1985
1959
1959
1977
1989
1988
1977
1973
1979
1975
1976
1974
1966
1974
1966
1979
1979
1979
1970
1983
1979
1978
1978
1978
1978
1978
1975
1977
1976
1971
1971
1979
1977
1965
1965
1972
1977
1970
1976
1968
1968
1983
1988
1990
1981
1972
1972
1974
1974
1978
1972
1975
1976
1994
1962
1979
1974
1984
1982
1984
1977
1987
1983
1982
1976
1977
1976
1976
1985
1982
1979
1978
1963
1960
1963
1960
1970
1969
1969
1969
1969
1969
1956
1968
1966
1973
1972
1969
1968
1980
1980
1984
1977
1978
1978
1982
1990
1981
1973
1973
1975
1978
1974
1970
1968
1968
1961
1961
1972
1981
1975
1964
1985
1990
1979
1968
1968
1968
1968
1968
1971
1987
1967
1967
1967
1968
1970
1968
1976
1985
1983
1974
1974
1976
1991
1986
1963
1962
1966
1957
1984
1988
1987
1981
1962
1959
1982
1980
1978
1975
1977
1972
1977
1975
1966
1965
1964
1960
1982
1970
1967
1968
1971
1984
1987
1992
1971
1974
1986
1973
1972
1988
1991
1974
1978
1978
1965
1979
1966
1977
1993
1989
1997
1974
1969
1981
1971
1983
1975
1965
1973
1973
1975
1964
1986
1974
1979
1982
1981
1988
1993
1981
1980
1969
1966
1962
1964
1962
1967
1966
1966
1969
1982
1982
1969
1977
1980
1973
1976
1972
1969
1966
1973
1967
1976
1975
1983
1971
1975
1982
1974
1979
1970
1981
1970
1970
1970
1980
1977
1983
1976
1964
1974
1961
1971
1962
1963
1963
1966
1966
1970
1974
1975
1970
1972
1969
1972
1973
1974
1967
1974
1976
1969
1976
1978
1989
1966
1965
1975
1972
1975
1967
1967
1976
1970
1981
1971
1972
1975
1967
1992
1995
1991
1985
1963
1975
1970
1978
1968
1971
1975
1965
1998
1971
1979
1962
1984
1971
1974
1978
1995
1990
1992
1987
1966
1971
1991
1971
1971
1973
1977
1975
1985
1989
1981
1979
1968
1966
1969
1979
1967
1972
1963
1980
1980
1980
1980
1995
1992
1999
1988
1975
1983
1984
1982
1974
1967
1975
1994
1994
1978
1968
1979
1968
1972
1975
1956
1982
1987
1980
1987
1976
1974
1981
1977
1977
1977
1976
1961
1989
1987
1980
1978
1962
1956
1964
1984
1981
1981
1981
1980
1973
1986
1991
1980
1970
1971
1984
1962
1961
1978
1985
1981
1979
1969
1970
1960
1974
1984
1974
1970
1965
1972
1978
1987
1975
1973
1979
1978
1985
1982
1986
1981
1970
1967
1977
1968
1972
1994
1975
1991
1967
1967
1977
1961
1969
1955
1965
1964
1964
1964
1971
1981
1989
1992
1974
1982
1971
1974
1987
1981
1982
1971
1984
1966
1965
1970
1970
1975
1978
1970
1999
1992
1986
1985
1980
1980
1971
1961
1991
1985
1994
1971
1967
1972
1974
1974
1964
1966
1967
1974
1959
1972
1996
1978
1981
1975
1985
1970
1965
1973
1984
1982
1980
1975
1971
1989
1969
1981
1980
1961
1978
1988
1978
1980
1992
1962
1971
1987
1984
1982
1978
1989
1962
1968
1985
1987
1974
1985
1979
1988
1975
1989
1973
1976
1967
1976
1967
1973
1967
1968
1976
1966
1963
1984
1988
1976
1985
1972
1964
1971
1964
1992
1978
1971
1970
1975
1971
1965
1971
1975
1962
1963
1977
1977
1966
1973
1975
1971
1972
1964
1974
1979
1981
1986
1986
1986
1970
1979
1979
1991
1982
1978
1964
1968
1967
1962
1955
1964
1976
1964
1967
1981
1969
1977
1973
1966
1982
1989
1977
1965
1978
1965
1974
1980
1974
1981
1989
1982
1975
1972
1981
1979
1979
1979
1961
1964
1983
1964
1964
1966
1965
1980
1970
1967
1978
1966
1978
1971
1966
1970
1972
1969
1990
1976
1969
1964
1970
1973
1972
1977
1976
1973
1981
1982
1986
1973
1975
1977
1962
1967
1968
1992
1979
1983
1968
1970
1966
1966
1976
1972
1976
1986
1971
1990
1991
1982
1983
1983
1981
1987
1971
1971
1971
1987
1975
1980
1988
1982
1982
1998
1999
2000
1978
1971
1974
1975
1972
1968
1968
1968
1978
1982
1977
1981
1969
1977
1970
1974
1971
1975
1971
1977
1973
1987
1973
1984
1988
1988
1988
1975
1979
1972
1979
1970
1976
1973
1971
1978
1984
1984
1983
1986
1975
1974
1969
1974
1978
1978
1984
1972
1997
1965
1972
1972
1976
1976
1967
1966
1972
1982
1964
1956
1961
1967
1966
1980
1976
1989
1974
1975
1969
1985
1971
1962
1970
1987
1987
1979
1982
1965
1974
1967
1975
1978
1975
1968
1981
1980
1980
1999
1991
1969
1985
1983
1983
1982
1979
1967
1967
1972
1962
1975
1964
1969
1989
1999
1993
1988
1960
1964
1958
1988
1980
1984
1991
1990
1976
1986
1968
1968
1968
1963
1974
1977
1987
1975
1970
1952
1962
1983
1970
1979
1976
1976
1976
1976
1978
1975
1968
1968
1965
1964
1972
1967
1979
1966
1967
1972
1976
1971
1976
1973
1975
1972
1969
1974
1981
1973
1987
1992
1960
1961
1983
1978
1971
1976
1988
1975
1972
1968
1970
1977
1972
1979
1986
1979
1986
1986
1968
1968
1968
1982
1988
1976
1991
1975
1976
1976
1975
1972
1971
1974
1974
1959
1962
1961
1973
1979
1977
1971
1985
1981
1974
1959
1969
1996
1974
1986
1975
1990
1972
1962
1969
1961
1980
1973
1966
1972
1972
1976
1969
1960
1975
1979
1969
1977
1968
1962
1970
1974
1966
1964
1962
1963
1975
1975
1978
1973
1975
1984
1979
1975
1984
1988
1975
1964
1965
1966
1989
1987
1971
1984
1981
1987
1972
1969
1997
1963
1963
1963
1979
1971
1976
1985
1996
1975
1955
1962
1964
1980
1979
1971
1971
1963
1968
1965
1974
1973
1967
1962
1968
1958
1980
1989
1981
1988
1969
1975
1960
1972
1981
1974
1975
1979
1973
1972
1972
1974
1967
1978
1970
1961
1989
1977
1981
1981
1979
1980
1985
1973
1973
1962
1964
1976
1982
1988
1991
1987
1977
1968
1968
1984
1983
1980
1975
1984
1968
1956
1966
1967
1968
1964
1965
1962
1972
1972
2000
1963
1989
1986
1977
1989
1976
1968
1971
1986
1979
1988
1981
1983
1977
1973
1973
1964
1966
1967
1976
1980
1967
1975
1968
1963
1986
1988
1985
1962
1970
1965
1968
1986
1974
1976
1968
1973
1989
1985
1990
1976
1960
1972
1962
1960
1974
1965
1971
1974
1979
1979
1973
1973
1973
1966
1969
1990
1999
1984
1980
1981
1990
1996
1994
1966
1969
1969
1971
1986
1975
1984
1982
1973
1973
1991
1983
1966
1978
1971
1968
1980
1999
1988
1997
1975
1975
1981
1973
1966
1974
1976
1968
1967
1975
1966
1968
1982
1976
1971
1984
1972
1970
1973
1968
1972
1979
1979
1970
1971
1973
1972
1982
1970
1980
1975
1980
1987
1977
1969
1989
1984
1974
1980
1981
1975
1976
1968
1979
1980
1980
1980
1976
1996
2000
1987
1984
1984
1982
1990
1984
1961
1965
1969
1972
1971
1953
1987
1982
1971
1971
1985
1981
1969
1979
1970
1957
1960
1983
1979
1965
1966
1976
1973
1968
1970
1977
1971
1979
1972
1993
1992
1987
1965
1974
1966
1972
1991
1980
1980
1980
1987
1987
1987
1987
1987
1974
1965
1964
1991
1989
1988
1970
1967
1966
1970
1979
1960
1960
1975
1973
1976
1977
1978
1978
1978
1978
1978
1971
1978
1976
1968
1986
1975
1965
1965
1983
1982
1983
1983
1970
1967
1972
1974
1968
1969
1982
1977
1960
1960
1979
1983
1993
1991
1977
1984
1988
1982
1988
1989
1966
1974
1975
1975
1977
1986
1970
1977
1966
1957
1961
1963
1974
1974
1971
1985
1963
1969
1972
1972
1969
1977
1977
1982
1969
1960
1979
1967
1963
1974
1969
1970
1971
1969
1961
1976
1972
1978
1988
1969
1974
1985
1965
1977
1965
1965
1975
1955
1961
1979
1974
1974
1962
1969
1993
2001
1958
1974
1974
1991
1974
1972
1974
1981
1986
1969
1967
1980
1962
1976
1969
1976
1985
1972
1986
1984
1986
1971
1984
1988
1988
1984
1976
1982
1981
1967
1977
1979
1977
1977
1974
1974
1984
1967
1967
1976
1963
1981
1971
1971
1978
1986
1988
1986
1980
1979
1984
1980
1980
1981
1974
1990
1978
1978
1978
1970
1983
1977
1979
1988
1985
1956
1973
1971
1973
1976
1978
1972
1976
1976
1981
1976
1969
1978
1982
1964
1969
1968
1968
1976
1976
1966
1961
1979
1973
1985
1980
1971
1967
1973
1975
1966
1976
1965
1986
1985
1975
1983
1984
1992
1973
1962
1960
1960
1979
1964
1981
1978
1961
1960
1971
1976
1968
1962
1964
1979
1975
1968
1980
1982
1988
1977
1959
1963
1967
1970
1961
1964
1971
1968
1963
1966
1975
1983
1970
1964
1964
1973
1977
1958
1982
1998
1967
1968
1974
1969
1981
1967
1970
1976
1978
1990
1971
1973
1972
1970
1984
1979
1974
1973
1965
1970
1958
1963
1974
1982
1986
1981
1979
1972
1967
1967
1967
1974
1979
1967
1964
1964
1977
1968
1968
1969
1988
1988
1984
1990
1989
1976
1982
1977
1985
1983
1982
1979
1964
1956
1979
1976
1985
1966
1986
1983
1989
1959
1965
1971
1977
1972
1979
1971
1978
1984
1982
1977
1971
1971
1959
1966
1985
1981
1982
1982
1976
1963
1964
1978
1974
1984
1989
1987
1983
1973
1975
1975
1969
1969
1969
1961
1962
1957
1966
1954
1972
1971
1963
1966
1982
1982
1995
1988
1998
1991
1974
1960
1969
1968
1966
1987
1979
1969
1969
1966
1968
1973
1984
1992
1989
1984
1983
1972
1962
1968
1969
1971
1964
1978
1982
1986
1965
1978
1979
1986
1956
1960
1963
1973
1986
1988
1968
1967
1967
1965
1972
1977
1988
1987
1979
2002
1986
1991
1987
1967
1975
1964
1973
1967
1967
1988
1983
1982
1982
1983
1970
1972
1967
1992
1990
1977
1971
1974
1983
1978
1976
1981
1971
1975
1979
1967
1965
1969
1980
1971
2008
1967
1970
1967
1979
1971
1977
1965
1960
1987
1973
1989
1983
1975
1975
1980
1973
1977
1962
1979
1967
1979
1981
1974
1984
1988
1968
1973
1970
1961
1973
1968
1965
1990
1978
1986
1985
1975
1975
1957
1963
1959
1963
1975
1974
1962
1980
1983
1955
1981
1969
1984
1987
1991
1975
1981
1985
1981
1978
1991
1977
1980
1982
1970
1988
1985
1966
1981
1981
1960
1960
1957
1957
1965
1967
1956
1975
1971
1986
1980
1982
1971
1971
1971
1971
1983
1994
1986
1985
1982
1981
1976
1973
1962
1985
1977
1970
1968
1973
1969
1966
1955
1973
1975
1970
1976
1959
1981
1972
1967
1983
1986
1977
1969
1983
1989
1977
1980
1975
1980
1981
1983
1970
1960
1978
1960
1989
1960
1961
1972
1972
1973
1985
1975
1969
1976
1964
1977
1965
1983
1995
1995
1994
1980
1982
1990
1974
1985
1984
1977
1979
1969
1971
1971
1979
1989
1975
1972
1974
1984
1987
1981
1985
1966
1956
1957
1979
1974
1965
1978
1980
1971
1980
1982
1975
1975
1973
1972
1973
1972
1973
1974
1981
1979
1971
1979
1972
1975
1977
1970
1964
1978
1973
1963
1973
1971
1966
1979
1979
1979
1984
1976
1983
1979
1974
1990
1988
1984
1981
1971
1988
1967
1961
1967
1957
1971
1990
1985
1992
1975
1978
1989
1985
1972
1977
1979
1971
1972
1976
1971
1974
1978
1986
1985
1995
1991
1976
1976
1984
1980
1981
1990
1988
1983
1959
1974
1971
1968
1974
1974
1971
1974
1973
1966
1976
1966
1963
1966
1977
1968
1974
1968
1972
1979
1982
1977
1970
1968
1981
1964
1988
1983
1975
1981
1976
1966
1980
1994
1979
1996
1985
1975
1975
1977
1975
1976
1983
1974
1972
1972
1972
1972
1972
1971
1985
1982
1983
1979
1967
1976
1979
1970
1993
1993
1993
1975
1975
1980
1969
1969
1966
1977
1971
1970
1967
1980
1982
1979
1970
1974
1996
1995
1990
1997
2000
1979
1959
1975
1981
1970
1970
1970
1970
1983
1987
1975
1985
1975
1971
1984
1968
1980
1982
1981
1981
1961
1963
1979
1967
1983
1972
1978
1971
1965
1971
1975
1975
1978
1979
1968
1966
1973
1961
1974
1974
1972
1973
1974
1961
1959
1970
1970
1983
1982
1965
1968
1966
1972
1962
1978
1978
1978
1981
1980
1971
1977
1987
1984
1987
1977
1986
1989
1991
1979
1983
1968
1965
1975
1984
1975
1976
1977
1974
1968
1973
1973
1963
1985
1981
1979
1985
1968
1964
1968
1965
1967
1973
1967
1972
1977
1983
1960
1975
1986
1986
1971
1970
1977
1980
1971
1974
1978
1960
1958
1959
1970
1974
1973
1962
1962
1962
1976
1966
1975
1973
1960
1981
1993
1970
1969
1966
1979
1978
1976
1973
1982
1974
1972
1982
1978
1987
1984
1994
1978
1971
1968
1977
1972
1977
1974
1978
1982
1956
1969
1967
1967
1980
1974
1974
1995
1988
1980
1986
1967
1976
1989
1979
1970
1970
1986
1986
1988
1982
1991
1985
1974
1982
1982
1985
1985
1968
1960
1973
1983
1979
1969
1979
1984
1980
1967
1975
1979
1968
1980
1987
1987
1987
1987
1969
1965
1967
1966
1973
1973
1969
1974
1980
1985
1964
1968
1985
1968
1978
1967
1967
1976
1960
1965
1968
1980
1979
1960
1957
1973
1966
1968
1976
1973
1987
1972
1970
1965
1968
1968
1968
1973
1969
1968
1962
1978
1975
1967
1962
1984
1989
1987
1994
1981
1976
1975
1972
1973
1968
1957
1963
1983
1986
1980
1982
1970
1974
1970
1967
1966
1966
1978
1981
1982
1979
1989
1972
1969
1969
1969
1969
1966
1970
1966
1972
1983
1972
1972
1973
1964
1973
1983
1985
1977
1954
1959
1970
1967
1953
1971
1978
1976
1976
1983
1983
1969
1994
1994
1979
1964
1970
1970
1967
1978
1972
1975
1982
1989
1959
1966
1986
1984
1985
1977
1990
1968
1964
1970
1966
1967
1970
1967
1967
1967
1967
1989
1991
1970
1988
1984
1988
1979
1978
1980
1970
1984
1975
1981
1988
1973
1960
1978
1962
1962
1965
1975
1969
1978
1974
1984
1982
1999
1976
1973
1976
1973
1973
1975
1975
1965
1963
1979
1973
1982
1983
1974
1990
1990
1978
1982
1975
1973
1963
1976
1976
1981
1980
1980
1980
1980
1980
1980
1985
1988
1969
1969
1989
1985
1987
1990
1976
1983
1979
1977
1991
1980
1981
1980
1978
1986
1973
1960
1969
1971
1968
1976
1985
1985
1982
1967
1971
1975
1961
1957
1963
1971
1965
1978
1973
1969
1973
1976
1986
1986
1976
1978
1975
1968
1976
1976
1986
1982
1975
1975
1975
1978
1977
1980
1977
1977
1982
1989
1976
1984
1983
1996
1998
1977
1976
1975
1979
1978
1984
1980
1974
1977
1970
1976
1984
1985
1972
1974
1974
1961
1988
1980
1970
1978
1982
1970
1982
1983
1981
1983
1973
1977
1984
1974
1974
1979
1959
1970
1967
1988
1974
1984
1982
1971
1976
1977
1975
1979
1979
1988
1979
1974
1978
1965
1968
1973
1972
1974
1958
1969
1969
1978
1984
1979
1983
1985
1973
1973
1983
1966
1972
1974
1977
1981
1979
1965
1973
1984
1969
1982
1982
1975
1981
1983
1976
1974
1966
1984
1981
1968
1970
1969
1973
1972
1983
1986
1984
1980
1993
1968
1971
1969
1992
1986
1984
1988
1993
1991
1983
1981
1981
1973
1969
1987
1987
1987
1972
1995
1984
1974
1961
1975
1985
1976
1978
1980
1972
1984
1969
1974
1963
1963
1983
1983
1983
1971
1977
1976
1981
1981
1966
1965
1981
1982
1978
1978
1968
1965
1969
1990
1969
1974
1972
1984
1988
1964
1964
1964
1982
1972
1975
1977
1978
1982
1982
1972
1987
1982
1977
1968
1965
1975
1977
1982
1990
1975
1987
1980
1988
1979
1977
1965
1974
1983
1975
1966
1962
1977
1966
1971
1963
1968
1985
1982
1984
1974
1975
1981
1977
1966
1974
1969
1975
1977
1982
1981
1971
1991
1991
1969
1964
1980
1984
1983
1975
1993
1980
1967
1964
1964
1975
1987
1982
1982
1962
1971
1967
1983
1974
1979
1969
1979
1962
1976
1966
1967
1984
1982
1984
1975
1977
1980
1987
1979
1976
1976
1971
1978
1979
1979
1977
1978
1978
1974
1962
1962
1976
1974
1988
1978
1977
1972
1969
1959
1969
1962
1972
1976
1977
1977
1979
1996
1991
1980
1970
1978
1971
1975
1973
1973
1970
1976
1976
1974
1973
1965
1983
1983
1980
1980
1986
1986
1986
1986
1986
1973
1988
1973
1975
1973
1966
1966
1972
1955
1956
1986
1994
1975
1967
1996
1976
1973
1968
1968
1970
1970
1968
1986
1989
1987
1981
1993
1996
1982
1973
1976
1973
1964
1962
1982
1989
1978
1972
1975
1974
1972
1972
1981
1983
1991
2004
2008
2013
1984
1975
1974
1974
1977
1968
1969
1978
1971
1958
1973
1975
1979
1976
1973
1972
1982
1988
1973
1981
1980
1976
1967
2001
1997
1989
1985
1979
1980
1985
1975
1992
1962
1975
1983
1979
1985
1974
1977
1970
1978
1983
1984
1984
1984
1984
1986
1986
1982
1976
1987
1986
1980
1976
2000
1990
1982
1976
1980
1975
1979
1985
1980
1968
1972
1970
1970
1975
1958
1991
1979
1980
1983
1975
1983
1980
1973
1969
1975
1975
1975
1972
1986
1973
1972
1985
1980
1967
1973
1970
1972
1955
1988
1992
1980
1977
1965
1963
1966
1983
1977
1971
1975
1974
1962
1969
1972
1968
1975
1969
1974
1969
1975
1962
1965
1963
1972
1966
1979
1983
1983
1981
1983
1981
1988
1989
1973
1980
1967
1969
1986
1986
1960
1966
1977
1973
1976
1971
1968
1959
1991
1993
1974
1976
1968
1970
1966
1967
1980
1961
1958
1967
1985
1983
1986
1983
1983
1965
1976
1979
1991
1966
1971
1960
1967
1969
1964
1971
1982
1982
1969
1974
1974
1974
1977
1973
1977
1983
1995
1997
1975
1980
1987
1967
1968
1966
1962
1969
1978
1963
1966
1971
1986
1983
1983
1976
1982
1970
1977
1965
1977
1987
1987
1985
1980
1987
2005
1968
1970
1961
1963
1981
1981
1967
1964
1966
1978
1971
1984
1976
1972
1983
1961
1968
1970
1967
1982
1976
1979
1967
1982
1960
1984
1973
1971
1961
1976
1967
1975
1975
1975
1979
1969
1967
1964
1975
1994
1984
1984
1984
1988
1980
1965
1960
1981
1980
1983
1976
1990
1977
1970
1984
1973
1977
1985
1979
1979
1979
1977
1985
1993
1969
1976
1970
1973
1978
1984
1963
1972
1965
1969
1985
1970
1973
1971
1969
1973
1975
1970
1981
1967
1963
1981
1963
1967
1973
1971
1976
1979
1973
1982
1980
1981
1977
1968
1982
1970
1988
1971
1979
1981
1990
1985
1977
1963
1970
1966
1974
1966
1976
1976
1976
1988
1977
1982
1978
1970
1969
1968
1972
1965
1982
1973
1985
1979
1983
1986
1981
1980
1981
1976
1971
1976
1988
1983
1977
1984
1972
1972
1971
1975
1968
1969
1982
1985
1991
1970
1983
1970
1955
1983
1986
1978
1972
1981
1956
2000
1992
1987
1961
1964
1961
1965
1961
1995
1970
1952
1964
1976
1966
1966
1983
1973
1962
2000
1994
1991
1982
1982
1982
1976
1973
1979
1976
1963
1964
1972
1986
1988
1987
1981
1982
1974
1985
1983
1975
1976
1968
1972
1969
1974
1965
1958
1951
1953
1953
1970
1967
1971
1970
1968
1970
1982
1973
1973
1973
1977
1974
1973
1984
1970
1984
1975
1967
1958
1977
1988
1980
1988
1993
1968
1990
1986
1976
1979
1979
1987
1987
1987
1974
1973
1963
1975
1983
1983
1988
1988
1988
1990
1973
1984
1979
1989
1976
1965
1956
1951
1965
1970
1973
1979
1963
1979
1984
1980
1978
1976
1982
1973
1979
1985
1979
1973
1971
1982
1977
1974
1981
1981
1980
1976
1986
1984
1984
1990
1977
1981
1973
1972
1974
1970
1966
1968
1970
1963
1990
1979
1986
1985
1994
1971
1971
1982
1962
1962
1962
1978
1979
1983
1970
1971
1975
1976
1987
1974
1973
1974
1970
1966
1973
1990
1981
1982
1973
1985
1986
1976
1972
1972
1976
1981
1981
1973
1986
1986
1953
1953
1958
1960
1971
1958
1970
1975
1980
1983
1974
1977
1994
1981
1966
1980
1971
1972
1964
1964
1980
1990
1978
1965
1965
1966
1971
1979
1972
1975
1976
1978
1979
1979
1997
1978
1973
1984
1972
1984
1971
1970
1987
1986
1973
1973
1979
1979
1971
1967
1974
1972
1962
1979
1979
1984
1967
1957
1972
1971
1980
1980
1982
1981
1973
1964
1973
1980
1967
1977
1978
1976
1958
1961
1958
1976
1968
1969
1975
1975
1973
1962
1961
1965
1963
1978
1988
1978
1985
1990
1986
1989
1974
1974
1974
1976
1974
1987
1997
1983
1983
1973
1965
1965
1994
1985
1976
1984
1978
1973
1976
1971
1973
1978
1979
1978
1974
1973
1981
1973
1979
1973
1967
1976
1977
1968
1967
1961
1964
1955
1955
1974
1979
1979
1975
1975
1975
1975
1980
1998
1978
1978
1967
1972
1977
1975
1976
1976
1970
1982
1969
1966
1976
1968
1971
1974
1986
1972
1970
1970
1977
1972
1972
1959
1978
1981
1977
1985
1969
1978
1972
1964
1964
1976
1967
1972
1980
1977
1959
1962
1969
1965
1979
1976
1987
1976
1964
1972
1984
1978
1961
1987
1990
1965
1970
1976
1969
1980
1983
1971
1971
1971
1971
1971
1968
1966
1986
1973
1969
1975
1978
1986
1975
1966
1967
1962
1966
1965
1965
1985
1977
1987
1972
1968
1965
1977
1962
1966
1966
1978
1995
1977
1979
1956
1956
1962
1980
1973
1983
1982
1976
1977
1969
1973
1978
1971
1995
1993
1965
1974
1974
1979
1967
1967
1967
1977
1980
1991
1975
1984
1971
1970
1963
1961
1963
1968
1960
1971
1966
1962
1962
1979
1979
1979
1976
1973
1974
1979
1972
1973
1966
1974
1975
1970
1965
1984
1980
1968
1974
1969
1992
1994
1994
1997
1973
1976
1974
1976
1976
1976
1968
1965
1963
1967
1959
1969
1962
1967
1963
1965
1968
1981
1974
1981
1964
1960
1962
1962
1962
1973
1961
1987
1986
1976
1984
1972
1972
1972
1972
1974
1956
1970
1977
1967
1973
1974
1977
1968
1974
1974
1974
1967
1973
1966
1981
1988
1984
1984
1978
1998
1997
1996
1984
1996
1990
1967
1974
1978
1978
1991
1991
1991
1991
1977
1958
1974
1976
1981
1970
1963
1964
1967
1964
1992
1996
2001
1969
1974
1967
1975
1984
1984
1976
1976
1979
1968
1997
1968
1970
1977
1968
1963
1978
1981
1982
1965
1960
1965
1962
1968
1966
1981
1993
1978
1978
1974
1983
1979
1978
1971
1978
1988
1987
1986
1988
1985
1986
1967
1970
1969
1971
1971
1977
1974
1984
1975
1967
1973
1972
1980
1978
1986
1985
1972
1965
1969
1969
1967
1979
1979
1978
1977
1979
1960
1975
1960
1968
1986
1992
1978
1979
1980
1978
1977
1978
1976
1984
1988
1983
1989
1979
1957
1985
1956
1954
1991
1960
1960
1960
1968
1970
1970
1975
1961
1955
1971
1968
1972
1989
1991
1980
1977
1972
1979
1967
1958
1955
1965
1997
1975
1968
1982
1984
1982
1973
1966
1972
1977
1982
1981
1970
1983
1988
1987
1988
1974
1975
1982
1968
1968
1968
1973
1968
1973
1974
1970
1970
1978
1972
1970
1969
1976
1964
1981
1980
1994
1971
1976
1987
1978
1969
1980
1971
1979
1980
1969
1969
1982
1979
1972
1977
1967
1965
1991
1982
1984
1973
1981
1969
1968
1972
1973
1956
1965
1962
1983
1989
1973
1979
1985
1985
1985
1985
1974
1961
1963
1974
1967
1978
1967
1977
1971
1977
1978
1973
1978
1984
1975
1975
1974
1985
1975
1977
1981
1974
1965
1965
1980
1966
1968
1965
1965
1965
1965
1965
1975
1967
1970
1970
1969
1974
1977
1964
1978
1976
1967
1966
1982
1984
1980
1966
1979
1970
1979
1969
1977
1972
1980
1972
1966
1979
1979
1978
1975
1980
1975
1981
1972
1977
1967
1966
1960
1975
1978
1989
1971
1975
1975
1970
1965
1968
1968
1977
1990
1987
1999
1978
1976
1981
1972
1986
1975
1975
1975
1971
1965
1973
1965
1964
1980
1965
1983
1965
1965
1965
1975
1977
1980
1984
1977
1971
1967
1971
1962
1975
1959
1959
1990
1978
1980
1972
1969
1961
1960
1960
1964
1978
1982
1989
1971
1971
1971
1965
1976
1969
1976
1980
1969
1975
1975
1976
1976
1965
1974
1976
1977
1978
1987
1976
1989
1977
1979
1966
1966
1972
1971
1976
1979
1979
1988
1968
1977
1972
1968
1977
1970
1981
1968
1976
1963
1971
1988
1988
1988
1969
1969
1975
1992
1992
1980
1980
1978
1984
1978
1980
1978
1979
2003
1997
1981
1990
1991
1989
1972
1976
1971
1979
1991
1993
1995
1988
1982
1970
1965
1977
1974
1979
1986
1988
1990
1977
1973
1973
1971
1973
1974
1973
1980
1968
1997
1980
1967
1991
1972
1977
1975
1980
1976
1965
1965
1976
1976
1967
1966
1969
1959
1986
1968
1979
1998
1995
1981
1990
1971
1970
1974
1974
1972
1979
1980
1981
1979
1973
1976
1974
1984
1976
1977
1975
1976
1989
1984
1995
1980
1987
1996
1993
1984
1968
1976
1977
1969
1973
1979
1958
1958
1962
1965
1977
1977
1964
1969
1969
1976
1980
1979
1983
1955
1955
1955
1955
1968
1968
1963
1963
1965
1960
1955
1953
1960
1963
1973
1966
1966
1967
1977
1962
1986
1970
1966
1970
1969
1966
1980
1977
1976
1962
1965
1970
1968
1972
1972
1972
1981
1988
1983
1975
1954
1951
1988
1982
1985
1981
1962
1963
1981
1971
1959
1965
1965
1960
1970
1981
1980
1975
1969
1982
1978
1977
1975
1972
1977
1979
1959
1963
1965
1983
1975
1968
1962
1962
1981
1985
1976
1992
1967
1962
1979
1966
1987
1979
1968
1962
1971
1967
1972
1962
1968
1968
1968
1968
1978
1969
1984
1984
1984
1986
1986
1986
1968
1994
1975
1978
1965
1969
1964
1972
1972
1972
1972
1975
1975
1975
1965
1963
1970
1966
1981
1965
1961
1966
1962
1973
1970
1977
1980
1969
1975
1970
1978
1963
1970
1981
1975
1975
1970
1969
1970
1996
1964
1981
1976
1976
1966
1983
1985
1967
1972
1970
1969
1988
1990
2000
1994
2003
1986
2002
1972
1961
1974
1974
1978
1974
1969
1975
1965
1970
1974
1976
1969
1973
1968
1979
1980
1971
1970
1973
1969
1980
1976
1984
1978
1982
1992
1971
1972
1973
1987
1972
1988
1978
1978
1984
1974
1972
1973
1970
1972
1970
1968
1985
1985
1983
1987
1987
1977
1978
1988
1980
1980
1980
1975
1967
1975
1978
1975
1974
1967
1983
1972
1974
1973
1979
1978
1973
1985
1985
1984
1978
1986
1973
1965
1970
1964
1974
1958
1961
1974
1965
1968
1976
1978
1985
1986
1970
1975
1974
1977
1964
1964
1965
1973
1969
1964
1965
1975
1980
1986
1959
1967
1975
1966
1970
1957
1955
1955
1962
1989
1989
1985
1971
1961
1992
1984
1973
1979
1966
1968
1969
1971
1978
1979
1977
1973
1971
1981
1990
1966
1977
1983
1972
1974
1967
1968
1971
1976
1974
1971
1988
1991
1976
1965
1989
1968
1974
1968
1961
1969
1967
1977
1972
1983
1986
1975
1973
1975
1977
1985
1972
1971
1970
1981
1976
1971
1973
1975
1974
1986
1981
1977
1966
1969
1971
1977
1967
1973
1985
1982
1967
1978
1977
1979
1976
1968
1966
1980
1964
1971
1994
1973
1979
1970
1972
1975
1978
1974
1975
1984
1978
1972
1964
1967
1989
1968
1975
1969
1969
1978
1962
1959
1968
1978
1975
1987
1978
1974
1976
1971
1969
1969
1983
1969
1973
1965
1970
1979
1979
1968
1983
1983
1985
1998
2004
1967
1962
1962
1978
1980
1979
1989
1977
1968
1973
1968
1964
1966
1994
1988
1982
1978
1978
1971
1964
1977
1980
1980
1983
1980
1973
1982
1972
1971
1973
1975
1983
1973
1975
1974
1965
1989
1989
1984
1974
1976
1967
1967
1964
1964
1975
1975
1971
1973
1971
1966
1966
1971
1965
1994
1987
1992
1988
1990
1983
1964
1963
1972
1967
1967
1977
1966
1972
1968
1991
1982
1985
1974
1977
1954
1960
1977
1982
1968
1978
1974
1974
1974
1982
1977
1979
1989
1971
1974
1976
1971
1982
1980
1981
1966
1966
1981
1976
1971
1974
1970
1968
1975
1966
1978
1970
1976
1982
1972
1981
1980
1972
1971
1983
1979
1956
1956
1987
1987
1984
1985
1982
1971
1971
1973
1968
1969
1962
1966
1989
1985
1973
1974
1983
1972
1977
1997
1990
1984
1966
1975
1967
1981
1981
1988
1980
1994
1975
1985
1966
1967
1967
1965
1961
1968
1970
1974
1974
1980
1981
1980
1969
1971
1969
1963
1966
1976
1960
1984
1994
1986
1998
2001
1996
1996
1976
1989
1977
1979
1975
1972
1980
1982
1972
1991
1983
1987
1980
1964
1982
1987
1968
1976
1970
1973
1971
1975
1973
1970
1968
1968
1969
1966
1966
1977
1979
1965
1969
1960
1961
1964
1979
1972
1968
1970
1965
1968
1963
1992
1981
1984
1988
1975
1975
1956
1956
1962
1967
1960
1979
1972
1975
1974
1973
1971
1982
1976
1995
1992
1980
1988
1981
1984
1975
1975
1975
1994
1994
1972
1969
1984
1975
1965
1985
1985
1975
1978
1976
1966
1967
1993
1971
1974
1967
1975
1971
1977
1984
1972
1979
1984
1972
1980
1973
1979
1977
1975
1969
1971
1958
1971
1965
1968
1988
1977
1974
1977
1985
1985
1977
1967
1984
1984
1984
1982
1968
1984
1977
1973
1997
1973
1968
1963
1982
1961
1954
1953
1983
1977
1982
1976
1977
1977
1968
1977
1966
1968
1978
1962
1961
1981
1991
1982
1980
1973
1977
1985
1975
1977
1975
1959
1972
1972
1970
1954
1992
1972
1971
1974
1968
1980
1979
1979
1979
1979
1973
1967
1985
1966
1977
1988
1987
1979
1974
1970
1981
1972
1988
1976
1972
1973
1980
1984
1977
1964
1990
1964
1973
1973
1967
1975
1960
1965
1971
1972
1969
1983
1978
1973
1975
1970
1976
1971
1982
1978
1973
1980
1981
1984
1990
1990
1992
1988
1966
1974
1976
1982
1986
1985
1973
1984
1967
1964
1977
1982
1977
1972
1973
1962
1981
1983
1969
1969
1969
1969
1969
1991
1966
1968
1972
1972
1984
1974
1966
1971
1985
1986
1973
1979
1994
1994
1977
1968
1977
1977
1994
1987
1978
1978
1969
1970
1979
1979
1974
1975
1979
1982
1979
1984
1981
1974
1978
1970
1970
1971
1970
1971
1995
1991
1988
1991
1987
1996
1993
1994
1970
1970
1973
1970
1974
1974
1983
1984
1969
1984
1973
1984
1976
1972
1982
1970
1982
1981
1971
1983
1992
1991
1986
1968
1970
1992
1987
1984
1958
1960
1986
1995
1969
1969
1975
1979
1984
1990
1975
1959
1972
1973
1980
1975
1978
1984
1971
1978
1973
1976
1976
1976
1968
1972
1978
1976
1973
1973
1975
1965
1974
1964
1976
1976
1971
1977
1987
1984
1976
1985
1988
1982
1989
1965
1964
1975
1964
1972
1982
1982
1983
1986
1995
1990
1962
1961
1980
1972
1978
1972
1972
1997
2001
1995
1989
1970
1967
1982
1963
1967
1963
1976
1973
1977
1965
1977
1975
1966
1972
1969
1967
1977
1980
1982
1988
1968
1980
1974
1960
1964
1962
1966
1989
1980
1986
1973
1968
1979
1972
1997
1958
1957
1960
1965
1964
1986
1980
1975
1981
1984
1977
1971
1973
1964
1971
1970
1983
1987
1985
1980
1977
1987
1984
1977
1986
1986
1992
1994
1995
2000
1967
1966
1977
1986
1974
1979
1977
1964
1978
1981
1968
1967
1967
1978
1979
1973
1986
1993
1988
1983
1980
1977
1974
1984
1981
1977
1984
1992
1970
1978
1973
1972
1967
1979
1979
1979
1967
1967
1972
1970
1976
1968
1990
1991
1970
1965
1965
1965
1965
1974
1973
1991
1972
1969
1985
1985
1981
1975
1971
1956
1970
1974
1977
1970
1962
1962
1977
1973
1971
1969
1969
1978
1992
1981
1987
1962
1974
1979
1974
1988
1981
1976
1981
1960
1960
1968
1974
1966
1982
1996
1982
1982
1982
1982
1968
1968
1973
1972
1972
1976
1979
1981
1984
1970
1959
1960
1973
1984
1973
1980
1974
1969
1974
1978
1967
1983
1983
1983
1983
1972
1965
1974
1974
1968
1969
1967
1971
1974
1982
1979
1978
1977
1972
1985
1968
1968
1981
2002
1968
1984
1985
1985
1982
1969
1971
1978
1976
1975
1968
1968
1967
1982
1985
1998
1978
1974
1974
1972
1976
1988
1998
1984
1987
1974
1968
1967
1970
1973
1974
1966
1971
1979
1974
1974
1962
1970
1967
1968
1965
1992
1986
1986
1992
1957
1963
1971
1973
1959
1970
1964
1966
1982
1978
1956
1978
1967
1982
1983
1980
1971
1977
1981
1977
1976
1976
1970
1975
1968
1968
1978
1978
1978
1978
1978
1962
1961
1965
1978
1983
1990
1984
1985
1984
1970
1970
1985
1959
1959
1980
1985
1949
1980
1975
1975
1971
1969
1976
1970
1970
1980
1983
1993
1986
1977
1977
1981
1989
1975
1966
1978
1969
1971
1963
1973
1989
1977
1970
1960
1962
1970
1983
1993
1986
1963
1968
1979
1974
1968
1973
1969
1970
1969
1965
1974
1971
1974
1985
1973
1984
1996
1982
1969
1969
1980
1980
1980
1978
1971
1973
1979
1980
1989
1982
1979
1967
1982
1983
1982
1979
1981
1991
1992
1969
1977
1961
1964
1967
1974
1984
1972
1969
1969
1977
1986
1980
1982
1967
1967
1956
1968
1957
1964
1956
1972
1973
1973
1969
2002
1995
1982
1977
1972
1977
1971
1971
1975
1973
1983
1989
1995
1996
2001
1993
2000
1958
1969
1981
1978
1957
1978
1979
1966
1971
1961
1969
1956
1985
1990
1992
1973
1962
1966
1980
1976
1968
1969
1992
1988
1964
1967
1985
1983
1985
1980
1983
1984
1978
1985
1971
1986
1977
1970
1970
1964
1974
2015
2002
1978
1968
1972
1967
1966
1957
1974
1979
1977
1979
1984
1970
1998
1980
1966
1981
1964
1967
1959
1968
1972
1975
1971
1991
1973
1974
1981
1973
1994
1992
1988
1983
1965
1968
1976
1970
1969
1962
1963
1959
1963
1958
1956
1975
1972
1971
1966
1968
1977
1978
1963
1983
1981
1977
1975
1973
1977
1975
1977
1998
1968
1979
1966
1964
1972
1971
1987
1976
1976
1976
1976
1971
1969
1975
1982
1996
1990
1974
1971
1971
1971
1968
1968
1981
1990
1988
1987
1983
2001
1996
1996
1995
1974
1976
1978
1974
1984
1984
1976
1977
1978
1972
1969
1981
1979
1985
1972
1964
1975
1970
1976
1960
1965
1974
1969
1974
1976
1977
1964
2001
1973
1977
1962
1971
1964
1980
1971
1984
1986
1974
1982
1979
1978
1973
1973
1989
2000
1995
1971
1987
1979
1974
1982
1973
1978
1977
1975
1977
1978
1958
1971
1980
1961
1966
1982
1977
1974
1968
1961
1971
1958
1971
1982
1973
1971
1981
1984
1987
1986
1993
1958
1961
1978
1980
1980
1980
1973
1989
1982
1967
1966
1982
1978
1968
1967
1972
1978
1986
1964
1965
1965
1980
1982
1969
1971
1984
1984
1984
1984
1986
1974
1968
1970
1962
1974
1981
1974
1968
1972
1965
1964
1964
1963
1975
1972
1969
1969
1969
1980
1970
1967
1975
1977
1985
1982
1982
1982
1982
1982
1979
1974
1975
1965
1979
1974
1973
1966
1983
1981
1991
1979
1981
1985
2004
1969
1972
1974
1974
1978
1968
1974
1965
1988
1988
1988
1988
1962
1970
1968
1969
1975
1988
1985
1969
1978
1977
1972
1972
1972
1972
1969
1980
1982
1977
1986
1972
1986
1974
1971
1970
1970
1991
1993
1969
1969
1969
1974
1986
1983
1982
1969
1969
1969
1974
1974
1974
1976
1974
1967
1980
1967
1991
1983
1973
1976
1977
1973
1971
1974
1980
1969
1972
1969
1976
1959
1970
1981
1970
1960
1977
1973
1977
1981
1980
1973
1967
1964
1988
1981
1986
1984
1984
1967
1967
1968
1967
1967
1977
1981
1969
1983
1970
1976
1985
1960
1971
1970
1962
1976
1967
1979
1978
1977
1965
1968
1980
1978
1986
1978
1990
1993
1993
1975
1985
1983
1971
1965
1971
1973
1966
1975
1977
1977
1961
1968
1965
1963
1967
1974
1975
1974
1975
1982
1987
1987
1985
1995
1967
1983
1975
1979
1974
1969
1980
1978
1978
1978
1978
1956
1984
1988
1990
1975
1975
1973
1970
1975
1967
1966
1974
2000
1993
1967
1969
1967
1970
1975
1990
1983
1970
1978
1983
1978
1983
1956
1956
1956
1957
1984
1990
1991
1987
1988
1983
1986
1994
1991
1974
1979
1963
1981
1959
1961
1974
1968
1972
1967
1961
1968
1977
1970
1970
1976
1965
1973
1972
1978
1977
1981
1985
1986
1981
1963
1963
1973
1967
1979
1976
1982
1984
1968
1971
1968
1963
1968
1975
1975
1975
1986
1994
1979
1983
1987
1984
1974
1968
1970
1970
1981
1966
1971
1973
1963
1964
1968
1967
1971
1968
1977
1973
1970
1972
1979
1968
1971
1964
1972
1978
1959
1964
1960
1967
1965
1965
1985
1976
1968
1961
1959
1964
1965
1974
1965
1975
1973
1973
1967
1961
1990
1962
1971
1987
1975
1961
1973
1972
1964
1970
1961
1963
1963
1984
1994
1970
1975
1972
1978
1987
1980
1964
1983
1983
1982
1969
1972
1978
1974
1984
1974
1963
1963
1989
1994
1996
1963
1968
1985
1988
1972
1978
1979
1986
1983
1976
1967
1974
1974
1970
1983
1972
1991
1979
1979
1983
1980
1985
1969
1964
1963
1975
1990
1975
1974
1974
1976
1971
1974
1970
1959
1963
1962
1949
1985
1982
1974
1981
1980
1967
1981
1979
1989
1974
1981
1983
1984
1979
1985
1975
1974
1970
1978
1977
1976
1971
1977
1966
1975
1986
1989
1996
1992
1976
1969
1972
1973
1970
1973
1968
1961
1970
1967
1964
1978
1969
1972
1968
1970
1979
1979
1979
1988
1974
1982
1968
1997
1998
1970
1971
1963
1978
1965
1970
1970
1969
1975
1989
1994
1973
1968
1978
1983
1970
1970
1963
1980
1973
1985
1966
1965
1966
1974
1992
1991
1991
1981
1969
1979
1973
1981
1981
1981
1975
1980
1969
1960
1969
1971
1971
1969
1992
1980
1980
1983
1976
1983
1989
1974
1996
1985
1975
1981
1991
1970
1976
1975
1971
1976
1962
1968
1968
1968
1964
1968
1980
1974
1979
1969
1974
1973
1978
1977
1972
1968
1966
1961
1961
1965
1976
1979
1979
1982
1978
1973
1968
1966
1966
1980
1962
1966
1967
1962
1984
1982
1975
1972
1985
1968
1980
1971
1967
1968
1978
1986
1975
1962
1997
1992
1967
1982
1974
1979
1968
1976
1968
1967
1961
1967
1972
1975
1978
1979
1974
1969
1988
1988
1967
1977
1977
1978
1980
1982
1987
1976
1981
1993
1994
1984
1973
1969
1974
1967
1967
1977
1976
1957
1989
1987
1977
1980
1980
1979
1974
1975
1973
1988
1993
1967
1967
1972
1969
1972
1960
1979
1979
1978
1987
1990
1971
1973
1973
1964
1976
1976
1976
1981
1981
1982
1982
1982
1974
1983
1977
1983
1979
1993
1981
1986
1985
1985
1983
1992
1980
1968
1978
1964
1979
1957
1966
1975
1981
1976
1992
1985
1971
1955
1981
1997
1972
1967
1976
1976
1986
1979
1973
1967
1973
1977
1968
1985
1971
1974
1987
1992
1994
1968
1968
1967
1967
1962
1962
1972
1975
1966
1974
1971
1980
1969
1972
1974
1974
1977
1973
1976
1973
1966
1965
1977
1968
1981
1989
1971
1987
1984
1984
1984
1977
1976
1966
1971
1970
1965
1969
1971
1966
1966
1972
1969
1961
1968
1970
1963
1973
1971
1981
1973
1973
1973
1976
1972
1973
1971
1974
1995
1977
1974
1976
1972
1966
1997
1987
1974
1982
1972
1979
1961
1968
1957
1952
1991
1985
1970
1972
1968
1971
1962
1962
1992
1963
1960
1976
1966
1992
1976
1964
1961
1986
1979
1969
1976
1996
1996
2000
2003
1999
1980
1970
1982
1980
1985
1965
1967
1981
1975
1986
1952
1996
1967
1977
1974
1971
1970
1995
1975
1975
1970
1986
1983
1982
1981
1982
1977
1962
1969
1969
1969
1987
1983
1977
1977
1971
1975
1972
1974
1982
1988
1985
1967
1983
1970
1979
1977
1969
1970
1986
1981
1991
1979
1976
1967
1983
1971
1981
1975
1968
1971
1981
1968
1976
1970
1970
1978
1979
1981
1973
1966
1984
1976
1980
1979
1979
1978
1981
1967
1980
1976
1972
1971
1965
1971
1957
1988
1976
1978
1980
1961
1952
1991
1998
1990
1980
1977
1987
1991
1989
1978
1971
1972
1967
1972
1967
1966
1970
1978
1979
1966
1984
1970
1970
1968
1975
1970
1966
1976
1963
1981
1978
1991
1976
1982
1979
1971
1972
1973
1971
1966
1963
1962
1978
1959
1963
1972
1979
1980
1954
1974
1971
1969
1980
1989
1994
1979
1985
1975
1975
1973
1971
1975
1973
1974
1977
1968
1972
1964
1970
1973
1993
1970
1986
1982
1962
1970
1978
1973
1975
1963
1978
1974
1996
1985
1972
1979
1975
1961
1970
1970
1970
1976
1982
1985
1986
1973
1975
1974
1976
1973
1974
1985
1982
2015
2009
1974
1968
1962
1996
1980
1971
1984
1984
1967
1964
1967
1978
1967
1965
1977
1970
1970
1968
1968
1975
1978
1963
1970
1967
1976
1966
1963
1974
1971
1986
1975
1975
1975
1975
1975
1980
1983
1975
1979
1985
1970
1990
1983
1989
1985
1998
1992
1960
1960
1965
1963
1981
1974
1973
1976
1961
1969
1963
1980
1981
1962
1968
1963
1970
1984
1972
1984
1974
1955
1956
1953
1969
1971
1971
1971
1970
1978
1969
1972
1973
1969
1984
1986
1979
1973
1977
1980
1974
1973
1971
1976
1979
1978
1977
1977
1965
1970
1974
1970
1956
1973
1984
1978
1975
1986
1964
1980
1974
1973
1981
1972
1975
1982
1977
1981
1975
1974
1977
1974
1974
1974
1971
1966
1978
1972
1976
1982
1978
1967
1976
1981
1964
1970
1977
1977
2008
1996
1998
1986
1989
1972
1969
1986
1969
1983
1976
1967
1979
1965
1979
1966
1969
1958
1976
1966
1966
1973
1968
1968
1975
1978
1965
1966
1974
1961
2005
1966
1973
1983
1992
1976
1974
1970
1989
1979
1975
1973
1977
1982
1976
1985
1973
1976
1982
1986
1983
1983
1988
1987
1988
1986
1977
1981
1977
1983
1978
1970
1973
1969
1986
1988
1974
1974
1982
1983
1983
1973
1970
1970
1977
1977
1982
1990
1986
1979
1969
1967
1965
1975
1989
1974
1968
1978
1989
1984
1987
1986
1989
1974
1974
1978
1982
1975
1977
1982
1978
1975
1962
1983
1981
1971
1969
1981
1970
1975
1969
1974
1971
1979
1966
1979
1977
1974
1965
1961
1968
1973
1975
1982
1972
1974
1967
1973
1974
1974
1974
1974
1989
1988
1984
1978
1997
1991
1975
1968
1970
1968
1977
1968
1972
1990
1972
1972
1977
1981
1982
1965
1988
1990
1993
1992
1965
1983
1996
1984
1985
1972
1968
1974
1977
1981
1986
1986
1994
1964
1958
1958
1978
1978
1978
1977
1978
1960
1965
1971
1981
1974
1984
1973
1990
1982
1984
1984
1974
1962
1961
1974
1987
1979
1969
1977
1971
1968
1975
1966
1983
1979
1960
1976
1967
1970
1976
1982
1989
1982
1982
1984
1986
1982
1967
1972
1980
1969
1977
1977
1966
1976
1966
1987
1980
1972
1970
1975
1968
1979
1991
1966
1965
1990
1989
1984
1979
1987
1961
1960
1960
1979
1978
1991
1974
1986
1963
1966
1963
1984
1986
1995
1980
1981
1976
1969
1973
1979
1989
1980
1975
1960
1961
1962
1994
1982
1991
1966
1980
1978
1994
1970
1966
1976
1988
1991
1980
1978
1984
1967
1979
1976
1969
1965
1979
1993
1995
2002
1997
1977
1982
1977
1977
1982
1983
1963
1977
1987
1960
1960
1969
1985
1989
1980
1987
1985
1981
1975
1978
1978
1988
1981
1976
1980
1981
1970
1983
1982
1980
1982
1998
2007
1968
1975
1967
1984
1984
1982
1982
1982
1980
1972
1978
1974
1969
1961
1966
1985
1995
1966
1960
1982
1984
1984
1979
1974
1970
1982
1982
1981
1974
1978
1965
1978
1978
1969
1975
1981
1975
1975
1975
1958
1963
1957
1977
1967
1965
1965
1970
1963
1967
1963
1969
1966
1958
1974
1983
1977
1984
1994
1968
1969
1969
1971
1969
1955
1962
1971
1981
1989
1985
1981
1978
1979
1982
1978
1978
1984
1984
1975
1967
1973
1965
1982
1987
1987
1985
1985
1992
1979
1966
1970
1982
1979
1988
1988
1988
1988
1976
1986
1978
1987
1978
1987
1981
1987
1960
1965
1954
1970
1983
1982
1976
1966
1971
1974
1967
1983
1975
1970
1979
1981
1976
1971
1970
1980
1985
1959
1962
1966
1967
1970
1976
1967
1975
1966
1972
1980
1962
1957
1966
1975
1970
1981
1978
1975
1977
1982
1981
1971
1982
1972
1971
1973
1989
1995
1996
1972
1983
1959
1960
1969
1973
1973
1978
1969
1961
1965
1967
1969
1970
1981
1973
1971
1974
1977
1966
1984
1974
1973
1989
1974
1976
1988
1984
1980
1971
1974
1979
1976
1973
1984
1987
1976
1962
1972
1974
1957
1973
1973
1978
1981
1960
1971
1990
1975
1993
1974
1981
1981
1970
1973
1978
1968
1984
1990
1993
1985
1991
1991
1949
1955
1958
1970
1976
1985
1987
1973
1982
1990
1974
1970
1989
1987
1951
1969
1974
1968
1970
1976
1973
1978
1994
1979
1990
1976
1982
1979
1989
1988
1953
1967
1981
1963
1980
1980
1976
1972
1981
1975
1980
1972
1973
1963
1977
1979
1984
1981
1986
1965
1965
1999
1989
1974
1980
1969
1978
1974
1975
1975
1977
1977
1972
1966
1969
1985
1976
1976
1979
1987
1982
1985
1968
1974
1988
1988
1969
1978
1971
1974
1976
1983
1983
1985
1977
1982
1974
1966
1986
1980
1984
1973
1990
1975
1987
1974
1974
1974
1981
1977
1980
1980
1967
1969
1968
1979
1994
1997
1979
1965
1981
1975
1988
1992
1998
1992
1985
1972
1967
1977
1980
1996
1983
1980
1988
1994
1993
1979
1987
1965
1978
1974
1962
1993
1963
1984
1987
1985
1978
1975
1973
1972
1966
1971
1962
1977
1966
1967
1972
1962
1961
1968
1959
1967
1963
1966
1966
1971
1976
1984
1976
1978
1978
1992
1982
1963
1963
1987
1992
1987
1987
1987
1994
1984
1982
1982
1982
1966
1962
1969
1958
1964
1978
1984
1984
1975
1987
1992
1981
1963
1973
1979
1984
1984
1964
1966
1985
1983
1981
1979
1987
1958
1959
1971
1970
1975
1961
1962
1961
1985
1982
1966
1985
1977
1966
1969
1982
1966
1969
1979
1976
1982
1976
1980
1986
1968
1966
1986
1981
1975
1983
1988
1985
1970
1966
1983
1983
1958
1959
1984
1977
1978
1976
1982
1970
1988
1976
1974
1976
1975
1986
1970
1966
1971
1966
1966
1989
1965
1964
1981
1973
1974
1987
1973
1981
1979
1981
1969
1985
1977
1973
1974
1976
1980
1974
1980
1966
1966
1986
1990
1979
1972
1977
1962
1972
1981
1984
1981
1987
1984
1971
1982
1980
1973
1967
1975
1975
1961
1954
1962
1982
1963
1979
1966
1976
1970
1983
1991
1986
1986
1989
1980
1966
1977
1970
1970
1967
1972
1980
1985
1983
1978
1974
1989
1970
1983
1983
1972
1966
1966
1968
1965
1972
1967
1961
1983
1978
1986
1992
1977
1971
1971
1966
1959
1972
1985
1989
1980
2002
1993
1989
1994
1984
1960
1981
1985
1989
1976
1969
1969
1969
1962
1969
1983
1966
1981
1972
1985
1984
1980
1971
1965
1973
1992
1987
1989
1978
1976
1976
1979
1979
1984
1966
1966
1987
1990
1971
1981
1979
1964
1964
1961
1968
1977
1959
1974
1967
1966
1973
1986
1993
1972
1973
1979
1972
1963
1969
1972
1967
1972
1968
1971
1956
1963
1968
1959
1962
1982
1974
1987
1985
1982
1982
1980
1983
1967
1973
1982
1976
1972
1973
1987
1976
1977
1987
1970
1980
1968
1985
1985
1985
1972
1980
1981
1984
1978
1986
1981
1971
1970
1970
1962
1958
1960
1974
1981
1967
1981
1970
1993
1975
1974
1976
1968
1982
1977
1977
1999
2001
1989
1993
1968
1975
1976
1965
1970
1975
1984
1960
1974
1981
1992
1988
1980
1990
1979
1988
1983
1979
1980
1976
1983
1970
1974
1975
1967
1983
1977
1973
1973
1973
1977
1968
1968
1976
1967
1984
1981
1970
1974
1982
1982
1983
1982
1977
1971
1969
1987
1983
1990
1995
1979
1989
1984
1967
1967
1969
1964
1968
1963
1972
1976
1976
1972
1966
1983
1983
1983
1977
1988
1985
1964
1962
1977
1976
1960
1971
1963
1970
1967
1973
1978
1979
1965
1970
1974
1988
1976
1979
2001
2000
1969
1978
1980
1980
1966
1983
1978
1981
1998
1988
1986
1986
1967
1978
1964
1975
1988
1979
1974
1990
1976
1988
1978
1997
1959
1963
1979
1979
1991
1974
1980
1978
1957
1964
1960
1967
1981
1975
1985
1977
1989
1992
1981
1983
1976
1990
1983
1979
1973
1979
1976
1964
1975
1983
1971
1971
1971
1966
1982
1968
1961
1981
1976
1969
1976
1982
1982
1956
1977
1976
1984
1974
1976
1976
1984
1974
1977
1977
1980
1973
1971
1973
1983
1962
1959
1985
1981
1980
1988
1981
1969
1969
1969
1984
1968
1956
1969
1975
1971
1978
1978
1979
1974
1964
1980
1982
1972
1988
1975
1976
1985
1980
1977
1984
1968
1980
1973
1961
1965
1977
1999
1985
1987
1987
1966
1981
1984
1977
1987
1981
1983
1986
1979
1972
1988
1985
1985
1973
1979
1975
1982
1981
1978
1977
1969
1975
1975
1975
1990
1990
1993
1970
1970
1988
1969
1963
1973
1960
1967
1963
1983
1987
1977
1954
1978
1964
1964
1970
1977
1974
1974
1964
1975
1975
1977
1983
1983
1965
1962
1957
1955
1956
1959
1982
1973
1961
1978
1986
1968
2001
1993
1990
2004
1990
1975
1975
1971
1974
1980
1970
1970
1986
1994
1991
1995
1963
1970
1977
1964
1965
1989
1987
1965
1981
1977
1990
1973
1974
1976
1976
1963
1972
1970
1977
1980
1969
1973
1961
1981
1976
1971
1983
1976
1971
1962
1973
1973
1973
1969
1982
1979
1986
1978
1973
1980
1988
1986
1979
1989
1970
1965
1976
1983
1971
1971
1971
1971
1976
1981
1976
1976
1977
1972
1973
1975
1961
1961
1969
1963
1960
1962
1959
1959
1966
1966
1969
1980
1989
1980
1973
1964
1991
1981
1984
1972
1971
1968
1980
1965
1973
1984
1960
1970
1977
1978
1980
1983
1974
1974
1974
1972
1974
1986
1982
1974
1966
1956
1968
1972
1981
1981
1979
1977
1974
1960
1993
1996
1979
1990
1992
1990
1997
1973
1983
1984
1970
1971
1976
1979
1970
1973
1965
1968
1977
1970
1975
1973
1989
1989
1989
1985
1985
1987
1988
1988
1988
1988
1988
1971
1972
1972
1983
1971
1982
1968
1985
1970
1962
1996
1963
1978
1978
1978
1978
1979
1991
1990
1965
1968
1973
1966
1966
1981
1973
1974
1977
1969
1966
1955
1969
1981
1977
1991
1985
1988
1985
1988
1982
1983
1971
1969
1954
1957
1963
1959
1973
1974
1979
1963
1978
1968
1973
1963
1991
1985
1975
1982
1979
1970
1996
1997
1970
1986
1977
1970
1969
1973
1973
1978
1978
1977
1970
1980
1980
1980
1980
1980
1983
1971
1989
1976
1972
1972
1977
1980
1976
1972
1980
1967
1962
1972
1990
1978
1978
1960
1964
1987
1974
1974
1970
1979
1980
1975
1973
1972
1975
1975
1958
1962
1961
1979
1977
1970
1975
1975
1984
1971
1970
1964
1978
1986
1979
1980
1973
1981
1977
1987
1984
1968
1963
1969
1978
1968
1969
1979
1976
1947
1957
1978
1976
1984
1980
1969
1980
1985
1985
1965
1960
1963
1974
1975
1979
1986
1973
1992
1982
1982
1984
1992
1972
1969
1992
1994
1989
1973
1962
1974
1957
1989
1977
1982
1977
1994
1994
1973
1974
1981
1976
1978
1975
1977
1984
1992
1967
1963
1977
1973
1971
1995
1963
1957
1977
1974
1976
1968
1969
1973
1970
1982
1966
1969
1983
1975
1982
1966
1970
1966
1974
1993
1962
1969
1981
1983
1986
1981
1995
1985
1990
1992
1991
1976
1971
1975
1970
1970
1983
1978
1984
1979
1977
1985
1974
1980
1982
1981
1971
1991
1990
1988
1991
1981
1968
1987
1981
1971
1969
1967
1978
1963
1969
1968
1984
1998
1996
1971
1971
1971
1963
1967
1968
1972
1969
1968
1967
1986
1993
1999
1987
1996
1984
1990
1975
1993
1994
1982
1985
1983
1983
1987
1972
1971
1973
1979
1980
1980
1971
1968
1968
1968
1962
1965
1982
1979
1980
1992
1980
1991
1979
1978
1974
1963
1975
1964
1980
1994
1984
1981
1961
1966
1966
1977
1981
1968
1985
1979
1983
1987
1976
1972
1974
1974
1975
1981
1981
1972
1985
1978
1971
1975
1972
1984
1969
1963
1967
1968
1965
1975
1963
1979
1979
1973
1973
1973
1993
2004
1990
1986
1990
1986
1977
1991
1961
1964
1976
1983
1979
1981
1978
1964
1982
1968
1971
1971
1966
1983
1976
1965
1965
1972
1972
1980
1968
1979
1979
1979
1979
1974
1967
1979
1976
1968
1994
1994
1974
1971
1981
1987
1975
1986
1978
1972
1970
1972
1975
1973
1984
1982
1978
1960
1986
1980
1979
1980
1993
1993
1968
1967
1986
1977
1962
1972
1972
1965
1979
1965
1965
1988
1981
1974
1966
1978
1978
1985
1983
1973
1974
1978
1984
1969
1973
1977
1990
1981
1976
1982
1978
1991
1991
1969
1962
1965
1970
1992
1991
1984
1975
1964
1968
1975
1972
1976
1979
1958
1971
1971
1975
1983
1979
1980
1970
1965
1978
1978
1990
1993
1994
1974
1976
1970
1973
1980
1972
1978
1975
1980
1981
1963
1962
1962
1955
1959
1956
1958
1967
1966
1976
1976
1982
1988
1988
1995
1992
1983
1978
1982
1984
1974
1987
1974
1971
1977
1987
1970
1970
1983
1978
1972
1972
1986
1991
1980
1991
1980
1959
1965
1967
1975
1970
1960
1965
1968
1968
1982
1982
1983
1987
1984
1979
1978
1972
1976
1973
1973
1965
1956
1965
1963
1970
1972
1972
1975
1968
1978
1970
1962
1960
1971
1973
1966
1974
1966
1976
1980
2004
2000
1979
1978
1968
1975
1976
1972
1964
1964
1970
1976
1976
1971
1968
1970
1982
1989
1980
1973
1998
1990
1994
1992
1997
1952
1960
1985
1984
1980
1990
1993
1989
1963
1970
1983
1983
1991
1977
1969
1969
1971
1969
1982
1982
1987
1978
1991
1976
1983
1979
1975
1978
1980
1972
1964
1971
1959
1987
1977
1969
1969
1969
1969
1965
1976
1963
1967
1965
1963
1973
1965
1974
1984
1979
1975
1975
1989
1992
1976
1977
1972
1967
1974
1967
1957
1987
1975
1980
1978
1980
1985
1974
1975
1970
1966
1987
1969
1969
1972
1963
1968
1961
1978
1970
1995
1993
1992
1975
1976
1975
1982
1979
1975
1981
2007
1967
1966
1962
1969
1961
1971
1973
1985
1981
1976
1972
1970
1978
2001
1986
1987
1987
1972
1974
1987
1982
1971
1979
1983
1974
1980
1974
1964
1960
1970
1969
1976
1995
1963
1973
1966
1971
1966
1966
1993
1976
1971
1954
1957
1969
1979
1976
1979
1988
1982
1978
1978
1971
1969
1975
1963
1967
1974
1977
1988
1982
1980
1975
1975
1975
1992
1982
1969
1977
1980
1988
1977
1971
1978
1961
1979
1962
1983
1983
1983
1979
1977
1966
1998
1993
1995
1997
1986
1995
1996
2000
1964
1973
1981
1979
1965
1966
1982
1977
1976
1974
1974
1976
1979
1977
1971
1977
1973
1973
1975
1976
1974
1972
1988
1989
1982
1972
1987
1984
1976
1975
1975
1975
1979
1960
1977
1974
1983
1980
1980
1988
1970
1978
1982
1980
1980
1980
1974
1970
1981
1976
1983
1995
2009
1980
1977
1980
1972
1967
1985
1984
1974
1985
1980
1990
1982
1983
1983
1971
1971
1971
1971
1966
1975
1974
1978
1975
1968
1968
1961
1957
1949
1974
1974
1986
1979
1982
1982
1982
1982
1978
1978
1981
1984
1973
1989
1999
1987
1978
1990
1969
1970
1962
1963
1975
1972
1965
1965
1965
1993
1988
1968
1978
1980
1964
1971
1977
1985
1956
1948
1962
1969
1969
1969
1981
1978
1977
1978
1977
1977
1986
1985
1971
1978
1989
1995
1993
1987
1991
1989
1987
1990
1973
1964
1964
1954
1967
1967
1967
1978
1972
1975
1972
1971
1990
1983
1970
1967
1981
1959
1969
1966
1980
1978
1978
1980
1978
1978
1977
1992
1986
1987
1995
1975
1969
1969
1964
1980
1978
1981
1977
1990
1978
1980
1984
1978
1961
1969
1966
1971
1977
1980
1981
1965
1978
1965
1957
1965
1990
1983
1984
1970
1967
1987
1978
1985
1985
1965
1986
1985
1977
1972
1974
1974
1980
1974
1961
1972
1973
1973
1967
1967
1986
1990
1991
1991
1983
1974
1973
1976
1967
1958
1963
1965
1954
1961
1970
1970
1971
1977
1985
1976
1985
1967
1970
1962
1972
1960
1974
1968
1972
1972
1976
1976
1972
1971
1975
1981
1969
1970
1973
1989
1978
1984
1978
1966
1956
1965
1974
1979
1976
1977
1972
1980
1984
1977
1971
1974
1963
1963
1971
1980
1969
1980
1986
1964
1969
1968
1985
1978
1978
1971
1971
1970
1970
1970
1970
1966
1969
1979
1968
1973
1956
1957
1966
1978
1975
1961
1964
1972
1981
1992
1969
1963
1979
1976
1972
1973
1989
1981
1972
1974
1997
1997
1993
1979
1967
1975
1965
1970
1977
1983
1970
1958
1980
1973
1964
1979
1981
1978
1977
1975
1971
1973
1973
1964
1979
1979
1979
1979
1979
1979
1979
1978
1978
1979
1983
1993
1993
1963
1984
1965
1968
1967
1974
1986
1963
1975
1979
1972
1987
1990
1997
1986
1999
1988
1984
1966
1966
1970
1969
1967
1988
1974
1985
1972
1957
1969
1974
1960
1966
1976
1970
1984
1992
1981
2009
1992
1992
1966
1973
1976
1961
1964
1969
1979
1975
1985
1969
1976
1979
1975
1969
1969
1968
1976
1982
1972
1965
1979
1972
1978
1977
1965
1960
1987
1975
1977
1982
1982
1983
1963
1958
1951
1982
1975
1982
1979
1973
1971
1983
1975
1975
1976
1975
1980
1978
1980
1971
1973
1970
1983
1985
1985
1965
1965
1972
1965
1967
1962
1962
1962
1969
1972
1984
1980
1956
1972
1973
1983
1999
1962
1974
1964
1968
1964
1987
1996
1970
1970
1969
1966
1979
1976
1972
1976
1977
1979
1983
1973
1981
1987
1971
1980
1980
1980
1963
1976
1971
1978
1980
1979
1973
1988
1992
1976
1989
1981
1984
1967
1975
1970
1968
1981
1977
1984
1981
1980
1967
1974
1974
1974
1967
1974
1969
1976
1976
1964
1969
1974
1975
1975
1984
1980
1969
1971
1961
1972
1964
1965
1967
1967
1964
1960
1978
1989
1971
1981
1976
1984
1983
1981
1981
1976
1981
1981
1973
1970
1971
1982
1984
1979
1977
1973
1979
1979
1976
1971
1967
1982
1969
1968
1958
1964
1978
1971
1978
1985
1965
1966
1970
1972
1975
1972
1961
1969
1986
1986
1967
1980
1977
1982
1980
1979
1977
1983
1984
1972
1974
1970
1959
1964
1963
1972
1967
1975
1982
1967
1979
1969
1966
1969
1974
1978
1986
1977
1971
1986
1985
1973
1982
1989
1991
1979
1975
1983
1974
1991
1974
1960
1964
1964
1974
1973
1967
1968
1979
1955
1968
1975
1977
1997
1986
1989
1985
1970
1964
1968
1971
1970
1964
1972
1965
1964
1955
1958
1971
1968
1956
1972
1983
1993
1992
1972
1988
1972
1975
1975
1975
1983
1992
1990
1993
1975
1970
1981
1981
1976
1980
1965
1974
1964
1979
1968
1971
1975
1957
1959
1959
1970
1978
1978
1971
1974
1973
1979
1975
1965
1958
1962
1964
1965
1980
1983
1978
1983
1975
1978
1968
1965
1956
1963
1967
1967
1965
1973
1974
1976
1972
2004
1997
1985
2002
1998
1981
1971
1978
1987
1982
1970
1979
1979
1980
1976
1976
1967
1988
2001
1984
1964
1974
1972
1999
2007
2005
2003
1962
1981
1981
1981
1974
1968
1977
1979
1974
1978
1974
1972
1975
1982
1973
1976
1969
1966
1974
1979
1985
1981
1978
1970
1973
1978
1979
1989
1978
1985
1986
1975
1971
1976
1985
1975
1972
1975
1973
1982
1971
1971
1986
1980
1978
1975
1970
1967
1980
1985
1963
1970
1968
1979
1975
1971
1983
1981
1963
1963
1977
1984
1986
1982
1982
1977
1971
1974
1975
1975
1975
1984
1990
1984
1965
1970
1984
1975
1979
1980
1980
1978
1973
1974
1975
1970
1976
1969
1973
1976
1958
1958
1963
1985
1963
1966
1967
1987
1987
1979
1972
1971
1958
1965
1968
1970
1975
1978
1974
1976
1972
1974
1990
1984
1978
1985
1977
1983
1974
1993
1984
1983
1973
1976
1966
1976
1982
1966
1969
1992
1962
1959
1969
1959
1960
1978
1970
1965
1965
1965
1965
1989
1992
1977
1978
1981
1975
1976
1966
1966
1977
1964
1972
1976
1978
1976
1976
1982
1965
1969
1962
1962
1972
1986
1970
1967
1977
1977
1977
1968
1971
1972
1977
1972
1971
1971
1971
1975
1965
1967
1974
1975
1969
1965
1968
1956
1963
1959
1976
1976
1976
1993
1973
1958
1969
1961
1968
1978
1977
1986
1962
1962
1972
1959
1955
1967
1980
1975
1973
1968
1971
1971
1981
1971
1964
1972
1963
1967
1990
1982
1971
1968
1973
1979
1974
1976
1986
1976
1962
1975
1972
1968
1985
1985
1982
1982
1968
1978
1965
1972
1974
1974
1981
1964
1964
1967
1964
1974
1971
1979
1983
1980
1968
1973
1975
1968
1983
1986
1983
1985
1978
1984
1987
1976
1980
2000
1972
1977
1968
1966
1966
1987
1991
1979
1972
1966
1969
1985
1973
1954
1967
1973
1983
1997
1972
1971
1961
1985
1977
1977
1971
1975
1988
1993
1984
1973
1976
1979
1970
1966
1979
1966
1970
1988
1995
1980
1982
1967
1969
1972
1971
1966
1965
1977
1977
2000
1996
1984
1982
1973
1970
1973
1961
1993
1994
1979
1960
1964
1973
1961
1966
1976
1973
1972
1978
1977
1985
1974
1975
1985
1985
1972
1971
1982
1990
1974
1976
1974
1989
1990
1978
1982
1986
1976
1968
1977
1989
1997
1991
1990
1974
1974
1978
1972
1965
1978
1986
1977
1983
1970
1975
1980
1962
1970
1970
1976
1969
1969
1969
1970
1965
1980
1978
1965
1965
1985
1967
1961
1970
1966
1973
1969
1975
1981
1976
1984
1967
1973
1965
1972
1970
1977
1970
1971
1962
1968
1981
1977
1976
1971
1962
1967
1965
1962
1974
1969
1967
1974
1970
1991
1991
1972
1985
1971
1965
1975
1979
1968
1970
1979
1978
1978
1987
1977
1988
1971
1962
1962
1972
1994
2000
1993
1982
1985
1985
1986
1976
1959
1965
1976
1975
1963
1979
1979
1979
1979
1968
1975
1974
1968
1992
1971
1978
1967
1961
1964
1977
1979
1979
1963
1959
1959
1964
1981
1980
1984
1986
1986
1973
1979
1958
1957
1969
1982
1985
1967
1976
1961
1971
1977
1961
1967
1971
1973
1970
2000
1999
2005
1981
1980
1958
1985
1983
1973
1965
1968
1966
1961
1961
1969
1970
1973
1976
1973
1973
1991
1987
1950
1955
1966
1979
1993
1985
1970
1979
1979
1977
1959
1978
1984
1961
1963
1966
1974
1977
1977
1966
1973
1952
1951
1971
1981
1981
1984
1991
1978
1989
1971
1984
1985
1965
1958
1967
1968
1968
1972
1970
1978
1967
1966
1977
1970
1971
1975
1989
1979
1986
1993
1981
1983
1971
1981
1966
1981
1979
1981
1989
1975
1974
1988
1986
1972
1984
1982
1994
1985
1978
1975
1982
1967
1979
1972
1982
1976
1962
1961
1969
1962
1961
1980
1964
1980
1970
1958
1961
1968
1958
1965
1967
1962
1959
1967
1969
1968
1968
1972
1974
1958
1989
1968
1987
1977
1981
1978
1974
1983
1965
1964
1969
1973
1996
2003
2004
1998
2000
2001
1964
1962
1969
1965
1973
1988
1978
1964
1959
1959
1959
1964
1959
1971
1972
1983
1995
1980
1970
1960
1969
1963
1964
1965
1974
1970
1980
1970
1972
1965
1980
1977
1966
1971
1973
1962
1973
1985
1979
1978
1972
1977
1974
1987
1951
1951
1985
1978
1996
1984
1987
1989
1984
1992
1983
1983
1992
1975
1988
1992
1980
1979
1980
1986
1975
1990
1990
1969
1983
1971
1973
1970
1999
1992
1997
1993
1994
1997
1972
1972
1995
1988
1998
1966
1974
1982
1989
1963
1971
1984
1990
1980
1980
1975
1966
1968
1956
1961
1999
2001
1965
1969
1969
1969
1963
1964
1986
1980
1961
1956
1961
1984
1984
1983
1990
1963
1975
1975
1982
1998
1956
1956
1959
1960
1982
1979
1967
1971
1964
1964
1985
1986
1973
1986
1991
1962
1974
1991
1986
1985
1966
1971
1975
1980
1981
1991
1977
1986
1979
1955
1981
1979
1988
1980
1981
1978
1973
1961
1980
1990
1982
1983
1983
1982
1958
1970
1970
1968
1982
1973
1979
1983
1987
1985
1977
1974
1986
1977
1977
1967
1968
1976
1969
1969
1981
1987
1975
1972
1977
1963
1976
1979
1983
1981
1984
1974
1973
1977
1965
1963
1975
1971
1973
1968
1982
1975
1984
1984
1981
1973
1962
1973
1976
1965
1957
1974
1968
1994
1981
1980
1965
1975
1973
1971
1979
1979
1977
1980
1968
1967
1974
1981
1996
1983
1989
1984
1979
1970
1970
1964
1969
1969
1984
1978
1982
1979
1986
1990
1981
1982
1982
1971
1977
1968
1977
1964
1967
1967
1979
1990
1981
1965
1971
1998
1965
1981
1981
1978
1983
1962
1974
1971
1970
1962
1983
1986
1976
1976
1973
1970
1971
1973
1989
1962
1989
1974
1978
1976
1969
1974
1974
1968
1960
1953
1977
1982
1986
1998
1969
1962
1964
1964
1992
1975
1981
1974
1970
1967
1966
1981
1973
1973
1973
1981
1971
1964
1977
1976
1981
1968
1969
1991
1988
1968
1969
1978
1970
1973
1981
1981
1985
1965
1977
1979
1979
1984
1970
1958
1965
1973
1969
1981
1978
1970
1973
1984
1981
1963
1968
1969
1983
1972
1969
1966
1975
1969
1969
1979
1969
1968
1976
1974
1967
1980
1976
1990
1983
1993
1984
1985
1976
1978
1966
1963
1964
1969
1965
1970
1957
1968
1968
1972
1972
1985
1971
1981
1969
1971
1971
1971
1971
1981
1970
1979
1979
1979
1989
1976
1976
1976
1969
1973
1977
1974
1977
1988
1988
1983
1973
1969
1961
1952
1961
1973
1968
1962
1974
1968
1969
2001
1976
1977
1973
1987
1987
1987
1987
1978
1978
1955
1979
1978
1978
1972
1974
1970
1981
1981
1984
1983
1984
1984
1962
1967
1968
1975
1975
1975
1972
1979
1958
1958
1958
1967
1960
1969
1982
1981
1997
1985
1992
1987
1977
1985
1968
1968
1977
1983
1979
1981
1979
1999
1992
1984
1980
1969
1979
1977
1976
1976
1974
1983
1977
1980
1975
1984
1993
1997
1977
1975
1967
1964
1964
1964
1964
1963
1963
1961
1967
1975
1969
1975
1977
1982
1990
1961
1963
1964
1975
1977
1968
1972
1975
1984
1967
1979
1970
1974
1969
1972
1988
1994
1968
1968
1968
1986
1985
1975
1979
1976
1997
1997
1976
1972
1985
1980
1980
1981
1963
1963
1975
1988
1983
1983
2005
1987
1991
1990
2007
2002
1978
1967
1970
1970
1965
1979
1969
1961
1976
1978
1975
1980
1971
1987
1980
1985
1994
1991
1977
1978
1977
1967
1977
1976
1978
1976
1976
1975
1974
1986
1967
1976
1965
1975
1993
1969
1969
1981
1983
1980
1981
1973
1979
1974
1982
1969
1978
1979
1969
1973
1980
1973
1983
1982
1982
1973
1963
1968
1969
1983
1983
1983
1983
1988
1974
1981
1984
1987
1988
1991
1994
1984
1975
1973
1963
1966
1974
1974
1981
1978
1978
1987
1981
1975
1959
1959
1958
1962
1971
1964
1963
1989
1981
1978
1976
1988
1969
1987
1973
1972
1974
1976
1973
1979
1956
1971
1972
1968
1971
1981
1964
1973
1979
1979
1965
1965
1964
1978
1968
1966
1969
1975
1978
1988
1987
1981
1965
1985
1984
1977
1973
1968
1969
1975
1972
1979
1981
1978
1976
1976
1976
1976
1983
1979
1983
1973
1977
1980
1989
1986
1982
1974
1970
1968
1970
1963
1970
1963
1975
1967
1952
1963
1983
1983
1974
1978
1977
1960
1974
1959
1970
1982
1981
1989
1976
1968
1964
1970
1977
1964
1968
1967
1962
1995
1980
1975
1981
1979
1967
1967
1994
1985
1971
1972
1971
1966
1968
1968
1982
1980
1981
1965
1984
1968
1982
1974
1986
1979
1992
1975
1972
1983
1971
1965
1962
1958
1957
1974
1975
1968
1969
1971
2001
1981
1987
1972
1972
1971
1964
1977
1978
1966
1966
1962
1966
1962
1962
1964
1967
1959
1968
1979
1975
1966
1963
1983
1967
1967
1974
1969
1969
1993
1996
1988
1988
1988
1973
1973
1972
1981
1967
1986
1970
1972
1972
1972
1973
1979
1973
1975
1972
1972
1971
1971
1971
1971
1971
1959
1975
1975
1975
1975
1976
1972
1978
1966
1967
1967
1978
1965
1970
1970
1976
1967
1975
1974
1967
1972
1978
1957
1964
1968
1970
1980
1973
1967
1975
1960
1972
1971
1953
1966
1974
1976
1978
1978
1982
1969
1976
1983
1968
1979
1980
1978
1985
1985
1971
1967
1972
1974
1974
1981
1988
1978
1989
1978
1976
1985
1987
1985
1983
1982
1980
1987
1984
1971
1980
1993
1973
1966
1963
1960
1960
1960
1969
1964
1960
1967
1959
1960
1975
1970
1982
1982
1970
1970
1970
1957
1962
1964
1976
1968
1968
1968
1968
1968
1980
1970
1963
1963
1963
1988
1983
1990
1978
1976
1966
1987
1967
1977
1971
1984
1980
1986
1978
1972
1975
1974
1973
1972
1964
1973
1964
1967
1972
1976
1973
1973
1973
1967
1968
1976
1976
1976
1976
1972
1971
1980
1976
1981
1981
1981
1973
1969
1974
1977
1964
1962
1977
1977
1977
1977
1979
1977
1977
1970
1956
1959
1956
1971
1971
1990
1993
1989
1977
1979
1978
1976
1966
1983
1978
1957
1957
1987
1976
1969
1967
1962
1962
1969
1978
1965
1976
1977
1976
1979
1981
1975
1978
1981
1983
1988
1979
1987
1983
1983
1972
1967
1958
1976
1968
1960
1977
1963
1960
1973
1971
1988
1994
1994
1985
1982
1978
1970
1969
1986
1989
1984
1986
1993
1985
1985
1974
1977
1976
1989
1972
1975
1978
1972
1982
1971
1976
1983
1993
1982
1971
1976
1963
1971
1968
1968
1974
1980
1977
1977
1980
1979
1981
1974
1967
1974
1966
1961
1962
1992
1997
1970
1994
1985
1978
1979
1988
1987
1986
1974
1966
1985
2001
2001
2001
1962
1967
1988
1979
1977
1984
1977
1976
1975
1980
1974
1974
1984
1979
1973
1974
1972
1975
1969
1973
1979
1986
1986
1985
1988
1982
1972
1984
1980
1974
1974
1985
1979
1983
1973
1962
1966
1965
1975
1975
1971
1977
1971
1966
1979
1979
1980
1978
1981
1964
1966
1962
1975
1983
1974
1964
1964
1951
1957
1967
1980
1971
1970
1979
1974
1976
1980
1976
1978
1970
1965
1966
1963
1969
1969
1976
1978
1968
1990
1982
1984
1986
1967
1964
1974
1981
1986
1978
1982
1984
1985
1989
1975
1959
1972
1983
2000
1975
1982
1970
1962
1984
1981
1975
1982
1970
1973
1972
1975
1965
1958
1987
1997
1987
1969
1971
1973
1975
1965
1962
1971
1979
1987
1983
1990
1982
1979
1977
1974
1975
1988
1979
1959
1959
1971
1972
1971
1963
1965
1974
1963
1966
1964
1955
1965
1961
1961
1961
1981
1981
1976
1976
1987
1998
1996
1992
1975
1968
1968
1968
1978
1978
1956
1956
1981
1982
1980
1992
1965
1968
1966
1977
1962
1973
1998
1994
1968
1976
1974
1979
1951
1962
1973
1984
1990
1993
1981
1980
1992
1977
1970
1971
1962
1966
1962
1969
1974
1971
1974
1979
1971
1966
1972
1968
1983
1957
1955
1955
1955
1955
1983
1982
1977
1982
1980
1982
1985
1973
1982
1967
1974
1962
1962
1964
1965
1975
1995
1975
1976
1980
1965
1963
1970
1969
1961
1985
1978
1971
1972
1973
1972
1972
1967
1975
1973
1968
1968
1978
1986
1962
1967
1962
1973
1985
1979
1982
1977
1981
1981
1957
1954
1965
1958
1985
1978
1974
1975
1971
1976
1969
1970
1981
1983
1993
1988
1966
1987
1964
1964
1964
1972
1978
1984
1977
1977
1978
1962
1969
1972
2000
1974
1974
1974
1969
1982
1981
1973
1968
1974
1982
1978
1970
1978
1967
1963
1963
1963
1991
1996
1996
1972
1960
1965
1949
1950
1967
1959
1980
1980
1980
1980
1979
1992
1989
1974
1987
1967
1972
1970
1969
1971
1973
1971
1964
1972
1978
1975
1962
1972
1978
1978
1965
1959
1972
1974
1972
1972
1979
1979
1974
1973
1985
1972
1986
1974
1969
1971
1977
1977
1982
1978
1976
1972
1961
1960
1960
1960
1975
1992
1992
1975
1970
1982
1982
1972
1965
1970
1964
1965
1969
1988
1984
1971
1970
1958
1973
1959
1969
1980
1965
1965
1965
1965
1965
1965
1965
1974
1979
1984
1972
1977
1965
1978
1972
1977
1968
1968
1968
1968
1968
1968
1961
1961
1982
1986
1986
1980
1975
1968
1976
1977
1981
1978
1984
1970
1978
1986
1974
1979
1979
1963
1969
1965
1972
1979
1979
1999
1992
1976
1975
1978
1969
1970
1993
1987
1988
1991
1979
1963
1962
1959
1978
1989
1972
1972
1976
1965
1971
1979
1974
1974
1974
1969
1982
1978
1967
1967
1972
1967
1974
1984
1969
1967
1966
1981
1973
1972
1967
1988
1987
1989
1970
1967
1986
1977
1970
1978
1977
1973
1977
1975
1970
1976
1990
1986
1967
1967
1981
1973
1973
1980
1983
1966
1973
1976
1982
1970
1962
1971
1970
1967
1963
1965
1976
1968
1964
1968
1962
1972
1977
1964
1972
1982
1993
1991
1967
1965
1986
1975
1979
1966
1970
1963
1962
1982
1973
1972
1980
1989
2000
1968
1971
1982
1985
1977
1977
1969
1973
1973
1976
1977
1966
1968
1972
1966
1968
1972
1967
1963
1966
1966
1953
1972
1980
1971
1991
1970
1970
1976
1970
1977
1976
1975
1980
1979
1990
1993
1964
1984
1984
1985
1955
1965
1981
1981
1981
1981
1982
1976
1985
1985
1985
1983
1973
1981
1973
1990
1965
1974
1963
1977
1969
1979
1977
1983
1974
1980
1978
1982
1978
1981
1988
1982
1975
1976
1972
1975
1980
1965
1979
1971
1975
1976
1975
1980
1980
1971
1971
1971
1972
1979
1984
1972
1984
1966
1961
1961
1962
1965
1961
1981
1964
1974
1977
1977
1976
1960
1964
1968
1962
1968
1962
1981
1974
1985
1973
1981
1994
1992
1992
1968
1977
1962
1975
1970
1973
1973
1983
1973
1973
1980
1979
1969
1969
1989
1975
1977
1974
1976
1984
1989
1973
1973
1963
1969
1968
1969
1968
1968
1965
1980
1985
1980
1981
1972
1979
1982
1984
1987
1988
1986
1985
1970
1970
1968
1997
1990
1993
1959
1961
1957
1969
1975
1973
1991
1991
1974
1962
1977
1982
1963
1966
1981
1988
1960
1965
1977
1982
1976
1976
1968
1974
1968
1981
1981
1981
1967
1967
1976
1976
1972
1988
1966
1972
1973
1964
1979
1987
1986
1987
1974
1987
1964
1964
1964
1964
1964
1965
1964
1964
1960
1983
1977
1978
1991
1994
1994
1996
1997
1990
1987
1972
1974
1985
1985
1985
1985
1976
1976
1976
1973
1973
1979
1973
1973
1974
1973
1974
1991
1985
1968
1993
1987
1959
1955
1953
1989
1990
1993
1957
1964
1965
1973
1968
1967
1967
1978
1967
1978
1991
1984
1989
1974
1977
1979
1979
1961
1981
1989
1994
1998
1965
1988
1972
1974
1969
1976
1974
1955
1962
1969
1977
1975
1972
1973
1981
1980
1971
1971
1978
1972
1964
1964
1968
1980
1975
1988
1984
1974
1991
1981
1968
1979
1981
1979
1984
1978
1978
1994
1968
1985
1986
1981
1965
1973
1965
1978
1980
1986
1978
2000
1991
1970
1960
1960
1960
1966
1954
1965
1964
1985
1991
1985
1973
1984
1987
1992
1983
1975
1971
1974
1988
1982
1980
1986
1978
1983
1982
1977
1964
1979
1990
1979
1980
1978
1975
1975
1971
1969
1983
1975
1972
1971
1971
1971
1981
1984
1968
1981
1969
1974
1982
1965
1988
1988
1966
1979
1968
1972
1971
1977
1980
1990
1989
1972
1963
1963
1963
1980
1974
1967
1954
1987
1977
1967
1974
1972
1969
1986
1986
1995
1996
1965
1968
1978
1978
1989
1963
1975
1966
1990
1985
1962
1960
1959
1974
1966
1958
1987
1974
1980
1967
1960
1969
1981
1973
1967
1971
1973
1983
1970
1968
1979
1974
1965
1961
1988
1971
1971
1972
1967
1969
1975
1974
1965
1957
1973
1982
1961
1962
1967
1967
1970
1970
1960
1975
1966
1967
1980
1987
1988
1978
1970
1974
1983
1965
1967
1979
1981
1981
1981
1977
1988
1979
1970
1973
1977
1992
1992
1992
1992
1994
1989
1991
1986
1980
1984
1978
1978
1988
1961
1978
1969
1988
1977
1972
1964
1974
1966
1977
1995
1969
1975
1970
1975
1975
1975
1975
1986
1982
1980
1976
1988
1962
1966
1969
1963
1965
1977
1964
1976
1973
1984
1991
1966
1983
1976
1979
1971
1988
1983
1976
1976
1997
1988
1992
1981
1981
1983
1989
1982
1980
1980
1980
1988
1988
1978
1968
1965
1968
1968
1988
1974
1976
1968
1978
1977
1980
1981
1981
1973
1975
1962
1955
1959
1956
1979
1977
1979
1973
1974
1960
1966
1989
1974
1967
1978
1976
1976
1959
1963
1974
1975
1975
1975
1975
1976
2007
2003
1963
1973
1972
1969
1977
1981
1984
1977
1960
1967
1975
1961
1966
1979
1979
1978
1981
1967
1967
1964
1973
1985
1966
1975
1983
1982
1976
1978
1976
1973
1977
1971
1970
1973
1970
1966
1957
1982
1977
1967
1962
1972
1997
1972
1973
1976
1985
1966
1970
1965
1963
1968
1970
1985
1981
1987
1988
1967
1965
1989
1976
1981
1959
1969
1980
1978
1974
1976
1969
1969
1977
1969
1984
1971
1975
1969
1976
1989
1991
1986
1976
1959
1978
1974
1987
1990
1990
1973
1973
1959
1971
1976
1978
1989
1982
1968
1975
1983
1979
1975
1984
1983
1969
1969
1969
1966
1971
1977
1982
1972
1981
1988
1984
1977
1977
1972
1972
1972
1972
1972
1972
1966
1970
1985
1968
1982
1980
1979
1971
1974
1968
1968
1970
1970
1980
1980
1971
1977
1988
1988
1969
1964
1960
1993
1972
1966
1975
1981
1977
1977
1974
1990
1967
1972
1972
1970
1983
1983
1988
1968
1971
1965
1965
1968
1960
1969
1985
1979
1971
1974
1968
1975
1977
1964
1970
1968
1971
1979
1974
1959
1974
1968
1968
1960
1971
1969
1974
1983
1977
1977
1980
1966
1978
1975
1980
1967
1978
1968
1986
1983
1992
1986
1978
1986
1986
1964
1970
1969
1984
1976
1979
1984
1970
1980
1965
1960
1957
1968
1982
1972
1972
1972
1976
1980
1981
1982
1969
1973
1975
1985
1986
1972
1979
1969
1968
1973
1972
1972
1975
1975
1978
1975
1980
1975
1966
1961
1967
1977
1986
1978
1989
1983
1959
1965
1966
1972
1966
1961
1974
1963
1971
1970
1977
1975
1974
1988
1988
1976
1974
1972
1972
1967
1997
1980
1971
1965
1968
1968
1982
1986
1977
1979
1977
1977
1977
1963
1989
1979
1984
1977
1967
1968
1999
1996
1987
1988
1975
1971
1968
1977
1963
1967
1967
1978
1975
1966
1975
1974
1972
1976
1969
1976
1982
1970
1979
1986
1956
1974
1981
1981
1981
1981
1982
1969
1977
1977
1971
1960
1972
1978
1978
1978
1989
1979
1979
1970
1974
1981
1978
1986
1982
1962
1957
1986
1980
1967
1967
1981
1979
1976
1985
1985
1971
1984
1970
1983
1975
1964
1967
1980
1973
1970
1970
1963
1964
1967
1962
1969
2009
2012
1962
1968
1955
1977
1981
1979
1974
1974
1974
1971
1980
1988
1973
1982
1983
1979
1978
1980
1980
1964
1967
1966
1970
1976
1968
1966
1961
1991
1985
1979
1984
1987
1984
1972
1972
1985
1990
1990
1990
1990
1990
1990
1983
1983
1974
2000
2002
1994
1984
1991
1989
1980
1980
1980
1980
1980
1976
1976
1988
1975
1976
1975
1978
1978
1980
1980
1966
1972
1974
1978
1978
1975
1971
1977
1976
1973
1971
1978
1972
1981
1978
1971
1977
1976
1976
1974
1969
1966
1957
1959
1968
1964
1967
1968
1970
1972
1972
1985
1980
1982
1982
1978
1982
1977
1977
1976
1980
1978
1989
1986
1971
1969
1968
1965
1966
1956
1976
1959
1967
1970
1970
1964
1964
1977
1978
1980
1974
1975
1973
1971
1982
1975
1971
1971
1971
1981
1980
1971
1995
1959
1975
1975
1968
1972
1976
1974
1964
1968
1968
1971
2004
2004
1986
1966
1977
1960
1972
1971
1959
1960
1966
1982
1978
1959
1986
1978
1984
1977
1986
1970
1967
1977
1970
1967
1967
1967
1967
1977
1975
1970
1973
1975
1979
1970
1987
1971
1978
1977
1978
1971
1962
1972
1970
1967
1982
1978
1972
1964
1966
1960
1971
1980
1976
1970
1971
1978
1968
1977
1972
1972
1976
1971
1971
1977
1981
1987
1984
1988
1970
1981
1985
1981
1958
1969
1965
1978
1964
1983
1985
1992
1992
1968
1963
1972
1972
1972
1972
1981
1981
1972
1975
1971
1966
1970
1967
1972
1979
1979
1969
1965
1963
1963
1983
1993
1982
1990
1998
1991
2000
1990
1965
1971
1978
1964
1974
1983
1966
1966
1976
1967
1984
1984
1981
1990
1980
1997
1989
1977
1994
1984
1987
1971
1987
1987
1979
1970
1970
1967
1966
1969
1966
1957
1959
1979
1968
2002
1989
1996
1992
1976
1980
1969
1976
1965
1964
1974
1972
1981
1991
1981
1984
1984
1984
1979
1991
1989
1977
1975
1959
1966
1981
1980
1971
1974
1977
1973
1988
1958
1956
1972
1965
1962
1962
1979
1990
1995
1972
1967
1967
1972
1979
1973
1967
1963
1974
1974
1976
1968
1963
1967
1962
1984
1971
1990
1999
1993
1979
1978
1977
1981
1977
1961
1972
1970
1976
1963
1972
1978
1982
1969
1980
1991
1980
1975
1977
1978
1968
1963
1974
1976
1972
1977
1994
1989
1976
1979
1978
1978
1978
1979
1978
1970
1996
1971
1966
1993
1959
1969
1969
1972
1974
1984
1980
1963
1966
1968
1968
1969
1972
1972
1985
1996
1986
1974
1970
1970
1971
1976
1977
1977
1977
1973
1973
1981
1981
1970
1970
1970
1977
1985
1977
1980
1986
1962
1963
1982
1980
1972
1989
1979
1979
1983
1998
1997
1990
1972
1977
1977
1977
1977
1973
1979
1987
1974
1971
1987
1987
1987
1987
1987
1968
1975
1952
1971
1994
1982
1982
2001
1970
1973
1961
1963
1975
1975
1975
1975
1975
1983
1969
1970
1967
1968
1969
1979
1979
1979
1979
1979
1967
1967
1971
1969
1969
1969
1969
1965
1967
1965
1962
1967
1977
1995
2002
1995
1996
1995
1983
1970
1968
1984
1965
1967
1968
1982
1984
1980
1979
1970
1959
1960
1987
1964
1964
1982
1976
1981
1980
1986
1986
1976
1973
1969
1979
1968
1973
1972
1966
1990
1989
1990
1974
1975
1975
1978
1983
1980
1964
1963
1963
1966
1985
1980
1984
1975
1975
1975
1975
1975
1962
1962
1975
1980
1980
1964
1975
1975
1975
1962
1983
1985
1986
1977
1964
1963
1962
1993
1976
1977
1975
1983
1983
1982
1988
1984
1979
1963
1975
1980
1975
1975
1983
1967
1978
1996
1969
1966
1966
1987
1980
1968
1975
1992
1992
1976
1994
1973
1977
1991
1964
1964
1970
1967
1970
1970
1973
1970
1969
1970
1977
1981
1982
1963
1958
1964
1968
1973
1972
1965
1969
1964
1988
1978
1973
1962
1976
1969
1975
1983
1977
1970
1976
1964
1970
1966
1956
1966
1972
1967
1973
1972
1966
1966
1978
1981
1986
1976
1980
1981
1963
1972
1970
1981
1985
1986
1981
1978
1975
1977
1972
1972
1975
1963
1962
1974
1970
1989
1981
1980
1983
1973
1973
1973
1973
1960
1972
1979
1974
1988
1983
1993
1988
1986
1981
1981
1986
1983
1984
1983
1967
1967
1967
1990
1988
1986
1980
1974
1957
1977
1966
1967
1990
1979
1979
1978
1976
1975
1983
1974
1975
1972
1990
1992
1991
1970
1980
1974
1974
1974
1988
1984
1992
1983
1972
1979
1964
1974
1974
1972
1972
1989
1989
1984
1984
1990
1979
1986
1986
1977
1972
1955
1962
1964
1986
1973
1977
1975
1976
1970
1989
1978
1970
1987
1981
1967
1961
1997
1985
1968
1982
1980
1963
1974
1968
1962
1991
1998
1983
1972
1970
1964
1965
1976
1979
1978
1980
1969
1982
1983
1972
1979
1981
1967
1970
1970
1970
1957
1966
1974
1976
1972
1983
1987
1979
1974
1965
1987
1962
1971
1977
1974
1972
1972
1972
1996
1996
1996
1975
1978
1986
1978
1993
1993
1955
1959
1968
1972
1989
1976
1968
1979
1969
1975
1976
1973
1973
1973
1975
1986
1986
1976
1975
1987
1966
1971
1984
1969
1980
1977
1976
1987
1987
1983
1975
1973
1976
1976
1989
1973
1968
1961
1973
1969
1969
1990
1987
1982
1980
1995
1995
1985
1993
1983
1982
1981
1979
1972
1972
1978
1972
1964
1969
1979
1971
1981
1976
1988
1971
1962
1973
1988
1973
1963
1961
1976
1968
1973
1968
1968
1979
1982
1982
1972
1981
1981
1966
2006
2003
1982
1986
1986
1980
1997
1987
1990
1982
1979
1983
1982
1987
1984
1975
1964
1990
1983
1979
1978
1992
1989
1995
1979
1971
1972
1978
1991
1961
1961
1967
1984
1963
1968
1968
1967
1968
1986
1976
1972
1966
1967
1968
1971
1969
1977
1981
1981
1973
1963
1963
1950
1985
1985
1970
1979
1962
1962
1964
1965
1962
1962
1964
1977
1986
1973
1978
1972
1969
1967
1973
1977
1981
1983
1992
1982
1983
1971
1985
1974
1960
1960
1960
1974
1977
1962
1962
1963
1963
1958
1974
1972
1982
1962
1962
1966
1984
2000
1970
1976
1966
1976
1990
1986
1982
1974
1973
1976
1993
1985
1987
1979
1971
1971
1983
1987
1983
1972
1979
1971
1981
1966
1975
1973
1994
1991
1973
1962
1968
1968
1967
1979
1970
1973
1959
1977
1973
1973
1973
1978
1990
1992
1988
1986
2002
1997
1982
1973
1979
1965
1968
1982
1971
1985
1992
1972
1979
1985
1991
1968
1966
1980
1972
1966
1974
1974
1982
1972
1971
1977
1966
1961
1982
1982
1982
1969
1971
1966
1972
1972
1988
1972
1981
1973
1978
1968
1964
1968
1965
1979
1976
1970
1963
1978
1989
1985
1982
1984
1989
1975
1985
1985
1973
1976
1973
1975
1968
1973
1972
1968
1992
1992
1998
1994
1994
1970
1970
1971
1964
1967
2000
1965
1975
1976
1978
1970
1972
1969
1986
1984
1984
1964
1966
1971
1981
1962
1963
1967
1983
1986
1982
1968
1977
1971
1976
1976
1961
1965
1970
1987
1983
1968
1982
1982
1968
1968
1989
1996
1976
1971
1981
1975
1964
1963
1972
1972
1965
1966
1978
1973
1980
1982
1980
1977
1968
1976
1968
1966
1971
1986
1961
1966
1975
1973
1965
1973
1963
1972
1963
1973
1968
1964
1971
1978
1964
1965
1963
1973
1964
1966
1974
1974
1969
1969
1978
1971
1964
1987
1994
1983
1970
1970
1971
1971
1984
1978
1964
1967
1982
1979
1981
1974
1976
1962
1972
1971
1983
1983
1971
1966
1980
1987
1977
1989
1982
1967
1970
1973
1971
1977
1977
1978
1978
1971
1971
1980
1975
1974
1964
1981
1973
1962
2004
1975
1975
1975
1980
1972
1984
1987
1969
1970
1963
1977
1979
1967
1971
1977
1991
1991
1991
1991
1976
1966
1968
1978
1978
1978
1981
1978
1978
2004
1998
1994
2006
2006
1995
1997
1974
1974
1969
1964
1979
1978
1970
1978
1973
1980
1980
1980
1980
1960
1960
1960
1960
1958
1967
1960
1964
1966
1965
1950
1956
1972
1972
1972
1972
1972
1960
1989
1976
1984
1978
1962
1966
1981
1977
1981
1966
1987
1987
1983
1977
1986
1986
1974
1962
1959
1966
1967
1964
1966
1983
1977
1991
1980
1982
1976
1966
1985
1992
1985
1984
1982
1976
1987
1966
1987
1995
1983
1977
1982
1979
1976
1984
1975
1959
1959
1962
1961
1977
1994
1990
1967
1963
1967
1967
1978
1995
2001
1988
1969
1983
1978
1978
1988
1986
1975
1990
1986
1977
1976
1978
1978
1978
1984
1993
1995
1984
1989
1970
1962
1960
1963
1967
1982
1982
1982
1964
1987
1975
1975
1980
1970
1980
1980
1971
1963
1975
1987
1970
1972
1985
1976
1975
1973
1977
1972
1972
1976
1976
1975
1984
1984
1966
1971
1971
1971
1979
1972
1989
1979
1989
1984
1984
1983
1973
1970
1984
1980
1961
1961
1958
1962
1960
1979
1980
1991
1998
1981
1963
1991
1998
1967
1969
1966
1966
1967
1966
1974
1969
1977
1956
1956
1973
1983
1988
1967
1978
1985
1978
1973
1975
1972
1964
1966
1974
1983
1975
1988
1990
1984
1989
1971
1969
1983
1986
1968
1976
1973
1973
1973
1989
1973
1974
1970
1971
1973
1977
1982
1975
1975
1960
1982
1995
1972
1981
1976
1975
1968
1977
1974
1969
1973
1976
1972
1973
1984
1985
1970
1980
1978
1986
1974
1976
1967
1967
1985
1963
1974
1968
1965
1969
1981
2000
1986
1975
1990
1990
1969
2000
1990
1990
1990
1970
1960
2002
1982
1990
1980
1966
1967
1982
1991
1979
1978
1979
1981
1961
1969
1964
1983
1958
1964
1984
1967
1968
1977
1978
1978
1978
1978
1972
1972
1986
1993
1963
1970
1966
1972
1971
1976
1977
1980
1984
1983
1970
1970
1978
1977
1989
1981
1984
1984
1969
1969
1974
1972
1984
1974
1980
1993
1989
1971
1980
1985
1972
1983
1978
1982
1975
1977
1971
1967
1967
1967
1967
1964
1975
1966
1981
1977
1973
1979
1974
1987
1958
1957
1963
1956
1953
1960
1969
1962
1959
1969
1981
1981
1978
1969
1986
1973
1989
1972
1966
1979
1979
1979
1979
1973
1992
1973
1966
1966
1966
1962
1962
1989
1983
1971
1964
1958
1973
1962
1981
1987
1980
1978
1972
1984
1977
1968
1974
1967
1975
1967
1976
1969
1985
1985
1957
1957
1982
1985
1970
1973
1978
1978
1974
1974
1976
1973
1977
1967
1965
1974
1965
1960
1958
1967
1963
1966
1977
1976
1974
1974
1961
1962
1978
1973
1969
1984
1981
1988
1980
1980
1976
1969
1970
1957
1960
1970
1974
1977
1974
1977
1982
1976
1974
1974
1974
1966
1969
1971
1955
1965
1968
1962
1973
1973
1974
1973
1969
1976
1980
1955
1974
1959
1979
1969
1970
1972
1971
1968
1968
1977
1976
1983
1981
1994
1995
1985
1956
1969
1960
1978
1963
1958
1969
1966
1975
1981
1980
1992
1965
1963
1995
1954
1984
1979
1984
1994
2004
2005
2002
1995
1965
1965
1978
1964
1972
1970
1971
1970
1970
1970
1991
1982
1986
1993
1967
1967
1970
1981
1994
1984
1975
1979
1977
1975
1984
1983
1978
1964
1962
1970
1978
1977
1968
1972
1969
1969
1976
1974
1979
1981
1986
1971
1999
1982
1988
1970
1977
1965
1960
1964
1982
1972
1971
1961
1984
1983
1968
1968
1970
1973
1962
1972
1962
1968
1964
1979
1968
1981
1981
1954
1952
1966
1956
1960
1957
1963
1982
1968
1971
1979
1977
1973
1973
1973
1973
1977
1973
1979
1980
1979
1980
1980
1991
1989
1985
1973
1975
1984
1980
1966
1965
1983
1984
1976
1980
2001
1996
1986
1999
1962
1965
1968
1965
1965
2006
1953
1965
1991
1989
1966
1964
1975
1975
1975
1961
1961
1973
1985
1985
1980
1966
1967
1976
1975
1982
1982
1969
1971
1965
1981
1981
1968
1981
1979
1970
1981
1973
1985
1985
1970
1982
1979
1989
1975
1986
1970
1983
1984
1988
1981
1977
1967
1967
1979
1975
1975
1965
1972
1978
1964
1964
1964
1964
1964
1978
1987
1970
1956
1967
1978
1969
1958
1969
1967
1973
1982
1979
1972
1974
1960
1958
1971
1982
1980
1967
1960
1981
1977
1970
1983
1980
1980
1964
1969
1965
1975
1970
1976
1982
1967
1968
1970
1969
1969
1969
1976
1975
1969
1971
1968
1975
1987
1975
1971
1960
1988
1972
1971
1980
1975
1970
1959
1973
1975
1973
1966
2010
2003
1957
1976
1985
1985
1983
1983
1976
1970
1967
1958
1958
1966
1991
1959
1967
1970
1971
1984
1983
1963
1980
1968
1963
1966
1968
1964
1960
1980
1969
1961
1991
1983
1971
1982
1979
1971
1980
1980
1985
1971
1971
1964
1977
1986
1977
1969
1979
1978
1967
1967
1963
1963
1959
1972
1979
1979
1979
1969
1973
1975
1970
1974
1986
1977
1981
1967
1969
1972
1982
1982
1984
1979
1976
1974
1986
1978
1981
1972
1976
1972
1972
1977
1982
1984
1974
1977
1975
1981
1986
1975
1981
1979
1981
1969
1980
1969
1985
1985
1985
1984
1984
1983
1983
1972
1969
1998
1978
1974
1976
1982
1976
1979
1976
1978
1959
1958
1978
1969
1978
1969
1966
1973
1971
1973
1975
1963
1962
1970
1970
1990
1993
1994
1994
1991
2001
1969
1973
1969
1972
1968
1971
1972
1973
1972
1972
1976
1978
1971
1978
1975
1975
1975
1975
1982
1969
1965
1964
1975
1975
1980
1967
1966
1964
1969
1981
1981
1966
1963
1960
1967
1987
1988
1974
1979
1976
1964
1974
1962
1952
1964
1963
1966
1971
1959
1977
1972
1986
1987
1984
1990
1974
1960
1986
1983
1988
1988
1993
1997
1995
2004
1983
1978
1989
1976
1982
1987
1973
1973
1974
1975
1975
1973
1973
1962
1967
1980
1965
1957
1959
1960
1998
1989
1966
1958
1972
1972
1977
1979
1987
1976
1976
1969
1977
1974
1960
1974
1965
1977
1980
1973
1973
1964
1984
1968
1974
1968
1984
1984
1972
1961
1961
1961
1961
1965
1977
1990
1987
1987
1973
1969
1974
1970
1986
1984
1984
1974
1960
1965
1960
1962
1967
1964
1965
1965
1965
1965
1964
1956
1964
1969
1969
1967
1973
1975
1977
1979
1979
1979
1979
1966
1976
1978
1964
1967
1971
1980
1962
1958
1965
1978
1978
1979
1978
1959
1984
1959
1962
1959
2000
1997
1996
1970
1966
1964
1964
1971
1963
1973
1996
1989
1987
1989
1995
1983
1971
1976
1993
1988
1980
1991
1969
1976
1978
1972
1996
1997
1972
1975
1984
1984
1994
1976
1976
1997
2002
1980
1972
1958
1968
1967
1964
1966
1975
1985
1972
1977
1985
1982
1983
1967
1975
1977
1985
1968
1968
1968
1968
1981
1981
1974
1964
1966
1975
1958
1990
1997
2002
1958
1967
1966
1961
1979
1975
1986
1977
1969
1962
1954
1973
1977
1974
1987
1979
1979
1964
1974
1986
1988
1978
1978
1984
1974
1983
1980
1979
1977
1989
1977
1982
1987
1985
1980
1972
1972
1974
1969
1981
1974
1967
1981
1975
1981
1985
1979
1979
1977
1979
1977
1977
1972
1974
1961
1962
1972
1986
1959
1974
1964
1968
1984
1978
1988
1975
1975
1991
1984
1974
1981
1974
1977
1973
1974
1968
1968
1960
1965
1976
1978
1970
1986
1985
1963
1963
1973
1973
1998
1985
1970
1970
1991
1991
1980
1961
1977
1984
1971
1971
1971
1973
1964
1972
1979
1979
1979
1986
1972
1982
1980
1980
1984
1976
1966
1970
1958
1980
1977
1977
1968
1966
1965
1964
1965
1964
1970
1964
1974
1978
1980
1971
1964
1962
1966
1966
1989
1989
1993
1975
1966
1986
1966
1960
1965
1961
1973
1974
1987
1997
2001
2004
1997
1975
1981
1990
1980
1987
1983
1967
1963
1972
1969
1971
1974
1974
1971
1974
1975
1973
1968
1965
1974
1989
1983
1963
1960
1967
1965
1965
1973
1973
1977
1965
1965
1965
1980
1971
1969
1971
1977
1971
1976
1974
1965
1962
1964
1962
1978
1978
1978
1990
1985
1977
1992
1977
1982
1987
1970
1970
1975
1965
1972
1962
1959
1965
1979
1987
1990
1993
1971
1972
1965
1967
1971
1978
1967
1974
1982
1970
1977
1971
1963
1966
1980
1982
1970
1962
1984
1991
1959
1976
1976
1970
1974
1978
1979
1979
1979
1979
1979
1963
1966
1968
1972
1970
1979
1965
1970
1976
1978
1976
1975
1979
1981
1987
1981
1988
1975
1972
1965
1964
1972
1984
1985
1976
1980
1975
1975
1996
1982
1978
1972
1966
1971
1969
1977
2001
1987
1993
1984
1960
1982
1986
1972
1975
1976
1982
1976
1973
1970
1990
1962
1968
1962
1963
1971
1965
1962
1965
1992
1968
1968
1968
1968
1961
1970
1956
1963
1968
1974
1969
1984
1980
1972
1976
1976
1976
1971
1967
1978
1991
1991
1993
1986
1976
1968
1979
1987
1992
1967
1967
1969
1967
1960
1966
1959
1957
1967
1975
1966
1976
1973
1968
1965
1961
1961
1970
1970
1979
1973
1968
1968
1977
1980
1983
1974
1963
1963
1964
1973
1973
1989
1986
1966
1963
1972
1965
1961
1963
1963
1963
1982
1982
1982
1973
1965
1971
1982
1969
1959
1971
1968
1963
1979
1970
1971
1971
1971
1979
1977
1972
1980
1975
1987
1983
1968
1972
1976
1973
1970
1970
1970
1970
1978
1975
1983
1978
1984
1969
1969
1969
1966
1976
1987
1979
1982
1987
1992
1995
1984
1976
1985
1984
1967
1967
1967
1967
1992
1979
1974
1982
1968
1968
1962
1973
1977
1984
1983
1987
1973
1973
1973
1968
1963
1978
1971
1966
1976
1979
1983
1975
1982
1967
1970
1960
1960
1988
1988
1988
1972
1981
1970
1979
1986
1978
1968
1954
1954
1975
1973
1973
1973
1966
1966
1965
1954
1960
1978
1969
1976
1980
1981
1992
1993
1980
1983
1973
1970
1973
1977
1963
1973
1965
1972
1974
1979
1971
1961
1971
1985
1992
1993
1983
1972
1977
1990
1990
1970
1977
1971
1977
1977
1977
1977
1967
1977
1967
1971
1972
1974
1956
1996
1978
1980
1980
1980
1975
1974
1965
1969
1964
1965
1974
1974
1979
1987
1986
1963
1972
1983
1977
1985
1971
1965
1962
1966
1973
1970
1974
1969
1963
1971
1975
1975
1976
1970
1968
1971
1975
1977
1973
1969
1965
1972
1973
1975
1976
1974
1979
1985
1986
1973
1965
1971
1985
1971
1967
1958
1977
1973
1971
1963
1970
1967
1989
1967
1953
1957
1968
1982
1972
1977
1984
1966
1969
1976
1984
1978
1978
1983
1979
1974
1960
1971
1971
1971
1960
1968
1967
1960
1969
1969
1969
1974
1974
1973
1971
1971
1987
1983
1979
1969
1986
1986
1975
1971
1969
1975
1975
1968
1968
1968
1966
1966
1966
1966
1966
1966
1982
1976
1976
1969
1985
1989
1983
1973
1975
1970
1966
1976
1974
1977
1985
1985
1985
1970
1989
1981
1982
1982
1977
1962
1976
1971
1974
1974
1974
1974
1974
1973
1975
1976
1972
1972
1972
1959
1964
1973
1981
1988
1973
1973
1968
1970
1970
1970
1970
1970
1982
1968
1976
1966
1967
1969
1972
1967
1966
1986
1983
1962
1962
1962
1990
1988
1990
1976
1971
1992
1990
1981
1973
1979
1965
1965
