# Supplementary material for: Using game theory to thwart multistage privacy intrusions when sharing data
Source: Sci Adv. 2021 Dec 10;7(50):eabe9986. doi: 10.1126/sciadv.abe9986 (PMC8664254; doi:10.1126/sciadv.abe9986)
Supplement: Supplementary file 2 — Data S1 [file sciadv.abe9986_data_s1.zip › sciadv.abe9986_data_s1/data/simu/ped1.txt]

420001 375459 366929 M U 0 15 0 11 0 12 0 29 0 22 0 9 0 10 0 12 0 13 0 10 0 12 0 20 0 14 0 14 0 23 0 10
420002 378593 366216 F U 0 0 0 0 0 0 0 0 0 0 0 0 0 0 0 0 0 0 0 0 0 0 0 0 0 0 0 0 0 0 0 0
420003 378593 366216 M U 0 14 0 10 0 12 0 28 0 21 0 10 0 12 0 11 0 14 0 10 0 11 0 19 0 13 0 17 0 20 0 9
420004 378593 366216 F U 0 0 0 0 0 0 0 0 0 0 0 0 0 0 0 0 0 0 0 0 0 0 0 0 0 0 0 0 0 0 0 0
420005 373854 360986 M U 0 13 0 20 0 11 0 29 0 23 0 9 0 13 0 12 0 13 0 9 0 11 0 17 0 14 0 14 0 18 0 10
420006 360102 365138 F U 0 0 0 0 0 0 0 0 0 0 0 0 0 0 0 0 0 0 0 0 0 0 0 0 0 0 0 0 0 0 0 0
420007 364210 377611 F U 0 0 0 0 0 0 0 0 0 0 0 0 0 0 0 0 0 0 0 0 0 0 0 0 0 0 0 0 0 0 0 0
420008 366055 369076 F U 0 0 0 0 0 0 0 0 0 0 0 0 0 0 0 0 0 0 0 0 0 0 0 0 0 0 0 0 0 0 0 0
420009 366055 369076 M U 0 14 0 12 0 13 0 29 0 22 0 10 0 12 0 14 0 13 0 9 0 12 0 18 0 15 0 14 0 20 0 10
420010 379145 375536 M U 0 14 0 13 0 13 0 29 0 24 0 9 0 11 0 13 0 13 0 11 0 10 0 18 0 14 0 14 0 19 0 11
420011 379145 375536 M U 0 14 0 13 0 13 0 29 0 24 0 9 0 11 0 13 0 13 0 11 0 10 0 18 0 14 0 14 0 19 0 11
420012 379145 375536 F U 0 0 0 0 0 0 0 0 0 0 0 0 0 0 0 0 0 0 0 0 0 0 0 0 0 0 0 0 0 0 0 0
420013 376807 361102 F U 0 0 0 0 0 0 0 0 0 0 0 0 0 0 0 0 0 0 0 0 0 0 0 0 0 0 0 0 0 0 0 0
420014 376807 361102 F U 0 0 0 0 0 0 0 0 0 0 0 0 0 0 0 0 0 0 0 0 0 0 0 0 0 0 0 0 0 0 0 0
420015 376807 361102 M U 0 14 0 14 0 13 0 30 0 21 0 10 0 10 0 12 0 13 0 10 0 10 0 16 0 17 0 17 0 19 0 10
420016 371348 372298 M U 0 13 0 14 0 12 0 29 0 23 0 9 0 14 0 10 0 13 0 9 0 9 0 18 0 13 0 14 0 19 0 10
420017 366843 361799 F U 0 0 0 0 0 0 0 0 0 0 0 0 0 0 0 0 0 0 0 0 0 0 0 0 0 0 0 0 0 0 0 0
420018 366843 361799 M U 0 15 0 15 0 12 0 27 0 24 0 11 0 10 0 12 0 14 0 11 0 10 0 18 0 14 0 14 0 18 0 10
420019 366843 361799 F U 0 0 0 0 0 0 0 0 0 0 0 0 0 0 0 0 0 0 0 0 0 0 0 0 0 0 0 0 0 0 0 0
420020 366843 361799 F U 0 0 0 0 0 0 0 0 0 0 0 0 0 0 0 0 0 0 0 0 0 0 0 0 0 0 0 0 0 0 0 0
420021 374569 375892 M U 0 16 0 10 0 10 0 27 0 24 0 8 0 12 0 11 0 15 0 10 0 11 0 18 0 14 0 16 0 19 0 11
420022 365537 362855 M U 0 14 0 15 0 13 0 27 0 22 0 9 0 13 0 12 0 13 0 10 0 11 0 18 0 14 0 17 0 20 0 10
420023 378092 373949 F U 0 0 0 0 0 0 0 0 0 0 0 0 0 0 0 0 0 0 0 0 0 0 0 0 0 0 0 0 0 0 0 0
420024 378092 373949 M U 0 13 0 17 0 11 0 30 0 22 0 10 0 10 0 11 0 13 0 9 0 12 0 17 0 13 0 17 0 19 0 10
420025 365799 366900 F U 0 0 0 0 0 0 0 0 0 0 0 0 0 0 0 0 0 0 0 0 0 0 0 0 0 0 0 0 0 0 0 0
420026 364289 363594 M U 0 14 0 14 0 11 0 27 0 21 0 10 0 10 0 12 0 13 0 11 0 10 0 18 0 16 0 17 0 19 0 11
420027 364289 363594 M U 0 14 0 14 0 11 0 27 0 21 0 10 0 10 0 12 0 13 0 11 0 10 0 18 0 16 0 17 0 19 0 11
420028 378403 376748 M U 0 15 0 9 0 13 0 28 0 23 0 9 0 9 0 12 0 14 0 11 0 10 0 18 0 14 0 16 0 18 0 10
420029 378403 376748 M U 0 15 0 9 0 13 0 28 0 23 0 9 0 9 0 12 0 14 0 11 0 10 0 18 0 14 0 16 0 18 0 10
420030 378403 376748 M U 0 15 0 9 0 13 0 28 0 23 0 9 0 9 0 12 0 14 0 11 0 10 0 18 0 14 0 16 0 18 0 10
420031 378403 376748 M U 0 15 0 9 0 13 0 28 0 23 0 9 0 9 0 12 0 14 0 11 0 10 0 18 0 14 0 16 0 18 0 10
420032 378403 376748 F U 0 0 0 0 0 0 0 0 0 0 0 0 0 0 0 0 0 0 0 0 0 0 0 0 0 0 0 0 0 0 0 0
420033 364766 362026 M U 0 13 0 16 0 12 0 29 0 22 0 8 0 12 0 13 0 13 0 11 0 11 0 17 0 15 0 15 0 22 0 11
420034 364766 362026 M U 0 13 0 16 0 12 0 29 0 22 0 8 0 12 0 13 0 13 0 11 0 11 0 17 0 15 0 15 0 22 0 11
420035 364766 362026 F U 0 0 0 0 0 0 0 0 0 0 0 0 0 0 0 0 0 0 0 0 0 0 0 0 0 0 0 0 0 0 0 0
420036 364766 362026 M U 0 13 0 16 0 12 0 29 0 22 0 8 0 12 0 13 0 13 0 11 0 11 0 17 0 15 0 15 0 22 0 11
420037 363260 374957 F U 0 0 0 0 0 0 0 0 0 0 0 0 0 0 0 0 0 0 0 0 0 0 0 0 0 0 0 0 0 0 0 0
420038 363260 374957 M U 0 14 0 12 0 12 0 29 0 24 0 9 0 12 0 11 0 14 0 9 0 10 0 16 0 15 0 17 0 21 0 10
420039 363260 374957 M U 0 14 0 12 0 12 0 29 0 24 0 9 0 12 0 11 0 14 0 9 0 10 0 16 0 15 0 17 0 21 0 10
420040 370285 368487 M U 0 13 0 17 0 12 0 30 0 24 0 10 0 10 0 12 0 13 0 9 0 9 0 19 0 14 0 15 0 20 0 11
420041 373230 369074 F U 0 0 0 0 0 0 0 0 0 0 0 0 0 0 0 0 0 0 0 0 0 0 0 0 0 0 0 0 0 0 0 0
420042 373230 369074 F U 0 0 0 0 0 0 0 0 0 0 0 0 0 0 0 0 0 0 0 0 0 0 0 0 0 0 0 0 0 0 0 0
420043 372860 370220 F U 0 0 0 0 0 0 0 0 0 0 0 0 0 0 0 0 0 0 0 0 0 0 0 0 0 0 0 0 0 0 0 0
420044 372860 370220 M U 0 11 0 13 0 12 0 28 0 21 0 9 0 10 0 13 0 15 0 10 0 13 0 18 0 15 0 16 0 19 0 10
420045 366461 377724 F U 0 0 0 0 0 0 0 0 0 0 0 0 0 0 0 0 0 0 0 0 0 0 0 0 0 0 0 0 0 0 0 0
420046 367599 364845 M U 0 12 0 12 0 13 0 28 0 22 0 10 0 12 0 11 0 13 0 8 0 10 0 19 0 12 0 14 0 21 0 11
420047 373301 373641 F U 0 0 0 0 0 0 0 0 0 0 0 0 0 0 0 0 0 0 0 0 0 0 0 0 0 0 0 0 0 0 0 0
420048 373301 373641 F U 0 0 0 0 0 0 0 0 0 0 0 0 0 0 0 0 0 0 0 0 0 0 0 0 0 0 0 0 0 0 0 0
420049 378654 372415 M U 0 13 0 10 0 11 0 28 0 22 0 9 0 13 0 11 0 14 0 9 0 9 0 18 0 14 0 17 0 18 0 12
420050 378654 372415 M U 0 13 0 10 0 11 0 28 0 22 0 9 0 13 0 11 0 14 0 9 0 9 0 18 0 14 0 17 0 18 0 12
420051 377453 372909 M U 0 12 0 15 0 12 0 30 0 23 0 9 0 10 0 13 0 13 0 11 0 11 0 18 0 15 0 17 0 19 0 11
420052 374650 372871 M U 0 13 0 14 0 14 0 27 0 20 0 10 0 12 0 12 0 15 0 9 0 9 0 19 0 14 0 19 0 20 0 11
420053 379959 368951 F U 0 0 0 0 0 0 0 0 0 0 0 0 0 0 0 0 0 0 0 0 0 0 0 0 0 0 0 0 0 0 0 0
420054 379959 368951 F U 0 0 0 0 0 0 0 0 0 0 0 0 0 0 0 0 0 0 0 0 0 0 0 0 0 0 0 0 0 0 0 0
420055 379959 368951 F U 0 0 0 0 0 0 0 0 0 0 0 0 0 0 0 0 0 0 0 0 0 0 0 0 0 0 0 0 0 0 0 0
420056 379959 368951 M U 0 13 0 12 0 12 0 30 0 25 0 9 0 13 0 13 0 13 0 9 0 11 0 20 0 15 0 17 0 22 0 11
420057 376291 373220 M U 0 15 0 13 0 12 0 29 0 24 0 8 0 9 0 12 0 13 0 12 0 10 0 18 0 15 0 16 0 20 0 10
420058 376295 367576 F U 0 0 0 0 0 0 0 0 0 0 0 0 0 0 0 0 0 0 0 0 0 0 0 0 0 0 0 0 0 0 0 0
420059 376295 367576 F U 0 0 0 0 0 0 0 0 0 0 0 0 0 0 0 0 0 0 0 0 0 0 0 0 0 0 0 0 0 0 0 0
420060 366356 370723 M U 0 13 0 17 0 12 0 28 0 22 0 10 0 13 0 12 0 14 0 10 0 11 0 18 0 15 0 14 0 21 0 11
420061 379712 375024 M U 0 12 0 9 0 13 0 27 0 22 0 9 0 11 0 12 0 13 0 11 0 10 0 18 0 15 0 15 0 24 0 11
420062 379712 375024 F U 0 0 0 0 0 0 0 0 0 0 0 0 0 0 0 0 0 0 0 0 0 0 0 0 0 0 0 0 0 0 0 0
420063 379712 375024 F U 0 0 0 0 0 0 0 0 0 0 0 0 0 0 0 0 0 0 0 0 0 0 0 0 0 0 0 0 0 0 0 0
420064 379712 375024 F U 0 0 0 0 0 0 0 0 0 0 0 0 0 0 0 0 0 0 0 0 0 0 0 0 0 0 0 0 0 0 0 0
420065 375098 365985 M U 0 12 0 14 0 13 0 28 0 22 0 10 0 10 0 12 0 13 0 9 0 9 0 17 0 15 0 14 0 24 0 11
420066 372907 379165 M U 0 14 0 18 0 12 0 29 0 22 0 11 0 10 0 13 0 14 0 9 0 9 0 19 0 12 0 16 0 22 0 11
420067 378650 371677 M U 0 13 0 10 0 12 0 28 0 22 0 10 0 13 0 11 0 14 0 9 0 11 0 18 0 13 0 16 0 20 0 9
420068 378650 371677 M U 0 13 0 10 0 12 0 28 0 22 0 10 0 13 0 11 0 14 0 9 0 11 0 18 0 13 0 16 0 20 0 9
420069 363385 368530 M U 0 13 0 11 0 13 0 27 0 22 0 9 0 10 0 11 0 14 0 9 0 10 0 19 0 14 0 17 0 19 0 11
420070 371132 376578 F U 0 0 0 0 0 0 0 0 0 0 0 0 0 0 0 0 0 0 0 0 0 0 0 0 0 0 0 0 0 0 0 0
420071 364482 360385 M U 0 13 0 12 0 12 0 28 0 23 0 9 0 10 0 11 0 13 0 10 0 11 0 20 0 15 0 16 0 22 0 11
420072 369113 366048 M U 0 15 0 17 0 12 0 28 0 23 0 10 0 10 0 14 0 13 0 11 0 11 0 18 0 15 0 13 0 24 0 11
420073 369113 366048 F U 0 0 0 0 0 0 0 0 0 0 0 0 0 0 0 0 0 0 0 0 0 0 0 0 0 0 0 0 0 0 0 0
420074 369113 366048 M U 0 15 0 17 0 12 0 28 0 23 0 10 0 10 0 14 0 13 0 11 0 11 0 18 0 15 0 13 0 24 0 11
420075 360554 365336 F U 0 0 0 0 0 0 0 0 0 0 0 0 0 0 0 0 0 0 0 0 0 0 0 0 0 0 0 0 0 0 0 0
420076 360554 365336 M U 0 14 0 15 0 11 0 29 0 22 0 10 0 10 0 12 0 13 0 8 0 11 0 18 0 14 0 16 0 21 0 10
420077 376966 365394 F U 0 0 0 0 0 0 0 0 0 0 0 0 0 0 0 0 0 0 0 0 0 0 0 0 0 0 0 0 0 0 0 0
420078 362415 367626 F U 0 0 0 0 0 0 0 0 0 0 0 0 0 0 0 0 0 0 0 0 0 0 0 0 0 0 0 0 0 0 0 0
420079 362415 367626 F U 0 0 0 0 0 0 0 0 0 0 0 0 0 0 0 0 0 0 0 0 0 0 0 0 0 0 0 0 0 0 0 0
420080 361812 365838 F U 0 0 0 0 0 0 0 0 0 0 0 0 0 0 0 0 0 0 0 0 0 0 0 0 0 0 0 0 0 0 0 0
420081 361812 365838 M U 0 14 0 12 0 12 0 29 0 21 0 9 0 11 0 13 0 13 0 12 0 10 0 19 0 14 0 15 0 24 0 12
420082 365413 369588 M U 0 13 0 12 0 13 0 28 0 23 0 9 0 10 0 13 0 15 0 11 0 10 0 17 0 15 0 14 0 20 0 10
420083 365413 369588 F U 0 0 0 0 0 0 0 0 0 0 0 0 0 0 0 0 0 0 0 0 0 0 0 0 0 0 0 0 0 0 0 0
420084 372701 376370 M U 0 14 0 13 0 12 0 28 0 21 0 10 0 14 0 12 0 12 0 10 0 10 0 18 0 14 0 16 0 22 0 10
420085 372701 376370 F U 0 0 0 0 0 0 0 0 0 0 0 0 0 0 0 0 0 0 0 0 0 0 0 0 0 0 0 0 0 0 0 0
420086 376629 361119 M U 0 15 0 16 0 12 0 28 0 23 0 10 0 13 0 12 0 14 0 11 0 11 0 18 0 14 0 16 0 20 0 10
420087 362281 371829 F U 0 0 0 0 0 0 0 0 0 0 0 0 0 0 0 0 0 0 0 0 0 0 0 0 0 0 0 0 0 0 0 0
420088 362281 371829 F U 0 0 0 0 0 0 0 0 0 0 0 0 0 0 0 0 0 0 0 0 0 0 0 0 0 0 0 0 0 0 0 0
420089 362281 371829 M U 0 13 0 14 0 12 0 28 0 22 0 10 0 10 0 12 0 13 0 9 0 11 0 18 0 13 0 17 0 19 0 10
420090 362281 371829 F U 0 0 0 0 0 0 0 0 0 0 0 0 0 0 0 0 0 0 0 0 0 0 0 0 0 0 0 0 0 0 0 0
420091 360017 376314 M U 0 13 0 16 0 13 0 28 0 22 0 9 0 10 0 12 0 13 0 9 0 9 0 18 0 14 0 18 0 19 0 10
420092 361240 376250 M U 0 14 0 15 0 13 0 28 0 21 0 10 0 10 0 11 0 13 0 12 0 9 0 20 0 14 0 16 0 24 0 12
420093 361240 376250 F U 0 0 0 0 0 0 0 0 0 0 0 0 0 0 0 0 0 0 0 0 0 0 0 0 0 0 0 0 0 0 0 0
420094 376243 372021 M U 0 12 0 12 0 12 0 29 0 22 0 9 0 12 0 12 0 14 0 9 0 11 0 19 0 15 0 16 0 23 0 11
420095 378907 361449 M U 0 14 0 14 0 12 0 27 0 24 0 9 0 12 0 12 0 13 0 12 0 10 0 19 0 14 0 16 0 22 0 10
420096 378907 361449 F U 0 0 0 0 0 0 0 0 0 0 0 0 0 0 0 0 0 0 0 0 0 0 0 0 0 0 0 0 0 0 0 0
420097 379123 365052 M U 0 13 0 20 0 11 0 29 0 23 0 9 0 13 0 12 0 13 0 9 0 11 0 17 0 14 0 14 0 18 0 10
420098 379123 365052 M U 0 13 0 20 0 11 0 29 0 23 0 9 0 13 0 12 0 13 0 9 0 11 0 17 0 14 0 14 0 18 0 10
420099 366978 379689 M U 0 15 0 10 0 11 0 27 0 24 0 10 0 13 0 12 0 13 0 11 0 11 0 18 0 16 0 14 0 23 0 11
420100 373784 363120 F U 0 0 0 0 0 0 0 0 0 0 0 0 0 0 0 0 0 0 0 0 0 0 0 0 0 0 0 0 0 0 0 0
420101 373784 363120 F U 0 0 0 0 0 0 0 0 0 0 0 0 0 0 0 0 0 0 0 0 0 0 0 0 0 0 0 0 0 0 0 0
420102 377680 363603 F U 0 0 0 0 0 0 0 0 0 0 0 0 0 0 0 0 0 0 0 0 0 0 0 0 0 0 0 0 0 0 0 0
420103 378031 361854 F U 0 0 0 0 0 0 0 0 0 0 0 0 0 0 0 0 0 0 0 0 0 0 0 0 0 0 0 0 0 0 0 0
420104 361427 365623 M U 0 12 0 13 0 11 0 30 0 23 0 9 0 12 0 11 0 14 0 11 0 11 0 18 0 14 0 15 0 22 0 12
420105 361427 365623 F U 0 0 0 0 0 0 0 0 0 0 0 0 0 0 0 0 0 0 0 0 0 0 0 0 0 0 0 0 0 0 0 0
420106 364004 365443 M U 0 13 0 13 0 12 0 27 0 23 0 9 0 10 0 11 0 14 0 11 0 10 0 17 0 14 0 14 0 22 0 11
420107 379154 377660 F U 0 0 0 0 0 0 0 0 0 0 0 0 0 0 0 0 0 0 0 0 0 0 0 0 0 0 0 0 0 0 0 0
420108 370290 371721 M U 0 13 0 13 0 12 0 29 0 22 0 9 0 13 0 11 0 13 0 11 0 10 0 18 0 15 0 14 0 19 0 11
420109 371844 367886 F U 0 0 0 0 0 0 0 0 0 0 0 0 0 0 0 0 0 0 0 0 0 0 0 0 0 0 0 0 0 0 0 0
420110 370726 377308 M U 0 15 0 12 0 13 0 26 0 24 0 9 0 12 0 13 0 13 0 11 0 11 0 19 0 14 0 15 0 20 0 12
420111 370726 377308 M U 0 15 0 12 0 13 0 26 0 24 0 9 0 12 0 13 0 13 0 11 0 11 0 19 0 14 0 15 0 20 0 12
420112 367105 365814 F U 0 0 0 0 0 0 0 0 0 0 0 0 0 0 0 0 0 0 0 0 0 0 0 0 0 0 0 0 0 0 0 0
420113 367105 365814 M U 0 13 0 12 0 13 0 29 0 23 0 9 0 10 0 11 0 13 0 11 0 11 0 19 0 15 0 16 0 19 0 10
420114 372170 363654 M U 0 13 0 12 0 12 0 27 0 23 0 9 0 10 0 12 0 13 0 9 0 10 0 18 0 14 0 14 0 22 0 9
420115 372473 364819 F U 0 0 0 0 0 0 0 0 0 0 0 0 0 0 0 0 0 0 0 0 0 0 0 0 0 0 0 0 0 0 0 0
420116 369979 366530 M U 0 13 0 13 0 12 0 27 0 25 0 8 0 12 0 12 0 13 0 9 0 10 0 18 0 14 0 17 0 18 0 10
420117 369979 366530 M U 0 13 0 13 0 12 0 27 0 25 0 8 0 12 0 12 0 13 0 9 0 10 0 18 0 14 0 17 0 18 0 10
420118 372974 362798 M U 0 16 0 11 0 12 0 30 0 23 0 9 0 10 0 11 0 13 0 9 0 10 0 18 0 13 0 15 0 22 0 10
420119 372974 362798 M U 0 16 0 11 0 12 0 30 0 23 0 9 0 10 0 11 0 13 0 9 0 10 0 18 0 13 0 15 0 22 0 10
420120 379034 370359 M U 0 14 0 19 0 12 0 28 0 22 0 9 0 13 0 13 0 13 0 9 0 12 0 18 0 15 0 18 0 19 0 10
420121 379034 370359 F U 0 0 0 0 0 0 0 0 0 0 0 0 0 0 0 0 0 0 0 0 0 0 0 0 0 0 0 0 0 0 0 0
420122 373409 369266 F U 0 0 0 0 0 0 0 0 0 0 0 0 0 0 0 0 0 0 0 0 0 0 0 0 0 0 0 0 0 0 0 0
420123 373409 369266 M U 0 14 0 12 0 11 0 26 0 22 0 10 0 13 0 13 0 13 0 9 0 14 0 16 0 14 0 17 0 21 0 11
420124 373409 369266 F U 0 0 0 0 0 0 0 0 0 0 0 0 0 0 0 0 0 0 0 0 0 0 0 0 0 0 0 0 0 0 0 0
420125 366712 367716 M U 0 14 0 14 0 11 0 27 0 24 0 9 0 10 0 12 0 15 0 11 0 9 0 18 0 15 0 16 0 22 0 10
420126 366712 367716 F U 0 0 0 0 0 0 0 0 0 0 0 0 0 0 0 0 0 0 0 0 0 0 0 0 0 0 0 0 0 0 0 0
420127 377419 374754 M U 0 14 0 10 0 11 0 27 0 24 0 9 0 10 0 10 0 14 0 9 0 11 0 18 0 13 0 15 0 22 0 10
420128 377419 374754 M U 0 14 0 10 0 11 0 27 0 24 0 9 0 10 0 10 0 14 0 9 0 11 0 18 0 13 0 15 0 22 0 10
420129 377419 374754 M U 0 14 0 10 0 11 0 27 0 24 0 9 0 10 0 10 0 14 0 9 0 11 0 18 0 13 0 15 0 22 0 10
420130 366905 373856 M U 0 13 0 17 0 12 0 31 0 22 0 9 0 12 0 13 0 14 0 9 0 11 0 18 0 15 0 14 0 19 0 12
420131 366905 373856 F U 0 0 0 0 0 0 0 0 0 0 0 0 0 0 0 0 0 0 0 0 0 0 0 0 0 0 0 0 0 0 0 0
420132 366905 373856 M U 0 13 0 17 0 12 0 31 0 22 0 9 0 12 0 13 0 14 0 9 0 11 0 18 0 15 0 14 0 19 0 12
420133 366905 373856 M U 0 13 0 17 0 12 0 31 0 22 0 9 0 12 0 13 0 14 0 9 0 11 0 18 0 15 0 14 0 19 0 12
420134 365689 366588 M U 0 15 0 13 0 12 0 30 0 23 0 9 0 10 0 11 0 14 0 9 0 10 0 19 0 13 0 16 0 21 0 12
420135 365689 366588 M U 0 15 0 13 0 12 0 30 0 23 0 9 0 10 0 11 0 14 0 9 0 10 0 19 0 13 0 16 0 21 0 12
420136 365689 366588 M U 0 15 0 13 0 12 0 30 0 23 0 9 0 10 0 11 0 14 0 9 0 10 0 19 0 13 0 16 0 21 0 12
420137 365545 374485 M U 0 16 0 9 0 12 0 29 0 22 0 9 0 10 0 13 0 14 0 11 0 11 0 19 0 15 0 15 0 20 0 10
420138 374441 368302 F U 0 0 0 0 0 0 0 0 0 0 0 0 0 0 0 0 0 0 0 0 0 0 0 0 0 0 0 0 0 0 0 0
420139 374441 368302 M U 0 14 0 16 0 12 0 28 0 24 0 9 0 13 0 11 0 13 0 8 0 11 0 18 0 14 0 14 0 20 0 11
420140 366044 374418 F U 0 0 0 0 0 0 0 0 0 0 0 0 0 0 0 0 0 0 0 0 0 0 0 0 0 0 0 0 0 0 0 0
420141 365341 367469 F U 0 0 0 0 0 0 0 0 0 0 0 0 0 0 0 0 0 0 0 0 0 0 0 0 0 0 0 0 0 0 0 0
420142 365341 367469 F U 0 0 0 0 0 0 0 0 0 0 0 0 0 0 0 0 0 0 0 0 0 0 0 0 0 0 0 0 0 0 0 0
420143 360848 372747 F U 0 0 0 0 0 0 0 0 0 0 0 0 0 0 0 0 0 0 0 0 0 0 0 0 0 0 0 0 0 0 0 0
420144 360848 372747 F U 0 0 0 0 0 0 0 0 0 0 0 0 0 0 0 0 0 0 0 0 0 0 0 0 0 0 0 0 0 0 0 0
420145 360848 372747 F U 0 0 0 0 0 0 0 0 0 0 0 0 0 0 0 0 0 0 0 0 0 0 0 0 0 0 0 0 0 0 0 0
420146 367356 372988 F U 0 0 0 0 0 0 0 0 0 0 0 0 0 0 0 0 0 0 0 0 0 0 0 0 0 0 0 0 0 0 0 0
420147 369418 365164 M U 0 12 0 10 0 12 0 29 0 22 0 10 0 13 0 11 0 13 0 9 0 11 0 18 0 14 0 15 0 21 0 11
420148 369418 365164 F U 0 0 0 0 0 0 0 0 0 0 0 0 0 0 0 0 0 0 0 0 0 0 0 0 0 0 0 0 0 0 0 0
420149 369330 367180 M U 0 14 0 13 0 13 0 29 0 23 0 8 0 13 0 12 0 13 0 10 0 13 0 20 0 14 0 14 0 22 0 12
420150 366573 376604 F U 0 0 0 0 0 0 0 0 0 0 0 0 0 0 0 0 0 0 0 0 0 0 0 0 0 0 0 0 0 0 0 0
420151 366573 376604 M U 0 16 0 11 0 11 0 28 0 21 0 9 0 11 0 12 0 14 0 11 0 9 0 18 0 15 0 13 0 22 0 9
420152 366573 376604 F U 0 0 0 0 0 0 0 0 0 0 0 0 0 0 0 0 0 0 0 0 0 0 0 0 0 0 0 0 0 0 0 0
420153 370060 362274 M U 0 13 0 12 0 11 0 29 0 23 0 10 0 10 0 12 0 14 0 9 0 10 0 18 0 14 0 17 0 23 0 10
420154 370060 362274 M U 0 13 0 12 0 11 0 29 0 23 0 10 0 10 0 12 0 14 0 9 0 10 0 18 0 14 0 17 0 23 0 10
420155 373044 371133 F U 0 0 0 0 0 0 0 0 0 0 0 0 0 0 0 0 0 0 0 0 0 0 0 0 0 0 0 0 0 0 0 0
420156 373044 371133 M U 0 15 0 13 0 12 0 28 0 22 0 10 0 11 0 12 0 13 0 10 0 11 0 19 0 15 0 13 0 22 0 11
420157 367293 373065 M U 0 12 0 11 0 11 0 29 0 23 0 8 0 12 0 13 0 13 0 9 0 11 0 20 0 14 0 19 0 24 0 11
420158 367293 373065 M U 0 12 0 11 0 11 0 29 0 23 0 8 0 12 0 13 0 13 0 9 0 11 0 20 0 14 0 19 0 24 0 11
420159 372113 376083 F U 0 0 0 0 0 0 0 0 0 0 0 0 0 0 0 0 0 0 0 0 0 0 0 0 0 0 0 0 0 0 0 0
420160 372113 376083 M U 0 14 0 13 0 11 0 29 0 20 0 9 0 12 0 11 0 13 0 9 0 10 0 20 0 14 0 17 0 21 0 10
420161 379835 377278 M U 0 13 0 13 0 12 0 28 0 23 0 10 0 10 0 12 0 13 0 9 0 10 0 18 0 15 0 13 0 19 0 11
420162 370316 373605 M U 0 13 0 13 0 11 0 27 0 23 0 9 0 13 0 12 0 14 0 9 0 10 0 18 0 15 0 17 0 20 0 11
420163 370316 373605 M U 0 13 0 13 0 11 0 27 0 23 0 9 0 13 0 12 0 14 0 9 0 10 0 18 0 15 0 17 0 20 0 11
420164 370316 373605 M U 0 13 0 13 0 11 0 27 0 23 0 9 0 13 0 12 0 14 0 9 0 10 0 18 0 15 0 17 0 20 0 11
420165 364328 379621 M U 0 13 0 15 0 12 0 29 0 23 0 10 0 10 0 13 0 14 0 11 0 12 0 19 0 15 0 15 0 22 0 10
420166 364328 379621 M U 0 13 0 15 0 12 0 29 0 23 0 10 0 10 0 13 0 14 0 11 0 12 0 19 0 15 0 15 0 22 0 10
420167 364328 379621 F U 0 0 0 0 0 0 0 0 0 0 0 0 0 0 0 0 0 0 0 0 0 0 0 0 0 0 0 0 0 0 0 0
420168 366940 363995 F U 0 0 0 0 0 0 0 0 0 0 0 0 0 0 0 0 0 0 0 0 0 0 0 0 0 0 0 0 0 0 0 0
420169 366940 363995 M U 0 13 0 10 0 13 0 30 0 24 0 9 0 13 0 12 0 14 0 10 0 12 0 18 0 15 0 16 0 18 0 11
420170 369327 373573 M U 0 14 0 13 0 13 0 29 0 23 0 8 0 13 0 12 0 13 0 10 0 13 0 20 0 14 0 14 0 22 0 12
420171 369327 373573 M U 0 14 0 13 0 13 0 29 0 23 0 8 0 13 0 12 0 13 0 10 0 13 0 20 0 14 0 14 0 22 0 12
420172 369327 373573 M U 0 14 0 13 0 13 0 29 0 23 0 8 0 13 0 12 0 13 0 10 0 13 0 20 0 14 0 14 0 22 0 12
420173 369327 373573 F U 0 0 0 0 0 0 0 0 0 0 0 0 0 0 0 0 0 0 0 0 0 0 0 0 0 0 0 0 0 0 0 0
420174 377111 373463 F U 0 0 0 0 0 0 0 0 0 0 0 0 0 0 0 0 0 0 0 0 0 0 0 0 0 0 0 0 0 0 0 0
420175 377111 373463 M U 0 13 0 13 0 12 0 29 0 25 0 9 0 10 0 12 0 14 0 11 0 10 0 19 0 13 0 16 0 20 0 10
420176 371444 370691 F U 0 0 0 0 0 0 0 0 0 0 0 0 0 0 0 0 0 0 0 0 0 0 0 0 0 0 0 0 0 0 0 0
420177 365211 376124 F U 0 0 0 0 0 0 0 0 0 0 0 0 0 0 0 0 0 0 0 0 0 0 0 0 0 0 0 0 0 0 0 0
420178 365211 376124 M U 0 13 0 13 0 13 0 27 0 24 0 9 0 12 0 12 0 12 0 9 0 11 0 18 0 14 0 16 0 20 0 10
420179 375449 367703 M U 0 13 0 12 0 12 0 29 0 23 0 9 0 9 0 12 0 14 0 10 0 11 0 17 0 14 0 16 0 20 0 10
420180 377600 362410 M U 0 12 0 17 0 12 0 30 0 22 0 9 0 10 0 12 0 13 0 11 0 9 0 18 0 15 0 17 0 19 0 10
420181 377600 362410 M U 0 12 0 17 0 12 0 30 0 22 0 9 0 10 0 12 0 13 0 11 0 9 0 18 0 15 0 17 0 19 0 10
420182 377600 362410 M U 0 12 0 17 0 12 0 30 0 22 0 9 0 10 0 12 0 13 0 11 0 9 0 18 0 15 0 17 0 19 0 10
420183 377600 362410 M U 0 12 0 17 0 12 0 30 0 22 0 9 0 10 0 12 0 13 0 11 0 9 0 18 0 15 0 17 0 19 0 10
420184 376706 374845 M U 0 14 0 16 0 12 0 28 0 23 0 9 0 12 0 12 0 13 0 9 0 9 0 19 0 15 0 16 0 21 0 11
420185 376706 374845 F U 0 0 0 0 0 0 0 0 0 0 0 0 0 0 0 0 0 0 0 0 0 0 0 0 0 0 0 0 0 0 0 0
420186 376706 374845 M U 0 14 0 16 0 12 0 28 0 23 0 9 0 12 0 12 0 13 0 9 0 9 0 19 0 15 0 16 0 21 0 11
420187 362165 369531 M U 0 14 0 13 0 11 0 28 0 24 0 9 0 10 0 12 0 14 0 9 0 10 0 18 0 13 0 14 0 21 0 10
420188 365139 374051 M U 0 14 0 12 0 13 0 30 0 22 0 8 0 10 0 13 0 13 0 11 0 9 0 18 0 14 0 16 0 24 0 12
420189 365139 374051 M U 0 14 0 12 0 13 0 30 0 22 0 8 0 10 0 13 0 13 0 11 0 9 0 18 0 14 0 16 0 24 0 12
420190 365139 374051 F U 0 0 0 0 0 0 0 0 0 0 0 0 0 0 0 0 0 0 0 0 0 0 0 0 0 0 0 0 0 0 0 0
420191 360487 368067 F U 0 0 0 0 0 0 0 0 0 0 0 0 0 0 0 0 0 0 0 0 0 0 0 0 0 0 0 0 0 0 0 0
420192 364054 366254 M U 0 14 0 16 0 12 0 28 0 25 0 9 0 10 0 12 0 12 0 9 0 11 0 20 0 15 0 16 0 20 0 11
420193 364054 366254 M U 0 14 0 16 0 12 0 28 0 25 0 9 0 10 0 12 0 12 0 9 0 11 0 20 0 15 0 16 0 20 0 11
420194 364054 366254 M U 0 14 0 16 0 12 0 28 0 25 0 9 0 10 0 12 0 12 0 9 0 11 0 20 0 15 0 16 0 20 0 11
420195 364054 366254 F U 0 0 0 0 0 0 0 0 0 0 0 0 0 0 0 0 0 0 0 0 0 0 0 0 0 0 0 0 0 0 0 0
420196 364054 366254 M U 0 14 0 16 0 12 0 28 0 25 0 9 0 10 0 12 0 12 0 9 0 11 0 20 0 15 0 16 0 20 0 11
420197 364054 366254 M U 0 14 0 16 0 12 0 28 0 25 0 9 0 10 0 12 0 12 0 9 0 11 0 20 0 15 0 16 0 20 0 11
420198 375568 378966 M U 0 13 0 12 0 11 0 29 0 23 0 10 0 10 0 12 0 14 0 9 0 10 0 18 0 14 0 17 0 23 0 10
420199 371669 365276 F U 0 0 0 0 0 0 0 0 0 0 0 0 0 0 0 0 0 0 0 0 0 0 0 0 0 0 0 0 0 0 0 0
420200 364386 374714 M U 0 12 0 13 0 12 0 26 0 22 0 9 0 12 0 13 0 13 0 8 0 11 0 18 0 15 0 15 0 19 0 11
420201 364386 374714 M U 0 12 0 13 0 12 0 26 0 22 0 9 0 12 0 13 0 13 0 8 0 11 0 18 0 15 0 15 0 19 0 11
420202 361846 373304 M U 0 13 0 19 0 12 0 29 0 21 0 10 0 10 0 12 0 14 0 8 0 12 0 20 0 15 0 16 0 24 0 11
420203 361846 373304 F U 0 0 0 0 0 0 0 0 0 0 0 0 0 0 0 0 0 0 0 0 0 0 0 0 0 0 0 0 0 0 0 0
420204 365271 365187 M U 0 14 0 13 0 13 0 28 0 23 0 9 0 13 0 11 0 13 0 9 0 10 0 19 0 14 0 15 0 22 0 10
420205 365271 365187 F U 0 0 0 0 0 0 0 0 0 0 0 0 0 0 0 0 0 0 0 0 0 0 0 0 0 0 0 0 0 0 0 0
420206 375988 371834 F U 0 0 0 0 0 0 0 0 0 0 0 0 0 0 0 0 0 0 0 0 0 0 0 0 0 0 0 0 0 0 0 0
420207 365010 369283 M U 0 14 0 14 0 12 0 28 0 24 0 10 0 10 0 12 0 14 0 9 0 9 0 18 0 13 0 14 0 20 0 12
420208 370918 375435 F U 0 0 0 0 0 0 0 0 0 0 0 0 0 0 0 0 0 0 0 0 0 0 0 0 0 0 0 0 0 0 0 0
420209 370918 375435 M U 0 15 0 11 0 11 0 28 0 23 0 9 0 12 0 13 0 13 0 10 0 10 0 18 0 16 0 14 0 18 0 10
420210 370918 375435 F U 0 0 0 0 0 0 0 0 0 0 0 0 0 0 0 0 0 0 0 0 0 0 0 0 0 0 0 0 0 0 0 0
420211 375923 377128 F U 0 0 0 0 0 0 0 0 0 0 0 0 0 0 0 0 0 0 0 0 0 0 0 0 0 0 0 0 0 0 0 0
420212 375923 377128 M U 0 13 0 10 0 12 0 29 0 22 0 10 0 10 0 12 0 13 0 8 0 11 0 19 0 15 0 17 0 18 0 11
420213 368094 376735 F U 0 0 0 0 0 0 0 0 0 0 0 0 0 0 0 0 0 0 0 0 0 0 0 0 0 0 0 0 0 0 0 0
420214 368094 376735 F U 0 0 0 0 0 0 0 0 0 0 0 0 0 0 0 0 0 0 0 0 0 0 0 0 0 0 0 0 0 0 0 0
420215 374541 360603 F U 0 0 0 0 0 0 0 0 0 0 0 0 0 0 0 0 0 0 0 0 0 0 0 0 0 0 0 0 0 0 0 0
420216 374541 360603 M U 0 14 0 12 0 12 0 30 0 22 0 9 0 12 0 13 0 14 0 10 0 12 0 17 0 14 0 17 0 21 0 11
420217 374541 360603 F U 0 0 0 0 0 0 0 0 0 0 0 0 0 0 0 0 0 0 0 0 0 0 0 0 0 0 0 0 0 0 0 0
420218 374541 360603 M U 0 14 0 12 0 12 0 30 0 22 0 9 0 12 0 13 0 14 0 10 0 12 0 17 0 14 0 17 0 21 0 11
420219 376452 372544 M U 0 14 0 14 0 12 0 28 0 22 0 9 0 10 0 11 0 13 0 10 0 11 0 18 0 15 0 17 0 24 0 10
420220 376452 372544 M U 0 14 0 14 0 12 0 28 0 22 0 9 0 10 0 11 0 13 0 10 0 11 0 18 0 15 0 17 0 24 0 10
420221 376452 372544 M U 0 14 0 14 0 12 0 28 0 22 0 9 0 10 0 11 0 13 0 10 0 11 0 18 0 15 0 17 0 24 0 10
420222 377432 379599 M U 0 12 0 17 0 12 0 30 0 22 0 9 0 10 0 12 0 13 0 11 0 9 0 18 0 15 0 17 0 19 0 10
420223 374113 370293 F U 0 0 0 0 0 0 0 0 0 0 0 0 0 0 0 0 0 0 0 0 0 0 0 0 0 0 0 0 0 0 0 0
420224 374113 370293 M U 0 13 0 12 0 13 0 29 0 23 0 9 0 10 0 11 0 13 0 11 0 11 0 19 0 15 0 16 0 19 0 10
420225 374113 370293 F U 0 0 0 0 0 0 0 0 0 0 0 0 0 0 0 0 0 0 0 0 0 0 0 0 0 0 0 0 0 0 0 0
420226 365982 369925 M U 0 15 0 13 0 12 0 28 0 22 0 10 0 11 0 12 0 13 0 9 0 11 0 18 0 15 0 16 0 24 0 10
420227 365982 369925 M U 0 15 0 13 0 12 0 28 0 22 0 10 0 11 0 12 0 13 0 9 0 11 0 18 0 15 0 16 0 24 0 10
420228 365982 369925 F U 0 0 0 0 0 0 0 0 0 0 0 0 0 0 0 0 0 0 0 0 0 0 0 0 0 0 0 0 0 0 0 0
420229 365982 369925 M U 0 15 0 13 0 12 0 28 0 22 0 10 0 11 0 12 0 13 0 9 0 11 0 18 0 15 0 16 0 24 0 10
420230 371663 375618 F U 0 0 0 0 0 0 0 0 0 0 0 0 0 0 0 0 0 0 0 0 0 0 0 0 0 0 0 0 0 0 0 0
420231 373288 376544 F U 0 0 0 0 0 0 0 0 0 0 0 0 0 0 0 0 0 0 0 0 0 0 0 0 0 0 0 0 0 0 0 0
420232 378113 376587 M U 0 14 0 13 0 12 0 29 0 23 0 9 0 10 0 11 0 14 0 9 0 10 0 18 0 14 0 16 0 18 0 10
420233 373642 364325 F U 0 0 0 0 0 0 0 0 0 0 0 0 0 0 0 0 0 0 0 0 0 0 0 0 0 0 0 0 0 0 0 0
420234 373642 364325 F U 0 0 0 0 0 0 0 0 0 0 0 0 0 0 0 0 0 0 0 0 0 0 0 0 0 0 0 0 0 0 0 0
420235 366555 379956 F U 0 0 0 0 0 0 0 0 0 0 0 0 0 0 0 0 0 0 0 0 0 0 0 0 0 0 0 0 0 0 0 0
420236 377565 376136 F U 0 0 0 0 0 0 0 0 0 0 0 0 0 0 0 0 0 0 0 0 0 0 0 0 0 0 0 0 0 0 0 0
420237 377565 376136 M U 0 15 0 13 0 11 0 29 0 23 0 9 0 10 0 12 0 13 0 9 0 11 0 18 0 15 0 14 0 20 0 11
420238 372291 371806 M U 0 14 0 13 0 12 0 28 0 21 0 10 0 12 0 12 0 13 0 9 0 12 0 18 0 13 0 19 0 22 0 10
420239 372361 378339 F U 0 0 0 0 0 0 0 0 0 0 0 0 0 0 0 0 0 0 0 0 0 0 0 0 0 0 0 0 0 0 0 0
420240 372361 378339 F U 0 0 0 0 0 0 0 0 0 0 0 0 0 0 0 0 0 0 0 0 0 0 0 0 0 0 0 0 0 0 0 0
420241 365853 368661 M U 0 14 0 11 0 11 0 30 0 21 0 10 0 10 0 10 0 14 0 9 0 10 0 18 0 14 0 16 0 21 0 11
420242 367063 367032 F U 0 0 0 0 0 0 0 0 0 0 0 0 0 0 0 0 0 0 0 0 0 0 0 0 0 0 0 0 0 0 0 0
420243 367063 367032 M U 0 15 0 12 0 13 0 28 0 24 0 9 0 13 0 12 0 13 0 10 0 11 0 17 0 14 0 16 0 22 0 10
420244 367063 367032 M U 0 15 0 12 0 13 0 28 0 24 0 9 0 13 0 12 0 13 0 10 0 11 0 17 0 14 0 16 0 22 0 10
420245 363546 365029 M U 0 13 0 13 0 11 0 30 0 22 0 10 0 11 0 12 0 14 0 11 0 11 0 18 0 14 0 15 0 20 0 11
420246 363546 365029 M U 0 13 0 13 0 11 0 30 0 22 0 10 0 11 0 12 0 14 0 11 0 11 0 18 0 14 0 15 0 20 0 11
420247 363262 375087 M U 0 14 0 18 0 13 0 29 0 21 0 10 0 12 0 12 0 13 0 9 0 11 0 18 0 15 0 15 0 22 0 10
420248 363262 375087 F U 0 0 0 0 0 0 0 0 0 0 0 0 0 0 0 0 0 0 0 0 0 0 0 0 0 0 0 0 0 0 0 0
420249 363262 375087 M U 0 14 0 18 0 13 0 29 0 21 0 10 0 12 0 12 0 13 0 9 0 11 0 18 0 15 0 15 0 22 0 10
420250 361201 360152 F U 0 0 0 0 0 0 0 0 0 0 0 0 0 0 0 0 0 0 0 0 0 0 0 0 0 0 0 0 0 0 0 0
420251 361201 360152 F U 0 0 0 0 0 0 0 0 0 0 0 0 0 0 0 0 0 0 0 0 0 0 0 0 0 0 0 0 0 0 0 0
420252 378277 377292 F U 0 0 0 0 0 0 0 0 0 0 0 0 0 0 0 0 0 0 0 0 0 0 0 0 0 0 0 0 0 0 0 0
420253 378277 377292 F U 0 0 0 0 0 0 0 0 0 0 0 0 0 0 0 0 0 0 0 0 0 0 0 0 0 0 0 0 0 0 0 0
420254 378277 377292 F U 0 0 0 0 0 0 0 0 0 0 0 0 0 0 0 0 0 0 0 0 0 0 0 0 0 0 0 0 0 0 0 0
420255 374832 367677 F U 0 0 0 0 0 0 0 0 0 0 0 0 0 0 0 0 0 0 0 0 0 0 0 0 0 0 0 0 0 0 0 0
420256 364155 375071 M U 0 12 0 16 0 11 0 28 0 22 0 9 0 10 0 13 0 13 0 11 0 10 0 17 0 14 0 18 0 23 0 10
420257 364155 375071 M U 0 12 0 16 0 11 0 28 0 22 0 9 0 10 0 13 0 13 0 11 0 10 0 17 0 14 0 18 0 23 0 10
420258 364155 375071 F U 0 0 0 0 0 0 0 0 0 0 0 0 0 0 0 0 0 0 0 0 0 0 0 0 0 0 0 0 0 0 0 0
420259 364155 375071 F U 0 0 0 0 0 0 0 0 0 0 0 0 0 0 0 0 0 0 0 0 0 0 0 0 0 0 0 0 0 0 0 0
420260 364155 375071 F U 0 0 0 0 0 0 0 0 0 0 0 0 0 0 0 0 0 0 0 0 0 0 0 0 0 0 0 0 0 0 0 0
420261 373122 379643 M U 0 13 0 16 0 12 0 29 0 23 0 9 0 11 0 13 0 13 0 8 0 10 0 17 0 15 0 14 0 20 0 11
420262 373122 379643 M U 0 13 0 16 0 12 0 29 0 23 0 9 0 11 0 13 0 13 0 8 0 10 0 17 0 15 0 14 0 20 0 11
420263 379390 362426 M U 0 13 0 15 0 12 0 28 0 25 0 9 0 12 0 11 0 14 0 9 0 10 0 20 0 13 0 18 0 23 0 10
420264 361681 363454 M U 0 13 0 14 0 11 0 27 0 20 0 9 0 10 0 12 0 13 0 11 0 11 0 18 0 13 0 17 0 20 0 13
420265 361681 363454 M U 0 13 0 14 0 11 0 27 0 20 0 9 0 10 0 12 0 13 0 11 0 11 0 18 0 13 0 17 0 20 0 13
420266 369288 362247 M U 0 13 0 13 0 12 0 28 0 22 0 10 0 11 0 12 0 13 0 9 0 11 0 17 0 14 0 15 0 18 0 10
420267 366625 362064 F U 0 0 0 0 0 0 0 0 0 0 0 0 0 0 0 0 0 0 0 0 0 0 0 0 0 0 0 0 0 0 0 0
420268 366625 362064 F U 0 0 0 0 0 0 0 0 0 0 0 0 0 0 0 0 0 0 0 0 0 0 0 0 0 0 0 0 0 0 0 0
420269 366625 362064 F U 0 0 0 0 0 0 0 0 0 0 0 0 0 0 0 0 0 0 0 0 0 0 0 0 0 0 0 0 0 0 0 0
420270 363929 378597 F U 0 0 0 0 0 0 0 0 0 0 0 0 0 0 0 0 0 0 0 0 0 0 0 0 0 0 0 0 0 0 0 0
420271 377701 370621 F U 0 0 0 0 0 0 0 0 0 0 0 0 0 0 0 0 0 0 0 0 0 0 0 0 0 0 0 0 0 0 0 0
420272 377701 370621 M U 0 13 0 10 0 13 0 30 0 22 0 9 0 10 0 12 0 14 0 12 0 10 0 18 0 15 0 17 0 20 0 11
420273 368907 369541 M U 0 13 0 13 0 12 0 29 0 23 0 9 0 10 0 12 0 14 0 10 0 11 0 17 0 15 0 13 0 21 0 10
420274 368907 369541 F U 0 0 0 0 0 0 0 0 0 0 0 0 0 0 0 0 0 0 0 0 0 0 0 0 0 0 0 0 0 0 0 0
420275 360093 369883 F U 0 0 0 0 0 0 0 0 0 0 0 0 0 0 0 0 0 0 0 0 0 0 0 0 0 0 0 0 0 0 0 0
420276 360093 369883 M U 0 12 0 14 0 13 0 28 0 24 0 9 0 15 0 11 0 13 0 11 0 10 0 20 0 14 0 14 0 22 0 11
420277 360093 369883 F U 0 0 0 0 0 0 0 0 0 0 0 0 0 0 0 0 0 0 0 0 0 0 0 0 0 0 0 0 0 0 0 0
420278 360093 369883 M U 0 12 0 14 0 13 0 28 0 24 0 9 0 15 0 11 0 13 0 11 0 10 0 20 0 14 0 14 0 22 0 11
420279 360093 369883 F U 0 0 0 0 0 0 0 0 0 0 0 0 0 0 0 0 0 0 0 0 0 0 0 0 0 0 0 0 0 0 0 0
420280 366136 373441 M U 0 12 0 15 0 12 0 30 0 23 0 10 0 12 0 12 0 13 0 9 0 11 0 19 0 15 0 16 0 22 0 10
420281 376818 377305 F U 0 0 0 0 0 0 0 0 0 0 0 0 0 0 0 0 0 0 0 0 0 0 0 0 0 0 0 0 0 0 0 0
420282 365108 362043 F U 0 0 0 0 0 0 0 0 0 0 0 0 0 0 0 0 0 0 0 0 0 0 0 0 0 0 0 0 0 0 0 0
420283 365108 362043 M U 0 16 0 14 0 12 0 28 0 23 0 9 0 12 0 13 0 13 0 11 0 12 0 20 0 16 0 16 0 20 0 11
420284 365108 362043 F U 0 0 0 0 0 0 0 0 0 0 0 0 0 0 0 0 0 0 0 0 0 0 0 0 0 0 0 0 0 0 0 0
420285 371078 370654 M U 0 14 0 11 0 12 0 28 0 23 0 9 0 12 0 14 0 13 0 9 0 10 0 18 0 14 0 15 0 21 0 10
420286 371078 370654 M U 0 14 0 11 0 12 0 28 0 23 0 9 0 12 0 14 0 13 0 9 0 10 0 18 0 14 0 15 0 21 0 10
420287 374002 373569 F U 0 0 0 0 0 0 0 0 0 0 0 0 0 0 0 0 0 0 0 0 0 0 0 0 0 0 0 0 0 0 0 0
420288 374002 373569 F U 0 0 0 0 0 0 0 0 0 0 0 0 0 0 0 0 0 0 0 0 0 0 0 0 0 0 0 0 0 0 0 0
420289 367635 375232 M U 0 15 0 15 0 13 0 28 0 22 0 9 0 10 0 12 0 13 0 10 0 10 0 18 0 17 0 16 0 19 0 10
420290 367635 375232 M U 0 15 0 15 0 13 0 28 0 22 0 9 0 10 0 12 0 13 0 10 0 10 0 18 0 17 0 16 0 19 0 10
420291 365635 369864 F U 0 0 0 0 0 0 0 0 0 0 0 0 0 0 0 0 0 0 0 0 0 0 0 0 0 0 0 0 0 0 0 0
420292 379069 366578 M U 0 14 0 11 0 12 0 26 0 22 0 10 0 10 0 12 0 13 0 9 0 10 0 19 0 15 0 14 0 22 0 11
420293 377585 362135 M U 0 15 0 20 0 11 0 27 0 23 0 10 0 12 0 12 0 13 0 10 0 11 0 20 0 15 0 16 0 22 0 11
420294 377585 362135 M U 0 15 0 20 0 11 0 27 0 23 0 10 0 12 0 12 0 13 0 10 0 11 0 20 0 15 0 16 0 22 0 11
420295 377585 362135 M U 0 15 0 20 0 11 0 27 0 23 0 10 0 12 0 12 0 13 0 10 0 11 0 20 0 15 0 16 0 22 0 11
420296 371342 374652 M U 0 14 0 10 0 13 0 29 0 22 0 9 0 10 0 12 0 14 0 9 0 8 0 19 0 15 0 15 0 20 0 11
420297 371342 374652 M U 0 14 0 10 0 13 0 29 0 22 0 9 0 10 0 12 0 14 0 9 0 8 0 19 0 15 0 15 0 20 0 11
420298 375230 375408 F U 0 0 0 0 0 0 0 0 0 0 0 0 0 0 0 0 0 0 0 0 0 0 0 0 0 0 0 0 0 0 0 0
420299 363339 366348 M U 0 14 0 12 0 12 0 27 0 23 0 10 0 13 0 12 0 13 0 12 0 11 0 19 0 14 0 15 0 22 0 10
420300 365855 371928 F U 0 0 0 0 0 0 0 0 0 0 0 0 0 0 0 0 0 0 0 0 0 0 0 0 0 0 0 0 0 0 0 0
420301 365855 371928 M U 0 14 0 16 0 11 0 28 0 23 0 9 0 10 0 12 0 13 0 10 0 13 0 19 0 14 0 17 0 20 0 10
420302 365855 371928 M U 0 14 0 16 0 11 0 28 0 23 0 9 0 10 0 12 0 13 0 10 0 13 0 19 0 14 0 17 0 20 0 10
420303 365855 371928 F U 0 0 0 0 0 0 0 0 0 0 0 0 0 0 0 0 0 0 0 0 0 0 0 0 0 0 0 0 0 0 0 0
420304 360832 366720 M U 0 15 0 15 0 12 0 26 0 22 0 10 0 12 0 12 0 14 0 9 0 11 0 19 0 15 0 17 0 19 0 11
420305 360832 366720 F U 0 0 0 0 0 0 0 0 0 0 0 0 0 0 0 0 0 0 0 0 0 0 0 0 0 0 0 0 0 0 0 0
420306 360832 366720 F U 0 0 0 0 0 0 0 0 0 0 0 0 0 0 0 0 0 0 0 0 0 0 0 0 0 0 0 0 0 0 0 0
420307 360832 366720 F U 0 0 0 0 0 0 0 0 0 0 0 0 0 0 0 0 0 0 0 0 0 0 0 0 0 0 0 0 0 0 0 0
420308 360832 366720 F U 0 0 0 0 0 0 0 0 0 0 0 0 0 0 0 0 0 0 0 0 0 0 0 0 0 0 0 0 0 0 0 0
420309 365859 372681 F U 0 0 0 0 0 0 0 0 0 0 0 0 0 0 0 0 0 0 0 0 0 0 0 0 0 0 0 0 0 0 0 0
420310 365859 372681 F U 0 0 0 0 0 0 0 0 0 0 0 0 0 0 0 0 0 0 0 0 0 0 0 0 0 0 0 0 0 0 0 0
420311 373633 376231 F U 0 0 0 0 0 0 0 0 0 0 0 0 0 0 0 0 0 0 0 0 0 0 0 0 0 0 0 0 0 0 0 0
420312 373633 376231 F U 0 0 0 0 0 0 0 0 0 0 0 0 0 0 0 0 0 0 0 0 0 0 0 0 0 0 0 0 0 0 0 0
420313 360810 378199 F U 0 0 0 0 0 0 0 0 0 0 0 0 0 0 0 0 0 0 0 0 0 0 0 0 0 0 0 0 0 0 0 0
420314 360810 378199 F U 0 0 0 0 0 0 0 0 0 0 0 0 0 0 0 0 0 0 0 0 0 0 0 0 0 0 0 0 0 0 0 0
420315 368839 370052 F U 0 0 0 0 0 0 0 0 0 0 0 0 0 0 0 0 0 0 0 0 0 0 0 0 0 0 0 0 0 0 0 0
420316 368839 370052 F U 0 0 0 0 0 0 0 0 0 0 0 0 0 0 0 0 0 0 0 0 0 0 0 0 0 0 0 0 0 0 0 0
420317 367386 368383 M U 0 14 0 15 0 11 0 29 0 23 0 9 0 10 0 11 0 14 0 10 0 10 0 20 0 13 0 17 0 22 0 11
420318 366156 364437 M U 0 14 0 11 0 11 0 27 0 24 0 9 0 12 0 11 0 14 0 9 0 10 0 18 0 14 0 15 0 19 0 11
420319 366156 364437 F U 0 0 0 0 0 0 0 0 0 0 0 0 0 0 0 0 0 0 0 0 0 0 0 0 0 0 0 0 0 0 0 0
420320 362694 379109 F U 0 0 0 0 0 0 0 0 0 0 0 0 0 0 0 0 0 0 0 0 0 0 0 0 0 0 0 0 0 0 0 0
420321 362694 379109 F U 0 0 0 0 0 0 0 0 0 0 0 0 0 0 0 0 0 0 0 0 0 0 0 0 0 0 0 0 0 0 0 0
420322 374659 364725 M U 0 13 0 10 0 13 0 28 0 21 0 9 0 10 0 12 0 13 0 10 0 12 0 18 0 13 0 15 0 21 0 11
420323 374659 364725 M U 0 13 0 10 0 13 0 28 0 21 0 9 0 10 0 12 0 13 0 10 0 12 0 18 0 13 0 15 0 21 0 11
420324 374659 364725 M U 0 13 0 10 0 13 0 28 0 21 0 9 0 10 0 12 0 13 0 10 0 12 0 18 0 13 0 15 0 21 0 11
420325 374659 364725 M U 0 13 0 10 0 13 0 28 0 21 0 9 0 10 0 12 0 13 0 10 0 12 0 18 0 13 0 15 0 21 0 11
420326 360575 364880 M U 0 15 0 12 0 12 0 28 0 24 0 9 0 11 0 12 0 13 0 9 0 12 0 19 0 15 0 16 0 22 0 11
420327 360575 364880 F U 0 0 0 0 0 0 0 0 0 0 0 0 0 0 0 0 0 0 0 0 0 0 0 0 0 0 0 0 0 0 0 0
420328 366340 363457 F U 0 0 0 0 0 0 0 0 0 0 0 0 0 0 0 0 0 0 0 0 0 0 0 0 0 0 0 0 0 0 0 0
420329 375114 364078 F U 0 0 0 0 0 0 0 0 0 0 0 0 0 0 0 0 0 0 0 0 0 0 0 0 0 0 0 0 0 0 0 0
420330 375114 364078 F U 0 0 0 0 0 0 0 0 0 0 0 0 0 0 0 0 0 0 0 0 0 0 0 0 0 0 0 0 0 0 0 0
420331 375114 364078 M U 0 14 0 15 0 12 0 31 0 21 0 9 0 13 0 12 0 14 0 9 0 9 0 17 0 14 0 14 0 21 0 10
420332 375114 364078 F U 0 0 0 0 0 0 0 0 0 0 0 0 0 0 0 0 0 0 0 0 0 0 0 0 0 0 0 0 0 0 0 0
420333 373299 369849 M U 0 14 0 19 0 12 0 30 0 21 0 9 0 12 0 12 0 13 0 9 0 12 0 19 0 14 0 14 0 21 0 11
420334 374747 373953 F U 0 0 0 0 0 0 0 0 0 0 0 0 0 0 0 0 0 0 0 0 0 0 0 0 0 0 0 0 0 0 0 0
420335 374747 373953 F U 0 0 0 0 0 0 0 0 0 0 0 0 0 0 0 0 0 0 0 0 0 0 0 0 0 0 0 0 0 0 0 0
420336 378849 376727 F U 0 0 0 0 0 0 0 0 0 0 0 0 0 0 0 0 0 0 0 0 0 0 0 0 0 0 0 0 0 0 0 0
420337 378849 376727 M U 0 13 0 14 0 12 0 29 0 20 0 9 0 10 0 12 0 13 0 10 0 10 0 18 0 14 0 18 0 22 0 10
420338 378849 376727 F U 0 0 0 0 0 0 0 0 0 0 0 0 0 0 0 0 0 0 0 0 0 0 0 0 0 0 0 0 0 0 0 0
420339 378957 367711 F U 0 0 0 0 0 0 0 0 0 0 0 0 0 0 0 0 0 0 0 0 0 0 0 0 0 0 0 0 0 0 0 0
420340 369566 364463 F U 0 0 0 0 0 0 0 0 0 0 0 0 0 0 0 0 0 0 0 0 0 0 0 0 0 0 0 0 0 0 0 0
420341 369566 364463 M U 0 13 0 10 0 12 0 30 0 25 0 10 0 13 0 12 0 13 0 9 0 10 0 17 0 14 0 16 0 19 0 10
420342 369566 364463 F U 0 0 0 0 0 0 0 0 0 0 0 0 0 0 0 0 0 0 0 0 0 0 0 0 0 0 0 0 0 0 0 0
420343 373258 364477 M U 0 12 0 14 0 12 0 29 0 22 0 10 0 10 0 14 0 14 0 11 0 11 0 17 0 15 0 14 0 22 0 11
420344 376318 375805 M U 0 13 0 17 0 11 0 27 0 23 0 9 0 13 0 12 0 12 0 9 0 12 0 18 0 14 0 14 0 22 0 10
420345 374275 376848 M U 0 13 0 15 0 12 0 28 0 24 0 9 0 11 0 11 0 13 0 9 0 11 0 18 0 13 0 18 0 18 0 10
420346 374275 376848 F U 0 0 0 0 0 0 0 0 0 0 0 0 0 0 0 0 0 0 0 0 0 0 0 0 0 0 0 0 0 0 0 0
420347 374275 376848 F U 0 0 0 0 0 0 0 0 0 0 0 0 0 0 0 0 0 0 0 0 0 0 0 0 0 0 0 0 0 0 0 0
420348 374275 376848 F U 0 0 0 0 0 0 0 0 0 0 0 0 0 0 0 0 0 0 0 0 0 0 0 0 0 0 0 0 0 0 0 0
420349 374275 376848 M U 0 13 0 15 0 12 0 28 0 24 0 9 0 11 0 11 0 13 0 9 0 11 0 18 0 13 0 18 0 18 0 10
420350 370715 369578 F U 0 0 0 0 0 0 0 0 0 0 0 0 0 0 0 0 0 0 0 0 0 0 0 0 0 0 0 0 0 0 0 0
420351 370715 369578 M U 0 13 0 17 0 13 0 27 0 22 0 9 0 10 0 13 0 15 0 11 0 10 0 18 0 14 0 15 0 19 0 10
420352 374227 366445 M U 0 14 0 15 0 12 0 27 0 23 0 10 0 10 0 13 0 13 0 11 0 14 0 16 0 14 0 15 0 20 0 11
420353 374227 366445 M U 0 14 0 15 0 12 0 27 0 23 0 10 0 10 0 13 0 13 0 11 0 14 0 16 0 14 0 15 0 20 0 11
420354 374227 366445 F U 0 0 0 0 0 0 0 0 0 0 0 0 0 0 0 0 0 0 0 0 0 0 0 0 0 0 0 0 0 0 0 0
420355 374227 366445 F U 0 0 0 0 0 0 0 0 0 0 0 0 0 0 0 0 0 0 0 0 0 0 0 0 0 0 0 0 0 0 0 0
420356 366998 378279 F U 0 0 0 0 0 0 0 0 0 0 0 0 0 0 0 0 0 0 0 0 0 0 0 0 0 0 0 0 0 0 0 0
420357 366998 378279 M U 0 14 0 12 0 11 0 29 0 24 0 10 0 13 0 12 0 15 0 8 0 10 0 19 0 14 0 16 0 20 0 11
420358 366998 378279 M U 0 14 0 12 0 11 0 29 0 24 0 10 0 13 0 12 0 15 0 8 0 10 0 19 0 14 0 16 0 20 0 11
420359 366998 378279 F U 0 0 0 0 0 0 0 0 0 0 0 0 0 0 0 0 0 0 0 0 0 0 0 0 0 0 0 0 0 0 0 0
420360 363585 370945 F U 0 0 0 0 0 0 0 0 0 0 0 0 0 0 0 0 0 0 0 0 0 0 0 0 0 0 0 0 0 0 0 0
420361 363585 370945 F U 0 0 0 0 0 0 0 0 0 0 0 0 0 0 0 0 0 0 0 0 0 0 0 0 0 0 0 0 0 0 0 0
420362 376443 371363 F U 0 0 0 0 0 0 0 0 0 0 0 0 0 0 0 0 0 0 0 0 0 0 0 0 0 0 0 0 0 0 0 0
420363 376443 371363 M U 0 12 0 13 0 11 0 29 0 23 0 9 0 12 0 12 0 14 0 9 0 11 0 19 0 15 0 18 0 19 0 11
420364 378859 367717 F U 0 0 0 0 0 0 0 0 0 0 0 0 0 0 0 0 0 0 0 0 0 0 0 0 0 0 0 0 0 0 0 0
420365 378859 367717 F U 0 0 0 0 0 0 0 0 0 0 0 0 0 0 0 0 0 0 0 0 0 0 0 0 0 0 0 0 0 0 0 0
420366 378859 367717 F U 0 0 0 0 0 0 0 0 0 0 0 0 0 0 0 0 0 0 0 0 0 0 0 0 0 0 0 0 0 0 0 0
420367 378859 367717 F U 0 0 0 0 0 0 0 0 0 0 0 0 0 0 0 0 0 0 0 0 0 0 0 0 0 0 0 0 0 0 0 0
420368 360812 372598 M U 0 15 0 13 0 11 0 29 0 24 0 9 0 10 0 11 0 15 0 10 0 11 0 18 0 14 0 18 0 22 0 12
420369 360812 372598 M U 0 15 0 13 0 11 0 29 0 24 0 9 0 10 0 11 0 15 0 10 0 11 0 18 0 14 0 18 0 22 0 12
420370 379172 364871 F U 0 0 0 0 0 0 0 0 0 0 0 0 0 0 0 0 0 0 0 0 0 0 0 0 0 0 0 0 0 0 0 0
420371 369469 378409 F U 0 0 0 0 0 0 0 0 0 0 0 0 0 0 0 0 0 0 0 0 0 0 0 0 0 0 0 0 0 0 0 0
420372 369469 378409 F U 0 0 0 0 0 0 0 0 0 0 0 0 0 0 0 0 0 0 0 0 0 0 0 0 0 0 0 0 0 0 0 0
420373 369469 378409 M U 0 13 0 12 0 12 0 27 0 24 0 9 0 10 0 11 0 14 0 11 0 11 0 17 0 14 0 16 0 22 0 11
420374 378899 368698 M U 0 12 0 10 0 11 0 29 0 23 0 9 0 10 0 11 0 13 0 9 0 10 0 19 0 13 0 16 0 20 0 10
420375 378899 368698 F U 0 0 0 0 0 0 0 0 0 0 0 0 0 0 0 0 0 0 0 0 0 0 0 0 0 0 0 0 0 0 0 0
420376 362234 372433 M U 0 16 0 15 0 12 0 30 0 21 0 10 0 13 0 12 0 13 0 10 0 11 0 18 0 14 0 17 0 20 0 10
420377 363408 365891 M U 0 15 0 12 0 11 0 30 0 22 0 9 0 13 0 11 0 15 0 8 0 10 0 19 0 13 0 16 0 22 0 12
420378 363408 365891 F U 0 0 0 0 0 0 0 0 0 0 0 0 0 0 0 0 0 0 0 0 0 0 0 0 0 0 0 0 0 0 0 0
420379 377098 369495 F U 0 0 0 0 0 0 0 0 0 0 0 0 0 0 0 0 0 0 0 0 0 0 0 0 0 0 0 0 0 0 0 0
420380 370550 369750 F U 0 0 0 0 0 0 0 0 0 0 0 0 0 0 0 0 0 0 0 0 0 0 0 0 0 0 0 0 0 0 0 0
420381 370550 369750 M U 0 13 0 15 0 13 0 26 0 22 0 10 0 10 0 11 0 13 0 9 0 10 0 17 0 14 0 16 0 20 0 10
420382 370550 369750 M U 0 13 0 15 0 13 0 26 0 22 0 10 0 10 0 11 0 13 0 9 0 10 0 17 0 14 0 16 0 20 0 10
420383 370550 369750 F U 0 0 0 0 0 0 0 0 0 0 0 0 0 0 0 0 0 0 0 0 0 0 0 0 0 0 0 0 0 0 0 0
420384 370550 369750 M U 0 13 0 15 0 13 0 26 0 22 0 10 0 10 0 11 0 13 0 9 0 10 0 17 0 14 0 16 0 20 0 10
420385 372588 377328 M U 0 12 0 12 0 11 0 30 0 23 0 9 0 14 0 12 0 14 0 9 0 10 0 19 0 14 0 14 0 23 0 10
420386 372588 377328 F U 0 0 0 0 0 0 0 0 0 0 0 0 0 0 0 0 0 0 0 0 0 0 0 0 0 0 0 0 0 0 0 0
420387 372588 377328 M U 0 12 0 12 0 11 0 30 0 23 0 9 0 14 0 12 0 14 0 9 0 10 0 19 0 14 0 14 0 23 0 10
420388 360273 367661 F U 0 0 0 0 0 0 0 0 0 0 0 0 0 0 0 0 0 0 0 0 0 0 0 0 0 0 0 0 0 0 0 0
420389 360273 367661 M U 0 15 0 17 0 12 0 28 0 22 0 9 0 12 0 12 0 14 0 9 0 9 0 17 0 14 0 14 0 20 0 10
420390 364821 375619 M U 0 13 0 15 0 12 0 29 0 23 0 9 0 10 0 11 0 14 0 10 0 10 0 18 0 15 0 14 0 22 0 11
420391 364821 375619 M U 0 13 0 15 0 12 0 29 0 23 0 9 0 10 0 11 0 14 0 10 0 10 0 18 0 15 0 14 0 22 0 11
420392 364821 375619 M U 0 13 0 15 0 12 0 29 0 23 0 9 0 10 0 11 0 14 0 10 0 10 0 18 0 15 0 14 0 22 0 11
420393 364821 375619 F U 0 0 0 0 0 0 0 0 0 0 0 0 0 0 0 0 0 0 0 0 0 0 0 0 0 0 0 0 0 0 0 0
420394 368326 379881 F U 0 0 0 0 0 0 0 0 0 0 0 0 0 0 0 0 0 0 0 0 0 0 0 0 0 0 0 0 0 0 0 0
420395 368326 379881 F U 0 0 0 0 0 0 0 0 0 0 0 0 0 0 0 0 0 0 0 0 0 0 0 0 0 0 0 0 0 0 0 0
420396 378779 366298 F U 0 0 0 0 0 0 0 0 0 0 0 0 0 0 0 0 0 0 0 0 0 0 0 0 0 0 0 0 0 0 0 0
420397 369114 371094 M U 0 15 0 17 0 12 0 28 0 23 0 10 0 10 0 14 0 13 0 11 0 11 0 18 0 15 0 13 0 24 0 11
420398 369114 371094 F U 0 0 0 0 0 0 0 0 0 0 0 0 0 0 0 0 0 0 0 0 0 0 0 0 0 0 0 0 0 0 0 0
420399 377631 369648 M U 0 14 0 11 0 12 0 26 0 22 0 9 0 15 0 11 0 14 0 11 0 10 0 19 0 14 0 14 0 21 0 10
420400 377631 369648 M U 0 14 0 11 0 12 0 26 0 22 0 9 0 15 0 11 0 14 0 11 0 10 0 19 0 14 0 14 0 21 0 10
420401 369874 365217 F U 0 0 0 0 0 0 0 0 0 0 0 0 0 0 0 0 0 0 0 0 0 0 0 0 0 0 0 0 0 0 0 0
420402 369874 365217 F U 0 0 0 0 0 0 0 0 0 0 0 0 0 0 0 0 0 0 0 0 0 0 0 0 0 0 0 0 0 0 0 0
420403 369874 365217 M U 0 16 0 14 0 14 0 28 0 20 0 9 0 12 0 12 0 13 0 8 0 9 0 19 0 14 0 15 0 20 0 11
420404 362006 362364 F U 0 0 0 0 0 0 0 0 0 0 0 0 0 0 0 0 0 0 0 0 0 0 0 0 0 0 0 0 0 0 0 0
420405 372000 360729 F U 0 0 0 0 0 0 0 0 0 0 0 0 0 0 0 0 0 0 0 0 0 0 0 0 0 0 0 0 0 0 0 0
420406 372000 360729 M U 0 14 0 14 0 13 0 29 0 20 0 9 0 10 0 12 0 13 0 11 0 10 0 18 0 15 0 14 0 22 0 10
420407 372000 360729 M U 0 14 0 14 0 13 0 29 0 20 0 9 0 10 0 12 0 13 0 11 0 10 0 18 0 15 0 14 0 22 0 10
420408 372000 360729 M U 0 14 0 14 0 13 0 29 0 20 0 9 0 10 0 12 0 13 0 11 0 10 0 18 0 15 0 14 0 22 0 10
420409 372000 360729 F U 0 0 0 0 0 0 0 0 0 0 0 0 0 0 0 0 0 0 0 0 0 0 0 0 0 0 0 0 0 0 0 0
420410 362071 367497 F U 0 0 0 0 0 0 0 0 0 0 0 0 0 0 0 0 0 0 0 0 0 0 0 0 0 0 0 0 0 0 0 0
420411 362071 367497 F U 0 0 0 0 0 0 0 0 0 0 0 0 0 0 0 0 0 0 0 0 0 0 0 0 0 0 0 0 0 0 0 0
420412 361922 360711 F U 0 0 0 0 0 0 0 0 0 0 0 0 0 0 0 0 0 0 0 0 0 0 0 0 0 0 0 0 0 0 0 0
420413 361922 360711 F U 0 0 0 0 0 0 0 0 0 0 0 0 0 0 0 0 0 0 0 0 0 0 0 0 0 0 0 0 0 0 0 0
420414 366544 364726 M U 0 13 0 17 0 13 0 27 0 20 0 9 0 13 0 12 0 14 0 11 0 10 0 18 0 14 0 16 0 20 0 10
420415 366544 364726 M U 0 13 0 17 0 13 0 27 0 20 0 9 0 13 0 12 0 14 0 11 0 10 0 18 0 14 0 16 0 20 0 10
420416 363055 379020 F U 0 0 0 0 0 0 0 0 0 0 0 0 0 0 0 0 0 0 0 0 0 0 0 0 0 0 0 0 0 0 0 0
420417 375017 366128 M U 0 14 0 11 0 12 0 27 0 23 0 9 0 10 0 12 0 13 0 9 0 12 0 19 0 14 0 15 0 20 0 11
420418 375017 366128 M U 0 14 0 11 0 12 0 27 0 23 0 9 0 10 0 12 0 13 0 9 0 12 0 19 0 14 0 15 0 20 0 11
420419 375017 366128 M U 0 14 0 11 0 12 0 27 0 23 0 9 0 10 0 12 0 13 0 9 0 12 0 19 0 14 0 15 0 20 0 11
420420 375017 366128 F U 0 0 0 0 0 0 0 0 0 0 0 0 0 0 0 0 0 0 0 0 0 0 0 0 0 0 0 0 0 0 0 0
420421 375017 366128 F U 0 0 0 0 0 0 0 0 0 0 0 0 0 0 0 0 0 0 0 0 0 0 0 0 0 0 0 0 0 0 0 0
420422 367042 373805 M U 0 14 0 13 0 12 0 29 0 22 0 10 0 12 0 12 0 13 0 10 0 10 0 18 0 14 0 15 0 20 0 11
420423 376788 375899 F U 0 0 0 0 0 0 0 0 0 0 0 0 0 0 0 0 0 0 0 0 0 0 0 0 0 0 0 0 0 0 0 0
420424 376788 375899 M U 0 16 0 11 0 11 0 30 0 23 0 9 0 13 0 12 0 13 0 9 0 11 0 17 0 14 0 14 0 18 0 11
420425 366386 368144 M U 0 13 0 10 0 13 0 30 0 24 0 9 0 10 0 12 0 13 0 9 0 11 0 18 0 14 0 16 0 22 0 11
420426 377371 361464 F U 0 0 0 0 0 0 0 0 0 0 0 0 0 0 0 0 0 0 0 0 0 0 0 0 0 0 0 0 0 0 0 0
420427 361705 361701 F U 0 0 0 0 0 0 0 0 0 0 0 0 0 0 0 0 0 0 0 0 0 0 0 0 0 0 0 0 0 0 0 0
420428 361705 361701 F U 0 0 0 0 0 0 0 0 0 0 0 0 0 0 0 0 0 0 0 0 0 0 0 0 0 0 0 0 0 0 0 0
420429 361705 361701 M U 0 13 0 10 0 11 0 27 0 21 0 9 0 9 0 12 0 13 0 9 0 11 0 17 0 14 0 16 0 22 0 10
420430 368557 377180 M U 0 15 0 17 0 12 0 27 0 23 0 8 0 12 0 13 0 14 0 9 0 12 0 20 0 17 0 16 0 21 0 11
420431 368557 377180 F U 0 0 0 0 0 0 0 0 0 0 0 0 0 0 0 0 0 0 0 0 0 0 0 0 0 0 0 0 0 0 0 0
420432 368415 366751 M U 0 13 0 12 0 12 0 28 0 24 0 9 0 10 0 12 0 13 0 8 0 10 0 18 0 14 0 17 0 20 0 12
420433 378035 362205 F U 0 0 0 0 0 0 0 0 0 0 0 0 0 0 0 0 0 0 0 0 0 0 0 0 0 0 0 0 0 0 0 0
420434 378035 362205 M U 0 14 0 13 0 11 0 29 0 22 0 10 0 10 0 11 0 14 0 9 0 11 0 18 0 13 0 13 0 21 0 10
420435 378035 362205 F U 0 0 0 0 0 0 0 0 0 0 0 0 0 0 0 0 0 0 0 0 0 0 0 0 0 0 0 0 0 0 0 0
420436 369748 374885 F U 0 0 0 0 0 0 0 0 0 0 0 0 0 0 0 0 0 0 0 0 0 0 0 0 0 0 0 0 0 0 0 0
420437 373219 369765 F U 0 0 0 0 0 0 0 0 0 0 0 0 0 0 0 0 0 0 0 0 0 0 0 0 0 0 0 0 0 0 0 0
420438 367396 367917 M U 0 13 0 14 0 12 0 30 0 25 0 11 0 12 0 12 0 13 0 10 0 10 0 18 0 14 0 15 0 21 0 10
420439 377455 370581 M U 0 13 0 11 0 12 0 28 0 22 0 9 0 10 0 13 0 13 0 9 0 10 0 19 0 15 0 14 0 20 0 10
420440 377455 370581 M U 0 13 0 11 0 12 0 28 0 22 0 9 0 10 0 13 0 13 0 9 0 10 0 19 0 15 0 14 0 20 0 10
420441 377455 370581 M U 0 13 0 11 0 12 0 28 0 22 0 9 0 10 0 13 0 13 0 9 0 10 0 19 0 15 0 14 0 20 0 10
420442 377087 374417 M U 0 15 0 13 0 12 0 27 0 24 0 8 0 10 0 12 0 13 0 10 0 10 0 18 0 14 0 15 0 21 0 11
420443 377087 374417 F U 0 0 0 0 0 0 0 0 0 0 0 0 0 0 0 0 0 0 0 0 0 0 0 0 0 0 0 0 0 0 0 0
420444 363798 364160 F U 0 0 0 0 0 0 0 0 0 0 0 0 0 0 0 0 0 0 0 0 0 0 0 0 0 0 0 0 0 0 0 0
420445 363798 364160 M U 0 13 0 9 0 12 0 29 0 24 0 9 0 12 0 14 0 14 0 9 0 9 0 17 0 15 0 14 0 20 0 10
420446 370560 370147 F U 0 0 0 0 0 0 0 0 0 0 0 0 0 0 0 0 0 0 0 0 0 0 0 0 0 0 0 0 0 0 0 0
420447 370560 370147 M U 0 14 0 14 0 12 0 29 0 22 0 10 0 13 0 11 0 13 0 11 0 12 0 20 0 14 0 15 0 19 0 12
420448 368339 367559 M U 0 15 0 10 0 12 0 28 0 20 0 9 0 10 0 12 0 13 0 11 0 10 0 19 0 13 0 14 0 20 0 11
420449 362032 363792 F U 0 0 0 0 0 0 0 0 0 0 0 0 0 0 0 0 0 0 0 0 0 0 0 0 0 0 0 0 0 0 0 0
420450 373979 376668 M U 0 13 0 16 0 12 0 27 0 21 0 9 0 9 0 12 0 15 0 9 0 11 0 20 0 14 0 16 0 23 0 10
420451 365924 360787 F U 0 0 0 0 0 0 0 0 0 0 0 0 0 0 0 0 0 0 0 0 0 0 0 0 0 0 0 0 0 0 0 0
420452 376336 361146 F U 0 0 0 0 0 0 0 0 0 0 0 0 0 0 0 0 0 0 0 0 0 0 0 0 0 0 0 0 0 0 0 0
420453 376336 361146 F U 0 0 0 0 0 0 0 0 0 0 0 0 0 0 0 0 0 0 0 0 0 0 0 0 0 0 0 0 0 0 0 0
420454 371091 376123 M U 0 13 0 16 0 12 0 26 0 22 0 9 0 10 0 13 0 13 0 10 0 10 0 18 0 14 0 15 0 20 0 11
420455 371091 376123 F U 0 0 0 0 0 0 0 0 0 0 0 0 0 0 0 0 0 0 0 0 0 0 0 0 0 0 0 0 0 0 0 0
420456 371091 376123 M U 0 13 0 16 0 12 0 26 0 22 0 9 0 10 0 13 0 13 0 10 0 10 0 18 0 14 0 15 0 20 0 11
420457 371091 376123 F U 0 0 0 0 0 0 0 0 0 0 0 0 0 0 0 0 0 0 0 0 0 0 0 0 0 0 0 0 0 0 0 0
420458 371091 376123 M U 0 13 0 16 0 12 0 26 0 22 0 9 0 10 0 13 0 13 0 10 0 10 0 18 0 14 0 15 0 20 0 11
420459 365482 361970 F U 0 0 0 0 0 0 0 0 0 0 0 0 0 0 0 0 0 0 0 0 0 0 0 0 0 0 0 0 0 0 0 0
420460 365482 361970 F U 0 0 0 0 0 0 0 0 0 0 0 0 0 0 0 0 0 0 0 0 0 0 0 0 0 0 0 0 0 0 0 0
420461 371875 366681 M U 0 14 0 17 0 13 0 30 0 23 0 9 0 12 0 11 0 14 0 10 0 10 0 17 0 15 0 17 0 20 0 11
420462 369958 367415 F U 0 0 0 0 0 0 0 0 0 0 0 0 0 0 0 0 0 0 0 0 0 0 0 0 0 0 0 0 0 0 0 0
420463 369958 367415 F U 0 0 0 0 0 0 0 0 0 0 0 0 0 0 0 0 0 0 0 0 0 0 0 0 0 0 0 0 0 0 0 0
420464 369958 367415 M U 0 13 0 10 0 11 0 29 0 22 0 9 0 11 0 13 0 14 0 11 0 10 0 18 0 13 0 15 0 23 0 10
420465 369958 367415 F U 0 0 0 0 0 0 0 0 0 0 0 0 0 0 0 0 0 0 0 0 0 0 0 0 0 0 0 0 0 0 0 0
420466 376867 372930 F U 0 0 0 0 0 0 0 0 0 0 0 0 0 0 0 0 0 0 0 0 0 0 0 0 0 0 0 0 0 0 0 0
420467 376867 372930 F U 0 0 0 0 0 0 0 0 0 0 0 0 0 0 0 0 0 0 0 0 0 0 0 0 0 0 0 0 0 0 0 0
420468 376867 372930 M U 0 14 0 14 0 12 0 29 0 22 0 10 0 13 0 11 0 13 0 11 0 12 0 20 0 14 0 15 0 19 0 13
420469 376867 372930 F U 0 0 0 0 0 0 0 0 0 0 0 0 0 0 0 0 0 0 0 0 0 0 0 0 0 0 0 0 0 0 0 0
420470 369197 369478 F U 0 0 0 0 0 0 0 0 0 0 0 0 0 0 0 0 0 0 0 0 0 0 0 0 0 0 0 0 0 0 0 0
420471 369197 369478 F U 0 0 0 0 0 0 0 0 0 0 0 0 0 0 0 0 0 0 0 0 0 0 0 0 0 0 0 0 0 0 0 0
420472 369197 369478 M U 0 13 0 12 0 12 0 29 0 22 0 9 0 13 0 13 0 13 0 9 0 10 0 19 0 13 0 16 0 20 0 11
420473 374574 379521 M U 0 13 0 12 0 13 0 29 0 23 0 10 0 10 0 13 0 13 0 9 0 12 0 19 0 16 0 14 0 23 0 9
420474 374574 379521 F U 0 0 0 0 0 0 0 0 0 0 0 0 0 0 0 0 0 0 0 0 0 0 0 0 0 0 0 0 0 0 0 0
420475 361988 368500 F U 0 0 0 0 0 0 0 0 0 0 0 0 0 0 0 0 0 0 0 0 0 0 0 0 0 0 0 0 0 0 0 0
420476 371911 375012 F U 0 0 0 0 0 0 0 0 0 0 0 0 0 0 0 0 0 0 0 0 0 0 0 0 0 0 0 0 0 0 0 0
420477 365702 378925 F U 0 0 0 0 0 0 0 0 0 0 0 0 0 0 0 0 0 0 0 0 0 0 0 0 0 0 0 0 0 0 0 0
420478 365702 378925 M U 0 12 0 16 0 11 0 29 0 23 0 10 0 10 0 12 0 14 0 10 0 11 0 17 0 16 0 16 0 23 0 11
420479 365702 378925 F U 0 0 0 0 0 0 0 0 0 0 0 0 0 0 0 0 0 0 0 0 0 0 0 0 0 0 0 0 0 0 0 0
420480 374653 370832 F U 0 0 0 0 0 0 0 0 0 0 0 0 0 0 0 0 0 0 0 0 0 0 0 0 0 0 0 0 0 0 0 0
420481 366349 377890 F U 0 0 0 0 0 0 0 0 0 0 0 0 0 0 0 0 0 0 0 0 0 0 0 0 0 0 0 0 0 0 0 0
420482 360414 370413 F U 0 0 0 0 0 0 0 0 0 0 0 0 0 0 0 0 0 0 0 0 0 0 0 0 0 0 0 0 0 0 0 0
420483 360414 370413 M U 0 14 0 12 0 13 0 28 0 22 0 10 0 10 0 11 0 15 0 11 0 12 0 18 0 14 0 17 0 20 0 10
420484 362262 374474 M U 0 13 0 9 0 12 0 28 0 22 0 9 0 12 0 11 0 14 0 9 0 12 0 19 0 14 0 14 0 21 0 10
420485 362262 374474 M U 0 13 0 9 0 12 0 28 0 22 0 9 0 12 0 11 0 14 0 9 0 12 0 19 0 14 0 14 0 21 0 10
420486 366883 376288 F U 0 0 0 0 0 0 0 0 0 0 0 0 0 0 0 0 0 0 0 0 0 0 0 0 0 0 0 0 0 0 0 0
420487 366883 376288 F U 0 0 0 0 0 0 0 0 0 0 0 0 0 0 0 0 0 0 0 0 0 0 0 0 0 0 0 0 0 0 0 0
420488 366883 376288 F U 0 0 0 0 0 0 0 0 0 0 0 0 0 0 0 0 0 0 0 0 0 0 0 0 0 0 0 0 0 0 0 0
420489 371967 372190 F U 0 0 0 0 0 0 0 0 0 0 0 0 0 0 0 0 0 0 0 0 0 0 0 0 0 0 0 0 0 0 0 0
420490 371967 372190 F U 0 0 0 0 0 0 0 0 0 0 0 0 0 0 0 0 0 0 0 0 0 0 0 0 0 0 0 0 0 0 0 0
420491 371967 372190 F U 0 0 0 0 0 0 0 0 0 0 0 0 0 0 0 0 0 0 0 0 0 0 0 0 0 0 0 0 0 0 0 0
420492 371967 372190 F U 0 0 0 0 0 0 0 0 0 0 0 0 0 0 0 0 0 0 0 0 0 0 0 0 0 0 0 0 0 0 0 0
420493 378949 370794 F U 0 0 0 0 0 0 0 0 0 0 0 0 0 0 0 0 0 0 0 0 0 0 0 0 0 0 0 0 0 0 0 0
420494 378949 370794 F U 0 0 0 0 0 0 0 0 0 0 0 0 0 0 0 0 0 0 0 0 0 0 0 0 0 0 0 0 0 0 0 0
420495 376450 375973 F U 0 0 0 0 0 0 0 0 0 0 0 0 0 0 0 0 0 0 0 0 0 0 0 0 0 0 0 0 0 0 0 0
420496 375969 365612 M U 0 16 0 11 0 12 0 30 0 22 0 8 0 12 0 12 0 14 0 10 0 12 0 19 0 14 0 15 0 22 0 10
420497 375969 365612 F U 0 0 0 0 0 0 0 0 0 0 0 0 0 0 0 0 0 0 0 0 0 0 0 0 0 0 0 0 0 0 0 0
420498 365518 372363 M U 0 13 0 10 0 11 0 28 0 22 0 10 0 10 0 12 0 13 0 11 0 11 0 19 0 15 0 15 0 20 0 11
420499 365518 372363 M U 0 13 0 10 0 11 0 28 0 22 0 10 0 10 0 12 0 13 0 11 0 11 0 19 0 15 0 15 0 20 0 11
420500 365518 372363 F U 0 0 0 0 0 0 0 0 0 0 0 0 0 0 0 0 0 0 0 0 0 0 0 0 0 0 0 0 0 0 0 0
420501 360144 361672 M U 0 15 0 10 0 11 0 27 0 22 0 9 0 9 0 13 0 14 0 9 0 9 0 19 0 15 0 16 0 22 0 10
420502 360144 361672 F U 0 0 0 0 0 0 0 0 0 0 0 0 0 0 0 0 0 0 0 0 0 0 0 0 0 0 0 0 0 0 0 0
420503 360144 361672 F U 0 0 0 0 0 0 0 0 0 0 0 0 0 0 0 0 0 0 0 0 0 0 0 0 0 0 0 0 0 0 0 0
420504 376009 361252 F U 0 0 0 0 0 0 0 0 0 0 0 0 0 0 0 0 0 0 0 0 0 0 0 0 0 0 0 0 0 0 0 0
420505 377746 375194 M U 0 13 0 13 0 11 0 29 0 23 0 9 0 11 0 12 0 13 0 10 0 10 0 19 0 14 0 19 0 19 0 10
420506 369319 368049 M U 0 13 0 12 0 12 0 29 0 24 0 11 0 13 0 12 0 13 0 10 0 10 0 17 0 15 0 15 0 19 0 11
420507 369319 368049 M U 0 13 0 12 0 12 0 29 0 24 0 11 0 13 0 12 0 13 0 10 0 10 0 17 0 15 0 15 0 19 0 11
420508 369319 368049 F U 0 0 0 0 0 0 0 0 0 0 0 0 0 0 0 0 0 0 0 0 0 0 0 0 0 0 0 0 0 0 0 0
420509 370137 363434 F U 0 0 0 0 0 0 0 0 0 0 0 0 0 0 0 0 0 0 0 0 0 0 0 0 0 0 0 0 0 0 0 0
420510 366693 375948 M U 0 14 0 13 0 12 0 28 0 22 0 10 0 12 0 13 0 14 0 11 0 9 0 19 0 16 0 13 0 21 0 11
420511 362203 367229 F U 0 0 0 0 0 0 0 0 0 0 0 0 0 0 0 0 0 0 0 0 0 0 0 0 0 0 0 0 0 0 0 0
420512 360478 363974 M U 0 16 0 14 0 11 0 29 0 22 0 9 0 10 0 13 0 13 0 10 0 10 0 19 0 14 0 15 0 23 0 11
420513 360478 363974 M U 0 16 0 14 0 11 0 29 0 22 0 9 0 10 0 13 0 13 0 10 0 10 0 19 0 14 0 15 0 23 0 11
420514 360478 363974 M U 0 16 0 14 0 11 0 29 0 22 0 9 0 10 0 13 0 13 0 10 0 10 0 19 0 14 0 15 0 23 0 11
420515 379523 368162 F U 0 0 0 0 0 0 0 0 0 0 0 0 0 0 0 0 0 0 0 0 0 0 0 0 0 0 0 0 0 0 0 0
420516 375273 366751 F U 0 0 0 0 0 0 0 0 0 0 0 0 0 0 0 0 0 0 0 0 0 0 0 0 0 0 0 0 0 0 0 0
420517 375253 361142 M U 0 13 0 11 0 12 0 28 0 22 0 9 0 10 0 13 0 13 0 9 0 10 0 19 0 14 0 14 0 20 0 10
420518 375253 361142 F U 0 0 0 0 0 0 0 0 0 0 0 0 0 0 0 0 0 0 0 0 0 0 0 0 0 0 0 0 0 0 0 0
420519 364074 364757 M U 0 15 0 13 0 12 0 28 0 21 0 9 0 12 0 12 0 14 0 8 0 9 0 17 0 14 0 14 0 22 0 11
420520 374827 375750 M U 0 13 0 12 0 12 0 30 0 23 0 9 0 11 0 11 0 14 0 9 0 11 0 19 0 14 0 19 0 22 0 10
420521 374827 375750 M U 0 13 0 12 0 12 0 30 0 23 0 9 0 11 0 11 0 14 0 9 0 11 0 19 0 14 0 19 0 22 0 10
420522 369258 378168 M U 0 13 0 10 0 13 0 30 0 23 0 9 0 10 0 12 0 14 0 10 0 10 0 17 0 16 0 15 0 23 0 11
420523 369258 378168 F U 0 0 0 0 0 0 0 0 0 0 0 0 0 0 0 0 0 0 0 0 0 0 0 0 0 0 0 0 0 0 0 0
420524 373502 364601 F U 0 0 0 0 0 0 0 0 0 0 0 0 0 0 0 0 0 0 0 0 0 0 0 0 0 0 0 0 0 0 0 0
420525 373502 364601 M U 0 13 0 17 0 11 0 27 0 23 0 9 0 13 0 12 0 12 0 9 0 12 0 18 0 14 0 14 0 22 0 10
420526 379512 360958 F U 0 0 0 0 0 0 0 0 0 0 0 0 0 0 0 0 0 0 0 0 0 0 0 0 0 0 0 0 0 0 0 0
420527 379512 360958 F U 0 0 0 0 0 0 0 0 0 0 0 0 0 0 0 0 0 0 0 0 0 0 0 0 0 0 0 0 0 0 0 0
420528 371172 373946 M U 0 16 0 17 0 11 0 29 0 24 0 9 0 10 0 12 0 13 0 9 0 10 0 18 0 13 0 14 0 21 0 11
420529 371172 373946 F U 0 0 0 0 0 0 0 0 0 0 0 0 0 0 0 0 0 0 0 0 0 0 0 0 0 0 0 0 0 0 0 0
420530 375425 373770 M U 0 14 0 12 0 12 0 28 0 22 0 9 0 13 0 12 0 12 0 9 0 9 0 18 0 14 0 16 0 22 0 11
420531 373859 376257 M U 0 15 0 12 0 11 0 27 0 22 0 10 0 12 0 12 0 13 0 9 0 11 0 19 0 13 0 18 0 18 0 10
420532 373859 376257 F U 0 0 0 0 0 0 0 0 0 0 0 0 0 0 0 0 0 0 0 0 0 0 0 0 0 0 0 0 0 0 0 0
420533 363869 366806 M U 0 12 0 17 0 13 0 29 0 23 0 8 0 12 0 12 0 13 0 11 0 10 0 19 0 13 0 16 0 22 0 10
420534 363404 363151 F U 0 0 0 0 0 0 0 0 0 0 0 0 0 0 0 0 0 0 0 0 0 0 0 0 0 0 0 0 0 0 0 0
420535 365432 370944 M U 0 14 0 12 0 12 0 30 0 23 0 8 0 13 0 12 0 15 0 10 0 10 0 18 0 14 0 15 0 20 0 11
420536 365432 370944 F U 0 0 0 0 0 0 0 0 0 0 0 0 0 0 0 0 0 0 0 0 0 0 0 0 0 0 0 0 0 0 0 0
420537 365432 370944 M U 0 14 0 12 0 12 0 30 0 23 0 8 0 13 0 12 0 15 0 10 0 10 0 18 0 14 0 15 0 20 0 11
420538 366660 360005 F U 0 0 0 0 0 0 0 0 0 0 0 0 0 0 0 0 0 0 0 0 0 0 0 0 0 0 0 0 0 0 0 0
420539 379918 379748 M U 0 12 0 10 0 13 0 29 0 21 0 9 0 10 0 12 0 14 0 9 0 9 0 17 0 13 0 15 0 20 0 10
420540 379918 379748 F U 0 0 0 0 0 0 0 0 0 0 0 0 0 0 0 0 0 0 0 0 0 0 0 0 0 0 0 0 0 0 0 0
420541 368785 374974 M U 0 14 0 10 0 11 0 27 0 23 0 9 0 12 0 11 0 13 0 8 0 11 0 19 0 16 0 18 0 21 0 9
420542 368785 374974 M U 0 14 0 10 0 11 0 27 0 23 0 9 0 12 0 11 0 13 0 8 0 11 0 19 0 16 0 18 0 21 0 9
420543 379921 376866 F U 0 0 0 0 0 0 0 0 0 0 0 0 0 0 0 0 0 0 0 0 0 0 0 0 0 0 0 0 0 0 0 0
420544 374809 360531 F U 0 0 0 0 0 0 0 0 0 0 0 0 0 0 0 0 0 0 0 0 0 0 0 0 0 0 0 0 0 0 0 0
420545 374809 360531 F U 0 0 0 0 0 0 0 0 0 0 0 0 0 0 0 0 0 0 0 0 0 0 0 0 0 0 0 0 0 0 0 0
420546 374809 360531 M U 0 13 0 12 0 11 0 28 0 22 0 10 0 12 0 14 0 14 0 9 0 10 0 18 0 14 0 18 0 20 0 10
420547 368433 368130 F U 0 0 0 0 0 0 0 0 0 0 0 0 0 0 0 0 0 0 0 0 0 0 0 0 0 0 0 0 0 0 0 0
420548 370972 367232 F U 0 0 0 0 0 0 0 0 0 0 0 0 0 0 0 0 0 0 0 0 0 0 0 0 0 0 0 0 0 0 0 0
420549 370972 367232 F U 0 0 0 0 0 0 0 0 0 0 0 0 0 0 0 0 0 0 0 0 0 0 0 0 0 0 0 0 0 0 0 0
420550 362340 371563 M U 0 15 0 13 0 11 0 28 0 24 0 9 0 12 0 12 0 15 0 9 0 10 0 21 0 15 0 15 0 20 0 11
420551 362340 371563 F U 0 0 0 0 0 0 0 0 0 0 0 0 0 0 0 0 0 0 0 0 0 0 0 0 0 0 0 0 0 0 0 0
420552 364248 361785 F U 0 0 0 0 0 0 0 0 0 0 0 0 0 0 0 0 0 0 0 0 0 0 0 0 0 0 0 0 0 0 0 0
420553 364248 361785 F U 0 0 0 0 0 0 0 0 0 0 0 0 0 0 0 0 0 0 0 0 0 0 0 0 0 0 0 0 0 0 0 0
420554 368443 361274 M U 0 15 0 14 0 11 0 29 0 24 0 9 0 10 0 11 0 15 0 10 0 11 0 18 0 14 0 18 0 22 0 12
420555 360566 373942 M U 0 14 0 12 0 12 0 27 0 23 0 8 0 12 0 11 0 13 0 11 0 10 0 19 0 14 0 18 0 20 0 12
420556 372850 367922 M U 0 14 0 11 0 12 0 30 0 22 0 9 0 12 0 13 0 14 0 9 0 12 0 20 0 15 0 16 0 19 0 10
420557 368803 363842 M U 0 14 0 13 0 11 0 28 0 21 0 9 0 10 0 12 0 13 0 9 0 9 0 17 0 14 0 17 0 20 0 10
420558 368803 363842 M U 0 14 0 13 0 11 0 28 0 21 0 9 0 10 0 12 0 13 0 9 0 9 0 17 0 14 0 17 0 20 0 10
420559 373386 363126 M U 0 13 0 9 0 13 0 29 0 24 0 10 0 11 0 11 0 14 0 9 0 10 0 18 0 13 0 16 0 22 0 11
420560 378946 368444 M U 0 13 0 17 0 12 0 29 0 22 0 9 0 10 0 12 0 15 0 9 0 11 0 20 0 14 0 14 0 19 0 9
420561 378946 368444 F U 0 0 0 0 0 0 0 0 0 0 0 0 0 0 0 0 0 0 0 0 0 0 0 0 0 0 0 0 0 0 0 0
420562 361065 362394 F U 0 0 0 0 0 0 0 0 0 0 0 0 0 0 0 0 0 0 0 0 0 0 0 0 0 0 0 0 0 0 0 0
420563 361065 362394 M U 0 16 0 9 0 12 0 31 0 22 0 9 0 12 0 13 0 13 0 11 0 11 0 19 0 12 0 15 0 20 0 11
420564 364123 364852 F U 0 0 0 0 0 0 0 0 0 0 0 0 0 0 0 0 0 0 0 0 0 0 0 0 0 0 0 0 0 0 0 0
420565 369737 370728 M U 0 12 0 11 0 13 0 29 0 21 0 9 0 10 0 13 0 14 0 10 0 12 0 18 0 15 0 17 0 19 0 12
420566 369343 369837 F U 0 0 0 0 0 0 0 0 0 0 0 0 0 0 0 0 0 0 0 0 0 0 0 0 0 0 0 0 0 0 0 0
420567 376691 365903 M U 0 15 0 20 0 12 0 29 0 22 0 9 0 10 0 11 0 14 0 11 0 10 0 20 0 14 0 13 0 19 0 11
420568 376691 365903 F U 0 0 0 0 0 0 0 0 0 0 0 0 0 0 0 0 0 0 0 0 0 0 0 0 0 0 0 0 0 0 0 0
420569 365264 378628 M U 0 14 0 16 0 12 0 28 0 23 0 11 0 13 0 11 0 13 0 10 0 11 0 20 0 13 0 18 0 21 0 10
420570 365264 378628 F U 0 0 0 0 0 0 0 0 0 0 0 0 0 0 0 0 0 0 0 0 0 0 0 0 0 0 0 0 0 0 0 0
420571 365599 376121 F U 0 0 0 0 0 0 0 0 0 0 0 0 0 0 0 0 0 0 0 0 0 0 0 0 0 0 0 0 0 0 0 0
420572 365599 376121 F U 0 0 0 0 0 0 0 0 0 0 0 0 0 0 0 0 0 0 0 0 0 0 0 0 0 0 0 0 0 0 0 0
420573 365599 376121 M U 0 16 0 11 0 12 0 28 0 22 0 9 0 10 0 12 0 13 0 11 0 10 0 18 0 17 0 17 0 21 0 10
420574 365599 376121 M U 0 16 0 11 0 12 0 28 0 22 0 9 0 10 0 12 0 13 0 11 0 10 0 18 0 17 0 17 0 21 0 10
420575 366952 360914 M U 0 14 0 21 0 11 0 27 0 21 0 9 0 10 0 12 0 13 0 9 0 10 0 19 0 13 0 18 0 22 0 9
420576 366952 360914 F U 0 0 0 0 0 0 0 0 0 0 0 0 0 0 0 0 0 0 0 0 0 0 0 0 0 0 0 0 0 0 0 0
420577 366952 360914 F U 0 0 0 0 0 0 0 0 0 0 0 0 0 0 0 0 0 0 0 0 0 0 0 0 0 0 0 0 0 0 0 0
420578 362940 376504 M U 0 15 0 14 0 12 0 27 0 23 0 9 0 10 0 13 0 14 0 10 0 10 0 17 0 14 0 15 0 21 0 9
420579 362940 376504 M U 0 15 0 14 0 12 0 27 0 23 0 9 0 10 0 13 0 14 0 10 0 10 0 17 0 14 0 15 0 21 0 9
420580 366462 363250 F U 0 0 0 0 0 0 0 0 0 0 0 0 0 0 0 0 0 0 0 0 0 0 0 0 0 0 0 0 0 0 0 0
420581 370707 373505 F U 0 0 0 0 0 0 0 0 0 0 0 0 0 0 0 0 0 0 0 0 0 0 0 0 0 0 0 0 0 0 0 0
420582 372237 379895 F U 0 0 0 0 0 0 0 0 0 0 0 0 0 0 0 0 0 0 0 0 0 0 0 0 0 0 0 0 0 0 0 0
420583 363757 366755 M U 0 14 0 14 0 11 0 30 0 21 0 9 0 11 0 11 0 13 0 11 0 10 0 19 0 14 0 15 0 21 0 10
420584 363757 366755 M U 0 14 0 14 0 11 0 30 0 21 0 9 0 11 0 11 0 13 0 11 0 10 0 19 0 14 0 15 0 21 0 10
420585 368862 372865 F U 0 0 0 0 0 0 0 0 0 0 0 0 0 0 0 0 0 0 0 0 0 0 0 0 0 0 0 0 0 0 0 0
420586 376683 371956 M U 0 13 0 19 0 11 0 30 0 22 0 10 0 10 0 12 0 15 0 9 0 12 0 20 0 15 0 15 0 18 0 11
420587 376683 371956 F U 0 0 0 0 0 0 0 0 0 0 0 0 0 0 0 0 0 0 0 0 0 0 0 0 0 0 0 0 0 0 0 0
420588 364014 361808 M U 0 13 0 15 0 11 0 30 0 24 0 9 0 10 0 13 0 14 0 9 0 10 0 20 0 14 0 15 0 19 0 11
420589 364014 361808 M U 0 13 0 15 0 11 0 30 0 24 0 9 0 10 0 13 0 14 0 9 0 10 0 20 0 14 0 15 0 19 0 11
420590 364014 361808 F U 0 0 0 0 0 0 0 0 0 0 0 0 0 0 0 0 0 0 0 0 0 0 0 0 0 0 0 0 0 0 0 0
420591 365287 360401 M U 0 13 0 12 0 12 0 28 0 22 0 9 0 10 0 13 0 13 0 10 0 11 0 17 0 14 0 16 0 22 0 10
420592 365287 360401 M U 0 13 0 12 0 12 0 28 0 22 0 9 0 10 0 13 0 13 0 10 0 11 0 17 0 14 0 16 0 22 0 10
420593 365287 360401 M U 0 13 0 12 0 12 0 28 0 22 0 9 0 10 0 13 0 13 0 10 0 11 0 17 0 14 0 16 0 22 0 10
420594 372383 368612 M U 0 13 0 14 0 11 0 30 0 24 0 9 0 10 0 12 0 13 0 11 0 9 0 19 0 13 0 17 0 21 0 9
420595 372383 368612 M U 0 13 0 14 0 11 0 30 0 24 0 9 0 10 0 12 0 13 0 11 0 9 0 19 0 13 0 17 0 21 0 9
420596 372383 368612 M U 0 13 0 14 0 11 0 30 0 24 0 9 0 10 0 12 0 13 0 11 0 9 0 19 0 13 0 17 0 21 0 9
420597 372383 368612 M U 0 13 0 14 0 11 0 30 0 24 0 9 0 10 0 12 0 13 0 11 0 9 0 19 0 13 0 17 0 21 0 9
420598 372383 368612 F U 0 0 0 0 0 0 0 0 0 0 0 0 0 0 0 0 0 0 0 0 0 0 0 0 0 0 0 0 0 0 0 0
420599 365637 376920 F U 0 0 0 0 0 0 0 0 0 0 0 0 0 0 0 0 0 0 0 0 0 0 0 0 0 0 0 0 0 0 0 0
420600 373638 363314 M U 0 15 0 15 0 13 0 28 0 23 0 10 0 12 0 12 0 15 0 10 0 12 0 18 0 16 0 16 0 22 0 10
420601 373638 363314 M U 0 15 0 15 0 13 0 28 0 23 0 10 0 12 0 12 0 15 0 10 0 12 0 18 0 16 0 16 0 22 0 10
420602 373638 363314 F U 0 0 0 0 0 0 0 0 0 0 0 0 0 0 0 0 0 0 0 0 0 0 0 0 0 0 0 0 0 0 0 0
420603 373638 363314 M U 0 15 0 15 0 13 0 28 0 23 0 10 0 12 0 12 0 15 0 10 0 12 0 18 0 16 0 16 0 22 0 10
420604 371471 375220 F U 0 0 0 0 0 0 0 0 0 0 0 0 0 0 0 0 0 0 0 0 0 0 0 0 0 0 0 0 0 0 0 0
420605 371471 375220 F U 0 0 0 0 0 0 0 0 0 0 0 0 0 0 0 0 0 0 0 0 0 0 0 0 0 0 0 0 0 0 0 0
420606 373652 360925 F U 0 0 0 0 0 0 0 0 0 0 0 0 0 0 0 0 0 0 0 0 0 0 0 0 0 0 0 0 0 0 0 0
420607 373652 360925 F U 0 0 0 0 0 0 0 0 0 0 0 0 0 0 0 0 0 0 0 0 0 0 0 0 0 0 0 0 0 0 0 0
420608 376273 368004 M U 0 13 0 10 0 13 0 30 0 23 0 9 0 10 0 12 0 14 0 9 0 10 0 20 0 14 0 16 0 19 0 10
420609 364263 361456 M U 0 13 0 13 0 11 0 27 0 22 0 9 0 10 0 12 0 13 0 10 0 11 0 20 0 12 0 13 0 22 0 11
420610 372489 373678 M U 0 14 0 10 0 12 0 26 0 21 0 10 0 10 0 12 0 14 0 10 0 12 0 18 0 14 0 15 0 22 0 10
420611 372939 373310 F U 0 0 0 0 0 0 0 0 0 0 0 0 0 0 0 0 0 0 0 0 0 0 0 0 0 0 0 0 0 0 0 0
420612 378432 379947 M U 0 13 0 19 0 12 0 28 0 23 0 9 0 10 0 12 0 14 0 10 0 11 0 19 0 15 0 17 0 23 0 10
420613 379319 361739 M U 0 13 0 12 0 11 0 29 0 24 0 10 0 12 0 12 0 13 0 9 0 10 0 19 0 16 0 17 0 22 0 11
420614 374793 365485 F U 0 0 0 0 0 0 0 0 0 0 0 0 0 0 0 0 0 0 0 0 0 0 0 0 0 0 0 0 0 0 0 0
420615 374793 365485 F U 0 0 0 0 0 0 0 0 0 0 0 0 0 0 0 0 0 0 0 0 0 0 0 0 0 0 0 0 0 0 0 0
420616 374017 366988 F U 0 0 0 0 0 0 0 0 0 0 0 0 0 0 0 0 0 0 0 0 0 0 0 0 0 0 0 0 0 0 0 0
420617 370056 372022 M U 0 14 0 13 0 12 0 28 0 24 0 9 0 12 0 10 0 14 0 9 0 11 0 19 0 16 0 16 0 24 0 10
420618 370056 372022 M U 0 14 0 13 0 12 0 28 0 24 0 9 0 12 0 10 0 14 0 9 0 11 0 19 0 16 0 16 0 24 0 10
420619 365773 377716 M U 0 14 0 19 0 11 0 29 0 23 0 10 0 13 0 11 0 13 0 9 0 11 0 17 0 14 0 16 0 20 0 11
420620 369456 379812 M U 0 12 0 16 0 11 0 27 0 23 0 9 0 12 0 12 0 13 0 11 0 12 0 19 0 14 0 16 0 22 0 9
420621 379606 376705 M U 0 15 0 10 0 13 0 27 0 23 0 10 0 12 0 12 0 14 0 9 0 11 0 18 0 13 0 14 0 20 0 11
420622 368600 379251 M U 0 14 0 11 0 12 0 27 0 22 0 9 0 10 0 11 0 14 0 11 0 10 0 18 0 13 0 15 0 21 0 11
420623 368600 379251 M U 0 14 0 11 0 12 0 27 0 22 0 9 0 10 0 11 0 14 0 11 0 10 0 18 0 13 0 15 0 21 0 11
420624 360707 371925 F U 0 0 0 0 0 0 0 0 0 0 0 0 0 0 0 0 0 0 0 0 0 0 0 0 0 0 0 0 0 0 0 0
420625 360853 367676 F U 0 0 0 0 0 0 0 0 0 0 0 0 0 0 0 0 0 0 0 0 0 0 0 0 0 0 0 0 0 0 0 0
420626 360853 367676 M U 0 15 0 13 0 13 0 31 0 23 0 9 0 13 0 13 0 13 0 9 0 11 0 18 0 14 0 18 0 20 0 10
420627 373858 367289 M U 0 14 0 11 0 13 0 30 0 22 0 9 0 10 0 11 0 13 0 11 0 11 0 16 0 14 0 14 0 20 0 10
420628 378033 378148 F U 0 0 0 0 0 0 0 0 0 0 0 0 0 0 0 0 0 0 0 0 0 0 0 0 0 0 0 0 0 0 0 0
420629 375321 362851 M U 0 12 0 16 0 12 0 29 0 23 0 9 0 12 0 12 0 15 0 10 0 11 0 20 0 14 0 15 0 20 0 9
420630 364346 375014 F U 0 0 0 0 0 0 0 0 0 0 0 0 0 0 0 0 0 0 0 0 0 0 0 0 0 0 0 0 0 0 0 0
420631 375356 379275 F U 0 0 0 0 0 0 0 0 0 0 0 0 0 0 0 0 0 0 0 0 0 0 0 0 0 0 0 0 0 0 0 0
420632 375356 379275 M U 0 13 0 12 0 13 0 27 0 23 0 9 0 10 0 12 0 15 0 11 0 11 0 17 0 15 0 13 0 20 0 10
420633 366934 361380 M U 0 14 0 16 0 13 0 29 0 22 0 9 0 10 0 12 0 15 0 10 0 11 0 17 0 14 0 17 0 20 0 11
420634 369916 367577 F U 0 0 0 0 0 0 0 0 0 0 0 0 0 0 0 0 0 0 0 0 0 0 0 0 0 0 0 0 0 0 0 0
420635 372650 369389 M U 0 15 0 15 0 12 0 29 0 24 0 9 0 12 0 13 0 13 0 9 0 11 0 18 0 14 0 17 0 18 0 11
420636 372650 369389 F U 0 0 0 0 0 0 0 0 0 0 0 0 0 0 0 0 0 0 0 0 0 0 0 0 0 0 0 0 0 0 0 0
420637 372650 369389 M U 0 15 0 15 0 12 0 29 0 24 0 9 0 12 0 13 0 13 0 9 0 11 0 18 0 14 0 17 0 18 0 11
420638 376311 368934 M U 0 14 0 10 0 11 0 28 0 23 0 9 0 10 0 12 0 13 0 9 0 9 0 18 0 14 0 16 0 21 0 9
420639 376311 368934 M U 0 14 0 10 0 11 0 28 0 23 0 9 0 10 0 12 0 13 0 9 0 9 0 18 0 14 0 16 0 21 0 9
420640 373624 362505 F U 0 0 0 0 0 0 0 0 0 0 0 0 0 0 0 0 0 0 0 0 0 0 0 0 0 0 0 0 0 0 0 0
420641 371479 379789 F U 0 0 0 0 0 0 0 0 0 0 0 0 0 0 0 0 0 0 0 0 0 0 0 0 0 0 0 0 0 0 0 0
420642 367635 365564 M U 0 15 0 15 0 13 0 28 0 22 0 9 0 10 0 12 0 13 0 10 0 10 0 18 0 17 0 16 0 19 0 10
420643 367635 365564 F U 0 0 0 0 0 0 0 0 0 0 0 0 0 0 0 0 0 0 0 0 0 0 0 0 0 0 0 0 0 0 0 0
420644 378608 368473 F U 0 0 0 0 0 0 0 0 0 0 0 0 0 0 0 0 0 0 0 0 0 0 0 0 0 0 0 0 0 0 0 0
420645 378758 360807 F U 0 0 0 0 0 0 0 0 0 0 0 0 0 0 0 0 0 0 0 0 0 0 0 0 0 0 0 0 0 0 0 0
420646 378758 360807 M U 0 14 0 18 0 12 0 26 0 21 0 9 0 10 0 13 0 13 0 9 0 11 0 19 0 15 0 15 0 22 0 11
420647 378758 360807 F U 0 0 0 0 0 0 0 0 0 0 0 0 0 0 0 0 0 0 0 0 0 0 0 0 0 0 0 0 0 0 0 0
420648 376889 363489 F U 0 0 0 0 0 0 0 0 0 0 0 0 0 0 0 0 0 0 0 0 0 0 0 0 0 0 0 0 0 0 0 0
420649 376889 363489 M U 0 13 0 12 0 13 0 29 0 23 0 8 0 12 0 12 0 13 0 11 0 11 0 18 0 14 0 18 0 23 0 10
420650 370172 362277 M U 0 14 0 15 0 12 0 30 0 22 0 10 0 12 0 10 0 13 0 10 0 11 0 18 0 14 0 17 0 23 0 11
420651 375267 365682 F U 0 0 0 0 0 0 0 0 0 0 0 0 0 0 0 0 0 0 0 0 0 0 0 0 0 0 0 0 0 0 0 0
420652 362854 371109 F U 0 0 0 0 0 0 0 0 0 0 0 0 0 0 0 0 0 0 0 0 0 0 0 0 0 0 0 0 0 0 0 0
420653 362854 371109 M U 0 14 0 12 0 12 0 30 0 23 0 10 0 10 0 13 0 14 0 11 0 10 0 20 0 14 0 15 0 19 0 11
420654 362854 371109 F U 0 0 0 0 0 0 0 0 0 0 0 0 0 0 0 0 0 0 0 0 0 0 0 0 0 0 0 0 0 0 0 0
420655 362854 371109 F U 0 0 0 0 0 0 0 0 0 0 0 0 0 0 0 0 0 0 0 0 0 0 0 0 0 0 0 0 0 0 0 0
420656 361445 367060 M U 0 12 0 15 0 13 0 27 0 22 0 9 0 10 0 13 0 13 0 9 0 11 0 17 0 14 0 17 0 19 0 11
420657 361445 367060 F U 0 0 0 0 0 0 0 0 0 0 0 0 0 0 0 0 0 0 0 0 0 0 0 0 0 0 0 0 0 0 0 0
420658 371863 362270 M U 0 14 0 15 0 11 0 27 0 22 0 9 0 12 0 11 0 14 0 10 0 12 0 17 0 16 0 15 0 22 0 11
420659 361204 369798 M U 0 12 0 10 0 12 0 27 0 22 0 9 0 10 0 13 0 13 0 8 0 11 0 18 0 14 0 19 0 22 0 11
420660 361204 369798 F U 0 0 0 0 0 0 0 0 0 0 0 0 0 0 0 0 0 0 0 0 0 0 0 0 0 0 0 0 0 0 0 0
420661 361831 363283 F U 0 0 0 0 0 0 0 0 0 0 0 0 0 0 0 0 0 0 0 0 0 0 0 0 0 0 0 0 0 0 0 0
420662 372485 373406 F U 0 0 0 0 0 0 0 0 0 0 0 0 0 0 0 0 0 0 0 0 0 0 0 0 0 0 0 0 0 0 0 0
420663 368409 379190 F U 0 0 0 0 0 0 0 0 0 0 0 0 0 0 0 0 0 0 0 0 0 0 0 0 0 0 0 0 0 0 0 0
420664 368409 379190 M U 0 16 0 13 0 12 0 27 0 24 0 9 0 10 0 12 0 13 0 9 0 11 0 18 0 15 0 18 0 23 0 9
420665 373503 367068 M U 0 13 0 17 0 11 0 27 0 23 0 9 0 13 0 12 0 12 0 9 0 12 0 18 0 14 0 14 0 22 0 10
420666 372816 360809 M U 0 13 0 19 0 11 0 27 0 21 0 10 0 10 0 12 0 13 0 8 0 9 0 18 0 15 0 17 0 21 0 11
420667 365231 369437 M U 0 13 0 16 0 12 0 28 0 22 0 9 0 10 0 14 0 13 0 9 0 12 0 19 0 14 0 17 0 21 0 11
420668 365231 369437 F U 0 0 0 0 0 0 0 0 0 0 0 0 0 0 0 0 0 0 0 0 0 0 0 0 0 0 0 0 0 0 0 0
420669 366780 360769 F U 0 0 0 0 0 0 0 0 0 0 0 0 0 0 0 0 0 0 0 0 0 0 0 0 0 0 0 0 0 0 0 0
420670 366780 360769 M U 0 13 0 14 0 12 0 31 0 21 0 10 0 10 0 12 0 13 0 9 0 12 0 18 0 14 0 14 0 18 0 9
420671 377020 364854 F U 0 0 0 0 0 0 0 0 0 0 0 0 0 0 0 0 0 0 0 0 0 0 0 0 0 0 0 0 0 0 0 0
420672 360651 361856 F U 0 0 0 0 0 0 0 0 0 0 0 0 0 0 0 0 0 0 0 0 0 0 0 0 0 0 0 0 0 0 0 0
420673 360651 361856 M U 0 14 0 10 0 12 0 29 0 22 0 8 0 10 0 12 0 13 0 11 0 10 0 17 0 12 0 17 0 22 0 10
420674 360651 361856 M U 0 14 0 10 0 12 0 29 0 22 0 8 0 10 0 12 0 13 0 11 0 10 0 17 0 12 0 17 0 22 0 10
420675 360651 361856 M U 0 14 0 10 0 12 0 29 0 22 0 8 0 10 0 12 0 13 0 11 0 10 0 17 0 12 0 17 0 22 0 10
420676 379075 370526 M U 0 13 0 12 0 12 0 27 0 23 0 9 0 12 0 12 0 13 0 9 0 10 0 19 0 14 0 16 0 20 0 10
420677 364832 361867 M U 0 13 0 15 0 12 0 29 0 25 0 9 0 10 0 10 0 13 0 9 0 11 0 19 0 14 0 14 0 18 0 11
420678 362765 379955 M U 0 12 0 13 0 12 0 29 0 24 0 9 0 12 0 12 0 14 0 9 0 10 0 20 0 14 0 16 0 20 0 11
420679 362765 379955 M U 0 12 0 13 0 12 0 29 0 24 0 9 0 12 0 12 0 14 0 9 0 10 0 20 0 14 0 16 0 20 0 11
420680 361294 369735 F U 0 0 0 0 0 0 0 0 0 0 0 0 0 0 0 0 0 0 0 0 0 0 0 0 0 0 0 0 0 0 0 0
420681 379762 379688 F U 0 0 0 0 0 0 0 0 0 0 0 0 0 0 0 0 0 0 0 0 0 0 0 0 0 0 0 0 0 0 0 0
420682 379762 379688 M U 0 14 0 11 0 12 0 26 0 22 0 9 0 15 0 11 0 14 0 11 0 10 0 19 0 14 0 14 0 21 0 10
420683 376453 378456 M U 0 14 0 12 0 12 0 28 0 21 0 9 0 12 0 10 0 15 0 9 0 10 0 17 0 14 0 16 0 23 0 10
420684 376453 378456 M U 0 14 0 12 0 12 0 28 0 21 0 9 0 12 0 10 0 15 0 9 0 10 0 17 0 14 0 16 0 23 0 10
420685 376453 378456 M U 0 14 0 12 0 12 0 28 0 21 0 9 0 12 0 10 0 15 0 9 0 10 0 17 0 14 0 16 0 23 0 10
420686 366959 366101 F U 0 0 0 0 0 0 0 0 0 0 0 0 0 0 0 0 0 0 0 0 0 0 0 0 0 0 0 0 0 0 0 0
420687 366959 366101 F U 0 0 0 0 0 0 0 0 0 0 0 0 0 0 0 0 0 0 0 0 0 0 0 0 0 0 0 0 0 0 0 0
420688 366959 366101 F U 0 0 0 0 0 0 0 0 0 0 0 0 0 0 0 0 0 0 0 0 0 0 0 0 0 0 0 0 0 0 0 0
420689 367108 369531 F U 0 0 0 0 0 0 0 0 0 0 0 0 0 0 0 0 0 0 0 0 0 0 0 0 0 0 0 0 0 0 0 0
420690 366464 369034 F U 0 0 0 0 0 0 0 0 0 0 0 0 0 0 0 0 0 0 0 0 0 0 0 0 0 0 0 0 0 0 0 0
420691 375227 378824 M U 0 15 0 10 0 11 0 27 0 21 0 9 0 10 0 11 0 14 0 10 0 13 0 17 0 14 0 15 0 21 0 12
420692 375227 378824 F U 0 0 0 0 0 0 0 0 0 0 0 0 0 0 0 0 0 0 0 0 0 0 0 0 0 0 0 0 0 0 0 0
420693 371081 370674 F U 0 0 0 0 0 0 0 0 0 0 0 0 0 0 0 0 0 0 0 0 0 0 0 0 0 0 0 0 0 0 0 0
420694 371081 370674 M U 0 13 0 10 0 13 0 27 0 23 0 9 0 10 0 11 0 14 0 9 0 10 0 16 0 15 0 16 0 22 0 10
420695 371081 370674 M U 0 13 0 10 0 13 0 27 0 23 0 9 0 10 0 11 0 14 0 9 0 10 0 16 0 15 0 16 0 22 0 10
420696 379522 369041 M U 0 12 0 15 0 11 0 29 0 23 0 8 0 11 0 11 0 14 0 9 0 11 0 17 0 14 0 16 0 22 0 11
420697 376772 373167 M U 0 14 0 11 0 12 0 28 0 23 0 10 0 13 0 12 0 15 0 11 0 9 0 17 0 14 0 14 0 20 0 11
420698 369878 372589 M U 0 13 0 17 0 13 0 27 0 23 0 9 0 13 0 12 0 13 0 10 0 12 0 18 0 15 0 15 0 19 0 11
420699 369878 372589 M U 0 13 0 17 0 13 0 27 0 23 0 9 0 13 0 12 0 13 0 10 0 12 0 18 0 15 0 15 0 19 0 11
420700 369878 372589 M U 0 13 0 17 0 13 0 27 0 23 0 9 0 13 0 12 0 13 0 10 0 12 0 18 0 15 0 15 0 19 0 11
420701 369878 372589 F U 0 0 0 0 0 0 0 0 0 0 0 0 0 0 0 0 0 0 0 0 0 0 0 0 0 0 0 0 0 0 0 0
420702 369878 372589 M U 0 13 0 17 0 13 0 27 0 23 0 9 0 13 0 12 0 13 0 10 0 12 0 18 0 15 0 15 0 19 0 11
420703 369878 372589 F U 0 0 0 0 0 0 0 0 0 0 0 0 0 0 0 0 0 0 0 0 0 0 0 0 0 0 0 0 0 0 0 0
420704 369950 364812 M U 0 14 0 14 0 13 0 30 0 21 0 10 0 10 0 12 0 13 0 10 0 10 0 16 0 17 0 17 0 19 0 10
420705 369950 364812 M U 0 14 0 14 0 13 0 30 0 21 0 10 0 10 0 12 0 13 0 10 0 10 0 16 0 17 0 17 0 19 0 10
420706 373639 370619 M U 0 13 0 13 0 11 0 26 0 24 0 9 0 13 0 13 0 13 0 10 0 10 0 17 0 15 0 16 0 21 0 11
420707 373639 370619 F U 0 0 0 0 0 0 0 0 0 0 0 0 0 0 0 0 0 0 0 0 0 0 0 0 0 0 0 0 0 0 0 0
420708 373639 370619 F U 0 0 0 0 0 0 0 0 0 0 0 0 0 0 0 0 0 0 0 0 0 0 0 0 0 0 0 0 0 0 0 0
420709 362052 374902 M U 0 14 0 15 0 12 0 30 0 22 0 9 0 12 0 12 0 13 0 12 0 11 0 20 0 16 0 16 0 20 0 12
420710 362052 374902 F U 0 0 0 0 0 0 0 0 0 0 0 0 0 0 0 0 0 0 0 0 0 0 0 0 0 0 0 0 0 0 0 0
420711 362052 374902 M U 0 14 0 15 0 12 0 30 0 22 0 9 0 12 0 12 0 13 0 12 0 11 0 20 0 16 0 16 0 20 0 12
420712 362052 374902 F U 0 0 0 0 0 0 0 0 0 0 0 0 0 0 0 0 0 0 0 0 0 0 0 0 0 0 0 0 0 0 0 0
420713 376923 370923 M U 0 13 0 10 0 12 0 28 0 23 0 10 0 11 0 12 0 14 0 9 0 11 0 18 0 15 0 16 0 22 0 12
420714 376923 370923 F U 0 0 0 0 0 0 0 0 0 0 0 0 0 0 0 0 0 0 0 0 0 0 0 0 0 0 0 0 0 0 0 0
420715 376344 360315 M U 0 13 0 12 0 12 0 29 0 21 0 10 0 10 0 12 0 14 0 9 0 10 0 17 0 14 0 14 0 19 0 11
420716 376344 360315 F U 0 0 0 0 0 0 0 0 0 0 0 0 0 0 0 0 0 0 0 0 0 0 0 0 0 0 0 0 0 0 0 0
420717 376344 360315 F U 0 0 0 0 0 0 0 0 0 0 0 0 0 0 0 0 0 0 0 0 0 0 0 0 0 0 0 0 0 0 0 0
420718 378688 364126 F U 0 0 0 0 0 0 0 0 0 0 0 0 0 0 0 0 0 0 0 0 0 0 0 0 0 0 0 0 0 0 0 0
420719 378688 364126 M U 0 13 0 13 0 11 0 28 0 22 0 8 0 11 0 11 0 13 0 11 0 10 0 19 0 15 0 15 0 21 0 10
420720 378688 364126 M U 0 13 0 13 0 11 0 28 0 22 0 8 0 11 0 11 0 13 0 11 0 10 0 19 0 15 0 15 0 21 0 10
420721 378688 364126 F U 0 0 0 0 0 0 0 0 0 0 0 0 0 0 0 0 0 0 0 0 0 0 0 0 0 0 0 0 0 0 0 0
420722 378688 364126 F U 0 0 0 0 0 0 0 0 0 0 0 0 0 0 0 0 0 0 0 0 0 0 0 0 0 0 0 0 0 0 0 0
420723 378688 364126 F U 0 0 0 0 0 0 0 0 0 0 0 0 0 0 0 0 0 0 0 0 0 0 0 0 0 0 0 0 0 0 0 0
420724 363461 369307 M U 0 13 0 15 0 12 0 29 0 22 0 9 0 10 0 12 0 14 0 9 0 10 0 18 0 15 0 18 0 23 0 11
420725 360863 363187 M U 0 15 0 17 0 12 0 28 0 23 0 10 0 10 0 11 0 15 0 11 0 10 0 18 0 15 0 15 0 20 0 11
420726 360863 363187 M U 0 15 0 17 0 12 0 28 0 23 0 10 0 10 0 11 0 15 0 11 0 10 0 18 0 15 0 15 0 20 0 11
420727 360863 363187 M U 0 15 0 17 0 12 0 28 0 23 0 10 0 10 0 11 0 15 0 11 0 10 0 18 0 15 0 15 0 20 0 11
420728 370611 379083 F U 0 0 0 0 0 0 0 0 0 0 0 0 0 0 0 0 0 0 0 0 0 0 0 0 0 0 0 0 0 0 0 0
420729 368711 364829 F U 0 0 0 0 0 0 0 0 0 0 0 0 0 0 0 0 0 0 0 0 0 0 0 0 0 0 0 0 0 0 0 0
420730 368711 364829 M U 0 14 0 10 0 11 0 29 0 23 0 9 0 12 0 12 0 14 0 9 0 9 0 16 0 13 0 14 0 20 0 10
420731 361003 374270 M U 0 14 0 12 0 12 0 27 0 25 0 9 0 10 0 12 0 13 0 9 0 12 0 18 0 13 0 16 0 22 0 12
420732 376652 362711 F U 0 0 0 0 0 0 0 0 0 0 0 0 0 0 0 0 0 0 0 0 0 0 0 0 0 0 0 0 0 0 0 0
420733 360225 378189 M U 0 13 0 16 0 12 0 29 0 23 0 8 0 10 0 12 0 14 0 10 0 10 0 19 0 12 0 17 0 21 0 10
420734 378833 374634 F U 0 0 0 0 0 0 0 0 0 0 0 0 0 0 0 0 0 0 0 0 0 0 0 0 0 0 0 0 0 0 0 0
420735 366010 369746 M U 0 13 0 11 0 13 0 28 0 21 0 10 0 10 0 12 0 13 0 11 0 10 0 17 0 14 0 15 0 21 0 11
420736 374288 367918 M U 0 14 0 11 0 12 0 30 0 22 0 10 0 10 0 12 0 13 0 9 0 10 0 18 0 15 0 14 0 22 0 10
420737 374288 367918 F U 0 0 0 0 0 0 0 0 0 0 0 0 0 0 0 0 0 0 0 0 0 0 0 0 0 0 0 0 0 0 0 0
420738 373561 369562 M U 0 13 0 13 0 12 0 28 0 24 0 9 0 10 0 12 0 13 0 9 0 11 0 20 0 14 0 17 0 21 0 11
420739 366826 372368 F U 0 0 0 0 0 0 0 0 0 0 0 0 0 0 0 0 0 0 0 0 0 0 0 0 0 0 0 0 0 0 0 0
420740 366826 372368 M U 0 15 0 14 0 11 0 30 0 23 0 8 0 11 0 13 0 13 0 9 0 11 0 18 0 13 0 15 0 21 0 11
420741 366826 372368 M U 0 15 0 14 0 11 0 30 0 23 0 8 0 11 0 13 0 13 0 9 0 11 0 18 0 13 0 15 0 21 0 11
420742 378378 368678 F U 0 0 0 0 0 0 0 0 0 0 0 0 0 0 0 0 0 0 0 0 0 0 0 0 0 0 0 0 0 0 0 0
420743 378378 368678 M U 0 15 0 17 0 12 0 29 0 23 0 10 0 10 0 11 0 14 0 9 0 13 0 19 0 14 0 16 0 20 0 11
420744 378378 368678 M U 0 15 0 17 0 12 0 29 0 23 0 10 0 10 0 11 0 14 0 9 0 13 0 19 0 14 0 16 0 20 0 11
420745 366969 365481 M U 0 13 0 14 0 12 0 29 0 21 0 9 0 10 0 13 0 14 0 9 0 11 0 20 0 14 0 16 0 20 0 11
420746 366969 365481 M U 0 13 0 14 0 12 0 29 0 21 0 9 0 10 0 13 0 14 0 9 0 11 0 20 0 14 0 16 0 20 0 11
420747 377541 375939 M U 0 15 0 11 0 11 0 30 0 23 0 9 0 10 0 12 0 13 0 11 0 10 0 19 0 14 0 16 0 22 0 10
420748 376321 361525 M U 0 15 0 10 0 12 0 29 0 24 0 9 0 10 0 12 0 14 0 11 0 10 0 18 0 14 0 16 0 22 0 12
420749 368323 371678 F U 0 0 0 0 0 0 0 0 0 0 0 0 0 0 0 0 0 0 0 0 0 0 0 0 0 0 0 0 0 0 0 0
420750 368323 371678 F U 0 0 0 0 0 0 0 0 0 0 0 0 0 0 0 0 0 0 0 0 0 0 0 0 0 0 0 0 0 0 0 0
420751 368323 371678 F U 0 0 0 0 0 0 0 0 0 0 0 0 0 0 0 0 0 0 0 0 0 0 0 0 0 0 0 0 0 0 0 0
420752 368323 371678 F U 0 0 0 0 0 0 0 0 0 0 0 0 0 0 0 0 0 0 0 0 0 0 0 0 0 0 0 0 0 0 0 0
420753 367795 378983 F U 0 0 0 0 0 0 0 0 0 0 0 0 0 0 0 0 0 0 0 0 0 0 0 0 0 0 0 0 0 0 0 0
420754 367795 378983 M U 0 14 0 12 0 12 0 29 0 22 0 9 0 11 0 13 0 13 0 12 0 10 0 19 0 14 0 15 0 24 0 11
420755 379009 367820 M U 0 14 0 15 0 12 0 29 0 24 0 10 0 13 0 13 0 14 0 10 0 10 0 18 0 15 0 15 0 18 0 10
420756 379009 367820 M U 0 14 0 15 0 12 0 29 0 24 0 10 0 13 0 13 0 14 0 10 0 10 0 18 0 15 0 15 0 18 0 10
420757 377194 369600 F U 0 0 0 0 0 0 0 0 0 0 0 0 0 0 0 0 0 0 0 0 0 0 0 0 0 0 0 0 0 0 0 0
420758 364070 375501 F U 0 0 0 0 0 0 0 0 0 0 0 0 0 0 0 0 0 0 0 0 0 0 0 0 0 0 0 0 0 0 0 0
420759 364070 375501 F U 0 0 0 0 0 0 0 0 0 0 0 0 0 0 0 0 0 0 0 0 0 0 0 0 0 0 0 0 0 0 0 0
420760 362300 374908 F U 0 0 0 0 0 0 0 0 0 0 0 0 0 0 0 0 0 0 0 0 0 0 0 0 0 0 0 0 0 0 0 0
420761 362300 374908 M U 0 15 0 18 0 12 0 28 0 23 0 9 0 13 0 11 0 13 0 9 0 11 0 18 0 13 0 15 0 19 0 11
420762 368666 366109 M U 0 14 0 12 0 12 0 27 0 24 0 10 0 10 0 13 0 13 0 8 0 10 0 19 0 14 0 17 0 19 0 11
420763 376686 377949 M U 0 14 0 14 0 13 0 30 0 24 0 9 0 12 0 11 0 13 0 11 0 10 0 17 0 13 0 15 0 22 0 11
420764 376686 377949 F U 0 0 0 0 0 0 0 0 0 0 0 0 0 0 0 0 0 0 0 0 0 0 0 0 0 0 0 0 0 0 0 0
420765 361736 370919 M U 0 14 0 13 0 11 0 29 0 21 0 9 0 12 0 14 0 13 0 9 0 10 0 19 0 14 0 16 0 22 0 11
420766 361736 370919 M U 0 14 0 13 0 11 0 29 0 21 0 9 0 12 0 14 0 13 0 9 0 10 0 19 0 14 0 16 0 22 0 11
420767 361736 370919 F U 0 0 0 0 0 0 0 0 0 0 0 0 0 0 0 0 0 0 0 0 0 0 0 0 0 0 0 0 0 0 0 0
420768 360592 376427 F U 0 0 0 0 0 0 0 0 0 0 0 0 0 0 0 0 0 0 0 0 0 0 0 0 0 0 0 0 0 0 0 0
420769 364809 375142 F U 0 0 0 0 0 0 0 0 0 0 0 0 0 0 0 0 0 0 0 0 0 0 0 0 0 0 0 0 0 0 0 0
420770 379568 379890 F U 0 0 0 0 0 0 0 0 0 0 0 0 0 0 0 0 0 0 0 0 0 0 0 0 0 0 0 0 0 0 0 0
420771 379568 379890 F U 0 0 0 0 0 0 0 0 0 0 0 0 0 0 0 0 0 0 0 0 0 0 0 0 0 0 0 0 0 0 0 0
420772 379568 379890 F U 0 0 0 0 0 0 0 0 0 0 0 0 0 0 0 0 0 0 0 0 0 0 0 0 0 0 0 0 0 0 0 0
420773 379568 379890 M U 0 13 0 13 0 12 0 29 0 22 0 9 0 12 0 12 0 14 0 8 0 14 0 19 0 14 0 17 0 20 0 11
420774 379568 379890 M U 0 13 0 13 0 12 0 29 0 22 0 9 0 12 0 12 0 14 0 8 0 14 0 19 0 14 0 17 0 20 0 11
420775 374242 373674 F U 0 0 0 0 0 0 0 0 0 0 0 0 0 0 0 0 0 0 0 0 0 0 0 0 0 0 0 0 0 0 0 0
420776 371798 372012 F U 0 0 0 0 0 0 0 0 0 0 0 0 0 0 0 0 0 0 0 0 0 0 0 0 0 0 0 0 0 0 0 0
420777 371798 372012 M U 0 12 0 16 0 12 0 27 0 23 0 9 0 10 0 12 0 13 0 9 0 7 0 20 0 15 0 17 0 19 0 12
420778 371798 372012 M U 0 12 0 16 0 12 0 27 0 23 0 9 0 10 0 12 0 13 0 9 0 7 0 20 0 15 0 17 0 19 0 12
420779 364686 361334 F U 0 0 0 0 0 0 0 0 0 0 0 0 0 0 0 0 0 0 0 0 0 0 0 0 0 0 0 0 0 0 0 0
420780 363437 360888 F U 0 0 0 0 0 0 0 0 0 0 0 0 0 0 0 0 0 0 0 0 0 0 0 0 0 0 0 0 0 0 0 0
420781 363437 360888 F U 0 0 0 0 0 0 0 0 0 0 0 0 0 0 0 0 0 0 0 0 0 0 0 0 0 0 0 0 0 0 0 0
420782 363437 360888 M U 0 13 0 13 0 11 0 27 0 22 0 10 0 13 0 14 0 14 0 10 0 12 0 18 0 14 0 16 0 22 0 11
420783 363437 360888 F U 0 0 0 0 0 0 0 0 0 0 0 0 0 0 0 0 0 0 0 0 0 0 0 0 0 0 0 0 0 0 0 0
420784 370635 377395 M U 0 16 0 10 0 12 0 30 0 23 0 9 0 13 0 12 0 13 0 9 0 11 0 17 0 16 0 18 0 22 0 11
420785 370635 377395 F U 0 0 0 0 0 0 0 0 0 0 0 0 0 0 0 0 0 0 0 0 0 0 0 0 0 0 0 0 0 0 0 0
420786 370635 377395 M U 0 16 0 10 0 12 0 30 0 23 0 9 0 13 0 12 0 13 0 9 0 11 0 17 0 16 0 18 0 22 0 11
420787 373306 378822 M U 0 14 0 10 0 13 0 29 0 22 0 9 0 11 0 11 0 13 0 10 0 12 0 18 0 13 0 14 0 21 0 10
420788 374591 366378 M U 0 16 0 16 0 12 0 30 0 22 0 9 0 12 0 12 0 13 0 8 0 10 0 19 0 14 0 15 0 22 0 10
420789 374591 366378 M U 0 16 0 16 0 12 0 30 0 22 0 9 0 12 0 12 0 13 0 8 0 10 0 19 0 14 0 15 0 22 0 10
420790 374591 366378 M U 0 16 0 16 0 12 0 30 0 22 0 9 0 12 0 12 0 13 0 8 0 10 0 19 0 14 0 15 0 22 0 10
420791 373277 375467 M U 0 16 0 13 0 11 0 30 0 23 0 9 0 11 0 12 0 14 0 9 0 12 0 18 0 14 0 18 0 19 0 10
420792 370477 370829 F U 0 0 0 0 0 0 0 0 0 0 0 0 0 0 0 0 0 0 0 0 0 0 0 0 0 0 0 0 0 0 0 0
420793 370477 370829 F U 0 0 0 0 0 0 0 0 0 0 0 0 0 0 0 0 0 0 0 0 0 0 0 0 0 0 0 0 0 0 0 0
420794 379399 375947 F U 0 0 0 0 0 0 0 0 0 0 0 0 0 0 0 0 0 0 0 0 0 0 0 0 0 0 0 0 0 0 0 0
420795 371985 363470 F U 0 0 0 0 0 0 0 0 0 0 0 0 0 0 0 0 0 0 0 0 0 0 0 0 0 0 0 0 0 0 0 0
420796 371985 363470 M U 0 14 0 13 0 12 0 28 0 21 0 10 0 14 0 12 0 12 0 10 0 10 0 18 0 14 0 16 0 22 0 10
420797 365320 377376 F U 0 0 0 0 0 0 0 0 0 0 0 0 0 0 0 0 0 0 0 0 0 0 0 0 0 0 0 0 0 0 0 0
420798 365320 377376 M U 0 15 0 11 0 13 0 28 0 21 0 9 0 12 0 11 0 14 0 9 0 11 0 19 0 14 0 16 0 22 0 9
420799 372942 372635 F U 0 0 0 0 0 0 0 0 0 0 0 0 0 0 0 0 0 0 0 0 0 0 0 0 0 0 0 0 0 0 0 0
420800 372942 372635 F U 0 0 0 0 0 0 0 0 0 0 0 0 0 0 0 0 0 0 0 0 0 0 0 0 0 0 0 0 0 0 0 0
420801 365093 363928 M U 0 14 0 10 0 11 0 28 0 23 0 10 0 12 0 11 0 13 0 9 0 11 0 18 0 15 0 15 0 18 0 10
420802 365093 363928 F U 0 0 0 0 0 0 0 0 0 0 0 0 0 0 0 0 0 0 0 0 0 0 0 0 0 0 0 0 0 0 0 0
420803 365093 363928 F U 0 0 0 0 0 0 0 0 0 0 0 0 0 0 0 0 0 0 0 0 0 0 0 0 0 0 0 0 0 0 0 0
420804 366138 377093 F U 0 0 0 0 0 0 0 0 0 0 0 0 0 0 0 0 0 0 0 0 0 0 0 0 0 0 0 0 0 0 0 0
420805 366138 377093 M U 0 14 0 12 0 11 0 27 0 23 0 9 0 10 0 13 0 14 0 11 0 11 0 18 0 14 0 16 0 23 0 10
420806 366138 377093 F U 0 0 0 0 0 0 0 0 0 0 0 0 0 0 0 0 0 0 0 0 0 0 0 0 0 0 0 0 0 0 0 0
420807 364215 376993 M U 0 13 0 10 0 11 0 27 0 24 0 9 0 12 0 12 0 13 0 8 0 13 0 20 0 16 0 16 0 24 0 10
420808 364215 376993 M U 0 13 0 10 0 11 0 27 0 24 0 9 0 12 0 12 0 13 0 8 0 13 0 20 0 16 0 16 0 24 0 10
420809 364215 376993 F U 0 0 0 0 0 0 0 0 0 0 0 0 0 0 0 0 0 0 0 0 0 0 0 0 0 0 0 0 0 0 0 0
420810 379574 362917 M U 0 13 0 10 0 11 0 28 0 22 0 9 0 13 0 12 0 13 0 9 0 10 0 19 0 15 0 16 0 20 0 11
420811 375120 366264 F U 0 0 0 0 0 0 0 0 0 0 0 0 0 0 0 0 0 0 0 0 0 0 0 0 0 0 0 0 0 0 0 0
420812 378718 360548 F U 0 0 0 0 0 0 0 0 0 0 0 0 0 0 0 0 0 0 0 0 0 0 0 0 0 0 0 0 0 0 0 0
420813 378718 360548 M U 0 13 0 13 0 12 0 29 0 22 0 10 0 12 0 12 0 14 0 12 0 11 0 19 0 15 0 15 0 22 0 11
420814 378718 360548 F U 0 0 0 0 0 0 0 0 0 0 0 0 0 0 0 0 0 0 0 0 0 0 0 0 0 0 0 0 0 0 0 0
420815 378718 360548 M U 0 13 0 13 0 12 0 29 0 22 0 10 0 12 0 12 0 14 0 12 0 11 0 19 0 15 0 15 0 22 0 11
420816 368596 376556 F U 0 0 0 0 0 0 0 0 0 0 0 0 0 0 0 0 0 0 0 0 0 0 0 0 0 0 0 0 0 0 0 0
420817 368596 376556 F U 0 0 0 0 0 0 0 0 0 0 0 0 0 0 0 0 0 0 0 0 0 0 0 0 0 0 0 0 0 0 0 0
420818 360872 375941 M U 0 14 0 17 0 11 0 27 0 23 0 10 0 12 0 12 0 13 0 9 0 11 0 19 0 16 0 17 0 22 0 11
420819 360872 375941 M U 0 14 0 17 0 11 0 27 0 23 0 10 0 12 0 12 0 13 0 9 0 11 0 19 0 16 0 17 0 22 0 11
420820 372928 372068 F U 0 0 0 0 0 0 0 0 0 0 0 0 0 0 0 0 0 0 0 0 0 0 0 0 0 0 0 0 0 0 0 0
420821 367857 364975 M U 0 16 0 14 0 11 0 29 0 22 0 9 0 10 0 13 0 13 0 10 0 10 0 19 0 14 0 15 0 23 0 11
420822 367857 364975 M U 0 16 0 14 0 11 0 29 0 22 0 9 0 10 0 13 0 13 0 10 0 10 0 19 0 14 0 15 0 23 0 11
420823 362190 378721 M U 0 14 0 16 0 13 0 28 0 25 0 10 0 10 0 12 0 13 0 10 0 11 0 19 0 16 0 16 0 18 0 9
420824 362190 378721 F U 0 0 0 0 0 0 0 0 0 0 0 0 0 0 0 0 0 0 0 0 0 0 0 0 0 0 0 0 0 0 0 0
420825 362190 378721 F U 0 0 0 0 0 0 0 0 0 0 0 0 0 0 0 0 0 0 0 0 0 0 0 0 0 0 0 0 0 0 0 0
420826 362190 378721 M U 0 14 0 16 0 13 0 28 0 25 0 10 0 10 0 12 0 13 0 10 0 11 0 19 0 16 0 16 0 18 0 9
420827 362190 378721 F U 0 0 0 0 0 0 0 0 0 0 0 0 0 0 0 0 0 0 0 0 0 0 0 0 0 0 0 0 0 0 0 0
420828 377375 366832 M U 0 14 0 11 0 12 0 29 0 23 0 10 0 12 0 13 0 14 0 9 0 11 0 19 0 15 0 18 0 23 0 10
420829 372139 362795 F U 0 0 0 0 0 0 0 0 0 0 0 0 0 0 0 0 0 0 0 0 0 0 0 0 0 0 0 0 0 0 0 0
420830 372139 362795 F U 0 0 0 0 0 0 0 0 0 0 0 0 0 0 0 0 0 0 0 0 0 0 0 0 0 0 0 0 0 0 0 0
420831 372139 362795 F U 0 0 0 0 0 0 0 0 0 0 0 0 0 0 0 0 0 0 0 0 0 0 0 0 0 0 0 0 0 0 0 0
420832 369828 378851 M U 0 16 0 11 0 12 0 30 0 23 0 9 0 10 0 11 0 13 0 9 0 10 0 18 0 13 0 15 0 22 0 9
420833 369828 378851 F U 0 0 0 0 0 0 0 0 0 0 0 0 0 0 0 0 0 0 0 0 0 0 0 0 0 0 0 0 0 0 0 0
420834 369828 378851 F U 0 0 0 0 0 0 0 0 0 0 0 0 0 0 0 0 0 0 0 0 0 0 0 0 0 0 0 0 0 0 0 0
420835 368374 370755 F U 0 0 0 0 0 0 0 0 0 0 0 0 0 0 0 0 0 0 0 0 0 0 0 0 0 0 0 0 0 0 0 0
420836 377599 371356 M U 0 12 0 17 0 12 0 30 0 22 0 9 0 10 0 12 0 13 0 11 0 9 0 18 0 15 0 17 0 19 0 10
420837 377599 371356 F U 0 0 0 0 0 0 0 0 0 0 0 0 0 0 0 0 0 0 0 0 0 0 0 0 0 0 0 0 0 0 0 0
420838 366171 366616 F U 0 0 0 0 0 0 0 0 0 0 0 0 0 0 0 0 0 0 0 0 0 0 0 0 0 0 0 0 0 0 0 0
420839 366171 366616 M U 0 13 0 16 0 11 0 31 0 22 0 9 0 11 0 11 0 13 0 11 0 12 0 19 0 15 0 15 0 23 0 10
420840 378128 364901 F U 0 0 0 0 0 0 0 0 0 0 0 0 0 0 0 0 0 0 0 0 0 0 0 0 0 0 0 0 0 0 0 0
420841 378128 364901 F U 0 0 0 0 0 0 0 0 0 0 0 0 0 0 0 0 0 0 0 0 0 0 0 0 0 0 0 0 0 0 0 0
420842 370525 370254 M U 0 14 0 17 0 11 0 29 0 24 0 9 0 13 0 12 0 14 0 10 0 12 0 20 0 15 0 15 0 21 0 11
420843 376492 370637 M U 0 12 0 12 0 11 0 28 0 20 0 9 0 10 0 12 0 14 0 9 0 12 0 20 0 15 0 15 0 21 0 10
420844 362182 371644 F U 0 0 0 0 0 0 0 0 0 0 0 0 0 0 0 0 0 0 0 0 0 0 0 0 0 0 0 0 0 0 0 0
420845 362182 371644 M U 0 13 0 11 0 12 0 27 0 24 0 9 0 13 0 12 0 14 0 10 0 12 0 19 0 14 0 16 0 20 0 11
420846 376834 361378 F U 0 0 0 0 0 0 0 0 0 0 0 0 0 0 0 0 0 0 0 0 0 0 0 0 0 0 0 0 0 0 0 0
420847 376834 361378 F U 0 0 0 0 0 0 0 0 0 0 0 0 0 0 0 0 0 0 0 0 0 0 0 0 0 0 0 0 0 0 0 0
420848 376834 361378 F U 0 0 0 0 0 0 0 0 0 0 0 0 0 0 0 0 0 0 0 0 0 0 0 0 0 0 0 0 0 0 0 0
420849 376834 361378 M U 0 14 0 12 0 11 0 28 0 24 0 10 0 13 0 12 0 14 0 10 0 11 0 19 0 16 0 18 0 19 0 9
420850 376834 361378 M U 0 14 0 12 0 11 0 28 0 24 0 10 0 13 0 12 0 14 0 10 0 11 0 19 0 16 0 18 0 19 0 9
420851 378979 367141 F U 0 0 0 0 0 0 0 0 0 0 0 0 0 0 0 0 0 0 0 0 0 0 0 0 0 0 0 0 0 0 0 0
420852 378979 367141 M U 0 12 0 11 0 11 0 29 0 23 0 8 0 12 0 13 0 13 0 9 0 11 0 20 0 14 0 19 0 24 0 11
420853 378979 367141 M U 0 12 0 11 0 11 0 29 0 23 0 8 0 12 0 13 0 13 0 9 0 11 0 20 0 14 0 19 0 24 0 11
420854 378979 367141 M U 0 12 0 11 0 11 0 29 0 23 0 8 0 12 0 13 0 13 0 9 0 11 0 20 0 14 0 19 0 24 0 11
420855 378979 367141 F U 0 0 0 0 0 0 0 0 0 0 0 0 0 0 0 0 0 0 0 0 0 0 0 0 0 0 0 0 0 0 0 0
420856 378979 367141 F U 0 0 0 0 0 0 0 0 0 0 0 0 0 0 0 0 0 0 0 0 0 0 0 0 0 0 0 0 0 0 0 0
420857 378979 367141 M U 0 12 0 11 0 11 0 29 0 23 0 8 0 12 0 13 0 13 0 9 0 11 0 20 0 14 0 19 0 24 0 11
420858 379229 365123 M U 0 13 0 14 0 12 0 29 0 23 0 9 0 13 0 12 0 14 0 9 0 11 0 19 0 15 0 16 0 18 0 10
420859 371539 374815 M U 0 14 0 14 0 12 0 28 0 23 0 10 0 9 0 12 0 14 0 12 0 10 0 19 0 15 0 17 0 19 0 11
420860 376614 364504 M U 0 13 0 13 0 11 0 29 0 22 0 9 0 12 0 11 0 13 0 9 0 11 0 16 0 15 0 14 0 21 0 12
420861 376614 364504 F U 0 0 0 0 0 0 0 0 0 0 0 0 0 0 0 0 0 0 0 0 0 0 0 0 0 0 0 0 0 0 0 0
420862 376614 364504 F U 0 0 0 0 0 0 0 0 0 0 0 0 0 0 0 0 0 0 0 0 0 0 0 0 0 0 0 0 0 0 0 0
420863 360966 364740 F U 0 0 0 0 0 0 0 0 0 0 0 0 0 0 0 0 0 0 0 0 0 0 0 0 0 0 0 0 0 0 0 0
420864 360966 364740 F U 0 0 0 0 0 0 0 0 0 0 0 0 0 0 0 0 0 0 0 0 0 0 0 0 0 0 0 0 0 0 0 0
420865 360966 364740 F U 0 0 0 0 0 0 0 0 0 0 0 0 0 0 0 0 0 0 0 0 0 0 0 0 0 0 0 0 0 0 0 0
420866 379311 376506 M U 0 14 0 9 0 12 0 29 0 22 0 9 0 10 0 11 0 14 0 9 0 11 0 19 0 14 0 16 0 22 0 11
420867 379311 376506 F U 0 0 0 0 0 0 0 0 0 0 0 0 0 0 0 0 0 0 0 0 0 0 0 0 0 0 0 0 0 0 0 0
420868 379311 376506 M U 0 14 0 9 0 12 0 29 0 22 0 9 0 10 0 11 0 14 0 9 0 11 0 19 0 14 0 16 0 22 0 11
420869 376872 366878 M U 0 14 0 11 0 12 0 27 0 23 0 10 0 13 0 13 0 13 0 10 0 10 0 17 0 13 0 16 0 20 0 11
420870 372651 361304 M U 0 16 0 13 0 12 0 29 0 25 0 9 0 10 0 14 0 13 0 8 0 9 0 19 0 14 0 18 0 22 0 11
420871 364360 367176 F U 0 0 0 0 0 0 0 0 0 0 0 0 0 0 0 0 0 0 0 0 0 0 0 0 0 0 0 0 0 0 0 0
420872 379408 361386 M U 0 13 0 12 0 11 0 31 0 24 0 9 0 10 0 12 0 13 0 9 0 11 0 17 0 14 0 18 0 21 0 11
420873 360628 368758 M U 0 15 0 12 0 12 0 29 0 20 0 10 0 10 0 12 0 14 0 10 0 11 0 18 0 14 0 16 0 22 0 10
420874 368347 378182 F U 0 0 0 0 0 0 0 0 0 0 0 0 0 0 0 0 0 0 0 0 0 0 0 0 0 0 0 0 0 0 0 0
420875 364134 366396 F U 0 0 0 0 0 0 0 0 0 0 0 0 0 0 0 0 0 0 0 0 0 0 0 0 0 0 0 0 0 0 0 0
420876 364134 366396 M U 0 15 0 13 0 12 0 28 0 21 0 9 0 12 0 12 0 14 0 8 0 9 0 17 0 15 0 14 0 22 0 11
420877 364134 366396 F U 0 0 0 0 0 0 0 0 0 0 0 0 0 0 0 0 0 0 0 0 0 0 0 0 0 0 0 0 0 0 0 0
420878 377804 377526 M U 0 13 0 17 0 11 0 27 0 23 0 10 0 12 0 12 0 12 0 9 0 11 0 19 0 16 0 17 0 22 0 11
420879 377804 377526 F U 0 0 0 0 0 0 0 0 0 0 0 0 0 0 0 0 0 0 0 0 0 0 0 0 0 0 0 0 0 0 0 0
420880 377804 377526 M U 0 13 0 17 0 11 0 27 0 23 0 10 0 12 0 12 0 12 0 9 0 11 0 19 0 16 0 17 0 22 0 11
420881 377804 377526 M U 0 13 0 17 0 11 0 27 0 23 0 10 0 12 0 12 0 12 0 9 0 11 0 19 0 16 0 17 0 22 0 11
420882 377804 377526 F U 0 0 0 0 0 0 0 0 0 0 0 0 0 0 0 0 0 0 0 0 0 0 0 0 0 0 0 0 0 0 0 0
420883 377804 377526 F U 0 0 0 0 0 0 0 0 0 0 0 0 0 0 0 0 0 0 0 0 0 0 0 0 0 0 0 0 0 0 0 0
420884 369165 377889 M U 0 14 0 15 0 13 0 27 0 22 0 9 0 13 0 12 0 13 0 10 0 11 0 18 0 14 0 17 0 20 0 10
420885 369165 377889 M U 0 14 0 15 0 13 0 27 0 22 0 9 0 13 0 12 0 13 0 10 0 11 0 18 0 14 0 17 0 20 0 10
420886 368165 365628 F U 0 0 0 0 0 0 0 0 0 0 0 0 0 0 0 0 0 0 0 0 0 0 0 0 0 0 0 0 0 0 0 0
420887 368165 365628 F U 0 0 0 0 0 0 0 0 0 0 0 0 0 0 0 0 0 0 0 0 0 0 0 0 0 0 0 0 0 0 0 0
420888 366088 373774 M U 0 14 0 10 0 11 0 29 0 23 0 10 0 12 0 12 0 14 0 9 0 9 0 16 0 14 0 14 0 21 0 10
420889 366088 373774 M U 0 14 0 10 0 11 0 29 0 23 0 10 0 12 0 12 0 14 0 9 0 9 0 16 0 14 0 14 0 21 0 10
420890 372622 367233 F U 0 0 0 0 0 0 0 0 0 0 0 0 0 0 0 0 0 0 0 0 0 0 0 0 0 0 0 0 0 0 0 0
420891 372622 367233 F U 0 0 0 0 0 0 0 0 0 0 0 0 0 0 0 0 0 0 0 0 0 0 0 0 0 0 0 0 0 0 0 0
420892 372622 367233 M U 0 15 0 11 0 12 0 28 0 23 0 9 0 10 0 13 0 13 0 9 0 11 0 17 0 15 0 19 0 21 0 10
420893 372622 367233 F U 0 0 0 0 0 0 0 0 0 0 0 0 0 0 0 0 0 0 0 0 0 0 0 0 0 0 0 0 0 0 0 0
420894 361792 362227 M U 0 14 0 15 0 13 0 26 0 24 0 10 0 12 0 12 0 15 0 10 0 10 0 19 0 15 0 17 0 23 0 11
420895 379976 374199 M U 0 13 0 17 0 13 0 27 0 22 0 10 0 13 0 12 0 15 0 10 0 11 0 18 0 15 0 16 0 22 0 12
420896 376206 372591 M U 0 13 0 13 0 12 0 28 0 24 0 9 0 10 0 11 0 14 0 10 0 9 0 18 0 15 0 12 0 20 0 11
420897 376206 372591 M U 0 13 0 13 0 12 0 28 0 24 0 9 0 10 0 11 0 14 0 10 0 9 0 18 0 15 0 12 0 20 0 11
420898 376206 372591 F U 0 0 0 0 0 0 0 0 0 0 0 0 0 0 0 0 0 0 0 0 0 0 0 0 0 0 0 0 0 0 0 0
420899 376206 372591 M U 0 13 0 13 0 12 0 28 0 24 0 9 0 10 0 11 0 14 0 10 0 9 0 18 0 15 0 12 0 20 0 11
420900 361301 360340 M U 0 14 0 16 0 11 0 30 0 23 0 9 0 12 0 12 0 13 0 11 0 11 0 18 0 16 0 14 0 23 0 11
420901 372614 360583 M U 0 15 0 14 0 12 0 28 0 24 0 10 0 13 0 14 0 15 0 11 0 10 0 18 0 15 0 17 0 19 0 11
420902 372614 360583 F U 0 0 0 0 0 0 0 0 0 0 0 0 0 0 0 0 0 0 0 0 0 0 0 0 0 0 0 0 0 0 0 0
420903 372614 360583 F U 0 0 0 0 0 0 0 0 0 0 0 0 0 0 0 0 0 0 0 0 0 0 0 0 0 0 0 0 0 0 0 0
420904 372996 366631 F U 0 0 0 0 0 0 0 0 0 0 0 0 0 0 0 0 0 0 0 0 0 0 0 0 0 0 0 0 0 0 0 0
420905 374646 364622 F U 0 0 0 0 0 0 0 0 0 0 0 0 0 0 0 0 0 0 0 0 0 0 0 0 0 0 0 0 0 0 0 0
420906 374646 364622 M U 0 15 0 13 0 12 0 28 0 25 0 10 0 14 0 12 0 14 0 9 0 11 0 20 0 14 0 14 0 20 0 11
420907 374646 364622 F U 0 0 0 0 0 0 0 0 0 0 0 0 0 0 0 0 0 0 0 0 0 0 0 0 0 0 0 0 0 0 0 0
420908 373797 377462 F U 0 0 0 0 0 0 0 0 0 0 0 0 0 0 0 0 0 0 0 0 0 0 0 0 0 0 0 0 0 0 0 0
420909 373797 377462 M U 0 12 0 10 0 12 0 27 0 22 0 10 0 10 0 11 0 14 0 11 0 11 0 17 0 14 0 14 0 20 0 11
420910 373797 377462 M U 0 12 0 10 0 12 0 27 0 22 0 10 0 10 0 11 0 14 0 11 0 11 0 17 0 14 0 14 0 20 0 11
420911 367891 369836 M U 0 16 0 16 0 11 0 30 0 24 0 9 0 13 0 12 0 13 0 9 0 11 0 20 0 13 0 17 0 22 0 10
420912 367891 369836 M U 0 16 0 16 0 11 0 30 0 24 0 9 0 13 0 12 0 13 0 9 0 11 0 20 0 13 0 17 0 22 0 10
420913 367334 369957 M U 0 14 0 17 0 12 0 29 0 22 0 10 0 12 0 12 0 14 0 11 0 11 0 19 0 14 0 14 0 20 0 11
420914 375259 376565 M U 0 13 0 10 0 12 0 29 0 23 0 10 0 10 0 11 0 13 0 9 0 11 0 21 0 15 0 17 0 22 0 9
420915 368301 374933 F U 0 0 0 0 0 0 0 0 0 0 0 0 0 0 0 0 0 0 0 0 0 0 0 0 0 0 0 0 0 0 0 0
420916 368301 374933 F U 0 0 0 0 0 0 0 0 0 0 0 0 0 0 0 0 0 0 0 0 0 0 0 0 0 0 0 0 0 0 0 0
420917 375274 366892 M U 0 14 0 10 0 11 0 29 0 23 0 9 0 10 0 11 0 14 0 11 0 9 0 19 0 17 0 16 0 22 0 11
420918 375274 366892 M U 0 14 0 10 0 11 0 29 0 23 0 9 0 10 0 11 0 14 0 11 0 9 0 19 0 17 0 16 0 22 0 11
420919 362559 360196 F U 0 0 0 0 0 0 0 0 0 0 0 0 0 0 0 0 0 0 0 0 0 0 0 0 0 0 0 0 0 0 0 0
420920 362559 360196 M U 0 12 0 17 0 12 0 30 0 22 0 9 0 10 0 12 0 13 0 11 0 9 0 17 0 15 0 17 0 19 0 10
420921 373172 367261 M U 0 14 0 13 0 12 0 29 0 22 0 9 0 12 0 14 0 13 0 11 0 11 0 18 0 14 0 14 0 22 0 10
420922 373172 367261 F U 0 0 0 0 0 0 0 0 0 0 0 0 0 0 0 0 0 0 0 0 0 0 0 0 0 0 0 0 0 0 0 0
420923 373172 367261 M U 0 14 0 13 0 12 0 29 0 22 0 9 0 12 0 14 0 13 0 11 0 11 0 18 0 14 0 14 0 22 0 10
420924 373172 367261 M U 0 14 0 13 0 12 0 29 0 22 0 9 0 12 0 14 0 13 0 11 0 11 0 18 0 14 0 14 0 22 0 10
420925 375913 370449 F U 0 0 0 0 0 0 0 0 0 0 0 0 0 0 0 0 0 0 0 0 0 0 0 0 0 0 0 0 0 0 0 0
420926 369174 363162 M U 0 15 0 10 0 12 0 31 0 24 0 9 0 12 0 13 0 15 0 8 0 10 0 17 0 15 0 16 0 22 0 12
420927 367113 368245 M U 0 15 0 12 0 12 0 28 0 23 0 10 0 11 0 12 0 13 0 10 0 12 0 18 0 15 0 13 0 20 0 10
420928 367113 368245 M U 0 15 0 12 0 12 0 28 0 23 0 10 0 11 0 12 0 13 0 10 0 12 0 18 0 15 0 13 0 20 0 10
420929 361578 361074 F U 0 0 0 0 0 0 0 0 0 0 0 0 0 0 0 0 0 0 0 0 0 0 0 0 0 0 0 0 0 0 0 0
420930 361791 374598 F U 0 0 0 0 0 0 0 0 0 0 0 0 0 0 0 0 0 0 0 0 0 0 0 0 0 0 0 0 0 0 0 0
420931 369639 369590 M U 0 13 0 16 0 12 0 29 0 23 0 9 0 10 0 12 0 13 0 9 0 10 0 21 0 14 0 16 0 20 0 10
420932 369639 369590 F U 0 0 0 0 0 0 0 0 0 0 0 0 0 0 0 0 0 0 0 0 0 0 0 0 0 0 0 0 0 0 0 0
420933 379850 371638 M U 0 15 0 13 0 12 0 28 0 21 0 10 0 10 0 12 0 13 0 11 0 10 0 16 0 15 0 15 0 20 0 10
420934 374915 375015 M U 0 14 0 11 0 13 0 28 0 23 0 9 0 13 0 12 0 13 0 9 0 11 0 18 0 15 0 16 0 23 0 10
420935 378444 362213 M U 0 14 0 13 0 12 0 29 0 22 0 9 0 13 0 12 0 13 0 9 0 10 0 19 0 14 0 17 0 18 0 11
420936 378444 362213 F U 0 0 0 0 0 0 0 0 0 0 0 0 0 0 0 0 0 0 0 0 0 0 0 0 0 0 0 0 0 0 0 0
420937 378444 362213 F U 0 0 0 0 0 0 0 0 0 0 0 0 0 0 0 0 0 0 0 0 0 0 0 0 0 0 0 0 0 0 0 0
420938 378444 362213 M U 0 14 0 13 0 12 0 29 0 22 0 9 0 13 0 12 0 13 0 9 0 10 0 19 0 14 0 17 0 18 0 11
420939 376343 371447 M U 0 13 0 15 0 13 0 30 0 20 0 9 0 13 0 13 0 13 0 11 0 11 0 18 0 16 0 17 0 23 0 11
420940 376343 371447 M U 0 13 0 15 0 13 0 30 0 20 0 9 0 13 0 13 0 13 0 11 0 11 0 18 0 16 0 17 0 23 0 11
420941 376343 371447 F U 0 0 0 0 0 0 0 0 0 0 0 0 0 0 0 0 0 0 0 0 0 0 0 0 0 0 0 0 0 0 0 0
420942 375056 365444 F U 0 0 0 0 0 0 0 0 0 0 0 0 0 0 0 0 0 0 0 0 0 0 0 0 0 0 0 0 0 0 0 0
420943 375056 365444 F U 0 0 0 0 0 0 0 0 0 0 0 0 0 0 0 0 0 0 0 0 0 0 0 0 0 0 0 0 0 0 0 0
420944 373790 377721 M U 0 14 0 14 0 12 0 29 0 22 0 10 0 13 0 11 0 13 0 11 0 12 0 20 0 14 0 15 0 19 0 12
420945 373790 377721 F U 0 0 0 0 0 0 0 0 0 0 0 0 0 0 0 0 0 0 0 0 0 0 0 0 0 0 0 0 0 0 0 0
420946 373790 377721 M U 0 14 0 14 0 12 0 29 0 22 0 10 0 13 0 11 0 13 0 11 0 12 0 20 0 14 0 15 0 19 0 12
420947 375832 363747 F U 0 0 0 0 0 0 0 0 0 0 0 0 0 0 0 0 0 0 0 0 0 0 0 0 0 0 0 0 0 0 0 0
420948 375832 363747 F U 0 0 0 0 0 0 0 0 0 0 0 0 0 0 0 0 0 0 0 0 0 0 0 0 0 0 0 0 0 0 0 0
420949 375832 363747 F U 0 0 0 0 0 0 0 0 0 0 0 0 0 0 0 0 0 0 0 0 0 0 0 0 0 0 0 0 0 0 0 0
420950 375832 363747 M U 0 14 0 10 0 12 0 28 0 25 0 9 0 12 0 13 0 14 0 11 0 11 0 19 0 14 0 18 0 18 0 10
420951 361345 369027 M U 0 13 0 10 0 11 0 28 0 22 0 9 0 13 0 12 0 13 0 9 0 10 0 19 0 15 0 16 0 20 0 11
420952 363571 370793 F U 0 0 0 0 0 0 0 0 0 0 0 0 0 0 0 0 0 0 0 0 0 0 0 0 0 0 0 0 0 0 0 0
420953 374159 366478 F U 0 0 0 0 0 0 0 0 0 0 0 0 0 0 0 0 0 0 0 0 0 0 0 0 0 0 0 0 0 0 0 0
420954 370159 360563 F U 0 0 0 0 0 0 0 0 0 0 0 0 0 0 0 0 0 0 0 0 0 0 0 0 0 0 0 0 0 0 0 0
420955 370159 360563 F U 0 0 0 0 0 0 0 0 0 0 0 0 0 0 0 0 0 0 0 0 0 0 0 0 0 0 0 0 0 0 0 0
420956 375046 366333 F U 0 0 0 0 0 0 0 0 0 0 0 0 0 0 0 0 0 0 0 0 0 0 0 0 0 0 0 0 0 0 0 0
420957 375046 366333 M U 0 13 0 18 0 11 0 29 0 22 0 10 0 10 0 11 0 13 0 10 0 11 0 18 0 16 0 18 0 21 0 12
420958 375046 366333 F U 0 0 0 0 0 0 0 0 0 0 0 0 0 0 0 0 0 0 0 0 0 0 0 0 0 0 0 0 0 0 0 0
420959 375046 366333 M U 0 13 0 18 0 11 0 29 0 22 0 10 0 10 0 11 0 13 0 10 0 11 0 18 0 16 0 18 0 21 0 12
420960 375046 366333 M U 0 13 0 18 0 11 0 29 0 22 0 10 0 10 0 11 0 13 0 10 0 11 0 18 0 16 0 18 0 21 0 12
420961 375046 366333 M U 0 13 0 18 0 11 0 29 0 22 0 10 0 10 0 11 0 13 0 10 0 11 0 18 0 16 0 18 0 21 0 12
420962 373751 378606 M U 0 13 0 12 0 13 0 29 0 23 0 9 0 12 0 12 0 14 0 12 0 11 0 17 0 14 0 14 0 21 0 11
420963 361066 360149 M U 0 16 0 9 0 12 0 31 0 22 0 9 0 12 0 13 0 13 0 11 0 11 0 19 0 12 0 15 0 20 0 11
420964 375344 375200 M U 0 13 0 13 0 12 0 29 0 22 0 10 0 10 0 12 0 13 0 9 0 12 0 19 0 13 0 14 0 20 0 11
420965 367313 376618 M U 0 15 0 14 0 13 0 29 0 22 0 9 0 10 0 13 0 15 0 9 0 10 0 18 0 15 0 16 0 22 0 11
420966 367313 376618 F U 0 0 0 0 0 0 0 0 0 0 0 0 0 0 0 0 0 0 0 0 0 0 0 0 0 0 0 0 0 0 0 0
420967 367313 376618 M U 0 15 0 14 0 13 0 29 0 22 0 9 0 10 0 13 0 15 0 9 0 10 0 18 0 15 0 16 0 22 0 11
420968 375752 375383 F U 0 0 0 0 0 0 0 0 0 0 0 0 0 0 0 0 0 0 0 0 0 0 0 0 0 0 0 0 0 0 0 0
420969 375752 375383 M U 0 14 0 10 0 12 0 28 0 23 0 9 0 10 0 11 0 13 0 9 0 10 0 18 0 14 0 16 0 22 0 11
420970 375868 371606 M U 0 14 0 12 0 13 0 28 0 21 0 10 0 12 0 12 0 13 0 9 0 10 0 17 0 15 0 16 0 19 0 11
420971 375868 371606 M U 0 14 0 12 0 13 0 28 0 21 0 10 0 12 0 12 0 13 0 9 0 10 0 17 0 15 0 16 0 19 0 11
420972 368157 376864 F U 0 0 0 0 0 0 0 0 0 0 0 0 0 0 0 0 0 0 0 0 0 0 0 0 0 0 0 0 0 0 0 0
420973 367901 365423 F U 0 0 0 0 0 0 0 0 0 0 0 0 0 0 0 0 0 0 0 0 0 0 0 0 0 0 0 0 0 0 0 0
420974 367901 365423 F U 0 0 0 0 0 0 0 0 0 0 0 0 0 0 0 0 0 0 0 0 0 0 0 0 0 0 0 0 0 0 0 0
420975 363856 379729 M U 0 12 0 18 0 11 0 27 0 23 0 10 0 13 0 12 0 14 0 10 0 10 0 19 0 14 0 14 0 20 0 11
420976 363856 379729 F U 0 0 0 0 0 0 0 0 0 0 0 0 0 0 0 0 0 0 0 0 0 0 0 0 0 0 0 0 0 0 0 0
420977 377159 378334 M U 0 15 0 11 0 12 0 28 0 23 0 9 0 13 0 12 0 14 0 10 0 10 0 18 0 13 0 16 0 23 0 11
420978 366654 369489 M U 0 13 0 10 0 14 0 29 0 22 0 9 0 10 0 12 0 13 0 9 0 11 0 19 0 13 0 14 0 22 0 10
420979 366654 369489 M U 0 13 0 10 0 14 0 29 0 22 0 9 0 10 0 12 0 13 0 9 0 11 0 19 0 13 0 14 0 22 0 10
420980 366654 369489 F U 0 0 0 0 0 0 0 0 0 0 0 0 0 0 0 0 0 0 0 0 0 0 0 0 0 0 0 0 0 0 0 0
420981 378100 376665 F U 0 0 0 0 0 0 0 0 0 0 0 0 0 0 0 0 0 0 0 0 0 0 0 0 0 0 0 0 0 0 0 0
420982 378100 376665 F U 0 0 0 0 0 0 0 0 0 0 0 0 0 0 0 0 0 0 0 0 0 0 0 0 0 0 0 0 0 0 0 0
420983 378100 376665 F U 0 0 0 0 0 0 0 0 0 0 0 0 0 0 0 0 0 0 0 0 0 0 0 0 0 0 0 0 0 0 0 0
420984 378100 376665 M U 0 14 0 10 0 12 0 27 0 20 0 10 0 13 0 12 0 14 0 10 0 11 0 19 0 14 0 17 0 23 0 10
420985 368156 364340 F U 0 0 0 0 0 0 0 0 0 0 0 0 0 0 0 0 0 0 0 0 0 0 0 0 0 0 0 0 0 0 0 0
420986 368156 364340 F U 0 0 0 0 0 0 0 0 0 0 0 0 0 0 0 0 0 0 0 0 0 0 0 0 0 0 0 0 0 0 0 0
420987 376059 376088 M U 0 13 0 13 0 11 0 28 0 20 0 9 0 12 0 11 0 13 0 11 0 11 0 19 0 14 0 14 0 23 0 12
420988 376059 376088 M U 0 13 0 13 0 11 0 28 0 20 0 9 0 12 0 11 0 13 0 11 0 11 0 19 0 14 0 14 0 23 0 12
420989 369339 368654 F U 0 0 0 0 0 0 0 0 0 0 0 0 0 0 0 0 0 0 0 0 0 0 0 0 0 0 0 0 0 0 0 0
420990 375961 361894 M U 0 13 0 15 0 13 0 28 0 23 0 9 0 13 0 14 0 13 0 9 0 11 0 19 0 15 0 14 0 20 0 11
420991 374935 365076 F U 0 0 0 0 0 0 0 0 0 0 0 0 0 0 0 0 0 0 0 0 0 0 0 0 0 0 0 0 0 0 0 0
420992 367257 377184 M U 0 13 0 14 0 12 0 28 0 22 0 10 0 10 0 12 0 13 0 9 0 11 0 18 0 13 0 17 0 19 0 10
420993 367257 377184 M U 0 13 0 14 0 12 0 28 0 22 0 10 0 10 0 12 0 13 0 9 0 11 0 18 0 13 0 17 0 19 0 10
420994 367257 377184 F U 0 0 0 0 0 0 0 0 0 0 0 0 0 0 0 0 0 0 0 0 0 0 0 0 0 0 0 0 0 0 0 0
420995 370430 379951 F U 0 0 0 0 0 0 0 0 0 0 0 0 0 0 0 0 0 0 0 0 0 0 0 0 0 0 0 0 0 0 0 0
420996 370430 379951 F U 0 0 0 0 0 0 0 0 0 0 0 0 0 0 0 0 0 0 0 0 0 0 0 0 0 0 0 0 0 0 0 0
420997 370430 379951 M U 0 13 0 12 0 13 0 29 0 23 0 9 0 13 0 12 0 14 0 9 0 10 0 18 0 15 0 17 0 18 0 10
420998 378120 361302 M U 0 16 0 13 0 13 0 29 0 21 0 9 0 12 0 12 0 14 0 10 0 12 0 18 0 15 0 19 0 22 0 11
420999 377146 375157 M U 0 13 0 16 0 11 0 30 0 22 0 9 0 10 0 11 0 14 0 11 0 12 0 18 0 17 0 13 0 22 0 10
421000 377146 375157 F U 0 0 0 0 0 0 0 0 0 0 0 0 0 0 0 0 0 0 0 0 0 0 0 0 0 0 0 0 0 0 0 0
421001 377146 375157 F U 0 0 0 0 0 0 0 0 0 0 0 0 0 0 0 0 0 0 0 0 0 0 0 0 0 0 0 0 0 0 0 0
421002 377146 375157 M U 0 13 0 16 0 11 0 30 0 22 0 9 0 10 0 11 0 14 0 11 0 12 0 18 0 17 0 13 0 22 0 10
421003 361710 377573 M U 0 15 0 12 0 11 0 27 0 23 0 9 0 10 0 13 0 13 0 9 0 11 0 18 0 13 0 19 0 21 0 9
421004 370670 377503 M U 0 12 0 16 0 12 0 27 0 22 0 9 0 10 0 13 0 13 0 11 0 12 0 18 0 15 0 16 0 22 0 10
421005 376119 362156 M U 0 15 0 15 0 11 0 29 0 23 0 9 0 10 0 13 0 13 0 11 0 11 0 19 0 16 0 16 0 22 0 11
421006 376119 362156 F U 0 0 0 0 0 0 0 0 0 0 0 0 0 0 0 0 0 0 0 0 0 0 0 0 0 0 0 0 0 0 0 0
421007 376119 362156 F U 0 0 0 0 0 0 0 0 0 0 0 0 0 0 0 0 0 0 0 0 0 0 0 0 0 0 0 0 0 0 0 0
421008 376119 362156 M U 0 15 0 15 0 11 0 29 0 23 0 9 0 10 0 13 0 13 0 11 0 11 0 19 0 16 0 16 0 22 0 11
421009 363484 362853 F U 0 0 0 0 0 0 0 0 0 0 0 0 0 0 0 0 0 0 0 0 0 0 0 0 0 0 0 0 0 0 0 0
421010 364843 378285 F U 0 0 0 0 0 0 0 0 0 0 0 0 0 0 0 0 0 0 0 0 0 0 0 0 0 0 0 0 0 0 0 0
421011 364843 378285 F U 0 0 0 0 0 0 0 0 0 0 0 0 0 0 0 0 0 0 0 0 0 0 0 0 0 0 0 0 0 0 0 0
421012 361234 361507 M U 0 14 0 13 0 13 0 29 0 20 0 9 0 10 0 12 0 13 0 8 0 9 0 19 0 14 0 13 0 20 0 10
421013 374686 362133 F U 0 0 0 0 0 0 0 0 0 0 0 0 0 0 0 0 0 0 0 0 0 0 0 0 0 0 0 0 0 0 0 0
421014 374686 362133 F U 0 0 0 0 0 0 0 0 0 0 0 0 0 0 0 0 0 0 0 0 0 0 0 0 0 0 0 0 0 0 0 0
421015 379454 363125 F U 0 0 0 0 0 0 0 0 0 0 0 0 0 0 0 0 0 0 0 0 0 0 0 0 0 0 0 0 0 0 0 0
421016 363138 360301 M U 0 14 0 11 0 12 0 27 0 23 0 10 0 13 0 12 0 15 0 11 0 10 0 18 0 14 0 17 0 19 0 11
421017 363138 360301 F U 0 0 0 0 0 0 0 0 0 0 0 0 0 0 0 0 0 0 0 0 0 0 0 0 0 0 0 0 0 0 0 0
421018 374595 375082 F U 0 0 0 0 0 0 0 0 0 0 0 0 0 0 0 0 0 0 0 0 0 0 0 0 0 0 0 0 0 0 0 0
421019 374595 375082 M U 0 15 0 14 0 12 0 27 0 22 0 9 0 10 0 11 0 13 0 10 0 9 0 18 0 16 0 15 0 20 0 9
421020 366401 372537 F U 0 0 0 0 0 0 0 0 0 0 0 0 0 0 0 0 0 0 0 0 0 0 0 0 0 0 0 0 0 0 0 0
421021 366401 372537 M U 0 13 0 14 0 12 0 29 0 21 0 9 0 10 0 13 0 14 0 9 0 11 0 20 0 14 0 16 0 20 0 11
421022 374916 365263 F U 0 0 0 0 0 0 0 0 0 0 0 0 0 0 0 0 0 0 0 0 0 0 0 0 0 0 0 0 0 0 0 0
421023 374916 365263 M U 0 14 0 11 0 13 0 28 0 23 0 9 0 13 0 12 0 13 0 9 0 11 0 18 0 15 0 16 0 23 0 10
421024 369616 374117 F U 0 0 0 0 0 0 0 0 0 0 0 0 0 0 0 0 0 0 0 0 0 0 0 0 0 0 0 0 0 0 0 0
421025 369616 374117 F U 0 0 0 0 0 0 0 0 0 0 0 0 0 0 0 0 0 0 0 0 0 0 0 0 0 0 0 0 0 0 0 0
421026 369616 374117 M U 0 14 0 19 0 12 0 29 0 25 0 9 0 10 0 12 0 14 0 10 0 9 0 18 0 13 0 17 0 19 0 11
421027 369616 374117 M U 0 14 0 19 0 12 0 29 0 25 0 9 0 10 0 12 0 14 0 10 0 9 0 18 0 13 0 17 0 19 0 11
421028 370548 375572 F U 0 0 0 0 0 0 0 0 0 0 0 0 0 0 0 0 0 0 0 0 0 0 0 0 0 0 0 0 0 0 0 0
421029 379826 367942 F U 0 0 0 0 0 0 0 0 0 0 0 0 0 0 0 0 0 0 0 0 0 0 0 0 0 0 0 0 0 0 0 0
421030 379826 367942 F U 0 0 0 0 0 0 0 0 0 0 0 0 0 0 0 0 0 0 0 0 0 0 0 0 0 0 0 0 0 0 0 0
421031 379826 367942 F U 0 0 0 0 0 0 0 0 0 0 0 0 0 0 0 0 0 0 0 0 0 0 0 0 0 0 0 0 0 0 0 0
421032 375553 369852 F U 0 0 0 0 0 0 0 0 0 0 0 0 0 0 0 0 0 0 0 0 0 0 0 0 0 0 0 0 0 0 0 0
421033 375553 369852 M U 0 13 0 11 0 12 0 29 0 23 0 10 0 11 0 14 0 14 0 9 0 10 0 19 0 13 0 17 0 22 0 11
421034 375553 369852 F U 0 0 0 0 0 0 0 0 0 0 0 0 0 0 0 0 0 0 0 0 0 0 0 0 0 0 0 0 0 0 0 0
421035 378591 371512 M U 0 13 0 12 0 11 0 29 0 22 0 9 0 11 0 13 0 14 0 9 0 10 0 18 0 16 0 18 0 20 0 12
421036 379945 367253 M U 0 15 0 14 0 13 0 31 0 22 0 9 0 10 0 13 0 13 0 9 0 9 0 19 0 14 0 15 0 18 0 9
421037 379945 367253 M U 0 15 0 14 0 13 0 31 0 22 0 9 0 10 0 13 0 13 0 9 0 9 0 19 0 14 0 15 0 18 0 9
421038 371497 367269 F U 0 0 0 0 0 0 0 0 0 0 0 0 0 0 0 0 0 0 0 0 0 0 0 0 0 0 0 0 0 0 0 0
421039 366422 374787 M U 0 14 0 17 0 13 0 29 0 22 0 9 0 12 0 13 0 13 0 9 0 9 0 17 0 14 0 17 0 19 0 10
421040 366422 374787 F U 0 0 0 0 0 0 0 0 0 0 0 0 0 0 0 0 0 0 0 0 0 0 0 0 0 0 0 0 0 0 0 0
421041 367802 374967 F U 0 0 0 0 0 0 0 0 0 0 0 0 0 0 0 0 0 0 0 0 0 0 0 0 0 0 0 0 0 0 0 0
421042 371151 374107 M U 0 13 0 13 0 11 0 29 0 22 0 9 0 12 0 11 0 13 0 9 0 11 0 16 0 15 0 14 0 21 0 12
421043 374048 368465 M U 0 14 0 12 0 11 0 28 0 23 0 10 0 10 0 12 0 13 0 11 0 10 0 18 0 14 0 17 0 20 0 10
421044 367680 376718 M U 0 14 0 11 0 12 0 28 0 23 0 9 0 10 0 11 0 13 0 9 0 10 0 19 0 16 0 15 0 22 0 9
421045 379989 366231 M U 0 16 0 12 0 12 0 27 0 23 0 10 0 12 0 12 0 14 0 9 0 10 0 17 0 14 0 14 0 20 0 9
421046 379989 366231 F U 0 0 0 0 0 0 0 0 0 0 0 0 0 0 0 0 0 0 0 0 0 0 0 0 0 0 0 0 0 0 0 0
421047 379989 366231 M U 0 16 0 12 0 12 0 27 0 23 0 10 0 12 0 12 0 14 0 9 0 10 0 17 0 14 0 14 0 20 0 9
421048 379989 366231 M U 0 16 0 12 0 12 0 27 0 23 0 10 0 12 0 12 0 14 0 9 0 10 0 17 0 14 0 14 0 20 0 9
421049 363202 369394 M U 0 15 0 11 0 11 0 29 0 24 0 10 0 12 0 12 0 13 0 9 0 13 0 18 0 14 0 16 0 20 0 11
421050 363202 369394 F U 0 0 0 0 0 0 0 0 0 0 0 0 0 0 0 0 0 0 0 0 0 0 0 0 0 0 0 0 0 0 0 0
421051 363202 369394 F U 0 0 0 0 0 0 0 0 0 0 0 0 0 0 0 0 0 0 0 0 0 0 0 0 0 0 0 0 0 0 0 0
421052 363202 369394 M U 0 15 0 11 0 11 0 29 0 24 0 10 0 12 0 12 0 13 0 9 0 13 0 18 0 14 0 16 0 20 0 11
421053 363202 369394 M U 0 15 0 11 0 11 0 29 0 24 0 10 0 12 0 12 0 13 0 9 0 13 0 18 0 14 0 16 0 20 0 11
421054 363798 377503 F U 0 0 0 0 0 0 0 0 0 0 0 0 0 0 0 0 0 0 0 0 0 0 0 0 0 0 0 0 0 0 0 0
421055 363798 377503 F U 0 0 0 0 0 0 0 0 0 0 0 0 0 0 0 0 0 0 0 0 0 0 0 0 0 0 0 0 0 0 0 0
421056 370440 375416 M U 0 14 0 12 0 12 0 28 0 23 0 10 0 10 0 13 0 13 0 8 0 12 0 20 0 14 0 15 0 20 0 10
421057 370440 375416 M U 0 14 0 12 0 12 0 28 0 23 0 10 0 10 0 13 0 13 0 8 0 12 0 20 0 14 0 15 0 20 0 10
421058 370440 375416 F U 0 0 0 0 0 0 0 0 0 0 0 0 0 0 0 0 0 0 0 0 0 0 0 0 0 0 0 0 0 0 0 0
421059 370440 375416 F U 0 0 0 0 0 0 0 0 0 0 0 0 0 0 0 0 0 0 0 0 0 0 0 0 0 0 0 0 0 0 0 0
421060 379141 363844 M U 0 13 0 12 0 12 0 28 0 21 0 9 0 10 0 13 0 13 0 9 0 12 0 19 0 13 0 18 0 20 0 10
421061 379141 363844 F U 0 0 0 0 0 0 0 0 0 0 0 0 0 0 0 0 0 0 0 0 0 0 0 0 0 0 0 0 0 0 0 0
421062 369748 368180 M U 0 14 0 13 0 12 0 28 0 23 0 9 0 10 0 12 0 14 0 10 0 10 0 17 0 15 0 14 0 20 0 11
421063 369748 368180 F U 0 0 0 0 0 0 0 0 0 0 0 0 0 0 0 0 0 0 0 0 0 0 0 0 0 0 0 0 0 0 0 0
421064 369748 368180 M U 0 14 0 13 0 12 0 28 0 23 0 9 0 10 0 12 0 14 0 10 0 10 0 17 0 15 0 14 0 20 0 11
421065 370965 377898 F U 0 0 0 0 0 0 0 0 0 0 0 0 0 0 0 0 0 0 0 0 0 0 0 0 0 0 0 0 0 0 0 0
421066 370965 377898 M U 0 14 0 16 0 13 0 29 0 24 0 9 0 12 0 12 0 13 0 9 0 11 0 18 0 15 0 16 0 19 0 10
421067 370965 377898 M U 0 14 0 16 0 13 0 29 0 24 0 9 0 12 0 12 0 13 0 9 0 11 0 18 0 15 0 16 0 19 0 10
421068 375185 368577 M U 0 15 0 9 0 13 0 28 0 23 0 9 0 9 0 12 0 14 0 11 0 10 0 18 0 14 0 16 0 18 0 10
421069 375185 368577 M U 0 15 0 9 0 13 0 28 0 23 0 9 0 9 0 12 0 14 0 11 0 10 0 18 0 14 0 16 0 18 0 10
421070 375185 368577 M U 0 15 0 9 0 13 0 28 0 23 0 9 0 9 0 12 0 14 0 11 0 10 0 18 0 14 0 16 0 18 0 10
421071 366246 376072 M U 0 12 0 12 0 13 0 28 0 21 0 9 0 12 0 13 0 13 0 11 0 11 0 18 0 16 0 16 0 23 0 11
421072 372464 376555 F U 0 0 0 0 0 0 0 0 0 0 0 0 0 0 0 0 0 0 0 0 0 0 0 0 0 0 0 0 0 0 0 0
421073 372464 376555 M U 0 12 0 12 0 12 0 29 0 22 0 10 0 12 0 12 0 14 0 9 0 11 0 18 0 15 0 15 0 19 0 10
421074 372464 376555 M U 0 12 0 12 0 12 0 29 0 22 0 10 0 12 0 12 0 14 0 9 0 11 0 18 0 15 0 15 0 19 0 10
421075 362101 379388 M U 0 15 0 10 0 11 0 29 0 22 0 10 0 10 0 12 0 13 0 11 0 10 0 19 0 14 0 16 0 20 0 11
421076 362101 379388 F U 0 0 0 0 0 0 0 0 0 0 0 0 0 0 0 0 0 0 0 0 0 0 0 0 0 0 0 0 0 0 0 0
421077 369614 374018 M U 0 14 0 11 0 12 0 28 0 22 0 9 0 10 0 12 0 15 0 11 0 9 0 19 0 13 0 14 0 20 0 10
421078 369614 374018 M U 0 14 0 11 0 12 0 28 0 22 0 9 0 10 0 12 0 15 0 11 0 9 0 19 0 13 0 14 0 20 0 10
421079 369614 374018 F U 0 0 0 0 0 0 0 0 0 0 0 0 0 0 0 0 0 0 0 0 0 0 0 0 0 0 0 0 0 0 0 0
421080 369614 374018 F U 0 0 0 0 0 0 0 0 0 0 0 0 0 0 0 0 0 0 0 0 0 0 0 0 0 0 0 0 0 0 0 0
421081 369614 374018 M U 0 14 0 11 0 12 0 28 0 22 0 9 0 10 0 12 0 15 0 11 0 9 0 19 0 13 0 14 0 20 0 10
421082 375301 379749 M U 0 15 0 13 0 12 0 30 0 23 0 9 0 10 0 11 0 14 0 9 0 10 0 19 0 13 0 16 0 21 0 12
421083 362740 365806 M U 0 15 0 12 0 12 0 28 0 23 0 11 0 11 0 11 0 13 0 10 0 9 0 20 0 15 0 18 0 22 0 11
421084 378091 375563 M U 0 13 0 17 0 11 0 30 0 22 0 10 0 10 0 11 0 13 0 9 0 12 0 17 0 13 0 17 0 19 0 10
421085 378091 375563 F U 0 0 0 0 0 0 0 0 0 0 0 0 0 0 0 0 0 0 0 0 0 0 0 0 0 0 0 0 0 0 0 0
421086 378091 375563 M U 0 13 0 17 0 11 0 30 0 22 0 10 0 10 0 11 0 13 0 9 0 12 0 17 0 13 0 17 0 19 0 10
421087 378091 375563 M U 0 13 0 17 0 11 0 30 0 22 0 10 0 10 0 11 0 13 0 9 0 12 0 17 0 13 0 17 0 19 0 10
421088 378752 368392 M U 0 15 0 15 0 12 0 28 0 24 0 9 0 12 0 12 0 14 0 9 0 10 0 19 0 14 0 14 0 21 0 10
421089 361482 379195 F U 0 0 0 0 0 0 0 0 0 0 0 0 0 0 0 0 0 0 0 0 0 0 0 0 0 0 0 0 0 0 0 0
421090 365156 374127 F U 0 0 0 0 0 0 0 0 0 0 0 0 0 0 0 0 0 0 0 0 0 0 0 0 0 0 0 0 0 0 0 0
421091 365156 374127 M U 0 12 0 10 0 11 0 28 0 23 0 9 0 10 0 11 0 14 0 9 0 11 0 18 0 14 0 18 0 22 0 11
421092 365156 374127 M U 0 12 0 10 0 11 0 28 0 23 0 9 0 10 0 11 0 14 0 9 0 11 0 18 0 14 0 18 0 22 0 11
421093 365156 374127 M U 0 12 0 10 0 11 0 28 0 23 0 9 0 10 0 11 0 14 0 9 0 11 0 18 0 14 0 18 0 22 0 11
421094 363333 374045 F U 0 0 0 0 0 0 0 0 0 0 0 0 0 0 0 0 0 0 0 0 0 0 0 0 0 0 0 0 0 0 0 0
421095 377247 379793 M U 0 15 0 14 0 11 0 26 0 23 0 9 0 10 0 13 0 14 0 10 0 11 0 18 0 14 0 15 0 22 0 11
421096 376164 378086 F U 0 0 0 0 0 0 0 0 0 0 0 0 0 0 0 0 0 0 0 0 0 0 0 0 0 0 0 0 0 0 0 0
421097 376164 378086 M U 0 13 0 10 0 13 0 30 0 24 0 9 0 10 0 12 0 13 0 9 0 11 0 18 0 14 0 16 0 22 0 11
421098 376164 378086 M U 0 13 0 10 0 13 0 30 0 24 0 9 0 10 0 12 0 13 0 9 0 11 0 18 0 14 0 16 0 22 0 11
421099 376164 378086 M U 0 13 0 10 0 13 0 30 0 24 0 9 0 10 0 12 0 13 0 9 0 11 0 18 0 14 0 16 0 22 0 11
421100 375998 373593 F U 0 0 0 0 0 0 0 0 0 0 0 0 0 0 0 0 0 0 0 0 0 0 0 0 0 0 0 0 0 0 0 0
421101 369731 377320 M U 0 13 0 12 0 12 0 27 0 23 0 9 0 11 0 12 0 13 0 10 0 11 0 19 0 14 0 16 0 19 0 10
421102 369731 377320 M U 0 13 0 12 0 12 0 27 0 23 0 9 0 11 0 12 0 13 0 10 0 11 0 19 0 14 0 16 0 19 0 10
421103 369731 377320 M U 0 13 0 12 0 12 0 27 0 23 0 9 0 11 0 12 0 13 0 10 0 11 0 19 0 14 0 16 0 19 0 10
421104 369731 377320 F U 0 0 0 0 0 0 0 0 0 0 0 0 0 0 0 0 0 0 0 0 0 0 0 0 0 0 0 0 0 0 0 0
421105 370088 361005 F U 0 0 0 0 0 0 0 0 0 0 0 0 0 0 0 0 0 0 0 0 0 0 0 0 0 0 0 0 0 0 0 0
421106 370088 361005 F U 0 0 0 0 0 0 0 0 0 0 0 0 0 0 0 0 0 0 0 0 0 0 0 0 0 0 0 0 0 0 0 0
421107 370088 361005 F U 0 0 0 0 0 0 0 0 0 0 0 0 0 0 0 0 0 0 0 0 0 0 0 0 0 0 0 0 0 0 0 0
421108 370088 361005 F U 0 0 0 0 0 0 0 0 0 0 0 0 0 0 0 0 0 0 0 0 0 0 0 0 0 0 0 0 0 0 0 0
421109 364517 360418 F U 0 0 0 0 0 0 0 0 0 0 0 0 0 0 0 0 0 0 0 0 0 0 0 0 0 0 0 0 0 0 0 0
421110 373725 361602 M U 0 14 0 12 0 12 0 27 0 24 0 10 0 10 0 13 0 13 0 10 0 12 0 19 0 15 0 16 0 22 0 10
421111 373725 361602 F U 0 0 0 0 0 0 0 0 0 0 0 0 0 0 0 0 0 0 0 0 0 0 0 0 0 0 0 0 0 0 0 0
421112 360450 367928 M U 0 12 0 9 0 12 0 27 0 22 0 9 0 13 0 11 0 15 0 9 0 10 0 19 0 15 0 15 0 20 0 10
421113 360450 367928 F U 0 0 0 0 0 0 0 0 0 0 0 0 0 0 0 0 0 0 0 0 0 0 0 0 0 0 0 0 0 0 0 0
421114 360450 367928 F U 0 0 0 0 0 0 0 0 0 0 0 0 0 0 0 0 0 0 0 0 0 0 0 0 0 0 0 0 0 0 0 0
421115 360450 367928 M U 0 12 0 9 0 12 0 27 0 22 0 9 0 13 0 11 0 15 0 9 0 10 0 19 0 15 0 15 0 20 0 10
421116 377814 361321 F U 0 0 0 0 0 0 0 0 0 0 0 0 0 0 0 0 0 0 0 0 0 0 0 0 0 0 0 0 0 0 0 0
421117 377814 361321 F U 0 0 0 0 0 0 0 0 0 0 0 0 0 0 0 0 0 0 0 0 0 0 0 0 0 0 0 0 0 0 0 0
421118 377814 361321 F U 0 0 0 0 0 0 0 0 0 0 0 0 0 0 0 0 0 0 0 0 0 0 0 0 0 0 0 0 0 0 0 0
421119 367347 377724 M U 0 13 0 10 0 12 0 29 0 22 0 10 0 12 0 12 0 14 0 11 0 9 0 20 0 15 0 14 0 19 0 10
421120 373831 364652 F U 0 0 0 0 0 0 0 0 0 0 0 0 0 0 0 0 0 0 0 0 0 0 0 0 0 0 0 0 0 0 0 0
421121 373831 364652 F U 0 0 0 0 0 0 0 0 0 0 0 0 0 0 0 0 0 0 0 0 0 0 0 0 0 0 0 0 0 0 0 0
421122 373831 364652 M U 0 14 0 18 0 11 0 28 0 23 0 9 0 10 0 11 0 13 0 11 0 10 0 21 0 15 0 17 0 23 0 11
421123 368241 366018 F U 0 0 0 0 0 0 0 0 0 0 0 0 0 0 0 0 0 0 0 0 0 0 0 0 0 0 0 0 0 0 0 0
421124 366155 360012 M U 0 13 0 13 0 13 0 28 0 22 0 9 0 10 0 12 0 13 0 10 0 12 0 17 0 14 0 15 0 20 0 11
421125 366155 360012 M U 0 13 0 13 0 13 0 28 0 22 0 9 0 10 0 12 0 13 0 10 0 12 0 17 0 14 0 15 0 20 0 11
421126 377578 369771 M U 0 13 0 10 0 12 0 30 0 25 0 10 0 13 0 12 0 13 0 9 0 10 0 17 0 14 0 16 0 19 0 10
421127 377578 369771 M U 0 13 0 10 0 12 0 30 0 25 0 10 0 13 0 12 0 13 0 9 0 10 0 17 0 14 0 16 0 19 0 10
421128 367300 371634 F U 0 0 0 0 0 0 0 0 0 0 0 0 0 0 0 0 0 0 0 0 0 0 0 0 0 0 0 0 0 0 0 0
421129 363148 366691 M U 0 14 0 10 0 12 0 29 0 24 0 11 0 13 0 12 0 13 0 9 0 11 0 19 0 15 0 15 0 23 0 12
421130 363148 366691 M U 0 14 0 10 0 12 0 29 0 24 0 11 0 13 0 12 0 13 0 9 0 11 0 19 0 15 0 15 0 23 0 12
421131 363148 366691 M U 0 14 0 10 0 12 0 29 0 24 0 11 0 13 0 12 0 13 0 9 0 11 0 19 0 15 0 15 0 23 0 12
421132 368388 365593 M U 0 15 0 12 0 13 0 27 0 21 0 10 0 10 0 12 0 13 0 11 0 11 0 17 0 14 0 17 0 19 0 9
421133 368388 365593 M U 0 15 0 12 0 13 0 27 0 21 0 10 0 10 0 12 0 13 0 11 0 11 0 17 0 14 0 17 0 19 0 9
421134 368388 365593 M U 0 15 0 12 0 13 0 27 0 21 0 10 0 10 0 12 0 13 0 11 0 11 0 17 0 14 0 17 0 19 0 9
421135 368388 365593 F U 0 0 0 0 0 0 0 0 0 0 0 0 0 0 0 0 0 0 0 0 0 0 0 0 0 0 0 0 0 0 0 0
421136 363353 375679 F U 0 0 0 0 0 0 0 0 0 0 0 0 0 0 0 0 0 0 0 0 0 0 0 0 0 0 0 0 0 0 0 0
421137 363353 375679 M U 0 13 0 14 0 11 0 29 0 22 0 9 0 11 0 12 0 14 0 9 0 10 0 17 0 14 0 16 0 22 0 11
421138 363276 371870 F U 0 0 0 0 0 0 0 0 0 0 0 0 0 0 0 0 0 0 0 0 0 0 0 0 0 0 0 0 0 0 0 0
421139 361124 368424 F U 0 0 0 0 0 0 0 0 0 0 0 0 0 0 0 0 0 0 0 0 0 0 0 0 0 0 0 0 0 0 0 0
421140 370322 374305 F U 0 0 0 0 0 0 0 0 0 0 0 0 0 0 0 0 0 0 0 0 0 0 0 0 0 0 0 0 0 0 0 0
421141 371824 379927 M U 0 14 0 16 0 12 0 31 0 23 0 9 0 14 0 12 0 14 0 8 0 10 0 18 0 15 0 16 0 21 0 11
421142 371824 379927 F U 0 0 0 0 0 0 0 0 0 0 0 0 0 0 0 0 0 0 0 0 0 0 0 0 0 0 0 0 0 0 0 0
421143 363242 363634 M U 0 14 0 16 0 11 0 26 0 23 0 10 0 12 0 11 0 14 0 10 0 11 0 19 0 14 0 16 0 21 0 10
421144 363242 363634 F U 0 0 0 0 0 0 0 0 0 0 0 0 0 0 0 0 0 0 0 0 0 0 0 0 0 0 0 0 0 0 0 0
421145 372617 366987 F U 0 0 0 0 0 0 0 0 0 0 0 0 0 0 0 0 0 0 0 0 0 0 0 0 0 0 0 0 0 0 0 0
421146 372617 366987 M U 0 15 0 15 0 12 0 30 0 23 0 10 0 12 0 12 0 13 0 11 0 11 0 19 0 15 0 15 0 19 0 11
421147 371781 363341 F U 0 0 0 0 0 0 0 0 0 0 0 0 0 0 0 0 0 0 0 0 0 0 0 0 0 0 0 0 0 0 0 0
421148 376180 365674 F U 0 0 0 0 0 0 0 0 0 0 0 0 0 0 0 0 0 0 0 0 0 0 0 0 0 0 0 0 0 0 0 0
421149 376180 365674 M U 0 13 0 11 0 12 0 29 0 23 0 10 0 10 0 11 0 14 0 10 0 11 0 19 0 16 0 14 0 19 0 11
421150 372683 379395 M U 0 14 0 19 0 12 0 27 0 22 0 9 0 10 0 12 0 14 0 11 0 11 0 18 0 15 0 14 0 22 0 11
421151 372683 379395 M U 0 14 0 19 0 12 0 27 0 22 0 9 0 10 0 12 0 14 0 11 0 11 0 18 0 15 0 14 0 22 0 11
421152 373833 379611 F U 0 0 0 0 0 0 0 0 0 0 0 0 0 0 0 0 0 0 0 0 0 0 0 0 0 0 0 0 0 0 0 0
421153 373833 379611 M U 0 14 0 18 0 11 0 28 0 23 0 9 0 10 0 11 0 13 0 11 0 10 0 21 0 15 0 17 0 23 0 11
421154 373833 379611 M U 0 14 0 18 0 11 0 28 0 23 0 9 0 10 0 11 0 13 0 11 0 10 0 21 0 15 0 17 0 23 0 11
421155 373833 379611 M U 0 14 0 18 0 11 0 28 0 23 0 9 0 10 0 11 0 13 0 11 0 10 0 21 0 15 0 17 0 23 0 11
421156 373833 379611 M U 0 14 0 18 0 11 0 28 0 23 0 9 0 10 0 11 0 13 0 11 0 10 0 21 0 15 0 17 0 23 0 11
421157 363106 367217 F U 0 0 0 0 0 0 0 0 0 0 0 0 0 0 0 0 0 0 0 0 0 0 0 0 0 0 0 0 0 0 0 0
421158 363106 367217 F U 0 0 0 0 0 0 0 0 0 0 0 0 0 0 0 0 0 0 0 0 0 0 0 0 0 0 0 0 0 0 0 0
421159 363106 367217 F U 0 0 0 0 0 0 0 0 0 0 0 0 0 0 0 0 0 0 0 0 0 0 0 0 0 0 0 0 0 0 0 0
421160 363106 367217 F U 0 0 0 0 0 0 0 0 0 0 0 0 0 0 0 0 0 0 0 0 0 0 0 0 0 0 0 0 0 0 0 0
421161 365137 369560 M U 0 13 0 14 0 11 0 29 0 23 0 9 0 12 0 12 0 13 0 10 0 10 0 19 0 14 0 16 0 20 0 10
421162 365137 369560 F U 0 0 0 0 0 0 0 0 0 0 0 0 0 0 0 0 0 0 0 0 0 0 0 0 0 0 0 0 0 0 0 0
421163 375169 376915 M U 0 13 0 17 0 11 0 30 0 22 0 10 0 10 0 11 0 13 0 9 0 12 0 17 0 13 0 17 0 19 0 10
421164 375169 376915 F U 0 0 0 0 0 0 0 0 0 0 0 0 0 0 0 0 0 0 0 0 0 0 0 0 0 0 0 0 0 0 0 0
421165 366717 372498 M U 0 14 0 12 0 11 0 28 0 24 0 10 0 13 0 12 0 14 0 10 0 11 0 19 0 16 0 18 0 19 0 9
421166 367012 370230 F U 0 0 0 0 0 0 0 0 0 0 0 0 0 0 0 0 0 0 0 0 0 0 0 0 0 0 0 0 0 0 0 0
421167 367012 370230 M U 0 12 0 15 0 13 0 30 0 22 0 9 0 10 0 12 0 14 0 11 0 10 0 19 0 15 0 14 0 19 0 12
421168 362968 374955 M U 0 16 0 11 0 12 0 28 0 22 0 9 0 10 0 12 0 13 0 11 0 10 0 18 0 17 0 17 0 21 0 10
421169 370922 375565 F U 0 0 0 0 0 0 0 0 0 0 0 0 0 0 0 0 0 0 0 0 0 0 0 0 0 0 0 0 0 0 0 0
421170 370922 375565 M U 0 14 0 20 0 11 0 29 0 24 0 9 0 12 0 11 0 13 0 10 0 11 0 17 0 12 0 15 0 18 0 9
421171 370922 375565 F U 0 0 0 0 0 0 0 0 0 0 0 0 0 0 0 0 0 0 0 0 0 0 0 0 0 0 0 0 0 0 0 0
421172 370922 375565 F U 0 0 0 0 0 0 0 0 0 0 0 0 0 0 0 0 0 0 0 0 0 0 0 0 0 0 0 0 0 0 0 0
421173 368759 367495 F U 0 0 0 0 0 0 0 0 0 0 0 0 0 0 0 0 0 0 0 0 0 0 0 0 0 0 0 0 0 0 0 0
421174 376588 364471 M U 0 14 0 15 0 12 0 28 0 22 0 9 0 10 0 14 0 14 0 9 0 11 0 18 0 14 0 14 0 21 0 12
421175 369784 377335 M U 0 14 0 12 0 11 0 28 0 23 0 11 0 11 0 13 0 13 0 11 0 12 0 18 0 15 0 16 0 20 0 11
421176 371147 372570 F U 0 0 0 0 0 0 0 0 0 0 0 0 0 0 0 0 0 0 0 0 0 0 0 0 0 0 0 0 0 0 0 0
421177 371147 372570 M U 0 14 0 19 0 12 0 27 0 22 0 9 0 10 0 12 0 14 0 11 0 11 0 18 0 15 0 14 0 22 0 11
421178 367448 370307 F U 0 0 0 0 0 0 0 0 0 0 0 0 0 0 0 0 0 0 0 0 0 0 0 0 0 0 0 0 0 0 0 0
421179 367448 370307 M U 0 13 0 16 0 11 0 28 0 22 0 9 0 13 0 12 0 15 0 10 0 10 0 20 0 14 0 17 0 21 0 11
421180 365192 362599 M U 0 13 0 15 0 12 0 31 0 21 0 10 0 10 0 11 0 13 0 8 0 11 0 20 0 15 0 16 0 20 0 11
421181 365192 362599 F U 0 0 0 0 0 0 0 0 0 0 0 0 0 0 0 0 0 0 0 0 0 0 0 0 0 0 0 0 0 0 0 0
421182 365192 362599 M U 0 13 0 15 0 12 0 31 0 21 0 10 0 10 0 11 0 13 0 8 0 11 0 20 0 15 0 16 0 20 0 11
421183 370281 377042 M U 0 14 0 11 0 11 0 29 0 24 0 9 0 10 0 11 0 13 0 9 0 10 0 17 0 14 0 17 0 18 0 10
421184 370281 377042 F U 0 0 0 0 0 0 0 0 0 0 0 0 0 0 0 0 0 0 0 0 0 0 0 0 0 0 0 0 0 0 0 0
421185 361017 366589 F U 0 0 0 0 0 0 0 0 0 0 0 0 0 0 0 0 0 0 0 0 0 0 0 0 0 0 0 0 0 0 0 0
421186 363084 376784 F U 0 0 0 0 0 0 0 0 0 0 0 0 0 0 0 0 0 0 0 0 0 0 0 0 0 0 0 0 0 0 0 0
421187 372790 372123 M U 0 13 0 14 0 11 0 30 0 23 0 8 0 11 0 12 0 13 0 9 0 12 0 19 0 12 0 15 0 22 0 12
421188 372790 372123 F U 0 0 0 0 0 0 0 0 0 0 0 0 0 0 0 0 0 0 0 0 0 0 0 0 0 0 0 0 0 0 0 0
421189 372790 372123 M U 0 13 0 14 0 11 0 30 0 23 0 8 0 11 0 12 0 13 0 9 0 12 0 19 0 12 0 15 0 22 0 12
421190 372790 372123 M U 0 13 0 14 0 11 0 30 0 23 0 8 0 11 0 12 0 13 0 9 0 12 0 19 0 12 0 15 0 22 0 12
421191 378403 360025 F U 0 0 0 0 0 0 0 0 0 0 0 0 0 0 0 0 0 0 0 0 0 0 0 0 0 0 0 0 0 0 0 0
421192 378403 360025 M U 0 15 0 9 0 13 0 28 0 23 0 9 0 9 0 12 0 14 0 11 0 10 0 18 0 14 0 16 0 18 0 10
421193 378403 360025 F U 0 0 0 0 0 0 0 0 0 0 0 0 0 0 0 0 0 0 0 0 0 0 0 0 0 0 0 0 0 0 0 0
421194 378403 360025 F U 0 0 0 0 0 0 0 0 0 0 0 0 0 0 0 0 0 0 0 0 0 0 0 0 0 0 0 0 0 0 0 0
421195 375068 363340 F U 0 0 0 0 0 0 0 0 0 0 0 0 0 0 0 0 0 0 0 0 0 0 0 0 0 0 0 0 0 0 0 0
421196 370803 371909 F U 0 0 0 0 0 0 0 0 0 0 0 0 0 0 0 0 0 0 0 0 0 0 0 0 0 0 0 0 0 0 0 0
421197 361555 361862 F U 0 0 0 0 0 0 0 0 0 0 0 0 0 0 0 0 0 0 0 0 0 0 0 0 0 0 0 0 0 0 0 0
421198 361555 361862 F U 0 0 0 0 0 0 0 0 0 0 0 0 0 0 0 0 0 0 0 0 0 0 0 0 0 0 0 0 0 0 0 0
421199 367043 370415 F U 0 0 0 0 0 0 0 0 0 0 0 0 0 0 0 0 0 0 0 0 0 0 0 0 0 0 0 0 0 0 0 0
421200 367043 370415 F U 0 0 0 0 0 0 0 0 0 0 0 0 0 0 0 0 0 0 0 0 0 0 0 0 0 0 0 0 0 0 0 0
421201 367043 370415 F U 0 0 0 0 0 0 0 0 0 0 0 0 0 0 0 0 0 0 0 0 0 0 0 0 0 0 0 0 0 0 0 0
421202 375600 364068 M U 0 14 0 17 0 11 0 30 0 23 0 10 0 14 0 12 0 12 0 11 0 10 0 20 0 14 0 14 0 20 0 12
421203 375600 364068 M U 0 14 0 17 0 11 0 30 0 23 0 10 0 14 0 12 0 12 0 11 0 10 0 20 0 14 0 14 0 20 0 12
421204 362246 378179 F U 0 0 0 0 0 0 0 0 0 0 0 0 0 0 0 0 0 0 0 0 0 0 0 0 0 0 0 0 0 0 0 0
421205 362246 378179 F U 0 0 0 0 0 0 0 0 0 0 0 0 0 0 0 0 0 0 0 0 0 0 0 0 0 0 0 0 0 0 0 0
421206 364018 360799 F U 0 0 0 0 0 0 0 0 0 0 0 0 0 0 0 0 0 0 0 0 0 0 0 0 0 0 0 0 0 0 0 0
421207 361249 371433 F U 0 0 0 0 0 0 0 0 0 0 0 0 0 0 0 0 0 0 0 0 0 0 0 0 0 0 0 0 0 0 0 0
421208 371444 368060 M U 0 14 0 16 0 12 0 28 0 23 0 10 0 12 0 12 0 13 0 9 0 11 0 17 0 14 0 16 0 20 0 11
421209 371444 368060 M U 0 14 0 16 0 12 0 28 0 23 0 10 0 12 0 12 0 13 0 9 0 11 0 17 0 14 0 16 0 20 0 11
421210 374240 366864 M U 0 13 0 16 0 13 0 28 0 22 0 9 0 10 0 12 0 13 0 9 0 9 0 18 0 14 0 18 0 19 0 10
421211 365440 365407 F U 0 0 0 0 0 0 0 0 0 0 0 0 0 0 0 0 0 0 0 0 0 0 0 0 0 0 0 0 0 0 0 0
421212 362307 371715 F U 0 0 0 0 0 0 0 0 0 0 0 0 0 0 0 0 0 0 0 0 0 0 0 0 0 0 0 0 0 0 0 0
421213 362307 371715 F U 0 0 0 0 0 0 0 0 0 0 0 0 0 0 0 0 0 0 0 0 0 0 0 0 0 0 0 0 0 0 0 0
421214 366925 376981 F U 0 0 0 0 0 0 0 0 0 0 0 0 0 0 0 0 0 0 0 0 0 0 0 0 0 0 0 0 0 0 0 0
421215 377700 370448 M U 0 13 0 10 0 13 0 30 0 22 0 9 0 10 0 12 0 14 0 12 0 10 0 18 0 15 0 17 0 20 0 11
421216 377700 370448 F U 0 0 0 0 0 0 0 0 0 0 0 0 0 0 0 0 0 0 0 0 0 0 0 0 0 0 0 0 0 0 0 0
421217 371794 370496 F U 0 0 0 0 0 0 0 0 0 0 0 0 0 0 0 0 0 0 0 0 0 0 0 0 0 0 0 0 0 0 0 0
421218 371794 370496 M U 0 14 0 14 0 12 0 28 0 22 0 9 0 12 0 11 0 13 0 10 0 10 0 20 0 14 0 14 0 22 0 11
421219 371794 370496 M U 0 14 0 14 0 12 0 28 0 22 0 9 0 12 0 11 0 13 0 10 0 10 0 20 0 14 0 14 0 22 0 11
421220 371794 370496 M U 0 14 0 14 0 12 0 28 0 22 0 9 0 12 0 11 0 13 0 10 0 10 0 20 0 14 0 14 0 22 0 11
421221 371794 370496 M U 0 14 0 14 0 12 0 28 0 22 0 9 0 12 0 11 0 13 0 10 0 10 0 20 0 14 0 14 0 22 0 11
421222 370972 377736 F U 0 0 0 0 0 0 0 0 0 0 0 0 0 0 0 0 0 0 0 0 0 0 0 0 0 0 0 0 0 0 0 0
421223 371106 361386 F U 0 0 0 0 0 0 0 0 0 0 0 0 0 0 0 0 0 0 0 0 0 0 0 0 0 0 0 0 0 0 0 0
421224 371106 361386 M U 0 15 0 15 0 12 0 27 0 23 0 9 0 11 0 12 0 14 0 9 0 11 0 19 0 14 0 17 0 22 0 11
421225 371106 361386 M U 0 15 0 15 0 12 0 27 0 23 0 9 0 11 0 12 0 14 0 9 0 11 0 19 0 14 0 17 0 22 0 11
421226 376697 366458 F U 0 0 0 0 0 0 0 0 0 0 0 0 0 0 0 0 0 0 0 0 0 0 0 0 0 0 0 0 0 0 0 0
421227 376697 366458 F U 0 0 0 0 0 0 0 0 0 0 0 0 0 0 0 0 0 0 0 0 0 0 0 0 0 0 0 0 0 0 0 0
421228 376697 366458 M U 0 16 0 13 0 11 0 28 0 23 0 10 0 12 0 12 0 15 0 9 0 11 0 18 0 14 0 16 0 19 0 9
421229 376697 366458 M U 0 16 0 13 0 11 0 28 0 23 0 10 0 12 0 12 0 15 0 9 0 11 0 18 0 14 0 16 0 19 0 9
421230 376697 366458 M U 0 16 0 13 0 11 0 28 0 23 0 10 0 12 0 12 0 15 0 9 0 11 0 18 0 14 0 16 0 19 0 9
421231 374563 376969 M U 0 14 0 11 0 13 0 27 0 23 0 9 0 9 0 12 0 13 0 9 0 10 0 19 0 16 0 15 0 20 0 11
421232 374563 376969 M U 0 14 0 11 0 13 0 27 0 23 0 9 0 9 0 12 0 13 0 9 0 10 0 19 0 16 0 15 0 20 0 11
421233 376107 374192 F U 0 0 0 0 0 0 0 0 0 0 0 0 0 0 0 0 0 0 0 0 0 0 0 0 0 0 0 0 0 0 0 0
421234 373507 364305 F U 0 0 0 0 0 0 0 0 0 0 0 0 0 0 0 0 0 0 0 0 0 0 0 0 0 0 0 0 0 0 0 0
421235 370949 361676 M U 0 13 0 9 0 12 0 29 0 23 0 10 0 13 0 11 0 13 0 8 0 11 0 18 0 15 0 16 0 20 0 10
421236 371615 376819 M U 0 13 0 12 0 14 0 30 0 23 0 9 0 12 0 12 0 13 0 9 0 10 0 18 0 15 0 14 0 19 0 12
421237 372913 364795 M U 0 15 0 13 0 11 0 27 0 22 0 9 0 11 0 13 0 13 0 9 0 10 0 19 0 15 0 17 0 18 0 12
421238 363719 368013 M U 0 14 0 18 0 12 0 29 0 22 0 10 0 12 0 12 0 14 0 9 0 11 0 18 0 16 0 17 0 20 0 10
421239 363719 368013 F U 0 0 0 0 0 0 0 0 0 0 0 0 0 0 0 0 0 0 0 0 0 0 0 0 0 0 0 0 0 0 0 0
421240 372458 362383 F U 0 0 0 0 0 0 0 0 0 0 0 0 0 0 0 0 0 0 0 0 0 0 0 0 0 0 0 0 0 0 0 0
421241 372677 363350 M U 0 15 0 10 0 14 0 27 0 23 0 10 0 10 0 12 0 15 0 9 0 12 0 18 0 14 0 15 0 18 0 10
421242 365324 375192 F U 0 0 0 0 0 0 0 0 0 0 0 0 0 0 0 0 0 0 0 0 0 0 0 0 0 0 0 0 0 0 0 0
421243 365324 375192 F U 0 0 0 0 0 0 0 0 0 0 0 0 0 0 0 0 0 0 0 0 0 0 0 0 0 0 0 0 0 0 0 0
421244 365324 375192 F U 0 0 0 0 0 0 0 0 0 0 0 0 0 0 0 0 0 0 0 0 0 0 0 0 0 0 0 0 0 0 0 0
421245 365437 361821 M U 0 13 0 14 0 12 0 29 0 24 0 9 0 10 0 13 0 13 0 9 0 10 0 19 0 15 0 15 0 22 0 10
421246 367249 375091 F U 0 0 0 0 0 0 0 0 0 0 0 0 0 0 0 0 0 0 0 0 0 0 0 0 0 0 0 0 0 0 0 0
421247 367249 375091 M U 0 12 0 13 0 12 0 30 0 23 0 9 0 10 0 12 0 13 0 9 0 11 0 19 0 16 0 16 0 22 0 11
421248 367249 375091 F U 0 0 0 0 0 0 0 0 0 0 0 0 0 0 0 0 0 0 0 0 0 0 0 0 0 0 0 0 0 0 0 0
421249 371437 362210 M U 0 14 0 10 0 11 0 28 0 23 0 9 0 10 0 13 0 14 0 9 0 12 0 19 0 14 0 17 0 21 0 10
421250 375286 378554 M U 0 13 0 16 0 11 0 31 0 23 0 9 0 10 0 12 0 13 0 10 0 11 0 18 0 13 0 18 0 22 0 10
421251 364990 364398 F U 0 0 0 0 0 0 0 0 0 0 0 0 0 0 0 0 0 0 0 0 0 0 0 0 0 0 0 0 0 0 0 0
421252 364990 364398 M U 0 12 0 12 0 13 0 28 0 21 0 9 0 12 0 13 0 13 0 11 0 11 0 18 0 16 0 16 0 23 0 11
421253 373644 365219 F U 0 0 0 0 0 0 0 0 0 0 0 0 0 0 0 0 0 0 0 0 0 0 0 0 0 0 0 0 0 0 0 0
421254 373644 365219 M U 0 13 0 14 0 12 0 27 0 22 0 9 0 12 0 11 0 13 0 11 0 12 0 20 0 16 0 15 0 19 0 10
421255 373644 365219 M U 0 13 0 14 0 12 0 27 0 22 0 9 0 12 0 11 0 13 0 11 0 12 0 20 0 16 0 15 0 19 0 10
421256 364381 374040 M U 0 13 0 13 0 12 0 27 0 21 0 8 0 10 0 12 0 13 0 11 0 10 0 17 0 13 0 16 0 22 0 11
421257 364381 374040 F U 0 0 0 0 0 0 0 0 0 0 0 0 0 0 0 0 0 0 0 0 0 0 0 0 0 0 0 0 0 0 0 0
421258 360021 370214 F U 0 0 0 0 0 0 0 0 0 0 0 0 0 0 0 0 0 0 0 0 0 0 0 0 0 0 0 0 0 0 0 0
421259 360021 370214 M U 0 15 0 17 0 12 0 27 0 24 0 9 0 12 0 13 0 14 0 9 0 11 0 18 0 16 0 16 0 22 0 11
421260 360021 370214 M U 0 15 0 17 0 12 0 27 0 24 0 9 0 12 0 13 0 14 0 9 0 11 0 18 0 16 0 16 0 22 0 11
421261 364698 361373 M U 0 16 0 14 0 13 0 30 0 24 0 9 0 12 0 12 0 14 0 11 0 11 0 18 0 14 0 16 0 20 0 11
421262 364698 361373 F U 0 0 0 0 0 0 0 0 0 0 0 0 0 0 0 0 0 0 0 0 0 0 0 0 0 0 0 0 0 0 0 0
421263 371668 372984 M U 0 14 0 10 0 11 0 29 0 22 0 9 0 13 0 12 0 13 0 9 0 9 0 19 0 14 0 17 0 20 0 11
421264 371051 362432 M U 0 14 0 11 0 12 0 30 0 23 0 9 0 10 0 12 0 14 0 11 0 10 0 19 0 17 0 17 0 20 0 11
421265 371051 362432 F U 0 0 0 0 0 0 0 0 0 0 0 0 0 0 0 0 0 0 0 0 0 0 0 0 0 0 0 0 0 0 0 0
421266 376095 365070 M U 0 13 0 17 0 13 0 28 0 23 0 10 0 10 0 14 0 15 0 9 0 11 0 18 0 14 0 14 0 18 0 11
421267 376095 365070 M U 0 13 0 17 0 13 0 28 0 23 0 10 0 10 0 14 0 15 0 9 0 11 0 18 0 14 0 14 0 18 0 11
421268 376095 365070 F U 0 0 0 0 0 0 0 0 0 0 0 0 0 0 0 0 0 0 0 0 0 0 0 0 0 0 0 0 0 0 0 0
421269 376095 365070 M U 0 13 0 17 0 13 0 28 0 23 0 10 0 10 0 14 0 15 0 9 0 11 0 18 0 14 0 14 0 18 0 11
421270 363562 369649 M U 0 14 0 11 0 13 0 28 0 22 0 10 0 10 0 12 0 14 0 10 0 12 0 18 0 14 0 13 0 21 0 10
421271 363562 369649 F U 0 0 0 0 0 0 0 0 0 0 0 0 0 0 0 0 0 0 0 0 0 0 0 0 0 0 0 0 0 0 0 0
421272 363562 369649 M U 0 14 0 11 0 13 0 28 0 22 0 10 0 10 0 12 0 14 0 10 0 12 0 18 0 14 0 13 0 21 0 10
421273 375566 366932 F U 0 0 0 0 0 0 0 0 0 0 0 0 0 0 0 0 0 0 0 0 0 0 0 0 0 0 0 0 0 0 0 0
421274 375566 366932 F U 0 0 0 0 0 0 0 0 0 0 0 0 0 0 0 0 0 0 0 0 0 0 0 0 0 0 0 0 0 0 0 0
421275 366682 379795 M U 0 12 0 13 0 13 0 27 0 24 0 9 0 10 0 13 0 14 0 9 0 11 0 19 0 14 0 15 0 20 0 11
421276 378055 360841 M U 0 14 0 12 0 11 0 30 0 23 0 10 0 10 0 12 0 13 0 10 0 10 0 18 0 14 0 19 0 22 0 12
421277 375932 375847 M U 0 13 0 12 0 13 0 27 0 23 0 9 0 12 0 12 0 13 0 10 0 10 0 19 0 14 0 15 0 22 0 11
421278 370888 378307 M U 0 13 0 10 0 12 0 28 0 22 0 10 0 13 0 11 0 14 0 9 0 11 0 18 0 13 0 16 0 20 0 9
421279 370888 378307 M U 0 13 0 10 0 12 0 28 0 22 0 10 0 13 0 11 0 14 0 9 0 11 0 18 0 13 0 16 0 20 0 9
421280 370888 378307 F U 0 0 0 0 0 0 0 0 0 0 0 0 0 0 0 0 0 0 0 0 0 0 0 0 0 0 0 0 0 0 0 0
421281 375823 366025 F U 0 0 0 0 0 0 0 0 0 0 0 0 0 0 0 0 0 0 0 0 0 0 0 0 0 0 0 0 0 0 0 0
421282 360676 367514 F U 0 0 0 0 0 0 0 0 0 0 0 0 0 0 0 0 0 0 0 0 0 0 0 0 0 0 0 0 0 0 0 0
421283 360676 367514 F U 0 0 0 0 0 0 0 0 0 0 0 0 0 0 0 0 0 0 0 0 0 0 0 0 0 0 0 0 0 0 0 0
421284 370787 371831 M U 0 15 0 16 0 12 0 28 0 23 0 10 0 11 0 11 0 15 0 11 0 11 0 19 0 13 0 16 0 23 0 11
421285 379306 369545 F U 0 0 0 0 0 0 0 0 0 0 0 0 0 0 0 0 0 0 0 0 0 0 0 0 0 0 0 0 0 0 0 0
421286 379306 369545 F U 0 0 0 0 0 0 0 0 0 0 0 0 0 0 0 0 0 0 0 0 0 0 0 0 0 0 0 0 0 0 0 0
421287 365183 364147 M U 0 14 0 11 0 12 0 28 0 23 0 10 0 13 0 12 0 15 0 11 0 9 0 17 0 14 0 14 0 20 0 11
421288 365183 364147 F U 0 0 0 0 0 0 0 0 0 0 0 0 0 0 0 0 0 0 0 0 0 0 0 0 0 0 0 0 0 0 0 0
421289 378829 377017 M U 0 14 0 11 0 13 0 30 0 24 0 9 0 10 0 14 0 13 0 9 0 12 0 18 0 14 0 17 0 20 0 11
421290 378829 377017 M U 0 14 0 11 0 13 0 30 0 24 0 9 0 10 0 14 0 13 0 9 0 12 0 18 0 14 0 17 0 20 0 11
421291 377431 366400 F U 0 0 0 0 0 0 0 0 0 0 0 0 0 0 0 0 0 0 0 0 0 0 0 0 0 0 0 0 0 0 0 0
421292 377431 366400 F U 0 0 0 0 0 0 0 0 0 0 0 0 0 0 0 0 0 0 0 0 0 0 0 0 0 0 0 0 0 0 0 0
421293 374651 375381 F U 0 0 0 0 0 0 0 0 0 0 0 0 0 0 0 0 0 0 0 0 0 0 0 0 0 0 0 0 0 0 0 0
421294 374651 375381 F U 0 0 0 0 0 0 0 0 0 0 0 0 0 0 0 0 0 0 0 0 0 0 0 0 0 0 0 0 0 0 0 0
421295 377670 377165 F U 0 0 0 0 0 0 0 0 0 0 0 0 0 0 0 0 0 0 0 0 0 0 0 0 0 0 0 0 0 0 0 0
421296 377670 377165 M U 0 15 0 11 0 12 0 27 0 24 0 9 0 10 0 12 0 12 0 9 0 11 0 19 0 14 0 14 0 20 0 12
421297 377670 377165 F U 0 0 0 0 0 0 0 0 0 0 0 0 0 0 0 0 0 0 0 0 0 0 0 0 0 0 0 0 0 0 0 0
421298 377760 363332 M U 0 12 0 12 0 13 0 30 0 22 0 9 0 10 0 12 0 13 0 9 0 10 0 18 0 14 0 18 0 20 0 9
421299 361588 367878 F U 0 0 0 0 0 0 0 0 0 0 0 0 0 0 0 0 0 0 0 0 0 0 0 0 0 0 0 0 0 0 0 0
421300 377430 366524 F U 0 0 0 0 0 0 0 0 0 0 0 0 0 0 0 0 0 0 0 0 0 0 0 0 0 0 0 0 0 0 0 0
421301 367500 378382 F U 0 0 0 0 0 0 0 0 0 0 0 0 0 0 0 0 0 0 0 0 0 0 0 0 0 0 0 0 0 0 0 0
421302 367500 378382 F U 0 0 0 0 0 0 0 0 0 0 0 0 0 0 0 0 0 0 0 0 0 0 0 0 0 0 0 0 0 0 0 0
421303 367500 378382 M U 0 15 0 12 0 11 0 29 0 23 0 9 0 12 0 13 0 13 0 10 0 11 0 18 0 15 0 15 0 22 0 9
421304 367500 378382 M U 0 15 0 12 0 11 0 29 0 23 0 9 0 12 0 13 0 13 0 10 0 11 0 18 0 15 0 15 0 22 0 9
421305 367500 378382 F U 0 0 0 0 0 0 0 0 0 0 0 0 0 0 0 0 0 0 0 0 0 0 0 0 0 0 0 0 0 0 0 0
421306 367500 378382 M U 0 15 0 12 0 11 0 29 0 23 0 9 0 12 0 13 0 13 0 10 0 11 0 18 0 15 0 15 0 22 0 9
421307 365496 363113 F U 0 0 0 0 0 0 0 0 0 0 0 0 0 0 0 0 0 0 0 0 0 0 0 0 0 0 0 0 0 0 0 0
421308 365496 363113 F U 0 0 0 0 0 0 0 0 0 0 0 0 0 0 0 0 0 0 0 0 0 0 0 0 0 0 0 0 0 0 0 0
421309 365017 360797 M U 0 16 0 14 0 12 0 28 0 23 0 9 0 12 0 13 0 13 0 11 0 12 0 20 0 16 0 16 0 20 0 11
421310 373905 366635 F U 0 0 0 0 0 0 0 0 0 0 0 0 0 0 0 0 0 0 0 0 0 0 0 0 0 0 0 0 0 0 0 0
421311 373905 366635 F U 0 0 0 0 0 0 0 0 0 0 0 0 0 0 0 0 0 0 0 0 0 0 0 0 0 0 0 0 0 0 0 0
421312 372603 363971 F U 0 0 0 0 0 0 0 0 0 0 0 0 0 0 0 0 0 0 0 0 0 0 0 0 0 0 0 0 0 0 0 0
421313 361140 365938 M U 0 15 0 12 0 13 0 27 0 23 0 9 0 13 0 11 0 14 0 9 0 11 0 18 0 14 0 14 0 20 0 10
421314 375779 377467 F U 0 0 0 0 0 0 0 0 0 0 0 0 0 0 0 0 0 0 0 0 0 0 0 0 0 0 0 0 0 0 0 0
421315 375779 377467 M U 0 15 0 17 0 12 0 27 0 24 0 9 0 12 0 13 0 14 0 9 0 11 0 18 0 16 0 16 0 22 0 11
421316 375779 377467 M U 0 15 0 17 0 12 0 27 0 24 0 9 0 12 0 13 0 14 0 9 0 11 0 18 0 16 0 16 0 22 0 11
421317 373240 374639 F U 0 0 0 0 0 0 0 0 0 0 0 0 0 0 0 0 0 0 0 0 0 0 0 0 0 0 0 0 0 0 0 0
421318 373240 374639 M U 0 14 0 13 0 11 0 29 0 23 0 9 0 10 0 12 0 12 0 9 0 10 0 20 0 17 0 17 0 21 0 9
421319 377269 379392 F U 0 0 0 0 0 0 0 0 0 0 0 0 0 0 0 0 0 0 0 0 0 0 0 0 0 0 0 0 0 0 0 0
421320 377269 379392 F U 0 0 0 0 0 0 0 0 0 0 0 0 0 0 0 0 0 0 0 0 0 0 0 0 0 0 0 0 0 0 0 0
421321 377269 379392 F U 0 0 0 0 0 0 0 0 0 0 0 0 0 0 0 0 0 0 0 0 0 0 0 0 0 0 0 0 0 0 0 0
421322 375446 376434 M U 0 15 0 10 0 13 0 29 0 24 0 9 0 10 0 12 0 14 0 10 0 11 0 18 0 14 0 16 0 23 0 10
421323 375446 376434 F U 0 0 0 0 0 0 0 0 0 0 0 0 0 0 0 0 0 0 0 0 0 0 0 0 0 0 0 0 0 0 0 0
421324 375446 376434 M U 0 15 0 10 0 13 0 29 0 24 0 9 0 10 0 12 0 14 0 10 0 11 0 18 0 14 0 16 0 23 0 10
421325 374732 374580 M U 0 15 0 10 0 11 0 27 0 24 0 9 0 10 0 11 0 14 0 9 0 9 0 16 0 16 0 16 0 22 0 10
421326 371221 370268 M U 0 15 0 14 0 11 0 28 0 23 0 7 0 13 0 12 0 14 0 10 0 11 0 17 0 15 0 15 0 22 0 10
421327 367687 378089 M U 0 14 0 12 0 12 0 27 0 21 0 9 0 12 0 12 0 14 0 11 0 9 0 19 0 16 0 14 0 19 0 11
421328 372868 361334 F U 0 0 0 0 0 0 0 0 0 0 0 0 0 0 0 0 0 0 0 0 0 0 0 0 0 0 0 0 0 0 0 0
421329 363901 376468 F U 0 0 0 0 0 0 0 0 0 0 0 0 0 0 0 0 0 0 0 0 0 0 0 0 0 0 0 0 0 0 0 0
421330 372295 370389 F U 0 0 0 0 0 0 0 0 0 0 0 0 0 0 0 0 0 0 0 0 0 0 0 0 0 0 0 0 0 0 0 0
421331 366917 362398 F U 0 0 0 0 0 0 0 0 0 0 0 0 0 0 0 0 0 0 0 0 0 0 0 0 0 0 0 0 0 0 0 0
421332 366114 375604 F U 0 0 0 0 0 0 0 0 0 0 0 0 0 0 0 0 0 0 0 0 0 0 0 0 0 0 0 0 0 0 0 0
421333 367336 360468 F U 0 0 0 0 0 0 0 0 0 0 0 0 0 0 0 0 0 0 0 0 0 0 0 0 0 0 0 0 0 0 0 0
421334 363315 361991 M U 0 14 0 19 0 13 0 27 0 23 0 9 0 12 0 12 0 14 0 10 0 9 0 19 0 16 0 15 0 19 0 10
421335 363315 361991 F U 0 0 0 0 0 0 0 0 0 0 0 0 0 0 0 0 0 0 0 0 0 0 0 0 0 0 0 0 0 0 0 0
421336 363315 361991 F U 0 0 0 0 0 0 0 0 0 0 0 0 0 0 0 0 0 0 0 0 0 0 0 0 0 0 0 0 0 0 0 0
421337 363315 361991 F U 0 0 0 0 0 0 0 0 0 0 0 0 0 0 0 0 0 0 0 0 0 0 0 0 0 0 0 0 0 0 0 0
421338 365171 363926 M U 0 14 0 13 0 12 0 27 0 23 0 10 0 12 0 13 0 13 0 9 0 10 0 18 0 14 0 15 0 21 0 11
421339 364767 378076 M U 0 13 0 16 0 12 0 29 0 22 0 8 0 12 0 13 0 13 0 11 0 11 0 17 0 15 0 15 0 22 0 11
421340 377578 360808 F U 0 0 0 0 0 0 0 0 0 0 0 0 0 0 0 0 0 0 0 0 0 0 0 0 0 0 0 0 0 0 0 0
421341 377578 360808 M U 0 13 0 10 0 12 0 30 0 25 0 10 0 13 0 12 0 13 0 9 0 10 0 17 0 14 0 16 0 19 0 10
421342 377578 360808 F U 0 0 0 0 0 0 0 0 0 0 0 0 0 0 0 0 0 0 0 0 0 0 0 0 0 0 0 0 0 0 0 0
421343 362085 371920 M U 0 13 0 10 0 12 0 29 0 23 0 9 0 12 0 12 0 14 0 11 0 10 0 20 0 15 0 16 0 22 0 10
421344 362085 371920 F U 0 0 0 0 0 0 0 0 0 0 0 0 0 0 0 0 0 0 0 0 0 0 0 0 0 0 0 0 0 0 0 0
421345 364964 368201 F U 0 0 0 0 0 0 0 0 0 0 0 0 0 0 0 0 0 0 0 0 0 0 0 0 0 0 0 0 0 0 0 0
421346 374827 377504 F U 0 0 0 0 0 0 0 0 0 0 0 0 0 0 0 0 0 0 0 0 0 0 0 0 0 0 0 0 0 0 0 0
421347 374827 377504 F U 0 0 0 0 0 0 0 0 0 0 0 0 0 0 0 0 0 0 0 0 0 0 0 0 0 0 0 0 0 0 0 0
421348 374827 377504 M U 0 13 0 12 0 12 0 30 0 23 0 9 0 11 0 11 0 14 0 9 0 11 0 19 0 14 0 19 0 22 0 10
421349 371732 365601 F U 0 0 0 0 0 0 0 0 0 0 0 0 0 0 0 0 0 0 0 0 0 0 0 0 0 0 0 0 0 0 0 0
421350 379498 370209 F U 0 0 0 0 0 0 0 0 0 0 0 0 0 0 0 0 0 0 0 0 0 0 0 0 0 0 0 0 0 0 0 0
421351 379498 370209 F U 0 0 0 0 0 0 0 0 0 0 0 0 0 0 0 0 0 0 0 0 0 0 0 0 0 0 0 0 0 0 0 0
421352 379498 370209 F U 0 0 0 0 0 0 0 0 0 0 0 0 0 0 0 0 0 0 0 0 0 0 0 0 0 0 0 0 0 0 0 0
421353 365488 373376 M U 0 13 0 19 0 11 0 28 0 22 0 10 0 13 0 12 0 13 0 9 0 12 0 18 0 14 0 16 0 22 0 10
421354 365488 373376 F U 0 0 0 0 0 0 0 0 0 0 0 0 0 0 0 0 0 0 0 0 0 0 0 0 0 0 0 0 0 0 0 0
421355 379085 369687 F U 0 0 0 0 0 0 0 0 0 0 0 0 0 0 0 0 0 0 0 0 0 0 0 0 0 0 0 0 0 0 0 0
421356 379085 369687 F U 0 0 0 0 0 0 0 0 0 0 0 0 0 0 0 0 0 0 0 0 0 0 0 0 0 0 0 0 0 0 0 0
421357 363584 378892 M U 0 15 0 11 0 13 0 28 0 21 0 9 0 12 0 11 0 14 0 9 0 11 0 19 0 14 0 16 0 22 0 9
421358 363584 378892 M U 0 15 0 11 0 13 0 28 0 21 0 9 0 12 0 11 0 14 0 9 0 11 0 19 0 14 0 16 0 22 0 9
421359 369780 362263 M U 0 13 0 12 0 11 0 28 0 22 0 9 0 13 0 11 0 13 0 8 0 11 0 18 0 16 0 18 0 23 0 10
421360 369780 362263 F U 0 0 0 0 0 0 0 0 0 0 0 0 0 0 0 0 0 0 0 0 0 0 0 0 0 0 0 0 0 0 0 0
421361 372308 379084 F U 0 0 0 0 0 0 0 0 0 0 0 0 0 0 0 0 0 0 0 0 0 0 0 0 0 0 0 0 0 0 0 0
421362 370106 365153 M U 0 12 0 12 0 12 0 29 0 23 0 10 0 10 0 12 0 13 0 9 0 10 0 17 0 15 0 15 0 20 0 11
421363 365778 369960 M U 0 13 0 16 0 12 0 28 0 22 0 10 0 12 0 12 0 13 0 9 0 11 0 19 0 14 0 15 0 19 0 10
421364 365778 369960 F U 0 0 0 0 0 0 0 0 0 0 0 0 0 0 0 0 0 0 0 0 0 0 0 0 0 0 0 0 0 0 0 0
421365 374613 362334 F U 0 0 0 0 0 0 0 0 0 0 0 0 0 0 0 0 0 0 0 0 0 0 0 0 0 0 0 0 0 0 0 0
421366 374613 362334 M U 0 14 0 18 0 12 0 29 0 23 0 9 0 12 0 11 0 13 0 9 0 10 0 20 0 14 0 18 0 20 0 10
421367 371158 360785 M U 0 13 0 20 0 13 0 27 0 22 0 9 0 12 0 12 0 14 0 8 0 9 0 18 0 14 0 17 0 21 0 10
421368 371158 360785 F U 0 0 0 0 0 0 0 0 0 0 0 0 0 0 0 0 0 0 0 0 0 0 0 0 0 0 0 0 0 0 0 0
421369 371158 360785 F U 0 0 0 0 0 0 0 0 0 0 0 0 0 0 0 0 0 0 0 0 0 0 0 0 0 0 0 0 0 0 0 0
421370 362971 365325 F U 0 0 0 0 0 0 0 0 0 0 0 0 0 0 0 0 0 0 0 0 0 0 0 0 0 0 0 0 0 0 0 0
421371 377746 370769 M U 0 13 0 13 0 11 0 29 0 23 0 9 0 11 0 12 0 13 0 10 0 10 0 19 0 14 0 19 0 19 0 10
421372 364734 373909 F U 0 0 0 0 0 0 0 0 0 0 0 0 0 0 0 0 0 0 0 0 0 0 0 0 0 0 0 0 0 0 0 0
421373 364734 373909 F U 0 0 0 0 0 0 0 0 0 0 0 0 0 0 0 0 0 0 0 0 0 0 0 0 0 0 0 0 0 0 0 0
421374 371375 377273 F U 0 0 0 0 0 0 0 0 0 0 0 0 0 0 0 0 0 0 0 0 0 0 0 0 0 0 0 0 0 0 0 0
421375 371375 377273 F U 0 0 0 0 0 0 0 0 0 0 0 0 0 0 0 0 0 0 0 0 0 0 0 0 0 0 0 0 0 0 0 0
421376 371375 377273 M U 0 15 0 17 0 14 0 28 0 23 0 9 0 10 0 11 0 13 0 10 0 11 0 17 0 15 0 12 0 18 0 11
421377 372282 364021 F U 0 0 0 0 0 0 0 0 0 0 0 0 0 0 0 0 0 0 0 0 0 0 0 0 0 0 0 0 0 0 0 0
421378 363407 369185 F U 0 0 0 0 0 0 0 0 0 0 0 0 0 0 0 0 0 0 0 0 0 0 0 0 0 0 0 0 0 0 0 0
421379 363407 369185 F U 0 0 0 0 0 0 0 0 0 0 0 0 0 0 0 0 0 0 0 0 0 0 0 0 0 0 0 0 0 0 0 0
421380 377640 369544 F U 0 0 0 0 0 0 0 0 0 0 0 0 0 0 0 0 0 0 0 0 0 0 0 0 0 0 0 0 0 0 0 0
421381 376285 363425 M U 0 14 0 18 0 12 0 28 0 23 0 9 0 10 0 12 0 13 0 9 0 11 0 17 0 14 0 16 0 20 0 10
421382 376285 363425 F U 0 0 0 0 0 0 0 0 0 0 0 0 0 0 0 0 0 0 0 0 0 0 0 0 0 0 0 0 0 0 0 0
421383 376285 363425 F U 0 0 0 0 0 0 0 0 0 0 0 0 0 0 0 0 0 0 0 0 0 0 0 0 0 0 0 0 0 0 0 0
421384 361122 372025 M U 0 13 0 19 0 13 0 28 0 22 0 10 0 10 0 12 0 14 0 9 0 9 0 17 0 15 0 16 0 22 0 11
421385 361122 372025 F U 0 0 0 0 0 0 0 0 0 0 0 0 0 0 0 0 0 0 0 0 0 0 0 0 0 0 0 0 0 0 0 0
421386 361122 372025 F U 0 0 0 0 0 0 0 0 0 0 0 0 0 0 0 0 0 0 0 0 0 0 0 0 0 0 0 0 0 0 0 0
421387 361122 372025 M U 0 13 0 19 0 13 0 28 0 22 0 10 0 10 0 12 0 14 0 9 0 9 0 17 0 15 0 16 0 22 0 11
421388 361122 372025 M U 0 13 0 19 0 13 0 28 0 22 0 10 0 10 0 12 0 14 0 9 0 9 0 17 0 15 0 16 0 22 0 11
421389 372645 376677 M U 0 13 0 11 0 12 0 31 0 23 0 10 0 12 0 12 0 13 0 10 0 9 0 19 0 14 0 15 0 23 0 11
421390 372645 376677 F U 0 0 0 0 0 0 0 0 0 0 0 0 0 0 0 0 0 0 0 0 0 0 0 0 0 0 0 0 0 0 0 0
421391 372645 376677 M U 0 13 0 11 0 12 0 31 0 23 0 10 0 12 0 12 0 13 0 10 0 9 0 19 0 14 0 15 0 23 0 11
421392 360648 364540 M U 0 13 0 10 0 11 0 28 0 22 0 9 0 13 0 11 0 14 0 9 0 9 0 18 0 14 0 17 0 18 0 12
421393 360648 364540 F U 0 0 0 0 0 0 0 0 0 0 0 0 0 0 0 0 0 0 0 0 0 0 0 0 0 0 0 0 0 0 0 0
421394 360648 364540 M U 0 13 0 10 0 11 0 28 0 22 0 9 0 13 0 11 0 14 0 9 0 9 0 18 0 14 0 17 0 18 0 12
421395 366364 365030 M U 0 13 0 13 0 12 0 29 0 23 0 10 0 12 0 11 0 14 0 10 0 9 0 18 0 14 0 14 0 22 0 11
421396 366364 365030 F U 0 0 0 0 0 0 0 0 0 0 0 0 0 0 0 0 0 0 0 0 0 0 0 0 0 0 0 0 0 0 0 0
421397 366980 376149 M U 0 15 0 13 0 12 0 28 0 21 0 9 0 12 0 12 0 14 0 8 0 9 0 17 0 15 0 14 0 22 0 11
421398 366980 376149 M U 0 15 0 13 0 12 0 28 0 21 0 9 0 12 0 12 0 14 0 8 0 9 0 17 0 15 0 14 0 22 0 11
421399 366980 376149 M U 0 15 0 13 0 12 0 28 0 21 0 9 0 12 0 12 0 14 0 8 0 9 0 17 0 15 0 14 0 22 0 11
421400 361238 373825 M U 0 14 0 13 0 12 0 30 0 24 0 9 0 10 0 12 0 13 0 8 0 9 0 18 0 14 0 16 0 22 0 9
421401 365023 369145 M U 0 15 0 12 0 11 0 28 0 20 0 10 0 10 0 12 0 15 0 9 0 11 0 18 0 14 0 14 0 22 0 11
421402 365023 369145 F U 0 0 0 0 0 0 0 0 0 0 0 0 0 0 0 0 0 0 0 0 0 0 0 0 0 0 0 0 0 0 0 0
421403 365023 369145 M U 0 15 0 12 0 11 0 28 0 20 0 10 0 10 0 12 0 15 0 9 0 11 0 18 0 14 0 14 0 22 0 11
421404 377604 366710 F U 0 0 0 0 0 0 0 0 0 0 0 0 0 0 0 0 0 0 0 0 0 0 0 0 0 0 0 0 0 0 0 0
421405 377604 366710 M U 0 14 0 10 0 11 0 28 0 21 0 10 0 10 0 12 0 14 0 9 0 11 0 18 0 14 0 16 0 20 0 11
421406 377709 360245 F U 0 0 0 0 0 0 0 0 0 0 0 0 0 0 0 0 0 0 0 0 0 0 0 0 0 0 0 0 0 0 0 0
421407 377709 360245 F U 0 0 0 0 0 0 0 0 0 0 0 0 0 0 0 0 0 0 0 0 0 0 0 0 0 0 0 0 0 0 0 0
421408 377709 360245 F U 0 0 0 0 0 0 0 0 0 0 0 0 0 0 0 0 0 0 0 0 0 0 0 0 0 0 0 0 0 0 0 0
421409 363474 369810 M U 0 13 0 10 0 11 0 29 0 22 0 10 0 12 0 12 0 13 0 9 0 11 0 18 0 15 0 15 0 22 0 11
421410 363474 369810 M U 0 13 0 10 0 11 0 29 0 22 0 10 0 12 0 12 0 13 0 9 0 11 0 18 0 15 0 15 0 22 0 11
421411 376026 371018 F U 0 0 0 0 0 0 0 0 0 0 0 0 0 0 0 0 0 0 0 0 0 0 0 0 0 0 0 0 0 0 0 0
421412 377726 369147 M U 0 14 0 10 0 12 0 28 0 23 0 9 0 10 0 13 0 14 0 10 0 10 0 17 0 14 0 17 0 22 0 11
421413 377726 369147 F U 0 0 0 0 0 0 0 0 0 0 0 0 0 0 0 0 0 0 0 0 0 0 0 0 0 0 0 0 0 0 0 0
421414 377726 369147 M U 0 14 0 10 0 12 0 28 0 23 0 9 0 10 0 13 0 14 0 10 0 10 0 17 0 14 0 17 0 22 0 11
421415 377726 369147 F U 0 0 0 0 0 0 0 0 0 0 0 0 0 0 0 0 0 0 0 0 0 0 0 0 0 0 0 0 0 0 0 0
421416 377726 369147 M U 0 14 0 10 0 12 0 28 0 23 0 9 0 10 0 13 0 14 0 10 0 10 0 17 0 14 0 17 0 22 0 11
421417 369904 379613 M U 0 13 0 15 0 12 0 27 0 23 0 10 0 10 0 12 0 12 0 9 0 10 0 20 0 16 0 15 0 23 0 10
421418 369904 379613 F U 0 0 0 0 0 0 0 0 0 0 0 0 0 0 0 0 0 0 0 0 0 0 0 0 0 0 0 0 0 0 0 0
421419 369904 379613 M U 0 13 0 15 0 12 0 27 0 23 0 10 0 10 0 12 0 12 0 9 0 10 0 20 0 16 0 15 0 23 0 10
421420 369904 379613 M U 0 13 0 15 0 12 0 27 0 23 0 10 0 10 0 12 0 12 0 9 0 10 0 20 0 16 0 15 0 23 0 10
421421 376349 363255 F U 0 0 0 0 0 0 0 0 0 0 0 0 0 0 0 0 0 0 0 0 0 0 0 0 0 0 0 0 0 0 0 0
421422 376349 363255 F U 0 0 0 0 0 0 0 0 0 0 0 0 0 0 0 0 0 0 0 0 0 0 0 0 0 0 0 0 0 0 0 0
421423 376349 363255 F U 0 0 0 0 0 0 0 0 0 0 0 0 0 0 0 0 0 0 0 0 0 0 0 0 0 0 0 0 0 0 0 0
421424 368146 367445 M U 0 13 0 17 0 13 0 28 0 23 0 9 0 10 0 14 0 15 0 9 0 11 0 18 0 14 0 14 0 18 0 11
421425 367982 370666 M U 0 14 0 10 0 12 0 27 0 22 0 9 0 10 0 12 0 13 0 10 0 9 0 18 0 14 0 19 0 20 0 11
421426 367982 370666 M U 0 14 0 10 0 12 0 27 0 22 0 9 0 10 0 12 0 13 0 10 0 9 0 18 0 14 0 19 0 20 0 11
421427 373711 368358 M U 0 13 0 10 0 11 0 29 0 23 0 9 0 10 0 12 0 13 0 9 0 11 0 20 0 15 0 17 0 20 0 10
421428 373711 368358 F U 0 0 0 0 0 0 0 0 0 0 0 0 0 0 0 0 0 0 0 0 0 0 0 0 0 0 0 0 0 0 0 0
421429 373711 368358 M U 0 13 0 10 0 11 0 29 0 23 0 9 0 10 0 12 0 13 0 9 0 11 0 20 0 15 0 17 0 20 0 10
421430 373711 368358 F U 0 0 0 0 0 0 0 0 0 0 0 0 0 0 0 0 0 0 0 0 0 0 0 0 0 0 0 0 0 0 0 0
421431 361023 364016 F U 0 0 0 0 0 0 0 0 0 0 0 0 0 0 0 0 0 0 0 0 0 0 0 0 0 0 0 0 0 0 0 0
421432 361023 364016 F U 0 0 0 0 0 0 0 0 0 0 0 0 0 0 0 0 0 0 0 0 0 0 0 0 0 0 0 0 0 0 0 0
421433 361023 364016 M U 0 15 0 13 0 11 0 28 0 23 0 10 0 12 0 12 0 15 0 9 0 11 0 20 0 14 0 17 0 20 0 11
421434 361023 364016 M U 0 15 0 13 0 11 0 28 0 23 0 10 0 12 0 12 0 15 0 9 0 11 0 20 0 14 0 17 0 20 0 11
421435 365238 377117 M U 0 14 0 13 0 11 0 27 0 23 0 9 0 11 0 12 0 13 0 11 0 10 0 20 0 14 0 16 0 20 0 10
421436 363860 360189 M U 0 13 0 11 0 12 0 28 0 23 0 10 0 13 0 12 0 14 0 10 0 9 0 19 0 14 0 16 0 21 0 10
421437 363860 360189 M U 0 13 0 11 0 12 0 28 0 23 0 10 0 13 0 12 0 14 0 10 0 9 0 19 0 14 0 16 0 21 0 10
421438 379367 374550 F U 0 0 0 0 0 0 0 0 0 0 0 0 0 0 0 0 0 0 0 0 0 0 0 0 0 0 0 0 0 0 0 0
421439 361832 367015 M U 0 15 0 17 0 12 0 29 0 23 0 9 0 10 0 11 0 13 0 9 0 10 0 16 0 13 0 15 0 22 0 10
421440 361832 367015 F U 0 0 0 0 0 0 0 0 0 0 0 0 0 0 0 0 0 0 0 0 0 0 0 0 0 0 0 0 0 0 0 0
421441 372077 363030 M U 0 14 0 10 0 12 0 29 0 21 0 9 0 13 0 12 0 13 0 11 0 10 0 19 0 13 0 18 0 20 0 11
421442 372077 363030 F U 0 0 0 0 0 0 0 0 0 0 0 0 0 0 0 0 0 0 0 0 0 0 0 0 0 0 0 0 0 0 0 0
421443 368727 372982 F U 0 0 0 0 0 0 0 0 0 0 0 0 0 0 0 0 0 0 0 0 0 0 0 0 0 0 0 0 0 0 0 0
421444 368727 372982 F U 0 0 0 0 0 0 0 0 0 0 0 0 0 0 0 0 0 0 0 0 0 0 0 0 0 0 0 0 0 0 0 0
421445 363570 367643 F U 0 0 0 0 0 0 0 0 0 0 0 0 0 0 0 0 0 0 0 0 0 0 0 0 0 0 0 0 0 0 0 0
421446 368903 369908 M U 0 13 0 14 0 12 0 27 0 24 0 9 0 12 0 11 0 13 0 9 0 12 0 19 0 14 0 15 0 22 0 10
421447 368903 369908 M U 0 13 0 14 0 12 0 27 0 24 0 9 0 12 0 11 0 13 0 9 0 12 0 19 0 14 0 15 0 22 0 10
421448 368606 368537 F U 0 0 0 0 0 0 0 0 0 0 0 0 0 0 0 0 0 0 0 0 0 0 0 0 0 0 0 0 0 0 0 0
421449 368606 368537 M U 0 13 0 14 0 11 0 29 0 22 0 9 0 13 0 14 0 13 0 12 0 12 0 19 0 13 0 15 0 18 0 11
421450 369733 375488 M U 0 15 0 15 0 13 0 28 0 23 0 9 0 12 0 13 0 13 0 11 0 10 0 19 0 14 0 17 0 20 0 11
421451 369733 375488 F U 0 0 0 0 0 0 0 0 0 0 0 0 0 0 0 0 0 0 0 0 0 0 0 0 0 0 0 0 0 0 0 0
421452 369733 375488 F U 0 0 0 0 0 0 0 0 0 0 0 0 0 0 0 0 0 0 0 0 0 0 0 0 0 0 0 0 0 0 0 0
421453 378928 360987 M U 0 13 0 11 0 12 0 26 0 24 0 8 0 9 0 12 0 13 0 10 0 11 0 19 0 13 0 14 0 19 0 10
421454 365597 371180 M U 0 16 0 11 0 12 0 28 0 22 0 9 0 10 0 12 0 13 0 11 0 10 0 18 0 17 0 17 0 21 0 10
421455 365597 371180 F U 0 0 0 0 0 0 0 0 0 0 0 0 0 0 0 0 0 0 0 0 0 0 0 0 0 0 0 0 0 0 0 0
421456 376640 376390 M U 0 13 0 15 0 12 0 27 0 24 0 9 0 12 0 11 0 14 0 10 0 10 0 21 0 14 0 15 0 22 0 10
421457 372785 370362 M U 0 14 0 12 0 12 0 28 0 23 0 9 0 10 0 12 0 13 0 9 0 12 0 18 0 15 0 14 0 22 0 9
421458 376712 377299 M U 0 14 0 15 0 12 0 27 0 22 0 9 0 13 0 13 0 15 0 9 0 11 0 18 0 13 0 14 0 18 0 11
421459 376712 377299 F U 0 0 0 0 0 0 0 0 0 0 0 0 0 0 0 0 0 0 0 0 0 0 0 0 0 0 0 0 0 0 0 0
421460 376712 377299 F U 0 0 0 0 0 0 0 0 0 0 0 0 0 0 0 0 0 0 0 0 0 0 0 0 0 0 0 0 0 0 0 0
421461 361605 375097 M U 0 14 0 15 0 11 0 28 0 23 0 9 0 12 0 12 0 15 0 8 0 10 0 19 0 16 0 15 0 22 0 11
421462 374359 378429 M U 0 14 0 12 0 12 0 28 0 23 0 9 0 12 0 12 0 15 0 11 0 9 0 19 0 14 0 14 0 19 0 12
421463 374359 378429 F U 0 0 0 0 0 0 0 0 0 0 0 0 0 0 0 0 0 0 0 0 0 0 0 0 0 0 0 0 0 0 0 0
421464 374359 378429 F U 0 0 0 0 0 0 0 0 0 0 0 0 0 0 0 0 0 0 0 0 0 0 0 0 0 0 0 0 0 0 0 0
421465 374359 378429 F U 0 0 0 0 0 0 0 0 0 0 0 0 0 0 0 0 0 0 0 0 0 0 0 0 0 0 0 0 0 0 0 0
421466 376495 363420 M U 0 15 0 11 0 12 0 30 0 23 0 9 0 10 0 11 0 13 0 9 0 10 0 18 0 15 0 16 0 23 0 9
421467 376495 363420 F U 0 0 0 0 0 0 0 0 0 0 0 0 0 0 0 0 0 0 0 0 0 0 0 0 0 0 0 0 0 0 0 0
421468 370382 364716 M U 0 16 0 12 0 12 0 28 0 23 0 9 0 11 0 12 0 13 0 9 0 10 0 17 0 14 0 17 0 20 0 10
421469 379999 368587 M U 0 14 0 12 0 12 0 27 0 23 0 9 0 12 0 11 0 13 0 11 0 10 0 19 0 14 0 17 0 20 0 12
421470 379999 368587 M U 0 14 0 12 0 12 0 27 0 23 0 9 0 12 0 11 0 13 0 11 0 10 0 19 0 14 0 17 0 20 0 12
421471 371832 370122 M U 0 13 0 13 0 12 0 30 0 24 0 10 0 10 0 13 0 15 0 10 0 11 0 18 0 15 0 15 0 20 0 10
421472 371832 370122 F U 0 0 0 0 0 0 0 0 0 0 0 0 0 0 0 0 0 0 0 0 0 0 0 0 0 0 0 0 0 0 0 0
421473 371832 370122 M U 0 13 0 13 0 12 0 30 0 24 0 10 0 10 0 13 0 15 0 10 0 11 0 18 0 15 0 15 0 20 0 10
421474 371832 370122 M U 0 13 0 13 0 12 0 30 0 24 0 10 0 10 0 13 0 15 0 10 0 11 0 18 0 15 0 15 0 20 0 10
421475 365930 379356 M U 0 13 0 16 0 13 0 29 0 23 0 9 0 12 0 13 0 15 0 11 0 10 0 18 0 17 0 17 0 20 0 10
421476 363687 365269 M U 0 14 0 10 0 12 0 28 0 22 0 9 0 12 0 14 0 13 0 9 0 10 0 18 0 13 0 16 0 18 0 11
421477 363687 365269 M U 0 14 0 10 0 12 0 28 0 22 0 9 0 12 0 14 0 13 0 9 0 10 0 18 0 13 0 16 0 18 0 11
421478 363687 365269 M U 0 14 0 10 0 12 0 28 0 22 0 9 0 12 0 14 0 13 0 9 0 10 0 18 0 13 0 16 0 18 0 11
421479 363687 365269 M U 0 14 0 10 0 12 0 28 0 22 0 9 0 12 0 14 0 13 0 9 0 10 0 18 0 13 0 16 0 18 0 11
421480 363431 375424 M U 0 14 0 10 0 12 0 28 0 22 0 9 0 12 0 14 0 13 0 9 0 10 0 18 0 14 0 16 0 18 0 11
421481 363431 375424 M U 0 14 0 10 0 12 0 28 0 22 0 9 0 12 0 14 0 13 0 9 0 10 0 18 0 14 0 16 0 18 0 11
421482 366973 369150 M U 0 13 0 13 0 12 0 29 0 22 0 9 0 10 0 12 0 13 0 9 0 10 0 20 0 15 0 14 0 22 0 12
421483 366973 369150 F U 0 0 0 0 0 0 0 0 0 0 0 0 0 0 0 0 0 0 0 0 0 0 0 0 0 0 0 0 0 0 0 0
421484 366973 369150 F U 0 0 0 0 0 0 0 0 0 0 0 0 0 0 0 0 0 0 0 0 0 0 0 0 0 0 0 0 0 0 0 0
421485 372750 379380 F U 0 0 0 0 0 0 0 0 0 0 0 0 0 0 0 0 0 0 0 0 0 0 0 0 0 0 0 0 0 0 0 0
421486 372664 379625 M U 0 13 0 15 0 12 0 27 0 23 0 10 0 11 0 12 0 14 0 8 0 11 0 18 0 14 0 16 0 22 0 12
421487 376049 377499 F U 0 0 0 0 0 0 0 0 0 0 0 0 0 0 0 0 0 0 0 0 0 0 0 0 0 0 0 0 0 0 0 0
421488 376049 377499 F U 0 0 0 0 0 0 0 0 0 0 0 0 0 0 0 0 0 0 0 0 0 0 0 0 0 0 0 0 0 0 0 0
421489 361627 375377 F U 0 0 0 0 0 0 0 0 0 0 0 0 0 0 0 0 0 0 0 0 0 0 0 0 0 0 0 0 0 0 0 0
421490 372541 373514 M U 0 13 0 12 0 12 0 27 0 22 0 9 0 11 0 13 0 13 0 10 0 10 0 19 0 14 0 15 0 24 0 10
421491 372541 373514 M U 0 13 0 12 0 12 0 27 0 22 0 9 0 11 0 13 0 13 0 10 0 10 0 19 0 14 0 15 0 24 0 10
421492 372354 379825 M U 0 13 0 14 0 11 0 28 0 23 0 9 0 12 0 12 0 13 0 10 0 10 0 21 0 14 0 15 0 23 0 12
421493 372354 379825 M U 0 13 0 14 0 11 0 28 0 23 0 9 0 12 0 12 0 13 0 10 0 10 0 21 0 14 0 15 0 23 0 12
421494 366176 377175 F U 0 0 0 0 0 0 0 0 0 0 0 0 0 0 0 0 0 0 0 0 0 0 0 0 0 0 0 0 0 0 0 0
421495 366176 377175 F U 0 0 0 0 0 0 0 0 0 0 0 0 0 0 0 0 0 0 0 0 0 0 0 0 0 0 0 0 0 0 0 0
421496 366176 377175 F U 0 0 0 0 0 0 0 0 0 0 0 0 0 0 0 0 0 0 0 0 0 0 0 0 0 0 0 0 0 0 0 0
421497 360761 378176 F U 0 0 0 0 0 0 0 0 0 0 0 0 0 0 0 0 0 0 0 0 0 0 0 0 0 0 0 0 0 0 0 0
421498 371410 375670 F U 0 0 0 0 0 0 0 0 0 0 0 0 0 0 0 0 0 0 0 0 0 0 0 0 0 0 0 0 0 0 0 0
421499 371410 375670 F U 0 0 0 0 0 0 0 0 0 0 0 0 0 0 0 0 0 0 0 0 0 0 0 0 0 0 0 0 0 0 0 0
421500 371410 375670 M U 0 12 0 13 0 12 0 29 0 24 0 9 0 12 0 12 0 14 0 9 0 10 0 20 0 14 0 16 0 20 0 11
421501 364817 379973 M U 0 15 0 13 0 13 0 28 0 21 0 9 0 10 0 12 0 14 0 9 0 10 0 20 0 14 0 13 0 21 0 11
421502 376935 379773 F U 0 0 0 0 0 0 0 0 0 0 0 0 0 0 0 0 0 0 0 0 0 0 0 0 0 0 0 0 0 0 0 0
421503 364589 365695 F U 0 0 0 0 0 0 0 0 0 0 0 0 0 0 0 0 0 0 0 0 0 0 0 0 0 0 0 0 0 0 0 0
421504 364589 365695 M U 0 12 0 13 0 12 0 28 0 24 0 9 0 13 0 12 0 13 0 11 0 12 0 19 0 14 0 17 0 20 0 9
421505 364124 366324 F U 0 0 0 0 0 0 0 0 0 0 0 0 0 0 0 0 0 0 0 0 0 0 0 0 0 0 0 0 0 0 0 0
421506 364124 366324 M U 0 15 0 13 0 11 0 29 0 23 0 9 0 10 0 13 0 13 0 9 0 10 0 19 0 16 0 17 0 20 0 10
421507 366840 379590 F U 0 0 0 0 0 0 0 0 0 0 0 0 0 0 0 0 0 0 0 0 0 0 0 0 0 0 0 0 0 0 0 0
421508 361478 378351 M U 0 13 0 12 0 12 0 28 0 21 0 9 0 10 0 13 0 13 0 10 0 11 0 17 0 14 0 16 0 22 0 10
421509 366608 376590 M U 0 13 0 9 0 13 0 30 0 22 0 9 0 11 0 12 0 13 0 11 0 11 0 19 0 15 0 14 0 20 0 11
421510 366608 376590 M U 0 13 0 9 0 13 0 30 0 22 0 9 0 11 0 12 0 13 0 11 0 11 0 19 0 15 0 14 0 20 0 11
421511 366608 376590 F U 0 0 0 0 0 0 0 0 0 0 0 0 0 0 0 0 0 0 0 0 0 0 0 0 0 0 0 0 0 0 0 0
421512 366608 376590 F U 0 0 0 0 0 0 0 0 0 0 0 0 0 0 0 0 0 0 0 0 0 0 0 0 0 0 0 0 0 0 0 0
421513 366608 376590 M U 0 13 0 9 0 13 0 30 0 22 0 9 0 11 0 12 0 13 0 11 0 11 0 19 0 15 0 14 0 20 0 11
421514 366608 376590 M U 0 13 0 9 0 13 0 30 0 22 0 9 0 11 0 12 0 13 0 11 0 11 0 19 0 15 0 14 0 20 0 11
421515 366729 379914 F U 0 0 0 0 0 0 0 0 0 0 0 0 0 0 0 0 0 0 0 0 0 0 0 0 0 0 0 0 0 0 0 0
421516 364758 366225 F U 0 0 0 0 0 0 0 0 0 0 0 0 0 0 0 0 0 0 0 0 0 0 0 0 0 0 0 0 0 0 0 0
421517 366800 374590 F U 0 0 0 0 0 0 0 0 0 0 0 0 0 0 0 0 0 0 0 0 0 0 0 0 0 0 0 0 0 0 0 0
421518 369250 360993 M U 0 13 0 14 0 12 0 29 0 21 0 9 0 10 0 13 0 14 0 9 0 11 0 20 0 14 0 16 0 20 0 11
421519 369250 360993 M U 0 13 0 14 0 12 0 29 0 21 0 9 0 10 0 13 0 14 0 9 0 11 0 20 0 14 0 16 0 20 0 11
421520 369250 360993 M U 0 13 0 14 0 12 0 29 0 21 0 9 0 10 0 13 0 14 0 9 0 11 0 20 0 14 0 16 0 20 0 11
421521 371387 365511 M U 0 13 0 20 0 12 0 29 0 20 0 10 0 11 0 12 0 13 0 11 0 11 0 19 0 14 0 16 0 22 0 11
421522 369535 362580 M U 0 13 0 17 0 11 0 29 0 22 0 9 0 12 0 11 0 13 0 9 0 11 0 19 0 15 0 16 0 21 0 10
421523 369535 362580 F U 0 0 0 0 0 0 0 0 0 0 0 0 0 0 0 0 0 0 0 0 0 0 0 0 0 0 0 0 0 0 0 0
421524 369535 362580 F U 0 0 0 0 0 0 0 0 0 0 0 0 0 0 0 0 0 0 0 0 0 0 0 0 0 0 0 0 0 0 0 0
421525 360746 377022 M U 0 16 0 10 0 12 0 29 0 23 0 9 0 9 0 12 0 13 0 10 0 11 0 18 0 13 0 16 0 22 0 11
421526 360746 377022 F U 0 0 0 0 0 0 0 0 0 0 0 0 0 0 0 0 0 0 0 0 0 0 0 0 0 0 0 0 0 0 0 0
421527 376645 364145 M U 0 14 0 16 0 13 0 27 0 23 0 10 0 12 0 12 0 14 0 11 0 11 0 19 0 14 0 12 0 20 0 10
421528 379603 360842 F U 0 0 0 0 0 0 0 0 0 0 0 0 0 0 0 0 0 0 0 0 0 0 0 0 0 0 0 0 0 0 0 0
421529 379603 360842 F U 0 0 0 0 0 0 0 0 0 0 0 0 0 0 0 0 0 0 0 0 0 0 0 0 0 0 0 0 0 0 0 0
421530 362691 370799 M U 0 13 0 12 0 12 0 28 0 24 0 9 0 10 0 12 0 13 0 8 0 10 0 17 0 14 0 17 0 20 0 12
421531 365963 370676 F U 0 0 0 0 0 0 0 0 0 0 0 0 0 0 0 0 0 0 0 0 0 0 0 0 0 0 0 0 0 0 0 0
421532 365963 370676 M U 0 13 0 17 0 12 0 27 0 20 0 10 0 12 0 10 0 14 0 9 0 9 0 19 0 14 0 18 0 20 0 12
421533 365963 370676 F U 0 0 0 0 0 0 0 0 0 0 0 0 0 0 0 0 0 0 0 0 0 0 0 0 0 0 0 0 0 0 0 0
421534 365963 370676 F U 0 0 0 0 0 0 0 0 0 0 0 0 0 0 0 0 0 0 0 0 0 0 0 0 0 0 0 0 0 0 0 0
421535 366051 371127 M U 0 12 0 16 0 11 0 29 0 23 0 10 0 10 0 12 0 14 0 10 0 11 0 17 0 16 0 16 0 23 0 11
421536 363881 373152 F U 0 0 0 0 0 0 0 0 0 0 0 0 0 0 0 0 0 0 0 0 0 0 0 0 0 0 0 0 0 0 0 0
421537 368928 376545 M U 0 14 0 13 0 12 0 29 0 21 0 10 0 13 0 11 0 14 0 8 0 10 0 20 0 16 0 13 0 22 0 10
421538 375623 368667 F U 0 0 0 0 0 0 0 0 0 0 0 0 0 0 0 0 0 0 0 0 0 0 0 0 0 0 0 0 0 0 0 0
421539 375623 368667 F U 0 0 0 0 0 0 0 0 0 0 0 0 0 0 0 0 0 0 0 0 0 0 0 0 0 0 0 0 0 0 0 0
421540 370167 364730 F U 0 0 0 0 0 0 0 0 0 0 0 0 0 0 0 0 0 0 0 0 0 0 0 0 0 0 0 0 0 0 0 0
421541 370167 364730 M U 0 12 0 13 0 12 0 27 0 23 0 8 0 12 0 12 0 13 0 9 0 12 0 20 0 16 0 13 0 21 0 10
421542 362856 372210 F U 0 0 0 0 0 0 0 0 0 0 0 0 0 0 0 0 0 0 0 0 0 0 0 0 0 0 0 0 0 0 0 0
421543 362856 372210 F U 0 0 0 0 0 0 0 0 0 0 0 0 0 0 0 0 0 0 0 0 0 0 0 0 0 0 0 0 0 0 0 0
421544 375788 370140 M U 0 14 0 12 0 14 0 27 0 20 0 9 0 10 0 11 0 14 0 9 0 11 0 18 0 14 0 16 0 20 0 10
421545 376227 375936 M U 0 14 0 12 0 12 0 28 0 22 0 10 0 13 0 12 0 13 0 10 0 11 0 20 0 14 0 17 0 23 0 10
421546 365427 376804 F U 0 0 0 0 0 0 0 0 0 0 0 0 0 0 0 0 0 0 0 0 0 0 0 0 0 0 0 0 0 0 0 0
421547 374789 377202 F U 0 0 0 0 0 0 0 0 0 0 0 0 0 0 0 0 0 0 0 0 0 0 0 0 0 0 0 0 0 0 0 0
421548 374789 377202 M U 0 13 0 10 0 12 0 29 0 22 0 9 0 12 0 11 0 14 0 10 0 11 0 18 0 17 0 17 0 20 0 11
421549 362611 362693 F U 0 0 0 0 0 0 0 0 0 0 0 0 0 0 0 0 0 0 0 0 0 0 0 0 0 0 0 0 0 0 0 0
421550 362611 362693 M U 0 14 0 14 0 11 0 27 0 22 0 9 0 13 0 12 0 13 0 9 0 9 0 17 0 17 0 16 0 24 0 11
421551 368398 375260 M U 0 12 0 12 0 11 0 26 0 23 0 10 0 10 0 11 0 13 0 9 0 9 0 19 0 15 0 16 0 20 0 11
421552 368398 375260 F U 0 0 0 0 0 0 0 0 0 0 0 0 0 0 0 0 0 0 0 0 0 0 0 0 0 0 0 0 0 0 0 0
421553 368398 375260 M U 0 12 0 12 0 11 0 26 0 23 0 10 0 10 0 11 0 13 0 9 0 9 0 19 0 15 0 16 0 20 0 11
421554 368398 375260 F U 0 0 0 0 0 0 0 0 0 0 0 0 0 0 0 0 0 0 0 0 0 0 0 0 0 0 0 0 0 0 0 0
421555 360817 372752 F U 0 0 0 0 0 0 0 0 0 0 0 0 0 0 0 0 0 0 0 0 0 0 0 0 0 0 0 0 0 0 0 0
421556 360817 372752 M U 0 15 0 13 0 14 0 27 0 22 0 10 0 10 0 13 0 13 0 9 0 10 0 16 0 14 0 15 0 22 0 11
421557 360817 372752 F U 0 0 0 0 0 0 0 0 0 0 0 0 0 0 0 0 0 0 0 0 0 0 0 0 0 0 0 0 0 0 0 0
421558 360817 372752 F U 0 0 0 0 0 0 0 0 0 0 0 0 0 0 0 0 0 0 0 0 0 0 0 0 0 0 0 0 0 0 0 0
421559 369128 377295 F U 0 0 0 0 0 0 0 0 0 0 0 0 0 0 0 0 0 0 0 0 0 0 0 0 0 0 0 0 0 0 0 0
421560 363839 365063 M U 0 16 0 13 0 11 0 28 0 23 0 9 0 10 0 12 0 13 0 11 0 10 0 18 0 14 0 17 0 19 0 10
421561 371528 373037 F U 0 0 0 0 0 0 0 0 0 0 0 0 0 0 0 0 0 0 0 0 0 0 0 0 0 0 0 0 0 0 0 0
421562 371528 373037 M U 0 13 0 15 0 12 0 29 0 23 0 9 0 10 0 12 0 15 0 9 0 9 0 20 0 13 0 16 0 19 0 10
421563 371528 373037 F U 0 0 0 0 0 0 0 0 0 0 0 0 0 0 0 0 0 0 0 0 0 0 0 0 0 0 0 0 0 0 0 0
421564 362095 364451 F U 0 0 0 0 0 0 0 0 0 0 0 0 0 0 0 0 0 0 0 0 0 0 0 0 0 0 0 0 0 0 0 0
421565 363949 373163 M U 0 14 0 13 0 11 0 28 0 24 0 10 0 10 0 12 0 13 0 11 0 9 0 19 0 13 0 17 0 20 0 12
421566 363949 373163 F U 0 0 0 0 0 0 0 0 0 0 0 0 0 0 0 0 0 0 0 0 0 0 0 0 0 0 0 0 0 0 0 0
421567 375279 363680 F U 0 0 0 0 0 0 0 0 0 0 0 0 0 0 0 0 0 0 0 0 0 0 0 0 0 0 0 0 0 0 0 0
421568 377410 360046 M U 0 12 0 10 0 11 0 27 0 23 0 9 0 12 0 12 0 14 0 11 0 10 0 20 0 13 0 13 0 22 0 10
421569 377410 360046 F U 0 0 0 0 0 0 0 0 0 0 0 0 0 0 0 0 0 0 0 0 0 0 0 0 0 0 0 0 0 0 0 0
421570 369411 360868 F U 0 0 0 0 0 0 0 0 0 0 0 0 0 0 0 0 0 0 0 0 0 0 0 0 0 0 0 0 0 0 0 0
421571 361331 363230 F U 0 0 0 0 0 0 0 0 0 0 0 0 0 0 0 0 0 0 0 0 0 0 0 0 0 0 0 0 0 0 0 0
421572 362773 378516 F U 0 0 0 0 0 0 0 0 0 0 0 0 0 0 0 0 0 0 0 0 0 0 0 0 0 0 0 0 0 0 0 0
421573 362773 378516 F U 0 0 0 0 0 0 0 0 0 0 0 0 0 0 0 0 0 0 0 0 0 0 0 0 0 0 0 0 0 0 0 0
421574 362773 378516 M U 0 15 0 10 0 11 0 30 0 22 0 9 0 10 0 10 0 13 0 10 0 10 0 17 0 13 0 19 0 20 0 11
421575 368735 373472 F U 0 0 0 0 0 0 0 0 0 0 0 0 0 0 0 0 0 0 0 0 0 0 0 0 0 0 0 0 0 0 0 0
421576 362977 370721 F U 0 0 0 0 0 0 0 0 0 0 0 0 0 0 0 0 0 0 0 0 0 0 0 0 0 0 0 0 0 0 0 0
421577 362977 370721 M U 0 14 0 10 0 13 0 29 0 25 0 9 0 10 0 12 0 13 0 10 0 10 0 18 0 16 0 15 0 22 0 12
421578 362977 370721 F U 0 0 0 0 0 0 0 0 0 0 0 0 0 0 0 0 0 0 0 0 0 0 0 0 0 0 0 0 0 0 0 0
421579 379592 374009 M U 0 12 0 17 0 12 0 30 0 22 0 9 0 10 0 12 0 13 0 11 0 9 0 18 0 15 0 17 0 19 0 10
421580 361941 374538 M U 0 13 0 15 0 13 0 28 0 25 0 11 0 10 0 12 0 14 0 9 0 11 0 18 0 15 0 15 0 22 0 11
421581 366468 376297 F U 0 0 0 0 0 0 0 0 0 0 0 0 0 0 0 0 0 0 0 0 0 0 0 0 0 0 0 0 0 0 0 0
421582 366468 376297 M U 0 14 0 12 0 12 0 29 0 21 0 9 0 11 0 13 0 13 0 12 0 10 0 19 0 14 0 15 0 24 0 12
421583 366468 376297 F U 0 0 0 0 0 0 0 0 0 0 0 0 0 0 0 0 0 0 0 0 0 0 0 0 0 0 0 0 0 0 0 0
421584 366468 376297 M U 0 14 0 12 0 12 0 29 0 21 0 9 0 11 0 13 0 13 0 12 0 10 0 19 0 14 0 15 0 24 0 12
421585 361924 371694 M U 0 14 0 11 0 12 0 27 0 23 0 9 0 10 0 12 0 13 0 9 0 12 0 19 0 14 0 15 0 20 0 11
421586 361924 371694 F U 0 0 0 0 0 0 0 0 0 0 0 0 0 0 0 0 0 0 0 0 0 0 0 0 0 0 0 0 0 0 0 0
421587 361924 371694 M U 0 14 0 11 0 12 0 27 0 23 0 9 0 10 0 12 0 13 0 9 0 12 0 19 0 14 0 15 0 20 0 11
421588 363854 374626 M U 0 14 0 13 0 12 0 27 0 23 0 10 0 12 0 11 0 14 0 9 0 11 0 20 0 13 0 14 0 21 0 11
421589 363854 374626 M U 0 14 0 13 0 12 0 27 0 23 0 10 0 12 0 11 0 14 0 9 0 11 0 20 0 13 0 14 0 21 0 11
421590 363854 374626 F U 0 0 0 0 0 0 0 0 0 0 0 0 0 0 0 0 0 0 0 0 0 0 0 0 0 0 0 0 0 0 0 0
421591 363854 374626 M U 0 14 0 13 0 12 0 27 0 23 0 10 0 12 0 11 0 14 0 9 0 11 0 20 0 13 0 14 0 21 0 11
421592 378613 360714 M U 0 16 0 12 0 11 0 29 0 22 0 9 0 12 0 12 0 15 0 9 0 11 0 19 0 14 0 17 0 20 0 10
421593 378613 360714 F U 0 0 0 0 0 0 0 0 0 0 0 0 0 0 0 0 0 0 0 0 0 0 0 0 0 0 0 0 0 0 0 0
421594 364077 363684 F U 0 0 0 0 0 0 0 0 0 0 0 0 0 0 0 0 0 0 0 0 0 0 0 0 0 0 0 0 0 0 0 0
421595 364077 363684 F U 0 0 0 0 0 0 0 0 0 0 0 0 0 0 0 0 0 0 0 0 0 0 0 0 0 0 0 0 0 0 0 0
421596 364077 363684 F U 0 0 0 0 0 0 0 0 0 0 0 0 0 0 0 0 0 0 0 0 0 0 0 0 0 0 0 0 0 0 0 0
421597 364077 363684 F U 0 0 0 0 0 0 0 0 0 0 0 0 0 0 0 0 0 0 0 0 0 0 0 0 0 0 0 0 0 0 0 0
421598 364710 377144 F U 0 0 0 0 0 0 0 0 0 0 0 0 0 0 0 0 0 0 0 0 0 0 0 0 0 0 0 0 0 0 0 0
421599 364710 377144 M U 0 16 0 12 0 12 0 30 0 22 0 9 0 10 0 12 0 13 0 8 0 10 0 17 0 15 0 17 0 21 0 11
421600 364710 377144 F U 0 0 0 0 0 0 0 0 0 0 0 0 0 0 0 0 0 0 0 0 0 0 0 0 0 0 0 0 0 0 0 0
421601 375962 373636 M U 0 13 0 18 0 12 0 30 0 24 0 10 0 9 0 12 0 14 0 10 0 12 0 18 0 14 0 15 0 20 0 12
421602 375962 373636 F U 0 0 0 0 0 0 0 0 0 0 0 0 0 0 0 0 0 0 0 0 0 0 0 0 0 0 0 0 0 0 0 0
421603 375962 373636 M U 0 13 0 18 0 12 0 30 0 24 0 10 0 9 0 12 0 14 0 10 0 12 0 18 0 14 0 15 0 20 0 12
421604 375962 373636 M U 0 13 0 18 0 12 0 30 0 24 0 10 0 9 0 12 0 14 0 10 0 12 0 18 0 14 0 15 0 20 0 12
421605 363023 365619 M U 0 13 0 10 0 11 0 31 0 23 0 8 0 10 0 13 0 14 0 10 0 11 0 19 0 13 0 17 0 22 0 11
421606 363023 365619 F U 0 0 0 0 0 0 0 0 0 0 0 0 0 0 0 0 0 0 0 0 0 0 0 0 0 0 0 0 0 0 0 0
421607 363023 365619 M U 0 13 0 10 0 11 0 31 0 23 0 8 0 10 0 13 0 14 0 10 0 11 0 19 0 13 0 17 0 22 0 11
421608 377200 372706 F U 0 0 0 0 0 0 0 0 0 0 0 0 0 0 0 0 0 0 0 0 0 0 0 0 0 0 0 0 0 0 0 0
421609 366107 370645 F U 0 0 0 0 0 0 0 0 0 0 0 0 0 0 0 0 0 0 0 0 0 0 0 0 0 0 0 0 0 0 0 0
421610 366107 370645 M U 0 15 0 9 0 13 0 28 0 23 0 9 0 9 0 12 0 14 0 11 0 10 0 18 0 14 0 16 0 18 0 10
421611 366107 370645 F U 0 0 0 0 0 0 0 0 0 0 0 0 0 0 0 0 0 0 0 0 0 0 0 0 0 0 0 0 0 0 0 0
421612 374667 360844 F U 0 0 0 0 0 0 0 0 0 0 0 0 0 0 0 0 0 0 0 0 0 0 0 0 0 0 0 0 0 0 0 0
421613 374667 360844 M U 0 14 0 14 0 12 0 27 0 22 0 9 0 10 0 11 0 14 0 11 0 11 0 21 0 13 0 17 0 20 0 10
421614 368625 369137 F U 0 0 0 0 0 0 0 0 0 0 0 0 0 0 0 0 0 0 0 0 0 0 0 0 0 0 0 0 0 0 0 0
421615 371323 363716 F U 0 0 0 0 0 0 0 0 0 0 0 0 0 0 0 0 0 0 0 0 0 0 0 0 0 0 0 0 0 0 0 0
421616 371323 363716 F U 0 0 0 0 0 0 0 0 0 0 0 0 0 0 0 0 0 0 0 0 0 0 0 0 0 0 0 0 0 0 0 0
421617 371323 363716 F U 0 0 0 0 0 0 0 0 0 0 0 0 0 0 0 0 0 0 0 0 0 0 0 0 0 0 0 0 0 0 0 0
421618 371323 363716 F U 0 0 0 0 0 0 0 0 0 0 0 0 0 0 0 0 0 0 0 0 0 0 0 0 0 0 0 0 0 0 0 0
421619 371323 363716 M U 0 13 0 18 0 12 0 29 0 20 0 10 0 10 0 14 0 14 0 10 0 11 0 19 0 15 0 16 0 22 0 11
421620 371323 363716 M U 0 13 0 18 0 12 0 29 0 20 0 10 0 10 0 14 0 14 0 10 0 11 0 19 0 15 0 16 0 22 0 11
421621 370028 374656 F U 0 0 0 0 0 0 0 0 0 0 0 0 0 0 0 0 0 0 0 0 0 0 0 0 0 0 0 0 0 0 0 0
421622 366778 367912 F U 0 0 0 0 0 0 0 0 0 0 0 0 0 0 0 0 0 0 0 0 0 0 0 0 0 0 0 0 0 0 0 0
421623 368372 368782 M U 0 13 0 16 0 11 0 28 0 22 0 10 0 12 0 12 0 14 0 9 0 10 0 19 0 14 0 14 0 22 0 11
421624 368372 368782 F U 0 0 0 0 0 0 0 0 0 0 0 0 0 0 0 0 0 0 0 0 0 0 0 0 0 0 0 0 0 0 0 0
421625 368372 368782 F U 0 0 0 0 0 0 0 0 0 0 0 0 0 0 0 0 0 0 0 0 0 0 0 0 0 0 0 0 0 0 0 0
421626 368545 365707 F U 0 0 0 0 0 0 0 0 0 0 0 0 0 0 0 0 0 0 0 0 0 0 0 0 0 0 0 0 0 0 0 0
421627 368545 365707 F U 0 0 0 0 0 0 0 0 0 0 0 0 0 0 0 0 0 0 0 0 0 0 0 0 0 0 0 0 0 0 0 0
421628 368545 365707 F U 0 0 0 0 0 0 0 0 0 0 0 0 0 0 0 0 0 0 0 0 0 0 0 0 0 0 0 0 0 0 0 0
421629 366291 375576 M U 0 13 0 13 0 12 0 28 0 22 0 10 0 10 0 13 0 13 0 9 0 10 0 18 0 13 0 16 0 20 0 10
421630 366291 375576 F U 0 0 0 0 0 0 0 0 0 0 0 0 0 0 0 0 0 0 0 0 0 0 0 0 0 0 0 0 0 0 0 0
421631 366291 375576 F U 0 0 0 0 0 0 0 0 0 0 0 0 0 0 0 0 0 0 0 0 0 0 0 0 0 0 0 0 0 0 0 0
421632 366291 375576 F U 0 0 0 0 0 0 0 0 0 0 0 0 0 0 0 0 0 0 0 0 0 0 0 0 0 0 0 0 0 0 0 0
421633 365895 379241 F U 0 0 0 0 0 0 0 0 0 0 0 0 0 0 0 0 0 0 0 0 0 0 0 0 0 0 0 0 0 0 0 0
421634 365895 379241 M U 0 13 0 18 0 11 0 29 0 22 0 10 0 10 0 11 0 13 0 10 0 11 0 18 0 16 0 18 0 21 0 12
421635 365895 379241 F U 0 0 0 0 0 0 0 0 0 0 0 0 0 0 0 0 0 0 0 0 0 0 0 0 0 0 0 0 0 0 0 0
421636 371136 368080 F U 0 0 0 0 0 0 0 0 0 0 0 0 0 0 0 0 0 0 0 0 0 0 0 0 0 0 0 0 0 0 0 0
421637 371136 368080 F U 0 0 0 0 0 0 0 0 0 0 0 0 0 0 0 0 0 0 0 0 0 0 0 0 0 0 0 0 0 0 0 0
421638 371136 368080 M U 0 14 0 10 0 11 0 29 0 23 0 9 0 10 0 11 0 13 0 9 0 12 0 17 0 14 0 15 0 20 0 11
421639 361154 361814 F U 0 0 0 0 0 0 0 0 0 0 0 0 0 0 0 0 0 0 0 0 0 0 0 0 0 0 0 0 0 0 0 0
421640 361154 361814 M U 0 15 0 15 0 12 0 31 0 23 0 9 0 14 0 12 0 13 0 9 0 12 0 18 0 14 0 15 0 23 0 9
421641 366434 370971 M U 0 14 0 18 0 13 0 27 0 22 0 9 0 10 0 11 0 13 0 9 0 10 0 17 0 14 0 15 0 18 0 10
421642 366434 370971 M U 0 14 0 18 0 13 0 27 0 22 0 9 0 10 0 11 0 13 0 9 0 10 0 17 0 14 0 15 0 18 0 10
421643 366434 370971 M U 0 14 0 18 0 13 0 27 0 22 0 9 0 10 0 11 0 13 0 9 0 10 0 17 0 14 0 15 0 18 0 10
421644 374922 379204 M U 0 14 0 13 0 12 0 27 0 24 0 8 0 9 0 11 0 13 0 9 0 11 0 17 0 15 0 16 0 20 0 11
421645 374922 379204 F U 0 0 0 0 0 0 0 0 0 0 0 0 0 0 0 0 0 0 0 0 0 0 0 0 0 0 0 0 0 0 0 0
421646 379016 365618 F U 0 0 0 0 0 0 0 0 0 0 0 0 0 0 0 0 0 0 0 0 0 0 0 0 0 0 0 0 0 0 0 0
421647 379016 365618 M U 0 14 0 10 0 12 0 28 0 22 0 9 0 10 0 11 0 13 0 9 0 11 0 20 0 15 0 14 0 18 0 9
421648 379016 365618 M U 0 14 0 10 0 12 0 28 0 22 0 9 0 10 0 11 0 13 0 9 0 11 0 20 0 15 0 14 0 18 0 9
421649 366361 365671 F U 0 0 0 0 0 0 0 0 0 0 0 0 0 0 0 0 0 0 0 0 0 0 0 0 0 0 0 0 0 0 0 0
421650 366361 365671 F U 0 0 0 0 0 0 0 0 0 0 0 0 0 0 0 0 0 0 0 0 0 0 0 0 0 0 0 0 0 0 0 0
421651 366361 365671 M U 0 12 0 14 0 13 0 28 0 24 0 9 0 15 0 11 0 13 0 11 0 10 0 20 0 14 0 13 0 22 0 11
421652 366361 365671 F U 0 0 0 0 0 0 0 0 0 0 0 0 0 0 0 0 0 0 0 0 0 0 0 0 0 0 0 0 0 0 0 0
421653 366361 365671 F U 0 0 0 0 0 0 0 0 0 0 0 0 0 0 0 0 0 0 0 0 0 0 0 0 0 0 0 0 0 0 0 0
421654 366734 361873 M U 0 14 0 14 0 13 0 28 0 24 0 9 0 13 0 13 0 15 0 9 0 9 0 18 0 17 0 18 0 20 0 10
421655 366148 372878 F U 0 0 0 0 0 0 0 0 0 0 0 0 0 0 0 0 0 0 0 0 0 0 0 0 0 0 0 0 0 0 0 0
421656 371704 379777 M U 0 16 0 12 0 13 0 28 0 23 0 10 0 14 0 13 0 13 0 9 0 11 0 18 0 14 0 14 0 21 0 11
421657 371704 379777 M U 0 16 0 12 0 13 0 28 0 23 0 10 0 14 0 13 0 13 0 9 0 11 0 18 0 14 0 14 0 21 0 11
421658 367713 371042 F U 0 0 0 0 0 0 0 0 0 0 0 0 0 0 0 0 0 0 0 0 0 0 0 0 0 0 0 0 0 0 0 0
421659 377429 360766 F U 0 0 0 0 0 0 0 0 0 0 0 0 0 0 0 0 0 0 0 0 0 0 0 0 0 0 0 0 0 0 0 0
421660 377429 360766 M U 0 14 0 11 0 12 0 29 0 24 0 11 0 13 0 12 0 13 0 9 0 11 0 19 0 15 0 15 0 23 0 12
421661 362019 378389 M U 0 14 0 13 0 12 0 29 0 24 0 9 0 10 0 11 0 13 0 9 0 11 0 19 0 14 0 17 0 23 0 12
421662 362019 378389 F U 0 0 0 0 0 0 0 0 0 0 0 0 0 0 0 0 0 0 0 0 0 0 0 0 0 0 0 0 0 0 0 0
421663 365709 377186 F U 0 0 0 0 0 0 0 0 0 0 0 0 0 0 0 0 0 0 0 0 0 0 0 0 0 0 0 0 0 0 0 0
421664 377864 373045 M U 0 14 0 13 0 13 0 29 0 23 0 10 0 13 0 11 0 14 0 9 0 11 0 19 0 14 0 14 0 20 0 10
421665 361231 360023 F U 0 0 0 0 0 0 0 0 0 0 0 0 0 0 0 0 0 0 0 0 0 0 0 0 0 0 0 0 0 0 0 0
421666 361231 360023 F U 0 0 0 0 0 0 0 0 0 0 0 0 0 0 0 0 0 0 0 0 0 0 0 0 0 0 0 0 0 0 0 0
421667 361839 379780 M U 0 13 0 17 0 11 0 30 0 22 0 10 0 10 0 11 0 13 0 9 0 12 0 17 0 13 0 17 0 19 0 10
421668 361839 379780 F U 0 0 0 0 0 0 0 0 0 0 0 0 0 0 0 0 0 0 0 0 0 0 0 0 0 0 0 0 0 0 0 0
421669 361839 379780 F U 0 0 0 0 0 0 0 0 0 0 0 0 0 0 0 0 0 0 0 0 0 0 0 0 0 0 0 0 0 0 0 0
421670 362952 376358 M U 0 14 0 19 0 12 0 28 0 23 0 9 0 10 0 12 0 13 0 9 0 9 0 17 0 14 0 14 0 22 0 10
421671 362952 376358 F U 0 0 0 0 0 0 0 0 0 0 0 0 0 0 0 0 0 0 0 0 0 0 0 0 0 0 0 0 0 0 0 0
421672 362952 376358 M U 0 14 0 19 0 12 0 28 0 23 0 9 0 10 0 12 0 13 0 9 0 9 0 17 0 14 0 14 0 22 0 10
421673 364116 369217 M U 0 15 0 10 0 11 0 27 0 24 0 10 0 13 0 12 0 13 0 11 0 11 0 18 0 16 0 14 0 23 0 11
421674 364116 369217 M U 0 15 0 10 0 11 0 27 0 24 0 10 0 13 0 12 0 13 0 11 0 11 0 18 0 16 0 14 0 23 0 11
421675 364116 369217 M U 0 15 0 10 0 11 0 27 0 24 0 10 0 13 0 12 0 13 0 11 0 11 0 18 0 16 0 14 0 23 0 11
421676 366355 377038 F U 0 0 0 0 0 0 0 0 0 0 0 0 0 0 0 0 0 0 0 0 0 0 0 0 0 0 0 0 0 0 0 0
421677 366355 377038 F U 0 0 0 0 0 0 0 0 0 0 0 0 0 0 0 0 0 0 0 0 0 0 0 0 0 0 0 0 0 0 0 0
421678 366355 377038 F U 0 0 0 0 0 0 0 0 0 0 0 0 0 0 0 0 0 0 0 0 0 0 0 0 0 0 0 0 0 0 0 0
421679 366355 377038 M U 0 14 0 15 0 12 0 28 0 22 0 9 0 10 0 14 0 14 0 9 0 11 0 18 0 14 0 14 0 21 0 12
421680 379949 364107 M U 0 14 0 12 0 12 0 27 0 23 0 9 0 12 0 13 0 14 0 8 0 10 0 17 0 15 0 15 0 21 0 12
421681 372896 362794 M U 0 14 0 13 0 12 0 28 0 23 0 9 0 14 0 12 0 13 0 9 0 9 0 19 0 14 0 17 0 20 0 10
421682 372896 362794 F U 0 0 0 0 0 0 0 0 0 0 0 0 0 0 0 0 0 0 0 0 0 0 0 0 0 0 0 0 0 0 0 0
421683 372896 362794 F U 0 0 0 0 0 0 0 0 0 0 0 0 0 0 0 0 0 0 0 0 0 0 0 0 0 0 0 0 0 0 0 0
421684 373313 376769 M U 0 14 0 19 0 13 0 29 0 23 0 9 0 10 0 11 0 13 0 9 0 10 0 16 0 15 0 15 0 22 0 10
421685 373313 376769 M U 0 14 0 19 0 13 0 29 0 23 0 9 0 10 0 11 0 13 0 9 0 10 0 16 0 15 0 15 0 22 0 10
421686 373313 376769 M U 0 14 0 19 0 13 0 29 0 23 0 9 0 10 0 11 0 13 0 9 0 10 0 16 0 15 0 15 0 22 0 10
421687 371621 374452 F U 0 0 0 0 0 0 0 0 0 0 0 0 0 0 0 0 0 0 0 0 0 0 0 0 0 0 0 0 0 0 0 0
421688 371621 374452 F U 0 0 0 0 0 0 0 0 0 0 0 0 0 0 0 0 0 0 0 0 0 0 0 0 0 0 0 0 0 0 0 0
421689 371621 374452 F U 0 0 0 0 0 0 0 0 0 0 0 0 0 0 0 0 0 0 0 0 0 0 0 0 0 0 0 0 0 0 0 0
421690 370187 368185 M U 0 15 0 15 0 13 0 28 0 20 0 9 0 10 0 11 0 15 0 11 0 11 0 17 0 14 0 18 0 19 0 12
421691 370187 368185 M U 0 15 0 15 0 13 0 28 0 20 0 9 0 10 0 11 0 15 0 11 0 11 0 17 0 14 0 18 0 19 0 12
421692 370187 368185 F U 0 0 0 0 0 0 0 0 0 0 0 0 0 0 0 0 0 0 0 0 0 0 0 0 0 0 0 0 0 0 0 0
421693 374615 367842 F U 0 0 0 0 0 0 0 0 0 0 0 0 0 0 0 0 0 0 0 0 0 0 0 0 0 0 0 0 0 0 0 0
421694 372311 370164 M U 0 13 0 16 0 11 0 31 0 22 0 9 0 11 0 11 0 13 0 11 0 12 0 19 0 15 0 15 0 22 0 10
421695 373267 364621 M U 0 13 0 12 0 12 0 27 0 23 0 9 0 10 0 12 0 13 0 9 0 11 0 18 0 14 0 14 0 22 0 9
421696 373267 364621 M U 0 13 0 12 0 12 0 27 0 23 0 9 0 10 0 12 0 13 0 9 0 11 0 18 0 14 0 14 0 22 0 9
421697 373267 364621 M U 0 13 0 12 0 12 0 27 0 23 0 9 0 10 0 12 0 13 0 9 0 11 0 18 0 14 0 14 0 22 0 9
421698 363212 379222 F U 0 0 0 0 0 0 0 0 0 0 0 0 0 0 0 0 0 0 0 0 0 0 0 0 0 0 0 0 0 0 0 0
421699 363212 379222 M U 0 14 0 12 0 12 0 30 0 23 0 9 0 10 0 12 0 13 0 9 0 10 0 19 0 15 0 14 0 21 0 10
421700 363212 379222 M U 0 14 0 12 0 12 0 30 0 23 0 9 0 10 0 12 0 13 0 9 0 10 0 19 0 15 0 14 0 21 0 10
421701 367385 370954 M U 0 14 0 15 0 11 0 29 0 23 0 9 0 10 0 11 0 14 0 10 0 10 0 20 0 13 0 17 0 22 0 11
421702 367385 370954 M U 0 14 0 15 0 11 0 29 0 23 0 9 0 10 0 11 0 14 0 10 0 10 0 20 0 13 0 17 0 22 0 11
421703 367385 370954 F U 0 0 0 0 0 0 0 0 0 0 0 0 0 0 0 0 0 0 0 0 0 0 0 0 0 0 0 0 0 0 0 0
421704 367385 370954 M U 0 14 0 15 0 11 0 29 0 23 0 9 0 10 0 11 0 14 0 10 0 10 0 20 0 13 0 17 0 22 0 11
421705 367385 370954 F U 0 0 0 0 0 0 0 0 0 0 0 0 0 0 0 0 0 0 0 0 0 0 0 0 0 0 0 0 0 0 0 0
421706 366398 373613 M U 0 15 0 13 0 11 0 29 0 22 0 9 0 10 0 13 0 14 0 9 0 10 0 20 0 14 0 13 0 23 0 11
421707 373188 367866 F U 0 0 0 0 0 0 0 0 0 0 0 0 0 0 0 0 0 0 0 0 0 0 0 0 0 0 0 0 0 0 0 0
421708 373188 367866 F U 0 0 0 0 0 0 0 0 0 0 0 0 0 0 0 0 0 0 0 0 0 0 0 0 0 0 0 0 0 0 0 0
421709 368404 372074 F U 0 0 0 0 0 0 0 0 0 0 0 0 0 0 0 0 0 0 0 0 0 0 0 0 0 0 0 0 0 0 0 0
421710 366437 361043 M U 0 14 0 11 0 11 0 28 0 23 0 9 0 14 0 11 0 13 0 11 0 11 0 18 0 16 0 14 0 22 0 9
421711 366437 361043 M U 0 14 0 11 0 11 0 28 0 23 0 9 0 14 0 11 0 13 0 11 0 11 0 18 0 16 0 14 0 22 0 9
421712 366437 361043 M U 0 14 0 11 0 11 0 28 0 23 0 9 0 14 0 11 0 13 0 11 0 11 0 18 0 16 0 14 0 22 0 9
421713 362586 364654 M U 0 13 0 15 0 12 0 29 0 23 0 10 0 10 0 13 0 14 0 11 0 12 0 19 0 15 0 15 0 22 0 10
421714 362586 364654 F U 0 0 0 0 0 0 0 0 0 0 0 0 0 0 0 0 0 0 0 0 0 0 0 0 0 0 0 0 0 0 0 0
421715 361748 365705 F U 0 0 0 0 0 0 0 0 0 0 0 0 0 0 0 0 0 0 0 0 0 0 0 0 0 0 0 0 0 0 0 0
421716 361748 365705 F U 0 0 0 0 0 0 0 0 0 0 0 0 0 0 0 0 0 0 0 0 0 0 0 0 0 0 0 0 0 0 0 0
421717 360997 361967 F U 0 0 0 0 0 0 0 0 0 0 0 0 0 0 0 0 0 0 0 0 0 0 0 0 0 0 0 0 0 0 0 0
421718 360997 361967 F U 0 0 0 0 0 0 0 0 0 0 0 0 0 0 0 0 0 0 0 0 0 0 0 0 0 0 0 0 0 0 0 0
421719 360997 361967 M U 0 14 0 15 0 12 0 30 0 23 0 9 0 10 0 12 0 14 0 9 0 11 0 17 0 14 0 18 0 21 0 10
421720 360997 361967 M U 0 14 0 15 0 12 0 30 0 23 0 9 0 10 0 12 0 14 0 9 0 11 0 17 0 14 0 18 0 21 0 10
421721 360997 361967 F U 0 0 0 0 0 0 0 0 0 0 0 0 0 0 0 0 0 0 0 0 0 0 0 0 0 0 0 0 0 0 0 0
421722 373585 371082 F U 0 0 0 0 0 0 0 0 0 0 0 0 0 0 0 0 0 0 0 0 0 0 0 0 0 0 0 0 0 0 0 0
421723 373585 371082 M U 0 13 0 11 0 13 0 27 0 22 0 9 0 10 0 11 0 14 0 9 0 10 0 19 0 14 0 17 0 19 0 11
421724 373585 371082 F U 0 0 0 0 0 0 0 0 0 0 0 0 0 0 0 0 0 0 0 0 0 0 0 0 0 0 0 0 0 0 0 0
421725 372670 376821 F U 0 0 0 0 0 0 0 0 0 0 0 0 0 0 0 0 0 0 0 0 0 0 0 0 0 0 0 0 0 0 0 0
421726 372670 376821 M U 0 13 0 17 0 12 0 28 0 22 0 9 0 10 0 12 0 13 0 11 0 9 0 19 0 12 0 19 0 19 0 10
421727 365636 374709 F U 0 0 0 0 0 0 0 0 0 0 0 0 0 0 0 0 0 0 0 0 0 0 0 0 0 0 0 0 0 0 0 0
421728 365636 374709 M U 0 14 0 12 0 12 0 27 0 22 0 9 0 12 0 12 0 13 0 9 0 11 0 18 0 14 0 15 0 20 0 11
421729 365636 374709 F U 0 0 0 0 0 0 0 0 0 0 0 0 0 0 0 0 0 0 0 0 0 0 0 0 0 0 0 0 0 0 0 0
421730 365636 374709 M U 0 14 0 12 0 12 0 27 0 22 0 9 0 12 0 12 0 13 0 9 0 11 0 18 0 14 0 15 0 20 0 11
421731 361115 366083 M U 0 14 0 14 0 11 0 28 0 20 0 10 0 12 0 11 0 13 0 9 0 10 0 19 0 13 0 14 0 21 0 11
421732 363515 364416 F U 0 0 0 0 0 0 0 0 0 0 0 0 0 0 0 0 0 0 0 0 0 0 0 0 0 0 0 0 0 0 0 0
421733 363515 364416 M U 0 14 0 19 0 11 0 29 0 23 0 9 0 11 0 12 0 13 0 10 0 12 0 18 0 15 0 14 0 21 0 9
421734 365573 372722 F U 0 0 0 0 0 0 0 0 0 0 0 0 0 0 0 0 0 0 0 0 0 0 0 0 0 0 0 0 0 0 0 0
421735 365573 372722 M U 0 13 0 10 0 12 0 31 0 24 0 9 0 12 0 12 0 14 0 8 0 10 0 20 0 14 0 16 0 20 0 11
421736 373987 363150 M U 0 13 0 14 0 12 0 30 0 23 0 10 0 12 0 12 0 15 0 9 0 10 0 18 0 15 0 16 0 20 0 10
421737 373987 363150 F U 0 0 0 0 0 0 0 0 0 0 0 0 0 0 0 0 0 0 0 0 0 0 0 0 0 0 0 0 0 0 0 0
421738 376271 378019 M U 0 14 0 18 0 12 0 29 0 24 0 10 0 10 0 12 0 13 0 8 0 11 0 19 0 14 0 15 0 21 0 10
421739 376271 378019 F U 0 0 0 0 0 0 0 0 0 0 0 0 0 0 0 0 0 0 0 0 0 0 0 0 0 0 0 0 0 0 0 0
421740 376271 378019 F U 0 0 0 0 0 0 0 0 0 0 0 0 0 0 0 0 0 0 0 0 0 0 0 0 0 0 0 0 0 0 0 0
421741 360626 367739 M U 0 13 0 17 0 13 0 27 0 22 0 10 0 13 0 12 0 15 0 10 0 11 0 18 0 15 0 16 0 22 0 12
421742 360626 367739 F U 0 0 0 0 0 0 0 0 0 0 0 0 0 0 0 0 0 0 0 0 0 0 0 0 0 0 0 0 0 0 0 0
421743 375164 374887 M U 0 14 0 12 0 11 0 30 0 22 0 9 0 13 0 12 0 13 0 9 0 9 0 20 0 14 0 17 0 19 0 11
421744 361066 360205 F U 0 0 0 0 0 0 0 0 0 0 0 0 0 0 0 0 0 0 0 0 0 0 0 0 0 0 0 0 0 0 0 0
421745 366186 363458 M U 0 14 0 14 0 13 0 30 0 24 0 9 0 12 0 11 0 13 0 11 0 10 0 17 0 13 0 15 0 22 0 11
421746 368265 378121 M U 0 14 0 15 0 13 0 28 0 23 0 9 0 10 0 13 0 15 0 9 0 9 0 19 0 13 0 16 0 22 0 11
421747 377400 379539 F U 0 0 0 0 0 0 0 0 0 0 0 0 0 0 0 0 0 0 0 0 0 0 0 0 0 0 0 0 0 0 0 0
421748 377400 379539 F U 0 0 0 0 0 0 0 0 0 0 0 0 0 0 0 0 0 0 0 0 0 0 0 0 0 0 0 0 0 0 0 0
421749 361627 369938 M U 0 13 0 11 0 13 0 27 0 22 0 9 0 10 0 11 0 14 0 9 0 10 0 19 0 14 0 17 0 19 0 11
421750 361627 369938 F U 0 0 0 0 0 0 0 0 0 0 0 0 0 0 0 0 0 0 0 0 0 0 0 0 0 0 0 0 0 0 0 0
421751 361627 369938 F U 0 0 0 0 0 0 0 0 0 0 0 0 0 0 0 0 0 0 0 0 0 0 0 0 0 0 0 0 0 0 0 0
421752 365053 373945 M U 0 15 0 12 0 12 0 29 0 23 0 10 0 12 0 13 0 13 0 10 0 11 0 19 0 14 0 17 0 20 0 12
421753 365053 373945 M U 0 15 0 12 0 12 0 29 0 23 0 10 0 12 0 13 0 13 0 10 0 11 0 19 0 14 0 17 0 20 0 12
421754 371455 365649 F U 0 0 0 0 0 0 0 0 0 0 0 0 0 0 0 0 0 0 0 0 0 0 0 0 0 0 0 0 0 0 0 0
421755 379485 373625 M U 0 14 0 16 0 12 0 28 0 23 0 9 0 12 0 11 0 15 0 8 0 12 0 16 0 13 0 16 0 20 0 12
421756 372744 361433 M U 0 12 0 9 0 11 0 29 0 20 0 8 0 10 0 12 0 13 0 9 0 12 0 18 0 14 0 15 0 22 0 11
421757 370855 363761 M U 0 14 0 15 0 12 0 28 0 22 0 9 0 10 0 14 0 14 0 9 0 11 0 18 0 14 0 14 0 21 0 12
421758 370855 363761 F U 0 0 0 0 0 0 0 0 0 0 0 0 0 0 0 0 0 0 0 0 0 0 0 0 0 0 0 0 0 0 0 0
421759 370855 363761 F U 0 0 0 0 0 0 0 0 0 0 0 0 0 0 0 0 0 0 0 0 0 0 0 0 0 0 0 0 0 0 0 0
421760 376270 379933 F U 0 0 0 0 0 0 0 0 0 0 0 0 0 0 0 0 0 0 0 0 0 0 0 0 0 0 0 0 0 0 0 0
421761 376270 379933 F U 0 0 0 0 0 0 0 0 0 0 0 0 0 0 0 0 0 0 0 0 0 0 0 0 0 0 0 0 0 0 0 0
421762 379196 379544 F U 0 0 0 0 0 0 0 0 0 0 0 0 0 0 0 0 0 0 0 0 0 0 0 0 0 0 0 0 0 0 0 0
421763 379283 362479 F U 0 0 0 0 0 0 0 0 0 0 0 0 0 0 0 0 0 0 0 0 0 0 0 0 0 0 0 0 0 0 0 0
421764 379283 362479 F U 0 0 0 0 0 0 0 0 0 0 0 0 0 0 0 0 0 0 0 0 0 0 0 0 0 0 0 0 0 0 0 0
421765 373058 372293 F U 0 0 0 0 0 0 0 0 0 0 0 0 0 0 0 0 0 0 0 0 0 0 0 0 0 0 0 0 0 0 0 0
421766 368330 369966 F U 0 0 0 0 0 0 0 0 0 0 0 0 0 0 0 0 0 0 0 0 0 0 0 0 0 0 0 0 0 0 0 0
421767 368330 369966 M U 0 14 0 12 0 12 0 27 0 23 0 10 0 12 0 12 0 13 0 10 0 11 0 18 0 14 0 16 0 19 0 11
421768 368330 369966 F U 0 0 0 0 0 0 0 0 0 0 0 0 0 0 0 0 0 0 0 0 0 0 0 0 0 0 0 0 0 0 0 0
421769 379855 360351 F U 0 0 0 0 0 0 0 0 0 0 0 0 0 0 0 0 0 0 0 0 0 0 0 0 0 0 0 0 0 0 0 0
421770 379855 360351 M U 0 13 0 10 0 12 0 28 0 24 0 9 0 10 0 12 0 13 0 9 0 9 0 17 0 16 0 16 0 18 0 10
421771 363872 365104 F U 0 0 0 0 0 0 0 0 0 0 0 0 0 0 0 0 0 0 0 0 0 0 0 0 0 0 0 0 0 0 0 0
421772 363872 365104 F U 0 0 0 0 0 0 0 0 0 0 0 0 0 0 0 0 0 0 0 0 0 0 0 0 0 0 0 0 0 0 0 0
421773 363872 365104 M U 0 13 0 12 0 11 0 31 0 24 0 10 0 10 0 11 0 15 0 8 0 11 0 19 0 16 0 16 0 20 0 11
421774 373115 375415 F U 0 0 0 0 0 0 0 0 0 0 0 0 0 0 0 0 0 0 0 0 0 0 0 0 0 0 0 0 0 0 0 0
421775 375505 360559 F U 0 0 0 0 0 0 0 0 0 0 0 0 0 0 0 0 0 0 0 0 0 0 0 0 0 0 0 0 0 0 0 0
421776 375505 360559 F U 0 0 0 0 0 0 0 0 0 0 0 0 0 0 0 0 0 0 0 0 0 0 0 0 0 0 0 0 0 0 0 0
421777 375505 360559 F U 0 0 0 0 0 0 0 0 0 0 0 0 0 0 0 0 0 0 0 0 0 0 0 0 0 0 0 0 0 0 0 0
421778 375505 360559 F U 0 0 0 0 0 0 0 0 0 0 0 0 0 0 0 0 0 0 0 0 0 0 0 0 0 0 0 0 0 0 0 0
421779 370160 373389 M U 0 14 0 17 0 12 0 28 0 24 0 10 0 12 0 12 0 14 0 10 0 10 0 19 0 14 0 17 0 22 0 10
421780 366215 362229 F U 0 0 0 0 0 0 0 0 0 0 0 0 0 0 0 0 0 0 0 0 0 0 0 0 0 0 0 0 0 0 0 0
421781 362012 363022 F U 0 0 0 0 0 0 0 0 0 0 0 0 0 0 0 0 0 0 0 0 0 0 0 0 0 0 0 0 0 0 0 0
421782 362012 363022 F U 0 0 0 0 0 0 0 0 0 0 0 0 0 0 0 0 0 0 0 0 0 0 0 0 0 0 0 0 0 0 0 0
421783 362012 363022 M U 0 13 0 14 0 10 0 27 0 23 0 9 0 12 0 11 0 13 0 9 0 10 0 16 0 17 0 17 0 20 0 11
421784 364254 367651 F U 0 0 0 0 0 0 0 0 0 0 0 0 0 0 0 0 0 0 0 0 0 0 0 0 0 0 0 0 0 0 0 0
421785 374915 362728 M U 0 14 0 11 0 13 0 28 0 23 0 9 0 13 0 12 0 13 0 9 0 11 0 18 0 15 0 16 0 23 0 10
421786 373832 368707 F U 0 0 0 0 0 0 0 0 0 0 0 0 0 0 0 0 0 0 0 0 0 0 0 0 0 0 0 0 0 0 0 0
421787 373832 368707 M U 0 14 0 18 0 11 0 28 0 23 0 9 0 10 0 11 0 13 0 11 0 10 0 21 0 15 0 17 0 23 0 11
421788 368051 367813 M U 0 12 0 12 0 12 0 27 0 23 0 8 0 12 0 12 0 13 0 9 0 12 0 20 0 15 0 13 0 21 0 10
421789 370308 364596 F U 0 0 0 0 0 0 0 0 0 0 0 0 0 0 0 0 0 0 0 0 0 0 0 0 0 0 0 0 0 0 0 0
421790 370308 364596 F U 0 0 0 0 0 0 0 0 0 0 0 0 0 0 0 0 0 0 0 0 0 0 0 0 0 0 0 0 0 0 0 0
421791 370308 364596 F U 0 0 0 0 0 0 0 0 0 0 0 0 0 0 0 0 0 0 0 0 0 0 0 0 0 0 0 0 0 0 0 0
421792 375191 368899 F U 0 0 0 0 0 0 0 0 0 0 0 0 0 0 0 0 0 0 0 0 0 0 0 0 0 0 0 0 0 0 0 0
421793 375191 368899 M U 0 14 0 15 0 12 0 28 0 23 0 9 0 10 0 13 0 13 0 11 0 11 0 18 0 14 0 19 0 22 0 11
421794 370861 375638 F U 0 0 0 0 0 0 0 0 0 0 0 0 0 0 0 0 0 0 0 0 0 0 0 0 0 0 0 0 0 0 0 0
421795 362273 364985 F U 0 0 0 0 0 0 0 0 0 0 0 0 0 0 0 0 0 0 0 0 0 0 0 0 0 0 0 0 0 0 0 0
421796 362273 364985 F U 0 0 0 0 0 0 0 0 0 0 0 0 0 0 0 0 0 0 0 0 0 0 0 0 0 0 0 0 0 0 0 0
421797 362273 364985 F U 0 0 0 0 0 0 0 0 0 0 0 0 0 0 0 0 0 0 0 0 0 0 0 0 0 0 0 0 0 0 0 0
421798 362273 364985 M U 0 14 0 11 0 13 0 28 0 24 0 9 0 11 0 13 0 14 0 10 0 11 0 19 0 14 0 15 0 24 0 10
421799 365418 373594 F U 0 0 0 0 0 0 0 0 0 0 0 0 0 0 0 0 0 0 0 0 0 0 0 0 0 0 0 0 0 0 0 0
421800 365418 373594 F U 0 0 0 0 0 0 0 0 0 0 0 0 0 0 0 0 0 0 0 0 0 0 0 0 0 0 0 0 0 0 0 0
421801 360221 361540 F U 0 0 0 0 0 0 0 0 0 0 0 0 0 0 0 0 0 0 0 0 0 0 0 0 0 0 0 0 0 0 0 0
421802 360221 361540 M U 0 13 0 19 0 12 0 28 0 23 0 9 0 12 0 12 0 15 0 9 0 10 0 20 0 16 0 16 0 20 0 11
421803 360221 361540 F U 0 0 0 0 0 0 0 0 0 0 0 0 0 0 0 0 0 0 0 0 0 0 0 0 0 0 0 0 0 0 0 0
421804 371986 363270 F U 0 0 0 0 0 0 0 0 0 0 0 0 0 0 0 0 0 0 0 0 0 0 0 0 0 0 0 0 0 0 0 0
421805 371986 363270 F U 0 0 0 0 0 0 0 0 0 0 0 0 0 0 0 0 0 0 0 0 0 0 0 0 0 0 0 0 0 0 0 0
421806 371986 363270 M U 0 13 0 10 0 11 0 31 0 22 0 9 0 13 0 13 0 13 0 10 0 11 0 18 0 15 0 16 0 20 0 10
421807 369754 373131 F U 0 0 0 0 0 0 0 0 0 0 0 0 0 0 0 0 0 0 0 0 0 0 0 0 0 0 0 0 0 0 0 0
421808 362128 367895 F U 0 0 0 0 0 0 0 0 0 0 0 0 0 0 0 0 0 0 0 0 0 0 0 0 0 0 0 0 0 0 0 0
421809 364614 378693 M U 0 13 0 13 0 12 0 29 0 22 0 9 0 11 0 12 0 15 0 9 0 11 0 19 0 14 0 14 0 20 0 11
421810 367952 375533 F U 0 0 0 0 0 0 0 0 0 0 0 0 0 0 0 0 0 0 0 0 0 0 0 0 0 0 0 0 0 0 0 0
421811 367952 375533 M U 0 14 0 18 0 13 0 29 0 22 0 11 0 10 0 12 0 13 0 10 0 11 0 18 0 14 0 16 0 22 0 11
421812 367952 375533 M U 0 14 0 18 0 13 0 29 0 22 0 11 0 10 0 12 0 13 0 10 0 11 0 18 0 14 0 16 0 22 0 11
421813 367952 375533 F U 0 0 0 0 0 0 0 0 0 0 0 0 0 0 0 0 0 0 0 0 0 0 0 0 0 0 0 0 0 0 0 0
421814 366719 361354 F U 0 0 0 0 0 0 0 0 0 0 0 0 0 0 0 0 0 0 0 0 0 0 0 0 0 0 0 0 0 0 0 0
421815 366719 361354 F U 0 0 0 0 0 0 0 0 0 0 0 0 0 0 0 0 0 0 0 0 0 0 0 0 0 0 0 0 0 0 0 0
421816 366719 361354 M U 0 14 0 12 0 11 0 28 0 24 0 10 0 13 0 12 0 14 0 10 0 11 0 19 0 16 0 18 0 19 0 9
421817 372788 375306 M U 0 15 0 11 0 13 0 29 0 22 0 9 0 12 0 12 0 13 0 9 0 12 0 17 0 14 0 16 0 19 0 10
421818 368865 370689 F U 0 0 0 0 0 0 0 0 0 0 0 0 0 0 0 0 0 0 0 0 0 0 0 0 0 0 0 0 0 0 0 0
421819 368865 370689 F U 0 0 0 0 0 0 0 0 0 0 0 0 0 0 0 0 0 0 0 0 0 0 0 0 0 0 0 0 0 0 0 0
421820 368865 370689 F U 0 0 0 0 0 0 0 0 0 0 0 0 0 0 0 0 0 0 0 0 0 0 0 0 0 0 0 0 0 0 0 0
421821 378295 361572 F U 0 0 0 0 0 0 0 0 0 0 0 0 0 0 0 0 0 0 0 0 0 0 0 0 0 0 0 0 0 0 0 0
421822 378295 361572 M U 0 14 0 12 0 12 0 30 0 23 0 9 0 10 0 12 0 13 0 9 0 10 0 19 0 15 0 14 0 21 0 10
421823 361916 374534 M U 0 13 0 10 0 13 0 28 0 23 0 9 0 10 0 11 0 14 0 9 0 10 0 19 0 15 0 15 0 22 0 11
421824 361916 374534 M U 0 13 0 10 0 13 0 28 0 23 0 9 0 10 0 11 0 14 0 9 0 10 0 19 0 15 0 15 0 22 0 11
421825 361916 374534 M U 0 13 0 10 0 13 0 28 0 23 0 9 0 10 0 11 0 14 0 9 0 10 0 19 0 15 0 15 0 22 0 11
421826 378039 373930 M U 0 16 0 14 0 11 0 29 0 22 0 9 0 10 0 13 0 13 0 10 0 10 0 19 0 14 0 15 0 23 0 11
421827 378039 373930 F U 0 0 0 0 0 0 0 0 0 0 0 0 0 0 0 0 0 0 0 0 0 0 0 0 0 0 0 0 0 0 0 0
421828 378039 373930 M U 0 16 0 14 0 11 0 29 0 22 0 9 0 10 0 13 0 13 0 10 0 10 0 19 0 14 0 15 0 23 0 11
421829 378039 373930 M U 0 16 0 14 0 11 0 29 0 22 0 9 0 10 0 13 0 13 0 10 0 10 0 19 0 14 0 15 0 23 0 11
421830 379946 372040 M U 0 15 0 14 0 13 0 31 0 22 0 9 0 10 0 13 0 13 0 9 0 9 0 19 0 14 0 15 0 18 0 9
421831 376418 365564 M U 0 12 0 13 0 13 0 29 0 23 0 9 0 10 0 14 0 13 0 10 0 10 0 18 0 15 0 17 0 22 0 12
421832 376418 365564 M U 0 12 0 13 0 13 0 29 0 23 0 9 0 10 0 14 0 13 0 10 0 10 0 18 0 15 0 17 0 22 0 12
421833 376418 365564 M U 0 12 0 13 0 13 0 29 0 23 0 9 0 10 0 14 0 13 0 10 0 10 0 18 0 15 0 17 0 22 0 12
421834 376418 365564 M U 0 12 0 13 0 13 0 29 0 23 0 9 0 10 0 14 0 13 0 10 0 10 0 18 0 15 0 17 0 22 0 12
421835 360840 365633 F U 0 0 0 0 0 0 0 0 0 0 0 0 0 0 0 0 0 0 0 0 0 0 0 0 0 0 0 0 0 0 0 0
421836 360840 365633 F U 0 0 0 0 0 0 0 0 0 0 0 0 0 0 0 0 0 0 0 0 0 0 0 0 0 0 0 0 0 0 0 0
421837 369385 370637 M U 0 14 0 19 0 12 0 29 0 22 0 9 0 13 0 11 0 13 0 8 0 9 0 18 0 13 0 16 0 21 0 10
421838 370238 369690 M U 0 13 0 13 0 12 0 28 0 20 0 9 0 12 0 11 0 13 0 9 0 10 0 17 0 13 0 14 0 20 0 11
421839 370238 369690 F U 0 0 0 0 0 0 0 0 0 0 0 0 0 0 0 0 0 0 0 0 0 0 0 0 0 0 0 0 0 0 0 0
421840 379535 374354 F U 0 0 0 0 0 0 0 0 0 0 0 0 0 0 0 0 0 0 0 0 0 0 0 0 0 0 0 0 0 0 0 0
421841 362256 369179 M U 0 14 0 17 0 11 0 29 0 23 0 9 0 13 0 10 0 14 0 10 0 11 0 19 0 15 0 16 0 21 0 10
421842 367131 364576 M U 0 12 0 14 0 12 0 27 0 24 0 9 0 13 0 12 0 14 0 9 0 9 0 17 0 14 0 17 0 19 0 10
421843 362654 368129 F U 0 0 0 0 0 0 0 0 0 0 0 0 0 0 0 0 0 0 0 0 0 0 0 0 0 0 0 0 0 0 0 0
421844 367504 370222 F U 0 0 0 0 0 0 0 0 0 0 0 0 0 0 0 0 0 0 0 0 0 0 0 0 0 0 0 0 0 0 0 0
421845 367504 370222 M U 0 14 0 13 0 11 0 28 0 22 0 9 0 12 0 12 0 14 0 8 0 10 0 20 0 14 0 14 0 21 0 11
421846 365494 368592 F U 0 0 0 0 0 0 0 0 0 0 0 0 0 0 0 0 0 0 0 0 0 0 0 0 0 0 0 0 0 0 0 0
421847 365494 368592 F U 0 0 0 0 0 0 0 0 0 0 0 0 0 0 0 0 0 0 0 0 0 0 0 0 0 0 0 0 0 0 0 0
421848 374446 365356 M U 0 13 0 17 0 13 0 28 0 21 0 9 0 11 0 12 0 14 0 8 0 10 0 16 0 12 0 16 0 23 0 10
421849 369093 369781 F U 0 0 0 0 0 0 0 0 0 0 0 0 0 0 0 0 0 0 0 0 0 0 0 0 0 0 0 0 0 0 0 0
421850 369093 369781 M U 0 14 0 12 0 11 0 26 0 22 0 10 0 13 0 13 0 13 0 9 0 14 0 16 0 14 0 17 0 21 0 11
421851 369093 369781 M U 0 14 0 12 0 11 0 26 0 22 0 10 0 13 0 13 0 13 0 9 0 14 0 16 0 14 0 17 0 21 0 11
421852 377551 372350 M U 0 16 0 14 0 12 0 28 0 23 0 9 0 12 0 13 0 13 0 11 0 12 0 20 0 16 0 16 0 20 0 11
421853 377551 372350 M U 0 16 0 14 0 12 0 28 0 23 0 9 0 12 0 13 0 13 0 11 0 12 0 20 0 16 0 16 0 20 0 11
421854 370825 371500 F U 0 0 0 0 0 0 0 0 0 0 0 0 0 0 0 0 0 0 0 0 0 0 0 0 0 0 0 0 0 0 0 0
421855 363827 371761 F U 0 0 0 0 0 0 0 0 0 0 0 0 0 0 0 0 0 0 0 0 0 0 0 0 0 0 0 0 0 0 0 0
421856 378658 367321 F U 0 0 0 0 0 0 0 0 0 0 0 0 0 0 0 0 0 0 0 0 0 0 0 0 0 0 0 0 0 0 0 0
421857 361797 367182 M U 0 13 0 20 0 13 0 29 0 22 0 9 0 10 0 11 0 13 0 9 0 11 0 18 0 14 0 17 0 22 0 11
421858 361797 367182 M U 0 13 0 20 0 13 0 29 0 22 0 9 0 10 0 11 0 13 0 9 0 11 0 18 0 14 0 17 0 22 0 11
421859 362033 361261 F U 0 0 0 0 0 0 0 0 0 0 0 0 0 0 0 0 0 0 0 0 0 0 0 0 0 0 0 0 0 0 0 0
421860 362033 361261 M U 0 12 0 13 0 11 0 31 0 23 0 9 0 12 0 12 0 13 0 8 0 10 0 17 0 14 0 17 0 20 0 10
421861 369612 378762 F U 0 0 0 0 0 0 0 0 0 0 0 0 0 0 0 0 0 0 0 0 0 0 0 0 0 0 0 0 0 0 0 0
421862 372247 360911 F U 0 0 0 0 0 0 0 0 0 0 0 0 0 0 0 0 0 0 0 0 0 0 0 0 0 0 0 0 0 0 0 0
421863 372247 360911 F U 0 0 0 0 0 0 0 0 0 0 0 0 0 0 0 0 0 0 0 0 0 0 0 0 0 0 0 0 0 0 0 0
421864 373565 360451 M U 0 13 0 13 0 12 0 28 0 24 0 9 0 10 0 12 0 13 0 9 0 11 0 20 0 14 0 17 0 21 0 11
421865 373565 360451 F U 0 0 0 0 0 0 0 0 0 0 0 0 0 0 0 0 0 0 0 0 0 0 0 0 0 0 0 0 0 0 0 0
421866 373565 360451 F U 0 0 0 0 0 0 0 0 0 0 0 0 0 0 0 0 0 0 0 0 0 0 0 0 0 0 0 0 0 0 0 0
421867 373565 360451 M U 0 13 0 13 0 12 0 28 0 24 0 9 0 10 0 12 0 13 0 9 0 11 0 20 0 14 0 17 0 21 0 11
421868 373565 360451 F U 0 0 0 0 0 0 0 0 0 0 0 0 0 0 0 0 0 0 0 0 0 0 0 0 0 0 0 0 0 0 0 0
421869 360492 361942 F U 0 0 0 0 0 0 0 0 0 0 0 0 0 0 0 0 0 0 0 0 0 0 0 0 0 0 0 0 0 0 0 0
421870 360492 361942 M U 0 13 0 13 0 13 0 28 0 25 0 10 0 10 0 12 0 13 0 10 0 12 0 17 0 12 0 17 0 23 0 10
421871 360492 361942 F U 0 0 0 0 0 0 0 0 0 0 0 0 0 0 0 0 0 0 0 0 0 0 0 0 0 0 0 0 0 0 0 0
421872 368651 366203 M U 0 12 0 13 0 11 0 30 0 23 0 9 0 12 0 11 0 14 0 11 0 11 0 18 0 14 0 15 0 22 0 12
421873 368651 366203 F U 0 0 0 0 0 0 0 0 0 0 0 0 0 0 0 0 0 0 0 0 0 0 0 0 0 0 0 0 0 0 0 0
421874 364885 373285 M U 0 15 0 10 0 13 0 29 0 23 0 10 0 12 0 12 0 14 0 11 0 10 0 17 0 15 0 17 0 22 0 10
421875 364885 373285 F U 0 0 0 0 0 0 0 0 0 0 0 0 0 0 0 0 0 0 0 0 0 0 0 0 0 0 0 0 0 0 0 0
421876 378827 361927 M U 0 14 0 11 0 13 0 30 0 24 0 9 0 10 0 14 0 13 0 9 0 12 0 18 0 14 0 17 0 20 0 11
421877 378827 361927 M U 0 14 0 11 0 13 0 30 0 24 0 9 0 10 0 14 0 13 0 9 0 12 0 18 0 14 0 17 0 20 0 11
421878 369799 365520 F U 0 0 0 0 0 0 0 0 0 0 0 0 0 0 0 0 0 0 0 0 0 0 0 0 0 0 0 0 0 0 0 0
421879 369799 365520 F U 0 0 0 0 0 0 0 0 0 0 0 0 0 0 0 0 0 0 0 0 0 0 0 0 0 0 0 0 0 0 0 0
421880 362518 371577 M U 0 13 0 10 0 12 0 27 0 23 0 10 0 10 0 11 0 13 0 8 0 11 0 19 0 15 0 19 0 19 0 11
421881 362518 371577 M U 0 13 0 10 0 12 0 27 0 23 0 10 0 10 0 11 0 13 0 8 0 11 0 19 0 15 0 19 0 19 0 11
421882 362518 371577 M U 0 13 0 10 0 12 0 27 0 23 0 10 0 10 0 11 0 13 0 8 0 11 0 19 0 15 0 19 0 19 0 11
421883 361620 372847 F U 0 0 0 0 0 0 0 0 0 0 0 0 0 0 0 0 0 0 0 0 0 0 0 0 0 0 0 0 0 0 0 0
421884 361620 372847 M U 0 15 0 10 0 13 0 29 0 24 0 9 0 10 0 12 0 14 0 10 0 11 0 18 0 14 0 16 0 23 0 10
421885 361620 372847 M U 0 15 0 10 0 13 0 29 0 24 0 9 0 10 0 12 0 14 0 10 0 11 0 18 0 14 0 16 0 23 0 10
421886 368933 360044 M U 0 14 0 12 0 11 0 28 0 23 0 9 0 10 0 12 0 13 0 9 0 12 0 18 0 15 0 14 0 22 0 9
421887 371068 368106 M U 0 15 0 11 0 11 0 31 0 23 0 10 0 11 0 11 0 13 0 10 0 9 0 21 0 14 0 17 0 18 0 11
421888 371068 368106 M U 0 15 0 11 0 11 0 31 0 23 0 10 0 11 0 11 0 13 0 10 0 9 0 21 0 14 0 17 0 18 0 11
421889 370778 364847 F U 0 0 0 0 0 0 0 0 0 0 0 0 0 0 0 0 0 0 0 0 0 0 0 0 0 0 0 0 0 0 0 0
421890 370778 364847 M U 0 13 0 14 0 11 0 28 0 21 0 10 0 11 0 11 0 13 0 10 0 9 0 19 0 17 0 15 0 22 0 11
421891 369429 374394 M U 0 12 0 11 0 11 0 28 0 22 0 9 0 11 0 12 0 14 0 11 0 9 0 19 0 14 0 17 0 18 0 10
421892 379096 362336 M U 0 14 0 18 0 11 0 29 0 23 0 9 0 13 0 12 0 13 0 11 0 11 0 19 0 16 0 16 0 21 0 11
421893 379096 362336 M U 0 14 0 18 0 11 0 29 0 23 0 9 0 13 0 12 0 13 0 11 0 11 0 19 0 16 0 16 0 21 0 11
421894 368207 371659 M U 0 13 0 13 0 11 0 28 0 23 0 9 0 10 0 13 0 13 0 10 0 11 0 17 0 14 0 15 0 22 0 11
421895 368207 371659 M U 0 13 0 13 0 11 0 28 0 23 0 9 0 10 0 13 0 13 0 10 0 11 0 17 0 14 0 15 0 22 0 11
421896 364291 361762 M U 0 14 0 14 0 11 0 27 0 21 0 10 0 10 0 12 0 13 0 11 0 10 0 18 0 16 0 17 0 19 0 11
421897 364291 361762 F U 0 0 0 0 0 0 0 0 0 0 0 0 0 0 0 0 0 0 0 0 0 0 0 0 0 0 0 0 0 0 0 0
421898 362748 379627 M U 0 14 0 15 0 11 0 28 0 23 0 9 0 12 0 12 0 15 0 8 0 10 0 19 0 16 0 15 0 22 0 11
421899 362748 379627 F U 0 0 0 0 0 0 0 0 0 0 0 0 0 0 0 0 0 0 0 0 0 0 0 0 0 0 0 0 0 0 0 0
421900 362748 379627 M U 0 14 0 15 0 11 0 28 0 23 0 9 0 12 0 12 0 15 0 8 0 10 0 19 0 16 0 15 0 22 0 11
421901 362748 379627 M U 0 14 0 15 0 11 0 28 0 23 0 9 0 12 0 12 0 15 0 8 0 10 0 19 0 16 0 15 0 22 0 11
421902 361645 366995 M U 0 14 0 15 0 12 0 30 0 22 0 9 0 12 0 13 0 13 0 9 0 9 0 18 0 14 0 16 0 21 0 11
421903 361645 366995 F U 0 0 0 0 0 0 0 0 0 0 0 0 0 0 0 0 0 0 0 0 0 0 0 0 0 0 0 0 0 0 0 0
421904 361645 366995 F U 0 0 0 0 0 0 0 0 0 0 0 0 0 0 0 0 0 0 0 0 0 0 0 0 0 0 0 0 0 0 0 0
421905 378918 372960 M U 0 13 0 10 0 13 0 29 0 22 0 9 0 13 0 13 0 13 0 10 0 10 0 17 0 14 0 15 0 21 0 9
421906 378918 372960 M U 0 13 0 10 0 13 0 29 0 22 0 9 0 13 0 13 0 13 0 10 0 10 0 17 0 14 0 15 0 21 0 9
421907 378918 372960 M U 0 13 0 10 0 13 0 29 0 22 0 9 0 13 0 13 0 13 0 10 0 10 0 17 0 14 0 15 0 21 0 9
421908 378178 371763 M U 0 13 0 13 0 12 0 29 0 23 0 9 0 12 0 12 0 14 0 10 0 9 0 18 0 14 0 16 0 22 0 9
421909 378178 371763 F U 0 0 0 0 0 0 0 0 0 0 0 0 0 0 0 0 0 0 0 0 0 0 0 0 0 0 0 0 0 0 0 0
421910 378353 375929 M U 0 13 0 12 0 13 0 29 0 23 0 9 0 10 0 11 0 13 0 11 0 11 0 19 0 15 0 16 0 19 0 10
421911 367443 379364 F U 0 0 0 0 0 0 0 0 0 0 0 0 0 0 0 0 0 0 0 0 0 0 0 0 0 0 0 0 0 0 0 0
421912 372523 378527 M U 0 13 0 10 0 11 0 29 0 23 0 10 0 10 0 12 0 15 0 11 0 11 0 19 0 14 0 16 0 21 0 10
421913 372523 378527 M U 0 13 0 10 0 11 0 29 0 23 0 10 0 10 0 12 0 15 0 11 0 11 0 19 0 14 0 16 0 21 0 10
421914 372411 372062 F U 0 0 0 0 0 0 0 0 0 0 0 0 0 0 0 0 0 0 0 0 0 0 0 0 0 0 0 0 0 0 0 0
421915 372411 372062 M U 0 13 0 10 0 12 0 28 0 23 0 9 0 12 0 11 0 15 0 10 0 13 0 18 0 14 0 18 0 23 0 11
421916 372411 372062 M U 0 13 0 10 0 12 0 28 0 23 0 9 0 12 0 11 0 15 0 10 0 13 0 18 0 14 0 18 0 23 0 11
421917 364468 361765 F U 0 0 0 0 0 0 0 0 0 0 0 0 0 0 0 0 0 0 0 0 0 0 0 0 0 0 0 0 0 0 0 0
421918 364468 361765 F U 0 0 0 0 0 0 0 0 0 0 0 0 0 0 0 0 0 0 0 0 0 0 0 0 0 0 0 0 0 0 0 0
421919 364468 361765 M U 0 13 0 13 0 13 0 28 0 23 0 9 0 9 0 12 0 14 0 9 0 11 0 19 0 13 0 15 0 22 0 8
421920 375442 367899 M U 0 16 0 14 0 11 0 31 0 24 0 10 0 10 0 12 0 14 0 11 0 11 0 20 0 14 0 16 0 19 0 11
421921 375442 367899 F U 0 0 0 0 0 0 0 0 0 0 0 0 0 0 0 0 0 0 0 0 0 0 0 0 0 0 0 0 0 0 0 0
421922 375442 367899 M U 0 16 0 14 0 11 0 31 0 24 0 10 0 10 0 12 0 14 0 11 0 11 0 20 0 14 0 16 0 19 0 11
421923 375442 367899 M U 0 16 0 14 0 11 0 31 0 24 0 10 0 10 0 12 0 14 0 11 0 11 0 20 0 14 0 16 0 19 0 11
421924 375442 367899 M U 0 16 0 14 0 11 0 31 0 24 0 10 0 10 0 12 0 14 0 11 0 11 0 20 0 14 0 16 0 19 0 11
421925 360405 361984 F U 0 0 0 0 0 0 0 0 0 0 0 0 0 0 0 0 0 0 0 0 0 0 0 0 0 0 0 0 0 0 0 0
421926 377112 375542 F U 0 0 0 0 0 0 0 0 0 0 0 0 0 0 0 0 0 0 0 0 0 0 0 0 0 0 0 0 0 0 0 0
421927 369112 378661 F U 0 0 0 0 0 0 0 0 0 0 0 0 0 0 0 0 0 0 0 0 0 0 0 0 0 0 0 0 0 0 0 0
421928 369112 378661 M U 0 15 0 17 0 12 0 28 0 23 0 10 0 10 0 14 0 13 0 11 0 11 0 18 0 15 0 13 0 24 0 11
421929 369112 378661 M U 0 15 0 17 0 12 0 28 0 23 0 10 0 10 0 14 0 13 0 11 0 11 0 18 0 15 0 13 0 24 0 11
421930 377040 366531 M U 0 13 0 16 0 12 0 28 0 20 0 10 0 13 0 12 0 14 0 9 0 10 0 18 0 13 0 14 0 21 0 10
421931 367279 377418 F U 0 0 0 0 0 0 0 0 0 0 0 0 0 0 0 0 0 0 0 0 0 0 0 0 0 0 0 0 0 0 0 0
421932 367279 377418 M U 0 13 0 20 0 12 0 28 0 22 0 9 0 10 0 12 0 14 0 9 0 12 0 20 0 14 0 16 0 22 0 10
421933 367279 377418 M U 0 13 0 20 0 12 0 28 0 22 0 9 0 10 0 12 0 14 0 9 0 12 0 20 0 14 0 16 0 22 0 10
421934 371673 360536 F U 0 0 0 0 0 0 0 0 0 0 0 0 0 0 0 0 0 0 0 0 0 0 0 0 0 0 0 0 0 0 0 0
421935 371673 360536 M U 0 15 0 10 0 12 0 29 0 24 0 9 0 12 0 13 0 15 0 10 0 11 0 18 0 14 0 17 0 20 0 10
421936 371673 360536 F U 0 0 0 0 0 0 0 0 0 0 0 0 0 0 0 0 0 0 0 0 0 0 0 0 0 0 0 0 0 0 0 0
421937 371673 360536 F U 0 0 0 0 0 0 0 0 0 0 0 0 0 0 0 0 0 0 0 0 0 0 0 0 0 0 0 0 0 0 0 0
421938 368178 369374 M U 0 14 0 10 0 13 0 27 0 23 0 10 0 11 0 11 0 13 0 9 0 11 0 17 0 14 0 17 0 21 0 12
421939 368178 369374 F U 0 0 0 0 0 0 0 0 0 0 0 0 0 0 0 0 0 0 0 0 0 0 0 0 0 0 0 0 0 0 0 0
421940 377496 362904 M U 0 13 0 15 0 12 0 29 0 22 0 10 0 10 0 11 0 15 0 9 0 10 0 20 0 13 0 16 0 20 0 12
421941 377496 362904 M U 0 13 0 15 0 12 0 29 0 22 0 10 0 10 0 11 0 15 0 9 0 10 0 20 0 13 0 16 0 20 0 12
421942 361832 375863 F U 0 0 0 0 0 0 0 0 0 0 0 0 0 0 0 0 0 0 0 0 0 0 0 0 0 0 0 0 0 0 0 0
421943 370984 363164 M U 0 14 0 9 0 13 0 29 0 24 0 8 0 14 0 12 0 15 0 9 0 10 0 19 0 14 0 17 0 20 0 9
421944 370984 363164 M U 0 14 0 9 0 13 0 29 0 24 0 8 0 14 0 12 0 15 0 9 0 10 0 19 0 14 0 17 0 20 0 9
421945 370976 370443 F U 0 0 0 0 0 0 0 0 0 0 0 0 0 0 0 0 0 0 0 0 0 0 0 0 0 0 0 0 0 0 0 0
421946 370976 370443 M U 0 13 0 9 0 13 0 30 0 22 0 9 0 11 0 12 0 13 0 11 0 11 0 19 0 15 0 14 0 20 0 11
421947 369530 371194 F U 0 0 0 0 0 0 0 0 0 0 0 0 0 0 0 0 0 0 0 0 0 0 0 0 0 0 0 0 0 0 0 0
421948 376778 360325 F U 0 0 0 0 0 0 0 0 0 0 0 0 0 0 0 0 0 0 0 0 0 0 0 0 0 0 0 0 0 0 0 0
421949 376778 360325 F U 0 0 0 0 0 0 0 0 0 0 0 0 0 0 0 0 0 0 0 0 0 0 0 0 0 0 0 0 0 0 0 0
421950 376165 379041 M U 0 13 0 10 0 13 0 30 0 24 0 9 0 10 0 12 0 13 0 9 0 11 0 18 0 14 0 16 0 22 0 11
421951 376165 379041 F U 0 0 0 0 0 0 0 0 0 0 0 0 0 0 0 0 0 0 0 0 0 0 0 0 0 0 0 0 0 0 0 0
421952 376165 379041 F U 0 0 0 0 0 0 0 0 0 0 0 0 0 0 0 0 0 0 0 0 0 0 0 0 0 0 0 0 0 0 0 0
421953 375884 366624 M U 0 13 0 16 0 12 0 29 0 23 0 9 0 12 0 12 0 14 0 11 0 10 0 19 0 15 0 15 0 20 0 9
421954 373462 365747 M U 0 12 0 11 0 13 0 27 0 23 0 10 0 11 0 13 0 14 0 11 0 10 0 18 0 14 0 18 0 20 0 11
421955 373462 365747 F U 0 0 0 0 0 0 0 0 0 0 0 0 0 0 0 0 0 0 0 0 0 0 0 0 0 0 0 0 0 0 0 0
421956 377630 374369 F U 0 0 0 0 0 0 0 0 0 0 0 0 0 0 0 0 0 0 0 0 0 0 0 0 0 0 0 0 0 0 0 0
421957 377630 374369 M U 0 13 0 10 0 12 0 28 0 24 0 10 0 12 0 12 0 13 0 9 0 11 0 20 0 14 0 16 0 18 0 11
421958 368041 374320 F U 0 0 0 0 0 0 0 0 0 0 0 0 0 0 0 0 0 0 0 0 0 0 0 0 0 0 0 0 0 0 0 0
421959 368041 374320 M U 0 14 0 16 0 11 0 29 0 22 0 9 0 10 0 12 0 14 0 11 0 10 0 18 0 15 0 14 0 22 0 10
421960 368041 374320 F U 0 0 0 0 0 0 0 0 0 0 0 0 0 0 0 0 0 0 0 0 0 0 0 0 0 0 0 0 0 0 0 0
421961 372919 373335 F U 0 0 0 0 0 0 0 0 0 0 0 0 0 0 0 0 0 0 0 0 0 0 0 0 0 0 0 0 0 0 0 0
421962 372919 373335 F U 0 0 0 0 0 0 0 0 0 0 0 0 0 0 0 0 0 0 0 0 0 0 0 0 0 0 0 0 0 0 0 0
421963 372919 373335 F U 0 0 0 0 0 0 0 0 0 0 0 0 0 0 0 0 0 0 0 0 0 0 0 0 0 0 0 0 0 0 0 0
421964 374956 370848 F U 0 0 0 0 0 0 0 0 0 0 0 0 0 0 0 0 0 0 0 0 0 0 0 0 0 0 0 0 0 0 0 0
421965 374956 370848 F U 0 0 0 0 0 0 0 0 0 0 0 0 0 0 0 0 0 0 0 0 0 0 0 0 0 0 0 0 0 0 0 0
421966 377584 373098 M U 0 15 0 20 0 11 0 27 0 23 0 10 0 12 0 12 0 13 0 10 0 11 0 20 0 15 0 16 0 22 0 11
421967 377584 373098 F U 0 0 0 0 0 0 0 0 0 0 0 0 0 0 0 0 0 0 0 0 0 0 0 0 0 0 0 0 0 0 0 0
421968 377584 373098 F U 0 0 0 0 0 0 0 0 0 0 0 0 0 0 0 0 0 0 0 0 0 0 0 0 0 0 0 0 0 0 0 0
421969 377584 373098 M U 0 15 0 20 0 11 0 27 0 23 0 10 0 12 0 12 0 13 0 10 0 11 0 20 0 15 0 16 0 22 0 11
421970 376439 371297 M U 0 13 0 12 0 13 0 27 0 23 0 9 0 10 0 11 0 14 0 10 0 11 0 18 0 14 0 15 0 22 0 10
421971 376439 371297 M U 0 13 0 12 0 13 0 27 0 23 0 9 0 10 0 11 0 14 0 10 0 11 0 18 0 14 0 15 0 22 0 10
421972 376439 371297 M U 0 13 0 12 0 13 0 27 0 23 0 9 0 10 0 11 0 14 0 10 0 11 0 18 0 14 0 15 0 22 0 10
421973 376439 371297 M U 0 13 0 12 0 13 0 27 0 23 0 9 0 10 0 11 0 14 0 10 0 11 0 18 0 14 0 15 0 22 0 10
421974 376439 371297 M U 0 13 0 12 0 13 0 27 0 23 0 9 0 10 0 11 0 14 0 10 0 11 0 18 0 14 0 15 0 22 0 10
421975 376439 371297 F U 0 0 0 0 0 0 0 0 0 0 0 0 0 0 0 0 0 0 0 0 0 0 0 0 0 0 0 0 0 0 0 0
421976 369216 376994 F U 0 0 0 0 0 0 0 0 0 0 0 0 0 0 0 0 0 0 0 0 0 0 0 0 0 0 0 0 0 0 0 0
421977 363166 362627 M U 0 13 0 14 0 12 0 27 0 23 0 10 0 12 0 14 0 13 0 9 0 11 0 21 0 14 0 15 0 22 0 10
421978 376067 376699 F U 0 0 0 0 0 0 0 0 0 0 0 0 0 0 0 0 0 0 0 0 0 0 0 0 0 0 0 0 0 0 0 0
421979 376067 376699 M U 0 14 0 9 0 12 0 29 0 24 0 9 0 13 0 13 0 13 0 10 0 11 0 20 0 14 0 17 0 19 0 11
421980 361120 374884 M U 0 13 0 15 0 12 0 28 0 24 0 9 0 11 0 11 0 13 0 9 0 11 0 18 0 13 0 18 0 18 0 10
421981 361120 374884 F U 0 0 0 0 0 0 0 0 0 0 0 0 0 0 0 0 0 0 0 0 0 0 0 0 0 0 0 0 0 0 0 0
421982 364983 376308 M U 0 13 0 16 0 13 0 29 0 24 0 10 0 13 0 11 0 13 0 9 0 10 0 20 0 14 0 19 0 22 0 12
421983 364983 376308 F U 0 0 0 0 0 0 0 0 0 0 0 0 0 0 0 0 0 0 0 0 0 0 0 0 0 0 0 0 0 0 0 0
421984 364983 376308 M U 0 13 0 16 0 13 0 29 0 24 0 10 0 13 0 11 0 13 0 9 0 10 0 20 0 14 0 19 0 22 0 12
421985 364983 376308 F U 0 0 0 0 0 0 0 0 0 0 0 0 0 0 0 0 0 0 0 0 0 0 0 0 0 0 0 0 0 0 0 0
421986 361123 378588 F U 0 0 0 0 0 0 0 0 0 0 0 0 0 0 0 0 0 0 0 0 0 0 0 0 0 0 0 0 0 0 0 0
421987 376683 370016 M U 0 13 0 19 0 11 0 30 0 22 0 10 0 10 0 12 0 15 0 9 0 12 0 20 0 15 0 15 0 18 0 11
421988 368238 369732 M U 0 15 0 15 0 11 0 28 0 21 0 9 0 10 0 12 0 14 0 10 0 10 0 19 0 15 0 16 0 19 0 10
421989 377833 379853 F U 0 0 0 0 0 0 0 0 0 0 0 0 0 0 0 0 0 0 0 0 0 0 0 0 0 0 0 0 0 0 0 0
421990 375872 367256 F U 0 0 0 0 0 0 0 0 0 0 0 0 0 0 0 0 0 0 0 0 0 0 0 0 0 0 0 0 0 0 0 0
421991 375872 367256 F U 0 0 0 0 0 0 0 0 0 0 0 0 0 0 0 0 0 0 0 0 0 0 0 0 0 0 0 0 0 0 0 0
421992 364219 377114 F U 0 0 0 0 0 0 0 0 0 0 0 0 0 0 0 0 0 0 0 0 0 0 0 0 0 0 0 0 0 0 0 0
421993 368263 374413 F U 0 0 0 0 0 0 0 0 0 0 0 0 0 0 0 0 0 0 0 0 0 0 0 0 0 0 0 0 0 0 0 0
421994 361778 362159 M U 0 14 0 14 0 12 0 27 0 24 0 9 0 13 0 12 0 14 0 8 0 12 0 18 0 13 0 14 0 22 0 10
421995 361778 362159 M U 0 14 0 14 0 12 0 27 0 24 0 9 0 13 0 12 0 14 0 8 0 12 0 18 0 13 0 14 0 22 0 10
421996 372618 374849 F U 0 0 0 0 0 0 0 0 0 0 0 0 0 0 0 0 0 0 0 0 0 0 0 0 0 0 0 0 0 0 0 0
421997 364480 377983 M U 0 13 0 13 0 13 0 29 0 23 0 10 0 12 0 12 0 15 0 9 0 10 0 20 0 15 0 18 0 22 0 11
421998 364480 377983 M U 0 13 0 13 0 13 0 29 0 23 0 10 0 12 0 12 0 15 0 9 0 10 0 20 0 15 0 18 0 22 0 11
421999 364480 377983 M U 0 13 0 13 0 13 0 29 0 23 0 10 0 12 0 12 0 15 0 9 0 10 0 20 0 15 0 18 0 22 0 11
422000 371809 379722 F U 0 0 0 0 0 0 0 0 0 0 0 0 0 0 0 0 0 0 0 0 0 0 0 0 0 0 0 0 0 0 0 0
422001 371809 379722 F U 0 0 0 0 0 0 0 0 0 0 0 0 0 0 0 0 0 0 0 0 0 0 0 0 0 0 0 0 0 0 0 0
422002 371809 379722 F U 0 0 0 0 0 0 0 0 0 0 0 0 0 0 0 0 0 0 0 0 0 0 0 0 0 0 0 0 0 0 0 0
422003 378804 368052 M U 0 14 0 11 0 11 0 28 0 21 0 9 0 10 0 13 0 14 0 9 0 10 0 18 0 14 0 18 0 19 0 9
422004 371283 360821 M U 0 13 0 13 0 12 0 29 0 22 0 10 0 12 0 12 0 13 0 10 0 10 0 18 0 14 0 15 0 22 0 11
422005 371635 376973 M U 0 14 0 10 0 13 0 29 0 23 0 8 0 10 0 13 0 14 0 10 0 12 0 18 0 13 0 15 0 23 0 12
422006 360034 378307 M U 0 14 0 13 0 11 0 28 0 24 0 10 0 10 0 12 0 13 0 11 0 9 0 19 0 14 0 17 0 20 0 12
422007 360034 378307 M U 0 14 0 13 0 11 0 28 0 24 0 10 0 10 0 12 0 13 0 11 0 9 0 19 0 14 0 17 0 20 0 12
422008 368663 370979 M U 0 15 0 10 0 12 0 28 0 22 0 10 0 12 0 12 0 14 0 10 0 11 0 18 0 14 0 18 0 20 0 11
422009 374635 364073 M U 0 12 0 11 0 13 0 27 0 22 0 9 0 11 0 13 0 13 0 11 0 11 0 20 0 14 0 16 0 22 0 10
422010 374635 364073 M U 0 12 0 11 0 13 0 27 0 22 0 9 0 11 0 13 0 13 0 11 0 11 0 20 0 14 0 16 0 22 0 10
422011 371049 366213 F U 0 0 0 0 0 0 0 0 0 0 0 0 0 0 0 0 0 0 0 0 0 0 0 0 0 0 0 0 0 0 0 0
422012 361714 378088 M U 0 14 0 11 0 13 0 30 0 22 0 9 0 10 0 11 0 13 0 11 0 11 0 16 0 14 0 14 0 20 0 10
422013 370098 360322 M U 0 14 0 11 0 11 0 26 0 22 0 9 0 12 0 11 0 13 0 8 0 10 0 17 0 13 0 17 0 20 0 11
422014 374519 369282 F U 0 0 0 0 0 0 0 0 0 0 0 0 0 0 0 0 0 0 0 0 0 0 0 0 0 0 0 0 0 0 0 0
422015 374519 369282 F U 0 0 0 0 0 0 0 0 0 0 0 0 0 0 0 0 0 0 0 0 0 0 0 0 0 0 0 0 0 0 0 0
422016 361933 378571 M U 0 13 0 12 0 14 0 29 0 21 0 10 0 10 0 12 0 13 0 9 0 10 0 19 0 17 0 15 0 20 0 11
422017 362828 377614 M U 0 14 0 16 0 13 0 28 0 25 0 10 0 10 0 12 0 13 0 10 0 11 0 19 0 16 0 16 0 18 0 9
422018 373839 360392 F U 0 0 0 0 0 0 0 0 0 0 0 0 0 0 0 0 0 0 0 0 0 0 0 0 0 0 0 0 0 0 0 0
422019 372161 367415 M U 0 13 0 11 0 12 0 29 0 22 0 8 0 10 0 12 0 14 0 10 0 13 0 20 0 15 0 16 0 23 0 12
422020 365222 366779 F U 0 0 0 0 0 0 0 0 0 0 0 0 0 0 0 0 0 0 0 0 0 0 0 0 0 0 0 0 0 0 0 0
422021 365222 366779 F U 0 0 0 0 0 0 0 0 0 0 0 0 0 0 0 0 0 0 0 0 0 0 0 0 0 0 0 0 0 0 0 0
422022 368053 361753 F U 0 0 0 0 0 0 0 0 0 0 0 0 0 0 0 0 0 0 0 0 0 0 0 0 0 0 0 0 0 0 0 0
422023 377204 365441 F U 0 0 0 0 0 0 0 0 0 0 0 0 0 0 0 0 0 0 0 0 0 0 0 0 0 0 0 0 0 0 0 0
422024 377204 365441 M U 0 16 0 13 0 12 0 29 0 22 0 9 0 14 0 12 0 13 0 10 0 10 0 18 0 14 0 14 0 20 0 10
422025 377204 365441 F U 0 0 0 0 0 0 0 0 0 0 0 0 0 0 0 0 0 0 0 0 0 0 0 0 0 0 0 0 0 0 0 0
422026 377204 365441 F U 0 0 0 0 0 0 0 0 0 0 0 0 0 0 0 0 0 0 0 0 0 0 0 0 0 0 0 0 0 0 0 0
422027 372753 372248 M U 0 14 0 11 0 13 0 28 0 22 0 8 0 10 0 11 0 14 0 9 0 10 0 18 0 14 0 15 0 22 0 10
422028 372753 372248 F U 0 0 0 0 0 0 0 0 0 0 0 0 0 0 0 0 0 0 0 0 0 0 0 0 0 0 0 0 0 0 0 0
422029 372753 372248 M U 0 14 0 11 0 13 0 28 0 22 0 8 0 10 0 11 0 14 0 9 0 10 0 18 0 14 0 15 0 22 0 10
422030 377830 364507 F U 0 0 0 0 0 0 0 0 0 0 0 0 0 0 0 0 0 0 0 0 0 0 0 0 0 0 0 0 0 0 0 0
422031 377830 364507 F U 0 0 0 0 0 0 0 0 0 0 0 0 0 0 0 0 0 0 0 0 0 0 0 0 0 0 0 0 0 0 0 0
422032 369749 371347 F U 0 0 0 0 0 0 0 0 0 0 0 0 0 0 0 0 0 0 0 0 0 0 0 0 0 0 0 0 0 0 0 0
422033 369749 371347 F U 0 0 0 0 0 0 0 0 0 0 0 0 0 0 0 0 0 0 0 0 0 0 0 0 0 0 0 0 0 0 0 0
422034 373629 366781 F U 0 0 0 0 0 0 0 0 0 0 0 0 0 0 0 0 0 0 0 0 0 0 0 0 0 0 0 0 0 0 0 0
422035 368734 361651 M U 0 13 0 16 0 12 0 29 0 23 0 10 0 10 0 11 0 14 0 9 0 10 0 18 0 13 0 14 0 21 0 9
422036 373073 369289 M U 0 12 0 9 0 12 0 27 0 21 0 10 0 10 0 12 0 13 0 9 0 11 0 17 0 15 0 16 0 22 0 9
422037 373073 369289 F U 0 0 0 0 0 0 0 0 0 0 0 0 0 0 0 0 0 0 0 0 0 0 0 0 0 0 0 0 0 0 0 0
422038 373073 369289 F U 0 0 0 0 0 0 0 0 0 0 0 0 0 0 0 0 0 0 0 0 0 0 0 0 0 0 0 0 0 0 0 0
422039 370610 372286 F U 0 0 0 0 0 0 0 0 0 0 0 0 0 0 0 0 0 0 0 0 0 0 0 0 0 0 0 0 0 0 0 0
422040 370610 372286 F U 0 0 0 0 0 0 0 0 0 0 0 0 0 0 0 0 0 0 0 0 0 0 0 0 0 0 0 0 0 0 0 0
422041 363972 377092 F U 0 0 0 0 0 0 0 0 0 0 0 0 0 0 0 0 0 0 0 0 0 0 0 0 0 0 0 0 0 0 0 0
422042 363972 377092 M U 0 13 0 13 0 12 0 27 0 23 0 9 0 13 0 11 0 14 0 11 0 11 0 17 0 15 0 17 0 22 0 11
422043 361537 364677 M U 0 16 0 14 0 12 0 29 0 22 0 9 0 12 0 11 0 13 0 11 0 11 0 19 0 14 0 16 0 19 0 11
422044 361537 364677 M U 0 16 0 14 0 12 0 29 0 22 0 9 0 12 0 11 0 13 0 11 0 11 0 19 0 14 0 16 0 19 0 11
422045 361537 364677 M U 0 16 0 14 0 12 0 29 0 22 0 9 0 12 0 11 0 13 0 11 0 11 0 19 0 14 0 16 0 19 0 11
422046 377474 367226 M U 0 13 0 16 0 12 0 28 0 24 0 9 0 13 0 14 0 14 0 11 0 10 0 18 0 14 0 15 0 23 0 10
422047 377474 367226 M U 0 13 0 16 0 12 0 28 0 24 0 9 0 13 0 14 0 14 0 11 0 10 0 18 0 14 0 15 0 23 0 10
422048 360024 377699 F U 0 0 0 0 0 0 0 0 0 0 0 0 0 0 0 0 0 0 0 0 0 0 0 0 0 0 0 0 0 0 0 0
422049 377837 367785 M U 0 13 0 13 0 12 0 28 0 23 0 10 0 10 0 12 0 13 0 9 0 9 0 18 0 15 0 13 0 19 0 11
422050 377837 367785 M U 0 13 0 13 0 12 0 28 0 23 0 10 0 10 0 12 0 13 0 9 0 9 0 18 0 15 0 13 0 19 0 11
422051 377837 367785 F U 0 0 0 0 0 0 0 0 0 0 0 0 0 0 0 0 0 0 0 0 0 0 0 0 0 0 0 0 0 0 0 0
422052 360541 376338 M U 0 15 0 11 0 12 0 28 0 23 0 9 0 10 0 13 0 13 0 9 0 11 0 17 0 15 0 19 0 21 0 10
422053 360541 376338 F U 0 0 0 0 0 0 0 0 0 0 0 0 0 0 0 0 0 0 0 0 0 0 0 0 0 0 0 0 0 0 0 0
422054 360541 376338 F U 0 0 0 0 0 0 0 0 0 0 0 0 0 0 0 0 0 0 0 0 0 0 0 0 0 0 0 0 0 0 0 0
422055 360541 376338 F U 0 0 0 0 0 0 0 0 0 0 0 0 0 0 0 0 0 0 0 0 0 0 0 0 0 0 0 0 0 0 0 0
422056 368820 368840 F U 0 0 0 0 0 0 0 0 0 0 0 0 0 0 0 0 0 0 0 0 0 0 0 0 0 0 0 0 0 0 0 0
422057 375954 374868 F U 0 0 0 0 0 0 0 0 0 0 0 0 0 0 0 0 0 0 0 0 0 0 0 0 0 0 0 0 0 0 0 0
422058 375954 374868 M U 0 14 0 12 0 11 0 29 0 22 0 10 0 10 0 11 0 13 0 9 0 10 0 18 0 14 0 15 0 24 0 10
422059 375992 377872 F U 0 0 0 0 0 0 0 0 0 0 0 0 0 0 0 0 0 0 0 0 0 0 0 0 0 0 0 0 0 0 0 0
422060 375992 377872 M U 0 13 0 9 0 12 0 29 0 24 0 9 0 12 0 14 0 14 0 9 0 9 0 17 0 15 0 14 0 20 0 10
422061 375992 377872 F U 0 0 0 0 0 0 0 0 0 0 0 0 0 0 0 0 0 0 0 0 0 0 0 0 0 0 0 0 0 0 0 0
422062 375992 377872 F U 0 0 0 0 0 0 0 0 0 0 0 0 0 0 0 0 0 0 0 0 0 0 0 0 0 0 0 0 0 0 0 0
422063 375992 377872 M U 0 13 0 9 0 12 0 29 0 24 0 9 0 12 0 14 0 14 0 9 0 9 0 17 0 15 0 14 0 20 0 10
422064 361781 374447 M U 0 12 0 9 0 13 0 29 0 24 0 9 0 12 0 12 0 13 0 9 0 9 0 18 0 14 0 16 0 20 0 10
422065 376414 373666 F U 0 0 0 0 0 0 0 0 0 0 0 0 0 0 0 0 0 0 0 0 0 0 0 0 0 0 0 0 0 0 0 0
422066 374186 361506 F U 0 0 0 0 0 0 0 0 0 0 0 0 0 0 0 0 0 0 0 0 0 0 0 0 0 0 0 0 0 0 0 0
422067 370826 366841 M U 0 15 0 15 0 13 0 28 0 20 0 9 0 10 0 11 0 15 0 11 0 11 0 17 0 14 0 18 0 19 0 12
422068 361426 367479 F U 0 0 0 0 0 0 0 0 0 0 0 0 0 0 0 0 0 0 0 0 0 0 0 0 0 0 0 0 0 0 0 0
422069 361426 367479 F U 0 0 0 0 0 0 0 0 0 0 0 0 0 0 0 0 0 0 0 0 0 0 0 0 0 0 0 0 0 0 0 0
422070 362636 372586 F U 0 0 0 0 0 0 0 0 0 0 0 0 0 0 0 0 0 0 0 0 0 0 0 0 0 0 0 0 0 0 0 0
422071 360508 373661 M U 0 14 0 10 0 12 0 28 0 21 0 9 0 12 0 12 0 13 0 10 0 10 0 18 0 15 0 15 0 20 0 10
422072 360508 373661 M U 0 14 0 10 0 12 0 28 0 21 0 9 0 12 0 12 0 13 0 10 0 10 0 18 0 15 0 15 0 20 0 10
422073 360508 373661 F U 0 0 0 0 0 0 0 0 0 0 0 0 0 0 0 0 0 0 0 0 0 0 0 0 0 0 0 0 0 0 0 0
422074 376616 369508 M U 0 13 0 13 0 11 0 29 0 22 0 9 0 12 0 11 0 13 0 9 0 11 0 16 0 15 0 14 0 21 0 12
422075 376616 369508 F U 0 0 0 0 0 0 0 0 0 0 0 0 0 0 0 0 0 0 0 0 0 0 0 0 0 0 0 0 0 0 0 0
422076 372112 364035 M U 0 14 0 13 0 11 0 29 0 20 0 9 0 12 0 11 0 13 0 9 0 10 0 20 0 14 0 17 0 21 0 10
422077 362014 370094 M U 0 13 0 16 0 13 0 28 0 22 0 9 0 10 0 12 0 13 0 9 0 9 0 18 0 14 0 18 0 19 0 10
422078 364778 364970 M U 0 16 0 13 0 12 0 29 0 22 0 9 0 14 0 12 0 13 0 10 0 10 0 18 0 14 0 14 0 20 0 10
422079 364778 364970 M U 0 16 0 13 0 12 0 29 0 22 0 9 0 14 0 12 0 13 0 10 0 10 0 18 0 14 0 14 0 20 0 10
422080 364931 371492 F U 0 0 0 0 0 0 0 0 0 0 0 0 0 0 0 0 0 0 0 0 0 0 0 0 0 0 0 0 0 0 0 0
422081 364931 371492 M U 0 13 0 16 0 12 0 27 0 25 0 9 0 12 0 12 0 14 0 11 0 11 0 17 0 14 0 17 0 19 0 10
422082 366983 372807 M U 0 15 0 13 0 12 0 27 0 22 0 10 0 10 0 13 0 13 0 11 0 11 0 18 0 15 0 16 0 20 0 11
422083 361520 361766 M U 0 13 0 18 0 12 0 28 0 22 0 10 0 13 0 11 0 15 0 10 0 11 0 18 0 14 0 15 0 24 0 11
422084 361520 361766 F U 0 0 0 0 0 0 0 0 0 0 0 0 0 0 0 0 0 0 0 0 0 0 0 0 0 0 0 0 0 0 0 0
422085 367549 371739 F U 0 0 0 0 0 0 0 0 0 0 0 0 0 0 0 0 0 0 0 0 0 0 0 0 0 0 0 0 0 0 0 0
422086 367549 371739 M U 0 13 0 20 0 13 0 29 0 22 0 9 0 10 0 11 0 13 0 9 0 11 0 18 0 14 0 17 0 22 0 11
422087 363508 370264 F U 0 0 0 0 0 0 0 0 0 0 0 0 0 0 0 0 0 0 0 0 0 0 0 0 0 0 0 0 0 0 0 0
422088 363508 370264 F U 0 0 0 0 0 0 0 0 0 0 0 0 0 0 0 0 0 0 0 0 0 0 0 0 0 0 0 0 0 0 0 0
422089 363508 370264 M U 0 12 0 11 0 11 0 29 0 23 0 8 0 12 0 13 0 13 0 9 0 11 0 20 0 14 0 19 0 24 0 11
422090 363508 370264 F U 0 0 0 0 0 0 0 0 0 0 0 0 0 0 0 0 0 0 0 0 0 0 0 0 0 0 0 0 0 0 0 0
422091 366613 371762 M U 0 13 0 14 0 11 0 29 0 20 0 10 0 10 0 14 0 15 0 9 0 11 0 18 0 13 0 18 0 22 0 11
422092 378855 372002 M U 0 13 0 10 0 13 0 27 0 21 0 9 0 10 0 12 0 13 0 8 0 10 0 19 0 14 0 14 0 20 0 10
422093 378855 372002 F U 0 0 0 0 0 0 0 0 0 0 0 0 0 0 0 0 0 0 0 0 0 0 0 0 0 0 0 0 0 0 0 0
422094 361903 377288 F U 0 0 0 0 0 0 0 0 0 0 0 0 0 0 0 0 0 0 0 0 0 0 0 0 0 0 0 0 0 0 0 0
422095 362991 366271 M U 0 13 0 17 0 13 0 27 0 23 0 9 0 13 0 12 0 13 0 10 0 12 0 18 0 15 0 15 0 19 0 11
422096 373998 366067 F U 0 0 0 0 0 0 0 0 0 0 0 0 0 0 0 0 0 0 0 0 0 0 0 0 0 0 0 0 0 0 0 0
422097 373998 366067 M U 0 13 0 12 0 12 0 29 0 23 0 9 0 10 0 12 0 13 0 8 0 10 0 18 0 14 0 13 0 22 0 10
422098 373998 366067 F U 0 0 0 0 0 0 0 0 0 0 0 0 0 0 0 0 0 0 0 0 0 0 0 0 0 0 0 0 0 0 0 0
422099 371876 363637 F U 0 0 0 0 0 0 0 0 0 0 0 0 0 0 0 0 0 0 0 0 0 0 0 0 0 0 0 0 0 0 0 0
422100 371876 363637 M U 0 13 0 11 0 13 0 28 0 21 0 10 0 10 0 12 0 13 0 11 0 10 0 17 0 14 0 15 0 22 0 11
422101 371161 375581 M U 0 13 0 14 0 12 0 29 0 22 0 9 0 12 0 14 0 13 0 9 0 9 0 19 0 14 0 14 0 21 0 10
422102 375809 372976 F U 0 0 0 0 0 0 0 0 0 0 0 0 0 0 0 0 0 0 0 0 0 0 0 0 0 0 0 0 0 0 0 0
422103 375809 372976 F U 0 0 0 0 0 0 0 0 0 0 0 0 0 0 0 0 0 0 0 0 0 0 0 0 0 0 0 0 0 0 0 0
422104 360150 367945 F U 0 0 0 0 0 0 0 0 0 0 0 0 0 0 0 0 0 0 0 0 0 0 0 0 0 0 0 0 0 0 0 0
422105 360150 367945 F U 0 0 0 0 0 0 0 0 0 0 0 0 0 0 0 0 0 0 0 0 0 0 0 0 0 0 0 0 0 0 0 0
422106 371247 377258 M U 0 13 0 15 0 13 0 27 0 25 0 9 0 13 0 12 0 13 0 9 0 11 0 16 0 14 0 15 0 19 0 10
422107 369888 368938 F U 0 0 0 0 0 0 0 0 0 0 0 0 0 0 0 0 0 0 0 0 0 0 0 0 0 0 0 0 0 0 0 0
422108 369888 368938 F U 0 0 0 0 0 0 0 0 0 0 0 0 0 0 0 0 0 0 0 0 0 0 0 0 0 0 0 0 0 0 0 0
422109 375363 364746 F U 0 0 0 0 0 0 0 0 0 0 0 0 0 0 0 0 0 0 0 0 0 0 0 0 0 0 0 0 0 0 0 0
422110 363839 371764 M U 0 16 0 13 0 11 0 28 0 23 0 9 0 10 0 12 0 13 0 11 0 10 0 18 0 14 0 17 0 19 0 10
422111 363839 371764 F U 0 0 0 0 0 0 0 0 0 0 0 0 0 0 0 0 0 0 0 0 0 0 0 0 0 0 0 0 0 0 0 0
422112 363839 371764 M U 0 16 0 13 0 11 0 28 0 23 0 9 0 10 0 12 0 13 0 11 0 10 0 18 0 14 0 17 0 19 0 10
422113 365715 371066 M U 0 14 0 10 0 12 0 30 0 22 0 9 0 10 0 13 0 14 0 12 0 10 0 18 0 16 0 15 0 22 0 11
422114 365715 371066 M U 0 14 0 10 0 12 0 30 0 22 0 9 0 10 0 13 0 14 0 12 0 10 0 18 0 16 0 15 0 22 0 11
422115 375651 374053 M U 0 12 0 14 0 12 0 27 0 22 0 9 0 13 0 11 0 13 0 9 0 11 0 19 0 14 0 16 0 22 0 12
422116 368478 375731 F U 0 0 0 0 0 0 0 0 0 0 0 0 0 0 0 0 0 0 0 0 0 0 0 0 0 0 0 0 0 0 0 0
422117 368478 375731 F U 0 0 0 0 0 0 0 0 0 0 0 0 0 0 0 0 0 0 0 0 0 0 0 0 0 0 0 0 0 0 0 0
422118 377997 375903 F U 0 0 0 0 0 0 0 0 0 0 0 0 0 0 0 0 0 0 0 0 0 0 0 0 0 0 0 0 0 0 0 0
422119 374477 363838 F U 0 0 0 0 0 0 0 0 0 0 0 0 0 0 0 0 0 0 0 0 0 0 0 0 0 0 0 0 0 0 0 0
422120 364942 371207 F U 0 0 0 0 0 0 0 0 0 0 0 0 0 0 0 0 0 0 0 0 0 0 0 0 0 0 0 0 0 0 0 0
422121 364942 371207 M U 0 13 0 13 0 12 0 29 0 23 0 9 0 13 0 12 0 14 0 10 0 11 0 18 0 14 0 16 0 22 0 10
422122 364942 371207 F U 0 0 0 0 0 0 0 0 0 0 0 0 0 0 0 0 0 0 0 0 0 0 0 0 0 0 0 0 0 0 0 0
422123 363311 367684 M U 0 14 0 12 0 11 0 30 0 25 0 9 0 12 0 12 0 13 0 9 0 11 0 17 0 14 0 18 0 22 0 9
422124 363311 367684 F U 0 0 0 0 0 0 0 0 0 0 0 0 0 0 0 0 0 0 0 0 0 0 0 0 0 0 0 0 0 0 0 0
422125 372543 368431 F U 0 0 0 0 0 0 0 0 0 0 0 0 0 0 0 0 0 0 0 0 0 0 0 0 0 0 0 0 0 0 0 0
422126 372543 368431 M U 0 14 0 11 0 11 0 29 0 23 0 10 0 13 0 12 0 13 0 9 0 11 0 17 0 15 0 16 0 22 0 11
422127 378613 366880 F U 0 0 0 0 0 0 0 0 0 0 0 0 0 0 0 0 0 0 0 0 0 0 0 0 0 0 0 0 0 0 0 0
422128 378613 366880 M U 0 16 0 12 0 11 0 29 0 22 0 9 0 12 0 12 0 15 0 9 0 11 0 19 0 14 0 17 0 20 0 10
422129 378153 374458 M U 0 14 0 18 0 11 0 29 0 22 0 9 0 10 0 12 0 14 0 11 0 11 0 17 0 16 0 14 0 20 0 11
422130 362013 363020 F U 0 0 0 0 0 0 0 0 0 0 0 0 0 0 0 0 0 0 0 0 0 0 0 0 0 0 0 0 0 0 0 0
422131 362013 363020 F U 0 0 0 0 0 0 0 0 0 0 0 0 0 0 0 0 0 0 0 0 0 0 0 0 0 0 0 0 0 0 0 0
422132 362013 363020 F U 0 0 0 0 0 0 0 0 0 0 0 0 0 0 0 0 0 0 0 0 0 0 0 0 0 0 0 0 0 0 0 0
422133 365711 379740 M U 0 15 0 16 0 12 0 26 0 23 0 10 0 12 0 11 0 13 0 10 0 11 0 18 0 14 0 15 0 19 0 10
422134 365711 379740 M U 0 15 0 16 0 12 0 26 0 23 0 10 0 12 0 11 0 13 0 10 0 11 0 18 0 14 0 15 0 19 0 10
422135 377098 375222 F U 0 0 0 0 0 0 0 0 0 0 0 0 0 0 0 0 0 0 0 0 0 0 0 0 0 0 0 0 0 0 0 0
422136 377098 375222 F U 0 0 0 0 0 0 0 0 0 0 0 0 0 0 0 0 0 0 0 0 0 0 0 0 0 0 0 0 0 0 0 0
422137 377098 375222 M U 0 15 0 13 0 12 0 28 0 23 0 10 0 13 0 12 0 14 0 9 0 11 0 19 0 14 0 15 0 22 0 11
422138 377098 375222 F U 0 0 0 0 0 0 0 0 0 0 0 0 0 0 0 0 0 0 0 0 0 0 0 0 0 0 0 0 0 0 0 0
422139 379227 374979 M U 0 13 0 14 0 12 0 27 0 24 0 10 0 10 0 12 0 14 0 11 0 11 0 17 0 14 0 16 0 18 0 10
422140 364957 368965 F U 0 0 0 0 0 0 0 0 0 0 0 0 0 0 0 0 0 0 0 0 0 0 0 0 0 0 0 0 0 0 0 0
422141 364957 368965 F U 0 0 0 0 0 0 0 0 0 0 0 0 0 0 0 0 0 0 0 0 0 0 0 0 0 0 0 0 0 0 0 0
422142 361666 373001 F U 0 0 0 0 0 0 0 0 0 0 0 0 0 0 0 0 0 0 0 0 0 0 0 0 0 0 0 0 0 0 0 0
422143 361666 373001 F U 0 0 0 0 0 0 0 0 0 0 0 0 0 0 0 0 0 0 0 0 0 0 0 0 0 0 0 0 0 0 0 0
422144 370023 366442 F U 0 0 0 0 0 0 0 0 0 0 0 0 0 0 0 0 0 0 0 0 0 0 0 0 0 0 0 0 0 0 0 0
422145 370023 366442 F U 0 0 0 0 0 0 0 0 0 0 0 0 0 0 0 0 0 0 0 0 0 0 0 0 0 0 0 0 0 0 0 0
422146 366167 368781 M U 0 13 0 13 0 13 0 30 0 22 0 10 0 13 0 11 0 14 0 10 0 10 0 20 0 14 0 18 0 20 0 10
422147 366167 368781 F U 0 0 0 0 0 0 0 0 0 0 0 0 0 0 0 0 0 0 0 0 0 0 0 0 0 0 0 0 0 0 0 0
422148 366167 368781 F U 0 0 0 0 0 0 0 0 0 0 0 0 0 0 0 0 0 0 0 0 0 0 0 0 0 0 0 0 0 0 0 0
422149 365788 364244 F U 0 0 0 0 0 0 0 0 0 0 0 0 0 0 0 0 0 0 0 0 0 0 0 0 0 0 0 0 0 0 0 0
422150 365788 364244 F U 0 0 0 0 0 0 0 0 0 0 0 0 0 0 0 0 0 0 0 0 0 0 0 0 0 0 0 0 0 0 0 0
422151 365788 364244 F U 0 0 0 0 0 0 0 0 0 0 0 0 0 0 0 0 0 0 0 0 0 0 0 0 0 0 0 0 0 0 0 0
422152 371111 364312 F U 0 0 0 0 0 0 0 0 0 0 0 0 0 0 0 0 0 0 0 0 0 0 0 0 0 0 0 0 0 0 0 0
422153 362704 379489 M U 0 13 0 13 0 11 0 28 0 23 0 10 0 10 0 12 0 13 0 8 0 11 0 18 0 14 0 16 0 19 0 11
422154 362704 379489 F U 0 0 0 0 0 0 0 0 0 0 0 0 0 0 0 0 0 0 0 0 0 0 0 0 0 0 0 0 0 0 0 0
422155 362704 379489 F U 0 0 0 0 0 0 0 0 0 0 0 0 0 0 0 0 0 0 0 0 0 0 0 0 0 0 0 0 0 0 0 0
422156 362704 379489 M U 0 13 0 13 0 11 0 28 0 23 0 10 0 10 0 12 0 13 0 8 0 11 0 18 0 14 0 16 0 19 0 11
422157 368028 360116 F U 0 0 0 0 0 0 0 0 0 0 0 0 0 0 0 0 0 0 0 0 0 0 0 0 0 0 0 0 0 0 0 0
422158 377485 375329 F U 0 0 0 0 0 0 0 0 0 0 0 0 0 0 0 0 0 0 0 0 0 0 0 0 0 0 0 0 0 0 0 0
422159 377485 375329 M U 0 15 0 14 0 11 0 28 0 23 0 9 0 12 0 13 0 15 0 9 0 11 0 18 0 14 0 18 0 21 0 10
422160 365450 379308 M U 0 13 0 10 0 12 0 29 0 24 0 9 0 12 0 14 0 14 0 9 0 9 0 17 0 15 0 14 0 20 0 10
422161 365450 379308 M U 0 13 0 10 0 12 0 29 0 24 0 9 0 12 0 14 0 14 0 9 0 9 0 17 0 15 0 14 0 20 0 10
422162 365450 379308 M U 0 13 0 10 0 12 0 29 0 24 0 9 0 12 0 14 0 14 0 9 0 9 0 17 0 15 0 14 0 20 0 10
422163 361893 372185 M U 0 14 0 12 0 12 0 28 0 23 0 9 0 10 0 12 0 13 0 10 0 10 0 18 0 14 0 15 0 22 0 10
422164 364563 367667 F U 0 0 0 0 0 0 0 0 0 0 0 0 0 0 0 0 0 0 0 0 0 0 0 0 0 0 0 0 0 0 0 0
422165 364563 367667 M U 0 13 0 17 0 12 0 27 0 25 0 11 0 13 0 11 0 14 0 10 0 11 0 19 0 14 0 16 0 19 0 10
422166 364563 367667 M U 0 13 0 17 0 12 0 27 0 25 0 11 0 13 0 11 0 14 0 10 0 11 0 19 0 14 0 16 0 19 0 10
422167 377313 378257 F U 0 0 0 0 0 0 0 0 0 0 0 0 0 0 0 0 0 0 0 0 0 0 0 0 0 0 0 0 0 0 0 0
422168 376371 369284 F U 0 0 0 0 0 0 0 0 0 0 0 0 0 0 0 0 0 0 0 0 0 0 0 0 0 0 0 0 0 0 0 0
422169 363058 366192 F U 0 0 0 0 0 0 0 0 0 0 0 0 0 0 0 0 0 0 0 0 0 0 0 0 0 0 0 0 0 0 0 0
422170 363058 366192 F U 0 0 0 0 0 0 0 0 0 0 0 0 0 0 0 0 0 0 0 0 0 0 0 0 0 0 0 0 0 0 0 0
422171 363058 366192 M U 0 15 0 13 0 12 0 30 0 22 0 10 0 10 0 13 0 14 0 10 0 10 0 18 0 14 0 16 0 24 0 11
422172 360512 360697 F U 0 0 0 0 0 0 0 0 0 0 0 0 0 0 0 0 0 0 0 0 0 0 0 0 0 0 0 0 0 0 0 0
422173 360512 360697 M U 0 14 0 12 0 11 0 28 0 22 0 9 0 12 0 13 0 14 0 9 0 11 0 19 0 14 0 15 0 21 0 12
422174 367708 373781 F U 0 0 0 0 0 0 0 0 0 0 0 0 0 0 0 0 0 0 0 0 0 0 0 0 0 0 0 0 0 0 0 0
422175 370020 373155 M U 0 15 0 9 0 11 0 27 0 23 0 9 0 13 0 12 0 14 0 9 0 10 0 19 0 15 0 15 0 22 0 11
422176 370020 373155 M U 0 15 0 9 0 11 0 27 0 23 0 9 0 13 0 12 0 14 0 9 0 10 0 19 0 15 0 15 0 22 0 11
422177 370020 373155 F U 0 0 0 0 0 0 0 0 0 0 0 0 0 0 0 0 0 0 0 0 0 0 0 0 0 0 0 0 0 0 0 0
422178 363762 366146 M U 0 14 0 16 0 12 0 28 0 24 0 10 0 12 0 13 0 13 0 11 0 11 0 20 0 14 0 16 0 18 0 11
422179 363762 366146 F U 0 0 0 0 0 0 0 0 0 0 0 0 0 0 0 0 0 0 0 0 0 0 0 0 0 0 0 0 0 0 0 0
422180 368582 361614 F U 0 0 0 0 0 0 0 0 0 0 0 0 0 0 0 0 0 0 0 0 0 0 0 0 0 0 0 0 0 0 0 0
422181 368582 361614 M U 0 13 0 12 0 12 0 27 0 23 0 9 0 10 0 12 0 13 0 9 0 11 0 18 0 14 0 14 0 22 0 9
422182 368582 361614 M U 0 13 0 12 0 12 0 27 0 23 0 9 0 10 0 12 0 13 0 9 0 11 0 18 0 14 0 14 0 22 0 9
422183 368582 361614 F U 0 0 0 0 0 0 0 0 0 0 0 0 0 0 0 0 0 0 0 0 0 0 0 0 0 0 0 0 0 0 0 0
422184 374313 363920 M U 0 13 0 15 0 11 0 28 0 23 0 9 0 12 0 12 0 13 0 9 0 11 0 21 0 14 0 17 0 20 0 10
422185 374313 363920 F U 0 0 0 0 0 0 0 0 0 0 0 0 0 0 0 0 0 0 0 0 0 0 0 0 0 0 0 0 0 0 0 0
422186 374313 363920 M U 0 13 0 15 0 11 0 28 0 23 0 9 0 12 0 12 0 13 0 9 0 11 0 21 0 14 0 17 0 20 0 10
422187 374313 363920 M U 0 13 0 15 0 11 0 28 0 23 0 9 0 12 0 12 0 13 0 9 0 11 0 21 0 14 0 17 0 20 0 10
422188 377636 371734 F U 0 0 0 0 0 0 0 0 0 0 0 0 0 0 0 0 0 0 0 0 0 0 0 0 0 0 0 0 0 0 0 0
422189 377636 371734 F U 0 0 0 0 0 0 0 0 0 0 0 0 0 0 0 0 0 0 0 0 0 0 0 0 0 0 0 0 0 0 0 0
422190 370940 360334 M U 0 14 0 10 0 13 0 27 0 23 0 9 0 12 0 12 0 14 0 11 0 10 0 17 0 15 0 14 0 22 0 10
422191 368474 377586 F U 0 0 0 0 0 0 0 0 0 0 0 0 0 0 0 0 0 0 0 0 0 0 0 0 0 0 0 0 0 0 0 0
422192 360226 366495 F U 0 0 0 0 0 0 0 0 0 0 0 0 0 0 0 0 0 0 0 0 0 0 0 0 0 0 0 0 0 0 0 0
422193 360226 366495 F U 0 0 0 0 0 0 0 0 0 0 0 0 0 0 0 0 0 0 0 0 0 0 0 0 0 0 0 0 0 0 0 0
422194 360226 366495 M U 0 13 0 16 0 11 0 28 0 24 0 10 0 12 0 12 0 14 0 9 0 11 0 18 0 16 0 14 0 21 0 11
422195 360226 366495 F U 0 0 0 0 0 0 0 0 0 0 0 0 0 0 0 0 0 0 0 0 0 0 0 0 0 0 0 0 0 0 0 0
422196 360226 366495 F U 0 0 0 0 0 0 0 0 0 0 0 0 0 0 0 0 0 0 0 0 0 0 0 0 0 0 0 0 0 0 0 0
422197 360226 366495 F U 0 0 0 0 0 0 0 0 0 0 0 0 0 0 0 0 0 0 0 0 0 0 0 0 0 0 0 0 0 0 0 0
422198 369643 377012 M U 0 13 0 11 0 11 0 27 0 21 0 10 0 12 0 13 0 13 0 11 0 12 0 19 0 14 0 17 0 19 0 11
422199 366045 369428 M U 0 14 0 15 0 13 0 28 0 24 0 9 0 13 0 13 0 14 0 9 0 12 0 19 0 14 0 17 0 22 0 10
422200 366045 369428 F U 0 0 0 0 0 0 0 0 0 0 0 0 0 0 0 0 0 0 0 0 0 0 0 0 0 0 0 0 0 0 0 0
422201 361587 365668 M U 0 16 0 13 0 12 0 28 0 23 0 9 0 12 0 12 0 13 0 9 0 11 0 19 0 14 0 17 0 20 0 11
422202 361587 365668 M U 0 16 0 13 0 12 0 28 0 23 0 9 0 12 0 12 0 13 0 9 0 11 0 19 0 14 0 17 0 20 0 11
422203 361587 365668 M U 0 16 0 13 0 12 0 28 0 23 0 9 0 12 0 12 0 13 0 9 0 11 0 19 0 14 0 17 0 20 0 11
422204 365200 373659 M U 0 14 0 12 0 11 0 30 0 23 0 10 0 10 0 12 0 15 0 8 0 10 0 18 0 14 0 16 0 22 0 11
422205 365387 370988 M U 0 14 0 10 0 12 0 27 0 23 0 9 0 12 0 11 0 13 0 9 0 12 0 19 0 14 0 14 0 21 0 11
422206 365387 370988 F U 0 0 0 0 0 0 0 0 0 0 0 0 0 0 0 0 0 0 0 0 0 0 0 0 0 0 0 0 0 0 0 0
422207 365387 370988 M U 0 14 0 10 0 12 0 27 0 23 0 9 0 12 0 11 0 13 0 9 0 12 0 19 0 14 0 14 0 21 0 11
422208 365387 370988 F U 0 0 0 0 0 0 0 0 0 0 0 0 0 0 0 0 0 0 0 0 0 0 0 0 0 0 0 0 0 0 0 0
422209 361978 364556 M U 0 15 0 19 0 13 0 29 0 21 0 9 0 11 0 12 0 13 0 9 0 10 0 18 0 15 0 16 0 23 0 10
422210 364736 375975 M U 0 15 0 16 0 13 0 27 0 23 0 9 0 12 0 12 0 13 0 8 0 13 0 19 0 14 0 15 0 20 0 11
422211 364736 375975 M U 0 15 0 16 0 13 0 27 0 23 0 9 0 12 0 12 0 13 0 8 0 13 0 19 0 14 0 15 0 20 0 11
422212 366469 367973 M U 0 14 0 12 0 12 0 29 0 21 0 9 0 11 0 13 0 13 0 12 0 10 0 19 0 14 0 15 0 24 0 12
422213 363873 373967 M U 0 14 0 13 0 13 0 30 0 24 0 9 0 12 0 13 0 13 0 9 0 11 0 18 0 14 0 17 0 22 0 10
422214 363873 373967 F U 0 0 0 0 0 0 0 0 0 0 0 0 0 0 0 0 0 0 0 0 0 0 0 0 0 0 0 0 0 0 0 0
422215 363873 373967 F U 0 0 0 0 0 0 0 0 0 0 0 0 0 0 0 0 0 0 0 0 0 0 0 0 0 0 0 0 0 0 0 0
422216 370459 372271 M U 0 13 0 16 0 11 0 31 0 21 0 10 0 12 0 12 0 13 0 9 0 11 0 19 0 14 0 15 0 22 0 11
422217 360157 370587 F U 0 0 0 0 0 0 0 0 0 0 0 0 0 0 0 0 0 0 0 0 0 0 0 0 0 0 0 0 0 0 0 0
422218 368560 363777 F U 0 0 0 0 0 0 0 0 0 0 0 0 0 0 0 0 0 0 0 0 0 0 0 0 0 0 0 0 0 0 0 0
422219 377007 372356 M U 0 13 0 12 0 13 0 29 0 22 0 9 0 13 0 11 0 14 0 8 0 9 0 20 0 13 0 15 0 20 0 9
422220 377007 372356 F U 0 0 0 0 0 0 0 0 0 0 0 0 0 0 0 0 0 0 0 0 0 0 0 0 0 0 0 0 0 0 0 0
422221 370104 364428 F U 0 0 0 0 0 0 0 0 0 0 0 0 0 0 0 0 0 0 0 0 0 0 0 0 0 0 0 0 0 0 0 0
422222 374174 377557 M U 0 12 0 13 0 12 0 28 0 21 0 10 0 12 0 11 0 13 0 8 0 11 0 19 0 14 0 14 0 22 0 12
422223 374174 377557 F U 0 0 0 0 0 0 0 0 0 0 0 0 0 0 0 0 0 0 0 0 0 0 0 0 0 0 0 0 0 0 0 0
422224 374174 377557 F U 0 0 0 0 0 0 0 0 0 0 0 0 0 0 0 0 0 0 0 0 0 0 0 0 0 0 0 0 0 0 0 0
422225 361494 362771 F U 0 0 0 0 0 0 0 0 0 0 0 0 0 0 0 0 0 0 0 0 0 0 0 0 0 0 0 0 0 0 0 0
422226 361494 362771 F U 0 0 0 0 0 0 0 0 0 0 0 0 0 0 0 0 0 0 0 0 0 0 0 0 0 0 0 0 0 0 0 0
422227 363963 361172 M U 0 13 0 17 0 13 0 28 0 23 0 9 0 13 0 12 0 14 0 9 0 9 0 17 0 16 0 14 0 20 0 12
422228 363783 377172 M U 0 15 0 10 0 13 0 28 0 22 0 9 0 10 0 13 0 13 0 11 0 11 0 20 0 14 0 14 0 20 0 11
422229 379468 366688 M U 0 14 0 13 0 11 0 28 0 22 0 10 0 12 0 13 0 15 0 11 0 13 0 18 0 17 0 16 0 20 0 11
422230 379468 366688 M U 0 14 0 13 0 11 0 28 0 22 0 10 0 12 0 13 0 15 0 11 0 13 0 18 0 17 0 16 0 20 0 11
422231 370551 368611 M U 0 13 0 15 0 13 0 27 0 22 0 10 0 10 0 11 0 13 0 9 0 10 0 17 0 14 0 16 0 20 0 10
422232 371027 369791 F U 0 0 0 0 0 0 0 0 0 0 0 0 0 0 0 0 0 0 0 0 0 0 0 0 0 0 0 0 0 0 0 0
422233 371027 369791 F U 0 0 0 0 0 0 0 0 0 0 0 0 0 0 0 0 0 0 0 0 0 0 0 0 0 0 0 0 0 0 0 0
422234 376602 371245 M U 0 13 0 11 0 12 0 27 0 23 0 9 0 13 0 11 0 14 0 9 0 11 0 21 0 15 0 14 0 22 0 11
422235 379365 360073 F U 0 0 0 0 0 0 0 0 0 0 0 0 0 0 0 0 0 0 0 0 0 0 0 0 0 0 0 0 0 0 0 0
422236 363649 375133 M U 0 16 0 14 0 13 0 29 0 24 0 10 0 13 0 11 0 13 0 10 0 10 0 18 0 14 0 18 0 21 0 11
422237 363304 366756 M U 0 14 0 16 0 12 0 29 0 20 0 9 0 12 0 12 0 15 0 10 0 11 0 18 0 14 0 17 0 22 0 11
422238 371171 366804 F U 0 0 0 0 0 0 0 0 0 0 0 0 0 0 0 0 0 0 0 0 0 0 0 0 0 0 0 0 0 0 0 0
422239 371171 366804 F U 0 0 0 0 0 0 0 0 0 0 0 0 0 0 0 0 0 0 0 0 0 0 0 0 0 0 0 0 0 0 0 0
422240 371171 366804 F U 0 0 0 0 0 0 0 0 0 0 0 0 0 0 0 0 0 0 0 0 0 0 0 0 0 0 0 0 0 0 0 0
422241 369481 369698 F U 0 0 0 0 0 0 0 0 0 0 0 0 0 0 0 0 0 0 0 0 0 0 0 0 0 0 0 0 0 0 0 0
422242 366908 368158 M U 0 14 0 11 0 11 0 28 0 22 0 10 0 10 0 12 0 13 0 10 0 11 0 18 0 14 0 15 0 22 0 11
422243 366908 368158 F U 0 0 0 0 0 0 0 0 0 0 0 0 0 0 0 0 0 0 0 0 0 0 0 0 0 0 0 0 0 0 0 0
422244 364903 364624 F U 0 0 0 0 0 0 0 0 0 0 0 0 0 0 0 0 0 0 0 0 0 0 0 0 0 0 0 0 0 0 0 0
422245 377944 367790 M U 0 14 0 11 0 11 0 29 0 22 0 9 0 13 0 11 0 13 0 11 0 10 0 17 0 13 0 14 0 20 0 11
422246 377944 367790 F U 0 0 0 0 0 0 0 0 0 0 0 0 0 0 0 0 0 0 0 0 0 0 0 0 0 0 0 0 0 0 0 0
422247 366957 379508 M U 0 14 0 13 0 11 0 28 0 21 0 9 0 12 0 11 0 13 0 10 0 10 0 17 0 14 0 15 0 22 0 11
422248 366957 379508 F U 0 0 0 0 0 0 0 0 0 0 0 0 0 0 0 0 0 0 0 0 0 0 0 0 0 0 0 0 0 0 0 0
422249 370838 378655 M U 0 14 0 10 0 12 0 30 0 24 0 9 0 12 0 12 0 13 0 9 0 9 0 18 0 17 0 16 0 22 0 11
422250 370838 378655 F U 0 0 0 0 0 0 0 0 0 0 0 0 0 0 0 0 0 0 0 0 0 0 0 0 0 0 0 0 0 0 0 0
422251 373482 368684 M U 0 13 0 14 0 12 0 27 0 23 0 10 0 12 0 14 0 13 0 9 0 11 0 21 0 14 0 15 0 22 0 10
422252 363083 377448 M U 0 13 0 16 0 12 0 29 0 23 0 9 0 11 0 13 0 13 0 8 0 10 0 17 0 15 0 14 0 20 0 11
422253 363227 366582 M U 0 15 0 11 0 13 0 29 0 21 0 10 0 10 0 12 0 13 0 10 0 11 0 19 0 15 0 15 0 20 0 11
422254 363227 366582 F U 0 0 0 0 0 0 0 0 0 0 0 0 0 0 0 0 0 0 0 0 0 0 0 0 0 0 0 0 0 0 0 0
422255 363227 366582 M U 0 15 0 11 0 13 0 29 0 21 0 10 0 10 0 12 0 13 0 10 0 11 0 19 0 15 0 15 0 20 0 11
422256 363227 366582 M U 0 15 0 11 0 13 0 29 0 21 0 10 0 10 0 12 0 13 0 10 0 11 0 19 0 15 0 15 0 20 0 11
422257 361655 362419 M U 0 13 0 13 0 12 0 29 0 23 0 10 0 11 0 12 0 14 0 11 0 12 0 18 0 14 0 16 0 20 0 11
422258 365158 376824 F U 0 0 0 0 0 0 0 0 0 0 0 0 0 0 0 0 0 0 0 0 0 0 0 0 0 0 0 0 0 0 0 0
422259 365158 376824 F U 0 0 0 0 0 0 0 0 0 0 0 0 0 0 0 0 0 0 0 0 0 0 0 0 0 0 0 0 0 0 0 0
422260 362717 374631 M U 0 14 0 11 0 13 0 30 0 23 0 9 0 10 0 11 0 13 0 8 0 10 0 18 0 15 0 16 0 20 0 10
422261 360615 370315 F U 0 0 0 0 0 0 0 0 0 0 0 0 0 0 0 0 0 0 0 0 0 0 0 0 0 0 0 0 0 0 0 0
422262 360615 370315 M U 0 15 0 20 0 11 0 27 0 23 0 10 0 12 0 13 0 13 0 10 0 11 0 20 0 15 0 16 0 22 0 11
422263 360615 370315 F U 0 0 0 0 0 0 0 0 0 0 0 0 0 0 0 0 0 0 0 0 0 0 0 0 0 0 0 0 0 0 0 0
422264 375166 373347 F U 0 0 0 0 0 0 0 0 0 0 0 0 0 0 0 0 0 0 0 0 0 0 0 0 0 0 0 0 0 0 0 0
422265 375166 373347 M U 0 14 0 12 0 11 0 30 0 22 0 9 0 13 0 12 0 13 0 9 0 9 0 20 0 14 0 17 0 19 0 11
422266 365920 375412 F U 0 0 0 0 0 0 0 0 0 0 0 0 0 0 0 0 0 0 0 0 0 0 0 0 0 0 0 0 0 0 0 0
422267 365920 375412 F U 0 0 0 0 0 0 0 0 0 0 0 0 0 0 0 0 0 0 0 0 0 0 0 0 0 0 0 0 0 0 0 0
422268 375057 369762 F U 0 0 0 0 0 0 0 0 0 0 0 0 0 0 0 0 0 0 0 0 0 0 0 0 0 0 0 0 0 0 0 0
422269 375057 369762 F U 0 0 0 0 0 0 0 0 0 0 0 0 0 0 0 0 0 0 0 0 0 0 0 0 0 0 0 0 0 0 0 0
422270 375057 369762 F U 0 0 0 0 0 0 0 0 0 0 0 0 0 0 0 0 0 0 0 0 0 0 0 0 0 0 0 0 0 0 0 0
422271 361692 377090 M U 0 14 0 17 0 12 0 28 0 20 0 10 0 10 0 12 0 13 0 11 0 11 0 19 0 14 0 17 0 19 0 11
422272 361692 377090 M U 0 14 0 17 0 12 0 28 0 20 0 10 0 10 0 12 0 13 0 11 0 11 0 19 0 14 0 17 0 19 0 11
422273 361692 377090 F U 0 0 0 0 0 0 0 0 0 0 0 0 0 0 0 0 0 0 0 0 0 0 0 0 0 0 0 0 0 0 0 0
422274 361692 377090 F U 0 0 0 0 0 0 0 0 0 0 0 0 0 0 0 0 0 0 0 0 0 0 0 0 0 0 0 0 0 0 0 0
422275 362945 365434 F U 0 0 0 0 0 0 0 0 0 0 0 0 0 0 0 0 0 0 0 0 0 0 0 0 0 0 0 0 0 0 0 0
422276 362945 365434 F U 0 0 0 0 0 0 0 0 0 0 0 0 0 0 0 0 0 0 0 0 0 0 0 0 0 0 0 0 0 0 0 0
422277 362945 365434 F U 0 0 0 0 0 0 0 0 0 0 0 0 0 0 0 0 0 0 0 0 0 0 0 0 0 0 0 0 0 0 0 0
422278 362945 365434 M U 0 13 0 10 0 11 0 28 0 22 0 9 0 13 0 11 0 14 0 9 0 9 0 18 0 14 0 17 0 18 0 12
422279 362945 365434 F U 0 0 0 0 0 0 0 0 0 0 0 0 0 0 0 0 0 0 0 0 0 0 0 0 0 0 0 0 0 0 0 0
422280 375549 364691 M U 0 14 0 13 0 12 0 29 0 21 0 10 0 10 0 11 0 14 0 8 0 10 0 18 0 16 0 16 0 22 0 11
422281 375549 364691 M U 0 14 0 13 0 12 0 29 0 21 0 10 0 10 0 11 0 14 0 8 0 10 0 18 0 16 0 16 0 22 0 11
422282 375549 364691 F U 0 0 0 0 0 0 0 0 0 0 0 0 0 0 0 0 0 0 0 0 0 0 0 0 0 0 0 0 0 0 0 0
422283 369471 378624 F U 0 0 0 0 0 0 0 0 0 0 0 0 0 0 0 0 0 0 0 0 0 0 0 0 0 0 0 0 0 0 0 0
422284 369471 378624 M U 0 13 0 12 0 12 0 27 0 24 0 9 0 10 0 11 0 14 0 11 0 11 0 17 0 14 0 16 0 22 0 11
422285 363580 360620 M U 0 13 0 16 0 14 0 31 0 24 0 9 0 15 0 13 0 13 0 11 0 9 0 18 0 14 0 15 0 22 0 11
422286 363580 360620 F U 0 0 0 0 0 0 0 0 0 0 0 0 0 0 0 0 0 0 0 0 0 0 0 0 0 0 0 0 0 0 0 0
422287 367825 363303 M U 0 15 0 11 0 12 0 30 0 22 0 9 0 12 0 11 0 14 0 9 0 9 0 18 0 13 0 16 0 23 0 11
422288 367825 363303 M U 0 15 0 11 0 12 0 30 0 22 0 9 0 12 0 11 0 14 0 9 0 9 0 18 0 13 0 16 0 23 0 11
422289 374001 366034 M U 0 14 0 10 0 11 0 28 0 23 0 9 0 10 0 13 0 14 0 9 0 12 0 19 0 14 0 17 0 21 0 10
422290 374001 366034 M U 0 14 0 10 0 11 0 28 0 23 0 9 0 10 0 13 0 14 0 9 0 12 0 19 0 14 0 17 0 21 0 10
422291 368320 370270 F U 0 0 0 0 0 0 0 0 0 0 0 0 0 0 0 0 0 0 0 0 0 0 0 0 0 0 0 0 0 0 0 0
422292 368320 370270 F U 0 0 0 0 0 0 0 0 0 0 0 0 0 0 0 0 0 0 0 0 0 0 0 0 0 0 0 0 0 0 0 0
422293 367031 362595 F U 0 0 0 0 0 0 0 0 0 0 0 0 0 0 0 0 0 0 0 0 0 0 0 0 0 0 0 0 0 0 0 0
422294 361795 372829 F U 0 0 0 0 0 0 0 0 0 0 0 0 0 0 0 0 0 0 0 0 0 0 0 0 0 0 0 0 0 0 0 0
422295 363856 377346 F U 0 0 0 0 0 0 0 0 0 0 0 0 0 0 0 0 0 0 0 0 0 0 0 0 0 0 0 0 0 0 0 0
422296 363856 377346 M U 0 12 0 18 0 11 0 27 0 23 0 10 0 13 0 12 0 14 0 10 0 10 0 19 0 14 0 14 0 20 0 11
422297 360681 365301 F U 0 0 0 0 0 0 0 0 0 0 0 0 0 0 0 0 0 0 0 0 0 0 0 0 0 0 0 0 0 0 0 0
422298 360681 365301 F U 0 0 0 0 0 0 0 0 0 0 0 0 0 0 0 0 0 0 0 0 0 0 0 0 0 0 0 0 0 0 0 0
422299 360681 365301 M U 0 12 0 15 0 12 0 30 0 23 0 9 0 10 0 13 0 13 0 11 0 11 0 18 0 15 0 17 0 19 0 11
422300 360681 365301 F U 0 0 0 0 0 0 0 0 0 0 0 0 0 0 0 0 0 0 0 0 0 0 0 0 0 0 0 0 0 0 0 0
422301 360681 365301 F U 0 0 0 0 0 0 0 0 0 0 0 0 0 0 0 0 0 0 0 0 0 0 0 0 0 0 0 0 0 0 0 0
422302 367646 363064 M U 0 13 0 12 0 12 0 28 0 22 0 9 0 10 0 13 0 13 0 10 0 11 0 17 0 14 0 16 0 22 0 10
422303 367646 363064 M U 0 13 0 12 0 12 0 28 0 22 0 9 0 10 0 13 0 13 0 10 0 11 0 17 0 14 0 16 0 22 0 10
422304 367646 363064 M U 0 13 0 12 0 12 0 28 0 22 0 9 0 10 0 13 0 13 0 10 0 11 0 17 0 14 0 16 0 22 0 10
422305 367646 363064 F U 0 0 0 0 0 0 0 0 0 0 0 0 0 0 0 0 0 0 0 0 0 0 0 0 0 0 0 0 0 0 0 0
422306 367646 363064 F U 0 0 0 0 0 0 0 0 0 0 0 0 0 0 0 0 0 0 0 0 0 0 0 0 0 0 0 0 0 0 0 0
422307 362463 375690 F U 0 0 0 0 0 0 0 0 0 0 0 0 0 0 0 0 0 0 0 0 0 0 0 0 0 0 0 0 0 0 0 0
422308 375782 373333 F U 0 0 0 0 0 0 0 0 0 0 0 0 0 0 0 0 0 0 0 0 0 0 0 0 0 0 0 0 0 0 0 0
422309 375782 373333 F U 0 0 0 0 0 0 0 0 0 0 0 0 0 0 0 0 0 0 0 0 0 0 0 0 0 0 0 0 0 0 0 0
422310 371258 378445 M U 0 14 0 12 0 12 0 30 0 24 0 10 0 10 0 11 0 13 0 9 0 11 0 18 0 15 0 15 0 21 0 10
422311 379784 366567 F U 0 0 0 0 0 0 0 0 0 0 0 0 0 0 0 0 0 0 0 0 0 0 0 0 0 0 0 0 0 0 0 0
422312 379784 366567 F U 0 0 0 0 0 0 0 0 0 0 0 0 0 0 0 0 0 0 0 0 0 0 0 0 0 0 0 0 0 0 0 0
422313 372135 375704 M U 0 15 0 15 0 11 0 29 0 23 0 9 0 10 0 13 0 13 0 11 0 11 0 19 0 16 0 16 0 22 0 11
422314 372135 375704 F U 0 0 0 0 0 0 0 0 0 0 0 0 0 0 0 0 0 0 0 0 0 0 0 0 0 0 0 0 0 0 0 0
422315 368169 365658 F U 0 0 0 0 0 0 0 0 0 0 0 0 0 0 0 0 0 0 0 0 0 0 0 0 0 0 0 0 0 0 0 0
422316 360071 364057 M U 0 15 0 13 0 12 0 28 0 23 0 10 0 12 0 14 0 14 0 9 0 11 0 19 0 15 0 14 0 20 0 11
422317 360071 364057 M U 0 15 0 13 0 12 0 28 0 23 0 10 0 12 0 14 0 14 0 9 0 11 0 19 0 15 0 14 0 20 0 11
422318 375607 360871 M U 0 14 0 12 0 11 0 29 0 22 0 9 0 14 0 12 0 13 0 11 0 11 0 18 0 14 0 16 0 18 0 11
422319 375607 360871 M U 0 14 0 12 0 11 0 29 0 22 0 9 0 14 0 12 0 13 0 11 0 11 0 18 0 14 0 16 0 18 0 11
422320 375607 360871 M U 0 14 0 12 0 11 0 29 0 22 0 9 0 14 0 12 0 13 0 11 0 11 0 18 0 14 0 16 0 18 0 11
422321 360366 371788 F U 0 0 0 0 0 0 0 0 0 0 0 0 0 0 0 0 0 0 0 0 0 0 0 0 0 0 0 0 0 0 0 0
422322 365879 371402 F U 0 0 0 0 0 0 0 0 0 0 0 0 0 0 0 0 0 0 0 0 0 0 0 0 0 0 0 0 0 0 0 0
422323 365879 371402 F U 0 0 0 0 0 0 0 0 0 0 0 0 0 0 0 0 0 0 0 0 0 0 0 0 0 0 0 0 0 0 0 0
422324 365879 371402 F U 0 0 0 0 0 0 0 0 0 0 0 0 0 0 0 0 0 0 0 0 0 0 0 0 0 0 0 0 0 0 0 0
422325 365879 371402 M U 0 14 0 12 0 12 0 29 0 23 0 10 0 12 0 13 0 15 0 10 0 10 0 19 0 14 0 14 0 21 0 10
422326 365879 371402 F U 0 0 0 0 0 0 0 0 0 0 0 0 0 0 0 0 0 0 0 0 0 0 0 0 0 0 0 0 0 0 0 0
422327 365879 371402 F U 0 0 0 0 0 0 0 0 0 0 0 0 0 0 0 0 0 0 0 0 0 0 0 0 0 0 0 0 0 0 0 0
422328 363858 368829 M U 0 13 0 11 0 12 0 28 0 23 0 10 0 13 0 12 0 14 0 10 0 9 0 19 0 14 0 16 0 21 0 10
422329 363858 368829 M U 0 13 0 11 0 12 0 28 0 23 0 10 0 13 0 12 0 14 0 10 0 9 0 19 0 14 0 16 0 21 0 10
422330 363858 368829 F U 0 0 0 0 0 0 0 0 0 0 0 0 0 0 0 0 0 0 0 0 0 0 0 0 0 0 0 0 0 0 0 0
422331 363858 368829 F U 0 0 0 0 0 0 0 0 0 0 0 0 0 0 0 0 0 0 0 0 0 0 0 0 0 0 0 0 0 0 0 0
422332 378832 369453 F U 0 0 0 0 0 0 0 0 0 0 0 0 0 0 0 0 0 0 0 0 0 0 0 0 0 0 0 0 0 0 0 0
422333 378832 369453 F U 0 0 0 0 0 0 0 0 0 0 0 0 0 0 0 0 0 0 0 0 0 0 0 0 0 0 0 0 0 0 0 0
422334 378832 369453 F U 0 0 0 0 0 0 0 0 0 0 0 0 0 0 0 0 0 0 0 0 0 0 0 0 0 0 0 0 0 0 0 0
422335 378832 369453 F U 0 0 0 0 0 0 0 0 0 0 0 0 0 0 0 0 0 0 0 0 0 0 0 0 0 0 0 0 0 0 0 0
422336 373077 361251 F U 0 0 0 0 0 0 0 0 0 0 0 0 0 0 0 0 0 0 0 0 0 0 0 0 0 0 0 0 0 0 0 0
422337 376762 363630 F U 0 0 0 0 0 0 0 0 0 0 0 0 0 0 0 0 0 0 0 0 0 0 0 0 0 0 0 0 0 0 0 0
422338 374291 365306 M U 0 13 0 17 0 11 0 29 0 24 0 10 0 11 0 12 0 13 0 10 0 10 0 19 0 13 0 16 0 22 0 11
422339 362102 372945 F U 0 0 0 0 0 0 0 0 0 0 0 0 0 0 0 0 0 0 0 0 0 0 0 0 0 0 0 0 0 0 0 0
422340 377950 360465 M U 0 13 0 13 0 11 0 28 0 22 0 9 0 13 0 11 0 13 0 10 0 11 0 18 0 15 0 13 0 22 0 11
422341 377950 360465 M U 0 13 0 13 0 11 0 28 0 22 0 9 0 13 0 11 0 13 0 10 0 11 0 18 0 15 0 13 0 22 0 11
422342 377210 377555 M U 0 12 0 11 0 11 0 30 0 23 0 9 0 10 0 13 0 13 0 9 0 9 0 17 0 14 0 18 0 22 0 11
422343 364831 360750 M U 0 13 0 16 0 11 0 29 0 22 0 9 0 12 0 11 0 14 0 9 0 11 0 19 0 13 0 17 0 20 0 11
422344 364831 360750 M U 0 13 0 16 0 11 0 29 0 22 0 9 0 12 0 11 0 14 0 9 0 11 0 19 0 13 0 17 0 20 0 11
422345 378254 364292 F U 0 0 0 0 0 0 0 0 0 0 0 0 0 0 0 0 0 0 0 0 0 0 0 0 0 0 0 0 0 0 0 0
422346 365454 365998 F U 0 0 0 0 0 0 0 0 0 0 0 0 0 0 0 0 0 0 0 0 0 0 0 0 0 0 0 0 0 0 0 0
422347 377896 379000 M U 0 13 0 10 0 13 0 29 0 23 0 10 0 15 0 11 0 13 0 9 0 10 0 19 0 15 0 15 0 21 0 11
422348 377896 379000 M U 0 13 0 10 0 13 0 29 0 23 0 10 0 15 0 11 0 13 0 9 0 10 0 19 0 15 0 15 0 21 0 11
422349 377896 379000 F U 0 0 0 0 0 0 0 0 0 0 0 0 0 0 0 0 0 0 0 0 0 0 0 0 0 0 0 0 0 0 0 0
422350 379138 369407 F U 0 0 0 0 0 0 0 0 0 0 0 0 0 0 0 0 0 0 0 0 0 0 0 0 0 0 0 0 0 0 0 0
422351 379138 369407 F U 0 0 0 0 0 0 0 0 0 0 0 0 0 0 0 0 0 0 0 0 0 0 0 0 0 0 0 0 0 0 0 0
422352 379138 369407 F U 0 0 0 0 0 0 0 0 0 0 0 0 0 0 0 0 0 0 0 0 0 0 0 0 0 0 0 0 0 0 0 0
422353 379138 369407 F U 0 0 0 0 0 0 0 0 0 0 0 0 0 0 0 0 0 0 0 0 0 0 0 0 0 0 0 0 0 0 0 0
422354 373422 375433 M U 0 14 0 10 0 11 0 28 0 23 0 10 0 10 0 12 0 14 0 9 0 12 0 19 0 14 0 17 0 20 0 11
422355 374811 372399 F U 0 0 0 0 0 0 0 0 0 0 0 0 0 0 0 0 0 0 0 0 0 0 0 0 0 0 0 0 0 0 0 0
422356 360052 366821 M U 0 13 0 17 0 12 0 28 0 22 0 9 0 12 0 11 0 13 0 12 0 11 0 19 0 14 0 19 0 20 0 10
422357 375651 368208 M U 0 12 0 14 0 12 0 27 0 22 0 9 0 13 0 11 0 13 0 9 0 11 0 19 0 14 0 16 0 22 0 12
422358 375651 368208 M U 0 12 0 14 0 12 0 27 0 22 0 9 0 13 0 11 0 13 0 9 0 11 0 19 0 14 0 16 0 22 0 12
422359 379038 379814 M U 0 13 0 15 0 12 0 29 0 22 0 9 0 12 0 12 0 13 0 9 0 9 0 18 0 14 0 14 0 20 0 10
422360 364738 362837 M U 0 15 0 17 0 12 0 30 0 24 0 10 0 9 0 12 0 14 0 10 0 9 0 17 0 14 0 14 0 20 0 10
422361 364738 362837 F U 0 0 0 0 0 0 0 0 0 0 0 0 0 0 0 0 0 0 0 0 0 0 0 0 0 0 0 0 0 0 0 0
422362 364738 362837 F U 0 0 0 0 0 0 0 0 0 0 0 0 0 0 0 0 0 0 0 0 0 0 0 0 0 0 0 0 0 0 0 0
422363 364738 362837 F U 0 0 0 0 0 0 0 0 0 0 0 0 0 0 0 0 0 0 0 0 0 0 0 0 0 0 0 0 0 0 0 0
422364 374708 363335 F U 0 0 0 0 0 0 0 0 0 0 0 0 0 0 0 0 0 0 0 0 0 0 0 0 0 0 0 0 0 0 0 0
422365 374708 363335 F U 0 0 0 0 0 0 0 0 0 0 0 0 0 0 0 0 0 0 0 0 0 0 0 0 0 0 0 0 0 0 0 0
422366 374708 363335 M U 0 13 0 10 0 12 0 29 0 22 0 10 0 12 0 10 0 14 0 10 0 10 0 19 0 15 0 14 0 19 0 11
422367 360815 370988 M U 0 13 0 13 0 11 0 30 0 24 0 9 0 13 0 13 0 13 0 9 0 9 0 17 0 15 0 17 0 22 0 11
422368 360815 370988 F U 0 0 0 0 0 0 0 0 0 0 0 0 0 0 0 0 0 0 0 0 0 0 0 0 0 0 0 0 0 0 0 0
422369 374457 370068 F U 0 0 0 0 0 0 0 0 0 0 0 0 0 0 0 0 0 0 0 0 0 0 0 0 0 0 0 0 0 0 0 0
422370 374457 370068 F U 0 0 0 0 0 0 0 0 0 0 0 0 0 0 0 0 0 0 0 0 0 0 0 0 0 0 0 0 0 0 0 0
422371 374457 370068 M U 0 15 0 15 0 12 0 26 0 22 0 10 0 12 0 12 0 14 0 9 0 11 0 19 0 15 0 17 0 19 0 11
422372 376422 371099 M U 0 12 0 12 0 11 0 29 0 22 0 9 0 12 0 13 0 13 0 9 0 10 0 18 0 14 0 18 0 21 0 11
422373 376422 371099 F U 0 0 0 0 0 0 0 0 0 0 0 0 0 0 0 0 0 0 0 0 0 0 0 0 0 0 0 0 0 0 0 0
422374 376422 371099 M U 0 12 0 12 0 11 0 29 0 22 0 9 0 12 0 13 0 13 0 9 0 10 0 18 0 14 0 18 0 21 0 11
422375 370504 373173 M U 0 13 0 13 0 12 0 29 0 22 0 10 0 12 0 12 0 14 0 12 0 11 0 19 0 16 0 15 0 23 0 11
422376 363269 379580 M U 0 15 0 16 0 13 0 27 0 24 0 10 0 11 0 12 0 13 0 10 0 12 0 18 0 15 0 17 0 22 0 11
422377 363269 379580 F U 0 0 0 0 0 0 0 0 0 0 0 0 0 0 0 0 0 0 0 0 0 0 0 0 0 0 0 0 0 0 0 0
422378 363269 379580 F U 0 0 0 0 0 0 0 0 0 0 0 0 0 0 0 0 0 0 0 0 0 0 0 0 0 0 0 0 0 0 0 0
422379 363269 379580 F U 0 0 0 0 0 0 0 0 0 0 0 0 0 0 0 0 0 0 0 0 0 0 0 0 0 0 0 0 0 0 0 0
422380 363269 379580 M U 0 15 0 16 0 13 0 27 0 24 0 10 0 11 0 12 0 13 0 10 0 12 0 18 0 15 0 17 0 22 0 11
422381 363269 379580 M U 0 15 0 16 0 13 0 27 0 24 0 10 0 11 0 12 0 13 0 10 0 12 0 18 0 15 0 17 0 22 0 11
422382 363269 379580 F U 0 0 0 0 0 0 0 0 0 0 0 0 0 0 0 0 0 0 0 0 0 0 0 0 0 0 0 0 0 0 0 0
422383 374057 376791 M U 0 13 0 19 0 14 0 29 0 21 0 9 0 13 0 12 0 13 0 10 0 11 0 18 0 14 0 17 0 22 0 12
422384 363443 373828 F U 0 0 0 0 0 0 0 0 0 0 0 0 0 0 0 0 0 0 0 0 0 0 0 0 0 0 0 0 0 0 0 0
422385 363443 373828 M U 0 15 0 18 0 12 0 31 0 20 0 9 0 13 0 11 0 14 0 12 0 9 0 18 0 14 0 16 0 21 0 11
422386 363443 373828 M U 0 15 0 18 0 12 0 31 0 20 0 9 0 13 0 11 0 14 0 12 0 9 0 18 0 14 0 16 0 21 0 11
422387 374495 368044 F U 0 0 0 0 0 0 0 0 0 0 0 0 0 0 0 0 0 0 0 0 0 0 0 0 0 0 0 0 0 0 0 0
422388 374495 368044 F U 0 0 0 0 0 0 0 0 0 0 0 0 0 0 0 0 0 0 0 0 0 0 0 0 0 0 0 0 0 0 0 0
422389 374495 368044 F U 0 0 0 0 0 0 0 0 0 0 0 0 0 0 0 0 0 0 0 0 0 0 0 0 0 0 0 0 0 0 0 0
422390 374495 368044 M U 0 13 0 13 0 13 0 28 0 23 0 9 0 12 0 10 0 14 0 8 0 11 0 19 0 14 0 17 0 22 0 10
422391 374495 368044 M U 0 13 0 13 0 13 0 28 0 23 0 9 0 12 0 10 0 14 0 8 0 11 0 19 0 14 0 17 0 22 0 10
422392 373336 373829 M U 0 14 0 12 0 12 0 27 0 20 0 9 0 10 0 12 0 14 0 11 0 11 0 17 0 14 0 16 0 22 0 11
422393 373336 373829 F U 0 0 0 0 0 0 0 0 0 0 0 0 0 0 0 0 0 0 0 0 0 0 0 0 0 0 0 0 0 0 0 0
422394 375512 370961 F U 0 0 0 0 0 0 0 0 0 0 0 0 0 0 0 0 0 0 0 0 0 0 0 0 0 0 0 0 0 0 0 0
422395 379944 369684 M U 0 15 0 14 0 13 0 31 0 22 0 9 0 10 0 13 0 13 0 9 0 9 0 19 0 14 0 15 0 18 0 9
422396 379944 369684 M U 0 15 0 14 0 13 0 31 0 22 0 9 0 10 0 13 0 13 0 9 0 9 0 19 0 14 0 15 0 18 0 9
422397 379967 377648 F U 0 0 0 0 0 0 0 0 0 0 0 0 0 0 0 0 0 0 0 0 0 0 0 0 0 0 0 0 0 0 0 0
422398 369705 365983 F U 0 0 0 0 0 0 0 0 0 0 0 0 0 0 0 0 0 0 0 0 0 0 0 0 0 0 0 0 0 0 0 0
422399 369705 365983 F U 0 0 0 0 0 0 0 0 0 0 0 0 0 0 0 0 0 0 0 0 0 0 0 0 0 0 0 0 0 0 0 0
422400 374264 361476 F U 0 0 0 0 0 0 0 0 0 0 0 0 0 0 0 0 0 0 0 0 0 0 0 0 0 0 0 0 0 0 0 0
422401 374264 361476 M U 0 14 0 16 0 14 0 29 0 22 0 9 0 11 0 12 0 13 0 10 0 11 0 18 0 14 0 15 0 22 0 12
422402 361579 360940 F U 0 0 0 0 0 0 0 0 0 0 0 0 0 0 0 0 0 0 0 0 0 0 0 0 0 0 0 0 0 0 0 0
422403 361579 360940 F U 0 0 0 0 0 0 0 0 0 0 0 0 0 0 0 0 0 0 0 0 0 0 0 0 0 0 0 0 0 0 0 0
422404 361579 360940 F U 0 0 0 0 0 0 0 0 0 0 0 0 0 0 0 0 0 0 0 0 0 0 0 0 0 0 0 0 0 0 0 0
422405 361579 360940 M U 0 13 0 13 0 12 0 29 0 22 0 10 0 12 0 12 0 14 0 12 0 11 0 19 0 15 0 15 0 22 0 11
422406 366686 364020 M U 0 16 0 16 0 11 0 30 0 22 0 10 0 12 0 12 0 13 0 11 0 10 0 18 0 16 0 18 0 22 0 10
422407 366686 364020 M U 0 16 0 16 0 11 0 30 0 22 0 10 0 12 0 12 0 13 0 11 0 10 0 18 0 16 0 18 0 22 0 10
422408 366686 364020 F U 0 0 0 0 0 0 0 0 0 0 0 0 0 0 0 0 0 0 0 0 0 0 0 0 0 0 0 0 0 0 0 0
422409 366784 368756 M U 0 14 0 14 0 13 0 30 0 24 0 9 0 12 0 11 0 13 0 11 0 10 0 17 0 13 0 15 0 22 0 11
422410 366784 368756 M U 0 14 0 14 0 13 0 30 0 24 0 9 0 12 0 11 0 13 0 11 0 10 0 17 0 13 0 15 0 22 0 11
422411 366666 377768 M U 0 13 0 12 0 12 0 27 0 22 0 9 0 11 0 13 0 13 0 10 0 10 0 19 0 14 0 15 0 24 0 10
422412 366666 377768 M U 0 13 0 12 0 12 0 27 0 22 0 9 0 11 0 13 0 13 0 10 0 10 0 19 0 14 0 15 0 24 0 10
422413 367541 373699 M U 0 12 0 15 0 12 0 29 0 25 0 9 0 12 0 12 0 13 0 9 0 10 0 18 0 14 0 15 0 23 0 11
422414 374557 361755 M U 0 14 0 10 0 13 0 28 0 22 0 9 0 10 0 12 0 15 0 9 0 10 0 19 0 14 0 15 0 22 0 9
422415 374557 361755 F U 0 0 0 0 0 0 0 0 0 0 0 0 0 0 0 0 0 0 0 0 0 0 0 0 0 0 0 0 0 0 0 0
422416 379360 360903 F U 0 0 0 0 0 0 0 0 0 0 0 0 0 0 0 0 0 0 0 0 0 0 0 0 0 0 0 0 0 0 0 0
422417 373999 364813 F U 0 0 0 0 0 0 0 0 0 0 0 0 0 0 0 0 0 0 0 0 0 0 0 0 0 0 0 0 0 0 0 0
422418 373999 364813 F U 0 0 0 0 0 0 0 0 0 0 0 0 0 0 0 0 0 0 0 0 0 0 0 0 0 0 0 0 0 0 0 0
422419 373999 364813 M U 0 15 0 10 0 12 0 30 0 24 0 9 0 12 0 12 0 14 0 10 0 10 0 19 0 14 0 17 0 20 0 11
422420 373269 372592 M U 0 13 0 12 0 12 0 27 0 23 0 9 0 10 0 12 0 13 0 9 0 11 0 18 0 14 0 14 0 22 0 9
422421 373269 372592 F U 0 0 0 0 0 0 0 0 0 0 0 0 0 0 0 0 0 0 0 0 0 0 0 0 0 0 0 0 0 0 0 0
422422 373269 372592 F U 0 0 0 0 0 0 0 0 0 0 0 0 0 0 0 0 0 0 0 0 0 0 0 0 0 0 0 0 0 0 0 0
422423 372096 363432 M U 0 12 0 16 0 12 0 29 0 22 0 8 0 10 0 12 0 14 0 10 0 11 0 19 0 15 0 16 0 21 0 11
422424 368610 379828 F U 0 0 0 0 0 0 0 0 0 0 0 0 0 0 0 0 0 0 0 0 0 0 0 0 0 0 0 0 0 0 0 0
422425 368610 379828 F U 0 0 0 0 0 0 0 0 0 0 0 0 0 0 0 0 0 0 0 0 0 0 0 0 0 0 0 0 0 0 0 0
422426 368610 379828 M U 0 14 0 15 0 13 0 27 0 22 0 9 0 13 0 12 0 13 0 10 0 11 0 18 0 14 0 17 0 20 0 10
422427 368610 379828 M U 0 14 0 15 0 13 0 27 0 22 0 9 0 13 0 12 0 13 0 10 0 11 0 18 0 14 0 17 0 20 0 10
422428 368610 379828 M U 0 14 0 15 0 13 0 27 0 22 0 9 0 13 0 12 0 13 0 10 0 11 0 18 0 14 0 17 0 20 0 10
422429 375022 363564 M U 0 14 0 19 0 12 0 30 0 21 0 9 0 12 0 12 0 13 0 9 0 12 0 19 0 14 0 14 0 21 0 11
422430 375022 363564 F U 0 0 0 0 0 0 0 0 0 0 0 0 0 0 0 0 0 0 0 0 0 0 0 0 0 0 0 0 0 0 0 0
422431 367341 368068 M U 0 14 0 13 0 12 0 30 0 22 0 9 0 10 0 11 0 13 0 10 0 9 0 18 0 13 0 16 0 18 0 11
422432 367341 368068 F U 0 0 0 0 0 0 0 0 0 0 0 0 0 0 0 0 0 0 0 0 0 0 0 0 0 0 0 0 0 0 0 0
422433 367341 368068 M U 0 14 0 13 0 12 0 30 0 22 0 9 0 10 0 11 0 13 0 10 0 9 0 18 0 13 0 16 0 18 0 11
422434 362393 365694 F U 0 0 0 0 0 0 0 0 0 0 0 0 0 0 0 0 0 0 0 0 0 0 0 0 0 0 0 0 0 0 0 0
422435 362393 365694 F U 0 0 0 0 0 0 0 0 0 0 0 0 0 0 0 0 0 0 0 0 0 0 0 0 0 0 0 0 0 0 0 0
422436 362393 365694 M U 0 13 0 19 0 12 0 28 0 23 0 11 0 10 0 11 0 13 0 9 0 10 0 18 0 14 0 19 0 20 0 10
422437 377422 377534 M U 0 14 0 11 0 13 0 26 0 23 0 9 0 10 0 13 0 13 0 9 0 11 0 17 0 15 0 17 0 22 0 10
422438 377422 377534 F U 0 0 0 0 0 0 0 0 0 0 0 0 0 0 0 0 0 0 0 0 0 0 0 0 0 0 0 0 0 0 0 0
422439 377422 377534 M U 0 14 0 11 0 13 0 26 0 23 0 9 0 10 0 13 0 13 0 9 0 11 0 17 0 15 0 17 0 22 0 10
422440 377422 377534 F U 0 0 0 0 0 0 0 0 0 0 0 0 0 0 0 0 0 0 0 0 0 0 0 0 0 0 0 0 0 0 0 0
422441 367335 372472 M U 0 14 0 13 0 11 0 30 0 23 0 10 0 10 0 11 0 13 0 10 0 10 0 18 0 14 0 15 0 23 0 11
422442 367335 372472 M U 0 14 0 13 0 11 0 30 0 23 0 10 0 10 0 11 0 13 0 10 0 10 0 18 0 14 0 15 0 23 0 11
422443 367335 372472 M U 0 14 0 13 0 11 0 30 0 23 0 10 0 10 0 11 0 13 0 10 0 10 0 18 0 14 0 15 0 23 0 11
422444 367335 372472 M U 0 14 0 13 0 11 0 30 0 23 0 10 0 10 0 11 0 13 0 10 0 10 0 18 0 14 0 15 0 23 0 11
422445 365783 361889 F U 0 0 0 0 0 0 0 0 0 0 0 0 0 0 0 0 0 0 0 0 0 0 0 0 0 0 0 0 0 0 0 0
422446 365783 361889 M U 0 16 0 17 0 12 0 28 0 23 0 9 0 12 0 12 0 13 0 9 0 10 0 18 0 16 0 15 0 23 0 10
422447 365783 361889 F U 0 0 0 0 0 0 0 0 0 0 0 0 0 0 0 0 0 0 0 0 0 0 0 0 0 0 0 0 0 0 0 0
422448 361737 363294 F U 0 0 0 0 0 0 0 0 0 0 0 0 0 0 0 0 0 0 0 0 0 0 0 0 0 0 0 0 0 0 0 0
422449 361737 363294 F U 0 0 0 0 0 0 0 0 0 0 0 0 0 0 0 0 0 0 0 0 0 0 0 0 0 0 0 0 0 0 0 0
422450 361737 363294 M U 0 14 0 13 0 11 0 29 0 21 0 9 0 12 0 14 0 13 0 9 0 10 0 19 0 14 0 16 0 22 0 11
422451 364779 378585 M U 0 16 0 13 0 12 0 29 0 22 0 9 0 14 0 12 0 13 0 10 0 10 0 18 0 14 0 14 0 20 0 10
422452 364779 378585 F U 0 0 0 0 0 0 0 0 0 0 0 0 0 0 0 0 0 0 0 0 0 0 0 0 0 0 0 0 0 0 0 0
422453 364779 378585 F U 0 0 0 0 0 0 0 0 0 0 0 0 0 0 0 0 0 0 0 0 0 0 0 0 0 0 0 0 0 0 0 0
422454 361466 373630 F U 0 0 0 0 0 0 0 0 0 0 0 0 0 0 0 0 0 0 0 0 0 0 0 0 0 0 0 0 0 0 0 0
422455 361466 373630 M U 0 12 0 15 0 12 0 27 0 21 0 9 0 13 0 13 0 13 0 9 0 11 0 18 0 15 0 17 0 18 0 12
422456 376557 362359 F U 0 0 0 0 0 0 0 0 0 0 0 0 0 0 0 0 0 0 0 0 0 0 0 0 0 0 0 0 0 0 0 0
422457 368305 377213 F U 0 0 0 0 0 0 0 0 0 0 0 0 0 0 0 0 0 0 0 0 0 0 0 0 0 0 0 0 0 0 0 0
422458 363940 370660 F U 0 0 0 0 0 0 0 0 0 0 0 0 0 0 0 0 0 0 0 0 0 0 0 0 0 0 0 0 0 0 0 0
422459 363940 370660 F U 0 0 0 0 0 0 0 0 0 0 0 0 0 0 0 0 0 0 0 0 0 0 0 0 0 0 0 0 0 0 0 0
422460 363940 370660 F U 0 0 0 0 0 0 0 0 0 0 0 0 0 0 0 0 0 0 0 0 0 0 0 0 0 0 0 0 0 0 0 0
422461 377620 365446 M U 0 14 0 17 0 12 0 29 0 21 0 10 0 10 0 13 0 15 0 10 0 12 0 20 0 12 0 15 0 23 0 11
422462 362637 379527 M U 0 15 0 13 0 13 0 28 0 21 0 9 0 10 0 12 0 14 0 9 0 10 0 20 0 14 0 13 0 21 0 11
422463 370162 363301 M U 0 14 0 17 0 12 0 28 0 24 0 10 0 12 0 12 0 14 0 10 0 10 0 19 0 14 0 17 0 22 0 10
422464 370162 363301 F U 0 0 0 0 0 0 0 0 0 0 0 0 0 0 0 0 0 0 0 0 0 0 0 0 0 0 0 0 0 0 0 0
422465 370162 363301 F U 0 0 0 0 0 0 0 0 0 0 0 0 0 0 0 0 0 0 0 0 0 0 0 0 0 0 0 0 0 0 0 0
422466 370863 368220 M U 0 15 0 11 0 12 0 27 0 23 0 9 0 10 0 13 0 13 0 8 0 11 0 19 0 17 0 19 0 22 0 10
422467 370863 368220 M U 0 15 0 11 0 12 0 27 0 23 0 9 0 10 0 13 0 13 0 8 0 11 0 19 0 17 0 19 0 22 0 10
422468 370863 368220 M U 0 15 0 11 0 12 0 27 0 23 0 9 0 10 0 13 0 13 0 8 0 11 0 19 0 17 0 19 0 22 0 10
422469 365334 373857 F U 0 0 0 0 0 0 0 0 0 0 0 0 0 0 0 0 0 0 0 0 0 0 0 0 0 0 0 0 0 0 0 0
422470 370027 372026 M U 0 14 0 15 0 11 0 27 0 21 0 9 0 10 0 12 0 14 0 11 0 10 0 20 0 15 0 15 0 19 0 9
422471 370027 372026 M U 0 14 0 15 0 11 0 27 0 21 0 9 0 10 0 12 0 14 0 11 0 10 0 20 0 15 0 15 0 19 0 9
422472 370027 372026 M U 0 14 0 15 0 11 0 27 0 21 0 9 0 10 0 12 0 14 0 11 0 10 0 20 0 15 0 15 0 19 0 9
422473 372255 368377 M U 0 12 0 12 0 13 0 27 0 22 0 9 0 10 0 12 0 13 0 9 0 10 0 19 0 14 0 14 0 20 0 11
422474 360436 374355 F U 0 0 0 0 0 0 0 0 0 0 0 0 0 0 0 0 0 0 0 0 0 0 0 0 0 0 0 0 0 0 0 0
422475 360436 374355 M U 0 15 0 18 0 11 0 29 0 23 0 10 0 10 0 11 0 15 0 10 0 11 0 18 0 13 0 16 0 19 0 9
422476 372023 378659 M U 0 14 0 14 0 11 0 30 0 22 0 10 0 13 0 13 0 13 0 10 0 12 0 19 0 14 0 17 0 22 0 11
422477 372023 378659 F U 0 0 0 0 0 0 0 0 0 0 0 0 0 0 0 0 0 0 0 0 0 0 0 0 0 0 0 0 0 0 0 0
422478 372023 378659 F U 0 0 0 0 0 0 0 0 0 0 0 0 0 0 0 0 0 0 0 0 0 0 0 0 0 0 0 0 0 0 0 0
422479 377260 377564 F U 0 0 0 0 0 0 0 0 0 0 0 0 0 0 0 0 0 0 0 0 0 0 0 0 0 0 0 0 0 0 0 0
422480 369169 377128 F U 0 0 0 0 0 0 0 0 0 0 0 0 0 0 0 0 0 0 0 0 0 0 0 0 0 0 0 0 0 0 0 0
422481 369169 377128 F U 0 0 0 0 0 0 0 0 0 0 0 0 0 0 0 0 0 0 0 0 0 0 0 0 0 0 0 0 0 0 0 0
422482 365071 379716 F U 0 0 0 0 0 0 0 0 0 0 0 0 0 0 0 0 0 0 0 0 0 0 0 0 0 0 0 0 0 0 0 0
422483 365071 379716 M U 0 13 0 16 0 12 0 28 0 22 0 9 0 10 0 14 0 13 0 9 0 12 0 19 0 14 0 17 0 21 0 11
422484 361659 374335 M U 0 12 0 13 0 11 0 27 0 23 0 8 0 12 0 12 0 13 0 9 0 12 0 20 0 15 0 13 0 21 0 10
422485 362474 369181 F U 0 0 0 0 0 0 0 0 0 0 0 0 0 0 0 0 0 0 0 0 0 0 0 0 0 0 0 0 0 0 0 0
422486 362474 369181 F U 0 0 0 0 0 0 0 0 0 0 0 0 0 0 0 0 0 0 0 0 0 0 0 0 0 0 0 0 0 0 0 0
422487 362474 369181 F U 0 0 0 0 0 0 0 0 0 0 0 0 0 0 0 0 0 0 0 0 0 0 0 0 0 0 0 0 0 0 0 0
422488 362474 369181 M U 0 13 0 17 0 12 0 27 0 20 0 10 0 12 0 10 0 14 0 9 0 9 0 19 0 14 0 18 0 20 0 12
422489 362474 369181 M U 0 13 0 17 0 12 0 27 0 20 0 10 0 12 0 10 0 14 0 9 0 9 0 19 0 14 0 18 0 20 0 12
422490 373105 374665 M U 0 13 0 14 0 11 0 31 0 21 0 9 0 11 0 14 0 13 0 10 0 9 0 19 0 13 0 15 0 20 0 12
422491 365942 365420 F U 0 0 0 0 0 0 0 0 0 0 0 0 0 0 0 0 0 0 0 0 0 0 0 0 0 0 0 0 0 0 0 0
422492 365942 365420 M U 0 15 0 13 0 12 0 29 0 20 0 10 0 10 0 11 0 13 0 9 0 10 0 17 0 14 0 16 0 22 0 11
422493 365942 365420 M U 0 15 0 13 0 12 0 29 0 20 0 10 0 10 0 11 0 13 0 9 0 10 0 17 0 14 0 16 0 22 0 11
422494 379970 370352 F U 0 0 0 0 0 0 0 0 0 0 0 0 0 0 0 0 0 0 0 0 0 0 0 0 0 0 0 0 0 0 0 0
422495 377359 369605 F U 0 0 0 0 0 0 0 0 0 0 0 0 0 0 0 0 0 0 0 0 0 0 0 0 0 0 0 0 0 0 0 0
422496 377359 369605 F U 0 0 0 0 0 0 0 0 0 0 0 0 0 0 0 0 0 0 0 0 0 0 0 0 0 0 0 0 0 0 0 0
422497 369522 364732 M U 0 15 0 14 0 12 0 29 0 22 0 10 0 12 0 11 0 14 0 11 0 9 0 19 0 15 0 16 0 20 0 10
422498 369522 364732 F U 0 0 0 0 0 0 0 0 0 0 0 0 0 0 0 0 0 0 0 0 0 0 0 0 0 0 0 0 0 0 0 0
422499 369522 364732 M U 0 15 0 14 0 12 0 29 0 22 0 10 0 12 0 11 0 14 0 11 0 9 0 19 0 15 0 16 0 20 0 10
422500 369522 364732 M U 0 15 0 14 0 12 0 29 0 22 0 10 0 12 0 11 0 14 0 11 0 9 0 19 0 15 0 16 0 20 0 10
422501 372924 372265 F U 0 0 0 0 0 0 0 0 0 0 0 0 0 0 0 0 0 0 0 0 0 0 0 0 0 0 0 0 0 0 0 0
422502 372924 372265 F U 0 0 0 0 0 0 0 0 0 0 0 0 0 0 0 0 0 0 0 0 0 0 0 0 0 0 0 0 0 0 0 0
422503 361628 368758 F U 0 0 0 0 0 0 0 0 0 0 0 0 0 0 0 0 0 0 0 0 0 0 0 0 0 0 0 0 0 0 0 0
422504 361628 368758 F U 0 0 0 0 0 0 0 0 0 0 0 0 0 0 0 0 0 0 0 0 0 0 0 0 0 0 0 0 0 0 0 0
422505 367370 368457 M U 0 14 0 12 0 11 0 27 0 23 0 9 0 10 0 12 0 14 0 9 0 10 0 19 0 14 0 19 0 23 0 11
422506 367370 368457 M U 0 14 0 12 0 11 0 27 0 23 0 9 0 10 0 12 0 14 0 9 0 10 0 19 0 14 0 19 0 23 0 11
422507 365501 369872 F U 0 0 0 0 0 0 0 0 0 0 0 0 0 0 0 0 0 0 0 0 0 0 0 0 0 0 0 0 0 0 0 0
422508 365501 369872 M U 0 14 0 13 0 12 0 31 0 24 0 9 0 13 0 12 0 13 0 9 0 10 0 19 0 14 0 14 0 22 0 11
422509 372682 365283 M U 0 12 0 13 0 12 0 28 0 23 0 9 0 12 0 11 0 13 0 11 0 10 0 18 0 16 0 17 0 18 0 10
422510 363545 360951 M U 0 13 0 13 0 11 0 30 0 22 0 10 0 11 0 12 0 14 0 11 0 11 0 18 0 14 0 15 0 20 0 11
422511 376379 364532 F U 0 0 0 0 0 0 0 0 0 0 0 0 0 0 0 0 0 0 0 0 0 0 0 0 0 0 0 0 0 0 0 0
422512 376379 364532 F U 0 0 0 0 0 0 0 0 0 0 0 0 0 0 0 0 0 0 0 0 0 0 0 0 0 0 0 0 0 0 0 0
422513 379758 362625 F U 0 0 0 0 0 0 0 0 0 0 0 0 0 0 0 0 0 0 0 0 0 0 0 0 0 0 0 0 0 0 0 0
422514 375652 373726 M U 0 14 0 14 0 11 0 27 0 23 0 10 0 9 0 13 0 13 0 9 0 12 0 19 0 14 0 15 0 21 0 12
422515 375652 373726 F U 0 0 0 0 0 0 0 0 0 0 0 0 0 0 0 0 0 0 0 0 0 0 0 0 0 0 0 0 0 0 0 0
422516 375652 373726 M U 0 14 0 14 0 11 0 27 0 23 0 10 0 9 0 13 0 13 0 9 0 12 0 19 0 14 0 15 0 21 0 12
422517 366729 361761 M U 0 15 0 10 0 12 0 28 0 21 0 10 0 15 0 12 0 13 0 9 0 12 0 20 0 15 0 16 0 22 0 11
422518 366729 361761 F U 0 0 0 0 0 0 0 0 0 0 0 0 0 0 0 0 0 0 0 0 0 0 0 0 0 0 0 0 0 0 0 0
422519 366729 361761 F U 0 0 0 0 0 0 0 0 0 0 0 0 0 0 0 0 0 0 0 0 0 0 0 0 0 0 0 0 0 0 0 0
422520 367797 361323 M U 0 15 0 16 0 13 0 28 0 23 0 8 0 10 0 12 0 15 0 9 0 9 0 18 0 16 0 14 0 21 0 10
422521 367797 361323 F U 0 0 0 0 0 0 0 0 0 0 0 0 0 0 0 0 0 0 0 0 0 0 0 0 0 0 0 0 0 0 0 0
422522 361694 362927 F U 0 0 0 0 0 0 0 0 0 0 0 0 0 0 0 0 0 0 0 0 0 0 0 0 0 0 0 0 0 0 0 0
422523 366169 364412 F U 0 0 0 0 0 0 0 0 0 0 0 0 0 0 0 0 0 0 0 0 0 0 0 0 0 0 0 0 0 0 0 0
422524 377494 378600 M U 0 13 0 14 0 11 0 30 0 22 0 9 0 12 0 12 0 14 0 8 0 9 0 20 0 15 0 15 0 22 0 12
422525 377494 378600 F U 0 0 0 0 0 0 0 0 0 0 0 0 0 0 0 0 0 0 0 0 0 0 0 0 0 0 0 0 0 0 0 0
422526 377494 378600 M U 0 13 0 14 0 11 0 30 0 22 0 9 0 12 0 12 0 14 0 8 0 9 0 20 0 15 0 15 0 22 0 12
422527 377494 378600 F U 0 0 0 0 0 0 0 0 0 0 0 0 0 0 0 0 0 0 0 0 0 0 0 0 0 0 0 0 0 0 0 0
422528 377494 378600 F U 0 0 0 0 0 0 0 0 0 0 0 0 0 0 0 0 0 0 0 0 0 0 0 0 0 0 0 0 0 0 0 0
422529 378196 368957 M U 0 14 0 16 0 11 0 28 0 22 0 10 0 13 0 12 0 13 0 9 0 11 0 20 0 15 0 16 0 22 0 10
422530 376075 369844 F U 0 0 0 0 0 0 0 0 0 0 0 0 0 0 0 0 0 0 0 0 0 0 0 0 0 0 0 0 0 0 0 0
422531 376075 369844 F U 0 0 0 0 0 0 0 0 0 0 0 0 0 0 0 0 0 0 0 0 0 0 0 0 0 0 0 0 0 0 0 0
422532 365038 366804 M U 0 14 0 13 0 13 0 28 0 23 0 10 0 12 0 12 0 14 0 11 0 12 0 18 0 14 0 16 0 19 0 11
422533 367358 379794 F U 0 0 0 0 0 0 0 0 0 0 0 0 0 0 0 0 0 0 0 0 0 0 0 0 0 0 0 0 0 0 0 0
422534 362913 365101 M U 0 14 0 13 0 11 0 29 0 21 0 9 0 13 0 12 0 13 0 11 0 12 0 19 0 14 0 15 0 18 0 11
422535 374856 362357 F U 0 0 0 0 0 0 0 0 0 0 0 0 0 0 0 0 0 0 0 0 0 0 0 0 0 0 0 0 0 0 0 0
422536 374856 362357 M U 0 13 0 15 0 12 0 29 0 24 0 9 0 12 0 11 0 14 0 9 0 11 0 19 0 14 0 14 0 19 0 11
422537 374856 362357 F U 0 0 0 0 0 0 0 0 0 0 0 0 0 0 0 0 0 0 0 0 0 0 0 0 0 0 0 0 0 0 0 0
422538 374856 362357 M U 0 13 0 15 0 12 0 29 0 24 0 9 0 12 0 11 0 14 0 9 0 11 0 19 0 14 0 14 0 19 0 11
422539 361518 362481 M U 0 13 0 14 0 13 0 29 0 22 0 11 0 11 0 13 0 14 0 9 0 12 0 20 0 14 0 16 0 23 0 9
422540 361518 362481 F U 0 0 0 0 0 0 0 0 0 0 0 0 0 0 0 0 0 0 0 0 0 0 0 0 0 0 0 0 0 0 0 0
422541 366026 374641 F U 0 0 0 0 0 0 0 0 0 0 0 0 0 0 0 0 0 0 0 0 0 0 0 0 0 0 0 0 0 0 0 0
422542 366026 374641 F U 0 0 0 0 0 0 0 0 0 0 0 0 0 0 0 0 0 0 0 0 0 0 0 0 0 0 0 0 0 0 0 0
422543 374342 373556 F U 0 0 0 0 0 0 0 0 0 0 0 0 0 0 0 0 0 0 0 0 0 0 0 0 0 0 0 0 0 0 0 0
422544 374342 373556 M U 0 14 0 10 0 11 0 28 0 23 0 9 0 10 0 12 0 13 0 9 0 9 0 18 0 14 0 16 0 21 0 9
422545 374342 373556 M U 0 14 0 10 0 11 0 28 0 23 0 9 0 10 0 12 0 13 0 9 0 9 0 18 0 14 0 16 0 21 0 9
422546 376023 374420 F U 0 0 0 0 0 0 0 0 0 0 0 0 0 0 0 0 0 0 0 0 0 0 0 0 0 0 0 0 0 0 0 0
422547 361679 366527 M U 0 13 0 15 0 11 0 27 0 20 0 9 0 10 0 12 0 13 0 11 0 11 0 18 0 13 0 17 0 20 0 13
422548 377876 376853 F U 0 0 0 0 0 0 0 0 0 0 0 0 0 0 0 0 0 0 0 0 0 0 0 0 0 0 0 0 0 0 0 0
422549 377473 364810 F U 0 0 0 0 0 0 0 0 0 0 0 0 0 0 0 0 0 0 0 0 0 0 0 0 0 0 0 0 0 0 0 0
422550 377473 364810 M U 0 16 0 12 0 11 0 29 0 23 0 9 0 11 0 12 0 14 0 10 0 11 0 18 0 14 0 17 0 22 0 11
422551 373459 367122 F U 0 0 0 0 0 0 0 0 0 0 0 0 0 0 0 0 0 0 0 0 0 0 0 0 0 0 0 0 0 0 0 0
422552 373459 367122 M U 0 14 0 16 0 13 0 29 0 23 0 9 0 12 0 12 0 13 0 10 0 11 0 17 0 14 0 17 0 22 0 11
422553 368103 361319 M U 0 13 0 17 0 12 0 30 0 24 0 10 0 10 0 12 0 13 0 9 0 9 0 19 0 14 0 15 0 20 0 11
422554 361283 378163 M U 0 15 0 16 0 11 0 27 0 23 0 10 0 13 0 13 0 14 0 9 0 11 0 17 0 15 0 16 0 21 0 12
422555 378210 361532 F U 0 0 0 0 0 0 0 0 0 0 0 0 0 0 0 0 0 0 0 0 0 0 0 0 0 0 0 0 0 0 0 0
422556 374971 365456 M U 0 15 0 12 0 12 0 27 0 25 0 8 0 10 0 13 0 14 0 9 0 11 0 21 0 12 0 16 0 20 0 10
422557 374971 365456 F U 0 0 0 0 0 0 0 0 0 0 0 0 0 0 0 0 0 0 0 0 0 0 0 0 0 0 0 0 0 0 0 0
422558 374971 365456 F U 0 0 0 0 0 0 0 0 0 0 0 0 0 0 0 0 0 0 0 0 0 0 0 0 0 0 0 0 0 0 0 0
422559 365046 377504 F U 0 0 0 0 0 0 0 0 0 0 0 0 0 0 0 0 0 0 0 0 0 0 0 0 0 0 0 0 0 0 0 0
422560 362074 369235 M U 0 14 0 12 0 12 0 29 0 23 0 9 0 12 0 12 0 13 0 9 0 11 0 18 0 14 0 17 0 22 0 11
422561 362074 369235 F U 0 0 0 0 0 0 0 0 0 0 0 0 0 0 0 0 0 0 0 0 0 0 0 0 0 0 0 0 0 0 0 0
422562 364986 368005 F U 0 0 0 0 0 0 0 0 0 0 0 0 0 0 0 0 0 0 0 0 0 0 0 0 0 0 0 0 0 0 0 0
422563 376916 363112 F U 0 0 0 0 0 0 0 0 0 0 0 0 0 0 0 0 0 0 0 0 0 0 0 0 0 0 0 0 0 0 0 0
422564 365567 366731 F U 0 0 0 0 0 0 0 0 0 0 0 0 0 0 0 0 0 0 0 0 0 0 0 0 0 0 0 0 0 0 0 0
422565 371004 360691 F U 0 0 0 0 0 0 0 0 0 0 0 0 0 0 0 0 0 0 0 0 0 0 0 0 0 0 0 0 0 0 0 0
422566 371004 360691 M U 0 15 0 13 0 12 0 28 0 21 0 9 0 12 0 12 0 14 0 8 0 9 0 17 0 14 0 14 0 22 0 11
422567 366708 376530 M U 0 15 0 14 0 11 0 27 0 21 0 10 0 11 0 13 0 14 0 8 0 10 0 20 0 14 0 16 0 21 0 11
422568 366708 376530 M U 0 15 0 14 0 11 0 27 0 21 0 10 0 11 0 13 0 14 0 8 0 10 0 20 0 14 0 16 0 21 0 11
422569 366708 376530 M U 0 15 0 14 0 11 0 27 0 21 0 10 0 11 0 13 0 14 0 8 0 10 0 20 0 14 0 16 0 21 0 11
422570 379836 367962 F U 0 0 0 0 0 0 0 0 0 0 0 0 0 0 0 0 0 0 0 0 0 0 0 0 0 0 0 0 0 0 0 0
422571 371847 371945 M U 0 12 0 16 0 11 0 27 0 23 0 9 0 12 0 12 0 13 0 11 0 12 0 19 0 14 0 16 0 22 0 9
422572 371847 371945 M U 0 12 0 16 0 11 0 27 0 23 0 9 0 12 0 12 0 13 0 11 0 12 0 19 0 14 0 16 0 22 0 9
422573 371847 371945 F U 0 0 0 0 0 0 0 0 0 0 0 0 0 0 0 0 0 0 0 0 0 0 0 0 0 0 0 0 0 0 0 0
422574 366513 377513 M U 0 12 0 12 0 12 0 29 0 22 0 10 0 12 0 12 0 14 0 9 0 11 0 18 0 15 0 15 0 19 0 10
422575 366513 377513 M U 0 12 0 12 0 12 0 29 0 22 0 10 0 12 0 12 0 14 0 9 0 11 0 18 0 15 0 15 0 19 0 10
422576 374805 365907 M U 0 12 0 18 0 13 0 29 0 22 0 9 0 10 0 12 0 14 0 9 0 10 0 17 0 15 0 15 0 21 0 10
422577 374805 365907 M U 0 12 0 18 0 13 0 29 0 22 0 9 0 10 0 12 0 14 0 9 0 10 0 17 0 15 0 15 0 21 0 10
422578 370382 379418 M U 0 16 0 12 0 12 0 28 0 23 0 9 0 11 0 12 0 13 0 9 0 10 0 17 0 14 0 17 0 20 0 10
422579 370382 379418 M U 0 16 0 12 0 12 0 28 0 23 0 9 0 11 0 12 0 13 0 9 0 10 0 17 0 14 0 17 0 20 0 10
422580 370382 379418 F U 0 0 0 0 0 0 0 0 0 0 0 0 0 0 0 0 0 0 0 0 0 0 0 0 0 0 0 0 0 0 0 0
422581 364559 373796 F U 0 0 0 0 0 0 0 0 0 0 0 0 0 0 0 0 0 0 0 0 0 0 0 0 0 0 0 0 0 0 0 0
422582 364559 373796 M U 0 15 0 13 0 12 0 29 0 20 0 10 0 13 0 11 0 15 0 9 0 10 0 19 0 14 0 14 0 22 0 12
422583 372028 374179 M U 0 13 0 11 0 12 0 28 0 22 0 9 0 10 0 12 0 13 0 9 0 11 0 18 0 15 0 17 0 22 0 10
422584 372028 374179 M U 0 13 0 11 0 12 0 28 0 22 0 9 0 10 0 12 0 13 0 9 0 11 0 18 0 15 0 17 0 22 0 10
422585 372028 374179 F U 0 0 0 0 0 0 0 0 0 0 0 0 0 0 0 0 0 0 0 0 0 0 0 0 0 0 0 0 0 0 0 0
422586 361091 377953 F U 0 0 0 0 0 0 0 0 0 0 0 0 0 0 0 0 0 0 0 0 0 0 0 0 0 0 0 0 0 0 0 0
422587 361091 377953 M U 0 14 0 13 0 11 0 28 0 24 0 9 0 10 0 12 0 14 0 9 0 10 0 18 0 13 0 14 0 21 0 10
422588 368961 379586 F U 0 0 0 0 0 0 0 0 0 0 0 0 0 0 0 0 0 0 0 0 0 0 0 0 0 0 0 0 0 0 0 0
422589 368961 379586 M U 0 13 0 19 0 11 0 28 0 22 0 10 0 13 0 12 0 13 0 9 0 12 0 18 0 14 0 16 0 22 0 10
422590 376196 367927 F U 0 0 0 0 0 0 0 0 0 0 0 0 0 0 0 0 0 0 0 0 0 0 0 0 0 0 0 0 0 0 0 0
422591 364204 362620 F U 0 0 0 0 0 0 0 0 0 0 0 0 0 0 0 0 0 0 0 0 0 0 0 0 0 0 0 0 0 0 0 0
422592 364204 362620 M U 0 14 0 10 0 12 0 31 0 23 0 9 0 12 0 11 0 13 0 10 0 10 0 18 0 15 0 17 0 20 0 11
422593 364204 362620 M U 0 14 0 10 0 12 0 31 0 23 0 9 0 12 0 11 0 13 0 10 0 10 0 18 0 15 0 17 0 20 0 11
422594 377998 366863 M U 0 12 0 9 0 11 0 27 0 22 0 9 0 10 0 13 0 13 0 11 0 11 0 18 0 15 0 15 0 19 0 11
422595 378898 364310 F U 0 0 0 0 0 0 0 0 0 0 0 0 0 0 0 0 0 0 0 0 0 0 0 0 0 0 0 0 0 0 0 0
422596 373978 374155 M U 0 14 0 13 0 11 0 28 0 22 0 9 0 12 0 12 0 13 0 9 0 12 0 16 0 14 0 16 0 19 0 10
422597 373978 374155 M U 0 14 0 13 0 11 0 28 0 22 0 9 0 12 0 12 0 13 0 9 0 12 0 16 0 14 0 16 0 19 0 10
422598 373978 374155 M U 0 14 0 13 0 11 0 28 0 22 0 9 0 12 0 12 0 13 0 9 0 12 0 16 0 14 0 16 0 19 0 10
422599 373978 374155 M U 0 14 0 13 0 11 0 28 0 22 0 9 0 12 0 12 0 13 0 9 0 12 0 16 0 14 0 16 0 19 0 10
422600 374078 365380 M U 0 16 0 14 0 12 0 28 0 23 0 9 0 10 0 11 0 13 0 12 0 12 0 19 0 14 0 15 0 20 0 11
422601 370461 377424 F U 0 0 0 0 0 0 0 0 0 0 0 0 0 0 0 0 0 0 0 0 0 0 0 0 0 0 0 0 0 0 0 0
422602 370638 365643 M U 0 16 0 10 0 12 0 30 0 23 0 9 0 13 0 12 0 13 0 9 0 11 0 17 0 16 0 18 0 22 0 11
422603 361836 364594 F U 0 0 0 0 0 0 0 0 0 0 0 0 0 0 0 0 0 0 0 0 0 0 0 0 0 0 0 0 0 0 0 0
422604 361836 364594 M U 0 14 0 11 0 12 0 29 0 25 0 10 0 9 0 13 0 13 0 8 0 11 0 19 0 13 0 19 0 21 0 11
422605 361836 364594 F U 0 0 0 0 0 0 0 0 0 0 0 0 0 0 0 0 0 0 0 0 0 0 0 0 0 0 0 0 0 0 0 0
422606 361836 364594 M U 0 14 0 11 0 12 0 29 0 25 0 10 0 9 0 13 0 13 0 8 0 11 0 19 0 13 0 19 0 21 0 11
422607 361836 364594 F U 0 0 0 0 0 0 0 0 0 0 0 0 0 0 0 0 0 0 0 0 0 0 0 0 0 0 0 0 0 0 0 0
422608 363156 360448 M U 0 13 0 10 0 13 0 27 0 21 0 9 0 12 0 12 0 13 0 9 0 11 0 20 0 14 0 16 0 23 0 11
422609 377647 379165 M U 0 15 0 10 0 11 0 29 0 22 0 10 0 13 0 11 0 15 0 11 0 10 0 18 0 14 0 16 0 20 0 10
422610 377647 379165 F U 0 0 0 0 0 0 0 0 0 0 0 0 0 0 0 0 0 0 0 0 0 0 0 0 0 0 0 0 0 0 0 0
422611 377710 360779 M U 0 15 0 12 0 12 0 29 0 23 0 9 0 12 0 12 0 13 0 9 0 11 0 18 0 15 0 14 0 21 0 10
422612 377710 360779 M U 0 15 0 12 0 12 0 29 0 23 0 9 0 12 0 12 0 13 0 9 0 11 0 18 0 15 0 14 0 21 0 10
422613 377710 360779 M U 0 15 0 12 0 12 0 29 0 23 0 9 0 12 0 12 0 13 0 9 0 11 0 18 0 15 0 14 0 21 0 10
422614 377710 360779 F U 0 0 0 0 0 0 0 0 0 0 0 0 0 0 0 0 0 0 0 0 0 0 0 0 0 0 0 0 0 0 0 0
422615 377710 360779 F U 0 0 0 0 0 0 0 0 0 0 0 0 0 0 0 0 0 0 0 0 0 0 0 0 0 0 0 0 0 0 0 0
422616 371203 366572 M U 0 12 0 15 0 12 0 30 0 23 0 9 0 10 0 13 0 13 0 11 0 11 0 18 0 15 0 17 0 19 0 11
422617 370999 370293 F U 0 0 0 0 0 0 0 0 0 0 0 0 0 0 0 0 0 0 0 0 0 0 0 0 0 0 0 0 0 0 0 0
422618 370999 370293 F U 0 0 0 0 0 0 0 0 0 0 0 0 0 0 0 0 0 0 0 0 0 0 0 0 0 0 0 0 0 0 0 0
422619 369982 362027 F U 0 0 0 0 0 0 0 0 0 0 0 0 0 0 0 0 0 0 0 0 0 0 0 0 0 0 0 0 0 0 0 0
422620 370235 365394 F U 0 0 0 0 0 0 0 0 0 0 0 0 0 0 0 0 0 0 0 0 0 0 0 0 0 0 0 0 0 0 0 0
422621 361157 372388 F U 0 0 0 0 0 0 0 0 0 0 0 0 0 0 0 0 0 0 0 0 0 0 0 0 0 0 0 0 0 0 0 0
422622 361157 372388 M U 0 14 0 10 0 11 0 30 0 23 0 9 0 13 0 12 0 13 0 12 0 11 0 19 0 14 0 16 0 18 0 11
422623 361923 366702 F U 0 0 0 0 0 0 0 0 0 0 0 0 0 0 0 0 0 0 0 0 0 0 0 0 0 0 0 0 0 0 0 0
422624 372853 364929 F U 0 0 0 0 0 0 0 0 0 0 0 0 0 0 0 0 0 0 0 0 0 0 0 0 0 0 0 0 0 0 0 0
422625 360562 370993 M U 0 13 0 10 0 12 0 30 0 22 0 9 0 12 0 12 0 14 0 9 0 11 0 19 0 14 0 16 0 22 0 10
422626 365113 369154 F U 0 0 0 0 0 0 0 0 0 0 0 0 0 0 0 0 0 0 0 0 0 0 0 0 0 0 0 0 0 0 0 0
422627 365113 369154 M U 0 13 0 9 0 13 0 29 0 22 0 9 0 11 0 12 0 13 0 10 0 11 0 19 0 14 0 12 0 20 0 12
422628 365931 373075 F U 0 0 0 0 0 0 0 0 0 0 0 0 0 0 0 0 0 0 0 0 0 0 0 0 0 0 0 0 0 0 0 0
422629 365931 373075 M U 0 13 0 16 0 13 0 29 0 23 0 9 0 12 0 13 0 15 0 11 0 10 0 18 0 17 0 17 0 20 0 10
422630 367755 360373 M U 0 15 0 12 0 12 0 29 0 23 0 10 0 12 0 11 0 13 0 9 0 11 0 19 0 14 0 14 0 20 0 10
422631 373866 366975 M U 0 15 0 10 0 13 0 28 0 23 0 8 0 9 0 12 0 13 0 10 0 11 0 17 0 14 0 17 0 21 0 11
422632 373866 366975 F U 0 0 0 0 0 0 0 0 0 0 0 0 0 0 0 0 0 0 0 0 0 0 0 0 0 0 0 0 0 0 0 0
422633 373866 366975 F U 0 0 0 0 0 0 0 0 0 0 0 0 0 0 0 0 0 0 0 0 0 0 0 0 0 0 0 0 0 0 0 0
422634 377382 366823 M U 0 13 0 19 0 11 0 28 0 22 0 10 0 13 0 12 0 13 0 9 0 12 0 18 0 14 0 16 0 22 0 10
422635 377382 366823 F U 0 0 0 0 0 0 0 0 0 0 0 0 0 0 0 0 0 0 0 0 0 0 0 0 0 0 0 0 0 0 0 0
422636 377382 366823 F U 0 0 0 0 0 0 0 0 0 0 0 0 0 0 0 0 0 0 0 0 0 0 0 0 0 0 0 0 0 0 0 0
422637 370736 378223 F U 0 0 0 0 0 0 0 0 0 0 0 0 0 0 0 0 0 0 0 0 0 0 0 0 0 0 0 0 0 0 0 0
422638 366195 364644 F U 0 0 0 0 0 0 0 0 0 0 0 0 0 0 0 0 0 0 0 0 0 0 0 0 0 0 0 0 0 0 0 0
422639 366195 364644 F U 0 0 0 0 0 0 0 0 0 0 0 0 0 0 0 0 0 0 0 0 0 0 0 0 0 0 0 0 0 0 0 0
422640 369011 370849 M U 0 15 0 12 0 13 0 27 0 23 0 8 0 12 0 11 0 13 0 12 0 11 0 19 0 14 0 15 0 22 0 10
422641 361565 379254 F U 0 0 0 0 0 0 0 0 0 0 0 0 0 0 0 0 0 0 0 0 0 0 0 0 0 0 0 0 0 0 0 0
422642 363536 377848 F U 0 0 0 0 0 0 0 0 0 0 0 0 0 0 0 0 0 0 0 0 0 0 0 0 0 0 0 0 0 0 0 0
422643 360879 377501 M U 0 15 0 16 0 12 0 28 0 19 0 10 0 14 0 10 0 15 0 11 0 9 0 18 0 15 0 14 0 20 0 11
422644 360879 377501 F U 0 0 0 0 0 0 0 0 0 0 0 0 0 0 0 0 0 0 0 0 0 0 0 0 0 0 0 0 0 0 0 0
422645 370324 368987 M U 0 12 0 10 0 13 0 28 0 22 0 9 0 12 0 12 0 13 0 11 0 11 0 18 0 15 0 15 0 20 0 10
422646 370324 368987 M U 0 12 0 10 0 13 0 28 0 22 0 9 0 12 0 12 0 13 0 11 0 11 0 18 0 15 0 15 0 20 0 10
422647 366607 379848 F U 0 0 0 0 0 0 0 0 0 0 0 0 0 0 0 0 0 0 0 0 0 0 0 0 0 0 0 0 0 0 0 0
422648 367970 361093 F U 0 0 0 0 0 0 0 0 0 0 0 0 0 0 0 0 0 0 0 0 0 0 0 0 0 0 0 0 0 0 0 0
422649 368359 369669 F U 0 0 0 0 0 0 0 0 0 0 0 0 0 0 0 0 0 0 0 0 0 0 0 0 0 0 0 0 0 0 0 0
422650 361020 364520 M U 0 15 0 15 0 13 0 27 0 23 0 9 0 10 0 12 0 13 0 9 0 10 0 19 0 15 0 19 0 20 0 10
422651 361020 364520 F U 0 0 0 0 0 0 0 0 0 0 0 0 0 0 0 0 0 0 0 0 0 0 0 0 0 0 0 0 0 0 0 0
422652 371415 379954 F U 0 0 0 0 0 0 0 0 0 0 0 0 0 0 0 0 0 0 0 0 0 0 0 0 0 0 0 0 0 0 0 0
422653 371415 379954 M U 0 13 0 14 0 12 0 27 0 22 0 9 0 12 0 11 0 13 0 11 0 12 0 20 0 16 0 15 0 19 0 10
422654 371415 379954 F U 0 0 0 0 0 0 0 0 0 0 0 0 0 0 0 0 0 0 0 0 0 0 0 0 0 0 0 0 0 0 0 0
422655 374164 362288 M U 0 13 0 17 0 12 0 27 0 25 0 11 0 13 0 11 0 14 0 10 0 11 0 19 0 14 0 16 0 19 0 10
422656 362349 363712 M U 0 15 0 11 0 12 0 30 0 21 0 9 0 10 0 11 0 13 0 10 0 11 0 20 0 14 0 16 0 20 0 11
422657 362349 363712 F U 0 0 0 0 0 0 0 0 0 0 0 0 0 0 0 0 0 0 0 0 0 0 0 0 0 0 0 0 0 0 0 0
422658 374303 361720 F U 0 0 0 0 0 0 0 0 0 0 0 0 0 0 0 0 0 0 0 0 0 0 0 0 0 0 0 0 0 0 0 0
422659 374303 361720 F U 0 0 0 0 0 0 0 0 0 0 0 0 0 0 0 0 0 0 0 0 0 0 0 0 0 0 0 0 0 0 0 0
422660 375729 367205 M U 0 13 0 13 0 11 0 27 0 24 0 9 0 10 0 12 0 14 0 10 0 11 0 18 0 14 0 15 0 22 0 10
422661 375729 367205 M U 0 13 0 13 0 11 0 27 0 24 0 9 0 10 0 12 0 14 0 10 0 11 0 18 0 14 0 15 0 22 0 10
422662 363134 364833 M U 0 14 0 14 0 11 0 28 0 23 0 9 0 12 0 12 0 14 0 9 0 11 0 19 0 16 0 17 0 20 0 11
422663 369032 362320 F U 0 0 0 0 0 0 0 0 0 0 0 0 0 0 0 0 0 0 0 0 0 0 0 0 0 0 0 0 0 0 0 0
422664 369032 362320 F U 0 0 0 0 0 0 0 0 0 0 0 0 0 0 0 0 0 0 0 0 0 0 0 0 0 0 0 0 0 0 0 0
422665 369032 362320 M U 0 12 0 12 0 11 0 30 0 23 0 9 0 12 0 11 0 13 0 10 0 11 0 17 0 14 0 14 0 19 0 11
422666 377784 375506 F U 0 0 0 0 0 0 0 0 0 0 0 0 0 0 0 0 0 0 0 0 0 0 0 0 0 0 0 0 0 0 0 0
422667 366960 377034 M U 0 14 0 13 0 12 0 26 0 21 0 9 0 10 0 12 0 13 0 9 0 10 0 18 0 16 0 16 0 22 0 10
422668 366960 377034 M U 0 14 0 13 0 12 0 26 0 21 0 9 0 10 0 12 0 13 0 9 0 10 0 18 0 16 0 16 0 22 0 10
422669 373053 366005 M U 0 12 0 16 0 12 0 28 0 23 0 10 0 13 0 12 0 14 0 11 0 12 0 18 0 15 0 17 0 22 0 11
422670 369766 370391 M U 0 13 0 12 0 12 0 29 0 21 0 10 0 10 0 12 0 14 0 9 0 10 0 17 0 14 0 14 0 19 0 11
422671 374729 378363 M U 0 13 0 13 0 12 0 29 0 22 0 9 0 12 0 12 0 14 0 8 0 13 0 19 0 14 0 17 0 20 0 11
422672 374729 378363 F U 0 0 0 0 0 0 0 0 0 0 0 0 0 0 0 0 0 0 0 0 0 0 0 0 0 0 0 0 0 0 0 0
422673 374729 378363 F U 0 0 0 0 0 0 0 0 0 0 0 0 0 0 0 0 0 0 0 0 0 0 0 0 0 0 0 0 0 0 0 0
422674 374729 378363 F U 0 0 0 0 0 0 0 0 0 0 0 0 0 0 0 0 0 0 0 0 0 0 0 0 0 0 0 0 0 0 0 0
422675 371826 371188 F U 0 0 0 0 0 0 0 0 0 0 0 0 0 0 0 0 0 0 0 0 0 0 0 0 0 0 0 0 0 0 0 0
422676 371826 371188 F U 0 0 0 0 0 0 0 0 0 0 0 0 0 0 0 0 0 0 0 0 0 0 0 0 0 0 0 0 0 0 0 0
422677 366508 364370 M U 0 13 0 16 0 12 0 29 0 23 0 9 0 10 0 12 0 13 0 9 0 10 0 21 0 14 0 16 0 20 0 10
422678 366508 364370 F U 0 0 0 0 0 0 0 0 0 0 0 0 0 0 0 0 0 0 0 0 0 0 0 0 0 0 0 0 0 0 0 0
422679 371624 378778 M U 0 15 0 17 0 12 0 29 0 23 0 9 0 10 0 11 0 13 0 9 0 10 0 16 0 13 0 15 0 22 0 10
422680 370303 366170 F U 0 0 0 0 0 0 0 0 0 0 0 0 0 0 0 0 0 0 0 0 0 0 0 0 0 0 0 0 0 0 0 0
422681 369818 375408 M U 0 13 0 15 0 13 0 27 0 23 0 9 0 10 0 12 0 13 0 10 0 11 0 20 0 14 0 16 0 20 0 11
422682 366753 371691 M U 0 14 0 14 0 11 0 30 0 22 0 10 0 13 0 13 0 13 0 10 0 12 0 19 0 14 0 17 0 22 0 11
422683 363616 377450 M U 0 14 0 12 0 13 0 28 0 23 0 9 0 10 0 13 0 13 0 10 0 11 0 16 0 14 0 14 0 20 0 11
422684 363616 377450 F U 0 0 0 0 0 0 0 0 0 0 0 0 0 0 0 0 0 0 0 0 0 0 0 0 0 0 0 0 0 0 0 0
422685 374773 379441 M U 0 13 0 10 0 11 0 31 0 22 0 9 0 13 0 13 0 13 0 10 0 11 0 18 0 15 0 16 0 20 0 10
422686 372024 364195 M U 0 14 0 14 0 11 0 30 0 22 0 10 0 13 0 13 0 13 0 10 0 12 0 19 0 14 0 17 0 22 0 11
422687 374191 379546 M U 0 16 0 13 0 11 0 28 0 23 0 9 0 10 0 12 0 13 0 11 0 10 0 18 0 14 0 17 0 19 0 10
422688 374191 379546 M U 0 16 0 13 0 11 0 28 0 23 0 9 0 10 0 12 0 13 0 11 0 10 0 18 0 14 0 17 0 19 0 10
422689 363891 360242 M U 0 14 0 12 0 13 0 27 0 22 0 10 0 12 0 11 0 13 0 9 0 11 0 17 0 14 0 15 0 19 0 11
422690 362510 367482 F U 0 0 0 0 0 0 0 0 0 0 0 0 0 0 0 0 0 0 0 0 0 0 0 0 0 0 0 0 0 0 0 0
422691 362510 367482 F U 0 0 0 0 0 0 0 0 0 0 0 0 0 0 0 0 0 0 0 0 0 0 0 0 0 0 0 0 0 0 0 0
422692 360135 362953 F U 0 0 0 0 0 0 0 0 0 0 0 0 0 0 0 0 0 0 0 0 0 0 0 0 0 0 0 0 0 0 0 0
422693 360135 362953 F U 0 0 0 0 0 0 0 0 0 0 0 0 0 0 0 0 0 0 0 0 0 0 0 0 0 0 0 0 0 0 0 0
422694 366081 363992 M U 0 14 0 12 0 12 0 28 0 23 0 9 0 12 0 11 0 14 0 10 0 11 0 20 0 15 0 14 0 19 0 10
422695 364543 366865 M U 0 12 0 15 0 12 0 30 0 23 0 10 0 12 0 12 0 13 0 9 0 11 0 19 0 15 0 16 0 22 0 10
422696 369540 379950 F U 0 0 0 0 0 0 0 0 0 0 0 0 0 0 0 0 0 0 0 0 0 0 0 0 0 0 0 0 0 0 0 0
422697 369540 379950 F U 0 0 0 0 0 0 0 0 0 0 0 0 0 0 0 0 0 0 0 0 0 0 0 0 0 0 0 0 0 0 0 0
422698 369540 379950 F U 0 0 0 0 0 0 0 0 0 0 0 0 0 0 0 0 0 0 0 0 0 0 0 0 0 0 0 0 0 0 0 0
422699 368849 366856 F U 0 0 0 0 0 0 0 0 0 0 0 0 0 0 0 0 0 0 0 0 0 0 0 0 0 0 0 0 0 0 0 0
422700 368849 366856 M U 0 13 0 17 0 12 0 28 0 22 0 10 0 13 0 12 0 14 0 10 0 11 0 18 0 15 0 14 0 21 0 11
422701 372562 378236 M U 0 13 0 13 0 12 0 27 0 20 0 10 0 12 0 11 0 13 0 9 0 10 0 17 0 14 0 16 0 22 0 12
422702 372562 378236 M U 0 13 0 13 0 12 0 27 0 20 0 10 0 12 0 11 0 13 0 9 0 10 0 17 0 14 0 16 0 22 0 12
422703 378437 371431 M U 0 13 0 17 0 13 0 27 0 23 0 9 0 13 0 12 0 13 0 10 0 12 0 18 0 15 0 15 0 20 0 11
422704 372730 378952 M U 0 15 0 12 0 12 0 27 0 22 0 8 0 10 0 12 0 13 0 10 0 10 0 18 0 15 0 16 0 19 0 11
422705 372730 378952 M U 0 15 0 12 0 12 0 27 0 22 0 8 0 10 0 12 0 13 0 10 0 10 0 18 0 15 0 16 0 19 0 11
422706 372730 378952 F U 0 0 0 0 0 0 0 0 0 0 0 0 0 0 0 0 0 0 0 0 0 0 0 0 0 0 0 0 0 0 0 0
422707 372730 378952 F U 0 0 0 0 0 0 0 0 0 0 0 0 0 0 0 0 0 0 0 0 0 0 0 0 0 0 0 0 0 0 0 0
422708 372730 378952 M U 0 15 0 12 0 12 0 27 0 22 0 8 0 10 0 12 0 13 0 10 0 10 0 18 0 15 0 16 0 19 0 11
422709 363359 367320 F U 0 0 0 0 0 0 0 0 0 0 0 0 0 0 0 0 0 0 0 0 0 0 0 0 0 0 0 0 0 0 0 0
422710 363359 367320 M U 0 15 0 11 0 13 0 29 0 22 0 9 0 12 0 12 0 13 0 9 0 12 0 17 0 14 0 16 0 19 0 10
422711 372821 368894 M U 0 12 0 12 0 12 0 28 0 21 0 11 0 12 0 13 0 13 0 11 0 10 0 21 0 14 0 14 0 23 0 10
422712 372821 368894 F U 0 0 0 0 0 0 0 0 0 0 0 0 0 0 0 0 0 0 0 0 0 0 0 0 0 0 0 0 0 0 0 0
422713 372821 368894 M U 0 12 0 12 0 12 0 28 0 21 0 11 0 12 0 13 0 13 0 11 0 10 0 21 0 14 0 14 0 23 0 10
422714 372665 377435 F U 0 0 0 0 0 0 0 0 0 0 0 0 0 0 0 0 0 0 0 0 0 0 0 0 0 0 0 0 0 0 0 0
422715 361439 369961 F U 0 0 0 0 0 0 0 0 0 0 0 0 0 0 0 0 0 0 0 0 0 0 0 0 0 0 0 0 0 0 0 0
422716 373759 370155 F U 0 0 0 0 0 0 0 0 0 0 0 0 0 0 0 0 0 0 0 0 0 0 0 0 0 0 0 0 0 0 0 0
422717 373759 370155 F U 0 0 0 0 0 0 0 0 0 0 0 0 0 0 0 0 0 0 0 0 0 0 0 0 0 0 0 0 0 0 0 0
422718 365422 377966 M U 0 12 0 10 0 12 0 27 0 24 0 10 0 12 0 13 0 13 0 9 0 11 0 19 0 15 0 15 0 20 0 11
422719 365422 377966 M U 0 12 0 10 0 12 0 27 0 24 0 10 0 12 0 13 0 13 0 9 0 11 0 19 0 15 0 15 0 20 0 11
422720 361571 362028 M U 0 13 0 12 0 13 0 29 0 23 0 9 0 10 0 11 0 13 0 8 0 10 0 18 0 14 0 16 0 23 0 11
422721 361571 362028 M U 0 13 0 12 0 13 0 29 0 23 0 9 0 10 0 11 0 13 0 8 0 10 0 18 0 14 0 16 0 23 0 11
422722 361571 362028 F U 0 0 0 0 0 0 0 0 0 0 0 0 0 0 0 0 0 0 0 0 0 0 0 0 0 0 0 0 0 0 0 0
422723 361571 362028 F U 0 0 0 0 0 0 0 0 0 0 0 0 0 0 0 0 0 0 0 0 0 0 0 0 0 0 0 0 0 0 0 0
422724 365951 362050 M U 0 14 0 16 0 11 0 28 0 22 0 9 0 10 0 12 0 13 0 10 0 10 0 18 0 17 0 14 0 22 0 10
422725 374206 361264 F U 0 0 0 0 0 0 0 0 0 0 0 0 0 0 0 0 0 0 0 0 0 0 0 0 0 0 0 0 0 0 0 0
422726 371226 363105 M U 0 14 0 14 0 12 0 29 0 21 0 9 0 12 0 12 0 13 0 11 0 10 0 19 0 14 0 15 0 21 0 10
422727 371226 363105 M U 0 14 0 14 0 12 0 29 0 21 0 9 0 12 0 12 0 13 0 11 0 10 0 19 0 14 0 15 0 21 0 10
422728 371226 363105 M U 0 14 0 14 0 12 0 29 0 21 0 9 0 12 0 12 0 13 0 11 0 10 0 19 0 14 0 15 0 21 0 10
422729 378889 363516 M U 0 15 0 14 0 12 0 28 0 23 0 9 0 10 0 11 0 12 0 11 0 12 0 17 0 15 0 15 0 22 0 11
422730 378889 363516 F U 0 0 0 0 0 0 0 0 0 0 0 0 0 0 0 0 0 0 0 0 0 0 0 0 0 0 0 0 0 0 0 0
422731 373818 366668 M U 0 14 0 10 0 12 0 28 0 23 0 10 0 13 0 11 0 13 0 9 0 11 0 19 0 13 0 17 0 20 0 10
422732 373818 366668 F U 0 0 0 0 0 0 0 0 0 0 0 0 0 0 0 0 0 0 0 0 0 0 0 0 0 0 0 0 0 0 0 0
422733 363477 374267 F U 0 0 0 0 0 0 0 0 0 0 0 0 0 0 0 0 0 0 0 0 0 0 0 0 0 0 0 0 0 0 0 0
422734 363477 374267 M U 0 15 0 13 0 12 0 30 0 23 0 9 0 10 0 11 0 14 0 9 0 10 0 19 0 13 0 16 0 21 0 12
422735 378503 368694 M U 0 16 0 13 0 11 0 28 0 24 0 9 0 13 0 12 0 14 0 11 0 12 0 17 0 13 0 18 0 18 0 10
422736 374125 373782 M U 0 14 0 20 0 12 0 27 0 22 0 9 0 11 0 12 0 13 0 9 0 11 0 19 0 15 0 15 0 21 0 12
422737 374125 373782 F U 0 0 0 0 0 0 0 0 0 0 0 0 0 0 0 0 0 0 0 0 0 0 0 0 0 0 0 0 0 0 0 0
422738 374125 373782 F U 0 0 0 0 0 0 0 0 0 0 0 0 0 0 0 0 0 0 0 0 0 0 0 0 0 0 0 0 0 0 0 0
422739 365771 369947 F U 0 0 0 0 0 0 0 0 0 0 0 0 0 0 0 0 0 0 0 0 0 0 0 0 0 0 0 0 0 0 0 0
422740 361839 367059 F U 0 0 0 0 0 0 0 0 0 0 0 0 0 0 0 0 0 0 0 0 0 0 0 0 0 0 0 0 0 0 0 0
422741 377968 379771 F U 0 0 0 0 0 0 0 0 0 0 0 0 0 0 0 0 0 0 0 0 0 0 0 0 0 0 0 0 0 0 0 0
422742 363605 372757 F U 0 0 0 0 0 0 0 0 0 0 0 0 0 0 0 0 0 0 0 0 0 0 0 0 0 0 0 0 0 0 0 0
422743 363605 372757 F U 0 0 0 0 0 0 0 0 0 0 0 0 0 0 0 0 0 0 0 0 0 0 0 0 0 0 0 0 0 0 0 0
422744 363605 372757 F U 0 0 0 0 0 0 0 0 0 0 0 0 0 0 0 0 0 0 0 0 0 0 0 0 0 0 0 0 0 0 0 0
422745 363605 372757 M U 0 13 0 14 0 11 0 29 0 22 0 10 0 12 0 13 0 13 0 9 0 10 0 19 0 13 0 15 0 22 0 12
422746 379676 362900 F U 0 0 0 0 0 0 0 0 0 0 0 0 0 0 0 0 0 0 0 0 0 0 0 0 0 0 0 0 0 0 0 0
422747 379676 362900 F U 0 0 0 0 0 0 0 0 0 0 0 0 0 0 0 0 0 0 0 0 0 0 0 0 0 0 0 0 0 0 0 0
422748 379676 362900 F U 0 0 0 0 0 0 0 0 0 0 0 0 0 0 0 0 0 0 0 0 0 0 0 0 0 0 0 0 0 0 0 0
422749 379676 362900 F U 0 0 0 0 0 0 0 0 0 0 0 0 0 0 0 0 0 0 0 0 0 0 0 0 0 0 0 0 0 0 0 0
422750 369978 366124 M U 0 14 0 15 0 13 0 27 0 21 0 10 0 12 0 11 0 13 0 9 0 10 0 19 0 15 0 15 0 20 0 12
422751 369978 366124 F U 0 0 0 0 0 0 0 0 0 0 0 0 0 0 0 0 0 0 0 0 0 0 0 0 0 0 0 0 0 0 0 0
422752 369978 366124 F U 0 0 0 0 0 0 0 0 0 0 0 0 0 0 0 0 0 0 0 0 0 0 0 0 0 0 0 0 0 0 0 0
422753 374071 363913 F U 0 0 0 0 0 0 0 0 0 0 0 0 0 0 0 0 0 0 0 0 0 0 0 0 0 0 0 0 0 0 0 0
422754 374071 363913 F U 0 0 0 0 0 0 0 0 0 0 0 0 0 0 0 0 0 0 0 0 0 0 0 0 0 0 0 0 0 0 0 0
422755 374071 363913 F U 0 0 0 0 0 0 0 0 0 0 0 0 0 0 0 0 0 0 0 0 0 0 0 0 0 0 0 0 0 0 0 0
422756 378234 378757 M U 0 13 0 11 0 12 0 30 0 24 0 9 0 14 0 12 0 15 0 8 0 10 0 19 0 14 0 15 0 20 0 11
422757 378234 378757 F U 0 0 0 0 0 0 0 0 0 0 0 0 0 0 0 0 0 0 0 0 0 0 0 0 0 0 0 0 0 0 0 0
422758 378234 378757 F U 0 0 0 0 0 0 0 0 0 0 0 0 0 0 0 0 0 0 0 0 0 0 0 0 0 0 0 0 0 0 0 0
422759 378234 378757 M U 0 13 0 11 0 12 0 30 0 24 0 9 0 14 0 12 0 15 0 8 0 10 0 19 0 14 0 15 0 20 0 11
422760 360447 372333 F U 0 0 0 0 0 0 0 0 0 0 0 0 0 0 0 0 0 0 0 0 0 0 0 0 0 0 0 0 0 0 0 0
422761 360447 372333 M U 0 14 0 12 0 12 0 27 0 23 0 9 0 12 0 11 0 13 0 11 0 10 0 19 0 14 0 17 0 20 0 12
422762 379173 366661 M U 0 16 0 10 0 11 0 29 0 22 0 10 0 10 0 14 0 13 0 10 0 10 0 18 0 15 0 17 0 18 0 11
422763 379173 366661 M U 0 16 0 10 0 11 0 29 0 22 0 10 0 10 0 14 0 13 0 10 0 10 0 18 0 15 0 17 0 18 0 11
422764 379173 366661 F U 0 0 0 0 0 0 0 0 0 0 0 0 0 0 0 0 0 0 0 0 0 0 0 0 0 0 0 0 0 0 0 0
422765 379173 366661 M U 0 16 0 10 0 11 0 29 0 22 0 10 0 10 0 14 0 13 0 10 0 10 0 18 0 15 0 17 0 18 0 11
422766 379173 366661 M U 0 16 0 10 0 11 0 29 0 22 0 10 0 10 0 14 0 13 0 10 0 10 0 18 0 15 0 17 0 18 0 11
422767 362022 362086 M U 0 13 0 11 0 12 0 29 0 23 0 9 0 12 0 12 0 13 0 8 0 11 0 20 0 14 0 18 0 20 0 10
422768 362022 362086 F U 0 0 0 0 0 0 0 0 0 0 0 0 0 0 0 0 0 0 0 0 0 0 0 0 0 0 0 0 0 0 0 0
422769 371354 371723 M U 0 13 0 14 0 12 0 27 0 23 0 10 0 12 0 14 0 13 0 9 0 11 0 21 0 14 0 15 0 22 0 10
422770 371354 371723 F U 0 0 0 0 0 0 0 0 0 0 0 0 0 0 0 0 0 0 0 0 0 0 0 0 0 0 0 0 0 0 0 0
422771 369515 369053 M U 0 14 0 11 0 11 0 26 0 22 0 9 0 12 0 11 0 13 0 8 0 10 0 17 0 13 0 17 0 20 0 11
422772 369515 369053 F U 0 0 0 0 0 0 0 0 0 0 0 0 0 0 0 0 0 0 0 0 0 0 0 0 0 0 0 0 0 0 0 0
422773 362644 374011 M U 0 13 0 14 0 13 0 29 0 23 0 9 0 10 0 11 0 13 0 9 0 11 0 19 0 15 0 15 0 23 0 11
422774 362644 374011 F U 0 0 0 0 0 0 0 0 0 0 0 0 0 0 0 0 0 0 0 0 0 0 0 0 0 0 0 0 0 0 0 0
422775 362644 374011 M U 0 13 0 14 0 13 0 29 0 23 0 9 0 10 0 11 0 13 0 9 0 11 0 19 0 15 0 15 0 23 0 11
422776 368421 379559 F U 0 0 0 0 0 0 0 0 0 0 0 0 0 0 0 0 0 0 0 0 0 0 0 0 0 0 0 0 0 0 0 0
422777 368421 379559 F U 0 0 0 0 0 0 0 0 0 0 0 0 0 0 0 0 0 0 0 0 0 0 0 0 0 0 0 0 0 0 0 0
422778 368421 379559 M U 0 13 0 10 0 12 0 29 0 23 0 9 0 13 0 12 0 14 0 10 0 10 0 19 0 15 0 18 0 22 0 11
422779 368421 379559 M U 0 13 0 10 0 12 0 29 0 23 0 9 0 13 0 12 0 14 0 10 0 10 0 19 0 15 0 18 0 22 0 11
422780 379878 364392 F U 0 0 0 0 0 0 0 0 0 0 0 0 0 0 0 0 0 0 0 0 0 0 0 0 0 0 0 0 0 0 0 0
422781 379878 364392 M U 0 12 0 17 0 13 0 28 0 22 0 9 0 12 0 11 0 14 0 10 0 10 0 19 0 14 0 16 0 21 0 10
422782 379878 364392 M U 0 12 0 17 0 13 0 28 0 22 0 9 0 12 0 11 0 14 0 10 0 10 0 19 0 14 0 16 0 21 0 10
422783 366903 372644 F U 0 0 0 0 0 0 0 0 0 0 0 0 0 0 0 0 0 0 0 0 0 0 0 0 0 0 0 0 0 0 0 0
422784 366903 372644 F U 0 0 0 0 0 0 0 0 0 0 0 0 0 0 0 0 0 0 0 0 0 0 0 0 0 0 0 0 0 0 0 0
422785 366903 372644 M U 0 13 0 17 0 12 0 31 0 22 0 9 0 12 0 13 0 14 0 9 0 11 0 18 0 15 0 14 0 19 0 12
422786 365455 369063 M U 0 13 0 15 0 11 0 28 0 23 0 9 0 12 0 13 0 13 0 10 0 11 0 18 0 16 0 16 0 22 0 10
422787 365455 369063 M U 0 13 0 15 0 11 0 28 0 23 0 9 0 12 0 13 0 13 0 10 0 11 0 18 0 16 0 16 0 22 0 10
422788 362872 364968 F U 0 0 0 0 0 0 0 0 0 0 0 0 0 0 0 0 0 0 0 0 0 0 0 0 0 0 0 0 0 0 0 0
422789 371711 368709 F U 0 0 0 0 0 0 0 0 0 0 0 0 0 0 0 0 0 0 0 0 0 0 0 0 0 0 0 0 0 0 0 0
422790 376566 361779 M U 0 13 0 14 0 12 0 28 0 24 0 10 0 10 0 12 0 14 0 10 0 11 0 19 0 15 0 14 0 20 0 10
422791 367946 364030 F U 0 0 0 0 0 0 0 0 0 0 0 0 0 0 0 0 0 0 0 0 0 0 0 0 0 0 0 0 0 0 0 0
422792 367946 364030 F U 0 0 0 0 0 0 0 0 0 0 0 0 0 0 0 0 0 0 0 0 0 0 0 0 0 0 0 0 0 0 0 0
422793 369834 374246 M U 0 14 0 12 0 11 0 28 0 22 0 9 0 10 0 12 0 13 0 11 0 10 0 21 0 15 0 15 0 21 0 10
422794 369834 374246 F U 0 0 0 0 0 0 0 0 0 0 0 0 0 0 0 0 0 0 0 0 0 0 0 0 0 0 0 0 0 0 0 0
422795 369834 374246 M U 0 14 0 12 0 11 0 28 0 22 0 9 0 10 0 12 0 13 0 11 0 10 0 21 0 15 0 15 0 21 0 10
422796 372217 364369 M U 0 13 0 12 0 12 0 27 0 23 0 9 0 12 0 11 0 13 0 11 0 11 0 18 0 13 0 15 0 20 0 11
422797 372217 364369 F U 0 0 0 0 0 0 0 0 0 0 0 0 0 0 0 0 0 0 0 0 0 0 0 0 0 0 0 0 0 0 0 0
422798 369082 375133 M U 0 14 0 13 0 11 0 28 0 21 0 9 0 10 0 12 0 13 0 9 0 9 0 17 0 14 0 17 0 20 0 10
422799 369082 375133 F U 0 0 0 0 0 0 0 0 0 0 0 0 0 0 0 0 0 0 0 0 0 0 0 0 0 0 0 0 0 0 0 0
422800 369082 375133 F U 0 0 0 0 0 0 0 0 0 0 0 0 0 0 0 0 0 0 0 0 0 0 0 0 0 0 0 0 0 0 0 0
422801 369082 375133 F U 0 0 0 0 0 0 0 0 0 0 0 0 0 0 0 0 0 0 0 0 0 0 0 0 0 0 0 0 0 0 0 0
422802 362396 371143 M U 0 13 0 12 0 12 0 29 0 23 0 9 0 12 0 12 0 14 0 11 0 11 0 19 0 13 0 17 0 22 0 9
422803 362396 371143 F U 0 0 0 0 0 0 0 0 0 0 0 0 0 0 0 0 0 0 0 0 0 0 0 0 0 0 0 0 0 0 0 0
422804 362396 371143 F U 0 0 0 0 0 0 0 0 0 0 0 0 0 0 0 0 0 0 0 0 0 0 0 0 0 0 0 0 0 0 0 0
422805 370844 364022 F U 0 0 0 0 0 0 0 0 0 0 0 0 0 0 0 0 0 0 0 0 0 0 0 0 0 0 0 0 0 0 0 0
422806 370844 364022 F U 0 0 0 0 0 0 0 0 0 0 0 0 0 0 0 0 0 0 0 0 0 0 0 0 0 0 0 0 0 0 0 0
422807 371757 362200 F U 0 0 0 0 0 0 0 0 0 0 0 0 0 0 0 0 0 0 0 0 0 0 0 0 0 0 0 0 0 0 0 0
422808 371757 362200 F U 0 0 0 0 0 0 0 0 0 0 0 0 0 0 0 0 0 0 0 0 0 0 0 0 0 0 0 0 0 0 0 0
422809 372526 371507 M U 0 14 0 15 0 12 0 29 0 24 0 10 0 13 0 13 0 14 0 10 0 10 0 18 0 15 0 15 0 18 0 10
422810 372526 371507 M U 0 14 0 15 0 12 0 29 0 24 0 10 0 13 0 13 0 14 0 10 0 10 0 18 0 15 0 15 0 18 0 10
422811 371850 363057 M U 0 13 0 12 0 12 0 28 0 25 0 10 0 10 0 11 0 13 0 10 0 11 0 19 0 16 0 17 0 20 0 10
422812 361310 369166 F U 0 0 0 0 0 0 0 0 0 0 0 0 0 0 0 0 0 0 0 0 0 0 0 0 0 0 0 0 0 0 0 0
422813 361310 369166 M U 0 13 0 12 0 12 0 28 0 22 0 10 0 13 0 12 0 13 0 9 0 13 0 20 0 15 0 15 0 21 0 10
422814 374543 373344 F U 0 0 0 0 0 0 0 0 0 0 0 0 0 0 0 0 0 0 0 0 0 0 0 0 0 0 0 0 0 0 0 0
422815 374543 373344 F U 0 0 0 0 0 0 0 0 0 0 0 0 0 0 0 0 0 0 0 0 0 0 0 0 0 0 0 0 0 0 0 0
422816 367657 364773 M U 0 13 0 13 0 11 0 29 0 22 0 9 0 12 0 12 0 14 0 10 0 11 0 18 0 14 0 16 0 22 0 10
422817 367657 364773 M U 0 13 0 13 0 11 0 29 0 22 0 9 0 12 0 12 0 14 0 10 0 11 0 18 0 14 0 16 0 22 0 10
422818 367657 364773 M U 0 13 0 13 0 11 0 29 0 22 0 9 0 12 0 12 0 14 0 10 0 11 0 18 0 14 0 16 0 22 0 10
422819 369102 376094 M U 0 14 0 11 0 12 0 27 0 22 0 10 0 10 0 12 0 13 0 8 0 10 0 17 0 12 0 16 0 22 0 10
422820 366296 375745 M U 0 13 0 15 0 11 0 30 0 22 0 10 0 11 0 12 0 13 0 9 0 11 0 18 0 14 0 14 0 19 0 10
422821 364666 368448 F U 0 0 0 0 0 0 0 0 0 0 0 0 0 0 0 0 0 0 0 0 0 0 0 0 0 0 0 0 0 0 0 0
422822 364666 368448 M U 0 14 0 19 0 12 0 29 0 23 0 10 0 13 0 13 0 14 0 10 0 10 0 18 0 12 0 16 0 22 0 12
422823 364666 368448 M U 0 14 0 19 0 12 0 29 0 23 0 10 0 13 0 13 0 14 0 10 0 10 0 18 0 12 0 16 0 22 0 12
422824 372357 366409 F U 0 0 0 0 0 0 0 0 0 0 0 0 0 0 0 0 0 0 0 0 0 0 0 0 0 0 0 0 0 0 0 0
422825 372357 366409 F U 0 0 0 0 0 0 0 0 0 0 0 0 0 0 0 0 0 0 0 0 0 0 0 0 0 0 0 0 0 0 0 0
422826 372357 366409 M U 0 13 0 17 0 11 0 28 0 24 0 9 0 10 0 12 0 14 0 11 0 11 0 20 0 14 0 14 0 20 0 11
422827 375820 375791 F U 0 0 0 0 0 0 0 0 0 0 0 0 0 0 0 0 0 0 0 0 0 0 0 0 0 0 0 0 0 0 0 0
422828 375820 375791 F U 0 0 0 0 0 0 0 0 0 0 0 0 0 0 0 0 0 0 0 0 0 0 0 0 0 0 0 0 0 0 0 0
422829 367212 369119 F U 0 0 0 0 0 0 0 0 0 0 0 0 0 0 0 0 0 0 0 0 0 0 0 0 0 0 0 0 0 0 0 0
422830 367212 369119 F U 0 0 0 0 0 0 0 0 0 0 0 0 0 0 0 0 0 0 0 0 0 0 0 0 0 0 0 0 0 0 0 0
422831 367212 369119 M U 0 13 0 11 0 12 0 29 0 23 0 10 0 12 0 12 0 14 0 11 0 10 0 19 0 15 0 17 0 20 0 11
422832 365798 373789 F U 0 0 0 0 0 0 0 0 0 0 0 0 0 0 0 0 0 0 0 0 0 0 0 0 0 0 0 0 0 0 0 0
422833 365798 373789 F U 0 0 0 0 0 0 0 0 0 0 0 0 0 0 0 0 0 0 0 0 0 0 0 0 0 0 0 0 0 0 0 0
422834 365798 373789 F U 0 0 0 0 0 0 0 0 0 0 0 0 0 0 0 0 0 0 0 0 0 0 0 0 0 0 0 0 0 0 0 0
422835 365798 373789 M U 0 15 0 15 0 12 0 30 0 22 0 10 0 12 0 11 0 13 0 9 0 11 0 18 0 15 0 19 0 20 0 10
422836 365798 373789 M U 0 15 0 15 0 12 0 30 0 22 0 10 0 12 0 11 0 13 0 9 0 11 0 18 0 15 0 19 0 20 0 10
422837 366679 368631 F U 0 0 0 0 0 0 0 0 0 0 0 0 0 0 0 0 0 0 0 0 0 0 0 0 0 0 0 0 0 0 0 0
422838 366679 368631 M U 0 15 0 11 0 12 0 29 0 22 0 9 0 12 0 11 0 13 0 11 0 11 0 18 0 16 0 17 0 21 0 10
422839 366679 368631 F U 0 0 0 0 0 0 0 0 0 0 0 0 0 0 0 0 0 0 0 0 0 0 0 0 0 0 0 0 0 0 0 0
422840 366679 368631 F U 0 0 0 0 0 0 0 0 0 0 0 0 0 0 0 0 0 0 0 0 0 0 0 0 0 0 0 0 0 0 0 0
422841 365473 364713 F U 0 0 0 0 0 0 0 0 0 0 0 0 0 0 0 0 0 0 0 0 0 0 0 0 0 0 0 0 0 0 0 0
422842 365473 364713 F U 0 0 0 0 0 0 0 0 0 0 0 0 0 0 0 0 0 0 0 0 0 0 0 0 0 0 0 0 0 0 0 0
422843 365473 364713 F U 0 0 0 0 0 0 0 0 0 0 0 0 0 0 0 0 0 0 0 0 0 0 0 0 0 0 0 0 0 0 0 0
422844 365473 364713 M U 0 13 0 20 0 12 0 29 0 23 0 9 0 12 0 14 0 14 0 9 0 11 0 18 0 14 0 16 0 19 0 11
422845 374084 364033 M U 0 15 0 14 0 12 0 28 0 22 0 9 0 10 0 13 0 14 0 10 0 12 0 20 0 14 0 15 0 19 0 11
422846 370343 360247 M U 0 14 0 12 0 13 0 28 0 22 0 9 0 10 0 13 0 13 0 9 0 12 0 18 0 14 0 14 0 24 0 11
422847 370343 360247 M U 0 14 0 12 0 13 0 28 0 22 0 9 0 10 0 13 0 13 0 9 0 12 0 18 0 14 0 14 0 24 0 11
422848 363330 361267 M U 0 15 0 11 0 12 0 28 0 21 0 9 0 13 0 12 0 15 0 8 0 9 0 19 0 13 0 16 0 19 0 10
422849 364192 378383 F U 0 0 0 0 0 0 0 0 0 0 0 0 0 0 0 0 0 0 0 0 0 0 0 0 0 0 0 0 0 0 0 0
422850 364192 378383 M U 0 14 0 13 0 13 0 28 0 23 0 9 0 10 0 12 0 13 0 9 0 9 0 20 0 15 0 15 0 18 0 10
422851 364192 378383 F U 0 0 0 0 0 0 0 0 0 0 0 0 0 0 0 0 0 0 0 0 0 0 0 0 0 0 0 0 0 0 0 0
422852 364192 378383 M U 0 14 0 13 0 13 0 28 0 23 0 9 0 10 0 12 0 13 0 9 0 9 0 20 0 15 0 15 0 18 0 10
422853 364192 378383 M U 0 14 0 13 0 13 0 28 0 23 0 9 0 10 0 12 0 13 0 9 0 9 0 20 0 15 0 15 0 18 0 10
422854 376283 379363 M U 0 14 0 18 0 12 0 28 0 23 0 9 0 10 0 12 0 13 0 9 0 11 0 17 0 14 0 16 0 20 0 10
422855 376283 379363 F U 0 0 0 0 0 0 0 0 0 0 0 0 0 0 0 0 0 0 0 0 0 0 0 0 0 0 0 0 0 0 0 0
422856 360164 374951 F U 0 0 0 0 0 0 0 0 0 0 0 0 0 0 0 0 0 0 0 0 0 0 0 0 0 0 0 0 0 0 0 0
422857 364028 366791 M U 0 14 0 13 0 11 0 28 0 22 0 10 0 10 0 12 0 14 0 9 0 10 0 17 0 16 0 15 0 22 0 10
422858 361738 376278 F U 0 0 0 0 0 0 0 0 0 0 0 0 0 0 0 0 0 0 0 0 0 0 0 0 0 0 0 0 0 0 0 0
422859 373878 366236 F U 0 0 0 0 0 0 0 0 0 0 0 0 0 0 0 0 0 0 0 0 0 0 0 0 0 0 0 0 0 0 0 0
422860 373878 366236 M U 0 14 0 10 0 13 0 28 0 24 0 9 0 13 0 12 0 14 0 9 0 11 0 19 0 13 0 15 0 22 0 11
422861 373322 372564 M U 0 15 0 13 0 13 0 28 0 24 0 10 0 13 0 12 0 13 0 12 0 13 0 18 0 15 0 15 0 22 0 11
422862 373322 372564 M U 0 15 0 13 0 13 0 28 0 24 0 10 0 13 0 12 0 13 0 12 0 13 0 18 0 15 0 15 0 22 0 11
422863 376559 363387 M U 0 13 0 13 0 11 0 29 0 23 0 9 0 11 0 12 0 13 0 10 0 10 0 19 0 14 0 19 0 19 0 10
422864 366337 374837 M U 0 14 0 13 0 12 0 29 0 23 0 9 0 10 0 12 0 13 0 11 0 11 0 17 0 14 0 16 0 19 0 11
422865 366337 374837 M U 0 14 0 13 0 12 0 29 0 23 0 9 0 10 0 12 0 13 0 11 0 11 0 17 0 14 0 16 0 19 0 11
422866 368708 378951 F U 0 0 0 0 0 0 0 0 0 0 0 0 0 0 0 0 0 0 0 0 0 0 0 0 0 0 0 0 0 0 0 0
422867 367727 370152 M U 0 13 0 14 0 13 0 28 0 23 0 9 0 10 0 11 0 15 0 10 0 11 0 18 0 16 0 17 0 19 0 11
422868 367727 370152 M U 0 13 0 14 0 13 0 28 0 23 0 9 0 10 0 11 0 15 0 10 0 11 0 18 0 16 0 17 0 19 0 11
422869 367727 370152 F U 0 0 0 0 0 0 0 0 0 0 0 0 0 0 0 0 0 0 0 0 0 0 0 0 0 0 0 0 0 0 0 0
422870 367727 370152 F U 0 0 0 0 0 0 0 0 0 0 0 0 0 0 0 0 0 0 0 0 0 0 0 0 0 0 0 0 0 0 0 0
422871 371637 368564 M U 0 13 0 11 0 13 0 28 0 24 0 9 0 10 0 12 0 13 0 9 0 11 0 20 0 16 0 16 0 21 0 11
422872 372627 379124 F U 0 0 0 0 0 0 0 0 0 0 0 0 0 0 0 0 0 0 0 0 0 0 0 0 0 0 0 0 0 0 0 0
422873 372627 379124 M U 0 14 0 12 0 12 0 30 0 23 0 8 0 13 0 12 0 15 0 10 0 10 0 18 0 14 0 15 0 20 0 11
422874 372627 379124 F U 0 0 0 0 0 0 0 0 0 0 0 0 0 0 0 0 0 0 0 0 0 0 0 0 0 0 0 0 0 0 0 0
422875 371982 379179 F U 0 0 0 0 0 0 0 0 0 0 0 0 0 0 0 0 0 0 0 0 0 0 0 0 0 0 0 0 0 0 0 0
422876 371982 379179 M U 0 16 0 13 0 12 0 29 0 22 0 9 0 14 0 12 0 13 0 10 0 10 0 18 0 14 0 14 0 20 0 10
422877 371719 362984 M U 0 14 0 14 0 11 0 27 0 22 0 9 0 13 0 12 0 13 0 9 0 8 0 17 0 17 0 16 0 24 0 11
422878 370506 361166 M U 0 14 0 13 0 12 0 28 0 23 0 10 0 10 0 11 0 13 0 9 0 10 0 18 0 13 0 15 0 19 0 11
422879 370506 361166 M U 0 14 0 13 0 12 0 28 0 23 0 10 0 10 0 11 0 13 0 9 0 10 0 18 0 13 0 15 0 19 0 11
422880 361989 377190 F U 0 0 0 0 0 0 0 0 0 0 0 0 0 0 0 0 0 0 0 0 0 0 0 0 0 0 0 0 0 0 0 0
422881 361989 377190 M U 0 14 0 12 0 11 0 27 0 23 0 9 0 10 0 12 0 13 0 9 0 11 0 18 0 14 0 15 0 22 0 10
422882 361989 377190 M U 0 14 0 12 0 11 0 27 0 23 0 9 0 10 0 12 0 13 0 9 0 11 0 18 0 14 0 15 0 22 0 10
422883 372055 372085 F U 0 0 0 0 0 0 0 0 0 0 0 0 0 0 0 0 0 0 0 0 0 0 0 0 0 0 0 0 0 0 0 0
422884 376232 377201 M U 0 14 0 15 0 12 0 28 0 22 0 9 0 10 0 12 0 14 0 11 0 10 0 19 0 14 0 16 0 22 0 10
422885 376232 377201 F U 0 0 0 0 0 0 0 0 0 0 0 0 0 0 0 0 0 0 0 0 0 0 0 0 0 0 0 0 0 0 0 0
422886 376232 377201 M U 0 14 0 15 0 12 0 28 0 22 0 9 0 10 0 12 0 14 0 11 0 10 0 19 0 14 0 16 0 22 0 10
422887 373487 376173 M U 0 12 0 11 0 11 0 29 0 23 0 8 0 12 0 13 0 13 0 9 0 11 0 20 0 14 0 19 0 24 0 11
422888 378638 368216 F U 0 0 0 0 0 0 0 0 0 0 0 0 0 0 0 0 0 0 0 0 0 0 0 0 0 0 0 0 0 0 0 0
422889 369255 373370 F U 0 0 0 0 0 0 0 0 0 0 0 0 0 0 0 0 0 0 0 0 0 0 0 0 0 0 0 0 0 0 0 0
422890 360543 370677 F U 0 0 0 0 0 0 0 0 0 0 0 0 0 0 0 0 0 0 0 0 0 0 0 0 0 0 0 0 0 0 0 0
422891 370813 370209 F U 0 0 0 0 0 0 0 0 0 0 0 0 0 0 0 0 0 0 0 0 0 0 0 0 0 0 0 0 0 0 0 0
422892 370813 370209 M U 0 14 0 16 0 12 0 30 0 22 0 9 0 12 0 11 0 14 0 9 0 10 0 20 0 15 0 14 0 23 0 11
422893 364930 377207 F U 0 0 0 0 0 0 0 0 0 0 0 0 0 0 0 0 0 0 0 0 0 0 0 0 0 0 0 0 0 0 0 0
422894 364930 377207 F U 0 0 0 0 0 0 0 0 0 0 0 0 0 0 0 0 0 0 0 0 0 0 0 0 0 0 0 0 0 0 0 0
422895 364930 377207 F U 0 0 0 0 0 0 0 0 0 0 0 0 0 0 0 0 0 0 0 0 0 0 0 0 0 0 0 0 0 0 0 0
422896 377784 372616 M U 0 15 0 13 0 12 0 28 0 22 0 10 0 11 0 12 0 13 0 9 0 11 0 18 0 15 0 16 0 24 0 10
422897 370368 376329 M U 0 13 0 16 0 12 0 28 0 23 0 9 0 10 0 11 0 14 0 9 0 10 0 18 0 15 0 17 0 19 0 10
422898 370368 376329 F U 0 0 0 0 0 0 0 0 0 0 0 0 0 0 0 0 0 0 0 0 0 0 0 0 0 0 0 0 0 0 0 0
422899 370368 376329 M U 0 13 0 16 0 12 0 28 0 23 0 9 0 10 0 11 0 14 0 9 0 10 0 18 0 15 0 17 0 19 0 10
422900 375290 366210 F U 0 0 0 0 0 0 0 0 0 0 0 0 0 0 0 0 0 0 0 0 0 0 0 0 0 0 0 0 0 0 0 0
422901 375944 362178 F U 0 0 0 0 0 0 0 0 0 0 0 0 0 0 0 0 0 0 0 0 0 0 0 0 0 0 0 0 0 0 0 0
422902 363633 375507 F U 0 0 0 0 0 0 0 0 0 0 0 0 0 0 0 0 0 0 0 0 0 0 0 0 0 0 0 0 0 0 0 0
422903 375452 364906 M U 0 14 0 12 0 11 0 28 0 24 0 11 0 10 0 11 0 15 0 8 0 10 0 18 0 12 0 15 0 20 0 12
422904 375452 364906 M U 0 14 0 12 0 11 0 28 0 24 0 11 0 10 0 11 0 15 0 8 0 10 0 18 0 12 0 15 0 20 0 12
422905 375452 364906 M U 0 14 0 12 0 11 0 28 0 24 0 11 0 10 0 11 0 15 0 8 0 10 0 18 0 12 0 15 0 20 0 12
422906 375452 364906 M U 0 14 0 12 0 11 0 28 0 24 0 11 0 10 0 11 0 15 0 8 0 10 0 18 0 12 0 15 0 20 0 12
422907 379434 360843 M U 0 13 0 12 0 11 0 29 0 23 0 9 0 12 0 12 0 13 0 9 0 11 0 17 0 15 0 14 0 22 0 10
422908 379434 360843 M U 0 13 0 12 0 11 0 29 0 23 0 9 0 12 0 12 0 13 0 9 0 11 0 17 0 15 0 14 0 22 0 10
422909 379434 360843 M U 0 13 0 12 0 11 0 29 0 23 0 9 0 12 0 12 0 13 0 9 0 11 0 17 0 15 0 14 0 22 0 10
422910 379434 360843 M U 0 13 0 12 0 11 0 29 0 23 0 9 0 12 0 12 0 13 0 9 0 11 0 17 0 15 0 14 0 22 0 10
422911 368224 367200 M U 0 13 0 12 0 12 0 27 0 22 0 9 0 10 0 12 0 13 0 9 0 11 0 19 0 14 0 18 0 20 0 11
422912 368224 367200 F U 0 0 0 0 0 0 0 0 0 0 0 0 0 0 0 0 0 0 0 0 0 0 0 0 0 0 0 0 0 0 0 0
422913 360209 370170 F U 0 0 0 0 0 0 0 0 0 0 0 0 0 0 0 0 0 0 0 0 0 0 0 0 0 0 0 0 0 0 0 0
422914 369153 367851 F U 0 0 0 0 0 0 0 0 0 0 0 0 0 0 0 0 0 0 0 0 0 0 0 0 0 0 0 0 0 0 0 0
422915 369153 367851 M U 0 14 0 12 0 11 0 28 0 21 0 10 0 11 0 11 0 13 0 9 0 10 0 17 0 14 0 15 0 22 0 9
422916 369153 367851 F U 0 0 0 0 0 0 0 0 0 0 0 0 0 0 0 0 0 0 0 0 0 0 0 0 0 0 0 0 0 0 0 0
422917 369596 375544 F U 0 0 0 0 0 0 0 0 0 0 0 0 0 0 0 0 0 0 0 0 0 0 0 0 0 0 0 0 0 0 0 0
422918 369596 375544 F U 0 0 0 0 0 0 0 0 0 0 0 0 0 0 0 0 0 0 0 0 0 0 0 0 0 0 0 0 0 0 0 0
422919 367216 369267 M U 0 15 0 10 0 13 0 29 0 23 0 9 0 10 0 12 0 13 0 11 0 11 0 18 0 13 0 15 0 20 0 12
422920 367216 369267 F U 0 0 0 0 0 0 0 0 0 0 0 0 0 0 0 0 0 0 0 0 0 0 0 0 0 0 0 0 0 0 0 0
422921 367216 369267 F U 0 0 0 0 0 0 0 0 0 0 0 0 0 0 0 0 0 0 0 0 0 0 0 0 0 0 0 0 0 0 0 0
422922 367216 369267 M U 0 15 0 10 0 13 0 29 0 23 0 9 0 10 0 12 0 13 0 11 0 11 0 18 0 13 0 15 0 20 0 12
422923 367216 369267 F U 0 0 0 0 0 0 0 0 0 0 0 0 0 0 0 0 0 0 0 0 0 0 0 0 0 0 0 0 0 0 0 0
422924 367216 369267 M U 0 15 0 10 0 13 0 29 0 23 0 9 0 10 0 12 0 13 0 11 0 11 0 18 0 13 0 15 0 20 0 12
422925 372151 377987 M U 0 13 0 17 0 13 0 28 0 21 0 9 0 11 0 12 0 14 0 8 0 10 0 16 0 12 0 16 0 23 0 10
422926 372151 377987 F U 0 0 0 0 0 0 0 0 0 0 0 0 0 0 0 0 0 0 0 0 0 0 0 0 0 0 0 0 0 0 0 0
422927 372151 377987 M U 0 13 0 17 0 13 0 28 0 21 0 9 0 11 0 12 0 14 0 8 0 10 0 16 0 12 0 16 0 23 0 10
422928 361069 377595 F U 0 0 0 0 0 0 0 0 0 0 0 0 0 0 0 0 0 0 0 0 0 0 0 0 0 0 0 0 0 0 0 0
422929 375749 362829 M U 0 14 0 16 0 11 0 27 0 21 0 9 0 12 0 12 0 13 0 9 0 11 0 19 0 16 0 14 0 19 0 10
422930 375749 362829 M U 0 14 0 16 0 11 0 27 0 21 0 9 0 12 0 12 0 13 0 9 0 11 0 19 0 16 0 14 0 19 0 10
422931 367066 376478 M U 0 16 0 14 0 11 0 28 0 22 0 11 0 13 0 12 0 14 0 9 0 10 0 20 0 13 0 14 0 19 0 11
422932 367066 376478 F U 0 0 0 0 0 0 0 0 0 0 0 0 0 0 0 0 0 0 0 0 0 0 0 0 0 0 0 0 0 0 0 0
422933 371064 372550 F U 0 0 0 0 0 0 0 0 0 0 0 0 0 0 0 0 0 0 0 0 0 0 0 0 0 0 0 0 0 0 0 0
422934 371064 372550 M U 0 14 0 16 0 13 0 29 0 24 0 9 0 12 0 12 0 13 0 9 0 11 0 18 0 14 0 16 0 19 0 10
422935 377373 368841 F U 0 0 0 0 0 0 0 0 0 0 0 0 0 0 0 0 0 0 0 0 0 0 0 0 0 0 0 0 0 0 0 0
422936 362789 376429 F U 0 0 0 0 0 0 0 0 0 0 0 0 0 0 0 0 0 0 0 0 0 0 0 0 0 0 0 0 0 0 0 0
422937 364491 370164 F U 0 0 0 0 0 0 0 0 0 0 0 0 0 0 0 0 0 0 0 0 0 0 0 0 0 0 0 0 0 0 0 0
422938 364491 370164 F U 0 0 0 0 0 0 0 0 0 0 0 0 0 0 0 0 0 0 0 0 0 0 0 0 0 0 0 0 0 0 0 0
422939 364491 370164 M U 0 14 0 16 0 13 0 28 0 23 0 9 0 12 0 11 0 13 0 11 0 10 0 19 0 14 0 16 0 22 0 11
422940 377242 370703 M U 0 14 0 15 0 12 0 27 0 22 0 9 0 13 0 13 0 15 0 9 0 11 0 18 0 14 0 14 0 18 0 11
422941 377242 370703 M U 0 14 0 15 0 12 0 27 0 22 0 9 0 13 0 13 0 15 0 9 0 11 0 18 0 14 0 14 0 18 0 11
422942 377242 370703 M U 0 14 0 15 0 12 0 27 0 22 0 9 0 13 0 13 0 15 0 9 0 11 0 18 0 14 0 14 0 18 0 11
422943 369390 371344 M U 0 14 0 11 0 12 0 27 0 22 0 9 0 10 0 11 0 14 0 11 0 10 0 18 0 13 0 15 0 21 0 11
422944 369390 371344 F U 0 0 0 0 0 0 0 0 0 0 0 0 0 0 0 0 0 0 0 0 0 0 0 0 0 0 0 0 0 0 0 0
422945 361934 369678 M U 0 14 0 12 0 14 0 29 0 21 0 10 0 10 0 12 0 13 0 9 0 10 0 19 0 17 0 15 0 20 0 11
422946 361934 369678 F U 0 0 0 0 0 0 0 0 0 0 0 0 0 0 0 0 0 0 0 0 0 0 0 0 0 0 0 0 0 0 0 0
422947 370866 371953 M U 0 16 0 16 0 11 0 30 0 22 0 10 0 12 0 12 0 13 0 11 0 10 0 18 0 16 0 18 0 22 0 10
422948 377331 367807 M U 0 13 0 12 0 11 0 27 0 23 0 9 0 15 0 12 0 14 0 11 0 10 0 19 0 14 0 16 0 22 0 9
422949 377331 367807 M U 0 13 0 12 0 11 0 27 0 23 0 9 0 15 0 12 0 14 0 11 0 10 0 19 0 14 0 16 0 22 0 9
422950 379071 360858 F U 0 0 0 0 0 0 0 0 0 0 0 0 0 0 0 0 0 0 0 0 0 0 0 0 0 0 0 0 0 0 0 0
422951 379071 360858 F U 0 0 0 0 0 0 0 0 0 0 0 0 0 0 0 0 0 0 0 0 0 0 0 0 0 0 0 0 0 0 0 0
422952 373058 379005 M U 0 13 0 17 0 12 0 30 0 24 0 10 0 10 0 12 0 13 0 9 0 9 0 19 0 14 0 15 0 20 0 11
422953 373058 379005 F U 0 0 0 0 0 0 0 0 0 0 0 0 0 0 0 0 0 0 0 0 0 0 0 0 0 0 0 0 0 0 0 0
422954 373058 379005 M U 0 13 0 17 0 12 0 30 0 24 0 10 0 10 0 12 0 13 0 9 0 9 0 19 0 14 0 15 0 20 0 11
422955 376601 374633 M U 0 13 0 11 0 12 0 27 0 23 0 9 0 13 0 11 0 14 0 9 0 11 0 21 0 15 0 14 0 22 0 11
422956 361998 379488 M U 0 13 0 11 0 13 0 28 0 23 0 8 0 10 0 12 0 13 0 9 0 9 0 21 0 15 0 16 0 22 0 12
422957 373643 366946 F U 0 0 0 0 0 0 0 0 0 0 0 0 0 0 0 0 0 0 0 0 0 0 0 0 0 0 0 0 0 0 0 0
422958 371208 369116 F U 0 0 0 0 0 0 0 0 0 0 0 0 0 0 0 0 0 0 0 0 0 0 0 0 0 0 0 0 0 0 0 0
422959 371208 369116 M U 0 13 0 13 0 12 0 27 0 25 0 8 0 12 0 12 0 13 0 9 0 10 0 18 0 14 0 17 0 19 0 10
422960 374927 369372 F U 0 0 0 0 0 0 0 0 0 0 0 0 0 0 0 0 0 0 0 0 0 0 0 0 0 0 0 0 0 0 0 0
422961 374927 369372 F U 0 0 0 0 0 0 0 0 0 0 0 0 0 0 0 0 0 0 0 0 0 0 0 0 0 0 0 0 0 0 0 0
422962 374927 369372 M U 0 15 0 11 0 11 0 29 0 21 0 9 0 10 0 12 0 13 0 9 0 10 0 19 0 14 0 15 0 20 0 12
422963 374927 369372 M U 0 15 0 11 0 11 0 29 0 21 0 9 0 10 0 12 0 13 0 9 0 10 0 19 0 14 0 15 0 20 0 12
422964 378372 376994 M U 0 13 0 14 0 12 0 30 0 23 0 9 0 12 0 12 0 14 0 9 0 10 0 19 0 14 0 15 0 23 0 10
422965 378603 364905 M U 0 13 0 10 0 12 0 29 0 22 0 9 0 12 0 11 0 14 0 10 0 11 0 18 0 17 0 17 0 20 0 11
422966 377540 371647 M U 0 15 0 11 0 11 0 30 0 23 0 9 0 10 0 12 0 13 0 11 0 10 0 19 0 14 0 16 0 22 0 10
422967 377540 371647 M U 0 15 0 11 0 11 0 30 0 23 0 9 0 10 0 12 0 13 0 11 0 10 0 19 0 14 0 16 0 22 0 10
422968 364186 370738 F U 0 0 0 0 0 0 0 0 0 0 0 0 0 0 0 0 0 0 0 0 0 0 0 0 0 0 0 0 0 0 0 0
422969 364186 370738 F U 0 0 0 0 0 0 0 0 0 0 0 0 0 0 0 0 0 0 0 0 0 0 0 0 0 0 0 0 0 0 0 0
422970 364186 370738 F U 0 0 0 0 0 0 0 0 0 0 0 0 0 0 0 0 0 0 0 0 0 0 0 0 0 0 0 0 0 0 0 0
422971 367766 363575 F U 0 0 0 0 0 0 0 0 0 0 0 0 0 0 0 0 0 0 0 0 0 0 0 0 0 0 0 0 0 0 0 0
422972 375787 362816 F U 0 0 0 0 0 0 0 0 0 0 0 0 0 0 0 0 0 0 0 0 0 0 0 0 0 0 0 0 0 0 0 0
422973 375787 362816 F U 0 0 0 0 0 0 0 0 0 0 0 0 0 0 0 0 0 0 0 0 0 0 0 0 0 0 0 0 0 0 0 0
422974 375787 362816 F U 0 0 0 0 0 0 0 0 0 0 0 0 0 0 0 0 0 0 0 0 0 0 0 0 0 0 0 0 0 0 0 0
422975 366150 370451 M U 0 13 0 12 0 12 0 30 0 22 0 10 0 10 0 12 0 13 0 11 0 11 0 18 0 14 0 15 0 20 0 12
422976 376216 379931 M U 0 14 0 10 0 12 0 29 0 21 0 10 0 10 0 12 0 13 0 9 0 10 0 18 0 14 0 15 0 20 0 10
422977 376216 379931 M U 0 14 0 10 0 12 0 29 0 21 0 10 0 10 0 12 0 13 0 9 0 10 0 18 0 14 0 15 0 20 0 10
422978 376216 379931 M U 0 14 0 10 0 12 0 29 0 21 0 10 0 10 0 12 0 13 0 9 0 10 0 18 0 14 0 15 0 20 0 10
422979 373561 377072 M U 0 13 0 13 0 12 0 28 0 24 0 9 0 10 0 12 0 13 0 9 0 11 0 20 0 14 0 17 0 21 0 11
422980 373561 377072 F U 0 0 0 0 0 0 0 0 0 0 0 0 0 0 0 0 0 0 0 0 0 0 0 0 0 0 0 0 0 0 0 0
422981 375049 362136 M U 0 13 0 11 0 12 0 28 0 22 0 9 0 10 0 13 0 13 0 10 0 11 0 17 0 14 0 16 0 22 0 10
422982 371747 360690 M U 0 14 0 13 0 11 0 29 0 22 0 10 0 10 0 11 0 14 0 9 0 11 0 18 0 13 0 13 0 21 0 10
422983 371747 360690 M U 0 14 0 13 0 11 0 29 0 22 0 10 0 10 0 11 0 14 0 9 0 11 0 18 0 13 0 13 0 21 0 10
422984 370402 364342 M U 0 14 0 13 0 11 0 30 0 22 0 9 0 12 0 12 0 13 0 10 0 10 0 18 0 14 0 17 0 19 0 10
422985 370402 364342 F U 0 0 0 0 0 0 0 0 0 0 0 0 0 0 0 0 0 0 0 0 0 0 0 0 0 0 0 0 0 0 0 0
422986 362879 372215 M U 0 14 0 12 0 12 0 28 0 22 0 9 0 9 0 12 0 14 0 9 0 11 0 17 0 16 0 17 0 22 0 11
422987 371023 369287 M U 0 13 0 16 0 12 0 28 0 23 0 9 0 10 0 12 0 13 0 10 0 11 0 17 0 14 0 18 0 22 0 11
422988 371023 369287 M U 0 13 0 16 0 12 0 28 0 23 0 9 0 10 0 12 0 13 0 10 0 11 0 17 0 14 0 18 0 22 0 11
422989 376198 360581 F U 0 0 0 0 0 0 0 0 0 0 0 0 0 0 0 0 0 0 0 0 0 0 0 0 0 0 0 0 0 0 0 0
422990 376198 360581 M U 0 12 0 17 0 12 0 28 0 23 0 9 0 12 0 12 0 14 0 10 0 11 0 17 0 14 0 15 0 22 0 9
422991 376198 360581 M U 0 12 0 17 0 12 0 28 0 23 0 9 0 12 0 12 0 14 0 10 0 11 0 17 0 14 0 15 0 22 0 9
422992 376198 360581 M U 0 12 0 17 0 12 0 28 0 23 0 9 0 12 0 12 0 14 0 10 0 11 0 17 0 14 0 15 0 22 0 9
422993 368012 368064 F U 0 0 0 0 0 0 0 0 0 0 0 0 0 0 0 0 0 0 0 0 0 0 0 0 0 0 0 0 0 0 0 0
422994 368012 368064 F U 0 0 0 0 0 0 0 0 0 0 0 0 0 0 0 0 0 0 0 0 0 0 0 0 0 0 0 0 0 0 0 0
422995 364749 370002 M U 0 13 0 17 0 11 0 29 0 24 0 10 0 11 0 12 0 13 0 10 0 10 0 19 0 13 0 16 0 22 0 11
422996 372294 369194 M U 0 14 0 13 0 12 0 28 0 22 0 10 0 12 0 13 0 14 0 11 0 10 0 19 0 16 0 13 0 21 0 11
422997 372294 369194 F U 0 0 0 0 0 0 0 0 0 0 0 0 0 0 0 0 0 0 0 0 0 0 0 0 0 0 0 0 0 0 0 0
422998 369716 379628 F U 0 0 0 0 0 0 0 0 0 0 0 0 0 0 0 0 0 0 0 0 0 0 0 0 0 0 0 0 0 0 0 0
422999 369110 379890 M U 0 14 0 13 0 12 0 29 0 22 0 10 0 10 0 11 0 14 0 11 0 11 0 19 0 14 0 19 0 20 0 9
423000 364276 367482 M U 0 14 0 17 0 13 0 29 0 21 0 10 0 10 0 12 0 13 0 11 0 11 0 20 0 14 0 16 0 24 0 11
423001 364276 367482 F U 0 0 0 0 0 0 0 0 0 0 0 0 0 0 0 0 0 0 0 0 0 0 0 0 0 0 0 0 0 0 0 0
423002 364276 367482 M U 0 14 0 17 0 13 0 29 0 21 0 10 0 10 0 12 0 13 0 11 0 11 0 20 0 14 0 16 0 24 0 11
423003 364276 367482 F U 0 0 0 0 0 0 0 0 0 0 0 0 0 0 0 0 0 0 0 0 0 0 0 0 0 0 0 0 0 0 0 0
423004 368754 361434 F U 0 0 0 0 0 0 0 0 0 0 0 0 0 0 0 0 0 0 0 0 0 0 0 0 0 0 0 0 0 0 0 0
423005 368754 361434 F U 0 0 0 0 0 0 0 0 0 0 0 0 0 0 0 0 0 0 0 0 0 0 0 0 0 0 0 0 0 0 0 0
423006 372862 378905 F U 0 0 0 0 0 0 0 0 0 0 0 0 0 0 0 0 0 0 0 0 0 0 0 0 0 0 0 0 0 0 0 0
423007 372862 378905 F U 0 0 0 0 0 0 0 0 0 0 0 0 0 0 0 0 0 0 0 0 0 0 0 0 0 0 0 0 0 0 0 0
423008 372862 378905 M U 0 12 0 18 0 12 0 29 0 22 0 10 0 10 0 12 0 13 0 9 0 10 0 17 0 14 0 18 0 20 0 10
423009 379427 365865 F U 0 0 0 0 0 0 0 0 0 0 0 0 0 0 0 0 0 0 0 0 0 0 0 0 0 0 0 0 0 0 0 0
423010 365592 364110 M U 0 13 0 16 0 12 0 28 0 23 0 9 0 13 0 12 0 13 0 9 0 10 0 19 0 15 0 15 0 19 0 11
423011 365592 364110 F U 0 0 0 0 0 0 0 0 0 0 0 0 0 0 0 0 0 0 0 0 0 0 0 0 0 0 0 0 0 0 0 0
423012 376194 361279 M U 0 14 0 17 0 11 0 30 0 22 0 10 0 10 0 11 0 13 0 9 0 12 0 17 0 13 0 17 0 19 0 10
423013 364600 378677 M U 0 15 0 10 0 11 0 27 0 21 0 9 0 10 0 11 0 14 0 10 0 13 0 17 0 14 0 15 0 21 0 12
423014 364600 378677 F U 0 0 0 0 0 0 0 0 0 0 0 0 0 0 0 0 0 0 0 0 0 0 0 0 0 0 0 0 0 0 0 0
423015 372435 367548 F U 0 0 0 0 0 0 0 0 0 0 0 0 0 0 0 0 0 0 0 0 0 0 0 0 0 0 0 0 0 0 0 0
423016 372435 367548 M U 0 13 0 12 0 11 0 28 0 23 0 8 0 10 0 11 0 14 0 11 0 10 0 16 0 14 0 16 0 22 0 10
423017 361855 367360 M U 0 14 0 16 0 12 0 26 0 23 0 10 0 10 0 11 0 14 0 9 0 10 0 19 0 14 0 14 0 20 0 11
423018 361855 367360 F U 0 0 0 0 0 0 0 0 0 0 0 0 0 0 0 0 0 0 0 0 0 0 0 0 0 0 0 0 0 0 0 0
423019 361855 367360 M U 0 14 0 16 0 12 0 26 0 23 0 10 0 10 0 11 0 14 0 9 0 10 0 19 0 14 0 14 0 20 0 11
423020 379223 373451 F U 0 0 0 0 0 0 0 0 0 0 0 0 0 0 0 0 0 0 0 0 0 0 0 0 0 0 0 0 0 0 0 0
423021 379223 373451 M U 0 12 0 18 0 11 0 28 0 23 0 9 0 13 0 12 0 13 0 11 0 12 0 18 0 14 0 18 0 20 0 12
423022 377935 377080 M U 0 14 0 12 0 12 0 30 0 24 0 9 0 12 0 11 0 13 0 10 0 11 0 18 0 14 0 16 0 20 0 9
423023 371373 370875 F U 0 0 0 0 0 0 0 0 0 0 0 0 0 0 0 0 0 0 0 0 0 0 0 0 0 0 0 0 0 0 0 0
423024 371373 370875 M U 0 13 0 10 0 12 0 27 0 24 0 8 0 11 0 12 0 13 0 11 0 10 0 18 0 15 0 14 0 20 0 10
423025 360272 364742 M U 0 15 0 17 0 12 0 28 0 22 0 9 0 12 0 12 0 14 0 9 0 9 0 17 0 14 0 14 0 20 0 10
423026 368556 374767 M U 0 15 0 17 0 12 0 27 0 23 0 8 0 12 0 13 0 14 0 9 0 12 0 20 0 17 0 16 0 21 0 11
423027 360738 364846 M U 0 13 0 12 0 11 0 28 0 23 0 8 0 12 0 11 0 14 0 8 0 11 0 19 0 14 0 17 0 24 0 11
423028 360738 364846 F U 0 0 0 0 0 0 0 0 0 0 0 0 0 0 0 0 0 0 0 0 0 0 0 0 0 0 0 0 0 0 0 0
423029 360738 364846 F U 0 0 0 0 0 0 0 0 0 0 0 0 0 0 0 0 0 0 0 0 0 0 0 0 0 0 0 0 0 0 0 0
423030 367326 373701 F U 0 0 0 0 0 0 0 0 0 0 0 0 0 0 0 0 0 0 0 0 0 0 0 0 0 0 0 0 0 0 0 0
423031 367326 373701 M U 0 13 0 17 0 12 0 29 0 21 0 9 0 10 0 12 0 14 0 11 0 10 0 18 0 14 0 17 0 22 0 11
423032 371408 370981 M U 0 12 0 13 0 12 0 29 0 24 0 9 0 12 0 12 0 14 0 9 0 10 0 20 0 14 0 16 0 20 0 11
423033 371408 370981 F U 0 0 0 0 0 0 0 0 0 0 0 0 0 0 0 0 0 0 0 0 0 0 0 0 0 0 0 0 0 0 0 0
423034 367140 362261 F U 0 0 0 0 0 0 0 0 0 0 0 0 0 0 0 0 0 0 0 0 0 0 0 0 0 0 0 0 0 0 0 0
423035 367140 362261 M U 0 15 0 13 0 13 0 29 0 25 0 9 0 9 0 14 0 15 0 11 0 12 0 19 0 14 0 14 0 19 0 11
423036 367140 362261 F U 0 0 0 0 0 0 0 0 0 0 0 0 0 0 0 0 0 0 0 0 0 0 0 0 0 0 0 0 0 0 0 0
423037 367140 362261 M U 0 15 0 13 0 13 0 29 0 25 0 9 0 9 0 14 0 15 0 11 0 12 0 19 0 14 0 14 0 19 0 11
423038 368328 360297 M U 0 13 0 10 0 12 0 29 0 22 0 9 0 12 0 12 0 15 0 10 0 12 0 18 0 14 0 13 0 23 0 11
423039 368328 360297 F U 0 0 0 0 0 0 0 0 0 0 0 0 0 0 0 0 0 0 0 0 0 0 0 0 0 0 0 0 0 0 0 0
423040 370827 374431 F U 0 0 0 0 0 0 0 0 0 0 0 0 0 0 0 0 0 0 0 0 0 0 0 0 0 0 0 0 0 0 0 0
423041 370827 374431 F U 0 0 0 0 0 0 0 0 0 0 0 0 0 0 0 0 0 0 0 0 0 0 0 0 0 0 0 0 0 0 0 0
423042 379632 363643 M U 0 12 0 17 0 12 0 28 0 23 0 9 0 10 0 13 0 13 0 9 0 11 0 18 0 15 0 14 0 23 0 11
423043 379632 363643 M U 0 12 0 17 0 12 0 28 0 23 0 9 0 10 0 13 0 13 0 9 0 11 0 18 0 15 0 14 0 23 0 11
423044 362810 367460 F U 0 0 0 0 0 0 0 0 0 0 0 0 0 0 0 0 0 0 0 0 0 0 0 0 0 0 0 0 0 0 0 0
423045 362810 367460 F U 0 0 0 0 0 0 0 0 0 0 0 0 0 0 0 0 0 0 0 0 0 0 0 0 0 0 0 0 0 0 0 0
423046 362810 367460 F U 0 0 0 0 0 0 0 0 0 0 0 0 0 0 0 0 0 0 0 0 0 0 0 0 0 0 0 0 0 0 0 0
423047 363363 372775 M U 0 14 0 10 0 11 0 28 0 22 0 9 0 12 0 13 0 14 0 10 0 10 0 17 0 13 0 14 0 22 0 12
423048 363363 372775 F U 0 0 0 0 0 0 0 0 0 0 0 0 0 0 0 0 0 0 0 0 0 0 0 0 0 0 0 0 0 0 0 0
423049 363363 372775 F U 0 0 0 0 0 0 0 0 0 0 0 0 0 0 0 0 0 0 0 0 0 0 0 0 0 0 0 0 0 0 0 0
423050 363363 372775 M U 0 14 0 10 0 11 0 28 0 22 0 9 0 12 0 13 0 14 0 10 0 10 0 17 0 13 0 14 0 22 0 12
423051 363852 361545 M U 0 14 0 13 0 12 0 27 0 23 0 10 0 12 0 11 0 14 0 9 0 11 0 20 0 13 0 14 0 21 0 11
423052 363257 371547 F U 0 0 0 0 0 0 0 0 0 0 0 0 0 0 0 0 0 0 0 0 0 0 0 0 0 0 0 0 0 0 0 0
423053 363257 371547 F U 0 0 0 0 0 0 0 0 0 0 0 0 0 0 0 0 0 0 0 0 0 0 0 0 0 0 0 0 0 0 0 0
423054 363257 371547 M U 0 14 0 14 0 11 0 28 0 22 0 10 0 12 0 12 0 14 0 9 0 9 0 19 0 14 0 18 0 20 0 11
423055 363801 378420 M U 0 16 0 13 0 12 0 28 0 22 0 10 0 10 0 11 0 13 0 9 0 10 0 20 0 14 0 16 0 19 0 10
423056 363801 378420 M U 0 16 0 13 0 12 0 28 0 22 0 10 0 10 0 11 0 13 0 9 0 10 0 20 0 14 0 16 0 19 0 10
423057 363801 378420 F U 0 0 0 0 0 0 0 0 0 0 0 0 0 0 0 0 0 0 0 0 0 0 0 0 0 0 0 0 0 0 0 0
423058 363801 378420 F U 0 0 0 0 0 0 0 0 0 0 0 0 0 0 0 0 0 0 0 0 0 0 0 0 0 0 0 0 0 0 0 0
423059 365172 368965 M U 0 14 0 13 0 12 0 27 0 23 0 10 0 12 0 13 0 13 0 9 0 10 0 18 0 14 0 15 0 21 0 11
423060 365172 368965 M U 0 14 0 13 0 12 0 27 0 23 0 10 0 12 0 13 0 13 0 9 0 10 0 18 0 14 0 15 0 21 0 11
423061 379014 374280 M U 0 15 0 13 0 11 0 30 0 23 0 9 0 11 0 12 0 14 0 10 0 10 0 19 0 13 0 15 0 23 0 10
423062 379014 374280 F U 0 0 0 0 0 0 0 0 0 0 0 0 0 0 0 0 0 0 0 0 0 0 0 0 0 0 0 0 0 0 0 0
423063 361299 364835 F U 0 0 0 0 0 0 0 0 0 0 0 0 0 0 0 0 0 0 0 0 0 0 0 0 0 0 0 0 0 0 0 0
423064 361299 364835 M U 0 12 0 11 0 11 0 29 0 23 0 8 0 12 0 13 0 13 0 9 0 11 0 20 0 14 0 19 0 24 0 11
423065 361299 364835 M U 0 12 0 11 0 11 0 29 0 23 0 8 0 12 0 13 0 13 0 9 0 11 0 20 0 14 0 19 0 24 0 11
423066 361299 364835 M U 0 12 0 11 0 11 0 29 0 23 0 8 0 12 0 13 0 13 0 9 0 11 0 20 0 14 0 19 0 24 0 11
423067 361299 364835 F U 0 0 0 0 0 0 0 0 0 0 0 0 0 0 0 0 0 0 0 0 0 0 0 0 0 0 0 0 0 0 0 0
423068 376225 370432 M U 0 15 0 13 0 13 0 31 0 23 0 9 0 13 0 13 0 13 0 9 0 11 0 18 0 14 0 18 0 20 0 10
423069 376225 370432 F U 0 0 0 0 0 0 0 0 0 0 0 0 0 0 0 0 0 0 0 0 0 0 0 0 0 0 0 0 0 0 0 0
423070 371244 365080 M U 0 13 0 15 0 13 0 27 0 25 0 9 0 13 0 12 0 13 0 9 0 11 0 16 0 14 0 15 0 19 0 10
423071 371244 365080 M U 0 13 0 15 0 13 0 27 0 25 0 9 0 13 0 12 0 13 0 9 0 11 0 16 0 14 0 15 0 19 0 10
423072 367134 369513 M U 0 12 0 14 0 12 0 27 0 24 0 9 0 13 0 12 0 14 0 9 0 9 0 17 0 14 0 17 0 19 0 10
423073 365690 364432 M U 0 15 0 13 0 12 0 30 0 23 0 9 0 10 0 11 0 14 0 9 0 10 0 19 0 13 0 16 0 21 0 12
423074 369885 365161 F U 0 0 0 0 0 0 0 0 0 0 0 0 0 0 0 0 0 0 0 0 0 0 0 0 0 0 0 0 0 0 0 0
423075 372662 374801 M U 0 13 0 13 0 11 0 29 0 25 0 9 0 10 0 11 0 13 0 10 0 11 0 19 0 14 0 16 0 19 0 10
423076 379620 367779 M U 0 16 0 12 0 12 0 28 0 23 0 9 0 11 0 12 0 13 0 9 0 10 0 17 0 14 0 17 0 20 0 10
423077 379620 367779 M U 0 16 0 12 0 12 0 28 0 23 0 9 0 11 0 12 0 13 0 9 0 10 0 17 0 14 0 17 0 20 0 10
423078 379620 367779 F U 0 0 0 0 0 0 0 0 0 0 0 0 0 0 0 0 0 0 0 0 0 0 0 0 0 0 0 0 0 0 0 0
423079 379620 367779 M U 0 16 0 12 0 12 0 28 0 23 0 9 0 11 0 12 0 13 0 9 0 10 0 17 0 14 0 17 0 20 0 10
423080 360376 361721 F U 0 0 0 0 0 0 0 0 0 0 0 0 0 0 0 0 0 0 0 0 0 0 0 0 0 0 0 0 0 0 0 0
423081 360376 361721 F U 0 0 0 0 0 0 0 0 0 0 0 0 0 0 0 0 0 0 0 0 0 0 0 0 0 0 0 0 0 0 0 0
423082 360376 361721 F U 0 0 0 0 0 0 0 0 0 0 0 0 0 0 0 0 0 0 0 0 0 0 0 0 0 0 0 0 0 0 0 0
423083 369891 361987 M U 0 13 0 10 0 11 0 28 0 23 0 9 0 13 0 11 0 14 0 9 0 13 0 17 0 14 0 17 0 19 0 10
423084 369891 361987 M U 0 13 0 10 0 11 0 28 0 23 0 9 0 13 0 11 0 14 0 9 0 13 0 17 0 14 0 17 0 19 0 10
423085 369891 361987 M U 0 13 0 10 0 11 0 28 0 23 0 9 0 13 0 11 0 14 0 9 0 13 0 17 0 14 0 17 0 19 0 10
423086 369891 361987 F U 0 0 0 0 0 0 0 0 0 0 0 0 0 0 0 0 0 0 0 0 0 0 0 0 0 0 0 0 0 0 0 0
423087 368913 364132 F U 0 0 0 0 0 0 0 0 0 0 0 0 0 0 0 0 0 0 0 0 0 0 0 0 0 0 0 0 0 0 0 0
423088 368913 364132 F U 0 0 0 0 0 0 0 0 0 0 0 0 0 0 0 0 0 0 0 0 0 0 0 0 0 0 0 0 0 0 0 0
423089 368677 373201 F U 0 0 0 0 0 0 0 0 0 0 0 0 0 0 0 0 0 0 0 0 0 0 0 0 0 0 0 0 0 0 0 0
423090 368677 373201 F U 0 0 0 0 0 0 0 0 0 0 0 0 0 0 0 0 0 0 0 0 0 0 0 0 0 0 0 0 0 0 0 0
423091 370129 372671 F U 0 0 0 0 0 0 0 0 0 0 0 0 0 0 0 0 0 0 0 0 0 0 0 0 0 0 0 0 0 0 0 0
423092 370129 372671 F U 0 0 0 0 0 0 0 0 0 0 0 0 0 0 0 0 0 0 0 0 0 0 0 0 0 0 0 0 0 0 0 0
423093 377434 370237 F U 0 0 0 0 0 0 0 0 0 0 0 0 0 0 0 0 0 0 0 0 0 0 0 0 0 0 0 0 0 0 0 0
423094 367422 371112 M U 0 13 0 18 0 13 0 29 0 21 0 9 0 10 0 11 0 13 0 9 0 10 0 18 0 14 0 16 0 23 0 12
423095 367422 371112 F U 0 0 0 0 0 0 0 0 0 0 0 0 0 0 0 0 0 0 0 0 0 0 0 0 0 0 0 0 0 0 0 0
423096 367422 371112 F U 0 0 0 0 0 0 0 0 0 0 0 0 0 0 0 0 0 0 0 0 0 0 0 0 0 0 0 0 0 0 0 0
423097 373651 377445 M U 0 14 0 12 0 12 0 29 0 22 0 10 0 10 0 12 0 14 0 10 0 9 0 18 0 12 0 18 0 23 0 10
423098 373651 377445 M U 0 14 0 12 0 12 0 29 0 22 0 10 0 10 0 12 0 14 0 10 0 9 0 18 0 12 0 18 0 23 0 10
423099 377661 371866 F U 0 0 0 0 0 0 0 0 0 0 0 0 0 0 0 0 0 0 0 0 0 0 0 0 0 0 0 0 0 0 0 0
423100 377661 371866 M U 0 13 0 14 0 11 0 28 0 22 0 9 0 11 0 13 0 13 0 8 0 10 0 18 0 14 0 15 0 22 0 12
423101 372808 374681 M U 0 15 0 13 0 12 0 30 0 22 0 10 0 10 0 13 0 14 0 10 0 10 0 18 0 14 0 16 0 24 0 11
423102 372808 374681 M U 0 15 0 13 0 12 0 30 0 22 0 10 0 10 0 13 0 14 0 10 0 10 0 18 0 14 0 16 0 24 0 11
423103 372808 374681 F U 0 0 0 0 0 0 0 0 0 0 0 0 0 0 0 0 0 0 0 0 0 0 0 0 0 0 0 0 0 0 0 0
423104 372808 374681 F U 0 0 0 0 0 0 0 0 0 0 0 0 0 0 0 0 0 0 0 0 0 0 0 0 0 0 0 0 0 0 0 0
423105 372808 374681 M U 0 15 0 13 0 12 0 30 0 22 0 10 0 10 0 13 0 14 0 10 0 10 0 18 0 14 0 16 0 24 0 11
423106 379452 362546 M U 0 13 0 12 0 11 0 29 0 23 0 10 0 10 0 12 0 14 0 9 0 10 0 18 0 14 0 17 0 23 0 10
423107 379452 362546 F U 0 0 0 0 0 0 0 0 0 0 0 0 0 0 0 0 0 0 0 0 0 0 0 0 0 0 0 0 0 0 0 0
423108 379452 362546 F U 0 0 0 0 0 0 0 0 0 0 0 0 0 0 0 0 0 0 0 0 0 0 0 0 0 0 0 0 0 0 0 0
423109 379452 362546 F U 0 0 0 0 0 0 0 0 0 0 0 0 0 0 0 0 0 0 0 0 0 0 0 0 0 0 0 0 0 0 0 0
423110 374588 363560 F U 0 0 0 0 0 0 0 0 0 0 0 0 0 0 0 0 0 0 0 0 0 0 0 0 0 0 0 0 0 0 0 0
423111 374588 363560 M U 0 14 0 13 0 12 0 28 0 23 0 9 0 10 0 12 0 15 0 11 0 9 0 18 0 16 0 15 0 20 0 10
423112 374588 363560 M U 0 14 0 13 0 12 0 28 0 23 0 9 0 10 0 12 0 15 0 11 0 9 0 18 0 16 0 15 0 20 0 10
423113 370058 368191 M U 0 13 0 10 0 12 0 28 0 23 0 9 0 13 0 10 0 14 0 11 0 11 0 17 0 14 0 16 0 22 0 10
423114 379456 369070 M U 0 13 0 12 0 13 0 29 0 24 0 10 0 11 0 12 0 13 0 9 0 10 0 18 0 14 0 16 0 18 0 9
423115 379456 369070 F U 0 0 0 0 0 0 0 0 0 0 0 0 0 0 0 0 0 0 0 0 0 0 0 0 0 0 0 0 0 0 0 0
423116 379456 369070 F U 0 0 0 0 0 0 0 0 0 0 0 0 0 0 0 0 0 0 0 0 0 0 0 0 0 0 0 0 0 0 0 0
423117 370066 365921 F U 0 0 0 0 0 0 0 0 0 0 0 0 0 0 0 0 0 0 0 0 0 0 0 0 0 0 0 0 0 0 0 0
423118 370066 365921 M U 0 13 0 14 0 12 0 28 0 24 0 11 0 12 0 12 0 13 0 9 0 11 0 19 0 15 0 17 0 19 0 10
423119 378348 377097 F U 0 0 0 0 0 0 0 0 0 0 0 0 0 0 0 0 0 0 0 0 0 0 0 0 0 0 0 0 0 0 0 0
423120 378348 377097 M U 0 14 0 15 0 11 0 28 0 22 0 9 0 10 0 11 0 13 0 10 0 11 0 19 0 14 0 15 0 20 0 9
423121 378348 377097 M U 0 14 0 15 0 11 0 28 0 22 0 9 0 10 0 11 0 13 0 10 0 11 0 19 0 14 0 15 0 20 0 9
423122 378348 377097 F U 0 0 0 0 0 0 0 0 0 0 0 0 0 0 0 0 0 0 0 0 0 0 0 0 0 0 0 0 0 0 0 0
423123 378348 377097 M U 0 14 0 15 0 11 0 28 0 22 0 9 0 10 0 11 0 13 0 10 0 11 0 19 0 14 0 15 0 20 0 9
423124 367798 375761 M U 0 15 0 16 0 13 0 28 0 23 0 8 0 10 0 12 0 15 0 9 0 9 0 18 0 16 0 14 0 21 0 10
423125 367798 375761 M U 0 15 0 16 0 13 0 28 0 23 0 8 0 10 0 12 0 15 0 9 0 9 0 18 0 16 0 14 0 21 0 10
423126 367798 375761 F U 0 0 0 0 0 0 0 0 0 0 0 0 0 0 0 0 0 0 0 0 0 0 0 0 0 0 0 0 0 0 0 0
423127 368447 377571 M U 0 14 0 13 0 11 0 28 0 23 0 9 0 10 0 13 0 14 0 9 0 13 0 19 0 13 0 17 0 20 0 12
423128 368447 377571 M U 0 14 0 13 0 11 0 28 0 23 0 9 0 10 0 13 0 14 0 9 0 13 0 19 0 13 0 17 0 20 0 12
423129 364099 362695 M U 0 13 0 13 0 11 0 27 0 22 0 9 0 10 0 10 0 13 0 11 0 10 0 19 0 15 0 15 0 20 0 11
423130 362844 374343 M U 0 15 0 10 0 13 0 28 0 24 0 9 0 13 0 12 0 13 0 11 0 12 0 21 0 15 0 18 0 22 0 9
423131 377559 366922 F U 0 0 0 0 0 0 0 0 0 0 0 0 0 0 0 0 0 0 0 0 0 0 0 0 0 0 0 0 0 0 0 0
423132 377559 366922 F U 0 0 0 0 0 0 0 0 0 0 0 0 0 0 0 0 0 0 0 0 0 0 0 0 0 0 0 0 0 0 0 0
423133 377559 366922 M U 0 16 0 17 0 13 0 30 0 22 0 10 0 10 0 13 0 13 0 11 0 11 0 18 0 14 0 15 0 20 0 11
423134 364745 366017 F U 0 0 0 0 0 0 0 0 0 0 0 0 0 0 0 0 0 0 0 0 0 0 0 0 0 0 0 0 0 0 0 0
423135 372615 360143 M U 0 15 0 12 0 12 0 28 0 23 0 10 0 12 0 12 0 13 0 10 0 9 0 18 0 14 0 14 0 20 0 11
423136 372615 360143 F U 0 0 0 0 0 0 0 0 0 0 0 0 0 0 0 0 0 0 0 0 0 0 0 0 0 0 0 0 0 0 0 0
423137 372615 360143 M U 0 15 0 12 0 12 0 28 0 23 0 10 0 12 0 12 0 13 0 10 0 9 0 18 0 14 0 14 0 20 0 11
423138 374238 379968 M U 0 14 0 14 0 13 0 30 0 21 0 10 0 10 0 12 0 13 0 10 0 10 0 17 0 17 0 17 0 19 0 10
423139 374238 379968 F U 0 0 0 0 0 0 0 0 0 0 0 0 0 0 0 0 0 0 0 0 0 0 0 0 0 0 0 0 0 0 0 0
423140 373124 363173 F U 0 0 0 0 0 0 0 0 0 0 0 0 0 0 0 0 0 0 0 0 0 0 0 0 0 0 0 0 0 0 0 0
423141 373124 363173 M U 0 15 0 17 0 11 0 30 0 22 0 9 0 10 0 12 0 13 0 10 0 10 0 18 0 16 0 19 0 20 0 11
423142 379393 363885 F U 0 0 0 0 0 0 0 0 0 0 0 0 0 0 0 0 0 0 0 0 0 0 0 0 0 0 0 0 0 0 0 0
423143 379393 363885 M U 0 13 0 15 0 12 0 28 0 25 0 9 0 12 0 11 0 14 0 9 0 10 0 20 0 13 0 17 0 23 0 10
423144 361741 370293 M U 0 12 0 16 0 11 0 28 0 22 0 9 0 10 0 13 0 13 0 11 0 10 0 17 0 14 0 18 0 23 0 10
423145 361741 370293 M U 0 12 0 16 0 11 0 28 0 22 0 9 0 10 0 13 0 13 0 11 0 10 0 17 0 14 0 18 0 23 0 10
423146 371021 374749 M U 0 15 0 20 0 11 0 30 0 23 0 9 0 10 0 12 0 13 0 8 0 10 0 17 0 14 0 12 0 20 0 12
423147 360556 370130 M U 0 13 0 12 0 14 0 30 0 23 0 9 0 12 0 12 0 13 0 9 0 10 0 18 0 15 0 14 0 19 0 12
423148 360556 370130 M U 0 13 0 12 0 14 0 30 0 23 0 9 0 12 0 12 0 13 0 9 0 10 0 18 0 15 0 14 0 19 0 12
423149 366687 368522 M U 0 16 0 16 0 11 0 30 0 22 0 10 0 12 0 12 0 13 0 11 0 10 0 18 0 16 0 18 0 22 0 10
423150 366687 368522 F U 0 0 0 0 0 0 0 0 0 0 0 0 0 0 0 0 0 0 0 0 0 0 0 0 0 0 0 0 0 0 0 0
423151 366687 368522 F U 0 0 0 0 0 0 0 0 0 0 0 0 0 0 0 0 0 0 0 0 0 0 0 0 0 0 0 0 0 0 0 0
423152 371946 374583 F U 0 0 0 0 0 0 0 0 0 0 0 0 0 0 0 0 0 0 0 0 0 0 0 0 0 0 0 0 0 0 0 0
423153 376031 372500 F U 0 0 0 0 0 0 0 0 0 0 0 0 0 0 0 0 0 0 0 0 0 0 0 0 0 0 0 0 0 0 0 0
423154 368033 365923 M U 0 13 0 12 0 13 0 27 0 23 0 9 0 10 0 11 0 14 0 10 0 11 0 18 0 14 0 15 0 22 0 10
423155 368033 365923 M U 0 13 0 12 0 13 0 27 0 23 0 9 0 10 0 11 0 14 0 10 0 11 0 18 0 14 0 15 0 22 0 10
423156 368033 365923 M U 0 13 0 12 0 13 0 27 0 23 0 9 0 10 0 11 0 14 0 10 0 11 0 18 0 14 0 15 0 22 0 10
423157 373521 378763 F U 0 0 0 0 0 0 0 0 0 0 0 0 0 0 0 0 0 0 0 0 0 0 0 0 0 0 0 0 0 0 0 0
423158 360582 360258 M U 0 12 0 12 0 11 0 27 0 23 0 9 0 12 0 12 0 15 0 11 0 10 0 19 0 16 0 13 0 21 0 10
423159 360582 360258 M U 0 12 0 12 0 11 0 27 0 23 0 9 0 12 0 12 0 15 0 11 0 10 0 19 0 16 0 13 0 21 0 10
423160 360582 360258 F U 0 0 0 0 0 0 0 0 0 0 0 0 0 0 0 0 0 0 0 0 0 0 0 0 0 0 0 0 0 0 0 0
423161 360582 360258 M U 0 12 0 12 0 11 0 27 0 23 0 9 0 12 0 12 0 15 0 11 0 10 0 19 0 16 0 13 0 21 0 10
423162 372428 364838 F U 0 0 0 0 0 0 0 0 0 0 0 0 0 0 0 0 0 0 0 0 0 0 0 0 0 0 0 0 0 0 0 0
423163 374247 374999 M U 0 16 0 15 0 12 0 30 0 24 0 9 0 13 0 11 0 14 0 9 0 11 0 18 0 14 0 15 0 21 0 11
423164 374247 374999 M U 0 16 0 15 0 12 0 30 0 24 0 9 0 13 0 11 0 14 0 9 0 11 0 18 0 14 0 15 0 21 0 11
423165 362571 378292 F U 0 0 0 0 0 0 0 0 0 0 0 0 0 0 0 0 0 0 0 0 0 0 0 0 0 0 0 0 0 0 0 0
423166 362571 378292 F U 0 0 0 0 0 0 0 0 0 0 0 0 0 0 0 0 0 0 0 0 0 0 0 0 0 0 0 0 0 0 0 0
423167 361106 363365 M U 0 14 0 15 0 11 0 29 0 23 0 9 0 10 0 11 0 14 0 10 0 10 0 20 0 13 0 17 0 22 0 11
423168 373013 374384 M U 0 15 0 11 0 12 0 29 0 22 0 9 0 12 0 11 0 13 0 11 0 11 0 18 0 16 0 17 0 21 0 10
423169 373013 374384 F U 0 0 0 0 0 0 0 0 0 0 0 0 0 0 0 0 0 0 0 0 0 0 0 0 0 0 0 0 0 0 0 0
423170 366801 369551 M U 0 14 0 12 0 11 0 30 0 23 0 10 0 10 0 12 0 13 0 10 0 10 0 18 0 14 0 19 0 22 0 12
423171 366801 369551 F U 0 0 0 0 0 0 0 0 0 0 0 0 0 0 0 0 0 0 0 0 0 0 0 0 0 0 0 0 0 0 0 0
423172 363386 376707 F U 0 0 0 0 0 0 0 0 0 0 0 0 0 0 0 0 0 0 0 0 0 0 0 0 0 0 0 0 0 0 0 0
423173 363386 376707 M U 0 13 0 11 0 13 0 27 0 22 0 9 0 10 0 11 0 14 0 9 0 10 0 19 0 14 0 17 0 19 0 11
423174 368982 379819 F U 0 0 0 0 0 0 0 0 0 0 0 0 0 0 0 0 0 0 0 0 0 0 0 0 0 0 0 0 0 0 0 0
423175 369897 374371 F U 0 0 0 0 0 0 0 0 0 0 0 0 0 0 0 0 0 0 0 0 0 0 0 0 0 0 0 0 0 0 0 0
423176 369897 374371 F U 0 0 0 0 0 0 0 0 0 0 0 0 0 0 0 0 0 0 0 0 0 0 0 0 0 0 0 0 0 0 0 0
423177 369897 374371 M U 0 15 0 12 0 12 0 27 0 22 0 10 0 14 0 13 0 13 0 10 0 10 0 19 0 14 0 15 0 21 0 11
423178 369897 374371 M U 0 15 0 12 0 12 0 27 0 22 0 10 0 14 0 13 0 13 0 10 0 10 0 19 0 14 0 15 0 21 0 11
423179 374690 365005 M U 0 15 0 10 0 13 0 28 0 24 0 9 0 12 0 11 0 14 0 10 0 11 0 18 0 15 0 16 0 22 0 11
423180 374690 365005 F U 0 0 0 0 0 0 0 0 0 0 0 0 0 0 0 0 0 0 0 0 0 0 0 0 0 0 0 0 0 0 0 0
423181 374690 365005 F U 0 0 0 0 0 0 0 0 0 0 0 0 0 0 0 0 0 0 0 0 0 0 0 0 0 0 0 0 0 0 0 0
423182 368519 365512 M U 0 14 0 11 0 11 0 28 0 23 0 9 0 14 0 11 0 13 0 11 0 11 0 18 0 16 0 14 0 22 0 9
423183 368519 365512 M U 0 14 0 11 0 11 0 28 0 23 0 9 0 14 0 11 0 13 0 11 0 11 0 18 0 16 0 14 0 22 0 9
423184 361032 368121 F U 0 0 0 0 0 0 0 0 0 0 0 0 0 0 0 0 0 0 0 0 0 0 0 0 0 0 0 0 0 0 0 0
423185 361032 368121 F U 0 0 0 0 0 0 0 0 0 0 0 0 0 0 0 0 0 0 0 0 0 0 0 0 0 0 0 0 0 0 0 0
423186 363299 374153 M U 0 14 0 11 0 12 0 30 0 22 0 10 0 10 0 12 0 13 0 9 0 10 0 18 0 15 0 14 0 22 0 10
423187 363299 374153 M U 0 14 0 11 0 12 0 30 0 22 0 10 0 10 0 12 0 13 0 9 0 10 0 18 0 15 0 14 0 22 0 10
423188 376079 374897 F U 0 0 0 0 0 0 0 0 0 0 0 0 0 0 0 0 0 0 0 0 0 0 0 0 0 0 0 0 0 0 0 0
423189 376079 374897 F U 0 0 0 0 0 0 0 0 0 0 0 0 0 0 0 0 0 0 0 0 0 0 0 0 0 0 0 0 0 0 0 0
423190 379849 376907 F U 0 0 0 0 0 0 0 0 0 0 0 0 0 0 0 0 0 0 0 0 0 0 0 0 0 0 0 0 0 0 0 0
423191 379849 376907 F U 0 0 0 0 0 0 0 0 0 0 0 0 0 0 0 0 0 0 0 0 0 0 0 0 0 0 0 0 0 0 0 0
423192 370349 362392 M U 0 13 0 11 0 11 0 29 0 23 0 10 0 10 0 11 0 13 0 9 0 11 0 18 0 14 0 14 0 23 0 11
423193 371435 363502 F U 0 0 0 0 0 0 0 0 0 0 0 0 0 0 0 0 0 0 0 0 0 0 0 0 0 0 0 0 0 0 0 0
423194 371435 363502 F U 0 0 0 0 0 0 0 0 0 0 0 0 0 0 0 0 0 0 0 0 0 0 0 0 0 0 0 0 0 0 0 0
423195 378446 373297 M U 0 16 0 15 0 12 0 30 0 24 0 9 0 13 0 11 0 14 0 9 0 11 0 18 0 14 0 15 0 21 0 11
423196 377028 363668 M U 0 12 0 18 0 11 0 28 0 23 0 10 0 13 0 12 0 14 0 10 0 10 0 19 0 14 0 14 0 20 0 11
423197 365712 365471 M U 0 15 0 16 0 12 0 26 0 23 0 10 0 12 0 11 0 13 0 10 0 11 0 18 0 14 0 15 0 19 0 10
423198 365712 365471 F U 0 0 0 0 0 0 0 0 0 0 0 0 0 0 0 0 0 0 0 0 0 0 0 0 0 0 0 0 0 0 0 0
423199 376546 360396 M U 0 14 0 16 0 13 0 27 0 22 0 8 0 10 0 12 0 13 0 10 0 12 0 18 0 14 0 17 0 20 0 10
423200 379413 373413 F U 0 0 0 0 0 0 0 0 0 0 0 0 0 0 0 0 0 0 0 0 0 0 0 0 0 0 0 0 0 0 0 0
423201 379413 373413 M U 0 13 0 12 0 13 0 29 0 23 0 9 0 13 0 12 0 14 0 9 0 10 0 18 0 15 0 17 0 17 0 10
423202 366554 362567 M U 0 15 0 15 0 12 0 26 0 22 0 9 0 10 0 12 0 13 0 11 0 11 0 19 0 14 0 15 0 22 0 10
423203 368547 371596 M U 0 13 0 13 0 12 0 29 0 22 0 10 0 12 0 12 0 14 0 12 0 11 0 19 0 15 0 15 0 22 0 11
423204 368547 371596 M U 0 13 0 13 0 12 0 29 0 22 0 10 0 12 0 12 0 14 0 12 0 11 0 19 0 15 0 15 0 22 0 11
423205 372837 374196 M U 0 13 0 12 0 12 0 27 0 24 0 10 0 12 0 11 0 15 0 10 0 10 0 18 0 14 0 14 0 22 0 11
423206 378167 368394 M U 0 15 0 12 0 11 0 28 0 23 0 9 0 12 0 12 0 14 0 9 0 11 0 18 0 16 0 16 0 20 0 10
423207 378167 368394 F U 0 0 0 0 0 0 0 0 0 0 0 0 0 0 0 0 0 0 0 0 0 0 0 0 0 0 0 0 0 0 0 0
423208 373894 361171 M U 0 13 0 13 0 11 0 29 0 23 0 10 0 12 0 13 0 13 0 11 0 13 0 19 0 15 0 16 0 21 0 10
423209 373894 361171 M U 0 13 0 13 0 11 0 29 0 23 0 10 0 12 0 13 0 13 0 11 0 13 0 19 0 15 0 16 0 21 0 10
423210 374784 379734 M U 0 13 0 11 0 12 0 29 0 23 0 10 0 12 0 12 0 14 0 11 0 10 0 19 0 15 0 17 0 20 0 11
423211 374784 379734 M U 0 13 0 11 0 12 0 29 0 23 0 10 0 12 0 12 0 14 0 11 0 10 0 19 0 15 0 17 0 20 0 11
423212 374784 379734 M U 0 13 0 11 0 12 0 29 0 23 0 10 0 12 0 12 0 14 0 11 0 10 0 19 0 15 0 17 0 20 0 11
423213 374784 379734 F U 0 0 0 0 0 0 0 0 0 0 0 0 0 0 0 0 0 0 0 0 0 0 0 0 0 0 0 0 0 0 0 0
423214 361263 371699 M U 0 12 0 12 0 13 0 28 0 22 0 9 0 14 0 11 0 13 0 9 0 10 0 20 0 15 0 16 0 20 0 11
423215 361263 371699 F U 0 0 0 0 0 0 0 0 0 0 0 0 0 0 0 0 0 0 0 0 0 0 0 0 0 0 0 0 0 0 0 0
423216 372314 361163 F U 0 0 0 0 0 0 0 0 0 0 0 0 0 0 0 0 0 0 0 0 0 0 0 0 0 0 0 0 0 0 0 0
423217 372314 361163 M U 0 16 0 13 0 11 0 30 0 21 0 9 0 13 0 12 0 13 0 11 0 10 0 20 0 14 0 16 0 18 0 10
423218 370340 368242 M U 0 14 0 15 0 12 0 28 0 22 0 9 0 10 0 14 0 14 0 9 0 11 0 18 0 14 0 14 0 21 0 12
423219 372460 370126 F U 0 0 0 0 0 0 0 0 0 0 0 0 0 0 0 0 0 0 0 0 0 0 0 0 0 0 0 0 0 0 0 0
423220 372460 370126 F U 0 0 0 0 0 0 0 0 0 0 0 0 0 0 0 0 0 0 0 0 0 0 0 0 0 0 0 0 0 0 0 0
423221 364059 376229 F U 0 0 0 0 0 0 0 0 0 0 0 0 0 0 0 0 0 0 0 0 0 0 0 0 0 0 0 0 0 0 0 0
423222 378544 378554 F U 0 0 0 0 0 0 0 0 0 0 0 0 0 0 0 0 0 0 0 0 0 0 0 0 0 0 0 0 0 0 0 0
423223 378544 378554 F U 0 0 0 0 0 0 0 0 0 0 0 0 0 0 0 0 0 0 0 0 0 0 0 0 0 0 0 0 0 0 0 0
423224 378544 378554 F U 0 0 0 0 0 0 0 0 0 0 0 0 0 0 0 0 0 0 0 0 0 0 0 0 0 0 0 0 0 0 0 0
423225 371516 374684 F U 0 0 0 0 0 0 0 0 0 0 0 0 0 0 0 0 0 0 0 0 0 0 0 0 0 0 0 0 0 0 0 0
423226 371516 374684 M U 0 14 0 18 0 13 0 29 0 21 0 10 0 12 0 12 0 13 0 9 0 11 0 18 0 15 0 15 0 22 0 10
423227 379796 376415 F U 0 0 0 0 0 0 0 0 0 0 0 0 0 0 0 0 0 0 0 0 0 0 0 0 0 0 0 0 0 0 0 0
423228 379796 376415 F U 0 0 0 0 0 0 0 0 0 0 0 0 0 0 0 0 0 0 0 0 0 0 0 0 0 0 0 0 0 0 0 0
423229 379796 376415 F U 0 0 0 0 0 0 0 0 0 0 0 0 0 0 0 0 0 0 0 0 0 0 0 0 0 0 0 0 0 0 0 0
423230 379796 376415 M U 0 14 0 12 0 11 0 28 0 25 0 9 0 12 0 11 0 13 0 9 0 12 0 18 0 14 0 15 0 20 0 11
423231 365870 367124 M U 0 13 0 13 0 13 0 28 0 25 0 9 0 12 0 12 0 14 0 8 0 10 0 17 0 14 0 13 0 20 0 11
423232 363068 373536 M U 0 15 0 20 0 11 0 28 0 25 0 10 0 10 0 12 0 13 0 10 0 12 0 18 0 15 0 17 0 22 0 10
423233 374061 363897 M U 0 13 0 14 0 11 0 26 0 23 0 10 0 10 0 12 0 13 0 9 0 10 0 19 0 14 0 17 0 22 0 11
423234 374061 363897 M U 0 13 0 14 0 11 0 26 0 23 0 10 0 10 0 12 0 13 0 9 0 10 0 19 0 14 0 17 0 22 0 11
423235 372955 360281 M U 0 13 0 16 0 11 0 29 0 22 0 9 0 12 0 11 0 14 0 9 0 11 0 19 0 13 0 17 0 20 0 11
423236 372955 360281 M U 0 13 0 16 0 11 0 29 0 22 0 9 0 12 0 11 0 14 0 9 0 11 0 19 0 13 0 17 0 20 0 11
423237 366890 373577 M U 0 13 0 10 0 11 0 28 0 22 0 9 0 13 0 11 0 14 0 9 0 9 0 18 0 14 0 17 0 18 0 12
423238 378932 361108 M U 0 13 0 11 0 11 0 29 0 23 0 10 0 10 0 11 0 13 0 9 0 11 0 18 0 14 0 14 0 23 0 11
423239 378932 361108 M U 0 13 0 11 0 11 0 29 0 23 0 10 0 10 0 11 0 13 0 9 0 11 0 18 0 14 0 14 0 23 0 11
423240 375808 377177 M U 0 14 0 10 0 11 0 28 0 23 0 9 0 10 0 13 0 14 0 9 0 12 0 19 0 14 0 17 0 21 0 10
423241 376525 371722 M U 0 14 0 13 0 12 0 28 0 22 0 9 0 10 0 11 0 14 0 12 0 11 0 18 0 15 0 15 0 22 0 11
423242 377452 372535 M U 0 13 0 10 0 12 0 27 0 24 0 8 0 11 0 12 0 13 0 11 0 10 0 18 0 15 0 14 0 20 0 10
423243 365846 375493 M U 0 12 0 11 0 11 0 27 0 21 0 9 0 12 0 12 0 13 0 9 0 11 0 18 0 13 0 16 0 22 0 10
423244 365846 375493 M U 0 12 0 11 0 11 0 27 0 21 0 9 0 12 0 12 0 13 0 9 0 11 0 18 0 13 0 16 0 22 0 10
423245 376322 365565 F U 0 0 0 0 0 0 0 0 0 0 0 0 0 0 0 0 0 0 0 0 0 0 0 0 0 0 0 0 0 0 0 0
423246 376322 365565 F U 0 0 0 0 0 0 0 0 0 0 0 0 0 0 0 0 0 0 0 0 0 0 0 0 0 0 0 0 0 0 0 0
423247 376322 365565 F U 0 0 0 0 0 0 0 0 0 0 0 0 0 0 0 0 0 0 0 0 0 0 0 0 0 0 0 0 0 0 0 0
423248 365606 370046 M U 0 14 0 12 0 13 0 27 0 24 0 9 0 13 0 12 0 14 0 8 0 9 0 17 0 16 0 16 0 22 0 11
423249 365606 370046 M U 0 14 0 12 0 13 0 27 0 24 0 9 0 13 0 12 0 14 0 8 0 9 0 17 0 16 0 16 0 22 0 11
423250 362872 369307 F U 0 0 0 0 0 0 0 0 0 0 0 0 0 0 0 0 0 0 0 0 0 0 0 0 0 0 0 0 0 0 0 0
423251 362872 369307 M U 0 14 0 15 0 12 0 26 0 24 0 10 0 10 0 11 0 14 0 8 0 10 0 18 0 14 0 16 0 20 0 11
423252 374604 367050 M U 0 13 0 13 0 12 0 29 0 24 0 9 0 10 0 12 0 14 0 9 0 11 0 19 0 17 0 18 0 21 0 10
423253 371174 368379 F U 0 0 0 0 0 0 0 0 0 0 0 0 0 0 0 0 0 0 0 0 0 0 0 0 0 0 0 0 0 0 0 0
423254 371174 368379 F U 0 0 0 0 0 0 0 0 0 0 0 0 0 0 0 0 0 0 0 0 0 0 0 0 0 0 0 0 0 0 0 0
423255 371174 368379 F U 0 0 0 0 0 0 0 0 0 0 0 0 0 0 0 0 0 0 0 0 0 0 0 0 0 0 0 0 0 0 0 0
423256 371174 368379 F U 0 0 0 0 0 0 0 0 0 0 0 0 0 0 0 0 0 0 0 0 0 0 0 0 0 0 0 0 0 0 0 0
423257 367964 360618 M U 0 15 0 12 0 12 0 30 0 24 0 9 0 10 0 12 0 13 0 9 0 10 0 18 0 13 0 17 0 20 0 11
423258 367964 360618 F U 0 0 0 0 0 0 0 0 0 0 0 0 0 0 0 0 0 0 0 0 0 0 0 0 0 0 0 0 0 0 0 0
423259 367964 360618 M U 0 15 0 12 0 12 0 30 0 24 0 9 0 10 0 12 0 13 0 9 0 10 0 18 0 13 0 17 0 20 0 11
423260 364464 373081 F U 0 0 0 0 0 0 0 0 0 0 0 0 0 0 0 0 0 0 0 0 0 0 0 0 0 0 0 0 0 0 0 0
423261 378866 363475 F U 0 0 0 0 0 0 0 0 0 0 0 0 0 0 0 0 0 0 0 0 0 0 0 0 0 0 0 0 0 0 0 0
423262 378866 363475 F U 0 0 0 0 0 0 0 0 0 0 0 0 0 0 0 0 0 0 0 0 0 0 0 0 0 0 0 0 0 0 0 0
423263 378866 363475 F U 0 0 0 0 0 0 0 0 0 0 0 0 0 0 0 0 0 0 0 0 0 0 0 0 0 0 0 0 0 0 0 0
423264 362166 366982 M U 0 14 0 13 0 11 0 28 0 24 0 9 0 10 0 12 0 14 0 9 0 10 0 18 0 13 0 14 0 21 0 10
423265 362166 366982 F U 0 0 0 0 0 0 0 0 0 0 0 0 0 0 0 0 0 0 0 0 0 0 0 0 0 0 0 0 0 0 0 0
423266 362166 366982 M U 0 14 0 13 0 11 0 28 0 24 0 9 0 10 0 12 0 14 0 9 0 10 0 18 0 13 0 14 0 21 0 10
423267 370606 361184 M U 0 12 0 14 0 12 0 28 0 22 0 10 0 15 0 11 0 13 0 8 0 10 0 20 0 14 0 17 0 22 0 11
423268 367274 362823 F U 0 0 0 0 0 0 0 0 0 0 0 0 0 0 0 0 0 0 0 0 0 0 0 0 0 0 0 0 0 0 0 0
423269 367274 362823 M U 0 14 0 11 0 12 0 26 0 22 0 9 0 15 0 11 0 14 0 11 0 10 0 19 0 14 0 14 0 21 0 10
423270 367285 365161 M U 0 14 0 10 0 12 0 29 0 22 0 8 0 10 0 12 0 13 0 11 0 10 0 17 0 12 0 17 0 22 0 10
423271 377427 377286 M U 0 14 0 11 0 12 0 28 0 23 0 9 0 12 0 11 0 14 0 11 0 10 0 18 0 14 0 16 0 23 0 11
423272 377427 377286 M U 0 14 0 11 0 12 0 28 0 23 0 9 0 12 0 11 0 14 0 11 0 10 0 18 0 14 0 16 0 23 0 11
423273 377427 377286 F U 0 0 0 0 0 0 0 0 0 0 0 0 0 0 0 0 0 0 0 0 0 0 0 0 0 0 0 0 0 0 0 0
423274 365086 368944 F U 0 0 0 0 0 0 0 0 0 0 0 0 0 0 0 0 0 0 0 0 0 0 0 0 0 0 0 0 0 0 0 0
423275 365086 368944 F U 0 0 0 0 0 0 0 0 0 0 0 0 0 0 0 0 0 0 0 0 0 0 0 0 0 0 0 0 0 0 0 0
423276 365086 368944 M U 0 15 0 11 0 12 0 28 0 21 0 10 0 13 0 13 0 13 0 8 0 9 0 20 0 15 0 15 0 20 0 10
423277 376437 362688 M U 0 13 0 16 0 12 0 31 0 24 0 10 0 10 0 12 0 15 0 11 0 13 0 18 0 12 0 15 0 20 0 11
423278 364091 369656 F U 0 0 0 0 0 0 0 0 0 0 0 0 0 0 0 0 0 0 0 0 0 0 0 0 0 0 0 0 0 0 0 0
423279 364091 369656 F U 0 0 0 0 0 0 0 0 0 0 0 0 0 0 0 0 0 0 0 0 0 0 0 0 0 0 0 0 0 0 0 0
423280 367422 376511 F U 0 0 0 0 0 0 0 0 0 0 0 0 0 0 0 0 0 0 0 0 0 0 0 0 0 0 0 0 0 0 0 0
423281 375634 377663 M U 0 15 0 12 0 13 0 28 0 24 0 9 0 13 0 12 0 13 0 10 0 11 0 17 0 14 0 16 0 22 0 10
423282 375634 377663 M U 0 15 0 12 0 13 0 28 0 24 0 9 0 13 0 12 0 13 0 10 0 11 0 17 0 14 0 16 0 22 0 10
423283 368618 379677 M U 0 14 0 12 0 11 0 28 0 21 0 9 0 12 0 10 0 15 0 9 0 10 0 17 0 14 0 16 0 23 0 10
423284 372231 374400 F U 0 0 0 0 0 0 0 0 0 0 0 0 0 0 0 0 0 0 0 0 0 0 0 0 0 0 0 0 0 0 0 0
423285 372231 374400 M U 0 13 0 13 0 13 0 28 0 23 0 9 0 12 0 12 0 15 0 10 0 10 0 19 0 14 0 16 0 20 0 9
423286 372231 374400 F U 0 0 0 0 0 0 0 0 0 0 0 0 0 0 0 0 0 0 0 0 0 0 0 0 0 0 0 0 0 0 0 0
423287 364252 375497 M U 0 15 0 14 0 11 0 28 0 23 0 9 0 9 0 12 0 13 0 10 0 11 0 19 0 15 0 16 0 20 0 11
423288 364252 375497 F U 0 0 0 0 0 0 0 0 0 0 0 0 0 0 0 0 0 0 0 0 0 0 0 0 0 0 0 0 0 0 0 0
423289 367854 371508 M U 0 12 0 12 0 12 0 29 0 22 0 10 0 12 0 12 0 14 0 9 0 11 0 18 0 15 0 15 0 19 0 10
423290 377549 366184 M U 0 14 0 10 0 12 0 29 0 22 0 10 0 11 0 12 0 14 0 10 0 10 0 20 0 14 0 16 0 21 0 10
423291 377549 366184 F U 0 0 0 0 0 0 0 0 0 0 0 0 0 0 0 0 0 0 0 0 0 0 0 0 0 0 0 0 0 0 0 0
423292 377549 366184 M U 0 14 0 10 0 12 0 29 0 22 0 10 0 11 0 12 0 14 0 10 0 10 0 20 0 14 0 16 0 21 0 10
423293 377549 366184 F U 0 0 0 0 0 0 0 0 0 0 0 0 0 0 0 0 0 0 0 0 0 0 0 0 0 0 0 0 0 0 0 0
423294 361073 372760 M U 0 15 0 14 0 10 0 29 0 23 0 9 0 13 0 11 0 13 0 9 0 10 0 17 0 14 0 18 0 22 0 10
423295 361073 372760 F U 0 0 0 0 0 0 0 0 0 0 0 0 0 0 0 0 0 0 0 0 0 0 0 0 0 0 0 0 0 0 0 0
423296 361073 372760 F U 0 0 0 0 0 0 0 0 0 0 0 0 0 0 0 0 0 0 0 0 0 0 0 0 0 0 0 0 0 0 0 0
423297 361073 372760 F U 0 0 0 0 0 0 0 0 0 0 0 0 0 0 0 0 0 0 0 0 0 0 0 0 0 0 0 0 0 0 0 0
423298 375372 375826 F U 0 0 0 0 0 0 0 0 0 0 0 0 0 0 0 0 0 0 0 0 0 0 0 0 0 0 0 0 0 0 0 0
423299 370711 361380 M U 0 14 0 11 0 12 0 28 0 24 0 10 0 12 0 12 0 14 0 10 0 11 0 19 0 13 0 14 0 22 0 10
423300 370711 361380 M U 0 14 0 11 0 12 0 28 0 24 0 10 0 12 0 12 0 14 0 10 0 11 0 19 0 13 0 14 0 22 0 10
423301 370711 361380 F U 0 0 0 0 0 0 0 0 0 0 0 0 0 0 0 0 0 0 0 0 0 0 0 0 0 0 0 0 0 0 0 0
423302 370711 361380 F U 0 0 0 0 0 0 0 0 0 0 0 0 0 0 0 0 0 0 0 0 0 0 0 0 0 0 0 0 0 0 0 0
423303 377943 369511 F U 0 0 0 0 0 0 0 0 0 0 0 0 0 0 0 0 0 0 0 0 0 0 0 0 0 0 0 0 0 0 0 0
423304 379785 379303 F U 0 0 0 0 0 0 0 0 0 0 0 0 0 0 0 0 0 0 0 0 0 0 0 0 0 0 0 0 0 0 0 0
423305 379785 379303 M U 0 14 0 14 0 13 0 30 0 24 0 9 0 12 0 11 0 13 0 11 0 10 0 17 0 13 0 15 0 22 0 11
423306 379785 379303 F U 0 0 0 0 0 0 0 0 0 0 0 0 0 0 0 0 0 0 0 0 0 0 0 0 0 0 0 0 0 0 0 0
423307 360521 368341 F U 0 0 0 0 0 0 0 0 0 0 0 0 0 0 0 0 0 0 0 0 0 0 0 0 0 0 0 0 0 0 0 0
423308 374705 365989 F U 0 0 0 0 0 0 0 0 0 0 0 0 0 0 0 0 0 0 0 0 0 0 0 0 0 0 0 0 0 0 0 0
423309 374705 365989 F U 0 0 0 0 0 0 0 0 0 0 0 0 0 0 0 0 0 0 0 0 0 0 0 0 0 0 0 0 0 0 0 0
423310 360534 368744 F U 0 0 0 0 0 0 0 0 0 0 0 0 0 0 0 0 0 0 0 0 0 0 0 0 0 0 0 0 0 0 0 0
423311 360534 368744 M U 0 13 0 10 0 11 0 30 0 22 0 9 0 12 0 12 0 13 0 11 0 11 0 19 0 14 0 16 0 22 0 10
423312 360534 368744 M U 0 13 0 10 0 11 0 30 0 22 0 9 0 12 0 12 0 13 0 11 0 11 0 19 0 14 0 16 0 22 0 10
423313 360332 376378 F U 0 0 0 0 0 0 0 0 0 0 0 0 0 0 0 0 0 0 0 0 0 0 0 0 0 0 0 0 0 0 0 0
423314 360332 376378 M U 0 12 0 13 0 12 0 30 0 23 0 8 0 10 0 14 0 13 0 10 0 13 0 20 0 14 0 17 0 19 0 11
423315 360332 376378 F U 0 0 0 0 0 0 0 0 0 0 0 0 0 0 0 0 0 0 0 0 0 0 0 0 0 0 0 0 0 0 0 0
423316 360332 376378 M U 0 12 0 13 0 12 0 30 0 23 0 8 0 10 0 14 0 13 0 10 0 13 0 20 0 14 0 17 0 19 0 11
423317 360796 369009 F U 0 0 0 0 0 0 0 0 0 0 0 0 0 0 0 0 0 0 0 0 0 0 0 0 0 0 0 0 0 0 0 0
423318 360086 372848 M U 0 14 0 12 0 13 0 28 0 24 0 9 0 10 0 13 0 13 0 9 0 11 0 18 0 14 0 15 0 20 0 11
423319 360086 372848 M U 0 14 0 12 0 13 0 28 0 24 0 9 0 10 0 13 0 13 0 9 0 11 0 18 0 14 0 15 0 20 0 11
423320 360086 372848 M U 0 14 0 12 0 13 0 28 0 24 0 9 0 10 0 13 0 13 0 9 0 11 0 18 0 14 0 15 0 20 0 11
423321 364334 368246 M U 0 14 0 16 0 12 0 31 0 23 0 9 0 14 0 12 0 14 0 8 0 10 0 18 0 15 0 16 0 21 0 11
423322 364334 368246 F U 0 0 0 0 0 0 0 0 0 0 0 0 0 0 0 0 0 0 0 0 0 0 0 0 0 0 0 0 0 0 0 0
423323 364334 368246 M U 0 14 0 16 0 12 0 31 0 23 0 9 0 14 0 12 0 14 0 8 0 10 0 18 0 15 0 16 0 21 0 11
423324 364334 368246 F U 0 0 0 0 0 0 0 0 0 0 0 0 0 0 0 0 0 0 0 0 0 0 0 0 0 0 0 0 0 0 0 0
423325 364334 368246 M U 0 14 0 16 0 12 0 31 0 23 0 9 0 14 0 12 0 14 0 8 0 10 0 18 0 15 0 16 0 21 0 11
423326 362443 368490 M U 0 13 0 14 0 12 0 29 0 22 0 10 0 11 0 13 0 14 0 9 0 11 0 18 0 15 0 15 0 21 0 11
423327 360727 374116 M U 0 12 0 17 0 12 0 27 0 23 0 9 0 10 0 13 0 13 0 8 0 12 0 18 0 16 0 14 0 20 0 11
423328 379262 363145 F U 0 0 0 0 0 0 0 0 0 0 0 0 0 0 0 0 0 0 0 0 0 0 0 0 0 0 0 0 0 0 0 0
423329 379262 363145 M U 0 14 0 16 0 13 0 27 0 23 0 10 0 12 0 14 0 13 0 9 0 10 0 19 0 15 0 19 0 21 0 9
423330 368376 372061 F U 0 0 0 0 0 0 0 0 0 0 0 0 0 0 0 0 0 0 0 0 0 0 0 0 0 0 0 0 0 0 0 0
423331 368376 372061 M U 0 14 0 12 0 13 0 28 0 23 0 9 0 10 0 13 0 13 0 10 0 11 0 16 0 14 0 14 0 20 0 11
423332 368376 372061 F U 0 0 0 0 0 0 0 0 0 0 0 0 0 0 0 0 0 0 0 0 0 0 0 0 0 0 0 0 0 0 0 0
423333 368376 372061 F U 0 0 0 0 0 0 0 0 0 0 0 0 0 0 0 0 0 0 0 0 0 0 0 0 0 0 0 0 0 0 0 0
423334 374448 365713 F U 0 0 0 0 0 0 0 0 0 0 0 0 0 0 0 0 0 0 0 0 0 0 0 0 0 0 0 0 0 0 0 0
423335 370527 361881 F U 0 0 0 0 0 0 0 0 0 0 0 0 0 0 0 0 0 0 0 0 0 0 0 0 0 0 0 0 0 0 0 0
423336 370527 361881 M U 0 13 0 13 0 12 0 28 0 23 0 10 0 10 0 12 0 13 0 9 0 10 0 18 0 15 0 13 0 19 0 11
423337 368384 375850 M U 0 12 0 11 0 11 0 27 0 23 0 10 0 13 0 12 0 14 0 10 0 12 0 18 0 14 0 15 0 22 0 11
423338 367131 362100 M U 0 12 0 14 0 12 0 27 0 24 0 9 0 13 0 12 0 14 0 9 0 9 0 17 0 14 0 17 0 19 0 10
423339 367131 362100 F U 0 0 0 0 0 0 0 0 0 0 0 0 0 0 0 0 0 0 0 0 0 0 0 0 0 0 0 0 0 0 0 0
423340 367131 362100 M U 0 12 0 14 0 12 0 27 0 24 0 9 0 13 0 12 0 14 0 9 0 9 0 17 0 14 0 17 0 19 0 10
423341 363079 361307 M U 0 14 0 13 0 13 0 28 0 23 0 9 0 10 0 12 0 13 0 9 0 9 0 20 0 15 0 15 0 18 0 10
423342 363079 361307 F U 0 0 0 0 0 0 0 0 0 0 0 0 0 0 0 0 0 0 0 0 0 0 0 0 0 0 0 0 0 0 0 0
423343 363079 361307 M U 0 14 0 13 0 13 0 28 0 23 0 9 0 10 0 12 0 13 0 9 0 9 0 20 0 15 0 15 0 18 0 10
423344 363079 361307 F U 0 0 0 0 0 0 0 0 0 0 0 0 0 0 0 0 0 0 0 0 0 0 0 0 0 0 0 0 0 0 0 0
423345 375445 366750 M U 0 15 0 10 0 13 0 29 0 24 0 9 0 10 0 12 0 14 0 10 0 11 0 18 0 14 0 16 0 23 0 10
423346 371105 372934 M U 0 13 0 11 0 13 0 28 0 21 0 10 0 10 0 12 0 13 0 11 0 10 0 17 0 14 0 15 0 22 0 11
423347 371105 372934 M U 0 13 0 11 0 13 0 28 0 21 0 10 0 10 0 12 0 13 0 11 0 10 0 17 0 14 0 15 0 22 0 11
423348 376157 370605 F U 0 0 0 0 0 0 0 0 0 0 0 0 0 0 0 0 0 0 0 0 0 0 0 0 0 0 0 0 0 0 0 0
423349 376157 370605 F U 0 0 0 0 0 0 0 0 0 0 0 0 0 0 0 0 0 0 0 0 0 0 0 0 0 0 0 0 0 0 0 0
423350 376157 370605 F U 0 0 0 0 0 0 0 0 0 0 0 0 0 0 0 0 0 0 0 0 0 0 0 0 0 0 0 0 0 0 0 0
423351 375316 375359 M U 0 14 0 13 0 13 0 30 0 24 0 9 0 12 0 13 0 13 0 9 0 11 0 18 0 14 0 17 0 22 0 10
423352 377970 375730 F U 0 0 0 0 0 0 0 0 0 0 0 0 0 0 0 0 0 0 0 0 0 0 0 0 0 0 0 0 0 0 0 0
423353 368770 368426 M U 0 13 0 14 0 12 0 29 0 21 0 10 0 13 0 11 0 14 0 9 0 11 0 19 0 14 0 13 0 20 0 11
423354 368770 368426 M U 0 13 0 14 0 12 0 29 0 21 0 10 0 13 0 11 0 14 0 9 0 11 0 19 0 14 0 13 0 20 0 11
423355 378113 379234 F U 0 0 0 0 0 0 0 0 0 0 0 0 0 0 0 0 0 0 0 0 0 0 0 0 0 0 0 0 0 0 0 0
423356 378113 379234 F U 0 0 0 0 0 0 0 0 0 0 0 0 0 0 0 0 0 0 0 0 0 0 0 0 0 0 0 0 0 0 0 0
423357 377666 369526 M U 0 15 0 10 0 11 0 29 0 20 0 9 0 12 0 12 0 14 0 11 0 9 0 18 0 14 0 15 0 18 0 12
423358 365734 373123 M U 0 13 0 10 0 12 0 30 0 23 0 8 0 12 0 11 0 13 0 9 0 10 0 18 0 14 0 14 0 21 0 10
423359 365734 373123 F U 0 0 0 0 0 0 0 0 0 0 0 0 0 0 0 0 0 0 0 0 0 0 0 0 0 0 0 0 0 0 0 0
423360 365734 373123 M U 0 13 0 10 0 12 0 30 0 23 0 8 0 12 0 11 0 13 0 9 0 10 0 18 0 14 0 14 0 21 0 10
423361 378418 368819 M U 0 13 0 10 0 13 0 28 0 21 0 9 0 10 0 12 0 13 0 10 0 12 0 18 0 13 0 15 0 21 0 11
423362 378418 368819 F U 0 0 0 0 0 0 0 0 0 0 0 0 0 0 0 0 0 0 0 0 0 0 0 0 0 0 0 0 0 0 0 0
423363 378418 368819 F U 0 0 0 0 0 0 0 0 0 0 0 0 0 0 0 0 0 0 0 0 0 0 0 0 0 0 0 0 0 0 0 0
423364 367999 366187 M U 0 14 0 11 0 12 0 30 0 23 0 9 0 10 0 12 0 14 0 11 0 10 0 19 0 17 0 17 0 20 0 11
423365 363772 363254 F U 0 0 0 0 0 0 0 0 0 0 0 0 0 0 0 0 0 0 0 0 0 0 0 0 0 0 0 0 0 0 0 0
423366 363791 378830 F U 0 0 0 0 0 0 0 0 0 0 0 0 0 0 0 0 0 0 0 0 0 0 0 0 0 0 0 0 0 0 0 0
423367 375657 371652 M U 0 15 0 13 0 13 0 29 0 20 0 10 0 10 0 11 0 13 0 9 0 10 0 17 0 14 0 16 0 22 0 11
423368 375657 371652 M U 0 15 0 13 0 13 0 29 0 20 0 10 0 10 0 11 0 13 0 9 0 10 0 17 0 14 0 16 0 22 0 11
423369 363322 366035 F U 0 0 0 0 0 0 0 0 0 0 0 0 0 0 0 0 0 0 0 0 0 0 0 0 0 0 0 0 0 0 0 0
423370 363322 366035 M U 0 14 0 11 0 12 0 26 0 22 0 9 0 14 0 11 0 14 0 11 0 10 0 19 0 14 0 14 0 21 0 10
423371 368238 364981 F U 0 0 0 0 0 0 0 0 0 0 0 0 0 0 0 0 0 0 0 0 0 0 0 0 0 0 0 0 0 0 0 0
423372 365808 370924 F U 0 0 0 0 0 0 0 0 0 0 0 0 0 0 0 0 0 0 0 0 0 0 0 0 0 0 0 0 0 0 0 0
423373 365808 370924 F U 0 0 0 0 0 0 0 0 0 0 0 0 0 0 0 0 0 0 0 0 0 0 0 0 0 0 0 0 0 0 0 0
423374 365808 370924 F U 0 0 0 0 0 0 0 0 0 0 0 0 0 0 0 0 0 0 0 0 0 0 0 0 0 0 0 0 0 0 0 0
423375 361637 373877 M U 0 11 0 15 0 11 0 30 0 22 0 8 0 10 0 12 0 14 0 11 0 9 0 18 0 13 0 16 0 22 0 11
423376 370372 360419 F U 0 0 0 0 0 0 0 0 0 0 0 0 0 0 0 0 0 0 0 0 0 0 0 0 0 0 0 0 0 0 0 0
423377 370372 360419 F U 0 0 0 0 0 0 0 0 0 0 0 0 0 0 0 0 0 0 0 0 0 0 0 0 0 0 0 0 0 0 0 0
423378 370372 360419 M U 0 13 0 10 0 11 0 29 0 24 0 10 0 12 0 12 0 13 0 10 0 9 0 18 0 14 0 15 0 22 0 10
423379 363027 379483 F U 0 0 0 0 0 0 0 0 0 0 0 0 0 0 0 0 0 0 0 0 0 0 0 0 0 0 0 0 0 0 0 0
423380 370475 372800 M U 0 12 0 12 0 11 0 28 0 22 0 9 0 10 0 11 0 13 0 11 0 11 0 19 0 14 0 17 0 20 0 10
423381 370475 372800 M U 0 12 0 12 0 11 0 28 0 22 0 9 0 10 0 11 0 13 0 11 0 11 0 19 0 14 0 17 0 20 0 10
423382 373664 372242 M U 0 14 0 11 0 11 0 31 0 22 0 10 0 11 0 12 0 14 0 10 0 10 0 18 0 14 0 16 0 20 0 11
423383 373664 372242 M U 0 14 0 11 0 11 0 31 0 22 0 10 0 11 0 12 0 14 0 10 0 10 0 18 0 14 0 16 0 20 0 11
423384 373664 372242 F U 0 0 0 0 0 0 0 0 0 0 0 0 0 0 0 0 0 0 0 0 0 0 0 0 0 0 0 0 0 0 0 0
423385 362744 371769 F U 0 0 0 0 0 0 0 0 0 0 0 0 0 0 0 0 0 0 0 0 0 0 0 0 0 0 0 0 0 0 0 0
423386 364560 363689 M U 0 15 0 13 0 12 0 29 0 20 0 10 0 13 0 11 0 14 0 9 0 10 0 19 0 14 0 14 0 22 0 12
423387 364560 363689 M U 0 15 0 13 0 12 0 29 0 20 0 10 0 13 0 11 0 14 0 9 0 10 0 19 0 14 0 14 0 22 0 12
423388 364560 363689 M U 0 15 0 13 0 12 0 29 0 20 0 10 0 13 0 11 0 14 0 9 0 10 0 19 0 14 0 14 0 22 0 12
423389 362513 362522 M U 0 16 0 14 0 13 0 29 0 24 0 11 0 13 0 11 0 13 0 10 0 10 0 18 0 14 0 18 0 21 0 11
423390 362513 362522 M U 0 16 0 14 0 13 0 29 0 24 0 11 0 13 0 11 0 13 0 10 0 10 0 18 0 14 0 18 0 21 0 11
423391 362513 362522 F U 0 0 0 0 0 0 0 0 0 0 0 0 0 0 0 0 0 0 0 0 0 0 0 0 0 0 0 0 0 0 0 0
423392 368748 372149 F U 0 0 0 0 0 0 0 0 0 0 0 0 0 0 0 0 0 0 0 0 0 0 0 0 0 0 0 0 0 0 0 0
423393 373402 369133 F U 0 0 0 0 0 0 0 0 0 0 0 0 0 0 0 0 0 0 0 0 0 0 0 0 0 0 0 0 0 0 0 0
423394 373402 369133 M U 0 14 0 12 0 12 0 31 0 23 0 9 0 12 0 12 0 15 0 8 0 10 0 18 0 13 0 16 0 19 0 10
423395 373402 369133 F U 0 0 0 0 0 0 0 0 0 0 0 0 0 0 0 0 0 0 0 0 0 0 0 0 0 0 0 0 0 0 0 0
423396 373402 369133 M U 0 14 0 12 0 12 0 31 0 23 0 9 0 12 0 12 0 15 0 8 0 10 0 18 0 13 0 16 0 19 0 10
423397 361631 362111 F U 0 0 0 0 0 0 0 0 0 0 0 0 0 0 0 0 0 0 0 0 0 0 0 0 0 0 0 0 0 0 0 0
423398 370223 364311 M U 0 15 0 10 0 11 0 29 0 22 0 10 0 13 0 11 0 15 0 11 0 10 0 18 0 14 0 16 0 20 0 10
423399 370223 364311 M U 0 15 0 10 0 11 0 29 0 22 0 10 0 13 0 11 0 15 0 11 0 10 0 18 0 14 0 16 0 20 0 10
423400 370223 364311 F U 0 0 0 0 0 0 0 0 0 0 0 0 0 0 0 0 0 0 0 0 0 0 0 0 0 0 0 0 0 0 0 0
423401 370223 364311 F U 0 0 0 0 0 0 0 0 0 0 0 0 0 0 0 0 0 0 0 0 0 0 0 0 0 0 0 0 0 0 0 0
423402 370223 364311 F U 0 0 0 0 0 0 0 0 0 0 0 0 0 0 0 0 0 0 0 0 0 0 0 0 0 0 0 0 0 0 0 0
423403 363037 372279 F U 0 0 0 0 0 0 0 0 0 0 0 0 0 0 0 0 0 0 0 0 0 0 0 0 0 0 0 0 0 0 0 0
423404 363037 372279 F U 0 0 0 0 0 0 0 0 0 0 0 0 0 0 0 0 0 0 0 0 0 0 0 0 0 0 0 0 0 0 0 0
423405 370318 378788 M U 0 13 0 13 0 11 0 27 0 23 0 9 0 13 0 12 0 14 0 9 0 10 0 18 0 15 0 17 0 20 0 11
423406 369031 360787 M U 0 12 0 12 0 11 0 30 0 23 0 9 0 12 0 11 0 13 0 10 0 11 0 17 0 14 0 14 0 19 0 11
423407 369031 360787 F U 0 0 0 0 0 0 0 0 0 0 0 0 0 0 0 0 0 0 0 0 0 0 0 0 0 0 0 0 0 0 0 0
423408 373590 373922 M U 0 14 0 10 0 12 0 28 0 20 0 9 0 10 0 12 0 13 0 9 0 11 0 19 0 14 0 18 0 20 0 10
423409 373590 373922 M U 0 14 0 10 0 12 0 28 0 20 0 9 0 10 0 12 0 13 0 9 0 11 0 19 0 14 0 18 0 20 0 10
423410 369674 365904 M U 0 12 0 16 0 13 0 29 0 21 0 8 0 10 0 14 0 14 0 9 0 10 0 19 0 14 0 16 0 20 0 10
423411 369674 365904 F U 0 0 0 0 0 0 0 0 0 0 0 0 0 0 0 0 0 0 0 0 0 0 0 0 0 0 0 0 0 0 0 0
423412 369674 365904 M U 0 12 0 16 0 13 0 29 0 21 0 8 0 10 0 14 0 14 0 9 0 10 0 19 0 14 0 16 0 20 0 10
423413 375332 378689 F U 0 0 0 0 0 0 0 0 0 0 0 0 0 0 0 0 0 0 0 0 0 0 0 0 0 0 0 0 0 0 0 0
423414 375332 378689 M U 0 15 0 13 0 12 0 27 0 24 0 9 0 10 0 13 0 13 0 11 0 11 0 18 0 13 0 16 0 22 0 10
423415 377776 360237 M U 0 13 0 17 0 12 0 27 0 23 0 10 0 14 0 11 0 15 0 10 0 12 0 19 0 17 0 15 0 20 0 9
423416 377776 360237 M U 0 13 0 17 0 12 0 27 0 23 0 10 0 14 0 11 0 15 0 10 0 12 0 19 0 17 0 15 0 20 0 9
423417 376244 376490 F U 0 0 0 0 0 0 0 0 0 0 0 0 0 0 0 0 0 0 0 0 0 0 0 0 0 0 0 0 0 0 0 0
423418 376244 376490 M U 0 12 0 12 0 12 0 29 0 22 0 9 0 12 0 12 0 14 0 9 0 11 0 19 0 15 0 16 0 23 0 11
423419 379623 370597 F U 0 0 0 0 0 0 0 0 0 0 0 0 0 0 0 0 0 0 0 0 0 0 0 0 0 0 0 0 0 0 0 0
423420 361257 374169 F U 0 0 0 0 0 0 0 0 0 0 0 0 0 0 0 0 0 0 0 0 0 0 0 0 0 0 0 0 0 0 0 0
423421 361257 374169 F U 0 0 0 0 0 0 0 0 0 0 0 0 0 0 0 0 0 0 0 0 0 0 0 0 0 0 0 0 0 0 0 0
423422 362635 363095 M U 0 14 0 20 0 12 0 29 0 21 0 10 0 10 0 13 0 13 0 10 0 10 0 18 0 13 0 16 0 19 0 9
423423 362635 363095 F U 0 0 0 0 0 0 0 0 0 0 0 0 0 0 0 0 0 0 0 0 0 0 0 0 0 0 0 0 0 0 0 0
423424 373216 378900 F U 0 0 0 0 0 0 0 0 0 0 0 0 0 0 0 0 0 0 0 0 0 0 0 0 0 0 0 0 0 0 0 0
423425 373216 378900 F U 0 0 0 0 0 0 0 0 0 0 0 0 0 0 0 0 0 0 0 0 0 0 0 0 0 0 0 0 0 0 0 0
423426 373216 378900 F U 0 0 0 0 0 0 0 0 0 0 0 0 0 0 0 0 0 0 0 0 0 0 0 0 0 0 0 0 0 0 0 0
423427 367949 379867 F U 0 0 0 0 0 0 0 0 0 0 0 0 0 0 0 0 0 0 0 0 0 0 0 0 0 0 0 0 0 0 0 0
423428 378274 364951 M U 0 13 0 13 0 11 0 30 0 23 0 9 0 12 0 11 0 14 0 9 0 10 0 19 0 15 0 15 0 23 0 12
423429 379193 367375 M U 0 14 0 14 0 13 0 30 0 23 0 10 0 13 0 12 0 14 0 11 0 12 0 19 0 14 0 17 0 20 0 10
423430 379193 367375 M U 0 14 0 14 0 13 0 30 0 23 0 10 0 13 0 12 0 14 0 11 0 12 0 19 0 14 0 17 0 20 0 10
423431 379193 367375 M U 0 14 0 14 0 13 0 30 0 23 0 10 0 13 0 12 0 14 0 11 0 12 0 19 0 14 0 17 0 20 0 10
423432 364630 364762 F U 0 0 0 0 0 0 0 0 0 0 0 0 0 0 0 0 0 0 0 0 0 0 0 0 0 0 0 0 0 0 0 0
423433 364630 364762 F U 0 0 0 0 0 0 0 0 0 0 0 0 0 0 0 0 0 0 0 0 0 0 0 0 0 0 0 0 0 0 0 0
423434 364630 364762 M U 0 15 0 17 0 13 0 27 0 25 0 10 0 12 0 12 0 13 0 10 0 10 0 20 0 14 0 15 0 20 0 11
423435 376087 367023 F U 0 0 0 0 0 0 0 0 0 0 0 0 0 0 0 0 0 0 0 0 0 0 0 0 0 0 0 0 0 0 0 0
423436 367845 371996 M U 0 12 0 12 0 13 0 28 0 22 0 9 0 13 0 11 0 15 0 9 0 11 0 18 0 12 0 14 0 22 0 11
423437 367845 371996 F U 0 0 0 0 0 0 0 0 0 0 0 0 0 0 0 0 0 0 0 0 0 0 0 0 0 0 0 0 0 0 0 0
423438 367845 371996 M U 0 12 0 12 0 13 0 28 0 22 0 9 0 13 0 11 0 15 0 9 0 11 0 18 0 12 0 14 0 22 0 11
423439 367845 371996 M U 0 12 0 12 0 13 0 28 0 22 0 9 0 13 0 11 0 15 0 9 0 11 0 18 0 12 0 14 0 22 0 11
423440 361070 364659 F U 0 0 0 0 0 0 0 0 0 0 0 0 0 0 0 0 0 0 0 0 0 0 0 0 0 0 0 0 0 0 0 0
423441 361070 364659 M U 0 13 0 16 0 11 0 31 0 23 0 9 0 13 0 12 0 14 0 10 0 11 0 18 0 14 0 14 0 22 0 10
423442 361070 364659 F U 0 0 0 0 0 0 0 0 0 0 0 0 0 0 0 0 0 0 0 0 0 0 0 0 0 0 0 0 0 0 0 0
423443 361070 364659 F U 0 0 0 0 0 0 0 0 0 0 0 0 0 0 0 0 0 0 0 0 0 0 0 0 0 0 0 0 0 0 0 0
423444 361070 364659 M U 0 13 0 16 0 11 0 31 0 23 0 9 0 13 0 12 0 14 0 10 0 11 0 18 0 14 0 14 0 22 0 10
423445 368613 360895 F U 0 0 0 0 0 0 0 0 0 0 0 0 0 0 0 0 0 0 0 0 0 0 0 0 0 0 0 0 0 0 0 0
423446 368613 360895 F U 0 0 0 0 0 0 0 0 0 0 0 0 0 0 0 0 0 0 0 0 0 0 0 0 0 0 0 0 0 0 0 0
423447 361809 367357 M U 0 12 0 13 0 12 0 27 0 23 0 8 0 12 0 12 0 13 0 9 0 13 0 20 0 15 0 13 0 21 0 10
423448 361809 367357 F U 0 0 0 0 0 0 0 0 0 0 0 0 0 0 0 0 0 0 0 0 0 0 0 0 0 0 0 0 0 0 0 0
423449 361809 367357 M U 0 12 0 13 0 12 0 27 0 23 0 8 0 12 0 12 0 13 0 9 0 13 0 20 0 15 0 13 0 21 0 10
423450 361724 361223 F U 0 0 0 0 0 0 0 0 0 0 0 0 0 0 0 0 0 0 0 0 0 0 0 0 0 0 0 0 0 0 0 0
423451 361724 361223 M U 0 14 0 12 0 12 0 27 0 23 0 10 0 10 0 12 0 13 0 8 0 11 0 18 0 14 0 17 0 21 0 10
423452 363930 369312 F U 0 0 0 0 0 0 0 0 0 0 0 0 0 0 0 0 0 0 0 0 0 0 0 0 0 0 0 0 0 0 0 0
423453 371720 362813 F U 0 0 0 0 0 0 0 0 0 0 0 0 0 0 0 0 0 0 0 0 0 0 0 0 0 0 0 0 0 0 0 0
423454 372063 367593 M U 0 13 0 17 0 11 0 28 0 24 0 9 0 12 0 12 0 14 0 10 0 8 0 19 0 14 0 14 0 19 0 10
423455 372063 367593 F U 0 0 0 0 0 0 0 0 0 0 0 0 0 0 0 0 0 0 0 0 0 0 0 0 0 0 0 0 0 0 0 0
423456 372773 376613 F U 0 0 0 0 0 0 0 0 0 0 0 0 0 0 0 0 0 0 0 0 0 0 0 0 0 0 0 0 0 0 0 0
423457 372773 376613 M U 0 13 0 16 0 13 0 29 0 22 0 9 0 10 0 12 0 13 0 9 0 11 0 19 0 16 0 17 0 20 0 10
423458 372773 376613 M U 0 13 0 16 0 13 0 29 0 22 0 9 0 10 0 12 0 13 0 9 0 11 0 19 0 16 0 17 0 20 0 10
423459 372773 376613 M U 0 13 0 16 0 13 0 29 0 22 0 9 0 10 0 12 0 13 0 9 0 11 0 19 0 16 0 17 0 20 0 10
423460 378053 373318 M U 0 14 0 12 0 11 0 30 0 23 0 10 0 10 0 12 0 13 0 10 0 10 0 18 0 14 0 19 0 22 0 12
423461 378053 373318 F U 0 0 0 0 0 0 0 0 0 0 0 0 0 0 0 0 0 0 0 0 0 0 0 0 0 0 0 0 0 0 0 0
423462 367784 361752 M U 0 14 0 16 0 11 0 28 0 21 0 10 0 13 0 12 0 13 0 9 0 11 0 20 0 15 0 16 0 22 0 10
423463 365586 373358 F U 0 0 0 0 0 0 0 0 0 0 0 0 0 0 0 0 0 0 0 0 0 0 0 0 0 0 0 0 0 0 0 0
423464 375028 362972 M U 0 14 0 12 0 11 0 28 0 23 0 9 0 10 0 12 0 12 0 9 0 10 0 18 0 15 0 16 0 22 0 11
423465 375028 362972 F U 0 0 0 0 0 0 0 0 0 0 0 0 0 0 0 0 0 0 0 0 0 0 0 0 0 0 0 0 0 0 0 0
423466 372287 377297 F U 0 0 0 0 0 0 0 0 0 0 0 0 0 0 0 0 0 0 0 0 0 0 0 0 0 0 0 0 0 0 0 0
423467 372287 377297 F U 0 0 0 0 0 0 0 0 0 0 0 0 0 0 0 0 0 0 0 0 0 0 0 0 0 0 0 0 0 0 0 0
423468 373929 372344 M U 0 13 0 11 0 13 0 28 0 21 0 10 0 13 0 12 0 13 0 11 0 10 0 18 0 13 0 16 0 22 0 9
423469 375072 379155 F U 0 0 0 0 0 0 0 0 0 0 0 0 0 0 0 0 0 0 0 0 0 0 0 0 0 0 0 0 0 0 0 0
423470 369064 364580 F U 0 0 0 0 0 0 0 0 0 0 0 0 0 0 0 0 0 0 0 0 0 0 0 0 0 0 0 0 0 0 0 0
423471 369064 364580 M U 0 15 0 10 0 13 0 28 0 23 0 9 0 12 0 10 0 13 0 10 0 10 0 18 0 16 0 14 0 22 0 11
423472 369064 364580 F U 0 0 0 0 0 0 0 0 0 0 0 0 0 0 0 0 0 0 0 0 0 0 0 0 0 0 0 0 0 0 0 0
423473 363701 364119 F U 0 0 0 0 0 0 0 0 0 0 0 0 0 0 0 0 0 0 0 0 0 0 0 0 0 0 0 0 0 0 0 0
423474 378322 370694 F U 0 0 0 0 0 0 0 0 0 0 0 0 0 0 0 0 0 0 0 0 0 0 0 0 0 0 0 0 0 0 0 0
423475 378322 370694 M U 0 13 0 13 0 12 0 29 0 23 0 10 0 10 0 12 0 13 0 9 0 11 0 19 0 14 0 16 0 19 0 12
423476 373914 366556 M U 0 14 0 12 0 12 0 27 0 23 0 9 0 12 0 11 0 14 0 11 0 12 0 19 0 15 0 16 0 21 0 10
423477 363010 376881 F U 0 0 0 0 0 0 0 0 0 0 0 0 0 0 0 0 0 0 0 0 0 0 0 0 0 0 0 0 0 0 0 0
423478 363010 376881 F U 0 0 0 0 0 0 0 0 0 0 0 0 0 0 0 0 0 0 0 0 0 0 0 0 0 0 0 0 0 0 0 0
423479 363010 376881 F U 0 0 0 0 0 0 0 0 0 0 0 0 0 0 0 0 0 0 0 0 0 0 0 0 0 0 0 0 0 0 0 0
423480 363010 376881 M U 0 13 0 18 0 12 0 28 0 22 0 10 0 10 0 12 0 13 0 10 0 9 0 18 0 14 0 17 0 21 0 11
423481 370941 360185 F U 0 0 0 0 0 0 0 0 0 0 0 0 0 0 0 0 0 0 0 0 0 0 0 0 0 0 0 0 0 0 0 0
423482 366837 360587 M U 0 13 0 13 0 13 0 30 0 22 0 8 0 12 0 11 0 15 0 9 0 11 0 16 0 13 0 15 0 20 0 11
423483 366837 360587 M U 0 13 0 13 0 13 0 30 0 22 0 8 0 12 0 11 0 15 0 9 0 11 0 16 0 13 0 15 0 20 0 11
423484 360567 361772 F U 0 0 0 0 0 0 0 0 0 0 0 0 0 0 0 0 0 0 0 0 0 0 0 0 0 0 0 0 0 0 0 0
423485 360567 361772 M U 0 14 0 12 0 12 0 27 0 23 0 8 0 12 0 11 0 13 0 11 0 10 0 19 0 14 0 18 0 20 0 12
423486 364841 367417 M U 0 14 0 10 0 12 0 26 0 23 0 10 0 10 0 11 0 14 0 11 0 11 0 18 0 14 0 14 0 21 0 11
423487 379417 372084 F U 0 0 0 0 0 0 0 0 0 0 0 0 0 0 0 0 0 0 0 0 0 0 0 0 0 0 0 0 0 0 0 0
423488 362374 361453 F U 0 0 0 0 0 0 0 0 0 0 0 0 0 0 0 0 0 0 0 0 0 0 0 0 0 0 0 0 0 0 0 0
423489 362374 361453 M U 0 14 0 10 0 12 0 28 0 23 0 10 0 13 0 11 0 13 0 9 0 11 0 19 0 13 0 17 0 21 0 10
423490 372437 364388 M U 0 13 0 10 0 11 0 28 0 21 0 9 0 13 0 11 0 14 0 10 0 11 0 19 0 15 0 15 0 23 0 11
423491 372437 364388 F U 0 0 0 0 0 0 0 0 0 0 0 0 0 0 0 0 0 0 0 0 0 0 0 0 0 0 0 0 0 0 0 0
423492 372437 364388 M U 0 13 0 10 0 11 0 28 0 21 0 9 0 13 0 11 0 14 0 10 0 11 0 19 0 15 0 15 0 23 0 11
423493 376469 363248 F U 0 0 0 0 0 0 0 0 0 0 0 0 0 0 0 0 0 0 0 0 0 0 0 0 0 0 0 0 0 0 0 0
423494 366031 366875 M U 0 13 0 14 0 13 0 29 0 21 0 11 0 13 0 11 0 13 0 11 0 13 0 18 0 16 0 15 0 21 0 10
423495 366031 366875 F U 0 0 0 0 0 0 0 0 0 0 0 0 0 0 0 0 0 0 0 0 0 0 0 0 0 0 0 0 0 0 0 0
423496 379414 375093 F U 0 0 0 0 0 0 0 0 0 0 0 0 0 0 0 0 0 0 0 0 0 0 0 0 0 0 0 0 0 0 0 0
423497 379414 375093 M U 0 14 0 13 0 11 0 29 0 23 0 9 0 13 0 11 0 13 0 9 0 11 0 16 0 15 0 14 0 22 0 11
423498 362323 376100 M U 0 13 0 13 0 11 0 29 0 23 0 10 0 11 0 11 0 13 0 8 0 10 0 18 0 16 0 15 0 20 0 11
423499 362323 376100 M U 0 13 0 13 0 11 0 29 0 23 0 10 0 11 0 11 0 13 0 8 0 10 0 18 0 16 0 15 0 20 0 11
423500 360963 376874 F U 0 0 0 0 0 0 0 0 0 0 0 0 0 0 0 0 0 0 0 0 0 0 0 0 0 0 0 0 0 0 0 0
423501 360963 376874 M U 0 13 0 11 0 12 0 29 0 23 0 8 0 12 0 11 0 13 0 9 0 10 0 20 0 14 0 19 0 20 0 12
423502 360963 376874 M U 0 13 0 11 0 12 0 29 0 23 0 8 0 12 0 11 0 13 0 9 0 10 0 20 0 14 0 19 0 20 0 12
423503 360963 376874 M U 0 13 0 11 0 12 0 29 0 23 0 8 0 12 0 11 0 13 0 9 0 10 0 20 0 14 0 19 0 20 0 12
423504 365436 363833 F U 0 0 0 0 0 0 0 0 0 0 0 0 0 0 0 0 0 0 0 0 0 0 0 0 0 0 0 0 0 0 0 0
423505 365436 363833 F U 0 0 0 0 0 0 0 0 0 0 0 0 0 0 0 0 0 0 0 0 0 0 0 0 0 0 0 0 0 0 0 0
423506 365543 366129 M U 0 14 0 10 0 13 0 28 0 24 0 9 0 10 0 13 0 14 0 9 0 9 0 19 0 14 0 14 0 22 0 11
423507 371393 377449 F U 0 0 0 0 0 0 0 0 0 0 0 0 0 0 0 0 0 0 0 0 0 0 0 0 0 0 0 0 0 0 0 0
423508 361583 366320 M U 0 15 0 13 0 12 0 28 0 23 0 10 0 12 0 14 0 14 0 9 0 11 0 19 0 15 0 14 0 20 0 11
423509 375147 379304 F U 0 0 0 0 0 0 0 0 0 0 0 0 0 0 0 0 0 0 0 0 0 0 0 0 0 0 0 0 0 0 0 0
423510 375147 379304 M U 0 13 0 9 0 13 0 29 0 24 0 10 0 11 0 11 0 14 0 9 0 10 0 18 0 13 0 16 0 22 0 11
423511 375147 379304 M U 0 13 0 9 0 13 0 29 0 24 0 10 0 11 0 11 0 14 0 9 0 10 0 18 0 13 0 16 0 22 0 11
423512 375147 379304 M U 0 13 0 9 0 13 0 29 0 24 0 10 0 11 0 11 0 14 0 9 0 10 0 18 0 13 0 16 0 22 0 11
423513 375505 368833 F U 0 0 0 0 0 0 0 0 0 0 0 0 0 0 0 0 0 0 0 0 0 0 0 0 0 0 0 0 0 0 0 0
423514 375505 368833 M U 0 13 0 12 0 11 0 29 0 21 0 10 0 10 0 11 0 13 0 9 0 11 0 18 0 14 0 19 0 19 0 10
423515 378595 365414 M U 0 13 0 10 0 11 0 29 0 23 0 9 0 10 0 12 0 13 0 9 0 11 0 20 0 15 0 17 0 20 0 10
423516 378595 365414 F U 0 0 0 0 0 0 0 0 0 0 0 0 0 0 0 0 0 0 0 0 0 0 0 0 0 0 0 0 0 0 0 0
423517 378750 362112 M U 0 15 0 12 0 12 0 28 0 20 0 10 0 12 0 11 0 13 0 10 0 10 0 19 0 13 0 17 0 21 0 10
423518 378815 369561 M U 0 14 0 12 0 11 0 29 0 24 0 9 0 13 0 12 0 15 0 8 0 10 0 19 0 13 0 16 0 20 0 11
423519 378411 367562 M U 0 13 0 17 0 12 0 28 0 22 0 10 0 13 0 11 0 13 0 11 0 10 0 18 0 15 0 15 0 19 0 11
423520 373404 361442 M U 0 14 0 12 0 12 0 31 0 23 0 9 0 12 0 12 0 15 0 8 0 10 0 18 0 13 0 16 0 19 0 10
423521 373404 361442 M U 0 14 0 12 0 12 0 31 0 23 0 9 0 12 0 12 0 15 0 8 0 10 0 18 0 13 0 16 0 19 0 10
423522 363009 367865 F U 0 0 0 0 0 0 0 0 0 0 0 0 0 0 0 0 0 0 0 0 0 0 0 0 0 0 0 0 0 0 0 0
423523 363009 367865 M U 0 13 0 18 0 12 0 28 0 22 0 10 0 10 0 12 0 13 0 10 0 9 0 18 0 14 0 17 0 21 0 11
423524 363009 367865 F U 0 0 0 0 0 0 0 0 0 0 0 0 0 0 0 0 0 0 0 0 0 0 0 0 0 0 0 0 0 0 0 0
423525 378911 372425 F U 0 0 0 0 0 0 0 0 0 0 0 0 0 0 0 0 0 0 0 0 0 0 0 0 0 0 0 0 0 0 0 0
423526 378911 372425 F U 0 0 0 0 0 0 0 0 0 0 0 0 0 0 0 0 0 0 0 0 0 0 0 0 0 0 0 0 0 0 0 0
423527 378911 372425 F U 0 0 0 0 0 0 0 0 0 0 0 0 0 0 0 0 0 0 0 0 0 0 0 0 0 0 0 0 0 0 0 0
423528 374771 368507 M U 0 13 0 10 0 11 0 31 0 22 0 9 0 13 0 13 0 13 0 10 0 11 0 18 0 15 0 16 0 20 0 10
423529 376895 377118 M U 0 13 0 14 0 13 0 29 0 23 0 10 0 10 0 12 0 12 0 10 0 11 0 20 0 14 0 16 0 22 0 10
423530 376895 377118 M U 0 13 0 14 0 13 0 29 0 23 0 10 0 10 0 12 0 12 0 10 0 11 0 20 0 14 0 16 0 22 0 10
423531 376895 377118 M U 0 13 0 14 0 13 0 29 0 23 0 10 0 10 0 12 0 12 0 10 0 11 0 20 0 14 0 16 0 22 0 10
423532 376895 377118 M U 0 13 0 14 0 13 0 29 0 23 0 10 0 10 0 12 0 12 0 10 0 11 0 20 0 14 0 16 0 22 0 10
423533 367481 377756 M U 0 14 0 10 0 12 0 30 0 20 0 9 0 12 0 11 0 14 0 10 0 10 0 18 0 15 0 17 0 22 0 10
423534 361227 378971 F U 0 0 0 0 0 0 0 0 0 0 0 0 0 0 0 0 0 0 0 0 0 0 0 0 0 0 0 0 0 0 0 0
423535 361227 378971 M U 0 14 0 10 0 12 0 30 0 20 0 9 0 10 0 11 0 13 0 10 0 11 0 19 0 14 0 15 0 20 0 11
423536 363463 378573 M U 0 14 0 20 0 11 0 29 0 22 0 10 0 10 0 12 0 13 0 10 0 11 0 18 0 15 0 15 0 22 0 12
423537 369598 378674 F U 0 0 0 0 0 0 0 0 0 0 0 0 0 0 0 0 0 0 0 0 0 0 0 0 0 0 0 0 0 0 0 0
423538 369598 378674 F U 0 0 0 0 0 0 0 0 0 0 0 0 0 0 0 0 0 0 0 0 0 0 0 0 0 0 0 0 0 0 0 0
423539 374083 360006 F U 0 0 0 0 0 0 0 0 0 0 0 0 0 0 0 0 0 0 0 0 0 0 0 0 0 0 0 0 0 0 0 0
423540 374083 360006 F U 0 0 0 0 0 0 0 0 0 0 0 0 0 0 0 0 0 0 0 0 0 0 0 0 0 0 0 0 0 0 0 0
423541 374083 360006 M U 0 15 0 16 0 12 0 29 0 24 0 10 0 12 0 11 0 13 0 9 0 11 0 19 0 12 0 17 0 19 0 11
423542 376846 367771 F U 0 0 0 0 0 0 0 0 0 0 0 0 0 0 0 0 0 0 0 0 0 0 0 0 0 0 0 0 0 0 0 0
423543 376846 367771 F U 0 0 0 0 0 0 0 0 0 0 0 0 0 0 0 0 0 0 0 0 0 0 0 0 0 0 0 0 0 0 0 0
423544 372827 372981 M U 0 14 0 16 0 12 0 30 0 21 0 10 0 12 0 12 0 14 0 9 0 13 0 20 0 16 0 15 0 21 0 11
423545 360019 379031 F U 0 0 0 0 0 0 0 0 0 0 0 0 0 0 0 0 0 0 0 0 0 0 0 0 0 0 0 0 0 0 0 0
423546 360019 379031 M U 0 14 0 13 0 13 0 27 0 22 0 9 0 10 0 11 0 13 0 10 0 11 0 19 0 14 0 17 0 20 0 10
423547 379938 374738 F U 0 0 0 0 0 0 0 0 0 0 0 0 0 0 0 0 0 0 0 0 0 0 0 0 0 0 0 0 0 0 0 0
423548 372035 373256 F U 0 0 0 0 0 0 0 0 0 0 0 0 0 0 0 0 0 0 0 0 0 0 0 0 0 0 0 0 0 0 0 0
423549 372035 373256 F U 0 0 0 0 0 0 0 0 0 0 0 0 0 0 0 0 0 0 0 0 0 0 0 0 0 0 0 0 0 0 0 0
423550 372035 373256 F U 0 0 0 0 0 0 0 0 0 0 0 0 0 0 0 0 0 0 0 0 0 0 0 0 0 0 0 0 0 0 0 0
423551 370393 378244 M U 0 14 0 10 0 12 0 28 0 23 0 8 0 10 0 13 0 13 0 9 0 10 0 18 0 14 0 14 0 20 0 10
423552 379397 371973 M U 0 14 0 15 0 11 0 31 0 22 0 10 0 14 0 12 0 13 0 10 0 10 0 19 0 14 0 14 0 20 0 12
423553 379397 371973 F U 0 0 0 0 0 0 0 0 0 0 0 0 0 0 0 0 0 0 0 0 0 0 0 0 0 0 0 0 0 0 0 0
423554 379397 371973 M U 0 14 0 15 0 11 0 31 0 22 0 10 0 14 0 12 0 13 0 10 0 10 0 19 0 14 0 14 0 20 0 12
423555 379397 371973 F U 0 0 0 0 0 0 0 0 0 0 0 0 0 0 0 0 0 0 0 0 0 0 0 0 0 0 0 0 0 0 0 0
423556 363167 365936 F U 0 0 0 0 0 0 0 0 0 0 0 0 0 0 0 0 0 0 0 0 0 0 0 0 0 0 0 0 0 0 0 0
423557 376069 362255 M U 0 12 0 11 0 13 0 28 0 23 0 9 0 11 0 12 0 13 0 10 0 11 0 18 0 14 0 16 0 22 0 11
423558 376069 362255 M U 0 12 0 11 0 13 0 28 0 23 0 9 0 11 0 12 0 13 0 10 0 11 0 18 0 14 0 16 0 22 0 11
423559 363828 376622 F U 0 0 0 0 0 0 0 0 0 0 0 0 0 0 0 0 0 0 0 0 0 0 0 0 0 0 0 0 0 0 0 0
423560 363828 376622 F U 0 0 0 0 0 0 0 0 0 0 0 0 0 0 0 0 0 0 0 0 0 0 0 0 0 0 0 0 0 0 0 0
423561 363828 376622 M U 0 14 0 16 0 12 0 28 0 24 0 9 0 13 0 11 0 13 0 8 0 11 0 18 0 14 0 14 0 20 0 11
423562 375395 374994 F U 0 0 0 0 0 0 0 0 0 0 0 0 0 0 0 0 0 0 0 0 0 0 0 0 0 0 0 0 0 0 0 0
423563 369609 372869 M U 0 13 0 12 0 12 0 30 0 25 0 9 0 13 0 13 0 13 0 9 0 11 0 20 0 15 0 17 0 22 0 11
423564 369609 372869 M U 0 13 0 12 0 12 0 30 0 25 0 9 0 13 0 13 0 13 0 9 0 11 0 20 0 15 0 17 0 22 0 11
423565 369609 372869 M U 0 13 0 12 0 12 0 30 0 25 0 9 0 13 0 13 0 13 0 9 0 11 0 20 0 15 0 17 0 22 0 11
423566 369609 372869 F U 0 0 0 0 0 0 0 0 0 0 0 0 0 0 0 0 0 0 0 0 0 0 0 0 0 0 0 0 0 0 0 0
423567 369609 372869 M U 0 13 0 12 0 12 0 30 0 25 0 9 0 13 0 13 0 13 0 9 0 11 0 20 0 15 0 17 0 22 0 11
423568 369609 372869 M U 0 13 0 12 0 12 0 30 0 25 0 9 0 13 0 13 0 13 0 9 0 11 0 20 0 15 0 17 0 22 0 11
423569 369609 372869 M U 0 13 0 12 0 12 0 30 0 25 0 9 0 13 0 13 0 13 0 9 0 11 0 20 0 15 0 17 0 22 0 11
423570 369029 370952 M U 0 14 0 13 0 12 0 27 0 23 0 10 0 12 0 13 0 13 0 9 0 10 0 18 0 14 0 14 0 21 0 11
423571 376567 364420 M U 0 13 0 14 0 12 0 28 0 24 0 10 0 10 0 12 0 14 0 10 0 11 0 19 0 14 0 14 0 20 0 10
423572 376567 364420 F U 0 0 0 0 0 0 0 0 0 0 0 0 0 0 0 0 0 0 0 0 0 0 0 0 0 0 0 0 0 0 0 0
423573 376567 364420 F U 0 0 0 0 0 0 0 0 0 0 0 0 0 0 0 0 0 0 0 0 0 0 0 0 0 0 0 0 0 0 0 0
423574 370636 377690 F U 0 0 0 0 0 0 0 0 0 0 0 0 0 0 0 0 0 0 0 0 0 0 0 0 0 0 0 0 0 0 0 0
423575 370636 377690 M U 0 16 0 10 0 12 0 30 0 23 0 9 0 13 0 12 0 13 0 9 0 11 0 17 0 16 0 18 0 22 0 11
423576 370636 377690 M U 0 16 0 10 0 12 0 30 0 23 0 9 0 13 0 12 0 13 0 9 0 11 0 17 0 16 0 18 0 22 0 11
423577 372144 367742 F U 0 0 0 0 0 0 0 0 0 0 0 0 0 0 0 0 0 0 0 0 0 0 0 0 0 0 0 0 0 0 0 0
423578 372144 367742 F U 0 0 0 0 0 0 0 0 0 0 0 0 0 0 0 0 0 0 0 0 0 0 0 0 0 0 0 0 0 0 0 0
423579 376676 370181 M U 0 14 0 15 0 12 0 29 0 24 0 10 0 13 0 13 0 14 0 10 0 10 0 18 0 15 0 15 0 18 0 10
423580 371313 371257 F U 0 0 0 0 0 0 0 0 0 0 0 0 0 0 0 0 0 0 0 0 0 0 0 0 0 0 0 0 0 0 0 0
423581 372815 363755 M U 0 14 0 13 0 12 0 27 0 24 0 8 0 9 0 11 0 13 0 9 0 11 0 17 0 15 0 16 0 20 0 11
423582 376600 366172 M U 0 13 0 15 0 11 0 29 0 23 0 10 0 13 0 11 0 14 0 8 0 12 0 18 0 12 0 16 0 21 0 11
423583 376600 366172 M U 0 13 0 15 0 11 0 29 0 23 0 10 0 13 0 11 0 14 0 8 0 12 0 18 0 12 0 16 0 21 0 11
423584 376600 366172 M U 0 13 0 15 0 11 0 29 0 23 0 10 0 13 0 11 0 14 0 8 0 12 0 18 0 12 0 16 0 21 0 11
423585 376600 366172 F U 0 0 0 0 0 0 0 0 0 0 0 0 0 0 0 0 0 0 0 0 0 0 0 0 0 0 0 0 0 0 0 0
423586 366576 363988 M U 0 15 0 10 0 13 0 29 0 23 0 10 0 12 0 12 0 14 0 11 0 10 0 17 0 15 0 17 0 22 0 10
423587 366576 363988 M U 0 15 0 10 0 13 0 29 0 23 0 10 0 12 0 12 0 14 0 11 0 10 0 17 0 15 0 17 0 22 0 10
423588 360212 371778 M U 0 13 0 14 0 12 0 27 0 23 0 9 0 10 0 13 0 13 0 9 0 10 0 20 0 13 0 14 0 21 0 10
423589 360212 371778 M U 0 13 0 14 0 12 0 27 0 23 0 9 0 10 0 13 0 13 0 9 0 10 0 20 0 13 0 14 0 21 0 10
423590 370589 378615 M U 0 13 0 17 0 12 0 28 0 23 0 9 0 10 0 11 0 14 0 10 0 9 0 19 0 13 0 16 0 20 0 11
423591 370589 378615 M U 0 13 0 17 0 12 0 28 0 23 0 9 0 10 0 11 0 14 0 10 0 9 0 19 0 13 0 16 0 20 0 11
423592 370589 378615 M U 0 13 0 17 0 12 0 28 0 23 0 9 0 10 0 11 0 14 0 10 0 9 0 19 0 13 0 16 0 20 0 11
423593 362633 360147 F U 0 0 0 0 0 0 0 0 0 0 0 0 0 0 0 0 0 0 0 0 0 0 0 0 0 0 0 0 0 0 0 0
423594 362633 360147 F U 0 0 0 0 0 0 0 0 0 0 0 0 0 0 0 0 0 0 0 0 0 0 0 0 0 0 0 0 0 0 0 0
423595 373287 372888 M U 0 13 0 13 0 11 0 27 0 24 0 9 0 10 0 12 0 14 0 10 0 11 0 18 0 14 0 15 0 22 0 10
423596 373287 372888 M U 0 13 0 13 0 11 0 27 0 24 0 9 0 10 0 12 0 14 0 10 0 11 0 18 0 14 0 15 0 22 0 10
423597 378909 370467 M U 0 16 0 18 0 12 0 30 0 23 0 9 0 13 0 11 0 13 0 9 0 9 0 20 0 15 0 16 0 19 0 10
423598 378626 377162 F U 0 0 0 0 0 0 0 0 0 0 0 0 0 0 0 0 0 0 0 0 0 0 0 0 0 0 0 0 0 0 0 0
423599 378626 377162 F U 0 0 0 0 0 0 0 0 0 0 0 0 0 0 0 0 0 0 0 0 0 0 0 0 0 0 0 0 0 0 0 0
423600 378626 377162 F U 0 0 0 0 0 0 0 0 0 0 0 0 0 0 0 0 0 0 0 0 0 0 0 0 0 0 0 0 0 0 0 0
423601 362271 370739 M U 0 14 0 11 0 13 0 28 0 24 0 9 0 11 0 13 0 14 0 10 0 11 0 19 0 14 0 15 0 24 0 10
423602 368485 360609 F U 0 0 0 0 0 0 0 0 0 0 0 0 0 0 0 0 0 0 0 0 0 0 0 0 0 0 0 0 0 0 0 0
423603 368485 360609 F U 0 0 0 0 0 0 0 0 0 0 0 0 0 0 0 0 0 0 0 0 0 0 0 0 0 0 0 0 0 0 0 0
423604 368485 360609 M U 0 13 0 11 0 12 0 28 0 21 0 10 0 12 0 14 0 13 0 9 0 11 0 21 0 13 0 16 0 23 0 10
423605 368485 360609 F U 0 0 0 0 0 0 0 0 0 0 0 0 0 0 0 0 0 0 0 0 0 0 0 0 0 0 0 0 0 0 0 0
423606 363770 367880 F U 0 0 0 0 0 0 0 0 0 0 0 0 0 0 0 0 0 0 0 0 0 0 0 0 0 0 0 0 0 0 0 0
423607 378690 367714 F U 0 0 0 0 0 0 0 0 0 0 0 0 0 0 0 0 0 0 0 0 0 0 0 0 0 0 0 0 0 0 0 0
423608 378690 367714 M U 0 13 0 17 0 13 0 28 0 23 0 9 0 12 0 11 0 14 0 10 0 11 0 18 0 16 0 14 0 22 0 10
423609 378690 367714 M U 0 13 0 17 0 13 0 28 0 23 0 9 0 12 0 11 0 14 0 10 0 11 0 18 0 16 0 14 0 22 0 10
423610 366281 370086 F U 0 0 0 0 0 0 0 0 0 0 0 0 0 0 0 0 0 0 0 0 0 0 0 0 0 0 0 0 0 0 0 0
423611 360767 378294 M U 0 15 0 10 0 11 0 28 0 23 0 10 0 12 0 12 0 13 0 9 0 11 0 17 0 14 0 16 0 21 0 11
423612 360767 378294 M U 0 15 0 10 0 11 0 28 0 23 0 10 0 12 0 12 0 13 0 9 0 11 0 17 0 14 0 16 0 21 0 11
423613 361562 375897 F U 0 0 0 0 0 0 0 0 0 0 0 0 0 0 0 0 0 0 0 0 0 0 0 0 0 0 0 0 0 0 0 0
423614 375810 379615 F U 0 0 0 0 0 0 0 0 0 0 0 0 0 0 0 0 0 0 0 0 0 0 0 0 0 0 0 0 0 0 0 0
423615 361325 361798 F U 0 0 0 0 0 0 0 0 0 0 0 0 0 0 0 0 0 0 0 0 0 0 0 0 0 0 0 0 0 0 0 0
423616 365880 368199 F U 0 0 0 0 0 0 0 0 0 0 0 0 0 0 0 0 0 0 0 0 0 0 0 0 0 0 0 0 0 0 0 0
423617 362548 374496 M U 0 13 0 14 0 12 0 31 0 23 0 10 0 13 0 12 0 13 0 9 0 10 0 19 0 12 0 14 0 19 0 12
423618 366766 361295 M U 0 13 0 16 0 12 0 28 0 22 0 10 0 12 0 11 0 14 0 10 0 11 0 19 0 14 0 16 0 22 0 11
423619 366766 361295 M U 0 13 0 16 0 12 0 28 0 22 0 10 0 12 0 11 0 14 0 10 0 11 0 19 0 14 0 16 0 22 0 11
423620 369997 365390 M U 0 14 0 10 0 11 0 29 0 22 0 9 0 13 0 11 0 13 0 11 0 10 0 17 0 13 0 14 0 20 0 11
423621 369997 365390 F U 0 0 0 0 0 0 0 0 0 0 0 0 0 0 0 0 0 0 0 0 0 0 0 0 0 0 0 0 0 0 0 0
423622 360383 376909 F U 0 0 0 0 0 0 0 0 0 0 0 0 0 0 0 0 0 0 0 0 0 0 0 0 0 0 0 0 0 0 0 0
423623 360383 376909 M U 0 13 0 14 0 12 0 31 0 23 0 10 0 13 0 12 0 13 0 9 0 10 0 19 0 12 0 14 0 19 0 12
423624 371589 363773 M U 0 14 0 16 0 12 0 26 0 23 0 9 0 12 0 13 0 15 0 9 0 10 0 19 0 14 0 13 0 23 0 11
423625 371589 363773 M U 0 14 0 16 0 12 0 26 0 23 0 9 0 12 0 13 0 15 0 9 0 10 0 19 0 14 0 13 0 23 0 11
423626 371589 363773 M U 0 14 0 16 0 12 0 26 0 23 0 9 0 12 0 13 0 15 0 9 0 10 0 19 0 14 0 13 0 23 0 11
423627 362470 363638 M U 0 15 0 17 0 12 0 29 0 23 0 9 0 10 0 12 0 14 0 9 0 10 0 17 0 14 0 16 0 22 0 11
423628 362470 363638 M U 0 15 0 17 0 12 0 29 0 23 0 9 0 10 0 12 0 14 0 9 0 10 0 17 0 14 0 16 0 22 0 11
423629 377274 363342 F U 0 0 0 0 0 0 0 0 0 0 0 0 0 0 0 0 0 0 0 0 0 0 0 0 0 0 0 0 0 0 0 0
423630 377274 363342 M U 0 13 0 10 0 12 0 31 0 24 0 9 0 11 0 12 0 13 0 10 0 9 0 18 0 14 0 17 0 22 0 10
423631 377274 363342 F U 0 0 0 0 0 0 0 0 0 0 0 0 0 0 0 0 0 0 0 0 0 0 0 0 0 0 0 0 0 0 0 0
423632 373867 360721 M U 0 14 0 15 0 12 0 29 0 22 0 8 0 12 0 12 0 12 0 9 0 11 0 19 0 15 0 14 0 22 0 12
423633 373867 360721 M U 0 14 0 15 0 12 0 29 0 22 0 8 0 12 0 12 0 12 0 9 0 11 0 19 0 15 0 14 0 22 0 12
423634 373867 360721 F U 0 0 0 0 0 0 0 0 0 0 0 0 0 0 0 0 0 0 0 0 0 0 0 0 0 0 0 0 0 0 0 0
423635 363045 370081 M U 0 15 0 17 0 12 0 28 0 23 0 9 0 11 0 12 0 14 0 9 0 11 0 18 0 14 0 16 0 22 0 12
423636 360125 377317 F U 0 0 0 0 0 0 0 0 0 0 0 0 0 0 0 0 0 0 0 0 0 0 0 0 0 0 0 0 0 0 0 0
423637 374108 378519 F U 0 0 0 0 0 0 0 0 0 0 0 0 0 0 0 0 0 0 0 0 0 0 0 0 0 0 0 0 0 0 0 0
423638 374594 379539 F U 0 0 0 0 0 0 0 0 0 0 0 0 0 0 0 0 0 0 0 0 0 0 0 0 0 0 0 0 0 0 0 0
423639 362490 363214 F U 0 0 0 0 0 0 0 0 0 0 0 0 0 0 0 0 0 0 0 0 0 0 0 0 0 0 0 0 0 0 0 0
423640 362490 363214 F U 0 0 0 0 0 0 0 0 0 0 0 0 0 0 0 0 0 0 0 0 0 0 0 0 0 0 0 0 0 0 0 0
423641 376444 362232 M U 0 12 0 13 0 11 0 29 0 23 0 9 0 12 0 12 0 14 0 9 0 11 0 19 0 15 0 18 0 19 0 11
423642 379906 360529 F U 0 0 0 0 0 0 0 0 0 0 0 0 0 0 0 0 0 0 0 0 0 0 0 0 0 0 0 0 0 0 0 0
423643 379906 360529 F U 0 0 0 0 0 0 0 0 0 0 0 0 0 0 0 0 0 0 0 0 0 0 0 0 0 0 0 0 0 0 0 0
423644 379906 360529 M U 0 15 0 13 0 12 0 31 0 23 0 9 0 11 0 13 0 15 0 9 0 12 0 19 0 14 0 17 0 19 0 11
423645 360150 365756 M U 0 15 0 10 0 11 0 27 0 25 0 9 0 10 0 10 0 13 0 10 0 9 0 19 0 14 0 16 0 21 0 10
423646 360150 365756 M U 0 15 0 10 0 11 0 27 0 25 0 9 0 10 0 10 0 13 0 10 0 9 0 19 0 14 0 16 0 21 0 10
423647 360150 365756 F U 0 0 0 0 0 0 0 0 0 0 0 0 0 0 0 0 0 0 0 0 0 0 0 0 0 0 0 0 0 0 0 0
423648 375909 379884 F U 0 0 0 0 0 0 0 0 0 0 0 0 0 0 0 0 0 0 0 0 0 0 0 0 0 0 0 0 0 0 0 0
423649 375909 379884 F U 0 0 0 0 0 0 0 0 0 0 0 0 0 0 0 0 0 0 0 0 0 0 0 0 0 0 0 0 0 0 0 0
423650 360816 366115 M U 0 13 0 13 0 11 0 30 0 23 0 9 0 13 0 13 0 13 0 9 0 9 0 17 0 15 0 17 0 22 0 11
423651 360816 366115 M U 0 13 0 13 0 11 0 30 0 23 0 9 0 13 0 13 0 13 0 9 0 9 0 17 0 15 0 17 0 22 0 11
423652 368122 372316 F U 0 0 0 0 0 0 0 0 0 0 0 0 0 0 0 0 0 0 0 0 0 0 0 0 0 0 0 0 0 0 0 0
423653 368122 372316 F U 0 0 0 0 0 0 0 0 0 0 0 0 0 0 0 0 0 0 0 0 0 0 0 0 0 0 0 0 0 0 0 0
423654 368122 372316 F U 0 0 0 0 0 0 0 0 0 0 0 0 0 0 0 0 0 0 0 0 0 0 0 0 0 0 0 0 0 0 0 0
423655 369048 368315 F U 0 0 0 0 0 0 0 0 0 0 0 0 0 0 0 0 0 0 0 0 0 0 0 0 0 0 0 0 0 0 0 0
423656 369048 368315 F U 0 0 0 0 0 0 0 0 0 0 0 0 0 0 0 0 0 0 0 0 0 0 0 0 0 0 0 0 0 0 0 0
423657 369048 368315 M U 0 14 0 15 0 13 0 30 0 22 0 9 0 10 0 12 0 13 0 10 0 11 0 18 0 14 0 15 0 22 0 10
423658 367451 365001 F U 0 0 0 0 0 0 0 0 0 0 0 0 0 0 0 0 0 0 0 0 0 0 0 0 0 0 0 0 0 0 0 0
423659 371745 374480 F U 0 0 0 0 0 0 0 0 0 0 0 0 0 0 0 0 0 0 0 0 0 0 0 0 0 0 0 0 0 0 0 0
423660 368230 360159 M U 0 13 0 13 0 11 0 28 0 23 0 9 0 13 0 12 0 15 0 10 0 10 0 18 0 15 0 16 0 21 0 11
423661 368230 360159 F U 0 0 0 0 0 0 0 0 0 0 0 0 0 0 0 0 0 0 0 0 0 0 0 0 0 0 0 0 0 0 0 0
423662 368230 360159 F U 0 0 0 0 0 0 0 0 0 0 0 0 0 0 0 0 0 0 0 0 0 0 0 0 0 0 0 0 0 0 0 0
423663 371093 374208 M U 0 13 0 16 0 12 0 26 0 22 0 9 0 10 0 13 0 13 0 10 0 10 0 18 0 15 0 15 0 20 0 11
423664 371093 374208 F U 0 0 0 0 0 0 0 0 0 0 0 0 0 0 0 0 0 0 0 0 0 0 0 0 0 0 0 0 0 0 0 0
423665 371093 374208 F U 0 0 0 0 0 0 0 0 0 0 0 0 0 0 0 0 0 0 0 0 0 0 0 0 0 0 0 0 0 0 0 0
423666 366215 368593 M U 0 14 0 10 0 12 0 28 0 24 0 10 0 12 0 12 0 14 0 11 0 10 0 19 0 15 0 15 0 22 0 11
423667 379885 366899 M U 0 16 0 14 0 13 0 30 0 24 0 9 0 12 0 12 0 14 0 11 0 11 0 18 0 14 0 16 0 20 0 11
423668 379885 366899 M U 0 16 0 14 0 13 0 30 0 24 0 9 0 12 0 12 0 14 0 11 0 11 0 18 0 14 0 16 0 20 0 11
423669 379885 366899 F U 0 0 0 0 0 0 0 0 0 0 0 0 0 0 0 0 0 0 0 0 0 0 0 0 0 0 0 0 0 0 0 0
423670 379885 366899 F U 0 0 0 0 0 0 0 0 0 0 0 0 0 0 0 0 0 0 0 0 0 0 0 0 0 0 0 0 0 0 0 0
423671 379885 366899 M U 0 16 0 14 0 13 0 30 0 24 0 9 0 12 0 12 0 14 0 11 0 11 0 18 0 14 0 16 0 20 0 11
423672 362331 363846 F U 0 0 0 0 0 0 0 0 0 0 0 0 0 0 0 0 0 0 0 0 0 0 0 0 0 0 0 0 0 0 0 0
423673 375545 366803 F U 0 0 0 0 0 0 0 0 0 0 0 0 0 0 0 0 0 0 0 0 0 0 0 0 0 0 0 0 0 0 0 0
423674 360031 360665 F U 0 0 0 0 0 0 0 0 0 0 0 0 0 0 0 0 0 0 0 0 0 0 0 0 0 0 0 0 0 0 0 0
423675 371955 369391 F U 0 0 0 0 0 0 0 0 0 0 0 0 0 0 0 0 0 0 0 0 0 0 0 0 0 0 0 0 0 0 0 0
423676 366130 362097 F U 0 0 0 0 0 0 0 0 0 0 0 0 0 0 0 0 0 0 0 0 0 0 0 0 0 0 0 0 0 0 0 0
423677 366130 362097 M U 0 15 0 12 0 12 0 29 0 23 0 10 0 12 0 11 0 13 0 9 0 11 0 19 0 14 0 14 0 20 0 10
423678 364673 373637 F U 0 0 0 0 0 0 0 0 0 0 0 0 0 0 0 0 0 0 0 0 0 0 0 0 0 0 0 0 0 0 0 0
423679 364673 373637 F U 0 0 0 0 0 0 0 0 0 0 0 0 0 0 0 0 0 0 0 0 0 0 0 0 0 0 0 0 0 0 0 0
423680 366054 362745 M U 0 13 0 16 0 12 0 28 0 23 0 9 0 12 0 12 0 13 0 9 0 11 0 19 0 14 0 14 0 19 0 10
423681 374229 361219 M U 0 15 0 12 0 12 0 31 0 25 0 9 0 10 0 13 0 13 0 9 0 11 0 20 0 14 0 14 0 20 0 10
423682 374229 361219 F U 0 0 0 0 0 0 0 0 0 0 0 0 0 0 0 0 0 0 0 0 0 0 0 0 0 0 0 0 0 0 0 0
423683 364918 362452 M U 0 14 0 13 0 13 0 27 0 22 0 9 0 10 0 11 0 13 0 10 0 11 0 19 0 14 0 17 0 20 0 10
423684 364918 362452 M U 0 14 0 13 0 13 0 27 0 22 0 9 0 10 0 11 0 13 0 10 0 11 0 19 0 14 0 17 0 20 0 10
423685 364918 362452 F U 0 0 0 0 0 0 0 0 0 0 0 0 0 0 0 0 0 0 0 0 0 0 0 0 0 0 0 0 0 0 0 0
423686 364918 362452 M U 0 14 0 13 0 13 0 27 0 22 0 9 0 10 0 11 0 13 0 10 0 11 0 19 0 14 0 17 0 20 0 10
423687 370061 365648 M U 0 14 0 13 0 11 0 29 0 22 0 10 0 10 0 11 0 14 0 9 0 11 0 18 0 13 0 13 0 21 0 10
423688 376614 371296 M U 0 13 0 13 0 11 0 29 0 22 0 9 0 12 0 11 0 13 0 9 0 11 0 16 0 15 0 14 0 21 0 12
423689 376614 371296 F U 0 0 0 0 0 0 0 0 0 0 0 0 0 0 0 0 0 0 0 0 0 0 0 0 0 0 0 0 0 0 0 0
423690 377069 367720 F U 0 0 0 0 0 0 0 0 0 0 0 0 0 0 0 0 0 0 0 0 0 0 0 0 0 0 0 0 0 0 0 0
423691 373884 364786 M U 0 13 0 13 0 11 0 29 0 23 0 10 0 12 0 13 0 13 0 11 0 13 0 19 0 15 0 16 0 21 0 10
423692 373884 364786 F U 0 0 0 0 0 0 0 0 0 0 0 0 0 0 0 0 0 0 0 0 0 0 0 0 0 0 0 0 0 0 0 0
423693 374039 361697 M U 0 15 0 15 0 12 0 29 0 23 0 10 0 14 0 12 0 13 0 11 0 10 0 20 0 12 0 14 0 19 0 11
423694 367660 365901 F U 0 0 0 0 0 0 0 0 0 0 0 0 0 0 0 0 0 0 0 0 0 0 0 0 0 0 0 0 0 0 0 0
423695 370968 374245 M U 0 15 0 12 0 12 0 30 0 24 0 9 0 10 0 11 0 13 0 9 0 10 0 17 0 14 0 14 0 21 0 10
423696 370968 374245 F U 0 0 0 0 0 0 0 0 0 0 0 0 0 0 0 0 0 0 0 0 0 0 0 0 0 0 0 0 0 0 0 0
423697 361962 373660 F U 0 0 0 0 0 0 0 0 0 0 0 0 0 0 0 0 0 0 0 0 0 0 0 0 0 0 0 0 0 0 0 0
423698 372731 373253 M U 0 13 0 15 0 13 0 28 0 21 0 9 0 12 0 12 0 13 0 9 0 10 0 19 0 13 0 14 0 20 0 11
423699 371150 376714 F U 0 0 0 0 0 0 0 0 0 0 0 0 0 0 0 0 0 0 0 0 0 0 0 0 0 0 0 0 0 0 0 0
423700 371150 376714 M U 0 14 0 12 0 12 0 28 0 23 0 9 0 10 0 12 0 13 0 9 0 12 0 18 0 15 0 14 0 22 0 9
423701 378504 378162 M U 0 12 0 11 0 13 0 27 0 22 0 10 0 12 0 12 0 13 0 9 0 10 0 19 0 15 0 13 0 20 0 10
423702 378504 378162 M U 0 12 0 11 0 13 0 27 0 22 0 10 0 12 0 12 0 13 0 9 0 10 0 19 0 15 0 13 0 20 0 10
423703 376085 370537 M U 0 14 0 10 0 11 0 28 0 22 0 9 0 9 0 12 0 14 0 11 0 9 0 18 0 15 0 13 0 20 0 10
423704 376085 370537 M U 0 14 0 10 0 11 0 28 0 22 0 9 0 9 0 12 0 14 0 11 0 9 0 18 0 15 0 13 0 20 0 10
423705 376085 370537 M U 0 14 0 10 0 11 0 28 0 22 0 9 0 9 0 12 0 14 0 11 0 9 0 18 0 15 0 13 0 20 0 10
423706 373324 360633 M U 0 15 0 13 0 12 0 28 0 23 0 10 0 13 0 12 0 13 0 9 0 11 0 19 0 14 0 15 0 22 0 11
423707 360897 369314 F U 0 0 0 0 0 0 0 0 0 0 0 0 0 0 0 0 0 0 0 0 0 0 0 0 0 0 0 0 0 0 0 0
423708 360897 369314 F U 0 0 0 0 0 0 0 0 0 0 0 0 0 0 0 0 0 0 0 0 0 0 0 0 0 0 0 0 0 0 0 0
423709 365782 364859 M U 0 16 0 17 0 12 0 28 0 23 0 9 0 12 0 12 0 13 0 9 0 10 0 18 0 16 0 15 0 23 0 10
423710 365782 364859 F U 0 0 0 0 0 0 0 0 0 0 0 0 0 0 0 0 0 0 0 0 0 0 0 0 0 0 0 0 0 0 0 0
423711 369162 369088 M U 0 14 0 15 0 13 0 27 0 22 0 9 0 13 0 12 0 13 0 10 0 11 0 18 0 14 0 17 0 20 0 10
423712 376393 377576 M U 0 13 0 12 0 12 0 27 0 22 0 9 0 12 0 13 0 14 0 9 0 9 0 19 0 14 0 15 0 21 0 11
423713 376393 377576 M U 0 13 0 12 0 12 0 27 0 22 0 9 0 12 0 13 0 14 0 9 0 9 0 19 0 14 0 15 0 21 0 11
423714 373316 375262 F U 0 0 0 0 0 0 0 0 0 0 0 0 0 0 0 0 0 0 0 0 0 0 0 0 0 0 0 0 0 0 0 0
423715 372159 369747 F U 0 0 0 0 0 0 0 0 0 0 0 0 0 0 0 0 0 0 0 0 0 0 0 0 0 0 0 0 0 0 0 0
423716 366596 368055 M U 0 13 0 13 0 13 0 27 0 22 0 10 0 12 0 12 0 14 0 9 0 11 0 19 0 14 0 16 0 19 0 11
423717 366596 368055 F U 0 0 0 0 0 0 0 0 0 0 0 0 0 0 0 0 0 0 0 0 0 0 0 0 0 0 0 0 0 0 0 0
423718 366596 368055 M U 0 13 0 13 0 13 0 27 0 22 0 10 0 12 0 12 0 14 0 9 0 11 0 19 0 14 0 16 0 19 0 11
423719 370219 378174 M U 0 15 0 12 0 12 0 27 0 22 0 10 0 14 0 13 0 13 0 10 0 10 0 19 0 14 0 15 0 21 0 11
423720 370219 378174 M U 0 15 0 12 0 12 0 27 0 22 0 10 0 14 0 13 0 13 0 10 0 10 0 19 0 14 0 15 0 21 0 11
423721 370219 378174 F U 0 0 0 0 0 0 0 0 0 0 0 0 0 0 0 0 0 0 0 0 0 0 0 0 0 0 0 0 0 0 0 0
423722 370219 378174 F U 0 0 0 0 0 0 0 0 0 0 0 0 0 0 0 0 0 0 0 0 0 0 0 0 0 0 0 0 0 0 0 0
423723 378060 364076 F U 0 0 0 0 0 0 0 0 0 0 0 0 0 0 0 0 0 0 0 0 0 0 0 0 0 0 0 0 0 0 0 0
423724 378060 364076 M U 0 14 0 17 0 12 0 27 0 24 0 9 0 11 0 12 0 13 0 11 0 11 0 19 0 16 0 17 0 22 0 11
423725 378060 364076 M U 0 14 0 17 0 12 0 27 0 24 0 9 0 11 0 12 0 13 0 11 0 11 0 19 0 16 0 17 0 22 0 11
423726 360320 365048 F U 0 0 0 0 0 0 0 0 0 0 0 0 0 0 0 0 0 0 0 0 0 0 0 0 0 0 0 0 0 0 0 0
423727 360320 365048 M U 0 14 0 12 0 12 0 27 0 24 0 9 0 12 0 12 0 13 0 9 0 12 0 17 0 14 0 15 0 20 0 10
423728 374380 371690 M U 0 15 0 14 0 12 0 28 0 21 0 9 0 12 0 14 0 13 0 10 0 9 0 19 0 13 0 17 0 22 0 11
423729 374380 371690 M U 0 15 0 14 0 12 0 28 0 21 0 9 0 12 0 14 0 13 0 10 0 9 0 19 0 13 0 17 0 22 0 11
423730 367263 379604 M U 0 14 0 12 0 12 0 27 0 20 0 9 0 10 0 12 0 14 0 11 0 11 0 17 0 14 0 16 0 22 0 11
423731 367263 379604 F U 0 0 0 0 0 0 0 0 0 0 0 0 0 0 0 0 0 0 0 0 0 0 0 0 0 0 0 0 0 0 0 0
423732 363793 369787 M U 0 13 0 10 0 13 0 29 0 21 0 10 0 12 0 12 0 14 0 9 0 9 0 18 0 14 0 16 0 22 0 12
423733 363793 369787 M U 0 13 0 10 0 13 0 29 0 21 0 10 0 12 0 12 0 14 0 9 0 9 0 18 0 14 0 16 0 22 0 12
423734 360626 370110 F U 0 0 0 0 0 0 0 0 0 0 0 0 0 0 0 0 0 0 0 0 0 0 0 0 0 0 0 0 0 0 0 0
423735 360626 370110 M U 0 13 0 17 0 13 0 27 0 22 0 10 0 13 0 12 0 15 0 10 0 11 0 18 0 15 0 16 0 22 0 12
423736 372720 369010 M U 0 14 0 17 0 12 0 28 0 24 0 9 0 10 0 10 0 14 0 9 0 11 0 19 0 15 0 17 0 22 0 10
423737 373096 367151 M U 0 13 0 12 0 12 0 30 0 22 0 10 0 13 0 11 0 15 0 9 0 10 0 18 0 14 0 13 0 22 0 11
423738 374618 371677 F U 0 0 0 0 0 0 0 0 0 0 0 0 0 0 0 0 0 0 0 0 0 0 0 0 0 0 0 0 0 0 0 0
423739 374618 371677 M U 0 14 0 14 0 12 0 29 0 21 0 9 0 10 0 12 0 12 0 10 0 10 0 18 0 14 0 14 0 21 0 12
423740 373597 361378 F U 0 0 0 0 0 0 0 0 0 0 0 0 0 0 0 0 0 0 0 0 0 0 0 0 0 0 0 0 0 0 0 0
423741 375294 375434 F U 0 0 0 0 0 0 0 0 0 0 0 0 0 0 0 0 0 0 0 0 0 0 0 0 0 0 0 0 0 0 0 0
423742 375294 375434 F U 0 0 0 0 0 0 0 0 0 0 0 0 0 0 0 0 0 0 0 0 0 0 0 0 0 0 0 0 0 0 0 0
423743 375294 375434 M U 0 14 0 16 0 12 0 31 0 23 0 9 0 14 0 12 0 14 0 8 0 10 0 18 0 15 0 16 0 21 0 11
423744 375294 375434 M U 0 14 0 16 0 12 0 31 0 23 0 9 0 14 0 12 0 14 0 8 0 10 0 18 0 15 0 16 0 21 0 11
423745 375294 375434 F U 0 0 0 0 0 0 0 0 0 0 0 0 0 0 0 0 0 0 0 0 0 0 0 0 0 0 0 0 0 0 0 0
423746 375294 375434 F U 0 0 0 0 0 0 0 0 0 0 0 0 0 0 0 0 0 0 0 0 0 0 0 0 0 0 0 0 0 0 0 0
423747 375294 375434 M U 0 14 0 16 0 12 0 31 0 23 0 9 0 14 0 12 0 14 0 8 0 10 0 18 0 15 0 16 0 21 0 11
423748 370007 369220 M U 0 15 0 13 0 12 0 28 0 22 0 10 0 11 0 12 0 13 0 9 0 11 0 18 0 15 0 16 0 25 0 10
423749 370007 369220 F U 0 0 0 0 0 0 0 0 0 0 0 0 0 0 0 0 0 0 0 0 0 0 0 0 0 0 0 0 0 0 0 0
423750 370007 369220 F U 0 0 0 0 0 0 0 0 0 0 0 0 0 0 0 0 0 0 0 0 0 0 0 0 0 0 0 0 0 0 0 0
423751 374966 366938 M U 0 13 0 12 0 12 0 28 0 20 0 10 0 13 0 12 0 15 0 10 0 10 0 18 0 14 0 14 0 22 0 11
423752 369995 379497 M U 0 13 0 16 0 11 0 26 0 22 0 11 0 12 0 12 0 13 0 9 0 11 0 18 0 14 0 16 0 20 0 10
423753 378191 370870 F U 0 0 0 0 0 0 0 0 0 0 0 0 0 0 0 0 0 0 0 0 0 0 0 0 0 0 0 0 0 0 0 0
423754 377633 369345 M U 0 13 0 12 0 12 0 28 0 20 0 9 0 10 0 11 0 13 0 9 0 11 0 18 0 14 0 15 0 20 0 10
423755 377633 369345 F U 0 0 0 0 0 0 0 0 0 0 0 0 0 0 0 0 0 0 0 0 0 0 0 0 0 0 0 0 0 0 0 0
423756 370783 374776 M U 0 14 0 10 0 12 0 29 0 22 0 10 0 10 0 11 0 13 0 9 0 11 0 18 0 14 0 14 0 20 0 11
423757 370783 374776 M U 0 14 0 10 0 12 0 29 0 22 0 10 0 10 0 11 0 13 0 9 0 11 0 18 0 14 0 14 0 20 0 11
423758 366645 375746 M U 0 14 0 16 0 13 0 29 0 23 0 9 0 12 0 12 0 13 0 10 0 11 0 17 0 14 0 17 0 22 0 11
423759 375503 370397 F U 0 0 0 0 0 0 0 0 0 0 0 0 0 0 0 0 0 0 0 0 0 0 0 0 0 0 0 0 0 0 0 0
423760 375503 370397 F U 0 0 0 0 0 0 0 0 0 0 0 0 0 0 0 0 0 0 0 0 0 0 0 0 0 0 0 0 0 0 0 0
423761 375503 370397 M U 0 14 0 13 0 13 0 29 0 20 0 9 0 10 0 12 0 13 0 8 0 9 0 19 0 14 0 13 0 20 0 10
423762 375503 370397 F U 0 0 0 0 0 0 0 0 0 0 0 0 0 0 0 0 0 0 0 0 0 0 0 0 0 0 0 0 0 0 0 0
423763 360760 370520 M U 0 14 0 12 0 11 0 26 0 22 0 10 0 12 0 11 0 13 0 8 0 10 0 20 0 13 0 17 0 20 0 11
423764 360760 370520 M U 0 14 0 12 0 11 0 26 0 22 0 10 0 12 0 11 0 13 0 8 0 10 0 20 0 13 0 17 0 20 0 11
423765 371069 368371 M U 0 15 0 11 0 11 0 31 0 23 0 10 0 11 0 11 0 13 0 10 0 9 0 21 0 14 0 17 0 18 0 11
423766 371069 368371 F U 0 0 0 0 0 0 0 0 0 0 0 0 0 0 0 0 0 0 0 0 0 0 0 0 0 0 0 0 0 0 0 0
423767 371069 368371 F U 0 0 0 0 0 0 0 0 0 0 0 0 0 0 0 0 0 0 0 0 0 0 0 0 0 0 0 0 0 0 0 0
423768 370423 368271 M U 0 15 0 17 0 12 0 29 0 24 0 9 0 11 0 12 0 13 0 9 0 12 0 20 0 14 0 17 0 22 0 12
423769 362304 365066 M U 0 14 0 13 0 12 0 30 0 24 0 9 0 10 0 12 0 13 0 8 0 9 0 18 0 14 0 16 0 22 0 9
423770 362304 365066 F U 0 0 0 0 0 0 0 0 0 0 0 0 0 0 0 0 0 0 0 0 0 0 0 0 0 0 0 0 0 0 0 0
423771 362304 365066 M U 0 14 0 13 0 12 0 30 0 24 0 9 0 10 0 12 0 13 0 8 0 9 0 18 0 14 0 16 0 22 0 9
423772 373769 367146 M U 0 12 0 12 0 12 0 31 0 23 0 9 0 12 0 11 0 13 0 11 0 9 0 19 0 14 0 12 0 18 0 9
423773 379598 374087 F U 0 0 0 0 0 0 0 0 0 0 0 0 0 0 0 0 0 0 0 0 0 0 0 0 0 0 0 0 0 0 0 0
423774 373158 368363 M U 0 14 0 10 0 13 0 29 0 23 0 8 0 10 0 13 0 14 0 10 0 12 0 18 0 13 0 15 0 23 0 12
423775 373158 368363 F U 0 0 0 0 0 0 0 0 0 0 0 0 0 0 0 0 0 0 0 0 0 0 0 0 0 0 0 0 0 0 0 0
423776 376077 364146 F U 0 0 0 0 0 0 0 0 0 0 0 0 0 0 0 0 0 0 0 0 0 0 0 0 0 0 0 0 0 0 0 0
423777 376077 364146 F U 0 0 0 0 0 0 0 0 0 0 0 0 0 0 0 0 0 0 0 0 0 0 0 0 0 0 0 0 0 0 0 0
423778 360074 363548 F U 0 0 0 0 0 0 0 0 0 0 0 0 0 0 0 0 0 0 0 0 0 0 0 0 0 0 0 0 0 0 0 0
423779 360074 363548 M U 0 13 0 15 0 12 0 29 0 23 0 9 0 10 0 11 0 14 0 10 0 10 0 18 0 15 0 14 0 22 0 11
423780 360074 363548 F U 0 0 0 0 0 0 0 0 0 0 0 0 0 0 0 0 0 0 0 0 0 0 0 0 0 0 0 0 0 0 0 0
423781 375474 371643 F U 0 0 0 0 0 0 0 0 0 0 0 0 0 0 0 0 0 0 0 0 0 0 0 0 0 0 0 0 0 0 0 0
423782 375474 371643 F U 0 0 0 0 0 0 0 0 0 0 0 0 0 0 0 0 0 0 0 0 0 0 0 0 0 0 0 0 0 0 0 0
423783 366257 364840 F U 0 0 0 0 0 0 0 0 0 0 0 0 0 0 0 0 0 0 0 0 0 0 0 0 0 0 0 0 0 0 0 0
423784 366257 364840 M U 0 15 0 11 0 12 0 30 0 23 0 10 0 15 0 12 0 14 0 9 0 12 0 19 0 14 0 19 0 23 0 10
423785 366257 364840 F U 0 0 0 0 0 0 0 0 0 0 0 0 0 0 0 0 0 0 0 0 0 0 0 0 0 0 0 0 0 0 0 0
423786 364207 373308 F U 0 0 0 0 0 0 0 0 0 0 0 0 0 0 0 0 0 0 0 0 0 0 0 0 0 0 0 0 0 0 0 0
423787 364207 373308 M U 0 16 0 10 0 12 0 29 0 23 0 9 0 9 0 12 0 13 0 10 0 11 0 18 0 13 0 16 0 22 0 11
423788 371979 363209 F U 0 0 0 0 0 0 0 0 0 0 0 0 0 0 0 0 0 0 0 0 0 0 0 0 0 0 0 0 0 0 0 0
423789 371979 363209 F U 0 0 0 0 0 0 0 0 0 0 0 0 0 0 0 0 0 0 0 0 0 0 0 0 0 0 0 0 0 0 0 0
423790 374723 376558 M U 0 13 0 15 0 13 0 28 0 24 0 9 0 10 0 13 0 13 0 8 0 10 0 18 0 15 0 16 0 19 0 10
423791 374723 376558 M U 0 13 0 15 0 13 0 28 0 24 0 9 0 10 0 13 0 13 0 8 0 10 0 18 0 15 0 16 0 19 0 10
423792 374723 376558 M U 0 13 0 15 0 13 0 28 0 24 0 9 0 10 0 13 0 13 0 8 0 10 0 18 0 15 0 16 0 19 0 10
423793 364415 366267 F U 0 0 0 0 0 0 0 0 0 0 0 0 0 0 0 0 0 0 0 0 0 0 0 0 0 0 0 0 0 0 0 0
423794 377700 364824 M U 0 13 0 10 0 13 0 30 0 22 0 9 0 10 0 12 0 14 0 12 0 10 0 18 0 15 0 17 0 20 0 11
423795 364006 364835 F U 0 0 0 0 0 0 0 0 0 0 0 0 0 0 0 0 0 0 0 0 0 0 0 0 0 0 0 0 0 0 0 0
423796 364006 364835 M U 0 13 0 13 0 12 0 27 0 23 0 9 0 10 0 11 0 14 0 11 0 10 0 17 0 14 0 14 0 22 0 11
423797 369248 363418 F U 0 0 0 0 0 0 0 0 0 0 0 0 0 0 0 0 0 0 0 0 0 0 0 0 0 0 0 0 0 0 0 0
423798 369248 363418 F U 0 0 0 0 0 0 0 0 0 0 0 0 0 0 0 0 0 0 0 0 0 0 0 0 0 0 0 0 0 0 0 0
423799 377178 377205 M U 0 13 0 10 0 11 0 28 0 22 0 10 0 10 0 12 0 13 0 11 0 11 0 19 0 15 0 15 0 20 0 11
423800 376409 377937 F U 0 0 0 0 0 0 0 0 0 0 0 0 0 0 0 0 0 0 0 0 0 0 0 0 0 0 0 0 0 0 0 0
423801 376409 377937 F U 0 0 0 0 0 0 0 0 0 0 0 0 0 0 0 0 0 0 0 0 0 0 0 0 0 0 0 0 0 0 0 0
423802 376409 377937 M U 0 14 0 11 0 13 0 31 0 23 0 9 0 12 0 14 0 14 0 11 0 10 0 19 0 15 0 17 0 21 0 10
423803 362011 367333 F U 0 0 0 0 0 0 0 0 0 0 0 0 0 0 0 0 0 0 0 0 0 0 0 0 0 0 0 0 0 0 0 0
423804 362011 367333 F U 0 0 0 0 0 0 0 0 0 0 0 0 0 0 0 0 0 0 0 0 0 0 0 0 0 0 0 0 0 0 0 0
423805 362011 367333 F U 0 0 0 0 0 0 0 0 0 0 0 0 0 0 0 0 0 0 0 0 0 0 0 0 0 0 0 0 0 0 0 0
423806 373069 372002 F U 0 0 0 0 0 0 0 0 0 0 0 0 0 0 0 0 0 0 0 0 0 0 0 0 0 0 0 0 0 0 0 0
423807 373069 372002 M U 0 15 0 12 0 11 0 30 0 22 0 9 0 13 0 11 0 15 0 8 0 10 0 19 0 13 0 16 0 22 0 12
423808 374531 366189 F U 0 0 0 0 0 0 0 0 0 0 0 0 0 0 0 0 0 0 0 0 0 0 0 0 0 0 0 0 0 0 0 0
423809 374531 366189 F U 0 0 0 0 0 0 0 0 0 0 0 0 0 0 0 0 0 0 0 0 0 0 0 0 0 0 0 0 0 0 0 0
423810 369477 363137 F U 0 0 0 0 0 0 0 0 0 0 0 0 0 0 0 0 0 0 0 0 0 0 0 0 0 0 0 0 0 0 0 0
423811 369477 363137 F U 0 0 0 0 0 0 0 0 0 0 0 0 0 0 0 0 0 0 0 0 0 0 0 0 0 0 0 0 0 0 0 0
423812 369477 363137 F U 0 0 0 0 0 0 0 0 0 0 0 0 0 0 0 0 0 0 0 0 0 0 0 0 0 0 0 0 0 0 0 0
423813 369477 363137 M U 0 13 0 10 0 12 0 29 0 24 0 9 0 10 0 13 0 13 0 9 0 10 0 20 0 15 0 14 0 23 0 11
423814 369477 363137 F U 0 0 0 0 0 0 0 0 0 0 0 0 0 0 0 0 0 0 0 0 0 0 0 0 0 0 0 0 0 0 0 0
423815 369477 363137 F U 0 0 0 0 0 0 0 0 0 0 0 0 0 0 0 0 0 0 0 0 0 0 0 0 0 0 0 0 0 0 0 0
423816 369477 363137 F U 0 0 0 0 0 0 0 0 0 0 0 0 0 0 0 0 0 0 0 0 0 0 0 0 0 0 0 0 0 0 0 0
423817 366771 363792 F U 0 0 0 0 0 0 0 0 0 0 0 0 0 0 0 0 0 0 0 0 0 0 0 0 0 0 0 0 0 0 0 0
423818 363308 378074 F U 0 0 0 0 0 0 0 0 0 0 0 0 0 0 0 0 0 0 0 0 0 0 0 0 0 0 0 0 0 0 0 0
423819 363308 378074 M U 0 14 0 10 0 12 0 27 0 23 0 9 0 10 0 13 0 14 0 9 0 11 0 18 0 15 0 15 0 19 0 11
423820 370649 372889 F U 0 0 0 0 0 0 0 0 0 0 0 0 0 0 0 0 0 0 0 0 0 0 0 0 0 0 0 0 0 0 0 0
423821 370649 372889 M U 0 15 0 11 0 11 0 26 0 22 0 10 0 10 0 12 0 15 0 9 0 9 0 20 0 13 0 16 0 21 0 11
423822 370649 372889 F U 0 0 0 0 0 0 0 0 0 0 0 0 0 0 0 0 0 0 0 0 0 0 0 0 0 0 0 0 0 0 0 0
423823 372173 368998 F U 0 0 0 0 0 0 0 0 0 0 0 0 0 0 0 0 0 0 0 0 0 0 0 0 0 0 0 0 0 0 0 0
423824 362094 361264 M U 0 14 0 13 0 11 0 29 0 22 0 9 0 12 0 13 0 14 0 10 0 10 0 18 0 13 0 16 0 22 0 12
423825 371892 366714 M U 0 15 0 11 0 12 0 28 0 21 0 9 0 13 0 12 0 15 0 8 0 9 0 19 0 13 0 16 0 19 0 10
423826 371892 366714 F U 0 0 0 0 0 0 0 0 0 0 0 0 0 0 0 0 0 0 0 0 0 0 0 0 0 0 0 0 0 0 0 0
423827 377021 367148 M U 0 14 0 10 0 13 0 30 0 23 0 9 0 13 0 13 0 13 0 9 0 10 0 18 0 14 0 17 0 18 0 11
423828 377021 367148 M U 0 14 0 10 0 13 0 30 0 23 0 9 0 13 0 13 0 13 0 9 0 10 0 18 0 14 0 17 0 18 0 11
423829 377021 367148 M U 0 14 0 10 0 13 0 30 0 23 0 9 0 13 0 13 0 13 0 9 0 10 0 18 0 14 0 17 0 18 0 11
423830 366393 365157 M U 0 14 0 10 0 12 0 28 0 22 0 10 0 13 0 11 0 14 0 9 0 11 0 18 0 13 0 16 0 20 0 9
423831 370897 366696 F U 0 0 0 0 0 0 0 0 0 0 0 0 0 0 0 0 0 0 0 0 0 0 0 0 0 0 0 0 0 0 0 0
423832 370897 366696 M U 0 15 0 13 0 13 0 31 0 23 0 9 0 13 0 13 0 13 0 9 0 11 0 18 0 14 0 18 0 20 0 11
423833 371575 365283 F U 0 0 0 0 0 0 0 0 0 0 0 0 0 0 0 0 0 0 0 0 0 0 0 0 0 0 0 0 0 0 0 0
423834 363628 379612 F U 0 0 0 0 0 0 0 0 0 0 0 0 0 0 0 0 0 0 0 0 0 0 0 0 0 0 0 0 0 0 0 0
423835 376220 364535 F U 0 0 0 0 0 0 0 0 0 0 0 0 0 0 0 0 0 0 0 0 0 0 0 0 0 0 0 0 0 0 0 0
423836 362220 361188 M U 0 14 0 10 0 13 0 27 0 22 0 9 0 13 0 11 0 13 0 9 0 10 0 20 0 14 0 16 0 22 0 12
423837 372774 379384 M U 0 13 0 16 0 13 0 29 0 22 0 9 0 10 0 12 0 13 0 9 0 11 0 19 0 16 0 17 0 20 0 10
423838 372774 379384 F U 0 0 0 0 0 0 0 0 0 0 0 0 0 0 0 0 0 0 0 0 0 0 0 0 0 0 0 0 0 0 0 0
423839 372774 379384 F U 0 0 0 0 0 0 0 0 0 0 0 0 0 0 0 0 0 0 0 0 0 0 0 0 0 0 0 0 0 0 0 0
423840 372774 379384 F U 0 0 0 0 0 0 0 0 0 0 0 0 0 0 0 0 0 0 0 0 0 0 0 0 0 0 0 0 0 0 0 0
423841 377193 377892 M U 0 14 0 15 0 12 0 27 0 22 0 9 0 13 0 13 0 15 0 9 0 11 0 18 0 14 0 14 0 18 0 11
423842 368692 364052 F U 0 0 0 0 0 0 0 0 0 0 0 0 0 0 0 0 0 0 0 0 0 0 0 0 0 0 0 0 0 0 0 0
423843 363495 374962 M U 0 13 0 16 0 12 0 29 0 21 0 9 0 10 0 12 0 15 0 9 0 11 0 19 0 13 0 14 0 19 0 10
423844 361920 362302 F U 0 0 0 0 0 0 0 0 0 0 0 0 0 0 0 0 0 0 0 0 0 0 0 0 0 0 0 0 0 0 0 0
423845 361920 362302 F U 0 0 0 0 0 0 0 0 0 0 0 0 0 0 0 0 0 0 0 0 0 0 0 0 0 0 0 0 0 0 0 0
423846 366397 368877 M U 0 15 0 13 0 11 0 29 0 22 0 9 0 10 0 13 0 14 0 9 0 10 0 20 0 14 0 13 0 23 0 11
423847 378084 362193 F U 0 0 0 0 0 0 0 0 0 0 0 0 0 0 0 0 0 0 0 0 0 0 0 0 0 0 0 0 0 0 0 0
423848 378084 362193 M U 0 13 0 11 0 12 0 29 0 23 0 8 0 12 0 11 0 13 0 9 0 10 0 20 0 14 0 19 0 19 0 12
423849 378084 362193 M U 0 13 0 11 0 12 0 29 0 23 0 8 0 12 0 11 0 13 0 9 0 10 0 20 0 14 0 19 0 19 0 12
423850 375540 371367 M U 0 15 0 13 0 12 0 27 0 23 0 10 0 12 0 12 0 13 0 9 0 13 0 19 0 14 0 17 0 20 0 10
423851 363904 368715 F U 0 0 0 0 0 0 0 0 0 0 0 0 0 0 0 0 0 0 0 0 0 0 0 0 0 0 0 0 0 0 0 0
423852 363904 368715 F U 0 0 0 0 0 0 0 0 0 0 0 0 0 0 0 0 0 0 0 0 0 0 0 0 0 0 0 0 0 0 0 0
423853 363904 368715 F U 0 0 0 0 0 0 0 0 0 0 0 0 0 0 0 0 0 0 0 0 0 0 0 0 0 0 0 0 0 0 0 0
423854 370893 378781 F U 0 0 0 0 0 0 0 0 0 0 0 0 0 0 0 0 0 0 0 0 0 0 0 0 0 0 0 0 0 0 0 0
423855 370893 378781 M U 0 13 0 13 0 11 0 27 0 20 0 9 0 12 0 11 0 14 0 9 0 13 0 18 0 14 0 16 0 22 0 10
423856 369652 364881 F U 0 0 0 0 0 0 0 0 0 0 0 0 0 0 0 0 0 0 0 0 0 0 0 0 0 0 0 0 0 0 0 0
423857 369652 364881 M U 0 14 0 17 0 12 0 30 0 23 0 9 0 12 0 12 0 14 0 10 0 10 0 20 0 14 0 15 0 22 0 10
423858 369652 364881 M U 0 14 0 17 0 12 0 30 0 23 0 9 0 12 0 12 0 14 0 10 0 10 0 20 0 14 0 15 0 22 0 10
423859 372624 379819 M U 0 16 0 13 0 12 0 30 0 23 0 9 0 10 0 12 0 13 0 10 0 10 0 19 0 15 0 17 0 21 0 10
423860 372624 379819 F U 0 0 0 0 0 0 0 0 0 0 0 0 0 0 0 0 0 0 0 0 0 0 0 0 0 0 0 0 0 0 0 0
423861 368244 369919 F U 0 0 0 0 0 0 0 0 0 0 0 0 0 0 0 0 0 0 0 0 0 0 0 0 0 0 0 0 0 0 0 0
423862 365447 363820 F U 0 0 0 0 0 0 0 0 0 0 0 0 0 0 0 0 0 0 0 0 0 0 0 0 0 0 0 0 0 0 0 0
423863 364627 366683 F U 0 0 0 0 0 0 0 0 0 0 0 0 0 0 0 0 0 0 0 0 0 0 0 0 0 0 0 0 0 0 0 0
423864 364627 366683 M U 0 13 0 12 0 13 0 27 0 23 0 9 0 12 0 12 0 13 0 10 0 10 0 19 0 14 0 15 0 22 0 11
423865 379242 368622 M U 0 14 0 12 0 12 0 27 0 21 0 9 0 10 0 12 0 14 0 12 0 11 0 19 0 13 0 14 0 21 0 10
423866 379242 368622 M U 0 14 0 12 0 12 0 27 0 21 0 9 0 10 0 12 0 14 0 12 0 11 0 19 0 13 0 14 0 21 0 10
423867 379242 368622 M U 0 14 0 12 0 12 0 27 0 21 0 9 0 10 0 12 0 14 0 12 0 11 0 19 0 13 0 14 0 21 0 10
423868 374004 364380 M U 0 14 0 11 0 12 0 27 0 23 0 9 0 10 0 11 0 13 0 9 0 9 0 17 0 14 0 14 0 22 0 11
423869 374004 364380 M U 0 14 0 11 0 12 0 27 0 23 0 9 0 10 0 11 0 13 0 9 0 9 0 17 0 14 0 14 0 22 0 11
423870 374004 364380 F U 0 0 0 0 0 0 0 0 0 0 0 0 0 0 0 0 0 0 0 0 0 0 0 0 0 0 0 0 0 0 0 0
423871 371786 365504 M U 0 12 0 10 0 13 0 27 0 21 0 9 0 10 0 12 0 12 0 11 0 11 0 18 0 14 0 17 0 20 0 12
423872 371786 365504 F U 0 0 0 0 0 0 0 0 0 0 0 0 0 0 0 0 0 0 0 0 0 0 0 0 0 0 0 0 0 0 0 0
423873 379430 367543 M U 0 12 0 13 0 12 0 29 0 22 0 9 0 14 0 12 0 13 0 10 0 10 0 20 0 14 0 14 0 20 0 9
423874 379430 367543 F U 0 0 0 0 0 0 0 0 0 0 0 0 0 0 0 0 0 0 0 0 0 0 0 0 0 0 0 0 0 0 0 0
423875 379430 367543 F U 0 0 0 0 0 0 0 0 0 0 0 0 0 0 0 0 0 0 0 0 0 0 0 0 0 0 0 0 0 0 0 0
423876 379430 367543 M U 0 12 0 13 0 12 0 29 0 22 0 9 0 14 0 12 0 13 0 10 0 10 0 20 0 14 0 14 0 20 0 9
423877 377070 360211 F U 0 0 0 0 0 0 0 0 0 0 0 0 0 0 0 0 0 0 0 0 0 0 0 0 0 0 0 0 0 0 0 0
423878 377070 360211 M U 0 13 0 16 0 11 0 28 0 24 0 10 0 10 0 12 0 13 0 10 0 10 0 19 0 15 0 15 0 23 0 10
423879 377070 360211 F U 0 0 0 0 0 0 0 0 0 0 0 0 0 0 0 0 0 0 0 0 0 0 0 0 0 0 0 0 0 0 0 0
423880 377070 360211 F U 0 0 0 0 0 0 0 0 0 0 0 0 0 0 0 0 0 0 0 0 0 0 0 0 0 0 0 0 0 0 0 0
423881 377070 360211 M U 0 13 0 16 0 11 0 28 0 24 0 10 0 10 0 12 0 13 0 10 0 10 0 19 0 15 0 15 0 23 0 10
423882 377070 360211 M U 0 13 0 16 0 11 0 28 0 24 0 10 0 10 0 12 0 13 0 10 0 10 0 19 0 15 0 15 0 23 0 10
423883 373494 364058 M U 0 13 0 18 0 11 0 29 0 22 0 10 0 10 0 11 0 13 0 10 0 11 0 18 0 16 0 18 0 21 0 12
423884 373494 364058 F U 0 0 0 0 0 0 0 0 0 0 0 0 0 0 0 0 0 0 0 0 0 0 0 0 0 0 0 0 0 0 0 0
423885 373494 364058 F U 0 0 0 0 0 0 0 0 0 0 0 0 0 0 0 0 0 0 0 0 0 0 0 0 0 0 0 0 0 0 0 0
423886 373494 364058 F U 0 0 0 0 0 0 0 0 0 0 0 0 0 0 0 0 0 0 0 0 0 0 0 0 0 0 0 0 0 0 0 0
423887 373494 364058 M U 0 13 0 18 0 11 0 29 0 22 0 10 0 10 0 11 0 13 0 10 0 11 0 18 0 16 0 18 0 21 0 12
423888 373494 364058 M U 0 13 0 18 0 11 0 29 0 22 0 10 0 10 0 11 0 13 0 10 0 11 0 18 0 16 0 18 0 21 0 12
423889 373494 364058 M U 0 13 0 18 0 11 0 29 0 22 0 10 0 10 0 11 0 13 0 10 0 11 0 18 0 16 0 18 0 21 0 12
423890 367243 368647 M U 0 16 0 10 0 12 0 29 0 23 0 9 0 9 0 12 0 13 0 10 0 11 0 18 0 13 0 16 0 22 0 11
423891 371131 365147 M U 0 14 0 15 0 13 0 30 0 22 0 9 0 10 0 12 0 13 0 10 0 11 0 18 0 14 0 15 0 21 0 10
423892 371131 365147 F U 0 0 0 0 0 0 0 0 0 0 0 0 0 0 0 0 0 0 0 0 0 0 0 0 0 0 0 0 0 0 0 0
423893 371131 365147 M U 0 14 0 15 0 13 0 30 0 22 0 9 0 10 0 12 0 13 0 10 0 11 0 18 0 14 0 15 0 21 0 10
423894 376814 378289 M U 0 13 0 11 0 12 0 27 0 23 0 9 0 12 0 12 0 15 0 10 0 12 0 18 0 14 0 19 0 24 0 9
423895 376814 378289 F U 0 0 0 0 0 0 0 0 0 0 0 0 0 0 0 0 0 0 0 0 0 0 0 0 0 0 0 0 0 0 0 0
423896 376814 378289 F U 0 0 0 0 0 0 0 0 0 0 0 0 0 0 0 0 0 0 0 0 0 0 0 0 0 0 0 0 0 0 0 0
423897 376814 378289 M U 0 13 0 11 0 12 0 27 0 23 0 9 0 12 0 12 0 15 0 10 0 12 0 18 0 14 0 19 0 24 0 9
423898 360253 366066 F U 0 0 0 0 0 0 0 0 0 0 0 0 0 0 0 0 0 0 0 0 0 0 0 0 0 0 0 0 0 0 0 0
423899 364639 372611 M U 0 13 0 15 0 13 0 28 0 21 0 9 0 12 0 12 0 13 0 9 0 10 0 19 0 13 0 14 0 20 0 11
423900 363822 369680 F U 0 0 0 0 0 0 0 0 0 0 0 0 0 0 0 0 0 0 0 0 0 0 0 0 0 0 0 0 0 0 0 0
423901 363822 369680 F U 0 0 0 0 0 0 0 0 0 0 0 0 0 0 0 0 0 0 0 0 0 0 0 0 0 0 0 0 0 0 0 0
423902 363822 369680 M U 0 14 0 13 0 12 0 29 0 24 0 9 0 10 0 11 0 13 0 9 0 11 0 19 0 14 0 17 0 23 0 12
423903 363822 369680 M U 0 14 0 13 0 12 0 29 0 24 0 9 0 10 0 11 0 13 0 9 0 11 0 19 0 14 0 17 0 23 0 12
423904 363822 369680 M U 0 14 0 13 0 12 0 29 0 24 0 9 0 10 0 11 0 13 0 9 0 11 0 19 0 14 0 17 0 23 0 12
423905 362668 367367 M U 0 14 0 12 0 13 0 28 0 22 0 9 0 10 0 13 0 15 0 9 0 12 0 18 0 14 0 16 0 21 0 10
423906 362668 367367 F U 0 0 0 0 0 0 0 0 0 0 0 0 0 0 0 0 0 0 0 0 0 0 0 0 0 0 0 0 0 0 0 0
423907 362668 367367 M U 0 14 0 12 0 13 0 28 0 22 0 9 0 10 0 13 0 15 0 9 0 12 0 18 0 14 0 16 0 21 0 10
423908 377849 363618 M U 0 12 0 10 0 13 0 29 0 23 0 8 0 13 0 11 0 13 0 9 0 11 0 20 0 13 0 16 0 23 0 11
423909 363785 367834 F U 0 0 0 0 0 0 0 0 0 0 0 0 0 0 0 0 0 0 0 0 0 0 0 0 0 0 0 0 0 0 0 0
423910 360781 371989 M U 0 14 0 12 0 12 0 30 0 24 0 10 0 10 0 12 0 14 0 9 0 10 0 17 0 14 0 14 0 22 0 10
423911 364888 378881 F U 0 0 0 0 0 0 0 0 0 0 0 0 0 0 0 0 0 0 0 0 0 0 0 0 0 0 0 0 0 0 0 0
423912 364888 378881 F U 0 0 0 0 0 0 0 0 0 0 0 0 0 0 0 0 0 0 0 0 0 0 0 0 0 0 0 0 0 0 0 0
423913 364888 378881 F U 0 0 0 0 0 0 0 0 0 0 0 0 0 0 0 0 0 0 0 0 0 0 0 0 0 0 0 0 0 0 0 0
423914 378922 366854 M U 0 15 0 13 0 13 0 28 0 21 0 9 0 10 0 12 0 14 0 9 0 10 0 20 0 14 0 13 0 21 0 11
423915 373068 374027 M U 0 15 0 11 0 12 0 28 0 21 0 9 0 13 0 12 0 15 0 8 0 9 0 19 0 13 0 16 0 19 0 10
423916 373068 374027 F U 0 0 0 0 0 0 0 0 0 0 0 0 0 0 0 0 0 0 0 0 0 0 0 0 0 0 0 0 0 0 0 0
423917 373068 374027 F U 0 0 0 0 0 0 0 0 0 0 0 0 0 0 0 0 0 0 0 0 0 0 0 0 0 0 0 0 0 0 0 0
423918 376808 365531 F U 0 0 0 0 0 0 0 0 0 0 0 0 0 0 0 0 0 0 0 0 0 0 0 0 0 0 0 0 0 0 0 0
423919 376808 365531 M U 0 13 0 13 0 13 0 28 0 22 0 9 0 13 0 12 0 13 0 9 0 10 0 18 0 14 0 18 0 18 0 11
423920 364042 373666 M U 0 14 0 14 0 12 0 28 0 23 0 10 0 10 0 12 0 14 0 9 0 13 0 18 0 15 0 16 0 21 0 10
423921 364042 373666 M U 0 14 0 14 0 12 0 28 0 23 0 10 0 10 0 12 0 14 0 9 0 13 0 18 0 15 0 16 0 21 0 10
423922 370486 375345 F U 0 0 0 0 0 0 0 0 0 0 0 0 0 0 0 0 0 0 0 0 0 0 0 0 0 0 0 0 0 0 0 0
423923 370486 375345 F U 0 0 0 0 0 0 0 0 0 0 0 0 0 0 0 0 0 0 0 0 0 0 0 0 0 0 0 0 0 0 0 0
423924 370486 375345 F U 0 0 0 0 0 0 0 0 0 0 0 0 0 0 0 0 0 0 0 0 0 0 0 0 0 0 0 0 0 0 0 0
423925 370486 375345 F U 0 0 0 0 0 0 0 0 0 0 0 0 0 0 0 0 0 0 0 0 0 0 0 0 0 0 0 0 0 0 0 0
423926 370000 362449 M U 0 14 0 14 0 13 0 28 0 23 0 10 0 12 0 12 0 13 0 11 0 11 0 17 0 15 0 16 0 19 0 11
423927 370000 362449 F U 0 0 0 0 0 0 0 0 0 0 0 0 0 0 0 0 0 0 0 0 0 0 0 0 0 0 0 0 0 0 0 0
423928 370000 362449 F U 0 0 0 0 0 0 0 0 0 0 0 0 0 0 0 0 0 0 0 0 0 0 0 0 0 0 0 0 0 0 0 0
423929 364637 367877 M U 0 13 0 15 0 13 0 28 0 21 0 9 0 12 0 12 0 13 0 9 0 10 0 19 0 13 0 14 0 20 0 11
423930 372956 362053 F U 0 0 0 0 0 0 0 0 0 0 0 0 0 0 0 0 0 0 0 0 0 0 0 0 0 0 0 0 0 0 0 0
423931 360514 378895 M U 0 15 0 15 0 12 0 28 0 24 0 9 0 13 0 13 0 13 0 11 0 12 0 18 0 15 0 16 0 22 0 11
423932 360514 378895 F U 0 0 0 0 0 0 0 0 0 0 0 0 0 0 0 0 0 0 0 0 0 0 0 0 0 0 0 0 0 0 0 0
423933 372304 378422 M U 0 13 0 13 0 13 0 27 0 24 0 9 0 12 0 12 0 12 0 9 0 11 0 18 0 14 0 16 0 20 0 10
423934 372304 378422 F U 0 0 0 0 0 0 0 0 0 0 0 0 0 0 0 0 0 0 0 0 0 0 0 0 0 0 0 0 0 0 0 0
423935 373706 361940 M U 0 15 0 10 0 14 0 27 0 23 0 10 0 10 0 12 0 15 0 9 0 12 0 18 0 14 0 15 0 18 0 10
423936 373706 361940 F U 0 0 0 0 0 0 0 0 0 0 0 0 0 0 0 0 0 0 0 0 0 0 0 0 0 0 0 0 0 0 0 0
423937 379946 379629 M U 0 15 0 14 0 13 0 31 0 22 0 9 0 10 0 13 0 13 0 9 0 9 0 19 0 14 0 15 0 18 0 9
423938 379946 379629 F U 0 0 0 0 0 0 0 0 0 0 0 0 0 0 0 0 0 0 0 0 0 0 0 0 0 0 0 0 0 0 0 0
423939 361239 379533 F U 0 0 0 0 0 0 0 0 0 0 0 0 0 0 0 0 0 0 0 0 0 0 0 0 0 0 0 0 0 0 0 0
423940 361239 379533 F U 0 0 0 0 0 0 0 0 0 0 0 0 0 0 0 0 0 0 0 0 0 0 0 0 0 0 0 0 0 0 0 0
423941 379614 367409 M U 0 15 0 12 0 12 0 30 0 22 0 9 0 10 0 12 0 14 0 8 0 11 0 19 0 14 0 17 0 21 0 10
423942 374673 373811 F U 0 0 0 0 0 0 0 0 0 0 0 0 0 0 0 0 0 0 0 0 0 0 0 0 0 0 0 0 0 0 0 0
423943 372551 367506 F U 0 0 0 0 0 0 0 0 0 0 0 0 0 0 0 0 0 0 0 0 0 0 0 0 0 0 0 0 0 0 0 0
423944 363506 378390 F U 0 0 0 0 0 0 0 0 0 0 0 0 0 0 0 0 0 0 0 0 0 0 0 0 0 0 0 0 0 0 0 0
423945 363506 378390 F U 0 0 0 0 0 0 0 0 0 0 0 0 0 0 0 0 0 0 0 0 0 0 0 0 0 0 0 0 0 0 0 0
423946 361211 365079 M U 0 15 0 10 0 11 0 27 0 23 0 9 0 9 0 13 0 14 0 9 0 9 0 19 0 15 0 16 0 22 0 10
423947 361211 365079 M U 0 15 0 10 0 11 0 27 0 23 0 9 0 9 0 13 0 14 0 9 0 9 0 19 0 15 0 16 0 22 0 10
423948 369671 361864 F U 0 0 0 0 0 0 0 0 0 0 0 0 0 0 0 0 0 0 0 0 0 0 0 0 0 0 0 0 0 0 0 0
423949 369671 361864 F U 0 0 0 0 0 0 0 0 0 0 0 0 0 0 0 0 0 0 0 0 0 0 0 0 0 0 0 0 0 0 0 0
423950 369671 361864 M U 0 13 0 11 0 11 0 27 0 22 0 9 0 10 0 12 0 14 0 11 0 10 0 19 0 13 0 16 0 19 0 11
423951 361796 370135 F U 0 0 0 0 0 0 0 0 0 0 0 0 0 0 0 0 0 0 0 0 0 0 0 0 0 0 0 0 0 0 0 0
423952 361796 370135 F U 0 0 0 0 0 0 0 0 0 0 0 0 0 0 0 0 0 0 0 0 0 0 0 0 0 0 0 0 0 0 0 0
423953 365779 375238 F U 0 0 0 0 0 0 0 0 0 0 0 0 0 0 0 0 0 0 0 0 0 0 0 0 0 0 0 0 0 0 0 0
423954 365779 375238 F U 0 0 0 0 0 0 0 0 0 0 0 0 0 0 0 0 0 0 0 0 0 0 0 0 0 0 0 0 0 0 0 0
423955 365779 375238 M U 0 12 0 17 0 11 0 31 0 22 0 9 0 13 0 12 0 13 0 10 0 10 0 18 0 16 0 17 0 21 0 11
423956 363782 364352 M U 0 15 0 10 0 13 0 28 0 22 0 9 0 10 0 13 0 13 0 11 0 11 0 20 0 14 0 14 0 20 0 11
423957 361383 372583 M U 0 13 0 10 0 12 0 28 0 22 0 8 0 10 0 11 0 15 0 11 0 10 0 18 0 14 0 16 0 20 0 12
423958 361383 372583 F U 0 0 0 0 0 0 0 0 0 0 0 0 0 0 0 0 0 0 0 0 0 0 0 0 0 0 0 0 0 0 0 0
423959 361383 372583 F U 0 0 0 0 0 0 0 0 0 0 0 0 0 0 0 0 0 0 0 0 0 0 0 0 0 0 0 0 0 0 0 0
423960 372678 361899 F U 0 0 0 0 0 0 0 0 0 0 0 0 0 0 0 0 0 0 0 0 0 0 0 0 0 0 0 0 0 0 0 0
423961 372678 361899 M U 0 13 0 12 0 12 0 28 0 23 0 9 0 12 0 11 0 13 0 9 0 10 0 19 0 14 0 18 0 20 0 11
423962 363026 369237 F U 0 0 0 0 0 0 0 0 0 0 0 0 0 0 0 0 0 0 0 0 0 0 0 0 0 0 0 0 0 0 0 0
423963 363026 369237 M U 0 13 0 10 0 11 0 31 0 23 0 8 0 10 0 13 0 14 0 10 0 11 0 19 0 13 0 17 0 22 0 11
423964 363026 369237 M U 0 13 0 10 0 11 0 31 0 23 0 8 0 10 0 13 0 14 0 10 0 11 0 19 0 13 0 17 0 22 0 11
423965 370796 370353 M U 0 13 0 16 0 11 0 27 0 24 0 9 0 14 0 11 0 14 0 10 0 11 0 18 0 14 0 13 0 22 0 11
423966 370796 370353 F U 0 0 0 0 0 0 0 0 0 0 0 0 0 0 0 0 0 0 0 0 0 0 0 0 0 0 0 0 0 0 0 0
423967 376648 371918 M U 0 13 0 18 0 12 0 28 0 22 0 10 0 10 0 12 0 13 0 10 0 9 0 18 0 14 0 17 0 21 0 11
423968 376648 371918 F U 0 0 0 0 0 0 0 0 0 0 0 0 0 0 0 0 0 0 0 0 0 0 0 0 0 0 0 0 0 0 0 0
423969 361156 377275 M U 0 15 0 11 0 11 0 29 0 24 0 10 0 12 0 12 0 13 0 9 0 13 0 18 0 14 0 16 0 20 0 11
423970 361156 377275 F U 0 0 0 0 0 0 0 0 0 0 0 0 0 0 0 0 0 0 0 0 0 0 0 0 0 0 0 0 0 0 0 0
423971 361156 377275 F U 0 0 0 0 0 0 0 0 0 0 0 0 0 0 0 0 0 0 0 0 0 0 0 0 0 0 0 0 0 0 0 0
423972 374034 366785 F U 0 0 0 0 0 0 0 0 0 0 0 0 0 0 0 0 0 0 0 0 0 0 0 0 0 0 0 0 0 0 0 0
423973 370117 376042 M U 0 15 0 20 0 12 0 29 0 23 0 11 0 10 0 11 0 15 0 11 0 11 0 19 0 15 0 15 0 19 0 11
423974 362831 376280 M U 0 13 0 13 0 12 0 29 0 23 0 9 0 10 0 12 0 14 0 10 0 11 0 17 0 15 0 13 0 21 0 10
423975 366251 370085 F U 0 0 0 0 0 0 0 0 0 0 0 0 0 0 0 0 0 0 0 0 0 0 0 0 0 0 0 0 0 0 0 0
423976 366251 370085 F U 0 0 0 0 0 0 0 0 0 0 0 0 0 0 0 0 0 0 0 0 0 0 0 0 0 0 0 0 0 0 0 0
423977 372913 373327 F U 0 0 0 0 0 0 0 0 0 0 0 0 0 0 0 0 0 0 0 0 0 0 0 0 0 0 0 0 0 0 0 0
423978 363697 379175 F U 0 0 0 0 0 0 0 0 0 0 0 0 0 0 0 0 0 0 0 0 0 0 0 0 0 0 0 0 0 0 0 0
423979 363697 379175 F U 0 0 0 0 0 0 0 0 0 0 0 0 0 0 0 0 0 0 0 0 0 0 0 0 0 0 0 0 0 0 0 0
423980 363697 379175 F U 0 0 0 0 0 0 0 0 0 0 0 0 0 0 0 0 0 0 0 0 0 0 0 0 0 0 0 0 0 0 0 0
423981 368111 379230 F U 0 0 0 0 0 0 0 0 0 0 0 0 0 0 0 0 0 0 0 0 0 0 0 0 0 0 0 0 0 0 0 0
423982 368111 379230 M U 0 16 0 10 0 13 0 27 0 21 0 9 0 13 0 14 0 13 0 9 0 10 0 19 0 15 0 16 0 19 0 12
423983 368111 379230 M U 0 16 0 10 0 13 0 27 0 21 0 9 0 13 0 14 0 13 0 9 0 10 0 19 0 15 0 16 0 19 0 12
423984 368111 379230 M U 0 16 0 10 0 13 0 27 0 21 0 9 0 13 0 14 0 13 0 9 0 10 0 19 0 15 0 16 0 19 0 12
423985 372568 379792 M U 0 13 0 18 0 13 0 29 0 21 0 9 0 10 0 11 0 13 0 9 0 10 0 18 0 14 0 16 0 23 0 12
423986 372568 379792 M U 0 13 0 18 0 13 0 29 0 21 0 9 0 10 0 11 0 13 0 9 0 10 0 18 0 14 0 16 0 23 0 12
423987 372348 363717 F U 0 0 0 0 0 0 0 0 0 0 0 0 0 0 0 0 0 0 0 0 0 0 0 0 0 0 0 0 0 0 0 0
423988 372348 363717 M U 0 12 0 10 0 11 0 28 0 23 0 9 0 10 0 11 0 14 0 9 0 11 0 18 0 14 0 18 0 23 0 11
423989 376964 376752 M U 0 15 0 10 0 13 0 27 0 22 0 9 0 11 0 12 0 13 0 11 0 9 0 19 0 15 0 16 0 23 0 10
423990 371768 370102 M U 0 15 0 13 0 11 0 27 0 20 0 10 0 14 0 11 0 13 0 8 0 10 0 17 0 16 0 17 0 20 0 10
423991 371768 370102 F U 0 0 0 0 0 0 0 0 0 0 0 0 0 0 0 0 0 0 0 0 0 0 0 0 0 0 0 0 0 0 0 0
423992 371768 370102 F U 0 0 0 0 0 0 0 0 0 0 0 0 0 0 0 0 0 0 0 0 0 0 0 0 0 0 0 0 0 0 0 0
423993 374299 367856 F U 0 0 0 0 0 0 0 0 0 0 0 0 0 0 0 0 0 0 0 0 0 0 0 0 0 0 0 0 0 0 0 0
423994 365837 367368 F U 0 0 0 0 0 0 0 0 0 0 0 0 0 0 0 0 0 0 0 0 0 0 0 0 0 0 0 0 0 0 0 0
423995 365837 367368 M U 0 15 0 12 0 13 0 27 0 23 0 8 0 12 0 11 0 13 0 12 0 11 0 19 0 14 0 15 0 22 0 10
423996 365837 367368 F U 0 0 0 0 0 0 0 0 0 0 0 0 0 0 0 0 0 0 0 0 0 0 0 0 0 0 0 0 0 0 0 0
423997 363835 362288 M U 0 13 0 10 0 13 0 28 0 23 0 9 0 10 0 11 0 14 0 9 0 10 0 19 0 15 0 15 0 22 0 11
423998 373197 379420 M U 0 14 0 12 0 13 0 30 0 22 0 10 0 10 0 12 0 13 0 9 0 11 0 17 0 17 0 14 0 18 0 11
423999 373197 379420 F U 0 0 0 0 0 0 0 0 0 0 0 0 0 0 0 0 0 0 0 0 0 0 0 0 0 0 0 0 0 0 0 0
424000 373939 366381 M U 0 15 0 10 0 12 0 29 0 23 0 10 0 10 0 12 0 13 0 11 0 11 0 18 0 14 0 18 0 22 0 11
424001 373939 366381 M U 0 15 0 10 0 12 0 29 0 23 0 10 0 10 0 12 0 13 0 11 0 11 0 18 0 14 0 18 0 22 0 11
424002 373939 366381 M U 0 15 0 10 0 12 0 29 0 23 0 10 0 10 0 12 0 13 0 11 0 11 0 18 0 14 0 18 0 22 0 11
424003 373846 363061 F U 0 0 0 0 0 0 0 0 0 0 0 0 0 0 0 0 0 0 0 0 0 0 0 0 0 0 0 0 0 0 0 0
424004 377496 366144 M U 0 13 0 15 0 12 0 29 0 22 0 10 0 10 0 11 0 15 0 9 0 10 0 20 0 13 0 16 0 20 0 12
424005 377496 366144 F U 0 0 0 0 0 0 0 0 0 0 0 0 0 0 0 0 0 0 0 0 0 0 0 0 0 0 0 0 0 0 0 0
424006 364090 368227 M U 0 15 0 14 0 13 0 31 0 22 0 9 0 10 0 13 0 13 0 9 0 9 0 19 0 14 0 15 0 18 0 9
424007 373127 373921 M U 0 14 0 13 0 12 0 27 0 22 0 10 0 10 0 13 0 13 0 11 0 11 0 18 0 15 0 16 0 20 0 11
424008 373127 373921 M U 0 14 0 13 0 12 0 27 0 22 0 10 0 10 0 13 0 13 0 11 0 11 0 18 0 15 0 16 0 20 0 11
424009 366153 371327 M U 0 14 0 13 0 13 0 29 0 23 0 8 0 13 0 12 0 13 0 10 0 12 0 20 0 14 0 14 0 22 0 12
424010 367196 372577 M U 0 12 0 11 0 13 0 27 0 23 0 10 0 11 0 13 0 14 0 11 0 10 0 18 0 14 0 18 0 20 0 11
424011 369279 370062 M U 0 14 0 13 0 12 0 28 0 23 0 10 0 12 0 12 0 13 0 11 0 10 0 18 0 15 0 13 0 19 0 11
424012 369279 370062 M U 0 14 0 13 0 12 0 28 0 23 0 10 0 12 0 12 0 13 0 11 0 10 0 18 0 15 0 13 0 19 0 11
424013 369279 370062 F U 0 0 0 0 0 0 0 0 0 0 0 0 0 0 0 0 0 0 0 0 0 0 0 0 0 0 0 0 0 0 0 0
424014 373852 375311 M U 0 15 0 11 0 13 0 27 0 22 0 9 0 13 0 11 0 13 0 11 0 10 0 18 0 17 0 14 0 22 0 12
424015 373852 375311 F U 0 0 0 0 0 0 0 0 0 0 0 0 0 0 0 0 0 0 0 0 0 0 0 0 0 0 0 0 0 0 0 0
424016 374926 378470 M U 0 15 0 11 0 11 0 29 0 21 0 9 0 10 0 12 0 13 0 9 0 10 0 19 0 14 0 15 0 20 0 12
424017 374926 378470 M U 0 15 0 11 0 11 0 29 0 21 0 9 0 10 0 12 0 13 0 9 0 10 0 19 0 14 0 15 0 20 0 12
424018 374926 378470 M U 0 15 0 11 0 11 0 29 0 21 0 9 0 10 0 12 0 13 0 9 0 10 0 19 0 14 0 15 0 20 0 12
424019 372419 373257 M U 0 13 0 13 0 12 0 27 0 24 0 9 0 10 0 13 0 13 0 9 0 11 0 19 0 14 0 15 0 20 0 11
424020 363922 371579 M U 0 12 0 17 0 12 0 27 0 23 0 8 0 10 0 13 0 13 0 8 0 12 0 18 0 16 0 14 0 20 0 11
424021 375004 365630 M U 0 15 0 20 0 12 0 29 0 23 0 11 0 10 0 11 0 15 0 11 0 11 0 19 0 15 0 15 0 19 0 11
424022 375004 365630 M U 0 15 0 20 0 12 0 29 0 23 0 11 0 10 0 11 0 15 0 11 0 11 0 19 0 15 0 15 0 19 0 11
424023 375004 365630 M U 0 15 0 20 0 12 0 29 0 23 0 11 0 10 0 11 0 15 0 11 0 11 0 19 0 15 0 15 0 19 0 11
424024 367534 375236 M U 0 13 0 13 0 12 0 29 0 24 0 10 0 15 0 12 0 14 0 9 0 9 0 20 0 15 0 15 0 23 0 12
424025 367534 375236 M U 0 13 0 13 0 12 0 29 0 24 0 10 0 15 0 12 0 14 0 9 0 9 0 20 0 15 0 15 0 23 0 12
424026 361035 362212 F U 0 0 0 0 0 0 0 0 0 0 0 0 0 0 0 0 0 0 0 0 0 0 0 0 0 0 0 0 0 0 0 0
424027 374099 373874 M U 0 13 0 13 0 13 0 28 0 23 0 9 0 12 0 11 0 14 0 10 0 11 0 21 0 14 0 16 0 21 0 11
424028 374099 373874 M U 0 13 0 13 0 13 0 28 0 23 0 9 0 12 0 11 0 14 0 10 0 11 0 21 0 14 0 16 0 21 0 11
424029 374099 373874 M U 0 13 0 13 0 13 0 28 0 23 0 9 0 12 0 11 0 14 0 10 0 11 0 21 0 14 0 16 0 21 0 11
424030 374099 373874 F U 0 0 0 0 0 0 0 0 0 0 0 0 0 0 0 0 0 0 0 0 0 0 0 0 0 0 0 0 0 0 0 0
424031 371708 366754 F U 0 0 0 0 0 0 0 0 0 0 0 0 0 0 0 0 0 0 0 0 0 0 0 0 0 0 0 0 0 0 0 0
424032 371708 366754 F U 0 0 0 0 0 0 0 0 0 0 0 0 0 0 0 0 0 0 0 0 0 0 0 0 0 0 0 0 0 0 0 0
424033 378180 367725 F U 0 0 0 0 0 0 0 0 0 0 0 0 0 0 0 0 0 0 0 0 0 0 0 0 0 0 0 0 0 0 0 0
424034 378180 367725 M U 0 16 0 13 0 12 0 29 0 22 0 9 0 14 0 12 0 13 0 10 0 10 0 18 0 14 0 14 0 20 0 10
424035 378180 367725 M U 0 16 0 13 0 12 0 29 0 22 0 9 0 14 0 12 0 13 0 10 0 10 0 18 0 14 0 14 0 20 0 10
424036 378180 367725 M U 0 16 0 13 0 12 0 29 0 22 0 9 0 14 0 12 0 13 0 10 0 10 0 18 0 14 0 14 0 20 0 10
424037 367370 376879 M U 0 14 0 12 0 11 0 27 0 23 0 9 0 10 0 12 0 14 0 9 0 10 0 19 0 14 0 19 0 23 0 11
424038 367370 376879 M U 0 14 0 12 0 11 0 27 0 23 0 9 0 10 0 12 0 14 0 9 0 10 0 19 0 14 0 19 0 23 0 11
424039 374373 361152 F U 0 0 0 0 0 0 0 0 0 0 0 0 0 0 0 0 0 0 0 0 0 0 0 0 0 0 0 0 0 0 0 0
424040 375915 377696 M U 0 13 0 19 0 12 0 28 0 23 0 10 0 10 0 12 0 14 0 10 0 11 0 19 0 15 0 16 0 23 0 10
424041 377157 368531 M U 0 14 0 10 0 12 0 30 0 22 0 9 0 10 0 14 0 14 0 10 0 11 0 20 0 14 0 16 0 19 0 10
424042 377157 368531 F U 0 0 0 0 0 0 0 0 0 0 0 0 0 0 0 0 0 0 0 0 0 0 0 0 0 0 0 0 0 0 0 0
424043 377157 368531 M U 0 14 0 10 0 12 0 30 0 22 0 9 0 10 0 14 0 14 0 10 0 11 0 20 0 14 0 16 0 19 0 10
424044 375075 363259 M U 0 15 0 15 0 12 0 28 0 23 0 10 0 10 0 11 0 14 0 10 0 10 0 18 0 14 0 16 0 18 0 11
424045 375075 363259 F U 0 0 0 0 0 0 0 0 0 0 0 0 0 0 0 0 0 0 0 0 0 0 0 0 0 0 0 0 0 0 0 0
424046 375075 363259 F U 0 0 0 0 0 0 0 0 0 0 0 0 0 0 0 0 0 0 0 0 0 0 0 0 0 0 0 0 0 0 0 0
424047 377528 373475 F U 0 0 0 0 0 0 0 0 0 0 0 0 0 0 0 0 0 0 0 0 0 0 0 0 0 0 0 0 0 0 0 0
424048 366457 374375 M U 0 13 0 13 0 11 0 28 0 22 0 8 0 11 0 11 0 13 0 11 0 10 0 19 0 14 0 15 0 21 0 10
424049 368198 362176 F U 0 0 0 0 0 0 0 0 0 0 0 0 0 0 0 0 0 0 0 0 0 0 0 0 0 0 0 0 0 0 0 0
424050 368198 362176 F U 0 0 0 0 0 0 0 0 0 0 0 0 0 0 0 0 0 0 0 0 0 0 0 0 0 0 0 0 0 0 0 0
424051 368532 370257 M U 0 12 0 12 0 12 0 28 0 20 0 9 0 12 0 12 0 14 0 9 0 11 0 19 0 14 0 16 0 19 0 11
424052 368532 370257 M U 0 12 0 12 0 12 0 28 0 20 0 9 0 12 0 12 0 14 0 9 0 11 0 19 0 14 0 16 0 19 0 11
424053 368435 378514 F U 0 0 0 0 0 0 0 0 0 0 0 0 0 0 0 0 0 0 0 0 0 0 0 0 0 0 0 0 0 0 0 0
424054 369209 365235 M U 0 12 0 16 0 12 0 27 0 23 0 9 0 10 0 14 0 13 0 10 0 9 0 17 0 14 0 15 0 19 0 10
424055 360076 379157 F U 0 0 0 0 0 0 0 0 0 0 0 0 0 0 0 0 0 0 0 0 0 0 0 0 0 0 0 0 0 0 0 0
424056 360076 379157 M U 0 16 0 14 0 12 0 29 0 23 0 10 0 13 0 14 0 13 0 11 0 11 0 19 0 13 0 14 0 22 0 10
424057 368502 370939 M U 0 14 0 14 0 11 0 28 0 20 0 10 0 12 0 11 0 13 0 9 0 10 0 19 0 13 0 13 0 21 0 11
424058 368502 370939 F U 0 0 0 0 0 0 0 0 0 0 0 0 0 0 0 0 0 0 0 0 0 0 0 0 0 0 0 0 0 0 0 0
424059 369896 369397 M U 0 12 0 13 0 11 0 29 0 23 0 9 0 12 0 12 0 14 0 9 0 11 0 19 0 15 0 18 0 19 0 11
424060 369896 369397 F U 0 0 0 0 0 0 0 0 0 0 0 0 0 0 0 0 0 0 0 0 0 0 0 0 0 0 0 0 0 0 0 0
424061 369896 369397 M U 0 12 0 13 0 11 0 29 0 23 0 9 0 12 0 12 0 14 0 9 0 11 0 19 0 15 0 18 0 19 0 11
424062 370946 373401 F U 0 0 0 0 0 0 0 0 0 0 0 0 0 0 0 0 0 0 0 0 0 0 0 0 0 0 0 0 0 0 0 0
424063 370946 373401 F U 0 0 0 0 0 0 0 0 0 0 0 0 0 0 0 0 0 0 0 0 0 0 0 0 0 0 0 0 0 0 0 0
424064 370946 373401 M U 0 13 0 10 0 12 0 29 0 23 0 9 0 12 0 12 0 13 0 9 0 10 0 19 0 14 0 16 0 22 0 11
424065 370946 373401 M U 0 13 0 10 0 12 0 29 0 23 0 9 0 12 0 12 0 13 0 9 0 10 0 19 0 14 0 16 0 22 0 11
424066 378523 376176 M U 0 12 0 14 0 12 0 28 0 22 0 10 0 15 0 11 0 13 0 8 0 10 0 20 0 14 0 17 0 22 0 11
424067 362422 366557 M U 0 13 0 15 0 11 0 27 0 23 0 9 0 9 0 12 0 13 0 9 0 10 0 19 0 15 0 18 0 21 0 11
424068 362422 366557 F U 0 0 0 0 0 0 0 0 0 0 0 0 0 0 0 0 0 0 0 0 0 0 0 0 0 0 0 0 0 0 0 0
424069 372377 376739 F U 0 0 0 0 0 0 0 0 0 0 0 0 0 0 0 0 0 0 0 0 0 0 0 0 0 0 0 0 0 0 0 0
424070 372377 376739 M U 0 14 0 12 0 12 0 30 0 23 0 9 0 10 0 12 0 13 0 9 0 10 0 19 0 15 0 14 0 21 0 10
424071 378649 362905 M U 0 13 0 10 0 12 0 28 0 22 0 10 0 13 0 11 0 14 0 9 0 11 0 18 0 13 0 16 0 20 0 9
424072 378649 362905 M U 0 13 0 10 0 12 0 28 0 22 0 10 0 13 0 11 0 14 0 9 0 11 0 18 0 13 0 16 0 20 0 9
424073 378649 362905 F U 0 0 0 0 0 0 0 0 0 0 0 0 0 0 0 0 0 0 0 0 0 0 0 0 0 0 0 0 0 0 0 0
424074 378649 362905 F U 0 0 0 0 0 0 0 0 0 0 0 0 0 0 0 0 0 0 0 0 0 0 0 0 0 0 0 0 0 0 0 0
424075 363724 374674 M U 0 13 0 10 0 11 0 29 0 23 0 9 0 10 0 13 0 14 0 10 0 10 0 17 0 13 0 16 0 20 0 11
424076 363724 374674 F U 0 0 0 0 0 0 0 0 0 0 0 0 0 0 0 0 0 0 0 0 0 0 0 0 0 0 0 0 0 0 0 0
424077 378379 375096 M U 0 15 0 17 0 12 0 29 0 23 0 10 0 10 0 11 0 14 0 9 0 13 0 19 0 14 0 16 0 20 0 11
424078 378379 375096 F U 0 0 0 0 0 0 0 0 0 0 0 0 0 0 0 0 0 0 0 0 0 0 0 0 0 0 0 0 0 0 0 0
424079 365396 372109 M U 0 14 0 10 0 13 0 28 0 23 0 9 0 12 0 12 0 13 0 8 0 12 0 18 0 14 0 15 0 20 0 10
424080 365396 372109 M U 0 14 0 10 0 13 0 28 0 23 0 9 0 12 0 12 0 13 0 8 0 12 0 18 0 14 0 15 0 20 0 10
424081 365396 372109 M U 0 14 0 10 0 13 0 28 0 23 0 9 0 12 0 12 0 13 0 8 0 12 0 18 0 14 0 15 0 20 0 10
424082 376487 376591 M U 0 13 0 12 0 11 0 30 0 22 0 10 0 10 0 12 0 13 0 11 0 11 0 19 0 14 0 14 0 21 0 10
424083 377391 376182 F U 0 0 0 0 0 0 0 0 0 0 0 0 0 0 0 0 0 0 0 0 0 0 0 0 0 0 0 0 0 0 0 0
424084 376936 373828 F U 0 0 0 0 0 0 0 0 0 0 0 0 0 0 0 0 0 0 0 0 0 0 0 0 0 0 0 0 0 0 0 0
424085 370798 363736 F U 0 0 0 0 0 0 0 0 0 0 0 0 0 0 0 0 0 0 0 0 0 0 0 0 0 0 0 0 0 0 0 0
424086 360602 362818 F U 0 0 0 0 0 0 0 0 0 0 0 0 0 0 0 0 0 0 0 0 0 0 0 0 0 0 0 0 0 0 0 0
424087 360602 362818 M U 0 14 0 12 0 11 0 29 0 23 0 10 0 12 0 12 0 13 0 9 0 10 0 18 0 14 0 16 0 22 0 10
424088 360680 371378 M U 0 13 0 13 0 12 0 27 0 22 0 10 0 10 0 11 0 13 0 9 0 11 0 20 0 14 0 14 0 22 0 11
424089 368136 367837 F U 0 0 0 0 0 0 0 0 0 0 0 0 0 0 0 0 0 0 0 0 0 0 0 0 0 0 0 0 0 0 0 0
424090 365532 379259 M U 0 13 0 11 0 13 0 31 0 22 0 9 0 12 0 12 0 15 0 9 0 11 0 19 0 14 0 13 0 22 0 12
424091 365532 379259 M U 0 13 0 11 0 13 0 31 0 22 0 9 0 12 0 12 0 15 0 9 0 11 0 19 0 14 0 13 0 22 0 12
424092 365532 379259 M U 0 13 0 11 0 13 0 31 0 22 0 9 0 12 0 12 0 15 0 9 0 11 0 19 0 14 0 13 0 22 0 12
424093 365532 379259 F U 0 0 0 0 0 0 0 0 0 0 0 0 0 0 0 0 0 0 0 0 0 0 0 0 0 0 0 0 0 0 0 0
424094 365532 379259 M U 0 13 0 11 0 13 0 31 0 22 0 9 0 12 0 12 0 15 0 9 0 11 0 19 0 14 0 13 0 22 0 12
424095 365532 379259 M U 0 13 0 11 0 13 0 31 0 22 0 9 0 12 0 12 0 15 0 9 0 11 0 19 0 14 0 13 0 22 0 12
424096 379215 363597 M U 0 13 0 14 0 13 0 29 0 23 0 9 0 10 0 11 0 14 0 9 0 9 0 19 0 16 0 16 0 20 0 12
424097 379215 363597 M U 0 13 0 14 0 13 0 29 0 23 0 9 0 10 0 11 0 14 0 9 0 9 0 19 0 16 0 16 0 20 0 12
424098 367183 365175 F U 0 0 0 0 0 0 0 0 0 0 0 0 0 0 0 0 0 0 0 0 0 0 0 0 0 0 0 0 0 0 0 0
424099 363370 362958 F U 0 0 0 0 0 0 0 0 0 0 0 0 0 0 0 0 0 0 0 0 0 0 0 0 0 0 0 0 0 0 0 0
424100 363370 362958 M U 0 14 0 10 0 12 0 28 0 22 0 10 0 13 0 11 0 14 0 9 0 11 0 18 0 13 0 16 0 20 0 9
424101 360748 377942 F U 0 0 0 0 0 0 0 0 0 0 0 0 0 0 0 0 0 0 0 0 0 0 0 0 0 0 0 0 0 0 0 0
424102 360748 377942 F U 0 0 0 0 0 0 0 0 0 0 0 0 0 0 0 0 0 0 0 0 0 0 0 0 0 0 0 0 0 0 0 0
424103 374944 371604 F U 0 0 0 0 0 0 0 0 0 0 0 0 0 0 0 0 0 0 0 0 0 0 0 0 0 0 0 0 0 0 0 0
424104 374944 371604 M U 0 13 0 14 0 11 0 29 0 23 0 9 0 12 0 12 0 13 0 10 0 10 0 19 0 14 0 16 0 20 0 10
424105 374944 371604 F U 0 0 0 0 0 0 0 0 0 0 0 0 0 0 0 0 0 0 0 0 0 0 0 0 0 0 0 0 0 0 0 0
424106 374812 373887 F U 0 0 0 0 0 0 0 0 0 0 0 0 0 0 0 0 0 0 0 0 0 0 0 0 0 0 0 0 0 0 0 0
424107 374812 373887 M U 0 14 0 17 0 12 0 27 0 23 0 10 0 13 0 13 0 14 0 8 0 10 0 19 0 14 0 15 0 21 0 12
424108 379957 362959 M U 0 13 0 12 0 12 0 30 0 25 0 9 0 13 0 13 0 13 0 9 0 11 0 20 0 15 0 17 0 22 0 11
424109 379957 362959 M U 0 13 0 12 0 12 0 30 0 25 0 9 0 13 0 13 0 13 0 9 0 11 0 20 0 15 0 17 0 22 0 11
424110 379957 362959 F U 0 0 0 0 0 0 0 0 0 0 0 0 0 0 0 0 0 0 0 0 0 0 0 0 0 0 0 0 0 0 0 0
424111 368924 372332 F U 0 0 0 0 0 0 0 0 0 0 0 0 0 0 0 0 0 0 0 0 0 0 0 0 0 0 0 0 0 0 0 0
424112 360671 373571 F U 0 0 0 0 0 0 0 0 0 0 0 0 0 0 0 0 0 0 0 0 0 0 0 0 0 0 0 0 0 0 0 0
424113 360671 373571 F U 0 0 0 0 0 0 0 0 0 0 0 0 0 0 0 0 0 0 0 0 0 0 0 0 0 0 0 0 0 0 0 0
424114 360671 373571 F U 0 0 0 0 0 0 0 0 0 0 0 0 0 0 0 0 0 0 0 0 0 0 0 0 0 0 0 0 0 0 0 0
424115 378431 365415 M U 0 13 0 14 0 12 0 28 0 23 0 8 0 12 0 12 0 14 0 10 0 11 0 18 0 15 0 15 0 20 0 10
424116 371980 360764 M U 0 14 0 10 0 12 0 29 0 24 0 9 0 12 0 13 0 13 0 8 0 10 0 18 0 15 0 16 0 23 0 11
424117 371980 360764 M U 0 14 0 10 0 12 0 29 0 24 0 9 0 12 0 13 0 13 0 8 0 10 0 18 0 15 0 16 0 23 0 11
424118 371980 360764 M U 0 14 0 10 0 12 0 29 0 24 0 9 0 12 0 13 0 13 0 8 0 10 0 18 0 15 0 16 0 23 0 11
424119 371980 360764 F U 0 0 0 0 0 0 0 0 0 0 0 0 0 0 0 0 0 0 0 0 0 0 0 0 0 0 0 0 0 0 0 0
424120 378191 374677 F U 0 0 0 0 0 0 0 0 0 0 0 0 0 0 0 0 0 0 0 0 0 0 0 0 0 0 0 0 0 0 0 0
424121 378191 374677 M U 0 13 0 18 0 12 0 29 0 23 0 9 0 10 0 12 0 13 0 10 0 12 0 21 0 15 0 15 0 19 0 10
424122 378191 374677 M U 0 13 0 18 0 12 0 29 0 23 0 9 0 10 0 12 0 13 0 10 0 12 0 21 0 15 0 15 0 19 0 10
424123 368039 362498 F U 0 0 0 0 0 0 0 0 0 0 0 0 0 0 0 0 0 0 0 0 0 0 0 0 0 0 0 0 0 0 0 0
424124 368039 362498 M U 0 14 0 16 0 11 0 29 0 22 0 9 0 10 0 12 0 14 0 11 0 10 0 18 0 15 0 14 0 22 0 10
424125 368039 362498 F U 0 0 0 0 0 0 0 0 0 0 0 0 0 0 0 0 0 0 0 0 0 0 0 0 0 0 0 0 0 0 0 0
424126 363957 379934 F U 0 0 0 0 0 0 0 0 0 0 0 0 0 0 0 0 0 0 0 0 0 0 0 0 0 0 0 0 0 0 0 0
424127 375356 379418 M U 0 13 0 12 0 13 0 27 0 23 0 9 0 10 0 12 0 15 0 11 0 11 0 17 0 15 0 13 0 20 0 10
424128 375356 379418 F U 0 0 0 0 0 0 0 0 0 0 0 0 0 0 0 0 0 0 0 0 0 0 0 0 0 0 0 0 0 0 0 0
424129 368145 362242 M U 0 15 0 13 0 12 0 28 0 22 0 9 0 13 0 11 0 13 0 9 0 9 0 16 0 17 0 19 0 20 0 9
424130 375673 364950 M U 0 15 0 19 0 12 0 29 0 23 0 9 0 12 0 12 0 15 0 11 0 12 0 17 0 13 0 14 0 22 0 11
424131 366354 376484 M U 0 13 0 13 0 11 0 31 0 22 0 9 0 12 0 12 0 13 0 11 0 10 0 17 0 14 0 16 0 20 0 10
424132 360759 369364 F U 0 0 0 0 0 0 0 0 0 0 0 0 0 0 0 0 0 0 0 0 0 0 0 0 0 0 0 0 0 0 0 0
424133 368868 369382 F U 0 0 0 0 0 0 0 0 0 0 0 0 0 0 0 0 0 0 0 0 0 0 0 0 0 0 0 0 0 0 0 0
424134 362036 377067 M U 0 13 0 16 0 13 0 30 0 23 0 9 0 13 0 12 0 14 0 9 0 10 0 18 0 13 0 15 0 22 0 12
424135 362036 377067 F U 0 0 0 0 0 0 0 0 0 0 0 0 0 0 0 0 0 0 0 0 0 0 0 0 0 0 0 0 0 0 0 0
424136 362036 377067 F U 0 0 0 0 0 0 0 0 0 0 0 0 0 0 0 0 0 0 0 0 0 0 0 0 0 0 0 0 0 0 0 0
424137 364917 363252 F U 0 0 0 0 0 0 0 0 0 0 0 0 0 0 0 0 0 0 0 0 0 0 0 0 0 0 0 0 0 0 0 0
424138 364917 363252 M U 0 14 0 15 0 12 0 28 0 22 0 9 0 12 0 13 0 13 0 11 0 11 0 20 0 14 0 16 0 22 0 12
424139 365894 376637 F U 0 0 0 0 0 0 0 0 0 0 0 0 0 0 0 0 0 0 0 0 0 0 0 0 0 0 0 0 0 0 0 0
424140 364323 371868 F U 0 0 0 0 0 0 0 0 0 0 0 0 0 0 0 0 0 0 0 0 0 0 0 0 0 0 0 0 0 0 0 0
424141 365359 370026 F U 0 0 0 0 0 0 0 0 0 0 0 0 0 0 0 0 0 0 0 0 0 0 0 0 0 0 0 0 0 0 0 0
424142 365359 370026 F U 0 0 0 0 0 0 0 0 0 0 0 0 0 0 0 0 0 0 0 0 0 0 0 0 0 0 0 0 0 0 0 0
424143 365359 370026 M U 0 12 0 16 0 12 0 27 0 23 0 9 0 10 0 14 0 13 0 10 0 10 0 17 0 14 0 15 0 19 0 10
424144 366648 362371 F U 0 0 0 0 0 0 0 0 0 0 0 0 0 0 0 0 0 0 0 0 0 0 0 0 0 0 0 0 0 0 0 0
424145 375401 369697 M U 0 13 0 10 0 12 0 28 0 22 0 10 0 10 0 12 0 14 0 9 0 10 0 20 0 14 0 16 0 23 0 12
424146 370706 369299 M U 0 15 0 15 0 12 0 28 0 22 0 9 0 10 0 12 0 13 0 10 0 10 0 18 0 17 0 16 0 19 0 10
424147 374074 378602 F U 0 0 0 0 0 0 0 0 0 0 0 0 0 0 0 0 0 0 0 0 0 0 0 0 0 0 0 0 0 0 0 0
424148 374074 378602 M U 0 14 0 13 0 11 0 29 0 22 0 9 0 12 0 13 0 14 0 10 0 10 0 18 0 13 0 16 0 22 0 12
424149 368072 362707 M U 0 13 0 13 0 12 0 30 0 24 0 9 0 12 0 11 0 15 0 10 0 10 0 19 0 14 0 15 0 20 0 9
424150 368072 362707 M U 0 13 0 13 0 12 0 30 0 24 0 9 0 12 0 11 0 15 0 10 0 10 0 19 0 14 0 15 0 20 0 9
424151 361374 371072 F U 0 0 0 0 0 0 0 0 0 0 0 0 0 0 0 0 0 0 0 0 0 0 0 0 0 0 0 0 0 0 0 0
424152 361374 371072 F U 0 0 0 0 0 0 0 0 0 0 0 0 0 0 0 0 0 0 0 0 0 0 0 0 0 0 0 0 0 0 0 0
424153 361374 371072 F U 0 0 0 0 0 0 0 0 0 0 0 0 0 0 0 0 0 0 0 0 0 0 0 0 0 0 0 0 0 0 0 0
[truncated: 5,378,535 more chars]
