# Supplementary material for: Using game theory to thwart multistage privacy intrusions when sharing data
Source: Sci Adv. 2021 Dec 10;7(50):eabe9986. doi: 10.1126/sciadv.abe9986 (PMC8664254; doi:10.1126/sciadv.abe9986)
Supplement: Supplementary file 2 — Data S1 [file sciadv.abe9986_data_s1.zip › sciadv.abe9986_data_s1/data/simu/ped2.txt]

480001 435408 425189 F U 0 0 0 0 0 0 0 0 0 0 0 0 0 0 0 0 0 0 0 0 0 0 0 0 0 0 0 0 0 0 0 0
480002 435408 425189 F U 0 0 0 0 0 0 0 0 0 0 0 0 0 0 0 0 0 0 0 0 0 0 0 0 0 0 0 0 0 0 0 0
480003 435408 425189 F U 0 0 0 0 0 0 0 0 0 0 0 0 0 0 0 0 0 0 0 0 0 0 0 0 0 0 0 0 0 0 0 0
480004 435408 425189 F U 0 0 0 0 0 0 0 0 0 0 0 0 0 0 0 0 0 0 0 0 0 0 0 0 0 0 0 0 0 0 0 0
480005 436419 424867 M U 0 14 0 10 0 11 0 28 0 22 0 10 0 11 0 12 0 13 0 11 0 10 0 18 0 15 0 16 0 22 0 10
480006 436419 424867 F U 0 0 0 0 0 0 0 0 0 0 0 0 0 0 0 0 0 0 0 0 0 0 0 0 0 0 0 0 0 0 0 0
480007 430310 430693 F U 0 0 0 0 0 0 0 0 0 0 0 0 0 0 0 0 0 0 0 0 0 0 0 0 0 0 0 0 0 0 0 0
480008 430310 430693 F U 0 0 0 0 0 0 0 0 0 0 0 0 0 0 0 0 0 0 0 0 0 0 0 0 0 0 0 0 0 0 0 0
480009 421263 435318 M U 0 14 0 10 0 11 0 29 0 22 0 9 0 13 0 12 0 13 0 9 0 9 0 19 0 14 0 17 0 20 0 11
480010 435732 426365 M U 0 13 0 10 0 13 0 29 0 23 0 10 0 15 0 11 0 13 0 9 0 10 0 19 0 15 0 15 0 21 0 11
480011 435732 426365 M U 0 13 0 10 0 13 0 29 0 23 0 10 0 15 0 11 0 13 0 9 0 10 0 19 0 15 0 15 0 21 0 11
480012 435732 426365 M U 0 13 0 10 0 13 0 29 0 23 0 10 0 15 0 11 0 13 0 9 0 10 0 19 0 15 0 15 0 21 0 11
480013 435732 426365 M U 0 13 0 10 0 13 0 29 0 23 0 10 0 15 0 11 0 13 0 9 0 10 0 19 0 15 0 15 0 21 0 11
480014 426769 423980 M U 0 14 0 13 0 11 0 28 0 24 0 9 0 9 0 12 0 13 0 9 0 10 0 17 0 14 0 16 0 20 0 12
480015 426769 423980 M U 0 14 0 13 0 11 0 28 0 24 0 9 0 9 0 12 0 13 0 9 0 10 0 17 0 14 0 16 0 20 0 12
480016 437248 420497 M U 0 13 0 11 0 12 0 27 0 23 0 9 0 12 0 12 0 15 0 9 0 11 0 18 0 15 0 18 0 21 0 10
480017 437248 420497 M U 0 13 0 11 0 12 0 27 0 23 0 9 0 12 0 12 0 15 0 9 0 11 0 18 0 15 0 18 0 21 0 10
480018 437248 420497 M U 0 13 0 11 0 12 0 27 0 23 0 9 0 12 0 12 0 15 0 9 0 11 0 18 0 15 0 18 0 21 0 10
480019 436018 435770 M U 0 14 0 10 0 11 0 27 0 23 0 9 0 12 0 11 0 13 0 8 0 11 0 19 0 16 0 18 0 21 0 9
480020 436018 435770 M U 0 14 0 10 0 11 0 27 0 23 0 9 0 12 0 11 0 13 0 8 0 11 0 19 0 16 0 18 0 21 0 9
480021 436018 435770 M U 0 14 0 10 0 11 0 27 0 23 0 9 0 12 0 11 0 13 0 8 0 11 0 19 0 16 0 18 0 21 0 9
480022 424612 439919 M U 0 15 0 10 0 11 0 29 0 20 0 9 0 12 0 12 0 14 0 11 0 9 0 18 0 14 0 15 0 18 0 12
480023 424612 439919 M U 0 15 0 10 0 11 0 29 0 20 0 9 0 12 0 12 0 14 0 11 0 9 0 18 0 14 0 15 0 18 0 12
480024 424612 439919 M U 0 15 0 10 0 11 0 29 0 20 0 9 0 12 0 12 0 14 0 11 0 9 0 18 0 14 0 15 0 18 0 12
480025 423730 434443 F U 0 0 0 0 0 0 0 0 0 0 0 0 0 0 0 0 0 0 0 0 0 0 0 0 0 0 0 0 0 0 0 0
480026 423730 434443 M U 0 14 0 12 0 12 0 27 0 20 0 9 0 10 0 12 0 14 0 11 0 11 0 17 0 14 0 16 0 22 0 11
480027 427522 428962 M U 0 15 0 11 0 12 0 29 0 22 0 9 0 12 0 11 0 13 0 11 0 11 0 18 0 16 0 17 0 21 0 10
480028 427522 428962 F U 0 0 0 0 0 0 0 0 0 0 0 0 0 0 0 0 0 0 0 0 0 0 0 0 0 0 0 0 0 0 0 0
480029 420501 438168 F U 0 0 0 0 0 0 0 0 0 0 0 0 0 0 0 0 0 0 0 0 0 0 0 0 0 0 0 0 0 0 0 0
480030 420501 438168 M U 0 15 0 10 0 11 0 27 0 22 0 9 0 9 0 13 0 14 0 9 0 9 0 19 0 15 0 16 0 22 0 10
480031 421129 433177 F U 0 0 0 0 0 0 0 0 0 0 0 0 0 0 0 0 0 0 0 0 0 0 0 0 0 0 0 0 0 0 0 0
480032 421129 433177 M U 0 14 0 10 0 12 0 29 0 24 0 11 0 13 0 12 0 13 0 9 0 11 0 19 0 15 0 15 0 23 0 12
480033 421919 430017 M U 0 13 0 13 0 13 0 28 0 23 0 9 0 9 0 12 0 14 0 9 0 11 0 19 0 13 0 15 0 22 0 8
480034 439754 422217 M U 0 15 0 12 0 12 0 29 0 22 0 9 0 10 0 13 0 14 0 9 0 11 0 19 0 14 0 17 0 22 0 11
480035 434924 429310 M U 0 13 0 12 0 11 0 30 0 22 0 9 0 12 0 11 0 13 0 10 0 10 0 20 0 16 0 18 0 24 0 11
480036 434924 429310 F U 0 0 0 0 0 0 0 0 0 0 0 0 0 0 0 0 0 0 0 0 0 0 0 0 0 0 0 0 0 0 0 0
480037 434924 429310 M U 0 13 0 12 0 11 0 30 0 22 0 9 0 12 0 11 0 13 0 10 0 10 0 20 0 16 0 18 0 24 0 11
480038 430498 433136 M U 0 14 0 14 0 13 0 30 0 24 0 9 0 12 0 11 0 13 0 11 0 10 0 17 0 13 0 15 0 22 0 11
480039 424427 438362 F U 0 0 0 0 0 0 0 0 0 0 0 0 0 0 0 0 0 0 0 0 0 0 0 0 0 0 0 0 0 0 0 0
480040 423819 420230 F U 0 0 0 0 0 0 0 0 0 0 0 0 0 0 0 0 0 0 0 0 0 0 0 0 0 0 0 0 0 0 0 0
480041 429242 429504 F U 0 0 0 0 0 0 0 0 0 0 0 0 0 0 0 0 0 0 0 0 0 0 0 0 0 0 0 0 0 0 0 0
480042 429242 429504 F U 0 0 0 0 0 0 0 0 0 0 0 0 0 0 0 0 0 0 0 0 0 0 0 0 0 0 0 0 0 0 0 0
480043 421767 438779 M U 0 14 0 12 0 12 0 27 0 23 0 10 0 12 0 12 0 13 0 10 0 11 0 18 0 14 0 15 0 19 0 11
480044 421767 438779 F U 0 0 0 0 0 0 0 0 0 0 0 0 0 0 0 0 0 0 0 0 0 0 0 0 0 0 0 0 0 0 0 0
480045 438325 429061 M U 0 14 0 10 0 12 0 27 0 23 0 10 0 12 0 13 0 14 0 9 0 10 0 18 0 14 0 16 0 20 0 10
480046 438325 429061 F U 0 0 0 0 0 0 0 0 0 0 0 0 0 0 0 0 0 0 0 0 0 0 0 0 0 0 0 0 0 0 0 0
480047 438325 429061 F U 0 0 0 0 0 0 0 0 0 0 0 0 0 0 0 0 0 0 0 0 0 0 0 0 0 0 0 0 0 0 0 0
480048 420128 433947 F U 0 0 0 0 0 0 0 0 0 0 0 0 0 0 0 0 0 0 0 0 0 0 0 0 0 0 0 0 0 0 0 0
480049 421348 430598 M U 0 13 0 12 0 12 0 30 0 23 0 9 0 11 0 11 0 14 0 9 0 11 0 19 0 14 0 19 0 22 0 10
480050 421348 430598 M U 0 13 0 12 0 12 0 30 0 23 0 9 0 11 0 11 0 14 0 9 0 11 0 19 0 14 0 19 0 22 0 10
480051 421348 430598 M U 0 13 0 12 0 12 0 30 0 23 0 9 0 11 0 11 0 14 0 9 0 11 0 19 0 14 0 19 0 22 0 10
480052 421348 430598 F U 0 0 0 0 0 0 0 0 0 0 0 0 0 0 0 0 0 0 0 0 0 0 0 0 0 0 0 0 0 0 0 0
480053 437249 429871 F U 0 0 0 0 0 0 0 0 0 0 0 0 0 0 0 0 0 0 0 0 0 0 0 0 0 0 0 0 0 0 0 0
480054 430691 423540 M U 0 13 0 11 0 12 0 29 0 23 0 9 0 12 0 12 0 14 0 8 0 10 0 20 0 13 0 18 0 22 0 11
480055 430691 423540 F U 0 0 0 0 0 0 0 0 0 0 0 0 0 0 0 0 0 0 0 0 0 0 0 0 0 0 0 0 0 0 0 0
480056 434624 421558 F U 0 0 0 0 0 0 0 0 0 0 0 0 0 0 0 0 0 0 0 0 0 0 0 0 0 0 0 0 0 0 0 0
480057 434624 421558 F U 0 0 0 0 0 0 0 0 0 0 0 0 0 0 0 0 0 0 0 0 0 0 0 0 0 0 0 0 0 0 0 0
480058 429906 426167 F U 0 0 0 0 0 0 0 0 0 0 0 0 0 0 0 0 0 0 0 0 0 0 0 0 0 0 0 0 0 0 0 0
480059 432874 426133 M U 0 14 0 13 0 12 0 29 0 22 0 9 0 10 0 11 0 13 0 10 0 11 0 18 0 14 0 14 0 22 0 12
480060 432874 426133 M U 0 14 0 13 0 12 0 29 0 22 0 9 0 10 0 11 0 13 0 10 0 11 0 18 0 14 0 14 0 22 0 12
480061 432874 426133 F U 0 0 0 0 0 0 0 0 0 0 0 0 0 0 0 0 0 0 0 0 0 0 0 0 0 0 0 0 0 0 0 0
480062 432303 431414 F U 0 0 0 0 0 0 0 0 0 0 0 0 0 0 0 0 0 0 0 0 0 0 0 0 0 0 0 0 0 0 0 0
480063 423774 432683 F U 0 0 0 0 0 0 0 0 0 0 0 0 0 0 0 0 0 0 0 0 0 0 0 0 0 0 0 0 0 0 0 0
480064 430976 436195 M U 0 12 0 18 0 11 0 28 0 23 0 10 0 13 0 12 0 14 0 10 0 10 0 19 0 14 0 14 0 20 0 11
480065 430976 436195 F U 0 0 0 0 0 0 0 0 0 0 0 0 0 0 0 0 0 0 0 0 0 0 0 0 0 0 0 0 0 0 0 0
480066 421363 427361 F U 0 0 0 0 0 0 0 0 0 0 0 0 0 0 0 0 0 0 0 0 0 0 0 0 0 0 0 0 0 0 0 0
480067 436034 435209 M U 0 12 0 16 0 12 0 27 0 23 0 9 0 10 0 12 0 13 0 9 0 7 0 20 0 15 0 17 0 19 0 12
480068 436034 435209 F U 0 0 0 0 0 0 0 0 0 0 0 0 0 0 0 0 0 0 0 0 0 0 0 0 0 0 0 0 0 0 0 0
480069 430752 437695 M U 0 13 0 10 0 12 0 27 0 22 0 10 0 13 0 12 0 13 0 8 0 11 0 21 0 14 0 16 0 23 0 11
480070 430752 437695 F U 0 0 0 0 0 0 0 0 0 0 0 0 0 0 0 0 0 0 0 0 0 0 0 0 0 0 0 0 0 0 0 0
480071 430752 437695 F U 0 0 0 0 0 0 0 0 0 0 0 0 0 0 0 0 0 0 0 0 0 0 0 0 0 0 0 0 0 0 0 0
480072 432608 423954 M U 0 13 0 10 0 12 0 29 0 23 0 9 0 13 0 12 0 14 0 10 0 10 0 19 0 14 0 18 0 22 0 11
480073 432608 423954 M U 0 13 0 10 0 12 0 29 0 23 0 9 0 13 0 12 0 14 0 10 0 10 0 19 0 14 0 18 0 22 0 11
480074 423244 438923 M U 0 12 0 11 0 11 0 27 0 21 0 9 0 12 0 12 0 13 0 9 0 11 0 18 0 13 0 16 0 22 0 10
480075 423244 438923 F U 0 0 0 0 0 0 0 0 0 0 0 0 0 0 0 0 0 0 0 0 0 0 0 0 0 0 0 0 0 0 0 0
480076 421060 436816 F U 0 0 0 0 0 0 0 0 0 0 0 0 0 0 0 0 0 0 0 0 0 0 0 0 0 0 0 0 0 0 0 0
480077 421189 425186 M U 0 13 0 14 0 11 0 30 0 23 0 8 0 11 0 12 0 13 0 9 0 12 0 19 0 12 0 15 0 22 0 12
480078 420381 437854 F U 0 0 0 0 0 0 0 0 0 0 0 0 0 0 0 0 0 0 0 0 0 0 0 0 0 0 0 0 0 0 0 0
480079 426643 436690 M U 0 14 0 11 0 13 0 28 0 23 0 9 0 13 0 12 0 13 0 9 0 11 0 18 0 15 0 16 0 23 0 10
480080 427075 426528 M U 0 13 0 11 0 13 0 27 0 22 0 9 0 10 0 11 0 14 0 9 0 10 0 19 0 14 0 17 0 19 0 11
480081 427075 426528 F U 0 0 0 0 0 0 0 0 0 0 0 0 0 0 0 0 0 0 0 0 0 0 0 0 0 0 0 0 0 0 0 0
480082 439426 439835 M U 0 14 0 14 0 12 0 28 0 24 0 9 0 10 0 12 0 14 0 9 0 9 0 18 0 13 0 14 0 20 0 12
480083 439426 439835 M U 0 14 0 14 0 12 0 28 0 24 0 9 0 10 0 12 0 14 0 9 0 9 0 18 0 13 0 14 0 20 0 12
480084 439426 439835 M U 0 14 0 14 0 12 0 28 0 24 0 9 0 10 0 12 0 14 0 9 0 9 0 18 0 13 0 14 0 20 0 12
480085 436710 430256 F U 0 0 0 0 0 0 0 0 0 0 0 0 0 0 0 0 0 0 0 0 0 0 0 0 0 0 0 0 0 0 0 0
480086 436710 430256 F U 0 0 0 0 0 0 0 0 0 0 0 0 0 0 0 0 0 0 0 0 0 0 0 0 0 0 0 0 0 0 0 0
480087 432054 437154 M U 0 13 0 15 0 11 0 28 0 22 0 9 0 12 0 12 0 13 0 10 0 11 0 19 0 16 0 18 0 23 0 11
480088 434621 429598 F U 0 0 0 0 0 0 0 0 0 0 0 0 0 0 0 0 0 0 0 0 0 0 0 0 0 0 0 0 0 0 0 0
480089 421731 424276 M U 0 14 0 14 0 11 0 28 0 20 0 10 0 12 0 11 0 13 0 9 0 10 0 19 0 13 0 14 0 21 0 11
480090 422303 423260 F U 0 0 0 0 0 0 0 0 0 0 0 0 0 0 0 0 0 0 0 0 0 0 0 0 0 0 0 0 0 0 0 0
480091 422303 423260 F U 0 0 0 0 0 0 0 0 0 0 0 0 0 0 0 0 0 0 0 0 0 0 0 0 0 0 0 0 0 0 0 0
480092 436565 437899 F U 0 0 0 0 0 0 0 0 0 0 0 0 0 0 0 0 0 0 0 0 0 0 0 0 0 0 0 0 0 0 0 0
480093 436565 437899 F U 0 0 0 0 0 0 0 0 0 0 0 0 0 0 0 0 0 0 0 0 0 0 0 0 0 0 0 0 0 0 0 0
480094 426867 433995 M U 0 14 0 13 0 14 0 29 0 24 0 9 0 11 0 13 0 13 0 11 0 10 0 18 0 14 0 14 0 19 0 11
480095 426867 433995 F U 0 0 0 0 0 0 0 0 0 0 0 0 0 0 0 0 0 0 0 0 0 0 0 0 0 0 0 0 0 0 0 0
480096 423211 426379 F U 0 0 0 0 0 0 0 0 0 0 0 0 0 0 0 0 0 0 0 0 0 0 0 0 0 0 0 0 0 0 0 0
480097 423211 426379 M U 0 13 0 11 0 12 0 29 0 23 0 10 0 12 0 12 0 14 0 11 0 10 0 19 0 15 0 17 0 20 0 11
480098 429332 426540 M U 0 13 0 18 0 13 0 29 0 22 0 8 0 13 0 12 0 14 0 9 0 10 0 19 0 15 0 18 0 21 0 10
480099 432124 431014 M U 0 15 0 12 0 13 0 29 0 22 0 9 0 10 0 13 0 15 0 9 0 10 0 18 0 14 0 18 0 20 0 11
480100 432124 431014 M U 0 15 0 12 0 13 0 29 0 22 0 9 0 10 0 13 0 15 0 9 0 10 0 18 0 14 0 18 0 20 0 11
480101 439249 432202 F U 0 0 0 0 0 0 0 0 0 0 0 0 0 0 0 0 0 0 0 0 0 0 0 0 0 0 0 0 0 0 0 0
480102 439249 432202 F U 0 0 0 0 0 0 0 0 0 0 0 0 0 0 0 0 0 0 0 0 0 0 0 0 0 0 0 0 0 0 0 0
480103 439249 432202 F U 0 0 0 0 0 0 0 0 0 0 0 0 0 0 0 0 0 0 0 0 0 0 0 0 0 0 0 0 0 0 0 0
480104 421890 432331 M U 0 13 0 14 0 11 0 28 0 21 0 10 0 11 0 11 0 13 0 10 0 9 0 19 0 17 0 15 0 22 0 11
480105 421890 432331 F U 0 0 0 0 0 0 0 0 0 0 0 0 0 0 0 0 0 0 0 0 0 0 0 0 0 0 0 0 0 0 0 0
480106 432882 422387 M U 0 13 0 13 0 11 0 28 0 24 0 10 0 12 0 11 0 13 0 9 0 11 0 19 0 15 0 15 0 20 0 10
480107 428816 431761 F U 0 0 0 0 0 0 0 0 0 0 0 0 0 0 0 0 0 0 0 0 0 0 0 0 0 0 0 0 0 0 0 0
480108 430049 435714 F U 0 0 0 0 0 0 0 0 0 0 0 0 0 0 0 0 0 0 0 0 0 0 0 0 0 0 0 0 0 0 0 0
480109 430049 435714 M U 0 14 0 13 0 12 0 29 0 23 0 10 0 13 0 13 0 14 0 9 0 9 0 19 0 15 0 17 0 21 0 11
480110 427396 423250 M U 0 13 0 12 0 13 0 29 0 23 0 10 0 10 0 13 0 13 0 9 0 12 0 19 0 16 0 14 0 23 0 9
480111 423671 420486 M U 0 16 0 14 0 13 0 30 0 24 0 9 0 12 0 12 0 14 0 11 0 11 0 18 0 14 0 16 0 20 0 11
480112 423671 420486 M U 0 16 0 14 0 13 0 30 0 24 0 9 0 12 0 12 0 14 0 11 0 11 0 18 0 14 0 16 0 20 0 11
480113 423671 420486 M U 0 16 0 14 0 13 0 30 0 24 0 9 0 12 0 12 0 14 0 11 0 11 0 18 0 14 0 16 0 20 0 11
480114 429722 428592 F U 0 0 0 0 0 0 0 0 0 0 0 0 0 0 0 0 0 0 0 0 0 0 0 0 0 0 0 0 0 0 0 0
480115 433386 426904 F U 0 0 0 0 0 0 0 0 0 0 0 0 0 0 0 0 0 0 0 0 0 0 0 0 0 0 0 0 0 0 0 0
480116 434188 436971 F U 0 0 0 0 0 0 0 0 0 0 0 0 0 0 0 0 0 0 0 0 0 0 0 0 0 0 0 0 0 0 0 0
480117 434188 436971 M U 0 14 0 11 0 11 0 28 0 23 0 9 0 11 0 12 0 13 0 10 0 11 0 19 0 14 0 15 0 20 0 11
480118 434188 436971 F U 0 0 0 0 0 0 0 0 0 0 0 0 0 0 0 0 0 0 0 0 0 0 0 0 0 0 0 0 0 0 0 0
480119 434188 436971 F U 0 0 0 0 0 0 0 0 0 0 0 0 0 0 0 0 0 0 0 0 0 0 0 0 0 0 0 0 0 0 0 0
480120 434188 436971 F U 0 0 0 0 0 0 0 0 0 0 0 0 0 0 0 0 0 0 0 0 0 0 0 0 0 0 0 0 0 0 0 0
480121 434188 436971 F U 0 0 0 0 0 0 0 0 0 0 0 0 0 0 0 0 0 0 0 0 0 0 0 0 0 0 0 0 0 0 0 0
480122 434188 436971 F U 0 0 0 0 0 0 0 0 0 0 0 0 0 0 0 0 0 0 0 0 0 0 0 0 0 0 0 0 0 0 0 0
480123 438248 431298 F U 0 0 0 0 0 0 0 0 0 0 0 0 0 0 0 0 0 0 0 0 0 0 0 0 0 0 0 0 0 0 0 0
480124 432813 436871 M U 0 13 0 13 0 11 0 27 0 24 0 9 0 13 0 12 0 14 0 9 0 10 0 18 0 15 0 17 0 20 0 11
480125 432813 436871 M U 0 13 0 13 0 11 0 27 0 24 0 9 0 13 0 12 0 14 0 9 0 10 0 18 0 15 0 17 0 20 0 11
480126 426812 431705 F U 0 0 0 0 0 0 0 0 0 0 0 0 0 0 0 0 0 0 0 0 0 0 0 0 0 0 0 0 0 0 0 0
480127 426812 431705 F U 0 0 0 0 0 0 0 0 0 0 0 0 0 0 0 0 0 0 0 0 0 0 0 0 0 0 0 0 0 0 0 0
480128 434391 420312 F U 0 0 0 0 0 0 0 0 0 0 0 0 0 0 0 0 0 0 0 0 0 0 0 0 0 0 0 0 0 0 0 0
480129 434391 420312 F U 0 0 0 0 0 0 0 0 0 0 0 0 0 0 0 0 0 0 0 0 0 0 0 0 0 0 0 0 0 0 0 0
480130 423211 437231 M U 0 13 0 11 0 12 0 29 0 23 0 10 0 12 0 12 0 14 0 11 0 10 0 19 0 15 0 17 0 20 0 11
480131 432939 436950 F U 0 0 0 0 0 0 0 0 0 0 0 0 0 0 0 0 0 0 0 0 0 0 0 0 0 0 0 0 0 0 0 0
480132 432273 436119 F U 0 0 0 0 0 0 0 0 0 0 0 0 0 0 0 0 0 0 0 0 0 0 0 0 0 0 0 0 0 0 0 0
480133 432273 436119 M U 0 14 0 10 0 11 0 29 0 23 0 9 0 10 0 11 0 14 0 11 0 9 0 19 0 17 0 16 0 22 0 11
480134 432273 436119 F U 0 0 0 0 0 0 0 0 0 0 0 0 0 0 0 0 0 0 0 0 0 0 0 0 0 0 0 0 0 0 0 0
480135 422290 420942 F U 0 0 0 0 0 0 0 0 0 0 0 0 0 0 0 0 0 0 0 0 0 0 0 0 0 0 0 0 0 0 0 0
480136 433067 435855 F U 0 0 0 0 0 0 0 0 0 0 0 0 0 0 0 0 0 0 0 0 0 0 0 0 0 0 0 0 0 0 0 0
480137 433067 435855 M U 0 15 0 16 0 13 0 28 0 24 0 9 0 10 0 11 0 13 0 8 0 11 0 17 0 13 0 16 0 20 0 11
480138 433067 435855 M U 0 15 0 16 0 13 0 28 0 24 0 9 0 10 0 11 0 13 0 8 0 11 0 17 0 13 0 16 0 20 0 11
480139 433067 435855 F U 0 0 0 0 0 0 0 0 0 0 0 0 0 0 0 0 0 0 0 0 0 0 0 0 0 0 0 0 0 0 0 0
480140 433067 435855 F U 0 0 0 0 0 0 0 0 0 0 0 0 0 0 0 0 0 0 0 0 0 0 0 0 0 0 0 0 0 0 0 0
480141 433067 435855 F U 0 0 0 0 0 0 0 0 0 0 0 0 0 0 0 0 0 0 0 0 0 0 0 0 0 0 0 0 0 0 0 0
480142 433067 435855 F U 0 0 0 0 0 0 0 0 0 0 0 0 0 0 0 0 0 0 0 0 0 0 0 0 0 0 0 0 0 0 0 0
480143 430617 430635 M U 0 13 0 10 0 12 0 29 0 24 0 9 0 10 0 13 0 13 0 9 0 10 0 20 0 15 0 14 0 23 0 11
480144 430617 430635 M U 0 13 0 10 0 12 0 29 0 24 0 9 0 10 0 13 0 13 0 9 0 10 0 20 0 15 0 14 0 23 0 11
480145 425336 438167 M U 0 12 0 15 0 13 0 30 0 22 0 9 0 10 0 12 0 14 0 11 0 10 0 19 0 15 0 14 0 19 0 12
480146 425336 438167 M U 0 12 0 15 0 13 0 30 0 22 0 9 0 10 0 12 0 14 0 11 0 10 0 19 0 15 0 14 0 19 0 12
480147 425336 438167 M U 0 12 0 15 0 13 0 30 0 22 0 9 0 10 0 12 0 14 0 11 0 10 0 19 0 15 0 14 0 19 0 12
480148 430970 432835 F U 0 0 0 0 0 0 0 0 0 0 0 0 0 0 0 0 0 0 0 0 0 0 0 0 0 0 0 0 0 0 0 0
480149 426249 424766 F U 0 0 0 0 0 0 0 0 0 0 0 0 0 0 0 0 0 0 0 0 0 0 0 0 0 0 0 0 0 0 0 0
480150 426249 424766 F U 0 0 0 0 0 0 0 0 0 0 0 0 0 0 0 0 0 0 0 0 0 0 0 0 0 0 0 0 0 0 0 0
480151 434952 423943 M U 0 13 0 15 0 12 0 26 0 24 0 10 0 13 0 12 0 15 0 9 0 11 0 20 0 15 0 14 0 22 0 11
480152 426212 423975 M U 0 14 0 14 0 12 0 28 0 22 0 10 0 10 0 12 0 14 0 9 0 10 0 19 0 15 0 15 0 18 0 11
480153 426212 423975 F U 0 0 0 0 0 0 0 0 0 0 0 0 0 0 0 0 0 0 0 0 0 0 0 0 0 0 0 0 0 0 0 0
480154 426212 423975 M U 0 14 0 14 0 12 0 28 0 22 0 10 0 10 0 12 0 14 0 9 0 10 0 19 0 15 0 15 0 18 0 11
480155 431888 437608 F U 0 0 0 0 0 0 0 0 0 0 0 0 0 0 0 0 0 0 0 0 0 0 0 0 0 0 0 0 0 0 0 0
480156 436495 430072 F U 0 0 0 0 0 0 0 0 0 0 0 0 0 0 0 0 0 0 0 0 0 0 0 0 0 0 0 0 0 0 0 0
480157 436495 430072 F U 0 0 0 0 0 0 0 0 0 0 0 0 0 0 0 0 0 0 0 0 0 0 0 0 0 0 0 0 0 0 0 0
480158 436495 430072 F U 0 0 0 0 0 0 0 0 0 0 0 0 0 0 0 0 0 0 0 0 0 0 0 0 0 0 0 0 0 0 0 0
480159 423704 427720 F U 0 0 0 0 0 0 0 0 0 0 0 0 0 0 0 0 0 0 0 0 0 0 0 0 0 0 0 0 0 0 0 0
480160 423704 427720 M U 0 14 0 10 0 11 0 28 0 22 0 9 0 9 0 12 0 14 0 11 0 9 0 18 0 15 0 13 0 20 0 10
480161 437110 425139 M U 0 13 0 15 0 11 0 29 0 24 0 10 0 12 0 11 0 13 0 10 0 11 0 18 0 15 0 16 0 20 0 11
480162 437110 425139 M U 0 13 0 15 0 11 0 29 0 24 0 10 0 12 0 11 0 13 0 10 0 11 0 18 0 15 0 16 0 20 0 11
480163 428129 436303 F U 0 0 0 0 0 0 0 0 0 0 0 0 0 0 0 0 0 0 0 0 0 0 0 0 0 0 0 0 0 0 0 0
480164 430207 431176 M U 0 14 0 12 0 13 0 29 0 23 0 8 0 10 0 11 0 14 0 9 0 11 0 19 0 13 0 18 0 20 0 11
480165 428126 428760 F U 0 0 0 0 0 0 0 0 0 0 0 0 0 0 0 0 0 0 0 0 0 0 0 0 0 0 0 0 0 0 0 0
480166 422689 432781 M U 0 14 0 12 0 13 0 27 0 22 0 10 0 12 0 11 0 13 0 9 0 11 0 17 0 14 0 15 0 19 0 11
480167 422689 432781 M U 0 14 0 12 0 13 0 27 0 22 0 10 0 12 0 11 0 13 0 9 0 11 0 17 0 14 0 15 0 19 0 11
480168 424466 433629 M U 0 15 0 11 0 11 0 28 0 23 0 9 0 12 0 12 0 14 0 9 0 11 0 17 0 14 0 15 0 21 0 10
480169 424466 433629 M U 0 15 0 11 0 11 0 28 0 23 0 9 0 12 0 12 0 14 0 9 0 11 0 17 0 14 0 15 0 21 0 10
480170 422467 435685 M U 0 15 0 11 0 12 0 27 0 23 0 9 0 10 0 13 0 13 0 8 0 11 0 19 0 17 0 19 0 22 0 10
480171 422467 435685 F U 0 0 0 0 0 0 0 0 0 0 0 0 0 0 0 0 0 0 0 0 0 0 0 0 0 0 0 0 0 0 0 0
480172 422467 435685 F U 0 0 0 0 0 0 0 0 0 0 0 0 0 0 0 0 0 0 0 0 0 0 0 0 0 0 0 0 0 0 0 0
480173 432993 431570 M U 0 14 0 16 0 13 0 29 0 23 0 9 0 12 0 12 0 13 0 10 0 10 0 17 0 14 0 17 0 22 0 11
480174 432993 431570 M U 0 14 0 16 0 13 0 29 0 23 0 9 0 12 0 12 0 13 0 10 0 10 0 17 0 14 0 17 0 22 0 11
480175 428911 434023 F U 0 0 0 0 0 0 0 0 0 0 0 0 0 0 0 0 0 0 0 0 0 0 0 0 0 0 0 0 0 0 0 0
480176 427744 422916 F U 0 0 0 0 0 0 0 0 0 0 0 0 0 0 0 0 0 0 0 0 0 0 0 0 0 0 0 0 0 0 0 0
480177 434537 421201 M U 0 16 0 11 0 12 0 28 0 22 0 9 0 10 0 12 0 13 0 11 0 10 0 18 0 17 0 17 0 21 0 10
480178 426765 432251 M U 0 15 0 13 0 12 0 30 0 22 0 9 0 12 0 12 0 12 0 12 0 11 0 19 0 16 0 16 0 23 0 12
480179 426765 432251 F U 0 0 0 0 0 0 0 0 0 0 0 0 0 0 0 0 0 0 0 0 0 0 0 0 0 0 0 0 0 0 0 0
480180 436609 432451 M U 0 13 0 16 0 12 0 29 0 23 0 10 0 10 0 11 0 14 0 9 0 10 0 18 0 13 0 14 0 21 0 9
480181 436609 432451 F U 0 0 0 0 0 0 0 0 0 0 0 0 0 0 0 0 0 0 0 0 0 0 0 0 0 0 0 0 0 0 0 0
480182 436609 432451 F U 0 0 0 0 0 0 0 0 0 0 0 0 0 0 0 0 0 0 0 0 0 0 0 0 0 0 0 0 0 0 0 0
480183 427236 421428 M U 0 13 0 14 0 11 0 30 0 22 0 9 0 12 0 12 0 14 0 8 0 9 0 20 0 15 0 15 0 22 0 12
480184 427236 421428 F U 0 0 0 0 0 0 0 0 0 0 0 0 0 0 0 0 0 0 0 0 0 0 0 0 0 0 0 0 0 0 0 0
480185 427236 421428 F U 0 0 0 0 0 0 0 0 0 0 0 0 0 0 0 0 0 0 0 0 0 0 0 0 0 0 0 0 0 0 0 0
480186 437463 433114 M U 0 15 0 12 0 11 0 27 0 23 0 9 0 10 0 13 0 13 0 9 0 11 0 18 0 13 0 19 0 21 0 9
480187 437463 433114 M U 0 15 0 12 0 11 0 27 0 23 0 9 0 10 0 13 0 13 0 9 0 11 0 18 0 13 0 19 0 21 0 9
480188 437463 433114 M U 0 15 0 12 0 11 0 27 0 23 0 9 0 10 0 13 0 13 0 9 0 11 0 18 0 13 0 19 0 21 0 9
480189 433096 428041 M U 0 13 0 9 0 13 0 29 0 22 0 9 0 11 0 12 0 13 0 10 0 11 0 19 0 14 0 12 0 20 0 12
480190 433096 428041 F U 0 0 0 0 0 0 0 0 0 0 0 0 0 0 0 0 0 0 0 0 0 0 0 0 0 0 0 0 0 0 0 0
480191 433096 428041 M U 0 13 0 9 0 13 0 29 0 22 0 9 0 11 0 12 0 13 0 10 0 11 0 19 0 14 0 12 0 20 0 12
480192 432170 433546 M U 0 15 0 15 0 13 0 28 0 20 0 9 0 10 0 11 0 15 0 11 0 11 0 17 0 14 0 18 0 19 0 12
480193 422702 425837 F U 0 0 0 0 0 0 0 0 0 0 0 0 0 0 0 0 0 0 0 0 0 0 0 0 0 0 0 0 0 0 0 0
480194 429562 433889 M U 0 15 0 9 0 12 0 28 0 20 0 11 0 10 0 12 0 13 0 10 0 10 0 18 0 17 0 16 0 21 0 10
480195 429562 433889 F U 0 0 0 0 0 0 0 0 0 0 0 0 0 0 0 0 0 0 0 0 0 0 0 0 0 0 0 0 0 0 0 0
480196 429562 433889 F U 0 0 0 0 0 0 0 0 0 0 0 0 0 0 0 0 0 0 0 0 0 0 0 0 0 0 0 0 0 0 0 0
480197 427479 434398 M U 0 12 0 13 0 13 0 28 0 23 0 9 0 13 0 12 0 14 0 8 0 9 0 19 0 14 0 15 0 24 0 10
480198 427479 434398 M U 0 12 0 13 0 13 0 28 0 23 0 9 0 13 0 12 0 14 0 8 0 9 0 19 0 14 0 15 0 24 0 10
480199 436979 430239 M U 0 14 0 13 0 12 0 27 0 21 0 9 0 14 0 12 0 13 0 8 0 11 0 19 0 14 0 17 0 20 0 11
480200 433329 439968 F U 0 0 0 0 0 0 0 0 0 0 0 0 0 0 0 0 0 0 0 0 0 0 0 0 0 0 0 0 0 0 0 0
480201 433329 439968 M U 0 14 0 14 0 12 0 29 0 21 0 9 0 10 0 11 0 13 0 10 0 10 0 18 0 16 0 17 0 19 0 10
480202 423112 437567 M U 0 14 0 13 0 12 0 28 0 23 0 9 0 10 0 12 0 15 0 11 0 10 0 18 0 16 0 15 0 20 0 10
480203 423112 437567 F U 0 0 0 0 0 0 0 0 0 0 0 0 0 0 0 0 0 0 0 0 0 0 0 0 0 0 0 0 0 0 0 0
480204 423112 437567 F U 0 0 0 0 0 0 0 0 0 0 0 0 0 0 0 0 0 0 0 0 0 0 0 0 0 0 0 0 0 0 0 0
480205 433342 439481 F U 0 0 0 0 0 0 0 0 0 0 0 0 0 0 0 0 0 0 0 0 0 0 0 0 0 0 0 0 0 0 0 0
480206 433342 439481 M U 0 15 0 15 0 11 0 28 0 21 0 9 0 10 0 12 0 14 0 10 0 10 0 19 0 15 0 16 0 19 0 10
480207 433342 439481 M U 0 15 0 15 0 11 0 28 0 21 0 9 0 10 0 12 0 14 0 10 0 10 0 19 0 15 0 16 0 19 0 10
480208 435746 433292 M U 0 16 0 10 0 12 0 27 0 22 0 9 0 11 0 13 0 13 0 10 0 11 0 19 0 15 0 14 0 21 0 10
480209 435746 433292 M U 0 16 0 10 0 12 0 27 0 22 0 9 0 11 0 13 0 13 0 10 0 11 0 19 0 15 0 14 0 21 0 10
480210 435746 433292 F U 0 0 0 0 0 0 0 0 0 0 0 0 0 0 0 0 0 0 0 0 0 0 0 0 0 0 0 0 0 0 0 0
480211 428833 427100 F U 0 0 0 0 0 0 0 0 0 0 0 0 0 0 0 0 0 0 0 0 0 0 0 0 0 0 0 0 0 0 0 0
480212 438326 424852 M U 0 15 0 11 0 13 0 28 0 21 0 9 0 12 0 11 0 14 0 9 0 11 0 19 0 14 0 16 0 22 0 9
480213 438326 424852 F U 0 0 0 0 0 0 0 0 0 0 0 0 0 0 0 0 0 0 0 0 0 0 0 0 0 0 0 0 0 0 0 0
480214 424077 434309 F U 0 0 0 0 0 0 0 0 0 0 0 0 0 0 0 0 0 0 0 0 0 0 0 0 0 0 0 0 0 0 0 0
480215 424077 434309 F U 0 0 0 0 0 0 0 0 0 0 0 0 0 0 0 0 0 0 0 0 0 0 0 0 0 0 0 0 0 0 0 0
480216 424077 434309 F U 0 0 0 0 0 0 0 0 0 0 0 0 0 0 0 0 0 0 0 0 0 0 0 0 0 0 0 0 0 0 0 0
480217 436528 426497 M U 0 16 0 11 0 12 0 30 0 22 0 8 0 12 0 12 0 14 0 10 0 12 0 19 0 14 0 15 0 22 0 10
480218 422948 434792 M U 0 13 0 12 0 11 0 27 0 23 0 9 0 15 0 12 0 14 0 11 0 10 0 19 0 14 0 16 0 22 0 9
480219 422948 434792 F U 0 0 0 0 0 0 0 0 0 0 0 0 0 0 0 0 0 0 0 0 0 0 0 0 0 0 0 0 0 0 0 0
480220 420960 422533 M U 0 13 0 18 0 11 0 29 0 22 0 10 0 10 0 11 0 13 0 10 0 11 0 18 0 16 0 18 0 21 0 12
480221 420960 422533 F U 0 0 0 0 0 0 0 0 0 0 0 0 0 0 0 0 0 0 0 0 0 0 0 0 0 0 0 0 0 0 0 0
480222 431698 429366 M U 0 15 0 15 0 12 0 30 0 22 0 9 0 12 0 11 0 13 0 10 0 11 0 18 0 14 0 15 0 22 0 11
480223 431698 429366 M U 0 15 0 15 0 12 0 30 0 22 0 9 0 12 0 11 0 13 0 10 0 11 0 18 0 14 0 15 0 22 0 11
480224 431698 429366 M U 0 15 0 15 0 12 0 30 0 22 0 9 0 12 0 11 0 13 0 10 0 11 0 18 0 14 0 15 0 22 0 11
480225 431698 429366 M U 0 15 0 15 0 12 0 30 0 22 0 9 0 12 0 11 0 13 0 10 0 11 0 18 0 14 0 15 0 22 0 11
480226 430497 438002 F U 0 0 0 0 0 0 0 0 0 0 0 0 0 0 0 0 0 0 0 0 0 0 0 0 0 0 0 0 0 0 0 0
480227 430497 438002 F U 0 0 0 0 0 0 0 0 0 0 0 0 0 0 0 0 0 0 0 0 0 0 0 0 0 0 0 0 0 0 0 0
480228 426421 430896 M U 0 12 0 13 0 12 0 30 0 23 0 8 0 10 0 14 0 13 0 10 0 13 0 20 0 14 0 17 0 19 0 11
480229 439104 437550 M U 0 14 0 12 0 12 0 27 0 23 0 9 0 12 0 13 0 14 0 8 0 10 0 17 0 15 0 15 0 21 0 12
480230 421303 436361 F U 0 0 0 0 0 0 0 0 0 0 0 0 0 0 0 0 0 0 0 0 0 0 0 0 0 0 0 0 0 0 0 0
480231 421303 436361 M U 0 15 0 12 0 11 0 29 0 23 0 9 0 12 0 13 0 13 0 10 0 11 0 18 0 15 0 15 0 22 0 9
480232 432488 432153 F U 0 0 0 0 0 0 0 0 0 0 0 0 0 0 0 0 0 0 0 0 0 0 0 0 0 0 0 0 0 0 0 0
480233 430074 425365 M U 0 13 0 12 0 12 0 29 0 22 0 9 0 13 0 13 0 13 0 9 0 10 0 19 0 13 0 16 0 20 0 11
480234 430074 425365 F U 0 0 0 0 0 0 0 0 0 0 0 0 0 0 0 0 0 0 0 0 0 0 0 0 0 0 0 0 0 0 0 0
480235 430074 425365 F U 0 0 0 0 0 0 0 0 0 0 0 0 0 0 0 0 0 0 0 0 0 0 0 0 0 0 0 0 0 0 0 0
480236 430074 425365 M U 0 13 0 12 0 12 0 29 0 22 0 9 0 13 0 13 0 13 0 9 0 10 0 19 0 13 0 16 0 20 0 11
480237 428762 423838 F U 0 0 0 0 0 0 0 0 0 0 0 0 0 0 0 0 0 0 0 0 0 0 0 0 0 0 0 0 0 0 0 0
480238 428762 423838 F U 0 0 0 0 0 0 0 0 0 0 0 0 0 0 0 0 0 0 0 0 0 0 0 0 0 0 0 0 0 0 0 0
480239 428449 433354 F U 0 0 0 0 0 0 0 0 0 0 0 0 0 0 0 0 0 0 0 0 0 0 0 0 0 0 0 0 0 0 0 0
480240 423546 432985 M U 0 14 0 13 0 13 0 27 0 22 0 9 0 10 0 11 0 13 0 10 0 11 0 19 0 14 0 17 0 20 0 10
480241 437808 423371 F U 0 0 0 0 0 0 0 0 0 0 0 0 0 0 0 0 0 0 0 0 0 0 0 0 0 0 0 0 0 0 0 0
480242 437808 423371 M U 0 13 0 13 0 11 0 28 0 23 0 9 0 12 0 12 0 13 0 9 0 11 0 18 0 14 0 14 0 19 0 9
480243 424048 431578 M U 0 13 0 13 0 11 0 28 0 22 0 8 0 11 0 11 0 13 0 11 0 10 0 19 0 14 0 15 0 21 0 10
480244 424873 433502 M U 0 13 0 15 0 12 0 30 0 24 0 9 0 12 0 12 0 14 0 9 0 10 0 19 0 14 0 17 0 20 0 11
480245 432421 429408 F U 0 0 0 0 0 0 0 0 0 0 0 0 0 0 0 0 0 0 0 0 0 0 0 0 0 0 0 0 0 0 0 0
480246 432421 429408 F U 0 0 0 0 0 0 0 0 0 0 0 0 0 0 0 0 0 0 0 0 0 0 0 0 0 0 0 0 0 0 0 0
480247 432421 429408 M U 0 14 0 16 0 11 0 28 0 22 0 9 0 10 0 11 0 13 0 9 0 9 0 18 0 17 0 15 0 20 0 11
480248 432421 429408 M U 0 14 0 16 0 11 0 28 0 22 0 9 0 10 0 11 0 13 0 9 0 9 0 18 0 17 0 15 0 20 0 11
480249 432421 429408 F U 0 0 0 0 0 0 0 0 0 0 0 0 0 0 0 0 0 0 0 0 0 0 0 0 0 0 0 0 0 0 0 0
480250 422042 429234 F U 0 0 0 0 0 0 0 0 0 0 0 0 0 0 0 0 0 0 0 0 0 0 0 0 0 0 0 0 0 0 0 0
480251 422042 429234 F U 0 0 0 0 0 0 0 0 0 0 0 0 0 0 0 0 0 0 0 0 0 0 0 0 0 0 0 0 0 0 0 0
480252 428707 426392 F U 0 0 0 0 0 0 0 0 0 0 0 0 0 0 0 0 0 0 0 0 0 0 0 0 0 0 0 0 0 0 0 0
480253 438925 425922 F U 0 0 0 0 0 0 0 0 0 0 0 0 0 0 0 0 0 0 0 0 0 0 0 0 0 0 0 0 0 0 0 0
480254 438925 425922 M U 0 13 0 14 0 13 0 28 0 24 0 8 0 15 0 13 0 13 0 8 0 9 0 18 0 15 0 15 0 21 0 10
480255 438925 425922 M U 0 13 0 14 0 13 0 28 0 24 0 8 0 15 0 13 0 13 0 8 0 9 0 18 0 15 0 15 0 21 0 10
480256 435829 427300 F U 0 0 0 0 0 0 0 0 0 0 0 0 0 0 0 0 0 0 0 0 0 0 0 0 0 0 0 0 0 0 0 0
480257 424091 424344 F U 0 0 0 0 0 0 0 0 0 0 0 0 0 0 0 0 0 0 0 0 0 0 0 0 0 0 0 0 0 0 0 0
480258 420965 432509 F U 0 0 0 0 0 0 0 0 0 0 0 0 0 0 0 0 0 0 0 0 0 0 0 0 0 0 0 0 0 0 0 0
480259 420965 432509 M U 0 15 0 14 0 13 0 29 0 22 0 9 0 10 0 13 0 15 0 9 0 10 0 18 0 15 0 16 0 22 0 11
480260 420965 432509 F U 0 0 0 0 0 0 0 0 0 0 0 0 0 0 0 0 0 0 0 0 0 0 0 0 0 0 0 0 0 0 0 0
480261 420965 432509 M U 0 15 0 14 0 13 0 29 0 22 0 9 0 10 0 13 0 15 0 9 0 10 0 18 0 15 0 16 0 22 0 11
480262 420965 432509 F U 0 0 0 0 0 0 0 0 0 0 0 0 0 0 0 0 0 0 0 0 0 0 0 0 0 0 0 0 0 0 0 0
480263 422756 421663 F U 0 0 0 0 0 0 0 0 0 0 0 0 0 0 0 0 0 0 0 0 0 0 0 0 0 0 0 0 0 0 0 0
480264 429151 436555 M U 0 12 0 10 0 14 0 28 0 24 0 9 0 12 0 11 0 14 0 11 0 11 0 19 0 12 0 16 0 22 0 10
480265 429151 436555 F U 0 0 0 0 0 0 0 0 0 0 0 0 0 0 0 0 0 0 0 0 0 0 0 0 0 0 0 0 0 0 0 0
480266 429151 436555 F U 0 0 0 0 0 0 0 0 0 0 0 0 0 0 0 0 0 0 0 0 0 0 0 0 0 0 0 0 0 0 0 0
480267 438816 435130 M U 0 13 0 14 0 12 0 27 0 23 0 9 0 12 0 12 0 14 0 9 0 10 0 17 0 16 0 15 0 22 0 12
480268 438816 435130 M U 0 13 0 14 0 12 0 27 0 23 0 9 0 12 0 12 0 14 0 9 0 10 0 17 0 16 0 15 0 22 0 12
480269 429953 424558 F U 0 0 0 0 0 0 0 0 0 0 0 0 0 0 0 0 0 0 0 0 0 0 0 0 0 0 0 0 0 0 0 0
480270 429953 424558 M U 0 13 0 10 0 12 0 28 0 21 0 9 0 10 0 12 0 13 0 9 0 11 0 17 0 14 0 14 0 23 0 10
480271 434966 437858 F U 0 0 0 0 0 0 0 0 0 0 0 0 0 0 0 0 0 0 0 0 0 0 0 0 0 0 0 0 0 0 0 0
480272 434966 437858 M U 0 14 0 15 0 12 0 29 0 24 0 10 0 13 0 13 0 14 0 10 0 10 0 18 0 15 0 15 0 18 0 10
480273 423683 433683 F U 0 0 0 0 0 0 0 0 0 0 0 0 0 0 0 0 0 0 0 0 0 0 0 0 0 0 0 0 0 0 0 0
480274 423683 433683 M U 0 14 0 13 0 13 0 27 0 22 0 9 0 10 0 11 0 13 0 10 0 11 0 19 0 14 0 17 0 20 0 10
480275 423163 439505 M U 0 16 0 15 0 12 0 30 0 24 0 9 0 13 0 11 0 14 0 9 0 11 0 18 0 14 0 15 0 21 0 11
480276 420132 436165 M U 0 13 0 17 0 12 0 31 0 22 0 9 0 12 0 13 0 14 0 9 0 11 0 18 0 15 0 14 0 19 0 12
480277 438044 427029 M U 0 13 0 11 0 11 0 28 0 22 0 9 0 10 0 12 0 15 0 9 0 11 0 18 0 13 0 16 0 21 0 12
480278 438044 427029 M U 0 13 0 11 0 11 0 28 0 22 0 9 0 10 0 12 0 15 0 9 0 11 0 18 0 13 0 16 0 21 0 12
480279 420761 433409 M U 0 15 0 18 0 12 0 28 0 23 0 9 0 13 0 11 0 13 0 9 0 11 0 18 0 13 0 15 0 19 0 11
480280 420761 433409 M U 0 15 0 18 0 12 0 28 0 23 0 9 0 13 0 11 0 13 0 9 0 11 0 18 0 13 0 15 0 19 0 11
480281 420761 433409 F U 0 0 0 0 0 0 0 0 0 0 0 0 0 0 0 0 0 0 0 0 0 0 0 0 0 0 0 0 0 0 0 0
480282 424048 422099 M U 0 13 0 13 0 11 0 28 0 22 0 8 0 11 0 11 0 13 0 11 0 10 0 19 0 14 0 15 0 21 0 10
480283 424048 422099 M U 0 13 0 13 0 11 0 28 0 22 0 8 0 11 0 11 0 13 0 11 0 10 0 19 0 14 0 15 0 21 0 10
480284 424048 422099 F U 0 0 0 0 0 0 0 0 0 0 0 0 0 0 0 0 0 0 0 0 0 0 0 0 0 0 0 0 0 0 0 0
480285 433466 429755 F U 0 0 0 0 0 0 0 0 0 0 0 0 0 0 0 0 0 0 0 0 0 0 0 0 0 0 0 0 0 0 0 0
480286 433466 429755 M U 0 15 0 12 0 12 0 26 0 22 0 9 0 10 0 12 0 13 0 9 0 11 0 20 0 16 0 18 0 20 0 11
480287 433466 429755 F U 0 0 0 0 0 0 0 0 0 0 0 0 0 0 0 0 0 0 0 0 0 0 0 0 0 0 0 0 0 0 0 0
480288 426168 420509 M U 0 15 0 10 0 13 0 28 0 24 0 9 0 12 0 11 0 14 0 10 0 11 0 18 0 16 0 16 0 22 0 11
480289 430455 439322 M U 0 14 0 10 0 12 0 30 0 21 0 9 0 12 0 12 0 13 0 9 0 12 0 20 0 14 0 15 0 20 0 10
480290 430455 439322 F U 0 0 0 0 0 0 0 0 0 0 0 0 0 0 0 0 0 0 0 0 0 0 0 0 0 0 0 0 0 0 0 0
480291 430455 439322 M U 0 14 0 10 0 12 0 30 0 21 0 9 0 12 0 12 0 13 0 9 0 12 0 20 0 14 0 15 0 20 0 10
480292 422461 429348 M U 0 14 0 17 0 12 0 29 0 21 0 10 0 10 0 13 0 15 0 10 0 12 0 20 0 12 0 15 0 23 0 11
480293 436944 420976 M U 0 12 0 15 0 12 0 30 0 23 0 9 0 10 0 13 0 13 0 11 0 11 0 18 0 15 0 17 0 19 0 11
480294 426471 433452 M U 0 13 0 18 0 11 0 30 0 24 0 10 0 9 0 12 0 14 0 10 0 12 0 18 0 14 0 15 0 20 0 12
480295 430140 431446 M U 0 14 0 18 0 11 0 29 0 23 0 9 0 10 0 12 0 14 0 10 0 11 0 18 0 16 0 16 0 21 0 12
480296 430140 431446 F U 0 0 0 0 0 0 0 0 0 0 0 0 0 0 0 0 0 0 0 0 0 0 0 0 0 0 0 0 0 0 0 0
480297 430140 431446 M U 0 14 0 18 0 11 0 29 0 23 0 9 0 10 0 12 0 14 0 10 0 11 0 18 0 16 0 16 0 21 0 12
480298 430140 431446 F U 0 0 0 0 0 0 0 0 0 0 0 0 0 0 0 0 0 0 0 0 0 0 0 0 0 0 0 0 0 0 0 0
480299 430140 431446 F U 0 0 0 0 0 0 0 0 0 0 0 0 0 0 0 0 0 0 0 0 0 0 0 0 0 0 0 0 0 0 0 0
480300 422146 432340 F U 0 0 0 0 0 0 0 0 0 0 0 0 0 0 0 0 0 0 0 0 0 0 0 0 0 0 0 0 0 0 0 0
480301 427163 438189 F U 0 0 0 0 0 0 0 0 0 0 0 0 0 0 0 0 0 0 0 0 0 0 0 0 0 0 0 0 0 0 0 0
480302 427163 438189 M U 0 13 0 19 0 11 0 30 0 22 0 10 0 10 0 12 0 15 0 9 0 12 0 20 0 15 0 15 0 18 0 11
480303 424579 435979 M U 0 12 0 14 0 12 0 27 0 24 0 9 0 13 0 12 0 14 0 9 0 9 0 17 0 14 0 17 0 19 0 10
480304 424579 435979 M U 0 12 0 14 0 12 0 27 0 24 0 9 0 13 0 12 0 14 0 9 0 9 0 17 0 14 0 17 0 19 0 10
480305 422186 437132 M U 0 13 0 15 0 11 0 28 0 23 0 9 0 12 0 12 0 13 0 9 0 11 0 21 0 14 0 17 0 20 0 10
480306 422186 437132 F U 0 0 0 0 0 0 0 0 0 0 0 0 0 0 0 0 0 0 0 0 0 0 0 0 0 0 0 0 0 0 0 0
480307 433157 438367 F U 0 0 0 0 0 0 0 0 0 0 0 0 0 0 0 0 0 0 0 0 0 0 0 0 0 0 0 0 0 0 0 0
480308 433157 438367 M U 0 15 0 11 0 11 0 27 0 24 0 9 0 10 0 13 0 15 0 11 0 11 0 18 0 15 0 17 0 20 0 10
480309 427773 425435 F U 0 0 0 0 0 0 0 0 0 0 0 0 0 0 0 0 0 0 0 0 0 0 0 0 0 0 0 0 0 0 0 0
480310 429790 421786 M U 0 15 0 10 0 12 0 27 0 24 0 9 0 13 0 12 0 13 0 9 0 10 0 19 0 14 0 13 0 20 0 10
480311 438545 435981 M U 0 12 0 10 0 12 0 29 0 24 0 8 0 10 0 10 0 13 0 9 0 11 0 18 0 14 0 18 0 20 0 11
480312 438021 430628 M U 0 13 0 13 0 11 0 26 0 24 0 9 0 13 0 13 0 13 0 10 0 10 0 17 0 15 0 16 0 21 0 11
480313 429632 439196 F U 0 0 0 0 0 0 0 0 0 0 0 0 0 0 0 0 0 0 0 0 0 0 0 0 0 0 0 0 0 0 0 0
480314 434667 439203 M U 0 13 0 13 0 11 0 28 0 24 0 10 0 11 0 12 0 14 0 10 0 10 0 18 0 14 0 17 0 22 0 11
480315 434667 439203 F U 0 0 0 0 0 0 0 0 0 0 0 0 0 0 0 0 0 0 0 0 0 0 0 0 0 0 0 0 0 0 0 0
480316 434667 439203 M U 0 13 0 13 0 11 0 28 0 24 0 10 0 11 0 12 0 14 0 10 0 10 0 18 0 14 0 17 0 22 0 11
480317 427541 435324 M U 0 13 0 14 0 13 0 29 0 23 0 10 0 10 0 11 0 13 0 9 0 10 0 18 0 14 0 17 0 21 0 11
480318 438238 432977 F U 0 0 0 0 0 0 0 0 0 0 0 0 0 0 0 0 0 0 0 0 0 0 0 0 0 0 0 0 0 0 0 0
480319 438238 432977 M U 0 12 0 12 0 12 0 29 0 22 0 10 0 11 0 12 0 14 0 9 0 11 0 18 0 15 0 15 0 19 0 10
480320 437253 438809 M U 0 14 0 17 0 12 0 27 0 22 0 9 0 9 0 13 0 14 0 8 0 11 0 19 0 17 0 16 0 22 0 11
480321 425614 426064 M U 0 13 0 11 0 11 0 27 0 24 0 9 0 10 0 11 0 14 0 9 0 12 0 18 0 12 0 14 0 22 0 11
480322 425614 426064 M U 0 13 0 11 0 11 0 27 0 24 0 9 0 10 0 11 0 14 0 9 0 12 0 18 0 12 0 14 0 22 0 11
480323 432758 432064 F U 0 0 0 0 0 0 0 0 0 0 0 0 0 0 0 0 0 0 0 0 0 0 0 0 0 0 0 0 0 0 0 0
480324 432758 432064 M U 0 13 0 9 0 13 0 29 0 22 0 9 0 11 0 12 0 13 0 10 0 11 0 19 0 14 0 12 0 20 0 12
480325 432758 432064 M U 0 13 0 9 0 13 0 29 0 22 0 9 0 11 0 12 0 13 0 10 0 11 0 19 0 14 0 12 0 20 0 12
480326 420914 438847 F U 0 0 0 0 0 0 0 0 0 0 0 0 0 0 0 0 0 0 0 0 0 0 0 0 0 0 0 0 0 0 0 0
480327 420914 438847 F U 0 0 0 0 0 0 0 0 0 0 0 0 0 0 0 0 0 0 0 0 0 0 0 0 0 0 0 0 0 0 0 0
480328 420914 438847 F U 0 0 0 0 0 0 0 0 0 0 0 0 0 0 0 0 0 0 0 0 0 0 0 0 0 0 0 0 0 0 0 0
480329 432501 432761 F U 0 0 0 0 0 0 0 0 0 0 0 0 0 0 0 0 0 0 0 0 0 0 0 0 0 0 0 0 0 0 0 0
480330 432501 432761 M U 0 13 0 12 0 13 0 28 0 21 0 10 0 12 0 12 0 13 0 9 0 10 0 17 0 15 0 16 0 18 0 11
480331 432501 432761 M U 0 13 0 12 0 13 0 28 0 21 0 10 0 12 0 12 0 13 0 9 0 10 0 17 0 15 0 16 0 18 0 11
480332 432501 432761 F U 0 0 0 0 0 0 0 0 0 0 0 0 0 0 0 0 0 0 0 0 0 0 0 0 0 0 0 0 0 0 0 0
480333 428501 424953 F U 0 0 0 0 0 0 0 0 0 0 0 0 0 0 0 0 0 0 0 0 0 0 0 0 0 0 0 0 0 0 0 0
480334 438793 437608 M U 0 14 0 11 0 12 0 29 0 23 0 10 0 12 0 13 0 14 0 9 0 11 0 19 0 15 0 18 0 23 0 10
480335 438793 437608 M U 0 14 0 11 0 12 0 29 0 23 0 10 0 12 0 13 0 14 0 9 0 11 0 19 0 15 0 18 0 23 0 10
480336 438793 437608 F U 0 0 0 0 0 0 0 0 0 0 0 0 0 0 0 0 0 0 0 0 0 0 0 0 0 0 0 0 0 0 0 0
480337 436311 433893 M U 0 13 0 16 0 12 0 27 0 23 0 8 0 10 0 13 0 13 0 9 0 10 0 17 0 15 0 17 0 21 0 9
480338 436311 433893 F U 0 0 0 0 0 0 0 0 0 0 0 0 0 0 0 0 0 0 0 0 0 0 0 0 0 0 0 0 0 0 0 0
480339 436311 433893 M U 0 13 0 16 0 12 0 27 0 23 0 8 0 10 0 13 0 13 0 9 0 10 0 17 0 15 0 17 0 21 0 9
480340 422811 431656 M U 0 13 0 12 0 12 0 28 0 25 0 10 0 10 0 11 0 13 0 10 0 11 0 19 0 16 0 17 0 20 0 10
480341 422811 431656 M U 0 13 0 12 0 12 0 28 0 25 0 10 0 10 0 11 0 13 0 10 0 11 0 19 0 16 0 17 0 20 0 10
480342 422811 431656 F U 0 0 0 0 0 0 0 0 0 0 0 0 0 0 0 0 0 0 0 0 0 0 0 0 0 0 0 0 0 0 0 0
480343 432280 431583 M U 0 14 0 12 0 13 0 28 0 22 0 10 0 10 0 11 0 15 0 11 0 12 0 18 0 15 0 17 0 20 0 10
480344 432280 431583 F U 0 0 0 0 0 0 0 0 0 0 0 0 0 0 0 0 0 0 0 0 0 0 0 0 0 0 0 0 0 0 0 0
480345 424440 429334 F U 0 0 0 0 0 0 0 0 0 0 0 0 0 0 0 0 0 0 0 0 0 0 0 0 0 0 0 0 0 0 0 0
480346 424440 429334 M U 0 13 0 14 0 12 0 28 0 24 0 9 0 10 0 11 0 13 0 9 0 12 0 19 0 14 0 17 0 18 0 11
480347 424440 429334 F U 0 0 0 0 0 0 0 0 0 0 0 0 0 0 0 0 0 0 0 0 0 0 0 0 0 0 0 0 0 0 0 0
480348 438226 425530 M U 0 15 0 17 0 12 0 27 0 24 0 9 0 12 0 12 0 13 0 8 0 12 0 18 0 14 0 16 0 20 0 11
480349 438226 425530 M U 0 15 0 17 0 12 0 27 0 24 0 9 0 12 0 12 0 13 0 8 0 12 0 18 0 14 0 16 0 20 0 11
480350 438226 425530 F U 0 0 0 0 0 0 0 0 0 0 0 0 0 0 0 0 0 0 0 0 0 0 0 0 0 0 0 0 0 0 0 0
480351 438226 425530 M U 0 15 0 17 0 12 0 27 0 24 0 9 0 12 0 12 0 13 0 8 0 12 0 18 0 14 0 16 0 20 0 11
480352 438229 420804 M U 0 12 0 13 0 12 0 28 0 23 0 10 0 12 0 12 0 14 0 9 0 10 0 17 0 13 0 17 0 19 0 11
480353 434583 428467 M U 0 16 0 12 0 11 0 27 0 25 0 9 0 12 0 12 0 13 0 9 0 11 0 18 0 15 0 18 0 21 0 11
480354 434583 428467 F U 0 0 0 0 0 0 0 0 0 0 0 0 0 0 0 0 0 0 0 0 0 0 0 0 0 0 0 0 0 0 0 0
480355 434583 428467 F U 0 0 0 0 0 0 0 0 0 0 0 0 0 0 0 0 0 0 0 0 0 0 0 0 0 0 0 0 0 0 0 0
480356 434583 428467 F U 0 0 0 0 0 0 0 0 0 0 0 0 0 0 0 0 0 0 0 0 0 0 0 0 0 0 0 0 0 0 0 0
480357 423118 431475 F U 0 0 0 0 0 0 0 0 0 0 0 0 0 0 0 0 0 0 0 0 0 0 0 0 0 0 0 0 0 0 0 0
480358 423118 431475 F U 0 0 0 0 0 0 0 0 0 0 0 0 0 0 0 0 0 0 0 0 0 0 0 0 0 0 0 0 0 0 0 0
480359 431405 437530 F U 0 0 0 0 0 0 0 0 0 0 0 0 0 0 0 0 0 0 0 0 0 0 0 0 0 0 0 0 0 0 0 0
480360 431405 437530 M U 0 13 0 11 0 12 0 27 0 24 0 9 0 12 0 12 0 13 0 11 0 11 0 20 0 14 0 16 0 20 0 11
480361 421362 433149 F U 0 0 0 0 0 0 0 0 0 0 0 0 0 0 0 0 0 0 0 0 0 0 0 0 0 0 0 0 0 0 0 0
480362 432449 426700 M U 0 13 0 10 0 11 0 28 0 22 0 10 0 10 0 12 0 13 0 11 0 11 0 19 0 15 0 15 0 20 0 11
480363 432449 426700 F U 0 0 0 0 0 0 0 0 0 0 0 0 0 0 0 0 0 0 0 0 0 0 0 0 0 0 0 0 0 0 0 0
480364 432449 426700 F U 0 0 0 0 0 0 0 0 0 0 0 0 0 0 0 0 0 0 0 0 0 0 0 0 0 0 0 0 0 0 0 0
480365 423026 432589 F U 0 0 0 0 0 0 0 0 0 0 0 0 0 0 0 0 0 0 0 0 0 0 0 0 0 0 0 0 0 0 0 0
480366 423026 432589 F U 0 0 0 0 0 0 0 0 0 0 0 0 0 0 0 0 0 0 0 0 0 0 0 0 0 0 0 0 0 0 0 0
480367 425497 424704 F U 0 0 0 0 0 0 0 0 0 0 0 0 0 0 0 0 0 0 0 0 0 0 0 0 0 0 0 0 0 0 0 0
480368 429327 437679 M U 0 13 0 18 0 11 0 29 0 22 0 9 0 12 0 11 0 13 0 10 0 10 0 19 0 15 0 16 0 20 0 10
480369 429327 437679 M U 0 13 0 18 0 11 0 29 0 22 0 9 0 12 0 11 0 13 0 10 0 10 0 19 0 15 0 16 0 20 0 10
480370 429327 437679 M U 0 13 0 18 0 11 0 29 0 22 0 9 0 12 0 11 0 13 0 10 0 10 0 19 0 15 0 16 0 20 0 10
480371 429327 437679 F U 0 0 0 0 0 0 0 0 0 0 0 0 0 0 0 0 0 0 0 0 0 0 0 0 0 0 0 0 0 0 0 0
480372 429327 437679 F U 0 0 0 0 0 0 0 0 0 0 0 0 0 0 0 0 0 0 0 0 0 0 0 0 0 0 0 0 0 0 0 0
480373 429327 437679 M U 0 13 0 18 0 11 0 29 0 22 0 9 0 12 0 11 0 13 0 10 0 10 0 19 0 15 0 16 0 20 0 10
480374 422165 420758 M U 0 13 0 17 0 12 0 27 0 25 0 11 0 13 0 11 0 14 0 10 0 11 0 19 0 14 0 16 0 19 0 10
480375 436912 434001 M U 0 14 0 13 0 13 0 27 0 22 0 9 0 10 0 11 0 13 0 10 0 11 0 19 0 14 0 17 0 20 0 10
480376 436912 434001 F U 0 0 0 0 0 0 0 0 0 0 0 0 0 0 0 0 0 0 0 0 0 0 0 0 0 0 0 0 0 0 0 0
480377 437673 438146 M U 0 13 0 10 0 12 0 29 0 24 0 9 0 10 0 13 0 13 0 9 0 10 0 20 0 15 0 14 0 23 0 11
480378 437673 438146 M U 0 13 0 10 0 12 0 29 0 24 0 9 0 10 0 13 0 13 0 9 0 10 0 20 0 15 0 14 0 23 0 11
480379 437673 438146 F U 0 0 0 0 0 0 0 0 0 0 0 0 0 0 0 0 0 0 0 0 0 0 0 0 0 0 0 0 0 0 0 0
480380 436754 432361 F U 0 0 0 0 0 0 0 0 0 0 0 0 0 0 0 0 0 0 0 0 0 0 0 0 0 0 0 0 0 0 0 0
480381 426522 430619 M U 0 13 0 12 0 11 0 28 0 23 0 10 0 10 0 12 0 13 0 9 0 11 0 18 0 15 0 12 0 20 0 9
480382 437647 434421 M U 0 15 0 13 0 12 0 28 0 22 0 10 0 11 0 12 0 13 0 10 0 11 0 19 0 15 0 13 0 22 0 11
480383 437647 434421 F U 0 0 0 0 0 0 0 0 0 0 0 0 0 0 0 0 0 0 0 0 0 0 0 0 0 0 0 0 0 0 0 0
480384 429665 435526 M U 0 13 0 11 0 13 0 27 0 21 0 9 0 12 0 12 0 14 0 11 0 11 0 17 0 15 0 18 0 21 0 10
480385 437104 439701 F U 0 0 0 0 0 0 0 0 0 0 0 0 0 0 0 0 0 0 0 0 0 0 0 0 0 0 0 0 0 0 0 0
480386 428547 432066 F U 0 0 0 0 0 0 0 0 0 0 0 0 0 0 0 0 0 0 0 0 0 0 0 0 0 0 0 0 0 0 0 0
480387 431593 435032 M U 0 13 0 15 0 12 0 27 0 24 0 9 0 12 0 12 0 14 0 8 0 11 0 17 0 14 0 16 0 23 0 11
480388 432975 420168 M U 0 12 0 9 0 12 0 27 0 22 0 9 0 13 0 11 0 15 0 9 0 10 0 19 0 14 0 15 0 20 0 10
480389 432975 420168 F U 0 0 0 0 0 0 0 0 0 0 0 0 0 0 0 0 0 0 0 0 0 0 0 0 0 0 0 0 0 0 0 0
480390 434993 427246 M U 0 12 0 15 0 13 0 27 0 22 0 9 0 10 0 13 0 13 0 9 0 11 0 17 0 14 0 17 0 19 0 11
480391 434993 427246 M U 0 12 0 15 0 13 0 27 0 22 0 9 0 10 0 13 0 13 0 9 0 11 0 17 0 14 0 17 0 19 0 11
480392 425763 420645 F U 0 0 0 0 0 0 0 0 0 0 0 0 0 0 0 0 0 0 0 0 0 0 0 0 0 0 0 0 0 0 0 0
480393 425763 420645 M U 0 13 0 16 0 13 0 27 0 22 0 9 0 10 0 14 0 14 0 9 0 9 0 18 0 13 0 15 0 22 0 11
480394 425763 420645 F U 0 0 0 0 0 0 0 0 0 0 0 0 0 0 0 0 0 0 0 0 0 0 0 0 0 0 0 0 0 0 0 0
480395 432248 430202 M U 0 14 0 17 0 12 0 28 0 24 0 9 0 10 0 10 0 14 0 9 0 11 0 19 0 15 0 17 0 22 0 10
480396 432248 430202 F U 0 0 0 0 0 0 0 0 0 0 0 0 0 0 0 0 0 0 0 0 0 0 0 0 0 0 0 0 0 0 0 0
480397 432248 430202 F U 0 0 0 0 0 0 0 0 0 0 0 0 0 0 0 0 0 0 0 0 0 0 0 0 0 0 0 0 0 0 0 0
480398 426140 420252 M U 0 13 0 20 0 12 0 29 0 23 0 9 0 12 0 14 0 14 0 9 0 11 0 18 0 14 0 16 0 19 0 11
480399 426140 420252 F U 0 0 0 0 0 0 0 0 0 0 0 0 0 0 0 0 0 0 0 0 0 0 0 0 0 0 0 0 0 0 0 0
480400 429929 431462 F U 0 0 0 0 0 0 0 0 0 0 0 0 0 0 0 0 0 0 0 0 0 0 0 0 0 0 0 0 0 0 0 0
480401 438065 422276 F U 0 0 0 0 0 0 0 0 0 0 0 0 0 0 0 0 0 0 0 0 0 0 0 0 0 0 0 0 0 0 0 0
480402 438065 422276 F U 0 0 0 0 0 0 0 0 0 0 0 0 0 0 0 0 0 0 0 0 0 0 0 0 0 0 0 0 0 0 0 0
480403 437284 425240 M U 0 13 0 10 0 11 0 28 0 22 0 11 0 11 0 13 0 13 0 11 0 10 0 17 0 14 0 14 0 21 0 11
480404 437284 425240 M U 0 13 0 10 0 11 0 28 0 22 0 11 0 11 0 13 0 13 0 11 0 10 0 17 0 14 0 14 0 21 0 11
480405 422556 426348 F U 0 0 0 0 0 0 0 0 0 0 0 0 0 0 0 0 0 0 0 0 0 0 0 0 0 0 0 0 0 0 0 0
480406 422556 426348 F U 0 0 0 0 0 0 0 0 0 0 0 0 0 0 0 0 0 0 0 0 0 0 0 0 0 0 0 0 0 0 0 0
480407 422556 426348 M U 0 15 0 12 0 12 0 27 0 25 0 8 0 10 0 13 0 14 0 9 0 11 0 21 0 12 0 16 0 20 0 10
480408 422556 426348 M U 0 15 0 12 0 12 0 27 0 25 0 8 0 10 0 13 0 14 0 9 0 11 0 21 0 12 0 16 0 20 0 10
480409 421241 429423 M U 0 15 0 10 0 14 0 27 0 23 0 10 0 10 0 12 0 15 0 9 0 12 0 18 0 14 0 15 0 18 0 10
480410 421241 429423 F U 0 0 0 0 0 0 0 0 0 0 0 0 0 0 0 0 0 0 0 0 0 0 0 0 0 0 0 0 0 0 0 0
480411 433494 421766 M U 0 15 0 17 0 14 0 29 0 23 0 9 0 12 0 11 0 13 0 9 0 9 0 18 0 14 0 15 0 19 0 10
480412 433494 421766 M U 0 15 0 17 0 14 0 29 0 23 0 9 0 12 0 11 0 13 0 9 0 9 0 18 0 14 0 15 0 19 0 10
480413 421605 433133 F U 0 0 0 0 0 0 0 0 0 0 0 0 0 0 0 0 0 0 0 0 0 0 0 0 0 0 0 0 0 0 0 0
480414 435390 422032 M U 0 13 0 15 0 12 0 27 0 23 0 10 0 11 0 12 0 14 0 8 0 11 0 18 0 14 0 16 0 22 0 12
480415 435390 422032 M U 0 13 0 15 0 12 0 27 0 23 0 10 0 11 0 12 0 14 0 8 0 11 0 18 0 14 0 16 0 22 0 12
480416 435390 422032 M U 0 13 0 15 0 12 0 27 0 23 0 10 0 11 0 12 0 14 0 8 0 11 0 18 0 14 0 16 0 22 0 12
480417 435390 422032 M U 0 13 0 15 0 12 0 27 0 23 0 10 0 11 0 12 0 14 0 8 0 11 0 18 0 14 0 16 0 22 0 12
480418 431467 438034 M U 0 13 0 12 0 11 0 29 0 23 0 10 0 10 0 12 0 14 0 9 0 10 0 18 0 14 0 17 0 23 0 10
480419 431467 438034 M U 0 13 0 12 0 11 0 29 0 23 0 10 0 10 0 12 0 14 0 9 0 10 0 18 0 14 0 17 0 23 0 10
480420 427044 424641 M U 0 15 0 12 0 12 0 28 0 23 0 9 0 10 0 12 0 13 0 10 0 10 0 18 0 14 0 15 0 22 0 10
480421 427044 424641 F U 0 0 0 0 0 0 0 0 0 0 0 0 0 0 0 0 0 0 0 0 0 0 0 0 0 0 0 0 0 0 0 0
480422 431606 432491 F U 0 0 0 0 0 0 0 0 0 0 0 0 0 0 0 0 0 0 0 0 0 0 0 0 0 0 0 0 0 0 0 0
480423 431956 429082 F U 0 0 0 0 0 0 0 0 0 0 0 0 0 0 0 0 0 0 0 0 0 0 0 0 0 0 0 0 0 0 0 0
480424 431956 429082 M U 0 13 0 9 0 12 0 28 0 22 0 9 0 12 0 11 0 14 0 9 0 12 0 19 0 14 0 14 0 21 0 10
480425 435513 431024 F U 0 0 0 0 0 0 0 0 0 0 0 0 0 0 0 0 0 0 0 0 0 0 0 0 0 0 0 0 0 0 0 0
480426 435157 423484 M U 0 13 0 10 0 13 0 27 0 24 0 9 0 12 0 12 0 13 0 9 0 12 0 18 0 13 0 15 0 22 0 11
480427 429609 438699 F U 0 0 0 0 0 0 0 0 0 0 0 0 0 0 0 0 0 0 0 0 0 0 0 0 0 0 0 0 0 0 0 0
480428 423098 438205 M U 0 14 0 12 0 12 0 29 0 22 0 10 0 10 0 12 0 14 0 10 0 9 0 18 0 12 0 18 0 23 0 10
480429 429742 439042 F U 0 0 0 0 0 0 0 0 0 0 0 0 0 0 0 0 0 0 0 0 0 0 0 0 0 0 0 0 0 0 0 0
480430 429742 439042 F U 0 0 0 0 0 0 0 0 0 0 0 0 0 0 0 0 0 0 0 0 0 0 0 0 0 0 0 0 0 0 0 0
480431 430436 436180 F U 0 0 0 0 0 0 0 0 0 0 0 0 0 0 0 0 0 0 0 0 0 0 0 0 0 0 0 0 0 0 0 0
480432 430436 436180 M U 0 14 0 15 0 12 0 28 0 21 0 9 0 13 0 12 0 14 0 11 0 11 0 20 0 14 0 16 0 20 0 10
480433 430436 436180 F U 0 0 0 0 0 0 0 0 0 0 0 0 0 0 0 0 0 0 0 0 0 0 0 0 0 0 0 0 0 0 0 0
480434 430436 436180 M U 0 14 0 15 0 12 0 28 0 21 0 9 0 13 0 12 0 14 0 11 0 11 0 20 0 14 0 16 0 20 0 10
480435 426038 433204 F U 0 0 0 0 0 0 0 0 0 0 0 0 0 0 0 0 0 0 0 0 0 0 0 0 0 0 0 0 0 0 0 0
480436 436335 432862 F U 0 0 0 0 0 0 0 0 0 0 0 0 0 0 0 0 0 0 0 0 0 0 0 0 0 0 0 0 0 0 0 0
480437 437974 436000 M U 0 14 0 13 0 11 0 28 0 24 0 10 0 10 0 12 0 13 0 11 0 9 0 19 0 14 0 17 0 20 0 12
480438 437974 436000 F U 0 0 0 0 0 0 0 0 0 0 0 0 0 0 0 0 0 0 0 0 0 0 0 0 0 0 0 0 0 0 0 0
480439 437974 436000 F U 0 0 0 0 0 0 0 0 0 0 0 0 0 0 0 0 0 0 0 0 0 0 0 0 0 0 0 0 0 0 0 0
480440 437974 436000 F U 0 0 0 0 0 0 0 0 0 0 0 0 0 0 0 0 0 0 0 0 0 0 0 0 0 0 0 0 0 0 0 0
480441 427802 429746 F U 0 0 0 0 0 0 0 0 0 0 0 0 0 0 0 0 0 0 0 0 0 0 0 0 0 0 0 0 0 0 0 0
480442 427802 429746 F U 0 0 0 0 0 0 0 0 0 0 0 0 0 0 0 0 0 0 0 0 0 0 0 0 0 0 0 0 0 0 0 0
480443 428727 433195 F U 0 0 0 0 0 0 0 0 0 0 0 0 0 0 0 0 0 0 0 0 0 0 0 0 0 0 0 0 0 0 0 0
480444 428727 433195 F U 0 0 0 0 0 0 0 0 0 0 0 0 0 0 0 0 0 0 0 0 0 0 0 0 0 0 0 0 0 0 0 0
480445 430930 429834 F U 0 0 0 0 0 0 0 0 0 0 0 0 0 0 0 0 0 0 0 0 0 0 0 0 0 0 0 0 0 0 0 0
480446 430930 429834 F U 0 0 0 0 0 0 0 0 0 0 0 0 0 0 0 0 0 0 0 0 0 0 0 0 0 0 0 0 0 0 0 0
480447 430930 429834 M U 0 14 0 10 0 13 0 29 0 23 0 9 0 10 0 12 0 14 0 10 0 11 0 17 0 15 0 16 0 21 0 11
480448 421264 423268 F U 0 0 0 0 0 0 0 0 0 0 0 0 0 0 0 0 0 0 0 0 0 0 0 0 0 0 0 0 0 0 0 0
480449 421264 423268 F U 0 0 0 0 0 0 0 0 0 0 0 0 0 0 0 0 0 0 0 0 0 0 0 0 0 0 0 0 0 0 0 0
480450 433247 420825 F U 0 0 0 0 0 0 0 0 0 0 0 0 0 0 0 0 0 0 0 0 0 0 0 0 0 0 0 0 0 0 0 0
480451 428081 430846 F U 0 0 0 0 0 0 0 0 0 0 0 0 0 0 0 0 0 0 0 0 0 0 0 0 0 0 0 0 0 0 0 0
480452 428081 430846 M U 0 12 0 9 0 12 0 29 0 22 0 10 0 12 0 13 0 13 0 11 0 10 0 20 0 13 0 13 0 20 0 10
480453 439461 424383 M U 0 14 0 14 0 11 0 27 0 21 0 10 0 10 0 12 0 13 0 11 0 10 0 18 0 16 0 17 0 19 0 11
480454 420735 429984 F U 0 0 0 0 0 0 0 0 0 0 0 0 0 0 0 0 0 0 0 0 0 0 0 0 0 0 0 0 0 0 0 0
480455 421670 427547 F U 0 0 0 0 0 0 0 0 0 0 0 0 0 0 0 0 0 0 0 0 0 0 0 0 0 0 0 0 0 0 0 0
480456 421670 427547 F U 0 0 0 0 0 0 0 0 0 0 0 0 0 0 0 0 0 0 0 0 0 0 0 0 0 0 0 0 0 0 0 0
480457 421670 427547 M U 0 14 0 19 0 12 0 28 0 23 0 9 0 10 0 12 0 13 0 9 0 9 0 17 0 14 0 14 0 22 0 10
480458 426197 439787 F U 0 0 0 0 0 0 0 0 0 0 0 0 0 0 0 0 0 0 0 0 0 0 0 0 0 0 0 0 0 0 0 0
480459 426197 439787 M U 0 13 0 13 0 13 0 28 0 24 0 9 0 12 0 12 0 14 0 9 0 11 0 18 0 15 0 19 0 22 0 12
480460 431948 434570 F U 0 0 0 0 0 0 0 0 0 0 0 0 0 0 0 0 0 0 0 0 0 0 0 0 0 0 0 0 0 0 0 0
480461 429546 436836 M U 0 15 0 14 0 12 0 30 0 22 0 10 0 11 0 11 0 14 0 11 0 10 0 17 0 13 0 16 0 22 0 11
480462 427825 434273 F U 0 0 0 0 0 0 0 0 0 0 0 0 0 0 0 0 0 0 0 0 0 0 0 0 0 0 0 0 0 0 0 0
480463 426488 427366 M U 0 14 0 12 0 12 0 30 0 24 0 9 0 12 0 11 0 13 0 10 0 11 0 18 0 14 0 16 0 20 0 9
480464 426488 427366 M U 0 14 0 12 0 12 0 30 0 24 0 9 0 12 0 11 0 13 0 10 0 11 0 18 0 14 0 16 0 20 0 9
480465 433877 433197 F U 0 0 0 0 0 0 0 0 0 0 0 0 0 0 0 0 0 0 0 0 0 0 0 0 0 0 0 0 0 0 0 0
480466 433877 433197 F U 0 0 0 0 0 0 0 0 0 0 0 0 0 0 0 0 0 0 0 0 0 0 0 0 0 0 0 0 0 0 0 0
480467 433877 433197 F U 0 0 0 0 0 0 0 0 0 0 0 0 0 0 0 0 0 0 0 0 0 0 0 0 0 0 0 0 0 0 0 0
480468 433877 433197 M U 0 13 0 10 0 12 0 29 0 23 0 9 0 13 0 12 0 14 0 10 0 10 0 19 0 15 0 18 0 23 0 11
480469 433877 433197 F U 0 0 0 0 0 0 0 0 0 0 0 0 0 0 0 0 0 0 0 0 0 0 0 0 0 0 0 0 0 0 0 0
480470 433877 433197 M U 0 13 0 10 0 12 0 29 0 23 0 9 0 13 0 12 0 14 0 10 0 10 0 19 0 15 0 18 0 23 0 11
480471 439558 424595 F U 0 0 0 0 0 0 0 0 0 0 0 0 0 0 0 0 0 0 0 0 0 0 0 0 0 0 0 0 0 0 0 0
480472 424029 433734 M U 0 13 0 13 0 13 0 28 0 23 0 9 0 12 0 11 0 14 0 10 0 11 0 21 0 14 0 16 0 21 0 11
480473 438744 424929 F U 0 0 0 0 0 0 0 0 0 0 0 0 0 0 0 0 0 0 0 0 0 0 0 0 0 0 0 0 0 0 0 0
480474 438744 424929 M U 0 13 0 10 0 13 0 30 0 22 0 9 0 12 0 11 0 14 0 9 0 11 0 19 0 13 0 15 0 20 0 11
480475 430061 420875 M U 0 15 0 15 0 13 0 28 0 22 0 9 0 10 0 12 0 13 0 10 0 10 0 18 0 17 0 16 0 19 0 10
480476 430061 420875 M U 0 15 0 15 0 13 0 28 0 22 0 9 0 10 0 12 0 13 0 10 0 10 0 18 0 17 0 16 0 19 0 10
480477 430061 420875 M U 0 15 0 15 0 13 0 28 0 22 0 9 0 10 0 12 0 13 0 10 0 10 0 18 0 17 0 16 0 19 0 10
480478 439318 439227 M U 0 13 0 10 0 13 0 30 0 23 0 9 0 10 0 13 0 15 0 10 0 9 0 20 0 14 0 18 0 19 0 11
480479 439318 439227 F U 0 0 0 0 0 0 0 0 0 0 0 0 0 0 0 0 0 0 0 0 0 0 0 0 0 0 0 0 0 0 0 0
480480 439318 439227 F U 0 0 0 0 0 0 0 0 0 0 0 0 0 0 0 0 0 0 0 0 0 0 0 0 0 0 0 0 0 0 0 0
480481 422848 426081 M U 0 15 0 11 0 12 0 28 0 21 0 9 0 13 0 12 0 15 0 8 0 9 0 19 0 13 0 16 0 19 0 10
480482 422848 426081 F U 0 0 0 0 0 0 0 0 0 0 0 0 0 0 0 0 0 0 0 0 0 0 0 0 0 0 0 0 0 0 0 0
480483 422848 426081 M U 0 15 0 11 0 12 0 28 0 21 0 9 0 13 0 12 0 15 0 8 0 9 0 19 0 13 0 16 0 19 0 10
480484 439618 437449 F U 0 0 0 0 0 0 0 0 0 0 0 0 0 0 0 0 0 0 0 0 0 0 0 0 0 0 0 0 0 0 0 0
480485 439748 421859 M U 0 13 0 15 0 12 0 28 0 22 0 9 0 12 0 12 0 13 0 10 0 12 0 18 0 15 0 15 0 21 0 10
480486 435667 426187 F U 0 0 0 0 0 0 0 0 0 0 0 0 0 0 0 0 0 0 0 0 0 0 0 0 0 0 0 0 0 0 0 0
480487 435667 426187 F U 0 0 0 0 0 0 0 0 0 0 0 0 0 0 0 0 0 0 0 0 0 0 0 0 0 0 0 0 0 0 0 0
480488 423195 438894 F U 0 0 0 0 0 0 0 0 0 0 0 0 0 0 0 0 0 0 0 0 0 0 0 0 0 0 0 0 0 0 0 0
480489 423195 438894 M U 0 16 0 15 0 12 0 30 0 24 0 9 0 13 0 11 0 14 0 9 0 11 0 18 0 14 0 16 0 21 0 11
480490 439073 430035 F U 0 0 0 0 0 0 0 0 0 0 0 0 0 0 0 0 0 0 0 0 0 0 0 0 0 0 0 0 0 0 0 0
480491 423628 426472 F U 0 0 0 0 0 0 0 0 0 0 0 0 0 0 0 0 0 0 0 0 0 0 0 0 0 0 0 0 0 0 0 0
480492 422357 420254 F U 0 0 0 0 0 0 0 0 0 0 0 0 0 0 0 0 0 0 0 0 0 0 0 0 0 0 0 0 0 0 0 0
480493 422357 420254 M U 0 12 0 14 0 12 0 27 0 22 0 9 0 13 0 11 0 13 0 9 0 11 0 19 0 14 0 16 0 22 0 12
480494 435217 433074 M U 0 12 0 10 0 13 0 29 0 21 0 9 0 10 0 12 0 14 0 9 0 9 0 17 0 13 0 15 0 20 0 10
480495 430528 430987 F U 0 0 0 0 0 0 0 0 0 0 0 0 0 0 0 0 0 0 0 0 0 0 0 0 0 0 0 0 0 0 0 0
480496 429146 423456 F U 0 0 0 0 0 0 0 0 0 0 0 0 0 0 0 0 0 0 0 0 0 0 0 0 0 0 0 0 0 0 0 0
480497 429146 423456 M U 0 14 0 12 0 11 0 30 0 23 0 10 0 10 0 12 0 13 0 10 0 10 0 18 0 14 0 19 0 22 0 12
480498 429146 423456 M U 0 14 0 12 0 11 0 30 0 23 0 10 0 10 0 12 0 13 0 10 0 10 0 18 0 14 0 19 0 22 0 12
480499 426794 429424 M U 0 13 0 10 0 12 0 29 0 22 0 10 0 13 0 13 0 13 0 10 0 10 0 19 0 13 0 17 0 22 0 11
480500 435527 434999 F U 0 0 0 0 0 0 0 0 0 0 0 0 0 0 0 0 0 0 0 0 0 0 0 0 0 0 0 0 0 0 0 0
480501 420755 430136 F U 0 0 0 0 0 0 0 0 0 0 0 0 0 0 0 0 0 0 0 0 0 0 0 0 0 0 0 0 0 0 0 0
480502 420755 430136 M U 0 14 0 15 0 12 0 29 0 24 0 10 0 13 0 13 0 14 0 10 0 10 0 18 0 15 0 15 0 18 0 10
480503 420755 430136 M U 0 14 0 15 0 12 0 29 0 24 0 10 0 13 0 13 0 14 0 10 0 10 0 18 0 15 0 15 0 18 0 10
480504 420030 439185 F U 0 0 0 0 0 0 0 0 0 0 0 0 0 0 0 0 0 0 0 0 0 0 0 0 0 0 0 0 0 0 0 0
480505 420030 439185 F U 0 0 0 0 0 0 0 0 0 0 0 0 0 0 0 0 0 0 0 0 0 0 0 0 0 0 0 0 0 0 0 0
480506 435385 432423 M U 0 14 0 9 0 12 0 29 0 24 0 9 0 13 0 13 0 13 0 10 0 11 0 20 0 14 0 17 0 19 0 11
480507 435385 432423 F U 0 0 0 0 0 0 0 0 0 0 0 0 0 0 0 0 0 0 0 0 0 0 0 0 0 0 0 0 0 0 0 0
480508 427531 423184 F U 0 0 0 0 0 0 0 0 0 0 0 0 0 0 0 0 0 0 0 0 0 0 0 0 0 0 0 0 0 0 0 0
480509 427531 423184 M U 0 13 0 16 0 12 0 28 0 24 0 9 0 13 0 14 0 14 0 11 0 10 0 18 0 14 0 15 0 23 0 10
480510 426662 439827 F U 0 0 0 0 0 0 0 0 0 0 0 0 0 0 0 0 0 0 0 0 0 0 0 0 0 0 0 0 0 0 0 0
480511 426662 439827 F U 0 0 0 0 0 0 0 0 0 0 0 0 0 0 0 0 0 0 0 0 0 0 0 0 0 0 0 0 0 0 0 0
480512 429903 439903 F U 0 0 0 0 0 0 0 0 0 0 0 0 0 0 0 0 0 0 0 0 0 0 0 0 0 0 0 0 0 0 0 0
480513 429903 439903 F U 0 0 0 0 0 0 0 0 0 0 0 0 0 0 0 0 0 0 0 0 0 0 0 0 0 0 0 0 0 0 0 0
480514 425111 429055 F U 0 0 0 0 0 0 0 0 0 0 0 0 0 0 0 0 0 0 0 0 0 0 0 0 0 0 0 0 0 0 0 0
480515 425111 429055 F U 0 0 0 0 0 0 0 0 0 0 0 0 0 0 0 0 0 0 0 0 0 0 0 0 0 0 0 0 0 0 0 0
480516 425111 429055 M U 0 13 0 10 0 12 0 30 0 25 0 10 0 13 0 12 0 13 0 9 0 10 0 17 0 14 0 16 0 19 0 10
480517 425140 435451 M U 0 13 0 13 0 11 0 27 0 24 0 9 0 10 0 12 0 14 0 10 0 11 0 18 0 14 0 15 0 22 0 10
480518 425140 435451 F U 0 0 0 0 0 0 0 0 0 0 0 0 0 0 0 0 0 0 0 0 0 0 0 0 0 0 0 0 0 0 0 0
480519 424716 424676 M U 0 14 0 12 0 12 0 27 0 23 0 9 0 12 0 13 0 14 0 8 0 10 0 17 0 15 0 15 0 21 0 12
480520 436232 420014 M U 0 13 0 12 0 11 0 30 0 22 0 10 0 10 0 12 0 14 0 11 0 11 0 19 0 13 0 14 0 19 0 11
480521 436232 420014 F U 0 0 0 0 0 0 0 0 0 0 0 0 0 0 0 0 0 0 0 0 0 0 0 0 0 0 0 0 0 0 0 0
480522 436232 420014 F U 0 0 0 0 0 0 0 0 0 0 0 0 0 0 0 0 0 0 0 0 0 0 0 0 0 0 0 0 0 0 0 0
480523 426272 432752 M U 0 13 0 10 0 13 0 28 0 22 0 9 0 9 0 12 0 13 0 11 0 10 0 18 0 14 0 15 0 20 0 11
480524 433436 437027 F U 0 0 0 0 0 0 0 0 0 0 0 0 0 0 0 0 0 0 0 0 0 0 0 0 0 0 0 0 0 0 0 0
480525 423066 433731 F U 0 0 0 0 0 0 0 0 0 0 0 0 0 0 0 0 0 0 0 0 0 0 0 0 0 0 0 0 0 0 0 0
480526 423066 433731 M U 0 12 0 11 0 11 0 29 0 23 0 8 0 12 0 13 0 13 0 9 0 11 0 20 0 14 0 19 0 24 0 11
480527 428162 422605 M U 0 14 0 16 0 12 0 30 0 23 0 9 0 10 0 12 0 15 0 9 0 12 0 19 0 14 0 14 0 22 0 10
480528 428162 422605 F U 0 0 0 0 0 0 0 0 0 0 0 0 0 0 0 0 0 0 0 0 0 0 0 0 0 0 0 0 0 0 0 0
480529 428162 422605 M U 0 14 0 16 0 12 0 30 0 23 0 9 0 10 0 12 0 15 0 9 0 12 0 19 0 14 0 14 0 22 0 10
480530 422213 428935 M U 0 14 0 13 0 13 0 30 0 24 0 9 0 12 0 13 0 13 0 9 0 11 0 18 0 14 0 17 0 22 0 10
480531 422213 428935 M U 0 14 0 13 0 13 0 30 0 24 0 9 0 12 0 13 0 13 0 9 0 11 0 18 0 14 0 17 0 22 0 10
480532 432197 434285 M U 0 12 0 12 0 12 0 28 0 21 0 9 0 10 0 13 0 13 0 9 0 12 0 19 0 13 0 18 0 20 0 10
480533 432197 434285 F U 0 0 0 0 0 0 0 0 0 0 0 0 0 0 0 0 0 0 0 0 0 0 0 0 0 0 0 0 0 0 0 0
480534 432197 434285 F U 0 0 0 0 0 0 0 0 0 0 0 0 0 0 0 0 0 0 0 0 0 0 0 0 0 0 0 0 0 0 0 0
480535 432197 434285 M U 0 12 0 12 0 12 0 28 0 21 0 9 0 10 0 13 0 13 0 9 0 12 0 19 0 13 0 18 0 20 0 10
480536 435505 435811 F U 0 0 0 0 0 0 0 0 0 0 0 0 0 0 0 0 0 0 0 0 0 0 0 0 0 0 0 0 0 0 0 0
480537 435505 435811 M U 0 13 0 12 0 12 0 31 0 23 0 10 0 12 0 12 0 14 0 8 0 10 0 19 0 15 0 17 0 20 0 10
480538 435505 435811 F U 0 0 0 0 0 0 0 0 0 0 0 0 0 0 0 0 0 0 0 0 0 0 0 0 0 0 0 0 0 0 0 0
480539 435505 435811 F U 0 0 0 0 0 0 0 0 0 0 0 0 0 0 0 0 0 0 0 0 0 0 0 0 0 0 0 0 0 0 0 0
480540 435505 435811 M U 0 13 0 12 0 12 0 31 0 23 0 10 0 12 0 12 0 14 0 8 0 10 0 19 0 15 0 17 0 20 0 10
480541 437494 433363 F U 0 0 0 0 0 0 0 0 0 0 0 0 0 0 0 0 0 0 0 0 0 0 0 0 0 0 0 0 0 0 0 0
480542 437494 433363 F U 0 0 0 0 0 0 0 0 0 0 0 0 0 0 0 0 0 0 0 0 0 0 0 0 0 0 0 0 0 0 0 0
480543 437494 433363 M U 0 13 0 11 0 13 0 28 0 23 0 8 0 10 0 12 0 13 0 9 0 9 0 21 0 15 0 16 0 22 0 12
480544 437494 433363 F U 0 0 0 0 0 0 0 0 0 0 0 0 0 0 0 0 0 0 0 0 0 0 0 0 0 0 0 0 0 0 0 0
480545 425150 425078 M U 0 15 0 15 0 13 0 28 0 20 0 9 0 10 0 11 0 15 0 11 0 11 0 17 0 14 0 18 0 19 0 12
480546 425150 425078 M U 0 15 0 15 0 13 0 28 0 20 0 9 0 10 0 11 0 15 0 11 0 11 0 17 0 14 0 18 0 19 0 12
480547 439490 427575 M U 0 14 0 12 0 12 0 29 0 23 0 9 0 12 0 13 0 15 0 8 0 10 0 19 0 15 0 13 0 20 0 10
480548 439490 427575 M U 0 14 0 12 0 12 0 29 0 23 0 9 0 12 0 13 0 15 0 8 0 10 0 19 0 15 0 13 0 20 0 10
480549 436952 426738 F U 0 0 0 0 0 0 0 0 0 0 0 0 0 0 0 0 0 0 0 0 0 0 0 0 0 0 0 0 0 0 0 0
480550 427321 434355 F U 0 0 0 0 0 0 0 0 0 0 0 0 0 0 0 0 0 0 0 0 0 0 0 0 0 0 0 0 0 0 0 0
480551 433396 430616 M U 0 13 0 9 0 13 0 28 0 24 0 9 0 12 0 13 0 13 0 9 0 12 0 19 0 14 0 16 0 20 0 11
480552 423146 428580 M U 0 15 0 20 0 11 0 30 0 23 0 9 0 10 0 12 0 13 0 8 0 10 0 17 0 14 0 12 0 20 0 12
480553 423146 428580 M U 0 15 0 20 0 11 0 30 0 23 0 9 0 10 0 12 0 13 0 8 0 10 0 17 0 14 0 12 0 20 0 12
480554 434440 421612 F U 0 0 0 0 0 0 0 0 0 0 0 0 0 0 0 0 0 0 0 0 0 0 0 0 0 0 0 0 0 0 0 0
480555 434440 421612 M U 0 14 0 13 0 12 0 28 0 22 0 9 0 10 0 11 0 14 0 12 0 11 0 18 0 16 0 15 0 22 0 11
480556 434440 421612 F U 0 0 0 0 0 0 0 0 0 0 0 0 0 0 0 0 0 0 0 0 0 0 0 0 0 0 0 0 0 0 0 0
480557 439783 420372 M U 0 16 0 12 0 11 0 27 0 20 0 9 0 12 0 11 0 13 0 9 0 9 0 17 0 14 0 16 0 19 0 11
480558 420917 422891 M U 0 14 0 10 0 11 0 29 0 23 0 9 0 10 0 11 0 14 0 11 0 9 0 19 0 17 0 16 0 22 0 11
480559 424607 437125 F U 0 0 0 0 0 0 0 0 0 0 0 0 0 0 0 0 0 0 0 0 0 0 0 0 0 0 0 0 0 0 0 0
480560 424607 437125 F U 0 0 0 0 0 0 0 0 0 0 0 0 0 0 0 0 0 0 0 0 0 0 0 0 0 0 0 0 0 0 0 0
480561 429059 432141 M U 0 14 0 13 0 13 0 27 0 22 0 9 0 10 0 11 0 13 0 10 0 11 0 19 0 14 0 17 0 20 0 10
480562 422439 434950 M U 0 14 0 11 0 13 0 26 0 23 0 9 0 10 0 13 0 13 0 9 0 11 0 17 0 15 0 17 0 22 0 10
480563 421245 434130 M U 0 13 0 14 0 12 0 29 0 24 0 9 0 10 0 13 0 13 0 9 0 10 0 19 0 15 0 15 0 22 0 10
480564 421245 434130 F U 0 0 0 0 0 0 0 0 0 0 0 0 0 0 0 0 0 0 0 0 0 0 0 0 0 0 0 0 0 0 0 0
480565 429797 439667 F U 0 0 0 0 0 0 0 0 0 0 0 0 0 0 0 0 0 0 0 0 0 0 0 0 0 0 0 0 0 0 0 0
480566 429797 439667 F U 0 0 0 0 0 0 0 0 0 0 0 0 0 0 0 0 0 0 0 0 0 0 0 0 0 0 0 0 0 0 0 0
480567 428452 421549 M U 0 13 0 15 0 12 0 26 0 24 0 10 0 13 0 12 0 15 0 9 0 12 0 20 0 15 0 14 0 22 0 11
480568 428452 421549 M U 0 13 0 15 0 12 0 26 0 24 0 10 0 13 0 12 0 15 0 9 0 12 0 20 0 15 0 14 0 22 0 11
480569 428452 421549 F U 0 0 0 0 0 0 0 0 0 0 0 0 0 0 0 0 0 0 0 0 0 0 0 0 0 0 0 0 0 0 0 0
480570 427686 435605 M U 0 12 0 13 0 12 0 29 0 22 0 9 0 12 0 13 0 13 0 11 0 9 0 19 0 14 0 15 0 21 0 11
480571 427686 435605 M U 0 12 0 13 0 12 0 29 0 22 0 9 0 12 0 13 0 13 0 11 0 9 0 19 0 14 0 15 0 21 0 11
480572 427686 435605 M U 0 12 0 13 0 12 0 29 0 22 0 9 0 12 0 13 0 13 0 11 0 9 0 19 0 14 0 15 0 21 0 11
480573 432198 427850 M U 0 14 0 14 0 12 0 29 0 22 0 10 0 13 0 11 0 13 0 11 0 12 0 20 0 14 0 15 0 19 0 12
480574 432198 427850 F U 0 0 0 0 0 0 0 0 0 0 0 0 0 0 0 0 0 0 0 0 0 0 0 0 0 0 0 0 0 0 0 0
480575 427769 433974 M U 0 15 0 14 0 11 0 30 0 24 0 10 0 12 0 11 0 14 0 10 0 12 0 18 0 14 0 16 0 21 0 11
480576 427769 433974 M U 0 15 0 14 0 11 0 30 0 24 0 10 0 12 0 11 0 14 0 10 0 12 0 18 0 14 0 16 0 21 0 11
480577 431276 420380 F U 0 0 0 0 0 0 0 0 0 0 0 0 0 0 0 0 0 0 0 0 0 0 0 0 0 0 0 0 0 0 0 0
480578 431276 420380 M U 0 13 0 15 0 12 0 29 0 22 0 9 0 12 0 12 0 13 0 9 0 9 0 18 0 14 0 14 0 20 0 10
480579 431276 420380 M U 0 13 0 15 0 12 0 29 0 22 0 9 0 12 0 12 0 13 0 9 0 9 0 18 0 14 0 14 0 20 0 10
480580 432147 433498 F U 0 0 0 0 0 0 0 0 0 0 0 0 0 0 0 0 0 0 0 0 0 0 0 0 0 0 0 0 0 0 0 0
480581 432147 433498 F U 0 0 0 0 0 0 0 0 0 0 0 0 0 0 0 0 0 0 0 0 0 0 0 0 0 0 0 0 0 0 0 0
480582 432147 433498 M U 0 15 0 10 0 11 0 27 0 21 0 9 0 10 0 11 0 14 0 10 0 14 0 17 0 14 0 15 0 22 0 12
480583 432147 433498 F U 0 0 0 0 0 0 0 0 0 0 0 0 0 0 0 0 0 0 0 0 0 0 0 0 0 0 0 0 0 0 0 0
480584 423300 420989 M U 0 14 0 11 0 12 0 28 0 24 0 10 0 12 0 12 0 14 0 10 0 11 0 19 0 13 0 14 0 22 0 10
480585 437755 437750 F U 0 0 0 0 0 0 0 0 0 0 0 0 0 0 0 0 0 0 0 0 0 0 0 0 0 0 0 0 0 0 0 0
480586 437755 437750 M U 0 16 0 12 0 12 0 27 0 23 0 10 0 12 0 12 0 14 0 9 0 10 0 17 0 15 0 14 0 20 0 9
480587 437755 437750 F U 0 0 0 0 0 0 0 0 0 0 0 0 0 0 0 0 0 0 0 0 0 0 0 0 0 0 0 0 0 0 0 0
480588 432296 429041 M U 0 12 0 11 0 11 0 27 0 23 0 10 0 13 0 12 0 14 0 10 0 12 0 18 0 14 0 15 0 22 0 11
480589 432296 429041 F U 0 0 0 0 0 0 0 0 0 0 0 0 0 0 0 0 0 0 0 0 0 0 0 0 0 0 0 0 0 0 0 0
480590 432296 429041 M U 0 12 0 11 0 11 0 27 0 23 0 10 0 13 0 12 0 14 0 10 0 12 0 18 0 14 0 15 0 22 0 11
480591 432296 429041 F U 0 0 0 0 0 0 0 0 0 0 0 0 0 0 0 0 0 0 0 0 0 0 0 0 0 0 0 0 0 0 0 0
480592 432296 429041 F U 0 0 0 0 0 0 0 0 0 0 0 0 0 0 0 0 0 0 0 0 0 0 0 0 0 0 0 0 0 0 0 0
480593 431648 424418 M U 0 13 0 13 0 12 0 29 0 22 0 10 0 12 0 12 0 14 0 12 0 11 0 19 0 15 0 15 0 22 0 11
480594 431648 424418 F U 0 0 0 0 0 0 0 0 0 0 0 0 0 0 0 0 0 0 0 0 0 0 0 0 0 0 0 0 0 0 0 0
480595 431648 424418 M U 0 13 0 13 0 12 0 29 0 22 0 10 0 12 0 12 0 14 0 12 0 11 0 19 0 15 0 15 0 22 0 11
480596 431648 424418 M U 0 13 0 13 0 12 0 29 0 22 0 10 0 12 0 12 0 14 0 12 0 11 0 19 0 15 0 15 0 22 0 11
480597 433388 436769 F U 0 0 0 0 0 0 0 0 0 0 0 0 0 0 0 0 0 0 0 0 0 0 0 0 0 0 0 0 0 0 0 0
480598 433388 436769 F U 0 0 0 0 0 0 0 0 0 0 0 0 0 0 0 0 0 0 0 0 0 0 0 0 0 0 0 0 0 0 0 0
480599 433388 436769 M U 0 14 0 13 0 11 0 29 0 22 0 9 0 13 0 12 0 14 0 11 0 9 0 19 0 14 0 14 0 20 0 10
480600 433388 436769 F U 0 0 0 0 0 0 0 0 0 0 0 0 0 0 0 0 0 0 0 0 0 0 0 0 0 0 0 0 0 0 0 0
480601 421048 429624 F U 0 0 0 0 0 0 0 0 0 0 0 0 0 0 0 0 0 0 0 0 0 0 0 0 0 0 0 0 0 0 0 0
480602 421048 429624 F U 0 0 0 0 0 0 0 0 0 0 0 0 0 0 0 0 0 0 0 0 0 0 0 0 0 0 0 0 0 0 0 0
480603 433078 420059 M U 0 13 0 16 0 11 0 28 0 22 0 10 0 12 0 12 0 14 0 9 0 10 0 19 0 14 0 14 0 22 0 11
480604 433078 420059 M U 0 13 0 16 0 11 0 28 0 22 0 10 0 12 0 12 0 14 0 9 0 10 0 19 0 14 0 14 0 22 0 11
480605 431410 427714 F U 0 0 0 0 0 0 0 0 0 0 0 0 0 0 0 0 0 0 0 0 0 0 0 0 0 0 0 0 0 0 0 0
480606 432553 423003 M U 0 15 0 11 0 12 0 30 0 22 0 9 0 12 0 11 0 14 0 9 0 9 0 18 0 13 0 16 0 23 0 11
480607 426861 434717 M U 0 13 0 13 0 12 0 29 0 22 0 10 0 12 0 12 0 14 0 12 0 11 0 19 0 16 0 15 0 22 0 11
480608 426861 434717 M U 0 13 0 13 0 12 0 29 0 22 0 10 0 12 0 12 0 14 0 12 0 11 0 19 0 16 0 15 0 22 0 11
480609 426861 434717 M U 0 13 0 13 0 12 0 29 0 22 0 10 0 12 0 12 0 14 0 12 0 11 0 19 0 16 0 15 0 22 0 11
480610 432309 420176 M U 0 14 0 10 0 11 0 29 0 23 0 9 0 10 0 11 0 14 0 11 0 9 0 19 0 17 0 16 0 22 0 11
480611 432309 420176 F U 0 0 0 0 0 0 0 0 0 0 0 0 0 0 0 0 0 0 0 0 0 0 0 0 0 0 0 0 0 0 0 0
480612 423890 424191 F U 0 0 0 0 0 0 0 0 0 0 0 0 0 0 0 0 0 0 0 0 0 0 0 0 0 0 0 0 0 0 0 0
480613 422045 432745 F U 0 0 0 0 0 0 0 0 0 0 0 0 0 0 0 0 0 0 0 0 0 0 0 0 0 0 0 0 0 0 0 0
480614 422045 432745 F U 0 0 0 0 0 0 0 0 0 0 0 0 0 0 0 0 0 0 0 0 0 0 0 0 0 0 0 0 0 0 0 0
480615 431439 427147 F U 0 0 0 0 0 0 0 0 0 0 0 0 0 0 0 0 0 0 0 0 0 0 0 0 0 0 0 0 0 0 0 0
480616 436968 435477 M U 0 16 0 16 0 12 0 30 0 22 0 9 0 12 0 12 0 13 0 8 0 10 0 19 0 14 0 15 0 22 0 10
480617 436968 435477 F U 0 0 0 0 0 0 0 0 0 0 0 0 0 0 0 0 0 0 0 0 0 0 0 0 0 0 0 0 0 0 0 0
480618 436968 435477 M U 0 16 0 16 0 12 0 30 0 22 0 9 0 12 0 12 0 13 0 8 0 10 0 19 0 14 0 15 0 22 0 10
480619 424863 439041 M U 0 16 0 12 0 12 0 30 0 22 0 9 0 10 0 12 0 13 0 8 0 10 0 17 0 15 0 17 0 21 0 11
480620 425564 437510 M U 0 14 0 10 0 11 0 28 0 24 0 9 0 11 0 11 0 14 0 9 0 12 0 17 0 12 0 16 0 21 0 11
480621 421255 439637 M U 0 13 0 14 0 12 0 27 0 22 0 9 0 12 0 11 0 13 0 11 0 12 0 20 0 16 0 15 0 19 0 10
480622 424978 421820 M U 0 16 0 13 0 12 0 29 0 22 0 9 0 14 0 12 0 13 0 10 0 10 0 18 0 14 0 14 0 20 0 10
480623 437737 427689 M U 0 14 0 16 0 12 0 28 0 22 0 9 0 12 0 13 0 13 0 9 0 10 0 18 0 16 0 15 0 18 0 11
480624 420601 426276 M U 0 15 0 15 0 13 0 28 0 23 0 10 0 12 0 12 0 15 0 10 0 12 0 18 0 16 0 16 0 22 0 10
480625 428037 426750 F U 0 0 0 0 0 0 0 0 0 0 0 0 0 0 0 0 0 0 0 0 0 0 0 0 0 0 0 0 0 0 0 0
480626 428037 426750 M U 0 13 0 20 0 13 0 29 0 21 0 9 0 12 0 11 0 13 0 9 0 11 0 20 0 14 0 15 0 22 0 11
480627 431391 438182 M U 0 15 0 9 0 11 0 28 0 22 0 9 0 12 0 12 0 13 0 8 0 12 0 18 0 14 0 18 0 21 0 12
480628 431391 438182 F U 0 0 0 0 0 0 0 0 0 0 0 0 0 0 0 0 0 0 0 0 0 0 0 0 0 0 0 0 0 0 0 0
480629 431391 438182 F U 0 0 0 0 0 0 0 0 0 0 0 0 0 0 0 0 0 0 0 0 0 0 0 0 0 0 0 0 0 0 0 0
480630 438253 434116 F U 0 0 0 0 0 0 0 0 0 0 0 0 0 0 0 0 0 0 0 0 0 0 0 0 0 0 0 0 0 0 0 0
480631 438253 434116 F U 0 0 0 0 0 0 0 0 0 0 0 0 0 0 0 0 0 0 0 0 0 0 0 0 0 0 0 0 0 0 0 0
480632 430479 421020 F U 0 0 0 0 0 0 0 0 0 0 0 0 0 0 0 0 0 0 0 0 0 0 0 0 0 0 0 0 0 0 0 0
480633 430479 421020 M U 0 12 0 12 0 12 0 29 0 22 0 10 0 12 0 12 0 14 0 9 0 11 0 18 0 15 0 15 0 19 0 10
480634 430479 421020 M U 0 12 0 12 0 12 0 29 0 22 0 10 0 12 0 12 0 14 0 9 0 11 0 18 0 15 0 15 0 19 0 10
480635 430479 421020 F U 0 0 0 0 0 0 0 0 0 0 0 0 0 0 0 0 0 0 0 0 0 0 0 0 0 0 0 0 0 0 0 0
480636 423386 427656 M U 0 15 0 13 0 12 0 29 0 20 0 10 0 13 0 11 0 14 0 9 0 10 0 19 0 14 0 14 0 22 0 12
480637 423983 420487 M U 0 16 0 10 0 13 0 27 0 21 0 8 0 13 0 14 0 13 0 9 0 10 0 19 0 15 0 16 0 18 0 12
480638 421491 428338 F U 0 0 0 0 0 0 0 0 0 0 0 0 0 0 0 0 0 0 0 0 0 0 0 0 0 0 0 0 0 0 0 0
480639 421491 428338 M U 0 13 0 12 0 12 0 27 0 22 0 9 0 11 0 13 0 13 0 10 0 10 0 19 0 14 0 15 0 24 0 10
480640 421491 428338 M U 0 13 0 12 0 12 0 27 0 22 0 9 0 11 0 13 0 13 0 10 0 10 0 19 0 14 0 15 0 24 0 10
480641 432002 431639 M U 0 14 0 15 0 11 0 28 0 23 0 9 0 12 0 12 0 15 0 8 0 10 0 19 0 16 0 15 0 22 0 11
480642 432002 431639 F U 0 0 0 0 0 0 0 0 0 0 0 0 0 0 0 0 0 0 0 0 0 0 0 0 0 0 0 0 0 0 0 0
480643 424692 424796 F U 0 0 0 0 0 0 0 0 0 0 0 0 0 0 0 0 0 0 0 0 0 0 0 0 0 0 0 0 0 0 0 0
480644 424692 424796 M U 0 13 0 12 0 13 0 29 0 23 0 9 0 10 0 11 0 13 0 11 0 11 0 19 0 15 0 16 0 19 0 10
480645 433333 436918 M U 0 15 0 9 0 12 0 27 0 23 0 11 0 11 0 12 0 13 0 9 0 10 0 20 0 14 0 16 0 21 0 10
480646 433333 436918 F U 0 0 0 0 0 0 0 0 0 0 0 0 0 0 0 0 0 0 0 0 0 0 0 0 0 0 0 0 0 0 0 0
480647 439935 430500 M U 0 13 0 12 0 12 0 27 0 22 0 9 0 10 0 12 0 13 0 9 0 11 0 19 0 14 0 18 0 20 0 11
480648 432006 426554 F U 0 0 0 0 0 0 0 0 0 0 0 0 0 0 0 0 0 0 0 0 0 0 0 0 0 0 0 0 0 0 0 0
480649 432006 426554 M U 0 13 0 10 0 11 0 29 0 22 0 10 0 12 0 11 0 13 0 11 0 9 0 20 0 15 0 18 0 22 0 10
480650 432006 426554 M U 0 13 0 10 0 11 0 29 0 22 0 10 0 12 0 11 0 13 0 11 0 9 0 20 0 15 0 18 0 22 0 10
480651 430404 431942 F U 0 0 0 0 0 0 0 0 0 0 0 0 0 0 0 0 0 0 0 0 0 0 0 0 0 0 0 0 0 0 0 0
480652 430404 431942 M U 0 14 0 13 0 12 0 30 0 23 0 10 0 10 0 11 0 13 0 9 0 11 0 18 0 14 0 19 0 22 0 12
480653 432921 430097 F U 0 0 0 0 0 0 0 0 0 0 0 0 0 0 0 0 0 0 0 0 0 0 0 0 0 0 0 0 0 0 0 0
480654 432921 430097 F U 0 0 0 0 0 0 0 0 0 0 0 0 0 0 0 0 0 0 0 0 0 0 0 0 0 0 0 0 0 0 0 0
480655 427158 434724 F U 0 0 0 0 0 0 0 0 0 0 0 0 0 0 0 0 0 0 0 0 0 0 0 0 0 0 0 0 0 0 0 0
480656 427158 434724 F U 0 0 0 0 0 0 0 0 0 0 0 0 0 0 0 0 0 0 0 0 0 0 0 0 0 0 0 0 0 0 0 0
480657 429046 424033 M U 0 13 0 10 0 12 0 27 0 23 0 10 0 10 0 11 0 13 0 8 0 11 0 19 0 15 0 19 0 20 0 11
480658 429046 424033 M U 0 13 0 10 0 12 0 27 0 23 0 10 0 10 0 11 0 13 0 8 0 11 0 19 0 15 0 19 0 20 0 11
480659 429046 424033 M U 0 13 0 10 0 12 0 27 0 23 0 10 0 10 0 11 0 13 0 8 0 11 0 19 0 15 0 19 0 20 0 11
480660 437908 429755 F U 0 0 0 0 0 0 0 0 0 0 0 0 0 0 0 0 0 0 0 0 0 0 0 0 0 0 0 0 0 0 0 0
480661 437908 429755 M U 0 15 0 12 0 12 0 28 0 23 0 10 0 11 0 12 0 13 0 10 0 12 0 18 0 15 0 13 0 20 0 10
480662 427759 434815 F U 0 0 0 0 0 0 0 0 0 0 0 0 0 0 0 0 0 0 0 0 0 0 0 0 0 0 0 0 0 0 0 0
480663 427759 434815 M U 0 12 0 11 0 11 0 30 0 23 0 9 0 10 0 13 0 13 0 9 0 9 0 17 0 14 0 18 0 22 0 11
480664 426396 429275 M U 0 14 0 12 0 12 0 29 0 24 0 9 0 10 0 13 0 13 0 12 0 9 0 19 0 14 0 16 0 22 0 12
480665 426396 429275 F U 0 0 0 0 0 0 0 0 0 0 0 0 0 0 0 0 0 0 0 0 0 0 0 0 0 0 0 0 0 0 0 0
480666 431438 429952 M U 0 15 0 12 0 12 0 27 0 22 0 10 0 14 0 13 0 13 0 10 0 10 0 19 0 14 0 15 0 21 0 11
480667 423323 423332 F U 0 0 0 0 0 0 0 0 0 0 0 0 0 0 0 0 0 0 0 0 0 0 0 0 0 0 0 0 0 0 0 0
480668 430699 439734 M U 0 14 0 17 0 12 0 28 0 22 0 9 0 10 0 12 0 13 0 11 0 11 0 19 0 14 0 17 0 23 0 11
480669 430699 439734 M U 0 14 0 17 0 12 0 28 0 22 0 9 0 10 0 12 0 13 0 11 0 11 0 19 0 14 0 17 0 23 0 11
480670 439430 424260 F U 0 0 0 0 0 0 0 0 0 0 0 0 0 0 0 0 0 0 0 0 0 0 0 0 0 0 0 0 0 0 0 0
480671 425495 424702 M U 0 13 0 12 0 12 0 31 0 24 0 9 0 12 0 13 0 12 0 8 0 11 0 19 0 13 0 14 0 20 0 11
480672 424218 429560 M U 0 13 0 20 0 11 0 29 0 23 0 9 0 13 0 12 0 13 0 9 0 11 0 17 0 14 0 14 0 18 0 10
480673 438870 422632 M U 0 13 0 10 0 13 0 28 0 23 0 9 0 11 0 12 0 13 0 9 0 10 0 17 0 14 0 15 0 23 0 12
480674 438870 422632 F U 0 0 0 0 0 0 0 0 0 0 0 0 0 0 0 0 0 0 0 0 0 0 0 0 0 0 0 0 0 0 0 0
480675 420555 439217 F U 0 0 0 0 0 0 0 0 0 0 0 0 0 0 0 0 0 0 0 0 0 0 0 0 0 0 0 0 0 0 0 0
480676 425151 430601 F U 0 0 0 0 0 0 0 0 0 0 0 0 0 0 0 0 0 0 0 0 0 0 0 0 0 0 0 0 0 0 0 0
480677 425151 430601 F U 0 0 0 0 0 0 0 0 0 0 0 0 0 0 0 0 0 0 0 0 0 0 0 0 0 0 0 0 0 0 0 0
480678 425151 430601 M U 0 15 0 15 0 13 0 28 0 20 0 9 0 10 0 11 0 15 0 11 0 11 0 17 0 14 0 18 0 19 0 12
480679 425151 430601 M U 0 15 0 15 0 13 0 28 0 20 0 9 0 10 0 11 0 15 0 11 0 11 0 17 0 14 0 18 0 19 0 12
480680 439437 432786 M U 0 13 0 10 0 11 0 27 0 23 0 9 0 10 0 11 0 13 0 9 0 9 0 18 0 13 0 16 0 20 0 11
480681 439437 432786 M U 0 13 0 10 0 11 0 27 0 23 0 9 0 10 0 11 0 13 0 9 0 9 0 18 0 13 0 16 0 20 0 11
480682 436773 427355 F U 0 0 0 0 0 0 0 0 0 0 0 0 0 0 0 0 0 0 0 0 0 0 0 0 0 0 0 0 0 0 0 0
480683 436773 427355 F U 0 0 0 0 0 0 0 0 0 0 0 0 0 0 0 0 0 0 0 0 0 0 0 0 0 0 0 0 0 0 0 0
480684 436773 427355 F U 0 0 0 0 0 0 0 0 0 0 0 0 0 0 0 0 0 0 0 0 0 0 0 0 0 0 0 0 0 0 0 0
480685 437732 430775 F U 0 0 0 0 0 0 0 0 0 0 0 0 0 0 0 0 0 0 0 0 0 0 0 0 0 0 0 0 0 0 0 0
480686 437732 430775 F U 0 0 0 0 0 0 0 0 0 0 0 0 0 0 0 0 0 0 0 0 0 0 0 0 0 0 0 0 0 0 0 0
480687 437732 430775 F U 0 0 0 0 0 0 0 0 0 0 0 0 0 0 0 0 0 0 0 0 0 0 0 0 0 0 0 0 0 0 0 0
480688 437732 430775 M U 0 13 0 13 0 13 0 28 0 21 0 9 0 10 0 12 0 13 0 10 0 11 0 19 0 14 0 18 0 21 0 11
480689 437732 430775 F U 0 0 0 0 0 0 0 0 0 0 0 0 0 0 0 0 0 0 0 0 0 0 0 0 0 0 0 0 0 0 0 0
480690 433983 439749 M U 0 13 0 17 0 12 0 28 0 22 0 9 0 12 0 11 0 13 0 12 0 11 0 19 0 14 0 19 0 20 0 10
480691 433983 439749 M U 0 13 0 17 0 12 0 28 0 22 0 9 0 12 0 11 0 13 0 12 0 11 0 19 0 14 0 19 0 20 0 10
480692 436813 421108 M U 0 15 0 12 0 12 0 28 0 23 0 9 0 11 0 11 0 13 0 8 0 11 0 19 0 14 0 17 0 23 0 11
480693 436813 421108 M U 0 15 0 12 0 12 0 28 0 23 0 9 0 11 0 11 0 13 0 8 0 11 0 19 0 14 0 17 0 23 0 11
480694 436813 421108 F U 0 0 0 0 0 0 0 0 0 0 0 0 0 0 0 0 0 0 0 0 0 0 0 0 0 0 0 0 0 0 0 0
480695 422597 432310 F U 0 0 0 0 0 0 0 0 0 0 0 0 0 0 0 0 0 0 0 0 0 0 0 0 0 0 0 0 0 0 0 0
480696 430835 433519 F U 0 0 0 0 0 0 0 0 0 0 0 0 0 0 0 0 0 0 0 0 0 0 0 0 0 0 0 0 0 0 0 0
480697 430835 433519 M U 0 13 0 19 0 12 0 28 0 23 0 9 0 10 0 12 0 14 0 10 0 11 0 19 0 15 0 17 0 23 0 10
480698 427237 439003 F U 0 0 0 0 0 0 0 0 0 0 0 0 0 0 0 0 0 0 0 0 0 0 0 0 0 0 0 0 0 0 0 0
480699 425355 430410 M U 0 14 0 11 0 12 0 27 0 23 0 9 0 10 0 12 0 13 0 9 0 12 0 19 0 14 0 15 0 20 0 11
480700 432437 437776 F U 0 0 0 0 0 0 0 0 0 0 0 0 0 0 0 0 0 0 0 0 0 0 0 0 0 0 0 0 0 0 0 0
480701 432437 437776 F U 0 0 0 0 0 0 0 0 0 0 0 0 0 0 0 0 0 0 0 0 0 0 0 0 0 0 0 0 0 0 0 0
480702 432437 437776 M U 0 14 0 10 0 12 0 27 0 22 0 10 0 10 0 11 0 13 0 9 0 11 0 19 0 14 0 15 0 22 0 10
480703 422383 437961 M U 0 13 0 19 0 14 0 29 0 21 0 9 0 13 0 12 0 13 0 10 0 11 0 18 0 14 0 17 0 22 0 12
480704 422383 437961 M U 0 13 0 19 0 14 0 29 0 21 0 9 0 13 0 12 0 13 0 10 0 11 0 18 0 14 0 17 0 22 0 12
480705 439472 428835 M U 0 15 0 17 0 13 0 27 0 25 0 10 0 12 0 12 0 13 0 10 0 10 0 20 0 14 0 15 0 20 0 11
480706 430642 434295 F U 0 0 0 0 0 0 0 0 0 0 0 0 0 0 0 0 0 0 0 0 0 0 0 0 0 0 0 0 0 0 0 0
480707 426660 428721 M U 0 15 0 13 0 12 0 27 0 23 0 10 0 11 0 12 0 13 0 9 0 11 0 18 0 14 0 13 0 23 0 11
480708 426660 428721 F U 0 0 0 0 0 0 0 0 0 0 0 0 0 0 0 0 0 0 0 0 0 0 0 0 0 0 0 0 0 0 0 0
480709 426660 428721 F U 0 0 0 0 0 0 0 0 0 0 0 0 0 0 0 0 0 0 0 0 0 0 0 0 0 0 0 0 0 0 0 0
480710 426660 428721 M U 0 15 0 13 0 12 0 27 0 23 0 10 0 11 0 12 0 13 0 9 0 11 0 18 0 14 0 13 0 23 0 11
480711 438521 425543 M U 0 13 0 19 0 11 0 28 0 22 0 10 0 13 0 12 0 13 0 9 0 12 0 18 0 14 0 16 0 22 0 10
480712 438521 425543 F U 0 0 0 0 0 0 0 0 0 0 0 0 0 0 0 0 0 0 0 0 0 0 0 0 0 0 0 0 0 0 0 0
480713 433399 432719 F U 0 0 0 0 0 0 0 0 0 0 0 0 0 0 0 0 0 0 0 0 0 0 0 0 0 0 0 0 0 0 0 0
480714 433399 432719 M U 0 13 0 12 0 13 0 29 0 20 0 9 0 10 0 12 0 13 0 9 0 9 0 19 0 17 0 16 0 22 0 10
480715 433399 432719 F U 0 0 0 0 0 0 0 0 0 0 0 0 0 0 0 0 0 0 0 0 0 0 0 0 0 0 0 0 0 0 0 0
480716 433399 432719 F U 0 0 0 0 0 0 0 0 0 0 0 0 0 0 0 0 0 0 0 0 0 0 0 0 0 0 0 0 0 0 0 0
480717 433399 432719 F U 0 0 0 0 0 0 0 0 0 0 0 0 0 0 0 0 0 0 0 0 0 0 0 0 0 0 0 0 0 0 0 0
480718 433399 432719 F U 0 0 0 0 0 0 0 0 0 0 0 0 0 0 0 0 0 0 0 0 0 0 0 0 0 0 0 0 0 0 0 0
480719 433399 432719 M U 0 13 0 12 0 13 0 29 0 20 0 9 0 10 0 12 0 13 0 9 0 9 0 19 0 17 0 16 0 22 0 10
480720 422879 428427 F U 0 0 0 0 0 0 0 0 0 0 0 0 0 0 0 0 0 0 0 0 0 0 0 0 0 0 0 0 0 0 0 0
480721 437610 433300 F U 0 0 0 0 0 0 0 0 0 0 0 0 0 0 0 0 0 0 0 0 0 0 0 0 0 0 0 0 0 0 0 0
480722 439141 423509 M U 0 13 0 11 0 12 0 31 0 23 0 10 0 12 0 12 0 13 0 10 0 9 0 19 0 14 0 15 0 23 0 11
480723 439141 423509 M U 0 13 0 11 0 12 0 31 0 23 0 10 0 12 0 12 0 13 0 10 0 9 0 19 0 14 0 15 0 23 0 11
480724 439141 423509 M U 0 13 0 11 0 12 0 31 0 23 0 10 0 12 0 12 0 13 0 10 0 9 0 19 0 14 0 15 0 23 0 11
480725 439141 423509 F U 0 0 0 0 0 0 0 0 0 0 0 0 0 0 0 0 0 0 0 0 0 0 0 0 0 0 0 0 0 0 0 0
480726 427018 430166 M U 0 14 0 20 0 11 0 29 0 23 0 9 0 12 0 12 0 13 0 10 0 10 0 18 0 14 0 16 0 19 0 10
480727 427018 430166 F U 0 0 0 0 0 0 0 0 0 0 0 0 0 0 0 0 0 0 0 0 0 0 0 0 0 0 0 0 0 0 0 0
480728 427018 430166 F U 0 0 0 0 0 0 0 0 0 0 0 0 0 0 0 0 0 0 0 0 0 0 0 0 0 0 0 0 0 0 0 0
480729 427517 435913 M U 0 13 0 14 0 12 0 28 0 22 0 10 0 11 0 13 0 14 0 10 0 11 0 19 0 14 0 18 0 22 0 11
480730 427517 435913 F U 0 0 0 0 0 0 0 0 0 0 0 0 0 0 0 0 0 0 0 0 0 0 0 0 0 0 0 0 0 0 0 0
480731 423700 433465 F U 0 0 0 0 0 0 0 0 0 0 0 0 0 0 0 0 0 0 0 0 0 0 0 0 0 0 0 0 0 0 0 0
480732 423700 433465 F U 0 0 0 0 0 0 0 0 0 0 0 0 0 0 0 0 0 0 0 0 0 0 0 0 0 0 0 0 0 0 0 0
480733 422121 435379 M U 0 13 0 13 0 12 0 29 0 23 0 9 0 13 0 12 0 14 0 10 0 11 0 18 0 14 0 16 0 22 0 10
480734 422121 435379 M U 0 13 0 13 0 12 0 29 0 23 0 9 0 13 0 12 0 14 0 10 0 11 0 18 0 14 0 16 0 22 0 10
480735 437054 434517 F U 0 0 0 0 0 0 0 0 0 0 0 0 0 0 0 0 0 0 0 0 0 0 0 0 0 0 0 0 0 0 0 0
480736 435614 435367 M U 0 14 0 10 0 11 0 30 0 23 0 9 0 10 0 12 0 14 0 10 0 11 0 19 0 14 0 15 0 20 0 10
480737 438879 435026 M U 0 14 0 11 0 12 0 29 0 23 0 9 0 10 0 12 0 14 0 10 0 11 0 17 0 14 0 15 0 20 0 11
480738 421831 429739 F U 0 0 0 0 0 0 0 0 0 0 0 0 0 0 0 0 0 0 0 0 0 0 0 0 0 0 0 0 0 0 0 0
480739 425513 423594 F U 0 0 0 0 0 0 0 0 0 0 0 0 0 0 0 0 0 0 0 0 0 0 0 0 0 0 0 0 0 0 0 0
480740 429971 425061 F U 0 0 0 0 0 0 0 0 0 0 0 0 0 0 0 0 0 0 0 0 0 0 0 0 0 0 0 0 0 0 0 0
480741 437940 432199 F U 0 0 0 0 0 0 0 0 0 0 0 0 0 0 0 0 0 0 0 0 0 0 0 0 0 0 0 0 0 0 0 0
480742 434122 438145 F U 0 0 0 0 0 0 0 0 0 0 0 0 0 0 0 0 0 0 0 0 0 0 0 0 0 0 0 0 0 0 0 0
480743 434122 438145 F U 0 0 0 0 0 0 0 0 0 0 0 0 0 0 0 0 0 0 0 0 0 0 0 0 0 0 0 0 0 0 0 0
480744 434122 438145 F U 0 0 0 0 0 0 0 0 0 0 0 0 0 0 0 0 0 0 0 0 0 0 0 0 0 0 0 0 0 0 0 0
480745 427657 425245 F U 0 0 0 0 0 0 0 0 0 0 0 0 0 0 0 0 0 0 0 0 0 0 0 0 0 0 0 0 0 0 0 0
480746 427657 425245 F U 0 0 0 0 0 0 0 0 0 0 0 0 0 0 0 0 0 0 0 0 0 0 0 0 0 0 0 0 0 0 0 0
480747 423135 431812 F U 0 0 0 0 0 0 0 0 0 0 0 0 0 0 0 0 0 0 0 0 0 0 0 0 0 0 0 0 0 0 0 0
480748 425976 420509 M U 0 13 0 10 0 12 0 29 0 22 0 9 0 12 0 11 0 14 0 10 0 11 0 18 0 17 0 17 0 20 0 11
480749 425976 420509 M U 0 13 0 10 0 12 0 29 0 22 0 9 0 12 0 11 0 14 0 10 0 11 0 18 0 17 0 17 0 20 0 11
480750 427001 421709 F U 0 0 0 0 0 0 0 0 0 0 0 0 0 0 0 0 0 0 0 0 0 0 0 0 0 0 0 0 0 0 0 0
480751 438147 431859 F U 0 0 0 0 0 0 0 0 0 0 0 0 0 0 0 0 0 0 0 0 0 0 0 0 0 0 0 0 0 0 0 0
480752 425077 438555 M U 0 14 0 12 0 12 0 28 0 23 0 9 0 10 0 12 0 13 0 9 0 11 0 18 0 15 0 14 0 20 0 10
480753 425077 438555 M U 0 14 0 12 0 12 0 28 0 23 0 9 0 10 0 12 0 13 0 9 0 11 0 18 0 15 0 14 0 20 0 10
480754 426383 431994 F U 0 0 0 0 0 0 0 0 0 0 0 0 0 0 0 0 0 0 0 0 0 0 0 0 0 0 0 0 0 0 0 0
480755 426383 431994 M U 0 16 0 13 0 11 0 28 0 24 0 9 0 10 0 11 0 13 0 10 0 10 0 21 0 14 0 14 0 20 0 11
480756 423290 426903 F U 0 0 0 0 0 0 0 0 0 0 0 0 0 0 0 0 0 0 0 0 0 0 0 0 0 0 0 0 0 0 0 0
480757 423290 426903 F U 0 0 0 0 0 0 0 0 0 0 0 0 0 0 0 0 0 0 0 0 0 0 0 0 0 0 0 0 0 0 0 0
480758 439509 426163 M U 0 15 0 17 0 11 0 26 0 21 0 9 0 12 0 12 0 13 0 9 0 11 0 21 0 14 0 20 0 21 0 11
480759 439509 426163 F U 0 0 0 0 0 0 0 0 0 0 0 0 0 0 0 0 0 0 0 0 0 0 0 0 0 0 0 0 0 0 0 0
480760 439509 426163 F U 0 0 0 0 0 0 0 0 0 0 0 0 0 0 0 0 0 0 0 0 0 0 0 0 0 0 0 0 0 0 0 0
480761 439509 426163 F U 0 0 0 0 0 0 0 0 0 0 0 0 0 0 0 0 0 0 0 0 0 0 0 0 0 0 0 0 0 0 0 0
480762 439509 426163 F U 0 0 0 0 0 0 0 0 0 0 0 0 0 0 0 0 0 0 0 0 0 0 0 0 0 0 0 0 0 0 0 0
480763 435341 435895 F U 0 0 0 0 0 0 0 0 0 0 0 0 0 0 0 0 0 0 0 0 0 0 0 0 0 0 0 0 0 0 0 0
480764 435341 435895 F U 0 0 0 0 0 0 0 0 0 0 0 0 0 0 0 0 0 0 0 0 0 0 0 0 0 0 0 0 0 0 0 0
480765 436565 421709 F U 0 0 0 0 0 0 0 0 0 0 0 0 0 0 0 0 0 0 0 0 0 0 0 0 0 0 0 0 0 0 0 0
480766 436565 421709 M U 0 13 0 12 0 13 0 27 0 23 0 9 0 10 0 11 0 14 0 10 0 11 0 18 0 14 0 15 0 22 0 10
480767 432659 427474 F U 0 0 0 0 0 0 0 0 0 0 0 0 0 0 0 0 0 0 0 0 0 0 0 0 0 0 0 0 0 0 0 0
480768 433228 427716 M U 0 13 0 17 0 13 0 28 0 23 0 9 0 10 0 14 0 15 0 9 0 11 0 18 0 14 0 14 0 18 0 11
480769 433228 427716 F U 0 0 0 0 0 0 0 0 0 0 0 0 0 0 0 0 0 0 0 0 0 0 0 0 0 0 0 0 0 0 0 0
480770 439611 436207 F U 0 0 0 0 0 0 0 0 0 0 0 0 0 0 0 0 0 0 0 0 0 0 0 0 0 0 0 0 0 0 0 0
480771 424531 422479 M U 0 14 0 12 0 12 0 30 0 23 0 8 0 13 0 12 0 15 0 10 0 10 0 18 0 14 0 15 0 20 0 11
480772 424531 422479 F U 0 0 0 0 0 0 0 0 0 0 0 0 0 0 0 0 0 0 0 0 0 0 0 0 0 0 0 0 0 0 0 0
480773 433307 433965 M U 0 13 0 10 0 11 0 30 0 24 0 9 0 12 0 11 0 13 0 11 0 11 0 21 0 14 0 13 0 20 0 10
480774 437902 423262 F U 0 0 0 0 0 0 0 0 0 0 0 0 0 0 0 0 0 0 0 0 0 0 0 0 0 0 0 0 0 0 0 0
480775 437902 423262 M U 0 14 0 16 0 11 0 29 0 23 0 10 0 10 0 11 0 13 0 8 0 12 0 17 0 16 0 15 0 22 0 11
480776 434232 425018 M U 0 13 0 18 0 12 0 28 0 22 0 10 0 10 0 12 0 13 0 10 0 9 0 18 0 14 0 17 0 21 0 11
480777 434232 425018 F U 0 0 0 0 0 0 0 0 0 0 0 0 0 0 0 0 0 0 0 0 0 0 0 0 0 0 0 0 0 0 0 0
480778 421316 424645 F U 0 0 0 0 0 0 0 0 0 0 0 0 0 0 0 0 0 0 0 0 0 0 0 0 0 0 0 0 0 0 0 0
480779 421316 424645 M U 0 15 0 17 0 12 0 27 0 24 0 9 0 12 0 13 0 14 0 9 0 11 0 18 0 16 0 16 0 22 0 11
480780 421316 424645 F U 0 0 0 0 0 0 0 0 0 0 0 0 0 0 0 0 0 0 0 0 0 0 0 0 0 0 0 0 0 0 0 0
480781 430517 421393 M U 0 13 0 10 0 12 0 29 0 23 0 9 0 10 0 12 0 15 0 9 0 10 0 20 0 15 0 15 0 22 0 10
480782 426915 432387 F U 0 0 0 0 0 0 0 0 0 0 0 0 0 0 0 0 0 0 0 0 0 0 0 0 0 0 0 0 0 0 0 0
480783 426915 432387 F U 0 0 0 0 0 0 0 0 0 0 0 0 0 0 0 0 0 0 0 0 0 0 0 0 0 0 0 0 0 0 0 0
480784 423515 421368 F U 0 0 0 0 0 0 0 0 0 0 0 0 0 0 0 0 0 0 0 0 0 0 0 0 0 0 0 0 0 0 0 0
480785 422882 426036 M U 0 14 0 12 0 11 0 27 0 23 0 9 0 10 0 12 0 13 0 9 0 11 0 18 0 14 0 15 0 22 0 10
480786 421003 432980 F U 0 0 0 0 0 0 0 0 0 0 0 0 0 0 0 0 0 0 0 0 0 0 0 0 0 0 0 0 0 0 0 0
480787 422700 438813 F U 0 0 0 0 0 0 0 0 0 0 0 0 0 0 0 0 0 0 0 0 0 0 0 0 0 0 0 0 0 0 0 0
480788 421601 431941 M U 0 13 0 18 0 12 0 30 0 24 0 10 0 9 0 12 0 14 0 10 0 12 0 18 0 14 0 15 0 20 0 12
480789 421601 431941 M U 0 13 0 18 0 12 0 30 0 24 0 10 0 9 0 12 0 14 0 10 0 12 0 18 0 14 0 15 0 20 0 12
480790 424342 439772 M U 0 16 0 13 0 12 0 29 0 21 0 10 0 13 0 13 0 13 0 9 0 9 0 19 0 16 0 16 0 19 0 11
480791 424342 439772 M U 0 16 0 13 0 12 0 29 0 21 0 10 0 13 0 13 0 13 0 9 0 9 0 19 0 16 0 16 0 19 0 11
480792 424342 439772 F U 0 0 0 0 0 0 0 0 0 0 0 0 0 0 0 0 0 0 0 0 0 0 0 0 0 0 0 0 0 0 0 0
480793 435816 425101 F U 0 0 0 0 0 0 0 0 0 0 0 0 0 0 0 0 0 0 0 0 0 0 0 0 0 0 0 0 0 0 0 0
480794 435816 425101 F U 0 0 0 0 0 0 0 0 0 0 0 0 0 0 0 0 0 0 0 0 0 0 0 0 0 0 0 0 0 0 0 0
480795 435816 425101 M U 0 12 0 16 0 11 0 29 0 23 0 10 0 10 0 12 0 14 0 10 0 11 0 17 0 16 0 16 0 23 0 11
480796 437433 433797 M U 0 12 0 10 0 13 0 29 0 21 0 9 0 10 0 12 0 14 0 9 0 9 0 17 0 13 0 15 0 20 0 10
480797 437433 433797 M U 0 12 0 10 0 13 0 29 0 21 0 9 0 10 0 12 0 14 0 9 0 9 0 17 0 13 0 15 0 20 0 10
480798 429642 435307 F U 0 0 0 0 0 0 0 0 0 0 0 0 0 0 0 0 0 0 0 0 0 0 0 0 0 0 0 0 0 0 0 0
480799 429642 435307 F U 0 0 0 0 0 0 0 0 0 0 0 0 0 0 0 0 0 0 0 0 0 0 0 0 0 0 0 0 0 0 0 0
480800 425153 439355 M U 0 13 0 9 0 12 0 28 0 24 0 9 0 12 0 11 0 14 0 10 0 11 0 19 0 14 0 15 0 20 0 10
480801 431940 435509 F U 0 0 0 0 0 0 0 0 0 0 0 0 0 0 0 0 0 0 0 0 0 0 0 0 0 0 0 0 0 0 0 0
480802 423701 430877 M U 0 12 0 11 0 13 0 27 0 22 0 10 0 12 0 12 0 13 0 9 0 10 0 19 0 15 0 13 0 20 0 10
480803 423701 430877 M U 0 12 0 11 0 13 0 27 0 22 0 10 0 12 0 12 0 13 0 9 0 10 0 19 0 15 0 13 0 20 0 10
480804 433432 437779 F U 0 0 0 0 0 0 0 0 0 0 0 0 0 0 0 0 0 0 0 0 0 0 0 0 0 0 0 0 0 0 0 0
480805 431238 426079 F U 0 0 0 0 0 0 0 0 0 0 0 0 0 0 0 0 0 0 0 0 0 0 0 0 0 0 0 0 0 0 0 0
480806 431238 426079 M U 0 15 0 13 0 13 0 29 0 25 0 9 0 9 0 14 0 15 0 11 0 12 0 19 0 14 0 14 0 19 0 11
480807 439039 423067 M U 0 14 0 14 0 12 0 27 0 21 0 9 0 14 0 12 0 13 0 8 0 11 0 19 0 14 0 17 0 20 0 11
480808 439039 423067 M U 0 14 0 14 0 12 0 27 0 21 0 9 0 14 0 12 0 13 0 8 0 11 0 19 0 14 0 17 0 20 0 11
480809 437254 433861 M U 0 14 0 17 0 12 0 27 0 22 0 9 0 9 0 13 0 14 0 8 0 11 0 19 0 17 0 16 0 22 0 11
480810 437254 433861 F U 0 0 0 0 0 0 0 0 0 0 0 0 0 0 0 0 0 0 0 0 0 0 0 0 0 0 0 0 0 0 0 0
480811 431751 429683 F U 0 0 0 0 0 0 0 0 0 0 0 0 0 0 0 0 0 0 0 0 0 0 0 0 0 0 0 0 0 0 0 0
480812 438392 421484 F U 0 0 0 0 0 0 0 0 0 0 0 0 0 0 0 0 0 0 0 0 0 0 0 0 0 0 0 0 0 0 0 0
480813 438392 421484 M U 0 13 0 14 0 12 0 29 0 22 0 10 0 11 0 13 0 14 0 9 0 11 0 18 0 15 0 15 0 21 0 11
480814 438392 421484 F U 0 0 0 0 0 0 0 0 0 0 0 0 0 0 0 0 0 0 0 0 0 0 0 0 0 0 0 0 0 0 0 0
480815 429912 426695 F U 0 0 0 0 0 0 0 0 0 0 0 0 0 0 0 0 0 0 0 0 0 0 0 0 0 0 0 0 0 0 0 0
480816 429912 426695 M U 0 13 0 14 0 11 0 29 0 23 0 9 0 12 0 12 0 13 0 10 0 10 0 19 0 14 0 16 0 20 0 10
480817 429912 426695 M U 0 13 0 14 0 11 0 29 0 23 0 9 0 12 0 12 0 13 0 10 0 10 0 19 0 14 0 16 0 20 0 10
480818 422599 427645 F U 0 0 0 0 0 0 0 0 0 0 0 0 0 0 0 0 0 0 0 0 0 0 0 0 0 0 0 0 0 0 0 0
480819 422599 427645 F U 0 0 0 0 0 0 0 0 0 0 0 0 0 0 0 0 0 0 0 0 0 0 0 0 0 0 0 0 0 0 0 0
480820 421741 424638 M U 0 13 0 17 0 13 0 27 0 22 0 10 0 13 0 12 0 15 0 10 0 11 0 18 0 15 0 16 0 22 0 12
480821 430273 433491 M U 0 13 0 14 0 12 0 30 0 22 0 10 0 11 0 12 0 13 0 9 0 12 0 20 0 15 0 13 0 21 0 12
480822 433578 425093 M U 0 14 0 10 0 12 0 28 0 23 0 10 0 13 0 11 0 13 0 9 0 11 0 19 0 13 0 17 0 20 0 10
480823 427754 432456 F U 0 0 0 0 0 0 0 0 0 0 0 0 0 0 0 0 0 0 0 0 0 0 0 0 0 0 0 0 0 0 0 0
480824 427754 432456 F U 0 0 0 0 0 0 0 0 0 0 0 0 0 0 0 0 0 0 0 0 0 0 0 0 0 0 0 0 0 0 0 0
480825 429857 427425 F U 0 0 0 0 0 0 0 0 0 0 0 0 0 0 0 0 0 0 0 0 0 0 0 0 0 0 0 0 0 0 0 0
480826 429110 420644 F U 0 0 0 0 0 0 0 0 0 0 0 0 0 0 0 0 0 0 0 0 0 0 0 0 0 0 0 0 0 0 0 0
480827 431793 420947 M U 0 12 0 10 0 13 0 29 0 23 0 9 0 12 0 12 0 13 0 11 0 10 0 17 0 13 0 16 0 23 0 10
480828 431793 420947 F U 0 0 0 0 0 0 0 0 0 0 0 0 0 0 0 0 0 0 0 0 0 0 0 0 0 0 0 0 0 0 0 0
480829 431793 420947 F U 0 0 0 0 0 0 0 0 0 0 0 0 0 0 0 0 0 0 0 0 0 0 0 0 0 0 0 0 0 0 0 0
480830 431793 420947 F U 0 0 0 0 0 0 0 0 0 0 0 0 0 0 0 0 0 0 0 0 0 0 0 0 0 0 0 0 0 0 0 0
480831 424351 438476 F U 0 0 0 0 0 0 0 0 0 0 0 0 0 0 0 0 0 0 0 0 0 0 0 0 0 0 0 0 0 0 0 0
480832 437748 422369 F U 0 0 0 0 0 0 0 0 0 0 0 0 0 0 0 0 0 0 0 0 0 0 0 0 0 0 0 0 0 0 0 0
480833 437748 422369 M U 0 13 0 18 0 11 0 29 0 22 0 9 0 11 0 11 0 13 0 10 0 11 0 17 0 15 0 15 0 20 0 11
480834 437748 422369 F U 0 0 0 0 0 0 0 0 0 0 0 0 0 0 0 0 0 0 0 0 0 0 0 0 0 0 0 0 0 0 0 0
480835 437748 422369 F U 0 0 0 0 0 0 0 0 0 0 0 0 0 0 0 0 0 0 0 0 0 0 0 0 0 0 0 0 0 0 0 0
480836 437748 422369 M U 0 13 0 18 0 11 0 29 0 22 0 9 0 11 0 11 0 13 0 10 0 11 0 17 0 15 0 15 0 20 0 11
480837 432847 421847 F U 0 0 0 0 0 0 0 0 0 0 0 0 0 0 0 0 0 0 0 0 0 0 0 0 0 0 0 0 0 0 0 0
480838 432159 436700 M U 0 14 0 17 0 12 0 29 0 24 0 9 0 11 0 12 0 13 0 9 0 9 0 18 0 14 0 15 0 22 0 11
480839 427467 420577 F U 0 0 0 0 0 0 0 0 0 0 0 0 0 0 0 0 0 0 0 0 0 0 0 0 0 0 0 0 0 0 0 0
480840 427467 420577 M U 0 13 0 11 0 13 0 29 0 21 0 9 0 12 0 12 0 13 0 10 0 11 0 18 0 14 0 17 0 22 0 11
480841 434061 426424 M U 0 14 0 10 0 11 0 30 0 22 0 10 0 12 0 13 0 13 0 9 0 11 0 18 0 13 0 15 0 20 0 11
480842 434061 426424 M U 0 14 0 10 0 11 0 30 0 22 0 10 0 12 0 13 0 13 0 9 0 11 0 18 0 13 0 15 0 20 0 11
480843 421209 429961 F U 0 0 0 0 0 0 0 0 0 0 0 0 0 0 0 0 0 0 0 0 0 0 0 0 0 0 0 0 0 0 0 0
480844 421209 429961 M U 0 14 0 16 0 12 0 28 0 23 0 10 0 12 0 12 0 13 0 9 0 11 0 17 0 14 0 16 0 20 0 11
480845 438269 437004 M U 0 12 0 12 0 13 0 29 0 22 0 9 0 10 0 13 0 13 0 10 0 12 0 18 0 15 0 16 0 19 0 10
480846 438269 437004 F U 0 0 0 0 0 0 0 0 0 0 0 0 0 0 0 0 0 0 0 0 0 0 0 0 0 0 0 0 0 0 0 0
480847 438269 437004 F U 0 0 0 0 0 0 0 0 0 0 0 0 0 0 0 0 0 0 0 0 0 0 0 0 0 0 0 0 0 0 0 0
480848 438269 437004 M U 0 12 0 12 0 13 0 29 0 22 0 9 0 10 0 13 0 13 0 10 0 12 0 18 0 15 0 16 0 19 0 10
480849 439338 430449 F U 0 0 0 0 0 0 0 0 0 0 0 0 0 0 0 0 0 0 0 0 0 0 0 0 0 0 0 0 0 0 0 0
480850 439338 430449 M U 0 13 0 12 0 12 0 28 0 24 0 10 0 10 0 11 0 13 0 10 0 11 0 19 0 16 0 16 0 20 0 10
480851 439338 430449 M U 0 13 0 12 0 12 0 28 0 24 0 10 0 10 0 11 0 13 0 10 0 11 0 19 0 16 0 16 0 20 0 10
480852 439338 430449 M U 0 13 0 12 0 12 0 28 0 24 0 10 0 10 0 11 0 13 0 10 0 11 0 19 0 16 0 16 0 20 0 10
480853 439610 439229 F U 0 0 0 0 0 0 0 0 0 0 0 0 0 0 0 0 0 0 0 0 0 0 0 0 0 0 0 0 0 0 0 0
480854 425757 438434 M U 0 12 0 11 0 12 0 29 0 24 0 10 0 12 0 12 0 14 0 9 0 9 0 21 0 14 0 14 0 19 0 11
480855 420447 434792 M U 0 14 0 14 0 12 0 29 0 22 0 10 0 13 0 11 0 13 0 11 0 12 0 20 0 14 0 15 0 19 0 12
480856 437652 439996 M U 0 14 0 12 0 11 0 29 0 23 0 10 0 10 0 12 0 13 0 9 0 9 0 18 0 14 0 17 0 23 0 10
480857 437652 439996 F U 0 0 0 0 0 0 0 0 0 0 0 0 0 0 0 0 0 0 0 0 0 0 0 0 0 0 0 0 0 0 0 0
480858 424886 435685 M U 0 14 0 12 0 12 0 28 0 22 0 9 0 13 0 12 0 12 0 9 0 9 0 18 0 14 0 16 0 22 0 11
480859 438643 432870 F U 0 0 0 0 0 0 0 0 0 0 0 0 0 0 0 0 0 0 0 0 0 0 0 0 0 0 0 0 0 0 0 0
480860 433742 439828 M U 0 13 0 13 0 12 0 28 0 23 0 10 0 10 0 12 0 13 0 9 0 10 0 18 0 15 0 13 0 19 0 11
480861 433742 439828 M U 0 13 0 13 0 12 0 28 0 23 0 10 0 10 0 12 0 13 0 9 0 10 0 18 0 15 0 13 0 19 0 11
480862 433742 439828 F U 0 0 0 0 0 0 0 0 0 0 0 0 0 0 0 0 0 0 0 0 0 0 0 0 0 0 0 0 0 0 0 0
480863 426688 438894 F U 0 0 0 0 0 0 0 0 0 0 0 0 0 0 0 0 0 0 0 0 0 0 0 0 0 0 0 0 0 0 0 0
480864 426688 438894 F U 0 0 0 0 0 0 0 0 0 0 0 0 0 0 0 0 0 0 0 0 0 0 0 0 0 0 0 0 0 0 0 0
480865 426688 438894 F U 0 0 0 0 0 0 0 0 0 0 0 0 0 0 0 0 0 0 0 0 0 0 0 0 0 0 0 0 0 0 0 0
480866 431466 435290 F U 0 0 0 0 0 0 0 0 0 0 0 0 0 0 0 0 0 0 0 0 0 0 0 0 0 0 0 0 0 0 0 0
480867 431466 435290 M U 0 14 0 11 0 11 0 28 0 23 0 9 0 14 0 11 0 13 0 11 0 11 0 18 0 16 0 14 0 22 0 9
480868 431466 435290 F U 0 0 0 0 0 0 0 0 0 0 0 0 0 0 0 0 0 0 0 0 0 0 0 0 0 0 0 0 0 0 0 0
480869 429306 434216 M U 0 14 0 14 0 13 0 29 0 20 0 9 0 10 0 12 0 13 0 11 0 10 0 18 0 15 0 14 0 22 0 10
480870 429306 434216 M U 0 14 0 14 0 13 0 29 0 20 0 9 0 10 0 12 0 13 0 11 0 10 0 18 0 15 0 14 0 22 0 10
480871 424921 430339 M U 0 14 0 12 0 11 0 28 0 20 0 10 0 15 0 11 0 13 0 9 0 12 0 19 0 14 0 17 0 19 0 12
480872 424921 430339 F U 0 0 0 0 0 0 0 0 0 0 0 0 0 0 0 0 0 0 0 0 0 0 0 0 0 0 0 0 0 0 0 0
480873 424921 430339 M U 0 14 0 12 0 11 0 28 0 20 0 10 0 15 0 11 0 13 0 9 0 12 0 19 0 14 0 17 0 19 0 12
480874 433218 423306 M U 0 13 0 13 0 12 0 27 0 21 0 8 0 10 0 12 0 13 0 11 0 10 0 17 0 13 0 16 0 22 0 11
480875 422536 428218 F U 0 0 0 0 0 0 0 0 0 0 0 0 0 0 0 0 0 0 0 0 0 0 0 0 0 0 0 0 0 0 0 0
480876 422536 428218 F U 0 0 0 0 0 0 0 0 0 0 0 0 0 0 0 0 0 0 0 0 0 0 0 0 0 0 0 0 0 0 0 0
480877 438004 439451 M U 0 14 0 13 0 11 0 29 0 24 0 9 0 10 0 12 0 14 0 10 0 10 0 19 0 15 0 14 0 22 0 10
480878 438004 439451 F U 0 0 0 0 0 0 0 0 0 0 0 0 0 0 0 0 0 0 0 0 0 0 0 0 0 0 0 0 0 0 0 0
480879 438004 439451 M U 0 14 0 13 0 11 0 29 0 24 0 9 0 10 0 12 0 14 0 10 0 10 0 19 0 15 0 14 0 22 0 10
480880 438004 439451 M U 0 14 0 13 0 11 0 29 0 24 0 9 0 10 0 12 0 14 0 10 0 10 0 19 0 15 0 14 0 22 0 10
480881 436792 422478 F U 0 0 0 0 0 0 0 0 0 0 0 0 0 0 0 0 0 0 0 0 0 0 0 0 0 0 0 0 0 0 0 0
480882 428115 436759 F U 0 0 0 0 0 0 0 0 0 0 0 0 0 0 0 0 0 0 0 0 0 0 0 0 0 0 0 0 0 0 0 0
480883 435171 432958 F U 0 0 0 0 0 0 0 0 0 0 0 0 0 0 0 0 0 0 0 0 0 0 0 0 0 0 0 0 0 0 0 0
480884 435171 432958 F U 0 0 0 0 0 0 0 0 0 0 0 0 0 0 0 0 0 0 0 0 0 0 0 0 0 0 0 0 0 0 0 0
480885 433330 428482 F U 0 0 0 0 0 0 0 0 0 0 0 0 0 0 0 0 0 0 0 0 0 0 0 0 0 0 0 0 0 0 0 0
480886 430704 425549 F U 0 0 0 0 0 0 0 0 0 0 0 0 0 0 0 0 0 0 0 0 0 0 0 0 0 0 0 0 0 0 0 0
480887 422826 421280 M U 0 13 0 17 0 11 0 28 0 24 0 9 0 10 0 12 0 14 0 11 0 11 0 20 0 14 0 14 0 20 0 11
480888 430800 435283 M U 0 14 0 13 0 13 0 28 0 22 0 10 0 12 0 12 0 13 0 9 0 10 0 18 0 14 0 15 0 21 0 11
480889 430800 435283 M U 0 14 0 13 0 13 0 28 0 22 0 10 0 12 0 12 0 13 0 9 0 10 0 18 0 14 0 15 0 21 0 11
480890 430800 435283 F U 0 0 0 0 0 0 0 0 0 0 0 0 0 0 0 0 0 0 0 0 0 0 0 0 0 0 0 0 0 0 0 0
480891 437797 438113 M U 0 14 0 17 0 11 0 29 0 23 0 9 0 13 0 10 0 14 0 10 0 11 0 19 0 15 0 16 0 21 0 10
480892 437797 438113 F U 0 0 0 0 0 0 0 0 0 0 0 0 0 0 0 0 0 0 0 0 0 0 0 0 0 0 0 0 0 0 0 0
480893 428981 431675 M U 0 13 0 13 0 10 0 28 0 22 0 8 0 11 0 11 0 13 0 11 0 10 0 19 0 15 0 15 0 21 0 10
480894 428981 431675 F U 0 0 0 0 0 0 0 0 0 0 0 0 0 0 0 0 0 0 0 0 0 0 0 0 0 0 0 0 0 0 0 0
480895 428981 431675 F U 0 0 0 0 0 0 0 0 0 0 0 0 0 0 0 0 0 0 0 0 0 0 0 0 0 0 0 0 0 0 0 0
480896 428981 431675 M U 0 13 0 13 0 10 0 28 0 22 0 8 0 11 0 11 0 13 0 11 0 10 0 19 0 15 0 15 0 21 0 10
480897 431368 425312 M U 0 15 0 10 0 12 0 28 0 25 0 9 0 14 0 12 0 13 0 10 0 11 0 18 0 15 0 16 0 22 0 10
480898 431368 425312 M U 0 15 0 10 0 12 0 28 0 25 0 9 0 14 0 12 0 13 0 10 0 11 0 18 0 15 0 16 0 22 0 10
480899 431368 425312 F U 0 0 0 0 0 0 0 0 0 0 0 0 0 0 0 0 0 0 0 0 0 0 0 0 0 0 0 0 0 0 0 0
480900 436497 436597 F U 0 0 0 0 0 0 0 0 0 0 0 0 0 0 0 0 0 0 0 0 0 0 0 0 0 0 0 0 0 0 0 0
480901 439215 428800 F U 0 0 0 0 0 0 0 0 0 0 0 0 0 0 0 0 0 0 0 0 0 0 0 0 0 0 0 0 0 0 0 0
480902 424999 431911 M U 0 13 0 10 0 13 0 28 0 23 0 9 0 12 0 12 0 15 0 9 0 11 0 19 0 15 0 16 0 23 0 10
480903 422781 437448 F U 0 0 0 0 0 0 0 0 0 0 0 0 0 0 0 0 0 0 0 0 0 0 0 0 0 0 0 0 0 0 0 0
480904 422781 437448 M U 0 12 0 17 0 13 0 28 0 22 0 9 0 12 0 11 0 14 0 10 0 10 0 19 0 14 0 16 0 21 0 10
480905 424524 433745 M U 0 14 0 12 0 13 0 30 0 22 0 10 0 10 0 12 0 13 0 9 0 11 0 17 0 17 0 14 0 18 0 11
480906 439344 422040 M U 0 15 0 13 0 12 0 28 0 22 0 10 0 11 0 12 0 13 0 9 0 11 0 18 0 15 0 16 0 24 0 10
480907 439344 422040 F U 0 0 0 0 0 0 0 0 0 0 0 0 0 0 0 0 0 0 0 0 0 0 0 0 0 0 0 0 0 0 0 0
480908 424690 436379 M U 0 12 0 17 0 12 0 28 0 23 0 9 0 12 0 12 0 14 0 10 0 11 0 17 0 14 0 15 0 22 0 9
480909 426624 424944 F U 0 0 0 0 0 0 0 0 0 0 0 0 0 0 0 0 0 0 0 0 0 0 0 0 0 0 0 0 0 0 0 0
480910 426624 424944 F U 0 0 0 0 0 0 0 0 0 0 0 0 0 0 0 0 0 0 0 0 0 0 0 0 0 0 0 0 0 0 0 0
480911 426624 424944 M U 0 14 0 10 0 12 0 28 0 20 0 9 0 10 0 12 0 13 0 9 0 11 0 19 0 14 0 18 0 20 0 10
480912 437665 431062 F U 0 0 0 0 0 0 0 0 0 0 0 0 0 0 0 0 0 0 0 0 0 0 0 0 0 0 0 0 0 0 0 0
480913 439473 431418 F U 0 0 0 0 0 0 0 0 0 0 0 0 0 0 0 0 0 0 0 0 0 0 0 0 0 0 0 0 0 0 0 0
480914 432890 420792 F U 0 0 0 0 0 0 0 0 0 0 0 0 0 0 0 0 0 0 0 0 0 0 0 0 0 0 0 0 0 0 0 0
480915 432890 420792 M U 0 14 0 16 0 12 0 28 0 25 0 9 0 10 0 12 0 12 0 9 0 11 0 20 0 15 0 16 0 20 0 11
480916 429918 434277 F U 0 0 0 0 0 0 0 0 0 0 0 0 0 0 0 0 0 0 0 0 0 0 0 0 0 0 0 0 0 0 0 0
480917 432193 439068 F U 0 0 0 0 0 0 0 0 0 0 0 0 0 0 0 0 0 0 0 0 0 0 0 0 0 0 0 0 0 0 0 0
480918 432604 435986 M U 0 14 0 17 0 12 0 27 0 22 0 9 0 9 0 11 0 13 0 9 0 10 0 18 0 15 0 15 0 20 0 12
480919 432604 435986 M U 0 14 0 17 0 12 0 27 0 22 0 9 0 9 0 11 0 13 0 9 0 10 0 18 0 15 0 15 0 20 0 12
480920 436380 432088 F U 0 0 0 0 0 0 0 0 0 0 0 0 0 0 0 0 0 0 0 0 0 0 0 0 0 0 0 0 0 0 0 0
480921 436380 432088 M U 0 13 0 17 0 11 0 28 0 21 0 10 0 11 0 13 0 15 0 10 0 12 0 17 0 12 0 14 0 19 0 12
480922 430442 430836 F U 0 0 0 0 0 0 0 0 0 0 0 0 0 0 0 0 0 0 0 0 0 0 0 0 0 0 0 0 0 0 0 0
480923 430442 430836 M U 0 14 0 13 0 13 0 29 0 20 0 9 0 10 0 12 0 13 0 8 0 9 0 19 0 14 0 13 0 20 0 10
480924 420212 421185 F U 0 0 0 0 0 0 0 0 0 0 0 0 0 0 0 0 0 0 0 0 0 0 0 0 0 0 0 0 0 0 0 0
480925 420212 421185 M U 0 13 0 10 0 12 0 29 0 22 0 10 0 10 0 12 0 13 0 8 0 11 0 19 0 15 0 17 0 18 0 11
480926 420212 421185 F U 0 0 0 0 0 0 0 0 0 0 0 0 0 0 0 0 0 0 0 0 0 0 0 0 0 0 0 0 0 0 0 0
480927 435567 420545 F U 0 0 0 0 0 0 0 0 0 0 0 0 0 0 0 0 0 0 0 0 0 0 0 0 0 0 0 0 0 0 0 0
480928 432889 422504 F U 0 0 0 0 0 0 0 0 0 0 0 0 0 0 0 0 0 0 0 0 0 0 0 0 0 0 0 0 0 0 0 0
480929 432889 422504 M U 0 13 0 10 0 12 0 29 0 22 0 9 0 12 0 11 0 14 0 10 0 11 0 18 0 17 0 17 0 20 0 11
480930 432889 422504 M U 0 13 0 10 0 12 0 29 0 22 0 9 0 12 0 11 0 14 0 10 0 11 0 18 0 17 0 17 0 20 0 11
480931 436937 431980 M U 0 13 0 16 0 13 0 29 0 22 0 9 0 13 0 12 0 13 0 9 0 10 0 18 0 15 0 17 0 23 0 10
480932 434168 434613 M U 0 13 0 14 0 12 0 29 0 24 0 10 0 10 0 12 0 14 0 10 0 11 0 19 0 14 0 14 0 20 0 10
480933 434168 434613 M U 0 13 0 14 0 12 0 29 0 24 0 10 0 10 0 12 0 14 0 10 0 11 0 19 0 14 0 14 0 20 0 10
480934 434168 434613 M U 0 13 0 14 0 12 0 29 0 24 0 10 0 10 0 12 0 14 0 10 0 11 0 19 0 14 0 14 0 20 0 10
480935 434168 434613 M U 0 13 0 14 0 12 0 29 0 24 0 10 0 10 0 12 0 14 0 10 0 11 0 19 0 14 0 14 0 20 0 10
480936 433841 422732 M U 0 14 0 10 0 11 0 29 0 23 0 9 0 10 0 11 0 14 0 11 0 9 0 19 0 17 0 16 0 22 0 11
480937 427065 431381 M U 0 13 0 10 0 12 0 28 0 24 0 8 0 10 0 12 0 13 0 10 0 10 0 21 0 14 0 14 0 19 0 10
480938 427065 431381 M U 0 13 0 10 0 12 0 28 0 24 0 8 0 10 0 12 0 13 0 10 0 10 0 21 0 14 0 14 0 19 0 10
480939 427065 431381 F U 0 0 0 0 0 0 0 0 0 0 0 0 0 0 0 0 0 0 0 0 0 0 0 0 0 0 0 0 0 0 0 0
480940 420558 429093 F U 0 0 0 0 0 0 0 0 0 0 0 0 0 0 0 0 0 0 0 0 0 0 0 0 0 0 0 0 0 0 0 0
480941 420558 429093 M U 0 14 0 13 0 11 0 28 0 21 0 9 0 10 0 12 0 13 0 9 0 9 0 17 0 14 0 17 0 20 0 10
480942 420558 429093 F U 0 0 0 0 0 0 0 0 0 0 0 0 0 0 0 0 0 0 0 0 0 0 0 0 0 0 0 0 0 0 0 0
480943 429250 434845 M U 0 13 0 13 0 12 0 27 0 24 0 9 0 10 0 13 0 13 0 9 0 11 0 19 0 14 0 15 0 20 0 11
480944 429250 434845 F U 0 0 0 0 0 0 0 0 0 0 0 0 0 0 0 0 0 0 0 0 0 0 0 0 0 0 0 0 0 0 0 0
480945 436546 428569 F U 0 0 0 0 0 0 0 0 0 0 0 0 0 0 0 0 0 0 0 0 0 0 0 0 0 0 0 0 0 0 0 0
480946 436368 424247 F U 0 0 0 0 0 0 0 0 0 0 0 0 0 0 0 0 0 0 0 0 0 0 0 0 0 0 0 0 0 0 0 0
480947 426144 430076 F U 0 0 0 0 0 0 0 0 0 0 0 0 0 0 0 0 0 0 0 0 0 0 0 0 0 0 0 0 0 0 0 0
480948 424311 429939 M U 0 13 0 14 0 13 0 29 0 23 0 9 0 10 0 11 0 13 0 9 0 11 0 19 0 15 0 15 0 23 0 11
480949 424311 429939 F U 0 0 0 0 0 0 0 0 0 0 0 0 0 0 0 0 0 0 0 0 0 0 0 0 0 0 0 0 0 0 0 0
480950 424116 422416 M U 0 14 0 10 0 12 0 29 0 24 0 9 0 12 0 13 0 13 0 8 0 10 0 18 0 15 0 16 0 23 0 11
480951 424116 422416 M U 0 14 0 10 0 12 0 29 0 24 0 9 0 12 0 13 0 13 0 8 0 10 0 18 0 15 0 16 0 23 0 11
480952 424012 437359 F U 0 0 0 0 0 0 0 0 0 0 0 0 0 0 0 0 0 0 0 0 0 0 0 0 0 0 0 0 0 0 0 0
480953 426893 423578 F U 0 0 0 0 0 0 0 0 0 0 0 0 0 0 0 0 0 0 0 0 0 0 0 0 0 0 0 0 0 0 0 0
480954 426893 423578 M U 0 13 0 16 0 12 0 28 0 23 0 9 0 13 0 12 0 13 0 9 0 10 0 19 0 15 0 15 0 19 0 11
480955 437414 429427 M U 0 14 0 10 0 12 0 28 0 23 0 10 0 13 0 11 0 13 0 9 0 11 0 19 0 13 0 17 0 20 0 10
480956 437414 429427 M U 0 14 0 10 0 12 0 28 0 23 0 10 0 13 0 11 0 13 0 9 0 11 0 19 0 13 0 17 0 20 0 10
480957 427810 423870 M U 0 12 0 14 0 12 0 27 0 24 0 9 0 13 0 12 0 14 0 9 0 9 0 17 0 14 0 17 0 19 0 10
480958 422510 427388 M U 0 13 0 13 0 11 0 30 0 22 0 10 0 11 0 12 0 14 0 11 0 11 0 18 0 14 0 15 0 20 0 11
480959 422510 427388 F U 0 0 0 0 0 0 0 0 0 0 0 0 0 0 0 0 0 0 0 0 0 0 0 0 0 0 0 0 0 0 0 0
480960 422510 427388 F U 0 0 0 0 0 0 0 0 0 0 0 0 0 0 0 0 0 0 0 0 0 0 0 0 0 0 0 0 0 0 0 0
480961 432018 424490 F U 0 0 0 0 0 0 0 0 0 0 0 0 0 0 0 0 0 0 0 0 0 0 0 0 0 0 0 0 0 0 0 0
480962 432018 424490 M U 0 14 0 10 0 12 0 27 0 22 0 10 0 10 0 11 0 13 0 9 0 11 0 19 0 14 0 15 0 22 0 10
480963 435087 421990 M U 0 12 0 17 0 12 0 30 0 22 0 9 0 10 0 12 0 13 0 11 0 9 0 18 0 15 0 17 0 19 0 10
480964 435087 421990 M U 0 12 0 17 0 12 0 30 0 22 0 9 0 10 0 12 0 13 0 11 0 9 0 18 0 15 0 17 0 19 0 10
480965 435087 421990 M U 0 12 0 17 0 12 0 30 0 22 0 9 0 10 0 12 0 13 0 11 0 9 0 18 0 15 0 17 0 19 0 10
480966 432121 421239 M U 0 13 0 13 0 13 0 28 0 23 0 9 0 12 0 10 0 14 0 8 0 11 0 19 0 14 0 17 0 22 0 10
480967 435359 425510 M U 0 15 0 16 0 12 0 27 0 23 0 10 0 10 0 14 0 13 0 9 0 10 0 19 0 15 0 13 0 20 0 11
480968 435359 425510 F U 0 0 0 0 0 0 0 0 0 0 0 0 0 0 0 0 0 0 0 0 0 0 0 0 0 0 0 0 0 0 0 0
480969 435359 425510 M U 0 15 0 16 0 12 0 27 0 23 0 10 0 10 0 14 0 13 0 9 0 10 0 19 0 15 0 13 0 20 0 11
480970 435359 425510 M U 0 15 0 16 0 12 0 27 0 23 0 10 0 10 0 14 0 13 0 9 0 10 0 19 0 15 0 13 0 20 0 11
480971 439210 428507 M U 0 14 0 19 0 11 0 30 0 23 0 9 0 11 0 12 0 13 0 10 0 12 0 18 0 15 0 14 0 21 0 9
480972 423680 427028 M U 0 13 0 16 0 12 0 28 0 23 0 9 0 12 0 12 0 13 0 9 0 11 0 19 0 14 0 14 0 19 0 10
480973 423680 427028 F U 0 0 0 0 0 0 0 0 0 0 0 0 0 0 0 0 0 0 0 0 0 0 0 0 0 0 0 0 0 0 0 0
480974 422655 427703 M U 0 13 0 17 0 12 0 27 0 25 0 11 0 13 0 11 0 14 0 10 0 11 0 19 0 14 0 16 0 19 0 10
480975 422655 427703 M U 0 13 0 17 0 12 0 27 0 25 0 11 0 13 0 11 0 14 0 10 0 11 0 19 0 14 0 16 0 19 0 10
480976 424677 427964 F U 0 0 0 0 0 0 0 0 0 0 0 0 0 0 0 0 0 0 0 0 0 0 0 0 0 0 0 0 0 0 0 0
480977 422462 421835 M U 0 15 0 13 0 13 0 28 0 21 0 9 0 10 0 12 0 14 0 9 0 10 0 20 0 14 0 13 0 21 0 11
480978 422462 421835 F U 0 0 0 0 0 0 0 0 0 0 0 0 0 0 0 0 0 0 0 0 0 0 0 0 0 0 0 0 0 0 0 0
480979 438219 420996 M U 0 14 0 10 0 12 0 28 0 22 0 10 0 10 0 11 0 14 0 11 0 12 0 18 0 15 0 16 0 21 0 10
480980 438219 420996 M U 0 14 0 10 0 12 0 28 0 22 0 10 0 10 0 11 0 14 0 11 0 12 0 18 0 15 0 16 0 21 0 10
480981 427820 434319 M U 0 15 0 16 0 12 0 28 0 23 0 10 0 13 0 12 0 14 0 11 0 11 0 18 0 14 0 16 0 21 0 10
480982 424279 439658 M U 0 15 0 12 0 12 0 31 0 22 0 10 0 12 0 12 0 13 0 9 0 10 0 17 0 15 0 15 0 23 0 11
480983 424279 439658 F U 0 0 0 0 0 0 0 0 0 0 0 0 0 0 0 0 0 0 0 0 0 0 0 0 0 0 0 0 0 0 0 0
480984 424336 430569 M U 0 15 0 16 0 12 0 29 0 23 0 9 0 11 0 12 0 13 0 9 0 11 0 18 0 13 0 17 0 21 0 10
480985 424336 430569 F U 0 0 0 0 0 0 0 0 0 0 0 0 0 0 0 0 0 0 0 0 0 0 0 0 0 0 0 0 0 0 0 0
480986 420778 429489 F U 0 0 0 0 0 0 0 0 0 0 0 0 0 0 0 0 0 0 0 0 0 0 0 0 0 0 0 0 0 0 0 0
480987 420778 429489 F U 0 0 0 0 0 0 0 0 0 0 0 0 0 0 0 0 0 0 0 0 0 0 0 0 0 0 0 0 0 0 0 0
480988 420778 429489 M U 0 12 0 16 0 12 0 27 0 23 0 9 0 10 0 12 0 13 0 9 0 7 0 20 0 15 0 17 0 19 0 12
480989 420778 429489 M U 0 12 0 16 0 12 0 27 0 23 0 9 0 10 0 12 0 13 0 9 0 7 0 20 0 15 0 17 0 19 0 12
480990 422852 436616 F U 0 0 0 0 0 0 0 0 0 0 0 0 0 0 0 0 0 0 0 0 0 0 0 0 0 0 0 0 0 0 0 0
480991 422852 436616 M U 0 14 0 13 0 13 0 28 0 23 0 9 0 10 0 12 0 13 0 9 0 9 0 20 0 15 0 15 0 18 0 10
480992 432674 436763 F U 0 0 0 0 0 0 0 0 0 0 0 0 0 0 0 0 0 0 0 0 0 0 0 0 0 0 0 0 0 0 0 0
480993 432674 436763 M U 0 12 0 10 0 11 0 29 0 22 0 9 0 10 0 12 0 13 0 11 0 10 0 20 0 14 0 15 0 21 0 10
480994 425427 422399 M U 0 15 0 11 0 11 0 27 0 24 0 9 0 10 0 13 0 15 0 11 0 11 0 18 0 15 0 17 0 20 0 10
480995 425427 422399 M U 0 15 0 11 0 11 0 27 0 24 0 9 0 10 0 13 0 15 0 11 0 11 0 18 0 15 0 17 0 20 0 10
480996 425427 422399 M U 0 15 0 11 0 11 0 27 0 24 0 9 0 10 0 13 0 15 0 11 0 11 0 18 0 15 0 17 0 20 0 10
480997 424169 432881 M U 0 13 0 15 0 12 0 26 0 24 0 10 0 13 0 12 0 15 0 9 0 11 0 20 0 15 0 14 0 22 0 11
480998 424169 432881 M U 0 13 0 15 0 12 0 26 0 24 0 10 0 13 0 12 0 15 0 9 0 11 0 20 0 15 0 14 0 22 0 11
480999 433129 429178 F U 0 0 0 0 0 0 0 0 0 0 0 0 0 0 0 0 0 0 0 0 0 0 0 0 0 0 0 0 0 0 0 0
481000 434401 428206 M U 0 13 0 18 0 11 0 29 0 23 0 9 0 12 0 12 0 14 0 10 0 11 0 17 0 14 0 16 0 22 0 10
481001 426919 439484 M U 0 13 0 9 0 13 0 30 0 24 0 9 0 12 0 12 0 14 0 10 0 9 0 17 0 15 0 16 0 21 0 11
481002 430264 436828 F U 0 0 0 0 0 0 0 0 0 0 0 0 0 0 0 0 0 0 0 0 0 0 0 0 0 0 0 0 0 0 0 0
481003 430264 436828 F U 0 0 0 0 0 0 0 0 0 0 0 0 0 0 0 0 0 0 0 0 0 0 0 0 0 0 0 0 0 0 0 0
481004 430264 436828 F U 0 0 0 0 0 0 0 0 0 0 0 0 0 0 0 0 0 0 0 0 0 0 0 0 0 0 0 0 0 0 0 0
481005 430264 436828 M U 0 15 0 11 0 12 0 27 0 23 0 9 0 10 0 13 0 13 0 8 0 11 0 19 0 17 0 19 0 22 0 10
481006 436256 421846 M U 0 14 0 12 0 12 0 27 0 23 0 8 0 12 0 11 0 13 0 11 0 10 0 19 0 14 0 18 0 20 0 12
481007 436256 421846 F U 0 0 0 0 0 0 0 0 0 0 0 0 0 0 0 0 0 0 0 0 0 0 0 0 0 0 0 0 0 0 0 0
481008 434503 421421 F U 0 0 0 0 0 0 0 0 0 0 0 0 0 0 0 0 0 0 0 0 0 0 0 0 0 0 0 0 0 0 0 0
481009 434503 421421 M U 0 14 0 12 0 12 0 27 0 23 0 10 0 12 0 13 0 13 0 9 0 10 0 18 0 14 0 14 0 21 0 11
481010 434503 421421 F U 0 0 0 0 0 0 0 0 0 0 0 0 0 0 0 0 0 0 0 0 0 0 0 0 0 0 0 0 0 0 0 0
481011 434503 421421 M U 0 14 0 12 0 12 0 27 0 23 0 10 0 12 0 13 0 13 0 9 0 10 0 18 0 14 0 14 0 21 0 11
481012 427508 420631 F U 0 0 0 0 0 0 0 0 0 0 0 0 0 0 0 0 0 0 0 0 0 0 0 0 0 0 0 0 0 0 0 0
481013 438694 421000 M U 0 13 0 13 0 12 0 28 0 24 0 9 0 10 0 12 0 13 0 9 0 11 0 20 0 14 0 17 0 21 0 11
481014 438694 421000 M U 0 13 0 13 0 12 0 28 0 24 0 9 0 10 0 12 0 13 0 9 0 11 0 20 0 14 0 17 0 21 0 11
481015 438410 437222 M U 0 15 0 13 0 12 0 29 0 24 0 9 0 10 0 13 0 14 0 9 0 10 0 17 0 14 0 16 0 20 0 11
481016 424973 433715 M U 0 15 0 12 0 12 0 31 0 25 0 9 0 10 0 13 0 13 0 9 0 11 0 20 0 14 0 14 0 20 0 10
481017 437441 435490 F U 0 0 0 0 0 0 0 0 0 0 0 0 0 0 0 0 0 0 0 0 0 0 0 0 0 0 0 0 0 0 0 0
481018 437441 435490 F U 0 0 0 0 0 0 0 0 0 0 0 0 0 0 0 0 0 0 0 0 0 0 0 0 0 0 0 0 0 0 0 0
481019 437441 435490 M U 0 15 0 13 0 12 0 28 0 22 0 9 0 13 0 11 0 13 0 9 0 9 0 16 0 17 0 19 0 20 0 9
481020 437441 435490 M U 0 15 0 13 0 12 0 28 0 22 0 9 0 13 0 11 0 13 0 9 0 9 0 16 0 17 0 19 0 20 0 9
481021 430392 439987 F U 0 0 0 0 0 0 0 0 0 0 0 0 0 0 0 0 0 0 0 0 0 0 0 0 0 0 0 0 0 0 0 0
481022 425275 421524 M U 0 15 0 14 0 13 0 28 0 21 0 9 0 10 0 11 0 12 0 10 0 9 0 20 0 14 0 12 0 19 0 10
481023 429516 427745 M U 0 13 0 13 0 11 0 28 0 22 0 8 0 11 0 11 0 13 0 11 0 10 0 19 0 14 0 15 0 21 0 10
481024 427298 424422 M U 0 13 0 9 0 12 0 28 0 22 0 9 0 12 0 11 0 14 0 9 0 12 0 19 0 14 0 14 0 21 0 10
481025 427298 424422 M U 0 13 0 9 0 12 0 28 0 22 0 9 0 12 0 11 0 14 0 9 0 12 0 19 0 14 0 14 0 21 0 10
481026 424582 436468 M U 0 14 0 13 0 12 0 28 0 22 0 9 0 12 0 12 0 13 0 9 0 10 0 18 0 14 0 17 0 18 0 11
481027 424582 436468 M U 0 14 0 13 0 12 0 28 0 22 0 9 0 12 0 12 0 13 0 9 0 10 0 18 0 14 0 17 0 18 0 11
481028 424582 436468 F U 0 0 0 0 0 0 0 0 0 0 0 0 0 0 0 0 0 0 0 0 0 0 0 0 0 0 0 0 0 0 0 0
481029 428438 435448 F U 0 0 0 0 0 0 0 0 0 0 0 0 0 0 0 0 0 0 0 0 0 0 0 0 0 0 0 0 0 0 0 0
481030 428438 435448 F U 0 0 0 0 0 0 0 0 0 0 0 0 0 0 0 0 0 0 0 0 0 0 0 0 0 0 0 0 0 0 0 0
481031 438698 421878 F U 0 0 0 0 0 0 0 0 0 0 0 0 0 0 0 0 0 0 0 0 0 0 0 0 0 0 0 0 0 0 0 0
481032 438698 421878 F U 0 0 0 0 0 0 0 0 0 0 0 0 0 0 0 0 0 0 0 0 0 0 0 0 0 0 0 0 0 0 0 0
481033 438698 421878 F U 0 0 0 0 0 0 0 0 0 0 0 0 0 0 0 0 0 0 0 0 0 0 0 0 0 0 0 0 0 0 0 0
481034 436136 425780 F U 0 0 0 0 0 0 0 0 0 0 0 0 0 0 0 0 0 0 0 0 0 0 0 0 0 0 0 0 0 0 0 0
481035 436136 425780 M U 0 13 0 11 0 12 0 29 0 23 0 10 0 12 0 12 0 14 0 11 0 10 0 19 0 15 0 17 0 20 0 11
481036 435687 430866 M U 0 13 0 10 0 11 0 28 0 23 0 9 0 13 0 11 0 14 0 9 0 13 0 17 0 14 0 17 0 19 0 10
481037 439563 429877 M U 0 14 0 16 0 12 0 30 0 23 0 9 0 12 0 12 0 14 0 10 0 10 0 20 0 14 0 15 0 22 0 10
481038 439563 429877 M U 0 14 0 16 0 12 0 30 0 23 0 9 0 12 0 12 0 14 0 10 0 10 0 20 0 14 0 15 0 22 0 10
481039 439563 429877 F U 0 0 0 0 0 0 0 0 0 0 0 0 0 0 0 0 0 0 0 0 0 0 0 0 0 0 0 0 0 0 0 0
481040 439563 429877 F U 0 0 0 0 0 0 0 0 0 0 0 0 0 0 0 0 0 0 0 0 0 0 0 0 0 0 0 0 0 0 0 0
481041 438520 425113 F U 0 0 0 0 0 0 0 0 0 0 0 0 0 0 0 0 0 0 0 0 0 0 0 0 0 0 0 0 0 0 0 0
481042 431010 421402 F U 0 0 0 0 0 0 0 0 0 0 0 0 0 0 0 0 0 0 0 0 0 0 0 0 0 0 0 0 0 0 0 0
481043 420273 427511 F U 0 0 0 0 0 0 0 0 0 0 0 0 0 0 0 0 0 0 0 0 0 0 0 0 0 0 0 0 0 0 0 0
481044 420273 427511 F U 0 0 0 0 0 0 0 0 0 0 0 0 0 0 0 0 0 0 0 0 0 0 0 0 0 0 0 0 0 0 0 0
481045 420273 427511 M U 0 13 0 13 0 12 0 29 0 23 0 9 0 10 0 12 0 14 0 10 0 11 0 17 0 15 0 13 0 21 0 10
481046 424563 423507 F U 0 0 0 0 0 0 0 0 0 0 0 0 0 0 0 0 0 0 0 0 0 0 0 0 0 0 0 0 0 0 0 0
481047 424563 423507 M U 0 14 0 13 0 12 0 28 0 22 0 9 0 12 0 12 0 13 0 12 0 11 0 20 0 14 0 15 0 22 0 9
481048 424563 423507 F U 0 0 0 0 0 0 0 0 0 0 0 0 0 0 0 0 0 0 0 0 0 0 0 0 0 0 0 0 0 0 0 0
481049 424563 423507 M U 0 14 0 13 0 12 0 28 0 22 0 9 0 12 0 12 0 13 0 12 0 11 0 20 0 14 0 15 0 22 0 9
481050 424563 423507 F U 0 0 0 0 0 0 0 0 0 0 0 0 0 0 0 0 0 0 0 0 0 0 0 0 0 0 0 0 0 0 0 0
481051 435577 431512 F U 0 0 0 0 0 0 0 0 0 0 0 0 0 0 0 0 0 0 0 0 0 0 0 0 0 0 0 0 0 0 0 0
481052 435577 431512 M U 0 13 0 13 0 12 0 27 0 21 0 8 0 10 0 12 0 13 0 11 0 10 0 17 0 13 0 16 0 22 0 11
481053 438319 428142 M U 0 14 0 10 0 11 0 29 0 24 0 10 0 13 0 13 0 13 0 10 0 9 0 18 0 14 0 15 0 20 0 11
481054 428819 422672 M U 0 12 0 14 0 13 0 28 0 24 0 9 0 15 0 11 0 13 0 11 0 10 0 20 0 14 0 14 0 22 0 11
481055 428819 422672 F U 0 0 0 0 0 0 0 0 0 0 0 0 0 0 0 0 0 0 0 0 0 0 0 0 0 0 0 0 0 0 0 0
481056 433814 424154 F U 0 0 0 0 0 0 0 0 0 0 0 0 0 0 0 0 0 0 0 0 0 0 0 0 0 0 0 0 0 0 0 0
481057 433814 424154 F U 0 0 0 0 0 0 0 0 0 0 0 0 0 0 0 0 0 0 0 0 0 0 0 0 0 0 0 0 0 0 0 0
481058 432893 420952 M U 0 13 0 17 0 12 0 28 0 22 0 9 0 12 0 11 0 13 0 12 0 11 0 19 0 14 0 19 0 20 0 10
481059 425959 423699 F U 0 0 0 0 0 0 0 0 0 0 0 0 0 0 0 0 0 0 0 0 0 0 0 0 0 0 0 0 0 0 0 0
481060 425959 423699 M U 0 13 0 14 0 11 0 29 0 22 0 9 0 11 0 12 0 14 0 9 0 10 0 17 0 14 0 16 0 22 0 11
481061 425959 423699 M U 0 13 0 14 0 11 0 29 0 22 0 9 0 11 0 12 0 14 0 9 0 10 0 17 0 14 0 16 0 22 0 11
481062 437624 432307 M U 0 14 0 15 0 12 0 28 0 22 0 9 0 12 0 13 0 13 0 11 0 11 0 20 0 14 0 16 0 22 0 12
481063 437624 432307 M U 0 14 0 15 0 12 0 28 0 22 0 9 0 12 0 13 0 13 0 11 0 11 0 20 0 14 0 16 0 22 0 12
481064 437624 432307 F U 0 0 0 0 0 0 0 0 0 0 0 0 0 0 0 0 0 0 0 0 0 0 0 0 0 0 0 0 0 0 0 0
481065 429698 432335 M U 0 15 0 13 0 12 0 28 0 22 0 10 0 11 0 12 0 13 0 9 0 11 0 18 0 15 0 16 0 24 0 10
481066 429698 432335 F U 0 0 0 0 0 0 0 0 0 0 0 0 0 0 0 0 0 0 0 0 0 0 0 0 0 0 0 0 0 0 0 0
481067 429698 432335 F U 0 0 0 0 0 0 0 0 0 0 0 0 0 0 0 0 0 0 0 0 0 0 0 0 0 0 0 0 0 0 0 0
481068 429698 432335 F U 0 0 0 0 0 0 0 0 0 0 0 0 0 0 0 0 0 0 0 0 0 0 0 0 0 0 0 0 0 0 0 0
481069 429698 432335 M U 0 15 0 13 0 12 0 28 0 22 0 10 0 11 0 12 0 13 0 9 0 11 0 18 0 15 0 16 0 24 0 10
481070 427839 433117 F U 0 0 0 0 0 0 0 0 0 0 0 0 0 0 0 0 0 0 0 0 0 0 0 0 0 0 0 0 0 0 0 0
481071 427839 433117 F U 0 0 0 0 0 0 0 0 0 0 0 0 0 0 0 0 0 0 0 0 0 0 0 0 0 0 0 0 0 0 0 0
481072 427839 433117 M U 0 12 0 16 0 12 0 30 0 22 0 9 0 10 0 12 0 13 0 10 0 12 0 17 0 15 0 17 0 22 0 11
481073 427839 433117 F U 0 0 0 0 0 0 0 0 0 0 0 0 0 0 0 0 0 0 0 0 0 0 0 0 0 0 0 0 0 0 0 0
481074 426332 422494 M U 0 13 0 19 0 13 0 28 0 22 0 10 0 12 0 12 0 14 0 10 0 12 0 18 0 14 0 16 0 22 0 11
481075 429355 427244 F U 0 0 0 0 0 0 0 0 0 0 0 0 0 0 0 0 0 0 0 0 0 0 0 0 0 0 0 0 0 0 0 0
481076 429355 427244 F U 0 0 0 0 0 0 0 0 0 0 0 0 0 0 0 0 0 0 0 0 0 0 0 0 0 0 0 0 0 0 0 0
481077 423846 425008 M U 0 15 0 13 0 11 0 29 0 22 0 9 0 10 0 13 0 14 0 9 0 10 0 20 0 14 0 13 0 23 0 11
481078 439581 429798 F U 0 0 0 0 0 0 0 0 0 0 0 0 0 0 0 0 0 0 0 0 0 0 0 0 0 0 0 0 0 0 0 0
481079 426641 426258 M U 0 13 0 10 0 12 0 30 0 20 0 9 0 9 0 11 0 14 0 9 0 11 0 18 0 15 0 16 0 18 0 10
481080 426641 426258 M U 0 13 0 10 0 12 0 30 0 20 0 9 0 9 0 11 0 14 0 9 0 11 0 18 0 15 0 16 0 18 0 10
481081 421322 422917 M U 0 15 0 10 0 13 0 29 0 24 0 9 0 10 0 12 0 14 0 10 0 11 0 18 0 14 0 16 0 23 0 10
481082 421322 422917 F U 0 0 0 0 0 0 0 0 0 0 0 0 0 0 0 0 0 0 0 0 0 0 0 0 0 0 0 0 0 0 0 0
481083 421322 422917 F U 0 0 0 0 0 0 0 0 0 0 0 0 0 0 0 0 0 0 0 0 0 0 0 0 0 0 0 0 0 0 0 0
481084 421053 435047 M U 0 15 0 11 0 11 0 29 0 23 0 10 0 12 0 12 0 13 0 9 0 13 0 18 0 14 0 16 0 20 0 11
481085 421053 435047 F U 0 0 0 0 0 0 0 0 0 0 0 0 0 0 0 0 0 0 0 0 0 0 0 0 0 0 0 0 0 0 0 0
481086 432963 421352 F U 0 0 0 0 0 0 0 0 0 0 0 0 0 0 0 0 0 0 0 0 0 0 0 0 0 0 0 0 0 0 0 0
481087 420832 425986 M U 0 16 0 11 0 12 0 30 0 23 0 9 0 10 0 11 0 13 0 9 0 10 0 18 0 13 0 15 0 22 0 9
481088 420832 425986 M U 0 16 0 11 0 12 0 30 0 23 0 9 0 10 0 11 0 13 0 9 0 10 0 18 0 13 0 15 0 22 0 9
481089 434330 425909 M U 0 13 0 13 0 11 0 29 0 23 0 9 0 12 0 12 0 13 0 9 0 9 0 17 0 15 0 17 0 22 0 10
481090 434330 425909 M U 0 13 0 13 0 11 0 29 0 23 0 9 0 12 0 12 0 13 0 9 0 9 0 17 0 15 0 17 0 22 0 10
481091 436794 435516 M U 0 13 0 13 0 11 0 29 0 23 0 9 0 12 0 11 0 13 0 9 0 11 0 18 0 14 0 18 0 19 0 11
481092 435944 426555 F U 0 0 0 0 0 0 0 0 0 0 0 0 0 0 0 0 0 0 0 0 0 0 0 0 0 0 0 0 0 0 0 0
481093 437238 421799 F U 0 0 0 0 0 0 0 0 0 0 0 0 0 0 0 0 0 0 0 0 0 0 0 0 0 0 0 0 0 0 0 0
481094 438204 434660 M U 0 13 0 12 0 12 0 29 0 23 0 9 0 13 0 11 0 13 0 9 0 10 0 19 0 15 0 15 0 21 0 12
481095 438204 434660 F U 0 0 0 0 0 0 0 0 0 0 0 0 0 0 0 0 0 0 0 0 0 0 0 0 0 0 0 0 0 0 0 0
481096 438204 434660 F U 0 0 0 0 0 0 0 0 0 0 0 0 0 0 0 0 0 0 0 0 0 0 0 0 0 0 0 0 0 0 0 0
481097 438204 434660 F U 0 0 0 0 0 0 0 0 0 0 0 0 0 0 0 0 0 0 0 0 0 0 0 0 0 0 0 0 0 0 0 0
481098 431996 420949 M U 0 16 0 17 0 13 0 30 0 22 0 10 0 10 0 13 0 13 0 11 0 11 0 18 0 14 0 15 0 20 0 11
481099 421490 420314 M U 0 13 0 12 0 12 0 27 0 22 0 9 0 11 0 13 0 13 0 10 0 10 0 19 0 14 0 15 0 24 0 10
481100 436866 421356 M U 0 14 0 13 0 12 0 28 0 23 0 10 0 10 0 14 0 14 0 9 0 11 0 17 0 15 0 17 0 20 0 10
481101 438446 421897 M U 0 13 0 13 0 12 0 28 0 22 0 10 0 10 0 13 0 14 0 9 0 11 0 18 0 14 0 18 0 22 0 11
481102 438446 421897 M U 0 13 0 13 0 12 0 28 0 22 0 10 0 10 0 13 0 14 0 9 0 11 0 18 0 14 0 18 0 22 0 11
481103 424795 434113 F U 0 0 0 0 0 0 0 0 0 0 0 0 0 0 0 0 0 0 0 0 0 0 0 0 0 0 0 0 0 0 0 0
481104 424795 434113 F U 0 0 0 0 0 0 0 0 0 0 0 0 0 0 0 0 0 0 0 0 0 0 0 0 0 0 0 0 0 0 0 0
481105 424795 434113 M U 0 14 0 10 0 12 0 28 0 23 0 9 0 10 0 11 0 15 0 9 0 12 0 18 0 17 0 15 0 22 0 11
481106 424129 424807 M U 0 15 0 13 0 12 0 28 0 22 0 9 0 13 0 11 0 13 0 9 0 9 0 16 0 17 0 19 0 20 0 9
481107 434174 439505 M U 0 13 0 19 0 12 0 26 0 23 0 10 0 14 0 12 0 14 0 9 0 10 0 19 0 14 0 14 0 20 0 10
481108 427418 437539 F U 0 0 0 0 0 0 0 0 0 0 0 0 0 0 0 0 0 0 0 0 0 0 0 0 0 0 0 0 0 0 0 0
481109 427418 437539 M U 0 13 0 12 0 12 0 30 0 22 0 10 0 13 0 11 0 15 0 9 0 10 0 18 0 14 0 13 0 22 0 11
481110 421275 429959 M U 0 12 0 14 0 13 0 27 0 24 0 9 0 10 0 13 0 14 0 9 0 11 0 19 0 14 0 15 0 20 0 11
481111 421275 429959 M U 0 12 0 14 0 13 0 27 0 24 0 9 0 10 0 13 0 14 0 9 0 11 0 19 0 14 0 15 0 20 0 11
481112 423483 425324 M U 0 13 0 13 0 13 0 30 0 22 0 8 0 12 0 11 0 15 0 9 0 11 0 16 0 13 0 15 0 20 0 11
481113 420664 421677 M U 0 16 0 13 0 12 0 27 0 24 0 9 0 10 0 12 0 13 0 9 0 11 0 18 0 15 0 18 0 23 0 9
481114 420664 421677 F U 0 0 0 0 0 0 0 0 0 0 0 0 0 0 0 0 0 0 0 0 0 0 0 0 0 0 0 0 0 0 0 0
481115 432232 424350 M U 0 14 0 15 0 12 0 29 0 22 0 10 0 10 0 12 0 13 0 9 0 12 0 18 0 13 0 15 0 18 0 10
481116 432232 424350 F U 0 0 0 0 0 0 0 0 0 0 0 0 0 0 0 0 0 0 0 0 0 0 0 0 0 0 0 0 0 0 0 0
481117 432232 424350 F U 0 0 0 0 0 0 0 0 0 0 0 0 0 0 0 0 0 0 0 0 0 0 0 0 0 0 0 0 0 0 0 0
481118 433536 432345 F U 0 0 0 0 0 0 0 0 0 0 0 0 0 0 0 0 0 0 0 0 0 0 0 0 0 0 0 0 0 0 0 0
481119 433536 432345 M U 0 15 0 14 0 12 0 28 0 22 0 9 0 11 0 11 0 13 0 8 0 11 0 19 0 15 0 16 0 22 0 11
481120 433536 432345 F U 0 0 0 0 0 0 0 0 0 0 0 0 0 0 0 0 0 0 0 0 0 0 0 0 0 0 0 0 0 0 0 0
481121 431397 429187 F U 0 0 0 0 0 0 0 0 0 0 0 0 0 0 0 0 0 0 0 0 0 0 0 0 0 0 0 0 0 0 0 0
481122 422593 432108 M U 0 14 0 10 0 12 0 31 0 23 0 9 0 12 0 11 0 13 0 10 0 10 0 18 0 15 0 17 0 20 0 11
481123 421894 424592 F U 0 0 0 0 0 0 0 0 0 0 0 0 0 0 0 0 0 0 0 0 0 0 0 0 0 0 0 0 0 0 0 0
481124 420843 427033 F U 0 0 0 0 0 0 0 0 0 0 0 0 0 0 0 0 0 0 0 0 0 0 0 0 0 0 0 0 0 0 0 0
481125 420843 427033 F U 0 0 0 0 0 0 0 0 0 0 0 0 0 0 0 0 0 0 0 0 0 0 0 0 0 0 0 0 0 0 0 0
481126 424169 434180 F U 0 0 0 0 0 0 0 0 0 0 0 0 0 0 0 0 0 0 0 0 0 0 0 0 0 0 0 0 0 0 0 0
481127 424169 434180 M U 0 13 0 15 0 12 0 26 0 24 0 10 0 13 0 12 0 15 0 9 0 11 0 20 0 15 0 14 0 22 0 11
481128 427825 422062 F U 0 0 0 0 0 0 0 0 0 0 0 0 0 0 0 0 0 0 0 0 0 0 0 0 0 0 0 0 0 0 0 0
481129 427825 422062 M U 0 12 0 16 0 11 0 29 0 23 0 10 0 10 0 12 0 14 0 10 0 11 0 17 0 16 0 16 0 23 0 11
481130 427825 422062 M U 0 12 0 16 0 11 0 29 0 23 0 10 0 10 0 12 0 14 0 10 0 11 0 17 0 16 0 16 0 23 0 11
481131 427825 422062 M U 0 12 0 16 0 11 0 29 0 23 0 10 0 10 0 12 0 14 0 10 0 11 0 17 0 16 0 16 0 23 0 11
481132 427825 422062 F U 0 0 0 0 0 0 0 0 0 0 0 0 0 0 0 0 0 0 0 0 0 0 0 0 0 0 0 0 0 0 0 0
481133 427825 422062 F U 0 0 0 0 0 0 0 0 0 0 0 0 0 0 0 0 0 0 0 0 0 0 0 0 0 0 0 0 0 0 0 0
481134 430466 420871 M U 0 12 0 11 0 13 0 29 0 21 0 9 0 10 0 13 0 14 0 10 0 12 0 18 0 15 0 17 0 19 0 12
481135 430466 420871 F U 0 0 0 0 0 0 0 0 0 0 0 0 0 0 0 0 0 0 0 0 0 0 0 0 0 0 0 0 0 0 0 0
481136 430466 420871 M U 0 12 0 11 0 13 0 29 0 21 0 9 0 10 0 13 0 14 0 10 0 12 0 18 0 15 0 17 0 19 0 12
481137 421367 427229 F U 0 0 0 0 0 0 0 0 0 0 0 0 0 0 0 0 0 0 0 0 0 0 0 0 0 0 0 0 0 0 0 0
481138 421092 425428 F U 0 0 0 0 0 0 0 0 0 0 0 0 0 0 0 0 0 0 0 0 0 0 0 0 0 0 0 0 0 0 0 0
481139 434469 429856 F U 0 0 0 0 0 0 0 0 0 0 0 0 0 0 0 0 0 0 0 0 0 0 0 0 0 0 0 0 0 0 0 0
481140 429120 431174 F U 0 0 0 0 0 0 0 0 0 0 0 0 0 0 0 0 0 0 0 0 0 0 0 0 0 0 0 0 0 0 0 0
481141 421656 433469 F U 0 0 0 0 0 0 0 0 0 0 0 0 0 0 0 0 0 0 0 0 0 0 0 0 0 0 0 0 0 0 0 0
481142 436061 435976 F U 0 0 0 0 0 0 0 0 0 0 0 0 0 0 0 0 0 0 0 0 0 0 0 0 0 0 0 0 0 0 0 0
481143 434640 434338 F U 0 0 0 0 0 0 0 0 0 0 0 0 0 0 0 0 0 0 0 0 0 0 0 0 0 0 0 0 0 0 0 0
481144 434640 434338 F U 0 0 0 0 0 0 0 0 0 0 0 0 0 0 0 0 0 0 0 0 0 0 0 0 0 0 0 0 0 0 0 0
481145 434640 434338 F U 0 0 0 0 0 0 0 0 0 0 0 0 0 0 0 0 0 0 0 0 0 0 0 0 0 0 0 0 0 0 0 0
481146 424104 435206 M U 0 13 0 14 0 11 0 29 0 23 0 9 0 12 0 12 0 13 0 10 0 10 0 19 0 14 0 16 0 20 0 10
481147 424104 435206 M U 0 13 0 14 0 11 0 29 0 23 0 9 0 12 0 12 0 13 0 10 0 10 0 19 0 14 0 16 0 20 0 10
481148 424104 435206 F U 0 0 0 0 0 0 0 0 0 0 0 0 0 0 0 0 0 0 0 0 0 0 0 0 0 0 0 0 0 0 0 0
481149 433338 436167 M U 0 14 0 11 0 11 0 28 0 22 0 10 0 10 0 12 0 13 0 10 0 11 0 18 0 14 0 15 0 22 0 11
481150 433338 436167 M U 0 14 0 11 0 11 0 28 0 22 0 10 0 10 0 12 0 13 0 10 0 11 0 18 0 14 0 15 0 22 0 11
481151 429563 429905 M U 0 14 0 16 0 12 0 29 0 21 0 9 0 12 0 12 0 14 0 11 0 10 0 19 0 16 0 16 0 20 0 12
481152 431731 436903 F U 0 0 0 0 0 0 0 0 0 0 0 0 0 0 0 0 0 0 0 0 0 0 0 0 0 0 0 0 0 0 0 0
481153 431731 436903 F U 0 0 0 0 0 0 0 0 0 0 0 0 0 0 0 0 0 0 0 0 0 0 0 0 0 0 0 0 0 0 0 0
481154 431731 436903 M U 0 13 0 15 0 11 0 27 0 22 0 10 0 13 0 13 0 13 0 8 0 12 0 18 0 13 0 14 0 20 0 11
481155 432535 431363 M U 0 13 0 13 0 13 0 28 0 23 0 10 0 13 0 12 0 14 0 10 0 9 0 20 0 15 0 14 0 21 0 10
481156 432535 431363 M U 0 13 0 13 0 13 0 28 0 23 0 10 0 13 0 12 0 14 0 10 0 9 0 20 0 15 0 14 0 21 0 10
481157 432535 431363 F U 0 0 0 0 0 0 0 0 0 0 0 0 0 0 0 0 0 0 0 0 0 0 0 0 0 0 0 0 0 0 0 0
481158 430309 437214 M U 0 13 0 12 0 12 0 29 0 24 0 9 0 10 0 13 0 14 0 8 0 10 0 19 0 14 0 15 0 20 0 10
481159 439602 438047 F U 0 0 0 0 0 0 0 0 0 0 0 0 0 0 0 0 0 0 0 0 0 0 0 0 0 0 0 0 0 0 0 0
481160 439602 438047 F U 0 0 0 0 0 0 0 0 0 0 0 0 0 0 0 0 0 0 0 0 0 0 0 0 0 0 0 0 0 0 0 0
481161 421916 437114 F U 0 0 0 0 0 0 0 0 0 0 0 0 0 0 0 0 0 0 0 0 0 0 0 0 0 0 0 0 0 0 0 0
481162 422202 425920 F U 0 0 0 0 0 0 0 0 0 0 0 0 0 0 0 0 0 0 0 0 0 0 0 0 0 0 0 0 0 0 0 0
481163 438959 432896 F U 0 0 0 0 0 0 0 0 0 0 0 0 0 0 0 0 0 0 0 0 0 0 0 0 0 0 0 0 0 0 0 0
481164 427613 432772 M U 0 15 0 11 0 12 0 28 0 21 0 9 0 13 0 12 0 15 0 8 0 9 0 19 0 13 0 16 0 19 0 10
481165 427613 432772 F U 0 0 0 0 0 0 0 0 0 0 0 0 0 0 0 0 0 0 0 0 0 0 0 0 0 0 0 0 0 0 0 0
481166 426232 436819 M U 0 12 0 13 0 12 0 29 0 23 0 9 0 10 0 12 0 13 0 11 0 9 0 19 0 14 0 16 0 20 0 11
481167 439534 439730 F U 0 0 0 0 0 0 0 0 0 0 0 0 0 0 0 0 0 0 0 0 0 0 0 0 0 0 0 0 0 0 0 0
481168 433895 425807 M U 0 14 0 13 0 11 0 28 0 24 0 10 0 10 0 12 0 13 0 11 0 9 0 19 0 14 0 17 0 20 0 12
481169 429643 427483 F U 0 0 0 0 0 0 0 0 0 0 0 0 0 0 0 0 0 0 0 0 0 0 0 0 0 0 0 0 0 0 0 0
481170 433379 430483 M U 0 13 0 13 0 13 0 29 0 23 0 10 0 12 0 12 0 15 0 9 0 10 0 20 0 15 0 18 0 22 0 11
481171 433379 430483 M U 0 13 0 13 0 13 0 29 0 23 0 10 0 12 0 12 0 15 0 9 0 10 0 20 0 15 0 18 0 22 0 11
481172 433379 430483 F U 0 0 0 0 0 0 0 0 0 0 0 0 0 0 0 0 0 0 0 0 0 0 0 0 0 0 0 0 0 0 0 0
481173 437784 434252 M U 0 14 0 18 0 11 0 27 0 23 0 9 0 10 0 12 0 14 0 9 0 9 0 20 0 13 0 15 0 20 0 11
481174 437784 434252 F U 0 0 0 0 0 0 0 0 0 0 0 0 0 0 0 0 0 0 0 0 0 0 0 0 0 0 0 0 0 0 0 0
481175 437703 437637 M U 0 13 0 11 0 11 0 27 0 22 0 9 0 10 0 12 0 14 0 11 0 10 0 19 0 13 0 16 0 19 0 11
481176 437703 437637 F U 0 0 0 0 0 0 0 0 0 0 0 0 0 0 0 0 0 0 0 0 0 0 0 0 0 0 0 0 0 0 0 0
481177 426669 438150 M U 0 14 0 15 0 11 0 29 0 22 0 10 0 10 0 12 0 13 0 8 0 11 0 18 0 14 0 16 0 21 0 10
481178 426669 438150 M U 0 14 0 15 0 11 0 29 0 22 0 10 0 10 0 12 0 13 0 8 0 11 0 18 0 14 0 16 0 21 0 10
481179 426669 438150 F U 0 0 0 0 0 0 0 0 0 0 0 0 0 0 0 0 0 0 0 0 0 0 0 0 0 0 0 0 0 0 0 0
481180 430010 437328 F U 0 0 0 0 0 0 0 0 0 0 0 0 0 0 0 0 0 0 0 0 0 0 0 0 0 0 0 0 0 0 0 0
481181 423590 427091 M U 0 13 0 17 0 12 0 28 0 23 0 9 0 10 0 11 0 14 0 10 0 9 0 19 0 13 0 17 0 20 0 11
481182 424122 422026 M U 0 13 0 18 0 12 0 29 0 23 0 9 0 10 0 12 0 13 0 10 0 12 0 21 0 15 0 15 0 19 0 10
481183 432774 427458 F U 0 0 0 0 0 0 0 0 0 0 0 0 0 0 0 0 0 0 0 0 0 0 0 0 0 0 0 0 0 0 0 0
481184 432774 427458 F U 0 0 0 0 0 0 0 0 0 0 0 0 0 0 0 0 0 0 0 0 0 0 0 0 0 0 0 0 0 0 0 0
481185 435337 430190 F U 0 0 0 0 0 0 0 0 0 0 0 0 0 0 0 0 0 0 0 0 0 0 0 0 0 0 0 0 0 0 0 0
481186 435337 430190 F U 0 0 0 0 0 0 0 0 0 0 0 0 0 0 0 0 0 0 0 0 0 0 0 0 0 0 0 0 0 0 0 0
481187 426226 420350 M U 0 14 0 19 0 13 0 26 0 22 0 9 0 10 0 12 0 13 0 12 0 9 0 19 0 16 0 16 0 21 0 11
481188 426226 420350 F U 0 0 0 0 0 0 0 0 0 0 0 0 0 0 0 0 0 0 0 0 0 0 0 0 0 0 0 0 0 0 0 0
481189 428969 434320 F U 0 0 0 0 0 0 0 0 0 0 0 0 0 0 0 0 0 0 0 0 0 0 0 0 0 0 0 0 0 0 0 0
481190 428969 434320 M U 0 13 0 12 0 12 0 28 0 22 0 10 0 12 0 11 0 14 0 11 0 10 0 19 0 15 0 15 0 20 0 11
481191 435113 420651 F U 0 0 0 0 0 0 0 0 0 0 0 0 0 0 0 0 0 0 0 0 0 0 0 0 0 0 0 0 0 0 0 0
481192 428541 429673 M U 0 16 0 16 0 11 0 29 0 22 0 10 0 12 0 12 0 13 0 11 0 10 0 18 0 16 0 18 0 22 0 10
481193 428541 429673 M U 0 16 0 16 0 11 0 29 0 22 0 10 0 12 0 12 0 13 0 11 0 10 0 18 0 16 0 18 0 22 0 10
481194 428541 429673 M U 0 16 0 16 0 11 0 29 0 22 0 10 0 12 0 12 0 13 0 11 0 10 0 18 0 16 0 18 0 22 0 10
481195 430818 436877 F U 0 0 0 0 0 0 0 0 0 0 0 0 0 0 0 0 0 0 0 0 0 0 0 0 0 0 0 0 0 0 0 0
481196 432722 422540 F U 0 0 0 0 0 0 0 0 0 0 0 0 0 0 0 0 0 0 0 0 0 0 0 0 0 0 0 0 0 0 0 0
481197 435959 424226 F U 0 0 0 0 0 0 0 0 0 0 0 0 0 0 0 0 0 0 0 0 0 0 0 0 0 0 0 0 0 0 0 0
481198 435959 424226 F U 0 0 0 0 0 0 0 0 0 0 0 0 0 0 0 0 0 0 0 0 0 0 0 0 0 0 0 0 0 0 0 0
481199 431339 422989 M U 0 14 0 16 0 12 0 27 0 22 0 9 0 10 0 12 0 15 0 9 0 9 0 19 0 16 0 17 0 21 0 11
481200 431339 422989 M U 0 14 0 16 0 12 0 27 0 22 0 9 0 10 0 12 0 15 0 9 0 9 0 19 0 16 0 17 0 21 0 11
481201 431339 422989 M U 0 14 0 16 0 12 0 27 0 22 0 9 0 10 0 12 0 15 0 9 0 9 0 19 0 16 0 17 0 21 0 11
481202 431339 422989 F U 0 0 0 0 0 0 0 0 0 0 0 0 0 0 0 0 0 0 0 0 0 0 0 0 0 0 0 0 0 0 0 0
481203 428374 426595 F U 0 0 0 0 0 0 0 0 0 0 0 0 0 0 0 0 0 0 0 0 0 0 0 0 0 0 0 0 0 0 0 0
481204 439770 434291 F U 0 0 0 0 0 0 0 0 0 0 0 0 0 0 0 0 0 0 0 0 0 0 0 0 0 0 0 0 0 0 0 0
481205 424130 423629 M U 0 15 0 19 0 12 0 29 0 23 0 9 0 12 0 12 0 15 0 11 0 12 0 17 0 13 0 14 0 22 0 11
481206 424130 423629 F U 0 0 0 0 0 0 0 0 0 0 0 0 0 0 0 0 0 0 0 0 0 0 0 0 0 0 0 0 0 0 0 0
481207 424130 423629 M U 0 15 0 19 0 12 0 29 0 23 0 9 0 12 0 12 0 15 0 11 0 12 0 17 0 13 0 14 0 22 0 11
481208 420521 422096 F U 0 0 0 0 0 0 0 0 0 0 0 0 0 0 0 0 0 0 0 0 0 0 0 0 0 0 0 0 0 0 0 0
481209 435141 433202 F U 0 0 0 0 0 0 0 0 0 0 0 0 0 0 0 0 0 0 0 0 0 0 0 0 0 0 0 0 0 0 0 0
481210 435141 433202 F U 0 0 0 0 0 0 0 0 0 0 0 0 0 0 0 0 0 0 0 0 0 0 0 0 0 0 0 0 0 0 0 0
481211 429558 436991 M U 0 14 0 11 0 12 0 27 0 23 0 9 0 9 0 12 0 13 0 9 0 10 0 19 0 16 0 15 0 20 0 11
481212 424184 428999 F U 0 0 0 0 0 0 0 0 0 0 0 0 0 0 0 0 0 0 0 0 0 0 0 0 0 0 0 0 0 0 0 0
481213 424184 428999 F U 0 0 0 0 0 0 0 0 0 0 0 0 0 0 0 0 0 0 0 0 0 0 0 0 0 0 0 0 0 0 0 0
481214 424184 428999 M U 0 13 0 11 0 11 0 28 0 22 0 9 0 13 0 13 0 13 0 9 0 11 0 20 0 14 0 15 0 23 0 10
481215 424184 428999 F U 0 0 0 0 0 0 0 0 0 0 0 0 0 0 0 0 0 0 0 0 0 0 0 0 0 0 0 0 0 0 0 0
481216 431544 421009 F U 0 0 0 0 0 0 0 0 0 0 0 0 0 0 0 0 0 0 0 0 0 0 0 0 0 0 0 0 0 0 0 0
481217 431544 421009 F U 0 0 0 0 0 0 0 0 0 0 0 0 0 0 0 0 0 0 0 0 0 0 0 0 0 0 0 0 0 0 0 0
481218 431544 421009 F U 0 0 0 0 0 0 0 0 0 0 0 0 0 0 0 0 0 0 0 0 0 0 0 0 0 0 0 0 0 0 0 0
481219 428345 439785 F U 0 0 0 0 0 0 0 0 0 0 0 0 0 0 0 0 0 0 0 0 0 0 0 0 0 0 0 0 0 0 0 0
481220 428345 439785 F U 0 0 0 0 0 0 0 0 0 0 0 0 0 0 0 0 0 0 0 0 0 0 0 0 0 0 0 0 0 0 0 0
481221 425010 435033 M U 0 13 0 9 0 12 0 28 0 24 0 9 0 12 0 11 0 14 0 10 0 11 0 19 0 14 0 16 0 20 0 10
481222 425010 435033 F U 0 0 0 0 0 0 0 0 0 0 0 0 0 0 0 0 0 0 0 0 0 0 0 0 0 0 0 0 0 0 0 0
481223 438670 430813 M U 0 12 0 12 0 13 0 28 0 22 0 9 0 14 0 11 0 13 0 9 0 10 0 20 0 15 0 16 0 20 0 11
481224 422899 428083 F U 0 0 0 0 0 0 0 0 0 0 0 0 0 0 0 0 0 0 0 0 0 0 0 0 0 0 0 0 0 0 0 0
481225 437561 436775 F U 0 0 0 0 0 0 0 0 0 0 0 0 0 0 0 0 0 0 0 0 0 0 0 0 0 0 0 0 0 0 0 0
481226 420638 434585 F U 0 0 0 0 0 0 0 0 0 0 0 0 0 0 0 0 0 0 0 0 0 0 0 0 0 0 0 0 0 0 0 0
481227 430944 421034 F U 0 0 0 0 0 0 0 0 0 0 0 0 0 0 0 0 0 0 0 0 0 0 0 0 0 0 0 0 0 0 0 0
481228 430104 425565 M U 0 14 0 15 0 12 0 28 0 23 0 8 0 13 0 12 0 14 0 10 0 11 0 20 0 14 0 18 0 19 0 11
481229 430104 425565 F U 0 0 0 0 0 0 0 0 0 0 0 0 0 0 0 0 0 0 0 0 0 0 0 0 0 0 0 0 0 0 0 0
481230 439177 429307 F U 0 0 0 0 0 0 0 0 0 0 0 0 0 0 0 0 0 0 0 0 0 0 0 0 0 0 0 0 0 0 0 0
481231 423177 425310 F U 0 0 0 0 0 0 0 0 0 0 0 0 0 0 0 0 0 0 0 0 0 0 0 0 0 0 0 0 0 0 0 0
481232 436617 430620 M U 0 14 0 12 0 11 0 27 0 22 0 10 0 12 0 12 0 15 0 9 0 11 0 19 0 14 0 16 0 20 0 10
481233 431653 432668 M U 0 12 0 18 0 11 0 28 0 23 0 10 0 13 0 12 0 14 0 10 0 10 0 19 0 14 0 14 0 20 0 11
481234 431653 432668 M U 0 12 0 18 0 11 0 28 0 23 0 10 0 13 0 12 0 14 0 10 0 10 0 19 0 14 0 14 0 20 0 11
481235 431653 432668 M U 0 12 0 18 0 11 0 28 0 23 0 10 0 13 0 12 0 14 0 10 0 10 0 19 0 14 0 14 0 20 0 11
481236 431653 432668 F U 0 0 0 0 0 0 0 0 0 0 0 0 0 0 0 0 0 0 0 0 0 0 0 0 0 0 0 0 0 0 0 0
481237 431653 432668 M U 0 12 0 18 0 11 0 28 0 23 0 10 0 13 0 12 0 14 0 10 0 10 0 19 0 14 0 14 0 20 0 11
481238 438085 427410 F U 0 0 0 0 0 0 0 0 0 0 0 0 0 0 0 0 0 0 0 0 0 0 0 0 0 0 0 0 0 0 0 0
481239 437754 425690 M U 0 16 0 12 0 12 0 27 0 23 0 10 0 12 0 12 0 14 0 9 0 10 0 17 0 15 0 14 0 20 0 9
481240 434293 427128 M U 0 13 0 13 0 13 0 27 0 22 0 9 0 10 0 12 0 14 0 11 0 10 0 18 0 13 0 16 0 21 0 11
481241 434293 427128 M U 0 13 0 13 0 13 0 27 0 22 0 9 0 10 0 12 0 14 0 11 0 10 0 18 0 13 0 16 0 21 0 11
481242 432342 432320 M U 0 14 0 16 0 12 0 29 0 22 0 9 0 10 0 13 0 15 0 10 0 11 0 18 0 12 0 19 0 20 0 11
481243 432342 432320 M U 0 14 0 16 0 12 0 29 0 22 0 9 0 10 0 13 0 15 0 10 0 11 0 18 0 12 0 19 0 20 0 11
481244 437207 439688 F U 0 0 0 0 0 0 0 0 0 0 0 0 0 0 0 0 0 0 0 0 0 0 0 0 0 0 0 0 0 0 0 0
481245 437207 439688 F U 0 0 0 0 0 0 0 0 0 0 0 0 0 0 0 0 0 0 0 0 0 0 0 0 0 0 0 0 0 0 0 0
481246 431919 437906 M U 0 12 0 10 0 12 0 28 0 25 0 10 0 10 0 12 0 13 0 9 0 9 0 18 0 14 0 15 0 20 0 11
481247 427605 427761 M U 0 15 0 14 0 12 0 27 0 21 0 9 0 13 0 12 0 13 0 11 0 12 0 19 0 15 0 14 0 22 0 10
481248 431091 422893 F U 0 0 0 0 0 0 0 0 0 0 0 0 0 0 0 0 0 0 0 0 0 0 0 0 0 0 0 0 0 0 0 0
481249 431091 422893 F U 0 0 0 0 0 0 0 0 0 0 0 0 0 0 0 0 0 0 0 0 0 0 0 0 0 0 0 0 0 0 0 0
481250 431091 422893 M U 0 12 0 11 0 13 0 27 0 23 0 10 0 10 0 12 0 14 0 9 0 10 0 19 0 15 0 15 0 22 0 10
481251 423266 424957 M U 0 14 0 13 0 11 0 28 0 24 0 9 0 10 0 12 0 14 0 9 0 10 0 18 0 13 0 14 0 21 0 10
481252 438995 422377 F U 0 0 0 0 0 0 0 0 0 0 0 0 0 0 0 0 0 0 0 0 0 0 0 0 0 0 0 0 0 0 0 0
481253 431132 428627 M U 0 15 0 11 0 12 0 28 0 21 0 9 0 13 0 12 0 15 0 8 0 9 0 19 0 13 0 16 0 19 0 10
481254 427885 425413 M U 0 15 0 19 0 12 0 30 0 24 0 8 0 10 0 12 0 13 0 9 0 11 0 19 0 14 0 17 0 19 0 10
481255 424567 436489 M U 0 14 0 21 0 11 0 27 0 21 0 9 0 10 0 12 0 13 0 9 0 10 0 19 0 13 0 18 0 22 0 9
481256 430627 430405 F U 0 0 0 0 0 0 0 0 0 0 0 0 0 0 0 0 0 0 0 0 0 0 0 0 0 0 0 0 0 0 0 0
481257 432285 427895 M U 0 12 0 16 0 11 0 27 0 23 0 9 0 12 0 12 0 13 0 11 0 12 0 19 0 14 0 16 0 22 0 9
481258 432285 427895 F U 0 0 0 0 0 0 0 0 0 0 0 0 0 0 0 0 0 0 0 0 0 0 0 0 0 0 0 0 0 0 0 0
481259 438247 420115 M U 0 13 0 17 0 13 0 28 0 23 0 9 0 13 0 12 0 14 0 9 0 9 0 17 0 16 0 14 0 20 0 12
481260 438247 420115 M U 0 13 0 17 0 13 0 28 0 23 0 9 0 13 0 12 0 14 0 9 0 9 0 17 0 16 0 14 0 20 0 12
481261 438247 420115 F U 0 0 0 0 0 0 0 0 0 0 0 0 0 0 0 0 0 0 0 0 0 0 0 0 0 0 0 0 0 0 0 0
481262 432943 428876 F U 0 0 0 0 0 0 0 0 0 0 0 0 0 0 0 0 0 0 0 0 0 0 0 0 0 0 0 0 0 0 0 0
481263 437384 439467 F U 0 0 0 0 0 0 0 0 0 0 0 0 0 0 0 0 0 0 0 0 0 0 0 0 0 0 0 0 0 0 0 0
481264 434838 425711 F U 0 0 0 0 0 0 0 0 0 0 0 0 0 0 0 0 0 0 0 0 0 0 0 0 0 0 0 0 0 0 0 0
481265 426633 421632 M U 0 14 0 15 0 13 0 30 0 22 0 9 0 10 0 12 0 13 0 10 0 11 0 18 0 14 0 15 0 21 0 10
481266 426633 421632 F U 0 0 0 0 0 0 0 0 0 0 0 0 0 0 0 0 0 0 0 0 0 0 0 0 0 0 0 0 0 0 0 0
481267 426938 424298 F U 0 0 0 0 0 0 0 0 0 0 0 0 0 0 0 0 0 0 0 0 0 0 0 0 0 0 0 0 0 0 0 0
481268 432083 424834 F U 0 0 0 0 0 0 0 0 0 0 0 0 0 0 0 0 0 0 0 0 0 0 0 0 0 0 0 0 0 0 0 0
481269 432083 424834 F U 0 0 0 0 0 0 0 0 0 0 0 0 0 0 0 0 0 0 0 0 0 0 0 0 0 0 0 0 0 0 0 0
481270 432083 424834 M U 0 15 0 14 0 10 0 29 0 23 0 9 0 13 0 11 0 13 0 9 0 10 0 17 0 14 0 18 0 22 0 10
481271 432083 424834 M U 0 15 0 14 0 10 0 29 0 23 0 9 0 13 0 11 0 13 0 9 0 10 0 17 0 14 0 18 0 22 0 10
481272 425380 426434 M U 0 14 0 13 0 12 0 27 0 23 0 10 0 12 0 13 0 13 0 9 0 10 0 18 0 14 0 14 0 21 0 11
481273 425380 426434 F U 0 0 0 0 0 0 0 0 0 0 0 0 0 0 0 0 0 0 0 0 0 0 0 0 0 0 0 0 0 0 0 0
481274 425380 426434 M U 0 14 0 13 0 12 0 27 0 23 0 10 0 12 0 13 0 13 0 9 0 10 0 18 0 14 0 14 0 21 0 11
481275 430260 430160 M U 0 14 0 16 0 11 0 29 0 22 0 10 0 9 0 12 0 13 0 8 0 10 0 19 0 14 0 16 0 22 0 10
481276 430260 430160 F U 0 0 0 0 0 0 0 0 0 0 0 0 0 0 0 0 0 0 0 0 0 0 0 0 0 0 0 0 0 0 0 0
481277 430260 430160 M U 0 14 0 16 0 11 0 29 0 22 0 10 0 9 0 12 0 13 0 8 0 10 0 19 0 14 0 16 0 22 0 10
481278 437336 430790 F U 0 0 0 0 0 0 0 0 0 0 0 0 0 0 0 0 0 0 0 0 0 0 0 0 0 0 0 0 0 0 0 0
481279 437336 430790 M U 0 14 0 10 0 12 0 28 0 24 0 9 0 10 0 11 0 13 0 9 0 10 0 19 0 14 0 14 0 21 0 9
481280 437336 430790 M U 0 14 0 10 0 12 0 28 0 24 0 9 0 10 0 11 0 13 0 9 0 10 0 19 0 14 0 14 0 21 0 9
481281 437336 430790 F U 0 0 0 0 0 0 0 0 0 0 0 0 0 0 0 0 0 0 0 0 0 0 0 0 0 0 0 0 0 0 0 0
481282 437336 430790 M U 0 14 0 10 0 12 0 28 0 24 0 9 0 10 0 11 0 13 0 9 0 10 0 19 0 14 0 14 0 21 0 9
481283 437663 427130 M U 0 14 0 16 0 12 0 26 0 23 0 10 0 10 0 11 0 14 0 9 0 10 0 19 0 14 0 14 0 20 0 11
481284 424575 437276 M U 0 14 0 11 0 12 0 27 0 22 0 10 0 10 0 12 0 13 0 8 0 10 0 17 0 12 0 16 0 22 0 10
481285 424575 437276 F U 0 0 0 0 0 0 0 0 0 0 0 0 0 0 0 0 0 0 0 0 0 0 0 0 0 0 0 0 0 0 0 0
481286 424575 437276 M U 0 14 0 11 0 12 0 27 0 22 0 10 0 10 0 12 0 13 0 8 0 10 0 17 0 12 0 16 0 22 0 10
481287 424575 437276 F U 0 0 0 0 0 0 0 0 0 0 0 0 0 0 0 0 0 0 0 0 0 0 0 0 0 0 0 0 0 0 0 0
481288 421220 437044 F U 0 0 0 0 0 0 0 0 0 0 0 0 0 0 0 0 0 0 0 0 0 0 0 0 0 0 0 0 0 0 0 0
481289 421220 437044 F U 0 0 0 0 0 0 0 0 0 0 0 0 0 0 0 0 0 0 0 0 0 0 0 0 0 0 0 0 0 0 0 0
481290 421220 437044 M U 0 14 0 14 0 12 0 28 0 22 0 9 0 12 0 11 0 13 0 10 0 10 0 20 0 14 0 14 0 22 0 11
481291 434863 434046 M U 0 13 0 13 0 13 0 28 0 22 0 9 0 13 0 12 0 13 0 9 0 10 0 18 0 14 0 18 0 18 0 11
481292 437286 421975 M U 0 13 0 10 0 11 0 28 0 22 0 11 0 11 0 13 0 13 0 11 0 10 0 17 0 14 0 14 0 21 0 11
481293 437286 421975 M U 0 13 0 10 0 11 0 28 0 22 0 11 0 11 0 13 0 13 0 11 0 10 0 17 0 14 0 14 0 21 0 11
481294 436637 438693 F U 0 0 0 0 0 0 0 0 0 0 0 0 0 0 0 0 0 0 0 0 0 0 0 0 0 0 0 0 0 0 0 0
481295 436637 438693 M U 0 13 0 9 0 12 0 27 0 23 0 9 0 13 0 11 0 13 0 10 0 10 0 19 0 16 0 19 0 20 0 11
481296 432972 422000 F U 0 0 0 0 0 0 0 0 0 0 0 0 0 0 0 0 0 0 0 0 0 0 0 0 0 0 0 0 0 0 0 0
481297 432972 422000 F U 0 0 0 0 0 0 0 0 0 0 0 0 0 0 0 0 0 0 0 0 0 0 0 0 0 0 0 0 0 0 0 0
481298 432972 422000 F U 0 0 0 0 0 0 0 0 0 0 0 0 0 0 0 0 0 0 0 0 0 0 0 0 0 0 0 0 0 0 0 0
481299 429818 430462 F U 0 0 0 0 0 0 0 0 0 0 0 0 0 0 0 0 0 0 0 0 0 0 0 0 0 0 0 0 0 0 0 0
481300 425460 431007 M U 0 14 0 19 0 12 0 29 0 22 0 9 0 13 0 11 0 13 0 8 0 9 0 18 0 13 0 16 0 21 0 10
481301 435320 420728 F U 0 0 0 0 0 0 0 0 0 0 0 0 0 0 0 0 0 0 0 0 0 0 0 0 0 0 0 0 0 0 0 0
481302 435320 420728 M U 0 15 0 11 0 13 0 29 0 20 0 10 0 12 0 11 0 14 0 11 0 12 0 18 0 13 0 19 0 20 0 10
481303 435320 420728 F U 0 0 0 0 0 0 0 0 0 0 0 0 0 0 0 0 0 0 0 0 0 0 0 0 0 0 0 0 0 0 0 0
481304 428166 427171 F U 0 0 0 0 0 0 0 0 0 0 0 0 0 0 0 0 0 0 0 0 0 0 0 0 0 0 0 0 0 0 0 0
481305 421002 434463 F U 0 0 0 0 0 0 0 0 0 0 0 0 0 0 0 0 0 0 0 0 0 0 0 0 0 0 0 0 0 0 0 0
481306 421002 434463 F U 0 0 0 0 0 0 0 0 0 0 0 0 0 0 0 0 0 0 0 0 0 0 0 0 0 0 0 0 0 0 0 0
481307 421002 434463 F U 0 0 0 0 0 0 0 0 0 0 0 0 0 0 0 0 0 0 0 0 0 0 0 0 0 0 0 0 0 0 0 0
481308 436491 421543 M U 0 14 0 11 0 12 0 26 0 24 0 10 0 12 0 11 0 15 0 10 0 10 0 17 0 15 0 15 0 20 0 10
481309 421946 431129 F U 0 0 0 0 0 0 0 0 0 0 0 0 0 0 0 0 0 0 0 0 0 0 0 0 0 0 0 0 0 0 0 0
481310 421101 436077 F U 0 0 0 0 0 0 0 0 0 0 0 0 0 0 0 0 0 0 0 0 0 0 0 0 0 0 0 0 0 0 0 0
481311 421101 436077 F U 0 0 0 0 0 0 0 0 0 0 0 0 0 0 0 0 0 0 0 0 0 0 0 0 0 0 0 0 0 0 0 0
481312 424249 425248 M U 0 15 0 15 0 12 0 28 0 24 0 9 0 13 0 13 0 13 0 11 0 12 0 18 0 15 0 16 0 22 0 11
481313 424249 425248 M U 0 15 0 15 0 12 0 28 0 24 0 9 0 13 0 13 0 13 0 11 0 12 0 18 0 15 0 16 0 22 0 11
481314 424249 425248 M U 0 15 0 15 0 12 0 28 0 24 0 9 0 13 0 13 0 13 0 11 0 12 0 18 0 15 0 16 0 22 0 11
481315 420092 434226 M U 0 14 0 15 0 13 0 28 0 21 0 10 0 10 0 11 0 13 0 12 0 9 0 20 0 14 0 16 0 24 0 12
481316 420092 434226 M U 0 14 0 15 0 13 0 28 0 21 0 10 0 10 0 11 0 13 0 12 0 9 0 20 0 14 0 16 0 24 0 12
481317 434066 433352 M U 0 13 0 14 0 12 0 29 0 21 0 10 0 13 0 11 0 14 0 9 0 11 0 19 0 14 0 13 0 20 0 11
481318 434066 433352 F U 0 0 0 0 0 0 0 0 0 0 0 0 0 0 0 0 0 0 0 0 0 0 0 0 0 0 0 0 0 0 0 0
481319 434648 427330 F U 0 0 0 0 0 0 0 0 0 0 0 0 0 0 0 0 0 0 0 0 0 0 0 0 0 0 0 0 0 0 0 0
481320 434648 427330 M U 0 13 0 12 0 11 0 30 0 22 0 10 0 10 0 12 0 14 0 11 0 11 0 19 0 14 0 14 0 18 0 11
481321 434648 427330 F U 0 0 0 0 0 0 0 0 0 0 0 0 0 0 0 0 0 0 0 0 0 0 0 0 0 0 0 0 0 0 0 0
481322 427515 424456 M U 0 13 0 13 0 13 0 29 0 23 0 9 0 13 0 12 0 14 0 12 0 10 0 18 0 14 0 16 0 21 0 11
481323 427515 424456 F U 0 0 0 0 0 0 0 0 0 0 0 0 0 0 0 0 0 0 0 0 0 0 0 0 0 0 0 0 0 0 0 0
481324 427515 424456 M U 0 13 0 13 0 13 0 29 0 23 0 9 0 13 0 12 0 14 0 12 0 10 0 18 0 14 0 16 0 21 0 11
481325 432050 427925 M U 0 13 0 14 0 12 0 30 0 23 0 9 0 12 0 12 0 14 0 9 0 10 0 19 0 14 0 15 0 23 0 10
481326 432050 427925 F U 0 0 0 0 0 0 0 0 0 0 0 0 0 0 0 0 0 0 0 0 0 0 0 0 0 0 0 0 0 0 0 0
481327 428321 434015 M U 0 15 0 17 0 12 0 28 0 23 0 10 0 10 0 14 0 13 0 11 0 11 0 18 0 15 0 13 0 24 0 11
481328 428321 434015 M U 0 15 0 17 0 12 0 28 0 23 0 10 0 10 0 14 0 13 0 11 0 11 0 18 0 15 0 13 0 24 0 11
481329 428321 434015 F U 0 0 0 0 0 0 0 0 0 0 0 0 0 0 0 0 0 0 0 0 0 0 0 0 0 0 0 0 0 0 0 0
481330 428321 434015 M U 0 15 0 17 0 12 0 28 0 23 0 10 0 10 0 14 0 13 0 11 0 11 0 18 0 15 0 13 0 24 0 11
481331 428321 434015 M U 0 15 0 17 0 12 0 28 0 23 0 10 0 10 0 14 0 13 0 11 0 11 0 18 0 15 0 13 0 24 0 11
481332 428226 431050 M U 0 13 0 13 0 14 0 30 0 24 0 9 0 13 0 12 0 14 0 9 0 11 0 18 0 14 0 16 0 22 0 11
481333 432706 436614 M U 0 14 0 15 0 12 0 27 0 24 0 10 0 10 0 11 0 14 0 8 0 10 0 18 0 14 0 16 0 20 0 11
481334 422602 420023 F U 0 0 0 0 0 0 0 0 0 0 0 0 0 0 0 0 0 0 0 0 0 0 0 0 0 0 0 0 0 0 0 0
481335 428457 428398 F U 0 0 0 0 0 0 0 0 0 0 0 0 0 0 0 0 0 0 0 0 0 0 0 0 0 0 0 0 0 0 0 0
481336 428457 428398 F U 0 0 0 0 0 0 0 0 0 0 0 0 0 0 0 0 0 0 0 0 0 0 0 0 0 0 0 0 0 0 0 0
481337 438452 430395 F U 0 0 0 0 0 0 0 0 0 0 0 0 0 0 0 0 0 0 0 0 0 0 0 0 0 0 0 0 0 0 0 0
481338 424373 430192 M U 0 12 0 12 0 11 0 28 0 22 0 9 0 10 0 12 0 13 0 9 0 10 0 20 0 14 0 13 0 20 0 10
481339 424373 430192 M U 0 12 0 12 0 11 0 28 0 22 0 9 0 10 0 12 0 13 0 9 0 10 0 20 0 14 0 13 0 20 0 10
481340 430766 434258 M U 0 13 0 13 0 13 0 27 0 24 0 9 0 12 0 13 0 14 0 11 0 11 0 17 0 16 0 16 0 22 0 10
481341 439446 436096 M U 0 14 0 10 0 13 0 29 0 21 0 9 0 10 0 12 0 13 0 11 0 11 0 18 0 14 0 15 0 20 0 12
481342 439446 436096 M U 0 14 0 10 0 13 0 29 0 21 0 9 0 10 0 12 0 13 0 11 0 11 0 18 0 14 0 15 0 20 0 12
481343 432477 425760 F U 0 0 0 0 0 0 0 0 0 0 0 0 0 0 0 0 0 0 0 0 0 0 0 0 0 0 0 0 0 0 0 0
481344 432477 425760 M U 0 14 0 11 0 11 0 28 0 24 0 8 0 12 0 12 0 13 0 11 0 11 0 18 0 13 0 18 0 22 0 10
481345 429147 433469 F U 0 0 0 0 0 0 0 0 0 0 0 0 0 0 0 0 0 0 0 0 0 0 0 0 0 0 0 0 0 0 0 0
481346 420646 422415 M U 0 14 0 18 0 12 0 26 0 21 0 9 0 10 0 13 0 13 0 9 0 11 0 19 0 15 0 15 0 22 0 11
481347 420646 422415 M U 0 14 0 18 0 12 0 26 0 21 0 9 0 10 0 13 0 13 0 9 0 11 0 19 0 15 0 15 0 22 0 11
481348 427262 420145 M U 0 13 0 10 0 12 0 27 0 22 0 9 0 13 0 11 0 13 0 10 0 11 0 17 0 14 0 16 0 20 0 11
481349 427262 420145 F U 0 0 0 0 0 0 0 0 0 0 0 0 0 0 0 0 0 0 0 0 0 0 0 0 0 0 0 0 0 0 0 0
481350 427262 420145 F U 0 0 0 0 0 0 0 0 0 0 0 0 0 0 0 0 0 0 0 0 0 0 0 0 0 0 0 0 0 0 0 0
481351 427262 420145 M U 0 13 0 10 0 12 0 27 0 22 0 9 0 13 0 11 0 13 0 10 0 11 0 17 0 14 0 16 0 20 0 11
481352 421838 425975 M U 0 13 0 13 0 12 0 28 0 20 0 9 0 12 0 11 0 13 0 9 0 10 0 17 0 13 0 14 0 20 0 11
481353 421838 425975 F U 0 0 0 0 0 0 0 0 0 0 0 0 0 0 0 0 0 0 0 0 0 0 0 0 0 0 0 0 0 0 0 0
481354 421838 425975 M U 0 13 0 13 0 12 0 28 0 20 0 9 0 12 0 11 0 13 0 9 0 10 0 17 0 13 0 14 0 20 0 11
481355 436997 425665 M U 0 14 0 11 0 12 0 28 0 21 0 8 0 10 0 11 0 14 0 10 0 12 0 19 0 14 0 16 0 20 0 10
481356 436997 425665 M U 0 14 0 11 0 12 0 28 0 21 0 8 0 10 0 11 0 14 0 10 0 12 0 19 0 14 0 16 0 20 0 10
481357 436997 425665 M U 0 14 0 11 0 12 0 28 0 21 0 8 0 10 0 11 0 14 0 10 0 12 0 19 0 14 0 16 0 20 0 10
481358 420024 420409 F U 0 0 0 0 0 0 0 0 0 0 0 0 0 0 0 0 0 0 0 0 0 0 0 0 0 0 0 0 0 0 0 0
481359 423576 426703 F U 0 0 0 0 0 0 0 0 0 0 0 0 0 0 0 0 0 0 0 0 0 0 0 0 0 0 0 0 0 0 0 0
481360 423576 426703 F U 0 0 0 0 0 0 0 0 0 0 0 0 0 0 0 0 0 0 0 0 0 0 0 0 0 0 0 0 0 0 0 0
481361 434335 424942 M U 0 14 0 11 0 12 0 30 0 22 0 9 0 12 0 13 0 14 0 9 0 12 0 20 0 15 0 17 0 19 0 10
481362 434335 424942 F U 0 0 0 0 0 0 0 0 0 0 0 0 0 0 0 0 0 0 0 0 0 0 0 0 0 0 0 0 0 0 0 0
481363 424094 431899 M U 0 13 0 11 0 13 0 31 0 22 0 9 0 12 0 12 0 15 0 9 0 11 0 19 0 14 0 13 0 22 0 12
481364 439022 427387 M U 0 16 0 14 0 13 0 27 0 23 0 10 0 13 0 12 0 15 0 9 0 11 0 18 0 14 0 17 0 20 0 9
481365 439022 427387 F U 0 0 0 0 0 0 0 0 0 0 0 0 0 0 0 0 0 0 0 0 0 0 0 0 0 0 0 0 0 0 0 0
481366 439022 427387 M U 0 16 0 14 0 13 0 27 0 23 0 10 0 13 0 12 0 15 0 9 0 11 0 18 0 14 0 17 0 20 0 9
481367 431739 432647 F U 0 0 0 0 0 0 0 0 0 0 0 0 0 0 0 0 0 0 0 0 0 0 0 0 0 0 0 0 0 0 0 0
481368 422396 433512 M U 0 15 0 14 0 13 0 31 0 22 0 9 0 10 0 13 0 13 0 9 0 9 0 19 0 14 0 15 0 18 0 9
481369 429268 436831 M U 0 14 0 12 0 11 0 30 0 23 0 10 0 10 0 12 0 13 0 10 0 10 0 18 0 14 0 19 0 22 0 12
481370 429268 436831 F U 0 0 0 0 0 0 0 0 0 0 0 0 0 0 0 0 0 0 0 0 0 0 0 0 0 0 0 0 0 0 0 0
481371 429268 436831 F U 0 0 0 0 0 0 0 0 0 0 0 0 0 0 0 0 0 0 0 0 0 0 0 0 0 0 0 0 0 0 0 0
481372 422903 424917 F U 0 0 0 0 0 0 0 0 0 0 0 0 0 0 0 0 0 0 0 0 0 0 0 0 0 0 0 0 0 0 0 0
481373 427348 426218 M U 0 14 0 11 0 13 0 30 0 24 0 9 0 10 0 14 0 13 0 9 0 11 0 18 0 14 0 17 0 20 0 11
481374 427348 426218 M U 0 14 0 11 0 13 0 30 0 24 0 9 0 10 0 14 0 13 0 9 0 11 0 18 0 14 0 17 0 20 0 11
481375 426705 433753 M U 0 15 0 10 0 11 0 30 0 23 0 10 0 13 0 12 0 13 0 10 0 11 0 19 0 15 0 18 0 20 0 11
481376 426705 433753 F U 0 0 0 0 0 0 0 0 0 0 0 0 0 0 0 0 0 0 0 0 0 0 0 0 0 0 0 0 0 0 0 0
481377 426705 433753 F U 0 0 0 0 0 0 0 0 0 0 0 0 0 0 0 0 0 0 0 0 0 0 0 0 0 0 0 0 0 0 0 0
481378 422287 434333 M U 0 15 0 11 0 12 0 30 0 22 0 9 0 12 0 11 0 13 0 9 0 9 0 18 0 13 0 16 0 23 0 11
481379 439836 426422 F U 0 0 0 0 0 0 0 0 0 0 0 0 0 0 0 0 0 0 0 0 0 0 0 0 0 0 0 0 0 0 0 0
481380 439836 426422 M U 0 14 0 12 0 12 0 29 0 22 0 10 0 10 0 12 0 14 0 10 0 9 0 18 0 12 0 18 0 23 0 10
481381 439432 435048 F U 0 0 0 0 0 0 0 0 0 0 0 0 0 0 0 0 0 0 0 0 0 0 0 0 0 0 0 0 0 0 0 0
481382 439432 435048 M U 0 16 0 13 0 11 0 28 0 23 0 9 0 10 0 12 0 13 0 11 0 10 0 18 0 14 0 17 0 20 0 10
481383 430820 432237 M U 0 16 0 13 0 12 0 29 0 24 0 10 0 10 0 12 0 15 0 9 0 11 0 19 0 14 0 16 0 22 0 11
481384 430820 432237 M U 0 16 0 13 0 12 0 29 0 24 0 10 0 10 0 12 0 15 0 9 0 11 0 19 0 14 0 16 0 22 0 11
481385 430820 432237 F U 0 0 0 0 0 0 0 0 0 0 0 0 0 0 0 0 0 0 0 0 0 0 0 0 0 0 0 0 0 0 0 0
481386 430820 432237 F U 0 0 0 0 0 0 0 0 0 0 0 0 0 0 0 0 0 0 0 0 0 0 0 0 0 0 0 0 0 0 0 0
481387 432613 432611 M U 0 14 0 14 0 13 0 28 0 24 0 9 0 13 0 13 0 15 0 9 0 9 0 18 0 17 0 18 0 20 0 10
481388 432613 432611 F U 0 0 0 0 0 0 0 0 0 0 0 0 0 0 0 0 0 0 0 0 0 0 0 0 0 0 0 0 0 0 0 0
481389 425998 429872 M U 0 14 0 13 0 12 0 28 0 24 0 10 0 10 0 12 0 15 0 10 0 12 0 20 0 14 0 17 0 22 0 9
481390 425998 429872 M U 0 14 0 13 0 12 0 28 0 24 0 10 0 10 0 12 0 15 0 10 0 12 0 20 0 14 0 17 0 22 0 9
481391 425998 429872 F U 0 0 0 0 0 0 0 0 0 0 0 0 0 0 0 0 0 0 0 0 0 0 0 0 0 0 0 0 0 0 0 0
481392 436430 422336 M U 0 13 0 12 0 11 0 30 0 22 0 10 0 10 0 12 0 14 0 11 0 11 0 19 0 14 0 14 0 18 0 11
481393 424011 434439 F U 0 0 0 0 0 0 0 0 0 0 0 0 0 0 0 0 0 0 0 0 0 0 0 0 0 0 0 0 0 0 0 0
481394 424011 434439 M U 0 14 0 13 0 12 0 28 0 23 0 10 0 12 0 12 0 13 0 11 0 10 0 18 0 15 0 13 0 19 0 11
481395 437943 421754 F U 0 0 0 0 0 0 0 0 0 0 0 0 0 0 0 0 0 0 0 0 0 0 0 0 0 0 0 0 0 0 0 0
481396 421610 426894 M U 0 15 0 9 0 13 0 28 0 23 0 9 0 9 0 12 0 14 0 11 0 10 0 18 0 14 0 16 0 18 0 10
481397 421610 426894 F U 0 0 0 0 0 0 0 0 0 0 0 0 0 0 0 0 0 0 0 0 0 0 0 0 0 0 0 0 0 0 0 0
481398 421610 426894 F U 0 0 0 0 0 0 0 0 0 0 0 0 0 0 0 0 0 0 0 0 0 0 0 0 0 0 0 0 0 0 0 0
481399 423963 429226 F U 0 0 0 0 0 0 0 0 0 0 0 0 0 0 0 0 0 0 0 0 0 0 0 0 0 0 0 0 0 0 0 0
481400 423963 429226 F U 0 0 0 0 0 0 0 0 0 0 0 0 0 0 0 0 0 0 0 0 0 0 0 0 0 0 0 0 0 0 0 0
481401 423963 429226 F U 0 0 0 0 0 0 0 0 0 0 0 0 0 0 0 0 0 0 0 0 0 0 0 0 0 0 0 0 0 0 0 0
481402 435640 439760 F U 0 0 0 0 0 0 0 0 0 0 0 0 0 0 0 0 0 0 0 0 0 0 0 0 0 0 0 0 0 0 0 0
481403 435640 439760 M U 0 16 0 10 0 12 0 27 0 22 0 9 0 11 0 13 0 13 0 10 0 11 0 19 0 15 0 14 0 21 0 10
481404 435640 439760 F U 0 0 0 0 0 0 0 0 0 0 0 0 0 0 0 0 0 0 0 0 0 0 0 0 0 0 0 0 0 0 0 0
481405 430386 424385 M U 0 16 0 13 0 11 0 28 0 24 0 9 0 13 0 12 0 14 0 11 0 12 0 17 0 13 0 18 0 18 0 10
481406 430386 424385 M U 0 16 0 13 0 11 0 28 0 24 0 9 0 13 0 12 0 14 0 11 0 12 0 17 0 13 0 18 0 18 0 10
481407 437099 430461 M U 0 13 0 16 0 11 0 28 0 21 0 9 0 10 0 11 0 14 0 9 0 10 0 17 0 14 0 17 0 21 0 12
481408 424317 436507 M U 0 13 0 14 0 11 0 29 0 23 0 10 0 10 0 12 0 13 0 11 0 10 0 19 0 15 0 15 0 20 0 10
481409 424317 436507 F U 0 0 0 0 0 0 0 0 0 0 0 0 0 0 0 0 0 0 0 0 0 0 0 0 0 0 0 0 0 0 0 0
481410 424317 436507 M U 0 13 0 14 0 11 0 29 0 23 0 10 0 10 0 12 0 13 0 11 0 10 0 19 0 15 0 15 0 20 0 10
481411 424317 436507 M U 0 13 0 14 0 11 0 29 0 23 0 10 0 10 0 12 0 13 0 11 0 10 0 19 0 15 0 15 0 20 0 10
481412 420399 439083 F U 0 0 0 0 0 0 0 0 0 0 0 0 0 0 0 0 0 0 0 0 0 0 0 0 0 0 0 0 0 0 0 0
481413 420399 439083 M U 0 14 0 11 0 12 0 26 0 22 0 9 0 15 0 11 0 14 0 11 0 10 0 19 0 14 0 14 0 21 0 10
481414 420111 427880 M U 0 15 0 12 0 13 0 26 0 24 0 9 0 12 0 13 0 13 0 11 0 11 0 19 0 14 0 15 0 20 0 12
481415 420111 427880 F U 0 0 0 0 0 0 0 0 0 0 0 0 0 0 0 0 0 0 0 0 0 0 0 0 0 0 0 0 0 0 0 0
481416 428829 423273 M U 0 13 0 20 0 11 0 29 0 23 0 9 0 13 0 12 0 13 0 9 0 11 0 17 0 14 0 14 0 18 0 10
481417 436414 425249 M U 0 15 0 13 0 11 0 30 0 23 0 9 0 10 0 11 0 13 0 9 0 9 0 17 0 15 0 14 0 20 0 11
481418 436414 425249 M U 0 15 0 13 0 11 0 30 0 23 0 9 0 10 0 11 0 13 0 9 0 9 0 17 0 15 0 14 0 20 0 11
481419 436414 425249 F U 0 0 0 0 0 0 0 0 0 0 0 0 0 0 0 0 0 0 0 0 0 0 0 0 0 0 0 0 0 0 0 0
481420 421224 434179 M U 0 15 0 15 0 12 0 27 0 23 0 9 0 11 0 12 0 14 0 9 0 11 0 19 0 14 0 17 0 22 0 11
481421 432926 425500 F U 0 0 0 0 0 0 0 0 0 0 0 0 0 0 0 0 0 0 0 0 0 0 0 0 0 0 0 0 0 0 0 0
481422 432926 425500 F U 0 0 0 0 0 0 0 0 0 0 0 0 0 0 0 0 0 0 0 0 0 0 0 0 0 0 0 0 0 0 0 0
481423 439395 432588 F U 0 0 0 0 0 0 0 0 0 0 0 0 0 0 0 0 0 0 0 0 0 0 0 0 0 0 0 0 0 0 0 0
481424 439395 432588 F U 0 0 0 0 0 0 0 0 0 0 0 0 0 0 0 0 0 0 0 0 0 0 0 0 0 0 0 0 0 0 0 0
481425 439553 437279 M U 0 13 0 12 0 11 0 28 0 23 0 9 0 12 0 11 0 14 0 9 0 10 0 17 0 14 0 14 0 22 0 11
481426 435333 423091 M U 0 14 0 15 0 13 0 27 0 22 0 9 0 13 0 12 0 13 0 10 0 11 0 18 0 14 0 17 0 20 0 10
481427 435333 423091 M U 0 14 0 15 0 13 0 27 0 22 0 9 0 13 0 12 0 13 0 10 0 11 0 18 0 14 0 17 0 20 0 10
481428 436879 431603 F U 0 0 0 0 0 0 0 0 0 0 0 0 0 0 0 0 0 0 0 0 0 0 0 0 0 0 0 0 0 0 0 0
481429 436879 431603 M U 0 14 0 10 0 12 0 27 0 22 0 10 0 10 0 11 0 13 0 9 0 11 0 19 0 14 0 15 0 22 0 10
481430 436879 431603 M U 0 14 0 10 0 12 0 27 0 22 0 10 0 10 0 11 0 13 0 9 0 11 0 19 0 14 0 15 0 22 0 10
481431 435013 439222 F U 0 0 0 0 0 0 0 0 0 0 0 0 0 0 0 0 0 0 0 0 0 0 0 0 0 0 0 0 0 0 0 0
481432 435013 439222 M U 0 13 0 17 0 12 0 29 0 24 0 10 0 10 0 12 0 14 0 9 0 10 0 17 0 14 0 15 0 22 0 11
481433 422645 421499 M U 0 12 0 10 0 13 0 28 0 22 0 9 0 12 0 12 0 13 0 11 0 11 0 18 0 15 0 15 0 20 0 10
481434 421752 425568 F U 0 0 0 0 0 0 0 0 0 0 0 0 0 0 0 0 0 0 0 0 0 0 0 0 0 0 0 0 0 0 0 0
481435 421752 425568 M U 0 15 0 12 0 12 0 29 0 23 0 10 0 12 0 13 0 13 0 10 0 11 0 19 0 14 0 17 0 20 0 12
481436 430389 433935 M U 0 13 0 15 0 12 0 27 0 20 0 9 0 10 0 14 0 13 0 10 0 10 0 18 0 14 0 15 0 21 0 12
481437 430389 433935 F U 0 0 0 0 0 0 0 0 0 0 0 0 0 0 0 0 0 0 0 0 0 0 0 0 0 0 0 0 0 0 0 0
481438 430389 433935 F U 0 0 0 0 0 0 0 0 0 0 0 0 0 0 0 0 0 0 0 0 0 0 0 0 0 0 0 0 0 0 0 0
481439 434290 432911 F U 0 0 0 0 0 0 0 0 0 0 0 0 0 0 0 0 0 0 0 0 0 0 0 0 0 0 0 0 0 0 0 0
481440 434290 432911 M U 0 14 0 12 0 11 0 28 0 22 0 10 0 11 0 11 0 13 0 9 0 10 0 17 0 14 0 15 0 22 0 9
481441 428286 423432 M U 0 13 0 13 0 12 0 27 0 23 0 9 0 13 0 12 0 13 0 9 0 10 0 17 0 14 0 15 0 22 0 10
481442 435228 430473 M U 0 15 0 13 0 12 0 28 0 21 0 9 0 12 0 12 0 14 0 8 0 9 0 17 0 14 0 14 0 22 0 11
481443 421008 435428 F U 0 0 0 0 0 0 0 0 0 0 0 0 0 0 0 0 0 0 0 0 0 0 0 0 0 0 0 0 0 0 0 0
481444 421008 435428 M U 0 15 0 15 0 11 0 29 0 23 0 9 0 10 0 13 0 13 0 11 0 11 0 19 0 16 0 16 0 22 0 11
481445 421008 435428 F U 0 0 0 0 0 0 0 0 0 0 0 0 0 0 0 0 0 0 0 0 0 0 0 0 0 0 0 0 0 0 0 0
481446 421008 435428 F U 0 0 0 0 0 0 0 0 0 0 0 0 0 0 0 0 0 0 0 0 0 0 0 0 0 0 0 0 0 0 0 0
481447 430874 421028 M U 0 16 0 9 0 11 0 27 0 21 0 10 0 12 0 12 0 13 0 11 0 11 0 17 0 15 0 15 0 20 0 10
481448 428135 423001 M U 0 14 0 15 0 12 0 29 0 22 0 9 0 10 0 11 0 14 0 11 0 11 0 18 0 14 0 17 0 20 0 10
481449 429287 429169 M U 0 14 0 15 0 13 0 27 0 22 0 9 0 13 0 12 0 13 0 10 0 11 0 18 0 14 0 17 0 20 0 10
481450 420498 421819 F U 0 0 0 0 0 0 0 0 0 0 0 0 0 0 0 0 0 0 0 0 0 0 0 0 0 0 0 0 0 0 0 0
481451 433148 434139 M U 0 14 0 13 0 12 0 28 0 22 0 10 0 12 0 13 0 14 0 11 0 9 0 19 0 16 0 13 0 21 0 11
481452 433148 434139 F U 0 0 0 0 0 0 0 0 0 0 0 0 0 0 0 0 0 0 0 0 0 0 0 0 0 0 0 0 0 0 0 0
481453 433148 434139 M U 0 14 0 13 0 12 0 28 0 22 0 10 0 12 0 13 0 14 0 11 0 9 0 19 0 16 0 13 0 21 0 11
481454 439732 433057 F U 0 0 0 0 0 0 0 0 0 0 0 0 0 0 0 0 0 0 0 0 0 0 0 0 0 0 0 0 0 0 0 0
481455 439732 433057 F U 0 0 0 0 0 0 0 0 0 0 0 0 0 0 0 0 0 0 0 0 0 0 0 0 0 0 0 0 0 0 0 0
481456 427132 429975 M U 0 14 0 14 0 11 0 30 0 21 0 9 0 11 0 11 0 13 0 11 0 10 0 19 0 14 0 15 0 21 0 10
481457 425508 422379 F U 0 0 0 0 0 0 0 0 0 0 0 0 0 0 0 0 0 0 0 0 0 0 0 0 0 0 0 0 0 0 0 0
481458 425508 422379 F U 0 0 0 0 0 0 0 0 0 0 0 0 0 0 0 0 0 0 0 0 0 0 0 0 0 0 0 0 0 0 0 0
481459 433447 429691 M U 0 15 0 10 0 11 0 29 0 20 0 9 0 12 0 12 0 14 0 11 0 9 0 18 0 14 0 15 0 18 0 12
481460 435579 439650 F U 0 0 0 0 0 0 0 0 0 0 0 0 0 0 0 0 0 0 0 0 0 0 0 0 0 0 0 0 0 0 0 0
481461 437453 421440 F U 0 0 0 0 0 0 0 0 0 0 0 0 0 0 0 0 0 0 0 0 0 0 0 0 0 0 0 0 0 0 0 0
481462 432455 422458 M U 0 14 0 10 0 11 0 30 0 23 0 9 0 13 0 13 0 13 0 12 0 11 0 19 0 14 0 16 0 18 0 11
481463 427463 434673 M U 0 15 0 10 0 13 0 28 0 22 0 9 0 10 0 13 0 13 0 11 0 11 0 20 0 14 0 14 0 20 0 11
481464 437535 426615 M U 0 15 0 10 0 12 0 29 0 23 0 10 0 12 0 12 0 13 0 9 0 13 0 18 0 14 0 14 0 22 0 9
481465 437535 426615 M U 0 15 0 10 0 12 0 29 0 23 0 10 0 12 0 12 0 13 0 9 0 13 0 18 0 14 0 14 0 22 0 9
481466 436267 434646 F U 0 0 0 0 0 0 0 0 0 0 0 0 0 0 0 0 0 0 0 0 0 0 0 0 0 0 0 0 0 0 0 0
481467 421221 420846 M U 0 14 0 14 0 12 0 28 0 22 0 9 0 12 0 11 0 13 0 10 0 10 0 20 0 14 0 14 0 22 0 11
481468 421221 420846 M U 0 14 0 14 0 12 0 28 0 22 0 9 0 12 0 11 0 13 0 10 0 10 0 20 0 14 0 14 0 22 0 11
481469 421221 420846 F U 0 0 0 0 0 0 0 0 0 0 0 0 0 0 0 0 0 0 0 0 0 0 0 0 0 0 0 0 0 0 0 0
481470 421221 420846 M U 0 14 0 14 0 12 0 28 0 22 0 9 0 12 0 11 0 13 0 10 0 10 0 20 0 14 0 14 0 22 0 11
481471 428647 436201 M U 0 14 0 13 0 13 0 30 0 24 0 8 0 10 0 11 0 13 0 9 0 11 0 18 0 15 0 16 0 20 0 11
481472 436970 426417 M U 0 13 0 11 0 13 0 27 0 22 0 9 0 10 0 11 0 14 0 9 0 10 0 19 0 14 0 17 0 19 0 11
481473 436970 426417 M U 0 13 0 11 0 13 0 27 0 22 0 9 0 10 0 11 0 14 0 9 0 10 0 19 0 14 0 17 0 19 0 11
481474 436970 426417 F U 0 0 0 0 0 0 0 0 0 0 0 0 0 0 0 0 0 0 0 0 0 0 0 0 0 0 0 0 0 0 0 0
481475 438664 423424 M U 0 13 0 15 0 12 0 30 0 24 0 9 0 12 0 12 0 14 0 9 0 10 0 19 0 14 0 17 0 20 0 11
481476 421075 422258 F U 0 0 0 0 0 0 0 0 0 0 0 0 0 0 0 0 0 0 0 0 0 0 0 0 0 0 0 0 0 0 0 0
481477 421075 422258 M U 0 15 0 10 0 11 0 29 0 22 0 10 0 10 0 12 0 13 0 11 0 10 0 19 0 14 0 16 0 20 0 11
481478 432297 437887 F U 0 0 0 0 0 0 0 0 0 0 0 0 0 0 0 0 0 0 0 0 0 0 0 0 0 0 0 0 0 0 0 0
481479 432297 437887 M U 0 12 0 11 0 11 0 27 0 23 0 10 0 13 0 12 0 14 0 10 0 12 0 18 0 14 0 15 0 22 0 11
481480 436264 432468 M U 0 15 0 17 0 13 0 28 0 24 0 9 0 12 0 12 0 13 0 11 0 9 0 18 0 14 0 16 0 20 0 10
481481 436264 432468 F U 0 0 0 0 0 0 0 0 0 0 0 0 0 0 0 0 0 0 0 0 0 0 0 0 0 0 0 0 0 0 0 0
481482 436264 432468 M U 0 15 0 17 0 13 0 28 0 24 0 9 0 12 0 12 0 13 0 11 0 9 0 18 0 14 0 16 0 20 0 10
481483 436264 432468 F U 0 0 0 0 0 0 0 0 0 0 0 0 0 0 0 0 0 0 0 0 0 0 0 0 0 0 0 0 0 0 0 0
481484 436264 432468 F U 0 0 0 0 0 0 0 0 0 0 0 0 0 0 0 0 0 0 0 0 0 0 0 0 0 0 0 0 0 0 0 0
481485 427896 433456 F U 0 0 0 0 0 0 0 0 0 0 0 0 0 0 0 0 0 0 0 0 0 0 0 0 0 0 0 0 0 0 0 0
481486 426161 437642 F U 0 0 0 0 0 0 0 0 0 0 0 0 0 0 0 0 0 0 0 0 0 0 0 0 0 0 0 0 0 0 0 0
481487 426161 437642 F U 0 0 0 0 0 0 0 0 0 0 0 0 0 0 0 0 0 0 0 0 0 0 0 0 0 0 0 0 0 0 0 0
481488 436396 427093 M U 0 13 0 17 0 12 0 28 0 23 0 9 0 10 0 11 0 14 0 10 0 9 0 19 0 13 0 16 0 20 0 11
481489 436396 427093 M U 0 13 0 17 0 12 0 28 0 23 0 9 0 10 0 11 0 14 0 10 0 9 0 19 0 13 0 16 0 20 0 11
481490 430343 424187 M U 0 14 0 12 0 13 0 29 0 23 0 10 0 12 0 13 0 13 0 10 0 12 0 18 0 14 0 16 0 20 0 10
481491 430343 424187 F U 0 0 0 0 0 0 0 0 0 0 0 0 0 0 0 0 0 0 0 0 0 0 0 0 0 0 0 0 0 0 0 0
481492 422720 430227 M U 0 13 0 12 0 13 0 29 0 23 0 9 0 10 0 11 0 13 0 8 0 10 0 18 0 14 0 16 0 23 0 11
481493 422720 430227 F U 0 0 0 0 0 0 0 0 0 0 0 0 0 0 0 0 0 0 0 0 0 0 0 0 0 0 0 0 0 0 0 0
481494 431110 427851 F U 0 0 0 0 0 0 0 0 0 0 0 0 0 0 0 0 0 0 0 0 0 0 0 0 0 0 0 0 0 0 0 0
481495 431110 427851 M U 0 13 0 16 0 11 0 28 0 22 0 9 0 13 0 12 0 15 0 10 0 10 0 20 0 14 0 17 0 21 0 11
481496 424097 423525 F U 0 0 0 0 0 0 0 0 0 0 0 0 0 0 0 0 0 0 0 0 0 0 0 0 0 0 0 0 0 0 0 0
481497 421696 432917 M U 0 13 0 12 0 12 0 27 0 23 0 9 0 10 0 12 0 13 0 9 0 11 0 18 0 14 0 14 0 22 0 9
481498 421696 432917 M U 0 13 0 12 0 12 0 27 0 23 0 9 0 10 0 12 0 13 0 9 0 11 0 18 0 14 0 14 0 22 0 9
481499 423237 438399 M U 0 13 0 10 0 11 0 28 0 22 0 9 0 13 0 11 0 14 0 9 0 9 0 18 0 14 0 17 0 18 0 12
481500 434489 424892 F U 0 0 0 0 0 0 0 0 0 0 0 0 0 0 0 0 0 0 0 0 0 0 0 0 0 0 0 0 0 0 0 0
481501 422934 436462 M U 0 14 0 16 0 13 0 29 0 24 0 9 0 12 0 12 0 13 0 9 0 11 0 18 0 14 0 16 0 19 0 10
481502 434115 436432 F U 0 0 0 0 0 0 0 0 0 0 0 0 0 0 0 0 0 0 0 0 0 0 0 0 0 0 0 0 0 0 0 0
481503 434115 436432 F U 0 0 0 0 0 0 0 0 0 0 0 0 0 0 0 0 0 0 0 0 0 0 0 0 0 0 0 0 0 0 0 0
481504 434115 436432 F U 0 0 0 0 0 0 0 0 0 0 0 0 0 0 0 0 0 0 0 0 0 0 0 0 0 0 0 0 0 0 0 0
481505 431160 431821 M U 0 13 0 17 0 12 0 29 0 21 0 9 0 10 0 12 0 14 0 11 0 10 0 18 0 14 0 16 0 22 0 11
481506 439556 436316 F U 0 0 0 0 0 0 0 0 0 0 0 0 0 0 0 0 0 0 0 0 0 0 0 0 0 0 0 0 0 0 0 0
481507 439556 436316 M U 0 15 0 13 0 12 0 28 0 23 0 10 0 12 0 14 0 14 0 9 0 11 0 19 0 15 0 14 0 20 0 11
481508 437583 427608 M U 0 13 0 13 0 12 0 29 0 24 0 10 0 15 0 12 0 14 0 9 0 9 0 20 0 15 0 15 0 23 0 12
481509 422252 434509 M U 0 13 0 16 0 12 0 29 0 23 0 9 0 11 0 13 0 13 0 8 0 10 0 17 0 15 0 14 0 20 0 11
481510 420583 431346 M U 0 14 0 14 0 11 0 30 0 21 0 9 0 11 0 11 0 13 0 11 0 10 0 19 0 14 0 15 0 21 0 10
481511 420583 431346 F U 0 0 0 0 0 0 0 0 0 0 0 0 0 0 0 0 0 0 0 0 0 0 0 0 0 0 0 0 0 0 0 0
481512 427884 435930 M U 0 15 0 19 0 12 0 30 0 24 0 8 0 10 0 12 0 13 0 9 0 11 0 19 0 14 0 17 0 19 0 10
481513 426476 421054 M U 0 13 0 13 0 12 0 29 0 22 0 10 0 10 0 12 0 13 0 9 0 12 0 19 0 13 0 14 0 20 0 11
481514 426476 421054 M U 0 13 0 13 0 12 0 29 0 22 0 10 0 10 0 12 0 13 0 9 0 12 0 19 0 13 0 14 0 20 0 11
481515 426476 421054 M U 0 13 0 13 0 12 0 29 0 22 0 10 0 10 0 12 0 13 0 9 0 12 0 19 0 13 0 14 0 20 0 11
481516 421851 439517 F U 0 0 0 0 0 0 0 0 0 0 0 0 0 0 0 0 0 0 0 0 0 0 0 0 0 0 0 0 0 0 0 0
481517 422981 421758 F U 0 0 0 0 0 0 0 0 0 0 0 0 0 0 0 0 0 0 0 0 0 0 0 0 0 0 0 0 0 0 0 0
481518 422682 432658 M U 0 14 0 14 0 11 0 30 0 22 0 10 0 13 0 13 0 13 0 10 0 12 0 19 0 14 0 17 0 22 0 11
481519 435888 437313 F U 0 0 0 0 0 0 0 0 0 0 0 0 0 0 0 0 0 0 0 0 0 0 0 0 0 0 0 0 0 0 0 0
481520 420005 424779 M U 0 13 0 20 0 11 0 29 0 23 0 9 0 13 0 12 0 13 0 9 0 11 0 17 0 14 0 14 0 18 0 10
481521 420005 424779 F U 0 0 0 0 0 0 0 0 0 0 0 0 0 0 0 0 0 0 0 0 0 0 0 0 0 0 0 0 0 0 0 0
481522 420005 424779 M U 0 13 0 20 0 11 0 29 0 23 0 9 0 13 0 12 0 13 0 9 0 11 0 17 0 14 0 14 0 18 0 10
481523 420005 424779 F U 0 0 0 0 0 0 0 0 0 0 0 0 0 0 0 0 0 0 0 0 0 0 0 0 0 0 0 0 0 0 0 0
481524 435102 425135 M U 0 15 0 14 0 11 0 29 0 24 0 9 0 10 0 11 0 15 0 10 0 11 0 18 0 14 0 18 0 22 0 12
481525 435102 425135 M U 0 15 0 14 0 11 0 29 0 24 0 9 0 10 0 11 0 15 0 10 0 11 0 18 0 14 0 18 0 22 0 12
481526 435102 425135 M U 0 15 0 14 0 11 0 29 0 24 0 9 0 10 0 11 0 15 0 10 0 11 0 18 0 14 0 18 0 22 0 12
481527 435102 425135 F U 0 0 0 0 0 0 0 0 0 0 0 0 0 0 0 0 0 0 0 0 0 0 0 0 0 0 0 0 0 0 0 0
481528 435102 425135 M U 0 15 0 14 0 11 0 29 0 24 0 9 0 10 0 11 0 15 0 10 0 11 0 18 0 14 0 18 0 22 0 12
481529 435102 425135 M U 0 15 0 14 0 11 0 29 0 24 0 9 0 10 0 11 0 15 0 10 0 11 0 18 0 14 0 18 0 22 0 12
481530 423025 432202 M U 0 15 0 17 0 12 0 28 0 22 0 9 0 12 0 12 0 14 0 9 0 9 0 17 0 14 0 14 0 20 0 10
481531 432973 424060 F U 0 0 0 0 0 0 0 0 0 0 0 0 0 0 0 0 0 0 0 0 0 0 0 0 0 0 0 0 0 0 0 0
481532 425311 429126 M U 0 14 0 18 0 13 0 29 0 22 0 11 0 10 0 12 0 13 0 10 0 11 0 18 0 14 0 16 0 22 0 11
481533 425311 429126 M U 0 14 0 18 0 13 0 29 0 22 0 11 0 10 0 12 0 13 0 10 0 11 0 18 0 14 0 16 0 22 0 11
481534 425311 429126 F U 0 0 0 0 0 0 0 0 0 0 0 0 0 0 0 0 0 0 0 0 0 0 0 0 0 0 0 0 0 0 0 0
481535 421203 438913 M U 0 14 0 17 0 11 0 30 0 23 0 10 0 14 0 12 0 12 0 11 0 10 0 20 0 14 0 14 0 20 0 12
481536 435372 427315 F U 0 0 0 0 0 0 0 0 0 0 0 0 0 0 0 0 0 0 0 0 0 0 0 0 0 0 0 0 0 0 0 0
481537 435372 427315 F U 0 0 0 0 0 0 0 0 0 0 0 0 0 0 0 0 0 0 0 0 0 0 0 0 0 0 0 0 0 0 0 0
481538 435372 427315 M U 0 12 0 9 0 13 0 27 0 22 0 9 0 11 0 12 0 13 0 11 0 10 0 18 0 15 0 15 0 24 0 12
481539 435372 427315 F U 0 0 0 0 0 0 0 0 0 0 0 0 0 0 0 0 0 0 0 0 0 0 0 0 0 0 0 0 0 0 0 0
481540 435372 427315 M U 0 12 0 9 0 13 0 27 0 22 0 9 0 11 0 12 0 13 0 11 0 10 0 18 0 15 0 15 0 24 0 12
481541 438151 430036 M U 0 12 0 12 0 13 0 30 0 22 0 11 0 13 0 12 0 13 0 11 0 10 0 19 0 15 0 13 0 21 0 10
481542 438151 430036 F U 0 0 0 0 0 0 0 0 0 0 0 0 0 0 0 0 0 0 0 0 0 0 0 0 0 0 0 0 0 0 0 0
481543 438151 430036 M U 0 12 0 12 0 13 0 30 0 22 0 11 0 13 0 12 0 13 0 11 0 10 0 19 0 15 0 13 0 21 0 10
481544 438151 430036 F U 0 0 0 0 0 0 0 0 0 0 0 0 0 0 0 0 0 0 0 0 0 0 0 0 0 0 0 0 0 0 0 0
481545 435321 439306 F U 0 0 0 0 0 0 0 0 0 0 0 0 0 0 0 0 0 0 0 0 0 0 0 0 0 0 0 0 0 0 0 0
481546 435321 439306 M U 0 15 0 11 0 13 0 29 0 20 0 10 0 12 0 11 0 14 0 11 0 12 0 18 0 13 0 19 0 20 0 10
481547 437861 422715 M U 0 14 0 13 0 12 0 28 0 22 0 9 0 12 0 12 0 13 0 12 0 11 0 20 0 14 0 15 0 22 0 9
481548 437861 422715 F U 0 0 0 0 0 0 0 0 0 0 0 0 0 0 0 0 0 0 0 0 0 0 0 0 0 0 0 0 0 0 0 0
481549 421304 423317 F U 0 0 0 0 0 0 0 0 0 0 0 0 0 0 0 0 0 0 0 0 0 0 0 0 0 0 0 0 0 0 0 0
481550 423388 422744 F U 0 0 0 0 0 0 0 0 0 0 0 0 0 0 0 0 0 0 0 0 0 0 0 0 0 0 0 0 0 0 0 0
481551 423388 422744 M U 0 15 0 13 0 12 0 29 0 20 0 10 0 13 0 11 0 14 0 9 0 10 0 19 0 14 0 14 0 23 0 12
481552 428804 430591 M U 0 16 0 12 0 12 0 30 0 22 0 9 0 10 0 12 0 13 0 8 0 10 0 17 0 15 0 17 0 21 0 11
481553 425412 434782 M U 0 14 0 17 0 12 0 27 0 24 0 9 0 11 0 12 0 13 0 11 0 11 0 19 0 16 0 17 0 22 0 11
481554 435708 437102 M U 0 14 0 12 0 11 0 29 0 21 0 9 0 9 0 12 0 13 0 9 0 10 0 19 0 15 0 14 0 21 0 12
481555 435708 437102 M U 0 14 0 12 0 11 0 29 0 21 0 9 0 9 0 12 0 13 0 9 0 10 0 19 0 15 0 14 0 21 0 12
481556 420909 428110 M U 0 12 0 10 0 12 0 27 0 22 0 10 0 10 0 11 0 14 0 11 0 11 0 17 0 14 0 14 0 20 0 11
481557 420909 428110 M U 0 12 0 10 0 12 0 27 0 22 0 10 0 10 0 11 0 14 0 11 0 11 0 17 0 14 0 14 0 20 0 11
481558 420909 428110 F U 0 0 0 0 0 0 0 0 0 0 0 0 0 0 0 0 0 0 0 0 0 0 0 0 0 0 0 0 0 0 0 0
481559 431717 436031 F U 0 0 0 0 0 0 0 0 0 0 0 0 0 0 0 0 0 0 0 0 0 0 0 0 0 0 0 0 0 0 0 0
481560 431717 436031 M U 0 13 0 20 0 13 0 31 0 22 0 8 0 10 0 12 0 13 0 10 0 10 0 19 0 13 0 16 0 23 0 10
481561 432690 421445 M U 0 14 0 18 0 12 0 28 0 24 0 10 0 12 0 11 0 14 0 9 0 11 0 18 0 14 0 18 0 19 0 11
481562 432035 432741 M U 0 15 0 11 0 12 0 28 0 23 0 9 0 10 0 13 0 13 0 9 0 11 0 17 0 15 0 19 0 21 0 10
481563 435769 437611 M U 0 15 0 13 0 14 0 27 0 22 0 10 0 10 0 13 0 13 0 9 0 10 0 16 0 14 0 15 0 22 0 11
481564 435769 437611 M U 0 15 0 13 0 14 0 27 0 22 0 10 0 10 0 13 0 13 0 9 0 10 0 16 0 14 0 15 0 22 0 11
481565 436408 437524 M U 0 14 0 20 0 12 0 28 0 23 0 10 0 12 0 13 0 13 0 9 0 11 0 18 0 14 0 17 0 23 0 11
481566 420441 434735 F U 0 0 0 0 0 0 0 0 0 0 0 0 0 0 0 0 0 0 0 0 0 0 0 0 0 0 0 0 0 0 0 0
481567 420441 434735 M U 0 13 0 11 0 12 0 28 0 22 0 9 0 10 0 13 0 13 0 9 0 10 0 19 0 15 0 14 0 20 0 10
481568 430588 420481 M U 0 13 0 13 0 11 0 27 0 24 0 9 0 10 0 12 0 14 0 10 0 11 0 18 0 14 0 15 0 22 0 10
481569 430588 420481 F U 0 0 0 0 0 0 0 0 0 0 0 0 0 0 0 0 0 0 0 0 0 0 0 0 0 0 0 0 0 0 0 0
481570 430588 420481 F U 0 0 0 0 0 0 0 0 0 0 0 0 0 0 0 0 0 0 0 0 0 0 0 0 0 0 0 0 0 0 0 0
481571 427023 428027 F U 0 0 0 0 0 0 0 0 0 0 0 0 0 0 0 0 0 0 0 0 0 0 0 0 0 0 0 0 0 0 0 0
481572 420818 429847 F U 0 0 0 0 0 0 0 0 0 0 0 0 0 0 0 0 0 0 0 0 0 0 0 0 0 0 0 0 0 0 0 0
481573 420818 429847 F U 0 0 0 0 0 0 0 0 0 0 0 0 0 0 0 0 0 0 0 0 0 0 0 0 0 0 0 0 0 0 0 0
481574 420818 429847 M U 0 14 0 17 0 11 0 27 0 23 0 10 0 12 0 12 0 13 0 9 0 11 0 19 0 16 0 17 0 22 0 11
481575 435918 430294 F U 0 0 0 0 0 0 0 0 0 0 0 0 0 0 0 0 0 0 0 0 0 0 0 0 0 0 0 0 0 0 0 0
481576 434650 426048 F U 0 0 0 0 0 0 0 0 0 0 0 0 0 0 0 0 0 0 0 0 0 0 0 0 0 0 0 0 0 0 0 0
481577 439944 434005 M U 0 13 0 16 0 11 0 29 0 22 0 9 0 12 0 11 0 14 0 9 0 11 0 19 0 13 0 17 0 20 0 11
481578 439944 434005 F U 0 0 0 0 0 0 0 0 0 0 0 0 0 0 0 0 0 0 0 0 0 0 0 0 0 0 0 0 0 0 0 0
481579 427658 423741 F U 0 0 0 0 0 0 0 0 0 0 0 0 0 0 0 0 0 0 0 0 0 0 0 0 0 0 0 0 0 0 0 0
481580 427658 423741 F U 0 0 0 0 0 0 0 0 0 0 0 0 0 0 0 0 0 0 0 0 0 0 0 0 0 0 0 0 0 0 0 0
481581 436764 425319 F U 0 0 0 0 0 0 0 0 0 0 0 0 0 0 0 0 0 0 0 0 0 0 0 0 0 0 0 0 0 0 0 0
481582 436764 425319 F U 0 0 0 0 0 0 0 0 0 0 0 0 0 0 0 0 0 0 0 0 0 0 0 0 0 0 0 0 0 0 0 0
481583 436764 425319 M U 0 12 0 17 0 12 0 30 0 22 0 9 0 10 0 12 0 13 0 11 0 9 0 18 0 15 0 17 0 19 0 10
481584 432201 436343 F U 0 0 0 0 0 0 0 0 0 0 0 0 0 0 0 0 0 0 0 0 0 0 0 0 0 0 0 0 0 0 0 0
481585 432201 436343 F U 0 0 0 0 0 0 0 0 0 0 0 0 0 0 0 0 0 0 0 0 0 0 0 0 0 0 0 0 0 0 0 0
481586 432201 436343 F U 0 0 0 0 0 0 0 0 0 0 0 0 0 0 0 0 0 0 0 0 0 0 0 0 0 0 0 0 0 0 0 0
481587 432201 436343 F U 0 0 0 0 0 0 0 0 0 0 0 0 0 0 0 0 0 0 0 0 0 0 0 0 0 0 0 0 0 0 0 0
481588 430161 436270 F U 0 0 0 0 0 0 0 0 0 0 0 0 0 0 0 0 0 0 0 0 0 0 0 0 0 0 0 0 0 0 0 0
481589 430161 436270 M U 0 13 0 13 0 11 0 28 0 20 0 9 0 12 0 11 0 13 0 11 0 11 0 19 0 14 0 14 0 23 0 12
481590 427277 422994 F U 0 0 0 0 0 0 0 0 0 0 0 0 0 0 0 0 0 0 0 0 0 0 0 0 0 0 0 0 0 0 0 0
481591 427277 422994 M U 0 12 0 11 0 11 0 27 0 23 0 10 0 13 0 12 0 14 0 10 0 12 0 18 0 14 0 15 0 22 0 11
481592 427277 422994 M U 0 12 0 11 0 11 0 27 0 23 0 10 0 13 0 12 0 14 0 10 0 12 0 18 0 14 0 15 0 22 0 11
481593 427277 422994 M U 0 12 0 11 0 11 0 27 0 23 0 10 0 13 0 12 0 14 0 10 0 12 0 18 0 14 0 15 0 22 0 11
481594 437970 436098 F U 0 0 0 0 0 0 0 0 0 0 0 0 0 0 0 0 0 0 0 0 0 0 0 0 0 0 0 0 0 0 0 0
481595 437970 436098 F U 0 0 0 0 0 0 0 0 0 0 0 0 0 0 0 0 0 0 0 0 0 0 0 0 0 0 0 0 0 0 0 0
481596 436637 433730 F U 0 0 0 0 0 0 0 0 0 0 0 0 0 0 0 0 0 0 0 0 0 0 0 0 0 0 0 0 0 0 0 0
481597 436637 433730 M U 0 13 0 9 0 12 0 27 0 23 0 9 0 13 0 11 0 13 0 10 0 10 0 19 0 16 0 19 0 20 0 11
481598 436637 433730 M U 0 13 0 9 0 12 0 27 0 23 0 9 0 13 0 11 0 13 0 10 0 10 0 19 0 16 0 19 0 20 0 11
481599 436637 433730 F U 0 0 0 0 0 0 0 0 0 0 0 0 0 0 0 0 0 0 0 0 0 0 0 0 0 0 0 0 0 0 0 0
481600 438121 424384 M U 0 14 0 14 0 11 0 29 0 22 0 10 0 10 0 11 0 14 0 8 0 12 0 18 0 14 0 14 0 18 0 10
481601 438121 424384 M U 0 14 0 14 0 11 0 29 0 22 0 10 0 10 0 11 0 14 0 8 0 12 0 18 0 14 0 14 0 18 0 10
481602 428961 429454 M U 0 13 0 14 0 12 0 29 0 20 0 9 0 10 0 12 0 13 0 10 0 10 0 18 0 14 0 18 0 22 0 10
481603 425147 431028 M U 0 16 0 14 0 11 0 29 0 22 0 9 0 10 0 13 0 13 0 10 0 10 0 19 0 14 0 15 0 23 0 11
481604 424564 422090 F U 0 0 0 0 0 0 0 0 0 0 0 0 0 0 0 0 0 0 0 0 0 0 0 0 0 0 0 0 0 0 0 0
481605 420292 422270 F U 0 0 0 0 0 0 0 0 0 0 0 0 0 0 0 0 0 0 0 0 0 0 0 0 0 0 0 0 0 0 0 0
481606 435931 425265 F U 0 0 0 0 0 0 0 0 0 0 0 0 0 0 0 0 0 0 0 0 0 0 0 0 0 0 0 0 0 0 0 0
481607 437474 424929 F U 0 0 0 0 0 0 0 0 0 0 0 0 0 0 0 0 0 0 0 0 0 0 0 0 0 0 0 0 0 0 0 0
481608 437474 424929 F U 0 0 0 0 0 0 0 0 0 0 0 0 0 0 0 0 0 0 0 0 0 0 0 0 0 0 0 0 0 0 0 0
481609 437474 424929 F U 0 0 0 0 0 0 0 0 0 0 0 0 0 0 0 0 0 0 0 0 0 0 0 0 0 0 0 0 0 0 0 0
481610 437352 437793 M U 0 13 0 19 0 12 0 29 0 21 0 10 0 10 0 12 0 14 0 8 0 12 0 20 0 15 0 16 0 24 0 11
481611 437352 437793 M U 0 13 0 19 0 12 0 29 0 21 0 10 0 10 0 12 0 14 0 8 0 12 0 20 0 15 0 16 0 24 0 11
481612 437352 437793 F U 0 0 0 0 0 0 0 0 0 0 0 0 0 0 0 0 0 0 0 0 0 0 0 0 0 0 0 0 0 0 0 0
481613 437352 437793 F U 0 0 0 0 0 0 0 0 0 0 0 0 0 0 0 0 0 0 0 0 0 0 0 0 0 0 0 0 0 0 0 0
481614 423353 422815 M U 0 13 0 14 0 12 0 29 0 21 0 10 0 13 0 11 0 14 0 9 0 11 0 19 0 14 0 13 0 20 0 11
481615 438650 424968 F U 0 0 0 0 0 0 0 0 0 0 0 0 0 0 0 0 0 0 0 0 0 0 0 0 0 0 0 0 0 0 0 0
481616 438650 424968 M U 0 15 0 16 0 12 0 27 0 22 0 9 0 10 0 13 0 13 0 9 0 10 0 20 0 13 0 14 0 22 0 11
481617 427491 431321 F U 0 0 0 0 0 0 0 0 0 0 0 0 0 0 0 0 0 0 0 0 0 0 0 0 0 0 0 0 0 0 0 0
481618 427491 431321 F U 0 0 0 0 0 0 0 0 0 0 0 0 0 0 0 0 0 0 0 0 0 0 0 0 0 0 0 0 0 0 0 0
481619 429627 426273 F U 0 0 0 0 0 0 0 0 0 0 0 0 0 0 0 0 0 0 0 0 0 0 0 0 0 0 0 0 0 0 0 0
481620 429627 426273 F U 0 0 0 0 0 0 0 0 0 0 0 0 0 0 0 0 0 0 0 0 0 0 0 0 0 0 0 0 0 0 0 0
481621 430712 432400 M U 0 13 0 11 0 13 0 28 0 21 0 10 0 10 0 12 0 13 0 11 0 10 0 17 0 14 0 15 0 22 0 11
481622 430712 432400 F U 0 0 0 0 0 0 0 0 0 0 0 0 0 0 0 0 0 0 0 0 0 0 0 0 0 0 0 0 0 0 0 0
481623 430712 432400 F U 0 0 0 0 0 0 0 0 0 0 0 0 0 0 0 0 0 0 0 0 0 0 0 0 0 0 0 0 0 0 0 0
481624 427688 437426 M U 0 14 0 15 0 12 0 28 0 22 0 9 0 10 0 14 0 14 0 9 0 11 0 18 0 14 0 14 0 21 0 12
481625 427688 437426 F U 0 0 0 0 0 0 0 0 0 0 0 0 0 0 0 0 0 0 0 0 0 0 0 0 0 0 0 0 0 0 0 0
481626 420591 426640 F U 0 0 0 0 0 0 0 0 0 0 0 0 0 0 0 0 0 0 0 0 0 0 0 0 0 0 0 0 0 0 0 0
481627 420591 426640 F U 0 0 0 0 0 0 0 0 0 0 0 0 0 0 0 0 0 0 0 0 0 0 0 0 0 0 0 0 0 0 0 0
481628 439862 431854 M U 0 15 0 13 0 12 0 30 0 22 0 9 0 13 0 12 0 14 0 10 0 11 0 17 0 15 0 18 0 20 0 10
481629 439862 431854 F U 0 0 0 0 0 0 0 0 0 0 0 0 0 0 0 0 0 0 0 0 0 0 0 0 0 0 0 0 0 0 0 0
481630 439862 431854 F U 0 0 0 0 0 0 0 0 0 0 0 0 0 0 0 0 0 0 0 0 0 0 0 0 0 0 0 0 0 0 0 0
481631 425821 430132 M U 0 14 0 12 0 12 0 28 0 23 0 9 0 10 0 14 0 15 0 10 0 10 0 17 0 14 0 16 0 20 0 11
481632 425821 430132 M U 0 14 0 12 0 12 0 28 0 23 0 9 0 10 0 14 0 15 0 10 0 10 0 17 0 14 0 16 0 20 0 11
481633 424669 426178 M U 0 13 0 15 0 11 0 27 0 22 0 10 0 13 0 13 0 13 0 8 0 12 0 18 0 13 0 14 0 20 0 11
481634 426900 439725 F U 0 0 0 0 0 0 0 0 0 0 0 0 0 0 0 0 0 0 0 0 0 0 0 0 0 0 0 0 0 0 0 0
481635 422589 438763 F U 0 0 0 0 0 0 0 0 0 0 0 0 0 0 0 0 0 0 0 0 0 0 0 0 0 0 0 0 0 0 0 0
481636 422589 438763 F U 0 0 0 0 0 0 0 0 0 0 0 0 0 0 0 0 0 0 0 0 0 0 0 0 0 0 0 0 0 0 0 0
481637 425037 437318 F U 0 0 0 0 0 0 0 0 0 0 0 0 0 0 0 0 0 0 0 0 0 0 0 0 0 0 0 0 0 0 0 0
481638 425037 437318 M U 0 13 0 16 0 12 0 29 0 23 0 10 0 12 0 12 0 13 0 10 0 9 0 19 0 14 0 17 0 20 0 11
481639 425037 437318 M U 0 13 0 16 0 12 0 29 0 23 0 10 0 12 0 12 0 13 0 10 0 9 0 19 0 14 0 17 0 20 0 11
481640 435012 438033 M U 0 13 0 17 0 12 0 29 0 24 0 10 0 10 0 12 0 14 0 9 0 10 0 17 0 14 0 15 0 22 0 11
481641 422977 423710 M U 0 14 0 10 0 12 0 29 0 21 0 10 0 10 0 12 0 13 0 9 0 10 0 18 0 14 0 15 0 20 0 10
481642 430170 439695 M U 0 14 0 13 0 11 0 29 0 24 0 9 0 10 0 12 0 14 0 10 0 10 0 19 0 15 0 14 0 22 0 10
481643 421793 438848 M U 0 14 0 15 0 12 0 28 0 23 0 9 0 10 0 13 0 13 0 11 0 11 0 18 0 14 0 19 0 22 0 11
481644 437875 431124 M U 0 13 0 12 0 13 0 29 0 22 0 9 0 13 0 11 0 14 0 8 0 9 0 20 0 13 0 15 0 20 0 9
481645 438436 429012 F U 0 0 0 0 0 0 0 0 0 0 0 0 0 0 0 0 0 0 0 0 0 0 0 0 0 0 0 0 0 0 0 0
481646 438436 429012 M U 0 13 0 15 0 12 0 30 0 24 0 9 0 12 0 12 0 14 0 9 0 10 0 19 0 14 0 17 0 20 0 11
481647 438436 429012 M U 0 13 0 15 0 12 0 30 0 24 0 9 0 12 0 12 0 14 0 9 0 10 0 19 0 14 0 17 0 20 0 11
481648 438436 429012 M U 0 13 0 15 0 12 0 30 0 24 0 9 0 12 0 12 0 14 0 9 0 10 0 19 0 14 0 17 0 20 0 11
481649 427157 434918 M U 0 13 0 18 0 11 0 29 0 22 0 10 0 10 0 11 0 13 0 10 0 11 0 18 0 16 0 18 0 21 0 12
481650 437655 426763 F U 0 0 0 0 0 0 0 0 0 0 0 0 0 0 0 0 0 0 0 0 0 0 0 0 0 0 0 0 0 0 0 0
481651 437655 426763 M U 0 15 0 11 0 12 0 27 0 23 0 8 0 10 0 12 0 14 0 12 0 10 0 19 0 14 0 16 0 21 0 10
481652 437655 426763 M U 0 15 0 11 0 12 0 27 0 23 0 8 0 10 0 12 0 14 0 12 0 10 0 19 0 14 0 16 0 21 0 10
481653 437655 426763 M U 0 15 0 11 0 12 0 27 0 23 0 8 0 10 0 12 0 14 0 12 0 10 0 19 0 14 0 16 0 21 0 10
481654 425528 429539 M U 0 13 0 11 0 12 0 28 0 21 0 9 0 13 0 12 0 13 0 11 0 10 0 19 0 14 0 15 0 18 0 11
481655 425528 429539 F U 0 0 0 0 0 0 0 0 0 0 0 0 0 0 0 0 0 0 0 0 0 0 0 0 0 0 0 0 0 0 0 0
481656 437915 432671 M U 0 13 0 10 0 12 0 27 0 23 0 10 0 10 0 13 0 14 0 10 0 12 0 19 0 14 0 15 0 22 0 11
481657 422375 421242 F U 0 0 0 0 0 0 0 0 0 0 0 0 0 0 0 0 0 0 0 0 0 0 0 0 0 0 0 0 0 0 0 0
481658 422375 421242 F U 0 0 0 0 0 0 0 0 0 0 0 0 0 0 0 0 0 0 0 0 0 0 0 0 0 0 0 0 0 0 0 0
481659 422375 421242 M U 0 13 0 13 0 12 0 28 0 22 0 10 0 12 0 12 0 14 0 12 0 11 0 19 0 16 0 15 0 23 0 11
481660 436469 427354 F U 0 0 0 0 0 0 0 0 0 0 0 0 0 0 0 0 0 0 0 0 0 0 0 0 0 0 0 0 0 0 0 0
481661 436469 427354 F U 0 0 0 0 0 0 0 0 0 0 0 0 0 0 0 0 0 0 0 0 0 0 0 0 0 0 0 0 0 0 0 0
481662 436158 434694 M U 0 15 0 10 0 11 0 29 0 24 0 9 0 12 0 12 0 13 0 10 0 12 0 21 0 14 0 14 0 21 0 10
481663 433770 434248 F U 0 0 0 0 0 0 0 0 0 0 0 0 0 0 0 0 0 0 0 0 0 0 0 0 0 0 0 0 0 0 0 0
481664 423241 433201 M U 0 14 0 13 0 12 0 28 0 22 0 9 0 10 0 11 0 14 0 12 0 11 0 18 0 15 0 15 0 22 0 11
481665 424553 435169 F U 0 0 0 0 0 0 0 0 0 0 0 0 0 0 0 0 0 0 0 0 0 0 0 0 0 0 0 0 0 0 0 0
481666 424553 435169 F U 0 0 0 0 0 0 0 0 0 0 0 0 0 0 0 0 0 0 0 0 0 0 0 0 0 0 0 0 0 0 0 0
481667 424553 435169 M U 0 13 0 9 0 13 0 28 0 24 0 9 0 12 0 13 0 13 0 9 0 12 0 19 0 14 0 16 0 20 0 11
481668 430667 438062 M U 0 13 0 18 0 13 0 29 0 21 0 9 0 10 0 11 0 13 0 9 0 10 0 18 0 14 0 17 0 23 0 12
481669 437713 431088 M U 0 14 0 16 0 13 0 29 0 21 0 9 0 13 0 11 0 14 0 9 0 11 0 17 0 15 0 17 0 20 0 10
481670 437713 431088 M U 0 14 0 16 0 13 0 29 0 21 0 9 0 13 0 11 0 14 0 9 0 11 0 17 0 15 0 17 0 20 0 10
481671 434204 432568 M U 0 12 0 18 0 11 0 28 0 23 0 10 0 13 0 12 0 14 0 10 0 10 0 19 0 14 0 14 0 20 0 11
481672 434204 432568 F U 0 0 0 0 0 0 0 0 0 0 0 0 0 0 0 0 0 0 0 0 0 0 0 0 0 0 0 0 0 0 0 0
481673 434204 432568 F U 0 0 0 0 0 0 0 0 0 0 0 0 0 0 0 0 0 0 0 0 0 0 0 0 0 0 0 0 0 0 0 0
481674 433744 421570 F U 0 0 0 0 0 0 0 0 0 0 0 0 0 0 0 0 0 0 0 0 0 0 0 0 0 0 0 0 0 0 0 0
481675 433744 421570 F U 0 0 0 0 0 0 0 0 0 0 0 0 0 0 0 0 0 0 0 0 0 0 0 0 0 0 0 0 0 0 0 0
481676 434933 435225 M U 0 16 0 14 0 13 0 30 0 22 0 9 0 10 0 12 0 13 0 9 0 10 0 19 0 14 0 17 0 21 0 10
481677 434933 435225 M U 0 16 0 14 0 13 0 30 0 22 0 9 0 10 0 12 0 13 0 9 0 10 0 19 0 14 0 17 0 21 0 10
481678 434933 435225 M U 0 16 0 14 0 13 0 30 0 22 0 9 0 10 0 12 0 13 0 9 0 10 0 19 0 14 0 17 0 21 0 10
481679 428882 422638 F U 0 0 0 0 0 0 0 0 0 0 0 0 0 0 0 0 0 0 0 0 0 0 0 0 0 0 0 0 0 0 0 0
481680 433515 434136 F U 0 0 0 0 0 0 0 0 0 0 0 0 0 0 0 0 0 0 0 0 0 0 0 0 0 0 0 0 0 0 0 0
481681 431917 436479 M U 0 13 0 14 0 12 0 31 0 21 0 9 0 12 0 12 0 15 0 10 0 10 0 18 0 16 0 15 0 21 0 11
481682 431917 436479 M U 0 13 0 14 0 12 0 31 0 21 0 9 0 12 0 12 0 15 0 10 0 10 0 18 0 16 0 15 0 21 0 11
481683 424795 439740 F U 0 0 0 0 0 0 0 0 0 0 0 0 0 0 0 0 0 0 0 0 0 0 0 0 0 0 0 0 0 0 0 0
481684 437586 430143 F U 0 0 0 0 0 0 0 0 0 0 0 0 0 0 0 0 0 0 0 0 0 0 0 0 0 0 0 0 0 0 0 0
481685 437586 430143 M U 0 13 0 13 0 12 0 29 0 24 0 10 0 15 0 12 0 14 0 9 0 9 0 20 0 15 0 15 0 23 0 12
481686 438349 436460 M U 0 14 0 11 0 12 0 27 0 23 0 9 0 10 0 12 0 13 0 9 0 12 0 19 0 14 0 15 0 20 0 11
481687 438349 436460 M U 0 14 0 11 0 12 0 27 0 23 0 9 0 10 0 12 0 13 0 9 0 12 0 19 0 14 0 15 0 20 0 11
481688 438349 436460 M U 0 14 0 11 0 12 0 27 0 23 0 9 0 10 0 12 0 13 0 9 0 12 0 19 0 14 0 15 0 20 0 11
481689 420036 429369 F U 0 0 0 0 0 0 0 0 0 0 0 0 0 0 0 0 0 0 0 0 0 0 0 0 0 0 0 0 0 0 0 0
481690 420036 429369 M U 0 13 0 16 0 12 0 29 0 22 0 8 0 12 0 13 0 13 0 11 0 11 0 17 0 15 0 15 0 22 0 11
481691 420036 429369 F U 0 0 0 0 0 0 0 0 0 0 0 0 0 0 0 0 0 0 0 0 0 0 0 0 0 0 0 0 0 0 0 0
481692 434869 420070 F U 0 0 0 0 0 0 0 0 0 0 0 0 0 0 0 0 0 0 0 0 0 0 0 0 0 0 0 0 0 0 0 0
481693 434869 420070 F U 0 0 0 0 0 0 0 0 0 0 0 0 0 0 0 0 0 0 0 0 0 0 0 0 0 0 0 0 0 0 0 0
481694 422729 420991 F U 0 0 0 0 0 0 0 0 0 0 0 0 0 0 0 0 0 0 0 0 0 0 0 0 0 0 0 0 0 0 0 0
481695 420091 424597 M U 0 13 0 16 0 13 0 28 0 22 0 9 0 10 0 12 0 13 0 9 0 9 0 18 0 14 0 18 0 19 0 10
481696 435244 427709 M U 0 13 0 20 0 13 0 31 0 22 0 9 0 10 0 12 0 13 0 10 0 10 0 19 0 13 0 16 0 23 0 10
481697 428463 428194 F U 0 0 0 0 0 0 0 0 0 0 0 0 0 0 0 0 0 0 0 0 0 0 0 0 0 0 0 0 0 0 0 0
481698 428463 428194 F U 0 0 0 0 0 0 0 0 0 0 0 0 0 0 0 0 0 0 0 0 0 0 0 0 0 0 0 0 0 0 0 0
481699 428463 428194 M U 0 16 0 14 0 11 0 29 0 22 0 9 0 10 0 13 0 13 0 10 0 10 0 19 0 14 0 15 0 23 0 11
481700 428463 428194 M U 0 16 0 14 0 11 0 29 0 22 0 9 0 10 0 13 0 13 0 10 0 10 0 19 0 14 0 15 0 23 0 11
481701 427833 422477 M U 0 13 0 13 0 11 0 29 0 23 0 9 0 10 0 11 0 14 0 8 0 11 0 18 0 14 0 15 0 18 0 10
481702 427833 422477 M U 0 13 0 13 0 11 0 29 0 23 0 9 0 10 0 11 0 14 0 8 0 11 0 18 0 14 0 15 0 18 0 10
481703 429440 422130 M U 0 13 0 17 0 12 0 29 0 24 0 10 0 10 0 12 0 14 0 9 0 11 0 19 0 15 0 12 0 21 0 10
481704 424924 427143 M U 0 13 0 10 0 13 0 28 0 25 0 9 0 10 0 12 0 14 0 11 0 11 0 19 0 14 0 18 0 21 0 10
481705 424539 433365 F U 0 0 0 0 0 0 0 0 0 0 0 0 0 0 0 0 0 0 0 0 0 0 0 0 0 0 0 0 0 0 0 0
481706 424539 433365 F U 0 0 0 0 0 0 0 0 0 0 0 0 0 0 0 0 0 0 0 0 0 0 0 0 0 0 0 0 0 0 0 0
481707 423743 435177 F U 0 0 0 0 0 0 0 0 0 0 0 0 0 0 0 0 0 0 0 0 0 0 0 0 0 0 0 0 0 0 0 0
481708 423743 435177 F U 0 0 0 0 0 0 0 0 0 0 0 0 0 0 0 0 0 0 0 0 0 0 0 0 0 0 0 0 0 0 0 0
481709 428500 427067 F U 0 0 0 0 0 0 0 0 0 0 0 0 0 0 0 0 0 0 0 0 0 0 0 0 0 0 0 0 0 0 0 0
481710 423881 428439 M U 0 13 0 16 0 11 0 28 0 24 0 10 0 10 0 12 0 13 0 10 0 10 0 19 0 15 0 15 0 23 0 10
481711 423881 428439 F U 0 0 0 0 0 0 0 0 0 0 0 0 0 0 0 0 0 0 0 0 0 0 0 0 0 0 0 0 0 0 0 0
481712 431799 425961 F U 0 0 0 0 0 0 0 0 0 0 0 0 0 0 0 0 0 0 0 0 0 0 0 0 0 0 0 0 0 0 0 0
481713 426869 420457 F U 0 0 0 0 0 0 0 0 0 0 0 0 0 0 0 0 0 0 0 0 0 0 0 0 0 0 0 0 0 0 0 0
481714 426869 420457 F U 0 0 0 0 0 0 0 0 0 0 0 0 0 0 0 0 0 0 0 0 0 0 0 0 0 0 0 0 0 0 0 0
481715 426869 420457 F U 0 0 0 0 0 0 0 0 0 0 0 0 0 0 0 0 0 0 0 0 0 0 0 0 0 0 0 0 0 0 0 0
481716 437831 423640 M U 0 13 0 12 0 11 0 30 0 22 0 10 0 10 0 12 0 14 0 11 0 11 0 19 0 14 0 14 0 18 0 11
481717 437831 423640 F U 0 0 0 0 0 0 0 0 0 0 0 0 0 0 0 0 0 0 0 0 0 0 0 0 0 0 0 0 0 0 0 0
481718 423850 439496 M U 0 15 0 13 0 12 0 27 0 23 0 10 0 12 0 12 0 13 0 9 0 13 0 19 0 14 0 17 0 20 0 10
481719 423850 439496 F U 0 0 0 0 0 0 0 0 0 0 0 0 0 0 0 0 0 0 0 0 0 0 0 0 0 0 0 0 0 0 0 0
481720 427489 435083 F U 0 0 0 0 0 0 0 0 0 0 0 0 0 0 0 0 0 0 0 0 0 0 0 0 0 0 0 0 0 0 0 0
481721 438534 438911 F U 0 0 0 0 0 0 0 0 0 0 0 0 0 0 0 0 0 0 0 0 0 0 0 0 0 0 0 0 0 0 0 0
481722 438534 438911 F U 0 0 0 0 0 0 0 0 0 0 0 0 0 0 0 0 0 0 0 0 0 0 0 0 0 0 0 0 0 0 0 0
481723 427419 427114 F U 0 0 0 0 0 0 0 0 0 0 0 0 0 0 0 0 0 0 0 0 0 0 0 0 0 0 0 0 0 0 0 0
481724 427419 427114 F U 0 0 0 0 0 0 0 0 0 0 0 0 0 0 0 0 0 0 0 0 0 0 0 0 0 0 0 0 0 0 0 0
481725 427419 427114 F U 0 0 0 0 0 0 0 0 0 0 0 0 0 0 0 0 0 0 0 0 0 0 0 0 0 0 0 0 0 0 0 0
481726 427419 427114 F U 0 0 0 0 0 0 0 0 0 0 0 0 0 0 0 0 0 0 0 0 0 0 0 0 0 0 0 0 0 0 0 0
481727 431898 429942 F U 0 0 0 0 0 0 0 0 0 0 0 0 0 0 0 0 0 0 0 0 0 0 0 0 0 0 0 0 0 0 0 0
481728 436561 423298 M U 0 14 0 11 0 13 0 28 0 23 0 9 0 12 0 12 0 14 0 10 0 11 0 20 0 12 0 17 0 23 0 11
481729 439580 437274 F U 0 0 0 0 0 0 0 0 0 0 0 0 0 0 0 0 0 0 0 0 0 0 0 0 0 0 0 0 0 0 0 0
481730 439580 437274 F U 0 0 0 0 0 0 0 0 0 0 0 0 0 0 0 0 0 0 0 0 0 0 0 0 0 0 0 0 0 0 0 0
481731 439580 437274 F U 0 0 0 0 0 0 0 0 0 0 0 0 0 0 0 0 0 0 0 0 0 0 0 0 0 0 0 0 0 0 0 0
481732 426606 428416 F U 0 0 0 0 0 0 0 0 0 0 0 0 0 0 0 0 0 0 0 0 0 0 0 0 0 0 0 0 0 0 0 0
481733 423544 433151 F U 0 0 0 0 0 0 0 0 0 0 0 0 0 0 0 0 0 0 0 0 0 0 0 0 0 0 0 0 0 0 0 0
481734 428618 423901 F U 0 0 0 0 0 0 0 0 0 0 0 0 0 0 0 0 0 0 0 0 0 0 0 0 0 0 0 0 0 0 0 0
481735 428618 423901 F U 0 0 0 0 0 0 0 0 0 0 0 0 0 0 0 0 0 0 0 0 0 0 0 0 0 0 0 0 0 0 0 0
481736 428061 424157 F U 0 0 0 0 0 0 0 0 0 0 0 0 0 0 0 0 0 0 0 0 0 0 0 0 0 0 0 0 0 0 0 0
481737 428061 424157 F U 0 0 0 0 0 0 0 0 0 0 0 0 0 0 0 0 0 0 0 0 0 0 0 0 0 0 0 0 0 0 0 0
481738 439673 436016 M U 0 13 0 10 0 11 0 30 0 23 0 10 0 13 0 11 0 14 0 10 0 10 0 19 0 15 0 14 0 20 0 11
481739 439673 436016 F U 0 0 0 0 0 0 0 0 0 0 0 0 0 0 0 0 0 0 0 0 0 0 0 0 0 0 0 0 0 0 0 0
481740 431502 427941 F U 0 0 0 0 0 0 0 0 0 0 0 0 0 0 0 0 0 0 0 0 0 0 0 0 0 0 0 0 0 0 0 0
481741 425685 432186 F U 0 0 0 0 0 0 0 0 0 0 0 0 0 0 0 0 0 0 0 0 0 0 0 0 0 0 0 0 0 0 0 0
481742 425685 432186 F U 0 0 0 0 0 0 0 0 0 0 0 0 0 0 0 0 0 0 0 0 0 0 0 0 0 0 0 0 0 0 0 0
481743 425685 432186 M U 0 14 0 12 0 12 0 31 0 24 0 9 0 12 0 11 0 13 0 9 0 11 0 19 0 13 0 14 0 20 0 10
481744 439750 437747 M U 0 16 0 13 0 11 0 28 0 24 0 9 0 13 0 12 0 14 0 11 0 12 0 17 0 13 0 18 0 18 0 10
481745 436395 423524 F U 0 0 0 0 0 0 0 0 0 0 0 0 0 0 0 0 0 0 0 0 0 0 0 0 0 0 0 0 0 0 0 0
481746 429779 437102 M U 0 15 0 17 0 13 0 28 0 24 0 9 0 12 0 12 0 13 0 11 0 9 0 18 0 14 0 16 0 20 0 10
481747 429779 437102 F U 0 0 0 0 0 0 0 0 0 0 0 0 0 0 0 0 0 0 0 0 0 0 0 0 0 0 0 0 0 0 0 0
481748 420731 422642 M U 0 14 0 12 0 12 0 27 0 25 0 9 0 10 0 12 0 13 0 9 0 12 0 18 0 13 0 16 0 22 0 12
481749 438283 430266 M U 0 15 0 17 0 12 0 29 0 23 0 9 0 10 0 11 0 13 0 9 0 10 0 16 0 13 0 15 0 22 0 10
481750 438283 430266 F U 0 0 0 0 0 0 0 0 0 0 0 0 0 0 0 0 0 0 0 0 0 0 0 0 0 0 0 0 0 0 0 0
481751 420181 436128 M U 0 12 0 17 0 12 0 30 0 22 0 9 0 10 0 12 0 13 0 11 0 9 0 18 0 15 0 17 0 19 0 10
481752 420181 436128 M U 0 12 0 17 0 12 0 30 0 22 0 9 0 10 0 12 0 13 0 11 0 9 0 18 0 15 0 17 0 19 0 10
481753 420181 436128 F U 0 0 0 0 0 0 0 0 0 0 0 0 0 0 0 0 0 0 0 0 0 0 0 0 0 0 0 0 0 0 0 0
481754 420992 432871 F U 0 0 0 0 0 0 0 0 0 0 0 0 0 0 0 0 0 0 0 0 0 0 0 0 0 0 0 0 0 0 0 0
481755 420992 432871 M U 0 13 0 14 0 12 0 28 0 22 0 10 0 10 0 12 0 13 0 9 0 11 0 18 0 13 0 17 0 19 0 10
481756 420979 425808 M U 0 13 0 10 0 14 0 29 0 22 0 9 0 10 0 12 0 13 0 9 0 11 0 19 0 13 0 14 0 22 0 10
481757 420979 425808 M U 0 13 0 10 0 14 0 29 0 22 0 9 0 10 0 12 0 13 0 9 0 11 0 19 0 13 0 14 0 22 0 10
481758 420979 425808 F U 0 0 0 0 0 0 0 0 0 0 0 0 0 0 0 0 0 0 0 0 0 0 0 0 0 0 0 0 0 0 0 0
481759 420979 425808 M U 0 13 0 10 0 14 0 29 0 22 0 9 0 10 0 12 0 13 0 9 0 11 0 19 0 13 0 14 0 22 0 10
481760 437138 424705 M U 0 13 0 16 0 11 0 28 0 22 0 10 0 12 0 12 0 14 0 9 0 10 0 19 0 14 0 14 0 22 0 11
481761 424914 421207 M U 0 15 0 17 0 12 0 31 0 20 0 9 0 13 0 11 0 14 0 12 0 9 0 18 0 14 0 16 0 20 0 11
481762 430350 422712 M U 0 13 0 18 0 12 0 28 0 22 0 10 0 10 0 12 0 13 0 10 0 9 0 18 0 14 0 17 0 21 0 11
481763 425740 435656 F U 0 0 0 0 0 0 0 0 0 0 0 0 0 0 0 0 0 0 0 0 0 0 0 0 0 0 0 0 0 0 0 0
481764 425740 435656 F U 0 0 0 0 0 0 0 0 0 0 0 0 0 0 0 0 0 0 0 0 0 0 0 0 0 0 0 0 0 0 0 0
481765 423361 420547 F U 0 0 0 0 0 0 0 0 0 0 0 0 0 0 0 0 0 0 0 0 0 0 0 0 0 0 0 0 0 0 0 0
481766 423361 420547 F U 0 0 0 0 0 0 0 0 0 0 0 0 0 0 0 0 0 0 0 0 0 0 0 0 0 0 0 0 0 0 0 0
481767 433968 432952 F U 0 0 0 0 0 0 0 0 0 0 0 0 0 0 0 0 0 0 0 0 0 0 0 0 0 0 0 0 0 0 0 0
481768 422929 428281 F U 0 0 0 0 0 0 0 0 0 0 0 0 0 0 0 0 0 0 0 0 0 0 0 0 0 0 0 0 0 0 0 0
481769 422929 428281 M U 0 14 0 16 0 11 0 27 0 21 0 9 0 12 0 12 0 13 0 9 0 11 0 19 0 16 0 14 0 19 0 10
481770 433789 429005 M U 0 15 0 13 0 11 0 27 0 23 0 10 0 10 0 12 0 13 0 12 0 11 0 19 0 14 0 15 0 21 0 10
481771 433789 429005 F U 0 0 0 0 0 0 0 0 0 0 0 0 0 0 0 0 0 0 0 0 0 0 0 0 0 0 0 0 0 0 0 0
481772 433789 429005 F U 0 0 0 0 0 0 0 0 0 0 0 0 0 0 0 0 0 0 0 0 0 0 0 0 0 0 0 0 0 0 0 0
481773 433789 429005 F U 0 0 0 0 0 0 0 0 0 0 0 0 0 0 0 0 0 0 0 0 0 0 0 0 0 0 0 0 0 0 0 0
481774 427675 420452 M U 0 15 0 15 0 12 0 26 0 22 0 9 0 10 0 12 0 13 0 11 0 11 0 19 0 14 0 15 0 22 0 10
481775 427675 420452 F U 0 0 0 0 0 0 0 0 0 0 0 0 0 0 0 0 0 0 0 0 0 0 0 0 0 0 0 0 0 0 0 0
481776 427675 420452 M U 0 15 0 15 0 12 0 26 0 22 0 9 0 10 0 12 0 13 0 11 0 11 0 19 0 14 0 15 0 22 0 10
481777 422845 437427 M U 0 15 0 14 0 12 0 27 0 22 0 9 0 10 0 13 0 14 0 10 0 12 0 20 0 14 0 15 0 19 0 11
481778 422845 437427 F U 0 0 0 0 0 0 0 0 0 0 0 0 0 0 0 0 0 0 0 0 0 0 0 0 0 0 0 0 0 0 0 0
481779 422845 437427 F U 0 0 0 0 0 0 0 0 0 0 0 0 0 0 0 0 0 0 0 0 0 0 0 0 0 0 0 0 0 0 0 0
481780 427834 438188 F U 0 0 0 0 0 0 0 0 0 0 0 0 0 0 0 0 0 0 0 0 0 0 0 0 0 0 0 0 0 0 0 0
481781 433507 439693 F U 0 0 0 0 0 0 0 0 0 0 0 0 0 0 0 0 0 0 0 0 0 0 0 0 0 0 0 0 0 0 0 0
481782 430099 435316 M U 0 14 0 12 0 13 0 30 0 22 0 10 0 10 0 12 0 13 0 9 0 11 0 17 0 17 0 14 0 18 0 11
481783 430099 435316 F U 0 0 0 0 0 0 0 0 0 0 0 0 0 0 0 0 0 0 0 0 0 0 0 0 0 0 0 0 0 0 0 0
481784 437507 429386 M U 0 14 0 13 0 12 0 29 0 23 0 9 0 12 0 11 0 13 0 8 0 11 0 17 0 15 0 19 0 18 0 10
481785 439100 425935 F U 0 0 0 0 0 0 0 0 0 0 0 0 0 0 0 0 0 0 0 0 0 0 0 0 0 0 0 0 0 0 0 0
481786 439100 425935 F U 0 0 0 0 0 0 0 0 0 0 0 0 0 0 0 0 0 0 0 0 0 0 0 0 0 0 0 0 0 0 0 0
481787 422727 421768 F U 0 0 0 0 0 0 0 0 0 0 0 0 0 0 0 0 0 0 0 0 0 0 0 0 0 0 0 0 0 0 0 0
481788 436622 430367 F U 0 0 0 0 0 0 0 0 0 0 0 0 0 0 0 0 0 0 0 0 0 0 0 0 0 0 0 0 0 0 0 0
481789 436622 430367 M U 0 13 0 17 0 13 0 29 0 24 0 9 0 12 0 12 0 14 0 9 0 9 0 17 0 14 0 15 0 21 0 10
481790 435970 435778 M U 0 14 0 12 0 12 0 27 0 22 0 9 0 12 0 12 0 13 0 9 0 11 0 17 0 14 0 15 0 20 0 11
481791 435970 435778 F U 0 0 0 0 0 0 0 0 0 0 0 0 0 0 0 0 0 0 0 0 0 0 0 0 0 0 0 0 0 0 0 0
481792 427883 432834 M U 0 13 0 13 0 11 0 31 0 23 0 9 0 9 0 12 0 13 0 10 0 11 0 19 0 15 0 16 0 19 0 10
481793 427883 432834 M U 0 13 0 13 0 11 0 31 0 23 0 9 0 9 0 12 0 13 0 10 0 11 0 19 0 15 0 16 0 19 0 10
481794 432496 424137 F U 0 0 0 0 0 0 0 0 0 0 0 0 0 0 0 0 0 0 0 0 0 0 0 0 0 0 0 0 0 0 0 0
481795 432496 424137 F U 0 0 0 0 0 0 0 0 0 0 0 0 0 0 0 0 0 0 0 0 0 0 0 0 0 0 0 0 0 0 0 0
481796 432496 424137 M U 0 16 0 12 0 12 0 28 0 23 0 9 0 11 0 12 0 13 0 9 0 10 0 17 0 14 0 17 0 20 0 10
481797 432496 424137 F U 0 0 0 0 0 0 0 0 0 0 0 0 0 0 0 0 0 0 0 0 0 0 0 0 0 0 0 0 0 0 0 0
481798 437341 434296 M U 0 13 0 13 0 11 0 27 0 24 0 9 0 10 0 12 0 14 0 10 0 11 0 18 0 13 0 15 0 22 0 10
481799 437341 434296 M U 0 13 0 13 0 11 0 27 0 24 0 9 0 10 0 12 0 14 0 10 0 11 0 18 0 13 0 15 0 22 0 10
481800 427900 420891 F U 0 0 0 0 0 0 0 0 0 0 0 0 0 0 0 0 0 0 0 0 0 0 0 0 0 0 0 0 0 0 0 0
481801 424675 439443 F U 0 0 0 0 0 0 0 0 0 0 0 0 0 0 0 0 0 0 0 0 0 0 0 0 0 0 0 0 0 0 0 0
481802 426984 428666 M U 0 12 0 13 0 12 0 28 0 20 0 9 0 12 0 11 0 13 0 9 0 10 0 17 0 13 0 14 0 20 0 11
481803 426984 428666 M U 0 12 0 13 0 12 0 28 0 20 0 9 0 12 0 11 0 13 0 9 0 10 0 17 0 13 0 14 0 20 0 11
481804 431862 427907 F U 0 0 0 0 0 0 0 0 0 0 0 0 0 0 0 0 0 0 0 0 0 0 0 0 0 0 0 0 0 0 0 0
481805 436110 435441 M U 0 13 0 16 0 13 0 28 0 24 0 9 0 13 0 12 0 13 0 10 0 10 0 18 0 14 0 16 0 22 0 11
481806 425426 422295 M U 0 15 0 11 0 11 0 27 0 24 0 9 0 10 0 13 0 15 0 11 0 11 0 18 0 15 0 17 0 20 0 10
481807 425426 422295 M U 0 15 0 11 0 11 0 27 0 24 0 9 0 10 0 13 0 15 0 11 0 11 0 18 0 15 0 17 0 20 0 10
481808 426606 427624 M U 0 13 0 13 0 12 0 29 0 20 0 10 0 12 0 11 0 15 0 9 0 11 0 18 0 14 0 16 0 22 0 12
481809 426606 427624 M U 0 13 0 13 0 12 0 29 0 20 0 10 0 12 0 11 0 15 0 9 0 11 0 18 0 14 0 16 0 22 0 12
481810 426606 427624 M U 0 13 0 13 0 12 0 29 0 20 0 10 0 12 0 11 0 15 0 9 0 11 0 18 0 14 0 16 0 22 0 12
481811 426606 427624 M U 0 13 0 13 0 12 0 29 0 20 0 10 0 12 0 11 0 15 0 9 0 11 0 18 0 14 0 16 0 22 0 12
481812 426606 427624 M U 0 13 0 13 0 12 0 29 0 20 0 10 0 12 0 11 0 15 0 9 0 11 0 18 0 14 0 16 0 22 0 12
481813 434595 421991 M U 0 14 0 15 0 11 0 28 0 22 0 9 0 10 0 11 0 13 0 10 0 11 0 19 0 14 0 15 0 20 0 9
481814 438836 425196 F U 0 0 0 0 0 0 0 0 0 0 0 0 0 0 0 0 0 0 0 0 0 0 0 0 0 0 0 0 0 0 0 0
481815 438836 425196 F U 0 0 0 0 0 0 0 0 0 0 0 0 0 0 0 0 0 0 0 0 0 0 0 0 0 0 0 0 0 0 0 0
481816 426780 426392 F U 0 0 0 0 0 0 0 0 0 0 0 0 0 0 0 0 0 0 0 0 0 0 0 0 0 0 0 0 0 0 0 0
481817 426780 426392 M U 0 13 0 11 0 11 0 29 0 23 0 9 0 10 0 13 0 13 0 10 0 9 0 19 0 13 0 16 0 20 0 10
481818 426780 426392 M U 0 13 0 11 0 11 0 29 0 23 0 9 0 10 0 13 0 13 0 10 0 9 0 19 0 13 0 16 0 20 0 10
481819 426780 426392 F U 0 0 0 0 0 0 0 0 0 0 0 0 0 0 0 0 0 0 0 0 0 0 0 0 0 0 0 0 0 0 0 0
481820 437037 426497 F U 0 0 0 0 0 0 0 0 0 0 0 0 0 0 0 0 0 0 0 0 0 0 0 0 0 0 0 0 0 0 0 0
481821 430113 435923 F U 0 0 0 0 0 0 0 0 0 0 0 0 0 0 0 0 0 0 0 0 0 0 0 0 0 0 0 0 0 0 0 0
481822 430113 435923 F U 0 0 0 0 0 0 0 0 0 0 0 0 0 0 0 0 0 0 0 0 0 0 0 0 0 0 0 0 0 0 0 0
481823 430113 435923 M U 0 15 0 15 0 12 0 30 0 22 0 10 0 12 0 11 0 13 0 9 0 11 0 18 0 15 0 19 0 20 0 10
481824 430113 435923 F U 0 0 0 0 0 0 0 0 0 0 0 0 0 0 0 0 0 0 0 0 0 0 0 0 0 0 0 0 0 0 0 0
481825 430113 435923 F U 0 0 0 0 0 0 0 0 0 0 0 0 0 0 0 0 0 0 0 0 0 0 0 0 0 0 0 0 0 0 0 0
481826 439612 432115 M U 0 13 0 13 0 11 0 27 0 22 0 9 0 13 0 12 0 15 0 10 0 10 0 18 0 14 0 17 0 23 0 10
481827 428155 420915 M U 0 15 0 13 0 11 0 28 0 23 0 10 0 12 0 12 0 15 0 9 0 11 0 20 0 14 0 17 0 20 0 11
481828 430322 422238 F U 0 0 0 0 0 0 0 0 0 0 0 0 0 0 0 0 0 0 0 0 0 0 0 0 0 0 0 0 0 0 0 0
481829 430322 422238 F U 0 0 0 0 0 0 0 0 0 0 0 0 0 0 0 0 0 0 0 0 0 0 0 0 0 0 0 0 0 0 0 0
481830 431171 438277 F U 0 0 0 0 0 0 0 0 0 0 0 0 0 0 0 0 0 0 0 0 0 0 0 0 0 0 0 0 0 0 0 0
481831 431171 438277 F U 0 0 0 0 0 0 0 0 0 0 0 0 0 0 0 0 0 0 0 0 0 0 0 0 0 0 0 0 0 0 0 0
481832 431228 428275 F U 0 0 0 0 0 0 0 0 0 0 0 0 0 0 0 0 0 0 0 0 0 0 0 0 0 0 0 0 0 0 0 0
481833 431228 428275 M U 0 13 0 10 0 12 0 28 0 24 0 10 0 12 0 11 0 13 0 11 0 12 0 19 0 15 0 18 0 19 0 11
481834 437991 426825 F U 0 0 0 0 0 0 0 0 0 0 0 0 0 0 0 0 0 0 0 0 0 0 0 0 0 0 0 0 0 0 0 0
481835 437991 426825 M U 0 15 0 13 0 13 0 28 0 24 0 9 0 11 0 11 0 13 0 9 0 13 0 19 0 16 0 15 0 22 0 10
481836 437991 426825 F U 0 0 0 0 0 0 0 0 0 0 0 0 0 0 0 0 0 0 0 0 0 0 0 0 0 0 0 0 0 0 0 0
481837 429697 427611 F U 0 0 0 0 0 0 0 0 0 0 0 0 0 0 0 0 0 0 0 0 0 0 0 0 0 0 0 0 0 0 0 0
481838 439390 428742 F U 0 0 0 0 0 0 0 0 0 0 0 0 0 0 0 0 0 0 0 0 0 0 0 0 0 0 0 0 0 0 0 0
481839 439390 428742 M U 0 14 0 12 0 11 0 28 0 21 0 10 0 11 0 11 0 13 0 9 0 10 0 17 0 14 0 15 0 22 0 9
481840 424246 423797 F U 0 0 0 0 0 0 0 0 0 0 0 0 0 0 0 0 0 0 0 0 0 0 0 0 0 0 0 0 0 0 0 0
481841 426217 426054 M U 0 15 0 17 0 12 0 30 0 24 0 10 0 9 0 12 0 14 0 10 0 9 0 17 0 14 0 14 0 20 0 10
481842 426217 426054 F U 0 0 0 0 0 0 0 0 0 0 0 0 0 0 0 0 0 0 0 0 0 0 0 0 0 0 0 0 0 0 0 0
481843 426217 426054 F U 0 0 0 0 0 0 0 0 0 0 0 0 0 0 0 0 0 0 0 0 0 0 0 0 0 0 0 0 0 0 0 0
481844 426217 426054 M U 0 15 0 17 0 12 0 30 0 24 0 10 0 9 0 12 0 14 0 10 0 9 0 17 0 14 0 14 0 20 0 10
481845 426536 436220 F U 0 0 0 0 0 0 0 0 0 0 0 0 0 0 0 0 0 0 0 0 0 0 0 0 0 0 0 0 0 0 0 0
481846 426536 436220 F U 0 0 0 0 0 0 0 0 0 0 0 0 0 0 0 0 0 0 0 0 0 0 0 0 0 0 0 0 0 0 0 0
481847 420135 424304 M U 0 15 0 13 0 12 0 30 0 23 0 9 0 10 0 11 0 14 0 9 0 10 0 19 0 13 0 16 0 21 0 12
481848 420135 424304 F U 0 0 0 0 0 0 0 0 0 0 0 0 0 0 0 0 0 0 0 0 0 0 0 0 0 0 0 0 0 0 0 0
481849 420135 424304 F U 0 0 0 0 0 0 0 0 0 0 0 0 0 0 0 0 0 0 0 0 0 0 0 0 0 0 0 0 0 0 0 0
481850 420135 424304 M U 0 15 0 13 0 12 0 30 0 23 0 9 0 10 0 11 0 14 0 9 0 10 0 19 0 13 0 16 0 21 0 12
481851 424485 432142 M U 0 14 0 11 0 12 0 27 0 22 0 9 0 10 0 11 0 14 0 11 0 10 0 18 0 13 0 15 0 21 0 11
481852 429124 424784 F U 0 0 0 0 0 0 0 0 0 0 0 0 0 0 0 0 0 0 0 0 0 0 0 0 0 0 0 0 0 0 0 0
481853 429124 424784 M U 0 13 0 14 0 11 0 29 0 20 0 10 0 12 0 12 0 14 0 9 0 12 0 18 0 13 0 17 0 23 0 10
481854 429124 424784 F U 0 0 0 0 0 0 0 0 0 0 0 0 0 0 0 0 0 0 0 0 0 0 0 0 0 0 0 0 0 0 0 0
481855 429124 424784 M U 0 13 0 14 0 11 0 29 0 20 0 10 0 12 0 12 0 14 0 9 0 12 0 18 0 13 0 17 0 23 0 10
481856 430892 423227 M U 0 13 0 13 0 11 0 29 0 23 0 9 0 12 0 11 0 13 0 9 0 11 0 18 0 14 0 18 0 19 0 11
481857 430892 423227 F U 0 0 0 0 0 0 0 0 0 0 0 0 0 0 0 0 0 0 0 0 0 0 0 0 0 0 0 0 0 0 0 0
481858 430892 423227 M U 0 13 0 13 0 11 0 29 0 23 0 9 0 12 0 11 0 13 0 9 0 11 0 18 0 14 0 18 0 19 0 11
481859 430892 423227 M U 0 13 0 13 0 11 0 29 0 23 0 9 0 12 0 11 0 13 0 9 0 11 0 18 0 14 0 18 0 19 0 11
481860 420522 434539 M U 0 13 0 10 0 13 0 30 0 23 0 9 0 10 0 12 0 14 0 10 0 10 0 17 0 16 0 15 0 23 0 11
481861 420522 434539 M U 0 13 0 10 0 13 0 30 0 23 0 9 0 10 0 12 0 14 0 10 0 10 0 17 0 16 0 15 0 23 0 11
481862 432318 422261 F U 0 0 0 0 0 0 0 0 0 0 0 0 0 0 0 0 0 0 0 0 0 0 0 0 0 0 0 0 0 0 0 0
481863 432318 422261 M U 0 13 0 16 0 13 0 28 0 22 0 9 0 10 0 12 0 13 0 9 0 9 0 18 0 14 0 18 0 19 0 10
481864 431458 423538 M U 0 12 0 12 0 12 0 27 0 23 0 9 0 12 0 12 0 14 0 8 0 10 0 19 0 14 0 18 0 21 0 11
481865 431458 423538 M U 0 12 0 12 0 12 0 27 0 23 0 9 0 12 0 12 0 14 0 8 0 10 0 19 0 14 0 18 0 21 0 11
481866 434886 433051 F U 0 0 0 0 0 0 0 0 0 0 0 0 0 0 0 0 0 0 0 0 0 0 0 0 0 0 0 0 0 0 0 0
481867 434886 433051 F U 0 0 0 0 0 0 0 0 0 0 0 0 0 0 0 0 0 0 0 0 0 0 0 0 0 0 0 0 0 0 0 0
481868 421887 439458 M U 0 15 0 11 0 11 0 31 0 23 0 10 0 11 0 11 0 13 0 10 0 9 0 21 0 14 0 17 0 18 0 11
481869 421887 439458 M U 0 15 0 11 0 11 0 31 0 23 0 10 0 11 0 11 0 13 0 10 0 9 0 21 0 14 0 17 0 18 0 11
481870 421887 439458 M U 0 15 0 11 0 11 0 31 0 23 0 10 0 11 0 11 0 13 0 10 0 9 0 21 0 14 0 17 0 18 0 11
481871 424366 431211 F U 0 0 0 0 0 0 0 0 0 0 0 0 0 0 0 0 0 0 0 0 0 0 0 0 0 0 0 0 0 0 0 0
481872 433598 434887 M U 0 14 0 12 0 12 0 28 0 22 0 9 0 12 0 11 0 14 0 10 0 11 0 20 0 15 0 14 0 19 0 10
481873 434478 431625 M U 0 13 0 15 0 12 0 26 0 23 0 9 0 10 0 13 0 13 0 9 0 9 0 17 0 15 0 16 0 21 0 11
481874 434478 431625 F U 0 0 0 0 0 0 0 0 0 0 0 0 0 0 0 0 0 0 0 0 0 0 0 0 0 0 0 0 0 0 0 0
481875 427717 434615 F U 0 0 0 0 0 0 0 0 0 0 0 0 0 0 0 0 0 0 0 0 0 0 0 0 0 0 0 0 0 0 0 0
481876 426323 421018 M U 0 14 0 15 0 12 0 28 0 23 0 8 0 13 0 12 0 14 0 10 0 11 0 20 0 14 0 18 0 19 0 11
481877 426323 421018 F U 0 0 0 0 0 0 0 0 0 0 0 0 0 0 0 0 0 0 0 0 0 0 0 0 0 0 0 0 0 0 0 0
481878 429185 438103 F U 0 0 0 0 0 0 0 0 0 0 0 0 0 0 0 0 0 0 0 0 0 0 0 0 0 0 0 0 0 0 0 0
481879 429185 438103 F U 0 0 0 0 0 0 0 0 0 0 0 0 0 0 0 0 0 0 0 0 0 0 0 0 0 0 0 0 0 0 0 0
481880 436784 427258 M U 0 12 0 13 0 11 0 30 0 22 0 9 0 13 0 13 0 14 0 9 0 11 0 16 0 15 0 16 0 22 0 10
481881 434526 425796 M U 0 15 0 15 0 12 0 28 0 24 0 9 0 13 0 13 0 13 0 11 0 12 0 18 0 15 0 16 0 22 0 11
481882 434526 425796 M U 0 15 0 15 0 12 0 28 0 24 0 9 0 13 0 13 0 13 0 11 0 12 0 18 0 15 0 16 0 22 0 11
481883 434526 425796 M U 0 15 0 15 0 12 0 28 0 24 0 9 0 13 0 13 0 13 0 11 0 12 0 18 0 15 0 16 0 22 0 11
481884 421712 438354 F U 0 0 0 0 0 0 0 0 0 0 0 0 0 0 0 0 0 0 0 0 0 0 0 0 0 0 0 0 0 0 0 0
481885 421712 438354 M U 0 14 0 11 0 11 0 28 0 23 0 9 0 14 0 11 0 13 0 11 0 11 0 18 0 16 0 14 0 22 0 9
481886 421712 438354 M U 0 14 0 11 0 11 0 28 0 23 0 9 0 14 0 11 0 13 0 11 0 11 0 18 0 16 0 14 0 22 0 9
481887 421712 438354 F U 0 0 0 0 0 0 0 0 0 0 0 0 0 0 0 0 0 0 0 0 0 0 0 0 0 0 0 0 0 0 0 0
481888 421712 438354 F U 0 0 0 0 0 0 0 0 0 0 0 0 0 0 0 0 0 0 0 0 0 0 0 0 0 0 0 0 0 0 0 0
481889 422582 425312 M U 0 15 0 13 0 12 0 29 0 20 0 10 0 13 0 11 0 15 0 9 0 10 0 19 0 14 0 14 0 22 0 12
481890 422582 425312 M U 0 15 0 13 0 12 0 29 0 20 0 10 0 13 0 11 0 15 0 9 0 10 0 19 0 14 0 14 0 22 0 12
481891 422582 425312 M U 0 15 0 13 0 12 0 29 0 20 0 10 0 13 0 11 0 15 0 9 0 10 0 19 0 14 0 14 0 22 0 12
481892 428695 439340 M U 0 15 0 15 0 12 0 26 0 22 0 10 0 12 0 12 0 14 0 9 0 11 0 19 0 15 0 17 0 19 0 11
481893 428695 439340 M U 0 15 0 15 0 12 0 26 0 22 0 10 0 12 0 12 0 14 0 9 0 11 0 19 0 15 0 17 0 19 0 11
481894 428695 439340 F U 0 0 0 0 0 0 0 0 0 0 0 0 0 0 0 0 0 0 0 0 0 0 0 0 0 0 0 0 0 0 0 0
481895 428695 439340 F U 0 0 0 0 0 0 0 0 0 0 0 0 0 0 0 0 0 0 0 0 0 0 0 0 0 0 0 0 0 0 0 0
481896 423156 421194 M U 0 13 0 12 0 13 0 27 0 23 0 9 0 10 0 11 0 14 0 10 0 11 0 18 0 14 0 15 0 22 0 10
481897 423156 421194 M U 0 13 0 12 0 13 0 27 0 23 0 9 0 10 0 11 0 14 0 10 0 11 0 18 0 14 0 15 0 22 0 10
481898 423156 421194 F U 0 0 0 0 0 0 0 0 0 0 0 0 0 0 0 0 0 0 0 0 0 0 0 0 0 0 0 0 0 0 0 0
481899 423156 421194 F U 0 0 0 0 0 0 0 0 0 0 0 0 0 0 0 0 0 0 0 0 0 0 0 0 0 0 0 0 0 0 0 0
481900 439157 434462 M U 0 15 0 11 0 12 0 29 0 22 0 9 0 10 0 12 0 13 0 10 0 11 0 20 0 14 0 14 0 23 0 10
481901 439157 434462 M U 0 15 0 11 0 12 0 29 0 22 0 9 0 10 0 12 0 13 0 10 0 11 0 20 0 14 0 14 0 23 0 10
481902 437751 425871 M U 0 14 0 17 0 12 0 28 0 20 0 10 0 10 0 12 0 13 0 11 0 11 0 19 0 14 0 17 0 19 0 11
481903 437751 425871 F U 0 0 0 0 0 0 0 0 0 0 0 0 0 0 0 0 0 0 0 0 0 0 0 0 0 0 0 0 0 0 0 0
481904 437751 425871 M U 0 14 0 17 0 12 0 28 0 20 0 10 0 10 0 12 0 13 0 11 0 11 0 19 0 14 0 17 0 19 0 11
481905 434833 424324 F U 0 0 0 0 0 0 0 0 0 0 0 0 0 0 0 0 0 0 0 0 0 0 0 0 0 0 0 0 0 0 0 0
481906 434833 424324 F U 0 0 0 0 0 0 0 0 0 0 0 0 0 0 0 0 0 0 0 0 0 0 0 0 0 0 0 0 0 0 0 0
481907 424653 422716 M U 0 13 0 9 0 12 0 28 0 24 0 10 0 12 0 12 0 14 0 9 0 10 0 19 0 15 0 17 0 20 0 11
481908 424653 422716 F U 0 0 0 0 0 0 0 0 0 0 0 0 0 0 0 0 0 0 0 0 0 0 0 0 0 0 0 0 0 0 0 0
481909 432290 423892 F U 0 0 0 0 0 0 0 0 0 0 0 0 0 0 0 0 0 0 0 0 0 0 0 0 0 0 0 0 0 0 0 0
481910 432290 423892 F U 0 0 0 0 0 0 0 0 0 0 0 0 0 0 0 0 0 0 0 0 0 0 0 0 0 0 0 0 0 0 0 0
481911 432290 423892 M U 0 13 0 13 0 12 0 29 0 23 0 8 0 12 0 12 0 13 0 11 0 12 0 18 0 12 0 16 0 20 0 11
481912 425085 427727 F U 0 0 0 0 0 0 0 0 0 0 0 0 0 0 0 0 0 0 0 0 0 0 0 0 0 0 0 0 0 0 0 0
481913 432688 436911 M U 0 14 0 13 0 12 0 28 0 23 0 9 0 10 0 12 0 15 0 11 0 9 0 18 0 16 0 15 0 20 0 10
481914 432688 436911 M U 0 14 0 13 0 12 0 28 0 23 0 9 0 10 0 12 0 15 0 11 0 9 0 18 0 16 0 15 0 20 0 10
481915 438797 437189 F U 0 0 0 0 0 0 0 0 0 0 0 0 0 0 0 0 0 0 0 0 0 0 0 0 0 0 0 0 0 0 0 0
481916 438797 437189 F U 0 0 0 0 0 0 0 0 0 0 0 0 0 0 0 0 0 0 0 0 0 0 0 0 0 0 0 0 0 0 0 0
481917 429826 436967 F U 0 0 0 0 0 0 0 0 0 0 0 0 0 0 0 0 0 0 0 0 0 0 0 0 0 0 0 0 0 0 0 0
481918 429826 436967 M U 0 13 0 13 0 13 0 28 0 21 0 9 0 10 0 12 0 13 0 10 0 11 0 19 0 14 0 18 0 21 0 11
481919 429826 436967 M U 0 13 0 13 0 13 0 28 0 21 0 9 0 10 0 12 0 13 0 10 0 11 0 19 0 14 0 18 0 21 0 11
481920 429826 436967 M U 0 13 0 13 0 13 0 28 0 21 0 9 0 10 0 12 0 13 0 10 0 11 0 19 0 14 0 18 0 21 0 11
481921 429826 436967 M U 0 13 0 13 0 13 0 28 0 21 0 9 0 10 0 12 0 13 0 10 0 11 0 19 0 14 0 18 0 21 0 11
481922 429826 436967 M U 0 13 0 13 0 13 0 28 0 21 0 9 0 10 0 12 0 13 0 10 0 11 0 19 0 14 0 18 0 21 0 11
481923 432097 426594 F U 0 0 0 0 0 0 0 0 0 0 0 0 0 0 0 0 0 0 0 0 0 0 0 0 0 0 0 0 0 0 0 0
481924 432097 426594 M U 0 13 0 16 0 11 0 28 0 23 0 11 0 10 0 12 0 13 0 9 0 10 0 19 0 14 0 14 0 22 0 12
481925 432097 426594 M U 0 13 0 16 0 11 0 28 0 23 0 11 0 10 0 12 0 13 0 9 0 10 0 19 0 14 0 14 0 22 0 12
481926 428487 435869 M U 0 14 0 10 0 12 0 28 0 24 0 9 0 10 0 11 0 13 0 9 0 10 0 19 0 14 0 13 0 21 0 9
481927 428487 435869 F U 0 0 0 0 0 0 0 0 0 0 0 0 0 0 0 0 0 0 0 0 0 0 0 0 0 0 0 0 0 0 0 0
481928 428487 435869 F U 0 0 0 0 0 0 0 0 0 0 0 0 0 0 0 0 0 0 0 0 0 0 0 0 0 0 0 0 0 0 0 0
481929 426350 420581 F U 0 0 0 0 0 0 0 0 0 0 0 0 0 0 0 0 0 0 0 0 0 0 0 0 0 0 0 0 0 0 0 0
481930 426350 420581 M U 0 15 0 16 0 11 0 30 0 22 0 9 0 10 0 12 0 14 0 9 0 12 0 20 0 15 0 17 0 23 0 10
481931 428118 436921 M U 0 12 0 13 0 12 0 27 0 23 0 8 0 12 0 12 0 13 0 9 0 12 0 20 0 15 0 13 0 21 0 10
481932 428118 436921 M U 0 12 0 13 0 12 0 27 0 23 0 8 0 12 0 12 0 13 0 9 0 12 0 20 0 15 0 13 0 21 0 10
481933 428118 436921 M U 0 12 0 13 0 12 0 27 0 23 0 8 0 12 0 12 0 13 0 9 0 12 0 20 0 15 0 13 0 21 0 10
481934 420264 435868 M U 0 13 0 14 0 11 0 27 0 20 0 9 0 10 0 12 0 13 0 11 0 11 0 18 0 13 0 17 0 20 0 13
481935 425422 428087 F U 0 0 0 0 0 0 0 0 0 0 0 0 0 0 0 0 0 0 0 0 0 0 0 0 0 0 0 0 0 0 0 0
481936 425422 428087 M U 0 15 0 12 0 12 0 29 0 23 0 10 0 12 0 11 0 13 0 9 0 11 0 19 0 14 0 15 0 20 0 10
481937 425422 428087 F U 0 0 0 0 0 0 0 0 0 0 0 0 0 0 0 0 0 0 0 0 0 0 0 0 0 0 0 0 0 0 0 0
481938 425422 428087 F U 0 0 0 0 0 0 0 0 0 0 0 0 0 0 0 0 0 0 0 0 0 0 0 0 0 0 0 0 0 0 0 0
481939 425422 428087 M U 0 15 0 12 0 12 0 29 0 23 0 10 0 12 0 11 0 13 0 9 0 11 0 19 0 14 0 15 0 20 0 10
481940 433882 431906 M U 0 13 0 13 0 11 0 30 0 23 0 9 0 13 0 11 0 13 0 10 0 11 0 17 0 15 0 16 0 21 0 10
481941 436112 424086 F U 0 0 0 0 0 0 0 0 0 0 0 0 0 0 0 0 0 0 0 0 0 0 0 0 0 0 0 0 0 0 0 0
481942 429219 433090 M U 0 13 0 11 0 12 0 31 0 23 0 10 0 12 0 12 0 13 0 10 0 9 0 19 0 14 0 15 0 23 0 11
481943 429219 433090 M U 0 13 0 11 0 12 0 31 0 23 0 10 0 12 0 12 0 13 0 10 0 9 0 19 0 14 0 15 0 23 0 11
481944 429219 433090 M U 0 13 0 11 0 12 0 31 0 23 0 10 0 12 0 12 0 13 0 10 0 9 0 19 0 14 0 15 0 23 0 11
481945 429219 433090 F U 0 0 0 0 0 0 0 0 0 0 0 0 0 0 0 0 0 0 0 0 0 0 0 0 0 0 0 0 0 0 0 0
481946 434558 432852 F U 0 0 0 0 0 0 0 0 0 0 0 0 0 0 0 0 0 0 0 0 0 0 0 0 0 0 0 0 0 0 0 0
481947 436301 436591 M U 0 14 0 18 0 12 0 29 0 22 0 11 0 10 0 13 0 14 0 9 0 9 0 19 0 12 0 16 0 22 0 11
481948 436301 436591 F U 0 0 0 0 0 0 0 0 0 0 0 0 0 0 0 0 0 0 0 0 0 0 0 0 0 0 0 0 0 0 0 0
481949 434981 421687 F U 0 0 0 0 0 0 0 0 0 0 0 0 0 0 0 0 0 0 0 0 0 0 0 0 0 0 0 0 0 0 0 0
481950 429161 436817 M U 0 12 0 12 0 12 0 28 0 21 0 9 0 10 0 13 0 13 0 9 0 12 0 19 0 13 0 18 0 20 0 10
481951 435023 422541 M U 0 15 0 16 0 13 0 28 0 23 0 8 0 10 0 12 0 15 0 9 0 9 0 18 0 16 0 14 0 21 0 10
481952 437813 428128 M U 0 13 0 11 0 12 0 27 0 24 0 9 0 10 0 12 0 13 0 10 0 12 0 19 0 16 0 16 0 22 0 9
481953 437813 428128 M U 0 13 0 11 0 12 0 27 0 24 0 9 0 10 0 12 0 13 0 10 0 12 0 19 0 16 0 16 0 22 0 9
481954 437813 428128 F U 0 0 0 0 0 0 0 0 0 0 0 0 0 0 0 0 0 0 0 0 0 0 0 0 0 0 0 0 0 0 0 0
481955 424009 427073 M U 0 14 0 13 0 13 0 29 0 23 0 8 0 13 0 12 0 13 0 10 0 12 0 20 0 14 0 14 0 22 0 12
481956 424009 427073 F U 0 0 0 0 0 0 0 0 0 0 0 0 0 0 0 0 0 0 0 0 0 0 0 0 0 0 0 0 0 0 0 0
481957 421426 431485 F U 0 0 0 0 0 0 0 0 0 0 0 0 0 0 0 0 0 0 0 0 0 0 0 0 0 0 0 0 0 0 0 0
481958 421426 431485 M U 0 14 0 10 0 12 0 27 0 22 0 9 0 10 0 12 0 13 0 10 0 9 0 18 0 14 0 19 0 20 0 11
481959 429075 423293 F U 0 0 0 0 0 0 0 0 0 0 0 0 0 0 0 0 0 0 0 0 0 0 0 0 0 0 0 0 0 0 0 0
481960 429075 423293 M U 0 15 0 14 0 12 0 29 0 24 0 10 0 10 0 11 0 13 0 9 0 12 0 18 0 13 0 15 0 20 0 11
481961 420297 422961 F U 0 0 0 0 0 0 0 0 0 0 0 0 0 0 0 0 0 0 0 0 0 0 0 0 0 0 0 0 0 0 0 0
481962 420297 422961 M U 0 14 0 10 0 13 0 29 0 22 0 9 0 10 0 12 0 14 0 9 0 8 0 19 0 15 0 15 0 20 0 11
481963 427455 425826 F U 0 0 0 0 0 0 0 0 0 0 0 0 0 0 0 0 0 0 0 0 0 0 0 0 0 0 0 0 0 0 0 0
481964 427455 425826 M U 0 12 0 14 0 13 0 28 0 20 0 10 0 13 0 11 0 14 0 9 0 11 0 18 0 14 0 15 0 18 0 11
481965 439474 431779 M U 0 15 0 17 0 13 0 27 0 25 0 10 0 12 0 12 0 13 0 10 0 10 0 20 0 14 0 15 0 20 0 11
481966 439474 431779 M U 0 15 0 17 0 13 0 27 0 25 0 10 0 12 0 12 0 13 0 10 0 10 0 20 0 14 0 15 0 20 0 11
481967 431304 437361 F U 0 0 0 0 0 0 0 0 0 0 0 0 0 0 0 0 0 0 0 0 0 0 0 0 0 0 0 0 0 0 0 0
481968 431304 437361 F U 0 0 0 0 0 0 0 0 0 0 0 0 0 0 0 0 0 0 0 0 0 0 0 0 0 0 0 0 0 0 0 0
481969 436093 432739 F U 0 0 0 0 0 0 0 0 0 0 0 0 0 0 0 0 0 0 0 0 0 0 0 0 0 0 0 0 0 0 0 0
481970 438630 434125 F U 0 0 0 0 0 0 0 0 0 0 0 0 0 0 0 0 0 0 0 0 0 0 0 0 0 0 0 0 0 0 0 0
481971 437133 421375 F U 0 0 0 0 0 0 0 0 0 0 0 0 0 0 0 0 0 0 0 0 0 0 0 0 0 0 0 0 0 0 0 0
481972 437133 421375 F U 0 0 0 0 0 0 0 0 0 0 0 0 0 0 0 0 0 0 0 0 0 0 0 0 0 0 0 0 0 0 0 0
481973 433768 435660 M U 0 14 0 12 0 12 0 29 0 23 0 9 0 12 0 13 0 15 0 8 0 10 0 19 0 15 0 13 0 20 0 10
481974 433768 435660 F U 0 0 0 0 0 0 0 0 0 0 0 0 0 0 0 0 0 0 0 0 0 0 0 0 0 0 0 0 0 0 0 0
481975 433768 435660 F U 0 0 0 0 0 0 0 0 0 0 0 0 0 0 0 0 0 0 0 0 0 0 0 0 0 0 0 0 0 0 0 0
481976 437234 427147 F U 0 0 0 0 0 0 0 0 0 0 0 0 0 0 0 0 0 0 0 0 0 0 0 0 0 0 0 0 0 0 0 0
481977 437234 427147 M U 0 13 0 11 0 12 0 27 0 22 0 10 0 13 0 12 0 13 0 11 0 10 0 19 0 15 0 17 0 21 0 12
481978 437234 427147 F U 0 0 0 0 0 0 0 0 0 0 0 0 0 0 0 0 0 0 0 0 0 0 0 0 0 0 0 0 0 0 0 0
481979 429286 438221 M U 0 14 0 15 0 13 0 27 0 22 0 9 0 13 0 12 0 13 0 10 0 11 0 18 0 14 0 17 0 20 0 10
481980 429286 438221 M U 0 14 0 15 0 13 0 27 0 22 0 9 0 13 0 12 0 13 0 10 0 11 0 18 0 14 0 17 0 20 0 10
481981 422966 439281 M U 0 15 0 11 0 11 0 30 0 23 0 9 0 10 0 12 0 13 0 11 0 10 0 19 0 14 0 16 0 22 0 10
481982 423159 427438 F U 0 0 0 0 0 0 0 0 0 0 0 0 0 0 0 0 0 0 0 0 0 0 0 0 0 0 0 0 0 0 0 0
481983 427666 423254 M U 0 13 0 14 0 12 0 27 0 23 0 9 0 13 0 12 0 13 0 9 0 12 0 20 0 14 0 17 0 20 0 11
481984 425673 436381 F U 0 0 0 0 0 0 0 0 0 0 0 0 0 0 0 0 0 0 0 0 0 0 0 0 0 0 0 0 0 0 0 0
481985 425673 436381 F U 0 0 0 0 0 0 0 0 0 0 0 0 0 0 0 0 0 0 0 0 0 0 0 0 0 0 0 0 0 0 0 0
481986 426169 425493 F U 0 0 0 0 0 0 0 0 0 0 0 0 0 0 0 0 0 0 0 0 0 0 0 0 0 0 0 0 0 0 0 0
481987 423202 426325 F U 0 0 0 0 0 0 0 0 0 0 0 0 0 0 0 0 0 0 0 0 0 0 0 0 0 0 0 0 0 0 0 0
481988 423202 426325 F U 0 0 0 0 0 0 0 0 0 0 0 0 0 0 0 0 0 0 0 0 0 0 0 0 0 0 0 0 0 0 0 0
481989 423202 426325 F U 0 0 0 0 0 0 0 0 0 0 0 0 0 0 0 0 0 0 0 0 0 0 0 0 0 0 0 0 0 0 0 0
481990 429100 436366 M U 0 14 0 13 0 13 0 27 0 24 0 9 0 13 0 13 0 13 0 9 0 10 0 18 0 13 0 14 0 20 0 11
481991 428610 438492 F U 0 0 0 0 0 0 0 0 0 0 0 0 0 0 0 0 0 0 0 0 0 0 0 0 0 0 0 0 0 0 0 0
481992 428610 438492 F U 0 0 0 0 0 0 0 0 0 0 0 0 0 0 0 0 0 0 0 0 0 0 0 0 0 0 0 0 0 0 0 0
481993 425488 423823 M U 0 14 0 12 0 11 0 29 0 23 0 10 0 10 0 12 0 13 0 9 0 9 0 18 0 14 0 17 0 23 0 10
481994 425488 423823 F U 0 0 0 0 0 0 0 0 0 0 0 0 0 0 0 0 0 0 0 0 0 0 0 0 0 0 0 0 0 0 0 0
481995 425488 423823 F U 0 0 0 0 0 0 0 0 0 0 0 0 0 0 0 0 0 0 0 0 0 0 0 0 0 0 0 0 0 0 0 0
481996 425488 423823 F U 0 0 0 0 0 0 0 0 0 0 0 0 0 0 0 0 0 0 0 0 0 0 0 0 0 0 0 0 0 0 0 0
481997 425488 423823 M U 0 14 0 12 0 11 0 29 0 23 0 10 0 10 0 12 0 13 0 9 0 9 0 18 0 14 0 17 0 23 0 10
481998 426153 432213 M U 0 13 0 13 0 12 0 29 0 23 0 10 0 10 0 12 0 13 0 9 0 11 0 18 0 16 0 16 0 19 0 11
481999 426153 432213 F U 0 0 0 0 0 0 0 0 0 0 0 0 0 0 0 0 0 0 0 0 0 0 0 0 0 0 0 0 0 0 0 0
482000 426756 424306 F U 0 0 0 0 0 0 0 0 0 0 0 0 0 0 0 0 0 0 0 0 0 0 0 0 0 0 0 0 0 0 0 0
482001 426756 424306 F U 0 0 0 0 0 0 0 0 0 0 0 0 0 0 0 0 0 0 0 0 0 0 0 0 0 0 0 0 0 0 0 0
482002 430797 428546 M U 0 13 0 17 0 12 0 27 0 23 0 10 0 12 0 12 0 14 0 9 0 9 0 19 0 14 0 15 0 20 0 10
482003 432025 432681 F U 0 0 0 0 0 0 0 0 0 0 0 0 0 0 0 0 0 0 0 0 0 0 0 0 0 0 0 0 0 0 0 0
482004 422123 437257 F U 0 0 0 0 0 0 0 0 0 0 0 0 0 0 0 0 0 0 0 0 0 0 0 0 0 0 0 0 0 0 0 0
482005 422123 437257 F U 0 0 0 0 0 0 0 0 0 0 0 0 0 0 0 0 0 0 0 0 0 0 0 0 0 0 0 0 0 0 0 0
482006 426545 420634 F U 0 0 0 0 0 0 0 0 0 0 0 0 0 0 0 0 0 0 0 0 0 0 0 0 0 0 0 0 0 0 0 0
482007 422721 420966 M U 0 13 0 12 0 13 0 29 0 23 0 9 0 10 0 11 0 13 0 8 0 10 0 18 0 14 0 16 0 23 0 11
482008 428944 439439 M U 0 15 0 14 0 11 0 26 0 23 0 8 0 10 0 13 0 14 0 10 0 11 0 18 0 14 0 15 0 22 0 11
482009 428944 439439 M U 0 15 0 14 0 11 0 26 0 23 0 8 0 10 0 13 0 14 0 10 0 11 0 18 0 14 0 15 0 22 0 11
482010 435150 423648 F U 0 0 0 0 0 0 0 0 0 0 0 0 0 0 0 0 0 0 0 0 0 0 0 0 0 0 0 0 0 0 0 0
482011 435150 423648 M U 0 13 0 14 0 13 0 29 0 23 0 9 0 10 0 11 0 14 0 9 0 9 0 19 0 16 0 16 0 20 0 12
482012 434885 433856 F U 0 0 0 0 0 0 0 0 0 0 0 0 0 0 0 0 0 0 0 0 0 0 0 0 0 0 0 0 0 0 0 0
482013 427262 423977 F U 0 0 0 0 0 0 0 0 0 0 0 0 0 0 0 0 0 0 0 0 0 0 0 0 0 0 0 0 0 0 0 0
482014 423681 428347 M U 0 15 0 12 0 12 0 31 0 25 0 9 0 10 0 13 0 13 0 9 0 11 0 20 0 14 0 14 0 20 0 10
482015 425586 439868 F U 0 0 0 0 0 0 0 0 0 0 0 0 0 0 0 0 0 0 0 0 0 0 0 0 0 0 0 0 0 0 0 0
482016 425586 439868 M U 0 13 0 10 0 12 0 28 0 23 0 9 0 10 0 12 0 13 0 10 0 9 0 16 0 14 0 16 0 22 0 11
482017 433820 437263 F U 0 0 0 0 0 0 0 0 0 0 0 0 0 0 0 0 0 0 0 0 0 0 0 0 0 0 0 0 0 0 0 0
482018 431934 432064 M U 0 14 0 16 0 13 0 29 0 22 0 9 0 10 0 13 0 12 0 10 0 11 0 20 0 15 0 15 0 22 0 10
482019 431934 432064 M U 0 14 0 16 0 13 0 29 0 22 0 9 0 10 0 13 0 12 0 10 0 11 0 20 0 15 0 15 0 22 0 10
482020 431934 432064 F U 0 0 0 0 0 0 0 0 0 0 0 0 0 0 0 0 0 0 0 0 0 0 0 0 0 0 0 0 0 0 0 0
482021 431934 432064 F U 0 0 0 0 0 0 0 0 0 0 0 0 0 0 0 0 0 0 0 0 0 0 0 0 0 0 0 0 0 0 0 0
482022 431934 432064 M U 0 14 0 16 0 13 0 29 0 22 0 9 0 10 0 13 0 12 0 10 0 11 0 20 0 15 0 15 0 22 0 10
482023 431934 432064 F U 0 0 0 0 0 0 0 0 0 0 0 0 0 0 0 0 0 0 0 0 0 0 0 0 0 0 0 0 0 0 0 0
482024 433435 431778 F U 0 0 0 0 0 0 0 0 0 0 0 0 0 0 0 0 0 0 0 0 0 0 0 0 0 0 0 0 0 0 0 0
482025 423576 422783 F U 0 0 0 0 0 0 0 0 0 0 0 0 0 0 0 0 0 0 0 0 0 0 0 0 0 0 0 0 0 0 0 0
482026 423576 422783 F U 0 0 0 0 0 0 0 0 0 0 0 0 0 0 0 0 0 0 0 0 0 0 0 0 0 0 0 0 0 0 0 0
482027 423576 422783 M U 0 16 0 10 0 12 0 30 0 23 0 9 0 13 0 12 0 13 0 9 0 11 0 17 0 16 0 18 0 22 0 11
482028 423576 422783 F U 0 0 0 0 0 0 0 0 0 0 0 0 0 0 0 0 0 0 0 0 0 0 0 0 0 0 0 0 0 0 0 0
482029 422671 437397 M U 0 13 0 13 0 12 0 29 0 22 0 9 0 12 0 12 0 14 0 8 0 13 0 19 0 14 0 17 0 20 0 11
482030 420542 433849 M U 0 14 0 10 0 11 0 27 0 23 0 9 0 12 0 11 0 13 0 8 0 11 0 19 0 16 0 18 0 21 0 9
482031 420542 433849 F U 0 0 0 0 0 0 0 0 0 0 0 0 0 0 0 0 0 0 0 0 0 0 0 0 0 0 0 0 0 0 0 0
482032 424149 426682 M U 0 13 0 13 0 12 0 30 0 24 0 9 0 12 0 11 0 15 0 10 0 10 0 19 0 14 0 15 0 20 0 9
482033 424149 426682 M U 0 13 0 13 0 12 0 30 0 24 0 9 0 12 0 11 0 15 0 10 0 10 0 19 0 14 0 15 0 20 0 9
482034 437250 439358 F U 0 0 0 0 0 0 0 0 0 0 0 0 0 0 0 0 0 0 0 0 0 0 0 0 0 0 0 0 0 0 0 0
482035 437250 439358 F U 0 0 0 0 0 0 0 0 0 0 0 0 0 0 0 0 0 0 0 0 0 0 0 0 0 0 0 0 0 0 0 0
482036 437250 439358 F U 0 0 0 0 0 0 0 0 0 0 0 0 0 0 0 0 0 0 0 0 0 0 0 0 0 0 0 0 0 0 0 0
482037 438201 427076 F U 0 0 0 0 0 0 0 0 0 0 0 0 0 0 0 0 0 0 0 0 0 0 0 0 0 0 0 0 0 0 0 0
482038 433339 424583 F U 0 0 0 0 0 0 0 0 0 0 0 0 0 0 0 0 0 0 0 0 0 0 0 0 0 0 0 0 0 0 0 0
482039 422500 422421 M U 0 15 0 14 0 12 0 29 0 22 0 10 0 12 0 11 0 14 0 11 0 9 0 19 0 15 0 16 0 20 0 10
482040 422500 422421 F U 0 0 0 0 0 0 0 0 0 0 0 0 0 0 0 0 0 0 0 0 0 0 0 0 0 0 0 0 0 0 0 0
482041 422500 422421 F U 0 0 0 0 0 0 0 0 0 0 0 0 0 0 0 0 0 0 0 0 0 0 0 0 0 0 0 0 0 0 0 0
482042 423120 420663 F U 0 0 0 0 0 0 0 0 0 0 0 0 0 0 0 0 0 0 0 0 0 0 0 0 0 0 0 0 0 0 0 0
482043 424521 435084 F U 0 0 0 0 0 0 0 0 0 0 0 0 0 0 0 0 0 0 0 0 0 0 0 0 0 0 0 0 0 0 0 0
482044 429601 435566 F U 0 0 0 0 0 0 0 0 0 0 0 0 0 0 0 0 0 0 0 0 0 0 0 0 0 0 0 0 0 0 0 0
482045 438082 421762 F U 0 0 0 0 0 0 0 0 0 0 0 0 0 0 0 0 0 0 0 0 0 0 0 0 0 0 0 0 0 0 0 0
482046 438082 421762 F U 0 0 0 0 0 0 0 0 0 0 0 0 0 0 0 0 0 0 0 0 0 0 0 0 0 0 0 0 0 0 0 0
482047 438082 421762 M U 0 14 0 16 0 11 0 28 0 21 0 10 0 13 0 12 0 13 0 9 0 11 0 20 0 15 0 16 0 22 0 10
482048 438082 421762 F U 0 0 0 0 0 0 0 0 0 0 0 0 0 0 0 0 0 0 0 0 0 0 0 0 0 0 0 0 0 0 0 0
482049 438082 421762 M U 0 14 0 16 0 11 0 28 0 21 0 10 0 13 0 12 0 13 0 9 0 11 0 20 0 15 0 16 0 22 0 10
482050 434591 437205 F U 0 0 0 0 0 0 0 0 0 0 0 0 0 0 0 0 0 0 0 0 0 0 0 0 0 0 0 0 0 0 0 0
482051 434591 437205 M U 0 13 0 11 0 12 0 29 0 23 0 9 0 10 0 11 0 15 0 9 0 8 0 19 0 14 0 15 0 20 0 11
482052 434591 437205 M U 0 13 0 11 0 12 0 29 0 23 0 9 0 10 0 11 0 15 0 9 0 8 0 19 0 14 0 15 0 20 0 11
482053 425736 421015 M U 0 15 0 10 0 12 0 28 0 23 0 10 0 12 0 12 0 15 0 11 0 10 0 18 0 14 0 19 0 18 0 11
482054 425736 421015 F U 0 0 0 0 0 0 0 0 0 0 0 0 0 0 0 0 0 0 0 0 0 0 0 0 0 0 0 0 0 0 0 0
482055 433862 423615 F U 0 0 0 0 0 0 0 0 0 0 0 0 0 0 0 0 0 0 0 0 0 0 0 0 0 0 0 0 0 0 0 0
482056 433903 439275 F U 0 0 0 0 0 0 0 0 0 0 0 0 0 0 0 0 0 0 0 0 0 0 0 0 0 0 0 0 0 0 0 0
482057 433903 439275 F U 0 0 0 0 0 0 0 0 0 0 0 0 0 0 0 0 0 0 0 0 0 0 0 0 0 0 0 0 0 0 0 0
482058 428756 422309 F U 0 0 0 0 0 0 0 0 0 0 0 0 0 0 0 0 0 0 0 0 0 0 0 0 0 0 0 0 0 0 0 0
482059 428756 422309 F U 0 0 0 0 0 0 0 0 0 0 0 0 0 0 0 0 0 0 0 0 0 0 0 0 0 0 0 0 0 0 0 0
482060 428756 422309 F U 0 0 0 0 0 0 0 0 0 0 0 0 0 0 0 0 0 0 0 0 0 0 0 0 0 0 0 0 0 0 0 0
482061 427261 430536 M U 0 13 0 10 0 12 0 27 0 22 0 9 0 13 0 11 0 13 0 10 0 11 0 17 0 14 0 16 0 20 0 11
482062 427261 430536 M U 0 13 0 10 0 12 0 27 0 22 0 9 0 13 0 11 0 13 0 10 0 11 0 17 0 14 0 16 0 20 0 11
482063 427261 430536 M U 0 13 0 10 0 12 0 27 0 22 0 9 0 13 0 11 0 13 0 10 0 11 0 17 0 14 0 16 0 20 0 11
482064 439345 420375 M U 0 15 0 13 0 12 0 28 0 22 0 10 0 11 0 12 0 13 0 9 0 11 0 18 0 15 0 16 0 24 0 10
482065 428462 426457 F U 0 0 0 0 0 0 0 0 0 0 0 0 0 0 0 0 0 0 0 0 0 0 0 0 0 0 0 0 0 0 0 0
482066 428462 426457 F U 0 0 0 0 0 0 0 0 0 0 0 0 0 0 0 0 0 0 0 0 0 0 0 0 0 0 0 0 0 0 0 0
482067 431256 432089 M U 0 14 0 10 0 11 0 28 0 21 0 10 0 10 0 12 0 14 0 9 0 11 0 18 0 14 0 16 0 20 0 11
482068 431256 432089 F U 0 0 0 0 0 0 0 0 0 0 0 0 0 0 0 0 0 0 0 0 0 0 0 0 0 0 0 0 0 0 0 0
482069 431256 432089 M U 0 14 0 10 0 11 0 28 0 21 0 10 0 10 0 12 0 14 0 9 0 11 0 18 0 14 0 16 0 20 0 11
482070 431256 432089 M U 0 14 0 10 0 11 0 28 0 21 0 10 0 10 0 12 0 14 0 9 0 11 0 18 0 14 0 16 0 20 0 11
482071 431256 432089 F U 0 0 0 0 0 0 0 0 0 0 0 0 0 0 0 0 0 0 0 0 0 0 0 0 0 0 0 0 0 0 0 0
482072 428330 428199 M U 0 14 0 12 0 12 0 27 0 23 0 8 0 12 0 11 0 13 0 11 0 10 0 19 0 14 0 17 0 20 0 12
482073 428330 428199 F U 0 0 0 0 0 0 0 0 0 0 0 0 0 0 0 0 0 0 0 0 0 0 0 0 0 0 0 0 0 0 0 0
482074 428330 428199 M U 0 14 0 12 0 12 0 27 0 23 0 8 0 12 0 11 0 13 0 11 0 10 0 19 0 14 0 17 0 20 0 12
482075 421177 433140 F U 0 0 0 0 0 0 0 0 0 0 0 0 0 0 0 0 0 0 0 0 0 0 0 0 0 0 0 0 0 0 0 0
482076 421177 433140 F U 0 0 0 0 0 0 0 0 0 0 0 0 0 0 0 0 0 0 0 0 0 0 0 0 0 0 0 0 0 0 0 0
482077 423591 430956 F U 0 0 0 0 0 0 0 0 0 0 0 0 0 0 0 0 0 0 0 0 0 0 0 0 0 0 0 0 0 0 0 0
482078 423591 430956 M U 0 13 0 17 0 12 0 28 0 23 0 9 0 10 0 11 0 14 0 10 0 9 0 19 0 13 0 16 0 20 0 11
482079 423591 430956 M U 0 13 0 17 0 12 0 28 0 23 0 9 0 10 0 11 0 14 0 10 0 9 0 19 0 13 0 16 0 20 0 11
482080 431179 435762 M U 0 12 0 10 0 11 0 28 0 22 0 10 0 10 0 12 0 14 0 10 0 11 0 18 0 14 0 16 0 22 0 10
482081 432542 432096 F U 0 0 0 0 0 0 0 0 0 0 0 0 0 0 0 0 0 0 0 0 0 0 0 0 0 0 0 0 0 0 0 0
482082 435076 434772 F U 0 0 0 0 0 0 0 0 0 0 0 0 0 0 0 0 0 0 0 0 0 0 0 0 0 0 0 0 0 0 0 0
482083 427074 434137 M U 0 13 0 11 0 13 0 27 0 22 0 9 0 10 0 11 0 14 0 9 0 10 0 19 0 14 0 17 0 19 0 11
482084 423436 423180 M U 0 12 0 12 0 13 0 28 0 22 0 9 0 13 0 11 0 15 0 9 0 11 0 18 0 12 0 14 0 22 0 11
482085 423436 423180 M U 0 12 0 12 0 13 0 28 0 22 0 9 0 13 0 11 0 15 0 9 0 11 0 18 0 12 0 14 0 22 0 11
482086 423436 423180 M U 0 12 0 12 0 13 0 28 0 22 0 9 0 13 0 11 0 15 0 9 0 11 0 18 0 12 0 14 0 22 0 11
482087 423436 423180 M U 0 12 0 12 0 13 0 28 0 22 0 9 0 13 0 11 0 15 0 9 0 11 0 18 0 12 0 14 0 22 0 11
482088 423436 423180 M U 0 12 0 12 0 13 0 28 0 22 0 9 0 13 0 11 0 15 0 9 0 11 0 18 0 12 0 14 0 22 0 11
482089 423436 423180 F U 0 0 0 0 0 0 0 0 0 0 0 0 0 0 0 0 0 0 0 0 0 0 0 0 0 0 0 0 0 0 0 0
482090 435973 428410 F U 0 0 0 0 0 0 0 0 0 0 0 0 0 0 0 0 0 0 0 0 0 0 0 0 0 0 0 0 0 0 0 0
482091 435973 428410 F U 0 0 0 0 0 0 0 0 0 0 0 0 0 0 0 0 0 0 0 0 0 0 0 0 0 0 0 0 0 0 0 0
482092 435973 428410 M U 0 16 0 10 0 11 0 28 0 23 0 9 0 13 0 12 0 13 0 10 0 10 0 18 0 14 0 18 0 19 0 11
482093 431709 429747 M U 0 14 0 13 0 12 0 30 0 22 0 10 0 11 0 12 0 13 0 10 0 10 0 20 0 14 0 14 0 23 0 11
482094 431709 429747 F U 0 0 0 0 0 0 0 0 0 0 0 0 0 0 0 0 0 0 0 0 0 0 0 0 0 0 0 0 0 0 0 0
482095 424683 422174 M U 0 14 0 11 0 11 0 30 0 22 0 10 0 10 0 12 0 13 0 9 0 10 0 18 0 15 0 14 0 22 0 10
482096 436658 429616 F U 0 0 0 0 0 0 0 0 0 0 0 0 0 0 0 0 0 0 0 0 0 0 0 0 0 0 0 0 0 0 0 0
482097 436658 429616 M U 0 13 0 13 0 12 0 28 0 20 0 9 0 12 0 11 0 13 0 9 0 10 0 17 0 13 0 14 0 20 0 11
482098 436658 429616 F U 0 0 0 0 0 0 0 0 0 0 0 0 0 0 0 0 0 0 0 0 0 0 0 0 0 0 0 0 0 0 0 0
482099 430418 426526 M U 0 13 0 9 0 13 0 29 0 22 0 9 0 11 0 12 0 13 0 10 0 11 0 19 0 14 0 12 0 20 0 12
482100 430418 426526 M U 0 13 0 9 0 13 0 29 0 22 0 9 0 11 0 12 0 13 0 10 0 11 0 19 0 14 0 12 0 20 0 12
482101 439043 434788 F U 0 0 0 0 0 0 0 0 0 0 0 0 0 0 0 0 0 0 0 0 0 0 0 0 0 0 0 0 0 0 0 0
482102 422878 433969 M U 0 14 0 13 0 12 0 28 0 23 0 10 0 10 0 11 0 13 0 9 0 10 0 18 0 13 0 15 0 19 0 11
482103 422878 433969 F U 0 0 0 0 0 0 0 0 0 0 0 0 0 0 0 0 0 0 0 0 0 0 0 0 0 0 0 0 0 0 0 0
482104 422878 433969 M U 0 14 0 13 0 12 0 28 0 23 0 10 0 10 0 11 0 13 0 9 0 10 0 18 0 13 0 15 0 19 0 11
482105 431097 434837 F U 0 0 0 0 0 0 0 0 0 0 0 0 0 0 0 0 0 0 0 0 0 0 0 0 0 0 0 0 0 0 0 0
482106 424950 421014 F U 0 0 0 0 0 0 0 0 0 0 0 0 0 0 0 0 0 0 0 0 0 0 0 0 0 0 0 0 0 0 0 0
482107 424950 421014 M U 0 14 0 14 0 11 0 29 0 24 0 10 0 10 0 12 0 13 0 10 0 11 0 18 0 15 0 16 0 20 0 11
482108 420675 430894 M U 0 14 0 10 0 12 0 29 0 22 0 8 0 10 0 12 0 13 0 11 0 10 0 17 0 12 0 17 0 22 0 10
482109 427024 428671 M U 0 14 0 10 0 12 0 28 0 22 0 10 0 13 0 11 0 14 0 9 0 11 0 18 0 13 0 16 0 20 0 9
482110 429784 432709 M U 0 14 0 14 0 11 0 30 0 24 0 9 0 10 0 12 0 15 0 11 0 10 0 19 0 15 0 16 0 22 0 11
482111 439180 434612 M U 0 14 0 18 0 11 0 29 0 23 0 9 0 10 0 12 0 14 0 10 0 11 0 18 0 16 0 16 0 22 0 12
482112 426309 421889 M U 0 12 0 13 0 12 0 26 0 22 0 9 0 12 0 13 0 13 0 8 0 10 0 18 0 15 0 15 0 19 0 11
482113 426309 421889 F U 0 0 0 0 0 0 0 0 0 0 0 0 0 0 0 0 0 0 0 0 0 0 0 0 0 0 0 0 0 0 0 0
482114 426309 421889 F U 0 0 0 0 0 0 0 0 0 0 0 0 0 0 0 0 0 0 0 0 0 0 0 0 0 0 0 0 0 0 0 0
482115 424880 427843 M U 0 12 0 10 0 12 0 28 0 22 0 9 0 12 0 12 0 14 0 9 0 9 0 18 0 15 0 12 0 20 0 11
482116 439280 422621 M U 0 13 0 16 0 11 0 30 0 22 0 9 0 10 0 11 0 14 0 11 0 12 0 18 0 17 0 13 0 22 0 10
482117 425586 437839 F U 0 0 0 0 0 0 0 0 0 0 0 0 0 0 0 0 0 0 0 0 0 0 0 0 0 0 0 0 0 0 0 0
482118 425586 437839 F U 0 0 0 0 0 0 0 0 0 0 0 0 0 0 0 0 0 0 0 0 0 0 0 0 0 0 0 0 0 0 0 0
482119 421417 424132 F U 0 0 0 0 0 0 0 0 0 0 0 0 0 0 0 0 0 0 0 0 0 0 0 0 0 0 0 0 0 0 0 0
482120 421417 424132 M U 0 13 0 15 0 12 0 27 0 23 0 10 0 10 0 12 0 12 0 9 0 10 0 20 0 16 0 15 0 23 0 10
482121 427094 431142 M U 0 13 0 17 0 11 0 27 0 23 0 9 0 10 0 11 0 14 0 11 0 12 0 20 0 13 0 17 0 22 0 11
482122 427094 431142 M U 0 13 0 17 0 11 0 27 0 23 0 9 0 10 0 11 0 14 0 11 0 12 0 20 0 13 0 17 0 22 0 11
482123 427094 431142 F U 0 0 0 0 0 0 0 0 0 0 0 0 0 0 0 0 0 0 0 0 0 0 0 0 0 0 0 0 0 0 0 0
482124 428328 434957 M U 0 15 0 12 0 13 0 31 0 24 0 9 0 13 0 12 0 13 0 10 0 11 0 18 0 14 0 14 0 21 0 10
482125 428328 434957 F U 0 0 0 0 0 0 0 0 0 0 0 0 0 0 0 0 0 0 0 0 0 0 0 0 0 0 0 0 0 0 0 0
482126 420130 426573 F U 0 0 0 0 0 0 0 0 0 0 0 0 0 0 0 0 0 0 0 0 0 0 0 0 0 0 0 0 0 0 0 0
482127 433875 434944 M U 0 13 0 10 0 13 0 28 0 22 0 9 0 10 0 12 0 13 0 9 0 11 0 18 0 14 0 16 0 21 0 11
482128 433875 434944 M U 0 13 0 10 0 13 0 28 0 22 0 9 0 10 0 12 0 13 0 9 0 11 0 18 0 14 0 16 0 21 0 11
482129 426494 429528 F U 0 0 0 0 0 0 0 0 0 0 0 0 0 0 0 0 0 0 0 0 0 0 0 0 0 0 0 0 0 0 0 0
482130 420031 436163 M U 0 15 0 9 0 13 0 28 0 23 0 9 0 9 0 12 0 14 0 11 0 10 0 18 0 14 0 16 0 18 0 10
482131 420031 436163 M U 0 15 0 9 0 13 0 28 0 23 0 9 0 9 0 12 0 14 0 11 0 10 0 18 0 14 0 16 0 18 0 10
482132 439044 430634 F U 0 0 0 0 0 0 0 0 0 0 0 0 0 0 0 0 0 0 0 0 0 0 0 0 0 0 0 0 0 0 0 0
482133 424381 427299 M U 0 15 0 15 0 12 0 26 0 22 0 9 0 10 0 12 0 13 0 11 0 11 0 19 0 14 0 15 0 22 0 10
482134 420884 431153 F U 0 0 0 0 0 0 0 0 0 0 0 0 0 0 0 0 0 0 0 0 0 0 0 0 0 0 0 0 0 0 0 0
482135 420884 431153 M U 0 14 0 15 0 13 0 27 0 22 0 9 0 13 0 12 0 13 0 10 0 11 0 18 0 14 0 17 0 20 0 10
482136 420884 431153 F U 0 0 0 0 0 0 0 0 0 0 0 0 0 0 0 0 0 0 0 0 0 0 0 0 0 0 0 0 0 0 0 0
482137 438821 438050 M U 0 13 0 10 0 12 0 29 0 23 0 9 0 10 0 12 0 15 0 9 0 10 0 20 0 15 0 15 0 22 0 10
482138 438821 438050 F U 0 0 0 0 0 0 0 0 0 0 0 0 0 0 0 0 0 0 0 0 0 0 0 0 0 0 0 0 0 0 0 0
482139 425142 425712 F U 0 0 0 0 0 0 0 0 0 0 0 0 0 0 0 0 0 0 0 0 0 0 0 0 0 0 0 0 0 0 0 0
482140 427842 423295 M U 0 15 0 11 0 13 0 29 0 22 0 9 0 12 0 12 0 13 0 9 0 12 0 17 0 14 0 16 0 19 0 10
482141 427842 423295 F U 0 0 0 0 0 0 0 0 0 0 0 0 0 0 0 0 0 0 0 0 0 0 0 0 0 0 0 0 0 0 0 0
482142 436517 438955 F U 0 0 0 0 0 0 0 0 0 0 0 0 0 0 0 0 0 0 0 0 0 0 0 0 0 0 0 0 0 0 0 0
482143 420139 422189 M U 0 14 0 16 0 12 0 28 0 24 0 9 0 13 0 11 0 13 0 8 0 11 0 18 0 14 0 14 0 20 0 11
482144 436358 433778 M U 0 15 0 16 0 12 0 28 0 23 0 10 0 13 0 12 0 14 0 11 0 11 0 18 0 14 0 16 0 20 0 10
482145 426606 426654 F U 0 0 0 0 0 0 0 0 0 0 0 0 0 0 0 0 0 0 0 0 0 0 0 0 0 0 0 0 0 0 0 0
482146 426606 426654 M U 0 13 0 13 0 12 0 29 0 20 0 10 0 12 0 11 0 15 0 9 0 11 0 18 0 14 0 16 0 22 0 12
482147 437900 423246 F U 0 0 0 0 0 0 0 0 0 0 0 0 0 0 0 0 0 0 0 0 0 0 0 0 0 0 0 0 0 0 0 0
482148 437900 423246 M U 0 16 0 13 0 12 0 27 0 22 0 10 0 12 0 13 0 14 0 8 0 9 0 17 0 13 0 16 0 19 0 10
482149 437900 423246 F U 0 0 0 0 0 0 0 0 0 0 0 0 0 0 0 0 0 0 0 0 0 0 0 0 0 0 0 0 0 0 0 0
482150 437900 423246 M U 0 16 0 13 0 12 0 27 0 22 0 10 0 12 0 13 0 14 0 8 0 9 0 17 0 13 0 16 0 19 0 10
482151 437162 434418 F U 0 0 0 0 0 0 0 0 0 0 0 0 0 0 0 0 0 0 0 0 0 0 0 0 0 0 0 0 0 0 0 0
482152 434280 438215 F U 0 0 0 0 0 0 0 0 0 0 0 0 0 0 0 0 0 0 0 0 0 0 0 0 0 0 0 0 0 0 0 0
482153 434280 438215 F U 0 0 0 0 0 0 0 0 0 0 0 0 0 0 0 0 0 0 0 0 0 0 0 0 0 0 0 0 0 0 0 0
482154 436370 430060 F U 0 0 0 0 0 0 0 0 0 0 0 0 0 0 0 0 0 0 0 0 0 0 0 0 0 0 0 0 0 0 0 0
482155 436370 430060 F U 0 0 0 0 0 0 0 0 0 0 0 0 0 0 0 0 0 0 0 0 0 0 0 0 0 0 0 0 0 0 0 0
482156 436370 430060 M U 0 16 0 14 0 12 0 28 0 23 0 9 0 10 0 11 0 13 0 12 0 12 0 19 0 14 0 15 0 20 0 10
482157 436370 430060 M U 0 16 0 14 0 12 0 28 0 23 0 9 0 10 0 11 0 13 0 12 0 12 0 19 0 14 0 15 0 20 0 10
482158 427650 438415 F U 0 0 0 0 0 0 0 0 0 0 0 0 0 0 0 0 0 0 0 0 0 0 0 0 0 0 0 0 0 0 0 0
482159 439369 431963 M U 0 15 0 10 0 12 0 30 0 24 0 9 0 12 0 12 0 14 0 10 0 10 0 19 0 16 0 17 0 20 0 11
482160 435019 426192 M U 0 14 0 10 0 11 0 27 0 23 0 9 0 12 0 11 0 13 0 8 0 11 0 19 0 16 0 18 0 21 0 9
482161 429849 439923 F U 0 0 0 0 0 0 0 0 0 0 0 0 0 0 0 0 0 0 0 0 0 0 0 0 0 0 0 0 0 0 0 0
482162 421675 439909 F U 0 0 0 0 0 0 0 0 0 0 0 0 0 0 0 0 0 0 0 0 0 0 0 0 0 0 0 0 0 0 0 0
482163 426925 426278 M U 0 14 0 12 0 12 0 27 0 23 0 8 0 12 0 11 0 13 0 11 0 10 0 19 0 14 0 17 0 20 0 12
482164 426925 426278 M U 0 14 0 12 0 12 0 27 0 23 0 8 0 12 0 11 0 13 0 11 0 10 0 19 0 14 0 17 0 20 0 12
482165 430914 430331 M U 0 13 0 15 0 11 0 27 0 23 0 10 0 10 0 13 0 13 0 9 0 10 0 19 0 14 0 15 0 20 0 11
482166 431200 438938 F U 0 0 0 0 0 0 0 0 0 0 0 0 0 0 0 0 0 0 0 0 0 0 0 0 0 0 0 0 0 0 0 0
482167 431200 438938 F U 0 0 0 0 0 0 0 0 0 0 0 0 0 0 0 0 0 0 0 0 0 0 0 0 0 0 0 0 0 0 0 0
482168 431200 438938 F U 0 0 0 0 0 0 0 0 0 0 0 0 0 0 0 0 0 0 0 0 0 0 0 0 0 0 0 0 0 0 0 0
482169 433713 420994 F U 0 0 0 0 0 0 0 0 0 0 0 0 0 0 0 0 0 0 0 0 0 0 0 0 0 0 0 0 0 0 0 0
482170 433713 420994 M U 0 15 0 13 0 12 0 28 0 22 0 10 0 13 0 10 0 13 0 9 0 10 0 19 0 14 0 19 0 21 0 9
482171 433713 420994 F U 0 0 0 0 0 0 0 0 0 0 0 0 0 0 0 0 0 0 0 0 0 0 0 0 0 0 0 0 0 0 0 0
482172 439016 426549 F U 0 0 0 0 0 0 0 0 0 0 0 0 0 0 0 0 0 0 0 0 0 0 0 0 0 0 0 0 0 0 0 0
482173 439016 426549 M U 0 13 0 12 0 11 0 29 0 22 0 10 0 10 0 12 0 13 0 9 0 10 0 18 0 14 0 17 0 23 0 10
482174 439016 426549 M U 0 13 0 12 0 11 0 29 0 22 0 10 0 10 0 12 0 13 0 9 0 10 0 18 0 14 0 17 0 23 0 10
482175 439016 426549 M U 0 13 0 12 0 11 0 29 0 22 0 10 0 10 0 12 0 13 0 9 0 10 0 18 0 14 0 17 0 23 0 10
482176 436439 426632 F U 0 0 0 0 0 0 0 0 0 0 0 0 0 0 0 0 0 0 0 0 0 0 0 0 0 0 0 0 0 0 0 0
482177 436439 426632 F U 0 0 0 0 0 0 0 0 0 0 0 0 0 0 0 0 0 0 0 0 0 0 0 0 0 0 0 0 0 0 0 0
482178 425225 421354 F U 0 0 0 0 0 0 0 0 0 0 0 0 0 0 0 0 0 0 0 0 0 0 0 0 0 0 0 0 0 0 0 0
482179 428611 431756 M U 0 15 0 20 0 11 0 27 0 23 0 10 0 12 0 12 0 13 0 10 0 11 0 20 0 15 0 16 0 22 0 11
482180 428611 431756 M U 0 15 0 20 0 11 0 27 0 23 0 10 0 12 0 12 0 13 0 10 0 11 0 20 0 15 0 16 0 22 0 11
482181 439230 427098 M U 0 14 0 11 0 12 0 30 0 22 0 10 0 10 0 12 0 13 0 9 0 10 0 18 0 15 0 14 0 22 0 10
482182 421664 438138 F U 0 0 0 0 0 0 0 0 0 0 0 0 0 0 0 0 0 0 0 0 0 0 0 0 0 0 0 0 0 0 0 0
482183 421664 438138 F U 0 0 0 0 0 0 0 0 0 0 0 0 0 0 0 0 0 0 0 0 0 0 0 0 0 0 0 0 0 0 0 0
482184 421664 438138 M U 0 14 0 13 0 13 0 29 0 23 0 10 0 13 0 11 0 14 0 9 0 11 0 19 0 14 0 14 0 20 0 10
482185 439871 421976 F U 0 0 0 0 0 0 0 0 0 0 0 0 0 0 0 0 0 0 0 0 0 0 0 0 0 0 0 0 0 0 0 0
482186 420337 439351 F U 0 0 0 0 0 0 0 0 0 0 0 0 0 0 0 0 0 0 0 0 0 0 0 0 0 0 0 0 0 0 0 0
482187 420337 439351 M U 0 13 0 14 0 12 0 29 0 20 0 9 0 10 0 12 0 13 0 10 0 10 0 18 0 14 0 18 0 22 0 10
482188 421673 434305 M U 0 15 0 10 0 11 0 27 0 24 0 10 0 13 0 12 0 13 0 11 0 11 0 18 0 16 0 14 0 23 0 11
482189 428689 435106 M U 0 14 0 14 0 13 0 31 0 23 0 9 0 11 0 11 0 14 0 10 0 11 0 18 0 14 0 16 0 23 0 12
482190 428689 435106 F U 0 0 0 0 0 0 0 0 0 0 0 0 0 0 0 0 0 0 0 0 0 0 0 0 0 0 0 0 0 0 0 0
482191 435258 423258 F U 0 0 0 0 0 0 0 0 0 0 0 0 0 0 0 0 0 0 0 0 0 0 0 0 0 0 0 0 0 0 0 0
482192 435258 423258 F U 0 0 0 0 0 0 0 0 0 0 0 0 0 0 0 0 0 0 0 0 0 0 0 0 0 0 0 0 0 0 0 0
482193 435258 423258 F U 0 0 0 0 0 0 0 0 0 0 0 0 0 0 0 0 0 0 0 0 0 0 0 0 0 0 0 0 0 0 0 0
482194 435258 423258 M U 0 15 0 12 0 12 0 27 0 20 0 10 0 10 0 12 0 13 0 11 0 11 0 17 0 14 0 16 0 20 0 11
482195 436140 433258 F U 0 0 0 0 0 0 0 0 0 0 0 0 0 0 0 0 0 0 0 0 0 0 0 0 0 0 0 0 0 0 0 0
482196 431703 436240 M U 0 16 0 9 0 12 0 27 0 22 0 9 0 13 0 12 0 14 0 10 0 10 0 20 0 15 0 14 0 22 0 10
482197 431703 436240 F U 0 0 0 0 0 0 0 0 0 0 0 0 0 0 0 0 0 0 0 0 0 0 0 0 0 0 0 0 0 0 0 0
482198 431703 436240 M U 0 16 0 9 0 12 0 27 0 22 0 9 0 13 0 12 0 14 0 10 0 10 0 20 0 15 0 14 0 22 0 10
482199 431703 436240 F U 0 0 0 0 0 0 0 0 0 0 0 0 0 0 0 0 0 0 0 0 0 0 0 0 0 0 0 0 0 0 0 0
482200 431703 436240 F U 0 0 0 0 0 0 0 0 0 0 0 0 0 0 0 0 0 0 0 0 0 0 0 0 0 0 0 0 0 0 0 0
482201 423156 422755 M U 0 13 0 12 0 13 0 27 0 23 0 9 0 10 0 11 0 14 0 10 0 11 0 18 0 14 0 15 0 22 0 10
482202 423156 422755 M U 0 13 0 12 0 13 0 27 0 23 0 9 0 10 0 11 0 14 0 10 0 11 0 18 0 14 0 15 0 22 0 10
482203 423156 422755 M U 0 13 0 12 0 13 0 27 0 23 0 9 0 10 0 11 0 14 0 10 0 11 0 18 0 14 0 15 0 22 0 10
482204 423156 422755 M U 0 13 0 12 0 13 0 27 0 23 0 9 0 10 0 11 0 14 0 10 0 11 0 18 0 14 0 15 0 22 0 10
482205 423156 422755 M U 0 13 0 12 0 13 0 27 0 23 0 9 0 10 0 11 0 14 0 10 0 11 0 18 0 14 0 15 0 22 0 10
482206 423125 420122 M U 0 15 0 16 0 13 0 28 0 23 0 8 0 10 0 12 0 15 0 9 0 9 0 18 0 16 0 14 0 21 0 10
482207 423125 420122 F U 0 0 0 0 0 0 0 0 0 0 0 0 0 0 0 0 0 0 0 0 0 0 0 0 0 0 0 0 0 0 0 0
482208 423125 420122 F U 0 0 0 0 0 0 0 0 0 0 0 0 0 0 0 0 0 0 0 0 0 0 0 0 0 0 0 0 0 0 0 0
482209 423125 420122 M U 0 15 0 16 0 13 0 28 0 23 0 8 0 10 0 12 0 15 0 9 0 9 0 18 0 16 0 14 0 21 0 10
482210 430173 430464 M U 0 14 0 15 0 11 0 27 0 22 0 9 0 12 0 11 0 14 0 10 0 12 0 17 0 16 0 15 0 22 0 11
482211 426781 426236 F U 0 0 0 0 0 0 0 0 0 0 0 0 0 0 0 0 0 0 0 0 0 0 0 0 0 0 0 0 0 0 0 0
482212 434799 427789 M U 0 14 0 12 0 13 0 29 0 22 0 9 0 13 0 11 0 14 0 10 0 11 0 19 0 14 0 17 0 22 0 10
482213 430600 425367 F U 0 0 0 0 0 0 0 0 0 0 0 0 0 0 0 0 0 0 0 0 0 0 0 0 0 0 0 0 0 0 0 0
482214 430600 425367 F U 0 0 0 0 0 0 0 0 0 0 0 0 0 0 0 0 0 0 0 0 0 0 0 0 0 0 0 0 0 0 0 0
482215 430600 425367 M U 0 13 0 11 0 12 0 29 0 23 0 10 0 12 0 12 0 14 0 11 0 10 0 19 0 15 0 17 0 20 0 11
482216 430600 425367 F U 0 0 0 0 0 0 0 0 0 0 0 0 0 0 0 0 0 0 0 0 0 0 0 0 0 0 0 0 0 0 0 0
482217 420559 432700 F U 0 0 0 0 0 0 0 0 0 0 0 0 0 0 0 0 0 0 0 0 0 0 0 0 0 0 0 0 0 0 0 0
482218 420559 432700 F U 0 0 0 0 0 0 0 0 0 0 0 0 0 0 0 0 0 0 0 0 0 0 0 0 0 0 0 0 0 0 0 0
482219 424883 432716 F U 0 0 0 0 0 0 0 0 0 0 0 0 0 0 0 0 0 0 0 0 0 0 0 0 0 0 0 0 0 0 0 0
482220 424883 432716 F U 0 0 0 0 0 0 0 0 0 0 0 0 0 0 0 0 0 0 0 0 0 0 0 0 0 0 0 0 0 0 0 0
482221 424883 432716 F U 0 0 0 0 0 0 0 0 0 0 0 0 0 0 0 0 0 0 0 0 0 0 0 0 0 0 0 0 0 0 0 0
482222 435984 421442 M U 0 15 0 13 0 14 0 27 0 22 0 10 0 10 0 13 0 13 0 9 0 10 0 16 0 14 0 15 0 22 0 11
482223 435984 421442 F U 0 0 0 0 0 0 0 0 0 0 0 0 0 0 0 0 0 0 0 0 0 0 0 0 0 0 0 0 0 0 0 0
482224 432079 428679 F U 0 0 0 0 0 0 0 0 0 0 0 0 0 0 0 0 0 0 0 0 0 0 0 0 0 0 0 0 0 0 0 0
482225 428124 427822 F U 0 0 0 0 0 0 0 0 0 0 0 0 0 0 0 0 0 0 0 0 0 0 0 0 0 0 0 0 0 0 0 0
482226 428124 427822 M U 0 14 0 11 0 13 0 30 0 22 0 9 0 10 0 11 0 13 0 11 0 11 0 16 0 14 0 14 0 20 0 10
482227 428124 427822 M U 0 14 0 11 0 13 0 30 0 22 0 9 0 10 0 11 0 13 0 11 0 11 0 16 0 14 0 14 0 20 0 10
482228 428124 427822 F U 0 0 0 0 0 0 0 0 0 0 0 0 0 0 0 0 0 0 0 0 0 0 0 0 0 0 0 0 0 0 0 0
482229 428124 427822 M U 0 14 0 11 0 13 0 30 0 22 0 9 0 10 0 11 0 13 0 11 0 11 0 16 0 14 0 14 0 20 0 10
482230 428124 427822 F U 0 0 0 0 0 0 0 0 0 0 0 0 0 0 0 0 0 0 0 0 0 0 0 0 0 0 0 0 0 0 0 0
482231 427873 432302 F U 0 0 0 0 0 0 0 0 0 0 0 0 0 0 0 0 0 0 0 0 0 0 0 0 0 0 0 0 0 0 0 0
482232 427873 432302 M U 0 13 0 13 0 11 0 28 0 20 0 9 0 12 0 11 0 13 0 11 0 11 0 19 0 14 0 14 0 23 0 12
482233 421266 431001 F U 0 0 0 0 0 0 0 0 0 0 0 0 0 0 0 0 0 0 0 0 0 0 0 0 0 0 0 0 0 0 0 0
482234 439466 421578 M U 0 13 0 11 0 12 0 27 0 23 0 9 0 13 0 12 0 14 0 10 0 12 0 19 0 14 0 16 0 20 0 11
482235 439466 421578 F U 0 0 0 0 0 0 0 0 0 0 0 0 0 0 0 0 0 0 0 0 0 0 0 0 0 0 0 0 0 0 0 0
482236 421093 439797 M U 0 12 0 10 0 11 0 28 0 23 0 9 0 10 0 11 0 14 0 9 0 11 0 18 0 14 0 18 0 22 0 11
482237 421093 439797 F U 0 0 0 0 0 0 0 0 0 0 0 0 0 0 0 0 0 0 0 0 0 0 0 0 0 0 0 0 0 0 0 0
482238 421093 439797 F U 0 0 0 0 0 0 0 0 0 0 0 0 0 0 0 0 0 0 0 0 0 0 0 0 0 0 0 0 0 0 0 0
482239 432175 435207 M U 0 13 0 13 0 12 0 28 0 20 0 9 0 13 0 11 0 12 0 9 0 13 0 20 0 14 0 15 0 21 0 10
482240 424397 428536 F U 0 0 0 0 0 0 0 0 0 0 0 0 0 0 0 0 0 0 0 0 0 0 0 0 0 0 0 0 0 0 0 0
482241 424397 428536 F U 0 0 0 0 0 0 0 0 0 0 0 0 0 0 0 0 0 0 0 0 0 0 0 0 0 0 0 0 0 0 0 0
482242 435528 425304 F U 0 0 0 0 0 0 0 0 0 0 0 0 0 0 0 0 0 0 0 0 0 0 0 0 0 0 0 0 0 0 0 0
482243 435528 425304 F U 0 0 0 0 0 0 0 0 0 0 0 0 0 0 0 0 0 0 0 0 0 0 0 0 0 0 0 0 0 0 0 0
482244 435528 425304 F U 0 0 0 0 0 0 0 0 0 0 0 0 0 0 0 0 0 0 0 0 0 0 0 0 0 0 0 0 0 0 0 0
482245 435528 425304 F U 0 0 0 0 0 0 0 0 0 0 0 0 0 0 0 0 0 0 0 0 0 0 0 0 0 0 0 0 0 0 0 0
482246 422198 436287 F U 0 0 0 0 0 0 0 0 0 0 0 0 0 0 0 0 0 0 0 0 0 0 0 0 0 0 0 0 0 0 0 0
482247 422198 436287 M U 0 13 0 11 0 11 0 27 0 21 0 10 0 12 0 13 0 13 0 11 0 12 0 19 0 14 0 17 0 19 0 11
482248 433323 437997 M U 0 13 0 13 0 11 0 29 0 21 0 9 0 13 0 11 0 14 0 9 0 13 0 18 0 14 0 16 0 20 0 10
482249 428047 421571 M U 0 16 0 11 0 12 0 28 0 22 0 9 0 10 0 12 0 13 0 11 0 10 0 18 0 17 0 17 0 21 0 10
482250 420038 430469 M U 0 14 0 12 0 12 0 29 0 24 0 9 0 12 0 11 0 14 0 9 0 10 0 16 0 15 0 17 0 21 0 10
482251 420038 430469 M U 0 14 0 12 0 12 0 29 0 24 0 9 0 12 0 11 0 14 0 9 0 10 0 16 0 15 0 17 0 21 0 10
482252 420038 430469 M U 0 14 0 12 0 12 0 29 0 24 0 9 0 12 0 11 0 14 0 9 0 10 0 16 0 15 0 17 0 21 0 10
482253 431438 429295 F U 0 0 0 0 0 0 0 0 0 0 0 0 0 0 0 0 0 0 0 0 0 0 0 0 0 0 0 0 0 0 0 0
482254 431438 429295 M U 0 15 0 12 0 12 0 27 0 22 0 10 0 14 0 13 0 13 0 10 0 10 0 19 0 14 0 15 0 21 0 11
482255 439493 426221 F U 0 0 0 0 0 0 0 0 0 0 0 0 0 0 0 0 0 0 0 0 0 0 0 0 0 0 0 0 0 0 0 0
482256 423584 420831 M U 0 13 0 15 0 11 0 29 0 23 0 10 0 13 0 11 0 14 0 8 0 12 0 18 0 12 0 16 0 21 0 11
482257 423584 420831 F U 0 0 0 0 0 0 0 0 0 0 0 0 0 0 0 0 0 0 0 0 0 0 0 0 0 0 0 0 0 0 0 0
482258 423584 420831 F U 0 0 0 0 0 0 0 0 0 0 0 0 0 0 0 0 0 0 0 0 0 0 0 0 0 0 0 0 0 0 0 0
482259 422100 435620 M U 0 13 0 11 0 13 0 28 0 21 0 10 0 10 0 12 0 13 0 11 0 10 0 17 0 14 0 15 0 22 0 11
482260 422100 435620 M U 0 13 0 11 0 13 0 28 0 21 0 10 0 10 0 12 0 13 0 11 0 10 0 17 0 14 0 15 0 22 0 11
482261 434118 427928 F U 0 0 0 0 0 0 0 0 0 0 0 0 0 0 0 0 0 0 0 0 0 0 0 0 0 0 0 0 0 0 0 0
482262 434118 427928 F U 0 0 0 0 0 0 0 0 0 0 0 0 0 0 0 0 0 0 0 0 0 0 0 0 0 0 0 0 0 0 0 0
482263 434118 427928 M U 0 12 0 15 0 13 0 27 0 22 0 9 0 10 0 13 0 13 0 9 0 11 0 17 0 14 0 17 0 19 0 11
482264 421397 432564 F U 0 0 0 0 0 0 0 0 0 0 0 0 0 0 0 0 0 0 0 0 0 0 0 0 0 0 0 0 0 0 0 0
482265 421397 432564 F U 0 0 0 0 0 0 0 0 0 0 0 0 0 0 0 0 0 0 0 0 0 0 0 0 0 0 0 0 0 0 0 0
482266 421397 432564 M U 0 15 0 13 0 12 0 28 0 21 0 9 0 12 0 12 0 14 0 8 0 9 0 17 0 15 0 14 0 22 0 11
482267 420353 426264 M U 0 14 0 15 0 12 0 27 0 23 0 10 0 10 0 13 0 13 0 11 0 14 0 16 0 14 0 15 0 20 0 11
482268 438432 430660 F U 0 0 0 0 0 0 0 0 0 0 0 0 0 0 0 0 0 0 0 0 0 0 0 0 0 0 0 0 0 0 0 0
482269 431856 436633 F U 0 0 0 0 0 0 0 0 0 0 0 0 0 0 0 0 0 0 0 0 0 0 0 0 0 0 0 0 0 0 0 0
482270 431856 436633 F U 0 0 0 0 0 0 0 0 0 0 0 0 0 0 0 0 0 0 0 0 0 0 0 0 0 0 0 0 0 0 0 0
482271 431856 436633 F U 0 0 0 0 0 0 0 0 0 0 0 0 0 0 0 0 0 0 0 0 0 0 0 0 0 0 0 0 0 0 0 0
482272 435901 426748 F U 0 0 0 0 0 0 0 0 0 0 0 0 0 0 0 0 0 0 0 0 0 0 0 0 0 0 0 0 0 0 0 0
482273 435901 426748 F U 0 0 0 0 0 0 0 0 0 0 0 0 0 0 0 0 0 0 0 0 0 0 0 0 0 0 0 0 0 0 0 0
482274 438931 423215 F U 0 0 0 0 0 0 0 0 0 0 0 0 0 0 0 0 0 0 0 0 0 0 0 0 0 0 0 0 0 0 0 0
482275 438931 423215 F U 0 0 0 0 0 0 0 0 0 0 0 0 0 0 0 0 0 0 0 0 0 0 0 0 0 0 0 0 0 0 0 0
482276 438060 435368 M U 0 14 0 13 0 12 0 28 0 23 0 9 0 10 0 11 0 14 0 9 0 12 0 20 0 14 0 18 0 19 0 11
482277 422769 420105 M U 0 13 0 14 0 12 0 27 0 23 0 10 0 12 0 14 0 13 0 9 0 11 0 21 0 14 0 15 0 22 0 10
482278 422769 420105 F U 0 0 0 0 0 0 0 0 0 0 0 0 0 0 0 0 0 0 0 0 0 0 0 0 0 0 0 0 0 0 0 0
482279 422769 420105 F U 0 0 0 0 0 0 0 0 0 0 0 0 0 0 0 0 0 0 0 0 0 0 0 0 0 0 0 0 0 0 0 0
482280 438068 431600 M U 0 15 0 16 0 11 0 27 0 23 0 10 0 13 0 13 0 14 0 9 0 11 0 18 0 15 0 16 0 21 0 12
482281 438068 431600 M U 0 15 0 16 0 11 0 27 0 23 0 10 0 13 0 13 0 14 0 9 0 11 0 18 0 15 0 16 0 21 0 12
482282 438068 431600 F U 0 0 0 0 0 0 0 0 0 0 0 0 0 0 0 0 0 0 0 0 0 0 0 0 0 0 0 0 0 0 0 0
482283 432788 436174 F U 0 0 0 0 0 0 0 0 0 0 0 0 0 0 0 0 0 0 0 0 0 0 0 0 0 0 0 0 0 0 0 0
482284 434077 428512 F U 0 0 0 0 0 0 0 0 0 0 0 0 0 0 0 0 0 0 0 0 0 0 0 0 0 0 0 0 0 0 0 0
482285 436639 430911 F U 0 0 0 0 0 0 0 0 0 0 0 0 0 0 0 0 0 0 0 0 0 0 0 0 0 0 0 0 0 0 0 0
482286 436639 430911 M U 0 13 0 17 0 11 0 29 0 23 0 9 0 10 0 12 0 14 0 11 0 10 0 18 0 16 0 16 0 22 0 12
482287 434953 427938 M U 0 13 0 15 0 12 0 26 0 24 0 10 0 13 0 12 0 15 0 9 0 11 0 20 0 15 0 14 0 22 0 11
482288 422724 427676 F U 0 0 0 0 0 0 0 0 0 0 0 0 0 0 0 0 0 0 0 0 0 0 0 0 0 0 0 0 0 0 0 0
482289 434379 439718 F U 0 0 0 0 0 0 0 0 0 0 0 0 0 0 0 0 0 0 0 0 0 0 0 0 0 0 0 0 0 0 0 0
482290 434379 439718 F U 0 0 0 0 0 0 0 0 0 0 0 0 0 0 0 0 0 0 0 0 0 0 0 0 0 0 0 0 0 0 0 0
482291 431325 424908 M U 0 16 0 14 0 13 0 29 0 24 0 10 0 13 0 11 0 13 0 10 0 10 0 18 0 14 0 18 0 21 0 11
482292 431325 424908 F U 0 0 0 0 0 0 0 0 0 0 0 0 0 0 0 0 0 0 0 0 0 0 0 0 0 0 0 0 0 0 0 0
482293 428369 432650 M U 0 13 0 16 0 13 0 29 0 23 0 9 0 10 0 12 0 14 0 12 0 10 0 18 0 14 0 16 0 20 0 10
482294 428369 432650 F U 0 0 0 0 0 0 0 0 0 0 0 0 0 0 0 0 0 0 0 0 0 0 0 0 0 0 0 0 0 0 0 0
482295 428369 432650 F U 0 0 0 0 0 0 0 0 0 0 0 0 0 0 0 0 0 0 0 0 0 0 0 0 0 0 0 0 0 0 0 0
482296 428369 432650 F U 0 0 0 0 0 0 0 0 0 0 0 0 0 0 0 0 0 0 0 0 0 0 0 0 0 0 0 0 0 0 0 0
482297 426712 435861 M U 0 13 0 14 0 12 0 28 0 25 0 10 0 12 0 12 0 13 0 10 0 11 0 18 0 16 0 15 0 23 0 10
482298 436693 429166 M U 0 14 0 13 0 11 0 27 0 22 0 9 0 12 0 11 0 14 0 10 0 12 0 19 0 15 0 16 0 19 0 10
482299 420358 429435 F U 0 0 0 0 0 0 0 0 0 0 0 0 0 0 0 0 0 0 0 0 0 0 0 0 0 0 0 0 0 0 0 0
482300 428448 433754 F U 0 0 0 0 0 0 0 0 0 0 0 0 0 0 0 0 0 0 0 0 0 0 0 0 0 0 0 0 0 0 0 0
482301 425571 439677 F U 0 0 0 0 0 0 0 0 0 0 0 0 0 0 0 0 0 0 0 0 0 0 0 0 0 0 0 0 0 0 0 0
482302 435705 438190 F U 0 0 0 0 0 0 0 0 0 0 0 0 0 0 0 0 0 0 0 0 0 0 0 0 0 0 0 0 0 0 0 0
482303 435705 438190 M U 0 14 0 13 0 12 0 30 0 24 0 9 0 10 0 12 0 13 0 8 0 9 0 18 0 14 0 16 0 22 0 9
482304 435705 438190 M U 0 14 0 13 0 12 0 30 0 24 0 9 0 10 0 12 0 13 0 8 0 9 0 18 0 14 0 16 0 22 0 9
482305 425533 427610 M U 0 15 0 12 0 12 0 29 0 22 0 9 0 10 0 12 0 14 0 9 0 10 0 18 0 17 0 16 0 19 0 10
482306 425533 427610 M U 0 15 0 12 0 12 0 29 0 22 0 9 0 10 0 12 0 14 0 9 0 10 0 18 0 17 0 16 0 19 0 10
482307 438601 420590 M U 0 14 0 10 0 11 0 28 0 24 0 9 0 11 0 11 0 14 0 9 0 12 0 17 0 12 0 16 0 21 0 11
482308 438601 420590 M U 0 14 0 10 0 11 0 28 0 24 0 9 0 11 0 11 0 14 0 9 0 12 0 17 0 12 0 16 0 21 0 11
482309 435334 422404 M U 0 14 0 11 0 13 0 29 0 22 0 10 0 12 0 13 0 13 0 10 0 11 0 19 0 14 0 18 0 20 0 10
482310 439530 426200 F U 0 0 0 0 0 0 0 0 0 0 0 0 0 0 0 0 0 0 0 0 0 0 0 0 0 0 0 0 0 0 0 0
482311 439530 426200 M U 0 14 0 13 0 11 0 28 0 24 0 9 0 10 0 12 0 14 0 9 0 10 0 18 0 13 0 14 0 21 0 10
482312 439530 426200 F U 0 0 0 0 0 0 0 0 0 0 0 0 0 0 0 0 0 0 0 0 0 0 0 0 0 0 0 0 0 0 0 0
482313 422592 439728 M U 0 14 0 10 0 12 0 31 0 23 0 9 0 12 0 11 0 13 0 10 0 10 0 18 0 15 0 17 0 20 0 11
482314 439574 437055 M U 0 12 0 9 0 11 0 31 0 22 0 9 0 13 0 12 0 13 0 8 0 11 0 18 0 14 0 14 0 21 0 9
482315 439574 437055 M U 0 12 0 9 0 11 0 31 0 22 0 9 0 13 0 12 0 13 0 8 0 11 0 18 0 14 0 14 0 21 0 9
482316 439574 437055 M U 0 12 0 9 0 11 0 31 0 22 0 9 0 13 0 12 0 13 0 8 0 11 0 18 0 14 0 14 0 21 0 9
482317 439574 437055 M U 0 12 0 9 0 11 0 31 0 22 0 9 0 13 0 12 0 13 0 8 0 11 0 18 0 14 0 14 0 21 0 9
482318 433722 439371 F U 0 0 0 0 0 0 0 0 0 0 0 0 0 0 0 0 0 0 0 0 0 0 0 0 0 0 0 0 0 0 0 0
482319 430040 431558 M U 0 13 0 13 0 12 0 27 0 24 0 10 0 12 0 12 0 14 0 10 0 10 0 20 0 14 0 15 0 22 0 12
482320 430040 431558 F U 0 0 0 0 0 0 0 0 0 0 0 0 0 0 0 0 0 0 0 0 0 0 0 0 0 0 0 0 0 0 0 0
482321 422919 430896 M U 0 15 0 10 0 13 0 29 0 23 0 9 0 10 0 12 0 13 0 11 0 11 0 18 0 13 0 15 0 20 0 12
482322 422919 430896 F U 0 0 0 0 0 0 0 0 0 0 0 0 0 0 0 0 0 0 0 0 0 0 0 0 0 0 0 0 0 0 0 0
482323 422919 430896 F U 0 0 0 0 0 0 0 0 0 0 0 0 0 0 0 0 0 0 0 0 0 0 0 0 0 0 0 0 0 0 0 0
482324 422919 430896 F U 0 0 0 0 0 0 0 0 0 0 0 0 0 0 0 0 0 0 0 0 0 0 0 0 0 0 0 0 0 0 0 0
482325 422919 430896 F U 0 0 0 0 0 0 0 0 0 0 0 0 0 0 0 0 0 0 0 0 0 0 0 0 0 0 0 0 0 0 0 0
482326 422919 430896 M U 0 15 0 10 0 13 0 29 0 23 0 9 0 10 0 12 0 13 0 11 0 11 0 18 0 13 0 15 0 20 0 12
482327 437767 426898 F U 0 0 0 0 0 0 0 0 0 0 0 0 0 0 0 0 0 0 0 0 0 0 0 0 0 0 0 0 0 0 0 0
482328 437767 426898 F U 0 0 0 0 0 0 0 0 0 0 0 0 0 0 0 0 0 0 0 0 0 0 0 0 0 0 0 0 0 0 0 0
482329 437767 426898 M U 0 13 0 15 0 12 0 28 0 23 0 10 0 10 0 12 0 13 0 9 0 10 0 19 0 13 0 15 0 20 0 11
482330 439605 423366 F U 0 0 0 0 0 0 0 0 0 0 0 0 0 0 0 0 0 0 0 0 0 0 0 0 0 0 0 0 0 0 0 0
482331 429350 435602 F U 0 0 0 0 0 0 0 0 0 0 0 0 0 0 0 0 0 0 0 0 0 0 0 0 0 0 0 0 0 0 0 0
482332 426125 437456 M U 0 14 0 13 0 13 0 28 0 23 0 9 0 13 0 13 0 12 0 9 0 13 0 18 0 15 0 16 0 20 0 10
482333 426125 437456 M U 0 14 0 13 0 13 0 28 0 23 0 9 0 13 0 13 0 12 0 9 0 13 0 18 0 15 0 16 0 20 0 10
482334 421642 421676 M U 0 14 0 18 0 13 0 27 0 22 0 9 0 10 0 11 0 13 0 9 0 10 0 17 0 14 0 15 0 18 0 10
482335 421642 421676 F U 0 0 0 0 0 0 0 0 0 0 0 0 0 0 0 0 0 0 0 0 0 0 0 0 0 0 0 0 0 0 0 0
482336 423735 423676 M U 0 13 0 17 0 13 0 27 0 22 0 10 0 13 0 12 0 15 0 10 0 11 0 18 0 15 0 16 0 22 0 12
482337 423735 423676 M U 0 13 0 17 0 13 0 27 0 22 0 10 0 13 0 12 0 15 0 10 0 11 0 18 0 15 0 16 0 22 0 12
482338 427136 432941 F U 0 0 0 0 0 0 0 0 0 0 0 0 0 0 0 0 0 0 0 0 0 0 0 0 0 0 0 0 0 0 0 0
482339 425154 425403 M U 0 13 0 9 0 12 0 28 0 24 0 9 0 12 0 11 0 14 0 10 0 11 0 19 0 14 0 15 0 20 0 10
482340 436850 439118 M U 0 15 0 16 0 12 0 29 0 23 0 9 0 11 0 12 0 13 0 9 0 11 0 18 0 13 0 17 0 21 0 10
482341 433788 436530 F U 0 0 0 0 0 0 0 0 0 0 0 0 0 0 0 0 0 0 0 0 0 0 0 0 0 0 0 0 0 0 0 0
482342 433788 436530 M U 0 15 0 13 0 11 0 27 0 23 0 10 0 10 0 12 0 13 0 12 0 11 0 19 0 14 0 15 0 21 0 10
482343 433788 436530 F U 0 0 0 0 0 0 0 0 0 0 0 0 0 0 0 0 0 0 0 0 0 0 0 0 0 0 0 0 0 0 0 0
482344 420633 433763 F U 0 0 0 0 0 0 0 0 0 0 0 0 0 0 0 0 0 0 0 0 0 0 0 0 0 0 0 0 0 0 0 0
482345 420633 433763 F U 0 0 0 0 0 0 0 0 0 0 0 0 0 0 0 0 0 0 0 0 0 0 0 0 0 0 0 0 0 0 0 0
482346 420633 433763 M U 0 14 0 16 0 13 0 29 0 22 0 9 0 10 0 12 0 15 0 10 0 11 0 17 0 14 0 17 0 20 0 11
482347 425071 437805 F U 0 0 0 0 0 0 0 0 0 0 0 0 0 0 0 0 0 0 0 0 0 0 0 0 0 0 0 0 0 0 0 0
482348 425071 437805 F U 0 0 0 0 0 0 0 0 0 0 0 0 0 0 0 0 0 0 0 0 0 0 0 0 0 0 0 0 0 0 0 0
482349 425071 437805 M U 0 14 0 16 0 13 0 29 0 21 0 9 0 13 0 11 0 14 0 9 0 11 0 17 0 15 0 17 0 20 0 10
482350 436030 427736 F U 0 0 0 0 0 0 0 0 0 0 0 0 0 0 0 0 0 0 0 0 0 0 0 0 0 0 0 0 0 0 0 0
482351 436030 427736 M U 0 16 0 11 0 12 0 30 0 23 0 9 0 10 0 11 0 13 0 9 0 10 0 18 0 13 0 15 0 22 0 10
482352 436030 427736 F U 0 0 0 0 0 0 0 0 0 0 0 0 0 0 0 0 0 0 0 0 0 0 0 0 0 0 0 0 0 0 0 0
482353 436030 427736 F U 0 0 0 0 0 0 0 0 0 0 0 0 0 0 0 0 0 0 0 0 0 0 0 0 0 0 0 0 0 0 0 0
482354 436030 427736 F U 0 0 0 0 0 0 0 0 0 0 0 0 0 0 0 0 0 0 0 0 0 0 0 0 0 0 0 0 0 0 0 0
482355 436030 427736 F U 0 0 0 0 0 0 0 0 0 0 0 0 0 0 0 0 0 0 0 0 0 0 0 0 0 0 0 0 0 0 0 0
482356 436030 427736 F U 0 0 0 0 0 0 0 0 0 0 0 0 0 0 0 0 0 0 0 0 0 0 0 0 0 0 0 0 0 0 0 0
482357 436030 427736 M U 0 16 0 11 0 12 0 30 0 23 0 9 0 10 0 11 0 13 0 9 0 10 0 18 0 13 0 15 0 22 0 10
482358 436030 427736 F U 0 0 0 0 0 0 0 0 0 0 0 0 0 0 0 0 0 0 0 0 0 0 0 0 0 0 0 0 0 0 0 0
482359 421309 421114 F U 0 0 0 0 0 0 0 0 0 0 0 0 0 0 0 0 0 0 0 0 0 0 0 0 0 0 0 0 0 0 0 0
482360 421309 421114 M U 0 16 0 14 0 12 0 28 0 23 0 9 0 12 0 13 0 13 0 11 0 12 0 20 0 16 0 16 0 20 0 11
482361 429660 437700 M U 0 14 0 13 0 12 0 28 0 22 0 10 0 12 0 13 0 14 0 11 0 9 0 19 0 16 0 13 0 21 0 11
482362 429660 437700 M U 0 14 0 13 0 12 0 28 0 22 0 10 0 12 0 13 0 14 0 11 0 9 0 19 0 16 0 13 0 21 0 11
482363 429660 437700 M U 0 14 0 13 0 12 0 28 0 22 0 10 0 12 0 13 0 14 0 11 0 9 0 19 0 16 0 13 0 21 0 11
482364 429130 420488 M U 0 15 0 11 0 11 0 30 0 22 0 9 0 12 0 12 0 14 0 9 0 11 0 17 0 14 0 15 0 20 0 10
482365 429130 420488 F U 0 0 0 0 0 0 0 0 0 0 0 0 0 0 0 0 0 0 0 0 0 0 0 0 0 0 0 0 0 0 0 0
482366 429130 420488 M U 0 15 0 11 0 11 0 30 0 22 0 9 0 12 0 12 0 14 0 9 0 11 0 17 0 14 0 15 0 20 0 10
482367 428559 421716 F U 0 0 0 0 0 0 0 0 0 0 0 0 0 0 0 0 0 0 0 0 0 0 0 0 0 0 0 0 0 0 0 0
482368 428559 421716 M U 0 13 0 13 0 12 0 27 0 25 0 8 0 12 0 12 0 13 0 9 0 10 0 18 0 14 0 17 0 19 0 10
482369 428559 421716 M U 0 13 0 13 0 12 0 27 0 25 0 8 0 12 0 12 0 13 0 9 0 10 0 18 0 14 0 17 0 19 0 10
482370 428559 421716 F U 0 0 0 0 0 0 0 0 0 0 0 0 0 0 0 0 0 0 0 0 0 0 0 0 0 0 0 0 0 0 0 0
482371 432314 438527 M U 0 14 0 17 0 12 0 29 0 23 0 10 0 12 0 13 0 13 0 8 0 11 0 18 0 14 0 15 0 20 0 12
482372 432314 438527 F U 0 0 0 0 0 0 0 0 0 0 0 0 0 0 0 0 0 0 0 0 0 0 0 0 0 0 0 0 0 0 0 0
482373 439165 431035 M U 0 14 0 14 0 13 0 30 0 21 0 10 0 10 0 12 0 13 0 10 0 10 0 16 0 17 0 17 0 19 0 10
482374 436865 425361 M U 0 14 0 17 0 11 0 29 0 21 0 9 0 10 0 11 0 14 0 11 0 10 0 19 0 14 0 16 0 21 0 10
482375 436865 425361 F U 0 0 0 0 0 0 0 0 0 0 0 0 0 0 0 0 0 0 0 0 0 0 0 0 0 0 0 0 0 0 0 0
482376 436865 425361 F U 0 0 0 0 0 0 0 0 0 0 0 0 0 0 0 0 0 0 0 0 0 0 0 0 0 0 0 0 0 0 0 0
482377 436865 425361 F U 0 0 0 0 0 0 0 0 0 0 0 0 0 0 0 0 0 0 0 0 0 0 0 0 0 0 0 0 0 0 0 0
482378 436865 425361 M U 0 14 0 17 0 11 0 29 0 21 0 9 0 10 0 11 0 14 0 11 0 10 0 19 0 14 0 16 0 21 0 10
482379 436865 425361 F U 0 0 0 0 0 0 0 0 0 0 0 0 0 0 0 0 0 0 0 0 0 0 0 0 0 0 0 0 0 0 0 0
482380 422443 421271 M U 0 14 0 13 0 11 0 30 0 23 0 10 0 10 0 11 0 13 0 10 0 10 0 18 0 14 0 15 0 23 0 11
482381 422443 421271 M U 0 14 0 13 0 11 0 30 0 23 0 10 0 10 0 11 0 13 0 10 0 10 0 18 0 14 0 15 0 23 0 11
482382 422443 421271 M U 0 14 0 13 0 11 0 30 0 23 0 10 0 10 0 11 0 13 0 10 0 10 0 18 0 14 0 15 0 23 0 11
482383 439825 434442 M U 0 14 0 13 0 12 0 29 0 20 0 10 0 12 0 11 0 15 0 9 0 11 0 18 0 14 0 16 0 22 0 12
482384 439825 434442 M U 0 14 0 13 0 12 0 29 0 20 0 10 0 12 0 11 0 15 0 9 0 11 0 18 0 14 0 16 0 22 0 12
482385 433029 433069 F U 0 0 0 0 0 0 0 0 0 0 0 0 0 0 0 0 0 0 0 0 0 0 0 0 0 0 0 0 0 0 0 0
482386 433029 433069 M U 0 13 0 16 0 12 0 26 0 22 0 9 0 10 0 13 0 13 0 10 0 10 0 18 0 14 0 15 0 20 0 11
482387 430675 420053 F U 0 0 0 0 0 0 0 0 0 0 0 0 0 0 0 0 0 0 0 0 0 0 0 0 0 0 0 0 0 0 0 0
482388 425967 426951 M U 0 13 0 16 0 11 0 29 0 22 0 9 0 12 0 11 0 14 0 9 0 11 0 19 0 13 0 17 0 20 0 11
482389 425967 426951 F U 0 0 0 0 0 0 0 0 0 0 0 0 0 0 0 0 0 0 0 0 0 0 0 0 0 0 0 0 0 0 0 0
482390 438865 422459 F U 0 0 0 0 0 0 0 0 0 0 0 0 0 0 0 0 0 0 0 0 0 0 0 0 0 0 0 0 0 0 0 0
482391 438865 422459 M U 0 14 0 11 0 11 0 28 0 23 0 9 0 13 0 12 0 13 0 10 0 11 0 17 0 15 0 14 0 18 0 11
482392 431162 427434 M U 0 13 0 12 0 13 0 27 0 23 0 9 0 12 0 12 0 13 0 10 0 9 0 19 0 14 0 15 0 22 0 11
482393 429892 427188 M U 0 13 0 11 0 11 0 28 0 21 0 10 0 12 0 13 0 15 0 9 0 11 0 18 0 14 0 16 0 22 0 10
482394 429892 427188 F U 0 0 0 0 0 0 0 0 0 0 0 0 0 0 0 0 0 0 0 0 0 0 0 0 0 0 0 0 0 0 0 0
482395 432667 437016 F U 0 0 0 0 0 0 0 0 0 0 0 0 0 0 0 0 0 0 0 0 0 0 0 0 0 0 0 0 0 0 0 0
482396 432667 437016 F U 0 0 0 0 0 0 0 0 0 0 0 0 0 0 0 0 0 0 0 0 0 0 0 0 0 0 0 0 0 0 0 0
482397 421062 427714 F U 0 0 0 0 0 0 0 0 0 0 0 0 0 0 0 0 0 0 0 0 0 0 0 0 0 0 0 0 0 0 0 0
482398 436827 439891 M U 0 15 0 12 0 12 0 26 0 22 0 9 0 10 0 12 0 13 0 9 0 11 0 20 0 16 0 19 0 20 0 11
482399 423097 438791 F U 0 0 0 0 0 0 0 0 0 0 0 0 0 0 0 0 0 0 0 0 0 0 0 0 0 0 0 0 0 0 0 0
482400 421513 424313 M U 0 13 0 9 0 12 0 30 0 22 0 9 0 11 0 12 0 13 0 11 0 11 0 19 0 15 0 14 0 20 0 11
482401 424388 426195 F U 0 0 0 0 0 0 0 0 0 0 0 0 0 0 0 0 0 0 0 0 0 0 0 0 0 0 0 0 0 0 0 0
482402 424388 426195 F U 0 0 0 0 0 0 0 0 0 0 0 0 0 0 0 0 0 0 0 0 0 0 0 0 0 0 0 0 0 0 0 0
482403 424388 426195 M U 0 14 0 14 0 12 0 29 0 24 0 10 0 12 0 12 0 13 0 9 0 11 0 18 0 17 0 14 0 19 0 11
482404 438437 434684 F U 0 0 0 0 0 0 0 0 0 0 0 0 0 0 0 0 0 0 0 0 0 0 0 0 0 0 0 0 0 0 0 0
482405 434777 432832 F U 0 0 0 0 0 0 0 0 0 0 0 0 0 0 0 0 0 0 0 0 0 0 0 0 0 0 0 0 0 0 0 0
482406 434777 432832 F U 0 0 0 0 0 0 0 0 0 0 0 0 0 0 0 0 0 0 0 0 0 0 0 0 0 0 0 0 0 0 0 0
482407 434777 432832 F U 0 0 0 0 0 0 0 0 0 0 0 0 0 0 0 0 0 0 0 0 0 0 0 0 0 0 0 0 0 0 0 0
482408 438512 424493 F U 0 0 0 0 0 0 0 0 0 0 0 0 0 0 0 0 0 0 0 0 0 0 0 0 0 0 0 0 0 0 0 0
482409 426672 432114 F U 0 0 0 0 0 0 0 0 0 0 0 0 0 0 0 0 0 0 0 0 0 0 0 0 0 0 0 0 0 0 0 0
482410 426672 432114 M U 0 14 0 16 0 13 0 29 0 23 0 9 0 12 0 12 0 13 0 10 0 11 0 17 0 14 0 17 0 22 0 11
482411 426672 432114 M U 0 14 0 16 0 13 0 29 0 23 0 9 0 12 0 12 0 13 0 10 0 11 0 17 0 14 0 17 0 22 0 11
482412 425541 423835 F U 0 0 0 0 0 0 0 0 0 0 0 0 0 0 0 0 0 0 0 0 0 0 0 0 0 0 0 0 0 0 0 0
482413 424611 436829 M U 0 13 0 12 0 12 0 28 0 24 0 9 0 10 0 12 0 13 0 8 0 10 0 18 0 14 0 17 0 20 0 12
482414 434964 428422 F U 0 0 0 0 0 0 0 0 0 0 0 0 0 0 0 0 0 0 0 0 0 0 0 0 0 0 0 0 0 0 0 0
482415 434964 428422 F U 0 0 0 0 0 0 0 0 0 0 0 0 0 0 0 0 0 0 0 0 0 0 0 0 0 0 0 0 0 0 0 0
482416 434964 428422 F U 0 0 0 0 0 0 0 0 0 0 0 0 0 0 0 0 0 0 0 0 0 0 0 0 0 0 0 0 0 0 0 0
482417 434964 428422 M U 0 13 0 15 0 12 0 28 0 24 0 9 0 11 0 11 0 13 0 9 0 11 0 18 0 13 0 18 0 17 0 10
482418 428420 420690 F U 0 0 0 0 0 0 0 0 0 0 0 0 0 0 0 0 0 0 0 0 0 0 0 0 0 0 0 0 0 0 0 0
482419 428420 420690 M U 0 15 0 11 0 12 0 30 0 21 0 9 0 10 0 11 0 13 0 10 0 11 0 20 0 14 0 16 0 20 0 11
482420 431160 430254 M U 0 13 0 17 0 12 0 29 0 21 0 9 0 10 0 12 0 14 0 11 0 10 0 18 0 14 0 16 0 22 0 11
482421 437829 431986 M U 0 14 0 12 0 12 0 27 0 25 0 9 0 10 0 12 0 13 0 9 0 12 0 18 0 13 0 16 0 22 0 12
482422 437829 431986 M U 0 14 0 12 0 12 0 27 0 25 0 9 0 10 0 12 0 13 0 9 0 12 0 18 0 13 0 16 0 22 0 12
482423 438227 438066 F U 0 0 0 0 0 0 0 0 0 0 0 0 0 0 0 0 0 0 0 0 0 0 0 0 0 0 0 0 0 0 0 0
482424 438227 438066 F U 0 0 0 0 0 0 0 0 0 0 0 0 0 0 0 0 0 0 0 0 0 0 0 0 0 0 0 0 0 0 0 0
482425 425171 439257 M U 0 13 0 14 0 12 0 27 0 22 0 9 0 12 0 11 0 13 0 11 0 12 0 20 0 16 0 15 0 19 0 10
482426 425171 439257 F U 0 0 0 0 0 0 0 0 0 0 0 0 0 0 0 0 0 0 0 0 0 0 0 0 0 0 0 0 0 0 0 0
482427 425171 439257 M U 0 13 0 14 0 12 0 27 0 22 0 9 0 12 0 11 0 13 0 11 0 12 0 20 0 16 0 15 0 19 0 10
482428 425171 439257 M U 0 13 0 14 0 12 0 27 0 22 0 9 0 12 0 11 0 13 0 11 0 12 0 20 0 16 0 15 0 19 0 10
482429 425171 439257 F U 0 0 0 0 0 0 0 0 0 0 0 0 0 0 0 0 0 0 0 0 0 0 0 0 0 0 0 0 0 0 0 0
482430 425171 439257 M U 0 13 0 14 0 12 0 27 0 22 0 9 0 12 0 11 0 13 0 11 0 12 0 20 0 16 0 15 0 19 0 10
482431 424520 423953 M U 0 13 0 12 0 11 0 29 0 24 0 9 0 10 0 11 0 13 0 9 0 11 0 19 0 13 0 17 0 21 0 11
482432 426629 429294 M U 0 12 0 13 0 12 0 27 0 23 0 8 0 12 0 12 0 13 0 9 0 12 0 20 0 15 0 13 0 21 0 10
482433 426629 429294 M U 0 12 0 13 0 12 0 27 0 23 0 8 0 12 0 12 0 13 0 9 0 12 0 20 0 15 0 13 0 21 0 10
482434 429608 438953 M U 0 16 0 14 0 13 0 30 0 24 0 9 0 12 0 12 0 14 0 11 0 11 0 18 0 14 0 16 0 20 0 11
482435 423038 429029 F U 0 0 0 0 0 0 0 0 0 0 0 0 0 0 0 0 0 0 0 0 0 0 0 0 0 0 0 0 0 0 0 0
482436 423038 429029 M U 0 13 0 10 0 12 0 29 0 22 0 9 0 12 0 12 0 15 0 10 0 12 0 18 0 14 0 13 0 23 0 11
482437 431813 428923 F U 0 0 0 0 0 0 0 0 0 0 0 0 0 0 0 0 0 0 0 0 0 0 0 0 0 0 0 0 0 0 0 0
482438 435934 428300 M U 0 14 0 11 0 13 0 28 0 24 0 9 0 11 0 13 0 14 0 10 0 11 0 19 0 14 0 15 0 24 0 10
482439 435934 428300 M U 0 14 0 11 0 13 0 28 0 24 0 9 0 11 0 13 0 14 0 10 0 11 0 19 0 14 0 15 0 24 0 10
482440 424984 428493 M U 0 16 0 16 0 11 0 31 0 22 0 10 0 12 0 12 0 13 0 11 0 10 0 18 0 16 0 18 0 22 0 10
482441 424984 428493 F U 0 0 0 0 0 0 0 0 0 0 0 0 0 0 0 0 0 0 0 0 0 0 0 0 0 0 0 0 0 0 0 0
482442 426627 430566 F U 0 0 0 0 0 0 0 0 0 0 0 0 0 0 0 0 0 0 0 0 0 0 0 0 0 0 0 0 0 0 0 0
482443 426627 430566 M U 0 14 0 12 0 12 0 29 0 22 0 9 0 12 0 12 0 15 0 11 0 10 0 18 0 15 0 16 0 20 0 11
482444 430308 425576 F U 0 0 0 0 0 0 0 0 0 0 0 0 0 0 0 0 0 0 0 0 0 0 0 0 0 0 0 0 0 0 0 0
482445 430308 425576 F U 0 0 0 0 0 0 0 0 0 0 0 0 0 0 0 0 0 0 0 0 0 0 0 0 0 0 0 0 0 0 0 0
482446 430308 425576 F U 0 0 0 0 0 0 0 0 0 0 0 0 0 0 0 0 0 0 0 0 0 0 0 0 0 0 0 0 0 0 0 0
482447 420010 434573 M U 0 14 0 13 0 13 0 29 0 24 0 9 0 11 0 13 0 13 0 11 0 10 0 18 0 14 0 14 0 19 0 11
482448 422175 437538 F U 0 0 0 0 0 0 0 0 0 0 0 0 0 0 0 0 0 0 0 0 0 0 0 0 0 0 0 0 0 0 0 0
482449 422175 437538 M U 0 15 0 9 0 11 0 27 0 23 0 9 0 13 0 12 0 14 0 9 0 10 0 19 0 15 0 15 0 22 0 11
482450 422175 437538 M U 0 15 0 9 0 11 0 27 0 23 0 9 0 13 0 12 0 14 0 9 0 10 0 19 0 15 0 15 0 22 0 11
482451 431939 436839 F U 0 0 0 0 0 0 0 0 0 0 0 0 0 0 0 0 0 0 0 0 0 0 0 0 0 0 0 0 0 0 0 0
482452 428539 438877 F U 0 0 0 0 0 0 0 0 0 0 0 0 0 0 0 0 0 0 0 0 0 0 0 0 0 0 0 0 0 0 0 0
482453 433492 433776 F U 0 0 0 0 0 0 0 0 0 0 0 0 0 0 0 0 0 0 0 0 0 0 0 0 0 0 0 0 0 0 0 0
482454 433492 433776 F U 0 0 0 0 0 0 0 0 0 0 0 0 0 0 0 0 0 0 0 0 0 0 0 0 0 0 0 0 0 0 0 0
482455 431930 433835 F U 0 0 0 0 0 0 0 0 0 0 0 0 0 0 0 0 0 0 0 0 0 0 0 0 0 0 0 0 0 0 0 0
482456 431930 433835 M U 0 16 0 13 0 12 0 30 0 23 0 9 0 10 0 12 0 13 0 10 0 10 0 19 0 15 0 17 0 21 0 10
482457 431930 433835 M U 0 16 0 13 0 12 0 30 0 23 0 9 0 10 0 12 0 13 0 10 0 10 0 19 0 15 0 17 0 21 0 10
482458 431930 433835 M U 0 16 0 13 0 12 0 30 0 23 0 9 0 10 0 12 0 13 0 10 0 10 0 19 0 15 0 17 0 21 0 10
482459 437175 421921 F U 0 0 0 0 0 0 0 0 0 0 0 0 0 0 0 0 0 0 0 0 0 0 0 0 0 0 0 0 0 0 0 0
482460 426397 422794 F U 0 0 0 0 0 0 0 0 0 0 0 0 0 0 0 0 0 0 0 0 0 0 0 0 0 0 0 0 0 0 0 0
482461 426397 422794 M U 0 16 0 18 0 12 0 30 0 23 0 9 0 13 0 11 0 13 0 9 0 9 0 20 0 15 0 16 0 19 0 10
482462 426397 422794 M U 0 16 0 18 0 12 0 30 0 23 0 9 0 13 0 11 0 13 0 9 0 9 0 20 0 15 0 16 0 19 0 10
482463 426829 426489 F U 0 0 0 0 0 0 0 0 0 0 0 0 0 0 0 0 0 0 0 0 0 0 0 0 0 0 0 0 0 0 0 0
482464 426829 426489 M U 0 13 0 18 0 12 0 28 0 22 0 10 0 13 0 12 0 15 0 10 0 11 0 18 0 14 0 15 0 24 0 11
482465 426829 426489 F U 0 0 0 0 0 0 0 0 0 0 0 0 0 0 0 0 0 0 0 0 0 0 0 0 0 0 0 0 0 0 0 0
482466 434618 426666 F U 0 0 0 0 0 0 0 0 0 0 0 0 0 0 0 0 0 0 0 0 0 0 0 0 0 0 0 0 0 0 0 0
482467 434618 426666 M U 0 13 0 11 0 13 0 28 0 21 0 10 0 10 0 12 0 13 0 11 0 10 0 17 0 14 0 15 0 22 0 11
482468 434618 426666 F U 0 0 0 0 0 0 0 0 0 0 0 0 0 0 0 0 0 0 0 0 0 0 0 0 0 0 0 0 0 0 0 0
482469 426459 430383 F U 0 0 0 0 0 0 0 0 0 0 0 0 0 0 0 0 0 0 0 0 0 0 0 0 0 0 0 0 0 0 0 0
482470 426459 430383 M U 0 12 0 11 0 13 0 27 0 22 0 9 0 11 0 13 0 13 0 11 0 11 0 20 0 14 0 16 0 22 0 10
482471 426459 430383 F U 0 0 0 0 0 0 0 0 0 0 0 0 0 0 0 0 0 0 0 0 0 0 0 0 0 0 0 0 0 0 0 0
482472 436138 439931 F U 0 0 0 0 0 0 0 0 0 0 0 0 0 0 0 0 0 0 0 0 0 0 0 0 0 0 0 0 0 0 0 0
482473 430608 423637 F U 0 0 0 0 0 0 0 0 0 0 0 0 0 0 0 0 0 0 0 0 0 0 0 0 0 0 0 0 0 0 0 0
482474 430608 423637 M U 0 14 0 11 0 12 0 28 0 23 0 9 0 12 0 14 0 13 0 9 0 10 0 18 0 14 0 15 0 21 0 10
482475 439187 435350 M U 0 13 0 16 0 12 0 28 0 20 0 10 0 13 0 12 0 14 0 9 0 10 0 18 0 13 0 14 0 21 0 10
482476 439187 435350 F U 0 0 0 0 0 0 0 0 0 0 0 0 0 0 0 0 0 0 0 0 0 0 0 0 0 0 0 0 0 0 0 0
482477 439187 435350 F U 0 0 0 0 0 0 0 0 0 0 0 0 0 0 0 0 0 0 0 0 0 0 0 0 0 0 0 0 0 0 0 0
482478 425732 434720 M U 0 12 0 15 0 12 0 29 0 24 0 10 0 10 0 11 0 13 0 10 0 9 0 18 0 14 0 15 0 22 0 10
482479 425732 434720 M U 0 12 0 15 0 12 0 29 0 24 0 10 0 10 0 11 0 13 0 10 0 9 0 18 0 14 0 15 0 22 0 10
482480 425732 434720 M U 0 12 0 15 0 12 0 29 0 24 0 10 0 10 0 11 0 13 0 10 0 9 0 18 0 14 0 15 0 22 0 10
482481 435727 430175 F U 0 0 0 0 0 0 0 0 0 0 0 0 0 0 0 0 0 0 0 0 0 0 0 0 0 0 0 0 0 0 0 0
482482 435727 430175 M U 0 14 0 13 0 12 0 28 0 22 0 9 0 12 0 12 0 13 0 9 0 10 0 18 0 14 0 17 0 18 0 12
482483 432474 426588 M U 0 12 0 13 0 11 0 29 0 21 0 10 0 13 0 12 0 12 0 11 0 12 0 18 0 15 0 14 0 20 0 10
482484 432474 426588 M U 0 12 0 13 0 11 0 29 0 21 0 10 0 13 0 12 0 12 0 11 0 12 0 18 0 15 0 14 0 20 0 10
482485 439128 428337 F U 0 0 0 0 0 0 0 0 0 0 0 0 0 0 0 0 0 0 0 0 0 0 0 0 0 0 0 0 0 0 0 0
482486 439128 428337 F U 0 0 0 0 0 0 0 0 0 0 0 0 0 0 0 0 0 0 0 0 0 0 0 0 0 0 0 0 0 0 0 0
482487 439128 428337 F U 0 0 0 0 0 0 0 0 0 0 0 0 0 0 0 0 0 0 0 0 0 0 0 0 0 0 0 0 0 0 0 0
482488 423988 435046 M U 0 12 0 10 0 11 0 28 0 23 0 9 0 10 0 11 0 14 0 9 0 11 0 18 0 14 0 18 0 23 0 11
482489 423988 435046 F U 0 0 0 0 0 0 0 0 0 0 0 0 0 0 0 0 0 0 0 0 0 0 0 0 0 0 0 0 0 0 0 0
482490 436723 420300 F U 0 0 0 0 0 0 0 0 0 0 0 0 0 0 0 0 0 0 0 0 0 0 0 0 0 0 0 0 0 0 0 0
482491 436723 420300 F U 0 0 0 0 0 0 0 0 0 0 0 0 0 0 0 0 0 0 0 0 0 0 0 0 0 0 0 0 0 0 0 0
482492 436723 420300 F U 0 0 0 0 0 0 0 0 0 0 0 0 0 0 0 0 0 0 0 0 0 0 0 0 0 0 0 0 0 0 0 0
482493 436723 420300 F U 0 0 0 0 0 0 0 0 0 0 0 0 0 0 0 0 0 0 0 0 0 0 0 0 0 0 0 0 0 0 0 0
482494 431520 421737 M U 0 13 0 13 0 12 0 27 0 24 0 9 0 10 0 13 0 13 0 9 0 11 0 19 0 14 0 15 0 20 0 11
482495 431520 421737 M U 0 13 0 13 0 12 0 27 0 24 0 9 0 10 0 13 0 13 0 9 0 11 0 19 0 14 0 15 0 20 0 11
482496 431520 421737 M U 0 13 0 13 0 12 0 27 0 24 0 9 0 10 0 13 0 13 0 9 0 11 0 19 0 14 0 15 0 20 0 11
482497 437282 423470 M U 0 14 0 13 0 13 0 30 0 24 0 8 0 10 0 11 0 13 0 9 0 11 0 18 0 15 0 16 0 20 0 11
482498 437282 423470 M U 0 14 0 13 0 13 0 30 0 24 0 8 0 10 0 11 0 13 0 9 0 11 0 18 0 15 0 16 0 20 0 11
482499 431183 426989 M U 0 15 0 11 0 12 0 28 0 21 0 9 0 13 0 11 0 13 0 9 0 10 0 18 0 13 0 15 0 20 0 10
482500 437555 423355 M U 0 15 0 13 0 13 0 29 0 25 0 9 0 9 0 14 0 15 0 11 0 12 0 19 0 14 0 14 0 19 0 11
482501 437555 423355 F U 0 0 0 0 0 0 0 0 0 0 0 0 0 0 0 0 0 0 0 0 0 0 0 0 0 0 0 0 0 0 0 0
482502 437555 423355 F U 0 0 0 0 0 0 0 0 0 0 0 0 0 0 0 0 0 0 0 0 0 0 0 0 0 0 0 0 0 0 0 0
482503 434128 426751 F U 0 0 0 0 0 0 0 0 0 0 0 0 0 0 0 0 0 0 0 0 0 0 0 0 0 0 0 0 0 0 0 0
482504 435980 430374 M U 0 14 0 13 0 12 0 27 0 24 0 9 0 12 0 12 0 13 0 9 0 12 0 19 0 14 0 18 0 23 0 11
482505 435980 430374 M U 0 14 0 13 0 12 0 27 0 24 0 9 0 12 0 12 0 13 0 9 0 12 0 19 0 14 0 18 0 23 0 11
482506 435980 430374 F U 0 0 0 0 0 0 0 0 0 0 0 0 0 0 0 0 0 0 0 0 0 0 0 0 0 0 0 0 0 0 0 0
482507 425123 431511 M U 0 13 0 16 0 12 0 27 0 23 0 10 0 12 0 12 0 14 0 9 0 11 0 19 0 13 0 14 0 24 0 10
482508 426105 430521 M U 0 13 0 17 0 11 0 29 0 23 0 9 0 10 0 12 0 14 0 11 0 10 0 18 0 16 0 16 0 22 0 12
482509 436632 428158 M U 0 14 0 12 0 11 0 28 0 23 0 9 0 13 0 12 0 13 0 11 0 12 0 20 0 13 0 17 0 21 0 10
482510 436632 428158 F U 0 0 0 0 0 0 0 0 0 0 0 0 0 0 0 0 0 0 0 0 0 0 0 0 0 0 0 0 0 0 0 0
482511 425126 429738 F U 0 0 0 0 0 0 0 0 0 0 0 0 0 0 0 0 0 0 0 0 0 0 0 0 0 0 0 0 0 0 0 0
482512 425126 429738 F U 0 0 0 0 0 0 0 0 0 0 0 0 0 0 0 0 0 0 0 0 0 0 0 0 0 0 0 0 0 0 0 0
482513 437607 428561 F U 0 0 0 0 0 0 0 0 0 0 0 0 0 0 0 0 0 0 0 0 0 0 0 0 0 0 0 0 0 0 0 0
482514 429515 423543 M U 0 13 0 13 0 11 0 28 0 22 0 8 0 11 0 11 0 13 0 11 0 10 0 19 0 14 0 15 0 21 0 10
482515 423903 426215 M U 0 14 0 13 0 12 0 29 0 24 0 9 0 10 0 11 0 13 0 9 0 11 0 19 0 14 0 17 0 23 0 12
482516 432452 423942 M U 0 15 0 12 0 12 0 28 0 23 0 9 0 10 0 12 0 13 0 10 0 10 0 18 0 14 0 15 0 22 0 10
482517 432452 423942 M U 0 15 0 12 0 12 0 28 0 23 0 9 0 10 0 12 0 13 0 10 0 10 0 18 0 14 0 15 0 22 0 10
482518 432337 431461 M U 0 13 0 20 0 11 0 29 0 23 0 9 0 13 0 12 0 13 0 9 0 11 0 17 0 14 0 14 0 18 0 10
482519 432337 431461 M U 0 13 0 20 0 11 0 29 0 23 0 9 0 13 0 12 0 13 0 9 0 11 0 17 0 14 0 14 0 18 0 10
482520 421192 426589 M U 0 15 0 9 0 13 0 28 0 23 0 9 0 9 0 12 0 14 0 11 0 10 0 18 0 14 0 16 0 18 0 10
482521 422078 433440 F U 0 0 0 0 0 0 0 0 0 0 0 0 0 0 0 0 0 0 0 0 0 0 0 0 0 0 0 0 0 0 0 0
482522 420331 426173 F U 0 0 0 0 0 0 0 0 0 0 0 0 0 0 0 0 0 0 0 0 0 0 0 0 0 0 0 0 0 0 0 0
482523 420331 426173 F U 0 0 0 0 0 0 0 0 0 0 0 0 0 0 0 0 0 0 0 0 0 0 0 0 0 0 0 0 0 0 0 0
482524 430023 437526 M U 0 14 0 17 0 13 0 28 0 24 0 9 0 10 0 12 0 13 0 9 0 9 0 18 0 16 0 15 0 21 0 10
482525 430023 437526 M U 0 14 0 17 0 13 0 28 0 24 0 9 0 10 0 12 0 13 0 9 0 9 0 18 0 16 0 15 0 21 0 10
482526 430023 437526 F U 0 0 0 0 0 0 0 0 0 0 0 0 0 0 0 0 0 0 0 0 0 0 0 0 0 0 0 0 0 0 0 0
482527 430023 437526 M U 0 14 0 17 0 13 0 28 0 24 0 9 0 10 0 12 0 13 0 9 0 9 0 18 0 16 0 15 0 21 0 10
482528 425105 434263 M U 0 13 0 10 0 12 0 29 0 23 0 9 0 13 0 12 0 14 0 10 0 10 0 19 0 15 0 18 0 22 0 11
482529 425105 434263 F U 0 0 0 0 0 0 0 0 0 0 0 0 0 0 0 0 0 0 0 0 0 0 0 0 0 0 0 0 0 0 0 0
482530 425105 434263 M U 0 13 0 10 0 12 0 29 0 23 0 9 0 13 0 12 0 14 0 10 0 10 0 19 0 15 0 18 0 22 0 11
482531 425105 434263 M U 0 13 0 10 0 12 0 29 0 23 0 9 0 13 0 12 0 14 0 10 0 10 0 19 0 15 0 18 0 22 0 11
482532 425105 434263 F U 0 0 0 0 0 0 0 0 0 0 0 0 0 0 0 0 0 0 0 0 0 0 0 0 0 0 0 0 0 0 0 0
482533 438241 433898 F U 0 0 0 0 0 0 0 0 0 0 0 0 0 0 0 0 0 0 0 0 0 0 0 0 0 0 0 0 0 0 0 0
482534 438241 433898 M U 0 14 0 10 0 11 0 29 0 22 0 9 0 13 0 12 0 13 0 9 0 9 0 19 0 14 0 17 0 20 0 11
482535 438241 433898 F U 0 0 0 0 0 0 0 0 0 0 0 0 0 0 0 0 0 0 0 0 0 0 0 0 0 0 0 0 0 0 0 0
482536 436880 423621 M U 0 14 0 10 0 12 0 27 0 22 0 10 0 10 0 11 0 12 0 9 0 11 0 19 0 14 0 15 0 22 0 10
482537 436880 423621 M U 0 14 0 10 0 12 0 27 0 22 0 10 0 10 0 11 0 12 0 9 0 11 0 19 0 14 0 15 0 22 0 10
482538 436880 423621 M U 0 14 0 10 0 12 0 27 0 22 0 10 0 10 0 11 0 12 0 9 0 11 0 19 0 14 0 15 0 22 0 10
482539 423891 426711 F U 0 0 0 0 0 0 0 0 0 0 0 0 0 0 0 0 0 0 0 0 0 0 0 0 0 0 0 0 0 0 0 0
482540 423891 426711 F U 0 0 0 0 0 0 0 0 0 0 0 0 0 0 0 0 0 0 0 0 0 0 0 0 0 0 0 0 0 0 0 0
482541 423891 426711 F U 0 0 0 0 0 0 0 0 0 0 0 0 0 0 0 0 0 0 0 0 0 0 0 0 0 0 0 0 0 0 0 0
482542 420618 436510 F U 0 0 0 0 0 0 0 0 0 0 0 0 0 0 0 0 0 0 0 0 0 0 0 0 0 0 0 0 0 0 0 0
482543 428225 438451 F U 0 0 0 0 0 0 0 0 0 0 0 0 0 0 0 0 0 0 0 0 0 0 0 0 0 0 0 0 0 0 0 0
482544 434253 430094 M U 0 12 0 17 0 12 0 27 0 23 0 9 0 10 0 13 0 13 0 8 0 12 0 18 0 16 0 14 0 20 0 11
482545 434253 430094 M U 0 12 0 17 0 12 0 27 0 23 0 9 0 10 0 13 0 13 0 8 0 12 0 18 0 16 0 14 0 20 0 11
482546 426975 430540 F U 0 0 0 0 0 0 0 0 0 0 0 0 0 0 0 0 0 0 0 0 0 0 0 0 0 0 0 0 0 0 0 0
482547 426975 430540 F U 0 0 0 0 0 0 0 0 0 0 0 0 0 0 0 0 0 0 0 0 0 0 0 0 0 0 0 0 0 0 0 0
482548 435248 426261 F U 0 0 0 0 0 0 0 0 0 0 0 0 0 0 0 0 0 0 0 0 0 0 0 0 0 0 0 0 0 0 0 0
482549 421858 431120 F U 0 0 0 0 0 0 0 0 0 0 0 0 0 0 0 0 0 0 0 0 0 0 0 0 0 0 0 0 0 0 0 0
482550 421858 431120 F U 0 0 0 0 0 0 0 0 0 0 0 0 0 0 0 0 0 0 0 0 0 0 0 0 0 0 0 0 0 0 0 0
482551 432171 420199 M U 0 15 0 15 0 13 0 28 0 20 0 9 0 10 0 11 0 15 0 11 0 11 0 17 0 14 0 18 0 19 0 12
482552 432171 420199 F U 0 0 0 0 0 0 0 0 0 0 0 0 0 0 0 0 0 0 0 0 0 0 0 0 0 0 0 0 0 0 0 0
482553 436224 433561 M U 0 14 0 14 0 13 0 29 0 20 0 9 0 10 0 12 0 13 0 11 0 10 0 18 0 15 0 14 0 22 0 10
482554 438384 427453 M U 0 16 0 11 0 11 0 28 0 21 0 9 0 11 0 12 0 14 0 11 0 9 0 18 0 15 0 13 0 22 0 9
482555 438384 427453 F U 0 0 0 0 0 0 0 0 0 0 0 0 0 0 0 0 0 0 0 0 0 0 0 0 0 0 0 0 0 0 0 0
482556 438384 427453 F U 0 0 0 0 0 0 0 0 0 0 0 0 0 0 0 0 0 0 0 0 0 0 0 0 0 0 0 0 0 0 0 0
482557 435878 428485 F U 0 0 0 0 0 0 0 0 0 0 0 0 0 0 0 0 0 0 0 0 0 0 0 0 0 0 0 0 0 0 0 0
482558 438638 429256 F U 0 0 0 0 0 0 0 0 0 0 0 0 0 0 0 0 0 0 0 0 0 0 0 0 0 0 0 0 0 0 0 0
482559 438638 429256 M U 0 13 0 12 0 11 0 30 0 23 0 11 0 10 0 11 0 13 0 10 0 12 0 18 0 15 0 16 0 23 0 11
482560 438638 429256 M U 0 13 0 12 0 11 0 30 0 23 0 11 0 10 0 11 0 13 0 10 0 12 0 18 0 15 0 16 0 23 0 11
482561 438638 429256 M U 0 13 0 12 0 11 0 30 0 23 0 11 0 10 0 11 0 13 0 10 0 12 0 18 0 15 0 16 0 23 0 11
482562 436881 437420 F U 0 0 0 0 0 0 0 0 0 0 0 0 0 0 0 0 0 0 0 0 0 0 0 0 0 0 0 0 0 0 0 0
482563 436881 437420 M U 0 14 0 10 0 12 0 27 0 22 0 10 0 10 0 11 0 13 0 9 0 11 0 19 0 14 0 15 0 22 0 10
482564 420632 438332 F U 0 0 0 0 0 0 0 0 0 0 0 0 0 0 0 0 0 0 0 0 0 0 0 0 0 0 0 0 0 0 0 0
482565 420632 438332 M U 0 13 0 12 0 13 0 27 0 23 0 9 0 10 0 12 0 15 0 11 0 11 0 17 0 15 0 13 0 20 0 10
482566 420632 438332 M U 0 13 0 12 0 13 0 27 0 23 0 9 0 10 0 12 0 15 0 11 0 11 0 17 0 15 0 13 0 20 0 10
482567 435129 422603 M U 0 13 0 12 0 11 0 30 0 24 0 11 0 12 0 13 0 15 0 11 0 10 0 19 0 13 0 17 0 20 0 11
482568 435129 422603 M U 0 13 0 12 0 11 0 30 0 24 0 11 0 12 0 13 0 15 0 11 0 10 0 19 0 13 0 17 0 20 0 11
482569 420278 432769 M U 0 12 0 14 0 13 0 28 0 24 0 9 0 15 0 11 0 13 0 11 0 10 0 20 0 14 0 14 0 22 0 11
482570 430512 439839 M U 0 13 0 14 0 12 0 30 0 21 0 9 0 10 0 12 0 13 0 8 0 11 0 20 0 13 0 14 0 21 0 11
482571 435907 427443 M U 0 13 0 13 0 12 0 29 0 24 0 9 0 12 0 13 0 14 0 10 0 9 0 18 0 14 0 17 0 20 0 10
482572 435907 427443 M U 0 13 0 13 0 12 0 29 0 24 0 9 0 12 0 13 0 14 0 10 0 9 0 18 0 14 0 17 0 20 0 10
482573 422441 422070 M U 0 14 0 13 0 11 0 30 0 23 0 10 0 10 0 11 0 13 0 10 0 10 0 18 0 14 0 15 0 23 0 11
482574 422441 422070 M U 0 14 0 13 0 11 0 30 0 23 0 10 0 10 0 11 0 13 0 10 0 10 0 18 0 14 0 15 0 23 0 11
482575 439976 425629 M U 0 13 0 15 0 12 0 30 0 22 0 10 0 13 0 11 0 14 0 9 0 11 0 18 0 15 0 17 0 20 0 12
482576 439976 425629 M U 0 13 0 15 0 12 0 30 0 22 0 10 0 13 0 11 0 14 0 9 0 11 0 18 0 15 0 17 0 20 0 12
482577 439976 425629 M U 0 13 0 15 0 12 0 30 0 22 0 10 0 13 0 11 0 14 0 9 0 11 0 18 0 15 0 17 0 20 0 12
482578 425086 428502 F U 0 0 0 0 0 0 0 0 0 0 0 0 0 0 0 0 0 0 0 0 0 0 0 0 0 0 0 0 0 0 0 0
482579 425086 428502 F U 0 0 0 0 0 0 0 0 0 0 0 0 0 0 0 0 0 0 0 0 0 0 0 0 0 0 0 0 0 0 0 0
482580 425086 428502 F U 0 0 0 0 0 0 0 0 0 0 0 0 0 0 0 0 0 0 0 0 0 0 0 0 0 0 0 0 0 0 0 0
482581 425086 428502 F U 0 0 0 0 0 0 0 0 0 0 0 0 0 0 0 0 0 0 0 0 0 0 0 0 0 0 0 0 0 0 0 0
482582 430124 439680 M U 0 14 0 12 0 13 0 29 0 23 0 10 0 12 0 13 0 13 0 10 0 12 0 18 0 14 0 16 0 20 0 10
482583 430124 439680 M U 0 14 0 12 0 13 0 29 0 23 0 10 0 12 0 13 0 13 0 10 0 12 0 18 0 14 0 16 0 20 0 10
482584 420506 432509 M U 0 13 0 12 0 12 0 29 0 24 0 11 0 13 0 12 0 13 0 10 0 10 0 17 0 15 0 15 0 19 0 11
482585 420506 432509 M U 0 13 0 12 0 12 0 29 0 24 0 11 0 13 0 12 0 13 0 10 0 10 0 17 0 15 0 15 0 19 0 11
482586 433123 428404 M U 0 13 0 17 0 12 0 29 0 23 0 10 0 12 0 12 0 13 0 10 0 9 0 19 0 14 0 17 0 20 0 11
482587 433123 428404 M U 0 13 0 17 0 12 0 29 0 23 0 10 0 12 0 12 0 13 0 10 0 9 0 19 0 14 0 17 0 20 0 11
482588 435095 434969 F U 0 0 0 0 0 0 0 0 0 0 0 0 0 0 0 0 0 0 0 0 0 0 0 0 0 0 0 0 0 0 0 0
482589 433236 420641 F U 0 0 0 0 0 0 0 0 0 0 0 0 0 0 0 0 0 0 0 0 0 0 0 0 0 0 0 0 0 0 0 0
482590 423601 424774 M U 0 14 0 11 0 13 0 28 0 24 0 9 0 11 0 13 0 14 0 10 0 11 0 19 0 14 0 15 0 24 0 10
482591 423601 424774 M U 0 14 0 11 0 13 0 28 0 24 0 9 0 11 0 13 0 14 0 10 0 11 0 19 0 14 0 15 0 24 0 10
482592 430427 435798 F U 0 0 0 0 0 0 0 0 0 0 0 0 0 0 0 0 0 0 0 0 0 0 0 0 0 0 0 0 0 0 0 0
482593 436899 423916 M U 0 14 0 12 0 11 0 27 0 22 0 10 0 12 0 12 0 15 0 9 0 11 0 19 0 14 0 16 0 20 0 10
482594 432627 435571 M U 0 13 0 12 0 11 0 28 0 24 0 10 0 10 0 11 0 14 0 9 0 12 0 17 0 13 0 17 0 20 0 11
482595 433108 431822 F U 0 0 0 0 0 0 0 0 0 0 0 0 0 0 0 0 0 0 0 0 0 0 0 0 0 0 0 0 0 0 0 0
482596 435966 435486 F U 0 0 0 0 0 0 0 0 0 0 0 0 0 0 0 0 0 0 0 0 0 0 0 0 0 0 0 0 0 0 0 0
482597 435966 435486 F U 0 0 0 0 0 0 0 0 0 0 0 0 0 0 0 0 0 0 0 0 0 0 0 0 0 0 0 0 0 0 0 0
482598 435966 435486 F U 0 0 0 0 0 0 0 0 0 0 0 0 0 0 0 0 0 0 0 0 0 0 0 0 0 0 0 0 0 0 0 0
482599 422079 439708 F U 0 0 0 0 0 0 0 0 0 0 0 0 0 0 0 0 0 0 0 0 0 0 0 0 0 0 0 0 0 0 0 0
482600 422079 439708 M U 0 16 0 13 0 12 0 29 0 22 0 9 0 14 0 12 0 13 0 10 0 10 0 18 0 14 0 14 0 20 0 10
482601 422079 439708 F U 0 0 0 0 0 0 0 0 0 0 0 0 0 0 0 0 0 0 0 0 0 0 0 0 0 0 0 0 0 0 0 0
482602 422079 439708 M U 0 16 0 13 0 12 0 29 0 22 0 9 0 14 0 12 0 13 0 10 0 10 0 18 0 14 0 14 0 20 0 10
482603 422079 439708 M U 0 16 0 13 0 12 0 29 0 22 0 9 0 14 0 12 0 13 0 10 0 10 0 18 0 14 0 14 0 20 0 10
482604 427638 439497 M U 0 14 0 14 0 13 0 28 0 23 0 9 0 10 0 12 0 13 0 9 0 11 0 18 0 14 0 15 0 23 0 11
482605 427638 439497 M U 0 14 0 14 0 13 0 28 0 23 0 9 0 10 0 12 0 13 0 9 0 11 0 18 0 14 0 15 0 23 0 11
482606 430093 421432 F U 0 0 0 0 0 0 0 0 0 0 0 0 0 0 0 0 0 0 0 0 0 0 0 0 0 0 0 0 0 0 0 0
482607 435340 430706 F U 0 0 0 0 0 0 0 0 0 0 0 0 0 0 0 0 0 0 0 0 0 0 0 0 0 0 0 0 0 0 0 0
482608 435340 430706 F U 0 0 0 0 0 0 0 0 0 0 0 0 0 0 0 0 0 0 0 0 0 0 0 0 0 0 0 0 0 0 0 0
482609 435340 430706 F U 0 0 0 0 0 0 0 0 0 0 0 0 0 0 0 0 0 0 0 0 0 0 0 0 0 0 0 0 0 0 0 0
482610 434674 437512 M U 0 14 0 13 0 12 0 29 0 23 0 8 0 10 0 12 0 14 0 8 0 10 0 20 0 14 0 17 0 22 0 10
482611 434674 437512 F U 0 0 0 0 0 0 0 0 0 0 0 0 0 0 0 0 0 0 0 0 0 0 0 0 0 0 0 0 0 0 0 0
482612 428848 427952 M U 0 16 0 14 0 11 0 29 0 22 0 9 0 10 0 13 0 13 0 10 0 10 0 19 0 14 0 15 0 23 0 11
482613 428848 427952 F U 0 0 0 0 0 0 0 0 0 0 0 0 0 0 0 0 0 0 0 0 0 0 0 0 0 0 0 0 0 0 0 0
482614 425965 420834 F U 0 0 0 0 0 0 0 0 0 0 0 0 0 0 0 0 0 0 0 0 0 0 0 0 0 0 0 0 0 0 0 0
482615 425965 420834 M U 0 15 0 14 0 12 0 28 0 23 0 9 0 10 0 11 0 12 0 11 0 12 0 17 0 15 0 15 0 22 0 11
482616 422101 431250 M U 0 13 0 14 0 12 0 29 0 22 0 9 0 12 0 14 0 13 0 9 0 9 0 19 0 14 0 14 0 21 0 10
482617 422101 431250 M U 0 13 0 14 0 12 0 29 0 22 0 9 0 12 0 14 0 13 0 9 0 9 0 19 0 14 0 14 0 21 0 10
482618 422101 431250 M U 0 13 0 14 0 12 0 29 0 22 0 9 0 12 0 14 0 13 0 9 0 9 0 19 0 14 0 14 0 21 0 10
482619 426141 424537 M U 0 13 0 14 0 12 0 30 0 22 0 11 0 11 0 12 0 13 0 9 0 11 0 20 0 15 0 13 0 21 0 12
482620 426141 424537 F U 0 0 0 0 0 0 0 0 0 0 0 0 0 0 0 0 0 0 0 0 0 0 0 0 0 0 0 0 0 0 0 0
482621 426141 424537 F U 0 0 0 0 0 0 0 0 0 0 0 0 0 0 0 0 0 0 0 0 0 0 0 0 0 0 0 0 0 0 0 0
482622 435633 428999 F U 0 0 0 0 0 0 0 0 0 0 0 0 0 0 0 0 0 0 0 0 0 0 0 0 0 0 0 0 0 0 0 0
482623 435633 428999 F U 0 0 0 0 0 0 0 0 0 0 0 0 0 0 0 0 0 0 0 0 0 0 0 0 0 0 0 0 0 0 0 0
482624 435633 428999 M U 0 13 0 14 0 12 0 29 0 22 0 10 0 11 0 13 0 14 0 9 0 11 0 18 0 15 0 15 0 21 0 11
482625 435633 428999 F U 0 0 0 0 0 0 0 0 0 0 0 0 0 0 0 0 0 0 0 0 0 0 0 0 0 0 0 0 0 0 0 0
482626 435633 428999 M U 0 13 0 14 0 12 0 29 0 22 0 10 0 11 0 13 0 14 0 9 0 11 0 18 0 15 0 15 0 21 0 11
482627 436030 422239 M U 0 16 0 11 0 12 0 30 0 23 0 9 0 10 0 11 0 13 0 9 0 10 0 18 0 13 0 15 0 22 0 10
482628 436030 422239 F U 0 0 0 0 0 0 0 0 0 0 0 0 0 0 0 0 0 0 0 0 0 0 0 0 0 0 0 0 0 0 0 0
482629 436030 422239 M U 0 16 0 11 0 12 0 30 0 23 0 9 0 10 0 11 0 13 0 9 0 10 0 18 0 13 0 15 0 22 0 10
482630 436030 422239 M U 0 16 0 11 0 12 0 30 0 23 0 9 0 10 0 11 0 13 0 9 0 10 0 18 0 13 0 15 0 22 0 10
482631 423732 427062 M U 0 13 0 10 0 13 0 29 0 21 0 10 0 12 0 12 0 14 0 9 0 9 0 18 0 14 0 16 0 22 0 12
482632 425444 430945 F U 0 0 0 0 0 0 0 0 0 0 0 0 0 0 0 0 0 0 0 0 0 0 0 0 0 0 0 0 0 0 0 0
482633 425444 430945 M U 0 14 0 13 0 13 0 28 0 23 0 9 0 10 0 12 0 13 0 9 0 9 0 20 0 15 0 15 0 18 0 10
482634 425444 430945 M U 0 14 0 13 0 13 0 28 0 23 0 9 0 10 0 12 0 13 0 9 0 9 0 20 0 15 0 15 0 18 0 10
482635 425444 430945 F U 0 0 0 0 0 0 0 0 0 0 0 0 0 0 0 0 0 0 0 0 0 0 0 0 0 0 0 0 0 0 0 0
482636 437236 428222 F U 0 0 0 0 0 0 0 0 0 0 0 0 0 0 0 0 0 0 0 0 0 0 0 0 0 0 0 0 0 0 0 0
482637 437236 428222 F U 0 0 0 0 0 0 0 0 0 0 0 0 0 0 0 0 0 0 0 0 0 0 0 0 0 0 0 0 0 0 0 0
482638 434840 425190 F U 0 0 0 0 0 0 0 0 0 0 0 0 0 0 0 0 0 0 0 0 0 0 0 0 0 0 0 0 0 0 0 0
482639 426310 434353 M U 0 13 0 12 0 13 0 27 0 23 0 9 0 10 0 12 0 15 0 11 0 11 0 17 0 15 0 13 0 20 0 10
482640 426310 434353 M U 0 13 0 12 0 13 0 27 0 23 0 9 0 10 0 12 0 15 0 11 0 11 0 17 0 15 0 13 0 20 0 10
482641 432816 434853 M U 0 15 0 13 0 13 0 31 0 23 0 9 0 13 0 13 0 13 0 9 0 11 0 18 0 14 0 18 0 20 0 11
482642 432816 434853 F U 0 0 0 0 0 0 0 0 0 0 0 0 0 0 0 0 0 0 0 0 0 0 0 0 0 0 0 0 0 0 0 0
482643 432816 434853 F U 0 0 0 0 0 0 0 0 0 0 0 0 0 0 0 0 0 0 0 0 0 0 0 0 0 0 0 0 0 0 0 0
482644 437292 428150 F U 0 0 0 0 0 0 0 0 0 0 0 0 0 0 0 0 0 0 0 0 0 0 0 0 0 0 0 0 0 0 0 0
482645 437292 428150 M U 0 13 0 11 0 12 0 29 0 22 0 10 0 12 0 12 0 13 0 10 0 10 0 18 0 13 0 15 0 21 0 11
482646 424222 429666 M U 0 13 0 11 0 12 0 28 0 22 0 9 0 10 0 13 0 13 0 10 0 11 0 17 0 14 0 16 0 22 0 10
482647 424222 429666 F U 0 0 0 0 0 0 0 0 0 0 0 0 0 0 0 0 0 0 0 0 0 0 0 0 0 0 0 0 0 0 0 0
482648 424222 429666 F U 0 0 0 0 0 0 0 0 0 0 0 0 0 0 0 0 0 0 0 0 0 0 0 0 0 0 0 0 0 0 0 0
482649 436298 433636 M U 0 14 0 10 0 12 0 28 0 21 0 11 0 12 0 13 0 14 0 11 0 13 0 18 0 13 0 14 0 21 0 12
482650 436298 433636 M U 0 14 0 10 0 12 0 28 0 21 0 11 0 12 0 13 0 14 0 11 0 13 0 18 0 13 0 14 0 21 0 12
482651 436298 433636 F U 0 0 0 0 0 0 0 0 0 0 0 0 0 0 0 0 0 0 0 0 0 0 0 0 0 0 0 0 0 0 0 0
482652 422884 426438 M U 0 14 0 15 0 12 0 28 0 22 0 9 0 10 0 12 0 14 0 11 0 10 0 19 0 14 0 16 0 22 0 10
482653 422884 426438 F U 0 0 0 0 0 0 0 0 0 0 0 0 0 0 0 0 0 0 0 0 0 0 0 0 0 0 0 0 0 0 0 0
482654 422423 438794 F U 0 0 0 0 0 0 0 0 0 0 0 0 0 0 0 0 0 0 0 0 0 0 0 0 0 0 0 0 0 0 0 0
482655 439577 420251 F U 0 0 0 0 0 0 0 0 0 0 0 0 0 0 0 0 0 0 0 0 0 0 0 0 0 0 0 0 0 0 0 0
482656 421035 420396 M U 0 13 0 12 0 11 0 29 0 22 0 9 0 11 0 13 0 14 0 9 0 10 0 18 0 16 0 18 0 20 0 12
482657 421035 420396 F U 0 0 0 0 0 0 0 0 0 0 0 0 0 0 0 0 0 0 0 0 0 0 0 0 0 0 0 0 0 0 0 0
482658 428575 438921 M U 0 16 0 13 0 13 0 28 0 22 0 9 0 12 0 12 0 14 0 11 0 10 0 18 0 16 0 16 0 22 0 11
482659 428575 438921 M U 0 16 0 13 0 13 0 28 0 22 0 9 0 12 0 12 0 14 0 11 0 10 0 18 0 16 0 16 0 22 0 11
482660 422529 427795 M U 0 14 0 16 0 11 0 28 0 21 0 10 0 13 0 12 0 13 0 9 0 11 0 20 0 15 0 16 0 22 0 10
482661 422529 427795 M U 0 14 0 16 0 11 0 28 0 21 0 10 0 13 0 12 0 13 0 9 0 11 0 20 0 15 0 16 0 22 0 10
482662 431149 429258 F U 0 0 0 0 0 0 0 0 0 0 0 0 0 0 0 0 0 0 0 0 0 0 0 0 0 0 0 0 0 0 0 0
482663 430868 433485 M U 0 15 0 13 0 11 0 30 0 22 0 9 0 12 0 12 0 13 0 9 0 11 0 17 0 14 0 17 0 19 0 9
482664 430868 433485 F U 0 0 0 0 0 0 0 0 0 0 0 0 0 0 0 0 0 0 0 0 0 0 0 0 0 0 0 0 0 0 0 0
482665 424914 421808 M U 0 15 0 17 0 12 0 31 0 20 0 9 0 13 0 11 0 14 0 12 0 9 0 18 0 14 0 16 0 20 0 11
482666 424914 421808 M U 0 15 0 17 0 12 0 31 0 20 0 9 0 13 0 11 0 14 0 12 0 9 0 18 0 14 0 16 0 20 0 11
482667 424035 431340 M U 0 16 0 13 0 12 0 29 0 22 0 9 0 14 0 12 0 13 0 10 0 10 0 18 0 14 0 14 0 20 0 10
482668 437726 421385 F U 0 0 0 0 0 0 0 0 0 0 0 0 0 0 0 0 0 0 0 0 0 0 0 0 0 0 0 0 0 0 0 0
482669 438965 433353 M U 0 13 0 13 0 13 0 28 0 23 0 9 0 12 0 12 0 15 0 10 0 10 0 19 0 14 0 16 0 20 0 9
482670 438965 433353 M U 0 13 0 13 0 13 0 28 0 23 0 9 0 12 0 12 0 15 0 10 0 10 0 19 0 14 0 16 0 20 0 9
482671 438965 433353 M U 0 13 0 13 0 13 0 28 0 23 0 9 0 12 0 12 0 15 0 10 0 10 0 19 0 14 0 16 0 20 0 9
482672 438677 430048 F U 0 0 0 0 0 0 0 0 0 0 0 0 0 0 0 0 0 0 0 0 0 0 0 0 0 0 0 0 0 0 0 0
482673 438677 430048 F U 0 0 0 0 0 0 0 0 0 0 0 0 0 0 0 0 0 0 0 0 0 0 0 0 0 0 0 0 0 0 0 0
482674 431342 420887 F U 0 0 0 0 0 0 0 0 0 0 0 0 0 0 0 0 0 0 0 0 0 0 0 0 0 0 0 0 0 0 0 0
482675 431342 420887 F U 0 0 0 0 0 0 0 0 0 0 0 0 0 0 0 0 0 0 0 0 0 0 0 0 0 0 0 0 0 0 0 0
482676 439920 438449 M U 0 16 0 14 0 13 0 29 0 24 0 10 0 13 0 11 0 13 0 10 0 10 0 18 0 14 0 18 0 21 0 11
482677 439920 438449 F U 0 0 0 0 0 0 0 0 0 0 0 0 0 0 0 0 0 0 0 0 0 0 0 0 0 0 0 0 0 0 0 0
482678 439920 438449 M U 0 16 0 14 0 13 0 29 0 24 0 10 0 13 0 11 0 13 0 10 0 10 0 18 0 14 0 18 0 21 0 11
482679 439920 438449 F U 0 0 0 0 0 0 0 0 0 0 0 0 0 0 0 0 0 0 0 0 0 0 0 0 0 0 0 0 0 0 0 0
482680 433749 435924 M U 0 14 0 16 0 12 0 26 0 23 0 10 0 10 0 11 0 14 0 9 0 10 0 19 0 14 0 14 0 20 0 11
482681 433749 435924 F U 0 0 0 0 0 0 0 0 0 0 0 0 0 0 0 0 0 0 0 0 0 0 0 0 0 0 0 0 0 0 0 0
482682 430784 423445 M U 0 13 0 12 0 12 0 30 0 25 0 9 0 13 0 13 0 13 0 9 0 11 0 20 0 15 0 17 0 22 0 11
482683 430784 423445 F U 0 0 0 0 0 0 0 0 0 0 0 0 0 0 0 0 0 0 0 0 0 0 0 0 0 0 0 0 0 0 0 0
482684 427399 428994 F U 0 0 0 0 0 0 0 0 0 0 0 0 0 0 0 0 0 0 0 0 0 0 0 0 0 0 0 0 0 0 0 0
482685 428984 432504 F U 0 0 0 0 0 0 0 0 0 0 0 0 0 0 0 0 0 0 0 0 0 0 0 0 0 0 0 0 0 0 0 0
482686 424947 438719 M U 0 13 0 15 0 12 0 27 0 23 0 10 0 10 0 12 0 12 0 9 0 10 0 20 0 16 0 15 0 23 0 10
482687 424947 438719 M U 0 13 0 15 0 12 0 27 0 23 0 10 0 10 0 12 0 12 0 9 0 10 0 20 0 16 0 15 0 23 0 10
482688 423855 427815 F U 0 0 0 0 0 0 0 0 0 0 0 0 0 0 0 0 0 0 0 0 0 0 0 0 0 0 0 0 0 0 0 0
482689 423855 427815 F U 0 0 0 0 0 0 0 0 0 0 0 0 0 0 0 0 0 0 0 0 0 0 0 0 0 0 0 0 0 0 0 0
482690 432288 437736 F U 0 0 0 0 0 0 0 0 0 0 0 0 0 0 0 0 0 0 0 0 0 0 0 0 0 0 0 0 0 0 0 0
482691 432489 439331 M U 0 12 0 12 0 12 0 31 0 23 0 9 0 12 0 11 0 13 0 11 0 9 0 19 0 14 0 12 0 18 0 9
482692 432489 439331 M U 0 12 0 12 0 12 0 31 0 23 0 9 0 12 0 11 0 13 0 11 0 9 0 19 0 14 0 12 0 18 0 9
482693 432489 439331 F U 0 0 0 0 0 0 0 0 0 0 0 0 0 0 0 0 0 0 0 0 0 0 0 0 0 0 0 0 0 0 0 0
482694 432489 439331 F U 0 0 0 0 0 0 0 0 0 0 0 0 0 0 0 0 0 0 0 0 0 0 0 0 0 0 0 0 0 0 0 0
482695 437299 422581 M U 0 12 0 14 0 12 0 30 0 22 0 9 0 12 0 11 0 14 0 10 0 11 0 19 0 14 0 16 0 22 0 12
482696 420183 421871 M U 0 12 0 17 0 12 0 30 0 22 0 9 0 10 0 12 0 13 0 11 0 9 0 18 0 15 0 17 0 19 0 10
482697 436536 434215 M U 0 13 0 12 0 12 0 29 0 22 0 9 0 13 0 13 0 14 0 11 0 10 0 18 0 14 0 16 0 22 0 10
482698 424643 420511 F U 0 0 0 0 0 0 0 0 0 0 0 0 0 0 0 0 0 0 0 0 0 0 0 0 0 0 0 0 0 0 0 0
482699 425378 424816 M U 0 16 0 13 0 11 0 28 0 23 0 9 0 10 0 12 0 13 0 11 0 10 0 18 0 14 0 17 0 19 0 10
482700 425378 424816 M U 0 16 0 13 0 11 0 28 0 23 0 9 0 10 0 12 0 13 0 11 0 10 0 18 0 14 0 17 0 19 0 10
482701 437124 428709 M U 0 13 0 10 0 12 0 30 0 25 0 10 0 13 0 12 0 13 0 9 0 10 0 17 0 14 0 16 0 19 0 10
482702 437124 428709 F U 0 0 0 0 0 0 0 0 0 0 0 0 0 0 0 0 0 0 0 0 0 0 0 0 0 0 0 0 0 0 0 0
482703 437124 428709 F U 0 0 0 0 0 0 0 0 0 0 0 0 0 0 0 0 0 0 0 0 0 0 0 0 0 0 0 0 0 0 0 0
482704 434882 428876 F U 0 0 0 0 0 0 0 0 0 0 0 0 0 0 0 0 0 0 0 0 0 0 0 0 0 0 0 0 0 0 0 0
482705 430157 439250 F U 0 0 0 0 0 0 0 0 0 0 0 0 0 0 0 0 0 0 0 0 0 0 0 0 0 0 0 0 0 0 0 0
482706 435647 428432 M U 0 16 0 13 0 12 0 29 0 23 0 9 0 10 0 14 0 15 0 12 0 11 0 18 0 14 0 16 0 23 0 11
482707 435647 428432 M U 0 16 0 13 0 12 0 29 0 23 0 9 0 10 0 14 0 15 0 12 0 11 0 18 0 14 0 16 0 23 0 11
482708 435647 428432 M U 0 16 0 13 0 12 0 29 0 23 0 9 0 10 0 14 0 15 0 12 0 11 0 18 0 14 0 16 0 23 0 11
482709 435647 428432 M U 0 16 0 13 0 12 0 29 0 23 0 9 0 10 0 14 0 15 0 12 0 11 0 18 0 14 0 16 0 23 0 11
482710 433390 432600 F U 0 0 0 0 0 0 0 0 0 0 0 0 0 0 0 0 0 0 0 0 0 0 0 0 0 0 0 0 0 0 0 0
482711 433390 432600 F U 0 0 0 0 0 0 0 0 0 0 0 0 0 0 0 0 0 0 0 0 0 0 0 0 0 0 0 0 0 0 0 0
482712 435193 431459 F U 0 0 0 0 0 0 0 0 0 0 0 0 0 0 0 0 0 0 0 0 0 0 0 0 0 0 0 0 0 0 0 0
482713 424483 422636 F U 0 0 0 0 0 0 0 0 0 0 0 0 0 0 0 0 0 0 0 0 0 0 0 0 0 0 0 0 0 0 0 0
482714 424483 422636 F U 0 0 0 0 0 0 0 0 0 0 0 0 0 0 0 0 0 0 0 0 0 0 0 0 0 0 0 0 0 0 0 0
482715 427680 422636 M U 0 13 0 13 0 12 0 30 0 24 0 10 0 10 0 13 0 15 0 10 0 11 0 18 0 15 0 15 0 20 0 10
482716 426541 433965 F U 0 0 0 0 0 0 0 0 0 0 0 0 0 0 0 0 0 0 0 0 0 0 0 0 0 0 0 0 0 0 0 0
482717 426541 433965 M U 0 15 0 13 0 12 0 28 0 22 0 9 0 13 0 11 0 13 0 9 0 9 0 16 0 17 0 19 0 20 0 9
482718 426541 433965 M U 0 15 0 13 0 12 0 28 0 22 0 9 0 13 0 11 0 13 0 9 0 9 0 16 0 17 0 19 0 20 0 9
482719 439341 433525 F U 0 0 0 0 0 0 0 0 0 0 0 0 0 0 0 0 0 0 0 0 0 0 0 0 0 0 0 0 0 0 0 0
482720 439341 433525 M U 0 15 0 14 0 12 0 28 0 23 0 9 0 10 0 13 0 13 0 9 0 10 0 19 0 17 0 16 0 20 0 12
482721 428932 430155 F U 0 0 0 0 0 0 0 0 0 0 0 0 0 0 0 0 0 0 0 0 0 0 0 0 0 0 0 0 0 0 0 0
482722 428932 430155 F U 0 0 0 0 0 0 0 0 0 0 0 0 0 0 0 0 0 0 0 0 0 0 0 0 0 0 0 0 0 0 0 0
482723 428932 430155 M U 0 13 0 14 0 11 0 28 0 22 0 10 0 12 0 12 0 13 0 9 0 11 0 19 0 13 0 15 0 19 0 11
482724 425517 426012 F U 0 0 0 0 0 0 0 0 0 0 0 0 0 0 0 0 0 0 0 0 0 0 0 0 0 0 0 0 0 0 0 0
482725 425517 426012 M U 0 16 0 19 0 12 0 28 0 21 0 9 0 11 0 11 0 14 0 8 0 9 0 18 0 14 0 16 0 23 0 10
482726 425517 426012 M U 0 16 0 19 0 12 0 28 0 21 0 9 0 11 0 11 0 14 0 8 0 9 0 18 0 14 0 16 0 23 0 10
482727 425161 421157 M U 0 14 0 16 0 12 0 31 0 23 0 9 0 14 0 12 0 14 0 8 0 10 0 18 0 15 0 16 0 21 0 11
482728 426091 423093 F U 0 0 0 0 0 0 0 0 0 0 0 0 0 0 0 0 0 0 0 0 0 0 0 0 0 0 0 0 0 0 0 0
482729 421150 439019 M U 0 14 0 19 0 12 0 27 0 22 0 9 0 10 0 12 0 14 0 11 0 11 0 18 0 15 0 14 0 22 0 11
482730 421150 439019 F U 0 0 0 0 0 0 0 0 0 0 0 0 0 0 0 0 0 0 0 0 0 0 0 0 0 0 0 0 0 0 0 0
482731 427590 439570 M U 0 14 0 13 0 12 0 29 0 23 0 10 0 11 0 12 0 14 0 11 0 9 0 20 0 14 0 16 0 20 0 11
482732 427590 439570 M U 0 14 0 13 0 12 0 29 0 23 0 10 0 11 0 12 0 14 0 11 0 9 0 20 0 14 0 16 0 20 0 11
482733 420738 429104 F U 0 0 0 0 0 0 0 0 0 0 0 0 0 0 0 0 0 0 0 0 0 0 0 0 0 0 0 0 0 0 0 0
482734 436643 421538 F U 0 0 0 0 0 0 0 0 0 0 0 0 0 0 0 0 0 0 0 0 0 0 0 0 0 0 0 0 0 0 0 0
482735 435074 438607 M U 0 13 0 9 0 12 0 28 0 22 0 9 0 12 0 11 0 14 0 9 0 12 0 19 0 14 0 14 0 21 0 10
482736 429579 437952 F U 0 0 0 0 0 0 0 0 0 0 0 0 0 0 0 0 0 0 0 0 0 0 0 0 0 0 0 0 0 0 0 0
482737 427364 428026 F U 0 0 0 0 0 0 0 0 0 0 0 0 0 0 0 0 0 0 0 0 0 0 0 0 0 0 0 0 0 0 0 0
482738 427364 428026 M U 0 14 0 13 0 12 0 27 0 22 0 9 0 10 0 12 0 13 0 11 0 10 0 18 0 12 0 15 0 22 0 11
482739 432398 422361 F U 0 0 0 0 0 0 0 0 0 0 0 0 0 0 0 0 0 0 0 0 0 0 0 0 0 0 0 0 0 0 0 0
482740 421664 423006 M U 0 14 0 13 0 13 0 29 0 23 0 10 0 13 0 11 0 14 0 9 0 11 0 19 0 14 0 14 0 20 0 10
482741 421664 423006 M U 0 14 0 13 0 13 0 29 0 23 0 10 0 13 0 11 0 14 0 9 0 11 0 19 0 14 0 14 0 20 0 10
482742 421664 423006 F U 0 0 0 0 0 0 0 0 0 0 0 0 0 0 0 0 0 0 0 0 0 0 0 0 0 0 0 0 0 0 0 0
482743 438161 424101 F U 0 0 0 0 0 0 0 0 0 0 0 0 0 0 0 0 0 0 0 0 0 0 0 0 0 0 0 0 0 0 0 0
482744 438161 424101 F U 0 0 0 0 0 0 0 0 0 0 0 0 0 0 0 0 0 0 0 0 0 0 0 0 0 0 0 0 0 0 0 0
482745 433084 430395 F U 0 0 0 0 0 0 0 0 0 0 0 0 0 0 0 0 0 0 0 0 0 0 0 0 0 0 0 0 0 0 0 0
482746 433084 430395 M U 0 13 0 12 0 12 0 28 0 20 0 9 0 10 0 11 0 13 0 9 0 11 0 18 0 14 0 15 0 20 0 10
482747 433084 430395 M U 0 13 0 12 0 12 0 28 0 20 0 9 0 10 0 11 0 13 0 9 0 11 0 18 0 14 0 15 0 20 0 10
482748 433084 430395 F U 0 0 0 0 0 0 0 0 0 0 0 0 0 0 0 0 0 0 0 0 0 0 0 0 0 0 0 0 0 0 0 0
482749 433962 428673 F U 0 0 0 0 0 0 0 0 0 0 0 0 0 0 0 0 0 0 0 0 0 0 0 0 0 0 0 0 0 0 0 0
482750 424451 433381 F U 0 0 0 0 0 0 0 0 0 0 0 0 0 0 0 0 0 0 0 0 0 0 0 0 0 0 0 0 0 0 0 0
482751 421389 424361 M U 0 13 0 11 0 12 0 31 0 23 0 10 0 12 0 12 0 13 0 10 0 9 0 19 0 14 0 15 0 23 0 11
482752 429475 431815 M U 0 14 0 12 0 13 0 29 0 22 0 9 0 13 0 11 0 14 0 10 0 11 0 19 0 14 0 17 0 22 0 10
482753 429475 431815 M U 0 14 0 12 0 13 0 29 0 22 0 9 0 13 0 11 0 14 0 10 0 11 0 19 0 14 0 17 0 22 0 10
482754 430106 431843 M U 0 13 0 13 0 12 0 28 0 24 0 9 0 12 0 11 0 13 0 9 0 10 0 20 0 13 0 17 0 22 0 11
482755 423292 421533 F U 0 0 0 0 0 0 0 0 0 0 0 0 0 0 0 0 0 0 0 0 0 0 0 0 0 0 0 0 0 0 0 0
482756 424237 430471 M U 0 15 0 17 0 12 0 27 0 23 0 8 0 12 0 13 0 14 0 9 0 12 0 20 0 17 0 16 0 21 0 11
482757 424237 430471 M U 0 15 0 17 0 12 0 27 0 23 0 8 0 12 0 13 0 14 0 9 0 12 0 20 0 17 0 16 0 21 0 11
482758 436336 431364 M U 0 14 0 17 0 12 0 27 0 23 0 10 0 13 0 12 0 13 0 9 0 11 0 19 0 14 0 13 0 18 0 10
482759 436336 431364 M U 0 14 0 17 0 12 0 27 0 23 0 10 0 13 0 12 0 13 0 9 0 11 0 19 0 14 0 13 0 18 0 10
482760 435088 429243 F U 0 0 0 0 0 0 0 0 0 0 0 0 0 0 0 0 0 0 0 0 0 0 0 0 0 0 0 0 0 0 0 0
482761 432501 428884 F U 0 0 0 0 0 0 0 0 0 0 0 0 0 0 0 0 0 0 0 0 0 0 0 0 0 0 0 0 0 0 0 0
482762 432501 428884 M U 0 13 0 12 0 13 0 28 0 21 0 10 0 12 0 12 0 13 0 9 0 10 0 17 0 15 0 16 0 18 0 11
482763 429626 426977 F U 0 0 0 0 0 0 0 0 0 0 0 0 0 0 0 0 0 0 0 0 0 0 0 0 0 0 0 0 0 0 0 0
482764 420679 427526 F U 0 0 0 0 0 0 0 0 0 0 0 0 0 0 0 0 0 0 0 0 0 0 0 0 0 0 0 0 0 0 0 0
482765 420679 427526 M U 0 12 0 13 0 12 0 29 0 24 0 9 0 12 0 12 0 14 0 9 0 10 0 20 0 14 0 16 0 20 0 11
482766 438802 424754 F U 0 0 0 0 0 0 0 0 0 0 0 0 0 0 0 0 0 0 0 0 0 0 0 0 0 0 0 0 0 0 0 0
482767 421908 432547 M U 0 13 0 13 0 12 0 29 0 23 0 9 0 12 0 12 0 14 0 10 0 9 0 18 0 14 0 16 0 22 0 9
482768 421908 432547 F U 0 0 0 0 0 0 0 0 0 0 0 0 0 0 0 0 0 0 0 0 0 0 0 0 0 0 0 0 0 0 0 0
482769 421908 432547 M U 0 13 0 13 0 12 0 29 0 23 0 9 0 12 0 12 0 14 0 10 0 9 0 18 0 14 0 16 0 22 0 9
482770 421908 432547 F U 0 0 0 0 0 0 0 0 0 0 0 0 0 0 0 0 0 0 0 0 0 0 0 0 0 0 0 0 0 0 0 0
482771 435017 427249 M U 0 15 0 11 0 12 0 28 0 20 0 10 0 10 0 11 0 15 0 9 0 11 0 20 0 14 0 17 0 22 0 11
482772 432614 429678 M U 0 13 0 17 0 13 0 28 0 21 0 9 0 11 0 12 0 14 0 8 0 10 0 16 0 12 0 16 0 23 0 10
482773 432614 429678 M U 0 13 0 17 0 13 0 28 0 21 0 9 0 11 0 12 0 14 0 8 0 10 0 16 0 12 0 16 0 23 0 10
482774 426065 430135 F U 0 0 0 0 0 0 0 0 0 0 0 0 0 0 0 0 0 0 0 0 0 0 0 0 0 0 0 0 0 0 0 0
482775 426065 430135 F U 0 0 0 0 0 0 0 0 0 0 0 0 0 0 0 0 0 0 0 0 0 0 0 0 0 0 0 0 0 0 0 0
482776 426065 430135 M U 0 14 0 17 0 12 0 27 0 23 0 10 0 13 0 13 0 14 0 8 0 10 0 19 0 14 0 15 0 21 0 12
482777 425212 420739 F U 0 0 0 0 0 0 0 0 0 0 0 0 0 0 0 0 0 0 0 0 0 0 0 0 0 0 0 0 0 0 0 0
482778 428147 427712 F U 0 0 0 0 0 0 0 0 0 0 0 0 0 0 0 0 0 0 0 0 0 0 0 0 0 0 0 0 0 0 0 0
482779 428147 427712 F U 0 0 0 0 0 0 0 0 0 0 0 0 0 0 0 0 0 0 0 0 0 0 0 0 0 0 0 0 0 0 0 0
482780 428147 427712 M U 0 13 0 13 0 11 0 28 0 22 0 8 0 11 0 11 0 13 0 11 0 10 0 19 0 14 0 15 0 21 0 10
482781 426203 427942 M U 0 16 0 12 0 11 0 27 0 20 0 9 0 12 0 11 0 13 0 9 0 9 0 17 0 14 0 16 0 19 0 11
482782 428525 439546 F U 0 0 0 0 0 0 0 0 0 0 0 0 0 0 0 0 0 0 0 0 0 0 0 0 0 0 0 0 0 0 0 0
482783 428525 439546 F U 0 0 0 0 0 0 0 0 0 0 0 0 0 0 0 0 0 0 0 0 0 0 0 0 0 0 0 0 0 0 0 0
482784 428525 439546 F U 0 0 0 0 0 0 0 0 0 0 0 0 0 0 0 0 0 0 0 0 0 0 0 0 0 0 0 0 0 0 0 0
482785 422442 431390 F U 0 0 0 0 0 0 0 0 0 0 0 0 0 0 0 0 0 0 0 0 0 0 0 0 0 0 0 0 0 0 0 0
482786 424922 425033 M U 0 13 0 13 0 12 0 28 0 23 0 10 0 13 0 12 0 14 0 11 0 11 0 19 0 15 0 16 0 19 0 10
482787 424922 425033 M U 0 13 0 13 0 12 0 28 0 23 0 10 0 13 0 12 0 14 0 11 0 11 0 19 0 15 0 16 0 19 0 10
482788 432556 435105 M U 0 15 0 13 0 13 0 29 0 25 0 9 0 9 0 14 0 15 0 11 0 12 0 19 0 14 0 14 0 19 0 11
482789 433599 438972 F U 0 0 0 0 0 0 0 0 0 0 0 0 0 0 0 0 0 0 0 0 0 0 0 0 0 0 0 0 0 0 0 0
482790 436998 431140 F U 0 0 0 0 0 0 0 0 0 0 0 0 0 0 0 0 0 0 0 0 0 0 0 0 0 0 0 0 0 0 0 0
482791 436998 431140 F U 0 0 0 0 0 0 0 0 0 0 0 0 0 0 0 0 0 0 0 0 0 0 0 0 0 0 0 0 0 0 0 0
482792 436998 431140 M U 0 15 0 17 0 12 0 29 0 22 0 9 0 10 0 12 0 13 0 9 0 9 0 16 0 15 0 18 0 22 0 11
482793 436998 431140 M U 0 15 0 17 0 12 0 29 0 22 0 9 0 10 0 12 0 13 0 9 0 9 0 16 0 15 0 18 0 22 0 11
482794 436998 431140 M U 0 15 0 17 0 12 0 29 0 22 0 9 0 10 0 12 0 13 0 9 0 9 0 16 0 15 0 18 0 22 0 11
482795 437115 426195 M U 0 13 0 16 0 12 0 27 0 23 0 10 0 12 0 12 0 14 0 9 0 11 0 19 0 14 0 14 0 24 0 10
482796 430321 426618 F U 0 0 0 0 0 0 0 0 0 0 0 0 0 0 0 0 0 0 0 0 0 0 0 0 0 0 0 0 0 0 0 0
482797 421895 428946 F U 0 0 0 0 0 0 0 0 0 0 0 0 0 0 0 0 0 0 0 0 0 0 0 0 0 0 0 0 0 0 0 0
482798 421895 428946 F U 0 0 0 0 0 0 0 0 0 0 0 0 0 0 0 0 0 0 0 0 0 0 0 0 0 0 0 0 0 0 0 0
482799 434736 434707 M U 0 12 0 10 0 12 0 29 0 24 0 9 0 10 0 13 0 13 0 11 0 10 0 19 0 14 0 14 0 23 0 10
482800 422999 432366 M U 0 14 0 13 0 12 0 29 0 22 0 10 0 10 0 11 0 14 0 11 0 11 0 19 0 14 0 19 0 20 0 9
482801 422999 432366 M U 0 14 0 13 0 12 0 29 0 22 0 10 0 10 0 11 0 14 0 11 0 11 0 19 0 14 0 19 0 20 0 9
482802 422999 432366 M U 0 14 0 13 0 12 0 29 0 22 0 10 0 10 0 11 0 14 0 11 0 11 0 19 0 14 0 19 0 20 0 9
482803 422999 432366 F U 0 0 0 0 0 0 0 0 0 0 0 0 0 0 0 0 0 0 0 0 0 0 0 0 0 0 0 0 0 0 0 0
482804 422524 425975 M U 0 13 0 14 0 11 0 30 0 22 0 9 0 12 0 12 0 14 0 8 0 9 0 20 0 15 0 15 0 22 0 12
482805 431239 429344 M U 0 12 0 18 0 13 0 29 0 22 0 9 0 10 0 12 0 14 0 9 0 10 0 17 0 15 0 15 0 21 0 10
482806 431239 429344 F U 0 0 0 0 0 0 0 0 0 0 0 0 0 0 0 0 0 0 0 0 0 0 0 0 0 0 0 0 0 0 0 0
482807 431239 429344 M U 0 12 0 18 0 13 0 29 0 22 0 9 0 10 0 12 0 14 0 9 0 10 0 17 0 15 0 15 0 21 0 10
482808 423857 433590 F U 0 0 0 0 0 0 0 0 0 0 0 0 0 0 0 0 0 0 0 0 0 0 0 0 0 0 0 0 0 0 0 0
482809 423857 433590 M U 0 14 0 17 0 12 0 30 0 23 0 9 0 12 0 12 0 14 0 10 0 10 0 20 0 14 0 15 0 22 0 10
482810 439157 427067 F U 0 0 0 0 0 0 0 0 0 0 0 0 0 0 0 0 0 0 0 0 0 0 0 0 0 0 0 0 0 0 0 0
482811 439157 427067 M U 0 15 0 11 0 12 0 29 0 22 0 9 0 10 0 12 0 13 0 10 0 11 0 20 0 14 0 14 0 23 0 10
482812 424402 436307 F U 0 0 0 0 0 0 0 0 0 0 0 0 0 0 0 0 0 0 0 0 0 0 0 0 0 0 0 0 0 0 0 0
482813 424402 436307 M U 0 13 0 18 0 13 0 28 0 23 0 9 0 10 0 12 0 13 0 11 0 10 0 18 0 14 0 16 0 22 0 12
482814 424402 436307 F U 0 0 0 0 0 0 0 0 0 0 0 0 0 0 0 0 0 0 0 0 0 0 0 0 0 0 0 0 0 0 0 0
482815 424402 436307 F U 0 0 0 0 0 0 0 0 0 0 0 0 0 0 0 0 0 0 0 0 0 0 0 0 0 0 0 0 0 0 0 0
482816 424402 436307 F U 0 0 0 0 0 0 0 0 0 0 0 0 0 0 0 0 0 0 0 0 0 0 0 0 0 0 0 0 0 0 0 0
482817 436532 424885 F U 0 0 0 0 0 0 0 0 0 0 0 0 0 0 0 0 0 0 0 0 0 0 0 0 0 0 0 0 0 0 0 0
482818 436532 424885 M U 0 15 0 14 0 13 0 28 0 22 0 11 0 12 0 12 0 13 0 9 0 10 0 17 0 15 0 17 0 22 0 11
482819 436532 424885 F U 0 0 0 0 0 0 0 0 0 0 0 0 0 0 0 0 0 0 0 0 0 0 0 0 0 0 0 0 0 0 0 0
482820 436532 424885 F U 0 0 0 0 0 0 0 0 0 0 0 0 0 0 0 0 0 0 0 0 0 0 0 0 0 0 0 0 0 0 0 0
482821 426884 426800 F U 0 0 0 0 0 0 0 0 0 0 0 0 0 0 0 0 0 0 0 0 0 0 0 0 0 0 0 0 0 0 0 0
482822 426884 426800 F U 0 0 0 0 0 0 0 0 0 0 0 0 0 0 0 0 0 0 0 0 0 0 0 0 0 0 0 0 0 0 0 0
482823 438888 426727 M U 0 13 0 17 0 12 0 26 0 21 0 9 0 10 0 12 0 13 0 9 0 11 0 19 0 15 0 16 0 21 0 10
482824 422354 420228 M U 0 14 0 10 0 11 0 28 0 23 0 10 0 10 0 12 0 14 0 9 0 12 0 19 0 14 0 17 0 20 0 11
482825 422354 420228 M U 0 14 0 10 0 11 0 28 0 23 0 10 0 10 0 12 0 14 0 9 0 12 0 19 0 14 0 17 0 20 0 11
482826 420854 423504 F U 0 0 0 0 0 0 0 0 0 0 0 0 0 0 0 0 0 0 0 0 0 0 0 0 0 0 0 0 0 0 0 0
482827 420854 423504 F U 0 0 0 0 0 0 0 0 0 0 0 0 0 0 0 0 0 0 0 0 0 0 0 0 0 0 0 0 0 0 0 0
482828 433645 435823 F U 0 0 0 0 0 0 0 0 0 0 0 0 0 0 0 0 0 0 0 0 0 0 0 0 0 0 0 0 0 0 0 0
482829 429140 435785 F U 0 0 0 0 0 0 0 0 0 0 0 0 0 0 0 0 0 0 0 0 0 0 0 0 0 0 0 0 0 0 0 0
482830 436948 427930 M U 0 13 0 19 0 11 0 28 0 23 0 9 0 13 0 13 0 14 0 10 0 10 0 17 0 14 0 15 0 22 0 11
482831 426000 434779 F U 0 0 0 0 0 0 0 0 0 0 0 0 0 0 0 0 0 0 0 0 0 0 0 0 0 0 0 0 0 0 0 0
482832 427679 421485 F U 0 0 0 0 0 0 0 0 0 0 0 0 0 0 0 0 0 0 0 0 0 0 0 0 0 0 0 0 0 0 0 0
482833 427679 421485 F U 0 0 0 0 0 0 0 0 0 0 0 0 0 0 0 0 0 0 0 0 0 0 0 0 0 0 0 0 0 0 0 0
482834 427679 421485 M U 0 13 0 13 0 12 0 30 0 24 0 10 0 10 0 13 0 15 0 10 0 11 0 18 0 15 0 15 0 20 0 10
482835 434611 422068 M U 0 14 0 17 0 12 0 27 0 24 0 9 0 11 0 12 0 13 0 11 0 11 0 19 0 16 0 17 0 22 0 11
482836 434611 422068 M U 0 14 0 17 0 12 0 27 0 24 0 9 0 11 0 12 0 13 0 11 0 11 0 19 0 16 0 17 0 22 0 11
482837 436269 435784 F U 0 0 0 0 0 0 0 0 0 0 0 0 0 0 0 0 0 0 0 0 0 0 0 0 0 0 0 0 0 0 0 0
482838 436269 435784 M U 0 12 0 9 0 12 0 27 0 22 0 9 0 13 0 11 0 15 0 9 0 10 0 19 0 14 0 15 0 20 0 10
482839 429919 422730 F U 0 0 0 0 0 0 0 0 0 0 0 0 0 0 0 0 0 0 0 0 0 0 0 0 0 0 0 0 0 0 0 0
482840 426114 422415 F U 0 0 0 0 0 0 0 0 0 0 0 0 0 0 0 0 0 0 0 0 0 0 0 0 0 0 0 0 0 0 0 0
482841 426114 422415 F U 0 0 0 0 0 0 0 0 0 0 0 0 0 0 0 0 0 0 0 0 0 0 0 0 0 0 0 0 0 0 0 0
482842 431329 439479 F U 0 0 0 0 0 0 0 0 0 0 0 0 0 0 0 0 0 0 0 0 0 0 0 0 0 0 0 0 0 0 0 0
482843 436575 424273 M U 0 13 0 10 0 12 0 29 0 22 0 9 0 10 0 12 0 13 0 8 0 11 0 19 0 15 0 17 0 18 0 11
482844 436575 424273 M U 0 13 0 10 0 12 0 29 0 22 0 9 0 10 0 12 0 13 0 8 0 11 0 19 0 15 0 17 0 18 0 11
482845 436575 424273 M U 0 13 0 10 0 12 0 29 0 22 0 9 0 10 0 12 0 13 0 8 0 11 0 19 0 15 0 17 0 18 0 11
482846 436575 424273 F U 0 0 0 0 0 0 0 0 0 0 0 0 0 0 0 0 0 0 0 0 0 0 0 0 0 0 0 0 0 0 0 0
482847 435745 437840 M U 0 16 0 13 0 12 0 29 0 22 0 9 0 14 0 12 0 13 0 10 0 10 0 18 0 14 0 14 0 20 0 10
482848 435745 437840 M U 0 16 0 13 0 12 0 29 0 22 0 9 0 14 0 12 0 13 0 10 0 10 0 18 0 14 0 14 0 20 0 10
482849 439403 428238 F U 0 0 0 0 0 0 0 0 0 0 0 0 0 0 0 0 0 0 0 0 0 0 0 0 0 0 0 0 0 0 0 0
482850 438000 421797 F U 0 0 0 0 0 0 0 0 0 0 0 0 0 0 0 0 0 0 0 0 0 0 0 0 0 0 0 0 0 0 0 0
482851 438000 421797 M U 0 12 0 14 0 11 0 27 0 23 0 10 0 11 0 12 0 13 0 9 0 10 0 18 0 15 0 15 0 21 0 11
482852 422910 439803 F U 0 0 0 0 0 0 0 0 0 0 0 0 0 0 0 0 0 0 0 0 0 0 0 0 0 0 0 0 0 0 0 0
482853 422910 439803 M U 0 13 0 12 0 11 0 29 0 23 0 9 0 12 0 12 0 13 0 9 0 11 0 17 0 15 0 14 0 22 0 10
482854 422910 439803 F U 0 0 0 0 0 0 0 0 0 0 0 0 0 0 0 0 0 0 0 0 0 0 0 0 0 0 0 0 0 0 0 0
482855 422910 439803 F U 0 0 0 0 0 0 0 0 0 0 0 0 0 0 0 0 0 0 0 0 0 0 0 0 0 0 0 0 0 0 0 0
482856 422910 439803 M U 0 13 0 12 0 11 0 29 0 23 0 9 0 12 0 12 0 13 0 9 0 11 0 17 0 15 0 14 0 22 0 10
482857 437061 430182 F U 0 0 0 0 0 0 0 0 0 0 0 0 0 0 0 0 0 0 0 0 0 0 0 0 0 0 0 0 0 0 0 0
482858 433540 426414 F U 0 0 0 0 0 0 0 0 0 0 0 0 0 0 0 0 0 0 0 0 0 0 0 0 0 0 0 0 0 0 0 0
482859 433540 426414 F U 0 0 0 0 0 0 0 0 0 0 0 0 0 0 0 0 0 0 0 0 0 0 0 0 0 0 0 0 0 0 0 0
482860 433540 426414 F U 0 0 0 0 0 0 0 0 0 0 0 0 0 0 0 0 0 0 0 0 0 0 0 0 0 0 0 0 0 0 0 0
482861 433540 426414 M U 0 12 0 13 0 11 0 28 0 24 0 9 0 12 0 12 0 13 0 8 0 12 0 20 0 15 0 13 0 22 0 9
482862 430011 432738 F U 0 0 0 0 0 0 0 0 0 0 0 0 0 0 0 0 0 0 0 0 0 0 0 0 0 0 0 0 0 0 0 0
482863 430011 432738 M U 0 14 0 19 0 12 0 27 0 22 0 9 0 10 0 12 0 14 0 11 0 11 0 18 0 15 0 14 0 22 0 11
482864 433142 422311 F U 0 0 0 0 0 0 0 0 0 0 0 0 0 0 0 0 0 0 0 0 0 0 0 0 0 0 0 0 0 0 0 0
482865 433142 422311 M U 0 13 0 16 0 12 0 27 0 21 0 9 0 10 0 11 0 13 0 9 0 10 0 19 0 15 0 14 0 20 0 11
482866 423236 424140 M U 0 13 0 16 0 11 0 29 0 22 0 9 0 12 0 11 0 14 0 9 0 11 0 19 0 13 0 17 0 20 0 11
482867 423236 424140 F U 0 0 0 0 0 0 0 0 0 0 0 0 0 0 0 0 0 0 0 0 0 0 0 0 0 0 0 0 0 0 0 0
482868 425128 436576 M U 0 13 0 13 0 11 0 31 0 22 0 9 0 12 0 12 0 13 0 11 0 10 0 17 0 14 0 17 0 20 0 10
482869 430671 437157 F U 0 0 0 0 0 0 0 0 0 0 0 0 0 0 0 0 0 0 0 0 0 0 0 0 0 0 0 0 0 0 0 0
482870 425035 422145 F U 0 0 0 0 0 0 0 0 0 0 0 0 0 0 0 0 0 0 0 0 0 0 0 0 0 0 0 0 0 0 0 0
482871 433044 435381 F U 0 0 0 0 0 0 0 0 0 0 0 0 0 0 0 0 0 0 0 0 0 0 0 0 0 0 0 0 0 0 0 0
482872 438063 425540 M U 0 15 0 15 0 11 0 28 0 21 0 9 0 10 0 12 0 14 0 10 0 10 0 19 0 15 0 16 0 19 0 10
482873 429411 422122 M U 0 14 0 17 0 12 0 28 0 20 0 10 0 10 0 12 0 13 0 11 0 11 0 19 0 14 0 17 0 19 0 11
482874 427997 426171 F U 0 0 0 0 0 0 0 0 0 0 0 0 0 0 0 0 0 0 0 0 0 0 0 0 0 0 0 0 0 0 0 0
482875 427997 426171 F U 0 0 0 0 0 0 0 0 0 0 0 0 0 0 0 0 0 0 0 0 0 0 0 0 0 0 0 0 0 0 0 0
482876 427997 426171 F U 0 0 0 0 0 0 0 0 0 0 0 0 0 0 0 0 0 0 0 0 0 0 0 0 0 0 0 0 0 0 0 0
482877 426286 420348 F U 0 0 0 0 0 0 0 0 0 0 0 0 0 0 0 0 0 0 0 0 0 0 0 0 0 0 0 0 0 0 0 0
482878 432227 425723 M U 0 13 0 15 0 13 0 28 0 21 0 9 0 12 0 12 0 13 0 9 0 10 0 19 0 13 0 14 0 20 0 11
482879 432227 425723 F U 0 0 0 0 0 0 0 0 0 0 0 0 0 0 0 0 0 0 0 0 0 0 0 0 0 0 0 0 0 0 0 0
482880 432227 425723 F U 0 0 0 0 0 0 0 0 0 0 0 0 0 0 0 0 0 0 0 0 0 0 0 0 0 0 0 0 0 0 0 0
482881 423866 428193 F U 0 0 0 0 0 0 0 0 0 0 0 0 0 0 0 0 0 0 0 0 0 0 0 0 0 0 0 0 0 0 0 0
482882 427233 421147 M U 0 14 0 12 0 12 0 27 0 23 0 8 0 12 0 11 0 13 0 11 0 10 0 19 0 14 0 16 0 20 0 12
482883 427233 421147 F U 0 0 0 0 0 0 0 0 0 0 0 0 0 0 0 0 0 0 0 0 0 0 0 0 0 0 0 0 0 0 0 0
482884 427233 421147 F U 0 0 0 0 0 0 0 0 0 0 0 0 0 0 0 0 0 0 0 0 0 0 0 0 0 0 0 0 0 0 0 0
482885 427233 421147 F U 0 0 0 0 0 0 0 0 0 0 0 0 0 0 0 0 0 0 0 0 0 0 0 0 0 0 0 0 0 0 0 0
482886 428649 428474 F U 0 0 0 0 0 0 0 0 0 0 0 0 0 0 0 0 0 0 0 0 0 0 0 0 0 0 0 0 0 0 0 0
482887 428649 428474 M U 0 13 0 15 0 11 0 29 0 24 0 10 0 12 0 11 0 13 0 10 0 11 0 18 0 15 0 16 0 20 0 11
482888 434912 434404 M U 0 13 0 13 0 11 0 31 0 23 0 8 0 10 0 13 0 13 0 11 0 11 0 19 0 16 0 17 0 22 0 10
482889 422114 420669 F U 0 0 0 0 0 0 0 0 0 0 0 0 0 0 0 0 0 0 0 0 0 0 0 0 0 0 0 0 0 0 0 0
482890 424794 420362 F U 0 0 0 0 0 0 0 0 0 0 0 0 0 0 0 0 0 0 0 0 0 0 0 0 0 0 0 0 0 0 0 0
482891 424794 420362 F U 0 0 0 0 0 0 0 0 0 0 0 0 0 0 0 0 0 0 0 0 0 0 0 0 0 0 0 0 0 0 0 0
482892 424794 420362 M U 0 13 0 15 0 12 0 26 0 24 0 10 0 13 0 12 0 15 0 9 0 11 0 20 0 15 0 14 0 22 0 11
482893 423072 425878 M U 0 12 0 14 0 12 0 27 0 24 0 9 0 13 0 12 0 14 0 9 0 9 0 17 0 14 0 17 0 19 0 10
482894 437367 421597 M U 0 15 0 10 0 13 0 28 0 22 0 9 0 10 0 13 0 13 0 11 0 11 0 20 0 14 0 14 0 20 0 11
482895 437367 421597 F U 0 0 0 0 0 0 0 0 0 0 0 0 0 0 0 0 0 0 0 0 0 0 0 0 0 0 0 0 0 0 0 0
482896 437367 421597 M U 0 15 0 10 0 13 0 28 0 22 0 9 0 10 0 13 0 13 0 11 0 11 0 20 0 14 0 14 0 20 0 11
482897 434722 425603 M U 0 14 0 19 0 12 0 29 0 23 0 9 0 12 0 12 0 13 0 11 0 10 0 20 0 14 0 17 0 22 0 11
482898 434722 425603 M U 0 14 0 19 0 12 0 29 0 23 0 9 0 12 0 12 0 13 0 11 0 10 0 20 0 14 0 17 0 22 0 11
482899 438270 429846 F U 0 0 0 0 0 0 0 0 0 0 0 0 0 0 0 0 0 0 0 0 0 0 0 0 0 0 0 0 0 0 0 0
482900 438270 429846 M U 0 13 0 12 0 11 0 31 0 24 0 9 0 10 0 12 0 13 0 9 0 11 0 17 0 14 0 18 0 21 0 11
482901 420464 438164 M U 0 13 0 10 0 11 0 29 0 22 0 9 0 11 0 13 0 14 0 11 0 10 0 18 0 13 0 15 0 23 0 10
482902 438780 422312 M U 0 14 0 9 0 11 0 28 0 21 0 10 0 12 0 11 0 13 0 9 0 10 0 18 0 15 0 16 0 20 0 10
482903 438780 422312 F U 0 0 0 0 0 0 0 0 0 0 0 0 0 0 0 0 0 0 0 0 0 0 0 0 0 0 0 0 0 0 0 0
482904 420563 425276 M U 0 16 0 9 0 12 0 31 0 22 0 9 0 12 0 13 0 13 0 11 0 11 0 19 0 12 0 15 0 20 0 11
482905 420563 425276 M U 0 16 0 9 0 12 0 31 0 22 0 9 0 12 0 13 0 13 0 11 0 11 0 19 0 12 0 15 0 20 0 11
482906 437460 424543 M U 0 15 0 12 0 11 0 27 0 23 0 9 0 10 0 13 0 13 0 9 0 11 0 18 0 13 0 19 0 21 0 9
482907 433828 436372 M U 0 13 0 14 0 12 0 27 0 23 0 9 0 10 0 13 0 13 0 9 0 10 0 20 0 13 0 14 0 21 0 10
482908 433828 436372 F U 0 0 0 0 0 0 0 0 0 0 0 0 0 0 0 0 0 0 0 0 0 0 0 0 0 0 0 0 0 0 0 0
482909 433828 436372 M U 0 13 0 14 0 12 0 27 0 23 0 9 0 10 0 13 0 13 0 9 0 10 0 20 0 13 0 14 0 21 0 10
482910 425454 429994 M U 0 13 0 9 0 13 0 29 0 22 0 9 0 11 0 12 0 13 0 10 0 11 0 19 0 14 0 12 0 20 0 12
482911 430484 433201 F U 0 0 0 0 0 0 0 0 0 0 0 0 0 0 0 0 0 0 0 0 0 0 0 0 0 0 0 0 0 0 0 0
482912 423270 431647 F U 0 0 0 0 0 0 0 0 0 0 0 0 0 0 0 0 0 0 0 0 0 0 0 0 0 0 0 0 0 0 0 0
482913 423270 431647 F U 0 0 0 0 0 0 0 0 0 0 0 0 0 0 0 0 0 0 0 0 0 0 0 0 0 0 0 0 0 0 0 0
482914 426635 425376 F U 0 0 0 0 0 0 0 0 0 0 0 0 0 0 0 0 0 0 0 0 0 0 0 0 0 0 0 0 0 0 0 0
482915 426635 425376 M U 0 16 0 10 0 11 0 29 0 22 0 10 0 10 0 11 0 13 0 8 0 10 0 18 0 15 0 16 0 19 0 11
482916 430200 421361 M U 0 12 0 11 0 11 0 28 0 23 0 10 0 10 0 14 0 14 0 10 0 11 0 19 0 15 0 18 0 21 0 11
482917 433312 437136 F U 0 0 0 0 0 0 0 0 0 0 0 0 0 0 0 0 0 0 0 0 0 0 0 0 0 0 0 0 0 0 0 0
482918 433312 437136 F U 0 0 0 0 0 0 0 0 0 0 0 0 0 0 0 0 0 0 0 0 0 0 0 0 0 0 0 0 0 0 0 0
482919 427629 420393 M U 0 15 0 9 0 12 0 30 0 23 0 9 0 10 0 11 0 13 0 9 0 10 0 19 0 14 0 16 0 22 0 11
482920 427629 420393 F U 0 0 0 0 0 0 0 0 0 0 0 0 0 0 0 0 0 0 0 0 0 0 0 0 0 0 0 0 0 0 0 0
482921 434078 421827 M U 0 13 0 11 0 12 0 27 0 22 0 10 0 10 0 12 0 14 0 9 0 11 0 18 0 14 0 14 0 20 0 10
482922 423196 439383 M U 0 12 0 18 0 11 0 28 0 23 0 10 0 13 0 12 0 14 0 10 0 10 0 19 0 14 0 14 0 20 0 11
482923 423196 439383 F U 0 0 0 0 0 0 0 0 0 0 0 0 0 0 0 0 0 0 0 0 0 0 0 0 0 0 0 0 0 0 0 0
482924 423196 439383 M U 0 12 0 18 0 11 0 28 0 23 0 10 0 13 0 12 0 14 0 10 0 10 0 19 0 14 0 14 0 20 0 11
482925 428103 437760 M U 0 13 0 13 0 11 0 26 0 24 0 9 0 13 0 13 0 13 0 10 0 10 0 17 0 15 0 16 0 21 0 11
482926 428103 437760 M U 0 13 0 13 0 11 0 26 0 24 0 9 0 13 0 13 0 13 0 10 0 10 0 17 0 15 0 16 0 21 0 11
482927 426586 433662 F U 0 0 0 0 0 0 0 0 0 0 0 0 0 0 0 0 0 0 0 0 0 0 0 0 0 0 0 0 0 0 0 0
482928 426148 424437 M U 0 14 0 16 0 12 0 28 0 23 0 11 0 10 0 11 0 13 0 8 0 11 0 19 0 13 0 18 0 20 0 11
482929 426148 424437 F U 0 0 0 0 0 0 0 0 0 0 0 0 0 0 0 0 0 0 0 0 0 0 0 0 0 0 0 0 0 0 0 0
482930 431169 425840 F U 0 0 0 0 0 0 0 0 0 0 0 0 0 0 0 0 0 0 0 0 0 0 0 0 0 0 0 0 0 0 0 0
482931 431169 425840 M U 0 15 0 11 0 12 0 28 0 23 0 9 0 10 0 13 0 13 0 9 0 11 0 17 0 15 0 19 0 21 0 10
482932 425158 427671 M U 0 15 0 9 0 13 0 28 0 23 0 9 0 9 0 12 0 14 0 11 0 10 0 18 0 14 0 16 0 18 0 10
482933 425158 427671 F U 0 0 0 0 0 0 0 0 0 0 0 0 0 0 0 0 0 0 0 0 0 0 0 0 0 0 0 0 0 0 0 0
482934 425158 427671 M U 0 15 0 9 0 13 0 28 0 23 0 9 0 9 0 12 0 14 0 11 0 10 0 18 0 14 0 16 0 18 0 10
482935 433756 434956 F U 0 0 0 0 0 0 0 0 0 0 0 0 0 0 0 0 0 0 0 0 0 0 0 0 0 0 0 0 0 0 0 0
482936 428302 433876 F U 0 0 0 0 0 0 0 0 0 0 0 0 0 0 0 0 0 0 0 0 0 0 0 0 0 0 0 0 0 0 0 0
482937 428302 433876 M U 0 13 0 13 0 11 0 28 0 22 0 8 0 11 0 11 0 13 0 11 0 10 0 19 0 14 0 15 0 21 0 10
482938 423242 431893 M U 0 13 0 10 0 12 0 27 0 24 0 8 0 11 0 12 0 13 0 11 0 10 0 18 0 15 0 14 0 20 0 10
482939 423242 431893 F U 0 0 0 0 0 0 0 0 0 0 0 0 0 0 0 0 0 0 0 0 0 0 0 0 0 0 0 0 0 0 0 0
482940 423242 431893 M U 0 13 0 10 0 12 0 27 0 24 0 8 0 11 0 12 0 13 0 11 0 10 0 18 0 15 0 14 0 20 0 10
482941 423242 431893 F U 0 0 0 0 0 0 0 0 0 0 0 0 0 0 0 0 0 0 0 0 0 0 0 0 0 0 0 0 0 0 0 0
482942 432891 430169 F U 0 0 0 0 0 0 0 0 0 0 0 0 0 0 0 0 0 0 0 0 0 0 0 0 0 0 0 0 0 0 0 0
482943 432891 430169 F U 0 0 0 0 0 0 0 0 0 0 0 0 0 0 0 0 0 0 0 0 0 0 0 0 0 0 0 0 0 0 0 0
482944 432891 430169 F U 0 0 0 0 0 0 0 0 0 0 0 0 0 0 0 0 0 0 0 0 0 0 0 0 0 0 0 0 0 0 0 0
482945 432891 430169 M U 0 14 0 16 0 12 0 28 0 25 0 9 0 10 0 12 0 12 0 9 0 11 0 20 0 15 0 16 0 20 0 11
482946 439626 432933 M U 0 15 0 11 0 13 0 29 0 20 0 10 0 12 0 11 0 14 0 11 0 12 0 18 0 13 0 19 0 20 0 10
482947 427892 430676 M U 0 16 0 13 0 12 0 29 0 24 0 10 0 14 0 12 0 13 0 9 0 10 0 18 0 14 0 15 0 21 0 12
482948 427892 430676 M U 0 16 0 13 0 12 0 29 0 24 0 10 0 14 0 12 0 13 0 9 0 10 0 18 0 14 0 15 0 21 0 12
482949 420422 429097 M U 0 14 0 13 0 12 0 29 0 22 0 10 0 12 0 12 0 13 0 10 0 10 0 18 0 14 0 15 0 20 0 11
482950 420422 429097 M U 0 14 0 13 0 12 0 29 0 22 0 10 0 12 0 12 0 13 0 10 0 10 0 18 0 14 0 15 0 20 0 11
482951 435247 424758 F U 0 0 0 0 0 0 0 0 0 0 0 0 0 0 0 0 0 0 0 0 0 0 0 0 0 0 0 0 0 0 0 0
482952 435247 424758 F U 0 0 0 0 0 0 0 0 0 0 0 0 0 0 0 0 0 0 0 0 0 0 0 0 0 0 0 0 0 0 0 0
482953 435247 424758 M U 0 13 0 13 0 11 0 29 0 23 0 9 0 12 0 11 0 13 0 9 0 11 0 18 0 14 0 18 0 19 0 11
482954 435247 424758 M U 0 13 0 13 0 11 0 29 0 23 0 9 0 12 0 11 0 13 0 9 0 11 0 18 0 14 0 18 0 19 0 11
482955 433904 426302 F U 0 0 0 0 0 0 0 0 0 0 0 0 0 0 0 0 0 0 0 0 0 0 0 0 0 0 0 0 0 0 0 0
482956 431627 425655 M U 0 14 0 10 0 13 0 28 0 24 0 9 0 10 0 13 0 14 0 9 0 9 0 19 0 14 0 14 0 22 0 11
482957 431627 425655 F U 0 0 0 0 0 0 0 0 0 0 0 0 0 0 0 0 0 0 0 0 0 0 0 0 0 0 0 0 0 0 0 0
482958 437569 433021 F U 0 0 0 0 0 0 0 0 0 0 0 0 0 0 0 0 0 0 0 0 0 0 0 0 0 0 0 0 0 0 0 0
482959 426882 426185 M U 0 15 0 11 0 12 0 28 0 24 0 9 0 11 0 12 0 13 0 9 0 11 0 18 0 14 0 17 0 24 0 11
482960 427440 431224 M U 0 13 0 11 0 13 0 29 0 23 0 9 0 10 0 12 0 13 0 10 0 9 0 19 0 15 0 14 0 22 0 10
482961 432783 438920 M U 0 15 0 20 0 12 0 28 0 24 0 10 0 10 0 12 0 13 0 10 0 12 0 18 0 15 0 17 0 22 0 10
482962 435347 429340 M U 0 12 0 11 0 11 0 27 0 23 0 10 0 13 0 12 0 14 0 10 0 12 0 18 0 14 0 15 0 22 0 11
482963 435347 429340 M U 0 12 0 11 0 11 0 27 0 23 0 10 0 13 0 12 0 14 0 10 0 12 0 18 0 14 0 15 0 22 0 11
482964 435347 429340 F U 0 0 0 0 0 0 0 0 0 0 0 0 0 0 0 0 0 0 0 0 0 0 0 0 0 0 0 0 0 0 0 0
482965 435347 429340 F U 0 0 0 0 0 0 0 0 0 0 0 0 0 0 0 0 0 0 0 0 0 0 0 0 0 0 0 0 0 0 0 0
482966 435347 429340 M U 0 12 0 11 0 11 0 27 0 23 0 10 0 13 0 12 0 14 0 10 0 12 0 18 0 14 0 15 0 22 0 11
482967 430701 438736 F U 0 0 0 0 0 0 0 0 0 0 0 0 0 0 0 0 0 0 0 0 0 0 0 0 0 0 0 0 0 0 0 0
482968 436386 434405 F U 0 0 0 0 0 0 0 0 0 0 0 0 0 0 0 0 0 0 0 0 0 0 0 0 0 0 0 0 0 0 0 0
482969 436386 434405 M U 0 13 0 15 0 12 0 29 0 22 0 9 0 12 0 12 0 13 0 9 0 9 0 18 0 14 0 14 0 20 0 10
482970 422790 430417 M U 0 13 0 14 0 12 0 28 0 24 0 10 0 10 0 12 0 14 0 10 0 11 0 19 0 15 0 14 0 20 0 10
482971 436840 434255 F U 0 0 0 0 0 0 0 0 0 0 0 0 0 0 0 0 0 0 0 0 0 0 0 0 0 0 0 0 0 0 0 0
482972 436840 434255 F U 0 0 0 0 0 0 0 0 0 0 0 0 0 0 0 0 0 0 0 0 0 0 0 0 0 0 0 0 0 0 0 0
482973 424602 437774 M U 0 15 0 10 0 12 0 28 0 21 0 10 0 12 0 12 0 14 0 11 0 11 0 18 0 14 0 16 0 22 0 11
482974 425280 432024 M U 0 15 0 10 0 13 0 27 0 22 0 9 0 11 0 12 0 13 0 11 0 9 0 19 0 15 0 16 0 23 0 10
482975 434329 428232 M U 0 13 0 13 0 11 0 29 0 23 0 9 0 12 0 12 0 13 0 9 0 9 0 17 0 15 0 17 0 22 0 10
482976 434329 428232 F U 0 0 0 0 0 0 0 0 0 0 0 0 0 0 0 0 0 0 0 0 0 0 0 0 0 0 0 0 0 0 0 0
482977 428231 436121 F U 0 0 0 0 0 0 0 0 0 0 0 0 0 0 0 0 0 0 0 0 0 0 0 0 0 0 0 0 0 0 0 0
482978 428231 436121 F U 0 0 0 0 0 0 0 0 0 0 0 0 0 0 0 0 0 0 0 0 0 0 0 0 0 0 0 0 0 0 0 0
482979 424697 424698 F U 0 0 0 0 0 0 0 0 0 0 0 0 0 0 0 0 0 0 0 0 0 0 0 0 0 0 0 0 0 0 0 0
482980 426924 436580 M U 0 14 0 18 0 13 0 29 0 22 0 11 0 10 0 12 0 13 0 10 0 11 0 18 0 14 0 16 0 22 0 11
482981 421579 427235 M U 0 12 0 17 0 12 0 30 0 22 0 9 0 10 0 12 0 13 0 11 0 9 0 18 0 15 0 17 0 19 0 10
482982 421579 427235 F U 0 0 0 0 0 0 0 0 0 0 0 0 0 0 0 0 0 0 0 0 0 0 0 0 0 0 0 0 0 0 0 0
482983 421579 427235 M U 0 12 0 17 0 12 0 30 0 22 0 9 0 10 0 12 0 13 0 11 0 9 0 18 0 15 0 17 0 19 0 10
482984 427490 420459 F U 0 0 0 0 0 0 0 0 0 0 0 0 0 0 0 0 0 0 0 0 0 0 0 0 0 0 0 0 0 0 0 0
482985 427490 420459 M U 0 13 0 14 0 11 0 31 0 21 0 8 0 11 0 14 0 13 0 10 0 9 0 19 0 13 0 15 0 20 0 12
482986 427490 420459 F U 0 0 0 0 0 0 0 0 0 0 0 0 0 0 0 0 0 0 0 0 0 0 0 0 0 0 0 0 0 0 0 0
482987 439805 436214 M U 0 12 0 16 0 11 0 31 0 21 0 10 0 12 0 12 0 13 0 9 0 11 0 19 0 14 0 15 0 22 0 11
482988 439805 436214 M U 0 12 0 16 0 11 0 31 0 21 0 10 0 12 0 12 0 13 0 9 0 11 0 19 0 14 0 15 0 22 0 11
482989 430964 423359 F U 0 0 0 0 0 0 0 0 0 0 0 0 0 0 0 0 0 0 0 0 0 0 0 0 0 0 0 0 0 0 0 0
482990 430964 423359 M U 0 13 0 16 0 11 0 27 0 22 0 10 0 13 0 11 0 13 0 9 0 11 0 18 0 14 0 18 0 19 0 9
482991 425027 423473 M U 0 14 0 11 0 12 0 30 0 22 0 10 0 10 0 12 0 13 0 9 0 10 0 18 0 15 0 14 0 22 0 10
482992 437572 435739 M U 0 13 0 10 0 13 0 28 0 23 0 9 0 11 0 12 0 13 0 9 0 10 0 17 0 14 0 15 0 23 0 12
482993 437572 435739 M U 0 13 0 10 0 13 0 28 0 23 0 9 0 11 0 12 0 13 0 9 0 10 0 17 0 14 0 15 0 23 0 12
482994 420754 438088 M U 0 14 0 12 0 12 0 29 0 22 0 9 0 11 0 13 0 13 0 12 0 10 0 19 0 14 0 15 0 24 0 11
482995 420754 438088 M U 0 14 0 12 0 12 0 29 0 22 0 9 0 11 0 13 0 13 0 12 0 10 0 19 0 14 0 15 0 24 0 11
482996 420754 438088 M U 0 14 0 12 0 12 0 29 0 22 0 9 0 11 0 13 0 13 0 12 0 10 0 19 0 14 0 15 0 24 0 11
482997 420754 438088 F U 0 0 0 0 0 0 0 0 0 0 0 0 0 0 0 0 0 0 0 0 0 0 0 0 0 0 0 0 0 0 0 0
482998 437564 427560 M U 0 13 0 13 0 11 0 27 0 23 0 9 0 13 0 12 0 14 0 9 0 10 0 18 0 15 0 17 0 20 0 11
482999 437564 427560 M U 0 13 0 13 0 11 0 27 0 23 0 9 0 13 0 12 0 14 0 9 0 10 0 18 0 15 0 17 0 20 0 11
483000 437564 427560 F U 0 0 0 0 0 0 0 0 0 0 0 0 0 0 0 0 0 0 0 0 0 0 0 0 0 0 0 0 0 0 0 0
483001 437564 427560 F U 0 0 0 0 0 0 0 0 0 0 0 0 0 0 0 0 0 0 0 0 0 0 0 0 0 0 0 0 0 0 0 0
483002 421957 439947 F U 0 0 0 0 0 0 0 0 0 0 0 0 0 0 0 0 0 0 0 0 0 0 0 0 0 0 0 0 0 0 0 0
483003 421957 439947 F U 0 0 0 0 0 0 0 0 0 0 0 0 0 0 0 0 0 0 0 0 0 0 0 0 0 0 0 0 0 0 0 0
483004 423829 421337 F U 0 0 0 0 0 0 0 0 0 0 0 0 0 0 0 0 0 0 0 0 0 0 0 0 0 0 0 0 0 0 0 0
483005 423829 421337 M U 0 14 0 10 0 13 0 30 0 23 0 9 0 13 0 13 0 13 0 9 0 10 0 18 0 13 0 17 0 18 0 11
483006 423829 421337 F U 0 0 0 0 0 0 0 0 0 0 0 0 0 0 0 0 0 0 0 0 0 0 0 0 0 0 0 0 0 0 0 0
483007 423829 421337 F U 0 0 0 0 0 0 0 0 0 0 0 0 0 0 0 0 0 0 0 0 0 0 0 0 0 0 0 0 0 0 0 0
483008 424498 430327 M U 0 16 0 11 0 12 0 30 0 22 0 8 0 12 0 12 0 14 0 10 0 12 0 19 0 14 0 15 0 22 0 10
483009 424498 430327 F U 0 0 0 0 0 0 0 0 0 0 0 0 0 0 0 0 0 0 0 0 0 0 0 0 0 0 0 0 0 0 0 0
483010 422265 420948 M U 0 14 0 12 0 11 0 30 0 22 0 9 0 13 0 12 0 13 0 9 0 9 0 20 0 14 0 17 0 19 0 11
483011 422265 420948 F U 0 0 0 0 0 0 0 0 0 0 0 0 0 0 0 0 0 0 0 0 0 0 0 0 0 0 0 0 0 0 0 0
483012 439117 429633 F U 0 0 0 0 0 0 0 0 0 0 0 0 0 0 0 0 0 0 0 0 0 0 0 0 0 0 0 0 0 0 0 0
483013 439117 429633 M U 0 13 0 12 0 11 0 28 0 21 0 9 0 10 0 13 0 14 0 9 0 11 0 18 0 15 0 14 0 22 0 11
483014 439117 429633 M U 0 13 0 12 0 11 0 28 0 21 0 9 0 10 0 13 0 14 0 9 0 11 0 18 0 15 0 14 0 22 0 11
483015 439117 429633 M U 0 13 0 12 0 11 0 28 0 21 0 9 0 10 0 13 0 14 0 9 0 11 0 18 0 15 0 14 0 22 0 11
483016 433331 430807 M U 0 13 0 11 0 13 0 28 0 21 0 10 0 10 0 12 0 13 0 11 0 10 0 17 0 14 0 15 0 22 0 11
483017 424494 423194 F U 0 0 0 0 0 0 0 0 0 0 0 0 0 0 0 0 0 0 0 0 0 0 0 0 0 0 0 0 0 0 0 0
483018 424494 423194 F U 0 0 0 0 0 0 0 0 0 0 0 0 0 0 0 0 0 0 0 0 0 0 0 0 0 0 0 0 0 0 0 0
483019 424494 423194 M U 0 15 0 11 0 13 0 29 0 20 0 10 0 12 0 11 0 14 0 11 0 12 0 18 0 13 0 19 0 20 0 10
483020 426937 426470 M U 0 14 0 17 0 12 0 29 0 21 0 9 0 13 0 12 0 13 0 9 0 11 0 18 0 15 0 18 0 22 0 11
483021 426937 426470 F U 0 0 0 0 0 0 0 0 0 0 0 0 0 0 0 0 0 0 0 0 0 0 0 0 0 0 0 0 0 0 0 0
483022 431797 427387 F U 0 0 0 0 0 0 0 0 0 0 0 0 0 0 0 0 0 0 0 0 0 0 0 0 0 0 0 0 0 0 0 0
483023 421695 420282 F U 0 0 0 0 0 0 0 0 0 0 0 0 0 0 0 0 0 0 0 0 0 0 0 0 0 0 0 0 0 0 0 0
483024 427606 426736 M U 0 15 0 14 0 12 0 27 0 21 0 9 0 13 0 12 0 13 0 11 0 13 0 19 0 15 0 14 0 22 0 10
483025 439001 428869 M U 0 16 0 17 0 12 0 28 0 20 0 10 0 12 0 13 0 13 0 9 0 10 0 19 0 14 0 16 0 20 0 10
483026 439001 428869 F U 0 0 0 0 0 0 0 0 0 0 0 0 0 0 0 0 0 0 0 0 0 0 0 0 0 0 0 0 0 0 0 0
483027 439001 428869 M U 0 16 0 17 0 12 0 28 0 20 0 10 0 12 0 13 0 13 0 9 0 10 0 19 0 14 0 16 0 20 0 10
483028 437103 432523 F U 0 0 0 0 0 0 0 0 0 0 0 0 0 0 0 0 0 0 0 0 0 0 0 0 0 0 0 0 0 0 0 0
483029 427726 420643 M U 0 15 0 15 0 12 0 26 0 22 0 9 0 10 0 12 0 13 0 11 0 11 0 19 0 14 0 15 0 22 0 10
483030 427726 420643 M U 0 15 0 15 0 12 0 26 0 22 0 9 0 10 0 12 0 13 0 11 0 11 0 19 0 14 0 15 0 22 0 10
483031 439314 420549 M U 0 16 0 13 0 11 0 27 0 22 0 9 0 10 0 12 0 14 0 10 0 10 0 18 0 13 0 15 0 22 0 11
483032 437898 420890 F U 0 0 0 0 0 0 0 0 0 0 0 0 0 0 0 0 0 0 0 0 0 0 0 0 0 0 0 0 0 0 0 0
483033 437898 420890 M U 0 12 0 13 0 13 0 28 0 20 0 9 0 10 0 12 0 13 0 9 0 11 0 18 0 16 0 16 0 22 0 10
483034 421306 439075 M U 0 15 0 12 0 11 0 29 0 23 0 9 0 12 0 13 0 13 0 10 0 11 0 18 0 15 0 15 0 22 0 9
483035 421306 439075 F U 0 0 0 0 0 0 0 0 0 0 0 0 0 0 0 0 0 0 0 0 0 0 0 0 0 0 0 0 0 0 0 0
483036 424869 434080 F U 0 0 0 0 0 0 0 0 0 0 0 0 0 0 0 0 0 0 0 0 0 0 0 0 0 0 0 0 0 0 0 0
483037 424869 434080 F U 0 0 0 0 0 0 0 0 0 0 0 0 0 0 0 0 0 0 0 0 0 0 0 0 0 0 0 0 0 0 0 0
483038 424869 434080 M U 0 13 0 15 0 12 0 27 0 22 0 9 0 11 0 12 0 13 0 11 0 11 0 19 0 15 0 14 0 22 0 10
483039 435062 433213 M U 0 13 0 10 0 12 0 29 0 23 0 9 0 10 0 12 0 15 0 9 0 10 0 20 0 15 0 15 0 22 0 10
483040 435380 421360 F U 0 0 0 0 0 0 0 0 0 0 0 0 0 0 0 0 0 0 0 0 0 0 0 0 0 0 0 0 0 0 0 0
483041 436915 433633 M U 0 14 0 11 0 13 0 28 0 23 0 9 0 12 0 12 0 14 0 10 0 11 0 20 0 12 0 17 0 23 0 11
483042 436915 433633 F U 0 0 0 0 0 0 0 0 0 0 0 0 0 0 0 0 0 0 0 0 0 0 0 0 0 0 0 0 0 0 0 0
483043 436915 433633 M U 0 14 0 11 0 13 0 28 0 23 0 9 0 12 0 12 0 14 0 10 0 11 0 20 0 12 0 17 0 23 0 11
483044 436556 432582 F U 0 0 0 0 0 0 0 0 0 0 0 0 0 0 0 0 0 0 0 0 0 0 0 0 0 0 0 0 0 0 0 0
483045 438817 422663 M U 0 13 0 14 0 12 0 27 0 23 0 9 0 12 0 12 0 14 0 9 0 10 0 17 0 16 0 15 0 22 0 12
483046 438817 422663 M U 0 13 0 14 0 12 0 27 0 23 0 9 0 12 0 12 0 14 0 9 0 10 0 17 0 16 0 15 0 22 0 12
483047 438817 422663 F U 0 0 0 0 0 0 0 0 0 0 0 0 0 0 0 0 0 0 0 0 0 0 0 0 0 0 0 0 0 0 0 0
483048 428442 429216 F U 0 0 0 0 0 0 0 0 0 0 0 0 0 0 0 0 0 0 0 0 0 0 0 0 0 0 0 0 0 0 0 0
483049 428442 429216 F U 0 0 0 0 0 0 0 0 0 0 0 0 0 0 0 0 0 0 0 0 0 0 0 0 0 0 0 0 0 0 0 0
483050 428442 429216 M U 0 13 0 16 0 11 0 31 0 22 0 9 0 11 0 11 0 13 0 11 0 12 0 19 0 15 0 15 0 22 0 10
483051 429927 421025 F U 0 0 0 0 0 0 0 0 0 0 0 0 0 0 0 0 0 0 0 0 0 0 0 0 0 0 0 0 0 0 0 0
483052 429927 421025 M U 0 12 0 15 0 12 0 28 0 25 0 10 0 14 0 12 0 14 0 9 0 10 0 19 0 15 0 16 0 20 0 11
483053 437979 432898 F U 0 0 0 0 0 0 0 0 0 0 0 0 0 0 0 0 0 0 0 0 0 0 0 0 0 0 0 0 0 0 0 0
483054 437979 432898 M U 0 15 0 10 0 13 0 29 0 23 0 9 0 10 0 12 0 13 0 11 0 11 0 18 0 13 0 15 0 20 0 12
483055 437979 432898 M U 0 15 0 10 0 13 0 29 0 23 0 9 0 10 0 12 0 13 0 11 0 11 0 18 0 13 0 15 0 20 0 12
483056 422945 424348 F U 0 0 0 0 0 0 0 0 0 0 0 0 0 0 0 0 0 0 0 0 0 0 0 0 0 0 0 0 0 0 0 0
483057 437133 425241 F U 0 0 0 0 0 0 0 0 0 0 0 0 0 0 0 0 0 0 0 0 0 0 0 0 0 0 0 0 0 0 0 0
483058 420003 429670 F U 0 0 0 0 0 0 0 0 0 0 0 0 0 0 0 0 0 0 0 0 0 0 0 0 0 0 0 0 0 0 0 0
483059 421151 438517 M U 0 14 0 19 0 12 0 27 0 22 0 9 0 10 0 12 0 14 0 11 0 11 0 18 0 15 0 14 0 22 0 11
483060 421151 438517 M U 0 14 0 19 0 12 0 27 0 22 0 9 0 10 0 12 0 14 0 11 0 11 0 18 0 15 0 14 0 22 0 11
483061 435987 422752 M U 0 13 0 16 0 13 0 28 0 22 0 9 0 10 0 12 0 13 0 9 0 9 0 18 0 14 0 18 0 19 0 10
483062 435987 422752 M U 0 13 0 16 0 13 0 28 0 22 0 9 0 10 0 12 0 13 0 9 0 9 0 18 0 14 0 18 0 19 0 10
483063 435987 422752 M U 0 13 0 16 0 13 0 28 0 22 0 9 0 10 0 12 0 13 0 9 0 9 0 18 0 14 0 18 0 19 0 10
483064 438737 439681 F U 0 0 0 0 0 0 0 0 0 0 0 0 0 0 0 0 0 0 0 0 0 0 0 0 0 0 0 0 0 0 0 0
483065 438737 439681 M U 0 16 0 13 0 11 0 30 0 21 0 9 0 13 0 12 0 13 0 11 0 10 0 20 0 14 0 16 0 18 0 10
483066 437596 423263 F U 0 0 0 0 0 0 0 0 0 0 0 0 0 0 0 0 0 0 0 0 0 0 0 0 0 0 0 0 0 0 0 0
483067 437596 423263 F U 0 0 0 0 0 0 0 0 0 0 0 0 0 0 0 0 0 0 0 0 0 0 0 0 0 0 0 0 0 0 0 0
483068 427230 429533 F U 0 0 0 0 0 0 0 0 0 0 0 0 0 0 0 0 0 0 0 0 0 0 0 0 0 0 0 0 0 0 0 0
483069 427230 429533 F U 0 0 0 0 0 0 0 0 0 0 0 0 0 0 0 0 0 0 0 0 0 0 0 0 0 0 0 0 0 0 0 0
483070 429522 430743 M U 0 14 0 11 0 13 0 30 0 22 0 9 0 10 0 11 0 13 0 11 0 11 0 16 0 14 0 14 0 20 0 10
483071 429522 430743 F U 0 0 0 0 0 0 0 0 0 0 0 0 0 0 0 0 0 0 0 0 0 0 0 0 0 0 0 0 0 0 0 0
483072 429522 430743 F U 0 0 0 0 0 0 0 0 0 0 0 0 0 0 0 0 0 0 0 0 0 0 0 0 0 0 0 0 0 0 0 0
483073 420296 426107 F U 0 0 0 0 0 0 0 0 0 0 0 0 0 0 0 0 0 0 0 0 0 0 0 0 0 0 0 0 0 0 0 0
483074 420296 426107 F U 0 0 0 0 0 0 0 0 0 0 0 0 0 0 0 0 0 0 0 0 0 0 0 0 0 0 0 0 0 0 0 0
483075 420296 426107 M U 0 14 0 10 0 13 0 29 0 22 0 9 0 10 0 12 0 14 0 9 0 8 0 19 0 15 0 15 0 20 0 11
483076 420296 426107 F U 0 0 0 0 0 0 0 0 0 0 0 0 0 0 0 0 0 0 0 0 0 0 0 0 0 0 0 0 0 0 0 0
483077 420296 426107 M U 0 14 0 10 0 13 0 29 0 22 0 9 0 10 0 12 0 14 0 9 0 8 0 19 0 15 0 15 0 20 0 11
483078 420296 426107 M U 0 14 0 10 0 13 0 29 0 22 0 9 0 10 0 12 0 14 0 9 0 8 0 19 0 15 0 15 0 20 0 11
483079 429996 420504 M U 0 15 0 13 0 11 0 29 0 24 0 9 0 10 0 11 0 13 0 9 0 9 0 19 0 13 0 15 0 20 0 10
483080 429996 420504 F U 0 0 0 0 0 0 0 0 0 0 0 0 0 0 0 0 0 0 0 0 0 0 0 0 0 0 0 0 0 0 0 0
483081 438893 436423 F U 0 0 0 0 0 0 0 0 0 0 0 0 0 0 0 0 0 0 0 0 0 0 0 0 0 0 0 0 0 0 0 0
483082 438893 436423 M U 0 14 0 12 0 12 0 30 0 22 0 9 0 12 0 13 0 14 0 10 0 12 0 17 0 14 0 17 0 21 0 11
483083 438893 436423 F U 0 0 0 0 0 0 0 0 0 0 0 0 0 0 0 0 0 0 0 0 0 0 0 0 0 0 0 0 0 0 0 0
483084 438074 431338 M U 0 14 0 13 0 12 0 29 0 23 0 9 0 12 0 11 0 13 0 8 0 11 0 17 0 15 0 19 0 18 0 10
483085 425485 434498 F U 0 0 0 0 0 0 0 0 0 0 0 0 0 0 0 0 0 0 0 0 0 0 0 0 0 0 0 0 0 0 0 0
483086 427597 422144 F U 0 0 0 0 0 0 0 0 0 0 0 0 0 0 0 0 0 0 0 0 0 0 0 0 0 0 0 0 0 0 0 0
483087 427597 422144 F U 0 0 0 0 0 0 0 0 0 0 0 0 0 0 0 0 0 0 0 0 0 0 0 0 0 0 0 0 0 0 0 0
483088 427744 437005 F U 0 0 0 0 0 0 0 0 0 0 0 0 0 0 0 0 0 0 0 0 0 0 0 0 0 0 0 0 0 0 0 0
483089 427744 437005 F U 0 0 0 0 0 0 0 0 0 0 0 0 0 0 0 0 0 0 0 0 0 0 0 0 0 0 0 0 0 0 0 0
483090 434521 424270 F U 0 0 0 0 0 0 0 0 0 0 0 0 0 0 0 0 0 0 0 0 0 0 0 0 0 0 0 0 0 0 0 0
483091 434521 424270 M U 0 15 0 13 0 12 0 28 0 22 0 10 0 11 0 12 0 13 0 9 0 11 0 18 0 15 0 16 0 24 0 10
483092 434521 424270 M U 0 15 0 13 0 12 0 28 0 22 0 10 0 11 0 12 0 13 0 9 0 11 0 18 0 15 0 16 0 24 0 10
483093 436019 424435 M U 0 14 0 10 0 11 0 27 0 23 0 9 0 12 0 11 0 13 0 8 0 11 0 19 0 16 0 18 0 21 0 9
483094 436019 424435 F U 0 0 0 0 0 0 0 0 0 0 0 0 0 0 0 0 0 0 0 0 0 0 0 0 0 0 0 0 0 0 0 0
483095 436019 424435 M U 0 14 0 10 0 11 0 27 0 23 0 9 0 12 0 11 0 13 0 8 0 11 0 19 0 16 0 18 0 21 0 9
483096 431292 434110 M U 0 15 0 13 0 12 0 28 0 22 0 10 0 11 0 12 0 13 0 8 0 11 0 18 0 15 0 16 0 24 0 10
483097 431292 434110 M U 0 15 0 13 0 12 0 28 0 22 0 10 0 11 0 12 0 13 0 8 0 11 0 18 0 15 0 16 0 24 0 10
483098 431292 434110 M U 0 15 0 13 0 12 0 28 0 22 0 10 0 11 0 12 0 13 0 8 0 11 0 18 0 15 0 16 0 24 0 10
483099 429225 423088 M U 0 15 0 10 0 11 0 29 0 20 0 9 0 12 0 12 0 14 0 11 0 9 0 18 0 14 0 15 0 18 0 12
483100 429225 423088 F U 0 0 0 0 0 0 0 0 0 0 0 0 0 0 0 0 0 0 0 0 0 0 0 0 0 0 0 0 0 0 0 0
483101 425055 426336 M U 0 14 0 10 0 11 0 29 0 23 0 9 0 10 0 11 0 14 0 11 0 9 0 19 0 17 0 16 0 22 0 11
483102 435595 421317 M U 0 12 0 13 0 13 0 27 0 24 0 9 0 10 0 13 0 14 0 9 0 11 0 19 0 14 0 15 0 20 0 11
483103 436247 427444 F U 0 0 0 0 0 0 0 0 0 0 0 0 0 0 0 0 0 0 0 0 0 0 0 0 0 0 0 0 0 0 0 0
483104 436247 427444 F U 0 0 0 0 0 0 0 0 0 0 0 0 0 0 0 0 0 0 0 0 0 0 0 0 0 0 0 0 0 0 0 0
483105 432388 426873 F U 0 0 0 0 0 0 0 0 0 0 0 0 0 0 0 0 0 0 0 0 0 0 0 0 0 0 0 0 0 0 0 0
483106 429859 426170 F U 0 0 0 0 0 0 0 0 0 0 0 0 0 0 0 0 0 0 0 0 0 0 0 0 0 0 0 0 0 0 0 0
483107 429859 426170 M U 0 14 0 15 0 12 0 29 0 23 0 9 0 13 0 13 0 13 0 9 0 10 0 17 0 15 0 16 0 22 0 10
483108 429859 426170 M U 0 14 0 15 0 12 0 29 0 23 0 9 0 13 0 13 0 13 0 9 0 10 0 17 0 15 0 16 0 22 0 10
483109 429859 426170 M U 0 14 0 15 0 12 0 29 0 23 0 9 0 13 0 13 0 13 0 9 0 10 0 17 0 15 0 16 0 22 0 10
483110 423320 428089 F U 0 0 0 0 0 0 0 0 0 0 0 0 0 0 0 0 0 0 0 0 0 0 0 0 0 0 0 0 0 0 0 0
483111 423320 428089 F U 0 0 0 0 0 0 0 0 0 0 0 0 0 0 0 0 0 0 0 0 0 0 0 0 0 0 0 0 0 0 0 0
483112 429719 429641 M U 0 13 0 12 0 13 0 28 0 24 0 9 0 11 0 12 0 13 0 9 0 11 0 19 0 14 0 12 0 20 0 10
483113 435474 422015 F U 0 0 0 0 0 0 0 0 0 0 0 0 0 0 0 0 0 0 0 0 0 0 0 0 0 0 0 0 0 0 0 0
483114 437472 437557 M U 0 15 0 11 0 13 0 29 0 22 0 9 0 12 0 12 0 13 0 9 0 12 0 17 0 14 0 16 0 19 0 10
483115 439920 425866 F U 0 0 0 0 0 0 0 0 0 0 0 0 0 0 0 0 0 0 0 0 0 0 0 0 0 0 0 0 0 0 0 0
483116 439920 425866 F U 0 0 0 0 0 0 0 0 0 0 0 0 0 0 0 0 0 0 0 0 0 0 0 0 0 0 0 0 0 0 0 0
483117 430761 424278 M U 0 13 0 13 0 12 0 27 0 21 0 9 0 12 0 12 0 13 0 10 0 10 0 18 0 15 0 17 0 22 0 10
483118 430761 424278 M U 0 13 0 13 0 12 0 27 0 21 0 9 0 12 0 12 0 13 0 10 0 10 0 18 0 15 0 17 0 22 0 10
483119 430761 424278 M U 0 13 0 13 0 12 0 27 0 21 0 9 0 12 0 12 0 13 0 10 0 10 0 18 0 15 0 17 0 22 0 10
483120 433650 423265 M U 0 12 0 15 0 12 0 30 0 24 0 10 0 12 0 12 0 14 0 11 0 10 0 18 0 15 0 16 0 22 0 11
483121 433650 423265 F U 0 0 0 0 0 0 0 0 0 0 0 0 0 0 0 0 0 0 0 0 0 0 0 0 0 0 0 0 0 0 0 0
483122 433650 423265 M U 0 12 0 15 0 12 0 30 0 24 0 10 0 12 0 12 0 14 0 11 0 10 0 18 0 15 0 16 0 22 0 11
483123 433615 436676 M U 0 13 0 14 0 12 0 27 0 23 0 9 0 13 0 12 0 13 0 9 0 12 0 20 0 14 0 16 0 20 0 11
483124 433615 436676 F U 0 0 0 0 0 0 0 0 0 0 0 0 0 0 0 0 0 0 0 0 0 0 0 0 0 0 0 0 0 0 0 0
483125 427059 429204 F U 0 0 0 0 0 0 0 0 0 0 0 0 0 0 0 0 0 0 0 0 0 0 0 0 0 0 0 0 0 0 0 0
483126 427059 429204 F U 0 0 0 0 0 0 0 0 0 0 0 0 0 0 0 0 0 0 0 0 0 0 0 0 0 0 0 0 0 0 0 0
483127 427059 429204 F U 0 0 0 0 0 0 0 0 0 0 0 0 0 0 0 0 0 0 0 0 0 0 0 0 0 0 0 0 0 0 0 0
483128 427059 429204 M U 0 13 0 12 0 11 0 29 0 23 0 10 0 10 0 12 0 13 0 9 0 10 0 18 0 14 0 17 0 23 0 10
483129 431704 422944 M U 0 12 0 13 0 12 0 26 0 22 0 9 0 12 0 13 0 13 0 8 0 11 0 18 0 15 0 15 0 19 0 11
483130 431704 422944 M U 0 12 0 13 0 12 0 26 0 22 0 9 0 12 0 13 0 13 0 8 0 11 0 18 0 15 0 15 0 19 0 11
483131 432697 431377 M U 0 15 0 17 0 12 0 29 0 23 0 9 0 9 0 14 0 14 0 10 0 10 0 18 0 14 0 14 0 20 0 11
483132 432697 431377 F U 0 0 0 0 0 0 0 0 0 0 0 0 0 0 0 0 0 0 0 0 0 0 0 0 0 0 0 0 0 0 0 0
483133 438494 433694 M U 0 14 0 13 0 12 0 28 0 23 0 9 0 10 0 12 0 14 0 10 0 10 0 18 0 14 0 17 0 20 0 11
483134 438494 433694 F U 0 0 0 0 0 0 0 0 0 0 0 0 0 0 0 0 0 0 0 0 0 0 0 0 0 0 0 0 0 0 0 0
483135 438494 433694 M U 0 14 0 13 0 12 0 28 0 23 0 9 0 10 0 12 0 14 0 10 0 10 0 18 0 14 0 17 0 20 0 11
483136 420600 420551 M U 0 15 0 15 0 13 0 28 0 23 0 10 0 12 0 12 0 15 0 10 0 12 0 18 0 16 0 16 0 22 0 10
483137 435060 435820 M U 0 14 0 12 0 12 0 28 0 25 0 11 0 13 0 12 0 15 0 9 0 11 0 18 0 14 0 17 0 20 0 11
483138 435060 435820 M U 0 14 0 12 0 12 0 28 0 25 0 11 0 13 0 12 0 15 0 9 0 11 0 18 0 14 0 17 0 20 0 11
483139 423283 436549 M U 0 14 0 12 0 11 0 28 0 21 0 9 0 12 0 10 0 15 0 9 0 10 0 17 0 14 0 16 0 23 0 10
483140 426918 425322 M U 0 13 0 9 0 13 0 30 0 24 0 9 0 12 0 12 0 14 0 10 0 9 0 17 0 15 0 16 0 21 0 11
483141 426918 425322 F U 0 0 0 0 0 0 0 0 0 0 0 0 0 0 0 0 0 0 0 0 0 0 0 0 0 0 0 0 0 0 0 0
483142 426918 425322 F U 0 0 0 0 0 0 0 0 0 0 0 0 0 0 0 0 0 0 0 0 0 0 0 0 0 0 0 0 0 0 0 0
483143 426918 425322 F U 0 0 0 0 0 0 0 0 0 0 0 0 0 0 0 0 0 0 0 0 0 0 0 0 0 0 0 0 0 0 0 0
483144 426918 425322 F U 0 0 0 0 0 0 0 0 0 0 0 0 0 0 0 0 0 0 0 0 0 0 0 0 0 0 0 0 0 0 0 0
483145 435563 421305 F U 0 0 0 0 0 0 0 0 0 0 0 0 0 0 0 0 0 0 0 0 0 0 0 0 0 0 0 0 0 0 0 0
483146 436492 435736 M U 0 12 0 13 0 13 0 28 0 19 0 9 0 10 0 12 0 13 0 9 0 11 0 18 0 16 0 16 0 22 0 10
483147 426233 439239 F U 0 0 0 0 0 0 0 0 0 0 0 0 0 0 0 0 0 0 0 0 0 0 0 0 0 0 0 0 0 0 0 0
483148 420748 439696 F U 0 0 0 0 0 0 0 0 0 0 0 0 0 0 0 0 0 0 0 0 0 0 0 0 0 0 0 0 0 0 0 0
483149 420748 439696 M U 0 15 0 10 0 12 0 29 0 24 0 9 0 10 0 12 0 14 0 11 0 10 0 18 0 14 0 16 0 22 0 12
483150 432486 435133 M U 0 13 0 11 0 13 0 30 0 20 0 10 0 11 0 12 0 13 0 10 0 10 0 17 0 14 0 16 0 23 0 11
483151 439652 421285 F U 0 0 0 0 0 0 0 0 0 0 0 0 0 0 0 0 0 0 0 0 0 0 0 0 0 0 0 0 0 0 0 0
483152 439652 421285 M U 0 14 0 10 0 11 0 29 0 24 0 9 0 10 0 11 0 13 0 11 0 10 0 19 0 15 0 14 0 19 0 11
483153 439652 421285 F U 0 0 0 0 0 0 0 0 0 0 0 0 0 0 0 0 0 0 0 0 0 0 0 0 0 0 0 0 0 0 0 0
483154 428322 420672 F U 0 0 0 0 0 0 0 0 0 0 0 0 0 0 0 0 0 0 0 0 0 0 0 0 0 0 0 0 0 0 0 0
483155 426301 427615 M U 0 15 0 13 0 12 0 28 0 24 0 9 0 10 0 12 0 14 0 11 0 12 0 19 0 15 0 17 0 21 0 11
483156 427449 439302 F U 0 0 0 0 0 0 0 0 0 0 0 0 0 0 0 0 0 0 0 0 0 0 0 0 0 0 0 0 0 0 0 0
483157 422575 430693 M U 0 12 0 12 0 12 0 29 0 22 0 10 0 12 0 12 0 14 0 9 0 11 0 18 0 15 0 15 0 19 0 10
483158 424088 423491 F U 0 0 0 0 0 0 0 0 0 0 0 0 0 0 0 0 0 0 0 0 0 0 0 0 0 0 0 0 0 0 0 0
483159 435295 434199 F U 0 0 0 0 0 0 0 0 0 0 0 0 0 0 0 0 0 0 0 0 0 0 0 0 0 0 0 0 0 0 0 0
483160 435295 434199 F U 0 0 0 0 0 0 0 0 0 0 0 0 0 0 0 0 0 0 0 0 0 0 0 0 0 0 0 0 0 0 0 0
483161 428038 434693 M U 0 13 0 16 0 12 0 28 0 23 0 9 0 13 0 12 0 13 0 9 0 10 0 19 0 15 0 15 0 19 0 11
483162 428038 434693 F U 0 0 0 0 0 0 0 0 0 0 0 0 0 0 0 0 0 0 0 0 0 0 0 0 0 0 0 0 0 0 0 0
483163 432479 428546 F U 0 0 0 0 0 0 0 0 0 0 0 0 0 0 0 0 0 0 0 0 0 0 0 0 0 0 0 0 0 0 0 0
483164 432479 428546 M U 0 15 0 10 0 12 0 30 0 22 0 10 0 11 0 12 0 14 0 10 0 11 0 19 0 14 0 16 0 19 0 10
483165 432479 428546 F U 0 0 0 0 0 0 0 0 0 0 0 0 0 0 0 0 0 0 0 0 0 0 0 0 0 0 0 0 0 0 0 0
483166 422761 437017 M U 0 14 0 12 0 12 0 27 0 23 0 9 0 12 0 11 0 13 0 11 0 10 0 19 0 14 0 17 0 20 0 12
483167 422761 437017 F U 0 0 0 0 0 0 0 0 0 0 0 0 0 0 0 0 0 0 0 0 0 0 0 0 0 0 0 0 0 0 0 0
483168 422761 437017 M U 0 14 0 12 0 12 0 27 0 23 0 9 0 12 0 11 0 13 0 11 0 10 0 19 0 14 0 17 0 20 0 12
483169 422761 437017 F U 0 0 0 0 0 0 0 0 0 0 0 0 0 0 0 0 0 0 0 0 0 0 0 0 0 0 0 0 0 0 0 0
483170 422137 432462 F U 0 0 0 0 0 0 0 0 0 0 0 0 0 0 0 0 0 0 0 0 0 0 0 0 0 0 0 0 0 0 0 0
483171 422137 432462 F U 0 0 0 0 0 0 0 0 0 0 0 0 0 0 0 0 0 0 0 0 0 0 0 0 0 0 0 0 0 0 0 0
483172 423321 422788 M U 0 14 0 16 0 12 0 31 0 23 0 9 0 14 0 12 0 14 0 8 0 10 0 18 0 15 0 16 0 21 0 11
483173 423321 422788 M U 0 14 0 16 0 12 0 31 0 23 0 9 0 14 0 12 0 14 0 8 0 10 0 18 0 15 0 16 0 21 0 11
483174 435693 430147 F U 0 0 0 0 0 0 0 0 0 0 0 0 0 0 0 0 0 0 0 0 0 0 0 0 0 0 0 0 0 0 0 0
483175 435693 430147 F U 0 0 0 0 0 0 0 0 0 0 0 0 0 0 0 0 0 0 0 0 0 0 0 0 0 0 0 0 0 0 0 0
483176 435693 430147 M U 0 14 0 10 0 13 0 29 0 21 0 9 0 10 0 12 0 13 0 11 0 11 0 18 0 14 0 15 0 20 0 12
483177 421486 436254 F U 0 0 0 0 0 0 0 0 0 0 0 0 0 0 0 0 0 0 0 0 0 0 0 0 0 0 0 0 0 0 0 0
483178 421486 436254 M U 0 13 0 15 0 12 0 27 0 23 0 10 0 11 0 12 0 14 0 8 0 11 0 18 0 14 0 16 0 22 0 12
483179 432656 435352 M U 0 12 0 10 0 12 0 28 0 21 0 9 0 10 0 12 0 13 0 9 0 11 0 17 0 14 0 15 0 23 0 10
483180 432656 435352 M U 0 12 0 10 0 12 0 28 0 21 0 9 0 10 0 12 0 13 0 9 0 11 0 17 0 14 0 15 0 23 0 10
483181 421974 434638 F U 0 0 0 0 0 0 0 0 0 0 0 0 0 0 0 0 0 0 0 0 0 0 0 0 0 0 0 0 0 0 0 0
483182 431006 437233 M U 0 15 0 10 0 12 0 28 0 21 0 9 0 10 0 11 0 14 0 9 0 9 0 19 0 12 0 19 0 22 0 10
483183 431006 437233 F U 0 0 0 0 0 0 0 0 0 0 0 0 0 0 0 0 0 0 0 0 0 0 0 0 0 0 0 0 0 0 0 0
483184 439503 420421 M U 0 13 0 12 0 11 0 29 0 23 0 10 0 10 0 12 0 14 0 9 0 10 0 18 0 14 0 17 0 23 0 10
483185 429403 433698 M U 0 16 0 13 0 11 0 28 0 22 0 9 0 12 0 12 0 14 0 11 0 11 0 18 0 14 0 17 0 18 0 11
483186 429403 433698 M U 0 16 0 13 0 11 0 28 0 22 0 9 0 12 0 12 0 14 0 11 0 11 0 18 0 14 0 17 0 18 0 11
483187 429403 433698 F U 0 0 0 0 0 0 0 0 0 0 0 0 0 0 0 0 0 0 0 0 0 0 0 0 0 0 0 0 0 0 0 0
483188 423471 433555 F U 0 0 0 0 0 0 0 0 0 0 0 0 0 0 0 0 0 0 0 0 0 0 0 0 0 0 0 0 0 0 0 0
483189 436143 439964 F U 0 0 0 0 0 0 0 0 0 0 0 0 0 0 0 0 0 0 0 0 0 0 0 0 0 0 0 0 0 0 0 0
483190 436143 439964 M U 0 13 0 17 0 12 0 27 0 25 0 11 0 13 0 11 0 14 0 10 0 11 0 19 0 14 0 17 0 19 0 10
483191 436143 439964 M U 0 13 0 17 0 12 0 27 0 25 0 11 0 13 0 11 0 14 0 10 0 11 0 19 0 14 0 17 0 19 0 10
483192 420028 431425 F U 0 0 0 0 0 0 0 0 0 0 0 0 0 0 0 0 0 0 0 0 0 0 0 0 0 0 0 0 0 0 0 0
483193 420028 431425 F U 0 0 0 0 0 0 0 0 0 0 0 0 0 0 0 0 0 0 0 0 0 0 0 0 0 0 0 0 0 0 0 0
483194 420028 431425 F U 0 0 0 0 0 0 0 0 0 0 0 0 0 0 0 0 0 0 0 0 0 0 0 0 0 0 0 0 0 0 0 0
483195 422488 421528 M U 0 13 0 17 0 12 0 27 0 20 0 10 0 12 0 10 0 14 0 9 0 9 0 19 0 14 0 18 0 20 0 12
483196 433897 423860 M U 0 13 0 10 0 13 0 27 0 23 0 8 0 11 0 11 0 13 0 8 0 9 0 18 0 14 0 15 0 21 0 11
483197 423929 438776 F U 0 0 0 0 0 0 0 0 0 0 0 0 0 0 0 0 0 0 0 0 0 0 0 0 0 0 0 0 0 0 0 0
483198 420807 425193 M U 0 13 0 10 0 11 0 27 0 24 0 9 0 12 0 12 0 13 0 8 0 13 0 20 0 16 0 16 0 24 0 10
483199 420807 425193 F U 0 0 0 0 0 0 0 0 0 0 0 0 0 0 0 0 0 0 0 0 0 0 0 0 0 0 0 0 0 0 0 0
483200 430481 421965 F U 0 0 0 0 0 0 0 0 0 0 0 0 0 0 0 0 0 0 0 0 0 0 0 0 0 0 0 0 0 0 0 0
483201 430481 421965 M U 0 12 0 12 0 12 0 29 0 22 0 10 0 12 0 12 0 14 0 9 0 11 0 18 0 15 0 15 0 19 0 10
483202 437281 421184 F U 0 0 0 0 0 0 0 0 0 0 0 0 0 0 0 0 0 0 0 0 0 0 0 0 0 0 0 0 0 0 0 0
483203 439284 438350 F U 0 0 0 0 0 0 0 0 0 0 0 0 0 0 0 0 0 0 0 0 0 0 0 0 0 0 0 0 0 0 0 0
483204 433579 435430 M U 0 13 0 13 0 12 0 28 0 24 0 9 0 10 0 11 0 14 0 10 0 9 0 18 0 15 0 12 0 20 0 11
483205 433579 435430 M U 0 13 0 13 0 12 0 28 0 24 0 9 0 10 0 11 0 14 0 10 0 9 0 18 0 15 0 12 0 20 0 11
483206 438256 423423 M U 0 14 0 13 0 12 0 31 0 21 0 10 0 12 0 11 0 14 0 10 0 11 0 20 0 13 0 14 0 20 0 11
483207 438256 423423 M U 0 14 0 13 0 12 0 31 0 21 0 10 0 12 0 11 0 14 0 10 0 11 0 20 0 13 0 14 0 20 0 11
483208 435331 435203 F U 0 0 0 0 0 0 0 0 0 0 0 0 0 0 0 0 0 0 0 0 0 0 0 0 0 0 0 0 0 0 0 0
483209 438310 437245 M U 0 13 0 12 0 12 0 29 0 22 0 9 0 13 0 13 0 13 0 9 0 10 0 19 0 13 0 16 0 20 0 11
483210 426619 437852 F U 0 0 0 0 0 0 0 0 0 0 0 0 0 0 0 0 0 0 0 0 0 0 0 0 0 0 0 0 0 0 0 0
483211 426619 437852 F U 0 0 0 0 0 0 0 0 0 0 0 0 0 0 0 0 0 0 0 0 0 0 0 0 0 0 0 0 0 0 0 0
483212 430240 423991 M U 0 13 0 12 0 12 0 27 0 23 0 10 0 12 0 13 0 14 0 9 0 13 0 18 0 14 0 16 0 23 0 9
483213 430240 423991 M U 0 13 0 12 0 12 0 27 0 23 0 10 0 12 0 13 0 14 0 9 0 13 0 18 0 14 0 16 0 23 0 9
483214 420299 434093 M U 0 14 0 12 0 12 0 27 0 23 0 10 0 13 0 12 0 13 0 12 0 11 0 19 0 14 0 15 0 22 0 10
483215 420299 434093 M U 0 14 0 12 0 12 0 27 0 23 0 10 0 13 0 12 0 13 0 12 0 11 0 19 0 14 0 15 0 22 0 10
483216 435843 422200 F U 0 0 0 0 0 0 0 0 0 0 0 0 0 0 0 0 0 0 0 0 0 0 0 0 0 0 0 0 0 0 0 0
483217 435843 422200 F U 0 0 0 0 0 0 0 0 0 0 0 0 0 0 0 0 0 0 0 0 0 0 0 0 0 0 0 0 0 0 0 0
483218 437683 432397 F U 0 0 0 0 0 0 0 0 0 0 0 0 0 0 0 0 0 0 0 0 0 0 0 0 0 0 0 0 0 0 0 0
483219 431967 420279 M U 0 12 0 16 0 13 0 30 0 22 0 10 0 10 0 12 0 14 0 11 0 10 0 19 0 16 0 16 0 21 0 10
483220 435134 432962 F U 0 0 0 0 0 0 0 0 0 0 0 0 0 0 0 0 0 0 0 0 0 0 0 0 0 0 0 0 0 0 0 0
483221 435134 432962 F U 0 0 0 0 0 0 0 0 0 0 0 0 0 0 0 0 0 0 0 0 0 0 0 0 0 0 0 0 0 0 0 0
483222 427185 434081 M U 0 13 0 12 0 12 0 28 0 24 0 9 0 10 0 12 0 13 0 8 0 10 0 17 0 14 0 17 0 20 0 12
483223 427185 434081 F U 0 0 0 0 0 0 0 0 0 0 0 0 0 0 0 0 0 0 0 0 0 0 0 0 0 0 0 0 0 0 0 0
483224 427185 434081 F U 0 0 0 0 0 0 0 0 0 0 0 0 0 0 0 0 0 0 0 0 0 0 0 0 0 0 0 0 0 0 0 0
483225 435401 431057 F U 0 0 0 0 0 0 0 0 0 0 0 0 0 0 0 0 0 0 0 0 0 0 0 0 0 0 0 0 0 0 0 0
483226 435401 431057 F U 0 0 0 0 0 0 0 0 0 0 0 0 0 0 0 0 0 0 0 0 0 0 0 0 0 0 0 0 0 0 0 0
483227 438815 426266 F U 0 0 0 0 0 0 0 0 0 0 0 0 0 0 0 0 0 0 0 0 0 0 0 0 0 0 0 0 0 0 0 0
483228 437896 425683 M U 0 12 0 13 0 13 0 28 0 20 0 9 0 10 0 12 0 13 0 9 0 11 0 18 0 16 0 16 0 22 0 10
483229 425362 431588 M U 0 13 0 14 0 12 0 29 0 21 0 9 0 10 0 13 0 14 0 9 0 11 0 20 0 14 0 16 0 20 0 11
483230 422584 438317 F U 0 0 0 0 0 0 0 0 0 0 0 0 0 0 0 0 0 0 0 0 0 0 0 0 0 0 0 0 0 0 0 0
483231 422584 438317 M U 0 13 0 11 0 12 0 28 0 22 0 9 0 10 0 12 0 13 0 9 0 11 0 18 0 15 0 17 0 22 0 10
483232 428295 428271 M U 0 14 0 13 0 11 0 29 0 22 0 9 0 12 0 13 0 14 0 10 0 10 0 18 0 13 0 16 0 22 0 12
483233 428295 428271 F U 0 0 0 0 0 0 0 0 0 0 0 0 0 0 0 0 0 0 0 0 0 0 0 0 0 0 0 0 0 0 0 0
483234 439633 420240 F U 0 0 0 0 0 0 0 0 0 0 0 0 0 0 0 0 0 0 0 0 0 0 0 0 0 0 0 0 0 0 0 0
483235 439633 420240 M U 0 12 0 10 0 12 0 28 0 23 0 11 0 12 0 12 0 13 0 11 0 9 0 18 0 15 0 15 0 22 0 10
483236 428294 422675 F U 0 0 0 0 0 0 0 0 0 0 0 0 0 0 0 0 0 0 0 0 0 0 0 0 0 0 0 0 0 0 0 0
483237 428294 422675 F U 0 0 0 0 0 0 0 0 0 0 0 0 0 0 0 0 0 0 0 0 0 0 0 0 0 0 0 0 0 0 0 0
483238 438119 435082 F U 0 0 0 0 0 0 0 0 0 0 0 0 0 0 0 0 0 0 0 0 0 0 0 0 0 0 0 0 0 0 0 0
483239 424375 423126 M U 0 15 0 13 0 12 0 28 0 23 0 10 0 12 0 14 0 14 0 9 0 11 0 19 0 15 0 14 0 20 0 11
483240 424375 423126 M U 0 15 0 13 0 12 0 28 0 23 0 10 0 12 0 14 0 14 0 9 0 11 0 19 0 15 0 14 0 20 0 11
483241 432305 423975 M U 0 14 0 13 0 11 0 29 0 23 0 9 0 13 0 11 0 13 0 9 0 11 0 16 0 15 0 14 0 22 0 11
483242 432305 423975 M U 0 14 0 13 0 11 0 29 0 23 0 9 0 13 0 11 0 13 0 9 0 11 0 16 0 15 0 14 0 22 0 11
483243 436602 429390 M U 0 14 0 11 0 11 0 28 0 22 0 9 0 10 0 11 0 14 0 9 0 10 0 18 0 14 0 15 0 23 0 11
483244 436602 429390 M U 0 14 0 11 0 11 0 28 0 22 0 9 0 10 0 11 0 14 0 9 0 10 0 18 0 14 0 15 0 23 0 11
483245 436602 429390 M U 0 14 0 11 0 11 0 28 0 22 0 9 0 10 0 11 0 14 0 9 0 10 0 18 0 14 0 15 0 23 0 11
483246 436602 429390 M U 0 14 0 11 0 11 0 28 0 22 0 9 0 10 0 11 0 14 0 9 0 10 0 18 0 14 0 15 0 23 0 11
483247 435830 436795 M U 0 16 0 12 0 12 0 30 0 22 0 8 0 10 0 12 0 13 0 8 0 10 0 17 0 15 0 17 0 21 0 11
483248 435830 436795 F U 0 0 0 0 0 0 0 0 0 0 0 0 0 0 0 0 0 0 0 0 0 0 0 0 0 0 0 0 0 0 0 0
483249 435830 436795 F U 0 0 0 0 0 0 0 0 0 0 0 0 0 0 0 0 0 0 0 0 0 0 0 0 0 0 0 0 0 0 0 0
483250 435830 436795 F U 0 0 0 0 0 0 0 0 0 0 0 0 0 0 0 0 0 0 0 0 0 0 0 0 0 0 0 0 0 0 0 0
483251 439700 421606 M U 0 15 0 12 0 13 0 28 0 23 0 10 0 10 0 11 0 14 0 10 0 13 0 19 0 15 0 15 0 23 0 11
483252 429468 423664 M U 0 14 0 15 0 13 0 28 0 20 0 9 0 10 0 11 0 15 0 11 0 11 0 17 0 14 0 18 0 19 0 12
483253 429468 423664 M U 0 14 0 15 0 13 0 28 0 20 0 9 0 10 0 11 0 15 0 11 0 11 0 17 0 14 0 18 0 19 0 12
483254 429468 423664 F U 0 0 0 0 0 0 0 0 0 0 0 0 0 0 0 0 0 0 0 0 0 0 0 0 0 0 0 0 0 0 0 0
483255 429468 423664 F U 0 0 0 0 0 0 0 0 0 0 0 0 0 0 0 0 0 0 0 0 0 0 0 0 0 0 0 0 0 0 0 0
483256 421950 431762 M U 0 13 0 10 0 13 0 30 0 24 0 9 0 10 0 12 0 13 0 9 0 11 0 18 0 14 0 16 0 22 0 11
483257 427314 439366 M U 0 14 0 14 0 11 0 27 0 23 0 10 0 9 0 13 0 13 0 9 0 12 0 19 0 14 0 14 0 21 0 12
483258 427314 439366 M U 0 14 0 14 0 11 0 27 0 23 0 10 0 9 0 13 0 13 0 9 0 12 0 19 0 14 0 14 0 21 0 12
483259 427314 439366 F U 0 0 0 0 0 0 0 0 0 0 0 0 0 0 0 0 0 0 0 0 0 0 0 0 0 0 0 0 0 0 0 0
483260 423462 421344 F U 0 0 0 0 0 0 0 0 0 0 0 0 0 0 0 0 0 0 0 0 0 0 0 0 0 0 0 0 0 0 0 0
483261 428240 433734 F U 0 0 0 0 0 0 0 0 0 0 0 0 0 0 0 0 0 0 0 0 0 0 0 0 0 0 0 0 0 0 0 0
483262 438688 437389 F U 0 0 0 0 0 0 0 0 0 0 0 0 0 0 0 0 0 0 0 0 0 0 0 0 0 0 0 0 0 0 0 0
483263 438688 437389 F U 0 0 0 0 0 0 0 0 0 0 0 0 0 0 0 0 0 0 0 0 0 0 0 0 0 0 0 0 0 0 0 0
483264 438688 437389 M U 0 13 0 16 0 11 0 29 0 24 0 10 0 10 0 10 0 13 0 9 0 11 0 18 0 14 0 14 0 23 0 11
483265 425430 439231 M U 0 13 0 12 0 12 0 30 0 25 0 9 0 13 0 13 0 13 0 9 0 11 0 20 0 15 0 17 0 22 0 11
483266 425430 439231 F U 0 0 0 0 0 0 0 0 0 0 0 0 0 0 0 0 0 0 0 0 0 0 0 0 0 0 0 0 0 0 0 0
483267 425430 439231 M U 0 13 0 12 0 12 0 30 0 25 0 9 0 13 0 13 0 13 0 9 0 11 0 20 0 15 0 17 0 22 0 11
483268 425430 439231 M U 0 13 0 12 0 12 0 30 0 25 0 9 0 13 0 13 0 13 0 9 0 11 0 20 0 15 0 17 0 22 0 11
483269 425430 439231 M U 0 13 0 12 0 12 0 30 0 25 0 9 0 13 0 13 0 13 0 9 0 11 0 20 0 15 0 17 0 22 0 11
483270 420702 430180 M U 0 13 0 17 0 13 0 27 0 23 0 9 0 13 0 12 0 13 0 10 0 12 0 18 0 15 0 15 0 19 0 11
483271 420702 430180 F U 0 0 0 0 0 0 0 0 0 0 0 0 0 0 0 0 0 0 0 0 0 0 0 0 0 0 0 0 0 0 0 0
483272 420702 430180 M U 0 13 0 17 0 13 0 27 0 23 0 9 0 13 0 12 0 13 0 10 0 12 0 18 0 15 0 15 0 19 0 11
483273 427778 437552 F U 0 0 0 0 0 0 0 0 0 0 0 0 0 0 0 0 0 0 0 0 0 0 0 0 0 0 0 0 0 0 0 0
483274 439848 423023 F U 0 0 0 0 0 0 0 0 0 0 0 0 0 0 0 0 0 0 0 0 0 0 0 0 0 0 0 0 0 0 0 0
483275 429737 438980 F U 0 0 0 0 0 0 0 0 0 0 0 0 0 0 0 0 0 0 0 0 0 0 0 0 0 0 0 0 0 0 0 0
483276 429737 438980 F U 0 0 0 0 0 0 0 0 0 0 0 0 0 0 0 0 0 0 0 0 0 0 0 0 0 0 0 0 0 0 0 0
483277 422319 424103 M U 0 14 0 12 0 11 0 29 0 22 0 9 0 14 0 12 0 13 0 11 0 11 0 18 0 14 0 16 0 18 0 11
483278 437266 438399 F U 0 0 0 0 0 0 0 0 0 0 0 0 0 0 0 0 0 0 0 0 0 0 0 0 0 0 0 0 0 0 0 0
483279 437266 438399 M U 0 13 0 12 0 12 0 28 0 21 0 9 0 12 0 12 0 13 0 9 0 8 0 20 0 15 0 14 0 22 0 10
483280 437266 438399 F U 0 0 0 0 0 0 0 0 0 0 0 0 0 0 0 0 0 0 0 0 0 0 0 0 0 0 0 0 0 0 0 0
483281 423410 433271 F U 0 0 0 0 0 0 0 0 0 0 0 0 0 0 0 0 0 0 0 0 0 0 0 0 0 0 0 0 0 0 0 0
483282 423410 433271 F U 0 0 0 0 0 0 0 0 0 0 0 0 0 0 0 0 0 0 0 0 0 0 0 0 0 0 0 0 0 0 0 0
483283 425554 434155 F U 0 0 0 0 0 0 0 0 0 0 0 0 0 0 0 0 0 0 0 0 0 0 0 0 0 0 0 0 0 0 0 0
483284 427908 420231 M U 0 14 0 17 0 12 0 27 0 22 0 10 0 14 0 11 0 13 0 9 0 11 0 19 0 14 0 14 0 20 0 12
483285 427908 420231 M U 0 14 0 17 0 12 0 27 0 22 0 10 0 14 0 11 0 13 0 9 0 11 0 19 0 14 0 14 0 20 0 12
483286 431206 422830 F U 0 0 0 0 0 0 0 0 0 0 0 0 0 0 0 0 0 0 0 0 0 0 0 0 0 0 0 0 0 0 0 0
483287 431206 422830 M U 0 13 0 10 0 12 0 29 0 20 0 9 0 12 0 11 0 15 0 9 0 10 0 18 0 16 0 13 0 21 0 11
483288 431240 423220 F U 0 0 0 0 0 0 0 0 0 0 0 0 0 0 0 0 0 0 0 0 0 0 0 0 0 0 0 0 0 0 0 0
483289 431240 423220 F U 0 0 0 0 0 0 0 0 0 0 0 0 0 0 0 0 0 0 0 0 0 0 0 0 0 0 0 0 0 0 0 0
483290 431240 423220 M U 0 12 0 18 0 13 0 29 0 22 0 9 0 10 0 12 0 14 0 9 0 10 0 17 0 15 0 15 0 21 0 10
483291 432490 437664 M U 0 12 0 12 0 12 0 31 0 23 0 9 0 12 0 11 0 13 0 11 0 9 0 19 0 14 0 12 0 18 0 9
483292 432490 437664 M U 0 12 0 12 0 12 0 31 0 23 0 9 0 12 0 11 0 13 0 11 0 9 0 19 0 14 0 12 0 18 0 9
483293 430221 432230 M U 0 16 0 12 0 12 0 28 0 22 0 10 0 10 0 12 0 13 0 10 0 12 0 19 0 14 0 17 0 21 0 12
483294 436327 433315 M U 0 13 0 17 0 12 0 30 0 24 0 10 0 10 0 12 0 13 0 9 0 9 0 19 0 14 0 15 0 20 0 11
483295 424689 433666 F U 0 0 0 0 0 0 0 0 0 0 0 0 0 0 0 0 0 0 0 0 0 0 0 0 0 0 0 0 0 0 0 0
483296 424689 433666 F U 0 0 0 0 0 0 0 0 0 0 0 0 0 0 0 0 0 0 0 0 0 0 0 0 0 0 0 0 0 0 0 0
483297 420819 431202 F U 0 0 0 0 0 0 0 0 0 0 0 0 0 0 0 0 0 0 0 0 0 0 0 0 0 0 0 0 0 0 0 0
483298 430798 439573 F U 0 0 0 0 0 0 0 0 0 0 0 0 0 0 0 0 0 0 0 0 0 0 0 0 0 0 0 0 0 0 0 0
483299 437721 434200 M U 0 12 0 11 0 11 0 27 0 21 0 9 0 12 0 12 0 13 0 9 0 11 0 18 0 13 0 16 0 22 0 10
483300 437721 434200 M U 0 12 0 11 0 11 0 27 0 21 0 9 0 12 0 12 0 13 0 9 0 11 0 18 0 13 0 16 0 22 0 10
483301 437936 420126 F U 0 0 0 0 0 0 0 0 0 0 0 0 0 0 0 0 0 0 0 0 0 0 0 0 0 0 0 0 0 0 0 0
483302 429392 432680 M U 0 13 0 17 0 13 0 27 0 23 0 9 0 13 0 12 0 13 0 10 0 12 0 18 0 15 0 15 0 19 0 11
483303 421439 429297 M U 0 15 0 17 0 12 0 29 0 23 0 9 0 10 0 11 0 13 0 9 0 10 0 16 0 13 0 15 0 22 0 10
483304 421439 429297 F U 0 0 0 0 0 0 0 0 0 0 0 0 0 0 0 0 0 0 0 0 0 0 0 0 0 0 0 0 0 0 0 0
483305 439495 438860 F U 0 0 0 0 0 0 0 0 0 0 0 0 0 0 0 0 0 0 0 0 0 0 0 0 0 0 0 0 0 0 0 0
483306 439495 438860 F U 0 0 0 0 0 0 0 0 0 0 0 0 0 0 0 0 0 0 0 0 0 0 0 0 0 0 0 0 0 0 0 0
483307 439495 438860 F U 0 0 0 0 0 0 0 0 0 0 0 0 0 0 0 0 0 0 0 0 0 0 0 0 0 0 0 0 0 0 0 0
483308 437176 425657 F U 0 0 0 0 0 0 0 0 0 0 0 0 0 0 0 0 0 0 0 0 0 0 0 0 0 0 0 0 0 0 0 0
483309 437176 425657 F U 0 0 0 0 0 0 0 0 0 0 0 0 0 0 0 0 0 0 0 0 0 0 0 0 0 0 0 0 0 0 0 0
483310 437176 425657 F U 0 0 0 0 0 0 0 0 0 0 0 0 0 0 0 0 0 0 0 0 0 0 0 0 0 0 0 0 0 0 0 0
483311 422413 425869 F U 0 0 0 0 0 0 0 0 0 0 0 0 0 0 0 0 0 0 0 0 0 0 0 0 0 0 0 0 0 0 0 0
483312 422413 425869 F U 0 0 0 0 0 0 0 0 0 0 0 0 0 0 0 0 0 0 0 0 0 0 0 0 0 0 0 0 0 0 0 0
483313 432351 424905 M U 0 15 0 11 0 12 0 29 0 22 0 9 0 12 0 11 0 13 0 11 0 11 0 18 0 16 0 17 0 21 0 10
483314 432351 424905 F U 0 0 0 0 0 0 0 0 0 0 0 0 0 0 0 0 0 0 0 0 0 0 0 0 0 0 0 0 0 0 0 0
483315 421429 435654 M U 0 13 0 10 0 11 0 29 0 23 0 9 0 10 0 12 0 13 0 9 0 11 0 20 0 15 0 17 0 20 0 10
483316 421429 435654 M U 0 13 0 10 0 11 0 29 0 23 0 9 0 10 0 12 0 13 0 9 0 11 0 20 0 15 0 17 0 20 0 10
483317 435344 430731 F U 0 0 0 0 0 0 0 0 0 0 0 0 0 0 0 0 0 0 0 0 0 0 0 0 0 0 0 0 0 0 0 0
483318 427390 433101 F U 0 0 0 0 0 0 0 0 0 0 0 0 0 0 0 0 0 0 0 0 0 0 0 0 0 0 0 0 0 0 0 0
483319 427390 433101 F U 0 0 0 0 0 0 0 0 0 0 0 0 0 0 0 0 0 0 0 0 0 0 0 0 0 0 0 0 0 0 0 0
483320 427390 433101 M U 0 14 0 12 0 12 0 27 0 23 0 10 0 10 0 13 0 13 0 8 0 12 0 20 0 14 0 15 0 20 0 10
483321 423312 433112 M U 0 13 0 10 0 11 0 30 0 22 0 9 0 12 0 12 0 13 0 11 0 11 0 20 0 14 0 16 0 22 0 10
483322 423312 433112 F U 0 0 0 0 0 0 0 0 0 0 0 0 0 0 0 0 0 0 0 0 0 0 0 0 0 0 0 0 0 0 0 0
483323 423312 433112 M U 0 13 0 10 0 11 0 30 0 22 0 9 0 12 0 12 0 13 0 11 0 11 0 20 0 14 0 16 0 22 0 10
483324 436320 436963 M U 0 13 0 13 0 12 0 29 0 23 0 10 0 12 0 11 0 14 0 10 0 9 0 18 0 14 0 14 0 22 0 11
483325 429944 439711 M U 0 14 0 17 0 12 0 30 0 24 0 10 0 10 0 12 0 14 0 9 0 9 0 17 0 14 0 15 0 20 0 10
483326 429944 439711 M U 0 14 0 17 0 12 0 30 0 24 0 10 0 10 0 12 0 14 0 9 0 9 0 17 0 14 0 15 0 20 0 10
483327 429944 439711 M U 0 14 0 17 0 12 0 30 0 24 0 10 0 10 0 12 0 14 0 9 0 9 0 17 0 14 0 15 0 20 0 10
483328 429944 439711 F U 0 0 0 0 0 0 0 0 0 0 0 0 0 0 0 0 0 0 0 0 0 0 0 0 0 0 0 0 0 0 0 0
483329 429944 439711 F U 0 0 0 0 0 0 0 0 0 0 0 0 0 0 0 0 0 0 0 0 0 0 0 0 0 0 0 0 0 0 0 0
483330 430425 428488 M U 0 12 0 14 0 13 0 28 0 24 0 9 0 15 0 11 0 13 0 11 0 10 0 20 0 14 0 14 0 22 0 11
483331 430425 428488 M U 0 12 0 14 0 13 0 28 0 24 0 9 0 15 0 11 0 13 0 11 0 10 0 20 0 14 0 14 0 22 0 11
483332 430425 428488 F U 0 0 0 0 0 0 0 0 0 0 0 0 0 0 0 0 0 0 0 0 0 0 0 0 0 0 0 0 0 0 0 0
483333 430425 428488 F U 0 0 0 0 0 0 0 0 0 0 0 0 0 0 0 0 0 0 0 0 0 0 0 0 0 0 0 0 0 0 0 0
483334 439780 434893 F U 0 0 0 0 0 0 0 0 0 0 0 0 0 0 0 0 0 0 0 0 0 0 0 0 0 0 0 0 0 0 0 0
483335 437621 428364 F U 0 0 0 0 0 0 0 0 0 0 0 0 0 0 0 0 0 0 0 0 0 0 0 0 0 0 0 0 0 0 0 0
483336 428625 437714 F U 0 0 0 0 0 0 0 0 0 0 0 0 0 0 0 0 0 0 0 0 0 0 0 0 0 0 0 0 0 0 0 0
483337 428625 437714 M U 0 14 0 12 0 12 0 30 0 23 0 10 0 12 0 11 0 13 0 10 0 10 0 19 0 14 0 16 0 21 0 12
483338 428625 437714 F U 0 0 0 0 0 0 0 0 0 0 0 0 0 0 0 0 0 0 0 0 0 0 0 0 0 0 0 0 0 0 0 0
483339 424672 429990 F U 0 0 0 0 0 0 0 0 0 0 0 0 0 0 0 0 0 0 0 0 0 0 0 0 0 0 0 0 0 0 0 0
483340 424672 429990 M U 0 14 0 13 0 12 0 29 0 23 0 10 0 11 0 12 0 14 0 11 0 9 0 20 0 14 0 16 0 20 0 11
483341 426664 433131 M U 0 13 0 11 0 12 0 26 0 24 0 8 0 9 0 12 0 13 0 10 0 11 0 19 0 13 0 14 0 19 0 10
483342 426664 433131 M U 0 13 0 11 0 12 0 26 0 24 0 8 0 9 0 12 0 13 0 10 0 11 0 19 0 13 0 14 0 19 0 10
483343 428140 422331 F U 0 0 0 0 0 0 0 0 0 0 0 0 0 0 0 0 0 0 0 0 0 0 0 0 0 0 0 0 0 0 0 0
483344 428140 422331 F U 0 0 0 0 0 0 0 0 0 0 0 0 0 0 0 0 0 0 0 0 0 0 0 0 0 0 0 0 0 0 0 0
483345 428140 422331 M U 0 14 0 12 0 11 0 28 0 22 0 10 0 11 0 11 0 13 0 9 0 10 0 17 0 14 0 15 0 22 0 9
483346 425479 420710 M U 0 14 0 14 0 13 0 30 0 21 0 10 0 10 0 12 0 13 0 10 0 9 0 17 0 17 0 17 0 19 0 10
483347 425479 420710 M U 0 14 0 14 0 13 0 30 0 21 0 10 0 10 0 12 0 13 0 10 0 9 0 17 0 17 0 17 0 19 0 10
483348 424769 421286 M U 0 15 0 16 0 12 0 28 0 23 0 10 0 13 0 12 0 14 0 11 0 11 0 18 0 14 0 16 0 20 0 10
483349 435403 437634 M U 0 13 0 13 0 12 0 27 0 23 0 9 0 10 0 12 0 14 0 8 0 11 0 18 0 14 0 16 0 23 0 11
483350 436132 427051 F U 0 0 0 0 0 0 0 0 0 0 0 0 0 0 0 0 0 0 0 0 0 0 0 0 0 0 0 0 0 0 0 0
483351 436132 427051 M U 0 14 0 13 0 13 0 29 0 23 0 8 0 13 0 12 0 13 0 10 0 12 0 20 0 14 0 14 0 22 0 12
483352 434184 438918 M U 0 13 0 14 0 13 0 29 0 23 0 9 0 10 0 11 0 14 0 9 0 9 0 19 0 16 0 15 0 19 0 12
483353 434184 438918 F U 0 0 0 0 0 0 0 0 0 0 0 0 0 0 0 0 0 0 0 0 0 0 0 0 0 0 0 0 0 0 0 0
483354 434184 438918 M U 0 13 0 14 0 13 0 29 0 23 0 9 0 10 0 11 0 14 0 9 0 9 0 19 0 16 0 15 0 19 0 12
483355 434184 438918 F U 0 0 0 0 0 0 0 0 0 0 0 0 0 0 0 0 0 0 0 0 0 0 0 0 0 0 0 0 0 0 0 0
483356 421221 437074 M U 0 14 0 14 0 12 0 28 0 22 0 9 0 12 0 11 0 13 0 10 0 10 0 20 0 14 0 14 0 22 0 11
483357 421221 437074 F U 0 0 0 0 0 0 0 0 0 0 0 0 0 0 0 0 0 0 0 0 0 0 0 0 0 0 0 0 0 0 0 0
483358 421221 437074 M U 0 14 0 14 0 12 0 28 0 22 0 9 0 12 0 11 0 13 0 10 0 10 0 20 0 14 0 14 0 22 0 11
483359 435088 439389 F U 0 0 0 0 0 0 0 0 0 0 0 0 0 0 0 0 0 0 0 0 0 0 0 0 0 0 0 0 0 0 0 0
483360 437404 421200 M U 0 13 0 17 0 13 0 28 0 23 0 9 0 13 0 12 0 14 0 9 0 9 0 17 0 16 0 14 0 20 0 12
483361 437404 421200 F U 0 0 0 0 0 0 0 0 0 0 0 0 0 0 0 0 0 0 0 0 0 0 0 0 0 0 0 0 0 0 0 0
483362 437404 421200 F U 0 0 0 0 0 0 0 0 0 0 0 0 0 0 0 0 0 0 0 0 0 0 0 0 0 0 0 0 0 0 0 0
483363 437404 421200 M U 0 13 0 17 0 13 0 28 0 23 0 9 0 13 0 12 0 14 0 9 0 9 0 17 0 16 0 14 0 20 0 12
483364 437404 421200 M U 0 13 0 17 0 13 0 28 0 23 0 9 0 13 0 12 0 14 0 9 0 9 0 17 0 16 0 14 0 20 0 12
483365 434565 427991 M U 0 15 0 14 0 11 0 29 0 24 0 9 0 10 0 11 0 14 0 10 0 11 0 18 0 14 0 18 0 22 0 12
483366 430057 428503 M U 0 15 0 10 0 13 0 27 0 23 0 9 0 13 0 11 0 14 0 11 0 11 0 18 0 13 0 14 0 19 0 10
483367 422594 438843 M U 0 12 0 9 0 11 0 27 0 22 0 9 0 10 0 13 0 13 0 11 0 11 0 18 0 15 0 15 0 19 0 11
483368 422594 438843 F U 0 0 0 0 0 0 0 0 0 0 0 0 0 0 0 0 0 0 0 0 0 0 0 0 0 0 0 0 0 0 0 0
483369 422594 438843 F U 0 0 0 0 0 0 0 0 0 0 0 0 0 0 0 0 0 0 0 0 0 0 0 0 0 0 0 0 0 0 0 0
483370 422594 438843 F U 0 0 0 0 0 0 0 0 0 0 0 0 0 0 0 0 0 0 0 0 0 0 0 0 0 0 0 0 0 0 0 0
483371 422594 438843 M U 0 12 0 9 0 11 0 27 0 22 0 9 0 10 0 13 0 13 0 11 0 11 0 18 0 15 0 15 0 19 0 11
483372 422594 438843 F U 0 0 0 0 0 0 0 0 0 0 0 0 0 0 0 0 0 0 0 0 0 0 0 0 0 0 0 0 0 0 0 0
483373 437919 428431 F U 0 0 0 0 0 0 0 0 0 0 0 0 0 0 0 0 0 0 0 0 0 0 0 0 0 0 0 0 0 0 0 0
483374 437919 428431 M U 0 16 0 13 0 12 0 29 0 23 0 9 0 10 0 11 0 13 0 11 0 11 0 19 0 15 0 18 0 22 0 11
483375 437919 428431 M U 0 16 0 13 0 12 0 29 0 23 0 9 0 10 0 11 0 13 0 11 0 11 0 19 0 15 0 18 0 22 0 11
483376 437548 420142 F U 0 0 0 0 0 0 0 0 0 0 0 0 0 0 0 0 0 0 0 0 0 0 0 0 0 0 0 0 0 0 0 0
483377 437548 420142 F U 0 0 0 0 0 0 0 0 0 0 0 0 0 0 0 0 0 0 0 0 0 0 0 0 0 0 0 0 0 0 0 0
483378 437548 420142 F U 0 0 0 0 0 0 0 0 0 0 0 0 0 0 0 0 0 0 0 0 0 0 0 0 0 0 0 0 0 0 0 0
483379 435501 437105 F U 0 0 0 0 0 0 0 0 0 0 0 0 0 0 0 0 0 0 0 0 0 0 0 0 0 0 0 0 0 0 0 0
483380 438510 431150 M U 0 14 0 13 0 12 0 28 0 23 0 10 0 12 0 12 0 14 0 10 0 10 0 17 0 14 0 15 0 18 0 12
483381 438510 431150 F U 0 0 0 0 0 0 0 0 0 0 0 0 0 0 0 0 0 0 0 0 0 0 0 0 0 0 0 0 0 0 0 0
483382 438510 431150 F U 0 0 0 0 0 0 0 0 0 0 0 0 0 0 0 0 0 0 0 0 0 0 0 0 0 0 0 0 0 0 0 0
483383 433187 421671 F U 0 0 0 0 0 0 0 0 0 0 0 0 0 0 0 0 0 0 0 0 0 0 0 0 0 0 0 0 0 0 0 0
483384 438661 422676 M U 0 13 0 15 0 12 0 30 0 24 0 9 0 12 0 12 0 14 0 9 0 10 0 19 0 14 0 17 0 20 0 11
483385 438661 422676 F U 0 0 0 0 0 0 0 0 0 0 0 0 0 0 0 0 0 0 0 0 0 0 0 0 0 0 0 0 0 0 0 0
483386 436133 436087 F U 0 0 0 0 0 0 0 0 0 0 0 0 0 0 0 0 0 0 0 0 0 0 0 0 0 0 0 0 0 0 0 0
483387 427918 435698 M U 0 14 0 14 0 13 0 28 0 24 0 9 0 13 0 13 0 15 0 9 0 9 0 18 0 17 0 18 0 20 0 10
483388 432723 422969 F U 0 0 0 0 0 0 0 0 0 0 0 0 0 0 0 0 0 0 0 0 0 0 0 0 0 0 0 0 0 0 0 0
483389 431145 428329 F U 0 0 0 0 0 0 0 0 0 0 0 0 0 0 0 0 0 0 0 0 0 0 0 0 0 0 0 0 0 0 0 0
483390 431145 428329 M U 0 13 0 9 0 12 0 28 0 22 0 9 0 12 0 11 0 14 0 9 0 12 0 19 0 14 0 14 0 21 0 10
483391 431145 428329 M U 0 13 0 9 0 12 0 28 0 22 0 9 0 12 0 11 0 14 0 9 0 12 0 19 0 14 0 14 0 21 0 10
483392 431145 428329 F U 0 0 0 0 0 0 0 0 0 0 0 0 0 0 0 0 0 0 0 0 0 0 0 0 0 0 0 0 0 0 0 0
483393 431145 428329 F U 0 0 0 0 0 0 0 0 0 0 0 0 0 0 0 0 0 0 0 0 0 0 0 0 0 0 0 0 0 0 0 0
483394 436073 431125 M U 0 14 0 13 0 12 0 28 0 21 0 8 0 12 0 12 0 14 0 8 0 11 0 17 0 16 0 17 0 19 0 11
483395 436073 431125 M U 0 14 0 13 0 12 0 28 0 21 0 8 0 12 0 12 0 14 0 8 0 11 0 17 0 16 0 17 0 19 0 11
483396 433503 429895 F U 0 0 0 0 0 0 0 0 0 0 0 0 0 0 0 0 0 0 0 0 0 0 0 0 0 0 0 0 0 0 0 0
483397 433503 429895 M U 0 13 0 13 0 11 0 29 0 23 0 10 0 12 0 13 0 13 0 11 0 13 0 19 0 15 0 16 0 21 0 10
483398 433503 429895 F U 0 0 0 0 0 0 0 0 0 0 0 0 0 0 0 0 0 0 0 0 0 0 0 0 0 0 0 0 0 0 0 0
483399 425602 433489 F U 0 0 0 0 0 0 0 0 0 0 0 0 0 0 0 0 0 0 0 0 0 0 0 0 0 0 0 0 0 0 0 0
483400 425602 433489 F U 0 0 0 0 0 0 0 0 0 0 0 0 0 0 0 0 0 0 0 0 0 0 0 0 0 0 0 0 0 0 0 0
483401 425602 433489 M U 0 14 0 10 0 11 0 28 0 23 0 10 0 10 0 12 0 14 0 9 0 12 0 19 0 14 0 17 0 20 0 11
483402 423666 432599 M U 0 14 0 10 0 12 0 28 0 24 0 10 0 12 0 12 0 14 0 11 0 10 0 19 0 15 0 15 0 22 0 11
483403 423666 432599 F U 0 0 0 0 0 0 0 0 0 0 0 0 0 0 0 0 0 0 0 0 0 0 0 0 0 0 0 0 0 0 0 0
483404 434372 439124 F U 0 0 0 0 0 0 0 0 0 0 0 0 0 0 0 0 0 0 0 0 0 0 0 0 0 0 0 0 0 0 0 0
483405 434372 439124 M U 0 14 0 15 0 12 0 29 0 23 0 9 0 10 0 12 0 14 0 8 0 11 0 19 0 14 0 16 0 20 0 11
483406 431436 438312 M U 0 15 0 13 0 12 0 30 0 23 0 9 0 10 0 11 0 14 0 9 0 10 0 19 0 13 0 16 0 21 0 12
483407 429467 427068 F U 0 0 0 0 0 0 0 0 0 0 0 0 0 0 0 0 0 0 0 0 0 0 0 0 0 0 0 0 0 0 0 0
483408 427281 421925 M U 0 13 0 9 0 12 0 28 0 24 0 9 0 12 0 11 0 14 0 10 0 11 0 19 0 14 0 15 0 20 0 10
483409 427281 421925 F U 0 0 0 0 0 0 0 0 0 0 0 0 0 0 0 0 0 0 0 0 0 0 0 0 0 0 0 0 0 0 0 0
483410 427281 421925 M U 0 13 0 9 0 12 0 28 0 24 0 9 0 12 0 11 0 14 0 10 0 11 0 19 0 14 0 15 0 20 0 10
483411 433557 432711 M U 0 13 0 16 0 12 0 28 0 23 0 9 0 10 0 12 0 13 0 10 0 11 0 17 0 14 0 18 0 22 0 11
483412 432691 435865 F U 0 0 0 0 0 0 0 0 0 0 0 0 0 0 0 0 0 0 0 0 0 0 0 0 0 0 0 0 0 0 0 0
483413 428045 435859 F U 0 0 0 0 0 0 0 0 0 0 0 0 0 0 0 0 0 0 0 0 0 0 0 0 0 0 0 0 0 0 0 0
483414 424366 439425 F U 0 0 0 0 0 0 0 0 0 0 0 0 0 0 0 0 0 0 0 0 0 0 0 0 0 0 0 0 0 0 0 0
483415 422662 430378 M U 0 14 0 14 0 11 0 28 0 23 0 9 0 12 0 12 0 14 0 9 0 11 0 19 0 16 0 17 0 20 0 11
483416 422662 430378 F U 0 0 0 0 0 0 0 0 0 0 0 0 0 0 0 0 0 0 0 0 0 0 0 0 0 0 0 0 0 0 0 0
483417 422662 430378 M U 0 14 0 14 0 11 0 28 0 23 0 9 0 12 0 12 0 14 0 9 0 11 0 19 0 16 0 17 0 20 0 11
483418 423706 437237 M U 0 15 0 13 0 12 0 28 0 23 0 10 0 13 0 12 0 13 0 9 0 11 0 19 0 14 0 15 0 22 0 11
483419 423706 437237 M U 0 15 0 13 0 12 0 28 0 23 0 10 0 13 0 12 0 13 0 9 0 11 0 19 0 14 0 15 0 22 0 11
483420 423259 430077 F U 0 0 0 0 0 0 0 0 0 0 0 0 0 0 0 0 0 0 0 0 0 0 0 0 0 0 0 0 0 0 0 0
483421 427632 436076 M U 0 16 0 14 0 12 0 31 0 25 0 10 0 10 0 11 0 13 0 10 0 12 0 19 0 15 0 17 0 18 0 10
483422 427632 436076 F U 0 0 0 0 0 0 0 0 0 0 0 0 0 0 0 0 0 0 0 0 0 0 0 0 0 0 0 0 0 0 0 0
483423 425364 430081 M U 0 11 0 12 0 12 0 30 0 23 0 10 0 10 0 12 0 13 0 9 0 10 0 17 0 15 0 15 0 20 0 11
483424 425364 430081 M U 0 11 0 12 0 12 0 30 0 23 0 10 0 10 0 12 0 13 0 9 0 10 0 17 0 15 0 15 0 20 0 11
483425 423541 422440 F U 0 0 0 0 0 0 0 0 0 0 0 0 0 0 0 0 0 0 0 0 0 0 0 0 0 0 0 0 0 0 0 0
483426 422704 420275 M U 0 15 0 12 0 12 0 27 0 22 0 8 0 10 0 12 0 13 0 10 0 10 0 18 0 15 0 16 0 19 0 11
483427 422704 420275 M U 0 15 0 12 0 12 0 27 0 22 0 8 0 10 0 12 0 13 0 10 0 10 0 18 0 15 0 16 0 19 0 11
483428 427282 436941 M U 0 13 0 10 0 11 0 28 0 24 0 9 0 12 0 12 0 13 0 8 0 13 0 20 0 16 0 16 0 24 0 10
483429 427282 436941 F U 0 0 0 0 0 0 0 0 0 0 0 0 0 0 0 0 0 0 0 0 0 0 0 0 0 0 0 0 0 0 0 0
483430 427282 436941 M U 0 13 0 10 0 11 0 28 0 24 0 9 0 12 0 12 0 13 0 8 0 13 0 20 0 16 0 16 0 24 0 10
483431 423796 421211 M U 0 13 0 13 0 12 0 27 0 23 0 9 0 10 0 11 0 14 0 11 0 10 0 17 0 14 0 14 0 22 0 11
483432 423796 421211 M U 0 13 0 13 0 12 0 27 0 23 0 9 0 10 0 11 0 14 0 11 0 10 0 17 0 14 0 14 0 22 0 11
483433 438270 421349 M U 0 13 0 12 0 11 0 31 0 24 0 9 0 10 0 12 0 13 0 9 0 11 0 17 0 14 0 18 0 21 0 11
483434 438270 421349 F U 0 0 0 0 0 0 0 0 0 0 0 0 0 0 0 0 0 0 0 0 0 0 0 0 0 0 0 0 0 0 0 0
483435 438270 421349 M U 0 13 0 12 0 11 0 31 0 24 0 9 0 10 0 12 0 13 0 9 0 11 0 17 0 14 0 18 0 21 0 11
483436 438270 421349 M U 0 13 0 12 0 11 0 31 0 24 0 9 0 10 0 12 0 13 0 9 0 11 0 17 0 14 0 18 0 21 0 11
483437 438270 421349 F U 0 0 0 0 0 0 0 0 0 0 0 0 0 0 0 0 0 0 0 0 0 0 0 0 0 0 0 0 0 0 0 0
483438 424689 425132 F U 0 0 0 0 0 0 0 0 0 0 0 0 0 0 0 0 0 0 0 0 0 0 0 0 0 0 0 0 0 0 0 0
483439 424689 425132 M U 0 13 0 17 0 12 0 28 0 22 0 10 0 13 0 11 0 13 0 11 0 10 0 18 0 15 0 15 0 19 0 11
483440 437923 431900 M U 0 13 0 10 0 12 0 29 0 23 0 9 0 10 0 13 0 14 0 8 0 10 0 19 0 16 0 18 0 20 0 11
483441 433919 439756 M U 0 15 0 12 0 12 0 29 0 23 0 11 0 10 0 11 0 13 0 9 0 10 0 18 0 14 0 15 0 21 0 10
483442 421039 429777 F U 0 0 0 0 0 0 0 0 0 0 0 0 0 0 0 0 0 0 0 0 0 0 0 0 0 0 0 0 0 0 0 0
483443 421039 429777 M U 0 14 0 17 0 13 0 29 0 22 0 9 0 12 0 13 0 13 0 9 0 9 0 17 0 14 0 17 0 19 0 10
483444 437944 424312 M U 0 12 0 16 0 11 0 29 0 23 0 9 0 11 0 11 0 13 0 8 0 10 0 17 0 14 0 15 0 22 0 10
483445 433823 433481 M U 0 14 0 13 0 12 0 28 0 23 0 9 0 14 0 13 0 13 0 9 0 9 0 19 0 14 0 17 0 20 0 10
483446 425698 421986 F U 0 0 0 0 0 0 0 0 0 0 0 0 0 0 0 0 0 0 0 0 0 0 0 0 0 0 0 0 0 0 0 0
483447 425698 421986 F U 0 0 0 0 0 0 0 0 0 0 0 0 0 0 0 0 0 0 0 0 0 0 0 0 0 0 0 0 0 0 0 0
483448 425698 421986 F U 0 0 0 0 0 0 0 0 0 0 0 0 0 0 0 0 0 0 0 0 0 0 0 0 0 0 0 0 0 0 0 0
483449 439332 423455 F U 0 0 0 0 0 0 0 0 0 0 0 0 0 0 0 0 0 0 0 0 0 0 0 0 0 0 0 0 0 0 0 0
483450 439332 423455 M U 0 14 0 15 0 13 0 28 0 22 0 9 0 13 0 12 0 13 0 9 0 10 0 18 0 13 0 16 0 22 0 12
483451 439332 423455 F U 0 0 0 0 0 0 0 0 0 0 0 0 0 0 0 0 0 0 0 0 0 0 0 0 0 0 0 0 0 0 0 0
483452 434915 438919 F U 0 0 0 0 0 0 0 0 0 0 0 0 0 0 0 0 0 0 0 0 0 0 0 0 0 0 0 0 0 0 0 0
483453 434915 438919 F U 0 0 0 0 0 0 0 0 0 0 0 0 0 0 0 0 0 0 0 0 0 0 0 0 0 0 0 0 0 0 0 0
483454 432457 420124 F U 0 0 0 0 0 0 0 0 0 0 0 0 0 0 0 0 0 0 0 0 0 0 0 0 0 0 0 0 0 0 0 0
483455 434186 433254 F U 0 0 0 0 0 0 0 0 0 0 0 0 0 0 0 0 0 0 0 0 0 0 0 0 0 0 0 0 0 0 0 0
483456 436981 426959 F U 0 0 0 0 0 0 0 0 0 0 0 0 0 0 0 0 0 0 0 0 0 0 0 0 0 0 0 0 0 0 0 0
483457 425936 432506 F U 0 0 0 0 0 0 0 0 0 0 0 0 0 0 0 0 0 0 0 0 0 0 0 0 0 0 0 0 0 0 0 0
483458 425936 432506 F U 0 0 0 0 0 0 0 0 0 0 0 0 0 0 0 0 0 0 0 0 0 0 0 0 0 0 0 0 0 0 0 0
483459 425936 432506 M U 0 14 0 16 0 12 0 28 0 23 0 9 0 12 0 12 0 13 0 9 0 9 0 19 0 15 0 16 0 21 0 11
483460 424134 429523 M U 0 13 0 16 0 13 0 30 0 23 0 9 0 13 0 12 0 14 0 9 0 10 0 18 0 13 0 15 0 22 0 12
483461 424134 429523 M U 0 13 0 16 0 13 0 30 0 23 0 9 0 13 0 12 0 14 0 9 0 10 0 18 0 13 0 15 0 22 0 12
483462 430687 434441 M U 0 14 0 15 0 11 0 28 0 23 0 10 0 9 0 12 0 14 0 9 0 9 0 17 0 14 0 15 0 22 0 10
483463 430687 434441 F U 0 0 0 0 0 0 0 0 0 0 0 0 0 0 0 0 0 0 0 0 0 0 0 0 0 0 0 0 0 0 0 0
483464 423765 427558 F U 0 0 0 0 0 0 0 0 0 0 0 0 0 0 0 0 0 0 0 0 0 0 0 0 0 0 0 0 0 0 0 0
483465 423765 427558 F U 0 0 0 0 0 0 0 0 0 0 0 0 0 0 0 0 0 0 0 0 0 0 0 0 0 0 0 0 0 0 0 0
483466 423765 427558 F U 0 0 0 0 0 0 0 0 0 0 0 0 0 0 0 0 0 0 0 0 0 0 0 0 0 0 0 0 0 0 0 0
483467 420565 434908 F U 0 0 0 0 0 0 0 0 0 0 0 0 0 0 0 0 0 0 0 0 0 0 0 0 0 0 0 0 0 0 0 0
483468 423799 422448 M U 0 13 0 10 0 11 0 28 0 22 0 10 0 10 0 12 0 13 0 11 0 11 0 19 0 15 0 15 0 20 0 11
483469 435836 433605 M U 0 14 0 10 0 12 0 27 0 22 0 10 0 10 0 11 0 13 0 9 0 11 0 19 0 14 0 15 0 22 0 10
483470 435836 433605 F U 0 0 0 0 0 0 0 0 0 0 0 0 0 0 0 0 0 0 0 0 0 0 0 0 0 0 0 0 0 0 0 0
483471 435836 433605 M U 0 14 0 10 0 12 0 27 0 22 0 10 0 10 0 11 0 13 0 9 0 11 0 19 0 14 0 15 0 22 0 10
483472 430003 426802 F U 0 0 0 0 0 0 0 0 0 0 0 0 0 0 0 0 0 0 0 0 0 0 0 0 0 0 0 0 0 0 0 0
483473 432607 430604 F U 0 0 0 0 0 0 0 0 0 0 0 0 0 0 0 0 0 0 0 0 0 0 0 0 0 0 0 0 0 0 0 0
483474 432607 430604 M U 0 13 0 16 0 12 0 26 0 23 0 9 0 11 0 13 0 13 0 9 0 12 0 17 0 16 0 15 0 20 0 10
483475 432607 430604 F U 0 0 0 0 0 0 0 0 0 0 0 0 0 0 0 0 0 0 0 0 0 0 0 0 0 0 0 0 0 0 0 0
483476 422376 438835 M U 0 15 0 16 0 13 0 27 0 24 0 10 0 11 0 12 0 13 0 10 0 12 0 18 0 15 0 17 0 22 0 11
483477 422376 438835 M U 0 15 0 16 0 13 0 27 0 24 0 10 0 11 0 12 0 13 0 10 0 12 0 18 0 15 0 17 0 22 0 11
483478 434901 431372 F U 0 0 0 0 0 0 0 0 0 0 0 0 0 0 0 0 0 0 0 0 0 0 0 0 0 0 0 0 0 0 0 0
483479 434901 431372 M U 0 16 0 14 0 11 0 28 0 22 0 12 0 13 0 12 0 14 0 9 0 10 0 20 0 13 0 14 0 19 0 11
483480 427334 430212 M U 0 13 0 10 0 11 0 27 0 22 0 9 0 10 0 11 0 13 0 10 0 11 0 18 0 15 0 16 0 21 0 10
483481 423612 423221 F U 0 0 0 0 0 0 0 0 0 0 0 0 0 0 0 0 0 0 0 0 0 0 0 0 0 0 0 0 0 0 0 0
483482 422272 432441 F U 0 0 0 0 0 0 0 0 0 0 0 0 0 0 0 0 0 0 0 0 0 0 0 0 0 0 0 0 0 0 0 0
483483 422272 432441 M U 0 14 0 17 0 12 0 28 0 20 0 10 0 10 0 12 0 13 0 11 0 11 0 19 0 14 0 17 0 19 0 11
483484 422272 432441 F U 0 0 0 0 0 0 0 0 0 0 0 0 0 0 0 0 0 0 0 0 0 0 0 0 0 0 0 0 0 0 0 0
483485 439319 420767 M U 0 13 0 10 0 13 0 30 0 23 0 9 0 10 0 13 0 15 0 10 0 9 0 20 0 14 0 18 0 19 0 11
483486 432068 436670 F U 0 0 0 0 0 0 0 0 0 0 0 0 0 0 0 0 0 0 0 0 0 0 0 0 0 0 0 0 0 0 0 0
483487 432068 436670 M U 0 13 0 14 0 12 0 28 0 23 0 9 0 10 0 11 0 13 0 9 0 12 0 19 0 14 0 17 0 18 0 11
483488 432068 436670 F U 0 0 0 0 0 0 0 0 0 0 0 0 0 0 0 0 0 0 0 0 0 0 0 0 0 0 0 0 0 0 0 0
483489 436872 435081 F U 0 0 0 0 0 0 0 0 0 0 0 0 0 0 0 0 0 0 0 0 0 0 0 0 0 0 0 0 0 0 0 0
483490 427286 422684 M U 0 13 0 12 0 12 0 28 0 23 0 9 0 12 0 13 0 14 0 11 0 9 0 18 0 15 0 14 0 20 0 11
483491 427286 422684 M U 0 13 0 12 0 12 0 28 0 23 0 9 0 12 0 13 0 14 0 11 0 9 0 18 0 15 0 14 0 20 0 11
483492 427286 422684 F U 0 0 0 0 0 0 0 0 0 0 0 0 0 0 0 0 0 0 0 0 0 0 0 0 0 0 0 0 0 0 0 0
483493 437242 420655 M U 0 13 0 14 0 13 0 29 0 23 0 9 0 10 0 11 0 14 0 9 0 9 0 19 0 16 0 16 0 20 0 12
483494 437242 420655 M U 0 13 0 14 0 13 0 29 0 23 0 9 0 10 0 11 0 14 0 9 0 9 0 19 0 16 0 16 0 20 0 12
483495 429105 436014 M U 0 15 0 11 0 11 0 30 0 23 0 9 0 10 0 12 0 13 0 11 0 10 0 19 0 14 0 16 0 22 0 10
483496 429105 436014 M U 0 15 0 11 0 11 0 30 0 23 0 9 0 10 0 12 0 13 0 11 0 10 0 19 0 14 0 16 0 22 0 10
483497 429105 436014 M U 0 15 0 11 0 11 0 30 0 23 0 9 0 10 0 12 0 13 0 11 0 10 0 19 0 14 0 16 0 22 0 10
483498 424561 427200 F U 0 0 0 0 0 0 0 0 0 0 0 0 0 0 0 0 0 0 0 0 0 0 0 0 0 0 0 0 0 0 0 0
483499 433771 420602 M U 0 13 0 19 0 13 0 29 0 21 0 10 0 12 0 12 0 13 0 9 0 12 0 18 0 15 0 16 0 19 0 11
483500 433771 420602 M U 0 13 0 19 0 13 0 29 0 21 0 10 0 12 0 12 0 13 0 9 0 12 0 18 0 15 0 16 0 19 0 11
483501 433771 420602 F U 0 0 0 0 0 0 0 0 0 0 0 0 0 0 0 0 0 0 0 0 0 0 0 0 0 0 0 0 0 0 0 0
483502 433771 420602 F U 0 0 0 0 0 0 0 0 0 0 0 0 0 0 0 0 0 0 0 0 0 0 0 0 0 0 0 0 0 0 0 0
483503 433771 420602 M U 0 13 0 19 0 13 0 29 0 21 0 10 0 12 0 12 0 13 0 9 0 12 0 18 0 15 0 16 0 19 0 11
483504 431304 437646 M U 0 13 0 15 0 12 0 27 0 23 0 9 0 11 0 13 0 15 0 9 0 9 0 18 0 14 0 16 0 22 0 11
483505 431304 437646 F U 0 0 0 0 0 0 0 0 0 0 0 0 0 0 0 0 0 0 0 0 0 0 0 0 0 0 0 0 0 0 0 0
483506 431304 437646 M U 0 13 0 15 0 12 0 27 0 23 0 9 0 11 0 13 0 15 0 9 0 9 0 18 0 14 0 16 0 22 0 11
483507 431304 437646 F U 0 0 0 0 0 0 0 0 0 0 0 0 0 0 0 0 0 0 0 0 0 0 0 0 0 0 0 0 0 0 0 0
483508 432292 434569 M U 0 14 0 10 0 11 0 28 0 21 0 10 0 10 0 12 0 14 0 9 0 11 0 18 0 14 0 16 0 20 0 11
483509 432292 434569 F U 0 0 0 0 0 0 0 0 0 0 0 0 0 0 0 0 0 0 0 0 0 0 0 0 0 0 0 0 0 0 0 0
483510 432292 434569 M U 0 14 0 10 0 11 0 28 0 21 0 10 0 10 0 12 0 14 0 9 0 11 0 18 0 14 0 16 0 20 0 11
483511 423825 438480 F U 0 0 0 0 0 0 0 0 0 0 0 0 0 0 0 0 0 0 0 0 0 0 0 0 0 0 0 0 0 0 0 0
483512 420106 424595 F U 0 0 0 0 0 0 0 0 0 0 0 0 0 0 0 0 0 0 0 0 0 0 0 0 0 0 0 0 0 0 0 0
483513 437597 423134 F U 0 0 0 0 0 0 0 0 0 0 0 0 0 0 0 0 0 0 0 0 0 0 0 0 0 0 0 0 0 0 0 0
483514 422411 435724 M U 0 13 0 12 0 12 0 27 0 22 0 9 0 11 0 13 0 13 0 10 0 10 0 19 0 14 0 15 0 24 0 10
483515 422411 435724 F U 0 0 0 0 0 0 0 0 0 0 0 0 0 0 0 0 0 0 0 0 0 0 0 0 0 0 0 0 0 0 0 0
483516 427953 429139 M U 0 13 0 12 0 11 0 29 0 23 0 9 0 13 0 12 0 13 0 9 0 9 0 19 0 13 0 15 0 19 0 11
483517 429213 422169 M U 0 14 0 12 0 11 0 30 0 22 0 9 0 13 0 12 0 13 0 9 0 9 0 20 0 14 0 17 0 19 0 11
483518 425832 436345 F U 0 0 0 0 0 0 0 0 0 0 0 0 0 0 0 0 0 0 0 0 0 0 0 0 0 0 0 0 0 0 0 0
483519 425832 436345 F U 0 0 0 0 0 0 0 0 0 0 0 0 0 0 0 0 0 0 0 0 0 0 0 0 0 0 0 0 0 0 0 0
483520 425832 436345 M U 0 14 0 13 0 12 0 29 0 23 0 9 0 12 0 11 0 13 0 8 0 11 0 17 0 15 0 19 0 18 0 10
483521 435615 437479 M U 0 15 0 16 0 13 0 28 0 23 0 8 0 10 0 12 0 15 0 9 0 9 0 18 0 16 0 14 0 21 0 10
483522 438311 438005 M U 0 13 0 10 0 13 0 29 0 22 0 9 0 13 0 13 0 13 0 10 0 10 0 17 0 14 0 15 0 21 0 9
483523 438311 438005 F U 0 0 0 0 0 0 0 0 0 0 0 0 0 0 0 0 0 0 0 0 0 0 0 0 0 0 0 0 0 0 0 0
483524 438311 438005 M U 0 13 0 10 0 13 0 29 0 22 0 9 0 13 0 13 0 13 0 10 0 10 0 17 0 14 0 15 0 21 0 9
483525 428649 433423 M U 0 13 0 15 0 11 0 29 0 24 0 10 0 12 0 11 0 13 0 10 0 11 0 18 0 15 0 16 0 20 0 11
483526 428649 433423 F U 0 0 0 0 0 0 0 0 0 0 0 0 0 0 0 0 0 0 0 0 0 0 0 0 0 0 0 0 0 0 0 0
483527 421384 424901 M U 0 13 0 19 0 13 0 28 0 22 0 10 0 10 0 12 0 14 0 9 0 9 0 17 0 15 0 16 0 22 0 11
483528 421384 424901 F U 0 0 0 0 0 0 0 0 0 0 0 0 0 0 0 0 0 0 0 0 0 0 0 0 0 0 0 0 0 0 0 0
483529 422681 422267 M U 0 13 0 15 0 13 0 27 0 23 0 9 0 10 0 12 0 13 0 10 0 11 0 20 0 14 0 16 0 20 0 11
483530 430219 433786 M U 0 14 0 17 0 12 0 29 0 21 0 9 0 13 0 12 0 13 0 9 0 11 0 18 0 15 0 18 0 22 0 11
483531 430219 433786 M U 0 14 0 17 0 12 0 29 0 21 0 9 0 13 0 12 0 13 0 9 0 11 0 18 0 15 0 18 0 22 0 11
483532 426755 421669 M U 0 13 0 12 0 13 0 28 0 23 0 9 0 12 0 11 0 14 0 11 0 9 0 18 0 13 0 15 0 19 0 10
483533 426755 421669 F U 0 0 0 0 0 0 0 0 0 0 0 0 0 0 0 0 0 0 0 0 0 0 0 0 0 0 0 0 0 0 0 0
483534 426755 421669 F U 0 0 0 0 0 0 0 0 0 0 0 0 0 0 0 0 0 0 0 0 0 0 0 0 0 0 0 0 0 0 0 0
483535 432341 430426 M U 0 15 0 19 0 12 0 26 0 24 0 9 0 12 0 12 0 14 0 10 0 10 0 20 0 14 0 15 0 22 0 11
483536 432341 430426 F U 0 0 0 0 0 0 0 0 0 0 0 0 0 0 0 0 0 0 0 0 0 0 0 0 0 0 0 0 0 0 0 0
483537 432341 430426 F U 0 0 0 0 0 0 0 0 0 0 0 0 0 0 0 0 0 0 0 0 0 0 0 0 0 0 0 0 0 0 0 0
483538 432341 430426 M U 0 15 0 19 0 12 0 26 0 24 0 9 0 12 0 12 0 14 0 10 0 10 0 20 0 14 0 15 0 22 0 11
483539 436093 425792 F U 0 0 0 0 0 0 0 0 0 0 0 0 0 0 0 0 0 0 0 0 0 0 0 0 0 0 0 0 0 0 0 0
483540 433521 422980 F U 0 0 0 0 0 0 0 0 0 0 0 0 0 0 0 0 0 0 0 0 0 0 0 0 0 0 0 0 0 0 0 0
483541 433521 422980 F U 0 0 0 0 0 0 0 0 0 0 0 0 0 0 0 0 0 0 0 0 0 0 0 0 0 0 0 0 0 0 0 0
483542 433521 422980 F U 0 0 0 0 0 0 0 0 0 0 0 0 0 0 0 0 0 0 0 0 0 0 0 0 0 0 0 0 0 0 0 0
483543 433521 422980 F U 0 0 0 0 0 0 0 0 0 0 0 0 0 0 0 0 0 0 0 0 0 0 0 0 0 0 0 0 0 0 0 0
483544 433521 422980 F U 0 0 0 0 0 0 0 0 0 0 0 0 0 0 0 0 0 0 0 0 0 0 0 0 0 0 0 0 0 0 0 0
483545 433521 422980 M U 0 12 0 10 0 12 0 29 0 22 0 10 0 13 0 11 0 13 0 9 0 11 0 18 0 14 0 15 0 21 0 11
483546 426042 426988 M U 0 11 0 12 0 12 0 30 0 23 0 10 0 10 0 12 0 13 0 9 0 10 0 17 0 15 0 15 0 20 0 11
483547 433081 433280 F U 0 0 0 0 0 0 0 0 0 0 0 0 0 0 0 0 0 0 0 0 0 0 0 0 0 0 0 0 0 0 0 0
483548 433081 433280 M U 0 15 0 11 0 12 0 29 0 22 0 9 0 12 0 11 0 13 0 10 0 11 0 19 0 14 0 16 0 21 0 11
483549 433081 433280 F U 0 0 0 0 0 0 0 0 0 0 0 0 0 0 0 0 0 0 0 0 0 0 0 0 0 0 0 0 0 0 0 0
483550 429552 437688 M U 0 13 0 14 0 12 0 30 0 23 0 10 0 12 0 12 0 15 0 9 0 10 0 18 0 15 0 16 0 20 0 10
483551 429552 437688 M U 0 13 0 14 0 12 0 30 0 23 0 10 0 12 0 12 0 15 0 9 0 10 0 18 0 15 0 16 0 20 0 10
483552 429552 437688 M U 0 13 0 14 0 12 0 30 0 23 0 10 0 12 0 12 0 15 0 9 0 10 0 18 0 15 0 16 0 20 0 10
483553 438471 438942 F U 0 0 0 0 0 0 0 0 0 0 0 0 0 0 0 0 0 0 0 0 0 0 0 0 0 0 0 0 0 0 0 0
483554 438471 438942 M U 0 13 0 12 0 11 0 28 0 23 0 10 0 12 0 13 0 13 0 8 0 10 0 19 0 16 0 18 0 22 0 10
483555 429020 429808 M U 0 15 0 10 0 12 0 28 0 21 0 10 0 12 0 12 0 14 0 11 0 11 0 18 0 14 0 16 0 22 0 11
483556 429020 429808 F U 0 0 0 0 0 0 0 0 0 0 0 0 0 0 0 0 0 0 0 0 0 0 0 0 0 0 0 0 0 0 0 0
483557 429020 429808 M U 0 15 0 10 0 12 0 28 0 21 0 10 0 12 0 12 0 14 0 11 0 11 0 18 0 14 0 16 0 22 0 11
483558 429020 429808 M U 0 15 0 10 0 12 0 28 0 21 0 10 0 12 0 12 0 14 0 11 0 11 0 18 0 14 0 16 0 22 0 11
483559 436783 429788 F U 0 0 0 0 0 0 0 0 0 0 0 0 0 0 0 0 0 0 0 0 0 0 0 0 0 0 0 0 0 0 0 0
483560 436783 429788 F U 0 0 0 0 0 0 0 0 0 0 0 0 0 0 0 0 0 0 0 0 0 0 0 0 0 0 0 0 0 0 0 0
483561 433099 434222 M U 0 12 0 10 0 12 0 27 0 22 0 9 0 10 0 13 0 13 0 12 0 12 0 19 0 14 0 17 0 22 0 10
483562 433099 434222 F U 0 0 0 0 0 0 0 0 0 0 0 0 0 0 0 0 0 0 0 0 0 0 0 0 0 0 0 0 0 0 0 0
483563 439963 425750 F U 0 0 0 0 0 0 0 0 0 0 0 0 0 0 0 0 0 0 0 0 0 0 0 0 0 0 0 0 0 0 0 0
483564 439963 425750 M U 0 15 0 12 0 11 0 27 0 22 0 8 0 10 0 13 0 14 0 11 0 9 0 19 0 15 0 17 0 19 0 12
483565 429582 425574 M U 0 15 0 11 0 11 0 30 0 23 0 9 0 10 0 12 0 13 0 11 0 10 0 19 0 14 0 16 0 22 0 10
483566 429582 425574 F U 0 0 0 0 0 0 0 0 0 0 0 0 0 0 0 0 0 0 0 0 0 0 0 0 0 0 0 0 0 0 0 0
483567 429582 425574 F U 0 0 0 0 0 0 0 0 0 0 0 0 0 0 0 0 0 0 0 0 0 0 0 0 0 0 0 0 0 0 0 0
483568 437917 439363 F U 0 0 0 0 0 0 0 0 0 0 0 0 0 0 0 0 0 0 0 0 0 0 0 0 0 0 0 0 0 0 0 0
483569 437917 439363 M U 0 12 0 12 0 12 0 29 0 22 0 10 0 12 0 12 0 14 0 9 0 11 0 18 0 15 0 15 0 19 0 10
483570 437917 439363 F U 0 0 0 0 0 0 0 0 0 0 0 0 0 0 0 0 0 0 0 0 0 0 0 0 0 0 0 0 0 0 0 0
483571 420573 437650 F U 0 0 0 0 0 0 0 0 0 0 0 0 0 0 0 0 0 0 0 0 0 0 0 0 0 0 0 0 0 0 0 0
483572 420573 437650 M U 0 16 0 11 0 12 0 28 0 22 0 9 0 10 0 12 0 13 0 11 0 10 0 18 0 17 0 17 0 21 0 10
483573 428390 423227 M U 0 13 0 15 0 12 0 30 0 22 0 9 0 10 0 13 0 13 0 9 0 11 0 18 0 14 0 15 0 21 0 10
483574 428390 423227 M U 0 13 0 15 0 12 0 30 0 22 0 9 0 10 0 13 0 13 0 9 0 11 0 18 0 14 0 15 0 21 0 10
483575 432956 437264 F U 0 0 0 0 0 0 0 0 0 0 0 0 0 0 0 0 0 0 0 0 0 0 0 0 0 0 0 0 0 0 0 0
483576 423802 428607 F U 0 0 0 0 0 0 0 0 0 0 0 0 0 0 0 0 0 0 0 0 0 0 0 0 0 0 0 0 0 0 0 0
483577 423802 428607 F U 0 0 0 0 0 0 0 0 0 0 0 0 0 0 0 0 0 0 0 0 0 0 0 0 0 0 0 0 0 0 0 0
483578 423079 436046 M U 0 16 0 12 0 12 0 28 0 23 0 9 0 11 0 12 0 13 0 9 0 10 0 17 0 14 0 17 0 20 0 10
483579 438021 430390 F U 0 0 0 0 0 0 0 0 0 0 0 0 0 0 0 0 0 0 0 0 0 0 0 0 0 0 0 0 0 0 0 0
483580 438021 430390 M U 0 13 0 13 0 11 0 26 0 24 0 9 0 13 0 13 0 13 0 10 0 10 0 17 0 15 0 16 0 21 0 11
483581 423619 434024 M U 0 13 0 16 0 12 0 28 0 22 0 10 0 12 0 11 0 14 0 10 0 11 0 19 0 14 0 16 0 22 0 11
483582 430234 425038 M U 0 13 0 10 0 12 0 29 0 23 0 9 0 10 0 12 0 15 0 9 0 10 0 20 0 15 0 15 0 22 0 10
483583 430234 425038 M U 0 13 0 10 0 12 0 29 0 23 0 9 0 10 0 12 0 15 0 9 0 10 0 20 0 15 0 15 0 22 0 10
483584 432947 434017 M U 0 15 0 11 0 12 0 30 0 20 0 8 0 12 0 11 0 15 0 9 0 10 0 19 0 14 0 17 0 23 0 10
483585 433608 426006 M U 0 15 0 13 0 11 0 28 0 22 0 8 0 11 0 12 0 13 0 9 0 10 0 17 0 13 0 17 0 22 0 11
483586 427070 426856 F U 0 0 0 0 0 0 0 0 0 0 0 0 0 0 0 0 0 0 0 0 0 0 0 0 0 0 0 0 0 0 0 0
483587 427070 426856 M U 0 13 0 14 0 12 0 28 0 24 0 11 0 12 0 12 0 13 0 9 0 11 0 19 0 15 0 17 0 19 0 10
483588 427070 426856 M U 0 13 0 14 0 12 0 28 0 24 0 11 0 12 0 12 0 13 0 9 0 11 0 19 0 15 0 17 0 19 0 10
483589 432431 439820 F U 0 0 0 0 0 0 0 0 0 0 0 0 0 0 0 0 0 0 0 0 0 0 0 0 0 0 0 0 0 0 0 0
483590 432431 439820 F U 0 0 0 0 0 0 0 0 0 0 0 0 0 0 0 0 0 0 0 0 0 0 0 0 0 0 0 0 0 0 0 0
483591 432431 439820 M U 0 14 0 11 0 13 0 28 0 20 0 9 0 10 0 12 0 14 0 11 0 11 0 20 0 14 0 16 0 24 0 11
483592 432431 439820 F U 0 0 0 0 0 0 0 0 0 0 0 0 0 0 0 0 0 0 0 0 0 0 0 0 0 0 0 0 0 0 0 0
483593 430889 432011 M U 0 16 0 12 0 12 0 28 0 23 0 10 0 10 0 12 0 14 0 9 0 12 0 17 0 14 0 15 0 22 0 10
483594 430889 432011 F U 0 0 0 0 0 0 0 0 0 0 0 0 0 0 0 0 0 0 0 0 0 0 0 0 0 0 0 0 0 0 0 0
483595 424857 438409 M U 0 13 0 13 0 12 0 27 0 21 0 8 0 10 0 12 0 13 0 11 0 10 0 17 0 13 0 16 0 22 0 11
483596 424857 438409 M U 0 13 0 13 0 12 0 27 0 21 0 8 0 10 0 12 0 13 0 11 0 10 0 17 0 13 0 16 0 22 0 11
483597 430715 424093 F U 0 0 0 0 0 0 0 0 0 0 0 0 0 0 0 0 0 0 0 0 0 0 0 0 0 0 0 0 0 0 0 0
483598 421915 436833 F U 0 0 0 0 0 0 0 0 0 0 0 0 0 0 0 0 0 0 0 0 0 0 0 0 0 0 0 0 0 0 0 0
483599 421915 436833 F U 0 0 0 0 0 0 0 0 0 0 0 0 0 0 0 0 0 0 0 0 0 0 0 0 0 0 0 0 0 0 0 0
483600 429341 433394 F U 0 0 0 0 0 0 0 0 0 0 0 0 0 0 0 0 0 0 0 0 0 0 0 0 0 0 0 0 0 0 0 0
483601 429341 433394 F U 0 0 0 0 0 0 0 0 0 0 0 0 0 0 0 0 0 0 0 0 0 0 0 0 0 0 0 0 0 0 0 0
483602 431806 437846 M U 0 16 0 10 0 11 0 28 0 23 0 10 0 13 0 11 0 13 0 10 0 10 0 18 0 14 0 14 0 20 0 11
483603 436106 431157 F U 0 0 0 0 0 0 0 0 0 0 0 0 0 0 0 0 0 0 0 0 0 0 0 0 0 0 0 0 0 0 0 0
483604 426484 429188 F U 0 0 0 0 0 0 0 0 0 0 0 0 0 0 0 0 0 0 0 0 0 0 0 0 0 0 0 0 0 0 0 0
483605 434097 421594 M U 0 14 0 12 0 13 0 30 0 22 0 10 0 10 0 12 0 13 0 9 0 11 0 17 0 17 0 14 0 18 0 11
483606 434097 421594 M U 0 14 0 12 0 13 0 30 0 22 0 10 0 10 0 12 0 13 0 9 0 11 0 17 0 17 0 14 0 18 0 11
483607 429603 421106 M U 0 16 0 11 0 12 0 28 0 22 0 10 0 12 0 12 0 14 0 8 0 11 0 17 0 13 0 15 0 20 0 12
483608 424486 427713 M U 0 14 0 11 0 12 0 27 0 22 0 9 0 10 0 11 0 14 0 11 0 10 0 18 0 13 0 15 0 21 0 11
483609 420265 429377 M U 0 13 0 14 0 11 0 27 0 20 0 9 0 10 0 12 0 13 0 11 0 11 0 18 0 13 0 17 0 20 0 13
483610 420265 429377 M U 0 13 0 14 0 11 0 27 0 20 0 9 0 10 0 12 0 13 0 11 0 11 0 18 0 13 0 17 0 20 0 13
483611 420265 429377 M U 0 13 0 14 0 11 0 27 0 20 0 9 0 10 0 12 0 13 0 11 0 11 0 18 0 13 0 17 0 20 0 13
483612 425904 439492 M U 0 13 0 10 0 11 0 29 0 23 0 8 0 10 0 11 0 13 0 9 0 11 0 17 0 15 0 15 0 21 0 11
483613 425904 439492 M U 0 13 0 10 0 11 0 29 0 23 0 8 0 10 0 11 0 13 0 9 0 11 0 17 0 15 0 15 0 21 0 11
483614 425904 439492 F U 0 0 0 0 0 0 0 0 0 0 0 0 0 0 0 0 0 0 0 0 0 0 0 0 0 0 0 0 0 0 0 0
483615 435149 432353 M U 0 13 0 11 0 11 0 31 0 24 0 9 0 12 0 12 0 13 0 9 0 10 0 19 0 15 0 16 0 20 0 11
483616 435149 432353 F U 0 0 0 0 0 0 0 0 0 0 0 0 0 0 0 0 0 0 0 0 0 0 0 0 0 0 0 0 0 0 0 0
483617 434452 429538 M U 0 15 0 11 0 13 0 28 0 21 0 9 0 12 0 11 0 14 0 9 0 11 0 19 0 14 0 17 0 22 0 9
483618 434452 429538 F U 0 0 0 0 0 0 0 0 0 0 0 0 0 0 0 0 0 0 0 0 0 0 0 0 0 0 0 0 0 0 0 0
483619 420842 424540 F U 0 0 0 0 0 0 0 0 0 0 0 0 0 0 0 0 0 0 0 0 0 0 0 0 0 0 0 0 0 0 0 0
483620 420842 424540 M U 0 14 0 17 0 11 0 29 0 24 0 9 0 13 0 12 0 14 0 10 0 12 0 20 0 15 0 15 0 21 0 11
483621 434995 427990 M U 0 13 0 10 0 11 0 28 0 22 0 10 0 10 0 12 0 13 0 11 0 11 0 19 0 15 0 15 0 20 0 11
483622 430423 437867 M U 0 12 0 14 0 13 0 28 0 24 0 9 0 15 0 11 0 13 0 11 0 10 0 20 0 14 0 14 0 22 0 11
483623 436976 420625 F U 0 0 0 0 0 0 0 0 0 0 0 0 0 0 0 0 0 0 0 0 0 0 0 0 0 0 0 0 0 0 0 0
483624 436976 420625 F U 0 0 0 0 0 0 0 0 0 0 0 0 0 0 0 0 0 0 0 0 0 0 0 0 0 0 0 0 0 0 0 0
483625 436976 420625 M U 0 13 0 19 0 11 0 28 0 22 0 10 0 13 0 12 0 13 0 9 0 12 0 18 0 14 0 16 0 22 0 10
483626 436976 420625 M U 0 13 0 19 0 11 0 28 0 22 0 10 0 13 0 12 0 13 0 9 0 12 0 18 0 14 0 16 0 22 0 10
483627 436976 420625 F U 0 0 0 0 0 0 0 0 0 0 0 0 0 0 0 0 0 0 0 0 0 0 0 0 0 0 0 0 0 0 0 0
483628 426820 425395 F U 0 0 0 0 0 0 0 0 0 0 0 0 0 0 0 0 0 0 0 0 0 0 0 0 0 0 0 0 0 0 0 0
483629 425859 431696 F U 0 0 0 0 0 0 0 0 0 0 0 0 0 0 0 0 0 0 0 0 0 0 0 0 0 0 0 0 0 0 0 0
483630 421353 432255 M U 0 13 0 19 0 11 0 28 0 22 0 10 0 13 0 12 0 13 0 9 0 12 0 18 0 14 0 16 0 22 0 10
483631 421353 432255 M U 0 13 0 19 0 11 0 28 0 22 0 10 0 13 0 12 0 13 0 9 0 12 0 18 0 14 0 16 0 22 0 10
483632 423396 421196 M U 0 14 0 12 0 12 0 31 0 23 0 9 0 12 0 12 0 15 0 8 0 10 0 18 0 13 0 16 0 19 0 10
483633 432242 426353 F U 0 0 0 0 0 0 0 0 0 0 0 0 0 0 0 0 0 0 0 0 0 0 0 0 0 0 0 0 0 0 0 0
483634 421719 427584 M U 0 14 0 15 0 12 0 30 0 23 0 9 0 10 0 12 0 14 0 9 0 11 0 17 0 14 0 18 0 21 0 10
483635 421719 427584 F U 0 0 0 0 0 0 0 0 0 0 0 0 0 0 0 0 0 0 0 0 0 0 0 0 0 0 0 0 0 0 0 0
483636 421719 427584 F U 0 0 0 0 0 0 0 0 0 0 0 0 0 0 0 0 0 0 0 0 0 0 0 0 0 0 0 0 0 0 0 0
483637 425141 435847 M U 0 14 0 12 0 12 0 28 0 22 0 10 0 13 0 11 0 14 0 10 0 10 0 19 0 15 0 15 0 19 0 11
483638 432531 427881 M U 0 15 0 10 0 11 0 28 0 23 0 10 0 12 0 12 0 13 0 9 0 11 0 17 0 14 0 16 0 21 0 11
483639 436360 420599 F U 0 0 0 0 0 0 0 0 0 0 0 0 0 0 0 0 0 0 0 0 0 0 0 0 0 0 0 0 0 0 0 0
483640 436360 420599 M U 0 16 0 14 0 10 0 29 0 22 0 9 0 10 0 13 0 13 0 10 0 10 0 19 0 14 0 15 0 23 0 11
483641 436360 420599 M U 0 16 0 14 0 10 0 29 0 22 0 9 0 10 0 13 0 13 0 10 0 10 0 19 0 14 0 15 0 23 0 11
483642 430257 424719 M U 0 15 0 12 0 13 0 28 0 24 0 9 0 13 0 12 0 13 0 10 0 11 0 17 0 14 0 16 0 22 0 10
483643 430257 424719 F U 0 0 0 0 0 0 0 0 0 0 0 0 0 0 0 0 0 0 0 0 0 0 0 0 0 0 0 0 0 0 0 0
483644 421681 430968 M U 0 14 0 13 0 12 0 28 0 23 0 9 0 14 0 12 0 13 0 9 0 9 0 19 0 14 0 17 0 20 0 10
483645 421681 430968 F U 0 0 0 0 0 0 0 0 0 0 0 0 0 0 0 0 0 0 0 0 0 0 0 0 0 0 0 0 0 0 0 0
483646 420700 431505 M U 0 13 0 17 0 13 0 27 0 23 0 9 0 13 0 12 0 13 0 10 0 12 0 18 0 15 0 15 0 19 0 11
483647 420700 431505 M U 0 13 0 17 0 13 0 27 0 23 0 9 0 13 0 12 0 13 0 10 0 12 0 18 0 15 0 15 0 19 0 11
483648 420700 431505 M U 0 13 0 17 0 13 0 27 0 23 0 9 0 13 0 12 0 13 0 10 0 12 0 18 0 15 0 15 0 19 0 11
483649 437940 429371 M U 0 13 0 13 0 11 0 28 0 22 0 8 0 11 0 11 0 13 0 11 0 10 0 19 0 14 0 15 0 21 0 10
483650 431620 427039 F U 0 0 0 0 0 0 0 0 0 0 0 0 0 0 0 0 0 0 0 0 0 0 0 0 0 0 0 0 0 0 0 0
483651 431620 427039 M U 0 13 0 16 0 11 0 31 0 22 0 9 0 11 0 11 0 13 0 11 0 12 0 19 0 15 0 15 0 23 0 10
483652 431620 427039 M U 0 13 0 16 0 11 0 31 0 22 0 9 0 11 0 11 0 13 0 11 0 12 0 19 0 15 0 15 0 23 0 10
483653 431620 427039 M U 0 13 0 16 0 11 0 31 0 22 0 9 0 11 0 11 0 13 0 11 0 12 0 19 0 15 0 15 0 23 0 10
483654 425353 439803 F U 0 0 0 0 0 0 0 0 0 0 0 0 0 0 0 0 0 0 0 0 0 0 0 0 0 0 0 0 0 0 0 0
483655 425353 439803 F U 0 0 0 0 0 0 0 0 0 0 0 0 0 0 0 0 0 0 0 0 0 0 0 0 0 0 0 0 0 0 0 0
483656 425353 439803 M U 0 14 0 11 0 12 0 27 0 23 0 9 0 10 0 12 0 13 0 9 0 12 0 19 0 14 0 15 0 20 0 11
483657 432818 423708 M U 0 15 0 13 0 12 0 30 0 23 0 9 0 10 0 11 0 14 0 9 0 10 0 19 0 13 0 16 0 21 0 12
483658 425551 426954 M U 0 13 0 12 0 11 0 30 0 22 0 10 0 10 0 12 0 14 0 11 0 11 0 19 0 14 0 14 0 18 0 11
483659 421634 438368 M U 0 13 0 18 0 11 0 29 0 22 0 10 0 10 0 11 0 13 0 10 0 11 0 18 0 16 0 18 0 21 0 12
483660 421634 438368 M U 0 13 0 18 0 11 0 29 0 22 0 10 0 10 0 11 0 13 0 10 0 11 0 18 0 16 0 18 0 21 0 12
483661 435938 421869 M U 0 14 0 12 0 12 0 27 0 23 0 8 0 12 0 11 0 13 0 11 0 10 0 19 0 14 0 17 0 20 0 12
483662 435938 421869 F U 0 0 0 0 0 0 0 0 0 0 0 0 0 0 0 0 0 0 0 0 0 0 0 0 0 0 0 0 0 0 0 0
483663 433514 436401 M U 0 14 0 16 0 11 0 29 0 22 0 10 0 9 0 12 0 13 0 8 0 10 0 19 0 14 0 16 0 22 0 10
483664 433514 436401 F U 0 0 0 0 0 0 0 0 0 0 0 0 0 0 0 0 0 0 0 0 0 0 0 0 0 0 0 0 0 0 0 0
483665 433514 436401 F U 0 0 0 0 0 0 0 0 0 0 0 0 0 0 0 0 0 0 0 0 0 0 0 0 0 0 0 0 0 0 0 0
483666 428331 425576 F U 0 0 0 0 0 0 0 0 0 0 0 0 0 0 0 0 0 0 0 0 0 0 0 0 0 0 0 0 0 0 0 0
483667 428331 425576 F U 0 0 0 0 0 0 0 0 0 0 0 0 0 0 0 0 0 0 0 0 0 0 0 0 0 0 0 0 0 0 0 0
483668 428233 428415 M U 0 14 0 13 0 12 0 31 0 21 0 10 0 12 0 11 0 14 0 10 0 11 0 20 0 13 0 14 0 19 0 11
483669 431747 434051 F U 0 0 0 0 0 0 0 0 0 0 0 0 0 0 0 0 0 0 0 0 0 0 0 0 0 0 0 0 0 0 0 0
483670 424162 439061 F U 0 0 0 0 0 0 0 0 0 0 0 0 0 0 0 0 0 0 0 0 0 0 0 0 0 0 0 0 0 0 0 0
483671 428053 437308 M U 0 13 0 10 0 13 0 27 0 23 0 8 0 11 0 11 0 13 0 8 0 9 0 18 0 14 0 15 0 21 0 11
483672 428053 437308 F U 0 0 0 0 0 0 0 0 0 0 0 0 0 0 0 0 0 0 0 0 0 0 0 0 0 0 0 0 0 0 0 0
483673 439218 428073 F U 0 0 0 0 0 0 0 0 0 0 0 0 0 0 0 0 0 0 0 0 0 0 0 0 0 0 0 0 0 0 0 0
483674 425163 424133 F U 0 0 0 0 0 0 0 0 0 0 0 0 0 0 0 0 0 0 0 0 0 0 0 0 0 0 0 0 0 0 0 0
483675 425163 424133 M U 0 15 0 15 0 11 0 29 0 23 0 9 0 10 0 13 0 13 0 11 0 11 0 19 0 16 0 16 0 22 0 11
483676 425163 424133 F U 0 0 0 0 0 0 0 0 0 0 0 0 0 0 0 0 0 0 0 0 0 0 0 0 0 0 0 0 0 0 0 0
483677 421548 426840 M U 0 13 0 10 0 12 0 29 0 22 0 9 0 12 0 11 0 14 0 10 0 11 0 18 0 17 0 17 0 20 0 11
483678 421548 426840 F U 0 0 0 0 0 0 0 0 0 0 0 0 0 0 0 0 0 0 0 0 0 0 0 0 0 0 0 0 0 0 0 0
483679 426828 427723 F U 0 0 0 0 0 0 0 0 0 0 0 0 0 0 0 0 0 0 0 0 0 0 0 0 0 0 0 0 0 0 0 0
483680 426828 427723 M U 0 13 0 18 0 12 0 28 0 22 0 10 0 13 0 12 0 15 0 10 0 11 0 18 0 15 0 15 0 24 0 11
483681 426828 427723 M U 0 13 0 18 0 12 0 28 0 22 0 10 0 13 0 12 0 15 0 10 0 11 0 18 0 15 0 15 0 24 0 11
483682 423458 424832 M U 0 13 0 16 0 13 0 29 0 22 0 9 0 10 0 12 0 13 0 9 0 11 0 19 0 16 0 17 0 20 0 10
483683 423458 424832 M U 0 13 0 16 0 13 0 29 0 22 0 9 0 10 0 12 0 13 0 9 0 11 0 19 0 16 0 17 0 20 0 10
483684 423458 424832 F U 0 0 0 0 0 0 0 0 0 0 0 0 0 0 0 0 0 0 0 0 0 0 0 0 0 0 0 0 0 0 0 0
483685 435272 420616 M U 0 13 0 14 0 11 0 29 0 22 0 9 0 13 0 14 0 13 0 12 0 12 0 19 0 13 0 15 0 18 0 11
483686 424174 424512 M U 0 12 0 13 0 12 0 29 0 22 0 9 0 11 0 12 0 15 0 9 0 11 0 19 0 14 0 14 0 20 0 11
483687 424174 424512 F U 0 0 0 0 0 0 0 0 0 0 0 0 0 0 0 0 0 0 0 0 0 0 0 0 0 0 0 0 0 0 0 0
483688 425005 438041 F U 0 0 0 0 0 0 0 0 0 0 0 0 0 0 0 0 0 0 0 0 0 0 0 0 0 0 0 0 0 0 0 0
483689 425005 438041 F U 0 0 0 0 0 0 0 0 0 0 0 0 0 0 0 0 0 0 0 0 0 0 0 0 0 0 0 0 0 0 0 0
483690 438240 423419 F U 0 0 0 0 0 0 0 0 0 0 0 0 0 0 0 0 0 0 0 0 0 0 0 0 0 0 0 0 0 0 0 0
483691 433164 434764 M U 0 15 0 13 0 12 0 29 0 20 0 10 0 13 0 11 0 14 0 9 0 10 0 19 0 14 0 14 0 22 0 12
483692 433164 434764 M U 0 15 0 13 0 12 0 29 0 20 0 10 0 13 0 11 0 14 0 9 0 10 0 19 0 14 0 14 0 22 0 12
483693 422329 428489 M U 0 13 0 11 0 12 0 28 0 23 0 10 0 13 0 12 0 14 0 10 0 9 0 19 0 14 0 16 0 21 0 10
483694 422627 421968 F U 0 0 0 0 0 0 0 0 0 0 0 0 0 0 0 0 0 0 0 0 0 0 0 0 0 0 0 0 0 0 0 0
483695 426433 420311 F U 0 0 0 0 0 0 0 0 0 0 0 0 0 0 0 0 0 0 0 0 0 0 0 0 0 0 0 0 0 0 0 0
483696 426433 420311 F U 0 0 0 0 0 0 0 0 0 0 0 0 0 0 0 0 0 0 0 0 0 0 0 0 0 0 0 0 0 0 0 0
483697 426433 420311 F U 0 0 0 0 0 0 0 0 0 0 0 0 0 0 0 0 0 0 0 0 0 0 0 0 0 0 0 0 0 0 0 0
483698 426433 420311 F U 0 0 0 0 0 0 0 0 0 0 0 0 0 0 0 0 0 0 0 0 0 0 0 0 0 0 0 0 0 0 0 0
483699 421535 422382 M U 0 12 0 16 0 11 0 29 0 23 0 10 0 10 0 12 0 14 0 10 0 11 0 17 0 16 0 16 0 23 0 11
483700 421535 422382 F U 0 0 0 0 0 0 0 0 0 0 0 0 0 0 0 0 0 0 0 0 0 0 0 0 0 0 0 0 0 0 0 0
483701 439965 422033 M U 0 13 0 9 0 13 0 29 0 22 0 9 0 11 0 12 0 13 0 10 0 11 0 19 0 14 0 12 0 20 0 12
483702 430144 428908 M U 0 16 0 16 0 13 0 29 0 21 0 10 0 9 0 11 0 15 0 9 0 13 0 19 0 13 0 15 0 22 0 11
483703 430144 428908 F U 0 0 0 0 0 0 0 0 0 0 0 0 0 0 0 0 0 0 0 0 0 0 0 0 0 0 0 0 0 0 0 0
483704 428289 430684 M U 0 14 0 13 0 11 0 28 0 24 0 10 0 10 0 12 0 13 0 11 0 9 0 19 0 14 0 17 0 20 0 12
483705 428289 430684 M U 0 14 0 13 0 11 0 28 0 24 0 10 0 10 0 12 0 13 0 11 0 9 0 19 0 14 0 17 0 20 0 12
483706 428289 430684 F U 0 0 0 0 0 0 0 0 0 0 0 0 0 0 0 0 0 0 0 0 0 0 0 0 0 0 0 0 0 0 0 0
483707 425956 426183 F U 0 0 0 0 0 0 0 0 0 0 0 0 0 0 0 0 0 0 0 0 0 0 0 0 0 0 0 0 0 0 0 0
483708 429723 431003 M U 0 13 0 16 0 11 0 30 0 21 0 9 0 10 0 13 0 13 0 11 0 12 0 19 0 13 0 16 0 22 0 11
483709 439312 434555 F U 0 0 0 0 0 0 0 0 0 0 0 0 0 0 0 0 0 0 0 0 0 0 0 0 0 0 0 0 0 0 0 0
483710 439312 434555 F U 0 0 0 0 0 0 0 0 0 0 0 0 0 0 0 0 0 0 0 0 0 0 0 0 0 0 0 0 0 0 0 0
483711 439312 434555 M U 0 16 0 13 0 11 0 27 0 22 0 9 0 10 0 12 0 14 0 10 0 10 0 18 0 13 0 15 0 22 0 11
483712 422359 435688 F U 0 0 0 0 0 0 0 0 0 0 0 0 0 0 0 0 0 0 0 0 0 0 0 0 0 0 0 0 0 0 0 0
483713 427000 434625 M U 0 13 0 12 0 12 0 28 0 24 0 9 0 10 0 12 0 15 0 9 0 10 0 18 0 15 0 17 0 22 0 11
483714 427000 434625 F U 0 0 0 0 0 0 0 0 0 0 0 0 0 0 0 0 0 0 0 0 0 0 0 0 0 0 0 0 0 0 0 0
483715 427000 434625 M U 0 13 0 12 0 12 0 28 0 24 0 9 0 10 0 12 0 15 0 9 0 10 0 18 0 15 0 17 0 22 0 11
483716 424308 438505 M U 0 13 0 13 0 11 0 27 0 23 0 9 0 13 0 12 0 14 0 9 0 10 0 18 0 15 0 17 0 20 0 11
483717 424308 438505 M U 0 13 0 13 0 11 0 27 0 23 0 9 0 13 0 12 0 14 0 9 0 10 0 18 0 15 0 17 0 20 0 11
483718 432072 423063 F U 0 0 0 0 0 0 0 0 0 0 0 0 0 0 0 0 0 0 0 0 0 0 0 0 0 0 0 0 0 0 0 0
483719 432072 423063 M U 0 15 0 16 0 12 0 29 0 20 0 9 0 10 0 13 0 14 0 10 0 10 0 19 0 14 0 16 0 18 0 10
483720 428768 439616 F U 0 0 0 0 0 0 0 0 0 0 0 0 0 0 0 0 0 0 0 0 0 0 0 0 0 0 0 0 0 0 0 0
483721 428768 439616 M U 0 14 0 12 0 12 0 28 0 25 0 9 0 11 0 11 0 13 0 9 0 10 0 18 0 14 0 16 0 22 0 10
483722 428768 439616 M U 0 14 0 12 0 12 0 28 0 25 0 9 0 11 0 11 0 13 0 9 0 10 0 18 0 14 0 16 0 22 0 10
483723 429543 430730 F U 0 0 0 0 0 0 0 0 0 0 0 0 0 0 0 0 0 0 0 0 0 0 0 0 0 0 0 0 0 0 0 0
483724 429543 430730 M U 0 15 0 11 0 12 0 29 0 23 0 9 0 12 0 11 0 14 0 11 0 10 0 19 0 15 0 18 0 20 0 11
483725 430488 420004 M U 0 16 0 10 0 12 0 29 0 23 0 9 0 9 0 12 0 13 0 10 0 11 0 18 0 13 0 16 0 22 0 11
483726 427891 439376 F U 0 0 0 0 0 0 0 0 0 0 0 0 0 0 0 0 0 0 0 0 0 0 0 0 0 0 0 0 0 0 0 0
483727 429143 423555 F U 0 0 0 0 0 0 0 0 0 0 0 0 0 0 0 0 0 0 0 0 0 0 0 0 0 0 0 0 0 0 0 0
483728 429143 423555 M U 0 14 0 12 0 13 0 28 0 23 0 9 0 12 0 12 0 15 0 9 0 12 0 21 0 14 0 14 0 20 0 11
483729 428397 431421 M U 0 14 0 14 0 12 0 27 0 21 0 9 0 12 0 12 0 13 0 8 0 11 0 17 0 14 0 16 0 21 0 9
483730 428397 431421 M U 0 14 0 14 0 12 0 27 0 21 0 9 0 12 0 12 0 13 0 8 0 11 0 17 0 14 0 16 0 21 0 9
483731 423878 436893 M U 0 13 0 16 0 11 0 28 0 24 0 10 0 10 0 12 0 13 0 10 0 10 0 19 0 15 0 15 0 23 0 10
483732 423878 436893 M U 0 13 0 16 0 11 0 28 0 24 0 10 0 10 0 12 0 13 0 10 0 10 0 19 0 15 0 15 0 23 0 10
483733 429008 428068 M U 0 15 0 12 0 12 0 28 0 21 0 9 0 13 0 11 0 14 0 10 0 10 0 19 0 14 0 15 0 21 0 11
483734 429008 428068 M U 0 15 0 12 0 12 0 28 0 21 0 9 0 13 0 11 0 14 0 10 0 10 0 19 0 14 0 15 0 21 0 11
483735 429008 428068 F U 0 0 0 0 0 0 0 0 0 0 0 0 0 0 0 0 0 0 0 0 0 0 0 0 0 0 0 0 0 0 0 0
483736 439245 434935 M U 0 15 0 13 0 11 0 28 0 23 0 9 0 12 0 12 0 14 0 9 0 9 0 17 0 14 0 17 0 21 0 10
483737 423792 432833 M U 0 13 0 15 0 13 0 28 0 24 0 9 0 10 0 13 0 13 0 8 0 10 0 18 0 15 0 16 0 19 0 10
483738 436810 424536 F U 0 0 0 0 0 0 0 0 0 0 0 0 0 0 0 0 0 0 0 0 0 0 0 0 0 0 0 0 0 0 0 0
483739 437576 429052 F U 0 0 0 0 0 0 0 0 0 0 0 0 0 0 0 0 0 0 0 0 0 0 0 0 0 0 0 0 0 0 0 0
483740 420285 425636 F U 0 0 0 0 0 0 0 0 0 0 0 0 0 0 0 0 0 0 0 0 0 0 0 0 0 0 0 0 0 0 0 0
483741 426231 436016 F U 0 0 0 0 0 0 0 0 0 0 0 0 0 0 0 0 0 0 0 0 0 0 0 0 0 0 0 0 0 0 0 0
483742 431748 421135 M U 0 14 0 13 0 11 0 29 0 22 0 9 0 12 0 13 0 14 0 10 0 10 0 18 0 13 0 16 0 22 0 12
483743 432785 423749 F U 0 0 0 0 0 0 0 0 0 0 0 0 0 0 0 0 0 0 0 0 0 0 0 0 0 0 0 0 0 0 0 0
483744 432785 423749 M U 0 15 0 15 0 11 0 29 0 21 0 9 0 12 0 14 0 14 0 9 0 11 0 18 0 15 0 14 0 20 0 10
483745 425294 424601 F U 0 0 0 0 0 0 0 0 0 0 0 0 0 0 0 0 0 0 0 0 0 0 0 0 0 0 0 0 0 0 0 0
483746 425294 424601 M U 0 14 0 9 0 12 0 29 0 24 0 9 0 13 0 13 0 13 0 10 0 12 0 20 0 14 0 17 0 19 0 11
483747 435635 425966 F U 0 0 0 0 0 0 0 0 0 0 0 0 0 0 0 0 0 0 0 0 0 0 0 0 0 0 0 0 0 0 0 0
483748 435635 425966 M U 0 14 0 11 0 12 0 29 0 25 0 10 0 9 0 13 0 13 0 8 0 11 0 20 0 13 0 19 0 21 0 11
483749 435635 425966 F U 0 0 0 0 0 0 0 0 0 0 0 0 0 0 0 0 0 0 0 0 0 0 0 0 0 0 0 0 0 0 0 0
483750 435635 425966 F U 0 0 0 0 0 0 0 0 0 0 0 0 0 0 0 0 0 0 0 0 0 0 0 0 0 0 0 0 0 0 0 0
483751 435635 425966 F U 0 0 0 0 0 0 0 0 0 0 0 0 0 0 0 0 0 0 0 0 0 0 0 0 0 0 0 0 0 0 0 0
483752 429330 435521 F U 0 0 0 0 0 0 0 0 0 0 0 0 0 0 0 0 0 0 0 0 0 0 0 0 0 0 0 0 0 0 0 0
483753 429330 435521 M U 0 14 0 13 0 12 0 27 0 21 0 9 0 12 0 12 0 13 0 9 0 10 0 18 0 14 0 17 0 22 0 11
483754 422630 423099 F U 0 0 0 0 0 0 0 0 0 0 0 0 0 0 0 0 0 0 0 0 0 0 0 0 0 0 0 0 0 0 0 0
483755 422630 423099 F U 0 0 0 0 0 0 0 0 0 0 0 0 0 0 0 0 0 0 0 0 0 0 0 0 0 0 0 0 0 0 0 0
483756 436235 430962 M U 0 12 0 14 0 11 0 27 0 23 0 10 0 11 0 12 0 13 0 9 0 10 0 18 0 15 0 15 0 21 0 11
483757 423837 420093 M U 0 13 0 16 0 13 0 29 0 22 0 9 0 10 0 12 0 13 0 9 0 11 0 19 0 16 0 17 0 20 0 10
483758 426230 424489 F U 0 0 0 0 0 0 0 0 0 0 0 0 0 0 0 0 0 0 0 0 0 0 0 0 0 0 0 0 0 0 0 0
483759 420071 428528 M U 0 13 0 12 0 12 0 28 0 23 0 9 0 10 0 11 0 13 0 10 0 11 0 20 0 15 0 16 0 22 0 11
483760 420071 428528 M U 0 13 0 12 0 12 0 28 0 23 0 9 0 10 0 11 0 13 0 10 0 11 0 20 0 15 0 16 0 22 0 11
483761 436262 422447 F U 0 0 0 0 0 0 0 0 0 0 0 0 0 0 0 0 0 0 0 0 0 0 0 0 0 0 0 0 0 0 0 0
483762 436262 422447 F U 0 0 0 0 0 0 0 0 0 0 0 0 0 0 0 0 0 0 0 0 0 0 0 0 0 0 0 0 0 0 0 0
483763 429878 429592 F U 0 0 0 0 0 0 0 0 0 0 0 0 0 0 0 0 0 0 0 0 0 0 0 0 0 0 0 0 0 0 0 0
483764 431406 430873 F U 0 0 0 0 0 0 0 0 0 0 0 0 0 0 0 0 0 0 0 0 0 0 0 0 0 0 0 0 0 0 0 0
483765 429045 424736 F U 0 0 0 0 0 0 0 0 0 0 0 0 0 0 0 0 0 0 0 0 0 0 0 0 0 0 0 0 0 0 0 0
483766 429045 424736 M U 0 12 0 13 0 12 0 28 0 21 0 10 0 12 0 11 0 13 0 8 0 11 0 19 0 14 0 14 0 22 0 12
483767 429045 424736 F U 0 0 0 0 0 0 0 0 0 0 0 0 0 0 0 0 0 0 0 0 0 0 0 0 0 0 0 0 0 0 0 0
483768 422058 424506 M U 0 14 0 12 0 11 0 29 0 22 0 10 0 10 0 11 0 13 0 9 0 10 0 18 0 14 0 15 0 24 0 10
483769 422058 424506 M U 0 14 0 12 0 11 0 29 0 22 0 10 0 10 0 11 0 13 0 9 0 10 0 18 0 14 0 15 0 24 0 10
483770 422058 424506 M U 0 14 0 12 0 11 0 29 0 22 0 10 0 10 0 11 0 13 0 9 0 10 0 18 0 14 0 15 0 24 0 10
483771 429494 428643 F U 0 0 0 0 0 0 0 0 0 0 0 0 0 0 0 0 0 0 0 0 0 0 0 0 0 0 0 0 0 0 0 0
483772 429494 428643 F U 0 0 0 0 0 0 0 0 0 0 0 0 0 0 0 0 0 0 0 0 0 0 0 0 0 0 0 0 0 0 0 0
483773 425640 427510 M U 0 13 0 18 0 13 0 29 0 21 0 9 0 10 0 11 0 13 0 9 0 10 0 18 0 14 0 16 0 23 0 12
483774 425640 427510 M U 0 13 0 18 0 13 0 29 0 21 0 9 0 10 0 11 0 13 0 9 0 10 0 18 0 14 0 16 0 23 0 12
483775 425640 427510 M U 0 13 0 18 0 13 0 29 0 21 0 9 0 10 0 11 0 13 0 9 0 10 0 18 0 14 0 16 0 23 0 12
483776 437258 426466 M U 0 13 0 16 0 12 0 28 0 23 0 9 0 13 0 12 0 13 0 9 0 10 0 19 0 15 0 15 0 19 0 11
483777 437258 426466 M U 0 13 0 16 0 12 0 28 0 23 0 9 0 13 0 12 0 13 0 9 0 10 0 19 0 15 0 15 0 19 0 11
483778 436578 432999 F U 0 0 0 0 0 0 0 0 0 0 0 0 0 0 0 0 0 0 0 0 0 0 0 0 0 0 0 0 0 0 0 0
483779 436559 422928 M U 0 15 0 12 0 11 0 28 0 23 0 9 0 10 0 12 0 13 0 10 0 11 0 19 0 15 0 15 0 21 0 11
483780 431491 429189 F U 0 0 0 0 0 0 0 0 0 0 0 0 0 0 0 0 0 0 0 0 0 0 0 0 0 0 0 0 0 0 0 0
483781 426405 429081 M U 0 13 0 15 0 12 0 29 0 22 0 10 0 10 0 11 0 15 0 9 0 10 0 20 0 14 0 17 0 20 0 12
483782 433864 425934 M U 0 14 0 19 0 11 0 29 0 23 0 9 0 11 0 12 0 13 0 10 0 12 0 18 0 15 0 14 0 21 0 9
483783 433864 425934 M U 0 14 0 19 0 11 0 29 0 23 0 9 0 11 0 12 0 13 0 10 0 12 0 18 0 15 0 14 0 21 0 9
483784 428583 439202 F U 0 0 0 0 0 0 0 0 0 0 0 0 0 0 0 0 0 0 0 0 0 0 0 0 0 0 0 0 0 0 0 0
483785 428583 439202 F U 0 0 0 0 0 0 0 0 0 0 0 0 0 0 0 0 0 0 0 0 0 0 0 0 0 0 0 0 0 0 0 0
483786 428583 439202 F U 0 0 0 0 0 0 0 0 0 0 0 0 0 0 0 0 0 0 0 0 0 0 0 0 0 0 0 0 0 0 0 0
483787 428583 439202 M U 0 13 0 16 0 13 0 29 0 22 0 9 0 10 0 12 0 13 0 9 0 11 0 19 0 16 0 17 0 20 0 10
483788 428192 433715 F U 0 0 0 0 0 0 0 0 0 0 0 0 0 0 0 0 0 0 0 0 0 0 0 0 0 0 0 0 0 0 0 0
483789 434213 432730 M U 0 13 0 12 0 12 0 28 0 20 0 10 0 13 0 12 0 15 0 10 0 10 0 18 0 14 0 14 0 22 0 11
483790 422419 427501 M U 0 15 0 10 0 12 0 30 0 24 0 9 0 12 0 12 0 14 0 10 0 10 0 19 0 14 0 17 0 20 0 11
483791 425939 434529 F U 0 0 0 0 0 0 0 0 0 0 0 0 0 0 0 0 0 0 0 0 0 0 0 0 0 0 0 0 0 0 0 0
483792 420050 421055 F U 0 0 0 0 0 0 0 0 0 0 0 0 0 0 0 0 0 0 0 0 0 0 0 0 0 0 0 0 0 0 0 0
483793 420050 421055 F U 0 0 0 0 0 0 0 0 0 0 0 0 0 0 0 0 0 0 0 0 0 0 0 0 0 0 0 0 0 0 0 0
483794 436656 439725 F U 0 0 0 0 0 0 0 0 0 0 0 0 0 0 0 0 0 0 0 0 0 0 0 0 0 0 0 0 0 0 0 0
483795 436608 437152 M U 0 13 0 16 0 12 0 29 0 23 0 10 0 10 0 11 0 14 0 9 0 10 0 18 0 13 0 14 0 21 0 9
483796 436608 437152 F U 0 0 0 0 0 0 0 0 0 0 0 0 0 0 0 0 0 0 0 0 0 0 0 0 0 0 0 0 0 0 0 0
483797 426333 422164 M U 0 15 0 13 0 13 0 29 0 25 0 9 0 9 0 14 0 15 0 11 0 12 0 19 0 13 0 14 0 19 0 11
483798 426333 422164 F U 0 0 0 0 0 0 0 0 0 0 0 0 0 0 0 0 0 0 0 0 0 0 0 0 0 0 0 0 0 0 0 0
483799 439706 420138 M U 0 14 0 12 0 11 0 28 0 22 0 10 0 11 0 11 0 13 0 9 0 10 0 17 0 14 0 15 0 22 0 9
483800 439706 420138 M U 0 14 0 12 0 11 0 28 0 22 0 10 0 11 0 11 0 13 0 9 0 10 0 17 0 14 0 15 0 22 0 9
483801 439104 436999 F U 0 0 0 0 0 0 0 0 0 0 0 0 0 0 0 0 0 0 0 0 0 0 0 0 0 0 0 0 0 0 0 0
483802 429498 425431 F U 0 0 0 0 0 0 0 0 0 0 0 0 0 0 0 0 0 0 0 0 0 0 0 0 0 0 0 0 0 0 0 0
483803 429551 421340 F U 0 0 0 0 0 0 0 0 0 0 0 0 0 0 0 0 0 0 0 0 0 0 0 0 0 0 0 0 0 0 0 0
483804 429551 421340 F U 0 0 0 0 0 0 0 0 0 0 0 0 0 0 0 0 0 0 0 0 0 0 0 0 0 0 0 0 0 0 0 0
483805 433317 436367 F U 0 0 0 0 0 0 0 0 0 0 0 0 0 0 0 0 0 0 0 0 0 0 0 0 0 0 0 0 0 0 0 0
483806 420978 427811 F U 0 0 0 0 0 0 0 0 0 0 0 0 0 0 0 0 0 0 0 0 0 0 0 0 0 0 0 0 0 0 0 0
483807 420978 427811 M U 0 13 0 10 0 14 0 29 0 22 0 9 0 10 0 12 0 13 0 9 0 11 0 19 0 13 0 14 0 22 0 10
483808 420978 427811 F U 0 0 0 0 0 0 0 0 0 0 0 0 0 0 0 0 0 0 0 0 0 0 0 0 0 0 0 0 0 0 0 0
483809 430825 430373 F U 0 0 0 0 0 0 0 0 0 0 0 0 0 0 0 0 0 0 0 0 0 0 0 0 0 0 0 0 0 0 0 0
483810 430825 430373 F U 0 0 0 0 0 0 0 0 0 0 0 0 0 0 0 0 0 0 0 0 0 0 0 0 0 0 0 0 0 0 0 0
483811 439069 435280 M U 0 16 0 13 0 12 0 29 0 24 0 10 0 10 0 12 0 15 0 9 0 11 0 19 0 14 0 16 0 22 0 11
483812 420403 424360 M U 0 16 0 14 0 14 0 28 0 20 0 9 0 12 0 12 0 13 0 8 0 9 0 19 0 14 0 15 0 20 0 11
483813 434832 423413 F U 0 0 0 0 0 0 0 0 0 0 0 0 0 0 0 0 0 0 0 0 0 0 0 0 0 0 0 0 0 0 0 0
483814 434832 423413 M U 0 13 0 14 0 11 0 29 0 23 0 9 0 10 0 12 0 13 0 9 0 11 0 19 0 14 0 18 0 22 0 11
483815 434832 423413 M U 0 13 0 14 0 11 0 29 0 23 0 9 0 10 0 12 0 13 0 9 0 11 0 19 0 14 0 18 0 22 0 11
483816 420483 421188 F U 0 0 0 0 0 0 0 0 0 0 0 0 0 0 0 0 0 0 0 0 0 0 0 0 0 0 0 0 0 0 0 0
483817 420483 421188 F U 0 0 0 0 0 0 0 0 0 0 0 0 0 0 0 0 0 0 0 0 0 0 0 0 0 0 0 0 0 0 0 0
483818 420483 421188 M U 0 14 0 12 0 13 0 28 0 22 0 10 0 10 0 11 0 15 0 11 0 12 0 18 0 14 0 17 0 20 0 10
483819 420483 421188 M U 0 14 0 12 0 13 0 28 0 22 0 10 0 10 0 11 0 15 0 11 0 12 0 18 0 14 0 17 0 20 0 10
483820 420483 421188 F U 0 0 0 0 0 0 0 0 0 0 0 0 0 0 0 0 0 0 0 0 0 0 0 0 0 0 0 0 0 0 0 0
483821 430090 433183 F U 0 0 0 0 0 0 0 0 0 0 0 0 0 0 0 0 0 0 0 0 0 0 0 0 0 0 0 0 0 0 0 0
483822 430090 433183 M U 0 13 0 12 0 12 0 28 0 24 0 9 0 10 0 12 0 13 0 8 0 10 0 18 0 14 0 17 0 20 0 12
483823 430090 433183 F U 0 0 0 0 0 0 0 0 0 0 0 0 0 0 0 0 0 0 0 0 0 0 0 0 0 0 0 0 0 0 0 0
483824 433791 422923 F U 0 0 0 0 0 0 0 0 0 0 0 0 0 0 0 0 0 0 0 0 0 0 0 0 0 0 0 0 0 0 0 0
483825 433791 422923 F U 0 0 0 0 0 0 0 0 0 0 0 0 0 0 0 0 0 0 0 0 0 0 0 0 0 0 0 0 0 0 0 0
483826 429220 438597 F U 0 0 0 0 0 0 0 0 0 0 0 0 0 0 0 0 0 0 0 0 0 0 0 0 0 0 0 0 0 0 0 0
483827 429220 438597 F U 0 0 0 0 0 0 0 0 0 0 0 0 0 0 0 0 0 0 0 0 0 0 0 0 0 0 0 0 0 0 0 0
483828 429220 438597 F U 0 0 0 0 0 0 0 0 0 0 0 0 0 0 0 0 0 0 0 0 0 0 0 0 0 0 0 0 0 0 0 0
483829 432677 433372 M U 0 14 0 12 0 12 0 30 0 23 0 8 0 13 0 12 0 15 0 10 0 10 0 18 0 14 0 15 0 21 0 11
483830 432677 433372 F U 0 0 0 0 0 0 0 0 0 0 0 0 0 0 0 0 0 0 0 0 0 0 0 0 0 0 0 0 0 0 0 0
483831 425827 420806 M U 0 13 0 15 0 11 0 27 0 23 0 9 0 10 0 12 0 13 0 10 0 10 0 19 0 14 0 17 0 23 0 10
483832 424398 430352 M U 0 13 0 15 0 13 0 27 0 23 0 9 0 10 0 12 0 13 0 10 0 11 0 20 0 14 0 16 0 20 0 11
483833 431008 421257 M U 0 14 0 12 0 12 0 28 0 23 0 9 0 12 0 12 0 15 0 11 0 9 0 19 0 14 0 14 0 19 0 12
483834 431008 421257 M U 0 14 0 12 0 12 0 28 0 23 0 9 0 12 0 12 0 15 0 11 0 9 0 19 0 14 0 14 0 19 0 12
483835 430920 431910 F U 0 0 0 0 0 0 0 0 0 0 0 0 0 0 0 0 0 0 0 0 0 0 0 0 0 0 0 0 0 0 0 0
483836 430920 431910 F U 0 0 0 0 0 0 0 0 0 0 0 0 0 0 0 0 0 0 0 0 0 0 0 0 0 0 0 0 0 0 0 0
483837 426137 427140 F U 0 0 0 0 0 0 0 0 0 0 0 0 0 0 0 0 0 0 0 0 0 0 0 0 0 0 0 0 0 0 0 0
483838 422433 427442 F U 0 0 0 0 0 0 0 0 0 0 0 0 0 0 0 0 0 0 0 0 0 0 0 0 0 0 0 0 0 0 0 0
483839 422433 427442 M U 0 14 0 13 0 12 0 30 0 22 0 9 0 10 0 11 0 13 0 10 0 9 0 18 0 13 0 16 0 18 0 11
483840 422433 427442 F U 0 0 0 0 0 0 0 0 0 0 0 0 0 0 0 0 0 0 0 0 0 0 0 0 0 0 0 0 0 0 0 0
483841 432389 434365 M U 0 13 0 16 0 12 0 27 0 23 0 8 0 10 0 13 0 13 0 9 0 10 0 17 0 15 0 17 0 21 0 9
483842 432389 434365 F U 0 0 0 0 0 0 0 0 0 0 0 0 0 0 0 0 0 0 0 0 0 0 0 0 0 0 0 0 0 0 0 0
483843 432389 434365 M U 0 13 0 16 0 12 0 27 0 23 0 8 0 10 0 13 0 13 0 9 0 10 0 17 0 15 0 17 0 21 0 9
483844 431116 435210 F U 0 0 0 0 0 0 0 0 0 0 0 0 0 0 0 0 0 0 0 0 0 0 0 0 0 0 0 0 0 0 0 0
483845 431116 435210 F U 0 0 0 0 0 0 0 0 0 0 0 0 0 0 0 0 0 0 0 0 0 0 0 0 0 0 0 0 0 0 0 0
483846 431116 435210 M U 0 13 0 11 0 12 0 28 0 24 0 9 0 11 0 12 0 14 0 11 0 11 0 20 0 14 0 14 0 22 0 10
483847 431116 435210 F U 0 0 0 0 0 0 0 0 0 0 0 0 0 0 0 0 0 0 0 0 0 0 0 0 0 0 0 0 0 0 0 0
483848 424310 438175 M U 0 13 0 13 0 11 0 27 0 23 0 9 0 13 0 12 0 14 0 9 0 10 0 18 0 15 0 17 0 19 0 11
483849 437615 429899 F U 0 0 0 0 0 0 0 0 0 0 0 0 0 0 0 0 0 0 0 0 0 0 0 0 0 0 0 0 0 0 0 0
483850 431844 433397 F U 0 0 0 0 0 0 0 0 0 0 0 0 0 0 0 0 0 0 0 0 0 0 0 0 0 0 0 0 0 0 0 0
483851 431844 433397 F U 0 0 0 0 0 0 0 0 0 0 0 0 0 0 0 0 0 0 0 0 0 0 0 0 0 0 0 0 0 0 0 0
483852 422036 436724 F U 0 0 0 0 0 0 0 0 0 0 0 0 0 0 0 0 0 0 0 0 0 0 0 0 0 0 0 0 0 0 0 0
483853 422036 436724 F U 0 0 0 0 0 0 0 0 0 0 0 0 0 0 0 0 0 0 0 0 0 0 0 0 0 0 0 0 0 0 0 0
483854 429650 429211 F U 0 0 0 0 0 0 0 0 0 0 0 0 0 0 0 0 0 0 0 0 0 0 0 0 0 0 0 0 0 0 0 0
483855 429650 429211 M U 0 13 0 10 0 12 0 28 0 21 0 9 0 10 0 12 0 13 0 9 0 11 0 17 0 14 0 15 0 23 0 10
483856 429650 429211 M U 0 13 0 10 0 12 0 28 0 21 0 9 0 10 0 12 0 13 0 9 0 11 0 17 0 14 0 15 0 23 0 10
483857 429650 429211 M U 0 13 0 10 0 12 0 28 0 21 0 9 0 10 0 12 0 13 0 9 0 11 0 17 0 14 0 15 0 23 0 10
483858 424915 433687 F U 0 0 0 0 0 0 0 0 0 0 0 0 0 0 0 0 0 0 0 0 0 0 0 0 0 0 0 0 0 0 0 0
483859 424915 433687 M U 0 15 0 17 0 12 0 31 0 20 0 9 0 13 0 11 0 14 0 12 0 9 0 18 0 14 0 16 0 20 0 11
483860 424915 433687 F U 0 0 0 0 0 0 0 0 0 0 0 0 0 0 0 0 0 0 0 0 0 0 0 0 0 0 0 0 0 0 0 0
483861 424915 433687 M U 0 15 0 17 0 12 0 31 0 20 0 9 0 13 0 11 0 14 0 12 0 9 0 18 0 14 0 16 0 20 0 11
483862 424915 433687 M U 0 15 0 17 0 12 0 31 0 20 0 9 0 13 0 11 0 14 0 12 0 9 0 18 0 14 0 16 0 20 0 11
483863 438543 432583 F U 0 0 0 0 0 0 0 0 0 0 0 0 0 0 0 0 0 0 0 0 0 0 0 0 0 0 0 0 0 0 0 0
483864 438543 432583 F U 0 0 0 0 0 0 0 0 0 0 0 0 0 0 0 0 0 0 0 0 0 0 0 0 0 0 0 0 0 0 0 0
483865 438543 432583 F U 0 0 0 0 0 0 0 0 0 0 0 0 0 0 0 0 0 0 0 0 0 0 0 0 0 0 0 0 0 0 0 0
483866 438543 432583 F U 0 0 0 0 0 0 0 0 0 0 0 0 0 0 0 0 0 0 0 0 0 0 0 0 0 0 0 0 0 0 0 0
483867 429053 438682 F U 0 0 0 0 0 0 0 0 0 0 0 0 0 0 0 0 0 0 0 0 0 0 0 0 0 0 0 0 0 0 0 0
483868 430126 421546 M U 0 14 0 10 0 12 0 27 0 25 0 11 0 12 0 14 0 13 0 8 0 9 0 18 0 14 0 16 0 23 0 11
483869 428456 432925 M U 0 13 0 11 0 12 0 29 0 23 0 9 0 12 0 12 0 13 0 8 0 11 0 20 0 14 0 18 0 20 0 10
483870 428456 432925 M U 0 13 0 11 0 12 0 29 0 23 0 9 0 12 0 12 0 13 0 8 0 11 0 20 0 14 0 18 0 20 0 10
483871 430320 427933 M U 0 14 0 17 0 12 0 29 0 22 0 10 0 12 0 12 0 14 0 11 0 11 0 19 0 14 0 14 0 20 0 11
483872 430320 427933 F U 0 0 0 0 0 0 0 0 0 0 0 0 0 0 0 0 0 0 0 0 0 0 0 0 0 0 0 0 0 0 0 0
483873 433845 425505 F U 0 0 0 0 0 0 0 0 0 0 0 0 0 0 0 0 0 0 0 0 0 0 0 0 0 0 0 0 0 0 0 0
483874 433845 425505 M U 0 14 0 12 0 12 0 27 0 25 0 9 0 10 0 12 0 13 0 9 0 12 0 18 0 13 0 16 0 22 0 12
483875 433845 425505 M U 0 14 0 12 0 12 0 27 0 25 0 9 0 10 0 12 0 13 0 9 0 12 0 18 0 13 0 16 0 22 0 12
483876 433845 425505 M U 0 14 0 12 0 12 0 27 0 25 0 9 0 10 0 12 0 13 0 9 0 12 0 18 0 13 0 16 0 22 0 12
483877 438586 420867 M U 0 15 0 13 0 12 0 28 0 22 0 10 0 11 0 12 0 13 0 9 0 11 0 18 0 15 0 16 0 24 0 10
483878 438586 420867 M U 0 15 0 13 0 12 0 28 0 22 0 10 0 11 0 12 0 13 0 9 0 11 0 18 0 15 0 16 0 24 0 10
483879 423257 429902 M U 0 15 0 12 0 12 0 30 0 24 0 9 0 10 0 12 0 13 0 9 0 10 0 18 0 13 0 17 0 20 0 11
483880 429493 428765 F U 0 0 0 0 0 0 0 0 0 0 0 0 0 0 0 0 0 0 0 0 0 0 0 0 0 0 0 0 0 0 0 0
483881 429493 428765 F U 0 0 0 0 0 0 0 0 0 0 0 0 0 0 0 0 0 0 0 0 0 0 0 0 0 0 0 0 0 0 0 0
483882 429493 428765 F U 0 0 0 0 0 0 0 0 0 0 0 0 0 0 0 0 0 0 0 0 0 0 0 0 0 0 0 0 0 0 0 0
483883 426049 425298 M U 0 14 0 15 0 11 0 28 0 23 0 10 0 12 0 11 0 14 0 11 0 10 0 19 0 14 0 14 0 21 0 10
483884 426049 425298 F U 0 0 0 0 0 0 0 0 0 0 0 0 0 0 0 0 0 0 0 0 0 0 0 0 0 0 0 0 0 0 0 0
483885 426049 425298 F U 0 0 0 0 0 0 0 0 0 0 0 0 0 0 0 0 0 0 0 0 0 0 0 0 0 0 0 0 0 0 0 0
483886 426049 425298 F U 0 0 0 0 0 0 0 0 0 0 0 0 0 0 0 0 0 0 0 0 0 0 0 0 0 0 0 0 0 0 0 0
483887 430773 434034 F U 0 0 0 0 0 0 0 0 0 0 0 0 0 0 0 0 0 0 0 0 0 0 0 0 0 0 0 0 0 0 0 0
483888 438300 427668 F U 0 0 0 0 0 0 0 0 0 0 0 0 0 0 0 0 0 0 0 0 0 0 0 0 0 0 0 0 0 0 0 0
483889 438300 427668 M U 0 13 0 10 0 11 0 29 0 22 0 9 0 10 0 13 0 14 0 9 0 10 0 19 0 14 0 14 0 20 0 10
483890 434688 436206 F U 0 0 0 0 0 0 0 0 0 0 0 0 0 0 0 0 0 0 0 0 0 0 0 0 0 0 0 0 0 0 0 0
483891 434688 436206 M U 0 14 0 10 0 11 0 28 0 23 0 10 0 12 0 11 0 13 0 9 0 11 0 18 0 15 0 15 0 18 0 10
483892 429346 437727 M U 0 13 0 16 0 11 0 30 0 21 0 9 0 10 0 13 0 13 0 11 0 12 0 19 0 13 0 16 0 22 0 11
483893 434926 431943 M U 0 15 0 10 0 12 0 28 0 21 0 10 0 11 0 13 0 14 0 9 0 11 0 17 0 13 0 16 0 22 0 11
483894 434926 431943 M U 0 15 0 10 0 12 0 28 0 21 0 10 0 11 0 13 0 14 0 9 0 11 0 17 0 13 0 16 0 22 0 11
483895 425593 431379 F U 0 0 0 0 0 0 0 0 0 0 0 0 0 0 0 0 0 0 0 0 0 0 0 0 0 0 0 0 0 0 0 0
483896 425593 431379 F U 0 0 0 0 0 0 0 0 0 0 0 0 0 0 0 0 0 0 0 0 0 0 0 0 0 0 0 0 0 0 0 0
483897 425593 431379 M U 0 14 0 11 0 12 0 27 0 25 0 9 0 10 0 12 0 14 0 9 0 11 0 19 0 15 0 17 0 22 0 10
483898 439942 436928 M U 0 13 0 14 0 11 0 29 0 20 0 10 0 10 0 14 0 15 0 9 0 11 0 18 0 13 0 18 0 22 0 11
483899 439942 436928 M U 0 13 0 14 0 11 0 29 0 20 0 10 0 10 0 14 0 15 0 9 0 11 0 18 0 13 0 18 0 22 0 11
483900 439942 436928 M U 0 13 0 14 0 11 0 29 0 20 0 10 0 10 0 14 0 15 0 9 0 11 0 18 0 13 0 18 0 22 0 11
483901 431419 438424 M U 0 13 0 12 0 13 0 29 0 22 0 10 0 12 0 11 0 13 0 9 0 11 0 19 0 14 0 13 0 20 0 11
483902 431419 438424 F U 0 0 0 0 0 0 0 0 0 0 0 0 0 0 0 0 0 0 0 0 0 0 0 0 0 0 0 0 0 0 0 0
483903 439271 436067 F U 0 0 0 0 0 0 0 0 0 0 0 0 0 0 0 0 0 0 0 0 0 0 0 0 0 0 0 0 0 0 0 0
483904 439271 436067 M U 0 15 0 11 0 11 0 28 0 22 0 9 0 11 0 11 0 14 0 11 0 11 0 18 0 12 0 15 0 23 0 10
483905 433457 424573 M U 0 13 0 12 0 13 0 28 0 24 0 9 0 11 0 12 0 13 0 9 0 11 0 19 0 14 0 12 0 20 0 10
483906 426020 436501 F U 0 0 0 0 0 0 0 0 0 0 0 0 0 0 0 0 0 0 0 0 0 0 0 0 0 0 0 0 0 0 0 0
483907 422940 420048 F U 0 0 0 0 0 0 0 0 0 0 0 0 0 0 0 0 0 0 0 0 0 0 0 0 0 0 0 0 0 0 0 0
483908 422940 420048 M U 0 14 0 15 0 12 0 27 0 22 0 9 0 13 0 13 0 15 0 9 0 11 0 18 0 14 0 14 0 18 0 11
483909 429432 421626 F U 0 0 0 0 0 0 0 0 0 0 0 0 0 0 0 0 0 0 0 0 0 0 0 0 0 0 0 0 0 0 0 0
483910 435329 433907 F U 0 0 0 0 0 0 0 0 0 0 0 0 0 0 0 0 0 0 0 0 0 0 0 0 0 0 0 0 0 0 0 0
483911 436054 429864 F U 0 0 0 0 0 0 0 0 0 0 0 0 0 0 0 0 0 0 0 0 0 0 0 0 0 0 0 0 0 0 0 0
483912 436054 429864 M U 0 13 0 10 0 11 0 28 0 24 0 9 0 12 0 12 0 13 0 8 0 13 0 20 0 16 0 16 0 24 0 10
483913 436054 429864 F U 0 0 0 0 0 0 0 0 0 0 0 0 0 0 0 0 0 0 0 0 0 0 0 0 0 0 0 0 0 0 0 0
483914 430788 423516 M U 0 13 0 13 0 13 0 28 0 24 0 9 0 12 0 12 0 14 0 9 0 11 0 18 0 15 0 19 0 21 0 12
483915 421435 431308 M U 0 14 0 13 0 11 0 27 0 23 0 9 0 11 0 12 0 13 0 11 0 10 0 20 0 14 0 16 0 20 0 10
483916 421435 431308 F U 0 0 0 0 0 0 0 0 0 0 0 0 0 0 0 0 0 0 0 0 0 0 0 0 0 0 0 0 0 0 0 0
483917 438457 426932 M U 0 15 0 11 0 11 0 28 0 23 0 9 0 12 0 13 0 13 0 10 0 10 0 18 0 16 0 14 0 18 0 10
483918 438457 426932 M U 0 15 0 11 0 11 0 28 0 23 0 9 0 12 0 13 0 13 0 10 0 10 0 18 0 16 0 14 0 18 0 10
483919 438457 426932 F U 0 0 0 0 0 0 0 0 0 0 0 0 0 0 0 0 0 0 0 0 0 0 0 0 0 0 0 0 0 0 0 0
483920 424118 421111 M U 0 14 0 10 0 12 0 29 0 24 0 9 0 12 0 13 0 13 0 8 0 10 0 18 0 15 0 16 0 23 0 11
483921 424118 421111 F U 0 0 0 0 0 0 0 0 0 0 0 0 0 0 0 0 0 0 0 0 0 0 0 0 0 0 0 0 0 0 0 0
483922 438217 433437 F U 0 0 0 0 0 0 0 0 0 0 0 0 0 0 0 0 0 0 0 0 0 0 0 0 0 0 0 0 0 0 0 0
483923 420484 432123 F U 0 0 0 0 0 0 0 0 0 0 0 0 0 0 0 0 0 0 0 0 0 0 0 0 0 0 0 0 0 0 0 0
483924 438981 436739 F U 0 0 0 0 0 0 0 0 0 0 0 0 0 0 0 0 0 0 0 0 0 0 0 0 0 0 0 0 0 0 0 0
483925 425765 439000 M U 0 15 0 15 0 11 0 28 0 21 0 9 0 10 0 12 0 14 0 10 0 10 0 19 0 15 0 16 0 19 0 10
483926 425765 439000 F U 0 0 0 0 0 0 0 0 0 0 0 0 0 0 0 0 0 0 0 0 0 0 0 0 0 0 0 0 0 0 0 0
483927 425765 439000 M U 0 15 0 15 0 11 0 28 0 21 0 9 0 10 0 12 0 14 0 10 0 10 0 19 0 15 0 16 0 19 0 10
483928 425765 439000 F U 0 0 0 0 0 0 0 0 0 0 0 0 0 0 0 0 0 0 0 0 0 0 0 0 0 0 0 0 0 0 0 0
483929 425765 439000 F U 0 0 0 0 0 0 0 0 0 0 0 0 0 0 0 0 0 0 0 0 0 0 0 0 0 0 0 0 0 0 0 0
483930 422773 426387 F U 0 0 0 0 0 0 0 0 0 0 0 0 0 0 0 0 0 0 0 0 0 0 0 0 0 0 0 0 0 0 0 0
483931 425268 422346 M U 0 15 0 10 0 13 0 28 0 24 0 9 0 13 0 12 0 13 0 11 0 12 0 21 0 15 0 18 0 22 0 9
483932 425268 422346 M U 0 15 0 10 0 13 0 28 0 24 0 9 0 13 0 12 0 13 0 11 0 12 0 21 0 15 0 18 0 22 0 9
483933 431084 435039 M U 0 12 0 14 0 12 0 29 0 22 0 10 0 10 0 14 0 14 0 11 0 11 0 17 0 15 0 14 0 22 0 11
483934 431084 435039 M U 0 12 0 14 0 12 0 29 0 22 0 10 0 10 0 14 0 14 0 11 0 11 0 17 0 15 0 14 0 22 0 11
483935 437349 435801 F U 0 0 0 0 0 0 0 0 0 0 0 0 0 0 0 0 0 0 0 0 0 0 0 0 0 0 0 0 0 0 0 0
483936 437349 435801 M U 0 12 0 14 0 12 0 27 0 22 0 9 0 12 0 11 0 13 0 9 0 10 0 20 0 14 0 15 0 21 0 11
483937 427661 431668 M U 0 14 0 16 0 12 0 28 0 23 0 11 0 13 0 11 0 13 0 10 0 11 0 20 0 13 0 18 0 21 0 10
483938 423779 434783 F U 0 0 0 0 0 0 0 0 0 0 0 0 0 0 0 0 0 0 0 0 0 0 0 0 0 0 0 0 0 0 0 0
483939 422838 431222 F U 0 0 0 0 0 0 0 0 0 0 0 0 0 0 0 0 0 0 0 0 0 0 0 0 0 0 0 0 0 0 0 0
483940 422838 431222 F U 0 0 0 0 0 0 0 0 0 0 0 0 0 0 0 0 0 0 0 0 0 0 0 0 0 0 0 0 0 0 0 0
483941 438665 429038 F U 0 0 0 0 0 0 0 0 0 0 0 0 0 0 0 0 0 0 0 0 0 0 0 0 0 0 0 0 0 0 0 0
483942 424909 430863 M U 0 13 0 12 0 12 0 29 0 23 0 9 0 10 0 12 0 13 0 8 0 10 0 18 0 14 0 13 0 22 0 10
483943 426395 436782 F U 0 0 0 0 0 0 0 0 0 0 0 0 0 0 0 0 0 0 0 0 0 0 0 0 0 0 0 0 0 0 0 0
483944 426395 436782 F U 0 0 0 0 0 0 0 0 0 0 0 0 0 0 0 0 0 0 0 0 0 0 0 0 0 0 0 0 0 0 0 0
483945 426395 436782 F U 0 0 0 0 0 0 0 0 0 0 0 0 0 0 0 0 0 0 0 0 0 0 0 0 0 0 0 0 0 0 0 0
483946 428670 429905 M U 0 13 0 15 0 11 0 27 0 23 0 9 0 10 0 12 0 13 0 10 0 10 0 19 0 14 0 17 0 23 0 10
483947 427719 429094 F U 0 0 0 0 0 0 0 0 0 0 0 0 0 0 0 0 0 0 0 0 0 0 0 0 0 0 0 0 0 0 0 0
483948 427719 429094 F U 0 0 0 0 0 0 0 0 0 0 0 0 0 0 0 0 0 0 0 0 0 0 0 0 0 0 0 0 0 0 0 0
483949 430664 425696 F U 0 0 0 0 0 0 0 0 0 0 0 0 0 0 0 0 0 0 0 0 0 0 0 0 0 0 0 0 0 0 0 0
483950 428654 424786 M U 0 13 0 12 0 12 0 28 0 22 0 10 0 13 0 12 0 13 0 9 0 13 0 20 0 15 0 15 0 21 0 10
483951 432825 431254 F U 0 0 0 0 0 0 0 0 0 0 0 0 0 0 0 0 0 0 0 0 0 0 0 0 0 0 0 0 0 0 0 0
483952 423329 433516 M U 0 14 0 16 0 13 0 27 0 23 0 10 0 12 0 14 0 13 0 9 0 10 0 19 0 15 0 19 0 21 0 9
483953 423329 433516 M U 0 14 0 16 0 13 0 27 0 23 0 10 0 12 0 14 0 13 0 9 0 10 0 19 0 15 0 19 0 21 0 9
483954 436851 422145 F U 0 0 0 0 0 0 0 0 0 0 0 0 0 0 0 0 0 0 0 0 0 0 0 0 0 0 0 0 0 0 0 0
483955 436851 422145 F U 0 0 0 0 0 0 0 0 0 0 0 0 0 0 0 0 0 0 0 0 0 0 0 0 0 0 0 0 0 0 0 0
483956 425849 435466 F U 0 0 0 0 0 0 0 0 0 0 0 0 0 0 0 0 0 0 0 0 0 0 0 0 0 0 0 0 0 0 0 0
483957 431252 435330 M U 0 14 0 12 0 12 0 29 0 22 0 9 0 12 0 13 0 15 0 11 0 10 0 18 0 15 0 16 0 20 0 11
483958 431252 435330 F U 0 0 0 0 0 0 0 0 0 0 0 0 0 0 0 0 0 0 0 0 0 0 0 0 0 0 0 0 0 0 0 0
483959 424748 420776 F U 0 0 0 0 0 0 0 0 0 0 0 0 0 0 0 0 0 0 0 0 0 0 0 0 0 0 0 0 0 0 0 0
483960 424445 427587 M U 0 14 0 19 0 12 0 27 0 22 0 9 0 13 0 12 0 14 0 11 0 10 0 18 0 17 0 18 0 24 0 11
483961 439651 428259 M U 0 14 0 10 0 11 0 29 0 24 0 9 0 10 0 11 0 13 0 11 0 10 0 19 0 15 0 14 0 19 0 11
483962 439651 428259 F U 0 0 0 0 0 0 0 0 0 0 0 0 0 0 0 0 0 0 0 0 0 0 0 0 0 0 0 0 0 0 0 0
483963 439651 428259 M U 0 14 0 10 0 11 0 29 0 24 0 9 0 10 0 11 0 13 0 11 0 10 0 19 0 15 0 14 0 19 0 11
483964 439651 428259 M U 0 14 0 10 0 11 0 29 0 24 0 9 0 10 0 11 0 13 0 11 0 10 0 19 0 15 0 14 0 19 0 11
483965 439651 428259 F U 0 0 0 0 0 0 0 0 0 0 0 0 0 0 0 0 0 0 0 0 0 0 0 0 0 0 0 0 0 0 0 0
483966 439651 428259 M U 0 14 0 10 0 11 0 29 0 24 0 9 0 10 0 11 0 13 0 11 0 10 0 19 0 15 0 14 0 19 0 11
483967 439651 428259 M U 0 14 0 10 0 11 0 29 0 24 0 9 0 10 0 11 0 13 0 11 0 10 0 19 0 15 0 14 0 19 0 11
483968 425480 434756 M U 0 14 0 16 0 11 0 26 0 23 0 10 0 12 0 11 0 14 0 10 0 11 0 19 0 14 0 16 0 21 0 10
483969 425480 434756 M U 0 14 0 16 0 11 0 26 0 23 0 10 0 12 0 11 0 14 0 10 0 11 0 19 0 14 0 16 0 21 0 10
483970 425480 434756 F U 0 0 0 0 0 0 0 0 0 0 0 0 0 0 0 0 0 0 0 0 0 0 0 0 0 0 0 0 0 0 0 0
483971 425647 420564 M U 0 13 0 12 0 13 0 29 0 20 0 9 0 10 0 12 0 13 0 9 0 9 0 19 0 18 0 16 0 22 0 10
483972 425647 420564 F U 0 0 0 0 0 0 0 0 0 0 0 0 0 0 0 0 0 0 0 0 0 0 0 0 0 0 0 0 0 0 0 0
483973 424972 427424 F U 0 0 0 0 0 0 0 0 0 0 0 0 0 0 0 0 0 0 0 0 0 0 0 0 0 0 0 0 0 0 0 0
483974 424972 427424 F U 0 0 0 0 0 0 0 0 0 0 0 0 0 0 0 0 0 0 0 0 0 0 0 0 0 0 0 0 0 0 0 0
483975 424972 427424 F U 0 0 0 0 0 0 0 0 0 0 0 0 0 0 0 0 0 0 0 0 0 0 0 0 0 0 0 0 0 0 0 0
483976 424972 427424 F U 0 0 0 0 0 0 0 0 0 0 0 0 0 0 0 0 0 0 0 0 0 0 0 0 0 0 0 0 0 0 0 0
483977 424972 427424 M U 0 15 0 12 0 12 0 31 0 25 0 9 0 10 0 13 0 13 0 9 0 11 0 20 0 14 0 14 0 20 0 10
483978 425456 438306 F U 0 0 0 0 0 0 0 0 0 0 0 0 0 0 0 0 0 0 0 0 0 0 0 0 0 0 0 0 0 0 0 0
483979 433582 425498 M U 0 13 0 9 0 13 0 28 0 24 0 9 0 12 0 13 0 13 0 9 0 12 0 19 0 14 0 16 0 20 0 11
483980 428057 425255 M U 0 15 0 12 0 13 0 28 0 23 0 10 0 10 0 11 0 14 0 10 0 13 0 19 0 15 0 15 0 23 0 11
483981 428057 425255 F U 0 0 0 0 0 0 0 0 0 0 0 0 0 0 0 0 0 0 0 0 0 0 0 0 0 0 0 0 0 0 0 0
483982 437778 422564 M U 0 13 0 12 0 13 0 29 0 21 0 9 0 13 0 11 0 13 0 9 0 12 0 18 0 14 0 14 0 23 0 11
483983 437778 422564 F U 0 0 0 0 0 0 0 0 0 0 0 0 0 0 0 0 0 0 0 0 0 0 0 0 0 0 0 0 0 0 0 0
483984 430014 437980 M U 0 14 0 19 0 12 0 27 0 22 0 9 0 10 0 12 0 14 0 11 0 11 0 18 0 15 0 14 0 22 0 11
483985 430014 437980 M U 0 14 0 19 0 12 0 27 0 22 0 9 0 10 0 12 0 14 0 11 0 11 0 18 0 15 0 14 0 22 0 11
483986 420207 420306 F U 0 0 0 0 0 0 0 0 0 0 0 0 0 0 0 0 0 0 0 0 0 0 0 0 0 0 0 0 0 0 0 0
483987 437240 426523 F U 0 0 0 0 0 0 0 0 0 0 0 0 0 0 0 0 0 0 0 0 0 0 0 0 0 0 0 0 0 0 0 0
483988 420881 430563 M U 0 13 0 17 0 11 0 27 0 23 0 10 0 12 0 12 0 12 0 9 0 11 0 19 0 16 0 17 0 22 0 11
483989 420881 430563 F U 0 0 0 0 0 0 0 0 0 0 0 0 0 0 0 0 0 0 0 0 0 0 0 0 0 0 0 0 0 0 0 0
483990 426072 421621 F U 0 0 0 0 0 0 0 0 0 0 0 0 0 0 0 0 0 0 0 0 0 0 0 0 0 0 0 0 0 0 0 0
483991 428574 439323 F U 0 0 0 0 0 0 0 0 0 0 0 0 0 0 0 0 0 0 0 0 0 0 0 0 0 0 0 0 0 0 0 0
483992 428574 439323 M U 0 14 0 9 0 12 0 29 0 22 0 9 0 10 0 11 0 14 0 9 0 11 0 19 0 14 0 16 0 22 0 11
483993 432471 425977 F U 0 0 0 0 0 0 0 0 0 0 0 0 0 0 0 0 0 0 0 0 0 0 0 0 0 0 0 0 0 0 0 0
483994 432471 425977 F U 0 0 0 0 0 0 0 0 0 0 0 0 0 0 0 0 0 0 0 0 0 0 0 0 0 0 0 0 0 0 0 0
483995 432471 425977 M U 0 14 0 12 0 12 0 28 0 23 0 9 0 11 0 13 0 14 0 11 0 10 0 18 0 14 0 17 0 20 0 11
483996 432471 425977 M U 0 14 0 12 0 12 0 28 0 23 0 9 0 11 0 13 0 14 0 11 0 10 0 18 0 14 0 17 0 20 0 11
483997 428987 420614 F U 0 0 0 0 0 0 0 0 0 0 0 0 0 0 0 0 0 0 0 0 0 0 0 0 0 0 0 0 0 0 0 0
483998 428987 420614 M U 0 14 0 15 0 12 0 29 0 22 0 10 0 10 0 12 0 13 0 9 0 12 0 18 0 13 0 15 0 18 0 10
483999 438825 420585 F U 0 0 0 0 0 0 0 0 0 0 0 0 0 0 0 0 0 0 0 0 0 0 0 0 0 0 0 0 0 0 0 0
484000 431965 434553 M U 0 13 0 17 0 12 0 28 0 22 0 9 0 10 0 12 0 13 0 11 0 9 0 19 0 12 0 19 0 19 0 10
484001 431965 434553 M U 0 13 0 17 0 12 0 28 0 22 0 9 0 10 0 12 0 13 0 11 0 9 0 19 0 12 0 19 0 19 0 10
484002 428219 432294 M U 0 15 0 10 0 12 0 27 0 21 0 9 0 12 0 11 0 13 0 9 0 10 0 18 0 13 0 14 0 22 0 11
484003 422159 423922 F U 0 0 0 0 0 0 0 0 0 0 0 0 0 0 0 0 0 0 0 0 0 0 0 0 0 0 0 0 0 0 0 0
484004 430302 431015 M U 0 13 0 12 0 11 0 27 0 22 0 9 0 12 0 12 0 14 0 10 0 11 0 19 0 16 0 14 0 22 0 9
484005 424670 430066 F U 0 0 0 0 0 0 0 0 0 0 0 0 0 0 0 0 0 0 0 0 0 0 0 0 0 0 0 0 0 0 0 0
484006 424670 430066 M U 0 13 0 15 0 11 0 27 0 22 0 10 0 13 0 13 0 13 0 8 0 12 0 18 0 13 0 14 0 20 0 11
484007 427320 427765 M U 0 13 0 13 0 12 0 31 0 23 0 9 0 15 0 11 0 13 0 11 0 11 0 18 0 14 0 16 0 20 0 9
484008 427320 427765 F U 0 0 0 0 0 0 0 0 0 0 0 0 0 0 0 0 0 0 0 0 0 0 0 0 0 0 0 0 0 0 0 0
484009 427320 427765 M U 0 13 0 13 0 12 0 31 0 23 0 9 0 15 0 11 0 13 0 11 0 11 0 18 0 14 0 16 0 20 0 9
484010 434144 422614 M U 0 14 0 13 0 11 0 28 0 21 0 9 0 10 0 12 0 13 0 9 0 9 0 17 0 14 0 17 0 20 0 10
484011 420676 428739 M U 0 13 0 12 0 12 0 27 0 23 0 9 0 12 0 12 0 13 0 9 0 10 0 19 0 14 0 16 0 20 0 10
484012 420676 428739 F U 0 0 0 0 0 0 0 0 0 0 0 0 0 0 0 0 0 0 0 0 0 0 0 0 0 0 0 0 0 0 0 0
484013 433081 430397 M U 0 15 0 11 0 12 0 29 0 22 0 9 0 12 0 11 0 13 0 10 0 11 0 19 0 14 0 16 0 21 0 11
484014 433081 430397 M U 0 15 0 11 0 12 0 29 0 22 0 9 0 12 0 11 0 13 0 10 0 11 0 19 0 14 0 16 0 21 0 11
484015 436598 424013 M U 0 12 0 18 0 12 0 28 0 24 0 9 0 12 0 12 0 13 0 9 0 10 0 17 0 14 0 15 0 22 0 10
484016 436598 424013 F U 0 0 0 0 0 0 0 0 0 0 0 0 0 0 0 0 0 0 0 0 0 0 0 0 0 0 0 0 0 0 0 0
484017 429273 426009 F U 0 0 0 0 0 0 0 0 0 0 0 0 0 0 0 0 0 0 0 0 0 0 0 0 0 0 0 0 0 0 0 0
484018 429273 426009 M U 0 13 0 17 0 12 0 29 0 22 0 9 0 10 0 12 0 15 0 9 0 11 0 20 0 14 0 14 0 19 0 9
484019 429273 426009 M U 0 13 0 17 0 12 0 29 0 22 0 9 0 10 0 12 0 15 0 9 0 11 0 20 0 14 0 14 0 19 0 9
484020 424378 431895 M U 0 13 0 13 0 14 0 27 0 23 0 9 0 9 0 12 0 14 0 9 0 11 0 19 0 13 0 15 0 22 0 9
484021 434302 438222 M U 0 14 0 13 0 12 0 29 0 23 0 9 0 12 0 13 0 13 0 9 0 10 0 18 0 14 0 16 0 20 0 10
484022 434302 438222 M U 0 14 0 13 0 12 0 29 0 23 0 9 0 12 0 13 0 13 0 9 0 10 0 18 0 14 0 16 0 20 0 10
484023 437735 420311 M U 0 14 0 13 0 12 0 27 0 22 0 10 0 12 0 13 0 13 0 9 0 10 0 18 0 14 0 15 0 20 0 10
484024 437735 420311 M U 0 14 0 13 0 12 0 27 0 22 0 10 0 12 0 13 0 13 0 9 0 10 0 18 0 14 0 15 0 20 0 10
484025 438722 427916 F U 0 0 0 0 0 0 0 0 0 0 0 0 0 0 0 0 0 0 0 0 0 0 0 0 0 0 0 0 0 0 0 0
484026 438722 427916 F U 0 0 0 0 0 0 0 0 0 0 0 0 0 0 0 0 0 0 0 0 0 0 0 0 0 0 0 0 0 0 0 0
484027 435043 426190 F U 0 0 0 0 0 0 0 0 0 0 0 0 0 0 0 0 0 0 0 0 0 0 0 0 0 0 0 0 0 0 0 0
484028 420589 427030 M U 0 13 0 15 0 11 0 30 0 24 0 9 0 10 0 13 0 14 0 9 0 10 0 20 0 14 0 15 0 19 0 11
484029 420589 427030 F U 0 0 0 0 0 0 0 0 0 0 0 0 0 0 0 0 0 0 0 0 0 0 0 0 0 0 0 0 0 0 0 0
484030 433179 422961 F U 0 0 0 0 0 0 0 0 0 0 0 0 0 0 0 0 0 0 0 0 0 0 0 0 0 0 0 0 0 0 0 0
484031 425589 421718 F U 0 0 0 0 0 0 0 0 0 0 0 0 0 0 0 0 0 0 0 0 0 0 0 0 0 0 0 0 0 0 0 0
484032 425589 421718 F U 0 0 0 0 0 0 0 0 0 0 0 0 0 0 0 0 0 0 0 0 0 0 0 0 0 0 0 0 0 0 0 0
484033 439866 434778 F U 0 0 0 0 0 0 0 0 0 0 0 0 0 0 0 0 0 0 0 0 0 0 0 0 0 0 0 0 0 0 0 0
484034 439286 429823 M U 0 16 0 14 0 14 0 28 0 20 0 9 0 12 0 12 0 13 0 8 0 9 0 19 0 14 0 15 0 20 0 11
484035 439286 429823 M U 0 16 0 14 0 14 0 28 0 20 0 9 0 12 0 12 0 13 0 8 0 9 0 19 0 14 0 15 0 20 0 11
484036 439286 429823 F U 0 0 0 0 0 0 0 0 0 0 0 0 0 0 0 0 0 0 0 0 0 0 0 0 0 0 0 0 0 0 0 0
484037 432778 423385 F U 0 0 0 0 0 0 0 0 0 0 0 0 0 0 0 0 0 0 0 0 0 0 0 0 0 0 0 0 0 0 0 0
484038 432778 423385 M U 0 13 0 14 0 12 0 28 0 22 0 10 0 10 0 12 0 13 0 9 0 11 0 18 0 13 0 17 0 19 0 10
484039 432778 423385 M U 0 13 0 14 0 12 0 28 0 22 0 10 0 10 0 12 0 13 0 9 0 11 0 18 0 13 0 17 0 19 0 10
484040 432778 423385 M U 0 13 0 14 0 12 0 28 0 22 0 10 0 10 0 12 0 13 0 9 0 11 0 18 0 13 0 17 0 19 0 10
484041 433630 434110 F U 0 0 0 0 0 0 0 0 0 0 0 0 0 0 0 0 0 0 0 0 0 0 0 0 0 0 0 0 0 0 0 0
484042 426683 422885 F U 0 0 0 0 0 0 0 0 0 0 0 0 0 0 0 0 0 0 0 0 0 0 0 0 0 0 0 0 0 0 0 0
484043 426683 422885 F U 0 0 0 0 0 0 0 0 0 0 0 0 0 0 0 0 0 0 0 0 0 0 0 0 0 0 0 0 0 0 0 0
484044 426112 430065 M U 0 13 0 10 0 13 0 30 0 23 0 9 0 10 0 13 0 15 0 10 0 9 0 20 0 14 0 18 0 19 0 11
484045 426112 430065 M U 0 13 0 10 0 13 0 30 0 23 0 9 0 10 0 13 0 15 0 10 0 9 0 20 0 14 0 18 0 19 0 11
484046 436621 426071 M U 0 12 0 15 0 12 0 28 0 24 0 10 0 10 0 12 0 13 0 10 0 12 0 18 0 14 0 17 0 22 0 10
484047 430419 435355 F U 0 0 0 0 0 0 0 0 0 0 0 0 0 0 0 0 0 0 0 0 0 0 0 0 0 0 0 0 0 0 0 0
484048 432134 436010 M U 0 14 0 13 0 13 0 27 0 22 0 9 0 13 0 11 0 13 0 11 0 9 0 19 0 14 0 16 0 20 0 11
484049 430171 436029 M U 0 14 0 13 0 11 0 29 0 24 0 9 0 10 0 12 0 14 0 10 0 10 0 19 0 15 0 14 0 22 0 10
484050 420535 424307 F U 0 0 0 0 0 0 0 0 0 0 0 0 0 0 0 0 0 0 0 0 0 0 0 0 0 0 0 0 0 0 0 0
484051 429510 421727 M U 0 13 0 10 0 13 0 29 0 23 0 10 0 15 0 11 0 13 0 9 0 10 0 19 0 15 0 15 0 21 0 11
484052 429510 421727 F U 0 0 0 0 0 0 0 0 0 0 0 0 0 0 0 0 0 0 0 0 0 0 0 0 0 0 0 0 0 0 0 0
484053 429510 421727 M U 0 13 0 10 0 13 0 29 0 23 0 10 0 15 0 11 0 13 0 9 0 10 0 19 0 15 0 15 0 21 0 11
484054 437816 422585 F U 0 0 0 0 0 0 0 0 0 0 0 0 0 0 0 0 0 0 0 0 0 0 0 0 0 0 0 0 0 0 0 0
484055 431244 432981 F U 0 0 0 0 0 0 0 0 0 0 0 0 0 0 0 0 0 0 0 0 0 0 0 0 0 0 0 0 0 0 0 0
484056 431244 432981 M U 0 13 0 16 0 12 0 29 0 23 0 9 0 10 0 12 0 13 0 9 0 10 0 21 0 14 0 16 0 20 0 10
484057 421376 439590 F U 0 0 0 0 0 0 0 0 0 0 0 0 0 0 0 0 0 0 0 0 0 0 0 0 0 0 0 0 0 0 0 0
484058 421376 439590 F U 0 0 0 0 0 0 0 0 0 0 0 0 0 0 0 0 0 0 0 0 0 0 0 0 0 0 0 0 0 0 0 0
484059 421376 439590 M U 0 15 0 17 0 14 0 28 0 23 0 9 0 10 0 11 0 13 0 10 0 11 0 17 0 15 0 12 0 18 0 11
484060 420485 429917 F U 0 0 0 0 0 0 0 0 0 0 0 0 0 0 0 0 0 0 0 0 0 0 0 0 0 0 0 0 0 0 0 0
484061 420485 429917 F U 0 0 0 0 0 0 0 0 0 0 0 0 0 0 0 0 0 0 0 0 0 0 0 0 0 0 0 0 0 0 0 0
484062 420485 429917 F U 0 0 0 0 0 0 0 0 0 0 0 0 0 0 0 0 0 0 0 0 0 0 0 0 0 0 0 0 0 0 0 0
484063 420485 429917 M U 0 13 0 9 0 12 0 28 0 22 0 9 0 12 0 11 0 14 0 9 0 12 0 19 0 14 0 14 0 21 0 10
484064 431385 431827 F U 0 0 0 0 0 0 0 0 0 0 0 0 0 0 0 0 0 0 0 0 0 0 0 0 0 0 0 0 0 0 0 0
484065 431385 431827 M U 0 15 0 16 0 13 0 27 0 24 0 10 0 11 0 12 0 13 0 10 0 12 0 18 0 15 0 17 0 22 0 11
484066 431385 431827 M U 0 15 0 16 0 13 0 27 0 24 0 10 0 11 0 12 0 13 0 10 0 12 0 18 0 15 0 17 0 22 0 11
484067 431385 431827 M U 0 15 0 16 0 13 0 27 0 24 0 10 0 11 0 12 0 13 0 10 0 12 0 18 0 15 0 17 0 22 0 11
484068 430726 424063 F U 0 0 0 0 0 0 0 0 0 0 0 0 0 0 0 0 0 0 0 0 0 0 0 0 0 0 0 0 0 0 0 0
484069 427766 432324 F U 0 0 0 0 0 0 0 0 0 0 0 0 0 0 0 0 0 0 0 0 0 0 0 0 0 0 0 0 0 0 0 0
484070 427766 432324 M U 0 12 0 13 0 13 0 29 0 23 0 10 0 12 0 12 0 14 0 9 0 11 0 18 0 13 0 17 0 21 0 10
484071 437068 424787 M U 0 15 0 13 0 12 0 28 0 21 0 9 0 12 0 12 0 14 0 8 0 9 0 17 0 15 0 14 0 22 0 11
484072 423660 429699 F U 0 0 0 0 0 0 0 0 0 0 0 0 0 0 0 0 0 0 0 0 0 0 0 0 0 0 0 0 0 0 0 0
484073 423660 429699 M U 0 13 0 13 0 11 0 28 0 23 0 9 0 13 0 12 0 15 0 10 0 10 0 18 0 15 0 16 0 21 0 11
484074 435315 426285 M U 0 14 0 16 0 11 0 27 0 22 0 9 0 10 0 11 0 13 0 10 0 10 0 17 0 14 0 15 0 20 0 11
484075 435315 426285 F U 0 0 0 0 0 0 0 0 0 0 0 0 0 0 0 0 0 0 0 0 0 0 0 0 0 0 0 0 0 0 0 0
484076 434780 430421 M U 0 14 0 13 0 12 0 29 0 23 0 10 0 11 0 12 0 14 0 11 0 9 0 20 0 14 0 16 0 20 0 11
484077 432892 426565 M U 0 13 0 17 0 12 0 28 0 22 0 9 0 12 0 11 0 13 0 12 0 11 0 19 0 14 0 19 0 20 0 10
484078 432892 426565 F U 0 0 0 0 0 0 0 0 0 0 0 0 0 0 0 0 0 0 0 0 0 0 0 0 0 0 0 0 0 0 0 0
484079 432892 426565 F U 0 0 0 0 0 0 0 0 0 0 0 0 0 0 0 0 0 0 0 0 0 0 0 0 0 0 0 0 0 0 0 0
484080 425271 433575 F U 0 0 0 0 0 0 0 0 0 0 0 0 0 0 0 0 0 0 0 0 0 0 0 0 0 0 0 0 0 0 0 0
484081 435057 437553 F U 0 0 0 0 0 0 0 0 0 0 0 0 0 0 0 0 0 0 0 0 0 0 0 0 0 0 0 0 0 0 0 0
484082 431851 437309 F U 0 0 0 0 0 0 0 0 0 0 0 0 0 0 0 0 0 0 0 0 0 0 0 0 0 0 0 0 0 0 0 0
484083 431851 437309 F U 0 0 0 0 0 0 0 0 0 0 0 0 0 0 0 0 0 0 0 0 0 0 0 0 0 0 0 0 0 0 0 0
484084 431851 437309 M U 0 14 0 11 0 12 0 28 0 24 0 9 0 10 0 12 0 13 0 10 0 11 0 20 0 13 0 14 0 20 0 11
484085 433070 424318 F U 0 0 0 0 0 0 0 0 0 0 0 0 0 0 0 0 0 0 0 0 0 0 0 0 0 0 0 0 0 0 0 0
484086 439531 428247 F U 0 0 0 0 0 0 0 0 0 0 0 0 0 0 0 0 0 0 0 0 0 0 0 0 0 0 0 0 0 0 0 0
484087 431682 434368 M U 0 16 0 13 0 11 0 28 0 24 0 9 0 13 0 12 0 14 0 11 0 12 0 17 0 13 0 18 0 18 0 10
484088 431682 434368 F U 0 0 0 0 0 0 0 0 0 0 0 0 0 0 0 0 0 0 0 0 0 0 0 0 0 0 0 0 0 0 0 0
484089 431682 434368 F U 0 0 0 0 0 0 0 0 0 0 0 0 0 0 0 0 0 0 0 0 0 0 0 0 0 0 0 0 0 0 0 0
484090 431682 434368 M U 0 16 0 13 0 11 0 28 0 24 0 9 0 13 0 12 0 14 0 11 0 12 0 17 0 13 0 18 0 18 0 10
484091 431682 434368 M U 0 16 0 13 0 11 0 28 0 24 0 9 0 13 0 12 0 14 0 11 0 12 0 17 0 13 0 18 0 18 0 10
484092 431682 434368 F U 0 0 0 0 0 0 0 0 0 0 0 0 0 0 0 0 0 0 0 0 0 0 0 0 0 0 0 0 0 0 0 0
484093 428163 423999 M U 0 14 0 16 0 12 0 30 0 23 0 9 0 10 0 12 0 15 0 9 0 12 0 19 0 14 0 14 0 22 0 10
484094 428163 423999 M U 0 14 0 16 0 12 0 30 0 23 0 9 0 10 0 12 0 15 0 9 0 12 0 19 0 14 0 14 0 22 0 10
484095 424429 439292 F U 0 0 0 0 0 0 0 0 0 0 0 0 0 0 0 0 0 0 0 0 0 0 0 0 0 0 0 0 0 0 0 0
484096 424429 439292 F U 0 0 0 0 0 0 0 0 0 0 0 0 0 0 0 0 0 0 0 0 0 0 0 0 0 0 0 0 0 0 0 0
484097 424429 439292 M U 0 14 0 17 0 11 0 27 0 23 0 10 0 12 0 12 0 13 0 9 0 11 0 19 0 16 0 17 0 22 0 11
484098 432791 435177 F U 0 0 0 0 0 0 0 0 0 0 0 0 0 0 0 0 0 0 0 0 0 0 0 0 0 0 0 0 0 0 0 0
484099 432791 435177 F U 0 0 0 0 0 0 0 0 0 0 0 0 0 0 0 0 0 0 0 0 0 0 0 0 0 0 0 0 0 0 0 0
484100 430034 423500 M U 0 15 0 18 0 12 0 31 0 20 0 9 0 13 0 11 0 14 0 12 0 9 0 18 0 14 0 16 0 20 0 11
484101 430034 423500 F U 0 0 0 0 0 0 0 0 0 0 0 0 0 0 0 0 0 0 0 0 0 0 0 0 0 0 0 0 0 0 0 0
484102 439581 434835 M U 0 13 0 17 0 12 0 28 0 22 0 9 0 10 0 12 0 13 0 11 0 9 0 18 0 12 0 19 0 19 0 10
484103 436758 435679 M U 0 14 0 12 0 12 0 29 0 24 0 9 0 12 0 11 0 14 0 9 0 10 0 16 0 15 0 17 0 21 0 10
484104 436758 435679 F U 0 0 0 0 0 0 0 0 0 0 0 0 0 0 0 0 0 0 0 0 0 0 0 0 0 0 0 0 0 0 0 0
484105 436758 435679 F U 0 0 0 0 0 0 0 0 0 0 0 0 0 0 0 0 0 0 0 0 0 0 0 0 0 0 0 0 0 0 0 0
484106 435438 428000 M U 0 16 0 11 0 12 0 28 0 23 0 10 0 10 0 13 0 13 0 9 0 10 0 18 0 14 0 17 0 20 0 11
484107 430176 427859 M U 0 14 0 14 0 11 0 27 0 23 0 9 0 11 0 12 0 13 0 11 0 10 0 20 0 14 0 16 0 20 0 10
484108 427485 432850 M U 0 13 0 13 0 11 0 27 0 22 0 10 0 13 0 12 0 14 0 9 0 10 0 20 0 13 0 17 0 22 0 10
484109 427485 432850 F U 0 0 0 0 0 0 0 0 0 0 0 0 0 0 0 0 0 0 0 0 0 0 0 0 0 0 0 0 0 0 0 0
484110 437314 434959 M U 0 13 0 16 0 12 0 28 0 22 0 9 0 10 0 14 0 13 0 9 0 12 0 19 0 14 0 17 0 21 0 11
484111 437314 434959 M U 0 13 0 16 0 12 0 28 0 22 0 9 0 10 0 14 0 13 0 9 0 12 0 19 0 14 0 17 0 21 0 11
484112 437314 434959 M U 0 13 0 16 0 12 0 28 0 22 0 9 0 10 0 14 0 13 0 9 0 12 0 19 0 14 0 17 0 21 0 11
484113 438648 436596 M U 0 13 0 11 0 11 0 29 0 23 0 10 0 12 0 12 0 13 0 11 0 10 0 18 0 16 0 16 0 22 0 10
484114 422395 424322 F U 0 0 0 0 0 0 0 0 0 0 0 0 0 0 0 0 0 0 0 0 0 0 0 0 0 0 0 0 0 0 0 0
484115 422395 424322 F U 0 0 0 0 0 0 0 0 0 0 0 0 0 0 0 0 0 0 0 0 0 0 0 0 0 0 0 0 0 0 0 0
484116 422395 424322 F U 0 0 0 0 0 0 0 0 0 0 0 0 0 0 0 0 0 0 0 0 0 0 0 0 0 0 0 0 0 0 0 0
484117 435335 429593 F U 0 0 0 0 0 0 0 0 0 0 0 0 0 0 0 0 0 0 0 0 0 0 0 0 0 0 0 0 0 0 0 0
484118 435335 429593 M U 0 14 0 17 0 12 0 30 0 22 0 9 0 12 0 11 0 13 0 11 0 12 0 18 0 14 0 17 0 21 0 10
484119 428676 431527 M U 0 12 0 14 0 12 0 29 0 22 0 9 0 10 0 12 0 14 0 9 0 10 0 18 0 16 0 17 0 23 0 11
484120 428676 431527 M U 0 12 0 14 0 12 0 29 0 22 0 9 0 10 0 12 0 14 0 9 0 10 0 18 0 16 0 17 0 23 0 11
484121 428676 431527 M U 0 12 0 14 0 12 0 29 0 22 0 9 0 10 0 12 0 14 0 9 0 10 0 18 0 16 0 17 0 23 0 11
484122 421313 422659 M U 0 15 0 12 0 13 0 27 0 23 0 9 0 13 0 11 0 14 0 9 0 11 0 18 0 14 0 14 0 20 0 10
484123 421313 422659 M U 0 15 0 12 0 13 0 27 0 23 0 9 0 13 0 11 0 14 0 9 0 11 0 18 0 14 0 14 0 20 0 10
484124 437232 434229 M U 0 13 0 11 0 12 0 27 0 22 0 10 0 13 0 12 0 13 0 11 0 10 0 19 0 15 0 17 0 21 0 12
484125 437232 434229 F U 0 0 0 0 0 0 0 0 0 0 0 0 0 0 0 0 0 0 0 0 0 0 0 0 0 0 0 0 0 0 0 0
484126 437232 434229 M U 0 13 0 11 0 12 0 27 0 22 0 10 0 13 0 12 0 13 0 11 0 10 0 19 0 15 0 17 0 21 0 12
484127 435928 437982 M U 0 13 0 13 0 12 0 29 0 23 0 10 0 10 0 13 0 14 0 9 0 11 0 20 0 14 0 16 0 22 0 10
484128 429199 431635 M U 0 12 0 11 0 13 0 27 0 25 0 9 0 12 0 11 0 13 0 9 0 10 0 17 0 14 0 15 0 20 0 11
484129 429199 431635 M U 0 12 0 11 0 13 0 27 0 25 0 9 0 12 0 11 0 13 0 9 0 10 0 17 0 14 0 15 0 20 0 11
484130 429199 431635 M U 0 12 0 11 0 13 0 27 0 25 0 9 0 12 0 11 0 13 0 9 0 10 0 17 0 14 0 15 0 20 0 11
484131 429129 429490 F U 0 0 0 0 0 0 0 0 0 0 0 0 0 0 0 0 0 0 0 0 0 0 0 0 0 0 0 0 0 0 0 0
484132 429129 429490 M U 0 14 0 12 0 12 0 28 0 25 0 10 0 13 0 12 0 15 0 9 0 11 0 18 0 14 0 17 0 20 0 11
484133 429129 429490 F U 0 0 0 0 0 0 0 0 0 0 0 0 0 0 0 0 0 0 0 0 0 0 0 0 0 0 0 0 0 0 0 0
484134 422153 438770 F U 0 0 0 0 0 0 0 0 0 0 0 0 0 0 0 0 0 0 0 0 0 0 0 0 0 0 0 0 0 0 0 0
484135 422153 438770 F U 0 0 0 0 0 0 0 0 0 0 0 0 0 0 0 0 0 0 0 0 0 0 0 0 0 0 0 0 0 0 0 0
484136 422153 438770 F U 0 0 0 0 0 0 0 0 0 0 0 0 0 0 0 0 0 0 0 0 0 0 0 0 0 0 0 0 0 0 0 0
484137 422153 438770 F U 0 0 0 0 0 0 0 0 0 0 0 0 0 0 0 0 0 0 0 0 0 0 0 0 0 0 0 0 0 0 0 0
484138 422153 438770 M U 0 13 0 13 0 11 0 28 0 23 0 10 0 10 0 12 0 13 0 8 0 11 0 18 0 14 0 16 0 19 0 11
484139 427626 422528 F U 0 0 0 0 0 0 0 0 0 0 0 0 0 0 0 0 0 0 0 0 0 0 0 0 0 0 0 0 0 0 0 0
484140 427626 422528 F U 0 0 0 0 0 0 0 0 0 0 0 0 0 0 0 0 0 0 0 0 0 0 0 0 0 0 0 0 0 0 0 0
484141 429562 436097 F U 0 0 0 0 0 0 0 0 0 0 0 0 0 0 0 0 0 0 0 0 0 0 0 0 0 0 0 0 0 0 0 0
484142 420839 431696 F U 0 0 0 0 0 0 0 0 0 0 0 0 0 0 0 0 0 0 0 0 0 0 0 0 0 0 0 0 0 0 0 0
484143 420839 431696 M U 0 13 0 16 0 11 0 31 0 22 0 9 0 11 0 11 0 13 0 11 0 12 0 19 0 15 0 15 0 23 0 10
484144 433691 434340 F U 0 0 0 0 0 0 0 0 0 0 0 0 0 0 0 0 0 0 0 0 0 0 0 0 0 0 0 0 0 0 0 0
484145 433691 434340 M U 0 14 0 12 0 12 0 28 0 23 0 9 0 10 0 12 0 14 0 9 0 11 0 19 0 15 0 14 0 20 0 11
484146 438874 430838 M U 0 15 0 10 0 13 0 28 0 21 0 9 0 13 0 12 0 13 0 10 0 9 0 18 0 14 0 13 0 21 0 11
484147 438874 430838 M U 0 15 0 10 0 13 0 28 0 21 0 9 0 13 0 12 0 13 0 10 0 9 0 18 0 14 0 13 0 21 0 11
484148 438874 430838 M U 0 15 0 10 0 13 0 28 0 21 0 9 0 13 0 12 0 13 0 10 0 9 0 18 0 14 0 13 0 21 0 11
484149 436082 436068 M U 0 14 0 12 0 12 0 28 0 22 0 9 0 12 0 11 0 14 0 10 0 11 0 20 0 15 0 14 0 19 0 10
484150 430522 437337 M U 0 14 0 14 0 11 0 29 0 25 0 8 0 10 0 12 0 14 0 11 0 11 0 17 0 14 0 13 0 19 0 10
484151 430522 437337 M U 0 14 0 14 0 11 0 29 0 25 0 8 0 10 0 12 0 14 0 11 0 11 0 17 0 14 0 13 0 19 0 10
484152 431122 426601 F U 0 0 0 0 0 0 0 0 0 0 0 0 0 0 0 0 0 0 0 0 0 0 0 0 0 0 0 0 0 0 0 0
484153 431122 426601 F U 0 0 0 0 0 0 0 0 0 0 0 0 0 0 0 0 0 0 0 0 0 0 0 0 0 0 0 0 0 0 0 0
484154 435160 433641 F U 0 0 0 0 0 0 0 0 0 0 0 0 0 0 0 0 0 0 0 0 0 0 0 0 0 0 0 0 0 0 0 0
484155 435160 433641 F U 0 0 0 0 0 0 0 0 0 0 0 0 0 0 0 0 0 0 0 0 0 0 0 0 0 0 0 0 0 0 0 0
484156 427594 437330 F U 0 0 0 0 0 0 0 0 0 0 0 0 0 0 0 0 0 0 0 0 0 0 0 0 0 0 0 0 0 0 0 0
[truncated: 5,374,778 more chars]
