# Supplementary material for: Using game theory to thwart multistage privacy intrusions when sharing data
Source: Sci Adv. 2021 Dec 10;7(50):eabe9986. doi: 10.1126/sciadv.abe9986 (PMC8664254; doi:10.1126/sciadv.abe9986)
Supplement: Supplementary file 2 — Data S1 [file sciadv.abe9986_data_s1.zip › sciadv.abe9986_data_s1/data/simu/ped3.txt]

540001 493781 489743 F U 0 0 0 0 0 0 0 0 0 0 0 0 0 0 0 0 0 0 0 0 0 0 0 0 0 0 0 0 0 0 0 0
540002 481332 496990 F U 0 0 0 0 0 0 0 0 0 0 0 0 0 0 0 0 0 0 0 0 0 0 0 0 0 0 0 0 0 0 0 0
540003 481332 496990 M U 0 13 0 13 0 14 0 30 0 24 0 9 0 13 0 12 0 14 0 9 0 11 0 18 0 14 0 16 0 22 0 11
540004 481332 496990 F U 0 0 0 0 0 0 0 0 0 0 0 0 0 0 0 0 0 0 0 0 0 0 0 0 0 0 0 0 0 0 0 0
540005 481332 496990 M U 0 13 0 13 0 14 0 30 0 24 0 9 0 13 0 12 0 14 0 9 0 11 0 18 0 14 0 16 0 22 0 11
540006 495148 480252 F U 0 0 0 0 0 0 0 0 0 0 0 0 0 0 0 0 0 0 0 0 0 0 0 0 0 0 0 0 0 0 0 0
540007 480308 495495 F U 0 0 0 0 0 0 0 0 0 0 0 0 0 0 0 0 0 0 0 0 0 0 0 0 0 0 0 0 0 0 0 0
540008 484258 488623 M U 0 14 0 12 0 12 0 30 0 22 0 9 0 12 0 13 0 14 0 10 0 12 0 17 0 14 0 17 0 21 0 12
540009 484258 488623 M U 0 14 0 12 0 12 0 30 0 22 0 9 0 12 0 13 0 14 0 10 0 12 0 17 0 14 0 17 0 21 0 12
540010 480573 488986 M U 0 14 0 14 0 12 0 29 0 22 0 10 0 13 0 11 0 13 0 11 0 12 0 20 0 14 0 15 0 19 0 12
540011 488855 498004 M U 0 14 0 13 0 13 0 28 0 22 0 9 0 10 0 12 0 13 0 10 0 9 0 19 0 14 0 15 0 20 0 10
540012 486621 494590 F U 0 0 0 0 0 0 0 0 0 0 0 0 0 0 0 0 0 0 0 0 0 0 0 0 0 0 0 0 0 0 0 0
540013 487283 481898 F U 0 0 0 0 0 0 0 0 0 0 0 0 0 0 0 0 0 0 0 0 0 0 0 0 0 0 0 0 0 0 0 0
540014 487283 481898 M U 0 12 0 9 0 13 0 29 0 24 0 9 0 10 0 11 0 14 0 10 0 10 0 18 0 15 0 17 0 22 0 10
540015 488747 480466 F U 0 0 0 0 0 0 0 0 0 0 0 0 0 0 0 0 0 0 0 0 0 0 0 0 0 0 0 0 0 0 0 0
540016 488747 480466 F U 0 0 0 0 0 0 0 0 0 0 0 0 0 0 0 0 0 0 0 0 0 0 0 0 0 0 0 0 0 0 0 0
540017 492222 481230 F U 0 0 0 0 0 0 0 0 0 0 0 0 0 0 0 0 0 0 0 0 0 0 0 0 0 0 0 0 0 0 0 0
540018 495502 499952 M U 0 14 0 16 0 12 0 26 0 23 0 9 0 12 0 13 0 15 0 9 0 10 0 19 0 14 0 14 0 23 0 11
540019 495502 499952 F U 0 0 0 0 0 0 0 0 0 0 0 0 0 0 0 0 0 0 0 0 0 0 0 0 0 0 0 0 0 0 0 0
540020 495502 499952 F U 0 0 0 0 0 0 0 0 0 0 0 0 0 0 0 0 0 0 0 0 0 0 0 0 0 0 0 0 0 0 0 0
540021 493806 491979 F U 0 0 0 0 0 0 0 0 0 0 0 0 0 0 0 0 0 0 0 0 0 0 0 0 0 0 0 0 0 0 0 0
540022 493806 491979 F U 0 0 0 0 0 0 0 0 0 0 0 0 0 0 0 0 0 0 0 0 0 0 0 0 0 0 0 0 0 0 0 0
540023 487595 497199 F U 0 0 0 0 0 0 0 0 0 0 0 0 0 0 0 0 0 0 0 0 0 0 0 0 0 0 0 0 0 0 0 0
540024 487595 497199 F U 0 0 0 0 0 0 0 0 0 0 0 0 0 0 0 0 0 0 0 0 0 0 0 0 0 0 0 0 0 0 0 0
540025 490167 493687 F U 0 0 0 0 0 0 0 0 0 0 0 0 0 0 0 0 0 0 0 0 0 0 0 0 0 0 0 0 0 0 0 0
540026 490167 493687 M U 0 12 0 15 0 13 0 28 0 22 0 9 0 14 0 12 0 13 0 10 0 11 0 17 0 13 0 16 0 20 0 12
540027 484378 490416 M U 0 15 0 11 0 13 0 29 0 20 0 10 0 12 0 11 0 14 0 11 0 12 0 18 0 13 0 19 0 20 0 11
540028 484481 498925 F U 0 0 0 0 0 0 0 0 0 0 0 0 0 0 0 0 0 0 0 0 0 0 0 0 0 0 0 0 0 0 0 0
540029 495155 490774 F U 0 0 0 0 0 0 0 0 0 0 0 0 0 0 0 0 0 0 0 0 0 0 0 0 0 0 0 0 0 0 0 0
540030 495155 490774 F U 0 0 0 0 0 0 0 0 0 0 0 0 0 0 0 0 0 0 0 0 0 0 0 0 0 0 0 0 0 0 0 0
540031 489353 491529 M U 0 15 0 13 0 12 0 29 0 23 0 9 0 10 0 12 0 13 0 9 0 11 0 18 0 15 0 14 0 20 0 11
540032 494145 487871 F U 0 0 0 0 0 0 0 0 0 0 0 0 0 0 0 0 0 0 0 0 0 0 0 0 0 0 0 0 0 0 0 0
540033 499812 487411 M U 0 14 0 15 0 12 0 27 0 24 0 10 0 10 0 11 0 14 0 8 0 10 0 18 0 14 0 16 0 20 0 11
540034 499812 487411 M U 0 14 0 15 0 12 0 27 0 24 0 10 0 10 0 11 0 14 0 8 0 10 0 18 0 14 0 16 0 20 0 11
540035 499812 487411 F U 0 0 0 0 0 0 0 0 0 0 0 0 0 0 0 0 0 0 0 0 0 0 0 0 0 0 0 0 0 0 0 0
540036 483108 488345 F U 0 0 0 0 0 0 0 0 0 0 0 0 0 0 0 0 0 0 0 0 0 0 0 0 0 0 0 0 0 0 0 0
540037 484740 493415 M U 0 13 0 14 0 11 0 29 0 22 0 9 0 13 0 14 0 13 0 12 0 12 0 19 0 13 0 15 0 18 0 11
540038 491156 484444 F U 0 0 0 0 0 0 0 0 0 0 0 0 0 0 0 0 0 0 0 0 0 0 0 0 0 0 0 0 0 0 0 0
540039 491156 484444 F U 0 0 0 0 0 0 0 0 0 0 0 0 0 0 0 0 0 0 0 0 0 0 0 0 0 0 0 0 0 0 0 0
540040 486661 499594 M U 0 13 0 17 0 13 0 27 0 20 0 9 0 13 0 12 0 14 0 11 0 10 0 18 0 14 0 16 0 20 0 10
540041 499451 486725 F U 0 0 0 0 0 0 0 0 0 0 0 0 0 0 0 0 0 0 0 0 0 0 0 0 0 0 0 0 0 0 0 0
540042 499451 486725 F U 0 0 0 0 0 0 0 0 0 0 0 0 0 0 0 0 0 0 0 0 0 0 0 0 0 0 0 0 0 0 0 0
540043 499451 486725 F U 0 0 0 0 0 0 0 0 0 0 0 0 0 0 0 0 0 0 0 0 0 0 0 0 0 0 0 0 0 0 0 0
540044 499451 486725 F U 0 0 0 0 0 0 0 0 0 0 0 0 0 0 0 0 0 0 0 0 0 0 0 0 0 0 0 0 0 0 0 0
540045 483410 494094 M U 0 13 0 9 0 12 0 28 0 24 0 9 0 12 0 11 0 14 0 10 0 11 0 19 0 14 0 15 0 20 0 10
540046 483410 494094 F U 0 0 0 0 0 0 0 0 0 0 0 0 0 0 0 0 0 0 0 0 0 0 0 0 0 0 0 0 0 0 0 0
540047 483410 494094 F U 0 0 0 0 0 0 0 0 0 0 0 0 0 0 0 0 0 0 0 0 0 0 0 0 0 0 0 0 0 0 0 0
540048 481490 496851 F U 0 0 0 0 0 0 0 0 0 0 0 0 0 0 0 0 0 0 0 0 0 0 0 0 0 0 0 0 0 0 0 0
540049 481490 496851 M U 0 14 0 12 0 13 0 29 0 23 0 10 0 12 0 13 0 13 0 10 0 12 0 18 0 14 0 16 0 20 0 10
540050 481490 496851 F U 0 0 0 0 0 0 0 0 0 0 0 0 0 0 0 0 0 0 0 0 0 0 0 0 0 0 0 0 0 0 0 0
540051 493298 494048 F U 0 0 0 0 0 0 0 0 0 0 0 0 0 0 0 0 0 0 0 0 0 0 0 0 0 0 0 0 0 0 0 0
540052 492050 493852 F U 0 0 0 0 0 0 0 0 0 0 0 0 0 0 0 0 0 0 0 0 0 0 0 0 0 0 0 0 0 0 0 0
540053 497981 493947 M U 0 14 0 10 0 12 0 29 0 22 0 8 0 10 0 12 0 14 0 11 0 10 0 17 0 12 0 17 0 22 0 10
540054 482291 495090 F U 0 0 0 0 0 0 0 0 0 0 0 0 0 0 0 0 0 0 0 0 0 0 0 0 0 0 0 0 0 0 0 0
540055 482291 495090 F U 0 0 0 0 0 0 0 0 0 0 0 0 0 0 0 0 0 0 0 0 0 0 0 0 0 0 0 0 0 0 0 0
540056 482291 495090 F U 0 0 0 0 0 0 0 0 0 0 0 0 0 0 0 0 0 0 0 0 0 0 0 0 0 0 0 0 0 0 0 0
540057 491638 485391 M U 0 16 0 10 0 12 0 29 0 23 0 9 0 9 0 12 0 13 0 10 0 11 0 18 0 13 0 16 0 22 0 11
540058 491638 485391 F U 0 0 0 0 0 0 0 0 0 0 0 0 0 0 0 0 0 0 0 0 0 0 0 0 0 0 0 0 0 0 0 0
540059 485301 496801 M U 0 14 0 13 0 11 0 28 0 24 0 10 0 10 0 12 0 13 0 11 0 9 0 19 0 13 0 17 0 20 0 12
540060 496784 488962 M U 0 13 0 14 0 12 0 30 0 22 0 10 0 11 0 12 0 13 0 9 0 12 0 20 0 15 0 13 0 21 0 12
540061 496784 488962 F U 0 0 0 0 0 0 0 0 0 0 0 0 0 0 0 0 0 0 0 0 0 0 0 0 0 0 0 0 0 0 0 0
540062 480788 485573 F U 0 0 0 0 0 0 0 0 0 0 0 0 0 0 0 0 0 0 0 0 0 0 0 0 0 0 0 0 0 0 0 0
540063 480788 485573 M U 0 13 0 18 0 12 0 30 0 24 0 10 0 9 0 12 0 14 0 10 0 12 0 18 0 14 0 15 0 20 0 12
540064 493972 497888 M U 0 15 0 15 0 12 0 28 0 22 0 10 0 10 0 12 0 13 0 9 0 12 0 17 0 13 0 14 0 20 0 11
540065 493972 497888 F U 0 0 0 0 0 0 0 0 0 0 0 0 0 0 0 0 0 0 0 0 0 0 0 0 0 0 0 0 0 0 0 0
540066 493338 490005 M U 0 14 0 13 0 13 0 27 0 22 0 9 0 10 0 12 0 14 0 8 0 10 0 20 0 14 0 14 0 21 0 10
540067 493338 490005 M U 0 14 0 13 0 13 0 27 0 22 0 9 0 10 0 12 0 14 0 8 0 10 0 20 0 14 0 14 0 21 0 10
540068 484280 485296 F U 0 0 0 0 0 0 0 0 0 0 0 0 0 0 0 0 0 0 0 0 0 0 0 0 0 0 0 0 0 0 0 0
540069 484280 485296 M U 0 14 0 18 0 12 0 27 0 22 0 9 0 10 0 11 0 13 0 9 0 10 0 17 0 14 0 15 0 18 0 10
540070 484280 485296 M U 0 14 0 18 0 12 0 27 0 22 0 9 0 10 0 11 0 13 0 9 0 10 0 17 0 14 0 15 0 18 0 10
540071 484426 482886 F U 0 0 0 0 0 0 0 0 0 0 0 0 0 0 0 0 0 0 0 0 0 0 0 0 0 0 0 0 0 0 0 0
540072 480198 480372 F U 0 0 0 0 0 0 0 0 0 0 0 0 0 0 0 0 0 0 0 0 0 0 0 0 0 0 0 0 0 0 0 0
540073 486448 491252 M U 0 13 0 19 0 12 0 26 0 22 0 9 0 10 0 12 0 15 0 10 0 10 0 16 0 12 0 17 0 20 0 10
540074 491070 488377 F U 0 0 0 0 0 0 0 0 0 0 0 0 0 0 0 0 0 0 0 0 0 0 0 0 0 0 0 0 0 0 0 0
540075 491070 488377 M U 0 13 0 11 0 12 0 29 0 23 0 10 0 10 0 11 0 13 0 10 0 10 0 20 0 14 0 17 0 21 0 10
540076 491070 488377 F U 0 0 0 0 0 0 0 0 0 0 0 0 0 0 0 0 0 0 0 0 0 0 0 0 0 0 0 0 0 0 0 0
540077 491641 481570 F U 0 0 0 0 0 0 0 0 0 0 0 0 0 0 0 0 0 0 0 0 0 0 0 0 0 0 0 0 0 0 0 0
540078 491641 481570 F U 0 0 0 0 0 0 0 0 0 0 0 0 0 0 0 0 0 0 0 0 0 0 0 0 0 0 0 0 0 0 0 0
540079 496856 484283 M U 0 13 0 13 0 12 0 27 0 24 0 9 0 10 0 13 0 13 0 9 0 11 0 19 0 14 0 15 0 20 0 11
540080 496996 481362 F U 0 0 0 0 0 0 0 0 0 0 0 0 0 0 0 0 0 0 0 0 0 0 0 0 0 0 0 0 0 0 0 0
540081 489324 491571 F U 0 0 0 0 0 0 0 0 0 0 0 0 0 0 0 0 0 0 0 0 0 0 0 0 0 0 0 0 0 0 0 0
540082 489324 491571 F U 0 0 0 0 0 0 0 0 0 0 0 0 0 0 0 0 0 0 0 0 0 0 0 0 0 0 0 0 0 0 0 0
540083 489324 491571 M U 0 14 0 13 0 12 0 27 0 22 0 9 0 12 0 11 0 13 0 9 0 10 0 18 0 16 0 15 0 23 0 9
540084 489324 491571 M U 0 14 0 13 0 12 0 27 0 22 0 9 0 12 0 11 0 13 0 9 0 10 0 18 0 16 0 15 0 23 0 9
540085 494795 487637 M U 0 14 0 17 0 12 0 30 0 22 0 9 0 12 0 11 0 13 0 11 0 12 0 18 0 14 0 17 0 21 0 10
540086 494795 487637 M U 0 14 0 17 0 12 0 30 0 22 0 9 0 12 0 11 0 13 0 11 0 12 0 18 0 14 0 17 0 21 0 10
540087 487203 497287 M U 0 14 0 12 0 11 0 28 0 24 0 10 0 13 0 12 0 14 0 10 0 11 0 19 0 16 0 18 0 19 0 9
540088 487203 497287 M U 0 14 0 12 0 11 0 28 0 24 0 10 0 13 0 12 0 14 0 10 0 11 0 19 0 16 0 18 0 19 0 9
540089 487203 497287 F U 0 0 0 0 0 0 0 0 0 0 0 0 0 0 0 0 0 0 0 0 0 0 0 0 0 0 0 0 0 0 0 0
540090 495656 499722 M U 0 13 0 11 0 11 0 29 0 23 0 10 0 10 0 11 0 13 0 9 0 11 0 18 0 14 0 14 0 23 0 11
540091 495656 499722 M U 0 13 0 11 0 11 0 29 0 23 0 10 0 10 0 11 0 13 0 9 0 11 0 18 0 14 0 14 0 23 0 11
540092 492762 483629 F U 0 0 0 0 0 0 0 0 0 0 0 0 0 0 0 0 0 0 0 0 0 0 0 0 0 0 0 0 0 0 0 0
540093 492762 483629 F U 0 0 0 0 0 0 0 0 0 0 0 0 0 0 0 0 0 0 0 0 0 0 0 0 0 0 0 0 0 0 0 0
540094 491329 491770 F U 0 0 0 0 0 0 0 0 0 0 0 0 0 0 0 0 0 0 0 0 0 0 0 0 0 0 0 0 0 0 0 0
540095 492800 487795 M U 0 14 0 18 0 11 0 28 0 24 0 9 0 13 0 12 0 13 0 11 0 9 0 18 0 14 0 14 0 21 0 10
540096 492800 487795 M U 0 14 0 18 0 11 0 28 0 24 0 9 0 13 0 12 0 13 0 11 0 9 0 18 0 14 0 14 0 21 0 10
540097 487865 480116 F U 0 0 0 0 0 0 0 0 0 0 0 0 0 0 0 0 0 0 0 0 0 0 0 0 0 0 0 0 0 0 0 0
540098 487865 480116 M U 0 15 0 16 0 13 0 28 0 24 0 9 0 10 0 11 0 13 0 8 0 11 0 17 0 13 0 16 0 20 0 11
540099 496917 494063 M U 0 15 0 10 0 12 0 29 0 23 0 10 0 10 0 12 0 13 0 11 0 11 0 18 0 14 0 18 0 21 0 11
540100 496917 494063 F U 0 0 0 0 0 0 0 0 0 0 0 0 0 0 0 0 0 0 0 0 0 0 0 0 0 0 0 0 0 0 0 0
540101 496917 494063 M U 0 15 0 10 0 12 0 29 0 23 0 10 0 10 0 12 0 13 0 11 0 11 0 18 0 14 0 18 0 21 0 11
540102 496917 494063 F U 0 0 0 0 0 0 0 0 0 0 0 0 0 0 0 0 0 0 0 0 0 0 0 0 0 0 0 0 0 0 0 0
540103 496917 494063 F U 0 0 0 0 0 0 0 0 0 0 0 0 0 0 0 0 0 0 0 0 0 0 0 0 0 0 0 0 0 0 0 0
540104 496917 494063 F U 0 0 0 0 0 0 0 0 0 0 0 0 0 0 0 0 0 0 0 0 0 0 0 0 0 0 0 0 0 0 0 0
540105 493645 493527 F U 0 0 0 0 0 0 0 0 0 0 0 0 0 0 0 0 0 0 0 0 0 0 0 0 0 0 0 0 0 0 0 0
540106 493645 493527 F U 0 0 0 0 0 0 0 0 0 0 0 0 0 0 0 0 0 0 0 0 0 0 0 0 0 0 0 0 0 0 0 0
540107 490897 480698 F U 0 0 0 0 0 0 0 0 0 0 0 0 0 0 0 0 0 0 0 0 0 0 0 0 0 0 0 0 0 0 0 0
540108 490897 480698 M U 0 13 0 13 0 12 0 31 0 23 0 9 0 15 0 11 0 13 0 11 0 11 0 18 0 14 0 16 0 20 0 9
540109 480509 482323 F U 0 0 0 0 0 0 0 0 0 0 0 0 0 0 0 0 0 0 0 0 0 0 0 0 0 0 0 0 0 0 0 0
540110 480509 482323 F U 0 0 0 0 0 0 0 0 0 0 0 0 0 0 0 0 0 0 0 0 0 0 0 0 0 0 0 0 0 0 0 0
540111 480509 482323 F U 0 0 0 0 0 0 0 0 0 0 0 0 0 0 0 0 0 0 0 0 0 0 0 0 0 0 0 0 0 0 0 0
540112 493041 495591 F U 0 0 0 0 0 0 0 0 0 0 0 0 0 0 0 0 0 0 0 0 0 0 0 0 0 0 0 0 0 0 0 0
540113 480649 496408 M U 0 13 0 10 0 11 0 29 0 22 0 10 0 12 0 11 0 13 0 11 0 9 0 20 0 14 0 18 0 22 0 10
540114 480649 496408 F U 0 0 0 0 0 0 0 0 0 0 0 0 0 0 0 0 0 0 0 0 0 0 0 0 0 0 0 0 0 0 0 0
540115 489811 483792 F U 0 0 0 0 0 0 0 0 0 0 0 0 0 0 0 0 0 0 0 0 0 0 0 0 0 0 0 0 0 0 0 0
540116 480781 493490 M U 0 13 0 10 0 12 0 29 0 23 0 9 0 10 0 12 0 15 0 9 0 10 0 20 0 15 0 15 0 22 0 10
540117 488915 487178 M U 0 13 0 13 0 11 0 28 0 23 0 10 0 10 0 12 0 13 0 8 0 11 0 18 0 14 0 16 0 19 0 11
540118 488915 487178 F U 0 0 0 0 0 0 0 0 0 0 0 0 0 0 0 0 0 0 0 0 0 0 0 0 0 0 0 0 0 0 0 0
540119 488915 487178 M U 0 13 0 13 0 11 0 28 0 23 0 10 0 10 0 12 0 13 0 8 0 11 0 18 0 14 0 16 0 19 0 11
540120 484555 491980 M U 0 14 0 17 0 12 0 29 0 21 0 9 0 13 0 12 0 13 0 9 0 11 0 18 0 15 0 18 0 22 0 11
540121 484555 491980 F U 0 0 0 0 0 0 0 0 0 0 0 0 0 0 0 0 0 0 0 0 0 0 0 0 0 0 0 0 0 0 0 0
540122 484555 491980 F U 0 0 0 0 0 0 0 0 0 0 0 0 0 0 0 0 0 0 0 0 0 0 0 0 0 0 0 0 0 0 0 0
540123 487846 480920 M U 0 15 0 13 0 11 0 27 0 21 0 9 0 10 0 13 0 13 0 10 0 11 0 19 0 14 0 15 0 20 0 10
540124 487846 480920 F U 0 0 0 0 0 0 0 0 0 0 0 0 0 0 0 0 0 0 0 0 0 0 0 0 0 0 0 0 0 0 0 0
540125 489723 483887 M U 0 14 0 19 0 11 0 29 0 23 0 9 0 11 0 12 0 13 0 10 0 12 0 18 0 15 0 14 0 21 0 9
540126 489723 483887 M U 0 14 0 19 0 11 0 29 0 23 0 9 0 11 0 12 0 13 0 10 0 12 0 18 0 15 0 14 0 21 0 9
540127 493804 498511 F U 0 0 0 0 0 0 0 0 0 0 0 0 0 0 0 0 0 0 0 0 0 0 0 0 0 0 0 0 0 0 0 0
540128 493804 498511 M U 0 13 0 12 0 13 0 29 0 22 0 9 0 13 0 11 0 14 0 8 0 9 0 20 0 13 0 15 0 20 0 9
540129 493804 498511 F U 0 0 0 0 0 0 0 0 0 0 0 0 0 0 0 0 0 0 0 0 0 0 0 0 0 0 0 0 0 0 0 0
540130 482092 496652 F U 0 0 0 0 0 0 0 0 0 0 0 0 0 0 0 0 0 0 0 0 0 0 0 0 0 0 0 0 0 0 0 0
540131 482092 496652 M U 0 16 0 10 0 11 0 28 0 23 0 9 0 13 0 12 0 13 0 10 0 10 0 18 0 14 0 18 0 19 0 11
540132 482092 496652 F U 0 0 0 0 0 0 0 0 0 0 0 0 0 0 0 0 0 0 0 0 0 0 0 0 0 0 0 0 0 0 0 0
540133 481433 490486 M U 0 12 0 10 0 13 0 28 0 22 0 9 0 12 0 12 0 13 0 11 0 11 0 18 0 15 0 15 0 20 0 10
540134 481433 490486 M U 0 12 0 10 0 13 0 28 0 22 0 9 0 12 0 12 0 13 0 11 0 11 0 18 0 15 0 15 0 20 0 10
540135 490593 498150 F U 0 0 0 0 0 0 0 0 0 0 0 0 0 0 0 0 0 0 0 0 0 0 0 0 0 0 0 0 0 0 0 0
540136 490593 498150 F U 0 0 0 0 0 0 0 0 0 0 0 0 0 0 0 0 0 0 0 0 0 0 0 0 0 0 0 0 0 0 0 0
540137 492262 497163 M U 0 16 0 20 0 12 0 30 0 24 0 9 0 10 0 12 0 14 0 11 0 10 0 19 0 15 0 14 0 21 0 11
540138 481470 497221 F U 0 0 0 0 0 0 0 0 0 0 0 0 0 0 0 0 0 0 0 0 0 0 0 0 0 0 0 0 0 0 0 0
540139 481470 497221 M U 0 14 0 14 0 12 0 28 0 22 0 9 0 12 0 11 0 13 0 10 0 10 0 20 0 14 0 14 0 22 0 11
540140 497988 481740 M U 0 14 0 13 0 12 0 29 0 23 0 10 0 11 0 12 0 14 0 11 0 9 0 20 0 13 0 16 0 20 0 11
540141 495360 489281 F U 0 0 0 0 0 0 0 0 0 0 0 0 0 0 0 0 0 0 0 0 0 0 0 0 0 0 0 0 0 0 0 0
540142 489349 480361 F U 0 0 0 0 0 0 0 0 0 0 0 0 0 0 0 0 0 0 0 0 0 0 0 0 0 0 0 0 0 0 0 0
540143 489349 480361 F U 0 0 0 0 0 0 0 0 0 0 0 0 0 0 0 0 0 0 0 0 0 0 0 0 0 0 0 0 0 0 0 0
540144 494007 494148 M U 0 13 0 19 0 14 0 29 0 21 0 9 0 13 0 12 0 13 0 10 0 11 0 18 0 14 0 17 0 22 0 12
540145 494007 494148 M U 0 13 0 19 0 14 0 29 0 21 0 9 0 13 0 12 0 13 0 10 0 11 0 18 0 14 0 17 0 22 0 12
540146 494007 494148 F U 0 0 0 0 0 0 0 0 0 0 0 0 0 0 0 0 0 0 0 0 0 0 0 0 0 0 0 0 0 0 0 0
540147 490201 483689 M U 0 12 0 13 0 12 0 28 0 21 0 10 0 12 0 11 0 13 0 8 0 11 0 19 0 14 0 14 0 22 0 12
540148 489363 481927 M U 0 12 0 9 0 13 0 29 0 24 0 9 0 12 0 12 0 13 0 9 0 9 0 18 0 14 0 16 0 20 0 10
540149 482691 486086 M U 0 12 0 12 0 12 0 31 0 23 0 9 0 12 0 11 0 13 0 11 0 9 0 19 0 14 0 12 0 18 0 9
540150 497923 498883 M U 0 13 0 14 0 12 0 27 0 23 0 9 0 12 0 12 0 14 0 9 0 10 0 17 0 16 0 15 0 22 0 12
540151 497923 498883 F U 0 0 0 0 0 0 0 0 0 0 0 0 0 0 0 0 0 0 0 0 0 0 0 0 0 0 0 0 0 0 0 0
540152 482990 499290 F U 0 0 0 0 0 0 0 0 0 0 0 0 0 0 0 0 0 0 0 0 0 0 0 0 0 0 0 0 0 0 0 0
540153 483704 493882 F U 0 0 0 0 0 0 0 0 0 0 0 0 0 0 0 0 0 0 0 0 0 0 0 0 0 0 0 0 0 0 0 0
540154 483704 493882 M U 0 14 0 13 0 11 0 28 0 24 0 10 0 10 0 12 0 13 0 11 0 9 0 19 0 14 0 17 0 20 0 12
540155 492441 483628 F U 0 0 0 0 0 0 0 0 0 0 0 0 0 0 0 0 0 0 0 0 0 0 0 0 0 0 0 0 0 0 0 0
540156 484737 481834 M U 0 15 0 12 0 12 0 29 0 23 0 11 0 10 0 11 0 13 0 9 0 10 0 18 0 13 0 15 0 21 0 10
540157 484737 481834 M U 0 15 0 12 0 12 0 29 0 23 0 11 0 10 0 11 0 13 0 9 0 10 0 18 0 13 0 15 0 21 0 10
540158 481669 491209 M U 0 14 0 16 0 13 0 29 0 21 0 9 0 13 0 11 0 14 0 9 0 11 0 17 0 15 0 17 0 20 0 10
540159 481669 491209 M U 0 14 0 16 0 13 0 29 0 21 0 9 0 13 0 11 0 14 0 9 0 11 0 17 0 15 0 17 0 20 0 10
540160 481669 491209 M U 0 14 0 16 0 13 0 29 0 21 0 9 0 13 0 11 0 14 0 9 0 11 0 17 0 15 0 17 0 20 0 10
540161 498550 496222 F U 0 0 0 0 0 0 0 0 0 0 0 0 0 0 0 0 0 0 0 0 0 0 0 0 0 0 0 0 0 0 0 0
540162 498550 496222 F U 0 0 0 0 0 0 0 0 0 0 0 0 0 0 0 0 0 0 0 0 0 0 0 0 0 0 0 0 0 0 0 0
540163 486139 481657 F U 0 0 0 0 0 0 0 0 0 0 0 0 0 0 0 0 0 0 0 0 0 0 0 0 0 0 0 0 0 0 0 0
540164 486139 481657 M U 0 12 0 13 0 12 0 29 0 23 0 10 0 14 0 12 0 13 0 11 0 11 0 18 0 14 0 16 0 18 0 9
540165 480758 490257 M U 0 15 0 17 0 11 0 26 0 21 0 9 0 12 0 12 0 13 0 9 0 11 0 21 0 14 0 20 0 21 0 11
540166 485300 493816 F U 0 0 0 0 0 0 0 0 0 0 0 0 0 0 0 0 0 0 0 0 0 0 0 0 0 0 0 0 0 0 0 0
540167 485300 493816 F U 0 0 0 0 0 0 0 0 0 0 0 0 0 0 0 0 0 0 0 0 0 0 0 0 0 0 0 0 0 0 0 0
540168 485300 493816 F U 0 0 0 0 0 0 0 0 0 0 0 0 0 0 0 0 0 0 0 0 0 0 0 0 0 0 0 0 0 0 0 0
540169 485300 493816 F U 0 0 0 0 0 0 0 0 0 0 0 0 0 0 0 0 0 0 0 0 0 0 0 0 0 0 0 0 0 0 0 0
540170 480957 491945 F U 0 0 0 0 0 0 0 0 0 0 0 0 0 0 0 0 0 0 0 0 0 0 0 0 0 0 0 0 0 0 0 0
540171 480957 491945 F U 0 0 0 0 0 0 0 0 0 0 0 0 0 0 0 0 0 0 0 0 0 0 0 0 0 0 0 0 0 0 0 0
540172 481592 486047 M U 0 12 0 11 0 11 0 27 0 23 0 10 0 13 0 12 0 14 0 10 0 12 0 18 0 14 0 15 0 22 0 11
540173 481592 486047 F U 0 0 0 0 0 0 0 0 0 0 0 0 0 0 0 0 0 0 0 0 0 0 0 0 0 0 0 0 0 0 0 0
540174 480191 490714 F U 0 0 0 0 0 0 0 0 0 0 0 0 0 0 0 0 0 0 0 0 0 0 0 0 0 0 0 0 0 0 0 0
540175 480191 490714 M U 0 13 0 9 0 13 0 29 0 22 0 9 0 11 0 12 0 13 0 10 0 11 0 19 0 14 0 12 0 20 0 12
540176 480191 490714 F U 0 0 0 0 0 0 0 0 0 0 0 0 0 0 0 0 0 0 0 0 0 0 0 0 0 0 0 0 0 0 0 0
540177 480191 490714 F U 0 0 0 0 0 0 0 0 0 0 0 0 0 0 0 0 0 0 0 0 0 0 0 0 0 0 0 0 0 0 0 0
540178 480027 481949 F U 0 0 0 0 0 0 0 0 0 0 0 0 0 0 0 0 0 0 0 0 0 0 0 0 0 0 0 0 0 0 0 0
540179 491433 494827 F U 0 0 0 0 0 0 0 0 0 0 0 0 0 0 0 0 0 0 0 0 0 0 0 0 0 0 0 0 0 0 0 0
540180 491433 494827 M U 0 13 0 14 0 12 0 29 0 21 0 9 0 10 0 13 0 14 0 9 0 11 0 20 0 14 0 16 0 20 0 11
540181 491433 494827 F U 0 0 0 0 0 0 0 0 0 0 0 0 0 0 0 0 0 0 0 0 0 0 0 0 0 0 0 0 0 0 0 0
540182 491433 494827 F U 0 0 0 0 0 0 0 0 0 0 0 0 0 0 0 0 0 0 0 0 0 0 0 0 0 0 0 0 0 0 0 0
540183 491433 494827 M U 0 13 0 14 0 12 0 29 0 21 0 9 0 10 0 13 0 14 0 9 0 11 0 20 0 14 0 16 0 20 0 11
540184 491433 494827 F U 0 0 0 0 0 0 0 0 0 0 0 0 0 0 0 0 0 0 0 0 0 0 0 0 0 0 0 0 0 0 0 0
540185 482049 484660 F U 0 0 0 0 0 0 0 0 0 0 0 0 0 0 0 0 0 0 0 0 0 0 0 0 0 0 0 0 0 0 0 0
540186 482049 484660 M U 0 14 0 16 0 11 0 28 0 21 0 10 0 13 0 12 0 13 0 9 0 11 0 20 0 15 0 16 0 22 0 10
540187 482049 484660 M U 0 14 0 16 0 11 0 28 0 21 0 10 0 13 0 12 0 13 0 9 0 11 0 20 0 15 0 16 0 22 0 10
540188 486291 492707 F U 0 0 0 0 0 0 0 0 0 0 0 0 0 0 0 0 0 0 0 0 0 0 0 0 0 0 0 0 0 0 0 0
540189 486291 492707 F U 0 0 0 0 0 0 0 0 0 0 0 0 0 0 0 0 0 0 0 0 0 0 0 0 0 0 0 0 0 0 0 0
540190 486291 492707 M U 0 14 0 12 0 12 0 30 0 22 0 10 0 13 0 12 0 13 0 8 0 11 0 17 0 14 0 16 0 21 0 10
540191 492275 488251 F U 0 0 0 0 0 0 0 0 0 0 0 0 0 0 0 0 0 0 0 0 0 0 0 0 0 0 0 0 0 0 0 0
540192 492275 488251 F U 0 0 0 0 0 0 0 0 0 0 0 0 0 0 0 0 0 0 0 0 0 0 0 0 0 0 0 0 0 0 0 0
540193 492587 491703 F U 0 0 0 0 0 0 0 0 0 0 0 0 0 0 0 0 0 0 0 0 0 0 0 0 0 0 0 0 0 0 0 0
540194 492587 491703 F U 0 0 0 0 0 0 0 0 0 0 0 0 0 0 0 0 0 0 0 0 0 0 0 0 0 0 0 0 0 0 0 0
540195 482384 485047 M U 0 14 0 13 0 12 0 29 0 20 0 10 0 12 0 11 0 15 0 9 0 11 0 18 0 14 0 16 0 22 0 12
540196 481942 480467 M U 0 13 0 11 0 12 0 31 0 23 0 10 0 12 0 12 0 13 0 10 0 9 0 19 0 14 0 15 0 23 0 11
540197 481942 480467 M U 0 13 0 11 0 12 0 31 0 23 0 10 0 12 0 12 0 13 0 10 0 9 0 19 0 14 0 15 0 23 0 11
540198 489205 487232 F U 0 0 0 0 0 0 0 0 0 0 0 0 0 0 0 0 0 0 0 0 0 0 0 0 0 0 0 0 0 0 0 0
540199 489205 487232 M U 0 15 0 13 0 12 0 29 0 20 0 10 0 10 0 11 0 13 0 9 0 10 0 17 0 14 0 16 0 22 0 11
540200 481505 489172 M U 0 13 0 17 0 12 0 29 0 21 0 9 0 10 0 12 0 14 0 11 0 10 0 18 0 14 0 16 0 22 0 11
540201 492113 491410 F U 0 0 0 0 0 0 0 0 0 0 0 0 0 0 0 0 0 0 0 0 0 0 0 0 0 0 0 0 0 0 0 0
540202 489351 496059 M U 0 13 0 16 0 12 0 28 0 23 0 9 0 10 0 12 0 13 0 10 0 11 0 17 0 14 0 18 0 22 0 11
540203 499355 498556 F U 0 0 0 0 0 0 0 0 0 0 0 0 0 0 0 0 0 0 0 0 0 0 0 0 0 0 0 0 0 0 0 0
540204 499355 498556 M U 0 13 0 12 0 13 0 27 0 23 0 9 0 10 0 11 0 14 0 10 0 11 0 18 0 14 0 15 0 22 0 10
540205 499355 498556 M U 0 13 0 12 0 13 0 27 0 23 0 9 0 10 0 11 0 14 0 10 0 11 0 18 0 14 0 15 0 22 0 10
540206 499419 483456 M U 0 14 0 10 0 13 0 27 0 21 0 10 0 13 0 12 0 13 0 10 0 11 0 18 0 14 0 18 0 20 0 11
540207 499419 483456 F U 0 0 0 0 0 0 0 0 0 0 0 0 0 0 0 0 0 0 0 0 0 0 0 0 0 0 0 0 0 0 0 0
540208 483552 487512 F U 0 0 0 0 0 0 0 0 0 0 0 0 0 0 0 0 0 0 0 0 0 0 0 0 0 0 0 0 0 0 0 0
540209 483552 487512 M U 0 13 0 14 0 12 0 30 0 23 0 10 0 12 0 12 0 15 0 9 0 11 0 18 0 15 0 16 0 20 0 10
540210 493155 492216 F U 0 0 0 0 0 0 0 0 0 0 0 0 0 0 0 0 0 0 0 0 0 0 0 0 0 0 0 0 0 0 0 0
540211 493155 492216 M U 0 15 0 10 0 11 0 28 0 23 0 9 0 10 0 11 0 14 0 10 0 11 0 19 0 14 0 16 0 22 0 11
540212 497439 487455 F U 0 0 0 0 0 0 0 0 0 0 0 0 0 0 0 0 0 0 0 0 0 0 0 0 0 0 0 0 0 0 0 0
540213 497439 487455 F U 0 0 0 0 0 0 0 0 0 0 0 0 0 0 0 0 0 0 0 0 0 0 0 0 0 0 0 0 0 0 0 0
540214 497439 487455 F U 0 0 0 0 0 0 0 0 0 0 0 0 0 0 0 0 0 0 0 0 0 0 0 0 0 0 0 0 0 0 0 0
540215 497439 487455 M U 0 13 0 12 0 13 0 29 0 23 0 10 0 10 0 13 0 13 0 12 0 9 0 17 0 14 0 14 0 21 0 11
540216 495412 481617 F U 0 0 0 0 0 0 0 0 0 0 0 0 0 0 0 0 0 0 0 0 0 0 0 0 0 0 0 0 0 0 0 0
540217 481280 494383 F U 0 0 0 0 0 0 0 0 0 0 0 0 0 0 0 0 0 0 0 0 0 0 0 0 0 0 0 0 0 0 0 0
540218 481280 494383 M U 0 14 0 10 0 12 0 28 0 24 0 9 0 10 0 11 0 13 0 9 0 10 0 19 0 14 0 14 0 21 0 9
540219 483681 488446 M U 0 13 0 18 0 12 0 28 0 22 0 10 0 13 0 12 0 15 0 10 0 11 0 18 0 15 0 15 0 24 0 11
540220 497832 498487 F U 0 0 0 0 0 0 0 0 0 0 0 0 0 0 0 0 0 0 0 0 0 0 0 0 0 0 0 0 0 0 0 0
540221 489094 491534 F U 0 0 0 0 0 0 0 0 0 0 0 0 0 0 0 0 0 0 0 0 0 0 0 0 0 0 0 0 0 0 0 0
540222 489094 491534 F U 0 0 0 0 0 0 0 0 0 0 0 0 0 0 0 0 0 0 0 0 0 0 0 0 0 0 0 0 0 0 0 0
540223 494012 483672 F U 0 0 0 0 0 0 0 0 0 0 0 0 0 0 0 0 0 0 0 0 0 0 0 0 0 0 0 0 0 0 0 0
540224 494012 483672 F U 0 0 0 0 0 0 0 0 0 0 0 0 0 0 0 0 0 0 0 0 0 0 0 0 0 0 0 0 0 0 0 0
540225 486458 484896 M U 0 12 0 17 0 12 0 26 0 23 0 9 0 10 0 13 0 13 0 8 0 12 0 18 0 16 0 14 0 20 0 11
540226 484151 499006 F U 0 0 0 0 0 0 0 0 0 0 0 0 0 0 0 0 0 0 0 0 0 0 0 0 0 0 0 0 0 0 0 0
540227 484151 499006 F U 0 0 0 0 0 0 0 0 0 0 0 0 0 0 0 0 0 0 0 0 0 0 0 0 0 0 0 0 0 0 0 0
540228 497178 496094 M U 0 14 0 13 0 12 0 28 0 23 0 9 0 10 0 12 0 14 0 10 0 10 0 17 0 15 0 14 0 20 0 11
540229 497178 496094 F U 0 0 0 0 0 0 0 0 0 0 0 0 0 0 0 0 0 0 0 0 0 0 0 0 0 0 0 0 0 0 0 0
540230 497178 496094 F U 0 0 0 0 0 0 0 0 0 0 0 0 0 0 0 0 0 0 0 0 0 0 0 0 0 0 0 0 0 0 0 0
540231 497178 496094 M U 0 14 0 13 0 12 0 28 0 23 0 9 0 10 0 12 0 14 0 10 0 10 0 17 0 15 0 14 0 20 0 11
540232 485552 496962 M U 0 13 0 17 0 13 0 28 0 23 0 10 0 10 0 14 0 15 0 9 0 11 0 18 0 14 0 14 0 18 0 11
540233 499481 482302 M U 0 14 0 14 0 12 0 27 0 23 0 9 0 9 0 12 0 13 0 11 0 9 0 18 0 16 0 17 0 19 0 11
540234 482381 487047 M U 0 14 0 13 0 11 0 30 0 23 0 10 0 10 0 11 0 13 0 10 0 10 0 18 0 14 0 15 0 23 0 11
540235 497065 485026 M U 0 14 0 14 0 11 0 29 0 22 0 9 0 12 0 13 0 14 0 9 0 10 0 17 0 16 0 15 0 21 0 9
540236 498443 486790 M U 0 14 0 13 0 13 0 27 0 21 0 10 0 13 0 11 0 13 0 9 0 9 0 19 0 14 0 16 0 20 0 11
540237 485022 486062 M U 0 13 0 13 0 12 0 28 0 23 0 10 0 10 0 12 0 13 0 9 0 10 0 18 0 15 0 13 0 19 0 11
540238 485022 486062 F U 0 0 0 0 0 0 0 0 0 0 0 0 0 0 0 0 0 0 0 0 0 0 0 0 0 0 0 0 0 0 0 0
540239 490157 485207 F U 0 0 0 0 0 0 0 0 0 0 0 0 0 0 0 0 0 0 0 0 0 0 0 0 0 0 0 0 0 0 0 0
540240 490157 485207 M U 0 16 0 9 0 11 0 27 0 21 0 10 0 12 0 12 0 13 0 11 0 11 0 17 0 15 0 15 0 20 0 10
540241 495822 491023 M U 0 15 0 10 0 12 0 28 0 23 0 9 0 12 0 12 0 13 0 11 0 10 0 17 0 14 0 15 0 20 0 11
540242 495822 491023 F U 0 0 0 0 0 0 0 0 0 0 0 0 0 0 0 0 0 0 0 0 0 0 0 0 0 0 0 0 0 0 0 0
540243 481346 481619 F U 0 0 0 0 0 0 0 0 0 0 0 0 0 0 0 0 0 0 0 0 0 0 0 0 0 0 0 0 0 0 0 0
540244 495808 484682 F U 0 0 0 0 0 0 0 0 0 0 0 0 0 0 0 0 0 0 0 0 0 0 0 0 0 0 0 0 0 0 0 0
540245 481631 498642 F U 0 0 0 0 0 0 0 0 0 0 0 0 0 0 0 0 0 0 0 0 0 0 0 0 0 0 0 0 0 0 0 0
540246 482553 488784 M U 0 14 0 14 0 13 0 29 0 20 0 9 0 10 0 12 0 13 0 11 0 10 0 18 0 15 0 14 0 22 0 10
540247 492140 486476 F U 0 0 0 0 0 0 0 0 0 0 0 0 0 0 0 0 0 0 0 0 0 0 0 0 0 0 0 0 0 0 0 0
540248 492140 486476 F U 0 0 0 0 0 0 0 0 0 0 0 0 0 0 0 0 0 0 0 0 0 0 0 0 0 0 0 0 0 0 0 0
540249 480796 488877 F U 0 0 0 0 0 0 0 0 0 0 0 0 0 0 0 0 0 0 0 0 0 0 0 0 0 0 0 0 0 0 0 0
540250 480796 488877 M U 0 12 0 10 0 13 0 29 0 21 0 9 0 10 0 12 0 14 0 9 0 9 0 17 0 13 0 15 0 20 0 10
540251 492672 498807 F U 0 0 0 0 0 0 0 0 0 0 0 0 0 0 0 0 0 0 0 0 0 0 0 0 0 0 0 0 0 0 0 0
540252 492672 498807 M U 0 12 0 13 0 12 0 31 0 24 0 9 0 10 0 11 0 14 0 9 0 12 0 18 0 14 0 14 0 22 0 12
540253 492672 498807 F U 0 0 0 0 0 0 0 0 0 0 0 0 0 0 0 0 0 0 0 0 0 0 0 0 0 0 0 0 0 0 0 0
540254 490398 497090 M U 0 14 0 15 0 13 0 27 0 22 0 9 0 13 0 12 0 13 0 10 0 11 0 18 0 14 0 17 0 20 0 10
540255 499959 488507 F U 0 0 0 0 0 0 0 0 0 0 0 0 0 0 0 0 0 0 0 0 0 0 0 0 0 0 0 0 0 0 0 0
540256 499959 488507 F U 0 0 0 0 0 0 0 0 0 0 0 0 0 0 0 0 0 0 0 0 0 0 0 0 0 0 0 0 0 0 0 0
540257 481818 495624 F U 0 0 0 0 0 0 0 0 0 0 0 0 0 0 0 0 0 0 0 0 0 0 0 0 0 0 0 0 0 0 0 0
540258 484680 486653 F U 0 0 0 0 0 0 0 0 0 0 0 0 0 0 0 0 0 0 0 0 0 0 0 0 0 0 0 0 0 0 0 0
540259 484680 486653 M U 0 13 0 15 0 13 0 27 0 25 0 9 0 13 0 12 0 13 0 9 0 11 0 16 0 14 0 15 0 19 0 10
540260 490586 489370 F U 0 0 0 0 0 0 0 0 0 0 0 0 0 0 0 0 0 0 0 0 0 0 0 0 0 0 0 0 0 0 0 0
540261 490586 489370 F U 0 0 0 0 0 0 0 0 0 0 0 0 0 0 0 0 0 0 0 0 0 0 0 0 0 0 0 0 0 0 0 0
540262 498768 499675 F U 0 0 0 0 0 0 0 0 0 0 0 0 0 0 0 0 0 0 0 0 0 0 0 0 0 0 0 0 0 0 0 0
540263 497099 490663 F U 0 0 0 0 0 0 0 0 0 0 0 0 0 0 0 0 0 0 0 0 0 0 0 0 0 0 0 0 0 0 0 0
540264 497099 490663 F U 0 0 0 0 0 0 0 0 0 0 0 0 0 0 0 0 0 0 0 0 0 0 0 0 0 0 0 0 0 0 0 0
540265 498274 487262 F U 0 0 0 0 0 0 0 0 0 0 0 0 0 0 0 0 0 0 0 0 0 0 0 0 0 0 0 0 0 0 0 0
540266 498274 487262 F U 0 0 0 0 0 0 0 0 0 0 0 0 0 0 0 0 0 0 0 0 0 0 0 0 0 0 0 0 0 0 0 0
540267 498274 487262 M U 0 14 0 14 0 12 0 29 0 22 0 10 0 13 0 11 0 13 0 11 0 12 0 20 0 14 0 15 0 19 0 12
540268 490295 497828 M U 0 14 0 14 0 12 0 29 0 21 0 9 0 10 0 12 0 12 0 10 0 10 0 18 0 14 0 14 0 21 0 12
540269 490295 497828 F U 0 0 0 0 0 0 0 0 0 0 0 0 0 0 0 0 0 0 0 0 0 0 0 0 0 0 0 0 0 0 0 0
540270 499440 482936 M U 0 14 0 12 0 12 0 28 0 23 0 9 0 12 0 12 0 15 0 11 0 9 0 19 0 14 0 14 0 19 0 12
540271 499440 482936 M U 0 14 0 12 0 12 0 28 0 23 0 9 0 12 0 12 0 15 0 11 0 9 0 19 0 14 0 14 0 19 0 12
540272 481823 489384 F U 0 0 0 0 0 0 0 0 0 0 0 0 0 0 0 0 0 0 0 0 0 0 0 0 0 0 0 0 0 0 0 0
540273 481823 489384 F U 0 0 0 0 0 0 0 0 0 0 0 0 0 0 0 0 0 0 0 0 0 0 0 0 0 0 0 0 0 0 0 0
540274 493381 481365 F U 0 0 0 0 0 0 0 0 0 0 0 0 0 0 0 0 0 0 0 0 0 0 0 0 0 0 0 0 0 0 0 0
540275 493381 481365 F U 0 0 0 0 0 0 0 0 0 0 0 0 0 0 0 0 0 0 0 0 0 0 0 0 0 0 0 0 0 0 0 0
540276 493381 481365 M U 0 13 0 13 0 12 0 27 0 24 0 9 0 10 0 13 0 13 0 9 0 11 0 19 0 14 0 15 0 20 0 11
540277 487037 480739 M U 0 13 0 11 0 12 0 31 0 23 0 10 0 12 0 12 0 13 0 10 0 9 0 19 0 14 0 15 0 23 0 11
540278 487037 480739 F U 0 0 0 0 0 0 0 0 0 0 0 0 0 0 0 0 0 0 0 0 0 0 0 0 0 0 0 0 0 0 0 0
540279 480530 498618 F U 0 0 0 0 0 0 0 0 0 0 0 0 0 0 0 0 0 0 0 0 0 0 0 0 0 0 0 0 0 0 0 0
540280 480530 498618 F U 0 0 0 0 0 0 0 0 0 0 0 0 0 0 0 0 0 0 0 0 0 0 0 0 0 0 0 0 0 0 0 0
540281 480530 498618 F U 0 0 0 0 0 0 0 0 0 0 0 0 0 0 0 0 0 0 0 0 0 0 0 0 0 0 0 0 0 0 0 0
540282 480530 498618 M U 0 14 0 13 0 13 0 30 0 24 0 9 0 12 0 13 0 13 0 9 0 11 0 18 0 14 0 17 0 22 0 10
540283 480530 498618 M U 0 14 0 13 0 13 0 30 0 24 0 9 0 12 0 13 0 13 0 9 0 11 0 18 0 14 0 17 0 22 0 10
540284 480530 498618 M U 0 14 0 13 0 13 0 30 0 24 0 9 0 12 0 13 0 13 0 9 0 11 0 18 0 14 0 17 0 22 0 10
540285 495093 480136 F U 0 0 0 0 0 0 0 0 0 0 0 0 0 0 0 0 0 0 0 0 0 0 0 0 0 0 0 0 0 0 0 0
540286 495093 480136 F U 0 0 0 0 0 0 0 0 0 0 0 0 0 0 0 0 0 0 0 0 0 0 0 0 0 0 0 0 0 0 0 0
540287 495093 480136 F U 0 0 0 0 0 0 0 0 0 0 0 0 0 0 0 0 0 0 0 0 0 0 0 0 0 0 0 0 0 0 0 0
540288 495655 495990 F U 0 0 0 0 0 0 0 0 0 0 0 0 0 0 0 0 0 0 0 0 0 0 0 0 0 0 0 0 0 0 0 0
540289 494313 492712 F U 0 0 0 0 0 0 0 0 0 0 0 0 0 0 0 0 0 0 0 0 0 0 0 0 0 0 0 0 0 0 0 0
540290 494313 492712 M U 0 13 0 12 0 12 0 28 0 21 0 9 0 10 0 13 0 13 0 9 0 12 0 19 0 13 0 18 0 20 0 10
540291 488061 492326 M U 0 16 0 14 0 11 0 31 0 24 0 10 0 10 0 12 0 14 0 11 0 11 0 20 0 14 0 16 0 19 0 11
540292 488061 492326 M U 0 16 0 14 0 11 0 31 0 24 0 10 0 10 0 12 0 14 0 11 0 11 0 20 0 14 0 16 0 19 0 11
540293 497057 499315 M U 0 15 0 13 0 12 0 28 0 22 0 9 0 13 0 11 0 13 0 9 0 9 0 16 0 17 0 19 0 20 0 9
540294 497043 480597 F U 0 0 0 0 0 0 0 0 0 0 0 0 0 0 0 0 0 0 0 0 0 0 0 0 0 0 0 0 0 0 0 0
540295 497043 480597 M U 0 16 0 14 0 13 0 30 0 22 0 9 0 10 0 12 0 13 0 9 0 10 0 19 0 14 0 17 0 21 0 10
540296 492767 482444 F U 0 0 0 0 0 0 0 0 0 0 0 0 0 0 0 0 0 0 0 0 0 0 0 0 0 0 0 0 0 0 0 0
540297 492767 482444 M U 0 14 0 12 0 11 0 28 0 24 0 9 0 9 0 12 0 13 0 9 0 10 0 17 0 14 0 16 0 20 0 12
540298 485553 486434 M U 0 13 0 17 0 13 0 28 0 23 0 10 0 10 0 14 0 15 0 9 0 11 0 18 0 14 0 14 0 18 0 11
540299 485553 486434 F U 0 0 0 0 0 0 0 0 0 0 0 0 0 0 0 0 0 0 0 0 0 0 0 0 0 0 0 0 0 0 0 0
540300 485553 486434 F U 0 0 0 0 0 0 0 0 0 0 0 0 0 0 0 0 0 0 0 0 0 0 0 0 0 0 0 0 0 0 0 0
540301 485553 486434 F U 0 0 0 0 0 0 0 0 0 0 0 0 0 0 0 0 0 0 0 0 0 0 0 0 0 0 0 0 0 0 0 0
540302 488384 493193 M U 0 14 0 17 0 12 0 28 0 20 0 10 0 10 0 12 0 13 0 11 0 11 0 19 0 14 0 17 0 19 0 11
540303 498522 485528 F U 0 0 0 0 0 0 0 0 0 0 0 0 0 0 0 0 0 0 0 0 0 0 0 0 0 0 0 0 0 0 0 0
540304 498522 485528 M U 0 13 0 15 0 13 0 27 0 22 0 10 0 10 0 11 0 13 0 9 0 10 0 17 0 14 0 16 0 20 0 10
540305 490546 483373 M U 0 13 0 19 0 12 0 29 0 24 0 9 0 12 0 12 0 13 0 10 0 11 0 18 0 16 0 15 0 18 0 12
540306 490546 483373 F U 0 0 0 0 0 0 0 0 0 0 0 0 0 0 0 0 0 0 0 0 0 0 0 0 0 0 0 0 0 0 0 0
540307 491551 489942 M U 0 14 0 10 0 11 0 28 0 23 0 9 0 10 0 13 0 14 0 9 0 12 0 19 0 14 0 17 0 21 0 10
540308 498378 483492 F U 0 0 0 0 0 0 0 0 0 0 0 0 0 0 0 0 0 0 0 0 0 0 0 0 0 0 0 0 0 0 0 0
540309 485725 498528 F U 0 0 0 0 0 0 0 0 0 0 0 0 0 0 0 0 0 0 0 0 0 0 0 0 0 0 0 0 0 0 0 0
540310 484418 485707 M U 0 13 0 15 0 12 0 29 0 23 0 9 0 10 0 11 0 14 0 10 0 10 0 18 0 15 0 14 0 22 0 11
540311 481851 490610 M U 0 14 0 11 0 12 0 27 0 22 0 9 0 10 0 11 0 14 0 11 0 11 0 18 0 13 0 15 0 21 0 11
540312 481851 490610 M U 0 14 0 11 0 12 0 27 0 22 0 9 0 10 0 11 0 14 0 11 0 11 0 18 0 13 0 15 0 21 0 11
540313 486459 487131 M U 0 13 0 10 0 11 0 28 0 22 0 10 0 10 0 12 0 13 0 11 0 11 0 19 0 15 0 15 0 20 0 11
540314 495250 489316 M U 0 14 0 16 0 12 0 30 0 21 0 9 0 10 0 12 0 14 0 9 0 10 0 17 0 16 0 17 0 21 0 11
540315 495252 495683 F U 0 0 0 0 0 0 0 0 0 0 0 0 0 0 0 0 0 0 0 0 0 0 0 0 0 0 0 0 0 0 0 0
540316 488321 480405 F U 0 0 0 0 0 0 0 0 0 0 0 0 0 0 0 0 0 0 0 0 0 0 0 0 0 0 0 0 0 0 0 0
540317 488321 480405 F U 0 0 0 0 0 0 0 0 0 0 0 0 0 0 0 0 0 0 0 0 0 0 0 0 0 0 0 0 0 0 0 0
540318 488321 480405 M U 0 13 0 17 0 12 0 31 0 24 0 9 0 13 0 13 0 13 0 9 0 10 0 18 0 16 0 15 0 23 0 12
540319 488321 480405 F U 0 0 0 0 0 0 0 0 0 0 0 0 0 0 0 0 0 0 0 0 0 0 0 0 0 0 0 0 0 0 0 0
540320 493579 498315 F U 0 0 0 0 0 0 0 0 0 0 0 0 0 0 0 0 0 0 0 0 0 0 0 0 0 0 0 0 0 0 0 0
540321 493579 498315 F U 0 0 0 0 0 0 0 0 0 0 0 0 0 0 0 0 0 0 0 0 0 0 0 0 0 0 0 0 0 0 0 0
540322 482960 492966 F U 0 0 0 0 0 0 0 0 0 0 0 0 0 0 0 0 0 0 0 0 0 0 0 0 0 0 0 0 0 0 0 0
540323 489418 493945 M U 0 12 0 17 0 13 0 29 0 24 0 9 0 12 0 12 0 13 0 11 0 11 0 18 0 14 0 16 0 21 0 11
540324 489418 493945 F U 0 0 0 0 0 0 0 0 0 0 0 0 0 0 0 0 0 0 0 0 0 0 0 0 0 0 0 0 0 0 0 0
540325 489418 493945 M U 0 12 0 17 0 13 0 29 0 24 0 9 0 12 0 12 0 13 0 11 0 11 0 18 0 14 0 16 0 21 0 11
540326 489418 493945 M U 0 12 0 17 0 13 0 29 0 24 0 9 0 12 0 12 0 13 0 11 0 11 0 18 0 14 0 16 0 21 0 11
540327 490669 493187 M U 0 15 0 10 0 11 0 27 0 21 0 9 0 10 0 11 0 14 0 10 0 13 0 17 0 14 0 15 0 21 0 12
540328 490669 493187 M U 0 15 0 10 0 11 0 27 0 21 0 9 0 10 0 11 0 14 0 10 0 13 0 17 0 14 0 15 0 21 0 12
540329 490669 493187 F U 0 0 0 0 0 0 0 0 0 0 0 0 0 0 0 0 0 0 0 0 0 0 0 0 0 0 0 0 0 0 0 0
540330 490178 484141 M U 0 14 0 16 0 14 0 29 0 22 0 9 0 11 0 12 0 13 0 10 0 11 0 18 0 14 0 15 0 22 0 12
540331 490178 484141 F U 0 0 0 0 0 0 0 0 0 0 0 0 0 0 0 0 0 0 0 0 0 0 0 0 0 0 0 0 0 0 0 0
540332 482847 498851 M U 0 16 0 13 0 12 0 29 0 22 0 9 0 14 0 12 0 13 0 10 0 10 0 18 0 14 0 14 0 20 0 10
540333 482847 498851 M U 0 16 0 13 0 12 0 29 0 22 0 9 0 14 0 12 0 13 0 10 0 10 0 18 0 14 0 14 0 20 0 10
540334 482847 498851 M U 0 16 0 13 0 12 0 29 0 22 0 9 0 14 0 12 0 13 0 10 0 10 0 18 0 14 0 14 0 20 0 10
540335 482847 498851 F U 0 0 0 0 0 0 0 0 0 0 0 0 0 0 0 0 0 0 0 0 0 0 0 0 0 0 0 0 0 0 0 0
540336 482847 498851 F U 0 0 0 0 0 0 0 0 0 0 0 0 0 0 0 0 0 0 0 0 0 0 0 0 0 0 0 0 0 0 0 0
540337 480816 480500 M U 0 13 0 14 0 11 0 29 0 23 0 9 0 12 0 12 0 13 0 10 0 10 0 19 0 14 0 16 0 20 0 10
540338 480816 480500 F U 0 0 0 0 0 0 0 0 0 0 0 0 0 0 0 0 0 0 0 0 0 0 0 0 0 0 0 0 0 0 0 0
540339 480816 480500 F U 0 0 0 0 0 0 0 0 0 0 0 0 0 0 0 0 0 0 0 0 0 0 0 0 0 0 0 0 0 0 0 0
540340 481122 481732 F U 0 0 0 0 0 0 0 0 0 0 0 0 0 0 0 0 0 0 0 0 0 0 0 0 0 0 0 0 0 0 0 0
540341 481122 481732 M U 0 14 0 10 0 12 0 31 0 23 0 9 0 12 0 11 0 13 0 10 0 10 0 18 0 15 0 17 0 20 0 11
540342 494368 482046 M U 0 15 0 13 0 13 0 28 0 21 0 9 0 10 0 12 0 14 0 9 0 10 0 20 0 14 0 13 0 21 0 11
540343 482110 482841 M U 0 14 0 14 0 11 0 30 0 24 0 9 0 10 0 12 0 15 0 11 0 10 0 19 0 15 0 16 0 22 0 11
540344 493966 492325 F U 0 0 0 0 0 0 0 0 0 0 0 0 0 0 0 0 0 0 0 0 0 0 0 0 0 0 0 0 0 0 0 0
540345 483176 499992 M U 0 14 0 10 0 13 0 29 0 21 0 9 0 10 0 12 0 13 0 11 0 11 0 18 0 14 0 15 0 20 0 12
540346 488572 487524 F U 0 0 0 0 0 0 0 0 0 0 0 0 0 0 0 0 0 0 0 0 0 0 0 0 0 0 0 0 0 0 0 0
540347 492040 488854 M U 0 12 0 10 0 11 0 27 0 23 0 9 0 12 0 12 0 14 0 11 0 10 0 20 0 13 0 13 0 22 0 10
540348 492040 488854 F U 0 0 0 0 0 0 0 0 0 0 0 0 0 0 0 0 0 0 0 0 0 0 0 0 0 0 0 0 0 0 0 0
540349 485206 496663 F U 0 0 0 0 0 0 0 0 0 0 0 0 0 0 0 0 0 0 0 0 0 0 0 0 0 0 0 0 0 0 0 0
540350 490336 494067 M U 0 13 0 16 0 12 0 30 0 22 0 9 0 10 0 12 0 14 0 9 0 11 0 18 0 14 0 14 0 22 0 11
540351 490336 494067 M U 0 13 0 16 0 12 0 30 0 22 0 9 0 10 0 12 0 14 0 9 0 11 0 18 0 14 0 14 0 22 0 11
540352 499089 481165 F U 0 0 0 0 0 0 0 0 0 0 0 0 0 0 0 0 0 0 0 0 0 0 0 0 0 0 0 0 0 0 0 0
540353 499089 481165 F U 0 0 0 0 0 0 0 0 0 0 0 0 0 0 0 0 0 0 0 0 0 0 0 0 0 0 0 0 0 0 0 0
540354 499089 481165 M U 0 13 0 19 0 14 0 29 0 21 0 9 0 13 0 12 0 13 0 10 0 11 0 18 0 14 0 17 0 22 0 12
540355 497040 496992 F U 0 0 0 0 0 0 0 0 0 0 0 0 0 0 0 0 0 0 0 0 0 0 0 0 0 0 0 0 0 0 0 0
540356 497040 496992 F U 0 0 0 0 0 0 0 0 0 0 0 0 0 0 0 0 0 0 0 0 0 0 0 0 0 0 0 0 0 0 0 0
540357 497040 496992 M U 0 13 0 10 0 13 0 30 0 24 0 9 0 10 0 12 0 13 0 9 0 11 0 18 0 14 0 16 0 22 0 11
540358 497040 496992 F U 0 0 0 0 0 0 0 0 0 0 0 0 0 0 0 0 0 0 0 0 0 0 0 0 0 0 0 0 0 0 0 0
540359 487760 498218 M U 0 15 0 15 0 12 0 31 0 23 0 9 0 12 0 11 0 13 0 9 0 10 0 18 0 15 0 13 0 23 0 11
540360 490918 499806 M U 0 14 0 14 0 12 0 27 0 22 0 8 0 12 0 13 0 13 0 10 0 10 0 17 0 14 0 14 0 20 0 11
540361 490918 499806 F U 0 0 0 0 0 0 0 0 0 0 0 0 0 0 0 0 0 0 0 0 0 0 0 0 0 0 0 0 0 0 0 0
540362 491319 482437 M U 0 14 0 14 0 13 0 29 0 22 0 8 0 11 0 12 0 13 0 12 0 11 0 18 0 14 0 15 0 23 0 11
540363 491319 482437 F U 0 0 0 0 0 0 0 0 0 0 0 0 0 0 0 0 0 0 0 0 0 0 0 0 0 0 0 0 0 0 0 0
540364 488161 482766 M U 0 14 0 13 0 11 0 28 0 22 0 10 0 10 0 12 0 14 0 9 0 10 0 17 0 16 0 15 0 22 0 10
540365 488161 482766 F U 0 0 0 0 0 0 0 0 0 0 0 0 0 0 0 0 0 0 0 0 0 0 0 0 0 0 0 0 0 0 0 0
540366 482124 482862 M U 0 15 0 12 0 13 0 31 0 24 0 9 0 13 0 12 0 13 0 10 0 11 0 18 0 14 0 14 0 21 0 10
540367 482124 482862 M U 0 15 0 12 0 13 0 31 0 24 0 9 0 13 0 12 0 13 0 10 0 11 0 18 0 14 0 14 0 21 0 10
540368 482124 482862 M U 0 15 0 12 0 13 0 31 0 24 0 9 0 13 0 12 0 13 0 10 0 11 0 18 0 14 0 14 0 21 0 10
540369 482124 482862 M U 0 15 0 12 0 13 0 31 0 24 0 9 0 13 0 12 0 13 0 10 0 11 0 18 0 14 0 14 0 21 0 10
540370 482124 482862 F U 0 0 0 0 0 0 0 0 0 0 0 0 0 0 0 0 0 0 0 0 0 0 0 0 0 0 0 0 0 0 0 0
540371 482124 482862 F U 0 0 0 0 0 0 0 0 0 0 0 0 0 0 0 0 0 0 0 0 0 0 0 0 0 0 0 0 0 0 0 0
540372 482124 482862 M U 0 15 0 12 0 13 0 31 0 24 0 9 0 13 0 12 0 13 0 10 0 11 0 18 0 14 0 14 0 21 0 10
540373 482124 482862 F U 0 0 0 0 0 0 0 0 0 0 0 0 0 0 0 0 0 0 0 0 0 0 0 0 0 0 0 0 0 0 0 0
540374 488355 481093 F U 0 0 0 0 0 0 0 0 0 0 0 0 0 0 0 0 0 0 0 0 0 0 0 0 0 0 0 0 0 0 0 0
540375 488355 481093 F U 0 0 0 0 0 0 0 0 0 0 0 0 0 0 0 0 0 0 0 0 0 0 0 0 0 0 0 0 0 0 0 0
540376 499034 484231 F U 0 0 0 0 0 0 0 0 0 0 0 0 0 0 0 0 0 0 0 0 0 0 0 0 0 0 0 0 0 0 0 0
540377 496783 491440 F U 0 0 0 0 0 0 0 0 0 0 0 0 0 0 0 0 0 0 0 0 0 0 0 0 0 0 0 0 0 0 0 0
540378 496783 491440 M U 0 13 0 14 0 12 0 30 0 22 0 10 0 11 0 12 0 13 0 9 0 12 0 20 0 15 0 13 0 21 0 12
540379 487558 492068 F U 0 0 0 0 0 0 0 0 0 0 0 0 0 0 0 0 0 0 0 0 0 0 0 0 0 0 0 0 0 0 0 0
540380 481328 486740 F U 0 0 0 0 0 0 0 0 0 0 0 0 0 0 0 0 0 0 0 0 0 0 0 0 0 0 0 0 0 0 0 0
540381 481328 486740 M U 0 15 0 17 0 12 0 28 0 23 0 10 0 10 0 14 0 13 0 11 0 11 0 18 0 15 0 13 0 24 0 11
540382 488009 492890 F U 0 0 0 0 0 0 0 0 0 0 0 0 0 0 0 0 0 0 0 0 0 0 0 0 0 0 0 0 0 0 0 0
540383 493178 489921 M U 0 13 0 13 0 12 0 28 0 23 0 10 0 10 0 12 0 13 0 9 0 10 0 18 0 15 0 13 0 19 0 11
540384 480420 480071 M U 0 15 0 12 0 12 0 28 0 23 0 9 0 10 0 12 0 13 0 10 0 10 0 18 0 14 0 15 0 22 0 10
540385 499507 493488 F U 0 0 0 0 0 0 0 0 0 0 0 0 0 0 0 0 0 0 0 0 0 0 0 0 0 0 0 0 0 0 0 0
540386 491659 489216 M U 0 13 0 13 0 12 0 28 0 24 0 9 0 10 0 12 0 13 0 9 0 11 0 20 0 14 0 17 0 21 0 11
540387 491659 489216 F U 0 0 0 0 0 0 0 0 0 0 0 0 0 0 0 0 0 0 0 0 0 0 0 0 0 0 0 0 0 0 0 0
540388 481552 493065 F U 0 0 0 0 0 0 0 0 0 0 0 0 0 0 0 0 0 0 0 0 0 0 0 0 0 0 0 0 0 0 0 0
540389 481552 493065 F U 0 0 0 0 0 0 0 0 0 0 0 0 0 0 0 0 0 0 0 0 0 0 0 0 0 0 0 0 0 0 0 0
540390 481552 493065 F U 0 0 0 0 0 0 0 0 0 0 0 0 0 0 0 0 0 0 0 0 0 0 0 0 0 0 0 0 0 0 0 0
540391 481552 493065 M U 0 16 0 12 0 12 0 30 0 22 0 9 0 10 0 12 0 13 0 8 0 10 0 17 0 15 0 17 0 21 0 11
540392 481552 493065 F U 0 0 0 0 0 0 0 0 0 0 0 0 0 0 0 0 0 0 0 0 0 0 0 0 0 0 0 0 0 0 0 0
540393 490023 485724 M U 0 12 0 14 0 11 0 30 0 23 0 9 0 10 0 11 0 13 0 9 0 10 0 18 0 13 0 17 0 21 0 11
540394 490023 485724 M U 0 12 0 14 0 11 0 30 0 23 0 9 0 10 0 11 0 13 0 9 0 10 0 18 0 13 0 17 0 21 0 11
540395 490358 483416 F U 0 0 0 0 0 0 0 0 0 0 0 0 0 0 0 0 0 0 0 0 0 0 0 0 0 0 0 0 0 0 0 0
540396 490358 483416 F U 0 0 0 0 0 0 0 0 0 0 0 0 0 0 0 0 0 0 0 0 0 0 0 0 0 0 0 0 0 0 0 0
540397 490358 483416 M U 0 16 0 13 0 12 0 29 0 24 0 10 0 10 0 12 0 15 0 9 0 11 0 19 0 14 0 16 0 22 0 11
540398 480627 481788 F U 0 0 0 0 0 0 0 0 0 0 0 0 0 0 0 0 0 0 0 0 0 0 0 0 0 0 0 0 0 0 0 0
540399 480627 481788 F U 0 0 0 0 0 0 0 0 0 0 0 0 0 0 0 0 0 0 0 0 0 0 0 0 0 0 0 0 0 0 0 0
540400 480627 481788 M U 0 15 0 9 0 11 0 28 0 22 0 9 0 12 0 12 0 13 0 8 0 12 0 18 0 14 0 18 0 21 0 12
540401 489657 492967 M U 0 13 0 14 0 12 0 27 0 23 0 10 0 12 0 14 0 13 0 9 0 11 0 21 0 14 0 15 0 22 0 10
540402 493874 487104 M U 0 13 0 18 0 12 0 29 0 22 0 9 0 12 0 11 0 14 0 9 0 10 0 19 0 14 0 17 0 20 0 12
540403 493874 487104 M U 0 13 0 18 0 12 0 29 0 22 0 9 0 12 0 11 0 14 0 9 0 10 0 19 0 14 0 17 0 20 0 12
540404 481919 487877 F U 0 0 0 0 0 0 0 0 0 0 0 0 0 0 0 0 0 0 0 0 0 0 0 0 0 0 0 0 0 0 0 0
540405 481919 487877 F U 0 0 0 0 0 0 0 0 0 0 0 0 0 0 0 0 0 0 0 0 0 0 0 0 0 0 0 0 0 0 0 0
540406 485511 494568 F U 0 0 0 0 0 0 0 0 0 0 0 0 0 0 0 0 0 0 0 0 0 0 0 0 0 0 0 0 0 0 0 0
540407 485511 494568 F U 0 0 0 0 0 0 0 0 0 0 0 0 0 0 0 0 0 0 0 0 0 0 0 0 0 0 0 0 0 0 0 0
540408 495368 484943 F U 0 0 0 0 0 0 0 0 0 0 0 0 0 0 0 0 0 0 0 0 0 0 0 0 0 0 0 0 0 0 0 0
540409 485310 494632 M U 0 14 0 13 0 12 0 28 0 24 0 10 0 10 0 12 0 15 0 10 0 12 0 20 0 14 0 17 0 22 0 9
540410 485310 494632 M U 0 14 0 13 0 12 0 28 0 24 0 10 0 10 0 12 0 15 0 10 0 12 0 20 0 14 0 17 0 22 0 9
540411 495900 493279 M U 0 16 0 11 0 12 0 30 0 23 0 9 0 10 0 11 0 13 0 9 0 10 0 18 0 13 0 15 0 22 0 10
540412 495900 493279 F U 0 0 0 0 0 0 0 0 0 0 0 0 0 0 0 0 0 0 0 0 0 0 0 0 0 0 0 0 0 0 0 0
540413 498005 499137 M U 0 15 0 12 0 13 0 27 0 21 0 10 0 10 0 12 0 13 0 11 0 11 0 17 0 14 0 17 0 19 0 9
540414 487781 483022 M U 0 12 0 10 0 12 0 27 0 22 0 9 0 10 0 13 0 13 0 8 0 11 0 18 0 14 0 19 0 22 0 11
540415 487781 483022 M U 0 12 0 10 0 12 0 27 0 22 0 9 0 10 0 13 0 13 0 8 0 11 0 18 0 14 0 19 0 22 0 11
540416 481275 495455 M U 0 14 0 16 0 11 0 29 0 22 0 10 0 9 0 12 0 13 0 8 0 10 0 19 0 14 0 16 0 22 0 10
540417 481275 495455 M U 0 14 0 16 0 11 0 29 0 22 0 10 0 9 0 12 0 13 0 8 0 10 0 19 0 14 0 16 0 22 0 10
540418 487098 483570 F U 0 0 0 0 0 0 0 0 0 0 0 0 0 0 0 0 0 0 0 0 0 0 0 0 0 0 0 0 0 0 0 0
540419 497429 484334 M U 0 15 0 11 0 12 0 30 0 23 0 9 0 10 0 11 0 13 0 9 0 10 0 18 0 15 0 16 0 23 0 9
540420 499072 499405 M U 0 13 0 13 0 11 0 31 0 22 0 9 0 12 0 12 0 13 0 11 0 10 0 17 0 14 0 16 0 20 0 10
540421 499072 499405 F U 0 0 0 0 0 0 0 0 0 0 0 0 0 0 0 0 0 0 0 0 0 0 0 0 0 0 0 0 0 0 0 0
540422 499072 499405 F U 0 0 0 0 0 0 0 0 0 0 0 0 0 0 0 0 0 0 0 0 0 0 0 0 0 0 0 0 0 0 0 0
540423 487026 483170 M U 0 13 0 10 0 11 0 28 0 22 0 10 0 10 0 12 0 13 0 11 0 11 0 19 0 15 0 15 0 20 0 11
540424 487026 483170 M U 0 13 0 10 0 11 0 28 0 22 0 10 0 10 0 12 0 13 0 11 0 11 0 19 0 15 0 15 0 20 0 11
540425 487026 483170 F U 0 0 0 0 0 0 0 0 0 0 0 0 0 0 0 0 0 0 0 0 0 0 0 0 0 0 0 0 0 0 0 0
540426 482432 480890 F U 0 0 0 0 0 0 0 0 0 0 0 0 0 0 0 0 0 0 0 0 0 0 0 0 0 0 0 0 0 0 0 0
540427 492916 483571 M U 0 13 0 15 0 13 0 28 0 21 0 9 0 12 0 12 0 13 0 9 0 10 0 19 0 13 0 14 0 20 0 11
540428 486880 485429 M U 0 13 0 17 0 12 0 28 0 22 0 9 0 10 0 12 0 13 0 11 0 9 0 18 0 12 0 19 0 19 0 10
540429 486880 485429 M U 0 13 0 17 0 12 0 28 0 22 0 9 0 10 0 12 0 13 0 11 0 9 0 18 0 12 0 19 0 19 0 10
540430 483027 499483 M U 0 16 0 17 0 12 0 28 0 20 0 10 0 12 0 13 0 13 0 9 0 10 0 19 0 14 0 16 0 20 0 10
540431 483027 499483 F U 0 0 0 0 0 0 0 0 0 0 0 0 0 0 0 0 0 0 0 0 0 0 0 0 0 0 0 0 0 0 0 0
540432 487430 488157 M U 0 13 0 17 0 12 0 28 0 21 0 9 0 10 0 11 0 14 0 9 0 9 0 17 0 15 0 15 0 21 0 10
540433 487430 488157 F U 0 0 0 0 0 0 0 0 0 0 0 0 0 0 0 0 0 0 0 0 0 0 0 0 0 0 0 0 0 0 0 0
540434 487430 488157 F U 0 0 0 0 0 0 0 0 0 0 0 0 0 0 0 0 0 0 0 0 0 0 0 0 0 0 0 0 0 0 0 0
540435 487430 488157 M U 0 13 0 17 0 12 0 28 0 21 0 9 0 10 0 11 0 14 0 9 0 9 0 17 0 15 0 15 0 21 0 10
540436 490521 487910 F U 0 0 0 0 0 0 0 0 0 0 0 0 0 0 0 0 0 0 0 0 0 0 0 0 0 0 0 0 0 0 0 0
540437 490521 487910 F U 0 0 0 0 0 0 0 0 0 0 0 0 0 0 0 0 0 0 0 0 0 0 0 0 0 0 0 0 0 0 0 0
540438 490521 487910 F U 0 0 0 0 0 0 0 0 0 0 0 0 0 0 0 0 0 0 0 0 0 0 0 0 0 0 0 0 0 0 0 0
540439 490521 487910 M U 0 15 0 13 0 12 0 28 0 23 0 10 0 13 0 12 0 14 0 9 0 11 0 19 0 14 0 15 0 22 0 11
540440 490521 487910 M U 0 15 0 13 0 12 0 28 0 23 0 10 0 13 0 12 0 14 0 9 0 11 0 19 0 14 0 15 0 22 0 11
540441 488534 491307 M U 0 14 0 12 0 11 0 26 0 22 0 10 0 13 0 13 0 13 0 9 0 14 0 16 0 14 0 17 0 21 0 11
540442 488534 491307 F U 0 0 0 0 0 0 0 0 0 0 0 0 0 0 0 0 0 0 0 0 0 0 0 0 0 0 0 0 0 0 0 0
540443 488534 491307 F U 0 0 0 0 0 0 0 0 0 0 0 0 0 0 0 0 0 0 0 0 0 0 0 0 0 0 0 0 0 0 0 0
540444 484189 491442 M U 0 16 0 11 0 12 0 28 0 23 0 10 0 10 0 13 0 13 0 9 0 10 0 18 0 14 0 17 0 20 0 11
540445 484189 491442 F U 0 0 0 0 0 0 0 0 0 0 0 0 0 0 0 0 0 0 0 0 0 0 0 0 0 0 0 0 0 0 0 0
540446 484189 491442 F U 0 0 0 0 0 0 0 0 0 0 0 0 0 0 0 0 0 0 0 0 0 0 0 0 0 0 0 0 0 0 0 0
540447 498029 496448 M U 0 14 0 11 0 11 0 28 0 23 0 9 0 14 0 11 0 13 0 11 0 11 0 18 0 16 0 14 0 22 0 9
540448 495104 484672 F U 0 0 0 0 0 0 0 0 0 0 0 0 0 0 0 0 0 0 0 0 0 0 0 0 0 0 0 0 0 0 0 0
540449 487081 499310 M U 0 14 0 13 0 11 0 30 0 23 0 10 0 10 0 11 0 13 0 10 0 11 0 18 0 14 0 15 0 23 0 11
540450 488515 481450 M U 0 13 0 13 0 12 0 29 0 22 0 9 0 10 0 12 0 13 0 9 0 10 0 20 0 15 0 14 0 22 0 12
540451 488515 481450 F U 0 0 0 0 0 0 0 0 0 0 0 0 0 0 0 0 0 0 0 0 0 0 0 0 0 0 0 0 0 0 0 0
540452 488515 481450 M U 0 13 0 13 0 12 0 29 0 22 0 9 0 10 0 12 0 13 0 9 0 10 0 20 0 15 0 14 0 22 0 12
540453 488515 481450 M U 0 13 0 13 0 12 0 29 0 22 0 9 0 10 0 12 0 13 0 9 0 10 0 20 0 15 0 14 0 22 0 12
540454 496913 492380 F U 0 0 0 0 0 0 0 0 0 0 0 0 0 0 0 0 0 0 0 0 0 0 0 0 0 0 0 0 0 0 0 0
540455 480112 484405 M U 0 16 0 14 0 13 0 30 0 24 0 9 0 12 0 12 0 14 0 11 0 11 0 18 0 13 0 16 0 20 0 11
540456 480112 484405 M U 0 16 0 14 0 13 0 30 0 24 0 9 0 12 0 12 0 14 0 11 0 11 0 18 0 13 0 16 0 20 0 11
540457 496877 498228 F U 0 0 0 0 0 0 0 0 0 0 0 0 0 0 0 0 0 0 0 0 0 0 0 0 0 0 0 0 0 0 0 0
540458 496877 498228 M U 0 14 0 17 0 12 0 27 0 23 0 10 0 13 0 13 0 14 0 8 0 10 0 19 0 14 0 15 0 21 0 12
540459 496877 498228 F U 0 0 0 0 0 0 0 0 0 0 0 0 0 0 0 0 0 0 0 0 0 0 0 0 0 0 0 0 0 0 0 0
540460 486005 481010 M U 0 15 0 12 0 12 0 28 0 23 0 10 0 11 0 12 0 13 0 10 0 12 0 18 0 15 0 13 0 20 0 10
540461 486005 481010 M U 0 15 0 12 0 12 0 28 0 23 0 10 0 11 0 12 0 13 0 10 0 12 0 18 0 15 0 13 0 20 0 10
540462 486005 481010 F U 0 0 0 0 0 0 0 0 0 0 0 0 0 0 0 0 0 0 0 0 0 0 0 0 0 0 0 0 0 0 0 0
540463 494787 490048 M U 0 14 0 11 0 11 0 28 0 23 0 9 0 14 0 11 0 13 0 11 0 11 0 18 0 16 0 14 0 22 0 9
540464 482281 485044 M U 0 15 0 16 0 11 0 27 0 23 0 10 0 13 0 13 0 14 0 9 0 11 0 18 0 15 0 16 0 21 0 12
540465 482281 485044 M U 0 15 0 16 0 11 0 27 0 23 0 10 0 13 0 13 0 14 0 9 0 11 0 18 0 15 0 16 0 21 0 12
540466 496023 483645 M U 0 13 0 17 0 13 0 29 0 24 0 9 0 12 0 12 0 14 0 9 0 9 0 17 0 14 0 15 0 21 0 10
540467 488969 486373 F U 0 0 0 0 0 0 0 0 0 0 0 0 0 0 0 0 0 0 0 0 0 0 0 0 0 0 0 0 0 0 0 0
540468 484752 486940 M U 0 15 0 12 0 11 0 28 0 20 0 10 0 10 0 12 0 15 0 9 0 11 0 18 0 14 0 14 0 22 0 11
540469 484752 486940 F U 0 0 0 0 0 0 0 0 0 0 0 0 0 0 0 0 0 0 0 0 0 0 0 0 0 0 0 0 0 0 0 0
540470 484752 486940 F U 0 0 0 0 0 0 0 0 0 0 0 0 0 0 0 0 0 0 0 0 0 0 0 0 0 0 0 0 0 0 0 0
540471 484752 486940 F U 0 0 0 0 0 0 0 0 0 0 0 0 0 0 0 0 0 0 0 0 0 0 0 0 0 0 0 0 0 0 0 0
540472 497061 488446 F U 0 0 0 0 0 0 0 0 0 0 0 0 0 0 0 0 0 0 0 0 0 0 0 0 0 0 0 0 0 0 0 0
540473 498376 480959 F U 0 0 0 0 0 0 0 0 0 0 0 0 0 0 0 0 0 0 0 0 0 0 0 0 0 0 0 0 0 0 0 0
540474 498376 480959 F U 0 0 0 0 0 0 0 0 0 0 0 0 0 0 0 0 0 0 0 0 0 0 0 0 0 0 0 0 0 0 0 0
540475 498376 480959 M U 0 14 0 14 0 11 0 27 0 23 0 9 0 10 0 11 0 14 0 9 0 10 0 17 0 13 0 17 0 22 0 11
540476 498376 480959 M U 0 14 0 14 0 11 0 27 0 23 0 9 0 10 0 11 0 14 0 9 0 10 0 17 0 13 0 17 0 22 0 11
540477 489651 486772 M U 0 12 0 16 0 12 0 29 0 22 0 8 0 10 0 12 0 14 0 10 0 11 0 19 0 15 0 16 0 21 0 11
540478 493151 487342 F U 0 0 0 0 0 0 0 0 0 0 0 0 0 0 0 0 0 0 0 0 0 0 0 0 0 0 0 0 0 0 0 0
540479 493151 487342 M U 0 14 0 16 0 12 0 30 0 23 0 9 0 10 0 12 0 15 0 9 0 12 0 19 0 14 0 14 0 22 0 10
540480 493151 487342 M U 0 14 0 16 0 12 0 30 0 23 0 9 0 10 0 12 0 15 0 9 0 12 0 19 0 14 0 14 0 22 0 10
540481 491009 485896 M U 0 13 0 13 0 11 0 27 0 22 0 8 0 10 0 12 0 13 0 10 0 11 0 20 0 12 0 13 0 22 0 11
540482 492004 499781 F U 0 0 0 0 0 0 0 0 0 0 0 0 0 0 0 0 0 0 0 0 0 0 0 0 0 0 0 0 0 0 0 0
540483 481089 482145 M U 0 13 0 13 0 11 0 29 0 23 0 9 0 12 0 12 0 13 0 9 0 9 0 17 0 15 0 17 0 22 0 10
540484 481089 482145 M U 0 13 0 13 0 11 0 29 0 23 0 9 0 12 0 12 0 13 0 9 0 9 0 17 0 15 0 17 0 22 0 10
540485 481089 482145 F U 0 0 0 0 0 0 0 0 0 0 0 0 0 0 0 0 0 0 0 0 0 0 0 0 0 0 0 0 0 0 0 0
540486 481089 482145 M U 0 13 0 13 0 11 0 29 0 23 0 9 0 12 0 12 0 13 0 9 0 9 0 17 0 15 0 17 0 22 0 10
540487 499921 493532 M U 0 13 0 11 0 12 0 29 0 23 0 9 0 10 0 11 0 15 0 9 0 8 0 19 0 14 0 15 0 20 0 11
540488 482133 489625 M U 0 15 0 15 0 12 0 26 0 22 0 9 0 10 0 12 0 13 0 11 0 11 0 19 0 14 0 15 0 22 0 10
540489 482133 489625 M U 0 15 0 15 0 12 0 26 0 22 0 9 0 10 0 12 0 13 0 11 0 11 0 19 0 14 0 15 0 22 0 10
540490 482133 489625 F U 0 0 0 0 0 0 0 0 0 0 0 0 0 0 0 0 0 0 0 0 0 0 0 0 0 0 0 0 0 0 0 0
540491 487083 489612 F U 0 0 0 0 0 0 0 0 0 0 0 0 0 0 0 0 0 0 0 0 0 0 0 0 0 0 0 0 0 0 0 0
540492 492059 480741 M U 0 15 0 13 0 12 0 30 0 23 0 9 0 10 0 11 0 14 0 9 0 10 0 19 0 13 0 16 0 21 0 12
540493 493537 488068 F U 0 0 0 0 0 0 0 0 0 0 0 0 0 0 0 0 0 0 0 0 0 0 0 0 0 0 0 0 0 0 0 0
540494 493537 488068 F U 0 0 0 0 0 0 0 0 0 0 0 0 0 0 0 0 0 0 0 0 0 0 0 0 0 0 0 0 0 0 0 0
540495 493537 488068 M U 0 13 0 18 0 12 0 28 0 22 0 10 0 10 0 12 0 13 0 10 0 9 0 18 0 14 0 17 0 21 0 11
540496 492932 496404 M U 0 14 0 11 0 11 0 29 0 23 0 9 0 10 0 12 0 13 0 8 0 11 0 18 0 14 0 15 0 22 0 11
540497 492932 496404 F U 0 0 0 0 0 0 0 0 0 0 0 0 0 0 0 0 0 0 0 0 0 0 0 0 0 0 0 0 0 0 0 0
540498 490355 486651 M U 0 13 0 12 0 13 0 29 0 23 0 9 0 10 0 11 0 13 0 11 0 11 0 19 0 15 0 16 0 19 0 10
540499 490355 486651 M U 0 13 0 12 0 13 0 29 0 23 0 9 0 10 0 11 0 13 0 11 0 11 0 19 0 15 0 16 0 19 0 10
540500 490355 486651 M U 0 13 0 12 0 13 0 29 0 23 0 9 0 10 0 11 0 13 0 11 0 11 0 19 0 15 0 16 0 19 0 10
540501 490355 486651 M U 0 13 0 12 0 13 0 29 0 23 0 9 0 10 0 11 0 13 0 11 0 11 0 19 0 15 0 16 0 19 0 10
540502 492293 492716 M U 0 13 0 16 0 12 0 28 0 23 0 9 0 13 0 12 0 13 0 9 0 10 0 19 0 15 0 15 0 19 0 11
540503 492595 494854 F U 0 0 0 0 0 0 0 0 0 0 0 0 0 0 0 0 0 0 0 0 0 0 0 0 0 0 0 0 0 0 0 0
540504 492595 494854 M U 0 14 0 10 0 11 0 28 0 23 0 9 0 10 0 12 0 13 0 9 0 9 0 18 0 14 0 16 0 21 0 9
540505 482163 488459 M U 0 14 0 12 0 12 0 27 0 23 0 8 0 12 0 11 0 13 0 11 0 10 0 19 0 14 0 17 0 20 0 12
540506 493094 485302 F U 0 0 0 0 0 0 0 0 0 0 0 0 0 0 0 0 0 0 0 0 0 0 0 0 0 0 0 0 0 0 0 0
540507 489231 482986 F U 0 0 0 0 0 0 0 0 0 0 0 0 0 0 0 0 0 0 0 0 0 0 0 0 0 0 0 0 0 0 0 0
540508 489919 494357 M U 0 14 0 13 0 12 0 29 0 21 0 10 0 13 0 11 0 14 0 8 0 10 0 20 0 16 0 13 0 22 0 10
540509 489919 494357 F U 0 0 0 0 0 0 0 0 0 0 0 0 0 0 0 0 0 0 0 0 0 0 0 0 0 0 0 0 0 0 0 0
540510 487097 483949 F U 0 0 0 0 0 0 0 0 0 0 0 0 0 0 0 0 0 0 0 0 0 0 0 0 0 0 0 0 0 0 0 0
540511 487097 483949 F U 0 0 0 0 0 0 0 0 0 0 0 0 0 0 0 0 0 0 0 0 0 0 0 0 0 0 0 0 0 0 0 0
540512 487097 483949 F U 0 0 0 0 0 0 0 0 0 0 0 0 0 0 0 0 0 0 0 0 0 0 0 0 0 0 0 0 0 0 0 0
540513 498338 486146 M U 0 14 0 11 0 12 0 27 0 22 0 9 0 10 0 11 0 14 0 11 0 10 0 18 0 13 0 15 0 21 0 11
540514 496594 486454 F U 0 0 0 0 0 0 0 0 0 0 0 0 0 0 0 0 0 0 0 0 0 0 0 0 0 0 0 0 0 0 0 0
540515 496594 486454 F U 0 0 0 0 0 0 0 0 0 0 0 0 0 0 0 0 0 0 0 0 0 0 0 0 0 0 0 0 0 0 0 0
540516 498922 486943 M U 0 14 0 15 0 13 0 27 0 22 0 9 0 13 0 12 0 13 0 10 0 11 0 18 0 14 0 17 0 20 0 10
540517 498922 486943 F U 0 0 0 0 0 0 0 0 0 0 0 0 0 0 0 0 0 0 0 0 0 0 0 0 0 0 0 0 0 0 0 0
540518 498922 486943 M U 0 14 0 15 0 13 0 27 0 22 0 9 0 13 0 12 0 13 0 10 0 11 0 18 0 14 0 17 0 20 0 10
540519 498922 486943 M U 0 14 0 15 0 13 0 27 0 22 0 9 0 13 0 12 0 13 0 10 0 11 0 18 0 14 0 17 0 20 0 10
540520 498922 486943 F U 0 0 0 0 0 0 0 0 0 0 0 0 0 0 0 0 0 0 0 0 0 0 0 0 0 0 0 0 0 0 0 0
540521 498922 486943 F U 0 0 0 0 0 0 0 0 0 0 0 0 0 0 0 0 0 0 0 0 0 0 0 0 0 0 0 0 0 0 0 0
540522 497178 480062 F U 0 0 0 0 0 0 0 0 0 0 0 0 0 0 0 0 0 0 0 0 0 0 0 0 0 0 0 0 0 0 0 0
540523 499107 496886 M U 0 15 0 15 0 11 0 29 0 23 0 10 0 13 0 12 0 13 0 9 0 11 0 19 0 14 0 15 0 22 0 11
540524 499107 496886 F U 0 0 0 0 0 0 0 0 0 0 0 0 0 0 0 0 0 0 0 0 0 0 0 0 0 0 0 0 0 0 0 0
540525 499107 496886 F U 0 0 0 0 0 0 0 0 0 0 0 0 0 0 0 0 0 0 0 0 0 0 0 0 0 0 0 0 0 0 0 0
540526 495984 495096 F U 0 0 0 0 0 0 0 0 0 0 0 0 0 0 0 0 0 0 0 0 0 0 0 0 0 0 0 0 0 0 0 0
540527 480991 499724 M U 0 14 0 13 0 13 0 28 0 23 0 9 0 10 0 12 0 13 0 9 0 9 0 20 0 15 0 15 0 18 0 10
540528 480991 499724 M U 0 14 0 13 0 13 0 28 0 23 0 9 0 10 0 12 0 13 0 9 0 9 0 20 0 15 0 15 0 18 0 10
540529 480991 499724 M U 0 14 0 13 0 13 0 28 0 23 0 9 0 10 0 12 0 13 0 9 0 9 0 20 0 15 0 15 0 18 0 10
540530 487967 482221 F U 0 0 0 0 0 0 0 0 0 0 0 0 0 0 0 0 0 0 0 0 0 0 0 0 0 0 0 0 0 0 0 0
540531 487967 482221 M U 0 14 0 14 0 13 0 29 0 22 0 9 0 11 0 12 0 13 0 11 0 11 0 19 0 14 0 16 0 20 0 11
540532 487967 482221 M U 0 14 0 14 0 13 0 29 0 22 0 9 0 11 0 12 0 13 0 11 0 11 0 19 0 14 0 16 0 20 0 11
540533 480009 499068 F U 0 0 0 0 0 0 0 0 0 0 0 0 0 0 0 0 0 0 0 0 0 0 0 0 0 0 0 0 0 0 0 0
540534 480009 499068 F U 0 0 0 0 0 0 0 0 0 0 0 0 0 0 0 0 0 0 0 0 0 0 0 0 0 0 0 0 0 0 0 0
540535 480009 499068 M U 0 14 0 10 0 11 0 29 0 22 0 9 0 13 0 12 0 13 0 9 0 9 0 19 0 14 0 17 0 20 0 11
540536 480009 499068 F U 0 0 0 0 0 0 0 0 0 0 0 0 0 0 0 0 0 0 0 0 0 0 0 0 0 0 0 0 0 0 0 0
540537 498758 486202 M U 0 14 0 14 0 12 0 29 0 21 0 9 0 12 0 12 0 13 0 11 0 10 0 19 0 14 0 15 0 21 0 10
540538 487003 491916 M U 0 13 0 15 0 13 0 28 0 23 0 9 0 12 0 12 0 13 0 10 0 10 0 18 0 14 0 15 0 20 0 11
540539 487003 491916 F U 0 0 0 0 0 0 0 0 0 0 0 0 0 0 0 0 0 0 0 0 0 0 0 0 0 0 0 0 0 0 0 0
540540 487003 491916 F U 0 0 0 0 0 0 0 0 0 0 0 0 0 0 0 0 0 0 0 0 0 0 0 0 0 0 0 0 0 0 0 0
540541 496969 494376 F U 0 0 0 0 0 0 0 0 0 0 0 0 0 0 0 0 0 0 0 0 0 0 0 0 0 0 0 0 0 0 0 0
540542 496969 494376 F U 0 0 0 0 0 0 0 0 0 0 0 0 0 0 0 0 0 0 0 0 0 0 0 0 0 0 0 0 0 0 0 0
540543 495457 486910 F U 0 0 0 0 0 0 0 0 0 0 0 0 0 0 0 0 0 0 0 0 0 0 0 0 0 0 0 0 0 0 0 0
540544 489206 494805 M U 0 15 0 13 0 12 0 29 0 20 0 10 0 10 0 11 0 13 0 9 0 10 0 17 0 14 0 16 0 22 0 11
540545 489206 494805 F U 0 0 0 0 0 0 0 0 0 0 0 0 0 0 0 0 0 0 0 0 0 0 0 0 0 0 0 0 0 0 0 0
540546 489206 494805 M U 0 15 0 13 0 12 0 29 0 20 0 10 0 10 0 11 0 13 0 9 0 10 0 17 0 14 0 16 0 22 0 11
540547 489206 494805 M U 0 15 0 13 0 12 0 29 0 20 0 10 0 10 0 11 0 13 0 9 0 10 0 17 0 14 0 16 0 22 0 11
540548 489667 499418 F U 0 0 0 0 0 0 0 0 0 0 0 0 0 0 0 0 0 0 0 0 0 0 0 0 0 0 0 0 0 0 0 0
540549 489667 499418 M U 0 14 0 18 0 13 0 29 0 22 0 11 0 10 0 12 0 13 0 10 0 11 0 18 0 14 0 16 0 22 0 11
540550 489667 499418 F U 0 0 0 0 0 0 0 0 0 0 0 0 0 0 0 0 0 0 0 0 0 0 0 0 0 0 0 0 0 0 0 0
540551 496596 480484 F U 0 0 0 0 0 0 0 0 0 0 0 0 0 0 0 0 0 0 0 0 0 0 0 0 0 0 0 0 0 0 0 0
540552 496596 480484 F U 0 0 0 0 0 0 0 0 0 0 0 0 0 0 0 0 0 0 0 0 0 0 0 0 0 0 0 0 0 0 0 0
540553 485161 497244 M U 0 12 0 12 0 12 0 28 0 20 0 9 0 12 0 12 0 14 0 9 0 11 0 19 0 14 0 17 0 19 0 11
540554 490812 489821 M U 0 14 0 17 0 13 0 29 0 21 0 10 0 10 0 12 0 13 0 11 0 11 0 20 0 14 0 16 0 24 0 11
540555 488934 483307 F U 0 0 0 0 0 0 0 0 0 0 0 0 0 0 0 0 0 0 0 0 0 0 0 0 0 0 0 0 0 0 0 0
540556 488934 483307 M U 0 13 0 16 0 11 0 31 0 22 0 9 0 10 0 12 0 13 0 10 0 11 0 18 0 14 0 15 0 18 0 11
540557 488934 483307 M U 0 13 0 16 0 11 0 31 0 22 0 9 0 10 0 12 0 13 0 10 0 11 0 18 0 14 0 15 0 18 0 11
540558 488934 483307 F U 0 0 0 0 0 0 0 0 0 0 0 0 0 0 0 0 0 0 0 0 0 0 0 0 0 0 0 0 0 0 0 0
540559 488934 483307 M U 0 13 0 16 0 11 0 31 0 22 0 9 0 10 0 12 0 13 0 10 0 11 0 18 0 14 0 15 0 18 0 11
540560 495453 497985 M U 0 14 0 10 0 12 0 30 0 22 0 9 0 10 0 14 0 14 0 10 0 12 0 20 0 14 0 16 0 19 0 10
540561 495453 497985 M U 0 14 0 10 0 12 0 30 0 22 0 9 0 10 0 14 0 14 0 10 0 12 0 20 0 14 0 16 0 19 0 10
540562 495453 497985 F U 0 0 0 0 0 0 0 0 0 0 0 0 0 0 0 0 0 0 0 0 0 0 0 0 0 0 0 0 0 0 0 0
540563 492596 486252 M U 0 14 0 10 0 11 0 28 0 23 0 9 0 10 0 12 0 13 0 9 0 9 0 18 0 14 0 16 0 21 0 9
540564 490262 496799 M U 0 13 0 12 0 13 0 29 0 24 0 9 0 13 0 11 0 15 0 9 0 11 0 18 0 15 0 16 0 18 0 11
540565 486561 485212 F U 0 0 0 0 0 0 0 0 0 0 0 0 0 0 0 0 0 0 0 0 0 0 0 0 0 0 0 0 0 0 0 0
540566 495339 484401 F U 0 0 0 0 0 0 0 0 0 0 0 0 0 0 0 0 0 0 0 0 0 0 0 0 0 0 0 0 0 0 0 0
540567 499468 486857 M U 0 15 0 10 0 11 0 27 0 21 0 9 0 10 0 11 0 14 0 10 0 13 0 17 0 14 0 15 0 21 0 12
540568 499468 486857 F U 0 0 0 0 0 0 0 0 0 0 0 0 0 0 0 0 0 0 0 0 0 0 0 0 0 0 0 0 0 0 0 0
540569 491137 492908 F U 0 0 0 0 0 0 0 0 0 0 0 0 0 0 0 0 0 0 0 0 0 0 0 0 0 0 0 0 0 0 0 0
540570 491137 492908 M U 0 13 0 19 0 14 0 29 0 21 0 9 0 13 0 12 0 13 0 10 0 11 0 18 0 14 0 17 0 22 0 12
540571 483190 495637 F U 0 0 0 0 0 0 0 0 0 0 0 0 0 0 0 0 0 0 0 0 0 0 0 0 0 0 0 0 0 0 0 0
540572 483190 495637 M U 0 13 0 17 0 12 0 27 0 25 0 11 0 13 0 11 0 14 0 10 0 11 0 19 0 14 0 17 0 19 0 10
540573 483190 495637 M U 0 13 0 17 0 12 0 27 0 25 0 11 0 13 0 11 0 14 0 10 0 11 0 19 0 14 0 17 0 19 0 10
540574 483190 495637 M U 0 13 0 17 0 12 0 27 0 25 0 11 0 13 0 11 0 14 0 10 0 11 0 19 0 14 0 17 0 19 0 10
540575 497275 481068 M U 0 14 0 12 0 12 0 28 0 22 0 9 0 12 0 12 0 13 0 10 0 11 0 19 0 13 0 15 0 20 0 11
540576 497275 481068 F U 0 0 0 0 0 0 0 0 0 0 0 0 0 0 0 0 0 0 0 0 0 0 0 0 0 0 0 0 0 0 0 0
540577 497275 481068 F U 0 0 0 0 0 0 0 0 0 0 0 0 0 0 0 0 0 0 0 0 0 0 0 0 0 0 0 0 0 0 0 0
540578 486463 480211 M U 0 14 0 11 0 12 0 27 0 23 0 9 0 10 0 12 0 13 0 9 0 12 0 19 0 14 0 15 0 20 0 11
540579 486668 484412 M U 0 15 0 11 0 12 0 28 0 23 0 9 0 10 0 13 0 13 0 9 0 11 0 17 0 15 0 19 0 21 0 10
540580 486668 484412 M U 0 15 0 11 0 12 0 28 0 23 0 9 0 10 0 13 0 13 0 9 0 11 0 17 0 15 0 19 0 21 0 10
540581 486668 484412 F U 0 0 0 0 0 0 0 0 0 0 0 0 0 0 0 0 0 0 0 0 0 0 0 0 0 0 0 0 0 0 0 0
540582 494259 499591 M U 0 13 0 13 0 12 0 27 0 25 0 8 0 12 0 12 0 13 0 9 0 10 0 18 0 14 0 17 0 19 0 10
540583 494259 499591 M U 0 13 0 13 0 12 0 27 0 25 0 8 0 12 0 12 0 13 0 9 0 10 0 18 0 14 0 17 0 19 0 10
540584 494259 499591 F U 0 0 0 0 0 0 0 0 0 0 0 0 0 0 0 0 0 0 0 0 0 0 0 0 0 0 0 0 0 0 0 0
540585 483120 482010 F U 0 0 0 0 0 0 0 0 0 0 0 0 0 0 0 0 0 0 0 0 0 0 0 0 0 0 0 0 0 0 0 0
540586 491198 493738 F U 0 0 0 0 0 0 0 0 0 0 0 0 0 0 0 0 0 0 0 0 0 0 0 0 0 0 0 0 0 0 0 0
540587 489632 493936 M U 0 15 0 15 0 12 0 26 0 22 0 10 0 12 0 12 0 14 0 9 0 11 0 19 0 15 0 17 0 19 0 11
540588 489632 493936 M U 0 15 0 15 0 12 0 26 0 22 0 10 0 12 0 12 0 14 0 9 0 11 0 19 0 15 0 17 0 19 0 11
540589 489632 493936 F U 0 0 0 0 0 0 0 0 0 0 0 0 0 0 0 0 0 0 0 0 0 0 0 0 0 0 0 0 0 0 0 0
540590 489632 493936 M U 0 15 0 15 0 12 0 26 0 22 0 10 0 12 0 12 0 14 0 9 0 11 0 19 0 15 0 17 0 19 0 11
540591 494933 491489 F U 0 0 0 0 0 0 0 0 0 0 0 0 0 0 0 0 0 0 0 0 0 0 0 0 0 0 0 0 0 0 0 0
540592 495430 490683 F U 0 0 0 0 0 0 0 0 0 0 0 0 0 0 0 0 0 0 0 0 0 0 0 0 0 0 0 0 0 0 0 0
540593 495430 490683 F U 0 0 0 0 0 0 0 0 0 0 0 0 0 0 0 0 0 0 0 0 0 0 0 0 0 0 0 0 0 0 0 0
540594 496121 482857 F U 0 0 0 0 0 0 0 0 0 0 0 0 0 0 0 0 0 0 0 0 0 0 0 0 0 0 0 0 0 0 0 0
540595 496121 482857 M U 0 13 0 13 0 12 0 28 0 23 0 10 0 10 0 12 0 13 0 9 0 10 0 18 0 15 0 13 0 19 0 11
540596 496121 482857 F U 0 0 0 0 0 0 0 0 0 0 0 0 0 0 0 0 0 0 0 0 0 0 0 0 0 0 0 0 0 0 0 0
540597 482181 497990 F U 0 0 0 0 0 0 0 0 0 0 0 0 0 0 0 0 0 0 0 0 0 0 0 0 0 0 0 0 0 0 0 0
540598 482181 497990 M U 0 14 0 11 0 12 0 30 0 22 0 10 0 10 0 12 0 13 0 9 0 10 0 18 0 15 0 14 0 22 0 10
540599 482181 497990 M U 0 14 0 11 0 12 0 30 0 22 0 10 0 10 0 12 0 13 0 9 0 10 0 18 0 15 0 14 0 22 0 10
540600 484630 487220 M U 0 15 0 11 0 12 0 28 0 21 0 10 0 13 0 11 0 13 0 9 0 10 0 18 0 13 0 15 0 20 0 10
540601 484630 487220 F U 0 0 0 0 0 0 0 0 0 0 0 0 0 0 0 0 0 0 0 0 0 0 0 0 0 0 0 0 0 0 0 0
540602 482212 491187 M U 0 14 0 12 0 13 0 29 0 22 0 9 0 13 0 11 0 14 0 10 0 11 0 19 0 14 0 17 0 22 0 10
540603 482212 491187 F U 0 0 0 0 0 0 0 0 0 0 0 0 0 0 0 0 0 0 0 0 0 0 0 0 0 0 0 0 0 0 0 0
540604 482212 491187 F U 0 0 0 0 0 0 0 0 0 0 0 0 0 0 0 0 0 0 0 0 0 0 0 0 0 0 0 0 0 0 0 0
540605 485747 488994 M U 0 13 0 17 0 12 0 31 0 22 0 9 0 12 0 13 0 14 0 9 0 10 0 18 0 15 0 14 0 19 0 12
540606 485747 488994 M U 0 13 0 17 0 12 0 31 0 22 0 9 0 12 0 13 0 14 0 9 0 10 0 18 0 15 0 14 0 19 0 12
540607 485747 488994 F U 0 0 0 0 0 0 0 0 0 0 0 0 0 0 0 0 0 0 0 0 0 0 0 0 0 0 0 0 0 0 0 0
540608 485747 488994 M U 0 13 0 17 0 12 0 31 0 22 0 9 0 12 0 13 0 14 0 9 0 10 0 18 0 15 0 14 0 19 0 12
540609 484048 484854 M U 0 14 0 13 0 13 0 27 0 22 0 9 0 13 0 11 0 13 0 11 0 9 0 19 0 14 0 16 0 20 0 11
540610 484048 484854 M U 0 14 0 13 0 13 0 27 0 22 0 9 0 13 0 11 0 13 0 11 0 9 0 19 0 14 0 16 0 20 0 11
540611 499319 489486 M U 0 13 0 13 0 13 0 28 0 23 0 10 0 12 0 12 0 13 0 10 0 12 0 20 0 12 0 16 0 18 0 10
540612 499319 489486 F U 0 0 0 0 0 0 0 0 0 0 0 0 0 0 0 0 0 0 0 0 0 0 0 0 0 0 0 0 0 0 0 0
540613 493851 485689 F U 0 0 0 0 0 0 0 0 0 0 0 0 0 0 0 0 0 0 0 0 0 0 0 0 0 0 0 0 0 0 0 0
540614 494136 495861 M U 0 14 0 13 0 12 0 30 0 23 0 9 0 12 0 13 0 13 0 9 0 12 0 19 0 12 0 14 0 18 0 10
540615 492741 487341 F U 0 0 0 0 0 0 0 0 0 0 0 0 0 0 0 0 0 0 0 0 0 0 0 0 0 0 0 0 0 0 0 0
540616 492741 487341 F U 0 0 0 0 0 0 0 0 0 0 0 0 0 0 0 0 0 0 0 0 0 0 0 0 0 0 0 0 0 0 0 0
540617 492741 487341 M U 0 13 0 14 0 12 0 30 0 21 0 9 0 10 0 12 0 13 0 8 0 11 0 20 0 13 0 14 0 21 0 11
540618 492741 487341 F U 0 0 0 0 0 0 0 0 0 0 0 0 0 0 0 0 0 0 0 0 0 0 0 0 0 0 0 0 0 0 0 0
540619 491785 498127 M U 0 16 0 13 0 12 0 27 0 22 0 10 0 12 0 13 0 14 0 8 0 9 0 17 0 13 0 16 0 19 0 10
540620 491785 498127 F U 0 0 0 0 0 0 0 0 0 0 0 0 0 0 0 0 0 0 0 0 0 0 0 0 0 0 0 0 0 0 0 0
540621 491785 498127 M U 0 16 0 13 0 12 0 27 0 22 0 10 0 12 0 13 0 14 0 8 0 9 0 17 0 13 0 16 0 19 0 10
540622 491785 498127 F U 0 0 0 0 0 0 0 0 0 0 0 0 0 0 0 0 0 0 0 0 0 0 0 0 0 0 0 0 0 0 0 0
540623 494762 489701 F U 0 0 0 0 0 0 0 0 0 0 0 0 0 0 0 0 0 0 0 0 0 0 0 0 0 0 0 0 0 0 0 0
540624 498153 497128 F U 0 0 0 0 0 0 0 0 0 0 0 0 0 0 0 0 0 0 0 0 0 0 0 0 0 0 0 0 0 0 0 0
540625 498153 497128 F U 0 0 0 0 0 0 0 0 0 0 0 0 0 0 0 0 0 0 0 0 0 0 0 0 0 0 0 0 0 0 0 0
540626 498153 497128 M U 0 13 0 17 0 13 0 27 0 23 0 9 0 13 0 12 0 13 0 10 0 12 0 18 0 15 0 15 0 19 0 11
540627 495666 497673 F U 0 0 0 0 0 0 0 0 0 0 0 0 0 0 0 0 0 0 0 0 0 0 0 0 0 0 0 0 0 0 0 0
540628 480915 486904 M U 0 14 0 16 0 12 0 28 0 25 0 9 0 10 0 12 0 12 0 9 0 11 0 20 0 15 0 15 0 20 0 11
540629 480915 486904 F U 0 0 0 0 0 0 0 0 0 0 0 0 0 0 0 0 0 0 0 0 0 0 0 0 0 0 0 0 0 0 0 0
540630 480915 486904 M U 0 14 0 16 0 12 0 28 0 25 0 9 0 10 0 12 0 12 0 9 0 11 0 20 0 15 0 15 0 20 0 11
540631 496471 482502 F U 0 0 0 0 0 0 0 0 0 0 0 0 0 0 0 0 0 0 0 0 0 0 0 0 0 0 0 0 0 0 0 0
540632 496471 482502 F U 0 0 0 0 0 0 0 0 0 0 0 0 0 0 0 0 0 0 0 0 0 0 0 0 0 0 0 0 0 0 0 0
540633 496471 482502 M U 0 15 0 13 0 11 0 27 0 23 0 10 0 10 0 12 0 13 0 12 0 11 0 19 0 14 0 15 0 21 0 10
540634 480803 485852 F U 0 0 0 0 0 0 0 0 0 0 0 0 0 0 0 0 0 0 0 0 0 0 0 0 0 0 0 0 0 0 0 0
540635 480803 485852 F U 0 0 0 0 0 0 0 0 0 0 0 0 0 0 0 0 0 0 0 0 0 0 0 0 0 0 0 0 0 0 0 0
540636 494185 490867 F U 0 0 0 0 0 0 0 0 0 0 0 0 0 0 0 0 0 0 0 0 0 0 0 0 0 0 0 0 0 0 0 0
540637 488815 499884 M U 0 12 0 16 0 11 0 29 0 23 0 10 0 10 0 12 0 14 0 10 0 11 0 17 0 16 0 16 0 23 0 11
540638 488815 499884 M U 0 12 0 16 0 11 0 29 0 23 0 10 0 10 0 12 0 14 0 10 0 11 0 17 0 16 0 16 0 23 0 11
540639 495433 482261 M U 0 15 0 14 0 12 0 28 0 23 0 9 0 12 0 12 0 15 0 11 0 10 0 19 0 15 0 14 0 22 0 11
540640 495433 482261 M U 0 15 0 14 0 12 0 28 0 23 0 9 0 12 0 12 0 15 0 11 0 10 0 19 0 15 0 14 0 22 0 11
540641 495433 482261 M U 0 15 0 14 0 12 0 28 0 23 0 9 0 12 0 12 0 15 0 11 0 10 0 19 0 15 0 14 0 22 0 11
540642 495433 482261 M U 0 15 0 14 0 12 0 28 0 23 0 9 0 12 0 12 0 15 0 11 0 10 0 19 0 15 0 14 0 22 0 11
540643 495433 482261 F U 0 0 0 0 0 0 0 0 0 0 0 0 0 0 0 0 0 0 0 0 0 0 0 0 0 0 0 0 0 0 0 0
540644 495433 482261 F U 0 0 0 0 0 0 0 0 0 0 0 0 0 0 0 0 0 0 0 0 0 0 0 0 0 0 0 0 0 0 0 0
540645 495433 482261 M U 0 15 0 14 0 12 0 28 0 23 0 9 0 12 0 12 0 15 0 11 0 10 0 19 0 15 0 14 0 22 0 11
540646 495433 482261 F U 0 0 0 0 0 0 0 0 0 0 0 0 0 0 0 0 0 0 0 0 0 0 0 0 0 0 0 0 0 0 0 0
540647 483668 493199 M U 0 14 0 13 0 12 0 31 0 21 0 10 0 12 0 11 0 14 0 10 0 11 0 20 0 13 0 14 0 19 0 11
540648 483668 493199 M U 0 14 0 13 0 12 0 31 0 21 0 10 0 12 0 11 0 14 0 10 0 11 0 20 0 13 0 14 0 19 0 11
540649 483668 493199 M U 0 14 0 13 0 12 0 31 0 21 0 10 0 12 0 11 0 14 0 10 0 11 0 20 0 13 0 14 0 19 0 11
540650 494315 493992 F U 0 0 0 0 0 0 0 0 0 0 0 0 0 0 0 0 0 0 0 0 0 0 0 0 0 0 0 0 0 0 0 0
540651 494315 493992 M U 0 15 0 11 0 12 0 28 0 24 0 9 0 11 0 12 0 13 0 9 0 11 0 18 0 14 0 17 0 24 0 11
540652 494315 493992 F U 0 0 0 0 0 0 0 0 0 0 0 0 0 0 0 0 0 0 0 0 0 0 0 0 0 0 0 0 0 0 0 0
540653 496878 493547 M U 0 14 0 17 0 12 0 27 0 23 0 10 0 13 0 13 0 14 0 8 0 10 0 19 0 14 0 15 0 21 0 12
540654 489121 485163 M U 0 12 0 13 0 12 0 29 0 22 0 9 0 14 0 12 0 13 0 10 0 10 0 20 0 14 0 14 0 20 0 9
540655 489121 485163 F U 0 0 0 0 0 0 0 0 0 0 0 0 0 0 0 0 0 0 0 0 0 0 0 0 0 0 0 0 0 0 0 0
540656 489121 485163 F U 0 0 0 0 0 0 0 0 0 0 0 0 0 0 0 0 0 0 0 0 0 0 0 0 0 0 0 0 0 0 0 0
540657 483242 489761 M U 0 14 0 13 0 11 0 29 0 23 0 9 0 13 0 11 0 13 0 9 0 11 0 16 0 15 0 14 0 22 0 11
540658 483242 489761 M U 0 14 0 13 0 11 0 29 0 23 0 9 0 13 0 11 0 13 0 9 0 11 0 16 0 15 0 14 0 22 0 11
540659 483242 489761 M U 0 14 0 13 0 11 0 29 0 23 0 9 0 13 0 11 0 13 0 9 0 11 0 16 0 15 0 14 0 22 0 11
540660 489041 494869 F U 0 0 0 0 0 0 0 0 0 0 0 0 0 0 0 0 0 0 0 0 0 0 0 0 0 0 0 0 0 0 0 0
540661 489041 494869 M U 0 14 0 10 0 12 0 28 0 22 0 10 0 13 0 11 0 14 0 9 0 11 0 18 0 13 0 16 0 20 0 9
540662 484107 481908 M U 0 14 0 14 0 11 0 27 0 23 0 9 0 11 0 12 0 13 0 11 0 10 0 20 0 14 0 16 0 20 0 10
540663 483065 492861 F U 0 0 0 0 0 0 0 0 0 0 0 0 0 0 0 0 0 0 0 0 0 0 0 0 0 0 0 0 0 0 0 0
540664 483065 492861 M U 0 16 0 13 0 11 0 30 0 21 0 9 0 13 0 12 0 13 0 11 0 10 0 20 0 14 0 16 0 18 0 10
540665 483065 492861 F U 0 0 0 0 0 0 0 0 0 0 0 0 0 0 0 0 0 0 0 0 0 0 0 0 0 0 0 0 0 0 0 0
540666 482896 498217 F U 0 0 0 0 0 0 0 0 0 0 0 0 0 0 0 0 0 0 0 0 0 0 0 0 0 0 0 0 0 0 0 0
540667 481880 496355 F U 0 0 0 0 0 0 0 0 0 0 0 0 0 0 0 0 0 0 0 0 0 0 0 0 0 0 0 0 0 0 0 0
540668 481880 496355 F U 0 0 0 0 0 0 0 0 0 0 0 0 0 0 0 0 0 0 0 0 0 0 0 0 0 0 0 0 0 0 0 0
540669 490178 480927 F U 0 0 0 0 0 0 0 0 0 0 0 0 0 0 0 0 0 0 0 0 0 0 0 0 0 0 0 0 0 0 0 0
540670 490178 480927 M U 0 14 0 16 0 14 0 29 0 22 0 9 0 11 0 12 0 13 0 10 0 11 0 18 0 14 0 15 0 22 0 12
540671 480693 489303 M U 0 15 0 12 0 12 0 28 0 23 0 9 0 11 0 11 0 13 0 8 0 11 0 19 0 14 0 17 0 23 0 11
540672 480693 489303 F U 0 0 0 0 0 0 0 0 0 0 0 0 0 0 0 0 0 0 0 0 0 0 0 0 0 0 0 0 0 0 0 0
540673 493075 485951 F U 0 0 0 0 0 0 0 0 0 0 0 0 0 0 0 0 0 0 0 0 0 0 0 0 0 0 0 0 0 0 0 0
540674 488643 489036 M U 0 13 0 12 0 12 0 27 0 23 0 9 0 11 0 12 0 13 0 9 0 9 0 18 0 14 0 16 0 23 0 10
540675 488643 489036 F U 0 0 0 0 0 0 0 0 0 0 0 0 0 0 0 0 0 0 0 0 0 0 0 0 0 0 0 0 0 0 0 0
540676 481394 482929 F U 0 0 0 0 0 0 0 0 0 0 0 0 0 0 0 0 0 0 0 0 0 0 0 0 0 0 0 0 0 0 0 0
540677 491696 483518 F U 0 0 0 0 0 0 0 0 0 0 0 0 0 0 0 0 0 0 0 0 0 0 0 0 0 0 0 0 0 0 0 0
540678 497116 496879 M U 0 13 0 10 0 11 0 30 0 24 0 9 0 12 0 11 0 13 0 11 0 11 0 21 0 14 0 13 0 20 0 10
540679 497116 496879 M U 0 13 0 10 0 11 0 30 0 24 0 9 0 12 0 11 0 13 0 11 0 11 0 21 0 14 0 13 0 20 0 10
540680 482577 487808 M U 0 13 0 15 0 12 0 30 0 22 0 10 0 13 0 11 0 14 0 9 0 11 0 18 0 15 0 17 0 20 0 12
540681 482577 487808 M U 0 13 0 15 0 12 0 30 0 22 0 10 0 13 0 11 0 14 0 9 0 11 0 18 0 15 0 17 0 20 0 12
540682 481518 493271 M U 0 14 0 14 0 11 0 30 0 22 0 10 0 13 0 13 0 13 0 10 0 12 0 19 0 14 0 17 0 22 0 11
540683 481518 493271 M U 0 14 0 14 0 11 0 30 0 22 0 10 0 13 0 13 0 13 0 10 0 12 0 19 0 14 0 17 0 22 0 11
540684 486458 497942 F U 0 0 0 0 0 0 0 0 0 0 0 0 0 0 0 0 0 0 0 0 0 0 0 0 0 0 0 0 0 0 0 0
540685 486458 497942 F U 0 0 0 0 0 0 0 0 0 0 0 0 0 0 0 0 0 0 0 0 0 0 0 0 0 0 0 0 0 0 0 0
540686 498719 483473 F U 0 0 0 0 0 0 0 0 0 0 0 0 0 0 0 0 0 0 0 0 0 0 0 0 0 0 0 0 0 0 0 0
540687 498719 483473 M U 0 14 0 15 0 12 0 29 0 23 0 9 0 10 0 12 0 14 0 8 0 11 0 19 0 14 0 16 0 20 0 11
540688 491448 482977 M U 0 15 0 11 0 12 0 28 0 24 0 9 0 11 0 12 0 13 0 9 0 11 0 18 0 14 0 17 0 24 0 11
540689 489887 486015 M U 0 14 0 16 0 12 0 31 0 23 0 9 0 14 0 12 0 14 0 8 0 10 0 18 0 15 0 16 0 21 0 11
540690 489887 486015 F U 0 0 0 0 0 0 0 0 0 0 0 0 0 0 0 0 0 0 0 0 0 0 0 0 0 0 0 0 0 0 0 0
540691 489887 486015 F U 0 0 0 0 0 0 0 0 0 0 0 0 0 0 0 0 0 0 0 0 0 0 0 0 0 0 0 0 0 0 0 0
540692 499438 497289 F U 0 0 0 0 0 0 0 0 0 0 0 0 0 0 0 0 0 0 0 0 0 0 0 0 0 0 0 0 0 0 0 0
540693 495319 490042 F U 0 0 0 0 0 0 0 0 0 0 0 0 0 0 0 0 0 0 0 0 0 0 0 0 0 0 0 0 0 0 0 0
540694 495319 490042 F U 0 0 0 0 0 0 0 0 0 0 0 0 0 0 0 0 0 0 0 0 0 0 0 0 0 0 0 0 0 0 0 0
540695 495319 490042 F U 0 0 0 0 0 0 0 0 0 0 0 0 0 0 0 0 0 0 0 0 0 0 0 0 0 0 0 0 0 0 0 0
540696 495319 490042 M U 0 13 0 13 0 12 0 27 0 21 0 9 0 10 0 12 0 14 0 10 0 8 0 18 0 13 0 16 0 24 0 9
540697 495319 490042 M U 0 13 0 13 0 12 0 27 0 21 0 9 0 10 0 12 0 14 0 10 0 8 0 18 0 13 0 16 0 24 0 9
540698 494476 482681 F U 0 0 0 0 0 0 0 0 0 0 0 0 0 0 0 0 0 0 0 0 0 0 0 0 0 0 0 0 0 0 0 0
540699 494476 482681 M U 0 14 0 14 0 12 0 28 0 22 0 9 0 10 0 11 0 13 0 10 0 9 0 17 0 14 0 15 0 21 0 10
540700 494476 482681 F U 0 0 0 0 0 0 0 0 0 0 0 0 0 0 0 0 0 0 0 0 0 0 0 0 0 0 0 0 0 0 0 0
540701 480618 480947 M U 0 16 0 16 0 12 0 30 0 22 0 9 0 12 0 12 0 13 0 8 0 10 0 19 0 14 0 15 0 22 0 10
540702 480618 480947 M U 0 16 0 16 0 12 0 30 0 22 0 9 0 12 0 12 0 13 0 8 0 10 0 19 0 14 0 15 0 22 0 10
540703 486553 482614 F U 0 0 0 0 0 0 0 0 0 0 0 0 0 0 0 0 0 0 0 0 0 0 0 0 0 0 0 0 0 0 0 0
540704 486553 482614 F U 0 0 0 0 0 0 0 0 0 0 0 0 0 0 0 0 0 0 0 0 0 0 0 0 0 0 0 0 0 0 0 0
540705 486553 482614 F U 0 0 0 0 0 0 0 0 0 0 0 0 0 0 0 0 0 0 0 0 0 0 0 0 0 0 0 0 0 0 0 0
540706 486553 482614 F U 0 0 0 0 0 0 0 0 0 0 0 0 0 0 0 0 0 0 0 0 0 0 0 0 0 0 0 0 0 0 0 0
540707 486553 482614 M U 0 13 0 13 0 12 0 29 0 22 0 10 0 12 0 12 0 13 0 10 0 10 0 18 0 14 0 15 0 22 0 11
540708 486590 487237 F U 0 0 0 0 0 0 0 0 0 0 0 0 0 0 0 0 0 0 0 0 0 0 0 0 0 0 0 0 0 0 0 0
540709 492468 485326 M U 0 13 0 12 0 11 0 30 0 23 0 11 0 10 0 11 0 13 0 10 0 12 0 18 0 15 0 16 0 23 0 11
540710 495180 485481 F U 0 0 0 0 0 0 0 0 0 0 0 0 0 0 0 0 0 0 0 0 0 0 0 0 0 0 0 0 0 0 0 0
540711 495180 485481 F U 0 0 0 0 0 0 0 0 0 0 0 0 0 0 0 0 0 0 0 0 0 0 0 0 0 0 0 0 0 0 0 0
540712 495180 485481 F U 0 0 0 0 0 0 0 0 0 0 0 0 0 0 0 0 0 0 0 0 0 0 0 0 0 0 0 0 0 0 0 0
540713 495180 485481 M U 0 14 0 14 0 12 0 29 0 23 0 9 0 10 0 12 0 13 0 9 0 11 0 18 0 14 0 16 0 22 0 11
540714 489528 491391 M U 0 14 0 10 0 12 0 28 0 22 0 11 0 10 0 12 0 15 0 9 0 11 0 19 0 15 0 16 0 22 0 11
540715 489528 491391 M U 0 14 0 10 0 12 0 28 0 22 0 11 0 10 0 12 0 15 0 9 0 11 0 19 0 15 0 16 0 22 0 11
540716 493048 499127 M U 0 14 0 14 0 13 0 28 0 23 0 10 0 12 0 12 0 13 0 11 0 11 0 17 0 15 0 16 0 19 0 11
540717 493048 499127 M U 0 14 0 14 0 13 0 28 0 23 0 10 0 12 0 12 0 13 0 11 0 11 0 17 0 15 0 16 0 19 0 11
540718 497359 488886 M U 0 14 0 12 0 12 0 29 0 20 0 9 0 12 0 14 0 13 0 11 0 12 0 20 0 14 0 17 0 22 0 10
540719 497359 488886 M U 0 14 0 12 0 12 0 29 0 20 0 9 0 12 0 14 0 13 0 11 0 12 0 20 0 14 0 17 0 22 0 10
540720 492392 486733 M U 0 13 0 12 0 12 0 30 0 23 0 9 0 14 0 12 0 15 0 11 0 10 0 18 0 14 0 15 0 22 0 10
540721 485287 498724 F U 0 0 0 0 0 0 0 0 0 0 0 0 0 0 0 0 0 0 0 0 0 0 0 0 0 0 0 0 0 0 0 0
540722 493453 495668 F U 0 0 0 0 0 0 0 0 0 0 0 0 0 0 0 0 0 0 0 0 0 0 0 0 0 0 0 0 0 0 0 0
540723 493453 495668 M U 0 14 0 13 0 11 0 28 0 24 0 10 0 10 0 12 0 13 0 11 0 9 0 19 0 13 0 17 0 20 0 12
540724 493453 495668 M U 0 14 0 13 0 11 0 28 0 24 0 10 0 10 0 12 0 13 0 11 0 9 0 19 0 13 0 17 0 20 0 12
540725 490442 498558 F U 0 0 0 0 0 0 0 0 0 0 0 0 0 0 0 0 0 0 0 0 0 0 0 0 0 0 0 0 0 0 0 0
540726 482762 495261 M U 0 13 0 12 0 13 0 28 0 21 0 10 0 12 0 12 0 13 0 9 0 10 0 17 0 15 0 16 0 18 0 11
540727 482762 495261 M U 0 13 0 12 0 13 0 28 0 21 0 10 0 12 0 12 0 13 0 9 0 10 0 17 0 15 0 16 0 18 0 11
540728 482762 495261 F U 0 0 0 0 0 0 0 0 0 0 0 0 0 0 0 0 0 0 0 0 0 0 0 0 0 0 0 0 0 0 0 0
540729 482762 495261 F U 0 0 0 0 0 0 0 0 0 0 0 0 0 0 0 0 0 0 0 0 0 0 0 0 0 0 0 0 0 0 0 0
540730 495446 489869 M U 0 15 0 11 0 13 0 28 0 21 0 9 0 12 0 11 0 14 0 9 0 11 0 19 0 14 0 16 0 22 0 9
540731 495446 489869 F U 0 0 0 0 0 0 0 0 0 0 0 0 0 0 0 0 0 0 0 0 0 0 0 0 0 0 0 0 0 0 0 0
540732 494239 489725 F U 0 0 0 0 0 0 0 0 0 0 0 0 0 0 0 0 0 0 0 0 0 0 0 0 0 0 0 0 0 0 0 0
540733 494239 489725 F U 0 0 0 0 0 0 0 0 0 0 0 0 0 0 0 0 0 0 0 0 0 0 0 0 0 0 0 0 0 0 0 0
540734 491137 488187 M U 0 13 0 19 0 14 0 29 0 21 0 9 0 13 0 12 0 13 0 10 0 11 0 18 0 14 0 17 0 22 0 12
540735 491137 488187 F U 0 0 0 0 0 0 0 0 0 0 0 0 0 0 0 0 0 0 0 0 0 0 0 0 0 0 0 0 0 0 0 0
540736 491137 488187 M U 0 13 0 19 0 14 0 29 0 21 0 9 0 13 0 12 0 13 0 10 0 11 0 18 0 14 0 17 0 22 0 12
540737 491137 488187 F U 0 0 0 0 0 0 0 0 0 0 0 0 0 0 0 0 0 0 0 0 0 0 0 0 0 0 0 0 0 0 0 0
540738 487478 497807 M U 0 14 0 16 0 12 0 26 0 23 0 10 0 10 0 11 0 14 0 9 0 10 0 19 0 14 0 14 0 20 0 11
540739 487478 497807 F U 0 0 0 0 0 0 0 0 0 0 0 0 0 0 0 0 0 0 0 0 0 0 0 0 0 0 0 0 0 0 0 0
540740 495047 481763 M U 0 12 0 17 0 12 0 28 0 23 0 9 0 12 0 12 0 14 0 10 0 11 0 17 0 14 0 15 0 22 0 9
540741 495047 481763 M U 0 12 0 17 0 12 0 28 0 23 0 9 0 12 0 12 0 14 0 10 0 11 0 17 0 14 0 15 0 22 0 9
540742 488438 482599 M U 0 15 0 10 0 11 0 27 0 21 0 9 0 10 0 11 0 14 0 10 0 14 0 17 0 14 0 15 0 21 0 12
540743 488438 482599 F U 0 0 0 0 0 0 0 0 0 0 0 0 0 0 0 0 0 0 0 0 0 0 0 0 0 0 0 0 0 0 0 0
540744 491572 490026 M U 0 14 0 12 0 12 0 28 0 21 0 9 0 10 0 12 0 14 0 9 0 11 0 18 0 14 0 14 0 23 0 11
540745 497456 482075 F U 0 0 0 0 0 0 0 0 0 0 0 0 0 0 0 0 0 0 0 0 0 0 0 0 0 0 0 0 0 0 0 0
540746 497456 482075 F U 0 0 0 0 0 0 0 0 0 0 0 0 0 0 0 0 0 0 0 0 0 0 0 0 0 0 0 0 0 0 0 0
540747 490265 493362 M U 0 13 0 16 0 12 0 26 0 23 0 9 0 11 0 13 0 13 0 9 0 11 0 17 0 16 0 15 0 21 0 10
540748 490265 493362 M U 0 13 0 16 0 12 0 26 0 23 0 9 0 11 0 13 0 13 0 9 0 11 0 17 0 16 0 15 0 21 0 10
540749 488942 485642 F U 0 0 0 0 0 0 0 0 0 0 0 0 0 0 0 0 0 0 0 0 0 0 0 0 0 0 0 0 0 0 0 0
540750 488942 485642 M U 0 15 0 16 0 11 0 28 0 20 0 10 0 10 0 11 0 13 0 9 0 11 0 20 0 14 0 13 0 18 0 11
540751 485173 480677 F U 0 0 0 0 0 0 0 0 0 0 0 0 0 0 0 0 0 0 0 0 0 0 0 0 0 0 0 0 0 0 0 0
540752 485173 480677 F U 0 0 0 0 0 0 0 0 0 0 0 0 0 0 0 0 0 0 0 0 0 0 0 0 0 0 0 0 0 0 0 0
540753 485173 480677 F U 0 0 0 0 0 0 0 0 0 0 0 0 0 0 0 0 0 0 0 0 0 0 0 0 0 0 0 0 0 0 0 0
540754 485097 487004 M U 0 12 0 9 0 13 0 27 0 22 0 9 0 11 0 12 0 13 0 11 0 10 0 18 0 15 0 15 0 24 0 11
540755 485097 487004 M U 0 12 0 9 0 13 0 27 0 22 0 9 0 11 0 12 0 13 0 11 0 10 0 18 0 15 0 15 0 24 0 11
540756 492366 495735 F U 0 0 0 0 0 0 0 0 0 0 0 0 0 0 0 0 0 0 0 0 0 0 0 0 0 0 0 0 0 0 0 0
540757 492366 495735 F U 0 0 0 0 0 0 0 0 0 0 0 0 0 0 0 0 0 0 0 0 0 0 0 0 0 0 0 0 0 0 0 0
540758 491817 497095 F U 0 0 0 0 0 0 0 0 0 0 0 0 0 0 0 0 0 0 0 0 0 0 0 0 0 0 0 0 0 0 0 0
540759 491817 497095 F U 0 0 0 0 0 0 0 0 0 0 0 0 0 0 0 0 0 0 0 0 0 0 0 0 0 0 0 0 0 0 0 0
540760 491817 497095 F U 0 0 0 0 0 0 0 0 0 0 0 0 0 0 0 0 0 0 0 0 0 0 0 0 0 0 0 0 0 0 0 0
540761 491817 497095 M U 0 12 0 10 0 12 0 29 0 24 0 8 0 10 0 10 0 13 0 9 0 11 0 18 0 14 0 18 0 20 0 11
540762 491817 497095 M U 0 12 0 10 0 12 0 29 0 24 0 8 0 10 0 10 0 13 0 9 0 11 0 18 0 14 0 18 0 20 0 11
540763 497501 495980 F U 0 0 0 0 0 0 0 0 0 0 0 0 0 0 0 0 0 0 0 0 0 0 0 0 0 0 0 0 0 0 0 0
540764 497501 495980 F U 0 0 0 0 0 0 0 0 0 0 0 0 0 0 0 0 0 0 0 0 0 0 0 0 0 0 0 0 0 0 0 0
540765 497501 495980 M U 0 14 0 14 0 11 0 28 0 21 0 9 0 12 0 11 0 13 0 10 0 10 0 17 0 14 0 15 0 22 0 11
540766 497501 495980 F U 0 0 0 0 0 0 0 0 0 0 0 0 0 0 0 0 0 0 0 0 0 0 0 0 0 0 0 0 0 0 0 0
540767 487709 490776 M U 0 15 0 11 0 12 0 29 0 22 0 9 0 10 0 12 0 13 0 10 0 12 0 20 0 14 0 14 0 23 0 10
540768 487709 490776 F U 0 0 0 0 0 0 0 0 0 0 0 0 0 0 0 0 0 0 0 0 0 0 0 0 0 0 0 0 0 0 0 0
540769 483119 494881 M U 0 13 0 13 0 12 0 27 0 21 0 9 0 12 0 12 0 13 0 10 0 10 0 18 0 15 0 17 0 22 0 10
540770 483119 494881 F U 0 0 0 0 0 0 0 0 0 0 0 0 0 0 0 0 0 0 0 0 0 0 0 0 0 0 0 0 0 0 0 0
540771 483119 494881 F U 0 0 0 0 0 0 0 0 0 0 0 0 0 0 0 0 0 0 0 0 0 0 0 0 0 0 0 0 0 0 0 0
540772 496927 482405 F U 0 0 0 0 0 0 0 0 0 0 0 0 0 0 0 0 0 0 0 0 0 0 0 0 0 0 0 0 0 0 0 0
540773 489179 494238 F U 0 0 0 0 0 0 0 0 0 0 0 0 0 0 0 0 0 0 0 0 0 0 0 0 0 0 0 0 0 0 0 0
540774 489179 494238 F U 0 0 0 0 0 0 0 0 0 0 0 0 0 0 0 0 0 0 0 0 0 0 0 0 0 0 0 0 0 0 0 0
540775 498339 499487 F U 0 0 0 0 0 0 0 0 0 0 0 0 0 0 0 0 0 0 0 0 0 0 0 0 0 0 0 0 0 0 0 0
540776 496796 486620 M U 0 14 0 17 0 12 0 29 0 23 0 9 0 10 0 12 0 13 0 9 0 10 0 19 0 14 0 15 0 21 0 11
540777 481164 493510 F U 0 0 0 0 0 0 0 0 0 0 0 0 0 0 0 0 0 0 0 0 0 0 0 0 0 0 0 0 0 0 0 0
540778 490231 491990 F U 0 0 0 0 0 0 0 0 0 0 0 0 0 0 0 0 0 0 0 0 0 0 0 0 0 0 0 0 0 0 0 0
540779 495088 490508 M U 0 14 0 14 0 13 0 30 0 21 0 10 0 10 0 12 0 13 0 10 0 9 0 17 0 17 0 17 0 19 0 10
540780 495088 490508 F U 0 0 0 0 0 0 0 0 0 0 0 0 0 0 0 0 0 0 0 0 0 0 0 0 0 0 0 0 0 0 0 0
540781 494520 489160 M U 0 14 0 10 0 12 0 28 0 24 0 9 0 10 0 11 0 13 0 9 0 10 0 19 0 14 0 14 0 21 0 9
540782 494520 489160 M U 0 14 0 10 0 12 0 28 0 24 0 9 0 10 0 11 0 13 0 9 0 10 0 19 0 14 0 14 0 21 0 9
540783 489956 480219 M U 0 12 0 10 0 12 0 28 0 25 0 10 0 10 0 12 0 13 0 9 0 9 0 18 0 14 0 16 0 20 0 11
540784 489956 480219 M U 0 12 0 10 0 12 0 28 0 25 0 10 0 10 0 12 0 13 0 9 0 9 0 18 0 14 0 16 0 20 0 11
540785 483691 496656 M U 0 15 0 13 0 12 0 29 0 20 0 10 0 13 0 11 0 14 0 9 0 10 0 19 0 14 0 14 0 22 0 12
540786 483691 496656 F U 0 0 0 0 0 0 0 0 0 0 0 0 0 0 0 0 0 0 0 0 0 0 0 0 0 0 0 0 0 0 0 0
540787 492180 484357 M U 0 15 0 13 0 12 0 28 0 22 0 10 0 11 0 12 0 13 0 10 0 11 0 19 0 15 0 13 0 22 0 11
540788 499748 495765 M U 0 16 0 13 0 12 0 29 0 22 0 9 0 14 0 12 0 13 0 10 0 10 0 18 0 14 0 14 0 20 0 10
540789 499748 495765 F U 0 0 0 0 0 0 0 0 0 0 0 0 0 0 0 0 0 0 0 0 0 0 0 0 0 0 0 0 0 0 0 0
540790 486140 489536 F U 0 0 0 0 0 0 0 0 0 0 0 0 0 0 0 0 0 0 0 0 0 0 0 0 0 0 0 0 0 0 0 0
540791 492642 484088 F U 0 0 0 0 0 0 0 0 0 0 0 0 0 0 0 0 0 0 0 0 0 0 0 0 0 0 0 0 0 0 0 0
540792 489055 491264 F U 0 0 0 0 0 0 0 0 0 0 0 0 0 0 0 0 0 0 0 0 0 0 0 0 0 0 0 0 0 0 0 0
540793 489055 491264 F U 0 0 0 0 0 0 0 0 0 0 0 0 0 0 0 0 0 0 0 0 0 0 0 0 0 0 0 0 0 0 0 0
540794 481628 483837 F U 0 0 0 0 0 0 0 0 0 0 0 0 0 0 0 0 0 0 0 0 0 0 0 0 0 0 0 0 0 0 0 0
540795 481628 483837 F U 0 0 0 0 0 0 0 0 0 0 0 0 0 0 0 0 0 0 0 0 0 0 0 0 0 0 0 0 0 0 0 0
540796 481628 483837 M U 0 15 0 13 0 12 0 30 0 22 0 9 0 13 0 12 0 14 0 10 0 11 0 17 0 15 0 18 0 20 0 10
540797 493229 487537 M U 0 13 0 12 0 12 0 27 0 23 0 9 0 10 0 12 0 13 0 9 0 11 0 18 0 14 0 14 0 22 0 9
540798 493229 487537 M U 0 13 0 12 0 12 0 27 0 23 0 9 0 10 0 12 0 13 0 9 0 11 0 18 0 14 0 14 0 22 0 9
540799 493229 487537 F U 0 0 0 0 0 0 0 0 0 0 0 0 0 0 0 0 0 0 0 0 0 0 0 0 0 0 0 0 0 0 0 0
540800 495875 498642 F U 0 0 0 0 0 0 0 0 0 0 0 0 0 0 0 0 0 0 0 0 0 0 0 0 0 0 0 0 0 0 0 0
540801 491652 499867 M U 0 15 0 19 0 12 0 28 0 23 0 9 0 10 0 12 0 13 0 9 0 9 0 17 0 14 0 14 0 22 0 10
540802 491652 499867 F U 0 0 0 0 0 0 0 0 0 0 0 0 0 0 0 0 0 0 0 0 0 0 0 0 0 0 0 0 0 0 0 0
540803 491652 499867 M U 0 15 0 19 0 12 0 28 0 23 0 9 0 10 0 12 0 13 0 9 0 9 0 17 0 14 0 14 0 22 0 10
540804 491652 499867 F U 0 0 0 0 0 0 0 0 0 0 0 0 0 0 0 0 0 0 0 0 0 0 0 0 0 0 0 0 0 0 0 0
540805 491652 499867 F U 0 0 0 0 0 0 0 0 0 0 0 0 0 0 0 0 0 0 0 0 0 0 0 0 0 0 0 0 0 0 0 0
540806 491652 499867 F U 0 0 0 0 0 0 0 0 0 0 0 0 0 0 0 0 0 0 0 0 0 0 0 0 0 0 0 0 0 0 0 0
540807 481211 485188 F U 0 0 0 0 0 0 0 0 0 0 0 0 0 0 0 0 0 0 0 0 0 0 0 0 0 0 0 0 0 0 0 0
540808 481211 485188 M U 0 14 0 11 0 12 0 27 0 23 0 9 0 9 0 12 0 13 0 9 0 10 0 19 0 16 0 15 0 20 0 11
540809 481211 485188 M U 0 14 0 11 0 12 0 27 0 23 0 9 0 9 0 12 0 13 0 9 0 10 0 19 0 16 0 15 0 20 0 11
540810 481211 485188 F U 0 0 0 0 0 0 0 0 0 0 0 0 0 0 0 0 0 0 0 0 0 0 0 0 0 0 0 0 0 0 0 0
540811 488035 488596 F U 0 0 0 0 0 0 0 0 0 0 0 0 0 0 0 0 0 0 0 0 0 0 0 0 0 0 0 0 0 0 0 0
540812 487223 488575 M U 0 14 0 11 0 13 0 27 0 23 0 9 0 10 0 13 0 13 0 11 0 11 0 18 0 13 0 14 0 21 0 10
540813 487223 488575 M U 0 14 0 11 0 13 0 27 0 23 0 9 0 10 0 13 0 13 0 11 0 11 0 18 0 13 0 14 0 21 0 10
540814 487223 488575 M U 0 14 0 11 0 13 0 27 0 23 0 9 0 10 0 13 0 13 0 11 0 11 0 18 0 13 0 14 0 21 0 10
540815 487223 488575 F U 0 0 0 0 0 0 0 0 0 0 0 0 0 0 0 0 0 0 0 0 0 0 0 0 0 0 0 0 0 0 0 0
540816 495731 499351 F U 0 0 0 0 0 0 0 0 0 0 0 0 0 0 0 0 0 0 0 0 0 0 0 0 0 0 0 0 0 0 0 0
540817 495731 499351 M U 0 12 0 15 0 12 0 29 0 24 0 10 0 10 0 11 0 13 0 10 0 9 0 18 0 14 0 15 0 22 0 10
540818 496284 486995 M U 0 14 0 18 0 12 0 29 0 22 0 9 0 13 0 12 0 13 0 9 0 10 0 17 0 17 0 14 0 22 0 11
540819 496284 486995 F U 0 0 0 0 0 0 0 0 0 0 0 0 0 0 0 0 0 0 0 0 0 0 0 0 0 0 0 0 0 0 0 0
540820 496284 486995 M U 0 14 0 18 0 12 0 29 0 22 0 9 0 13 0 12 0 13 0 9 0 10 0 17 0 17 0 14 0 22 0 11
540821 490506 497702 F U 0 0 0 0 0 0 0 0 0 0 0 0 0 0 0 0 0 0 0 0 0 0 0 0 0 0 0 0 0 0 0 0
540822 490506 497702 M U 0 13 0 12 0 12 0 27 0 23 0 9 0 10 0 12 0 13 0 9 0 11 0 18 0 14 0 14 0 22 0 9
540823 490506 497702 F U 0 0 0 0 0 0 0 0 0 0 0 0 0 0 0 0 0 0 0 0 0 0 0 0 0 0 0 0 0 0 0 0
540824 490506 497702 M U 0 13 0 12 0 12 0 27 0 23 0 9 0 10 0 12 0 13 0 9 0 11 0 18 0 14 0 14 0 22 0 9
540825 496747 493906 M U 0 12 0 13 0 13 0 29 0 23 0 9 0 10 0 14 0 13 0 10 0 10 0 18 0 15 0 17 0 22 0 12
540826 496747 493906 F U 0 0 0 0 0 0 0 0 0 0 0 0 0 0 0 0 0 0 0 0 0 0 0 0 0 0 0 0 0 0 0 0
540827 480647 491899 M U 0 13 0 12 0 12 0 27 0 22 0 9 0 10 0 12 0 13 0 9 0 11 0 19 0 14 0 18 0 20 0 11
540828 480647 491899 F U 0 0 0 0 0 0 0 0 0 0 0 0 0 0 0 0 0 0 0 0 0 0 0 0 0 0 0 0 0 0 0 0
540829 480647 491899 F U 0 0 0 0 0 0 0 0 0 0 0 0 0 0 0 0 0 0 0 0 0 0 0 0 0 0 0 0 0 0 0 0
540830 481340 481121 F U 0 0 0 0 0 0 0 0 0 0 0 0 0 0 0 0 0 0 0 0 0 0 0 0 0 0 0 0 0 0 0 0
540831 481940 494889 M U 0 13 0 13 0 11 0 30 0 23 0 9 0 13 0 11 0 13 0 10 0 11 0 17 0 15 0 16 0 21 0 10
540832 480838 498711 M U 0 14 0 17 0 12 0 29 0 24 0 9 0 11 0 12 0 13 0 9 0 9 0 18 0 14 0 15 0 22 0 11
540833 490957 482693 M U 0 14 0 10 0 12 0 28 0 24 0 10 0 10 0 13 0 14 0 9 0 10 0 19 0 14 0 15 0 22 0 10
540834 490957 482693 M U 0 14 0 10 0 12 0 28 0 24 0 10 0 10 0 13 0 14 0 9 0 10 0 19 0 14 0 15 0 22 0 10
540835 490957 482693 F U 0 0 0 0 0 0 0 0 0 0 0 0 0 0 0 0 0 0 0 0 0 0 0 0 0 0 0 0 0 0 0 0
540836 494909 496380 F U 0 0 0 0 0 0 0 0 0 0 0 0 0 0 0 0 0 0 0 0 0 0 0 0 0 0 0 0 0 0 0 0
540837 494909 496380 F U 0 0 0 0 0 0 0 0 0 0 0 0 0 0 0 0 0 0 0 0 0 0 0 0 0 0 0 0 0 0 0 0
540838 494909 496380 M U 0 13 0 13 0 13 0 28 0 22 0 9 0 10 0 12 0 13 0 10 0 12 0 17 0 14 0 15 0 20 0 11
540839 494909 496380 F U 0 0 0 0 0 0 0 0 0 0 0 0 0 0 0 0 0 0 0 0 0 0 0 0 0 0 0 0 0 0 0 0
540840 487768 481104 M U 0 12 0 13 0 12 0 28 0 21 0 10 0 12 0 11 0 13 0 8 0 11 0 19 0 14 0 14 0 22 0 12
540841 487768 481104 M U 0 12 0 13 0 12 0 28 0 21 0 10 0 12 0 11 0 13 0 8 0 11 0 19 0 14 0 14 0 22 0 12
540842 499042 496428 F U 0 0 0 0 0 0 0 0 0 0 0 0 0 0 0 0 0 0 0 0 0 0 0 0 0 0 0 0 0 0 0 0
540843 499638 487039 M U 0 15 0 15 0 12 0 26 0 22 0 10 0 12 0 12 0 14 0 9 0 11 0 19 0 15 0 17 0 19 0 11
540844 486504 493526 M U 0 15 0 10 0 12 0 27 0 24 0 9 0 13 0 12 0 13 0 9 0 10 0 19 0 14 0 13 0 20 0 10
540845 486504 493526 M U 0 15 0 10 0 12 0 27 0 24 0 9 0 13 0 12 0 13 0 9 0 10 0 19 0 14 0 13 0 20 0 10
540846 486504 493526 F U 0 0 0 0 0 0 0 0 0 0 0 0 0 0 0 0 0 0 0 0 0 0 0 0 0 0 0 0 0 0 0 0
540847 482210 487045 M U 0 14 0 15 0 11 0 27 0 22 0 9 0 12 0 11 0 14 0 10 0 12 0 17 0 16 0 15 0 22 0 11
540848 481373 483765 M U 0 14 0 11 0 13 0 30 0 24 0 9 0 10 0 14 0 13 0 9 0 11 0 18 0 14 0 17 0 20 0 11
540849 484858 484515 M U 0 14 0 11 0 13 0 28 0 23 0 8 0 10 0 12 0 13 0 9 0 10 0 18 0 14 0 15 0 20 0 11
540850 483868 487108 F U 0 0 0 0 0 0 0 0 0 0 0 0 0 0 0 0 0 0 0 0 0 0 0 0 0 0 0 0 0 0 0 0
540851 492961 485690 F U 0 0 0 0 0 0 0 0 0 0 0 0 0 0 0 0 0 0 0 0 0 0 0 0 0 0 0 0 0 0 0 0
540852 492961 485690 F U 0 0 0 0 0 0 0 0 0 0 0 0 0 0 0 0 0 0 0 0 0 0 0 0 0 0 0 0 0 0 0 0
540853 480567 496483 M U 0 13 0 15 0 12 0 26 0 24 0 10 0 13 0 12 0 15 0 9 0 12 0 20 0 15 0 14 0 22 0 11
540854 488963 492181 F U 0 0 0 0 0 0 0 0 0 0 0 0 0 0 0 0 0 0 0 0 0 0 0 0 0 0 0 0 0 0 0 0
540855 488963 492181 M U 0 14 0 16 0 12 0 30 0 22 0 9 0 12 0 11 0 14 0 9 0 10 0 20 0 15 0 14 0 23 0 11
540856 486932 487110 M U 0 15 0 12 0 11 0 30 0 22 0 9 0 13 0 11 0 15 0 8 0 10 0 19 0 13 0 16 0 22 0 12
540857 486932 487110 F U 0 0 0 0 0 0 0 0 0 0 0 0 0 0 0 0 0 0 0 0 0 0 0 0 0 0 0 0 0 0 0 0
540858 486932 487110 F U 0 0 0 0 0 0 0 0 0 0 0 0 0 0 0 0 0 0 0 0 0 0 0 0 0 0 0 0 0 0 0 0
540859 499378 492294 M U 0 13 0 16 0 12 0 28 0 23 0 9 0 10 0 12 0 13 0 10 0 11 0 17 0 14 0 18 0 22 0 11
540860 499378 492294 M U 0 13 0 16 0 12 0 28 0 23 0 9 0 10 0 12 0 13 0 10 0 11 0 17 0 14 0 18 0 22 0 11
540861 499378 492294 F U 0 0 0 0 0 0 0 0 0 0 0 0 0 0 0 0 0 0 0 0 0 0 0 0 0 0 0 0 0 0 0 0
540862 481480 490071 F U 0 0 0 0 0 0 0 0 0 0 0 0 0 0 0 0 0 0 0 0 0 0 0 0 0 0 0 0 0 0 0 0
540863 481480 490071 M U 0 15 0 17 0 13 0 28 0 24 0 9 0 12 0 12 0 13 0 11 0 9 0 18 0 14 0 16 0 20 0 10
540864 481480 490071 M U 0 15 0 17 0 13 0 28 0 24 0 9 0 12 0 12 0 13 0 11 0 9 0 18 0 14 0 16 0 20 0 10
540865 481480 490071 M U 0 15 0 17 0 13 0 28 0 24 0 9 0 12 0 12 0 13 0 11 0 9 0 18 0 14 0 16 0 20 0 10
540866 491569 488729 F U 0 0 0 0 0 0 0 0 0 0 0 0 0 0 0 0 0 0 0 0 0 0 0 0 0 0 0 0 0 0 0 0
540867 491569 488729 F U 0 0 0 0 0 0 0 0 0 0 0 0 0 0 0 0 0 0 0 0 0 0 0 0 0 0 0 0 0 0 0 0
540868 491569 488729 F U 0 0 0 0 0 0 0 0 0 0 0 0 0 0 0 0 0 0 0 0 0 0 0 0 0 0 0 0 0 0 0 0
540869 481563 486099 M U 0 15 0 13 0 14 0 27 0 22 0 10 0 10 0 13 0 13 0 9 0 10 0 16 0 14 0 15 0 22 0 11
540870 481563 486099 F U 0 0 0 0 0 0 0 0 0 0 0 0 0 0 0 0 0 0 0 0 0 0 0 0 0 0 0 0 0 0 0 0
540871 481563 486099 F U 0 0 0 0 0 0 0 0 0 0 0 0 0 0 0 0 0 0 0 0 0 0 0 0 0 0 0 0 0 0 0 0
540872 495778 497513 F U 0 0 0 0 0 0 0 0 0 0 0 0 0 0 0 0 0 0 0 0 0 0 0 0 0 0 0 0 0 0 0 0
540873 495778 497513 F U 0 0 0 0 0 0 0 0 0 0 0 0 0 0 0 0 0 0 0 0 0 0 0 0 0 0 0 0 0 0 0 0
540874 495778 497513 M U 0 13 0 12 0 12 0 30 0 22 0 10 0 13 0 11 0 15 0 9 0 10 0 18 0 14 0 13 0 22 0 11
540875 495778 497513 F U 0 0 0 0 0 0 0 0 0 0 0 0 0 0 0 0 0 0 0 0 0 0 0 0 0 0 0 0 0 0 0 0
540876 480060 494931 M U 0 14 0 13 0 12 0 29 0 22 0 9 0 10 0 11 0 13 0 10 0 11 0 18 0 14 0 14 0 22 0 12
540877 480060 494931 M U 0 14 0 13 0 12 0 29 0 22 0 9 0 10 0 11 0 13 0 10 0 11 0 18 0 14 0 14 0 22 0 12
540878 480060 494931 M U 0 14 0 13 0 12 0 29 0 22 0 9 0 10 0 11 0 13 0 10 0 11 0 18 0 14 0 14 0 22 0 12
540879 480060 494931 M U 0 14 0 13 0 12 0 29 0 22 0 9 0 10 0 11 0 13 0 10 0 11 0 18 0 14 0 14 0 22 0 12
540880 488072 481004 F U 0 0 0 0 0 0 0 0 0 0 0 0 0 0 0 0 0 0 0 0 0 0 0 0 0 0 0 0 0 0 0 0
540881 488072 481004 M U 0 13 0 10 0 13 0 27 0 22 0 9 0 15 0 11 0 14 0 9 0 11 0 19 0 14 0 16 0 22 0 12
540882 489305 492036 F U 0 0 0 0 0 0 0 0 0 0 0 0 0 0 0 0 0 0 0 0 0 0 0 0 0 0 0 0 0 0 0 0
540883 489305 492036 F U 0 0 0 0 0 0 0 0 0 0 0 0 0 0 0 0 0 0 0 0 0 0 0 0 0 0 0 0 0 0 0 0
540884 491757 488850 F U 0 0 0 0 0 0 0 0 0 0 0 0 0 0 0 0 0 0 0 0 0 0 0 0 0 0 0 0 0 0 0 0
540885 496156 482119 F U 0 0 0 0 0 0 0 0 0 0 0 0 0 0 0 0 0 0 0 0 0 0 0 0 0 0 0 0 0 0 0 0
540886 482961 480751 F U 0 0 0 0 0 0 0 0 0 0 0 0 0 0 0 0 0 0 0 0 0 0 0 0 0 0 0 0 0 0 0 0
540887 482961 480751 F U 0 0 0 0 0 0 0 0 0 0 0 0 0 0 0 0 0 0 0 0 0 0 0 0 0 0 0 0 0 0 0 0
540888 485993 488015 F U 0 0 0 0 0 0 0 0 0 0 0 0 0 0 0 0 0 0 0 0 0 0 0 0 0 0 0 0 0 0 0 0
540889 489213 485847 F U 0 0 0 0 0 0 0 0 0 0 0 0 0 0 0 0 0 0 0 0 0 0 0 0 0 0 0 0 0 0 0 0
540890 480726 496009 M U 0 14 0 20 0 11 0 29 0 23 0 9 0 12 0 12 0 13 0 10 0 10 0 18 0 14 0 16 0 19 0 10
540891 480726 496009 M U 0 14 0 20 0 11 0 29 0 23 0 9 0 12 0 12 0 13 0 10 0 10 0 18 0 14 0 16 0 19 0 10
540892 480726 496009 M U 0 14 0 20 0 11 0 29 0 23 0 9 0 12 0 12 0 13 0 10 0 10 0 18 0 14 0 16 0 19 0 10
540893 480726 496009 M U 0 14 0 20 0 11 0 29 0 23 0 9 0 12 0 12 0 13 0 10 0 10 0 18 0 14 0 16 0 19 0 10
540894 486802 491714 M U 0 14 0 14 0 11 0 30 0 21 0 9 0 11 0 11 0 13 0 11 0 10 0 19 0 14 0 15 0 21 0 10
540895 486802 491714 M U 0 14 0 14 0 11 0 30 0 21 0 9 0 11 0 11 0 13 0 11 0 10 0 19 0 14 0 15 0 21 0 10
540896 486802 491714 F U 0 0 0 0 0 0 0 0 0 0 0 0 0 0 0 0 0 0 0 0 0 0 0 0 0 0 0 0 0 0 0 0
540897 492279 488238 F U 0 0 0 0 0 0 0 0 0 0 0 0 0 0 0 0 0 0 0 0 0 0 0 0 0 0 0 0 0 0 0 0
540898 485178 485014 F U 0 0 0 0 0 0 0 0 0 0 0 0 0 0 0 0 0 0 0 0 0 0 0 0 0 0 0 0 0 0 0 0
540899 485178 485014 M U 0 13 0 13 0 11 0 26 0 24 0 9 0 13 0 13 0 13 0 10 0 10 0 17 0 15 0 16 0 21 0 11
540900 489097 489373 M U 0 14 0 10 0 11 0 28 0 22 0 11 0 10 0 12 0 15 0 9 0 11 0 19 0 15 0 16 0 22 0 11
540901 489097 489373 M U 0 14 0 10 0 11 0 28 0 22 0 11 0 10 0 12 0 15 0 9 0 11 0 19 0 15 0 16 0 22 0 11
540902 485083 495466 F U 0 0 0 0 0 0 0 0 0 0 0 0 0 0 0 0 0 0 0 0 0 0 0 0 0 0 0 0 0 0 0 0
540903 485083 495466 M U 0 14 0 13 0 12 0 28 0 23 0 9 0 10 0 11 0 14 0 9 0 12 0 20 0 14 0 18 0 19 0 11
540904 481568 485250 F U 0 0 0 0 0 0 0 0 0 0 0 0 0 0 0 0 0 0 0 0 0 0 0 0 0 0 0 0 0 0 0 0
540905 481568 485250 F U 0 0 0 0 0 0 0 0 0 0 0 0 0 0 0 0 0 0 0 0 0 0 0 0 0 0 0 0 0 0 0 0
540906 486427 485794 F U 0 0 0 0 0 0 0 0 0 0 0 0 0 0 0 0 0 0 0 0 0 0 0 0 0 0 0 0 0 0 0 0
540907 486427 485794 M U 0 13 0 11 0 12 0 28 0 22 0 9 0 10 0 13 0 13 0 10 0 11 0 17 0 14 0 16 0 22 0 10
540908 494059 495852 F U 0 0 0 0 0 0 0 0 0 0 0 0 0 0 0 0 0 0 0 0 0 0 0 0 0 0 0 0 0 0 0 0
540909 494059 495852 M U 0 15 0 15 0 12 0 26 0 22 0 10 0 12 0 12 0 14 0 9 0 11 0 19 0 15 0 17 0 19 0 11
540910 494059 495852 M U 0 15 0 15 0 12 0 26 0 22 0 10 0 12 0 12 0 14 0 9 0 11 0 19 0 15 0 17 0 19 0 11
540911 480319 491249 F U 0 0 0 0 0 0 0 0 0 0 0 0 0 0 0 0 0 0 0 0 0 0 0 0 0 0 0 0 0 0 0 0
540912 480319 491249 F U 0 0 0 0 0 0 0 0 0 0 0 0 0 0 0 0 0 0 0 0 0 0 0 0 0 0 0 0 0 0 0 0
540913 480319 491249 F U 0 0 0 0 0 0 0 0 0 0 0 0 0 0 0 0 0 0 0 0 0 0 0 0 0 0 0 0 0 0 0 0
540914 480319 491249 M U 0 12 0 12 0 12 0 29 0 22 0 10 0 11 0 12 0 14 0 9 0 11 0 18 0 15 0 15 0 19 0 10
540915 480319 491249 M U 0 12 0 12 0 12 0 29 0 22 0 10 0 11 0 12 0 14 0 9 0 11 0 18 0 15 0 15 0 19 0 10
540916 480319 491249 F U 0 0 0 0 0 0 0 0 0 0 0 0 0 0 0 0 0 0 0 0 0 0 0 0 0 0 0 0 0 0 0 0
540917 480319 491249 M U 0 12 0 12 0 12 0 29 0 22 0 10 0 11 0 12 0 14 0 9 0 11 0 18 0 15 0 15 0 19 0 10
540918 489945 481030 M U 0 13 0 19 0 12 0 30 0 22 0 10 0 12 0 12 0 13 0 9 0 12 0 20 0 14 0 16 0 20 0 10
540919 497259 481466 F U 0 0 0 0 0 0 0 0 0 0 0 0 0 0 0 0 0 0 0 0 0 0 0 0 0 0 0 0 0 0 0 0
540920 491853 480910 F U 0 0 0 0 0 0 0 0 0 0 0 0 0 0 0 0 0 0 0 0 0 0 0 0 0 0 0 0 0 0 0 0
540921 480993 496487 F U 0 0 0 0 0 0 0 0 0 0 0 0 0 0 0 0 0 0 0 0 0 0 0 0 0 0 0 0 0 0 0 0
540922 480993 496487 F U 0 0 0 0 0 0 0 0 0 0 0 0 0 0 0 0 0 0 0 0 0 0 0 0 0 0 0 0 0 0 0 0
540923 480993 496487 F U 0 0 0 0 0 0 0 0 0 0 0 0 0 0 0 0 0 0 0 0 0 0 0 0 0 0 0 0 0 0 0 0
540924 484435 482877 F U 0 0 0 0 0 0 0 0 0 0 0 0 0 0 0 0 0 0 0 0 0 0 0 0 0 0 0 0 0 0 0 0
540925 484435 482877 F U 0 0 0 0 0 0 0 0 0 0 0 0 0 0 0 0 0 0 0 0 0 0 0 0 0 0 0 0 0 0 0 0
540926 493177 480496 M U 0 13 0 12 0 12 0 29 0 24 0 11 0 13 0 12 0 13 0 10 0 10 0 17 0 15 0 15 0 19 0 11
540927 493177 480496 F U 0 0 0 0 0 0 0 0 0 0 0 0 0 0 0 0 0 0 0 0 0 0 0 0 0 0 0 0 0 0 0 0
540928 493177 480496 M U 0 13 0 12 0 12 0 29 0 24 0 11 0 13 0 12 0 13 0 10 0 10 0 17 0 15 0 15 0 19 0 11
540929 493177 480496 F U 0 0 0 0 0 0 0 0 0 0 0 0 0 0 0 0 0 0 0 0 0 0 0 0 0 0 0 0 0 0 0 0
540930 495359 480942 M U 0 14 0 12 0 12 0 30 0 24 0 9 0 12 0 11 0 13 0 10 0 11 0 18 0 14 0 16 0 20 0 9
540931 495359 480942 M U 0 14 0 12 0 12 0 30 0 24 0 9 0 12 0 11 0 13 0 10 0 11 0 18 0 14 0 16 0 20 0 9
540932 499037 483703 M U 0 15 0 20 0 11 0 27 0 22 0 10 0 10 0 11 0 14 0 9 0 11 0 18 0 14 0 16 0 20 0 10
540933 499037 483703 F U 0 0 0 0 0 0 0 0 0 0 0 0 0 0 0 0 0 0 0 0 0 0 0 0 0 0 0 0 0 0 0 0
540934 499037 483703 M U 0 15 0 20 0 11 0 27 0 22 0 10 0 10 0 11 0 14 0 9 0 11 0 18 0 14 0 16 0 20 0 10
540935 485849 491630 M U 0 14 0 13 0 12 0 28 0 22 0 10 0 12 0 13 0 14 0 11 0 9 0 19 0 16 0 13 0 21 0 11
540936 485849 491630 M U 0 14 0 13 0 12 0 28 0 22 0 10 0 12 0 13 0 14 0 11 0 9 0 19 0 16 0 13 0 21 0 11
540937 482480 483202 F U 0 0 0 0 0 0 0 0 0 0 0 0 0 0 0 0 0 0 0 0 0 0 0 0 0 0 0 0 0 0 0 0
540938 482480 483202 M U 0 12 0 15 0 12 0 29 0 24 0 10 0 10 0 11 0 13 0 10 0 9 0 18 0 14 0 15 0 22 0 10
540939 499943 489233 M U 0 15 0 10 0 11 0 27 0 22 0 9 0 9 0 13 0 14 0 9 0 9 0 19 0 15 0 16 0 22 0 10
540940 496845 481846 F U 0 0 0 0 0 0 0 0 0 0 0 0 0 0 0 0 0 0 0 0 0 0 0 0 0 0 0 0 0 0 0 0
540941 499670 488201 M U 0 13 0 19 0 12 0 28 0 23 0 9 0 10 0 12 0 14 0 10 0 11 0 19 0 14 0 17 0 23 0 10
540942 495245 496630 F U 0 0 0 0 0 0 0 0 0 0 0 0 0 0 0 0 0 0 0 0 0 0 0 0 0 0 0 0 0 0 0 0
540943 495245 496630 F U 0 0 0 0 0 0 0 0 0 0 0 0 0 0 0 0 0 0 0 0 0 0 0 0 0 0 0 0 0 0 0 0
540944 495245 496630 F U 0 0 0 0 0 0 0 0 0 0 0 0 0 0 0 0 0 0 0 0 0 0 0 0 0 0 0 0 0 0 0 0
540945 485815 490961 F U 0 0 0 0 0 0 0 0 0 0 0 0 0 0 0 0 0 0 0 0 0 0 0 0 0 0 0 0 0 0 0 0
540946 485815 490961 M U 0 12 0 17 0 12 0 30 0 22 0 9 0 10 0 12 0 13 0 11 0 9 0 18 0 15 0 17 0 19 0 10
540947 485815 490961 M U 0 12 0 17 0 12 0 30 0 22 0 9 0 10 0 12 0 13 0 11 0 9 0 18 0 15 0 17 0 19 0 10
540948 485815 490961 M U 0 12 0 17 0 12 0 30 0 22 0 9 0 10 0 12 0 13 0 11 0 9 0 18 0 15 0 17 0 19 0 10
540949 485815 490961 F U 0 0 0 0 0 0 0 0 0 0 0 0 0 0 0 0 0 0 0 0 0 0 0 0 0 0 0 0 0 0 0 0
540950 485815 490961 F U 0 0 0 0 0 0 0 0 0 0 0 0 0 0 0 0 0 0 0 0 0 0 0 0 0 0 0 0 0 0 0 0
540951 494659 482191 M U 0 13 0 13 0 11 0 26 0 24 0 9 0 13 0 13 0 13 0 10 0 10 0 17 0 15 0 16 0 21 0 11
540952 499188 497712 M U 0 15 0 13 0 12 0 28 0 21 0 10 0 10 0 12 0 13 0 11 0 10 0 16 0 15 0 16 0 20 0 10
540953 499188 497712 M U 0 15 0 13 0 12 0 28 0 21 0 10 0 10 0 12 0 13 0 11 0 10 0 16 0 15 0 16 0 20 0 10
540954 489852 497547 F U 0 0 0 0 0 0 0 0 0 0 0 0 0 0 0 0 0 0 0 0 0 0 0 0 0 0 0 0 0 0 0 0
540955 489852 497547 F U 0 0 0 0 0 0 0 0 0 0 0 0 0 0 0 0 0 0 0 0 0 0 0 0 0 0 0 0 0 0 0 0
540956 489852 497547 M U 0 12 0 10 0 11 0 27 0 23 0 9 0 12 0 12 0 14 0 11 0 11 0 20 0 13 0 13 0 22 0 10
540957 492455 494153 M U 0 13 0 15 0 12 0 29 0 24 0 9 0 12 0 11 0 14 0 9 0 11 0 19 0 14 0 14 0 19 0 11
540958 492455 494153 F U 0 0 0 0 0 0 0 0 0 0 0 0 0 0 0 0 0 0 0 0 0 0 0 0 0 0 0 0 0 0 0 0
540959 492455 494153 M U 0 13 0 15 0 12 0 29 0 24 0 9 0 12 0 11 0 14 0 9 0 11 0 19 0 14 0 14 0 19 0 11
540960 499468 492578 F U 0 0 0 0 0 0 0 0 0 0 0 0 0 0 0 0 0 0 0 0 0 0 0 0 0 0 0 0 0 0 0 0
540961 499468 492578 F U 0 0 0 0 0 0 0 0 0 0 0 0 0 0 0 0 0 0 0 0 0 0 0 0 0 0 0 0 0 0 0 0
540962 499468 492578 F U 0 0 0 0 0 0 0 0 0 0 0 0 0 0 0 0 0 0 0 0 0 0 0 0 0 0 0 0 0 0 0 0
540963 497129 487370 F U 0 0 0 0 0 0 0 0 0 0 0 0 0 0 0 0 0 0 0 0 0 0 0 0 0 0 0 0 0 0 0 0
540964 494110 496586 F U 0 0 0 0 0 0 0 0 0 0 0 0 0 0 0 0 0 0 0 0 0 0 0 0 0 0 0 0 0 0 0 0
540965 494110 496586 M U 0 16 0 12 0 11 0 29 0 22 0 9 0 12 0 12 0 15 0 9 0 11 0 19 0 14 0 17 0 20 0 10
540966 484763 493758 F U 0 0 0 0 0 0 0 0 0 0 0 0 0 0 0 0 0 0 0 0 0 0 0 0 0 0 0 0 0 0 0 0
540967 484763 493758 F U 0 0 0 0 0 0 0 0 0 0 0 0 0 0 0 0 0 0 0 0 0 0 0 0 0 0 0 0 0 0 0 0
540968 499628 484085 M U 0 14 0 13 0 12 0 27 0 22 0 10 0 12 0 12 0 13 0 9 0 10 0 18 0 14 0 17 0 19 0 10
540969 498916 481167 F U 0 0 0 0 0 0 0 0 0 0 0 0 0 0 0 0 0 0 0 0 0 0 0 0 0 0 0 0 0 0 0 0
540970 499988 487245 M U 0 13 0 16 0 12 0 27 0 25 0 9 0 12 0 12 0 14 0 11 0 11 0 17 0 14 0 17 0 19 0 10
540971 493259 498166 M U 0 13 0 14 0 12 0 29 0 23 0 9 0 13 0 12 0 14 0 9 0 11 0 19 0 15 0 16 0 18 0 10
540972 493259 498166 F U 0 0 0 0 0 0 0 0 0 0 0 0 0 0 0 0 0 0 0 0 0 0 0 0 0 0 0 0 0 0 0 0
540973 493259 498166 M U 0 13 0 14 0 12 0 29 0 23 0 9 0 13 0 12 0 14 0 9 0 11 0 19 0 15 0 16 0 18 0 10
540974 492654 497482 M U 0 15 0 12 0 12 0 28 0 21 0 9 0 13 0 11 0 14 0 10 0 10 0 19 0 14 0 15 0 21 0 11
540975 483075 492828 M U 0 14 0 10 0 13 0 29 0 22 0 9 0 10 0 12 0 14 0 9 0 8 0 19 0 15 0 15 0 20 0 11
540976 483075 492828 F U 0 0 0 0 0 0 0 0 0 0 0 0 0 0 0 0 0 0 0 0 0 0 0 0 0 0 0 0 0 0 0 0
540977 487516 482899 M U 0 15 0 13 0 12 0 28 0 24 0 9 0 10 0 12 0 14 0 11 0 12 0 19 0 15 0 17 0 21 0 11
540978 487516 482899 F U 0 0 0 0 0 0 0 0 0 0 0 0 0 0 0 0 0 0 0 0 0 0 0 0 0 0 0 0 0 0 0 0
540979 487516 482899 F U 0 0 0 0 0 0 0 0 0 0 0 0 0 0 0 0 0 0 0 0 0 0 0 0 0 0 0 0 0 0 0 0
540980 491399 496050 F U 0 0 0 0 0 0 0 0 0 0 0 0 0 0 0 0 0 0 0 0 0 0 0 0 0 0 0 0 0 0 0 0
540981 491399 496050 F U 0 0 0 0 0 0 0 0 0 0 0 0 0 0 0 0 0 0 0 0 0 0 0 0 0 0 0 0 0 0 0 0
540982 482027 481307 F U 0 0 0 0 0 0 0 0 0 0 0 0 0 0 0 0 0 0 0 0 0 0 0 0 0 0 0 0 0 0 0 0
540983 482027 481307 F U 0 0 0 0 0 0 0 0 0 0 0 0 0 0 0 0 0 0 0 0 0 0 0 0 0 0 0 0 0 0 0 0
540984 483294 488415 M U 0 13 0 17 0 12 0 30 0 24 0 10 0 10 0 12 0 13 0 9 0 9 0 19 0 14 0 15 0 20 0 11
540985 483294 488415 F U 0 0 0 0 0 0 0 0 0 0 0 0 0 0 0 0 0 0 0 0 0 0 0 0 0 0 0 0 0 0 0 0
540986 499179 486853 F U 0 0 0 0 0 0 0 0 0 0 0 0 0 0 0 0 0 0 0 0 0 0 0 0 0 0 0 0 0 0 0 0
540987 496641 487878 F U 0 0 0 0 0 0 0 0 0 0 0 0 0 0 0 0 0 0 0 0 0 0 0 0 0 0 0 0 0 0 0 0
540988 492098 495071 F U 0 0 0 0 0 0 0 0 0 0 0 0 0 0 0 0 0 0 0 0 0 0 0 0 0 0 0 0 0 0 0 0
540989 492098 495071 F U 0 0 0 0 0 0 0 0 0 0 0 0 0 0 0 0 0 0 0 0 0 0 0 0 0 0 0 0 0 0 0 0
540990 492397 481281 F U 0 0 0 0 0 0 0 0 0 0 0 0 0 0 0 0 0 0 0 0 0 0 0 0 0 0 0 0 0 0 0 0
540991 492397 481281 F U 0 0 0 0 0 0 0 0 0 0 0 0 0 0 0 0 0 0 0 0 0 0 0 0 0 0 0 0 0 0 0 0
540992 491389 482292 M U 0 13 0 14 0 12 0 27 0 24 0 10 0 10 0 12 0 14 0 11 0 11 0 17 0 14 0 16 0 18 0 10
540993 491389 482292 M U 0 13 0 14 0 12 0 27 0 24 0 10 0 10 0 12 0 14 0 11 0 11 0 17 0 14 0 16 0 18 0 10
540994 491389 482292 M U 0 13 0 14 0 12 0 27 0 24 0 10 0 10 0 12 0 14 0 11 0 11 0 17 0 14 0 16 0 18 0 10
540995 495597 490910 F U 0 0 0 0 0 0 0 0 0 0 0 0 0 0 0 0 0 0 0 0 0 0 0 0 0 0 0 0 0 0 0 0
540996 495597 490910 M U 0 14 0 16 0 12 0 28 0 24 0 10 0 12 0 13 0 13 0 11 0 11 0 20 0 14 0 16 0 18 0 11
540997 495597 490910 M U 0 14 0 16 0 12 0 28 0 24 0 10 0 12 0 13 0 13 0 11 0 11 0 20 0 14 0 16 0 18 0 11
540998 495597 490910 M U 0 14 0 16 0 12 0 28 0 24 0 10 0 12 0 13 0 13 0 11 0 11 0 20 0 14 0 16 0 18 0 11
540999 496356 485100 F U 0 0 0 0 0 0 0 0 0 0 0 0 0 0 0 0 0 0 0 0 0 0 0 0 0 0 0 0 0 0 0 0
541000 496356 485100 M U 0 15 0 11 0 13 0 29 0 21 0 10 0 10 0 12 0 13 0 10 0 11 0 19 0 15 0 15 0 20 0 11
541001 491018 489509 F U 0 0 0 0 0 0 0 0 0 0 0 0 0 0 0 0 0 0 0 0 0 0 0 0 0 0 0 0 0 0 0 0
541002 480873 494774 F U 0 0 0 0 0 0 0 0 0 0 0 0 0 0 0 0 0 0 0 0 0 0 0 0 0 0 0 0 0 0 0 0
541003 480873 494774 F U 0 0 0 0 0 0 0 0 0 0 0 0 0 0 0 0 0 0 0 0 0 0 0 0 0 0 0 0 0 0 0 0
541004 496100 490436 F U 0 0 0 0 0 0 0 0 0 0 0 0 0 0 0 0 0 0 0 0 0 0 0 0 0 0 0 0 0 0 0 0
541005 480935 480006 F U 0 0 0 0 0 0 0 0 0 0 0 0 0 0 0 0 0 0 0 0 0 0 0 0 0 0 0 0 0 0 0 0
541006 480935 480006 M U 0 13 0 14 0 12 0 29 0 24 0 10 0 10 0 12 0 14 0 10 0 11 0 19 0 14 0 14 0 20 0 10
541007 480935 480006 M U 0 13 0 14 0 12 0 29 0 24 0 10 0 10 0 12 0 14 0 10 0 11 0 19 0 14 0 14 0 20 0 10
541008 492295 485074 M U 0 16 0 13 0 11 0 28 0 23 0 9 0 10 0 12 0 13 0 11 0 10 0 18 0 14 0 17 0 19 0 10
541009 492295 485074 F U 0 0 0 0 0 0 0 0 0 0 0 0 0 0 0 0 0 0 0 0 0 0 0 0 0 0 0 0 0 0 0 0
541010 499501 494310 F U 0 0 0 0 0 0 0 0 0 0 0 0 0 0 0 0 0 0 0 0 0 0 0 0 0 0 0 0 0 0 0 0
541011 499501 494310 F U 0 0 0 0 0 0 0 0 0 0 0 0 0 0 0 0 0 0 0 0 0 0 0 0 0 0 0 0 0 0 0 0
541012 485814 492186 F U 0 0 0 0 0 0 0 0 0 0 0 0 0 0 0 0 0 0 0 0 0 0 0 0 0 0 0 0 0 0 0 0
541013 485814 492186 F U 0 0 0 0 0 0 0 0 0 0 0 0 0 0 0 0 0 0 0 0 0 0 0 0 0 0 0 0 0 0 0 0
541014 494988 497077 F U 0 0 0 0 0 0 0 0 0 0 0 0 0 0 0 0 0 0 0 0 0 0 0 0 0 0 0 0 0 0 0 0
541015 494988 497077 F U 0 0 0 0 0 0 0 0 0 0 0 0 0 0 0 0 0 0 0 0 0 0 0 0 0 0 0 0 0 0 0 0
541016 496977 487916 M U 0 14 0 16 0 11 0 28 0 22 0 9 0 10 0 12 0 13 0 10 0 10 0 18 0 17 0 15 0 22 0 10
541017 496977 487916 M U 0 14 0 16 0 11 0 28 0 22 0 9 0 10 0 12 0 13 0 10 0 10 0 18 0 17 0 15 0 22 0 10
541018 491441 486192 F U 0 0 0 0 0 0 0 0 0 0 0 0 0 0 0 0 0 0 0 0 0 0 0 0 0 0 0 0 0 0 0 0
541019 491441 486192 M U 0 15 0 13 0 13 0 28 0 21 0 9 0 10 0 12 0 14 0 9 0 10 0 20 0 14 0 13 0 21 0 11
541020 492897 487718 F U 0 0 0 0 0 0 0 0 0 0 0 0 0 0 0 0 0 0 0 0 0 0 0 0 0 0 0 0 0 0 0 0
541021 492897 487718 F U 0 0 0 0 0 0 0 0 0 0 0 0 0 0 0 0 0 0 0 0 0 0 0 0 0 0 0 0 0 0 0 0
541022 485708 487417 M U 0 13 0 13 0 11 0 29 0 23 0 9 0 10 0 11 0 15 0 9 0 10 0 19 0 16 0 18 0 18 0 11
541023 489386 486183 F U 0 0 0 0 0 0 0 0 0 0 0 0 0 0 0 0 0 0 0 0 0 0 0 0 0 0 0 0 0 0 0 0
541024 489386 486183 F U 0 0 0 0 0 0 0 0 0 0 0 0 0 0 0 0 0 0 0 0 0 0 0 0 0 0 0 0 0 0 0 0
541025 489386 486183 M U 0 13 0 13 0 11 0 27 0 24 0 9 0 10 0 12 0 14 0 10 0 11 0 18 0 14 0 15 0 22 0 10
541026 489211 483910 M U 0 13 0 17 0 13 0 28 0 22 0 10 0 10 0 14 0 15 0 9 0 11 0 18 0 14 0 14 0 18 0 11
541027 489211 483910 F U 0 0 0 0 0 0 0 0 0 0 0 0 0 0 0 0 0 0 0 0 0 0 0 0 0 0 0 0 0 0 0 0
541028 491056 491878 M U 0 15 0 13 0 12 0 28 0 21 0 9 0 12 0 12 0 14 0 8 0 10 0 17 0 14 0 14 0 22 0 11
541029 491056 491878 M U 0 15 0 13 0 12 0 28 0 21 0 9 0 12 0 12 0 14 0 8 0 10 0 17 0 14 0 14 0 22 0 11
541030 491056 491878 F U 0 0 0 0 0 0 0 0 0 0 0 0 0 0 0 0 0 0 0 0 0 0 0 0 0 0 0 0 0 0 0 0
541031 485979 488337 M U 0 14 0 16 0 13 0 28 0 25 0 10 0 10 0 12 0 13 0 10 0 11 0 19 0 16 0 16 0 18 0 9
541032 485979 488337 F U 0 0 0 0 0 0 0 0 0 0 0 0 0 0 0 0 0 0 0 0 0 0 0 0 0 0 0 0 0 0 0 0
541033 480016 499948 F U 0 0 0 0 0 0 0 0 0 0 0 0 0 0 0 0 0 0 0 0 0 0 0 0 0 0 0 0 0 0 0 0
541034 483432 481766 F U 0 0 0 0 0 0 0 0 0 0 0 0 0 0 0 0 0 0 0 0 0 0 0 0 0 0 0 0 0 0 0 0
541035 483432 481766 M U 0 13 0 13 0 12 0 27 0 23 0 9 0 10 0 11 0 14 0 11 0 10 0 17 0 14 0 14 0 22 0 11
541036 483432 481766 F U 0 0 0 0 0 0 0 0 0 0 0 0 0 0 0 0 0 0 0 0 0 0 0 0 0 0 0 0 0 0 0 0
541037 484558 492942 F U 0 0 0 0 0 0 0 0 0 0 0 0 0 0 0 0 0 0 0 0 0 0 0 0 0 0 0 0 0 0 0 0
541038 489017 482651 M U 0 14 0 13 0 12 0 29 0 23 0 10 0 10 0 14 0 14 0 10 0 11 0 19 0 15 0 19 0 21 0 9
541039 491779 497530 M U 0 13 0 13 0 12 0 29 0 20 0 10 0 12 0 11 0 15 0 9 0 11 0 18 0 14 0 16 0 22 0 12
541040 491779 497530 F U 0 0 0 0 0 0 0 0 0 0 0 0 0 0 0 0 0 0 0 0 0 0 0 0 0 0 0 0 0 0 0 0
541041 491779 497530 M U 0 13 0 13 0 12 0 29 0 20 0 10 0 12 0 11 0 15 0 9 0 11 0 18 0 14 0 16 0 22 0 12
541042 491779 497530 F U 0 0 0 0 0 0 0 0 0 0 0 0 0 0 0 0 0 0 0 0 0 0 0 0 0 0 0 0 0 0 0 0
541043 491779 497530 F U 0 0 0 0 0 0 0 0 0 0 0 0 0 0 0 0 0 0 0 0 0 0 0 0 0 0 0 0 0 0 0 0
541044 491779 497530 F U 0 0 0 0 0 0 0 0 0 0 0 0 0 0 0 0 0 0 0 0 0 0 0 0 0 0 0 0 0 0 0 0
541045 492685 498680 M U 0 16 0 13 0 11 0 29 0 22 0 9 0 10 0 12 0 13 0 10 0 11 0 20 0 15 0 18 0 20 0 11
541046 497207 489591 M U 0 13 0 10 0 11 0 28 0 22 0 10 0 10 0 12 0 13 0 11 0 11 0 19 0 15 0 15 0 20 0 11
541047 495075 494944 M U 0 13 0 15 0 13 0 27 0 25 0 9 0 13 0 12 0 13 0 9 0 11 0 16 0 14 0 15 0 19 0 10
541048 483705 480134 M U 0 14 0 13 0 11 0 28 0 24 0 10 0 10 0 12 0 13 0 11 0 9 0 19 0 14 0 17 0 20 0 12
541049 490068 499030 F U 0 0 0 0 0 0 0 0 0 0 0 0 0 0 0 0 0 0 0 0 0 0 0 0 0 0 0 0 0 0 0 0
541050 493729 499836 F U 0 0 0 0 0 0 0 0 0 0 0 0 0 0 0 0 0 0 0 0 0 0 0 0 0 0 0 0 0 0 0 0
541051 493729 499836 F U 0 0 0 0 0 0 0 0 0 0 0 0 0 0 0 0 0 0 0 0 0 0 0 0 0 0 0 0 0 0 0 0
541052 493729 499836 M U 0 15 0 14 0 12 0 30 0 22 0 10 0 11 0 11 0 14 0 11 0 10 0 17 0 13 0 16 0 22 0 11
541053 491964 494449 M U 0 13 0 15 0 11 0 29 0 24 0 10 0 12 0 11 0 13 0 10 0 11 0 18 0 15 0 16 0 20 0 11
541054 486481 486981 M U 0 15 0 11 0 11 0 30 0 22 0 9 0 12 0 12 0 14 0 9 0 11 0 17 0 14 0 15 0 20 0 10
541055 484646 489484 M U 0 14 0 19 0 11 0 29 0 23 0 9 0 11 0 12 0 13 0 10 0 12 0 18 0 15 0 14 0 21 0 9
541056 497109 480469 F U 0 0 0 0 0 0 0 0 0 0 0 0 0 0 0 0 0 0 0 0 0 0 0 0 0 0 0 0 0 0 0 0
541057 496579 480435 F U 0 0 0 0 0 0 0 0 0 0 0 0 0 0 0 0 0 0 0 0 0 0 0 0 0 0 0 0 0 0 0 0
541058 496167 489709 F U 0 0 0 0 0 0 0 0 0 0 0 0 0 0 0 0 0 0 0 0 0 0 0 0 0 0 0 0 0 0 0 0
541059 496045 482783 F U 0 0 0 0 0 0 0 0 0 0 0 0 0 0 0 0 0 0 0 0 0 0 0 0 0 0 0 0 0 0 0 0
541060 489315 483830 F U 0 0 0 0 0 0 0 0 0 0 0 0 0 0 0 0 0 0 0 0 0 0 0 0 0 0 0 0 0 0 0 0
541061 489315 483830 F U 0 0 0 0 0 0 0 0 0 0 0 0 0 0 0 0 0 0 0 0 0 0 0 0 0 0 0 0 0 0 0 0
541062 489315 483830 M U 0 12 0 17 0 12 0 30 0 22 0 9 0 10 0 12 0 13 0 11 0 9 0 18 0 15 0 17 0 19 0 10
541063 489315 483830 M U 0 12 0 17 0 12 0 30 0 22 0 9 0 10 0 12 0 13 0 11 0 9 0 18 0 15 0 17 0 19 0 10
541064 488087 485831 F U 0 0 0 0 0 0 0 0 0 0 0 0 0 0 0 0 0 0 0 0 0 0 0 0 0 0 0 0 0 0 0 0
541065 488087 485831 M U 0 13 0 14 0 12 0 30 0 23 0 9 0 10 0 11 0 15 0 11 0 10 0 18 0 13 0 17 0 21 0 12
541066 483622 490950 M U 0 12 0 14 0 13 0 28 0 24 0 9 0 15 0 11 0 13 0 11 0 10 0 20 0 14 0 14 0 22 0 11
541067 482793 487727 F U 0 0 0 0 0 0 0 0 0 0 0 0 0 0 0 0 0 0 0 0 0 0 0 0 0 0 0 0 0 0 0 0
541068 484644 486551 F U 0 0 0 0 0 0 0 0 0 0 0 0 0 0 0 0 0 0 0 0 0 0 0 0 0 0 0 0 0 0 0 0
541069 484644 486551 M U 0 13 0 14 0 12 0 30 0 20 0 9 0 10 0 12 0 13 0 8 0 11 0 20 0 13 0 14 0 21 0 11
541070 489648 486999 M U 0 14 0 12 0 12 0 27 0 23 0 9 0 12 0 11 0 14 0 11 0 12 0 19 0 15 0 16 0 21 0 10
541071 489648 486999 F U 0 0 0 0 0 0 0 0 0 0 0 0 0 0 0 0 0 0 0 0 0 0 0 0 0 0 0 0 0 0 0 0
541072 489648 486999 M U 0 14 0 12 0 12 0 27 0 23 0 9 0 12 0 11 0 14 0 11 0 12 0 19 0 15 0 16 0 21 0 10
541073 489648 486999 M U 0 14 0 12 0 12 0 27 0 23 0 9 0 12 0 11 0 14 0 11 0 12 0 19 0 15 0 16 0 21 0 10
541074 489648 486999 M U 0 14 0 12 0 12 0 27 0 23 0 9 0 12 0 11 0 14 0 11 0 12 0 19 0 15 0 16 0 21 0 10
541075 492281 498215 M U 0 12 0 12 0 11 0 29 0 22 0 9 0 12 0 13 0 13 0 9 0 10 0 18 0 14 0 18 0 21 0 11
541076 492281 498215 M U 0 12 0 12 0 11 0 29 0 22 0 9 0 12 0 13 0 13 0 9 0 10 0 18 0 14 0 18 0 21 0 11
541077 492281 498215 F U 0 0 0 0 0 0 0 0 0 0 0 0 0 0 0 0 0 0 0 0 0 0 0 0 0 0 0 0 0 0 0 0
541078 492281 498215 M U 0 12 0 12 0 11 0 29 0 22 0 9 0 12 0 13 0 13 0 9 0 10 0 18 0 14 0 18 0 21 0 11
541079 484051 483289 M U 0 13 0 10 0 13 0 29 0 23 0 10 0 15 0 11 0 13 0 9 0 10 0 19 0 15 0 15 0 21 0 11
541080 484015 499367 F U 0 0 0 0 0 0 0 0 0 0 0 0 0 0 0 0 0 0 0 0 0 0 0 0 0 0 0 0 0 0 0 0
541081 484015 499367 F U 0 0 0 0 0 0 0 0 0 0 0 0 0 0 0 0 0 0 0 0 0 0 0 0 0 0 0 0 0 0 0 0
541082 484015 499367 F U 0 0 0 0 0 0 0 0 0 0 0 0 0 0 0 0 0 0 0 0 0 0 0 0 0 0 0 0 0 0 0 0
541083 480531 490770 M U 0 14 0 13 0 13 0 30 0 24 0 9 0 12 0 13 0 13 0 9 0 11 0 18 0 14 0 17 0 22 0 10
541084 480531 490770 F U 0 0 0 0 0 0 0 0 0 0 0 0 0 0 0 0 0 0 0 0 0 0 0 0 0 0 0 0 0 0 0 0
541085 492188 493235 M U 0 13 0 14 0 12 0 29 0 22 0 10 0 11 0 13 0 14 0 9 0 11 0 18 0 15 0 15 0 21 0 11
541086 492188 493235 F U 0 0 0 0 0 0 0 0 0 0 0 0 0 0 0 0 0 0 0 0 0 0 0 0 0 0 0 0 0 0 0 0
541087 490030 481975 F U 0 0 0 0 0 0 0 0 0 0 0 0 0 0 0 0 0 0 0 0 0 0 0 0 0 0 0 0 0 0 0 0
541088 490030 481975 F U 0 0 0 0 0 0 0 0 0 0 0 0 0 0 0 0 0 0 0 0 0 0 0 0 0 0 0 0 0 0 0 0
541089 490030 481975 F U 0 0 0 0 0 0 0 0 0 0 0 0 0 0 0 0 0 0 0 0 0 0 0 0 0 0 0 0 0 0 0 0
541090 496687 481771 M U 0 15 0 13 0 11 0 27 0 21 0 9 0 10 0 13 0 13 0 10 0 11 0 19 0 14 0 15 0 20 0 10
541091 496687 481771 F U 0 0 0 0 0 0 0 0 0 0 0 0 0 0 0 0 0 0 0 0 0 0 0 0 0 0 0 0 0 0 0 0
541092 496687 481771 F U 0 0 0 0 0 0 0 0 0 0 0 0 0 0 0 0 0 0 0 0 0 0 0 0 0 0 0 0 0 0 0 0
541093 485978 483289 M U 0 12 0 11 0 11 0 30 0 24 0 9 0 12 0 11 0 14 0 11 0 11 0 18 0 14 0 17 0 19 0 12
541094 485978 483289 F U 0 0 0 0 0 0 0 0 0 0 0 0 0 0 0 0 0 0 0 0 0 0 0 0 0 0 0 0 0 0 0 0
541095 485978 483289 M U 0 12 0 11 0 11 0 30 0 24 0 9 0 12 0 11 0 14 0 11 0 11 0 18 0 14 0 17 0 19 0 12
541096 497051 484620 M U 0 14 0 17 0 12 0 29 0 21 0 9 0 13 0 12 0 13 0 9 0 11 0 18 0 15 0 18 0 22 0 11
541097 497051 484620 M U 0 14 0 17 0 12 0 29 0 21 0 9 0 13 0 12 0 13 0 9 0 11 0 18 0 15 0 18 0 22 0 11
541098 494988 490472 M U 0 13 0 13 0 13 0 28 0 22 0 9 0 13 0 12 0 13 0 9 0 10 0 18 0 14 0 18 0 18 0 11
541099 494988 490472 M U 0 13 0 13 0 13 0 28 0 22 0 9 0 13 0 12 0 13 0 9 0 10 0 18 0 14 0 18 0 18 0 11
541100 493350 481321 M U 0 14 0 16 0 12 0 28 0 25 0 9 0 10 0 12 0 11 0 9 0 11 0 20 0 15 0 16 0 20 0 11
541101 493350 481321 F U 0 0 0 0 0 0 0 0 0 0 0 0 0 0 0 0 0 0 0 0 0 0 0 0 0 0 0 0 0 0 0 0
541102 493350 481321 M U 0 14 0 16 0 12 0 28 0 25 0 9 0 10 0 12 0 11 0 9 0 11 0 20 0 15 0 16 0 20 0 11
541103 490243 484171 F U 0 0 0 0 0 0 0 0 0 0 0 0 0 0 0 0 0 0 0 0 0 0 0 0 0 0 0 0 0 0 0 0
541104 496374 481138 F U 0 0 0 0 0 0 0 0 0 0 0 0 0 0 0 0 0 0 0 0 0 0 0 0 0 0 0 0 0 0 0 0
541105 496374 481138 M U 0 14 0 14 0 12 0 28 0 22 0 9 0 12 0 12 0 13 0 10 0 10 0 18 0 15 0 12 0 23 0 11
541106 496374 481138 M U 0 14 0 14 0 12 0 28 0 22 0 9 0 12 0 12 0 13 0 10 0 10 0 18 0 15 0 12 0 23 0 11
541107 495173 492499 F U 0 0 0 0 0 0 0 0 0 0 0 0 0 0 0 0 0 0 0 0 0 0 0 0 0 0 0 0 0 0 0 0
541108 495173 492499 F U 0 0 0 0 0 0 0 0 0 0 0 0 0 0 0 0 0 0 0 0 0 0 0 0 0 0 0 0 0 0 0 0
541109 484826 498662 M U 0 15 0 11 0 12 0 27 0 24 0 9 0 10 0 12 0 12 0 9 0 11 0 19 0 14 0 14 0 20 0 12
541110 484826 498662 M U 0 15 0 11 0 12 0 27 0 24 0 9 0 10 0 12 0 12 0 9 0 11 0 19 0 14 0 14 0 20 0 12
541111 484826 498662 M U 0 15 0 11 0 12 0 27 0 24 0 9 0 10 0 12 0 12 0 9 0 11 0 19 0 14 0 14 0 20 0 12
541112 492306 488370 F U 0 0 0 0 0 0 0 0 0 0 0 0 0 0 0 0 0 0 0 0 0 0 0 0 0 0 0 0 0 0 0 0
541113 497962 484666 M U 0 15 0 10 0 11 0 30 0 23 0 10 0 13 0 12 0 13 0 10 0 11 0 19 0 15 0 18 0 20 0 11
541114 497962 484666 F U 0 0 0 0 0 0 0 0 0 0 0 0 0 0 0 0 0 0 0 0 0 0 0 0 0 0 0 0 0 0 0 0
541115 483245 484910 M U 0 14 0 11 0 11 0 28 0 22 0 9 0 10 0 11 0 14 0 9 0 10 0 18 0 14 0 15 0 23 0 11
541116 483245 484910 M U 0 14 0 11 0 11 0 28 0 22 0 9 0 10 0 11 0 14 0 9 0 10 0 18 0 14 0 15 0 23 0 11
541117 483245 484910 F U 0 0 0 0 0 0 0 0 0 0 0 0 0 0 0 0 0 0 0 0 0 0 0 0 0 0 0 0 0 0 0 0
541118 484823 480359 M U 0 15 0 12 0 11 0 30 0 22 0 9 0 13 0 11 0 15 0 8 0 10 0 19 0 13 0 16 0 22 0 12
541119 484823 480359 M U 0 15 0 12 0 11 0 30 0 22 0 9 0 13 0 11 0 15 0 8 0 10 0 19 0 13 0 16 0 22 0 12
541120 484823 480359 F U 0 0 0 0 0 0 0 0 0 0 0 0 0 0 0 0 0 0 0 0 0 0 0 0 0 0 0 0 0 0 0 0
541121 496764 490838 M U 0 14 0 13 0 12 0 28 0 21 0 10 0 14 0 12 0 12 0 10 0 10 0 18 0 14 0 16 0 22 0 10
541122 496764 490838 M U 0 14 0 13 0 12 0 28 0 21 0 10 0 14 0 12 0 12 0 10 0 10 0 18 0 14 0 16 0 22 0 10
541123 491982 488958 M U 0 14 0 10 0 11 0 28 0 24 0 9 0 11 0 11 0 14 0 9 0 12 0 17 0 12 0 16 0 21 0 11
541124 494752 491484 M U 0 12 0 12 0 12 0 28 0 21 0 11 0 12 0 13 0 13 0 11 0 10 0 21 0 14 0 14 0 23 0 10
541125 494752 491484 F U 0 0 0 0 0 0 0 0 0 0 0 0 0 0 0 0 0 0 0 0 0 0 0 0 0 0 0 0 0 0 0 0
541126 495166 489942 F U 0 0 0 0 0 0 0 0 0 0 0 0 0 0 0 0 0 0 0 0 0 0 0 0 0 0 0 0 0 0 0 0
541127 488262 485943 F U 0 0 0 0 0 0 0 0 0 0 0 0 0 0 0 0 0 0 0 0 0 0 0 0 0 0 0 0 0 0 0 0
541128 488262 485943 M U 0 16 0 12 0 11 0 27 0 20 0 9 0 12 0 11 0 13 0 9 0 9 0 17 0 14 0 16 0 19 0 11
541129 488262 485943 F U 0 0 0 0 0 0 0 0 0 0 0 0 0 0 0 0 0 0 0 0 0 0 0 0 0 0 0 0 0 0 0 0
541130 498130 494689 F U 0 0 0 0 0 0 0 0 0 0 0 0 0 0 0 0 0 0 0 0 0 0 0 0 0 0 0 0 0 0 0 0
541131 498130 494689 F U 0 0 0 0 0 0 0 0 0 0 0 0 0 0 0 0 0 0 0 0 0 0 0 0 0 0 0 0 0 0 0 0
541132 495772 489934 M U 0 16 0 16 0 12 0 27 0 23 0 9 0 12 0 12 0 14 0 10 0 10 0 18 0 15 0 17 0 22 0 11
541133 480621 494371 F U 0 0 0 0 0 0 0 0 0 0 0 0 0 0 0 0 0 0 0 0 0 0 0 0 0 0 0 0 0 0 0 0
541134 480621 494371 F U 0 0 0 0 0 0 0 0 0 0 0 0 0 0 0 0 0 0 0 0 0 0 0 0 0 0 0 0 0 0 0 0
541135 486859 496752 F U 0 0 0 0 0 0 0 0 0 0 0 0 0 0 0 0 0 0 0 0 0 0 0 0 0 0 0 0 0 0 0 0
541136 491363 485889 M U 0 13 0 12 0 11 0 29 0 23 0 10 0 10 0 12 0 14 0 9 0 10 0 18 0 14 0 17 0 23 0 10
541137 490363 484767 F U 0 0 0 0 0 0 0 0 0 0 0 0 0 0 0 0 0 0 0 0 0 0 0 0 0 0 0 0 0 0 0 0
541138 486781 486924 F U 0 0 0 0 0 0 0 0 0 0 0 0 0 0 0 0 0 0 0 0 0 0 0 0 0 0 0 0 0 0 0 0
541139 486781 486924 F U 0 0 0 0 0 0 0 0 0 0 0 0 0 0 0 0 0 0 0 0 0 0 0 0 0 0 0 0 0 0 0 0
541140 484181 491635 F U 0 0 0 0 0 0 0 0 0 0 0 0 0 0 0 0 0 0 0 0 0 0 0 0 0 0 0 0 0 0 0 0
541141 484181 491635 M U 0 13 0 12 0 13 0 29 0 23 0 9 0 10 0 12 0 13 0 10 0 9 0 18 0 14 0 16 0 21 0 10
541142 484181 491635 M U 0 13 0 12 0 13 0 29 0 23 0 9 0 10 0 12 0 13 0 10 0 9 0 18 0 14 0 16 0 21 0 10
541143 481223 493444 F U 0 0 0 0 0 0 0 0 0 0 0 0 0 0 0 0 0 0 0 0 0 0 0 0 0 0 0 0 0 0 0 0
541144 483327 493728 M U 0 14 0 17 0 12 0 30 0 24 0 10 0 10 0 12 0 14 0 9 0 9 0 17 0 14 0 15 0 20 0 11
541145 489375 480676 F U 0 0 0 0 0 0 0 0 0 0 0 0 0 0 0 0 0 0 0 0 0 0 0 0 0 0 0 0 0 0 0 0
541146 493387 480638 M U 0 14 0 12 0 12 0 30 0 23 0 10 0 10 0 13 0 14 0 11 0 10 0 21 0 15 0 15 0 19 0 11
541147 483025 493232 M U 0 16 0 17 0 12 0 28 0 20 0 10 0 12 0 13 0 13 0 9 0 10 0 19 0 14 0 16 0 20 0 10
541148 483025 493232 M U 0 16 0 17 0 12 0 28 0 20 0 10 0 12 0 13 0 13 0 9 0 10 0 19 0 14 0 16 0 20 0 10
541149 483025 493232 M U 0 16 0 17 0 12 0 28 0 20 0 10 0 12 0 13 0 13 0 9 0 10 0 19 0 14 0 16 0 20 0 10
541150 490633 494596 M U 0 15 0 12 0 13 0 27 0 21 0 10 0 10 0 12 0 13 0 11 0 11 0 17 0 14 0 17 0 19 0 9
541151 490633 494596 F U 0 0 0 0 0 0 0 0 0 0 0 0 0 0 0 0 0 0 0 0 0 0 0 0 0 0 0 0 0 0 0 0
541152 494437 486164 M U 0 14 0 15 0 12 0 28 0 24 0 9 0 9 0 12 0 13 0 9 0 10 0 19 0 14 0 16 0 20 0 10
541153 494437 486164 F U 0 0 0 0 0 0 0 0 0 0 0 0 0 0 0 0 0 0 0 0 0 0 0 0 0 0 0 0 0 0 0 0
541154 494887 492357 F U 0 0 0 0 0 0 0 0 0 0 0 0 0 0 0 0 0 0 0 0 0 0 0 0 0 0 0 0 0 0 0 0
541155 494887 492357 F U 0 0 0 0 0 0 0 0 0 0 0 0 0 0 0 0 0 0 0 0 0 0 0 0 0 0 0 0 0 0 0 0
541156 496147 487387 F U 0 0 0 0 0 0 0 0 0 0 0 0 0 0 0 0 0 0 0 0 0 0 0 0 0 0 0 0 0 0 0 0
541157 496147 487387 F U 0 0 0 0 0 0 0 0 0 0 0 0 0 0 0 0 0 0 0 0 0 0 0 0 0 0 0 0 0 0 0 0
541158 496144 499393 M U 0 13 0 12 0 12 0 27 0 24 0 9 0 10 0 11 0 14 0 11 0 11 0 17 0 14 0 16 0 22 0 11
541159 484427 480884 M U 0 14 0 16 0 11 0 28 0 22 0 10 0 13 0 12 0 13 0 9 0 11 0 20 0 15 0 16 0 22 0 10
541160 484797 492141 M U 0 15 0 20 0 12 0 28 0 26 0 10 0 10 0 12 0 13 0 10 0 12 0 19 0 15 0 17 0 22 0 10
541161 487083 493644 M U 0 13 0 10 0 11 0 28 0 22 0 9 0 13 0 11 0 14 0 9 0 8 0 18 0 14 0 17 0 18 0 12
541162 494718 494205 M U 0 14 0 14 0 10 0 30 0 24 0 9 0 10 0 12 0 15 0 11 0 11 0 19 0 15 0 16 0 22 0 11
541163 494718 494205 M U 0 14 0 14 0 10 0 30 0 24 0 9 0 10 0 12 0 15 0 11 0 11 0 19 0 15 0 16 0 22 0 11
541164 495516 492461 M U 0 13 0 13 0 12 0 30 0 24 0 9 0 13 0 12 0 14 0 10 0 10 0 19 0 13 0 15 0 20 0 11
541165 499465 491716 M U 0 14 0 12 0 13 0 27 0 24 0 9 0 13 0 12 0 14 0 8 0 9 0 17 0 16 0 16 0 22 0 11
541166 499465 491716 M U 0 14 0 12 0 13 0 27 0 24 0 9 0 13 0 12 0 14 0 8 0 9 0 17 0 16 0 16 0 22 0 11
541167 488740 487188 M U 0 14 0 16 0 12 0 28 0 24 0 9 0 13 0 11 0 13 0 8 0 11 0 18 0 14 0 14 0 20 0 11
541168 488740 487188 M U 0 14 0 16 0 12 0 28 0 24 0 9 0 13 0 11 0 13 0 8 0 11 0 18 0 14 0 14 0 20 0 11
541169 492019 496848 F U 0 0 0 0 0 0 0 0 0 0 0 0 0 0 0 0 0 0 0 0 0 0 0 0 0 0 0 0 0 0 0 0
541170 492019 496848 M U 0 13 0 13 0 12 0 27 0 23 0 9 0 10 0 12 0 14 0 8 0 11 0 18 0 14 0 16 0 23 0 11
541171 492019 496848 F U 0 0 0 0 0 0 0 0 0 0 0 0 0 0 0 0 0 0 0 0 0 0 0 0 0 0 0 0 0 0 0 0
541172 481659 489128 M U 0 13 0 13 0 12 0 28 0 22 0 10 0 12 0 12 0 14 0 12 0 11 0 19 0 16 0 15 0 23 0 11
541173 487668 490385 F U 0 0 0 0 0 0 0 0 0 0 0 0 0 0 0 0 0 0 0 0 0 0 0 0 0 0 0 0 0 0 0 0
541174 487668 490385 F U 0 0 0 0 0 0 0 0 0 0 0 0 0 0 0 0 0 0 0 0 0 0 0 0 0 0 0 0 0 0 0 0
541175 490274 497186 M U 0 14 0 12 0 12 0 29 0 23 0 9 0 12 0 12 0 13 0 9 0 11 0 18 0 14 0 17 0 22 0 11
541176 487817 495425 F U 0 0 0 0 0 0 0 0 0 0 0 0 0 0 0 0 0 0 0 0 0 0 0 0 0 0 0 0 0 0 0 0
541177 480302 482510 M U 0 13 0 19 0 11 0 30 0 22 0 10 0 10 0 12 0 15 0 9 0 12 0 20 0 15 0 15 0 18 0 11
541178 480302 482510 F U 0 0 0 0 0 0 0 0 0 0 0 0 0 0 0 0 0 0 0 0 0 0 0 0 0 0 0 0 0 0 0 0
541179 480302 482510 M U 0 13 0 19 0 11 0 30 0 22 0 10 0 10 0 12 0 15 0 9 0 12 0 20 0 15 0 15 0 18 0 11
541180 498813 498924 F U 0 0 0 0 0 0 0 0 0 0 0 0 0 0 0 0 0 0 0 0 0 0 0 0 0 0 0 0 0 0 0 0
541181 498813 498924 F U 0 0 0 0 0 0 0 0 0 0 0 0 0 0 0 0 0 0 0 0 0 0 0 0 0 0 0 0 0 0 0 0
541182 498813 498924 M U 0 12 0 18 0 11 0 28 0 23 0 9 0 13 0 12 0 13 0 11 0 12 0 18 0 14 0 18 0 20 0 12
541183 498813 498924 M U 0 12 0 18 0 11 0 28 0 23 0 9 0 13 0 12 0 13 0 11 0 12 0 18 0 14 0 18 0 20 0 12
541184 498131 489200 M U 0 14 0 10 0 13 0 29 0 21 0 9 0 10 0 12 0 13 0 11 0 11 0 18 0 14 0 15 0 20 0 12
541185 488964 486440 M U 0 15 0 11 0 12 0 27 0 23 0 9 0 10 0 13 0 13 0 8 0 11 0 19 0 17 0 19 0 22 0 10
541186 483101 492334 M U 0 14 0 10 0 11 0 29 0 23 0 9 0 10 0 11 0 14 0 11 0 9 0 19 0 17 0 16 0 22 0 11
541187 488855 487369 M U 0 14 0 13 0 13 0 28 0 22 0 9 0 10 0 12 0 13 0 10 0 9 0 19 0 14 0 15 0 20 0 10
541188 493136 486803 M U 0 15 0 17 0 11 0 28 0 22 0 10 0 11 0 12 0 13 0 10 0 11 0 19 0 12 0 16 0 19 0 11
541189 483516 489854 M U 0 13 0 12 0 11 0 29 0 23 0 9 0 13 0 12 0 13 0 9 0 9 0 19 0 13 0 15 0 19 0 11
541190 492834 489317 F U 0 0 0 0 0 0 0 0 0 0 0 0 0 0 0 0 0 0 0 0 0 0 0 0 0 0 0 0 0 0 0 0
541191 487436 493983 F U 0 0 0 0 0 0 0 0 0 0 0 0 0 0 0 0 0 0 0 0 0 0 0 0 0 0 0 0 0 0 0 0
541192 487436 493983 F U 0 0 0 0 0 0 0 0 0 0 0 0 0 0 0 0 0 0 0 0 0 0 0 0 0 0 0 0 0 0 0 0
541193 487436 493983 M U 0 13 0 14 0 11 0 29 0 22 0 9 0 13 0 14 0 13 0 12 0 12 0 19 0 13 0 15 0 18 0 11
541194 483898 484105 M U 0 13 0 14 0 11 0 29 0 20 0 10 0 10 0 14 0 15 0 9 0 11 0 18 0 13 0 18 0 22 0 11
541195 499220 493930 F U 0 0 0 0 0 0 0 0 0 0 0 0 0 0 0 0 0 0 0 0 0 0 0 0 0 0 0 0 0 0 0 0
541196 496418 497021 F U 0 0 0 0 0 0 0 0 0 0 0 0 0 0 0 0 0 0 0 0 0 0 0 0 0 0 0 0 0 0 0 0
541197 492070 485931 M U 0 15 0 11 0 12 0 28 0 21 0 9 0 13 0 11 0 13 0 9 0 10 0 18 0 13 0 15 0 20 0 10
541198 492070 485931 M U 0 15 0 11 0 12 0 28 0 21 0 9 0 13 0 11 0 13 0 9 0 10 0 18 0 13 0 15 0 20 0 10
541199 492070 485931 F U 0 0 0 0 0 0 0 0 0 0 0 0 0 0 0 0 0 0 0 0 0 0 0 0 0 0 0 0 0 0 0 0
541200 492070 485931 M U 0 15 0 11 0 12 0 28 0 21 0 9 0 13 0 11 0 13 0 9 0 10 0 18 0 13 0 15 0 20 0 10
541201 494876 494151 M U 0 14 0 16 0 12 0 30 0 23 0 9 0 12 0 12 0 14 0 10 0 10 0 20 0 13 0 15 0 22 0 10
541202 494876 494151 M U 0 14 0 16 0 12 0 30 0 23 0 9 0 12 0 12 0 14 0 10 0 10 0 20 0 13 0 15 0 22 0 10
541203 495497 497106 F U 0 0 0 0 0 0 0 0 0 0 0 0 0 0 0 0 0 0 0 0 0 0 0 0 0 0 0 0 0 0 0 0
541204 486508 488196 F U 0 0 0 0 0 0 0 0 0 0 0 0 0 0 0 0 0 0 0 0 0 0 0 0 0 0 0 0 0 0 0 0
541205 486508 488196 F U 0 0 0 0 0 0 0 0 0 0 0 0 0 0 0 0 0 0 0 0 0 0 0 0 0 0 0 0 0 0 0 0
541206 484774 489428 F U 0 0 0 0 0 0 0 0 0 0 0 0 0 0 0 0 0 0 0 0 0 0 0 0 0 0 0 0 0 0 0 0
541207 484774 489428 M U 0 15 0 14 0 11 0 28 0 22 0 10 0 12 0 11 0 14 0 10 0 10 0 18 0 14 0 14 0 22 0 10
541208 499394 489288 M U 0 13 0 13 0 11 0 27 0 24 0 9 0 10 0 12 0 13 0 10 0 11 0 19 0 14 0 19 0 20 0 10
541209 499394 489288 M U 0 13 0 13 0 11 0 27 0 24 0 9 0 10 0 12 0 13 0 10 0 11 0 19 0 14 0 19 0 20 0 10
541210 499394 489288 M U 0 13 0 13 0 11 0 27 0 24 0 9 0 10 0 12 0 13 0 10 0 11 0 19 0 14 0 19 0 20 0 10
541211 489763 492788 M U 0 14 0 12 0 12 0 28 0 23 0 9 0 10 0 12 0 13 0 10 0 9 0 19 0 14 0 16 0 21 0 10
541212 489763 492788 F U 0 0 0 0 0 0 0 0 0 0 0 0 0 0 0 0 0 0 0 0 0 0 0 0 0 0 0 0 0 0 0 0
541213 489763 492788 M U 0 14 0 12 0 12 0 28 0 23 0 9 0 10 0 12 0 13 0 10 0 9 0 19 0 14 0 16 0 21 0 10
541214 491493 482810 F U 0 0 0 0 0 0 0 0 0 0 0 0 0 0 0 0 0 0 0 0 0 0 0 0 0 0 0 0 0 0 0 0
541215 491493 482810 M U 0 14 0 17 0 12 0 28 0 23 0 9 0 11 0 12 0 14 0 9 0 11 0 18 0 14 0 16 0 22 0 12
541216 484654 498979 M U 0 13 0 14 0 11 0 29 0 22 0 9 0 13 0 14 0 13 0 12 0 12 0 19 0 13 0 15 0 18 0 11
541217 484654 498979 F U 0 0 0 0 0 0 0 0 0 0 0 0 0 0 0 0 0 0 0 0 0 0 0 0 0 0 0 0 0 0 0 0
541218 496564 493011 F U 0 0 0 0 0 0 0 0 0 0 0 0 0 0 0 0 0 0 0 0 0 0 0 0 0 0 0 0 0 0 0 0
541219 496564 493011 F U 0 0 0 0 0 0 0 0 0 0 0 0 0 0 0 0 0 0 0 0 0 0 0 0 0 0 0 0 0 0 0 0
541220 499193 496525 M U 0 13 0 18 0 13 0 29 0 22 0 11 0 10 0 12 0 13 0 10 0 11 0 18 0 14 0 16 0 22 0 11
541221 496945 492799 M U 0 13 0 14 0 11 0 27 0 22 0 9 0 12 0 12 0 14 0 9 0 11 0 20 0 15 0 16 0 21 0 10
541222 496945 492799 F U 0 0 0 0 0 0 0 0 0 0 0 0 0 0 0 0 0 0 0 0 0 0 0 0 0 0 0 0 0 0 0 0
541223 484551 480643 F U 0 0 0 0 0 0 0 0 0 0 0 0 0 0 0 0 0 0 0 0 0 0 0 0 0 0 0 0 0 0 0 0
541224 484551 480643 F U 0 0 0 0 0 0 0 0 0 0 0 0 0 0 0 0 0 0 0 0 0 0 0 0 0 0 0 0 0 0 0 0
541225 484551 480643 M U 0 15 0 15 0 13 0 28 0 20 0 9 0 10 0 11 0 15 0 11 0 11 0 17 0 14 0 18 0 19 0 12
541226 484551 480643 F U 0 0 0 0 0 0 0 0 0 0 0 0 0 0 0 0 0 0 0 0 0 0 0 0 0 0 0 0 0 0 0 0
541227 484551 480643 M U 0 15 0 15 0 13 0 28 0 20 0 9 0 10 0 11 0 15 0 11 0 11 0 17 0 14 0 18 0 19 0 12
541228 489913 490658 M U 0 13 0 13 0 12 0 28 0 22 0 10 0 10 0 13 0 14 0 9 0 11 0 18 0 14 0 18 0 22 0 11
541229 489913 490658 M U 0 13 0 13 0 12 0 28 0 22 0 10 0 10 0 13 0 14 0 9 0 11 0 18 0 14 0 18 0 22 0 11
541230 497269 484383 M U 0 16 0 13 0 13 0 29 0 23 0 10 0 10 0 11 0 16 0 9 0 10 0 18 0 15 0 14 0 20 0 10
541231 492659 486117 M U 0 13 0 13 0 11 0 26 0 24 0 9 0 13 0 13 0 13 0 10 0 10 0 17 0 15 0 16 0 21 0 11
541232 492659 486117 F U 0 0 0 0 0 0 0 0 0 0 0 0 0 0 0 0 0 0 0 0 0 0 0 0 0 0 0 0 0 0 0 0
541233 492659 486117 F U 0 0 0 0 0 0 0 0 0 0 0 0 0 0 0 0 0 0 0 0 0 0 0 0 0 0 0 0 0 0 0 0
541234 492659 486117 M U 0 13 0 13 0 11 0 26 0 24 0 9 0 13 0 13 0 13 0 10 0 10 0 17 0 15 0 16 0 21 0 11
541235 480208 483718 F U 0 0 0 0 0 0 0 0 0 0 0 0 0 0 0 0 0 0 0 0 0 0 0 0 0 0 0 0 0 0 0 0
541236 496794 493430 F U 0 0 0 0 0 0 0 0 0 0 0 0 0 0 0 0 0 0 0 0 0 0 0 0 0 0 0 0 0 0 0 0
541237 496794 493430 M U 0 14 0 17 0 12 0 29 0 23 0 9 0 10 0 12 0 13 0 9 0 10 0 19 0 14 0 15 0 21 0 11
541238 496794 493430 M U 0 14 0 17 0 12 0 29 0 23 0 9 0 10 0 12 0 13 0 9 0 10 0 19 0 14 0 15 0 21 0 11
541239 496794 493430 F U 0 0 0 0 0 0 0 0 0 0 0 0 0 0 0 0 0 0 0 0 0 0 0 0 0 0 0 0 0 0 0 0
541240 490421 496572 F U 0 0 0 0 0 0 0 0 0 0 0 0 0 0 0 0 0 0 0 0 0 0 0 0 0 0 0 0 0 0 0 0
541241 487410 497324 F U 0 0 0 0 0 0 0 0 0 0 0 0 0 0 0 0 0 0 0 0 0 0 0 0 0 0 0 0 0 0 0 0
541242 487410 497324 M U 0 15 0 10 0 13 0 28 0 23 0 9 0 12 0 10 0 13 0 10 0 10 0 18 0 16 0 14 0 22 0 11
541243 486815 490713 M U 0 15 0 14 0 11 0 28 0 23 0 9 0 9 0 12 0 13 0 10 0 11 0 20 0 15 0 16 0 20 0 11
541244 486815 490713 F U 0 0 0 0 0 0 0 0 0 0 0 0 0 0 0 0 0 0 0 0 0 0 0 0 0 0 0 0 0 0 0 0
541245 489245 489737 M U 0 13 0 16 0 11 0 31 0 21 0 10 0 12 0 12 0 13 0 9 0 11 0 19 0 14 0 15 0 22 0 11
541246 484326 490245 F U 0 0 0 0 0 0 0 0 0 0 0 0 0 0 0 0 0 0 0 0 0 0 0 0 0 0 0 0 0 0 0 0
541247 484326 490245 F U 0 0 0 0 0 0 0 0 0 0 0 0 0 0 0 0 0 0 0 0 0 0 0 0 0 0 0 0 0 0 0 0
541248 489768 498938 M U 0 15 0 14 0 12 0 28 0 23 0 9 0 10 0 11 0 12 0 11 0 12 0 17 0 15 0 15 0 22 0 11
541249 489768 498938 M U 0 15 0 14 0 12 0 28 0 23 0 9 0 10 0 11 0 12 0 11 0 12 0 17 0 15 0 15 0 22 0 11
541250 489768 498938 F U 0 0 0 0 0 0 0 0 0 0 0 0 0 0 0 0 0 0 0 0 0 0 0 0 0 0 0 0 0 0 0 0
541251 489768 498938 M U 0 15 0 14 0 12 0 28 0 23 0 9 0 10 0 11 0 12 0 11 0 12 0 17 0 15 0 15 0 22 0 11
541252 487541 486450 M U 0 14 0 11 0 12 0 30 0 22 0 9 0 12 0 13 0 14 0 9 0 12 0 20 0 15 0 16 0 19 0 10
541253 487541 486450 M U 0 14 0 11 0 12 0 30 0 22 0 9 0 12 0 13 0 14 0 9 0 12 0 20 0 15 0 16 0 19 0 10
541254 482560 484556 M U 0 13 0 12 0 11 0 30 0 23 0 11 0 10 0 11 0 13 0 10 0 12 0 18 0 15 0 16 0 23 0 11
541255 482560 484556 F U 0 0 0 0 0 0 0 0 0 0 0 0 0 0 0 0 0 0 0 0 0 0 0 0 0 0 0 0 0 0 0 0
541256 482560 484556 F U 0 0 0 0 0 0 0 0 0 0 0 0 0 0 0 0 0 0 0 0 0 0 0 0 0 0 0 0 0 0 0 0
541257 485680 493689 M U 0 13 0 13 0 12 0 27 0 22 0 9 0 10 0 13 0 14 0 10 0 13 0 18 0 14 0 19 0 23 0 11
541258 485680 493689 M U 0 13 0 13 0 12 0 27 0 22 0 9 0 10 0 13 0 14 0 10 0 13 0 18 0 14 0 19 0 23 0 11
541259 485680 493689 F U 0 0 0 0 0 0 0 0 0 0 0 0 0 0 0 0 0 0 0 0 0 0 0 0 0 0 0 0 0 0 0 0
541260 485680 493689 F U 0 0 0 0 0 0 0 0 0 0 0 0 0 0 0 0 0 0 0 0 0 0 0 0 0 0 0 0 0 0 0 0
541261 485680 493689 F U 0 0 0 0 0 0 0 0 0 0 0 0 0 0 0 0 0 0 0 0 0 0 0 0 0 0 0 0 0 0 0 0
541262 497388 499223 F U 0 0 0 0 0 0 0 0 0 0 0 0 0 0 0 0 0 0 0 0 0 0 0 0 0 0 0 0 0 0 0 0
541263 497388 499223 F U 0 0 0 0 0 0 0 0 0 0 0 0 0 0 0 0 0 0 0 0 0 0 0 0 0 0 0 0 0 0 0 0
541264 497388 499223 F U 0 0 0 0 0 0 0 0 0 0 0 0 0 0 0 0 0 0 0 0 0 0 0 0 0 0 0 0 0 0 0 0
541265 495588 496904 F U 0 0 0 0 0 0 0 0 0 0 0 0 0 0 0 0 0 0 0 0 0 0 0 0 0 0 0 0 0 0 0 0
541266 491807 494128 M U 0 13 0 11 0 12 0 28 0 21 0 10 0 10 0 12 0 13 0 11 0 10 0 17 0 14 0 15 0 22 0 11
541267 485559 481843 M U 0 13 0 12 0 11 0 28 0 22 0 10 0 12 0 14 0 14 0 9 0 10 0 18 0 14 0 18 0 21 0 10
541268 485559 481843 M U 0 13 0 12 0 11 0 28 0 22 0 10 0 12 0 14 0 14 0 9 0 10 0 18 0 14 0 18 0 21 0 10
541269 484827 485808 F U 0 0 0 0 0 0 0 0 0 0 0 0 0 0 0 0 0 0 0 0 0 0 0 0 0 0 0 0 0 0 0 0
541270 486545 499307 M U 0 14 0 17 0 12 0 30 0 23 0 9 0 12 0 12 0 14 0 10 0 10 0 20 0 14 0 15 0 22 0 10
541271 496869 493555 M U 0 15 0 12 0 11 0 28 0 24 0 10 0 10 0 12 0 13 0 8 0 11 0 19 0 14 0 17 0 22 0 11
541272 497044 495935 F U 0 0 0 0 0 0 0 0 0 0 0 0 0 0 0 0 0 0 0 0 0 0 0 0 0 0 0 0 0 0 0 0
541273 495000 488698 F U 0 0 0 0 0 0 0 0 0 0 0 0 0 0 0 0 0 0 0 0 0 0 0 0 0 0 0 0 0 0 0 0
541274 490065 496706 M U 0 15 0 13 0 12 0 30 0 22 0 9 0 12 0 12 0 12 0 12 0 11 0 19 0 16 0 16 0 24 0 12
541275 490065 496706 F U 0 0 0 0 0 0 0 0 0 0 0 0 0 0 0 0 0 0 0 0 0 0 0 0 0 0 0 0 0 0 0 0
541276 490065 496706 F U 0 0 0 0 0 0 0 0 0 0 0 0 0 0 0 0 0 0 0 0 0 0 0 0 0 0 0 0 0 0 0 0
541277 490065 496706 F U 0 0 0 0 0 0 0 0 0 0 0 0 0 0 0 0 0 0 0 0 0 0 0 0 0 0 0 0 0 0 0 0
541278 490065 496706 M U 0 15 0 13 0 12 0 30 0 22 0 9 0 12 0 12 0 12 0 12 0 11 0 19 0 16 0 16 0 24 0 12
541279 490710 487673 M U 0 13 0 12 0 12 0 28 0 24 0 9 0 10 0 12 0 13 0 8 0 11 0 18 0 14 0 17 0 20 0 12
541280 496821 499423 M U 0 13 0 16 0 13 0 29 0 23 0 9 0 10 0 12 0 14 0 11 0 10 0 18 0 14 0 16 0 20 0 10
541281 480339 484060 M U 0 13 0 16 0 12 0 27 0 23 0 8 0 10 0 13 0 13 0 9 0 10 0 17 0 15 0 17 0 21 0 9
541282 483682 488259 F U 0 0 0 0 0 0 0 0 0 0 0 0 0 0 0 0 0 0 0 0 0 0 0 0 0 0 0 0 0 0 0 0
541283 492862 486352 M U 0 13 0 17 0 11 0 30 0 22 0 10 0 10 0 11 0 13 0 9 0 12 0 17 0 13 0 17 0 19 0 10
541284 481891 496198 F U 0 0 0 0 0 0 0 0 0 0 0 0 0 0 0 0 0 0 0 0 0 0 0 0 0 0 0 0 0 0 0 0
541285 491661 480541 M U 0 15 0 10 0 13 0 29 0 23 0 10 0 12 0 12 0 14 0 11 0 10 0 17 0 15 0 17 0 22 0 10
541286 497771 490268 M U 0 13 0 19 0 11 0 27 0 23 0 10 0 10 0 12 0 13 0 9 0 10 0 20 0 15 0 18 0 19 0 11
541287 497771 490268 F U 0 0 0 0 0 0 0 0 0 0 0 0 0 0 0 0 0 0 0 0 0 0 0 0 0 0 0 0 0 0 0 0
541288 498657 496876 F U 0 0 0 0 0 0 0 0 0 0 0 0 0 0 0 0 0 0 0 0 0 0 0 0 0 0 0 0 0 0 0 0
541289 498657 496876 M U 0 14 0 12 0 13 0 29 0 22 0 10 0 12 0 14 0 13 0 9 0 12 0 18 0 15 0 14 0 20 0 10
541290 495307 498585 M U 0 13 0 14 0 11 0 29 0 22 0 9 0 13 0 14 0 13 0 12 0 12 0 19 0 13 0 15 0 18 0 11
541291 492257 491138 M U 0 13 0 17 0 12 0 30 0 24 0 10 0 10 0 12 0 13 0 9 0 9 0 19 0 14 0 15 0 20 0 11
541292 492257 491138 F U 0 0 0 0 0 0 0 0 0 0 0 0 0 0 0 0 0 0 0 0 0 0 0 0 0 0 0 0 0 0 0 0
541293 492257 491138 F U 0 0 0 0 0 0 0 0 0 0 0 0 0 0 0 0 0 0 0 0 0 0 0 0 0 0 0 0 0 0 0 0
541294 497773 491424 F U 0 0 0 0 0 0 0 0 0 0 0 0 0 0 0 0 0 0 0 0 0 0 0 0 0 0 0 0 0 0 0 0
541295 496568 488804 M U 0 13 0 14 0 11 0 26 0 22 0 9 0 10 0 12 0 13 0 9 0 10 0 18 0 14 0 14 0 22 0 10
541296 496568 488804 F U 0 0 0 0 0 0 0 0 0 0 0 0 0 0 0 0 0 0 0 0 0 0 0 0 0 0 0 0 0 0 0 0
541297 496568 488804 F U 0 0 0 0 0 0 0 0 0 0 0 0 0 0 0 0 0 0 0 0 0 0 0 0 0 0 0 0 0 0 0 0
541298 493553 493361 F U 0 0 0 0 0 0 0 0 0 0 0 0 0 0 0 0 0 0 0 0 0 0 0 0 0 0 0 0 0 0 0 0
541299 486897 487821 M U 0 13 0 15 0 12 0 29 0 23 0 9 0 10 0 11 0 14 0 10 0 10 0 18 0 15 0 14 0 22 0 11
541300 486897 487821 F U 0 0 0 0 0 0 0 0 0 0 0 0 0 0 0 0 0 0 0 0 0 0 0 0 0 0 0 0 0 0 0 0
541301 491849 485228 M U 0 13 0 17 0 11 0 27 0 23 0 9 0 13 0 12 0 12 0 9 0 12 0 18 0 14 0 14 0 22 0 10
541302 491849 485228 M U 0 13 0 17 0 11 0 27 0 23 0 9 0 13 0 12 0 12 0 9 0 12 0 18 0 14 0 14 0 22 0 10
541303 483638 485953 M U 0 15 0 10 0 11 0 28 0 23 0 10 0 12 0 12 0 13 0 9 0 11 0 17 0 14 0 16 0 21 0 11
541304 485705 495320 M U 0 13 0 18 0 12 0 28 0 22 0 10 0 13 0 12 0 15 0 10 0 11 0 18 0 14 0 15 0 24 0 11
541305 485705 495320 M U 0 13 0 18 0 12 0 28 0 22 0 10 0 13 0 12 0 15 0 10 0 11 0 18 0 14 0 15 0 24 0 11
541306 485705 495320 F U 0 0 0 0 0 0 0 0 0 0 0 0 0 0 0 0 0 0 0 0 0 0 0 0 0 0 0 0 0 0 0 0
541307 497279 485826 F U 0 0 0 0 0 0 0 0 0 0 0 0 0 0 0 0 0 0 0 0 0 0 0 0 0 0 0 0 0 0 0 0
541308 482576 494152 M U 0 13 0 15 0 12 0 30 0 22 0 10 0 13 0 11 0 14 0 9 0 11 0 18 0 15 0 17 0 20 0 12
541309 496497 492868 F U 0 0 0 0 0 0 0 0 0 0 0 0 0 0 0 0 0 0 0 0 0 0 0 0 0 0 0 0 0 0 0 0
541310 496497 492868 F U 0 0 0 0 0 0 0 0 0 0 0 0 0 0 0 0 0 0 0 0 0 0 0 0 0 0 0 0 0 0 0 0
541311 496497 492868 F U 0 0 0 0 0 0 0 0 0 0 0 0 0 0 0 0 0 0 0 0 0 0 0 0 0 0 0 0 0 0 0 0
541312 495847 487030 M U 0 16 0 13 0 12 0 28 0 22 0 10 0 10 0 11 0 13 0 9 0 10 0 20 0 14 0 16 0 19 0 10
541313 495847 487030 M U 0 16 0 13 0 12 0 28 0 22 0 10 0 10 0 11 0 13 0 9 0 10 0 20 0 14 0 16 0 19 0 10
541314 491241 492937 F U 0 0 0 0 0 0 0 0 0 0 0 0 0 0 0 0 0 0 0 0 0 0 0 0 0 0 0 0 0 0 0 0
541315 491241 492937 F U 0 0 0 0 0 0 0 0 0 0 0 0 0 0 0 0 0 0 0 0 0 0 0 0 0 0 0 0 0 0 0 0
541316 491241 492937 F U 0 0 0 0 0 0 0 0 0 0 0 0 0 0 0 0 0 0 0 0 0 0 0 0 0 0 0 0 0 0 0 0
541317 491241 492937 F U 0 0 0 0 0 0 0 0 0 0 0 0 0 0 0 0 0 0 0 0 0 0 0 0 0 0 0 0 0 0 0 0
541318 491100 483749 F U 0 0 0 0 0 0 0 0 0 0 0 0 0 0 0 0 0 0 0 0 0 0 0 0 0 0 0 0 0 0 0 0
541319 491100 483749 F U 0 0 0 0 0 0 0 0 0 0 0 0 0 0 0 0 0 0 0 0 0 0 0 0 0 0 0 0 0 0 0 0
541320 480051 480656 F U 0 0 0 0 0 0 0 0 0 0 0 0 0 0 0 0 0 0 0 0 0 0 0 0 0 0 0 0 0 0 0 0
541321 480051 480656 M U 0 13 0 12 0 12 0 30 0 23 0 9 0 11 0 11 0 14 0 9 0 11 0 19 0 14 0 19 0 22 0 10
541322 480051 480656 M U 0 13 0 12 0 12 0 30 0 23 0 9 0 11 0 11 0 14 0 9 0 11 0 19 0 14 0 19 0 22 0 10
541323 489824 488920 M U 0 14 0 12 0 11 0 27 0 23 0 9 0 10 0 12 0 13 0 9 0 11 0 18 0 14 0 15 0 23 0 10
541324 489824 488920 F U 0 0 0 0 0 0 0 0 0 0 0 0 0 0 0 0 0 0 0 0 0 0 0 0 0 0 0 0 0 0 0 0
541325 495001 490531 F U 0 0 0 0 0 0 0 0 0 0 0 0 0 0 0 0 0 0 0 0 0 0 0 0 0 0 0 0 0 0 0 0
541326 499662 491543 F U 0 0 0 0 0 0 0 0 0 0 0 0 0 0 0 0 0 0 0 0 0 0 0 0 0 0 0 0 0 0 0 0
541327 484343 488104 M U 0 13 0 9 0 12 0 29 0 24 0 9 0 12 0 14 0 14 0 9 0 9 0 17 0 15 0 14 0 20 0 10
541328 484343 488104 F U 0 0 0 0 0 0 0 0 0 0 0 0 0 0 0 0 0 0 0 0 0 0 0 0 0 0 0 0 0 0 0 0
541329 491531 491458 F U 0 0 0 0 0 0 0 0 0 0 0 0 0 0 0 0 0 0 0 0 0 0 0 0 0 0 0 0 0 0 0 0
541330 491531 491458 M U 0 12 0 14 0 14 0 28 0 21 0 10 0 12 0 14 0 14 0 9 0 9 0 16 0 14 0 14 0 19 0 11
541331 486906 485399 M U 0 14 0 15 0 12 0 28 0 21 0 10 0 12 0 12 0 14 0 11 0 10 0 18 0 14 0 17 0 20 0 10
541332 486906 485399 M U 0 14 0 15 0 12 0 28 0 21 0 10 0 12 0 12 0 14 0 11 0 10 0 18 0 14 0 17 0 20 0 10
541333 496177 494869 F U 0 0 0 0 0 0 0 0 0 0 0 0 0 0 0 0 0 0 0 0 0 0 0 0 0 0 0 0 0 0 0 0
541334 496177 494869 M U 0 16 0 14 0 11 0 29 0 22 0 9 0 10 0 12 0 15 0 9 0 10 0 18 0 17 0 16 0 21 0 11
541335 496177 494869 F U 0 0 0 0 0 0 0 0 0 0 0 0 0 0 0 0 0 0 0 0 0 0 0 0 0 0 0 0 0 0 0 0
541336 490420 484068 F U 0 0 0 0 0 0 0 0 0 0 0 0 0 0 0 0 0 0 0 0 0 0 0 0 0 0 0 0 0 0 0 0
541337 495510 495688 F U 0 0 0 0 0 0 0 0 0 0 0 0 0 0 0 0 0 0 0 0 0 0 0 0 0 0 0 0 0 0 0 0
541338 495510 495688 F U 0 0 0 0 0 0 0 0 0 0 0 0 0 0 0 0 0 0 0 0 0 0 0 0 0 0 0 0 0 0 0 0
541339 487012 480158 M U 0 12 0 13 0 12 0 29 0 22 0 9 0 12 0 13 0 13 0 11 0 9 0 19 0 14 0 15 0 21 0 11
541340 487012 480158 M U 0 12 0 13 0 12 0 29 0 22 0 9 0 12 0 13 0 13 0 11 0 9 0 19 0 14 0 15 0 21 0 11
541341 487012 480158 M U 0 12 0 13 0 12 0 29 0 22 0 9 0 12 0 13 0 13 0 11 0 9 0 19 0 14 0 15 0 21 0 11
541342 487012 480158 M U 0 12 0 13 0 12 0 29 0 22 0 9 0 12 0 13 0 13 0 11 0 9 0 19 0 14 0 15 0 21 0 11
541343 485473 480237 M U 0 13 0 10 0 12 0 28 0 22 0 10 0 13 0 11 0 14 0 9 0 11 0 18 0 13 0 16 0 20 0 9
541344 485473 480237 F U 0 0 0 0 0 0 0 0 0 0 0 0 0 0 0 0 0 0 0 0 0 0 0 0 0 0 0 0 0 0 0 0
541345 485473 480237 M U 0 13 0 10 0 12 0 28 0 22 0 10 0 13 0 11 0 14 0 9 0 11 0 18 0 13 0 16 0 20 0 9
541346 489295 485746 F U 0 0 0 0 0 0 0 0 0 0 0 0 0 0 0 0 0 0 0 0 0 0 0 0 0 0 0 0 0 0 0 0
541347 489295 485746 F U 0 0 0 0 0 0 0 0 0 0 0 0 0 0 0 0 0 0 0 0 0 0 0 0 0 0 0 0 0 0 0 0
541348 489295 485746 M U 0 14 0 12 0 12 0 28 0 25 0 10 0 13 0 12 0 15 0 9 0 11 0 18 0 14 0 17 0 20 0 11
541349 489295 485746 M U 0 14 0 12 0 12 0 28 0 25 0 10 0 13 0 12 0 15 0 9 0 11 0 18 0 14 0 17 0 20 0 11
541350 489295 485746 M U 0 14 0 12 0 12 0 28 0 25 0 10 0 13 0 12 0 15 0 9 0 11 0 18 0 14 0 17 0 20 0 11
541351 489295 485746 F U 0 0 0 0 0 0 0 0 0 0 0 0 0 0 0 0 0 0 0 0 0 0 0 0 0 0 0 0 0 0 0 0
541352 485645 499993 F U 0 0 0 0 0 0 0 0 0 0 0 0 0 0 0 0 0 0 0 0 0 0 0 0 0 0 0 0 0 0 0 0
541353 499228 484062 M U 0 13 0 18 0 11 0 29 0 22 0 10 0 10 0 11 0 13 0 10 0 11 0 18 0 16 0 18 0 21 0 12
541354 499228 484062 F U 0 0 0 0 0 0 0 0 0 0 0 0 0 0 0 0 0 0 0 0 0 0 0 0 0 0 0 0 0 0 0 0
541355 488970 495736 M U 0 14 0 13 0 12 0 29 0 23 0 9 0 12 0 13 0 13 0 9 0 10 0 18 0 14 0 16 0 20 0 10
541356 486198 486922 M U 0 13 0 13 0 13 0 27 0 24 0 9 0 12 0 13 0 14 0 11 0 11 0 17 0 16 0 16 0 22 0 10
541357 490640 480263 M U 0 14 0 12 0 12 0 30 0 22 0 9 0 12 0 13 0 14 0 10 0 12 0 17 0 14 0 17 0 21 0 11
541358 481482 492065 F U 0 0 0 0 0 0 0 0 0 0 0 0 0 0 0 0 0 0 0 0 0 0 0 0 0 0 0 0 0 0 0 0
541359 481482 492065 F U 0 0 0 0 0 0 0 0 0 0 0 0 0 0 0 0 0 0 0 0 0 0 0 0 0 0 0 0 0 0 0 0
541360 499397 489584 F U 0 0 0 0 0 0 0 0 0 0 0 0 0 0 0 0 0 0 0 0 0 0 0 0 0 0 0 0 0 0 0 0
541361 496529 496296 F U 0 0 0 0 0 0 0 0 0 0 0 0 0 0 0 0 0 0 0 0 0 0 0 0 0 0 0 0 0 0 0 0
541362 498652 495997 M U 0 13 0 19 0 12 0 28 0 23 0 9 0 10 0 12 0 14 0 10 0 11 0 19 0 15 0 18 0 23 0 10
541363 495212 495925 F U 0 0 0 0 0 0 0 0 0 0 0 0 0 0 0 0 0 0 0 0 0 0 0 0 0 0 0 0 0 0 0 0
541364 494060 498746 M U 0 15 0 15 0 12 0 26 0 22 0 10 0 12 0 12 0 14 0 9 0 11 0 19 0 15 0 17 0 19 0 11
541365 482754 498788 F U 0 0 0 0 0 0 0 0 0 0 0 0 0 0 0 0 0 0 0 0 0 0 0 0 0 0 0 0 0 0 0 0
541366 482754 498788 F U 0 0 0 0 0 0 0 0 0 0 0 0 0 0 0 0 0 0 0 0 0 0 0 0 0 0 0 0 0 0 0 0
541367 482754 498788 F U 0 0 0 0 0 0 0 0 0 0 0 0 0 0 0 0 0 0 0 0 0 0 0 0 0 0 0 0 0 0 0 0
541368 482754 498788 M U 0 13 0 13 0 12 0 28 0 24 0 9 0 12 0 11 0 13 0 9 0 10 0 20 0 13 0 17 0 22 0 11
541369 480194 491227 M U 0 15 0 9 0 12 0 28 0 20 0 11 0 10 0 12 0 13 0 10 0 10 0 18 0 17 0 16 0 21 0 10
541370 498272 492080 F U 0 0 0 0 0 0 0 0 0 0 0 0 0 0 0 0 0 0 0 0 0 0 0 0 0 0 0 0 0 0 0 0
541371 486191 489224 M U 0 14 0 11 0 13 0 27 0 23 0 9 0 9 0 12 0 13 0 9 0 10 0 19 0 16 0 15 0 20 0 11
541372 486191 489224 M U 0 14 0 11 0 13 0 27 0 23 0 9 0 9 0 12 0 13 0 9 0 10 0 19 0 16 0 15 0 20 0 11
541373 484278 483151 F U 0 0 0 0 0 0 0 0 0 0 0 0 0 0 0 0 0 0 0 0 0 0 0 0 0 0 0 0 0 0 0 0
541374 484278 483151 F U 0 0 0 0 0 0 0 0 0 0 0 0 0 0 0 0 0 0 0 0 0 0 0 0 0 0 0 0 0 0 0 0
541375 484278 483151 M U 0 13 0 12 0 11 0 28 0 24 0 10 0 10 0 13 0 15 0 12 0 11 0 20 0 15 0 15 0 22 0 11
541376 484278 483151 M U 0 13 0 12 0 11 0 28 0 24 0 10 0 10 0 13 0 15 0 12 0 11 0 20 0 15 0 15 0 22 0 11
541377 484278 483151 M U 0 13 0 12 0 11 0 28 0 24 0 10 0 10 0 13 0 15 0 12 0 11 0 20 0 15 0 15 0 22 0 11
541378 484132 487499 M U 0 14 0 12 0 12 0 28 0 25 0 10 0 13 0 12 0 15 0 9 0 11 0 18 0 14 0 17 0 20 0 11
541379 481678 483466 F U 0 0 0 0 0 0 0 0 0 0 0 0 0 0 0 0 0 0 0 0 0 0 0 0 0 0 0 0 0 0 0 0
541380 481678 483466 M U 0 16 0 14 0 13 0 30 0 22 0 9 0 10 0 12 0 13 0 9 0 10 0 19 0 14 0 17 0 21 0 10
541381 497570 494269 M U 0 13 0 16 0 12 0 27 0 24 0 10 0 13 0 12 0 14 0 8 0 11 0 18 0 15 0 17 0 22 0 11
541382 491599 494948 M U 0 14 0 17 0 12 0 29 0 24 0 9 0 11 0 12 0 13 0 9 0 9 0 18 0 14 0 15 0 22 0 11
541383 491599 494948 M U 0 14 0 17 0 12 0 29 0 24 0 9 0 11 0 12 0 13 0 9 0 9 0 18 0 14 0 15 0 22 0 11
541384 486102 499026 M U 0 13 0 17 0 11 0 29 0 24 0 10 0 11 0 12 0 13 0 10 0 10 0 19 0 13 0 16 0 22 0 11
541385 498037 487298 F U 0 0 0 0 0 0 0 0 0 0 0 0 0 0 0 0 0 0 0 0 0 0 0 0 0 0 0 0 0 0 0 0
541386 482938 493046 F U 0 0 0 0 0 0 0 0 0 0 0 0 0 0 0 0 0 0 0 0 0 0 0 0 0 0 0 0 0 0 0 0
541387 482938 493046 M U 0 13 0 10 0 12 0 27 0 24 0 8 0 11 0 12 0 13 0 11 0 10 0 18 0 15 0 14 0 20 0 10
541388 482938 493046 M U 0 13 0 10 0 12 0 27 0 24 0 8 0 11 0 12 0 13 0 11 0 10 0 18 0 15 0 14 0 20 0 10
541389 482938 493046 F U 0 0 0 0 0 0 0 0 0 0 0 0 0 0 0 0 0 0 0 0 0 0 0 0 0 0 0 0 0 0 0 0
541390 494811 485508 F U 0 0 0 0 0 0 0 0 0 0 0 0 0 0 0 0 0 0 0 0 0 0 0 0 0 0 0 0 0 0 0 0
541391 489692 482972 F U 0 0 0 0 0 0 0 0 0 0 0 0 0 0 0 0 0 0 0 0 0 0 0 0 0 0 0 0 0 0 0 0
541392 495100 483750 F U 0 0 0 0 0 0 0 0 0 0 0 0 0 0 0 0 0 0 0 0 0 0 0 0 0 0 0 0 0 0 0 0
541393 495100 483750 M U 0 16 0 16 0 12 0 30 0 22 0 9 0 12 0 12 0 13 0 8 0 10 0 19 0 14 0 15 0 22 0 10
541394 495100 483750 F U 0 0 0 0 0 0 0 0 0 0 0 0 0 0 0 0 0 0 0 0 0 0 0 0 0 0 0 0 0 0 0 0
541395 492158 484473 F U 0 0 0 0 0 0 0 0 0 0 0 0 0 0 0 0 0 0 0 0 0 0 0 0 0 0 0 0 0 0 0 0
541396 492158 484473 F U 0 0 0 0 0 0 0 0 0 0 0 0 0 0 0 0 0 0 0 0 0 0 0 0 0 0 0 0 0 0 0 0
541397 495330 481431 M U 0 13 0 13 0 12 0 29 0 23 0 9 0 13 0 12 0 14 0 10 0 11 0 18 0 14 0 16 0 22 0 10
541398 496544 490054 F U 0 0 0 0 0 0 0 0 0 0 0 0 0 0 0 0 0 0 0 0 0 0 0 0 0 0 0 0 0 0 0 0
541399 490937 497794 M U 0 12 0 11 0 11 0 28 0 22 0 9 0 12 0 12 0 13 0 10 0 10 0 18 0 14 0 17 0 18 0 11
541400 498760 495040 F U 0 0 0 0 0 0 0 0 0 0 0 0 0 0 0 0 0 0 0 0 0 0 0 0 0 0 0 0 0 0 0 0
541401 492127 498280 M U 0 14 0 11 0 12 0 30 0 22 0 10 0 10 0 11 0 14 0 10 0 12 0 17 0 15 0 17 0 20 0 11
541402 492127 498280 M U 0 14 0 11 0 12 0 30 0 22 0 10 0 10 0 11 0 14 0 10 0 12 0 17 0 15 0 17 0 20 0 11
541403 492127 498280 M U 0 14 0 11 0 12 0 30 0 22 0 10 0 10 0 11 0 14 0 10 0 12 0 17 0 15 0 17 0 20 0 11
541404 484465 494819 M U 0 14 0 16 0 12 0 26 0 23 0 9 0 12 0 13 0 15 0 9 0 10 0 19 0 14 0 14 0 23 0 11
541405 495199 482013 M U 0 14 0 18 0 13 0 29 0 22 0 11 0 10 0 12 0 13 0 10 0 11 0 18 0 14 0 16 0 22 0 11
541406 495199 482013 M U 0 14 0 18 0 13 0 29 0 22 0 11 0 10 0 12 0 13 0 10 0 11 0 18 0 14 0 16 0 22 0 11
541407 490015 481399 M U 0 13 0 10 0 12 0 30 0 20 0 8 0 13 0 12 0 15 0 9 0 10 0 19 0 14 0 14 0 19 0 11
541408 487327 498971 M U 0 13 0 11 0 11 0 27 0 21 0 10 0 12 0 13 0 13 0 11 0 12 0 19 0 14 0 17 0 19 0 11
541409 487327 498971 M U 0 13 0 11 0 11 0 27 0 21 0 10 0 12 0 13 0 13 0 11 0 12 0 19 0 14 0 17 0 19 0 11
541410 487327 498971 F U 0 0 0 0 0 0 0 0 0 0 0 0 0 0 0 0 0 0 0 0 0 0 0 0 0 0 0 0 0 0 0 0
541411 494727 497263 F U 0 0 0 0 0 0 0 0 0 0 0 0 0 0 0 0 0 0 0 0 0 0 0 0 0 0 0 0 0 0 0 0
541412 494727 497263 F U 0 0 0 0 0 0 0 0 0 0 0 0 0 0 0 0 0 0 0 0 0 0 0 0 0 0 0 0 0 0 0 0
541413 485786 495162 F U 0 0 0 0 0 0 0 0 0 0 0 0 0 0 0 0 0 0 0 0 0 0 0 0 0 0 0 0 0 0 0 0
541414 485786 495162 F U 0 0 0 0 0 0 0 0 0 0 0 0 0 0 0 0 0 0 0 0 0 0 0 0 0 0 0 0 0 0 0 0
541415 495284 485388 F U 0 0 0 0 0 0 0 0 0 0 0 0 0 0 0 0 0 0 0 0 0 0 0 0 0 0 0 0 0 0 0 0
541416 494927 496634 M U 0 13 0 12 0 11 0 30 0 23 0 11 0 10 0 11 0 13 0 10 0 12 0 18 0 15 0 16 0 23 0 11
541417 494927 496634 M U 0 13 0 12 0 11 0 30 0 23 0 11 0 10 0 11 0 13 0 10 0 12 0 18 0 15 0 16 0 23 0 11
541418 487922 482253 M U 0 16 0 12 0 12 0 28 0 23 0 10 0 10 0 12 0 14 0 9 0 12 0 17 0 14 0 15 0 22 0 10
541419 497913 481683 F U 0 0 0 0 0 0 0 0 0 0 0 0 0 0 0 0 0 0 0 0 0 0 0 0 0 0 0 0 0 0 0 0
541420 497913 481683 M U 0 16 0 12 0 13 0 28 0 23 0 10 0 14 0 13 0 13 0 9 0 11 0 18 0 14 0 14 0 21 0 11
541421 485757 492216 F U 0 0 0 0 0 0 0 0 0 0 0 0 0 0 0 0 0 0 0 0 0 0 0 0 0 0 0 0 0 0 0 0
541422 481863 488159 M U 0 13 0 16 0 13 0 28 0 22 0 9 0 10 0 12 0 13 0 9 0 9 0 18 0 14 0 18 0 19 0 10
541423 481863 488159 M U 0 13 0 16 0 13 0 28 0 22 0 9 0 10 0 12 0 13 0 9 0 9 0 18 0 14 0 18 0 19 0 10
541424 481863 488159 M U 0 13 0 16 0 13 0 28 0 22 0 9 0 10 0 12 0 13 0 9 0 9 0 18 0 14 0 18 0 19 0 10
541425 481863 488159 M U 0 13 0 16 0 13 0 28 0 22 0 9 0 10 0 12 0 13 0 9 0 9 0 18 0 14 0 18 0 19 0 10
541426 490599 486836 F U 0 0 0 0 0 0 0 0 0 0 0 0 0 0 0 0 0 0 0 0 0 0 0 0 0 0 0 0 0 0 0 0
541427 486490 499797 F U 0 0 0 0 0 0 0 0 0 0 0 0 0 0 0 0 0 0 0 0 0 0 0 0 0 0 0 0 0 0 0 0
541428 499135 481236 F U 0 0 0 0 0 0 0 0 0 0 0 0 0 0 0 0 0 0 0 0 0 0 0 0 0 0 0 0 0 0 0 0
541429 482361 489047 M U 0 14 0 13 0 12 0 28 0 22 0 10 0 12 0 13 0 14 0 11 0 9 0 19 0 16 0 13 0 21 0 11
541430 482361 489047 M U 0 14 0 13 0 12 0 28 0 22 0 10 0 12 0 13 0 14 0 11 0 9 0 19 0 16 0 13 0 21 0 11
541431 498778 488932 F U 0 0 0 0 0 0 0 0 0 0 0 0 0 0 0 0 0 0 0 0 0 0 0 0 0 0 0 0 0 0 0 0
541432 498778 488932 F U 0 0 0 0 0 0 0 0 0 0 0 0 0 0 0 0 0 0 0 0 0 0 0 0 0 0 0 0 0 0 0 0
541433 498778 488932 M U 0 14 0 14 0 12 0 30 0 22 0 9 0 12 0 12 0 13 0 8 0 9 0 18 0 13 0 17 0 19 0 10
541434 484955 481711 F U 0 0 0 0 0 0 0 0 0 0 0 0 0 0 0 0 0 0 0 0 0 0 0 0 0 0 0 0 0 0 0 0
541435 481200 493686 F U 0 0 0 0 0 0 0 0 0 0 0 0 0 0 0 0 0 0 0 0 0 0 0 0 0 0 0 0 0 0 0 0
541436 481200 493686 F U 0 0 0 0 0 0 0 0 0 0 0 0 0 0 0 0 0 0 0 0 0 0 0 0 0 0 0 0 0 0 0 0
541437 490194 480115 F U 0 0 0 0 0 0 0 0 0 0 0 0 0 0 0 0 0 0 0 0 0 0 0 0 0 0 0 0 0 0 0 0
541438 490194 480115 M U 0 12 0 13 0 11 0 30 0 23 0 9 0 10 0 12 0 14 0 10 0 11 0 18 0 14 0 15 0 21 0 10
541439 491135 484078 M U 0 14 0 14 0 11 0 27 0 24 0 9 0 10 0 12 0 15 0 11 0 9 0 18 0 15 0 16 0 22 0 10
541440 491135 484078 F U 0 0 0 0 0 0 0 0 0 0 0 0 0 0 0 0 0 0 0 0 0 0 0 0 0 0 0 0 0 0 0 0
541441 496457 486180 F U 0 0 0 0 0 0 0 0 0 0 0 0 0 0 0 0 0 0 0 0 0 0 0 0 0 0 0 0 0 0 0 0
541442 489750 495304 F U 0 0 0 0 0 0 0 0 0 0 0 0 0 0 0 0 0 0 0 0 0 0 0 0 0 0 0 0 0 0 0 0
541443 489750 495304 M U 0 12 0 13 0 12 0 27 0 23 0 8 0 12 0 12 0 13 0 9 0 13 0 20 0 15 0 13 0 21 0 10
541444 487817 491310 F U 0 0 0 0 0 0 0 0 0 0 0 0 0 0 0 0 0 0 0 0 0 0 0 0 0 0 0 0 0 0 0 0
541445 495627 496028 F U 0 0 0 0 0 0 0 0 0 0 0 0 0 0 0 0 0 0 0 0 0 0 0 0 0 0 0 0 0 0 0 0
541446 490605 492754 F U 0 0 0 0 0 0 0 0 0 0 0 0 0 0 0 0 0 0 0 0 0 0 0 0 0 0 0 0 0 0 0 0
541447 491366 494040 M U 0 13 0 12 0 11 0 29 0 23 0 10 0 10 0 12 0 14 0 9 0 10 0 18 0 14 0 17 0 23 0 10
541448 489908 491066 M U 0 13 0 14 0 13 0 29 0 22 0 11 0 11 0 13 0 14 0 9 0 12 0 20 0 14 0 16 0 23 0 9
541449 489908 491066 M U 0 13 0 14 0 13 0 29 0 22 0 11 0 11 0 13 0 14 0 9 0 12 0 20 0 14 0 16 0 23 0 9
541450 487602 499742 M U 0 14 0 10 0 11 0 29 0 23 0 9 0 12 0 12 0 14 0 9 0 9 0 16 0 13 0 14 0 20 0 10
541451 487602 499742 M U 0 14 0 10 0 11 0 29 0 23 0 9 0 12 0 12 0 14 0 9 0 9 0 16 0 13 0 14 0 20 0 10
541452 487602 499742 M U 0 14 0 10 0 11 0 29 0 23 0 9 0 12 0 12 0 14 0 9 0 9 0 16 0 13 0 14 0 20 0 10
541453 487602 499742 F U 0 0 0 0 0 0 0 0 0 0 0 0 0 0 0 0 0 0 0 0 0 0 0 0 0 0 0 0 0 0 0 0
541454 484007 489350 M U 0 13 0 13 0 12 0 31 0 23 0 9 0 15 0 11 0 13 0 11 0 11 0 18 0 14 0 16 0 20 0 9
541455 484007 489350 M U 0 13 0 13 0 12 0 31 0 23 0 9 0 15 0 11 0 13 0 11 0 11 0 18 0 14 0 16 0 20 0 9
541456 490619 497470 M U 0 14 0 13 0 12 0 29 0 22 0 9 0 14 0 12 0 13 0 9 0 10 0 19 0 13 0 14 0 22 0 11
541457 490619 497470 F U 0 0 0 0 0 0 0 0 0 0 0 0 0 0 0 0 0 0 0 0 0 0 0 0 0 0 0 0 0 0 0 0
541458 493270 489741 M U 0 13 0 13 0 12 0 29 0 25 0 9 0 10 0 12 0 14 0 11 0 10 0 19 0 13 0 16 0 20 0 10
541459 493270 489741 F U 0 0 0 0 0 0 0 0 0 0 0 0 0 0 0 0 0 0 0 0 0 0 0 0 0 0 0 0 0 0 0 0
541460 493270 489741 F U 0 0 0 0 0 0 0 0 0 0 0 0 0 0 0 0 0 0 0 0 0 0 0 0 0 0 0 0 0 0 0 0
541461 490276 494686 F U 0 0 0 0 0 0 0 0 0 0 0 0 0 0 0 0 0 0 0 0 0 0 0 0 0 0 0 0 0 0 0 0
541462 484830 483087 F U 0 0 0 0 0 0 0 0 0 0 0 0 0 0 0 0 0 0 0 0 0 0 0 0 0 0 0 0 0 0 0 0
541463 484830 483087 M U 0 14 0 13 0 13 0 28 0 23 0 10 0 12 0 12 0 14 0 11 0 12 0 18 0 15 0 16 0 19 0 11
541464 491467 494170 M U 0 13 0 16 0 12 0 28 0 23 0 9 0 13 0 12 0 13 0 9 0 10 0 19 0 15 0 15 0 19 0 11
541465 484926 496647 M U 0 14 0 19 0 13 0 26 0 22 0 9 0 10 0 12 0 13 0 12 0 9 0 19 0 16 0 16 0 21 0 11
541466 484926 496647 F U 0 0 0 0 0 0 0 0 0 0 0 0 0 0 0 0 0 0 0 0 0 0 0 0 0 0 0 0 0 0 0 0
541467 486792 493949 M U 0 14 0 12 0 12 0 30 0 21 0 9 0 11 0 12 0 14 0 9 0 12 0 18 0 13 0 13 0 18 0 11
541468 487173 495272 M U 0 15 0 11 0 12 0 30 0 20 0 8 0 12 0 11 0 15 0 9 0 10 0 19 0 14 0 17 0 23 0 10
541469 487173 495272 F U 0 0 0 0 0 0 0 0 0 0 0 0 0 0 0 0 0 0 0 0 0 0 0 0 0 0 0 0 0 0 0 0
541470 488181 484421 M U 0 13 0 15 0 13 0 28 0 22 0 9 0 13 0 12 0 13 0 9 0 10 0 20 0 13 0 14 0 21 0 11
541471 488181 484421 F U 0 0 0 0 0 0 0 0 0 0 0 0 0 0 0 0 0 0 0 0 0 0 0 0 0 0 0 0 0 0 0 0
541472 486295 491091 M U 0 14 0 13 0 12 0 27 0 23 0 10 0 12 0 11 0 14 0 9 0 11 0 20 0 13 0 14 0 21 0 11
541473 486295 491091 M U 0 14 0 13 0 12 0 27 0 23 0 10 0 12 0 11 0 14 0 9 0 11 0 20 0 13 0 14 0 21 0 11
541474 492671 494130 M U 0 15 0 12 0 11 0 29 0 23 0 9 0 12 0 13 0 13 0 10 0 11 0 18 0 15 0 15 0 22 0 9
541475 499336 493846 M U 0 13 0 14 0 11 0 30 0 24 0 9 0 10 0 12 0 13 0 11 0 9 0 19 0 13 0 17 0 21 0 9
541476 499336 493846 M U 0 13 0 14 0 11 0 30 0 24 0 9 0 10 0 12 0 13 0 11 0 9 0 19 0 13 0 17 0 21 0 9
541477 499336 493846 F U 0 0 0 0 0 0 0 0 0 0 0 0 0 0 0 0 0 0 0 0 0 0 0 0 0 0 0 0 0 0 0 0
541478 498408 493741 M U 0 13 0 11 0 13 0 30 0 23 0 9 0 10 0 13 0 15 0 10 0 9 0 20 0 14 0 18 0 19 0 11
541479 498408 493741 F U 0 0 0 0 0 0 0 0 0 0 0 0 0 0 0 0 0 0 0 0 0 0 0 0 0 0 0 0 0 0 0 0
541480 498408 493741 M U 0 13 0 11 0 13 0 30 0 23 0 9 0 10 0 13 0 15 0 10 0 9 0 20 0 14 0 18 0 19 0 11
541481 485597 485410 F U 0 0 0 0 0 0 0 0 0 0 0 0 0 0 0 0 0 0 0 0 0 0 0 0 0 0 0 0 0 0 0 0
541482 486211 480747 M U 0 14 0 14 0 13 0 29 0 22 0 10 0 14 0 11 0 13 0 11 0 11 0 20 0 13 0 16 0 20 0 11
541483 486211 480747 F U 0 0 0 0 0 0 0 0 0 0 0 0 0 0 0 0 0 0 0 0 0 0 0 0 0 0 0 0 0 0 0 0
541484 486211 480747 F U 0 0 0 0 0 0 0 0 0 0 0 0 0 0 0 0 0 0 0 0 0 0 0 0 0 0 0 0 0 0 0 0
541485 486211 480747 F U 0 0 0 0 0 0 0 0 0 0 0 0 0 0 0 0 0 0 0 0 0 0 0 0 0 0 0 0 0 0 0 0
541486 490224 493168 F U 0 0 0 0 0 0 0 0 0 0 0 0 0 0 0 0 0 0 0 0 0 0 0 0 0 0 0 0 0 0 0 0
541487 481835 490837 M U 0 15 0 13 0 13 0 28 0 24 0 9 0 11 0 11 0 13 0 9 0 13 0 19 0 16 0 15 0 22 0 10
541488 489521 483298 F U 0 0 0 0 0 0 0 0 0 0 0 0 0 0 0 0 0 0 0 0 0 0 0 0 0 0 0 0 0 0 0 0
541489 489521 483298 F U 0 0 0 0 0 0 0 0 0 0 0 0 0 0 0 0 0 0 0 0 0 0 0 0 0 0 0 0 0 0 0 0
541490 489521 483298 F U 0 0 0 0 0 0 0 0 0 0 0 0 0 0 0 0 0 0 0 0 0 0 0 0 0 0 0 0 0 0 0 0
541491 484352 486960 F U 0 0 0 0 0 0 0 0 0 0 0 0 0 0 0 0 0 0 0 0 0 0 0 0 0 0 0 0 0 0 0 0
541492 484352 486960 M U 0 14 0 10 0 12 0 28 0 22 0 10 0 13 0 11 0 14 0 9 0 11 0 18 0 13 0 16 0 20 0 9
541493 484352 486960 F U 0 0 0 0 0 0 0 0 0 0 0 0 0 0 0 0 0 0 0 0 0 0 0 0 0 0 0 0 0 0 0 0
541494 498281 486591 F U 0 0 0 0 0 0 0 0 0 0 0 0 0 0 0 0 0 0 0 0 0 0 0 0 0 0 0 0 0 0 0 0
541495 481677 498984 M U 0 16 0 14 0 13 0 30 0 22 0 9 0 10 0 12 0 13 0 9 0 10 0 19 0 14 0 17 0 21 0 10
541496 489906 482015 M U 0 14 0 12 0 11 0 29 0 22 0 9 0 14 0 12 0 13 0 11 0 11 0 18 0 14 0 16 0 18 0 11
541497 489906 482015 M U 0 14 0 12 0 11 0 29 0 22 0 9 0 14 0 12 0 13 0 11 0 11 0 18 0 14 0 16 0 18 0 11
541498 489906 482015 M U 0 14 0 12 0 11 0 29 0 22 0 9 0 14 0 12 0 13 0 11 0 11 0 18 0 14 0 16 0 18 0 11
541499 489906 482015 M U 0 14 0 12 0 11 0 29 0 22 0 9 0 14 0 12 0 13 0 11 0 11 0 18 0 14 0 16 0 18 0 11
541500 481861 489764 F U 0 0 0 0 0 0 0 0 0 0 0 0 0 0 0 0 0 0 0 0 0 0 0 0 0 0 0 0 0 0 0 0
541501 481861 489764 F U 0 0 0 0 0 0 0 0 0 0 0 0 0 0 0 0 0 0 0 0 0 0 0 0 0 0 0 0 0 0 0 0
541502 499495 488630 F U 0 0 0 0 0 0 0 0 0 0 0 0 0 0 0 0 0 0 0 0 0 0 0 0 0 0 0 0 0 0 0 0
541503 481762 493446 F U 0 0 0 0 0 0 0 0 0 0 0 0 0 0 0 0 0 0 0 0 0 0 0 0 0 0 0 0 0 0 0 0
541504 482378 490306 F U 0 0 0 0 0 0 0 0 0 0 0 0 0 0 0 0 0 0 0 0 0 0 0 0 0 0 0 0 0 0 0 0
541505 497059 489251 M U 0 13 0 12 0 13 0 27 0 23 0 9 0 10 0 11 0 14 0 10 0 11 0 18 0 14 0 15 0 22 0 10
541506 489893 495223 M U 0 12 0 14 0 13 0 28 0 20 0 10 0 13 0 11 0 14 0 9 0 11 0 18 0 14 0 15 0 18 0 11
541507 494912 482106 F U 0 0 0 0 0 0 0 0 0 0 0 0 0 0 0 0 0 0 0 0 0 0 0 0 0 0 0 0 0 0 0 0
541508 494912 482106 M U 0 11 0 13 0 13 0 29 0 22 0 9 0 12 0 13 0 15 0 9 0 10 0 18 0 13 0 16 0 20 0 11
541509 481524 487017 F U 0 0 0 0 0 0 0 0 0 0 0 0 0 0 0 0 0 0 0 0 0 0 0 0 0 0 0 0 0 0 0 0
541510 481524 487017 M U 0 15 0 14 0 11 0 29 0 24 0 9 0 10 0 11 0 15 0 10 0 11 0 18 0 14 0 18 0 22 0 12
541511 489965 490294 M U 0 13 0 10 0 13 0 30 0 23 0 9 0 10 0 13 0 15 0 10 0 9 0 20 0 14 0 19 0 19 0 11
541512 489965 490294 M U 0 13 0 10 0 13 0 30 0 23 0 9 0 10 0 13 0 15 0 10 0 9 0 20 0 14 0 19 0 19 0 11
541513 489965 490294 M U 0 13 0 10 0 13 0 30 0 23 0 9 0 10 0 13 0 15 0 10 0 9 0 20 0 14 0 19 0 19 0 11
541514 492024 485501 M U 0 15 0 12 0 12 0 27 0 20 0 10 0 14 0 11 0 12 0 9 0 11 0 17 0 14 0 17 0 22 0 10
541515 492024 485501 F U 0 0 0 0 0 0 0 0 0 0 0 0 0 0 0 0 0 0 0 0 0 0 0 0 0 0 0 0 0 0 0 0
541516 482924 493053 M U 0 12 0 18 0 11 0 28 0 23 0 10 0 13 0 12 0 14 0 10 0 10 0 19 0 14 0 14 0 20 0 11
541517 490192 489981 F U 0 0 0 0 0 0 0 0 0 0 0 0 0 0 0 0 0 0 0 0 0 0 0 0 0 0 0 0 0 0 0 0
541518 490192 489981 M U 0 14 0 13 0 12 0 27 0 23 0 10 0 12 0 13 0 13 0 9 0 10 0 18 0 14 0 15 0 21 0 11
541519 490192 489981 M U 0 14 0 13 0 12 0 27 0 23 0 10 0 12 0 13 0 13 0 9 0 10 0 18 0 14 0 15 0 21 0 11
541520 490192 489981 M U 0 14 0 13 0 12 0 27 0 23 0 10 0 12 0 13 0 13 0 9 0 10 0 18 0 14 0 15 0 21 0 11
541521 490192 489981 F U 0 0 0 0 0 0 0 0 0 0 0 0 0 0 0 0 0 0 0 0 0 0 0 0 0 0 0 0 0 0 0 0
541522 484898 484167 M U 0 14 0 14 0 12 0 28 0 22 0 10 0 10 0 12 0 14 0 9 0 10 0 19 0 15 0 15 0 18 0 11
541523 484898 484167 M U 0 14 0 14 0 12 0 28 0 22 0 10 0 10 0 12 0 14 0 9 0 10 0 19 0 15 0 15 0 18 0 11
541524 482247 483011 M U 0 13 0 11 0 11 0 27 0 21 0 10 0 12 0 13 0 13 0 11 0 12 0 19 0 14 0 17 0 19 0 11
541525 490292 486231 F U 0 0 0 0 0 0 0 0 0 0 0 0 0 0 0 0 0 0 0 0 0 0 0 0 0 0 0 0 0 0 0 0
541526 490292 486231 M U 0 14 0 17 0 12 0 29 0 22 0 10 0 12 0 12 0 14 0 11 0 11 0 19 0 14 0 14 0 20 0 11
541527 490292 486231 F U 0 0 0 0 0 0 0 0 0 0 0 0 0 0 0 0 0 0 0 0 0 0 0 0 0 0 0 0 0 0 0 0
541528 481943 487316 M U 0 13 0 11 0 12 0 31 0 23 0 10 0 12 0 12 0 13 0 10 0 9 0 19 0 14 0 15 0 23 0 11
541529 487259 493092 M U 0 16 0 12 0 12 0 27 0 23 0 10 0 12 0 12 0 14 0 9 0 10 0 17 0 15 0 14 0 20 0 9
541530 487259 493092 F U 0 0 0 0 0 0 0 0 0 0 0 0 0 0 0 0 0 0 0 0 0 0 0 0 0 0 0 0 0 0 0 0
541531 487259 493092 M U 0 16 0 12 0 12 0 27 0 23 0 10 0 12 0 12 0 14 0 9 0 10 0 17 0 15 0 14 0 20 0 9
541532 492642 494484 F U 0 0 0 0 0 0 0 0 0 0 0 0 0 0 0 0 0 0 0 0 0 0 0 0 0 0 0 0 0 0 0 0
541533 485216 496449 M U 0 15 0 12 0 13 0 28 0 24 0 10 0 12 0 11 0 13 0 9 0 11 0 19 0 14 0 17 0 21 0 11
541534 487042 494042 F U 0 0 0 0 0 0 0 0 0 0 0 0 0 0 0 0 0 0 0 0 0 0 0 0 0 0 0 0 0 0 0 0
541535 487042 494042 M U 0 15 0 12 0 12 0 29 0 23 0 11 0 10 0 11 0 13 0 9 0 10 0 18 0 13 0 15 0 21 0 10
541536 487042 494042 F U 0 0 0 0 0 0 0 0 0 0 0 0 0 0 0 0 0 0 0 0 0 0 0 0 0 0 0 0 0 0 0 0
541537 487042 494042 M U 0 15 0 12 0 12 0 29 0 23 0 11 0 10 0 11 0 13 0 9 0 10 0 18 0 13 0 15 0 21 0 10
541538 483984 489598 F U 0 0 0 0 0 0 0 0 0 0 0 0 0 0 0 0 0 0 0 0 0 0 0 0 0 0 0 0 0 0 0 0
541539 492345 496988 F U 0 0 0 0 0 0 0 0 0 0 0 0 0 0 0 0 0 0 0 0 0 0 0 0 0 0 0 0 0 0 0 0
541540 492345 496988 M U 0 13 0 11 0 12 0 28 0 23 0 10 0 13 0 12 0 14 0 10 0 9 0 19 0 14 0 16 0 21 0 10
541541 494328 483018 F U 0 0 0 0 0 0 0 0 0 0 0 0 0 0 0 0 0 0 0 0 0 0 0 0 0 0 0 0 0 0 0 0
541542 494328 483018 M U 0 12 0 17 0 12 0 29 0 22 0 9 0 12 0 11 0 13 0 10 0 12 0 18 0 16 0 14 0 20 0 12
541543 494328 483018 M U 0 12 0 17 0 12 0 29 0 22 0 9 0 12 0 11 0 13 0 10 0 12 0 18 0 16 0 14 0 20 0 12
541544 494328 483018 M U 0 12 0 17 0 12 0 29 0 22 0 9 0 12 0 11 0 13 0 10 0 12 0 18 0 16 0 14 0 20 0 12
541545 495802 489025 F U 0 0 0 0 0 0 0 0 0 0 0 0 0 0 0 0 0 0 0 0 0 0 0 0 0 0 0 0 0 0 0 0
541546 495802 489025 F U 0 0 0 0 0 0 0 0 0 0 0 0 0 0 0 0 0 0 0 0 0 0 0 0 0 0 0 0 0 0 0 0
541547 495802 489025 M U 0 14 0 16 0 12 0 26 0 23 0 9 0 12 0 13 0 15 0 9 0 11 0 19 0 14 0 14 0 23 0 11
541548 495802 489025 F U 0 0 0 0 0 0 0 0 0 0 0 0 0 0 0 0 0 0 0 0 0 0 0 0 0 0 0 0 0 0 0 0
541549 499181 481578 F U 0 0 0 0 0 0 0 0 0 0 0 0 0 0 0 0 0 0 0 0 0 0 0 0 0 0 0 0 0 0 0 0
541550 486627 494942 F U 0 0 0 0 0 0 0 0 0 0 0 0 0 0 0 0 0 0 0 0 0 0 0 0 0 0 0 0 0 0 0 0
541551 486627 494942 F U 0 0 0 0 0 0 0 0 0 0 0 0 0 0 0 0 0 0 0 0 0 0 0 0 0 0 0 0 0 0 0 0
541552 487018 485618 F U 0 0 0 0 0 0 0 0 0 0 0 0 0 0 0 0 0 0 0 0 0 0 0 0 0 0 0 0 0 0 0 0
541553 480860 497731 F U 0 0 0 0 0 0 0 0 0 0 0 0 0 0 0 0 0 0 0 0 0 0 0 0 0 0 0 0 0 0 0 0
541554 480645 482129 M U 0 15 0 9 0 12 0 27 0 23 0 11 0 11 0 12 0 13 0 9 0 10 0 20 0 14 0 16 0 21 0 10
541555 480645 482129 F U 0 0 0 0 0 0 0 0 0 0 0 0 0 0 0 0 0 0 0 0 0 0 0 0 0 0 0 0 0 0 0 0
541556 480645 482129 F U 0 0 0 0 0 0 0 0 0 0 0 0 0 0 0 0 0 0 0 0 0 0 0 0 0 0 0 0 0 0 0 0
541557 483565 488268 M U 0 15 0 11 0 11 0 30 0 23 0 9 0 10 0 12 0 13 0 11 0 10 0 19 0 14 0 16 0 22 0 10
541558 483565 488268 F U 0 0 0 0 0 0 0 0 0 0 0 0 0 0 0 0 0 0 0 0 0 0 0 0 0 0 0 0 0 0 0 0
541559 485755 488909 F U 0 0 0 0 0 0 0 0 0 0 0 0 0 0 0 0 0 0 0 0 0 0 0 0 0 0 0 0 0 0 0 0
541560 485755 488909 F U 0 0 0 0 0 0 0 0 0 0 0 0 0 0 0 0 0 0 0 0 0 0 0 0 0 0 0 0 0 0 0 0
541561 482306 483714 M U 0 15 0 12 0 12 0 29 0 22 0 9 0 10 0 12 0 14 0 9 0 10 0 18 0 17 0 15 0 19 0 10
541562 487933 493812 F U 0 0 0 0 0 0 0 0 0 0 0 0 0 0 0 0 0 0 0 0 0 0 0 0 0 0 0 0 0 0 0 0
541563 486640 481590 M U 0 15 0 15 0 13 0 28 0 20 0 9 0 10 0 11 0 15 0 11 0 11 0 17 0 14 0 18 0 19 0 12
541564 492590 499767 M U 0 14 0 14 0 11 0 29 0 24 0 10 0 10 0 12 0 13 0 10 0 11 0 18 0 15 0 15 0 20 0 11
541565 492590 499767 F U 0 0 0 0 0 0 0 0 0 0 0 0 0 0 0 0 0 0 0 0 0 0 0 0 0 0 0 0 0 0 0 0
541566 490196 486298 F U 0 0 0 0 0 0 0 0 0 0 0 0 0 0 0 0 0 0 0 0 0 0 0 0 0 0 0 0 0 0 0 0
541567 490196 486298 M U 0 13 0 13 0 11 0 29 0 23 0 9 0 12 0 11 0 15 0 11 0 10 0 19 0 13 0 14 0 20 0 11
541568 484324 485998 F U 0 0 0 0 0 0 0 0 0 0 0 0 0 0 0 0 0 0 0 0 0 0 0 0 0 0 0 0 0 0 0 0
541569 486107 499424 F U 0 0 0 0 0 0 0 0 0 0 0 0 0 0 0 0 0 0 0 0 0 0 0 0 0 0 0 0 0 0 0 0
541570 486107 499424 F U 0 0 0 0 0 0 0 0 0 0 0 0 0 0 0 0 0 0 0 0 0 0 0 0 0 0 0 0 0 0 0 0
541571 493250 489603 M U 0 15 0 12 0 12 0 28 0 23 0 11 0 11 0 11 0 13 0 10 0 9 0 20 0 15 0 18 0 22 0 11
541572 493250 489603 M U 0 15 0 12 0 12 0 28 0 23 0 11 0 11 0 11 0 13 0 10 0 9 0 20 0 15 0 18 0 22 0 11
541573 493250 489603 M U 0 15 0 12 0 12 0 28 0 23 0 11 0 11 0 11 0 13 0 10 0 9 0 20 0 15 0 18 0 22 0 11
541574 493608 492182 M U 0 14 0 9 0 13 0 29 0 24 0 10 0 13 0 12 0 14 0 9 0 10 0 18 0 16 0 17 0 20 0 9
541575 493608 492182 M U 0 14 0 9 0 13 0 29 0 24 0 10 0 13 0 12 0 14 0 9 0 10 0 18 0 16 0 17 0 20 0 9
541576 493608 492182 M U 0 14 0 9 0 13 0 29 0 24 0 10 0 13 0 12 0 14 0 9 0 10 0 18 0 16 0 17 0 20 0 9
541577 495509 488888 M U 0 13 0 10 0 12 0 29 0 24 0 9 0 10 0 13 0 13 0 9 0 10 0 20 0 15 0 14 0 23 0 11
541578 494938 490330 F U 0 0 0 0 0 0 0 0 0 0 0 0 0 0 0 0 0 0 0 0 0 0 0 0 0 0 0 0 0 0 0 0
541579 494938 490330 F U 0 0 0 0 0 0 0 0 0 0 0 0 0 0 0 0 0 0 0 0 0 0 0 0 0 0 0 0 0 0 0 0
541580 484914 498279 M U 0 14 0 12 0 11 0 30 0 25 0 9 0 14 0 12 0 14 0 9 0 11 0 20 0 14 0 17 0 19 0 11
541581 484914 498279 F U 0 0 0 0 0 0 0 0 0 0 0 0 0 0 0 0 0 0 0 0 0 0 0 0 0 0 0 0 0 0 0 0
541582 491317 493960 M U 0 14 0 12 0 13 0 27 0 24 0 9 0 13 0 12 0 14 0 8 0 9 0 17 0 16 0 16 0 22 0 11
541583 491317 493960 F U 0 0 0 0 0 0 0 0 0 0 0 0 0 0 0 0 0 0 0 0 0 0 0 0 0 0 0 0 0 0 0 0
541584 491317 493960 M U 0 14 0 12 0 13 0 27 0 24 0 9 0 13 0 12 0 14 0 8 0 9 0 17 0 16 0 16 0 22 0 11
541585 493366 492976 M U 0 13 0 13 0 11 0 28 0 24 0 10 0 11 0 12 0 14 0 10 0 10 0 18 0 14 0 17 0 22 0 11
541586 493366 492976 F U 0 0 0 0 0 0 0 0 0 0 0 0 0 0 0 0 0 0 0 0 0 0 0 0 0 0 0 0 0 0 0 0
541587 493366 492976 M U 0 13 0 13 0 11 0 28 0 24 0 10 0 11 0 12 0 14 0 10 0 10 0 18 0 14 0 17 0 22 0 11
541588 493366 492976 M U 0 13 0 13 0 11 0 28 0 24 0 10 0 11 0 12 0 14 0 10 0 10 0 18 0 14 0 17 0 22 0 11
541589 493366 492976 F U 0 0 0 0 0 0 0 0 0 0 0 0 0 0 0 0 0 0 0 0 0 0 0 0 0 0 0 0 0 0 0 0
541590 494311 490326 F U 0 0 0 0 0 0 0 0 0 0 0 0 0 0 0 0 0 0 0 0 0 0 0 0 0 0 0 0 0 0 0 0
541591 494311 490326 M U 0 14 0 10 0 12 0 28 0 22 0 10 0 13 0 11 0 14 0 9 0 11 0 18 0 13 0 16 0 20 0 9
541592 480146 495540 F U 0 0 0 0 0 0 0 0 0 0 0 0 0 0 0 0 0 0 0 0 0 0 0 0 0 0 0 0 0 0 0 0
541593 480146 495540 F U 0 0 0 0 0 0 0 0 0 0 0 0 0 0 0 0 0 0 0 0 0 0 0 0 0 0 0 0 0 0 0 0
541594 480146 495540 F U 0 0 0 0 0 0 0 0 0 0 0 0 0 0 0 0 0 0 0 0 0 0 0 0 0 0 0 0 0 0 0 0
541595 485245 498270 F U 0 0 0 0 0 0 0 0 0 0 0 0 0 0 0 0 0 0 0 0 0 0 0 0 0 0 0 0 0 0 0 0
541596 493079 489422 M U 0 12 0 13 0 12 0 28 0 21 0 10 0 12 0 11 0 13 0 8 0 11 0 19 0 14 0 14 0 22 0 12
541597 497323 484142 M U 0 15 0 17 0 12 0 28 0 23 0 9 0 12 0 12 0 13 0 11 0 11 0 18 0 14 0 14 0 20 0 10
541598 489184 496671 M U 0 13 0 18 0 11 0 29 0 22 0 9 0 11 0 11 0 13 0 10 0 11 0 17 0 15 0 15 0 20 0 11
541599 489184 496671 M U 0 13 0 18 0 11 0 29 0 22 0 9 0 11 0 11 0 13 0 10 0 11 0 17 0 15 0 15 0 20 0 11
541600 498460 492323 F U 0 0 0 0 0 0 0 0 0 0 0 0 0 0 0 0 0 0 0 0 0 0 0 0 0 0 0 0 0 0 0 0
541601 482983 493913 F U 0 0 0 0 0 0 0 0 0 0 0 0 0 0 0 0 0 0 0 0 0 0 0 0 0 0 0 0 0 0 0 0
541602 493368 490020 F U 0 0 0 0 0 0 0 0 0 0 0 0 0 0 0 0 0 0 0 0 0 0 0 0 0 0 0 0 0 0 0 0
541603 493368 490020 F U 0 0 0 0 0 0 0 0 0 0 0 0 0 0 0 0 0 0 0 0 0 0 0 0 0 0 0 0 0 0 0 0
541604 493368 490020 M U 0 14 0 16 0 12 0 28 0 25 0 9 0 10 0 12 0 12 0 9 0 11 0 20 0 15 0 16 0 20 0 11
541605 493368 490020 F U 0 0 0 0 0 0 0 0 0 0 0 0 0 0 0 0 0 0 0 0 0 0 0 0 0 0 0 0 0 0 0 0
541606 493368 490020 F U 0 0 0 0 0 0 0 0 0 0 0 0 0 0 0 0 0 0 0 0 0 0 0 0 0 0 0 0 0 0 0 0
541607 493368 490020 F U 0 0 0 0 0 0 0 0 0 0 0 0 0 0 0 0 0 0 0 0 0 0 0 0 0 0 0 0 0 0 0 0
541608 495158 490655 M U 0 14 0 16 0 12 0 30 0 23 0 9 0 10 0 12 0 15 0 9 0 12 0 19 0 14 0 14 0 22 0 10
541609 495158 490655 F U 0 0 0 0 0 0 0 0 0 0 0 0 0 0 0 0 0 0 0 0 0 0 0 0 0 0 0 0 0 0 0 0
541610 499523 493568 F U 0 0 0 0 0 0 0 0 0 0 0 0 0 0 0 0 0 0 0 0 0 0 0 0 0 0 0 0 0 0 0 0
541611 499523 493568 M U 0 15 0 13 0 12 0 28 0 22 0 10 0 11 0 12 0 13 0 9 0 11 0 18 0 15 0 16 0 24 0 10
541612 499465 484597 F U 0 0 0 0 0 0 0 0 0 0 0 0 0 0 0 0 0 0 0 0 0 0 0 0 0 0 0 0 0 0 0 0
541613 483936 490545 M U 0 12 0 14 0 12 0 27 0 22 0 9 0 12 0 11 0 13 0 9 0 10 0 20 0 14 0 15 0 22 0 11
541614 486835 485441 F U 0 0 0 0 0 0 0 0 0 0 0 0 0 0 0 0 0 0 0 0 0 0 0 0 0 0 0 0 0 0 0 0
541615 496508 480345 F U 0 0 0 0 0 0 0 0 0 0 0 0 0 0 0 0 0 0 0 0 0 0 0 0 0 0 0 0 0 0 0 0
541616 496508 480345 M U 0 14 0 16 0 12 0 27 0 21 0 10 0 10 0 11 0 13 0 10 0 12 0 17 0 15 0 16 0 18 0 11
541617 489098 495160 F U 0 0 0 0 0 0 0 0 0 0 0 0 0 0 0 0 0 0 0 0 0 0 0 0 0 0 0 0 0 0 0 0
541618 489098 495160 F U 0 0 0 0 0 0 0 0 0 0 0 0 0 0 0 0 0 0 0 0 0 0 0 0 0 0 0 0 0 0 0 0
541619 489098 495160 F U 0 0 0 0 0 0 0 0 0 0 0 0 0 0 0 0 0 0 0 0 0 0 0 0 0 0 0 0 0 0 0 0
541620 482962 498430 F U 0 0 0 0 0 0 0 0 0 0 0 0 0 0 0 0 0 0 0 0 0 0 0 0 0 0 0 0 0 0 0 0
541621 486863 484905 M U 0 14 0 17 0 12 0 30 0 22 0 9 0 12 0 11 0 13 0 11 0 12 0 18 0 15 0 17 0 21 0 10
541622 486863 484905 M U 0 14 0 17 0 12 0 30 0 22 0 9 0 12 0 11 0 13 0 11 0 12 0 18 0 15 0 17 0 21 0 10
541623 481465 498273 F U 0 0 0 0 0 0 0 0 0 0 0 0 0 0 0 0 0 0 0 0 0 0 0 0 0 0 0 0 0 0 0 0
541624 481465 498273 M U 0 15 0 10 0 12 0 29 0 23 0 10 0 12 0 12 0 13 0 9 0 13 0 18 0 14 0 14 0 22 0 9
541625 487717 495771 F U 0 0 0 0 0 0 0 0 0 0 0 0 0 0 0 0 0 0 0 0 0 0 0 0 0 0 0 0 0 0 0 0
541626 487717 495771 F U 0 0 0 0 0 0 0 0 0 0 0 0 0 0 0 0 0 0 0 0 0 0 0 0 0 0 0 0 0 0 0 0
541627 489695 495733 F U 0 0 0 0 0 0 0 0 0 0 0 0 0 0 0 0 0 0 0 0 0 0 0 0 0 0 0 0 0 0 0 0
541628 481190 493597 F U 0 0 0 0 0 0 0 0 0 0 0 0 0 0 0 0 0 0 0 0 0 0 0 0 0 0 0 0 0 0 0 0
541629 481190 493597 F U 0 0 0 0 0 0 0 0 0 0 0 0 0 0 0 0 0 0 0 0 0 0 0 0 0 0 0 0 0 0 0 0
541630 481190 493597 M U 0 13 0 12 0 12 0 28 0 22 0 10 0 12 0 11 0 14 0 11 0 10 0 19 0 15 0 15 0 20 0 11
541631 481190 493597 M U 0 13 0 12 0 12 0 28 0 22 0 10 0 12 0 11 0 14 0 11 0 10 0 19 0 15 0 15 0 20 0 11
541632 484795 486566 F U 0 0 0 0 0 0 0 0 0 0 0 0 0 0 0 0 0 0 0 0 0 0 0 0 0 0 0 0 0 0 0 0
541633 484451 492601 F U 0 0 0 0 0 0 0 0 0 0 0 0 0 0 0 0 0 0 0 0 0 0 0 0 0 0 0 0 0 0 0 0
541634 484451 492601 F U 0 0 0 0 0 0 0 0 0 0 0 0 0 0 0 0 0 0 0 0 0 0 0 0 0 0 0 0 0 0 0 0
541635 484451 492601 M U 0 15 0 10 0 13 0 28 0 22 0 8 0 10 0 13 0 13 0 11 0 11 0 20 0 14 0 14 0 20 0 11
541636 484451 492601 F U 0 0 0 0 0 0 0 0 0 0 0 0 0 0 0 0 0 0 0 0 0 0 0 0 0 0 0 0 0 0 0 0
541637 484451 492601 F U 0 0 0 0 0 0 0 0 0 0 0 0 0 0 0 0 0 0 0 0 0 0 0 0 0 0 0 0 0 0 0 0
541638 495266 495877 M U 0 16 0 14 0 12 0 31 0 25 0 10 0 10 0 11 0 13 0 9 0 12 0 19 0 15 0 17 0 18 0 10
541639 488362 492592 F U 0 0 0 0 0 0 0 0 0 0 0 0 0 0 0 0 0 0 0 0 0 0 0 0 0 0 0 0 0 0 0 0
541640 481271 490221 M U 0 15 0 14 0 10 0 29 0 23 0 9 0 13 0 11 0 13 0 9 0 10 0 17 0 14 0 18 0 22 0 10
541641 481271 490221 F U 0 0 0 0 0 0 0 0 0 0 0 0 0 0 0 0 0 0 0 0 0 0 0 0 0 0 0 0 0 0 0 0
541642 481271 490221 M U 0 15 0 14 0 10 0 29 0 23 0 9 0 13 0 11 0 13 0 9 0 10 0 17 0 14 0 18 0 22 0 10
541643 493474 498484 F U 0 0 0 0 0 0 0 0 0 0 0 0 0 0 0 0 0 0 0 0 0 0 0 0 0 0 0 0 0 0 0 0
541644 493474 498484 F U 0 0 0 0 0 0 0 0 0 0 0 0 0 0 0 0 0 0 0 0 0 0 0 0 0 0 0 0 0 0 0 0
541645 493474 498484 M U 0 13 0 14 0 12 0 30 0 22 0 10 0 11 0 12 0 13 0 9 0 12 0 20 0 15 0 13 0 21 0 12
541646 493474 498484 F U 0 0 0 0 0 0 0 0 0 0 0 0 0 0 0 0 0 0 0 0 0 0 0 0 0 0 0 0 0 0 0 0
541647 497970 480451 M U 0 15 0 13 0 12 0 28 0 23 0 10 0 12 0 14 0 14 0 9 0 11 0 19 0 15 0 14 0 20 0 11
541648 497970 480451 M U 0 15 0 13 0 12 0 28 0 23 0 10 0 12 0 14 0 14 0 9 0 11 0 19 0 15 0 14 0 20 0 11
541649 494113 482821 M U 0 14 0 14 0 13 0 28 0 24 0 9 0 13 0 13 0 15 0 9 0 8 0 18 0 17 0 18 0 20 0 10
541650 494113 482821 M U 0 14 0 14 0 13 0 28 0 24 0 9 0 13 0 13 0 15 0 9 0 8 0 18 0 17 0 18 0 20 0 10
541651 494113 482821 F U 0 0 0 0 0 0 0 0 0 0 0 0 0 0 0 0 0 0 0 0 0 0 0 0 0 0 0 0 0 0 0 0
541652 494079 483006 M U 0 14 0 13 0 12 0 29 0 24 0 9 0 13 0 12 0 13 0 9 0 11 0 18 0 14 0 14 0 18 0 11
541653 494079 483006 M U 0 14 0 13 0 12 0 29 0 24 0 9 0 13 0 12 0 13 0 9 0 11 0 18 0 14 0 14 0 18 0 11
541654 495335 489715 M U 0 12 0 14 0 13 0 28 0 22 0 10 0 10 0 12 0 13 0 9 0 9 0 17 0 15 0 14 0 24 0 11
541655 495335 489715 F U 0 0 0 0 0 0 0 0 0 0 0 0 0 0 0 0 0 0 0 0 0 0 0 0 0 0 0 0 0 0 0 0
541656 490050 482674 F U 0 0 0 0 0 0 0 0 0 0 0 0 0 0 0 0 0 0 0 0 0 0 0 0 0 0 0 0 0 0 0 0
541657 490050 482674 F U 0 0 0 0 0 0 0 0 0 0 0 0 0 0 0 0 0 0 0 0 0 0 0 0 0 0 0 0 0 0 0 0
541658 496012 495417 F U 0 0 0 0 0 0 0 0 0 0 0 0 0 0 0 0 0 0 0 0 0 0 0 0 0 0 0 0 0 0 0 0
541659 493073 495975 M U 0 13 0 17 0 13 0 28 0 21 0 9 0 11 0 12 0 14 0 8 0 10 0 16 0 12 0 16 0 23 0 10
541660 489928 485701 M U 0 13 0 15 0 11 0 30 0 22 0 10 0 11 0 12 0 13 0 9 0 11 0 18 0 14 0 14 0 19 0 10
541661 489928 485701 F U 0 0 0 0 0 0 0 0 0 0 0 0 0 0 0 0 0 0 0 0 0 0 0 0 0 0 0 0 0 0 0 0
541662 489928 485701 F U 0 0 0 0 0 0 0 0 0 0 0 0 0 0 0 0 0 0 0 0 0 0 0 0 0 0 0 0 0 0 0 0
541663 498818 481814 F U 0 0 0 0 0 0 0 0 0 0 0 0 0 0 0 0 0 0 0 0 0 0 0 0 0 0 0 0 0 0 0 0
541664 498818 481814 M U 0 16 0 13 0 12 0 28 0 25 0 10 0 14 0 12 0 14 0 9 0 11 0 20 0 14 0 14 0 20 0 11
541665 489824 482172 M U 0 14 0 12 0 11 0 27 0 23 0 9 0 10 0 12 0 13 0 9 0 11 0 18 0 14 0 15 0 23 0 10
541666 489824 482172 M U 0 14 0 12 0 11 0 27 0 23 0 9 0 10 0 12 0 13 0 9 0 11 0 18 0 14 0 15 0 23 0 10
541667 489824 482172 M U 0 14 0 12 0 11 0 27 0 23 0 9 0 10 0 12 0 13 0 9 0 11 0 18 0 14 0 15 0 23 0 10
541668 489824 482172 M U 0 14 0 12 0 11 0 27 0 23 0 9 0 10 0 12 0 13 0 9 0 11 0 18 0 14 0 15 0 23 0 10
541669 489824 482172 F U 0 0 0 0 0 0 0 0 0 0 0 0 0 0 0 0 0 0 0 0 0 0 0 0 0 0 0 0 0 0 0 0
541670 489824 482172 F U 0 0 0 0 0 0 0 0 0 0 0 0 0 0 0 0 0 0 0 0 0 0 0 0 0 0 0 0 0 0 0 0
541671 481687 488813 F U 0 0 0 0 0 0 0 0 0 0 0 0 0 0 0 0 0 0 0 0 0 0 0 0 0 0 0 0 0 0 0 0
541672 481687 488813 F U 0 0 0 0 0 0 0 0 0 0 0 0 0 0 0 0 0 0 0 0 0 0 0 0 0 0 0 0 0 0 0 0
541673 484647 490098 M U 0 14 0 19 0 11 0 29 0 23 0 9 0 11 0 12 0 13 0 10 0 12 0 18 0 15 0 14 0 21 0 9
541674 484647 490098 F U 0 0 0 0 0 0 0 0 0 0 0 0 0 0 0 0 0 0 0 0 0 0 0 0 0 0 0 0 0 0 0 0
541675 488635 498065 M U 0 13 0 12 0 13 0 29 0 23 0 8 0 12 0 12 0 13 0 11 0 11 0 18 0 14 0 18 0 23 0 10
541676 488635 498065 M U 0 13 0 12 0 13 0 29 0 23 0 8 0 12 0 12 0 13 0 11 0 11 0 18 0 14 0 18 0 23 0 10
541677 488635 498065 F U 0 0 0 0 0 0 0 0 0 0 0 0 0 0 0 0 0 0 0 0 0 0 0 0 0 0 0 0 0 0 0 0
541678 483659 492196 M U 0 13 0 18 0 11 0 29 0 22 0 10 0 10 0 11 0 13 0 10 0 11 0 18 0 16 0 18 0 21 0 12
541679 484240 486443 M U 0 13 0 17 0 13 0 28 0 23 0 9 0 12 0 11 0 14 0 10 0 11 0 18 0 16 0 14 0 22 0 10
541680 497962 496585 F U 0 0 0 0 0 0 0 0 0 0 0 0 0 0 0 0 0 0 0 0 0 0 0 0 0 0 0 0 0 0 0 0
541681 497962 496585 F U 0 0 0 0 0 0 0 0 0 0 0 0 0 0 0 0 0 0 0 0 0 0 0 0 0 0 0 0 0 0 0 0
541682 480733 493989 M U 0 13 0 13 0 12 0 29 0 23 0 9 0 13 0 12 0 14 0 10 0 11 0 18 0 14 0 16 0 22 0 10
541683 480733 493989 M U 0 13 0 13 0 12 0 29 0 23 0 9 0 13 0 12 0 14 0 10 0 11 0 18 0 14 0 16 0 22 0 10
541684 490499 483145 M U 0 13 0 13 0 11 0 27 0 23 0 9 0 13 0 12 0 14 0 9 0 10 0 18 0 15 0 17 0 20 0 11
541685 490499 483145 M U 0 13 0 13 0 11 0 27 0 23 0 9 0 13 0 12 0 14 0 9 0 10 0 18 0 15 0 17 0 20 0 11
541686 490499 483145 F U 0 0 0 0 0 0 0 0 0 0 0 0 0 0 0 0 0 0 0 0 0 0 0 0 0 0 0 0 0 0 0 0
541687 482209 491348 F U 0 0 0 0 0 0 0 0 0 0 0 0 0 0 0 0 0 0 0 0 0 0 0 0 0 0 0 0 0 0 0 0
541688 498070 490498 F U 0 0 0 0 0 0 0 0 0 0 0 0 0 0 0 0 0 0 0 0 0 0 0 0 0 0 0 0 0 0 0 0
541689 498070 490498 M U 0 12 0 13 0 12 0 29 0 23 0 10 0 14 0 12 0 13 0 11 0 11 0 18 0 14 0 16 0 18 0 9
541690 498070 490498 F U 0 0 0 0 0 0 0 0 0 0 0 0 0 0 0 0 0 0 0 0 0 0 0 0 0 0 0 0 0 0 0 0
541691 498070 490498 M U 0 12 0 13 0 12 0 29 0 23 0 10 0 14 0 12 0 13 0 11 0 11 0 18 0 14 0 16 0 18 0 9
541692 498284 484539 M U 0 15 0 15 0 14 0 28 0 24 0 9 0 13 0 12 0 14 0 9 0 10 0 18 0 14 0 15 0 20 0 9
541693 498284 484539 F U 0 0 0 0 0 0 0 0 0 0 0 0 0 0 0 0 0 0 0 0 0 0 0 0 0 0 0 0 0 0 0 0
541694 486872 480271 M U 0 13 0 17 0 12 0 27 0 23 0 10 0 15 0 12 0 14 0 11 0 10 0 18 0 14 0 15 0 20 0 10
541695 486872 480271 M U 0 13 0 17 0 12 0 27 0 23 0 10 0 15 0 12 0 14 0 11 0 10 0 18 0 14 0 15 0 20 0 10
541696 486872 480271 F U 0 0 0 0 0 0 0 0 0 0 0 0 0 0 0 0 0 0 0 0 0 0 0 0 0 0 0 0 0 0 0 0
541697 497240 495365 F U 0 0 0 0 0 0 0 0 0 0 0 0 0 0 0 0 0 0 0 0 0 0 0 0 0 0 0 0 0 0 0 0
541698 497240 495365 F U 0 0 0 0 0 0 0 0 0 0 0 0 0 0 0 0 0 0 0 0 0 0 0 0 0 0 0 0 0 0 0 0
541699 497240 495365 F U 0 0 0 0 0 0 0 0 0 0 0 0 0 0 0 0 0 0 0 0 0 0 0 0 0 0 0 0 0 0 0 0
541700 486283 489702 M U 0 13 0 10 0 11 0 29 0 22 0 9 0 10 0 11 0 14 0 12 0 10 0 19 0 16 0 17 0 22 0 11
541701 489958 498759 F U 0 0 0 0 0 0 0 0 0 0 0 0 0 0 0 0 0 0 0 0 0 0 0 0 0 0 0 0 0 0 0 0
541702 489767 485962 M U 0 13 0 12 0 13 0 27 0 23 0 9 0 10 0 12 0 15 0 9 0 10 0 18 0 15 0 17 0 22 0 10
541703 489398 493001 M U 0 13 0 13 0 13 0 27 0 22 0 10 0 12 0 12 0 14 0 9 0 11 0 19 0 14 0 16 0 19 0 11
541704 489398 493001 F U 0 0 0 0 0 0 0 0 0 0 0 0 0 0 0 0 0 0 0 0 0 0 0 0 0 0 0 0 0 0 0 0
541705 489398 493001 M U 0 13 0 13 0 13 0 27 0 22 0 10 0 12 0 12 0 14 0 9 0 11 0 19 0 14 0 16 0 19 0 11
541706 486878 495909 M U 0 13 0 17 0 12 0 28 0 22 0 9 0 10 0 12 0 13 0 11 0 9 0 18 0 12 0 19 0 19 0 10
541707 486878 495909 F U 0 0 0 0 0 0 0 0 0 0 0 0 0 0 0 0 0 0 0 0 0 0 0 0 0 0 0 0 0 0 0 0
541708 486878 495909 M U 0 13 0 17 0 12 0 28 0 22 0 9 0 10 0 12 0 13 0 11 0 9 0 18 0 12 0 19 0 19 0 10
541709 498039 494036 M U 0 12 0 16 0 11 0 27 0 23 0 9 0 12 0 12 0 13 0 11 0 12 0 19 0 14 0 16 0 22 0 9
541710 487926 484202 M U 0 14 0 13 0 12 0 28 0 23 0 9 0 13 0 12 0 13 0 11 0 11 0 21 0 13 0 19 0 21 0 11
541711 484972 480066 F U 0 0 0 0 0 0 0 0 0 0 0 0 0 0 0 0 0 0 0 0 0 0 0 0 0 0 0 0 0 0 0 0
541712 483524 492391 M U 0 13 0 10 0 13 0 29 0 22 0 9 0 13 0 13 0 13 0 10 0 10 0 17 0 14 0 15 0 21 0 9
541713 483524 492391 M U 0 13 0 10 0 13 0 29 0 22 0 9 0 13 0 13 0 13 0 10 0 10 0 17 0 14 0 15 0 21 0 9
541714 488706 489478 F U 0 0 0 0 0 0 0 0 0 0 0 0 0 0 0 0 0 0 0 0 0 0 0 0 0 0 0 0 0 0 0 0
541715 487996 485312 F U 0 0 0 0 0 0 0 0 0 0 0 0 0 0 0 0 0 0 0 0 0 0 0 0 0 0 0 0 0 0 0 0
541716 487996 485312 M U 0 13 0 15 0 12 0 29 0 23 0 9 0 10 0 11 0 14 0 10 0 10 0 18 0 15 0 14 0 22 0 11
541717 492711 495952 F U 0 0 0 0 0 0 0 0 0 0 0 0 0 0 0 0 0 0 0 0 0 0 0 0 0 0 0 0 0 0 0 0
541718 492711 495952 M U 0 14 0 13 0 11 0 30 0 22 0 9 0 12 0 12 0 13 0 10 0 10 0 18 0 14 0 17 0 19 0 10
541719 482856 493263 F U 0 0 0 0 0 0 0 0 0 0 0 0 0 0 0 0 0 0 0 0 0 0 0 0 0 0 0 0 0 0 0 0
541720 482856 493263 F U 0 0 0 0 0 0 0 0 0 0 0 0 0 0 0 0 0 0 0 0 0 0 0 0 0 0 0 0 0 0 0 0
541721 481761 494589 M U 0 15 0 17 0 12 0 31 0 20 0 9 0 13 0 11 0 14 0 12 0 9 0 18 0 14 0 16 0 20 0 11
541722 481761 494589 M U 0 15 0 17 0 12 0 31 0 20 0 9 0 13 0 11 0 14 0 12 0 9 0 18 0 14 0 16 0 20 0 11
541723 489191 497482 F U 0 0 0 0 0 0 0 0 0 0 0 0 0 0 0 0 0 0 0 0 0 0 0 0 0 0 0 0 0 0 0 0
541724 492724 495685 M U 0 13 0 16 0 11 0 28 0 24 0 10 0 12 0 12 0 14 0 9 0 11 0 18 0 16 0 14 0 21 0 11
541725 492724 495685 F U 0 0 0 0 0 0 0 0 0 0 0 0 0 0 0 0 0 0 0 0 0 0 0 0 0 0 0 0 0 0 0 0
541726 492724 495685 M U 0 13 0 16 0 11 0 28 0 24 0 10 0 12 0 12 0 14 0 9 0 11 0 18 0 16 0 14 0 21 0 11
541727 492724 495685 M U 0 13 0 16 0 11 0 28 0 24 0 10 0 12 0 12 0 14 0 9 0 11 0 18 0 16 0 14 0 21 0 11
541728 483931 488315 M U 0 15 0 10 0 13 0 28 0 24 0 9 0 13 0 12 0 13 0 11 0 12 0 21 0 15 0 18 0 22 0 9
541729 483931 488315 F U 0 0 0 0 0 0 0 0 0 0 0 0 0 0 0 0 0 0 0 0 0 0 0 0 0 0 0 0 0 0 0 0
541730 483931 488315 M U 0 15 0 10 0 13 0 28 0 24 0 9 0 13 0 12 0 13 0 11 0 12 0 21 0 15 0 18 0 22 0 9
541731 483469 484346 M U 0 14 0 10 0 12 0 27 0 22 0 10 0 10 0 11 0 13 0 9 0 11 0 19 0 14 0 15 0 22 0 10
541732 483469 484346 F U 0 0 0 0 0 0 0 0 0 0 0 0 0 0 0 0 0 0 0 0 0 0 0 0 0 0 0 0 0 0 0 0
541733 484842 495871 M U 0 14 0 19 0 12 0 27 0 22 0 9 0 10 0 12 0 14 0 11 0 11 0 18 0 15 0 14 0 22 0 11
541734 484842 495871 F U 0 0 0 0 0 0 0 0 0 0 0 0 0 0 0 0 0 0 0 0 0 0 0 0 0 0 0 0 0 0 0 0
541735 484842 495871 F U 0 0 0 0 0 0 0 0 0 0 0 0 0 0 0 0 0 0 0 0 0 0 0 0 0 0 0 0 0 0 0 0
541736 484842 495871 M U 0 14 0 19 0 12 0 27 0 22 0 9 0 10 0 12 0 14 0 11 0 11 0 18 0 15 0 14 0 22 0 11
541737 499760 497747 M U 0 16 0 9 0 11 0 28 0 21 0 10 0 10 0 13 0 13 0 9 0 11 0 19 0 14 0 16 0 23 0 11
541738 487940 490564 F U 0 0 0 0 0 0 0 0 0 0 0 0 0 0 0 0 0 0 0 0 0 0 0 0 0 0 0 0 0 0 0 0
541739 487590 494839 M U 0 12 0 12 0 12 0 27 0 23 0 9 0 13 0 12 0 14 0 9 0 10 0 19 0 15 0 13 0 19 0 10
541740 483748 486535 M U 0 14 0 11 0 12 0 29 0 25 0 10 0 9 0 13 0 13 0 8 0 11 0 20 0 13 0 19 0 21 0 11
541741 483748 486535 M U 0 14 0 11 0 12 0 29 0 25 0 10 0 9 0 13 0 13 0 8 0 11 0 20 0 13 0 19 0 21 0 11
541742 486717 489889 F U 0 0 0 0 0 0 0 0 0 0 0 0 0 0 0 0 0 0 0 0 0 0 0 0 0 0 0 0 0 0 0 0
541743 486717 489889 F U 0 0 0 0 0 0 0 0 0 0 0 0 0 0 0 0 0 0 0 0 0 0 0 0 0 0 0 0 0 0 0 0
541744 486717 489889 M U 0 12 0 18 0 12 0 28 0 24 0 9 0 12 0 12 0 13 0 9 0 10 0 17 0 14 0 15 0 22 0 10
541745 488117 489482 F U 0 0 0 0 0 0 0 0 0 0 0 0 0 0 0 0 0 0 0 0 0 0 0 0 0 0 0 0 0 0 0 0
541746 488117 489482 M U 0 14 0 19 0 11 0 28 0 22 0 10 0 13 0 12 0 13 0 9 0 12 0 18 0 13 0 16 0 22 0 10
541747 497337 480720 M U 0 13 0 10 0 11 0 27 0 22 0 10 0 11 0 13 0 14 0 10 0 9 0 17 0 13 0 18 0 21 0 11
541748 497337 480720 F U 0 0 0 0 0 0 0 0 0 0 0 0 0 0 0 0 0 0 0 0 0 0 0 0 0 0 0 0 0 0 0 0
541749 482336 486246 M U 0 13 0 17 0 13 0 27 0 22 0 10 0 13 0 12 0 15 0 10 0 11 0 18 0 15 0 16 0 22 0 12
541750 482336 486246 M U 0 13 0 17 0 13 0 27 0 22 0 10 0 13 0 12 0 15 0 10 0 11 0 18 0 15 0 16 0 22 0 12
541751 499092 499944 F U 0 0 0 0 0 0 0 0 0 0 0 0 0 0 0 0 0 0 0 0 0 0 0 0 0 0 0 0 0 0 0 0
541752 499092 499944 M U 0 15 0 12 0 11 0 29 0 21 0 9 0 12 0 11 0 13 0 9 0 10 0 18 0 14 0 16 0 20 0 10
541753 499092 499944 F U 0 0 0 0 0 0 0 0 0 0 0 0 0 0 0 0 0 0 0 0 0 0 0 0 0 0 0 0 0 0 0 0
541754 486892 499143 F U 0 0 0 0 0 0 0 0 0 0 0 0 0 0 0 0 0 0 0 0 0 0 0 0 0 0 0 0 0 0 0 0
541755 486892 499143 M U 0 14 0 13 0 12 0 27 0 24 0 9 0 12 0 12 0 13 0 9 0 12 0 19 0 14 0 18 0 23 0 11
541756 499842 489053 M U 0 14 0 17 0 12 0 28 0 23 0 9 0 10 0 11 0 13 0 11 0 11 0 18 0 15 0 14 0 20 0 10
541757 495578 498387 F U 0 0 0 0 0 0 0 0 0 0 0 0 0 0 0 0 0 0 0 0 0 0 0 0 0 0 0 0 0 0 0 0
541758 495578 498387 F U 0 0 0 0 0 0 0 0 0 0 0 0 0 0 0 0 0 0 0 0 0 0 0 0 0 0 0 0 0 0 0 0
541759 491028 486391 F U 0 0 0 0 0 0 0 0 0 0 0 0 0 0 0 0 0 0 0 0 0 0 0 0 0 0 0 0 0 0 0 0
541760 486684 489328 F U 0 0 0 0 0 0 0 0 0 0 0 0 0 0 0 0 0 0 0 0 0 0 0 0 0 0 0 0 0 0 0 0
541761 486684 489328 M U 0 14 0 13 0 11 0 27 0 22 0 9 0 12 0 11 0 14 0 10 0 12 0 19 0 15 0 16 0 19 0 10
541762 486684 489328 F U 0 0 0 0 0 0 0 0 0 0 0 0 0 0 0 0 0 0 0 0 0 0 0 0 0 0 0 0 0 0 0 0
541763 486684 489328 F U 0 0 0 0 0 0 0 0 0 0 0 0 0 0 0 0 0 0 0 0 0 0 0 0 0 0 0 0 0 0 0 0
541764 489698 489817 F U 0 0 0 0 0 0 0 0 0 0 0 0 0 0 0 0 0 0 0 0 0 0 0 0 0 0 0 0 0 0 0 0
541765 480168 487095 M U 0 15 0 11 0 11 0 28 0 23 0 9 0 12 0 12 0 14 0 9 0 11 0 17 0 14 0 15 0 21 0 10
541766 480168 487095 M U 0 15 0 11 0 11 0 28 0 23 0 9 0 12 0 12 0 14 0 9 0 11 0 17 0 14 0 15 0 21 0 10
541767 489679 480140 M U 0 13 0 17 0 12 0 30 0 24 0 10 0 10 0 12 0 13 0 9 0 11 0 18 0 16 0 17 0 22 0 10
541768 495590 494232 M U 0 12 0 16 0 11 0 27 0 23 0 9 0 12 0 12 0 13 0 11 0 12 0 19 0 14 0 16 0 22 0 9
541769 495590 494232 M U 0 12 0 16 0 11 0 27 0 23 0 9 0 12 0 12 0 13 0 11 0 12 0 19 0 14 0 16 0 22 0 9
541770 482298 489832 M U 0 14 0 13 0 11 0 27 0 22 0 9 0 12 0 11 0 14 0 10 0 12 0 19 0 15 0 16 0 19 0 10
541771 483653 481018 M U 0 13 0 16 0 11 0 31 0 22 0 9 0 11 0 11 0 13 0 11 0 12 0 19 0 15 0 15 0 23 0 10
541772 483653 481018 M U 0 13 0 16 0 11 0 31 0 22 0 9 0 11 0 11 0 13 0 11 0 12 0 19 0 15 0 15 0 23 0 10
541773 483653 481018 F U 0 0 0 0 0 0 0 0 0 0 0 0 0 0 0 0 0 0 0 0 0 0 0 0 0 0 0 0 0 0 0 0
541774 484411 483847 F U 0 0 0 0 0 0 0 0 0 0 0 0 0 0 0 0 0 0 0 0 0 0 0 0 0 0 0 0 0 0 0 0
541775 484411 483847 M U 0 13 0 17 0 12 0 27 0 22 0 10 0 14 0 11 0 13 0 9 0 11 0 19 0 14 0 14 0 20 0 12
541776 492153 494756 F U 0 0 0 0 0 0 0 0 0 0 0 0 0 0 0 0 0 0 0 0 0 0 0 0 0 0 0 0 0 0 0 0
541777 483172 489010 M U 0 14 0 16 0 12 0 31 0 23 0 9 0 14 0 12 0 14 0 8 0 10 0 18 0 15 0 16 0 21 0 11
541778 480012 486924 F U 0 0 0 0 0 0 0 0 0 0 0 0 0 0 0 0 0 0 0 0 0 0 0 0 0 0 0 0 0 0 0 0
541779 480012 486924 M U 0 13 0 10 0 13 0 29 0 23 0 10 0 15 0 11 0 13 0 9 0 10 0 19 0 15 0 15 0 21 0 11
541780 488626 487555 F U 0 0 0 0 0 0 0 0 0 0 0 0 0 0 0 0 0 0 0 0 0 0 0 0 0 0 0 0 0 0 0 0
541781 488626 487555 M U 0 13 0 17 0 12 0 28 0 23 0 9 0 10 0 11 0 14 0 10 0 9 0 19 0 13 0 16 0 20 0 11
541782 494124 497677 F U 0 0 0 0 0 0 0 0 0 0 0 0 0 0 0 0 0 0 0 0 0 0 0 0 0 0 0 0 0 0 0 0
541783 494124 497677 F U 0 0 0 0 0 0 0 0 0 0 0 0 0 0 0 0 0 0 0 0 0 0 0 0 0 0 0 0 0 0 0 0
541784 495182 490565 F U 0 0 0 0 0 0 0 0 0 0 0 0 0 0 0 0 0 0 0 0 0 0 0 0 0 0 0 0 0 0 0 0
541785 495182 490565 F U 0 0 0 0 0 0 0 0 0 0 0 0 0 0 0 0 0 0 0 0 0 0 0 0 0 0 0 0 0 0 0 0
541786 495182 490565 M U 0 14 0 11 0 12 0 28 0 23 0 9 0 12 0 12 0 13 0 10 0 12 0 19 0 14 0 15 0 19 0 11
541787 488651 484428 F U 0 0 0 0 0 0 0 0 0 0 0 0 0 0 0 0 0 0 0 0 0 0 0 0 0 0 0 0 0 0 0 0
541788 488651 484428 F U 0 0 0 0 0 0 0 0 0 0 0 0 0 0 0 0 0 0 0 0 0 0 0 0 0 0 0 0 0 0 0 0
541789 488651 484428 M U 0 14 0 17 0 12 0 28 0 21 0 10 0 10 0 12 0 14 0 9 0 13 0 19 0 14 0 14 0 22 0 11
541790 482865 497107 M U 0 13 0 16 0 12 0 27 0 21 0 9 0 10 0 11 0 13 0 9 0 10 0 19 0 15 0 14 0 20 0 11
541791 482865 497107 F U 0 0 0 0 0 0 0 0 0 0 0 0 0 0 0 0 0 0 0 0 0 0 0 0 0 0 0 0 0 0 0 0
541792 482865 497107 M U 0 13 0 16 0 12 0 27 0 21 0 9 0 10 0 11 0 13 0 9 0 10 0 19 0 15 0 14 0 20 0 11
541793 482865 497107 F U 0 0 0 0 0 0 0 0 0 0 0 0 0 0 0 0 0 0 0 0 0 0 0 0 0 0 0 0 0 0 0 0
541794 482865 497107 F U 0 0 0 0 0 0 0 0 0 0 0 0 0 0 0 0 0 0 0 0 0 0 0 0 0 0 0 0 0 0 0 0
541795 482865 497107 F U 0 0 0 0 0 0 0 0 0 0 0 0 0 0 0 0 0 0 0 0 0 0 0 0 0 0 0 0 0 0 0 0
541796 498940 487218 F U 0 0 0 0 0 0 0 0 0 0 0 0 0 0 0 0 0 0 0 0 0 0 0 0 0 0 0 0 0 0 0 0
541797 498940 487218 M U 0 13 0 13 0 12 0 27 0 21 0 9 0 10 0 12 0 14 0 10 0 8 0 18 0 13 0 16 0 24 0 9
541798 498940 487218 F U 0 0 0 0 0 0 0 0 0 0 0 0 0 0 0 0 0 0 0 0 0 0 0 0 0 0 0 0 0 0 0 0
541799 482084 491782 F U 0 0 0 0 0 0 0 0 0 0 0 0 0 0 0 0 0 0 0 0 0 0 0 0 0 0 0 0 0 0 0 0
541800 482084 491782 F U 0 0 0 0 0 0 0 0 0 0 0 0 0 0 0 0 0 0 0 0 0 0 0 0 0 0 0 0 0 0 0 0
541801 482084 491782 M U 0 12 0 12 0 13 0 28 0 22 0 9 0 13 0 11 0 15 0 9 0 11 0 18 0 12 0 14 0 22 0 11
541802 491199 488681 M U 0 12 0 17 0 12 0 30 0 22 0 9 0 10 0 12 0 13 0 11 0 9 0 18 0 15 0 17 0 19 0 10
541803 491199 488681 M U 0 12 0 17 0 12 0 30 0 22 0 9 0 10 0 12 0 13 0 11 0 9 0 18 0 15 0 17 0 19 0 10
541804 494087 493190 F U 0 0 0 0 0 0 0 0 0 0 0 0 0 0 0 0 0 0 0 0 0 0 0 0 0 0 0 0 0 0 0 0
541805 494087 493190 M U 0 15 0 16 0 13 0 30 0 21 0 10 0 12 0 14 0 13 0 9 0 11 0 19 0 15 0 16 0 20 0 11
541806 497798 496810 M U 0 13 0 12 0 12 0 29 0 22 0 9 0 12 0 12 0 13 0 9 0 11 0 19 0 14 0 16 0 20 0 10
541807 497798 496810 M U 0 13 0 12 0 12 0 29 0 22 0 9 0 12 0 12 0 13 0 9 0 11 0 19 0 14 0 16 0 20 0 10
541808 497798 496810 F U 0 0 0 0 0 0 0 0 0 0 0 0 0 0 0 0 0 0 0 0 0 0 0 0 0 0 0 0 0 0 0 0
541809 494679 491130 M U 0 14 0 13 0 12 0 28 0 24 0 10 0 10 0 12 0 15 0 10 0 12 0 20 0 14 0 17 0 22 0 9
541810 489411 490579 M U 0 14 0 16 0 11 0 28 0 21 0 10 0 13 0 12 0 13 0 9 0 11 0 20 0 15 0 16 0 22 0 10
541811 489411 490579 M U 0 14 0 16 0 11 0 28 0 21 0 10 0 13 0 12 0 13 0 9 0 11 0 20 0 15 0 16 0 22 0 10
541812 489411 490579 F U 0 0 0 0 0 0 0 0 0 0 0 0 0 0 0 0 0 0 0 0 0 0 0 0 0 0 0 0 0 0 0 0
541813 498493 492053 M U 0 13 0 10 0 12 0 29 0 22 0 10 0 12 0 12 0 14 0 11 0 9 0 20 0 15 0 14 0 19 0 10
541814 498493 492053 M U 0 13 0 10 0 12 0 29 0 22 0 10 0 12 0 12 0 14 0 11 0 9 0 20 0 15 0 14 0 19 0 10
541815 498493 492053 F U 0 0 0 0 0 0 0 0 0 0 0 0 0 0 0 0 0 0 0 0 0 0 0 0 0 0 0 0 0 0 0 0
541816 498493 492053 F U 0 0 0 0 0 0 0 0 0 0 0 0 0 0 0 0 0 0 0 0 0 0 0 0 0 0 0 0 0 0 0 0
541817 493847 491339 M U 0 13 0 18 0 11 0 29 0 23 0 9 0 12 0 12 0 14 0 10 0 11 0 17 0 14 0 16 0 22 0 10
541818 483569 499950 M U 0 12 0 12 0 12 0 29 0 22 0 10 0 12 0 12 0 14 0 9 0 11 0 18 0 15 0 15 0 19 0 10
541819 483569 499950 F U 0 0 0 0 0 0 0 0 0 0 0 0 0 0 0 0 0 0 0 0 0 0 0 0 0 0 0 0 0 0 0 0
541820 483063 482186 M U 0 13 0 16 0 13 0 28 0 22 0 9 0 10 0 12 0 13 0 9 0 9 0 18 0 14 0 18 0 19 0 10
541821 483063 482186 F U 0 0 0 0 0 0 0 0 0 0 0 0 0 0 0 0 0 0 0 0 0 0 0 0 0 0 0 0 0 0 0 0
541822 481806 485133 F U 0 0 0 0 0 0 0 0 0 0 0 0 0 0 0 0 0 0 0 0 0 0 0 0 0 0 0 0 0 0 0 0
541823 481806 485133 F U 0 0 0 0 0 0 0 0 0 0 0 0 0 0 0 0 0 0 0 0 0 0 0 0 0 0 0 0 0 0 0 0
541824 481806 485133 M U 0 15 0 11 0 11 0 27 0 24 0 9 0 10 0 13 0 15 0 11 0 11 0 18 0 15 0 17 0 20 0 10
541825 481806 485133 F U 0 0 0 0 0 0 0 0 0 0 0 0 0 0 0 0 0 0 0 0 0 0 0 0 0 0 0 0 0 0 0 0
541826 488076 483941 M U 0 16 0 10 0 12 0 30 0 23 0 8 0 13 0 12 0 13 0 9 0 11 0 17 0 16 0 18 0 22 0 11
541827 492695 497865 M U 0 14 0 12 0 12 0 29 0 24 0 10 0 10 0 12 0 13 0 9 0 11 0 18 0 17 0 15 0 23 0 11
541828 492695 497865 M U 0 14 0 12 0 12 0 29 0 24 0 10 0 10 0 12 0 13 0 9 0 11 0 18 0 17 0 15 0 23 0 11
541829 494336 481210 M U 0 14 0 17 0 12 0 27 0 23 0 10 0 13 0 12 0 13 0 9 0 11 0 19 0 14 0 14 0 18 0 10
541830 489009 480443 M U 0 16 0 12 0 12 0 28 0 23 0 10 0 10 0 12 0 14 0 9 0 12 0 17 0 14 0 15 0 22 0 10
541831 494550 498540 F U 0 0 0 0 0 0 0 0 0 0 0 0 0 0 0 0 0 0 0 0 0 0 0 0 0 0 0 0 0 0 0 0
541832 494550 498540 F U 0 0 0 0 0 0 0 0 0 0 0 0 0 0 0 0 0 0 0 0 0 0 0 0 0 0 0 0 0 0 0 0
541833 494550 498540 F U 0 0 0 0 0 0 0 0 0 0 0 0 0 0 0 0 0 0 0 0 0 0 0 0 0 0 0 0 0 0 0 0
541834 482602 480350 M U 0 16 0 13 0 12 0 29 0 22 0 9 0 14 0 12 0 13 0 10 0 10 0 18 0 14 0 14 0 20 0 10
541835 489147 482737 F U 0 0 0 0 0 0 0 0 0 0 0 0 0 0 0 0 0 0 0 0 0 0 0 0 0 0 0 0 0 0 0 0
541836 489147 482737 M U 0 12 0 12 0 13 0 29 0 22 0 9 0 10 0 13 0 13 0 10 0 12 0 18 0 15 0 17 0 19 0 10
541837 489369 486931 F U 0 0 0 0 0 0 0 0 0 0 0 0 0 0 0 0 0 0 0 0 0 0 0 0 0 0 0 0 0 0 0 0
541838 489117 497380 F U 0 0 0 0 0 0 0 0 0 0 0 0 0 0 0 0 0 0 0 0 0 0 0 0 0 0 0 0 0 0 0 0
541839 489117 497380 M U 0 14 0 12 0 12 0 27 0 23 0 8 0 12 0 11 0 13 0 11 0 10 0 19 0 14 0 18 0 20 0 12
541840 489117 497380 M U 0 14 0 12 0 12 0 27 0 23 0 8 0 12 0 11 0 13 0 11 0 10 0 19 0 14 0 18 0 20 0 12
541841 489117 497380 F U 0 0 0 0 0 0 0 0 0 0 0 0 0 0 0 0 0 0 0 0 0 0 0 0 0 0 0 0 0 0 0 0
541842 483342 495912 F U 0 0 0 0 0 0 0 0 0 0 0 0 0 0 0 0 0 0 0 0 0 0 0 0 0 0 0 0 0 0 0 0
541843 483342 495912 F U 0 0 0 0 0 0 0 0 0 0 0 0 0 0 0 0 0 0 0 0 0 0 0 0 0 0 0 0 0 0 0 0
541844 483342 495912 F U 0 0 0 0 0 0 0 0 0 0 0 0 0 0 0 0 0 0 0 0 0 0 0 0 0 0 0 0 0 0 0 0
541845 484625 488441 M U 0 15 0 12 0 12 0 29 0 20 0 10 0 10 0 12 0 14 0 10 0 11 0 18 0 14 0 16 0 22 0 10
541846 484625 488441 M U 0 15 0 12 0 12 0 29 0 20 0 10 0 10 0 12 0 14 0 10 0 11 0 18 0 14 0 16 0 22 0 10
541847 485285 491535 F U 0 0 0 0 0 0 0 0 0 0 0 0 0 0 0 0 0 0 0 0 0 0 0 0 0 0 0 0 0 0 0 0
541848 486615 497390 F U 0 0 0 0 0 0 0 0 0 0 0 0 0 0 0 0 0 0 0 0 0 0 0 0 0 0 0 0 0 0 0 0
541849 486615 497390 M U 0 16 0 11 0 12 0 30 0 22 0 8 0 12 0 12 0 14 0 10 0 12 0 19 0 14 0 15 0 22 0 10
541850 499112 481404 F U 0 0 0 0 0 0 0 0 0 0 0 0 0 0 0 0 0 0 0 0 0 0 0 0 0 0 0 0 0 0 0 0
541851 491142 491909 M U 0 12 0 10 0 12 0 29 0 23 0 9 0 10 0 10 0 13 0 11 0 10 0 19 0 16 0 16 0 23 0 11
541852 499375 493470 M U 0 14 0 12 0 12 0 28 0 22 0 9 0 12 0 11 0 14 0 11 0 12 0 19 0 14 0 16 0 22 0 10
541853 499375 493470 F U 0 0 0 0 0 0 0 0 0 0 0 0 0 0 0 0 0 0 0 0 0 0 0 0 0 0 0 0 0 0 0 0
541854 480950 489223 M U 0 14 0 10 0 12 0 29 0 24 0 9 0 12 0 13 0 13 0 8 0 10 0 18 0 15 0 16 0 23 0 11
541855 480950 489223 F U 0 0 0 0 0 0 0 0 0 0 0 0 0 0 0 0 0 0 0 0 0 0 0 0 0 0 0 0 0 0 0 0
541856 492281 486502 F U 0 0 0 0 0 0 0 0 0 0 0 0 0 0 0 0 0 0 0 0 0 0 0 0 0 0 0 0 0 0 0 0
541857 492281 486502 F U 0 0 0 0 0 0 0 0 0 0 0 0 0 0 0 0 0 0 0 0 0 0 0 0 0 0 0 0 0 0 0 0
541858 492632 495727 M U 0 14 0 13 0 13 0 30 0 24 0 9 0 12 0 13 0 13 0 9 0 11 0 18 0 14 0 17 0 22 0 10
541859 499230 491941 F U 0 0 0 0 0 0 0 0 0 0 0 0 0 0 0 0 0 0 0 0 0 0 0 0 0 0 0 0 0 0 0 0
541860 487606 486496 M U 0 15 0 17 0 12 0 29 0 23 0 10 0 10 0 14 0 13 0 11 0 11 0 18 0 15 0 13 0 24 0 11
541861 487606 486496 F U 0 0 0 0 0 0 0 0 0 0 0 0 0 0 0 0 0 0 0 0 0 0 0 0 0 0 0 0 0 0 0 0
541862 487606 486496 M U 0 15 0 17 0 12 0 29 0 23 0 10 0 10 0 14 0 13 0 11 0 11 0 18 0 15 0 13 0 24 0 11
541863 487606 486496 F U 0 0 0 0 0 0 0 0 0 0 0 0 0 0 0 0 0 0 0 0 0 0 0 0 0 0 0 0 0 0 0 0
541864 494167 481388 M U 0 13 0 12 0 11 0 28 0 23 0 9 0 12 0 11 0 14 0 9 0 10 0 17 0 14 0 14 0 22 0 11
541865 486964 495068 M U 0 14 0 16 0 13 0 28 0 25 0 10 0 10 0 12 0 13 0 10 0 11 0 19 0 16 0 16 0 18 0 9
541866 481396 487452 F U 0 0 0 0 0 0 0 0 0 0 0 0 0 0 0 0 0 0 0 0 0 0 0 0 0 0 0 0 0 0 0 0
541867 481396 487452 F U 0 0 0 0 0 0 0 0 0 0 0 0 0 0 0 0 0 0 0 0 0 0 0 0 0 0 0 0 0 0 0 0
541868 481396 487452 M U 0 15 0 9 0 13 0 28 0 23 0 9 0 9 0 12 0 14 0 11 0 10 0 18 0 14 0 16 0 18 0 10
541869 481396 487452 M U 0 15 0 9 0 13 0 28 0 23 0 9 0 9 0 12 0 14 0 11 0 10 0 18 0 14 0 16 0 18 0 10
541870 493519 494619 F U 0 0 0 0 0 0 0 0 0 0 0 0 0 0 0 0 0 0 0 0 0 0 0 0 0 0 0 0 0 0 0 0
541871 498071 499164 F U 0 0 0 0 0 0 0 0 0 0 0 0 0 0 0 0 0 0 0 0 0 0 0 0 0 0 0 0 0 0 0 0
541872 490046 480857 F U 0 0 0 0 0 0 0 0 0 0 0 0 0 0 0 0 0 0 0 0 0 0 0 0 0 0 0 0 0 0 0 0
541873 490046 480857 F U 0 0 0 0 0 0 0 0 0 0 0 0 0 0 0 0 0 0 0 0 0 0 0 0 0 0 0 0 0 0 0 0
541874 490046 480857 F U 0 0 0 0 0 0 0 0 0 0 0 0 0 0 0 0 0 0 0 0 0 0 0 0 0 0 0 0 0 0 0 0
541875 490329 480235 F U 0 0 0 0 0 0 0 0 0 0 0 0 0 0 0 0 0 0 0 0 0 0 0 0 0 0 0 0 0 0 0 0
541876 481214 492402 M U 0 13 0 11 0 11 0 28 0 22 0 9 0 13 0 13 0 13 0 9 0 11 0 20 0 14 0 15 0 23 0 10
541877 481214 492402 F U 0 0 0 0 0 0 0 0 0 0 0 0 0 0 0 0 0 0 0 0 0 0 0 0 0 0 0 0 0 0 0 0
541878 481214 492402 M U 0 13 0 11 0 11 0 28 0 22 0 9 0 13 0 13 0 13 0 9 0 11 0 20 0 14 0 15 0 23 0 10
541879 481214 492402 F U 0 0 0 0 0 0 0 0 0 0 0 0 0 0 0 0 0 0 0 0 0 0 0 0 0 0 0 0 0 0 0 0
541880 484087 495259 F U 0 0 0 0 0 0 0 0 0 0 0 0 0 0 0 0 0 0 0 0 0 0 0 0 0 0 0 0 0 0 0 0
541881 484087 495259 M U 0 16 0 13 0 11 0 28 0 24 0 9 0 13 0 12 0 14 0 11 0 12 0 17 0 13 0 18 0 18 0 10
541882 486307 497681 M U 0 13 0 10 0 13 0 28 0 23 0 9 0 10 0 11 0 14 0 9 0 10 0 19 0 15 0 15 0 22 0 11
541883 486307 497681 M U 0 13 0 10 0 13 0 28 0 23 0 9 0 10 0 11 0 14 0 9 0 10 0 19 0 15 0 15 0 22 0 11
541884 486307 497681 F U 0 0 0 0 0 0 0 0 0 0 0 0 0 0 0 0 0 0 0 0 0 0 0 0 0 0 0 0 0 0 0 0
541885 495865 487495 F U 0 0 0 0 0 0 0 0 0 0 0 0 0 0 0 0 0 0 0 0 0 0 0 0 0 0 0 0 0 0 0 0
541886 495865 487495 M U 0 14 0 17 0 11 0 28 0 20 0 9 0 12 0 11 0 13 0 9 0 9 0 18 0 16 0 15 0 22 0 10
541887 492968 491766 F U 0 0 0 0 0 0 0 0 0 0 0 0 0 0 0 0 0 0 0 0 0 0 0 0 0 0 0 0 0 0 0 0
541888 492968 491766 M U 0 15 0 12 0 13 0 28 0 23 0 10 0 12 0 11 0 13 0 9 0 11 0 19 0 14 0 17 0 21 0 11
541889 492490 481721 M U 0 15 0 14 0 11 0 28 0 23 0 7 0 13 0 12 0 14 0 10 0 11 0 17 0 15 0 15 0 22 0 10
541890 492490 481721 M U 0 15 0 14 0 11 0 28 0 23 0 7 0 13 0 12 0 14 0 10 0 11 0 17 0 15 0 15 0 22 0 10
541891 492490 481721 F U 0 0 0 0 0 0 0 0 0 0 0 0 0 0 0 0 0 0 0 0 0 0 0 0 0 0 0 0 0 0 0 0
541892 497517 494770 M U 0 13 0 16 0 11 0 31 0 21 0 10 0 12 0 12 0 13 0 9 0 11 0 19 0 14 0 15 0 22 0 11
541893 484782 499369 F U 0 0 0 0 0 0 0 0 0 0 0 0 0 0 0 0 0 0 0 0 0 0 0 0 0 0 0 0 0 0 0 0
541894 484782 499369 F U 0 0 0 0 0 0 0 0 0 0 0 0 0 0 0 0 0 0 0 0 0 0 0 0 0 0 0 0 0 0 0 0
541895 484782 499369 F U 0 0 0 0 0 0 0 0 0 0 0 0 0 0 0 0 0 0 0 0 0 0 0 0 0 0 0 0 0 0 0 0
541896 484782 499369 F U 0 0 0 0 0 0 0 0 0 0 0 0 0 0 0 0 0 0 0 0 0 0 0 0 0 0 0 0 0 0 0 0
541897 481641 493937 M U 0 14 0 10 0 12 0 29 0 21 0 10 0 10 0 12 0 13 0 9 0 10 0 18 0 14 0 15 0 20 0 10
541898 481641 493937 F U 0 0 0 0 0 0 0 0 0 0 0 0 0 0 0 0 0 0 0 0 0 0 0 0 0 0 0 0 0 0 0 0
541899 499204 494356 M U 0 15 0 13 0 11 0 30 0 23 0 9 0 11 0 12 0 14 0 10 0 10 0 19 0 13 0 15 0 23 0 10
541900 485109 489760 M U 0 15 0 11 0 13 0 29 0 20 0 10 0 12 0 11 0 14 0 11 0 12 0 18 0 13 0 19 0 20 0 10
541901 490872 491890 F U 0 0 0 0 0 0 0 0 0 0 0 0 0 0 0 0 0 0 0 0 0 0 0 0 0 0 0 0 0 0 0 0
541902 490872 491890 F U 0 0 0 0 0 0 0 0 0 0 0 0 0 0 0 0 0 0 0 0 0 0 0 0 0 0 0 0 0 0 0 0
541903 488229 492076 M U 0 14 0 10 0 11 0 27 0 24 0 9 0 10 0 10 0 14 0 9 0 11 0 18 0 13 0 15 0 22 0 10
541904 488229 492076 F U 0 0 0 0 0 0 0 0 0 0 0 0 0 0 0 0 0 0 0 0 0 0 0 0 0 0 0 0 0 0 0 0
541905 488229 492076 M U 0 14 0 10 0 11 0 27 0 24 0 9 0 10 0 10 0 14 0 9 0 11 0 18 0 13 0 15 0 22 0 10
541906 488229 492076 F U 0 0 0 0 0 0 0 0 0 0 0 0 0 0 0 0 0 0 0 0 0 0 0 0 0 0 0 0 0 0 0 0
541907 499425 492346 F U 0 0 0 0 0 0 0 0 0 0 0 0 0 0 0 0 0 0 0 0 0 0 0 0 0 0 0 0 0 0 0 0
541908 499425 492346 F U 0 0 0 0 0 0 0 0 0 0 0 0 0 0 0 0 0 0 0 0 0 0 0 0 0 0 0 0 0 0 0 0
541909 485211 486967 F U 0 0 0 0 0 0 0 0 0 0 0 0 0 0 0 0 0 0 0 0 0 0 0 0 0 0 0 0 0 0 0 0
541910 485211 486967 M U 0 12 0 11 0 13 0 27 0 22 0 9 0 11 0 13 0 13 0 11 0 11 0 20 0 14 0 16 0 22 0 10
541911 485211 486967 M U 0 12 0 11 0 13 0 27 0 22 0 9 0 11 0 13 0 13 0 11 0 11 0 20 0 14 0 16 0 22 0 10
541912 485211 486967 F U 0 0 0 0 0 0 0 0 0 0 0 0 0 0 0 0 0 0 0 0 0 0 0 0 0 0 0 0 0 0 0 0
541913 485211 486967 M U 0 12 0 11 0 13 0 27 0 22 0 9 0 11 0 13 0 13 0 11 0 11 0 20 0 14 0 16 0 22 0 10
541914 488038 499519 F U 0 0 0 0 0 0 0 0 0 0 0 0 0 0 0 0 0 0 0 0 0 0 0 0 0 0 0 0 0 0 0 0
541915 488038 499519 M U 0 13 0 14 0 12 0 30 0 22 0 11 0 11 0 12 0 13 0 9 0 11 0 20 0 15 0 13 0 21 0 12
541916 497883 488458 F U 0 0 0 0 0 0 0 0 0 0 0 0 0 0 0 0 0 0 0 0 0 0 0 0 0 0 0 0 0 0 0 0
541917 485505 482020 M U 0 15 0 15 0 13 0 27 0 23 0 9 0 10 0 12 0 13 0 9 0 10 0 19 0 15 0 19 0 20 0 10
541918 485505 482020 F U 0 0 0 0 0 0 0 0 0 0 0 0 0 0 0 0 0 0 0 0 0 0 0 0 0 0 0 0 0 0 0 0
541919 485505 482020 F U 0 0 0 0 0 0 0 0 0 0 0 0 0 0 0 0 0 0 0 0 0 0 0 0 0 0 0 0 0 0 0 0
541920 485505 482020 M U 0 15 0 15 0 13 0 27 0 23 0 9 0 10 0 12 0 13 0 9 0 10 0 19 0 15 0 19 0 20 0 10
541921 495570 495097 M U 0 12 0 15 0 12 0 29 0 24 0 10 0 10 0 11 0 13 0 10 0 9 0 18 0 14 0 15 0 22 0 10
541922 493432 480744 M U 0 12 0 17 0 12 0 28 0 23 0 9 0 10 0 13 0 13 0 9 0 11 0 18 0 15 0 14 0 23 0 11
541923 493432 480744 M U 0 12 0 17 0 12 0 28 0 23 0 9 0 10 0 13 0 13 0 9 0 11 0 18 0 15 0 14 0 23 0 11
541924 485387 499206 M U 0 14 0 12 0 11 0 29 0 24 0 9 0 13 0 11 0 13 0 9 0 9 0 18 0 16 0 16 0 22 0 11
541925 485387 499206 F U 0 0 0 0 0 0 0 0 0 0 0 0 0 0 0 0 0 0 0 0 0 0 0 0 0 0 0 0 0 0 0 0
541926 480650 481335 F U 0 0 0 0 0 0 0 0 0 0 0 0 0 0 0 0 0 0 0 0 0 0 0 0 0 0 0 0 0 0 0 0
541927 494212 496014 F U 0 0 0 0 0 0 0 0 0 0 0 0 0 0 0 0 0 0 0 0 0 0 0 0 0 0 0 0 0 0 0 0
541928 499757 496909 M U 0 13 0 16 0 12 0 27 0 21 0 9 0 10 0 11 0 13 0 9 0 10 0 19 0 15 0 14 0 20 0 11
541929 499757 496909 M U 0 13 0 16 0 12 0 27 0 21 0 9 0 10 0 11 0 13 0 9 0 10 0 19 0 15 0 14 0 20 0 11
541930 499757 496909 M U 0 13 0 16 0 12 0 27 0 21 0 9 0 10 0 11 0 13 0 9 0 10 0 19 0 15 0 14 0 20 0 11
541931 499757 496909 M U 0 13 0 16 0 12 0 27 0 21 0 9 0 10 0 11 0 13 0 9 0 10 0 19 0 15 0 14 0 20 0 11
541932 493891 481599 M U 0 13 0 14 0 11 0 30 0 24 0 9 0 10 0 12 0 13 0 11 0 9 0 19 0 13 0 17 0 21 0 9
541933 493891 481599 M U 0 13 0 14 0 11 0 30 0 24 0 9 0 10 0 12 0 13 0 11 0 9 0 19 0 13 0 17 0 21 0 9
541934 493891 481599 M U 0 13 0 14 0 11 0 30 0 24 0 9 0 10 0 12 0 13 0 11 0 9 0 19 0 13 0 17 0 21 0 9
541935 497300 489840 F U 0 0 0 0 0 0 0 0 0 0 0 0 0 0 0 0 0 0 0 0 0 0 0 0 0 0 0 0 0 0 0 0
541936 497300 489840 F U 0 0 0 0 0 0 0 0 0 0 0 0 0 0 0 0 0 0 0 0 0 0 0 0 0 0 0 0 0 0 0 0
541937 497300 489840 M U 0 13 0 10 0 12 0 28 0 24 0 9 0 10 0 11 0 13 0 9 0 9 0 18 0 14 0 15 0 18 0 10
541938 485020 488231 M U 0 14 0 13 0 12 0 27 0 22 0 10 0 12 0 12 0 13 0 9 0 10 0 18 0 14 0 17 0 19 0 10
541939 486514 486915 M U 0 14 0 12 0 12 0 28 0 21 0 9 0 12 0 12 0 13 0 9 0 12 0 19 0 15 0 15 0 21 0 10
541940 495024 484670 M U 0 15 0 12 0 13 0 26 0 24 0 9 0 12 0 13 0 13 0 11 0 11 0 19 0 14 0 15 0 20 0 12
541941 483818 485322 F U 0 0 0 0 0 0 0 0 0 0 0 0 0 0 0 0 0 0 0 0 0 0 0 0 0 0 0 0 0 0 0 0
541942 483818 485322 F U 0 0 0 0 0 0 0 0 0 0 0 0 0 0 0 0 0 0 0 0 0 0 0 0 0 0 0 0 0 0 0 0
541943 490056 497405 F U 0 0 0 0 0 0 0 0 0 0 0 0 0 0 0 0 0 0 0 0 0 0 0 0 0 0 0 0 0 0 0 0
541944 489570 492875 F U 0 0 0 0 0 0 0 0 0 0 0 0 0 0 0 0 0 0 0 0 0 0 0 0 0 0 0 0 0 0 0 0
541945 483730 481895 M U 0 14 0 14 0 12 0 27 0 21 0 9 0 12 0 12 0 13 0 8 0 11 0 17 0 14 0 16 0 21 0 9
541946 483730 481895 F U 0 0 0 0 0 0 0 0 0 0 0 0 0 0 0 0 0 0 0 0 0 0 0 0 0 0 0 0 0 0 0 0
541947 483730 481895 F U 0 0 0 0 0 0 0 0 0 0 0 0 0 0 0 0 0 0 0 0 0 0 0 0 0 0 0 0 0 0 0 0
541948 483730 481895 M U 0 14 0 14 0 12 0 27 0 21 0 9 0 12 0 12 0 13 0 8 0 11 0 17 0 14 0 16 0 21 0 9
541949 480483 484081 M U 0 15 0 11 0 12 0 28 0 21 0 9 0 13 0 12 0 15 0 8 0 9 0 19 0 13 0 16 0 19 0 10
541950 480483 484081 M U 0 15 0 11 0 12 0 28 0 21 0 9 0 13 0 12 0 15 0 8 0 9 0 19 0 13 0 16 0 19 0 10
541951 480483 484081 M U 0 15 0 11 0 12 0 28 0 21 0 9 0 13 0 12 0 15 0 8 0 9 0 19 0 13 0 16 0 19 0 10
541952 498989 493654 M U 0 13 0 11 0 12 0 27 0 22 0 9 0 12 0 12 0 13 0 9 0 11 0 19 0 16 0 15 0 22 0 10
541953 498989 493654 F U 0 0 0 0 0 0 0 0 0 0 0 0 0 0 0 0 0 0 0 0 0 0 0 0 0 0 0 0 0 0 0 0
541954 499249 482296 M U 0 14 0 14 0 12 0 28 0 24 0 9 0 10 0 12 0 14 0 9 0 9 0 18 0 13 0 14 0 20 0 12
541955 499249 482296 F U 0 0 0 0 0 0 0 0 0 0 0 0 0 0 0 0 0 0 0 0 0 0 0 0 0 0 0 0 0 0 0 0
541956 496782 484894 M U 0 13 0 20 0 11 0 29 0 23 0 9 0 13 0 12 0 13 0 9 0 11 0 17 0 14 0 14 0 18 0 10
541957 492011 490405 M U 0 13 0 10 0 11 0 27 0 22 0 9 0 10 0 11 0 13 0 10 0 11 0 18 0 16 0 16 0 21 0 10
541958 480217 492239 M U 0 16 0 11 0 12 0 30 0 22 0 8 0 12 0 12 0 14 0 10 0 12 0 19 0 14 0 15 0 22 0 10
541959 480217 492239 M U 0 16 0 11 0 12 0 30 0 22 0 8 0 12 0 12 0 14 0 10 0 12 0 19 0 14 0 15 0 22 0 10
541960 480217 492239 M U 0 16 0 11 0 12 0 30 0 22 0 8 0 12 0 12 0 14 0 10 0 12 0 19 0 14 0 15 0 22 0 10
541961 489770 488037 M U 0 12 0 12 0 12 0 29 0 22 0 9 0 12 0 12 0 14 0 9 0 11 0 19 0 15 0 16 0 23 0 11
541962 489077 485289 M U 0 14 0 10 0 11 0 29 0 24 0 9 0 10 0 11 0 13 0 11 0 10 0 19 0 15 0 14 0 19 0 11
541963 489077 485289 M U 0 14 0 10 0 11 0 29 0 24 0 9 0 10 0 11 0 13 0 11 0 10 0 19 0 15 0 14 0 19 0 11
541964 494722 490003 F U 0 0 0 0 0 0 0 0 0 0 0 0 0 0 0 0 0 0 0 0 0 0 0 0 0 0 0 0 0 0 0 0
541965 494722 490003 F U 0 0 0 0 0 0 0 0 0 0 0 0 0 0 0 0 0 0 0 0 0 0 0 0 0 0 0 0 0 0 0 0
541966 490832 482489 M U 0 15 0 10 0 11 0 28 0 24 0 9 0 10 0 12 0 13 0 10 0 10 0 20 0 14 0 17 0 18 0 11
541967 490832 482489 F U 0 0 0 0 0 0 0 0 0 0 0 0 0 0 0 0 0 0 0 0 0 0 0 0 0 0 0 0 0 0 0 0
541968 494607 484186 M U 0 13 0 10 0 13 0 29 0 23 0 10 0 15 0 11 0 13 0 9 0 10 0 19 0 15 0 15 0 21 0 11
541969 494607 484186 M U 0 13 0 10 0 13 0 29 0 23 0 10 0 15 0 11 0 13 0 9 0 10 0 19 0 15 0 15 0 21 0 11
541970 487682 496717 M U 0 15 0 13 0 11 0 27 0 21 0 9 0 10 0 13 0 13 0 10 0 12 0 19 0 14 0 15 0 20 0 10
541971 487682 496717 M U 0 15 0 13 0 11 0 27 0 21 0 9 0 10 0 13 0 13 0 10 0 12 0 19 0 14 0 15 0 20 0 10
541972 487682 496717 F U 0 0 0 0 0 0 0 0 0 0 0 0 0 0 0 0 0 0 0 0 0 0 0 0 0 0 0 0 0 0 0 0
541973 487682 496717 M U 0 15 0 13 0 11 0 27 0 21 0 9 0 10 0 13 0 13 0 10 0 12 0 19 0 14 0 15 0 20 0 10
541974 490917 483793 M U 0 13 0 12 0 12 0 29 0 21 0 10 0 10 0 12 0 14 0 9 0 10 0 17 0 15 0 14 0 19 0 11
541975 490917 483793 M U 0 13 0 12 0 12 0 29 0 21 0 10 0 10 0 12 0 14 0 9 0 10 0 17 0 15 0 14 0 19 0 11
541976 490917 483793 M U 0 13 0 12 0 12 0 29 0 21 0 10 0 10 0 12 0 14 0 9 0 10 0 17 0 15 0 14 0 19 0 11
541977 493342 487737 M U 0 15 0 13 0 13 0 29 0 25 0 9 0 9 0 14 0 15 0 11 0 12 0 19 0 14 0 14 0 19 0 11
541978 493342 487737 M U 0 15 0 13 0 13 0 29 0 25 0 9 0 9 0 14 0 15 0 11 0 12 0 19 0 14 0 14 0 19 0 11
541979 481744 482598 F U 0 0 0 0 0 0 0 0 0 0 0 0 0 0 0 0 0 0 0 0 0 0 0 0 0 0 0 0 0 0 0 0
541980 496230 493504 M U 0 15 0 13 0 12 0 29 0 23 0 9 0 10 0 12 0 13 0 9 0 11 0 18 0 15 0 14 0 20 0 11
541981 490650 484567 F U 0 0 0 0 0 0 0 0 0 0 0 0 0 0 0 0 0 0 0 0 0 0 0 0 0 0 0 0 0 0 0 0
541982 490650 484567 M U 0 13 0 11 0 11 0 28 0 21 0 9 0 10 0 11 0 14 0 11 0 10 0 18 0 14 0 16 0 22 0 10
541983 490650 484567 F U 0 0 0 0 0 0 0 0 0 0 0 0 0 0 0 0 0 0 0 0 0 0 0 0 0 0 0 0 0 0 0 0
541984 494074 483141 F U 0 0 0 0 0 0 0 0 0 0 0 0 0 0 0 0 0 0 0 0 0 0 0 0 0 0 0 0 0 0 0 0
541985 494074 483141 F U 0 0 0 0 0 0 0 0 0 0 0 0 0 0 0 0 0 0 0 0 0 0 0 0 0 0 0 0 0 0 0 0
541986 483394 486956 M U 0 14 0 13 0 12 0 28 0 21 0 8 0 12 0 12 0 14 0 8 0 11 0 17 0 16 0 17 0 19 0 11
541987 483394 486956 F U 0 0 0 0 0 0 0 0 0 0 0 0 0 0 0 0 0 0 0 0 0 0 0 0 0 0 0 0 0 0 0 0
541988 488071 486546 M U 0 12 0 13 0 12 0 27 0 23 0 8 0 12 0 12 0 13 0 9 0 12 0 20 0 15 0 13 0 21 0 10
541989 492614 480696 M U 0 14 0 10 0 11 0 29 0 22 0 9 0 12 0 13 0 14 0 9 0 11 0 18 0 16 0 17 0 23 0 11
541990 497203 494161 M U 0 14 0 10 0 11 0 28 0 23 0 9 0 10 0 12 0 13 0 9 0 9 0 18 0 14 0 16 0 21 0 9
541991 497203 494161 M U 0 14 0 10 0 11 0 28 0 23 0 9 0 10 0 12 0 13 0 9 0 9 0 18 0 14 0 16 0 21 0 9
541992 497203 494161 M U 0 14 0 10 0 11 0 28 0 23 0 9 0 10 0 12 0 13 0 9 0 9 0 18 0 14 0 16 0 21 0 9
541993 497845 494345 F U 0 0 0 0 0 0 0 0 0 0 0 0 0 0 0 0 0 0 0 0 0 0 0 0 0 0 0 0 0 0 0 0
541994 497845 494345 F U 0 0 0 0 0 0 0 0 0 0 0 0 0 0 0 0 0 0 0 0 0 0 0 0 0 0 0 0 0 0 0 0
541995 499907 494537 F U 0 0 0 0 0 0 0 0 0 0 0 0 0 0 0 0 0 0 0 0 0 0 0 0 0 0 0 0 0 0 0 0
541996 499907 494537 M U 0 14 0 15 0 12 0 29 0 21 0 10 0 12 0 13 0 14 0 9 0 11 0 18 0 13 0 16 0 22 0 12
541997 490951 484299 F U 0 0 0 0 0 0 0 0 0 0 0 0 0 0 0 0 0 0 0 0 0 0 0 0 0 0 0 0 0 0 0 0
541998 490951 484299 F U 0 0 0 0 0 0 0 0 0 0 0 0 0 0 0 0 0 0 0 0 0 0 0 0 0 0 0 0 0 0 0 0
541999 490951 484299 M U 0 13 0 12 0 12 0 29 0 25 0 9 0 10 0 11 0 13 0 11 0 10 0 18 0 13 0 16 0 23 0 11
542000 490951 484299 M U 0 13 0 12 0 12 0 29 0 25 0 9 0 10 0 11 0 13 0 11 0 10 0 18 0 13 0 16 0 23 0 11
542001 490951 484299 F U 0 0 0 0 0 0 0 0 0 0 0 0 0 0 0 0 0 0 0 0 0 0 0 0 0 0 0 0 0 0 0 0
542002 491854 481370 F U 0 0 0 0 0 0 0 0 0 0 0 0 0 0 0 0 0 0 0 0 0 0 0 0 0 0 0 0 0 0 0 0
542003 488485 482068 F U 0 0 0 0 0 0 0 0 0 0 0 0 0 0 0 0 0 0 0 0 0 0 0 0 0 0 0 0 0 0 0 0
542004 488243 491725 M U 0 15 0 11 0 13 0 28 0 21 0 9 0 13 0 11 0 13 0 9 0 10 0 18 0 13 0 15 0 20 0 10
542005 485480 498712 M U 0 13 0 15 0 12 0 26 0 24 0 10 0 13 0 12 0 15 0 9 0 11 0 20 0 15 0 14 0 22 0 11
542006 485480 498712 F U 0 0 0 0 0 0 0 0 0 0 0 0 0 0 0 0 0 0 0 0 0 0 0 0 0 0 0 0 0 0 0 0
542007 485480 498712 F U 0 0 0 0 0 0 0 0 0 0 0 0 0 0 0 0 0 0 0 0 0 0 0 0 0 0 0 0 0 0 0 0
542008 489618 481076 F U 0 0 0 0 0 0 0 0 0 0 0 0 0 0 0 0 0 0 0 0 0 0 0 0 0 0 0 0 0 0 0 0
542009 489618 481076 F U 0 0 0 0 0 0 0 0 0 0 0 0 0 0 0 0 0 0 0 0 0 0 0 0 0 0 0 0 0 0 0 0
542010 492127 497064 F U 0 0 0 0 0 0 0 0 0 0 0 0 0 0 0 0 0 0 0 0 0 0 0 0 0 0 0 0 0 0 0 0
542011 492127 497064 M U 0 14 0 11 0 12 0 30 0 22 0 10 0 10 0 11 0 14 0 10 0 12 0 17 0 15 0 17 0 20 0 11
542012 492127 497064 F U 0 0 0 0 0 0 0 0 0 0 0 0 0 0 0 0 0 0 0 0 0 0 0 0 0 0 0 0 0 0 0 0
542013 489441 493632 F U 0 0 0 0 0 0 0 0 0 0 0 0 0 0 0 0 0 0 0 0 0 0 0 0 0 0 0 0 0 0 0 0
542014 489441 493632 F U 0 0 0 0 0 0 0 0 0 0 0 0 0 0 0 0 0 0 0 0 0 0 0 0 0 0 0 0 0 0 0 0
542015 489441 493632 F U 0 0 0 0 0 0 0 0 0 0 0 0 0 0 0 0 0 0 0 0 0 0 0 0 0 0 0 0 0 0 0 0
542016 489441 493632 F U 0 0 0 0 0 0 0 0 0 0 0 0 0 0 0 0 0 0 0 0 0 0 0 0 0 0 0 0 0 0 0 0
542017 489441 493632 M U 0 14 0 10 0 11 0 28 0 23 0 9 0 10 0 13 0 14 0 9 0 12 0 19 0 14 0 17 0 21 0 10
542018 497893 484273 M U 0 15 0 11 0 12 0 29 0 22 0 9 0 10 0 12 0 13 0 10 0 12 0 20 0 14 0 14 0 23 0 10
542019 497893 484273 F U 0 0 0 0 0 0 0 0 0 0 0 0 0 0 0 0 0 0 0 0 0 0 0 0 0 0 0 0 0 0 0 0
542020 488622 494615 F U 0 0 0 0 0 0 0 0 0 0 0 0 0 0 0 0 0 0 0 0 0 0 0 0 0 0 0 0 0 0 0 0
542021 488622 494615 F U 0 0 0 0 0 0 0 0 0 0 0 0 0 0 0 0 0 0 0 0 0 0 0 0 0 0 0 0 0 0 0 0
542022 489161 490566 F U 0 0 0 0 0 0 0 0 0 0 0 0 0 0 0 0 0 0 0 0 0 0 0 0 0 0 0 0 0 0 0 0
542023 484860 491939 F U 0 0 0 0 0 0 0 0 0 0 0 0 0 0 0 0 0 0 0 0 0 0 0 0 0 0 0 0 0 0 0 0
542024 499052 494900 F U 0 0 0 0 0 0 0 0 0 0 0 0 0 0 0 0 0 0 0 0 0 0 0 0 0 0 0 0 0 0 0 0
542025 481233 482231 M U 0 12 0 18 0 11 0 28 0 23 0 10 0 13 0 12 0 14 0 10 0 10 0 19 0 14 0 14 0 20 0 11
542026 497786 498431 F U 0 0 0 0 0 0 0 0 0 0 0 0 0 0 0 0 0 0 0 0 0 0 0 0 0 0 0 0 0 0 0 0
542027 483302 489069 F U 0 0 0 0 0 0 0 0 0 0 0 0 0 0 0 0 0 0 0 0 0 0 0 0 0 0 0 0 0 0 0 0
542028 495333 482965 M U 0 13 0 13 0 12 0 29 0 23 0 9 0 13 0 12 0 14 0 10 0 11 0 18 0 14 0 16 0 22 0 10
542029 495333 482965 F U 0 0 0 0 0 0 0 0 0 0 0 0 0 0 0 0 0 0 0 0 0 0 0 0 0 0 0 0 0 0 0 0
542030 493788 496307 F U 0 0 0 0 0 0 0 0 0 0 0 0 0 0 0 0 0 0 0 0 0 0 0 0 0 0 0 0 0 0 0 0
542031 482771 481985 M U 0 15 0 11 0 12 0 28 0 20 0 10 0 10 0 11 0 15 0 9 0 11 0 20 0 14 0 17 0 22 0 11
542032 482771 481985 F U 0 0 0 0 0 0 0 0 0 0 0 0 0 0 0 0 0 0 0 0 0 0 0 0 0 0 0 0 0 0 0 0
542033 482771 481985 F U 0 0 0 0 0 0 0 0 0 0 0 0 0 0 0 0 0 0 0 0 0 0 0 0 0 0 0 0 0 0 0 0
542034 482771 481985 F U 0 0 0 0 0 0 0 0 0 0 0 0 0 0 0 0 0 0 0 0 0 0 0 0 0 0 0 0 0 0 0 0
542035 497408 493825 F U 0 0 0 0 0 0 0 0 0 0 0 0 0 0 0 0 0 0 0 0 0 0 0 0 0 0 0 0 0 0 0 0
542036 497408 493825 M U 0 13 0 15 0 12 0 29 0 20 0 9 0 10 0 11 0 13 0 9 0 10 0 18 0 17 0 18 0 20 0 11
542037 481495 498296 F U 0 0 0 0 0 0 0 0 0 0 0 0 0 0 0 0 0 0 0 0 0 0 0 0 0 0 0 0 0 0 0 0
542038 481495 498296 M U 0 13 0 16 0 11 0 28 0 22 0 9 0 13 0 12 0 15 0 10 0 10 0 20 0 14 0 17 0 21 0 11
542039 481495 498296 M U 0 13 0 16 0 11 0 28 0 22 0 9 0 13 0 12 0 15 0 10 0 10 0 20 0 14 0 17 0 21 0 11
542040 485626 491549 M U 0 12 0 13 0 12 0 27 0 23 0 8 0 12 0 12 0 13 0 9 0 12 0 20 0 16 0 13 0 21 0 10
542041 493668 491195 M U 0 13 0 13 0 13 0 27 0 24 0 9 0 12 0 13 0 14 0 11 0 11 0 17 0 16 0 16 0 22 0 10
542042 484211 491516 F U 0 0 0 0 0 0 0 0 0 0 0 0 0 0 0 0 0 0 0 0 0 0 0 0 0 0 0 0 0 0 0 0
542043 484211 491516 M U 0 14 0 14 0 12 0 27 0 22 0 9 0 10 0 11 0 14 0 11 0 11 0 21 0 13 0 17 0 20 0 10
542044 484211 491516 M U 0 14 0 14 0 12 0 27 0 22 0 9 0 10 0 11 0 14 0 11 0 11 0 21 0 13 0 17 0 20 0 10
542045 484211 491516 F U 0 0 0 0 0 0 0 0 0 0 0 0 0 0 0 0 0 0 0 0 0 0 0 0 0 0 0 0 0 0 0 0
542046 484211 491516 M U 0 14 0 14 0 12 0 27 0 22 0 9 0 10 0 11 0 14 0 11 0 11 0 21 0 13 0 17 0 20 0 10
542047 497903 492969 M U 0 13 0 14 0 12 0 29 0 22 0 9 0 13 0 12 0 14 0 10 0 11 0 18 0 15 0 13 0 22 0 11
542048 484313 485232 F U 0 0 0 0 0 0 0 0 0 0 0 0 0 0 0 0 0 0 0 0 0 0 0 0 0 0 0 0 0 0 0 0
542049 488723 486936 F U 0 0 0 0 0 0 0 0 0 0 0 0 0 0 0 0 0 0 0 0 0 0 0 0 0 0 0 0 0 0 0 0
542050 488723 486936 M U 0 14 0 9 0 11 0 27 0 23 0 9 0 12 0 12 0 15 0 9 0 11 0 17 0 15 0 16 0 19 0 11
542051 496679 483709 F U 0 0 0 0 0 0 0 0 0 0 0 0 0 0 0 0 0 0 0 0 0 0 0 0 0 0 0 0 0 0 0 0
542052 496679 483709 F U 0 0 0 0 0 0 0 0 0 0 0 0 0 0 0 0 0 0 0 0 0 0 0 0 0 0 0 0 0 0 0 0
542053 496679 483709 M U 0 13 0 10 0 13 0 30 0 22 0 9 0 10 0 12 0 14 0 12 0 10 0 18 0 15 0 17 0 20 0 11
542054 496679 483709 M U 0 13 0 10 0 13 0 30 0 22 0 9 0 10 0 12 0 14 0 12 0 10 0 18 0 15 0 17 0 20 0 11
542055 490896 485690 F U 0 0 0 0 0 0 0 0 0 0 0 0 0 0 0 0 0 0 0 0 0 0 0 0 0 0 0 0 0 0 0 0
542056 483184 485236 F U 0 0 0 0 0 0 0 0 0 0 0 0 0 0 0 0 0 0 0 0 0 0 0 0 0 0 0 0 0 0 0 0
542057 483184 485236 M U 0 13 0 12 0 11 0 29 0 23 0 10 0 10 0 12 0 14 0 9 0 10 0 18 0 14 0 17 0 23 0 10
542058 483184 485236 F U 0 0 0 0 0 0 0 0 0 0 0 0 0 0 0 0 0 0 0 0 0 0 0 0 0 0 0 0 0 0 0 0
542059 483184 485236 M U 0 13 0 12 0 11 0 29 0 23 0 10 0 10 0 12 0 14 0 9 0 10 0 18 0 14 0 17 0 23 0 10
542060 495352 498869 M U 0 14 0 10 0 12 0 28 0 24 0 9 0 10 0 11 0 13 0 9 0 10 0 19 0 14 0 14 0 21 0 9
542061 495352 498869 F U 0 0 0 0 0 0 0 0 0 0 0 0 0 0 0 0 0 0 0 0 0 0 0 0 0 0 0 0 0 0 0 0
542062 489730 496584 M U 0 12 0 15 0 13 0 27 0 22 0 9 0 10 0 13 0 13 0 9 0 11 0 17 0 14 0 17 0 19 0 11
542063 487600 498805 M U 0 14 0 14 0 13 0 30 0 21 0 10 0 10 0 12 0 13 0 10 0 10 0 16 0 17 0 17 0 19 0 10
542064 487600 498805 F U 0 0 0 0 0 0 0 0 0 0 0 0 0 0 0 0 0 0 0 0 0 0 0 0 0 0 0 0 0 0 0 0
542065 487600 498805 M U 0 14 0 14 0 13 0 30 0 21 0 10 0 10 0 12 0 13 0 10 0 10 0 16 0 17 0 17 0 19 0 10
542066 488821 486037 M U 0 16 0 13 0 12 0 27 0 22 0 10 0 12 0 13 0 14 0 8 0 9 0 17 0 13 0 16 0 19 0 10
542067 483091 489738 F U 0 0 0 0 0 0 0 0 0 0 0 0 0 0 0 0 0 0 0 0 0 0 0 0 0 0 0 0 0 0 0 0
542068 483091 489738 M U 0 15 0 13 0 12 0 28 0 22 0 10 0 11 0 12 0 13 0 9 0 11 0 18 0 15 0 16 0 24 0 10
542069 482479 495336 F U 0 0 0 0 0 0 0 0 0 0 0 0 0 0 0 0 0 0 0 0 0 0 0 0 0 0 0 0 0 0 0 0
542070 485424 489898 F U 0 0 0 0 0 0 0 0 0 0 0 0 0 0 0 0 0 0 0 0 0 0 0 0 0 0 0 0 0 0 0 0
542071 485424 489898 F U 0 0 0 0 0 0 0 0 0 0 0 0 0 0 0 0 0 0 0 0 0 0 0 0 0 0 0 0 0 0 0 0
542072 485621 495938 F U 0 0 0 0 0 0 0 0 0 0 0 0 0 0 0 0 0 0 0 0 0 0 0 0 0 0 0 0 0 0 0 0
542073 485621 495938 F U 0 0 0 0 0 0 0 0 0 0 0 0 0 0 0 0 0 0 0 0 0 0 0 0 0 0 0 0 0 0 0 0
542074 487491 483836 M U 0 15 0 12 0 11 0 27 0 22 0 10 0 12 0 12 0 13 0 9 0 11 0 19 0 13 0 18 0 18 0 10
542075 487491 483836 F U 0 0 0 0 0 0 0 0 0 0 0 0 0 0 0 0 0 0 0 0 0 0 0 0 0 0 0 0 0 0 0 0
542076 495527 480594 F U 0 0 0 0 0 0 0 0 0 0 0 0 0 0 0 0 0 0 0 0 0 0 0 0 0 0 0 0 0 0 0 0
542077 495527 480594 M U 0 16 0 13 0 13 0 30 0 22 0 9 0 12 0 12 0 14 0 9 0 9 0 19 0 15 0 14 0 20 0 11
542078 499687 498403 M U 0 12 0 14 0 12 0 28 0 22 0 10 0 15 0 11 0 13 0 8 0 10 0 20 0 14 0 17 0 22 0 11
542079 499687 498403 F U 0 0 0 0 0 0 0 0 0 0 0 0 0 0 0 0 0 0 0 0 0 0 0 0 0 0 0 0 0 0 0 0
542080 492536 492313 M U 0 13 0 13 0 13 0 29 0 23 0 9 0 13 0 11 0 15 0 11 0 12 0 18 0 15 0 15 0 21 0 10
542081 492536 492313 M U 0 13 0 13 0 13 0 29 0 23 0 9 0 13 0 11 0 15 0 11 0 12 0 18 0 15 0 15 0 21 0 10
542082 492536 492313 F U 0 0 0 0 0 0 0 0 0 0 0 0 0 0 0 0 0 0 0 0 0 0 0 0 0 0 0 0 0 0 0 0
542083 492536 492313 F U 0 0 0 0 0 0 0 0 0 0 0 0 0 0 0 0 0 0 0 0 0 0 0 0 0 0 0 0 0 0 0 0
542084 492536 492313 M U 0 13 0 13 0 13 0 29 0 23 0 9 0 13 0 11 0 15 0 11 0 12 0 18 0 15 0 15 0 21 0 10
542085 499270 490354 F U 0 0 0 0 0 0 0 0 0 0 0 0 0 0 0 0 0 0 0 0 0 0 0 0 0 0 0 0 0 0 0 0
542086 499270 490354 F U 0 0 0 0 0 0 0 0 0 0 0 0 0 0 0 0 0 0 0 0 0 0 0 0 0 0 0 0 0 0 0 0
542087 485598 491936 F U 0 0 0 0 0 0 0 0 0 0 0 0 0 0 0 0 0 0 0 0 0 0 0 0 0 0 0 0 0 0 0 0
542088 485598 491936 M U 0 14 0 17 0 13 0 30 0 23 0 9 0 12 0 11 0 14 0 10 0 10 0 17 0 15 0 17 0 20 0 11
542089 493784 489706 F U 0 0 0 0 0 0 0 0 0 0 0 0 0 0 0 0 0 0 0 0 0 0 0 0 0 0 0 0 0 0 0 0
542090 493784 489706 F U 0 0 0 0 0 0 0 0 0 0 0 0 0 0 0 0 0 0 0 0 0 0 0 0 0 0 0 0 0 0 0 0
542091 493784 489706 M U 0 13 0 10 0 13 0 29 0 21 0 10 0 10 0 11 0 15 0 9 0 11 0 19 0 14 0 16 0 22 0 11
542092 493784 489706 M U 0 13 0 10 0 13 0 29 0 21 0 10 0 10 0 11 0 15 0 9 0 11 0 19 0 14 0 16 0 22 0 11
542093 482947 481350 M U 0 16 0 13 0 12 0 29 0 24 0 10 0 14 0 12 0 13 0 9 0 10 0 18 0 14 0 15 0 21 0 12
542094 482947 481350 F U 0 0 0 0 0 0 0 0 0 0 0 0 0 0 0 0 0 0 0 0 0 0 0 0 0 0 0 0 0 0 0 0
542095 482947 481350 M U 0 16 0 13 0 12 0 29 0 24 0 10 0 14 0 12 0 13 0 9 0 10 0 18 0 14 0 15 0 21 0 12
542096 481081 487950 M U 0 15 0 10 0 13 0 29 0 24 0 9 0 10 0 12 0 14 0 10 0 11 0 18 0 14 0 16 0 23 0 10
542097 481081 487950 M U 0 15 0 10 0 13 0 29 0 24 0 9 0 10 0 12 0 14 0 10 0 11 0 18 0 14 0 16 0 23 0 10
542098 481081 487950 F U 0 0 0 0 0 0 0 0 0 0 0 0 0 0 0 0 0 0 0 0 0 0 0 0 0 0 0 0 0 0 0 0
542099 481081 487950 F U 0 0 0 0 0 0 0 0 0 0 0 0 0 0 0 0 0 0 0 0 0 0 0 0 0 0 0 0 0 0 0 0
542100 482996 496250 M U 0 14 0 12 0 12 0 29 0 22 0 9 0 11 0 13 0 13 0 12 0 10 0 19 0 14 0 15 0 24 0 11
542101 499102 492713 M U 0 13 0 11 0 12 0 29 0 22 0 8 0 10 0 12 0 14 0 10 0 13 0 20 0 15 0 16 0 23 0 12
542102 499102 492713 F U 0 0 0 0 0 0 0 0 0 0 0 0 0 0 0 0 0 0 0 0 0 0 0 0 0 0 0 0 0 0 0 0
542103 492995 487701 F U 0 0 0 0 0 0 0 0 0 0 0 0 0 0 0 0 0 0 0 0 0 0 0 0 0 0 0 0 0 0 0 0
542104 494481 490103 M U 0 14 0 10 0 11 0 30 0 22 0 10 0 12 0 13 0 13 0 9 0 11 0 18 0 13 0 15 0 20 0 11
542105 484914 497055 M U 0 14 0 12 0 11 0 30 0 25 0 9 0 14 0 12 0 14 0 9 0 11 0 20 0 14 0 17 0 19 0 11
542106 484914 497055 F U 0 0 0 0 0 0 0 0 0 0 0 0 0 0 0 0 0 0 0 0 0 0 0 0 0 0 0 0 0 0 0 0
542107 495438 491586 M U 0 15 0 12 0 12 0 28 0 23 0 9 0 10 0 12 0 13 0 10 0 10 0 18 0 14 0 15 0 22 0 10
542108 486061 483463 M U 0 13 0 14 0 11 0 27 0 22 0 9 0 12 0 12 0 14 0 9 0 11 0 20 0 15 0 16 0 21 0 10
542109 486061 483463 F U 0 0 0 0 0 0 0 0 0 0 0 0 0 0 0 0 0 0 0 0 0 0 0 0 0 0 0 0 0 0 0 0
542110 486061 483463 F U 0 0 0 0 0 0 0 0 0 0 0 0 0 0 0 0 0 0 0 0 0 0 0 0 0 0 0 0 0 0 0 0
542111 486061 483463 M U 0 13 0 14 0 11 0 27 0 22 0 9 0 12 0 12 0 14 0 9 0 11 0 20 0 15 0 16 0 21 0 10
542112 486061 483463 F U 0 0 0 0 0 0 0 0 0 0 0 0 0 0 0 0 0 0 0 0 0 0 0 0 0 0 0 0 0 0 0 0
542113 493773 491867 F U 0 0 0 0 0 0 0 0 0 0 0 0 0 0 0 0 0 0 0 0 0 0 0 0 0 0 0 0 0 0 0 0
542114 493773 491867 F U 0 0 0 0 0 0 0 0 0 0 0 0 0 0 0 0 0 0 0 0 0 0 0 0 0 0 0 0 0 0 0 0
542115 493773 491867 F U 0 0 0 0 0 0 0 0 0 0 0 0 0 0 0 0 0 0 0 0 0 0 0 0 0 0 0 0 0 0 0 0
542116 496164 485864 F U 0 0 0 0 0 0 0 0 0 0 0 0 0 0 0 0 0 0 0 0 0 0 0 0 0 0 0 0 0 0 0 0
542117 496164 485864 F U 0 0 0 0 0 0 0 0 0 0 0 0 0 0 0 0 0 0 0 0 0 0 0 0 0 0 0 0 0 0 0 0
542118 496164 485864 M U 0 16 0 14 0 11 0 29 0 22 0 9 0 10 0 13 0 13 0 10 0 10 0 19 0 14 0 15 0 23 0 11
542119 496164 485864 M U 0 16 0 14 0 11 0 29 0 22 0 9 0 10 0 13 0 13 0 10 0 10 0 19 0 14 0 15 0 23 0 11
542120 496164 485864 F U 0 0 0 0 0 0 0 0 0 0 0 0 0 0 0 0 0 0 0 0 0 0 0 0 0 0 0 0 0 0 0 0
542121 494899 489697 F U 0 0 0 0 0 0 0 0 0 0 0 0 0 0 0 0 0 0 0 0 0 0 0 0 0 0 0 0 0 0 0 0
542122 494899 489697 F U 0 0 0 0 0 0 0 0 0 0 0 0 0 0 0 0 0 0 0 0 0 0 0 0 0 0 0 0 0 0 0 0
542123 494899 489697 M U 0 15 0 17 0 12 0 31 0 20 0 9 0 13 0 11 0 14 0 12 0 9 0 18 0 14 0 16 0 20 0 11
542124 494899 489697 M U 0 15 0 17 0 12 0 31 0 20 0 9 0 13 0 11 0 14 0 12 0 9 0 18 0 14 0 16 0 20 0 11
542125 494899 489697 F U 0 0 0 0 0 0 0 0 0 0 0 0 0 0 0 0 0 0 0 0 0 0 0 0 0 0 0 0 0 0 0 0
542126 486399 485668 F U 0 0 0 0 0 0 0 0 0 0 0 0 0 0 0 0 0 0 0 0 0 0 0 0 0 0 0 0 0 0 0 0
542127 494382 492246 F U 0 0 0 0 0 0 0 0 0 0 0 0 0 0 0 0 0 0 0 0 0 0 0 0 0 0 0 0 0 0 0 0
542128 487780 497928 M U 0 12 0 10 0 12 0 27 0 22 0 9 0 10 0 13 0 13 0 8 0 11 0 18 0 14 0 19 0 22 0 11
542129 487780 497928 F U 0 0 0 0 0 0 0 0 0 0 0 0 0 0 0 0 0 0 0 0 0 0 0 0 0 0 0 0 0 0 0 0
542130 493802 494954 F U 0 0 0 0 0 0 0 0 0 0 0 0 0 0 0 0 0 0 0 0 0 0 0 0 0 0 0 0 0 0 0 0
542131 485749 481715 M U 0 13 0 11 0 12 0 27 0 23 0 9 0 13 0 11 0 14 0 9 0 11 0 21 0 15 0 14 0 22 0 11
542132 487228 482341 F U 0 0 0 0 0 0 0 0 0 0 0 0 0 0 0 0 0 0 0 0 0 0 0 0 0 0 0 0 0 0 0 0
542133 487228 482341 F U 0 0 0 0 0 0 0 0 0 0 0 0 0 0 0 0 0 0 0 0 0 0 0 0 0 0 0 0 0 0 0 0
542134 498983 499469 M U 0 12 0 12 0 13 0 28 0 22 0 9 0 10 0 12 0 14 0 10 0 9 0 17 0 15 0 15 0 23 0 10
542135 498983 499469 M U 0 12 0 12 0 13 0 28 0 22 0 9 0 10 0 12 0 14 0 10 0 9 0 17 0 15 0 15 0 23 0 10
542136 498983 499469 F U 0 0 0 0 0 0 0 0 0 0 0 0 0 0 0 0 0 0 0 0 0 0 0 0 0 0 0 0 0 0 0 0
542137 498983 499469 F U 0 0 0 0 0 0 0 0 0 0 0 0 0 0 0 0 0 0 0 0 0 0 0 0 0 0 0 0 0 0 0 0
542138 485553 481726 F U 0 0 0 0 0 0 0 0 0 0 0 0 0 0 0 0 0 0 0 0 0 0 0 0 0 0 0 0 0 0 0 0
542139 485553 481726 F U 0 0 0 0 0 0 0 0 0 0 0 0 0 0 0 0 0 0 0 0 0 0 0 0 0 0 0 0 0 0 0 0
542140 485553 481726 F U 0 0 0 0 0 0 0 0 0 0 0 0 0 0 0 0 0 0 0 0 0 0 0 0 0 0 0 0 0 0 0 0
542141 491661 499492 M U 0 15 0 10 0 13 0 29 0 23 0 10 0 12 0 12 0 14 0 11 0 10 0 17 0 15 0 17 0 22 0 10
542142 492406 487266 F U 0 0 0 0 0 0 0 0 0 0 0 0 0 0 0 0 0 0 0 0 0 0 0 0 0 0 0 0 0 0 0 0
542143 492406 487266 F U 0 0 0 0 0 0 0 0 0 0 0 0 0 0 0 0 0 0 0 0 0 0 0 0 0 0 0 0 0 0 0 0
542144 492406 487266 M U 0 14 0 10 0 11 0 28 0 23 0 9 0 10 0 12 0 13 0 9 0 9 0 18 0 14 0 16 0 21 0 9
542145 492210 490847 M U 0 14 0 12 0 12 0 27 0 25 0 9 0 10 0 12 0 13 0 9 0 12 0 18 0 13 0 16 0 22 0 12
542146 492210 490847 M U 0 14 0 12 0 12 0 27 0 25 0 9 0 10 0 12 0 13 0 9 0 12 0 18 0 13 0 16 0 22 0 12
542147 493288 486247 M U 0 15 0 13 0 12 0 29 0 23 0 9 0 10 0 12 0 13 0 9 0 11 0 18 0 15 0 14 0 20 0 11
542148 493288 486247 M U 0 15 0 13 0 12 0 29 0 23 0 9 0 10 0 12 0 13 0 9 0 11 0 18 0 15 0 14 0 20 0 11
542149 493288 486247 M U 0 15 0 13 0 12 0 29 0 23 0 9 0 10 0 12 0 13 0 9 0 11 0 18 0 15 0 14 0 20 0 11
542150 490175 481400 F U 0 0 0 0 0 0 0 0 0 0 0 0 0 0 0 0 0 0 0 0 0 0 0 0 0 0 0 0 0 0 0 0
542151 490175 481400 M U 0 15 0 14 0 11 0 30 0 23 0 8 0 11 0 13 0 13 0 9 0 11 0 18 0 13 0 15 0 21 0 11
542152 482482 480413 M U 0 14 0 13 0 12 0 28 0 22 0 9 0 12 0 12 0 13 0 9 0 10 0 18 0 14 0 17 0 18 0 12
542153 482482 480413 M U 0 14 0 13 0 12 0 28 0 22 0 9 0 12 0 12 0 13 0 9 0 10 0 18 0 14 0 17 0 18 0 12
542154 495732 489646 M U 0 12 0 15 0 12 0 29 0 24 0 10 0 10 0 11 0 13 0 10 0 9 0 18 0 14 0 15 0 22 0 10
542155 495732 489646 M U 0 12 0 15 0 12 0 29 0 24 0 10 0 10 0 11 0 13 0 10 0 9 0 18 0 14 0 15 0 22 0 10
542156 492078 480513 F U 0 0 0 0 0 0 0 0 0 0 0 0 0 0 0 0 0 0 0 0 0 0 0 0 0 0 0 0 0 0 0 0
542157 492078 480513 M U 0 13 0 10 0 12 0 29 0 23 0 9 0 10 0 12 0 15 0 9 0 10 0 20 0 15 0 15 0 22 0 10
542158 492078 480513 F U 0 0 0 0 0 0 0 0 0 0 0 0 0 0 0 0 0 0 0 0 0 0 0 0 0 0 0 0 0 0 0 0
542159 492928 488996 F U 0 0 0 0 0 0 0 0 0 0 0 0 0 0 0 0 0 0 0 0 0 0 0 0 0 0 0 0 0 0 0 0
542160 492928 488996 M U 0 14 0 14 0 13 0 30 0 24 0 9 0 12 0 11 0 13 0 11 0 10 0 17 0 13 0 15 0 22 0 11
542161 480723 480361 M U 0 13 0 11 0 12 0 31 0 23 0 10 0 12 0 12 0 13 0 10 0 9 0 19 0 14 0 15 0 23 0 11
542162 490065 492785 F U 0 0 0 0 0 0 0 0 0 0 0 0 0 0 0 0 0 0 0 0 0 0 0 0 0 0 0 0 0 0 0 0
542163 490065 492785 F U 0 0 0 0 0 0 0 0 0 0 0 0 0 0 0 0 0 0 0 0 0 0 0 0 0 0 0 0 0 0 0 0
542164 490065 492785 F U 0 0 0 0 0 0 0 0 0 0 0 0 0 0 0 0 0 0 0 0 0 0 0 0 0 0 0 0 0 0 0 0
542165 493253 490302 F U 0 0 0 0 0 0 0 0 0 0 0 0 0 0 0 0 0 0 0 0 0 0 0 0 0 0 0 0 0 0 0 0
542166 493253 490302 M U 0 15 0 15 0 11 0 29 0 23 0 9 0 10 0 13 0 13 0 11 0 11 0 19 0 16 0 16 0 22 0 11
542167 482738 492949 M U 0 14 0 13 0 12 0 27 0 22 0 9 0 10 0 12 0 13 0 11 0 10 0 18 0 12 0 15 0 22 0 11
542168 483538 482271 M U 0 15 0 19 0 12 0 26 0 24 0 9 0 12 0 12 0 14 0 10 0 10 0 20 0 14 0 15 0 22 0 11
542169 483538 482271 M U 0 15 0 19 0 12 0 26 0 24 0 9 0 12 0 12 0 14 0 10 0 10 0 20 0 14 0 15 0 22 0 11
542170 487276 491204 F U 0 0 0 0 0 0 0 0 0 0 0 0 0 0 0 0 0 0 0 0 0 0 0 0 0 0 0 0 0 0 0 0
542171 491466 499364 M U 0 13 0 16 0 12 0 28 0 23 0 9 0 13 0 12 0 13 0 9 0 10 0 19 0 15 0 15 0 19 0 11
542172 486207 483072 M U 0 13 0 10 0 11 0 29 0 23 0 10 0 10 0 12 0 15 0 11 0 11 0 19 0 14 0 16 0 21 0 10
542173 486207 483072 M U 0 13 0 10 0 11 0 29 0 23 0 10 0 10 0 12 0 15 0 11 0 11 0 19 0 14 0 16 0 21 0 10
542174 486207 483072 M U 0 13 0 10 0 11 0 29 0 23 0 10 0 10 0 12 0 15 0 11 0 11 0 19 0 14 0 16 0 21 0 10
542175 486329 498129 F U 0 0 0 0 0 0 0 0 0 0 0 0 0 0 0 0 0 0 0 0 0 0 0 0 0 0 0 0 0 0 0 0
542176 497280 484436 F U 0 0 0 0 0 0 0 0 0 0 0 0 0 0 0 0 0 0 0 0 0 0 0 0 0 0 0 0 0 0 0 0
542177 497280 484436 M U 0 13 0 14 0 11 0 29 0 22 0 9 0 11 0 12 0 14 0 9 0 10 0 17 0 14 0 15 0 22 0 11
542178 497280 484436 M U 0 13 0 14 0 11 0 29 0 22 0 9 0 11 0 12 0 14 0 9 0 10 0 17 0 14 0 15 0 22 0 11
542179 497449 498295 M U 0 15 0 10 0 12 0 29 0 24 0 9 0 12 0 13 0 15 0 10 0 11 0 18 0 14 0 17 0 20 0 10
542180 497449 498295 F U 0 0 0 0 0 0 0 0 0 0 0 0 0 0 0 0 0 0 0 0 0 0 0 0 0 0 0 0 0 0 0 0
542181 497012 499798 M U 0 13 0 12 0 11 0 29 0 23 0 10 0 10 0 12 0 14 0 9 0 10 0 18 0 14 0 17 0 23 0 10
542182 483253 495759 M U 0 14 0 15 0 13 0 28 0 20 0 9 0 10 0 11 0 15 0 11 0 11 0 17 0 14 0 18 0 19 0 12
542183 485930 492965 F U 0 0 0 0 0 0 0 0 0 0 0 0 0 0 0 0 0 0 0 0 0 0 0 0 0 0 0 0 0 0 0 0
542184 499318 484520 M U 0 13 0 10 0 13 0 29 0 24 0 10 0 10 0 13 0 13 0 10 0 11 0 17 0 16 0 16 0 20 0 11
542185 498185 483305 F U 0 0 0 0 0 0 0 0 0 0 0 0 0 0 0 0 0 0 0 0 0 0 0 0 0 0 0 0 0 0 0 0
542186 498185 483305 F U 0 0 0 0 0 0 0 0 0 0 0 0 0 0 0 0 0 0 0 0 0 0 0 0 0 0 0 0 0 0 0 0
542187 498185 483305 M U 0 14 0 14 0 12 0 27 0 22 0 9 0 10 0 11 0 14 0 11 0 11 0 21 0 13 0 17 0 20 0 10
542188 498185 483305 F U 0 0 0 0 0 0 0 0 0 0 0 0 0 0 0 0 0 0 0 0 0 0 0 0 0 0 0 0 0 0 0 0
542189 481177 483177 M U 0 14 0 15 0 11 0 29 0 22 0 10 0 10 0 12 0 13 0 8 0 11 0 18 0 14 0 16 0 21 0 10
542190 481177 483177 F U 0 0 0 0 0 0 0 0 0 0 0 0 0 0 0 0 0 0 0 0 0 0 0 0 0 0 0 0 0 0 0 0
542191 493017 486550 M U 0 13 0 13 0 12 0 29 0 23 0 9 0 12 0 12 0 13 0 11 0 11 0 19 0 14 0 16 0 20 0 11
542192 493017 486550 M U 0 13 0 13 0 12 0 29 0 23 0 9 0 12 0 12 0 13 0 11 0 11 0 19 0 14 0 16 0 20 0 11
542193 494960 499986 M U 0 13 0 13 0 12 0 29 0 22 0 10 0 12 0 12 0 14 0 12 0 11 0 19 0 15 0 15 0 22 0 11
542194 494960 499986 F U 0 0 0 0 0 0 0 0 0 0 0 0 0 0 0 0 0 0 0 0 0 0 0 0 0 0 0 0 0 0 0 0
542195 486282 494978 F U 0 0 0 0 0 0 0 0 0 0 0 0 0 0 0 0 0 0 0 0 0 0 0 0 0 0 0 0 0 0 0 0
542196 498350 487480 F U 0 0 0 0 0 0 0 0 0 0 0 0 0 0 0 0 0 0 0 0 0 0 0 0 0 0 0 0 0 0 0 0
542197 498350 487480 F U 0 0 0 0 0 0 0 0 0 0 0 0 0 0 0 0 0 0 0 0 0 0 0 0 0 0 0 0 0 0 0 0
542198 498350 487480 M U 0 15 0 13 0 11 0 28 0 21 0 9 0 12 0 11 0 13 0 10 0 10 0 17 0 14 0 15 0 22 0 11
542199 494835 492439 F U 0 0 0 0 0 0 0 0 0 0 0 0 0 0 0 0 0 0 0 0 0 0 0 0 0 0 0 0 0 0 0 0
542200 498423 488442 M U 0 15 0 10 0 13 0 29 0 23 0 10 0 12 0 12 0 14 0 11 0 10 0 17 0 15 0 17 0 21 0 10
542201 498423 488442 F U 0 0 0 0 0 0 0 0 0 0 0 0 0 0 0 0 0 0 0 0 0 0 0 0 0 0 0 0 0 0 0 0
542202 485945 499338 M U 0 14 0 17 0 12 0 28 0 23 0 9 0 10 0 11 0 13 0 11 0 11 0 18 0 15 0 14 0 20 0 10
542203 485945 499338 F U 0 0 0 0 0 0 0 0 0 0 0 0 0 0 0 0 0 0 0 0 0 0 0 0 0 0 0 0 0 0 0 0
542204 495366 486152 M U 0 13 0 13 0 12 0 27 0 23 0 10 0 10 0 11 0 13 0 10 0 9 0 19 0 15 0 16 0 21 0 10
542205 484147 499499 F U 0 0 0 0 0 0 0 0 0 0 0 0 0 0 0 0 0 0 0 0 0 0 0 0 0 0 0 0 0 0 0 0
542206 497434 495821 M U 0 15 0 10 0 12 0 29 0 23 0 10 0 12 0 12 0 13 0 9 0 13 0 18 0 14 0 13 0 22 0 9
542207 484898 490677 M U 0 14 0 14 0 12 0 28 0 22 0 10 0 10 0 12 0 14 0 9 0 10 0 19 0 15 0 15 0 18 0 11
542208 484898 490677 F U 0 0 0 0 0 0 0 0 0 0 0 0 0 0 0 0 0 0 0 0 0 0 0 0 0 0 0 0 0 0 0 0
542209 484898 490677 F U 0 0 0 0 0 0 0 0 0 0 0 0 0 0 0 0 0 0 0 0 0 0 0 0 0 0 0 0 0 0 0 0
542210 486384 483422 M U 0 16 0 14 0 14 0 28 0 20 0 9 0 12 0 12 0 13 0 8 0 9 0 19 0 14 0 15 0 20 0 11
542211 487343 482737 M U 0 14 0 10 0 11 0 27 0 23 0 9 0 13 0 12 0 13 0 9 0 11 0 19 0 17 0 14 0 21 0 10
542212 487343 482737 M U 0 14 0 10 0 11 0 27 0 23 0 9 0 13 0 12 0 13 0 9 0 11 0 19 0 17 0 14 0 21 0 10
542213 481790 485009 F U 0 0 0 0 0 0 0 0 0 0 0 0 0 0 0 0 0 0 0 0 0 0 0 0 0 0 0 0 0 0 0 0
542214 497243 489681 F U 0 0 0 0 0 0 0 0 0 0 0 0 0 0 0 0 0 0 0 0 0 0 0 0 0 0 0 0 0 0 0 0
542215 497243 489681 F U 0 0 0 0 0 0 0 0 0 0 0 0 0 0 0 0 0 0 0 0 0 0 0 0 0 0 0 0 0 0 0 0
542216 481643 487829 M U 0 14 0 15 0 12 0 28 0 23 0 9 0 10 0 13 0 13 0 11 0 11 0 18 0 14 0 19 0 22 0 11
542217 486511 482134 M U 0 14 0 12 0 12 0 28 0 21 0 9 0 12 0 12 0 13 0 9 0 12 0 19 0 15 0 15 0 21 0 10
542218 486511 482134 F U 0 0 0 0 0 0 0 0 0 0 0 0 0 0 0 0 0 0 0 0 0 0 0 0 0 0 0 0 0 0 0 0
542219 486511 482134 M U 0 14 0 12 0 12 0 28 0 21 0 9 0 12 0 12 0 13 0 9 0 12 0 19 0 15 0 15 0 21 0 10
542220 489605 499939 F U 0 0 0 0 0 0 0 0 0 0 0 0 0 0 0 0 0 0 0 0 0 0 0 0 0 0 0 0 0 0 0 0
542221 482845 494598 F U 0 0 0 0 0 0 0 0 0 0 0 0 0 0 0 0 0 0 0 0 0 0 0 0 0 0 0 0 0 0 0 0
542222 485957 485413 F U 0 0 0 0 0 0 0 0 0 0 0 0 0 0 0 0 0 0 0 0 0 0 0 0 0 0 0 0 0 0 0 0
542223 485957 485413 M U 0 15 0 17 0 12 0 27 0 23 0 8 0 12 0 13 0 14 0 9 0 12 0 20 0 18 0 16 0 21 0 11
542224 485957 485413 F U 0 0 0 0 0 0 0 0 0 0 0 0 0 0 0 0 0 0 0 0 0 0 0 0 0 0 0 0 0 0 0 0
542225 485957 485413 M U 0 15 0 17 0 12 0 27 0 23 0 8 0 12 0 13 0 14 0 9 0 12 0 20 0 18 0 16 0 21 0 11
542226 485957 485413 F U 0 0 0 0 0 0 0 0 0 0 0 0 0 0 0 0 0 0 0 0 0 0 0 0 0 0 0 0 0 0 0 0
542227 492879 482917 F U 0 0 0 0 0 0 0 0 0 0 0 0 0 0 0 0 0 0 0 0 0 0 0 0 0 0 0 0 0 0 0 0
542228 496221 498435 M U 0 12 0 10 0 12 0 27 0 22 0 9 0 10 0 13 0 13 0 8 0 11 0 18 0 14 0 19 0 22 0 11
542229 496221 498435 M U 0 12 0 10 0 12 0 27 0 22 0 9 0 10 0 13 0 13 0 8 0 11 0 18 0 14 0 19 0 22 0 11
542230 496221 498435 M U 0 12 0 10 0 12 0 27 0 22 0 9 0 10 0 13 0 13 0 8 0 11 0 18 0 14 0 19 0 22 0 11
542231 498479 491480 M U 0 14 0 14 0 13 0 30 0 21 0 10 0 10 0 12 0 13 0 10 0 10 0 17 0 17 0 17 0 19 0 10
542232 487212 489056 F U 0 0 0 0 0 0 0 0 0 0 0 0 0 0 0 0 0 0 0 0 0 0 0 0 0 0 0 0 0 0 0 0
542233 487212 489056 M U 0 14 0 19 0 12 0 29 0 23 0 9 0 12 0 12 0 13 0 11 0 10 0 20 0 14 0 17 0 22 0 11
542234 493569 499001 F U 0 0 0 0 0 0 0 0 0 0 0 0 0 0 0 0 0 0 0 0 0 0 0 0 0 0 0 0 0 0 0 0
542235 482718 487868 M U 0 15 0 13 0 12 0 28 0 22 0 9 0 13 0 11 0 13 0 9 0 9 0 16 0 17 0 19 0 20 0 9
542236 480186 492586 M U 0 15 0 12 0 11 0 27 0 23 0 9 0 10 0 13 0 13 0 9 0 11 0 18 0 13 0 19 0 21 0 9
542237 480186 492586 F U 0 0 0 0 0 0 0 0 0 0 0 0 0 0 0 0 0 0 0 0 0 0 0 0 0 0 0 0 0 0 0 0
542238 480186 492586 F U 0 0 0 0 0 0 0 0 0 0 0 0 0 0 0 0 0 0 0 0 0 0 0 0 0 0 0 0 0 0 0 0
542239 496637 499891 F U 0 0 0 0 0 0 0 0 0 0 0 0 0 0 0 0 0 0 0 0 0 0 0 0 0 0 0 0 0 0 0 0
542240 496958 493895 F U 0 0 0 0 0 0 0 0 0 0 0 0 0 0 0 0 0 0 0 0 0 0 0 0 0 0 0 0 0 0 0 0
542241 496958 493895 M U 0 14 0 13 0 11 0 29 0 21 0 9 0 13 0 12 0 13 0 11 0 12 0 19 0 14 0 15 0 18 0 11
542242 497901 486239 M U 0 13 0 16 0 12 0 27 0 24 0 10 0 13 0 12 0 14 0 8 0 11 0 18 0 15 0 17 0 22 0 11
542243 497901 486239 F U 0 0 0 0 0 0 0 0 0 0 0 0 0 0 0 0 0 0 0 0 0 0 0 0 0 0 0 0 0 0 0 0
542244 487465 482521 F U 0 0 0 0 0 0 0 0 0 0 0 0 0 0 0 0 0 0 0 0 0 0 0 0 0 0 0 0 0 0 0 0
542245 487465 482521 M U 0 14 0 16 0 13 0 29 0 21 0 9 0 13 0 11 0 14 0 9 0 11 0 17 0 15 0 17 0 20 0 10
542246 487053 497753 M U 0 13 0 13 0 12 0 29 0 23 0 10 0 11 0 12 0 14 0 11 0 12 0 18 0 14 0 16 0 20 0 11
542247 487053 497753 F U 0 0 0 0 0 0 0 0 0 0 0 0 0 0 0 0 0 0 0 0 0 0 0 0 0 0 0 0 0 0 0 0
542248 487053 497753 M U 0 13 0 13 0 12 0 29 0 23 0 10 0 11 0 12 0 14 0 11 0 12 0 18 0 14 0 16 0 20 0 11
542249 499785 486306 M U 0 14 0 13 0 13 0 30 0 24 0 8 0 10 0 11 0 13 0 9 0 11 0 18 0 15 0 16 0 20 0 11
542250 499785 486306 F U 0 0 0 0 0 0 0 0 0 0 0 0 0 0 0 0 0 0 0 0 0 0 0 0 0 0 0 0 0 0 0 0
542251 482823 484904 M U 0 13 0 17 0 12 0 26 0 21 0 9 0 10 0 12 0 13 0 9 0 11 0 19 0 15 0 16 0 21 0 10
542252 482823 484904 M U 0 13 0 17 0 12 0 26 0 21 0 9 0 10 0 12 0 13 0 9 0 11 0 19 0 15 0 16 0 21 0 10
542253 481436 497164 F U 0 0 0 0 0 0 0 0 0 0 0 0 0 0 0 0 0 0 0 0 0 0 0 0 0 0 0 0 0 0 0 0
542254 497430 487894 F U 0 0 0 0 0 0 0 0 0 0 0 0 0 0 0 0 0 0 0 0 0 0 0 0 0 0 0 0 0 0 0 0
542255 498080 487394 F U 0 0 0 0 0 0 0 0 0 0 0 0 0 0 0 0 0 0 0 0 0 0 0 0 0 0 0 0 0 0 0 0
542256 498080 487394 M U 0 15 0 10 0 11 0 29 0 20 0 9 0 12 0 12 0 14 0 11 0 9 0 18 0 14 0 15 0 18 0 12
542257 498080 487394 F U 0 0 0 0 0 0 0 0 0 0 0 0 0 0 0 0 0 0 0 0 0 0 0 0 0 0 0 0 0 0 0 0
542258 496562 480433 M U 0 14 0 12 0 13 0 28 0 22 0 10 0 10 0 11 0 15 0 11 0 12 0 18 0 14 0 17 0 20 0 10
542259 496562 480433 M U 0 14 0 12 0 13 0 28 0 22 0 10 0 10 0 11 0 15 0 11 0 12 0 18 0 14 0 17 0 20 0 10
542260 496562 480433 M U 0 14 0 12 0 13 0 28 0 22 0 10 0 10 0 11 0 15 0 11 0 12 0 18 0 14 0 17 0 20 0 10
542261 496562 480433 F U 0 0 0 0 0 0 0 0 0 0 0 0 0 0 0 0 0 0 0 0 0 0 0 0 0 0 0 0 0 0 0 0
542262 496562 480433 M U 0 14 0 12 0 13 0 28 0 22 0 10 0 10 0 11 0 15 0 11 0 12 0 18 0 14 0 17 0 20 0 10
542263 498905 493147 F U 0 0 0 0 0 0 0 0 0 0 0 0 0 0 0 0 0 0 0 0 0 0 0 0 0 0 0 0 0 0 0 0
542264 493699 499799 F U 0 0 0 0 0 0 0 0 0 0 0 0 0 0 0 0 0 0 0 0 0 0 0 0 0 0 0 0 0 0 0 0
542265 486106 494850 F U 0 0 0 0 0 0 0 0 0 0 0 0 0 0 0 0 0 0 0 0 0 0 0 0 0 0 0 0 0 0 0 0
542266 486106 494850 M U 0 15 0 17 0 12 0 29 0 23 0 9 0 10 0 12 0 14 0 9 0 12 0 17 0 14 0 16 0 22 0 11
542267 486106 494850 F U 0 0 0 0 0 0 0 0 0 0 0 0 0 0 0 0 0 0 0 0 0 0 0 0 0 0 0 0 0 0 0 0
542268 498210 492160 F U 0 0 0 0 0 0 0 0 0 0 0 0 0 0 0 0 0 0 0 0 0 0 0 0 0 0 0 0 0 0 0 0
542269 493484 486954 M U 0 12 0 13 0 12 0 31 0 24 0 9 0 10 0 11 0 14 0 9 0 12 0 18 0 14 0 14 0 21 0 12
542270 493484 486954 F U 0 0 0 0 0 0 0 0 0 0 0 0 0 0 0 0 0 0 0 0 0 0 0 0 0 0 0 0 0 0 0 0
542271 496945 480429 M U 0 13 0 14 0 11 0 27 0 22 0 9 0 12 0 12 0 14 0 9 0 11 0 20 0 15 0 16 0 21 0 10
542272 496945 480429 M U 0 13 0 14 0 11 0 27 0 22 0 9 0 12 0 12 0 14 0 9 0 11 0 20 0 15 0 16 0 21 0 10
542273 498710 489950 F U 0 0 0 0 0 0 0 0 0 0 0 0 0 0 0 0 0 0 0 0 0 0 0 0 0 0 0 0 0 0 0 0
542274 484675 499616 F U 0 0 0 0 0 0 0 0 0 0 0 0 0 0 0 0 0 0 0 0 0 0 0 0 0 0 0 0 0 0 0 0
542275 484675 499616 M U 0 16 0 13 0 11 0 28 0 23 0 10 0 12 0 12 0 15 0 9 0 11 0 18 0 14 0 16 0 19 0 9
542276 484675 499616 F U 0 0 0 0 0 0 0 0 0 0 0 0 0 0 0 0 0 0 0 0 0 0 0 0 0 0 0 0 0 0 0 0
542277 483725 493961 F U 0 0 0 0 0 0 0 0 0 0 0 0 0 0 0 0 0 0 0 0 0 0 0 0 0 0 0 0 0 0 0 0
542278 482198 493203 M U 0 16 0 9 0 12 0 27 0 22 0 9 0 13 0 12 0 14 0 10 0 10 0 20 0 15 0 14 0 22 0 10
542279 482198 493203 F U 0 0 0 0 0 0 0 0 0 0 0 0 0 0 0 0 0 0 0 0 0 0 0 0 0 0 0 0 0 0 0 0
542280 482198 493203 M U 0 16 0 9 0 12 0 27 0 22 0 9 0 13 0 12 0 14 0 10 0 10 0 20 0 15 0 14 0 22 0 10
542281 482198 493203 F U 0 0 0 0 0 0 0 0 0 0 0 0 0 0 0 0 0 0 0 0 0 0 0 0 0 0 0 0 0 0 0 0
542282 493888 498063 M U 0 12 0 10 0 12 0 28 0 22 0 9 0 12 0 12 0 14 0 9 0 9 0 18 0 15 0 12 0 20 0 11
542283 480609 482918 M U 0 13 0 13 0 12 0 29 0 22 0 10 0 12 0 12 0 14 0 12 0 11 0 19 0 16 0 15 0 22 0 11
542284 480609 482918 F U 0 0 0 0 0 0 0 0 0 0 0 0 0 0 0 0 0 0 0 0 0 0 0 0 0 0 0 0 0 0 0 0
542285 488375 482473 F U 0 0 0 0 0 0 0 0 0 0 0 0 0 0 0 0 0 0 0 0 0 0 0 0 0 0 0 0 0 0 0 0
542286 487703 493727 F U 0 0 0 0 0 0 0 0 0 0 0 0 0 0 0 0 0 0 0 0 0 0 0 0 0 0 0 0 0 0 0 0
542287 499819 488220 F U 0 0 0 0 0 0 0 0 0 0 0 0 0 0 0 0 0 0 0 0 0 0 0 0 0 0 0 0 0 0 0 0
542288 497212 494335 M U 0 16 0 18 0 11 0 30 0 20 0 9 0 12 0 12 0 13 0 10 0 11 0 19 0 14 0 15 0 20 0 10
542289 488314 483684 F U 0 0 0 0 0 0 0 0 0 0 0 0 0 0 0 0 0 0 0 0 0 0 0 0 0 0 0 0 0 0 0 0
542290 488314 483684 F U 0 0 0 0 0 0 0 0 0 0 0 0 0 0 0 0 0 0 0 0 0 0 0 0 0 0 0 0 0 0 0 0
542291 496245 486226 F U 0 0 0 0 0 0 0 0 0 0 0 0 0 0 0 0 0 0 0 0 0 0 0 0 0 0 0 0 0 0 0 0
542292 496245 486226 F U 0 0 0 0 0 0 0 0 0 0 0 0 0 0 0 0 0 0 0 0 0 0 0 0 0 0 0 0 0 0 0 0
542293 496245 486226 M U 0 13 0 11 0 12 0 31 0 23 0 10 0 12 0 12 0 13 0 10 0 9 0 19 0 14 0 15 0 23 0 11
542294 489129 496885 M U 0 12 0 10 0 12 0 29 0 22 0 10 0 13 0 11 0 13 0 9 0 11 0 18 0 14 0 15 0 21 0 11
542295 489129 496885 F U 0 0 0 0 0 0 0 0 0 0 0 0 0 0 0 0 0 0 0 0 0 0 0 0 0 0 0 0 0 0 0 0
542296 499844 482833 M U 0 14 0 17 0 12 0 28 0 23 0 9 0 10 0 11 0 13 0 11 0 11 0 18 0 15 0 14 0 20 0 10
542297 495234 493071 F U 0 0 0 0 0 0 0 0 0 0 0 0 0 0 0 0 0 0 0 0 0 0 0 0 0 0 0 0 0 0 0 0
542298 495234 493071 M U 0 13 0 16 0 11 0 31 0 22 0 9 0 11 0 11 0 13 0 11 0 12 0 19 0 15 0 15 0 23 0 10
542299 495234 493071 F U 0 0 0 0 0 0 0 0 0 0 0 0 0 0 0 0 0 0 0 0 0 0 0 0 0 0 0 0 0 0 0 0
542300 492222 492805 M U 0 15 0 15 0 12 0 30 0 23 0 10 0 12 0 12 0 13 0 11 0 11 0 19 0 15 0 15 0 19 0 11
542301 499321 487253 M U 0 13 0 13 0 13 0 28 0 23 0 10 0 12 0 12 0 13 0 10 0 12 0 20 0 12 0 16 0 18 0 10
542302 499321 487253 F U 0 0 0 0 0 0 0 0 0 0 0 0 0 0 0 0 0 0 0 0 0 0 0 0 0 0 0 0 0 0 0 0
542303 499321 487253 M U 0 13 0 13 0 13 0 28 0 23 0 10 0 12 0 12 0 13 0 10 0 12 0 20 0 12 0 16 0 18 0 10
542304 485773 499610 F U 0 0 0 0 0 0 0 0 0 0 0 0 0 0 0 0 0 0 0 0 0 0 0 0 0 0 0 0 0 0 0 0
542305 485773 499610 F U 0 0 0 0 0 0 0 0 0 0 0 0 0 0 0 0 0 0 0 0 0 0 0 0 0 0 0 0 0 0 0 0
542306 488235 487373 F U 0 0 0 0 0 0 0 0 0 0 0 0 0 0 0 0 0 0 0 0 0 0 0 0 0 0 0 0 0 0 0 0
542307 493866 493285 M U 0 13 0 14 0 11 0 28 0 22 0 8 0 10 0 12 0 13 0 10 0 13 0 18 0 14 0 16 0 20 0 11
542308 493866 493285 M U 0 13 0 14 0 11 0 28 0 22 0 8 0 10 0 12 0 13 0 10 0 13 0 18 0 14 0 16 0 20 0 11
542309 497475 487822 M U 0 12 0 14 0 14 0 28 0 21 0 10 0 12 0 14 0 14 0 9 0 9 0 16 0 14 0 14 0 19 0 11
542310 498182 481500 F U 0 0 0 0 0 0 0 0 0 0 0 0 0 0 0 0 0 0 0 0 0 0 0 0 0 0 0 0 0 0 0 0
542311 482364 499472 M U 0 15 0 11 0 11 0 30 0 22 0 9 0 12 0 12 0 14 0 9 0 11 0 17 0 14 0 15 0 20 0 10
542312 482364 499472 M U 0 15 0 11 0 11 0 30 0 22 0 9 0 12 0 12 0 14 0 9 0 11 0 17 0 14 0 15 0 20 0 10
542313 482364 499472 M U 0 15 0 11 0 11 0 30 0 22 0 9 0 12 0 12 0 14 0 9 0 11 0 17 0 14 0 15 0 20 0 10
542314 486023 495548 F U 0 0 0 0 0 0 0 0 0 0 0 0 0 0 0 0 0 0 0 0 0 0 0 0 0 0 0 0 0 0 0 0
542315 480871 496621 F U 0 0 0 0 0 0 0 0 0 0 0 0 0 0 0 0 0 0 0 0 0 0 0 0 0 0 0 0 0 0 0 0
542316 480871 496621 F U 0 0 0 0 0 0 0 0 0 0 0 0 0 0 0 0 0 0 0 0 0 0 0 0 0 0 0 0 0 0 0 0
542317 480871 496621 F U 0 0 0 0 0 0 0 0 0 0 0 0 0 0 0 0 0 0 0 0 0 0 0 0 0 0 0 0 0 0 0 0
542318 480871 496621 F U 0 0 0 0 0 0 0 0 0 0 0 0 0 0 0 0 0 0 0 0 0 0 0 0 0 0 0 0 0 0 0 0
542319 499851 487014 F U 0 0 0 0 0 0 0 0 0 0 0 0 0 0 0 0 0 0 0 0 0 0 0 0 0 0 0 0 0 0 0 0
542320 499851 487014 M U 0 14 0 11 0 12 0 27 0 22 0 10 0 12 0 13 0 14 0 11 0 10 0 17 0 15 0 14 0 22 0 11
542321 499851 487014 M U 0 14 0 11 0 12 0 27 0 22 0 10 0 12 0 13 0 14 0 11 0 10 0 17 0 15 0 14 0 22 0 11
542322 499851 487014 F U 0 0 0 0 0 0 0 0 0 0 0 0 0 0 0 0 0 0 0 0 0 0 0 0 0 0 0 0 0 0 0 0
542323 499800 481446 F U 0 0 0 0 0 0 0 0 0 0 0 0 0 0 0 0 0 0 0 0 0 0 0 0 0 0 0 0 0 0 0 0
542324 499800 481446 F U 0 0 0 0 0 0 0 0 0 0 0 0 0 0 0 0 0 0 0 0 0 0 0 0 0 0 0 0 0 0 0 0
542325 499800 481446 M U 0 14 0 12 0 13 0 27 0 24 0 10 0 13 0 12 0 14 0 8 0 9 0 17 0 16 0 16 0 22 0 11
542326 493923 482037 M U 0 13 0 14 0 12 0 28 0 23 0 9 0 10 0 11 0 13 0 9 0 12 0 19 0 14 0 17 0 18 0 11
542327 495553 480727 M U 0 14 0 13 0 12 0 29 0 24 0 9 0 12 0 13 0 14 0 9 0 10 0 19 0 14 0 16 0 20 0 12
542328 498211 485738 F U 0 0 0 0 0 0 0 0 0 0 0 0 0 0 0 0 0 0 0 0 0 0 0 0 0 0 0 0 0 0 0 0
542329 498211 485738 F U 0 0 0 0 0 0 0 0 0 0 0 0 0 0 0 0 0 0 0 0 0 0 0 0 0 0 0 0 0 0 0 0
542330 487923 488096 M U 0 13 0 12 0 12 0 28 0 21 0 9 0 12 0 12 0 14 0 9 0 10 0 18 0 13 0 19 0 21 0 11
542331 490425 481397 M U 0 12 0 10 0 13 0 29 0 23 0 8 0 13 0 11 0 13 0 9 0 11 0 20 0 13 0 16 0 23 0 11
542332 490425 481397 M U 0 12 0 10 0 13 0 29 0 23 0 8 0 13 0 11 0 13 0 9 0 11 0 20 0 13 0 16 0 23 0 11
542333 490425 481397 F U 0 0 0 0 0 0 0 0 0 0 0 0 0 0 0 0 0 0 0 0 0 0 0 0 0 0 0 0 0 0 0 0
542334 490425 481397 M U 0 12 0 10 0 13 0 29 0 23 0 8 0 13 0 11 0 13 0 9 0 11 0 20 0 13 0 16 0 23 0 11
542335 488480 498839 M U 0 15 0 12 0 12 0 28 0 23 0 9 0 10 0 12 0 13 0 9 0 10 0 18 0 14 0 15 0 22 0 10
542336 488480 498839 F U 0 0 0 0 0 0 0 0 0 0 0 0 0 0 0 0 0 0 0 0 0 0 0 0 0 0 0 0 0 0 0 0
542337 496567 492317 F U 0 0 0 0 0 0 0 0 0 0 0 0 0 0 0 0 0 0 0 0 0 0 0 0 0 0 0 0 0 0 0 0
542338 484585 485736 M U 0 15 0 17 0 12 0 29 0 24 0 9 0 11 0 12 0 13 0 9 0 12 0 20 0 14 0 17 0 22 0 12
542339 494168 487355 F U 0 0 0 0 0 0 0 0 0 0 0 0 0 0 0 0 0 0 0 0 0 0 0 0 0 0 0 0 0 0 0 0
542340 494168 487355 M U 0 13 0 17 0 12 0 27 0 23 0 10 0 12 0 12 0 14 0 9 0 9 0 19 0 14 0 15 0 20 0 10
542341 487662 485236 M U 0 14 0 17 0 12 0 28 0 23 0 9 0 12 0 11 0 13 0 8 0 12 0 18 0 13 0 17 0 20 0 11
542342 491971 485276 M U 0 14 0 10 0 11 0 28 0 23 0 9 0 10 0 12 0 13 0 9 0 9 0 18 0 14 0 16 0 21 0 9
542343 491971 485276 M U 0 14 0 10 0 11 0 28 0 23 0 9 0 10 0 12 0 13 0 9 0 9 0 18 0 14 0 16 0 21 0 9
542344 491971 485276 M U 0 14 0 10 0 11 0 28 0 23 0 9 0 10 0 12 0 13 0 9 0 9 0 18 0 14 0 16 0 21 0 9
542345 491971 485276 F U 0 0 0 0 0 0 0 0 0 0 0 0 0 0 0 0 0 0 0 0 0 0 0 0 0 0 0 0 0 0 0 0
542346 499059 494492 M U 0 13 0 17 0 13 0 27 0 23 0 9 0 13 0 12 0 13 0 10 0 12 0 18 0 15 0 15 0 19 0 11
542347 499059 494492 F U 0 0 0 0 0 0 0 0 0 0 0 0 0 0 0 0 0 0 0 0 0 0 0 0 0 0 0 0 0 0 0 0
542348 499059 494492 F U 0 0 0 0 0 0 0 0 0 0 0 0 0 0 0 0 0 0 0 0 0 0 0 0 0 0 0 0 0 0 0 0
542349 480082 498246 M U 0 14 0 14 0 12 0 28 0 24 0 9 0 10 0 12 0 14 0 9 0 9 0 18 0 13 0 14 0 20 0 12
542350 497910 487033 F U 0 0 0 0 0 0 0 0 0 0 0 0 0 0 0 0 0 0 0 0 0 0 0 0 0 0 0 0 0 0 0 0
542351 497910 487033 F U 0 0 0 0 0 0 0 0 0 0 0 0 0 0 0 0 0 0 0 0 0 0 0 0 0 0 0 0 0 0 0 0
542352 480994 486289 M U 0 15 0 11 0 11 0 27 0 24 0 9 0 10 0 13 0 15 0 11 0 11 0 18 0 15 0 17 0 20 0 10
542353 499534 494699 M U 0 15 0 12 0 13 0 28 0 24 0 9 0 13 0 12 0 13 0 10 0 11 0 17 0 14 0 16 0 22 0 10
542354 485857 491171 F U 0 0 0 0 0 0 0 0 0 0 0 0 0 0 0 0 0 0 0 0 0 0 0 0 0 0 0 0 0 0 0 0
542355 485857 491171 M U 0 13 0 19 0 13 0 28 0 22 0 10 0 10 0 12 0 14 0 9 0 9 0 17 0 15 0 16 0 22 0 11
542356 481001 484134 M U 0 13 0 9 0 13 0 30 0 24 0 9 0 12 0 12 0 14 0 10 0 9 0 17 0 15 0 16 0 21 0 11
542357 481001 484134 M U 0 13 0 9 0 13 0 30 0 24 0 9 0 12 0 12 0 14 0 10 0 9 0 17 0 15 0 16 0 21 0 11
542358 481001 484134 F U 0 0 0 0 0 0 0 0 0 0 0 0 0 0 0 0 0 0 0 0 0 0 0 0 0 0 0 0 0 0 0 0
542359 481001 484134 F U 0 0 0 0 0 0 0 0 0 0 0 0 0 0 0 0 0 0 0 0 0 0 0 0 0 0 0 0 0 0 0 0
542360 481001 484134 F U 0 0 0 0 0 0 0 0 0 0 0 0 0 0 0 0 0 0 0 0 0 0 0 0 0 0 0 0 0 0 0 0
542361 481001 484134 M U 0 13 0 9 0 13 0 30 0 24 0 9 0 12 0 12 0 14 0 10 0 9 0 17 0 15 0 16 0 21 0 11
542362 483426 483541 F U 0 0 0 0 0 0 0 0 0 0 0 0 0 0 0 0 0 0 0 0 0 0 0 0 0 0 0 0 0 0 0 0
542363 499916 497911 F U 0 0 0 0 0 0 0 0 0 0 0 0 0 0 0 0 0 0 0 0 0 0 0 0 0 0 0 0 0 0 0 0
542364 496674 493904 M U 0 15 0 10 0 11 0 28 0 23 0 10 0 12 0 12 0 13 0 9 0 11 0 17 0 14 0 16 0 21 0 11
542365 496674 493904 F U 0 0 0 0 0 0 0 0 0 0 0 0 0 0 0 0 0 0 0 0 0 0 0 0 0 0 0 0 0 0 0 0
542366 490730 488758 F U 0 0 0 0 0 0 0 0 0 0 0 0 0 0 0 0 0 0 0 0 0 0 0 0 0 0 0 0 0 0 0 0
542367 484618 483670 M U 0 12 0 11 0 13 0 27 0 22 0 10 0 12 0 12 0 13 0 9 0 10 0 19 0 15 0 13 0 20 0 10
542368 498258 495813 M U 0 15 0 10 0 13 0 29 0 23 0 9 0 10 0 12 0 13 0 11 0 11 0 18 0 13 0 15 0 20 0 12
542369 498258 495813 F U 0 0 0 0 0 0 0 0 0 0 0 0 0 0 0 0 0 0 0 0 0 0 0 0 0 0 0 0 0 0 0 0
542370 498258 495813 M U 0 15 0 10 0 13 0 29 0 23 0 9 0 10 0 12 0 13 0 11 0 11 0 18 0 13 0 15 0 20 0 12
542371 480314 493247 M U 0 13 0 13 0 11 0 28 0 24 0 10 0 11 0 12 0 14 0 10 0 10 0 18 0 14 0 17 0 22 0 11
542372 491445 484569 M U 0 12 0 9 0 12 0 27 0 22 0 9 0 13 0 11 0 15 0 9 0 10 0 19 0 15 0 15 0 20 0 10
542373 491445 484569 M U 0 12 0 9 0 12 0 27 0 22 0 9 0 13 0 11 0 15 0 9 0 10 0 19 0 15 0 15 0 20 0 10
542374 491445 484569 M U 0 12 0 9 0 12 0 27 0 22 0 9 0 13 0 11 0 15 0 9 0 10 0 19 0 15 0 15 0 20 0 10
542375 480933 494279 F U 0 0 0 0 0 0 0 0 0 0 0 0 0 0 0 0 0 0 0 0 0 0 0 0 0 0 0 0 0 0 0 0
542376 480933 494279 F U 0 0 0 0 0 0 0 0 0 0 0 0 0 0 0 0 0 0 0 0 0 0 0 0 0 0 0 0 0 0 0 0
542377 480933 494279 M U 0 13 0 14 0 12 0 29 0 24 0 10 0 10 0 12 0 14 0 10 0 11 0 19 0 14 0 14 0 20 0 10
542378 492040 497500 M U 0 12 0 10 0 11 0 27 0 23 0 9 0 12 0 12 0 14 0 11 0 10 0 20 0 13 0 13 0 22 0 10
542379 492040 497500 M U 0 12 0 10 0 11 0 27 0 23 0 9 0 12 0 12 0 14 0 11 0 10 0 20 0 13 0 13 0 22 0 10
542380 493054 483470 M U 0 14 0 10 0 12 0 26 0 23 0 9 0 10 0 11 0 12 0 11 0 10 0 21 0 14 0 14 0 20 0 10
542381 496278 490667 F U 0 0 0 0 0 0 0 0 0 0 0 0 0 0 0 0 0 0 0 0 0 0 0 0 0 0 0 0 0 0 0 0
542382 496278 490667 M U 0 14 0 11 0 12 0 27 0 23 0 9 0 10 0 11 0 14 0 10 0 9 0 19 0 14 0 15 0 21 0 10
542383 496278 490667 M U 0 14 0 11 0 12 0 27 0 23 0 9 0 10 0 11 0 14 0 10 0 9 0 19 0 14 0 15 0 21 0 10
542384 490842 498436 F U 0 0 0 0 0 0 0 0 0 0 0 0 0 0 0 0 0 0 0 0 0 0 0 0 0 0 0 0 0 0 0 0
542385 490842 498436 M U 0 14 0 11 0 11 0 28 0 23 0 9 0 14 0 11 0 13 0 11 0 11 0 18 0 16 0 14 0 22 0 9
542386 499744 489214 F U 0 0 0 0 0 0 0 0 0 0 0 0 0 0 0 0 0 0 0 0 0 0 0 0 0 0 0 0 0 0 0 0
542387 499744 489214 M U 0 14 0 13 0 13 0 28 0 23 0 9 0 10 0 12 0 13 0 9 0 9 0 20 0 15 0 15 0 18 0 10
542388 499744 489214 M U 0 14 0 13 0 13 0 28 0 23 0 9 0 10 0 12 0 13 0 9 0 9 0 20 0 15 0 15 0 18 0 10
542389 499033 485991 F U 0 0 0 0 0 0 0 0 0 0 0 0 0 0 0 0 0 0 0 0 0 0 0 0 0 0 0 0 0 0 0 0
542390 492420 493727 F U 0 0 0 0 0 0 0 0 0 0 0 0 0 0 0 0 0 0 0 0 0 0 0 0 0 0 0 0 0 0 0 0
542391 492420 493727 F U 0 0 0 0 0 0 0 0 0 0 0 0 0 0 0 0 0 0 0 0 0 0 0 0 0 0 0 0 0 0 0 0
542392 492420 493727 F U 0 0 0 0 0 0 0 0 0 0 0 0 0 0 0 0 0 0 0 0 0 0 0 0 0 0 0 0 0 0 0 0
542393 490033 482743 F U 0 0 0 0 0 0 0 0 0 0 0 0 0 0 0 0 0 0 0 0 0 0 0 0 0 0 0 0 0 0 0 0
542394 489057 485136 M U 0 13 0 12 0 11 0 28 0 23 0 9 0 12 0 11 0 14 0 9 0 10 0 17 0 14 0 14 0 22 0 11
542395 489057 485136 M U 0 13 0 12 0 11 0 28 0 23 0 9 0 12 0 11 0 14 0 9 0 10 0 17 0 14 0 14 0 22 0 11
542396 489057 485136 M U 0 13 0 12 0 11 0 28 0 23 0 9 0 12 0 11 0 14 0 9 0 10 0 17 0 14 0 14 0 22 0 11
542397 489057 485136 M U 0 13 0 12 0 11 0 28 0 23 0 9 0 12 0 11 0 14 0 9 0 10 0 17 0 14 0 14 0 22 0 11
542398 489057 485136 F U 0 0 0 0 0 0 0 0 0 0 0 0 0 0 0 0 0 0 0 0 0 0 0 0 0 0 0 0 0 0 0 0
542399 489057 485136 F U 0 0 0 0 0 0 0 0 0 0 0 0 0 0 0 0 0 0 0 0 0 0 0 0 0 0 0 0 0 0 0 0
542400 487463 488697 M U 0 14 0 16 0 13 0 29 0 21 0 9 0 13 0 11 0 14 0 9 0 11 0 17 0 15 0 17 0 20 0 10
542401 487463 488697 M U 0 14 0 16 0 13 0 29 0 21 0 9 0 13 0 11 0 14 0 9 0 11 0 17 0 15 0 17 0 20 0 10
542402 487463 488697 F U 0 0 0 0 0 0 0 0 0 0 0 0 0 0 0 0 0 0 0 0 0 0 0 0 0 0 0 0 0 0 0 0
542403 487463 488697 M U 0 14 0 16 0 13 0 29 0 21 0 9 0 13 0 11 0 14 0 9 0 11 0 17 0 15 0 17 0 20 0 10
542404 485449 485011 M U 0 16 0 16 0 12 0 28 0 23 0 9 0 12 0 12 0 14 0 9 0 10 0 19 0 14 0 15 0 20 0 11
542405 485449 485011 F U 0 0 0 0 0 0 0 0 0 0 0 0 0 0 0 0 0 0 0 0 0 0 0 0 0 0 0 0 0 0 0 0
542406 481214 489729 M U 0 13 0 11 0 11 0 28 0 22 0 9 0 13 0 13 0 13 0 9 0 11 0 20 0 14 0 15 0 23 0 10
542407 481214 489729 F U 0 0 0 0 0 0 0 0 0 0 0 0 0 0 0 0 0 0 0 0 0 0 0 0 0 0 0 0 0 0 0 0
542408 480998 491461 F U 0 0 0 0 0 0 0 0 0 0 0 0 0 0 0 0 0 0 0 0 0 0 0 0 0 0 0 0 0 0 0 0
542409 480998 491461 M U 0 13 0 15 0 12 0 26 0 24 0 10 0 13 0 12 0 15 0 9 0 11 0 20 0 15 0 14 0 22 0 11
542410 482417 487039 M U 0 13 0 15 0 12 0 28 0 24 0 9 0 11 0 11 0 13 0 9 0 11 0 18 0 13 0 18 0 17 0 10
542411 481441 497342 F U 0 0 0 0 0 0 0 0 0 0 0 0 0 0 0 0 0 0 0 0 0 0 0 0 0 0 0 0 0 0 0 0
542412 481441 497342 M U 0 13 0 13 0 12 0 27 0 23 0 9 0 13 0 12 0 13 0 9 0 10 0 17 0 14 0 15 0 22 0 10
542413 481441 497342 M U 0 13 0 13 0 12 0 27 0 23 0 9 0 13 0 12 0 13 0 9 0 10 0 17 0 14 0 15 0 22 0 10
542414 481441 497342 M U 0 13 0 13 0 12 0 27 0 23 0 9 0 13 0 12 0 13 0 9 0 10 0 17 0 14 0 15 0 22 0 10
542415 490552 487688 M U 0 16 0 12 0 12 0 28 0 23 0 9 0 11 0 12 0 13 0 9 0 10 0 17 0 14 0 17 0 20 0 10
542416 498819 481968 M U 0 15 0 10 0 12 0 28 0 20 0 10 0 13 0 13 0 13 0 10 0 10 0 20 0 14 0 15 0 22 0 11
542417 498819 481968 F U 0 0 0 0 0 0 0 0 0 0 0 0 0 0 0 0 0 0 0 0 0 0 0 0 0 0 0 0 0 0 0 0
542418 482624 498335 F U 0 0 0 0 0 0 0 0 0 0 0 0 0 0 0 0 0 0 0 0 0 0 0 0 0 0 0 0 0 0 0 0
542419 482624 498335 M U 0 13 0 14 0 12 0 29 0 22 0 10 0 11 0 13 0 14 0 9 0 11 0 18 0 15 0 15 0 21 0 11
542420 482624 498335 M U 0 13 0 14 0 12 0 29 0 22 0 10 0 11 0 13 0 14 0 9 0 11 0 18 0 15 0 15 0 21 0 11
542421 488807 484995 M U 0 12 0 16 0 12 0 29 0 22 0 8 0 10 0 12 0 14 0 10 0 11 0 19 0 15 0 16 0 21 0 11
542422 488807 484995 M U 0 12 0 16 0 12 0 29 0 22 0 8 0 10 0 12 0 14 0 10 0 11 0 19 0 15 0 16 0 21 0 11
542423 488219 486623 M U 0 13 0 17 0 12 0 31 0 22 0 9 0 12 0 13 0 14 0 9 0 11 0 18 0 15 0 14 0 19 0 11
542424 486548 493152 F U 0 0 0 0 0 0 0 0 0 0 0 0 0 0 0 0 0 0 0 0 0 0 0 0 0 0 0 0 0 0 0 0
542425 493421 482662 M U 0 15 0 15 0 12 0 29 0 24 0 9 0 12 0 13 0 13 0 9 0 11 0 18 0 14 0 17 0 18 0 11
542426 495662 483332 M U 0 14 0 10 0 12 0 28 0 23 0 10 0 13 0 11 0 14 0 8 0 12 0 18 0 16 0 16 0 22 0 10
542427 495662 483332 F U 0 0 0 0 0 0 0 0 0 0 0 0 0 0 0 0 0 0 0 0 0 0 0 0 0 0 0 0 0 0 0 0
542428 496451 498219 F U 0 0 0 0 0 0 0 0 0 0 0 0 0 0 0 0 0 0 0 0 0 0 0 0 0 0 0 0 0 0 0 0
542429 496451 498219 F U 0 0 0 0 0 0 0 0 0 0 0 0 0 0 0 0 0 0 0 0 0 0 0 0 0 0 0 0 0 0 0 0
542430 481728 491303 M U 0 14 0 11 0 13 0 28 0 23 0 9 0 12 0 12 0 14 0 10 0 11 0 20 0 12 0 17 0 23 0 11
542431 480117 487442 F U 0 0 0 0 0 0 0 0 0 0 0 0 0 0 0 0 0 0 0 0 0 0 0 0 0 0 0 0 0 0 0 0
542432 480117 487442 M U 0 14 0 11 0 11 0 28 0 23 0 9 0 11 0 12 0 13 0 10 0 11 0 19 0 14 0 15 0 20 0 11
542433 482813 489593 F U 0 0 0 0 0 0 0 0 0 0 0 0 0 0 0 0 0 0 0 0 0 0 0 0 0 0 0 0 0 0 0 0
542434 486708 487390 M U 0 14 0 18 0 11 0 29 0 23 0 9 0 13 0 12 0 13 0 11 0 11 0 19 0 16 0 16 0 21 0 11
542435 486708 487390 F U 0 0 0 0 0 0 0 0 0 0 0 0 0 0 0 0 0 0 0 0 0 0 0 0 0 0 0 0 0 0 0 0
542436 480074 486030 F U 0 0 0 0 0 0 0 0 0 0 0 0 0 0 0 0 0 0 0 0 0 0 0 0 0 0 0 0 0 0 0 0
542437 480074 486030 F U 0 0 0 0 0 0 0 0 0 0 0 0 0 0 0 0 0 0 0 0 0 0 0 0 0 0 0 0 0 0 0 0
542438 488768 492092 M U 0 15 0 13 0 13 0 29 0 25 0 9 0 9 0 14 0 15 0 11 0 12 0 19 0 14 0 14 0 19 0 11
542439 488768 492092 M U 0 15 0 13 0 13 0 29 0 25 0 9 0 9 0 14 0 15 0 11 0 12 0 19 0 14 0 14 0 19 0 11
542440 488768 492092 M U 0 15 0 13 0 13 0 29 0 25 0 9 0 9 0 14 0 15 0 11 0 12 0 19 0 14 0 14 0 19 0 11
542441 488768 492092 M U 0 15 0 13 0 13 0 29 0 25 0 9 0 9 0 14 0 15 0 11 0 12 0 19 0 14 0 14 0 19 0 11
542442 480606 484794 M U 0 15 0 11 0 12 0 30 0 22 0 9 0 12 0 11 0 14 0 9 0 9 0 18 0 13 0 16 0 23 0 11
542443 480606 484794 M U 0 15 0 11 0 12 0 30 0 22 0 9 0 12 0 11 0 14 0 9 0 9 0 18 0 13 0 16 0 23 0 11
542444 497800 492333 F U 0 0 0 0 0 0 0 0 0 0 0 0 0 0 0 0 0 0 0 0 0 0 0 0 0 0 0 0 0 0 0 0
542445 497800 492333 F U 0 0 0 0 0 0 0 0 0 0 0 0 0 0 0 0 0 0 0 0 0 0 0 0 0 0 0 0 0 0 0 0
542446 490793 493676 M U 0 12 0 15 0 11 0 29 0 23 0 8 0 11 0 11 0 14 0 9 0 11 0 17 0 14 0 16 0 22 0 11
542447 497279 499906 M U 0 14 0 13 0 12 0 26 0 22 0 9 0 10 0 12 0 15 0 12 0 9 0 18 0 13 0 15 0 22 0 11
542448 497279 499906 F U 0 0 0 0 0 0 0 0 0 0 0 0 0 0 0 0 0 0 0 0 0 0 0 0 0 0 0 0 0 0 0 0
542449 495491 489736 F U 0 0 0 0 0 0 0 0 0 0 0 0 0 0 0 0 0 0 0 0 0 0 0 0 0 0 0 0 0 0 0 0
542450 495491 489736 F U 0 0 0 0 0 0 0 0 0 0 0 0 0 0 0 0 0 0 0 0 0 0 0 0 0 0 0 0 0 0 0 0
542451 488007 488819 F U 0 0 0 0 0 0 0 0 0 0 0 0 0 0 0 0 0 0 0 0 0 0 0 0 0 0 0 0 0 0 0 0
542452 495913 497487 M U 0 14 0 15 0 12 0 30 0 22 0 9 0 12 0 12 0 13 0 12 0 11 0 20 0 16 0 16 0 20 0 12
542453 487460 494070 F U 0 0 0 0 0 0 0 0 0 0 0 0 0 0 0 0 0 0 0 0 0 0 0 0 0 0 0 0 0 0 0 0
542454 487460 494070 F U 0 0 0 0 0 0 0 0 0 0 0 0 0 0 0 0 0 0 0 0 0 0 0 0 0 0 0 0 0 0 0 0
542455 487460 494070 F U 0 0 0 0 0 0 0 0 0 0 0 0 0 0 0 0 0 0 0 0 0 0 0 0 0 0 0 0 0 0 0 0
542456 493872 493244 M U 0 13 0 10 0 13 0 27 0 21 0 9 0 10 0 12 0 13 0 8 0 10 0 19 0 14 0 14 0 20 0 10
542457 493872 493244 M U 0 13 0 10 0 13 0 27 0 21 0 9 0 10 0 12 0 13 0 8 0 10 0 19 0 14 0 14 0 20 0 10
542458 493872 493244 F U 0 0 0 0 0 0 0 0 0 0 0 0 0 0 0 0 0 0 0 0 0 0 0 0 0 0 0 0 0 0 0 0
542459 494350 481229 M U 0 13 0 10 0 11 0 28 0 22 0 10 0 10 0 12 0 13 0 11 0 11 0 19 0 15 0 15 0 20 0 11
542460 494350 481229 M U 0 13 0 10 0 11 0 28 0 22 0 10 0 10 0 12 0 13 0 11 0 11 0 19 0 15 0 15 0 20 0 11
542461 494350 481229 M U 0 13 0 10 0 11 0 28 0 22 0 10 0 10 0 12 0 13 0 11 0 11 0 19 0 15 0 15 0 20 0 11
542462 494350 481229 M U 0 13 0 10 0 11 0 28 0 22 0 10 0 10 0 12 0 13 0 11 0 11 0 19 0 15 0 15 0 20 0 11
542463 484335 484344 M U 0 14 0 11 0 12 0 29 0 20 0 9 0 10 0 11 0 14 0 11 0 11 0 19 0 15 0 14 0 18 0 9
542464 492956 484593 F U 0 0 0 0 0 0 0 0 0 0 0 0 0 0 0 0 0 0 0 0 0 0 0 0 0 0 0 0 0 0 0 0
542465 492956 484593 F U 0 0 0 0 0 0 0 0 0 0 0 0 0 0 0 0 0 0 0 0 0 0 0 0 0 0 0 0 0 0 0 0
542466 493551 491576 F U 0 0 0 0 0 0 0 0 0 0 0 0 0 0 0 0 0 0 0 0 0 0 0 0 0 0 0 0 0 0 0 0
542467 493551 491576 M U 0 15 0 16 0 12 0 27 0 23 0 10 0 13 0 12 0 14 0 11 0 11 0 18 0 14 0 16 0 20 0 10
542468 493551 491576 F U 0 0 0 0 0 0 0 0 0 0 0 0 0 0 0 0 0 0 0 0 0 0 0 0 0 0 0 0 0 0 0 0
542469 486722 483970 M U 0 15 0 19 0 11 0 28 0 24 0 10 0 10 0 13 0 13 0 9 0 10 0 18 0 14 0 14 0 22 0 10
542470 486722 483970 M U 0 15 0 19 0 11 0 28 0 24 0 10 0 10 0 13 0 13 0 9 0 10 0 18 0 14 0 14 0 22 0 10
542471 493165 487819 F U 0 0 0 0 0 0 0 0 0 0 0 0 0 0 0 0 0 0 0 0 0 0 0 0 0 0 0 0 0 0 0 0
542472 480475 491885 F U 0 0 0 0 0 0 0 0 0 0 0 0 0 0 0 0 0 0 0 0 0 0 0 0 0 0 0 0 0 0 0 0
542473 487662 489735 F U 0 0 0 0 0 0 0 0 0 0 0 0 0 0 0 0 0 0 0 0 0 0 0 0 0 0 0 0 0 0 0 0
542474 487662 489735 M U 0 14 0 17 0 12 0 28 0 23 0 9 0 12 0 11 0 13 0 8 0 12 0 18 0 13 0 17 0 20 0 11
542475 480218 496321 F U 0 0 0 0 0 0 0 0 0 0 0 0 0 0 0 0 0 0 0 0 0 0 0 0 0 0 0 0 0 0 0 0
542476 480218 496321 M U 0 13 0 12 0 11 0 27 0 23 0 9 0 15 0 12 0 14 0 11 0 10 0 19 0 14 0 16 0 22 0 9
542477 493920 486366 M U 0 16 0 10 0 11 0 28 0 23 0 9 0 13 0 12 0 13 0 10 0 10 0 18 0 14 0 18 0 19 0 11
542478 493851 499712 F U 0 0 0 0 0 0 0 0 0 0 0 0 0 0 0 0 0 0 0 0 0 0 0 0 0 0 0 0 0 0 0 0
542479 485093 485350 M U 0 13 0 11 0 13 0 29 0 20 0 9 0 14 0 12 0 13 0 10 0 9 0 19 0 16 0 16 0 22 0 9
542480 485093 485350 M U 0 13 0 11 0 13 0 29 0 20 0 9 0 14 0 12 0 13 0 10 0 9 0 19 0 16 0 16 0 22 0 9
542481 487391 488320 F U 0 0 0 0 0 0 0 0 0 0 0 0 0 0 0 0 0 0 0 0 0 0 0 0 0 0 0 0 0 0 0 0
542482 499523 499861 F U 0 0 0 0 0 0 0 0 0 0 0 0 0 0 0 0 0 0 0 0 0 0 0 0 0 0 0 0 0 0 0 0
542483 499523 499861 M U 0 15 0 13 0 12 0 28 0 22 0 10 0 11 0 12 0 13 0 9 0 11 0 18 0 15 0 16 0 24 0 10
542484 490284 488104 F U 0 0 0 0 0 0 0 0 0 0 0 0 0 0 0 0 0 0 0 0 0 0 0 0 0 0 0 0 0 0 0 0
542485 490284 488104 M U 0 14 0 10 0 11 0 29 0 23 0 9 0 10 0 11 0 14 0 11 0 9 0 19 0 17 0 16 0 22 0 11
542486 482070 489227 M U 0 14 0 10 0 11 0 28 0 21 0 10 0 10 0 12 0 14 0 9 0 11 0 18 0 14 0 16 0 20 0 11
542487 482070 489227 F U 0 0 0 0 0 0 0 0 0 0 0 0 0 0 0 0 0 0 0 0 0 0 0 0 0 0 0 0 0 0 0 0
542488 483433 484778 M U 0 13 0 12 0 11 0 31 0 24 0 9 0 10 0 12 0 13 0 9 0 11 0 17 0 14 0 18 0 21 0 11
542489 483433 484778 M U 0 13 0 12 0 11 0 31 0 24 0 9 0 10 0 12 0 13 0 9 0 11 0 17 0 14 0 18 0 21 0 11
542490 483433 484778 F U 0 0 0 0 0 0 0 0 0 0 0 0 0 0 0 0 0 0 0 0 0 0 0 0 0 0 0 0 0 0 0 0
542491 490063 494341 F U 0 0 0 0 0 0 0 0 0 0 0 0 0 0 0 0 0 0 0 0 0 0 0 0 0 0 0 0 0 0 0 0
542492 490063 494341 M U 0 14 0 15 0 12 0 26 0 24 0 10 0 10 0 11 0 14 0 8 0 10 0 18 0 14 0 16 0 20 0 11
542493 490063 494341 F U 0 0 0 0 0 0 0 0 0 0 0 0 0 0 0 0 0 0 0 0 0 0 0 0 0 0 0 0 0 0 0 0
542494 490063 494341 F U 0 0 0 0 0 0 0 0 0 0 0 0 0 0 0 0 0 0 0 0 0 0 0 0 0 0 0 0 0 0 0 0
542495 490063 494341 F U 0 0 0 0 0 0 0 0 0 0 0 0 0 0 0 0 0 0 0 0 0 0 0 0 0 0 0 0 0 0 0 0
542496 490424 496300 M U 0 12 0 10 0 13 0 29 0 23 0 8 0 13 0 11 0 13 0 9 0 11 0 20 0 13 0 16 0 23 0 11
542497 490424 496300 F U 0 0 0 0 0 0 0 0 0 0 0 0 0 0 0 0 0 0 0 0 0 0 0 0 0 0 0 0 0 0 0 0
542498 488045 496150 M U 0 14 0 14 0 11 0 27 0 21 0 10 0 10 0 12 0 13 0 11 0 9 0 18 0 16 0 17 0 19 0 11
542499 492780 492895 F U 0 0 0 0 0 0 0 0 0 0 0 0 0 0 0 0 0 0 0 0 0 0 0 0 0 0 0 0 0 0 0 0
542500 492780 492895 F U 0 0 0 0 0 0 0 0 0 0 0 0 0 0 0 0 0 0 0 0 0 0 0 0 0 0 0 0 0 0 0 0
542501 481052 484631 M U 0 13 0 13 0 12 0 27 0 21 0 8 0 10 0 12 0 13 0 11 0 10 0 17 0 13 0 16 0 22 0 11
542502 481052 484631 F U 0 0 0 0 0 0 0 0 0 0 0 0 0 0 0 0 0 0 0 0 0 0 0 0 0 0 0 0 0 0 0 0
542503 481052 484631 M U 0 13 0 13 0 12 0 27 0 21 0 8 0 10 0 12 0 13 0 11 0 10 0 17 0 13 0 16 0 22 0 11
542504 481052 484631 F U 0 0 0 0 0 0 0 0 0 0 0 0 0 0 0 0 0 0 0 0 0 0 0 0 0 0 0 0 0 0 0 0
542505 490317 494324 M U 0 13 0 13 0 12 0 28 0 23 0 10 0 10 0 12 0 13 0 9 0 10 0 18 0 15 0 13 0 19 0 11
542506 482069 494517 M U 0 14 0 10 0 11 0 28 0 21 0 10 0 10 0 12 0 14 0 9 0 11 0 18 0 14 0 16 0 20 0 11
542507 490090 483706 M U 0 15 0 12 0 13 0 27 0 21 0 10 0 10 0 12 0 13 0 11 0 11 0 17 0 14 0 17 0 19 0 9
542508 481567 482455 M U 0 13 0 11 0 12 0 28 0 22 0 9 0 10 0 13 0 13 0 9 0 10 0 19 0 15 0 14 0 20 0 10
542509 481567 482455 F U 0 0 0 0 0 0 0 0 0 0 0 0 0 0 0 0 0 0 0 0 0 0 0 0 0 0 0 0 0 0 0 0
542510 481567 482455 F U 0 0 0 0 0 0 0 0 0 0 0 0 0 0 0 0 0 0 0 0 0 0 0 0 0 0 0 0 0 0 0 0
542511 496105 494163 M U 0 13 0 13 0 11 0 29 0 23 0 10 0 12 0 13 0 14 0 11 0 13 0 19 0 15 0 16 0 21 0 10
542512 496105 494163 M U 0 13 0 13 0 11 0 29 0 23 0 10 0 12 0 13 0 14 0 11 0 13 0 19 0 15 0 16 0 21 0 10
542513 495887 496114 F U 0 0 0 0 0 0 0 0 0 0 0 0 0 0 0 0 0 0 0 0 0 0 0 0 0 0 0 0 0 0 0 0
542514 495887 496114 F U 0 0 0 0 0 0 0 0 0 0 0 0 0 0 0 0 0 0 0 0 0 0 0 0 0 0 0 0 0 0 0 0
542515 481918 496288 M U 0 13 0 13 0 13 0 28 0 21 0 9 0 10 0 12 0 13 0 10 0 11 0 19 0 14 0 18 0 21 0 11
542516 481918 496288 M U 0 13 0 13 0 13 0 28 0 21 0 9 0 10 0 12 0 13 0 10 0 11 0 19 0 14 0 18 0 21 0 11
542517 481918 496288 M U 0 13 0 13 0 13 0 28 0 21 0 9 0 10 0 12 0 13 0 10 0 11 0 19 0 14 0 18 0 21 0 11
542518 484804 481969 F U 0 0 0 0 0 0 0 0 0 0 0 0 0 0 0 0 0 0 0 0 0 0 0 0 0 0 0 0 0 0 0 0
542519 494414 482779 M U 0 13 0 16 0 11 0 31 0 22 0 9 0 11 0 11 0 13 0 11 0 12 0 19 0 15 0 15 0 23 0 10
542520 482431 495116 F U 0 0 0 0 0 0 0 0 0 0 0 0 0 0 0 0 0 0 0 0 0 0 0 0 0 0 0 0 0 0 0 0
542521 497890 492460 F U 0 0 0 0 0 0 0 0 0 0 0 0 0 0 0 0 0 0 0 0 0 0 0 0 0 0 0 0 0 0 0 0
542522 497890 492460 F U 0 0 0 0 0 0 0 0 0 0 0 0 0 0 0 0 0 0 0 0 0 0 0 0 0 0 0 0 0 0 0 0
542523 497890 492460 F U 0 0 0 0 0 0 0 0 0 0 0 0 0 0 0 0 0 0 0 0 0 0 0 0 0 0 0 0 0 0 0 0
542524 481798 496133 F U 0 0 0 0 0 0 0 0 0 0 0 0 0 0 0 0 0 0 0 0 0 0 0 0 0 0 0 0 0 0 0 0
542525 490401 489356 M U 0 13 0 11 0 12 0 27 0 24 0 9 0 13 0 12 0 14 0 10 0 12 0 19 0 14 0 16 0 20 0 11
542526 488168 493985 F U 0 0 0 0 0 0 0 0 0 0 0 0 0 0 0 0 0 0 0 0 0 0 0 0 0 0 0 0 0 0 0 0
542527 488168 493985 F U 0 0 0 0 0 0 0 0 0 0 0 0 0 0 0 0 0 0 0 0 0 0 0 0 0 0 0 0 0 0 0 0
542528 488168 493985 M U 0 14 0 12 0 12 0 27 0 22 0 10 0 12 0 11 0 14 0 9 0 10 0 17 0 14 0 16 0 21 0 11
542529 497035 495342 F U 0 0 0 0 0 0 0 0 0 0 0 0 0 0 0 0 0 0 0 0 0 0 0 0 0 0 0 0 0 0 0 0
542530 497035 495342 F U 0 0 0 0 0 0 0 0 0 0 0 0 0 0 0 0 0 0 0 0 0 0 0 0 0 0 0 0 0 0 0 0
542531 483657 494748 F U 0 0 0 0 0 0 0 0 0 0 0 0 0 0 0 0 0 0 0 0 0 0 0 0 0 0 0 0 0 0 0 0
542532 483657 494748 M U 0 15 0 13 0 12 0 30 0 23 0 9 0 10 0 11 0 14 0 9 0 10 0 19 0 13 0 16 0 21 0 12
542533 496864 482228 F U 0 0 0 0 0 0 0 0 0 0 0 0 0 0 0 0 0 0 0 0 0 0 0 0 0 0 0 0 0 0 0 0
542534 496864 482228 F U 0 0 0 0 0 0 0 0 0 0 0 0 0 0 0 0 0 0 0 0 0 0 0 0 0 0 0 0 0 0 0 0
542535 492453 493881 F U 0 0 0 0 0 0 0 0 0 0 0 0 0 0 0 0 0 0 0 0 0 0 0 0 0 0 0 0 0 0 0 0
542536 497768 482914 F U 0 0 0 0 0 0 0 0 0 0 0 0 0 0 0 0 0 0 0 0 0 0 0 0 0 0 0 0 0 0 0 0
542537 494799 486100 M U 0 14 0 11 0 13 0 28 0 22 0 9 0 10 0 12 0 14 0 10 0 12 0 18 0 14 0 13 0 21 0 10
542538 494799 486100 F U 0 0 0 0 0 0 0 0 0 0 0 0 0 0 0 0 0 0 0 0 0 0 0 0 0 0 0 0 0 0 0 0
542539 494764 480653 F U 0 0 0 0 0 0 0 0 0 0 0 0 0 0 0 0 0 0 0 0 0 0 0 0 0 0 0 0 0 0 0 0
542540 494764 480653 M U 0 14 0 15 0 12 0 30 0 22 0 10 0 12 0 10 0 13 0 10 0 11 0 18 0 14 0 17 0 23 0 11
542541 494764 480653 F U 0 0 0 0 0 0 0 0 0 0 0 0 0 0 0 0 0 0 0 0 0 0 0 0 0 0 0 0 0 0 0 0
542542 494764 480653 M U 0 14 0 15 0 12 0 30 0 22 0 10 0 12 0 10 0 13 0 10 0 11 0 18 0 14 0 17 0 23 0 11
542543 494278 495198 F U 0 0 0 0 0 0 0 0 0 0 0 0 0 0 0 0 0 0 0 0 0 0 0 0 0 0 0 0 0 0 0 0
542544 486295 499434 F U 0 0 0 0 0 0 0 0 0 0 0 0 0 0 0 0 0 0 0 0 0 0 0 0 0 0 0 0 0 0 0 0
542545 486295 499434 M U 0 14 0 13 0 12 0 27 0 23 0 10 0 12 0 11 0 14 0 9 0 11 0 20 0 13 0 14 0 21 0 11
542546 489487 485181 F U 0 0 0 0 0 0 0 0 0 0 0 0 0 0 0 0 0 0 0 0 0 0 0 0 0 0 0 0 0 0 0 0
542547 489487 485181 F U 0 0 0 0 0 0 0 0 0 0 0 0 0 0 0 0 0 0 0 0 0 0 0 0 0 0 0 0 0 0 0 0
542548 499646 496048 M U 0 13 0 10 0 13 0 30 0 23 0 9 0 10 0 13 0 15 0 10 0 9 0 20 0 14 0 18 0 19 0 11
542549 499646 496048 M U 0 13 0 10 0 13 0 30 0 23 0 9 0 10 0 13 0 15 0 10 0 9 0 20 0 14 0 18 0 19 0 11
542550 481014 484790 M U 0 13 0 13 0 12 0 28 0 24 0 9 0 10 0 12 0 12 0 9 0 11 0 20 0 14 0 17 0 21 0 11
542551 481014 484790 M U 0 13 0 13 0 12 0 28 0 24 0 9 0 10 0 12 0 12 0 9 0 11 0 20 0 14 0 17 0 21 0 11
542552 481014 484790 F U 0 0 0 0 0 0 0 0 0 0 0 0 0 0 0 0 0 0 0 0 0 0 0 0 0 0 0 0 0 0 0 0
542553 481014 484790 F U 0 0 0 0 0 0 0 0 0 0 0 0 0 0 0 0 0 0 0 0 0 0 0 0 0 0 0 0 0 0 0 0
542554 481014 484790 M U 0 13 0 13 0 12 0 28 0 24 0 9 0 10 0 12 0 12 0 9 0 11 0 20 0 14 0 17 0 21 0 11
542555 483366 499493 F U 0 0 0 0 0 0 0 0 0 0 0 0 0 0 0 0 0 0 0 0 0 0 0 0 0 0 0 0 0 0 0 0
542556 480412 480780 M U 0 15 0 17 0 14 0 29 0 23 0 9 0 12 0 11 0 13 0 9 0 9 0 18 0 14 0 15 0 19 0 10
542557 480412 480780 F U 0 0 0 0 0 0 0 0 0 0 0 0 0 0 0 0 0 0 0 0 0 0 0 0 0 0 0 0 0 0 0 0
542558 480412 480780 F U 0 0 0 0 0 0 0 0 0 0 0 0 0 0 0 0 0 0 0 0 0 0 0 0 0 0 0 0 0 0 0 0
542559 480412 480780 M U 0 15 0 17 0 14 0 29 0 23 0 9 0 12 0 11 0 13 0 9 0 9 0 18 0 14 0 15 0 19 0 10
542560 482848 482540 M U 0 16 0 13 0 12 0 29 0 22 0 9 0 14 0 12 0 13 0 10 0 10 0 18 0 14 0 14 0 20 0 10
542561 482848 482540 M U 0 16 0 13 0 12 0 29 0 22 0 9 0 14 0 12 0 13 0 10 0 10 0 18 0 14 0 14 0 20 0 10
542562 482848 482540 F U 0 0 0 0 0 0 0 0 0 0 0 0 0 0 0 0 0 0 0 0 0 0 0 0 0 0 0 0 0 0 0 0
542563 482848 482540 M U 0 16 0 13 0 12 0 29 0 22 0 9 0 14 0 12 0 13 0 10 0 10 0 18 0 14 0 14 0 20 0 10
542564 493492 497270 F U 0 0 0 0 0 0 0 0 0 0 0 0 0 0 0 0 0 0 0 0 0 0 0 0 0 0 0 0 0 0 0 0
542565 493492 497270 F U 0 0 0 0 0 0 0 0 0 0 0 0 0 0 0 0 0 0 0 0 0 0 0 0 0 0 0 0 0 0 0 0
542566 493492 497270 M U 0 13 0 10 0 12 0 29 0 23 0 9 0 10 0 12 0 15 0 9 0 10 0 20 0 15 0 15 0 22 0 10
542567 491613 483709 F U 0 0 0 0 0 0 0 0 0 0 0 0 0 0 0 0 0 0 0 0 0 0 0 0 0 0 0 0 0 0 0 0
542568 486534 482913 F U 0 0 0 0 0 0 0 0 0 0 0 0 0 0 0 0 0 0 0 0 0 0 0 0 0 0 0 0 0 0 0 0
542569 486385 495275 M U 0 16 0 14 0 14 0 28 0 20 0 9 0 12 0 12 0 13 0 8 0 9 0 19 0 14 0 15 0 20 0 11
542570 486385 495275 F U 0 0 0 0 0 0 0 0 0 0 0 0 0 0 0 0 0 0 0 0 0 0 0 0 0 0 0 0 0 0 0 0
542571 486385 495275 M U 0 16 0 14 0 14 0 28 0 20 0 9 0 12 0 12 0 13 0 8 0 9 0 19 0 14 0 15 0 20 0 11
542572 486385 495275 F U 0 0 0 0 0 0 0 0 0 0 0 0 0 0 0 0 0 0 0 0 0 0 0 0 0 0 0 0 0 0 0 0
542573 480276 493525 M U 0 13 0 17 0 12 0 31 0 22 0 9 0 12 0 13 0 14 0 9 0 11 0 18 0 15 0 14 0 19 0 12
542574 485818 499311 M U 0 14 0 13 0 12 0 28 0 24 0 9 0 12 0 10 0 14 0 9 0 11 0 19 0 16 0 16 0 24 0 10
542575 485818 499311 F U 0 0 0 0 0 0 0 0 0 0 0 0 0 0 0 0 0 0 0 0 0 0 0 0 0 0 0 0 0 0 0 0
542576 493982 495958 F U 0 0 0 0 0 0 0 0 0 0 0 0 0 0 0 0 0 0 0 0 0 0 0 0 0 0 0 0 0 0 0 0
542577 493982 495958 M U 0 14 0 13 0 11 0 28 0 21 0 8 0 10 0 12 0 13 0 9 0 9 0 17 0 14 0 17 0 20 0 10
542578 493982 495958 F U 0 0 0 0 0 0 0 0 0 0 0 0 0 0 0 0 0 0 0 0 0 0 0 0 0 0 0 0 0 0 0 0
542579 493982 495958 M U 0 14 0 13 0 11 0 28 0 21 0 8 0 10 0 12 0 13 0 9 0 9 0 17 0 14 0 17 0 20 0 10
542580 494852 497763 F U 0 0 0 0 0 0 0 0 0 0 0 0 0 0 0 0 0 0 0 0 0 0 0 0 0 0 0 0 0 0 0 0
542581 494852 497763 M U 0 15 0 10 0 12 0 28 0 20 0 10 0 13 0 13 0 13 0 10 0 10 0 20 0 14 0 15 0 22 0 11
542582 491540 491674 M U 0 14 0 16 0 12 0 28 0 25 0 9 0 10 0 13 0 12 0 9 0 11 0 20 0 15 0 16 0 20 0 11
542583 491540 491674 F U 0 0 0 0 0 0 0 0 0 0 0 0 0 0 0 0 0 0 0 0 0 0 0 0 0 0 0 0 0 0 0 0
542584 489162 485125 M U 0 15 0 13 0 12 0 30 0 23 0 9 0 10 0 11 0 14 0 9 0 10 0 19 0 13 0 16 0 21 0 12
542585 489162 485125 M U 0 15 0 13 0 12 0 30 0 23 0 9 0 10 0 11 0 14 0 9 0 10 0 19 0 13 0 16 0 21 0 12
542586 494111 490984 M U 0 16 0 12 0 11 0 29 0 22 0 9 0 12 0 12 0 15 0 9 0 11 0 19 0 14 0 17 0 20 0 10
542587 498750 485721 F U 0 0 0 0 0 0 0 0 0 0 0 0 0 0 0 0 0 0 0 0 0 0 0 0 0 0 0 0 0 0 0 0
542588 498750 485721 M U 0 13 0 17 0 11 0 28 0 21 0 10 0 11 0 13 0 15 0 10 0 12 0 17 0 12 0 14 0 19 0 12
542589 498750 485721 F U 0 0 0 0 0 0 0 0 0 0 0 0 0 0 0 0 0 0 0 0 0 0 0 0 0 0 0 0 0 0 0 0
542590 498750 485721 M U 0 13 0 17 0 11 0 28 0 21 0 10 0 11 0 13 0 15 0 10 0 12 0 17 0 12 0 14 0 19 0 12
542591 498750 485721 M U 0 13 0 17 0 11 0 28 0 21 0 10 0 11 0 13 0 15 0 10 0 12 0 17 0 12 0 14 0 19 0 12
542592 489070 497966 M U 0 15 0 14 0 11 0 30 0 23 0 8 0 11 0 13 0 13 0 9 0 11 0 18 0 13 0 15 0 21 0 11
542593 489070 497966 F U 0 0 0 0 0 0 0 0 0 0 0 0 0 0 0 0 0 0 0 0 0 0 0 0 0 0 0 0 0 0 0 0
542594 497474 485943 M U 0 15 0 17 0 12 0 29 0 24 0 9 0 11 0 12 0 13 0 9 0 12 0 20 0 14 0 17 0 22 0 12
542595 492365 490777 M U 0 15 0 14 0 12 0 29 0 22 0 9 0 12 0 13 0 13 0 10 0 9 0 17 0 14 0 14 0 22 0 10
542596 492365 490777 F U 0 0 0 0 0 0 0 0 0 0 0 0 0 0 0 0 0 0 0 0 0 0 0 0 0 0 0 0 0 0 0 0
542597 493379 490186 M U 0 13 0 17 0 12 0 27 0 23 0 10 0 14 0 11 0 15 0 10 0 12 0 19 0 17 0 15 0 20 0 9
542598 493379 490186 F U 0 0 0 0 0 0 0 0 0 0 0 0 0 0 0 0 0 0 0 0 0 0 0 0 0 0 0 0 0 0 0 0
542599 499061 481581 F U 0 0 0 0 0 0 0 0 0 0 0 0 0 0 0 0 0 0 0 0 0 0 0 0 0 0 0 0 0 0 0 0
542600 499061 481581 F U 0 0 0 0 0 0 0 0 0 0 0 0 0 0 0 0 0 0 0 0 0 0 0 0 0 0 0 0 0 0 0 0
542601 499061 481581 F U 0 0 0 0 0 0 0 0 0 0 0 0 0 0 0 0 0 0 0 0 0 0 0 0 0 0 0 0 0 0 0 0
542602 486537 482672 F U 0 0 0 0 0 0 0 0 0 0 0 0 0 0 0 0 0 0 0 0 0 0 0 0 0 0 0 0 0 0 0 0
542603 493080 487135 M U 0 12 0 13 0 12 0 28 0 21 0 10 0 12 0 11 0 13 0 8 0 11 0 19 0 14 0 14 0 22 0 12
542604 480418 490381 M U 0 13 0 12 0 11 0 29 0 23 0 10 0 10 0 12 0 14 0 9 0 10 0 18 0 14 0 17 0 23 0 10
542605 483421 486142 F U 0 0 0 0 0 0 0 0 0 0 0 0 0 0 0 0 0 0 0 0 0 0 0 0 0 0 0 0 0 0 0 0
542606 483421 486142 M U 0 16 0 14 0 12 0 31 0 25 0 10 0 10 0 11 0 13 0 10 0 12 0 19 0 15 0 17 0 18 0 10
542607 497417 481959 M U 0 14 0 17 0 12 0 29 0 21 0 10 0 10 0 13 0 15 0 10 0 12 0 20 0 12 0 15 0 23 0 11
542608 497975 492970 M U 0 15 0 16 0 12 0 29 0 23 0 9 0 10 0 12 0 14 0 9 0 10 0 17 0 14 0 16 0 22 0 11
542609 492120 490589 F U 0 0 0 0 0 0 0 0 0 0 0 0 0 0 0 0 0 0 0 0 0 0 0 0 0 0 0 0 0 0 0 0
542610 492120 490589 F U 0 0 0 0 0 0 0 0 0 0 0 0 0 0 0 0 0 0 0 0 0 0 0 0 0 0 0 0 0 0 0 0
542611 492120 490589 M U 0 16 0 14 0 11 0 29 0 22 0 9 0 10 0 13 0 13 0 10 0 10 0 19 0 14 0 15 0 23 0 11
542612 492120 490589 F U 0 0 0 0 0 0 0 0 0 0 0 0 0 0 0 0 0 0 0 0 0 0 0 0 0 0 0 0 0 0 0 0
542613 495344 490272 F U 0 0 0 0 0 0 0 0 0 0 0 0 0 0 0 0 0 0 0 0 0 0 0 0 0 0 0 0 0 0 0 0
542614 495344 490272 M U 0 12 0 13 0 12 0 28 0 21 0 10 0 12 0 11 0 13 0 8 0 11 0 19 0 14 0 14 0 22 0 12
542615 493427 487917 M U 0 13 0 14 0 11 0 30 0 23 0 9 0 12 0 12 0 13 0 10 0 10 0 19 0 14 0 16 0 20 0 10
542616 493427 487917 F U 0 0 0 0 0 0 0 0 0 0 0 0 0 0 0 0 0 0 0 0 0 0 0 0 0 0 0 0 0 0 0 0
542617 493427 487917 M U 0 13 0 14 0 11 0 30 0 23 0 9 0 12 0 12 0 13 0 10 0 10 0 19 0 14 0 16 0 20 0 10
542618 491730 498579 M U 0 13 0 12 0 11 0 28 0 21 0 9 0 10 0 13 0 14 0 9 0 11 0 18 0 15 0 14 0 22 0 11
542619 497339 489556 F U 0 0 0 0 0 0 0 0 0 0 0 0 0 0 0 0 0 0 0 0 0 0 0 0 0 0 0 0 0 0 0 0
542620 497339 489556 F U 0 0 0 0 0 0 0 0 0 0 0 0 0 0 0 0 0 0 0 0 0 0 0 0 0 0 0 0 0 0 0 0
542621 496596 488419 F U 0 0 0 0 0 0 0 0 0 0 0 0 0 0 0 0 0 0 0 0 0 0 0 0 0 0 0 0 0 0 0 0
542622 496596 488419 M U 0 13 0 16 0 12 0 26 0 21 0 9 0 9 0 12 0 15 0 9 0 11 0 20 0 14 0 16 0 23 0 10
542623 498567 487009 M U 0 14 0 13 0 11 0 28 0 23 0 9 0 10 0 13 0 14 0 9 0 13 0 19 0 13 0 17 0 20 0 12
542624 494968 485897 M U 0 14 0 15 0 11 0 28 0 22 0 9 0 10 0 11 0 13 0 10 0 11 0 19 0 14 0 15 0 20 0 9
542625 480887 496326 F U 0 0 0 0 0 0 0 0 0 0 0 0 0 0 0 0 0 0 0 0 0 0 0 0 0 0 0 0 0 0 0 0
542626 480887 496326 F U 0 0 0 0 0 0 0 0 0 0 0 0 0 0 0 0 0 0 0 0 0 0 0 0 0 0 0 0 0 0 0 0
542627 484921 491202 F U 0 0 0 0 0 0 0 0 0 0 0 0 0 0 0 0 0 0 0 0 0 0 0 0 0 0 0 0 0 0 0 0
542628 484921 491202 F U 0 0 0 0 0 0 0 0 0 0 0 0 0 0 0 0 0 0 0 0 0 0 0 0 0 0 0 0 0 0 0 0
542629 489244 480960 F U 0 0 0 0 0 0 0 0 0 0 0 0 0 0 0 0 0 0 0 0 0 0 0 0 0 0 0 0 0 0 0 0
542630 496063 488953 F U 0 0 0 0 0 0 0 0 0 0 0 0 0 0 0 0 0 0 0 0 0 0 0 0 0 0 0 0 0 0 0 0
542631 496063 488953 F U 0 0 0 0 0 0 0 0 0 0 0 0 0 0 0 0 0 0 0 0 0 0 0 0 0 0 0 0 0 0 0 0
542632 496063 488953 M U 0 15 0 14 0 12 0 28 0 22 0 9 0 12 0 11 0 13 0 10 0 11 0 20 0 14 0 15 0 20 0 10
542633 487748 487521 M U 0 13 0 13 0 12 0 31 0 24 0 10 0 10 0 13 0 15 0 10 0 11 0 18 0 15 0 15 0 20 0 10
542634 487748 487521 M U 0 13 0 13 0 12 0 31 0 24 0 10 0 10 0 13 0 15 0 10 0 11 0 18 0 15 0 15 0 20 0 10
542635 487748 487521 M U 0 13 0 13 0 12 0 31 0 24 0 10 0 10 0 13 0 15 0 10 0 11 0 18 0 15 0 15 0 20 0 10
542636 487748 487521 F U 0 0 0 0 0 0 0 0 0 0 0 0 0 0 0 0 0 0 0 0 0 0 0 0 0 0 0 0 0 0 0 0
542637 487748 487521 F U 0 0 0 0 0 0 0 0 0 0 0 0 0 0 0 0 0 0 0 0 0 0 0 0 0 0 0 0 0 0 0 0
542638 488074 494194 F U 0 0 0 0 0 0 0 0 0 0 0 0 0 0 0 0 0 0 0 0 0 0 0 0 0 0 0 0 0 0 0 0
542639 488074 494194 F U 0 0 0 0 0 0 0 0 0 0 0 0 0 0 0 0 0 0 0 0 0 0 0 0 0 0 0 0 0 0 0 0
542640 488074 494194 F U 0 0 0 0 0 0 0 0 0 0 0 0 0 0 0 0 0 0 0 0 0 0 0 0 0 0 0 0 0 0 0 0
542641 486489 487235 M U 0 14 0 12 0 12 0 29 0 23 0 11 0 12 0 13 0 15 0 10 0 10 0 19 0 14 0 14 0 21 0 10
542642 487765 491811 M U 0 12 0 13 0 12 0 28 0 21 0 10 0 12 0 11 0 13 0 8 0 11 0 19 0 14 0 14 0 22 0 12
542643 492513 483158 M U 0 15 0 13 0 12 0 28 0 22 0 9 0 12 0 12 0 14 0 10 0 10 0 17 0 15 0 17 0 20 0 11
542644 497227 482243 M U 0 14 0 10 0 12 0 29 0 22 0 10 0 10 0 11 0 13 0 9 0 11 0 18 0 14 0 14 0 20 0 11
542645 497227 482243 F U 0 0 0 0 0 0 0 0 0 0 0 0 0 0 0 0 0 0 0 0 0 0 0 0 0 0 0 0 0 0 0 0
542646 497227 482243 F U 0 0 0 0 0 0 0 0 0 0 0 0 0 0 0 0 0 0 0 0 0 0 0 0 0 0 0 0 0 0 0 0
542647 482148 485817 M U 0 16 0 13 0 12 0 27 0 22 0 10 0 12 0 13 0 14 0 8 0 9 0 17 0 13 0 16 0 19 0 10
542648 483584 494871 M U 0 15 0 11 0 12 0 30 0 20 0 8 0 12 0 11 0 15 0 9 0 10 0 19 0 14 0 17 0 23 0 10
542649 483584 494871 M U 0 15 0 11 0 12 0 30 0 20 0 8 0 12 0 11 0 15 0 9 0 10 0 19 0 14 0 17 0 23 0 10
542650 483584 494871 M U 0 15 0 11 0 12 0 30 0 20 0 8 0 12 0 11 0 15 0 9 0 10 0 19 0 14 0 17 0 23 0 10
542651 486478 495496 F U 0 0 0 0 0 0 0 0 0 0 0 0 0 0 0 0 0 0 0 0 0 0 0 0 0 0 0 0 0 0 0 0
542652 486478 495496 F U 0 0 0 0 0 0 0 0 0 0 0 0 0 0 0 0 0 0 0 0 0 0 0 0 0 0 0 0 0 0 0 0
542653 486478 495496 F U 0 0 0 0 0 0 0 0 0 0 0 0 0 0 0 0 0 0 0 0 0 0 0 0 0 0 0 0 0 0 0 0
542654 486478 495496 M U 0 13 0 16 0 13 0 29 0 22 0 9 0 13 0 12 0 13 0 9 0 10 0 18 0 15 0 17 0 23 0 10
542655 486478 495496 F U 0 0 0 0 0 0 0 0 0 0 0 0 0 0 0 0 0 0 0 0 0 0 0 0 0 0 0 0 0 0 0 0
542656 481551 494101 F U 0 0 0 0 0 0 0 0 0 0 0 0 0 0 0 0 0 0 0 0 0 0 0 0 0 0 0 0 0 0 0 0
542657 481551 494101 F U 0 0 0 0 0 0 0 0 0 0 0 0 0 0 0 0 0 0 0 0 0 0 0 0 0 0 0 0 0 0 0 0
542658 498716 487863 F U 0 0 0 0 0 0 0 0 0 0 0 0 0 0 0 0 0 0 0 0 0 0 0 0 0 0 0 0 0 0 0 0
542659 484249 498450 M U 0 15 0 16 0 13 0 27 0 24 0 10 0 11 0 12 0 13 0 10 0 12 0 18 0 15 0 17 0 22 0 11
542660 484249 498450 M U 0 15 0 16 0 13 0 27 0 24 0 10 0 11 0 12 0 13 0 10 0 12 0 18 0 15 0 17 0 22 0 11
542661 484249 498450 F U 0 0 0 0 0 0 0 0 0 0 0 0 0 0 0 0 0 0 0 0 0 0 0 0 0 0 0 0 0 0 0 0
542662 484249 498450 F U 0 0 0 0 0 0 0 0 0 0 0 0 0 0 0 0 0 0 0 0 0 0 0 0 0 0 0 0 0 0 0 0
542663 489753 487627 M U 0 13 0 16 0 11 0 29 0 24 0 9 0 12 0 12 0 13 0 10 0 12 0 19 0 15 0 17 0 20 0 11
542664 489753 487627 M U 0 13 0 16 0 11 0 29 0 24 0 9 0 12 0 12 0 13 0 10 0 12 0 19 0 15 0 17 0 20 0 11
542665 489753 487627 M U 0 13 0 16 0 11 0 29 0 24 0 9 0 12 0 12 0 13 0 10 0 12 0 19 0 15 0 17 0 20 0 11
542666 482337 483386 F U 0 0 0 0 0 0 0 0 0 0 0 0 0 0 0 0 0 0 0 0 0 0 0 0 0 0 0 0 0 0 0 0
542667 482337 483386 M U 0 13 0 17 0 13 0 27 0 22 0 10 0 13 0 12 0 15 0 10 0 11 0 18 0 15 0 16 0 22 0 12
542668 492740 489100 M U 0 15 0 10 0 11 0 28 0 23 0 8 0 12 0 13 0 13 0 10 0 11 0 18 0 14 0 17 0 22 0 11
542669 496227 483955 F U 0 0 0 0 0 0 0 0 0 0 0 0 0 0 0 0 0 0 0 0 0 0 0 0 0 0 0 0 0 0 0 0
542670 496227 483955 M U 0 13 0 13 0 12 0 27 0 25 0 8 0 12 0 12 0 13 0 9 0 10 0 18 0 14 0 17 0 19 0 10
542671 496227 483955 M U 0 13 0 13 0 12 0 27 0 25 0 8 0 12 0 12 0 13 0 9 0 10 0 18 0 14 0 17 0 19 0 10
542672 486510 482719 F U 0 0 0 0 0 0 0 0 0 0 0 0 0 0 0 0 0 0 0 0 0 0 0 0 0 0 0 0 0 0 0 0
542673 486510 482719 M U 0 13 0 13 0 12 0 30 0 24 0 10 0 10 0 13 0 15 0 10 0 11 0 18 0 15 0 15 0 20 0 10
542674 486510 482719 M U 0 13 0 13 0 12 0 30 0 24 0 10 0 10 0 13 0 15 0 10 0 11 0 18 0 15 0 15 0 20 0 10
542675 486510 482719 M U 0 13 0 13 0 12 0 30 0 24 0 10 0 10 0 13 0 15 0 10 0 11 0 18 0 15 0 15 0 20 0 10
542676 494231 489396 M U 0 15 0 12 0 11 0 30 0 22 0 9 0 13 0 11 0 15 0 8 0 10 0 19 0 13 0 16 0 22 0 12
542677 495482 487106 M U 0 15 0 11 0 12 0 28 0 24 0 9 0 11 0 12 0 13 0 9 0 11 0 18 0 14 0 17 0 24 0 11
542678 495482 487106 M U 0 15 0 11 0 12 0 28 0 24 0 9 0 11 0 12 0 13 0 9 0 11 0 18 0 14 0 17 0 24 0 11
542679 495482 487106 M U 0 15 0 11 0 12 0 28 0 24 0 9 0 11 0 12 0 13 0 9 0 11 0 18 0 14 0 17 0 24 0 11
542680 495482 487106 M U 0 15 0 11 0 12 0 28 0 24 0 9 0 11 0 12 0 13 0 9 0 11 0 18 0 14 0 17 0 24 0 11
542681 485760 486228 M U 0 14 0 13 0 12 0 28 0 24 0 10 0 10 0 12 0 15 0 10 0 12 0 20 0 14 0 17 0 22 0 9
542682 485760 486228 F U 0 0 0 0 0 0 0 0 0 0 0 0 0 0 0 0 0 0 0 0 0 0 0 0 0 0 0 0 0 0 0 0
542683 481546 490264 M U 0 15 0 11 0 13 0 29 0 20 0 10 0 12 0 11 0 14 0 11 0 12 0 18 0 13 0 19 0 20 0 10
542684 481546 490264 F U 0 0 0 0 0 0 0 0 0 0 0 0 0 0 0 0 0 0 0 0 0 0 0 0 0 0 0 0 0 0 0 0
542685 481546 490264 M U 0 15 0 11 0 13 0 29 0 20 0 10 0 12 0 11 0 14 0 11 0 12 0 18 0 13 0 19 0 20 0 10
542686 487846 490684 F U 0 0 0 0 0 0 0 0 0 0 0 0 0 0 0 0 0 0 0 0 0 0 0 0 0 0 0 0 0 0 0 0
542687 487846 490684 F U 0 0 0 0 0 0 0 0 0 0 0 0 0 0 0 0 0 0 0 0 0 0 0 0 0 0 0 0 0 0 0 0
542688 487846 490684 F U 0 0 0 0 0 0 0 0 0 0 0 0 0 0 0 0 0 0 0 0 0 0 0 0 0 0 0 0 0 0 0 0
542689 485359 493779 F U 0 0 0 0 0 0 0 0 0 0 0 0 0 0 0 0 0 0 0 0 0 0 0 0 0 0 0 0 0 0 0 0
542690 494486 488257 M U 0 14 0 11 0 12 0 26 0 22 0 9 0 15 0 11 0 14 0 11 0 10 0 19 0 14 0 14 0 21 0 10
542691 494486 488257 F U 0 0 0 0 0 0 0 0 0 0 0 0 0 0 0 0 0 0 0 0 0 0 0 0 0 0 0 0 0 0 0 0
542692 494486 488257 M U 0 14 0 11 0 12 0 26 0 22 0 9 0 15 0 11 0 14 0 11 0 10 0 19 0 14 0 14 0 21 0 10
542693 495534 485190 F U 0 0 0 0 0 0 0 0 0 0 0 0 0 0 0 0 0 0 0 0 0 0 0 0 0 0 0 0 0 0 0 0
542694 495534 485190 M U 0 14 0 14 0 11 0 30 0 22 0 9 0 13 0 13 0 13 0 9 0 10 0 18 0 15 0 16 0 20 0 11
542695 495534 485190 M U 0 14 0 14 0 11 0 30 0 22 0 9 0 13 0 13 0 13 0 9 0 10 0 18 0 15 0 16 0 20 0 11
542696 493833 485716 M U 0 13 0 17 0 12 0 29 0 22 0 9 0 10 0 12 0 15 0 9 0 11 0 20 0 14 0 14 0 19 0 9
542697 493833 485716 M U 0 13 0 17 0 12 0 29 0 22 0 9 0 10 0 12 0 15 0 9 0 11 0 20 0 14 0 14 0 19 0 9
542698 489231 486184 F U 0 0 0 0 0 0 0 0 0 0 0 0 0 0 0 0 0 0 0 0 0 0 0 0 0 0 0 0 0 0 0 0
542699 489231 486184 F U 0 0 0 0 0 0 0 0 0 0 0 0 0 0 0 0 0 0 0 0 0 0 0 0 0 0 0 0 0 0 0 0
542700 489231 486184 M U 0 12 0 13 0 12 0 30 0 23 0 8 0 10 0 14 0 13 0 10 0 13 0 20 0 14 0 17 0 19 0 11
542701 489231 486184 M U 0 12 0 13 0 12 0 30 0 23 0 8 0 10 0 14 0 13 0 10 0 13 0 20 0 14 0 17 0 19 0 11
542702 492250 485994 M U 0 13 0 15 0 11 0 29 0 23 0 10 0 13 0 11 0 14 0 8 0 12 0 18 0 12 0 16 0 21 0 11
542703 481574 499401 M U 0 14 0 17 0 11 0 27 0 23 0 10 0 12 0 12 0 13 0 9 0 11 0 19 0 16 0 17 0 22 0 11
542704 481574 499401 M U 0 14 0 17 0 11 0 27 0 23 0 10 0 12 0 12 0 13 0 9 0 11 0 19 0 16 0 17 0 22 0 11
542705 498418 487622 F U 0 0 0 0 0 0 0 0 0 0 0 0 0 0 0 0 0 0 0 0 0 0 0 0 0 0 0 0 0 0 0 0
542706 498418 487622 F U 0 0 0 0 0 0 0 0 0 0 0 0 0 0 0 0 0 0 0 0 0 0 0 0 0 0 0 0 0 0 0 0
542707 498418 487622 F U 0 0 0 0 0 0 0 0 0 0 0 0 0 0 0 0 0 0 0 0 0 0 0 0 0 0 0 0 0 0 0 0
542708 498418 487622 F U 0 0 0 0 0 0 0 0 0 0 0 0 0 0 0 0 0 0 0 0 0 0 0 0 0 0 0 0 0 0 0 0
542709 484149 487698 M U 0 14 0 12 0 12 0 28 0 22 0 9 0 12 0 11 0 14 0 10 0 11 0 20 0 15 0 14 0 19 0 10
542710 490617 482132 M U 0 14 0 13 0 12 0 29 0 23 0 9 0 10 0 12 0 13 0 11 0 11 0 17 0 14 0 16 0 20 0 11
542711 485683 487264 F U 0 0 0 0 0 0 0 0 0 0 0 0 0 0 0 0 0 0 0 0 0 0 0 0 0 0 0 0 0 0 0 0
542712 485683 487264 F U 0 0 0 0 0 0 0 0 0 0 0 0 0 0 0 0 0 0 0 0 0 0 0 0 0 0 0 0 0 0 0 0
542713 485683 487264 F U 0 0 0 0 0 0 0 0 0 0 0 0 0 0 0 0 0 0 0 0 0 0 0 0 0 0 0 0 0 0 0 0
542714 485683 487264 F U 0 0 0 0 0 0 0 0 0 0 0 0 0 0 0 0 0 0 0 0 0 0 0 0 0 0 0 0 0 0 0 0
542715 489837 499969 M U 0 12 0 13 0 12 0 31 0 24 0 9 0 10 0 11 0 14 0 9 0 12 0 18 0 14 0 14 0 22 0 12
542716 489837 499969 M U 0 12 0 13 0 12 0 31 0 24 0 9 0 10 0 11 0 14 0 9 0 12 0 18 0 14 0 14 0 22 0 12
542717 489837 499969 M U 0 12 0 13 0 12 0 31 0 24 0 9 0 10 0 11 0 14 0 9 0 12 0 18 0 14 0 14 0 22 0 12
542718 489837 499969 F U 0 0 0 0 0 0 0 0 0 0 0 0 0 0 0 0 0 0 0 0 0 0 0 0 0 0 0 0 0 0 0 0
542719 494448 480774 F U 0 0 0 0 0 0 0 0 0 0 0 0 0 0 0 0 0 0 0 0 0 0 0 0 0 0 0 0 0 0 0 0
542720 494448 480774 M U 0 13 0 13 0 12 0 28 0 23 0 10 0 10 0 12 0 13 0 9 0 9 0 18 0 15 0 13 0 19 0 11
542721 494448 480774 F U 0 0 0 0 0 0 0 0 0 0 0 0 0 0 0 0 0 0 0 0 0 0 0 0 0 0 0 0 0 0 0 0
542722 494915 495375 M U 0 12 0 13 0 12 0 30 0 23 0 8 0 10 0 14 0 13 0 10 0 13 0 20 0 14 0 17 0 19 0 11
542723 494915 495375 M U 0 12 0 13 0 12 0 30 0 23 0 8 0 10 0 14 0 13 0 10 0 13 0 20 0 14 0 17 0 19 0 11
542724 480125 495327 M U 0 13 0 13 0 11 0 27 0 24 0 9 0 13 0 12 0 14 0 9 0 10 0 18 0 15 0 17 0 20 0 11
542725 480125 495327 F U 0 0 0 0 0 0 0 0 0 0 0 0 0 0 0 0 0 0 0 0 0 0 0 0 0 0 0 0 0 0 0 0
542726 489971 494097 F U 0 0 0 0 0 0 0 0 0 0 0 0 0 0 0 0 0 0 0 0 0 0 0 0 0 0 0 0 0 0 0 0
542727 490882 488864 F U 0 0 0 0 0 0 0 0 0 0 0 0 0 0 0 0 0 0 0 0 0 0 0 0 0 0 0 0 0 0 0 0
542728 490882 488864 M U 0 14 0 11 0 12 0 28 0 23 0 9 0 10 0 11 0 14 0 10 0 11 0 20 0 14 0 13 0 22 0 9
542729 490882 488864 F U 0 0 0 0 0 0 0 0 0 0 0 0 0 0 0 0 0 0 0 0 0 0 0 0 0 0 0 0 0 0 0 0
542730 490882 488864 M U 0 14 0 11 0 12 0 28 0 23 0 9 0 10 0 11 0 14 0 10 0 11 0 20 0 14 0 13 0 22 0 9
542731 494298 492709 F U 0 0 0 0 0 0 0 0 0 0 0 0 0 0 0 0 0 0 0 0 0 0 0 0 0 0 0 0 0 0 0 0
542732 494298 492709 M U 0 13 0 18 0 12 0 29 0 20 0 9 0 12 0 14 0 14 0 9 0 11 0 19 0 14 0 17 0 20 0 9
542733 490414 489106 F U 0 0 0 0 0 0 0 0 0 0 0 0 0 0 0 0 0 0 0 0 0 0 0 0 0 0 0 0 0 0 0 0
542734 490414 489106 M U 0 16 0 14 0 13 0 30 0 24 0 9 0 12 0 12 0 14 0 11 0 11 0 18 0 14 0 16 0 20 0 11
542735 487167 499335 M U 0 15 0 10 0 13 0 29 0 21 0 9 0 13 0 11 0 14 0 9 0 11 0 18 0 15 0 15 0 20 0 11
542736 487345 485084 F U 0 0 0 0 0 0 0 0 0 0 0 0 0 0 0 0 0 0 0 0 0 0 0 0 0 0 0 0 0 0 0 0
542737 487345 485084 F U 0 0 0 0 0 0 0 0 0 0 0 0 0 0 0 0 0 0 0 0 0 0 0 0 0 0 0 0 0 0 0 0
542738 492694 487377 M U 0 14 0 12 0 12 0 29 0 24 0 10 0 10 0 12 0 13 0 9 0 11 0 18 0 17 0 15 0 23 0 11
542739 492694 487377 M U 0 14 0 12 0 12 0 29 0 24 0 10 0 10 0 12 0 13 0 9 0 11 0 18 0 17 0 15 0 23 0 11
542740 486303 498634 M U 0 13 0 10 0 13 0 28 0 23 0 9 0 10 0 11 0 14 0 9 0 10 0 19 0 15 0 15 0 22 0 11
542741 486303 498634 M U 0 13 0 10 0 13 0 28 0 23 0 9 0 10 0 11 0 14 0 9 0 10 0 19 0 15 0 15 0 22 0 11
542742 490743 485914 F U 0 0 0 0 0 0 0 0 0 0 0 0 0 0 0 0 0 0 0 0 0 0 0 0 0 0 0 0 0 0 0 0
542743 490743 485914 F U 0 0 0 0 0 0 0 0 0 0 0 0 0 0 0 0 0 0 0 0 0 0 0 0 0 0 0 0 0 0 0 0
542744 491414 495077 M U 0 15 0 13 0 11 0 28 0 23 0 9 0 10 0 12 0 13 0 9 0 10 0 17 0 16 0 19 0 22 0 10
542745 485076 487307 M U 0 15 0 8 0 11 0 28 0 22 0 9 0 12 0 12 0 13 0 8 0 12 0 18 0 14 0 18 0 21 0 12
542746 485076 487307 F U 0 0 0 0 0 0 0 0 0 0 0 0 0 0 0 0 0 0 0 0 0 0 0 0 0 0 0 0 0 0 0 0
542747 490915 485960 M U 0 14 0 12 0 11 0 30 0 23 0 10 0 10 0 12 0 15 0 8 0 10 0 18 0 14 0 16 0 22 0 11
542748 487127 487354 F U 0 0 0 0 0 0 0 0 0 0 0 0 0 0 0 0 0 0 0 0 0 0 0 0 0 0 0 0 0 0 0 0
542749 487127 487354 M U 0 13 0 17 0 13 0 27 0 23 0 9 0 13 0 12 0 13 0 10 0 12 0 18 0 15 0 15 0 19 0 11
542750 497363 491673 F U 0 0 0 0 0 0 0 0 0 0 0 0 0 0 0 0 0 0 0 0 0 0 0 0 0 0 0 0 0 0 0 0
542751 497363 491673 F U 0 0 0 0 0 0 0 0 0 0 0 0 0 0 0 0 0 0 0 0 0 0 0 0 0 0 0 0 0 0 0 0
542752 480272 487101 M U 0 14 0 15 0 12 0 29 0 24 0 10 0 13 0 13 0 14 0 10 0 10 0 18 0 15 0 15 0 18 0 10
542753 480272 487101 M U 0 14 0 15 0 12 0 29 0 24 0 10 0 13 0 13 0 14 0 10 0 10 0 18 0 15 0 15 0 18 0 10
542754 495506 486156 F U 0 0 0 0 0 0 0 0 0 0 0 0 0 0 0 0 0 0 0 0 0 0 0 0 0 0 0 0 0 0 0 0
542755 495506 486156 F U 0 0 0 0 0 0 0 0 0 0 0 0 0 0 0 0 0 0 0 0 0 0 0 0 0 0 0 0 0 0 0 0
542756 494586 484552 M U 0 13 0 13 0 12 0 27 0 25 0 8 0 12 0 12 0 13 0 9 0 10 0 18 0 14 0 17 0 18 0 10
542757 494586 484552 F U 0 0 0 0 0 0 0 0 0 0 0 0 0 0 0 0 0 0 0 0 0 0 0 0 0 0 0 0 0 0 0 0
542758 494586 484552 F U 0 0 0 0 0 0 0 0 0 0 0 0 0 0 0 0 0 0 0 0 0 0 0 0 0 0 0 0 0 0 0 0
542759 494586 484552 F U 0 0 0 0 0 0 0 0 0 0 0 0 0 0 0 0 0 0 0 0 0 0 0 0 0 0 0 0 0 0 0 0
542760 494650 493290 F U 0 0 0 0 0 0 0 0 0 0 0 0 0 0 0 0 0 0 0 0 0 0 0 0 0 0 0 0 0 0 0 0
542761 494650 493290 F U 0 0 0 0 0 0 0 0 0 0 0 0 0 0 0 0 0 0 0 0 0 0 0 0 0 0 0 0 0 0 0 0
542762 491938 480675 M U 0 16 0 13 0 12 0 29 0 22 0 9 0 14 0 12 0 13 0 10 0 10 0 18 0 14 0 14 0 20 0 10
542763 493472 491830 M U 0 12 0 12 0 12 0 28 0 21 0 11 0 12 0 13 0 13 0 11 0 10 0 21 0 14 0 14 0 23 0 10
542764 493472 491830 F U 0 0 0 0 0 0 0 0 0 0 0 0 0 0 0 0 0 0 0 0 0 0 0 0 0 0 0 0 0 0 0 0
542765 488078 482506 F U 0 0 0 0 0 0 0 0 0 0 0 0 0 0 0 0 0 0 0 0 0 0 0 0 0 0 0 0 0 0 0 0
542766 488078 482506 F U 0 0 0 0 0 0 0 0 0 0 0 0 0 0 0 0 0 0 0 0 0 0 0 0 0 0 0 0 0 0 0 0
542767 490269 485087 F U 0 0 0 0 0 0 0 0 0 0 0 0 0 0 0 0 0 0 0 0 0 0 0 0 0 0 0 0 0 0 0 0
542768 490269 485087 F U 0 0 0 0 0 0 0 0 0 0 0 0 0 0 0 0 0 0 0 0 0 0 0 0 0 0 0 0 0 0 0 0
542769 490269 485087 M U 0 15 0 12 0 11 0 30 0 22 0 9 0 13 0 11 0 15 0 8 0 10 0 19 0 13 0 16 0 22 0 12
542770 497611 486090 F U 0 0 0 0 0 0 0 0 0 0 0 0 0 0 0 0 0 0 0 0 0 0 0 0 0 0 0 0 0 0 0 0
542771 497611 486090 F U 0 0 0 0 0 0 0 0 0 0 0 0 0 0 0 0 0 0 0 0 0 0 0 0 0 0 0 0 0 0 0 0
542772 497611 486090 M U 0 12 0 16 0 12 0 28 0 21 0 10 0 10 0 11 0 13 0 9 0 9 0 18 0 14 0 16 0 22 0 13
542773 481354 487936 M U 0 13 0 13 0 12 0 28 0 20 0 9 0 12 0 11 0 13 0 9 0 10 0 17 0 13 0 14 0 20 0 11
542774 481354 487936 M U 0 13 0 13 0 12 0 28 0 20 0 9 0 12 0 11 0 13 0 9 0 10 0 17 0 13 0 14 0 20 0 11
542775 481354 487936 M U 0 13 0 13 0 12 0 28 0 20 0 9 0 12 0 11 0 13 0 9 0 10 0 17 0 13 0 14 0 20 0 11
542776 483506 497307 M U 0 13 0 15 0 12 0 27 0 23 0 9 0 11 0 13 0 15 0 9 0 9 0 18 0 14 0 16 0 22 0 11
542777 483506 497307 F U 0 0 0 0 0 0 0 0 0 0 0 0 0 0 0 0 0 0 0 0 0 0 0 0 0 0 0 0 0 0 0 0
542778 483506 497307 F U 0 0 0 0 0 0 0 0 0 0 0 0 0 0 0 0 0 0 0 0 0 0 0 0 0 0 0 0 0 0 0 0
542779 483506 497307 F U 0 0 0 0 0 0 0 0 0 0 0 0 0 0 0 0 0 0 0 0 0 0 0 0 0 0 0 0 0 0 0 0
542780 493607 484026 F U 0 0 0 0 0 0 0 0 0 0 0 0 0 0 0 0 0 0 0 0 0 0 0 0 0 0 0 0 0 0 0 0
542781 493607 484026 F U 0 0 0 0 0 0 0 0 0 0 0 0 0 0 0 0 0 0 0 0 0 0 0 0 0 0 0 0 0 0 0 0
542782 483374 496566 M U 0 16 0 13 0 12 0 29 0 23 0 9 0 10 0 11 0 13 0 11 0 11 0 19 0 15 0 18 0 22 0 11
542783 483677 494714 M U 0 13 0 10 0 12 0 29 0 22 0 9 0 12 0 11 0 14 0 10 0 11 0 18 0 17 0 17 0 20 0 11
542784 483677 494714 M U 0 13 0 10 0 12 0 29 0 22 0 9 0 12 0 11 0 14 0 10 0 11 0 18 0 17 0 17 0 20 0 11
542785 483677 494714 M U 0 13 0 10 0 12 0 29 0 22 0 9 0 12 0 11 0 14 0 10 0 11 0 18 0 17 0 17 0 20 0 11
542786 480919 480798 F U 0 0 0 0 0 0 0 0 0 0 0 0 0 0 0 0 0 0 0 0 0 0 0 0 0 0 0 0 0 0 0 0
542787 499246 481216 M U 0 15 0 13 0 11 0 29 0 23 0 9 0 10 0 13 0 13 0 9 0 10 0 19 0 16 0 17 0 20 0 10
542788 487213 486895 M U 0 14 0 15 0 12 0 29 0 23 0 9 0 13 0 13 0 13 0 9 0 10 0 17 0 15 0 16 0 21 0 10
542789 487213 486895 F U 0 0 0 0 0 0 0 0 0 0 0 0 0 0 0 0 0 0 0 0 0 0 0 0 0 0 0 0 0 0 0 0
542790 481058 487366 M U 0 13 0 17 0 12 0 28 0 22 0 9 0 12 0 11 0 13 0 12 0 11 0 19 0 14 0 19 0 20 0 10
542791 485856 492428 M U 0 13 0 15 0 12 0 27 0 24 0 9 0 12 0 11 0 14 0 10 0 10 0 21 0 14 0 15 0 22 0 10
542792 498756 488440 F U 0 0 0 0 0 0 0 0 0 0 0 0 0 0 0 0 0 0 0 0 0 0 0 0 0 0 0 0 0 0 0 0
542793 494921 496967 F U 0 0 0 0 0 0 0 0 0 0 0 0 0 0 0 0 0 0 0 0 0 0 0 0 0 0 0 0 0 0 0 0
542794 494921 496967 M U 0 15 0 13 0 12 0 31 0 23 0 9 0 11 0 13 0 15 0 9 0 12 0 19 0 14 0 17 0 19 0 11
542795 488233 489451 M U 0 15 0 10 0 11 0 30 0 23 0 9 0 10 0 11 0 14 0 11 0 10 0 17 0 14 0 14 0 19 0 12
542796 488233 489451 M U 0 15 0 10 0 11 0 30 0 23 0 9 0 10 0 11 0 14 0 11 0 10 0 17 0 14 0 14 0 19 0 12
542797 488233 489451 M U 0 15 0 10 0 11 0 30 0 23 0 9 0 10 0 11 0 14 0 11 0 10 0 17 0 14 0 14 0 19 0 12
542798 499735 494809 M U 0 14 0 13 0 12 0 28 0 21 0 10 0 12 0 12 0 13 0 9 0 12 0 18 0 13 0 19 0 21 0 10
542799 499735 494809 M U 0 14 0 13 0 12 0 28 0 21 0 10 0 12 0 12 0 13 0 9 0 12 0 18 0 13 0 19 0 21 0 10
542800 498232 485913 M U 0 13 0 14 0 13 0 29 0 23 0 10 0 10 0 12 0 12 0 10 0 11 0 20 0 14 0 16 0 22 0 10
542801 495563 497190 F U 0 0 0 0 0 0 0 0 0 0 0 0 0 0 0 0 0 0 0 0 0 0 0 0 0 0 0 0 0 0 0 0
542802 480822 482123 M U 0 14 0 10 0 12 0 28 0 23 0 10 0 13 0 11 0 13 0 9 0 11 0 19 0 13 0 17 0 20 0 10
542803 480822 482123 F U 0 0 0 0 0 0 0 0 0 0 0 0 0 0 0 0 0 0 0 0 0 0 0 0 0 0 0 0 0 0 0 0
542804 480822 482123 F U 0 0 0 0 0 0 0 0 0 0 0 0 0 0 0 0 0 0 0 0 0 0 0 0 0 0 0 0 0 0 0 0
542805 480822 482123 M U 0 14 0 10 0 12 0 28 0 23 0 10 0 13 0 11 0 13 0 9 0 11 0 19 0 13 0 17 0 20 0 10
542806 497294 482197 M U 0 14 0 12 0 12 0 29 0 22 0 10 0 10 0 12 0 14 0 10 0 9 0 18 0 12 0 18 0 23 0 10
542807 496431 485034 F U 0 0 0 0 0 0 0 0 0 0 0 0 0 0 0 0 0 0 0 0 0 0 0 0 0 0 0 0 0 0 0 0
542808 494174 493970 M U 0 14 0 10 0 11 0 29 0 23 0 9 0 10 0 11 0 14 0 11 0 9 0 19 0 17 0 16 0 22 0 11
542809 494174 493970 M U 0 14 0 10 0 11 0 29 0 23 0 9 0 10 0 11 0 14 0 11 0 9 0 19 0 17 0 16 0 22 0 11
542810 480938 482839 F U 0 0 0 0 0 0 0 0 0 0 0 0 0 0 0 0 0 0 0 0 0 0 0 0 0 0 0 0 0 0 0 0
542811 483242 493480 M U 0 14 0 13 0 11 0 29 0 23 0 9 0 13 0 11 0 13 0 9 0 11 0 16 0 15 0 14 0 22 0 11
542812 483242 493480 M U 0 14 0 13 0 11 0 29 0 23 0 9 0 13 0 11 0 13 0 9 0 11 0 16 0 15 0 14 0 22 0 11
542813 483242 493480 M U 0 14 0 13 0 11 0 29 0 23 0 9 0 13 0 11 0 13 0 9 0 11 0 16 0 15 0 14 0 22 0 11
542814 483242 493480 F U 0 0 0 0 0 0 0 0 0 0 0 0 0 0 0 0 0 0 0 0 0 0 0 0 0 0 0 0 0 0 0 0
542815 488406 490348 F U 0 0 0 0 0 0 0 0 0 0 0 0 0 0 0 0 0 0 0 0 0 0 0 0 0 0 0 0 0 0 0 0
542816 480607 486705 M U 0 13 0 13 0 12 0 29 0 22 0 10 0 12 0 12 0 14 0 12 0 11 0 19 0 16 0 15 0 22 0 11
542817 494150 480538 F U 0 0 0 0 0 0 0 0 0 0 0 0 0 0 0 0 0 0 0 0 0 0 0 0 0 0 0 0 0 0 0 0
542818 494150 480538 M U 0 14 0 12 0 12 0 28 0 21 0 9 0 12 0 12 0 13 0 9 0 12 0 19 0 15 0 15 0 21 0 10
542819 495309 497348 F U 0 0 0 0 0 0 0 0 0 0 0 0 0 0 0 0 0 0 0 0 0 0 0 0 0 0 0 0 0 0 0 0
542820 499466 480862 M U 0 15 0 10 0 11 0 27 0 21 0 9 0 10 0 11 0 14 0 10 0 13 0 17 0 14 0 15 0 21 0 12
542821 486896 486411 M U 0 13 0 15 0 12 0 29 0 23 0 9 0 10 0 11 0 14 0 10 0 10 0 18 0 15 0 14 0 22 0 11
542822 494281 486592 M U 0 13 0 20 0 11 0 29 0 23 0 9 0 13 0 12 0 13 0 9 0 11 0 17 0 14 0 14 0 18 0 10
542823 494281 486592 M U 0 13 0 20 0 11 0 29 0 23 0 9 0 13 0 12 0 13 0 9 0 11 0 17 0 14 0 14 0 18 0 10
542824 495677 495160 F U 0 0 0 0 0 0 0 0 0 0 0 0 0 0 0 0 0 0 0 0 0 0 0 0 0 0 0 0 0 0 0 0
542825 495677 495160 F U 0 0 0 0 0 0 0 0 0 0 0 0 0 0 0 0 0 0 0 0 0 0 0 0 0 0 0 0 0 0 0 0
542826 497452 480985 F U 0 0 0 0 0 0 0 0 0 0 0 0 0 0 0 0 0 0 0 0 0 0 0 0 0 0 0 0 0 0 0 0
542827 483717 489586 M U 0 13 0 13 0 11 0 27 0 23 0 9 0 13 0 12 0 14 0 9 0 11 0 18 0 15 0 17 0 20 0 11
542828 486358 492492 F U 0 0 0 0 0 0 0 0 0 0 0 0 0 0 0 0 0 0 0 0 0 0 0 0 0 0 0 0 0 0 0 0
542829 486358 492492 F U 0 0 0 0 0 0 0 0 0 0 0 0 0 0 0 0 0 0 0 0 0 0 0 0 0 0 0 0 0 0 0 0
542830 486358 492492 M U 0 15 0 10 0 12 0 29 0 23 0 10 0 10 0 12 0 13 0 11 0 11 0 18 0 14 0 18 0 22 0 11
542831 486358 492492 F U 0 0 0 0 0 0 0 0 0 0 0 0 0 0 0 0 0 0 0 0 0 0 0 0 0 0 0 0 0 0 0 0
542832 486358 492492 M U 0 15 0 10 0 12 0 29 0 23 0 10 0 10 0 12 0 13 0 11 0 11 0 18 0 14 0 18 0 22 0 11
542833 487618 494862 M U 0 13 0 10 0 12 0 28 0 23 0 9 0 13 0 11 0 13 0 9 0 10 0 18 0 15 0 15 0 19 0 11
542834 487126 494386 M U 0 13 0 17 0 13 0 27 0 23 0 9 0 13 0 12 0 13 0 10 0 12 0 18 0 15 0 15 0 19 0 11
542835 487126 494386 M U 0 13 0 17 0 13 0 27 0 23 0 9 0 13 0 12 0 13 0 10 0 12 0 18 0 15 0 15 0 19 0 11
542836 487126 494386 M U 0 13 0 17 0 13 0 27 0 23 0 9 0 13 0 12 0 13 0 10 0 12 0 18 0 15 0 15 0 19 0 11
542837 493369 480550 F U 0 0 0 0 0 0 0 0 0 0 0 0 0 0 0 0 0 0 0 0 0 0 0 0 0 0 0 0 0 0 0 0
542838 493369 480550 M U 0 14 0 13 0 11 0 29 0 24 0 9 0 10 0 12 0 14 0 10 0 10 0 19 0 15 0 14 0 22 0 10
542839 493369 480550 M U 0 14 0 13 0 11 0 29 0 24 0 9 0 10 0 12 0 14 0 10 0 10 0 19 0 15 0 14 0 22 0 10
542840 493369 480550 M U 0 14 0 13 0 11 0 29 0 24 0 9 0 10 0 12 0 14 0 10 0 10 0 19 0 15 0 14 0 22 0 10
542841 497866 497077 F U 0 0 0 0 0 0 0 0 0 0 0 0 0 0 0 0 0 0 0 0 0 0 0 0 0 0 0 0 0 0 0 0
542842 497866 497077 M U 0 14 0 13 0 13 0 29 0 23 0 8 0 13 0 12 0 13 0 10 0 13 0 20 0 14 0 14 0 22 0 12
542843 492386 489225 M U 0 15 0 16 0 13 0 27 0 24 0 10 0 11 0 12 0 13 0 10 0 12 0 18 0 15 0 17 0 22 0 11
542844 498163 489870 M U 0 14 0 19 0 12 0 28 0 23 0 10 0 10 0 12 0 14 0 8 0 10 0 20 0 14 0 17 0 19 0 10
542845 498163 489870 F U 0 0 0 0 0 0 0 0 0 0 0 0 0 0 0 0 0 0 0 0 0 0 0 0 0 0 0 0 0 0 0 0
542846 498163 489870 F U 0 0 0 0 0 0 0 0 0 0 0 0 0 0 0 0 0 0 0 0 0 0 0 0 0 0 0 0 0 0 0 0
542847 494943 496078 M U 0 14 0 15 0 12 0 28 0 23 0 9 0 10 0 12 0 14 0 8 0 10 0 18 0 13 0 13 0 21 0 11
542848 486025 499657 M U 0 14 0 20 0 12 0 29 0 21 0 10 0 10 0 13 0 13 0 10 0 10 0 18 0 13 0 16 0 19 0 9
542849 486025 499657 M U 0 14 0 20 0 12 0 29 0 21 0 10 0 10 0 13 0 13 0 10 0 10 0 18 0 13 0 16 0 19 0 9
542850 486025 499657 M U 0 14 0 20 0 12 0 29 0 21 0 10 0 10 0 13 0 13 0 10 0 10 0 18 0 13 0 16 0 19 0 9
542851 496340 484468 F U 0 0 0 0 0 0 0 0 0 0 0 0 0 0 0 0 0 0 0 0 0 0 0 0 0 0 0 0 0 0 0 0
542852 496340 484468 M U 0 14 0 14 0 13 0 30 0 21 0 10 0 10 0 12 0 13 0 10 0 10 0 18 0 17 0 17 0 19 0 10
542853 497890 493047 M U 0 13 0 14 0 13 0 29 0 23 0 9 0 10 0 11 0 14 0 9 0 9 0 19 0 16 0 16 0 20 0 12
542854 497890 493047 M U 0 13 0 14 0 13 0 29 0 23 0 9 0 10 0 11 0 14 0 9 0 9 0 19 0 16 0 16 0 20 0 12
542855 490399 480367 M U 0 14 0 11 0 13 0 29 0 23 0 9 0 10 0 12 0 14 0 10 0 9 0 21 0 15 0 17 0 23 0 10
542856 493262 491382 M U 0 15 0 13 0 12 0 28 0 22 0 10 0 11 0 12 0 13 0 9 0 11 0 18 0 15 0 16 0 24 0 10
542857 480870 483544 F U 0 0 0 0 0 0 0 0 0 0 0 0 0 0 0 0 0 0 0 0 0 0 0 0 0 0 0 0 0 0 0 0
542858 480870 483544 M U 0 14 0 14 0 13 0 29 0 20 0 9 0 10 0 12 0 13 0 11 0 10 0 18 0 15 0 14 0 22 0 10
542859 480870 483544 M U 0 14 0 14 0 13 0 29 0 20 0 9 0 10 0 12 0 13 0 11 0 10 0 18 0 15 0 14 0 22 0 10
542860 489048 490202 M U 0 15 0 17 0 12 0 31 0 20 0 10 0 13 0 11 0 14 0 12 0 9 0 18 0 14 0 16 0 20 0 11
542861 489623 482979 F U 0 0 0 0 0 0 0 0 0 0 0 0 0 0 0 0 0 0 0 0 0 0 0 0 0 0 0 0 0 0 0 0
542862 489623 482979 F U 0 0 0 0 0 0 0 0 0 0 0 0 0 0 0 0 0 0 0 0 0 0 0 0 0 0 0 0 0 0 0 0
542863 489623 482979 M U 0 14 0 14 0 12 0 28 0 24 0 9 0 10 0 12 0 14 0 9 0 9 0 18 0 13 0 14 0 20 0 12
542864 489623 482979 F U 0 0 0 0 0 0 0 0 0 0 0 0 0 0 0 0 0 0 0 0 0 0 0 0 0 0 0 0 0 0 0 0
542865 490779 485389 F U 0 0 0 0 0 0 0 0 0 0 0 0 0 0 0 0 0 0 0 0 0 0 0 0 0 0 0 0 0 0 0 0
542866 490779 485389 F U 0 0 0 0 0 0 0 0 0 0 0 0 0 0 0 0 0 0 0 0 0 0 0 0 0 0 0 0 0 0 0 0
542867 490779 485389 M U 0 12 0 13 0 12 0 26 0 22 0 9 0 12 0 13 0 13 0 8 0 11 0 18 0 15 0 15 0 19 0 11
542868 496064 481634 F U 0 0 0 0 0 0 0 0 0 0 0 0 0 0 0 0 0 0 0 0 0 0 0 0 0 0 0 0 0 0 0 0
542869 496064 481634 M U 0 16 0 10 0 12 0 29 0 23 0 9 0 9 0 12 0 13 0 10 0 11 0 18 0 13 0 16 0 22 0 11
542870 496064 481634 M U 0 16 0 10 0 12 0 29 0 23 0 9 0 9 0 12 0 13 0 10 0 11 0 18 0 13 0 16 0 22 0 11
542871 485129 482459 M U 0 13 0 12 0 12 0 29 0 25 0 10 0 10 0 11 0 13 0 10 0 11 0 18 0 14 0 13 0 22 0 11
542872 495442 485799 F U 0 0 0 0 0 0 0 0 0 0 0 0 0 0 0 0 0 0 0 0 0 0 0 0 0 0 0 0 0 0 0 0
542873 498077 499467 F U 0 0 0 0 0 0 0 0 0 0 0 0 0 0 0 0 0 0 0 0 0 0 0 0 0 0 0 0 0 0 0 0
542874 496746 496260 F U 0 0 0 0 0 0 0 0 0 0 0 0 0 0 0 0 0 0 0 0 0 0 0 0 0 0 0 0 0 0 0 0
542875 496746 496260 M U 0 12 0 13 0 13 0 29 0 23 0 9 0 10 0 14 0 13 0 10 0 10 0 18 0 15 0 17 0 22 0 12
542876 483736 493782 F U 0 0 0 0 0 0 0 0 0 0 0 0 0 0 0 0 0 0 0 0 0 0 0 0 0 0 0 0 0 0 0 0
542877 483736 493782 M U 0 15 0 13 0 11 0 28 0 23 0 9 0 12 0 12 0 14 0 9 0 9 0 17 0 14 0 17 0 21 0 10
542878 491290 491589 M U 0 14 0 11 0 11 0 27 0 22 0 9 0 13 0 12 0 13 0 11 0 11 0 17 0 15 0 16 0 22 0 11
542879 496532 496004 F U 0 0 0 0 0 0 0 0 0 0 0 0 0 0 0 0 0 0 0 0 0 0 0 0 0 0 0 0 0 0 0 0
542880 496532 496004 M U 0 15 0 11 0 12 0 28 0 21 0 9 0 13 0 12 0 15 0 8 0 9 0 19 0 13 0 16 0 19 0 10
542881 496369 484079 F U 0 0 0 0 0 0 0 0 0 0 0 0 0 0 0 0 0 0 0 0 0 0 0 0 0 0 0 0 0 0 0 0
542882 484991 487038 M U 0 14 0 16 0 11 0 27 0 22 0 9 0 10 0 11 0 13 0 10 0 10 0 17 0 14 0 14 0 20 0 11
542883 484991 487038 M U 0 14 0 16 0 11 0 27 0 22 0 9 0 10 0 11 0 13 0 10 0 10 0 17 0 14 0 14 0 20 0 11
542884 484991 487038 F U 0 0 0 0 0 0 0 0 0 0 0 0 0 0 0 0 0 0 0 0 0 0 0 0 0 0 0 0 0 0 0 0
542885 484991 487038 M U 0 14 0 16 0 11 0 27 0 22 0 9 0 10 0 11 0 13 0 10 0 10 0 17 0 14 0 14 0 20 0 11
542886 484991 487038 M U 0 14 0 16 0 11 0 27 0 22 0 9 0 10 0 11 0 13 0 10 0 10 0 17 0 14 0 14 0 20 0 11
542887 492509 490372 F U 0 0 0 0 0 0 0 0 0 0 0 0 0 0 0 0 0 0 0 0 0 0 0 0 0 0 0 0 0 0 0 0
542888 485213 488652 M U 0 15 0 12 0 13 0 28 0 24 0 10 0 12 0 11 0 13 0 9 0 11 0 19 0 14 0 17 0 21 0 11
542889 485213 488652 F U 0 0 0 0 0 0 0 0 0 0 0 0 0 0 0 0 0 0 0 0 0 0 0 0 0 0 0 0 0 0 0 0
542890 485213 488652 M U 0 15 0 12 0 13 0 28 0 24 0 10 0 12 0 11 0 13 0 9 0 11 0 19 0 14 0 17 0 21 0 11
542891 496328 495268 M U 0 15 0 10 0 11 0 27 0 23 0 9 0 9 0 13 0 14 0 9 0 9 0 19 0 15 0 16 0 22 0 10
542892 486387 490311 F U 0 0 0 0 0 0 0 0 0 0 0 0 0 0 0 0 0 0 0 0 0 0 0 0 0 0 0 0 0 0 0 0
542893 486387 490311 F U 0 0 0 0 0 0 0 0 0 0 0 0 0 0 0 0 0 0 0 0 0 0 0 0 0 0 0 0 0 0 0 0
542894 486387 490311 M U 0 12 0 10 0 12 0 29 0 22 0 10 0 13 0 11 0 13 0 9 0 11 0 18 0 14 0 15 0 21 0 11
542895 494467 482711 F U 0 0 0 0 0 0 0 0 0 0 0 0 0 0 0 0 0 0 0 0 0 0 0 0 0 0 0 0 0 0 0 0
542896 494467 482711 F U 0 0 0 0 0 0 0 0 0 0 0 0 0 0 0 0 0 0 0 0 0 0 0 0 0 0 0 0 0 0 0 0
542897 481977 491269 F U 0 0 0 0 0 0 0 0 0 0 0 0 0 0 0 0 0 0 0 0 0 0 0 0 0 0 0 0 0 0 0 0
542898 481977 491269 F U 0 0 0 0 0 0 0 0 0 0 0 0 0 0 0 0 0 0 0 0 0 0 0 0 0 0 0 0 0 0 0 0
542899 481977 491269 F U 0 0 0 0 0 0 0 0 0 0 0 0 0 0 0 0 0 0 0 0 0 0 0 0 0 0 0 0 0 0 0 0
542900 481977 491269 F U 0 0 0 0 0 0 0 0 0 0 0 0 0 0 0 0 0 0 0 0 0 0 0 0 0 0 0 0 0 0 0 0
542901 494566 485110 F U 0 0 0 0 0 0 0 0 0 0 0 0 0 0 0 0 0 0 0 0 0 0 0 0 0 0 0 0 0 0 0 0
542902 496779 483794 M U 0 14 0 13 0 13 0 28 0 23 0 9 0 10 0 12 0 13 0 9 0 9 0 20 0 15 0 15 0 18 0 10
542903 483977 491503 M U 0 15 0 12 0 12 0 31 0 25 0 9 0 10 0 13 0 13 0 9 0 11 0 20 0 14 0 14 0 20 0 10
542904 493026 488652 F U 0 0 0 0 0 0 0 0 0 0 0 0 0 0 0 0 0 0 0 0 0 0 0 0 0 0 0 0 0 0 0 0
542905 488321 483751 F U 0 0 0 0 0 0 0 0 0 0 0 0 0 0 0 0 0 0 0 0 0 0 0 0 0 0 0 0 0 0 0 0
542906 488321 483751 F U 0 0 0 0 0 0 0 0 0 0 0 0 0 0 0 0 0 0 0 0 0 0 0 0 0 0 0 0 0 0 0 0
542907 488321 483751 M U 0 13 0 17 0 12 0 31 0 24 0 9 0 13 0 13 0 13 0 9 0 10 0 18 0 16 0 15 0 23 0 12
542908 488321 483751 F U 0 0 0 0 0 0 0 0 0 0 0 0 0 0 0 0 0 0 0 0 0 0 0 0 0 0 0 0 0 0 0 0
542909 484210 495889 M U 0 14 0 17 0 12 0 27 0 22 0 10 0 14 0 11 0 13 0 9 0 11 0 19 0 14 0 14 0 20 0 12
542910 488573 493161 F U 0 0 0 0 0 0 0 0 0 0 0 0 0 0 0 0 0 0 0 0 0 0 0 0 0 0 0 0 0 0 0 0
542911 487510 496041 F U 0 0 0 0 0 0 0 0 0 0 0 0 0 0 0 0 0 0 0 0 0 0 0 0 0 0 0 0 0 0 0 0
542912 484773 490416 F U 0 0 0 0 0 0 0 0 0 0 0 0 0 0 0 0 0 0 0 0 0 0 0 0 0 0 0 0 0 0 0 0
542913 482894 497720 M U 0 15 0 10 0 13 0 28 0 22 0 9 0 10 0 13 0 13 0 11 0 11 0 20 0 14 0 14 0 20 0 11
542914 495498 487400 F U 0 0 0 0 0 0 0 0 0 0 0 0 0 0 0 0 0 0 0 0 0 0 0 0 0 0 0 0 0 0 0 0
542915 495498 487400 M U 0 13 0 10 0 12 0 29 0 23 0 9 0 10 0 13 0 14 0 8 0 10 0 19 0 16 0 18 0 20 0 11
542916 495850 485343 F U 0 0 0 0 0 0 0 0 0 0 0 0 0 0 0 0 0 0 0 0 0 0 0 0 0 0 0 0 0 0 0 0
542917 495850 485343 M U 0 14 0 12 0 11 0 29 0 24 0 11 0 10 0 12 0 14 0 10 0 11 0 20 0 16 0 17 0 20 0 11
542918 494384 495610 F U 0 0 0 0 0 0 0 0 0 0 0 0 0 0 0 0 0 0 0 0 0 0 0 0 0 0 0 0 0 0 0 0
542919 494384 495610 F U 0 0 0 0 0 0 0 0 0 0 0 0 0 0 0 0 0 0 0 0 0 0 0 0 0 0 0 0 0 0 0 0
542920 494384 495610 F U 0 0 0 0 0 0 0 0 0 0 0 0 0 0 0 0 0 0 0 0 0 0 0 0 0 0 0 0 0 0 0 0
542921 488703 484354 M U 0 15 0 10 0 12 0 28 0 21 0 10 0 12 0 12 0 14 0 11 0 12 0 18 0 14 0 16 0 22 0 11
542922 488703 484354 F U 0 0 0 0 0 0 0 0 0 0 0 0 0 0 0 0 0 0 0 0 0 0 0 0 0 0 0 0 0 0 0 0
542923 488703 484354 M U 0 15 0 10 0 12 0 28 0 21 0 10 0 12 0 12 0 14 0 11 0 12 0 18 0 14 0 16 0 22 0 11
542924 480610 498082 F U 0 0 0 0 0 0 0 0 0 0 0 0 0 0 0 0 0 0 0 0 0 0 0 0 0 0 0 0 0 0 0 0
542925 494929 482040 M U 0 15 0 15 0 12 0 28 0 24 0 9 0 13 0 13 0 13 0 11 0 12 0 18 0 15 0 16 0 22 0 11
542926 483034 486601 F U 0 0 0 0 0 0 0 0 0 0 0 0 0 0 0 0 0 0 0 0 0 0 0 0 0 0 0 0 0 0 0 0
542927 499685 491196 F U 0 0 0 0 0 0 0 0 0 0 0 0 0 0 0 0 0 0 0 0 0 0 0 0 0 0 0 0 0 0 0 0
542928 499685 491196 F U 0 0 0 0 0 0 0 0 0 0 0 0 0 0 0 0 0 0 0 0 0 0 0 0 0 0 0 0 0 0 0 0
542929 497447 486232 F U 0 0 0 0 0 0 0 0 0 0 0 0 0 0 0 0 0 0 0 0 0 0 0 0 0 0 0 0 0 0 0 0
542930 497447 486232 M U 0 14 0 16 0 12 0 28 0 23 0 9 0 12 0 12 0 13 0 9 0 9 0 19 0 15 0 16 0 21 0 11
542931 497447 486232 M U 0 14 0 16 0 12 0 28 0 23 0 9 0 12 0 12 0 13 0 9 0 9 0 19 0 15 0 16 0 21 0 11
542932 497447 486232 F U 0 0 0 0 0 0 0 0 0 0 0 0 0 0 0 0 0 0 0 0 0 0 0 0 0 0 0 0 0 0 0 0
542933 480346 492271 F U 0 0 0 0 0 0 0 0 0 0 0 0 0 0 0 0 0 0 0 0 0 0 0 0 0 0 0 0 0 0 0 0
542934 493627 480762 F U 0 0 0 0 0 0 0 0 0 0 0 0 0 0 0 0 0 0 0 0 0 0 0 0 0 0 0 0 0 0 0 0
542935 493627 480762 F U 0 0 0 0 0 0 0 0 0 0 0 0 0 0 0 0 0 0 0 0 0 0 0 0 0 0 0 0 0 0 0 0
542936 498174 497490 F U 0 0 0 0 0 0 0 0 0 0 0 0 0 0 0 0 0 0 0 0 0 0 0 0 0 0 0 0 0 0 0 0
542937 498174 497490 F U 0 0 0 0 0 0 0 0 0 0 0 0 0 0 0 0 0 0 0 0 0 0 0 0 0 0 0 0 0 0 0 0
542938 498303 499579 M U 0 13 0 11 0 13 0 31 0 22 0 9 0 12 0 12 0 15 0 9 0 11 0 19 0 14 0 13 0 22 0 12
542939 488974 482056 F U 0 0 0 0 0 0 0 0 0 0 0 0 0 0 0 0 0 0 0 0 0 0 0 0 0 0 0 0 0 0 0 0
542940 495265 491557 F U 0 0 0 0 0 0 0 0 0 0 0 0 0 0 0 0 0 0 0 0 0 0 0 0 0 0 0 0 0 0 0 0
542941 488239 495720 F U 0 0 0 0 0 0 0 0 0 0 0 0 0 0 0 0 0 0 0 0 0 0 0 0 0 0 0 0 0 0 0 0
542942 488239 495720 M U 0 13 0 9 0 12 0 28 0 24 0 9 0 12 0 11 0 14 0 10 0 11 0 19 0 14 0 15 0 20 0 10
542943 488239 495720 F U 0 0 0 0 0 0 0 0 0 0 0 0 0 0 0 0 0 0 0 0 0 0 0 0 0 0 0 0 0 0 0 0
542944 483152 490837 M U 0 14 0 10 0 11 0 29 0 24 0 9 0 10 0 11 0 13 0 11 0 10 0 19 0 15 0 14 0 19 0 11
542945 483152 490837 M U 0 14 0 10 0 11 0 29 0 24 0 9 0 10 0 11 0 13 0 11 0 10 0 19 0 15 0 14 0 19 0 11
542946 483152 490837 M U 0 14 0 10 0 11 0 29 0 24 0 9 0 10 0 11 0 13 0 11 0 10 0 19 0 15 0 14 0 19 0 11
542947 483152 490837 M U 0 14 0 10 0 11 0 29 0 24 0 9 0 10 0 11 0 13 0 11 0 10 0 19 0 15 0 14 0 19 0 11
542948 497486 494990 M U 0 13 0 14 0 12 0 31 0 21 0 9 0 12 0 12 0 15 0 10 0 10 0 18 0 16 0 15 0 21 0 11
542949 497486 494990 M U 0 13 0 14 0 12 0 31 0 21 0 9 0 12 0 12 0 15 0 10 0 10 0 18 0 16 0 15 0 21 0 11
542950 497486 494990 M U 0 13 0 14 0 12 0 31 0 21 0 9 0 12 0 12 0 15 0 10 0 10 0 18 0 16 0 15 0 21 0 11
542951 487313 485734 F U 0 0 0 0 0 0 0 0 0 0 0 0 0 0 0 0 0 0 0 0 0 0 0 0 0 0 0 0 0 0 0 0
542952 486251 497738 M U 0 12 0 17 0 13 0 29 0 23 0 8 0 12 0 12 0 13 0 11 0 10 0 19 0 13 0 17 0 22 0 10
542953 498349 497160 M U 0 13 0 14 0 12 0 31 0 21 0 9 0 12 0 12 0 15 0 10 0 10 0 18 0 16 0 15 0 21 0 11
542954 498349 497160 M U 0 13 0 14 0 12 0 31 0 21 0 9 0 12 0 12 0 15 0 10 0 10 0 18 0 16 0 15 0 21 0 11
542955 480192 497685 F U 0 0 0 0 0 0 0 0 0 0 0 0 0 0 0 0 0 0 0 0 0 0 0 0 0 0 0 0 0 0 0 0
542956 492732 494452 M U 0 16 0 10 0 12 0 28 0 22 0 10 0 11 0 12 0 14 0 11 0 9 0 20 0 15 0 15 0 18 0 11
542957 492732 494452 M U 0 16 0 10 0 12 0 28 0 22 0 10 0 11 0 12 0 14 0 11 0 9 0 20 0 15 0 15 0 18 0 11
542958 492732 494452 F U 0 0 0 0 0 0 0 0 0 0 0 0 0 0 0 0 0 0 0 0 0 0 0 0 0 0 0 0 0 0 0 0
542959 493670 480895 F U 0 0 0 0 0 0 0 0 0 0 0 0 0 0 0 0 0 0 0 0 0 0 0 0 0 0 0 0 0 0 0 0
542960 493670 480895 M U 0 13 0 19 0 11 0 28 0 22 0 10 0 13 0 12 0 13 0 9 0 12 0 18 0 14 0 16 0 22 0 10
542961 493670 480895 F U 0 0 0 0 0 0 0 0 0 0 0 0 0 0 0 0 0 0 0 0 0 0 0 0 0 0 0 0 0 0 0 0
542962 490443 498808 F U 0 0 0 0 0 0 0 0 0 0 0 0 0 0 0 0 0 0 0 0 0 0 0 0 0 0 0 0 0 0 0 0
542963 482576 494084 M U 0 13 0 15 0 12 0 30 0 22 0 10 0 13 0 11 0 14 0 9 0 11 0 18 0 15 0 17 0 20 0 12
542964 484903 491046 F U 0 0 0 0 0 0 0 0 0 0 0 0 0 0 0 0 0 0 0 0 0 0 0 0 0 0 0 0 0 0 0 0
542965 485145 484429 F U 0 0 0 0 0 0 0 0 0 0 0 0 0 0 0 0 0 0 0 0 0 0 0 0 0 0 0 0 0 0 0 0
542966 485145 484429 F U 0 0 0 0 0 0 0 0 0 0 0 0 0 0 0 0 0 0 0 0 0 0 0 0 0 0 0 0 0 0 0 0
542967 496626 481252 F U 0 0 0 0 0 0 0 0 0 0 0 0 0 0 0 0 0 0 0 0 0 0 0 0 0 0 0 0 0 0 0 0
542968 481841 497162 F U 0 0 0 0 0 0 0 0 0 0 0 0 0 0 0 0 0 0 0 0 0 0 0 0 0 0 0 0 0 0 0 0
542969 485749 486464 F U 0 0 0 0 0 0 0 0 0 0 0 0 0 0 0 0 0 0 0 0 0 0 0 0 0 0 0 0 0 0 0 0
542970 482008 492700 F U 0 0 0 0 0 0 0 0 0 0 0 0 0 0 0 0 0 0 0 0 0 0 0 0 0 0 0 0 0 0 0 0
542971 482008 492700 F U 0 0 0 0 0 0 0 0 0 0 0 0 0 0 0 0 0 0 0 0 0 0 0 0 0 0 0 0 0 0 0 0
542972 482008 492700 F U 0 0 0 0 0 0 0 0 0 0 0 0 0 0 0 0 0 0 0 0 0 0 0 0 0 0 0 0 0 0 0 0
542973 482008 492700 M U 0 15 0 14 0 11 0 26 0 23 0 8 0 10 0 13 0 14 0 10 0 11 0 18 0 14 0 15 0 22 0 11
542974 482008 492700 F U 0 0 0 0 0 0 0 0 0 0 0 0 0 0 0 0 0 0 0 0 0 0 0 0 0 0 0 0 0 0 0 0
542975 493030 488603 F U 0 0 0 0 0 0 0 0 0 0 0 0 0 0 0 0 0 0 0 0 0 0 0 0 0 0 0 0 0 0 0 0
542976 485607 487272 M U 0 15 0 10 0 11 0 27 0 22 0 9 0 9 0 13 0 14 0 9 0 9 0 19 0 15 0 16 0 22 0 10
542977 480324 491710 F U 0 0 0 0 0 0 0 0 0 0 0 0 0 0 0 0 0 0 0 0 0 0 0 0 0 0 0 0 0 0 0 0
542978 480324 491710 F U 0 0 0 0 0 0 0 0 0 0 0 0 0 0 0 0 0 0 0 0 0 0 0 0 0 0 0 0 0 0 0 0
542979 480324 491710 F U 0 0 0 0 0 0 0 0 0 0 0 0 0 0 0 0 0 0 0 0 0 0 0 0 0 0 0 0 0 0 0 0
542980 496178 482192 F U 0 0 0 0 0 0 0 0 0 0 0 0 0 0 0 0 0 0 0 0 0 0 0 0 0 0 0 0 0 0 0 0
542981 496178 482192 M U 0 16 0 14 0 11 0 29 0 22 0 9 0 10 0 12 0 15 0 9 0 10 0 18 0 17 0 16 0 21 0 11
542982 493078 485010 F U 0 0 0 0 0 0 0 0 0 0 0 0 0 0 0 0 0 0 0 0 0 0 0 0 0 0 0 0 0 0 0 0
542983 482039 498943 F U 0 0 0 0 0 0 0 0 0 0 0 0 0 0 0 0 0 0 0 0 0 0 0 0 0 0 0 0 0 0 0 0
542984 481525 486288 M U 0 15 0 14 0 11 0 29 0 24 0 9 0 10 0 11 0 15 0 10 0 11 0 18 0 14 0 18 0 22 0 12
542985 481525 486288 F U 0 0 0 0 0 0 0 0 0 0 0 0 0 0 0 0 0 0 0 0 0 0 0 0 0 0 0 0 0 0 0 0
542986 499104 482282 M U 0 13 0 13 0 12 0 28 0 22 0 10 0 10 0 13 0 14 0 9 0 11 0 18 0 14 0 18 0 22 0 11
542987 489907 497557 F U 0 0 0 0 0 0 0 0 0 0 0 0 0 0 0 0 0 0 0 0 0 0 0 0 0 0 0 0 0 0 0 0
542988 489907 497557 M U 0 13 0 12 0 13 0 29 0 21 0 9 0 13 0 11 0 13 0 9 0 12 0 18 0 14 0 14 0 23 0 11
542989 489907 497557 M U 0 13 0 12 0 13 0 29 0 21 0 9 0 13 0 11 0 13 0 9 0 12 0 18 0 14 0 14 0 23 0 11
542990 493558 487330 F U 0 0 0 0 0 0 0 0 0 0 0 0 0 0 0 0 0 0 0 0 0 0 0 0 0 0 0 0 0 0 0 0
542991 493929 483590 F U 0 0 0 0 0 0 0 0 0 0 0 0 0 0 0 0 0 0 0 0 0 0 0 0 0 0 0 0 0 0 0 0
542992 493929 483590 F U 0 0 0 0 0 0 0 0 0 0 0 0 0 0 0 0 0 0 0 0 0 0 0 0 0 0 0 0 0 0 0 0
542993 483209 480379 F U 0 0 0 0 0 0 0 0 0 0 0 0 0 0 0 0 0 0 0 0 0 0 0 0 0 0 0 0 0 0 0 0
542994 483209 480379 M U 0 13 0 12 0 12 0 29 0 22 0 9 0 13 0 13 0 13 0 9 0 10 0 19 0 13 0 16 0 20 0 11
542995 483209 480379 F U 0 0 0 0 0 0 0 0 0 0 0 0 0 0 0 0 0 0 0 0 0 0 0 0 0 0 0 0 0 0 0 0
542996 488372 496185 F U 0 0 0 0 0 0 0 0 0 0 0 0 0 0 0 0 0 0 0 0 0 0 0 0 0 0 0 0 0 0 0 0
542997 488372 496185 F U 0 0 0 0 0 0 0 0 0 0 0 0 0 0 0 0 0 0 0 0 0 0 0 0 0 0 0 0 0 0 0 0
542998 496490 484571 M U 0 15 0 15 0 12 0 26 0 22 0 10 0 12 0 12 0 14 0 9 0 11 0 19 0 15 0 17 0 19 0 11
542999 496490 484571 F U 0 0 0 0 0 0 0 0 0 0 0 0 0 0 0 0 0 0 0 0 0 0 0 0 0 0 0 0 0 0 0 0
543000 496490 484571 F U 0 0 0 0 0 0 0 0 0 0 0 0 0 0 0 0 0 0 0 0 0 0 0 0 0 0 0 0 0 0 0 0
543001 496490 484571 M U 0 15 0 15 0 12 0 26 0 22 0 10 0 12 0 12 0 14 0 9 0 11 0 19 0 15 0 17 0 19 0 11
543002 498509 481379 M U 0 14 0 10 0 13 0 30 0 22 0 10 0 12 0 13 0 13 0 10 0 10 0 19 0 12 0 17 0 22 0 11
543003 498509 481379 F U 0 0 0 0 0 0 0 0 0 0 0 0 0 0 0 0 0 0 0 0 0 0 0 0 0 0 0 0 0 0 0 0
543004 493029 497924 F U 0 0 0 0 0 0 0 0 0 0 0 0 0 0 0 0 0 0 0 0 0 0 0 0 0 0 0 0 0 0 0 0
543005 493029 497924 F U 0 0 0 0 0 0 0 0 0 0 0 0 0 0 0 0 0 0 0 0 0 0 0 0 0 0 0 0 0 0 0 0
543006 493029 497924 M U 0 13 0 13 0 11 0 28 0 24 0 10 0 12 0 11 0 13 0 9 0 11 0 19 0 15 0 15 0 20 0 10
543007 493029 497924 F U 0 0 0 0 0 0 0 0 0 0 0 0 0 0 0 0 0 0 0 0 0 0 0 0 0 0 0 0 0 0 0 0
543008 488381 494165 M U 0 14 0 17 0 12 0 29 0 21 0 10 0 10 0 13 0 15 0 10 0 12 0 20 0 13 0 15 0 23 0 11
543009 488381 494165 F U 0 0 0 0 0 0 0 0 0 0 0 0 0 0 0 0 0 0 0 0 0 0 0 0 0 0 0 0 0 0 0 0
543010 492997 493355 M U 0 13 0 10 0 12 0 30 0 23 0 10 0 10 0 12 0 15 0 9 0 10 0 18 0 16 0 15 0 20 0 10
543011 490921 493276 F U 0 0 0 0 0 0 0 0 0 0 0 0 0 0 0 0 0 0 0 0 0 0 0 0 0 0 0 0 0 0 0 0
543012 482732 499043 F U 0 0 0 0 0 0 0 0 0 0 0 0 0 0 0 0 0 0 0 0 0 0 0 0 0 0 0 0 0 0 0 0
543013 482732 499043 F U 0 0 0 0 0 0 0 0 0 0 0 0 0 0 0 0 0 0 0 0 0 0 0 0 0 0 0 0 0 0 0 0
543014 482732 499043 M U 0 14 0 13 0 12 0 29 0 23 0 10 0 11 0 12 0 14 0 11 0 9 0 20 0 14 0 16 0 20 0 11
543015 482732 499043 M U 0 14 0 13 0 12 0 29 0 23 0 10 0 11 0 12 0 14 0 11 0 9 0 20 0 14 0 16 0 20 0 11
543016 482732 499043 M U 0 14 0 13 0 12 0 29 0 23 0 10 0 11 0 12 0 14 0 11 0 9 0 20 0 14 0 16 0 20 0 11
543017 482507 498067 F U 0 0 0 0 0 0 0 0 0 0 0 0 0 0 0 0 0 0 0 0 0 0 0 0 0 0 0 0 0 0 0 0
543018 482507 498067 F U 0 0 0 0 0 0 0 0 0 0 0 0 0 0 0 0 0 0 0 0 0 0 0 0 0 0 0 0 0 0 0 0
543019 486813 482837 M U 0 16 0 10 0 11 0 28 0 23 0 10 0 13 0 11 0 13 0 10 0 10 0 18 0 14 0 14 0 20 0 11
543020 486813 482837 F U 0 0 0 0 0 0 0 0 0 0 0 0 0 0 0 0 0 0 0 0 0 0 0 0 0 0 0 0 0 0 0 0
543021 497900 497022 M U 0 13 0 16 0 12 0 27 0 24 0 10 0 13 0 12 0 14 0 8 0 11 0 18 0 15 0 17 0 22 0 11
543022 483550 492073 M U 0 13 0 14 0 12 0 30 0 23 0 10 0 12 0 12 0 15 0 9 0 10 0 18 0 15 0 16 0 20 0 10
543023 483550 492073 F U 0 0 0 0 0 0 0 0 0 0 0 0 0 0 0 0 0 0 0 0 0 0 0 0 0 0 0 0 0 0 0 0
543024 483550 492073 F U 0 0 0 0 0 0 0 0 0 0 0 0 0 0 0 0 0 0 0 0 0 0 0 0 0 0 0 0 0 0 0 0
543025 483550 492073 M U 0 13 0 14 0 12 0 30 0 23 0 10 0 12 0 12 0 15 0 9 0 10 0 18 0 15 0 16 0 20 0 10
543026 492221 488684 F U 0 0 0 0 0 0 0 0 0 0 0 0 0 0 0 0 0 0 0 0 0 0 0 0 0 0 0 0 0 0 0 0
543027 492221 488684 M U 0 15 0 19 0 12 0 26 0 24 0 9 0 12 0 12 0 14 0 10 0 10 0 20 0 14 0 15 0 22 0 11
543028 498478 493000 M U 0 14 0 14 0 13 0 30 0 21 0 10 0 10 0 12 0 13 0 10 0 10 0 17 0 17 0 17 0 19 0 10
543029 492261 499049 F U 0 0 0 0 0 0 0 0 0 0 0 0 0 0 0 0 0 0 0 0 0 0 0 0 0 0 0 0 0 0 0 0
543030 497775 497463 F U 0 0 0 0 0 0 0 0 0 0 0 0 0 0 0 0 0 0 0 0 0 0 0 0 0 0 0 0 0 0 0 0
543031 480669 484701 M U 0 14 0 17 0 12 0 28 0 22 0 9 0 10 0 12 0 13 0 11 0 11 0 19 0 14 0 17 0 23 0 11
543032 480669 484701 M U 0 14 0 17 0 12 0 28 0 22 0 9 0 10 0 12 0 13 0 11 0 11 0 19 0 14 0 17 0 23 0 11
543033 492727 490132 F U 0 0 0 0 0 0 0 0 0 0 0 0 0 0 0 0 0 0 0 0 0 0 0 0 0 0 0 0 0 0 0 0
543034 492727 490132 F U 0 0 0 0 0 0 0 0 0 0 0 0 0 0 0 0 0 0 0 0 0 0 0 0 0 0 0 0 0 0 0 0
543035 490878 499593 M U 0 13 0 13 0 11 0 26 0 24 0 9 0 13 0 13 0 13 0 10 0 10 0 17 0 15 0 16 0 21 0 11
543036 498897 484156 F U 0 0 0 0 0 0 0 0 0 0 0 0 0 0 0 0 0 0 0 0 0 0 0 0 0 0 0 0 0 0 0 0
543037 498897 484156 M U 0 13 0 11 0 11 0 29 0 23 0 9 0 10 0 13 0 13 0 10 0 9 0 19 0 13 0 16 0 20 0 10
543038 485445 490155 F U 0 0 0 0 0 0 0 0 0 0 0 0 0 0 0 0 0 0 0 0 0 0 0 0 0 0 0 0 0 0 0 0
543039 485445 490155 M U 0 13 0 11 0 13 0 28 0 23 0 8 0 10 0 12 0 13 0 9 0 9 0 21 0 15 0 16 0 22 0 12
543040 491074 494720 M U 0 13 0 11 0 12 0 27 0 25 0 9 0 10 0 11 0 13 0 9 0 12 0 19 0 14 0 17 0 22 0 11
543041 486632 484310 M U 0 13 0 12 0 13 0 29 0 24 0 9 0 13 0 11 0 15 0 9 0 11 0 18 0 15 0 16 0 18 0 11
543042 498175 486020 M U 0 14 0 14 0 13 0 29 0 22 0 10 0 14 0 11 0 13 0 11 0 11 0 20 0 13 0 16 0 20 0 11
543043 498175 486020 M U 0 14 0 14 0 13 0 29 0 22 0 10 0 14 0 11 0 13 0 11 0 11 0 20 0 13 0 16 0 20 0 11
543044 498175 486020 M U 0 14 0 14 0 13 0 29 0 22 0 10 0 14 0 11 0 13 0 11 0 11 0 20 0 13 0 16 0 20 0 11
543045 493703 482328 F U 0 0 0 0 0 0 0 0 0 0 0 0 0 0 0 0 0 0 0 0 0 0 0 0 0 0 0 0 0 0 0 0
543046 493703 482328 F U 0 0 0 0 0 0 0 0 0 0 0 0 0 0 0 0 0 0 0 0 0 0 0 0 0 0 0 0 0 0 0 0
543047 493703 482328 M U 0 13 0 18 0 12 0 30 0 24 0 10 0 9 0 12 0 14 0 10 0 12 0 18 0 14 0 15 0 20 0 12
543048 493703 482328 F U 0 0 0 0 0 0 0 0 0 0 0 0 0 0 0 0 0 0 0 0 0 0 0 0 0 0 0 0 0 0 0 0
543049 483877 488445 M U 0 15 0 13 0 12 0 28 0 22 0 10 0 11 0 12 0 13 0 9 0 11 0 18 0 15 0 16 0 24 0 10
543050 496650 487191 F U 0 0 0 0 0 0 0 0 0 0 0 0 0 0 0 0 0 0 0 0 0 0 0 0 0 0 0 0 0 0 0 0
543051 494953 499660 F U 0 0 0 0 0 0 0 0 0 0 0 0 0 0 0 0 0 0 0 0 0 0 0 0 0 0 0 0 0 0 0 0
543052 494953 499660 M U 0 14 0 18 0 11 0 27 0 23 0 9 0 13 0 12 0 13 0 11 0 9 0 18 0 14 0 14 0 21 0 10
543053 488929 488403 M U 0 15 0 10 0 12 0 29 0 23 0 10 0 12 0 12 0 13 0 9 0 13 0 18 0 14 0 14 0 22 0 9
543054 485854 496162 M U 0 13 0 15 0 12 0 27 0 24 0 9 0 12 0 11 0 14 0 10 0 10 0 21 0 14 0 15 0 22 0 10
543055 485854 496162 M U 0 13 0 15 0 12 0 27 0 24 0 9 0 12 0 11 0 14 0 10 0 10 0 21 0 14 0 15 0 22 0 10
543056 485854 496162 M U 0 13 0 15 0 12 0 27 0 24 0 9 0 12 0 11 0 14 0 10 0 10 0 21 0 14 0 15 0 22 0 10
543057 485170 480439 M U 0 13 0 13 0 12 0 28 0 23 0 10 0 13 0 12 0 14 0 10 0 9 0 20 0 15 0 14 0 21 0 10
543058 487079 498842 F U 0 0 0 0 0 0 0 0 0 0 0 0 0 0 0 0 0 0 0 0 0 0 0 0 0 0 0 0 0 0 0 0
543059 487079 498842 F U 0 0 0 0 0 0 0 0 0 0 0 0 0 0 0 0 0 0 0 0 0 0 0 0 0 0 0 0 0 0 0 0
543060 484714 480239 M U 0 13 0 15 0 11 0 28 0 23 0 9 0 12 0 12 0 13 0 9 0 11 0 21 0 14 0 17 0 20 0 10
543061 484714 480239 F U 0 0 0 0 0 0 0 0 0 0 0 0 0 0 0 0 0 0 0 0 0 0 0 0 0 0 0 0 0 0 0 0
543062 484714 480239 F U 0 0 0 0 0 0 0 0 0 0 0 0 0 0 0 0 0 0 0 0 0 0 0 0 0 0 0 0 0 0 0 0
543063 484714 480239 M U 0 13 0 15 0 11 0 28 0 23 0 9 0 12 0 12 0 13 0 9 0 11 0 21 0 14 0 17 0 20 0 10
543064 497568 490018 M U 0 12 0 11 0 13 0 28 0 23 0 9 0 11 0 12 0 13 0 10 0 11 0 18 0 14 0 16 0 22 0 11
543065 490404 485793 F U 0 0 0 0 0 0 0 0 0 0 0 0 0 0 0 0 0 0 0 0 0 0 0 0 0 0 0 0 0 0 0 0
543066 492581 497289 M U 0 14 0 10 0 13 0 30 0 23 0 9 0 10 0 12 0 14 0 9 0 12 0 18 0 15 0 17 0 21 0 11
543067 492581 497289 M U 0 14 0 10 0 13 0 30 0 23 0 9 0 10 0 12 0 14 0 9 0 12 0 18 0 15 0 17 0 21 0 11
543068 492581 497289 M U 0 14 0 10 0 13 0 30 0 23 0 9 0 10 0 12 0 14 0 9 0 12 0 18 0 15 0 17 0 21 0 11
543069 484762 489672 M U 0 14 0 12 0 11 0 28 0 22 0 10 0 11 0 11 0 13 0 9 0 10 0 17 0 14 0 15 0 22 0 9
543070 489112 484109 F U 0 0 0 0 0 0 0 0 0 0 0 0 0 0 0 0 0 0 0 0 0 0 0 0 0 0 0 0 0 0 0 0
543071 483444 484866 F U 0 0 0 0 0 0 0 0 0 0 0 0 0 0 0 0 0 0 0 0 0 0 0 0 0 0 0 0 0 0 0 0
543072 483444 484866 F U 0 0 0 0 0 0 0 0 0 0 0 0 0 0 0 0 0 0 0 0 0 0 0 0 0 0 0 0 0 0 0 0
543073 483444 484866 F U 0 0 0 0 0 0 0 0 0 0 0 0 0 0 0 0 0 0 0 0 0 0 0 0 0 0 0 0 0 0 0 0
543074 494541 485780 F U 0 0 0 0 0 0 0 0 0 0 0 0 0 0 0 0 0 0 0 0 0 0 0 0 0 0 0 0 0 0 0 0
543075 494541 485780 M U 0 13 0 17 0 11 0 28 0 24 0 9 0 10 0 12 0 14 0 11 0 11 0 20 0 14 0 14 0 20 0 11
543076 495829 481051 F U 0 0 0 0 0 0 0 0 0 0 0 0 0 0 0 0 0 0 0 0 0 0 0 0 0 0 0 0 0 0 0 0
543077 486589 480430 M U 0 16 0 10 0 11 0 28 0 23 0 9 0 13 0 12 0 13 0 10 0 10 0 18 0 14 0 18 0 19 0 11
543078 486589 480430 M U 0 16 0 10 0 11 0 28 0 23 0 9 0 13 0 12 0 13 0 10 0 10 0 18 0 14 0 18 0 19 0 11
543079 486589 480430 F U 0 0 0 0 0 0 0 0 0 0 0 0 0 0 0 0 0 0 0 0 0 0 0 0 0 0 0 0 0 0 0 0
543080 486589 480430 M U 0 16 0 10 0 11 0 28 0 23 0 9 0 13 0 12 0 13 0 10 0 10 0 18 0 14 0 18 0 19 0 11
543081 484128 486875 F U 0 0 0 0 0 0 0 0 0 0 0 0 0 0 0 0 0 0 0 0 0 0 0 0 0 0 0 0 0 0 0 0
543082 487200 493220 F U 0 0 0 0 0 0 0 0 0 0 0 0 0 0 0 0 0 0 0 0 0 0 0 0 0 0 0 0 0 0 0 0
543083 487200 493220 M U 0 15 0 20 0 12 0 28 0 25 0 10 0 10 0 12 0 13 0 10 0 12 0 18 0 15 0 17 0 22 0 10
543084 499515 495501 M U 0 12 0 20 0 12 0 28 0 23 0 9 0 9 0 13 0 15 0 10 0 11 0 17 0 15 0 14 0 20 0 10
543085 499515 495501 M U 0 12 0 20 0 12 0 28 0 23 0 9 0 9 0 13 0 15 0 10 0 11 0 17 0 15 0 14 0 20 0 10
543086 496349 491690 F U 0 0 0 0 0 0 0 0 0 0 0 0 0 0 0 0 0 0 0 0 0 0 0 0 0 0 0 0 0 0 0 0
543087 496349 491690 F U 0 0 0 0 0 0 0 0 0 0 0 0 0 0 0 0 0 0 0 0 0 0 0 0 0 0 0 0 0 0 0 0
543088 496740 495003 F U 0 0 0 0 0 0 0 0 0 0 0 0 0 0 0 0 0 0 0 0 0 0 0 0 0 0 0 0 0 0 0 0
543089 493798 497052 M U 0 12 0 12 0 13 0 28 0 22 0 9 0 13 0 11 0 15 0 9 0 11 0 18 0 12 0 14 0 22 0 11
543090 484225 482592 M U 0 16 0 12 0 12 0 30 0 22 0 9 0 10 0 12 0 13 0 8 0 10 0 17 0 15 0 17 0 21 0 11
543091 484225 482592 M U 0 16 0 12 0 12 0 30 0 22 0 9 0 10 0 12 0 13 0 8 0 10 0 17 0 15 0 17 0 21 0 11
543092 486027 485440 F U 0 0 0 0 0 0 0 0 0 0 0 0 0 0 0 0 0 0 0 0 0 0 0 0 0 0 0 0 0 0 0 0
543093 486027 485440 F U 0 0 0 0 0 0 0 0 0 0 0 0 0 0 0 0 0 0 0 0 0 0 0 0 0 0 0 0 0 0 0 0
543094 486027 485440 F U 0 0 0 0 0 0 0 0 0 0 0 0 0 0 0 0 0 0 0 0 0 0 0 0 0 0 0 0 0 0 0 0
543095 486027 485440 F U 0 0 0 0 0 0 0 0 0 0 0 0 0 0 0 0 0 0 0 0 0 0 0 0 0 0 0 0 0 0 0 0
543096 480897 489678 M U 0 15 0 10 0 12 0 28 0 25 0 9 0 14 0 12 0 13 0 10 0 11 0 18 0 15 0 16 0 22 0 10
543097 495383 491685 M U 0 13 0 12 0 11 0 29 0 22 0 10 0 10 0 12 0 14 0 9 0 10 0 18 0 14 0 17 0 23 0 10
543098 499979 496738 M U 0 14 0 16 0 12 0 29 0 23 0 9 0 10 0 11 0 13 0 9 0 9 0 18 0 13 0 18 0 22 0 10
543099 497692 488990 M U 0 12 0 13 0 12 0 31 0 24 0 9 0 10 0 11 0 14 0 9 0 12 0 18 0 14 0 14 0 21 0 12
543100 497692 488990 F U 0 0 0 0 0 0 0 0 0 0 0 0 0 0 0 0 0 0 0 0 0 0 0 0 0 0 0 0 0 0 0 0
543101 480409 489778 M U 0 15 0 10 0 14 0 27 0 23 0 10 0 10 0 12 0 15 0 9 0 12 0 18 0 14 0 15 0 18 0 10
543102 493375 494648 F U 0 0 0 0 0 0 0 0 0 0 0 0 0 0 0 0 0 0 0 0 0 0 0 0 0 0 0 0 0 0 0 0
543103 493375 494648 M U 0 15 0 12 0 13 0 28 0 23 0 9 0 12 0 13 0 13 0 8 0 9 0 21 0 15 0 16 0 20 0 10
543104 489312 491688 F U 0 0 0 0 0 0 0 0 0 0 0 0 0 0 0 0 0 0 0 0 0 0 0 0 0 0 0 0 0 0 0 0
543105 489312 491688 F U 0 0 0 0 0 0 0 0 0 0 0 0 0 0 0 0 0 0 0 0 0 0 0 0 0 0 0 0 0 0 0 0
543106 495792 489016 M U 0 13 0 13 0 13 0 29 0 23 0 10 0 12 0 12 0 15 0 9 0 10 0 20 0 15 0 17 0 22 0 11
543107 495792 489016 F U 0 0 0 0 0 0 0 0 0 0 0 0 0 0 0 0 0 0 0 0 0 0 0 0 0 0 0 0 0 0 0 0
543108 495270 490789 F U 0 0 0 0 0 0 0 0 0 0 0 0 0 0 0 0 0 0 0 0 0 0 0 0 0 0 0 0 0 0 0 0
543109 488347 481135 F U 0 0 0 0 0 0 0 0 0 0 0 0 0 0 0 0 0 0 0 0 0 0 0 0 0 0 0 0 0 0 0 0
543110 497495 489133 F U 0 0 0 0 0 0 0 0 0 0 0 0 0 0 0 0 0 0 0 0 0 0 0 0 0 0 0 0 0 0 0 0
543111 497495 489133 F U 0 0 0 0 0 0 0 0 0 0 0 0 0 0 0 0 0 0 0 0 0 0 0 0 0 0 0 0 0 0 0 0
543112 497495 489133 F U 0 0 0 0 0 0 0 0 0 0 0 0 0 0 0 0 0 0 0 0 0 0 0 0 0 0 0 0 0 0 0 0
543113 483402 492042 M U 0 14 0 10 0 12 0 28 0 24 0 10 0 12 0 12 0 14 0 11 0 10 0 19 0 15 0 15 0 22 0 11
543114 483402 492042 M U 0 14 0 10 0 12 0 28 0 24 0 10 0 12 0 12 0 14 0 11 0 10 0 19 0 15 0 15 0 22 0 11
543115 483402 492042 F U 0 0 0 0 0 0 0 0 0 0 0 0 0 0 0 0 0 0 0 0 0 0 0 0 0 0 0 0 0 0 0 0
543116 497977 482418 F U 0 0 0 0 0 0 0 0 0 0 0 0 0 0 0 0 0 0 0 0 0 0 0 0 0 0 0 0 0 0 0 0
543117 497977 482418 M U 0 15 0 15 0 12 0 27 0 23 0 9 0 11 0 12 0 14 0 9 0 11 0 19 0 14 0 17 0 22 0 11
543118 497977 482418 F U 0 0 0 0 0 0 0 0 0 0 0 0 0 0 0 0 0 0 0 0 0 0 0 0 0 0 0 0 0 0 0 0
543119 492243 491409 F U 0 0 0 0 0 0 0 0 0 0 0 0 0 0 0 0 0 0 0 0 0 0 0 0 0 0 0 0 0 0 0 0
543120 492243 491409 F U 0 0 0 0 0 0 0 0 0 0 0 0 0 0 0 0 0 0 0 0 0 0 0 0 0 0 0 0 0 0 0 0
543121 487669 495998 M U 0 13 0 10 0 13 0 29 0 23 0 10 0 15 0 11 0 13 0 9 0 10 0 19 0 15 0 15 0 21 0 11
543122 480387 490671 M U 0 13 0 15 0 12 0 27 0 24 0 9 0 12 0 12 0 14 0 8 0 11 0 17 0 14 0 16 0 23 0 11
543123 480387 490671 M U 0 13 0 15 0 12 0 27 0 24 0 9 0 12 0 12 0 14 0 8 0 11 0 17 0 14 0 16 0 23 0 11
543124 487184 483449 F U 0 0 0 0 0 0 0 0 0 0 0 0 0 0 0 0 0 0 0 0 0 0 0 0 0 0 0 0 0 0 0 0
543125 487184 483449 F U 0 0 0 0 0 0 0 0 0 0 0 0 0 0 0 0 0 0 0 0 0 0 0 0 0 0 0 0 0 0 0 0
543126 487184 483449 F U 0 0 0 0 0 0 0 0 0 0 0 0 0 0 0 0 0 0 0 0 0 0 0 0 0 0 0 0 0 0 0 0
543127 487184 483449 F U 0 0 0 0 0 0 0 0 0 0 0 0 0 0 0 0 0 0 0 0 0 0 0 0 0 0 0 0 0 0 0 0
543128 494891 481297 F U 0 0 0 0 0 0 0 0 0 0 0 0 0 0 0 0 0 0 0 0 0 0 0 0 0 0 0 0 0 0 0 0
543129 491737 489323 M U 0 13 0 13 0 12 0 28 0 23 0 10 0 10 0 12 0 13 0 9 0 10 0 18 0 15 0 13 0 19 0 11
543130 491737 489323 F U 0 0 0 0 0 0 0 0 0 0 0 0 0 0 0 0 0 0 0 0 0 0 0 0 0 0 0 0 0 0 0 0
543131 489922 484626 M U 0 16 0 13 0 12 0 29 0 23 0 9 0 10 0 14 0 15 0 12 0 11 0 18 0 14 0 16 0 22 0 11
543132 496476 496351 M U 0 16 0 13 0 13 0 28 0 22 0 9 0 12 0 12 0 14 0 11 0 10 0 18 0 16 0 16 0 22 0 11
543133 496476 496351 F U 0 0 0 0 0 0 0 0 0 0 0 0 0 0 0 0 0 0 0 0 0 0 0 0 0 0 0 0 0 0 0 0
543134 496251 482001 M U 0 13 0 15 0 12 0 27 0 23 0 10 0 10 0 12 0 12 0 9 0 10 0 20 0 16 0 15 0 23 0 10
543135 496251 482001 F U 0 0 0 0 0 0 0 0 0 0 0 0 0 0 0 0 0 0 0 0 0 0 0 0 0 0 0 0 0 0 0 0
543136 494536 485837 F U 0 0 0 0 0 0 0 0 0 0 0 0 0 0 0 0 0 0 0 0 0 0 0 0 0 0 0 0 0 0 0 0
543137 494536 485837 M U 0 14 0 13 0 12 0 28 0 23 0 9 0 10 0 12 0 13 0 10 0 10 0 17 0 15 0 14 0 19 0 11
543138 494536 485837 F U 0 0 0 0 0 0 0 0 0 0 0 0 0 0 0 0 0 0 0 0 0 0 0 0 0 0 0 0 0 0 0 0
543139 487749 492930 M U 0 13 0 13 0 12 0 30 0 24 0 10 0 10 0 13 0 15 0 10 0 11 0 18 0 15 0 15 0 20 0 10
543140 486789 498890 M U 0 13 0 13 0 12 0 29 0 22 0 9 0 11 0 12 0 14 0 8 0 14 0 19 0 14 0 17 0 20 0 11
543141 497871 481042 M U 0 13 0 14 0 11 0 26 0 23 0 10 0 10 0 12 0 13 0 9 0 11 0 19 0 14 0 17 0 22 0 11
543142 497871 481042 F U 0 0 0 0 0 0 0 0 0 0 0 0 0 0 0 0 0 0 0 0 0 0 0 0 0 0 0 0 0 0 0 0
543143 498275 491354 F U 0 0 0 0 0 0 0 0 0 0 0 0 0 0 0 0 0 0 0 0 0 0 0 0 0 0 0 0 0 0 0 0
543144 486562 496924 F U 0 0 0 0 0 0 0 0 0 0 0 0 0 0 0 0 0 0 0 0 0 0 0 0 0 0 0 0 0 0 0 0
543145 486562 496924 M U 0 14 0 18 0 13 0 29 0 22 0 11 0 10 0 12 0 13 0 10 0 11 0 18 0 14 0 16 0 22 0 11
543146 497751 487458 F U 0 0 0 0 0 0 0 0 0 0 0 0 0 0 0 0 0 0 0 0 0 0 0 0 0 0 0 0 0 0 0 0
543147 497996 495445 M U 0 13 0 13 0 13 0 28 0 23 0 10 0 10 0 12 0 13 0 9 0 10 0 18 0 15 0 13 0 19 0 11
543148 497996 495445 M U 0 13 0 13 0 13 0 28 0 23 0 10 0 10 0 12 0 13 0 9 0 10 0 18 0 15 0 13 0 19 0 11
543149 497996 495445 M U 0 13 0 13 0 13 0 28 0 23 0 10 0 10 0 12 0 13 0 9 0 10 0 18 0 15 0 13 0 19 0 11
543150 494347 490047 M U 0 14 0 14 0 12 0 27 0 21 0 9 0 12 0 12 0 13 0 8 0 11 0 17 0 14 0 16 0 21 0 9
543151 494347 490047 M U 0 14 0 14 0 12 0 27 0 21 0 9 0 12 0 12 0 13 0 8 0 11 0 17 0 14 0 16 0 21 0 9
543152 494347 490047 F U 0 0 0 0 0 0 0 0 0 0 0 0 0 0 0 0 0 0 0 0 0 0 0 0 0 0 0 0 0 0 0 0
543153 494645 485540 F U 0 0 0 0 0 0 0 0 0 0 0 0 0 0 0 0 0 0 0 0 0 0 0 0 0 0 0 0 0 0 0 0
543154 494645 485540 M U 0 13 0 16 0 12 0 28 0 21 0 10 0 10 0 11 0 13 0 9 0 9 0 18 0 14 0 16 0 22 0 13
543155 499743 492189 M U 0 14 0 13 0 13 0 28 0 23 0 9 0 10 0 12 0 13 0 9 0 9 0 20 0 15 0 15 0 18 0 10
543156 497938 483113 M U 0 13 0 13 0 12 0 27 0 21 0 9 0 12 0 12 0 13 0 10 0 10 0 18 0 15 0 17 0 22 0 10
543157 497938 483113 M U 0 13 0 13 0 12 0 27 0 21 0 9 0 12 0 12 0 13 0 10 0 10 0 18 0 15 0 17 0 22 0 10
543158 497938 483113 M U 0 13 0 13 0 12 0 27 0 21 0 9 0 12 0 12 0 13 0 10 0 10 0 18 0 15 0 17 0 22 0 10
543159 497353 492177 F U 0 0 0 0 0 0 0 0 0 0 0 0 0 0 0 0 0 0 0 0 0 0 0 0 0 0 0 0 0 0 0 0
543160 497353 492177 F U 0 0 0 0 0 0 0 0 0 0 0 0 0 0 0 0 0 0 0 0 0 0 0 0 0 0 0 0 0 0 0 0
543161 483699 487536 M U 0 12 0 16 0 11 0 29 0 23 0 10 0 10 0 12 0 14 0 10 0 11 0 17 0 16 0 16 0 23 0 11
543162 487065 481906 F U 0 0 0 0 0 0 0 0 0 0 0 0 0 0 0 0 0 0 0 0 0 0 0 0 0 0 0 0 0 0 0 0
543163 498481 486349 M U 0 14 0 16 0 13 0 29 0 23 0 9 0 12 0 12 0 13 0 10 0 11 0 17 0 14 0 17 0 22 0 11
543164 498481 486349 F U 0 0 0 0 0 0 0 0 0 0 0 0 0 0 0 0 0 0 0 0 0 0 0 0 0 0 0 0 0 0 0 0
543165 492651 498198 F U 0 0 0 0 0 0 0 0 0 0 0 0 0 0 0 0 0 0 0 0 0 0 0 0 0 0 0 0 0 0 0 0
543166 492651 498198 F U 0 0 0 0 0 0 0 0 0 0 0 0 0 0 0 0 0 0 0 0 0 0 0 0 0 0 0 0 0 0 0 0
543167 492651 498198 M U 0 16 0 10 0 11 0 28 0 23 0 9 0 13 0 12 0 13 0 10 0 10 0 18 0 14 0 18 0 19 0 11
543168 492651 498198 F U 0 0 0 0 0 0 0 0 0 0 0 0 0 0 0 0 0 0 0 0 0 0 0 0 0 0 0 0 0 0 0 0
543169 492651 498198 F U 0 0 0 0 0 0 0 0 0 0 0 0 0 0 0 0 0 0 0 0 0 0 0 0 0 0 0 0 0 0 0 0
543170 489606 490893 F U 0 0 0 0 0 0 0 0 0 0 0 0 0 0 0 0 0 0 0 0 0 0 0 0 0 0 0 0 0 0 0 0
543171 481477 498607 F U 0 0 0 0 0 0 0 0 0 0 0 0 0 0 0 0 0 0 0 0 0 0 0 0 0 0 0 0 0 0 0 0
543172 481477 498607 F U 0 0 0 0 0 0 0 0 0 0 0 0 0 0 0 0 0 0 0 0 0 0 0 0 0 0 0 0 0 0 0 0
543173 483732 496603 M U 0 13 0 16 0 11 0 28 0 24 0 10 0 10 0 12 0 13 0 10 0 10 0 19 0 15 0 15 0 23 0 10
543174 483732 496603 M U 0 13 0 16 0 11 0 28 0 24 0 10 0 10 0 12 0 13 0 10 0 10 0 19 0 15 0 15 0 23 0 10
543175 487748 496020 F U 0 0 0 0 0 0 0 0 0 0 0 0 0 0 0 0 0 0 0 0 0 0 0 0 0 0 0 0 0 0 0 0
543176 487748 496020 M U 0 13 0 13 0 12 0 31 0 24 0 10 0 10 0 13 0 15 0 10 0 11 0 18 0 15 0 15 0 20 0 10
543177 487748 496020 F U 0 0 0 0 0 0 0 0 0 0 0 0 0 0 0 0 0 0 0 0 0 0 0 0 0 0 0 0 0 0 0 0
543178 498933 492376 M U 0 13 0 10 0 12 0 27 0 22 0 9 0 13 0 11 0 13 0 10 0 11 0 17 0 14 0 17 0 20 0 11
543179 498933 492376 M U 0 13 0 10 0 12 0 27 0 22 0 9 0 13 0 11 0 13 0 10 0 11 0 17 0 14 0 17 0 20 0 11
543180 498933 492376 F U 0 0 0 0 0 0 0 0 0 0 0 0 0 0 0 0 0 0 0 0 0 0 0 0 0 0 0 0 0 0 0 0
543181 498933 492376 F U 0 0 0 0 0 0 0 0 0 0 0 0 0 0 0 0 0 0 0 0 0 0 0 0 0 0 0 0 0 0 0 0
543182 498933 492376 M U 0 13 0 10 0 12 0 27 0 22 0 9 0 13 0 11 0 13 0 10 0 11 0 17 0 14 0 17 0 20 0 11
543183 491956 485512 M U 0 14 0 16 0 11 0 29 0 22 0 9 0 10 0 12 0 14 0 11 0 10 0 18 0 15 0 14 0 23 0 10
543184 494842 485158 M U 0 13 0 11 0 12 0 29 0 22 0 10 0 10 0 11 0 13 0 10 0 9 0 19 0 14 0 14 0 20 0 10
543185 494842 485158 M U 0 13 0 11 0 12 0 29 0 22 0 10 0 10 0 11 0 13 0 10 0 9 0 19 0 14 0 14 0 20 0 10
543186 498640 497098 M U 0 14 0 18 0 11 0 27 0 23 0 9 0 13 0 12 0 13 0 11 0 9 0 18 0 14 0 14 0 21 0 10
543187 498640 497098 M U 0 14 0 18 0 11 0 27 0 23 0 9 0 13 0 12 0 13 0 11 0 9 0 18 0 14 0 14 0 21 0 10
543188 491860 481469 F U 0 0 0 0 0 0 0 0 0 0 0 0 0 0 0 0 0 0 0 0 0 0 0 0 0 0 0 0 0 0 0 0
543189 491860 481469 F U 0 0 0 0 0 0 0 0 0 0 0 0 0 0 0 0 0 0 0 0 0 0 0 0 0 0 0 0 0 0 0 0
543190 490896 491017 F U 0 0 0 0 0 0 0 0 0 0 0 0 0 0 0 0 0 0 0 0 0 0 0 0 0 0 0 0 0 0 0 0
543191 495285 486182 M U 0 14 0 15 0 12 0 28 0 22 0 9 0 10 0 14 0 14 0 9 0 11 0 18 0 14 0 14 0 21 0 12
543192 499000 480421 M U 0 14 0 13 0 12 0 30 0 24 0 9 0 10 0 12 0 13 0 8 0 9 0 18 0 14 0 16 0 22 0 9
543193 486879 484966 F U 0 0 0 0 0 0 0 0 0 0 0 0 0 0 0 0 0 0 0 0 0 0 0 0 0 0 0 0 0 0 0 0
543194 486879 484966 F U 0 0 0 0 0 0 0 0 0 0 0 0 0 0 0 0 0 0 0 0 0 0 0 0 0 0 0 0 0 0 0 0
543195 483150 494625 F U 0 0 0 0 0 0 0 0 0 0 0 0 0 0 0 0 0 0 0 0 0 0 0 0 0 0 0 0 0 0 0 0
543196 483150 494625 F U 0 0 0 0 0 0 0 0 0 0 0 0 0 0 0 0 0 0 0 0 0 0 0 0 0 0 0 0 0 0 0 0
543197 483150 494625 F U 0 0 0 0 0 0 0 0 0 0 0 0 0 0 0 0 0 0 0 0 0 0 0 0 0 0 0 0 0 0 0 0
543198 483150 494625 M U 0 13 0 11 0 13 0 30 0 20 0 10 0 11 0 12 0 13 0 10 0 10 0 17 0 14 0 16 0 23 0 11
543199 494464 488748 M U 0 14 0 12 0 12 0 27 0 23 0 10 0 12 0 13 0 13 0 10 0 13 0 18 0 14 0 15 0 21 0 11
543200 494464 488748 M U 0 14 0 12 0 12 0 27 0 23 0 10 0 12 0 13 0 13 0 10 0 13 0 18 0 14 0 15 0 21 0 11
543201 494464 488748 M U 0 14 0 12 0 12 0 27 0 23 0 10 0 12 0 13 0 13 0 10 0 13 0 18 0 14 0 15 0 21 0 11
543202 483229 491607 F U 0 0 0 0 0 0 0 0 0 0 0 0 0 0 0 0 0 0 0 0 0 0 0 0 0 0 0 0 0 0 0 0
543203 497927 493031 M U 0 13 0 16 0 11 0 26 0 22 0 11 0 12 0 12 0 13 0 9 0 11 0 18 0 14 0 16 0 20 0 10
543204 497927 493031 M U 0 13 0 16 0 11 0 26 0 22 0 11 0 12 0 12 0 13 0 9 0 11 0 18 0 14 0 16 0 20 0 10
543205 494099 493233 F U 0 0 0 0 0 0 0 0 0 0 0 0 0 0 0 0 0 0 0 0 0 0 0 0 0 0 0 0 0 0 0 0
543206 496199 489709 M U 0 14 0 9 0 11 0 27 0 22 0 10 0 12 0 12 0 13 0 8 0 11 0 19 0 14 0 19 0 20 0 10
543207 496199 489709 F U 0 0 0 0 0 0 0 0 0 0 0 0 0 0 0 0 0 0 0 0 0 0 0 0 0 0 0 0 0 0 0 0
543208 496199 489709 F U 0 0 0 0 0 0 0 0 0 0 0 0 0 0 0 0 0 0 0 0 0 0 0 0 0 0 0 0 0 0 0 0
543209 485167 496862 F U 0 0 0 0 0 0 0 0 0 0 0 0 0 0 0 0 0 0 0 0 0 0 0 0 0 0 0 0 0 0 0 0
543210 485167 496862 F U 0 0 0 0 0 0 0 0 0 0 0 0 0 0 0 0 0 0 0 0 0 0 0 0 0 0 0 0 0 0 0 0
543211 485167 496862 M U 0 14 0 14 0 13 0 30 0 21 0 10 0 10 0 12 0 13 0 10 0 10 0 16 0 17 0 17 0 19 0 10
543212 481807 481474 F U 0 0 0 0 0 0 0 0 0 0 0 0 0 0 0 0 0 0 0 0 0 0 0 0 0 0 0 0 0 0 0 0
543213 481807 481474 M U 0 15 0 11 0 11 0 27 0 24 0 9 0 10 0 13 0 15 0 11 0 11 0 18 0 15 0 17 0 20 0 10
543214 490310 497652 F U 0 0 0 0 0 0 0 0 0 0 0 0 0 0 0 0 0 0 0 0 0 0 0 0 0 0 0 0 0 0 0 0
543215 487138 486036 M U 0 14 0 16 0 12 0 28 0 24 0 9 0 13 0 11 0 13 0 8 0 11 0 18 0 14 0 14 0 20 0 11
543216 487138 486036 F U 0 0 0 0 0 0 0 0 0 0 0 0 0 0 0 0 0 0 0 0 0 0 0 0 0 0 0 0 0 0 0 0
543217 487138 486036 F U 0 0 0 0 0 0 0 0 0 0 0 0 0 0 0 0 0 0 0 0 0 0 0 0 0 0 0 0 0 0 0 0
543218 496495 483603 M U 0 14 0 14 0 13 0 30 0 21 0 10 0 10 0 12 0 13 0 10 0 10 0 17 0 17 0 17 0 19 0 10
543219 498554 493831 F U 0 0 0 0 0 0 0 0 0 0 0 0 0 0 0 0 0 0 0 0 0 0 0 0 0 0 0 0 0 0 0 0
543220 498554 493831 M U 0 13 0 18 0 12 0 29 0 22 0 9 0 12 0 11 0 14 0 9 0 10 0 19 0 14 0 17 0 20 0 12
543221 498554 493831 F U 0 0 0 0 0 0 0 0 0 0 0 0 0 0 0 0 0 0 0 0 0 0 0 0 0 0 0 0 0 0 0 0
543222 482403 484141 M U 0 14 0 14 0 12 0 29 0 24 0 10 0 12 0 12 0 13 0 9 0 11 0 18 0 17 0 14 0 19 0 11
543223 482403 484141 M U 0 14 0 14 0 12 0 29 0 24 0 10 0 12 0 12 0 13 0 9 0 11 0 18 0 17 0 14 0 19 0 11
543224 482403 484141 M U 0 14 0 14 0 12 0 29 0 24 0 10 0 12 0 12 0 13 0 9 0 11 0 18 0 17 0 14 0 19 0 11
543225 483461 485062 F U 0 0 0 0 0 0 0 0 0 0 0 0 0 0 0 0 0 0 0 0 0 0 0 0 0 0 0 0 0 0 0 0
543226 497648 492556 M U 0 14 0 11 0 11 0 26 0 22 0 9 0 12 0 11 0 13 0 8 0 10 0 17 0 13 0 17 0 20 0 11
543227 497648 492556 F U 0 0 0 0 0 0 0 0 0 0 0 0 0 0 0 0 0 0 0 0 0 0 0 0 0 0 0 0 0 0 0 0
543228 497648 492556 F U 0 0 0 0 0 0 0 0 0 0 0 0 0 0 0 0 0 0 0 0 0 0 0 0 0 0 0 0 0 0 0 0
543229 497648 492556 M U 0 14 0 11 0 11 0 26 0 22 0 9 0 12 0 11 0 13 0 8 0 10 0 17 0 13 0 17 0 20 0 11
543230 496458 487696 M U 0 14 0 12 0 13 0 29 0 23 0 10 0 12 0 13 0 13 0 10 0 12 0 18 0 14 0 16 0 20 0 10
543231 497779 487800 F U 0 0 0 0 0 0 0 0 0 0 0 0 0 0 0 0 0 0 0 0 0 0 0 0 0 0 0 0 0 0 0 0
543232 493792 486076 M U 0 13 0 11 0 11 0 30 0 22 0 10 0 10 0 12 0 13 0 11 0 11 0 19 0 14 0 14 0 21 0 10
543233 483367 482272 M U 0 12 0 9 0 11 0 27 0 22 0 9 0 10 0 13 0 13 0 11 0 11 0 18 0 15 0 15 0 19 0 11
543234 483367 482272 F U 0 0 0 0 0 0 0 0 0 0 0 0 0 0 0 0 0 0 0 0 0 0 0 0 0 0 0 0 0 0 0 0
543235 483367 482272 M U 0 12 0 9 0 11 0 27 0 22 0 9 0 10 0 13 0 13 0 11 0 11 0 18 0 15 0 15 0 19 0 11
543236 486417 493600 M U 0 14 0 12 0 13 0 29 0 22 0 10 0 12 0 14 0 13 0 9 0 12 0 18 0 15 0 14 0 20 0 10
543237 486417 493600 F U 0 0 0 0 0 0 0 0 0 0 0 0 0 0 0 0 0 0 0 0 0 0 0 0 0 0 0 0 0 0 0 0
543238 486417 493600 M U 0 14 0 12 0 13 0 29 0 22 0 10 0 12 0 14 0 13 0 9 0 12 0 18 0 15 0 14 0 20 0 10
543239 486417 493600 F U 0 0 0 0 0 0 0 0 0 0 0 0 0 0 0 0 0 0 0 0 0 0 0 0 0 0 0 0 0 0 0 0
543240 486417 493600 F U 0 0 0 0 0 0 0 0 0 0 0 0 0 0 0 0 0 0 0 0 0 0 0 0 0 0 0 0 0 0 0 0
543241 490624 496806 F U 0 0 0 0 0 0 0 0 0 0 0 0 0 0 0 0 0 0 0 0 0 0 0 0 0 0 0 0 0 0 0 0
543242 489567 496088 F U 0 0 0 0 0 0 0 0 0 0 0 0 0 0 0 0 0 0 0 0 0 0 0 0 0 0 0 0 0 0 0 0
543243 489567 496088 F U 0 0 0 0 0 0 0 0 0 0 0 0 0 0 0 0 0 0 0 0 0 0 0 0 0 0 0 0 0 0 0 0
543244 484138 486509 F U 0 0 0 0 0 0 0 0 0 0 0 0 0 0 0 0 0 0 0 0 0 0 0 0 0 0 0 0 0 0 0 0
543245 496323 494964 F U 0 0 0 0 0 0 0 0 0 0 0 0 0 0 0 0 0 0 0 0 0 0 0 0 0 0 0 0 0 0 0 0
543246 499113 498231 M U 0 15 0 11 0 12 0 28 0 21 0 9 0 13 0 12 0 15 0 8 0 9 0 19 0 13 0 16 0 19 0 10
543247 499113 498231 M U 0 15 0 11 0 12 0 28 0 21 0 9 0 13 0 12 0 15 0 8 0 9 0 19 0 13 0 16 0 19 0 10
543248 483155 480366 F U 0 0 0 0 0 0 0 0 0 0 0 0 0 0 0 0 0 0 0 0 0 0 0 0 0 0 0 0 0 0 0 0
543249 493688 495968 M U 0 14 0 11 0 13 0 28 0 24 0 9 0 11 0 13 0 14 0 10 0 11 0 19 0 14 0 15 0 24 0 10
543250 493688 495968 F U 0 0 0 0 0 0 0 0 0 0 0 0 0 0 0 0 0 0 0 0 0 0 0 0 0 0 0 0 0 0 0 0
543251 480506 484658 F U 0 0 0 0 0 0 0 0 0 0 0 0 0 0 0 0 0 0 0 0 0 0 0 0 0 0 0 0 0 0 0 0
543252 483504 492987 M U 0 13 0 15 0 12 0 27 0 23 0 9 0 11 0 13 0 15 0 9 0 9 0 18 0 14 0 16 0 22 0 11
543253 483504 492987 F U 0 0 0 0 0 0 0 0 0 0 0 0 0 0 0 0 0 0 0 0 0 0 0 0 0 0 0 0 0 0 0 0
543254 483504 492987 M U 0 13 0 15 0 12 0 27 0 23 0 9 0 11 0 13 0 15 0 9 0 9 0 18 0 14 0 16 0 22 0 11
543255 487634 489909 M U 0 12 0 11 0 11 0 30 0 23 0 9 0 10 0 13 0 13 0 9 0 8 0 17 0 14 0 18 0 22 0 11
543256 487634 489909 F U 0 0 0 0 0 0 0 0 0 0 0 0 0 0 0 0 0 0 0 0 0 0 0 0 0 0 0 0 0 0 0 0
543257 487634 489909 M U 0 12 0 11 0 11 0 30 0 23 0 9 0 10 0 13 0 13 0 9 0 8 0 17 0 14 0 18 0 22 0 11
543258 487634 489909 M U 0 12 0 11 0 11 0 30 0 23 0 9 0 10 0 13 0 13 0 9 0 8 0 17 0 14 0 18 0 22 0 11
543259 487634 489909 M U 0 12 0 11 0 11 0 30 0 23 0 9 0 10 0 13 0 13 0 9 0 8 0 17 0 14 0 18 0 22 0 11
543260 498930 488814 F U 0 0 0 0 0 0 0 0 0 0 0 0 0 0 0 0 0 0 0 0 0 0 0 0 0 0 0 0 0 0 0 0
543261 498930 488814 F U 0 0 0 0 0 0 0 0 0 0 0 0 0 0 0 0 0 0 0 0 0 0 0 0 0 0 0 0 0 0 0 0
543262 498930 488814 F U 0 0 0 0 0 0 0 0 0 0 0 0 0 0 0 0 0 0 0 0 0 0 0 0 0 0 0 0 0 0 0 0
543263 498930 488814 F U 0 0 0 0 0 0 0 0 0 0 0 0 0 0 0 0 0 0 0 0 0 0 0 0 0 0 0 0 0 0 0 0
543264 487186 483407 F U 0 0 0 0 0 0 0 0 0 0 0 0 0 0 0 0 0 0 0 0 0 0 0 0 0 0 0 0 0 0 0 0
543265 492012 480105 F U 0 0 0 0 0 0 0 0 0 0 0 0 0 0 0 0 0 0 0 0 0 0 0 0 0 0 0 0 0 0 0 0
543266 492012 480105 M U 0 13 0 10 0 11 0 27 0 22 0 9 0 10 0 11 0 13 0 10 0 11 0 18 0 16 0 16 0 21 0 10
543267 492012 480105 M U 0 13 0 10 0 11 0 27 0 22 0 9 0 10 0 11 0 13 0 10 0 11 0 18 0 16 0 16 0 21 0 10
543268 491492 487451 M U 0 14 0 17 0 12 0 28 0 23 0 9 0 11 0 12 0 14 0 9 0 11 0 18 0 14 0 16 0 22 0 12
543269 480858 490195 M U 0 14 0 12 0 12 0 28 0 22 0 9 0 13 0 12 0 12 0 9 0 10 0 18 0 14 0 16 0 22 0 11
543270 488586 487615 F U 0 0 0 0 0 0 0 0 0 0 0 0 0 0 0 0 0 0 0 0 0 0 0 0 0 0 0 0 0 0 0 0
543271 488586 487615 F U 0 0 0 0 0 0 0 0 0 0 0 0 0 0 0 0 0 0 0 0 0 0 0 0 0 0 0 0 0 0 0 0
543272 493751 497097 F U 0 0 0 0 0 0 0 0 0 0 0 0 0 0 0 0 0 0 0 0 0 0 0 0 0 0 0 0 0 0 0 0
543273 496914 487857 F U 0 0 0 0 0 0 0 0 0 0 0 0 0 0 0 0 0 0 0 0 0 0 0 0 0 0 0 0 0 0 0 0
543274 496914 487857 F U 0 0 0 0 0 0 0 0 0 0 0 0 0 0 0 0 0 0 0 0 0 0 0 0 0 0 0 0 0 0 0 0
543275 483062 487837 M U 0 13 0 16 0 13 0 28 0 22 0 9 0 10 0 12 0 13 0 9 0 9 0 18 0 14 0 18 0 18 0 10
543276 483062 487837 F U 0 0 0 0 0 0 0 0 0 0 0 0 0 0 0 0 0 0 0 0 0 0 0 0 0 0 0 0 0 0 0 0
543277 490025 480695 F U 0 0 0 0 0 0 0 0 0 0 0 0 0 0 0 0 0 0 0 0 0 0 0 0 0 0 0 0 0 0 0 0
543278 490025 480695 M U 0 13 0 16 0 12 0 28 0 23 0 9 0 13 0 12 0 13 0 9 0 10 0 19 0 15 0 15 0 19 0 11
543279 485333 498816 F U 0 0 0 0 0 0 0 0 0 0 0 0 0 0 0 0 0 0 0 0 0 0 0 0 0 0 0 0 0 0 0 0
543280 484300 489087 M U 0 13 0 16 0 12 0 26 0 22 0 9 0 10 0 13 0 13 0 10 0 10 0 18 0 14 0 15 0 20 0 11
543281 484300 489087 M U 0 13 0 16 0 12 0 26 0 22 0 9 0 10 0 13 0 13 0 10 0 10 0 18 0 14 0 15 0 20 0 11
543282 483038 480810 M U 0 13 0 15 0 12 0 27 0 22 0 9 0 11 0 12 0 13 0 11 0 11 0 19 0 15 0 14 0 22 0 10
543283 483038 480810 F U 0 0 0 0 0 0 0 0 0 0 0 0 0 0 0 0 0 0 0 0 0 0 0 0 0 0 0 0 0 0 0 0
543284 493700 488686 F U 0 0 0 0 0 0 0 0 0 0 0 0 0 0 0 0 0 0 0 0 0 0 0 0 0 0 0 0 0 0 0 0
543285 493700 488686 M U 0 12 0 13 0 12 0 30 0 23 0 8 0 10 0 14 0 13 0 10 0 13 0 20 0 14 0 17 0 19 0 11
543286 493700 488686 M U 0 12 0 13 0 12 0 30 0 23 0 8 0 10 0 14 0 13 0 10 0 13 0 20 0 14 0 17 0 19 0 11
543287 491356 498570 F U 0 0 0 0 0 0 0 0 0 0 0 0 0 0 0 0 0 0 0 0 0 0 0 0 0 0 0 0 0 0 0 0
543288 491356 498570 M U 0 15 0 13 0 12 0 28 0 22 0 9 0 12 0 12 0 14 0 10 0 10 0 17 0 15 0 17 0 20 0 11
543289 496739 483850 M U 0 13 0 12 0 11 0 29 0 21 0 10 0 10 0 11 0 13 0 9 0 11 0 18 0 14 0 19 0 19 0 10
543290 496739 483850 F U 0 0 0 0 0 0 0 0 0 0 0 0 0 0 0 0 0 0 0 0 0 0 0 0 0 0 0 0 0 0 0 0
543291 499901 480892 F U 0 0 0 0 0 0 0 0 0 0 0 0 0 0 0 0 0 0 0 0 0 0 0 0 0 0 0 0 0 0 0 0
543292 499901 480892 M U 0 14 0 11 0 12 0 27 0 23 0 9 0 10 0 12 0 13 0 9 0 12 0 19 0 14 0 15 0 20 0 11
543293 496339 493563 F U 0 0 0 0 0 0 0 0 0 0 0 0 0 0 0 0 0 0 0 0 0 0 0 0 0 0 0 0 0 0 0 0
543294 496339 493563 M U 0 13 0 14 0 11 0 30 0 22 0 9 0 12 0 12 0 14 0 8 0 9 0 20 0 15 0 15 0 22 0 12
543295 491791 490168 F U 0 0 0 0 0 0 0 0 0 0 0 0 0 0 0 0 0 0 0 0 0 0 0 0 0 0 0 0 0 0 0 0
543296 496388 492066 F U 0 0 0 0 0 0 0 0 0 0 0 0 0 0 0 0 0 0 0 0 0 0 0 0 0 0 0 0 0 0 0 0
543297 496388 492066 M U 0 14 0 19 0 12 0 27 0 22 0 9 0 10 0 12 0 14 0 11 0 11 0 18 0 15 0 14 0 22 0 11
543298 496939 480142 M U 0 14 0 10 0 12 0 28 0 22 0 9 0 12 0 14 0 13 0 9 0 10 0 18 0 13 0 16 0 18 0 11
543299 491177 489221 F U 0 0 0 0 0 0 0 0 0 0 0 0 0 0 0 0 0 0 0 0 0 0 0 0 0 0 0 0 0 0 0 0
543300 491177 489221 M U 0 15 0 9 0 12 0 30 0 23 0 9 0 10 0 11 0 13 0 9 0 10 0 19 0 14 0 16 0 23 0 11
543301 481589 480299 M U 0 13 0 13 0 11 0 28 0 20 0 9 0 12 0 11 0 13 0 11 0 11 0 19 0 14 0 14 0 23 0 12
543302 481589 480299 F U 0 0 0 0 0 0 0 0 0 0 0 0 0 0 0 0 0 0 0 0 0 0 0 0 0 0 0 0 0 0 0 0
543303 497518 493394 M U 0 13 0 16 0 11 0 31 0 21 0 10 0 12 0 12 0 13 0 9 0 11 0 19 0 14 0 15 0 22 0 11
543304 497518 493394 M U 0 13 0 16 0 11 0 31 0 21 0 10 0 12 0 12 0 13 0 9 0 11 0 19 0 14 0 15 0 22 0 11
543305 499949 492152 F U 0 0 0 0 0 0 0 0 0 0 0 0 0 0 0 0 0 0 0 0 0 0 0 0 0 0 0 0 0 0 0 0
543306 486925 499740 F U 0 0 0 0 0 0 0 0 0 0 0 0 0 0 0 0 0 0 0 0 0 0 0 0 0 0 0 0 0 0 0 0
543307 497601 483400 F U 0 0 0 0 0 0 0 0 0 0 0 0 0 0 0 0 0 0 0 0 0 0 0 0 0 0 0 0 0 0 0 0
543308 495484 483873 M U 0 15 0 13 0 12 0 27 0 23 0 10 0 11 0 12 0 13 0 9 0 11 0 18 0 14 0 13 0 23 0 11
543309 484713 482285 M U 0 13 0 15 0 11 0 28 0 23 0 9 0 12 0 12 0 13 0 9 0 11 0 21 0 14 0 17 0 20 0 10
543310 484713 482285 M U 0 13 0 15 0 11 0 28 0 23 0 9 0 12 0 12 0 13 0 9 0 11 0 21 0 14 0 17 0 20 0 10
543311 484713 482285 F U 0 0 0 0 0 0 0 0 0 0 0 0 0 0 0 0 0 0 0 0 0 0 0 0 0 0 0 0 0 0 0 0
543312 485551 489946 F U 0 0 0 0 0 0 0 0 0 0 0 0 0 0 0 0 0 0 0 0 0 0 0 0 0 0 0 0 0 0 0 0
543313 485551 489946 F U 0 0 0 0 0 0 0 0 0 0 0 0 0 0 0 0 0 0 0 0 0 0 0 0 0 0 0 0 0 0 0 0
543314 485551 489946 M U 0 12 0 9 0 13 0 29 0 24 0 9 0 10 0 11 0 14 0 10 0 10 0 18 0 15 0 17 0 22 0 10
543315 485551 489946 F U 0 0 0 0 0 0 0 0 0 0 0 0 0 0 0 0 0 0 0 0 0 0 0 0 0 0 0 0 0 0 0 0
543316 496231 486934 M U 0 13 0 15 0 12 0 27 0 23 0 10 0 12 0 11 0 13 0 10 0 9 0 19 0 15 0 15 0 22 0 11
543317 496231 486934 M U 0 13 0 15 0 12 0 27 0 23 0 10 0 12 0 11 0 13 0 10 0 9 0 19 0 15 0 15 0 22 0 11
543318 482144 496865 M U 0 15 0 16 0 12 0 28 0 23 0 10 0 13 0 12 0 14 0 11 0 11 0 18 0 14 0 16 0 20 0 10
543319 482144 496865 F U 0 0 0 0 0 0 0 0 0 0 0 0 0 0 0 0 0 0 0 0 0 0 0 0 0 0 0 0 0 0 0 0
543320 489264 480983 M U 0 13 0 15 0 12 0 28 0 23 0 10 0 10 0 12 0 13 0 9 0 10 0 19 0 13 0 15 0 20 0 11
543321 482974 496444 F U 0 0 0 0 0 0 0 0 0 0 0 0 0 0 0 0 0 0 0 0 0 0 0 0 0 0 0 0 0 0 0 0
543322 482974 496444 M U 0 15 0 10 0 13 0 27 0 22 0 9 0 11 0 12 0 13 0 11 0 9 0 19 0 15 0 16 0 23 0 10
543323 482974 496444 M U 0 15 0 10 0 13 0 27 0 22 0 9 0 11 0 12 0 13 0 11 0 9 0 19 0 15 0 16 0 23 0 10
543324 489008 484206 M U 0 13 0 15 0 12 0 27 0 23 0 10 0 10 0 12 0 12 0 9 0 10 0 20 0 16 0 15 0 23 0 10
543325 489008 484206 M U 0 13 0 15 0 12 0 27 0 23 0 10 0 10 0 12 0 12 0 9 0 10 0 20 0 16 0 15 0 23 0 10
543326 491666 486487 F U 0 0 0 0 0 0 0 0 0 0 0 0 0 0 0 0 0 0 0 0 0 0 0 0 0 0 0 0 0 0 0 0
543327 491666 486487 F U 0 0 0 0 0 0 0 0 0 0 0 0 0 0 0 0 0 0 0 0 0 0 0 0 0 0 0 0 0 0 0 0
543328 482156 484936 M U 0 16 0 14 0 12 0 28 0 23 0 9 0 10 0 11 0 13 0 12 0 12 0 19 0 14 0 15 0 20 0 10
543329 482156 484936 F U 0 0 0 0 0 0 0 0 0 0 0 0 0 0 0 0 0 0 0 0 0 0 0 0 0 0 0 0 0 0 0 0
543330 482156 484936 M U 0 16 0 14 0 12 0 28 0 23 0 9 0 10 0 11 0 13 0 12 0 12 0 19 0 14 0 15 0 20 0 10
543331 481696 498618 F U 0 0 0 0 0 0 0 0 0 0 0 0 0 0 0 0 0 0 0 0 0 0 0 0 0 0 0 0 0 0 0 0
543332 494071 481034 M U 0 12 0 18 0 12 0 28 0 24 0 9 0 12 0 12 0 13 0 9 0 10 0 17 0 14 0 15 0 22 0 10
543333 494071 481034 M U 0 12 0 18 0 12 0 28 0 24 0 9 0 12 0 12 0 13 0 9 0 10 0 17 0 14 0 15 0 22 0 10
543334 487599 494362 F U 0 0 0 0 0 0 0 0 0 0 0 0 0 0 0 0 0 0 0 0 0 0 0 0 0 0 0 0 0 0 0 0
543335 487599 494362 M U 0 14 0 14 0 13 0 30 0 21 0 10 0 10 0 12 0 13 0 10 0 10 0 16 0 17 0 17 0 19 0 10
543336 483401 493924 F U 0 0 0 0 0 0 0 0 0 0 0 0 0 0 0 0 0 0 0 0 0 0 0 0 0 0 0 0 0 0 0 0
543337 487333 490137 F U 0 0 0 0 0 0 0 0 0 0 0 0 0 0 0 0 0 0 0 0 0 0 0 0 0 0 0 0 0 0 0 0
543338 487333 490137 F U 0 0 0 0 0 0 0 0 0 0 0 0 0 0 0 0 0 0 0 0 0 0 0 0 0 0 0 0 0 0 0 0
543339 489481 499540 F U 0 0 0 0 0 0 0 0 0 0 0 0 0 0 0 0 0 0 0 0 0 0 0 0 0 0 0 0 0 0 0 0
543340 489481 499540 M U 0 15 0 13 0 12 0 28 0 22 0 9 0 12 0 12 0 14 0 10 0 10 0 17 0 15 0 17 0 20 0 11
543341 497646 486573 M U 0 14 0 10 0 12 0 28 0 22 0 10 0 13 0 11 0 14 0 9 0 11 0 18 0 13 0 16 0 20 0 9
543342 486932 481263 F U 0 0 0 0 0 0 0 0 0 0 0 0 0 0 0 0 0 0 0 0 0 0 0 0 0 0 0 0 0 0 0 0
543343 486932 481263 F U 0 0 0 0 0 0 0 0 0 0 0 0 0 0 0 0 0 0 0 0 0 0 0 0 0 0 0 0 0 0 0 0
543344 486932 481263 M U 0 15 0 12 0 11 0 30 0 22 0 9 0 13 0 11 0 15 0 8 0 10 0 19 0 13 0 16 0 22 0 12
543345 488294 486464 M U 0 15 0 17 0 12 0 28 0 22 0 10 0 12 0 11 0 13 0 9 0 11 0 20 0 13 0 14 0 21 0 10
543346 499841 488411 F U 0 0 0 0 0 0 0 0 0 0 0 0 0 0 0 0 0 0 0 0 0 0 0 0 0 0 0 0 0 0 0 0
543347 499841 488411 F U 0 0 0 0 0 0 0 0 0 0 0 0 0 0 0 0 0 0 0 0 0 0 0 0 0 0 0 0 0 0 0 0
543348 489815 487867 F U 0 0 0 0 0 0 0 0 0 0 0 0 0 0 0 0 0 0 0 0 0 0 0 0 0 0 0 0 0 0 0 0
543349 481564 495702 M U 0 15 0 13 0 14 0 27 0 22 0 10 0 10 0 13 0 13 0 9 0 10 0 16 0 14 0 15 0 22 0 11
543350 481564 495702 M U 0 15 0 13 0 14 0 27 0 22 0 10 0 10 0 13 0 13 0 9 0 10 0 16 0 14 0 15 0 22 0 11
543351 481564 495702 M U 0 15 0 13 0 14 0 27 0 22 0 10 0 10 0 13 0 13 0 9 0 10 0 16 0 14 0 15 0 22 0 11
543352 481564 495702 M U 0 15 0 13 0 14 0 27 0 22 0 10 0 10 0 13 0 13 0 9 0 10 0 16 0 14 0 15 0 22 0 11
543353 499454 480939 M U 0 14 0 16 0 11 0 28 0 23 0 9 0 10 0 12 0 13 0 10 0 13 0 19 0 14 0 17 0 20 0 10
543354 499454 480939 M U 0 14 0 16 0 11 0 28 0 23 0 9 0 10 0 12 0 13 0 10 0 13 0 19 0 14 0 17 0 20 0 10
543355 483617 488358 F U 0 0 0 0 0 0 0 0 0 0 0 0 0 0 0 0 0 0 0 0 0 0 0 0 0 0 0 0 0 0 0 0
543356 483617 488358 M U 0 15 0 11 0 13 0 28 0 21 0 9 0 12 0 11 0 14 0 9 0 11 0 19 0 14 0 17 0 22 0 9
543357 483617 488358 F U 0 0 0 0 0 0 0 0 0 0 0 0 0 0 0 0 0 0 0 0 0 0 0 0 0 0 0 0 0 0 0 0
543358 483900 485783 M U 0 13 0 14 0 11 0 29 0 20 0 10 0 10 0 14 0 15 0 9 0 11 0 18 0 13 0 18 0 22 0 11
543359 498305 490936 F U 0 0 0 0 0 0 0 0 0 0 0 0 0 0 0 0 0 0 0 0 0 0 0 0 0 0 0 0 0 0 0 0
543360 498305 490936 M U 0 14 0 16 0 12 0 31 0 23 0 9 0 14 0 12 0 14 0 8 0 10 0 18 0 15 0 16 0 21 0 11
543361 498305 490936 F U 0 0 0 0 0 0 0 0 0 0 0 0 0 0 0 0 0 0 0 0 0 0 0 0 0 0 0 0 0 0 0 0
543362 498305 490936 M U 0 14 0 16 0 12 0 31 0 23 0 9 0 14 0 12 0 14 0 8 0 10 0 18 0 15 0 16 0 21 0 11
543363 494851 485525 F U 0 0 0 0 0 0 0 0 0 0 0 0 0 0 0 0 0 0 0 0 0 0 0 0 0 0 0 0 0 0 0 0
543364 488080 494599 F U 0 0 0 0 0 0 0 0 0 0 0 0 0 0 0 0 0 0 0 0 0 0 0 0 0 0 0 0 0 0 0 0
543365 480154 484966 M U 0 14 0 14 0 12 0 28 0 22 0 10 0 10 0 12 0 14 0 9 0 10 0 19 0 15 0 15 0 18 0 11
543366 480154 484966 M U 0 14 0 14 0 12 0 28 0 22 0 10 0 10 0 12 0 14 0 9 0 10 0 19 0 15 0 15 0 18 0 11
543367 489628 496313 F U 0 0 0 0 0 0 0 0 0 0 0 0 0 0 0 0 0 0 0 0 0 0 0 0 0 0 0 0 0 0 0 0
543368 499630 487839 M U 0 14 0 10 0 12 0 29 0 21 0 9 0 10 0 10 0 12 0 9 0 11 0 18 0 13 0 16 0 23 0 10
543369 490514 490717 M U 0 13 0 12 0 11 0 28 0 23 0 10 0 10 0 12 0 13 0 9 0 11 0 18 0 15 0 12 0 20 0 9
543370 491564 493435 M U 0 13 0 17 0 11 0 30 0 22 0 10 0 10 0 11 0 13 0 9 0 12 0 17 0 13 0 17 0 19 0 10
543371 491564 493435 F U 0 0 0 0 0 0 0 0 0 0 0 0 0 0 0 0 0 0 0 0 0 0 0 0 0 0 0 0 0 0 0 0
543372 491564 493435 F U 0 0 0 0 0 0 0 0 0 0 0 0 0 0 0 0 0 0 0 0 0 0 0 0 0 0 0 0 0 0 0 0
543373 491564 493435 M U 0 13 0 17 0 11 0 30 0 22 0 10 0 10 0 11 0 13 0 9 0 12 0 17 0 13 0 17 0 19 0 10
543374 491564 493435 M U 0 13 0 17 0 11 0 30 0 22 0 10 0 10 0 11 0 13 0 9 0 12 0 17 0 13 0 17 0 19 0 10
543375 499913 498954 M U 0 13 0 13 0 13 0 27 0 22 0 9 0 10 0 12 0 14 0 11 0 10 0 18 0 13 0 16 0 21 0 11
543376 484608 490822 F U 0 0 0 0 0 0 0 0 0 0 0 0 0 0 0 0 0 0 0 0 0 0 0 0 0 0 0 0 0 0 0 0
543377 484608 490822 M U 0 15 0 17 0 12 0 31 0 23 0 10 0 13 0 12 0 14 0 11 0 12 0 17 0 15 0 16 0 19 0 11
543378 484608 490822 M U 0 15 0 17 0 12 0 31 0 23 0 10 0 13 0 12 0 14 0 11 0 12 0 17 0 15 0 16 0 19 0 11
543379 486656 491810 M U 0 12 0 18 0 12 0 28 0 24 0 9 0 12 0 12 0 13 0 9 0 10 0 17 0 14 0 15 0 22 0 10
543380 490449 480195 F U 0 0 0 0 0 0 0 0 0 0 0 0 0 0 0 0 0 0 0 0 0 0 0 0 0 0 0 0 0 0 0 0
543381 490449 480195 M U 0 13 0 15 0 12 0 29 0 22 0 10 0 10 0 11 0 15 0 9 0 10 0 20 0 14 0 17 0 20 0 12
543382 490449 480195 F U 0 0 0 0 0 0 0 0 0 0 0 0 0 0 0 0 0 0 0 0 0 0 0 0 0 0 0 0 0 0 0 0
543383 498699 487066 M U 0 13 0 10 0 14 0 29 0 22 0 9 0 10 0 12 0 13 0 9 0 11 0 19 0 13 0 14 0 22 0 10
543384 497808 490956 M U 0 12 0 16 0 12 0 27 0 22 0 9 0 10 0 13 0 13 0 11 0 12 0 18 0 15 0 16 0 22 0 10
543385 497808 490956 M U 0 12 0 16 0 12 0 27 0 22 0 9 0 10 0 13 0 13 0 11 0 12 0 18 0 15 0 16 0 22 0 10
543386 496850 491133 M U 0 16 0 14 0 12 0 31 0 25 0 10 0 10 0 11 0 13 0 9 0 12 0 19 0 15 0 17 0 18 0 10
543387 496850 491133 F U 0 0 0 0 0 0 0 0 0 0 0 0 0 0 0 0 0 0 0 0 0 0 0 0 0 0 0 0 0 0 0 0
543388 486419 496013 F U 0 0 0 0 0 0 0 0 0 0 0 0 0 0 0 0 0 0 0 0 0 0 0 0 0 0 0 0 0 0 0 0
543389 488039 488272 F U 0 0 0 0 0 0 0 0 0 0 0 0 0 0 0 0 0 0 0 0 0 0 0 0 0 0 0 0 0 0 0 0
543390 480162 490890 M U 0 13 0 15 0 11 0 29 0 24 0 10 0 12 0 11 0 13 0 10 0 11 0 18 0 15 0 16 0 20 0 11
543391 484812 483147 F U 0 0 0 0 0 0 0 0 0 0 0 0 0 0 0 0 0 0 0 0 0 0 0 0 0 0 0 0 0 0 0 0
543392 486900 489002 F U 0 0 0 0 0 0 0 0 0 0 0 0 0 0 0 0 0 0 0 0 0 0 0 0 0 0 0 0 0 0 0 0
543393 486900 489002 F U 0 0 0 0 0 0 0 0 0 0 0 0 0 0 0 0 0 0 0 0 0 0 0 0 0 0 0 0 0 0 0 0
543394 486900 489002 F U 0 0 0 0 0 0 0 0 0 0 0 0 0 0 0 0 0 0 0 0 0 0 0 0 0 0 0 0 0 0 0 0
543395 486900 489002 M U 0 13 0 12 0 11 0 30 0 23 0 11 0 10 0 11 0 13 0 10 0 12 0 18 0 15 0 16 0 23 0 11
543396 489284 480336 F U 0 0 0 0 0 0 0 0 0 0 0 0 0 0 0 0 0 0 0 0 0 0 0 0 0 0 0 0 0 0 0 0
543397 492159 499516 M U 0 14 0 10 0 11 0 27 0 24 0 9 0 10 0 10 0 14 0 9 0 11 0 18 0 13 0 15 0 22 0 10
543398 492159 499516 M U 0 14 0 10 0 11 0 27 0 24 0 9 0 10 0 10 0 14 0 9 0 11 0 18 0 13 0 15 0 22 0 10
543399 492159 499516 F U 0 0 0 0 0 0 0 0 0 0 0 0 0 0 0 0 0 0 0 0 0 0 0 0 0 0 0 0 0 0 0 0
543400 486735 485899 M U 0 12 0 16 0 13 0 30 0 22 0 10 0 10 0 12 0 14 0 11 0 10 0 20 0 16 0 16 0 21 0 10
543401 486735 485899 F U 0 0 0 0 0 0 0 0 0 0 0 0 0 0 0 0 0 0 0 0 0 0 0 0 0 0 0 0 0 0 0 0
543402 488055 484553 M U 0 13 0 10 0 11 0 27 0 23 0 9 0 12 0 11 0 13 0 10 0 11 0 18 0 14 0 15 0 20 0 11
543403 488055 484553 M U 0 13 0 10 0 11 0 27 0 23 0 9 0 12 0 11 0 13 0 10 0 11 0 18 0 14 0 15 0 20 0 11
543404 488997 489911 M U 0 16 0 13 0 12 0 30 0 23 0 9 0 10 0 12 0 13 0 10 0 10 0 19 0 15 0 17 0 21 0 10
543405 488997 489911 M U 0 16 0 13 0 12 0 30 0 23 0 9 0 10 0 12 0 13 0 10 0 10 0 19 0 15 0 17 0 21 0 10
543406 490232 490081 F U 0 0 0 0 0 0 0 0 0 0 0 0 0 0 0 0 0 0 0 0 0 0 0 0 0 0 0 0 0 0 0 0
543407 493865 485890 M U 0 13 0 16 0 11 0 27 0 24 0 9 0 14 0 11 0 14 0 10 0 11 0 18 0 14 0 13 0 22 0 11
543408 493865 485890 M U 0 13 0 16 0 11 0 27 0 24 0 9 0 14 0 11 0 14 0 10 0 11 0 18 0 14 0 13 0 22 0 11
543409 493865 485890 F U 0 0 0 0 0 0 0 0 0 0 0 0 0 0 0 0 0 0 0 0 0 0 0 0 0 0 0 0 0 0 0 0
543410 493865 485890 M U 0 13 0 16 0 11 0 27 0 24 0 9 0 14 0 11 0 14 0 10 0 11 0 18 0 14 0 13 0 22 0 11
543411 493865 485890 F U 0 0 0 0 0 0 0 0 0 0 0 0 0 0 0 0 0 0 0 0 0 0 0 0 0 0 0 0 0 0 0 0
543412 493410 491744 M U 0 16 0 13 0 12 0 29 0 21 0 10 0 13 0 13 0 13 0 9 0 9 0 19 0 16 0 16 0 20 0 11
543413 493410 491744 M U 0 16 0 13 0 12 0 29 0 21 0 10 0 13 0 13 0 13 0 9 0 9 0 19 0 16 0 16 0 20 0 11
543414 494442 496436 F U 0 0 0 0 0 0 0 0 0 0 0 0 0 0 0 0 0 0 0 0 0 0 0 0 0 0 0 0 0 0 0 0
543415 494442 496436 F U 0 0 0 0 0 0 0 0 0 0 0 0 0 0 0 0 0 0 0 0 0 0 0 0 0 0 0 0 0 0 0 0
543416 484781 486814 F U 0 0 0 0 0 0 0 0 0 0 0 0 0 0 0 0 0 0 0 0 0 0 0 0 0 0 0 0 0 0 0 0
543417 498372 481070 M U 0 14 0 19 0 11 0 29 0 23 0 10 0 13 0 11 0 13 0 9 0 11 0 17 0 14 0 16 0 20 0 11
543418 480426 486876 M U 0 13 0 10 0 13 0 27 0 24 0 9 0 12 0 12 0 13 0 9 0 12 0 18 0 13 0 15 0 22 0 11
543419 480633 488792 F U 0 0 0 0 0 0 0 0 0 0 0 0 0 0 0 0 0 0 0 0 0 0 0 0 0 0 0 0 0 0 0 0
543420 488366 481570 M U 0 13 0 16 0 13 0 28 0 22 0 9 0 10 0 12 0 13 0 9 0 9 0 18 0 14 0 18 0 19 0 10
543421 493629 487231 M U 0 13 0 12 0 12 0 30 0 22 0 10 0 13 0 11 0 15 0 9 0 10 0 18 0 14 0 13 0 22 0 11
543422 493629 487231 F U 0 0 0 0 0 0 0 0 0 0 0 0 0 0 0 0 0 0 0 0 0 0 0 0 0 0 0 0 0 0 0 0
543423 493536 487248 M U 0 13 0 12 0 13 0 27 0 23 0 9 0 10 0 11 0 14 0 10 0 11 0 18 0 14 0 15 0 22 0 10
543424 493536 487248 M U 0 13 0 12 0 13 0 27 0 23 0 9 0 10 0 11 0 14 0 10 0 11 0 18 0 14 0 15 0 22 0 10
543425 486267 485219 M U 0 13 0 13 0 11 0 29 0 23 0 10 0 12 0 13 0 13 0 11 0 13 0 19 0 15 0 16 0 21 0 10
543426 486267 485219 M U 0 13 0 13 0 11 0 29 0 23 0 10 0 12 0 13 0 13 0 11 0 13 0 19 0 15 0 16 0 21 0 10
543427 486267 485219 F U 0 0 0 0 0 0 0 0 0 0 0 0 0 0 0 0 0 0 0 0 0 0 0 0 0 0 0 0 0 0 0 0
543428 486267 485219 F U 0 0 0 0 0 0 0 0 0 0 0 0 0 0 0 0 0 0 0 0 0 0 0 0 0 0 0 0 0 0 0 0
543429 486267 485219 F U 0 0 0 0 0 0 0 0 0 0 0 0 0 0 0 0 0 0 0 0 0 0 0 0 0 0 0 0 0 0 0 0
543430 486267 485219 M U 0 13 0 13 0 11 0 29 0 23 0 10 0 12 0 13 0 13 0 11 0 13 0 19 0 15 0 16 0 21 0 10
543431 486267 485219 F U 0 0 0 0 0 0 0 0 0 0 0 0 0 0 0 0 0 0 0 0 0 0 0 0 0 0 0 0 0 0 0 0
543432 486267 485219 M U 0 13 0 13 0 11 0 29 0 23 0 10 0 12 0 13 0 13 0 11 0 13 0 19 0 15 0 16 0 21 0 10
543433 486267 485219 F U 0 0 0 0 0 0 0 0 0 0 0 0 0 0 0 0 0 0 0 0 0 0 0 0 0 0 0 0 0 0 0 0
543434 480902 489721 F U 0 0 0 0 0 0 0 0 0 0 0 0 0 0 0 0 0 0 0 0 0 0 0 0 0 0 0 0 0 0 0 0
543435 480902 489721 M U 0 13 0 10 0 13 0 28 0 23 0 9 0 12 0 12 0 15 0 9 0 11 0 19 0 15 0 16 0 23 0 10
543436 480902 489721 M U 0 13 0 10 0 13 0 28 0 23 0 9 0 12 0 12 0 15 0 9 0 11 0 19 0 15 0 16 0 23 0 10
543437 493085 485183 F U 0 0 0 0 0 0 0 0 0 0 0 0 0 0 0 0 0 0 0 0 0 0 0 0 0 0 0 0 0 0 0 0
543438 498253 498771 F U 0 0 0 0 0 0 0 0 0 0 0 0 0 0 0 0 0 0 0 0 0 0 0 0 0 0 0 0 0 0 0 0
543439 498253 498771 M U 0 13 0 19 0 14 0 29 0 21 0 9 0 13 0 12 0 13 0 10 0 11 0 18 0 14 0 17 0 22 0 12
543440 488470 496472 M U 0 14 0 11 0 13 0 28 0 23 0 9 0 12 0 12 0 14 0 10 0 11 0 20 0 12 0 17 0 23 0 11
543441 488470 496472 F U 0 0 0 0 0 0 0 0 0 0 0 0 0 0 0 0 0 0 0 0 0 0 0 0 0 0 0 0 0 0 0 0
543442 488470 496472 F U 0 0 0 0 0 0 0 0 0 0 0 0 0 0 0 0 0 0 0 0 0 0 0 0 0 0 0 0 0 0 0 0
543443 497998 499452 M U 0 13 0 13 0 11 0 29 0 20 0 9 0 13 0 11 0 14 0 9 0 13 0 18 0 14 0 16 0 20 0 10
543444 497998 499452 M U 0 13 0 13 0 11 0 29 0 20 0 9 0 13 0 11 0 14 0 9 0 13 0 18 0 14 0 16 0 20 0 10
543445 497998 499452 M U 0 13 0 13 0 11 0 29 0 20 0 9 0 13 0 11 0 14 0 9 0 13 0 18 0 14 0 16 0 20 0 10
543446 497998 499452 F U 0 0 0 0 0 0 0 0 0 0 0 0 0 0 0 0 0 0 0 0 0 0 0 0 0 0 0 0 0 0 0 0
543447 497998 499452 F U 0 0 0 0 0 0 0 0 0 0 0 0 0 0 0 0 0 0 0 0 0 0 0 0 0 0 0 0 0 0 0 0
543448 497998 499452 M U 0 13 0 13 0 11 0 29 0 20 0 9 0 13 0 11 0 14 0 9 0 13 0 18 0 14 0 16 0 20 0 10
543449 483432 496713 F U 0 0 0 0 0 0 0 0 0 0 0 0 0 0 0 0 0 0 0 0 0 0 0 0 0 0 0 0 0 0 0 0
543450 483432 496713 M U 0 13 0 13 0 12 0 27 0 23 0 9 0 10 0 11 0 14 0 11 0 10 0 17 0 14 0 14 0 22 0 11
543451 486038 482096 M U 0 13 0 16 0 12 0 28 0 24 0 9 0 13 0 14 0 14 0 11 0 10 0 18 0 14 0 15 0 23 0 10
543452 486038 482096 F U 0 0 0 0 0 0 0 0 0 0 0 0 0 0 0 0 0 0 0 0 0 0 0 0 0 0 0 0 0 0 0 0
543453 483517 482535 M U 0 14 0 12 0 11 0 30 0 22 0 9 0 13 0 12 0 13 0 9 0 9 0 20 0 14 0 17 0 19 0 11
543454 483517 482535 M U 0 14 0 12 0 11 0 30 0 22 0 9 0 13 0 12 0 13 0 9 0 9 0 20 0 14 0 17 0 19 0 11
543455 486314 481842 M U 0 14 0 14 0 12 0 29 0 24 0 10 0 12 0 12 0 13 0 9 0 11 0 18 0 17 0 14 0 19 0 11
543456 486314 481842 M U 0 14 0 14 0 12 0 29 0 24 0 10 0 12 0 12 0 13 0 9 0 11 0 18 0 17 0 14 0 19 0 11
543457 495966 489473 M U 0 13 0 13 0 12 0 28 0 24 0 9 0 10 0 12 0 13 0 9 0 11 0 20 0 14 0 17 0 21 0 11
543458 495966 489473 F U 0 0 0 0 0 0 0 0 0 0 0 0 0 0 0 0 0 0 0 0 0 0 0 0 0 0 0 0 0 0 0 0
543459 495966 489473 F U 0 0 0 0 0 0 0 0 0 0 0 0 0 0 0 0 0 0 0 0 0 0 0 0 0 0 0 0 0 0 0 0
543460 491680 481604 F U 0 0 0 0 0 0 0 0 0 0 0 0 0 0 0 0 0 0 0 0 0 0 0 0 0 0 0 0 0 0 0 0
543461 491072 483336 F U 0 0 0 0 0 0 0 0 0 0 0 0 0 0 0 0 0 0 0 0 0 0 0 0 0 0 0 0 0 0 0 0
543462 484097 489985 F U 0 0 0 0 0 0 0 0 0 0 0 0 0 0 0 0 0 0 0 0 0 0 0 0 0 0 0 0 0 0 0 0
543463 484097 489985 F U 0 0 0 0 0 0 0 0 0 0 0 0 0 0 0 0 0 0 0 0 0 0 0 0 0 0 0 0 0 0 0 0
543464 489894 491813 F U 0 0 0 0 0 0 0 0 0 0 0 0 0 0 0 0 0 0 0 0 0 0 0 0 0 0 0 0 0 0 0 0
543465 489894 491813 M U 0 12 0 14 0 13 0 28 0 20 0 10 0 13 0 11 0 14 0 9 0 11 0 18 0 14 0 15 0 18 0 11
543466 483593 480253 M U 0 16 0 12 0 12 0 28 0 23 0 10 0 10 0 12 0 14 0 9 0 12 0 17 0 14 0 15 0 22 0 10
543467 481408 486392 M U 0 13 0 14 0 11 0 29 0 23 0 10 0 10 0 12 0 13 0 11 0 10 0 19 0 15 0 15 0 20 0 10
543468 499975 482335 M U 0 14 0 18 0 13 0 29 0 22 0 11 0 10 0 12 0 13 0 10 0 11 0 18 0 14 0 16 0 22 0 11
543469 489040 484891 M U 0 15 0 13 0 12 0 28 0 22 0 9 0 13 0 11 0 13 0 9 0 9 0 16 0 17 0 19 0 20 0 9
543470 486359 498678 F U 0 0 0 0 0 0 0 0 0 0 0 0 0 0 0 0 0 0 0 0 0 0 0 0 0 0 0 0 0 0 0 0
543471 486359 498678 F U 0 0 0 0 0 0 0 0 0 0 0 0 0 0 0 0 0 0 0 0 0 0 0 0 0 0 0 0 0 0 0 0
543472 487043 490654 M U 0 15 0 12 0 12 0 29 0 23 0 11 0 10 0 11 0 13 0 9 0 10 0 18 0 13 0 15 0 21 0 10
543473 487043 490654 M U 0 15 0 12 0 12 0 29 0 23 0 11 0 10 0 11 0 13 0 9 0 10 0 18 0 13 0 15 0 21 0 10
543474 484530 482997 M U 0 12 0 10 0 11 0 27 0 22 0 9 0 12 0 12 0 14 0 11 0 12 0 18 0 13 0 17 0 22 0 12
543475 484530 482997 F U 0 0 0 0 0 0 0 0 0 0 0 0 0 0 0 0 0 0 0 0 0 0 0 0 0 0 0 0 0 0 0 0
543476 484530 482997 M U 0 12 0 10 0 11 0 27 0 22 0 9 0 12 0 12 0 14 0 11 0 12 0 18 0 13 0 17 0 22 0 12
543477 499615 489810 M U 0 14 0 10 0 11 0 28 0 22 0 9 0 12 0 13 0 14 0 10 0 10 0 17 0 13 0 14 0 22 0 12
543478 496551 498531 F U 0 0 0 0 0 0 0 0 0 0 0 0 0 0 0 0 0 0 0 0 0 0 0 0 0 0 0 0 0 0 0 0
543479 493409 496035 M U 0 12 0 12 0 13 0 28 0 22 0 9 0 10 0 12 0 14 0 10 0 9 0 17 0 15 0 15 0 23 0 11
543480 493409 496035 F U 0 0 0 0 0 0 0 0 0 0 0 0 0 0 0 0 0 0 0 0 0 0 0 0 0 0 0 0 0 0 0 0
543481 493409 496035 F U 0 0 0 0 0 0 0 0 0 0 0 0 0 0 0 0 0 0 0 0 0 0 0 0 0 0 0 0 0 0 0 0
543482 490724 492290 F U 0 0 0 0 0 0 0 0 0 0 0 0 0 0 0 0 0 0 0 0 0 0 0 0 0 0 0 0 0 0 0 0
543483 499776 490213 F U 0 0 0 0 0 0 0 0 0 0 0 0 0 0 0 0 0 0 0 0 0 0 0 0 0 0 0 0 0 0 0 0
543484 499776 490213 F U 0 0 0 0 0 0 0 0 0 0 0 0 0 0 0 0 0 0 0 0 0 0 0 0 0 0 0 0 0 0 0 0
543485 495359 494741 M U 0 14 0 12 0 12 0 30 0 24 0 9 0 12 0 11 0 13 0 10 0 11 0 18 0 14 0 16 0 20 0 9
543486 482188 485622 M U 0 15 0 10 0 11 0 27 0 24 0 10 0 13 0 12 0 13 0 11 0 11 0 18 0 16 0 14 0 23 0 11
543487 485730 491604 F U 0 0 0 0 0 0 0 0 0 0 0 0 0 0 0 0 0 0 0 0 0 0 0 0 0 0 0 0 0 0 0 0
543488 485730 491604 F U 0 0 0 0 0 0 0 0 0 0 0 0 0 0 0 0 0 0 0 0 0 0 0 0 0 0 0 0 0 0 0 0
543489 485730 491604 M U 0 15 0 12 0 12 0 29 0 23 0 10 0 12 0 11 0 13 0 9 0 11 0 19 0 14 0 14 0 20 0 10
543490 483728 487995 F U 0 0 0 0 0 0 0 0 0 0 0 0 0 0 0 0 0 0 0 0 0 0 0 0 0 0 0 0 0 0 0 0
543491 497791 489479 F U 0 0 0 0 0 0 0 0 0 0 0 0 0 0 0 0 0 0 0 0 0 0 0 0 0 0 0 0 0 0 0 0
543492 486516 498891 M U 0 14 0 13 0 12 0 26 0 20 0 8 0 10 0 12 0 14 0 9 0 10 0 18 0 14 0 16 0 21 0 10
543493 486516 498891 F U 0 0 0 0 0 0 0 0 0 0 0 0 0 0 0 0 0 0 0 0 0 0 0 0 0 0 0 0 0 0 0 0
543494 486516 498891 M U 0 14 0 13 0 12 0 26 0 20 0 8 0 10 0 12 0 14 0 9 0 10 0 18 0 14 0 16 0 21 0 10
543495 492801 481141 F U 0 0 0 0 0 0 0 0 0 0 0 0 0 0 0 0 0 0 0 0 0 0 0 0 0 0 0 0 0 0 0 0
543496 499984 494898 F U 0 0 0 0 0 0 0 0 0 0 0 0 0 0 0 0 0 0 0 0 0 0 0 0 0 0 0 0 0 0 0 0
543497 491976 483233 M U 0 15 0 10 0 11 0 27 0 22 0 9 0 9 0 13 0 14 0 9 0 9 0 19 0 15 0 16 0 22 0 10
543498 487376 491527 M U 0 16 0 12 0 12 0 28 0 21 0 9 0 10 0 12 0 13 0 10 0 9 0 18 0 16 0 15 0 22 0 10
543499 488876 485363 F U 0 0 0 0 0 0 0 0 0 0 0 0 0 0 0 0 0 0 0 0 0 0 0 0 0 0 0 0 0 0 0 0
543500 488876 485363 F U 0 0 0 0 0 0 0 0 0 0 0 0 0 0 0 0 0 0 0 0 0 0 0 0 0 0 0 0 0 0 0 0
543501 492884 490585 M U 0 13 0 10 0 13 0 29 0 23 0 10 0 15 0 11 0 13 0 9 0 10 0 19 0 15 0 15 0 21 0 11
543502 492884 490585 F U 0 0 0 0 0 0 0 0 0 0 0 0 0 0 0 0 0 0 0 0 0 0 0 0 0 0 0 0 0 0 0 0
543503 480996 488771 M U 0 15 0 11 0 11 0 27 0 24 0 9 0 10 0 13 0 15 0 11 0 11 0 18 0 15 0 17 0 20 0 10
543504 480551 495487 F U 0 0 0 0 0 0 0 0 0 0 0 0 0 0 0 0 0 0 0 0 0 0 0 0 0 0 0 0 0 0 0 0
543505 492017 490726 F U 0 0 0 0 0 0 0 0 0 0 0 0 0 0 0 0 0 0 0 0 0 0 0 0 0 0 0 0 0 0 0 0
543506 494277 497668 F U 0 0 0 0 0 0 0 0 0 0 0 0 0 0 0 0 0 0 0 0 0 0 0 0 0 0 0 0 0 0 0 0
543507 494277 497668 F U 0 0 0 0 0 0 0 0 0 0 0 0 0 0 0 0 0 0 0 0 0 0 0 0 0 0 0 0 0 0 0 0
543508 494277 497668 M U 0 13 0 9 0 13 0 29 0 22 0 9 0 11 0 12 0 13 0 10 0 11 0 19 0 14 0 12 0 20 0 12
543509 491034 487144 M U 0 14 0 12 0 11 0 28 0 22 0 11 0 10 0 12 0 13 0 9 0 11 0 19 0 12 0 14 0 22 0 12
543510 491034 487144 M U 0 14 0 12 0 11 0 28 0 22 0 11 0 10 0 12 0 13 0 9 0 11 0 19 0 12 0 14 0 22 0 12
543511 493175 482643 F U 0 0 0 0 0 0 0 0 0 0 0 0 0 0 0 0 0 0 0 0 0 0 0 0 0 0 0 0 0 0 0 0
543512 481492 481066 F U 0 0 0 0 0 0 0 0 0 0 0 0 0 0 0 0 0 0 0 0 0 0 0 0 0 0 0 0 0 0 0 0
543513 487509 486721 M U 0 13 0 13 0 12 0 31 0 23 0 9 0 15 0 11 0 13 0 11 0 11 0 18 0 14 0 16 0 20 0 9
543514 487509 486721 M U 0 13 0 13 0 12 0 31 0 23 0 9 0 15 0 11 0 13 0 11 0 11 0 18 0 14 0 16 0 20 0 9
543515 487509 486721 M U 0 13 0 13 0 12 0 31 0 23 0 9 0 15 0 11 0 13 0 11 0 11 0 18 0 14 0 16 0 20 0 9
543516 487509 486721 M U 0 13 0 13 0 12 0 31 0 23 0 9 0 15 0 11 0 13 0 11 0 11 0 18 0 14 0 16 0 20 0 9
543517 487509 486721 F U 0 0 0 0 0 0 0 0 0 0 0 0 0 0 0 0 0 0 0 0 0 0 0 0 0 0 0 0 0 0 0 0
543518 487509 486721 F U 0 0 0 0 0 0 0 0 0 0 0 0 0 0 0 0 0 0 0 0 0 0 0 0 0 0 0 0 0 0 0 0
543519 490615 491704 M U 0 15 0 13 0 12 0 30 0 22 0 10 0 10 0 13 0 14 0 10 0 10 0 18 0 14 0 16 0 24 0 11
543520 490615 491704 F U 0 0 0 0 0 0 0 0 0 0 0 0 0 0 0 0 0 0 0 0 0 0 0 0 0 0 0 0 0 0 0 0
543521 490615 491704 M U 0 15 0 13 0 12 0 30 0 22 0 10 0 10 0 13 0 14 0 10 0 10 0 18 0 14 0 16 0 24 0 11
543522 498287 496592 M U 0 13 0 12 0 12 0 29 0 23 0 9 0 10 0 12 0 13 0 8 0 10 0 18 0 14 0 13 0 22 0 10
543523 498287 496592 F U 0 0 0 0 0 0 0 0 0 0 0 0 0 0 0 0 0 0 0 0 0 0 0 0 0 0 0 0 0 0 0 0
543524 498287 496592 F U 0 0 0 0 0 0 0 0 0 0 0 0 0 0 0 0 0 0 0 0 0 0 0 0 0 0 0 0 0 0 0 0
543525 485619 480347 M U 0 13 0 11 0 13 0 28 0 24 0 9 0 10 0 12 0 13 0 9 0 11 0 20 0 16 0 16 0 21 0 11
543526 485619 480347 F U 0 0 0 0 0 0 0 0 0 0 0 0 0 0 0 0 0 0 0 0 0 0 0 0 0 0 0 0 0 0 0 0
543527 496302 482511 F U 0 0 0 0 0 0 0 0 0 0 0 0 0 0 0 0 0 0 0 0 0 0 0 0 0 0 0 0 0 0 0 0
543528 496302 482511 M U 0 13 0 12 0 12 0 28 0 22 0 9 0 12 0 13 0 14 0 9 0 9 0 19 0 14 0 15 0 21 0 11
543529 483330 482549 F U 0 0 0 0 0 0 0 0 0 0 0 0 0 0 0 0 0 0 0 0 0 0 0 0 0 0 0 0 0 0 0 0
543530 487385 494880 M U 0 14 0 13 0 13 0 28 0 23 0 10 0 12 0 12 0 14 0 11 0 12 0 18 0 14 0 16 0 19 0 11
543531 493521 492227 M U 0 14 0 17 0 12 0 28 0 20 0 10 0 10 0 12 0 13 0 11 0 11 0 19 0 14 0 17 0 19 0 11
543532 493521 492227 M U 0 14 0 17 0 12 0 28 0 20 0 10 0 10 0 12 0 13 0 11 0 11 0 19 0 14 0 17 0 19 0 11
543533 493521 492227 F U 0 0 0 0 0 0 0 0 0 0 0 0 0 0 0 0 0 0 0 0 0 0 0 0 0 0 0 0 0 0 0 0
543534 498649 488533 M U 0 13 0 16 0 11 0 28 0 22 0 9 0 13 0 12 0 15 0 10 0 10 0 20 0 14 0 17 0 21 0 11
543535 498649 488533 M U 0 13 0 16 0 11 0 28 0 22 0 9 0 13 0 12 0 15 0 10 0 10 0 20 0 14 0 17 0 21 0 11
543536 498649 488533 F U 0 0 0 0 0 0 0 0 0 0 0 0 0 0 0 0 0 0 0 0 0 0 0 0 0 0 0 0 0 0 0 0
543537 498649 488533 M U 0 13 0 16 0 11 0 28 0 22 0 9 0 13 0 12 0 15 0 10 0 10 0 20 0 14 0 17 0 21 0 11
543538 498649 488533 F U 0 0 0 0 0 0 0 0 0 0 0 0 0 0 0 0 0 0 0 0 0 0 0 0 0 0 0 0 0 0 0 0
543539 495842 498015 F U 0 0 0 0 0 0 0 0 0 0 0 0 0 0 0 0 0 0 0 0 0 0 0 0 0 0 0 0 0 0 0 0
543540 495842 498015 F U 0 0 0 0 0 0 0 0 0 0 0 0 0 0 0 0 0 0 0 0 0 0 0 0 0 0 0 0 0 0 0 0
543541 497392 495932 M U 0 14 0 13 0 13 0 29 0 23 0 10 0 13 0 11 0 14 0 9 0 11 0 19 0 14 0 14 0 20 0 10
543542 485556 496577 M U 0 13 0 14 0 12 0 30 0 22 0 10 0 11 0 12 0 13 0 9 0 11 0 20 0 15 0 13 0 21 0 12
543543 485556 496577 M U 0 13 0 14 0 12 0 30 0 22 0 10 0 11 0 12 0 13 0 9 0 11 0 20 0 15 0 13 0 21 0 12
543544 485556 496577 F U 0 0 0 0 0 0 0 0 0 0 0 0 0 0 0 0 0 0 0 0 0 0 0 0 0 0 0 0 0 0 0 0
543545 485556 496577 F U 0 0 0 0 0 0 0 0 0 0 0 0 0 0 0 0 0 0 0 0 0 0 0 0 0 0 0 0 0 0 0 0
543546 486153 496330 F U 0 0 0 0 0 0 0 0 0 0 0 0 0 0 0 0 0 0 0 0 0 0 0 0 0 0 0 0 0 0 0 0
543547 480590 494793 F U 0 0 0 0 0 0 0 0 0 0 0 0 0 0 0 0 0 0 0 0 0 0 0 0 0 0 0 0 0 0 0 0
543548 481784 491279 M U 0 14 0 13 0 12 0 29 0 23 0 9 0 12 0 11 0 13 0 8 0 11 0 17 0 15 0 19 0 18 0 10
543549 480144 492454 M U 0 13 0 10 0 12 0 29 0 24 0 9 0 10 0 13 0 13 0 9 0 10 0 20 0 15 0 14 0 23 0 11
543550 480144 492454 M U 0 13 0 10 0 12 0 29 0 24 0 9 0 10 0 13 0 13 0 9 0 10 0 20 0 15 0 14 0 23 0 11
543551 482571 486029 M U 0 13 0 13 0 12 0 29 0 24 0 9 0 12 0 13 0 14 0 10 0 8 0 18 0 14 0 17 0 20 0 10
543552 482571 486029 F U 0 0 0 0 0 0 0 0 0 0 0 0 0 0 0 0 0 0 0 0 0 0 0 0 0 0 0 0 0 0 0 0
543553 481718 485351 F U 0 0 0 0 0 0 0 0 0 0 0 0 0 0 0 0 0 0 0 0 0 0 0 0 0 0 0 0 0 0 0 0
543554 484731 486767 M U 0 13 0 12 0 11 0 30 0 22 0 10 0 10 0 12 0 14 0 11 0 11 0 19 0 14 0 14 0 18 0 11
543555 484731 486767 F U 0 0 0 0 0 0 0 0 0 0 0 0 0 0 0 0 0 0 0 0 0 0 0 0 0 0 0 0 0 0 0 0
543556 496824 493228 M U 0 13 0 12 0 11 0 29 0 23 0 9 0 13 0 12 0 13 0 9 0 9 0 19 0 13 0 15 0 19 0 11
543557 496824 493228 F U 0 0 0 0 0 0 0 0 0 0 0 0 0 0 0 0 0 0 0 0 0 0 0 0 0 0 0 0 0 0 0 0
543558 492857 490152 F U 0 0 0 0 0 0 0 0 0 0 0 0 0 0 0 0 0 0 0 0 0 0 0 0 0 0 0 0 0 0 0 0
543559 492857 490152 F U 0 0 0 0 0 0 0 0 0 0 0 0 0 0 0 0 0 0 0 0 0 0 0 0 0 0 0 0 0 0 0 0
543560 489156 482679 F U 0 0 0 0 0 0 0 0 0 0 0 0 0 0 0 0 0 0 0 0 0 0 0 0 0 0 0 0 0 0 0 0
543561 481315 482870 F U 0 0 0 0 0 0 0 0 0 0 0 0 0 0 0 0 0 0 0 0 0 0 0 0 0 0 0 0 0 0 0 0
543562 498105 495244 M U 0 13 0 13 0 11 0 27 0 22 0 9 0 10 0 11 0 13 0 10 0 11 0 20 0 11 0 13 0 22 0 11
543563 498105 495244 M U 0 13 0 13 0 11 0 27 0 22 0 9 0 10 0 11 0 13 0 10 0 11 0 20 0 11 0 13 0 22 0 11
543564 493589 486711 F U 0 0 0 0 0 0 0 0 0 0 0 0 0 0 0 0 0 0 0 0 0 0 0 0 0 0 0 0 0 0 0 0
543565 493589 486711 M U 0 13 0 19 0 11 0 30 0 22 0 10 0 10 0 12 0 15 0 9 0 12 0 20 0 15 0 15 0 18 0 11
543566 484853 480241 M U 0 14 0 16 0 11 0 29 0 23 0 9 0 10 0 12 0 13 0 9 0 9 0 19 0 14 0 18 0 21 0 11
543567 484853 480241 F U 0 0 0 0 0 0 0 0 0 0 0 0 0 0 0 0 0 0 0 0 0 0 0 0 0 0 0 0 0 0 0 0
543568 482146 498731 F U 0 0 0 0 0 0 0 0 0 0 0 0 0 0 0 0 0 0 0 0 0 0 0 0 0 0 0 0 0 0 0 0
543569 482146 498731 F U 0 0 0 0 0 0 0 0 0 0 0 0 0 0 0 0 0 0 0 0 0 0 0 0 0 0 0 0 0 0 0 0
543570 482146 498731 M U 0 13 0 13 0 12 0 29 0 20 0 10 0 12 0 11 0 15 0 9 0 11 0 18 0 14 0 16 0 22 0 12
543571 482146 498731 M U 0 13 0 13 0 12 0 29 0 20 0 10 0 12 0 11 0 15 0 9 0 11 0 18 0 14 0 16 0 22 0 12
543572 482146 498731 M U 0 13 0 13 0 12 0 29 0 20 0 10 0 12 0 11 0 15 0 9 0 11 0 18 0 14 0 16 0 22 0 12
543573 484814 487147 M U 0 14 0 10 0 11 0 30 0 23 0 9 0 13 0 12 0 13 0 12 0 11 0 19 0 14 0 16 0 18 0 11
543574 484814 487147 M U 0 14 0 10 0 11 0 30 0 23 0 9 0 13 0 12 0 13 0 12 0 11 0 19 0 14 0 16 0 18 0 11
543575 492630 497632 M U 0 14 0 10 0 12 0 28 0 22 0 9 0 12 0 14 0 13 0 9 0 10 0 18 0 13 0 16 0 18 0 11
543576 491325 492679 M U 0 14 0 13 0 12 0 28 0 24 0 10 0 10 0 12 0 15 0 10 0 12 0 20 0 14 0 17 0 22 0 9
543577 491325 492679 M U 0 14 0 13 0 12 0 28 0 24 0 10 0 10 0 12 0 15 0 10 0 12 0 20 0 14 0 17 0 22 0 9
543578 482333 494474 F U 0 0 0 0 0 0 0 0 0 0 0 0 0 0 0 0 0 0 0 0 0 0 0 0 0 0 0 0 0 0 0 0
543579 482333 494474 M U 0 14 0 13 0 13 0 28 0 23 0 9 0 13 0 13 0 12 0 9 0 13 0 18 0 15 0 16 0 20 0 10
543580 482333 494474 M U 0 14 0 13 0 13 0 28 0 23 0 9 0 13 0 13 0 12 0 9 0 13 0 18 0 15 0 16 0 20 0 10
543581 497608 485740 F U 0 0 0 0 0 0 0 0 0 0 0 0 0 0 0 0 0 0 0 0 0 0 0 0 0 0 0 0 0 0 0 0
543582 497608 485740 F U 0 0 0 0 0 0 0 0 0 0 0 0 0 0 0 0 0 0 0 0 0 0 0 0 0 0 0 0 0 0 0 0
543583 495371 493600 M U 0 13 0 10 0 12 0 30 0 25 0 10 0 13 0 12 0 13 0 9 0 10 0 17 0 14 0 16 0 19 0 10
543584 495371 493600 M U 0 13 0 10 0 12 0 30 0 25 0 10 0 13 0 12 0 13 0 9 0 10 0 17 0 14 0 16 0 19 0 10
543585 482560 482105 F U 0 0 0 0 0 0 0 0 0 0 0 0 0 0 0 0 0 0 0 0 0 0 0 0 0 0 0 0 0 0 0 0
543586 482560 482105 F U 0 0 0 0 0 0 0 0 0 0 0 0 0 0 0 0 0 0 0 0 0 0 0 0 0 0 0 0 0 0 0 0
543587 482560 482105 M U 0 13 0 12 0 11 0 30 0 23 0 11 0 10 0 11 0 13 0 10 0 12 0 18 0 15 0 16 0 23 0 11
543588 483925 494296 M U 0 15 0 15 0 11 0 28 0 21 0 9 0 10 0 12 0 14 0 10 0 10 0 19 0 15 0 16 0 19 0 10
543589 483925 494296 F U 0 0 0 0 0 0 0 0 0 0 0 0 0 0 0 0 0 0 0 0 0 0 0 0 0 0 0 0 0 0 0 0
543590 483925 494296 F U 0 0 0 0 0 0 0 0 0 0 0 0 0 0 0 0 0 0 0 0 0 0 0 0 0 0 0 0 0 0 0 0
543591 483130 491330 F U 0 0 0 0 0 0 0 0 0 0 0 0 0 0 0 0 0 0 0 0 0 0 0 0 0 0 0 0 0 0 0 0
543592 483130 491330 F U 0 0 0 0 0 0 0 0 0 0 0 0 0 0 0 0 0 0 0 0 0 0 0 0 0 0 0 0 0 0 0 0
543593 483130 491330 F U 0 0 0 0 0 0 0 0 0 0 0 0 0 0 0 0 0 0 0 0 0 0 0 0 0 0 0 0 0 0 0 0
543594 483130 491330 M U 0 12 0 13 0 12 0 26 0 22 0 9 0 12 0 13 0 13 0 8 0 11 0 18 0 15 0 15 0 19 0 11
543595 488236 498763 M U 0 14 0 14 0 12 0 29 0 24 0 10 0 12 0 12 0 13 0 9 0 11 0 18 0 17 0 14 0 19 0 11
543596 488236 498763 F U 0 0 0 0 0 0 0 0 0 0 0 0 0 0 0 0 0 0 0 0 0 0 0 0 0 0 0 0 0 0 0 0
543597 480311 496769 M U 0 12 0 10 0 12 0 29 0 24 0 8 0 10 0 10 0 13 0 9 0 11 0 18 0 14 0 18 0 20 0 11
543598 485414 495222 M U 0 12 0 12 0 11 0 30 0 23 0 9 0 12 0 11 0 13 0 10 0 11 0 17 0 14 0 14 0 19 0 11
543599 485414 495222 F U 0 0 0 0 0 0 0 0 0 0 0 0 0 0 0 0 0 0 0 0 0 0 0 0 0 0 0 0 0 0 0 0
543600 485414 495222 F U 0 0 0 0 0 0 0 0 0 0 0 0 0 0 0 0 0 0 0 0 0 0 0 0 0 0 0 0 0 0 0 0
543601 488463 487139 M U 0 13 0 13 0 12 0 29 0 22 0 10 0 12 0 12 0 14 0 12 0 11 0 19 0 16 0 15 0 22 0 11
543602 488937 489785 F U 0 0 0 0 0 0 0 0 0 0 0 0 0 0 0 0 0 0 0 0 0 0 0 0 0 0 0 0 0 0 0 0
543603 488937 489785 F U 0 0 0 0 0 0 0 0 0 0 0 0 0 0 0 0 0 0 0 0 0 0 0 0 0 0 0 0 0 0 0 0
543604 497126 499837 F U 0 0 0 0 0 0 0 0 0 0 0 0 0 0 0 0 0 0 0 0 0 0 0 0 0 0 0 0 0 0 0 0
543605 483462 493329 M U 0 14 0 15 0 11 0 28 0 23 0 10 0 9 0 12 0 14 0 9 0 9 0 17 0 14 0 15 0 22 0 10
543606 483462 493329 F U 0 0 0 0 0 0 0 0 0 0 0 0 0 0 0 0 0 0 0 0 0 0 0 0 0 0 0 0 0 0 0 0
543607 497058 494798 F U 0 0 0 0 0 0 0 0 0 0 0 0 0 0 0 0 0 0 0 0 0 0 0 0 0 0 0 0 0 0 0 0
543608 497058 494798 M U 0 13 0 12 0 13 0 27 0 23 0 9 0 10 0 11 0 14 0 10 0 11 0 18 0 14 0 15 0 22 0 10
543609 497058 494798 F U 0 0 0 0 0 0 0 0 0 0 0 0 0 0 0 0 0 0 0 0 0 0 0 0 0 0 0 0 0 0 0 0
543610 497058 494798 M U 0 13 0 12 0 13 0 27 0 23 0 9 0 10 0 11 0 14 0 10 0 11 0 18 0 14 0 15 0 22 0 10
543611 497058 494798 F U 0 0 0 0 0 0 0 0 0 0 0 0 0 0 0 0 0 0 0 0 0 0 0 0 0 0 0 0 0 0 0 0
543612 487589 484391 M U 0 16 0 13 0 11 0 30 0 22 0 9 0 13 0 13 0 13 0 10 0 11 0 19 0 13 0 18 0 20 0 12
543613 481361 488289 M U 0 14 0 11 0 12 0 30 0 22 0 9 0 12 0 13 0 14 0 9 0 12 0 20 0 15 0 17 0 19 0 10
543614 490328 491347 F U 0 0 0 0 0 0 0 0 0 0 0 0 0 0 0 0 0 0 0 0 0 0 0 0 0 0 0 0 0 0 0 0
543615 480921 481343 F U 0 0 0 0 0 0 0 0 0 0 0 0 0 0 0 0 0 0 0 0 0 0 0 0 0 0 0 0 0 0 0 0
543616 480921 481343 M U 0 13 0 17 0 11 0 28 0 21 0 10 0 11 0 13 0 15 0 10 0 12 0 17 0 12 0 14 0 19 0 12
543617 480921 481343 M U 0 13 0 17 0 11 0 28 0 21 0 10 0 11 0 13 0 15 0 10 0 12 0 17 0 12 0 14 0 19 0 12
543618 484683 494080 F U 0 0 0 0 0 0 0 0 0 0 0 0 0 0 0 0 0 0 0 0 0 0 0 0 0 0 0 0 0 0 0 0
543619 484683 494080 M U 0 12 0 15 0 11 0 29 0 23 0 8 0 11 0 11 0 14 0 9 0 11 0 17 0 14 0 16 0 22 0 11
543620 484683 494080 M U 0 12 0 15 0 11 0 29 0 23 0 8 0 11 0 11 0 14 0 9 0 11 0 17 0 14 0 16 0 22 0 11
543621 488876 482785 M U 0 13 0 12 0 12 0 28 0 24 0 9 0 10 0 12 0 13 0 8 0 10 0 17 0 14 0 17 0 20 0 12
543622 489508 493901 M U 0 14 0 13 0 13 0 27 0 24 0 9 0 13 0 13 0 13 0 9 0 10 0 18 0 13 0 14 0 20 0 11
543623 488150 485437 M U 0 13 0 16 0 11 0 29 0 22 0 9 0 12 0 11 0 14 0 9 0 12 0 19 0 13 0 17 0 20 0 11
543624 488150 485437 F U 0 0 0 0 0 0 0 0 0 0 0 0 0 0 0 0 0 0 0 0 0 0 0 0 0 0 0 0 0 0 0 0
543625 488150 485437 M U 0 13 0 16 0 11 0 29 0 22 0 9 0 12 0 11 0 14 0 9 0 12 0 19 0 13 0 17 0 20 0 11
543626 488150 485437 F U 0 0 0 0 0 0 0 0 0 0 0 0 0 0 0 0 0 0 0 0 0 0 0 0 0 0 0 0 0 0 0 0
543627 491524 489362 F U 0 0 0 0 0 0 0 0 0 0 0 0 0 0 0 0 0 0 0 0 0 0 0 0 0 0 0 0 0 0 0 0
543628 491524 489362 M U 0 15 0 10 0 12 0 28 0 20 0 10 0 13 0 13 0 13 0 10 0 10 0 20 0 14 0 15 0 22 0 11
543629 496698 486090 M U 0 13 0 14 0 11 0 30 0 24 0 9 0 10 0 12 0 13 0 11 0 9 0 19 0 13 0 17 0 21 0 9
543630 496698 486090 M U 0 13 0 14 0 11 0 30 0 24 0 9 0 10 0 12 0 13 0 11 0 9 0 19 0 13 0 17 0 21 0 9
543631 487230 495435 F U 0 0 0 0 0 0 0 0 0 0 0 0 0 0 0 0 0 0 0 0 0 0 0 0 0 0 0 0 0 0 0 0
543632 491436 488940 F U 0 0 0 0 0 0 0 0 0 0 0 0 0 0 0 0 0 0 0 0 0 0 0 0 0 0 0 0 0 0 0 0
543633 491436 488940 M U 0 14 0 13 0 11 0 28 0 24 0 10 0 10 0 12 0 13 0 11 0 9 0 19 0 14 0 17 0 20 0 12
543634 488667 493516 F U 0 0 0 0 0 0 0 0 0 0 0 0 0 0 0 0 0 0 0 0 0 0 0 0 0 0 0 0 0 0 0 0
543635 488667 493516 M U 0 13 0 14 0 11 0 31 0 21 0 9 0 11 0 14 0 13 0 10 0 9 0 19 0 13 0 15 0 20 0 12
543636 488667 493516 F U 0 0 0 0 0 0 0 0 0 0 0 0 0 0 0 0 0 0 0 0 0 0 0 0 0 0 0 0 0 0 0 0
543637 488667 493516 F U 0 0 0 0 0 0 0 0 0 0 0 0 0 0 0 0 0 0 0 0 0 0 0 0 0 0 0 0 0 0 0 0
543638 482422 495565 F U 0 0 0 0 0 0 0 0 0 0 0 0 0 0 0 0 0 0 0 0 0 0 0 0 0 0 0 0 0 0 0 0
543639 492107 498749 F U 0 0 0 0 0 0 0 0 0 0 0 0 0 0 0 0 0 0 0 0 0 0 0 0 0 0 0 0 0 0 0 0
543640 492107 498749 M U 0 14 0 13 0 12 0 29 0 23 0 9 0 12 0 11 0 13 0 8 0 11 0 17 0 15 0 19 0 18 0 10
543641 480779 496286 M U 0 15 0 17 0 12 0 27 0 24 0 9 0 12 0 13 0 14 0 9 0 11 0 18 0 16 0 16 0 22 0 11
543642 480779 496286 F U 0 0 0 0 0 0 0 0 0 0 0 0 0 0 0 0 0 0 0 0 0 0 0 0 0 0 0 0 0 0 0 0
543643 480779 496286 M U 0 15 0 17 0 12 0 27 0 24 0 9 0 12 0 13 0 14 0 9 0 11 0 18 0 16 0 16 0 22 0 11
543644 480779 496286 M U 0 15 0 17 0 12 0 27 0 24 0 9 0 12 0 13 0 14 0 9 0 11 0 18 0 16 0 16 0 22 0 11
543645 488999 480184 F U 0 0 0 0 0 0 0 0 0 0 0 0 0 0 0 0 0 0 0 0 0 0 0 0 0 0 0 0 0 0 0 0
543646 488999 480184 M U 0 16 0 13 0 12 0 30 0 23 0 9 0 10 0 12 0 13 0 10 0 10 0 19 0 15 0 17 0 21 0 10
543647 488999 480184 M U 0 16 0 13 0 12 0 30 0 23 0 9 0 10 0 12 0 13 0 10 0 10 0 19 0 15 0 17 0 21 0 10
543648 486330 488574 F U 0 0 0 0 0 0 0 0 0 0 0 0 0 0 0 0 0 0 0 0 0 0 0 0 0 0 0 0 0 0 0 0
543649 486330 488574 F U 0 0 0 0 0 0 0 0 0 0 0 0 0 0 0 0 0 0 0 0 0 0 0 0 0 0 0 0 0 0 0 0
543650 491755 494363 F U 0 0 0 0 0 0 0 0 0 0 0 0 0 0 0 0 0 0 0 0 0 0 0 0 0 0 0 0 0 0 0 0
543651 491755 494363 F U 0 0 0 0 0 0 0 0 0 0 0 0 0 0 0 0 0 0 0 0 0 0 0 0 0 0 0 0 0 0 0 0
543652 491755 494363 M U 0 13 0 12 0 13 0 29 0 23 0 9 0 10 0 11 0 13 0 8 0 10 0 18 0 14 0 16 0 22 0 11
543653 483201 485863 F U 0 0 0 0 0 0 0 0 0 0 0 0 0 0 0 0 0 0 0 0 0 0 0 0 0 0 0 0 0 0 0 0
543654 483201 485863 F U 0 0 0 0 0 0 0 0 0 0 0 0 0 0 0 0 0 0 0 0 0 0 0 0 0 0 0 0 0 0 0 0
543655 483201 485863 M U 0 12 0 12 0 12 0 29 0 22 0 10 0 12 0 12 0 14 0 9 0 11 0 18 0 15 0 15 0 19 0 10
543656 483201 485863 F U 0 0 0 0 0 0 0 0 0 0 0 0 0 0 0 0 0 0 0 0 0 0 0 0 0 0 0 0 0 0 0 0
543657 494506 480107 M U 0 13 0 17 0 11 0 30 0 21 0 10 0 13 0 11 0 13 0 11 0 10 0 19 0 14 0 18 0 21 0 11
543658 492506 486549 M U 0 14 0 17 0 12 0 27 0 23 0 10 0 13 0 13 0 14 0 8 0 10 0 19 0 14 0 15 0 21 0 12
543659 492506 486549 M U 0 14 0 17 0 12 0 27 0 23 0 10 0 13 0 13 0 14 0 8 0 10 0 19 0 14 0 15 0 21 0 12
543660 488682 498559 F U 0 0 0 0 0 0 0 0 0 0 0 0 0 0 0 0 0 0 0 0 0 0 0 0 0 0 0 0 0 0 0 0
543661 498122 495334 F U 0 0 0 0 0 0 0 0 0 0 0 0 0 0 0 0 0 0 0 0 0 0 0 0 0 0 0 0 0 0 0 0
543662 497039 486911 M U 0 13 0 10 0 13 0 30 0 24 0 9 0 10 0 12 0 13 0 9 0 11 0 18 0 14 0 16 0 22 0 11
543663 497039 486911 F U 0 0 0 0 0 0 0 0 0 0 0 0 0 0 0 0 0 0 0 0 0 0 0 0 0 0 0 0 0 0 0 0
543664 497039 486911 M U 0 13 0 10 0 13 0 30 0 24 0 9 0 10 0 12 0 13 0 9 0 11 0 18 0 14 0 16 0 22 0 11
543665 494744 484155 F U 0 0 0 0 0 0 0 0 0 0 0 0 0 0 0 0 0 0 0 0 0 0 0 0 0 0 0 0 0 0 0 0
543666 495370 494975 M U 0 13 0 10 0 12 0 30 0 25 0 10 0 13 0 12 0 13 0 9 0 10 0 17 0 14 0 16 0 19 0 10
543667 481317 481135 F U 0 0 0 0 0 0 0 0 0 0 0 0 0 0 0 0 0 0 0 0 0 0 0 0 0 0 0 0 0 0 0 0
543668 492638 491370 M U 0 12 0 12 0 13 0 28 0 22 0 9 0 14 0 11 0 13 0 9 0 10 0 20 0 15 0 16 0 20 0 11
543669 486759 496627 F U 0 0 0 0 0 0 0 0 0 0 0 0 0 0 0 0 0 0 0 0 0 0 0 0 0 0 0 0 0 0 0 0
543670 488486 499712 M U 0 13 0 18 0 11 0 29 0 24 0 9 0 12 0 11 0 13 0 9 0 12 0 19 0 14 0 15 0 18 0 10
543671 488486 499712 F U 0 0 0 0 0 0 0 0 0 0 0 0 0 0 0 0 0 0 0 0 0 0 0 0 0 0 0 0 0 0 0 0
543672 482538 499588 M U 0 14 0 10 0 12 0 27 0 22 0 10 0 10 0 11 0 12 0 9 0 11 0 19 0 14 0 15 0 22 0 10
543673 485641 487992 M U 0 15 0 17 0 14 0 28 0 24 0 9 0 12 0 12 0 13 0 11 0 9 0 18 0 14 0 16 0 20 0 10
543674 480166 491913 M U 0 14 0 12 0 13 0 27 0 22 0 10 0 12 0 11 0 13 0 9 0 11 0 17 0 14 0 15 0 19 0 11
543675 480166 491913 M U 0 14 0 12 0 13 0 27 0 22 0 10 0 12 0 11 0 13 0 9 0 11 0 17 0 14 0 15 0 19 0 11
543676 480166 491913 M U 0 14 0 12 0 13 0 27 0 22 0 10 0 12 0 11 0 13 0 9 0 11 0 17 0 14 0 15 0 19 0 11
543677 486536 486391 F U 0 0 0 0 0 0 0 0 0 0 0 0 0 0 0 0 0 0 0 0 0 0 0 0 0 0 0 0 0 0 0 0
543678 486536 486391 M U 0 13 0 16 0 11 0 29 0 24 0 10 0 10 0 10 0 13 0 9 0 11 0 18 0 14 0 14 0 23 0 11
543679 482554 487441 F U 0 0 0 0 0 0 0 0 0 0 0 0 0 0 0 0 0 0 0 0 0 0 0 0 0 0 0 0 0 0 0 0
543680 499087 483805 M U 0 14 0 11 0 13 0 30 0 22 0 9 0 10 0 11 0 13 0 11 0 11 0 16 0 14 0 14 0 20 0 10
543681 481953 484032 M U 0 13 0 11 0 12 0 27 0 24 0 9 0 10 0 12 0 13 0 10 0 12 0 19 0 16 0 16 0 22 0 9
543682 488465 489670 F U 0 0 0 0 0 0 0 0 0 0 0 0 0 0 0 0 0 0 0 0 0 0 0 0 0 0 0 0 0 0 0 0
543683 488465 489670 M U 0 15 0 10 0 13 0 29 0 24 0 9 0 10 0 12 0 14 0 10 0 11 0 18 0 14 0 16 0 23 0 10
543684 492606 483464 F U 0 0 0 0 0 0 0 0 0 0 0 0 0 0 0 0 0 0 0 0 0 0 0 0 0 0 0 0 0 0 0 0
543685 486343 499804 M U 0 14 0 13 0 12 0 28 0 21 0 8 0 12 0 12 0 14 0 8 0 11 0 17 0 16 0 17 0 19 0 11
543686 486343 499804 F U 0 0 0 0 0 0 0 0 0 0 0 0 0 0 0 0 0 0 0 0 0 0 0 0 0 0 0 0 0 0 0 0
543687 493261 483886 F U 0 0 0 0 0 0 0 0 0 0 0 0 0 0 0 0 0 0 0 0 0 0 0 0 0 0 0 0 0 0 0 0
543688 493261 483886 M U 0 15 0 13 0 12 0 28 0 22 0 10 0 11 0 12 0 13 0 9 0 11 0 18 0 15 0 16 0 24 0 10
543689 493261 483886 M U 0 15 0 13 0 12 0 28 0 22 0 10 0 11 0 12 0 13 0 9 0 11 0 18 0 15 0 16 0 24 0 10
543690 493261 483886 F U 0 0 0 0 0 0 0 0 0 0 0 0 0 0 0 0 0 0 0 0 0 0 0 0 0 0 0 0 0 0 0 0
543691 483787 486583 F U 0 0 0 0 0 0 0 0 0 0 0 0 0 0 0 0 0 0 0 0 0 0 0 0 0 0 0 0 0 0 0 0
543692 483787 486583 F U 0 0 0 0 0 0 0 0 0 0 0 0 0 0 0 0 0 0 0 0 0 0 0 0 0 0 0 0 0 0 0 0
543693 488394 493580 M U 0 15 0 13 0 13 0 29 0 25 0 9 0 9 0 14 0 15 0 11 0 12 0 19 0 14 0 14 0 19 0 11
543694 487784 480701 M U 0 14 0 14 0 11 0 28 0 20 0 10 0 12 0 11 0 13 0 9 0 10 0 19 0 13 0 13 0 21 0 11
543695 496484 480008 M U 0 15 0 13 0 13 0 31 0 23 0 9 0 13 0 13 0 13 0 9 0 11 0 18 0 14 0 18 0 20 0 10
543696 496484 480008 M U 0 15 0 13 0 13 0 31 0 23 0 9 0 13 0 13 0 13 0 9 0 11 0 18 0 14 0 18 0 20 0 10
543697 488836 483619 M U 0 15 0 11 0 12 0 29 0 23 0 9 0 12 0 11 0 14 0 11 0 10 0 19 0 15 0 18 0 20 0 11
543698 493389 487055 M U 0 14 0 12 0 12 0 30 0 23 0 10 0 10 0 13 0 14 0 11 0 10 0 21 0 15 0 15 0 19 0 11
543699 493389 487055 M U 0 14 0 12 0 12 0 30 0 23 0 10 0 10 0 13 0 14 0 11 0 10 0 21 0 15 0 15 0 19 0 11
543700 490483 496089 F U 0 0 0 0 0 0 0 0 0 0 0 0 0 0 0 0 0 0 0 0 0 0 0 0 0 0 0 0 0 0 0 0
543701 490483 496089 M U 0 13 0 13 0 13 0 28 0 22 0 9 0 10 0 12 0 12 0 9 0 10 0 19 0 17 0 16 0 21 0 10
543702 480188 483817 M U 0 15 0 12 0 11 0 27 0 23 0 9 0 10 0 13 0 13 0 9 0 11 0 18 0 13 0 19 0 21 0 9
543703 482234 490239 F U 0 0 0 0 0 0 0 0 0 0 0 0 0 0 0 0 0 0 0 0 0 0 0 0 0 0 0 0 0 0 0 0
543704 482234 490239 F U 0 0 0 0 0 0 0 0 0 0 0 0 0 0 0 0 0 0 0 0 0 0 0 0 0 0 0 0 0 0 0 0
543705 482234 490239 M U 0 13 0 11 0 12 0 27 0 23 0 9 0 13 0 12 0 14 0 10 0 12 0 19 0 14 0 16 0 20 0 11
543706 482234 490239 M U 0 13 0 11 0 12 0 27 0 23 0 9 0 13 0 12 0 14 0 10 0 12 0 19 0 14 0 16 0 20 0 11
543707 497220 494420 F U 0 0 0 0 0 0 0 0 0 0 0 0 0 0 0 0 0 0 0 0 0 0 0 0 0 0 0 0 0 0 0 0
543708 488035 484588 F U 0 0 0 0 0 0 0 0 0 0 0 0 0 0 0 0 0 0 0 0 0 0 0 0 0 0 0 0 0 0 0 0
543709 488035 484588 F U 0 0 0 0 0 0 0 0 0 0 0 0 0 0 0 0 0 0 0 0 0 0 0 0 0 0 0 0 0 0 0 0
543710 484562 489806 M U 0 13 0 11 0 11 0 27 0 21 0 10 0 12 0 13 0 13 0 11 0 12 0 19 0 14 0 17 0 19 0 11
543711 490438 483600 M U 0 15 0 10 0 12 0 27 0 21 0 9 0 12 0 11 0 13 0 9 0 10 0 18 0 13 0 14 0 22 0 11
543712 489382 492360 M U 0 12 0 13 0 12 0 28 0 21 0 10 0 12 0 11 0 13 0 8 0 11 0 19 0 14 0 14 0 22 0 12
543713 489382 492360 F U 0 0 0 0 0 0 0 0 0 0 0 0 0 0 0 0 0 0 0 0 0 0 0 0 0 0 0 0 0 0 0 0
543714 489382 492360 F U 0 0 0 0 0 0 0 0 0 0 0 0 0 0 0 0 0 0 0 0 0 0 0 0 0 0 0 0 0 0 0 0
543715 499361 483259 M U 0 14 0 12 0 11 0 28 0 22 0 9 0 10 0 12 0 14 0 11 0 10 0 21 0 15 0 15 0 21 0 10
543716 499361 483259 F U 0 0 0 0 0 0 0 0 0 0 0 0 0 0 0 0 0 0 0 0 0 0 0 0 0 0 0 0 0 0 0 0
543717 498308 481185 M U 0 14 0 10 0 11 0 29 0 23 0 9 0 10 0 11 0 13 0 9 0 11 0 17 0 15 0 15 0 20 0 11
543718 498308 481185 M U 0 14 0 10 0 11 0 29 0 23 0 9 0 10 0 11 0 13 0 9 0 11 0 17 0 15 0 15 0 20 0 11
543719 481479 488917 F U 0 0 0 0 0 0 0 0 0 0 0 0 0 0 0 0 0 0 0 0 0 0 0 0 0 0 0 0 0 0 0 0
543720 481479 488917 F U 0 0 0 0 0 0 0 0 0 0 0 0 0 0 0 0 0 0 0 0 0 0 0 0 0 0 0 0 0 0 0 0
543721 485708 499065 M U 0 13 0 13 0 11 0 29 0 23 0 9 0 10 0 11 0 15 0 9 0 10 0 19 0 16 0 18 0 18 0 11
543722 494640 498855 F U 0 0 0 0 0 0 0 0 0 0 0 0 0 0 0 0 0 0 0 0 0 0 0 0 0 0 0 0 0 0 0 0
543723 494640 498855 M U 0 12 0 13 0 13 0 28 0 20 0 9 0 10 0 12 0 13 0 9 0 11 0 18 0 16 0 16 0 22 0 10
543724 481921 493793 M U 0 13 0 13 0 13 0 28 0 21 0 9 0 10 0 12 0 13 0 10 0 11 0 19 0 14 0 18 0 21 0 11
543725 481921 493793 F U 0 0 0 0 0 0 0 0 0 0 0 0 0 0 0 0 0 0 0 0 0 0 0 0 0 0 0 0 0 0 0 0
543726 481921 493793 M U 0 13 0 13 0 13 0 28 0 21 0 9 0 10 0 12 0 13 0 10 0 11 0 19 0 14 0 18 0 21 0 11
543727 481921 493793 F U 0 0 0 0 0 0 0 0 0 0 0 0 0 0 0 0 0 0 0 0 0 0 0 0 0 0 0 0 0 0 0 0
543728 480851 496344 F U 0 0 0 0 0 0 0 0 0 0 0 0 0 0 0 0 0 0 0 0 0 0 0 0 0 0 0 0 0 0 0 0
543729 480851 496344 F U 0 0 0 0 0 0 0 0 0 0 0 0 0 0 0 0 0 0 0 0 0 0 0 0 0 0 0 0 0 0 0 0
543730 492964 490060 M U 0 12 0 13 0 12 0 29 0 22 0 9 0 14 0 12 0 13 0 10 0 10 0 20 0 14 0 14 0 19 0 9
543731 492964 490060 M U 0 12 0 13 0 12 0 29 0 22 0 9 0 14 0 12 0 13 0 10 0 10 0 20 0 14 0 14 0 19 0 9
543732 492176 489004 M U 0 12 0 17 0 12 0 27 0 23 0 9 0 10 0 13 0 13 0 8 0 12 0 18 0 16 0 14 0 20 0 11
543733 492176 489004 M U 0 12 0 17 0 12 0 27 0 23 0 9 0 10 0 13 0 13 0 8 0 12 0 18 0 16 0 14 0 20 0 11
543734 499018 484855 F U 0 0 0 0 0 0 0 0 0 0 0 0 0 0 0 0 0 0 0 0 0 0 0 0 0 0 0 0 0 0 0 0
543735 499018 484855 M U 0 12 0 13 0 12 0 29 0 22 0 9 0 11 0 12 0 15 0 9 0 11 0 19 0 14 0 14 0 20 0 11
543736 486641 495254 F U 0 0 0 0 0 0 0 0 0 0 0 0 0 0 0 0 0 0 0 0 0 0 0 0 0 0 0 0 0 0 0 0
543737 486641 495254 M U 0 15 0 15 0 13 0 28 0 20 0 9 0 10 0 11 0 15 0 11 0 11 0 17 0 14 0 18 0 19 0 12
543738 486641 495254 M U 0 15 0 15 0 13 0 28 0 20 0 9 0 10 0 11 0 15 0 11 0 11 0 17 0 14 0 18 0 19 0 12
543739 480170 499431 M U 0 15 0 11 0 12 0 27 0 23 0 9 0 10 0 13 0 13 0 8 0 11 0 19 0 17 0 19 0 22 0 10
543740 480170 499431 M U 0 15 0 11 0 12 0 27 0 23 0 9 0 10 0 13 0 13 0 8 0 11 0 19 0 17 0 19 0 22 0 10
543741 480170 499431 M U 0 15 0 11 0 12 0 27 0 23 0 9 0 10 0 13 0 13 0 8 0 11 0 19 0 17 0 19 0 22 0 10
543742 480083 483604 M U 0 14 0 14 0 12 0 28 0 24 0 9 0 10 0 12 0 14 0 9 0 9 0 18 0 13 0 14 0 20 0 12
543743 480083 483604 M U 0 14 0 14 0 12 0 28 0 24 0 9 0 10 0 12 0 14 0 9 0 9 0 18 0 13 0 14 0 20 0 12
543744 496690 481722 F U 0 0 0 0 0 0 0 0 0 0 0 0 0 0 0 0 0 0 0 0 0 0 0 0 0 0 0 0 0 0 0 0
543745 496690 481722 M U 0 13 0 11 0 13 0 30 0 20 0 9 0 10 0 13 0 15 0 9 0 11 0 17 0 14 0 18 0 20 0 11
543746 496690 481722 M U 0 13 0 11 0 13 0 30 0 20 0 9 0 10 0 13 0 15 0 9 0 11 0 17 0 14 0 18 0 20 0 11
543747 496690 481722 F U 0 0 0 0 0 0 0 0 0 0 0 0 0 0 0 0 0 0 0 0 0 0 0 0 0 0 0 0 0 0 0 0
543748 496565 484169 M U 0 13 0 14 0 11 0 26 0 22 0 9 0 10 0 12 0 13 0 9 0 10 0 18 0 14 0 14 0 22 0 10
543749 496565 484169 M U 0 13 0 14 0 11 0 26 0 22 0 9 0 10 0 12 0 13 0 9 0 10 0 18 0 14 0 14 0 22 0 10
543750 496565 484169 M U 0 13 0 14 0 11 0 26 0 22 0 9 0 10 0 12 0 13 0 9 0 10 0 18 0 14 0 14 0 22 0 10
543751 489620 495839 M U 0 13 0 11 0 13 0 28 0 24 0 9 0 10 0 12 0 13 0 9 0 11 0 20 0 16 0 16 0 21 0 11
543752 497403 481521 M U 0 13 0 12 0 12 0 30 0 22 0 10 0 13 0 11 0 15 0 9 0 10 0 18 0 14 0 13 0 22 0 11
543753 497403 481521 M U 0 13 0 12 0 12 0 30 0 22 0 10 0 13 0 11 0 15 0 9 0 10 0 18 0 14 0 13 0 22 0 11
543754 497403 481521 F U 0 0 0 0 0 0 0 0 0 0 0 0 0 0 0 0 0 0 0 0 0 0 0 0 0 0 0 0 0 0 0 0
543755 496159 481415 M U 0 15 0 15 0 13 0 28 0 20 0 9 0 10 0 11 0 15 0 11 0 11 0 17 0 14 0 18 0 19 0 12
543756 496159 481415 F U 0 0 0 0 0 0 0 0 0 0 0 0 0 0 0 0 0 0 0 0 0 0 0 0 0 0 0 0 0 0 0 0
543757 496159 481415 M U 0 15 0 15 0 13 0 28 0 20 0 9 0 10 0 11 0 15 0 11 0 11 0 17 0 14 0 18 0 19 0 12
543758 496159 481415 M U 0 15 0 15 0 13 0 28 0 20 0 9 0 10 0 11 0 15 0 11 0 11 0 17 0 14 0 18 0 19 0 12
543759 499821 487280 M U 0 12 0 11 0 13 0 27 0 23 0 10 0 11 0 13 0 14 0 11 0 10 0 18 0 14 0 18 0 20 0 11
543760 499821 487280 M U 0 12 0 11 0 13 0 27 0 23 0 10 0 11 0 13 0 14 0 11 0 10 0 18 0 14 0 18 0 20 0 11
543761 480244 482017 M U 0 13 0 15 0 12 0 30 0 24 0 9 0 12 0 12 0 14 0 9 0 10 0 19 0 14 0 17 0 20 0 11
543762 480244 482017 F U 0 0 0 0 0 0 0 0 0 0 0 0 0 0 0 0 0 0 0 0 0 0 0 0 0 0 0 0 0 0 0 0
543763 482373 497080 M U 0 14 0 14 0 13 0 30 0 21 0 10 0 10 0 12 0 13 0 10 0 10 0 16 0 17 0 17 0 19 0 10
543764 482373 497080 F U 0 0 0 0 0 0 0 0 0 0 0 0 0 0 0 0 0 0 0 0 0 0 0 0 0 0 0 0 0 0 0 0
543765 482373 497080 F U 0 0 0 0 0 0 0 0 0 0 0 0 0 0 0 0 0 0 0 0 0 0 0 0 0 0 0 0 0 0 0 0
543766 487444 499540 F U 0 0 0 0 0 0 0 0 0 0 0 0 0 0 0 0 0 0 0 0 0 0 0 0 0 0 0 0 0 0 0 0
543767 487444 499540 M U 0 13 0 12 0 11 0 29 0 23 0 10 0 10 0 12 0 14 0 9 0 10 0 18 0 14 0 17 0 23 0 10
543768 486063 493896 M U 0 13 0 14 0 13 0 28 0 24 0 8 0 15 0 13 0 13 0 8 0 9 0 18 0 15 0 15 0 21 0 10
543769 486063 493896 F U 0 0 0 0 0 0 0 0 0 0 0 0 0 0 0 0 0 0 0 0 0 0 0 0 0 0 0 0 0 0 0 0
543770 486063 493896 F U 0 0 0 0 0 0 0 0 0 0 0 0 0 0 0 0 0 0 0 0 0 0 0 0 0 0 0 0 0 0 0 0
543771 491106 491105 F U 0 0 0 0 0 0 0 0 0 0 0 0 0 0 0 0 0 0 0 0 0 0 0 0 0 0 0 0 0 0 0 0
543772 491106 491105 M U 0 14 0 10 0 12 0 28 0 23 0 9 0 10 0 13 0 14 0 10 0 10 0 17 0 14 0 17 0 22 0 11
543773 489177 486714 M U 0 14 0 13 0 11 0 31 0 22 0 9 0 12 0 12 0 13 0 11 0 10 0 17 0 14 0 17 0 20 0 10
543774 489177 486714 M U 0 14 0 13 0 11 0 31 0 22 0 9 0 12 0 12 0 13 0 11 0 10 0 17 0 14 0 17 0 20 0 10
543775 489177 486714 M U 0 14 0 13 0 11 0 31 0 22 0 9 0 12 0 12 0 13 0 11 0 10 0 17 0 14 0 17 0 20 0 10
543776 486824 496666 M U 0 13 0 12 0 11 0 28 0 23 0 9 0 13 0 11 0 14 0 9 0 10 0 17 0 14 0 14 0 22 0 11
543777 486824 496666 F U 0 0 0 0 0 0 0 0 0 0 0 0 0 0 0 0 0 0 0 0 0 0 0 0 0 0 0 0 0 0 0 0
543778 495260 498009 M U 0 15 0 10 0 12 0 28 0 23 0 9 0 11 0 11 0 13 0 9 0 10 0 18 0 14 0 17 0 21 0 10
543779 495260 498009 F U 0 0 0 0 0 0 0 0 0 0 0 0 0 0 0 0 0 0 0 0 0 0 0 0 0 0 0 0 0 0 0 0
543780 485137 491134 M U 0 14 0 12 0 13 0 29 0 23 0 10 0 12 0 13 0 13 0 10 0 12 0 18 0 14 0 16 0 20 0 10
543781 485137 491134 F U 0 0 0 0 0 0 0 0 0 0 0 0 0 0 0 0 0 0 0 0 0 0 0 0 0 0 0 0 0 0 0 0
543782 485137 491134 F U 0 0 0 0 0 0 0 0 0 0 0 0 0 0 0 0 0 0 0 0 0 0 0 0 0 0 0 0 0 0 0 0
543783 485137 491134 F U 0 0 0 0 0 0 0 0 0 0 0 0 0 0 0 0 0 0 0 0 0 0 0 0 0 0 0 0 0 0 0 0
543784 492633 498703 M U 0 15 0 20 0 12 0 29 0 24 0 9 0 10 0 14 0 14 0 10 0 11 0 18 0 14 0 16 0 18 0 12
543785 488823 485617 F U 0 0 0 0 0 0 0 0 0 0 0 0 0 0 0 0 0 0 0 0 0 0 0 0 0 0 0 0 0 0 0 0
543786 488823 485617 M U 0 14 0 14 0 12 0 29 0 24 0 9 0 10 0 13 0 15 0 10 0 9 0 18 0 15 0 17 0 20 0 11
543787 488823 485617 F U 0 0 0 0 0 0 0 0 0 0 0 0 0 0 0 0 0 0 0 0 0 0 0 0 0 0 0 0 0 0 0 0
543788 488823 485617 M U 0 14 0 14 0 12 0 29 0 24 0 9 0 10 0 13 0 15 0 10 0 9 0 18 0 15 0 17 0 20 0 11
543789 487090 499738 M U 0 14 0 12 0 12 0 28 0 23 0 9 0 10 0 12 0 14 0 11 0 9 0 18 0 13 0 19 0 22 0 12
543790 487090 499738 F U 0 0 0 0 0 0 0 0 0 0 0 0 0 0 0 0 0 0 0 0 0 0 0 0 0 0 0 0 0 0 0 0
543791 493552 492693 M U 0 15 0 13 0 13 0 28 0 21 0 9 0 10 0 12 0 14 0 9 0 10 0 20 0 14 0 13 0 21 0 11
543792 493552 492693 M U 0 15 0 13 0 13 0 28 0 21 0 9 0 10 0 12 0 14 0 9 0 10 0 20 0 14 0 13 0 21 0 11
543793 493552 492693 M U 0 15 0 13 0 13 0 28 0 21 0 9 0 10 0 12 0 14 0 9 0 10 0 20 0 14 0 13 0 21 0 11
543794 481538 490318 M U 0 12 0 9 0 13 0 27 0 22 0 9 0 11 0 12 0 13 0 11 0 10 0 18 0 15 0 15 0 24 0 12
543795 497700 494534 M U 0 14 0 12 0 11 0 28 0 23 0 10 0 10 0 12 0 13 0 11 0 10 0 18 0 14 0 16 0 20 0 10
543796 488764 498676 F U 0 0 0 0 0 0 0 0 0 0 0 0 0 0 0 0 0 0 0 0 0 0 0 0 0 0 0 0 0 0 0 0
543797 489714 486592 F U 0 0 0 0 0 0 0 0 0 0 0 0 0 0 0 0 0 0 0 0 0 0 0 0 0 0 0 0 0 0 0 0
543798 483395 488796 F U 0 0 0 0 0 0 0 0 0 0 0 0 0 0 0 0 0 0 0 0 0 0 0 0 0 0 0 0 0 0 0 0
543799 483395 488796 F U 0 0 0 0 0 0 0 0 0 0 0 0 0 0 0 0 0 0 0 0 0 0 0 0 0 0 0 0 0 0 0 0
543800 483395 488796 M U 0 14 0 13 0 12 0 28 0 21 0 8 0 12 0 12 0 14 0 8 0 11 0 17 0 16 0 17 0 19 0 11
543801 483395 488796 M U 0 14 0 13 0 12 0 28 0 21 0 8 0 12 0 12 0 14 0 8 0 11 0 17 0 16 0 17 0 19 0 11
543802 490796 489744 M U 0 14 0 14 0 11 0 27 0 22 0 9 0 13 0 12 0 13 0 9 0 9 0 17 0 17 0 16 0 24 0 11
543803 490796 489744 M U 0 14 0 14 0 11 0 27 0 22 0 9 0 13 0 12 0 13 0 9 0 9 0 17 0 17 0 16 0 24 0 11
543804 490796 489744 F U 0 0 0 0 0 0 0 0 0 0 0 0 0 0 0 0 0 0 0 0 0 0 0 0 0 0 0 0 0 0 0 0
543805 483773 498395 M U 0 13 0 18 0 13 0 29 0 21 0 9 0 10 0 11 0 13 0 9 0 10 0 18 0 14 0 16 0 23 0 12
543806 483773 498395 F U 0 0 0 0 0 0 0 0 0 0 0 0 0 0 0 0 0 0 0 0 0 0 0 0 0 0 0 0 0 0 0 0
543807 481300 497932 F U 0 0 0 0 0 0 0 0 0 0 0 0 0 0 0 0 0 0 0 0 0 0 0 0 0 0 0 0 0 0 0 0
543808 481300 497932 M U 0 14 0 19 0 12 0 29 0 22 0 9 0 13 0 11 0 13 0 8 0 9 0 18 0 13 0 16 0 21 0 10
543809 481300 497932 F U 0 0 0 0 0 0 0 0 0 0 0 0 0 0 0 0 0 0 0 0 0 0 0 0 0 0 0 0 0 0 0 0
543810 498074 495147 M U 0 15 0 18 0 11 0 28 0 23 0 9 0 10 0 10 0 13 0 9 0 10 0 18 0 14 0 14 0 19 0 11
543811 498074 495147 F U 0 0 0 0 0 0 0 0 0 0 0 0 0 0 0 0 0 0 0 0 0 0 0 0 0 0 0 0 0 0 0 0
543812 483622 495890 M U 0 12 0 14 0 13 0 28 0 24 0 9 0 15 0 11 0 13 0 11 0 10 0 20 0 14 0 14 0 22 0 11
543813 483622 495890 M U 0 12 0 14 0 13 0 28 0 24 0 9 0 15 0 11 0 13 0 11 0 10 0 20 0 14 0 14 0 22 0 11
543814 483622 495890 F U 0 0 0 0 0 0 0 0 0 0 0 0 0 0 0 0 0 0 0 0 0 0 0 0 0 0 0 0 0 0 0 0
543815 483622 495890 M U 0 12 0 14 0 13 0 28 0 24 0 9 0 15 0 11 0 13 0 11 0 10 0 20 0 14 0 14 0 22 0 11
543816 483622 495890 M U 0 12 0 14 0 13 0 28 0 24 0 9 0 15 0 11 0 13 0 11 0 10 0 20 0 14 0 14 0 22 0 11
543817 498936 492572 F U 0 0 0 0 0 0 0 0 0 0 0 0 0 0 0 0 0 0 0 0 0 0 0 0 0 0 0 0 0 0 0 0
543818 498936 492572 F U 0 0 0 0 0 0 0 0 0 0 0 0 0 0 0 0 0 0 0 0 0 0 0 0 0 0 0 0 0 0 0 0
543819 484506 488429 F U 0 0 0 0 0 0 0 0 0 0 0 0 0 0 0 0 0 0 0 0 0 0 0 0 0 0 0 0 0 0 0 0
543820 490338 481548 M U 0 15 0 13 0 12 0 28 0 22 0 9 0 13 0 11 0 13 0 9 0 9 0 16 0 17 0 19 0 20 0 9
543821 490338 481548 M U 0 15 0 13 0 12 0 28 0 22 0 9 0 13 0 11 0 13 0 9 0 9 0 16 0 17 0 19 0 20 0 9
543822 495969 483308 F U 0 0 0 0 0 0 0 0 0 0 0 0 0 0 0 0 0 0 0 0 0 0 0 0 0 0 0 0 0 0 0 0
543823 491691 499186 F U 0 0 0 0 0 0 0 0 0 0 0 0 0 0 0 0 0 0 0 0 0 0 0 0 0 0 0 0 0 0 0 0
543824 490955 498982 F U 0 0 0 0 0 0 0 0 0 0 0 0 0 0 0 0 0 0 0 0 0 0 0 0 0 0 0 0 0 0 0 0
543825 490955 498982 F U 0 0 0 0 0 0 0 0 0 0 0 0 0 0 0 0 0 0 0 0 0 0 0 0 0 0 0 0 0 0 0 0
543826 496432 489853 F U 0 0 0 0 0 0 0 0 0 0 0 0 0 0 0 0 0 0 0 0 0 0 0 0 0 0 0 0 0 0 0 0
543827 483800 488483 F U 0 0 0 0 0 0 0 0 0 0 0 0 0 0 0 0 0 0 0 0 0 0 0 0 0 0 0 0 0 0 0 0
543828 485130 496129 M U 0 13 0 14 0 11 0 29 0 23 0 9 0 12 0 12 0 13 0 10 0 10 0 19 0 14 0 16 0 20 0 10
543829 499353 499281 F U 0 0 0 0 0 0 0 0 0 0 0 0 0 0 0 0 0 0 0 0 0 0 0 0 0 0 0 0 0 0 0 0
543830 499314 494430 M U 0 14 0 9 0 13 0 29 0 24 0 8 0 14 0 12 0 15 0 9 0 10 0 19 0 14 0 17 0 20 0 9
543831 495515 487945 F U 0 0 0 0 0 0 0 0 0 0 0 0 0 0 0 0 0 0 0 0 0 0 0 0 0 0 0 0 0 0 0 0
543832 495515 487945 M U 0 13 0 13 0 12 0 30 0 24 0 9 0 13 0 12 0 14 0 10 0 10 0 19 0 13 0 15 0 20 0 11
543833 495367 482885 F U 0 0 0 0 0 0 0 0 0 0 0 0 0 0 0 0 0 0 0 0 0 0 0 0 0 0 0 0 0 0 0 0
543834 495367 482885 M U 0 14 0 12 0 13 0 29 0 22 0 9 0 13 0 11 0 14 0 10 0 11 0 19 0 14 0 17 0 22 0 10
543835 486041 489109 M U 0 14 0 10 0 12 0 28 0 25 0 9 0 13 0 13 0 13 0 10 0 10 0 17 0 14 0 17 0 20 0 10
543836 491403 499857 F U 0 0 0 0 0 0 0 0 0 0 0 0 0 0 0 0 0 0 0 0 0 0 0 0 0 0 0 0 0 0 0 0
543837 490394 484054 M U 0 14 0 10 0 13 0 29 0 21 0 9 0 10 0 12 0 13 0 11 0 11 0 18 0 14 0 15 0 20 0 12
543838 490394 484054 M U 0 14 0 10 0 13 0 29 0 21 0 9 0 10 0 12 0 13 0 11 0 11 0 18 0 14 0 15 0 20 0 12
543839 490394 484054 M U 0 14 0 10 0 13 0 29 0 21 0 9 0 10 0 12 0 13 0 11 0 11 0 18 0 14 0 15 0 20 0 12
543840 498139 492330 M U 0 14 0 16 0 12 0 28 0 24 0 9 0 13 0 11 0 13 0 8 0 11 0 18 0 14 0 14 0 20 0 11
543841 498139 492330 F U 0 0 0 0 0 0 0 0 0 0 0 0 0 0 0 0 0 0 0 0 0 0 0 0 0 0 0 0 0 0 0 0
543842 498139 492330 M U 0 14 0 16 0 12 0 28 0 24 0 9 0 13 0 11 0 13 0 8 0 11 0 18 0 14 0 14 0 20 0 11
543843 498139 492330 M U 0 14 0 16 0 12 0 28 0 24 0 9 0 13 0 11 0 13 0 8 0 11 0 18 0 14 0 14 0 20 0 11
543844 487745 493005 M U 0 12 0 12 0 13 0 29 0 22 0 9 0 10 0 13 0 13 0 10 0 12 0 18 0 15 0 16 0 19 0 10
543845 487745 493005 F U 0 0 0 0 0 0 0 0 0 0 0 0 0 0 0 0 0 0 0 0 0 0 0 0 0 0 0 0 0 0 0 0
543846 484828 488424 M U 0 14 0 13 0 13 0 28 0 23 0 10 0 12 0 12 0 14 0 11 0 12 0 18 0 15 0 16 0 19 0 11
543847 484828 488424 M U 0 14 0 13 0 13 0 28 0 23 0 10 0 12 0 12 0 14 0 11 0 12 0 18 0 15 0 16 0 19 0 11
543848 486799 493228 F U 0 0 0 0 0 0 0 0 0 0 0 0 0 0 0 0 0 0 0 0 0 0 0 0 0 0 0 0 0 0 0 0
543849 481435 495613 F U 0 0 0 0 0 0 0 0 0 0 0 0 0 0 0 0 0 0 0 0 0 0 0 0 0 0 0 0 0 0 0 0
543850 489881 484183 F U 0 0 0 0 0 0 0 0 0 0 0 0 0 0 0 0 0 0 0 0 0 0 0 0 0 0 0 0 0 0 0 0
543851 485687 490748 M U 0 13 0 16 0 11 0 28 0 23 0 9 0 11 0 12 0 14 0 9 0 10 0 17 0 14 0 17 0 22 0 11
543852 483905 490207 M U 0 13 0 12 0 13 0 28 0 24 0 9 0 11 0 12 0 13 0 9 0 11 0 19 0 14 0 12 0 20 0 10
543853 483905 490207 F U 0 0 0 0 0 0 0 0 0 0 0 0 0 0 0 0 0 0 0 0 0 0 0 0 0 0 0 0 0 0 0 0
543854 483905 490207 M U 0 13 0 12 0 13 0 28 0 24 0 9 0 11 0 12 0 13 0 9 0 11 0 19 0 14 0 12 0 20 0 10
543855 483905 490207 F U 0 0 0 0 0 0 0 0 0 0 0 0 0 0 0 0 0 0 0 0 0 0 0 0 0 0 0 0 0 0 0 0
543856 497232 493948 M U 0 14 0 10 0 12 0 29 0 23 0 9 0 10 0 11 0 13 0 11 0 11 0 17 0 13 0 17 0 19 0 10
543857 497232 493948 M U 0 14 0 10 0 12 0 29 0 23 0 9 0 10 0 11 0 13 0 11 0 11 0 17 0 13 0 17 0 19 0 10
543858 481130 486584 M U 0 12 0 16 0 11 0 29 0 23 0 10 0 10 0 12 0 14 0 10 0 11 0 17 0 16 0 16 0 23 0 11
543859 481130 486584 M U 0 12 0 16 0 11 0 29 0 23 0 10 0 10 0 12 0 14 0 10 0 11 0 17 0 16 0 16 0 23 0 11
543860 499741 494570 M U 0 14 0 13 0 13 0 28 0 23 0 9 0 10 0 12 0 13 0 9 0 9 0 20 0 15 0 15 0 18 0 10
543861 484554 497782 F U 0 0 0 0 0 0 0 0 0 0 0 0 0 0 0 0 0 0 0 0 0 0 0 0 0 0 0 0 0 0 0 0
543862 484554 497782 M U 0 14 0 17 0 12 0 29 0 21 0 9 0 13 0 12 0 13 0 9 0 11 0 18 0 15 0 18 0 22 0 11
543863 484554 497782 M U 0 14 0 17 0 12 0 29 0 21 0 9 0 13 0 12 0 13 0 9 0 11 0 18 0 15 0 18 0 22 0 11
543864 484554 497782 M U 0 14 0 17 0 12 0 29 0 21 0 9 0 13 0 12 0 13 0 9 0 11 0 18 0 15 0 18 0 22 0 11
543865 492368 487905 M U 0 14 0 12 0 11 0 28 0 22 0 9 0 12 0 13 0 14 0 9 0 11 0 19 0 14 0 15 0 21 0 12
543866 492368 487905 F U 0 0 0 0 0 0 0 0 0 0 0 0 0 0 0 0 0 0 0 0 0 0 0 0 0 0 0 0 0 0 0 0
543867 488335 481740 F U 0 0 0 0 0 0 0 0 0 0 0 0 0 0 0 0 0 0 0 0 0 0 0 0 0 0 0 0 0 0 0 0
543868 488335 481740 F U 0 0 0 0 0 0 0 0 0 0 0 0 0 0 0 0 0 0 0 0 0 0 0 0 0 0 0 0 0 0 0 0
543869 488335 481740 F U 0 0 0 0 0 0 0 0 0 0 0 0 0 0 0 0 0 0 0 0 0 0 0 0 0 0 0 0 0 0 0 0
543870 484818 493460 M U 0 14 0 10 0 11 0 30 0 23 0 9 0 13 0 12 0 13 0 12 0 11 0 19 0 14 0 16 0 18 0 11
543871 484818 493460 M U 0 14 0 10 0 11 0 30 0 23 0 9 0 13 0 12 0 13 0 12 0 11 0 19 0 14 0 16 0 18 0 11
543872 483157 487730 F U 0 0 0 0 0 0 0 0 0 0 0 0 0 0 0 0 0 0 0 0 0 0 0 0 0 0 0 0 0 0 0 0
543873 486408 494125 M U 0 16 0 11 0 12 0 30 0 23 0 9 0 10 0 11 0 13 0 9 0 10 0 18 0 13 0 15 0 22 0 9
543874 481015 483796 F U 0 0 0 0 0 0 0 0 0 0 0 0 0 0 0 0 0 0 0 0 0 0 0 0 0 0 0 0 0 0 0 0
543875 494814 482390 M U 0 13 0 10 0 12 0 29 0 25 0 8 0 10 0 13 0 13 0 9 0 11 0 19 0 15 0 17 0 21 0 10
543876 494814 482390 M U 0 13 0 10 0 12 0 29 0 25 0 8 0 10 0 13 0 13 0 9 0 11 0 19 0 15 0 17 0 21 0 10
543877 494814 482390 M U 0 13 0 10 0 12 0 29 0 25 0 8 0 10 0 13 0 13 0 9 0 11 0 19 0 15 0 17 0 21 0 10
543878 483525 497256 M U 0 13 0 15 0 11 0 29 0 24 0 10 0 12 0 11 0 13 0 10 0 11 0 18 0 15 0 16 0 20 0 11
543879 483525 497256 M U 0 13 0 15 0 11 0 29 0 24 0 10 0 12 0 11 0 13 0 10 0 11 0 18 0 15 0 16 0 20 0 11
543880 489726 482343 M U 0 13 0 11 0 13 0 28 0 21 0 10 0 10 0 12 0 13 0 11 0 10 0 17 0 14 0 15 0 22 0 11
543881 488537 490558 M U 0 13 0 10 0 12 0 27 0 23 0 9 0 12 0 11 0 15 0 10 0 13 0 18 0 14 0 18 0 23 0 11
543882 481473 491149 M U 0 13 0 11 0 13 0 27 0 22 0 9 0 10 0 11 0 14 0 9 0 10 0 19 0 14 0 17 0 19 0 11
543883 481473 491149 M U 0 13 0 11 0 13 0 27 0 22 0 9 0 10 0 11 0 14 0 9 0 10 0 19 0 14 0 17 0 19 0 11
543884 481473 491149 M U 0 13 0 11 0 13 0 27 0 22 0 9 0 10 0 11 0 14 0 9 0 10 0 19 0 14 0 17 0 19 0 11
543885 481473 491149 M U 0 13 0 11 0 13 0 27 0 22 0 9 0 10 0 11 0 14 0 9 0 10 0 19 0 14 0 17 0 19 0 11
543886 481473 491149 F U 0 0 0 0 0 0 0 0 0 0 0 0 0 0 0 0 0 0 0 0 0 0 0 0 0 0 0 0 0 0 0 0
543887 493830 481367 F U 0 0 0 0 0 0 0 0 0 0 0 0 0 0 0 0 0 0 0 0 0 0 0 0 0 0 0 0 0 0 0 0
543888 493830 481367 F U 0 0 0 0 0 0 0 0 0 0 0 0 0 0 0 0 0 0 0 0 0 0 0 0 0 0 0 0 0 0 0 0
543889 483459 486234 F U 0 0 0 0 0 0 0 0 0 0 0 0 0 0 0 0 0 0 0 0 0 0 0 0 0 0 0 0 0 0 0 0
543890 488400 494894 M U 0 13 0 17 0 12 0 28 0 22 0 9 0 12 0 11 0 13 0 12 0 11 0 19 0 14 0 19 0 20 0 10
543891 488400 494894 F U 0 0 0 0 0 0 0 0 0 0 0 0 0 0 0 0 0 0 0 0 0 0 0 0 0 0 0 0 0 0 0 0
543892 488400 494894 F U 0 0 0 0 0 0 0 0 0 0 0 0 0 0 0 0 0 0 0 0 0 0 0 0 0 0 0 0 0 0 0 0
543893 483979 499909 M U 0 13 0 9 0 13 0 28 0 24 0 9 0 12 0 13 0 13 0 9 0 12 0 19 0 14 0 16 0 20 0 11
543894 494723 498425 M U 0 12 0 13 0 12 0 29 0 22 0 9 0 12 0 13 0 13 0 11 0 10 0 19 0 14 0 15 0 21 0 11
543895 494723 498425 F U 0 0 0 0 0 0 0 0 0 0 0 0 0 0 0 0 0 0 0 0 0 0 0 0 0 0 0 0 0 0 0 0
543896 494723 498425 F U 0 0 0 0 0 0 0 0 0 0 0 0 0 0 0 0 0 0 0 0 0 0 0 0 0 0 0 0 0 0 0 0
543897 494723 498425 M U 0 12 0 13 0 12 0 29 0 22 0 9 0 12 0 13 0 13 0 11 0 10 0 19 0 14 0 15 0 21 0 11
543898 488941 496359 F U 0 0 0 0 0 0 0 0 0 0 0 0 0 0 0 0 0 0 0 0 0 0 0 0 0 0 0 0 0 0 0 0
543899 488941 496359 M U 0 14 0 19 0 12 0 27 0 22 0 9 0 10 0 12 0 14 0 11 0 11 0 18 0 15 0 14 0 22 0 11
543900 488941 496359 M U 0 14 0 19 0 12 0 27 0 22 0 9 0 10 0 12 0 14 0 11 0 11 0 18 0 15 0 14 0 22 0 11
543901 488941 496359 M U 0 14 0 19 0 12 0 27 0 22 0 9 0 10 0 12 0 14 0 11 0 11 0 18 0 15 0 14 0 22 0 11
543902 485349 499636 M U 0 13 0 10 0 12 0 28 0 22 0 10 0 10 0 11 0 13 0 9 0 11 0 18 0 14 0 16 0 22 0 11
543903 485349 499636 M U 0 13 0 10 0 12 0 28 0 22 0 10 0 10 0 11 0 13 0 9 0 11 0 18 0 14 0 16 0 22 0 11
543904 494204 488528 M U 0 13 0 16 0 12 0 29 0 23 0 9 0 11 0 13 0 13 0 8 0 10 0 17 0 15 0 14 0 20 0 11
543905 495034 481830 F U 0 0 0 0 0 0 0 0 0 0 0 0 0 0 0 0 0 0 0 0 0 0 0 0 0 0 0 0 0 0 0 0
543906 495034 481830 F U 0 0 0 0 0 0 0 0 0 0 0 0 0 0 0 0 0 0 0 0 0 0 0 0 0 0 0 0 0 0 0 0
543907 495034 481830 F U 0 0 0 0 0 0 0 0 0 0 0 0 0 0 0 0 0 0 0 0 0 0 0 0 0 0 0 0 0 0 0 0
543908 492468 486424 F U 0 0 0 0 0 0 0 0 0 0 0 0 0 0 0 0 0 0 0 0 0 0 0 0 0 0 0 0 0 0 0 0
543909 492468 486424 F U 0 0 0 0 0 0 0 0 0 0 0 0 0 0 0 0 0 0 0 0 0 0 0 0 0 0 0 0 0 0 0 0
543910 492468 486424 M U 0 13 0 12 0 11 0 30 0 23 0 11 0 10 0 11 0 13 0 10 0 12 0 18 0 15 0 16 0 23 0 11
543911 496576 490179 M U 0 13 0 11 0 11 0 28 0 22 0 9 0 12 0 13 0 13 0 9 0 12 0 18 0 15 0 16 0 20 0 11
543912 496576 490179 F U 0 0 0 0 0 0 0 0 0 0 0 0 0 0 0 0 0 0 0 0 0 0 0 0 0 0 0 0 0 0 0 0
543913 496576 490179 M U 0 13 0 11 0 11 0 28 0 22 0 9 0 12 0 13 0 13 0 9 0 12 0 18 0 15 0 16 0 20 0 11
543914 496576 490179 F U 0 0 0 0 0 0 0 0 0 0 0 0 0 0 0 0 0 0 0 0 0 0 0 0 0 0 0 0 0 0 0 0
543915 496576 490179 F U 0 0 0 0 0 0 0 0 0 0 0 0 0 0 0 0 0 0 0 0 0 0 0 0 0 0 0 0 0 0 0 0
543916 490732 482472 M U 0 13 0 11 0 12 0 26 0 22 0 9 0 15 0 11 0 14 0 11 0 10 0 19 0 14 0 14 0 21 0 10
543917 489242 497572 M U 0 12 0 16 0 12 0 28 0 23 0 10 0 13 0 12 0 14 0 11 0 12 0 18 0 15 0 17 0 22 0 11
543918 480178 487759 F U 0 0 0 0 0 0 0 0 0 0 0 0 0 0 0 0 0 0 0 0 0 0 0 0 0 0 0 0 0 0 0 0
543919 486004 480883 M U 0 15 0 12 0 12 0 28 0 23 0 10 0 11 0 12 0 13 0 10 0 12 0 18 0 15 0 13 0 20 0 10
543920 486004 480883 M U 0 15 0 12 0 12 0 28 0 23 0 10 0 11 0 12 0 13 0 10 0 12 0 18 0 15 0 13 0 20 0 10
543921 499437 482401 M U 0 14 0 15 0 12 0 27 0 23 0 10 0 10 0 13 0 13 0 11 0 14 0 16 0 14 0 15 0 20 0 11
543922 495278 495585 M U 0 14 0 12 0 12 0 28 0 25 0 10 0 13 0 12 0 15 0 9 0 11 0 18 0 14 0 17 0 20 0 11
543923 485533 497882 F U 0 0 0 0 0 0 0 0 0 0 0 0 0 0 0 0 0 0 0 0 0 0 0 0 0 0 0 0 0 0 0 0
543924 485533 497882 F U 0 0 0 0 0 0 0 0 0 0 0 0 0 0 0 0 0 0 0 0 0 0 0 0 0 0 0 0 0 0 0 0
543925 485533 497882 F U 0 0 0 0 0 0 0 0 0 0 0 0 0 0 0 0 0 0 0 0 0 0 0 0 0 0 0 0 0 0 0 0
543926 499000 493463 M U 0 14 0 13 0 12 0 30 0 24 0 9 0 10 0 12 0 13 0 8 0 9 0 18 0 14 0 16 0 22 0 9
543927 491405 490419 M U 0 15 0 11 0 11 0 29 0 24 0 10 0 12 0 12 0 13 0 9 0 13 0 18 0 14 0 16 0 20 0 11
543928 491405 490419 F U 0 0 0 0 0 0 0 0 0 0 0 0 0 0 0 0 0 0 0 0 0 0 0 0 0 0 0 0 0 0 0 0
543929 484832 488967 F U 0 0 0 0 0 0 0 0 0 0 0 0 0 0 0 0 0 0 0 0 0 0 0 0 0 0 0 0 0 0 0 0
543930 484832 488967 F U 0 0 0 0 0 0 0 0 0 0 0 0 0 0 0 0 0 0 0 0 0 0 0 0 0 0 0 0 0 0 0 0
543931 491371 481724 M U 0 15 0 12 0 12 0 29 0 22 0 9 0 10 0 12 0 15 0 9 0 9 0 16 0 15 0 15 0 20 0 11
543932 491371 481724 F U 0 0 0 0 0 0 0 0 0 0 0 0 0 0 0 0 0 0 0 0 0 0 0 0 0 0 0 0 0 0 0 0
543933 491371 481724 M U 0 15 0 12 0 12 0 29 0 22 0 9 0 10 0 12 0 15 0 9 0 9 0 16 0 15 0 15 0 20 0 11
543934 491658 490529 M U 0 13 0 13 0 12 0 28 0 24 0 9 0 10 0 12 0 13 0 9 0 11 0 20 0 14 0 17 0 21 0 11
543935 491658 490529 F U 0 0 0 0 0 0 0 0 0 0 0 0 0 0 0 0 0 0 0 0 0 0 0 0 0 0 0 0 0 0 0 0
543936 491658 490529 F U 0 0 0 0 0 0 0 0 0 0 0 0 0 0 0 0 0 0 0 0 0 0 0 0 0 0 0 0 0 0 0 0
543937 489444 494867 F U 0 0 0 0 0 0 0 0 0 0 0 0 0 0 0 0 0 0 0 0 0 0 0 0 0 0 0 0 0 0 0 0
543938 496947 493278 M U 0 13 0 12 0 12 0 28 0 22 0 9 0 10 0 13 0 13 0 10 0 11 0 17 0 14 0 16 0 22 0 10
543939 496947 493278 M U 0 13 0 12 0 12 0 28 0 22 0 9 0 10 0 13 0 13 0 10 0 11 0 17 0 14 0 16 0 22 0 10
543940 494057 487971 F U 0 0 0 0 0 0 0 0 0 0 0 0 0 0 0 0 0 0 0 0 0 0 0 0 0 0 0 0 0 0 0 0
543941 490824 484884 F U 0 0 0 0 0 0 0 0 0 0 0 0 0 0 0 0 0 0 0 0 0 0 0 0 0 0 0 0 0 0 0 0
543942 490824 484884 M U 0 14 0 12 0 11 0 28 0 22 0 10 0 11 0 11 0 13 0 9 0 10 0 17 0 14 0 15 0 22 0 9
543943 490824 484884 M U 0 14 0 12 0 11 0 28 0 22 0 10 0 11 0 11 0 13 0 9 0 10 0 17 0 14 0 15 0 22 0 9
543944 492201 481208 F U 0 0 0 0 0 0 0 0 0 0 0 0 0 0 0 0 0 0 0 0 0 0 0 0 0 0 0 0 0 0 0 0
543945 492201 481208 M U 0 13 0 19 0 12 0 28 0 23 0 11 0 10 0 11 0 13 0 9 0 10 0 18 0 14 0 19 0 20 0 10
543946 496170 487813 M U 0 13 0 10 0 13 0 29 0 21 0 10 0 10 0 11 0 15 0 9 0 10 0 19 0 14 0 16 0 22 0 11
543947 496170 487813 F U 0 0 0 0 0 0 0 0 0 0 0 0 0 0 0 0 0 0 0 0 0 0 0 0 0 0 0 0 0 0 0 0
543948 496559 482034 M U 0 14 0 9 0 12 0 28 0 23 0 10 0 13 0 11 0 13 0 9 0 11 0 19 0 13 0 17 0 20 0 10
543949 496559 482034 M U 0 14 0 9 0 12 0 28 0 23 0 10 0 13 0 11 0 13 0 9 0 11 0 19 0 13 0 17 0 20 0 10
543950 481420 484455 F U 0 0 0 0 0 0 0 0 0 0 0 0 0 0 0 0 0 0 0 0 0 0 0 0 0 0 0 0 0 0 0 0
543951 481420 484455 M U 0 15 0 15 0 12 0 27 0 23 0 9 0 11 0 12 0 14 0 9 0 11 0 19 0 14 0 17 0 22 0 11
543952 481420 484455 F U 0 0 0 0 0 0 0 0 0 0 0 0 0 0 0 0 0 0 0 0 0 0 0 0 0 0 0 0 0 0 0 0
543953 490368 497627 M U 0 13 0 16 0 11 0 28 0 22 0 10 0 12 0 12 0 14 0 9 0 10 0 19 0 14 0 14 0 22 0 11
543954 490368 497627 F U 0 0 0 0 0 0 0 0 0 0 0 0 0 0 0 0 0 0 0 0 0 0 0 0 0 0 0 0 0 0 0 0
543955 488352 491628 F U 0 0 0 0 0 0 0 0 0 0 0 0 0 0 0 0 0 0 0 0 0 0 0 0 0 0 0 0 0 0 0 0
543956 488352 491628 F U 0 0 0 0 0 0 0 0 0 0 0 0 0 0 0 0 0 0 0 0 0 0 0 0 0 0 0 0 0 0 0 0
543957 488472 485732 F U 0 0 0 0 0 0 0 0 0 0 0 0 0 0 0 0 0 0 0 0 0 0 0 0 0 0 0 0 0 0 0 0
543958 494926 494119 M U 0 13 0 12 0 11 0 30 0 23 0 11 0 10 0 11 0 13 0 10 0 12 0 18 0 15 0 16 0 23 0 11
543959 494926 494119 F U 0 0 0 0 0 0 0 0 0 0 0 0 0 0 0 0 0 0 0 0 0 0 0 0 0 0 0 0 0 0 0 0
543960 494926 494119 F U 0 0 0 0 0 0 0 0 0 0 0 0 0 0 0 0 0 0 0 0 0 0 0 0 0 0 0 0 0 0 0 0
543961 483642 481226 M U 0 15 0 12 0 13 0 28 0 24 0 9 0 13 0 12 0 13 0 10 0 11 0 17 0 14 0 16 0 22 0 10
543962 483642 481226 M U 0 15 0 12 0 13 0 28 0 24 0 9 0 13 0 12 0 13 0 10 0 11 0 17 0 14 0 16 0 22 0 10
543963 494274 486485 F U 0 0 0 0 0 0 0 0 0 0 0 0 0 0 0 0 0 0 0 0 0 0 0 0 0 0 0 0 0 0 0 0
543964 494274 486485 F U 0 0 0 0 0 0 0 0 0 0 0 0 0 0 0 0 0 0 0 0 0 0 0 0 0 0 0 0 0 0 0 0
543965 494274 486485 F U 0 0 0 0 0 0 0 0 0 0 0 0 0 0 0 0 0 0 0 0 0 0 0 0 0 0 0 0 0 0 0 0
543966 494907 487853 M U 0 15 0 16 0 12 0 28 0 19 0 10 0 14 0 10 0 15 0 11 0 9 0 18 0 15 0 14 0 20 0 11
543967 484093 497861 M U 0 14 0 16 0 12 0 30 0 23 0 9 0 10 0 12 0 15 0 9 0 12 0 19 0 14 0 14 0 22 0 10
543968 484093 497861 F U 0 0 0 0 0 0 0 0 0 0 0 0 0 0 0 0 0 0 0 0 0 0 0 0 0 0 0 0 0 0 0 0
543969 484093 497861 M U 0 14 0 16 0 12 0 30 0 23 0 9 0 10 0 12 0 15 0 9 0 12 0 19 0 14 0 14 0 22 0 10
543970 489026 481031 F U 0 0 0 0 0 0 0 0 0 0 0 0 0 0 0 0 0 0 0 0 0 0 0 0 0 0 0 0 0 0 0 0
543971 491850 497070 M U 0 13 0 17 0 11 0 27 0 23 0 9 0 13 0 12 0 12 0 9 0 12 0 18 0 14 0 14 0 22 0 10
543972 481860 497321 M U 0 13 0 10 0 13 0 30 0 23 0 9 0 10 0 12 0 14 0 10 0 10 0 17 0 16 0 15 0 23 0 11
543973 484118 497381 M U 0 14 0 17 0 12 0 30 0 22 0 9 0 12 0 11 0 13 0 11 0 12 0 18 0 14 0 17 0 21 0 10
543974 484118 497381 M U 0 14 0 17 0 12 0 30 0 22 0 9 0 12 0 11 0 13 0 11 0 12 0 18 0 14 0 17 0 21 0 10
543975 484118 497381 M U 0 14 0 17 0 12 0 30 0 22 0 9 0 12 0 11 0 13 0 11 0 12 0 18 0 14 0 17 0 21 0 10
543976 484118 497381 M U 0 14 0 17 0 12 0 30 0 22 0 9 0 12 0 11 0 13 0 11 0 12 0 18 0 14 0 17 0 21 0 10
543977 484118 497381 M U 0 14 0 17 0 12 0 30 0 22 0 9 0 12 0 11 0 13 0 11 0 12 0 18 0 14 0 17 0 21 0 10
543978 490639 490307 F U 0 0 0 0 0 0 0 0 0 0 0 0 0 0 0 0 0 0 0 0 0 0 0 0 0 0 0 0 0 0 0 0
543979 490639 490307 F U 0 0 0 0 0 0 0 0 0 0 0 0 0 0 0 0 0 0 0 0 0 0 0 0 0 0 0 0 0 0 0 0
543980 486206 483028 M U 0 13 0 10 0 11 0 29 0 23 0 10 0 10 0 12 0 15 0 11 0 11 0 19 0 14 0 16 0 21 0 10
543981 491178 495227 M U 0 15 0 9 0 12 0 30 0 23 0 9 0 10 0 11 0 13 0 9 0 10 0 19 0 14 0 16 0 23 0 11
543982 482650 497729 F U 0 0 0 0 0 0 0 0 0 0 0 0 0 0 0 0 0 0 0 0 0 0 0 0 0 0 0 0 0 0 0 0
543983 486129 488297 F U 0 0 0 0 0 0 0 0 0 0 0 0 0 0 0 0 0 0 0 0 0 0 0 0 0 0 0 0 0 0 0 0
543984 488959 483562 F U 0 0 0 0 0 0 0 0 0 0 0 0 0 0 0 0 0 0 0 0 0 0 0 0 0 0 0 0 0 0 0 0
543985 488959 483562 M U 0 14 0 11 0 13 0 29 0 23 0 9 0 10 0 12 0 14 0 10 0 9 0 21 0 15 0 17 0 23 0 10
543986 488959 483562 F U 0 0 0 0 0 0 0 0 0 0 0 0 0 0 0 0 0 0 0 0 0 0 0 0 0 0 0 0 0 0 0 0
543987 488959 483562 M U 0 14 0 11 0 13 0 29 0 23 0 9 0 10 0 12 0 14 0 10 0 9 0 21 0 15 0 17 0 23 0 10
543988 497033 499166 M U 0 14 0 9 0 12 0 29 0 24 0 9 0 13 0 13 0 13 0 10 0 11 0 20 0 14 0 17 0 19 0 11
543989 494653 492311 F U 0 0 0 0 0 0 0 0 0 0 0 0 0 0 0 0 0 0 0 0 0 0 0 0 0 0 0 0 0 0 0 0
543990 494653 492311 F U 0 0 0 0 0 0 0 0 0 0 0 0 0 0 0 0 0 0 0 0 0 0 0 0 0 0 0 0 0 0 0 0
543991 480305 487085 M U 0 13 0 15 0 11 0 28 0 23 0 9 0 12 0 12 0 13 0 9 0 11 0 21 0 14 0 17 0 20 0 10
543992 480305 487085 F U 0 0 0 0 0 0 0 0 0 0 0 0 0 0 0 0 0 0 0 0 0 0 0 0 0 0 0 0 0 0 0 0
543993 493760 483271 M U 0 14 0 13 0 13 0 28 0 23 0 9 0 10 0 12 0 13 0 9 0 9 0 20 0 15 0 15 0 18 0 10
543994 490841 490286 F U 0 0 0 0 0 0 0 0 0 0 0 0 0 0 0 0 0 0 0 0 0 0 0 0 0 0 0 0 0 0 0 0
543995 490841 490286 F U 0 0 0 0 0 0 0 0 0 0 0 0 0 0 0 0 0 0 0 0 0 0 0 0 0 0 0 0 0 0 0 0
543996 490841 490286 F U 0 0 0 0 0 0 0 0 0 0 0 0 0 0 0 0 0 0 0 0 0 0 0 0 0 0 0 0 0 0 0 0
543997 490841 490286 M U 0 14 0 11 0 11 0 28 0 23 0 9 0 14 0 11 0 13 0 11 0 11 0 18 0 16 0 14 0 22 0 9
543998 490841 490286 M U 0 14 0 11 0 11 0 28 0 23 0 9 0 14 0 11 0 13 0 11 0 11 0 18 0 16 0 14 0 22 0 9
543999 484650 491793 M U 0 15 0 12 0 13 0 28 0 23 0 9 0 12 0 13 0 13 0 8 0 9 0 21 0 15 0 16 0 20 0 10
544000 484650 491793 M U 0 15 0 12 0 13 0 28 0 23 0 9 0 12 0 13 0 13 0 8 0 9 0 21 0 15 0 16 0 20 0 10
544001 486121 483067 M U 0 13 0 18 0 13 0 28 0 23 0 9 0 10 0 12 0 13 0 11 0 10 0 18 0 14 0 16 0 22 0 12
544002 484077 487086 F U 0 0 0 0 0 0 0 0 0 0 0 0 0 0 0 0 0 0 0 0 0 0 0 0 0 0 0 0 0 0 0 0
544003 484077 487086 F U 0 0 0 0 0 0 0 0 0 0 0 0 0 0 0 0 0 0 0 0 0 0 0 0 0 0 0 0 0 0 0 0
544004 484077 487086 F U 0 0 0 0 0 0 0 0 0 0 0 0 0 0 0 0 0 0 0 0 0 0 0 0 0 0 0 0 0 0 0 0
544005 499587 491756 M U 0 14 0 11 0 12 0 27 0 25 0 9 0 10 0 12 0 14 0 9 0 11 0 19 0 15 0 17 0 22 0 10
544006 499587 491756 M U 0 14 0 11 0 12 0 27 0 25 0 9 0 10 0 12 0 14 0 9 0 11 0 19 0 15 0 17 0 22 0 10
544007 491487 483808 M U 0 13 0 12 0 11 0 30 0 23 0 11 0 10 0 11 0 13 0 10 0 12 0 18 0 15 0 16 0 23 0 11
544008 494051 487464 M U 0 13 0 12 0 11 0 28 0 23 0 8 0 10 0 11 0 14 0 11 0 10 0 16 0 14 0 16 0 22 0 10
544009 494051 487464 M U 0 13 0 12 0 11 0 28 0 23 0 8 0 10 0 11 0 14 0 11 0 10 0 16 0 14 0 16 0 22 0 10
544010 494051 487464 F U 0 0 0 0 0 0 0 0 0 0 0 0 0 0 0 0 0 0 0 0 0 0 0 0 0 0 0 0 0 0 0 0
544011 495512 481785 F U 0 0 0 0 0 0 0 0 0 0 0 0 0 0 0 0 0 0 0 0 0 0 0 0 0 0 0 0 0 0 0 0
544012 495512 481785 M U 0 14 0 15 0 11 0 29 0 23 0 9 0 10 0 11 0 14 0 10 0 10 0 20 0 13 0 17 0 22 0 11
544013 495512 481785 F U 0 0 0 0 0 0 0 0 0 0 0 0 0 0 0 0 0 0 0 0 0 0 0 0 0 0 0 0 0 0 0 0
544014 495064 485039 F U 0 0 0 0 0 0 0 0 0 0 0 0 0 0 0 0 0 0 0 0 0 0 0 0 0 0 0 0 0 0 0 0
544015 495064 485039 F U 0 0 0 0 0 0 0 0 0 0 0 0 0 0 0 0 0 0 0 0 0 0 0 0 0 0 0 0 0 0 0 0
544016 495064 485039 F U 0 0 0 0 0 0 0 0 0 0 0 0 0 0 0 0 0 0 0 0 0 0 0 0 0 0 0 0 0 0 0 0
544017 492733 486923 F U 0 0 0 0 0 0 0 0 0 0 0 0 0 0 0 0 0 0 0 0 0 0 0 0 0 0 0 0 0 0 0 0
544018 492733 486923 F U 0 0 0 0 0 0 0 0 0 0 0 0 0 0 0 0 0 0 0 0 0 0 0 0 0 0 0 0 0 0 0 0
544019 492733 486923 M U 0 16 0 10 0 12 0 28 0 22 0 10 0 11 0 12 0 14 0 11 0 9 0 20 0 15 0 15 0 18 0 11
544020 492582 480003 M U 0 14 0 10 0 13 0 30 0 23 0 9 0 10 0 12 0 14 0 9 0 12 0 18 0 15 0 17 0 21 0 11
544021 495454 485523 F U 0 0 0 0 0 0 0 0 0 0 0 0 0 0 0 0 0 0 0 0 0 0 0 0 0 0 0 0 0 0 0 0
544022 495454 485523 F U 0 0 0 0 0 0 0 0 0 0 0 0 0 0 0 0 0 0 0 0 0 0 0 0 0 0 0 0 0 0 0 0
544023 495454 485523 M U 0 14 0 10 0 12 0 30 0 22 0 9 0 10 0 14 0 14 0 10 0 12 0 20 0 14 0 16 0 19 0 10
544024 498873 493634 M U 0 12 0 16 0 11 0 29 0 23 0 10 0 10 0 12 0 14 0 10 0 11 0 17 0 16 0 16 0 23 0 11
544025 498873 493634 F U 0 0 0 0 0 0 0 0 0 0 0 0 0 0 0 0 0 0 0 0 0 0 0 0 0 0 0 0 0 0 0 0
544026 498873 493634 F U 0 0 0 0 0 0 0 0 0 0 0 0 0 0 0 0 0 0 0 0 0 0 0 0 0 0 0 0 0 0 0 0
544027 498873 493634 M U 0 12 0 16 0 11 0 29 0 23 0 10 0 10 0 12 0 14 0 10 0 11 0 17 0 16 0 16 0 23 0 11
544028 483651 486286 M U 0 13 0 16 0 11 0 31 0 22 0 9 0 11 0 11 0 13 0 11 0 12 0 19 0 15 0 15 0 23 0 10
544029 483651 486286 F U 0 0 0 0 0 0 0 0 0 0 0 0 0 0 0 0 0 0 0 0 0 0 0 0 0 0 0 0 0 0 0 0
544030 487161 496890 M U 0 13 0 12 0 12 0 30 0 23 0 9 0 11 0 11 0 14 0 9 0 11 0 19 0 14 0 19 0 22 0 10
544031 496265 493201 M U 0 13 0 12 0 12 0 29 0 22 0 9 0 11 0 12 0 14 0 10 0 9 0 19 0 14 0 18 0 19 0 10
544032 496265 493201 F U 0 0 0 0 0 0 0 0 0 0 0 0 0 0 0 0 0 0 0 0 0 0 0 0 0 0 0 0 0 0 0 0
544033 496265 493201 F U 0 0 0 0 0 0 0 0 0 0 0 0 0 0 0 0 0 0 0 0 0 0 0 0 0 0 0 0 0 0 0 0
544034 496265 493201 M U 0 13 0 12 0 12 0 29 0 22 0 9 0 11 0 12 0 14 0 10 0 9 0 19 0 14 0 18 0 19 0 10
544035 481129 490782 M U 0 12 0 16 0 11 0 29 0 23 0 10 0 10 0 12 0 14 0 10 0 11 0 17 0 16 0 16 0 23 0 11
544036 481129 490782 F U 0 0 0 0 0 0 0 0 0 0 0 0 0 0 0 0 0 0 0 0 0 0 0 0 0 0 0 0 0 0 0 0
544037 492164 490964 F U 0 0 0 0 0 0 0 0 0 0 0 0 0 0 0 0 0 0 0 0 0 0 0 0 0 0 0 0 0 0 0 0
544038 492164 490964 M U 0 14 0 18 0 11 0 28 0 23 0 9 0 10 0 11 0 13 0 11 0 10 0 21 0 15 0 17 0 23 0 11
544039 492164 490964 F U 0 0 0 0 0 0 0 0 0 0 0 0 0 0 0 0 0 0 0 0 0 0 0 0 0 0 0 0 0 0 0 0
544040 484893 497742 M U 0 15 0 10 0 12 0 27 0 23 0 10 0 10 0 12 0 14 0 11 0 10 0 19 0 14 0 15 0 20 0 11
544041 480209 489847 M U 0 16 0 10 0 12 0 27 0 22 0 9 0 11 0 13 0 13 0 10 0 11 0 19 0 15 0 14 0 21 0 10
544042 480209 489847 M U 0 16 0 10 0 12 0 27 0 22 0 9 0 11 0 13 0 13 0 10 0 11 0 19 0 15 0 14 0 21 0 10
544043 491089 496259 F U 0 0 0 0 0 0 0 0 0 0 0 0 0 0 0 0 0 0 0 0 0 0 0 0 0 0 0 0 0 0 0 0
544044 483918 487281 M U 0 15 0 11 0 11 0 28 0 23 0 9 0 12 0 13 0 13 0 10 0 10 0 18 0 16 0 14 0 18 0 10
544045 494875 480344 M U 0 16 0 13 0 11 0 29 0 23 0 9 0 10 0 12 0 14 0 10 0 10 0 18 0 14 0 16 0 21 0 11
544046 480225 496135 F U 0 0 0 0 0 0 0 0 0 0 0 0 0 0 0 0 0 0 0 0 0 0 0 0 0 0 0 0 0 0 0 0
544047 498234 484478 M U 0 14 0 12 0 12 0 27 0 23 0 10 0 13 0 12 0 13 0 12 0 11 0 19 0 14 0 15 0 22 0 10
544048 487438 480214 F U 0 0 0 0 0 0 0 0 0 0 0 0 0 0 0 0 0 0 0 0 0 0 0 0 0 0 0 0 0 0 0 0
544049 484011 481029 M U 0 13 0 12 0 12 0 27 0 23 0 9 0 12 0 12 0 13 0 9 0 10 0 19 0 14 0 16 0 20 0 10
544050 484011 481029 F U 0 0 0 0 0 0 0 0 0 0 0 0 0 0 0 0 0 0 0 0 0 0 0 0 0 0 0 0 0 0 0 0
544051 484011 481029 F U 0 0 0 0 0 0 0 0 0 0 0 0 0 0 0 0 0 0 0 0 0 0 0 0 0 0 0 0 0 0 0 0
544052 497115 486244 M U 0 13 0 10 0 11 0 30 0 24 0 9 0 12 0 11 0 13 0 11 0 11 0 21 0 14 0 13 0 20 0 10
544053 497115 486244 F U 0 0 0 0 0 0 0 0 0 0 0 0 0 0 0 0 0 0 0 0 0 0 0 0 0 0 0 0 0 0 0 0
544054 497115 486244 M U 0 13 0 10 0 11 0 30 0 24 0 9 0 12 0 11 0 13 0 11 0 11 0 21 0 14 0 13 0 20 0 10
544055 497115 486244 M U 0 13 0 10 0 11 0 30 0 24 0 9 0 12 0 11 0 13 0 11 0 11 0 21 0 14 0 13 0 20 0 10
544056 491320 482710 M U 0 14 0 14 0 13 0 29 0 22 0 8 0 11 0 12 0 13 0 12 0 11 0 18 0 14 0 15 0 23 0 11
544057 485274 482526 M U 0 13 0 18 0 12 0 28 0 22 0 10 0 9 0 12 0 13 0 10 0 9 0 18 0 14 0 17 0 21 0 11
544058 485274 482526 F U 0 0 0 0 0 0 0 0 0 0 0 0 0 0 0 0 0 0 0 0 0 0 0 0 0 0 0 0 0 0 0 0
544059 485274 482526 M U 0 13 0 18 0 12 0 28 0 22 0 10 0 9 0 12 0 13 0 10 0 9 0 18 0 14 0 17 0 21 0 11
544060 492931 499937 F U 0 0 0 0 0 0 0 0 0 0 0 0 0 0 0 0 0 0 0 0 0 0 0 0 0 0 0 0 0 0 0 0
544061 482165 482855 M U 0 13 0 15 0 11 0 27 0 23 0 10 0 10 0 13 0 13 0 9 0 10 0 19 0 14 0 15 0 20 0 11
544062 482165 482855 F U 0 0 0 0 0 0 0 0 0 0 0 0 0 0 0 0 0 0 0 0 0 0 0 0 0 0 0 0 0 0 0 0
544063 492095 492487 M U 0 14 0 11 0 12 0 27 0 23 0 10 0 13 0 13 0 13 0 10 0 10 0 17 0 14 0 16 0 20 0 11
544064 486484 492538 M U 0 14 0 11 0 12 0 28 0 23 0 9 0 10 0 11 0 12 0 9 0 10 0 19 0 16 0 15 0 22 0 9
544065 486484 492538 M U 0 14 0 11 0 12 0 28 0 23 0 9 0 10 0 11 0 12 0 9 0 10 0 19 0 16 0 15 0 22 0 9
544066 486484 492538 F U 0 0 0 0 0 0 0 0 0 0 0 0 0 0 0 0 0 0 0 0 0 0 0 0 0 0 0 0 0 0 0 0
544067 498495 491362 M U 0 13 0 10 0 12 0 29 0 22 0 10 0 12 0 12 0 14 0 11 0 9 0 20 0 15 0 14 0 19 0 10
544068 498495 491362 F U 0 0 0 0 0 0 0 0 0 0 0 0 0 0 0 0 0 0 0 0 0 0 0 0 0 0 0 0 0 0 0 0
544069 498495 491362 F U 0 0 0 0 0 0 0 0 0 0 0 0 0 0 0 0 0 0 0 0 0 0 0 0 0 0 0 0 0 0 0 0
544070 482568 496303 M U 0 13 0 12 0 11 0 30 0 24 0 11 0 12 0 13 0 15 0 11 0 10 0 19 0 13 0 17 0 20 0 11
544071 482568 496303 F U 0 0 0 0 0 0 0 0 0 0 0 0 0 0 0 0 0 0 0 0 0 0 0 0 0 0 0 0 0 0 0 0
544072 496318 480754 M U 0 16 0 13 0 12 0 30 0 23 0 9 0 10 0 12 0 13 0 10 0 10 0 19 0 15 0 17 0 21 0 10
544073 496318 480754 M U 0 16 0 13 0 12 0 30 0 23 0 9 0 10 0 12 0 13 0 10 0 10 0 19 0 15 0 17 0 21 0 10
544074 496172 496152 M U 0 14 0 15 0 13 0 27 0 21 0 10 0 12 0 11 0 13 0 9 0 10 0 19 0 15 0 15 0 20 0 12
544075 496172 496152 M U 0 14 0 15 0 13 0 27 0 21 0 10 0 12 0 11 0 13 0 9 0 10 0 19 0 15 0 15 0 20 0 12
544076 492348 486260 M U 0 13 0 15 0 13 0 27 0 25 0 9 0 13 0 12 0 13 0 9 0 11 0 16 0 14 0 15 0 19 0 10
544077 488307 488585 M U 0 13 0 12 0 12 0 27 0 23 0 10 0 12 0 13 0 14 0 9 0 13 0 18 0 14 0 16 0 23 0 9
544078 488307 488585 M U 0 13 0 12 0 12 0 27 0 23 0 10 0 12 0 13 0 14 0 9 0 13 0 18 0 14 0 16 0 23 0 9
544079 492314 487362 M U 0 15 0 11 0 11 0 29 0 24 0 10 0 12 0 12 0 13 0 9 0 13 0 18 0 14 0 16 0 20 0 11
544080 492314 487362 F U 0 0 0 0 0 0 0 0 0 0 0 0 0 0 0 0 0 0 0 0 0 0 0 0 0 0 0 0 0 0 0 0
544081 489389 491397 M U 0 16 0 13 0 12 0 29 0 22 0 9 0 14 0 12 0 13 0 10 0 10 0 18 0 14 0 14 0 20 0 10
544082 481882 482719 F U 0 0 0 0 0 0 0 0 0 0 0 0 0 0 0 0 0 0 0 0 0 0 0 0 0 0 0 0 0 0 0 0
544083 486429 498954 M U 0 13 0 11 0 12 0 28 0 22 0 9 0 10 0 13 0 13 0 10 0 11 0 17 0 14 0 16 0 22 0 10
544084 496291 483100 M U 0 15 0 12 0 12 0 26 0 24 0 9 0 12 0 11 0 13 0 9 0 10 0 18 0 17 0 15 0 21 0 11
544085 493616 486044 M U 0 15 0 11 0 12 0 27 0 24 0 9 0 10 0 12 0 12 0 9 0 11 0 19 0 14 0 14 0 20 0 12
544086 488876 483965 F U 0 0 0 0 0 0 0 0 0 0 0 0 0 0 0 0 0 0 0 0 0 0 0 0 0 0 0 0 0 0 0 0
544087 488876 483965 F U 0 0 0 0 0 0 0 0 0 0 0 0 0 0 0 0 0 0 0 0 0 0 0 0 0 0 0 0 0 0 0 0
544088 497906 495398 M U 0 15 0 13 0 11 0 29 0 24 0 9 0 10 0 11 0 15 0 10 0 11 0 18 0 14 0 18 0 22 0 12
544089 499603 486014 F U 0 0 0 0 0 0 0 0 0 0 0 0 0 0 0 0 0 0 0 0 0 0 0 0 0 0 0 0 0 0 0 0
544090 499603 486014 F U 0 0 0 0 0 0 0 0 0 0 0 0 0 0 0 0 0 0 0 0 0 0 0 0 0 0 0 0 0 0 0 0
544091 482087 492977 F U 0 0 0 0 0 0 0 0 0 0 0 0 0 0 0 0 0 0 0 0 0 0 0 0 0 0 0 0 0 0 0 0
544092 482087 492977 M U 0 12 0 12 0 13 0 28 0 22 0 9 0 13 0 11 0 15 0 9 0 11 0 18 0 12 0 14 0 22 0 11
544093 495109 487076 M U 0 15 0 18 0 12 0 27 0 22 0 9 0 13 0 11 0 15 0 9 0 10 0 18 0 14 0 17 0 20 0 10
544094 491822 484366 F U 0 0 0 0 0 0 0 0 0 0 0 0 0 0 0 0 0 0 0 0 0 0 0 0 0 0 0 0 0 0 0 0
544095 491822 484366 F U 0 0 0 0 0 0 0 0 0 0 0 0 0 0 0 0 0 0 0 0 0 0 0 0 0 0 0 0 0 0 0 0
544096 491822 484366 M U 0 14 0 11 0 12 0 26 0 22 0 9 0 15 0 11 0 14 0 11 0 10 0 19 0 14 0 14 0 21 0 10
544097 491822 484366 F U 0 0 0 0 0 0 0 0 0 0 0 0 0 0 0 0 0 0 0 0 0 0 0 0 0 0 0 0 0 0 0 0
544098 497854 493096 F U 0 0 0 0 0 0 0 0 0 0 0 0 0 0 0 0 0 0 0 0 0 0 0 0 0 0 0 0 0 0 0 0
544099 497854 493096 F U 0 0 0 0 0 0 0 0 0 0 0 0 0 0 0 0 0 0 0 0 0 0 0 0 0 0 0 0 0 0 0 0
544100 497854 493096 M U 0 14 0 11 0 11 0 26 0 22 0 9 0 12 0 11 0 13 0 8 0 10 0 17 0 13 0 16 0 20 0 11
544101 499373 499872 M U 0 14 0 10 0 12 0 26 0 23 0 9 0 10 0 11 0 12 0 11 0 10 0 21 0 14 0 14 0 20 0 10
544102 480254 495463 F U 0 0 0 0 0 0 0 0 0 0 0 0 0 0 0 0 0 0 0 0 0 0 0 0 0 0 0 0 0 0 0 0
544103 496880 496243 M U 0 13 0 18 0 13 0 29 0 21 0 9 0 10 0 11 0 13 0 9 0 10 0 18 0 14 0 16 0 23 0 12
544104 496880 496243 F U 0 0 0 0 0 0 0 0 0 0 0 0 0 0 0 0 0 0 0 0 0 0 0 0 0 0 0 0 0 0 0 0
544105 496880 496243 M U 0 13 0 18 0 13 0 29 0 21 0 9 0 10 0 11 0 13 0 9 0 10 0 18 0 14 0 16 0 23 0 12
544106 490069 481273 M U 0 14 0 9 0 12 0 28 0 23 0 10 0 13 0 11 0 13 0 9 0 11 0 19 0 13 0 17 0 20 0 10
544107 490069 481273 M U 0 14 0 9 0 12 0 28 0 23 0 10 0 13 0 11 0 13 0 9 0 11 0 19 0 13 0 17 0 20 0 10
544108 490069 481273 M U 0 14 0 9 0 12 0 28 0 23 0 10 0 13 0 11 0 13 0 9 0 11 0 19 0 13 0 17 0 20 0 10
544109 489786 485291 M U 0 13 0 17 0 12 0 27 0 23 0 10 0 15 0 12 0 14 0 11 0 10 0 18 0 14 0 15 0 20 0 10
544110 496741 494468 F U 0 0 0 0 0 0 0 0 0 0 0 0 0 0 0 0 0 0 0 0 0 0 0 0 0 0 0 0 0 0 0 0
544111 490794 484284 M U 0 14 0 15 0 11 0 28 0 23 0 10 0 12 0 11 0 14 0 11 0 10 0 19 0 14 0 14 0 22 0 10
544112 490794 484284 F U 0 0 0 0 0 0 0 0 0 0 0 0 0 0 0 0 0 0 0 0 0 0 0 0 0 0 0 0 0 0 0 0
544113 490794 484284 M U 0 14 0 15 0 11 0 28 0 23 0 10 0 12 0 11 0 14 0 11 0 10 0 19 0 14 0 14 0 22 0 10
544114 486609 489187 M U 0 13 0 14 0 12 0 30 0 25 0 10 0 12 0 12 0 13 0 10 0 10 0 18 0 14 0 15 0 21 0 11
544115 492938 490099 M U 0 14 0 10 0 12 0 28 0 20 0 11 0 12 0 13 0 14 0 11 0 13 0 18 0 13 0 14 0 21 0 12
544116 492938 490099 F U 0 0 0 0 0 0 0 0 0 0 0 0 0 0 0 0 0 0 0 0 0 0 0 0 0 0 0 0 0 0 0 0
544117 492557 491695 F U 0 0 0 0 0 0 0 0 0 0 0 0 0 0 0 0 0 0 0 0 0 0 0 0 0 0 0 0 0 0 0 0
544118 492557 491695 F U 0 0 0 0 0 0 0 0 0 0 0 0 0 0 0 0 0 0 0 0 0 0 0 0 0 0 0 0 0 0 0 0
544119 498781 488612 M U 0 13 0 15 0 11 0 30 0 24 0 9 0 10 0 13 0 14 0 9 0 10 0 20 0 14 0 15 0 19 0 11
544120 492718 487539 M U 0 14 0 10 0 12 0 29 0 21 0 9 0 13 0 12 0 13 0 9 0 12 0 20 0 14 0 16 0 19 0 10
544121 492718 487539 M U 0 14 0 10 0 12 0 29 0 21 0 9 0 13 0 12 0 13 0 9 0 12 0 20 0 14 0 16 0 19 0 10
544122 498492 481137 M U 0 13 0 10 0 12 0 29 0 22 0 10 0 12 0 12 0 14 0 11 0 9 0 20 0 15 0 14 0 19 0 10
544123 480384 491812 F U 0 0 0 0 0 0 0 0 0 0 0 0 0 0 0 0 0 0 0 0 0 0 0 0 0 0 0 0 0 0 0 0
544124 480384 491812 F U 0 0 0 0 0 0 0 0 0 0 0 0 0 0 0 0 0 0 0 0 0 0 0 0 0 0 0 0 0 0 0 0
544125 480384 491812 F U 0 0 0 0 0 0 0 0 0 0 0 0 0 0 0 0 0 0 0 0 0 0 0 0 0 0 0 0 0 0 0 0
544126 480384 491812 M U 0 13 0 11 0 13 0 27 0 21 0 9 0 12 0 12 0 14 0 11 0 11 0 17 0 15 0 18 0 21 0 10
544127 480384 491812 F U 0 0 0 0 0 0 0 0 0 0 0 0 0 0 0 0 0 0 0 0 0 0 0 0 0 0 0 0 0 0 0 0
544128 480384 491812 M U 0 13 0 11 0 13 0 27 0 21 0 9 0 12 0 12 0 14 0 11 0 11 0 17 0 15 0 18 0 21 0 10
544129 480384 491812 M U 0 13 0 11 0 13 0 27 0 21 0 9 0 12 0 12 0 14 0 11 0 11 0 17 0 15 0 18 0 21 0 10
544130 497171 499275 F U 0 0 0 0 0 0 0 0 0 0 0 0 0 0 0 0 0 0 0 0 0 0 0 0 0 0 0 0 0 0 0 0
544131 497171 499275 M U 0 13 0 17 0 12 0 29 0 21 0 9 0 10 0 12 0 14 0 11 0 10 0 18 0 14 0 16 0 22 0 11
544132 484769 490455 F U 0 0 0 0 0 0 0 0 0 0 0 0 0 0 0 0 0 0 0 0 0 0 0 0 0 0 0 0 0 0 0 0
544133 482932 493639 M U 0 15 0 9 0 13 0 28 0 23 0 9 0 9 0 12 0 14 0 11 0 10 0 18 0 14 0 16 0 18 0 10
544134 482932 493639 M U 0 15 0 9 0 13 0 28 0 23 0 9 0 9 0 12 0 14 0 11 0 10 0 18 0 14 0 16 0 18 0 10
544135 485397 481078 M U 0 12 0 13 0 12 0 28 0 21 0 10 0 12 0 11 0 13 0 8 0 11 0 19 0 14 0 14 0 22 0 12
544136 482861 498785 M U 0 12 0 13 0 11 0 28 0 24 0 9 0 12 0 12 0 13 0 8 0 12 0 20 0 15 0 13 0 22 0 9
544137 482861 498785 F U 0 0 0 0 0 0 0 0 0 0 0 0 0 0 0 0 0 0 0 0 0 0 0 0 0 0 0 0 0 0 0 0
544138 482861 498785 M U 0 12 0 13 0 11 0 28 0 24 0 9 0 12 0 12 0 13 0 8 0 12 0 20 0 15 0 13 0 22 0 9
544139 488938 482423 M U 0 14 0 19 0 12 0 27 0 22 0 9 0 10 0 12 0 14 0 11 0 11 0 18 0 15 0 14 0 22 0 11
544140 499713 493599 F U 0 0 0 0 0 0 0 0 0 0 0 0 0 0 0 0 0 0 0 0 0 0 0 0 0 0 0 0 0 0 0 0
544141 499713 493599 M U 0 13 0 13 0 12 0 29 0 24 0 9 0 10 0 12 0 14 0 9 0 11 0 19 0 17 0 18 0 21 0 10
544142 499713 493599 M U 0 13 0 13 0 12 0 29 0 24 0 9 0 10 0 12 0 14 0 9 0 11 0 19 0 17 0 18 0 21 0 10
544143 483436 485059 F U 0 0 0 0 0 0 0 0 0 0 0 0 0 0 0 0 0 0 0 0 0 0 0 0 0 0 0 0 0 0 0 0
544144 482120 487539 F U 0 0 0 0 0 0 0 0 0 0 0 0 0 0 0 0 0 0 0 0 0 0 0 0 0 0 0 0 0 0 0 0
544145 482120 487539 F U 0 0 0 0 0 0 0 0 0 0 0 0 0 0 0 0 0 0 0 0 0 0 0 0 0 0 0 0 0 0 0 0
544146 482120 487539 M U 0 13 0 15 0 12 0 27 0 23 0 10 0 10 0 12 0 12 0 9 0 10 0 20 0 16 0 15 0 23 0 10
544147 499416 495262 M U 0 16 0 11 0 12 0 30 0 22 0 8 0 12 0 12 0 14 0 10 0 12 0 19 0 14 0 15 0 22 0 10
544148 499416 495262 M U 0 16 0 11 0 12 0 30 0 22 0 8 0 12 0 12 0 14 0 10 0 12 0 19 0 14 0 15 0 22 0 10
544149 499416 495262 M U 0 16 0 11 0 12 0 30 0 22 0 8 0 12 0 12 0 14 0 10 0 12 0 19 0 14 0 15 0 22 0 10
544150 480192 480246 F U 0 0 0 0 0 0 0 0 0 0 0 0 0 0 0 0 0 0 0 0 0 0 0 0 0 0 0 0 0 0 0 0
544151 480274 494956 M U 0 14 0 13 0 13 0 27 0 22 0 9 0 10 0 11 0 13 0 10 0 11 0 19 0 14 0 17 0 20 0 10
[truncated: 5,379,316 more chars]
