# Supplementary material for: Using game theory to thwart multistage privacy intrusions when sharing data
Source: Sci Adv. 2021 Dec 10;7(50):eabe9986. doi: 10.1126/sciadv.abe9986 (PMC8664254; doi:10.1126/sciadv.abe9986)
Supplement: Supplementary file 2 — Data S1 [file sciadv.abe9986_data_s1.zip › sciadv.abe9986_data_s1/data/simu/state1.txt]

33
20
20
1
46
2
7
3
3
20
29
35
6
6
6
21
6
24
6
6
2
3
1
4
25
22
0
0
18
18
0
18
1
0
24
0
17
1
5
5
0
0
2
15
11
12
33
25
0
22
5
32
0
28
45
16
10
1
13
0
4
6
4
4
30
1
0
2
6
16
2
6
0
29
1
1
20
2
1
26
26
10
1
0
1
14
19
19
19
9
5
11
11
24
1
1
6
4
26
0
1
4
41
3
23
24
14
6
4
3
12
15
15
25
1
8
0
48
22
4
7
25
26
9
5
5
0
26
26
1
10
26
14
15
15
15
10
1
1
11
4
0
2
2
2
10
4
35
35
6
0
24
2
1
17
35
9
7
1
1
0
15
6
8
26
3
26
0
38
23
23
23
2
46
13
2
2
2
1
6
0
24
1
2
48
0
14
6
0
6
3
12
0
11
37
0
15
13
3
7
14
0
18
0
5
5
1
28
2
28
0
0
19
25
25
1
0
21
8
5
10
2
0
0
25
28
0
0
28
2
32
11
1
9
5
6
6
15
3
20
20
0
31
18
3
3
11
11
0
0
43
3
4
12
1
50
50
0
50
44
3
17
1
8
8
6
4
34
4
1
0
3
19
19
1
1
1
1
1
0
18
49
6
49
47
47
11
11
11
2
9
11
12
9
0
7
1
3
2
0
20
2
20
39
8
22
27
6
8
8
3
3
0
2
0
4
21
1
16
4
43
0
11
31
31
12
24
0
3
0
3
3
0
22
9
7
25
14
4
18
0
0
6
1
0
4
21
23
5
0
0
16
45
5
16
19
27
1
27
12
12
25
30
11
0
9
17
6
1
4
39
23
36
0
0
34
14
20
1
17
6
0
0
6
7
1
0
38
10
5
5
29
15
7
7
16
3
29
32
36
9
1
9
5
11
2
11
11
11
11
1
20
2
19
0
3
25
3
13
13
0
12
21
5
9
1
7
28
15
1
48
0
5
3
7
0
0
28
30
30
30
36
3
3
3
10
31
0
1
20
0
0
47
1
1
0
1
1
0
2
6
13
2
1
1
16
16
20
0
28
10
0
24
6
0
4
44
0
0
12
0
1
13
13
13
22
2
2
12
6
23
34
20
20
4
16
11
7
13
6
5
5
5
1
15
33
10
33
11
2
42
18
18
8
15
13
1
0
37
13
10
37
37
38
30
19
1
1
15
10
41
21
37
19
33
33
33
19
14
14
36
8
41
0
17
5
32
5
5
18
4
4
4
7
8
14
0
0
2
0
1
17
6
20
19
3
5
7
7
14
4
1
1
4
31
6
7
1
27
30
1
24
13
29
0
11
11
26
10
16
10
10
1
2
8
15
13
8
24
7
26
25
25
18
16
1
9
14
2
25
8
0
35
12
3
42
1
26
10
16
0
28
7
2
12
12
35
22
15
6
0
17
47
13
0
18
13
1
13
9
12
14
0
11
7
11
11
4
1
14
44
5
8
8
43
4
4
31
11
12
8
3
16
16
12
3
1
1
3
41
7
10
4
10
6
27
0
3
5
22
34
27
13
17
32
2
7
0
11
12
7
3
1
4
8
15
39
6
9
6
9
6
9
1
3
31
14
14
36
6
36
36
14
14
9
4
18
0
2
2
31
2
2
13
10
27
24
2
10
2
1
25
9
10
18
0
48
3
13
12
13
6
11
1
5
14
1
26
21
14
1
36
1
0
30
0
4
25
25
21
12
1
7
1
6
0
0
17
3
9
1
1
9
3
38
0
1
20
20
11
15
15
11
3
36
6
0
13
2
2
7
12
12
0
6
3
1
3
13
6
1
41
41
8
4
17
7
14
5
1
48
9
23
9
9
22
9
42
5
0
5
5
15
15
10
1
21
6
10
2
11
8
11
1
35
43
12
12
1
23
16
10
5
2
5
0
9
0
0
9
11
19
22
36
1
41
11
3
5
27
34
27
5
4
5
11
37
11
0
9
21
9
8
16
11
11
11
0
12
9
12
12
37
34
0
8
8
8
6
18
21
25
45
3
4
33
1
33
5
1
0
2
19
50
2
2
2
2
2
45
34
3
24
0
3
17
5
23
17
17
2
5
3
21
0
4
6
17
2
0
18
18
3
10
41
41
2
41
39
4
4
1
1
2
31
2
2
2
2
5
0
0
0
18
16
0
11
29
0
0
4
7
34
3
34
30
34
0
0
41
34
1
17
17
23
23
0
9
9
29
23
23
24
33
0
26
3
16
5
9
35
2
20
1
6
10
4
32
12
4
12
8
1
17
10
11
2
2
3
1
4
2
5
21
15
31
31
0
1
0
3
1
1
14
35
14
2
16
1
0
1
0
32
32
5
2
0
10
10
33
28
25
2
3
4
25
26
25
41
41
23
41
0
21
21
15
15
15
15
2
28
6
27
9
20
26
39
0
15
6
46
0
0
0
10
23
29
17
17
17
9
16
5
9
0
14
9
26
0
5
5
5
5
19
2
1
22
22
1
7
0
18
40
18
10
10
4
7
12
6
3
14
1
14
14
10
13
25
31
7
0
15
7
10
15
21
3
45
6
8
1
0
4
4
8
1
4
4
28
0
19
2
6
1
0
3
2
3
1
35
17
5
22
27
22
13
10
10
0
24
1
3
2
10
23
29
6
21
0
22
27
2
9
0
6
31
13
1
0
18
33
33
5
33
31
26
3
0
6
0
10
3
0
10
41
15
19
28
24
24
17
12
12
21
3
11
12
11
11
0
7
2
34
8
8
15
22
5
22
22
1
10
1
13
1
20
18
8
8
8
20
20
1
7
2
1
17
23
31
18
7
4
37
37
16
12
0
40
1
0
12
42
9
3
0
4
1
17
17
5
1
1
8
10
10
5
0
26
0
0
6
6
6
6
5
2
8
14
27
27
12
15
20
2
2
18
1
0
1
17
2
1
12
4
0
28
7
3
2
0
31
17
17
25
17
25
22
1
3
1
5
4
17
7
5
1
29
16
16
13
16
2
6
6
3
43
13
30
23
2
5
0
5
20
7
1
7
4
0
14
10
12
15
1
0
19
20
9
1
24
18
16
26
21
15
13
16
50
1
31
10
0
1
15
15
15
14
21
21
7
0
3
31
4
15
0
6
1
3
2
15
9
5
1
18
1
18
1
4
12
4
17
5
28
5
5
7
34
7
18
11
24
8
1
34
3
3
1
15
4
2
23
12
23
14
12
9
2
6
2
0
0
1
24
2
17
0
30
11
36
8
2
8
8
33
13
31
11
4
2
32
8
1
1
25
5
11
9
0
17
0
2
2
0
2
15
9
24
0
5
15
1
30
1
2
0
2
13
43
4
1
29
0
1
15
13
17
17
17
5
5
2
34
22
48
9
8
3
8
0
16
16
16
2
0
2
0
34
22
4
6
6
12
10
14
36
25
0
4
2
4
15
9
5
0
15
39
3
12
25
1
11
1
3
26
9
0
1
17
0
27
8
4
8
13
14
20
33
4
5
5
5
0
0
50
16
37
13
5
2
1
6
6
7
3
1
1
40
2
5
3
8
6
18
0
37
1
26
6
6
29
3
2
3
0
9
9
9
3
23
31
31
3
0
36
1
1
5
6
6
28
15
34
2
2
46
5
24
1
0
9
43
4
30
4
5
6
0
4
5
5
16
16
6
4
22
9
22
22
22
20
18
29
3
6
11
11
29
29
3
29
5
3
25
25
16
16
2
3
3
16
16
1
20
8
14
14
4
5
9
22
9
25
0
2
11
22
4
26
14
28
32
3
0
34
2
0
0
0
9
9
9
26
26
26
9
23
23
6
6
23
6
6
1
22
33
5
4
4
9
9
9
1
14
5
5
0
16
16
33
4
0
9
9
22
35
1
0
0
26
26
1
1
8
27
34
11
0
20
20
20
35
0
36
0
9
3
0
3
3
17
36
36
19
19
1
1
13
0
6
15
5
31
0
2
8
12
12
13
7
13
21
1
11
23
23
17
20
20
3
10
2
8
8
20
28
3
1
13
4
39
39
7
46
22
6
5
23
22
20
1
45
1
5
10
7
3
35
1
4
3
10
0
0
0
30
1
0
1
23
1
1
1
50
42
0
1
3
31
22
15
22
22
1
38
7
0
5
5
5
10
10
9
17
17
2
2
0
0
3
5
0
0
18
3
2
0
11
23
0
1
5
11
8
0
10
1
3
0
3
0
19
16
29
40
5
11
3
1
3
1
1
17
21
49
49
21
21
1
0
1
1
1
38
38
6
3
3
12
12
12
2
21
28
30
1
2
0
5
5
21
10
19
5
0
39
1
8
15
2
2
16
9
16
5
0
2
0
0
21
0
4
14
8
5
8
0
26
26
3
3
10
3
3
2
11
23
12
13
9
3
6
0
20
11
17
35
0
24
0
6
5
3
2
6
8
22
2
12
1
1
27
25
7
1
1
3
23
4
23
14
0
14
2
2
20
22
14
17
27
5
16
27
5
27
7
19
24
32
2
2
1
1
1
29
13
5
18
2
0
0
50
1
2
12
16
0
10
10
19
1
1
2
24
0
2
27
13
5
44
19
16
28
16
3
3
15
15
1
0
10
36
4
6
6
3
21
1
15
14
0
39
2
0
28
27
5
5
1
0
7
4
18
30
11
29
7
9
3
10
3
44
5
9
27
3
10
8
5
25
5
5
25
18
2
23
30
1
14
9
9
25
2
15
22
25
12
0
22
13
13
5
1
16
41
14
5
5
0
11
17
15
38
8
0
0
9
14
9
0
9
0
0
0
0
6
2
2
8
18
6
9
3
9
9
4
4
1
0
1
14
0
37
8
19
24
29
32
18
29
7
29
12
0
39
1
1
38
7
1
14
0
16
15
2
28
0
34
27
27
2
1
36
0
36
3
1
12
13
0
0
0
9
20
2
5
10
14
18
18
1
3
1
33
11
11
11
3
1
18
18
2
9
42
42
42
21
22
9
19
4
2
13
2
34
2
20
7
2
2
33
15
0
20
27
1
2
14
33
0
8
1
18
18
18
8
40
25
43
0
0
5
0
5
8
27
25
19
5
25
2
17
0
6
0
0
27
37
1
7
2
30
30
23
11
11
2
0
7
10
0
3
2
4
0
34
3
40
6
5
3
11
12
2
2
37
5
6
8
7
7
7
2
14
4
4
0
4
32
15
7
30
34
10
6
6
20
20
25
29
31
31
28
21
23
23
0
16
3
16
16
0
0
9
9
9
9
3
0
6
40
40
9
4
3
0
23
2
2
6
3
3
1
25
1
1
49
0
21
10
0
0
5
0
1
3
0
0
4
0
25
15
6
6
18
20
1
21
1
4
39
4
7
10
20
12
18
9
35
9
0
9
0
11
15
0
1
1
29
2
2
3
0
47
0
50
6
5
50
5
4
50
0
44
0
9
15
19
10
19
27
19
19
0
15
15
5
4
4
38
38
32
6
27
32
0
0
10
21
28
5
13
0
5
3
19
24
34
24
29
44
20
3
0
5
49
3
5
34
3
2
3
3
5
13
16
22
2
35
28
4
0
4
4
0
6
2
15
15
15
9
0
0
10
40
16
0
2
26
14
6
23
19
2
1
8
13
13
35
10
10
10
0
0
0
1
7
1
0
21
17
13
8
5
29
29
29
29
0
44
8
5
14
10
1
1
0
0
1
0
11
15
5
8
37
9
44
4
4
5
22
22
27
19
22
11
13
3
13
27
17
28
11
0
18
14
14
11
28
3
5
39
20
2
23
6
1
17
34
34
8
13
3
3
3
31
6
20
16
4
0
26
1
0
10
0
1
1
32
8
8
3
7
2
5
36
0
11
0
13
3
3
6
0
10
16
10
17
17
13
4
19
6
6
49
3
11
20
1
6
20
6
1
26
5
12
2
2
12
0
45
25
22
4
22
22
24
5
31
31
8
0
25
1
3
24
21
20
46
2
18
2
22
10
8
31
17
9
7
9
28
28
28
13
6
35
14
16
9
6
19
11
2
1
0
0
17
4
9
4
4
6
6
1
10
6
15
0
0
2
36
36
5
23
20
18
0
31
10
10
0
2
24
39
21
22
1
1
1
9
7
3
0
18
13
1
13
10
7
39
5
0
0
16
0
0
1
50
1
0
9
9
14
13
23
22
8
0
17
23
13
17
17
15
4
1
2
0
0
6
3
16
3
5
14
30
1
28
28
28
10
9
24
7
2
16
3
5
1
10
5
2
2
2
2
8
0
0
0
1
0
7
0
0
0
8
7
23
5
33
33
22
17
14
37
17
21
8
1
10
0
5
3
8
3
0
0
0
0
5
24
5
5
10
1
23
10
25
27
11
23
0
3
5
5
7
10
0
0
32
0
0
18
22
3
1
1
0
20
20
7
1
11
17
3
4
10
7
3
0
16
16
16
27
27
27
43
0
15
11
15
13
13
19
2
34
13
2
13
13
0
36
6
6
9
27
8
9
2
34
1
1
1
1
1
11
1
11
41
21
14
14
16
0
0
18
0
6
3
6
24
25
1
2
16
6
3
7
6
10
4
10
32
3
19
19
0
14
11
8
11
0
0
0
0
1
16
16
16
32
1
3
4
2
2
2
3
9
9
9
15
8
5
2
11
9
20
1
14
24
24
32
3
2
30
30
12
2
19
10
3
0
0
40
26
14
12
2
0
34
3
2
3
3
0
0
43
14
0
25
25
17
9
13
21
8
19
48
23
3
26
1
1
4
11
33
10
19
16
16
4
28
31
12
3
31
1
0
3
15
0
0
37
9
9
1
3
2
0
22
0
4
2
33
0
25
25
35
9
0
0
39
0
0
45
24
5
14
9
13
0
21
0
38
8
13
25
10
1
9
3
11
12
5
3
6
9
33
2
1
1
4
3
25
6
0
25
3
9
0
37
6
7
8
3
33
4
14
26
26
46
22
0
1
23
7
7
7
2
4
4
3
1
1
14
17
14
38
4
12
6
4
0
28
26
6
5
38
38
6
4
8
0
2
6
0
1
9
5
25
26
22
16
4
4
19
11
1
13
17
4
4
4
33
1
0
7
7
7
10
38
45
18
22
0
25
3
15
12
0
43
0
14
4
1
2
2
4
5
19
5
5
16
9
6
34
34
0
0
21
4
17
28
0
0
0
3
15
4
4
4
27
1
11
0
11
15
2
10
35
2
32
6
10
4
4
5
31
3
1
6
31
10
0
4
15
26
28
12
12
12
24
3
3
6
2
3
10
3
0
12
13
19
2
23
4
5
5
1
14
5
1
20
16
25
30
30
0
40
13
5
0
26
6
22
21
15
15
1
1
18
0
25
24
20
20
4
7
0
47
2
10
25
25
30
0
7
6
2
16
13
25
13
18
2
0
32
50
3
13
37
3
28
37
18
11
9
36
28
45
21
11
11
22
24
1
5
3
6
5
16
10
12
1
33
8
2
2
1
26
45
2
40
2
15
2
28
2
4
31
23
31
7
9
9
1
0
9
0
16
27
16
32
35
2
2
3
6
1
10
8
49
9
9
4
9
1
6
36
5
6
0
5
0
3
19
3
11
21
2
2
5
5
32
0
27
3
42
11
11
22
22
34
20
19
0
0
10
17
15
0
13
2
3
27
12
2
49
0
4
3
3
3
22
8
3
5
0
30
0
28
32
32
2
8
1
5
5
6
1
43
38
14
38
3
13
41
20
1
1
0
20
22
16
38
22
13
31
31
1
19
31
21
0
8
11
11
8
28
0
3
0
20
20
45
0
4
7
0
27
0
6
9
0
20
11
1
0
24
22
0
0
0
0
34
5
23
19
7
21
19
21
2
1
29
19
6
2
15
10
23
14
0
5
35
10
10
16
10
1
3
19
9
3
33
21
4
27
0
0
15
1
3
18
12
21
6
6
30
6
0
2
5
16
16
16
30
6
6
10
47
0
0
9
10
31
40
42
5
9
4
10
10
7
0
0
6
22
5
5
5
3
25
0
18
18
7
0
0
0
4
0
13
0
3
0
3
27
5
23
25
3
5
30
30
19
10
17
3
0
28
32
32
10
1
18
0
5
3
5
16
4
2
10
10
2
0
0
17
4
4
12
0
3
3
3
3
3
3
0
3
5
0
5
5
8
15
15
0
1
34
6
12
1
6
24
0
1
12
7
7
3
31
31
0
2
11
33
0
12
21
28
2
28
2
18
22
22
22
0
12
16
1
3
4
9
22
0
39
6
2
1
0
3
3
14
0
20
10
10
0
5
5
23
0
10
15
0
11
8
7
9
0
24
0
1
33
10
28
23
7
2
2
16
32
37
4
31
0
36
36
36
1
10
0
6
1
11
1
32
4
2
11
12
4
3
0
9
9
31
0
5
1
1
5
1
7
34
34
28
5
0
24
16
31
31
11
18
1
9
14
3
8
0
12
3
6
0
27
0
7
35
27
23
2
6
16
3
0
0
0
35
25
1
25
15
13
6
45
4
6
0
6
2
3
24
7
0
0
5
13
9
9
9
9
5
5
17
1
15
7
6
2
15
8
14
36
2
4
4
1
4
2
34
9
38
1
2
19
0
23
4
17
10
1
12
12
29
16
41
3
22
0
13
5
9
6
41
1
11
0
0
3
0
18
1
30
14
3
39
0
0
45
45
5
38
38
24
24
1
1
7
1
7
2
1
1
22
30
2
2
0
4
5
26
27
0
14
0
36
21
21
4
14
0
0
4
4
2
27
5
0
16
0
0
36
26
13
13
31
42
3
5
0
3
3
19
10
34
15
17
19
36
19
6
21
2
49
14
37
7
25
45
0
0
28
12
12
12
3
3
3
41
15
26
15
26
26
15
6
13
13
17
6
6
26
26
0
8
1
0
5
35
6
8
33
8
18
8
9
6
6
12
12
37
7
7
18
38
8
18
1
8
7
7
46
24
20
12
34
21
4
1
13
7
0
11
22
9
0
27
2
10
10
10
22
22
5
37
37
8
8
10
0
10
24
25
8
39
11
11
0
4
0
17
17
33
0
37
9
9
19
0
8
12
10
8
0
32
0
5
0
29
17
24
0
1
16
6
16
6
6
17
7
18
24
1
3
0
0
9
0
14
36
1
7
7
9
3
6
4
4
4
2
26
21
0
0
16
5
27
9
24
0
24
0
26
4
13
13
2
1
23
19
23
11
9
9
5
0
1
7
7
0
16
0
3
3
12
0
27
8
1
0
1
2
11
1
30
30
40
8
12
8
5
6
10
20
1
29
2
15
2
1
17
45
4
4
12
11
34
35
5
12
17
2
2
7
0
41
41
41
9
41
9
8
7
7
0
2
13
0
17
4
4
33
33
5
8
5
7
10
11
10
9
12
2
16
16
29
0
2
5
0
20
13
17
17
5
5
0
0
1
10
12
8
12
20
3
3
6
25
0
7
10
14
22
0
35
16
11
25
11
5
40
26
26
2
31
0
7
4
26
6
2
5
33
36
50
12
3
3
28
9
37
9
5
1
0
10
0
7
10
7
1
40
40
23
2
13
9
3
11
2
19
20
0
0
0
18
0
13
2
25
2
4
3
2
4
2
3
13
26
10
9
31
0
9
9
1
1
1
2
1
14
0
46
46
17
22
7
7
10
31
33
2
1
10
8
6
0
23
4
0
5
25
1
2
11
6
2
7
0
20
12
12
10
1
20
0
5
20
0
18
2
3
10
0
17
10
1
1
23
14
41
7
10
8
14
1
0
1
0
13
27
1
25
7
10
3
38
14
48
25
5
0
5
2
3
18
9
2
4
4
1
50
50
3
2
3
9
0
7
0
9
3
1
23
15
6
2
0
6
6
3
9
18
6
6
3
7
7
7
3
13
1
3
24
29
14
5
1
7
2
6
1
6
16
0
32
29
32
1
1
1
1
32
32
0
6
0
7
0
16
13
13
0
13
13
30
8
21
11
0
2
0
3
26
8
4
39
8
1
34
34
8
3
3
34
2
10
2
21
17
0
10
15
27
27
0
9
20
1
28
7
0
22
1
30
8
8
6
0
0
13
6
6
37
28
28
14
8
27
9
6
11
9
0
47
4
5
14
14
0
0
27
26
36
35
16
10
41
1
1
35
3
10
1
1
2
0
38
8
8
12
3
1
16
16
0
1
48
1
27
19
38
20
25
25
6
18
10
0
1
3
13
10
10
1
1
10
20
0
1
10
10
10
0
44
0
34
7
12
4
12
0
8
19
6
7
6
0
41
41
3
16
16
1
1
12
3
3
1
5
3
24
33
29
29
31
31
21
7
2
8
6
4
28
1
20
0
0
0
0
7
0
26
43
1
30
0
5
0
0
0
14
26
26
28
21
7
20
1
0
15
21
16
37
8
7
3
12
6
30
11
1
2
28
17
17
28
10
0
5
41
13
28
11
25
37
16
1
1
8
1
18
5
0
15
8
0
2
4
11
8
1
9
1
3
24
14
4
9
25
4
20
2
18
11
39
22
7
3
4
4
4
0
40
40
0
8
5
4
8
6
17
0
22
16
22
0
18
17
23
6
5
11
20
9
8
8
0
6
0
31
31
0
0
0
5
7
0
2
19
0
23
0
1
0
1
43
19
14
1
13
18
11
0
1
1
18
4
35
6
6
1
13
25
0
13
13
13
3
30
31
13
9
13
2
0
49
49
0
0
8
32
40
8
40
7
38
39
8
30
21
21
7
29
29
31
30
3
1
27
27
9
5
3
1
22
8
31
5
33
1
0
5
13
5
13
11
3
31
1
0
17
1
22
5
41
17
17
17
0
6
0
4
2
2
2
2
2
8
31
5
6
7
7
13
10
2
2
3
7
7
17
14
14
14
24
17
8
0
25
14
0
6
1
22
15
29
1
0
2
0
24
17
0
0
2
17
27
5
14
14
39
1
4
11
10
0
0
0
4
0
0
16
16
39
7
23
1
12
26
27
4
3
4
9
9
9
2
3
46
6
4
2
7
10
0
0
0
0
29
16
16
16
4
4
2
24
0
4
3
3
16
7
12
2
30
0
0
0
7
4
5
10
5
16
46
46
34
1
29
0
0
1
1
0
0
0
0
9
11
30
2
9
9
36
36
36
7
2
0
8
30
2
23
0
19
13
26
7
1
0
18
10
1
3
14
4
41
4
41
24
24
28
14
13
13
5
13
1
3
3
11
17
3
3
7
3
10
3
3
3
1
1
10
10
17
17
33
50
2
26
2
5
1
1
18
1
20
18
15
9
22
3
27
18
18
6
2
25
36
14
13
14
18
16
20
10
2
0
0
0
5
35
14
12
20
6
0
0
8
18
22
1
9
26
26
26
36
16
29
43
0
11
24
15
7
2
18
2
30
30
31
1
6
3
12
4
4
3
4
34
0
13
2
18
7
10
18
0
7
18
2
36
36
17
32
16
26
27
17
3
3
33
41
16
5
1
38
14
26
7
11
2
50
50
16
30
7
9
24
20
15
2
6
3
17
2
9
13
15
10
19
28
14
33
12
1
0
5
0
8
6
22
14
22
16
16
34
4
22
12
12
19
6
3
36
27
15
6
2
2
1
3
5
23
7
7
7
7
10
5
0
11
8
1
3
28
28
39
4
3
4
1
1
1
1
1
0
3
8
8
8
0
20
9
13
8
16
2
27
2
6
14
12
1
15
12
12
3
32
3
0
2
6
10
3
0
0
0
20
24
24
6
40
29
7
19
1
37
37
7
5
5
11
3
8
8
2
5
19
19
1
1
1
20
0
0
21
16
5
6
3
25
0
5
1
5
16
5
26
1
1
20
20
6
1
10
2
19
0
15
37
18
3
8
36
28
3
4
12
11
9
20
24
6
11
12
18
31
13
18
18
4
6
0
5
9
0
1
7
4
1
3
48
27
2
34
26
4
1
0
17
18
1
9
6
28
5
8
8
25
33
20
1
1
1
24
3
40
11
4
12
19
27
20
0
14
4
20
16
8
3
0
0
0
2
2
16
7
20
20
6
30
3
3
5
13
5
16
16
0
2
2
9
0
25
10
50
43
24
0
30
5
0
12
1
12
29
35
4
38
1
6
11
6
13
9
0
3
7
0
4
1
30
14
14
2
33
32
32
32
0
0
11
6
8
3
6
1
1
3
18
33
18
25
7
25
1
15
0
2
42
42
42
2
42
42
5
0
3
20
20
20
26
8
2
0
17
32
32
46
0
21
0
0
37
1
32
1
12
27
12
3
8
42
34
12
0
12
35
11
2
7
3
0
3
11
11
1
0
11
21
7
6
0
17
8
17
17
10
5
0
40
27
0
0
0
15
0
12
12
14
48
0
2
2
20
8
10
8
4
11
5
11
5
6
14
15
15
9
0
2
3
28
9
0
13
0
5
8
5
5
16
13
3
0
0
0
2
41
20
3
1
0
0
22
0
13
3
7
9
9
7
0
12
6
2
5
4
36
8
7
2
1
0
12
40
40
3
0
1
5
13
18
46
0
23
11
6
11
11
1
1
3
3
14
5
8
40
21
13
34
34
0
1
40
1
9
5
0
17
4
20
0
12
45
26
8
0
20
32
12
2
2
2
2
28
0
0
15
3
0
9
24
18
2
21
8
0
24
2
18
29
1
1
21
10
21
21
0
13
6
6
6
6
6
9
15
25
0
6
30
26
30
33
6
6
2
5
0
0
15
5
4
0
11
9
5
5
5
0
5
28
17
0
12
13
26
4
10
16
10
5
45
1
2
2
7
2
2
34
24
24
24
34
34
11
6
1
45
0
0
0
3
18
3
6
0
0
9
5
2
19
3
31
2
9
6
23
3
1
2
3
3
3
25
0
25
5
2
17
41
41
15
22
31
2
17
28
3
0
10
1
1
22
24
2
28
4
0
6
6
26
14
20
6
2
29
10
15
8
0
8
5
8
5
0
0
5
3
3
30
31
20
15
6
9
1
15
49
7
23
3
25
2
40
15
34
1
1
11
11
11
4
34
13
0
3
1
3
18
20
20
49
8
1
1
11
1
0
24
5
5
2
2
2
0
2
17
5
13
0
30
16
23
0
5
2
2
23
29
15
10
20
0
39
39
11
16
16
9
7
0
9
22
1
1
0
6
42
0
0
0
3
3
0
12
9
9
38
3
23
9
8
1
40
1
2
36
2
35
0
29
37
12
12
0
19
0
0
23
1
21
18
7
17
6
18
3
0
21
3
26
22
1
1
14
14
14
14
7
0
22
4
27
7
23
23
34
0
3
13
45
45
17
3
3
11
2
1
14
5
5
24
21
21
4
2
6
0
14
26
2
16
21
16
12
16
11
18
1
1
11
0
32
14
14
14
14
7
9
4
4
11
4
4
4
18
30
22
22
15
38
23
3
18
27
1
7
7
7
7
1
3
17
1
25
1
12
1
22
4
11
1
14
32
32
15
15
16
2
1
1
1
3
19
0
0
20
20
6
14
3
9
9
29
6
23
28
28
25
2
38
6
6
38
38
38
0
3
0
6
7
2
5
18
18
12
26
0
0
3
33
18
1
2
21
6
37
2
16
7
7
0
8
7
5
25
5
7
26
4
30
24
0
2
0
14
5
3
5
3
5
9
2
5
0
0
5
50
50
22
15
22
36
22
24
12
8
2
8
0
0
41
1
24
9
7
6
14
25
17
3
5
1
4
2
2
25
1
23
1
47
0
0
0
3
1
28
1
1
1
1
0
6
0
21
3
0
8
8
0
0
21
9
6
3
17
0
2
1
2
2
25
9
2
2
2
8
8
6
19
16
0
3
0
0
13
6
6
12
12
1
3
12
0
0
0
3
4
0
20
7
2
1
0
2
2
1
4
1
7
5
3
45
5
24
1
0
3
11
1
12
12
12
0
37
5
5
22
23
23
13
15
15
15
19
0
12
39
7
7
43
1
40
12
0
3
47
26
13
6
7
22
0
1
2
0
3
2
2
0
43
3
15
10
1
30
21
21
6
32
11
21
4
4
2
0
2
3
3
1
4
4
5
17
26
13
13
10
10
20
12
19
3
34
34
8
15
1
2
0
0
0
10
38
8
33
1
3
18
1
10
1
48
0
26
0
4
4
7
22
16
34
6
34
35
16
16
3
7
16
0
0
22
22
22
22
22
3
22
1
43
2
12
0
0
0
3
0
0
0
13
49
1
6
17
8
1
1
5
34
2
19
2
2
0
16
19
15
3
21
2
21
0
2
0
0
2
3
4
14
3
1
25
13
13
5
2
34
18
18
46
22
25
6
34
2
1
1
22
8
46
10
13
1
46
21
0
27
5
15
6
3
1
1
10
27
1
38
3
24
2
21
34
13
14
28
4
1
1
1
13
3
3
15
25
8
9
9
0
7
2
17
17
4
7
1
2
2
1
34
0
13
47
8
2
31
16
1
16
0
7
39
0
30
1
3
21
21
32
13
9
13
0
0
7
1
0
5
3
10
32
41
24
19
0
32
1
1
23
0
40
39
9
9
2
4
2
2
7
2
5
27
2
6
11
18
18
17
2
39
10
1
9
11
5
45
2
10
5
7
19
26
3
3
16
2
1
30
43
5
32
13
1
2
2
24
19
0
31
36
30
30
0
26
4
12
1
1
11
3
6
23
40
2
22
8
2
24
10
33
33
2
16
0
36
2
13
19
17
6
0
7
0
26
4
4
10
0
4
10
8
1
0
13
0
0
11
5
1
32
16
7
1
7
2
0
27
7
4
20
15
20
7
0
10
31
17
17
22
7
22
0
0
5
5
18
18
14
1
13
13
13
3
2
5
1
18
10
25
25
1
1
1
8
0
0
0
5
18
26
0
26
8
7
7
0
16
9
34
6
24
3
40
31
50
26
1
2
2
0
3
6
0
8
21
21
13
15
15
34
12
7
4
35
0
5
3
9
33
33
12
27
14
2
2
28
28
27
2
34
2
5
5
5
7
16
15
16
16
3
1
9
21
5
7
8
16
4
4
13
12
9
7
3
21
24
0
13
1
13
2
9
6
49
13
2
13
10
2
40
40
12
0
2
6
9
9
2
6
31
20
24
18
30
28
29
29
4
10
42
4
0
0
0
18
27
18
6
30
30
0
6
0
4
35
16
14
2
3
6
0
0
0
9
49
6
6
10
21
21
5
5
0
7
12
1
9
10
4
18
3
7
11
0
1
1
3
3
29
12
6
33
16
33
24
24
19
20
22
22
10
17
5
6
0
28
0
0
0
25
25
7
7
9
5
18
18
22
3
17
1
1
13
0
42
20
0
0
0
0
0
10
3
1
14
6
16
1
0
9
18
0
6
3
0
6
18
23
23
23
13
13
2
3
2
2
13
6
7
1
24
1
18
14
13
14
1
3
1
15
5
10
42
0
31
31
1
16
19
2
20
34
10
25
2
11
11
6
6
5
5
5
5
18
6
6
2
1
27
25
25
7
36
36
18
22
14
4
9
3
9
21
0
0
0
1
11
6
11
24
0
17
9
9
9
34
6
39
0
0
0
0
20
4
19
11
4
8
5
0
33
10
1
6
7
0
7
6
1
7
23
10
17
5
33
3
7
15
3
3
1
14
41
43
16
1
0
9
9
30
38
5
0
10
0
0
2
18
6
6
9
12
12
7
12
12
6
39
0
42
42
1
4
23
0
1
8
21
37
1
2
8
7
10
2
19
28
12
16
1
13
0
1
0
0
0
0
4
4
16
8
2
2
2
1
3
3
21
7
12
0
16
16
2
2
25
1
6
3
0
0
26
29
26
7
7
15
1
15
30
0
0
0
0
11
0
0
1
30
2
33
0
2
1
1
0
2
31
12
4
4
8
2
8
10
1
2
0
3
0
1
10
27
0
4
3
11
11
0
0
0
15
30
3
18
0
2
25
12
15
28
1
3
26
26
2
2
2
42
3
23
45
29
22
29
3
3
38
11
7
1
4
1
31
34
3
0
0
2
12
0
2
8
8
23
14
31
23
33
1
1
30
6
0
7
8
0
7
6
0
1
18
15
25
11
13
23
4
5
38
7
12
5
22
3
14
1
16
19
16
6
35
7
35
33
5
3
6
6
1
14
26
14
2
8
5
5
5
1
3
5
9
5
9
0
0
0
0
0
26
0
7
7
0
34
21
3
6
2
19
3
7
3
16
1
31
31
1
1
1
18
12
0
17
23
1
1
44
2
0
0
0
13
41
15
0
4
8
19
3
30
30
3
30
16
26
11
11
26
8
8
1
2
24
24
4
34
1
16
7
4
4
4
2
10
6
30
6
15
6
11
11
8
0
2
33
12
46
7
5
4
11
11
3
3
22
4
0
3
6
13
13
2
48
2
15
26
26
8
14
5
11
11
11
9
0
5
4
5
5
45
0
13
0
6
0
19
0
5
23
23
2
6
1
1
5
4
4
11
3
33
1
3
7
1
30
30
0
0
1
36
30
11
31
0
5
25
25
5
16
5
0
18
4
4
17
2
17
17
3
3
0
0
12
1
44
21
19
0
3
2
28
13
10
1
1
11
33
11
8
7
19
14
7
1
6
7
0
0
0
17
37
9
37
37
0
0
16
10
10
22
2
13
1
16
18
14
0
11
3
18
21
21
9
0
1
3
0
26
14
26
10
25
17
0
17
41
0
4
30
2
17
0
1
10
21
22
0
22
9
1
11
4
33
6
28
21
21
0
5
27
5
5
2
3
17
2
32
0
0
24
14
3
16
18
18
18
0
25
20
20
37
2
13
13
43
0
0
14
2
3
1
6
8
10
2
0
10
10
9
4
1
8
9
25
31
23
25
0
7
22
15
0
1
12
6
39
4
1
10
10
27
30
7
4
0
0
28
13
13
28
21
23
0
3
26
0
3
7
7
12
3
9
3
2
16
31
4
28
8
8
7
45
4
45
9
13
2
3
21
32
7
6
27
45
37
19
17
2
14
22
2
2
0
0
14
7
14
1
12
1
17
14
5
19
1
10
15
1
1
0
13
13
8
0
2
2
41
1
6
21
1
0
2
5
20
14
0
15
0
14
0
3
13
3
22
6
9
0
1
35
1
3
0
28
6
28
28
30
21
8
3
33
22
22
22
2
11
11
19
1
34
41
9
23
3
8
1
0
11
38
23
23
3
17
17
1
12
33
6
6
6
6
17
17
3
1
17
1
6
21
21
44
0
11
12
20
26
0
15
15
6
0
5
3
10
23
22
22
0
11
11
11
13
42
16
9
16
0
0
0
0
11
2
11
18
19
14
25
0
5
35
0
0
2
29
13
25
28
41
41
16
28
23
1
21
3
4
27
27
4
20
4
16
19
21
9
0
16
42
34
17
20
0
1
44
5
2
2
6
1
5
3
48
0
5
0
10
5
18
3
1
9
1
11
11
18
5
16
0
1
2
17
12
12
1
12
18
22
1
14
14
25
11
4
28
5
1
3
3
0
44
10
1
6
1
17
14
17
2
3
3
22
11
22
2
6
2
1
26
8
7
1
4
11
7
14
10
32
0
24
24
10
0
35
40
4
16
18
4
1
9
0
3
13
22
2
2
2
29
11
24
8
1
15
1
32
4
4
39
31
2
23
22
6
4
41
41
0
25
28
0
0
13
30
3
27
8
0
14
11
6
7
3
11
32
21
9
41
12
3
23
45
2
17
30
13
5
5
5
5
9
18
1
1
0
32
32
48
26
13
13
30
30
44
13
42
24
1
49
0
0
0
0
0
39
0
2
41
8
5
11
13
15
26
4
4
2
46
11
0
18
15
0
24
4
24
0
0
0
21
14
0
28
24
41
0
15
5
10
33
8
1
17
19
9
9
4
19
1
34
5
3
12
12
17
4
6
24
17
5
0
0
14
14
6
16
11
14
47
6
10
1
10
0
18
5
18
27
27
0
0
19
0
0
27
17
17
6
6
33
17
9
2
14
2
9
16
0
21
15
14
6
3
0
15
7
1
1
18
0
27
1
0
0
0
0
4
1
33
6
12
12
7
7
22
7
3
36
0
11
29
12
12
29
8
8
8
3
0
2
1
18
18
0
30
10
27
21
10
10
0
30
22
42
9
5
11
11
4
0
40
8
10
27
27
27
0
27
8
4
27
18
18
4
4
9
1
7
5
13
11
7
10
10
3
4
10
11
5
34
16
3
0
0
1
1
13
25
16
17
1
0
32
3
3
0
13
31
0
0
0
0
0
0
21
24
33
25
21
2
25
25
25
0
10
25
11
31
10
6
13
12
0
26
5
2
0
44
2
8
2
35
2
30
36
8
36
30
27
27
22
1
5
5
11
5
5
14
14
20
14
13
9
22
22
0
1
42
11
3
10
2
27
6
19
6
2
1
49
12
15
2
2
0
1
1
30
1
27
37
37
6
5
0
29
29
5
0
31
1
22
19
0
10
3
2
34
8
15
16
0
3
5
1
1
1
12
25
8
6
8
16
0
18
3
3
0
32
0
8
25
25
25
25
13
8
6
9
1
15
28
21
13
12
34
25
25
25
14
2
27
3
3
1
3
0
8
40
25
19
19
0
4
16
16
40
11
39
1
39
1
15
8
17
25
17
4
13
5
16
2
11
11
1
15
1
3
7
5
5
11
17
22
36
8
5
17
2
2
32
7
7
21
7
0
6
2
3
2
2
2
24
0
0
1
31
2
1
18
10
22
47
12
23
3
1
10
0
0
0
4
9
9
8
1
5
7
32
20
23
3
16
3
6
24
9
5
3
6
5
10
10
10
48
16
16
10
31
31
3
19
6
7
2
20
2
6
0
0
6
0
0
6
22
6
0
11
12
14
9
1
22
22
8
3
2
2
4
7
30
32
37
2
14
0
9
0
18
33
1
1
1
1
22
22
22
11
2
2
21
21
21
2
21
6
19
18
18
4
2
2
3
27
0
3
2
28
2
2
28
10
0
29
2
16
21
2
15
3
0
4
4
35
27
6
18
47
0
46
0
37
2
1
37
37
1
0
3
18
10
0
8
13
0
2
0
24
24
0
24
29
29
34
34
46
12
0
44
9
1
29
15
0
0
46
0
4
4
36
0
36
22
7
28
5
0
4
4
3
15
30
30
17
25
24
2
10
2
2
7
29
8
8
38
12
22
16
18
26
3
17
2
6
2
2
0
7
0
7
43
37
4
18
14
0
0
26
4
22
33
4
4
4
26
5
7
21
27
6
12
12
4
17
4
16
5
14
49
17
4
15
2
29
21
0
13
6
8
21
32
1
1
21
32
8
1
11
18
0
1
14
28
14
19
17
42
42
21
27
25
25
21
1
21
26
5
8
11
7
0
5
17
26
3
8
6
12
0
16
10
10
1
10
10
10
6
0
0
0
2
24
24
0
10
7
2
1
17
24
20
20
20
26
2
23
23
49
27
22
27
3
2
3
3
7
7
6
5
5
0
12
3
4
3
47
3
34
1
34
0
12
1
2
5
8
36
1
20
1
37
0
19
1
8
11
7
5
6
0
1
0
17
8
22
3
3
49
0
2
0
0
27
0
1
36
22
1
2
2
23
0
11
0
1
1
16
23
19
27
13
4
10
8
6
0
34
34
6
0
0
8
0
7
1
11
14
0
0
3
0
14
20
28
4
0
15
11
34
11
5
2
35
23
43
37
1
2
1
10
0
13
30
1
37
0
1
8
8
22
3
10
5
35
26
9
9
28
28
5
21
3
0
17
3
2
13
13
13
6
3
9
28
28
16
1
19
15
24
26
7
0
0
2
2
9
2
36
2
2
2
10
4
40
11
6
4
17
40
13
13
1
1
8
19
0
45
7
10
16
6
24
24
25
19
19
8
4
17
14
48
0
32
1
5
5
21
23
22
0
0
1
7
4
6
6
8
3
10
7
17
20
21
28
1
6
6
29
0
15
9
9
13
0
9
0
0
43
2
30
14
30
15
0
30
32
35
0
0
6
8
2
2
41
3
11
21
3
49
29
36
2
35
3
2
16
16
0
8
0
3
29
29
1
10
0
0
14
19
0
10
13
5
0
0
21
0
34
34
2
2
16
2
27
2
10
9
0
17
15
0
1
2
4
20
2
45
0
0
0
0
0
4
5
4
22
8
18
21
13
10
25
4
4
24
9
0
6
5
4
7
35
10
23
9
8
8
4
10
7
25
34
34
4
11
11
20
25
6
3
5
3
0
8
8
39
8
0
0
0
22
0
14
45
45
2
26
11
17
9
0
2
30
2
1
1
4
7
1
5
3
3
3
20
4
9
9
1
1
2
0
45
10
10
19
19
19
2
3
3
27
0
21
16
41
3
3
3
3
22
0
9
2
17
2
2
1
7
1
1
3
2
4
0
22
22
22
30
37
2
23
37
0
15
17
8
2
0
35
18
8
9
1
32
1
32
13
0
29
29
39
1
31
17
38
23
3
21
9
2
16
20
4
4
18
3
29
9
29
0
18
14
1
9
0
21
0
22
1
50
50
10
3
3
14
14
1
1
1
8
22
22
1
23
37
16
3
0
0
5
35
0
2
33
8
8
8
1
1
11
11
9
4
16
24
0
42
25
17
1
1
4
6
5
0
6
38
6
4
41
22
42
10
12
12
0
0
0
21
20
8
7
0
10
11
0
10
10
2
9
0
8
23
14
2
2
10
10
0
8
1
26
49
6
21
0
1
1
2
2
1
2
6
10
2
24
0
0
6
10
10
15
2
29
2
42
1
9
15
1
3
10
8
3
34
3
39
43
1
0
3
0
11
3
8
10
38
0
0
2
0
14
0
7
9
7
1
1
1
33
8
0
37
12
25
18
9
1
7
4
27
0
1
3
0
0
3
0
9
32
1
31
2
10
4
4
4
2
2
18
24
32
32
32
27
3
8
12
31
6
0
5
5
2
2
4
4
1
11
6
3
11
11
26
3
0
9
22
27
4
10
10
3
30
1
1
1
18
14
4
2
26
3
21
3
3
3
5
32
3
32
3
26
0
3
3
11
7
0
5
1
18
6
0
0
0
0
4
1
4
4
4
1
1
21
39
11
1
2
4
5
6
29
16
30
2
8
8
21
5
3
3
0
1
9
0
1
7
9
9
0
23
4
10
8
29
13
5
2
15
28
28
21
13
40
9
9
13
6
6
6
23
0
23
0
8
3
3
28
18
7
28
32
3
3
42
34
5
26
12
50
14
2
18
2
10
1
11
0
23
4
10
1
6
0
4
0
2
35
25
25
25
1
25
11
13
8
3
42
22
1
35
0
8
0
0
0
7
4
0
0
3
1
3
3
2
32
33
14
20
0
9
10
1
33
21
1
0
23
3
9
1
0
10
0
3
0
1
10
4
11
50
50
11
9
0
22
11
9
17
37
5
5
23
30
37
1
37
0
25
37
6
11
0
4
5
16
28
4
27
36
34
2
15
1
2
2
23
23
15
22
26
8
41
0
35
2
4
1
1
0
20
0
13
20
45
26
26
10
27
39
39
2
1
8
5
23
20
19
20
23
6
3
22
10
18
2
10
11
0
0
3
14
0
1
0
3
17
8
14
14
0
19
19
31
31
20
6
41
0
0
0
28
9
6
2
0
1
7
40
0
0
15
3
0
0
1
12
34
17
23
16
1
5
1
8
13
3
4
2
1
3
28
17
31
29
2
2
0
3
6
6
31
1
39
39
44
23
47
0
0
0
5
30
6
12
12
9
9
16
10
37
6
5
4
18
28
28
26
43
4
4
8
17
8
7
2
7
19
9
9
7
0
1
21
1
35
35
11
11
8
0
0
18
19
5
8
9
20
13
20
20
14
0
14
2
23
23
23
22
4
4
4
1
0
29
9
18
18
12
13
13
4
13
0
5
24
4
22
0
4
34
10
5
0
7
19
3
12
10
27
22
2
0
20
6
2
0
28
39
5
12
2
0
26
26
7
6
14
11
25
41
8
8
5
5
9
19
11
0
23
23
23
0
4
1
8
1
5
5
1
0
23
0
0
0
2
14
14
1
24
12
15
16
3
8
3
1
3
1
10
2
31
16
9
9
1
3
45
16
19
19
19
19
2
9
2
20
42
3
39
0
1
1
22
32
43
1
11
36
9
0
41
0
10
6
9
17
9
0
2
2
19
14
5
15
20
0
10
45
15
4
31
34
0
34
24
34
8
5
0
38
38
13
3
3
9
41
11
34
11
3
1
1
3
3
6
33
16
22
6
24
5
11
11
11
33
33
0
21
0
39
0
5
8
19
8
15
11
23
3
23
18
3
6
16
6
9
10
9
8
4
6
0
0
49
8
1
13
7
19
19
19
1
1
27
0
14
33
1
1
30
1
7
1
31
47
17
41
41
23
23
1
1
1
19
12
8
14
21
2
24
24
1
1
24
24
0
7
26
44
27
27
0
11
27
0
0
0
29
29
29
36
14
3
7
13
23
6
13
4
22
5
6
22
25
17
25
33
25
25
35
5
46
5
5
4
22
6
28
28
3
0
10
2
2
38
2
11
7
11
35
11
0
0
1
0
0
9
2
2
15
15
9
40
8
13
3
7
32
21
3
41
0
0
9
6
0
17
48
0
20
20
10
1
27
7
4
27
27
3
20
0
0
1
34
14
2
10
1
2
2
1
3
30
5
30
29
28
1
3
44
4
9
9
0
3
5
0
1
13
4
6
4
0
12
1
4
15
0
15
7
19
2
0
9
0
1
36
22
17
2
0
4
1
25
26
2
6
0
30
1
0
1
0
6
0
26
26
0
35
19
2
14
4
8
0
5
13
9
13
10
18
5
6
6
33
33
17
7
13
13
34
34
29
0
1
1
9
12
8
27
29
5
31
11
22
27
9
7
0
0
25
1
5
2
2
15
1
23
29
31
1
6
19
12
23
22
6
5
29
10
12
1
10
1
1
44
34
18
5
25
25
0
0
50
0
9
41
7
10
3
3
7
2
10
3
1
26
2
33
8
1
8
33
33
11
2
11
11
3
0
5
25
21
35
30
35
16
0
0
2
25
25
6
16
25
9
2
19
19
3
1
1
3
8
2
12
8
2
6
32
8
7
9
22
9
8
20
11
18
1
0
0
0
4
13
15
23
25
13
2
0
48
0
1
6
11
11
3
3
34
24
24
3
34
3
5
25
18
4
4
22
19
16
7
42
0
6
1
1
2
33
35
34
34
34
28
8
33
19
4
12
27
19
12
1
2
12
25
25
9
0
6
4
1
4
0
2
28
10
25
5
10
6
1
10
2
2
1
9
9
25
22
9
5
4
17
4
21
0
12
12
7
44
0
4
6
6
6
1
8
24
0
18
0
0
0
21
18
6
6
6
6
4
5
3
0
17
39
2
2
8
22
34
18
8
14
10
0
10
6
1
11
1
13
41
45
33
27
2
40
2
11
5
25
1
10
10
16
14
9
9
35
35
25
36
36
36
27
13
4
0
4
20
0
20
4
12
12
5
5
13
7
6
8
0
4
21
10
40
10
2
5
0
9
5
47
30
3
3
0
18
17
2
7
4
0
7
7
17
22
25
25
12
2
2
8
1
27
27
9
9
5
5
5
18
18
6
14
0
0
0
22
31
5
0
1
21
3
5
11
33
11
2
4
0
7
4
1
25
1
27
29
25
29
3
2
1
1
13
31
6
1
1
7
13
17
17
38
36
7
25
13
18
15
0
26
20
18
0
0
2
2
14
29
0
2
34
29
24
10
1
7
8
0
25
25
25
28
12
31
2
34
34
4
10
29
3
1
1
26
26
41
18
9
16
12
2
2
17
6
0
0
16
47
16
2
21
17
1
15
12
12
0
0
12
12
1
0
3
21
42
41
10
0
34
1
2
0
2
22
11
29
11
10
4
4
6
22
22
16
18
2
11
0
14
5
23
1
14
25
7
5
2
10
47
6
14
15
2
12
1
0
5
0
30
0
24
24
0
16
0
3
3
0
0
0
0
20
22
22
36
27
8
1
19
21
1
30
18
1
0
49
0
5
7
31
22
12
32
6
8
8
4
4
9
4
7
27
27
22
2
41
0
23
34
2
15
1
15
15
12
2
15
1
4
4
4
2
25
23
11
31
8
0
11
9
41
1
1
4
18
8
34
0
0
0
9
10
17
1
0
45
1
21
1
11
3
11
24
41
31
0
0
20
0
1
16
4
0
11
10
13
11
3
17
11
2
27
27
16
8
12
16
22
0
22
2
6
0
1
1
14
37
9
9
9
1
0
0
6
8
3
6
1
12
0
20
7
12
12
22
2
28
1
0
1
3
1
20
11
17
0
0
39
10
11
11
11
20
21
10
32
17
1
4
1
11
11
2
19
18
17
18
18
4
0
5
1
3
2
0
0
1
1
8
24
30
10
4
0
0
16
0
2
1
2
1
5
15
0
15
30
30
6
30
30
0
36
0
36
32
32
13
5
15
15
19
3
29
27
29
22
22
1
11
7
11
7
19
43
5
40
5
16
27
3
21
0
12
12
0
19
30
3
29
2
23
18
18
2
16
7
7
3
6
29
29
30
6
42
42
43
2
2
6
0
30
19
0
2
2
2
6
6
3
1
6
1
3
2
25
3
32
22
30
30
5
5
1
5
11
19
19
22
18
8
8
5
5
3
5
8
2
5
7
12
11
21
8
19
3
19
21
4
1
7
2
3
2
43
1
24
6
0
31
6
0
0
7
0
0
34
14
3
10
1
40
10
12
23
27
0
0
37
1
36
36
5
8
10
8
0
0
0
32
45
1
2
3
20
2
38
5
42
34
0
2
17
2
45
28
3
13
11
1
5
1
4
10
9
9
4
2
5
10
13
13
0
1
1
6
1
2
2
11
15
2
14
8
21
4
36
11
3
3
20
20
20
20
20
32
32
6
32
27
0
27
18
0
28
1
1
3
40
17
35
17
6
23
6
8
19
2
11
35
2
7
7
9
10
16
33
10
2
16
10
20
0
20
8
49
22
25
5
29
2
12
16
19
5
2
5
11
4
7
7
16
16
1
20
8
0
33
5
6
6
0
12
12
11
2
13
0
0
1
35
10
8
8
26
26
13
38
2
0
0
0
3
6
33
2
42
2
10
19
20
7
7
10
10
26
20
5
2
35
15
15
1
4
26
0
2
2
3
3
0
0
41
0
5
20
0
22
12
3
22
22
4
4
22
4
14
3
7
0
15
1
1
19
4
0
6
10
9
16
3
0
28
1
12
1
10
1
20
15
22
3
0
2
2
9
7
10
8
4
6
6
6
28
6
5
7
5
4
0
25
3
16
0
0
1
4
20
9
9
21
23
2
3
2
3
7
3
7
9
9
23
20
2
3
10
8
16
23
3
22
22
30
30
13
0
0
15
5
1
7
2
5
18
1
0
0
14
7
29
33
0
7
0
24
0
0
4
3
1
5
15
29
0
1
0
1
11
11
11
9
16
16
0
37
12
41
0
28
28
24
47
6
28
28
20
2
2
6
5
0
9
5
1
7
1
2
6
2
10
2
19
1
16
5
24
1
10
0
6
4
30
2
30
5
5
7
1
10
30
0
0
17
16
19
19
3
1
1
4
4
20
1
0
9
1
13
1
3
31
6
28
5
12
22
13
25
25
3
18
2
2
22
33
0
0
7
3
21
0
21
36
30
2
2
2
1
3
15
34
49
5
12
19
34
20
19
6
1
18
3
0
0
26
0
0
9
4
21
1
1
8
1
23
2
18
18
36
26
4
0
9
18
33
33
1
1
1
34
8
5
2
4
6
14
14
3
3
3
21
4
35
35
35
8
28
9
19
28
19
28
28
0
12
0
49
3
6
23
6
23
3
3
31
18
19
31
31
2
0
32
8
1
29
50
45
1
14
9
39
5
6
2
29
20
0
24
3
13
1
9
20
20
11
11
6
0
0
30
1
2
48
8
0
49
6
2
2
0
0
14
0
2
10
27
40
1
29
15
15
7
7
39
5
18
9
5
5
1
7
11
49
0
28
1
0
0
0
15
36
8
10
29
4
4
29
2
8
34
7
7
5
1
13
17
36
1
9
13
9
16
1
9
6
26
26
26
29
45
4
4
48
3
6
4
4
4
4
6
7
9
11
25
6
12
9
2
12
6
9
3
9
16
16
18
28
15
30
0
5
4
0
13
5
11
6
0
2
9
2
2
3
5
5
5
2
2
19
5
19
19
9
0
1
1
45
1
23
0
5
7
8
8
10
1
1
1
50
50
0
0
0
11
32
47
8
1
1
0
0
21
38
0
0
1
0
11
0
0
0
4
9
4
26
0
1
7
28
18
3
19
22
19
0
0
25
25
2
2
18
6
19
19
0
5
34
7
39
0
11
11
12
25
3
7
17
8
1
1
1
28
2
5
5
3
25
1
25
21
6
6
1
6
15
2
21
0
13
0
11
3
6
17
8
17
3
3
3
4
0
3
11
11
1
8
15
16
11
15
8
8
0
13
15
15
14
1
1
6
29
33
32
21
2
2
1
1
1
13
0
0
0
15
25
1
31
17
18
18
7
18
10
20
0
3
3
40
40
5
28
28
23
0
2
0
9
0
0
6
5
30
10
10
21
5
12
12
0
5
24
24
24
24
16
7
16
16
16
20
20
0
0
31
21
35
35
0
8
8
45
1
34
46
2
29
29
2
16
30
17
17
4
5
13
22
3
9
19
2
19
7
8
7
11
6
1
2
0
0
8
5
2
2
0
0
0
0
10
16
23
6
40
4
2
7
0
1
17
14
7
2
2
18
15
18
1
8
34
3
12
0
12
0
8
12
12
12
33
0
11
11
0
3
3
27
3
3
30
1
8
20
0
9
25
25
24
0
25
12
13
13
1
5
2
2
10
10
15
15
5
2
10
3
18
10
35
7
39
3
0
9
16
6
14
14
6
6
0
4
6
1
1
17
1
3
1
3
3
5
14
27
3
18
18
11
0
26
20
38
17
0
14
12
11
11
11
28
3
34
1
34
18
18
5
20
4
4
2
13
13
0
12
7
1
1
15
15
1
11
18
11
1
11
22
19
19
7
35
20
0
4
9
9
9
15
3
5
19
4
34
13
4
1
4
22
16
16
16
9
6
19
0
1
1
43
22
22
5
0
21
13
1
4
6
9
7
32
7
3
2
31
12
19
1
1
2
2
2
22
14
9
22
1
1
25
5
3
5
22
22
2
1
10
25
4
4
4
1
15
9
26
9
30
30
31
31
12
9
2
8
5
22
0
0
0
37
15
0
5
4
0
9
26
2
2
16
19
22
0
10
2
3
2
36
5
5
27
16
11
2
4
19
16
4
30
21
14
23
3
18
17
17
37
0
0
3
4
20
4
0
14
19
3
0
0
23
7
34
39
34
17
46
0
6
8
0
19
35
17
0
30
0
3
18
18
0
1
25
0
0
0
5
6
0
35
30
11
3
1
1
10
4
18
27
26
11
6
5
41
5
9
14
14
1
0
5
25
3
46
1
2
1
4
0
16
16
29
5
11
17
8
1
1
1
5
0
4
6
19
3
6
14
5
20
45
0
23
22
23
5
5
5
8
20
5
0
4
5
0
6
3
0
1
5
0
4
4
10
16
3
2
41
2
9
12
5
1
1
34
11
11
11
9
16
14
0
0
0
21
10
3
33
9
9
18
0
0
35
2
22
31
19
18
12
7
31
3
20
8
2
0
13
15
4
3
7
5
33
3
8
6
4
6
3
3
20
25
11
25
10
3
30
0
34
0
23
23
23
20
5
0
5
3
1
1
0
31
1
31
9
2
9
25
25
0
6
17
40
19
2
4
2
10
0
8
15
30
30
17
29
9
29
36
17
17
24
18
3
2
24
27
0
0
3
8
14
28
14
29
16
14
2
11
4
24
0
0
3
0
6
17
26
22
1
19
23
1
5
10
19
11
11
19
1
19
22
0
12
13
0
14
3
3
10
23
49
49
15
27
22
5
20
1
5
35
33
11
6
2
13
4
6
17
17
4
20
19
5
22
3
11
15
29
1
1
3
5
3
25
29
4
17
8
17
17
39
39
16
3
3
1
0
5
1
20
33
35
2
1
0
13
1
7
7
15
0
7
17
4
3
28
21
1
28
9
9
1
6
6
17
24
24
4
5
24
32
32
5
4
0
0
9
9
9
9
9
14
20
20
33
20
37
3
14
26
0
10
23
2
7
20
6
7
0
2
1
20
20
20
0
7
0
2
0
24
9
6
22
1
15
41
13
3
1
3
7
16
45
45
3
3
3
7
14
43
3
0
9
14
1
6
14
14
15
0
3
1
1
0
33
5
31
7
0
0
2
2
1
13
17
17
6
7
23
8
5
3
24
13
13
13
3
3
3
2
18
1
21
4
7
0
38
38
18
28
28
26
6
45
6
9
6
5
1
15
1
0
0
5
11
5
35
0
37
12
4
0
0
21
0
0
1
38
24
33
3
10
24
19
3
2
1
8
2
0
2
1
25
0
2
11
6
12
3
1
3
1
1
12
0
4
4
4
18
14
14
2
8
2
8
32
1
3
14
0
3
17
20
26
2
2
7
10
3
2
7
32
6
16
16
3
0
3
45
11
1
25
3
19
2
7
11
11
0
0
6
24
30
1
32
35
24
0
2
9
22
22
7
7
7
18
16
16
13
16
11
8
8
0
38
28
19
18
24
25
29
29
10
10
4
21
15
0
0
25
21
25
1
1
1
8
1
35
8
13
5
7
21
10
40
29
14
1
2
2
17
17
30
0
10
3
3
0
27
7
7
0
1
2
2
24
10
5
31
13
7
25
1
4
1
0
20
3
1
8
3
5
3
8
0
4
16
3
49
8
1
5
5
8
1
4
4
4
2
27
18
6
33
7
1
7
1
22
20
0
42
7
29
32
7
1
16
0
18
27
27
3
0
0
18
33
0
33
27
21
1
1
0
2
0
5
11
11
8
46
50
50
0
4
16
31
0
29
8
8
3
1
2
27
47
16
1
1
13
2
5
3
21
20
11
31
10
4
34
34
3
10
10
30
0
2
7
24
20
2
5
37
22
16
0
1
36
45
5
13
13
7
17
8
28
28
0
33
26
26
26
8
1
1
0
4
1
7
9
33
17
1
6
3
6
0
1
6
1
13
1
3
10
10
47
10
4
5
33
8
19
19
5
5
7
4
4
0
16
10
18
10
3
6
12
8
6
7
30
1
3
4
14
24
3
30
12
41
8
15
5
0
5
4
0
1
3
2
3
5
10
0
18
0
6
18
9
20
7
9
7
2
11
0
0
24
17
1
39
20
3
3
5
18
40
43
0
2
2
4
0
20
1
10
9
0
22
41
41
41
3
3
32
0
12
0
0
0
4
31
0
1
2
2
0
39
39
39
39
14
8
1
16
16
16
17
3
6
32
32
39
9
20
1
1
18
23
0
3
30
8
4
7
3
1
8
7
11
0
4
50
41
0
4
10
0
5
15
4
21
9
3
34
30
24
10
12
2
44
2
0
0
8
0
0
2
25
3
16
25
16
1
32
21
2
7
9
7
12
3
2
10
5
2
5
7
18
1
15
1
17
10
6
15
9
30
0
7
1
44
16
8
8
11
12
1
1
10
30
30
22
33
5
7
0
1
12
11
13
34
1
18
18
2
18
44
44
36
36
36
3
0
9
36
15
9
2
12
2
14
4
0
14
4
0
32
1
7
10
0
3
2
14
1
0
29
22
0
1
1
8
13
13
35
1
35
4
0
0
17
30
12
10
2
36
36
3
3
18
29
20
5
9
42
27
0
20
3
7
37
1
26
9
23
7
17
19
15
0
14
11
17
5
22
5
3
23
7
12
22
1
0
5
0
17
1
2
2
24
14
9
9
28
24
2
13
29
29
32
13
15
7
0
3
39
0
8
4
8
4
0
37
13
15
4
1
4
5
5
10
10
3
49
2
2
2
18
6
6
0
10
8
0
8
6
35
9
11
35
1
0
23
22
9
41
9
9
6
0
6
4
0
0
24
24
12
4
7
0
4
24
0
41
15
20
20
5
12
0
18
12
2
13
13
21
28
16
2
0
8
1
12
10
3
23
34
28
6
9
15
1
5
0
45
22
0
0
10
13
23
24
1
13
1
17
13
4
17
16
5
5
36
4
14
4
25
20
30
7
0
3
6
6
7
8
2
4
9
1
21
12
12
12
6
3
1
3
9
25
25
25
25
17
6
6
19
23
0
0
0
0
6
24
32
33
29
11
7
10
0
1
31
1
0
18
13
35
2
3
18
18
31
11
1
11
28
0
21
21
7
29
30
30
30
20
20
11
0
3
9
8
1
36
0
7
7
25
26
1
3
11
6
0
0
25
3
6
8
16
25
8
25
27
1
3
33
18
1
15
2
47
0
16
9
9
9
3
9
14
6
6
13
0
0
0
0
31
1
11
13
48
6
44
13
11
22
22
15
10
20
28
15
1
0
7
7
30
5
0
2
10
1
23
23
23
8
16
1
15
11
9
8
7
2
3
0
26
7
5
1
1
0
6
9
15
28
4
26
2
1
4
21
8
8
13
34
1
11
16
7
13
5
18
5
2
3
3
0
13
0
2
12
31
2
6
34
17
34
20
7
1
12
12
12
20
4
6
6
43
11
25
1
14
5
31
31
7
1
5
5
9
22
40
34
0
8
21
9
0
8
0
1
30
30
0
0
18
2
5
5
17
29
10
12
0
15
24
37
0
6
0
0
0
1
40
9
1
19
0
7
5
20
1
6
0
25
1
16
16
3
9
0
1
8
16
0
1
16
16
16
3
3
45
0
4
0
2
0
0
6
9
33
0
0
0
0
24
24
0
24
38
28
2
29
29
26
4
3
3
2
21
5
5
1
24
24
8
6
5
34
46
20
20
0
18
23
0
1
1
21
10
15
0
0
1
26
28
0
16
16
9
4
26
27
3
0
6
5
10
14
1
21
21
20
26
23
4
41
4
13
4
3
0
1
7
7
13
13
1
26
18
26
26
2
38
3
14
23
28
17
5
17
0
12
21
22
9
15
41
3
3
9
11
22
4
16
8
5
2
3
3
0
0
14
48
0
41
10
10
15
18
1
0
3
22
5
5
5
2
44
30
4
26
28
28
28
8
2
1
31
17
20
14
25
8
0
4
4
7
15
7
7
0
45
11
0
0
7
2
7
7
2
10
3
12
4
3
9
40
3
40
3
3
35
46
27
3
9
5
2
5
0
4
4
0
0
1
7
36
15
18
31
22
31
1
4
3
0
3
25
28
5
14
7
21
30
15
13
13
16
16
3
1
2
23
23
26
19
0
0
7
1
0
20
0
15
0
0
15
16
4
1
2
23
14
32
32
5
5
0
4
6
2
1
35
1
1
1
0
8
3
3
22
30
3
3
33
37
1
10
19
32
1
0
5
16
10
3
19
4
26
7
7
16
21
38
38
40
1
6
6
1
24
16
16
34
24
3
5
0
9
35
4
1
1
1
22
0
30
0
5
0
0
0
0
3
1
3
1
0
0
6
21
21
29
2
1
5
17
6
35
35
1
8
38
8
6
8
0
2
13
29
23
20
2
21
7
1
1
27
14
37
37
37
0
17
4
22
20
42
5
25
24
11
6
34
7
17
5
30
11
21
6
4
12
2
3
20
3
36
0
12
20
2
5
17
4
8
19
6
1
39
1
14
41
2
4
27
27
35
12
0
25
3
0
16
0
0
3
0
3
16
3
4
4
9
10
12
29
50
39
3
13
12
19
2
2
16
16
6
16
6
28
28
22
15
2
2
1
30
15
15
10
19
12
12
12
0
27
0
0
27
27
6
1
1
5
4
13
8
8
32
32
0
5
23
37
8
7
37
2
3
5
1
11
0
8
19
29
29
21
0
4
0
0
0
1
16
3
16
13
16
16
30
26
26
27
27
1
25
25
26
26
12
5
9
18
5
46
46
5
1
4
8
1
3
28
8
2
4
31
4
30
19
19
14
2
21
2
4
4
4
13
33
15
11
0
0
0
0
0
0
0
28
0
23
1
23
40
6
39
4
2
3
25
2
17
19
4
12
3
27
0
45
0
15
20
24
18
0
12
20
9
0
1
1
5
22
2
2
2
5
3
14
19
36
3
3
3
3
18
2
9
26
23
24
24
29
1
33
14
14
0
9
25
2
25
25
26
13
23
25
0
15
0
29
3
5
6
3
10
12
24
4
21
8
2
4
29
25
0
0
3
3
16
12
19
12
3
25
7
0
3
0
6
10
8
5
1
5
2
1
0
3
13
19
36
0
2
1
22
12
0
0
0
29
29
5
5
17
0
36
23
8
7
11
28
22
16
25
25
4
5
6
7
2
1
11
4
0
4
0
16
3
16
1
16
48
48
1
8
5
11
27
22
10
10
19
13
3
14
4
28
16
16
3
3
3
39
2
2
0
10
3
1
14
4
2
8
8
4
16
9
9
9
0
10
1
17
17
21
10
4
0
8
8
3
5
24
0
27
48
30
1
9
0
27
15
12
32
3
1
0
30
30
30
8
8
21
29
8
8
18
11
10
38
6
19
4
29
0
0
10
3
32
12
12
4
0
12
13
0
0
20
24
25
12
11
31
1
20
1
10
20
38
29
5
3
3
21
28
1
19
18
4
15
2
9
34
1
34
1
12
11
36
40
16
43
5
2
19
31
31
29
29
14
3
1
0
6
19
6
0
34
5
3
1
11
4
4
4
18
4
0
0
13
10
5
24
24
17
25
41
19
17
11
3
5
5
1
6
18
2
18
22
0
35
35
0
18
18
32
7
7
7
27
7
31
15
7
2
12
43
43
43
20
11
1
7
2
16
4
10
3
13
11
8
2
2
8
11
31
0
0
4
15
0
0
9
7
5
1
29
29
15
2
24
14
22
17
26
28
5
5
8
50
20
20
4
21
16
1
24
21
4
7
7
11
0
1
0
13
2
0
0
6
7
1
1
1
29
7
6
1
22
3
6
0
15
0
25
0
3
0
5
2
3
3
0
0
2
9
35
6
30
6
2
5
0
0
18
27
3
24
25
6
4
4
1
2
0
1
7
5
29
7
7
14
15
25
11
18
0
0
14
19
0
14
1
14
17
1
5
1
3
8
18
32
25
12
24
12
4
18
6
4
44
28
28
11
9
31
4
31
6
13
13
4
15
15
13
5
7
5
0
20
20
19
0
1
11
3
0
0
0
3
0
15
15
3
28
2
0
23
23
0
30
6
7
1
7
6
31
24
0
15
5
22
0
0
22
2
5
25
5
5
1
1
0
11
0
11
43
43
1
11
2
33
12
7
12
28
0
0
24
23
9
14
40
35
1
10
6
10
7
6
0
4
26
0
14
32
0
4
3
0
0
7
4
28
0
27
2
0
2
2
1
29
18
14
37
6
3
5
3
11
20
23
41
0
0
2
9
3
0
28
4
14
0
0
0
1
9
2
9
3
2
24
24
3
5
9
7
11
2
2
1
13
0
1
37
0
13
7
22
1
0
33
1
8
0
8
8
6
0
10
4
0
5
5
9
1
3
5
5
2
3
37
0
22
10
5
0
5
0
1
0
45
29
18
1
9
19
7
11
15
11
4
8
35
11
1
12
42
34
15
0
0
16
39
12
2
12
19
27
15
0
8
14
23
0
29
9
2
1
0
9
0
1
26
17
25
2
7
25
3
31
2
2
28
15
1
17
3
9
6
6
6
23
7
2
0
3
34
10
14
31
1
16
16
19
22
3
6
2
4
8
0
4
2
30
3
1
3
3
3
0
0
38
34
1
0
3
14
14
3
7
8
7
13
25
7
3
15
15
2
8
8
11
6
16
6
18
18
18
18
4
12
3
42
5
0
26
4
3
0
8
30
0
14
47
0
0
32
29
32
29
40
40
5
18
11
5
3
9
7
7
1
11
3
22
11
3
12
11
22
0
1
21
21
32
9
8
29
8
12
12
48
21
6
21
25
27
3
18
22
13
0
3
0
38
3
33
8
27
27
27
1
9
22
1
22
24
12
11
24
1
2
2
5
17
17
3
0
16
15
6
18
21
4
9
0
11
18
14
3
36
4
4
7
23
9
20
42
42
4
2
2
2
18
18
18
10
38
31
31
11
10
32
4
20
3
18
1
10
4
1
10
3
10
6
9
12
12
12
5
10
9
0
8
11
47
0
4
0
3
3
3
11
4
29
16
0
0
27
0
16
1
4
0
10
19
19
3
40
0
20
5
18
37
9
26
0
1
33
17
8
8
0
1
23
2
11
35
10
30
9
12
4
1
30
2
29
1
16
0
6
24
19
1
1
0
7
0
9
8
8
0
6
10
0
6
6
0
2
0
6
0
2
0
6
10
21
21
40
4
5
10
22
0
8
8
12
12
2
12
4
0
40
25
23
2
14
31
6
9
1
3
18
3
6
3
48
10
27
10
10
11
9
16
22
44
32
11
17
0
17
17
0
5
5
10
31
25
0
16
26
1
16
5
3
7
3
29
5
5
21
7
7
7
31
5
13
8
2
23
23
0
47
37
0
0
0
3
31
3
21
32
11
11
11
0
5
16
16
13
19
14
14
7
14
2
4
29
33
2
6
0
0
1
5
7
8
3
3
18
12
13
18
5
4
1
0
14
19
3
23
4
0
4
17
2
23
50
1
14
2
1
4
3
3
0
19
25
1
2
5
2
8
19
19
19
19
3
0
22
4
12
2
5
21
6
28
28
10
0
21
22
8
21
1
27
9
34
25
25
25
12
24
24
1
0
0
0
23
11
0
0
12
1
34
0
0
1
3
22
4
1
15
6
2
0
17
1
1
11
14
2
11
5
6
22
3
26
8
0
8
8
7
0
19
11
4
7
1
3
9
3
19
9
9
17
13
21
21
0
14
1
4
16
2
23
3
2
2
30
4
6
19
24
18
15
8
0
16
1
32
2
7
1
7
0
41
19
2
0
16
38
9
0
8
6
10
7
8
0
16
2
8
5
8
2
18
14
20
11
8
8
0
8
24
14
22
14
5
15
0
36
0
8
0
1
23
0
6
0
16
6
14
22
8
3
29
21
2
39
2
35
8
4
34
11
6
11
0
2
0
7
4
7
3
8
30
2
14
14
27
27
0
26
14
26
33
0
0
14
5
14
49
49
0
18
6
34
2
34
43
23
13
13
1
19
1
16
0
11
2
1
1
0
30
3
3
36
16
31
0
2
1
31
31
5
0
12
8
28
4
4
4
10
6
28
4
4
29
29
0
0
15
32
19
9
2
4
10
18
8
3
11
6
6
1
1
16
12
11
11
38
1
1
1
31
26
14
14
14
17
5
0
1
3
1
9
24
21
4
0
0
31
43
17
2
2
26
40
26
7
1
27
21
0
13
25
16
16
5
6
0
2
0
19
7
1
1
10
10
1
9
23
1
50
19
3
5
25
28
6
23
23
3
9
3
10
0
10
6
30
22
2
7
6
2
1
1
9
30
9
30
3
24
24
24
24
23
23
11
8
0
0
8
1
2
2
2
11
16
34
0
36
2
8
4
23
20
7
19
0
4
0
0
13
3
14
47
26
0
9
42
3
9
14
16
10
18
0
25
2
1
1
5
12
0
7
6
1
23
9
21
31
3
18
1
11
5
10
0
7
16
8
15
1
2
17
4
12
16
26
26
10
2
2
28
2
4
31
1
28
5
32
22
32
21
6
34
1
30
1
12
16
0
27
0
4
0
0
11
3
0
2
16
5
5
8
11
10
0
0
13
9
8
16
26
16
18
1
5
19
30
19
0
2
2
8
23
4
2
15
13
2
0
13
2
14
0
4
2
7
16
26
23
13
5
22
36
45
0
6
9
9
6
27
0
7
9
16
9
8
9
0
4
33
2
22
9
27
4
1
4
23
0
10
30
13
31
1
1
1
0
0
2
22
12
0
12
33
33
8
23
16
21
23
23
28
23
21
5
12
25
28
30
1
6
0
7
2
0
1
12
27
16
0
0
5
1
0
1
1
20
11
1
0
16
7
6
7
0
25
12
0
25
0
0
5
1
2
2
0
1
42
23
1
8
1
13
5
12
0
4
14
3
0
4
0
0
0
5
22
10
0
0
37
3
32
27
45
28
28
6
1
9
7
2
1
1
14
14
12
3
8
3
8
1
8
3
4
1
1
37
2
11
2
11
0
11
39
11
8
43
9
2
13
1
3
25
9
9
4
1
4
4
4
22
4
17
18
1
18
3
29
29
1
0
21
21
18
11
3
33
1
1
11
1
9
2
17
0
22
8
0
26
1
26
26
0
5
13
6
3
3
4
4
0
5
1
2
2
4
26
0
4
10
5
15
15
15
1
3
2
5
3
3
14
2
7
10
8
8
8
3
35
35
22
1
12
9
8
12
1
2
2
16
28
9
2
22
16
20
20
20
37
0
6
6
6
0
21
21
27
3
21
3
0
10
0
4
24
4
4
19
27
50
16
24
0
9
0
20
7
0
12
0
7
25
1
1
0
27
27
18
18
18
0
11
12
3
30
20
17
17
20
4
9
8
4
6
2
3
21
10
0
11
10
2
18
16
19
13
26
2
17
8
1
3
9
0
10
0
2
0
13
2
41
19
35
35
30
6
10
1
6
7
6
21
21
28
0
3
8
0
1
46
27
8
3
15
7
0
12
9
10
12
0
20
5
3
4
2
4
23
7
2
10
3
3
3
3
3
7
7
20
5
0
10
20
1
24
0
9
11
7
7
7
0
2
14
11
11
4
4
1
1
3
0
16
2
16
5
24
24
10
0
16
0
16
0
19
6
19
14
14
0
0
6
12
30
30
1
18
18
34
34
7
7
3
7
25
29
29
29
21
1
1
1
1
1
22
22
2
20
20
21
9
1
1
42
1
0
6
0
0
6
0
10
4
0
16
17
1
17
9
0
9
0
0
0
9
4
2
49
49
1
12
20
0
13
13
2
5
0
26
10
18
32
40
20
20
0
33
8
21
15
9
3
23
40
20
1
0
50
10
30
0
30
0
6
26
5
8
8
2
3
2
1
17
2
12
3
35
30
21
24
2
3
7
22
22
7
37
1
3
21
3
30
1
15
13
43
13
13
25
1
10
0
13
14
2
31
6
1
12
1
3
47
0
0
0
2
23
3
2
0
4
24
19
2
31
22
1
0
9
11
9
17
28
25
8
24
27
1
0
19
1
3
1
0
6
0
22
22
38
12
3
11
17
3
19
0
3
27
27
26
26
1
49
21
3
0
10
3
21
10
1
8
8
21
8
1
0
2
2
1
10
9
22
0
0
0
6
22
3
14
3
11
2
21
23
2
1
1
1
6
0
8
6
0
5
1
19
34
4
18
4
36
15
2
1
9
0
28
34
1
1
7
1
24
22
21
3
4
1
0
8
1
28
40
2
4
27
4
4
5
15
5
5
9
1
3
4
9
5
5
5
2
17
9
0
14
22
10
30
3
8
1
12
1
20
9
16
20
1
22
13
3
19
4
14
2
9
3
2
0
4
1
26
7
0
5
5
5
0
14
8
20
2
20
25
5
0
5
29
0
1
44
28
31
39
14
14
1
5
0
9
1
0
10
10
3
13
13
0
12
0
8
0
23
34
32
32
17
10
6
1
18
3
11
8
0
1
2
1
2
0
22
9
2
45
7
18
18
0
0
2
24
5
15
8
0
25
12
12
0
14
21
3
11
0
20
34
0
4
32
12
0
5
1
5
5
3
1
11
1
2
4
19
9
2
10
10
10
0
22
22
1
0
24
0
0
33
35
1
6
9
44
17
1
4
36
0
26
12
27
1
14
7
15
1
17
0
17
1
22
1
23
22
3
15
26
24
26
1
1
14
14
10
21
1
40
1
8
28
1
1
24
0
19
19
19
10
15
15
0
14
1
5
17
4
4
4
0
1
47
5
7
47
2
0
1
4
1
0
8
18
22
1
12
33
9
25
2
2
0
42
7
25
25
25
2
19
19
1
25
6
8
1
19
25
7
25
2
14
12
8
13
27
4
4
8
16
5
29
5
21
5
17
17
6
0
9
4
10
8
10
21
3
9
29
29
38
9
6
2
2
16
30
30
3
3
11
11
0
39
39
34
9
1
9
9
11
0
10
44
17
17
23
23
0
0
1
4
23
14
21
14
21
10
10
10
7
0
24
14
2
3
1
3
3
3
9
1
0
14
4
33
3
12
12
12
12
12
18
18
0
1
0
10
8
3
0
0
9
9
10
8
10
0
22
20
5
5
11
31
17
31
10
22
22
7
8
11
30
11
22
12
11
24
16
6
6
0
26
4
4
4
17
12
12
27
22
0
29
11
11
3
11
12
12
12
8
12
45
45
45
23
2
45
2
1
6
3
2
39
14
2
2
1
0
25
10
16
0
0
0
9
0
18
21
14
19
8
0
2
32
4
26
26
23
23
25
33
12
31
11
6
2
0
0
0
2
1
5
0
1
0
16
0
25
3
9
27
23
3
2
8
1
1
1
41
11
2
2
14
12
13
3
2
3
18
2
0
3
32
0
2
11
31
19
19
19
0
4
23
26
0
11
11
3
36
16
0
16
1
14
19
15
15
15
2
4
45
17
4
10
10
10
3
15
27
14
0
34
0
23
31
1
21
0
39
15
15
8
3
13
13
16
2
1
11
2
27
2
0
12
7
15
30
28
3
0
46
1
6
4
1
8
22
16
5
25
26
35
10
2
25
2
16
16
7
7
8
7
1
1
5
0
0
26
17
4
6
6
2
1
0
6
0
3
3
3
12
4
32
25
18
30
8
25
4
7
23
0
0
11
41
7
19
32
4
4
7
8
3
35
35
11
35
11
1
1
6
11
26
7
1
2
17
9
17
0
6
21
0
7
1
9
34
0
10
4
17
16
13
39
39
12
5
5
35
14
23
5
0
0
8
7
13
7
27
2
2
24
19
8
6
8
0
29
3
0
1
19
42
27
0
4
4
2
16
3
14
3
0
8
2
0
1
15
24
18
4
0
0
0
3
2
5
50
5
4
5
6
1
1
0
6
30
10
16
16
16
9
6
7
42
2
10
5
5
11
5
23
23
10
30
22
1
27
14
49
37
0
2
2
3
0
2
0
0
23
23
0
21
3
38
15
26
41
27
6
2
1
18
1
17
1
10
3
31
1
0
16
7
43
0
0
0
0
33
2
16
20
44
4
1
18
0
1
0
1
4
6
38
19
37
40
4
5
2
24
5
17
28
48
48
3
1
1
3
1
5
5
1
0
11
19
17
17
24
4
30
1
3
4
4
11
3
2
12
2
8
7
9
28
1
0
27
22
0
0
0
2
2
3
3
7
33
25
0
13
11
0
6
5
15
19
7
7
50
9
50
2
2
6
0
49
5
2
5
1
9
1
39
25
0
35
3
38
3
29
5
2
13
18
23
26
4
19
20
24
21
14
0
11
0
17
31
10
2
2
1
15
1
0
1
12
13
24
14
14
2
12
0
20
9
1
9
0
6
25
3
13
23
23
11
23
14
2
11
7
19
3
12
39
17
1
6
11
0
0
20
1
21
21
3
3
2
24
3
15
15
10
14
14
12
14
0
9
9
5
25
18
0
0
1
49
26
26
26
11
11
1
0
4
0
13
1
13
2
6
6
0
29
13
6
2
18
4
7
6
19
3
0
11
11
13
21
3
3
1
1
9
40
13
13
4
18
2
36
48
0
48
0
0
0
0
10
0
0
17
4
4
9
8
2
35
0
0
2
1
1
5
2
2
2
1
1
6
6
5
2
5
16
12
22
25
2
0
14
23
23
33
36
6
6
23
14
36
7
31
1
1
3
1
6
6
0
0
16
7
1
3
16
7
1
7
7
21
20
22
22
22
12
1
9
30
0
25
8
1
1
1
8
9
9
9
5
9
2
2
7
0
1
27
27
29
16
0
37
37
3
2
4
0
0
11
8
8
5
14
14
14
6
14
4
33
3
7
31
7
35
3
35
1
5
26
10
6
0
3
0
1
12
37
4
12
28
0
4
9
2
38
38
5
5
25
25
32
32
28
16
44
20
0
17
27
22
23
16
45
18
45
45
13
7
1
3
8
6
15
31
12
0
4
0
6
15
11
4
33
10
0
10
2
16
0
34
11
3
3
0
4
7
10
25
25
0
2
12
1
8
32
2
19
7
3
9
9
9
18
9
0
31
0
31
20
2
23
2
15
29
4
0
0
10
0
0
3
30
1
2
9
39
27
11
17
6
4
0
0
12
12
7
0
0
0
34
4
4
7
13
19
6
19
42
0
12
18
16
0
31
31
31
23
29
9
13
0
0
3
36
22
22
0
50
5
17
22
0
10
1
15
5
7
35
17
1
2
0
2
1
2
27
2
25
26
7
16
13
17
3
0
15
3
19
8
8
0
0
9
2
14
1
1
3
2
23
24
5
3
1
5
9
2
18
5
14
9
2
25
0
19
13
13
38
9
34
7
14
22
1
1
1
9
16
8
42
1
0
3
40
40
0
11
0
17
0
0
8
5
5
2
1
6
37
11
3
3
0
3
43
1
31
2
38
17
5
15
15
25
1
1
4
3
23
1
7
0
14
29
23
6
23
3
3
21
1
1
1
2
25
1
1
22
24
27
27
0
0
5
0
0
19
4
33
28
19
22
19
28
1
11
2
12
15
15
0
7
20
4
10
5
18
0
31
3
18
7
9
9
3
9
22
1
7
4
20
2
22
10
6
24
6
6
4
18
1
0
0
19
19
1
4
1
23
1
3
16
25
15
15
15
7
27
27
0
2
17
19
22
5
12
13
3
3
25
3
0
21
0
0
2
33
0
6
28
19
44
44
1
15
0
11
2
11
11
22
0
0
35
10
26
20
18
9
0
9
13
3
21
21
37
0
31
30
18
5
41
6
6
6
6
6
10
17
2
3
36
37
18
1
21
0
6
1
2
0
11
31
31
22
22
40
20
5
16
34
10
0
4
12
0
8
8
17
17
23
0
0
5
4
7
0
0
18
7
1
11
43
19
19
3
3
3
2
22
23
0
15
7
3
9
3
7
2
25
2
18
1
2
9
25
3
7
5
28
3
0
8
3
20
0
10
4
3
0
0
47
23
12
1
7
5
1
3
3
4
25
14
1
6
20
6
35
0
2
2
2
2
2
2
12
5
0
0
15
10
42
42
39
7
39
2
24
0
38
23
38
38
1
23
10
24
25
14
34
9
4
4
23
32
0
3
1
26
2
1
3
3
33
21
4
5
0
0
3
32
31
30
26
5
40
5
17
10
30
30
34
1
34
12
12
37
8
8
1
4
17
10
10
8
4
17
3
11
0
26
0
0
19
0
8
15
5
6
6
20
23
25
2
1
0
18
18
29
29
29
10
8
0
0
2
0
26
6
7
0
5
0
13
20
21
20
24
9
9
19
8
13
0
13
16
16
16
16
16
25
10
7
7
1
4
48
1
1
0
10
10
2
2
21
13
33
13
3
21
3
21
21
11
30
27
21
1
21
1
11
0
18
25
11
0
1
7
13
1
15
4
24
10
42
0
8
1
18
0
34
19
48
4
48
3
13
3
3
27
1
31
32
7
24
24
24
1
9
28
1
39
4
0
18
4
4
2
4
1
9
7
7
8
11
6
0
8
2
22
2
9
9
20
17
1
33
1
13
1
2
20
2
25
5
11
2
3
13
2
6
6
9
27
27
18
15
21
35
0
16
2
15
0
1
0
31
10
8
17
8
0
20
6
9
44
0
0
7
17
1
35
20
37
1
3
0
9
23
0
0
1
1
31
29
14
0
22
9
0
0
0
3
12
18
18
5
5
6
7
7
7
21
0
0
2
8
2
8
1
0
15
19
15
1
6
6
0
12
1
0
0
0
1
31
0
2
0
1
36
36
36
3
2
34
19
22
17
0
18
30
0
35
3
8
8
0
0
35
0
24
5
3
0
18
1
39
0
15
0
26
2
0
13
16
2
11
11
2
33
20
4
1
4
1
5
18
1
1
8
19
11
1
2
3
2
4
0
0
40
39
11
0
19
25
24
20
6
6
9
0
3
3
24
32
0
23
0
22
13
24
0
19
0
46
14
14
14
1
25
25
25
1
1
25
16
0
30
24
38
37
21
37
45
5
4
9
9
26
39
9
21
6
6
2
10
0
0
1
10
4
4
10
0
13
13
13
40
2
37
2
42
0
9
2
2
28
0
7
1
47
1
47
8
47
14
19
17
9
4
1
5
5
35
0
0
2
32
35
44
7
3
16
3
25
16
16
16
4
2
2
8
18
2
45
1
12
1
0
50
50
18
5
44
1
13
26
14
3
18
3
0
6
2
0
12
17
27
0
0
0
19
19
2
4
18
11
30
26
32
10
1
9
1
5
5
4
7
2
32
3
4
1
4
2
10
14
0
0
18
18
18
0
1
1
16
9
12
12
1
3
12
11
8
1
29
7
38
0
0
0
0
0
0
12
36
20
5
9
13
40
0
23
5
0
3
6
0
23
6
13
0
18
21
2
2
4
24
3
3
12
39
10
3
15
15
23
7
24
2
0
9
0
1
9
2
0
7
7
10
10
10
4
2
0
4
17
37
9
39
9
0
0
0
0
20
0
5
10
38
6
0
1
1
23
23
0
15
15
15
0
0
0
10
0
36
0
13
11
0
4
17
13
47
6
22
26
14
0
32
8
6
25
1
0
15
32
20
22
0
30
15
15
4
12
21
16
0
15
0
19
0
9
7
12
35
3
32
22
4
5
26
0
4
14
24
14
22
3
13
13
6
6
17
17
5
8
22
3
3
3
3
23
7
36
34
15
18
33
13
9
30
29
0
1
0
1
21
0
3
3
7
3
22
16
9
0
0
13
5
0
10
8
26
26
26
12
0
2
20
3
4
0
20
25
23
8
0
2
4
12
38
16
2
7
3
31
1
0
0
17
48
22
12
12
1
28
8
8
3
15
15
26
8
1
1
7
5
44
1
14
0
23
19
1
4
9
31
11
11
14
31
30
45
9
6
0
0
19
6
3
19
0
7
0
2
25
12
3
20
9
9
23
14
0
14
6
1
23
25
25
5
0
1
1
3
3
24
38
8
24
0
1
0
1
1
0
16
29
1
34
27
1
15
2
2
32
8
8
0
2
2
0
32
0
0
30
30
4
5
6
6
0
2
19
28
11
6
0
6
0
8
8
30
4
4
26
3
0
7
6
1
4
9
2
2
0
15
15
20
20
0
1
0
3
38
16
21
11
1
15
1
1
0
0
27
0
7
6
34
5
5
19
21
16
0
15
1
21
1
26
5
5
11
7
7
31
9
9
10
3
3
2
0
15
26
3
21
16
0
34
25
25
25
3
31
0
36
0
29
3
11
11
11
26
0
17
23
23
35
10
8
35
33
35
29
23
25
6
25
34
25
7
23
3
2
8
3
12
12
3
12
2
18
10
3
3
1
8
0
5
22
19
12
2
13
2
0
7
3
2
0
6
30
17
3
9
9
1
1
1
0
16
0
3
0
14
14
15
8
19
10
41
24
26
14
1
16
1
2
18
0
34
0
8
1
2
4
6
11
1
14
0
11
14
27
27
33
0
31
1
18
13
1
18
0
18
1
25
4
11
0
3
34
1
20
20
1
1
1
15
1
6
3
21
12
5
18
0
11
14
20
0
0
1
1
17
1
2
9
22
16
7
0
4
4
26
0
0
0
19
0
0
12
20
0
0
4
1
5
0
21
8
16
9
22
0
0
3
0
31
11
14
11
0
0
24
22
8
24
0
8
5
10
6
3
12
40
20
47
13
2
2
12
8
0
32
1
32
18
3
0
4
20
20
9
9
8
6
2
2
1
2
11
19
1
2
1
0
18
0
4
4
4
3
2
14
20
0
4
3
1
9
9
29
1
30
30
21
20
8
11
3
7
8
16
16
2
2
11
2
21
21
25
8
0
0
19
9
0
3
3
9
18
0
10
41
41
14
18
3
13
13
26
25
25
19
0
10
19
5
1
35
0
13
10
0
0
0
0
9
2
19
20
26
19
0
26
0
1
31
3
18
4
2
9
6
0
22
0
0
35
35
8
5
2
6
12
31
40
2
5
23
0
4
35
10
33
33
31
31
0
4
0
0
12
43
43
43
3
10
10
3
32
0
7
6
6
10
24
3
2
1
0
13
1
1
21
21
16
0
23
23
3
5
0
0
0
2
20
2
5
5
6
12
0
49
6
3
31
0
2
0
2
2
9
3
3
12
11
6
1
30
17
27
23
4
9
14
8
8
8
1
4
32
37
0
0
2
27
13
6
6
16
15
15
26
8
26
8
0
7
0
4
5
8
0
8
17
18
2
11
18
7
12
5
21
50
3
37
30
0
11
2
2
13
0
33
33
1
8
2
40
0
5
5
0
3
14
14
11
11
2
22
18
0
4
16
16
0
9
28
30
30
34
43
23
24
44
44
33
28
19
9
0
0
22
19
19
19
22
9
9
0
7
16
17
0
11
29
1
25
0
1
10
11
4
9
11
6
13
29
28
13
2
28
8
1
7
5
27
2
27
11
2
2
2
22
15
31
30
20
8
23
1
1
8
2
0
1
8
11
30
18
30
1
27
21
0
13
20
22
4
38
0
8
23
3
23
23
5
46
46
16
2
43
34
9
10
6
5
1
20
8
8
6
3
6
6
2
38
50
17
7
13
7
1
21
14
16
13
3
13
4
5
0
0
1
8
5
24
36
23
23
9
1
45
1
10
1
0
13
4
1
1
5
4
17
20
3
3
13
17
23
5
19
2
32
4
0
13
28
13
36
36
11
1
8
24
21
3
5
6
1
6
1
29
29
29
35
1
10
0
0
6
3
3
8
24
25
25
24
29
29
11
18
20
20
20
2
1
10
12
48
27
0
31
34
10
17
41
49
28
4
14
4
0
8
8
10
23
3
2
2
24
0
43
16
16
22
22
20
3
7
2
2
50
28
28
28
4
2
43
12
7
1
29
13
2
25
22
22
0
2
1
1
0
7
7
22
9
0
6
23
15
47
38
6
0
4
7
9
4
4
4
16
6
2
20
24
32
2
6
0
18
19
2
12
12
10
10
3
9
0
1
1
0
39
1
1
39
30
3
6
6
1
6
35
2
2
17
14
9
25
0
20
20
6
6
35
24
8
1
1
14
4
1
4
13
0
9
9
2
33
10
45
0
7
0
9
38
35
16
26
22
8
21
16
2
7
4
7
0
11
11
1
4
5
31
47
22
22
7
0
20
20
4
28
28
8
5
15
26
26
0
0
23
1
17
24
19
39
33
33
1
1
15
15
15
17
16
1
16
1
6
6
26
1
0
42
14
34
38
1
1
29
0
11
3
18
0
9
42
6
42
42
0
0
5
4
10
10
5
16
18
0
10
3
8
0
10
0
8
0
7
4
1
20
9
31
21
5
1
12
3
1
46
4
6
15
15
22
11
11
11
11
0
8
2
10
42
0
3
0
19
1
18
2
5
18
18
2
23
1
6
2
3
12
14
4
9
6
9
17
18
6
5
16
16
12
1
3
13
3
14
37
19
16
6
1
3
22
22
12
11
2
27
23
13
3
23
7
1
35
16
37
0
29
11
19
11
3
2
11
1
18
1
18
10
18
5
5
24
23
23
28
32
42
42
17
32
2
2
4
4
0
4
5
4
1
2
0
0
5
10
40
2
0
34
33
4
0
10
10
6
24
30
26
15
12
12
10
1
0
0
0
11
11
31
30
16
0
2
5
12
16
0
0
33
32
0
3
19
3
38
27
41
21
17
25
14
14
14
3
3
8
2
9
9
6
0
12
32
32
3
34
11
3
17
3
5
34
39
0
2
8
31
3
3
28
45
34
12
34
0
49
49
26
1
13
37
22
0
2
2
1
15
2
10
0
0
10
4
4
21
7
21
21
0
7
4
0
39
0
1
1
38
0
35
8
8
9
0
33
5
29
34
23
1
7
0
27
28
28
6
12
12
5
5
14
14
1
6
6
39
39
33
2
32
8
3
0
12
3
14
24
0
22
0
20
34
34
2
0
18
1
14
30
14
14
0
0
7
16
27
28
16
1
26
10
5
5
7
19
12
14
19
12
23
30
22
22
19
11
26
14
6
0
6
14
0
17
21
10
13
24
0
17
17
17
0
28
6
16
16
2
15
10
4
10
19
7
19
13
13
19
1
2
2
16
7
31
34
34
0
13
0
9
19
26
26
14
0
0
4
28
0
17
24
34
37
0
3
29
29
27
2
34
2
1
0
0
31
6
17
2
1
1
0
10
3
13
4
4
1
1
3
9
0
6
5
15
6
4
1
0
1
33
15
10
4
41
0
2
4
10
1
3
26
1
11
2
8
23
25
9
9
3
30
0
1
5
7
21
4
2
22
13
0
11
11
2
4
4
2
2
4
29
4
29
29
1
19
23
14
5
16
21
2
4
12
3
49
28
6
26
7
7
33
1
3
3
3
4
23
32
19
28
43
32
43
13
2
13
44
33
1
15
32
16
16
17
11
0
2
1
2
8
6
1
6
3
9
1
42
6
1
25
25
1
12
0
19
22
14
0
18
9
10
0
4
4
4
0
7
1
18
3
3
2
16
8
28
28
4
18
15
0
4
23
2
21
21
18
0
3
16
19
19
0
3
3
0
0
5
6
6
1
30
0
1
28
14
0
5
22
20
20
14
0
24
0
11
18
18
18
3
4
4
3
6
4
5
5
11
20
22
22
0
12
14
8
14
1
1
44
23
9
9
9
49
49
8
6
8
7
7
7
6
3
7
0
1
28
28
34
34
26
0
0
7
9
23
12
41
41
45
25
25
1
1
25
2
3
34
12
0
28
10
33
9
1
25
50
8
0
20
30
1
12
1
2
3
7
5
1
6
5
13
0
3
5
5
33
2
13
2
0
6
18
18
13
3
0
4
10
11
26
5
7
7
5
0
21
5
9
16
16
3
1
0
19
19
1
1
44
16
15
15
15
11
8
25
6
3
3
3
7
11
11
15
27
19
2
2
3
40
28
2
0
8
8
7
35
7
1
0
2
12
3
19
0
0
0
1
7
1
3
10
1
35
35
3
7
14
26
34
34
13
3
3
3
23
22
29
22
2
2
2
5
17
6
3
32
3
3
1
14
3
3
7
10
12
0
10
9
9
16
2
0
0
7
0
6
3
6
6
2
24
42
11
23
2
4
5
0
39
39
13
13
15
1
8
1
4
11
11
11
49
8
1
37
48
15
34
0
7
26
4
4
10
8
8
9
32
31
16
3
5
6
0
14
9
0
0
22
13
50
10
0
9
0
22
6
11
21
44
21
0
0
15
0
18
0
24
16
20
20
5
5
3
5
12
6
26
41
5
0
19
7
23
30
9
24
24
0
2
15
9
0
0
11
11
25
11
6
4
0
32
11
7
33
21
9
28
6
7
14
7
35
12
11
3
12
24
4
2
11
7
5
10
30
8
6
23
37
37
3
12
3
22
0
4
2
0
0
0
12
7
1
5
32
32
12
0
12
18
18
18
21
5
11
0
9
0
9
9
0
48
7
13
15
6
10
17
30
24
31
31
31
24
6
0
3
1
11
10
25
9
3
0
0
32
32
0
42
42
19
0
0
7
8
1
27
9
16
16
2
12
36
11
2
22
45
4
18
18
3
2
2
1
5
3
3
3
3
33
1
0
3
0
15
18
1
5
3
12
1
1
28
28
24
21
27
30
18
11
11
49
24
10
12
0
0
11
2
25
25
25
34
0
2
0
0
32
19
26
10
28
28
13
0
0
5
5
2
41
22
1
4
32
2
13
3
26
2
15
7
2
1
8
1
1
0
9
5
4
31
4
3
14
23
13
18
14
17
31
20
2
40
16
22
4
4
14
1
9
8
21
11
21
14
21
2
11
2
11
2
4
12
30
3
5
0
0
5
8
11
24
28
9
8
9
15
1
9
37
0
6
20
20
20
5
17
17
17
1
19
9
9
0
2
0
3
3
15
0
26
13
1
5
3
5
23
5
0
3
5
0
2
2
3
28
0
8
3
13
27
27
3
0
0
0
10
10
10
5
27
4
4
5
25
21
15
0
21
46
0
1
25
26
10
28
5
10
27
3
6
25
13
25
0
20
20
0
20
16
0
9
11
17
3
7
4
10
29
29
0
29
29
0
1
4
1
7
7
7
4
8
2
40
0
1
23
4
31
31
37
26
36
4
1
5
5
5
4
3
17
0
13
7
7
32
17
1
16
34
5
14
14
6
3
1
1
31
22
6
1
2
13
6
5
32
11
32
0
11
2
11
3
26
9
9
0
18
24
2
14
12
25
23
5
9
38
3
0
2
10
12
9
7
9
9
2
2
27
2
2
8
6
1
6
6
20
3
20
20
8
10
12
22
0
1
6
1
1
5
21
3
3
12
26
8
23
9
1
0
10
5
0
0
6
0
3
10
10
20
32
3
1
15
33
8
33
39
6
12
23
23
21
21
21
6
21
26
1
2
11
16
12
14
15
19
4
21
10
1
45
21
24
16
21
34
11
7
21
27
23
7
2
18
36
38
0
3
26
26
3
30
11
21
18
9
0
23
23
16
6
6
1
40
2
1
19
0
0
11
25
32
0
16
21
0
19
7
19
24
13
15
41
10
5
5
9
9
16
20
13
0
1
3
3
3
6
14
5
5
17
10
0
6
6
15
6
18
0
22
15
0
0
14
10
22
22
5
22
0
0
6
11
24
1
1
1
1
9
8
8
4
3
3
3
0
11
8
1
8
1
12
38
1
26
15
9
9
1
0
0
0
9
9
3
11
11
11
2
18
18
41
28
24
47
1
8
8
10
4
0
16
27
3
3
21
3
5
3
0
22
0
0
43
2
2
4
0
28
0
28
15
9
10
13
10
20
3
0
24
24
3
1
3
12
12
29
13
37
30
1
1
6
19
13
8
6
3
0
12
5
7
2
2
2
4
31
0
0
0
6
6
7
4
10
0
17
6
11
10
1
1
1
27
30
30
1
0
25
19
24
7
24
6
9
24
3
3
1
23
1
1
6
5
6
36
25
1
13
1
8
1
8
25
15
24
11
13
0
11
12
5
0
3
50
2
1
5
5
16
46
46
0
2
2
2
2
0
0
3
1
13
13
1
21
14
4
20
9
6
17
9
17
13
17
12
15
1
4
24
2
0
0
1
0
3
1
1
0
1
34
17
0
5
24
24
10
24
9
1
1
18
2
14
41
0
44
44
25
5
5
3
12
21
3
34
34
11
49
14
24
24
2
2
13
19
19
13
19
11
2
6
19
0
9
1
0
0
3
16
1
17
9
5
2
0
1
24
9
2
8
7
13
11
11
4
5
13
7
17
13
30
1
1
27
21
16
3
12
13
0
30
20
8
27
20
21
5
22
31
12
25
36
11
23
20
29
2
4
18
28
28
28
28
4
16
2
8
4
4
1
32
37
5
1
0
0
4
3
13
3
5
29
17
7
1
1
3
0
1
14
0
0
14
11
11
0
11
2
11
20
2
24
2
24
15
16
10
22
13
2
16
26
37
33
16
18
20
0
20
35
17
26
15
15
15
11
20
0
22
29
5
1
1
15
15
1
0
3
45
20
12
8
17
17
2
21
2
2
0
0
0
8
25
25
11
46
31
21
0
4
1
7
4
22
21
20
6
17
16
8
21
15
1
10
9
9
14
1
19
1
23
1
1
4
1
1
18
3
8
4
19
7
32
15
7
4
0
0
24
0
15
0
0
9
7
50
3
9
1
2
26
26
15
11
11
25
1
0
11
5
1
1
1
0
0
6
5
11
14
6
6
2
3
0
3
22
22
1
19
3
1
1
0
18
20
20
21
16
33
0
3
0
3
9
0
15
5
14
2
31
31
2
6
16
7
19
6
20
6
0
0
20
2
9
2
7
7
3
5
5
2
19
17
0
5
2
24
5
16
3
12
3
24
24
1
2
24
21
6
20
20
1
0
1
1
6
6
23
2
0
7
9
4
0
4
6
1
20
12
20
12
2
10
4
37
4
10
16
27
11
46
11
7
9
21
9
11
11
8
28
8
32
10
32
17
1
27
6
21
16
5
8
38
17
17
6
37
37
3
3
15
15
31
0
0
10
9
0
1
1
1
1
9
12
37
18
5
25
2
0
13
23
19
7
2
7
2
1
0
0
6
10
0
6
16
20
33
33
19
26
26
29
6
10
10
10
10
3
21
31
19
2
2
15
27
4
8
0
0
24
2
15
0
0
26
4
27
27
12
0
12
18
18
13
3
0
14
14
17
3
21
0
6
14
25
34
34
34
4
6
1
0
0
0
19
19
30
22
0
18
9
1
18
6
22
0
19
19
23
8
15
44
2
10
22
2
3
5
15
8
18
36
17
17
9
39
2
26
0
0
22
22
20
26
4
4
25
0
0
12
6
4
1
10
14
14
1
2
36
18
23
39
1
0
0
8
2
6
5
0
12
3
1
34
34
2
20
34
10
2
11
34
0
12
0
0
0
20
24
41
41
0
21
13
7
13
10
41
0
9
29
0
7
7
16
28
1
0
4
37
0
16
15
8
20
11
14
13
31
29
42
4
33
13
23
47
23
0
14
5
42
1
3
0
12
10
24
22
3
2
27
27
3
30
15
15
2
2
3
3
7
5
0
12
22
8
1
26
0
0
22
13
29
16
0
17
11
17
23
0
6
0
21
7
0
0
0
0
5
34
0
5
3
22
4
9
7
6
39
0
1
33
22
7
16
16
3
11
0
0
6
23
23
9
15
1
1
30
30
20
18
19
8
1
4
14
0
4
4
31
2
36
31
31
3
13
13
11
28
6
6
37
12
37
10
19
19
0
5
24
12
3
18
18
18
32
1
7
6
1
45
12
26
19
11
19
6
3
9
36
11
28
18
2
0
5
4
2
2
2
2
10
2
0
18
13
31
8
2
0
12
1
23
7
4
19
27
19
12
5
10
47
47
41
10
18
10
11
10
6
1
1
17
15
4
4
15
12
0
0
9
26
2
0
16
39
0
8
1
17
22
22
1
28
7
8
8
1
5
28
37
15
39
13
14
2
22
22
11
7
6
0
33
0
26
5
10
23
23
1
1
0
8
8
8
23
4
28
16
5
2
2
18
10
38
30
15
4
1
6
3
1
5
0
4
15
34
38
34
23
11
0
12
0
5
8
4
8
5
3
9
10
7
5
1
1
0
11
8
24
0
36
0
28
3
42
17
6
11
11
9
10
19
9
31
3
1
4
4
0
4
4
7
1
1
4
23
23
10
24
31
2
24
2
17
13
42
0
10
1
41
41
1
16
22
24
24
26
2
4
19
39
0
3
12
19
15
0
0
6
9
14
2
2
2
2
45
2
1
18
2
2
1
5
1
1
6
2
2
4
18
31
8
8
35
2
8
4
0
18
18
9
1
27
0
24
0
8
6
21
15
2
39
3
23
0
37
8
2
34
0
18
7
7
18
19
30
3
3
11
0
2
0
0
0
39
26
15
3
0
25
10
15
2
6
1
1
0
1
0
2
7
0
7
29
8
1
5
5
0
31
45
28
35
28
14
23
2
2
2
2
17
3
0
16
33
3
1
24
4
3
9
3
4
21
2
2
28
14
19
1
5
5
3
0
0
38
38
4
23
5
18
14
6
42
13
13
34
5
2
6
6
0
33
2
9
9
23
32
0
2
1
35
14
0
14
0
3
0
2
11
0
5
5
16
16
4
4
4
29
0
16
10
14
16
5
0
27
21
3
22
32
2
5
9
4
4
4
2
50
50
50
24
10
4
1
14
5
1
28
13
11
41
41
0
9
38
0
2
2
40
40
18
1
1
2
7
24
4
28
17
0
1
9
10
1
19
34
1
39
27
0
22
2
26
4
22
21
5
11
3
0
13
23
14
14
8
6
36
2
1
1
23
16
35
1
11
2
28
1
10
0
0
8
11
11
48
8
31
1
5
6
31
6
5
0
4
20
27
1
28
5
0
2
0
4
2
9
12
13
0
5
1
1
1
16
1
1
7
0
0
0
12
5
3
18
0
1
0
0
23
24
0
12
12
23
12
0
5
0
3
9
0
2
34
11
5
20
3
0
5
24
38
18
1
27
3
0
4
4
9
3
19
32
25
8
8
22
25
25
0
20
7
19
3
10
2
4
0
0
19
1
11
13
23
7
26
34
30
4
5
32
0
48
48
4
0
15
34
4
3
16
18
0
0
17
8
1
5
5
0
7
20
15
33
3
5
6
24
24
7
11
31
31
0
11
5
0
50
1
0
0
0
0
3
1
0
0
7
16
4
10
10
3
23
23
9
4
23
42
0
0
3
0
7
0
23
1
7
20
10
0
0
5
31
25
21
21
13
1
34
28
13
1
6
25
1
1
2
5
1
21
22
1
14
5
18
0
11
0
18
10
23
8
6
31
6
13
12
12
9
9
20
24
12
25
19
11
31
29
7
1
1
1
1
4
3
6
0
4
21
3
1
1
3
29
4
10
33
33
12
1
1
28
0
6
0
19
20
19
0
7
3
7
4
7
5
3
22
17
0
6
6
2
2
9
4
1
24
24
36
4
4
0
21
30
1
19
31
2
31
3
3
14
28
5
10
16
16
2
10
21
2
9
22
0
0
25
9
10
37
10
1
17
15
49
5
27
37
9
6
0
6
10
10
24
19
19
7
18
17
21
21
6
0
0
0
25
4
37
9
0
3
40
17
17
35
1
2
3
25
1
1
31
41
0
4
4
3
2
17
2
2
20
26
35
43
3
43
43
10
13
5
5
3
3
5
5
30
6
5
7
5
1
8
0
11
6
26
4
5
24
3
1
1
8
17
21
7
2
15
3
20
20
21
0
1
5
3
35
49
28
37
7
16
0
5
15
40
14
1
1
9
15
18
2
1
2
31
3
8
14
4
3
4
1
32
42
15
15
23
26
12
3
6
1
21
1
0
1
11
0
9
0
0
19
14
24
23
23
1
32
13
28
30
7
30
30
6
0
6
0
2
2
28
6
4
1
0
4
9
38
12
17
1
44
12
6
9
21
21
0
17
22
3
3
0
2
5
0
4
22
4
2
9
9
0
15
0
0
2
32
33
39
30
22
22
10
2
46
46
10
21
6
32
15
26
21
0
0
9
12
1
17
1
1
1
16
3
3
16
19
26
6
0
12
31
12
20
6
1
6
17
4
4
0
27
4
34
5
3
0
8
10
9
1
1
4
7
41
4
12
18
17
0
33
0
3
11
19
12
8
8
3
3
8
1
1
1
23
34
11
1
8
0
18
1
1
1
19
19
19
7
8
5
29
29
15
15
10
29
3
0
2
5
11
22
1
1
46
3
0
3
3
1
26
9
0
17
37
2
6
25
0
1
19
12
14
2
16
5
0
0
0
18
18
1
2
9
17
43
23
0
0
13
4
5
14
2
14
23
7
7
8
1
1
5
27
2
5
1
9
21
1
1
0
1
1
9
12
13
38
5
25
11
24
24
25
1
6
0
11
19
18
0
0
20
20
11
16
0
10
35
10
3
1
17
0
11
0
16
0
2
3
5
10
2
40
11
43
7
13
9
4
2
2
30
30
30
2
9
28
9
9
9
6
3
8
9
1
7
4
26
2
4
7
7
0
14
14
7
3
7
0
2
0
0
6
17
2
1
7
32
0
8
6
26
0
0
8
0
11
1
32
33
31
22
3
18
37
6
6
6
41
4
26
37
2
37
7
11
34
11
7
49
28
25
49
1
8
2
17
1
17
0
4
4
16
0
0
38
38
38
6
22
5
0
26
19
2
3
10
5
1
5
5
13
48
2
2
12
23
23
28
35
11
4
4
9
31
1
0
1
13
20
11
0
7
47
18
21
47
13
27
23
2
4
3
3
2
4
3
21
1
4
1
2
2
6
0
3
14
1
25
2
9
1
1
1
18
0
3
39
4
0
1
1
13
7
7
6
6
6
1
0
25
28
24
12
2
2
3
8
25
7
3
6
34
6
3
8
14
14
7
3
3
1
3
20
17
17
17
0
0
5
33
24
7
9
50
36
7
2
14
5
34
8
24
5
24
5
5
13
2
2
2
10
30
2
8
3
8
15
7
0
3
4
16
5
2
10
28
0
13
0
7
1
2
9
0
17
29
17
24
24
24
0
21
21
10
5
1
6
31
31
31
3
1
5
34
2
19
26
6
18
19
19
2
2
25
20
0
10
10
1
0
4
1
3
3
14
21
6
10
3
13
5
11
17
39
39
39
11
12
11
23
4
1
0
9
3
11
0
35
5
0
9
24
24
5
17
17
29
2
9
12
0
2
8
8
9
3
0
30
9
4
9
8
0
4
0
9
11
36
10
3
2
0
8
16
29
19
8
6
3
27
5
12
8
17
20
20
20
36
34
34
14
28
7
9
3
23
14
33
2
5
5
1
1
41
41
6
40
8
0
2
3
17
19
17
1
10
12
36
8
8
1
6
2
6
1
5
1
1
8
46
0
5
6
19
6
3
26
9
5
9
1
0
0
32
3
0
26
16
33
3
25
14
0
0
4
2
2
2
2
7
47
47
47
12
0
0
44
0
7
0
0
37
0
0
24
24
3
3
10
10
10
42
0
6
13
4
4
20
19
10
10
3
2
5
1
1
1
27
32
7
0
2
44
14
34
2
1
12
27
2
9
5
5
12
0
0
0
4
0
15
10
10
11
41
15
15
7
7
24
2
3
7
12
0
1
13
1
13
2
19
0
0
0
0
9
1
3
36
1
0
43
22
6
3
30
1
28
6
32
33
27
3
27
1
14
3
14
19
10
10
8
6
1
0
23
33
14
33
33
15
4
0
14
6
17
15
0
35
21
5
11
11
11
0
10
18
6
2
0
15
18
12
21
12
4
2
23
5
1
19
19
1
21
11
4
2
1
9
0
26
1
0
20
12
0
2
2
7
21
12
4
12
12
15
14
4
1
3
31
18
28
4
1
1
0
6
14
2
0
1
13
13
0
0
27
2
0
6
23
2
1
4
15
8
18
12
14
0
19
19
2
39
41
1
0
37
6
11
20
3
1
1
1
2
16
5
4
4
2
0
13
1
43
40
3
22
9
9
3
14
1
1
4
12
3
3
0
3
16
25
25
5
26
23
15
37
37
21
6
37
37
2
5
0
14
6
10
19
0
0
18
1
1
4
47
36
6
6
3
43
1
23
5
27
20
37
22
22
22
0
24
8
16
0
2
2
9
2
26
7
19
14
1
6
33
33
2
2
1
0
0
27
0
1
4
1
0
0
17
17
11
0
9
4
4
47
47
17
6
13
22
0
14
0
3
44
0
27
27
8
41
3
0
1
14
3
0
34
14
28
22
27
2
9
14
14
14
14
1
37
0
13
19
0
28
5
1
33
0
0
25
0
33
44
44
3
0
1
12
18
5
10
1
5
41
7
3
18
46
3
4
3
14
2
14
0
19
4
2
9
28
1
18
1
4
2
24
6
0
2
11
14
1
2
23
16
18
18
11
1
10
2
18
18
8
17
5
50
22
7
1
24
0
9
0
26
24
11
8
17
30
4
19
19
45
0
9
9
8
0
5
1
14
9
0
35
1
0
24
1
26
1
21
49
1
49
5
0
30
4
30
9
16
9
3
9
11
32
11
8
15
8
8
38
22
27
19
14
19
14
5
20
20
4
4
26
26
2
6
3
15
41
41
8
6
6
6
19
28
1
7
28
8
31
0
7
12
2
0
4
0
0
0
14
8
14
4
26
3
11
2
16
16
17
5
1
17
10
7
4
1
1
1
0
1
0
17
21
0
0
2
2
30
30
30
4
27
13
4
15
2
24
14
14
8
9
15
6
1
20
5
26
8
1
3
6
48
12
0
17
9
0
9
0
0
42
5
3
12
24
24
19
9
27
7
3
1
25
0
0
5
4
0
3
3
3
1
24
11
6
37
31
37
15
24
15
4
4
18
11
2
2
13
13
0
4
36
9
46
5
2
2
2
6
0
18
0
0
0
1
5
15
0
6
9
2
4
28
3
2
13
1
2
20
50
0
1
1
45
23
0
5
6
19
19
8
20
20
2
14
2
34
10
3
7
36
20
7
40
17
8
0
0
0
12
8
12
6
2
9
2
2
0
10
2
17
6
23
0
0
2
35
0
17
17
16
16
1
2
27
1
16
26
0
9
9
7
7
16
0
16
18
14
1
14
14
5
8
16
6
15
8
0
0
25
10
1
22
24
2
5
3
4
15
0
40
6
0
4
4
16
36
5
1
1
1
37
11
31
10
17
1
15
7
42
12
37
37
13
6
40
40
40
4
41
4
4
1
10
20
33
0
0
45
50
50
2
13
0
14
4
11
0
32
22
22
0
2
3
18
1
0
43
2
3
3
3
0
3
32
5
0
8
9
10
6
11
12
4
4
23
8
17
26
38
2
7
43
2
12
0
9
14
17
2
0
34
0
34
0
3
26
11
0
46
14
0
22
15
15
2
2
14
11
16
46
19
20
3
11
8
2
2
6
1
4
5
35
2
14
14
21
1
9
17
1
7
16
16
3
33
33
29
29
29
29
8
36
36
4
9
35
26
17
14
14
3
10
17
17
0
12
50
21
0
19
1
46
6
15
3
5
11
1
1
1
24
11
17
11
25
2
25
5
6
6
18
4
4
6
23
6
23
20
15
25
7
7
25
8
22
7
1
2
2
8
30
27
23
5
1
8
8
3
11
11
11
3
7
9
0
6
17
27
18
23
23
34
1
5
30
30
4
5
5
17
5
5
5
5
18
2
8
0
2
10
2
15
5
20
26
10
16
0
20
4
1
15
2
4
9
0
1
5
6
8
2
1
3
5
19
4
10
10
20
5
17
6
23
0
43
23
2
2
2
5
5
0
25
0
0
12
37
16
22
31
0
27
0
0
5
3
0
28
15
9
0
27
0
7
7
18
7
35
0
30
9
1
13
8
13
8
5
0
44
18
10
1
0
22
0
1
1
3
0
0
8
8
8
22
8
25
17
1
1
1
2
26
9
9
21
45
3
18
6
6
2
2
20
40
5
1
6
1
6
3
10
0
6
5
5
1
4
19
50
24
0
0
14
44
12
1
0
0
9
22
23
2
9
9
30
9
9
9
0
2
2
5
2
2
10
39
29
2
4
21
1
43
38
3
7
15
2
32
17
1
16
23
0
8
1
1
4
1
20
4
10
6
8
3
22
3
3
3
11
12
3
3
3
6
23
11
4
4
4
1
5
40
40
5
7
10
10
3
3
2
0
0
13
21
13
14
31
0
4
1
2
20
2
31
9
22
23
0
0
10
15
1
0
3
7
31
1
1
31
23
30
15
9
6
1
3
40
40
21
1
2
3
17
17
18
13
38
24
37
9
3
5
1
32
17
1
16
1
31
31
0
4
27
0
16
16
6
11
0
12
15
8
8
6
6
6
31
20
16
25
2
0
7
37
36
16
3
19
22
3
1
1
4
22
22
22
1
24
28
12
0
0
0
12
4
4
26
9
14
14
0
21
7
0
27
2
36
5
19
5
2
2
4
2
2
20
1
47
1
6
9
26
5
9
34
0
5
5
5
4
4
6
18
28
26
2
12
34
14
6
6
21
37
33
0
0
5
32
50
2
33
10
12
1
2
11
3
0
8
15
15
9
11
25
1
0
8
40
19
20
20
22
5
0
0
4
40
8
1
15
17
17
2
26
26
18
0
30
19
2
8
31
31
30
3
5
12
24
5
3
26
26
14
1
0
0
0
6
14
12
0
14
1
2
2
2
11
20
13
21
10
6
26
1
1
0
13
5
6
4
11
11
11
0
12
1
48
12
12
6
31
0
6
0
27
7
16
0
0
0
7
18
2
13
13
6
11
11
11
1
11
11
4
4
0
4
0
22
24
0
0
1
3
15
18
11
11
5
1
20
0
0
0
0
13
9
4
0
16
9
42
42
1
5
24
42
7
16
11
2
3
1
3
0
35
21
0
4
17
0
0
4
4
7
1
19
2
9
9
2
4
22
0
0
3
0
32
2
13
8
16
1
5
2
2
1
1
1
1
0
9
9
1
2
3
8
24
0
4
4
17
9
5
8
0
2
8
8
0
37
1
7
5
15
5
13
4
11
4
4
12
0
0
10
7
41
28
0
0
5
5
13
36
0
3
36
2
4
36
4
9
2
7
2
9
2
9
25
2
20
0
8
2
10
27
8
17
11
4
2
10
4
4
20
17
1
9
9
1
39
4
28
28
28
3
0
28
23
20
0
11
39
8
5
31
26
18
0
0
6
33
34
18
14
0
2
5
8
17
35
17
1
17
35
3
0
10
10
10
10
17
14
23
20
6
9
9
9
37
37
5
21
18
2
10
0
0
0
21
44
20
1
32
17
12
29
5
0
3
17
10
4
0
1
1
0
1
23
3
10
0
5
6
5
6
46
33
33
1
34
3
3
20
15
8
2
30
0
11
10
0
10
1
1
6
27
14
30
3
7
0
28
28
0
5
0
4
26
11
8
1
12
23
18
23
1
3
4
1
1
7
3
7
0
11
45
4
0
17
26
24
9
28
6
8
1
10
37
3
17
29
2
15
14
14
5
1
8
33
1
18
9
6
0
6
37
39
20
27
11
35
12
7
15
31
31
2
11
2
9
4
7
18
3
31
9
4
24
23
1
3
23
3
3
16
3
0
3
4
8
2
2
35
33
4
35
0
2
1
7
3
23
18
10
7
4
21
10
4
42
4
16
18
6
6
19
6
10
0
10
10
14
0
19
3
1
10
12
1
0
0
27
4
29
3
3
5
25
13
25
6
1
0
0
0
37
9
9
0
1
19
1
1
15
21
27
0
25
9
9
24
16
24
23
4
28
14
5
3
30
20
38
5
29
29
29
15
11
11
36
10
36
36
16
16
9
1
22
2
6
2
24
15
17
17
13
39
32
45
2
0
3
0
4
11
11
1
3
3
14
5
1
2
5
13
34
8
42
3
4
1
35
35
2
2
16
14
14
0
10
5
47
13
33
3
22
18
9
6
1
1
9
30
30
6
27
3
6
0
5
0
32
4
4
15
13
13
0
19
1
5
3
45
5
0
4
2
10
2
2
2
50
0
10
13
3
0
0
12
24
0
15
0
0
39
4
8
17
7
5
16
31
28
28
9
2
15
3
18
34
34
3
19
3
8
19
0
3
2
0
10
18
23
10
10
8
44
0
35
5
39
22
14
0
9
2
2
2
2
2
25
1
14
3
1
4
16
1
9
9
6
9
4
4
12
2
6
23
0
27
19
18
18
6
7
0
1
4
3
37
4
5
18
18
0
17
5
26
0
0
0
6
14
25
14
25
24
21
28
19
4
44
9
1
1
6
2
3
7
25
25
2
3
3
2
8
0
36
9
0
20
36
36
2
39
6
20
21
21
10
30
0
2
32
14
32
16
0
11
29
1
38
36
1
17
38
4
34
2
34
1
27
11
0
23
36
40
12
9
2
9
20
13
13
35
3
23
26
7
0
10
2
0
34
34
7
1
1
41
19
2
1
4
8
17
28
14
24
7
9
5
3
6
12
2
2
0
0
32
2
2
2
0
10
14
14
1
32
2
2
28
12
2
23
29
9
40
40
23
2
11
11
10
0
9
6
22
4
3
34
6
17
16
28
8
4
7
3
1
3
16
21
0
3
3
30
2
2
8
8
29
0
5
1
7
7
1
8
3
17
0
1
37
30
9
9
18
9
31
5
5
35
35
0
18
4
4
16
1
9
17
16
29
10
1
27
24
4
0
6
5
3
3
0
45
16
4
22
22
1
5
5
7
7
5
45
23
26
28
1
3
7
12
35
0
5
24
13
4
0
20
0
4
5
4
5
0
18
3
10
47
17
6
2
2
0
19
44
2
0
25
3
19
19
15
22
48
30
19
0
48
4
13
31
30
2
30
0
11
7
3
1
7
33
0
7
4
2
6
6
0
19
25
0
0
3
9
0
16
18
12
0
15
8
0
1
5
4
5
5
5
32
22
1
27
0
27
0
10
2
41
11
11
18
11
0
3
14
3
8
0
35
0
20
9
9
47
47
2
0
0
1
7
34
7
1
14
17
14
10
10
25
3
25
4
33
11
32
4
4
5
4
31
8
0
24
8
1
2
45
20
20
1
26
21
6
7
0
0
0
23
16
9
2
16
2
2
23
1
3
24
23
23
7
45
7
3
3
11
1
1
1
3
6
5
12
41
1
24
24
15
32
2
37
1
2
35
11
4
3
4
5
7
42
3
1
3
3
3
20
20
11
7
0
10
24
13
2
6
2
11
3
7
9
9
3
0
10
0
2
6
6
4
2
23
9
15
0
4
20
5
23
6
44
7
3
17
50
17
3
17
0
7
17
3
0
3
5
3
35
3
34
2
2
19
23
5
14
14
21
0
4
3
14
37
8
15
2
31
25
10
4
4
6
32
11
0
1
18
1
0
5
19
9
23
1
40
1
1
0
28
0
1
23
0
0
0
21
6
5
17
7
2
2
18
1
3
0
0
0
34
24
2
34
34
15
16
11
0
3
15
1
19
3
2
0
5
18
5
18
8
8
0
20
16
16
0
11
11
11
19
2
8
11
7
1
14
13
13
13
2
2
9
20
8
23
22
15
14
1
44
5
1
1
33
24
3
34
0
2
1
9
9
9
17
14
11
18
1
2
3
2
5
12
0
4
0
4
10
8
10
16
3
18
35
13
50
1
1
0
2
29
29
42
27
1
2
5
5
0
7
7
22
9
22
1
5
0
5
1
1
17
19
2
38
9
19
31
45
4
2
0
0
6
0
18
5
11
11
6
0
31
28
31
0
7
6
9
0
26
0
44
23
7
46
5
23
6
11
11
23
23
23
16
34
4
1
0
2
0
6
6
3
22
11
17
10
10
8
13
9
9
18
5
5
0
0
14
1
0
1
27
11
29
10
14
21
22
0
21
33
43
22
6
6
6
19
26
0
10
14
6
6
14
4
3
3
4
0
2
28
34
4
1
7
28
24
22
5
13
9
23
23
28
18
3
0
16
1
0
0
21
14
1
42
11
11
11
10
2
18
0
35
6
7
1
23
11
5
1
0
4
18
18
5
27
5
7
1
0
11
0
0
38
38
28
28
10
21
1
10
10
21
0
9
8
8
0
11
18
18
18
18
0
18
36
5
13
1
12
2
18
26
5
0
26
0
11
1
1
1
2
1
21
21
1
3
5
8
0
0
12
7
3
0
5
8
6
6
29
4
26
17
1
10
0
0
1
23
21
12
19
19
1
15
1
9
1
26
19
7
1
1
27
20
21
20
20
32
32
11
34
9
5
5
5
31
19
37
38
38
38
26
16
2
1
8
17
21
21
21
12
3
33
1
11
47
1
1
1
1
0
1
9
0
8
15
14
23
4
14
1
0
0
7
11
11
11
0
18
0
23
35
0
2
2
0
2
0
25
3
10
33
3
0
8
30
10
10
11
16
1
1
19
0
0
22
22
24
18
2
21
10
1
1
31
1
3
3
8
3
33
33
33
11
3
1
1
10
20
8
11
37
11
10
25
4
6
15
0
3
6
3
31
23
25
10
14
29
11
1
1
5
11
1
11
1
9
2
1
23
7
10
3
10
1
3
3
4
0
2
27
10
35
7
0
19
0
17
0
9
0
11
19
2
0
3
9
1
21
22
26
37
22
34
7
10
15
1
0
0
26
35
26
19
3
1
3
3
5
3
39
11
1
1
7
2
13
34
40
0
0
0
18
3
7
17
17
0
2
2
26
15
5
1
41
10
17
0
1
0
15
7
5
11
14
14
1
36
0
0
2
3
2
2
2
1
23
25
13
1
22
1
0
13
0
3
28
0
1
5
7
18
9
14
46
4
1
1
21
3
0
20
19
0
0
5
35
35
2
0
4
2
0
30
38
7
6
8
6
18
8
12
12
9
1
1
0
1
1
1
1
5
0
4
12
0
12
3
6
0
2
36
13
31
13
19
5
5
26
1
26
0
18
1
2
6
2
6
23
6
6
20
1
18
0
0
0
0
15
1
1
14
10
10
41
2
2
12
20
4
16
16
16
16
0
17
36
7
36
8
2
2
11
12
26
24
12
11
2
0
0
9
28
47
33
3
2
28
12
21
4
34
24
3
0
11
12
2
5
0
29
39
6
10
20
1
13
3
3
15
7
20
20
3
14
11
11
2
13
13
23
9
7
13
24
24
24
30
19
30
1
30
30
34
4
1
25
12
36
31
36
8
0
1
12
13
8
12
12
19
0
28
4
5
14
1
14
14
0
0
4
49
5
5
25
25
11
6
7
9
21
27
13
3
31
4
11
12
4
18
18
10
2
1
2
0
9
9
7
7
11
4
11
5
19
19
5
11
11
2
4
4
12
17
0
18
0
0
0
14
4
0
3
3
7
3
23
3
0
6
4
48
6
5
3
3
3
0
16
16
9
5
0
17
5
2
50
13
32
10
0
31
3
20
20
3
20
4
25
34
4
16
31
2
3
1
0
0
0
2
0
2
3
9
28
14
7
3
24
9
24
8
11
0
1
16
3
5
29
29
3
3
0
14
39
24
25
10
3
27
7
4
6
24
4
20
6
13
17
27
2
2
1
31
5
3
40
6
1
6
5
21
21
21
1
14
38
21
9
32
10
5
8
17
37
1
14
20
0
2
24
7
15
4
4
23
32
32
12
12
12
12
30
0
1
3
7
1
10
30
1
13
10
20
3
7
9
6
3
4
4
28
18
26
5
1
0
4
0
7
36
15
15
7
7
29
1
0
35
5
35
4
5
31
1
6
20
20
20
17
38
6
3
6
2
4
2
2
2
2
14
15
20
4
7
0
46
0
11
6
18
0
18
18
9
5
16
9
1
5
0
2
22
22
2
22
15
26
6
16
20
0
0
1
2
2
2
6
2
10
9
0
0
6
0
25
6
6
1
0
35
1
2
0
11
10
10
6
8
8
22
0
0
13
14
3
37
30
30
0
24
5
9
2
4
10
16
5
10
35
19
5
1
8
8
11
7
23
23
23
9
11
1
39
1
21
41
5
25
9
21
8
8
2
11
4
2
2
2
2
0
2
3
10
28
20
20
11
5
5
0
14
26
49
3
14
1
7
26
4
14
17
16
17
16
14
0
0
1
1
10
16
8
34
8
4
3
4
4
20
0
5
2
44
41
44
0
3
4
0
4
37
20
21
12
4
0
6
6
46
1
31
29
1
29
8
29
0
11
1
16
9
10
0
13
3
1
9
2
5
8
1
3
4
28
9
14
19
1
28
11
6
26
2
20
20
11
19
8
2
7
44
4
14
18
0
3
3
10
5
8
7
5
4
0
2
7
16
0
14
3
35
1
8
8
33
33
2
2
24
12
42
12
4
0
8
24
14
12
4
21
20
5
9
13
2
4
2
10
23
4
16
13
0
15
15
15
24
24
24
43
43
2
2
31
1
0
2
1
6
13
26
29
0
2
10
5
9
5
5
13
13
31
40
40
40
40
50
23
18
25
29
4
22
26
42
1
32
24
19
23
3
6
0
34
16
35
1
1
1
9
31
1
0
7
5
0
7
25
22
8
2
0
1
1
20
10
18
0
0
25
19
12
11
16
50
24
0
0
4
41
7
29
12
29
30
23
23
11
6
17
21
2
23
17
26
0
0
0
1
15
23
7
4
0
11
40
0
2
0
2
0
13
7
32
32
12
10
8
38
10
17
17
2
2
1
18
0
0
5
6
10
19
14
7
7
7
7
2
12
8
20
6
28
2
4
4
9
2
23
23
5
2
27
21
0
1
28
39
3
2
3
1
46
1
19
1
2
4
4
3
0
0
30
10
3
10
1
4
5
9
7
4
4
2
10
10
19
4
45
24
16
2
17
7
7
9
9
9
1
26
26
4
23
13
7
1
29
6
6
2
2
28
0
19
19
6
8
46
0
11
23
11
11
25
5
16
5
5
29
27
9
9
15
11
3
37
3
3
12
33
44
37
5
2
21
9
10
4
16
0
4
0
10
2
14
36
2
12
7
10
22
5
3
2
31
31
0
27
13
13
1
40
7
24
21
2
16
26
8
11
11
11
12
6
12
3
1
11
1
21
11
32
18
12
7
1
14
14
49
0
3
2
23
31
5
31
17
1
12
34
34
1
11
14
0
20
3
0
0
0
4
39
6
0
7
7
7
7
48
20
14
14
8
8
3
8
10
14
29
19
19
0
1
1
0
15
15
21
5
2
40
41
17
41
6
1
36
4
4
3
21
3
9
6
6
12
0
22
8
22
5
8
3
3
12
24
8
0
1
0
8
16
23
1
17
0
17
17
11
22
11
14
11
19
19
9
32
32
42
17
2
10
0
17
11
1
23
20
10
9
2
4
3
34
1
15
9
9
29
18
4
4
42
0
0
10
10
10
10
5
0
4
1
32
19
8
5
0
8
1
26
26
13
1
0
42
3
3
6
6
34
7
18
18
18
7
34
0
17
11
13
13
0
12
0
1
1
1
40
40
11
22
27
22
1
22
6
19
13
16
8
9
8
5
23
0
1
11
34
11
17
2
5
38
14
12
3
0
0
12
7
0
0
3
21
29
8
29
14
15
0
0
6
0
7
4
11
27
4
1
50
50
26
7
31
2
0
0
11
0
16
17
16
15
15
15
4
10
9
1
11
19
16
19
10
20
20
16
10
2
39
26
26
21
20
3
18
30
0
29
10
0
32
35
0
1
0
2
0
1
34
5
21
1
2
4
4
2
39
0
3
23
13
3
1
6
1
0
10
19
26
0
7
0
37
47
5
3
2
2
11
11
15
4
0
0
3
0
25
18
3
24
28
22
4
4
15
7
1
17
1
1
19
5
11
24
16
0
0
27
0
44
27
8
2
2
0
0
0
3
28
28
28
36
2
36
0
5
14
3
0
17
35
2
7
11
27
25
27
25
33
15
15
9
7
0
22
0
0
10
25
27
27
10
10
24
2
43
2
0
2
3
2
15
11
8
6
4
45
22
25
0
11
0
0
0
13
5
24
4
1
10
16
0
0
10
3
8
14
15
15
0
22
2
29
23
14
1
25
24
0
31
31
11
4
35
8
9
5
0
0
31
3
18
24
0
14
1
9
0
6
9
1
1
1
38
29
0
9
6
19
8
11
7
14
35
21
21
13
2
29
23
29
4
14
35
29
22
15
18
7
21
7
7
0
0
0
25
0
20
20
20
7
2
2
7
16
15
9
1
9
15
22
0
12
12
4
20
20
3
0
9
45
4
24
5
25
25
24
19
33
0
0
11
28
0
21
21
30
24
1
28
5
4
17
36
1
5
22
1
4
20
13
18
7
3
1
10
1
3
0
11
13
20
14
14
10
2
16
44
24
33
0
0
12
11
0
3
10
10
35
35
0
14
1
21
4
12
12
21
1
1
1
0
14
0
0
0
0
0
0
9
10
0
2
2
6
33
13
11
46
18
12
22
23
5
9
24
5
17
3
0
1
0
25
1
0
0
37
41
34
7
18
7
8
38
0
14
13
0
13
0
13
0
2
2
1
17
23
23
25
22
13
5
7
3
19
4
13
6
5
34
1
12
27
15
27
4
5
5
13
2
5
47
16
11
27
19
12
0
19
4
9
47
16
2
3
16
18
0
20
20
20
30
0
13
30
6
29
6
34
0
30
37
21
32
3
24
1
32
6
6
11
20
19
1
2
30
27
30
21
0
21
21
8
2
11
2
0
13
32
28
2
0
4
1
1
1
7
1
2
33
21
2
27
44
16
16
6
1
7
13
0
3
7
0
27
21
42
30
26
15
14
0
4
4
13
11
0
16
0
11
23
23
24
12
24
3
3
24
6
9
4
0
12
15
10
0
0
31
0
47
0
31
19
22
48
20
0
0
46
20
1
18
0
18
8
5
27
5
1
15
15
0
1
4
8
4
4
1
14
15
1
1
1
14
14
23
6
0
7
34
34
34
1
1
27
27
27
27
9
1
4
7
19
20
1
30
10
32
17
12
11
43
23
7
3
8
8
8
3
9
3
22
8
8
13
2
2
10
5
5
15
17
3
8
10
4
6
16
0
7
7
3
34
2
0
11
19
0
10
39
39
39
21
21
21
3
0
0
10
22
2
1
15
12
0
40
3
0
0
10
0
4
16
16
0
21
6
1
30
1
12
14
8
14
43
34
0
29
13
33
13
8
15
0
23
25
0
3
5
2
39
17
43
16
17
4
1
29
30
2
14
1
17
24
23
22
0
12
3
12
0
25
2
25
22
1
26
22
13
24
15
3
3
41
0
5
3
30
18
14
0
3
1
1
6
13
6
0
4
18
41
18
32
43
33
9
15
1
9
1
5
17
17
14
22
4
4
5
5
1
0
1
8
5
0
7
0
7
3
19
20
30
2
2
10
0
2
0
40
0
40
1
4
38
10
7
4
9
9
0
1
14
25
19
0
12
2
2
7
0
7
0
21
0
0
5
0
12
0
25
25
17
13
13
26
2
24
0
15
23
0
8
0
1
7
7
0
0
1
27
0
26
2
2
2
10
0
1
1
1
28
19
6
1
16
0
22
0
1
20
0
0
0
7
1
7
8
16
16
2
2
19
35
8
28
28
7
7
10
2
0
17
17
28
13
0
23
43
36
4
0
4
20
24
44
0
40
4
0
16
16
28
28
28
7
15
0
15
23
10
5
50
1
1
9
18
9
0
0
41
17
12
14
21
6
21
26
26
17
12
3
24
24
21
12
6
1
20
8
9
0
5
1
6
3
0
0
18
21
18
21
4
3
11
25
5
24
10
23
32
0
0
0
2
1
19
5
2
21
31
31
16
31
22
1
4
34
4
23
14
23
13
0
11
5
21
33
10
46
15
22
25
5
24
1
9
18
0
14
22
0
0
0
18
1
0
11
11
12
6
1
15
11
15
0
16
11
0
7
5
41
0
0
16
14
20
0
5
4
16
16
11
0
0
3
0
16
16
3
3
7
13
38
15
13
20
20
5
5
18
5
16
38
0
8
1
1
17
0
2
1
1
2
1
1
1
2
2
2
2
3
4
4
14
28
11
9
11
34
28
34
27
4
27
10
0
48
48
1
16
10
0
24
15
5
8
0
27
6
21
8
13
20
39
39
17
1
0
1
15
24
16
22
6
10
15
1
1
36
5
16
0
0
0
14
12
43
6
3
36
16
4
1
1
22
1
30
30
1
7
1
6
2
19
14
19
1
20
1
1
1
0
0
0
47
3
11
11
3
14
11
11
0
8
0
26
2
7
3
2
24
2
2
34
14
18
30
49
3
21
7
1
18
29
16
25
25
46
46
4
46
46
1
40
5
3
18
49
4
0
2
8
2
17
15
13
4
19
28
28
23
23
1
1
0
6
6
0
9
0
8
3
5
31
16
3
21
16
36
1
9
3
0
34
18
11
4
27
3
36
6
16
1
0
0
7
16
39
33
2
5
35
5
20
33
33
18
0
5
33
0
1
1
1
13
16
9
0
4
0
2
3
29
2
17
17
17
7
20
10
2
3
41
1
41
12
12
0
0
45
0
38
0
20
9
2
49
8
16
8
29
0
0
7
39
23
23
7
4
19
7
2
3
8
8
1
1
19
1
1
5
4
28
28
28
27
9
9
0
0
0
0
11
17
1
1
5
3
45
0
1
3
15
15
23
0
7
7
42
2
15
35
9
1
16
0
30
7
22
30
0
0
6
2
2
8
0
3
4
3
11
18
18
18
20
7
7
19
2
6
9
18
11
1
6
8
8
33
16
33
33
13
1
24
21
21
0
0
11
14
5
22
30
30
3
0
11
20
11
2
2
36
12
13
8
1
9
16
9
0
19
0
31
2
11
11
6
4
3
13
19
0
11
6
12
1
4
0
14
23
21
28
12
0
27
29
4
20
20
0
12
27
27
12
27
0
2
30
11
14
15
15
7
3
19
8
21
4
16
15
2
13
2
28
11
12
2
10
30
16
18
28
3
1
0
7
13
13
1
39
21
25
8
23
8
0
8
8
30
0
0
14
2
2
2
31
0
4
1
0
3
10
3
0
0
5
14
24
25
19
25
25
0
1
1
1
16
6
28
28
3
9
1
2
3
3
3
2
19
1
1
9
20
27
24
24
3
20
2
18
25
16
3
7
5
0
0
0
0
5
2
12
1
0
10
3
14
14
4
28
28
8
1
1
9
2
6
7
3
5
5
15
11
4
0
1
10
21
7
7
7
29
29
1
3
3
46
20
25
0
26
26
8
1
9
37
7
14
14
14
5
14
4
1
0
2
48
4
8
0
22
9
7
7
0
2
9
13
9
27
27
0
0
5
0
9
9
22
14
14
23
5
0
10
32
14
42
42
1
33
21
13
18
17
3
7
7
25
1
11
11
0
16
2
0
6
48
30
20
3
32
0
0
12
0
2
30
9
22
25
31
5
5
14
21
16
5
24
35
5
1
0
5
7
7
7
44
6
44
22
12
10
4
4
2
10
34
34
7
23
0
4
5
0
29
7
28
18
28
4
2
27
30
30
4
10
26
26
1
30
6
30
30
14
4
0
8
0
4
1
25
9
47
5
31
6
8
6
13
21
21
2
16
0
0
35
31
4
4
0
32
41
0
0
6
2
26
23
21
5
21
6
22
10
17
17
17
45
6
3
2
0
1
0
4
9
2
13
13
15
10
17
7
19
9
5
3
3
38
42
24
24
29
29
7
18
0
10
0
13
9
22
49
9
34
34
2
2
11
27
2
0
1
25
26
17
3
47
40
12
3
29
17
9
30
1
0
36
26
26
0
2
26
26
26
3
26
12
8
12
26
5
2
8
35
11
0
2
5
4
22
8
2
2
2
4
4
4
0
6
6
37
1
39
5
2
6
24
1
1
1
4
15
11
11
5
11
28
42
33
2
2
37
6
0
3
7
7
14
29
16
5
5
31
7
18
5
16
5
5
1
5
6
9
18
3
0
3
5
20
13
3
7
25
21
40
17
23
20
17
3
19
13
19
23
4
8
7
11
5
30
12
33
0
12
3
2
1
41
35
3
3
3
1
1
1
8
33
11
15
12
14
36
8
12
11
8
8
3
26
19
1
3
3
6
3
0
0
14
0
27
0
29
0
5
5
17
37
23
26
9
2
2
5
5
1
49
4
9
14
22
41
0
6
19
27
19
13
0
13
5
32
25
5
25
25
34
0
22
1
26
4
2
31
0
2
6
2
16
12
3
7
27
1
27
1
1
1
19
1
7
5
0
10
1
19
21
1
1
2
9
9
2
2
25
0
20
5
17
17
14
2
22
30
19
37
37
47
12
12
1
1
23
23
23
1
9
1
0
32
17
38
19
14
14
1
15
15
4
4
4
0
26
3
34
32
11
20
1
34
6
1
16
13
2
10
6
3
2
4
8
21
0
0
13
13
0
7
38
3
25
34
16
8
0
24
24
35
35
0
1
3
2
12
16
23
0
2
10
16
16
1
14
1
14
12
1
3
3
14
25
23
3
0
15
0
0
10
0
1
0
3
3
6
35
19
20
7
1
21
0
4
0
12
0
43
1
14
29
29
2
3
31
2
2
2
19
9
0
0
0
2
5
8
9
18
14
14
32
14
10
2
2
4
0
23
2
1
1
0
1
11
11
3
13
22
13
13
0
1
0
9
0
0
15
39
2
8
3
9
9
0
0
10
10
1
0
17
0
18
4
9
3
3
40
1
23
0
26
29
45
4
12
13
13
4
16
4
9
9
18
6
6
2
3
6
2
7
5
3
25
7
4
24
24
19
15
19
4
5
5
18
3
21
1
1
21
1
9
0
11
2
39
5
1
2
22
2
18
1
19
19
21
3
3
3
13
0
15
31
47
11
1
17
28
9
13
8
2
11
24
6
6
0
5
18
1
1
42
0
0
29
35
35
10
3
1
21
10
0
0
6
37
19
28
5
7
3
34
34
0
1
2
9
3
14
0
31
2
0
0
2
1
8
12
5
1
1
12
2
0
19
1
17
1
17
31
25
11
21
11
11
17
11
0
5
0
1
11
37
0
0
22
22
16
31
0
8
1
19
5
3
1
0
9
9
29
9
2
2
4
10
0
17
12
24
10
10
1
1
23
9
9
27
2
21
19
19
4
4
1
19
6
2
2
3
3
3
4
24
9
6
11
13
15
20
34
34
14
11
0
0
2
23
1
18
4
1
24
0
0
25
25
2
0
25
28
15
8
5
2
23
2
23
14
0
3
1
3
30
2
21
11
2
9
8
1
8
13
13
14
1
1
15
19
3
8
24
11
10
1
14
3
8
0
32
49
27
9
9
0
8
8
13
1
24
2
0
3
0
3
3
0
0
1
14
14
16
24
7
4
4
20
16
18
31
0
0
0
25
3
37
16
24
1
9
14
28
25
0
7
30
0
0
25
6
2
0
16
1
5
8
3
0
1
18
0
26
40
14
3
3
3
40
0
29
39
0
13
21
3
13
6
5
3
4
10
3
0
5
40
30
38
15
16
16
16
8
16
16
3
2
28
27
5
3
1
0
0
38
2
25
26
26
2
1
20
24
1
32
16
5
2
30
4
24
8
18
6
39
32
11
25
16
16
30
6
6
15
8
1
1
20
2
20
38
1
22
24
12
3
2
2
5
0
42
3
27
27
27
21
33
0
25
25
27
7
0
8
7
1
22
2
18
18
18
7
6
6
18
18
18
3
23
3
18
1
0
0
26
1
12
12
0
0
6
38
6
12
33
17
6
3
6
8
6
8
6
20
19
11
3
3
3
14
13
2
18
0
2
14
5
4
14
2
12
2
16
25
10
1
6
6
0
6
0
28
27
16
16
5
1
38
14
26
3
4
6
0
3
50
2
2
4
0
0
0
2
2
17
4
4
13
6
0
3
3
45
14
26
3
3
5
26
9
8
8
10
36
21
10
21
21
21
1
1
1
14
1
26
22
30
9
9
22
12
10
10
4
0
34
0
3
16
3
36
5
1
21
0
5
5
5
12
11
11
6
6
15
15
15
9
30
2
18
0
2
4
4
36
36
36
0
19
16
0
29
22
3
23
13
5
13
2
36
15
2
0
23
0
0
2
28
6
0
42
9
3
13
1
4
20
20
4
1
2
34
8
23
23
3
3
6
12
1
9
15
9
18
9
0
30
23
7
3
1
26
0
7
0
17
17
7
0
4
4
2
0
17
17
0
46
46
2
4
11
11
11
45
45
2
0
4
2
22
0
12
8
0
3
3
2
5
38
38
21
5
0
12
1
1
2
12
1
1
13
10
0
30
8
8
4
3
4
37
37
4
3
11
9
0
18
8
4
1
11
17
17
8
25
1
0
18
3
14
35
9
8
0
8
14
0
2
25
25
1
14
19
21
20
7
12
0
5
6
5
19
1
22
22
25
27
4
2
0
22
31
4
0
14
4
0
0
43
43
5
11
41
3
41
7
15
18
1
20
30
30
30
26
26
26
0
33
39
4
3
27
50
19
12
6
3
42
6
27
22
5
2
36
47
21
21
21
11
0
0
48
3
3
0
0
4
11
9
29
5
5
0
11
1
7
25
0
0
2
10
20
17
31
5
2
37
10
40
40
19
0
40
11
10
3
20
14
4
14
15
14
25
0
0
5
0
10
15
28
2
0
0
33
0
48
33
33
5
34
0
5
2
34
15
11
41
41
16
16
4
29
21
3
3
3
26
19
26
18
2
3
3
9
2
50
1
24
19
19
1
0
0
15
0
49
38
0
15
15
16
1
20
14
13
13
12
6
15
14
8
1
1
0
4
4
8
11
8
2
9
15
6
24
24
6
2
23
6
2
25
15
6
5
15
1
35
7
16
1
18
1
30
12
1
1
15
3
25
25
4
10
10
8
8
8
19
3
44
34
2
23
2
23
0
2
11
25
8
50
50
14
9
19
19
0
3
15
1
1
2
1
0
3
33
29
29
0
3
20
0
8
8
8
1
1
19
15
1
1
1
0
24
2
14
1
1
2
2
16
3
7
19
19
2
0
0
0
5
9
4
6
17
2
21
1
23
29
2
30
18
10
3
3
3
7
15
5
15
4
4
3
40
5
0
28
16
2
20
2
11
5
3
3
3
19
6
3
1
30
11
11
1
1
21
2
25
35
16
10
7
15
3
3
7
0
3
13
4
15
1
6
10
22
0
22
1
1
6
25
17
16
16
0
0
0
0
25
28
20
31
11
13
11
0
2
27
1
18
25
25
22
0
6
1
1
1
1
1
26
5
18
7
11
21
0
6
10
2
16
3
0
11
11
16
23
26
27
26
3
27
21
0
1
4
12
34
17
33
1
1
27
16
16
0
0
8
0
6
10
32
32
32
37
1
12
21
2
2
2
2
8
5
4
9
2
17
7
7
19
7
3
3
3
0
7
0
19
19
27
17
26
18
18
18
26
42
24
26
6
40
9
22
25
1
42
31
0
50
2
2
7
2
18
6
26
26
5
6
3
18
40
27
15
3
3
4
19
3
37
1
12
2
12
15
2
33
4
13
12
3
13
3
3
6
23
9
24
1
1
22
3
3
26
30
12
27
7
25
1
20
15
38
29
3
15
15
3
19
16
9
15
21
26
12
12
12
12
7
37
34
24
1
19
11
11
2
3
8
14
0
4
0
10
7
17
27
4
0
15
15
33
8
9
46
0
8
1
28
28
23
3
1
18
6
5
5
5
6
1
30
25
6
25
1
21
9
11
5
18
26
26
26
3
25
11
24
21
11
14
0
3
5
30
29
22
23
9
22
9
28
28
18
13
18
9
17
5
22
1
4
5
5
5
19
0
0
0
15
6
6
47
47
49
49
49
0
7
4
21
20
48
48
39
5
9
9
12
13
29
1
41
2
1
0
10
17
0
14
19
0
11
25
48
29
22
25
8
44
32
18
9
4
4
0
0
30
23
3
2
3
0
0
0
0
0
15
2
34
1
16
5
0
18
3
19
3
35
26
13
17
38
8
32
6
6
6
5
5
1
13
3
20
0
3
29
4
32
1
1
20
1
20
0
38
17
0
0
2
6
1
22
13
9
36
3
36
1
12
42
33
33
0
2
21
14
6
2
2
3
3
15
15
3
2
2
16
16
6
16
22
2
22
34
0
41
5
19
27
7
15
21
21
0
31
0
0
0
0
6
6
0
6
12
12
1
14
18
47
47
0
13
0
27
1
6
4
8
8
2
2
6
3
3
3
16
24
30
24
31
0
19
12
1
13
1
4
1
1
1
4
8
6
10
31
31
0
0
18
13
12
1
12
7
22
4
3
32
20
14
16
27
15
1
29
1
12
39
0
14
22
4
18
24
2
5
22
2
1
9
2
27
41
7
7
7
7
33
33
1
12
18
22
22
0
1
15
0
24
24
24
0
0
21
33
33
2
41
14
22
8
10
31
17
6
6
4
10
34
1
21
25
12
36
9
19
6
19
2
38
21
4
4
28
21
8
28
28
37
37
37
23
7
7
9
31
15
22
22
10
7
1
1
25
21
0
42
0
14
28
16
27
6
6
2
2
7
30
28
3
0
13
11
10
7
5
14
2
44
3
3
0
29
25
0
0
6
15
4
19
9
2
11
20
43
5
7
2
48
2
2
0
26
9
15
10
0
8
1
0
20
13
9
25
1
9
23
14
4
17
5
3
2
16
16
15
16
7
0
0
6
3
8
1
0
0
0
41
10
1
4
2
2
32
2
10
0
1
29
15
0
5
3
6
5
34
0
3
5
31
0
40
7
12
19
18
4
5
26
26
13
5
0
0
22
38
2
2
2
14
29
11
4
50
1
4
1
15
39
1
1
0
2
12
24
2
8
14
41
3
4
0
12
1
6
6
48
37
11
1
33
19
0
0
29
11
10
10
4
0
6
8
14
9
10
18
30
36
29
3
23
15
32
7
27
12
33
12
11
15
28
21
2
13
35
23
33
33
5
6
6
6
7
7
1
12
15
3
28
32
6
6
6
1
30
7
11
15
25
15
6
16
6
45
45
37
37
19
15
15
0
24
7
2
26
36
0
0
8
10
11
19
24
0
0
19
6
0
16
27
1
15
1
30
22
10
25
9
36
36
0
0
8
39
39
30
30
5
0
20
31
25
14
0
19
15
42
18
3
3
0
30
4
4
26
16
3
3
24
3
2
7
1
29
36
36
17
18
28
28
20
28
0
43
34
12
1
3
5
33
33
17
0
11
10
5
2
18
20
17
17
28
1
4
26
2
9
22
10
10
27
1
7
21
11
11
6
9
37
10
18
7
26
26
11
11
10
10
6
25
28
0
30
36
7
7
6
9
9
0
18
21
5
21
4
21
21
7
1
7
7
7
23
1
0
18
28
17
21
0
0
24
5
34
4
4
27
18
7
43
0
7
11
10
0
34
20
8
8
42
8
16
30
30
30
5
4
6
4
24
1
18
23
42
15
4
10
6
15
13
0
5
2
28
3
1
3
7
34
43
23
2
33
7
8
7
1
5
12
34
34
4
12
11
24
4
0
16
16
10
16
10
0
17
10
2
5
1
4
2
5
2
5
0
4
14
7
35
10
16
4
11
10
14
3
4
20
45
3
15
18
4
4
27
8
2
2
2
9
1
3
1
10
1
3
2
4
18
12
34
1
16
0
44
33
2
6
27
17
17
36
26
26
11
4
2
24
3
24
3
11
3
3
32
15
10
35
10
35
7
2
4
20
31
34
1
16
39
3
3
22
36
20
6
0
14
0
7
10
1
10
43
43
10
15
27
0
33
8
26
30
2
2
22
7
17
6
10
2
31
1
5
5
7
4
6
28
28
17
21
20
50
3
50
8
8
6
0
0
0
3
25
5
0
0
1
1
1
8
0
3
13
6
9
29
18
18
18
18
0
25
25
11
11
0
14
5
14
10
29
16
20
6
18
6
38
2
2
1
1
10
7
10
2
18
18
17
4
18
8
0
0
11
1
1
14
13
13
6
15
0
5
12
8
8
15
18
2
2
2
36
36
36
19
1
0
0
22
4
4
22
2
12
7
0
5
21
5
1
5
5
41
23
0
0
2
2
7
2
11
0
5
0
41
14
0
2
16
11
12
9
0
2
0
3
17
3
4
0
0
23
1
31
23
8
26
6
15
4
3
41
9
3
2
2
2
41
3
26
1
8
8
41
13
0
3
17
20
6
32
0
17
1
2
1
39
39
3
1
34
21
18
10
10
20
3
25
25
12
12
32
0
0
29
27
4
22
10
26
15
15
1
32
17
17
18
17
8
7
7
5
27
12
12
12
12
12
21
24
0
1
29
0
4
12
5
27
18
1
13
5
12
34
2
26
1
1
10
19
2
3
16
16
3
0
24
4
7
7
16
2
16
5
12
0
18
0
16
5
2
1
3
3
4
11
14
10
11
22
3
11
27
47
34
4
34
15
3
3
3
3
3
3
10
0
5
21
20
19
7
0
4
2
33
33
33
14
3
0
0
15
22
3
3
20
5
9
18
9
6
9
29
7
0
0
6
23
23
18
6
42
3
39
0
27
31
20
16
15
44
18
4
31
21
2
16
2
29
2
8
34
13
34
4
12
3
5
12
4
12
18
19
13
23
23
8
1
18
22
25
13
14
7
7
22
9
9
6
6
1
26
9
29
19
4
1
29
0
24
24
10
22
8
25
16
16
33
33
3
33
14
1
3
1
27
4
0
0
0
1
23
9
11
3
6
1
17
22
21
9
25
13
1
17
3
1
3
24
36
13
13
13
1
0
3
10
7
9
0
5
7
0
2
3
4
3
4
20
5
2
2
1
30
6
1
1
1
1
13
16
3
26
17
19
4
14
14
1
25
15
0
35
11
36
14
13
27
24
2
5
5
1
1
3
16
1
1
11
0
0
0
6
6
2
1
36
20
10
15
3
3
3
0
15
19
2
23
10
2
18
5
29
23
7
31
1
31
3
44
33
2
2
22
2
2
14
0
0
3
27
14
0
0
0
0
17
0
0
17
41
2
12
15
12
15
10
27
30
8
1
27
4
48
10
10
10
0
0
0
4
0
25
22
4
1
34
19
14
19
11
1
22
3
27
3
6
6
12
12
5
7
7
0
2
0
33
3
2
11
30
9
27
37
0
0
37
0
3
4
0
42
9
1
1
9
9
6
1
1
33
1
39
11
15
15
2
12
0
18
0
0
5
11
8
16
2
0
0
0
19
4
2
9
30
27
21
9
38
14
21
25
16
30
1
10
5
4
7
7
6
22
10
2
40
7
1
20
16
7
4
5
27
27
27
10
7
1
7
7
5
0
28
28
2
6
31
0
7
7
3
1
36
4
0
2
4
49
1
36
14
16
16
16
9
2
0
18
15
17
15
5
12
7
11
3
0
3
0
7
7
36
19
19
1
15
29
10
27
9
25
16
6
0
5
3
26
45
34
25
14
14
0
7
5
3
15
0
1
1
0
6
1
0
17
7
7
15
15
1
15
2
25
16
16
16
16
3
13
22
13
18
3
25
6
9
17
7
1
0
6
6
30
38
30
13
12
0
6
0
8
4
8
0
4
6
19
34
12
4
15
3
5
44
44
44
44
0
20
0
24
11
9
10
9
11
11
24
1
12
15
23
37
22
1
1
12
8
5
0
0
14
2
0
46
8
15
2
44
1
1
0
0
20
1
37
21
2
4
1
1
11
9
12
11
14
14
24
37
2
3
1
1
10
17
29
30
3
0
19
19
1
5
5
5
10
2
4
0
6
31
0
1
0
36
31
7
11
2
2
19
12
0
0
0
2
12
1
0
14
1
10
23
2
12
5
0
13
4
21
4
13
2
7
8
8
12
4
4
6
28
2
3
3
5
1
9
0
40
1
18
9
2
49
0
0
2
0
20
0
0
0
1
1
18
25
11
38
3
8
0
5
14
12
17
0
1
0
26
0
0
8
0
0
0
2
14
6
6
38
21
6
6
6
19
5
5
14
20
22
12
12
37
33
33
3
17
3
21
14
3
0
2
0
8
19
45
3
0
18
0
7
41
2
1
37
2
0
13
19
6
2
0
10
11
10
34
7
0
18
18
0
0
3
5
34
34
11
0
12
14
9
3
4
13
3
2
28
12
9
9
0
4
0
27
43
0
2
3
43
2
8
31
8
14
1
1
14
3
14
34
14
4
14
12
14
3
0
0
37
11
11
30
16
0
3
0
26
0
0
26
48
12
12
12
12
17
6
15
12
21
14
6
28
28
16
4
26
2
2
1
3
3
16
2
6
2
6
16
7
16
16
18
1
1
26
12
2
25
0
7
33
30
16
1
1
20
26
3
3
0
18
1
4
26
2
2
2
3
1
40
40
12
2
9
14
0
14
14
18
18
39
23
20
4
11
33
38
38
3
3
26
17
26
3
37
0
0
0
14
25
17
33
21
4
4
23
14
24
11
15
23
6
23
16
2
1
1
5
7
5
1
5
13
7
5
5
12
12
0
47
3
3
2
2
28
28
3
2
6
6
6
6
0
27
15
39
16
4
19
19
10
0
0
2
32
4
2
3
9
5
23
12
5
37
17
19
4
2
42
12
3
1
1
31
30
5
23
23
19
0
7
3
7
3
30
0
16
0
18
17
19
2
1
1
16
25
7
3
3
24
0
17
23
23
7
10
10
2
4
4
11
2
4
7
5
8
0
48
12
6
12
6
6
1
22
3
0
14
30
10
30
4
1
9
9
37
9
1
1
4
5
7
2
3
6
22
0
3
27
21
1
1
0
10
10
0
0
2
29
12
27
42
3
16
16
3
21
21
5
43
12
2
11
35
16
14
16
5
2
12
6
16
2
6
2
10
14
28
28
28
5
6
6
26
5
1
8
34
1
33
3
0
24
40
15
40
33
1
2
15
28
10
46
0
17
0
17
7
3
4
26
0
21
1
3
19
1
1
2
12
0
16
0
0
0
16
1
0
0
12
8
2
0
0
6
0
0
0
3
0
15
2
14
14
4
2
0
20
7
12
12
23
22
28
10
15
12
2
1
2
1
1
24
1
1
2
5
2
19
16
2
0
2
2
1
1
1
1
27
23
23
0
26
15
0
4
0
0
13
5
22
23
0
0
26
0
0
3
20
3
3
3
0
0
2
5
5
12
23
11
24
2
24
3
9
10
5
10
5
10
0
7
21
15
0
34
34
23
5
5
5
10
4
1
7
5
12
1
12
7
6
6
6
8
0
0
24
18
12
9
28
8
0
8
8
1
8
0
3
17
23
23
23
5
9
24
21
10
6
16
15
1
15
9
0
1
1
1
27
13
2
7
35
14
14
1
18
39
24
24
24
24
2
34
38
4
2
6
3
1
15
48
3
0
8
9
15
4
21
21
4
21
2
0
9
1
4
45
8
17
7
10
7
1
12
6
0
0
24
24
2
15
0
47
9
0
0
4
1
1
36
3
11
17
11
17
11
29
1
1
0
9
37
33
0
0
18
37
1
27
4
12
9
9
0
0
8
8
8
10
0
1
5
5
9
0
4
0
30
3
3
3
29
10
11
31
3
1
0
26
3
9
9
13
5
0
25
11
2
33
33
13
1
24
16
12
0
0
30
2
8
26
18
26
18
7
2
15
0
0
3
8
7
18
13
5
3
10
10
0
3
5
36
0
19
9
0
0
16
25
2
6
35
35
35
0
7
12
26
2
2
0
1
3
0
2
0
18
5
10
10
5
10
8
3
0
10
2
6
2
2
27
5
1
12
12
12
31
32
7
0
0
0
14
3
12
23
14
14
3
3
11
7
0
16
21
0
20
10
0
0
3
6
32
1
26
0
6
15
1
9
6
34
7
7
11
1
1
0
1
25
5
27
17
5
18
3
36
8
1
2
0
0
30
37
3
31
1
13
8
3
8
29
37
29
1
2
5
12
3
45
3
11
0
17
17
2
9
9
0
25
11
0
0
0
2
0
30
2
1
1
1
2
25
14
3
6
16
15
6
9
3
0
22
22
7
1
24
24
0
3
30
0
5
1
0
4
50
0
5
23
1
23
2
7
7
33
6
11
16
2
16
34
18
13
34
10
10
10
31
8
1
0
33
0
16
0
26
22
27
27
3
4
2
3
3
1
35
35
35
6
6
3
3
25
20
34
25
10
7
7
4
11
4
2
7
3
16
2
2
2
1
0
0
10
1
6
0
0
2
12
0
19
5
4
23
23
23
31
31
31
5
4
1
8
25
25
18
2
4
20
7
0
19
2
29
0
0
24
13
26
3
11
17
27
1
21
14
23
22
32
8
8
6
18
7
7
13
13
0
0
11
16
16
16
46
7
29
21
1
0
16
28
26
26
13
32
8
8
13
0
8
23
28
7
13
6
30
15
32
13
44
23
44
5
17
18
50
50
18
8
11
31
28
28
28
11
8
6
34
34
2
3
0
14
26
26
26
26
29
1
19
3
0
0
1
20
22
10
3
1
17
1
1
16
1
17
14
50
0
5
45
1
45
34
9
13
2
1
0
31
31
1
11
3
11
1
34
20
20
32
31
0
32
33
26
31
0
9
1
3
15
1
13
20
2
32
22
22
28
22
3
23
6
7
4
44
25
9
25
24
24
7
2
37
2
37
2
26
23
3
3
6
6
17
10
17
25
6
7
18
3
0
13
17
32
8
32
6
2
9
10
37
32
0
3
17
30
10
13
0
19
15
3
9
8
1
0
8
8
7
1
12
38
47
23
0
23
2
23
23
19
3
5
4
20
27
12
1
20
31
15
1
4
4
16
3
2
2
20
11
0
10
12
1
5
17
0
11
0
2
3
3
2
0
1
7
20
31
2
20
0
30
25
9
3
1
3
3
26
19
20
10
1
16
1
18
0
7
1
20
11
11
1
0
9
9
9
26
2
14
6
6
27
20
6
5
1
1
19
2
2
3
3
3
0
35
21
4
4
4
21
7
12
6
14
29
2
32
8
28
11
5
4
6
13
23
23
21
33
33
8
30
8
15
1
5
14
5
19
19
17
17
4
4
12
10
0
33
11
26
41
41
9
5
9
19
19
2
7
4
5
19
1
11
26
1
12
30
4
2
28
7
9
3
9
9
3
1
1
7
3
0
20
34
20
3
29
5
20
29
13
13
13
35
35
35
1
1
3
6
12
7
7
35
4
9
6
9
2
2
30
14
0
30
15
17
18
18
12
4
7
7
10
28
28
19
8
7
10
10
2
36
1
1
6
10
3
1
20
24
2
1
3
31
2
18
11
4
5
1
29
12
2
2
1
34
32
4
0
17
12
0
0
0
0
7
43
3
3
43
1
28
11
49
21
0
12
7
38
18
0
0
0
0
6
6
0
3
35
0
0
0
1
1
3
2
5
14
5
14
31
6
6
11
15
10
26
30
2
24
1
24
8
26
4
6
3
2
30
21
16
6
6
6
7
8
19
23
2
3
18
18
26
26
24
26
26
16
11
16
2
0
0
3
39
0
15
8
5
8
0
10
10
0
7
0
7
12
0
20
24
4
1
17
4
24
20
20
20
3
6
3
0
1
3
3
1
2
28
10
2
7
7
17
17
17
21
0
12
5
18
22
0
16
14
16
19
39
26
19
26
30
15
3
3
0
42
6
6
34
2
2
4
19
19
0
7
22
3
0
3
15
0
2
5
20
24
1
4
1
30
5
9
5
4
3
28
13
4
22
0
3
0
0
29
7
8
14
7
2
2
2
2
8
3
34
2
27
1
5
19
19
26
6
10
6
31
28
36
13
17
18
7
28
37
0
40
3
36
17
2
18
17
12
2
18
2
2
2
4
0
10
8
8
0
1
5
43
11
24
43
5
34
41
1
0
3
3
0
8
21
21
37
12
33
43
3
43
33
33
20
20
14
0
29
9
5
5
14
33
21
12
0
2
2
16
16
13
18
0
0
7
10
21
0
2
2
2
2
32
3
2
13
21
21
2
20
3
14
0
6
3
2
3
4
8
35
0
16
5
4
12
2
28
29
29
20
5
1
1
1
24
33
9
13
1
24
21
21
21
3
8
11
45
45
33
10
10
0
8
8
2
7
0
2
19
6
2
28
16
16
16
13
10
13
34
13
16
2
2
5
6
16
6
2
3
5
28
8
2
3
20
11
1
0
0
18
33
0
3
7
5
5
22
0
8
22
3
8
8
35
0
25
0
41
22
16
16
0
9
12
28
28
18
15
19
0
0
3
29
7
5
7
36
1
5
7
29
12
2
13
15
14
15
0
1
16
6
16
32
6
6
32
25
19
0
19
4
9
30
13
28
3
23
3
3
1
1
1
38
36
8
38
13
25
2
9
2
26
27
20
2
0
0
0
25
0
8
3
43
2
2
1
5
1
3
1
22
32
4
14
2
2
2
1
27
0
18
1
21
23
31
9
30
1
26
3
12
7
18
18
3
3
11
5
16
8
3
3
3
36
36
36
14
7
14
5
7
34
27
8
12
8
8
0
0
0
22
8
6
6
19
1
0
3
1
19
19
41
19
9
4
3
1
3
0
7
0
14
17
24
0
17
0
25
25
22
28
22
35
11
0
15
15
2
3
10
10
14
1
32
0
23
2
10
1
19
0
1
3
3
25
2
8
0
3
38
10
2
1
45
45
38
11
3
4
18
2
3
0
0
29
10
27
10
10
1
8
3
7
23
27
10
10
11
24
0
0
0
5
9
16
2
8
0
0
45
45
5
5
18
7
7
17
2
22
28
4
4
2
12
3
1
0
21
3
1
4
14
27
11
18
16
43
9
18
18
3
31
1
8
26
2
8
5
5
10
2
27
9
8
7
15
0
9
37
8
1
27
43
3
3
10
7
0
8
10
17
14
49
3
10
8
0
10
0
0
22
6
10
28
6
6
6
0
2
10
24
20
25
35
1
2
1
1
1
0
25
25
23
2
16
19
28
0
3
1
8
7
7
7
46
16
16
1
1
13
7
3
3
6
6
26
42
14
42
1
17
3
4
1
24
7
21
6
19
6
30
1
0
3
14
5
4
1
14
4
4
13
1
13
8
10
0
45
1
7
2
7
35
10
25
19
0
48
5
16
16
15
18
35
9
5
9
28
9
12
2
2
2
1
10
9
10
25
24
43
17
19
0
38
1
12
3
3
3
9
3
0
14
3
0
0
0
6
6
20
2
2
2
35
35
4
8
27
19
0
2
7
7
28
16
3
32
13
0
3
2
0
7
7
25
17
9
1
6
6
1
21
10
1
17
25
25
11
11
25
12
3
20
1
11
23
10
10
2
10
34
34
34
11
0
8
3
16
0
4
5
1
29
7
4
0
36
5
1
46
46
46
35
5
5
4
4
38
5
5
5
17
30
12
12
0
24
0
26
0
0
2
32
20
20
12
0
29
9
3
1
26
0
0
1
15
15
4
24
0
26
26
18
5
0
5
18
3
37
13
14
2
0
10
10
10
20
26
1
1
1
2
9
17
8
8
3
10
46
27
9
25
25
0
5
5
2
17
31
26
0
13
4
4
35
0
11
3
3
3
2
2
1
1
2
5
4
2
0
29
22
17
2
2
11
36
30
26
9
5
26
28
9
42
14
9
21
5
29
1
15
15
3
3
5
35
2
0
50
0
16
5
5
23
0
0
0
4
3
0
5
35
8
0
6
6
9
0
17
9
0
0
0
26
0
8
11
11
0
9
1
16
0
4
4
30
5
15
25
25
12
1
6
12
23
1
1
5
0
2
13
1
3
38
0
38
6
7
15
1
7
7
7
7
30
17
16
1
18
17
17
25
17
25
3
8
1
1
1
33
8
0
2
2
9
10
16
9
16
18
18
0
0
2
47
38
50
0
0
33
6
6
29
6
6
6
0
8
0
0
26
21
1
28
28
28
2
0
20
5
12
12
12
13
27
7
37
6
0
0
35
41
1
2
2
24
0
0
4
2
11
0
13
30
35
2
14
13
26
6
15
37
37
33
34
1
1
29
17
17
3
15
15
7
9
4
5
2
2
25
8
0
0
7
3
8
30
33
10
15
22
9
15
36
12
31
0
6
3
1
4
25
0
0
16
5
5
5
0
14
33
0
0
10
32
17
1
8
4
32
32
0
45
12
9
19
0
18
1
22
10
8
5
10
23
0
17
17
17
8
4
1
3
1
44
0
6
1
1
1
8
0
29
0
1
25
1
4
8
8
3
11
15
3
22
46
7
5
47
0
1
1
48
36
0
0
16
6
3
3
18
32
4
11
0
5
0
16
11
0
0
7
22
8
7
18
4
11
6
18
18
1
7
1
0
0
17
1
1
1
0
22
2
3
3
40
38
1
0
11
9
2
13
2
2
3
3
20
0
4
36
0
3
3
0
16
10
8
1
8
22
7
1
33
28
8
13
22
5
43
0
2
2
13
13
13
13
7
18
4
4
0
3
0
0
0
19
6
23
13
13
13
13
5
7
7
33
20
25
17
1
5
5
0
4
8
1
1
0
1
0
1
15
22
36
22
22
15
2
40
0
13
13
27
3
35
12
12
0
10
20
35
5
1
31
21
12
0
41
41
22
41
1
19
41
2
41
28
17
4
0
14
0
0
0
37
0
17
1
15
15
15
26
11
4
2
31
11
9
10
6
10
6
6
0
0
1
1
0
0
3
6
23
6
5
24
19
28
5
15
18
30
0
19
12
7
6
11
6
20
14
7
19
19
0
19
23
23
10
11
31
16
3
3
1
30
30
30
18
22
0
2
6
0
2
3
3
5
8
8
5
2
2
15
17
17
22
18
22
3
13
13
7
8
4
4
10
40
1
2
13
39
1
17
29
17
21
8
1
17
9
4
20
20
23
7
2
2
35
4
23
23
12
3
0
48
21
21
15
21
40
31
3
3
20
3
0
27
0
20
3
45
9
2
9
1
35
3
0
2
3
21
6
3
5
6
28
27
34
22
19
14
8
42
0
6
1
22
35
1
14
6
4
39
0
50
0
3
3
23
16
7
4
14
3
33
20
20
3
0
6
6
0
12
1
17
6
4
15
17
8
1
12
0
32
0
0
45
3
2
2
0
17
9
5
0
19
3
23
3
10
19
6
21
10
20
20
8
1
2
8
38
4
4
4
35
12
8
2
2
2
7
27
19
19
27
0
1
0
41
3
11
0
5
0
15
1
7
0
5
0
13
2
2
4
1
9
14
27
9
17
17
27
27
0
27
11
5
5
8
9
7
7
7
0
17
8
33
17
17
28
8
8
38
16
1
38
8
11
0
24
9
2
10
10
2
12
3
1
39
39
3
19
14
33
0
15
1
25
43
4
1
6
2
2
34
8
14
22
34
3
14
28
15
0
0
8
0
27
6
6
0
14
2
4
9
1
33
19
10
14
14
4
17
4
27
7
20
9
17
39
22
2
4
0
9
15
31
3
0
29
1
33
14
6
2
17
10
17
2
1
0
16
0
26
5
41
2
41
1
1
6
11
6
4
15
4
30
25
30
27
21
21
23
6
2
19
19
36
36
24
2
3
17
12
11
1
17
2
11
6
1
5
24
3
2
33
5
16
16
5
4
8
1
12
0
12
0
0
30
30
23
16
13
9
5
2
5
1
13
47
13
36
36
34
28
13
3
0
35
40
40
16
27
27
6
0
18
3
3
3
3
1
1
1
8
1
8
4
2
2
13
0
39
41
41
0
6
20
20
11
27
1
8
4
8
31
38
14
24
24
24
25
24
23
5
28
1
3
31
33
3
17
1
14
14
14
14
3
17
33
28
1
6
20
26
3
26
31
29
24
29
29
5
33
3
19
19
5
5
33
5
20
24
7
1
3
1
5
5
15
35
0
0
23
33
2
19
0
14
4
46
1
13
9
3
31
2
14
0
1
1
1
16
16
12
2
6
25
40
0
10
25
0
10
12
36
41
27
9
9
10
10
2
33
21
0
10
10
6
1
14
5
14
6
0
0
3
11
3
24
3
9
11
12
11
9
19
19
11
0
6
17
6
1
1
10
0
49
32
26
26
5
16
17
25
0
1
3
2
26
29
2
11
2
11
9
9
0
0
8
16
32
1
0
1
1
1
25
9
48
21
30
6
12
1
7
5
9
4
1
26
5
43
32
37
14
14
27
27
1
9
1
7
20
15
0
26
4
23
11
12
12
0
0
3
7
1
27
0
18
19
11
21
23
11
6
1
2
0
24
24
1
1
1
23
3
15
15
2
1
15
1
1
35
6
0
11
3
2
7
11
4
2
32
32
3
2
1
18
8
27
9
44
4
0
17
0
36
30
1
0
7
13
14
6
17
22
0
10
10
12
0
0
6
43
5
3
16
16
15
20
15
18
0
14
5
5
5
1
8
2
8
2
6
1
17
9
12
10
12
28
16
11
2
5
30
36
28
0
9
9
1
7
8
33
10
3
10
5
3
3
9
0
10
6
1
0
9
23
4
23
0
23
37
23
17
20
20
2
46
8
31
8
8
2
1
32
31
31
2
19
41
0
13
1
0
32
1
20
21
16
1
1
4
7
7
8
15
3
41
6
15
25
24
6
10
3
16
3
3
5
6
7
0
5
5
0
15
26
26
43
5
5
21
14
21
7
9
4
14
7
1
49
2
9
0
0
3
32
15
4
7
0
38
10
7
19
0
1
23
6
36
22
2
21
4
21
4
21
4
31
31
4
10
2
0
0
0
10
10
1
24
16
0
8
24
0
3
0
31
17
17
11
9
7
29
29
0
0
19
19
9
4
39
11
2
18
1
0
9
21
24
24
0
2
2
2
7
12
23
3
29
2
2
14
10
0
12
12
0
0
17
0
9
1
9
6
2
21
0
0
10
10
26
0
8
11
11
3
1
1
3
3
8
5
8
8
0
3
3
3
6
6
32
7
1
28
12
5
4
5
0
1
19
0
13
1
34
22
3
5
0
1
16
3
30
3
20
3
24
4
3
5
13
10
1
27
2
13
0
28
4
25
1
4
0
0
22
8
6
6
11
11
6
6
0
15
15
0
15
5
0
5
5
5
5
3
3
2
32
22
31
27
15
34
15
0
1
0
14
0
22
9
8
9
0
31
19
8
19
1
0
33
0
23
1
0
0
0
8
1
1
13
28
11
11
11
11
5
0
11
13
34
0
10
22
7
9
11
0
11
10
0
30
8
8
24
8
24
11
10
10
8
4
9
17
3
6
39
39
14
1
19
3
10
36
14
0
0
0
0
15
15
0
0
1
8
23
4
22
10
17
17
17
0
10
9
0
1
2
11
18
2
5
16
5
18
3
11
8
1
29
1
0
0
13
3
3
3
24
1
16
19
0
17
17
3
50
0
26
35
17
17
0
31
4
4
15
0
45
0
0
0
1
26
28
32
26
11
15
18
2
7
0
3
8
34
2
1
1
0
9
10
8
21
9
3
2
3
29
2
24
24
9
3
3
10
2
23
8
7
7
23
22
19
15
7
0
8
34
34
10
33
11
11
29
26
3
38
38
4
50
50
2
3
15
6
6
41
7
7
6
4
4
12
6
1
13
1
1
27
43
43
12
43
8
31
10
9
10
32
14
25
21
21
1
47
0
12
12
0
0
5
9
2
10
26
25
4
24
13
4
25
25
25
26
5
44
44
13
33
9
3
16
16
7
3
3
14
7
2
26
17
1
0
1
33
9
1
9
0
0
25
1
10
6
1
13
0
7
14
1
33
12
5
0
1
1
0
0
9
9
3
3
30
30
4
7
1
2
50
9
7
9
3
25
25
0
23
24
8
8
2
42
1
13
4
4
9
34
7
1
27
0
19
7
8
0
11
14
1
2
0
5
46
11
11
28
18
15
6
24
1
1
24
3
0
0
10
7
9
9
32
7
1
0
0
31
6
32
47
26
24
2
0
15
15
25
4
0
48
2
3
21
10
15
0
19
1
0
27
43
8
30
17
36
0
0
27
0
12
7
19
4
15
11
3
12
2
0
0
5
2
5
26
35
35
35
0
47
2
1
0
25
0
0
27
0
10
5
35
1
45
15
33
30
10
4
3
3
15
15
0
0
26
2
23
6
9
23
13
0
11
6
5
8
4
2
31
32
2
4
0
32
3
5
5
0
0
22
0
33
6
5
4
5
14
2
2
21
6
6
23
23
0
41
15
4
6
27
1
16
7
5
23
23
1
6
0
3
1
20
2
15
9
2
0
0
14
16
13
4
21
0
19
31
22
0
9
14
6
5
5
3
23
21
4
4
14
23
21
23
23
1
4
12
35
38
4
5
14
1
9
43
2
1
17
26
19
16
7
23
16
10
3
48
4
14
14
5
13
2
3
5
5
0
19
0
0
3
17
46
2
21
6
4
13
1
21
0
30
30
0
4
11
32
26
8
16
6
2
2
1
1
2
22
3
1
1
1
16
19
2
6
7
12
7
15
11
10
17
8
20
22
9
39
3
9
21
0
14
12
0
26
0
0
45
1
2
22
1
32
19
3
0
15
10
5
5
11
9
5
0
42
16
3
7
4
12
19
3
4
4
0
8
34
46
24
10
0
8
1
31
28
0
34
8
34
18
24
11
5
11
35
4
34
1
16
3
11
21
21
18
14
14
14
0
45
45
45
45
19
9
9
2
32
9
9
0
22
11
2
27
0
3
17
0
34
3
34
12
13
19
1
1
0
0
1
6
31
1
9
3
1
7
6
20
4
17
11
14
10
20
2
1
24
19
19
4
1
20
28
0
10
1
22
2
22
1
9
20
17
10
18
31
8
2
14
25
1
6
21
21
0
50
29
11
30
3
1
0
8
25
24
24
23
1
9
12
36
36
12
0
21
15
21
13
13
46
13
19
20
5
10
1
1
28
1
21
5
4
23
37
19
23
16
9
9
13
26
0
4
1
8
3
19
2
13
23
4
4
2
6
9
2
1
1
3
24
2
38
3
9
21
23
11
8
31
17
23
23
41
17
50
24
11
3
3
3
3
1
23
17
2
19
3
1
9
28
8
2
16
20
2
2
2
7
3
1
3
4
11
19
39
36
13
0
24
29
29
0
0
25
31
18
18
18
0
0
7
7
0
0
35
3
22
0
18
41
36
13
13
1
4
2
19
16
9
0
23
35
10
4
7
5
0
24
30
24
3
27
1
0
13
13
24
24
25
24
49
16
16
2
34
0
14
13
14
27
32
12
15
15
6
0
5
12
22
10
1
24
17
17
38
10
10
35
6
35
8
18
28
28
28
28
1
0
30
12
17
20
3
2
2
3
9
8
8
0
18
2
1
1
9
20
24
2
32
6
32
18
0
25
3
15
7
1
6
12
12
14
1
16
1
0
12
12
10
8
4
5
5
17
17
25
24
5
0
1
1
2
29
18
0
26
5
5
29
33
36
2
2
2
29
29
13
4
6
12
4
5
1
24
16
0
11
11
24
1
36
13
20
32
4
4
1
36
3
12
13
13
12
6
2
9
9
9
4
1
10
0
7
28
28
24
0
8
7
20
1
18
3
18
2
20
33
19
5
30
3
24
5
26
23
12
43
43
13
32
1
24
0
10
20
6
22
22
13
5
7
0
2
2
26
16
27
21
26
1
1
8
8
36
3
20
18
5
10
2
8
8
13
0
11
7
16
8
8
18
6
10
9
10
20
1
1
0
1
1
0
17
14
0
45
9
1
9
24
9
9
9
3
5
32
1
1
10
1
3
0
25
1
0
0
1
22
2
1
2
13
2
2
0
1
1
32
1
0
32
44
18
32
1
29
26
6
6
5
5
9
12
45
45
4
1
20
15
1
2
0
19
2
0
11
11
19
3
11
25
1
9
0
12
13
1
5
1
4
18
15
1
11
11
6
2
17
14
6
6
6
6
2
3
20
4
1
22
3
0
0
0
0
1
24
5
1
24
2
2
27
5
9
0
0
0
1
1
7
3
4
22
22
14
10
2
0
5
4
5
6
38
16
23
23
23
0
0
0
3
3
17
0
28
0
0
9
8
21
5
3
18
1
0
20
20
20
20
11
11
5
2
31
28
1
22
3
9
3
2
3
25
1
12
12
23
41
25
3
1
3
12
14
9
4
0
0
7
31
16
8
9
16
16
0
0
32
6
2
0
2
33
38
34
26
0
22
11
0
3
0
26
20
1
32
6
32
1
2
0
33
5
23
1
1
5
2
0
3
3
0
1
1
5
1
3
0
16
15
30
1
24
33
21
0
22
0
0
0
7
36
31
31
33
19
44
2
44
2
6
6
39
6
4
0
0
0
11
8
16
6
33
19
1
4
16
5
1
0
2
1
8
26
6
6
3
0
0
34
12
12
1
3
3
1
32
3
0
2
3
3
3
9
5
4
9
18
9
2
9
32
40
3
18
0
1
25
25
22
0
12
0
28
5
6
3
25
1
1
9
9
6
19
38
0
4
27
20
3
31
4
3
3
3
1
17
17
2
7
7
0
1
1
19
2
2
1
1
15
34
17
0
21
36
14
0
34
5
19
8
0
20
0
31
31
36
0
9
4
3
0
11
0
5
15
0
25
30
2
21
4
21
21
3
40
12
2
11
8
26
15
12
15
5
33
22
8
29
7
0
16
1
0
0
28
30
30
30
30
20
17
17
2
4
0
3
4
4
25
0
50
3
5
4
3
5
16
8
1
9
10
5
5
10
6
6
6
5
29
0
10
27
25
24
2
24
0
0
20
3
4
3
4
3
2
1
2
2
1
4
1
1
27
0
5
0
14
0
5
0
22
0
49
0
5
0
39
16
16
31
1
2
6
4
6
3
0
1
3
0
0
9
2
17
34
1
27
1
0
2
6
0
10
10
10
3
0
26
37
6
1
6
6
6
25
41
25
11
19
11
5
17
9
31
11
41
11
8
0
5
9
27
3
27
6
11
11
18
14
40
40
40
15
3
39
10
39
11
30
30
21
24
11
13
24
13
20
11
33
3
31
33
25
31
18
0
1
5
1
1
30
0
19
11
11
11
4
30
17
27
1
3
27
3
3
1
1
16
4
0
39
4
4
1
1
6
0
6
26
0
18
3
11
0
11
9
0
2
0
0
3
3
3
18
3
28
29
9
5
1
7
27
27
31
1
1
4
0
24
24
43
0
29
0
6
3
2
0
31
4
10
7
19
14
1
1
1
31
31
6
30
2
28
4
14
14
4
3
2
11
8
10
5
8
5
14
23
14
4
39
39
6
6
18
2
24
0
2
21
12
15
37
10
19
0
0
2
0
31
33
19
6
1
1
3
11
1
5
32
12
7
26
2
28
3
2
18
2
28
23
10
4
1
38
10
3
1
35
35
35
7
12
0
0
4
3
24
42
7
6
8
8
5
1
23
23
13
11
13
1
34
16
0
4
2
35
7
28
28
6
6
4
4
5
1
19
1
29
29
18
16
31
31
31
1
26
4
0
3
2
1
8
5
4
0
13
10
25
5
14
3
4
0
19
3
5
28
26
0
27
21
11
30
14
4
6
12
6
0
0
6
6
12
0
2
9
0
0
34
2
31
18
31
3
17
0
0
12
3
26
26
11
6
34
35
35
35
1
1
18
18
18
18
38
18
0
16
0
0
3
0
19
12
3
1
12
28
43
17
40
40
10
6
0
18
0
0
3
27
15
5
5
0
0
27
27
0
7
27
4
2
25
4
1
1
1
19
13
27
16
2
3
2
4
16
15
20
14
14
7
2
29
20
7
22
12
22
1
21
18
1
7
0
0
3
0
10
9
9
2
27
25
27
27
0
2
7
7
7
23
8
10
0
1
48
1
14
23
0
13
13
10
11
0
4
4
1
1
23
1
20
4
27
20
0
0
3
9
26
33
2
0
0
6
18
0
0
3
13
6
3
13
22
4
32
32
39
12
12
2
8
22
41
23
23
28
28
8
4
3
27
27
6
8
49
25
0
4
3
25
1
13
13
13
12
20
11
20
9
13
27
18
1
1
3
3
13
13
0
8
24
11
11
0
33
6
6
3
31
1
1
1
8
21
1
16
16
39
0
23
15
17
17
41
10
4
12
45
39
16
39
27
16
29
5
36
2
5
39
27
2
39
2
1
1
5
38
10
38
0
8
19
6
1
2
33
3
3
47
0
34
0
15
23
8
0
4
6
7
4
9
13
20
6
6
8
8
3
10
4
0
4
0
18
18
20
27
20
26
26
1
0
18
17
17
0
24
8
18
3
2
0
8
21
0
21
5
5
24
20
3
20
15
2
2
6
7
4
12
4
18
18
11
24
1
0
31
7
3
14
24
30
30
0
6
6
18
24
16
1
1
3
2
9
1
18
44
1
1
0
0
31
13
13
29
29
3
4
1
0
14
4
4
22
0
0
13
0
0
12
12
35
21
4
8
5
1
1
0
19
1
14
22
17
4
39
29
0
12
0
1
1
37
0
37
19
3
10
30
10
14
0
21
44
17
21
20
6
0
0
2
2
2
9
13
13
3
1
21
0
3
5
3
4
20
19
4
28
8
5
6
6
9
12
2
2
3
1
12
1
8
5
2
1
24
40
6
44
4
44
2
12
18
5
25
11
29
4
29
0
16
16
3
0
37
0
2
37
7
0
0
16
17
38
0
28
28
0
25
19
12
0
6
25
5
7
9
1
35
0
41
0
2
2
15
1
1
25
1
6
6
27
12
4
4
17
0
31
0
27
27
11
11
8
21
21
6
12
15
24
3
4
2
0
0
0
4
9
1
7
10
0
0
1
6
7
0
0
23
13
24
13
0
41
2
6
23
1
3
25
7
27
0
30
30
18
37
3
3
28
13
4
22
32
19
2
20
24
0
4
0
38
2
2
5
1
1
7
0
23
7
8
4
13
1
1
2
50
21
9
21
7
32
10
10
13
10
10
3
4
9
33
39
5
34
10
34
0
2
1
8
8
0
3
31
22
18
22
18
22
49
15
18
15
1
0
7
0
4
12
35
25
0
12
1
4
28
9
1
8
1
47
14
47
10
4
0
6
7
0
1
25
7
3
3
17
18
0
0
35
1
4
1
25
14
4
0
3
12
27
7
12
1
0
48
39
28
2
2
1
0
7
7
42
10
0
2
24
3
24
33
7
5
5
12
1
12
27
38
3
15
17
17
17
17
23
3
0
2
3
3
17
14
12
29
0
32
15
21
19
23
8
0
14
8
34
19
2
26
10
14
2
41
3
28
0
0
2
13
17
2
2
21
3
47
3
27
12
0
2
2
0
2
15
4
8
3
17
17
17
22
6
31
21
30
0
47
7
2
10
18
10
2
14
3
3
36
14
14
18
17
6
18
5
18
5
29
0
19
30
34
9
8
10
0
0
8
8
27
4
18
2
11
10
17
6
8
3
2
20
2
28
33
33
14
14
39
17
22
0
0
13
0
17
6
10
7
19
10
8
16
1
22
25
9
1
14
14
0
1
10
38
7
3
11
2
8
21
21
10
32
27
2
41
24
31
9
33
15
9
11
0
9
9
16
0
28
0
9
0
24
15
1
3
6
9
17
12
4
20
4
23
5
1
40
26
2
28
28
28
28
2
4
5
3
13
13
0
2
4
6
6
12
23
6
3
12
10
22
22
10
1
10
30
30
4
28
7
1
6
6
22
2
5
0
5
1
20
20
5
20
5
0
12
5
0
0
5
6
8
13
13
2
3
13
9
48
2
3
2
3
28
6
1
31
18
31
0
14
4
10
0
11
20
35
31
31
25
5
8
8
8
0
14
2
1
18
1
16
35
35
2
24
14
9
39
39
42
1
17
0
2
29
0
24
24
24
14
14
8
12
26
26
3
18
6
22
11
0
9
9
0
3
16
6
6
3
0
0
38
3
48
22
22
13
16
15
15
16
0
4
6
0
12
11
3
13
24
11
15
0
11
12
9
9
4
13
11
1
1
12
2
0
18
6
6
6
27
0
10
5
5
23
0
20
9
6
1
0
19
0
1
20
14
25
15
15
18
2
6
22
1
4
3
10
22
16
0
27
2
1
2
3
8
35
0
0
17
17
46
2
12
25
3
25
2
22
0
12
6
0
33
33
6
20
20
16
24
6
10
10
0
23
27
21
37
0
24
23
4
22
1
5
4
2
31
31
1
17
10
10
2
7
7
7
35
1
1
1
10
2
3
1
3
3
3
31
15
2
9
11
2
4
47
21
11
0
42
3
14
11
5
11
11
40
34
10
14
1
5
0
0
0
7
11
10
21
33
1
1
22
7
15
23
23
13
45
4
4
1
9
5
13
5
26
11
11
11
11
0
0
0
24
14
30
2
30
24
21
13
15
15
10
43
43
1
12
10
2
4
30
30
30
1
50
50
0
17
13
13
13
28
33
36
10
1
2
11
11
37
1
11
2
27
23
30
0
5
18
18
21
21
16
2
2
3
0
10
10
6
6
4
4
47
47
4
3
13
18
3
1
16
26
34
11
6
0
1
0
16
7
0
21
45
13
14
14
0
21
1
4
0
10
34
22
5
7
9
30
0
20
28
28
28
4
1
1
17
17
14
14
1
1
23
23
25
8
8
36
23
10
11
2
37
21
1
3
3
44
31
15
2
29
25
3
25
13
9
11
15
10
27
21
8
39
2
5
2
1
1
0
1
37
20
37
35
6
2
1
17
2
15
2
17
5
5
1
27
22
12
7
0
21
7
12
32
2
4
23
6
21
15
21
1
4
2
36
16
24
15
0
7
21
8
12
18
0
1
4
4
1
1
7
2
13
9
4
0
29
2
13
4
15
36
1
5
10
14
10
10
4
14
1
0
0
0
0
19
27
21
39
10
39
8
2
2
8
8
6
13
2
21
6
6
5
2
6
22
4
5
23
5
20
1
1
20
41
5
0
25
3
11
6
13
6
22
22
22
2
11
37
13
3
0
37
37
0
32
12
1
0
2
2
6
2
5
1
2
24
24
24
7
2
2
28
9
26
13
2
9
1
1
30
2
0
35
9
5
1
13
3
1
2
4
7
11
12
18
19
27
8
4
3
2
3
3
46
30
3
3
23
1
0
2
3
0
23
21
14
1
28
22
15
2
10
6
11
2
1
33
25
20
1
12
21
10
13
3
11
14
0
6
27
5
5
23
19
37
3
2
4
11
20
50
16
3
16
5
0
5
11
16
40
9
8
7
5
10
17
10
20
20
13
10
3
14
4
30
7
14
11
11
20
2
31
0
19
49
0
11
15
11
5
10
9
21
2
10
18
2
25
22
15
3
27
1
4
5
39
1
1
42
1
1
22
19
0
6
6
1
2
9
1
8
8
12
17
13
0
37
37
9
1
5
27
2
28
6
1
1
0
11
31
11
9
45
3
1
1
1
0
0
2
2
6
0
12
23
23
3
9
10
15
25
23
10
4
4
0
5
21
0
4
4
10
6
2
4
44
19
3
14
15
3
0
0
3
0
1
4
5
0
0
22
1
2
1
36
24
0
6
6
0
10
22
22
15
15
8
5
8
21
8
18
32
10
0
1
0
11
28
3
2
42
1
14
24
18
18
30
3
3
26
6
8
42
34
41
2
37
6
0
17
28
34
16
9
8
12
23
23
23
2
2
1
16
6
9
9
4
14
13
11
14
13
2
8
0
0
7
21
4
2
8
1
26
4
4
2
25
1
0
4
1
6
1
0
2
21
0
2
13
49
1
49
29
15
35
5
10
3
19
10
1
28
0
17
6
13
19
6
6
6
0
19
16
19
1
28
35
7
15
23
23
19
0
16
34
7
3
2
46
46
11
0
7
2
0
16
16
16
16
0
6
5
5
25
2
0
39
10
14
3
23
6
17
8
16
16
16
1
3
22
6
1
1
12
2
0
0
0
6
10
3
6
0
1
32
5
14
46
17
33
3
3
6
4
4
9
17
9
0
8
0
12
1
3
3
35
6
20
4
4
7
4
41
3
20
20
20
20
9
9
14
3
3
29
7
1
10
10
10
17
4
30
2
2
2
14
3
11
2
1
11
2
0
16
15
16
15
2
7
2
7
2
7
31
46
19
10
10
10
17
5
10
14
16
1
0
5
5
8
1
0
2
28
40
2
24
8
8
5
13
5
7
4
36
12
5
20
5
5
10
12
4
18
16
28
15
2
3
14
14
0
29
29
0
1
1
0
1
27
1
21
0
12
2
2
3
1
1
1
1
0
0
2
0
0
0
0
0
12
0
15
48
22
41
13
21
18
0
8
0
3
0
7
15
15
20
20
14
14
14
32
39
9
31
3
4
11
8
1
27
13
5
3
12
3
3
7
7
27
6
8
2
19
31
33
21
27
5
38
6
0
0
1
20
4
4
5
2
35
0
0
0
0
4
0
2
0
0
17
41
41
6
41
21
19
0
0
33
20
34
2
8
4
26
1
13
22
21
3
0
1
0
22
19
0
0
10
22
0
18
14
2
0
19
19
10
15
20
2
15
0
1
0
9
14
14
31
31
0
2
0
25
0
14
17
0
12
23
0
27
19
9
40
7
7
8
11
21
1
14
2
10
11
10
11
0
16
0
15
2
39
0
0
10
4
5
20
10
10
0
4
13
4
6
18
2
2
0
19
1
1
0
2
2
43
1
10
8
21
28
3
16
3
28
18
0
38
1
12
0
24
21
10
32
0
0
12
12
8
3
17
4
32
9
4
4
8
7
0
29
7
4
4
5
11
11
20
12
0
3
2
20
23
23
0
0
0
23
23
11
10
10
16
10
10
17
4
29
21
10
0
0
13
20
1
28
28
44
21
19
6
6
18
10
2
2
45
11
5
1
4
4
23
3
0
0
23
37
37
39
21
9
32
23
15
15
35
15
25
1
24
1
3
33
10
8
0
9
9
7
5
2
4
4
3
3
14
1
6
6
3
33
3
1
21
21
3
1
1
19
14
8
2
3
22
3
15
3
18
1
16
11
5
12
0
12
7
31
2
6
30
0
3
17
2
3
3
25
0
37
0
14
12
0
40
2
3
13
7
13
24
5
6
8
1
0
3
6
8
1
2
19
2
12
2
5
8
0
34
34
34
0
21
11
11
11
11
11
15
23
38
14
14
0
15
6
15
1
8
1
37
2
3
2
0
3
0
0
6
6
23
23
0
11
11
0
36
0
0
1
21
15
14
0
4
1
6
6
1
12
9
9
6
6
1
4
4
4
3
16
15
6
0
14
8
24
17
1
9
2
34
0
3
8
4
4
1
18
14
32
32
32
32
18
0
0
8
8
14
10
10
0
0
22
21
12
2
17
1
5
5
24
24
5
5
2
0
22
11
22
45
10
8
2
3
15
5
2
27
10
26
18
11
12
0
2
12
2
0
2
8
19
6
8
8
10
26
13
26
2
5
0
5
24
5
5
20
20
7
2
0
2
22
4
3
0
2
6
26
14
6
2
1
2
0
33
33
34
13
29
10
10
2
0
15
0
0
6
16
0
19
24
1
1
1
10
3
1
19
48
0
17
1
3
3
2
6
19
9
13
13
3
13
13
20
3
14
1
41
41
6
18
0
6
4
4
4
1
0
4
19
3
6
42
2
6
7
4
10
14
3
3
3
3
26
41
25
6
8
23
1
29
14
17
9
17
27
6
6
0
4
4
0
7
0
0
2
15
5
3
27
8
4
28
6
2
0
3
0
1
0
14
14
9
5
13
11
6
20
23
1
34
9
2
3
19
0
4
29
0
1
3
14
0
11
25
25
7
1
1
17
20
3
6
7
6
39
1
39
30
0
12
24
37
0
7
7
7
0
24
46
39
0
24
19
0
30
30
30
0
0
21
1
4
4
4
2
2
0
2
11
1
18
30
40
40
29
0
7
13
3
28
2
2
19
11
16
7
7
21
24
0
20
0
1
8
16
5
16
16
28
18
5
1
1
8
3
8
6
43
43
4
4
2
0
7
2
3
3
20
20
6
2
4
0
46
4
18
20
3
16
5
33
10
2
22
1
2
1
9
15
26
5
11
5
15
4
9
7
5
0
0
9
0
25
1
2
6
0
11
2
11
18
20
11
18
50
22
20
15
20
0
5
50
9
24
4
1
26
26
1
21
18
1
3
1
9
9
14
15
7
1
2
1
3
1
0
42
2
42
35
35
25
25
32
1
5
32
6
31
13
0
0
45
1
29
15
4
5
24
0
21
46
0
0
6
5
5
5
6
5
1
1
1
0
9
0
20
20
4
4
12
0
12
0
12
6
1
8
20
1
29
0
7
29
14
22
19
0
5
5
23
23
0
3
3
25
3
28
17
8
1
36
6
44
4
11
8
4
0
25
21
14
6
12
12
12
12
3
33
20
1
19
6
4
1
4
1
0
20
2
30
0
3
26
0
5
6
30
6
6
1
12
2
14
1
2
4
1
1
6
14
17
17
16
38
38
38
8
8
9
6
16
0
5
5
13
0
13
4
13
21
4
12
0
6
9
13
3
10
14
20
14
16
12
27
0
26
26
18
18
23
5
4
20
1
14
30
8
26
1
2
28
2
24
11
23
10
23
17
17
3
5
9
21
13
14
0
24
10
0
28
0
0
2
24
18
3
3
14
15
15
0
0
5
7
15
15
20
20
8
18
8
0
1
9
0
0
3
11
36
25
20
0
0
15
15
23
6
13
2
5
2
12
6
28
6
23
17
34
4
0
4
2
3
47
8
16
16
6
0
1
18
18
5
19
19
8
2
12
20
9
12
46
7
37
7
7
7
3
3
3
3
3
46
34
2
8
0
15
11
32
0
11
2
3
5
17
5
17
17
3
26
9
39
0
28
0
4
5
6
16
16
3
29
5
0
13
3
3
0
0
36
36
2
31
2
9
9
4
4
3
8
1
34
20
7
21
7
1
21
14
9
9
1
1
1
32
0
34
41
15
5
31
6
12
1
20
17
1
8
10
43
1
36
1
2
16
1
0
0
0
0
21
3
16
0
16
0
16
7
0
0
38
23
38
2
21
16
0
1
30
12
5
5
8
23
23
3
10
7
10
0
5
9
32
2
13
6
2
2
36
12
50
36
32
18
1
4
30
34
0
14
3
8
16
16
41
38
7
15
0
34
0
33
20
0
0
0
11
5
6
5
2
2
19
2
9
29
3
25
4
3
15
0
27
27
11
17
21
4
27
5
22
20
2
5
4
0
12
9
9
9
9
9
10
24
0
3
5
5
27
35
6
3
1
24
24
29
0
10
16
14
19
14
19
23
1
0
23
23
10
4
1
2
45
34
34
34
34
6
6
5
19
6
24
5
13
1
1
2
19
19
36
3
19
7
1
2
19
0
8
12
5
5
5
42
42
4
31
27
27
1
1
8
6
5
10
0
5
32
6
31
10
17
17
17
1
3
12
5
6
25
25
2
2
6
26
3
11
3
6
10
16
1
4
8
16
0
16
25
5
18
4
11
10
0
2
8
20
3
11
35
11
18
2
5
35
9
2
14
14
4
1
2
12
2
0
18
15
16
16
5
26
9
11
9
13
0
0
14
14
6
19
11
28
3
3
4
21
4
4
9
0
0
7
1
2
2
7
2
13
41
9
9
19
7
0
3
14
1
9
1
28
2
2
8
20
9
0
24
5
10
6
17
7
7
7
5
34
19
0
9
1
25
20
25
32
26
8
11
7
0
47
0
25
1
11
25
4
0
30
27
2
35
26
2
18
13
40
1
27
26
19
1
5
30
3
23
23
3
7
7
11
4
4
18
0
17
15
15
32
20
1
22
2
30
30
27
3
44
6
15
7
18
18
30
32
32
16
12
1
9
6
29
2
42
0
0
2
0
2
20
2
0
11
10
20
27
20
46
46
46
1
17
3
3
3
5
26
1
32
32
41
41
16
5
11
3
33
50
4
4
4
24
0
27
6
8
25
5
5
1
3
3
0
0
0
0
0
11
0
12
12
2
2
2
19
6
13
19
19
0
38
4
13
37
13
17
4
1
0
22
5
10
35
1
3
7
10
8
0
23
23
22
5
7
2
0
0
0
2
38
39
20
2
0
7
7
2
2
5
1
4
0
0
0
12
12
0
3
15
29
29
3
3
0
25
10
0
17
0
0
27
13
0
10
21
11
9
29
21
3
3
50
4
16
32
14
0
13
15
13
1
2
12
2
23
4
4
9
6
3
2
2
5
15
15
2
11
6
6
1
12
31
12
31
31
1
19
26
0
3
3
3
1
1
1
34
1
5
25
8
18
0
2
5
5
5
21
11
1
43
7
14
9
0
29
24
25
24
2
21
24
13
13
0
0
38
15
7
30
15
2
0
31
25
25
25
17
3
19
6
13
1
13
9
26
7
11
14
14
1
1
43
3
3
8
18
18
10
24
20
2
2
5
0
26
26
13
27
0
6
4
6
0
5
12
27
16
19
12
2
0
0
2
6
5
0
17
9
0
2
2
5
5
7
2
26
1
0
0
3
1
24
16
12
8
2
7
0
4
0
3
13
9
3
19
27
41
7
7
7
7
11
21
22
5
1
0
5
0
12
24
4
9
18
18
3
19
27
27
13
13
9
22
32
20
22
0
2
46
0
8
4
4
32
22
0
1
8
9
20
2
2
2
2
0
3
3
8
7
2
3
0
24
3
0
0
7
5
11
3
35
16
0
0
16
2
10
0
0
7
7
0
0
21
34
34
0
2
6
12
7
0
13
4
0
3
16
2
12
21
12
23
3
21
4
21
17
8
4
0
0
0
9
15
10
29
2
16
16
29
16
7
1
27
0
0
7
7
1
1
2
1
23
23
23
4
10
38
27
3
2
31
31
7
24
24
18
1
4
13
0
1
0
4
0
0
17
4
4
10
2
2
5
6
35
1
25
36
2
29
2
2
9
8
27
27
1
16
6
11
25
4
21
4
2
13
14
2
0
0
18
4
0
1
21
23
24
2
24
49
16
11
11
29
0
0
34
7
1
14
5
37
38
1
1
14
0
10
8
8
8
1
2
1
31
36
36
11
27
6
2
16
0
0
0
3
3
5
9
9
0
4
0
13
38
44
10
16
2
3
3
3
0
0
17
11
11
26
30
17
2
26
2
2
21
2
41
10
2
26
16
4
27
0
27
20
17
47
33
33
1
6
20
30
44
23
21
19
6
6
31
16
5
0
5
8
18
7
34
3
16
35
26
4
12
29
35
18
3
1
0
28
0
25
34
25
19
20
20
3
20
11
27
1
10
12
41
5
2
3
0
0
33
33
2
8
1
4
17
11
6
0
2
25
25
12
25
5
34
1
4
6
6
4
2
4
4
0
33
3
8
49
13
13
3
15
19
48
28
48
11
6
0
13
1
0
0
0
46
13
10
38
10
10
4
4
26
3
14
14
40
0
0
6
6
2
1
9
12
1
1
0
29
0
0
0
0
20
38
38
38
0
0
1
0
34
34
15
4
34
10
22
24
30
20
31
13
25
7
3
3
1
22
0
0
3
3
10
18
12
5
4
0
14
26
26
26
21
18
17
2
1
9
2
13
23
1
15
0
7
0
5
3
30
8
0
32
3
8
0
37
5
37
13
0
3
2
24
3
5
2
6
0
7
24
16
0
5
6
35
8
20
9
0
5
11
2
2
7
3
2
34
24
38
4
4
1
0
0
1
1
1
2
3
17
3
45
9
19
49
49
0
0
0
18
18
10
0
7
0
9
47
47
2
37
2
7
33
0
6
1
21
1
16
1
16
14
0
16
15
22
2
2
11
11
10
33
21
0
13
5
5
23
38
17
0
0
9
2
34
34
20
6
11
15
2
7
12
12
12
34
34
12
10
7
7
7
0
34
26
26
38
10
21
1
41
0
20
1
3
8
46
4
7
16
16
33
33
16
16
33
16
0
2
2
0
6
1
1
3
35
22
0
0
17
17
17
2
32
1
0
0
31
1
26
18
0
18
14
1
1
1
25
1
37
6
8
1
15
2
15
22
4
5
32
32
3
4
22
15
15
23
3
23
11
0
0
15
1
18
1
0
14
8
47
6
47
9
3
17
29
31
31
0
22
18
5
48
8
16
1
19
19
1
3
25
24
9
0
32
5
5
3
1
11
30
30
2
3
5
13
3
0
3
4
0
25
30
5
1
2
14
0
5
19
23
8
23
23
26
42
24
1
1
6
2
1
17
4
9
13
26
18
12
12
22
30
16
20
7
0
5
16
0
11
0
2
2
31
49
0
1
9
2
5
0
5
20
4
4
12
1
0
1
17
24
3
3
3
1
13
33
8
8
28
32
28
0
4
35
4
1
34
10
2
7
0
26
5
5
3
3
3
16
37
32
14
14
3
3
3
3
25
7
10
26
22
16
10
10
13
4
1
13
10
1
1
1
0
9
9
5
1
25
21
15
22
20
15
15
1
22
18
10
10
18
2
2
2
3
13
1
15
12
17
17
17
22
21
7
11
32
21
11
0
0
0
1
1
1
29
29
19
30
34
1
1
2
23
2
23
2
0
0
2
0
9
21
4
16
9
5
17
21
0
0
2
2
25
11
3
0
5
5
5
28
29
10
10
9
34
4
28
5
2
0
28
16
1
1
2
19
0
0
15
35
19
20
0
20
32
7
30
11
5
15
5
3
0
5
2
13
10
0
0
0
0
40
28
10
8
5
26
20
5
11
0
0
0
16
16
3
0
7
3
13
16
27
32
12
18
6
25
1
8
2
3
37
0
14
41
13
20
1
1
18
3
2
0
0
7
2
26
2
7
2
15
1
0
0
2
7
7
2
16
9
5
5
2
2
7
3
15
43
23
25
0
24
10
0
5
45
6
15
1
15
27
27
11
0
0
0
9
0
26
16
3
16
15
13
9
9
9
1
0
17
20
0
18
11
19
13
13
0
2
12
2
2
9
3
5
1
6
6
6
17
13
19
19
3
24
8
12
4
0
16
29
1
4
0
2
9
17
2
0
8
6
3
6
43
3
2
18
18
21
26
17
0
9
4
15
7
18
16
14
16
49
49
49
49
7
1
3
6
9
10
20
3
12
10
0
10
32
1
3
3
3
13
34
29
21
29
0
25
12
12
8
1
10
12
27
0
0
17
3
0
0
39
1
0
0
14
11
0
0
0
5
0
20
0
9
16
3
20
29
41
24
2
31
39
3
24
21
21
21
1
0
0
26
7
14
9
28
28
28
0
3
3
4
4
2
16
29
14
39
48
8
21
0
12
1
4
4
2
6
6
0
24
20
2
2
1
28
1
1
13
13
0
13
0
3
1
8
13
15
21
15
3
16
16
17
22
0
13
13
2
4
49
49
18
2
8
8
27
8
1
0
10
11
0
1
12
0
34
22
9
9
6
6
1
25
15
2
8
0
6
0
12
9
25
25
3
7
7
0
5
12
3
16
8
15
15
33
1
10
3
36
3
12
16
11
16
18
20
43
0
0
15
16
16
4
12
16
19
16
16
22
3
34
7
7
7
2
7
21
35
11
9
25
5
16
16
16
5
13
13
16
16
5
5
1
34
11
34
14
0
25
0
0
31
20
14
3
48
0
15
33
47
8
0
1
4
8
2
2
7
7
1
7
1
2
2
6
37
7
28
3
3
2
0
19
7
22
1
13
0
17
31
11
6
6
8
21
21
0
0
13
13
14
21
12
20
20
2
2
17
6
2
8
23
25
5
5
9
2
0
21
3
17
14
17
47
5
1
5
4
7
23
0
5
5
34
0
3
1
33
9
10
11
14
4
28
34
16
16
7
29
0
9
3
12
22
30
15
3
0
13
23
8
21
5
14
13
2
27
19
8
42
42
46
6
2
0
3
12
1
4
10
9
9
0
0
0
0
33
4
36
7
1
25
1
30
10
1
17
9
1
1
11
11
2
2
46
2
0
14
14
20
36
12
39
5
5
11
6
16
16
16
0
3
0
15
39
9
19
18
4
25
33
14
14
7
0
39
16
36
9
9
25
24
17
6
17
6
30
3
17
22
4
7
5
9
27
50
5
1
1
38
0
9
8
31
2
2
22
1
26
1
1
18
48
0
0
20
14
12
0
4
30
1
12
29
10
7
16
7
32
5
2
0
33
13
2
19
2
19
12
20
0
17
30
1
3
0
0
10
10
20
10
32
21
9
10
10
1
38
11
5
8
13
13
25
32
32
7
15
0
0
0
6
7
14
14
2
43
1
2
3
19
8
5
1
30
9
34
14
0
14
17
17
0
0
3
6
3
15
15
2
1
28
0
41
0
0
18
1
13
20
19
45
13
13
16
16
6
12
4
1
4
0
2
3
3
3
3
12
12
3
27
4
13
5
5
24
24
24
24
3
0
24
36
22
23
29
29
18
7
34
1
1
11
1
20
21
0
10
16
11
11
30
4
17
4
17
7
3
20
11
11
0
9
9
9
16
16
3
13
12
15
0
18
9
35
0
1
11
36
1
26
3
26
1
1
8
0
3
10
40
2
11
11
8
6
0
0
6
0
22
5
11
15
3
9
25
3
0
0
34
12
8
4
5
5
13
12
4
3
10
6
6
39
39
0
16
3
25
3
21
21
27
32
24
22
1
14
14
20
40
25
7
25
6
28
10
13
3
0
8
3
28
27
30
2
2
8
6
25
15
0
1
7
3
7
22
8
36
14
24
3
18
18
28
1
2
1
1
12
9
0
32
32
32
0
4
4
6
19
11
23
2
23
2
23
7
12
7
38
16
14
11
0
6
18
3
3
19
2
0
10
16
1
1
14
44
14
5
33
1
4
8
34
23
41
15
0
1
11
2
5
27
29
18
18
1
0
20
1
29
7
15
3
11
11
3
1
42
25
18
25
16
1
10
13
10
4
1
4
40
3
40
10
3
10
3
2
26
10
16
0
20
0
0
0
1
5
0
0
0
38
3
18
44
3
2
3
2
19
19
17
5
14
5
28
6
27
19
10
8
46
5
9
11
44
3
3
3
17
14
14
19
3
34
11
4
20
10
13
29
5
27
1
20
9
11
27
3
35
31
3
11
11
12
12
5
36
21
43
43
21
1
23
10
10
23
23
16
4
23
1
32
9
2
9
3
1
1
3
46
2
7
6
19
49
28
0
0
4
9
24
10
10
2
5
11
2
0
0
4
0
2
28
5
34
17
5
2
2
2
11
28
28
33
2
2
41
2
17
3
3
37
31
16
1
29
12
0
6
1
11
11
11
0
27
2
10
1
40
5
40
3
41
41
0
2
16
37
42
25
12
12
12
26
24
1
15
3
4
4
6
27
27
27
27
9
5
12
9
16
1
3
24
5
14
0
3
2
12
21
9
9
16
1
6
3
3
35
1
2
2
13
1
1
1
0
4
17
25
0
2
11
14
3
34
17
15
3
42
4
4
47
47
0
16
5
5
22
9
5
2
2
2
2
0
0
27
15
14
15
14
18
24
8
20
1
14
42
34
17
17
0
16
33
4
4
15
23
3
14
0
2
27
18
13
3
42
2
28
5
0
2
31
1
3
7
1
15
15
15
4
9
20
29
0
9
9
18
18
18
2
2
2
5
25
47
26
34
30
9
4
4
24
4
10
1
1
19
19
4
3
2
2
13
2
7
19
5
45
10
25
10
19
13
19
1
0
0
10
35
35
38
0
28
27
14
4
14
10
24
4
4
5
26
0
10
3
23
6
11
5
3
3
3
6
3
13
5
5
12
0
7
5
1
1
5
6
8
1
22
11
8
19
15
13
25
0
8
8
34
34
34
34
1
7
11
7
0
0
6
23
25
23
19
19
4
1
2
4
2
1
2
33
3
0
0
0
1
46
4
30
8
30
20
14
33
14
13
24
2
1
3
8
10
10
14
10
12
7
12
44
36
1
16
6
16
16
5
46
10
3
9
9
9
14
7
14
8
16
16
7
7
10
21
8
12
14
24
38
38
3
14
10
31
0
3
3
6
24
1
7
27
1
10
3
1
36
2
12
22
21
0
0
8
1
0
3
22
14
23
23
23
38
3
6
16
24
0
2
2
2
20
49
2
1
20
0
8
0
1
0
19
7
7
8
4
4
34
26
25
10
3
2
2
0
2
6
2
6
6
0
7
24
46
17
22
22
23
23
16
40
22
25
26
14
26
1
8
8
1
11
11
24
34
17
31
5
25
5
28
2
3
6
38
2
5
9
1
4
9
14
2
9
11
7
33
33
1
1
1
1
17
26
3
27
3
27
12
7
4
1
0
10
5
0
0
14
14
12
2
12
22
22
22
11
11
7
18
14
14
35
0
6
6
14
10
4
36
14
3
33
3
42
3
3
19
1
39
1
16
35
2
0
2
21
27
27
0
8
6
19
30
30
2
24
16
7
7
14
3
26
39
31
3
13
33
12
12
14
3
7
42
41
4
2
0
0
0
5
2
17
12
19
12
25
15
15
30
15
28
28
1
7
1
1
0
18
19
35
24
4
0
4
16
29
38
8
32
14
14
3
10
28
34
0
5
0
7
13
2
23
32
25
2
1
5
15
5
1
1
1
1
27
4
37
2
0
29
17
20
7
7
37
8
12
19
0
16
3
12
7
1
24
35
29
28
28
14
4
0
43
37
23
16
37
37
3
8
3
6
6
45
40
45
16
19
10
10
5
16
10
10
39
39
20
1
3
8
3
4
18
3
5
5
0
18
24
0
3
3
17
5
17
4
8
25
19
7
1
2
7
2
3
3
0
4
2
16
14
4
11
28
0
1
1
2
0
27
0
11
33
16
21
18
17
1
17
4
5
3
3
10
30
3
0
30
5
5
1
5
2
2
1
2
2
0
16
0
0
0
27
24
24
2
0
0
1
3
6
31
31
1
42
27
0
10
21
10
2
16
3
0
15
20
0
5
0
24
9
44
28
22
22
14
3
12
15
12
37
1
20
6
28
13
0
0
15
3
18
23
2
4
6
2
0
18
3
5
3
1
3
1
27
18
9
1
4
0
24
9
26
26
24
24
7
14
14
1
39
39
28
6
6
0
3
0
12
27
0
3
30
5
28
4
24
6
24
2
2
17
0
20
0
28
3
11
14
2
14
0
25
25
6
20
0
0
8
1
0
0
9
20
9
9
19
22
0
19
13
13
24
3
30
5
5
5
6
5
2
0
41
8
16
16
18
22
0
18
5
13
13
7
16
0
4
4
3
10
1
0
14
21
12
19
21
8
28
28
21
0
39
33
16
18
12
9
42
19
30
6
18
0
12
3
0
3
3
26
1
10
41
10
3
16
18
16
16
37
24
37
12
43
5
7
1
12
0
3
22
8
8
32
40
1
11
7
2
2
0
23
1
5
4
4
37
5
0
6
6
20
6
6
3
2
0
1
0
27
39
4
1
0
16
38
23
23
25
1
3
6
1
12
9
12
0
0
6
0
0
3
4
4
4
4
0
14
0
0
0
1
11
0
15
20
27
6
14
6
22
30
5
4
4
21
44
2
9
36
3
24
23
23
3
19
3
34
20
22
22
29
8
2
18
49
10
0
26
3
14
3
6
11
11
12
14
14
5
2
3
3
20
4
8
40
10
3
9
8
1
0
0
0
0
13
46
43
18
0
2
6
31
15
31
31
1
1
1
0
15
0
20
6
9
9
9
6
9
20
16
0
0
4
2
36
38
12
12
0
25
3
29
44
3
0
5
34
9
0
24
32
1
27
3
0
0
5
17
23
5
11
11
29
19
9
10
2
8
1
23
19
19
19
5
26
1
1
1
12
26
12
16
16
16
18
2
16
20
20
1
1
3
0
0
4
1
33
2
8
11
2
29
4
6
26
6
13
4
16
2
32
10
3
24
0
3
13
2
3
9
3
3
9
3
23
46
3
3
4
2
2
1
21
3
23
27
1
1
0
0
17
4
27
3
13
16
5
29
23
3
3
8
12
13
8
22
21
19
24
12
16
0
16
33
7
4
5
7
19
0
0
39
32
32
10
11
3
3
6
22
15
43
43
0
10
1
10
24
10
4
2
0
2
1
18
16
4
16
0
23
25
17
4
4
48
28
5
16
19
4
0
0
0
9
0
11
11
0
32
11
3
0
38
38
38
0
23
3
15
0
19
19
7
28
2
2
6
8
17
16
5
15
12
22
22
22
9
8
29
8
18
12
12
27
0
3
0
0
0
12
1
7
4
25
0
24
18
10
2
1
11
0
1
20
12
10
4
35
4
4
14
0
4
4
20
21
23
19
23
1
6
0
6
26
28
1
1
21
21
3
23
23
7
47
15
2
6
14
5
3
2
0
3
3
2
1
1
0
0
23
1
1
8
1
0
0
12
2
7
17
29
29
38
38
34
15
32
0
14
23
23
11
4
13
25
13
11
1
3
17
3
29
30
12
12
14
1
31
7
0
0
38
34
3
2
2
2
16
37
0
8
8
8
3
1
6
26
9
1
27
12
13
7
26
1
6
2
17
15
10
9
2
2
37
37
2
0
16
25
5
22
9
9
23
1
29
10
10
10
1
1
1
1
0
3
3
33
6
30
0
15
0
0
34
0
38
38
38
38
2
38
33
0
7
8
15
3
1
1
0
18
0
37
5
13
24
4
2
4
25
14
7
4
5
9
36
7
10
2
3
6
2
19
0
14
19
2
2
2
2
0
29
23
0
18
18
0
6
6
11
2
28
14
16
43
0
43
1
18
0
0
18
34
22
13
46
0
24
11
1
1
8
37
29
10
25
3
3
13
35
35
8
24
8
3
24
1
23
0
0
16
4
2
15
2
13
31
23
6
41
33
15
50
20
38
3
38
1
0
46
1
12
12
27
1
1
29
29
26
33
22
9
24
13
0
5
8
8
9
11
15
11
17
13
1
1
8
28
3
0
5
5
0
9
2
3
3
3
11
16
3
1
1
0
1
0
4
9
28
14
28
4
3
10
2
2
9
6
0
0
28
2
11
4
7
4
11
11
3
14
8
20
13
11
10
0
7
17
6
0
6
4
27
3
27
23
14
19
19
1
19
7
7
7
0
0
13
2
24
1
1
1
0
12
12
13
4
32
31
1
3
3
19
0
0
4
4
0
11
6
0
4
3
36
34
1
36
5
5
18
17
2
3
3
29
29
9
25
0
0
0
0
17
18
1
24
2
0
20
28
10
10
11
11
0
26
2
44
4
44
36
2
0
20
20
2
3
3
33
0
19
1
27
0
38
13
38
14
0
18
3
3
20
27
20
7
0
4
24
3
28
0
33
3
3
3
34
7
27
11
22
0
1
1
1
47
1
7
2
9
2
4
4
7
1
41
14
4
4
2
13
1
2
2
2
0
33
5
3
13
13
14
14
30
2
26
8
20
19
42
31
0
29
29
10
9
3
3
3
2
45
18
18
20
11
20
6
6
16
44
2
3
0
4
1
18
14
8
25
8
17
3
27
11
8
8
10
0
39
23
9
36
0
0
7
16
16
10
1
4
17
12
0
7
7
0
19
45
0
1
35
35
0
1
1
0
27
29
7
26
2
1
1
30
33
29
0
5
4
4
4
16
11
0
18
5
13
25
25
2
30
3
3
3
3
3
0
38
2
20
15
5
20
8
2
4
4
2
1
1
31
31
17
35
12
8
19
14
1
4
12
30
16
17
19
16
8
35
35
0
35
26
1
3
1
9
27
16
5
10
16
11
0
28
7
15
6
23
1
12
34
5
6
9
6
23
21
7
2
6
3
0
3
5
3
3
16
3
0
4
1
0
0
1
31
7
31
0
13
4
13
5
11
11
20
12
19
5
4
2
2
1
1
1
5
6
9
10
39
39
2
0
39
26
13
13
12
1
28
5
5
8
5
14
8
14
8
29
18
18
12
11
5
34
12
27
27
9
27
0
0
2
12
5
8
16
2
1
0
1
11
26
3
15
39
39
6
6
22
16
10
45
0
27
29
29
13
2
0
19
1
9
11
32
1
1
2
1
0
22
11
40
4
0
32
6
6
0
6
0
6
0
0
38
34
2
3
0
0
2
4
15
15
3
12
3
27
24
1
1
0
40
0
2
30
15
2
0
0
8
12
10
6
6
6
38
19
8
2
20
20
20
20
26
26
24
36
2
3
1
33
2
28
13
2
15
15
7
17
17
15
5
4
0
14
1
5
6
19
17
26
11
2
6
28
1
41
41
2
22
3
3
14
22
30
12
16
1
0
0
0
22
14
14
1
0
0
14
16
2
9
9
21
33
2
33
2
2
21
3
16
9
7
15
2
3
3
18
13
13
37
17
3
22
4
24
6
6
21
4
16
5
0
0
0
35
3
6
1
19
11
20
17
19
12
19
11
46
8
1
1
7
4
11
21
27
21
10
1
0
19
9
9
31
39
2
1
2
25
16
16
4
6
1
30
6
31
31
3
23
1
0
21
11
7
36
3
19
19
25
20
7
0
0
23
3
23
17
6
1
33
33
33
1
0
8
40
10
0
2
3
25
38
39
27
3
22
26
1
26
39
39
8
9
15
1
0
0
3
6
29
1
1
20
7
9
7
20
6
7
6
14
1
1
0
0
21
4
24
4
18
18
13
32
8
0
12
3
19
10
0
19
16
21
2
2
10
2
2
0
8
31
28
34
27
16
0
3
19
10
18
18
1
37
2
12
0
1
0
5
19
1
31
10
4
10
5
19
19
0
16
32
20
0
9
4
12
6
10
1
14
0
8
0
14
17
27
1
10
10
1
2
15
15
3
27
34
33
10
10
12
28
1
1
28
26
19
45
11
24
24
24
35
3
3
2
2
29
2
29
19
13
12
4
13
9
7
23
13
1
5
22
1
4
37
9
6
3
3
6
1
0
0
18
21
14
29
8
0
3
33
22
8
15
14
6
5
3
5
13
13
13
6
48
0
4
0
1
39
6
6
3
0
2
4
2
4
1
14
3
1
3
1
2
11
24
19
32
16
0
0
13
6
3
34
1
36
1
19
3
10
7
11
17
0
0
17
3
23
1
27
35
4
3
26
0
0
0
5
16
3
4
6
6
11
12
0
6
27
1
10
3
26
19
25
42
7
21
14
6
11
5
4
0
2
2
4
14
28
28
20
3
0
0
7
6
13
17
1
8
16
1
0
0
27
25
14
2
17
2
27
26
34
1
10
1
10
1
0
7
9
49
13
5
5
13
1
0
0
16
1
1
1
23
2
28
9
2
2
4
4
29
27
0
1
38
38
2
10
3
15
5
6
11
11
4
1
0
0
19
17
1
9
12
9
10
5
1
2
0
2
1
27
44
7
18
6
6
1
1
21
4
0
10
0
0
0
10
0
17
17
11
11
11
18
8
2
23
1
40
5
24
0
16
16
16
16
12
14
11
19
2
2
42
0
1
1
1
9
1
1
9
0
20
3
33
45
1
25
0
9
9
8
4
4
21
5
2
13
27
0
19
23
18
4
18
0
0
1
5
1
5
0
3
12
1
26
2
17
1
0
9
1
10
10
2
0
0
5
15
16
0
1
24
24
27
32
3
17
34
12
3
10
10
2
3
1
0
15
25
2
7
12
12
20
25
1
7
25
37
7
21
21
21
21
2
2
2
5
14
24
8
24
13
13
1
0
1
1
46
46
38
0
38
0
1
24
10
7
8
5
46
28
6
19
1
2
6
3
3
2
3
3
12
22
1
2
41
23
23
23
23
3
3
1
1
35
35
0
1
4
4
0
3
4
0
0
6
10
0
0
0
4
18
41
1
1
1
9
3
2
1
3
6
22
45
6
2
11
0
10
25
3
24
34
18
20
34
12
28
2
0
16
19
5
3
6
40
20
0
23
0
0
20
1
12
4
3
1
5
31
31
31
31
0
21
28
0
0
0
25
6
11
11
18
9
9
49
19
7
19
1
21
18
18
32
5
5
5
5
14
1
0
2
28
28
2
4
0
6
0
6
16
15
8
1
16
0
23
3
30
8
12
2
1
11
10
4
1
4
1
13
13
15
13
10
10
16
3
12
9
7
16
7
4
2
7
7
11
22
0
12
8
8
2
23
2
3
0
6
14
6
2
33
20
3
3
3
3
28
4
1
13
3
1
24
0
6
10
12
1
38
21
3
2
31
7
24
10
1
19
1
0
5
8
4
27
27
27
16
5
5
4
0
3
1
3
6
6
18
2
3
8
20
3
26
3
0
0
13
2
15
1
2
12
40
21
0
11
2
39
27
1
19
9
16
27
0
0
2
21
18
8
18
18
16
0
38
7
17
17
1
21
1
21
3
8
46
13
30
30
12
13
30
30
40
32
3
10
10
8
0
12
12
37
2
4
0
3
0
3
41
2
0
21
6
22
33
33
9
9
2
20
1
19
6
32
0
14
16
1
2
34
23
15
2
0
1
10
10
12
17
35
5
19
31
18
36
3
3
3
1
3
26
1
0
0
24
0
9
0
0
18
3
1
25
20
2
1
0
0
0
24
1
24
7
11
20
19
22
20
9
9
1
3
13
29
37
22
4
35
35
3
14
9
22
22
1
30
6
20
7
23
0
12
4
4
50
50
20
18
22
28
3
17
19
30
30
30
38
38
3
2
2
13
22
1
2
16
2
0
2
3
11
3
16
11
4
20
1
10
1
1
0
14
3
3
3
26
9
9
10
11
0
18
0
27
2
22
4
4
1
21
18
16
34
4
26
16
0
1
16
25
28
8
19
16
16
33
19
5
7
7
7
3
30
14
0
0
11
22
15
1
1
8
8
9
0
0
9
0
0
6
10
3
3
3
4
3
4
1
14
16
22
4
18
11
0
5
3
5
1
2
1
19
27
40
16
34
1
11
26
23
31
8
2
3
3
1
1
2
35
35
12
20
20
4
25
4
6
0
15
5
24
18
18
18
4
18
0
4
5
16
1
12
1
44
14
3
10
8
8
5
20
0
38
38
5
16
21
1
7
7
1
0
25
0
0
3
3
1
16
3
0
0
0
25
1
32
4
0
4
32
4
1
20
39
0
13
3
23
4
30
20
20
20
2
20
1
33
4
7
4
1
2
37
22
4
27
45
17
10
10
17
2
40
20
0
16
12
3
26
22
27
27
27
14
7
13
4
46
0
21
39
30
30
30
6
34
13
0
5
15
2
8
43
13
15
8
30
8
2
19
31
20
0
0
0
35
13
17
30
0
20
6
0
1
0
6
8
8
5
8
14
14
4
2
2
8
0
2
18
6
27
18
42
10
7
0
0
6
16
16
2
7
5
39
6
6
32
2
20
7
31
3
2
17
42
0
13
26
6
6
29
9
36
25
14
1
15
15
7
7
2
0
5
9
30
1
1
10
3
48
25
0
25
0
1
16
16
33
33
0
7
1
1
1
16
9
24
24
19
4
27
5
0
22
8
8
15
9
7
7
29
4
19
44
6
0
3
34
3
13
33
33
14
15
21
21
4
21
9
8
17
16
1
11
10
0
42
10
10
18
4
4
19
19
0
17
10
17
16
5
0
11
11
1
38
17
10
0
4
5
18
0
18
20
16
48
5
1
8
1
26
1
24
6
15
5
4
6
3
9
4
9
23
23
1
10
10
10
14
0
0
22
15
19
0
1
1
19
41
41
42
4
1
29
23
1
9
3
20
4
35
16
5
18
0
43
43
3
16
17
11
11
11
0
0
6
0
0
2
0
28
6
4
3
6
4
14
2
5
15
8
1
0
0
1
2
25
0
16
0
0
0
42
11
11
0
6
29
2
27
21
1
8
1
2
7
7
0
17
31
2
2
16
21
2
2
35
37
24
0
2
35
47
1
0
0
10
10
9
18
14
0
0
5
5
26
5
7
3
8
0
8
35
8
24
24
15
0
3
1
1
21
3
14
1
3
34
34
6
0
4
33
33
15
6
19
4
24
9
30
4
17
0
4
38
3
9
28
4
2
19
5
3
20
50
31
4
0
2
3
25
25
29
2
17
17
17
0
12
2
0
14
36
6
1
9
6
8
3
8
7
3
8
4
7
18
28
30
0
0
0
15
11
0
7
2
1
0
0
0
0
6
18
18
23
1
0
3
48
12
18
12
4
20
14
14
7
2
14
12
37
26
0
2
3
7
50
26
28
0
4
0
4
1
3
0
3
0
5
19
20
0
29
16
0
11
41
3
41
3
14
7
21
21
7
25
20
0
14
2
2
12
23
12
0
19
10
20
0
18
0
33
26
1
0
2
5
9
9
7
12
6
8
3
6
0
0
0
40
39
33
1
21
14
15
4
4
4
4
1
14
13
2
1
7
4
4
2
18
2
19
18
7
14
3
22
10
0
17
0
2
5
12
12
0
1
3
1
2
0
5
0
5
5
4
1
7
7
7
8
9
2
0
0
46
46
25
25
11
27
0
20
1
24
24
24
0
4
4
17
17
6
12
10
2
1
1
0
5
10
44
11
11
11
13
43
10
22
11
34
29
8
3
3
3
3
9
22
0
0
0
15
12
32
30
41
1
1
36
14
28
10
11
17
15
1
1
1
18
0
5
0
0
25
24
4
1
5
1
8
8
8
43
0
0
0
1
2
5
0
0
0
7
7
3
24
8
3
9
15
15
15
0
0
1
31
0
8
1
25
40
5
1
37
18
34
4
4
3
47
5
0
15
6
6
15
32
2
0
45
6
13
3
27
5
18
18
1
32
4
0
1
17
21
9
9
9
10
4
4
2
44
1
12
0
36
25
4
0
17
2
3
30
30
6
0
2
0
32
32
18
2
9
49
21
2
8
2
7
21
13
27
24
6
0
21
21
21
0
1
0
6
33
0
21
22
13
1
6
14
10
19
15
13
14
9
0
16
39
8
8
1
1
10
10
21
34
1
6
12
2
2
4
16
43
13
5
5
5
21
7
17
41
44
1
34
9
3
11
15
1
22
6
8
1
0
0
3
2
9
24
9
0
5
13
13
22
0
2
7
7
34
34
6
6
17
36
1
19
19
5
2
22
33
1
4
3
8
1
12
32
1
9
14
9
29
5
29
8
29
14
9
1
20
25
7
10
15
16
15
5
1
3
4
5
2
2
5
20
8
34
4
12
3
35
23
35
35
3
4
13
9
19
33
33
2
12
29
0
16
16
16
16
28
16
8
34
0
1
18
0
10
5
19
2
29
48
43
39
20
0
15
5
10
10
8
1
16
30
9
9
13
30
0
0
36
1
0
10
16
16
4
27
20
30
19
29
8
10
21
6
6
0
6
0
0
23
2
15
21
2
2
11
11
11
0
16
0
0
22
1
38
19
19
4
0
0
16
10
16
1
4
3
4
29
13
13
0
3
1
0
8
23
1
18
12
6
18
13
18
18
0
0
0
0
9
0
28
0
10
38
26
19
38
23
23
20
20
26
0
4
9
10
1
4
11
11
19
0
0
24
6
24
25
39
47
18
1
2
0
22
22
0
27
27
2
1
3
0
0
12
0
0
32
23
12
11
25
8
1
6
25
14
6
1
5
5
34
19
4
4
6
19
19
7
2
3
3
22
27
0
29
29
8
23
23
2
18
8
5
40
3
16
1
37
30
1
23
33
0
8
8
1
8
8
8
11
40
0
0
35
5
21
21
21
41
14
1
15
0
1
3
17
13
13
2
7
6
6
5
2
8
38
11
0
2
25
24
1
1
0
6
0
43
8
7
2
5
5
2
7
7
0
34
34
34
2
17
2
2
26
27
20
23
23
5
5
5
32
3
3
14
6
1
14
8
9
16
19
23
1
5
16
1
2
13
8
19
2
11
28
1
0
0
0
2
2
2
10
35
35
2
3
1
6
6
17
10
31
3
1
1
0
0
4
7
7
6
6
6
33
0
10
6
0
1
0
0
9
1
2
9
6
19
20
16
5
3
32
31
2
22
49
4
4
8
0
0
20
10
0
8
8
6
12
9
24
5
0
0
4
4
4
0
8
30
4
1
33
1
2
7
2
3
3
3
13
19
29
4
0
0
34
0
0
20
16
5
16
16
17
2
17
3
17
21
16
9
19
4
4
33
21
0
34
18
15
18
28
43
6
18
0
0
15
33
6
35
42
42
8
17
18
11
11
3
18
0
3
1
0
5
1
1
1
12
8
3
12
23
8
12
32
32
10
14
3
41
41
2
11
2
2
2
2
2
2
2
1
5
4
0
0
37
31
16
1
15
4
21
2
20
2
2
33
36
1
8
41
17
27
27
12
32
18
18
2
1
1
1
2
0
6
6
5
3
3
3
12
28
0
21
2
15
8
23
6
12
5
19
17
18
18
18
19
1
22
27
8
13
13
27
29
0
23
12
9
12
12
28
0
19
10
4
19
20
20
0
21
21
0
22
13
10
1
12
7
21
27
28
7
7
4
7
2
29
29
1
14
15
15
15
1
5
2
1
2
23
11
11
12
0
14
2
2
4
4
15
4
15
0
18
1
0
8
8
1
19
3
3
8
2
23
2
1
8
8
13
1
8
0
1
3
11
8
8
8
3
3
5
3
3
13
17
17
0
23
4
1
41
7
0
12
8
2
10
7
1
3
26
3
4
0
34
2
2
10
2
2
11
6
11
11
9
20
21
0
0
9
16
0
4
8
38
4
15
1
7
0
0
17
3
2
36
1
1
10
10
10
26
0
28
3
0
26
26
0
12
12
4
13
9
7
7
10
3
16
9
22
3
3
3
25
2
24
41
14
3
3
14
24
48
35
37
11
17
25
12
0
8
8
30
36
1
22
22
3
10
13
3
34
28
1
9
28
28
28
29
22
5
11
0
13
24
4
11
11
0
15
15
15
0
21
21
3
21
12
1
16
11
19
11
16
13
1
21
12
4
22
16
9
9
3
18
9
18
18
1
18
7
0
1
0
0
49
26
26
8
38
18
0
35
16
0
4
21
10
16
0
1
1
1
5
16
13
13
46
25
0
5
0
10
26
7
13
1
6
3
17
17
5
5
28
5
25
13
2
1
5
13
0
18
28
8
31
18
6
15
0
11
1
1
26
23
2
18
2
1
0
8
2
0
17
2
3
11
28
12
14
9
1
1
19
29
39
33
0
6
2
31
2
2
11
16
2
7
40
4
4
1
17
8
17
31
17
1
17
0
9
2
24
43
40
0
15
31
16
16
2
0
0
6
0
6
0
1
1
12
34
1
1
29
10
31
21
3
15
31
0
10
2
16
10
5
3
1
1
0
6
2
27
14
1
34
0
0
16
8
8
40
0
1
0
25
15
10
5
5
24
0
10
8
8
1
29
0
1
4
1
8
3
9
21
12
20
5
0
7
2
16
17
5
2
20
0
0
15
38
7
4
1
13
13
37
37
1
35
2
0
32
16
3
12
3
0
8
3
0
7
0
1
6
4
0
6
15
6
16
5
14
8
8
5
19
3
15
2
2
7
3
17
17
4
4
2
10
5
6
6
13
1
32
32
17
2
17
1
11
2
1
29
7
1
2
1
15
4
3
0
3
4
8
8
23
15
21
1
0
25
14
14
25
14
1
40
20
3
32
11
14
2
9
9
21
16
16
11
1
2
3
22
2
2
32
4
25
4
7
22
10
7
4
4
1
1
1
34
17
1
13
1
16
2
12
18
9
9
5
6
0
18
18
18
5
4
23
32
10
7
2
8
3
10
29
0
9
0
8
1
9
9
0
12
3
10
1
8
8
0
10
17
15
20
41
13
0
37
25
3
3
0
36
5
0
0
1
25
25
5
33
10
1
1
8
7
8
3
3
3
17
2
2
0
3
4
24
11
4
2
38
12
18
0
31
0
0
34
34
2
0
0
30
11
3
1
13
6
0
14
20
20
0
1
0
10
3
3
23
5
6
0
0
10
23
0
3
13
33
8
4
1
7
16
13
2
18
41
13
4
1
38
3
23
38
3
3
21
21
21
1
21
0
8
8
10
22
22
22
0
22
0
0
14
4
22
45
45
6
15
7
26
22
23
10
32
10
3
3
5
2
0
10
15
2
5
37
28
0
10
0
0
19
19
0
1
31
31
5
0
0
0
0
0
0
4
1
25
1
4
4
15
4
16
50
50
50
1
42
10
8
37
24
14
0
5
8
1
1
1
12
17
3
3
8
8
7
19
19
14
0
21
28
13
5
7
15
4
38
7
3
10
10
1
23
1
17
7
4
5
42
6
42
17
4
10
10
1
3
17
4
4
0
13
8
0
8
1
3
1
13
13
17
35
5
34
24
1
1
0
3
27
27
0
0
23
0
21
21
1
26
0
28
0
33
4
4
4
1
4
26
39
8
0
11
11
11
2
2
17
1
1
1
1
10
11
1
11
1
0
1
17
34
16
1
1
9
2
4
4
4
15
15
15
21
45
45
42
29
17
36
8
35
15
18
26
18
3
0
12
1
11
28
6
28
23
1
6
22
9
2
21
41
21
24
19
2
3
15
3
6
9
30
30
14
25
15
1
7
18
18
18
29
12
41
11
0
10
4
22
12
5
25
0
6
45
45
18
2
15
2
30
28
2
2
11
2
2
1
0
16
42
18
24
0
9
3
4
11
7
28
8
4
14
19
0
11
23
6
23
32
31
5
5
1
1
1
9
14
9
8
7
14
22
0
0
11
6
18
6
2
8
21
4
2
0
13
13
1
19
8
8
8
8
8
11
23
11
2
14
19
13
9
1
24
39
24
26
24
4
7
5
27
0
23
0
2
2
4
6
7
17
1
5
5
2
3
5
11
2
1
9
4
9
4
20
8
3
8
8
24
20
0
13
12
0
0
1
4
13
8
2
6
5
24
26
0
26
0
20
4
4
3
5
26
0
35
0
8
8
25
5
5
27
45
0
18
12
3
3
14
25
9
8
49
2
15
2
2
2
37
36
8
7
8
20
20
17
17
8
7
30
9
19
1
3
40
23
27
13
4
31
31
26
5
5
28
28
19
39
3
15
6
6
18
18
18
16
28
20
6
37
6
19
10
0
11
2
1
23
2
13
6
8
9
9
41
41
0
38
0
13
0
34
25
37
25
4
5
10
3
3
9
11
11
2
11
5
0
0
28
3
3
13
6
0
3
5
2
13
1
1
3
12
34
34
8
34
1
5
38
12
38
2
23
23
14
1
25
0
1
0
3
3
1
0
2
22
22
7
19
33
8
22
3
1
1
0
2
0
0
15
21
10
0
0
12
4
29
2
31
3
1
18
1
6
38
4
4
7
25
5
3
11
11
11
11
3
6
6
23
2
32
10
30
16
30
30
8
8
8
19
5
12
12
4
2
1
1
1
17
11
2
17
4
21
14
10
2
2
0
18
25
25
8
6
0
0
9
11
7
4
21
4
12
12
12
12
5
13
13
13
13
1
2
37
12
24
0
28
20
20
10
8
35
35
25
16
39
2
0
9
1
3
1
2
22
31
3
3
6
6
30
6
9
43
2
2
7
34
7
29
44
0
7
8
16
17
41
17
25
3
3
48
2
9
0
0
31
4
31
31
0
31
2
1
1
0
23
7
13
42
2
10
1
0
0
15
13
13
19
1
3
3
1
28
22
28
1
4
4
4
2
26
5
9
1
1
3
0
1
36
0
5
5
5
31
4
4
1
13
1
34
37
13
18
13
1
20
25
9
30
30
0
0
1
1
1
10
12
4
4
2
2
8
13
13
24
19
1
0
4
2
29
3
6
18
14
39
22
24
16
28
27
8
3
38
9
9
14
40
22
1
3
0
5
16
19
0
19
3
7
4
4
3
0
0
0
8
14
6
1
20
33
6
1
5
5
0
12
7
10
9
9
26
36
1
21
6
0
3
5
32
2
27
7
27
35
17
3
23
3
3
0
42
1
0
8
14
43
4
26
16
50
3
3
3
3
6
34
10
1
8
40
0
5
0
15
28
15
22
5
5
11
0
2
1
10
1
1
27
28
34
28
13
8
14
48
1
9
1
9
1
19
13
13
27
21
13
27
2
8
5
2
6
0
0
17
1
26
9
3
7
12
5
10
29
10
10
0
3
2
10
2
2
24
16
17
1
10
3
3
24
31
21
31
21
12
13
4
12
22
11
3
41
18
0
0
9
30
9
36
0
1
32
26
3
3
0
9
5
5
5
9
5
1
8
0
0
13
8
9
21
20
14
46
35
22
3
5
5
5
46
2
5
8
5
24
4
24
28
3
30
2
2
26
31
0
13
11
0
10
10
10
35
1
1
0
0
16
0
9
2
7
5
25
8
8
23
23
23
22
23
25
15
15
0
22
4
9
14
2
8
8
2
13
13
0
7
14
14
17
17
17
4
10
20
8
6
6
1
11
10
10
21
12
1
15
0
0
2
30
2
30
27
1
1
35
8
30
9
30
8
14
6
5
0
0
0
4
17
0
24
24
1
2
3
30
3
3
6
2
16
19
16
23
34
27
19
31
31
44
26
0
29
27
12
20
0
20
15
2
0
3
24
22
22
7
1
19
11
2
3
5
39
8
2
2
28
5
17
17
1
1
15
14
3
13
13
3
1
23
16
1
9
3
35
13
5
4
9
0
0
33
13
2
15
2
37
18
2
42
36
11
4
13
13
4
16
4
2
4
5
7
11
11
6
10
10
3
10
1
1
1
1
1
28
37
5
5
6
0
6
16
16
24
3
3
3
32
20
0
0
28
5
11
11
0
9
15
2
1
30
30
30
30
0
2
0
30
7
8
7
3
3
29
7
5
13
13
3
9
30
0
2
9
13
12
29
3
3
4
0
4
0
3
3
28
12
12
28
10
5
0
6
1
13
19
20
7
2
32
0
17
16
0
48
4
33
15
8
15
24
4
10
1
8
21
21
29
29
0
1
3
1
8
13
24
12
11
11
11
20
28
37
1
47
47
9
12
13
25
2
16
0
17
17
1
1
17
16
4
4
0
36
0
8
0
1
18
18
18
30
10
13
10
20
20
4
1
20
0
8
18
0
3
0
3
5
42
5
1
49
5
26
50
34
1
10
26
6
12
12
21
24
6
14
2
5
15
5
8
21
21
2
11
5
0
3
23
2
0
11
11
12
3
10
12
1
34
25
16
30
14
1
7
10
19
23
22
5
4
4
6
5
13
5
28
11
1
26
1
23
7
32
23
29
10
7
22
33
1
19
7
31
10
7
0
5
20
9
2
0
2
0
6
11
19
3
4
5
25
13
2
8
18
0
25
25
11
37
5
0
6
31
7
6
2
17
17
9
14
0
22
0
9
27
1
47
47
25
16
0
28
4
24
8
8
17
6
24
4
1
1
2
6
25
25
0
5
27
0
11
31
0
3
16
16
16
23
8
23
2
38
20
1
19
18
18
26
6
16
1
1
1
16
0
17
0
14
0
2
0
0
13
7
7
7
2
6
6
10
1
10
3
3
8
6
21
21
11
29
0
6
0
36
21
41
21
15
5
5
2
12
10
10
2
20
0
20
6
11
1
11
1
28
6
30
4
10
2
6
4
29
38
19
8
26
8
26
5
3
3
24
4
2
2
34
10
0
9
32
3
23
50
7
1
1
0
1
2
31
0
6
17
32
10
10
0
13
9
5
13
23
23
36
11
4
3
3
7
2
0
0
22
1
11
14
14
26
14
1
1
21
4
8
8
20
20
18
20
2
1
41
21
2
41
41
5
5
33
0
0
6
6
3
3
3
6
23
1
26
23
18
41
3
7
3
19
2
0
7
9
9
17
3
3
24
39
1
16
1
27
1
3
2
1
0
22
14
33
19
34
1
26
21
0
25
25
1
14
13
5
5
4
35
0
14
30
1
0
4
22
12
41
21
5
14
14
14
30
30
30
48
5
8
5
8
3
37
0
0
3
14
9
2
9
9
10
0
20
12
4
4
14
14
1
28
0
6
8
0
26
21
9
5
17
42
21
0
0
11
5
18
14
10
10
35
19
31
10
0
37
7
44
1
4
5
0
11
4
17
39
21
5
3
4
20
2
9
1
1
0
5
5
5
1
23
23
23
2
5
1
38
2
15
4
21
8
6
6
8
9
21
21
14
2
2
3
10
6
10
0
0
44
13
8
1
7
24
24
12
5
6
12
12
10
0
13
0
17
22
6
7
18
12
9
9
0
0
13
7
3
38
6
1
2
1
26
26
3
32
10
21
4
4
1
6
1
23
7
2
11
45
1
2
7
1
24
25
20
1
26
17
0
10
1
46
3
9
15
8
14
20
0
5
7
5
0
16
2
12
35
24
24
10
22
2
2
0
17
0
0
43
2
9
4
24
3
13
13
19
19
21
6
49
4
24
12
1
12
14
33
14
24
15
15
30
30
10
1
1
30
11
1
11
0
0
36
16
1
0
0
0
39
11
9
0
8
1
1
1
1
6
2
17
13
4
19
21
23
10
22
23
3
23
15
9
45
21
21
0
5
5
8
3
1
5
35
35
16
2
40
16
16
16
30
22
0
22
4
8
3
11
34
31
34
34
34
9
9
0
9
2
2
6
10
6
4
15
3
24
27
0
2
3
0
15
29
5
32
27
3
3
0
1
50
7
18
15
6
12
3
1
17
0
10
8
18
7
8
2
2
0
2
15
39
19
15
4
4
4
26
4
4
33
23
5
1
15
16
9
3
23
25
45
1
36
1
13
0
35
3
1
11
39
7
1
1
15
1
1
1
4
11
0
18
28
47
3
6
5
0
10
0
3
25
0
24
7
31
0
0
19
0
1
1
16
10
1
12
4
9
9
47
20
0
0
1
0
3
26
26
0
1
14
34
4
40
2
35
5
19
1
23
32
3
3
28
26
14
47
0
6
11
7
0
13
30
21
13
2
29
1
0
38
2
2
1
4
7
5
37
4
18
2
1
0
2
10
23
8
9
26
28
8
5
5
5
21
20
1
11
11
38
38
10
38
10
1
10
1
1
4
16
0
34
27
1
8
3
3
5
1
5
0
5
22
33
38
11
11
5
0
5
1
2
17
28
15
15
7
3
48
48
1
7
0
0
21
21
3
9
9
30
25
41
2
12
10
3
0
22
6
1
3
7
7
0
25
25
11
32
2
0
3
3
22
10
16
25
8
8
11
11
4
0
16
24
17
1
1
5
0
3
28
0
20
21
1
1
1
35
5
16
8
8
1
4
4
0
31
23
23
5
6
11
11
14
25
0
0
2
0
29
5
22
18
18
37
2
2
1
12
12
0
12
9
15
1
1
0
7
7
7
1
32
16
13
13
2
2
0
7
22
22
0
0
0
0
12
2
4
42
12
42
44
31
12
1
3
3
2
12
2
21
24
24
1
24
3
14
0
0
1
42
1
46
15
7
7
8
7
7
19
25
11
5
0
1
1
0
41
25
3
3
10
27
27
27
7
27
27
27
11
3
3
20
20
16
1
3
5
5
5
45
0
10
0
1
1
16
16
1
7
6
3
21
27
12
5
2
8
33
4
8
0
6
5
43
4
11
26
26
9
19
14
6
3
15
15
9
2
9
9
0
1
1
19
7
6
3
35
36
36
21
5
5
0
2
29
5
17
2
1
12
4
12
4
11
40
40
21
19
17
2
28
19
19
23
7
28
10
6
45
28
45
0
18
26
23
3
0
8
2
2
12
3
0
25
25
6
1
29
4
4
4
12
4
22
10
10
0
0
5
5
11
15
2
4
0
3
12
0
34
14
7
11
1
19
31
31
0
0
33
0
16
14
0
14
13
3
1
1
2
23
2
3
25
3
3
0
0
0
6
3
20
32
47
2
2
12
1
4
1
6
0
17
18
5
13
19
18
7
7
18
8
1
8
1
19
22
8
23
23
6
23
15
2
5
1
6
0
8
19
5
8
8
8
9
2
32
19
6
3
3
6
6
17
4
4
4
4
4
28
12
12
12
27
5
11
7
5
3
2
0
1
10
0
2
0
11
2
3
3
14
9
3
9
19
0
6
10
0
0
0
0
31
35
10
6
23
0
8
4
17
3
6
34
6
20
1
2
0
6
40
20
0
28
3
11
11
11
11
12
12
2
7
6
2
28
3
1
0
1
1
8
17
21
23
36
27
12
5
5
17
1
22
0
38
0
40
1
1
1
36
1
25
16
8
10
10
11
10
15
19
12
1
46
10
9
1
33
35
8
13
7
0
25
38
18
0
19
13
13
11
1
14
24
30
16
18
17
25
0
14
3
7
31
9
3
31
0
4
26
1
3
3
2
7
0
19
1
3
29
32
4
30
8
11
12
23
23
7
2
31
6
3
0
13
7
1
6
9
5
15
15
15
1
9
5
26
23
0
14
14
0
16
16
28
42
7
23
0
12
7
0
17
34
34
0
34
15
6
14
15
2
1
15
6
8
8
0
2
1
20
34
34
0
17
17
17
20
8
0
45
4
4
30
35
16
45
3
1
16
1
16
4
30
20
0
4
0
19
1
6
4
0
9
9
16
0
0
50
32
46
5
1
45
4
4
16
4
4
0
8
13
6
20
6
0
8
0
0
4
9
0
9
33
10
17
5
1
18
1
43
6
0
22
23
12
7
9
18
3
11
11
1
37
2
11
11
13
3
20
0
9
28
8
8
33
0
50
0
4
0
6
32
0
0
0
9
8
21
21
1
21
21
21
21
46
5
1
1
9
17
6
22
10
15
1
1
1
2
28
9
27
26
0
42
28
35
27
26
35
35
7
0
7
27
4
5
0
5
0
1
28
39
0
15
34
2
0
13
0
19
3
0
5
5
5
4
31
2
22
22
20
1
25
2
0
9
0
0
17
17
1
31
19
12
0
5
5
4
18
0
4
16
5
5
2
20
5
5
36
18
1
47
18
26
30
30
20
1
5
1
1
0
0
26
1
21
0
19
37
27
7
13
17
17
36
27
36
36
36
1
16
1
23
50
23
50
16
6
7
0
20
5
5
20
3
3
26
1
11
2
1
16
24
32
4
0
7
7
2
2
24
49
10
3
3
4
25
3
12
17
32
6
1
1
0
6
15
1
12
3
32
0
2
2
19
3
16
16
17
0
0
13
0
0
1
1
37
2
2
1
15
15
15
10
12
3
3
0
11
11
11
27
3
17
10
27
27
2
20
12
29
1
39
0
17
2
1
37
2
0
6
13
0
23
3
1
17
3
10
6
23
23
28
22
4
8
14
6
6
21
21
0
0
5
12
12
7
1
1
29
28
48
15
32
28
15
32
15
15
8
6
4
38
3
9
1
8
2
8
1
1
5
0
7
0
0
7
7
0
15
11
38
7
0
19
6
8
8
1
20
0
42
5
1
17
4
8
0
0
5
32
2
32
2
20
0
1
35
3
35
5
29
1
8
2
8
4
6
3
1
10
4
0
8
8
7
8
8
4
2
1
12
4
23
4
4
0
9
15
22
3
21
9
0
5
8
0
3
0
5
6
3
3
20
3
3
5
7
7
9
0
26
13
0
9
9
21
0
16
39
1
7
8
24
0
2
36
36
35
5
15
0
14
20
0
31
0
1
17
16
4
47
2
0
19
27
19
10
8
1
23
15
7
3
31
31
12
1
29
12
18
9
19
0
0
2
10
11
2
35
7
7
1
23
23
2
23
0
1
0
27
3
8
3
17
16
12
10
1
37
2
4
4
0
10
10
0
7
14
12
35
35
2
3
2
0
5
24
24
2
0
6
22
1
3
3
0
4
1
15
42
13
39
6
40
7
8
8
8
10
3
0
0
6
4
4
3
0
7
15
20
2
14
26
3
7
7
2
2
38
0
6
14
27
17
7
9
25
9
9
3
9
16
1
1
19
29
6
1
33
19
19
1
11
7
5
5
15
3
31
29
14
28
1
0
20
5
0
37
23
37
20
5
25
8
2
23
0
0
19
6
8
17
0
7
0
9
31
3
39
5
0
43
17
3
3
6
24
18
24
9
6
2
9
21
0
16
1
15
10
4
24
9
9
1
0
4
30
4
22
12
1
50
28
1
1
24
36
0
44
31
3
5
10
24
9
2
2
19
2
3
1
1
1
8
18
10
3
0
1
13
32
3
1
16
8
14
14
13
2
30
9
9
12
26
3
11
3
3
3
31
0
0
0
6
45
2
7
11
21
9
21
1
34
37
2
0
23
10
1
13
6
9
0
0
3
0
0
4
3
16
28
3
5
23
0
35
0
31
31
21
0
24
0
10
16
0
10
5
18
3
6
4
2
3
13
40
33
3
2
15
15
15
0
0
0
0
13
10
20
2
10
2
5
37
6
26
21
6
14
8
8
1
39
39
39
1
4
6
1
24
17
19
7
0
1
15
40
40
10
5
2
22
1
9
5
40
4
3
0
15
0
16
22
48
1
13
11
36
37
1
18
0
0
10
0
0
0
4
0
5
26
5
1
3
23
28
28
27
0
6
3
6
27
18
38
14
14
1
0
0
0
0
12
23
1
1
9
9
10
7
7
7
12
10
2
0
1
1
6
20
19
25
13
13
10
9
16
3
1
0
9
9
9
2
2
7
23
1
37
3
3
2
41
0
17
1
4
10
10
10
1
0
0
18
10
1
41
16
6
8
8
8
3
3
3
4
2
0
1
5
0
4
41
7
5
1
1
5
1
6
29
29
3
0
0
26
36
0
10
34
10
0
10
3
32
39
9
9
0
16
27
27
27
0
27
27
15
3
3
14
26
18
18
33
8
33
27
0
0
9
10
17
1
0
25
14
8
2
2
2
23
0
0
2
7
24
11
0
0
0
9
9
9
35
0
2
3
27
3
44
13
22
10
3
25
13
0
10
1
39
32
15
7
13
10
45
5
5
41
29
13
24
1
36
3
8
6
5
12
12
12
19
1
1
4
0
23
0
28
11
18
32
32
7
27
37
37
14
14
6
29
15
0
8
5
0
41
5
27
9
0
18
23
6
5
3
3
38
38
22
8
11
1
16
0
28
4
5
21
4
0
4
43
20
9
5
47
19
4
4
28
3
30
37
2
1
6
2
5
1
1
1
26
26
3
13
0
0
7
9
1
2
22
22
4
19
13
0
15
9
26
10
16
19
19
3
14
3
9
26
35
19
16
47
6
13
4
3
17
17
0
3
3
13
16
37
6
5
18
20
1
0
2
1
5
7
7
0
6
6
6
0
21
1
33
15
5
14
15
30
2
1
11
6
1
8
2
8
3
0
5
23
3
3
17
13
18
20
0
0
1
13
3
50
1
5
0
21
21
10
10
49
0
1
33
6
2
0
47
4
4
7
20
17
17
3
24
27
24
6
3
2
1
7
38
7
13
14
0
3
10
2
6
4
0
34
1
1
45
45
12
41
41
0
8
5
5
5
15
13
5
35
7
15
5
0
16
6
0
0
5
1
21
25
14
21
21
0
15
15
47
24
2
16
16
0
3
7
5
1
1
15
24
1
0
28
1
7
12
12
12
16
6
29
23
29
29
4
4
22
22
2
6
10
6
8
39
1
8
1
1
4
20
7
7
7
7
7
7
0
20
11
15
14
9
0
6
22
15
13
2
34
1
16
16
16
9
5
12
41
10
0
2
5
0
10
0
5
5
22
5
44
0
0
19
5
2
35
2
15
2
9
9
9
11
7
1
1
0
12
2
2
7
11
3
0
4
2
8
41
10
14
32
0
8
8
7
7
34
0
10
10
0
0
3
2
18
1
30
14
1
14
14
17
0
0
10
23
13
0
27
36
36
1
0
1
1
1
3
0
1
0
12
18
4
4
17
0
11
44
17
27
11
2
42
11
0
11
2
5
6
0
22
3
3
14
1
2
15
6
5
35
27
28
5
5
11
30
0
50
50
1
1
15
20
31
16
22
0
29
1
4
9
25
34
0
0
0
1
14
37
5
8
12
29
30
20
2
15
3
3
31
22
6
33
7
2
0
3
9
27
18
9
6
43
1
4
17
15
5
5
25
25
11
11
4
16
32
32
4
11
4
4
29
32
0
25
25
1
3
21
3
0
33
3
3
36
4
22
35
5
2
10
1
0
0
10
5
15
0
26
1
18
18
20
41
11
10
25
6
25
7
12
9
1
26
3
5
3
3
14
1
6
44
4
2
27
7
8
13
2
1
44
19
25
25
6
41
5
9
6
2
9
16
7
13
0
13
7
9
4
3
2
0
35
0
33
0
18
18
11
47
47
4
1
10
6
3
0
0
0
11
11
0
0
0
0
29
44
1
15
7
7
4
1
17
10
0
33
0
1
1
0
16
2
16
14
7
3
16
3
3
37
39
39
12
2
1
12
31
31
12
0
2
0
3
6
0
3
1
2
8
0
10
7
1
21
27
27
19
30
11
0
11
12
25
33
10
10
2
3
5
0
13
13
13
2
17
0
39
3
28
20
32
3
26
27
26
16
35
25
1
8
8
0
16
1
17
6
8
17
3
28
29
1
9
7
7
4
4
1
39
2
25
25
25
13
4
32
2
2
1
7
2
0
21
8
8
0
23
26
26
3
3
0
18
32
3
22
1
33
1
1
5
5
5
7
7
0
37
12
21
7
21
1
6
20
1
4
7
7
16
6
25
11
8
3
2
15
30
31
8
19
11
8
21
37
3
37
22
22
22
1
7
7
0
30
1
1
1
20
0
1
14
32
21
10
10
0
19
2
6
6
11
9
0
7
7
2
23
12
12
12
14
7
39
0
20
20
0
3
41
0
41
1
2
4
4
17
9
9
1
11
2
7
4
7
9
0
0
32
3
0
2
20
0
2
4
20
17
6
17
0
2
0
25
2
9
1
9
9
0
17
39
6
2
2
15
11
48
14
1
21
0
0
5
2
5
11
29
9
11
25
25
5
5
0
6
3
26
20
1
1
30
1
40
3
19
35
6
7
16
16
22
0
1
5
0
1
2
2
2
3
26
14
17
14
16
1
1
5
16
3
25
30
13
19
33
1
25
24
1
2
0
0
8
6
9
29
29
22
6
1
1
36
3
3
14
26
8
14
0
14
11
2
17
1
25
0
8
0
2
16
1
27
1
0
22
0
0
34
6
2
15
14
0
1
27
40
40
33
2
14
0
8
7
8
8
19
41
24
23
13
20
20
20
20
0
3
0
14
0
3
21
3
0
18
0
1
1
2
2
4
1
0
0
34
8
7
17
7
25
7
7
14
14
10
7
2
17
1
1
15
48
1
7
5
15
32
28
28
0
4
21
18
8
8
21
36
21
1
6
0
18
29
31
27
15
48
0
6
5
2
24
35
14
37
3
37
37
6
6
21
6
6
21
6
0
0
40
0
15
1
29
21
2
7
8
8
34
2
10
1
24
6
6
1
10
8
3
0
26
29
23
7
13
20
0
12
12
16
22
21
10
5
0
0
8
31
26
3
12
8
9
0
23
22
0
18
11
18
1
5
7
2
2
2
18
9
47
2
2
7
7
3
3
3
27
5
24
25
28
20
1
11
11
9
1
5
15
10
15
13
7
24
9
30
37
8
5
36
9
9
1
37
37
28
0
0
0
2
2
26
0
2
28
12
4
17
17
17
9
2
20
1
11
22
12
7
0
8
17
2
2
20
7
7
1
20
5
12
6
8
9
36
21
21
22
11
20
11
11
11
14
16
34
21
2
8
24
2
36
0
1
10
24
14
22
0
29
25
1
0
7
0
22
3
1
24
35
16
47
1
1
3
1
32
29
6
6
6
10
10
18
9
18
1
6
30
6
6
6
4
0
27
0
1
22
4
48
7
3
3
14
0
3
0
0
0
8
13
14
14
14
10
6
3
0
3
42
42
3
7
13
20
20
3
20
0
48
48
48
5
26
5
5
35
5
4
17
0
5
0
8
3
1
7
8
14
16
4
8
23
5
0
0
0
0
15
36
0
2
26
26
9
9
11
9
9
11
14
11
16
24
24
37
37
3
2
6
1
31
31
31
21
38
30
3
3
3
4
44
4
5
14
16
21
27
0
13
2
2
20
20
20
5
50
4
50
4
1
17
2
21
1
14
10
23
12
12
6
9
0
9
9
50
25
50
22
7
2
0
5
0
0
3
0
13
16
12
7
7
3
4
21
42
4
3
1
6
0
6
31
31
6
0
0
1
1
9
25
11
25
27
32
0
0
4
1
3
0
4
4
4
4
5
6
5
36
1
33
10
4
3
3
1
14
3
8
6
1
17
17
12
25
12
0
17
1
0
9
19
0
10
29
14
30
14
22
4
1
16
13
37
0
0
4
25
5
5
38
1
25
20
25
20
19
30
29
3
36
46
3
3
1
6
6
4
2
0
16
0
0
38
9
10
36
27
27
10
20
28
1
5
6
0
0
7
17
0
1
11
20
10
7
42
45
1
1
15
1
18
0
14
2
10
12
0
0
0
0
1
5
2
37
18
42
7
2
13
0
0
0
0
0
4
0
39
2
25
1
1
9
5
1
3
49
14
8
33
16
3
31
27
2
8
19
24
24
9
34
3
28
4
0
7
19
10
21
10
3
18
1
1
17
0
4
5
5
0
22
11
9
19
19
17
8
4
4
19
24
24
24
42
4
21
2
10
1
1
8
38
3
9
0
5
7
1
10
25
45
28
5
1
4
17
26
10
0
12
2
3
37
9
16
16
9
9
17
5
0
10
0
10
40
40
0
2
0
10
11
16
16
14
14
23
3
16
0
6
22
3
3
18
42
0
43
0
5
9
0
7
6
2
32
2
2
2
2
0
20
2
5
0
13
1
9
15
2
43
7
25
3
11
1
3
2
2
35
10
3
27
9
23
3
15
2
46
9
35
31
11
4
41
38
23
3
17
32
0
7
0
9
6
6
2
30
10
8
45
1
45
45
20
31
50
4
9
0
0
0
0
1
1
2
2
0
31
0
3
0
13
20
2
2
2
29
2
2
9
0
0
0
0
23
2
0
10
8
0
0
9
9
21
21
26
17
17
5
6
6
0
3
3
21
3
3
16
7
0
32
10
28
14
7
4
5
3
3
4
19
19
11
0
1
23
2
12
5
20
5
20
1
25
1
1
5
20
0
12
3
3
0
0
0
1
20
0
21
6
2
2
14
14
11
0
4
0
6
4
15
3
16
0
0
32
23
9
1
25
3
18
10
1
4
17
3
2
17
7
7
1
3
7
0
11
8
4
13
32
50
18
27
32
9
1
14
3
6
6
34
15
5
7
7
6
8
15
19
1
12
4
4
30
26
43
26
31
0
24
29
21
27
19
5
1
13
13
4
1
1
2
20
0
0
4
4
16
5
32
1
0
7
29
7
1
28
1
5
30
1
1
17
1
3
7
16
0
16
4
8
12
2
9
9
31
8
22
20
3
15
7
4
29
12
1
8
28
9
0
46
37
10
16
32
32
32
7
47
0
4
1
0
1
24
9
6
7
26
2
2
12
12
29
2
5
25
42
2
1
0
2
3
3
2
0
10
16
1
1
2
3
7
10
10
20
20
8
41
20
12
3
31
47
47
15
35
35
18
11
3
6
6
40
17
17
17
18
31
0
5
6
4
3
22
14
46
3
36
5
14
6
2
27
14
18
18
2
20
8
8
7
11
24
8
5
21
28
1
6
14
0
4
4
5
32
19
32
25
27
2
26
0
10
10
10
9
4
4
0
15
9
31
16
2
21
31
26
26
38
22
28
3
0
8
4
2
0
4
0
20
17
30
3
8
11
2
2
8
0
0
0
0
0
1
7
12
10
10
3
15
11
13
4
5
2
44
8
25
1
7
4
2
2
2
0
0
0
37
37
10
7
3
37
14
21
22
22
3
16
3
3
1
10
1
2
0
25
33
33
0
39
4
0
9
9
43
13
16
16
16
23
22
1
3
3
11
0
28
28
10
31
31
0
0
2
1
13
27
1
7
6
4
1
4
14
14
25
28
1
12
12
3
2
32
1
13
5
0
21
6
28
28
2
2
0
1
15
18
0
1
0
3
3
2
32
6
50
1
11
10
16
10
0
20
4
0
3
8
1
1
0
12
0
17
30
0
2
6
1
10
29
1
1
2
7
20
8
6
42
17
5
8
0
0
1
17
6
44
5
6
27
41
43
0
27
27
4
3
11
22
2
3
25
3
15
7
3
3
11
19
30
1
24
38
1
10
7
0
38
21
7
17
1
7
7
39
23
25
4
40
40
30
29
10
9
0
1
0
3
10
23
3
30
7
7
5
13
0
12
2
5
0
1
0
33
19
15
8
12
8
24
0
4
28
3
1
3
3
3
2
2
2
2
2
0
2
15
15
11
45
2
10
2
2
34
3
30
0
0
6
0
2
1
6
19
6
6
13
7
23
4
3
5
35
10
10
2
15
13
13
20
26
0
16
9
4
8
1
41
41
0
1
29
9
34
34
0
0
2
13
7
10
0
24
5
3
23
2
4
12
14
1
1
10
10
10
1
1
1
3
3
18
7
0
0
24
2
18
6
27
8
16
19
19
2
32
3
28
27
0
28
42
1
3
14
0
7
0
0
0
15
20
27
36
1
3
27
1
3
11
4
0
0
1
4
32
32
22
16
33
9
3
1
2
2
0
36
39
8
17
15
15
21
33
15
25
2
0
23
1
6
19
2
4
2
6
1
6
13
15
13
13
25
9
31
31
7
31
14
26
3
18
20
13
10
19
0
0
40
0
16
0
0
0
0
0
9
7
5
1
34
34
34
19
28
5
22
2
18
20
2
6
6
2
2
11
2
2
0
0
4
1
21
3
6
0
0
0
0
43
0
43
2
5
3
0
10
34
5
13
13
2
15
2
2
21
2
33
20
1
1
20
0
0
17
0
2
2
23
0
0
46
4
3
32
32
17
1
4
5
34
0
0
0
0
19
12
15
9
15
11
5
20
1
1
6
0
6
26
18
26
10
1
1
26
2
3
28
28
23
4
3
3
10
10
10
11
28
0
0
17
6
0
6
1
1
44
3
3
2
28
14
33
5
24
4
4
7
7
20
14
1
14
14
0
4
28
3
0
0
44
0
0
39
0
1
8
16
2
1
21
21
21
0
10
43
43
18
2
43
24
2
24
17
14
0
6
3
9
8
10
10
3
0
9
0
13
12
0
0
27
4
14
14
14
2
3
9
3
37
37
46
4
4
11
4
37
16
1
16
1
24
33
21
4
6
26
11
6
0
12
0
3
0
4
3
1
1
24
44
8
0
22
8
22
8
20
3
14
14
0
4
4
6
18
1
1
1
11
11
5
0
12
0
23
29
4
7
0
38
11
4
2
31
19
13
0
10
5
5
5
5
15
15
11
11
6
34
9
10
1
1
11
5
5
7
1
2
13
6
0
26
13
4
12
2
12
0
7
28
7
23
10
2
19
19
0
0
13
3
21
0
21
16
8
15
0
14
14
8
1
2
22
14
14
14
49
2
49
34
7
7
1
13
2
34
1
4
4
24
10
9
33
0
8
15
2
2
0
1
1
0
18
45
45
49
0
0
14
22
22
12
12
6
0
0
0
32
32
8
2
4
4
7
4
1
27
27
27
11
11
12
41
2
0
0
0
0
0
16
16
0
0
48
14
31
0
0
30
2
2
6
21
26
9
8
44
27
27
22
28
35
3
17
15
48
1
3
9
2
11
13
0
10
5
3
4
5
4
2
34
22
22
0
20
3
20
0
9
33
5
21
5
5
27
5
1
12
7
12
5
3
3
11
1
20
2
12
1
37
9
0
3
43
43
18
1
1
0
10
5
24
8
11
18
18
7
16
15
15
18
15
0
35
1
9
22
22
15
7
9
2
12
35
35
11
3
21
14
0
1
2
10
15
3
29
18
24
0
7
27
24
1
4
0
1
0
5
1
28
0
16
18
18
0
19
17
11
23
24
6
13
2
2
20
15
15
15
15
3
10
2
27
31
16
24
40
0
0
14
8
6
6
5
6
34
3
26
4
14
22
19
1
8
10
7
5
32
7
11
32
10
35
21
7
10
19
0
21
19
22
24
1
50
50
50
7
1
7
2
34
15
9
33
6
20
4
0
9
2
8
35
8
1
7
6
2
3
7
7
1
3
17
0
0
0
5
0
0
4
16
19
0
0
12
3
43
0
2
2
13
13
0
13
14
45
33
29
4
26
26
26
14
14
13
0
24
7
7
9
10
10
10
5
9
50
29
24
21
41
8
13
0
0
0
1
33
1
8
6
6
5
0
5
0
0
1
6
6
11
7
1
38
26
8
4
7
0
4
1
0
7
33
33
6
1
21
24
45
0
6
12
20
14
14
19
11
11
19
18
10
4
22
3
3
8
8
22
2
21
21
0
28
17
4
0
23
14
11
11
11
4
9
5
0
0
25
0
0
0
0
0
10
11
13
5
4
8
1
11
8
8
5
32
7
4
5
1
5
1
20
11
1
3
0
31
5
25
36
36
13
28
28
6
13
10
0
27
2
31
28
32
2
4
0
31
5
34
20
8
15
10
1
11
11
19
8
5
10
6
1
26
14
1
5
7
37
1
2
2
6
1
23
21
2
7
7
7
4
7
0
1
12
3
1
20
1
20
1
14
7
5
20
33
2
17
6
6
6
6
11
42
26
17
6
5
19
19
24
27
1
9
0
1
8
0
13
13
17
3
0
0
10
6
27
3
14
21
10
14
1
3
8
10
8
6
24
18
19
4
1
24
44
32
5
10
3
3
6
0
37
11
15
14
1
3
2
2
4
5
1
3
3
33
3
3
16
2
5
40
9
9
15
18
4
5
0
24
10
34
3
30
9
9
9
3
0
7
0
1
30
14
14
1
1
1
28
7
2
2
8
0
12
12
46
12
24
0
44
6
7
0
0
16
34
34
16
26
26
26
25
1
48
9
9
9
12
17
10
5
9
1
12
9
9
9
7
0
26
2
2
15
24
5
24
8
0
11
6
8
12
12
15
2
2
27
47
8
3
34
19
12
12
9
9
1
16
5
18
16
16
24
24
2
17
26
4
28
16
21
1
28
22
2
0
15
15
14
7
7
28
2
3
20
14
22
37
2
0
23
26
22
2
22
1
10
0
12
8
15
3
18
5
11
2
9
9
9
9
9
36
27
5
5
28
5
5
8
1
0
3
3
15
19
7
2
46
20
20
9
7
35
14
6
24
27
23
12
27
25
4
33
17
9
0
0
24
41
5
2
0
26
29
0
26
36
6
21
5
12
4
34
5
49
2
2
1
15
1
0
1
15
6
10
3
3
30
3
3
29
16
16
2
5
2
12
0
3
0
10
17
11
0
11
40
21
0
18
0
46
8
27
0
0
6
21
23
23
18
0
20
36
18
30
14
7
7
0
2
1
4
4
10
16
3
4
21
12
25
26
2
2
32
3
2
0
33
0
9
1
5
22
3
22
18
8
17
6
46
4
4
1
0
5
0
0
1
3
1
10
3
40
22
11
1
10
15
0
24
3
2
4
0
0
14
23
10
9
13
1
28
42
28
7
37
22
4
11
27
27
15
15
6
30
5
18
1
23
17
39
18
0
3
0
11
15
14
15
5
7
9
10
0
23
18
1
1
1
8
8
5
10
3
12
12
24
2
2
39
0
21
22
44
11
3
5
23
23
0
15
39
39
29
31
6
11
8
10
8
9
17
7
20
0
4
17
10
1
11
22
23
2
15
19
33
11
32
0
0
0
0
38
19
17
13
3
25
17
5
5
5
0
5
39
39
7
2
6
3
3
3
3
18
18
8
31
1
43
33
2
2
10
33
33
3
0
8
23
21
7
7
25
25
4
1
4
4
0
0
6
3
8
4
0
32
2
1
2
9
2
9
9
3
1
5
7
7
8
15
2
8
8
1
2
14
8
2
3
28
28
3
5
8
3
17
46
34
17
26
9
13
0
20
0
49
26
0
6
39
1
35
35
5
0
22
0
25
17
25
0
11
5
11
11
8
0
1
2
2
0
0
0
16
16
2
0
2
0
0
26
1
5
3
0
7
40
7
8
9
2
2
21
0
17
2
0
0
2
0
38
10
18
1
9
0
4
4
23
1
0
1
43
43
1
1
18
0
2
0
25
0
8
29
7
6
10
10
0
5
1
8
34
15
15
44
9
10
4
0
1
0
2
20
2
6
0
14
0
11
10
0
3
16
34
3
12
3
4
16
16
5
23
31
0
9
1
2
7
7
1
17
5
26
2
1
2
1
1
1
12
12
10
10
5
14
10
11
3
10
2
16
0
4
3
40
35
31
2
24
5
25
0
10
5
34
34
9
5
0
3
4
0
25
1
1
32
3
2
5
3
3
44
9
10
0
1
1
36
11
0
28
6
6
17
21
7
9
37
3
3
3
29
22
11
4
10
9
9
31
34
21
6
42
14
13
4
4
7
4
7
24
16
16
13
2
12
16
30
24
24
24
9
32
15
0
8
0
0
1
1
0
5
6
3
26
1
1
1
2
2
2
2
1
17
16
39
2
1
1
9
9
5
10
21
32
3
17
17
11
8
22
8
16
33
13
5
5
5
5
24
41
7
10
10
11
31
18
31
18
2
2
2
28
32
2
2
5
2
1
0
15
0
0
9
14
43
43
2
10
26
5
22
1
2
27
19
6
0
3
22
30
22
27
19
2
0
16
20
2
20
20
22
7
4
8
5
16
16
10
0
6
21
17
2
3
9
2
1
3
0
0
9
3
0
15
37
2
0
7
3
3
27
27
34
0
34
34
43
4
7
18
18
14
18
10
23
22
9
9
4
35
21
0
19
19
6
6
10
10
28
6
17
6
3
3
30
0
37
5
0
6
17
39
3
0
10
27
23
10
22
2
2
2
1
1
13
34
34
11
10
1
20
3
37
37
37
14
0
20
20
3
28
28
0
30
30
27
27
22
22
14
3
39
0
7
3
10
8
34
3
8
7
7
0
34
11
0
10
4
36
5
26
4
26
48
20
0
11
35
35
42
0
2
4
21
1
1
2
5
14
14
0
28
28
5
46
9
9
30
16
8
25
1
2
6
0
19
19
2
6
5
2
36
1
2
18
18
18
16
8
23
26
25
1
3
4
1
8
8
7
37
7
4
8
33
0
19
25
7
9
6
0
20
4
3
5
28
5
4
5
4
40
2
1
6
3
13
31
17
1
9
12
15
1
40
1
29
17
4
4
0
8
8
1
9
27
1
42
6
22
20
20
20
20
8
0
0
26
7
26
3
28
1
13
2
9
34
1
37
0
18
18
18
30
13
30
39
19
39
39
25
25
0
24
3
0
1
14
10
13
9
34
2
24
23
23
41
41
17
7
8
15
26
26
33
33
4
4
2
5
18
27
3
0
1
19
5
0
0
0
1
1
0
20
32
32
19
5
19
1
38
24
38
4
38
23
11
18
3
0
26
26
26
38
0
1
12
26
4
4
24
13
14
27
33
30
38
1
38
5
2
1
24
28
14
14
6
9
8
7
10
10
27
5
5
8
4
0
1
11
6
2
2
0
2
2
3
0
