# Supplementary material for: Using game theory to thwart multistage privacy intrusions when sharing data
Source: Sci Adv. 2021 Dec 10;7(50):eabe9986. doi: 10.1126/sciadv.abe9986 (PMC8664254; doi:10.1126/sciadv.abe9986)
Supplement: Supplementary file 2 — Data S1 [file sciadv.abe9986_data_s1.zip › sciadv.abe9986_data_s1/data/simu/state2.txt]

22
22
16
0
1
1
3
11
8
23
23
23
23
10
10
17
2
11
21
21
2
23
23
7
4
4
7
3
4
4
0
0
13
40
18
3
12
25
9
8
5
39
32
32
0
21
11
0
1
9
9
9
5
16
18
40
5
12
19
7
3
11
10
16
16
10
0
5
0
16
1
25
0
3
3
11
1
0
3
14
11
0
9
0
8
1
10
13
7
21
45
22
22
9
30
2
2
13
26
2
11
31
24
2
5
9
34
1
21
13
2
12
4
1
1
1
1
40
10
9
10
36
2
7
2
2
34
41
3
5
1
0
0
12
29
0
0
0
0
0
0
14
0
0
8
18
8
0
17
0
0
2
12
27
44
3
5
5
0
4
0
0
0
16
1
7
27
5
38
13
0
5
7
6
19
8
15
3
3
24
6
6
30
16
2
21
10
1
15
15
2
0
5
1
5
5
1
0
0
11
0
12
2
14
1
2
2
0
0
5
8
25
0
2
0
5
0
14
1
20
0
3
0
8
5
14
14
1
12
17
14
22
1
37
46
10
15
12
9
25
40
44
3
9
3
9
9
9
20
23
4
45
0
0
23
0
2
34
2
34
0
34
3
7
7
7
3
0
37
3
18
18
7
1
18
5
6
1
12
1
12
3
3
9
16
1
8
19
21
21
21
6
19
12
18
3
9
0
9
7
18
0
3
25
42
4
6
1
32
0
22
24
28
15
7
14
17
13
12
5
45
45
2
2
3
0
0
16
29
3
22
24
25
44
1
9
0
6
0
7
20
2
49
49
16
11
3
2
2
11
39
3
0
1
1
0
9
9
1
1
10
9
9
5
6
16
1
0
23
25
0
14
18
25
16
37
2
2
30
5
7
0
0
5
5
0
0
9
0
31
11
7
27
34
6
24
1
25
3
12
4
4
22
22
17
13
2
13
1
2
15
28
39
1
14
39
39
32
11
4
8
17
24
0
0
11
22
0
9
1
1
0
0
9
1
26
28
13
9
2
30
4
5
5
0
32
0
0
12
7
0
0
1
2
21
15
21
16
7
11
6
8
0
2
1
0
0
33
1
38
8
46
10
0
1
7
6
13
20
16
9
2
2
40
0
23
46
0
37
9
0
18
7
36
1
32
4
1
4
0
11
37
3
9
3
1
22
17
3
1
18
22
13
21
21
1
3
1
12
6
6
30
0
8
22
22
25
25
22
18
18
27
1
18
27
0
11
8
0
0
0
0
3
1
1
7
0
1
11
10
4
0
3
16
31
29
23
5
4
1
0
22
2
3
5
19
5
5
0
8
8
8
14
14
10
2
17
11
12
9
4
6
9
5
0
13
2
8
17
17
17
23
37
1
1
1
14
24
4
32
0
0
1
19
2
14
0
0
10
1
3
12
11
10
4
1
10
17
1
0
0
9
13
20
21
27
2
0
4
11
3
11
11
0
11
1
29
16
0
37
4
0
49
2
23
20
16
37
37
9
19
29
20
20
27
1
23
23
41
8
16
3
6
7
2
17
6
0
24
0
11
9
0
0
1
19
19
19
1
31
11
0
25
25
29
5
24
13
29
1
31
0
7
0
5
9
2
5
2
17
4
0
45
6
8
8
7
5
26
5
24
0
1
9
9
9
50
50
9
6
0
18
19
5
5
17
2
18
9
9
7
9
21
14
25
16
31
9
5
0
3
26
26
26
25
14
3
3
11
29
4
0
0
18
4
31
0
13
21
3
13
13
1
1
0
0
41
2
23
20
0
0
21
11
4
36
36
31
7
31
5
7
7
18
10
10
0
10
5
22
34
11
12
28
28
1
1
11
5
37
6
6
9
31
1
9
40
14
1
1
17
7
7
7
15
37
0
12
16
21
41
7
9
16
28
3
1
13
30
2
17
29
29
2
0
29
3
13
0
23
13
13
0
11
8
8
21
20
0
10
0
12
2
0
2
25
25
28
3
7
19
5
17
17
17
25
0
25
12
33
3
3
25
2
4
4
3
3
10
10
3
32
1
13
6
1
27
1
3
3
23
23
10
18
2
0
30
20
20
5
0
3
42
20
38
20
0
2
13
15
15
9
8
12
12
0
31
0
8
5
5
9
3
31
0
7
19
8
8
3
13
0
0
0
25
2
6
0
6
0
0
0
15
16
17
1
7
1
7
12
12
0
28
15
26
0
0
15
15
5
0
4
0
6
0
31
40
26
40
33
2
30
31
10
10
1
8
3
16
23
13
7
9
0
12
8
20
20
9
0
1
4
23
5
4
5
50
1
1
18
16
3
7
9
30
10
33
5
2
0
0
0
4
4
0
0
1
11
11
11
7
20
0
21
21
30
1
8
12
12
16
3
2
40
40
29
28
1
2
28
3
2
19
22
22
1
6
6
6
0
0
0
25
2
2
5
38
0
17
8
8
1
8
1
10
19
1
1
0
24
3
24
3
31
17
7
2
19
35
1
2
20
2
23
18
0
22
23
3
1
12
0
16
5
32
5
0
16
0
13
1
1
16
14
2
5
10
12
3
18
30
31
23
23
2
11
2
21
0
8
3
8
5
5
0
0
2
34
5
5
5
5
5
7
36
21
38
5
16
3
11
0
30
4
21
0
5
0
24
25
17
0
27
0
13
39
1
3
30
12
8
15
0
8
6
31
8
26
14
0
10
28
3
3
10
10
11
11
11
9
7
3
17
17
4
27
29
10
31
31
2
3
38
3
16
41
4
4
20
0
3
49
1
16
5
10
3
37
32
9
7
3
7
3
3
4
4
3
4
26
7
7
18
16
10
1
32
35
6
18
13
26
7
6
0
2
1
0
6
1
30
39
29
5
1
7
27
1
0
0
1
8
5
0
2
15
20
1
1
4
30
10
11
0
18
18
22
1
17
17
17
34
34
34
24
1
0
22
24
24
25
24
31
41
1
41
2
22
3
22
39
17
0
26
9
10
6
19
0
33
11
0
11
5
8
8
8
1
28
0
0
6
1
11
11
11
0
0
11
33
35
5
11
8
3
17
9
1
1
2
1
0
5
25
29
29
4
6
2
18
6
1
1
1
28
11
11
3
1
1
2
5
5
35
6
1
6
11
8
30
20
20
18
1
22
2
31
33
2
23
23
4
3
2
23
3
43
38
11
12
37
16
8
3
3
3
1
1
41
41
41
3
9
4
11
8
12
5
14
39
4
16
23
16
5
4
0
1
5
5
5
42
32
12
12
12
1
1
25
13
14
23
0
16
33
21
26
0
0
10
0
2
0
30
21
6
2
0
1
15
33
22
33
2
18
7
24
30
6
5
8
23
11
25
32
36
1
0
2
6
2
24
10
21
7
7
1
1
1
0
21
30
10
30
2
27
10
5
3
20
20
20
20
20
5
0
0
3
3
0
2
0
16
14
4
8
5
5
8
29
1
1
1
3
0
9
9
10
2
3
3
28
21
20
20
8
20
8
3
46
46
22
22
3
0
21
7
36
3
3
30
9
26
12
12
4
7
4
4
4
8
10
10
10
12
26
4
24
25
2
2
8
1
16
2
0
2
0
13
24
7
21
7
33
21
1
30
16
1
27
3
29
15
42
1
19
0
26
14
34
4
14
14
1
1
25
1
0
5
33
17
31
33
0
8
6
31
31
20
34
9
2
30
11
7
17
0
0
0
35
12
0
34
3
14
14
6
5
15
5
6
1
2
2
6
10
4
35
34
4
22
18
16
1
5
1
1
2
2
0
4
19
3
17
3
16
16
3
11
1
1
12
14
2
6
5
47
0
27
1
5
19
22
13
31
31
14
11
2
2
0
11
0
4
30
23
11
23
2
1
22
22
34
13
1
31
31
5
10
38
0
1
41
35
2
2
2
0
6
1
7
7
20
34
0
9
9
8
14
4
25
10
1
1
12
38
38
31
4
23
21
21
9
14
22
35
5
2
24
1
0
40
49
0
14
26
6
21
24
5
10
3
0
34
24
10
12
1
9
0
0
5
0
5
5
22
22
22
22
9
3
17
13
0
32
32
30
14
3
2
3
7
24
0
17
17
6
15
6
0
3
5
8
7
0
3
1
7
7
7
0
30
10
38
19
12
12
0
8
0
6
8
22
4
33
11
11
40
1
2
12
40
0
0
23
5
45
18
18
13
5
25
25
18
18
30
1
37
44
11
48
19
19
17
17
17
18
27
6
25
43
8
8
8
0
0
28
15
4
4
10
11
0
0
29
4
4
7
4
11
15
3
16
17
17
17
14
9
9
2
4
14
8
1
35
2
11
6
24
28
1
1
1
0
1
0
18
1
19
0
36
41
8
0
41
29
10
11
10
25
8
4
3
25
6
6
0
1
11
13
13
33
0
0
12
8
45
3
45
45
45
21
20
13
13
9
0
14
19
0
8
8
25
8
8
1
1
8
2
37
2
13
26
26
0
12
30
30
38
4
0
28
0
0
1
1
29
0
7
7
26
26
1
13
8
7
1
5
6
30
15
4
1
1
16
4
4
4
16
16
33
7
7
1
10
11
1
1
1
29
3
9
50
18
18
1
18
2
2
50
15
3
46
5
37
15
4
38
0
10
3
8
5
0
4
4
21
9
9
12
9
11
22
3
8
1
8
8
1
8
8
35
24
10
42
10
4
1
44
2
1
0
8
0
3
3
3
26
3
8
10
0
6
3
10
12
23
0
30
30
1
3
22
8
8
8
10
22
0
22
0
35
35
24
25
37
7
7
7
12
3
42
5
12
12
23
12
42
5
6
15
6
11
29
3
20
35
1
6
15
5
25
27
1
28
6
18
5
23
9
24
5
3
34
4
1
5
5
9
9
0
5
4
2
37
1
2
16
3
2
0
5
39
4
29
34
3
7
9
14
17
1
9
2
40
40
0
24
20
1
7
13
13
26
1
26
1
0
0
11
3
1
10
10
2
1
14
2
46
7
1
19
0
4
4
0
43
4
18
1
4
4
0
0
13
23
8
26
10
1
36
36
36
5
5
20
35
12
0
45
0
11
0
11
0
1
14
1
1
12
34
0
21
21
1
15
21
7
2
0
32
8
8
16
6
31
41
6
6
6
22
17
0
17
17
1
7
5
4
5
0
1
1
4
4
30
30
1
0
2
42
0
28
17
0
11
1
11
18
0
0
42
18
7
7
0
33
30
18
13
18
5
7
30
22
7
1
28
16
0
0
42
7
25
3
2
11
2
1
1
14
17
15
25
11
25
21
18
1
2
9
18
3
11
0
16
16
16
0
3
34
34
6
4
4
25
35
0
0
0
4
4
0
4
14
14
0
0
2
8
23
48
13
9
9
1
7
8
37
13
1
0
8
0
47
11
16
9
16
25
25
16
25
25
16
25
25
16
11
26
0
18
2
2
2
2
34
25
19
1
7
4
0
1
1
0
1
0
0
4
4
4
6
6
3
1
11
30
1
0
14
3
1
1
0
25
6
11
11
9
3
8
2
8
24
16
16
24
1
4
1
0
22
7
4
1
0
17
12
0
4
31
3
3
6
0
6
0
6
20
31
4
0
24
0
28
31
36
2
6
43
1
18
15
1
12
20
11
1
1
5
7
12
12
2
11
22
22
5
19
5
19
2
18
4
10
22
23
3
0
0
15
41
44
15
1
1
8
2
0
6
0
39
9
3
0
14
38
16
47
0
0
8
1
1
1
0
0
28
4
37
6
13
14
11
7
23
23
22
1
3
1
8
32
11
3
13
4
4
19
0
15
15
1
21
22
1
30
3
3
9
16
6
30
0
50
2
0
6
42
42
26
16
2
2
0
0
0
7
7
3
33
16
0
7
7
11
5
5
5
10
3
4
2
17
5
6
21
13
21
19
19
9
9
31
0
31
26
10
1
10
12
4
18
2
24
12
9
17
25
25
15
7
29
4
4
23
26
22
22
1
22
0
5
5
49
11
15
23
6
6
27
7
26
26
9
25
25
26
1
0
3
10
3
26
1
0
16
1
1
5
8
8
17
8
1
1
3
36
13
0
16
14
0
1
4
1
1
3
20
3
1
3
3
10
5
5
0
9
28
4
3
1
33
3
13
3
6
9
1
1
2
31
34
23
1
1
0
1
16
1
46
29
30
9
3
3
0
24
1
9
4
4
9
6
1
1
42
8
4
2
29
24
1
3
1
8
5
5
29
29
4
0
19
12
21
21
6
20
14
11
22
2
20
2
20
6
1
16
16
0
0
8
33
1
14
2
0
24
0
11
0
13
0
5
4
0
0
28
1
4
41
16
17
31
1
9
5
5
11
24
23
40
0
11
31
3
29
0
3
0
7
6
20
12
8
1
9
19
20
16
1
27
0
2
14
10
5
0
2
0
18
0
2
7
0
0
0
0
9
9
9
32
5
0
1
1
19
15
17
8
20
3
13
20
5
0
0
8
0
21
0
18
10
8
6
36
8
1
10
12
0
22
33
1
1
30
8
28
3
3
4
1
20
20
23
1
7
31
6
1
22
12
15
0
8
34
33
19
0
0
5
6
15
40
1
5
12
8
12
18
19
22
34
9
0
23
17
17
1
6
25
25
7
25
42
5
0
3
14
25
25
23
3
3
3
7
2
24
1
17
5
20
6
9
8
18
49
0
3
13
4
9
5
30
10
3
3
15
3
6
4
4
2
3
3
3
1
21
0
21
11
24
6
19
1
3
25
17
0
34
1
22
32
22
1
4
17
0
10
8
8
4
7
2
15
0
18
18
0
0
19
8
4
8
19
10
0
35
11
4
4
0
17
24
24
6
6
13
0
5
1
10
13
0
0
1
0
10
10
33
33
13
0
20
0
0
5
8
5
1
0
3
0
7
4
7
8
19
2
2
7
2
7
0
1
4
2
4
0
7
22
5
27
0
0
0
5
39
21
5
18
19
25
11
0
37
4
23
2
3
21
3
7
17
4
1
3
3
16
27
3
22
0
1
32
39
20
25
25
7
0
1
10
0
9
11
12
0
29
39
39
29
7
26
13
13
13
8
0
15
15
15
2
0
15
15
3
2
10
10
3
3
3
0
5
21
1
4
9
10
29
0
8
34
34
5
5
1
32
19
11
1
35
4
4
30
8
21
24
13
24
6
28
3
24
18
18
1
1
11
11
30
20
3
7
2
0
40
33
5
16
33
33
17
26
0
26
7
23
2
2
2
13
14
4
4
47
7
4
22
16
1
28
34
26
26
26
33
4
1
34
6
13
40
0
0
20
0
0
7
3
8
0
7
16
16
14
20
10
1
10
25
24
3
23
6
7
19
1
11
33
1
10
8
3
25
13
2
18
21
0
4
2
32
21
2
0
0
10
12
2
8
4
40
0
21
9
3
8
6
8
8
5
20
21
7
24
5
17
16
18
0
1
0
3
16
33
10
16
5
1
0
20
10
16
0
20
8
19
4
21
21
2
18
6
6
24
0
35
6
35
13
1
30
0
2
4
0
11
2
0
0
32
10
23
11
1
13
3
22
9
6
16
5
2
2
1
29
9
4
8
4
7
17
0
19
11
11
1
2
0
13
6
0
11
30
5
5
7
0
0
49
15
24
16
24
3
21
25
43
25
25
29
19
18
1
34
1
1
0
10
0
3
0
0
0
10
6
3
30
41
6
19
6
11
1
1
6
24
11
24
24
24
3
6
12
3
3
14
3
36
26
4
4
0
0
0
2
0
0
17
12
12
22
1
2
16
2
2
2
4
12
16
16
11
40
9
7
7
17
29
29
34
34
22
26
37
22
0
3
5
13
6
1
1
36
3
4
28
26
26
32
32
28
1
17
2
28
23
1
14
1
1
1
9
1
12
4
16
4
0
19
0
30
25
25
25
35
3
35
15
0
3
2
31
8
4
7
10
10
0
11
9
1
3
19
7
12
1
4
1
47
11
3
29
50
5
13
1
1
1
1
7
0
15
0
5
7
18
10
10
4
43
15
5
14
0
7
1
25
40
0
0
49
3
3
9
2
9
0
21
2
4
5
5
21
11
11
37
20
9
3
31
5
13
3
4
7
1
7
1
0
0
7
17
28
15
19
15
1
19
1
1
15
39
41
22
17
9
7
9
1
0
16
33
30
33
3
4
3
20
10
10
2
17
2
9
11
19
19
17
17
17
2
0
0
5
17
1
26
6
1
4
13
2
2
30
38
1
2
12
20
14
10
10
9
24
24
0
8
3
26
17
6
2
24
26
0
30
8
24
11
8
31
9
29
16
0
10
11
25
14
14
14
12
0
11
31
1
5
22
0
14
27
17
42
5
24
24
0
10
2
3
32
6
6
2
3
15
16
0
15
0
9
9
8
10
3
10
1
1
1
8
11
2
15
0
12
4
0
40
1
1
5
1
16
3
10
35
32
16
0
0
42
50
3
2
22
6
2
35
4
14
2
2
2
3
0
4
2
15
45
1
3
1
35
10
0
20
20
22
22
22
5
33
35
46
46
18
2
18
32
32
1
0
10
9
0
7
26
12
22
22
15
13
3
0
10
36
27
37
1
8
24
0
4
9
9
9
4
25
23
13
9
2
20
44
2
2
23
49
29
9
4
3
12
16
16
15
9
18
19
22
3
32
5
4
2
7
6
3
3
22
11
22
11
2
6
28
0
0
7
10
1
2
20
6
1
36
0
16
8
8
27
24
1
24
1
1
0
9
20
26
0
0
13
2
0
16
6
8
8
22
22
45
45
45
2
13
17
5
1
26
36
22
11
37
37
37
3
3
1
2
7
4
3
0
15
15
15
0
6
8
3
20
0
27
7
3
7
7
3
4
2
7
13
16
23
21
10
2
1
13
1
13
3
3
8
1
0
1
9
0
9
1
18
17
2
0
2
25
1
22
6
6
4
0
42
1
23
0
1
29
0
7
34
0
11
9
30
1
30
2
33
0
16
16
16
28
1
13
0
2
3
17
0
3
2
10
0
20
22
8
1
28
0
16
26
2
11
13
5
5
5
28
20
7
1
49
0
21
21
7
3
21
3
33
2
5
13
6
35
1
0
0
6
34
12
45
5
41
0
40
0
0
0
6
14
3
3
2
5
33
21
2
16
20
34
49
2
6
6
16
5
5
7
18
0
1
3
4
1
0
18
18
5
1
5
1
0
21
9
21
9
0
13
1
1
4
16
16
4
27
6
10
12
0
32
26
0
40
1
12
11
11
26
3
7
0
5
9
6
34
28
0
14
4
50
33
17
5
17
5
0
6
0
1
0
5
5
0
13
21
48
48
17
12
5
5
1
1
36
11
5
1
2
0
14
10
16
3
3
15
14
3
2
20
6
0
6
6
17
17
47
15
13
47
6
27
9
8
10
10
10
26
11
18
0
2
2
17
8
15
15
0
9
20
12
6
32
0
1
3
8
8
5
4
3
32
3
0
0
0
20
36
13
30
11
6
1
31
31
0
18
43
38
38
13
21
21
13
20
7
7
25
25
11
30
9
9
0
0
8
38
38
20
34
6
6
11
1
4
4
2
4
18
1
3
23
23
0
6
24
13
10
11
7
7
6
6
1
0
4
10
21
0
23
8
3
38
8
0
1
1
7
5
4
0
7
16
27
27
27
0
0
24
6
3
2
35
21
0
4
4
33
7
22
22
24
8
1
3
35
8
8
0
11
20
20
24
5
5
19
25
0
25
25
25
11
5
7
27
7
27
15
4
4
5
18
1
18
1
22
17
7
0
0
1
25
6
24
0
30
39
13
18
13
34
0
19
13
11
10
16
5
45
16
6
18
24
16
25
3
6
6
16
6
14
25
24
9
9
9
9
27
21
2
8
1
0
6
12
5
25
0
0
1
19
23
18
6
13
25
2
0
7
7
8
34
0
11
7
5
17
15
1
1
0
0
1
3
3
9
0
25
0
0
3
0
5
5
21
0
2
1
12
12
28
1
16
1
31
25
1
0
15
4
27
13
14
1
15
0
5
46
33
36
13
24
16
5
5
5
4
7
3
2
14
1
0
6
1
6
21
2
44
1
1
16
2
8
12
26
17
4
26
11
6
20
3
6
2
0
0
35
6
5
20
23
21
20
7
10
0
45
2
4
37
4
4
11
12
5
49
5
21
0
0
19
39
11
2
12
12
34
0
15
9
9
8
18
8
14
25
31
28
11
11
9
0
13
13
1
0
8
27
42
3
0
10
10
1
10
19
6
5
8
8
6
2
14
28
2
16
16
10
6
24
0
2
27
3
3
7
42
0
15
0
1
13
13
4
0
0
7
3
0
0
16
0
29
0
5
20
38
0
21
23
13
0
5
14
14
5
2
5
5
15
3
15
14
1
14
17
17
19
8
27
4
2
10
41
2
5
1
11
1
1
0
22
22
4
3
2
0
3
37
3
2
2
8
1
14
10
8
8
8
24
0
0
20
0
40
0
30
21
28
28
20
1
3
3
20
3
21
1
49
12
8
8
0
0
5
34
4
34
39
5
16
30
1
0
40
12
0
11
38
6
0
26
4
1
48
1
2
12
30
0
0
31
9
9
8
20
40
8
40
5
6
6
1
1
8
2
3
36
36
28
36
0
0
28
6
6
2
42
15
31
31
0
29
3
29
37
25
12
4
0
27
0
9
3
1
28
15
5
5
2
2
2
48
48
16
8
3
29
0
1
4
0
14
3
1
38
30
21
9
6
19
19
7
19
7
18
0
6
6
7
5
0
15
3
16
3
6
17
2
2
6
28
1
38
1
23
1
33
2
0
1
6
5
1
50
3
16
15
41
16
18
49
21
0
5
0
41
41
10
3
1
9
1
2
0
6
0
0
17
6
2
5
0
5
2
2
0
34
1
19
1
0
13
5
0
0
0
1
17
13
7
23
10
2
1
9
9
1
30
30
10
14
14
31
12
31
6
41
4
1
1
14
26
26
0
0
0
0
3
6
1
5
5
3
3
29
32
5
1
1
2
45
22
23
3
0
3
2
0
0
0
6
6
15
29
28
0
39
0
39
39
20
5
17
13
28
48
5
5
5
5
15
33
6
33
6
36
20
33
1
6
0
0
0
1
1
33
33
6
0
9
0
0
0
10
35
0
0
22
1
30
8
1
19
32
18
7
5
3
19
3
5
0
5
21
0
41
0
7
0
14
10
2
5
5
2
2
19
0
12
12
15
5
9
3
11
16
13
24
17
6
5
14
0
4
0
3
11
11
11
2
9
31
8
26
0
28
3
0
0
7
1
4
1
18
1
20
4
7
1
5
17
3
7
1
1
1
0
20
0
30
10
27
2
1
9
28
17
16
11
16
4
4
6
40
1
0
9
21
0
37
36
2
10
24
3
21
6
5
1
1
2
12
8
0
12
28
0
1
25
28
14
18
0
2
2
2
2
0
3
5
6
5
5
30
1
1
0
35
35
44
13
0
13
2
6
11
11
2
16
10
10
6
16
16
21
21
47
0
21
18
1
12
16
2
10
2
0
46
5
14
4
2
10
35
1
21
8
6
31
4
4
12
0
21
15
3
12
4
9
9
19
0
45
45
14
2
25
0
0
0
0
0
3
3
22
2
20
43
1
5
1
5
21
0
1
0
2
29
47
10
32
19
0
3
3
15
0
0
1
3
3
8
31
9
4
9
19
4
2
9
9
9
2
9
0
35
9
18
0
6
25
25
9
5
5
5
5
5
1
2
20
10
22
22
0
20
20
20
20
3
32
6
0
6
0
0
7
10
0
18
9
4
0
34
29
32
32
45
13
5
8
8
8
6
2
2
35
23
0
13
13
4
18
0
48
13
15
31
27
27
9
28
18
1
33
1
1
0
24
8
3
0
8
10
6
0
0
0
2
6
37
19
12
12
12
29
40
29
22
2
13
3
9
0
0
0
0
19
0
3
4
3
49
49
18
5
38
5
5
10
6
2
2
2
3
16
2
0
14
0
14
0
1
17
2
2
10
3
9
27
1
16
0
11
7
0
7
4
2
2
5
20
4
24
24
1
11
5
12
10
8
11
15
0
5
2
5
34
8
1
0
0
6
20
0
7
22
13
0
7
14
0
0
5
29
9
0
8
4
27
0
24
5
4
3
15
11
1
26
0
23
2
28
28
25
14
14
3
14
15
24
8
9
9
26
0
0
30
2
0
2
27
20
2
18
37
1
2
6
3
12
1
6
13
34
26
0
0
16
3
22
25
5
14
7
0
5
8
0
1
6
4
4
7
12
0
4
11
2
32
1
25
1
29
1
29
2
22
3
20
4
3
3
23
23
16
14
6
30
18
0
31
10
5
22
22
8
0
19
6
5
3
5
4
2
13
0
0
5
1
18
12
20
6
6
20
9
2
0
10
16
16
19
16
10
0
10
0
3
3
25
0
0
11
23
19
7
3
6
38
10
10
32
17
15
0
0
5
15
8
30
25
23
3
3
14
3
3
5
10
10
1
24
15
21
4
22
11
23
35
4
4
8
28
28
4
25
18
0
19
19
16
1
17
22
5
3
0
2
22
9
0
0
1
1
9
10
10
8
8
1
0
5
14
27
15
21
0
3
7
19
7
9
0
9
3
5
5
28
15
22
14
12
0
5
24
18
0
4
5
5
23
1
42
5
1
1
9
20
7
20
20
3
9
2
7
2
1
15
2
0
13
13
3
0
0
1
0
0
25
14
7
3
0
0
0
0
0
31
25
2
8
33
33
3
29
4
0
10
18
31
25
31
25
25
6
3
6
6
3
3
3
15
13
4
26
45
1
5
13
45
8
2
0
6
6
0
13
7
7
6
40
6
6
32
14
3
23
0
19
3
7
10
5
9
0
0
0
0
0
28
1
40
30
30
3
10
10
1
14
20
13
2
11
13
1
3
1
1
24
18
18
18
37
11
19
13
32
9
9
11
5
2
29
29
0
36
4
1
8
16
2
28
1
12
2
4
25
15
33
3
37
1
35
4
4
1
1
2
0
2
5
1
1
2
2
3
28
0
0
0
0
0
28
18
30
5
20
20
2
49
23
0
6
2
14
25
6
9
30
23
7
28
23
20
30
28
3
2
7
25
36
21
0
8
29
8
9
5
2
2
4
9
23
21
19
19
0
48
48
21
21
21
48
7
1
0
2
0
0
23
6
0
27
32
0
48
24
0
10
0
43
15
26
23
23
0
11
8
9
17
3
17
36
0
0
4
2
4
45
0
20
32
32
10
1
3
2
28
12
5
11
16
16
16
5
5
25
18
11
1
4
0
5
0
1
1
4
1
32
28
15
6
27
8
25
8
8
23
23
7
37
2
2
6
35
3
3
28
9
7
6
0
0
5
32
7
37
11
0
2
1
13
10
1
10
5
0
5
0
0
9
0
23
0
18
9
24
29
0
2
6
2
0
0
4
6
6
3
0
0
14
1
30
3
25
31
4
31
3
30
30
12
16
18
40
29
2
39
3
5
4
30
2
18
0
0
2
1
1
10
1
23
0
0
0
11
13
7
11
1
1
6
9
4
7
5
18
1
1
1
0
8
11
11
11
2
4
1
5
19
26
26
3
0
1
1
0
9
0
8
50
50
29
4
8
3
3
0
3
10
24
36
24
14
6
7
12
0
0
0
0
23
23
18
1
1
9
16
8
8
2
23
23
36
2
36
36
10
26
29
29
29
17
17
1
1
26
1
40
2
8
9
3
0
5
5
10
10
6
12
10
5
18
11
6
0
30
15
3
4
4
19
6
7
22
3
3
1
1
9
0
2
9
0
19
1
14
0
0
0
46
13
1
22
5
15
5
7
5
5
2
2
2
33
0
20
3
0
39
17
26
1
1
1
11
14
7
16
33
3
2
2
15
2
0
2
29
11
29
18
23
23
2
1
1
38
19
9
1
1
1
16
0
17
6
0
1
1
14
35
16
11
11
25
25
10
6
4
16
3
3
1
30
12
3
0
23
4
19
4
3
2
1
0
0
2
42
0
1
0
30
3
16
8
0
10
10
7
11
20
13
1
1
7
0
2
36
22
3
19
34
34
12
12
0
7
7
22
22
13
13
32
10
1
25
6
10
0
2
0
0
8
4
1
15
0
11
11
6
0
7
4
34
0
3
0
9
0
7
26
33
4
9
9
18
18
18
37
22
5
22
1
12
0
14
14
14
14
4
0
0
5
5
5
2
9
20
21
17
8
29
19
19
6
50
26
25
25
26
3
13
6
15
15
11
11
8
2
8
2
14
4
9
2
1
2
40
2
1
11
2
0
6
15
15
0
31
31
0
3
14
9
40
40
40
40
24
5
0
11
12
32
37
3
8
0
16
16
37
0
1
23
5
21
1
26
12
9
2
3
1
0
5
5
5
5
37
49
37
25
1
42
9
0
0
17
19
24
0
28
5
34
5
5
23
16
23
6
6
26
26
0
6
6
5
5
9
8
18
30
0
0
21
0
3
46
8
8
13
9
1
14
0
1
8
27
27
11
14
2
5
10
12
41
8
24
0
11
5
11
6
15
2
2
2
18
2
2
2
25
0
1
6
9
9
14
37
30
37
30
19
35
9
9
5
5
19
19
31
12
0
7
15
30
30
11
21
21
22
13
16
10
10
4
16
4
7
20
6
26
9
19
1
1
9
9
9
33
9
9
18
37
9
9
33
2
13
13
45
8
8
11
11
1
10
23
10
43
12
2
24
13
0
0
7
43
7
7
7
15
19
15
0
15
0
7
32
33
1
12
13
3
7
3
17
4
0
28
10
16
17
8
20
6
6
1
1
9
9
9
25
11
1
1
5
9
7
0
1
1
1
1
15
31
10
10
12
26
3
3
3
0
0
0
12
5
1
5
29
4
0
32
23
8
8
6
5
13
21
21
21
4
0
28
19
9
13
3
31
8
14
13
1
21
22
3
2
13
0
5
0
13
0
0
32
3
0
13
13
34
34
7
7
7
2
13
10
11
6
11
24
33
4
0
1
23
23
1
5
5
6
22
14
7
8
15
17
17
5
0
30
1
39
15
5
22
38
20
15
16
35
24
25
8
25
8
8
4
17
2
0
0
6
0
23
23
0
7
20
20
20
49
2
9
5
15
26
16
1
9
3
33
41
4
4
14
2
16
5
5
18
0
36
10
5
39
0
5
8
12
5
9
8
32
19
3
6
3
2
37
22
11
35
22
0
21
16
2
2
25
8
30
4
8
27
24
24
0
28
2
8
0
0
3
1
4
4
18
20
43
0
25
25
25
50
9
6
0
23
17
25
1
1
1
0
0
3
28
6
1
25
26
41
9
0
1
14
19
20
20
6
3
2
13
3
12
30
29
29
29
1
11
0
18
9
7
20
0
32
37
1
1
29
29
41
18
18
1
22
5
21
32
10
6
6
5
6
0
10
3
15
2
1
0
6
4
28
22
0
15
23
27
14
7
0
8
22
21
16
11
13
0
11
12
0
0
4
28
2
3
46
0
1
13
5
29
3
7
16
3
26
1
30
8
10
2
8
31
31
13
13
13
3
42
4
33
42
7
7
7
13
1
4
9
8
11
11
0
42
1
0
7
5
13
7
0
2
0
20
5
4
0
0
11
0
37
13
5
2
45
45
45
45
8
16
2
2
2
2
21
22
0
1
0
30
9
3
3
13
16
16
16
8
8
0
4
1
0
4
1
20
1
9
12
3
6
12
0
6
6
20
14
10
20
20
21
3
0
19
10
14
41
27
8
19
4
19
21
0
28
28
18
6
38
20
1
1
0
23
17
29
2
3
21
25
11
5
26
15
2
19
19
14
6
17
14
0
26
0
14
7
3
1
4
1
6
4
26
1
5
1
5
5
24
4
21
21
30
4
15
44
19
43
19
1
10
10
26
0
3
4
18
27
17
43
2
16
2
5
19
19
9
3
4
9
1
14
2
0
0
2
2
2
19
28
33
7
18
2
41
2
2
3
24
0
5
3
9
0
4
0
36
0
36
36
7
33
0
22
21
0
23
11
28
0
9
9
8
2
22
22
22
5
44
41
2
34
18
5
0
1
29
0
1
13
3
14
0
29
0
11
10
7
36
1
8
28
2
0
0
3
3
27
4
7
21
6
29
4
0
14
5
7
0
12
12
1
4
8
33
0
4
26
8
35
36
35
21
29
9
9
3
33
19
32
32
8
26
6
22
22
6
24
10
24
24
4
4
1
4
33
33
33
17
0
11
38
13
3
8
8
7
32
32
24
25
12
17
0
17
1
18
9
44
4
4
28
4
11
11
11
12
12
14
7
1
5
18
5
28
16
0
25
3
13
34
19
1
47
1
2
12
4
36
36
5
3
11
26
10
0
12
40
3
3
27
34
26
30
17
9
4
12
0
18
11
14
16
37
12
15
15
3
3
3
8
0
0
7
19
31
29
29
1
9
18
15
23
2
7
0
0
0
1
6
7
18
0
11
22
4
0
1
9
1
0
9
1
21
28
1
1
28
28
0
0
0
10
0
48
26
26
19
5
0
32
13
1
3
28
28
13
7
11
0
43
43
10
0
8
19
2
2
3
9
9
29
29
14
29
5
11
5
5
19
31
45
28
28
16
10
3
24
4
24
17
17
2
5
43
30
30
47
20
6
31
4
27
27
41
21
31
0
5
4
4
1
0
2
14
0
23
23
23
0
4
30
8
38
0
38
38
0
36
36
4
0
19
8
2
2
0
20
22
17
11
11
1
9
13
9
9
13
10
1
1
1
7
7
3
19
6
10
12
0
12
12
6
3
3
1
11
7
0
40
4
4
13
0
19
8
20
12
21
12
0
30
3
7
5
23
23
23
4
2
19
3
20
23
0
0
0
0
13
9
30
12
0
8
6
4
2
2
21
13
13
0
44
5
14
17
3
5
24
26
18
0
1
0
1
0
1
14
9
0
7
0
7
11
35
9
10
26
26
16
9
10
5
5
0
3
33
0
7
7
3
3
3
0
18
3
10
0
0
27
30
32
9
1
28
7
46
9
33
24
24
17
6
6
15
23
0
38
0
0
0
5
5
0
1
24
5
5
8
0
10
24
8
11
4
4
0
3
25
37
8
23
5
4
6
10
18
7
2
2
0
6
45
21
29
5
23
1
4
23
7
7
1
13
1
22
45
16
1
0
4
18
1
1
7
15
9
3
3
0
4
12
2
14
33
5
47
2
14
36
31
31
5
14
14
22
20
20
13
22
17
49
26
14
15
1
10
31
3
26
0
26
36
3
8
27
3
0
3
3
32
27
21
28
2
6
33
0
16
16
0
3
0
4
14
41
11
20
4
14
15
18
29
48
0
15
1
1
31
1
1
9
7
45
10
1
2
20
5
6
7
17
17
25
27
2
2
22
25
12
5
0
0
15
0
32
10
0
0
2
4
2
12
12
3
20
20
50
16
10
10
11
47
47
30
11
30
5
3
4
11
8
18
11
6
5
1
28
5
1
4
38
0
9
16
5
5
10
22
0
28
24
2
2
37
8
10
4
4
17
8
24
0
0
30
30
2
6
13
6
6
14
19
6
18
12
4
4
7
27
50
1
21
40
4
11
12
8
12
39
2
0
0
2
5
3
5
9
9
9
10
14
20
14
2
2
2
9
19
9
14
11
5
15
1
10
5
4
10
30
4
4
4
7
3
33
1
1
1
7
16
0
4
31
10
2
2
2
3
2
6
5
3
8
1
29
0
11
4
24
41
4
3
5
1
7
7
47
4
4
47
0
47
10
27
27
27
11
18
0
18
24
20
2
25
24
25
25
2
0
19
7
0
31
1
8
0
23
29
23
12
25
0
0
0
0
18
26
5
3
3
0
23
4
0
33
4
21
35
9
9
0
14
13
13
13
2
23
23
7
47
47
23
6
39
23
45
46
4
8
0
4
6
12
5
5
12
2
3
1
9
11
2
40
18
2
3
4
15
16
16
1
7
17
1
14
14
14
0
21
12
12
34
10
24
20
24
1
1
1
25
2
25
24
0
18
3
14
20
16
14
10
1
28
28
46
15
12
21
25
23
7
0
38
6
6
0
7
8
8
8
8
25
7
25
0
7
2
15
9
17
8
8
0
10
24
24
4
1
4
6
5
14
0
0
11
8
6
7
15
0
15
13
20
17
5
0
25
5
0
20
32
8
8
14
5
5
5
5
17
0
5
22
22
3
24
4
4
4
14
0
11
43
43
5
35
7
24
6
38
11
6
6
6
2
42
0
0
8
7
24
34
2
21
24
45
23
23
23
11
0
11
0
21
29
1
0
3
6
19
1
1
37
37
0
0
31
0
0
7
1
27
23
1
1
12
10
5
1
8
24
2
30
2
2
3
36
10
11
22
0
22
22
0
0
18
24
23
24
24
24
18
26
10
10
10
10
13
0
0
0
0
17
0
0
2
0
0
3
8
10
25
0
22
5
18
18
3
3
4
4
2
8
15
0
3
3
24
1
7
3
0
1
7
11
25
2
11
11
25
42
42
42
37
2
37
9
0
0
37
3
0
19
9
19
0
0
6
2
14
43
0
16
0
1
0
0
0
15
31
1
1
14
3
4
1
4
12
5
0
40
4
0
16
0
4
0
3
1
1
12
43
0
11
16
4
0
1
25
4
4
12
12
1
1
27
5
5
11
14
23
21
1
2
1
29
0
20
32
5
5
33
0
1
5
16
6
12
12
4
4
4
1
5
1
11
1
0
0
0
0
8
21
21
7
0
0
31
0
10
10
0
0
0
21
2
2
2
16
19
23
0
0
0
0
46
4
15
3
35
3
4
3
17
17
1
0
1
1
5
23
26
10
25
7
0
24
3
22
19
2
33
14
1
1
6
24
24
18
19
28
16
16
0
1
3
0
0
3
4
4
4
12
20
0
21
3
36
24
5
5
0
0
35
16
21
2
7
9
3
12
0
0
0
10
5
21
3
8
26
18
0
1
0
32
5
30
0
0
25
34
0
2
14
4
5
15
14
2
36
11
9
5
14
25
6
12
30
3
10
10
10
1
1
30
15
6
2
35
0
0
0
19
2
33
15
0
1
0
11
11
2
2
0
0
5
5
33
0
0
0
9
34
8
11
1
8
23
23
2
2
28
28
28
19
3
1
29
10
33
22
22
22
5
5
10
9
9
13
13
12
0
18
0
0
5
6
6
6
4
11
2
11
8
18
1
4
16
18
6
0
7
7
3
3
3
1
34
38
0
20
14
4
1
14
0
35
1
40
9
9
9
9
1
11
1
6
38
3
31
20
12
5
0
5
20
11
8
11
20
20
11
13
5
24
12
49
1
30
9
10
14
4
2
35
5
8
19
14
5
8
5
1
10
6
13
8
9
19
20
19
11
13
3
17
17
0
3
8
48
5
5
41
8
14
14
14
2
14
1
13
13
34
11
46
46
9
2
0
36
27
0
29
3
0
0
1
8
19
22
13
1
12
2
15
7
15
15
5
17
17
17
18
23
18
18
18
16
1
32
31
21
0
0
1
0
0
38
12
21
3
3
29
2
14
13
4
29
19
19
19
0
19
4
1
17
7
8
12
23
5
5
14
14
23
8
30
2
8
10
26
0
36
0
36
0
1
14
1
36
44
15
15
3
24
15
0
1
1
11
11
6
6
24
24
24
10
48
3
28
5
48
0
9
0
6
26
33
26
7
7
7
18
7
0
18
18
4
3
1
0
12
11
1
14
27
20
0
14
2
24
1
6
9
18
21
21
9
21
33
3
2
4
34
2
34
3
3
23
1
5
9
45
4
4
0
0
47
0
3
7
33
7
1
24
2
4
14
6
4
14
30
0
12
50
0
2
2
0
0
15
28
28
2
2
0
0
28
3
5
2
2
5
0
0
30
3
2
6
32
20
35
35
4
4
4
4
28
2
7
49
7
4
42
0
13
30
29
3
2
2
0
19
6
6
3
18
16
11
11
14
14
3
3
3
11
39
4
0
14
6
4
8
12
5
12
16
0
9
27
1
0
0
0
2
26
0
0
11
0
5
29
11
39
0
45
23
11
1
1
22
2
5
39
9
0
24
35
35
5
5
22
4
4
30
31
4
20
4
1
8
8
0
2
2
6
9
29
10
25
0
0
45
7
14
14
16
16
15
14
0
15
5
25
32
23
17
6
2
6
32
6
19
21
14
14
9
10
6
0
1
0
0
22
21
3
11
1
11
16
28
9
9
28
33
3
4
0
20
22
22
22
16
1
30
6
25
5
7
0
15
2
43
0
30
2
0
19
10
43
2
8
2
14
0
2
24
26
3
14
9
26
6
25
4
6
25
4
3
1
1
1
10
7
41
1
50
15
19
0
1
1
2
25
17
0
35
41
11
1
10
0
31
35
8
2
5
10
6
1
9
14
4
9
5
0
5
2
0
3
3
13
2
2
11
11
23
3
0
29
50
50
3
3
1
1
1
2
2
34
4
4
24
23
10
5
5
12
37
18
19
0
19
2
6
2
17
17
3
16
8
1
1
2
17
13
2
2
2
3
2
3
3
5
2
15
8
11
0
32
22
22
16
16
10
3
4
3
16
2
2
2
0
0
0
10
10
10
22
13
5
5
0
2
2
2
38
12
12
5
12
7
1
19
0
18
9
10
17
7
18
18
0
2
0
2
0
11
2
2
9
13
13
9
2
2
6
20
3
3
4
7
38
25
25
11
2
15
16
2
5
50
1
2
14
1
22
22
10
36
2
2
6
6
15
8
29
0
10
10
0
3
17
17
3
16
16
6
7
13
21
40
21
36
36
36
8
50
0
33
12
33
5
49
0
2
17
17
1
41
41
14
32
16
6
1
21
21
27
6
11
8
17
18
0
1
1
20
9
9
37
16
1
0
1
15
12
12
21
12
5
23
1
23
20
15
15
15
15
22
22
5
0
8
9
19
13
10
1
9
4
12
12
4
4
11
31
2
2
27
2
2
22
2
1
6
3
31
0
7
25
0
0
31
9
0
0
0
0
0
3
17
1
12
5
22
39
8
45
3
45
20
8
33
1
8
8
8
13
13
22
16
16
23
0
10
10
13
4
9
47
3
25
22
17
22
5
12
9
6
24
8
24
0
16
15
1
4
37
0
1
6
0
1
13
1
6
2
28
2
5
9
10
0
17
31
0
1
34
1
29
5
0
17
27
8
16
2
0
0
18
24
14
2
1
1
25
25
21
28
28
16
4
1
10
4
22
0
11
3
23
25
25
22
22
3
35
0
0
20
20
5
5
5
5
0
24
2
0
17
33
33
23
1
0
12
5
17
41
0
18
25
6
19
45
9
9
3
38
0
0
23
5
17
17
12
5
0
8
20
29
16
16
10
5
16
16
13
0
17
0
0
13
0
19
22
1
0
0
0
0
8
12
3
3
9
9
17
28
24
18
9
29
9
16
5
5
26
9
19
19
41
19
0
4
8
23
33
6
7
7
10
0
0
3
34
12
12
12
1
10
22
0
10
8
15
31
0
26
19
26
1
5
26
19
19
1
23
13
10
3
3
3
3
12
12
34
23
3
3
13
8
21
14
8
16
16
18
48
14
27
23
0
8
3
37
10
3
25
6
3
14
20
5
7
19
5
5
10
0
10
0
0
20
28
11
2
2
14
6
0
10
5
1
3
3
5
8
8
5
7
20
27
1
27
11
1
27
1
43
2
4
37
37
2
42
1
1
24
25
2
8
5
11
22
12
1
1
1
16
1
20
6
9
39
39
39
39
39
0
14
0
0
30
11
22
1
3
1
1
25
25
17
18
32
32
1
5
12
1
1
32
20
26
12
1
1
20
23
23
2
5
11
4
1
1
30
30
14
6
2
1
6
9
9
9
9
24
24
39
41
10
3
0
44
30
3
1
23
6
10
28
28
28
28
22
11
0
26
26
23
0
0
0
20
20
20
20
0
0
2
47
26
8
8
8
12
18
18
17
5
5
7
0
0
7
7
3
34
3
48
1
12
27
3
2
2
2
37
2
20
21
21
40
8
1
0
0
0
33
13
1
0
40
14
50
8
40
21
2
19
19
13
23
14
14
8
14
7
16
0
6
35
0
2
16
15
3
13
7
25
32
33
26
2
24
1
11
23
0
0
36
0
2
0
13
0
43
3
34
34
20
3
0
18
18
24
0
12
0
17
6
3
1
2
18
2
0
40
0
12
26
19
16
14
0
0
4
2
0
2
2
9
44
2
0
0
6
6
19
20
2
14
15
14
6
6
28
20
3
5
1
1
10
25
44
3
24
24
18
10
2
1
2
7
2
2
22
38
4
1
17
49
17
12
8
1
3
1
29
1
29
12
7
10
0
10
30
2
5
0
48
0
4
4
0
0
5
2
6
4
32
40
23
6
11
21
21
11
1
1
7
1
0
2
33
0
2
28
19
4
4
4
2
18
10
3
37
10
1
12
13
3
2
20
20
6
0
0
11
12
0
12
0
0
0
2
13
0
36
2
49
12
21
3
0
12
22
21
5
14
10
9
9
25
9
9
17
29
7
0
7
16
4
32
0
9
2
0
8
1
5
0
5
0
4
4
2
11
25
20
1
2
2
5
9
0
5
8
29
5
38
1
11
0
2
0
0
15
13
14
13
7
4
6
13
7
9
7
25
0
0
4
4
28
5
23
9
3
7
13
9
28
28
2
2
2
17
3
5
5
23
11
1
9
0
9
0
27
20
20
14
6
9
35
2
2
17
1
5
11
49
0
1
14
21
3
0
26
5
5
22
5
48
3
1
5
6
6
11
41
21
1
21
1
12
12
33
30
0
9
18
5
9
3
2
34
32
7
10
2
2
25
6
1
2
13
13
7
7
21
21
12
1
17
17
3
28
41
24
26
50
20
8
12
0
7
10
25
2
15
1
19
19
3
3
15
33
9
16
5
32
29
16
18
3
5
6
38
31
9
12
16
29
0
34
37
1
40
21
23
3
5
14
19
28
0
0
36
2
2
0
12
11
0
29
20
0
14
1
22
8
10
8
0
0
37
26
0
0
10
16
30
10
1
42
24
8
4
0
21
4
4
11
11
17
0
15
1
0
10
1
10
3
3
3
3
5
1
2
9
18
2
2
6
19
19
0
7
4
2
25
35
35
3
8
35
27
19
5
10
29
42
42
8
6
10
2
2
18
32
25
20
18
18
26
3
0
0
38
10
10
30
3
3
4
2
14
12
34
4
14
1
17
7
17
9
5
9
12
26
4
17
17
9
1
4
8
23
23
4
9
9
21
2
7
27
2
2
0
27
11
11
24
41
12
13
5
7
2
0
32
34
24
24
20
45
33
45
9
13
13
3
4
2
6
14
1
1
1
18
27
23
13
18
1
35
1
35
36
16
2
18
1
17
6
31
3
3
0
15
15
2
22
9
1
31
1
24
0
2
2
32
1
1
17
17
40
16
8
10
3
13
15
2
19
10
2
10
16
0
0
34
34
34
7
20
0
0
15
3
3
1
1
21
22
21
22
2
4
6
17
5
7
6
7
7
0
0
1
31
8
8
35
23
22
0
13
1
18
13
7
1
27
5
2
6
4
22
12
1
0
1
7
3
14
0
0
10
0
3
3
24
35
1
21
4
2
48
42
17
1
0
2
3
21
0
2
6
8
7
9
15
5
31
18
34
34
1
34
0
6
9
10
1
0
16
31
5
0
0
1
2
10
2
14
36
3
1
34
7
3
22
22
5
26
3
16
1
15
8
2
1
6
1
3
8
18
1
1
1
5
28
5
7
17
2
3
8
2
0
5
15
15
4
20
2
0
20
41
41
7
7
13
1
2
3
5
38
18
2
2
16
2
2
2
7
0
3
0
13
0
7
31
31
3
0
0
0
8
0
10
0
0
29
2
2
45
24
41
1
14
25
8
15
0
7
0
22
36
1
43
26
3
29
26
26
6
12
6
3
3
13
15
16
20
7
25
5
8
2
29
3
4
17
10
0
14
4
12
14
1
5
0
25
8
0
0
3
5
1
24
6
13
29
2
0
0
0
43
9
9
44
27
18
3
3
47
0
7
6
2
11
0
37
16
38
17
0
21
12
35
37
2
23
4
4
3
3
0
4
31
12
31
44
32
0
22
6
32
42
6
32
17
0
1
3
16
18
18
6
0
0
4
0
16
18
34
7
1
19
7
19
34
19
19
39
0
0
6
12
2
0
23
11
13
2
14
14
0
0
8
36
7
13
11
8
17
17
17
1
39
1
2
0
1
36
6
1
19
10
31
12
3
3
25
13
21
11
11
14
14
15
1
4
7
37
10
6
1
0
1
14
1
1
2
16
1
6
7
3
2
0
22
0
40
11
35
28
11
7
7
7
5
5
36
19
19
1
19
0
0
0
13
17
11
0
0
3
0
14
1
3
1
1
33
2
11
28
28
1
1
1
1
1
13
3
6
4
21
0
0
13
5
0
33
23
6
6
0
21
3
3
3
4
37
37
37
8
1
12
12
8
1
20
27
1
21
1
21
14
18
14
12
4
3
30
0
0
3
10
0
0
1
15
15
18
3
14
13
0
25
8
3
33
0
19
44
5
1
15
2
7
10
4
1
14
26
26
35
10
35
17
6
11
36
6
7
1
4
2
13
2
0
0
0
4
0
0
10
12
10
2
5
46
1
0
5
0
0
32
32
5
35
18
22
27
13
0
16
0
7
1
8
4
2
3
15
2
2
15
19
0
25
14
5
5
5
10
1
1
5
0
19
29
17
11
0
23
6
8
24
12
0
5
8
15
8
21
12
17
2
34
12
36
8
3
17
27
6
2
0
8
21
1
11
11
14
11
16
16
34
19
14
0
15
8
8
2
10
10
13
19
6
0
23
1
29
1
5
4
4
3
6
0
6
6
23
23
6
11
14
0
14
15
0
36
36
36
7
10
5
28
5
5
0
4
4
3
2
0
2
31
21
4
4
33
0
6
9
13
10
29
10
3
31
3
22
22
13
3
10
4
0
28
13
4
24
24
16
11
11
42
6
18
0
1
3
3
3
3
6
20
17
9
10
13
33
2
2
4
4
2
0
0
3
8
27
4
5
5
15
1
4
4
1
41
41
41
24
5
5
14
1
2
27
4
12
4
12
29
25
27
1
2
2
21
23
8
3
25
25
3
26
40
45
45
13
44
6
8
2
23
23
17
2
2
9
38
17
0
42
2
2
18
6
2
2
36
19
13
31
2
0
3
2
1
16
32
19
14
14
0
6
28
16
19
18
0
15
28
9
8
1
1
3
3
1
33
9
6
5
8
6
45
12
1
1
17
4
4
4
36
5
22
21
5
10
23
11
34
4
41
41
3
1
1
1
1
27
1
0
14
15
14
5
5
5
0
0
10
17
17
7
7
15
2
25
5
3
5
1
0
9
1
4
42
4
42
18
3
4
0
13
4
44
25
20
3
3
3
31
46
46
2
2
19
2
8
9
34
8
40
34
10
20
20
1
0
11
10
10
36
8
22
25
3
17
17
14
9
2
26
7
1
24
18
33
10
0
46
0
0
28
28
6
16
28
1
17
14
9
4
33
33
18
30
0
39
3
36
0
12
19
25
0
31
22
3
2
1
12
7
3
36
0
0
6
28
25
2
2
17
3
17
22
9
3
3
0
0
1
27
14
3
27
5
5
0
4
5
34
35
2
2
4
2
0
3
30
34
34
27
2
19
27
27
22
0
9
35
5
32
18
16
26
15
1
17
6
20
3
1
0
21
21
1
1
5
0
5
14
0
0
8
8
1
39
27
0
27
3
11
1
14
0
14
9
7
30
23
3
3
12
3
5
34
27
31
26
23
4
14
14
9
4
10
10
12
13
6
12
0
3
6
15
26
7
17
2
8
18
21
0
9
42
3
3
13
35
18
22
25
10
24
10
1
12
6
12
0
0
18
0
2
8
6
1
25
10
10
1
43
10
1
22
5
18
5
16
1
13
0
0
3
1
31
41
31
7
13
11
24
24
1
1
2
3
25
3
3
3
7
15
13
4
8
8
50
44
50
6
27
0
0
17
30
21
28
17
18
3
9
13
19
19
19
24
20
1
42
1
0
1
1
2
0
15
5
9
40
38
11
4
3
1
34
22
18
8
15
0
0
16
9
18
34
3
3
34
5
3
19
11
11
0
1
4
12
12
12
9
4
5
3
3
14
2
8
0
44
2
5
5
0
21
45
0
0
8
9
11
34
20
7
35
20
20
6
0
15
0
40
40
5
5
5
5
21
3
1
14
23
38
0
0
34
0
0
9
9
2
2
24
0
3
9
9
2
18
18
35
7
33
11
0
2
2
6
8
6
21
10
8
16
16
7
15
10
24
0
7
23
7
7
22
2
19
19
25
20
3
3
3
1
14
14
14
3
6
12
1
24
4
4
26
25
3
0
0
0
29
3
16
0
2
2
26
2
4
11
50
0
11
1
30
8
15
26
8
30
29
4
18
9
0
33
0
23
15
16
4
0
42
4
27
6
0
3
9
3
48
6
10
10
38
0
48
2
28
2
6
13
41
2
29
49
49
0
6
2
3
6
6
37
0
26
1
36
3
34
6
4
24
6
20
24
49
42
16
16
2
32
0
0
0
5
19
2
14
12
19
17
10
24
0
17
3
8
0
25
20
25
9
28
4
0
27
5
0
2
2
3
1
1
15
1
15
15
16
36
3
0
11
19
0
10
10
6
13
1
9
5
2
2
2
2
18
35
2
22
1
1
4
1
2
34
12
0
25
4
6
1
0
11
32
27
0
4
0
0
36
6
36
4
0
0
17
0
7
16
7
1
5
20
25
16
24
7
21
16
15
1
27
27
13
13
23
6
20
0
9
35
3
7
7
9
13
0
0
7
0
30
2
10
1
0
0
15
0
3
3
17
3
20
3
2
20
22
12
12
18
0
21
13
6
17
0
23
2
2
20
14
5
0
0
3
12
2
12
4
39
3
3
3
1
2
10
10
10
10
31
29
12
5
7
17
24
24
24
23
8
18
18
18
30
1
1
14
2
2
13
17
42
42
3
4
2
4
1
1
25
25
14
21
0
5
19
35
3
11
16
0
4
4
19
22
0
31
25
1
19
3
19
19
12
2
10
0
0
2
3
1
5
15
16
19
9
6
6
7
11
11
12
2
11
7
24
7
11
17
29
14
10
10
6
8
0
4
4
13
0
4
38
11
0
6
20
1
12
5
2
1
4
1
6
8
28
41
27
1
8
8
5
13
19
12
22
23
24
15
26
26
13
6
20
17
5
47
24
16
3
3
0
13
8
9
5
27
2
2
9
1
1
5
1
1
25
2
2
20
5
10
4
0
12
2
8
26
1
20
0
5
17
17
37
23
37
0
21
48
48
33
0
0
5
0
3
13
36
33
36
6
1
6
11
3
7
27
7
7
2
29
32
4
0
25
0
2
2
2
11
1
8
1
2
26
4
4
1
6
27
36
3
2
6
35
6
27
24
24
24
13
0
1
14
3
3
39
8
8
8
0
0
40
2
1
26
33
8
3
3
3
3
3
0
21
12
0
22
22
0
22
13
0
0
2
0
0
16
12
30
6
1
5
11
10
26
37
46
15
31
0
16
10
6
14
27
6
16
9
9
7
31
7
7
6
1
13
7
7
0
8
8
2
6
14
16
2
2
16
20
2
3
18
13
0
23
23
2
6
3
14
1
28
11
16
14
31
24
21
12
12
12
32
18
18
3
3
3
12
27
16
28
2
28
6
0
2
10
23
23
28
0
3
3
3
0
11
29
4
2
2
4
1
1
0
0
3
0
27
15
8
1
2
39
39
2
12
20
14
2
4
31
3
0
2
31
4
14
9
6
2
8
10
3
1
0
39
22
20
17
20
2
10
0
0
2
3
3
9
9
9
9
12
2
1
20
23
1
0
11
6
6
26
2
2
2
17
17
0
12
21
5
16
0
10
11
6
2
16
11
11
50
12
15
5
50
2
0
3
9
9
3
28
7
14
22
22
12
2
0
0
10
42
1
8
19
5
37
0
0
3
14
10
17
7
0
0
14
0
0
3
3
18
25
20
41
12
12
2
22
22
34
27
0
44
4
21
15
15
2
2
2
50
29
20
15
20
0
9
0
14
14
34
1
0
3
9
26
26
12
23
27
2
13
3
3
24
1
5
5
5
5
22
47
33
2
9
3
3
1
28
11
28
7
7
7
1
8
0
20
12
20
0
2
2
12
12
3
8
9
7
7
7
0
3
5
5
0
0
20
24
2
34
2
12
2
6
7
1
19
1
0
9
9
14
2
13
9
36
0
0
18
10
0
34
20
3
4
5
1
26
19
14
7
7
23
3
40
1
40
2
9
27
11
20
0
8
9
28
9
9
9
2
2
2
5
14
25
49
24
8
4
0
2
10
9
3
22
2
2
11
34
22
5
37
15
31
31
1
0
24
4
0
3
1
3
3
22
12
18
12
10
27
13
0
39
7
7
24
1
2
29
31
13
31
7
7
33
9
9
12
12
1
1
30
0
0
2
2
17
20
31
14
27
27
27
0
23
23
3
0
27
4
18
9
20
7
7
7
4
2
11
11
19
2
1
0
0
10
12
3
21
0
6
16
0
5
20
20
15
33
33
33
43
1
5
10
5
0
40
3
28
16
1
3
6
3
15
16
4
7
25
1
7
1
0
1
1
2
5
21
21
0
11
11
0
19
19
3
5
19
4
0
0
29
17
2
21
17
17
31
9
0
16
3
11
1
18
4
9
8
5
0
0
6
1
9
3
4
26
0
5
9
20
1
10
3
13
13
42
42
18
1
0
17
5
15
34
45
7
7
0
46
1
31
22
12
18
16
2
1
9
22
0
12
3
18
18
4
7
33
10
2
21
3
4
16
1
0
20
22
16
3
4
3
1
19
1
6
6
20
23
34
4
13
5
9
10
0
11
3
16
27
39
3
4
22
9
26
40
3
0
16
8
4
22
1
21
9
14
17
33
16
5
11
2
1
3
3
16
14
13
1
8
6
31
34
41
29
17
14
2
42
0
0
1
15
22
1
11
36
0
1
1
5
10
16
0
2
1
7
9
3
14
5
13
1
21
12
5
18
22
14
18
2
2
1
43
0
43
20
36
38
8
31
31
31
0
0
24
6
38
6
9
5
5
6
1
0
23
5
13
13
5
1
46
8
18
10
0
28
11
0
14
34
1
10
10
10
8
14
14
11
11
3
0
42
42
7
1
1
2
16
1
1
0
7
13
28
46
34
16
12
9
7
0
11
5
0
0
18
9
21
6
3
3
3
21
4
23
23
29
23
0
9
8
5
1
1
8
47
4
17
0
0
1
11
1
1
23
0
1
18
0
0
0
25
0
35
1
1
1
19
7
4
4
6
10
0
0
10
0
8
49
9
5
10
3
24
14
3
3
4
3
3
1
1
1
1
21
17
17
2
7
10
0
2
0
2
21
21
2
19
19
16
20
20
9
32
35
31
35
31
20
29
24
13
31
0
32
32
9
11
1
0
2
2
10
10
0
21
1
0
0
14
7
7
1
11
6
7
31
7
9
24
0
27
0
20
1
13
0
37
18
18
22
16
29
22
27
2
0
9
42
0
9
0
0
0
10
17
3
18
0
14
5
1
19
9
9
1
1
26
0
0
6
9
7
8
29
1
33
4
22
22
0
9
0
20
15
36
7
9
7
5
2
5
5
35
22
35
35
8
12
0
0
25
25
1
23
12
14
0
3
37
10
3
22
45
30
37
6
15
13
26
2
2
35
28
28
29
5
42
5
30
2
11
6
6
21
28
12
35
5
1
24
1
38
1
15
11
20
0
21
0
6
11
6
43
43
3
3
0
2
1
7
37
11
31
39
39
0
10
14
2
1
0
10
14
30
30
21
3
1
1
3
3
3
0
12
36
6
11
25
34
0
1
12
1
2
0
8
16
2
3
13
13
0
3
19
25
6
12
8
4
1
4
1
3
20
35
5
27
2
5
18
17
36
2
20
20
15
18
0
9
25
25
0
10
2
27
27
25
25
0
1
1
17
0
25
1
3
0
21
33
4
0
0
7
34
34
9
5
7
5
5
5
10
9
7
2
4
1
0
0
6
3
10
22
9
12
33
50
1
11
50
1
0
4
8
7
5
2
4
7
25
2
0
1
0
4
12
18
39
1
39
16
9
0
0
31
4
24
33
19
2
2
14
10
16
0
13
2
13
1
6
10
11
5
11
45
6
0
27
1
1
0
21
0
8
3
2
13
13
17
13
5
4
33
1
32
17
8
2
11
0
3
9
31
13
18
1
24
30
30
0
28
6
1
5
2
5
5
12
12
1
7
6
0
1
1
1
0
3
3
2
0
0
5
0
1
0
12
22
22
22
31
0
34
24
30
3
2
0
37
4
24
0
33
15
35
15
24
6
7
17
9
9
8
0
0
1
19
17
18
6
42
5
19
11
9
0
9
1
5
1
16
6
11
8
12
13
11
11
0
42
42
1
20
6
37
6
1
9
7
0
10
0
3
21
5
1
32
12
14
12
13
11
10
16
2
0
18
24
0
18
0
1
0
7
11
12
0
12
24
3
10
25
27
0
10
1
1
7
7
0
0
19
19
11
11
13
13
1
24
0
1
11
2
4
8
4
0
7
11
5
6
3
19
3
19
17
0
0
30
0
0
1
1
24
17
11
12
0
19
38
41
38
1
1
7
34
22
3
34
11
3
22
3
1
11
0
9
1
1
1
12
32
32
32
45
7
1
11
3
8
10
3
11
11
2
11
11
16
10
29
16
10
0
2
12
0
5
1
7
4
9
0
23
24
5
23
23
4
0
11
22
26
25
6
14
10
5
46
14
25
6
29
10
11
7
7
23
0
3
30
3
0
8
16
8
4
16
9
5
14
30
9
9
4
31
25
0
6
21
24
7
13
0
35
4
19
23
15
23
18
23
23
23
39
1
39
6
10
6
7
20
1
0
28
39
27
12
3
9
12
12
9
0
3
11
18
3
1
1
34
24
15
19
19
3
20
16
5
5
10
16
15
16
16
1
7
13
6
18
18
18
10
35
19
0
0
4
16
6
7
6
7
9
34
1
50
19
4
13
0
0
13
1
1
3
17
10
27
43
2
23
23
23
0
14
3
23
9
0
1
13
15
0
0
0
4
5
23
8
0
12
12
1
0
28
3
5
0
4
4
3
1
12
11
15
0
21
21
30
4
0
30
8
43
43
3
24
24
1
1
17
8
0
13
12
5
0
0
27
2
42
5
5
5
4
28
3
13
3
29
10
3
0
0
9
15
23
23
23
24
22
8
12
38
26
4
6
4
1
1
16
6
16
1
1
18
22
1
2
0
10
2
4
0
14
5
12
22
5
0
10
5
1
35
30
17
7
3
17
35
35
35
35
7
17
7
7
0
40
20
0
10
14
7
4
7
22
3
3
1
1
2
18
6
1
14
1
4
24
22
43
0
0
7
3
0
0
9
26
3
28
1
11
5
34
7
6
24
5
4
0
2
10
3
6
2
3
10
2
7
0
4
4
22
32
32
37
7
1
7
8
0
0
7
40
0
21
17
2
4
5
33
45
45
15
33
26
10
0
0
22
24
4
4
24
30
20
1
12
4
0
0
1
36
36
15
11
0
6
1
22
0
8
18
17
17
17
8
0
12
2
5
1
10
8
17
6
20
1
10
38
4
3
15
2
4
26
36
17
35
1
15
3
18
6
0
0
6
0
0
14
18
19
0
1
45
15
0
4
40
18
18
0
8
4
7
1
1
32
3
3
3
41
2
30
5
1
2
19
6
5
36
4
6
8
4
34
42
19
4
34
34
15
0
1
8
1
0
0
9
14
0
11
9
9
6
10
5
21
8
7
18
36
4
19
1
9
7
3
3
0
0
3
0
9
1
4
25
30
1
10
0
20
20
8
12
37
0
23
8
15
0
33
8
20
5
12
39
1
6
20
10
9
2
35
1
31
25
5
5
5
5
4
4
19
0
6
13
22
0
23
7
28
22
27
4
10
0
11
29
35
7
3
7
1
14
25
22
6
6
6
6
4
14
0
20
20
1
17
17
17
22
14
14
10
4
12
46
5
5
9
3
20
22
22
29
0
4
17
31
6
38
9
11
6
32
18
1
16
0
31
0
29
9
7
2
11
7
0
36
7
7
22
5
4
4
1
1
0
1
27
3
13
30
3
0
30
2
0
12
12
12
10
1
31
3
6
3
3
21
6
17
19
32
4
4
17
37
11
20
5
10
10
11
9
3
3
0
23
18
18
9
1
0
1
1
0
12
12
5
0
3
2
2
2
23
0
13
12
4
0
10
24
16
27
27
9
18
17
9
5
3
21
21
9
42
42
15
23
15
10
4
16
23
4
17
6
22
19
18
0
11
0
2
2
23
8
10
10
10
3
29
21
6
26
12
0
43
4
10
13
11
1
1
3
2
1
28
14
5
4
0
0
13
9
0
25
0
2
1
6
6
0
5
5
7
0
0
1
3
10
1
32
10
9
0
8
24
4
17
12
0
25
22
0
1
1
26
2
16
35
19
0
4
9
19
6
23
23
23
3
24
14
6
14
35
36
36
19
3
12
7
1
0
1
3
41
2
41
11
43
6
16
16
6
5
16
16
12
6
26
22
21
12
1
10
10
2
27
27
41
0
3
18
15
6
22
1
14
14
0
9
9
0
6
7
1
3
1
0
0
16
9
3
3
5
0
13
25
5
5
0
8
0
22
4
6
19
22
5
2
2
3
44
10
2
7
42
39
25
28
23
28
8
1
31
31
29
11
4
24
6
13
16
1
2
9
2
5
12
12
8
3
5
37
17
4
16
3
15
7
34
34
34
2
29
17
14
3
38
17
17
20
14
24
8
2
0
8
1
3
0
10
21
2
0
5
0
19
18
11
1
2
26
5
1
7
0
19
29
14
6
2
25
28
28
5
0
5
1
16
0
0
3
11
14
2
0
10
18
18
32
32
1
9
0
0
3
5
5
1
6
13
6
6
1
0
7
43
1
5
23
5
26
20
7
1
21
44
44
21
44
1
3
31
8
23
15
6
30
29
30
10
10
0
23
0
1
4
1
10
16
0
7
11
0
28
15
1
1
0
1
0
7
22
7
5
5
5
7
12
0
6
45
0
15
10
0
3
1
2
2
1
32
2
2
14
2
2
2
26
0
19
2
2
7
3
7
3
6
12
4
9
0
21
6
31
0
0
1
7
6
29
29
0
12
13
18
9
21
17
27
27
27
45
1
20
41
9
42
42
31
5
2
9
5
0
1
7
3
15
10
10
10
9
0
0
26
31
5
5
5
5
7
31
16
3
37
13
7
7
10
11
0
26
26
0
19
2
3
37
5
1
26
1
39
26
23
18
18
0
2
11
23
2
2
43
43
40
2
9
1
20
20
2
17
0
3
39
1
1
1
7
4
7
0
1
23
23
0
2
17
2
9
5
0
28
2
2
0
1
3
10
3
21
29
1
6
16
22
19
7
7
4
28
17
4
17
8
5
6
6
2
13
6
6
6
16
27
11
14
1
0
0
0
0
9
0
37
13
4
8
8
0
12
44
25
0
2
2
9
18
23
9
1
12
20
2
19
0
9
24
24
29
34
0
2
19
1
22
2
0
19
22
0
7
3
21
3
2
19
23
0
2
1
0
0
3
33
31
14
26
0
3
21
0
21
11
3
8
25
8
20
21
39
21
0
37
11
1
20
23
12
45
22
0
0
18
8
23
23
23
32
0
3
3
34
13
36
12
19
10
7
7
10
10
36
0
7
34
22
22
21
13
1
8
12
0
6
6
22
15
0
20
1
13
0
0
0
0
29
34
34
40
36
36
24
0
24
6
11
15
27
28
0
3
0
9
3
4
2
27
8
3
0
5
0
3
21
41
4
9
6
6
10
2
5
5
1
1
1
12
7
48
15
13
13
5
24
0
0
0
11
0
25
0
0
15
23
17
3
20
5
20
8
2
43
19
11
1
4
3
6
1
16
41
35
35
35
31
29
14
21
19
19
0
9
1
2
17
0
0
0
10
10
0
0
23
23
23
4
4
4
4
21
10
0
22
8
8
1
1
9
9
13
7
2
2
12
1
1
9
1
1
0
0
30
3
32
17
7
7
0
0
1
3
0
12
16
15
7
6
18
18
18
4
0
15
28
13
2
12
1
2
13
48
35
48
0
30
0
2
5
1
18
15
4
2
2
0
3
0
1
30
9
8
1
0
0
0
4
4
18
27
27
0
0
0
13
13
2
5
33
20
5
5
3
1
1
1
22
22
1
28
2
28
13
13
9
4
0
11
5
3
6
0
49
11
9
2
5
5
0
1
1
15
41
6
0
10
1
22
43
43
16
50
19
4
0
31
6
6
6
9
9
26
11
4
4
22
34
13
34
13
4
4
0
20
2
20
25
8
8
22
7
16
16
3
10
21
18
20
2
0
9
3
22
2
2
21
7
13
1
41
3
2
10
33
1
17
17
22
7
17
7
29
10
2
10
26
3
6
6
37
37
16
34
2
24
0
7
5
11
16
11
17
1
1
11
0
25
0
1
5
1
0
23
0
14
0
1
0
26
3
8
32
2
25
19
25
0
0
0
2
34
34
9
9
9
18
18
9
18
18
18
15
11
0
15
23
19
22
19
9
0
1
14
34
34
43
47
7
31
0
0
0
0
33
13
8
44
19
19
7
0
35
0
35
35
35
0
12
19
15
14
6
5
5
1
1
7
22
4
5
40
19
4
5
3
11
7
6
2
28
0
28
31
15
20
20
20
20
4
7
7
17
17
10
12
0
10
6
31
6
31
0
6
8
5
8
2
0
8
27
27
27
24
2
27
27
3
10
10
49
49
8
1
4
30
1
0
0
1
36
9
0
0
0
8
4
32
21
0
11
17
17
36
4
1
33
10
3
1
11
21
22
22
2
14
3
15
0
2
2
19
44
19
0
7
16
30
45
3
3
2
1
17
0
0
0
0
7
13
33
0
41
0
1
1
10
0
0
38
2
2
14
48
15
2
30
0
30
25
4
2
3
5
11
4
1
1
11
1
1
18
12
0
35
19
27
18
1
12
18
35
32
2
0
7
0
4
19
11
10
15
35
0
9
9
16
4
7
10
11
4
4
2
11
29
0
25
15
19
11
33
32
32
1
3
32
9
3
9
4
0
3
14
11
16
3
11
2
7
30
3
19
9
4
3
15
3
3
7
26
0
44
0
20
0
19
14
2
25
1
6
19
21
26
5
7
21
0
8
0
17
0
1
41
32
1
19
19
27
27
10
14
9
4
0
6
24
24
11
23
8
16
13
27
10
4
37
7
6
2
36
34
26
26
46
37
37
0
5
26
16
30
25
3
2
12
26
0
33
33
33
16
30
2
0
4
43
43
25
40
40
6
0
4
11
1
1
0
2
21
19
6
2
33
10
23
7
7
4
23
25
1
1
21
25
36
23
12
22
22
4
10
10
23
7
4
0
19
3
2
8
3
9
0
0
6
0
0
4
5
21
3
3
33
29
44
23
14
17
0
10
3
11
3
3
3
2
5
5
7
5
1
23
6
2
11
11
1
1
34
4
18
18
27
1
1
39
24
12
24
27
6
22
5
34
16
0
20
12
20
4
0
9
43
31
2
9
9
9
17
17
6
8
34
5
23
0
0
15
14
0
0
16
2
16
21
21
22
23
27
1
7
29
14
14
1
17
11
13
3
3
25
6
5
5
15
3
4
0
23
14
0
14
8
3
19
6
22
4
3
0
4
9
18
3
14
11
2
8
44
15
5
17
17
2
2
12
14
9
5
1
1
9
2
2
30
16
2
38
1
11
25
8
1
26
23
33
13
1
11
5
1
5
10
34
13
30
15
27
27
27
1
9
2
28
0
1
1
6
0
1
2
2
2
3
1
4
3
3
3
23
9
22
3
3
2
0
3
0
6
6
16
24
41
4
13
32
48
1
2
7
7
15
0
7
36
22
13
4
12
18
18
18
18
40
3
15
40
10
5
3
2
4
15
4
3
39
12
33
12
3
16
26
8
1
48
10
2
0
3
0
24
40
6
11
14
11
11
26
2
1
1
4
14
14
0
7
8
3
36
7
28
36
0
10
3
29
13
13
14
6
19
37
19
0
25
6
25
13
4
38
29
38
29
1
9
4
25
22
21
3
22
21
7
0
12
8
25
1
12
16
16
9
36
9
2
2
21
2
2
22
30
34
3
1
1
8
8
31
4
25
5
2
7
2
2
1
1
2
24
5
32
8
11
0
0
24
21
41
19
2
0
1
1
21
2
2
2
39
39
23
1
1
22
1
27
8
1
30
26
0
0
8
0
26
0
2
2
4
4
15
22
13
6
6
1
15
15
15
10
10
0
15
15
7
7
1
22
33
1
0
17
11
42
40
1
34
25
6
1
4
11
15
16
16
4
27
27
25
1
3
1
7
2
15
14
2
2
0
42
16
30
15
11
11
18
43
18
18
18
1
6
16
6
40
38
21
19
21
2
9
15
2
9
7
4
0
1
0
0
3
0
22
22
22
8
11
13
16
16
27
16
29
18
18
3
5
0
6
1
4
40
40
7
6
37
3
3
3
11
22
11
20
0
1
1
1
37
4
8
19
19
19
12
13
4
0
21
8
9
9
0
0
0
21
21
1
5
25
25
25
10
0
25
28
47
33
33
13
1
2
36
6
2
5
5
1
5
31
18
18
9
14
3
26
18
15
18
18
20
11
0
0
11
5
21
10
19
4
9
6
2
0
25
17
5
41
34
13
13
10
4
3
1
0
17
8
8
0
0
20
0
0
0
0
1
0
1
1
3
5
25
25
5
0
12
12
7
2
12
15
15
14
5
0
3
13
15
3
21
11
1
13
7
7
1
2
1
3
0
4
23
0
20
1
9
23
2
0
7
3
9
3
25
25
16
16
5
22
12
12
0
1
11
45
0
26
26
2
32
5
15
1
11
1
0
2
0
0
32
36
0
1
11
6
7
12
15
0
0
0
20
7
7
9
23
6
0
15
0
0
20
20
31
31
8
2
0
1
3
29
3
22
11
11
1
29
8
1
0
3
9
0
6
25
0
0
3
0
35
6
15
0
11
0
23
1
21
2
21
2
2
22
3
7
3
3
0
22
0
21
36
21
2
0
2
2
26
3
16
16
14
25
30
5
7
2
0
3
3
5
5
5
2
1
9
34
10
34
0
0
0
11
0
4
0
0
0
26
23
14
3
4
3
36
0
7
4
1
23
10
0
1
0
3
13
12
12
3
3
8
12
1
27
25
25
15
4
13
26
8
19
4
18
18
9
3
11
6
12
6
0
17
17
11
0
6
0
8
40
25
29
26
22
3
35
29
3
29
7
17
1
0
16
19
11
2
4
33
48
33
7
29
34
10
18
25
5
1
1
23
6
2
2
17
4
19
34
44
0
8
8
25
18
18
24
0
3
18
0
0
29
6
14
6
5
5
2
43
0
9
1
1
2
2
12
4
42
8
0
39
3
2
2
11
16
22
3
3
9
7
7
8
45
30
30
30
11
2
49
4
49
1
8
8
8
14
1
14
1
10
31
0
1
1
4
1
1
26
36
44
18
3
2
22
34
42
16
22
22
5
5
5
33
3
33
0
0
12
0
5
6
32
18
6
2
14
0
38
25
22
12
1
8
1
0
14
24
3
4
1
1
21
6
0
0
0
0
6
0
34
4
41
7
16
1
16
0
0
4
0
41
2
2
31
3
3
36
3
3
3
10
16
14
3
38
3
6
5
6
17
29
27
1
4
0
44
29
2
20
20
15
47
3
0
42
16
3
3
16
29
4
11
12
4
31
29
32
12
8
8
42
11
21
0
4
0
0
39
26
0
4
13
5
19
19
7
1
6
9
0
11
2
2
0
11
26
5
5
23
44
44
7
0
0
12
6
8
1
0
41
0
0
2
19
13
2
30
12
12
28
1
2
5
1
7
7
8
13
3
13
18
3
22
25
11
6
17
3
19
4
8
1
8
13
4
13
14
0
5
11
1
2
0
41
1
12
29
30
0
11
26
26
8
1
1
14
9
31
27
0
3
12
9
10
3
15
4
1
0
12
10
0
0
8
1
3
4
3
9
17
4
4
17
8
19
0
1
0
6
0
29
5
22
25
41
26
0
4
4
34
13
34
5
0
14
0
5
19
2
34
1
17
1
8
13
4
4
2
0
0
24
0
24
0
0
4
33
3
12
12
3
12
3
0
11
4
29
0
0
6
27
27
3
7
5
41
15
10
29
32
32
9
3
5
3
3
8
15
1
37
2
7
6
12
2
12
4
17
2
8
16
11
6
11
5
2
17
17
3
8
23
20
8
9
21
5
6
20
0
0
6
6
29
1
29
0
32
6
2
1
16
19
29
36
11
5
27
27
21
18
4
10
15
15
30
17
29
7
29
1
1
18
0
0
22
6
22
0
0
1
4
4
0
2
8
2
0
17
14
14
17
18
2
11
38
40
5
3
9
12
0
15
7
19
0
0
6
6
27
34
7
0
23
39
8
25
22
21
18
0
10
7
23
11
17
0
3
8
0
5
6
6
9
0
24
11
1
0
0
2
1
9
0
3
5
8
4
42
4
29
33
2
0
46
6
1
0
7
17
4
42
7
18
2
3
3
3
1
12
6
11
15
10
17
1
11
1
2
16
16
16
12
12
23
23
11
11
29
26
21
21
11
11
0
6
0
40
9
23
5
3
9
29
29
14
9
9
34
25
14
14
1
2
2
35
0
11
0
11
2
34
3
10
3
10
14
1
14
3
5
17
0
4
7
16
24
0
0
24
2
3
11
0
4
14
4
10
3
11
11
40
10
19
21
20
1
5
12
9
10
30
2
40
13
8
16
2
2
36
8
3
13
13
25
16
6
0
1
8
3
21
0
3
9
9
9
17
17
23
24
7
35
14
15
13
14
15
8
8
5
2
2
1
0
37
2
1
23
4
15
13
8
9
9
0
8
10
26
28
2
33
24
0
11
3
3
3
3
3
12
1
9
18
22
3
3
4
4
32
24
9
0
20
20
20
9
0
0
0
3
10
1
3
3
19
33
16
6
12
3
4
6
0
39
12
3
29
0
1
11
16
16
16
9
0
5
38
38
6
12
15
22
1
0
7
22
9
9
1
18
10
9
10
4
19
4
3
1
1
4
2
39
25
5
9
3
25
4
4
4
19
0
34
10
0
18
3
19
21
1
40
26
1
1
16
19
1
2
4
8
2
2
11
21
0
13
6
12
6
6
34
21
11
0
3
29
29
6
34
34
4
23
4
6
6
6
8
0
0
3
8
8
7
9
1
16
16
22
15
30
7
1
2
16
0
1
31
3
12
19
7
1
5
22
22
24
16
18
18
2
27
13
0
0
7
4
3
3
3
3
20
19
9
36
8
41
41
41
27
9
9
15
0
3
3
29
1
4
27
1
4
16
14
6
0
28
28
28
2
0
0
18
9
12
15
6
10
0
0
29
34
18
11
11
10
2
0
1
12
12
12
1
6
2
2
8
5
0
23
1
6
6
5
6
18
43
1
1
33
9
1
18
13
18
7
22
1
3
8
2
2
7
4
13
13
9
16
20
31
31
4
6
0
0
5
3
27
0
23
0
23
19
32
2
2
0
17
31
11
16
21
21
29
25
11
1
21
1
5
5
2
4
8
8
7
1
1
2
27
2
0
13
2
6
4
4
27
5
7
0
20
19
1
2
2
36
3
9
5
5
3
26
6
6
31
14
30
7
1
10
1
13
7
0
5
22
22
13
1
3
8
40
6
0
2
31
22
25
0
2
8
4
6
2
8
6
16
8
1
44
0
24
0
6
0
0
28
0
16
2
6
0
6
20
20
20
26
3
12
1
11
24
10
1
0
1
3
14
0
9
7
8
18
1
18
39
9
27
2
4
4
4
38
29
16
0
0
2
2
26
3
7
8
5
0
0
5
4
43
24
0
6
0
6
7
2
0
35
4
22
2
26
20
3
34
2
0
3
3
3
2
50
50
7
6
0
6
3
0
3
11
33
8
17
19
38
4
12
34
34
0
17
18
3
2
2
0
21
11
2
0
10
10
10
30
44
14
17
3
3
16
9
31
0
11
29
5
0
18
14
14
3
22
1
1
23
32
0
3
45
0
10
0
17
21
31
36
36
10
1
1
5
5
1
2
2
0
5
1
24
40
24
7
0
16
12
12
8
22
20
2
25
41
45
23
9
9
1
1
1
0
0
0
0
0
49
1
32
19
1
2
29
9
14
2
5
0
0
0
7
3
1
39
0
2
6
6
0
0
5
14
2
14
2
2
3
9
12
1
0
0
0
1
0
2
20
0
0
3
3
15
41
4
4
13
1
13
39
6
22
2
22
6
6
10
3
2
22
32
1
11
33
9
13
4
13
35
35
21
2
5
5
5
17
25
25
1
35
24
6
10
6
9
34
7
2
2
2
9
9
9
16
3
14
7
7
27
0
1
9
6
6
5
0
1
8
1
13
5
1
2
8
3
19
2
8
19
1
0
25
6
34
37
34
0
0
3
26
36
2
7
0
32
27
30
2
0
12
2
36
48
17
0
0
0
10
2
6
0
12
1
24
9
13
0
22
17
17
31
31
1
4
28
10
2
0
32
9
0
0
24
5
8
5
5
24
47
4
4
4
0
0
17
19
33
1
14
6
14
24
1
9
1
1
5
3
6
1
0
10
41
40
3
11
4
24
11
5
38
22
2
44
1
2
2
2
2
32
31
31
0
17
5
32
2
3
0
0
30
30
0
9
21
11
1
30
12
10
9
14
1
4
41
5
8
17
27
18
22
22
22
1
17
17
1
3
15
0
18
0
26
15
13
13
0
5
29
0
2
12
2
13
17
16
20
2
40
1
3
7
6
4
2
10
1
13
3
1
10
19
12
29
4
22
4
34
48
9
3
22
5
0
1
7
1
1
6
24
25
21
12
1
1
3
28
28
13
19
0
26
14
26
5
16
0
7
4
5
5
7
16
16
7
11
32
12
32
12
25
0
4
24
14
1
29
9
5
5
5
3
3
24
1
37
16
34
34
34
9
17
17
17
25
28
17
8
1
1
0
1
14
22
22
0
6
6
0
33
4
0
33
0
3
43
10
24
7
0
3
22
0
0
0
0
20
1
11
11
18
14
23
3
22
13
31
13
13
20
1
2
25
0
13
13
15
12
7
19
0
34
5
0
27
4
2
3
34
3
22
28
1
28
0
12
9
36
13
0
7
21
11
0
11
13
9
12
22
27
18
14
14
14
29
1
3
13
32
5
1
2
31
1
8
5
25
0
2
5
2
8
10
11
8
2
25
0
21
27
7
0
15
15
0
6
4
18
20
9
9
0
26
40
25
21
0
6
10
6
5
26
25
30
13
3
19
4
21
25
27
35
5
23
3
2
26
1
21
20
20
20
20
33
0
0
37
1
40
15
40
5
1
0
1
1
27
1
3
22
46
0
3
3
21
17
12
9
9
1
27
4
22
10
33
15
0
0
8
1
11
1
11
11
29
11
10
10
26
25
4
35
10
22
31
0
1
12
2
10
19
8
6
37
1
8
6
0
6
6
0
0
16
16
22
41
25
32
31
8
8
8
4
0
21
23
0
29
29
0
2
26
24
24
9
0
11
0
20
20
20
11
26
11
3
37
1
23
7
7
3
0
0
0
14
7
5
27
2
23
1
10
8
8
3
24
3
1
5
21
20
20
39
31
18
35
0
0
3
0
8
11
12
10
10
1
0
16
27
16
21
0
3
12
0
0
16
33
15
15
0
36
6
14
14
24
25
35
28
2
18
18
24
1
22
5
22
5
5
22
2
2
2
2
1
24
1
1
8
10
14
21
3
0
3
0
25
11
8
24
8
4
3
31
2
3
13
14
0
45
32
6
1
14
13
14
21
29
6
7
2
7
25
25
25
3
3
9
5
3
7
4
13
7
25
11
0
0
11
11
11
18
18
1
4
4
5
4
31
31
4
31
4
2
26
1
5
5
31
7
1
12
27
7
7
10
10
1
10
16
8
0
21
21
8
25
6
21
27
5
2
14
0
1
0
0
0
24
14
0
28
29
0
0
16
30
43
8
20
20
28
20
36
7
7
6
12
34
34
2
2
19
8
2
12
19
3
2
0
0
0
15
27
5
2
19
31
20
0
0
21
6
5
26
19
1
11
34
6
6
5
41
21
0
0
8
31
37
9
5
5
0
5
4
41
13
34
0
22
1
1
1
11
34
22
9
2
2
0
21
21
5
8
0
5
0
10
2
30
32
2
32
33
4
26
31
2
16
12
24
1
10
10
21
45
45
9
1
2
5
3
21
8
8
0
17
22
0
8
21
16
37
36
5
1
47
25
3
6
1
9
9
22
0
4
15
3
26
2
16
25
0
16
7
0
35
2
2
5
13
33
1
1
16
21
4
4
13
7
20
11
2
0
25
38
38
31
0
4
10
11
11
33
12
7
38
44
4
1
0
2
7
1
25
25
3
3
6
21
9
0
11
12
1
10
1
3
12
0
14
0
0
16
2
6
2
2
8
22
8
8
12
16
8
0
7
30
0
0
7
7
7
20
24
0
9
3
13
11
2
20
1
2
1
0
30
30
33
26
10
33
0
0
16
0
8
22
9
0
6
1
1
10
1
25
13
19
1
18
18
8
6
37
26
28
15
5
0
6
6
6
0
10
10
24
7
7
0
3
7
33
1
15
20
9
29
4
3
9
9
23
9
9
14
23
9
24
17
9
20
2
20
20
20
1
1
0
0
2
0
1
32
15
21
25
1
15
17
0
0
43
6
34
5
15
4
1
23
29
36
3
3
3
30
9
1
9
3
0
0
19
19
8
4
17
1
1
1
17
27
15
46
11
0
0
4
23
5
19
8
3
3
15
7
14
20
41
27
41
0
27
27
2
0
1
8
14
3
2
1
4
1
1
10
10
18
26
11
14
14
12
13
0
6
0
18
3
31
21
2
24
0
17
1
17
11
11
5
5
5
39
0
2
3
1
19
4
1
17
17
14
49
49
0
24
24
11
6
14
1
19
1
4
4
16
21
0
21
0
0
3
16
1
0
0
1
2
2
18
2
2
1
21
0
22
35
1
4
1
11
11
7
32
17
15
26
0
1
1
16
15
15
17
34
2
4
4
4
3
3
44
6
28
18
18
6
6
1
22
1
6
7
15
15
10
2
10
8
8
8
1
12
2
3
2
0
1
18
4
10
1
1
0
0
0
47
11
9
6
2
6
6
12
6
32
16
32
32
1
5
6
17
25
17
2
25
3
9
15
9
9
26
3
2
15
3
30
0
0
30
30
18
5
2
0
4
31
5
31
18
1
3
0
6
6
6
21
33
33
27
27
44
24
5
19
1
0
8
16
16
3
34
18
47
6
4
4
4
6
1
6
6
22
2
28
1
28
7
14
23
23
0
7
0
0
36
2
0
44
1
9
0
3
3
3
11
32
26
0
4
4
34
2
2
17
26
6
29
16
27
5
34
6
0
0
0
6
0
0
0
8
8
8
50
6
20
7
1
28
23
2
9
4
1
5
8
0
2
14
2
37
25
4
25
25
5
0
2
19
4
2
2
5
1
1
25
25
10
25
0
0
2
2
0
18
26
8
4
13
13
12
33
8
3
16
16
0
3
3
0
18
30
0
27
0
11
11
10
6
16
15
1
30
2
3
5
24
24
22
6
8
17
8
1
0
1
6
2
31
7
0
4
4
1
11
4
0
1
1
0
0
4
39
25
4
4
0
9
10
0
10
0
23
23
37
4
2
26
3
3
1
5
0
33
0
8
7
0
0
3
1
4
4
4
0
21
19
19
6
4
28
8
8
3
0
5
0
5
4
18
0
39
5
5
5
5
3
1
28
6
14
10
10
21
10
0
27
3
5
5
0
1
1
1
0
16
5
5
12
8
3
4
2
2
10
2
35
2
15
14
11
32
4
15
1
3
2
9
0
7
12
1
33
5
3
5
1
28
3
14
3
3
8
0
7
44
5
3
1
25
2
3
13
14
3
35
3
32
11
21
0
0
7
2
22
22
2
7
26
13
2
2
6
2
3
29
11
8
3
8
0
5
6
4
26
0
12
33
33
30
18
0
0
20
0
0
0
0
33
15
2
33
18
14
24
14
16
1
24
1
1
1
16
14
3
35
31
5
4
5
5
17
9
34
2
2
0
4
15
18
46
3
23
1
7
42
3
3
11
28
11
11
8
19
0
19
1
4
29
29
10
10
3
3
17
13
17
20
11
6
8
16
16
6
25
22
10
7
31
6
2
3
2
40
0
34
0
0
33
3
6
1
13
4
1
34
6
1
9
9
9
9
1
1
11
11
1
0
22
20
20
8
0
16
21
7
31
13
8
6
1
17
13
15
27
27
27
22
7
3
10
0
7
17
0
5
15
4
1
20
21
0
2
15
15
2
29
1
22
10
42
12
16
0
0
2
0
25
19
5
5
2
3
6
8
1
4
18
10
34
14
7
7
4
0
0
0
13
23
50
50
4
7
0
34
3
1
1
1
1
3
0
22
3
7
23
23
1
45
3
2
2
8
8
2
8
13
6
5
14
5
19
19
0
21
22
0
10
10
0
5
39
30
2
19
9
9
9
9
34
21
16
12
14
12
15
23
16
27
37
9
2
0
0
1
8
10
10
28
2
9
3
4
10
0
11
49
49
10
6
2
36
36
5
0
0
5
14
14
0
0
5
5
11
21
11
26
4
2
47
34
30
20
20
3
0
21
23
9
40
40
25
6
13
2
0
14
8
9
3
3
6
2
3
1
3
0
2
26
0
0
16
3
3
8
1
25
15
43
43
3
3
3
2
14
1
12
19
3
19
0
6
19
25
0
5
13
5
30
0
31
29
1
9
39
29
12
20
12
2
0
16
20
42
21
21
6
6
21
29
4
36
13
27
22
22
22
22
22
1
6
29
8
6
0
6
15
14
14
26
21
15
50
19
30
9
5
12
1
12
9
4
0
7
33
22
3
27
1
19
2
27
4
20
3
31
31
28
28
28
30
15
38
38
17
32
38
40
27
8
32
21
1
20
30
30
30
1
3
42
22
40
36
1
8
19
19
19
0
8
21
18
12
0
23
15
22
4
11
8
3
3
17
11
11
10
2
10
29
33
10
5
1
4
26
0
0
0
18
16
29
7
3
7
27
8
14
0
0
17
17
7
25
0
18
0
2
50
6
0
9
12
24
9
1
32
1
22
28
1
19
19
3
5
47
32
1
21
3
3
10
25
46
15
46
46
25
0
1
1
19
15
3
3
3
3
3
2
0
1
11
1
1
1
9
17
13
9
9
1
1
3
1
18
38
0
11
11
13
36
31
5
5
3
7
3
3
32
12
34
3
5
2
2
3
14
49
22
5
18
4
41
3
22
15
3
35
9
3
33
19
35
9
7
24
1
35
14
27
6
10
10
5
23
23
23
1
3
15
42
5
5
1
7
18
2
2
2
2
8
16
5
5
5
16
2
26
26
0
6
18
3
7
30
16
10
0
5
0
17
17
17
2
6
0
0
0
2
8
2
0
1
0
6
2
38
5
8
0
0
25
10
4
47
47
47
0
9
15
32
13
46
36
0
26
14
13
46
11
12
28
23
7
23
13
1
21
10
3
29
29
12
17
4
7
16
0
2
0
1
1
2
20
20
11
9
3
38
38
38
0
3
3
0
38
10
8
15
15
11
10
8
2
7
0
11
10
20
0
31
37
35
4
0
14
2
0
2
2
5
0
1
0
42
24
19
19
10
21
4
21
0
4
1
27
4
1
1
3
11
27
19
4
8
8
45
36
36
5
19
4
9
44
19
23
9
2
2
1
1
15
23
7
8
8
7
10
3
3
3
33
3
0
0
0
10
11
0
0
10
0
30
2
9
13
22
20
20
11
27
1
24
9
9
9
9
1
38
12
15
15
3
5
5
7
0
1
0
0
23
33
5
24
8
1
1
1
1
13
27
34
3
6
19
14
9
5
9
25
1
0
13
0
26
3
16
28
15
15
23
6
16
5
20
3
9
3
0
10
10
10
5
6
1
1
19
19
42
7
27
7
25
7
20
7
18
17
18
18
18
7
1
19
1
1
3
24
16
13
2
19
9
0
3
17
31
31
1
0
2
28
28
9
2
4
21
0
0
2
0
2
2
8
7
8
1
1
8
0
3
0
2
3
6
3
4
4
4
5
3
5
32
32
19
8
4
8
41
22
22
15
7
2
33
40
17
17
1
40
0
3
2
36
6
0
12
1
19
5
30
10
23
3
16
16
12
37
9
9
28
3
28
3
13
9
0
6
2
18
10
18
16
4
4
19
19
3
3
2
2
16
9
1
1
39
0
14
28
0
6
41
23
41
21
5
11
11
44
10
3
33
33
5
29
36
0
2
25
0
0
8
3
21
21
31
21
21
9
14
14
5
27
27
5
3
23
3
14
14
13
2
10
0
8
27
2
12
5
39
43
10
38
7
3
14
8
35
35
2
2
3
32
11
11
0
3
3
1
1
4
16
25
25
4
11
6
11
2
0
22
50
2
29
2
1
12
0
34
32
21
6
17
35
17
35
34
34
6
6
0
10
6
8
12
10
10
0
18
0
2
31
25
9
9
32
14
0
0
0
2
11
9
13
9
9
18
11
11
2
0
3
3
3
3
3
23
20
11
0
9
23
0
2
32
4
0
5
5
15
5
3
1
21
25
25
16
8
6
7
1
22
34
17
18
16
21
7
28
45
45
0
2
2
2
2
3
14
3
5
5
0
23
18
1
35
20
1
16
35
16
16
38
38
1
0
4
0
2
35
0
6
4
15
36
36
12
2
4
23
25
6
27
5
0
0
4
11
33
3
2
0
9
21
0
5
0
0
0
19
21
15
15
41
38
17
42
12
11
2
27
3
11
1
27
1
3
5
12
1
18
18
23
38
3
26
2
2
8
14
1
16
0
6
9
17
20
21
2
5
2
3
43
25
11
45
8
2
13
12
31
5
28
7
12
19
1
4
15
11
0
0
5
3
21
13
0
49
42
1
0
11
11
0
10
9
46
0
5
12
4
14
4
4
1
1
3
3
0
6
16
6
3
5
4
0
30
0
28
20
2
34
20
20
42
10
1
10
1
13
0
15
37
1
3
16
3
9
6
19
0
31
15
6
2
37
9
9
9
1
1
9
24
19
3
23
0
25
17
27
1
0
1
1
0
18
1
35
6
33
2
7
3
4
11
9
0
15
14
6
19
6
0
8
2
0
0
10
5
12
20
41
1
20
20
20
12
5
12
0
0
1
1
0
0
2
5
11
34
34
41
4
3
28
11
3
6
6
13
6
15
15
50
1
31
30
2
31
2
35
4
4
4
7
0
14
10
10
6
19
14
12
10
22
10
0
36
9
1
11
11
11
7
16
16
1
16
34
42
18
17
47
0
12
2
1
13
29
2
8
29
36
12
10
10
30
22
6
7
8
8
28
33
30
5
6
11
10
1
0
50
10
3
8
28
7
5
6
21
21
18
6
14
19
1
4
5
1
0
8
4
18
9
0
31
33
8
2
16
9
0
41
10
0
3
0
9
9
13
1
1
6
26
1
28
23
14
14
2
9
1
1
37
6
6
6
50
6
7
3
10
8
10
19
9
0
21
29
24
7
4
4
0
9
4
14
26
26
26
31
6
16
1
6
15
11
11
6
5
33
33
33
25
4
6
6
14
22
1
0
32
21
23
0
31
0
4
9
12
0
0
3
47
1
3
3
14
14
3
29
29
6
29
29
2
1
34
0
0
3
3
1
48
8
9
9
9
38
23
16
16
19
8
1
1
0
29
20
0
31
31
19
0
3
23
23
2
2
14
16
0
17
7
0
5
39
3
5
2
8
0
28
19
28
4
33
10
10
10
2
2
2
9
2
34
22
3
22
12
12
0
12
3
3
16
3
14
14
3
9
34
0
7
42
21
3
3
3
1
13
20
1
3
26
9
2
6
2
2
2
1
20
11
11
14
27
35
6
6
6
24
24
5
5
19
5
17
7
17
7
0
49
1
8
14
14
14
14
2
12
7
0
23
10
2
33
14
23
33
23
16
3
29
4
28
11
11
6
18
0
6
26
31
23
23
20
16
0
0
9
9
1
16
3
6
22
23
9
2
19
15
16
23
16
21
19
19
10
8
10
14
11
32
18
1
17
33
33
31
12
7
40
0
10
12
16
1
18
0
9
0
2
2
3
15
15
14
15
9
44
38
23
11
24
19
16
7
0
27
27
27
27
10
34
43
18
8
46
1
0
35
35
38
20
5
11
1
23
23
10
5
3
5
4
2
11
6
1
10
47
17
17
4
36
36
36
13
11
45
45
0
11
0
0
11
24
2
2
3
6
6
11
1
0
34
5
28
21
26
2
4
6
15
1
1
22
19
19
16
1
0
13
3
0
17
15
7
50
21
2
2
21
16
23
19
33
33
10
31
1
14
0
26
38
0
1
27
9
27
3
12
7
6
5
3
33
7
7
0
21
6
19
23
13
13
19
13
23
35
0
39
3
1
0
0
12
2
6
6
9
7
2
7
22
42
42
8
41
6
38
17
2
27
24
12
5
1
5
2
3
0
33
28
12
5
5
19
15
15
0
16
26
10
9
10
0
2
5
21
9
21
21
35
50
4
0
10
11
1
11
8
6
4
10
35
0
0
14
20
0
17
17
3
12
4
12
6
34
3
6
4
4
10
15
23
44
17
0
9
36
14
9
14
2
21
27
3
3
15
25
0
27
16
0
5
2
2
2
12
10
0
32
0
4
10
19
6
11
13
24
11
11
32
11
4
4
7
0
0
10
7
14
16
6
9
9
18
40
40
19
48
11
10
11
0
31
0
0
28
0
15
0
47
11
5
10
3
30
12
2
9
7
7
45
5
3
0
2
12
11
12
18
1
33
33
11
22
14
3
8
11
20
4
5
5
16
28
2
2
2
1
35
47
7
5
44
14
14
25
25
18
18
18
5
8
22
5
23
3
34
0
0
0
41
19
12
0
5
26
35
35
35
9
0
16
0
28
40
0
0
6
18
18
18
26
24
3
4
10
36
10
10
31
1
1
7
27
3
6
45
11
13
13
0
4
32
31
17
38
34
29
11
17
3
21
5
10
0
12
47
1
3
1
24
30
4
24
8
0
0
0
19
19
2
4
40
14
30
16
9
9
3
16
18
1
32
10
31
6
2
33
2
15
6
17
35
13
13
0
16
22
36
0
3
17
23
9
35
17
19
41
39
23
28
23
0
16
1
27
5
17
17
4
0
4
22
10
6
12
25
33
1
2
1
16
17
0
7
21
7
5
18
18
18
11
2
2
5
5
5
3
3
10
39
15
19
0
4
19
11
32
30
30
36
27
50
50
9
9
11
6
0
38
0
15
1
1
1
5
3
7
7
1
26
25
2
42
14
4
4
16
9
33
1
2
15
6
6
22
17
0
0
0
5
16
16
19
4
19
4
14
13
24
13
5
42
13
36
36
32
3
6
0
4
28
31
31
0
11
0
0
17
18
30
10
34
39
19
2
3
16
16
3
35
14
5
12
10
9
0
3
3
3
19
19
14
4
2
24
1
15
15
5
24
8
1
1
0
0
38
6
35
35
1
19
11
5
30
3
4
5
2
25
8
25
25
19
17
42
42
6
0
28
28
34
2
4
2
29
7
12
10
19
31
3
3
3
11
10
11
11
15
15
32
0
49
3
13
1
0
16
1
21
3
13
46
21
39
3
26
5
16
3
0
2
2
26
36
7
11
11
35
27
2
9
16
8
11
29
20
12
12
1
22
40
40
40
0
3
3
3
12
46
12
12
13
2
5
1
1
30
34
1
3
11
5
14
3
10
0
15
0
0
4
26
5
39
7
5
17
7
5
4
3
4
28
7
7
0
2
4
4
4
4
2
2
1
6
28
28
0
46
11
1
19
17
6
0
29
1
0
0
35
10
9
0
0
5
5
0
15
37
9
9
4
6
23
6
23
2
4
19
8
17
18
17
2
11
8
11
3
8
1
38
14
14
1
1
24
5
16
2
3
2
4
41
19
11
4
0
21
6
1
0
2
13
25
25
1
1
15
15
1
1
3
3
30
26
12
3
12
8
10
23
10
1
13
0
2
16
23
10
42
19
8
10
0
0
2
0
0
0
9
40
45
1
40
11
6
0
0
0
25
25
3
25
26
12
3
16
22
4
20
7
20
10
20
22
10
19
41
0
5
9
24
3
3
4
10
17
3
35
1
18
18
20
29
28
5
31
6
19
10
10
23
2
27
16
16
5
40
9
21
1
2
17
12
1
15
10
0
15
30
1
1
14
11
0
2
24
1
6
28
31
1
1
0
0
16
0
3
7
8
39
1
2
39
0
20
0
0
26
19
5
6
0
19
25
0
17
19
2
9
8
11
20
25
25
16
25
8
8
20
9
3
0
17
1
1
2
2
2
1
1
1
1
7
28
28
0
0
4
7
7
10
10
0
2
4
5
28
1
19
0
1
0
7
0
7
6
14
2
0
15
3
0
0
8
1
1
0
1
1
1
0
0
8
0
14
34
12
4
0
0
4
0
21
1
6
25
4
4
10
2
6
6
0
7
0
0
11
2
26
0
10
11
0
29
20
27
27
28
1
5
2
2
27
20
1
3
10
3
28
0
4
0
2
9
36
35
38
14
9
6
22
1
6
2
2
8
8
10
22
3
33
25
2
18
3
0
1
2
38
0
5
5
17
15
12
0
5
10
31
4
4
44
5
44
5
45
23
29
13
43
5
1
18
2
0
6
8
3
0
17
2
2
12
25
26
26
25
8
25
21
0
31
31
4
43
4
10
10
29
11
11
11
6
6
16
16
2
2
47
41
7
23
23
4
7
7
1
2
42
21
21
3
1
12
12
0
1
13
27
50
27
50
8
8
19
19
8
19
0
4
28
0
0
44
9
0
27
1
19
0
19
28
15
1
1
0
7
10
30
27
15
9
5
46
10
13
1
2
4
37
1
35
0
0
11
0
1
0
1
15
15
4
14
1
0
31
5
5
23
0
2
2
7
4
10
1
6
0
18
23
8
16
28
3
6
9
11
4
0
20
26
2
2
3
3
9
6
0
0
38
38
20
24
20
27
24
46
34
25
34
9
0
4
5
7
14
0
28
28
28
20
9
45
9
1
1
7
1
7
31
44
39
0
1
0
3
0
0
8
6
19
14
8
0
32
4
1
0
14
7
0
19
8
6
0
8
0
29
34
3
30
30
4
6
25
6
47
23
8
8
8
33
7
1
0
11
1
35
1
5
5
5
7
15
10
35
10
12
7
7
22
16
13
36
5
7
0
12
12
2
2
2
5
1
26
21
9
18
18
18
30
9
22
1
4
18
7
0
12
7
1
1
1
10
10
15
3
2
28
28
6
22
0
0
0
3
6
6
24
24
3
1
3
19
11
29
0
31
20
2
15
44
27
16
1
23
2
0
12
12
6
8
19
19
19
0
1
32
32
33
16
26
1
5
1
0
23
19
24
12
0
6
27
12
36
10
19
1
6
1
1
4
0
9
37
7
10
8
6
34
20
20
11
24
4
13
15
1
4
20
23
7
7
23
8
23
1
1
3
1
18
1
5
12
40
26
4
32
0
35
19
2
28
0
11
29
17
9
9
2
4
2
3
3
0
3
19
0
15
9
0
8
9
36
17
15
10
6
2
13
8
9
12
3
3
0
18
28
45
15
15
15
28
5
26
1
5
2
5
8
3
8
8
17
36
27
31
12
0
31
22
0
8
0
19
5
35
0
14
1
11
19
7
7
0
7
0
25
25
5
21
4
16
27
2
7
33
1
11
11
11
1
11
6
1
20
1
27
1
25
25
9
10
33
43
0
5
9
16
25
0
0
0
0
5
24
6
5
0
0
10
12
4
0
3
12
17
17
24
17
8
17
9
5
1
1
1
5
17
17
3
23
3
12
15
1
1
2
0
0
6
21
23
7
5
2
4
0
43
1
39
16
2
6
3
3
16
11
33
1
8
24
4
4
4
42
19
23
2
2
23
5
1
1
9
1
9
6
3
0
3
1
11
11
9
12
20
2
10
36
7
2
31
7
7
2
6
1
0
10
30
34
9
6
11
8
0
0
15
0
6
24
40
6
7
6
8
4
4
1
19
15
21
1
1
1
16
33
5
16
47
47
7
0
21
32
48
28
48
1
1
40
31
0
29
26
44
3
0
0
18
30
31
16
37
0
18
5
1
1
9
30
3
6
1
33
33
16
16
16
7
9
9
25
9
12
24
7
23
23
17
13
18
29
28
1
1
1
10
10
0
0
0
1
3
14
8
14
18
0
6
0
12
9
8
13
2
20
20
3
4
13
17
0
5
40
26
28
26
0
4
26
1
16
16
19
1
9
13
1
1
17
0
33
35
3
6
2
1
14
4
8
5
19
6
9
13
4
1
0
1
27
5
4
7
4
21
15
2
2
23
0
24
22
0
42
11
11
15
15
5
0
23
5
3
1
29
19
22
3
2
6
13
34
9
19
26
0
13
0
8
5
5
20
5
13
23
28
23
5
26
11
6
1
4
0
24
0
0
28
12
0
34
18
13
19
2
5
33
2
0
2
5
2
3
11
0
26
24
0
14
14
16
6
0
0
23
23
9
38
31
31
2
17
13
14
0
10
0
13
13
13
3
33
1
33
43
1
30
5
10
7
2
31
0
0
0
17
3
18
38
4
13
2
17
1
29
24
24
3
8
31
5
1
3
7
8
10
5
8
0
46
0
1
1
1
32
4
0
0
1
5
4
0
31
1
1
9
2
2
17
5
2
10
37
6
6
12
12
22
30
1
30
22
22
22
20
9
3
4
25
4
32
12
1
15
0
38
33
14
15
15
50
0
18
18
16
8
10
16
16
16
16
16
5
25
3
2
2
19
3
7
10
26
10
10
10
4
9
4
1
49
49
16
5
6
0
25
4
4
4
11
27
6
27
3
29
0
9
27
9
9
13
13
11
0
5
3
3
3
2
15
4
4
4
7
24
12
19
29
27
14
7
26
0
0
15
2
15
0
27
26
26
26
2
40
2
2
37
21
0
21
3
10
6
1
3
0
18
6
6
1
0
8
0
18
16
6
2
4
26
6
8
8
3
3
17
49
2
2
38
20
8
19
0
21
21
13
1
8
40
14
16
14
14
4
2
8
8
7
6
3
12
3
3
19
24
10
26
3
5
4
17
6
3
3
8
0
12
6
2
0
2
0
3
8
18
0
10
26
21
4
26
6
6
7
0
0
2
11
16
0
0
5
1
3
5
5
1
30
4
0
7
2
0
19
1
1
1
20
22
35
23
35
35
24
5
7
37
19
4
4
23
5
5
4
5
0
2
7
9
32
3
32
12
10
10
10
10
9
9
25
9
0
2
16
0
14
14
2
20
20
0
7
19
19
19
0
0
0
37
7
16
7
7
16
25
16
28
28
1
2
15
2
13
39
10
26
26
42
1
3
14
34
0
0
4
21
4
2
0
2
2
31
1
16
6
6
9
0
1
25
6
0
7
7
11
41
2
7
9
6
6
23
23
32
32
1
32
0
49
1
5
5
4
0
0
0
31
20
8
9
7
14
11
16
11
0
21
10
10
4
9
12
0
0
9
9
9
3
26
5
5
27
18
17
0
2
5
26
26
19
15
21
0
0
1
5
43
2
3
7
4
4
1
3
17
2
15
7
22
4
18
17
1
4
25
25
4
18
1
5
26
42
0
41
18
41
10
7
7
15
15
26
4
1
36
0
0
35
3
1
9
0
3
2
7
6
2
2
3
22
10
34
12
34
34
39
26
5
26
5
3
15
5
0
0
0
9
0
32
32
8
8
23
23
41
5
0
5
3
6
20
1
1
5
12
45
1
7
3
1
3
2
0
9
20
26
17
17
13
12
1
1
18
28
0
1
0
0
19
32
3
3
0
2
0
12
43
12
29
0
28
31
31
1
21
0
14
5
1
1
5
5
0
17
16
16
8
5
25
1
28
5
33
3
16
18
3
20
20
3
0
0
2
17
2
22
9
8
24
2
6
3
7
34
0
17
10
17
9
6
2
9
9
13
0
5
12
10
17
5
31
9
9
13
13
15
43
9
1
9
34
0
0
3
41
31
18
35
35
22
19
0
20
5
29
3
23
23
5
1
2
0
10
10
1
14
12
12
3
0
0
1
8
8
6
6
12
17
3
12
15
15
15
35
2
0
0
29
3
14
17
10
5
1
1
1
10
6
38
0
0
11
0
2
3
12
4
16
16
17
1
1
2
20
3
26
18
24
0
46
4
21
22
28
3
34
1
14
8
11
20
3
7
0
0
17
9
18
11
15
20
13
13
10
5
7
11
9
11
11
7
11
7
46
0
2
17
11
26
2
19
6
2
35
1
0
32
23
9
0
6
0
30
1
0
3
19
3
15
17
4
8
26
18
11
31
23
34
0
0
2
21
13
17
9
5
12
21
21
9
9
3
1
2
2
4
10
23
21
29
3
21
2
11
2
27
2
11
3
3
10
5
10
2
2
3
31
0
3
11
26
1
15
25
15
33
2
0
0
11
6
24
6
7
22
37
4
15
25
13
5
5
9
17
17
11
17
40
28
39
3
31
29
5
0
2
0
7
33
31
5
33
12
9
16
19
2
4
3
1
3
27
0
1
26
6
1
46
46
7
33
14
33
14
16
24
12
5
5
5
5
32
16
5
0
2
2
34
34
1
43
1
6
20
6
0
0
10
12
1
11
6
26
15
3
10
1
28
16
11
11
11
14
0
18
42
0
0
3
3
6
1
10
10
27
34
34
9
13
2
1
2
3
7
17
3
2
7
39
23
1
1
3
3
25
26
5
3
11
26
26
3
26
11
0
2
10
10
10
10
30
0
6
2
5
27
31
10
10
23
19
31
5
5
35
1
1
4
0
36
5
34
0
34
9
23
14
16
4
40
2
11
2
0
8
28
28
28
3
11
13
6
8
15
4
6
8
14
31
31
18
3
17
0
17
4
39
3
24
9
0
2
13
12
12
22
34
8
9
15
15
17
9
9
15
11
13
25
8
34
2
2
2
7
17
18
4
0
2
10
1
24
16
20
14
0
11
15
11
9
10
48
3
48
20
26
35
16
26
0
29
39
39
39
1
15
15
25
33
22
1
9
4
1
1
1
10
0
1
4
8
17
20
1
11
37
11
1
1
2
10
10
0
0
44
44
3
3
19
19
20
1
3
43
0
8
5
0
21
47
21
28
28
4
3
1
1
21
33
7
13
0
36
28
15
26
0
13
11
0
5
12
5
21
0
15
5
0
4
5
30
30
2
2
2
41
1
18
28
25
42
26
3
6
8
8
19
0
0
15
7
6
0
0
0
4
0
31
0
2
13
4
2
10
31
3
0
1
3
1
1
9
1
30
30
0
3
3
0
2
41
23
34
34
15
25
0
25
5
7
13
6
10
9
22
9
8
10
7
1
4
7
7
24
24
12
3
8
11
13
4
31
31
31
6
10
13
25
19
2
3
16
4
18
6
14
31
33
0
2
2
11
0
3
1
31
5
0
14
17
16
36
12
10
10
5
18
25
11
39
2
2
2
15
1
20
6
6
5
8
50
0
0
27
9
26
26
9
6
12
17
20
11
11
3
5
26
5
24
12
0
2
8
2
15
1
15
14
10
1
6
19
40
1
31
0
8
0
33
17
3
13
22
4
37
16
8
8
26
30
33
33
7
2
2
2
1
33
5
0
23
24
24
24
3
12
12
12
0
5
3
3
9
1
37
33
1
12
7
24
32
1
2
1
7
6
39
0
35
35
3
15
10
10
34
6
30
3
8
5
27
28
8
8
8
3
20
34
2
2
8
10
0
2
0
34
1
1
0
1
19
8
16
2
11
0
6
2
6
2
16
7
17
8
5
37
5
8
23
0
26
17
47
11
4
20
4
4
1
18
18
18
0
4
13
12
0
0
3
5
0
35
1
12
17
0
3
20
25
1
9
1
18
10
5
17
2
5
1
5
21
0
0
1
5
5
20
1
14
11
11
0
0
7
0
8
4
3
16
19
15
1
9
17
4
5
27
5
1
28
28
25
5
5
5
6
1
10
32
11
0
4
19
33
1
29
3
19
21
0
3
3
15
36
25
44
8
10
2
38
1
1
22
4
4
22
0
1
13
34
0
0
0
17
44
27
27
8
8
31
8
39
7
4
22
22
22
0
0
18
3
49
8
49
49
2
3
14
33
0
22
3
9
42
4
18
18
18
5
12
0
7
0
22
0
9
0
3
9
35
15
38
35
0
0
3
1
10
19
2
2
10
12
12
30
12
5
3
9
26
21
3
8
0
9
4
4
27
2
4
46
1
30
0
9
10
0
9
3
3
12
0
50
50
6
8
8
2
4
0
18
4
17
0
8
22
1
1
1
19
0
37
8
8
1
13
17
11
16
5
17
8
38
0
4
4
4
20
2
3
34
1
22
1
27
9
2
7
5
18
33
8
0
0
1
9
27
0
26
4
7
7
10
10
7
1
2
19
17
28
28
17
10
29
0
26
11
0
41
16
11
19
0
4
2
3
17
10
0
15
3
1
0
32
16
0
10
11
1
17
3
28
3
3
2
7
18
3
4
3
43
1
33
16
23
22
3
14
49
1
7
11
0
6
22
0
9
0
3
3
9
6
4
1
27
3
0
24
9
1
3
3
1
0
0
2
3
12
0
4
2
9
1
5
0
28
0
15
22
11
7
1
26
3
39
36
16
13
32
21
15
3
3
0
12
6
9
8
0
4
1
27
13
14
34
43
7
18
19
0
6
6
6
12
0
16
14
7
16
0
7
5
2
6
6
6
37
17
0
15
1
41
9
9
15
30
30
3
3
2
9
19
18
41
41
3
6
1
3
3
12
20
3
0
0
0
5
8
2
2
0
8
27
39
29
16
20
37
9
9
24
3
16
0
4
0
14
1
4
2
18
24
36
20
2
4
3
5
5
0
0
14
0
0
2
17
3
18
15
5
3
5
5
4
0
1
0
10
18
10
22
33
21
23
24
8
17
20
11
0
5
23
20
38
38
25
29
19
0
13
14
13
13
49
49
25
22
1
7
13
33
9
0
4
15
15
15
28
10
0
10
10
29
1
26
26
27
27
20
8
14
3
17
0
10
2
20
20
30
3
0
5
5
0
4
1
1
0
21
14
30
7
7
8
15
25
22
0
16
3
3
23
34
13
14
10
18
26
3
14
0
29
33
1
1
1
4
6
6
5
13
21
0
9
18
2
7
29
2
22
24
0
1
21
4
17
21
20
6
1
1
10
25
6
6
25
10
12
0
22
22
38
34
34
17
10
0
3
6
13
6
6
1
46
22
21
16
17
34
0
4
17
17
10
4
11
14
19
6
48
7
22
7
8
8
6
6
16
4
3
2
2
4
0
4
0
13
5
0
3
8
13
22
11
4
10
37
1
6
11
18
34
11
0
6
6
15
4
2
11
23
28
3
25
20
20
1
1
1
1
0
5
0
0
10
0
0
31
31
21
22
0
7
1
7
3
28
3
1
21
3
0
24
0
33
44
8
8
8
2
6
0
8
14
37
2
5
27
19
2
16
1
2
12
27
6
2
8
11
15
17
17
13
13
17
14
19
12
3
23
0
16
6
1
1
24
10
5
10
16
15
1
3
27
2
0
9
37
18
2
18
12
0
45
5
5
29
2
21
21
1
11
16
3
8
3
23
0
13
12
2
2
2
20
31
11
11
11
4
4
14
29
10
10
29
6
4
7
2
1
1
33
1
4
8
20
20
34
34
29
8
4
34
3
9
11
16
21
1
1
15
8
30
30
22
22
1
2
13
13
2
1
0
0
31
34
30
28
10
35
28
4
22
0
1
5
31
1
23
45
15
15
14
22
3
3
8
14
0
2
6
6
41
4
4
0
40
4
4
18
15
0
25
0
0
32
33
35
35
0
0
24
1
1
24
0
0
24
2
12
21
19
2
31
1
1
3
3
0
0
1
0
30
0
11
18
2
22
10
2
2
2
7
19
0
11
25
0
0
30
17
22
22
4
21
0
6
20
36
3
1
2
6
2
6
5
2
21
17
17
36
17
33
13
29
2
6
8
21
3
30
0
1
16
1
1
18
12
5
1
18
7
41
0
0
0
6
2
1
6
16
23
25
25
1
20
0
15
15
38
11
9
24
34
45
45
0
45
9
50
22
50
50
0
10
8
8
32
2
0
0
0
14
0
3
1
12
10
9
3
13
16
3
3
16
0
12
18
5
14
4
4
6
35
16
0
16
16
35
0
14
3
24
26
1
44
43
23
23
23
0
1
47
5
1
1
1
1
1
1
1
1
1
5
20
13
6
36
32
14
1
17
3
22
44
10
30
17
0
1
5
1
16
16
6
5
0
13
14
8
6
5
7
49
49
5
1
30
30
2
0
4
0
32
34
9
3
9
32
6
3
0
20
40
28
25
2
3
10
20
10
34
3
18
18
24
3
39
0
10
11
24
2
0
18
0
42
14
14
25
9
1
34
0
8
37
3
1
13
6
0
0
0
2
0
6
27
6
17
29
3
29
29
17
11
11
11
37
32
0
24
24
0
19
7
6
22
32
10
31
5
1
5
8
4
3
23
8
17
7
7
5
5
6
23
2
0
0
10
16
8
28
29
14
29
8
1
2
4
15
14
14
9
0
5
23
25
2
3
0
15
6
13
23
16
18
23
31
0
15
13
13
13
4
0
22
0
4
0
2
5
8
33
23
32
32
18
18
26
3
16
5
5
27
4
1
17
4
17
0
22
14
8
0
0
7
22
18
5
21
19
23
0
12
30
2
5
21
0
13
0
12
45
11
18
18
0
27
1
38
3
30
36
17
1
17
1
7
7
6
6
9
9
12
3
3
3
12
3
22
3
3
28
0
20
16
2
1
9
12
13
3
1
29
2
29
5
29
15
26
22
22
34
19
34
26
1
8
1
8
20
21
10
1
6
8
1
0
30
7
6
21
19
0
0
26
29
29
29
23
20
16
28
46
33
6
1
28
32
4
6
0
11
0
0
0
10
10
23
9
3
11
37
21
0
5
8
5
17
3
3
3
3
5
0
38
21
28
27
1
1
9
9
9
17
17
27
22
8
5
17
3
7
1
13
15
31
22
4
10
10
4
33
6
6
0
0
13
9
9
4
9
1
9
7
41
1
16
4
4
2
2
0
22
13
45
2
25
25
25
0
0
2
0
25
9
20
0
20
0
0
0
10
14
0
7
0
0
7
14
1
1
4
12
18
2
5
26
0
33
23
0
22
13
13
10
0
10
18
10
10
10
21
1
4
4
1
21
13
14
14
12
10
1
0
0
0
5
23
7
10
7
11
2
1
3
25
1
1
28
1
11
11
1
2
0
19
0
12
5
1
4
23
0
0
45
25
0
3
2
0
0
14
1
5
5
13
18
1
6
16
2
2
2
11
0
0
19
19
0
4
0
6
2
1
15
0
3
34
34
0
0
14
2
26
35
12
44
44
44
11
1
0
0
1
27
1
0
9
33
33
0
0
6
26
17
0
26
37
11
6
6
24
0
7
18
34
16
16
1
1
15
0
1
34
0
13
3
30
4
24
18
35
34
0
5
21
27
0
28
19
0
2
33
5
10
24
29
0
0
3
2
2
23
3
31
8
39
0
0
20
16
1
0
2
24
7
2
2
2
13
21
49
24
10
24
12
34
12
1
1
9
1
10
10
29
20
0
17
6
19
19
6
31
0
4
14
19
9
13
2
8
3
25
12
5
1
39
23
2
1
25
1
25
2
19
8
20
19
19
5
3
0
32
31
2
25
31
25
16
4
7
11
10
8
14
34
1
3
14
4
46
3
11
8
8
23
23
4
14
31
28
9
20
37
24
21
5
6
9
29
21
0
40
13
21
8
8
49
49
37
2
37
0
2
0
32
23
11
34
3
3
3
11
19
3
4
1
5
5
9
9
16
1
3
9
35
0
0
16
1
1
25
21
0
0
5
0
5
1
1
25
16
11
42
18
8
18
22
4
1
6
3
9
5
4
0
1
1
14
3
3
0
31
1
1
26
9
26
11
0
28
6
24
4
4
4
4
50
50
5
0
6
11
10
41
1
4
3
0
4
34
7
30
34
34
34
17
47
23
12
1
16
30
16
16
7
0
0
0
25
35
35
6
17
17
27
27
25
5
31
0
5
1
33
1
1
33
8
36
4
4
3
44
16
1
3
3
30
30
18
30
30
30
6
5
20
0
9
17
5
7
27
12
9
13
20
9
5
6
43
43
5
19
1
1
5
50
37
21
32
6
6
6
1
3
1
7
18
1
1
1
1
14
3
1
1
12
17
5
9
10
6
0
17
9
9
0
0
33
25
6
36
2
2
7
28
1
44
2
1
5
9
19
30
5
30
30
10
10
0
18
15
10
15
31
14
14
0
9
0
0
16
1
9
36
36
28
28
1
6
7
18
9
18
4
18
39
0
27
11
14
5
5
1
2
15
26
11
0
0
27
40
2
9
26
26
0
3
49
30
30
40
40
30
6
34
5
0
4
2
0
33
20
25
20
29
1
3
3
11
11
2
0
18
8
9
29
25
1
3
3
30
0
21
25
25
4
27
12
0
12
50
50
50
2
8
1
8
1
2
6
5
5
10
14
21
5
9
23
9
2
9
20
20
36
12
24
9
3
33
33
3
4
42
9
26
25
23
4
15
1
1
1
34
5
4
3
23
4
23
34
1
49
7
12
7
0
2
32
30
22
22
0
2
2
10
2
10
29
10
31
0
2
38
2
7
5
6
5
4
36
3
3
3
7
1
3
3
16
0
6
3
28
9
24
4
4
3
6
18
24
20
43
20
0
1
24
32
20
2
27
22
1
2
9
25
18
15
21
8
2
10
3
6
0
7
0
6
16
6
0
40
44
13
7
13
0
9
13
26
3
22
16
6
38
2
29
34
24
11
11
21
0
14
5
12
0
1
21
21
10
12
12
0
0
41
3
3
19
1
1
1
0
3
0
2
0
19
19
0
13
7
7
19
10
11
5
5
7
14
21
14
0
12
22
3
1
7
18
7
14
12
14
22
22
22
12
11
1
7
2
7
14
2
2
4
1
23
23
23
25
1
1
11
0
3
15
5
4
30
30
12
12
2
0
29
1
24
1
28
28
0
17
3
17
2
2
35
6
38
0
8
0
11
2
4
1
4
14
18
14
9
0
16
24
11
8
32
0
27
1
23
3
16
3
24
0
0
0
13
0
33
33
2
13
15
14
21
11
32
4
1
4
4
0
36
23
3
23
17
34
19
5
0
16
0
3
0
2
11
5
4
13
1
1
26
0
5
19
36
2
11
3
9
12
26
25
31
3
2
0
4
3
0
12
20
12
12
7
33
36
5
30
5
36
14
46
26
0
2
32
32
19
19
19
19
3
21
2
26
20
7
7
7
0
1
20
16
19
16
5
23
5
1
1
17
17
4
21
0
19
2
14
32
0
13
14
1
5
4
4
3
4
3
5
8
3
22
26
1
28
35
26
32
4
33
1
4
6
11
6
5
8
1
1
1
1
12
24
9
19
0
6
34
27
6
25
29
0
37
29
33
5
19
24
43
43
4
4
4
8
11
24
20
3
4
24
1
6
6
5
17
17
14
14
3
1
18
5
4
4
0
12
20
37
0
4
8
10
10
12
36
5
25
11
2
2
23
0
0
9
14
13
1
1
8
5
1
1
10
16
0
2
3
7
3
6
0
36
1
6
1
2
4
4
22
22
22
0
7
0
12
3
22
6
6
13
12
1
1
1
1
1
0
22
3
7
3
9
0
4
0
2
0
13
0
11
0
31
8
2
9
31
8
32
13
8
22
12
45
13
45
1
1
5
0
3
3
14
0
1
5
12
2
22
18
30
24
3
25
18
3
10
35
0
35
24
2
23
5
12
2
0
1
2
9
14
27
15
14
5
1
11
24
24
22
0
43
9
9
0
7
7
7
13
3
3
0
0
0
0
2
31
2
9
25
2
0
4
2
11
46
31
34
2
45
5
23
40
0
26
2
10
8
10
0
1
1
25
45
0
45
0
4
2
2
36
36
1
41
41
11
11
11
0
9
8
24
2
18
18
17
13
2
4
12
41
0
12
20
11
1
0
0
0
14
14
1
14
1
8
5
7
14
5
5
31
32
0
17
9
21
0
0
9
7
19
23
34
40
9
39
19
1
31
1
10
15
17
15
25
2
1
17
7
14
5
5
5
4
2
21
1
4
4
1
0
35
3
3
6
0
2
15
0
0
12
21
13
8
2
2
13
3
1
1
1
1
31
9
2
8
1
1
3
5
37
0
19
0
3
9
24
6
0
16
33
12
0
2
21
0
0
0
12
12
1
7
7
6
38
4
34
2
4
0
19
34
1
23
36
36
5
5
14
31
43
8
7
3
0
7
1
33
11
11
9
9
25
6
8
7
15
0
0
22
22
1
16
10
8
10
1
2
48
6
9
14
14
44
14
4
9
9
0
0
11
33
1
2
10
10
21
10
21
10
0
0
44
0
34
0
13
8
8
14
13
10
31
13
3
28
17
28
16
4
2
28
3
28
28
3
28
5
5
13
3
3
0
33
18
18
0
11
1
0
3
2
2
25
23
4
16
33
13
29
20
0
0
0
0
0
3
0
7
2
4
4
3
34
5
0
0
0
0
2
17
24
18
18
9
4
3
9
10
10
3
8
7
2
21
21
7
18
2
1
2
30
9
17
15
0
15
3
0
4
24
1
7
4
16
6
6
0
16
10
23
15
16
5
0
41
0
5
9
40
44
20
23
13
27
4
3
0
8
32
23
0
24
19
19
23
19
1
0
1
1
6
16
17
19
18
6
2
12
18
22
0
1
0
0
24
13
12
15
29
1
11
1
1
1
1
1
9
15
1
15
15
29
23
13
1
1
2
12
14
14
0
2
25
22
22
10
2
17
14
3
0
3
0
3
1
1
12
1
39
6
2
1
4
5
16
33
9
3
7
20
50
3
50
1
1
48
1
1
34
8
8
2
21
3
28
32
8
8
13
2
12
22
37
12
16
3
1
2
14
1
15
8
0
9
7
7
7
2
5
2
2
11
0
0
4
14
25
3
5
18
11
9
16
16
19
10
26
37
48
2
5
35
0
1
8
20
20
8
1
11
2
10
7
12
3
3
26
25
8
7
0
0
0
2
0
4
32
18
32
10
9
9
10
31
14
30
9
0
2
24
31
25
9
34
0
34
47
2
2
19
9
23
5
0
0
0
2
10
6
13
0
29
1
29
29
12
23
30
35
2
6
24
5
8
3
1
8
8
16
6
28
7
4
15
18
5
20
19
2
2
14
1
21
21
41
15
34
0
33
4
6
9
26
26
14
3
24
24
1
11
0
23
14
24
20
0
14
19
14
12
3
15
0
0
0
0
6
16
3
23
11
0
0
22
6
1
18
0
0
7
25
7
0
1
6
18
6
32
4
4
4
4
22
22
30
1
18
13
0
5
2
2
0
0
8
1
2
9
5
9
1
27
4
2
2
27
6
13
20
27
9
2
32
32
5
2
30
30
0
0
5
5
18
11
3
1
2
3
31
37
5
2
0
48
27
8
7
7
9
9
9
2
12
14
0
16
10
20
5
16
3
8
30
12
12
6
3
0
11
11
41
7
0
13
1
1
7
21
21
16
34
34
2
1
0
12
8
2
0
1
33
1
0
33
33
5
1
27
1
1
5
2
10
17
10
5
14
7
19
28
37
0
23
45
5
5
3
18
31
22
3
25
44
3
3
3
15
19
0
0
7
2
33
20
9
0
4
5
6
28
0
0
3
7
19
2
9
3
2
2
0
19
0
0
43
9
6
4
1
15
2
0
3
2
2
2
0
1
7
7
0
45
9
36
18
36
0
14
10
10
1
2
1
1
9
34
38
3
3
12
3
11
4
31
2
3
10
3
6
4
2
2
17
7
7
10
48
48
1
29
41
22
6
24
0
37
2
13
34
0
0
15
12
24
14
15
2
9
20
8
0
0
1
11
0
0
3
20
21
21
4
0
4
7
4
0
1
9
22
22
38
21
15
0
0
0
22
3
28
7
1
10
10
0
10
1
30
6
17
24
24
5
1
10
5
6
21
12
40
1
40
22
22
25
22
35
35
0
1
17
0
8
0
3
18
5
5
0
0
2
0
26
6
10
13
12
6
3
3
0
1
12
3
32
6
31
1
1
1
15
5
1
4
5
22
4
5
2
7
6
11
3
11
26
10
13
5
1
19
13
44
0
19
2
5
27
25
25
5
23
17
0
0
1
0
6
3
30
3
1
12
26
22
14
11
18
16
10
12
12
24
0
0
28
7
14
21
4
4
12
12
27
27
1
6
6
5
1
13
24
6
36
17
7
1
0
1
1
7
5
5
5
0
1
0
15
35
24
48
4
17
3
2
7
3
35
16
16
1
1
0
11
11
7
0
12
18
23
23
12
46
1
2
4
5
5
5
5
5
7
5
24
17
6
4
3
3
3
6
28
23
23
8
43
4
12
21
1
3
1
3
3
1
39
4
39
39
1
9
18
9
9
12
12
6
0
9
0
0
29
27
0
0
2
2
31
25
31
1
1
18
6
0
1
20
1
19
1
49
0
14
1
5
1
3
1
6
45
24
45
0
37
9
25
11
4
12
4
1
4
50
20
0
10
9
0
8
8
11
3
27
27
7
16
24
24
18
18
0
0
8
8
0
44
7
23
23
10
4
9
14
7
0
11
38
25
22
22
1
11
0
3
30
4
39
18
2
31
3
36
1
4
25
39
1
39
3
25
0
3
0
9
24
0
2
3
2
9
1
1
11
4
3
18
6
2
37
4
0
13
1
1
1
14
10
0
5
18
2
2
2
2
16
7
3
14
20
0
4
2
4
2
2
29
38
5
3
4
4
0
0
1
5
2
16
1
16
21
20
24
2
29
0
3
0
1
1
1
1
1
9
12
43
4
0
7
40
0
3
20
20
13
3
21
21
6
6
5
0
33
31
11
11
1
16
0
16
9
4
4
6
4
4
4
1
30
5
0
1
1
1
17
6
25
8
8
3
20
0
35
17
36
30
13
15
20
20
0
7
6
50
13
19
4
4
4
20
20
20
46
18
3
46
5
38
38
2
1
5
5
14
22
27
25
16
28
16
10
0
8
22
22
19
19
3
3
18
30
26
22
36
27
3
17
17
17
20
10
1
27
1
27
15
3
3
30
14
1
9
4
0
1
0
0
1
40
24
24
7
3
3
4
11
14
18
3
16
35
0
0
1
13
31
3
35
26
9
24
24
20
1
20
39
0
12
12
4
4
28
28
9
0
13
1
1
3
30
0
10
0
0
17
29
34
16
0
0
16
0
0
16
0
25
25
19
18
32
15
46
46
11
5
2
2
24
36
0
6
0
5
29
1
3
3
3
28
0
0
18
16
11
20
8
38
7
7
0
29
0
5
0
0
18
45
1
6
2
5
27
24
18
1
18
9
34
3
0
2
12
2
10
1
5
9
13
5
5
13
13
23
22
23
12
8
27
6
18
12
24
6
47
0
33
27
17
17
4
14
0
16
3
11
2
3
15
22
5
26
15
26
26
8
3
8
3
2
9
28
10
34
11
11
10
1
0
2
36
50
38
38
38
4
4
42
42
6
6
27
1
14
28
0
0
2
31
18
18
9
29
2
10
4
10
4
2
22
17
0
1
21
5
30
25
6
18
9
0
30
1
4
22
2
42
33
1
1
2
12
18
1
25
25
28
28
0
0
11
0
0
1
6
34
24
2
2
9
9
38
38
6
37
37
1
9
13
9
9
9
3
11
6
0
0
3
2
0
31
2
12
5
5
35
20
2
20
1
1
20
2
5
3
28
10
34
3
5
30
8
34
37
1
2
2
8
4
39
7
24
24
18
6
6
5
11
0
15
20
0
0
10
0
0
15
0
14
3
1
2
7
2
4
14
26
26
26
26
26
34
34
13
37
37
14
1
1
26
26
0
17
18
3
3
50
21
0
44
27
4
12
1
19
23
0
0
0
19
1
28
27
24
20
0
9
5
16
4
16
23
7
4
28
24
5
22
22
16
42
6
33
8
5
5
8
19
25
16
19
0
0
1
0
1
0
2
2
38
7
14
2
2
18
2
30
10
17
25
0
39
14
1
2
2
26
18
9
12
10
10
10
0
0
10
6
2
1
1
25
0
3
25
2
31
1
1
1
26
3
1
14
4
0
3
14
19
47
9
5
4
5
0
4
0
4
24
3
11
14
12
12
0
20
9
14
0
8
0
0
0
0
31
31
1
10
1
5
5
1
12
11
24
6
0
18
25
32
35
35
10
14
16
8
10
24
5
21
3
35
23
7
7
6
24
6
2
8
21
1
1
45
18
1
19
15
12
40
40
13
0
0
11
23
0
26
4
37
3
20
11
38
33
13
13
4
3
22
0
3
5
2
35
18
2
14
3
10
0
13
7
25
14
50
0
50
18
47
6
20
20
34
12
34
0
9
4
24
27
27
3
23
5
3
3
8
34
34
0
26
5
2
28
28
3
20
20
27
27
27
16
27
42
10
26
0
0
8
7
0
0
2
14
5
24
1
7
10
13
13
8
28
3
1
3
15
12
13
10
7
4
29
0
0
0
19
0
3
8
36
2
0
26
34
17
9
9
14
9
32
9
8
32
3
32
1
0
2
0
1
19
25
34
44
5
5
5
0
0
0
4
3
31
17
3
3
0
0
1
33
0
14
3
9
18
10
25
1
7
0
15
0
21
21
5
13
0
24
0
0
6
0
1
7
16
32
5
5
13
18
0
9
9
5
6
7
1
24
24
24
4
0
4
15
19
19
2
16
3
13
8
25
1
25
12
0
9
1
30
1
1
4
29
7
29
0
16
33
1
0
0
0
0
29
11
2
34
0
34
6
42
3
0
0
0
20
1
12
6
6
6
3
43
37
22
2
0
9
24
3
16
29
17
1
20
1
4
3
33
18
2
2
0
15
15
0
0
27
15
28
11
8
8
8
0
3
2
3
17
0
1
2
0
35
35
35
22
9
9
16
33
0
4
0
3
1
2
25
6
29
0
22
12
35
13
13
13
13
0
11
0
24
24
3
2
2
0
1
7
6
37
25
1
1
1
22
22
17
22
42
28
8
0
0
0
0
3
33
4
15
11
3
0
44
11
18
4
10
3
0
14
37
4
34
1
11
10
10
11
0
10
2
41
3
9
2
47
16
1
4
5
27
8
20
21
9
6
44
0
1
1
1
15
1
27
27
3
3
10
0
12
50
50
1
0
2
0
0
0
0
0
10
16
0
0
8
8
8
35
11
28
7
16
26
3
6
2
1
8
8
12
7
7
9
14
14
2
4
8
8
18
23
2
39
36
0
5
4
5
28
3
45
3
16
7
11
31
2
8
8
0
1
5
16
1
3
16
26
18
13
5
30
30
41
4
0
5
5
14
9
0
18
14
14
10
3
10
3
3
25
3
0
0
2
0
0
7
18
4
1
23
8
9
34
0
22
41
13
6
4
2
0
5
6
5
35
0
10
10
1
16
1
1
33
5
5
23
17
4
7
5
2
2
4
4
22
14
5
26
26
17
1
17
1
8
9
4
13
18
18
2
0
8
13
0
13
3
27
6
3
18
11
18
14
14
36
14
0
0
7
3
29
28
0
0
13
33
12
2
8
25
35
35
34
44
25
11
1
24
26
11
11
9
22
32
6
29
1
2
2
0
36
7
28
0
26
26
10
7
14
0
10
8
7
0
15
14
4
0
0
1
6
6
0
11
0
5
23
23
22
1
1
12
3
41
0
1
1
0
9
4
4
5
4
5
9
3
1
1
4
22
18
28
5
2
2
27
7
25
36
11
0
10
21
21
4
1
8
8
20
0
18
14
18
36
6
36
10
0
21
8
19
6
24
24
35
3
1
1
6
1
19
1
10
20
10
23
7
7
7
10
13
13
1
6
1
4
6
24
1
8
7
8
20
11
5
1
0
3
3
0
14
14
5
14
3
4
9
5
5
0
0
31
20
2
9
15
31
15
8
15
9
9
19
10
19
25
25
20
7
28
36
10
7
6
26
2
22
10
2
32
14
18
32
3
21
0
3
0
21
1
2
3
14
0
29
24
10
2
38
38
39
42
0
2
10
30
19
28
1
1
16
0
0
10
10
7
0
21
1
5
1
35
1
13
33
0
23
33
0
23
19
2
6
23
18
1
30
5
39
2
1
0
0
3
14
14
2
2
2
8
0
1
11
4
22
28
31
29
7
20
3
1
1
6
16
0
2
34
2
3
16
38
14
9
41
17
5
4
7
12
8
28
3
3
1
23
9
2
30
5
22
12
24
23
12
17
30
5
0
6
11
32
14
2
8
1
8
8
31
4
20
17
36
18
9
0
21
38
30
38
23
15
8
1
31
8
12
14
17
28
4
0
11
16
20
9
14
9
8
0
4
0
20
12
1
25
24
40
25
13
24
30
14
1
4
4
4
4
4
11
11
9
2
20
7
6
16
1
24
19
37
41
1
2
2
45
22
32
0
0
22
4
10
2
1
1
1
20
12
0
1
1
2
4
12
12
9
2
8
9
14
0
31
9
7
1
32
32
5
36
3
4
23
5
2
14
2
1
0
6
2
6
21
3
21
21
3
18
2
31
1
1
4
25
25
4
11
33
19
18
17
2
10
0
33
9
4
24
15
8
32
32
32
22
46
30
0
19
1
1
24
1
26
16
5
1
26
29
16
22
19
31
4
1
3
6
6
0
0
21
12
24
24
0
14
0
10
6
1
5
6
3
0
0
0
0
12
1
1
2
30
1
6
17
1
8
33
24
23
14
7
47
25
18
11
13
0
15
13
9
9
22
48
4
8
0
33
33
33
2
41
12
0
22
0
1
24
7
14
42
0
0
14
24
1
30
20
2
24
6
1
5
14
11
11
30
7
23
1
2
3
28
15
14
35
7
7
7
3
26
13
2
21
33
9
3
22
11
8
7
0
5
0
2
2
2
0
26
27
42
42
28
4
3
20
39
11
1
1
6
13
36
5
27
1
5
34
0
31
0
21
0
2
3
5
3
1
25
4
4
4
10
26
9
11
1
29
11
3
0
0
13
0
1
27
26
4
18
0
26
0
0
35
22
22
8
30
5
25
18
2
12
1
1
1
7
7
12
27
27
5
0
0
43
0
15
15
10
0
8
6
19
0
3
3
38
13
13
0
1
2
10
3
3
3
1
5
2
28
0
17
17
17
0
4
36
8
5
1
33
7
11
8
40
30
1
3
25
12
3
2
0
27
0
3
4
6
1
24
9
16
16
3
6
0
6
12
13
3
6
11
1
20
5
0
9
28
13
2
2
10
11
0
45
1
3
6
3
0
5
46
4
1
2
0
1
29
1
6
6
6
21
5
5
17
4
24
8
0
0
5
19
0
3
0
3
35
11
2
8
8
4
15
11
9
3
6
3
38
16
1
16
21
1
39
2
2
10
2
1
29
4
30
34
34
34
1
18
10
3
3
9
0
3
5
23
23
27
2
2
0
2
2
34
0
0
0
25
9
3
3
9
18
0
18
1
3
3
3
20
22
15
5
3
16
40
7
2
29
1
18
19
18
24
6
5
5
10
6
45
2
6
31
18
32
17
7
7
3
28
32
12
4
0
13
0
8
0
4
7
41
7
0
1
0
0
32
8
8
0
0
4
3
16
16
21
7
21
7
5
4
24
4
34
23
26
0
0
0
5
10
4
4
4
9
4
6
18
0
3
20
0
0
9
41
1
2
8
16
3
0
0
2
9
2
2
2
28
41
17
35
2
2
1
37
0
12
5
17
2
3
4
1
2
16
10
0
1
1
1
41
30
30
30
10
25
0
5
12
23
2
8
0
20
0
0
34
0
5
7
1
1
23
0
3
0
3
27
47
47
17
0
0
22
5
2
21
4
3
30
6
6
15
1
0
0
0
8
6
8
8
0
8
13
23
14
9
3
6
32
19
19
1
19
11
0
35
20
35
1
10
6
25
1
0
1
1
1
11
1
22
17
19
22
16
22
3
5
7
16
29
9
0
17
0
3
37
2
8
21
8
8
6
6
21
22
10
10
49
14
5
0
16
6
27
27
2
0
3
9
9
9
0
0
21
26
27
27
14
29
9
0
0
10
16
4
26
30
26
19
26
28
2
17
16
30
30
18
1
1
5
2
1
0
1
7
0
3
26
4
3
32
32
2
1
2
37
10
2
6
47
39
11
2
0
2
0
19
11
33
0
9
0
0
25
4
12
3
24
12
0
24
24
12
13
20
0
9
3
0
21
0
20
2
2
8
25
24
7
19
0
1
4
35
28
1
3
2
5
22
2
7
0
3
11
15
26
24
0
2
1
22
22
8
13
1
6
3
6
34
3
7
19
20
5
8
31
30
5
6
3
0
6
25
0
11
5
18
0
8
4
3
1
4
34
34
34
0
0
0
10
1
10
4
4
5
5
2
35
35
2
32
5
16
20
0
1
12
8
2
12
2
2
4
5
20
30
1
0
2
22
6
6
6
32
17
1
1
23
14
2
14
13
13
21
21
9
48
11
10
14
42
7
8
25
0
2
9
9
1
15
28
1
1
19
0
5
4
8
5
6
1
7
0
4
9
6
9
7
1
1
3
0
10
0
16
4
9
20
19
11
3
2
6
33
11
1
14
1
29
4
6
0
4
1
10
10
9
10
17
6
0
2
2
12
13
10
1
1
1
45
45
0
1
16
46
46
46
46
0
19
19
19
0
3
3
12
3
24
24
17
24
26
0
4
0
4
0
0
0
11
21
24
24
17
39
4
9
1
0
3
15
0
10
0
10
7
13
0
20
20
47
47
10
18
4
28
8
3
5
14
14
1
4
1
1
1
1
3
8
0
0
9
20
20
20
14
14
14
4
0
1
9
19
2
3
19
20
12
1
10
32
1
22
9
22
29
39
15
7
0
1
22
3
43
43
2
13
2
0
0
4
11
8
46
7
20
3
2
1
1
8
19
2
29
29
18
18
1
0
2
6
0
3
9
33
0
33
33
0
28
28
40
1
14
37
4
14
14
15
15
3
21
21
10
10
11
2
6
25
4
2
5
24
2
2
36
31
31
4
1
0
3
10
36
36
33
8
8
8
11
11
12
5
31
11
22
42
23
6
3
1
8
1
1
1
1
32
19
1
26
0
26
50
8
4
25
8
48
5
16
11
1
3
3
2
46
30
1
1
30
3
7
4
12
17
17
6
13
13
2
32
11
8
31
1
1
33
3
10
4
4
1
3
1
9
18
11
4
26
26
4
26
23
37
3
3
37
3
45
45
11
20
4
0
5
4
7
0
3
9
8
35
30
30
17
22
22
21
21
21
2
0
4
7
14
12
0
2
2
4
5
29
9
33
3
3
0
23
14
14
0
26
26
0
28
4
28
4
1
20
37
37
18
6
9
9
34
7
1
30
7
35
6
23
17
23
39
4
0
1
15
15
9
27
0
5
46
2
46
15
5
5
2
4
9
7
11
11
17
7
15
11
3
11
24
0
0
0
19
8
10
4
8
2
9
3
2
41
1
19
23
35
35
14
3
1
15
31
4
8
2
4
2
8
3
2
8
4
1
1
17
1
3
1
1
0
31
18
19
4
28
5
21
4
0
2
0
22
19
0
9
15
43
17
6
34
34
1
12
34
2
17
17
4
2
4
17
16
22
16
16
35
13
21
3
1
3
13
2
22
9
4
4
3
3
3
40
15
15
23
4
6
6
19
28
27
39
27
24
18
30
22
18
1
5
8
8
20
13
6
14
46
9
5
6
4
2
39
0
39
0
6
9
24
24
24
19
13
2
25
25
16
8
12
2
10
0
8
27
0
9
13
9
1
7
2
0
29
5
4
3
41
35
34
0
27
0
24
11
7
30
2
15
15
29
15
11
0
8
27
19
14
3
28
14
3
4
0
2
5
42
27
24
29
0
5
5
10
10
1
0
18
3
0
11
2
1
1
6
6
29
27
1
2
25
0
0
3
28
28
6
15
15
15
3
7
0
24
10
39
17
46
18
7
1
1
21
46
0
7
29
4
16
35
1
18
1
2
18
30
25
24
18
0
15
42
15
17
0
7
4
14
10
14
4
4
43
3
5
0
4
0
1
47
6
3
0
4
37
20
8
26
0
24
24
33
33
33
0
0
16
16
6
4
4
16
6
6
1
16
16
3
2
30
15
0
29
9
1
11
10
10
1
6
3
8
5
14
1
24
34
0
3
1
15
24
25
11
11
1
40
1
6
31
4
25
30
12
17
22
3
22
26
1
16
28
5
25
0
11
9
36
42
0
0
1
0
30
0
34
16
34
2
1
33
20
36
20
20
20
7
0
0
0
7
10
0
11
1
3
11
14
4
4
3
3
3
5
12
17
9
9
24
12
0
9
12
10
10
2
12
41
15
0
26
2
8
10
17
17
2
17
21
2
0
3
3
1
4
23
1
20
20
12
14
12
16
23
1
7
14
7
14
14
5
5
5
10
7
5
34
6
33
24
31
0
9
3
42
6
23
1
9
25
25
9
28
2
40
23
1
1
12
18
6
6
41
2
1
24
32
27
5
0
2
2
3
13
1
8
8
3
3
0
49
43
1
1
10
0
3
8
3
35
3
3
3
0
0
5
18
18
5
6
5
1
4
4
4
22
4
19
19
0
1
27
6
3
28
15
17
19
20
3
2
25
23
3
1
7
24
4
9
2
25
3
6
11
4
1
1
1
18
14
9
1
9
9
0
7
36
0
4
12
37
0
23
21
14
11
7
33
0
3
8
8
3
6
3
26
2
20
0
0
5
19
23
45
45
2
1
1
4
4
11
2
43
8
12
0
18
18
2
6
6
12
1
7
6
0
0
4
2
2
21
2
0
4
0
15
13
6
1
10
10
2
19
14
11
4
4
0
7
7
12
39
4
16
1
28
34
19
3
0
2
21
40
2
2
31
23
0
21
3
22
34
26
1
15
12
15
0
3
6
6
6
15
26
0
21
30
5
6
3
11
13
11
0
2
0
0
13
16
16
3
1
21
11
1
10
1
15
0
0
3
0
18
12
8
24
24
5
35
24
24
11
8
9
21
0
0
3
10
1
16
14
18
6
10
29
1
16
0
1
15
5
15
14
27
12
33
0
0
15
15
7
0
0
2
0
2
18
4
8
11
2
9
26
16
25
2
2
19
22
7
14
22
10
0
5
4
4
29
26
20
23
23
0
1
6
19
19
5
1
1
1
0
21
10
10
21
21
1
22
21
30
30
30
0
41
0
28
0
12
24
19
0
35
13
21
0
4
0
3
3
24
8
23
2
5
2
1
3
9
16
16
3
19
19
17
3
16
9
8
24
24
18
9
1
0
0
3
22
22
22
16
1
1
6
20
7
7
7
7
2
25
25
1
1
30
3
1
1
4
0
31
4
4
0
9
11
4
23
4
1
1
2
5
5
5
0
18
22
7
3
13
0
4
4
16
43
1
49
0
0
39
14
14
16
16
17
4
33
4
7
18
6
11
21
2
30
0
17
0
19
4
25
1
18
2
1
1
38
2
17
1
34
44
0
0
0
0
28
28
4
7
19
6
18
14
7
1
3
7
0
44
26
36
20
40
5
20
15
2
20
5
5
4
18
0
3
14
24
4
2
12
2
15
15
18
10
0
33
1
8
4
3
17
17
8
42
3
3
3
25
31
37
31
31
15
0
18
0
0
7
2
0
0
5
5
27
30
16
19
2
2
0
0
34
4
2
11
2
11
8
9
5
24
6
7
19
28
23
2
3
23
6
10
30
27
1
17
7
0
5
5
9
0
5
6
5
0
23
2
10
23
12
13
2
13
7
7
5
12
18
13
1
1
0
43
43
0
2
2
16
26
29
18
29
29
18
8
47
11
30
14
30
5
19
10
16
8
1
6
4
0
31
0
2
3
1
1
1
20
1
12
17
2
45
17
3
2
0
0
11
29
1
1
0
1
23
0
8
8
8
27
8
8
4
5
8
10
32
1
14
11
26
2
2
8
8
25
5
0
18
10
6
33
1
19
14
1
14
42
31
1
1
30
4
3
10
17
49
49
4
6
15
15
5
10
6
6
43
0
30
8
8
10
4
4
4
27
19
19
32
0
3
2
3
10
28
28
18
28
28
28
29
9
30
13
2
13
13
3
35
2
1
9
1
3
1
1
0
19
16
5
47
0
26
26
16
4
18
1
15
16
17
21
14
14
5
5
32
0
11
7
0
3
3
31
2
15
0
0
15
29
3
3
30
12
6
2
23
1
0
17
13
40
2
0
2
4
5
11
2
12
7
44
7
0
15
14
15
15
16
15
7
10
5
35
2
35
19
3
8
1
5
6
5
6
1
14
5
3
3
10
4
22
0
0
23
23
6
27
27
0
45
1
15
24
8
4
5
5
2
6
31
6
30
30
2
2
12
47
27
32
2
7
24
30
30
16
10
0
0
8
12
10
23
14
28
2
1
1
13
0
1
0
4
7
25
3
23
41
5
5
10
29
12
31
0
16
0
0
3
21
18
18
14
14
14
14
4
32
18
25
5
49
0
30
16
34
26
18
0
3
18
0
4
6
12
12
5
25
25
0
3
3
0
3
4
10
33
45
9
1
26
2
14
16
5
2
6
4
35
13
0
18
0
31
11
0
17
2
3
0
0
6
1
0
0
4
26
1
2
33
13
7
8
8
33
20
20
23
28
40
15
15
6
27
21
23
0
20
25
4
11
5
1
1
15
28
28
28
21
8
6
16
16
8
23
0
1
0
18
0
1
2
2
2
1
8
2
8
0
5
5
7
4
19
1
19
0
0
0
28
3
3
0
0
14
34
24
8
16
18
1
19
3
19
19
48
4
48
25
8
29
29
32
2
16
6
27
26
4
6
4
7
45
24
7
2
0
7
4
15
12
4
2
14
0
18
10
24
2
8
20
0
1
1
0
11
11
0
0
16
12
12
1
3
32
25
0
10
30
30
3
7
0
13
21
21
9
21
9
21
12
3
24
12
37
39
1
21
0
10
0
16
3
0
31
0
6
25
9
0
0
24
24
17
3
3
3
6
7
18
18
13
14
0
13
10
2
35
3
11
11
0
3
30
16
7
21
0
41
7
7
18
0
10
10
18
18
27
2
27
29
16
0
8
6
18
38
0
11
37
0
0
21
1
1
28
4
29
19
1
4
4
1
6
12
17
10
44
0
0
1
0
0
0
39
17
13
26
13
37
9
5
8
2
15
9
16
0
8
7
1
8
1
5
0
21
11
1
2
2
1
1
0
23
16
4
12
21
18
18
7
0
12
0
8
19
31
31
31
30
13
3
9
5
30
0
2
2
27
14
16
0
23
23
1
5
42
1
47
11
30
0
0
17
8
20
21
1
16
0
22
27
0
27
11
9
12
19
1
10
14
5
18
30
3
4
25
25
6
9
22
11
3
11
3
19
30
1
1
0
4
35
4
0
41
0
16
19
0
0
9
17
15
30
3
11
4
6
0
15
16
13
13
27
11
0
3
27
3
11
15
1
13
11
16
3
18
11
23
2
17
2
8
23
2
23
17
33
40
5
1
8
22
1
4
18
18
18
1
20
7
16
31
20
17
16
5
0
10
10
10
2
2
1
0
0
0
0
4
19
2
2
2
16
7
11
25
32
11
0
7
0
11
3
20
1
12
1
1
0
1
14
21
1
28
28
0
2
1
15
9
1
3
12
3
7
5
19
14
30
13
0
13
14
0
11
1
24
8
4
5
2
0
3
3
2
1
29
21
11
24
11
5
0
8
1
3
6
3
8
7
6
7
5
5
50
7
22
7
6
6
23
41
34
0
21
16
1
25
0
10
11
20
11
11
4
6
1
16
6
8
7
6
7
33
21
11
0
22
23
30
19
0
10
16
0
12
12
9
9
1
2
2
2
6
0
17
5
0
0
20
21
8
4
14
7
17
16
2
9
17
24
0
15
38
2
8
5
8
2
9
0
3
0
17
2
22
22
20
0
29
7
0
4
24
29
6
18
13
0
0
1
3
23
3
2
2
15
3
1
40
19
34
15
0
31
7
9
18
31
13
36
26
17
3
0
12
11
0
3
27
11
29
3
1
21
21
23
21
9
8
8
29
2
41
21
22
1
6
17
27
8
7
3
0
0
2
2
5
7
7
3
0
24
0
27
27
21
21
18
21
4
3
11
13
8
5
10
22
22
2
7
8
22
5
9
6
29
7
21
13
14
19
3
0
3
17
3
2
31
5
10
5
10
10
10
43
1
43
33
22
20
2
2
6
6
25
20
4
0
1
0
48
12
2
15
11
24
11
7
10
1
11
12
10
15
0
21
21
3
50
3
11
46
10
10
13
3
1
1
8
11
11
24
1
11
0
1
19
0
2
25
1
6
18
18
1
18
17
17
17
10
24
5
41
25
16
3
24
24
12
42
42
42
12
5
5
7
36
27
4
31
1
26
20
2
12
12
18
15
15
3
3
3
3
5
15
8
8
3
3
3
12
27
3
3
10
22
35
5
39
39
9
0
27
34
34
8
8
6
3
2
3
15
15
14
14
19
3
17
6
18
0
9
0
28
14
9
8
6
7
17
17
22
7
24
3
0
1
23
0
4
22
41
0
41
35
19
26
26
49
17
2
0
2
2
1
15
1
4
5
19
2
23
0
3
2
7
23
13
23
7
20
11
3
11
12
10
2
4
4
4
37
0
6
10
36
3
4
14
14
22
7
7
0
6
2
21
28
0
21
17
42
5
42
6
2
2
31
30
25
24
24
0
16
0
15
0
19
25
19
9
0
0
0
13
9
17
8
0
2
38
2
16
0
31
3
2
17
4
0
20
32
0
0
16
3
19
6
31
49
49
6
20
30
6
5
6
4
2
4
16
28
31
1
2
2
7
3
1
26
4
2
20
0
5
0
49
4
10
10
10
2
2
3
17
29
18
1
18
3
0
14
3
1
1
11
0
0
0
0
9
10
4
33
24
28
1
1
1
1
1
8
8
10
3
1
0
3
19
3
3
6
5
5
18
18
18
2
0
0
5
15
18
11
13
1
11
0
0
37
2
2
19
7
26
15
8
12
5
6
12
10
4
6
1
3
0
33
22
11
2
17
0
21
21
0
0
0
11
0
0
6
1
1
10
10
0
23
20
2
0
26
25
26
0
25
15
15
15
3
0
16
14
24
9
34
3
3
20
20
11
0
7
9
8
32
32
9
0
0
13
13
32
17
22
2
0
0
9
42
42
35
42
16
0
35
4
1
3
0
12
0
12
11
12
15
20
9
3
3
9
0
0
5
20
22
6
10
10
11
0
0
37
0
0
28
18
30
18
3
9
2
1
26
49
25
2
2
0
8
6
6
8
14
24
2
5
2
2
16
12
20
9
17
2
16
16
12
19
5
12
2
2
4
24
13
16
0
17
0
40
3
3
21
21
21
47
47
0
4
22
29
19
6
7
0
1
1
21
13
2
4
13
1
9
8
14
8
5
5
1
15
0
15
10
3
10
18
2
31
1
0
1
0
8
0
0
0
28
28
20
6
28
22
5
31
8
3
9
12
45
32
21
19
1
5
2
2
9
1
1
14
10
3
30
2
14
3
20
2
17
8
8
0
11
37
2
4
24
16
24
24
12
6
12
6
4
10
37
26
0
8
29
15
18
25
3
4
28
7
0
1
6
6
5
8
5
8
11
27
27
20
0
26
26
2
2
26
18
16
28
1
16
15
16
6
4
1
0
0
0
17
29
29
35
46
6
1
3
1
13
5
0
5
5
37
0
15
23
4
18
0
8
4
1
5
11
17
17
17
3
3
21
6
48
0
17
5
1
25
25
17
18
6
8
8
6
18
18
3
0
33
5
13
25
5
35
2
16
5
5
5
11
0
0
9
18
0
0
11
30
30
22
0
1
0
1
22
0
2
5
10
4
14
14
5
2
18
21
10
0
8
12
24
20
0
0
6
8
4
13
6
19
11
13
9
21
2
2
15
1
12
7
2
2
4
25
10
17
0
1
0
1
0
0
10
24
0
24
25
13
13
16
2
6
2
0
11
3
5
3
21
2
27
27
27
10
2
2
15
10
0
11
7
4
7
11
0
2
10
19
43
43
14
5
6
3
8
3
0
13
5
11
1
1
0
41
10
3
17
14
30
37
30
7
2
3
6
13
2
34
1
1
0
26
1
5
25
1
5
28
28
0
24
3
29
3
0
8
14
14
14
0
5
29
21
12
2
0
2
22
28
42
1
2
0
24
1
41
41
4
9
3
9
35
26
17
29
48
1
5
5
5
39
19
19
19
32
19
19
4
6
11
40
40
33
36
4
4
3
11
8
7
7
16
48
8
12
2
0
2
12
25
0
4
4
1
16
9
1
1
1
16
9
12
25
3
1
30
4
33
6
11
7
41
44
19
0
16
19
2
8
5
19
2
24
24
3
0
0
0
1
2
18
4
11
18
16
16
16
11
20
13
13
13
37
1
26
18
3
1
3
36
3
14
3
32
11
21
37
37
0
20
0
0
40
18
7
7
31
26
26
26
0
11
0
16
3
0
0
0
15
34
29
6
0
12
1
18
1
24
3
23
3
21
3
2
2
3
2
1
4
12
8
6
3
3
3
14
0
38
38
5
8
4
15
5
2
2
2
4
10
5
21
21
0
0
3
20
8
10
27
1
19
2
5
2
1
8
1
2
2
3
2
6
9
0
1
1
3
0
34
4
3
0
0
4
1
4
24
7
10
15
20
8
7
19
19
2
23
5
22
13
36
8
15
3
0
35
35
49
49
50
0
38
0
26
0
1
23
3
6
15
0
17
28
7
12
1
11
1
42
0
47
16
4
20
1
21
21
4
7
10
8
0
5
1
0
0
4
11
4
29
11
25
34
34
10
5
24
25
4
6
6
0
9
42
0
0
4
4
1
1
6
14
13
0
13
7
7
5
11
11
31
13
15
11
0
0
0
23
10
34
21
7
19
1
9
3
25
3
5
5
0
14
0
13
6
3
3
3
9
11
11
0
44
44
1
27
21
7
0
10
2
4
10
4
33
1
5
1
1
1
1
3
4
13
1
46
46
29
13
8
3
20
3
3
36
4
29
32
0
7
1
25
4
2
18
0
16
17
36
25
24
1
21
3
16
3
3
1
0
0
0
0
20
35
0
22
6
6
8
6
40
34
8
19
1
34
7
1
2
13
2
2
46
4
26
11
3
15
3
1
2
26
0
12
12
4
22
17
17
4
3
7
2
13
21
21
16
5
16
5
0
24
24
24
0
5
27
7
0
38
0
31
2
15
7
3
1
29
33
3
25
35
11
3
37
3
0
0
2
10
5
5
0
2
38
38
0
23
27
2
2
26
13
18
14
3
14
3
3
3
31
10
12
12
42
30
6
5
5
3
3
7
13
10
2
7
3
12
12
0
29
21
3
12
3
0
0
10
10
10
1
1
5
25
7
25
6
14
30
13
1
4
23
0
37
31
31
17
44
2
6
44
6
1
16
9
6
9
41
42
42
15
14
4
3
3
12
40
40
18
18
11
15
34
28
28
18
28
6
12
5
5
11
0
18
8
4
8
38
4
4
14
2
32
33
0
1
1
1
1
41
38
27
38
2
2
25
25
25
19
4
20
0
0
10
11
1
9
2
3
6
2
1
27
1
19
16
6
24
1
1
10
6
4
11
3
33
1
7
45
10
17
17
5
5
6
17
1
1
14
3
3
10
22
15
15
23
9
13
5
28
16
38
10
11
22
6
1
1
1
8
8
25
25
9
9
0
6
1
4
3
4
5
0
2
6
7
15
14
2
43
13
23
12
6
26
26
11
4
4
11
3
1
37
4
1
0
19
13
13
20
17
13
36
11
26
6
13
3
1
1
3
25
2
8
3
1
25
2
7
2
3
30
18
0
0
5
0
0
3
11
2
1
23
0
0
16
15
0
29
2
2
16
32
7
15
2
41
19
19
0
6
6
4
1
5
5
0
15
2
2
0
7
1
9
7
7
10
15
27
43
43
2
2
3
2
2
2
9
10
2
0
3
3
3
38
38
32
1
1
33
33
32
32
9
43
2
7
0
3
18
6
6
17
17
13
18
23
12
16
0
5
20
1
9
23
0
1
6
8
2
18
3
18
1
3
3
29
41
24
11
41
1
3
3
26
9
17
3
2
2
35
1
7
23
2
23
2
7
8
7
7
32
1
1
7
24
10
2
0
0
11
5
0
21
25
12
0
0
20
33
33
1
4
1
0
4
14
4
0
0
9
0
9
0
2
46
4
46
46
0
11
31
18
11
19
5
42
27
27
12
5
0
9
9
1
20
0
12
1
28
3
20
14
18
14
8
24
24
0
2
19
0
0
19
3
6
1
1
7
6
6
0
13
0
13
14
6
4
16
3
1
4
3
4
16
2
2
8
0
9
30
27
9
0
0
22
15
15
15
15
21
18
0
1
46
8
8
1
0
29
0
1
0
40
23
8
5
5
15
6
9
25
25
25
17
0
0
9
32
16
2
5
8
1
0
0
0
0
43
30
43
1
3
14
38
3
30
30
1
3
3
29
29
24
13
14
14
13
10
6
34
34
2
8
0
2
11
24
20
6
5
5
1
12
19
4
2
2
17
40
12
25
4
0
0
18
11
0
10
4
16
3
30
22
1
47
15
2
1
18
1
9
33
11
8
19
2
4
11
11
17
8
8
12
6
12
9
30
1
1
2
25
9
0
3
0
28
13
1
25
14
4
18
1
14
9
3
0
1
6
18
3
2
44
44
8
31
12
20
10
16
31
18
39
6
2
4
4
6
1
12
22
4
3
36
27
4
27
7
19
7
17
7
1
3
2
2
0
24
41
30
1
46
2
15
9
12
11
5
12
2
15
25
21
8
4
22
6
38
23
26
0
14
1
9
1
21
2
23
17
38
2
10
22
22
5
0
8
13
32
16
16
5
9
22
9
5
9
27
1
48
2
0
3
37
0
33
0
12
6
6
7
28
28
3
3
29
11
3
36
2
2
3
2
2
2
18
17
1
16
2
3
9
9
3
3
9
14
1
8
2
0
2
7
0
17
17
28
11
25
11
14
2
14
41
34
37
37
37
37
1
1
1
17
13
8
1
49
18
3
30
0
0
0
2
4
0
0
15
8
8
5
2
17
6
45
2
45
7
1
18
7
10
0
25
25
7
1
1
14
3
6
1
8
8
14
1
0
8
8
20
6
0
1
7
2
6
5
4
16
0
0
0
8
0
9
3
3
0
0
0
31
31
33
5
38
11
11
1
12
9
9
10
0
5
5
23
20
34
34
4
34
20
20
25
9
19
19
0
2
2
2
8
50
24
0
26
8
10
33
32
32
32
35
0
7
8
0
0
18
2
2
17
1
32
1
0
17
11
0
9
6
3
3
31
31
8
41
6
6
6
4
0
0
9
24
1
1
7
8
0
10
10
10
21
9
4
10
19
19
2
2
2
35
23
7
22
4
5
4
0
0
41
34
27
6
6
40
23
23
24
20
15
16
22
28
16
14
14
14
14
0
22
3
10
0
0
17
6
13
1
1
4
0
5
5
2
44
34
2
4
3
3
3
7
21
0
5
16
0
17
11
28
17
17
17
5
18
12
16
0
0
16
3
2
36
18
4
5
17
9
5
45
6
16
18
31
29
31
6
14
0
1
1
1
12
17
21
21
21
3
1
1
0
2
0
17
3
7
0
6
9
6
8
31
8
5
15
14
0
9
11
10
2
28
6
2
2
9
5
5
8
28
0
28
15
32
3
0
4
0
1
44
14
7
0
0
1
22
34
44
7
5
1
23
3
3
42
17
11
11
5
2
7
7
5
3
7
5
32
28
2
10
2
2
0
6
6
21
21
26
18
2
4
29
29
3
23
0
13
25
11
27
27
10
15
1
15
1
1
3
6
6
6
15
6
5
1
40
20
17
40
11
8
9
10
1
10
10
16
8
7
11
25
1
1
6
0
17
1
0
47
3
6
1
20
15
8
12
15
13
4
13
26
13
0
44
0
22
0
17
1
30
44
30
2
46
32
0
32
32
4
4
15
10
2
32
32
23
23
16
13
13
1
48
3
1
12
16
1
4
11
0
1
13
31
50
19
3
5
9
11
43
43
13
7
7
23
9
3
41
1
0
36
0
15
18
5
29
24
24
30
15
9
15
23
25
25
14
28
2
4
25
1
14
0
1
11
34
34
34
6
4
16
32
2
14
20
14
8
8
2
2
3
16
3
3
9
1
2
21
36
16
21
5
7
1
0
2
1
7
16
8
2
0
15
18
16
0
33
2
11
17
28
3
25
18
24
17
2
1
3
28
6
6
2
1
11
37
2
9
27
3
2
0
0
9
9
3
2
5
2
2
5
2
20
1
8
9
2
23
27
12
2
3
5
5
5
4
36
1
26
0
11
11
11
34
26
13
0
2
3
1
1
17
4
8
6
6
28
5
11
0
0
1
1
8
25
19
12
5
3
11
16
11
7
2
23
38
38
8
8
6
2
24
2
8
2
19
8
1
2
21
19
18
18
10
19
11
4
10
1
13
26
0
3
16
0
0
20
6
13
47
13
47
10
42
4
6
6
1
32
1
15
29
15
15
4
24
4
6
6
34
8
9
23
0
4
34
9
16
16
7
14
19
21
13
6
2
15
2
39
2
3
30
18
19
8
1
11
0
34
31
31
3
2
17
2
2
2
0
6
5
6
28
28
47
0
0
30
11
1
5
6
32
3
29
29
11
15
3
26
26
19
23
5
1
3
42
0
2
15
1
12
34
23
23
32
4
32
21
13
10
3
19
24
24
34
3
0
11
9
0
22
1
14
0
0
27
0
3
30
11
4
1
8
3
1
22
2
1
5
0
0
15
18
0
21
11
2
6
29
31
11
31
4
0
29
21
27
27
28
19
2
2
37
21
37
0
40
4
0
28
9
14
4
4
0
1
10
0
8
0
8
32
7
4
1
1
13
22
5
1
10
1
0
6
6
7
21
2
7
23
36
0
15
15
5
5
3
13
0
40
13
3
3
17
11
2
0
5
19
14
19
1
4
4
35
12
20
0
0
20
11
20
28
35
11
46
9
16
6
6
19
12
3
21
10
21
0
7
15
37
23
3
0
27
27
1
1
1
1
2
16
3
0
3
4
5
30
4
1
19
4
5
0
0
3
3
6
3
3
10
23
2
5
19
0
23
11
4
9
15
28
3
3
7
3
7
2
5
34
34
0
2
1
36
0
0
36
10
48
5
1
32
26
3
28
7
7
2
4
12
13
27
9
4
24
24
7
6
20
10
3
10
2
18
17
18
0
34
34
0
7
19
1
1
6
2
4
15
14
27
4
9
14
9
3
20
0
11
20
1
0
3
1
11
1
7
28
28
22
5
4
17
12
33
1
0
7
5
15
9
2
0
0
20
6
8
17
17
22
22
2
1
12
5
7
22
12
34
18
25
31
2
12
9
8
4
2
11
8
1
12
5
5
8
8
7
18
18
5
5
11
1
6
9
10
9
9
1
5
4
35
23
16
5
13
1
11
1
11
7
19
1
3
3
3
13
12
4
4
4
12
9
5
1
3
3
34
13
22
5
22
31
31
31
29
29
7
7
7
7
9
11
15
49
8
9
5
0
17
28
0
2
20
3
0
1
29
7
1
0
2
4
12
6
21
31
30
20
19
15
4
5
1
1
9
14
14
36
25
10
26
20
26
4
9
25
16
3
1
0
31
2
23
23
1
1
5
5
5
11
5
2
10
0
1
4
11
4
4
11
8
38
5
1
1
33
0
24
4
4
4
6
11
4
4
6
9
44
9
41
10
4
4
4
2
2
10
1
2
19
33
18
0
2
10
41
34
34
24
24
2
3
44
4
3
14
10
3
12
8
3
4
3
4
8
11
5
1
15
23
10
10
14
14
14
23
21
39
8
8
15
11
3
3
20
20
4
2
2
20
6
10
4
3
27
16
16
6
5
14
50
8
1
45
27
44
1
1
3
0
5
15
11
1
4
4
2
4
17
3
23
23
38
21
26
21
0
14
4
0
9
27
0
6
13
4
0
1
33
1
2
1
9
11
0
14
25
41
15
24
20
0
1
13
13
13
1
3
3
25
5
0
15
11
13
22
18
22
46
1
15
2
1
8
25
6
21
2
21
1
1
0
0
0
7
11
4
30
24
24
15
13
26
15
15
5
22
8
8
5
2
3
1
5
13
2
2
30
0
12
2
28
0
19
19
37
1
3
8
42
9
34
3
16
1
14
1
14
1
1
8
37
34
4
20
10
14
3
14
0
0
20
26
31
27
15
3
6
43
18
21
5
5
25
25
25
3
1
10
7
6
3
3
6
34
34
38
40
7
5
5
5
5
5
5
5
2
5
18
5
5
5
34
1
0
3
21
25
21
44
13
2
10
10
4
4
2
1
1
15
18
29
18
18
1
0
14
3
9
1
1
14
8
3
27
11
3
24
3
17
0
1
4
9
10
24
22
0
3
22
3
7
9
23
18
8
3
18
4
2
0
0
7
14
4
4
14
5
1
5
9
48
27
43
14
5
26
0
2
16
7
15
29
26
2
23
31
17
2
0
13
31
12
31
14
14
3
3
3
2
0
11
3
9
3
13
15
10
22
32
0
2
16
18
0
2
15
11
22
9
22
29
6
28
20
33
23
23
15
47
23
2
42
11
24
3
1
1
1
6
6
38
48
48
8
2
14
6
6
0
3
42
42
13
13
5
4
18
2
0
4
0
3
3
3
0
7
7
5
2
0
7
28
7
7
11
0
13
31
36
25
12
25
1
8
18
4
33
0
11
11
16
0
6
1
1
5
33
27
6
28
4
4
6
0
2
0
12
22
1
0
1
5
18
40
40
25
19
3
13
32
6
11
0
11
1
21
7
7
1
18
2
6
26
12
17
38
9
5
5
0
0
27
1
14
0
33
2
2
2
0
23
2
0
13
6
17
17
30
16
25
16
16
48
11
3
16
3
3
15
19
0
37
1
3
5
3
2
9
9
9
0
20
20
1
22
3
2
7
7
7
7
0
11
20
10
18
11
10
6
2
12
0
4
10
34
0
9
15
16
12
1
42
11
7
8
18
18
11
6
15
25
24
20
27
2
9
13
12
8
26
1
16
16
13
7
0
20
5
2
14
38
14
21
46
46
16
3
3
12
8
31
31
1
7
19
19
5
14
5
6
37
37
5
37
10
1
16
19
14
6
14
0
0
12
3
3
3
8
12
1
8
0
24
1
8
24
17
9
6
3
3
6
40
26
24
1
5
1
15
7
2
0
0
1
1
4
11
6
25
12
3
4
24
13
13
13
18
26
26
26
3
18
0
15
15
3
6
11
8
22
22
1
3
1
22
3
24
20
24
0
6
28
7
6
3
3
3
1
35
10
6
7
1
4
11
0
48
0
7
37
4
4
0
0
28
7
6
15
0
26
3
2
8
15
3
1
3
3
10
4
11
11
23
0
30
10
41
8
6
3
20
0
0
11
15
0
0
3
20
20
20
20
5
2
22
22
8
21
8
28
26
23
1
1
9
16
9
16
6
23
16
21
3
11
2
2
2
9
9
1
0
31
32
0
11
21
21
21
21
0
0
0
0
29
0
29
31
16
0
6
0
4
17
15
17
43
2
20
15
15
18
10
24
13
28
29
5
5
5
5
3
17
25
17
17
17
44
17
17
4
5
11
3
1
1
23
2
2
41
1
1
16
46
0
29
11
3
43
10
10
37
12
12
20
7
1
10
21
2
7
7
16
4
6
4
2
27
27
1
31
0
27
27
1
1
0
16
14
5
5
39
39
2
30
19
19
1
14
22
0
7
8
35
0
2
11
14
15
9
5
5
38
5
16
4
1
2
4
0
0
18
1
9
3
2
9
3
33
1
19
3
0
2
0
34
0
0
14
27
2
0
0
19
16
9
16
17
24
19
19
5
5
1
1
0
3
33
33
3
33
12
12
11
4
1
1
1
0
3
1
19
28
19
18
0
26
36
9
1
11
28
18
1
0
2
3
4
0
19
1
1
3
20
20
40
23
1
24
39
31
31
26
39
14
17
2
7
3
3
3
8
24
0
0
7
1
3
9
0
18
3
46
37
3
3
26
5
46
34
33
31
31
3
37
0
3
30
5
28
41
41
10
24
4
24
1
30
8
8
4
15
4
43
16
3
5
19
28
28
5
14
9
8
13
10
7
10
0
3
8
19
11
11
29
0
1
1
0
5
5
3
22
10
22
2
2
24
0
24
24
8
8
12
7
33
34
16
3
7
7
9
0
3
9
7
19
5
22
22
4
0
36
2
0
1
0
22
0
23
15
15
5
11
20
28
28
21
40
12
19
24
4
20
45
8
23
12
24
24
1
13
22
27
7
2
6
24
24
49
9
23
14
4
11
11
25
27
24
0
3
0
3
4
2
0
28
36
13
19
5
0
16
3
19
8
41
4
28
1
1
13
2
1
1
10
10
1
5
22
22
5
6
23
0
0
1
0
0
4
2
11
7
21
0
0
16
1
3
15
13
7
7
7
2
2
10
25
9
8
34
5
3
3
11
11
6
23
4
3
5
8
8
13
11
27
1
18
17
1
20
22
1
15
14
9
0
5
0
27
21
6
45
20
0
6
8
13
38
19
2
1
9
7
7
18
41
16
16
41
24
43
2
43
43
43
8
16
20
16
0
0
4
0
20
27
28
8
5
25
0
0
5
19
24
24
24
24
3
28
12
3
0
0
6
3
6
7
14
14
9
9
28
34
4
1
2
2
15
0
19
3
10
19
19
0
5
6
3
7
7
16
0
11
23
23
0
5
0
29
1
2
27
7
10
10
10
0
0
19
8
23
6
5
5
5
0
10
0
15
4
21
17
6
16
6
16
16
1
1
0
0
33
5
3
4
6
2
39
1
0
0
15
3
24
24
12
11
28
37
20
2
16
12
2
0
0
2
6
19
6
17
3
29
28
0
10
20
44
24
24
24
2
6
0
3
37
3
1
29
5
9
10
43
0
1
2
1
1
5
24
1
0
0
24
0
38
0
0
9
21
19
23
5
24
3
0
0
4
18
0
2
2
5
12
14
14
14
45
36
5
0
15
30
27
46
32
10
10
7
32
6
6
14
17
17
11
1
15
3
1
2
2
3
1
7
3
7
16
2
8
0
2
5
25
1
5
40
26
2
0
17
9
22
7
15
17
5
43
2
24
24
4
7
16
17
20
34
39
1
19
5
0
41
6
4
4
20
21
3
3
4
21
4
4
32
33
14
0
27
3
2
33
33
5
5
3
3
1
1
38
15
28
9
9
41
12
40
6
7
22
14
22
27
21
19
11
0
2
27
4
6
13
21
6
2
2
0
5
36
5
5
0
21
0
0
2
2
17
10
20
1
1
7
23
27
4
4
4
1
9
7
3
20
28
4
5
17
20
24
0
5
7
17
25
5
11
5
12
2
49
22
5
5
8
33
16
4
4
4
5
2
33
9
0
5
11
13
34
13
34
10
10
24
0
6
1
4
19
1
4
33
3
9
9
37
17
4
7
17
17
21
17
31
3
3
33
0
5
0
1
0
16
14
1
1
11
9
22
0
16
0
0
15
14
1
3
1
11
10
10
21
0
7
22
22
11
10
24
0
6
24
7
0
0
5
5
0
49
3
1
42
0
31
0
37
3
10
4
18
18
10
3
6
7
25
7
0
29
16
22
0
20
3
4
11
11
30
11
0
19
12
10
4
0
27
27
9
9
9
11
10
0
7
27
35
35
12
4
34
19
21
3
7
9
0
8
44
44
5
8
5
12
12
9
12
0
6
4
22
29
0
0
0
0
1
9
4
46
0
6
1
15
35
14
14
28
0
0
3
19
8
2
7
7
15
30
9
9
9
11
9
1
6
13
2
7
8
38
1
13
4
7
19
2
5
15
4
8
8
18
0
8
0
15
4
24
4
0
6
0
6
9
9
7
2
31
20
20
20
28
2
3
28
24
10
15
3
1
18
21
18
17
3
3
17
0
13
1
0
4
16
6
0
22
0
14
14
14
14
14
6
32
39
39
1
7
2
23
36
36
6
0
39
39
6
1
26
45
30
2
0
0
2
12
25
25
25
0
9
40
15
23
20
14
40
14
14
45
4
11
4
2
0
14
22
3
17
5
0
18
22
7
0
22
18
41
12
8
19
26
26
0
1
2
11
3
3
15
0
5
0
32
1
15
1
0
1
17
9
16
27
0
6
6
5
18
6
6
1
11
17
1
18
18
1
3
38
2
10
34
17
4
15
5
19
16
37
41
17
0
24
18
18
18
0
0
3
9
9
9
16
3
14
4
0
26
0
3
25
25
25
1
43
18
26
0
21
24
16
16
11
12
10
4
1
1
6
1
17
13
27
21
1
21
5
5
23
11
8
3
22
8
20
11
11
34
20
20
20
0
23
7
6
9
0
9
30
0
20
0
2
7
7
0
0
0
10
7
47
36
1
1
4
0
16
0
10
10
21
10
0
0
4
0
1
1
15
0
5
2
5
8
26
26
2
2
14
20
26
14
9
8
21
41
4
3
4
4
3
44
24
5
5
5
19
11
14
7
11
21
0
4
7
14
2
2
30
28
28
1
30
7
3
13
7
1
0
1
1
34
1
0
9
2
9
11
35
6
5
1
8
8
0
17
21
17
0
1
6
1
20
0
0
15
17
25
25
7
37
29
22
1
38
38
22
11
11
9
1
13
10
29
41
41
29
17
21
5
39
2
9
9
0
46
0
4
14
0
1
2
1
10
10
2
3
2
23
9
3
16
24
5
9
5
22
20
26
3
47
0
12
32
32
32
7
9
0
0
3
7
21
9
3
0
21
19
20
0
17
17
1
29
7
19
19
18
5
22
22
13
18
21
20
1
4
0
0
18
6
6
1
10
25
15
28
5
49
1
17
2
29
23
0
0
0
6
12
32
17
14
17
17
4
8
5
0
10
5
5
8
21
25
0
0
0
2
6
21
8
8
3
29
1
25
0
47
3
1
4
30
36
1
30
24
0
11
1
8
3
4
12
7
1
35
0
2
5
25
3
1
7
18
2
2
2
2
30
15
0
3
16
9
15
40
15
37
7
10
7
2
0
3
3
2
1
6
6
49
5
40
1
14
0
1
7
26
25
5
9
0
1
22
21
19
1
4
20
10
0
12
13
0
0
2
0
35
16
35
35
7
0
9
23
14
3
3
24
4
7
18
0
0
0
15
27
27
3
4
8
14
23
23
23
10
23
5
5
27
0
26
26
6
14
22
0
2
6
34
34
34
34
1
31
26
9
16
15
8
0
3
7
3
0
2
24
7
0
3
12
3
9
2
13
11
6
20
0
0
2
1
5
8
1
0
2
3
0
2
8
5
11
16
1
1
5
3
16
2
7
19
0
24
11
9
2
16
23
2
31
4
20
14
1
16
18
1
17
42
42
1
3
0
14
3
6
1
0
4
4
38
0
31
11
3
4
3
12
3
2
1
13
10
11
15
37
6
1
1
6
15
15
27
41
28
39
22
6
4
4
18
35
12
7
4
32
4
46
16
9
18
18
0
8
22
3
1
2
3
17
17
17
15
3
9
0
24
30
0
5
8
24
2
1
2
2
2
6
0
0
11
6
9
7
16
13
19
6
0
0
1
25
4
6
31
0
9
10
0
33
22
5
8
18
4
18
0
4
13
11
11
22
11
10
8
9
30
31
39
7
15
17
25
5
18
34
4
8
4
4
20
0
5
1
0
2
2
0
0
9
5
46
46
21
0
8
4
4
16
16
16
16
0
29
27
7
1
6
0
1
48
1
15
4
6
2
28
13
17
33
33
18
3
3
9
1
1
1
20
20
17
18
3
37
3
0
1
0
26
27
4
18
9
18
18
12
12
47
14
9
9
6
2
3
20
9
19
19
19
19
30
24
1
15
9
26
26
35
35
8
8
23
16
14
14
21
18
4
1
0
7
2
0
19
16
15
7
30
18
5
0
6
6
6
8
1
20
2
4
2
28
4
7
1
7
25
20
7
33
1
33
10
15
25
9
37
11
11
1
1
1
42
0
7
6
25
11
6
11
14
45
32
32
7
0
11
6
23
2
39
39
2
26
30
9
3
3
17
5
8
6
4
3
5
12
17
11
11
2
24
37
5
2
0
6
6
16
0
19
49
9
21
0
1
2
8
5
5
2
16
2
5
5
1
5
20
3
2
3
18
7
8
7
29
0
3
32
3
31
31
31
19
2
28
3
3
4
13
0
1
1
28
19
10
2
10
3
1
13
2
24
0
4
2
7
0
7
3
0
0
8
8
7
8
8
16
16
37
5
16
12
6
26
17
26
41
34
8
34
34
6
7
19
11
0
0
0
7
13
1
0
10
10
3
50
1
50
2
2
43
0
8
1
34
35
4
4
0
26
5
29
13
27
27
1
0
3
1
1
9
6
33
7
0
5
14
8
4
19
3
33
2
2
2
46
2
9
7
18
0
5
25
5
5
17
5
3
0
16
6
0
4
6
14
6
6
18
9
3
6
10
8
7
9
1
1
6
5
6
6
8
11
12
1
0
0
1
3
9
2
26
5
17
4
9
0
19
8
8
1
0
3
3
39
3
4
14
14
12
1
17
35
17
0
17
28
17
8
8
1
2
9
17
27
50
27
15
19
3
18
4
9
0
19
22
3
12
17
46
46
44
3
0
7
14
14
0
0
7
5
5
4
13
1
0
4
4
19
7
1
19
32
2
11
22
0
18
35
16
7
1
0
0
0
12
18
2
2
11
2
2
1
25
10
5
8
3
10
18
16
6
5
14
2
10
3
1
43
12
30
39
7
18
9
20
0
0
16
3
5
6
24
24
15
3
15
15
5
9
5
8
4
15
3
3
0
16
2
1
1
8
8
6
7
3
6
2
17
34
11
11
11
24
1
21
27
0
1
13
4
7
39
17
0
2
1
1
10
13
16
13
28
0
3
2
11
8
7
26
4
22
15
10
10
13
0
0
0
0
1
6
10
25
22
2
22
22
0
37
0
8
6
6
0
14
23
27
2
35
0
17
0
0
27
32
32
0
15
14
9
4
0
45
40
15
9
4
9
6
2
1
46
1
32
21
0
14
0
0
11
0
13
4
24
9
7
10
10
9
1
39
39
19
2
22
1
6
1
1
47
1
31
7
39
14
18
24
34
34
7
14
28
18
5
9
5
23
1
5
33
33
2
19
8
1
32
19
9
10
23
23
27
14
4
3
1
3
0
3
11
9
3
3
4
38
27
39
18
5
15
4
4
14
6
6
0
2
15
14
0
31
26
23
7
27
7
7
7
31
15
10
2
16
5
8
7
7
10
0
0
17
17
17
20
20
2
0
0
10
19
10
32
10
1
3
15
16
50
50
3
21
3
8
2
5
16
29
47
7
30
6
1
9
6
27
0
3
8
11
10
25
8
22
1
22
14
1
14
24
7
21
14
15
23
0
2
2
1
4
34
4
5
3
37
0
3
0
1
22
0
7
5
1
5
1
14
24
2
27
0
2
8
8
0
23
12
21
13
25
14
26
26
0
0
2
9
3
2
2
19
7
19
8
7
31
35
26
30
3
5
3
13
0
9
9
0
15
0
32
2
13
1
1
4
22
4
22
21
2
26
22
3
5
2
0
0
2
2
28
1
8
3
5
5
3
5
18
18
6
6
1
19
19
7
15
0
1
0
9
0
3
1
16
6
2
1
21
1
27
8
41
3
1
25
33
6
2
7
23
0
24
4
22
2
0
21
21
11
15
19
8
1
5
3
10
28
6
16
37
37
2
0
1
48
0
48
8
1
8
1
1
1
11
8
35
0
5
8
34
1
3
24
23
23
0
7
3
27
1
0
19
0
13
15
0
12
10
37
20
3
5
3
24
13
19
9
2
11
10
22
7
8
26
25
7
9
13
7
4
3
4
0
8
0
20
27
1
1
4
1
2
4
0
20
18
18
20
20
19
12
5
4
1
2
10
6
19
19
18
0
13
14
1
16
2
7
16
1
16
45
11
4
36
13
22
22
0
10
18
3
0
0
0
31
5
38
38
38
4
4
4
23
19
10
8
3
2
30
30
2
19
9
4
1
0
1
1
12
24
14
37
27
8
0
26
30
8
6
4
0
3
2
35
18
19
16
13
1
1
10
4
3
7
3
42
20
2
14
18
30
0
30
0
20
11
2
19
12
3
0
3
2
2
1
1
11
10
5
30
6
24
24
20
11
31
2
23
26
15
16
26
4
4
4
14
11
7
4
6
15
0
18
25
0
26
26
6
6
26
30
11
28
28
1
0
0
7
29
11
11
3
29
29
4
26
18
4
7
4
4
1
1
18
5
8
16
9
11
2
2
1
11
5
23
28
11
23
1
1
16
4
4
4
9
33
33
33
37
37
0
10
4
29
6
2
13
9
9
9
16
1
16
3
29
29
29
29
8
0
4
23
34
23
30
1
4
32
19
4
19
9
0
39
39
5
2
1
30
14
8
10
1
0
4
20
8
8
1
24
24
37
3
0
11
35
3
2
2
6
2
2
0
0
3
0
2
10
10
10
10
0
32
32
32
17
13
4
11
11
0
11
1
28
2
6
1
4
24
0
29
10
1
0
1
2
9
9
19
22
22
0
10
45
4
8
2
2
5
3
7
27
1
11
11
3
3
3
13
13
0
1
2
2
8
9
0
12
0
0
2
10
16
16
12
0
44
3
1
1
27
37
15
3
0
5
3
3
7
13
13
16
41
7
7
1
8
3
1
6
3
3
37
12
0
12
0
13
9
30
9
0
28
13
9
9
3
9
5
17
17
17
2
2
27
2
13
38
14
36
17
25
5
5
8
28
3
0
2
26
3
26
19
27
3
20
20
20
1
19
27
1
1
22
0
6
8
2
6
0
19
10
17
17
0
27
0
24
3
3
22
3
22
9
16
15
16
19
3
30
7
27
24
14
25
25
5
18
3
18
8
3
23
1
1
1
0
26
49
0
1
1
2
20
0
14
14
1
0
0
9
9
41
3
7
20
6
6
13
10
15
15
16
4
17
4
1
1
1
0
3
20
9
0
4
0
0
2
2
11
14
25
8
4
2
41
2
25
12
4
2
0
0
31
18
29
18
0
0
20
36
13
1
13
36
1
7
21
21
20
20
18
14
32
8
8
9
3
0
3
6
16
21
3
13
7
8
7
22
17
3
11
38
46
13
17
12
19
24
5
0
16
16
1
27
25
12
2
21
5
1
1
0
31
1
7
25
10
0
7
4
10
4
6
6
40
6
8
7
15
11
3
3
3
20
34
39
39
8
39
5
12
9
3
3
3
40
40
34
0
0
10
0
2
18
19
31
18
12
0
3
13
36
3
3
16
21
3
0
7
7
7
7
11
12
29
0
1
38
0
3
1
34
20
16
4
4
0
11
16
17
25
25
14
4
32
0
1
0
18
1
8
5
35
11
0
3
1
1
2
0
35
35
4
0
0
0
19
14
30
0
11
2
26
48
0
8
19
4
46
14
1
1
0
3
1
10
32
2
1
11
12
4
9
0
12
0
23
3
45
3
13
13
5
5
20
4
24
29
19
19
7
3
0
8
6
10
21
17
10
7
7
0
1
0
6
7
0
43
10
2
1
2
2
26
9
1
10
27
3
0
21
11
11
0
12
14
27
3
0
48
8
16
3
3
3
6
2
31
6
4
18
18
20
24
0
43
48
30
31
0
2
2
5
1
27
0
1
1
0
2
26
26
26
26
2
8
3
0
13
11
10
5
11
0
0
0
8
3
7
28
30
0
3
4
7
5
3
13
17
17
0
14
14
0
9
28
13
10
3
34
34
8
35
35
10
20
20
1
20
19
1
29
0
7
7
11
3
0
3
6
15
5
10
6
19
9
1
17
9
14
5
2
16
5
29
26
0
20
21
7
8
8
0
0
0
13
11
47
0
11
17
1
23
3
0
18
8
17
0
1
30
0
27
0
6
6
13
23
23
23
1
1
6
10
6
22
11
12
12
0
19
17
11
1
7
31
45
42
16
10
4
3
20
20
8
19
17
6
10
13
4
7
18
3
25
36
24
0
5
9
2
2
10
19
1
3
23
5
1
0
2
3
14
2
2
2
12
3
0
23
0
34
8
11
19
0
41
41
7
17
0
0
13
6
1
1
15
14
14
30
5
11
23
23
48
22
5
4
4
20
1
1
7
9
9
0
0
9
0
17
32
48
17
9
9
0
5
4
7
11
11
13
21
0
0
7
10
31
27
1
1
0
1
17
22
22
21
46
0
0
27
2
9
8
3
3
12
0
2
2
2
11
11
38
14
7
21
21
4
0
9
0
9
7
0
24
9
30
29
17
0
5
2
0
20
1
20
5
14
10
42
7
3
15
12
6
5
4
4
1
13
7
0
11
0
4
41
1
1
28
24
8
10
8
1
15
0
0
1
1
2
33
1
31
27
27
5
3
3
3
9
8
20
3
34
11
23
11
1
22
7
32
0
10
0
46
1
1
0
1
10
0
28
28
28
5
14
20
20
24
16
16
17
5
14
5
22
1
16
1
1
34
34
1
16
16
25
6
6
7
10
7
4
8
9
19
14
1
13
0
16
31
3
7
20
24
0
9
45
3
13
0
0
9
28
1
3
24
2
4
0
5
5
2
20
1
27
4
1
1
13
1
13
7
13
3
4
13
0
4
0
19
32
39
28
31
14
5
11
11
11
7
7
26
8
10
35
8
0
13
0
1
44
37
11
11
8
43
0
9
17
8
46
46
9
4
6
1
47
10
34
48
6
10
4
5
16
16
24
10
10
34
32
13
14
3
1
1
1
0
3
21
4
4
11
1
3
12
12
33
10
2
19
10
9
2
37
0
22
25
22
30
35
17
1
2
4
4
40
26
26
26
19
14
5
3
2
0
0
0
16
16
5
39
16
4
5
12
23
10
0
10
37
0
5
5
6
5
0
5
35
0
0
15
11
0
0
15
11
11
6
1
2
27
3
0
24
9
26
45
3
45
5
2
12
3
0
2
10
10
19
0
15
33
13
5
0
0
2
24
0
0
2
17
3
2
1
33
2
2
4
2
2
2
17
21
12
35
4
0
10
34
34
0
1
17
20
20
17
17
30
30
16
28
28
5
19
0
32
32
45
12
7
7
7
7
3
38
0
27
27
11
27
27
3
8
17
17
0
13
14
28
16
31
31
23
0
7
15
19
14
26
13
0
0
29
1
36
3
3
26
2
3
8
21
6
37
14
37
0
3
5
3
2
0
0
27
2
2
23
23
0
3
1
11
12
23
2
21
1
8
25
2
2
6
7
17
19
0
0
12
4
25
4
4
4
18
4
0
0
41
1
0
0
0
5
0
9
7
0
6
27
3
27
3
9
20
20
0
8
4
20
30
14
28
0
31
0
12
31
24
24
9
9
9
15
2
26
26
26
2
4
28
28
0
35
5
5
5
5
3
11
21
29
21
1
1
21
15
14
20
11
40
1
10
10
3
27
3
1
1
0
0
0
3
1
29
4
0
0
14
17
20
6
3
27
22
0
17
3
18
19
11
3
0
29
23
4
1
5
2
36
18
0
0
3
6
8
6
29
3
35
11
8
25
2
0
7
7
7
0
8
0
30
0
0
1
1
2
2
2
0
6
5
0
4
0
8
8
28
35
13
42
0
9
1
1
8
29
8
7
7
3
8
11
33
14
3
3
1
24
4
5
0
0
33
11
4
4
18
18
1
8
3
3
9
10
2
0
0
11
6
1
10
13
5
22
2
36
40
10
40
39
7
5
26
10
3
2
24
22
34
5
14
16
0
3
14
17
0
5
23
24
5
29
5
2
10
10
2
32
3
6
1
6
18
26
18
18
18
17
3
4
4
43
0
3
0
0
0
3
19
42
0
18
18
7
13
3
11
1
36
36
15
15
6
9
2
2
4
6
23
21
26
0
26
15
17
1
48
1
1
1
3
9
7
16
14
2
0
0
9
4
11
2
10
1
5
3
25
0
4
6
0
2
16
2
8
0
15
1
2
1
6
3
3
25
11
6
20
17
0
1
31
3
11
3
0
5
1
4
4
4
0
4
39
0
4
1
1
1
37
37
5
5
6
11
1
1
0
25
7
3
7
4
9
0
2
2
0
1
0
0
0
7
7
0
2
24
7
5
33
10
0
1
1
23
8
8
11
8
8
0
8
26
0
1
1
2
2
2
2
5
6
46
3
0
1
4
24
2
2
40
4
0
8
0
0
16
2
27
6
20
20
20
0
42
13
1
1
1
19
45
9
7
1
4
10
40
46
8
17
14
11
25
25
25
1
6
8
7
3
1
9
0
13
1
40
3
11
11
41
41
41
41
9
0
12
7
0
0
0
0
0
10
0
10
3
32
33
3
3
10
6
0
49
16
22
41
6
49
34
2
1
28
8
16
16
47
0
0
17
36
14
24
39
10
2
2
8
2
1
8
8
8
49
6
14
12
40
30
8
30
5
39
3
0
30
49
1
0
0
20
7
36
3
10
1
1
0
4
0
6
2
11
5
9
8
37
37
19
0
1
1
7
28
2
17
26
18
18
0
1
11
47
7
7
8
20
8
3
0
3
3
0
3
2
26
33
13
13
16
25
38
10
27
12
3
12
0
14
1
11
10
10
6
27
8
6
4
5
11
11
5
6
18
26
21
6
16
18
18
11
18
26
8
38
4
0
11
1
10
4
44
0
24
27
15
6
26
0
0
3
0
1
12
0
24
9
5
6
8
8
10
1
23
2
1
15
20
26
22
3
0
0
10
10
6
16
22
4
1
13
9
9
2
35
23
0
2
1
5
2
7
10
10
1
28
9
9
6
7
28
4
26
3
3
0
39
1
1
4
0
8
1
10
10
6
6
18
15
1
1
5
21
40
35
14
3
3
4
4
19
33
17
17
18
18
20
4
5
17
4
9
9
5
0
11
5
5
4
2
9
2
36
0
0
1
8
31
3
40
1
10
11
29
2
25
11
1
25
0
10
37
12
12
19
19
5
29
5
0
25
37
2
5
2
20
2
0
9
7
22
7
8
41
5
16
7
2
2
10
29
23
4
1
21
1
0
5
0
10
1
2
5
34
10
16
38
0
39
37
12
0
22
0
26
5
1
5
3
13
12
11
36
0
2
10
0
15
4
15
1
1
12
7
3
3
0
10
2
12
2
2
14
14
1
24
22
6
6
1
0
0
2
35
1
10
0
24
34
24
8
0
8
8
2
47
47
2
2
14
15
14
23
7
3
15
25
16
13
3
17
0
0
12
13
19
23
19
2
14
44
44
9
9
16
16
16
24
0
24
24
26
3
1
25
16
6
37
21
37
37
11
17
4
12
17
17
0
0
0
5
3
27
20
4
13
26
4
15
2
17
9
9
0
29
29
0
17
3
20
3
12
0
26
39
2
6
19
3
11
3
11
3
11
20
7
4
8
22
3
3
22
1
22
19
9
0
3
3
8
3
4
3
3
9
1
0
12
13
27
2
10
0
8
8
12
0
31
41
22
4
3
0
4
0
47
0
15
3
12
12
27
27
22
22
8
15
1
1
12
18
5
13
37
14
6
29
11
6
6
3
10
4
2
7
7
14
3
7
10
31
18
5
5
25
38
14
33
15
9
25
25
0
1
1
13
7
4
3
0
0
0
3
7
4
47
31
16
12
9
6
0
50
27
10
27
1
16
24
4
0
4
4
7
25
18
18
10
20
3
3
1
34
34
6
6
34
36
6
1
8
0
0
0
15
9
7
17
2
2
2
37
3
0
1
0
3
9
21
31
9
0
9
23
28
5
26
1
1
1
1
27
33
13
33
1
16
16
16
1
2
12
12
7
10
4
30
17
0
0
1
8
8
33
5
33
17
1
18
18
18
2
2
2
2
11
4
9
5
3
0
9
1
5
14
4
24
6
6
0
18
10
1
5
20
7
14
4
1
0
1
1
23
18
14
18
18
23
8
8
34
24
0
17
31
17
0
0
14
8
11
50
21
21
35
32
3
35
2
0
13
7
7
15
6
9
15
44
1
2
25
6
20
1
8
8
4
19
2
32
2
23
23
21
8
2
17
3
33
1
3
33
6
37
5
0
5
1
6
19
0
8
20
20
0
0
24
1
13
0
0
8
18
7
11
14
14
14
14
1
3
5
13
2
1
13
2
0
16
7
20
15
3
26
5
12
4
43
43
8
27
21
26
29
1
0
7
11
7
3
0
1
8
1
1
0
7
7
7
27
40
40
0
0
2
7
1
19
19
19
1
1
3
30
32
8
23
0
1
26
17
26
3
6
2
2
1
0
1
30
25
16
2
19
7
9
41
10
0
21
0
21
28
16
23
31
30
1
3
5
17
2
23
8
23
3
2
1
0
11
1
42
4
10
11
11
11
19
5
5
3
0
2
3
3
7
7
8
21
5
9
4
9
10
5
14
14
14
13
8
21
0
32
0
6
6
21
6
0
7
0
5
4
4
1
1
5
1
0
23
23
5
1
38
0
3
1
10
6
31
4
29
3
13
8
2
2
2
10
2
49
3
3
1
3
1
4
36
2
0
0
4
4
0
1
21
11
20
5
42
37
23
1
0
9
50
19
3
0
0
0
1
1
32
3
16
3
47
25
12
25
1
0
6
6
3
19
19
15
4
3
0
0
15
6
10
8
18
18
7
10
1
1
3
21
10
19
2
15
2
9
29
0
17
23
17
38
1
11
11
2
23
18
14
14
6
12
16
27
6
2
13
1
27
29
26
1
7
0
0
32
0
32
34
10
8
0
10
45
10
22
12
19
6
6
24
1
17
17
4
0
1
1
29
6
0
0
32
6
23
0
13
14
50
3
5
33
16
27
15
27
0
20
19
5
3
50
50
7
15
1
6
0
5
13
1
4
4
0
2
1
2
0
13
33
20
20
8
20
20
38
12
0
9
18
10
39
14
17
17
9
15
16
4
27
1
10
25
3
2
8
14
0
21
25
26
29
19
10
10
15
7
4
4
9
4
5
3
0
0
0
0
0
0
1
1
23
7
15
27
10
1
0
0
7
1
7
3
9
25
13
3
3
3
3
37
25
0
15
7
18
9
9
13
4
4
4
2
0
0
33
15
33
33
7
27
1
19
13
13
2
2
7
3
8
21
21
25
12
10
14
40
7
0
1
0
0
2
5
12
3
27
0
0
2
41
16
47
2
2
13
0
31
1
0
10
13
8
11
14
20
21
20
9
10
1
9
22
4
27
35
1
19
25
3
11
3
28
2
3
1
36
5
24
17
23
25
4
25
4
5
5
3
23
17
0
6
18
17
25
1
33
1
0
0
1
2
14
2
2
3
1
21
5
1
3
8
29
5
5
5
2
48
0
0
0
0
9
0
4
18
4
19
0
9
8
9
17
2
7
2
11
31
2
10
10
4
26
47
0
13
13
2
3
15
1
9
9
11
28
8
8
17
27
18
9
2
0
13
9
31
7
16
12
7
10
0
2
6
3
6
11
11
39
2
4
15
37
37
39
39
15
12
20
21
34
1
47
0
5
11
6
49
5
23
23
5
28
23
23
4
3
26
5
26
19
24
18
0
38
23
5
8
15
4
13
12
12
3
0
18
22
22
10
11
3
2
45
20
25
37
37
13
10
11
11
28
0
46
2
1
6
33
23
8
23
0
21
21
1
18
37
12
10
0
2
35
13
8
8
10
4
26
26
1
8
7
24
3
17
17
35
9
14
20
4
6
32
49
5
5
0
2
3
9
6
7
0
13
3
3
27
32
19
23
23
0
0
0
3
3
7
2
1
3
8
26
17
2
7
15
5
4
0
0
2
2
7
30
2
8
0
2
3
4
6
9
17
0
0
0
17
36
4
8
42
1
9
14
2
26
25
26
12
4
1
28
25
1
1
0
28
8
3
20
20
2
0
2
0
24
35
16
27
32
5
11
30
8
23
0
0
6
27
4
6
1
2
3
8
0
34
3
0
0
16
5
0
11
10
25
40
9
19
30
18
0
1
16
0
0
31
4
31
31
4
4
10
4
9
0
0
18
0
19
37
24
2
2
20
6
16
0
23
39
34
12
32
8
16
0
1
42
2
0
0
16
1
27
0
13
13
1
3
28
12
28
5
8
10
17
11
38
6
35
35
35
15
14
14
26
0
28
1
3
3
3
35
35
6
13
5
5
5
0
2
29
37
11
15
2
13
2
3
1
24
28
10
3
10
10
23
23
22
12
12
12
3
12
4
3
18
11
12
5
4
6
21
4
17
8
27
0
0
4
0
12
1
23
27
20
0
0
11
47
4
4
4
2
23
3
29
12
19
12
22
34
2
9
2
34
14
43
3
30
0
20
12
7
17
7
3
2
10
0
0
21
6
6
8
2
1
10
5
20
30
11
0
17
6
1
10
1
1
5
24
22
22
3
3
3
0
6
2
1
16
11
6
13
4
5
3
0
6
1
0
5
8
14
39
23
23
39
3
8
3
17
13
2
13
5
5
0
24
11
1
23
10
5
22
0
26
4
31
31
31
4
8
0
21
17
11
0
32
6
6
29
7
8
3
24
4
32
22
22
4
11
4
3
2
33
18
5
22
0
0
5
32
1
8
18
18
1
0
0
0
11
17
26
0
0
19
1
0
20
20
25
25
21
1
34
1
17
19
17
16
16
35
14
14
14
18
18
0
6
9
5
19
31
2
6
0
22
10
12
35
35
0
7
3
2
41
41
8
31
8
27
18
18
0
1
0
20
6
3
7
4
0
36
21
12
5
3
16
1
0
25
2
14
22
13
9
9
9
9
1
1
13
4
15
0
6
6
0
1
10
9
0
20
3
3
25
15
7
3
31
16
15
1
11
11
4
50
1
17
24
8
8
21
21
21
0
21
1
1
18
10
21
14
20
11
15
2
1
0
0
8
24
5
1
31
29
2
2
5
0
5
5
5
2
25
19
19
14
38
7
3
3
13
26
3
2
10
21
21
2
13
2
0
24
18
10
1
5
4
28
7
7
5
7
29
7
29
20
2
2
0
0
0
9
0
2
6
3
0
0
7
7
4
0
8
14
0
20
0
9
9
8
8
33
13
0
21
0
2
34
21
18
38
10
10
1
23
2
27
14
0
1
0
11
11
16
3
18
9
22
6
0
41
0
21
12
1
7
7
31
30
27
4
13
9
12
0
29
0
25
0
2
32
0
0
1
43
2
43
43
16
0
9
12
0
31
27
0
27
10
8
40
4
35
1
0
0
8
1
14
0
36
19
0
18
3
9
4
2
12
22
17
11
6
31
50
50
2
4
9
9
9
34
4
0
5
11
2
2
16
2
0
3
29
10
4
14
13
43
3
3
7
2
8
3
0
3
13
22
22
22
0
0
10
47
47
2
0
2
50
0
7
17
7
0
3
1
13
1
4
8
41
26
4
12
4
3
16
0
10
5
2
9
10
21
0
21
3
35
5
9
9
12
1
1
17
0
0
11
28
19
1
34
34
1
1
14
39
14
34
16
0
9
17
0
13
13
9
27
21
2
27
12
5
4
23
23
23
17
6
0
0
3
1
5
0
0
28
8
19
0
50
0
0
0
5
12
15
19
2
39
12
22
28
28
10
38
3
23
8
0
40
20
5
33
25
0
27
27
17
0
7
24
24
1
5
2
11
0
16
0
0
13
5
11
23
23
23
4
21
8
9
19
24
28
28
28
28
5
7
1
1
6
6
5
26
8
19
1
32
9
8
0
20
46
0
0
0
14
10
9
10
9
9
0
2
31
19
19
4
24
4
0
0
0
28
28
25
3
5
22
22
22
15
0
48
28
14
33
21
4
22
2
1
1
1
12
10
1
1
0
10
0
20
6
12
14
21
0
18
11
19
8
19
19
36
1
5
9
4
3
1
1
16
16
9
9
0
17
17
12
12
10
1
1
3
13
30
0
0
0
11
22
43
30
2
22
8
8
23
5
9
3
3
18
41
41
20
24
1
11
1
12
4
11
14
9
1
3
21
21
9
0
20
21
21
21
5
3
31
31
3
0
42
2
6
3
9
0
5
15
5
30
16
16
22
20
8
19
3
34
17
17
4
36
11
11
11
4
7
1
0
23
22
19
1
32
12
8
8
8
32
32
35
30
27
27
0
9
20
0
13
33
33
3
1
31
1
7
26
14
12
19
10
15
0
33
33
33
0
0
30
30
4
4
5
0
5
5
1
0
6
26
5
38
37
37
37
21
38
22
4
41
37
37
3
0
3
33
33
30
38
4
23
7
9
1
9
2
0
1
11
29
29
8
38
12
38
0
2
2
2
33
0
0
5
20
20
3
50
6
0
45
0
21
22
2
22
7
10
0
4
13
9
15
30
36
36
10
10
26
11
2
0
2
13
12
13
0
5
5
5
13
41
1
28
26
1
2
19
22
4
23
40
26
2
12
2
3
6
3
28
4
3
0
22
21
22
2
18
18
8
0
26
41
15
5
2
9
0
14
9
14
14
1
30
5
30
27
6
21
27
11
1
17
2
41
0
9
9
0
0
0
0
0
26
48
1
26
26
26
14
0
0
1
1
0
0
14
34
7
27
27
27
11
26
0
34
6
13
13
6
7
6
6
29
11
28
22
25
4
47
47
22
15
30
0
34
2
13
7
8
13
16
1
8
8
14
1
9
3
7
10
0
8
0
0
4
4
2
19
4
19
1
12
14
0
4
4
4
2
18
1
18
1
48
20
10
17
0
17
2
13
0
2
2
2
17
1
1
1
26
0
4
1
5
19
0
0
16
0
0
0
0
12
0
23
12
2
38
23
15
5
13
5
30
0
33
2
2
12
6
6
10
5
10
3
13
13
17
17
24
0
3
14
2
6
2
2
23
18
38
9
7
1
1
31
7
1
3
3
23
22
27
6
44
1
1
4
12
15
10
0
0
2
17
10
17
11
12
12
5
5
3
8
3
0
0
0
32
9
0
24
1
24
1
1
8
8
19
1
3
3
10
3
23
11
11
4
14
7
2
0
14
20
6
0
0
1
14
19
5
14
2
10
44
1
3
24
3
4
4
5
25
8
0
0
1
7
17
0
7
2
4
2
30
0
4
20
20
5
3
3
3
8
3
16
20
16
2
3
2
3
2
7
7
2
0
0
11
4
4
3
1
24
9
49
1
1
13
1
1
1
0
16
11
0
1
0
2
7
34
6
4
0
0
0
24
0
2
2
27
27
1
5
2
5
42
30
7
30
30
4
10
17
31
3
10
10
23
0
12
12
23
41
3
36
12
24
28
0
5
0
7
4
15
26
1
40
2
50
38
3
9
8
8
1
5
10
0
0
30
50
12
3
43
0
0
0
7
0
14
18
0
0
4
4
0
8
3
3
45
30
11
11
23
3
3
0
12
23
17
17
3
17
20
7
28
3
28
18
22
4
4
12
43
11
7
43
43
43
24
0
32
18
25
11
11
8
19
5
11
2
5
11
11
4
15
5
5
16
28
21
46
24
3
1
33
4
32
32
1
25
15
15
14
0
16
3
0
0
11
9
34
3
2
42
2
1
21
26
8
22
0
0
16
0
1
4
0
12
3
3
12
0
0
28
3
5
5
3
1
9
9
1
1
37
27
0
0
2
8
8
7
8
19
19
0
1
0
27
11
2
20
13
13
4
32
0
28
10
1
1
1
38
47
38
47
10
36
40
7
0
0
2
9
9
4
1
20
11
11
1
5
5
5
39
24
0
18
0
26
0
26
5
3
34
0
0
0
0
8
8
8
5
1
21
24
20
21
30
43
42
42
0
0
0
6
1
7
2
2
7
34
0
10
3
8
15
1
14
0
13
0
1
24
18
18
14
3
5
3
0
2
1
21
21
28
28
38
35
16
7
7
7
11
0
0
0
5
6
9
6
5
28
6
5
14
14
28
1
0
16
16
16
15
15
15
20
1
30
2
39
17
0
0
12
16
2
2
0
10
5
2
0
16
16
37
8
22
9
2
36
20
3
10
10
25
7
2
1
2
0
0
0
0
16
2
2
18
3
16
19
25
29
7
1
1
1
0
8
1
2
2
1
11
6
6
4
24
24
1
0
6
12
12
0
24
0
0
7
18
9
27
8
8
26
2
4
4
43
1
9
9
1
14
0
8
3
7
5
7
2
1
10
10
7
12
18
1
7
3
3
3
31
10
9
28
33
36
39
4
4
48
25
4
2
4
0
1
18
10
10
0
10
1
12
17
19
21
21
3
8
8
29
20
1
0
26
25
25
9
43
17
17
2
2
36
3
36
1
18
1
4
3
0
4
11
4
4
0
0
1
1
15
0
1
7
22
21
2
11
9
29
2
25
13
13
12
24
33
3
2
34
8
3
3
2
0
0
0
0
0
0
34
34
35
1
4
3
7
0
11
5
8
8
8
1
25
32
5
19
2
2
20
3
3
2
2
1
16
34
24
5
6
1
7
5
3
14
10
10
0
0
1
15
0
2
0
4
0
0
0
3
13
3
0
0
15
0
1
13
16
7
13
3
13
3
19
12
2
30
30
3
21
6
42
34
0
1
9
27
4
2
0
1
0
1
1
31
17
3
3
1
14
16
30
30
7
2
1
1
4
18
33
0
4
4
14
27
7
0
7
0
10
21
6
14
14
46
2
21
21
1
0
10
0
27
1
15
22
5
3
4
25
13
0
17
14
13
38
13
13
10
11
1
2
2
11
2
5
7
2
2
3
2
6
6
0
7
18
1
31
5
5
3
25
0
18
16
21
21
19
4
18
18
7
5
8
3
7
7
15
22
3
0
2
4
2
2
10
0
13
20
23
15
11
0
0
0
0
1
15
1
12
20
30
25
25
9
10
38
37
0
23
9
20
9
1
15
2
19
1
10
36
7
6
2
12
6
3
3
4
1
3
0
7
0
1
6
3
16
2
38
33
38
4
23
20
23
23
32
27
18
3
17
2
7
2
8
0
5
0
3
3
3
6
3
10
5
0
26
0
0
0
23
15
18
5
0
19
19
17
6
9
11
9
5
39
39
39
39
0
0
6
27
27
24
8
16
48
35
18
30
0
30
43
18
18
1
10
21
5
5
2
2
1
0
0
1
1
21
9
1
48
43
3
7
4
1
26
24
26
12
14
5
14
2
6
5
3
17
17
4
2
4
6
8
18
29
13
19
28
10
12
17
3
0
6
6
6
8
3
18
8
7
3
1
11
1
3
28
1
4
8
24
5
4
8
11
9
36
0
16
6
6
0
7
0
26
21
4
3
5
19
18
30
30
3
30
3
3
0
23
46
46
38
0
15
0
0
0
14
14
14
34
0
0
16
16
6
16
11
11
16
16
11
13
23
6
1
3
25
25
19
25
17
17
2
2
7
0
13
4
32
12
2
8
34
16
0
0
4
8
16
3
3
3
3
3
0
0
5
0
2
9
19
3
32
7
2
15
0
3
9
9
15
17
14
0
2
2
1
1
0
0
20
13
5
6
11
1
9
2
0
20
20
0
0
6
6
0
1
6
1
8
23
22
20
34
34
13
0
5
16
39
21
14
1
38
50
5
35
17
17
4
4
0
28
28
28
9
9
9
0
14
14
3
3
25
3
2
24
10
15
1
34
0
13
28
14
0
35
35
19
19
2
1
19
18
3
18
5
9
28
9
28
6
6
1
6
32
1
20
1
4
5
17
13
25
2
17
17
0
1
8
0
8
0
1
11
6
21
6
6
1
9
9
0
9
0
4
1
1
16
16
11
0
17
17
0
44
22
44
44
14
0
5
2
37
10
20
3
24
5
24
5
5
23
16
39
41
22
3
6
2
8
17
17
5
12
0
0
2
14
14
5
5
21
25
1
1
1
13
0
0
1
5
36
1
0
8
2
7
1
2
14
14
6
14
18
3
26
2
12
6
3
0
0
0
13
22
0
0
12
12
1
12
25
1
50
7
32
2
0
3
24
5
0
19
50
1
1
0
21
45
4
0
0
0
4
1
40
12
12
1
12
0
2
22
0
4
7
12
36
20
20
25
2
27
0
2
27
0
6
0
1
11
16
19
2
6
14
38
38
1
0
37
0
0
0
33
15
3
3
24
22
24
6
9
0
8
32
6
9
3
31
4
2
8
8
4
25
4
11
16
5
3
24
8
1
46
6
20
8
2
0
0
0
3
5
16
5
12
12
0
4
6
34
6
8
4
4
13
0
26
6
2
2
12
23
2
34
11
31
11
3
8
1
22
22
22
0
1
24
25
11
14
15
40
11
8
22
13
7
27
17
5
1
30
8
9
0
0
8
12
43
19
2
3
2
10
10
31
31
27
5
0
32
32
24
6
19
17
28
42
10
0
11
11
1
12
0
0
10
5
1
7
18
23
19
45
14
35
4
28
28
9
2
11
3
4
12
12
13
2
2
0
2
5
2
21
21
19
1
19
4
3
4
9
6
33
16
13
13
0
13
15
9
1
23
10
9
7
1
1
12
10
46
12
11
0
14
14
15
8
14
0
10
11
17
40
10
2
12
3
29
26
33
1
1
2
27
7
7
7
2
13
22
22
22
3
3
8
3
6
3
28
8
6
0
6
25
1
2
14
14
11
0
5
1
1
1
10
1
40
40
40
21
8
25
0
14
0
0
6
6
23
35
27
34
35
1
0
15
19
17
0
2
6
0
1
0
34
2
3
16
45
9
8
0
3
9
0
22
10
8
20
0
9
9
30
33
15
19
21
5
5
39
8
19
1
1
5
5
3
1
2
38
15
15
15
3
1
1
1
18
39
23
8
2
3
1
3
3
2
3
1
5
2
1
0
2
17
0
30
30
22
13
0
10
0
31
7
7
6
0
5
1
1
36
1
24
4
2
8
1
1
12
1
35
33
4
37
7
9
2
7
13
10
14
0
3
3
3
0
14
28
28
3
1
50
10
22
3
3
3
0
2
34
34
4
26
0
22
0
18
0
0
3
0
5
21
17
0
36
15
22
1
30
12
24
12
12
21
5
4
4
1
20
3
10
5
2
2
10
10
3
17
28
27
27
2
0
4
0
21
0
0
11
21
21
0
3
21
0
5
0
34
34
5
6
12
21
31
18
3
1
17
16
5
16
34
36
36
39
12
2
12
9
10
3
24
0
17
6
21
0
6
18
4
33
0
12
40
8
16
1
15
48
21
27
21
36
0
3
8
4
20
20
4
4
41
23
3
16
2
21
1
23
9
1
19
17
8
0
10
10
22
33
4
24
33
17
17
5
5
1
4
27
4
12
2
0
0
6
5
1
5
3
30
41
41
41
25
6
12
39
25
3
24
3
1
9
1
0
7
5
1
9
21
40
1
3
40
3
10
4
2
10
10
0
13
10
2
6
3
4
19
27
4
11
6
22
23
9
0
50
11
14
4
6
41
33
18
5
27
27
33
12
33
33
16
8
39
10
10
2
28
28
20
11
13
14
11
11
33
18
3
0
2
2
15
0
6
6
7
4
0
2
3
1
3
9
10
23
0
0
0
21
3
7
16
0
1
7
7
1
32
0
2
0
20
20
18
18
11
21
4
13
13
26
2
11
30
45
47
5
23
1
24
3
6
3
0
9
3
3
14
7
7
14
2
0
10
4
11
11
1
9
8
5
5
21
2
16
8
8
2
15
27
4
0
0
0
12
5
6
1
13
35
14
2
18
9
23
23
11
23
1
6
9
20
11
21
5
0
17
2
13
6
12
12
6
3
1
3
1
7
3
27
0
7
7
0
0
3
9
15
27
2
0
0
2
6
0
15
1
0
0
8
8
0
17
9
0
17
5
14
2
2
48
48
11
16
1
0
15
15
31
0
1
0
3
23
21
21
2
2
37
2
1
7
18
0
41
21
2
1
1
2
3
3
3
16
23
23
25
3
9
31
27
0
6
1
0
36
21
2
0
18
1
19
16
16
0
0
27
1
7
26
24
31
11
6
4
2
3
12
6
6
9
2
2
11
14
15
4
11
17
40
40
4
21
0
50
50
33
45
41
0
3
0
0
25
6
6
5
16
3
1
0
30
18
14
0
26
10
28
7
7
7
2
0
15
7
44
18
9
26
1
18
5
14
14
9
5
0
5
30
47
34
47
4
21
27
8
8
3
2
11
34
1
6
13
7
3
0
0
2
9
9
9
9
9
10
35
27
3
9
4
4
6
27
9
5
3
0
0
19
10
18
18
14
1
1
13
12
3
11
5
15
0
0
3
19
4
1
10
10
5
19
4
18
9
18
24
5
19
6
6
12
34
24
3
6
13
24
3
23
14
5
14
1
5
14
15
2
1
23
1
24
27
18
46
2
4
0
17
17
1
31
8
27
3
6
46
17
0
10
20
27
24
14
4
4
7
7
19
18
1
19
19
12
11
32
41
5
41
20
3
2
7
34
7
7
7
15
3
1
6
1
6
26
2
0
33
36
16
3
39
39
0
0
8
5
0
8
6
0
11
0
0
8
8
2
23
3
3
20
3
34
26
24
0
38
17
29
21
17
3
12
8
3
13
7
3
1
18
24
36
3
9
1
18
6
0
8
3
10
12
4
15
2
13
12
18
7
17
0
9
13
22
8
25
4
16
21
10
2
35
34
45
45
4
0
22
31
20
6
6
20
11
45
2
0
1
43
12
8
8
10
7
0
7
3
10
33
15
0
4
22
22
0
9
17
2
4
2
13
3
0
1
10
24
9
16
37
26
18
27
0
5
0
0
0
2
0
0
31
2
21
2
3
39
9
19
33
8
23
32
32
7
45
34
20
1
1
3
24
12
7
27
48
5
6
6
8
5
5
7
23
3
35
27
28
28
28
7
7
24
6
34
19
2
19
28
34
0
3
15
6
1
3
1
1
1
5
3
9
26
1
1
3
21
1
1
1
33
1
44
23
5
5
5
1
28
15
3
35
42
15
5
1
26
1
0
46
2
9
9
23
14
9
2
15
0
20
20
49
15
1
3
1
12
0
11
23
0
1
23
4
1
10
37
4
8
8
0
11
11
6
6
14
44
29
44
8
21
8
20
21
11
1
1
1
1
1
3
24
7
6
6
18
31
24
11
40
10
2
6
5
5
34
28
19
18
5
7
7
24
19
19
9
3
4
9
12
0
6
1
0
1
45
5
14
5
17
17
21
35
10
10
2
2
4
10
25
1
41
0
0
0
6
1
14
7
2
34
0
37
2
37
3
0
0
0
5
26
1
10
9
9
9
9
4
5
23
0
31
7
9
23
27
2
12
23
48
14
4
2
2
25
1
18
0
7
12
7
16
9
18
3
14
0
1
8
2
2
24
0
0
29
2
2
10
33
0
14
7
20
14
18
3
1
10
2
20
5
0
0
0
6
0
21
1
38
10
0
7
22
13
7
6
12
3
3
0
3
26
0
0
0
2
29
17
6
6
5
1
9
12
14
1
25
1
12
12
34
9
9
30
18
7
17
22
13
15
29
0
8
2
4
2
14
14
41
6
32
5
6
22
10
10
9
13
14
16
6
38
26
9
9
11
0
28
15
28
3
46
28
2
30
2
2
5
0
23
5
11
3
20
20
27
4
27
2
2
9
26
16
5
5
35
38
28
0
15
11
45
2
2
23
14
2
13
2
7
1
1
0
6
3
27
0
6
4
2
9
27
9
27
26
35
15
4
25
3
3
6
6
44
0
4
26
3
21
20
2
2
3
2
2
21
1
0
44
2
1
0
12
11
11
11
3
9
24
27
15
1
28
28
28
1
17
1
12
6
16
26
16
3
1
0
41
25
6
12
12
2
50
3
7
4
4
4
8
29
31
13
5
10
0
23
50
6
1
28
25
45
31
29
2
19
42
2
40
0
1
16
1
1
1
26
19
1
41
41
5
5
14
14
19
18
0
26
5
19
19
17
0
14
38
38
50
13
9
2
13
6
8
23
0
0
33
28
24
2
47
21
33
49
49
28
31
0
28
0
6
0
1
5
6
9
25
9
47
20
8
23
5
27
5
1
23
22
13
7
11
15
15
8
2
0
2
2
11
0
28
16
28
17
2
28
2
8
4
7
8
16
17
3
3
21
23
0
2
2
2
2
5
3
13
16
4
16
24
16
16
0
4
8
11
8
29
6
6
13
4
11
3
11
10
7
10
10
8
21
0
0
41
5
7
25
25
9
15
0
17
1
1
34
13
13
11
0
5
44
17
33
33
3
46
0
7
6
27
27
6
35
8
32
5
4
4
16
20
39
12
6
22
16
0
21
21
22
21
41
0
11
0
13
13
3
13
7
6
3
3
37
21
21
37
37
28
11
8
0
18
0
25
25
11
5
0
0
0
0
0
1
9
5
15
17
24
13
3
19
19
24
19
4
23
42
5
28
5
6
24
1
2
5
5
29
21
9
18
4
2
17
6
2
5
12
4
6
31
31
31
0
21
0
35
2
26
4
2
16
0
16
15
0
47
47
0
7
27
2
20
20
0
17
5
6
0
6
6
9
2
2
3
6
38
1
11
11
20
37
7
3
0
30
8
37
31
13
0
26
1
20
20
12
2
3
27
0
26
18
2
12
6
20
1
35
3
4
0
16
13
13
0
14
24
10
13
14
1
1
23
5
5
6
0
10
10
18
28
28
1
30
4
7
7
36
4
25
1
13
6
6
6
13
5
0
1
2
2
40
17
17
21
3
0
13
12
7
0
3
17
10
23
22
2
8
2
0
0
5
3
28
3
5
12
12
12
37
2
2
17
2
5
9
9
9
6
5
30
4
4
14
3
7
10
20
0
4
4
1
0
22
0
22
6
3
1
44
44
44
44
3
32
32
1
13
16
7
9
9
21
6
6
3
0
0
17
14
2
32
14
3
0
33
9
7
13
19
3
13
1
10
32
4
13
13
26
6
18
2
18
1
17
27
17
20
0
14
12
35
14
5
35
11
0
3
3
12
13
0
0
3
0
35
1
1
30
12
4
4
14
14
14
6
22
0
3
11
25
22
38
9
21
36
33
19
3
3
3
0
18
1
22
28
25
0
17
17
28
2
0
29
12
12
29
21
21
44
3
36
4
0
34
3
41
4
8
17
27
26
2
17
9
0
6
9
26
0
26
16
16
3
16
20
43
43
0
18
2
3
0
6
4
16
18
5
5
1
5
5
14
23
2
0
16
35
35
35
34
7
0
4
0
18
19
46
0
0
0
38
18
7
21
21
20
25
0
28
16
0
31
5
7
20
1
1
0
8
4
0
0
23
1
13
4
4
0
2
40
3
7
16
9
16
11
20
20
34
25
10
0
12
0
1
1
39
39
41
5
32
32
20
5
4
11
0
17
15
18
39
31
2
2
2
2
29
8
2
3
29
8
2
17
16
0
2
13
17
49
6
1
10
33
4
0
0
26
12
11
0
10
6
12
5
5
5
0
3
3
3
3
0
9
13
34
26
10
7
3
10
13
14
20
4
16
20
20
16
30
24
15
15
1
0
10
1
2
1
9
29
8
8
2
0
5
11
13
15
15
5
28
2
30
14
14
3
37
4
24
23
20
8
9
9
1
23
0
30
3
29
8
8
0
3
4
4
3
6
0
16
3
0
25
41
41
1
5
6
22
9
1
5
0
9
8
46
46
24
24
4
23
4
23
4
3
13
6
0
16
1
1
4
5
13
13
9
2
3
0
6
7
7
0
3
15
15
10
23
32
0
32
25
7
8
8
24
3
7
1
1
1
6
1
28
28
0
0
32
28
32
7
20
21
1
31
3
1
5
23
2
15
23
9
8
29
27
0
5
4
18
45
8
1
22
2
14
1
17
32
3
5
0
15
24
24
2
6
6
18
18
25
0
6
0
20
3
3
11
6
44
3
0
21
3
10
3
22
5
0
6
0
33
1
21
3
3
40
2
16
0
16
16
1
21
2
27
11
11
5
5
5
26
3
3
3
2
2
46
3
21
1
1
0
0
2
1
0
9
3
11
34
0
30
30
0
4
0
0
0
2
2
35
7
7
8
28
13
0
13
23
6
0
0
20
2
20
27
1
13
16
3
5
11
27
3
29
50
13
13
9
4
12
0
1
39
2
11
32
2
0
7
6
6
6
6
15
3
1
12
2
23
2
1
18
22
23
0
0
16
34
0
34
2
3
14
3
10
24
10
3
2
0
3
1
8
0
8
7
33
1
1
13
20
6
20
3
0
0
3
0
0
16
23
15
1
15
17
1
4
11
13
0
13
5
0
3
13
13
4
12
12
40
5
14
0
5
9
26
26
9
3
5
7
24
0
0
28
2
10
26
3
4
1
38
2
28
28
29
5
2
4
0
26
1
6
0
0
0
0
0
38
17
3
5
5
0
28
34
39
20
13
6
33
1
33
10
5
13
1
20
1
1
29
8
7
5
8
6
6
31
0
1
17
13
17
45
5
5
4
26
16
3
2
15
2
1
0
10
7
12
8
32
4
3
21
4
25
27
27
27
8
22
1
14
3
3
1
12
8
6
0
27
17
38
0
0
3
16
1
38
1
3
1
11
7
18
6
13
4
5
2
0
13
20
20
20
20
20
35
19
24
3
10
39
15
10
0
9
9
20
2
2
2
5
2
10
5
29
13
10
1
1
43
13
30
21
0
3
0
0
14
31
31
27
6
2
15
14
0
21
25
0
10
5
4
20
20
3
3
22
9
18
16
0
16
22
5
1
29
2
12
31
3
14
5
7
1
18
10
10
20
12
4
4
11
44
0
10
0
26
0
3
1
7
6
14
14
13
6
0
5
11
29
25
25
25
25
4
4
4
4
4
11
1
5
0
15
1
2
1
24
1
0
38
0
38
9
11
29
10
16
38
3
5
4
16
3
0
44
14
18
8
6
2
1
40
40
4
0
10
1
4
4
16
0
39
17
37
0
0
0
0
11
3
1
2
5
1
29
1
3
10
25
19
1
2
10
0
3
35
3
43
1
16
39
26
13
15
3
17
17
33
3
4
2
0
21
21
49
14
0
5
0
24
28
1
30
12
6
6
14
1
30
6
25
14
42
20
42
42
0
22
27
1
1
1
0
7
39
32
9
6
26
6
13
17
17
0
14
0
6
8
9
10
23
23
18
18
10
27
11
2
4
17
10
22
1
43
26
14
5
11
0
10
7
29
0
15
19
15
3
13
24
23
23
34
16
35
1
6
24
24
24
29
12
28
3
9
11
20
7
31
2
2
22
2
7
7
5
4
1
7
26
0
15
31
31
6
21
2
28
49
1
12
7
7
5
6
32
0
21
4
24
3
1
3
2
3
0
1
3
22
19
13
10
1
18
18
3
3
5
2
1
1
7
0
14
3
3
13
31
29
29
1
10
0
1
16
9
1
3
3
11
1
10
7
1
21
4
14
9
33
0
7
0
15
7
6
4
12
42
21
0
0
21
35
1
3
4
4
23
14
2
49
3
3
3
3
26
11
25
12
4
28
34
37
5
11
5
5
1
1
17
6
1
14
1
1
2
8
7
20
20
50
3
11
5
9
0
8
13
32
22
32
22
32
1
9
33
7
7
20
20
16
3
5
5
11
3
37
3
0
13
2
7
19
24
2
19
24
13
4
3
0
4
7
29
2
14
8
8
3
3
14
6
8
3
8
8
8
30
31
31
19
4
9
10
35
13
0
11
3
0
1
18
10
26
4
22
3
11
13
25
0
11
3
1
1
5
1
6
2
6
27
29
24
3
1
10
20
8
9
10
9
10
26
2
42
1
1
27
39
5
4
3
5
5
27
24
0
3
10
10
10
6
25
1
1
8
2
8
25
0
0
9
9
0
1
8
11
50
15
27
0
2
18
8
3
21
4
4
11
11
9
43
8
14
0
0
0
3
17
14
8
17
36
3
3
3
30
15
0
10
1
15
0
23
10
1
9
2
2
24
1
11
1
29
11
6
4
24
22
8
18
2
22
20
18
18
18
7
25
3
3
6
0
18
0
21
5
28
0
0
0
11
6
6
45
22
22
12
33
11
10
3
8
14
9
18
19
21
19
4
19
4
4
10
0
11
5
13
10
49
1
10
5
10
0
2
5
4
18
2
18
5
0
2
0
3
4
1
20
2
8
8
8
8
8
1
1
43
42
0
24
26
15
35
23
3
13
3
13
22
9
31
31
42
34
0
9
10
0
0
8
1
23
5
0
3
17
17
1
7
24
20
3
0
2
48
0
7
26
3
3
34
1
16
1
0
16
14
10
21
5
0
15
33
24
10
0
4
0
12
6
0
39
3
0
1
30
3
16
33
0
0
0
3
13
3
17
25
16
35
28
4
1
35
5
14
3
15
15
5
9
20
17
20
1
18
28
20
3
12
12
1
0
10
14
38
3
38
13
4
33
0
0
26
0
0
0
2
0
0
25
23
3
1
10
8
17
17
16
12
0
0
1
13
6
1
22
23
14
14
4
0
37
0
14
0
0
0
0
2
2
0
17
43
1
13
2
1
3
8
2
34
1
0
7
17
24
5
27
34
11
0
18
15
14
4
12
23
0
0
3
0
30
30
30
7
10
40
35
9
17
13
3
45
9
9
15
0
17
12
26
17
17
17
34
5
11
1
12
3
2
2
19
2
8
10
8
28
27
32
18
2
33
50
1
1
2
3
3
0
2
0
3
7
3
37
24
14
2
10
9
9
9
11
5
8
26
1
38
31
29
34
34
8
46
11
8
21
1
1
0
3
5
4
1
24
2
19
8
2
2
31
2
10
2
2
2
3
3
21
3
1
11
2
2
41
0
2
31
2
21
1
0
34
3
2
13
41
2
3
11
8
24
24
39
0
12
3
42
1
42
20
6
36
12
12
11
26
1
3
3
1
35
0
28
41
4
16
4
34
1
30
1
23
23
23
20
9
12
2
2
11
29
40
29
2
1
17
12
2
0
0
0
38
38
38
1
6
19
4
10
7
4
26
5
5
5
37
50
11
7
6
34
1
37
6
10
6
10
8
14
30
1
1
37
1
1
0
0
11
0
8
4
9
21
32
2
28
0
0
4
12
2
0
22
3
14
33
1
5
26
30
1
1
4
41
18
3
3
3
1
1
19
15
24
15
0
0
35
13
7
0
13
7
25
29
1
8
4
37
14
14
2
1
2
28
2
2
14
1
3
12
12
3
10
1
6
16
3
14
3
1
0
1
15
9
14
0
19
26
26
35
0
0
35
0
2
0
35
10
8
10
14
14
8
21
8
8
13
3
8
6
9
3
5
4
4
20
29
8
2
8
0
0
0
0
1
10
37
6
1
15
41
22
3
0
20
10
10
19
5
8
5
12
12
12
29
23
5
18
22
9
15
9
0
0
12
2
2
2
1
2
4
1
3
14
9
40
3
0
8
0
6
3
1
7
35
11
4
26
21
15
14
0
16
21
0
4
4
12
6
22
3
3
4
27
9
1
5
5
14
0
0
14
7
11
0
4
0
2
33
8
33
5
1
0
7
45
10
3
9
7
3
27
5
43
43
0
1
7
29
1
1
26
0
8
8
1
8
16
5
10
14
3
17
5
1
2
4
2
2
1
16
16
27
24
7
20
21
18
1
4
7
20
0
8
38
9
13
22
13
1
40
6
5
45
8
0
4
7
10
21
0
8
3
8
3
27
27
0
18
18
27
5
8
16
3
9
6
6
42
24
14
0
0
11
13
22
3
3
12
21
21
4
8
4
8
37
32
5
7
13
2
29
6
2
0
22
11
26
4
6
17
39
9
9
9
16
19
8
8
8
16
39
16
0
33
0
0
1
8
1
4
2
45
2
11
27
1
11
14
17
40
5
1
1
5
26
0
6
12
12
9
23
39
2
19
0
18
1
1
5
35
0
35
5
2
7
34
7
7
31
8
8
11
38
38
43
38
4
2
12
1
25
9
3
3
3
19
19
1
2
4
41
9
0
1
19
0
10
33
22
36
19
0
28
0
28
28
7
19
3
0
5
12
10
21
5
3
1
7
7
4
1
31
0
31
7
25
2
6
3
20
41
20
20
20
0
8
0
47
31
19
29
18
1
0
0
11
6
5
35
35
2
9
11
1
10
10
14
4
21
33
21
3
6
7
7
0
0
26
6
7
14
0
35
0
11
0
11
16
1
7
6
23
33
1
0
0
1
5
5
0
5
13
35
14
15
3
1
27
19
2
2
39
0
6
0
2
21
48
0
12
12
3
3
2
10
4
8
9
20
7
6
27
12
0
4
12
13
5
2
0
1
1
0
9
9
9
3
46
33
9
0
13
13
13
13
5
2
10
46
3
3
17
3
3
3
0
6
2
2
0
1
10
0
0
19
6
16
32
5
5
16
2
14
4
17
2
13
13
21
49
11
18
23
6
16
13
18
29
29
0
17
31
9
9
3
0
5
0
3
3
44
0
8
2
33
8
39
20
2
11
3
32
9
16
1
16
3
8
9
22
13
3
1
0
18
2
14
7
7
0
7
2
2
8
8
18
1
18
33
2
27
22
1
10
0
16
2
6
22
46
5
8
4
23
0
0
6
20
32
19
8
38
38
11
46
16
6
41
2
2
38
4
50
0
1
21
8
6
0
11
2
17
29
29
24
10
12
12
0
24
20
0
4
14
0
24
3
1
16
18
18
18
0
26
2
0
0
0
0
0
2
4
35
19
0
1
19
0
1
17
0
0
0
2
0
31
1
6
2
2
1
5
4
14
29
7
3
40
0
4
3
13
35
0
0
2
2
1
3
2
1
4
3
25
0
0
9
1
8
8
0
37
36
1
1
4
15
10
18
6
27
16
5
5
5
33
1
0
0
5
23
27
27
16
16
4
1
15
1
29
27
9
0
0
1
0
0
4
15
28
28
9
9
4
4
6
6
36
6
6
27
27
1
2
22
29
2
3
22
9
18
7
9
2
30
3
3
15
12
4
8
3
26
26
20
30
30
1
18
17
37
5
1
26
17
27
4
21
10
15
0
3
1
8
1
1
8
0
21
21
0
23
2
17
47
0
12
15
0
9
0
9
1
18
2
1
7
7
24
25
25
0
30
11
3
3
18
8
7
31
32
2
9
7
0
3
0
0
0
22
22
10
10
1
1
1
1
20
20
3
3
9
26
41
25
2
2
0
15
26
12
4
35
0
0
6
6
8
1
23
0
0
28
10
11
1
5
9
3
4
16
3
2
3
11
20
11
4
9
12
4
44
32
12
4
4
0
0
19
8
39
3
4
41
20
20
7
18
9
9
8
10
21
25
0
1
9
9
2
35
35
0
39
2
7
0
0
0
1
1
1
1
46
1
5
1
1
2
2
3
3
6
13
2
2
2
3
8
26
25
0
10
0
19
19
8
33
21
3
3
11
2
29
14
6
1
1
8
16
16
18
29
2
1
1
24
3
11
11
0
1
10
30
19
10
13
13
0
31
0
31
28
26
29
12
12
8
9
0
11
9
11
1
2
4
10
3
3
0
0
3
15
4
2
25
19
25
19
6
11
0
21
1
5
26
1
8
22
13
28
2
3
11
11
9
14
9
6
23
2
2
2
5
1
1
22
1
15
44
15
1
28
6
2
2
2
17
36
7
19
19
19
26
20
7
6
0
21
20
32
16
0
2
1
1
22
0
2
2
47
47
2
1
4
34
0
20
20
4
3
3
5
23
11
11
35
9
10
8
1
8
3
3
3
24
1
1
7
0
2
0
6
0
12
21
26
17
1
47
7
0
24
3
7
0
15
2
2
4
3
25
16
3
33
9
3
0
0
2
18
18
21
3
3
12
5
8
9
0
3
18
18
18
18
18
10
13
15
15
15
18
18
18
10
15
1
10
15
7
23
1
29
0
21
15
0
10
16
8
15
15
8
34
28
0
4
5
41
16
5
30
1
1
0
2
14
1
0
3
0
9
0
1
1
38
38
38
15
38
0
0
1
17
11
5
42
1
13
21
1
1
1
6
1
0
8
24
25
7
21
21
1
0
6
21
24
17
17
49
1
1
5
1
2
4
27
35
35
0
6
4
46
44
10
0
2
6
26
2
2
2
22
0
50
0
40
10
21
1
21
19
30
12
30
13
17
30
21
2
7
31
31
33
44
27
20
13
7
3
31
12
1
7
7
3
13
3
6
1
9
9
17
9
4
4
4
4
3
30
6
12
16
33
0
13
0
13
3
37
37
49
16
0
23
0
32
32
3
18
16
16
42
0
20
0
42
1
17
2
11
22
20
11
31
16
6
6
2
18
18
18
6
24
21
2
32
32
33
15
0
1
14
0
0
5
0
5
22
16
16
18
1
3
9
1
24
24
6
8
0
9
8
21
21
11
39
39
13
14
9
13
7
6
6
11
17
7
0
14
47
1
5
0
13
2
3
31
5
5
2
33
2
48
48
5
5
5
3
3
5
8
20
1
15
1
9
9
28
12
11
28
7
36
0
7
0
12
0
6
23
25
1
21
6
23
9
16
1
1
3
26
1
1
2
17
6
13
2
6
10
8
6
2
36
0
48
13
3
9
10
9
11
11
0
0
1
15
13
20
15
15
30
23
9
37
2
16
1
0
38
25
18
0
4
21
18
0
7
4
9
1
39
9
0
0
3
33
2
7
3
8
0
8
8
8
8
14
12
12
2
12
1
14
39
11
6
23
14
12
0
9
9
9
9
19
1
0
9
39
7
0
0
0
36
36
36
14
48
0
0
0
14
0
7
27
14
17
0
20
4
27
27
0
3
21
1
40
5
5
20
5
39
9
1
1
1
38
38
0
34
41
34
6
24
25
8
30
1
8
25
31
14
29
34
34
0
15
6
2
25
24
8
2
22
23
10
9
14
23
9
24
24
11
28
0
13
13
13
14
14
14
2
2
2
48
8
7
1
9
1
9
1
1
2
1
1
7
16
34
32
2
2
22
17
8
17
0
1
0
23
13
1
3
1
1
16
12
0
18
6
40
5
5
5
6
19
6
40
6
6
38
22
0
3
0
4
44
20
12
3
3
0
23
0
3
0
0
35
0
0
0
37
10
7
1
11
0
11
11
1
12
21
1
12
16
15
5
9
0
5
4
0
1
1
1
17
8
10
27
1
1
5
31
16
6
6
27
3
11
30
5
6
12
6
0
2
12
10
10
41
20
20
0
10
2
6
25
6
14
13
5
20
20
3
3
8
7
8
11
2
11
0
0
6
19
0
6
6
2
23
23
11
2
16
0
15
15
10
3
14
2
12
0
6
22
0
12
12
34
34
3
3
16
5
7
3
1
0
0
6
37
10
27
16
2
3
0
17
14
5
41
1
13
19
0
0
5
0
17
0
4
4
31
1
23
5
5
21
21
21
0
26
2
21
40
40
7
0
2
24
10
2
3
4
27
9
8
33
8
6
0
0
0
15
4
1
2
1
5
32
6
0
0
34
1
9
23
11
13
3
5
5
2
2
13
2
29
39
29
9
5
30
0
7
8
4
4
10
0
0
10
10
13
10
34
10
34
2
0
37
3
23
11
11
4
3
9
32
32
6
13
3
33
4
0
3
1
0
43
1
31
11
7
4
17
1
18
2
0
3
15
15
2
4
28
10
3
3
3
3
15
8
7
6
1
3
18
18
18
3
1
7
11
26
2
0
4
7
1
9
1
26
2
4
3
1
9
7
0
7
0
0
7
9
1
32
9
9
1
10
2
1
21
27
15
8
11
2
5
28
28
28
0
47
1
0
12
1
42
17
3
9
13
9
0
2
4
5
10
11
19
0
0
17
45
13
20
0
20
4
6
6
1
1
9
1
4
0
18
1
1
0
46
29
14
38
0
1
11
16
14
11
10
3
38
17
10
19
6
32
2
0
2
1
11
2
2
7
0
0
0
14
14
2
16
26
1
0
5
2
3
13
13
0
13
11
0
0
37
24
3
2
4
20
3
6
6
24
0
1
5
2
16
10
19
1
3
4
7
4
32
2
16
24
5
32
2
0
0
4
11
5
34
41
27
27
32
19
18
18
0
1
4
24
2
24
0
4
24
9
1
3
8
8
0
28
28
20
15
16
0
3
14
9
16
1
14
26
3
11
1
1
35
11
2
1
39
3
11
3
3
0
19
7
5
13
2
9
39
1
5
0
0
20
25
2
33
32
32
7
2
0
16
3
12
1
1
0
37
8
28
7
16
16
10
0
0
8
2
13
35
9
32
1
3
12
1
4
30
1
3
10
10
39
11
10
9
8
29
6
8
0
19
33
4
1
1
14
15
6
34
7
16
16
2
0
32
22
0
21
10
1
1
2
2
2
0
0
23
7
21
21
18
21
11
3
14
1
2
14
30
6
10
21
5
14
9
9
9
1
15
14
29
2
2
18
17
10
1
4
0
2
2
12
23
21
25
4
0
4
10
0
5
0
23
13
12
3
12
3
7
2
7
3
3
7
7
7
34
50
1
4
4
8
2
0
40
22
1
23
41
41
2
0
2
39
0
4
20
2
6
3
1
15
10
1
11
17
25
4
9
3
3
8
13
6
4
2
19
39
8
16
16
25
25
3
26
3
2
2
25
9
8
14
16
6
0
9
5
2
32
0
1
24
5
8
16
16
16
29
4
9
5
12
7
21
39
1
1
1
20
11
13
32
32
0
40
3
3
3
12
10
10
0
19
12
40
7
8
4
18
4
10
17
15
35
35
16
0
16
0
20
39
28
4
34
41
2
1
7
19
22
1
34
0
2
19
4
4
2
4
3
3
3
8
43
27
3
10
10
8
8
1
7
8
7
12
1
12
12
4
15
6
6
2
8
3
13
5
21
34
2
0
3
2
0
3
3
2
4
10
14
16
3
0
0
5
23
3
3
23
30
30
0
2
2
18
18
12
12
11
2
2
7
5
9
2
0
0
6
13
15
13
14
16
19
19
19
20
8
19
6
6
3
43
12
3
37
37
37
1
1
8
0
36
19
36
15
0
11
11
0
15
8
12
5
11
0
28
1
43
4
10
12
17
3
3
7
4
8
6
6
8
27
4
0
33
21
12
33
27
20
31
3
19
20
2
9
23
13
13
30
3
0
3
0
15
8
8
8
27
6
6
2
3
17
19
26
12
15
20
4
18
19
48
2
25
20
22
22
10
3
41
41
28
2
11
9
2
1
38
4
25
14
0
0
1
10
14
2
3
31
1
5
9
26
26
2
20
35
10
4
35
5
6
7
23
12
30
12
5
24
9
6
0
7
33
37
0
20
22
3
20
12
19
20
20
9
8
10
23
0
26
26
10
4
9
12
41
9
42
3
26
26
26
1
11
8
1
3
7
44
1
1
5
41
8
20
37
1
7
38
9
44
6
2
21
6
0
0
8
0
0
15
3
3
5
0
10
7
16
3
14
7
7
10
10
24
19
34
17
26
35
0
35
15
38
38
6
24
2
16
9
33
8
8
7
7
7
20
20
1
11
4
0
25
6
5
5
3
3
40
5
1
11
27
6
4
0
22
42
1
0
0
2
24
7
7
3
3
12
19
19
31
30
11
3
3
46
41
16
3
3
9
5
21
29
14
14
1
1
0
0
2
1
15
2
14
16
0
1
20
14
0
6
0
1
2
11
24
11
11
35
35
8
22
0
0
20
21
19
11
11
19
3
0
6
32
15
15
9
24
0
3
3
3
0
0
0
0
1
0
10
8
3
1
8
14
3
29
23
3
3
3
23
16
16
16
18
1
1
3
38
35
10
1
9
12
0
6
34
39
15
29
2
2
8
7
7
18
2
14
1
0
0
17
1
33
34
36
36
15
36
12
11
2
30
2
6
13
13
14
29
12
0
1
1
1
27
7
8
17
1
14
31
9
9
9
0
6
5
17
5
26
14
26
0
26
41
0
0
19
10
19
6
6
3
1
1
1
3
19
30
7
9
9
2
5
35
22
6
0
17
9
0
18
0
14
4
34
9
17
0
21
9
16
6
44
3
2
37
18
1
30
26
18
10
1
28
18
17
5
17
9
11
11
11
0
2
5
15
28
33
18
21
33
4
5
13
11
20
1
20
20
20
5
5
13
3
5
0
35
9
19
36
36
0
0
4
0
34
23
0
18
24
32
3
5
14
22
22
24
45
1
9
3
0
2
27
20
6
35
0
0
11
14
6
4
33
25
25
0
0
9
22
11
22
22
3
7
2
10
10
3
6
24
23
1
0
7
1
5
0
22
6
1
3
29
47
0
3
32
1
9
33
0
0
0
13
7
0
41
2
14
21
44
5
5
3
3
23
1
2
23
0
28
6
39
0
2
2
0
0
0
3
3
0
6
4
5
0
28
3
3
3
2
23
11
5
7
21
21
38
30
34
22
23
23
33
24
18
26
26
26
19
12
6
8
0
10
6
0
2
25
23
2
1
1
1
17
17
17
23
23
3
14
14
25
13
13
13
21
3
24
24
23
1
23
10
4
8
20
4
11
12
6
3
17
3
7
2
2
26
26
42
3
24
11
31
0
6
23
11
21
0
8
32
34
17
32
9
2
31
2
3
8
36
9
9
32
1
3
3
22
30
45
5
5
24
24
1
29
8
10
0
14
37
5
1
1
6
26
3
27
35
27
3
5
5
37
2
4
10
0
8
2
37
37
37
3
0
5
0
0
38
6
50
6
5
13
31
26
4
3
1
5
5
3
0
41
25
25
4
10
10
10
4
4
10
12
12
16
34
6
6
10
31
31
0
0
33
33
33
2
6
3
10
11
5
5
6
19
6
8
6
18
1
5
20
3
21
16
1
18
23
18
9
9
0
20
4
17
32
10
9
14
3
1
25
0
0
19
19
30
25
11
2
13
29
5
4
8
5
2
47
18
16
4
3
13
10
11
37
44
8
8
3
2
2
3
9
4
25
0
4
2
12
8
9
1
26
3
0
5
4
4
4
1
8
9
20
33
1
8
8
1
18
0
10
8
32
12
1
2
2
12
12
9
13
10
0
2
15
1
30
18
21
7
13
10
3
10
0
16
7
7
6
5
4
2
21
0
25
1
9
10
11
1
0
0
11
3
7
4
6
14
14
2
28
2
29
0
5
3
0
0
4
11
9
12
18
1
22
8
0
16
5
0
9
7
15
0
22
4
39
16
1
9
1
1
20
1
6
18
5
3
5
5
3
0
5
5
5
8
7
10
11
10
38
8
21
16
10
12
12
5
33
11
6
2
12
2
2
1
1
17
9
16
7
0
29
1
13
3
28
1
24
0
2
0
39
39
0
39
26
17
2
44
16
9
21
2
36
8
4
15
4
14
33
1
10
12
5
0
0
12
2
4
48
7
4
34
34
4
7
23
7
1
1
4
1
15
22
22
33
1
0
0
0
30
3
6
2
16
11
18
18
11
29
0
13
7
7
5
15
5
7
7
44
6
8
6
0
0
0
22
8
8
1
19
5
3
0
5
14
5
4
45
1
8
8
8
0
0
25
25
16
16
4
9
5
25
0
36
36
8
18
18
18
6
2
5
6
4
50
2
5
2
16
21
14
6
28
28
18
13
24
21
19
22
27
3
35
0
9
12
0
0
26
26
4
27
12
5
0
9
1
1
2
6
24
3
13
1
6
8
17
14
46
6
0
0
5
31
31
10
9
5
4
19
4
4
0
15
26
25
14
2
2
32
18
7
19
19
19
12
29
4
4
16
23
44
35
23
34
33
1
10
11
22
4
9
7
13
13
23
11
0
3
8
0
13
7
7
2
2
8
37
20
2
1
1
22
1
12
20
12
38
38
29
38
38
0
33
33
33
33
38
38
0
6
4
0
17
16
21
8
13
0
0
6
36
15
15
7
0
0
3
0
17
17
2
8
11
27
24
2
0
0
8
0
3
18
18
8
2
12
2
45
0
15
8
8
10
0
18
0
37
1
1
5
27
16
12
2
33
3
3
6
11
9
6
11
26
30
4
15
15
2
10
10
4
0
22
4
2
1
6
17
14
3
3
17
32
25
18
11
9
9
9
0
0
3
8
17
25
0
7
4
4
5
21
15
1
31
30
0
13
13
24
1
13
3
15
11
1
1
21
21
11
0
22
20
44
6
20
9
9
0
4
3
8
39
12
12
20
0
4
6
0
0
1
2
2
5
32
4
28
18
28
13
14
6
0
18
0
0
30
3
0
2
29
43
8
8
14
5
3
1
1
1
1
1
5
18
2
2
2
20
30
1
5
2
11
20
34
8
30
0
30
30
48
28
28
16
3
28
20
34
12
2
25
3
26
5
32
11
1
8
5
0
21
5
5
12
5
50
18
18
5
2
15
12
4
4
6
3
4
4
2
27
2
10
2
7
18
18
18
18
2
2
7
5
8
2
13
0
1
1
1
11
27
0
7
4
9
7
25
25
25
26
0
7
7
23
8
8
3
31
14
2
2
0
1
3
23
21
21
15
3
1
8
0
5
43
0
38
10
8
2
7
16
0
5
9
11
2
11
17
18
14
37
3
40
1
4
1
1
4
25
12
4
7
1
2
2
34
4
11
27
27
21
0
0
4
1
4
0
0
5
3
3
3
2
2
2
0
0
35
33
9
19
43
19
31
10
23
17
23
14
14
5
1
4
4
4
8
0
6
9
18
3
0
12
12
12
4
19
19
8
19
2
0
16
12
12
5
33
21
9
3
1
1
16
23
6
2
2
2
39
0
0
21
8
9
38
8
2
38
6
48
23
6
11
1
1
7
14
0
26
1
1
0
15
5
13
12
14
21
26
7
16
20
2
2
3
12
10
1
22
7
8
29
21
35
0
24
1
29
29
28
0
27
34
10
10
0
14
15
15
42
26
0
0
11
0
4
0
12
29
28
0
23
10
19
2
4
21
7
16
5
16
0
2
20
7
29
4
17
0
2
2
2
16
20
4
7
40
40
2
40
40
0
22
10
10
16
20
5
5
2
32
23
6
26
19
23
40
3
20
2
26
15
13
4
14
13
10
10
24
0
8
34
30
8
13
4
10
1
1
50
50
50
24
14
1
37
0
18
22
4
1
4
5
0
28
10
10
2
2
22
2
29
1
1
0
3
0
12
2
3
5
5
15
11
0
8
16
3
3
16
4
25
5
8
7
47
13
10
26
0
0
1
6
4
4
23
20
5
46
3
1
3
17
15
7
17
21
5
6
18
6
6
2
2
10
22
2
0
2
2
2
2
0
4
3
38
38
5
1
7
20
13
3
0
0
14
18
18
6
3
40
6
8
9
0
13
8
39
0
0
2
2
0
28
9
0
1
7
15
1
0
6
29
1
1
3
21
1
6
50
0
4
4
2
26
7
16
27
16
16
7
4
5
4
13
1
10
3
3
11
5
0
4
4
2
8
23
14
3
15
4
13
0
18
20
19
3
24
19
18
8
8
6
0
6
3
2
2
14
16
1
16
1
17
2
2
9
9
4
4
2
0
0
2
24
7
20
2
36
22
32
28
12
6
0
0
0
11
21
5
5
0
6
8
3
1
14
25
10
22
3
36
34
17
9
21
1
2
2
11
29
23
1
0
1
4
27
0
11
3
0
8
0
0
24
1
24
24
38
16
5
26
0
11
11
11
2
30
13
25
32
11
9
21
2
6
11
2
5
15
9
9
5
5
5
8
1
33
4
5
0
17
4
1
25
25
3
27
27
0
9
0
21
0
4
4
0
38
14
2
10
14
0
19
2
0
27
5
7
6
7
0
6
48
48
6
13
13
10
14
2
49
18
2
18
17
6
6
28
6
27
6
35
1
45
0
45
2
2
25
19
14
0
8
12
12
12
4
1
1
27
27
0
19
19
18
19
10
38
7
1
23
35
4
0
3
8
9
2
26
26
37
6
11
26
1
49
49
6
29
10
16
0
2
28
28
11
26
36
6
18
2
34
0
9
45
28
0
8
16
16
9
5
9
0
18
0
1
37
5
18
2
3
3
0
3
0
1
6
6
0
13
5
4
12
5
0
5
10
3
5
2
0
10
1
1
28
16
8
11
3
23
2
14
6
1
26
35
4
35
1
31
20
0
15
2
2
9
8
1
1
2
1
37
22
22
14
1
1
17
30
4
30
12
36
0
9
9
6
1
0
0
14
8
5
27
0
16
18
40
13
1
27
12
13
1
3
19
19
19
2
33
10
11
13
12
9
38
30
31
20
21
2
13
2
2
2
3
3
3
19
3
3
19
5
12
3
13
5
5
0
31
22
17
15
15
23
15
23
23
0
17
5
8
17
20
20
38
3
28
3
3
35
35
20
21
38
11
8
38
38
0
32
17
17
29
0
20
3
0
14
0
31
3
25
44
13
13
38
38
0
16
10
34
20
5
5
28
8
16
12
25
8
19
20
27
1
3
0
0
1
0
7
7
0
1
37
13
26
25
3
38
38
4
30
2
1
30
30
39
25
1
1
9
25
11
30
1
1
6
38
34
16
9
16
22
18
24
24
10
3
8
11
0
29
8
1
2
1
39
8
0
1
13
2
0
0
5
8
0
5
10
15
0
8
33
7
6
24
26
37
6
14
3
2
17
37
37
13
37
13
1
22
15
17
3
0
3
3
0
30
0
10
2
5
18
9
13
25
25
2
2
3
6
5
6
3
0
0
0
1
32
3
1
3
1
10
1
27
0
10
1
14
3
1
11
11
31
11
11
20
26
0
1
8
0
28
2
4
16
33
1
17
9
7
23
47
8
6
24
19
3
0
0
0
4
3
4
9
3
5
9
18
6
25
31
1
0
0
43
21
6
43
43
4
21
33
9
1
1
16
20
14
14
16
7
28
6
0
0
39
39
1
3
3
3
33
3
4
3
46
7
16
16
0
3
36
7
26
22
9
10
10
1
11
11
7
3
4
3
4
10
11
19
17
1
1
38
6
16
11
0
22
0
26
34
5
7
7
0
2
16
17
2
2
2
2
2
5
2
5
8
8
5
8
14
28
25
28
5
33
25
11
29
29
1
28
40
14
7
10
29
23
30
28
28
0
34
18
14
18
3
3
22
3
23
2
13
27
18
0
0
13
23
0
10
5
3
11
22
0
3
10
7
1
0
1
9
31
4
1
24
4
2
0
26
27
21
21
21
2
2
7
41
0
10
9
4
16
3
0
8
0
4
5
14
16
8
2
0
36
16
13
13
0
18
0
10
31
20
35
7
2
2
12
7
6
1
8
0
3
5
15
0
7
15
23
2
36
0
41
3
23
0
0
15
15
3
6
6
1
0
8
20
0
6
17
14
9
18
3
12
0
2
6
2
31
19
27
14
25
27
10
11
9
42
22
8
20
0
11
7
12
49
12
1
14
6
0
38
21
0
7
11
24
8
24
24
19
24
34
7
2
8
2
1
16
1
25
36
36
4
5
0
5
20
16
1
1
4
9
3
1
34
8
22
2
22
2
2
2
32
18
1
2
36
8
0
2
21
23
1
20
12
20
1
5
25
39
5
16
20
15
23
23
23
1
14
1
0
1
1
10
10
18
42
3
9
34
34
34
15
0
38
11
31
13
23
9
9
23
13
43
21
29
19
19
8
4
0
4
0
37
37
11
11
8
31
10
16
10
26
20
7
0
2
6
13
2
0
1
7
28
1
0
5
8
16
2
10
0
0
0
16
0
10
20
3
31
17
1
7
15
13
7
6
13
7
7
7
10
14
7
14
14
2
7
50
0
0
39
1
32
29
5
0
31
0
28
9
5
9
9
2
1
27
27
14
27
34
7
25
18
1
27
27
3
20
3
0
34
5
28
28
6
15
1
40
10
9
7
34
9
3
15
0
16
2
2
2
3
1
3
28
24
20
20
10
8
2
3
37
24
24
7
19
21
5
1
30
1
23
2
0
22
5
10
5
11
0
17
23
1
1
28
0
5
10
7
10
15
3
3
2
2
5
6
32
0
14
30
30
30
3
16
21
22
14
8
34
20
10
3
7
3
3
19
22
30
30
23
17
6
44
0
0
0
0
2
32
18
1
1
17
17
2
8
7
44
4
25
8
22
3
8
14
6
7
2
13
1
14
2
17
28
19
3
40
1
3
8
3
23
0
22
2
22
22
31
35
3
3
4
6
0
11
11
2
15
5
25
16
15
25
24
30
13
19
2
0
17
1
15
2
2
5
19
31
31
31
18
29
12
1
3
16
37
16
28
5
9
33
1
2
29
25
0
24
1
4
4
0
8
16
2
35
3
0
21
14
3
31
1
2
42
1
1
1
3
37
1
3
27
3
9
0
6
36
36
36
2
0
0
1
17
16
12
10
10
9
1
8
6
16
3
9
6
14
17
28
2
11
13
15
22
0
1
5
36
36
6
6
0
5
7
7
23
0
34
4
8
9
0
0
10
15
45
1
36
45
45
4
37
26
1
1
26
4
24
24
16
15
15
0
3
15
5
0
6
16
1
12
2
5
5
0
0
45
10
11
11
1
2
0
2
4
10
22
0
21
7
0
5
16
16
6
1
9
0
16
16
16
14
0
5
3
9
21
14
0
34
1
0
9
17
1
34
6
6
29
2
1
2
1
38
0
15
3
13
16
16
0
17
7
1
0
32
16
11
11
11
26
20
5
23
0
35
3
4
12
8
0
15
0
0
1
0
20
12
8
10
25
18
10
24
19
19
19
3
10
3
3
29
29
0
13
7
2
0
5
1
0
1
25
3
6
0
0
22
36
4
14
3
16
6
1
0
11
13
16
11
11
0
13
0
20
4
10
3
10
29
5
5
12
34
47
1
12
16
16
10
2
5
10
10
4
39
5
1
19
9
22
1
6
6
10
9
5
11
1
1
4
3
14
14
2
1
49
28
5
18
5
4
3
24
3
36
0
0
1
33
33
19
20
32
31
32
32
10
9
0
0
19
19
21
21
1
0
8
0
7
16
0
10
5
5
24
1
24
15
13
34
0
9
21
7
31
7
7
35
23
7
17
17
17
0
34
0
17
11
4
9
20
38
0
0
0
7
2
30
4
4
43
1
12
0
5
12
21
23
23
6
6
26
26
17
6
6
15
1
1
29
0
5
19
18
30
9
0
0
6
30
30
32
30
30
1
30
30
40
40
27
40
13
8
7
0
1
15
19
11
10
4
4
1
14
14
15
8
11
8
14
14
31
4
47
1
1
1
24
10
5
2
32
32
6
0
19
33
1
19
8
27
0
29
2
1
2
21
2
7
19
19
19
1
0
21
18
10
18
7
13
13
8
32
2
3
5
1
4
1
4
5
42
27
38
27
38
22
23
29
38
32
32
16
25
10
11
20
26
10
22
26
0
1
0
6
6
6
2
5
5
22
24
3
6
26
5
3
0
0
0
10
12
4
4
3
4
25
3
33
5
9
16
9
0
3
0
12
27
26
24
2
1
17
5
29
5
13
19
0
3
3
1
17
7
3
32
1
2
2
2
2
33
1
1
1
36
28
30
30
30
0
18
3
2
1
2
26
29
8
22
2
24
21
0
16
12
11
0
6
1
40
7
17
12
11
12
2
1
19
19
3
0
26
0
26
0
0
24
14
0
10
2
2
33
22
3
3
34
34
29
9
9
29
22
22
24
3
0
0
9
9
3
19
15
22
38
22
38
3
23
15
14
28
19
18
0
8
28
28
0
0
2
8
16
23
1
2
0
2
5
26
4
26
37
25
19
0
5
19
19
19
2
2
36
10
10
30
0
12
12
6
12
9
15
0
0
48
36
11
17
5
10
0
10
10
4
39
39
39
39
4
24
5
21
2
26
11
11
19
9
30
39
21
1
21
16
16
7
3
1
12
41
28
42
13
13
0
2
4
11
1
6
6
6
12
0
15
2
16
16
2
47
9
8
36
1
8
23
9
1
12
43
12
12
8
12
3
0
0
0
1
1
3
3
14
1
10
11
5
14
33
24
4
1
2
30
30
10
9
9
32
32
1
2
8
13
13
18
28
46
4
6
37
3
13
11
0
3
1
8
28
16
3
20
26
12
3
1
3
3
6
3
24
33
24
16
6
32
14
32
15
15
2
17
5
2
6
1
32
1
4
5
26
5
3
20
0
9
41
2
43
6
20
20
22
43
1
7
1
7
4
4
3
0
0
0
14
3
25
10
5
3
18
12
12
5
4
4
0
34
2
4
4
0
16
4
16
0
1
25
41
19
6
1
0
27
7
20
2
24
18
13
1
4
4
0
5
2
17
48
18
6
17
6
22
26
28
9
9
0
0
0
2
5
13
11
13
26
0
1
0
2
0
0
17
28
28
22
2
21
0
0
0
15
4
15
8
25
2
1
8
31
37
9
11
29
0
11
5
21
30
36
3
23
0
11
6
19
0
50
3
3
3
0
0
15
20
9
13
14
10
14
5
14
42
15
18
11
6
33
21
9
5
6
11
47
47
22
22
13
30
34
0
0
4
0
37
6
12
6
26
0
18
10
24
10
4
4
4
10
1
0
4
15
0
4
2
13
37
2
19
23
0
7
0
30
6
0
3
2
26
6
3
42
0
13
0
32
2
0
5
41
7
7
5
16
5
28
28
28
1
1
2
22
18
5
0
4
8
3
1
2
2
7
1
0
32
0
7
9
24
6
4
43
11
4
18
22
31
15
4
11
45
37
38
0
12
3
3
5
5
2
1
6
1
0
6
16
4
16
0
1
12
14
14
18
5
0
18
35
6
0
0
1
33
1
12
24
7
7
28
6
12
11
2
5
5
4
5
27
3
7
7
5
8
1
32
19
10
0
10
36
4
34
18
9
26
15
10
35
0
16
0
0
2
15
12
26
26
28
26
3
19
19
19
34
0
3
34
0
22
33
10
0
16
10
4
20
4
14
14
26
4
0
5
21
11
8
26
5
9
1
13
6
20
2
20
4
1
5
5
18
4
4
41
6
6
4
23
16
14
29
0
15
25
0
3
23
23
2
8
21
21
15
7
0
9
0
9
21
28
22
2
21
3
6
20
2
16
31
1
3
0
0
0
50
3
3
15
2
2
18
37
37
19
10
2
6
30
4
0
9
7
9
9
7
29
21
12
21
3
0
6
45
11
30
1
4
35
0
3
1
14
5
25
1
1
5
25
3
33
33
4
35
10
35
0
31
16
8
8
11
30
34
10
17
13
14
4
26
33
3
6
0
8
0
3
31
11
6
6
9
9
2
8
4
7
6
5
6
22
5
3
3
10
2
6
2
7
7
2
3
1
1
6
3
1
1
13
2
2
2
18
1
3
2
10
10
39
39
14
29
5
48
3
48
20
2
2
2
25
15
0
27
1
20
1
2
2
11
8
13
1
10
11
10
9
1
0
14
10
10
2
22
1
1
21
21
21
3
31
4
1
1
1
6
2
1
12
24
24
1
24
0
0
31
31
1
6
20
16
6
6
1
16
3
14
0
0
21
33
12
1
2
16
6
12
16
8
12
1
46
37
27
27
0
9
8
23
23
7
5
24
4
1
6
6
9
25
2
28
16
3
16
0
11
11
10
16
36
1
26
0
21
9
1
14
23
1
7
33
28
11
1
23
35
3
3
28
0
20
25
36
36
1
3
42
42
21
18
15
8
2
26
1
34
4
5
20
21
21
16
8
0
2
0
30
3
15
0
23
23
26
20
26
18
18
28
22
4
5
20
0
20
13
18
43
0
1
13
2
18
15
15
15
15
2
47
2
7
34
1
28
31
10
0
0
16
6
20
27
7
8
0
1
9
39
4
0
19
0
31
1
15
3
0
0
14
7
7
19
1
1
0
0
1
1
39
39
28
14
14
9
20
1
13
13
1
13
24
27
27
7
29
29
12
29
10
34
39
39
2
10
10
0
27
5
33
3
3
32
41
3
35
9
14
22
0
19
34
1
4
34
22
2
7
15
19
1
24
0
16
2
14
2
19
8
0
12
2
7
17
21
17
3
19
16
19
2
8
22
4
3
3
0
0
4
40
0
40
20
7
26
0
21
1
23
15
23
1
3
1
5
35
5
2
12
12
14
14
2
2
1
4
17
17
22
42
3
23
2
0
0
43
7
42
0
0
17
1
15
19
0
2
16
16
1
42
14
2
0
0
15
29
12
18
7
18
0
11
11
12
12
9
5
14
7
5
10
2
7
1
2
1
35
35
21
31
15
23
23
0
2
0
22
22
15
14
24
14
14
1
4
8
2
2
2
0
9
18
18
18
5
13
1
18
42
2
2
2
7
7
23
9
41
3
38
2
9
30
30
10
12
25
22
12
1
49
4
9
31
9
26
15
20
2
2
0
25
9
1
0
14
22
4
8
20
28
2
2
13
3
22
22
36
36
36
15
4
11
4
2
16
7
0
13
5
0
1
6
5
32
1
1
0
1
47
27
10
18
18
1
0
1
9
10
8
4
4
4
4
23
44
5
9
2
2
2
0
0
0
22
22
6
18
7
0
5
11
4
41
24
1
44
0
11
2
2
5
5
2
7
2
5
45
0
1
14
14
20
6
20
34
34
34
0
2
1
5
19
4
2
9
14
6
43
30
5
0
0
19
8
3
0
2
8
13
27
2
0
0
0
24
13
0
37
0
0
3
3
3
0
4
31
0
11
3
2
2
7
25
40
20
20
0
0
23
26
25
19
2
14
9
9
9
8
10
23
0
0
37
24
4
8
3
30
1
6
7
3
20
6
18
18
17
31
1
7
16
2
21
28
38
6
22
2
20
20
7
1
4
0
16
4
15
18
13
13
0
11
11
11
6
22
22
5
11
1
4
25
27
15
15
28
33
1
1
16
0
1
16
2
4
27
4
0
10
13
1
43
43
3
13
39
50
50
50
24
1
9
18
0
47
9
1
9
1
1
6
9
16
18
0
7
17
1
0
0
5
24
14
3
16
1
0
23
3
16
1
7
7
7
2
24
24
6
24
0
7
0
8
26
6
8
23
0
20
1
5
22
32
22
8
22
2
5
5
14
6
1
6
0
0
28
22
5
27
1
4
4
6
50
25
9
19
8
10
15
28
20
20
6
35
1
2
4
0
1
6
20
13
13
21
1
27
27
4
5
13
37
10
40
10
10
3
7
41
0
0
9
11
11
0
1
13
13
0
1
3
1
1
1
3
9
29
29
1
3
1
12
30
3
17
1
1
1
26
35
3
26
26
13
4
0
28
28
25
0
1
0
24
24
2
6
2
2
3
17
10
19
19
0
14
8
3
6
27
6
3
4
21
0
3
11
3
0
12
4
0
1
0
34
13
11
0
3
1
3
6
12
5
4
28
30
11
7
9
10
10
10
30
28
0
5
15
24
3
3
2
29
3
13
27
5
18
1
3
24
24
1
6
3
3
20
8
19
8
8
40
19
5
8
25
0
13
27
5
0
29
33
20
5
1
8
14
3
23
0
1
1
1
5
5
5
31
9
18
18
11
7
7
7
4
0
6
1
21
21
11
11
21
16
16
25
38
34
16
14
0
1
1
1
12
12
6
9
0
29
35
12
0
23
5
17
9
9
25
0
0
6
6
0
28
32
28
16
11
19
1
33
21
0
8
10
46
0
48
32
9
9
3
2
24
11
0
12
0
3
14
1
1
8
8
1
7
10
3
3
0
3
0
4
16
1
3
9
24
24
24
28
8
11
2
1
1
12
12
10
8
4
21
17
1
6
1
0
4
0
26
2
0
16
8
2
2
36
2
6
2
2
2
6
1
6
16
23
0
50
2
34
6
6
39
27
6
1
0
0
0
0
34
2
0
5
0
2
3
6
13
15
4
4
11
2
42
4
4
16
35
0
14
9
9
6
1
8
37
5
23
4
23
16
23
18
2
14
14
5
5
3
11
3
17
10
9
0
0
32
1
2
1
34
8
6
0
27
1
1
15
18
1
4
2
27
27
5
23
5
13
20
20
16
10
4
42
42
2
14
12
6
29
45
40
12
50
19
13
5
13
13
5
5
12
11
5
5
3
31
24
24
2
16
3
9
24
24
29
0
0
1
4
1
3
3
3
8
18
4
28
0
9
17
32
32
3
23
2
16
16
47
0
3
7
3
19
3
40
7
23
22
4
0
0
0
6
0
0
1
41
20
30
3
3
3
1
4
15
0
1
18
6
16
0
0
16
37
1
43
8
1
1
6
2
19
19
19
19
3
11
27
20
4
0
32
0
3
25
0
45
0
0
11
5
8
5
7
2
0
1
9
8
5
5
7
0
1
24
9
23
1
7
28
28
4
6
22
22
35
11
4
1
2
1
0
7
12
13
4
21
2
21
34
11
9
49
7
22
21
33
24
24
0
9
14
18
9
0
7
4
7
26
2
9
17
12
37
19
17
6
34
3
0
6
0
1
8
0
15
18
21
10
0
7
1
25
8
5
43
37
31
20
3
16
8
10
3
3
3
17
3
8
3
10
0
0
0
0
6
13
7
7
33
22
6
1
33
1
3
3
3
1
1
32
3
2
10
34
26
2
14
3
0
1
0
1
2
16
6
1
6
1
32
32
0
4
11
7
7
7
2
7
2
6
49
26
30
3
0
2
6
3
34
6
16
16
20
0
24
5
4
1
1
31
21
5
0
1
32
12
18
10
4
5
15
11
11
8
0
0
27
27
0
0
5
0
12
8
30
18
0
12
16
1
46
4
1
3
8
7
2
2
21
11
46
12
46
1
21
34
30
14
0
4
8
3
1
11
42
1
16
27
13
22
40
33
21
0
39
1
29
3
11
12
5
19
21
4
16
1
9
24
0
31
26
4
0
13
2
6
20
0
20
6
19
24
1
19
22
31
42
36
2
4
4
0
0
24
17
7
17
9
4
4
9
17
6
4
1
23
25
0
5
29
19
5
22
14
1
0
19
24
13
18
21
9
4
1
1
19
42
42
0
21
21
9
5
0
1
1
0
1
0
2
22
31
31
10
3
3
2
8
37
0
25
26
0
34
34
0
0
0
38
38
7
5
1
9
37
2
1
7
0
5
5
8
3
5
0
5
22
22
3
36
10
10
6
3
16
7
33
3
33
14
37
34
6
1
1
12
1
39
2
4
12
0
33
1
13
12
24
5
14
5
0
26
6
22
1
17
8
2
4
4
38
24
1
6
22
6
7
12
3
17
5
0
1
9
5
16
3
38
13
28
8
0
8
5
42
4
4
29
3
8
4
36
4
2
17
23
0
16
33
33
1
3
20
2
4
12
2
6
24
24
6
14
0
4
1
15
27
1
1
7
5
27
18
0
16
8
0
0
3
2
14
18
43
2
7
12
7
6
25
12
23
13
0
14
7
7
7
7
7
4
5
39
39
2
6
39
0
29
3
8
20
0
5
8
0
19
8
0
0
16
2
5
11
17
15
9
3
0
0
19
1
18
26
39
15
13
4
12
27
12
4
12
13
18
26
19
0
26
0
23
23
20
0
0
2
36
1
24
24
37
2
1
0
11
3
1
4
4
1
9
45
39
5
5
39
3
3
16
5
0
21
1
12
2
25
1
1
1
39
9
9
2
9
4
2
27
25
9
2
2
1
16
3
9
0
0
4
1
3
13
5
15
10
10
32
1
8
8
35
8
40
23
15
23
10
23
26
26
3
3
3
2
35
13
0
0
3
10
2
12
3
19
0
8
15
7
36
3
35
9
24
25
0
3
6
6
6
7
30
23
7
4
27
10
22
13
5
48
15
22
23
45
1
4
10
44
0
17
14
17
1
2
6
21
2
20
14
32
17
34
6
2
2
1
2
1
25
1
2
27
0
23
9
9
0
0
1
1
22
23
4
22
22
10
0
0
12
0
7
22
0
22
1
15
0
15
35
17
7
7
7
25
13
44
13
2
3
3
3
3
29
14
23
4
9
7
33
1
4
4
5
2
14
2
5
0
19
4
5
33
16
2
2
8
5
8
14
16
1
2
11
1
1
41
3
15
29
28
21
0
12
7
40
19
2
2
3
11
28
20
9
8
18
19
22
27
24
0
0
1
0
2
16
7
16
30
16
20
20
16
9
16
9
24
21
3
11
13
4
13
25
25
6
10
0
0
27
20
19
0
0
0
8
3
13
3
2
7
26
