# Supplementary material for: Using game theory to thwart multistage privacy intrusions when sharing data
Source: Sci Adv. 2021 Dec 10;7(50):eabe9986. doi: 10.1126/sciadv.abe9986 (PMC8664254; doi:10.1126/sciadv.abe9986)
Supplement: Supplementary file 2 — Data S1 [file sciadv.abe9986_data_s1.zip › sciadv.abe9986_data_s1/data/simu/state3.txt]

50
0
0
0
0
45
1
4
12
12
4
11
30
1
0
0
3
41
9
41
1
2
31
24
10
1
36
2
44
17
11
1
1
1
41
3
4
12
9
0
12
18
18
24
5
15
0
0
28
9
0
3
13
14
22
15
6
0
0
14
14
33
33
4
4
7
13
9
0
9
42
19
1
6
17
2
27
9
11
3
2
1
2
2
14
41
0
16
0
1
3
16
31
14
13
12
1
20
18
11
17
1
17
11
23
6
42
5
34
13
3
8
8
37
6
5
1
14
14
1
2
12
8
8
3
18
41
1
26
4
0
5
1
36
18
18
11
9
0
5
7
12
10
1
1
3
22
16
9
20
2
4
1
1
27
41
44
2
4
2
27
34
7
29
13
4
0
0
27
23
0
0
11
2
6
2
2
7
1
19
28
32
19
32
27
3
9
3
32
3
2
4
2
1
6
0
0
2
1
31
36
37
0
2
4
9
0
9
9
4
14
33
16
33
10
6
22
22
23
7
9
21
25
1
32
21
21
1
0
1
1
13
3
8
5
16
6
6
40
32
21
18
11
14
12
11
6
6
13
15
0
9
21
30
3
5
18
10
0
18
0
1
28
18
10
5
5
4
0
1
32
0
17
7
11
11
3
3
3
1
18
28
1
1
0
0
0
0
45
8
15
14
14
14
14
15
15
10
13
11
1
26
0
0
26
10
2
10
28
5
3
22
3
35
16
4
17
23
4
7
29
1
22
22
18
22
0
0
0
14
23
30
1
1
14
1
0
5
0
40
40
3
0
36
15
3
1
8
29
12
3
44
6
44
14
14
0
14
8
1
14
3
31
0
16
2
2
4
2
5
2
2
23
0
1
11
1
20
8
22
1
10
6
1
3
27
3
8
8
2
32
13
23
3
1
1
6
7
10
2
11
33
33
45
12
17
19
7
6
0
22
3
34
22
10
24
3
4
1
8
15
0
41
16
41
3
1
3
26
26
0
1
12
45
13
38
25
25
38
4
27
33
1
7
2
2
1
2
5
5
0
0
0
20
11
41
20
6
8
0
0
14
0
0
24
32
24
0
1
0
1
31
27
24
27
27
13
19
19
12
3
37
1
40
40
26
4
39
0
39
5
13
7
9
25
8
6
37
48
48
37
8
19
0
24
6
0
9
7
24
1
42
0
0
3
17
1
17
10
5
5
0
2
27
17
17
1
10
1
32
6
32
30
30
30
12
22
11
11
6
25
0
5
0
25
12
0
19
19
19
36
0
15
31
19
10
39
19
22
3
3
9
0
19
3
17
9
11
5
5
2
1
10
1
29
29
0
3
24
6
24
40
9
4
24
8
18
18
5
7
11
19
35
3
34
34
2
4
1
21
0
9
0
9
10
19
2
0
1
4
6
6
15
12
42
3
3
3
6
0
19
19
0
8
8
5
2
6
12
7
6
6
6
1
9
17
10
6
0
2
0
9
3
0
0
9
0
0
34
5
0
12
2
5
8
8
37
25
25
0
0
11
0
0
23
20
14
34
14
20
0
7
11
20
5
13
11
5
2
25
31
0
8
32
32
47
47
2
11
11
1
14
49
3
25
49
49
1
1
1
6
1
4
10
26
1
26
32
6
19
19
17
17
3
3
23
1
0
43
1
2
11
7
31
2
5
23
0
5
0
9
26
26
5
5
5
5
0
24
18
13
22
9
22
20
27
24
17
13
13
3
1
18
0
0
12
7
24
16
5
2
3
22
11
40
40
1
0
21
9
2
3
22
6
6
4
11
4
0
0
4
23
20
20
1
1
3
0
2
11
20
2
27
10
11
35
31
31
31
29
37
8
0
0
8
5
1
7
0
40
1
25
3
20
19
17
19
49
1
32
8
8
0
8
17
5
1
1
16
3
0
13
6
4
3
8
0
2
0
14
28
7
0
0
0
0
36
37
6
3
19
0
5
1
5
3
3
7
20
2
2
19
19
20
19
4
7
4
7
1
1
6
0
13
0
7
7
28
7
2
11
11
11
1
19
0
11
29
7
17
3
45
0
13
11
13
7
31
23
3
1
6
26
31
4
17
2
6
1
6
12
12
10
7
27
25
1
3
9
13
23
2
8
23
23
32
10
10
32
19
0
2
0
2
28
11
0
23
3
29
1
4
7
44
28
0
6
28
28
2
1
9
9
0
0
14
3
14
3
11
0
11
7
0
32
5
1
20
35
2
32
0
0
6
1
1
9
24
0
24
18
8
8
7
16
25
20
11
0
25
0
17
17
0
3
11
3
3
30
10
25
25
22
19
25
15
0
5
3
0
0
5
5
1
3
39
5
44
33
0
14
14
24
24
4
5
0
19
26
19
10
10
17
14
14
14
2
27
35
29
35
1
6
24
0
38
5
12
3
6
4
4
2
0
0
3
19
3
9
0
0
0
13
14
7
10
14
34
6
3
21
9
21
9
4
28
4
10
17
14
1
3
18
18
2
2
8
16
8
12
3
6
9
9
9
0
0
2
35
15
4
30
9
0
5
18
24
24
3
7
0
14
17
15
0
0
5
10
0
10
19
19
20
0
0
18
26
4
26
5
26
34
0
43
36
1
34
3
3
23
5
23
0
5
0
17
14
0
6
36
6
19
10
5
8
18
4
39
2
11
7
13
4
24
3
35
0
32
6
2
2
27
24
5
40
5
1
0
36
1
11
9
2
0
45
15
2
0
5
7
0
32
0
11
0
11
1
1
1
0
15
8
8
4
25
1
1
20
2
2
7
9
3
6
45
36
20
32
0
1
5
5
1
49
36
49
2
1
20
6
9
0
1
1
46
13
28
13
1
2
0
7
24
9
14
0
35
5
14
14
14
14
14
5
0
5
28
33
7
28
28
23
11
23
22
12
3
8
0
36
1
5
28
40
40
10
17
40
5
0
0
16
9
12
0
3
2
5
7
8
0
0
17
13
20
3
20
19
1
4
5
18
5
18
18
32
10
1
4
8
3
36
0
17
32
17
32
9
9
1
1
9
25
2
29
20
28
3
0
0
27
3
0
0
36
12
27
27
7
5
5
5
8
8
0
19
0
21
5
20
11
30
0
15
23
19
3
20
39
3
44
12
1
11
15
17
6
4
1
3
8
26
13
2
9
2
0
45
3
23
3
19
0
16
1
0
25
25
25
1
4
9
50
9
1
12
0
25
0
8
7
7
10
22
8
5
14
0
0
11
1
2
0
2
20
5
5
28
12
11
0
16
16
20
16
9
26
2
10
18
2
8
8
9
1
1
8
8
0
0
6
8
15
3
5
0
1
50
1
14
14
26
1
5
17
20
36
8
2
6
3
39
25
3
28
14
26
5
4
21
21
45
45
2
4
21
29
23
2
1
0
22
1
3
3
20
17
1
22
22
5
0
0
2
11
29
29
4
29
15
15
4
17
27
31
4
5
6
0
9
3
1
0
1
7
2
1
4
38
14
0
0
0
2
7
7
3
36
21
21
0
0
23
11
25
11
21
33
17
9
2
16
2
2
0
41
0
1
25
14
2
0
0
3
32
4
1
3
7
7
22
26
33
21
21
37
37
26
16
10
44
0
4
34
3
3
8
1
1
4
4
5
0
5
5
34
5
3
0
36
18
30
30
6
1
5
0
2
7
44
10
11
11
11
11
21
28
0
7
11
4
34
39
11
16
16
29
34
3
3
11
11
30
11
10
0
19
31
31
2
1
1
8
8
8
0
8
13
5
0
17
24
38
20
38
5
26
26
16
21
21
0
4
32
12
0
34
16
30
21
25
0
2
8
2
2
3
2
2
2
9
31
16
42
3
3
3
3
9
16
8
9
21
17
13
17
1
17
17
17
17
27
27
0
20
11
19
19
21
1
0
10
11
18
17
16
16
16
10
8
10
7
18
22
24
3
16
1
8
8
21
3
0
2
2
7
2
0
10
2
25
25
36
22
33
2
0
11
38
9
21
12
12
0
3
32
6
6
1
1
3
3
12
5
10
30
23
23
12
33
0
25
33
16
5
10
14
16
10
7
1
15
15
3
21
18
16
23
14
7
7
5
36
1
1
15
18
4
0
12
40
2
0
9
23
49
9
1
7
30
12
0
0
10
21
3
0
3
2
4
32
10
10
10
10
10
4
1
11
5
1
11
22
11
22
11
22
22
9
16
8
8
7
46
2
37
7
12
12
12
12
2
36
37
11
20
7
9
9
6
33
11
0
12
12
28
1
20
2
3
6
2
14
10
28
8
8
8
13
12
17
16
30
25
4
3
10
3
2
14
2
17
24
35
2
7
21
21
0
10
21
2
14
14
17
36
4
4
8
2
19
19
8
0
8
0
26
26
13
2
13
20
2
23
1
5
2
12
27
12
19
26
26
13
13
9
15
1
0
5
0
20
11
20
2
2
23
23
21
30
22
11
31
11
7
41
41
41
3
16
2
2
29
25
25
2
5
34
9
3
2
5
0
17
7
1
16
10
10
0
0
30
30
7
11
0
8
0
26
8
8
1
1
6
5
1
16
27
9
9
9
17
2
41
2
0
10
14
3
14
14
23
19
18
13
34
19
7
7
16
7
7
3
6
3
2
6
2
19
17
42
3
1
2
7
0
8
8
6
33
0
10
0
3
28
28
1
4
4
0
1
3
32
1
16
16
28
39
0
4
0
0
29
0
0
16
16
16
16
2
2
1
9
18
45
14
2
2
2
16
12
10
3
22
6
0
29
22
5
16
1
20
20
19
23
16
0
1
0
12
35
34
1
1
3
20
20
7
2
19
6
21
0
2
4
4
0
0
1
11
17
17
5
5
10
23
5
9
23
5
0
6
0
10
10
4
1
10
10
17
48
0
35
26
9
26
11
13
9
7
19
1
7
0
3
31
2
2
1
12
39
39
39
17
2
0
14
13
10
21
19
31
40
31
22
22
32
24
15
24
34
30
39
14
34
5
4
4
5
5
12
23
1
14
24
0
2
4
19
0
14
13
34
5
9
11
8
6
19
2
7
0
0
3
17
5
0
3
20
9
2
5
7
10
2
14
11
6
4
20
29
32
8
3
3
34
3
0
0
14
5
4
20
3
6
1
3
1
5
33
17
3
9
0
0
3
17
3
11
22
3
18
16
11
14
28
0
13
16
8
0
0
11
15
8
15
25
25
38
43
9
25
8
8
45
1
1
15
12
12
5
37
3
3
16
7
13
1
11
0
26
3
4
5
5
6
1
20
4
3
2
2
20
15
26
1
39
6
36
8
0
0
0
19
3
47
3
47
2
11
1
11
7
3
9
4
17
9
30
7
12
8
25
12
20
10
2
29
0
0
5
13
3
13
2
3
26
3
0
41
0
5
31
5
26
16
16
0
16
0
11
1
7
16
16
3
30
7
3
27
5
24
39
24
0
9
9
8
8
1
0
3
0
5
0
27
12
8
10
13
5
5
7
9
38
20
1
9
20
10
15
15
1
2
45
3
0
16
1
0
0
0
33
33
16
5
31
23
2
3
2
11
0
8
3
1
17
8
2
2
3
3
3
31
8
3
1
0
0
0
0
9
14
3
7
6
34
34
28
0
45
7
6
17
6
1
12
10
6
3
6
6
17
26
10
23
23
6
45
4
17
31
5
0
4
22
4
1
2
0
6
0
11
15
2
22
3
30
30
17
10
5
8
10
37
3
9
11
36
20
0
30
6
6
31
6
1
9
2
30
4
11
3
0
0
3
3
10
25
13
0
0
0
0
20
0
12
12
4
4
8
8
6
21
2
32
36
0
20
20
20
0
10
16
6
9
10
2
5
4
4
1
1
11
22
3
28
28
4
42
7
42
6
34
1
21
33
1
9
9
7
9
3
13
5
3
9
0
39
0
0
0
25
15
15
18
7
2
25
2
0
0
15
26
0
15
12
12
33
2
4
17
14
1
13
13
7
5
31
27
0
2
2
15
27
27
2
4
9
1
7
7
6
29
27
21
9
9
12
23
22
23
7
12
5
5
0
0
5
4
0
13
47
33
1
1
0
4
24
4
2
1
1
0
1
2
0
9
25
25
25
6
4
6
4
21
22
2
3
0
22
29
20
20
2
8
0
20
19
1
25
0
26
1
1
8
15
8
0
9
2
32
8
8
8
14
14
0
0
0
0
17
4
2
13
0
32
32
11
14
1
7
5
5
12
5
36
5
21
11
1
0
12
9
1
5
0
3
11
43
3
3
13
5
27
16
12
19
5
42
42
0
16
5
2
29
26
4
7
17
3
18
4
19
19
0
31
8
3
26
23
2
3
6
24
3
32
2
23
0
6
1
35
35
35
3
3
3
10
0
28
4
22
13
17
11
4
5
0
12
1
26
0
0
1
8
4
15
15
0
4
4
4
24
24
35
3
1
18
28
33
18
34
34
28
0
3
8
27
13
26
24
35
1
29
1
17
32
2
0
13
1
0
2
4
2
9
9
10
10
3
3
3
9
9
7
35
37
16
37
42
2
1
0
50
13
1
1
33
18
12
0
41
2
24
0
30
8
8
15
5
11
1
0
4
3
3
3
2
1
14
10
2
14
14
16
18
21
21
21
5
5
5
5
2
2
16
4
4
27
9
4
0
0
4
4
4
4
7
7
9
2
21
0
5
6
24
3
19
1
0
0
19
28
2
2
14
14
1
19
17
10
0
19
13
0
5
41
12
0
15
0
3
0
15
2
35
0
35
30
0
0
10
1
12
7
30
0
6
3
3
4
0
17
25
0
3
1
0
16
11
16
2
16
7
8
2
2
11
36
0
21
33
0
0
42
27
5
5
9
30
6
2
30
4
1
1
3
15
0
0
21
27
2
36
2
36
0
5
9
15
3
0
0
18
16
34
23
14
18
11
9
9
1
1
10
14
3
16
6
3
12
3
41
0
1
41
6
40
17
1
3
3
0
7
0
1
32
3
4
2
9
6
25
25
3
9
22
15
9
1
1
1
14
5
26
1
3
13
0
7
0
0
14
3
0
1
1
1
20
12
33
33
1
1
5
9
16
7
4
0
3
7
38
12
30
8
7
2
41
6
5
16
3
20
2
10
20
0
21
0
10
1
29
26
14
3
1
7
25
0
0
0
35
30
35
3
0
24
35
13
5
8
15
1
3
3
16
4
2
4
4
24
1
22
3
26
3
3
35
5
3
7
7
1
33
1
1
36
6
36
0
11
2
9
9
9
46
34
8
32
10
12
12
0
1
0
0
22
19
0
0
24
0
9
36
36
5
1
30
7
8
0
0
23
0
15
15
29
29
14
3
9
9
22
15
35
2
8
35
35
30
30
7
2
15
7
13
6
6
4
1
16
2
0
20
4
18
5
27
2
0
5
12
12
24
9
27
9
9
17
2
11
6
2
29
27
16
26
4
1
0
27
22
2
1
50
50
12
15
5
0
1
26
4
5
5
21
28
10
25
46
9
2
47
47
8
41
9
25
25
1
4
11
17
0
35
5
20
2
3
0
1
42
10
5
40
34
10
10
9
9
1
0
11
6
7
0
3
13
3
0
5
19
0
3
3
5
2
2
18
18
18
7
22
16
9
20
0
20
2
25
40
7
7
12
24
2
28
18
22
11
7
11
7
18
20
10
5
33
35
33
0
6
2
13
29
7
2
2
2
2
5
22
17
27
5
23
0
0
19
0
14
0
6
22
12
22
3
5
16
1
12
8
19
16
2
16
3
0
39
15
0
0
17
23
9
1
50
39
18
24
24
3
0
24
5
20
5
5
5
0
0
0
4
14
0
8
2
27
48
13
10
43
40
0
0
0
0
17
6
40
4
3
2
3
18
45
1
14
14
14
10
10
2
2
10
16
14
13
14
20
49
0
0
8
18
5
10
0
16
13
6
17
0
20
1
32
10
19
11
13
10
0
0
3
23
32
3
43
2
10
21
13
9
7
15
46
9
30
6
8
8
0
1
1
22
9
0
0
18
18
5
0
33
32
8
32
24
19
25
0
1
29
1
29
1
1
14
14
15
2
2
0
3
5
5
27
7
13
5
20
20
9
7
0
4
15
1
1
23
6
10
0
2
36
0
32
0
22
19
1
0
49
8
8
8
6
4
14
12
1
5
0
2
29
40
40
8
27
8
8
3
3
10
22
6
13
20
13
2
5
17
27
5
5
28
19
19
35
14
3
10
14
35
28
0
6
0
0
49
9
9
3
1
6
3
35
3
3
3
5
16
7
1
0
5
0
3
14
0
17
16
16
9
7
16
16
1
0
15
1
0
5
5
10
12
1
1
15
34
29
8
0
16
16
16
8
4
1
0
1
2
0
0
0
23
33
33
0
4
17
14
39
13
1
0
45
3
2
20
0
20
7
1
10
22
22
18
27
0
30
1
9
10
5
2
1
2
2
20
4
9
4
21
11
6
37
37
5
7
13
17
6
17
0
15
24
8
6
23
9
1
1
8
5
2
8
9
13
3
3
20
40
0
11
40
0
7
7
29
30
10
1
1
12
35
12
14
0
14
4
4
1
0
37
5
14
6
22
2
17
46
46
12
26
12
25
10
0
21
21
6
39
1
0
0
24
0
0
11
23
4
3
10
9
5
22
22
25
25
25
25
1
16
3
12
3
6
6
1
25
1
8
1
0
35
4
3
16
5
6
6
6
35
35
5
5
10
17
17
29
29
29
47
25
3
1
4
25
0
0
19
22
15
2
8
2
4
29
11
24
0
25
0
2
30
3
5
28
2
2
2
1
1
34
34
31
21
17
1
0
0
20
0
25
8
5
5
2
5
8
3
4
1
1
3
3
3
0
0
9
7
0
0
0
0
5
1
8
26
0
0
10
10
41
31
31
45
0
2
0
12
8
11
2
49
0
4
5
5
16
16
1
33
32
39
9
9
32
0
0
19
32
1
0
22
3
1
10
7
23
1
14
8
30
25
28
0
5
14
2
6
6
6
6
34
21
8
19
0
13
21
21
2
0
4
0
10
13
13
24
6
21
48
48
36
16
20
7
1
1
3
1
1
0
24
24
17
3
4
11
7
20
20
3
3
2
20
5
10
5
0
20
2
20
19
29
18
2
19
19
18
16
14
14
14
27
14
0
11
2
32
0
34
14
24
38
1
10
23
4
4
5
3
0
6
6
6
16
39
2
13
4
8
4
32
16
16
38
24
5
12
5
5
29
24
3
3
1
1
12
7
43
11
1
37
2
0
17
0
19
9
0
20
10
0
22
22
19
0
3
0
1
1
4
10
7
0
25
21
18
22
12
5
12
18
8
41
8
29
20
13
1
15
0
0
4
3
3
1
12
27
17
0
0
0
0
6
2
44
0
45
13
45
5
34
34
14
25
7
3
10
2
35
35
5
5
26
15
27
7
14
6
5
3
30
15
5
0
26
3
0
14
19
0
0
0
1
1
39
0
9
3
0
3
5
33
33
9
0
0
11
22
29
13
17
27
8
5
23
17
25
19
0
0
25
0
13
13
19
2
9
0
35
35
2
2
10
25
10
1
1
1
2
4
1
1
4
1
18
0
48
27
35
29
34
4
4
20
17
8
8
20
20
2
1
6
2
2
0
0
8
13
0
13
6
26
15
14
33
7
7
7
10
2
26
0
6
3
15
4
4
4
3
4
4
4
9
0
11
0
18
21
4
4
3
13
13
26
26
26
20
0
25
0
6
6
23
23
7
36
13
5
9
9
16
16
2
44
2
6
1
3
3
3
14
44
0
0
34
6
6
0
8
16
6
0
16
6
34
34
28
0
22
45
7
22
2
19
10
27
37
26
1
0
12
5
29
4
0
2
0
1
1
18
1
1
19
11
22
0
1
1
34
20
10
10
10
9
28
28
5
8
32
32
2
18
10
0
2
2
5
2
10
4
10
0
9
3
0
2
4
5
11
0
1
1
1
13
1
12
12
1
41
41
41
31
9
8
8
0
10
32
3
9
10
46
11
19
15
5
32
12
3
2
4
10
37
29
13
7
8
1
0
32
0
9
9
14
28
28
24
24
5
2
8
2
0
30
0
5
0
2
14
0
10
5
26
0
0
13
0
0
1
14
12
0
9
9
5
0
1
3
3
22
8
7
17
7
1
1
0
13
13
6
8
5
30
5
1
5
9
24
24
33
30
1
1
4
0
8
1
37
20
36
42
0
8
13
2
16
16
4
7
7
36
1
1
25
25
25
7
7
22
2
4
12
2
18
3
33
0
22
3
0
5
3
3
2
2
2
13
2
9
24
4
10
4
24
4
4
1
1
6
6
0
19
6
11
31
21
3
0
28
1
5
20
28
16
0
28
11
28
9
9
16
9
14
10
1
29
0
14
21
14
14
31
44
44
44
39
24
11
14
22
22
49
49
21
12
5
12
9
2
17
14
18
21
6
0
26
26
3
9
7
7
10
38
12
0
28
41
5
37
37
0
37
10
6
23
22
6
3
24
0
20
16
16
16
2
0
21
5
19
19
28
19
0
15
1
1
22
2
0
16
20
20
38
0
0
0
0
7
12
9
7
7
7
7
14
22
22
27
12
6
28
10
2
28
15
15
1
22
26
12
4
4
0
0
0
22
23
25
0
3
23
3
3
0
7
6
16
17
7
2
2
22
22
0
23
6
46
10
46
46
24
2
4
16
10
10
44
5
3
41
40
8
1
9
9
22
10
10
43
9
10
32
32
19
17
1
16
4
4
0
39
30
30
0
0
12
1
1
14
35
3
23
6
23
3
7
3
3
1
22
22
1
2
6
2
4
22
23
11
5
2
25
31
23
0
21
6
5
5
24
3
1
0
2
12
17
17
17
17
12
12
17
0
5
8
3
26
13
38
38
10
17
13
13
34
34
34
21
11
6
1
35
4
33
25
11
8
0
0
0
3
2
34
3
1
17
15
3
17
10
20
0
3
0
4
4
0
14
10
0
0
5
19
1
19
2
2
24
0
0
48
15
15
37
20
31
16
23
10
10
25
19
2
12
5
5
13
3
3
2
17
1
6
6
8
31
0
9
0
1
23
15
0
23
35
35
32
32
16
12
7
5
0
0
17
7
0
7
7
7
4
2
7
16
9
0
3
3
1
0
12
12
44
10
3
0
33
3
3
2
8
9
21
2
29
3
7
8
38
1
41
41
14
8
40
5
0
40
8
0
0
4
4
39
39
21
8
11
2
2
6
6
12
0
6
0
34
1
39
8
31
31
18
9
20
2
4
0
2
22
3
43
14
23
29
4
0
0
13
0
11
25
4
4
14
19
34
24
0
7
19
7
11
30
30
14
7
7
7
15
4
23
3
25
17
10
6
0
2
0
0
2
2
0
0
0
0
33
10
7
24
1
1
5
40
17
17
28
2
7
7
24
15
4
6
16
13
15
15
13
13
28
34
0
14
2
14
19
15
2
3
10
0
0
3
3
2
27
4
36
23
18
25
0
5
7
2
23
5
7
14
10
0
14
29
4
35
4
24
5
3
5
17
5
10
16
7
3
6
38
6
6
0
30
26
23
17
1
21
26
21
0
27
7
16
13
27
27
27
4
6
5
0
10
25
31
30
25
3
2
16
7
3
1
34
26
0
5
4
0
19
12
16
16
16
24
7
0
1
0
0
0
14
14
28
29
29
3
33
14
0
3
24
3
0
0
21
12
24
0
4
8
32
2
2
15
0
39
15
1
19
33
25
5
5
3
11
11
7
0
45
16
45
23
50
50
1
16
46
31
11
0
19
21
12
17
2
1
47
11
47
47
1
9
12
3
12
29
29
22
22
24
1
39
3
22
2
2
9
15
22
41
41
3
3
38
3
3
38
3
29
0
14
18
5
4
18
21
29
29
29
7
27
41
4
0
11
11
18
5
5
14
22
2
0
0
4
4
4
23
23
23
5
2
0
0
13
5
6
17
0
17
2
26
0
0
8
3
0
11
6
22
1
1
1
10
2
10
22
2
14
22
3
4
14
18
5
2
20
12
0
0
5
12
6
27
27
27
35
36
8
8
11
9
23
23
19
1
1
23
4
5
5
14
9
35
7
7
0
0
3
0
48
48
13
28
22
31
18
21
19
0
6
0
1
11
7
4
24
14
1
1
12
1
28
22
2
34
0
0
0
0
14
4
7
15
8
10
32
1
0
0
48
29
3
13
9
9
2
3
28
2
5
21
8
8
8
3
30
0
1
24
1
1
7
41
0
5
5
38
5
0
9
9
25
2
13
13
25
2
20
25
1
15
1
2
0
10
0
14
0
14
0
0
11
25
25
42
19
6
9
13
5
7
30
30
8
0
1
10
1
10
33
26
4
4
18
16
14
1
12
6
12
5
16
1
40
0
21
20
13
1
0
14
48
22
40
2
2
10
18
4
2
0
8
4
8
13
10
19
1
1
1
1
1
16
22
8
5
10
16
13
34
0
13
17
18
17
15
20
29
23
1
9
18
16
2
18
8
11
18
18
26
16
1
9
23
0
0
33
5
12
0
4
4
4
4
2
2
20
20
42
36
42
42
13
32
11
6
9
2
33
15
14
7
2
3
0
15
2
4
32
19
1
4
10
1
1
7
0
24
8
24
6
2
0
0
0
3
1
10
4
0
2
29
3
3
3
3
2
1
3
4
4
0
9
11
30
30
4
7
20
29
29
14
11
0
17
13
46
1
4
7
5
6
16
12
0
36
21
0
30
2
5
6
1
17
17
17
13
0
5
6
6
12
0
2
17
10
4
29
22
8
29
17
15
45
12
20
0
1
24
0
34
4
12
25
33
0
7
3
3
32
1
2
2
9
10
9
4
4
20
43
12
1
0
3
7
21
1
0
0
23
24
26
3
1
22
22
6
19
0
0
3
2
18
28
13
4
8
12
12
30
0
19
7
7
8
2
9
3
32
3
11
7
22
3
7
12
5
0
9
9
37
8
17
22
0
15
10
29
21
1
48
16
31
31
22
9
27
33
16
6
0
6
29
22
29
0
0
5
6
18
6
17
17
17
0
1
31
31
14
31
33
42
1
15
6
23
25
25
17
0
1
16
8
26
26
4
6
45
9
9
6
42
17
17
0
15
2
32
0
9
23
5
11
18
39
19
0
4
15
5
14
23
23
25
10
28
4
45
2
4
34
4
0
31
4
11
17
5
7
17
5
1
1
1
17
49
2
26
2
6
20
15
0
34
34
0
11
1
32
19
2
0
1
1
1
6
1
2
29
9
17
0
32
32
31
18
2
2
2
2
5
34
4
20
10
2
17
0
17
4
12
32
42
3
1
1
7
1
12
3
9
28
12
12
49
9
0
6
3
12
3
8
20
6
20
1
18
5
0
23
30
10
10
0
15
4
11
6
1
2
1
5
2
1
10
14
4
14
4
3
0
0
16
6
6
7
1
24
1
10
16
15
20
3
1
13
29
25
1
11
2
20
10
10
10
2
18
19
0
19
16
0
0
2
16
19
21
15
1
19
1
1
1
13
16
6
3
3
0
2
10
5
12
12
3
2
2
5
0
27
13
1
11
14
4
5
29
2
9
8
9
28
17
28
5
2
18
3
3
6
17
30
8
30
0
26
2
14
1
5
8
0
28
0
27
9
1
4
20
14
20
5
35
5
19
29
12
1
30
11
50
0
27
0
2
2
9
28
33
33
3
17
5
21
6
0
21
12
0
15
2
26
2
14
4
0
1
7
11
7
13
7
15
2
9
13
6
12
0
12
6
12
12
9
17
32
13
29
29
20
20
0
0
8
0
8
5
2
16
14
0
15
12
2
28
20
17
2
0
0
24
20
19
23
7
25
27
8
2
8
2
0
0
0
11
3
22
0
27
1
17
17
31
18
0
1
11
21
30
3
6
3
3
6
6
7
22
0
6
17
13
6
12
12
13
22
16
31
24
41
24
30
50
23
5
5
25
4
5
2
32
31
2
3
3
3
1
5
8
6
3
3
1
0
0
0
13
19
19
19
0
46
0
5
11
3
0
6
2
2
1
1
1
7
7
16
11
18
19
6
12
12
12
7
18
4
26
3
27
15
0
1
5
5
5
26
3
24
35
4
15
0
10
14
6
11
11
12
37
0
30
2
12
12
12
3
3
1
3
27
10
19
18
9
0
13
25
25
25
3
3
0
0
3
1
0
22
1
6
8
3
13
13
19
4
0
6
6
6
20
22
29
13
19
14
3
14
6
12
12
34
1
1
21
2
17
4
0
0
12
20
20
27
16
0
12
16
16
0
17
17
17
6
28
13
3
4
2
0
2
2
23
8
2
1
11
28
8
36
36
24
6
6
26
28
15
5
25
4
17
11
30
0
6
25
31
0
43
14
1
23
23
23
1
3
8
7
12
45
11
2
0
16
17
4
21
1
15
25
25
5
0
20
3
7
7
9
7
9
7
25
16
3
2
5
5
8
4
14
35
35
1
1
22
2
0
0
0
2
2
6
25
0
0
0
31
11
33
20
7
3
21
21
32
39
21
25
32
5
17
4
8
6
3
25
8
22
48
0
0
0
24
24
0
0
5
28
9
10
19
29
14
0
3
4
1
4
9
28
0
6
2
35
2
4
26
6
21
4
21
21
23
13
7
21
12
24
24
12
13
10
13
10
3
13
2
26
20
11
3
3
3
32
17
15
3
25
3
19
28
28
0
4
6
7
1
14
24
1
2
5
3
12
12
25
2
0
43
2
12
12
0
13
0
13
7
1
1
2
10
23
12
1
34
13
36
29
10
41
7
16
19
1
6
50
1
0
5
17
2
0
2
2
7
19
27
9
0
19
22
18
0
22
27
16
16
20
8
2
7
7
0
34
13
8
9
18
8
8
9
9
12
14
16
4
4
19
16
21
7
19
0
8
8
19
0
0
16
16
7
8
0
16
15
0
2
3
3
0
0
12
8
11
1
3
7
36
1
27
2
29
6
20
5
16
37
44
42
3
3
47
47
7
7
18
16
5
13
5
23
0
4
22
22
9
5
17
6
23
0
0
0
5
5
23
23
0
8
3
40
46
31
46
46
26
0
17
0
25
0
0
4
4
1
0
27
16
0
2
37
37
0
11
0
3
8
39
22
22
22
27
13
0
13
18
0
0
10
11
12
26
14
1
35
12
0
0
2
4
4
0
4
39
25
3
6
2
2
4
4
4
7
10
2
6
8
3
31
6
36
11
18
22
0
0
0
1
1
16
18
12
6
0
4
4
3
6
6
11
32
14
4
4
25
6
34
25
8
17
11
36
11
11
15
4
1
1
5
1
2
2
2
2
27
27
27
3
3
32
21
40
0
0
0
0
19
19
25
6
0
49
5
5
9
0
19
10
28
14
24
16
2
2
22
2
14
8
8
26
10
19
27
27
18
0
33
22
17
23
21
2
2
1
9
47
0
0
9
16
36
13
3
2
7
16
9
12
1
3
0
20
13
13
1
12
1
13
11
10
16
7
0
2
4
4
30
3
1
12
0
6
1
26
11
0
15
1
3
3
11
9
12
14
12
12
2
9
9
9
10
4
18
16
1
1
0
48
25
12
2
2
6
18
22
4
2
2
4
1
34
13
26
0
37
29
6
4
2
0
26
7
13
13
26
7
26
8
7
4
4
4
5
14
14
12
11
11
12
0
15
16
4
11
0
10
43
1
43
23
23
23
10
0
0
9
9
0
2
19
19
15
24
5
2
28
4
1
0
1
11
30
29
7
6
4
33
13
0
9
16
0
0
18
0
0
6
0
25
1
1
1
2
2
0
1
32
20
16
32
0
17
25
0
9
12
19
7
2
1
0
0
18
39
1
23
23
38
8
0
0
3
9
18
16
45
16
16
0
0
1
1
16
1
1
1
22
22
4
0
24
34
5
5
34
8
25
25
7
30
17
6
13
41
41
20
27
0
9
30
30
9
30
0
43
9
3
2
2
8
0
33
0
34
2
22
19
19
4
38
37
3
4
2
23
18
18
0
9
38
18
34
5
28
5
0
14
30
5
5
41
6
3
6
7
7
0
12
1
1
16
1
11
24
45
2
34
17
37
37
1
46
1
27
26
7
7
28
3
3
21
10
25
25
40
36
5
0
1
8
11
2
2
24
5
0
0
0
5
5
36
36
5
12
10
14
10
5
29
2
11
29
1
1
40
10
10
0
0
5
12
22
11
2
5
17
46
0
1
32
0
18
3
49
29
29
10
18
17
16
16
0
35
33
8
37
3
15
3
3
17
5
37
3
34
4
4
4
3
44
11
2
32
2
8
3
3
1
0
34
23
12
22
18
5
3
25
14
14
8
8
1
24
28
28
1
40
31
31
31
10
2
45
42
2
6
13
3
0
5
0
7
9
6
21
30
15
5
34
1
0
30
33
33
4
0
4
12
28
42
0
2
0
42
42
0
36
1
8
27
21
21
48
19
2
18
28
0
9
0
45
38
21
5
4
1
7
7
9
33
33
7
0
31
2
3
0
26
1
1
9
5
24
1
0
12
24
21
5
0
5
10
24
24
23
27
29
3
23
6
7
1
8
18
22
1
13
15
4
1
21
35
32
9
6
11
32
6
9
2
7
31
41
11
1
1
24
1
16
16
0
8
0
4
4
2
0
4
4
14
0
0
19
19
7
2
10
10
26
4
11
8
2
16
1
1
1
6
23
1
1
0
2
7
8
19
3
32
23
23
17
14
14
10
1
11
1
24
7
1
3
1
10
33
4
4
4
0
5
15
46
3
10
3
4
10
25
3
3
1
1
2
15
15
8
8
8
6
1
34
47
25
0
0
24
3
32
1
37
34
34
0
9
14
14
6
25
1
1
0
0
8
0
12
29
0
3
2
2
5
0
9
0
15
13
1
8
6
33
7
7
12
1
25
6
11
11
0
0
8
10
25
24
0
24
0
0
22
7
0
3
8
2
3
3
28
10
10
2
17
23
2
2
2
2
31
24
14
36
12
24
9
3
30
17
27
3
27
0
0
20
30
2
2
22
7
9
14
8
3
41
3
3
9
34
34
2
26
0
0
0
3
11
2
5
31
0
9
1
7
8
0
0
0
0
0
30
1
25
5
2
28
12
1
20
4
2
2
39
2
0
27
9
9
9
5
23
23
20
20
1
6
0
12
18
12
5
12
5
1
2
19
33
10
9
9
2
1
3
9
12
3
45
45
2
3
15
3
1
10
4
18
22
9
3
1
1
9
23
37
5
0
2
2
1
1
9
10
4
17
10
1
3
2
13
0
9
5
4
0
15
22
22
14
47
47
17
22
39
0
38
20
7
4
22
2
32
2
32
2
3
6
31
20
2
8
8
7
1
27
30
16
16
9
0
0
1
21
1
27
5
31
1
9
9
10
23
18
9
1
0
0
13
6
0
5
0
0
8
1
4
22
9
9
19
25
2
29
10
0
10
4
8
8
3
0
39
8
22
28
44
2
0
0
7
37
1
5
31
0
5
28
38
14
30
5
5
15
15
3
8
1
40
5
19
0
22
18
27
14
17
14
33
17
16
0
0
8
33
33
8
9
20
6
4
19
35
19
0
3
28
3
15
35
13
2
2
0
25
1
27
1
26
10
19
0
21
3
16
0
0
0
8
8
8
16
3
3
14
6
2
4
2
41
3
0
24
24
1
1
11
8
0
0
0
10
43
1
1
2
26
4
16
31
3
30
15
0
2
0
19
10
7
1
0
10
23
23
9
19
1
40
8
35
10
0
0
0
20
9
28
10
19
16
36
41
17
32
7
37
0
17
7
5
44
3
37
21
6
11
24
3
0
15
32
3
1
0
11
1
5
5
22
0
25
6
6
0
5
5
15
9
19
21
7
7
4
10
37
0
5
29
0
5
25
35
1
10
1
6
2
5
24
6
5
0
22
0
45
8
8
19
31
3
31
3
2
2
12
12
12
7
14
14
14
14
1
40
5
28
25
11
32
2
35
16
14
35
0
0
18
0
19
5
7
0
15
13
13
34
13
0
3
33
7
18
18
18
4
4
0
13
0
12
12
0
12
0
15
1
15
10
11
15
35
21
7
41
21
0
1
0
14
0
13
0
3
3
2
2
1
21
13
13
14
2
14
10
1
3
21
9
21
0
16
20
30
1
2
7
7
7
22
7
3
2
0
2
6
0
15
18
19
19
18
28
1
19
50
39
9
50
4
0
0
3
11
3
19
19
2
19
0
24
24
3
21
6
21
0
1
3
38
4
32
13
16
15
20
19
15
10
0
13
7
4
1
30
0
0
16
6
15
5
11
1
2
2
2
19
12
8
1
12
6
0
14
3
17
10
34
34
18
2
49
7
7
4
1
1
24
1
23
0
30
5
14
10
1
0
0
26
0
16
22
7
2
32
27
1
1
2
8
3
3
0
3
4
37
21
14
16
4
37
4
11
19
19
3
1
4
0
27
39
7
1
1
0
43
8
8
16
4
17
2
6
1
12
8
9
1
10
0
10
1
43
4
3
6
13
5
6
0
4
0
2
2
3
3
0
10
10
8
0
12
1
12
12
5
3
12
12
5
3
3
2
10
0
47
5
3
2
2
2
10
12
2
13
17
23
5
6
0
1
1
2
5
0
30
30
49
49
7
8
10
10
17
1
5
0
25
0
10
2
10
0
2
14
23
1
1
37
24
1
1
13
5
15
3
0
6
27
12
3
11
1
43
3
2
23
6
15
0
0
3
2
13
0
3
20
3
1
3
0
0
1
45
50
0
0
36
0
2
27
0
0
13
2
20
23
9
41
9
0
7
16
15
20
26
12
24
24
24
9
4
1
1
1
1
3
3
3
19
19
19
27
1
24
17
5
16
8
12
0
0
5
1
14
21
0
2
7
1
8
27
4
4
47
1
8
33
5
42
42
0
28
13
3
8
30
10
10
1
2
3
2
18
18
0
17
0
5
6
29
45
20
2
1
1
3
0
2
12
28
0
5
8
2
21
0
12
3
4
10
9
2
14
4
16
12
12
1
12
24
24
3
1
31
15
5
5
11
32
32
7
29
2
20
3
1
26
0
1
13
13
10
25
8
0
25
0
0
8
2
2
44
13
1
13
1
8
19
0
1
20
1
20
4
30
7
1
7
0
0
36
0
50
4
0
0
4
23
23
26
26
34
0
19
1
10
1
1
2
0
2
29
3
29
3
3
0
12
8
1
8
8
15
0
8
0
0
25
18
9
2
9
18
38
18
0
2
2
27
5
5
19
5
10
20
38
47
6
2
14
10
5
20
9
18
0
1
0
0
6
35
41
7
6
6
5
0
16
6
11
24
9
0
15
19
3
32
12
23
9
50
1
17
12
3
17
13
17
19
43
9
43
37
4
15
16
25
0
11
3
32
32
2
41
41
2
7
3
2
31
22
5
27
0
2
1
8
0
44
0
3
1
17
35
35
1
9
2
37
37
30
1
30
11
0
32
1
1
10
0
0
18
18
23
28
37
0
3
37
25
23
0
3
1
0
16
2
23
8
31
25
25
4
25
0
1
0
44
7
6
27
32
26
0
9
0
19
2
1
3
0
4
4
1
1
11
1
1
22
18
23
4
0
10
10
14
14
1
1
6
9
10
9
3
8
1
45
9
21
1
1
0
0
6
24
16
41
27
41
23
3
28
7
10
8
6
21
6
19
9
4
12
10
0
4
22
26
27
1
38
2
1
1
0
0
36
36
9
26
14
14
0
25
25
25
4
0
25
13
50
50
9
46
3
15
15
2
2
33
3
33
3
1
33
8
23
15
8
18
8
2
1
0
41
5
5
19
13
23
7
24
38
0
4
3
5
5
1
18
6
0
4
16
5
3
11
0
22
46
6
20
10
3
3
3
5
5
0
11
11
9
14
14
1
7
2
7
2
11
1
3
0
6
6
7
20
7
16
36
10
10
10
6
6
14
3
14
34
34
36
39
2
6
1
1
18
37
7
23
23
0
0
2
2
13
13
31
21
10
10
1
3
0
0
1
0
11
20
5
24
14
1
5
12
1
6
0
3
2
6
15
0
2
20
6
0
16
1
1
11
14
0
6
5
18
0
16
3
18
6
21
7
2
6
0
0
0
0
10
10
10
10
6
21
19
33
16
4
1
4
34
0
2
2
23
14
2
2
0
0
29
0
35
43
29
16
0
1
1
1
2
25
1
18
20
17
0
0
15
15
29
29
1
41
7
4
7
7
7
13
1
2
4
1
7
3
38
1
23
10
22
0
26
1
1
24
7
5
19
19
3
8
10
33
4
0
27
23
0
1
1
11
7
31
34
25
3
9
9
9
1
18
13
13
3
5
4
0
4
38
8
13
21
1
31
30
1
2
1
6
6
6
27
27
22
0
2
24
26
16
0
9
3
14
3
14
26
16
0
21
1
30
4
11
11
23
0
0
7
0
0
0
7
7
25
21
1
7
7
2
0
10
42
2
43
43
1
7
12
0
21
0
0
35
13
24
0
13
5
5
5
12
3
1
0
4
0
14
2
1
31
20
20
20
21
20
3
0
0
33
3
31
4
31
9
0
0
50
0
5
8
18
5
0
8
1
11
1
15
2
3
9
37
36
5
4
9
4
23
16
1
23
0
1
17
3
3
3
2
5
1
25
33
33
16
3
4
17
8
8
7
34
4
2
23
2
2
11
14
16
20
6
16
5
45
9
20
15
50
33
16
20
7
2
10
25
3
34
5
33
0
6
6
26
22
26
2
6
2
0
1
2
2
2
2
0
2
2
16
2
36
3
1
45
19
3
3
5
4
23
8
10
37
2
25
25
0
11
3
3
0
0
16
2
15
32
15
37
6
7
0
0
27
12
12
12
0
0
48
3
3
11
2
15
15
15
8
0
0
3
4
4
3
3
0
1
33
1
2
14
4
2
4
0
0
9
4
4
9
4
18
7
45
45
6
3
3
16
26
9
18
9
18
9
9
0
15
16
16
13
19
1
26
26
19
1
2
5
5
6
2
0
10
4
9
2
1
18
8
18
20
20
1
2
26
7
19
25
12
7
7
1
7
13
11
0
3
22
45
32
3
47
35
4
1
15
30
14
17
4
29
29
33
1
5
1
1
42
12
30
11
11
8
23
24
13
9
9
3
0
0
42
0
0
7
6
9
49
49
4
8
36
16
43
43
0
11
9
20
5
12
6
44
10
44
14
0
17
17
14
17
0
0
4
1
19
2
2
2
27
11
15
8
2
1
2
2
28
5
12
5
1
15
30
10
6
29
5
22
24
26
22
29
24
11
4
3
25
3
34
25
1
22
32
2
44
16
0
1
6
24
13
25
1
17
29
13
29
27
14
10
9
4
8
9
2
2
21
41
3
18
28
5
28
5
0
15
4
16
16
5
25
2
2
2
11
21
1
4
4
4
43
0
15
34
1
1
9
20
35
35
0
18
23
3
2
3
18
39
9
15
7
5
43
43
10
40
2
14
32
14
8
3
7
0
22
10
4
4
15
39
17
3
11
13
0
0
36
8
0
17
2
7
18
18
17
5
22
10
2
11
15
25
5
5
21
1
30
31
8
24
10
2
0
15
1
2
3
8
14
8
4
1
4
4
0
4
24
5
5
5
22
22
30
18
30
35
0
2
12
12
2
5
8
13
1
17
40
1
1
5
21
20
45
45
45
1
21
24
16
0
15
28
15
15
13
6
11
3
5
15
15
13
7
0
3
12
3
3
5
25
7
1
1
3
1
0
2
0
21
34
0
25
4
28
10
28
28
15
28
6
0
4
28
23
7
5
13
1
0
16
0
14
14
7
6
6
0
0
9
9
4
4
2
2
3
5
31
13
21
31
2
47
47
3
4
0
19
1
11
3
1
3
8
29
29
15
15
10
1
1
11
6
15
30
18
9
2
12
10
10
11
20
18
36
28
16
32
0
0
4
0
11
11
11
0
0
2
6
12
22
11
3
3
3
4
32
32
8
2
0
28
0
3
21
18
15
0
4
14
12
12
0
11
0
12
1
0
27
5
40
5
2
31
2
0
0
2
19
5
16
18
12
1
3
15
5
5
5
5
28
9
32
33
12
0
10
6
26
0
6
6
24
24
0
24
2
2
6
17
17
17
8
1
0
13
17
24
9
2
0
23
0
0
1
23
9
4
2
2
31
22
21
17
25
25
0
0
25
2
2
26
2
23
0
2
15
24
21
21
0
49
21
29
16
41
11
5
11
2
27
6
2
6
19
10
32
26
12
0
33
0
19
14
14
4
9
9
4
30
34
11
12
9
17
10
1
2
0
27
0
6
17
2
17
10
29
0
1
3
8
26
9
0
29
21
3
5
12
1
21
4
4
34
34
6
1
4
4
4
2
39
6
6
1
18
1
18
9
9
9
9
7
39
21
21
4
4
10
24
17
17
34
41
1
21
3
3
0
11
9
26
26
3
4
10
28
28
35
0
19
7
3
3
3
21
9
6
3
9
9
5
14
33
3
2
6
2
0
5
5
5
3
1
33
33
3
34
24
36
21
3
4
4
4
0
18
12
12
16
4
34
3
11
1
1
9
1
1
12
12
39
12
12
12
5
31
14
0
4
24
4
24
22
24
0
7
18
42
27
8
25
3
48
8
23
31
5
40
3
1
5
36
0
2
2
0
1
1
6
0
2
15
0
49
49
28
0
16
0
0
16
7
1
4
11
1
4
1
16
32
32
5
32
17
0
0
18
0
0
0
3
3
29
8
22
2
2
41
2
2
19
0
0
5
0
20
39
19
28
10
10
8
7
19
6
1
1
1
16
24
2
41
16
24
0
40
10
3
1
8
5
1
25
17
0
35
46
46
12
0
1
7
7
0
7
8
0
3
3
31
14
19
37
8
22
14
0
38
0
38
4
1
9
0
2
15
0
0
0
0
12
12
41
10
11
1
41
1
1
34
6
22
28
6
14
11
1
1
27
9
3
22
26
3
6
5
3
20
4
4
18
21
32
4
0
5
5
0
40
7
1
2
1
1
4
2
2
11
4
2
16
15
17
27
22
0
3
0
16
2
5
13
13
15
9
9
0
3
0
17
17
9
13
36
9
0
6
6
6
8
18
11
2
0
11
12
9
9
1
7
15
8
14
19
10
10
0
5
6
2
2
15
3
42
40
20
30
30
25
25
31
0
0
1
1
4
4
0
33
33
23
3
0
0
0
0
36
3
34
2
3
11
1
5
12
12
14
1
1
1
10
0
0
0
1
1
1
7
12
33
8
8
5
10
33
22
4
0
1
0
5
2
8
12
8
5
8
21
19
32
32
20
0
2
7
47
11
31
22
0
1
8
24
1
24
0
4
1
5
8
0
29
22
22
4
2
2
5
16
0
12
3
1
9
12
0
1
5
1
7
6
1
13
6
36
1
33
6
25
35
5
6
0
9
37
15
24
16
12
0
1
0
4
16
16
0
0
11
1
0
19
29
29
29
2
2
19
31
11
11
11
27
3
15
22
6
3
0
3
2
11
0
17
10
10
22
22
22
22
0
0
0
0
13
13
4
50
0
3
34
0
15
15
18
2
1
1
32
19
9
1
28
4
0
1
1
31
11
19
23
19
16
2
39
4
43
4
29
0
29
1
0
0
21
26
30
0
9
30
2
16
11
11
11
4
10
0
0
0
0
29
19
19
4
7
7
5
9
18
1
4
36
36
36
2
10
3
7
3
46
5
34
11
15
15
6
13
20
16
22
2
19
9
2
3
9
34
13
3
0
0
11
16
11
1
0
23
2
2
0
29
0
0
8
14
21
0
17
2
1
1
8
5
5
2
13
13
11
3
26
7
27
13
7
0
0
1
7
15
40
3
19
46
1
36
3
3
26
14
17
17
9
0
30
18
20
28
21
17
1
1
12
34
1
1
22
10
11
14
7
17
0
0
1
19
0
11
11
19
8
25
0
6
15
22
22
21
3
21
2
20
0
0
1
4
14
0
18
16
0
0
19
0
2
36
3
34
15
6
11
21
23
1
17
12
4
37
2
3
3
11
21
1
37
37
37
37
0
35
9
2
4
2
14
6
6
9
1
4
1
0
21
3
22
0
25
13
6
0
0
0
14
2
8
33
35
1
33
1
5
1
37
8
29
1
16
14
1
1
2
1
1
29
14
0
44
5
0
2
0
1
15
12
27
1
27
1
1
0
23
35
4
44
44
8
1
10
20
34
4
26
26
5
5
9
22
21
5
4
1
16
16
33
3
3
3
23
31
0
0
6
26
26
12
1
10
10
19
39
11
1
1
0
17
3
0
4
18
3
3
0
13
33
6
41
8
7
0
12
12
4
37
1
13
0
16
21
21
21
30
24
24
4
9
5
19
5
1
5
5
48
5
5
3
1
49
0
30
3
30
3
1
5
9
24
1
15
36
14
1
1
1
6
2
4
4
4
4
28
12
0
14
22
22
0
8
0
5
6
5
7
3
14
8
16
28
0
1
23
29
2
24
24
9
25
0
0
0
6
6
8
7
13
0
1
2
1
3
22
13
1
1
3
15
9
4
18
6
6
4
16
16
20
5
6
17
16
29
18
18
2
17
0
9
9
12
1
8
30
0
16
3
21
21
24
26
6
8
3
8
12
0
49
49
4
4
25
0
0
37
12
1
25
31
18
15
7
7
0
27
23
13
4
21
13
13
36
19
2
2
2
21
6
7
1
1
19
23
2
0
1
0
0
0
0
0
9
19
18
1
5
3
5
18
15
12
15
9
9
1
0
11
6
12
15
15
0
0
12
19
0
19
0
0
17
6
1
6
1
13
11
6
8
0
0
10
11
10
4
4
5
11
4
4
11
30
27
19
6
3
6
1
14
17
17
49
10
2
1
42
7
12
26
0
0
28
19
0
39
43
5
16
6
8
3
4
4
4
3
9
15
0
15
40
5
14
24
1
11
1
1
4
5
6
21
8
1
45
45
24
1
13
12
28
6
14
44
11
8
8
22
22
1
20
10
19
2
10
20
3
14
14
14
6
17
21
5
16
5
3
26
2
23
0
0
9
6
13
43
31
6
15
7
13
15
9
31
3
39
39
22
9
0
2
3
21
13
4
8
30
4
22
3
14
7
0
3
19
42
42
4
25
3
3
12
0
9
10
14
37
9
10
10
0
22
12
2
21
0
19
21
0
0
0
0
23
2
23
14
0
0
16
3
16
35
3
0
2
0
0
27
50
27
21
0
2
30
2
1
8
1
27
2
2
10
10
0
0
7
7
3
3
7
15
15
14
1
2
5
5
35
10
18
10
18
41
12
6
18
0
34
0
6
1
10
17
42
23
3
48
1
32
13
21
21
20
3
1
6
6
4
34
1
18
7
3
3
12
8
1
12
1
9
15
0
4
12
0
35
1
35
1
13
11
7
6
0
16
16
48
48
11
13
16
2
9
19
1
0
0
0
2
31
21
0
14
26
19
12
0
15
15
15
27
8
17
16
39
14
22
9
15
19
8
8
4
0
4
4
5
34
15
26
21
1
3
0
43
6
36
24
24
9
1
4
9
9
23
9
6
1
23
10
0
11
11
12
35
11
46
11
11
5
10
0
0
20
21
36
7
1
5
18
27
7
8
0
2
1
14
15
15
7
4
9
6
28
28
0
0
15
38
8
8
1
1
2
3
7
5
4
42
2
0
26
5
1
4
29
28
3
6
5
40
18
11
39
13
1
19
19
0
10
22
22
10
9
13
0
13
0
5
23
20
23
25
16
8
9
41
0
0
4
5
35
35
11
0
20
20
10
20
3
4
1
26
40
18
30
8
7
1
0
1
11
14
0
1
2
2
16
1
1
8
7
0
1
2
8
26
1
0
23
1
1
2
21
5
14
7
5
5
0
14
7
7
0
5
21
2
3
21
19
0
20
7
23
7
1
0
1
19
3
3
3
32
22
2
1
0
0
41
11
11
8
5
2
8
11
8
37
11
0
21
4
1
1
33
48
44
0
2
5
32
13
10
10
10
10
4
18
4
18
18
16
3
18
16
14
30
0
0
21
6
23
46
10
10
32
4
33
4
33
1
43
9
6
6
17
7
3
10
18
19
19
1
24
24
6
4
4
17
14
40
3
22
1
10
10
5
1
35
16
1
9
5
5
0
23
0
18
18
10
14
0
0
5
11
11
11
2
11
3
0
2
2
16
30
30
9
0
8
0
16
28
14
6
11
11
11
7
10
45
0
2
27
27
37
9
1
16
0
24
4
21
8
8
12
0
11
21
21
21
7
5
2
18
1
6
11
28
28
0
13
21
2
31
31
20
17
15
5
1
0
0
1
14
3
10
10
6
6
10
18
7
7
0
22
6
22
10
1
31
31
11
0
3
21
3
0
16
26
26
26
6
5
14
14
1
12
3
7
5
7
4
6
8
5
31
0
12
0
47
19
18
2
0
0
0
22
5
22
5
0
7
2
2
7
1
0
17
1
2
8
8
35
35
7
15
21
21
12
13
21
10
3
14
22
2
9
22
4
2
37
9
15
15
9
9
22
18
22
0
32
5
7
0
11
11
27
10
5
12
2
1
20
12
12
12
12
8
23
3
3
3
25
25
3
22
22
0
21
5
5
5
6
3
0
0
0
16
20
20
1
14
0
12
16
13
13
20
9
20
20
13
2
15
9
30
21
9
9
31
10
6
10
3
19
38
36
36
0
19
0
1
4
11
7
11
12
35
4
23
3
1
3
0
25
1
13
13
15
5
25
11
7
3
23
23
46
3
6
8
21
4
8
19
20
9
32
0
2
0
0
11
32
4
0
32
5
5
42
0
17
0
41
41
41
41
46
0
0
3
11
11
11
18
4
38
12
38
41
6
1
8
4
1
2
14
23
24
3
11
10
11
11
23
18
6
1
4
4
0
2
45
18
19
21
6
5
1
22
10
20
11
0
4
8
1
1
4
3
34
2
0
7
15
31
7
0
35
9
7
11
0
3
41
5
30
21
45
2
3
7
11
43
11
43
28
8
3
19
20
10
3
11
31
1
9
1
1
27
2
5
5
0
16
0
16
8
2
15
29
33
2
0
17
14
0
0
21
21
23
1
2
20
5
6
23
3
10
0
1
11
1
5
5
4
10
30
30
30
5
18
1
13
22
7
19
2
6
6
3
8
3
3
0
0
10
1
2
0
3
0
4
2
20
5
20
31
5
0
24
20
20
20
32
2
2
31
0
7
1
9
14
37
8
8
5
5
37
15
37
5
3
33
0
25
1
0
0
0
6
6
0
2
17
0
11
3
3
11
12
42
1
4
2
0
11
1
25
3
3
17
8
0
20
7
30
14
6
0
0
31
0
36
36
15
49
49
27
22
9
22
0
3
6
27
12
11
24
24
12
0
33
26
13
24
4
2
2
24
9
16
16
2
24
11
0
0
25
18
25
25
1
23
1
1
9
28
4
1
1
25
18
21
3
14
15
18
14
10
10
23
2
7
9
9
5
1
1
29
11
20
20
20
4
1
30
34
8
8
48
13
5
10
4
23
1
16
14
10
10
0
32
17
17
9
0
27
47
3
30
27
2
20
22
2
2
33
33
33
13
13
23
9
22
1
27
2
1
2
39
26
29
25
3
1
1
23
11
6
8
8
8
3
12
1
7
0
0
34
13
24
29
7
17
7
29
12
24
1
1
3
3
8
16
25
16
1
25
1
14
35
22
49
33
1
5
12
27
1
2
29
20
3
3
10
35
1
3
8
0
6
6
0
37
37
25
1
30
13
8
8
0
18
7
8
9
21
24
37
12
1
1
14
10
41
25
46
25
29
3
24
7
1
2
14
15
1
34
34
1
2
0
4
6
17
17
27
7
40
16
16
8
49
2
0
5
22
5
5
1
1
0
20
9
5
5
2
7
14
35
13
0
0
13
13
36
45
5
16
15
1
11
2
2
1
19
4
15
15
1
24
18
13
36
20
5
35
22
7
3
28
9
3
8
30
22
5
11
13
1
2
1
5
7
14
23
4
30
30
4
32
27
43
11
3
3
12
0
34
9
25
0
0
2
6
1
0
5
25
3
24
11
5
8
16
1
16
3
32
0
19
2
20
19
10
10
6
17
23
28
15
1
6
0
7
0
23
4
15
27
8
6
45
7
16
2
20
20
20
4
3
5
42
21
13
13
19
2
31
31
17
0
0
0
0
34
1
1
7
12
0
13
5
13
22
0
0
6
2
18
2
1
1
4
0
0
20
19
0
2
2
0
4
4
0
9
9
31
2
15
15
0
26
42
1
3
2
3
1
32
20
6
5
1
28
23
25
5
15
5
0
7
14
7
7
0
6
6
7
15
8
35
2
5
19
17
21
21
23
0
30
27
27
7
1
15
46
46
8
4
27
31
24
24
1
5
0
1
0
0
17
5
2
5
0
3
5
34
23
19
8
17
4
10
14
8
16
16
14
0
0
1
30
7
1
31
10
10
0
3
3
0
0
0
10
18
24
11
31
3
0
3
21
30
30
1
1
1
3
1
4
17
17
5
5
5
23
5
0
13
13
13
12
5
6
4
30
17
28
6
1
1
0
11
11
24
30
30
20
11
9
3
5
5
5
4
26
5
17
22
0
0
2
4
27
11
4
21
21
21
26
37
21
5
5
37
15
0
18
0
11
22
19
43
43
1
15
1
0
22
22
15
26
20
25
9
0
9
15
10
10
10
28
14
0
37
29
1
41
41
26
15
4
24
12
0
0
0
1
11
2
25
13
15
18
7
32
32
0
6
6
8
2
9
0
5
9
9
9
0
0
4
21
11
0
20
14
15
2
26
33
33
1
1
23
8
25
10
1
0
2
12
0
0
4
0
3
4
10
16
2
2
20
3
5
5
12
12
24
28
28
21
16
8
15
26
1
26
27
7
3
23
0
14
0
13
0
2
7
27
16
21
7
7
1
7
7
2
28
0
20
0
7
7
14
7
3
8
8
19
5
10
15
1
7
6
2
14
14
22
10
43
22
18
11
21
30
18
17
12
17
3
7
2
16
2
5
6
6
10
13
20
20
43
1
20
9
25
5
26
20
1
19
19
1
50
22
4
5
5
7
0
19
30
3
40
0
0
17
15
8
18
15
11
14
12
26
23
9
0
2
3
1
3
2
1
3
2
0
3
1
1
31
0
36
6
13
13
7
2
1
0
21
6
1
4
4
4
4
31
6
1
7
1
3
8
0
18
25
21
4
3
3
24
2
10
1
1
2
13
4
8
0
13
11
16
16
7
0
0
19
9
36
1
22
17
21
21
21
21
0
4
11
30
6
5
2
9
1
22
22
14
4
4
14
0
29
2
0
0
0
0
5
18
7
5
18
27
21
23
0
15
4
27
0
4
9
3
13
0
5
5
5
5
38
24
30
1
40
3
28
28
1
3
7
12
2
2
10
2
5
20
1
23
2
2
0
0
42
8
11
4
19
19
0
0
11
1
28
1
6
6
28
1
17
16
16
26
4
10
29
33
33
1
1
0
0
33
33
1
1
8
3
17
11
34
34
35
2
14
28
21
5
5
0
1
3
8
5
1
25
24
18
12
32
12
16
37
18
5
1
18
9
0
0
4
6
0
2
23
34
5
5
23
23
12
12
1
5
36
10
0
32
13
17
13
13
16
5
16
14
1
20
0
3
0
8
5
8
4
8
6
1
6
17
18
33
14
26
8
27
8
1
27
27
0
2
34
31
31
3
31
14
30
16
40
40
5
4
0
9
8
16
14
3
8
3
8
0
0
0
8
0
2
6
0
10
12
3
28
34
20
39
6
6
3
43
4
4
9
2
17
2
6
22
21
38
0
29
8
16
10
3
1
12
28
7
43
25
1
1
8
19
24
4
4
1
1
16
15
4
3
13
8
8
24
2
25
5
2
9
6
3
41
0
24
17
20
7
0
0
11
8
30
30
32
11
14
11
1
4
1
4
7
5
16
8
8
16
0
0
0
26
26
7
7
17
44
3
44
11
16
36
33
8
9
9
14
0
15
0
0
0
1
15
11
9
3
8
8
4
1
2
16
4
50
35
3
9
4
11
3
3
5
19
22
2
5
12
12
34
0
1
0
0
3
3
3
7
7
25
18
25
0
1
1
0
1
13
1
5
0
0
0
1
1
26
24
25
0
32
13
2
1
1
8
28
1
8
8
4
8
34
0
6
6
6
16
5
6
6
16
3
0
3
7
7
35
4
1
14
2
2
3
2
2
4
21
23
23
15
9
5
7
9
22
22
22
15
0
5
17
6
25
40
34
47
26
21
11
15
1
1
3
6
0
14
0
3
1
10
8
1
3
1
29
29
2
5
10
2
47
0
11
0
1
7
24
18
45
18
4
6
6
31
21
16
3
23
3
23
23
6
4
30
6
2
6
5
24
24
0
15
35
1
6
30
15
40
20
9
45
5
23
1
1
48
48
0
18
20
1
15
14
26
7
7
2
0
5
0
0
5
1
1
20
20
6
6
9
9
5
5
26
1
4
0
0
1
1
33
1
1
6
5
1
5
8
5
3
22
9
14
5
7
5
3
1
15
32
14
14
2
14
23
23
23
4
0
4
0
7
25
1
20
0
10
1
13
6
6
6
4
29
23
0
32
3
0
5
2
1
16
20
11
0
6
21
0
22
22
22
22
6
8
0
6
17
0
25
25
36
4
16
16
20
1
0
18
45
45
9
32
2
2
2
28
31
20
20
34
4
3
12
3
10
10
10
0
23
2
27
20
24
27
11
34
0
5
1
20
5
2
2
3
40
40
28
1
32
38
29
0
0
29
33
0
0
3
4
11
14
1
19
19
1
0
0
8
16
16
4
2
2
0
0
5
0
20
0
0
29
29
1
2
2
0
4
7
7
7
28
0
0
1
15
2
34
1
26
6
0
3
3
5
1
2
4
0
0
0
18
2
30
1
5
0
20
2
3
48
0
1
31
0
8
3
8
8
9
34
4
10
14
27
0
0
2
9
24
0
22
30
3
2
11
5
5
48
16
16
2
8
15
3
1
1
33
7
1
1
3
2
19
3
3
9
17
17
10
9
7
3
29
29
29
2
10
7
2
42
40
7
6
6
6
1
25
8
9
2
2
2
1
11
11
11
1
4
25
26
26
26
26
14
26
26
21
0
0
14
1
33
0
0
42
8
5
23
5
6
31
2
32
27
9
37
0
26
6
16
0
16
10
0
10
10
20
12
31
3
25
2
14
0
8
0
0
4
3
40
37
34
2
2
21
33
12
33
2
25
0
0
23
30
5
30
22
7
9
24
24
12
19
9
0
17
0
17
2
2
10
2
0
10
18
24
16
6
6
17
1
20
3
19
19
21
2
5
2
9
3
12
13
12
43
11
16
43
43
10
13
9
4
29
22
14
3
7
7
18
18
0
33
10
3
3
3
10
24
3
24
31
9
28
21
18
4
23
0
0
0
32
23
6
5
0
38
20
9
0
2
9
5
21
1
18
1
2
0
10
0
1
6
21
21
3
7
7
2
4
2
33
11
12
11
1
15
8
15
29
40
40
0
40
5
28
28
0
11
14
0
20
10
24
16
26
9
9
31
24
20
35
6
6
6
0
0
16
2
31
0
0
9
0
26
20
20
3
6
1
1
1
6
6
6
5
44
0
15
27
0
25
0
4
15
3
7
10
2
2
6
0
0
3
19
11
47
4
11
2
11
4
9
0
3
4
5
4
34
1
4
10
0
16
5
0
41
28
9
35
1
12
0
0
23
12
3
2
17
40
40
0
4
13
9
3
9
15
2
1
13
3
5
1
6
6
1
3
18
14
3
17
2
2
25
1
0
4
3
0
0
7
18
2
2
0
4
2
27
2
38
38
0
0
14
3
31
6
6
6
0
5
7
31
3
15
15
26
0
14
14
1
24
0
8
8
3
23
4
9
24
0
0
29
14
19
1
5
6
0
11
2
3
30
3
5
5
0
16
29
15
1
1
1
6
40
8
45
2
45
9
2
0
22
1
16
9
14
0
1
19
19
27
2
27
13
1
14
14
14
7
9
1
17
0
1
2
3
3
3
3
3
1
5
5
8
9
9
3
9
1
35
11
1
11
6
20
12
7
0
10
37
37
0
6
19
2
19
9
2
0
2
19
13
4
46
32
18
18
28
3
1
42
0
31
28
32
4
5
6
26
22
6
22
0
0
43
33
3
24
15
8
0
25
13
2
18
4
4
1
1
2
27
2
43
34
3
3
3
29
33
33
21
6
0
12
40
40
28
1
22
22
1
1
4
0
8
4
17
27
24
2
2
2
3
0
0
2
1
14
5
28
9
0
0
1
1
0
3
3
19
8
8
8
6
0
10
0
27
0
0
0
0
0
0
3
6
6
21
26
26
0
38
5
1
1
18
18
22
3
3
20
11
1
14
14
0
16
10
10
11
4
4
4
1
2
0
11
45
0
47
11
11
8
34
2
0
0
24
0
41
4
0
0
0
3
19
33
23
23
5
14
16
6
9
11
11
11
41
41
31
31
5
27
5
22
5
34
1
0
0
1
27
3
0
0
4
0
4
12
12
8
32
32
13
0
2
1
0
5
0
14
37
33
33
5
17
23
24
19
1
0
7
9
7
35
9
0
20
6
24
0
30
9
1
36
5
16
5
7
5
3
16
4
31
4
16
9
9
0
3
3
0
9
1
44
20
0
0
2
27
4
0
11
11
17
27
13
13
23
17
13
0
18
4
18
4
6
8
8
16
11
11
0
23
29
12
1
0
0
9
6
9
27
0
7
7
5
11
5
0
1
21
0
4
0
14
1
2
5
5
0
23
35
8
8
8
13
2
1
4
7
27
3
6
22
22
1
13
13
26
18
6
13
13
15
8
9
27
19
22
14
19
0
27
5
0
0
13
1
5
4
33
5
13
2
16
0
11
8
0
5
23
6
14
10
10
0
28
1
2
5
2
5
2
1
10
12
20
20
28
28
28
1
1
0
38
3
40
40
40
4
1
0
13
3
23
31
30
6
34
21
31
34
4
18
14
5
7
1
8
29
5
38
13
4
4
3
0
6
24
12
24
29
29
22
3
19
2
2
0
0
5
5
33
0
17
0
3
21
21
2
8
4
20
0
36
36
1
2
41
3
0
2
26
47
8
19
19
3
19
41
9
14
4
4
35
2
16
19
0
0
34
0
0
9
8
8
4
0
1
0
14
1
16
1
0
19
9
16
10
32
32
3
4
4
9
11
7
11
24
1
37
7
7
10
30
30
30
9
3
7
0
21
27
3
3
2
1
0
28
16
26
33
26
36
22
29
2
2
11
16
22
22
22
12
11
3
5
3
4
33
21
10
46
8
4
2
8
19
0
10
7
6
0
11
24
28
0
20
7
11
28
36
36
7
7
1
13
14
29
33
25
14
12
19
1
1
3
1
1
17
7
8
32
27
28
15
28
3
1
1
5
2
5
0
6
6
6
2
2
0
21
1
11
2
32
11
1
5
0
13
3
13
5
1
24
32
5
2
22
2
3
7
7
16
16
10
23
1
17
8
22
6
17
1
4
12
21
12
34
2
1
23
10
5
5
2
2
3
29
11
2
3
2
3
2
0
3
41
11
0
10
10
20
0
10
11
3
10
10
33
13
2
0
14
32
20
3
1
23
1
15
6
0
19
1
13
13
1
13
14
1
16
0
12
0
15
15
15
1
5
20
6
6
21
8
7
24
9
20
21
10
4
4
0
8
8
4
4
4
3
22
3
22
2
4
1
0
27
43
14
14
1
38
18
19
8
10
6
15
37
35
14
2
21
38
17
42
38
18
18
12
1
6
1
5
3
2
15
0
21
14
4
3
5
5
7
0
26
3
43
43
8
8
8
18
0
10
16
22
22
0
25
6
25
49
2
3
0
41
0
7
7
20
12
2
24
24
30
6
29
6
20
20
22
22
20
2
5
9
27
31
33
9
1
3
1
0
17
3
0
4
6
20
2
0
2
0
15
6
47
4
9
2
0
13
3
12
12
0
1
24
33
2
9
6
6
2
19
36
0
16
16
0
22
4
5
5
0
0
12
0
16
0
9
1
22
18
4
15
25
8
1
16
41
2
0
6
23
7
25
23
46
3
9
6
20
12
12
23
12
21
31
22
1
11
11
22
16
13
1
13
6
2
9
12
13
50
0
17
8
14
5
2
2
6
29
6
6
1
13
13
5
11
10
10
34
0
29
2
0
0
1
0
5
27
29
29
29
30
3
25
7
1
7
7
7
9
40
10
10
10
3
10
13
9
26
24
0
8
3
4
15
6
28
5
39
5
0
1
3
0
3
19
0
18
31
40
40
12
46
46
4
9
6
5
0
17
18
23
4
17
2
7
3
3
16
16
0
22
42
1
5
34
16
10
6
6
18
12
12
18
18
3
0
2
1
13
6
6
1
11
5
14
9
1
27
17
5
0
20
2
0
2
30
34
30
19
3
3
12
23
13
19
19
5
0
5
0
28
21
32
8
13
26
26
0
0
10
29
30
3
30
30
8
19
5
34
12
10
0
34
4
9
25
21
17
17
7
29
10
8
8
34
3
3
1
4
3
31
5
22
0
2
22
1
27
2
4
12
4
19
19
0
2
5
2
15
7
9
6
7
7
0
23
23
6
31
31
1
1
3
1
5
8
22
13
14
7
15
3
4
6
5
16
6
1
4
15
34
40
25
23
6
6
10
13
7
11
1
1
5
5
10
2
7
24
4
7
11
37
25
5
20
21
9
9
6
9
11
37
8
37
2
6
6
33
5
11
10
14
17
17
2
17
7
7
21
1
10
4
4
4
10
14
3
31
24
2
31
31
13
32
0
21
21
7
23
4
25
25
11
0
0
0
15
9
29
0
28
28
42
42
42
6
38
2
13
13
3
4
12
17
11
12
24
30
30
0
7
1
13
13
0
21
21
24
3
17
15
2
19
3
3
27
5
0
0
10
22
10
1
1
1
11
40
40
40
17
1
1
44
44
37
2
3
3
22
3
4
2
16
15
5
19
5
11
5
5
5
11
2
0
0
0
0
8
17
4
4
5
25
3
3
3
5
2
6
14
10
29
12
15
4
0
0
0
0
0
17
17
16
4
3
15
0
3
16
21
15
9
9
24
46
19
5
15
6
11
1
4
3
3
4
30
6
0
0
0
0
3
0
18
1
34
1
5
12
12
12
1
1
1
23
5
23
7
0
0
0
1
0
21
36
7
0
32
8
0
23
8
16
28
17
0
12
5
5
25
14
13
14
14
14
24
25
0
5
1
44
19
22
0
0
8
1
15
12
11
1
0
5
5
0
5
10
2
17
11
2
14
4
18
14
35
35
17
0
7
0
27
3
8
25
28
1
43
0
31
23
31
5
37
7
8
19
11
11
43
0
5
18
40
23
10
10
34
7
16
8
2
0
20
5
12
2
27
7
0
47
30
4
21
12
24
1
1
5
2
19
41
41
41
0
1
1
5
16
16
0
1
0
0
2
27
19
2
0
4
3
35
35
0
5
12
38
5
2
36
7
5
6
29
6
1
8
8
8
8
0
12
1
11
6
15
9
15
15
3
24
4
16
25
3
5
2
26
1
0
19
30
2
2
26
13
19
4
13
13
21
3
22
0
10
22
22
37
37
0
12
12
14
13
2
38
23
22
17
8
10
8
8
48
0
17
17
13
42
40
0
6
5
6
8
12
12
16
4
3
46
10
3
6
1
17
0
10
7
0
25
14
14
30
14
8
0
38
11
7
46
11
5
28
8
4
16
3
33
9
24
5
5
0
2
21
0
0
29
29
1
1
5
0
17
3
3
3
0
10
15
7
9
3
3
10
10
2
5
5
0
25
25
6
43
3
3
13
6
6
28
0
3
13
0
5
38
20
22
2
5
2
5
36
36
2
11
13
22
5
38
0
7
4
2
0
2
3
15
13
28
5
22
2
2
9
9
4
2
9
30
27
27
23
3
5
27
3
27
4
29
11
16
1
30
1
1
1
1
1
25
4
0
9
0
1
1
10
9
1
21
9
29
29
0
0
30
1
1
23
11
1
0
12
1
25
4
9
5
42
14
34
25
33
31
16
31
31
36
5
5
25
25
1
2
1
8
12
0
0
1
2
0
10
0
0
14
9
13
13
1
5
5
5
3
42
0
33
34
9
31
0
8
22
0
16
5
3
16
20
16
27
12
23
0
4
3
40
4
2
0
4
0
4
5
44
8
4
1
23
1
4
4
0
21
8
4
5
7
0
23
9
25
1
0
0
1
0
18
0
1
18
5
14
14
0
9
0
7
1
2
0
2
3
4
4
8
0
21
22
8
13
8
8
2
37
0
0
0
2
2
1
1
1
6
21
2
7
4
0
13
9
5
20
20
7
2
5
4
21
9
9
17
4
0
12
0
29
2
33
6
7
12
2
1
24
13
21
7
0
0
0
10
2
10
11
4
27
26
0
3
3
7
1
18
1
1
18
24
1
0
24
23
10
38
30
38
5
0
3
8
4
0
0
3
3
3
13
28
4
8
14
1
4
33
22
8
0
4
4
30
30
30
6
15
2
0
5
4
4
11
3
15
15
4
19
4
18
21
0
0
0
14
18
17
2
2
0
4
4
10
19
0
4
1
21
3
19
9
3
9
26
26
4
11
13
0
20
46
24
21
32
2
6
6
7
20
18
20
0
0
5
5
0
17
13
1
18
14
23
29
4
3
45
0
1
18
19
1
34
13
2
9
33
33
33
2
0
12
20
16
0
5
31
23
3
6
3
10
25
23
40
1
0
22
3
10
13
1
0
8
15
15
15
1
1
0
1
25
1
13
16
13
0
25
7
23
0
0
0
35
25
35
19
19
9
1
6
4
6
6
23
26
1
12
5
45
16
3
16
3
2
19
19
1
14
27
9
16
1
1
34
37
5
19
5
5
5
6
27
11
0
11
28
38
38
5
11
8
15
16
20
1
19
4
4
11
17
12
12
3
23
1
0
6
17
8
1
26
16
26
16
1
36
36
36
14
3
0
42
18
11
13
4
8
29
1
14
16
6
1
25
30
9
9
30
12
7
11
36
36
2
11
11
11
19
0
5
4
3
19
4
24
5
1
1
26
15
14
17
6
35
6
15
15
19
0
14
1
11
0
7
3
34
31
19
1
9
23
23
3
15
5
4
2
22
17
0
10
13
36
0
0
25
0
0
25
3
3
4
11
1
2
5
5
2
8
22
14
10
3
25
34
4
3
15
8
6
0
24
25
14
1
14
1
6
6
6
10
7
1
16
25
25
8
6
41
3
29
29
0
1
3
28
3
30
10
38
6
6
5
26
1
1
1
32
0
19
4
32
3
3
22
8
30
15
11
11
0
1
0
0
34
22
6
19
6
4
1
4
13
4
32
3
0
2
32
23
11
4
13
8
28
8
7
22
7
41
10
7
3
10
10
11
0
3
25
25
7
25
0
23
3
25
0
5
22
46
22
5
5
23
9
8
32
32
1
32
1
1
8
0
1
9
9
23
36
25
25
37
9
37
37
6
10
0
6
15
3
0
47
18
14
1
20
7
1
20
7
1
1
15
5
9
19
12
5
5
20
0
12
0
0
4
0
3
10
25
16
16
11
22
29
0
0
36
3
31
22
13
13
0
12
19
19
14
4
25
5
1
0
5
0
36
5
4
13
29
3
0
8
2
8
11
9
0
9
9
1
1
4
1
5
15
9
0
5
31
38
19
38
23
1
14
7
3
21
37
10
11
28
11
11
9
9
6
10
13
47
26
0
10
17
4
15
7
5
5
26
15
15
50
50
0
6
3
35
9
10
2
5
5
21
0
30
19
2
17
16
17
2
20
16
20
20
16
11
11
0
2
37
5
34
1
31
31
5
22
1
3
22
8
8
22
0
2
2
2
35
3
0
12
0
7
7
5
12
38
9
9
22
0
27
8
9
16
41
11
10
18
3
3
2
1
3
0
7
4
2
16
27
27
35
3
3
3
15
27
15
6
25
26
26
5
2
10
10
7
18
3
3
20
20
20
20
5
25
8
27
29
25
24
24
31
0
23
1
33
0
31
8
22
2
0
35
0
1
11
8
0
2
0
8
29
5
12
1
1
1
2
20
16
14
16
15
24
14
20
2
6
8
8
6
5
6
12
1
8
17
4
17
18
17
12
12
4
2
1
28
3
34
30
34
2
2
2
13
32
0
12
49
49
37
1
23
3
8
1
8
0
35
34
0
4
0
0
1
5
5
0
0
4
8
25
25
1
17
4
3
23
1
23
2
1
9
1
7
11
1
12
9
9
10
10
3
37
36
40
5
0
5
4
12
14
12
9
5
22
4
4
3
47
31
31
3
15
3
2
2
1
19
29
0
0
11
6
18
18
23
19
4
0
0
40
20
2
2
30
1
4
42
31
32
1
11
11
11
11
3
29
3
44
0
16
28
31
0
8
15
15
2
4
1
31
0
14
1
14
35
0
5
5
27
23
3
5
23
26
2
1
4
21
10
22
5
5
8
8
4
0
2
2
3
3
16
1
1
1
0
11
1
22
22
2
2
10
10
10
5
5
1
2
16
14
8
1
12
12
1
1
0
10
4
0
8
23
6
10
15
27
5
6
0
3
36
8
6
33
17
33
13
14
15
6
2
9
23
23
11
3
0
20
4
3
28
13
22
1
22
2
2
32
22
0
30
30
45
1
28
0
9
0
4
0
2
0
16
1
8
41
11
9
2
0
30
9
0
5
21
0
7
3
9
12
18
31
10
7
0
32
2
35
4
4
5
17
17
6
6
17
14
16
4
1
2
20
38
2
11
7
1
4
11
4
29
14
14
27
29
38
7
24
6
22
9
19
23
23
10
39
26
27
17
0
33
0
29
13
23
0
0
16
1
2
22
22
22
5
4
21
0
6
0
2
2
13
13
2
8
8
0
14
19
3
21
30
22
19
0
1
0
0
3
2
2
2
22
20
1
1
34
22
17
17
26
3
0
1
20
34
0
5
0
0
0
29
29
3
14
14
5
31
19
30
5
11
11
12
12
11
3
5
11
7
9
5
0
11
20
20
10
21
35
21
35
5
14
3
1
10
5
0
0
6
19
9
9
14
24
14
5
3
0
0
3
6
1
1
0
3
21
5
9
2
45
11
8
25
6
15
15
20
5
18
30
0
16
18
3
27
9
14
3
25
0
4
4
1
5
0
0
8
3
9
3
2
3
17
39
21
22
23
7
9
1
16
5
2
15
4
0
2
21
1
4
1
3
21
3
0
4
6
35
7
35
1
7
4
4
29
9
21
19
4
2
1
2
1
1
1
1
17
1
1
17
45
32
0
8
0
43
2
15
30
23
32
3
20
3
14
10
4
24
10
2
2
24
34
6
18
24
7
27
11
8
31
25
37
15
0
22
6
41
2
1
11
3
2
3
9
15
3
37
28
6
2
0
4
0
3
23
0
0
37
0
12
11
8
8
9
5
16
21
12
0
4
9
2
0
1
11
27
10
5
3
23
4
14
0
7
0
7
7
0
10
10
2
7
7
6
41
2
5
5
22
23
3
2
3
23
13
22
10
29
9
9
26
10
33
10
1
0
1
1
27
14
0
6
0
10
0
2
27
7
3
10
33
7
0
0
13
0
14
14
14
4
13
7
0
8
27
20
20
20
6
1
1
11
12
33
33
3
16
10
28
21
0
12
3
12
12
3
1
1
24
1
0
3
2
6
6
7
22
22
28
33
31
13
13
4
9
29
9
31
1
25
8
7
11
1
1
1
1
11
0
11
0
33
0
2
0
32
18
8
42
8
1
16
0
3
2
2
14
9
11
21
9
17
0
0
3
15
15
26
2
0
15
7
0
6
14
13
11
11
0
22
1
14
14
14
40
5
26
5
0
22
13
0
41
21
21
21
3
17
16
7
5
2
1
25
46
10
10
2
28
0
16
7
17
7
13
25
30
25
18
12
15
2
3
3
0
31
22
17
23
17
15
4
30
4
4
4
40
40
0
3
21
13
13
1
4
4
4
6
6
6
0
3
24
12
12
2
2
5
11
16
11
11
0
20
0
16
0
13
39
12
3
29
29
11
6
2
2
2
3
15
1
13
13
12
30
3
15
7
15
7
31
4
4
4
4
0
3
13
17
0
8
0
0
16
13
9
9
4
4
3
2
7
48
4
26
4
4
36
9
18
18
2
2
0
14
6
0
0
27
4
10
25
2
18
0
0
2
3
3
30
8
21
21
21
7
4
10
19
27
5
2
39
39
8
18
20
0
0
5
20
0
0
28
0
3
3
5
3
6
0
11
24
17
17
36
0
1
0
4
18
18
6
8
26
3
3
20
14
3
9
33
37
37
37
0
1
34
13
12
12
25
5
4
7
11
1
6
3
6
34
12
12
10
4
4
29
21
16
31
7
3
19
39
11
21
2
24
18
9
0
7
0
22
1
0
3
20
0
22
6
0
4
1
1
15
1
4
40
40
40
40
1
1
1
48
33
8
7
8
0
3
0
0
20
41
2
7
3
5
1
0
11
1
0
29
10
10
1
18
21
3
2
27
0
22
1
1
14
1
8
16
6
28
27
3
3
0
20
8
47
14
2
5
5
12
13
13
12
13
0
15
36
2
7
7
1
3
8
3
17
17
37
2
2
3
3
16
10
21
21
16
16
16
16
3
25
28
29
17
0
2
2
19
41
1
12
0
6
3
37
26
10
7
7
2
3
4
4
4
31
1
18
5
2
13
29
29
20
3
3
10
14
13
13
0
3
3
7
18
13
2
1
1
9
32
5
10
28
0
6
6
5
2
16
9
7
14
27
22
12
9
40
2
4
1
5
4
3
50
3
16
6
15
0
4
11
3
3
0
24
37
4
4
11
11
10
24
16
16
29
2
49
21
5
11
0
10
21
8
29
39
9
7
20
6
6
19
19
19
9
9
25
25
27
16
4
1
32
29
17
17
29
4
26
22
6
2
34
21
1
0
1
12
6
12
21
5
23
12
5
0
0
4
20
3
21
5
12
5
6
10
10
42
1
38
20
25
21
2
45
2
3
0
5
5
35
9
31
8
0
8
21
6
0
0
11
11
1
20
6
6
5
20
24
44
19
19
0
16
29
7
11
11
11
13
0
0
33
16
24
36
3
50
3
4
1
49
0
1
29
4
20
6
0
4
2
8
30
10
30
0
5
6
1
6
6
2
2
17
25
19
3
19
19
23
8
12
24
11
9
21
5
16
28
25
25
20
1
6
16
6
6
20
2
24
24
1
0
16
9
8
7
12
16
16
1
11
15
15
2
5
13
5
9
18
18
18
6
6
0
1
1
0
22
0
6
0
21
2
2
4
2
2
5
4
10
10
9
24
1
1
4
4
0
2
17
23
13
4
13
22
39
35
3
12
25
25
3
3
18
2
2
9
10
49
0
7
6
3
14
0
0
1
11
11
15
1
1
15
6
0
18
5
1
9
2
17
0
1
37
37
12
9
16
0
0
0
27
49
3
1
4
6
6
15
36
6
16
8
8
5
6
1
1
6
40
13
31
13
13
1
6
15
3
0
3
7
0
29
1
11
0
8
12
1
2
2
9
9
1
0
0
25
21
3
9
5
22
19
24
22
5
16
21
14
26
1
5
16
25
16
1
8
11
19
19
27
35
2
30
33
11
3
12
12
12
12
3
20
18
20
4
4
2
4
3
2
32
7
2
1
5
0
36
1
8
28
2
18
0
1
2
30
3
15
6
43
1
15
3
3
27
5
27
0
6
7
16
0
9
26
26
29
4
4
33
1
17
0
28
30
28
6
3
9
48
0
6
21
29
4
24
0
15
0
0
0
24
0
9
2
23
10
2
23
7
4
2
24
28
0
38
29
0
4
39
0
2
17
3
20
8
11
0
0
16
3
8
6
6
6
16
16
0
36
11
5
5
0
1
16
3
34
2
6
0
3
3
21
16
12
0
0
32
24
18
0
23
21
11
3
29
0
17
12
3
3
1
26
25
3
2
6
0
24
4
9
33
16
2
15
2
9
1
43
0
18
18
18
18
20
10
7
6
13
0
20
5
49
0
0
3
9
6
27
8
8
20
20
20
5
20
22
22
0
2
14
5
3
0
0
5
19
10
21
19
14
19
39
39
11
0
0
13
22
6
13
11
15
15
29
14
2
8
1
0
11
14
21
2
3
18
2
2
0
1
32
32
6
6
25
4
26
10
1
1
7
7
4
19
0
1
1
1
13
1
1
27
27
22
27
2
9
15
3
12
5
1
17
23
3
6
5
5
28
28
2
23
1
5
1
7
14
14
7
6
8
22
0
14
1
14
4
0
23
1
1
0
9
23
7
5
4
21
0
0
14
13
13
34
9
2
2
24
4
11
6
7
3
29
4
29
11
3
2
0
5
4
0
3
23
2
1
12
22
22
2
6
42
16
3
2
34
39
2
4
15
16
2
17
3
6
0
31
2
31
31
23
31
6
22
22
22
22
5
3
9
3
9
1
26
37
37
7
3
29
6
24
32
6
0
0
3
3
26
1
20
8
18
22
21
16
0
4
12
12
12
3
2
35
23
1
0
1
34
5
25
13
5
12
3
3
41
5
31
1
1
1
1
4
10
10
9
0
4
16
0
4
30
26
1
15
0
25
36
24
9
3
9
6
9
8
5
23
5
5
9
12
2
8
0
14
43
16
8
0
16
8
4
8
8
25
11
0
1
20
2
4
3
4
3
18
18
5
37
8
8
21
28
0
5
1
13
6
2
7
14
13
8
10
4
8
0
14
19
35
5
6
12
0
1
1
0
43
27
0
0
24
13
21
3
15
3
3
11
32
4
4
2
26
26
22
8
2
3
0
35
14
14
1
0
4
21
21
0
25
25
23
17
6
37
26
24
34
24
8
5
9
18
18
2
3
3
7
2
5
0
7
2
5
26
5
5
41
41
4
0
4
1
3
10
3
3
37
30
30
30
30
30
0
2
15
3
3
19
9
36
14
17
27
1
32
9
42
12
1
37
0
3
21
10
6
3
1
17
17
25
2
3
5
14
0
4
1
4
3
2
11
1
23
49
49
15
1
1
26
22
12
9
0
3
11
11
22
31
2
30
30
10
5
12
0
27
0
32
6
16
0
10
1
1
0
0
3
2
7
7
3
10
6
6
2
2
14
2
12
48
15
0
14
14
15
1
14
1
16
18
3
24
14
0
0
1
25
4
6
37
28
3
21
1
3
0
6
2
3
1
10
14
17
3
1
6
8
0
28
1
0
8
9
19
1
26
26
5
19
8
3
3
14
22
9
24
3
5
8
4
3
4
4
3
44
31
25
25
25
0
0
4
0
1
30
17
23
17
17
0
25
5
5
3
9
14
16
31
16
25
25
28
6
0
37
19
1
3
3
6
5
4
37
21
3
19
0
24
20
20
1
35
34
2
14
20
31
0
2
2
19
7
5
44
0
2
3
0
25
25
0
0
2
19
0
14
0
25
25
1
8
36
2
30
0
34
34
0
29
23
8
8
19
8
8
8
4
0
5
5
11
15
10
11
3
36
28
3
0
0
30
7
22
22
10
5
10
0
0
8
8
1
8
3
1
22
0
0
25
25
30
31
31
20
4
17
17
4
35
35
0
24
5
3
20
11
31
40
40
2
1
48
26
8
0
0
0
9
8
0
8
2
2
16
7
2
0
0
13
13
13
1
7
7
1
7
20
18
14
2
31
2
0
22
3
7
20
0
2
2
1
12
1
2
6
6
18
16
3
9
0
0
18
3
3
6
5
3
1
10
0
13
9
7
7
7
8
8
1
7
32
32
32
5
2
10
1
21
1
23
3
0
33
22
26
26
17
11
1
36
17
1
17
17
12
0
3
36
2
2
2
4
22
19
20
0
2
2
28
30
44
0
0
38
9
7
7
4
0
1
1
23
47
11
6
10
10
19
3
8
3
11
7
7
11
24
15
24
25
24
23
20
4
6
0
11
25
6
0
10
0
0
2
0
17
0
5
31
9
0
30
6
16
1
1
23
5
2
9
9
1
3
2
37
0
1
0
5
0
0
16
2
0
0
0
41
41
5
27
2
2
1
22
21
21
4
10
29
2
8
26
2
27
33
27
27
27
2
2
0
17
0
2
25
17
25
25
2
27
8
36
11
28
6
3
3
1
26
2
23
0
0
1
0
16
19
6
4
7
13
32
19
0
34
10
1
1
1
7
1
2
40
6
3
8
49
25
27
0
4
3
34
15
5
28
1
12
3
1
10
23
3
3
2
3
41
12
26
26
36
4
9
36
46
46
0
0
14
6
3
8
10
8
7
20
2
4
4
4
8
39
3
3
34
8
17
0
11
10
10
12
0
0
11
3
1
9
24
18
10
10
17
17
7
7
21
4
25
30
30
11
0
1
1
29
1
3
4
4
2
2
26
0
0
0
0
1
2
24
24
0
12
23
33
11
11
6
11
11
11
0
0
7
15
22
18
9
22
0
0
6
0
25
4
1
19
2
48
16
3
2
2
1
30
1
29
24
32
0
0
0
10
0
0
0
0
3
41
3
15
1
17
0
9
24
17
3
28
43
1
7
45
22
20
5
18
29
0
7
40
40
30
1
0
23
0
2
0
0
7
7
16
7
2
1
6
9
1
8
1
0
0
27
27
11
24
0
30
3
0
2
5
19
22
1
2
30
7
7
7
7
29
11
16
40
1
12
12
4
4
4
11
0
9
0
26
3
26
8
0
47
14
47
1
15
15
29
19
4
13
27
32
32
0
32
7
6
12
0
15
42
0
0
4
4
0
0
19
1
3
3
3
3
22
5
8
29
1
35
4
11
13
13
50
21
0
9
9
2
18
2
21
18
4
21
25
24
25
22
7
0
8
8
8
1
4
1
0
5
17
24
1
16
12
0
0
0
33
3
0
3
3
4
10
5
1
2
33
33
1
25
31
17
39
1
12
7
0
4
9
1
4
45
21
1
4
31
31
16
16
15
1
1
25
25
0
0
6
7
7
8
7
16
0
0
36
3
23
0
2
3
2
30
2
30
5
1
2
1
1
1
0
38
38
23
38
38
38
19
8
3
18
2
0
32
27
0
49
1
1
34
10
8
3
6
9
19
25
0
17
15
2
2
11
17
4
0
0
17
17
25
19
34
36
36
36
29
8
26
8
5
15
15
3
3
3
3
20
0
19
12
5
4
1
4
39
46
19
1
7
22
19
24
14
0
12
0
14
8
6
18
2
20
20
19
0
0
3
1
0
8
8
9
0
25
13
32
38
1
9
1
5
1
7
9
26
15
10
27
2
2
9
3
25
20
45
25
4
25
26
25
4
3
33
9
25
16
26
15
4
0
18
3
4
23
23
33
7
23
4
16
6
4
0
29
6
6
8
27
5
1
1
10
20
9
21
7
36
20
42
3
3
1
16
11
11
3
4
4
41
5
33
0
6
1
8
2
24
18
4
2
11
3
10
4
1
4
4
3
13
18
9
43
36
12
12
2
20
15
5
5
10
10
11
10
5
10
0
16
4
4
38
16
19
0
18
3
9
0
34
20
30
41
5
3
17
7
13
5
15
26
15
16
2
21
6
8
5
33
19
46
1
46
46
25
25
2
10
0
6
1
8
19
19
1
9
1
13
26
32
20
11
9
0
16
16
10
14
41
6
3
5
50
2
2
11
0
3
1
1
0
0
23
33
0
32
8
12
6
2
2
2
2
15
4
36
36
36
0
19
30
5
5
18
18
49
14
0
1
4
11
1
2
4
32
25
25
3
0
25
20
5
5
1
0
4
4
5
0
1
1
45
28
24
22
3
13
10
5
1
4
8
31
1
3
9
4
7
17
18
18
15
0
0
1
37
4
20
20
8
20
20
5
6
8
0
5
0
0
49
15
19
15
22
22
16
35
0
35
12
11
4
25
17
1
7
1
1
16
22
30
30
26
6
15
21
21
7
27
7
30
7
9
7
6
7
24
8
1
24
1
6
9
28
28
13
16
9
25
24
19
4
4
4
19
5
45
8
26
19
1
18
15
38
9
7
2
2
4
32
32
10
2
12
9
0
6
48
0
3
3
0
8
20
31
0
31
11
3
14
14
2
15
3
3
42
8
1
3
0
22
11
3
0
8
27
27
3
6
6
28
8
1
0
3
3
18
20
21
18
7
38
17
35
6
26
4
10
2
3
31
3
3
0
25
2
9
17
17
3
9
7
25
18
2
1
0
26
16
12
1
15
30
1
20
1
20
28
19
11
15
14
15
4
7
7
17
9
1
16
9
18
9
10
41
36
5
8
48
23
23
0
10
3
18
18
9
9
21
0
19
1
5
1
11
17
8
0
0
16
7
11
5
1
50
11
21
21
10
21
0
2
0
25
10
21
9
0
3
0
41
1
22
0
47
0
3
5
31
3
39
19
8
6
3
17
24
15
15
3
3
1
3
1
2
17
12
9
28
19
21
16
2
16
1
6
16
37
6
6
4
1
10
0
3
2
6
2
3
5
2
24
4
2
0
8
5
9
6
14
6
6
0
0
12
0
4
2
2
3
3
40
3
8
5
5
0
44
2
0
2
3
28
2
2
5
3
1
0
3
11
16
1
16
1
24
11
0
0
14
11
19
27
15
39
18
17
2
0
34
37
30
24
24
15
3
9
3
1
1
19
3
5
0
0
5
1
13
15
23
18
0
3
25
25
25
3
3
10
7
7
0
23
0
23
9
1
5
7
10
48
8
7
21
24
1
27
2
6
13
0
3
3
16
2
23
1
10
22
23
0
22
5
14
17
1
0
3
19
1
6
1
1
1
1
27
1
1
11
21
25
3
0
18
0
46
2
27
50
21
19
20
10
9
1
9
3
9
21
39
0
20
5
8
7
6
6
3
2
2
3
24
10
15
26
0
14
0
0
42
0
0
15
22
5
20
2
16
0
2
2
0
1
24
8
21
25
0
11
21
49
3
4
4
2
0
16
1
12
12
29
12
8
13
8
13
8
2
3
33
28
16
16
31
5
0
9
11
21
21
2
0
2
4
27
4
4
5
20
19
3
16
22
3
3
3
20
0
20
27
15
0
0
5
2
5
16
16
35
18
6
3
13
1
13
2
8
10
0
27
27
0
14
4
50
13
19
17
4
1
23
4
7
23
4
0
3
6
30
13
11
11
15
31
1
0
0
0
17
5
1
33
0
1
25
2
0
4
24
24
15
4
25
20
19
6
9
14
14
15
10
19
28
23
17
12
17
17
21
21
21
16
17
1
1
0
8
6
34
1
5
16
16
28
9
1
9
10
23
8
17
15
4
0
4
3
15
15
15
17
3
5
1
9
24
1
12
2
5
5
6
6
10
5
17
6
11
9
2
4
6
4
39
5
2
0
49
0
0
13
11
11
0
11
2
1
12
0
6
9
21
21
2
12
12
11
3
3
15
2
2
4
19
50
16
17
11
9
1
11
1
0
16
19
12
25
25
25
4
13
4
22
2
0
8
12
4
3
1
23
8
1
3
3
40
1
32
1
0
22
43
14
0
9
30
31
30
30
1
11
46
46
3
22
0
1
33
3
1
10
15
15
0
3
4
1
1
5
14
19
22
11
6
17
3
22
0
0
13
0
0
13
15
0
15
0
38
30
7
2
0
20
5
5
1
0
1
12
27
36
28
5
3
3
12
36
36
4
14
41
30
37
29
50
18
15
4
0
9
0
0
31
3
8
8
18
20
20
3
21
18
23
0
3
7
20
13
8
23
5
29
0
9
3
9
32
17
1
8
6
5
42
0
2
19
29
5
5
17
0
10
0
23
1
19
8
8
9
16
18
9
11
9
18
2
19
3
0
0
5
0
2
2
0
0
39
0
38
0
0
4
4
4
2
11
10
10
8
0
0
4
4
0
15
0
0
30
10
3
14
17
0
0
6
16
14
12
0
3
1
50
50
44
18
1
1
1
28
10
21
1
4
15
39
21
6
8
7
12
7
3
3
20
16
16
16
31
0
0
11
7
16
16
2
6
21
14
0
2
9
14
18
18
7
9
4
3
10
30
30
32
1
1
2
0
36
25
0
30
36
8
23
13
3
4
13
0
24
2
19
5
3
4
0
2
2
2
0
0
16
16
29
5
5
5
6
1
10
3
43
1
1
1
14
36
33
19
2
42
46
13
13
2
0
11
6
5
12
12
0
1
9
0
9
45
35
27
1
9
4
2
2
3
37
37
1
26
1
3
21
24
11
10
3
21
18
31
17
17
9
16
22
0
8
18
12
14
18
21
19
0
3
1
28
19
2
17
18
37
2
26
0
24
0
40
40
29
43
0
4
7
18
13
13
8
4
6
6
1
28
35
41
12
9
16
2
0
17
2
0
16
1
16
3
3
16
16
9
14
31
0
11
27
5
5
3
0
20
20
3
39
22
13
10
18
0
0
16
18
15
27
3
6
3
1
48
9
9
12
0
19
23
1
13
3
13
13
0
0
0
12
7
16
20
39
24
5
0
9
21
36
37
22
2
25
25
0
9
1
28
0
0
11
0
2
2
12
32
32
44
32
0
23
17
2
34
27
27
2
0
3
0
0
24
6
11
27
18
21
18
2
14
2
21
7
7
32
0
0
32
25
3
12
23
33
5
2
2
2
23
2
14
3
34
22
20
13
7
16
29
16
16
1
30
0
0
5
29
7
20
28
24
0
1
16
11
2
46
16
0
28
2
0
6
0
11
11
11
0
1
6
6
20
4
15
43
1
33
20
5
16
0
1
9
9
10
14
14
14
14
5
20
11
25
6
7
0
0
0
27
5
0
19
2
9
9
9
32
9
23
0
13
35
49
18
27
6
17
0
28
8
0
0
0
16
0
8
1
1
16
16
0
0
18
18
0
18
40
40
13
13
3
2
6
36
0
17
39
39
2
2
2
0
2
19
3
5
2
2
3
17
23
23
2
33
7
9
7
2
27
6
1
10
10
1
15
15
7
14
1
0
47
8
2
10
10
6
1
6
20
17
20
9
2
38
9
6
4
5
7
10
7
9
26
0
19
1
1
23
3
39
1
30
20
1
1
1
10
10
17
6
0
0
10
24
3
0
31
13
5
7
3
5
19
4
5
28
5
20
1
11
11
8
8
8
0
17
5
3
16
18
1
42
6
8
1
34
24
12
12
12
9
4
9
35
14
14
0
10
2
1
1
1
8
4
4
2
9
14
16
1
17
41
6
3
8
12
17
11
23
8
0
39
3
39
3
39
36
12
19
19
1
1
19
19
4
4
17
17
28
23
23
4
1
22
6
0
5
16
1
10
2
5
15
6
0
1
1
27
5
5
23
29
16
34
0
7
7
35
41
4
4
6
0
25
0
43
18
4
41
9
39
39
8
29
11
36
5
10
24
2
3
3
0
8
0
33
26
1
6
0
0
5
28
24
2
1
1
1
1
3
0
1
1
28
6
24
22
3
24
0
24
2
0
1
2
1
3
14
31
2
14
9
5
2
23
21
33
0
0
27
1
2
13
33
9
0
9
19
2
35
49
49
4
4
4
35
11
5
0
4
3
3
3
11
3
2
6
31
1
0
12
12
11
34
4
15
24
12
1
18
0
0
18
1
3
17
0
50
21
20
10
6
36
11
0
0
23
7
6
34
15
9
9
0
2
0
13
13
0
12
1
8
23
39
18
16
14
11
0
15
1
5
8
15
33
33
3
33
22
9
7
13
25
1
8
0
3
0
0
9
0
21
0
3
21
21
21
5
19
1
1
3
24
16
29
45
6
30
0
1
35
33
18
4
25
4
10
18
0
4
2
14
21
0
18
18
39
18
14
11
27
15
15
9
1
14
22
1
5
11
5
2
6
5
37
5
11
5
7
1
0
8
21
3
10
27
27
22
22
22
27
2
4
15
30
1
15
16
15
15
18
42
6
0
0
0
3
1
1
6
3
3
4
12
20
20
3
10
31
3
3
3
3
0
1
2
16
2
16
9
9
0
34
16
46
46
46
1
37
0
37
22
7
0
0
35
3
4
3
0
0
4
10
6
0
1
4
45
4
0
7
5
26
5
9
2
23
5
8
3
2
24
30
18
18
0
0
6
0
4
17
2
2
6
6
1
7
2
4
3
29
29
29
33
4
4
6
5
17
13
38
20
38
3
7
19
17
16
16
14
15
29
14
14
9
0
5
5
5
6
2
24
24
24
10
34
1
34
13
14
18
18
0
1
0
46
22
22
6
24
24
3
23
1
7
10
11
2
20
4
5
4
28
28
48
1
2
1
48
0
13
6
35
35
2
47
47
47
18
18
2
14
14
26
12
3
0
0
0
0
10
48
5
4
7
17
7
3
17
2
8
6
16
9
5
16
46
41
41
12
28
12
12
7
11
7
17
7
4
0
3
3
1
27
27
2
1
24
2
7
8
0
27
0
43
11
34
1
14
41
28
2
15
8
5
2
15
5
23
23
1
17
0
5
5
5
4
5
3
26
5
33
14
1
29
2
0
0
0
0
18
11
23
1
28
5
37
0
13
8
8
37
21
41
1
31
6
1
36
1
0
17
7
2
1
1
8
1
16
36
3
0
28
26
2
13
1
7
7
7
0
0
14
4
6
4
6
1
9
1
17
25
3
3
1
1
7
0
0
1
8
19
28
1
46
26
0
13
31
17
0
26
0
1
24
40
36
0
4
36
19
14
18
28
20
11
5
9
18
12
14
3
2
11
0
0
33
12
0
3
3
0
3
2
14
4
4
9
4
1
30
2
0
3
13
2
17
0
2
1
1
6
6
33
10
39
1
17
20
17
0
24
7
49
22
36
8
8
6
16
9
7
2
2
19
25
24
24
5
13
0
0
48
12
3
8
25
8
20
4
32
1
12
12
0
22
0
29
11
0
14
17
23
12
17
27
39
18
9
0
5
0
23
23
11
1
2
0
11
20
21
0
5
8
8
9
7
13
2
2
18
36
36
36
36
28
1
1
1
40
4
21
21
5
6
4
25
5
1
3
1
0
1
22
3
19
33
4
4
19
0
13
5
10
8
2
21
3
24
16
1
7
2
7
5
5
30
9
0
0
16
16
16
0
2
14
14
6
28
11
23
5
5
4
9
9
23
0
1
1
1
31
7
7
16
6
4
24
24
3
3
19
31
31
0
9
9
2
31
2
0
0
20
33
16
23
30
0
18
4
9
5
9
32
4
38
0
13
16
0
3
50
19
0
9
34
42
1
0
1
8
25
17
15
24
2
24
9
9
2
29
12
2
0
15
2
0
2
2
20
38
13
38
38
38
16
18
18
42
26
0
9
9
7
8
12
2
18
1
17
18
18
2
1
25
3
8
9
26
26
26
26
2
10
1
5
3
5
5
1
19
0
2
0
0
12
38
9
4
3
0
0
6
18
3
0
11
4
3
19
15
0
4
41
41
0
38
5
4
41
41
11
5
1
2
2
41
17
19
6
0
0
1
9
0
14
17
25
18
29
0
3
0
0
5
31
6
0
1
1
13
3
8
10
19
27
27
27
48
3
48
48
34
29
29
7
24
0
9
10
1
21
24
1
34
15
15
2
14
1
32
32
32
18
1
13
8
39
39
0
50
18
9
0
0
0
7
3
7
23
12
5
3
6
25
25
26
8
14
8
36
1
22
1
0
0
1
1
1
11
1
15
2
26
2
3
28
0
0
15
4
31
26
31
20
15
24
29
34
10
13
8
6
10
8
29
13
32
35
0
9
3
23
19
6
2
2
14
6
19
3
0
19
6
17
30
32
34
32
6
10
10
34
2
2
2
23
0
10
10
28
16
5
5
22
3
4
32
26
7
2
5
1
21
18
2
2
3
8
3
0
30
18
11
1
36
11
36
3
17
11
21
3
0
0
4
10
0
10
13
14
22
1
27
1
18
2
2
4
15
4
8
8
8
3
4
3
10
9
17
7
39
0
0
0
33
4
23
11
11
8
16
11
40
16
18
1
1
4
0
0
3
5
21
1
10
20
9
40
1
0
44
6
1
0
28
15
7
7
20
1
15
0
12
3
9
2
28
4
33
33
33
11
11
33
0
5
11
15
15
20
42
2
44
11
13
8
13
0
0
0
2
28
30
30
12
2
14
2
14
14
2
16
1
8
19
11
11
37
0
0
6
2
2
19
13
39
17
19
5
17
26
18
15
32
15
4
12
22
3
20
22
21
0
15
16
35
11
11
5
4
2
14
18
1
1
7
31
4
8
2
28
38
9
18
5
4
33
34
34
42
4
1
27
5
12
13
2
16
16
0
10
3
5
2
4
3
17
46
21
0
0
24
2
6
0
6
12
2
3
27
16
10
6
26
50
0
14
2
14
14
14
14
1
16
17
5
14
1
12
2
2
6
3
22
22
22
11
22
9
1
1
8
17
17
50
12
45
0
12
28
0
1
8
15
1
3
14
6
3
6
4
41
41
40
0
0
1
3
22
2
5
8
5
6
6
6
6
9
6
0
10
27
6
14
18
30
2
24
7
3
32
6
3
43
0
0
32
32
24
0
0
9
5
36
8
8
7
10
0
4
2
8
33
7
33
21
1
12
37
17
9
0
22
0
0
16
15
0
15
15
3
15
4
28
28
15
20
1
10
10
3
3
1
3
7
7
14
45
9
18
10
10
0
21
21
26
50
26
4
17
1
26
44
1
17
15
15
0
30
0
2
5
27
27
0
42
0
11
23
0
1
1
9
9
21
2
16
6
4
0
0
38
6
31
1
2
2
0
19
19
35
28
2
4
1
10
34
34
3
3
9
3
32
32
31
9
32
6
0
2
36
2
27
0
0
6
6
20
0
9
10
4
22
9
5
1
2
21
21
0
3
6
0
26
0
20
14
14
6
26
9
38
9
19
2
12
3
3
9
0
2
25
1
0
46
8
18
6
11
2
0
2
19
0
43
8
43
28
43
4
23
8
0
15
19
2
26
12
19
2
6
8
0
8
8
1
5
44
12
11
3
5
27
9
1
0
47
10
1
1
19
1
23
23
0
9
5
5
28
8
11
14
5
0
5
12
0
1
8
44
1
23
4
2
23
23
4
4
6
6
6
6
24
2
7
2
31
16
8
9
20
16
1
1
0
19
30
5
25
25
25
25
8
29
0
4
7
1
15
48
17
0
1
18
2
18
11
16
12
47
12
12
47
47
1
12
18
0
0
20
20
20
20
20
20
9
22
2
10
16
16
9
7
12
24
17
22
0
14
3
22
0
11
13
3
7
19
30
1
1
10
30
0
0
14
4
24
0
0
0
27
2
0
0
5
7
1
11
13
43
9
14
6
7
2
2
2
0
7
25
42
1
1
36
13
0
1
1
28
3
5
1
1
42
0
39
0
15
19
18
24
21
9
1
1
4
14
5
23
0
1
2
19
0
19
19
0
19
11
19
5
11
34
20
8
26
0
8
11
2
38
8
4
7
7
7
0
11
32
8
8
17
0
15
14
0
0
0
6
1
4
0
6
6
17
2
0
2
5
8
3
29
38
17
9
24
1
4
13
13
0
11
5
11
11
1
11
0
40
2
2
5
31
0
1
1
2
5
2
30
23
0
0
4
29
37
20
37
27
16
34
34
16
3
7
21
1
3
17
19
16
10
7
19
0
9
3
3
3
31
6
1
26
3
5
9
18
2
42
27
0
0
22
6
6
5
2
5
32
11
3
4
46
22
0
2
2
8
1
16
9
15
34
0
27
0
2
0
4
4
11
1
1
1
19
2
2
10
19
3
19
19
28
0
7
5
7
2
12
31
16
4
5
7
18
26
0
26
0
8
8
6
20
18
0
0
4
28
11
14
41
1
20
8
10
29
16
1
5
5
2
2
8
11
0
11
10
11
7
7
2
28
0
0
0
6
10
17
9
4
4
1
2
26
2
0
3
3
4
16
16
7
0
5
2
23
0
48
3
11
11
18
18
0
0
0
33
32
6
0
17
3
18
12
5
3
3
29
9
0
5
5
9
1
2
8
1
6
4
4
21
6
3
3
0
21
0
22
16
24
8
0
1
28
28
1
24
20
10
10
10
10
9
17
17
3
0
4
15
2
28
1
1
25
17
17
20
1
2
0
7
31
22
10
16
11
2
22
5
0
14
32
14
1
1
1
1
1
0
3
9
10
10
20
14
21
50
5
5
5
5
3
9
23
0
0
45
14
14
9
3
10
0
12
6
1
12
5
0
30
0
35
21
5
21
33
45
33
8
8
8
6
24
10
21
3
7
5
7
8
1
15
6
2
0
4
2
45
14
18
18
20
10
0
13
13
2
17
36
1
26
11
0
0
5
2
25
4
6
0
16
2
21
21
3
3
22
3
3
10
10
24
8
12
17
6
7
4
3
25
29
2
29
11
14
0
15
14
5
1
4
4
8
4
18
10
0
27
0
5
0
0
9
10
34
34
22
22
22
4
24
39
16
2
11
9
0
1
35
4
0
12
16
0
36
0
35
41
15
15
0
15
15
11
49
16
4
7
0
8
2
29
6
6
42
0
24
8
45
10
25
2
1
20
9
9
27
0
0
3
28
11
18
49
2
49
49
33
21
16
0
12
12
9
6
3
4
0
29
1
31
4
7
0
0
6
7
3
3
1
49
12
25
25
3
0
7
0
7
12
6
0
13
13
7
46
11
4
15
0
0
11
0
8
1
9
0
3
3
0
0
3
7
15
5
5
0
21
10
8
0
0
5
1
5
6
8
7
17
31
4
27
20
3
7
0
20
34
34
1
5
1
1
38
11
11
35
35
35
5
24
39
19
24
12
1
1
24
0
34
34
34
20
14
10
9
28
6
19
0
1
22
7
7
10
5
0
5
8
24
23
13
13
0
0
10
32
16
5
2
7
7
16
25
5
22
11
40
2
9
1
14
14
2
10
11
0
21
35
33
40
3
5
0
29
26
1
24
7
9
24
24
13
13
6
34
33
31
1
4
23
15
19
3
40
8
4
3
0
0
9
24
28
2
7
25
1
1
1
2
2
7
15
15
2
1
6
36
20
3
8
0
1
3
27
3
17
17
17
21
27
7
0
27
24
6
0
24
6
9
6
10
2
12
4
4
46
3
33
21
4
40
40
18
23
2
14
27
1
3
24
16
0
30
25
12
34
16
25
7
1
23
18
27
1
15
7
1
0
19
8
0
8
11
11
4
3
30
3
3
30
5
3
25
2
0
9
23
23
23
1
1
2
3
28
3
28
4
17
17
1
18
1
0
19
10
2
10
1
0
0
0
0
12
2
2
31
1
3
0
0
1
1
8
15
17
17
0
0
12
4
33
22
46
8
46
8
2
5
21
2
40
0
0
5
17
10
3
18
19
3
3
3
13
13
6
6
5
34
44
44
13
16
13
15
16
16
6
10
14
14
10
20
17
17
32
12
5
3
0
26
12
3
44
9
30
5
30
30
46
5
18
10
0
11
11
1
9
17
2
2
6
6
28
9
14
8
0
20
3
16
16
16
8
18
9
0
6
6
0
25
25
1
3
18
12
4
0
0
0
38
21
15
17
17
34
5
3
36
14
15
34
1
1
31
0
3
28
24
0
23
10
3
7
3
3
7
11
23
23
38
38
0
18
4
1
0
23
2
23
11
11
4
11
7
24
9
0
2
29
4
8
49
3
1
1
2
2
34
0
3
7
16
13
9
0
9
2
41
5
3
0
3
27
27
0
9
1
23
27
0
9
24
2
4
7
7
1
2
32
1
17
5
7
19
3
21
5
14
10
10
0
14
3
32
0
2
6
0
3
1
0
2
17
26
0
4
2
7
5
1
1
5
5
13
2
2
15
0
30
9
0
8
6
1
21
13
6
7
9
5
31
33
0
0
10
2
8
27
10
7
6
0
2
18
29
18
36
18
12
33
3
1
1
2
5
1
22
15
2
4
15
24
3
2
2
24
22
19
12
16
5
37
33
37
10
3
2
0
24
1
23
25
6
0
32
2
18
13
30
4
22
0
11
11
35
30
30
19
40
5
0
44
28
9
28
0
9
7
2
1
1
21
1
1
17
1
32
1
28
9
2
12
10
3
3
1
22
1
1
8
3
5
8
15
2
29
19
6
2
6
2
2
11
10
11
1
14
3
4
4
32
3
6
15
2
3
0
13
29
43
5
22
1
3
45
25
23
17
8
5
40
5
14
41
21
2
2
22
1
11
12
16
3
0
1
15
11
5
0
7
17
7
7
7
2
0
29
20
3
14
9
0
27
9
9
9
35
17
3
11
40
31
20
36
31
3
39
40
22
12
0
28
28
0
36
13
20
20
26
2
2
29
1
0
32
0
2
22
5
1
30
7
35
12
14
1
1
47
0
0
9
28
26
4
7
5
5
5
1
6
0
13
4
0
4
0
0
5
7
25
32
1
6
0
0
6
17
7
0
26
2
4
13
0
4
0
0
0
28
1
1
8
0
7
19
4
4
18
18
18
2
0
12
9
31
22
34
4
1
15
7
3
3
13
10
3
18
4
4
18
4
18
2
2
7
7
4
8
5
17
29
3
1
4
31
8
5
8
20
36
35
35
35
19
10
4
5
12
9
14
9
20
36
33
1
2
46
11
1
6
0
20
6
0
3
3
3
19
36
8
8
13
17
28
1
12
1
1
9
19
8
1
0
2
2
2
0
32
14
0
15
1
1
9
11
9
3
5
1
17
4
1
1
0
2
10
3
0
0
0
10
7
11
3
16
16
1
0
0
39
0
25
25
25
4
3
0
9
0
8
1
0
9
9
5
24
2
35
35
15
3
1
9
9
9
1
1
2
2
8
16
5
8
0
0
6
0
1
28
10
10
17
4
32
5
21
21
7
36
8
2
24
12
13
13
10
4
1
15
15
39
6
18
5
21
3
3
7
2
10
6
4
4
1
1
5
26
4
4
0
25
0
2
0
0
0
0
10
33
8
17
17
28
2
26
6
5
5
4
8
26
0
11
0
0
16
3
3
26
3
22
15
2
15
30
31
22
39
9
6
0
9
0
0
3
4
28
19
8
0
4
21
41
32
0
0
7
10
29
18
2
9
27
26
35
7
0
3
3
23
23
28
7
10
1
21
2
13
8
21
8
6
6
6
0
22
2
4
19
9
8
3
26
28
29
48
1
31
1
2
9
21
19
6
44
44
2
1
1
14
3
0
36
36
36
2
17
47
19
1
12
5
0
6
2
7
10
11
20
17
28
5
1
1
28
2
2
2
30
14
12
3
2
10
1
0
18
0
1
0
32
16
29
33
29
44
4
3
3
7
21
7
14
7
8
15
29
19
0
0
0
0
18
8
43
0
0
12
0
0
1
0
0
0
15
2
18
18
28
0
4
0
0
6
5
0
14
9
2
4
37
0
31
31
10
36
2
35
0
4
16
8
10
11
24
1
13
0
4
17
13
17
8
4
35
5
5
46
6
14
3
0
28
20
24
4
18
18
1
27
23
7
17
17
17
3
1
8
2
34
26
16
0
0
0
4
3
1
44
6
30
2
3
3
36
7
7
0
38
24
16
29
8
34
14
14
16
40
21
5
23
19
10
3
3
14
5
20
9
3
1
8
0
0
5
3
4
32
5
0
10
10
10
8
33
2
3
33
10
10
4
10
10
10
6
16
20
4
20
4
21
21
21
21
26
1
30
9
0
40
3
12
16
15
2
0
0
0
15
0
0
11
16
18
2
2
2
2
0
24
25
20
25
30
23
9
2
2
48
9
3
1
5
23
18
18
25
2
2
31
0
6
6
23
3
1
43
15
0
9
0
30
0
2
22
24
12
4
13
24
10
24
10
0
2
2
42
21
41
0
0
2
2
2
15
5
10
3
33
22
1
5
13
18
16
31
8
16
3
3
0
0
2
17
25
16
23
14
20
3
3
22
14
8
22
49
41
3
11
0
4
1
1
47
28
37
0
1
7
4
1
3
2
26
1
13
4
4
1
0
4
41
0
0
0
1
1
5
2
9
5
36
19
44
24
0
3
0
0
17
1
28
5
5
41
13
16
6
4
6
3
10
10
20
0
0
7
37
7
5
5
8
15
8
30
5
2
2
18
13
24
2
8
16
18
8
35
2
0
21
41
17
18
19
8
4
5
7
3
14
1
21
18
18
9
10
2
9
9
9
9
9
3
0
24
11
23
5
32
0
0
3
7
7
21
19
22
7
9
6
1
6
6
4
16
3
0
2
3
26
1
26
32
0
28
28
28
28
3
21
4
4
10
8
29
11
14
18
9
32
15
15
8
2
2
2
32
16
4
1
1
43
43
11
23
23
4
19
1
1
29
2
2
2
0
13
0
15
0
14
13
0
2
24
0
42
17
43
18
1
3
3
21
0
3
15
15
0
2
4
1
16
12
12
28
14
12
8
8
26
0
0
0
31
6
27
31
31
1
1
9
24
3
3
0
0
14
2
0
5
38
0
21
7
21
9
2
9
0
18
6
6
6
29
2
3
5
17
17
1
40
4
4
3
12
4
3
4
5
37
10
7
16
11
11
11
5
16
4
16
15
16
17
17
43
7
9
12
14
10
7
5
0
12
7
20
0
0
0
6
34
18
0
0
0
0
20
9
5
2
2
2
14
4
9
10
9
5
6
23
11
3
10
19
1
1
33
1
9
3
3
2
6
2
34
5
7
8
2
0
0
6
31
28
0
0
0
29
29
4
13
29
16
16
4
5
5
25
3
1
1
1
27
27
2
3
24
1
23
6
1
6
2
28
28
16
16
0
0
9
9
3
9
7
7
8
17
6
21
1
34
12
17
26
11
1
30
15
0
7
7
2
11
5
11
0
25
1
14
0
0
0
2
15
15
0
3
34
17
11
5
8
29
17
32
3
37
4
4
12
3
12
30
3
5
15
0
11
28
0
18
26
26
0
8
16
12
1
13
15
7
13
23
16
22
8
20
16
16
17
23
18
5
3
1
25
12
50
10
16
22
6
5
5
3
6
0
1
21
2
2
2
5
37
3
4
1
7
7
11
26
8
8
1
9
17
40
5
7
40
7
3
21
0
6
10
10
0
10
23
32
32
32
24
3
7
1
12
5
0
24
14
10
11
30
32
32
2
1
27
2
2
27
0
3
2
5
31
8
31
18
7
4
10
31
17
0
4
17
25
0
30
33
25
10
41
8
6
15
6
15
11
26
3
2
34
34
21
34
3
21
17
32
6
2
3
2
16
16
0
2
33
6
24
8
8
24
20
5
37
8
0
0
0
0
2
2
30
23
0
10
1
8
19
35
0
0
0
1
0
0
1
4
4
17
0
17
9
3
10
29
1
4
1
16
31
31
22
3
43
43
3
15
8
18
16
16
3
0
3
26
3
9
8
1
35
4
41
41
6
11
32
11
20
1
29
3
13
3
30
6
26
3
37
4
3
6
34
9
3
19
23
17
5
16
5
18
0
18
8
3
4
23
4
5
28
2
22
8
35
9
3
5
28
15
1
2
9
20
3
39
6
6
17
5
4
8
25
26
5
7
21
17
37
0
0
28
5
0
3
22
21
31
21
21
37
3
16
33
5
6
6
8
12
24
12
9
31
31
20
33
19
3
4
7
23
23
5
4
1
1
0
14
2
41
13
41
41
41
30
16
14
21
16
7
1
11
31
0
8
44
30
2
1
15
22
34
10
0
20
1
20
20
9
0
24
20
0
4
10
1
2
4
11
0
3
1
0
42
0
39
21
20
27
5
15
15
15
0
2
9
3
20
20
20
24
3
1
9
11
2
14
0
0
0
4
13
2
4
1
9
34
11
4
4
30
30
5
1
35
29
3
23
11
0
11
0
11
6
11
9
5
5
12
18
3
2
1
1
2
23
20
7
21
1
14
1
32
27
27
5
5
18
4
8
8
9
10
10
1
14
4
5
5
1
10
25
10
24
0
9
2
9
9
5
3
19
6
18
1
6
18
14
12
5
20
20
26
15
33
8
33
5
30
25
20
2
28
1
4
22
25
3
44
0
3
3
26
37
35
1
1
33
33
3
3
21
25
5
4
22
1
13
10
26
25
25
0
28
5
9
45
0
0
0
7
0
0
0
0
0
0
0
0
4
4
41
10
27
27
2
0
38
26
17
1
27
1
6
22
10
10
6
17
10
12
28
27
2
2
2
27
23
23
17
4
3
5
5
5
10
0
20
20
23
23
32
9
9
2
2
2
3
1
0
27
2
2
0
6
14
8
1
1
5
1
2
26
0
16
19
19
16
0
13
13
5
42
2
2
12
12
12
8
0
0
8
8
15
25
44
25
0
33
17
1
1
1
2
22
2
19
0
0
0
2
5
3
5
9
9
9
11
2
0
4
4
4
4
18
41
1
1
2
1
15
0
5
0
15
5
10
10
11
5
20
5
2
10
10
10
15
43
1
13
23
25
3
11
11
41
15
1
0
40
2
40
10
0
5
9
4
0
0
0
0
0
11
8
10
2
0
1
26
7
0
0
8
12
12
14
19
3
4
49
3
11
23
0
12
12
3
19
14
14
0
3
33
1
25
25
1
29
14
6
1
9
4
2
7
4
9
25
41
2
17
23
5
23
0
14
0
0
10
14
9
13
13
13
2
0
9
1
2
27
16
29
1
15
10
35
3
0
16
32
17
4
22
31
13
18
18
3
24
34
0
19
0
0
26
4
34
24
1
41
4
0
3
26
24
24
9
9
14
4
10
1
13
11
21
8
9
1
6
6
6
0
31
9
16
4
2
13
20
0
0
23
16
1
1
27
20
3
17
18
10
5
9
42
4
8
4
7
20
23
10
1
5
7
3
8
0
23
24
3
0
17
10
22
1
14
35
34
20
20
26
26
14
3
1
9
0
11
0
17
3
0
15
21
21
9
4
0
3
15
0
9
39
4
1
17
9
0
12
11
1
10
20
3
25
2
17
17
1
0
3
10
3
17
2
17
1
24
34
1
1
47
19
0
0
4
2
11
11
14
0
18
5
30
30
30
40
1
4
19
3
3
1
1
26
1
24
3
1
4
2
32
14
1
2
27
1
1
34
1
19
16
16
16
16
16
26
2
9
0
7
33
7
9
9
9
18
1
31
31
30
12
12
5
5
10
10
5
16
0
28
14
14
3
1
1
11
15
2
20
2
2
2
14
43
12
19
22
15
29
38
2
10
14
9
2
1
5
5
5
5
1
28
5
28
28
1
50
1
0
3
4
4
3
26
11
2
0
1
50
0
0
14
3
3
6
28
6
5
5
6
1
3
17
25
5
25
3
27
27
2
3
0
46
34
28
4
18
0
2
23
24
17
10
17
3
49
24
38
8
30
8
26
16
28
3
2
47
2
35
35
12
12
14
14
9
5
9
5
7
29
0
2
21
0
3
46
46
5
11
13
6
3
0
6
1
10
0
25
23
36
23
22
7
1
2
3
2
2
9
7
10
2
41
0
39
13
39
12
12
12
9
16
1
1
24
23
7
16
22
5
0
0
32
1
1
0
5
7
20
9
4
7
43
20
5
41
8
23
23
2
10
4
7
1
5
1
10
11
0
11
0
26
0
13
2
7
2
19
0
24
24
3
12
0
27
0
10
10
9
24
14
13
7
0
0
38
37
37
10
5
20
37
5
37
3
3
7
3
1
7
14
13
0
6
6
3
6
0
0
35
16
4
0
0
8
8
8
7
2
2
27
6
17
1
19
2
9
18
7
17
1
1
0
3
0
26
14
16
27
2
2
3
4
2
9
8
0
3
8
4
1
29
0
1
22
22
22
22
3
11
5
8
29
3
22
11
2
2
27
25
41
5
8
5
3
2
3
3
10
0
2
25
3
5
13
1
0
12
8
2
2
30
0
3
1
17
14
32
14
14
5
5
29
27
27
19
11
29
29
2
2
11
0
15
4
22
2
7
0
0
0
0
18
18
11
9
3
13
36
5
24
24
2
2
0
0
0
3
0
8
3
38
7
2
0
9
0
13
7
3
1
2
1
28
6
3
3
10
16
0
29
23
18
3
38
5
0
33
6
11
11
11
0
0
11
18
24
18
49
4
2
13
3
10
5
5
4
6
6
1
1
23
3
2
6
44
22
22
0
5
8
0
13
22
6
6
6
18
19
26
26
9
19
19
37
24
24
5
15
1
15
19
19
17
0
25
25
5
5
14
1
12
4
29
29
8
16
0
1
0
11
2
11
4
0
0
0
19
8
21
13
18
2
2
2
0
3
3
6
14
0
4
4
1
2
24
0
2
6
6
1
19
19
32
0
0
31
3
20
5
1
33
6
16
37
6
10
8
8
0
19
25
25
0
1
0
0
5
1
1
44
42
3
3
1
9
10
4
4
4
0
3
1
10
1
1
34
1
6
33
2
2
11
1
10
5
5
0
0
5
3
12
12
17
0
11
9
9
14
1
1
0
19
8
4
4
22
6
30
13
7
25
14
46
46
35
11
24
42
6
7
11
11
11
23
23
9
11
42
11
1
1
1
47
2
3
2
10
0
0
25
0
0
30
6
16
8
4
38
3
38
15
7
13
15
15
3
0
0
14
5
20
20
23
8
16
2
2
28
0
4
22
6
2
6
0
6
15
23
8
3
0
39
11
11
11
11
22
13
12
23
23
25
30
6
1
3
1
19
1
1
26
29
0
10
2
4
20
22
28
9
21
13
13
13
3
2
2
37
11
0
7
2
17
11
16
12
1
47
13
13
14
14
27
25
21
16
20
11
1
11
2
12
12
13
13
11
3
1
1
8
8
8
19
28
2
5
46
46
2
10
10
8
18
3
3
5
0
0
0
0
41
13
2
3
0
38
1
1
18
50
4
1
30
1
3
1
19
25
5
5
2
29
50
9
11
2
3
3
6
20
14
0
8
7
3
13
13
10
9
16
2
17
26
29
26
17
23
12
23
12
2
3
9
23
0
0
7
28
36
1
19
7
9
2
0
0
0
2
1
15
0
0
14
11
16
3
9
8
0
11
0
1
0
4
4
5
5
6
11
14
27
3
1
1
1
1
36
1
6
37
33
19
29
11
2
6
36
9
36
0
8
10
15
8
15
8
2
16
21
31
31
5
27
0
12
19
17
17
19
1
0
0
43
11
2
18
18
18
10
6
8
2
2
2
2
24
24
19
3
14
4
4
3
8
2
19
25
9
19
0
3
6
12
12
0
0
49
35
17
2
2
1
1
16
2
2
28
12
9
1
22
23
6
6
4
2
1
22
22
4
21
16
2
2
25
0
31
6
0
1
5
8
0
15
15
42
0
31
20
0
33
31
26
1
1
0
34
15
30
0
17
3
17
16
7
28
29
8
18
18
7
43
14
2
2
3
6
5
6
6
14
4
40
40
6
3
2
0
17
6
0
18
7
7
14
5
20
15
12
3
22
8
13
25
24
2
4
6
6
6
0
15
0
35
13
16
0
40
13
0
13
7
45
16
26
20
20
4
24
14
12
39
33
20
6
28
28
1
34
1
21
0
15
0
15
6
16
6
12
4
12
37
14
0
1
0
8
6
1
6
3
4
5
6
4
17
41
33
33
0
7
44
3
4
24
18
5
6
6
3
17
10
23
13
13
28
18
6
2
3
4
1
0
0
20
0
0
4
35
7
2
1
1
8
8
4
23
29
1
2
17
14
2
3
28
19
29
14
26
1
26
37
28
30
1
0
0
12
12
0
0
3
8
7
9
12
6
5
29
19
2
2
18
0
21
17
27
0
27
5
19
1
3
31
6
11
11
1
0
2
19
6
14
12
14
7
24
24
13
1
9
9
18
0
10
0
16
0
0
6
18
13
44
30
7
7
17
39
13
0
12
3
1
10
3
3
17
39
4
7
7
7
4
34
0
2
0
14
1
20
7
21
0
0
14
12
12
8
2
5
42
26
0
0
33
8
2
5
7
1
37
1
40
17
17
14
28
30
30
7
19
17
7
15
4
4
3
4
3
1
2
21
3
17
19
4
20
11
0
12
7
7
25
12
12
5
25
0
18
25
1
1
28
6
11
11
0
8
2
12
21
21
38
13
9
0
1
4
4
0
14
1
19
19
19
19
31
2
6
3
49
19
17
24
11
0
0
34
10
2
2
2
2
2
14
32
1
4
17
17
3
0
11
5
11
10
5
13
18
1
26
21
0
0
26
26
0
3
25
1
15
1
21
2
2
34
2
21
1
3
1
13
32
5
7
5
41
2
24
20
0
11
7
3
0
11
21
18
23
6
28
4
22
11
3
5
22
3
5
45
31
13
13
6
6
4
4
6
6
43
10
7
0
32
3
8
25
24
0
0
0
0
32
18
18
0
2
34
9
40
21
1
0
3
11
3
2
33
36
21
0
4
2
21
30
30
0
2
4
1
7
13
12
13
40
11
28
11
11
16
0
20
2
17
3
6
15
40
15
23
1
1
33
3
3
11
12
27
15
27
8
18
43
0
12
1
28
0
2
34
0
0
0
8
38
14
2
2
28
0
10
10
19
7
31
4
34
47
0
11
11
13
27
27
13
8
3
34
34
3
9
0
6
6
6
5
0
1
40
3
2
15
15
17
1
29
8
29
29
27
20
0
0
21
24
24
8
6
4
3
6
2
31
6
1
6
5
19
1
0
8
1
13
6
13
16
1
0
1
0
1
6
2
8
15
31
6
8
4
4
9
23
27
25
4
1
9
10
10
10
37
16
19
5
5
6
19
17
32
2
21
3
6
1
0
30
25
25
22
20
25
40
25
0
3
0
0
46
0
11
15
15
9
7
45
1
1
1
1
25
1
9
13
1
50
21
12
12
7
24
11
0
7
45
22
21
3
3
13
9
32
6
28
35
28
12
3
10
10
10
10
2
8
1
1
21
21
1
21
21
21
0
5
5
28
6
16
16
6
6
15
1
0
0
0
0
3
6
6
46
34
20
20
3
18
17
25
24
6
3
11
11
11
1
17
0
5
17
0
7
12
12
37
4
6
6
35
2
12
12
1
8
14
3
1
10
10
0
16
4
10
1
12
1
20
3
3
4
7
7
7
5
35
0
5
22
3
13
4
7
36
1
0
3
3
29
33
33
18
43
2
5
33
19
19
17
3
34
9
23
28
16
25
17
8
4
10
39
20
15
15
0
6
10
3
5
1
0
12
9
21
31
29
8
2
0
18
13
20
1
0
5
1
0
4
4
34
4
4
1
15
1
2
28
3
6
7
12
0
0
3
9
0
9
6
11
16
0
33
0
8
0
15
11
23
0
21
31
36
19
3
3
9
17
3
3
14
1
0
16
14
13
20
13
13
9
2
20
1
1
41
41
12
12
1
1
21
43
4
22
4
11
26
9
9
17
11
33
20
1
1
2
11
5
1
0
26
6
6
33
9
0
20
0
11
0
12
18
13
37
13
24
16
8
28
9
8
21
0
0
7
1
41
6
7
25
16
7
5
5
4
3
3
16
16
40
3
0
0
6
6
24
5
17
11
1
2
2
3
1
2
1
3
5
0
23
28
7
1
12
0
5
4
3
18
18
0
15
30
30
11
32
15
1
5
15
15
28
6
27
3
0
3
0
2
5
31
15
15
8
16
21
21
21
8
6
0
23
23
24
15
4
4
5
17
0
2
29
0
16
30
0
23
38
2
21
23
23
0
23
23
14
12
12
7
0
1
20
18
23
5
1
4
3
1
1
10
5
5
15
34
11
16
35
15
37
21
1
11
1
1
5
3
38
6
7
7
37
17
37
37
44
2
41
36
1
28
8
4
9
3
37
37
3
23
0
14
27
8
14
2
2
8
13
10
21
21
1
0
19
31
2
36
18
36
1
29
3
13
2
13
5
11
19
6
4
12
16
16
2
14
4
14
5
1
1
21
0
14
10
11
22
26
8
37
10
0
26
26
6
1
40
25
33
4
14
16
8
14
5
21
17
4
1
11
3
19
20
20
32
4
1
24
24
24
2
0
30
31
2
10
10
26
3
50
25
0
4
23
1
3
4
23
19
32
31
15
2
0
4
13
13
8
44
1
14
9
15
23
13
0
9
16
2
33
20
20
11
38
0
6
7
24
38
42
28
14
9
16
41
27
27
31
3
7
6
27
1
1
1
4
39
0
45
22
14
1
15
12
31
0
24
0
4
2
7
29
28
29
7
7
0
35
29
17
3
17
0
0
19
33
20
8
21
0
0
37
37
6
21
0
10
11
8
3
0
3
3
0
26
30
10
31
13
31
4
1
0
19
31
30
13
1
30
13
26
29
15
5
41
0
15
29
3
29
3
14
33
0
2
29
3
0
11
17
26
11
9
1
4
5
0
23
0
10
23
19
12
24
24
24
24
5
12
19
4
2
15
2
28
24
24
7
23
13
0
0
0
13
3
26
14
9
9
2
32
2
2
21
12
4
44
36
24
9
2
9
17
19
7
7
11
11
17
17
4
1
19
19
23
9
0
6
31
0
13
43
10
2
20
41
37
8
37
8
26
14
14
3
10
7
3
11
0
7
0
9
21
21
5
2
32
22
1
4
6
1
6
6
6
0
0
11
16
1
1
1
19
6
6
3
0
32
3
1
6
2
23
26
2
22
13
9
22
3
9
9
7
41
41
4
12
0
0
14
19
1
4
19
4
19
1
0
5
5
1
29
1
25
16
1
4
5
36
36
29
31
0
0
27
20
2
14
1
25
7
7
2
3
13
36
0
33
36
3
3
3
20
15
14
11
34
31
0
16
3
3
33
3
28
21
21
0
5
3
3
3
3
1
5
20
31
0
26
31
2
19
39
12
20
0
24
24
25
27
10
35
9
0
6
16
1
1
0
0
25
18
18
10
2
3
15
6
0
13
23
7
7
0
12
1
3
1
1
31
10
31
39
21
25
0
0
0
22
33
0
33
2
4
5
1
26
3
26
10
23
9
31
7
0
18
34
6
0
1
22
2
6
6
2
2
6
33
14
5
13
0
22
11
48
16
0
0
14
1
14
1
3
12
3
2
5
5
29
6
4
13
1
3
7
10
20
1
50
25
26
6
34
4
1
4
2
42
13
13
1
0
1
1
0
6
28
0
12
5
11
22
28
19
19
16
1
0
8
37
7
37
46
3
11
0
0
8
16
1
38
1
8
15
1
25
0
13
50
22
28
23
1
10
34
19
3
8
14
17
3
29
31
4
34
3
6
30
19
0
7
7
34
19
19
0
35
7
2
24
29
0
9
19
1
25
2
0
1
12
0
12
9
26
1
25
5
37
22
22
1
1
1
1
34
10
0
1
3
0
15
32
6
22
2
9
11
6
0
43
0
3
0
5
17
4
28
12
2
2
26
26
26
26
18
24
12
18
11
3
30
6
16
12
0
21
24
0
0
28
42
30
3
37
10
0
9
9
0
0
26
20
13
13
0
21
6
5
35
2
0
1
1
20
20
16
16
5
18
5
5
9
4
24
2
7
9
0
0
4
5
0
46
31
6
26
6
17
0
26
3
21
28
1
1
1
27
23
27
0
5
0
22
14
11
11
26
3
26
1
7
10
34
29
0
22
3
25
1
8
33
44
0
6
40
19
40
3
34
19
0
10
6
5
14
8
14
14
0
16
16
31
8
31
24
2
6
6
2
2
1
22
6
6
28
2
0
43
5
2
2
1
18
33
6
3
3
3
2
10
30
23
16
1
1
1
1
0
28
3
26
5
14
14
4
4
5
41
9
3
1
17
0
31
15
11
50
6
13
36
1
30
11
30
14
3
8
32
5
1
1
39
22
3
8
24
21
3
10
10
9
34
5
38
0
3
1
11
1
0
0
2
9
13
49
38
2
0
25
20
6
36
5
6
29
0
32
36
5
2
2
2
2
3
1
6
10
0
16
2
20
15
15
10
15
4
19
4
11
20
20
4
0
2
0
1
7
2
12
1
1
1
2
2
11
11
25
15
15
2
0
16
16
1
6
0
0
25
25
10
18
3
8
6
3
11
1
1
1
16
24
3
5
6
5
1
1
1
0
2
2
8
17
8
8
17
20
23
12
7
12
1
2
6
4
24
6
0
22
17
3
0
25
50
7
7
3
35
1
7
13
13
0
0
6
6
6
7
1
9
28
24
15
0
2
31
15
31
24
30
10
14
5
29
35
35
27
3
7
35
19
19
8
0
6
0
5
22
22
22
3
6
0
1
2
27
26
6
41
0
3
3
19
28
34
6
23
1
15
14
0
39
43
2
1
8
19
35
4
2
2
27
2
3
2
10
2
24
2
8
35
0
0
0
21
2
19
3
3
38
38
16
1
31
2
1
1
1
2
0
0
41
1
5
32
5
10
17
13
13
14
13
14
8
0
10
7
16
44
27
2
6
50
0
7
4
12
0
4
3
6
6
6
6
31
31
15
10
1
10
10
10
16
16
10
7
24
1
0
9
28
32
9
14
2
7
17
3
29
7
7
14
1
3
5
1
0
0
2
12
34
4
1
0
0
8
8
16
18
18
15
13
13
13
18
18
24
24
30
31
10
15
5
6
9
16
6
41
41
31
14
5
1
18
3
1
29
3
6
6
9
30
31
35
38
7
11
5
10
14
14
0
25
1
1
0
3
0
16
24
5
26
3
5
37
0
19
0
8
32
14
6
7
4
33
33
33
2
2
0
40
40
14
14
32
2
6
6
20
2
17
13
12
1
1
14
26
7
7
23
48
24
32
4
4
4
31
8
3
1
0
31
0
26
35
0
21
21
22
21
21
11
10
6
19
3
1
1
9
9
31
9
46
5
14
14
0
3
26
11
26
11
14
7
20
20
20
23
0
0
11
2
19
43
6
1
14
5
3
1
4
1
3
3
12
44
19
26
1
12
21
8
1
5
4
32
0
0
9
0
1
19
3
1
3
15
18
35
6
3
10
17
38
25
18
18
3
1
35
5
2
35
8
8
0
7
13
13
13
2
39
9
8
8
21
8
4
4
38
3
13
38
39
39
2
1
12
12
1
13
11
13
0
16
16
26
26
20
12
27
13
23
2
23
0
26
1
15
8
1
39
1
6
39
18
18
3
3
30
13
5
17
8
1
1
33
33
5
1
3
7
21
9
9
9
7
4
14
14
22
11
7
8
32
9
16
18
18
7
39
39
0
12
3
2
2
1
3
14
9
9
28
5
5
34
2
7
7
37
2
9
23
3
10
10
2
1
0
0
14
8
20
33
4
4
4
0
0
25
2
1
4
17
17
1
4
4
1
10
33
5
0
5
2
34
2
1
0
7
7
4
12
8
2
1
1
17
20
28
2
1
6
5
5
5
5
5
5
5
1
1
2
2
24
2
19
8
6
8
6
2
1
2
0
1
42
2
19
26
10
2
1
0
14
4
4
2
3
18
11
7
29
1
1
0
1
3
11
12
26
22
6
20
9
20
24
26
2
1
3
24
4
34
3
7
11
37
46
46
17
0
30
0
7
1
7
3
6
6
31
23
7
23
5
5
30
3
4
1
8
36
15
4
2
2
3
11
30
30
0
30
3
11
34
16
35
35
4
1
1
5
1
4
9
1
10
0
3
33
6
1
4
11
11
2
26
1
1
24
34
48
3
10
24
26
49
6
5
10
0
6
6
21
21
0
3
10
8
0
22
37
10
10
0
4
0
3
1
11
11
23
18
14
6
3
3
4
2
2
2
1
4
15
30
32
0
8
14
1
18
2
8
47
9
42
0
0
16
18
7
6
1
1
11
0
0
10
20
12
38
38
12
8
15
6
6
2
15
0
5
9
18
1
20
20
11
23
1
1
7
9
9
0
0
17
17
6
28
5
9
0
7
18
0
0
16
0
31
31
1
2
23
0
21
10
40
1
16
8
11
11
0
1
10
5
7
7
8
3
2
4
7
9
0
35
19
6
6
19
4
5
0
12
25
22
37
37
37
23
11
34
30
30
3
2
9
4
4
19
4
3
12
3
3
0
0
8
33
13
33
8
4
4
3
13
2
13
13
27
14
0
11
0
0
1
1
7
35
35
23
4
0
8
13
10
0
1
0
42
8
31
45
45
6
11
14
23
8
2
1
10
10
2
3
16
32
16
3
3
3
34
6
0
8
0
2
1
15
17
26
0
5
12
2
2
22
22
4
4
25
40
0
1
1
5
6
3
3
3
2
1
1
0
6
1
8
0
11
6
14
1
14
0
13
11
4
11
5
5
15
0
18
15
15
23
24
0
0
29
10
2
3
9
9
0
21
6
1
30
30
9
34
10
18
5
5
0
9
37
1
17
32
11
1
17
17
0
16
14
10
45
2
10
1
10
1
20
1
0
1
3
15
6
2
2
17
2
2
0
0
4
8
11
12
0
19
0
16
2
41
24
0
12
3
9
2
18
24
16
6
1
4
3
18
41
24
17
6
1
0
28
22
0
0
0
23
4
0
0
21
2
2
6
5
5
7
9
9
15
0
3
15
15
6
1
1
5
25
14
5
0
1
0
3
13
31
0
11
43
4
4
3
6
1
5
0
22
10
38
27
3
3
18
0
18
5
20
5
4
21
13
25
1
13
30
27
9
29
29
12
1
17
0
6
6
2
11
11
11
0
12
10
15
11
24
1
0
36
1
11
1
3
27
5
5
3
14
5
4
9
21
11
0
4
12
6
6
6
23
0
0
47
1
2
6
35
4
4
5
5
0
11
0
11
5
45
0
1
10
0
3
16
0
35
24
7
1
0
2
31
10
10
10
36
4
4
10
10
14
14
15
20
15
15
4
5
5
2
4
5
48
34
34
34
8
2
13
15
7
49
14
3
31
10
12
0
0
17
7
4
11
0
11
0
47
19
48
2
3
32
24
11
0
0
14
3
9
17
32
6
31
35
30
0
5
19
20
2
25
0
32
0
3
11
39
7
11
3
9
5
23
42
42
29
2
12
2
34
1
8
18
3
18
6
7
7
7
24
24
4
26
1
46
3
3
2
7
15
5
34
11
19
28
28
28
31
12
12
0
0
0
15
4
14
12
4
20
20
13
18
13
11
26
17
6
42
27
0
31
8
31
0
0
14
2
12
19
12
13
3
21
21
0
0
2
47
15
0
43
26
35
1
3
4
4
1
1
9
10
12
4
23
23
0
0
3
13
9
49
29
3
20
9
20
9
23
2
0
4
32
32
39
38
11
11
0
2
2
2
2
2
1
1
24
0
12
10
21
21
8
2
1
5
6
24
1
1
1
24
24
0
27
10
11
5
0
0
0
0
9
0
1
0
16
10
4
4
15
15
23
32
7
21
34
34
34
34
7
14
4
1
0
2
26
2
2
0
18
2
1
18
4
5
10
14
20
2
21
16
0
4
10
10
10
2
10
11
1
8
25
6
0
0
0
8
8
7
14
14
1
20
1
1
9
5
5
11
12
7
1
7
3
13
2
6
0
10
2
3
8
47
0
23
47
25
17
1
4
20
5
9
9
9
0
6
1
26
2
12
12
43
6
1
26
26
25
18
6
12
12
12
12
31
3
11
26
11
27
42
0
42
16
2
9
2
5
10
41
0
18
18
18
18
1
10
5
5
8
1
41
2
0
10
18
23
1
0
7
6
15
6
0
28
10
3
5
9
9
4
20
35
2
35
18
5
5
5
3
3
11
0
5
0
16
0
0
0
17
17
0
17
2
14
22
5
0
2
6
1
22
33
4
33
11
10
27
31
6
6
22
17
29
12
1
1
35
16
6
17
10
0
10
17
0
17
27
3
3
0
3
14
2
1
12
1
45
45
45
1
3
5
9
26
9
1
17
0
26
0
20
2
3
3
5
3
1
11
39
36
36
1
1
20
32
2
15
42
0
0
34
34
1
0
0
4
19
2
20
9
23
0
7
10
3
2
26
3
3
28
16
32
9
9
0
0
0
26
0
40
28
28
28
15
3
3
5
9
31
31
16
39
14
0
6
13
33
0
7
7
1
25
36
17
18
8
0
0
6
8
4
11
3
5
5
3
0
13
0
7
7
0
0
7
37
0
3
3
3
6
12
1
21
13
12
0
7
12
46
46
0
0
20
10
21
1
4
5
2
7
3
32
7
14
14
11
0
34
18
8
18
8
0
4
19
4
7
4
13
13
13
48
25
17
17
31
8
5
23
13
5
22
0
4
10
2
0
29
3
24
24
30
30
24
15
6
0
3
2
20
31
0
1
1
29
10
1
1
1
2
0
23
23
3
23
0
23
21
18
5
31
41
31
25
25
23
1
20
1
2
1
1
0
13
31
2
0
8
9
2
2
2
22
26
36
17
11
17
3
1
13
6
0
0
9
3
3
32
14
14
14
17
1
0
3
4
10
24
15
42
41
0
15
44
3
3
22
28
3
33
36
5
27
4
0
4
4
16
17
17
23
0
0
13
4
12
5
8
1
0
16
22
17
9
1
1
9
16
43
1
25
32
23
23
15
4
16
26
21
27
12
6
24
0
24
19
13
0
11
3
26
8
4
4
34
17
3
0
9
1
0
1
26
26
26
0
3
2
0
3
10
10
10
10
9
19
12
0
8
6
3
3
3
4
17
23
8
11
6
6
0
3
2
2
1
43
0
43
18
18
18
24
24
25
25
1
6
3
34
11
4
12
16
13
7
36
10
29
3
6
3
21
2
27
34
4
2
10
0
19
1
3
4
4
16
4
4
3
32
32
32
29
33
24
20
2
20
3
0
3
2
13
0
4
25
0
18
18
21
1
1
8
21
21
0
5
7
19
28
8
30
4
6
14
11
9
41
5
0
3
4
42
42
0
3
17
17
21
17
7
0
13
23
19
31
7
3
0
0
19
0
12
35
3
26
2
2
25
7
4
10
4
1
34
2
0
8
5
35
6
6
0
22
4
19
4
16
24
4
49
5
12
1
18
18
3
30
40
0
7
33
40
8
11
12
0
4
17
3
0
4
0
0
8
7
28
23
19
9
20
0
3
18
0
0
0
2
11
26
7
2
23
4
2
13
21
21
27
4
11
1
12
14
47
17
1
0
14
22
28
5
26
26
12
26
3
3
1
2
4
4
2
16
33
10
10
24
26
45
9
0
6
13
2
2
38
7
21
11
6
10
8
0
0
0
3
18
0
0
24
1
2
9
9
9
0
8
8
8
8
0
0
2
0
11
0
0
16
36
0
2
8
40
11
0
27
2
2
29
21
3
0
8
9
8
8
0
9
26
26
17
3
6
38
0
2
12
2
34
27
1
21
15
15
20
22
1
10
5
10
8
4
0
0
6
5
6
5
33
33
12
12
13
23
5
0
0
16
5
1
3
8
3
29
7
1
37
3
16
1
16
0
1
0
1
5
13
13
13
13
26
0
8
45
6
18
20
0
12
14
28
3
18
0
28
5
5
15
1
18
0
10
10
14
16
16
16
16
7
0
0
6
1
1
4
4
0
1
10
47
28
17
17
16
21
15
20
3
3
15
4
43
0
11
14
36
19
29
0
11
1
1
48
26
11
25
22
1
1
16
18
10
10
6
1
0
1
2
41
27
0
12
9
8
23
8
6
6
18
2
3
21
14
32
2
6
8
2
11
11
5
4
3
7
28
28
9
12
31
12
6
39
2
1
2
7
6
18
18
0
14
16
16
0
0
37
0
0
1
1
30
30
4
31
1
4
1
4
4
3
8
0
0
4
5
0
2
42
0
14
7
5
0
4
0
25
12
2
2
2
8
5
19
13
30
1
1
5
7
29
15
18
2
2
7
14
2
27
1
8
8
8
4
4
4
3
1
19
19
16
18
18
3
7
0
0
11
3
27
14
37
14
30
3
1
6
21
3
0
2
2
12
10
23
39
14
10
34
33
5
1
0
0
39
0
0
6
3
3
0
0
3
2
9
2
15
15
15
7
7
3
16
9
9
9
19
1
3
19
3
37
3
24
24
5
4
38
14
14
3
5
44
0
0
1
4
10
1
1
18
27
27
13
13
25
4
25
10
2
6
19
19
3
9
24
21
0
2
8
8
0
4
4
2
27
28
14
24
13
1
1
8
25
7
15
15
31
2
24
21
1
0
10
5
5
29
5
1
1
2
5
6
16
7
28
12
17
5
24
9
24
2
2
3
22
18
5
1
3
9
0
2
37
37
2
15
22
22
11
11
0
0
43
9
0
25
25
12
0
12
21
4
0
7
3
0
0
19
14
13
0
13
11
3
11
10
2
9
9
9
1
6
3
5
22
37
8
50
9
2
3
9
19
2
10
32
14
33
21
6
50
9
18
1
26
7
0
38
22
4
21
5
5
2
0
3
28
3
31
18
5
31
1
16
6
0
5
30
4
4
22
16
0
0
37
0
0
37
4
1
2
26
26
14
0
18
13
0
0
36
36
32
23
27
7
2
12
42
3
3
6
21
21
4
1
1
7
3
4
12
5
6
16
6
43
9
33
22
4
31
46
31
3
16
22
2
42
42
0
17
1
32
9
14
26
10
1
7
3
3
3
3
21
34
0
0
1
11
19
41
3
1
2
2
2
7
7
42
6
2
3
3
12
3
7
20
0
5
9
1
4
6
37
0
0
34
39
5
19
5
16
3
49
19
3
0
3
1
12
4
2
29
16
21
3
0
0
12
45
12
38
3
0
8
37
7
0
0
24
10
24
4
1
17
3
14
1
14
6
31
9
5
25
24
27
2
5
1
44
2
10
11
16
3
25
3
25
11
16
30
19
17
2
3
4
6
13
11
11
9
38
11
4
3
1
10
0
6
0
26
4
37
37
4
2
2
10
17
3
5
0
21
8
2
48
14
15
44
0
0
21
0
14
33
1
1
24
23
2
2
2
2
0
24
0
9
0
9
2
2
26
5
10
0
8
6
25
20
0
14
0
34
34
0
11
21
1
11
4
10
0
22
11
10
25
16
25
6
7
24
12
5
3
20
3
32
15
15
0
4
26
1
2
13
2
9
34
4
7
8
3
17
17
9
15
25
14
44
15
1
1
5
23
0
23
19
0
0
22
22
23
2
36
25
0
1
11
1
9
27
14
24
10
13
13
19
3
30
1
13
13
4
8
2
8
5
4
2
0
3
3
3
3
37
3
34
22
13
22
10
38
3
3
10
2
7
2
19
0
0
0
12
2
20
2
20
3
6
10
0
2
34
3
16
23
16
5
33
37
37
2
2
12
12
12
18
15
15
40
31
6
11
14
4
5
3
10
0
14
1
1
1
3
35
22
15
3
1
25
3
3
3
4
1
5
15
14
14
4
26
12
24
9
9
41
0
17
17
10
7
7
17
24
9
27
28
10
22
22
9
22
4
11
1
0
38
38
38
38
3
6
1
7
13
3
41
49
49
8
21
14
16
23
0
23
9
7
0
3
30
17
2
9
33
26
31
0
2
3
14
5
14
2
2
2
1
14
1
14
3
1
5
20
30
26
0
21
2
19
19
19
19
0
6
46
18
16
2
21
24
1
34
34
20
0
0
25
24
0
3
13
47
25
22
7
38
10
10
3
7
23
2
9
11
1
7
7
2
2
1
13
13
27
25
31
4
3
10
10
6
11
25
11
11
26
9
8
3
4
4
2
14
19
19
26
12
27
27
3
10
10
9
2
20
37
0
0
31
20
19
9
1
4
3
2
3
12
2
4
11
11
1
1
2
46
23
23
23
2
0
27
27
25
13
13
2
10
1
20
24
1
4
23
8
38
38
35
43
38
12
1
5
27
4
34
3
3
33
0
2
13
3
0
1
1
1
1
15
12
12
2
2
0
6
39
0
0
0
3
10
20
0
6
10
0
2
2
31
16
0
0
3
18
6
18
16
20
20
1
3
9
3
3
7
6
3
18
15
26
2
21
25
9
12
0
41
2
1
44
0
2
20
22
2
18
7
47
8
1
44
12
15
0
8
5
1
31
1
2
0
0
27
1
11
18
6
2
0
8
3
7
31
21
14
14
4
7
2
19
19
3
7
0
2
1
22
25
11
3
3
35
28
28
0
20
12
7
15
4
29
0
38
15
14
14
17
27
1
12
3
0
19
1
38
17
10
35
7
5
2
2
2
0
0
1
1
15
7
15
2
30
4
18
18
21
17
6
14
1
1
0
39
0
16
16
3
0
0
0
0
32
30
1
11
4
4
4
17
24
17
17
17
38
24
6
2
0
2
2
1
13
18
2
25
21
21
2
7
1
1
8
22
0
7
47
0
33
2
27
6
0
1
5
3
14
1
1
14
1
1
22
25
25
7
0
13
0
0
4
4
25
20
2
7
7
0
13
19
30
30
21
21
21
6
2
3
34
34
34
3
3
15
42
25
9
2
23
2
29
43
1
26
46
22
46
4
23
0
5
6
2
33
27
5
3
3
5
13
15
2
0
4
8
11
6
10
28
28
8
11
9
0
13
0
10
11
33
11
2
7
10
1
9
3
3
0
2
32
32
32
3
11
11
11
5
0
3
29
3
31
18
5
22
22
22
5
15
11
2
27
7
3
1
21
15
8
14
0
0
2
26
2
36
11
11
7
18
3
22
0
0
39
11
39
2
2
16
2
5
23
2
23
9
3
0
12
16
6
16
4
4
4
27
4
32
0
32
32
3
7
20
20
48
0
0
0
3
27
4
6
13
7
35
35
4
6
2
6
3
0
21
4
32
9
9
5
20
5
1
38
7
4
1
4
19
2
2
31
1
10
10
9
9
19
26
26
2
4
7
32
7
7
10
40
40
40
10
23
1
2
19
19
19
28
3
3
47
1
33
3
45
1
42
19
0
24
24
0
15
1
15
33
10
2
8
0
18
6
0
15
31
6
24
14
2
5
2
5
27
0
2
27
22
4
4
2
48
31
2
1
1
11
1
4
4
0
2
2
22
0
45
5
29
29
25
2
6
11
32
8
30
2
30
20
0
11
23
21
21
23
14
3
22
6
9
27
32
20
20
5
6
1
7
29
33
21
21
2
1
1
32
17
2
15
4
29
4
29
29
16
16
1
0
0
0
9
0
9
9
5
3
1
30
31
24
28
26
26
10
2
10
4
0
0
0
7
28
15
0
40
0
35
2
20
3
24
2
1
1
1
11
18
14
5
30
0
26
3
6
6
9
9
29
26
29
3
40
14
12
20
17
20
1
17
6
24
2
0
10
10
7
26
13
9
15
22
7
0
24
3
1
10
1
6
0
2
0
23
7
0
4
5
22
3
5
1
35
33
15
3
7
17
13
17
1
3
1
1
2
6
1
3
3
0
6
1
29
1
3
47
24
18
22
5
17
0
11
0
11
2
1
34
1
18
15
18
3
0
31
7
7
3
0
7
4
11
4
0
13
0
14
2
0
3
20
1
9
1
35
9
7
6
7
21
4
5
1
27
27
0
15
0
17
1
1
1
1
2
11
27
41
0
2
5
5
21
26
34
2
34
4
11
26
2
5
21
0
1
0
8
0
23
12
12
14
0
0
14
5
1
8
3
5
18
0
3
1
0
6
11
2
4
2
2
16
2
18
17
8
4
2
22
0
0
0
37
7
7
0
18
23
3
4
10
24
16
19
19
10
34
0
17
20
0
34
4
0
0
1
8
1
1
7
2
3
38
10
5
3
47
27
48
48
19
7
11
4
2
6
12
23
3
6
6
9
9
1
9
22
4
0
32
14
1
5
1
5
29
4
14
22
21
11
17
3
0
20
23
1
16
7
0
0
4
11
11
0
2
12
12
12
12
25
2
6
38
0
0
22
6
6
6
6
2
24
9
4
13
3
3
3
3
1
1
4
7
27
20
10
3
8
0
19
0
12
2
5
44
16
34
2
2
0
2
1
28
8
8
9
18
9
6
10
17
7
19
5
26
3
18
0
12
2
3
20
11
6
23
6
0
12
12
5
0
18
9
22
6
20
4
2
5
5
5
34
28
1
1
21
3
37
1
14
11
5
3
6
23
10
18
19
0
10
10
38
35
9
1
14
29
10
3
3
3
3
6
36
36
37
0
3
3
0
0
1
4
10
40
29
2
29
1
19
26
32
38
18
12
32
14
8
23
0
19
0
8
0
19
12
12
5
50
12
22
3
4
11
11
33
34
8
12
8
8
30
30
3
15
22
14
0
20
37
8
8
8
2
2
25
12
12
25
25
25
4
0
48
5
41
6
6
1
1
20
0
34
45
1
14
6
4
9
6
2
2
8
1
3
8
6
8
33
1
5
12
19
12
16
21
0
23
23
10
9
36
0
0
21
3
32
1
4
7
7
42
7
7
42
42
7
42
18
15
5
5
3
3
23
1
9
1
12
31
31
1
11
3
5
17
2
26
26
9
17
2
1
19
2
26
3
0
5
27
6
6
0
0
3
10
12
3
6
1
25
7
7
2
2
0
1
19
0
26
1
1
5
1
0
1
2
0
2
2
14
8
2
41
41
3
0
2
11
2
2
1
7
0
11
11
1
1
25
5
0
19
44
8
9
3
6
5
5
33
3
1
2
4
0
0
1
0
8
0
8
17
27
11
5
32
6
3
16
1
5
19
0
20
9
39
0
16
16
10
12
3
28
26
3
3
0
2
34
1
33
33
13
13
17
6
8
17
29
28
21
8
8
19
0
2
11
11
41
1
1
2
17
2
19
17
2
2
0
1
1
1
9
2
1
1
0
7
1
16
1
1
7
14
9
18
3
3
11
3
10
3
1
16
16
9
34
12
6
7
3
20
2
4
5
1
4
20
1
34
4
4
9
1
1
2
21
21
18
10
4
6
1
1
3
2
16
2
4
5
9
2
26
39
26
19
20
0
14
22
1
1
2
20
2
32
17
17
23
8
27
11
11
11
13
15
8
34
3
11
33
22
0
1
2
2
4
1
0
40
0
9
14
21
23
3
3
1
26
16
6
23
16
0
0
16
1
1
2
34
19
18
0
10
10
10
8
23
16
10
12
22
10
20
20
45
16
16
10
16
34
12
2
5
3
4
0
46
46
1
0
0
1
3
29
2
25
13
0
15
5
8
31
0
6
20
6
9
0
0
9
15
33
7
21
18
3
1
5
2
7
26
22
31
22
32
11
2
19
5
44
39
16
39
39
10
9
2
5
5
17
11
5
34
4
4
24
16
16
33
17
0
2
41
20
1
3
18
1
1
33
4
10
7
33
4
16
6
16
25
11
25
25
21
3
5
13
4
6
24
23
14
30
12
6
9
0
3
1
0
0
0
0
0
2
2
2
11
26
13
27
8
37
6
6
28
32
28
11
29
16
8
16
19
16
11
18
13
1
1
40
0
24
1
28
4
25
12
5
7
1
8
7
1
33
1
16
4
0
12
0
3
0
13
11
2
35
20
3
6
3
16
0
23
23
6
3
0
0
0
8
10
1
39
14
13
11
2
11
11
5
5
5
8
10
1
12
0
1
1
31
3
2
2
26
1
22
28
3
46
25
6
0
4
3
3
4
21
1
17
13
3
36
2
3
1
12
0
18
21
1
1
0
10
1
14
31
0
9
12
45
1
17
33
10
6
15
12
15
18
9
1
1
5
3
16
14
12
19
10
2
34
19
1
22
18
2
7
0
3
8
4
20
50
33
14
4
3
23
23
29
9
9
16
16
1
0
3
21
3
11
11
34
34
9
9
29
4
8
1
8
12
13
1
49
23
1
5
25
4
4
0
1
13
1
12
2
18
3
3
18
1
11
4
24
28
0
4
49
23
12
20
4
1
16
0
5
8
3
0
2
0
3
19
19
1
0
41
15
0
0
18
16
39
46
2
15
2
2
20
11
11
27
11
0
22
3
17
3
3
24
17
6
31
3
7
3
7
3
3
10
1
10
1
3
2
3
48
17
6
1
9
3
4
18
33
13
17
12
46
15
0
1
0
34
5
0
26
0
26
17
21
23
15
1
18
28
28
0
11
2
9
6
6
2
2
6
2
1
23
2
2
2
0
0
25
9
3
22
7
0
14
29
15
2
18
2
2
23
2
48
5
0
33
24
30
30
15
9
9
25
33
44
11
5
9
7
0
9
0
6
0
3
36
3
36
19
1
24
0
25
0
35
20
3
4
0
6
3
29
2
15
21
9
1
4
0
1
4
8
8
8
1
5
9
12
2
0
8
0
29
5
23
6
8
22
1
4
40
40
20
9
9
9
14
1
0
21
27
3
29
30
29
29
0
9
0
0
26
26
11
18
18
1
2
7
41
7
31
4
14
25
4
33
5
16
2
0
0
9
15
20
4
0
38
3
8
8
12
5
16
2
11
10
0
9
0
1
27
18
1
18
1
1
22
3
26
31
15
1
0
21
8
10
15
1
1
23
1
12
28
18
8
14
0
0
0
13
20
0
6
6
12
5
5
19
0
6
3
15
0
1
17
33
28
17
10
3
1
11
11
23
22
5
19
4
21
1
0
0
39
0
1
30
3
45
46
41
46
9
25
25
25
2
1
2
2
8
28
7
28
23
0
0
29
10
6
2
4
31
2
18
18
9
2
10
0
0
6
6
0
8
1
17
0
3
0
29
26
16
1
11
33
22
23
21
2
1
24
15
24
0
11
5
8
2
4
2
1
21
1
34
19
23
0
32
15
4
24
5
27
0
8
0
0
50
15
15
7
7
0
0
0
9
7
10
6
49
3
17
10
49
19
24
13
19
0
0
6
10
10
25
0
5
30
10
1
0
23
6
6
1
24
11
13
7
3
9
7
3
21
0
2
4
2
1
1
1
20
0
10
1
14
1
17
24
3
1
0
3
0
0
14
14
2
0
6
3
10
18
22
5
0
24
0
2
1
2
1
2
2
11
11
11
28
6
6
14
1
4
1
21
11
3
3
3
22
25
13
15
20
2
6
17
2
43
29
17
17
6
4
13
0
6
33
2
22
36
0
30
14
1
7
6
6
20
6
2
10
2
33
11
9
24
10
38
15
12
0
31
4
2
18
9
4
0
4
14
14
14
6
6
7
9
2
14
3
4
14
4
3
6
4
20
9
28
28
32
0
11
49
32
9
49
6
38
4
10
0
5
0
2
2
14
14
12
8
7
7
38
24
7
23
23
3
28
28
5
1
0
0
1
0
9
8
37
1
21
37
9
30
1
45
27
33
3
13
13
4
2
0
8
12
8
0
0
3
3
28
14
0
1
6
18
15
0
0
1
3
17
17
11
1
5
49
3
36
4
4
0
13
11
5
5
1
0
8
8
34
26
2
7
0
7
0
7
0
28
12
12
24
21
4
16
24
21
1
1
2
27
2
0
22
9
24
5
0
0
3
2
6
1
1
21
21
25
0
3
2
19
30
9
9
16
13
2
13
9
2
2
0
1
30
1
1
0
2
25
5
21
12
0
3
18
2
29
29
1
7
10
21
10
0
3
13
28
0
7
23
4
3
16
16
2
3
2
2
0
2
2
5
5
3
3
17
4
22
24
22
11
6
2
34
18
19
0
33
3
14
8
0
42
5
30
0
0
26
0
4
5
22
2
15
0
3
7
1
8
11
14
14
11
16
2
3
0
22
6
0
7
24
8
27
22
11
2
0
31
22
31
7
9
10
16
0
0
3
0
1
15
4
15
7
2
14
1
28
28
2
20
22
6
3
3
3
34
0
5
3
6
1
1
3
6
3
8
1
28
2
16
8
9
9
34
6
27
6
19
22
0
3
0
26
41
6
6
0
6
25
11
12
11
4
4
0
32
26
26
32
4
30
5
39
22
4
1
12
3
0
0
17
35
17
8
21
46
15
15
15
8
1
22
21
22
14
10
14
19
5
5
35
31
19
5
0
18
10
18
18
11
18
0
2
25
16
7
35
5
0
0
10
18
6
20
24
1
5
0
4
0
0
5
0
3
7
7
0
0
21
0
23
3
1
5
35
35
35
4
4
4
4
0
15
27
2
9
8
27
22
0
22
11
4
11
4
20
9
9
7
35
0
38
17
17
38
2
35
35
35
17
6
3
31
0
23
19
0
5
23
41
41
14
4
0
8
8
7
27
11
1
5
14
19
19
14
0
12
6
2
41
41
41
3
3
10
10
10
3
3
19
21
12
44
3
9
30
8
9
3
9
3
20
21
31
21
21
24
3
15
3
0
0
0
5
1
21
21
21
41
18
18
25
27
3
17
1
9
9
7
8
11
11
1
10
1
0
14
23
11
34
35
3
2
2
2
2
14
14
6
19
12
13
12
23
10
2
2
4
0
0
0
6
0
8
22
13
6
24
11
42
24
2
16
3
3
0
10
4
25
21
21
0
21
4
2
4
29
1
18
25
17
19
7
19
4
3
3
18
33
3
9
14
19
8
1
8
8
0
1
21
22
17
0
0
20
1
4
1
1
25
1
37
30
13
0
0
0
0
40
1
1
11
21
6
1
5
12
6
1
24
1
0
41
3
0
6
8
11
8
8
17
1
27
5
10
9
28
9
4
19
36
36
20
11
7
0
7
5
9
3
0
1
3
6
0
2
6
3
8
3
11
15
34
15
2
1
0
1
0
3
0
0
15
17
3
38
0
44
0
5
19
25
19
12
4
6
9
16
7
7
12
31
3
2
0
31
3
7
7
7
7
16
6
0
0
3
4
18
5
16
5
17
2
3
0
5
16
0
3
3
0
12
6
12
12
2
3
7
28
21
8
5
5
0
7
3
3
1
1
8
4
17
25
17
16
11
6
16
19
20
6
1
9
0
1
6
6
6
0
1
8
1
6
4
4
16
22
16
19
36
38
0
6
15
1
15
9
9
4
4
4
38
6
8
3
3
3
6
6
15
16
8
19
0
25
6
23
23
2
1
9
19
2
14
3
1
37
12
0
3
3
13
16
16
2
0
20
3
19
17
13
5
39
6
23
39
17
1
7
4
16
11
11
24
24
32
24
24
12
46
12
12
34
17
4
29
16
29
26
13
4
9
16
19
0
17
31
0
7
0
18
13
0
0
0
5
9
0
8
25
5
37
25
25
6
20
2
34
3
34
17
5
5
12
3
1
27
21
1
2
4
21
28
1
2
11
13
2
13
18
21
30
0
5
15
7
16
22
37
3
0
0
48
20
1
18
18
0
11
10
0
2
3
25
2
22
17
32
16
1
1
16
12
17
2
9
29
8
8
1
1
2
2
2
3
6
22
16
15
4
4
25
25
1
41
18
38
3
35
7
7
6
4
45
11
11
2
42
0
38
30
5
29
1
0
20
3
29
29
3
4
4
33
29
33
33
6
3
6
11
7
2
21
24
10
33
4
10
5
0
1
0
0
0
31
0
7
11
8
9
6
6
0
5
0
18
18
0
12
26
5
40
40
40
1
1
14
9
19
4
18
11
11
1
21
6
1
0
13
25
25
1
1
2
31
33
24
19
22
2
12
11
24
19
30
7
2
10
6
1
10
0
2
2
0
30
2
28
12
27
3
3
11
19
4
4
12
0
12
5
49
38
41
1
29
21
4
1
3
48
11
11
1
4
10
24
12
1
29
29
15
14
3
20
21
10
0
25
5
13
12
12
32
5
0
0
9
37
30
4
35
5
40
26
39
29
16
33
4
19
0
3
15
0
14
0
2
3
8
3
3
31
3
18
18
22
0
8
15
5
21
7
2
7
7
0
0
5
42
9
36
21
36
21
13
0
6
2
6
2
49
0
33
1
25
8
8
4
1
1
0
9
0
16
10
5
5
2
5
3
3
3
0
14
11
11
1
0
9
5
16
5
10
11
9
7
4
2
0
8
0
4
8
0
47
4
4
0
2
4
11
1
0
0
1
19
2
19
12
12
44
33
34
0
9
2
2
10
1
1
10
10
3
0
1
13
9
6
0
0
0
32
32
0
15
34
34
1
1
1
20
0
23
48
7
23
1
8
0
4
6
16
15
6
6
9
9
13
28
8
2
1
6
14
47
2
7
6
0
1
0
6
6
7
23
7
28
18
0
23
7
21
17
4
6
27
2
4
0
9
9
24
3
3
0
1
3
3
3
3
24
15
4
8
4
0
0
0
0
23
1
14
1
7
1
2
5
4
6
14
10
2
10
29
22
15
6
15
44
22
34
15
9
27
0
1
18
7
7
0
1
24
15
5
20
22
27
15
30
15
5
24
2
21
50
0
1
19
6
23
14
1
1
37
7
43
1
7
10
17
40
3
3
3
7
2
2
32
22
39
25
1
21
47
8
12
12
0
19
15
9
6
3
0
8
0
8
0
22
3
20
0
1
7
8
7
11
15
24
2
25
31
29
2
17
31
31
1
1
19
0
1
25
10
5
2
34
5
24
4
15
39
22
15
16
0
1
18
0
3
3
1
1
41
17
0
4
6
5
46
5
20
46
16
17
21
3
22
6
28
0
1
3
3
3
2
4
17
15
15
0
33
10
13
10
5
40
16
16
3
3
14
27
1
2
30
10
5
18
5
10
5
10
10
16
3
2
1
28
1
17
0
0
0
38
38
5
1
4
2
6
2
31
2
24
0
7
25
17
4
44
17
17
15
24
47
2
3
6
2
21
12
14
3
6
3
5
18
23
30
0
0
0
23
10
13
2
16
15
9
9
20
24
0
24
4
18
34
20
6
16
30
19
11
29
14
4
36
1
1
1
3
2
4
6
5
3
9
0
30
11
28
1
20
17
1
3
1
5
1
16
12
0
30
8
0
6
6
15
2
20
20
29
0
0
0
34
1
26
1
21
40
0
10
10
12
18
5
5
5
10
10
22
17
11
11
0
12
39
12
14
14
5
3
4
11
19
0
35
0
2
0
32
6
12
6
3
22
22
32
22
22
7
21
25
31
31
8
24
21
8
16
3
33
4
0
0
9
0
33
9
4
0
5
0
20
26
26
23
14
23
35
16
5
1
22
2
15
1
8
5
5
5
3
35
13
34
34
6
34
30
16
6
6
0
31
4
21
0
28
1
2
19
27
7
10
1
7
3
19
19
21
5
5
5
5
0
9
0
0
5
3
5
5
5
7
5
2
11
11
25
15
5
0
20
3
1
14
11
1
15
25
12
0
28
1
10
1
24
11
26
27
27
20
20
12
12
9
9
16
42
10
0
1
3
11
6
6
0
0
46
46
3
27
9
9
9
32
0
5
0
0
10
17
17
24
3
0
18
19
4
4
4
0
0
3
10
22
24
2
32
2
2
6
6
16
17
2
2
4
2
25
2
2
2
1
11
15
15
5
13
21
2
11
2
9
9
18
18
1
17
14
14
17
18
1
1
4
23
3
7
9
9
31
12
0
0
2
4
45
0
44
0
3
18
0
0
5
0
7
4
10
27
33
29
9
9
32
1
16
3
3
3
28
28
3
16
40
0
0
23
2
2
6
9
12
25
12
44
37
9
5
1
1
2
2
0
3
20
20
10
25
27
3
0
7
19
17
11
0
9
17
3
19
3
31
3
6
15
5
3
5
5
1
0
0
12
7
11
11
16
0
10
1
31
36
2
9
18
18
21
20
6
27
9
17
28
28
25
0
15
15
5
3
13
25
24
1
15
28
28
8
7
2
11
0
11
9
19
19
21
4
21
39
9
3
40
5
34
42
2
2
3
3
3
1
1
39
0
23
5
13
0
35
16
10
5
28
3
20
8
4
3
3
0
10
0
0
24
2
0
0
0
33
4
19
2
1
1
3
31
3
7
7
8
3
0
0
24
0
5
5
1
0
0
33
33
13
13
28
31
16
22
16
14
14
8
0
2
32
0
4
4
0
10
0
33
10
10
24
5
2
35
5
43
43
31
3
3
1
5
30
30
3
4
37
3
30
24
24
20
1
3
2
0
2
2
2
14
32
5
23
12
9
2
19
0
2
1
1
4
11
1
2
4
3
5
25
25
25
44
44
9
5
14
1
31
26
50
3
46
2
8
2
2
28
28
28
0
17
24
28
0
5
10
2
26
26
0
1
4
4
34
22
22
31
2
31
22
5
6
33
33
4
5
6
0
0
28
3
27
8
9
12
12
24
2
12
6
26
4
2
0
15
1
6
1
42
7
42
34
0
10
17
28
10
11
11
1
22
11
7
3
21
1
36
0
23
17
4
23
6
6
34
38
3
3
8
16
1
16
5
1
5
8
3
9
23
0
16
16
21
44
6
10
11
34
17
38
6
16
12
23
23
3
1
0
0
29
5
3
0
5
2
16
40
40
0
26
3
12
19
0
2
3
2
5
8
4
0
38
15
6
8
3
29
3
4
1
31
31
31
20
11
23
5
3
5
34
18
0
0
22
23
20
28
18
3
0
14
28
0
7
0
0
2
3
5
14
14
1
0
4
6
45
9
6
6
0
0
11
4
4
35
19
2
3
17
17
17
0
29
8
29
26
16
2
5
3
8
5
1
1
42
17
17
0
13
19
19
20
3
5
6
23
0
13
33
6
4
15
15
28
1
12
1
9
2
48
16
2
11
3
11
1
8
11
1
1
18
19
4
14
31
31
33
0
13
1
10
12
7
7
7
4
0
34
9
5
21
6
19
8
22
5
45
45
0
0
21
27
35
11
11
1
4
24
0
0
3
5
7
28
3
35
2
5
30
22
21
33
5
18
21
1
4
21
5
3
1
18
5
1
18
19
8
0
6
0
6
13
0
0
1
1
25
8
11
4
4
6
18
0
5
12
14
20
23
9
20
29
29
0
8
8
8
0
1
13
0
8
0
2
0
0
4
4
18
2
15
17
0
42
0
24
25
2
16
2
9
40
3
40
4
0
0
0
13
9
3
3
2
2
38
1
1
6
13
42
16
0
4
5
1
15
37
37
1
27
27
24
17
7
8
13
3
3
7
33
13
13
7
0
20
3
9
40
25
21
12
3
23
31
32
31
3
1
27
0
2
1
1
1
1
5
16
0
8
4
8
2
0
5
6
6
0
4
0
0
44
25
1
1
32
1
26
16
25
25
22
10
44
0
4
9
5
3
1
19
24
2
1
2
21
21
23
0
44
26
7
23
0
1
15
15
0
7
3
3
3
5
6
6
6
6
30
14
1
0
0
0
0
8
0
50
10
15
9
0
1
21
21
25
12
1
15
1
1
9
28
0
11
6
1
2
18
1
18
1
9
8
8
0
13
0
15
15
36
15
4
16
3
18
4
8
8
33
17
24
0
1
1
13
13
1
18
1
1
1
1
0
3
2
4
36
3
47
14
4
31
7
1
1
7
19
0
19
0
2
5
0
2
1
5
2
21
12
1
18
0
0
3
39
3
37
3
18
18
13
14
14
14
33
33
35
27
1
6
39
17
4
0
0
0
10
27
33
9
30
0
30
4
45
25
28
39
39
6
29
2
3
9
4
4
26
12
0
24
0
12
7
0
29
29
12
0
15
6
1
18
5
18
1
0
14
33
15
1
17
20
16
5
32
21
5
0
10
13
1
1
18
18
28
11
0
17
7
3
3
26
37
0
20
20
3
16
23
6
8
8
0
15
0
9
45
14
2
14
0
26
2
1
2
15
0
6
6
1
1
34
2
2
2
35
13
20
34
3
19
14
15
12
13
31
31
0
1
0
1
1
26
7
9
9
2
0
0
0
6
1
30
13
13
18
8
20
29
6
6
0
16
2
19
19
9
10
8
45
9
2
7
43
2
0
0
10
25
0
0
14
30
26
11
6
11
11
11
4
5
0
1
8
11
1
1
45
3
20
37
5
5
31
3
9
4
1
0
11
4
20
5
2
0
36
25
0
39
15
19
2
2
2
2
3
6
16
3
27
3
3
1
1
1
14
27
30
11
3
1
6
14
14
15
9
2
3
16
3
7
2
0
0
26
20
20
25
6
18
0
8
4
1
38
22
0
8
27
2
33
28
16
0
12
6
6
18
32
45
28
28
19
3
15
15
2
2
5
2
3
2
11
28
4
10
33
23
15
1
1
1
17
26
8
3
16
22
41
5
7
7
1
28
25
9
15
45
45
2
6
22
0
44
15
6
23
0
24
19
34
2
17
15
9
30
3
0
15
15
34
24
24
24
0
0
0
6
12
2
20
34
3
27
12
12
1
8
28
30
16
18
12
35
35
35
1
1
28
2
25
2
16
2
46
1
9
27
3
14
1
34
24
31
31
5
7
17
3
18
4
19
16
8
6
20
4
6
0
2
11
0
6
15
2
0
23
16
2
8
0
0
0
0
0
8
4
1
20
20
24
11
30
7
8
8
3
9
3
3
1
0
1
4
1
3
3
0
11
4
33
33
4
2
23
32
14
3
15
2
28
1
14
14
14
17
1
15
4
1
13
7
22
22
2
1
0
10
3
3
6
1
2
35
8
1
42
13
13
13
4
0
34
5
20
16
3
4
20
26
15
9
24
26
2
1
23
4
23
0
24
4
4
32
4
4
8
0
0
3
3
3
12
12
32
16
2
1
6
0
5
26
7
1
45
45
1
16
4
7
9
8
16
4
0
1
13
26
26
6
15
6
2
2
6
17
2
18
11
45
18
11
4
6
33
1
10
10
30
8
7
12
18
2
0
23
41
21
17
2
1
0
25
1
14
10
10
42
7
12
4
10
4
41
41
18
10
41
25
23
2
14
14
14
26
8
37
6
42
4
12
32
1
12
13
7
7
16
6
11
12
0
6
2
44
18
0
0
0
7
3
0
0
3
9
0
1
3
1
1
12
8
2
0
18
0
46
7
1
3
11
1
1
1
40
16
9
16
8
8
7
16
38
7
3
7
9
1
21
3
3
3
11
0
11
0
13
2
5
7
27
0
16
33
28
20
38
10
19
5
4
0
18
9
23
1
12
0
0
1
1
0
12
16
1
11
0
1
3
18
4
14
2
1
33
9
22
22
38
12
0
36
36
19
11
22
23
5
2
4
10
15
4
24
10
10
10
10
10
10
30
0
0
5
7
10
6
16
1
5
5
1
9
9
46
8
0
15
5
9
28
38
5
21
0
0
26
0
11
11
0
42
19
1
25
5
5
5
10
0
0
22
1
2
1
5
13
41
5
41
1
34
14
2
1
31
38
8
3
1
10
2
10
12
11
21
22
0
42
4
15
11
11
19
0
1
0
2
28
15
2
6
2
1
1
4
11
6
20
4
7
32
32
8
6
34
3
33
11
19
10
2
11
1
1
16
2
25
3
14
27
28
28
0
2
44
3
3
3
24
43
2
6
44
0
44
0
44
1
16
0
16
6
0
49
49
28
28
21
28
15
42
23
10
24
6
6
6
18
11
3
5
30
2
2
0
3
11
2
1
6
6
1
8
9
17
4
4
5
7
21
20
32
30
30
26
15
15
15
26
26
16
15
2
2
15
13
5
16
0
15
2
15
18
22
2
2
44
5
26
9
34
15
4
1
10
10
30
4
0
23
5
23
2
28
0
0
13
16
6
26
1
9
0
9
2
2
3
10
19
10
24
24
6
25
0
1
3
10
10
10
6
15
6
11
22
19
20
4
0
17
10
2
37
37
0
1
1
0
18
18
9
0
0
0
0
5
21
5
12
12
27
15
26
0
1
6
22
1
8
28
19
16
22
32
11
11
11
1
12
1
26
26
7
2
22
4
20
3
4
5
2
25
36
5
3
17
2
10
35
18
3
35
15
12
12
11
7
7
29
22
7
6
14
1
1
1
15
15
5
11
0
0
35
35
1
0
19
0
12
11
0
10
2
3
3
5
12
17
0
30
30
3
11
29
0
45
45
45
4
2
2
24
2
23
15
21
4
40
15
14
1
37
12
7
7
32
17
26
7
3
0
24
24
23
6
0
5
7
2
4
0
0
28
25
3
23
17
0
29
10
10
0
1
9
2
24
17
14
4
16
11
16
0
3
14
33
2
33
33
6
9
9
9
4
3
16
29
0
12
0
0
24
18
1
16
6
17
5
13
5
5
17
3
0
0
0
23
23
5
26
16
0
31
37
10
10
36
23
15
18
18
10
12
13
0
3
0
32
0
38
11
38
4
3
17
37
11
39
15
0
9
15
30
3
9
4
24
24
24
37
2
1
1
1
13
13
13
12
3
17
17
2
1
21
1
14
25
41
30
23
19
19
1
22
7
23
10
5
9
25
5
25
11
16
1
36
26
25
15
6
15
20
16
0
1
8
14
10
7
17
3
7
6
6
6
0
0
13
34
25
9
0
9
8
23
16
3
6
6
7
3
8
37
37
4
5
1
2
8
9
5
3
9
15
31
1
1
26
23
2
26
17
13
6
31
4
14
12
5
16
15
9
9
4
3
0
8
10
10
1
2
33
31
7
1
18
10
26
16
1
6
8
2
35
37
37
1
3
10
6
3
5
14
7
4
18
10
12
1
26
27
12
8
10
5
5
37
14
5
23
44
21
31
5
28
12
22
0
0
36
0
3
0
0
4
25
6
6
20
2
3
40
15
26
8
1
2
24
45
15
17
30
30
2
0
28
2
16
5
18
36
36
18
40
4
3
3
0
0
21
15
21
2
19
26
1
11
1
0
2
11
17
4
24
5
15
15
18
8
5
2
2
2
5
3
5
7
0
49
49
49
13
10
30
0
24
25
21
25
25
9
3
8
7
13
19
25
22
22
10
6
3
10
11
2
9
22
14
6
18
2
11
17
26
17
20
27
1
1
13
1
2
18
2
7
28
24
24
20
24
0
32
7
13
31
5
31
21
3
27
26
3
29
7
21
6
15
5
25
0
5
30
35
1
8
22
1
4
11
13
13
13
20
13
4
4
1
0
33
9
0
4
18
4
17
17
4
33
26
33
4
19
19
19
16
5
5
2
37
39
39
2
6
6
5
1
1
19
0
0
26
14
1
15
0
3
2
16
1
1
3
3
21
9
6
1
19
33
4
25
1
25
27
9
37
19
21
21
21
13
13
1
2
15
11
11
11
6
24
21
1
0
1
1
1
5
0
7
7
7
1
4
2
19
1
1
9
11
1
0
7
0
0
0
9
0
14
16
9
41
27
16
5
2
3
8
37
6
1
13
40
40
0
41
40
1
3
0
15
4
21
1
0
0
11
16
14
38
4
7
21
15
6
3
13
13
8
0
0
0
0
23
17
2
18
20
5
0
10
2
2
11
26
2
23
10
9
12
9
4
0
18
8
0
8
2
8
31
31
31
6
22
5
34
19
27
1
1
23
23
23
18
23
23
16
1
7
10
43
10
14
9
12
44
33
27
5
22
22
5
6
18
6
1
12
18
34
34
6
28
6
2
5
5
16
33
6
1
14
1
1
8
16
34
7
11
0
42
0
3
19
3
10
9
9
2
10
8
7
3
20
10
6
0
23
4
31
5
3
5
4
24
24
7
29
1
1
0
0
2
4
4
27
27
48
8
8
26
26
28
28
29
3
1
28
4
25
30
26
0
6
9
14
7
29
7
33
19
12
25
17
0
17
42
9
12
14
2
37
2
5
25
31
21
7
19
7
6
11
9
0
39
5
22
46
16
2
0
16
16
2
10
23
1
0
13
5
8
11
5
9
4
36
7
45
1
7
3
26
3
41
2
10
0
1
2
5
8
1
1
7
14
24
48
5
10
9
39
8
0
16
3
2
2
16
24
4
14
9
9
4
0
6
23
33
2
3
14
7
14
0
0
0
5
1
1
0
2
17
17
3
10
28
3
3
3
3
9
37
7
14
8
8
3
22
29
3
21
4
13
27
12
1
0
48
0
0
0
4
20
20
31
31
1
1
0
7
17
24
24
24
7
4
6
39
17
17
9
25
34
19
5
1
8
45
22
41
0
0
6
1
5
0
2
1
6
30
25
25
0
2
1
11
0
24
24
13
13
0
0
20
1
1
0
9
9
5
20
2
25
25
25
19
11
11
19
38
40
19
19
27
23
40
2
12
5
12
7
14
0
12
0
2
26
21
2
11
11
6
2
1
16
6
0
3
40
1
3
6
30
5
30
32
14
4
11
0
1
13
0
0
12
21
3
17
0
1
28
18
3
6
16
10
8
17
4
7
22
25
1
45
25
18
3
3
3
25
22
1
3
0
29
0
12
11
6
0
20
41
41
1
5
5
0
10
4
11
4
4
40
24
2
11
2
0
1
0
27
3
1
4
41
41
20
0
3
4
24
28
9
9
20
18
8
0
2
32
7
21
40
16
34
12
34
12
2
12
7
17
6
9
1
9
0
1
5
5
5
3
34
3
5
2
23
19
4
0
4
2
2
38
10
24
15
7
7
7
4
4
6
6
10
8
8
30
19
19
6
22
30
30
3
3
2
22
0
8
2
13
4
5
13
1
19
3
9
19
4
20
17
0
32
20
25
0
25
1
21
1
8
1
10
6
10
34
8
0
3
0
18
18
0
0
12
0
0
2
9
2
0
0
2
16
8
16
33
33
17
13
13
2
9
0
23
24
7
20
7
21
22
0
8
2
2
9
12
7
7
8
1
21
17
17
28
5
8
3
8
1
19
9
15
38
5
50
22
22
5
5
5
5
39
10
14
3
3
0
0
0
11
25
15
3
30
1
1
16
1
1
26
25
8
30
6
6
20
13
14
2
14
4
7
3
12
5
5
1
5
3
0
0
3
0
1
1
4
42
4
4
2
16
32
33
0
9
9
4
1
28
10
0
3
25
3
3
21
1
3
1
21
5
16
2
11
16
23
23
23
4
7
6
21
3
1
3
2
2
2
26
0
6
6
3
25
0
26
13
30
21
27
27
17
6
6
15
4
42
32
0
0
4
14
32
20
27
27
5
1
0
1
4
0
0
0
2
3
23
23
35
14
4
15
0
15
12
36
0
10
4
36
4
4
14
7
8
8
33
0
2
5
0
19
19
10
10
40
40
20
4
2
10
8
16
16
0
8
8
8
9
25
9
31
1
13
0
13
0
26
0
29
1
0
0
1
0
13
25
17
17
17
3
4
1
0
30
22
10
10
7
17
5
0
12
20
13
7
7
5
27
27
24
0
13
5
13
4
6
6
6
5
14
6
1
8
17
32
4
35
1
2
2
2
4
19
12
35
19
14
7
24
24
2
1
2
2
42
4
0
11
2
22
4
15
19
0
1
17
0
15
25
27
3
3
28
9
24
33
3
6
1
6
0
2
9
1
9
18
18
4
10
5
0
2
1
1
1
3
3
14
22
26
24
2
11
31
5
0
0
11
6
3
27
7
21
6
31
31
25
46
26
19
9
3
21
8
3
4
3
3
2
2
7
7
7
7
2
9
9
3
4
16
0
0
2
14
14
17
11
1
14
21
1
15
15
15
6
13
0
0
46
10
0
40
13
32
3
22
23
27
3
2
0
8
8
26
16
21
3
3
29
7
2
9
4
6
6
30
0
4
1
11
42
6
10
0
2
5
0
1
0
2
3
3
5
2
8
8
7
7
13
4
8
8
2
0
1
4
4
4
2
2
2
29
44
24
2
4
7
9
1
43
0
28
22
0
9
21
2
4
3
10
0
22
0
1
1
7
10
3
3
23
23
4
2
4
6
35
1
20
2
1
14
2
0
17
11
4
23
1
33
4
16
1
4
0
8
13
0
1
0
22
7
1
13
0
16
6
6
42
1
1
1
21
9
0
3
24
0
23
23
8
2
2
0
8
10
8
5
4
1
9
10
10
14
1
1
33
7
1
1
41
1
1
11
36
7
0
23
2
23
37
2
0
13
25
1
15
0
23
5
17
15
23
23
13
4
0
0
12
3
4
19
7
1
3
13
14
0
40
9
1
18
32
1
17
3
3
3
4
3
2
18
6
1
8
11
12
1
10
0
10
1
12
5
1
1
21
39
47
9
2
2
3
3
3
28
7
7
27
34
6
17
1
8
1
27
0
11
12
33
24
33
4
4
4
22
9
6
15
41
3
0
0
32
3
1
1
7
0
0
4
31
0
0
27
19
0
10
10
6
25
14
10
39
5
29
0
6
27
27
0
0
2
11
24
12
12
8
2
6
23
0
0
0
0
1
37
4
5
5
6
7
4
3
3
12
15
25
33
6
12
1
37
17
20
14
5
23
4
4
0
21
5
2
9
20
20
20
1
1
23
6
2
8
3
16
7
8
13
8
26
2
39
6
16
16
9
9
1
10
3
11
11
23
3
3
3
0
16
16
11
20
11
20
11
15
0
4
4
2
24
1
0
19
8
3
3
3
6
18
6
5
0
27
27
0
4
11
1
25
13
3
0
0
0
7
4
9
6
7
26
26
4
36
28
28
20
1
8
14
43
43
13
5
0
21
0
14
30
15
30
11
11
11
36
0
0
32
45
1
0
11
23
6
23
2
37
0
37
10
10
1
1
11
10
48
0
1
0
9
33
13
0
1
21
17
10
1
0
0
21
21
24
24
18
3
23
6
7
11
11
7
0
20
6
18
0
2
2
5
29
5
5
50
32
27
8
18
9
9
32
2
2
10
18
18
3
0
0
4
22
7
13
0
0
0
0
3
8
1
16
16
0
2
9
0
1
11
0
7
1
3
3
6
32
2
13
7
0
31
30
4
33
4
2
0
30
18
26
1
0
0
17
3
13
10
6
0
40
47
47
1
3
9
1
9
13
1
31
5
22
1
3
0
0
17
23
7
22
21
20
2
27
9
34
14
9
5
0
17
17
18
19
0
11
12
1
1
28
26
2
1
2
0
26
0
0
3
2
37
1
0
17
11
36
20
3
15
0
5
12
1
1
24
5
8
2
25
2
19
19
0
37
8
0
0
12
12
4
16
0
22
11
2
11
20
0
3
7
7
5
2
5
15
32
0
18
1
25
17
5
5
26
13
0
19
19
0
0
0
5
33
1
8
10
1
3
0
1
2
0
0
26
3
3
4
18
6
18
12
6
0
15
10
1
25
28
1
0
16
1
15
0
4
3
3
17
5
0
44
19
21
5
18
29
0
6
2
6
0
3
28
42
16
1
27
12
2
18
18
19
18
27
2
4
2
0
6
0
6
11
6
0
0
40
12
7
28
28
27
6
33
2
0
3
34
2
49
2
10
4
27
27
2
1
6
13
8
2
1
14
1
3
1
12
0
15
1
38
8
43
12
12
0
0
1
5
5
0
9
10
13
10
0
3
21
1
1
0
4
36
28
3
1
4
7
18
18
1
16
6
20
0
29
2
6
29
0
16
1
5
1
49
35
35
3
26
2
19
9
45
28
17
1
9
11
11
3
11
3
16
6
38
3
3
1
4
6
20
2
26
0
9
39
23
11
11
12
27
46
2
2
2
2
1
2
2
6
0
26
4
21
1
22
16
16
1
43
3
1
3
6
8
8
2
0
1
32
32
6
14
13
5
14
0
12
12
13
25
34
8
26
8
15
3
3
0
3
15
0
17
15
0
3
0
15
26
1
26
2
21
1
2
1
4
4
8
1
10
2
20
0
11
7
1
33
2
3
3
3
19
10
18
12
21
12
0
17
5
17
6
20
6
7
5
0
1
15
1
1
11
2
14
14
3
0
3
33
6
0
18
10
0
3
21
19
19
19
21
19
9
9
9
4
28
9
9
9
3
15
9
10
7
5
1
9
4
31
13
17
2
2
3
3
0
0
0
36
2
7
0
18
7
1
1
30
26
0
20
30
15
14
1
43
28
16
3
20
3
3
4
4
28
28
3
11
11
4
2
1
4
4
1
11
25
0
29
0
8
19
19
0
42
14
14
14
4
7
18
13
18
31
32
2
2
17
10
10
1
1
16
26
1
18
6
4
4
0
20
15
8
8
28
28
0
0
1
9
3
22
0
20
19
0
0
3
0
22
3
12
0
4
37
37
37
1
13
44
14
44
0
0
31
1
4
11
11
11
1
2
11
23
25
36
10
32
6
6
1
21
11
11
10
0
24
26
0
18
0
0
7
1
22
4
32
22
8
23
10
0
10
0
24
0
0
4
17
4
25
39
39
3
9
3
5
3
8
1
14
0
5
15
10
10
0
34
34
6
23
8
8
3
5
5
1
30
1
1
2
3
3
3
33
33
1
1
0
12
29
27
29
0
2
0
23
28
2
13
3
5
6
1
9
8
0
24
2
2
14
24
14
14
14
16
11
4
31
1
0
2
21
50
18
3
0
3
7
5
1
14
17
10
10
1
33
4
4
41
14
14
11
1
4
20
12
12
9
26
26
26
5
24
29
29
17
9
19
1
23
13
18
24
7
2
3
3
5
0
5
28
17
31
24
6
10
0
10
0
12
15
7
2
18
30
30
0
0
10
18
18
18
1
11
11
28
3
11
3
3
15
22
15
2
2
2
1
0
27
4
2
5
3
5
1
34
13
23
0
34
3
41
41
1
2
28
2
0
29
29
2
29
3
3
7
29
19
48
10
10
2
3
47
47
24
7
7
4
2
10
7
2
32
32
20
0
32
0
0
0
0
0
7
7
17
6
11
2
6
0
39
11
0
5
2
14
20
10
1
42
21
0
3
22
9
3
13
14
2
4
16
32
3
33
10
8
5
4
4
4
0
20
32
15
18
36
1
1
8
0
1
1
19
8
2
4
1
26
9
1
4
3
4
3
15
32
1
1
1
1
0
0
9
29
1
24
11
0
23
0
0
17
4
2
2
2
7
7
2
18
0
15
5
36
23
9
1
1
10
10
0
26
0
0
40
1
38
38
3
11
40
19
3
31
14
7
18
18
4
4
38
4
11
11
0
14
17
2
16
21
4
0
18
4
13
13
13
39
39
39
3
7
5
0
4
4
4
5
0
0
14
0
21
13
35
15
24
24
0
2
2
2
13
4
14
8
26
41
2
17
23
19
28
2
29
0
4
20
12
21
17
17
17
10
48
33
36
1
9
4
4
41
41
1
0
3
1
4
42
8
28
8
0
4
21
21
2
20
3
2
29
4
10
2
9
0
9
17
16
16
3
12
7
9
7
4
5
19
2
19
7
0
0
14
8
32
7
13
17
35
31
11
11
11
24
24
9
6
17
17
35
3
33
0
0
38
0
8
43
4
7
4
0
21
31
7
2
0
27
0
25
1
1
8
8
7
50
3
7
30
6
11
9
20
5
0
0
3
2
6
8
48
12
18
20
2
3
12
14
38
2
21
17
1
18
15
3
16
26
41
1
0
0
22
10
8
0
0
38
11
38
34
2
9
13
13
13
3
0
5
20
16
11
0
4
0
8
3
1
7
26
2
24
33
6
33
0
0
7
0
20
1
44
38
1
10
1
14
22
19
19
5
8
2
32
42
6
29
18
0
9
16
9
32
2
41
3
3
2
20
7
4
0
30
19
45
45
45
4
4
26
27
25
0
3
22
7
8
0
11
32
5
3
3
18
22
5
1
3
1
15
5
5
5
11
22
6
28
6
17
28
17
17
10
4
4
0
0
38
7
1
1
2
11
2
50
16
1
6
6
2
0
0
0
0
1
20
11
14
11
35
33
19
18
2
31
23
22
20
20
0
0
3
23
22
36
21
4
21
37
13
13
32
21
12
10
0
4
0
33
0
2
11
26
29
2
25
18
17
3
5
0
4
19
19
8
6
2
9
32
20
9
9
0
5
9
5
9
9
11
11
0
1
1
10
6
1
0
3
1
6
24
2
24
24
15
19
6
25
49
11
11
0
0
0
28
3
0
0
0
5
4
30
0
0
8
8
6
1
20
0
11
0
37
23
27
14
14
21
3
3
12
12
12
10
0
2
19
17
19
0
50
50
20
20
20
20
3
12
45
2
19
13
21
4
6
16
16
48
48
10
2
6
23
22
1
12
4
18
5
0
25
15
11
13
1
2
6
29
2
26
27
3
3
1
3
3
2
1
1
5
29
10
6
12
8
21
31
5
11
11
11
11
0
0
11
11
11
1
24
43
1
1
14
26
0
0
0
5
5
6
6
11
43
48
0
3
16
8
35
35
21
15
16
2
0
4
2
34
34
7
14
7
7
9
4
19
11
11
11
19
7
3
37
5
40
5
5
3
17
9
24
1
1
2
12
19
10
17
44
0
3
3
0
1
15
27
6
16
2
22
22
0
0
18
23
1
2
5
16
8
6
6
24
2
22
2
33
23
6
23
23
1
20
23
5
5
0
16
4
4
6
10
10
15
10
6
1
50
27
9
24
4
34
26
8
33
24
5
27
28
14
5
8
25
4
14
20
8
0
42
30
36
0
16
10
0
2
1
6
6
34
5
6
1
39
8
6
11
24
25
8
27
0
8
1
2
13
2
15
25
24
1
5
23
9
7
25
25
0
1
27
6
0
17
17
27
5
18
19
0
41
43
36
4
36
5
10
10
0
2
2
1
18
23
23
14
8
0
14
5
0
1
19
19
3
2
41
0
19
2
2
2
8
21
11
0
0
24
30
30
35
0
4
8
8
3
8
17
19
17
2
48
2
2
0
0
36
21
29
29
17
1
24
28
28
12
13
13
18
16
2
3
0
21
45
15
0
2
2
4
21
6
5
0
4
8
17
10
20
13
28
0
14
9
0
2
19
4
1
18
5
0
20
3
1
6
31
31
31
15
1
20
20
0
39
2
5
24
0
27
15
21
9
19
5
17
14
2
3
0
2
2
7
0
2
14
9
9
3
10
24
14
23
4
0
0
0
0
0
0
10
15
22
9
0
4
26
24
6
8
10
36
30
48
30
22
6
22
23
23
23
2
23
30
8
1
5
13
13
3
14
3
3
14
25
25
0
20
27
5
8
11
3
5
5
5
17
9
30
37
1
2
2
22
30
1
30
15
7
9
0
2
26
1
26
26
26
1
11
14
14
15
4
5
5
8
25
13
24
3
15
8
0
7
9
11
24
9
2
2
2
23
5
50
50
1
50
13
1
35
1
6
5
7
25
7
5
5
32
1
1
4
4
6
6
14
0
5
14
3
3
41
41
25
0
9
19
3
8
21
12
16
1
1
5
34
21
0
9
2
2
25
4
8
33
33
23
1
2
18
2
2
2
1
35
35
13
14
1
1
3
25
12
1
1
16
26
8
1
19
10
0
2
5
5
26
12
12
35
2
10
0
0
3
6
6
21
0
2
15
0
0
10
13
15
15
23
34
5
8
4
34
15
11
48
14
14
16
1
12
28
16
16
0
8
7
8
16
10
10
3
0
15
25
15
0
0
5
0
5
3
8
0
0
4
4
15
6
3
22
10
31
0
3
0
0
8
38
0
17
2
3
22
5
5
5
5
5
19
0
18
24
24
24
0
0
4
0
19
21
22
3
9
4
2
5
7
2
15
1
32
0
0
11
1
5
16
1
12
3
10
3
21
1
0
0
0
4
0
11
9
3
0
8
8
22
6
2
30
9
9
9
30
1
9
21
2
23
31
2
7
7
7
19
21
10
1
6
0
21
21
21
3
14
31
1
6
0
15
35
8
2
1
5
21
19
3
32
13
26
13
1
31
31
31
31
1
1
3
15
0
5
0
0
23
13
1
1
1
1
20
0
11
43
15
12
4
4
20
38
0
0
28
6
0
18
0
0
17
1
24
18
1
3
20
15
0
0
12
15
3
0
0
7
3
2
2
2
2
2
0
4
10
25
25
47
13
46
12
0
1
19
38
0
1
23
1
9
0
31
25
6
20
11
1
1
11
34
11
11
0
0
0
11
9
0
0
3
22
33
4
12
0
4
18
15
0
2
5
2
10
0
2
14
11
0
0
0
7
1
26
0
4
2
4
1
19
0
22
38
10
0
10
12
7
7
6
4
3
18
0
0
10
7
4
13
2
9
9
16
1
8
3
35
3
4
0
7
6
0
7
10
12
9
36
10
3
24
17
7
2
39
28
28
6
15
0
6
28
2
32
6
23
4
2
1
7
7
11
9
18
4
13
2
5
13
0
1
12
46
46
12
29
24
24
24
24
0
14
0
12
38
17
17
17
38
38
5
40
22
4
9
11
11
14
0
3
3
11
11
29
29
0
29
5
16
2
5
0
41
0
17
17
18
23
1
1
24
38
10
18
19
18
20
33
35
8
11
10
7
39
1
17
2
18
8
1
4
25
4
14
3
15
40
8
4
4
13
43
3
3
32
32
1
22
22
22
17
22
24
24
3
22
0
0
43
13
13
13
0
4
13
19
22
0
3
10
3
30
11
35
11
7
32
33
0
4
4
32
5
1
5
1
6
30
1
23
4
6
31
16
1
1
1
0
15
43
0
36
2
2
5
20
0
0
36
0
22
21
21
26
9
10
17
13
13
23
23
19
12
33
2
8
12
27
0
0
0
3
16
19
16
32
1
4
4
10
10
14
5
5
0
1
1
1
3
11
5
20
5
3
1
20
0
0
43
4
7
14
3
37
4
9
8
8
1
8
8
15
15
7
1
1
38
0
17
21
21
15
2
8
1
7
1
20
16
16
8
21
1
2
2
23
1
5
3
3
35
3
28
1
4
41
16
39
16
8
47
21
4
4
45
3
3
28
17
20
5
14
7
12
0
8
6
5
12
4
4
0
8
1
0
0
2
20
16
2
0
20
28
28
9
0
0
8
46
46
20
12
3
3
3
14
13
41
20
23
2
3
5
5
12
42
26
21
3
3
22
3
3
18
18
30
9
4
3
6
1
4
4
29
11
0
0
0
30
0
11
27
27
1
10
8
23
2
24
15
2
6
1
0
10
10
6
6
16
27
17
3
32
32
17
16
14
16
7
14
3
3
5
3
0
18
0
1
42
3
28
6
24
2
0
2
21
5
2
29
3
34
16
16
16
8
22
2
21
2
31
31
9
4
4
0
0
18
46
2
12
3
6
20
12
1
4
30
0
5
1
11
3
15
20
9
9
2
6
14
5
15
15
4
12
9
30
6
4
0
5
0
12
12
9
2
29
1
1
2
2
2
9
0
1
0
16
3
3
3
43
1
20
2
5
20
3
10
10
0
29
0
13
17
32
2
8
36
0
20
5
5
1
1
3
9
9
19
13
9
21
36
15
42
1
8
3
2
2
2
0
1
45
45
45
9
45
7
0
28
1
20
2
20
36
10
5
29
38
0
38
22
19
11
12
31
19
24
25
9
30
30
0
2
0
10
41
11
3
32
13
13
3
35
16
26
7
0
23
3
11
1
0
0
8
25
16
30
0
2
2
6
27
3
17
3
10
1
0
1
0
8
0
8
2
24
24
1
1
4
10
2
3
20
26
20
2
14
2
0
21
0
40
10
3
3
1
1
1
4
1
23
36
3
3
3
0
8
43
14
0
10
1
31
9
9
38
11
6
4
9
11
34
34
34
13
1
3
10
10
12
5
0
10
12
4
4
7
22
0
7
6
26
6
26
2
8
8
10
16
3
10
3
31
31
31
21
21
8
0
2
5
39
27
4
40
28
5
22
1
3
12
0
1
2
12
14
13
27
14
4
19
19
19
2
23
23
24
6
15
3
12
12
41
6
6
6
38
8
11
19
1
43
1
4
1
4
28
5
36
44
44
25
2
35
6
6
0
15
9
1
20
30
10
19
10
9
1
8
1
1
9
28
28
9
3
25
4
23
1
14
0
16
4
0
39
40
1
9
0
9
3
16
0
5
7
19
7
7
25
1
1
1
4
35
35
35
5
18
5
34
7
7
0
29
31
2
21
33
26
0
18
18
18
8
1
1
1
9
1
16
7
12
2
7
30
2
2
22
13
3
1
4
26
9
19
19
37
3
33
4
4
0
8
5
0
2
27
27
1
42
42
37
0
1
1
13
15
15
3
3
8
22
20
10
1
1
0
0
3
3
19
2
3
8
2
3
10
1
18
0
19
3
20
0
3
3
2
3
29
24
3
0
10
26
0
9
10
3
8
0
27
27
27
12
12
0
0
7
22
22
8
1
1
27
5
16
11
19
6
6
6
6
6
13
22
13
14
13
30
30
18
16
3
1
25
1
39
3
30
16
23
45
12
45
3
45
2
5
1
17
17
0
4
42
42
9
1
17
9
43
8
12
1
12
12
3
27
27
1
21
0
11
31
4
5
15
6
2
6
5
2
3
6
21
6
21
23
10
10
9
1
18
18
1
6
6
6
15
4
3
11
1
2
18
2
13
0
18
8
13
15
15
34
9
30
30
21
10
10
5
6
18
2
14
11
3
14
6
3
23
5
1
23
9
9
11
19
31
31
2
2
4
43
8
3
47
47
47
47
0
1
10
0
15
15
2
0
30
9
9
5
3
8
1
20
10
0
5
19
2
0
9
21
3
28
28
9
8
5
0
46
2
0
37
2
2
2
2
8
0
11
11
21
22
2
1
32
2
10
11
0
0
5
19
8
25
25
13
0
17
10
33
17
11
9
13
50
19
19
3
34
33
20
15
32
0
7
20
13
0
0
26
26
3
0
12
0
20
3
9
31
15
24
1
12
2
24
11
11
11
7
1
0
22
22
22
7
1
0
0
10
2
2
3
14
2
14
12
14
34
3
31
31
5
6
6
3
7
7
7
0
13
2
2
0
28
0
19
35
0
4
2
11
9
0
23
31
1
1
34
34
22
30
0
1
17
0
6
6
6
9
7
13
2
13
13
1
1
2
9
47
13
1
1
1
10
0
19
1
8
4
1
24
3
3
5
19
2
0
29
2
1
1
11
7
0
4
6
14
0
10
14
42
8
1
15
11
5
3
3
6
18
16
4
7
18
20
32
18
46
0
11
0
0
0
15
9
0
9
7
5
24
36
4
25
29
0
30
4
20
3
18
5
16
6
15
43
25
4
5
5
22
13
28
1
19
19
19
14
0
10
25
25
25
5
8
21
1
21
1
33
0
33
0
0
3
3
9
1
28
0
28
23
3
5
22
13
1
1
18
1
1
1
15
9
7
7
23
15
9
0
0
3
34
18
10
7
7
4
2
0
11
1
1
5
6
7
7
30
9
13
8
34
34
3
0
8
16
2
0
1
2
13
19
8
17
1
13
9
11
9
21
9
4
2
26
17
7
2
8
5
3
1
14
1
7
1
0
8
0
12
2
5
2
7
9
50
9
3
9
9
4
0
15
2
7
28
28
2
18
0
17
1
38
0
21
21
9
3
11
11
16
19
2
7
14
8
8
2
0
5
0
7
7
7
7
0
11
2
35
12
12
12
0
31
4
4
2
3
2
1
0
1
31
39
0
0
0
1
29
15
3
23
10
12
21
8
37
2
33
28
17
6
2
28
28
7
3
23
31
44
8
9
15
9
14
14
14
11
14
31
13
3
3
12
12
7
3
1
0
1
4
4
12
18
6
23
3
6
5
0
14
14
19
16
7
6
6
16
30
17
5
29
7
20
4
20
0
9
2
10
10
9
3
5
3
22
1
7
0
38
11
4
11
16
21
1
1
12
27
2
28
3
1
1
7
3
2
29
33
33
0
0
0
29
10
10
8
11
17
8
5
18
19
5
0
9
3
17
4
14
2
5
7
7
17
7
1
45
45
24
3
0
3
2
0
0
38
6
2
3
0
5
8
8
10
10
0
1
2
3
0
4
11
31
2
29
1
6
0
24
34
2
25
1
1
3
28
25
0
28
41
21
9
6
25
6
29
0
2
2
1
1
27
1
3
2
6
19
18
18
19
5
5
25
13
2
8
9
9
9
38
19
41
29
29
1
6
1
1
0
10
5
3
25
39
2
16
20
24
20
2
28
1
43
0
10
1
0
4
19
5
2
2
2
2
21
13
13
48
7
42
0
6
2
3
1
3
3
21
1
5
28
14
2
32
43
32
0
0
0
0
20
2
0
4
0
1
11
11
19
19
1
25
23
23
4
7
0
0
10
0
15
13
21
21
19
21
7
5
0
0
6
0
8
8
26
11
31
32
32
3
6
6
6
30
0
30
25
25
18
6
21
26
14
1
11
0
20
0
0
25
11
9
5
16
4
9
20
5
5
33
16
16
4
0
13
30
30
0
17
20
7
0
3
3
1
1
3
3
16
0
17
17
9
21
2
21
15
4
40
5
40
40
10
26
14
0
0
21
1
0
0
0
0
29
6
0
7
27
27
0
31
0
4
19
11
0
6
12
0
23
10
23
5
1
11
17
17
26
36
35
19
5
3
4
45
2
21
1
20
16
6
2
31
13
23
13
11
0
2
10
10
2
2
2
5
6
6
6
20
28
0
0
0
19
6
0
26
26
26
2
35
0
36
28
28
8
8
11
10
8
8
4
1
6
0
0
0
20
5
30
30
15
18
1
8
1
3
3
8
2
13
38
23
2
0
32
24
33
33
0
35
1
5
6
2
8
2
20
15
27
0
15
5
0
0
12
16
0
19
0
34
9
8
18
2
8
38
25
6
7
26
11
1
11
6
0
0
0
23
2
28
8
5
10
7
16
0
0
0
18
24
24
10
29
10
5
24
24
10
1
10
10
10
0
8
8
18
0
2
12
4
16
1
1
1
33
1
13
14
16
8
4
20
20
9
9
1
15
8
8
8
1
2
1
2
2
11
0
6
0
16
0
2
31
10
19
7
3
21
47
4
3
4
32
18
18
8
33
7
12
19
27
50
49
23
4
0
1
3
11
9
11
15
3
13
0
13
2
32
1
42
1
36
14
17
4
7
4
30
30
30
37
0
33
41
1
10
10
6
0
8
7
0
11
3
3
0
36
13
11
33
47
11
14
10
10
10
41
31
41
4
2
5
6
24
12
41
26
26
26
0
0
29
5
12
34
2
11
2
44
2
6
3
1
17
26
4
7
2
0
3
19
16
11
11
1
9
33
3
2
24
5
24
23
20
20
24
3
20
6
5
5
19
17
15
5
3
9
9
20
20
20
9
35
2
0
14
18
1
3
3
19
3
6
18
18
1
10
10
17
31
3
31
3
3
9
31
11
1
3
9
1
1
3
7
1
1
26
17
8
0
1
0
0
20
4
14
8
8
8
25
1
13
10
29
29
1
7
1
5
0
4
0
8
19
17
0
5
6
0
9
9
0
1
9
6
0
0
0
16
15
4
14
28
3
0
3
8
3
3
4
1
3
14
43
8
3
0
43
43
24
2
2
13
2
0
11
13
15
28
17
8
12
0
17
17
0
26
1
0
34
0
1
2
2
42
2
20
1
2
32
15
5
21
4
1
16
16
3
38
6
10
8
8
8
10
11
1
1
4
4
16
15
23
6
19
19
19
19
0
8
11
1
5
5
13
4
27
15
13
1
17
0
3
3
3
1
5
8
0
2
21
41
36
0
2
0
23
1
23
1
9
0
8
0
2
14
18
1
1
14
3
4
7
4
8
8
14
8
0
43
11
0
13
0
4
6
0
3
12
3
3
2
2
3
8
39
40
30
11
3
27
5
15
0
35
10
28
16
1
1
11
1
0
41
12
12
9
18
4
6
19
2
6
0
5
3
11
0
3
22
35
3
42
13
1
0
1
0
1
1
13
1
18
41
38
1
1
0
13
13
17
24
7
24
15
7
6
14
6
10
15
10
10
7
7
7
10
3
10
3
3
31
0
1
10
9
16
15
18
0
17
8
0
14
9
4
25
26
25
2
9
7
31
31
0
13
2
20
4
18
18
15
1
0
13
2
0
3
1
0
3
3
6
1
0
0
2
9
2
9
0
0
38
4
2
2
3
35
4
9
11
34
3
11
11
19
0
26
1
1
1
3
11
2
12
10
27
13
1
10
26
0
22
0
8
3
0
28
2
1
1
2
2
16
16
16
2
4
1
1
2
22
3
7
22
3
8
20
20
1
8
6
6
5
5
13
13
32
0
1
4
26
2
40
3
6
30
12
15
29
5
50
0
2
18
16
3
16
28
0
9
13
2
8
0
22
20
27
27
1
11
27
27
2
0
27
36
15
2
17
1
16
16
16
6
6
7
11
8
12
24
0
0
21
5
34
37
21
41
0
0
0
18
18
4
0
9
4
1
17
8
4
14
6
6
14
18
29
12
1
2
34
34
7
5
1
12
3
29
33
33
5
6
21
0
30
26
2
3
4
13
26
26
17
26
17
4
0
3
17
7
0
4
8
12
17
12
8
9
9
1
2
1
2
2
10
39
12
12
10
0
0
12
1
3
6
23
0
7
11
8
7
7
3
3
1
6
12
9
28
2
19
4
10
47
5
8
0
5
0
0
4
31
23
11
1
4
9
27
25
47
12
1
35
5
19
0
32
46
4
0
0
1
49
49
15
25
0
17
2
40
20
11
14
5
13
0
0
0
5
5
5
0
0
20
11
26
17
28
10
27
22
6
21
2
2
2
10
10
16
1
5
34
34
21
41
0
10
7
5
2
2
32
4
32
4
21
32
0
8
8
6
11
16
33
18
10
25
4
4
42
2
6
6
10
18
33
2
11
0
39
1
0
2
19
45
19
23
7
12
21
14
35
35
8
8
17
27
27
3
3
9
27
5
16
19
19
23
21
23
3
10
0
25
42
0
5
11
0
1
1
0
0
0
13
39
21
2
11
8
14
1
0
15
0
9
18
0
0
21
1
21
1
1
1
2
8
4
0
0
8
1
28
7
4
0
1
7
5
5
15
0
5
11
11
20
5
45
45
0
11
24
20
1
10
3
28
19
11
25
22
1
0
28
2
3
2
32
2
32
32
22
9
9
9
35
14
14
18
1
5
5
5
30
25
5
5
13
4
2
13
1
27
5
38
1
22
22
0
12
5
5
2
9
16
27
8
34
8
2
2
27
20
16
0
21
0
1
5
3
5
7
3
3
2
9
2
1
3
21
3
22
42
15
0
7
31
49
27
14
16
25
0
27
6
6
6
8
10
5
24
10
14
22
29
30
22
29
23
17
31
3
6
46
1
2
2
10
3
3
29
21
5
40
0
11
14
13
5
5
3
2
22
2
0
1
1
3
0
1
15
0
15
9
10
0
0
3
1
2
8
8
18
20
10
19
9
2
6
10
10
2
3
35
0
0
1
35
0
15
0
18
10
12
0
3
3
1
1
2
16
0
16
0
0
11
38
7
1
18
18
26
4
0
2
2
0
2
21
27
27
7
7
19
19
5
5
1
11
11
14
14
1
25
13
13
1
7
7
7
2
5
2
7
5
20
22
24
5
5
32
12
1
0
10
12
14
1
1
2
22
26
0
39
0
15
0
0
36
6
19
2
6
35
9
4
16
26
29
0
29
29
23
23
26
45
36
0
14
14
18
5
5
1
3
16
49
18
18
0
7
2
37
2
1
2
7
8
8
3
3
3
15
6
0
5
18
3
3
42
3
1
0
12
38
13
18
35
4
2
5
37
19
0
10
24
24
42
9
0
3
5
3
1
0
2
36
0
18
15
16
18
16
16
5
3
1
17
17
25
40
3
12
11
10
2
15
2
5
0
13
1
1
0
2
2
13
13
13
10
5
1
15
15
33
44
26
16
16
43
0
12
1
9
9
31
0
45
8
8
34
0
0
0
9
46
10
14
9
22
22
9
6
24
26
1
1
10
0
26
1
14
0
18
2
18
4
1
12
2
6
0
3
2
2
18
1
3
6
3
30
14
21
14
14
3
16
2
21
9
1
36
0
15
22
16
0
0
9
4
4
47
1
32
33
32
4
0
37
1
3
28
2
0
2
3
7
2
0
2
0
0
1
7
46
7
7
10
3
31
1
22
3
3
2
3
39
47
5
14
14
14
2
37
0
9
35
35
5
11
8
5
21
8
43
0
4
0
27
1
0
17
0
17
24
24
1
0
2
21
26
3
8
8
0
12
14
17
17
17
2
0
9
4
9
26
0
31
4
1
6
22
31
0
0
24
1
0
5
19
19
0
0
0
0
19
4
4
21
1
11
6
11
1
26
17
1
24
24
0
24
1
19
1
17
7
14
23
2
18
20
33
1
18
23
5
0
7
5
2
1
0
13
3
19
8
32
10
18
20
0
34
29
0
2
18
33
18
0
19
0
0
0
0
5
0
2
0
26
17
15
16
33
33
33
33
3
21
1
4
1
1
8
9
30
3
10
10
3
1
42
1
19
41
3
0
40
7
10
14
10
14
6
0
21
1
14
3
20
0
14
20
43
43
13
22
28
28
1
1
14
17
10
2
2
20
19
13
9
9
9
17
0
0
38
8
0
20
2
38
3
3
39
0
0
19
0
0
11
26
34
18
3
18
18
18
31
19
4
2
2
4
1
19
14
24
3
8
9
12
0
3
5
7
7
3
14
14
26
0
9
18
26
26
16
5
8
2
1
23
0
21
23
14
2
14
6
11
11
11
29
22
14
0
6
3
2
3
2
18
14
15
35
35
35
0
9
21
9
5
2
6
14
4
1
2
1
6
5
3
0
1
0
3
19
9
1
6
1
0
2
12
2
19
9
2
1
26
12
12
38
0
2
19
9
3
9
3
0
4
17
7
28
5
18
0
23
10
2
11
24
14
34
10
0
4
2
1
2
10
40
40
16
4
4
25
22
11
11
0
36
27
27
15
41
13
3
3
24
1
4
4
3
1
12
32
19
41
21
3
21
32
27
1
10
16
16
16
28
1
8
29
29
3
16
20
0
15
1
26
9
26
9
13
6
46
0
1
28
3
0
0
4
6
1
7
2
45
3
26
21
6
6
21
15
18
10
20
20
3
25
25
35
9
11
30
30
30
1
24
24
0
2
27
1
1
1
0
1
48
17
20
28
28
28
9
6
35
4
29
10
22
22
39
0
0
0
1
27
16
27
21
21
4
21
10
16
4
9
23
13
19
0
13
8
8
15
12
12
1
15
12
12
42
0
40
40
40
14
0
0
0
30
13
7
1
4
33
2
21
21
18
0
17
2
0
2
0
1
3
1
2
2
5
13
0
0
0
2
0
9
24
24
5
0
6
30
15
3
35
7
0
7
0
1
26
8
32
0
4
19
9
19
5
14
11
13
13
1
9
8
0
11
1
0
5
6
2
7
25
7
12
12
19
14
7
0
0
3
1
12
2
12
14
24
19
32
4
0
0
26
8
4
29
4
23
7
24
3
4
4
41
11
7
35
21
16
4
0
11
3
15
30
30
0
3
0
1
23
22
6
0
0
0
4
9
9
0
9
0
7
7
9
17
25
25
33
10
5
33
3
11
3
2
27
24
3
1
10
10
10
0
13
4
4
16
9
3
3
3
7
7
1
6
6
1
22
19
19
2
15
2
5
11
5
2
5
0
17
17
1
27
26
41
7
8
5
2
13
19
19
19
2
4
4
18
10
28
4
27
27
36
22
10
1
0
0
4
16
6
22
12
1
11
4
31
7
17
3
11
11
11
15
3
8
8
22
22
26
26
6
1
27
6
13
13
13
3
17
8
2
12
12
2
5
2
13
13
5
3
13
3
2
4
4
1
38
38
0
0
17
1
2
12
12
24
27
0
24
2
14
38
6
20
9
9
18
23
2
20
2
2
7
0
0
18
12
29
11
11
2
9
0
9
2
5
5
0
4
20
9
48
27
19
11
16
5
29
5
30
15
7
25
0
0
24
31
31
1
1
5
8
0
6
0
3
16
5
11
23
7
11
9
7
13
18
0
6
0
1
1
8
1
16
4
4
14
1
38
0
1
0
18
3
2
0
1
19
4
0
0
10
4
0
21
12
6
4
4
3
50
18
15
3
5
48
6
2
28
42
0
24
28
1
14
14
23
7
10
1
3
3
1
31
31
1
14
0
7
4
25
20
2
17
35
0
3
9
12
1
27
27
25
5
16
30
0
21
21
19
3
6
17
1
1
9
31
35
1
16
2
5
0
21
2
29
4
8
1
1
19
3
9
13
7
11
30
3
6
0
0
28
0
1
1
11
1
4
12
5
26
23
17
30
17
5
3
5
26
38
27
25
17
35
3
21
2
16
16
15
0
28
1
0
1
1
0
4
11
6
0
6
8
4
4
2
20
1
16
4
1
1
1
5
2
6
0
2
26
12
6
7
8
2
2
4
1
28
13
7
7
0
12
34
1
9
9
20
4
7
3
11
14
1
5
5
26
8
8
4
8
9
5
15
0
0
31
21
6
6
0
18
1
28
1
3
3
3
3
1
21
5
0
11
11
16
1
6
0
10
37
1
28
6
13
14
37
33
9
17
8
6
6
18
23
16
1
2
37
7
3
2
2
9
1
12
29
12
44
2
0
17
28
0
1
10
18
3
18
38
3
18
21
21
0
5
2
30
7
16
16
0
2
50
3
26
3
3
33
15
32
7
4
4
4
17
29
12
12
7
7
7
12
19
12
3
2
2
0
0
0
18
7
18
2
5
19
1
18
2
2
5
11
28
32
11
12
0
7
8
40
1
31
31
0
0
0
14
6
10
1
11
26
6
1
18
4
5
3
8
43
4
26
1
6
0
6
6
26
0
6
7
7
0
22
10
1
3
6
3
0
0
0
12
0
1
1
1
3
2
3
11
11
16
0
0
3
5
5
23
5
24
24
12
4
2
3
1
20
10
9
12
1
3
3
10
18
5
5
0
23
23
23
10
22
27
2
0
1
1
7
10
2
11
25
0
0
20
28
0
7
29
29
1
12
33
2
4
32
14
3
7
0
25
3
21
13
22
0
25
16
26
0
2
10
32
38
16
1
17
1
1
20
9
11
2
27
30
40
15
2
21
17
7
6
8
0
1
0
6
6
28
5
7
18
27
14
21
0
0
2
0
1
8
3
2
3
3
8
0
0
0
8
4
8
4
2
2
3
26
26
21
2
28
4
12
10
0
8
9
20
1
0
27
17
0
1
0
0
23
21
41
6
2
6
0
0
8
1
10
0
5
10
10
5
0
3
8
1
1
15
2
15
1
37
35
37
18
7
0
8
24
8
1
7
3
12
1
2
14
2
2
9
7
12
19
27
39
22
7
5
0
34
34
14
14
14
19
9
43
1
1
12
44
29
1
18
4
3
5
0
11
28
2
3
4
4
31
1
7
9
3
7
9
2
19
16
20
28
7
38
12
1
42
27
42
3
42
9
6
6
33
10
41
26
19
0
18
3
3
2
8
17
46
1
3
3
38
15
19
20
14
12
26
4
5
1
4
4
7
24
4
11
1
0
22
8
7
27
29
29
18
29
3
18
3
8
5
14
2
4
3
3
19
7
8
2
18
31
27
6
42
10
0
0
30
0
22
22
4
1
1
25
2
8
16
16
10
10
7
0
0
13
19
13
29
0
7
44
11
2
25
4
3
0
3
0
14
0
12
12
3
12
3
3
3
1
15
19
0
4
2
28
28
28
38
38
18
8
5
14
15
9
13
9
9
12
3
7
3
7
2
0
2
10
2
10
10
33
42
0
33
2
0
22
0
7
7
8
9
27
45
45
0
10
14
30
2
5
5
5
27
13
3
16
0
0
22
0
15
15
5
2
22
31
0
31
1
1
1
20
2
15
3
9
2
9
7
7
14
28
2
34
10
7
1
10
5
5
5
5
23
10
14
0
0
5
1
1
24
35
30
0
20
20
3
3
2
2
5
24
0
17
9
19
19
4
6
30
10
8
30
5
23
14
12
12
12
30
4
0
1
24
21
21
12
8
1
6
33
7
0
9
12
12
12
10
1
0
3
0
23
4
4
9
9
12
4
2
13
0
22
12
1
1
3
3
3
26
1
26
6
15
27
12
12
1
1
24
10
1
1
23
5
12
11
10
13
4
13
4
15
3
10
17
10
20
6
22
34
3
18
5
1
12
12
11
38
11
2
24
15
0
0
0
0
6
8
2
2
9
6
13
25
25
46
3
3
7
19
8
4
0
2
40
13
50
50
49
32
4
38
10
10
0
38
11
25
0
5
4
0
0
5
0
0
5
11
0
18
21
16
12
41
9
22
24
4
0
1
35
12
1
1
9
28
41
7
8
41
0
1
3
3
22
22
6
6
28
19
4
3
34
22
21
21
6
8
0
38
38
16
40
40
5
5
13
13
14
17
13
0
12
2
2
35
11
6
29
28
49
18
27
35
35
8
7
27
5
36
35
36
0
12
30
2
0
5
0
0
11
0
46
8
46
7
7
0
34
34
1
18
1
23
23
23
23
22
2
9
4
10
3
3
17
26
3
3
3
0
9
37
3
12
0
19
34
6
9
3
30
30
1
38
2
2
4
18
0
15
16
2
0
5
2
5
1
15
1
7
7
14
14
10
0
47
43
9
44
0
17
4
4
22
27
7
4
0
0
0
3
8
2
3
7
7
21
10
24
0
24
22
7
4
22
19
2
1
1
3
1
31
10
12
0
18
29
0
0
0
7
28
7
47
10
4
0
15
35
7
7
7
1
40
26
16
7
7
5
41
0
0
1
1
0
0
0
3
0
3
8
11
3
23
9
4
8
25
4
4
18
0
5
5
32
1
3
0
0
18
0
0
4
38
31
31
21
4
5
1
10
38
18
18
3
3
0
0
0
27
3
23
19
23
23
34
30
40
1
15
7
7
0
28
25
1
13
0
8
4
11
4
17
33
17
33
44
1
1
0
13
0
0
0
4
21
14
24
30
30
5
17
0
0
12
23
17
15
1
32
0
0
8
3
3
5
34
1
1
3
10
2
43
35
2
0
0
36
11
1
0
19
19
32
16
14
8
27
22
6
5
3
24
26
6
21
29
2
17
22
0
7
7
21
21
8
2
20
20
8
8
8
11
4
15
0
2
5
4
1
1
1
2
3
2
15
3
12
25
2
19
17
2
9
9
2
8
3
0
14
24
2
38
2
26
2
3
3
0
0
28
18
18
5
12
3
3
3
0
2
25
31
0
2
4
28
28
28
2
26
24
13
24
29
5
6
6
7
0
0
2
17
17
10
1
1
0
47
8
21
37
22
0
3
14
8
33
42
19
26
19
26
19
3
3
16
36
17
10
35
21
16
16
0
1
13
2
24
13
1
0
40
3
0
0
0
33
41
7
41
17
5
37
0
3
46
0
8
8
48
19
15
0
30
2
2
43
48
7
1
3
0
19
0
4
0
2
39
1
6
10
2
1
29
15
18
18
0
4
0
1
1
30
9
25
15
36
47
1
15
22
0
26
1
25
25
25
14
27
0
1
13
7
6
30
28
1
0
14
0
1
7
1
7
6
0
24
24
0
0
0
2
6
0
0
25
33
0
0
18
7
8
0
1
15
1
31
13
13
9
16
2
10
0
3
3
14
14
0
30
1
5
20
1
1
20
0
1
2
38
19
0
16
5
8
24
33
33
33
5
27
0
10
1
13
0
0
0
4
34
37
34
3
9
6
17
0
19
35
35
38
2
23
6
9
27
26
19
17
3
33
7
10
0
6
6
0
0
2
3
2
3
3
4
33
33
30
2
5
3
19
5
19
0
0
0
8
17
21
14
27
27
0
3
23
16
0
40
3
14
14
12
2
6
6
22
0
0
18
10
10
7
7
1
2
26
20
20
20
0
3
0
1
9
5
2
9
5
0
0
16
4
4
0
24
0
24
24
10
8
5
0
3
3
4
3
42
19
27
24
32
0
4
4
15
38
9
28
17
17
6
2
0
18
7
8
10
7
8
18
4
17
2
15
1
2
2
34
5
5
11
11
0
0
21
4
8
5
9
3
0
3
3
0
2
0
4
4
4
2
0
0
0
6
1
16
2
4
17
2
13
1
1
13
13
19
1
11
13
25
13
0
29
18
13
17
7
34
0
7
3
2
8
1
2
29
13
30
13
9
37
19
29
1
1
29
24
7
0
1
19
38
20
13
4
29
29
35
27
8
27
50
27
0
0
16
16
3
18
4
4
33
1
33
40
10
3
5
5
21
3
5
35
13
16
23
29
16
16
16
9
4
4
4
4
0
3
2
16
39
0
0
7
0
21
21
0
9
12
3
26
6
6
21
6
2
9
20
19
1
0
0
4
12
16
41
32
48
32
3
26
1
4
1
1
41
9
10
29
10
13
10
0
23
11
7
10
1
22
0
1
3
15
3
8
24
24
23
1
17
34
8
0
2
2
23
41
19
2
2
19
9
1
1
0
0
1
40
9
2
6
10
8
6
1
45
1
1
4
4
9
0
0
0
24
7
35
2
0
2
2
2
4
4
22
29
17
22
3
14
13
9
1
9
4
0
3
32
15
15
4
9
9
6
1
1
9
19
4
4
0
33
6
0
0
0
0
35
26
6
32
18
5
5
7
2
26
18
24
5
5
0
24
22
28
1
0
21
1
16
23
1
34
2
1
7
41
3
31
3
4
0
0
44
20
24
44
2
2
11
39
40
39
3
18
22
3
0
3
15
28
28
36
28
13
4
0
43
2
35
23
27
0
3
19
0
19
29
29
5
5
19
15
2
10
22
6
8
2
28
5
6
13
6
16
26
8
0
31
7
31
14
14
14
2
3
3
1
0
22
10
2
27
27
29
39
4
4
31
40
9
5
45
32
32
32
19
19
7
2
32
16
19
1
22
19
1
0
7
7
48
39
48
39
14
8
4
4
20
8
36
20
8
0
4
3
22
11
18
6
11
8
7
7
8
8
31
0
9
3
31
0
19
1
9
1
16
18
35
2
11
1
10
3
2
29
2
6
14
38
0
0
32
4
12
4
4
12
17
17
4
46
9
0
12
0
23
4
6
0
1
6
3
0
13
30
33
33
24
19
1
27
8
0
20
3
5
5
5
19
19
10
19
7
7
1
0
0
3
9
3
26
17
17
20
16
8
11
37
1
11
0
7
28
0
1
9
2
18
18
2
2
18
5
1
9
2
3
17
31
17
4
20
6
9
6
9
21
21
2
29
21
0
32
20
2
2
1
45
29
12
12
12
18
16
9
0
18
18
4
1
18
28
9
11
2
0
0
12
1
22
25
22
21
0
4
3
3
7
7
29
0
3
3
4
1
1
2
0
19
37
37
24
20
2
14
15
23
15
2
2
2
6
21
5
1
6
50
8
2
3
26
9
1
0
0
33
7
3
4
23
9
9
48
37
2
21
9
9
14
0
28
33
34
3
39
28
2
1
6
37
5
1
8
2
47
1
4
30
6
47
7
0
0
9
23
39
13
0
8
33
33
0
5
5
18
0
0
8
16
10
5
2
13
11
3
30
2
0
16
0
0
19
0
23
23
3
23
23
0
24
0
3
0
13
9
0
0
12
12
12
3
7
23
7
0
1
1
1
20
4
48
39
26
16
8
8
11
4
7
7
11
16
4
11
32
0
26
40
11
10
37
37
0
13
35
7
28
15
1
4
14
3
0
0
1
3
0
1
7
16
1
4
16
13
19
28
0
1
7
8
13
2
6
14
0
11
17
0
14
0
6
0
22
10
12
0
2
9
2
6
2
2
6
2
22
14
8
1
5
3
10
10
3
5
13
28
28
25
0
3
7
33
7
0
20
25
25
5
5
9
4
4
0
5
27
9
0
11
0
15
0
25
15
10
23
0
21
0
0
10
34
13
14
4
23
8
48
15
3
48
48
19
43
43
0
9
9
21
14
39
8
2
34
1
1
34
15
2
0
0
22
10
1
16
15
14
26
0
1
1
1
7
8
2
33
13
13
2
25
0
2
14
2
0
0
0
36
4
0
25
25
3
0
0
40
6
13
13
1
21
3
20
23
46
3
3
3
0
25
4
4
1
2
6
1
1
36
20
0
20
38
38
38
0
0
12
1
0
18
18
39
12
1
0
35
32
0
3
17
27
14
14
3
3
20
4
4
4
4
8
8
3
0
40
0
0
0
20
1
1
2
25
0
30
3
29
29
2
27
3
4
36
0
10
2
16
0
0
26
31
29
2
4
1
24
8
2
2
11
1
2
21
13
5
25
20
7
3
23
3
36
8
6
6
40
40
6
24
11
39
5
1
2
43
6
4
4
4
30
4
4
6
37
0
0
2
8
8
8
9
5
7
7
25
5
5
5
5
27
9
1
30
0
30
0
3
3
3
7
26
26
26
8
8
6
4
4
4
15
27
20
17
3
20
8
21
21
0
13
5
22
20
0
0
26
2
2
31
31
31
31
8
21
38
24
1
4
4
39
5
0
18
2
14
3
2
0
8
3
8
3
6
3
2
3
38
1
8
0
0
10
10
0
10
2
2
13
19
2
29
2
1
23
28
28
5
5
18
17
18
11
10
2
4
44
37
0
3
22
22
1
2
0
11
0
32
11
6
36
37
1
1
3
20
23
37
0
7
7
7
2
25
0
3
2
35
10
10
22
0
2
2
2
3
4
2
14
34
33
12
12
12
12
30
4
4
4
4
49
1
6
47
16
2
2
2
5
18
20
1
5
0
27
1
1
11
3
2
0
43
20
22
5
1
2
0
0
0
1
4
4
0
3
0
15
3
18
21
3
3
20
13
7
14
14
0
0
0
0
27
2
1
4
4
6
14
12
0
2
20
1
0
0
1
2
9
2
46
0
42
1
4
39
2
6
1
6
0
6
19
19
2
31
18
28
13
6
2
20
6
6
2
4
25
4
0
0
3
0
32
0
8
5
2
6
3
17
3
2
19
8
8
0
2
2
10
10
10
0
13
0
10
7
26
26
9
32
10
10
31
12
1
20
17
1
9
21
1
42
42
49
9
33
5
5
1
1
1
18
30
29
1
3
10
0
0
4
20
1
9
39
33
3
17
42
21
21
3
23
9
39
0
0
12
0
16
34
3
15
15
32
32
3
23
19
3
16
36
7
3
3
34
3
3
0
0
11
0
0
0
26
42
3
22
22
2
38
42
29
42
15
28
5
0
40
3
36
18
43
8
28
21
21
21
9
9
6
32
24
24
3
11
11
6
2
2
15
4
6
1
22
10
11
3
6
16
11
1
5
1
1
10
1
1
14
14
14
2
3
20
20
20
16
1
0
16
16
21
5
4
11
5
3
1
1
15
2
0
3
36
16
15
3
0
0
0
0
0
12
1
14
39
4
10
21
3
14
28
28
22
0
0
10
6
6
22
0
0
22
14
9
11
11
27
0
17
16
16
3
11
41
41
41
1
11
9
8
3
12
3
0
0
24
7
11
6
30
10
3
25
0
15
0
1
0
0
0
8
17
3
0
15
3
3
10
6
0
0
1
0
19
13
23
1
9
0
0
0
0
6
27
11
11
8
0
10
22
0
8
0
10
28
4
8
0
37
25
43
1
12
0
27
27
10
6
0
9
28
40
8
0
0
26
37
6
9
34
4
8
4
39
4
19
39
0
11
11
15
15
24
23
0
1
0
12
10
14
0
0
12
21
3
6
45
45
0
1
40
0
14
9
9
26
13
13
19
33
0
0
15
0
6
6
6
6
6
0
20
0
0
0
20
2
0
0
23
3
3
23
23
6
14
1
0
37
37
1
23
4
39
22
32
5
19
4
9
0
31
10
5
17
28
12
25
25
2
3
30
30
8
14
31
26
0
33
1
1
1
7
20
0
3
2
3
12
0
50
24
28
1
18
2
9
27
41
7
8
1
3
8
8
22
22
10
24
24
22
25
10
17
1
1
11
12
12
12
12
22
25
4
11
1
0
0
9
12
1
12
5
2
1
19
29
18
0
35
11
11
11
4
8
4
0
23
23
23
1
1
1
2
9
10
3
6
38
4
22
21
3
21
14
7
10
2
32
0
4
6
22
1
3
18
13
36
9
10
3
3
12
22
39
7
7
24
32
5
31
1
5
5
8
1
0
1
25
25
1
1
6
5
34
1
32
2
2
21
2
5
4
10
20
1
1
23
0
4
5
1
0
13
16
16
23
4
14
0
13
10
10
0
8
3
7
7
3
11
9
16
18
10
1
3
1
0
12
13
0
7
26
15
16
3
14
34
37
34
34
10
3
11
11
33
5
12
29
6
0
3
21
17
5
5
3
16
10
10
18
3
14
11
0
0
4
16
26
11
9
23
3
23
23
3
1
16
3
22
2
4
24
30
14
16
8
15
3
3
30
17
17
0
14
0
7
0
0
2
17
2
0
43
6
17
2
10
10
21
48
7
35
11
6
25
27
3
9
2
0
0
16
16
16
32
2
1
15
2
24
28
8
18
1
9
30
5
23
1
2
14
26
5
0
5
1
6
6
7
0
7
1
1
26
2
0
2
18
15
29
16
29
16
35
1
1
3
16
18
11
20
2
9
6
41
13
9
27
27
27
9
5
5
1
45
10
1
16
16
20
17
12
14
14
1
27
14
14
1
2
0
27
41
2
8
0
14
6
7
12
12
25
20
4
0
16
26
8
6
6
11
6
6
5
21
23
4
4
0
8
24
14
8
8
22
6
2
14
40
11
1
13
2
7
28
27
0
6
49
0
43
23
4
1
2
18
0
0
0
2
1
29
2
1
26
4
0
10
19
33
1
7
10
9
0
6
21
2
25
25
37
32
30
30
3
0
1
1
22
9
1
1
21
10
2
13
5
5
39
39
48
9
2
9
30
4
12
12
12
11
0
0
0
11
3
24
15
5
7
2
12
4
4
13
24
3
18
0
29
29
4
23
5
11
14
14
26
10
13
13
3
0
11
24
9
6
20
36
11
47
21
47
3
2
3
2
8
1
21
32
33
30
30
5
5
0
6
15
7
5
3
7
5
3
0
2
5
0
2
21
1
0
11
9
16
25
25
13
13
14
37
13
8
8
8
3
49
0
0
49
23
23
2
0
3
1
6
14
9
0
17
42
1
3
34
34
9
18
0
35
10
3
22
36
12
16
21
21
9
6
1
1
1
38
24
38
16
25
2
18
0
4
0
12
9
9
21
6
28
8
6
0
0
0
14
1
10
19
2
11
3
4
3
16
2
3
2
2
2
5
14
27
15
6
27
3
2
1
3
9
39
23
15
15
0
36
0
6
1
5
34
21
2
3
1
1
1
1
8
21
50
3
9
5
0
5
3
3
3
38
3
13
8
26
26
0
26
28
3
2
2
25
10
16
1
35
13
11
33
15
45
23
3
9
9
13
38
38
6
3
32
32
30
17
27
6
15
20
13
5
18
4
1
22
2
11
22
8
21
30
13
19
11
2
4
21
0
6
10
0
0
38
6
20
34
1
14
11
0
49
3
0
0
0
1
0
14
39
0
0
14
10
8
20
5
13
48
5
0
4
4
12
20
4
4
20
5
9
9
21
10
3
13
12
0
12
12
0
33
0
7
5
5
5
8
2
2
0
3
0
3
0
35
20
32
1
0
8
30
47
3
1
0
32
16
2
7
43
43
6
29
20
29
13
12
28
0
11
0
35
3
6
10
27
2
27
9
1
1
1
19
10
5
1
3
0
18
7
3
1
9
0
0
0
2
38
13
3
4
13
7
0
9
28
25
20
18
16
18
0
7
23
41
41
14
29
22
1
21
2
20
0
2
37
6
0
31
6
4
6
14
15
6
9
12
24
2
12
8
31
2
31
11
2
3
18
19
16
3
0
12
12
2
44
2
0
0
1
3
3
1
22
0
1
7
44
28
7
41
0
17
29
4
15
7
7
15
32
36
0
1
5
8
16
8
18
10
10
36
36
36
7
2
7
17
47
2
24
28
10
6
3
23
2
14
42
3
2
1
2
2
11
21
1
3
3
1
0
20
1
17
0
12
42
19
0
0
0
6
19
2
2
32
32
6
27
27
1
34
14
5
0
19
24
1
3
0
22
14
25
4
17
23
0
0
5
7
6
26
2
17
12
7
12
17
2
0
3
1
17
9
7
5
50
14
41
3
17
0
6
10
19
25
1
1
2
1
13
3
23
34
0
9
9
3
50
17
20
13
7
2
2
2
34
17
0
39
17
5
5
5
34
1
29
15
28
7
7
4
10
11
11
0
0
1
2
20
35
30
4
4
1
17
4
6
23
14
36
34
17
0
0
17
2
0
1
7
24
23
29
1
1
29
24
42
38
1
1
17
20
41
46
46
7
32
3
3
2
2
0
0
14
0
0
12
12
12
0
0
3
22
9
4
15
11
13
11
11
11
13
11
33
9
9
24
2
26
46
28
1
0
25
9
25
0
3
11
11
0
2
46
3
18
14
2
4
14
28
1
23
21
2
5
12
1
10
3
38
10
24
4
0
0
2
2
0
2
21
21
9
9
8
2
2
5
0
0
27
2
2
1
3
4
4
19
4
16
26
3
5
0
10
18
0
21
2
6
6
6
6
2
7
8
20
12
11
1
1
3
21
2
9
22
1
1
1
0
2
0
32
12
10
9
9
28
28
0
2
3
3
0
3
34
1
4
11
4
4
10
40
33
40
0
1
0
3
14
35
5
5
2
7
7
1
9
2
2
47
13
8
7
11
11
0
0
0
0
0
20
26
6
9
9
3
4
4
5
38
6
14
7
12
13
2
10
9
3
23
32
12
0
6
16
22
35
29
7
2
15
7
0
8
1
11
11
33
13
3
16
1
6
1
1
4
0
12
0
12
49
34
23
5
12
10
19
2
2
34
3
5
0
10
19
10
4
3
26
3
0
3
12
0
12
21
12
8
50
50
0
17
2
20
5
34
0
8
8
26
11
11
9
0
0
0
3
0
23
2
28
6
0
0
0
25
20
18
7
11
11
19
10
3
1
1
49
4
49
8
48
8
11
29
26
0
23
33
38
3
7
0
8
20
3
8
10
3
44
0
14
0
16
12
5
31
2
11
31
17
9
35
35
3
2
19
27
4
28
27
1
11
3
1
1
35
0
0
6
18
6
0
1
0
1
0
0
24
24
11
11
11
4
9
20
1
0
3
43
24
0
22
0
2
0
12
12
6
5
30
23
3
12
4
0
4
1
0
1
8
4
25
0
0
9
3
3
3
4
40
40
20
40
38
0
0
18
19
2
34
38
41
8
41
44
3
2
9
5
2
16
3
6
20
5
14
6
11
0
5
20
47
1
27
47
5
5
32
1
5
22
15
2
27
5
0
5
5
4
25
3
2
2
14
1
29
0
1
0
0
0
19
35
24
24
0
2
1
11
31
11
11
16
16
1
1
24
10
1
11
11
33
6
0
41
1
3
18
18
1
31
0
5
18
0
9
9
4
2
5
15
6
2
2
12
45
4
5
2
2
12
6
1
13
1
5
19
19
11
0
6
4
4
23
13
7
5
46
46
0
1
30
27
1
11
18
11
14
4
27
4
17
0
10
10
0
1
7
23
0
35
1
8
1
6
0
13
11
11
17
17
3
9
17
3
34
3
28
0
21
0
13
3
18
30
30
37
17
34
16
39
23
20
21
0
0
16
28
2
2
28
0
4
0
11
18
0
13
20
4
0
0
18
16
5
17
5
5
41
10
19
5
15
19
19
10
10
2
0
6
0
0
15
0
23
5
0
8
19
1
19
24
24
5
24
2
4
4
8
11
4
4
20
4
2
2
2
6
5
6
6
6
6
23
17
18
5
3
3
3
2
9
9
22
9
16
45
0
5
6
23
23
6
6
7
4
5
23
5
19
28
0
19
27
7
10
30
20
8
11
11
0
2
0
0
1
2
32
1
17
3
17
30
11
11
33
6
6
6
15
6
35
9
11
11
11
0
2
23
16
18
8
18
2
13
2
2
2
7
5
1
3
1
15
5
1
2
15
4
4
2
2
1
7
20
45
29
0
19
0
1
1
1
2
37
7
2
0
0
0
0
0
15
0
34
4
1
7
1
0
13
44
0
5
3
5
3
3
1
6
10
7
22
48
1
32
32
22
23
8
0
26
0
11
18
0
2
6
6
17
6
4
8
4
4
34
4
0
4
0
0
16
6
16
10
29
8
19
0
1
1
1
36
11
10
0
0
7
12
3
7
0
7
24
5
15
4
10
24
8
19
9
3
19
19
0
12
0
18
4
15
9
29
36
13
0
0
10
23
0
30
10
7
16
40
0
0
12
12
38
11
5
1
4
0
11
2
29
6
9
25
9
18
4
0
11
0
18
5
2
11
21
19
0
0
0
9
1
7
27
27
27
0
1
12
0
3
3
23
11
9
9
33
20
20
13
2
17
7
44
44
14
9
6
2
2
12
27
41
12
11
12
2
0
0
1
2
4
16
3
3
3
21
41
22
0
0
1
1
8
10
7
26
10
1
25
2
25
0
10
5
2
5
28
3
27
3
18
8
27
7
16
3
7
36
3
9
24
12
9
7
7
14
1
0
1
1
1
6
6
26
29
10
9
26
6
11
5
8
26
4
10
2
21
17
8
5
26
39
5
5
5
12
17
1
18
0
8
8
2
27
27
0
5
0
5
24
1
0
14
1
20
6
2
19
1
35
15
11
32
16
29
29
5
41
1
11
9
4
21
21
20
8
25
9
5
21
16
23
1
5
0
16
5
3
43
1
9
1
5
1
0
5
31
1
2
44
4
4
3
5
0
6
0
6
27
35
6
7
14
31
31
31
1
6
22
1
1
23
1
4
1
40
40
17
15
33
7
7
0
1
3
3
1
14
2
1
23
11
0
13
7
0
11
3
5
17
17
3
19
2
1
1
30
26
20
23
10
11
4
3
0
3
18
18
0
10
5
9
10
12
3
24
14
12
14
4
7
5
4
0
0
19
11
4
8
3
44
5
20
20
3
20
15
1
15
15
21
29
31
0
17
13
23
13
13
19
0
13
13
25
37
9
26
10
1
2
3
1
2
31
31
31
3
18
0
2
3
22
1
16
8
23
2
13
46
46
3
3
22
3
31
2
2
0
24
9
24
17
20
3
44
5
3
3
7
16
3
7
11
4
40
7
25
2
40
4
28
4
4
8
30
30
1
1
25
37
20
40
2
0
32
15
15
2
2
19
19
10
4
8
4
4
0
18
18
8
18
8
3
4
10
0
13
0
3
21
21
21
0
0
3
1
7
14
15
16
19
38
22
2
28
9
3
21
21
21
0
0
1
15
2
2
5
5
45
1
9
3
5
5
9
34
2
1
14
9
5
13
21
19
3
0
0
0
3
7
13
10
18
32
5
2
32
1
9
9
4
31
16
14
1
1
11
0
0
34
9
2
2
28
10
10
4
14
2
2
1
28
25
0
4
10
0
6
19
34
1
6
6
34
34
1
1
3
42
3
42
25
8
3
6
3
22
17
47
17
10
3
3
1
29
3
20
7
32
8
14
29
29
0
25
15
8
12
17
20
0
3
26
30
13
11
1
0
1
2
43
14
15
19
20
39
0
9
2
7
7
9
10
2
2
22
0
18
27
6
50
14
9
8
24
0
1
32
0
41
16
16
24
36
36
32
1
2
13
8
8
26
1
0
29
4
1
2
0
0
6
7
5
4
25
24
50
9
27
2
9
1
2
20
15
15
1
1
16
8
41
11
30
24
0
0
10
14
16
13
2
6
16
11
5
12
39
1
39
5
29
18
25
25
2
0
1
11
1
10
11
37
13
13
37
0
8
5
15
1
1
2
1
1
45
17
2
10
10
10
22
19
22
18
33
16
3
36
0
25
14
12
19
11
13
9
10
1
7
1
11
11
11
11
3
39
8
11
1
29
1
8
23
1
17
13
13
1
1
2
1
1
27
27
1
47
10
17
1
1
8
8
44
26
49
20
15
20
4
10
0
3
2
9
18
7
10
3
23
37
2
3
8
4
8
2
4
4
1
10
0
10
16
3
3
0
6
0
6
18
18
14
22
25
9
1
6
1
0
4
9
9
0
23
13
23
23
23
26
26
37
17
0
7
26
8
0
1
9
35
0
31
28
4
14
11
7
1
0
1
32
1
24
7
37
3
3
3
27
7
6
24
24
6
36
0
5
5
6
2
1
1
2
32
21
21
10
10
6
0
0
21
0
12
12
12
22
9
8
8
8
19
5
0
11
15
1
4
1
6
7
41
0
4
17
2
14
14
35
5
34
3
3
3
2
20
28
1
12
17
11
15
18
17
3
1
2
1
1
1
1
1
3
5
5
1
11
2
20
2
14
24
0
20
3
5
7
1
1
3
13
12
25
0
17
0
13
3
5
4
5
12
32
1
14
35
32
19
0
2
19
19
14
6
3
17
0
34
2
1
1
12
4
4
12
45
16
0
18
34
12
0
11
16
2
0
0
9
49
33
5
33
6
0
12
3
24
23
5
5
16
1
7
7
14
4
2
20
29
20
27
25
24
6
17
6
1
0
0
7
2
31
32
36
36
16
8
2
27
2
1
2
49
13
15
26
7
7
2
8
30
30
41
13
9
1
27
33
0
11
34
11
9
0
3
9
1
1
0
8
2
2
1
10
38
3
3
10
24
15
15
33
0
0
2
1
30
7
8
0
12
12
12
6
6
24
0
8
0
2
1
35
35
23
0
17
17
0
21
7
35
6
21
25
31
5
25
41
9
9
9
10
1
5
2
34
5
6
5
6
6
0
0
16
2
23
8
11
2
0
15
21
12
0
11
10
4
39
39
8
33
37
6
46
4
3
15
34
3
28
41
3
28
28
11
7
1
8
0
0
1
1
0
8
32
14
1
22
36
46
42
39
39
2
20
28
3
26
23
50
6
1
1
13
1
9
2
13
2
1
1
9
3
24
7
2
2
7
13
33
24
24
19
0
0
14
7
20
37
37
9
17
1
1
7
27
24
0
1
24
0
14
21
30
5
1
0
1
20
19
4
0
33
36
0
12
0
1
3
38
8
0
24
5
1
15
7
7
0
3
33
33
0
29
1
1
27
8
6
44
11
1
6
5
5
2
5
4
13
9
13
0
9
0
12
0
0
34
0
27
0
0
0
5
23
23
2
22
22
0
29
2
17
13
17
26
12
12
4
0
2
3
2
3
0
7
10
0
0
0
23
1
2
2
1
8
13
26
19
2
7
1
3
4
29
5
26
12
9
42
46
46
46
46
12
8
2
23
3
5
27
49
4
4
0
9
10
32
0
38
8
19
19
1
9
16
2
5
16
2
1
31
6
7
1
2
20
0
18
34
14
11
1
6
21
21
34
11
0
3
4
32
8
14
14
6
27
13
11
11
11
13
36
6
36
25
20
21
7
10
10
14
2
17
43
43
5
16
2
2
23
38
31
45
2
6
7
10
41
0
19
1
15
15
8
5
2
18
14
9
2
3
28
28
1
0
0
31
31
1
1
9
0
19
19
4
17
5
16
9
40
28
31
5
24
10
14
6
45
0
5
32
11
10
3
4
0
1
10
25
16
1
13
18
12
14
30
21
40
24
5
24
24
25
4
3
3
23
1
0
5
19
26
10
26
0
11
11
8
26
20
0
32
4
35
6
1
42
33
18
15
11
23
6
22
2
0
0
0
23
16
4
4
44
44
0
0
28
8
26
23
3
20
43
43
43
0
43
43
9
3
16
28
16
5
17
42
18
20
1
6
6
0
8
1
8
13
0
5
7
19
1
0
37
8
0
41
6
6
1
7
17
17
0
1
1
9
9
18
2
17
11
17
17
17
25
2
8
8
24
3
9
49
8
1
2
0
16
36
16
27
5
16
1
0
16
0
0
0
0
6
43
23
23
0
15
10
16
10
15
27
1
3
2
2
2
7
11
12
12
18
35
35
9
10
5
20
1
14
26
9
0
32
32
0
17
17
2
19
22
5
0
14
0
2
13
29
1
2
15
31
7
1
1
26
40
26
3
3
0
41
5
9
0
1
27
9
3
3
33
9
9
9
7
6
2
13
4
4
18
4
2
2
2
2
14
5
1
34
2
23
18
9
35
32
34
26
0
35
9
3
0
1
2
2
1
6
3
40
0
6
2
3
24
28
11
4
23
1
9
23
11
11
17
6
18
3
3
11
3
3
40
8
14
14
20
4
14
10
0
5
5
3
12
9
0
2
29
8
7
0
32
8
5
6
6
29
2
10
35
6
4
4
39
39
23
7
10
10
7
7
2
5
5
25
7
0
5
14
19
14
6
6
3
0
10
10
10
2
5
3
35
13
29
9
24
2
38
29
23
14
2
2
19
3
24
17
0
17
1
34
25
2
23
37
37
37
1
26
35
18
0
14
26
1
19
9
10
28
1
20
14
4
31
5
0
32
0
16
2
10
1
10
27
10
27
6
10
10
7
7
17
10
2
2
41
15
2
16
32
32
32
0
33
0
12
33
3
3
3
3
20
3
15
11
1
1
1
21
15
13
11
6
8
0
14
1
22
1
4
0
19
19
26
31
0
0
27
11
3
11
12
17
1
7
7
4
10
14
1
1
37
4
4
9
0
20
9
4
4
45
45
1
24
9
0
14
23
0
0
0
41
41
23
23
1
11
45
0
17
1
9
7
0
2
7
13
0
21
0
38
38
1
0
2
0
0
28
5
41
23
23
9
43
21
5
11
1
0
4
0
39
14
31
18
36
11
11
0
4
25
1
1
6
14
1
1
1
18
32
36
0
0
36
4
4
4
28
16
9
22
2
19
19
25
21
0
8
24
10
1
7
34
0
1
7
2
5
10
5
2
15
21
1
0
8
26
17
13
0
16
3
20
5
3
3
3
3
0
2
2
14
10
8
4
11
3
7
9
31
23
31
6
30
33
18
13
26
13
4
4
4
0
22
14
35
1
18
36
39
4
4
0
20
13
24
22
29
34
0
2
3
0
0
0
36
3
14
14
1
6
19
7
13
3
0
0
0
8
2
8
16
9
13
9
1
9
24
31
16
24
16
38
8
1
6
1
16
0
7
0
13
0
12
10
3
24
3
2
3
2
41
16
39
3
5
18
8
39
13
0
0
0
1
2
25
3
0
10
1
8
10
15
15
15
35
16
16
3
11
22
11
12
29
1
15
8
7
0
3
21
21
3
21
0
18
18
18
16
16
14
12
1
2
2
24
14
14
0
14
7
5
36
14
2
1
34
28
0
19
31
0
1
1
0
0
6
6
0
2
0
0
8
5
8
4
13
15
15
1
26
2
25
14
1
6
17
7
27
32
1
14
25
10
13
0
26
0
12
15
4
14
4
12
27
23
20
27
40
1
1
18
3
12
6
5
14
14
6
14
0
39
21
12
13
5
7
4
1
0
1
3
22
3
5
3
4
15
0
12
0
12
22
2
2
0
16
23
1
18
0
0
21
4
4
5
2
2
28
2
1
30
1
5
1
4
11
9
5
14
5
11
0
41
12
0
12
2
23
45
9
10
10
32
42
17
16
8
32
8
6
0
23
0
13
13
13
11
0
0
0
7
6
44
10
5
14
1
1
14
3
8
3
31
28
5
7
31
1
1
7
1
1
5
18
24
0
5
25
0
4
37
1
1
35
6
6
6
6
1
2
0
6
2
5
4
24
0
3
19
18
0
4
2
11
0
2
11
3
11
17
6
7
7
25
2
2
5
29
10
0
23
23
14
0
6
5
0
5
42
3
18
36
36
12
3
9
2
2
0
21
2
0
18
3
3
3
2
10
5
10
14
19
6
41
11
24
0
0
0
1
0
4
0
0
15
34
4
8
3
25
13
13
31
6
6
6
48
21
6
21
24
11
11
1
5
5
0
17
22
6
6
0
14
0
4
4
20
20
15
50
0
0
0
20
0
0
0
15
0
23
1
1
19
13
1
18
7
9
13
13
18
10
11
1
1
11
7
37
22
2
24
6
1
7
3
17
0
4
37
10
37
16
8
7
24
7
0
3
8
11
1
1
0
12
7
29
29
0
9
32
44
5
3
0
1
4
5
5
42
42
34
1
35
13
12
4
6
34
19
19
38
6
11
28
3
0
29
12
3
3
3
5
9
9
8
25
1
22
1
16
9
9
2
2
4
3
3
16
17
2
0
2
0
0
0
0
21
3
2
6
4
3
0
1
1
50
3
50
3
1
19
0
5
5
12
35
3
11
11
11
11
11
1
35
9
48
12
3
9
23
23
13
2
2
20
21
20
28
1
28
0
25
14
25
34
34
15
8
4
19
5
8
8
9
15
10
34
11
16
14
33
9
11
31
9
9
6
6
1
30
8
12
12
18
4
1
1
24
24
1
17
10
33
5
0
0
1
0
1
5
39
6
3
10
13
0
0
43
3
0
3
12
13
4
16
0
27
0
29
22
9
21
4
15
10
6
1
23
2
8
4
32
42
3
3
26
12
0
12
1
1
8
8
14
5
31
2
5
0
10
1
10
1
1
3
2
0
25
9
14
8
1
16
10
21
3
3
0
28
36
38
21
21
13
3
7
0
21
3
34
28
34
11
1
9
1
0
5
0
3
27
21
3
3
4
4
6
16
3
3
5
1
1
1
13
5
13
1
49
2
17
5
17
5
0
0
3
1
9
21
0
35
7
2
2
1
1
25
0
7
12
10
5
5
16
2
16
2
16
27
9
27
36
2
29
6
7
7
0
0
21
9
9
3
0
0
31
13
0
20
28
15
25
0
1
17
3
8
7
16
22
21
0
6
8
3
0
0
0
17
17
5
0
0
8
11
13
17
48
4
2
43
1
3
30
30
30
25
7
18
30
14
6
16
26
29
1
13
38
34
5
8
8
9
8
7
6
0
40
4
12
2
37
4
17
23
20
8
6
0
0
40
40
18
23
40
2
8
9
14
1
38
4
1
10
6
25
14
23
3
1
33
20
13
19
24
3
24
18
2
9
2
7
7
17
6
2
0
4
7
1
0
14
6
6
0
26
8
20
0
0
2
0
2
1
1
4
0
1
6
1
5
10
9
10
12
50
21
21
10
3
5
1
1
22
21
0
0
32
28
49
26
6
23
23
5
2
12
0
24
13
46
1
12
25
16
27
1
7
0
16
34
1
17
3
26
3
3
28
0
16
27
27
0
11
18
5
27
5
0
3
10
0
0
43
9
2
3
43
12
40
16
6
33
10
3
50
50
23
18
34
18
21
21
4
4
0
9
0
28
37
1
6
25
21
15
26
3
20
1
5
18
0
2
5
0
24
12
17
40
12
3
20
2
31
31
1
31
7
22
21
5
21
0
1
0
28
8
36
5
2
11
12
2
0
5
0
28
28
25
7
3
3
2
24
11
10
10
10
0
7
7
19
22
3
3
10
22
15
1
6
13
13
28
39
28
12
12
24
10
0
24
1
6
5
5
9
28
19
25
2
23
20
4
21
21
14
8
21
19
19
19
10
12
12
12
0
14
14
14
14
2
0
18
18
18
12
12
9
2
15
5
12
0
12
13
14
1
14
16
5
41
6
24
24
5
24
3
1
2
30
1
1
39
0
6
6
26
6
7
4
5
5
5
5
27
47
1
3
17
17
24
23
5
5
18
25
8
3
1
8
1
19
19
18
18
15
20
1
13
27
0
22
1
12
4
4
14
14
27
14
10
33
10
0
10
10
1
1
31
31
10
0
2
12
12
3
0
2
0
0
0
26
10
22
9
24
2
24
6
10
11
1
3
35
4
4
4
4
0
2
11
11
7
1
14
0
5
5
0
3
17
34
4
33
1
13
7
38
12
3
14
17
0
0
47
4
18
18
4
4
17
17
11
0
21
2
18
2
16
0
8
37
3
28
13
0
1
11
1
6
2
2
19
22
7
12
1
11
8
3
1
36
29
14
1
1
2
39
2
39
26
26
26
14
18
7
6
27
25
27
17
1
1
0
6
19
35
30
0
11
0
6
6
15
3
7
47
2
28
1
1
1
19
36
7
4
13
13
11
11
11
38
2
2
16
10
10
12
12
6
2
13
20
20
9
11
6
4
15
3
4
36
19
5
5
32
5
28
28
28
4
2
16
3
0
8
25
13
34
8
9
21
1
14
0
8
22
7
23
34
4
7
8
15
20
23
1
27
27
8
2
5
27
0
6
4
21
5
44
44
37
2
25
4
26
0
13
13
5
14
13
13
9
18
0
8
7
2
16
2
11
11
0
20
20
2
20
0
13
19
1
37
14
1
1
18
1
14
27
1
2
14
24
9
8
25
11
0
2
2
41
17
45
37
6
17
8
8
34
5
24
1
0
17
17
3
41
2
29
3
3
3
10
1
10
0
11
0
19
17
2
0
6
0
0
1
6
6
11
25
25
1
1
3
1
3
1
3
6
35
4
48
4
1
23
0
2
2
20
1
13
35
11
10
11
9
12
10
0
1
1
0
14
1
2
12
2
1
0
1
22
21
0
36
3
2
6
19
23
3
3
1
2
0
9
9
3
12
30
1
1
10
2
2
0
1
7
4
21
7
21
3
5
3
3
8
20
0
0
2
28
40
16
0
29
29
4
10
25
3
4
42
11
11
2
25
38
3
37
1
0
37
0
21
21
1
4
3
3
29
3
22
8
7
7
7
7
7
29
4
15
15
23
1
22
3
4
16
4
27
3
19
44
3
3
2
10
7
1
1
11
1
11
19
19
0
18
27
9
11
18
18
2
0
4
22
22
26
2
11
0
0
3
38
17
18
44
0
5
6
2
24
0
23
6
5
15
0
5
10
5
13
0
12
1
35
16
16
16
4
0
0
1
35
0
9
7
0
7
41
0
6
3
16
0
0
0
26
20
36
2
41
0
6
6
19
41
20
9
9
2
27
36
32
1
1
9
0
11
17
0
0
1
3
1
1
3
12
15
28
28
1
6
4
27
5
35
35
17
0
0
0
0
10
4
1
14
31
50
23
6
17
8
17
0
7
29
29
29
0
4
9
6
2
2
10
21
7
0
3
7
1
0
19
26
1
9
27
30
27
0
5
17
4
24
0
9
5
23
15
15
25
20
21
21
5
21
9
8
0
14
6
31
10
10
10
2
1
4
1
5
24
15
15
42
5
10
0
32
23
21
23
23
23
7
3
11
7
11
14
11
11
22
0
14
27
27
27
16
9
10
1
8
18
8
41
4
4
2
3
16
2
26
30
30
3
9
9
9
1
15
20
14
0
6
0
37
17
14
4
0
8
5
15
2
6
6
6
8
25
15
7
11
30
5
25
27
1
28
7
3
3
14
2
14
34
45
23
9
0
33
5
4
26
16
16
4
27
1
17
22
18
0
0
4
9
9
9
25
11
3
20
12
0
0
0
14
31
0
3
14
13
10
0
18
9
44
1
9
7
6
20
3
14
8
26
17
17
17
1
0
13
13
0
17
3
33
35
1
13
4
2
1
18
47
4
16
32
32
32
16
17
0
5
12
13
38
13
4
5
2
1
1
9
12
26
18
18
1
5
0
9
6
4
43
43
1
24
12
17
12
12
8
1
1
9
30
0
12
5
20
22
38
36
15
0
11
0
0
11
45
36
45
45
50
33
4
22
22
8
22
2
1
24
8
24
19
19
8
8
1
5
7
11
1
29
2
34
1
15
15
26
21
8
0
15
0
1
8
12
18
22
45
49
5
11
24
24
20
5
7
17
4
4
4
25
3
10
6
17
17
12
2
0
3
3
9
11
0
0
41
41
29
29
16
11
21
21
21
7
7
7
24
4
15
15
4
15
0
23
3
36
0
8
2
1
17
11
5
5
35
23
7
28
7
1
7
18
0
4
12
31
8
1
19
9
10
23
11
3
16
23
0
26
18
2
33
8
37
2
0
0
12
8
3
0
5
10
2
36
36
33
6
1
0
10
10
16
0
6
6
8
8
5
20
12
12
30
15
30
1
24
1
32
32
32
2
4
27
5
4
30
12
3
3
1
1
1
1
20
16
16
7
0
0
1
1
2
2
29
0
32
32
0
0
6
19
27
4
3
6
7
0
3
7
7
2
4
6
12
6
6
37
11
42
19
19
3
0
0
11
1
14
16
0
1
34
6
3
44
6
9
0
17
17
2
1
13
4
2
0
2
23
17
4
1
5
20
1
1
42
1
11
19
1
1
42
0
4
0
11
21
11
23
24
24
23
5
5
0
8
33
1
1
0
7
0
0
14
35
26
9
30
35
0
0
8
0
9
5
5
5
17
21
33
11
20
0
28
3
0
0
1
16
10
4
4
6
25
22
10
1
32
8
43
43
20
3
0
0
7
12
32
0
20
20
0
6
6
10
6
0
0
40
12
1
1
1
21
21
0
24
12
13
3
10
32
2
2
2
0
0
0
0
0
10
0
1
1
12
4
0
9
0
0
2
2
21
24
3
0
1
36
0
5
27
2
2
26
7
16
8
35
38
6
38
11
0
2
29
10
0
0
8
6
22
0
3
3
2
2
1
3
2
19
16
0
12
29
8
5
0
0
2
10
0
0
0
5
1
5
8
36
0
6
3
20
9
21
23
0
1
25
25
8
8
25
13
2
1
1
32
8
6
3
23
1
2
2
3
27
12
10
0
1
5
1
1
20
17
0
17
45
0
9
34
4
1
1
1
26
49
5
5
8
4
3
2
7
2
9
1
1
31
34
1
31
4
2
11
27
2
21
2
0
0
23
7
4
4
6
11
7
31
2
4
30
30
7
22
3
18
2
11
18
6
3
2
28
28
2
3
33
25
4
7
0
1
5
1
1
1
1
34
28
8
19
0
0
21
11
2
47
47
1
6
5
15
0
19
2
19
0
26
34
1
16
8
8
12
6
8
7
9
21
1
11
11
1
30
21
4
4
20
12
0
2
0
22
23
50
6
8
20
23
2
2
2
12
27
12
20
20
6
0
1
22
36
41
0
1
29
4
13
5
24
19
12
1
34
1
34
0
12
22
22
22
4
6
19
0
3
0
20
20
28
1
1
2
0
40
2
40
14
2
22
0
4
2
12
0
4
1
4
0
21
1
11
0
0
3
27
15
0
4
19
10
16
16
16
16
37
24
22
6
15
0
20
2
6
27
5
5
0
11
0
1
16
25
7
10
2
0
9
9
9
50
20
9
9
19
6
0
0
0
2
3
27
4
27
1
1
14
2
5
24
24
3
31
37
1
2
0
27
23
20
29
6
6
6
6
17
20
20
3
3
1
16
10
0
22
22
16
16
16
2
4
16
31
2
7
3
24
3
10
15
3
23
23
5
21
1
1
1
2
22
22
2
44
32
2
2
2
22
42
3
3
5
3
37
10
21
28
21
0
2
14
7
3
2
10
0
25
0
14
8
0
10
6
21
2
21
1
1
17
22
10
12
25
25
6
19
0
24
10
10
33
26
29
17
39
14
10
17
1
17
1
5
0
0
9
36
0
1
0
0
1
3
9
1
0
21
12
0
25
2
3
17
1
1
0
7
21
5
8
24
10
6
26
25
5
5
20
20
14
8
3
5
0
36
1
2
4
0
3
38
20
20
21
0
13
0
3
4
3
9
37
0
1
7
19
7
2
1
1
44
22
28
36
36
36
1
3
41
3
1
46
2
4
3
0
4
0
14
11
1
27
2
3
1
21
3
27
2
7
20
20
20
8
1
26
44
6
4
7
25
0
0
22
5
0
2
2
5
3
4
21
8
8
8
1
1
38
38
28
40
40
0
14
14
5
3
0
3
11
0
25
0
31
2
50
1
8
37
25
46
1
5
27
0
2
2
2
2
2
26
26
9
26
0
26
1
1
6
35
41
1
1
1
8
1
2
20
9
2
13
27
6
16
19
11
3
4
6
1
41
15
25
25
25
30
9
2
0
39
1
3
22
32
13
1
0
3
14
27
33
0
0
11
11
13
11
11
0
0
9
38
29
2
0
1
5
10
27
25
25
17
24
6
25
17
11
1
21
17
31
31
31
9
0
0
0
1
1
1
0
1
18
15
6
6
6
7
7
7
1
20
27
17
27
16
11
11
0
1
10
0
14
0
29
12
10
10
9
2
14
7
29
19
19
19
9
11
7
21
21
7
32
14
22
2
2
30
18
2
25
3
1
8
0
8
11
0
13
0
1
29
4
4
16
31
0
16
1
12
1
2
1
2
0
26
0
13
20
19
6
6
8
36
1
3
32
0
5
0
5
5
31
34
2
2
1
15
0
18
12
12
12
3
6
14
3
6
5
37
27
11
36
36
45
2
42
22
9
23
2
4
0
29
3
3
2
31
13
17
10
6
18
14
20
24
42
18
7
18
3
12
26
11
9
0
2
34
25
5
3
12
2
1
2
0
37
0
6
43
19
4
15
11
0
4
4
4
33
7
1
41
41
14
3
1
21
19
19
21
17
29
3
38
2
13
3
3
3
1
3
11
9
9
10
15
6
15
17
9
18
18
0
15
1
1
33
0
5
2
6
0
24
17
4
29
7
7
15
16
1
19
49
9
32
10
2
5
34
32
0
18
18
11
0
5
0
4
4
31
32
0
13
13
13
13
24
5
24
1
29
19
4
4
6
1
3
9
1
33
2
6
5
29
29
9
5
5
5
31
18
0
0
18
0
4
3
2
26
36
5
4
31
7
4
11
11
37
6
4
36
2
0
8
48
29
25
27
4
8
0
0
2
6
16
9
27
5
15
1
45
9
9
0
45
12
45
17
17
0
16
1
2
47
9
6
33
11
0
13
9
13
15
15
20
8
12
1
1
4
3
3
8
18
11
1
34
34
3
3
25
8
0
0
0
14
0
0
0
5
24
24
1
4
7
31
28
7
8
15
12
34
1
0
1
3
3
2
2
25
30
18
41
18
17
5
1
21
21
5
17
0
3
2
10
22
5
2
2
2
24
2
19
9
9
8
17
25
2
6
21
2
1
26
26
14
4
2
29
6
13
8
4
45
22
39
20
28
18
11
11
6
9
1
24
4
27
7
17
44
44
0
1
20
8
1
10
5
2
30
6
14
43
4
4
0
29
20
38
13
3
5
22
1
2
0
3
24
8
1
1
1
1
32
11
3
2
2
28
5
1
1
12
4
3
12
30
47
5
9
5
47
47
7
9
7
7
7
7
7
7
7
5
3
3
3
2
27
27
27
5
2
2
5
41
0
24
4
6
2
11
3
2
11
24
4
11
9
9
1
1
1
3
35
3
35
4
2
0
6
22
10
12
10
9
4
18
15
15
13
15
3
3
11
0
5
9
10
26
35
15
9
2
12
15
15
12
23
4
4
0
17
10
10
2
7
1
24
4
20
21
8
0
0
18
12
0
12
0
0
1
0
36
36
0
34
1
50
3
8
3
21
4
11
31
22
3
3
28
1
1
17
1
0
22
1
16
7
1
23
36
4
4
4
3
24
0
3
3
1
1
0
5
13
34
5
2
5
1
2
21
2
23
2
23
3
2
2
20
15
7
10
22
35
6
3
3
14
2
30
2
6
1
6
6
20
1
25
29
8
9
40
4
5
4
7
20
20
20
7
25
48
32
9
4
1
20
15
5
19
22
33
29
15
4
14
5
35
35
27
7
47
32
12
15
39
32
0
10
2
8
0
5
23
3
34
25
21
14
0
22
22
5
4
0
3
27
4
4
17
1
24
8
8
22
17
5
0
0
3
1
19
8
24
2
32
8
4
0
1
0
2
28
28
0
11
9
1
5
1
0
4
34
34
34
20
20
9
2
4
0
0
14
28
1
7
14
14
11
38
11
22
0
22
1
3
3
3
9
3
6
25
25
25
25
25
0
18
1
8
1
4
20
22
20
22
12
32
4
12
35
35
35
1
1
11
1
19
0
8
5
0
3
0
3
46
16
7
1
0
3
31
8
11
16
0
0
5
5
2
0
0
0
5
13
10
18
2
10
32
32
5
25
6
13
2
13
8
26
23
0
2
33
4
2
1
40
2
2
2
9
1
25
13
0
4
18
41
9
2
3
6
5
0
28
3
4
25
2
10
3
3
5
37
16
0
6
2
19
1
5
5
0
10
35
4
4
0
0
43
33
9
26
4
14
0
0
1
16
15
3
12
12
21
5
21
3
0
2
6
1
10
7
13
10
3
4
0
17
17
17
5
49
50
23
1
19
19
19
3
12
41
33
7
7
34
1
21
3
0
3
1
15
6
9
31
16
41
1
21
13
8
0
32
1
1
0
26
28
26
4
4
4
48
0
0
28
12
0
0
18
2
0
2
29
0
3
0
5
2
3
45
45
4
8
15
8
2
1
4
14
0
4
24
2
24
3
18
2
2
23
30
5
16
4
4
5
39
5
14
15
5
45
34
24
17
0
5
5
1
0
1
0
11
15
18
28
27
5
0
0
21
2
2
2
2
6
6
3
0
1
0
8
0
0
18
3
18
0
0
5
24
24
5
6
3
18
2
10
16
15
0
0
6
21
2
0
0
17
42
17
6
1
9
2
2
2
2
1
12
37
15
29
14
13
3
9
13
24
24
24
6
20
2
4
5
15
4
23
31
2
0
31
9
27
1
47
0
41
5
18
15
12
26
12
35
33
35
8
44
44
17
5
18
9
2
9
8
6
29
4
9
15
2
20
15
5
13
13
1
5
10
10
26
0
14
17
4
28
23
2
26
6
0
38
29
6
11
17
0
23
8
1
0
7
5
3
16
13
15
13
21
15
1
11
9
0
24
21
3
8
0
1
23
8
28
25
25
25
8
2
1
5
3
5
9
9
3
9
2
11
0
3
3
5
24
2
2
29
29
35
39
5
24
16
16
9
2
7
1
3
10
6
5
2
5
19
0
0
7
7
2
31
8
4
13
21
21
10
0
10
8
45
30
5
33
33
4
0
1
10
4
13
13
3
3
4
4
31
5
0
24
5
24
8
8
8
28
1
9
15
26
0
0
3
2
3
34
7
15
28
10
26
29
28
28
0
30
1
12
1
1
10
2
10
11
2
18
18
6
6
5
19
