# Supplementary material for: Using game theory to thwart multistage privacy intrusions when sharing data
Source: Sci Adv. 2021 Dec 10;7(50):eabe9986. doi: 10.1126/sciadv.abe9986 (PMC8664254; doi:10.1126/sciadv.abe9986)
Supplement: Supplementary file 2 — Data S1 [file sciadv.abe9986_data_s1.zip › sciadv.abe9986_data_s1/data/simu/surname1.txt]

129.0
602.0
602.0
602.0
14.0
54.0
515.0
128.0
128.0
977.0
977.0
977.0
2.0
2.0
2.0
481.0
357.0
357.0
357.0
357.0
341.0
995.0
358.0
358.0
264.0
19.0
19.0
71.0
71.0
71.0
71.0
71.0
17.0
17.0
17.0
17.0
404.0
404.0
404.0
72.0
14.0
14.0
4.0
4.0
551.0
42.0
43.0
43.0
525.0
525.0
432.0
10.0
63.0
63.0
63.0
63.0
571.0
479.0
479.0
34.0
328.0
328.0
328.0
328.0
93.0
99.0
226.0
226.0
271.0
132.0
0.0
17.0
17.0
17.0
359.0
359.0
0.0
97.0
97.0
77.0
77.0
226.0
226.0
351.0
351.0
21.0
185.0
185.0
185.0
185.0
33.0
152.0
152.0
8.0
572.0
572.0
14.0
14.0
106.0
3.0
3.0
89.0
20.0
319.0
319.0
158.0
34.0
181.0
38.0
478.0
478.0
234.0
234.0
261.0
232.0
77.0
77.0
3.0
3.0
7.0
7.0
20.0
20.0
20.0
640.0
640.0
818.0
818.0
818.0
6.0
6.0
6.0
6.0
592.0
592.0
592.0
244.0
39.0
39.0
10.0
272.0
272.0
68.0
68.0
68.0
6.0
174.0
174.0
290.0
16.0
16.0
16.0
242.0
242.0
21.0
21.0
361.0
361.0
385.0
385.0
827.0
2.0
2.0
2.0
384.0
384.0
384.0
55.0
55.0
290.0
290.0
290.0
290.0
2.0
2.0
39.0
769.0
769.0
9.0
134.0
134.0
134.0
134.0
82.0
82.0
82.0
216.0
219.0
219.0
219.0
41.0
8.0
8.0
8.0
8.0
8.0
8.0
242.0
134.0
6.0
6.0
67.0
67.0
389.0
389.0
850.0
15.0
471.0
471.0
471.0
8.0
8.0
887.0
887.0
4.0
4.0
4.0
4.0
27.0
27.0
27.0
134.0
234.0
234.0
234.0
123.0
123.0
123.0
123.0
873.0
282.0
180.0
46.0
46.0
536.0
68.0
68.0
27.0
247.0
247.0
9.0
50.0
50.0
50.0
865.0
865.0
141.0
141.0
141.0
288.0
288.0
262.0
262.0
262.0
45.0
114.0
114.0
114.0
114.0
114.0
62.0
62.0
18.0
11.0
11.0
838.0
508.0
508.0
508.0
777.0
53.0
53.0
117.0
117.0
173.0
173.0
173.0
173.0
173.0
775.0
897.0
140.0
140.0
140.0
12.0
12.0
2.0
2.0
481.0
481.0
558.0
225.0
210.0
210.0
210.0
536.0
536.0
46.0
547.0
463.0
463.0
463.0
463.0
149.0
149.0
149.0
149.0
149.0
2.0
2.0
241.0
241.0
354.0
354.0
192.0
192.0
70.0
12.0
12.0
2.0
2.0
0.0
0.0
0.0
0.0
324.0
324.0
101.0
468.0
468.0
468.0
468.0
719.0
122.0
122.0
313.0
313.0
313.0
122.0
287.0
287.0
287.0
204.0
246.0
276.0
276.0
276.0
276.0
276.0
207.0
207.0
779.0
779.0
779.0
779.0
535.0
535.0
535.0
535.0
245.0
245.0
6.0
6.0
7.0
7.0
7.0
7.0
4.0
4.0
633.0
8.0
8.0
8.0
31.0
31.0
1.0
0.0
0.0
2.0
72.0
72.0
72.0
72.0
72.0
216.0
216.0
216.0
184.0
184.0
720.0
720.0
720.0
720.0
12.0
12.0
272.0
17.0
17.0
60.0
60.0
514.0
514.0
514.0
43.0
388.0
388.0
388.0
388.0
388.0
482.0
482.0
320.0
320.0
479.0
479.0
240.0
320.0
320.0
320.0
320.0
320.0
14.0
211.0
211.0
23.0
4.0
118.0
118.0
118.0
29.0
29.0
343.0
61.0
61.0
61.0
654.0
231.0
12.0
760.0
760.0
760.0
448.0
448.0
36.0
36.0
9.0
9.0
54.0
234.0
243.0
95.0
2.0
2.0
35.0
35.0
35.0
35.0
35.0
39.0
39.0
233.0
983.0
983.0
983.0
983.0
9.0
9.0
9.0
9.0
0.0
0.0
0.0
109.0
109.0
455.0
425.0
506.0
506.0
506.0
21.0
6.0
64.0
64.0
191.0
191.0
131.0
131.0
131.0
66.0
66.0
66.0
66.0
1.0
1.0
27.0
182.0
182.0
50.0
50.0
50.0
13.0
13.0
13.0
185.0
21.0
713.0
713.0
713.0
14.0
344.0
882.0
19.0
19.0
19.0
313.0
107.0
760.0
760.0
8.0
451.0
451.0
843.0
843.0
246.0
246.0
4.0
4.0
392.0
392.0
15.0
242.0
242.0
20.0
12.0
216.0
216.0
216.0
53.0
128.0
128.0
1.0
1.0
8.0
76.0
76.0
76.0
140.0
245.0
245.0
246.0
246.0
10.0
10.0
4.0
362.0
809.0
64.0
64.0
251.0
36.0
36.0
387.0
387.0
1.0
19.0
228.0
568.0
568.0
530.0
530.0
15.0
15.0
15.0
15.0
126.0
126.0
126.0
814.0
814.0
551.0
10.0
192.0
705.0
705.0
638.0
478.0
478.0
85.0
85.0
85.0
808.0
808.0
808.0
190.0
190.0
190.0
190.0
190.0
97.0
107.0
107.0
107.0
107.0
148.0
148.0
458.0
458.0
101.0
47.0
600.0
686.0
93.0
956.0
504.0
504.0
183.0
103.0
103.0
388.0
226.0
87.0
5.0
5.0
2.0
88.0
88.0
1.0
20.0
632.0
17.0
578.0
578.0
201.0
624.0
641.0
641.0
641.0
187.0
187.0
2.0
37.0
481.0
481.0
12.0
0.0
0.0
0.0
657.0
657.0
65.0
507.0
24.0
24.0
24.0
24.0
5.0
5.0
8.0
288.0
288.0
11.0
70.0
145.0
145.0
246.0
321.0
210.0
210.0
138.0
138.0
89.0
141.0
141.0
141.0
141.0
39.0
26.0
13.0
13.0
287.0
60.0
60.0
62.0
62.0
62.0
8.0
8.0
8.0
152.0
53.0
825.0
825.0
134.0
134.0
134.0
313.0
40.0
47.0
47.0
47.0
47.0
47.0
47.0
2.0
2.0
494.0
494.0
494.0
744.0
744.0
744.0
744.0
132.0
132.0
256.0
256.0
256.0
25.0
25.0
25.0
25.0
25.0
25.0
49.0
0.0
0.0
0.0
88.0
1.0
1.0
1.0
552.0
109.0
456.0
133.0
534.0
534.0
21.0
68.0
68.0
68.0
63.0
63.0
63.0
733.0
733.0
86.0
292.0
156.0
156.0
156.0
156.0
77.0
77.0
58.0
58.0
868.0
2.0
2.0
439.0
439.0
170.0
288.0
288.0
36.0
36.0
36.0
666.0
571.0
509.0
509.0
509.0
509.0
509.0
33.0
51.0
51.0
51.0
400.0
508.0
508.0
508.0
508.0
822.0
822.0
822.0
247.0
27.0
27.0
27.0
282.0
210.0
210.0
107.0
351.0
351.0
245.0
245.0
569.0
569.0
50.0
50.0
50.0
740.0
740.0
740.0
137.0
137.0
137.0
207.0
21.0
742.0
742.0
742.0
742.0
63.0
63.0
2.0
2.0
52.0
19.0
19.0
812.0
812.0
812.0
812.0
812.0
79.0
235.0
235.0
235.0
3.0
3.0
3.0
2.0
134.0
134.0
99.0
99.0
2.0
2.0
400.0
810.0
764.0
764.0
17.0
17.0
17.0
17.0
17.0
361.0
361.0
361.0
361.0
361.0
361.0
361.0
24.0
997.0
701.0
701.0
701.0
143.0
143.0
143.0
168.0
168.0
168.0
122.0
15.0
78.0
224.0
122.0
105.0
8.0
8.0
8.0
2.0
2.0
2.0
2.0
2.0
2.0
995.0
995.0
305.0
305.0
1.0
1.0
392.0
392.0
392.0
392.0
12.0
18.0
448.0
448.0
448.0
448.0
90.0
831.0
831.0
831.0
224.0
569.0
569.0
569.0
33.0
33.0
33.0
274.0
274.0
22.0
117.0
84.0
84.0
107.0
107.0
134.0
134.0
533.0
533.0
533.0
533.0
4.0
257.0
104.0
104.0
742.0
12.0
11.0
11.0
47.0
41.0
45.0
45.0
45.0
45.0
1.0
1.0
1.0
917.0
917.0
9.0
9.0
9.0
162.0
162.0
162.0
162.0
207.0
767.0
104.0
398.0
398.0
809.0
809.0
809.0
809.0
809.0
809.0
267.0
387.0
2.0
664.0
664.0
664.0
38.0
38.0
715.0
715.0
161.0
551.0
551.0
5.0
5.0
276.0
540.0
540.0
540.0
0.0
0.0
0.0
0.0
161.0
161.0
67.0
67.0
4.0
16.0
889.0
185.0
185.0
185.0
6.0
6.0
6.0
45.0
638.0
638.0
638.0
638.0
257.0
111.0
13.0
13.0
13.0
13.0
674.0
73.0
73.0
590.0
2.0
2.0
190.0
238.0
238.0
888.0
888.0
733.0
733.0
41.0
41.0
4.0
4.0
4.0
4.0
10.0
649.0
649.0
649.0
20.0
20.0
20.0
175.0
142.0
142.0
3.0
877.0
877.0
25.0
701.0
18.0
773.0
0.0
0.0
0.0
0.0
259.0
259.0
259.0
259.0
259.0
36.0
36.0
116.0
116.0
116.0
116.0
51.0
51.0
654.0
654.0
654.0
141.0
141.0
141.0
71.0
71.0
71.0
135.0
90.0
90.0
90.0
766.0
766.0
10.0
10.0
10.0
10.0
10.0
592.0
806.0
358.0
358.0
358.0
358.0
4.0
25.0
20.0
20.0
20.0
20.0
60.0
11.0
23.0
23.0
23.0
23.0
14.0
111.0
111.0
111.0
111.0
648.0
648.0
648.0
648.0
288.0
346.0
346.0
973.0
973.0
973.0
973.0
134.0
134.0
134.0
18.0
137.0
137.0
137.0
988.0
585.0
585.0
287.0
287.0
397.0
101.0
101.0
101.0
19.0
19.0
19.0
19.0
46.0
46.0
355.0
8.0
35.0
2.0
2.0
16.0
16.0
48.0
48.0
65.0
677.0
677.0
537.0
537.0
137.0
137.0
137.0
137.0
137.0
208.0
208.0
208.0
208.0
689.0
689.0
358.0
358.0
17.0
964.0
964.0
15.0
261.0
261.0
261.0
261.0
306.0
0.0
445.0
537.0
537.0
38.0
38.0
217.0
217.0
217.0
0.0
0.0
103.0
62.0
30.0
30.0
30.0
30.0
71.0
71.0
71.0
71.0
856.0
195.0
256.0
256.0
49.0
49.0
49.0
19.0
19.0
343.0
343.0
191.0
2.0
39.0
39.0
33.0
67.0
6.0
6.0
8.0
53.0
53.0
316.0
316.0
316.0
316.0
316.0
245.0
549.0
549.0
549.0
373.0
373.0
373.0
373.0
373.0
26.0
26.0
52.0
27.0
963.0
401.0
63.0
164.0
164.0
11.0
40.0
1.0
1.0
1.0
23.0
3.0
3.0
3.0
20.0
922.0
135.0
135.0
201.0
201.0
201.0
2.0
2.0
19.0
19.0
19.0
161.0
161.0
430.0
42.0
42.0
58.0
58.0
58.0
58.0
90.0
90.0
90.0
242.0
242.0
474.0
152.0
116.0
226.0
226.0
226.0
63.0
218.0
218.0
16.0
168.0
168.0
40.0
40.0
228.0
228.0
134.0
134.0
10.0
10.0
18.0
18.0
18.0
40.0
268.0
101.0
203.0
203.0
203.0
203.0
203.0
203.0
147.0
147.0
140.0
77.0
77.0
344.0
191.0
19.0
19.0
19.0
16.0
16.0
0.0
0.0
0.0
156.0
156.0
156.0
251.0
656.0
544.0
435.0
16.0
92.0
2.0
2.0
632.0
85.0
85.0
85.0
85.0
37.0
17.0
287.0
287.0
287.0
9.0
9.0
76.0
451.0
451.0
451.0
19.0
218.0
218.0
218.0
367.0
367.0
583.0
583.0
245.0
245.0
708.0
708.0
208.0
49.0
181.0
181.0
948.0
948.0
3.0
3.0
3.0
601.0
21.0
722.0
722.0
675.0
675.0
675.0
142.0
0.0
0.0
18.0
501.0
501.0
501.0
10.0
10.0
10.0
10.0
10.0
796.0
796.0
796.0
525.0
525.0
525.0
857.0
857.0
8.0
8.0
8.0
205.0
531.0
531.0
531.0
329.0
329.0
159.0
159.0
159.0
343.0
343.0
11.0
340.0
340.0
340.0
340.0
340.0
80.0
80.0
80.0
80.0
17.0
17.0
17.0
58.0
14.0
14.0
1.0
1.0
1.0
1.0
45.0
45.0
45.0
45.0
211.0
47.0
47.0
170.0
11.0
11.0
249.0
249.0
242.0
242.0
764.0
717.0
717.0
2.0
2.0
36.0
36.0
36.0
90.0
15.0
15.0
11.0
192.0
868.0
868.0
868.0
327.0
922.0
922.0
922.0
922.0
398.0
398.0
14.0
362.0
362.0
0.0
0.0
0.0
0.0
7.0
44.0
44.0
44.0
44.0
44.0
44.0
2.0
2.0
2.0
697.0
12.0
386.0
386.0
271.0
430.0
430.0
950.0
950.0
188.0
188.0
188.0
608.0
13.0
13.0
13.0
2.0
2.0
0.0
0.0
405.0
405.0
20.0
808.0
785.0
785.0
785.0
785.0
785.0
785.0
168.0
5.0
196.0
733.0
733.0
733.0
360.0
166.0
166.0
166.0
461.0
461.0
721.0
133.0
133.0
343.0
99.0
99.0
99.0
99.0
506.0
19.0
783.0
860.0
860.0
736.0
736.0
61.0
61.0
445.0
811.0
113.0
128.0
128.0
4.0
4.0
14.0
14.0
14.0
14.0
652.0
652.0
652.0
652.0
962.0
400.0
879.0
879.0
879.0
47.0
117.0
117.0
7.0
547.0
547.0
260.0
206.0
2.0
2.0
2.0
15.0
4.0
4.0
4.0
134.0
794.0
77.0
77.0
77.0
77.0
320.0
320.0
320.0
2.0
2.0
2.0
2.0
22.0
22.0
2.0
2.0
2.0
2.0
167.0
167.0
167.0
6.0
6.0
6.0
6.0
38.0
38.0
38.0
233.0
71.0
71.0
71.0
180.0
180.0
123.0
677.0
677.0
677.0
677.0
677.0
677.0
698.0
220.0
60.0
60.0
60.0
742.0
742.0
742.0
49.0
49.0
49.0
49.0
809.0
809.0
809.0
906.0
906.0
906.0
905.0
905.0
150.0
150.0
150.0
317.0
317.0
2.0
2.0
2.0
173.0
173.0
173.0
173.0
173.0
354.0
113.0
582.0
582.0
8.0
101.0
101.0
179.0
179.0
17.0
488.0
47.0
47.0
358.0
358.0
358.0
298.0
298.0
298.0
106.0
106.0
106.0
0.0
0.0
0.0
0.0
6.0
374.0
374.0
374.0
195.0
195.0
195.0
679.0
679.0
679.0
0.0
0.0
0.0
13.0
99.0
261.0
261.0
261.0
728.0
728.0
728.0
70.0
70.0
70.0
70.0
70.0
952.0
888.0
888.0
62.0
161.0
161.0
161.0
384.0
384.0
335.0
335.0
925.0
925.0
925.0
925.0
925.0
271.0
271.0
271.0
141.0
141.0
97.0
97.0
97.0
97.0
70.0
51.0
51.0
312.0
312.0
541.0
541.0
2.0
2.0
2.0
18.0
18.0
757.0
387.0
288.0
558.0
347.0
347.0
271.0
271.0
271.0
25.0
25.0
154.0
190.0
702.0
0.0
0.0
0.0
2.0
2.0
21.0
20.0
20.0
72.0
2.0
2.0
2.0
17.0
17.0
450.0
450.0
450.0
134.0
6.0
6.0
6.0
6.0
6.0
3.0
367.0
367.0
367.0
39.0
41.0
137.0
137.0
736.0
35.0
35.0
35.0
377.0
377.0
202.0
0.0
0.0
0.0
0.0
884.0
884.0
979.0
979.0
979.0
847.0
847.0
847.0
211.0
0.0
450.0
594.0
594.0
594.0
594.0
17.0
17.0
17.0
21.0
236.0
236.0
236.0
728.0
728.0
63.0
63.0
63.0
19.0
19.0
19.0
19.0
142.0
597.0
597.0
597.0
597.0
52.0
52.0
866.0
236.0
236.0
2.0
125.0
16.0
857.0
138.0
138.0
821.0
821.0
88.0
20.0
20.0
20.0
140.0
140.0
0.0
39.0
2.0
52.0
52.0
588.0
588.0
1.0
97.0
97.0
21.0
21.0
21.0
21.0
21.0
170.0
170.0
170.0
319.0
319.0
7.0
7.0
228.0
228.0
251.0
251.0
2.0
2.0
2.0
156.0
156.0
156.0
192.0
109.0
109.0
155.0
155.0
150.0
166.0
166.0
868.0
868.0
19.0
19.0
327.0
327.0
327.0
327.0
87.0
87.0
87.0
656.0
656.0
656.0
187.0
187.0
234.0
31.0
845.0
845.0
35.0
35.0
35.0
82.0
82.0
82.0
4.0
4.0
4.0
4.0
4.0
652.0
2.0
17.0
17.0
17.0
52.0
286.0
286.0
286.0
183.0
183.0
183.0
183.0
732.0
732.0
408.0
408.0
11.0
127.0
127.0
785.0
785.0
208.0
818.0
818.0
23.0
23.0
23.0
32.0
48.0
48.0
288.0
288.0
24.0
24.0
24.0
299.0
299.0
299.0
4.0
4.0
210.0
210.0
210.0
210.0
53.0
53.0
53.0
53.0
53.0
53.0
102.0
348.0
32.0
32.0
276.0
276.0
61.0
61.0
61.0
61.0
995.0
478.0
347.0
907.0
141.0
141.0
236.0
62.0
472.0
472.0
48.0
350.0
350.0
350.0
31.0
31.0
31.0
90.0
223.0
33.0
117.0
117.0
550.0
7.0
7.0
367.0
1.0
58.0
21.0
21.0
115.0
812.0
256.0
307.0
39.0
39.0
736.0
134.0
134.0
134.0
134.0
697.0
697.0
697.0
573.0
573.0
654.0
654.0
176.0
15.0
62.0
62.0
62.0
88.0
88.0
132.0
132.0
440.0
440.0
440.0
130.0
130.0
717.0
827.0
827.0
827.0
392.0
392.0
392.0
392.0
1.0
227.0
227.0
36.0
36.0
36.0
36.0
36.0
315.0
390.0
357.0
0.0
319.0
319.0
2.0
402.0
402.0
402.0
701.0
701.0
385.0
33.0
134.0
134.0
142.0
142.0
22.0
90.0
90.0
52.0
52.0
361.0
361.0
361.0
361.0
18.0
396.0
396.0
44.0
47.0
871.0
871.0
871.0
133.0
133.0
125.0
33.0
33.0
632.0
632.0
433.0
49.0
49.0
16.0
400.0
400.0
400.0
479.0
479.0
118.0
0.0
0.0
127.0
50.0
21.0
21.0
21.0
40.0
40.0
443.0
443.0
22.0
22.0
662.0
367.0
367.0
367.0
47.0
47.0
2.0
2.0
2.0
2.0
664.0
58.0
58.0
17.0
17.0
64.0
64.0
917.0
917.0
917.0
209.0
209.0
209.0
504.0
921.0
921.0
921.0
921.0
226.0
119.0
119.0
36.0
36.0
36.0
2.0
1.0
1.0
1.0
134.0
202.0
218.0
218.0
218.0
4.0
4.0
631.0
166.0
166.0
166.0
634.0
634.0
261.0
261.0
261.0
261.0
34.0
34.0
34.0
34.0
431.0
431.0
8.0
0.0
54.0
54.0
54.0
54.0
54.0
54.0
404.0
907.0
907.0
268.0
268.0
268.0
336.0
78.0
78.0
78.0
78.0
705.0
32.0
32.0
77.0
753.0
753.0
753.0
861.0
224.0
297.0
226.0
226.0
46.0
661.0
661.0
661.0
77.0
77.0
20.0
20.0
73.0
73.0
72.0
33.0
33.0
12.0
170.0
264.0
50.0
392.0
392.0
392.0
292.0
113.0
113.0
4.0
220.0
220.0
254.0
254.0
464.0
464.0
348.0
62.0
62.0
62.0
62.0
62.0
23.0
0.0
0.0
15.0
210.0
210.0
210.0
757.0
757.0
608.0
608.0
917.0
917.0
917.0
33.0
33.0
33.0
33.0
525.0
525.0
525.0
525.0
525.0
1.0
1.0
1.0
8.0
8.0
29.0
29.0
8.0
8.0
20.0
20.0
122.0
122.0
742.0
876.0
5.0
5.0
432.0
432.0
432.0
432.0
432.0
808.0
808.0
808.0
808.0
808.0
20.0
4.0
4.0
0.0
0.0
0.0
13.0
13.0
12.0
139.0
139.0
0.0
0.0
0.0
68.0
332.0
332.0
332.0
332.0
332.0
332.0
47.0
47.0
47.0
47.0
456.0
456.0
456.0
456.0
242.0
5.0
493.0
766.0
20.0
20.0
232.0
762.0
762.0
966.0
299.0
0.0
0.0
0.0
51.0
51.0
51.0
51.0
209.0
291.0
53.0
118.0
118.0
8.0
254.0
254.0
254.0
254.0
583.0
583.0
583.0
613.0
613.0
149.0
149.0
149.0
428.0
428.0
428.0
742.0
53.0
53.0
53.0
53.0
53.0
53.0
53.0
10.0
431.0
431.0
431.0
519.0
519.0
519.0
519.0
519.0
62.0
62.0
352.0
142.0
142.0
700.0
50.0
50.0
165.0
165.0
742.0
742.0
742.0
742.0
536.0
536.0
536.0
288.0
288.0
430.0
430.0
104.0
34.0
34.0
63.0
518.0
518.0
518.0
261.0
261.0
261.0
55.0
995.0
995.0
995.0
995.0
995.0
719.0
719.0
8.0
8.0
8.0
411.0
411.0
411.0
480.0
480.0
480.0
480.0
632.0
632.0
632.0
632.0
427.0
427.0
427.0
36.0
36.0
36.0
134.0
134.0
134.0
0.0
0.0
852.0
90.0
192.0
192.0
192.0
13.0
2.0
6.0
6.0
6.0
202.0
202.0
202.0
27.0
178.0
178.0
178.0
0.0
12.0
12.0
491.0
491.0
491.0
173.0
236.0
236.0
210.0
210.0
736.0
99.0
99.0
99.0
99.0
99.0
61.0
74.0
74.0
74.0
889.0
0.0
0.0
269.0
269.0
269.0
269.0
40.0
40.0
592.0
592.0
85.0
85.0
319.0
319.0
0.0
865.0
12.0
12.0
367.0
12.0
12.0
12.0
168.0
168.0
168.0
77.0
77.0
33.0
99.0
461.0
461.0
461.0
461.0
461.0
26.0
807.0
807.0
127.0
6.0
71.0
215.0
215.0
215.0
215.0
969.0
969.0
35.0
35.0
187.0
187.0
187.0
53.0
11.0
857.0
81.0
81.0
514.0
514.0
72.0
5.0
683.0
212.0
212.0
212.0
16.0
411.0
411.0
142.0
454.0
12.0
8.0
8.0
179.0
179.0
179.0
53.0
226.0
226.0
226.0
90.0
90.0
176.0
176.0
14.0
14.0
14.0
905.0
905.0
38.0
38.0
38.0
216.0
216.0
367.0
367.0
10.0
191.0
191.0
191.0
127.0
31.0
359.0
359.0
359.0
359.0
2.0
405.0
822.0
293.0
293.0
293.0
293.0
293.0
622.0
327.0
327.0
159.0
159.0
159.0
159.0
159.0
432.0
448.0
448.0
51.0
947.0
437.0
437.0
320.0
493.0
2.0
675.0
675.0
7.0
7.0
671.0
79.0
79.0
79.0
367.0
367.0
367.0
54.0
293.0
293.0
804.0
145.0
736.0
47.0
47.0
35.0
35.0
360.0
938.0
3.0
270.0
270.0
201.0
201.0
201.0
1.0
100.0
100.0
597.0
597.0
282.0
282.0
17.0
140.0
140.0
140.0
123.0
11.0
11.0
225.0
256.0
509.0
509.0
509.0
509.0
736.0
736.0
11.0
11.0
11.0
34.0
463.0
491.0
338.0
338.0
847.0
491.0
400.0
400.0
20.0
155.0
155.0
468.0
468.0
107.0
775.0
47.0
47.0
47.0
34.0
34.0
1.0
1.0
47.0
0.0
0.0
0.0
0.0
0.0
21.0
21.0
17.0
17.0
17.0
70.0
145.0
594.0
594.0
654.0
654.0
1.0
1.0
1.0
1.0
394.0
184.0
319.0
319.0
319.0
1.0
1.0
361.0
361.0
592.0
592.0
0.0
216.0
216.0
216.0
257.0
358.0
73.0
7.0
7.0
7.0
7.0
401.0
401.0
401.0
401.0
7.0
7.0
7.0
50.0
50.0
50.0
614.0
614.0
614.0
614.0
362.0
362.0
633.0
633.0
633.0
633.0
633.0
506.0
506.0
348.0
348.0
58.0
58.0
440.0
440.0
440.0
189.0
189.0
189.0
189.0
788.0
788.0
788.0
6.0
6.0
6.0
299.0
299.0
506.0
525.0
40.0
39.0
39.0
33.0
33.0
33.0
29.0
29.0
64.0
64.0
64.0
64.0
1.0
1.0
1.0
134.0
134.0
51.0
51.0
58.0
58.0
278.0
248.0
248.0
313.0
313.0
96.0
96.0
96.0
9.0
59.0
25.0
25.0
25.0
525.0
525.0
525.0
192.0
192.0
710.0
710.0
710.0
264.0
264.0
264.0
264.0
264.0
10.0
10.0
10.0
10.0
95.0
95.0
95.0
95.0
12.0
470.0
470.0
551.0
425.0
425.0
425.0
425.0
425.0
501.0
501.0
120.0
569.0
36.0
305.0
305.0
49.0
49.0
21.0
26.0
26.0
21.0
2.0
2.0
2.0
2.0
62.0
216.0
216.0
216.0
134.0
134.0
4.0
353.0
353.0
59.0
59.0
59.0
773.0
883.0
883.0
883.0
361.0
165.0
348.0
392.0
201.0
201.0
259.0
259.0
259.0
123.0
285.0
285.0
285.0
160.0
109.0
11.0
30.0
30.0
30.0
30.0
94.0
94.0
94.0
94.0
649.0
649.0
101.0
46.0
46.0
46.0
797.0
797.0
132.0
132.0
132.0
132.0
132.0
132.0
88.0
88.0
88.0
5.0
248.0
248.0
57.0
57.0
141.0
141.0
62.0
697.0
22.0
22.0
22.0
868.0
868.0
868.0
5.0
5.0
115.0
115.0
536.0
177.0
177.0
82.0
82.0
72.0
72.0
72.0
12.0
189.0
201.0
77.0
77.0
666.0
666.0
666.0
666.0
292.0
128.0
86.0
86.0
191.0
191.0
191.0
224.0
95.0
95.0
95.0
97.0
77.0
77.0
77.0
21.0
21.0
808.0
61.0
61.0
305.0
305.0
205.0
25.0
25.0
936.0
936.0
936.0
936.0
3.0
3.0
493.0
344.0
344.0
38.0
151.0
40.0
40.0
40.0
40.0
50.0
50.0
24.0
24.0
24.0
449.0
299.0
299.0
358.0
825.0
825.0
452.0
452.0
40.0
40.0
40.0
39.0
39.0
6.0
37.0
37.0
184.0
29.0
67.0
67.0
67.0
40.0
40.0
13.0
13.0
500.0
500.0
500.0
500.0
13.0
13.0
0.0
0.0
0.0
0.0
283.0
283.0
283.0
296.0
296.0
296.0
296.0
2.0
419.0
419.0
419.0
11.0
11.0
11.0
11.0
37.0
37.0
14.0
14.0
361.0
361.0
361.0
361.0
361.0
88.0
88.0
433.0
433.0
16.0
592.0
558.0
142.0
14.0
14.0
14.0
14.0
117.0
117.0
117.0
20.0
20.0
20.0
20.0
37.0
37.0
251.0
251.0
25.0
25.0
514.0
259.0
259.0
259.0
504.0
504.0
264.0
264.0
218.0
218.0
218.0
218.0
218.0
242.0
242.0
242.0
242.0
0.0
0.0
0.0
37.0
174.0
174.0
174.0
259.0
259.0
376.0
376.0
376.0
376.0
376.0
77.0
77.0
77.0
457.0
457.0
28.0
492.0
323.0
323.0
323.0
291.0
295.0
295.0
295.0
2.0
2.0
38.0
38.0
18.0
18.0
114.0
114.0
6.0
401.0
401.0
536.0
536.0
536.0
18.0
113.0
53.0
53.0
53.0
216.0
756.0
756.0
756.0
756.0
40.0
224.0
224.0
80.0
80.0
70.0
10.0
10.0
152.0
152.0
271.0
271.0
2.0
118.0
118.0
118.0
118.0
4.0
4.0
4.0
161.0
161.0
568.0
568.0
534.0
534.0
15.0
15.0
47.0
47.0
680.0
26.0
26.0
224.0
5.0
47.0
47.0
632.0
6.0
6.0
448.0
742.0
742.0
36.0
73.0
73.0
741.0
741.0
710.0
710.0
710.0
710.0
199.0
199.0
28.0
28.0
0.0
202.0
202.0
303.0
329.0
329.0
329.0
141.0
141.0
218.0
218.0
218.0
218.0
3.0
147.0
76.0
76.0
762.0
762.0
525.0
680.0
680.0
20.0
3.0
37.0
34.0
34.0
8.0
8.0
8.0
1.0
1.0
506.0
506.0
44.0
79.0
79.0
79.0
79.0
173.0
173.0
173.0
122.0
236.0
236.0
236.0
216.0
216.0
216.0
448.0
60.0
60.0
141.0
86.0
86.0
86.0
344.0
344.0
344.0
380.0
21.0
21.0
259.0
50.0
50.0
62.0
48.0
48.0
48.0
39.0
39.0
90.0
29.0
29.0
29.0
29.0
188.0
188.0
188.0
188.0
53.0
113.0
113.0
113.0
113.0
17.0
288.0
288.0
288.0
65.0
841.0
841.0
14.0
14.0
14.0
831.0
831.0
831.0
831.0
2.0
302.0
302.0
302.0
2.0
2.0
2.0
2.0
2.0
171.0
373.0
126.0
126.0
338.0
338.0
338.0
338.0
88.0
827.0
827.0
137.0
16.0
16.0
16.0
425.0
425.0
425.0
425.0
156.0
133.0
133.0
90.0
90.0
90.0
753.0
17.0
623.0
623.0
180.0
180.0
84.0
473.0
473.0
473.0
0.0
0.0
0.0
42.0
26.0
374.0
74.0
74.0
60.0
60.0
347.0
327.0
327.0
327.0
624.0
3.0
3.0
3.0
107.0
53.0
53.0
267.0
267.0
267.0
134.0
905.0
905.0
905.0
264.0
264.0
264.0
833.0
70.0
70.0
70.0
70.0
0.0
327.0
327.0
327.0
327.0
327.0
129.0
129.0
2.0
140.0
140.0
160.0
160.0
371.0
371.0
371.0
263.0
263.0
228.0
228.0
8.0
8.0
43.0
337.0
337.0
977.0
977.0
84.0
84.0
84.0
641.0
597.0
223.0
223.0
223.0
5.0
5.0
5.0
49.0
299.0
299.0
299.0
299.0
387.0
387.0
387.0
387.0
387.0
298.0
298.0
736.0
736.0
736.0
19.0
19.0
612.0
4.0
40.0
40.0
390.0
390.0
390.0
390.0
152.0
152.0
26.0
47.0
91.0
91.0
360.0
360.0
3.0
211.0
155.0
155.0
155.0
115.0
938.0
938.0
85.0
550.0
550.0
550.0
550.0
823.0
0.0
0.0
362.0
362.0
947.0
337.0
361.0
361.0
51.0
51.0
51.0
20.0
323.0
323.0
337.0
337.0
54.0
54.0
427.0
427.0
427.0
427.0
312.0
312.0
660.0
313.0
139.0
251.0
251.0
251.0
251.0
6.0
6.0
1.0
1.0
618.0
535.0
12.0
70.0
70.0
550.0
550.0
550.0
174.0
174.0
174.0
847.0
205.0
205.0
205.0
205.0
161.0
19.0
19.0
86.0
53.0
53.0
492.0
492.0
492.0
312.0
312.0
377.0
26.0
26.0
81.0
18.0
18.0
18.0
235.0
812.0
812.0
812.0
812.0
348.0
13.0
13.0
39.0
39.0
39.0
621.0
63.0
63.0
63.0
63.0
63.0
63.0
63.0
37.0
40.0
40.0
40.0
822.0
822.0
822.0
155.0
155.0
58.0
380.0
317.0
90.0
90.0
90.0
90.0
7.0
7.0
101.0
101.0
164.0
164.0
164.0
9.0
9.0
282.0
282.0
48.0
702.0
702.0
702.0
0.0
201.0
201.0
201.0
201.0
13.0
915.0
915.0
915.0
675.0
645.0
645.0
20.0
796.0
226.0
269.0
247.0
55.0
55.0
220.0
220.0
247.0
247.0
27.0
27.0
27.0
747.0
747.0
93.0
93.0
93.0
135.0
135.0
135.0
127.0
41.0
861.0
5.0
0.0
0.0
6.0
321.0
321.0
321.0
632.0
632.0
632.0
0.0
0.0
613.0
613.0
322.0
322.0
322.0
132.0
132.0
132.0
26.0
35.0
27.0
27.0
27.0
35.0
35.0
35.0
3.0
161.0
161.0
161.0
161.0
161.0
156.0
492.0
22.0
41.0
671.0
671.0
24.0
24.0
193.0
42.0
42.0
26.0
26.0
26.0
26.0
61.0
701.0
701.0
52.0
741.0
741.0
312.0
282.0
683.0
683.0
113.0
814.0
192.0
192.0
4.0
4.0
803.0
803.0
803.0
2.0
97.0
97.0
427.0
427.0
995.0
206.0
206.0
278.0
661.0
41.0
41.0
41.0
118.0
118.0
118.0
118.0
35.0
35.0
35.0
607.0
607.0
303.0
303.0
62.0
62.0
374.0
374.0
18.0
18.0
378.0
37.0
152.0
152.0
6.0
2.0
2.0
2.0
2.0
2.0
2.0
2.0
123.0
123.0
123.0
52.0
4.0
477.0
520.0
520.0
231.0
231.0
514.0
590.0
590.0
590.0
590.0
608.0
608.0
109.0
109.0
109.0
481.0
205.0
205.0
205.0
128.0
276.0
33.0
33.0
807.0
807.0
720.0
720.0
720.0
11.0
11.0
157.0
157.0
157.0
461.0
461.0
357.0
357.0
592.0
592.0
592.0
750.0
53.0
158.0
158.0
852.0
852.0
50.0
148.0
148.0
148.0
367.0
367.0
367.0
0.0
0.0
132.0
132.0
201.0
201.0
201.0
201.0
201.0
201.0
201.0
166.0
124.0
124.0
384.0
384.0
384.0
33.0
13.0
551.0
551.0
159.0
159.0
159.0
226.0
88.0
88.0
481.0
434.0
5.0
5.0
390.0
390.0
390.0
390.0
868.0
101.0
136.0
456.0
456.0
952.0
427.0
427.0
427.0
694.0
813.0
813.0
813.0
21.0
21.0
76.0
76.0
76.0
148.0
148.0
37.0
111.0
116.0
116.0
777.0
777.0
777.0
2.0
2.0
2.0
454.0
454.0
2.0
2.0
2.0
2.0
52.0
52.0
52.0
52.0
52.0
52.0
809.0
809.0
809.0
809.0
809.0
809.0
809.0
461.0
132.0
132.0
132.0
273.0
273.0
273.0
273.0
717.0
814.0
179.0
179.0
179.0
179.0
179.0
456.0
456.0
456.0
355.0
210.0
435.0
865.0
865.0
865.0
2.0
551.0
551.0
551.0
201.0
201.0
206.0
206.0
65.0
65.0
65.0
65.0
181.0
181.0
181.0
814.0
762.0
150.0
150.0
769.0
769.0
40.0
40.0
142.0
142.0
426.0
426.0
1.0
353.0
4.0
20.0
20.0
13.0
13.0
827.0
827.0
827.0
876.0
876.0
238.0
238.0
238.0
20.0
136.0
136.0
136.0
804.0
804.0
38.0
38.0
38.0
810.0
810.0
550.0
550.0
259.0
259.0
259.0
0.0
992.0
117.0
87.0
87.0
63.0
641.0
641.0
641.0
407.0
407.0
407.0
407.0
259.0
259.0
20.0
20.0
232.0
168.0
168.0
168.0
227.0
804.0
804.0
804.0
63.0
11.0
11.0
146.0
146.0
146.0
145.0
408.0
408.0
142.0
22.0
22.0
290.0
48.0
6.0
6.0
6.0
449.0
449.0
666.0
666.0
666.0
210.0
373.0
992.0
992.0
992.0
102.0
102.0
374.0
789.0
789.0
789.0
789.0
431.0
431.0
134.0
134.0
134.0
134.0
85.0
85.0
166.0
93.0
12.0
12.0
12.0
50.0
50.0
50.0
234.0
25.0
277.0
277.0
169.0
169.0
265.0
476.0
4.0
4.0
70.0
70.0
6.0
6.0
6.0
87.0
87.0
87.0
87.0
448.0
53.0
53.0
728.0
728.0
226.0
226.0
226.0
226.0
651.0
651.0
63.0
63.0
77.0
77.0
77.0
86.0
320.0
2.0
810.0
348.0
348.0
360.0
850.0
2.0
2.0
2.0
2.0
2.0
2.0
994.0
994.0
74.0
226.0
226.0
461.0
461.0
689.0
689.0
689.0
291.0
291.0
63.0
63.0
63.0
315.0
48.0
48.0
48.0
1.0
357.0
357.0
357.0
357.0
477.0
477.0
477.0
24.0
24.0
24.0
305.0
578.0
578.0
42.0
92.0
86.0
608.0
1.0
191.0
191.0
191.0
41.0
41.0
809.0
429.0
476.0
476.0
476.0
13.0
2.0
481.0
13.0
13.0
681.0
681.0
50.0
50.0
50.0
3.0
3.0
165.0
165.0
943.0
299.0
875.0
875.0
156.0
21.0
21.0
21.0
236.0
236.0
31.0
7.0
7.0
148.0
148.0
148.0
450.0
450.0
450.0
4.0
4.0
645.0
645.0
811.0
811.0
811.0
23.0
191.0
191.0
191.0
67.0
37.0
61.0
61.0
15.0
53.0
189.0
189.0
63.0
63.0
886.0
525.0
525.0
525.0
0.0
527.0
527.0
202.0
202.0
202.0
202.0
202.0
202.0
11.0
183.0
183.0
251.0
343.0
14.0
14.0
14.0
14.0
808.0
808.0
808.0
54.0
4.0
411.0
15.0
168.0
168.0
52.0
161.0
161.0
59.0
419.0
419.0
239.0
239.0
29.0
142.0
18.0
18.0
270.0
404.0
1.0
236.0
236.0
236.0
236.0
77.0
150.0
150.0
132.0
1.0
1.0
8.0
360.0
360.0
73.0
478.0
282.0
282.0
393.0
705.0
0.0
0.0
534.0
534.0
6.0
101.0
101.0
1.0
19.0
19.0
19.0
3.0
77.0
77.0
77.0
540.0
308.0
9.0
73.0
73.0
73.0
15.0
15.0
15.0
15.0
194.0
4.0
4.0
4.0
431.0
36.0
376.0
18.0
18.0
18.0
18.0
88.0
88.0
88.0
7.0
7.0
97.0
541.0
541.0
541.0
2.0
2.0
2.0
440.0
408.0
632.0
425.0
26.0
15.0
15.0
15.0
76.0
76.0
592.0
592.0
592.0
592.0
995.0
995.0
896.0
896.0
896.0
210.0
210.0
210.0
210.0
188.0
11.0
13.0
13.0
50.0
50.0
50.0
104.0
477.0
477.0
727.0
201.0
201.0
201.0
448.0
448.0
0.0
0.0
0.0
579.0
405.0
12.0
84.0
84.0
84.0
101.0
101.0
101.0
26.0
216.0
216.0
127.0
127.0
127.0
74.0
74.0
74.0
8.0
43.0
154.0
533.0
139.0
82.0
82.0
82.0
82.0
82.0
448.0
448.0
62.0
14.0
14.0
14.0
381.0
381.0
782.0
782.0
782.0
782.0
481.0
481.0
481.0
165.0
139.0
463.0
463.0
259.0
427.0
427.0
223.0
223.0
223.0
223.0
19.0
47.0
47.0
123.0
123.0
82.0
46.0
46.0
11.0
69.0
594.0
594.0
59.0
59.0
210.0
265.0
265.0
28.0
28.0
28.0
28.0
2.0
2.0
645.0
256.0
202.0
202.0
202.0
256.0
256.0
103.0
103.0
1.0
778.0
50.0
841.0
361.0
361.0
259.0
16.0
622.0
0.0
0.0
895.0
895.0
895.0
895.0
232.0
582.0
582.0
481.0
481.0
481.0
85.0
65.0
65.0
65.0
889.0
4.0
4.0
657.0
713.0
713.0
245.0
25.0
25.0
131.0
131.0
61.0
6.0
179.0
179.0
814.0
814.0
313.0
11.0
11.0
11.0
5.0
5.0
257.0
257.0
944.0
22.0
22.0
22.0
157.0
157.0
157.0
33.0
33.0
182.0
10.0
10.0
10.0
292.0
39.0
39.0
39.0
39.0
39.0
929.0
929.0
504.0
504.0
504.0
215.0
215.0
46.0
39.0
797.0
797.0
797.0
700.0
700.0
700.0
11.0
11.0
11.0
10.0
10.0
10.0
10.0
216.0
216.0
216.0
216.0
216.0
216.0
216.0
285.0
0.0
191.0
191.0
278.0
278.0
278.0
278.0
278.0
796.0
796.0
796.0
63.0
461.0
461.0
259.0
259.0
145.0
145.0
0.0
222.0
222.0
1.0
1.0
142.0
491.0
491.0
491.0
77.0
126.0
126.0
95.0
95.0
95.0
95.0
134.0
134.0
0.0
9.0
9.0
740.0
740.0
16.0
16.0
445.0
111.0
90.0
90.0
90.0
533.0
18.0
508.0
831.0
856.0
856.0
845.0
845.0
65.0
37.0
37.0
419.0
140.0
140.0
4.0
491.0
132.0
132.0
19.0
19.0
183.0
183.0
295.0
156.0
343.0
343.0
84.0
54.0
59.0
59.0
59.0
784.0
784.0
784.0
784.0
138.0
138.0
138.0
138.0
131.0
131.0
131.0
179.0
179.0
179.0
15.0
113.0
113.0
35.0
53.0
53.0
46.0
46.0
49.0
49.0
49.0
53.0
53.0
53.0
878.0
878.0
109.0
187.0
53.0
168.0
1.0
191.0
3.0
109.0
109.0
109.0
33.0
33.0
33.0
33.0
607.0
13.0
13.0
13.0
1.0
315.0
353.0
12.0
515.0
515.0
515.0
10.0
1.0
1.0
1.0
1.0
283.0
283.0
283.0
283.0
283.0
534.0
534.0
626.0
626.0
626.0
1.0
1.0
12.0
936.0
234.0
234.0
32.0
32.0
32.0
11.0
224.0
224.0
224.0
224.0
12.0
12.0
161.0
161.0
46.0
46.0
6.0
742.0
742.0
2.0
6.0
6.0
6.0
6.0
6.0
6.0
28.0
28.0
18.0
313.0
528.0
42.0
322.0
322.0
322.0
4.0
467.0
467.0
467.0
192.0
344.0
46.0
19.0
162.0
162.0
125.0
125.0
44.0
204.0
25.0
3.0
3.0
3.0
3.0
483.0
43.0
43.0
139.0
139.0
139.0
388.0
388.0
388.0
214.0
689.0
425.0
425.0
425.0
4.0
4.0
14.0
14.0
14.0
11.0
11.0
683.0
21.0
21.0
21.0
121.0
121.0
121.0
332.0
216.0
216.0
3.0
3.0
3.0
126.0
23.0
23.0
244.0
2.0
38.0
38.0
2.0
2.0
166.0
106.0
106.0
106.0
841.0
7.0
7.0
330.0
330.0
227.0
227.0
227.0
688.0
13.0
13.0
13.0
13.0
13.0
13.0
131.0
131.0
736.0
736.0
736.0
99.0
2.0
808.0
808.0
808.0
201.0
201.0
762.0
762.0
762.0
170.0
454.0
847.0
812.0
812.0
812.0
57.0
378.0
347.0
347.0
347.0
347.0
76.0
76.0
76.0
76.0
177.0
177.0
14.0
81.0
81.0
47.0
53.0
53.0
505.0
18.0
18.0
736.0
736.0
12.0
12.0
12.0
701.0
17.0
2.0
2.0
15.0
764.0
86.0
86.0
167.0
167.0
121.0
248.0
54.0
536.0
575.0
3.0
231.0
231.0
231.0
231.0
534.0
0.0
0.0
0.0
0.0
38.0
38.0
38.0
7.0
7.0
590.0
590.0
15.0
211.0
74.0
74.0
150.0
263.0
263.0
311.0
169.0
14.0
14.0
14.0
6.0
6.0
6.0
288.0
288.0
288.0
288.0
53.0
53.0
53.0
68.0
871.0
871.0
871.0
871.0
871.0
431.0
431.0
431.0
431.0
22.0
22.0
22.0
22.0
113.0
113.0
507.0
507.0
964.0
964.0
964.0
17.0
7.0
168.0
168.0
12.0
6.0
6.0
6.0
155.0
155.0
148.0
1.0
1.0
1.0
14.0
448.0
3.0
819.0
80.0
100.0
30.0
30.0
597.0
597.0
16.0
16.0
16.0
16.0
16.0
16.0
95.0
158.0
158.0
185.0
185.0
185.0
608.0
608.0
558.0
558.0
6.0
6.0
6.0
42.0
42.0
42.0
42.0
134.0
134.0
134.0
705.0
705.0
705.0
2.0
2.0
536.0
232.0
21.0
592.0
592.0
592.0
15.0
15.0
15.0
727.0
727.0
727.0
33.0
358.0
358.0
358.0
812.0
18.0
234.0
25.0
25.0
117.0
61.0
61.0
450.0
0.0
0.0
0.0
0.0
381.0
381.0
121.0
503.0
503.0
503.0
503.0
288.0
53.0
53.0
53.0
53.0
12.0
12.0
534.0
534.0
151.0
151.0
151.0
4.0
4.0
582.0
582.0
388.0
293.0
649.0
649.0
649.0
268.0
3.0
3.0
0.0
0.0
0.0
448.0
448.0
448.0
448.0
448.0
179.0
171.0
107.0
107.0
686.0
77.0
77.0
182.0
182.0
182.0
7.0
7.0
61.0
753.0
661.0
661.0
661.0
661.0
256.0
256.0
256.0
256.0
122.0
26.0
26.0
739.0
739.0
739.0
739.0
8.0
107.0
170.0
541.0
541.0
73.0
197.0
197.0
26.0
26.0
26.0
26.0
26.0
278.0
40.0
4.0
4.0
4.0
689.0
238.0
246.0
246.0
15.0
189.0
189.0
189.0
287.0
287.0
287.0
287.0
287.0
500.0
470.0
92.0
92.0
92.0
833.0
833.0
5.0
348.0
348.0
357.0
2.0
2.0
2.0
2.0
2.0
86.0
86.0
86.0
86.0
234.0
35.0
35.0
35.0
35.0
337.0
666.0
666.0
282.0
92.0
92.0
92.0
92.0
19.0
19.0
19.0
579.0
624.0
0.0
0.0
0.0
0.0
0.0
0.0
348.0
348.0
71.0
71.0
2.0
2.0
13.0
13.0
13.0
13.0
37.0
37.0
104.0
104.0
104.0
201.0
201.0
602.0
602.0
602.0
602.0
638.0
229.0
384.0
1.0
1.0
1.0
1.0
0.0
0.0
0.0
567.0
567.0
567.0
461.0
420.0
567.0
567.0
170.0
170.0
170.0
170.0
30.0
102.0
4.0
4.0
4.0
439.0
92.0
92.0
2.0
2.0
15.0
15.0
15.0
15.0
540.0
540.0
19.0
19.0
19.0
77.0
77.0
493.0
782.0
19.0
19.0
19.0
19.0
20.0
62.0
62.0
6.0
6.0
41.0
41.0
41.0
7.0
77.0
26.0
49.0
49.0
49.0
191.0
141.0
141.0
141.0
173.0
173.0
12.0
12.0
37.0
220.0
206.0
206.0
223.0
20.0
20.0
37.0
22.0
22.0
61.0
61.0
79.0
0.0
0.0
0.0
465.0
1.0
353.0
353.0
492.0
492.0
47.0
10.0
10.0
10.0
966.0
53.0
53.0
53.0
28.0
458.0
311.0
232.0
232.0
232.0
4.0
4.0
4.0
227.0
471.0
471.0
471.0
471.0
484.0
32.0
32.0
32.0
835.0
835.0
12.0
12.0
123.0
123.0
123.0
49.0
20.0
117.0
117.0
62.0
407.0
58.0
132.0
132.0
594.0
594.0
594.0
140.0
13.0
40.0
33.0
78.0
78.0
78.0
11.0
11.0
24.0
24.0
24.0
24.0
24.0
860.0
279.0
279.0
279.0
279.0
922.0
85.0
85.0
964.0
964.0
964.0
192.0
192.0
192.0
736.0
64.0
64.0
137.0
137.0
137.0
137.0
137.0
137.0
137.0
82.0
320.0
320.0
320.0
320.0
320.0
32.0
139.0
15.0
733.0
733.0
49.0
49.0
483.0
357.0
357.0
63.0
63.0
63.0
73.0
73.0
73.0
215.0
215.0
215.0
988.0
400.0
37.0
37.0
804.0
293.0
293.0
386.0
386.0
386.0
282.0
282.0
282.0
282.0
10.0
10.0
644.0
179.0
179.0
3.0
28.0
28.0
14.0
25.0
25.0
25.0
25.0
36.0
143.0
22.0
22.0
134.0
35.0
35.0
35.0
35.0
35.0
818.0
818.0
404.0
404.0
62.0
19.0
19.0
88.0
671.0
147.0
16.0
16.0
359.0
359.0
359.0
359.0
63.0
520.0
405.0
405.0
116.0
116.0
116.0
785.0
785.0
583.0
29.0
4.0
4.0
425.0
425.0
185.0
185.0
147.0
121.0
121.0
83.0
83.0
83.0
83.0
675.0
822.0
215.0
215.0
3.0
866.0
866.0
551.0
551.0
0.0
0.0
782.0
782.0
430.0
288.0
288.0
226.0
226.0
226.0
4.0
494.0
47.0
47.0
531.0
2.0
2.0
16.0
809.0
809.0
809.0
809.0
29.0
29.0
242.0
242.0
242.0
242.0
740.0
740.0
740.0
740.0
760.0
2.0
2.0
276.0
276.0
118.0
775.0
42.0
62.0
62.0
550.0
550.0
550.0
550.0
71.0
71.0
71.0
1.0
1.0
1.0
1.0
147.0
147.0
53.0
53.0
810.0
810.0
810.0
24.0
24.0
261.0
261.0
168.0
168.0
168.0
168.0
168.0
841.0
20.0
20.0
651.0
558.0
558.0
394.0
41.0
280.0
280.0
280.0
891.0
179.0
254.0
107.0
107.0
62.0
559.0
431.0
431.0
431.0
431.0
116.0
116.0
0.0
0.0
544.0
2.0
2.0
154.0
154.0
18.0
18.0
309.0
7.0
7.0
7.0
63.0
63.0
63.0
585.0
585.0
428.0
428.0
448.0
0.0
4.0
4.0
4.0
109.0
810.0
810.0
810.0
810.0
810.0
873.0
873.0
102.0
2.0
2.0
2.0
121.0
348.0
348.0
348.0
231.0
275.0
155.0
155.0
209.0
209.0
209.0
209.0
536.0
536.0
536.0
536.0
536.0
536.0
13.0
102.0
70.0
5.0
5.0
5.0
5.0
401.0
14.0
80.0
80.0
80.0
80.0
652.0
652.0
393.0
393.0
632.0
19.0
19.0
19.0
501.0
146.0
951.0
951.0
36.0
8.0
8.0
8.0
259.0
259.0
259.0
728.0
728.0
147.0
147.0
147.0
147.0
212.0
212.0
808.0
500.0
500.0
847.0
425.0
425.0
358.0
358.0
191.0
86.0
26.0
26.0
26.0
53.0
54.0
54.0
448.0
448.0
83.0
206.0
206.0
622.0
37.0
863.0
23.0
583.0
134.0
134.0
134.0
674.0
674.0
674.0
330.0
343.0
343.0
343.0
8.0
38.0
38.0
38.0
63.0
63.0
63.0
41.0
41.0
41.0
41.0
77.0
11.0
139.0
139.0
139.0
149.0
149.0
149.0
149.0
149.0
218.0
702.0
2.0
2.0
245.0
245.0
245.0
245.0
13.0
13.0
22.0
190.0
15.0
15.0
15.0
15.0
298.0
804.0
134.0
134.0
134.0
446.0
446.0
446.0
446.0
446.0
461.0
511.0
511.0
93.0
31.0
31.0
31.0
189.0
189.0
133.0
3.0
3.0
14.0
14.0
489.0
489.0
565.0
565.0
566.0
347.0
347.0
387.0
599.0
599.0
599.0
152.0
431.0
42.0
239.0
483.0
4.0
347.0
347.0
347.0
346.0
346.0
39.0
210.0
5.0
93.0
93.0
93.0
82.0
82.0
675.0
675.0
675.0
675.0
250.0
250.0
250.0
267.0
455.0
12.0
12.0
12.0
12.0
889.0
889.0
38.0
38.0
38.0
190.0
622.0
622.0
155.0
155.0
2.0
192.0
391.0
747.0
747.0
139.0
103.0
103.0
554.0
554.0
515.0
515.0
515.0
515.0
253.0
253.0
253.0
296.0
296.0
37.0
37.0
37.0
157.0
150.0
150.0
537.0
27.0
27.0
27.0
27.0
27.0
405.0
197.0
501.0
501.0
705.0
705.0
705.0
83.0
83.0
508.0
964.0
964.0
17.0
3.0
64.0
107.0
233.0
233.0
225.0
225.0
225.0
293.0
293.0
293.0
293.0
293.0
861.0
45.0
5.0
5.0
5.0
61.0
61.0
17.0
45.0
45.0
45.0
45.0
847.0
847.0
847.0
847.0
400.0
400.0
400.0
400.0
40.0
49.0
84.0
137.0
303.0
64.0
64.0
64.0
64.0
60.0
923.0
923.0
86.0
86.0
86.0
388.0
388.0
793.0
13.0
13.0
991.0
68.0
68.0
68.0
68.0
505.0
505.0
505.0
92.0
92.0
291.0
33.0
33.0
33.0
33.0
8.0
8.0
104.0
183.0
183.0
459.0
459.0
45.0
22.0
22.0
65.0
65.0
2.0
2.0
13.0
13.0
13.0
13.0
13.0
13.0
608.0
176.0
82.0
82.0
82.0
156.0
494.0
357.0
357.0
109.0
6.0
6.0
6.0
6.0
884.0
884.0
17.0
17.0
20.0
20.0
55.0
812.0
812.0
61.0
46.0
46.0
46.0
129.0
86.0
86.0
86.0
1.0
1.0
762.0
762.0
15.0
15.0
15.0
15.0
15.0
128.0
128.0
128.0
128.0
128.0
1.0
1.0
384.0
384.0
384.0
384.0
53.0
53.0
2.0
2.0
0.0
0.0
0.0
0.0
122.0
8.0
13.0
13.0
31.0
31.0
31.0
540.0
840.0
840.0
111.0
77.0
6.0
6.0
6.0
4.0
4.0
705.0
151.0
151.0
151.0
157.0
65.0
65.0
65.0
0.0
61.0
61.0
61.0
74.0
131.0
814.0
583.0
583.0
583.0
583.0
805.0
805.0
805.0
2.0
244.0
244.0
8.0
8.0
11.0
11.0
11.0
11.0
11.0
49.0
49.0
77.0
77.0
367.0
128.0
128.0
128.0
320.0
3.0
124.0
124.0
204.0
204.0
204.0
592.0
709.0
709.0
2.0
2.0
329.0
291.0
291.0
291.0
291.0
291.0
30.0
659.0
659.0
659.0
753.0
753.0
299.0
299.0
125.0
201.0
0.0
18.0
282.0
282.0
19.0
19.0
321.0
10.0
10.0
39.0
10.0
10.0
995.0
995.0
201.0
8.0
111.0
120.0
120.0
118.0
118.0
118.0
118.0
118.0
586.0
586.0
586.0
176.0
33.0
33.0
236.0
125.0
125.0
125.0
512.0
512.0
512.0
269.0
269.0
269.0
254.0
40.0
779.0
288.0
288.0
288.0
134.0
79.0
79.0
530.0
242.0
242.0
210.0
40.0
40.0
19.0
516.0
516.0
516.0
0.0
0.0
348.0
95.0
95.0
64.0
64.0
218.0
218.0
218.0
80.0
80.0
80.0
1.0
1.0
480.0
480.0
480.0
68.0
1.0
1.0
20.0
20.0
225.0
28.0
431.0
404.0
404.0
404.0
404.0
832.0
832.0
4.0
4.0
989.0
989.0
689.0
736.0
452.0
452.0
2.0
2.0
2.0
361.0
50.0
50.0
2.0
34.0
130.0
430.0
430.0
430.0
18.0
18.0
500.0
500.0
21.0
895.0
895.0
895.0
895.0
584.0
803.0
803.0
803.0
428.0
428.0
22.0
140.0
140.0
280.0
51.0
51.0
36.0
36.0
36.0
36.0
36.0
36.0
36.0
254.0
254.0
82.0
82.0
203.0
203.0
12.0
12.0
25.0
28.0
28.0
71.0
519.0
76.0
76.0
173.0
173.0
173.0
173.0
256.0
36.0
212.0
212.0
212.0
212.0
63.0
63.0
343.0
66.0
340.0
0.0
0.0
0.0
0.0
133.0
133.0
136.0
689.0
166.0
671.0
671.0
430.0
191.0
191.0
4.0
4.0
77.0
77.0
94.0
113.0
113.0
113.0
113.0
2.0
20.0
20.0
9.0
520.0
520.0
520.0
276.0
276.0
15.0
22.0
22.0
24.0
24.0
24.0
24.0
344.0
231.0
188.0
188.0
238.0
238.0
2.0
2.0
2.0
280.0
280.0
280.0
217.0
117.0
669.0
431.0
283.0
283.0
283.0
2.0
2.0
2.0
2.0
6.0
6.0
578.0
661.0
742.0
742.0
742.0
742.0
217.0
134.0
8.0
8.0
8.0
203.0
203.0
22.0
90.0
90.0
90.0
90.0
1.0
1.0
1.0
884.0
884.0
500.0
500.0
500.0
875.0
102.0
36.0
36.0
224.0
594.0
1.0
1.0
1.0
1.0
107.0
107.0
107.0
944.0
455.0
59.0
198.0
198.0
19.0
19.0
16.0
0.0
0.0
0.0
0.0
148.0
148.0
831.0
831.0
831.0
77.0
77.0
827.0
827.0
827.0
38.0
38.0
38.0
38.0
38.0
739.0
739.0
739.0
42.0
42.0
28.0
28.0
28.0
1.0
1.0
1.0
535.0
535.0
10.0
798.0
554.0
554.0
554.0
448.0
701.0
365.0
48.0
936.0
936.0
936.0
550.0
550.0
550.0
161.0
408.0
408.0
217.0
217.0
686.0
686.0
686.0
994.0
994.0
123.0
123.0
679.0
536.0
536.0
719.0
53.0
831.0
831.0
448.0
47.0
783.0
141.0
141.0
141.0
558.0
558.0
373.0
373.0
36.0
36.0
226.0
22.0
22.0
49.0
49.0
248.0
183.0
183.0
488.0
674.0
674.0
245.0
245.0
245.0
20.0
20.0
167.0
167.0
141.0
141.0
141.0
141.0
62.0
62.0
7.0
7.0
32.0
32.0
275.0
641.0
641.0
27.0
255.0
255.0
255.0
255.0
6.0
6.0
6.0
463.0
2.0
2.0
70.0
11.0
11.0
311.0
311.0
133.0
133.0
133.0
10.0
6.0
6.0
6.0
6.0
606.0
606.0
500.0
500.0
500.0
105.0
105.0
105.0
742.0
33.0
825.0
131.0
131.0
211.0
825.0
202.0
202.0
43.0
43.0
43.0
299.0
512.0
512.0
512.0
165.0
165.0
165.0
868.0
226.0
458.0
458.0
458.0
458.0
2.0
7.0
232.0
4.0
4.0
0.0
0.0
64.0
30.0
30.0
134.0
291.0
291.0
24.0
24.0
24.0
42.0
42.0
42.0
42.0
6.0
236.0
236.0
281.0
281.0
58.0
25.0
25.0
25.0
25.0
59.0
400.0
400.0
400.0
400.0
32.0
967.0
967.0
823.0
518.0
518.0
330.0
547.0
547.0
547.0
814.0
814.0
814.0
551.0
315.0
315.0
315.0
315.0
757.0
293.0
293.0
718.0
2.0
675.0
675.0
675.0
73.0
73.0
14.0
14.0
235.0
510.0
510.0
509.0
722.0
722.0
43.0
43.0
2.0
2.0
2.0
8.0
569.0
22.0
22.0
22.0
22.0
22.0
122.0
122.0
122.0
3.0
510.0
510.0
264.0
264.0
465.0
465.0
465.0
465.0
67.0
561.0
67.0
28.0
11.0
11.0
160.0
160.0
160.0
129.0
736.0
736.0
2.0
132.0
132.0
132.0
22.0
22.0
37.0
37.0
37.0
936.0
592.0
592.0
41.0
41.0
106.0
106.0
106.0
33.0
871.0
871.0
34.0
34.0
488.0
488.0
488.0
514.0
514.0
514.0
514.0
994.0
994.0
311.0
939.0
90.0
90.0
2.0
2.0
2.0
359.0
359.0
359.0
514.0
514.0
514.0
514.0
336.0
33.0
4.0
91.0
91.0
91.0
7.0
7.0
122.0
299.0
509.0
509.0
251.0
277.0
277.0
277.0
150.0
2.0
2.0
247.0
461.0
461.0
461.0
736.0
991.0
612.0
19.0
259.0
259.0
328.0
521.0
521.0
521.0
521.0
521.0
58.0
58.0
896.0
257.0
257.0
257.0
257.0
257.0
375.0
736.0
736.0
184.0
139.0
139.0
139.0
448.0
448.0
201.0
201.0
332.0
461.0
231.0
107.0
107.0
778.0
778.0
778.0
778.0
778.0
7.0
7.0
7.0
7.0
7.0
983.0
983.0
55.0
55.0
55.0
55.0
657.0
657.0
657.0
10.0
10.0
10.0
269.0
269.0
194.0
19.0
19.0
25.0
25.0
448.0
155.0
155.0
155.0
292.0
118.0
4.0
4.0
481.0
431.0
431.0
963.0
963.0
28.0
28.0
24.0
24.0
24.0
7.0
281.0
281.0
492.0
492.0
61.0
61.0
201.0
201.0
201.0
142.0
142.0
733.0
109.0
109.0
109.0
456.0
456.0
504.0
504.0
504.0
459.0
753.0
753.0
753.0
6.0
507.0
507.0
218.0
218.0
218.0
53.0
53.0
125.0
79.0
79.0
79.0
79.0
411.0
809.0
95.0
95.0
185.0
185.0
348.0
6.0
90.0
90.0
90.0
90.0
463.0
463.0
463.0
558.0
283.0
20.0
20.0
353.0
50.0
479.0
102.0
42.0
42.0
404.0
404.0
404.0
142.0
142.0
256.0
256.0
178.0
36.0
36.0
1.0
118.0
118.0
118.0
448.0
518.0
21.0
742.0
742.0
53.0
14.0
367.0
367.0
977.0
977.0
977.0
977.0
977.0
977.0
203.0
203.0
41.0
32.0
32.0
32.0
831.0
831.0
831.0
517.0
517.0
966.0
966.0
966.0
594.0
594.0
48.0
686.0
686.0
161.0
299.0
299.0
19.0
19.0
19.0
276.0
276.0
276.0
276.0
218.0
218.0
62.0
62.0
62.0
19.0
426.0
426.0
426.0
631.0
631.0
39.0
10.0
10.0
3.0
3.0
3.0
3.0
405.0
405.0
594.0
594.0
594.0
362.0
533.0
533.0
2.0
2.0
2.0
430.0
430.0
380.0
59.0
59.0
19.0
582.0
582.0
582.0
582.0
364.0
494.0
494.0
84.0
39.0
493.0
13.0
13.0
13.0
17.0
17.0
551.0
593.0
631.0
278.0
59.0
59.0
25.0
25.0
25.0
3.0
3.0
3.0
235.0
906.0
274.0
134.0
134.0
134.0
762.0
471.0
471.0
31.0
31.0
54.0
54.0
873.0
873.0
873.0
873.0
873.0
873.0
873.0
236.0
323.0
323.0
1.0
162.0
162.0
483.0
483.0
483.0
483.0
2.0
77.0
77.0
38.0
8.0
74.0
1.0
58.0
256.0
256.0
166.0
583.0
797.0
15.0
15.0
15.0
508.0
508.0
508.0
963.0
21.0
21.0
2.0
847.0
0.0
0.0
0.0
0.0
303.0
226.0
226.0
12.0
395.0
395.0
395.0
41.0
40.0
40.0
40.0
40.0
20.0
20.0
550.0
550.0
283.0
283.0
812.0
812.0
224.0
224.0
2.0
2.0
166.0
166.0
166.0
24.0
2.0
806.0
806.0
806.0
134.0
134.0
134.0
71.0
242.0
242.0
242.0
713.0
713.0
605.0
605.0
605.0
0.0
2.0
2.0
2.0
259.0
13.0
25.0
271.0
271.0
271.0
226.0
226.0
36.0
36.0
36.0
209.0
209.0
209.0
79.0
479.0
479.0
145.0
145.0
145.0
145.0
736.0
283.0
283.0
698.0
698.0
698.0
2.0
2.0
2.0
4.0
4.0
173.0
173.0
51.0
51.0
51.0
1.0
675.0
10.0
10.0
118.0
158.0
158.0
43.0
43.0
11.0
11.0
18.0
18.0
878.0
878.0
479.0
479.0
479.0
582.0
582.0
61.0
61.0
61.0
61.0
201.0
705.0
705.0
705.0
705.0
0.0
0.0
0.0
0.0
1.0
1.0
11.0
245.0
889.0
236.0
119.0
119.0
119.0
119.0
25.0
25.0
64.0
64.0
64.0
0.0
809.0
809.0
809.0
809.0
47.0
161.0
159.0
478.0
20.0
20.0
20.0
95.0
361.0
361.0
361.0
361.0
79.0
321.0
15.0
15.0
207.0
592.0
592.0
727.0
191.0
191.0
12.0
12.0
12.0
343.0
762.0
228.0
228.0
228.0
228.0
656.0
656.0
53.0
53.0
53.0
53.0
53.0
113.0
187.0
230.0
553.0
535.0
400.0
62.0
22.0
22.0
22.0
0.0
0.0
0.0
210.0
210.0
15.0
15.0
864.0
810.0
810.0
8.0
8.0
484.0
2.0
929.0
126.0
126.0
126.0
104.0
104.0
104.0
53.0
53.0
53.0
362.0
362.0
362.0
34.0
461.0
461.0
517.0
517.0
517.0
517.0
17.0
17.0
17.0
17.0
156.0
156.0
14.0
14.0
14.0
14.0
54.0
54.0
47.0
47.0
47.0
123.0
123.0
632.0
107.0
2.0
2.0
140.0
140.0
140.0
11.0
282.0
282.0
282.0
282.0
282.0
324.0
13.0
13.0
13.0
13.0
137.0
0.0
0.0
0.0
0.0
137.0
137.0
137.0
32.0
32.0
14.0
11.0
11.0
0.0
0.0
0.0
313.0
313.0
151.0
151.0
151.0
191.0
191.0
69.0
69.0
69.0
732.0
732.0
732.0
482.0
421.0
425.0
425.0
568.0
568.0
568.0
236.0
12.0
113.0
145.0
145.0
215.0
825.0
71.0
4.0
4.0
210.0
210.0
210.0
50.0
878.0
7.0
7.0
7.0
7.0
7.0
221.0
221.0
221.0
221.0
27.0
73.0
73.0
13.0
19.0
13.0
13.0
373.0
228.0
228.0
228.0
228.0
358.0
2.0
1.0
1.0
1.0
1.0
673.0
673.0
673.0
61.0
61.0
249.0
249.0
721.0
38.0
38.0
14.0
14.0
53.0
336.0
357.0
12.0
12.0
12.0
12.0
12.0
512.0
512.0
139.0
29.0
29.0
15.0
633.0
633.0
633.0
14.0
14.0
14.0
344.0
43.0
1.0
116.0
116.0
28.0
313.0
626.0
626.0
109.0
109.0
109.0
79.0
79.0
276.0
276.0
156.0
915.0
188.0
188.0
238.0
74.0
74.0
0.0
101.0
101.0
101.0
101.0
62.0
62.0
86.0
37.0
38.0
38.0
38.0
150.0
21.0
0.0
0.0
481.0
481.0
481.0
30.0
181.0
181.0
181.0
181.0
187.0
1.0
1.0
49.0
480.0
480.0
59.0
123.0
259.0
755.0
755.0
299.0
299.0
305.0
8.0
8.0
18.0
18.0
482.0
482.0
482.0
4.0
4.0
2.0
79.0
79.0
390.0
20.0
20.0
20.0
676.0
79.0
79.0
236.0
18.0
18.0
578.0
578.0
517.0
517.0
517.0
448.0
448.0
41.0
814.0
109.0
48.0
48.0
48.0
28.0
613.0
189.0
15.0
673.0
673.0
61.0
61.0
61.0
9.0
9.0
7.0
7.0
257.0
257.0
257.0
582.0
401.0
793.0
793.0
793.0
793.0
37.0
93.0
93.0
93.0
506.0
148.0
148.0
148.0
148.0
4.0
4.0
64.0
64.0
64.0
341.0
341.0
341.0
10.0
929.0
929.0
30.0
333.0
333.0
517.0
517.0
130.0
130.0
130.0
287.0
287.0
287.0
287.0
463.0
463.0
463.0
55.0
55.0
55.0
55.0
55.0
55.0
1.0
905.0
905.0
248.0
248.0
86.0
86.0
86.0
41.0
18.0
18.0
351.0
863.0
863.0
104.0
104.0
53.0
53.0
53.0
53.0
61.0
71.0
71.0
71.0
210.0
210.0
83.0
83.0
83.0
11.0
254.0
254.0
254.0
90.0
90.0
90.0
155.0
155.0
177.0
177.0
239.0
329.0
329.0
10.0
10.0
10.0
329.0
329.0
329.0
762.0
762.0
762.0
762.0
13.0
0.0
0.0
0.0
809.0
2.0
391.0
391.0
40.0
19.0
19.0
191.0
191.0
191.0
551.0
551.0
128.0
128.0
128.0
41.0
41.0
41.0
210.0
210.0
58.0
558.0
558.0
19.0
19.0
13.0
251.0
251.0
251.0
394.0
394.0
394.0
394.0
394.0
94.0
433.0
247.0
247.0
77.0
77.0
77.0
168.0
429.0
0.0
705.0
271.0
54.0
54.0
36.0
36.0
36.0
67.0
234.0
18.0
18.0
18.0
530.0
530.0
530.0
173.0
201.0
359.0
4.0
4.0
69.0
69.0
69.0
814.0
814.0
814.0
597.0
448.0
448.0
313.0
282.0
282.0
0.0
0.0
0.0
19.0
19.0
19.0
3.0
15.0
15.0
0.0
0.0
0.0
456.0
456.0
671.0
1.0
1.0
24.0
24.0
24.0
288.0
847.0
847.0
27.0
2.0
2.0
2.0
480.0
480.0
448.0
448.0
200.0
54.0
54.0
827.0
827.0
827.0
132.0
388.0
234.0
224.0
645.0
17.0
283.0
283.0
448.0
448.0
448.0
514.0
514.0
97.0
512.0
680.0
680.0
632.0
632.0
632.0
2.0
2.0
2.0
2.0
500.0
500.0
12.0
12.0
827.0
778.0
778.0
86.0
86.0
87.0
87.0
87.0
557.0
557.0
54.0
54.0
30.0
74.0
74.0
232.0
232.0
5.0
1.0
36.0
517.0
517.0
517.0
517.0
607.0
607.0
242.0
11.0
20.0
20.0
20.0
74.0
4.0
36.0
36.0
92.0
92.0
92.0
131.0
131.0
58.0
823.0
823.0
285.0
285.0
24.0
24.0
24.0
625.0
625.0
137.0
137.0
137.0
29.0
97.0
12.0
0.0
0.0
71.0
71.0
22.0
19.0
19.0
19.0
230.0
3.0
16.0
28.0
28.0
28.0
46.0
46.0
46.0
18.0
18.0
21.0
21.0
225.0
80.0
80.0
506.0
506.0
506.0
109.0
127.0
127.0
127.0
240.0
198.0
198.0
198.0
4.0
4.0
4.0
4.0
1.0
21.0
21.0
21.0
21.0
388.0
6.0
203.0
313.0
313.0
313.0
71.0
71.0
1.0
24.0
24.0
96.0
525.0
525.0
131.0
131.0
131.0
3.0
24.0
24.0
24.0
991.0
991.0
991.0
991.0
69.0
69.0
69.0
67.0
67.0
67.0
67.0
299.0
4.0
4.0
4.0
96.0
96.0
96.0
541.0
348.0
348.0
33.0
299.0
299.0
299.0
481.0
481.0
5.0
5.0
459.0
459.0
459.0
2.0
2.0
242.0
80.0
80.0
80.0
80.0
80.0
736.0
736.0
109.0
109.0
109.0
488.0
488.0
488.0
488.0
488.0
389.0
389.0
389.0
354.0
354.0
354.0
354.0
263.0
263.0
402.0
402.0
361.0
361.0
41.0
58.0
58.0
15.0
913.0
37.0
37.0
122.0
122.0
122.0
122.0
86.0
681.0
22.0
22.0
40.0
7.0
7.0
484.0
130.0
269.0
269.0
1.0
1.0
1.0
1.0
1.0
1.0
0.0
0.0
0.0
493.0
493.0
394.0
394.0
65.0
62.0
381.0
154.0
154.0
669.0
669.0
5.0
5.0
240.0
240.0
240.0
18.0
18.0
245.0
146.0
146.0
146.0
146.0
146.0
12.0
12.0
725.0
274.0
274.0
274.0
274.0
32.0
625.0
625.0
238.0
873.0
157.0
47.0
47.0
47.0
47.0
36.0
36.0
850.0
278.0
571.0
282.0
355.0
321.0
321.0
321.0
321.0
321.0
16.0
1.0
1.0
1.0
34.0
34.0
118.0
4.0
167.0
922.0
922.0
504.0
504.0
901.0
901.0
901.0
11.0
347.0
347.0
210.0
239.0
239.0
239.0
239.0
6.0
6.0
299.0
461.0
33.0
90.0
90.0
90.0
90.0
204.0
127.0
15.0
15.0
478.0
478.0
478.0
478.0
232.0
232.0
188.0
28.0
28.0
117.0
6.0
732.0
732.0
732.0
732.0
13.0
13.0
13.0
31.0
31.0
95.0
95.0
0.0
194.0
194.0
58.0
463.0
9.0
9.0
9.0
10.0
10.0
10.0
141.0
141.0
261.0
132.0
132.0
5.0
192.0
293.0
293.0
293.0
93.0
156.0
156.0
189.0
189.0
535.0
535.0
512.0
559.0
494.0
494.0
494.0
191.0
46.0
463.0
463.0
184.0
87.0
87.0
596.0
596.0
596.0
109.0
109.0
109.0
109.0
736.0
736.0
736.0
736.0
19.0
638.0
1.0
1.0
1.0
1.0
62.0
62.0
62.0
527.0
527.0
527.0
527.0
527.0
27.0
347.0
46.0
46.0
46.0
181.0
16.0
76.0
76.0
102.0
152.0
25.0
25.0
360.0
360.0
328.0
328.0
328.0
8.0
45.0
45.0
45.0
0.0
827.0
81.0
81.0
81.0
81.0
117.0
16.0
16.0
16.0
838.0
705.0
705.0
705.0
165.0
231.0
3.0
3.0
73.0
16.0
16.0
398.0
398.0
208.0
208.0
208.0
0.0
534.0
534.0
534.0
57.0
57.0
301.0
86.0
86.0
7.0
7.0
7.0
7.0
7.0
818.0
818.0
277.0
277.0
277.0
49.0
401.0
401.0
401.0
401.0
26.0
26.0
126.0
126.0
192.0
192.0
33.0
33.0
33.0
38.0
8.0
8.0
8.0
249.0
431.0
431.0
492.0
322.0
322.0
322.0
236.0
180.0
256.0
216.0
28.0
28.0
28.0
55.0
55.0
55.0
55.0
55.0
55.0
608.0
315.0
315.0
28.0
823.0
823.0
1.0
594.0
594.0
189.0
1.0
1.0
1.0
228.0
228.0
228.0
228.0
12.0
12.0
12.0
851.0
0.0
263.0
446.0
680.0
680.0
117.0
117.0
285.0
285.0
285.0
285.0
482.0
860.0
860.0
860.0
207.0
207.0
169.0
169.0
169.0
169.0
71.0
15.0
25.0
194.0
22.0
22.0
117.0
117.0
6.0
6.0
6.0
6.0
13.0
13.0
593.0
593.0
593.0
593.0
593.0
25.0
25.0
447.0
447.0
551.0
71.0
71.0
38.0
38.0
38.0
38.0
431.0
431.0
431.0
431.0
431.0
51.0
335.0
17.0
17.0
571.0
84.0
90.0
874.0
874.0
102.0
102.0
102.0
362.0
429.0
429.0
167.0
192.0
15.0
15.0
15.0
15.0
132.0
164.0
164.0
164.0
20.0
20.0
16.0
16.0
16.0
47.0
433.0
433.0
433.0
142.0
142.0
50.0
50.0
50.0
50.0
8.0
8.0
8.0
8.0
561.0
561.0
561.0
343.0
367.0
367.0
94.0
348.0
348.0
425.0
425.0
485.0
485.0
485.0
550.0
550.0
550.0
550.0
278.0
722.0
722.0
111.0
307.0
307.0
307.0
37.0
37.0
37.0
288.0
288.0
7.0
19.0
19.0
19.0
19.0
76.0
631.0
631.0
631.0
122.0
122.0
477.0
477.0
19.0
19.0
259.0
857.0
343.0
156.0
156.0
156.0
601.0
601.0
601.0
601.0
113.0
49.0
49.0
100.0
6.0
361.0
361.0
361.0
303.0
15.0
15.0
15.0
130.0
130.0
551.0
20.0
20.0
90.0
90.0
1.0
0.0
0.0
77.0
77.0
77.0
99.0
99.0
99.0
20.0
127.0
88.0
88.0
94.0
94.0
827.0
7.0
62.0
62.0
506.0
506.0
0.0
0.0
0.0
0.0
850.0
19.0
19.0
47.0
783.0
783.0
18.0
362.0
18.0
18.0
805.0
805.0
805.0
805.0
245.0
918.0
165.0
165.0
165.0
165.0
165.0
319.0
3.0
33.0
33.0
525.0
381.0
381.0
151.0
13.0
25.0
512.0
512.0
512.0
344.0
344.0
429.0
429.0
86.0
11.0
11.0
11.0
231.0
781.0
781.0
781.0
32.0
32.0
32.0
176.0
176.0
21.0
21.0
21.0
21.0
414.0
113.0
113.0
113.0
22.0
577.0
577.0
577.0
577.0
25.0
25.0
25.0
235.0
235.0
167.0
167.0
40.0
40.0
40.0
141.0
134.0
101.0
1.0
19.0
536.0
536.0
810.0
810.0
276.0
594.0
95.0
852.0
852.0
852.0
218.0
218.0
47.0
47.0
732.0
967.0
210.0
210.0
77.0
77.0
21.0
21.0
13.0
13.0
174.0
328.0
328.0
64.0
282.0
282.0
282.0
168.0
168.0
168.0
168.0
2.0
2.0
2.0
2.0
2.0
82.0
3.0
390.0
390.0
189.0
577.0
577.0
154.0
24.0
24.0
24.0
88.0
88.0
88.0
155.0
23.0
23.0
656.0
656.0
656.0
19.0
19.0
20.0
63.0
63.0
63.0
63.0
866.0
866.0
866.0
210.0
210.0
210.0
2.0
59.0
59.0
995.0
995.0
995.0
995.0
95.0
48.0
44.0
44.0
16.0
16.0
16.0
301.0
301.0
301.0
153.0
1.0
1.0
1.0
860.0
47.0
47.0
47.0
495.0
189.0
796.0
156.0
944.0
18.0
18.0
18.0
478.0
478.0
478.0
238.0
238.0
238.0
563.0
563.0
248.0
248.0
13.0
13.0
481.0
18.0
9.0
9.0
4.0
4.0
4.0
4.0
951.0
951.0
951.0
27.0
27.0
3.0
159.0
159.0
873.0
210.0
861.0
861.0
62.0
62.0
812.0
812.0
861.0
861.0
80.0
78.0
78.0
216.0
216.0
504.0
10.0
10.0
10.0
149.0
149.0
149.0
270.0
270.0
118.0
118.0
122.0
122.0
17.0
17.0
456.0
22.0
33.0
33.0
33.0
33.0
825.0
825.0
825.0
825.0
12.0
367.0
367.0
367.0
367.0
367.0
367.0
28.0
28.0
46.0
15.0
15.0
212.0
212.0
918.0
918.0
918.0
3.0
3.0
906.0
35.0
35.0
115.0
115.0
115.0
207.0
18.0
18.0
184.0
184.0
45.0
593.0
593.0
215.0
215.0
215.0
215.0
215.0
50.0
50.0
3.0
3.0
4.0
4.0
201.0
201.0
201.0
201.0
123.0
123.0
633.0
633.0
207.0
188.0
0.0
0.0
599.0
599.0
32.0
32.0
321.0
321.0
321.0
21.0
225.0
225.0
225.0
1.0
1.0
1.0
313.0
313.0
313.0
123.0
145.0
145.0
905.0
37.0
37.0
26.0
720.0
720.0
720.0
18.0
127.0
127.0
127.0
210.0
56.0
167.0
167.0
167.0
9.0
9.0
18.0
14.0
14.0
53.0
53.0
5.0
5.0
5.0
5.0
5.0
173.0
173.0
45.0
8.0
8.0
8.0
311.0
13.0
448.0
448.0
448.0
14.0
14.0
2.0
2.0
2.0
337.0
165.0
165.0
216.0
36.0
951.0
951.0
951.0
951.0
8.0
362.0
19.0
19.0
19.0
19.0
534.0
62.0
62.0
858.0
858.0
16.0
46.0
46.0
46.0
291.0
291.0
291.0
915.0
915.0
915.0
8.0
37.0
173.0
559.0
559.0
509.0
509.0
509.0
509.0
509.0
710.0
710.0
710.0
1.0
1.0
27.0
27.0
27.0
70.0
70.0
10.0
134.0
39.0
39.0
94.0
94.0
94.0
8.0
8.0
477.0
477.0
236.0
10.0
99.0
99.0
99.0
4.0
4.0
2.0
2.0
2.0
2.0
307.0
0.0
78.0
162.0
162.0
4.0
4.0
4.0
0.0
425.0
425.0
8.0
8.0
322.0
322.0
649.0
649.0
649.0
0.0
0.0
385.0
994.0
994.0
296.0
296.0
296.0
296.0
933.0
933.0
933.0
933.0
590.0
590.0
590.0
8.0
344.0
344.0
344.0
11.0
307.0
307.0
307.0
307.0
268.0
268.0
268.0
4.0
4.0
2.0
2.0
2.0
202.0
783.0
313.0
313.0
313.0
313.0
742.0
742.0
0.0
0.0
514.0
916.0
916.0
298.0
298.0
70.0
9.0
9.0
9.0
63.0
136.0
136.0
136.0
136.0
25.0
25.0
25.0
25.0
25.0
850.0
850.0
109.0
47.0
47.0
276.0
30.0
228.0
228.0
228.0
61.0
61.0
625.0
282.0
282.0
209.0
209.0
226.0
173.0
173.0
90.0
90.0
90.0
90.0
90.0
15.0
36.0
36.0
299.0
299.0
53.0
241.0
241.0
132.0
132.0
811.0
811.0
594.0
594.0
594.0
292.0
292.0
292.0
276.0
276.0
39.0
401.0
401.0
401.0
142.0
7.0
7.0
50.0
48.0
48.0
198.0
47.0
210.0
661.0
661.0
2.0
133.0
14.0
14.0
14.0
14.0
273.0
273.0
273.0
273.0
278.0
330.0
465.0
26.0
535.0
535.0
71.0
71.0
71.0
71.0
14.0
4.0
148.0
148.0
398.0
398.0
398.0
536.0
536.0
536.0
25.0
25.0
2.0
583.0
583.0
583.0
583.0
583.0
245.0
245.0
245.0
39.0
405.0
405.0
49.0
49.0
720.0
238.0
238.0
966.0
966.0
966.0
236.0
5.0
5.0
12.0
12.0
547.0
84.0
86.0
183.0
183.0
183.0
183.0
183.0
34.0
34.0
34.0
99.0
525.0
657.0
657.0
39.0
39.0
461.0
461.0
86.0
86.0
897.0
131.0
131.0
313.0
313.0
313.0
781.0
781.0
781.0
311.0
311.0
311.0
311.0
311.0
680.0
680.0
41.0
222.0
222.0
222.0
222.0
152.0
152.0
473.0
473.0
473.0
11.0
11.0
11.0
11.0
176.0
550.0
550.0
448.0
53.0
51.0
51.0
51.0
51.0
10.0
686.0
686.0
456.0
448.0
109.0
109.0
109.0
257.0
257.0
812.0
374.0
374.0
374.0
374.0
128.0
128.0
128.0
95.0
95.0
25.0
25.0
25.0
322.0
322.0
736.0
736.0
64.0
216.0
216.0
10.0
8.0
28.0
37.0
19.0
19.0
950.0
950.0
221.0
221.0
221.0
221.0
238.0
36.0
36.0
36.0
47.0
47.0
757.0
757.0
757.0
845.0
481.0
481.0
481.0
2.0
796.0
796.0
246.0
246.0
246.0
84.0
84.0
84.0
181.0
367.0
127.0
52.0
52.0
52.0
52.0
52.0
77.0
167.0
167.0
167.0
673.0
673.0
0.0
0.0
0.0
0.0
13.0
13.0
13.0
210.0
210.0
210.0
235.0
235.0
936.0
936.0
936.0
57.0
57.0
57.0
783.0
173.0
340.0
340.0
340.0
340.0
340.0
340.0
152.0
152.0
152.0
22.0
3.0
3.0
36.0
216.0
23.0
93.0
36.0
36.0
36.0
380.0
380.0
77.0
77.0
537.0
995.0
995.0
995.0
95.0
95.0
95.0
158.0
158.0
696.0
696.0
964.0
104.0
50.0
50.0
12.0
12.0
12.0
305.0
429.0
0.0
0.0
388.0
388.0
65.0
65.0
140.0
355.0
158.0
158.0
261.0
47.0
895.0
895.0
19.0
19.0
254.0
259.0
259.0
810.0
109.0
9.0
3.0
3.0
3.0
35.0
35.0
547.0
73.0
73.0
249.0
249.0
249.0
3.0
3.0
278.0
278.0
278.0
278.0
278.0
683.0
2.0
322.0
322.0
60.0
470.0
481.0
481.0
481.0
481.0
485.0
485.0
21.0
152.0
478.0
811.0
811.0
401.0
401.0
401.0
54.0
54.0
37.0
37.0
507.0
507.0
507.0
54.0
54.0
113.0
113.0
113.0
215.0
215.0
215.0
215.0
215.0
215.0
215.0
127.0
463.0
463.0
633.0
109.0
109.0
109.0
109.0
109.0
47.0
47.0
47.0
47.0
184.0
184.0
563.0
387.0
387.0
387.0
7.0
7.0
7.0
7.0
7.0
14.0
14.0
14.0
53.0
33.0
585.0
585.0
585.0
585.0
243.0
243.0
0.0
47.0
857.0
133.0
5.0
5.0
218.0
218.0
449.0
269.0
654.0
90.0
90.0
285.0
285.0
53.0
53.0
61.0
348.0
411.0
411.0
59.0
88.0
88.0
88.0
228.0
228.0
228.0
228.0
228.0
206.0
206.0
385.0
67.0
2.0
582.0
55.0
55.0
287.0
287.0
195.0
185.0
185.0
185.0
895.0
895.0
895.0
211.0
7.0
216.0
0.0
4.0
4.0
4.0
4.0
127.0
127.0
102.0
62.0
393.0
393.0
92.0
134.0
134.0
150.0
456.0
456.0
456.0
456.0
456.0
456.0
34.0
34.0
425.0
425.0
425.0
425.0
7.0
7.0
7.0
7.0
995.0
995.0
995.0
995.0
948.0
948.0
948.0
948.0
76.0
76.0
76.0
0.0
0.0
0.0
29.0
29.0
25.0
25.0
6.0
6.0
6.0
485.0
1.0
1.0
4.0
4.0
23.0
8.0
8.0
216.0
216.0
0.0
217.0
217.0
217.0
396.0
396.0
396.0
396.0
70.0
70.0
2.0
850.0
602.0
602.0
602.0
37.0
0.0
0.0
282.0
282.0
282.0
54.0
541.0
541.0
541.0
541.0
26.0
26.0
26.0
486.0
315.0
315.0
19.0
104.0
104.0
482.0
482.0
482.0
273.0
273.0
10.0
10.0
263.0
263.0
227.0
40.0
40.0
40.0
40.0
58.0
58.0
58.0
86.0
570.0
570.0
80.0
80.0
77.0
77.0
77.0
18.0
10.0
10.0
276.0
29.0
77.0
77.0
336.0
336.0
336.0
336.0
2.0
2.0
2.0
2.0
433.0
6.0
161.0
161.0
512.0
337.0
337.0
144.0
259.0
259.0
259.0
259.0
120.0
120.0
120.0
120.0
2.0
825.0
825.0
69.0
69.0
26.0
26.0
717.0
271.0
1.0
6.0
6.0
124.0
124.0
265.0
299.0
299.0
299.0
385.0
385.0
385.0
385.0
8.0
32.0
31.0
62.0
459.0
459.0
459.0
240.0
240.0
240.0
25.0
58.0
645.0
50.0
371.0
388.0
388.0
344.0
344.0
344.0
41.0
16.0
16.0
909.0
909.0
909.0
917.0
535.0
167.0
8.0
8.0
191.0
191.0
191.0
6.0
6.0
607.0
696.0
400.0
400.0
145.0
318.0
187.0
27.0
27.0
205.0
205.0
205.0
85.0
85.0
433.0
48.0
48.0
259.0
123.0
123.0
3.0
3.0
60.0
60.0
60.0
257.0
459.0
390.0
390.0
77.0
77.0
77.0
77.0
429.0
687.0
687.0
687.0
687.0
18.0
18.0
833.0
833.0
833.0
28.0
322.0
518.0
408.0
408.0
62.0
288.0
288.0
9.0
9.0
9.0
9.0
9.0
9.0
134.0
40.0
131.0
131.0
231.0
0.0
0.0
2.0
751.0
751.0
751.0
71.0
173.0
173.0
173.0
173.0
173.0
2.0
2.0
2.0
242.0
457.0
457.0
43.0
43.0
43.0
43.0
456.0
456.0
126.0
126.0
126.0
793.0
793.0
793.0
37.0
37.0
37.0
922.0
9.0
124.0
29.0
493.0
83.0
191.0
191.0
191.0
191.0
380.0
380.0
380.0
13.0
13.0
101.0
101.0
101.0
348.0
348.0
19.0
209.0
463.0
503.0
503.0
503.0
155.0
155.0
123.0
123.0
6.0
80.0
195.0
195.0
195.0
759.0
759.0
95.0
95.0
166.0
166.0
10.0
10.0
10.0
10.0
53.0
154.0
154.0
154.0
167.0
234.0
234.0
760.0
33.0
242.0
242.0
11.0
11.0
16.0
16.0
16.0
58.0
58.0
322.0
60.0
60.0
64.0
246.0
967.0
33.0
33.0
33.0
265.0
265.0
265.0
265.0
265.0
677.0
677.0
153.0
153.0
259.0
259.0
65.0
269.0
269.0
269.0
269.0
10.0
10.0
579.0
579.0
579.0
579.0
285.0
182.0
182.0
182.0
182.0
4.0
4.0
10.0
10.0
10.0
10.0
44.0
232.0
232.0
226.0
226.0
226.0
895.0
895.0
895.0
895.0
895.0
53.0
53.0
53.0
53.0
53.0
53.0
51.0
51.0
51.0
51.0
80.0
80.0
80.0
537.0
282.0
295.0
63.0
433.0
433.0
488.0
488.0
488.0
689.0
203.0
25.0
54.0
54.0
357.0
191.0
191.0
78.0
764.0
764.0
764.0
764.0
764.0
764.0
184.0
883.0
19.0
19.0
19.0
597.0
575.0
575.0
238.0
238.0
22.0
22.0
11.0
313.0
99.0
99.0
99.0
23.0
23.0
23.0
400.0
28.0
28.0
18.0
18.0
58.0
240.0
531.0
531.0
38.0
38.0
85.0
85.0
185.0
64.0
15.0
257.0
400.0
400.0
504.0
747.0
747.0
361.0
361.0
133.0
133.0
681.0
681.0
681.0
135.0
135.0
10.0
10.0
10.0
407.0
407.0
153.0
50.0
50.0
50.0
107.0
22.0
22.0
2.0
2.0
2.0
657.0
657.0
657.0
657.0
113.0
113.0
265.0
305.0
94.0
63.0
445.0
445.0
58.0
58.0
58.0
0.0
0.0
400.0
537.0
537.0
537.0
537.0
10.0
10.0
6.0
6.0
162.0
162.0
162.0
162.0
1.0
1.0
1.0
27.0
74.0
74.0
657.0
329.0
329.0
129.0
671.0
431.0
431.0
28.0
33.0
33.0
606.0
606.0
36.0
140.0
140.0
131.0
22.0
122.0
101.0
459.0
579.0
579.0
23.0
109.0
109.0
194.0
194.0
194.0
135.0
134.0
134.0
481.0
481.0
22.0
22.0
22.0
22.0
6.0
8.0
70.0
70.0
516.0
516.0
516.0
0.0
0.0
0.0
77.0
77.0
554.0
554.0
132.0
132.0
33.0
808.0
808.0
808.0
808.0
142.0
4.0
742.0
343.0
378.0
378.0
378.0
459.0
0.0
0.0
654.0
654.0
11.0
11.0
30.0
22.0
22.0
22.0
137.0
137.0
137.0
461.0
2.0
137.0
137.0
249.0
264.0
264.0
118.0
2.0
2.0
590.0
590.0
590.0
590.0
18.0
278.0
278.0
5.0
5.0
20.0
20.0
6.0
6.0
6.0
6.0
6.0
235.0
145.0
20.0
725.0
725.0
725.0
725.0
367.0
367.0
667.0
667.0
117.0
117.0
117.0
49.0
400.0
400.0
400.0
85.0
85.0
85.0
3.0
493.0
493.0
720.0
67.0
67.0
67.0
573.0
246.0
246.0
386.0
2.0
179.0
179.0
408.0
19.0
19.0
8.0
8.0
856.0
658.0
211.0
211.0
211.0
211.0
124.0
290.0
290.0
290.0
290.0
256.0
73.0
73.0
514.0
288.0
288.0
288.0
288.0
141.0
41.0
4.0
362.0
362.0
0.0
858.0
121.0
9.0
9.0
9.0
701.0
701.0
275.0
178.0
10.0
10.0
343.0
343.0
343.0
7.0
6.0
6.0
70.0
70.0
70.0
582.0
341.0
59.0
59.0
59.0
868.0
10.0
10.0
10.0
431.0
431.0
431.0
227.0
287.0
3.0
3.0
63.0
63.0
63.0
63.0
341.0
341.0
242.0
470.0
470.0
470.0
4.0
4.0
24.0
24.0
24.0
24.0
827.0
827.0
236.0
236.0
15.0
895.0
50.0
50.0
264.0
218.0
0.0
0.0
54.0
202.0
0.0
0.0
0.0
35.0
35.0
35.0
192.0
192.0
64.0
84.0
84.0
177.0
561.0
561.0
51.0
51.0
319.0
319.0
1.0
317.0
317.0
317.0
296.0
296.0
296.0
62.0
62.0
62.0
889.0
889.0
889.0
37.0
37.0
468.0
468.0
37.0
37.0
37.0
37.0
37.0
702.0
702.0
702.0
211.0
211.0
50.0
722.0
722.0
722.0
59.0
59.0
183.0
183.0
0.0
22.0
22.0
33.0
3.0
343.0
343.0
285.0
4.0
218.0
0.0
966.0
966.0
613.0
613.0
74.0
74.0
2.0
2.0
431.0
431.0
166.0
166.0
248.0
278.0
278.0
278.0
133.0
133.0
133.0
19.0
19.0
550.0
550.0
550.0
19.0
19.0
19.0
19.0
95.0
95.0
95.0
742.0
1.0
5.0
36.0
36.0
236.0
236.0
558.0
344.0
344.0
344.0
823.0
62.0
62.0
62.0
58.0
58.0
58.0
58.0
63.0
24.0
24.0
24.0
0.0
0.0
0.0
0.0
0.0
508.0
43.0
0.0
0.0
0.0
0.0
2.0
2.0
376.0
376.0
376.0
77.0
77.0
77.0
561.0
561.0
561.0
100.0
100.0
11.0
25.0
260.0
260.0
260.0
260.0
938.0
938.0
938.0
675.0
675.0
675.0
18.0
18.0
889.0
111.0
173.0
173.0
173.0
52.0
785.0
0.0
132.0
251.0
251.0
18.0
18.0
15.0
15.0
3.0
3.0
3.0
3.0
299.0
590.0
590.0
852.0
13.0
13.0
13.0
13.0
602.0
74.0
74.0
2.0
109.0
109.0
109.0
109.0
20.0
510.0
456.0
63.0
63.0
63.0
63.0
63.0
63.0
63.0
19.0
90.0
90.0
90.0
50.0
50.0
93.0
661.0
661.0
661.0
661.0
661.0
385.0
90.0
90.0
90.0
90.0
448.0
448.0
448.0
5.0
5.0
461.0
137.0
47.0
47.0
123.0
123.0
123.0
823.0
823.0
823.0
288.0
6.0
18.0
208.0
208.0
208.0
208.0
208.0
71.0
71.0
365.0
15.0
15.0
15.0
15.0
3.0
3.0
3.0
3.0
3.0
3.0
187.0
135.0
135.0
288.0
288.0
288.0
288.0
139.0
376.0
376.0
376.0
376.0
22.0
22.0
22.0
514.0
514.0
514.0
7.0
764.0
764.0
764.0
860.0
796.0
211.0
39.0
39.0
39.0
303.0
303.0
40.0
40.0
506.0
506.0
506.0
506.0
39.0
39.0
39.0
20.0
90.0
850.0
850.0
850.0
38.0
38.0
936.0
936.0
936.0
936.0
131.0
64.0
64.0
64.0
24.0
24.0
24.0
74.0
74.0
74.0
54.0
54.0
540.0
540.0
103.0
124.0
124.0
124.0
124.0
282.0
282.0
282.0
4.0
4.0
4.0
4.0
302.0
126.0
126.0
917.0
917.0
710.0
46.0
46.0
46.0
46.0
53.0
53.0
12.0
12.0
347.0
907.0
907.0
216.0
286.0
286.0
857.0
857.0
201.0
860.0
860.0
0.0
0.0
53.0
53.0
0.0
549.0
713.0
713.0
713.0
713.0
435.0
831.0
831.0
831.0
831.0
231.0
216.0
253.0
888.0
888.0
888.0
60.0
90.0
90.0
90.0
157.0
157.0
157.0
157.0
552.0
56.0
683.0
153.0
236.0
533.0
79.0
79.0
983.0
983.0
170.0
170.0
380.0
220.0
220.0
220.0
15.0
226.0
259.0
16.0
407.0
407.0
407.0
0.0
337.0
493.0
2.0
2.0
2.0
2.0
392.0
355.0
11.0
11.0
11.0
11.0
33.0
33.0
107.0
852.0
852.0
852.0
852.0
852.0
852.0
268.0
0.0
15.0
18.0
18.0
18.0
18.0
725.0
108.0
108.0
108.0
264.0
481.0
0.0
0.0
4.0
4.0
133.0
133.0
20.0
20.0
534.0
228.0
896.0
896.0
896.0
2.0
2.0
2.0
2.0
2.0
2.0
210.0
210.0
210.0
161.0
161.0
837.0
73.0
73.0
282.0
282.0
26.0
26.0
26.0
26.0
58.0
58.0
220.0
7.0
7.0
7.0
7.0
86.0
810.0
810.0
501.0
501.0
11.0
77.0
2.0
2.0
3.0
8.0
8.0
8.0
134.0
793.0
793.0
388.0
388.0
388.0
148.0
148.0
148.0
148.0
117.0
117.0
117.0
7.0
7.0
7.0
7.0
19.0
95.0
95.0
0.0
5.0
5.0
5.0
63.0
63.0
249.0
249.0
584.0
584.0
584.0
267.0
267.0
267.0
267.0
267.0
67.0
157.0
157.0
944.0
944.0
944.0
4.0
125.0
512.0
512.0
512.0
512.0
210.0
210.0
6.0
6.0
6.0
101.0
101.0
101.0
823.0
823.0
823.0
823.0
122.0
122.0
122.0
122.0
122.0
456.0
456.0
7.0
7.0
7.0
7.0
2.0
2.0
93.0
93.0
93.0
8.0
189.0
189.0
337.0
337.0
781.0
781.0
977.0
977.0
152.0
857.0
857.0
857.0
193.0
193.0
76.0
76.0
76.0
76.0
530.0
19.0
0.0
666.0
666.0
88.0
88.0
55.0
55.0
168.0
168.0
168.0
69.0
69.0
69.0
14.0
269.0
30.0
30.0
274.0
274.0
274.0
140.0
671.0
321.0
321.0
312.0
312.0
312.0
425.0
71.0
71.0
14.0
14.0
14.0
14.0
7.0
7.0
30.0
65.0
65.0
65.0
65.0
65.0
135.0
328.0
328.0
25.0
25.0
710.0
710.0
310.0
310.0
132.0
132.0
132.0
132.0
84.0
84.0
155.0
155.0
155.0
315.0
554.0
35.0
1.0
1.0
381.0
381.0
26.0
26.0
26.0
28.0
28.0
170.0
170.0
155.0
155.0
155.0
155.0
155.0
155.0
977.0
271.0
45.0
20.0
678.0
678.0
640.0
640.0
640.0
420.0
420.0
420.0
420.0
51.0
405.0
11.0
7.0
408.0
408.0
408.0
147.0
114.0
114.0
114.0
114.0
468.0
715.0
715.0
531.0
531.0
531.0
6.0
47.0
198.0
198.0
773.0
773.0
504.0
5.0
5.0
5.0
401.0
569.0
171.0
469.0
469.0
22.0
22.0
22.0
299.0
299.0
299.0
299.0
299.0
12.0
12.0
15.0
15.0
15.0
77.0
77.0
77.0
362.0
362.0
14.0
14.0
821.0
569.0
36.0
27.0
27.0
922.0
922.0
411.0
80.0
918.0
47.0
47.0
47.0
47.0
47.0
343.0
56.0
56.0
52.0
52.0
52.0
474.0
54.0
54.0
896.0
896.0
896.0
355.0
355.0
355.0
8.0
352.0
352.0
525.0
525.0
922.0
22.0
22.0
22.0
419.0
419.0
419.0
419.0
717.0
717.0
14.0
14.0
187.0
187.0
413.0
413.0
365.0
365.0
365.0
365.0
365.0
365.0
20.0
209.0
44.0
44.0
238.0
238.0
238.0
238.0
689.0
689.0
689.0
747.0
747.0
506.0
2.0
709.0
448.0
210.0
175.0
175.0
288.0
52.0
6.0
6.0
204.0
204.0
271.0
147.0
808.0
47.0
47.0
337.0
337.0
87.0
25.0
25.0
14.0
696.0
696.0
296.0
296.0
296.0
77.0
77.0
77.0
77.0
4.0
4.0
463.0
38.0
38.0
38.0
38.0
38.0
25.0
25.0
25.0
355.0
355.0
355.0
355.0
355.0
317.0
317.0
317.0
27.0
144.0
809.0
809.0
809.0
551.0
551.0
551.0
4.0
98.0
98.0
4.0
4.0
4.0
858.0
858.0
858.0
251.0
251.0
191.0
191.0
191.0
99.0
1.0
1.0
767.0
39.0
39.0
436.0
436.0
504.0
504.0
504.0
138.0
138.0
40.0
116.0
116.0
116.0
28.0
361.0
361.0
29.0
29.0
392.0
392.0
392.0
392.0
392.0
79.0
654.0
654.0
64.0
41.0
41.0
41.0
850.0
396.0
396.0
396.0
396.0
396.0
915.0
915.0
915.0
878.0
878.0
18.0
18.0
53.0
53.0
709.0
709.0
813.0
813.0
192.0
192.0
149.0
149.0
713.0
0.0
59.0
1.0
1.0
135.0
135.0
795.0
132.0
132.0
245.0
88.0
6.0
6.0
1.0
39.0
17.0
17.0
20.0
510.0
510.0
510.0
26.0
26.0
333.0
333.0
333.0
268.0
268.0
107.0
107.0
889.0
59.0
500.0
500.0
176.0
176.0
310.0
189.0
189.0
11.0
827.0
683.0
551.0
50.0
50.0
50.0
107.0
129.0
129.0
129.0
129.0
329.0
19.0
19.0
19.0
37.0
41.0
456.0
456.0
456.0
732.0
732.0
93.0
93.0
93.0
243.0
243.0
243.0
437.0
437.0
437.0
8.0
210.0
210.0
210.0
296.0
831.0
831.0
831.0
831.0
831.0
578.0
578.0
578.0
578.0
123.0
123.0
123.0
141.0
141.0
141.0
141.0
288.0
502.0
362.0
362.0
362.0
722.0
722.0
991.0
991.0
991.0
991.0
991.0
675.0
301.0
169.0
689.0
350.0
93.0
93.0
93.0
1.0
1.0
1.0
51.0
51.0
51.0
12.0
12.0
264.0
264.0
264.0
62.0
107.0
107.0
139.0
139.0
139.0
139.0
139.0
25.0
25.0
0.0
0.0
0.0
257.0
6.0
6.0
198.0
878.0
878.0
878.0
63.0
0.0
766.0
766.0
889.0
889.0
2.0
172.0
58.0
58.0
60.0
60.0
20.0
860.0
860.0
348.0
348.0
1.0
274.0
274.0
64.0
64.0
392.0
1.0
1.0
134.0
134.0
312.0
312.0
12.0
12.0
12.0
30.0
30.0
174.0
174.0
2.0
53.0
53.0
38.0
38.0
242.0
47.0
1.0
1.0
350.0
350.0
350.0
350.0
93.0
93.0
212.0
212.0
46.0
534.0
534.0
855.0
855.0
189.0
189.0
189.0
18.0
18.0
18.0
419.0
21.0
233.0
233.0
233.0
7.0
296.0
296.0
296.0
494.0
494.0
943.0
95.0
192.0
2.0
2.0
2.0
2.0
9.0
49.0
49.0
4.0
4.0
592.0
592.0
939.0
118.0
612.0
612.0
612.0
173.0
461.0
461.0
461.0
461.0
310.0
796.0
796.0
796.0
796.0
245.0
967.0
967.0
967.0
113.0
113.0
315.0
315.0
315.0
315.0
0.0
242.0
569.0
569.0
161.0
242.0
242.0
259.0
259.0
259.0
52.0
52.0
52.0
52.0
31.0
31.0
31.0
40.0
269.0
269.0
269.0
185.0
185.0
185.0
90.0
90.0
47.0
47.0
431.0
340.0
340.0
340.0
340.0
0.0
285.0
285.0
285.0
5.0
5.0
150.0
150.0
150.0
150.0
124.0
134.0
50.0
50.0
3.0
567.0
567.0
680.0
146.0
146.0
480.0
857.0
63.0
210.0
210.0
210.0
128.0
128.0
852.0
852.0
4.0
654.0
654.0
654.0
654.0
18.0
18.0
28.0
28.0
104.0
47.0
0.0
36.0
36.0
36.0
123.0
76.0
76.0
76.0
215.0
215.0
215.0
897.0
897.0
147.0
147.0
492.0
492.0
492.0
523.0
523.0
523.0
35.0
35.0
42.0
42.0
238.0
238.0
291.0
291.0
346.0
346.0
346.0
302.0
86.0
86.0
924.0
924.0
83.0
83.0
83.0
62.0
62.0
62.0
62.0
783.0
160.0
160.0
160.0
197.0
481.0
8.0
8.0
79.0
533.0
533.0
533.0
533.0
145.0
145.0
246.0
246.0
915.0
915.0
425.0
425.0
553.0
896.0
425.0
425.0
276.0
280.0
280.0
280.0
280.0
4.0
4.0
4.0
4.0
4.0
483.0
483.0
24.0
24.0
99.0
99.0
99.0
99.0
185.0
185.0
242.0
242.0
660.0
660.0
218.0
106.0
106.0
217.0
217.0
230.0
230.0
230.0
420.0
420.0
13.0
13.0
161.0
161.0
10.0
10.0
10.0
36.0
331.0
742.0
348.0
680.0
5.0
5.0
5.0
5.0
381.0
381.0
381.0
578.0
578.0
479.0
479.0
479.0
20.0
103.0
183.0
183.0
183.0
978.0
4.0
73.0
73.0
33.0
33.0
689.0
689.0
689.0
67.0
67.0
0.0
0.0
0.0
0.0
141.0
141.0
141.0
141.0
1.0
561.0
16.0
247.0
247.0
88.0
88.0
102.0
102.0
102.0
102.0
20.0
20.0
193.0
128.0
128.0
66.0
6.0
6.0
14.0
116.0
18.0
18.0
191.0
191.0
191.0
675.0
675.0
675.0
442.0
442.0
11.0
11.0
921.0
921.0
185.0
8.0
736.0
736.0
14.0
14.0
14.0
68.0
448.0
515.0
515.0
515.0
12.0
3.0
3.0
218.0
141.0
141.0
141.0
73.0
336.0
336.0
87.0
87.0
4.0
4.0
13.0
59.0
285.0
285.0
285.0
6.0
895.0
781.0
8.0
256.0
868.0
808.0
254.0
760.0
760.0
392.0
392.0
392.0
392.0
392.0
657.0
657.0
657.0
657.0
197.0
197.0
197.0
7.0
35.0
35.0
35.0
35.0
35.0
74.0
0.0
0.0
0.0
0.0
343.0
803.0
207.0
207.0
207.0
207.0
207.0
85.0
85.0
85.0
287.0
401.0
401.0
197.0
197.0
197.0
197.0
11.0
11.0
563.0
303.0
850.0
850.0
850.0
850.0
850.0
675.0
18.0
18.0
140.0
121.0
121.0
121.0
121.0
121.0
500.0
500.0
500.0
44.0
44.0
44.0
44.0
21.0
21.0
173.0
173.0
597.0
448.0
448.0
448.0
500.0
500.0
500.0
15.0
52.0
52.0
52.0
951.0
951.0
305.0
305.0
358.0
358.0
358.0
454.0
454.0
88.0
88.0
88.0
400.0
400.0
400.0
6.0
6.0
6.0
6.0
2.0
2.0
5.0
5.0
900.0
484.0
484.0
484.0
484.0
173.0
173.0
38.0
38.0
38.0
210.0
210.0
16.0
16.0
32.0
132.0
132.0
313.0
50.0
86.0
86.0
86.0
86.0
0.0
147.0
608.0
127.0
111.0
210.0
500.0
500.0
500.0
500.0
26.0
26.0
26.0
73.0
73.0
301.0
301.0
301.0
209.0
4.0
2.0
2.0
2.0
2.0
514.0
514.0
514.0
236.0
236.0
236.0
411.0
411.0
411.0
18.0
210.0
210.0
210.0
210.0
65.0
148.0
148.0
148.0
148.0
856.0
856.0
856.0
856.0
208.0
208.0
208.0
2.0
2.0
2.0
99.0
99.0
99.0
99.0
361.0
361.0
361.0
361.0
361.0
211.0
14.0
165.0
165.0
165.0
191.0
191.0
16.0
16.0
16.0
29.0
29.0
20.0
20.0
141.0
878.0
878.0
878.0
540.0
156.0
30.0
30.0
30.0
30.0
73.0
432.0
67.0
67.0
966.0
440.0
440.0
392.0
958.0
958.0
1.0
1.0
32.0
11.0
11.0
7.0
7.0
400.0
41.0
533.0
323.0
323.0
10.0
10.0
812.0
50.0
327.0
327.0
94.0
517.0
517.0
58.0
58.0
58.0
827.0
485.0
485.0
485.0
2.0
21.0
21.0
86.0
86.0
140.0
140.0
140.0
20.0
154.0
573.0
573.0
111.0
111.0
111.0
448.0
448.0
0.0
0.0
0.0
0.0
392.0
392.0
2.0
831.0
831.0
447.0
447.0
347.0
347.0
347.0
347.0
2.0
197.0
197.0
197.0
292.0
292.0
1.0
769.0
769.0
769.0
433.0
433.0
76.0
16.0
16.0
20.0
2.0
2.0
2.0
2.0
59.0
59.0
59.0
778.0
550.0
550.0
550.0
1.0
1.0
313.0
448.0
448.0
448.0
1.0
1.0
216.0
5.0
151.0
188.0
582.0
26.0
26.0
26.0
323.0
323.0
5.0
36.0
36.0
36.0
36.0
36.0
720.0
720.0
720.0
282.0
550.0
550.0
550.0
321.0
321.0
321.0
166.0
2.0
2.0
2.0
2.0
2.0
2.0
311.0
311.0
311.0
256.0
363.0
363.0
363.0
363.0
519.0
519.0
658.0
658.0
658.0
658.0
50.0
487.0
62.0
62.0
62.0
1.0
1.0
479.0
479.0
6.0
6.0
138.0
138.0
0.0
0.0
0.0
31.0
533.0
825.0
825.0
825.0
11.0
3.0
380.0
933.0
933.0
675.0
65.0
65.0
65.0
531.0
1.0
239.0
239.0
55.0
55.0
9.0
46.0
46.0
46.0
234.0
18.0
18.0
0.0
0.0
2.0
2.0
40.0
40.0
40.0
674.0
674.0
674.0
791.0
791.0
791.0
269.0
785.0
785.0
129.0
129.0
827.0
827.0
827.0
827.0
827.0
192.0
192.0
192.0
51.0
51.0
9.0
9.0
7.0
7.0
7.0
413.0
413.0
413.0
207.0
207.0
207.0
207.0
50.0
705.0
2.0
2.0
58.0
131.0
131.0
508.0
293.0
293.0
293.0
293.0
587.0
587.0
587.0
587.0
12.0
814.0
814.0
938.0
938.0
938.0
850.0
850.0
850.0
850.0
0.0
0.0
0.0
248.0
248.0
248.0
33.0
33.0
121.0
121.0
24.0
24.0
378.0
378.0
378.0
378.0
378.0
182.0
182.0
37.0
37.0
232.0
232.0
182.0
88.0
88.0
158.0
158.0
387.0
387.0
305.0
305.0
305.0
500.0
322.0
322.0
107.0
107.0
287.0
448.0
448.0
209.0
64.0
64.0
64.0
592.0
270.0
226.0
226.0
226.0
133.0
425.0
488.0
488.0
488.0
55.0
329.0
86.0
86.0
86.0
137.0
137.0
276.0
88.0
88.0
355.0
810.0
210.0
210.0
337.0
550.0
446.0
446.0
107.0
107.0
107.0
537.0
228.0
95.0
95.0
59.0
33.0
33.0
33.0
33.0
89.0
89.0
337.0
337.0
732.0
732.0
22.0
118.0
118.0
118.0
0.0
203.0
203.0
448.0
448.0
14.0
14.0
14.0
468.0
468.0
165.0
14.0
14.0
22.0
22.0
22.0
22.0
77.0
77.0
517.0
10.0
10.0
783.0
14.0
14.0
5.0
6.0
248.0
62.0
62.0
343.0
343.0
186.0
186.0
109.0
299.0
299.0
299.0
299.0
299.0
60.0
60.0
361.0
361.0
299.0
299.0
353.0
353.0
353.0
13.0
811.0
80.0
80.0
918.0
470.0
157.0
157.0
142.0
401.0
25.0
25.0
25.0
80.0
80.0
3.0
134.0
134.0
27.0
132.0
42.0
42.0
42.0
259.0
299.0
11.0
15.0
15.0
15.0
15.0
351.0
139.0
139.0
19.0
19.0
0.0
99.0
99.0
99.0
608.0
608.0
1.0
1.0
64.0
59.0
59.0
59.0
422.0
422.0
29.0
852.0
852.0
143.0
210.0
25.0
25.0
140.0
140.0
140.0
918.0
918.0
918.0
575.0
404.0
404.0
404.0
69.0
69.0
69.0
50.0
50.0
2.0
2.0
2.0
2.0
437.0
437.0
0.0
25.0
25.0
18.0
18.0
100.0
17.0
17.0
969.0
969.0
76.0
525.0
525.0
272.0
272.0
272.0
374.0
84.0
948.0
948.0
10.0
21.0
21.0
21.0
21.0
179.0
179.0
994.0
48.0
239.0
239.0
239.0
128.0
128.0
128.0
132.0
132.0
14.0
14.0
14.0
67.0
67.0
715.0
715.0
715.0
188.0
329.0
329.0
128.0
128.0
631.0
500.0
8.0
747.0
747.0
106.0
106.0
31.0
31.0
781.0
2.0
242.0
242.0
242.0
231.0
231.0
231.0
994.0
994.0
994.0
994.0
232.0
232.0
645.0
645.0
878.0
254.0
41.0
143.0
143.0
143.0
22.0
22.0
559.0
559.0
559.0
1.0
1.0
1.0
1.0
125.0
125.0
125.0
22.0
8.0
8.0
8.0
500.0
500.0
500.0
500.0
170.0
4.0
4.0
4.0
608.0
608.0
608.0
673.0
0.0
0.0
0.0
102.0
102.0
102.0
68.0
68.0
534.0
534.0
126.0
126.0
11.0
11.0
11.0
769.0
769.0
769.0
856.0
276.0
276.0
276.0
276.0
276.0
0.0
0.0
708.0
708.0
358.0
358.0
358.0
358.0
358.0
358.0
358.0
728.0
728.0
23.0
23.0
23.0
57.0
57.0
189.0
189.0
191.0
354.0
354.0
354.0
88.0
14.0
309.0
259.0
86.0
86.0
64.0
21.0
21.0
2.0
10.0
10.0
10.0
10.0
10.0
41.0
41.0
41.0
41.0
299.0
3.0
11.0
11.0
11.0
861.0
861.0
833.0
40.0
40.0
11.0
51.0
943.0
943.0
77.0
166.0
166.0
166.0
219.0
3.0
425.0
425.0
240.0
240.0
240.0
348.0
348.0
25.0
25.0
18.0
18.0
18.0
350.0
350.0
683.0
86.0
86.0
40.0
40.0
529.0
503.0
503.0
313.0
313.0
216.0
216.0
33.0
33.0
84.0
84.0
84.0
84.0
84.0
84.0
738.0
0.0
664.0
847.0
529.0
461.0
461.0
305.0
305.0
305.0
157.0
247.0
247.0
247.0
247.0
141.0
184.0
506.0
506.0
506.0
722.0
722.0
461.0
461.0
285.0
285.0
343.0
343.0
242.0
242.0
242.0
21.0
686.0
686.0
232.0
232.0
448.0
348.0
348.0
169.0
65.0
65.0
65.0
28.0
278.0
278.0
645.0
4.0
169.0
169.0
101.0
101.0
44.0
44.0
134.0
134.0
537.0
226.0
226.0
226.0
468.0
468.0
81.0
210.0
210.0
858.0
107.0
6.0
6.0
54.0
675.0
675.0
244.0
14.0
17.0
17.0
134.0
134.0
287.0
287.0
287.0
79.0
79.0
795.0
825.0
825.0
900.0
900.0
256.0
256.0
185.0
185.0
185.0
185.0
14.0
14.0
147.0
49.0
49.0
31.0
31.0
111.0
111.0
401.0
401.0
231.0
231.0
3.0
679.0
679.0
679.0
51.0
20.0
88.0
1.0
1.0
1.0
1.0
1.0
1.0
657.0
657.0
187.0
187.0
137.0
137.0
2.0
88.0
88.0
88.0
608.0
592.0
40.0
166.0
671.0
671.0
671.0
671.0
671.0
671.0
59.0
59.0
59.0
925.0
136.0
136.0
328.0
973.0
101.0
242.0
358.0
1.0
1.0
39.0
43.0
263.0
263.0
24.0
373.0
373.0
88.0
422.0
210.0
100.0
100.0
100.0
242.0
242.0
242.0
374.0
708.0
708.0
171.0
154.0
44.0
241.0
279.0
279.0
173.0
2.0
2.0
2.0
935.0
935.0
79.0
3.0
878.0
23.0
112.0
77.0
77.0
81.0
81.0
2.0
485.0
485.0
1.0
90.0
4.0
4.0
4.0
4.0
128.0
8.0
8.0
53.0
53.0
53.0
53.0
53.0
7.0
7.0
20.0
661.0
661.0
248.0
813.0
813.0
813.0
813.0
813.0
0.0
0.0
455.0
77.0
77.0
25.0
25.0
20.0
79.0
79.0
79.0
73.0
2.0
2.0
338.0
173.0
173.0
569.0
569.0
20.0
20.0
20.0
492.0
492.0
551.0
22.0
164.0
15.0
15.0
683.0
147.0
147.0
606.0
606.0
209.0
397.0
216.0
800.0
800.0
445.0
86.0
4.0
4.0
128.0
128.0
210.0
210.0
210.0
468.0
468.0
468.0
413.0
413.0
413.0
413.0
413.0
23.0
95.0
95.0
20.0
20.0
157.0
191.0
191.0
102.0
137.0
973.0
973.0
62.0
62.0
167.0
167.0
468.0
132.0
132.0
21.0
922.0
922.0
190.0
210.0
210.0
63.0
650.0
118.0
622.0
514.0
514.0
320.0
320.0
85.0
0.0
40.0
387.0
387.0
32.0
270.0
270.0
411.0
411.0
1.0
1.0
79.0
79.0
226.0
845.0
845.0
8.0
684.0
216.0
216.0
216.0
101.0
101.0
101.0
101.0
101.0
58.0
58.0
271.0
271.0
271.0
35.0
69.0
69.0
69.0
118.0
343.0
343.0
153.0
436.0
436.0
335.0
335.0
335.0
335.0
226.0
78.0
169.0
21.0
21.0
62.0
62.0
38.0
134.0
50.0
50.0
50.0
216.0
216.0
205.0
205.0
78.0
2.0
2.0
750.0
750.0
750.0
750.0
751.0
751.0
11.0
11.0
11.0
895.0
895.0
125.0
125.0
125.0
895.0
751.0
60.0
50.0
414.0
65.0
65.0
45.0
520.0
184.0
275.0
275.0
275.0
362.0
116.0
256.0
477.0
477.0
477.0
675.0
675.0
632.0
632.0
291.0
40.0
180.0
180.0
180.0
37.0
37.0
8.0
8.0
187.0
7.0
343.0
343.0
56.0
56.0
525.0
27.0
27.0
27.0
27.0
36.0
36.0
544.0
544.0
293.0
705.0
435.0
435.0
5.0
511.0
6.0
783.0
391.0
18.0
147.0
282.0
74.0
74.0
74.0
74.0
22.0
22.0
282.0
282.0
282.0
515.0
515.0
515.0
515.0
344.0
238.0
238.0
21.0
21.0
21.0
21.0
0.0
359.0
359.0
408.0
408.0
195.0
833.0
833.0
151.0
905.0
905.0
905.0
905.0
436.0
806.0
500.0
701.0
512.0
512.0
512.0
512.0
242.0
242.0
137.0
227.0
81.0
81.0
494.0
494.0
3.0
897.0
897.0
207.0
392.0
392.0
59.0
39.0
359.0
720.0
720.0
25.0
4.0
4.0
207.0
17.0
17.0
17.0
17.0
87.0
11.0
11.0
327.0
327.0
415.0
501.0
733.0
733.0
733.0
506.0
264.0
264.0
264.0
992.0
2.0
2.0
43.0
433.0
433.0
433.0
361.0
361.0
31.0
468.0
58.0
329.0
329.0
199.0
6.0
353.0
353.0
353.0
353.0
357.0
357.0
357.0
485.0
77.0
77.0
23.0
23.0
923.0
923.0
355.0
355.0
720.0
720.0
720.0
901.0
901.0
901.0
448.0
399.0
399.0
530.0
79.0
79.0
355.0
350.0
315.0
470.0
470.0
36.0
36.0
36.0
36.0
148.0
148.0
481.0
33.0
33.0
15.0
15.0
15.0
15.0
1.0
21.0
209.0
209.0
209.0
247.0
247.0
40.0
40.0
68.0
191.0
191.0
191.0
132.0
132.0
132.0
15.0
728.0
39.0
486.0
486.0
22.0
53.0
53.0
53.0
53.0
41.0
0.0
0.0
645.0
645.0
18.0
18.0
18.0
18.0
18.0
25.0
25.0
25.0
77.0
1.0
1.0
285.0
29.0
5.0
5.0
5.0
55.0
55.0
393.0
399.0
399.0
133.0
133.0
485.0
134.0
100.0
113.0
113.0
113.0
113.0
2.0
347.0
347.0
79.0
43.0
25.0
25.0
18.0
4.0
4.0
4.0
3.0
3.0
3.0
661.0
661.0
661.0
283.0
77.0
77.0
77.0
2.0
2.0
878.0
878.0
878.0
6.0
6.0
21.0
1.0
796.0
8.0
275.0
12.0
58.0
58.0
58.0
427.0
0.0
350.0
350.0
3.0
1.0
1.0
1.0
2.0
2.0
308.0
308.0
50.0
348.0
42.0
42.0
42.0
42.0
42.0
259.0
20.0
20.0
147.0
147.0
37.0
224.0
825.0
362.0
111.0
111.0
25.0
868.0
868.0
778.0
778.0
240.0
265.0
901.0
281.0
2.0
2.0
64.0
52.0
52.0
134.0
259.0
259.0
20.0
20.0
20.0
20.0
2.0
147.0
268.0
268.0
268.0
238.0
62.0
62.0
2.0
2.0
425.0
425.0
425.0
7.0
0.0
0.0
534.0
534.0
534.0
84.0
285.0
0.0
0.0
0.0
0.0
736.0
133.0
917.0
917.0
833.0
25.0
2.0
2.0
2.0
448.0
858.0
858.0
713.0
713.0
62.0
62.0
204.0
11.0
22.0
378.0
378.0
31.0
31.0
155.0
155.0
547.0
124.0
86.0
86.0
86.0
802.0
217.0
945.0
945.0
225.0
225.0
227.0
506.0
506.0
506.0
506.0
7.0
24.0
190.0
2.0
2.0
805.0
65.0
5.0
299.0
741.0
151.0
3.0
120.0
101.0
2.0
2.0
2.0
3.0
3.0
3.0
218.0
218.0
7.0
7.0
7.0
0.0
32.0
174.0
102.0
316.0
590.0
299.0
69.0
69.0
69.0
387.0
387.0
387.0
757.0
12.0
431.0
678.0
678.0
39.0
64.0
94.0
94.0
94.0
6.0
6.0
6.0
773.0
773.0
773.0
773.0
77.0
77.0
91.0
20.0
67.0
25.0
25.0
25.0
25.0
25.0
192.0
40.0
40.0
40.0
7.0
7.0
181.0
358.0
358.0
167.0
748.0
2.0
2.0
139.0
139.0
139.0
53.0
361.0
361.0
361.0
448.0
448.0
3.0
259.0
259.0
8.0
8.0
9.0
30.0
30.0
197.0
197.0
2.0
288.0
288.0
288.0
478.0
478.0
726.0
107.0
24.0
705.0
705.0
298.0
808.0
808.0
2.0
2.0
2.0
2.0
2.0
212.0
212.0
392.0
392.0
392.0
4.0
4.0
4.0
178.0
178.0
178.0
178.0
878.0
878.0
878.0
878.0
2.0
104.0
104.0
104.0
104.0
432.0
432.0
432.0
219.0
219.0
800.0
125.0
3.0
3.0
381.0
381.0
764.0
5.0
5.0
40.0
40.0
16.0
16.0
16.0
16.0
48.0
48.0
48.0
2.0
2.0
2.0
31.0
31.0
4.0
4.0
137.0
137.0
93.0
93.0
856.0
856.0
814.0
201.0
201.0
145.0
987.0
362.0
362.0
362.0
2.0
461.0
461.0
130.0
130.0
130.0
99.0
99.0
99.0
99.0
350.0
350.0
11.0
11.0
291.0
291.0
291.0
84.0
37.0
37.0
37.0
922.0
922.0
922.0
922.0
5.0
5.0
21.0
10.0
828.0
53.0
6.0
226.0
226.0
226.0
226.0
226.0
177.0
177.0
557.0
291.0
291.0
299.0
299.0
299.0
336.0
336.0
336.0
36.0
36.0
179.0
179.0
179.0
6.0
33.0
33.0
33.0
33.0
71.0
348.0
58.0
58.0
58.0
169.0
169.0
169.0
827.0
827.0
827.0
207.0
207.0
361.0
361.0
40.0
40.0
231.0
231.0
231.0
140.0
140.0
26.0
26.0
256.0
256.0
256.0
256.0
19.0
19.0
131.0
536.0
536.0
536.0
536.0
232.0
104.0
808.0
14.0
525.0
525.0
3.0
3.0
25.0
25.0
987.0
169.0
299.0
0.0
0.0
190.0
718.0
43.0
43.0
52.0
52.0
52.0
68.0
68.0
167.0
167.0
167.0
167.0
22.0
22.0
22.0
22.0
463.0
463.0
810.0
810.0
134.0
943.0
275.0
275.0
150.0
150.0
248.0
78.0
78.0
78.0
122.0
122.0
141.0
82.0
82.0
82.0
374.0
374.0
374.0
374.0
323.0
323.0
323.0
323.0
101.0
101.0
101.0
158.0
158.0
158.0
158.0
50.0
50.0
50.0
48.0
2.0
11.0
107.0
107.0
107.0
1.0
1.0
1.0
1.0
3.0
3.0
3.0
238.0
238.0
238.0
27.0
63.0
63.0
860.0
2.0
236.0
236.0
234.0
51.0
51.0
51.0
51.0
51.0
675.0
94.0
94.0
94.0
476.0
476.0
448.0
810.0
216.0
189.0
189.0
139.0
139.0
982.0
982.0
982.0
4.0
17.0
225.0
104.0
104.0
448.0
448.0
20.0
20.0
0.0
43.0
433.0
117.0
810.0
232.0
320.0
27.0
267.0
1.0
1.0
1.0
241.0
241.0
241.0
241.0
421.0
512.0
512.0
599.0
599.0
93.0
93.0
475.0
48.0
48.0
48.0
77.0
77.0
143.0
143.0
143.0
192.0
192.0
77.0
77.0
18.0
400.0
128.0
128.0
128.0
128.0
813.0
813.0
813.0
264.0
264.0
248.0
248.0
248.0
26.0
26.0
50.0
50.0
0.0
531.0
531.0
531.0
1.0
1.0
192.0
200.0
200.0
200.0
81.0
81.0
81.0
81.0
81.0
245.0
245.0
22.0
533.0
120.0
120.0
120.0
40.0
831.0
831.0
841.0
841.0
831.0
831.0
831.0
109.0
109.0
109.0
109.0
109.0
109.0
0.0
53.0
53.0
42.0
42.0
94.0
87.0
87.0
216.0
216.0
216.0
4.0
88.0
88.0
88.0
88.0
88.0
88.0
17.0
17.0
17.0
13.0
11.0
809.0
809.0
16.0
16.0
16.0
526.0
526.0
174.0
174.0
29.0
29.0
177.0
177.0
456.0
456.0
456.0
169.0
169.0
169.0
169.0
389.0
389.0
389.0
389.0
450.0
450.0
450.0
739.0
234.0
234.0
234.0
58.0
27.0
27.0
191.0
191.0
191.0
10.0
11.0
762.0
52.0
52.0
587.0
64.0
64.0
64.0
64.0
525.0
192.0
192.0
88.0
88.0
88.0
38.0
38.0
38.0
38.0
362.0
352.0
352.0
623.0
623.0
623.0
623.0
505.0
505.0
505.0
53.0
53.0
675.0
675.0
675.0
675.0
452.0
116.0
147.0
62.0
291.0
291.0
291.0
291.0
446.0
446.0
262.0
262.0
262.0
405.0
405.0
405.0
210.0
210.0
58.0
11.0
1.0
87.0
101.0
537.0
537.0
537.0
537.0
683.0
778.0
6.0
6.0
6.0
6.0
210.0
549.0
234.0
2.0
2.0
2.0
5.0
5.0
49.0
192.0
10.0
10.0
10.0
414.0
414.0
414.0
233.0
362.0
535.0
367.0
244.0
244.0
5.0
500.0
500.0
500.0
12.0
740.0
50.0
50.0
15.0
358.0
64.0
64.0
64.0
11.0
11.0
293.0
487.0
173.0
173.0
142.0
259.0
259.0
84.0
84.0
506.0
215.0
215.0
215.0
0.0
0.0
19.0
755.0
755.0
755.0
755.0
40.0
116.0
216.0
216.0
216.0
91.0
92.0
713.0
13.0
13.0
13.0
13.0
13.0
184.0
184.0
184.0
994.0
994.0
994.0
240.0
742.0
742.0
76.0
7.0
7.0
7.0
7.0
7.0
0.0
0.0
339.0
339.0
339.0
27.0
27.0
362.0
5.0
1.0
296.0
20.0
20.0
20.0
810.0
45.0
45.0
52.0
52.0
26.0
26.0
26.0
71.0
71.0
71.0
878.0
878.0
878.0
17.0
871.0
189.0
189.0
381.0
381.0
24.0
24.0
550.0
343.0
435.0
435.0
702.0
702.0
702.0
675.0
245.0
245.0
594.0
594.0
275.0
275.0
275.0
873.0
873.0
873.0
45.0
373.0
373.0
373.0
118.0
967.0
261.0
261.0
261.0
69.0
69.0
329.0
329.0
329.0
590.0
77.0
104.0
104.0
104.0
104.0
0.0
0.0
676.0
454.0
454.0
67.0
67.0
67.0
67.0
40.0
12.0
374.0
71.0
71.0
575.0
575.0
575.0
575.0
45.0
45.0
46.0
239.0
239.0
239.0
239.0
401.0
401.0
401.0
401.0
401.0
46.0
0.0
0.0
0.0
0.0
149.0
448.0
448.0
210.0
210.0
327.0
327.0
661.0
661.0
0.0
0.0
0.0
53.0
75.0
29.0
269.0
269.0
269.0
0.0
0.0
0.0
315.0
242.0
242.0
35.0
35.0
126.0
126.0
809.0
809.0
809.0
935.0
935.0
53.0
53.0
0.0
0.0
0.0
33.0
33.0
33.0
148.0
179.0
179.0
179.0
2.0
2.0
2.0
2.0
11.0
1.0
1.0
1.0
549.0
549.0
549.0
288.0
288.0
288.0
59.0
984.0
6.0
6.0
157.0
157.0
157.0
260.0
260.0
16.0
4.0
4.0
87.0
142.0
142.0
142.0
142.0
142.0
407.0
111.0
362.0
54.0
134.0
21.0
21.0
991.0
991.0
991.0
14.0
14.0
569.0
22.0
22.0
22.0
129.0
129.0
129.0
129.0
129.0
400.0
400.0
192.0
192.0
887.0
887.0
887.0
328.0
107.0
107.0
107.0
508.0
273.0
273.0
273.0
273.0
273.0
273.0
25.0
25.0
25.0
25.0
148.0
691.0
10.0
10.0
86.0
86.0
39.0
39.0
7.0
69.0
531.0
531.0
531.0
531.0
3.0
3.0
21.0
21.0
831.0
721.0
62.0
62.0
563.0
445.0
170.0
170.0
245.0
245.0
245.0
42.0
2.0
141.0
141.0
21.0
153.0
153.0
624.0
624.0
516.0
516.0
516.0
516.0
70.0
70.0
70.0
70.0
70.0
70.0
70.0
17.0
17.0
183.0
183.0
328.0
328.0
594.0
313.0
112.0
112.0
112.0
55.0
55.0
55.0
55.0
55.0
115.0
313.0
313.0
313.0
129.0
282.0
282.0
153.0
37.0
37.0
37.0
37.0
37.0
37.0
37.0
696.0
240.0
1.0
1.0
110.0
110.0
16.0
39.0
16.0
16.0
16.0
565.0
102.0
102.0
102.0
44.0
123.0
70.0
70.0
150.0
150.0
150.0
323.0
500.0
35.0
26.0
26.0
26.0
26.0
26.0
26.0
82.0
15.0
624.0
338.0
338.0
278.0
278.0
278.0
107.0
107.0
3.0
3.0
3.0
249.0
249.0
720.0
720.0
2.0
271.0
271.0
271.0
271.0
847.0
847.0
847.0
38.0
38.0
38.0
4.0
4.0
59.0
59.0
40.0
156.0
156.0
14.0
885.0
885.0
998.0
998.0
998.0
494.0
494.0
293.0
554.0
554.0
554.0
88.0
1.0
1.0
109.0
109.0
19.0
19.0
4.0
4.0
4.0
4.0
4.0
376.0
376.0
376.0
2.0
2.0
103.0
103.0
104.0
104.0
104.0
104.0
216.0
21.0
15.0
2.0
221.0
35.0
58.0
58.0
256.0
256.0
133.0
133.0
133.0
133.0
198.0
198.0
216.0
216.0
216.0
582.0
582.0
3.0
70.0
70.0
70.0
17.0
17.0
530.0
530.0
7.0
11.0
11.0
11.0
896.0
478.0
181.0
181.0
181.0
171.0
0.0
0.0
0.0
431.0
411.0
22.0
22.0
22.0
311.0
311.0
3.0
3.0
3.0
3.0
156.0
271.0
104.0
232.0
256.0
136.0
673.0
673.0
305.0
305.0
305.0
16.0
268.0
268.0
268.0
10.0
357.0
357.0
357.0
271.0
473.0
473.0
14.0
14.0
14.0
2.0
2.0
2.0
9.0
50.0
50.0
142.0
142.0
142.0
6.0
6.0
291.0
291.0
9.0
9.0
9.0
9.0
514.0
190.0
228.0
228.0
783.0
133.0
133.0
124.0
68.0
68.0
68.0
139.0
585.0
585.0
278.0
96.0
117.0
271.0
207.0
207.0
31.0
31.0
31.0
23.0
23.0
88.0
88.0
411.0
411.0
411.0
411.0
63.0
63.0
991.0
162.0
311.0
288.0
288.0
833.0
833.0
58.0
7.0
7.0
945.0
945.0
945.0
77.0
187.0
187.0
14.0
14.0
14.0
876.0
101.0
264.0
264.0
535.0
535.0
3.0
3.0
46.0
689.0
181.0
181.0
181.0
134.0
134.0
169.0
169.0
169.0
355.0
355.0
573.0
173.0
173.0
173.0
16.0
10.0
10.0
10.0
10.0
240.0
240.0
224.0
47.0
381.0
987.0
21.0
400.0
2.0
2.0
2.0
2.0
21.0
21.0
173.0
173.0
102.0
102.0
0.0
84.0
547.0
537.0
13.0
13.0
13.0
13.0
679.0
679.0
156.0
76.0
977.0
977.0
977.0
977.0
977.0
742.0
905.0
905.0
905.0
732.0
0.0
0.0
0.0
188.0
2.0
427.0
427.0
448.0
1.0
1.0
49.0
49.0
18.0
709.0
709.0
709.0
301.0
865.0
58.0
137.0
26.0
26.0
26.0
26.0
26.0
200.0
78.0
397.0
397.0
397.0
9.0
9.0
509.0
509.0
397.0
397.0
5.0
5.0
5.0
689.0
201.0
201.0
40.0
40.0
40.0
757.0
6.0
6.0
6.0
327.0
327.0
327.0
327.0
327.0
5.0
5.0
5.0
656.0
656.0
113.0
221.0
221.0
269.0
269.0
269.0
54.0
54.0
54.0
54.0
54.0
337.0
337.0
337.0
337.0
57.0
57.0
57.0
57.0
57.0
57.0
5.0
5.0
10.0
10.0
183.0
183.0
183.0
183.0
183.0
183.0
183.0
433.0
433.0
9.0
9.0
510.0
510.0
73.0
7.0
324.0
324.0
324.0
400.0
400.0
687.0
848.0
848.0
848.0
848.0
848.0
782.0
782.0
782.0
0.0
0.0
22.0
155.0
139.0
489.0
489.0
0.0
37.0
37.0
37.0
0.0
63.0
47.0
47.0
47.0
7.0
7.0
7.0
7.0
0.0
944.0
944.0
0.0
0.0
0.0
4.0
4.0
276.0
276.0
153.0
58.0
6.0
6.0
246.0
246.0
18.0
47.0
47.0
271.0
271.0
748.0
748.0
748.0
336.0
750.0
52.0
4.0
4.0
4.0
14.0
14.0
14.0
14.0
14.0
14.0
80.0
5.0
5.0
5.0
50.0
50.0
290.0
290.0
290.0
6.0
21.0
15.0
15.0
262.0
262.0
283.0
283.0
283.0
283.0
77.0
11.0
11.0
11.0
456.0
456.0
0.0
797.0
797.0
1.0
77.0
77.0
77.0
77.0
107.0
107.0
107.0
755.0
0.0
192.0
2.0
2.0
2.0
2.0
2.0
2.0
99.0
149.0
149.0
189.0
413.0
413.0
413.0
15.0
15.0
15.0
62.0
62.0
551.0
512.0
512.0
512.0
24.0
24.0
97.0
8.0
8.0
8.0
47.0
313.0
313.0
3.0
3.0
3.0
11.0
298.0
298.0
298.0
87.0
1.0
1.0
1.0
675.0
0.0
191.0
17.0
17.0
185.0
185.0
185.0
185.0
482.0
482.0
36.0
84.0
84.0
134.0
134.0
134.0
43.0
43.0
195.0
195.0
71.0
6.0
6.0
6.0
6.0
6.0
6.0
377.0
4.0
4.0
21.0
626.0
271.0
99.0
291.0
288.0
225.0
225.0
81.0
81.0
81.0
81.0
585.0
585.0
189.0
2.0
187.0
365.0
365.0
365.0
365.0
6.0
287.0
287.0
68.0
554.0
358.0
358.0
21.0
10.0
10.0
10.0
10.0
991.0
991.0
18.0
4.0
4.0
0.0
39.0
39.0
724.0
724.0
724.0
724.0
724.0
889.0
994.0
994.0
29.0
29.0
801.0
801.0
801.0
801.0
479.0
558.0
115.0
115.0
115.0
505.0
505.0
16.0
16.0
16.0
16.0
16.0
431.0
348.0
348.0
348.0
994.0
994.0
719.0
79.0
427.0
234.0
344.0
344.0
689.0
1.0
1.0
78.0
78.0
37.0
37.0
37.0
133.0
446.0
446.0
446.0
129.0
858.0
858.0
858.0
858.0
858.0
0.0
99.0
565.0
825.0
376.0
376.0
55.0
55.0
155.0
832.0
832.0
464.0
856.0
992.0
128.0
128.0
128.0
128.0
373.0
373.0
373.0
88.0
88.0
88.0
322.0
44.0
8.0
8.0
8.0
17.0
17.0
392.0
392.0
917.0
917.0
917.0
0.0
0.0
720.0
720.0
140.0
1.0
1.0
1.0
442.0
442.0
442.0
7.0
7.0
7.0
7.0
7.0
392.0
392.0
10.0
10.0
210.0
210.0
922.0
922.0
20.0
279.0
279.0
279.0
903.0
376.0
376.0
376.0
376.0
358.0
2.0
2.0
2.0
121.0
121.0
121.0
915.0
915.0
915.0
915.0
297.0
297.0
297.0
297.0
297.0
450.0
929.0
929.0
569.0
569.0
216.0
216.0
216.0
216.0
874.0
501.0
501.0
501.0
76.0
76.0
192.0
192.0
101.0
248.0
248.0
248.0
427.0
367.0
367.0
353.0
353.0
935.0
935.0
50.0
50.0
50.0
50.0
871.0
19.0
35.0
157.0
157.0
157.0
157.0
65.0
65.0
65.0
65.0
65.0
65.0
173.0
173.0
995.0
995.0
43.0
53.0
53.0
161.0
207.0
594.0
594.0
594.0
594.0
594.0
803.0
803.0
43.0
137.0
945.0
6.0
143.0
12.0
12.0
12.0
264.0
520.0
520.0
18.0
18.0
18.0
18.0
178.0
6.0
30.0
357.0
357.0
357.0
397.0
201.0
328.0
328.0
328.0
328.0
328.0
705.0
102.0
102.0
54.0
54.0
33.0
33.0
261.0
396.0
396.0
396.0
32.0
32.0
23.0
23.0
23.0
12.0
12.0
12.0
12.0
316.0
8.0
8.0
8.0
8.0
645.0
373.0
269.0
269.0
49.0
49.0
49.0
49.0
49.0
49.0
632.0
2.0
2.0
134.0
134.0
134.0
11.0
11.0
1.0
1.0
1.0
0.0
0.0
0.0
0.0
22.0
22.0
39.0
30.0
30.0
110.0
366.0
18.0
185.0
185.0
185.0
45.0
45.0
4.0
71.0
71.0
168.0
85.0
400.0
400.0
1.0
1.0
1.0
93.0
93.0
93.0
425.0
425.0
290.0
290.0
290.0
78.0
78.0
78.0
78.0
54.0
54.0
54.0
54.0
95.0
95.0
95.0
10.0
10.0
558.0
322.0
632.0
632.0
250.0
885.0
885.0
247.0
247.0
247.0
7.0
7.0
168.0
168.0
168.0
168.0
22.0
101.0
101.0
101.0
782.0
200.0
200.0
200.0
200.0
525.0
525.0
2.0
2.0
2.0
992.0
20.0
283.0
283.0
283.0
95.0
282.0
9.0
1.0
1.0
82.0
82.0
0.0
143.0
33.0
33.0
809.0
7.0
7.0
6.0
6.0
6.0
58.0
608.0
608.0
608.0
608.0
36.0
36.0
5.0
5.0
264.0
264.0
264.0
58.0
58.0
258.0
268.0
554.0
131.0
22.0
22.0
169.0
202.0
24.0
24.0
24.0
142.0
31.0
31.0
31.0
31.0
8.0
3.0
95.0
95.0
1.0
874.0
874.0
874.0
11.0
367.0
367.0
5.0
5.0
24.0
24.0
945.0
945.0
468.0
192.0
15.0
15.0
37.0
37.0
37.0
608.0
5.0
2.0
2.0
47.0
47.0
47.0
274.0
274.0
274.0
4.0
52.0
52.0
525.0
525.0
13.0
13.0
705.0
705.0
474.0
474.0
474.0
474.0
313.0
292.0
292.0
292.0
292.0
25.0
25.0
387.0
308.0
736.0
6.0
189.0
18.0
5.0
5.0
5.0
29.0
29.0
77.0
131.0
3.0
3.0
218.0
4.0
0.0
245.0
245.0
245.0
17.0
17.0
17.0
17.0
17.0
170.0
10.0
10.0
171.0
171.0
293.0
392.0
392.0
392.0
54.0
54.0
0.0
327.0
327.0
327.0
276.0
119.0
119.0
185.0
897.0
358.0
891.0
891.0
891.0
30.0
558.0
145.0
145.0
675.0
505.0
938.0
938.0
938.0
71.0
333.0
551.0
551.0
226.0
226.0
15.0
15.0
290.0
299.0
299.0
675.0
675.0
675.0
675.0
0.0
0.0
0.0
0.0
419.0
7.0
231.0
231.0
61.0
20.0
20.0
20.0
20.0
307.0
307.0
307.0
307.0
307.0
95.0
95.0
118.0
118.0
118.0
109.0
109.0
367.0
367.0
205.0
25.0
25.0
25.0
1.0
1.0
827.0
693.0
241.0
241.0
241.0
6.0
276.0
276.0
276.0
276.0
276.0
278.0
278.0
278.0
231.0
82.0
111.0
111.0
201.0
722.0
568.0
0.0
448.0
448.0
448.0
736.0
736.0
463.0
61.0
137.0
77.0
77.0
77.0
134.0
134.0
54.0
373.0
187.0
148.0
96.0
8.0
8.0
53.0
53.0
201.0
19.0
19.0
2.0
2.0
2.0
858.0
394.0
394.0
394.0
394.0
8.0
8.0
8.0
652.0
30.0
30.0
30.0
73.0
38.0
38.0
38.0
38.0
18.0
37.0
1.0
1.0
1.0
450.0
450.0
99.0
8.0
8.0
53.0
53.0
104.0
104.0
104.0
127.0
127.0
316.0
837.0
297.0
1.0
9.0
9.0
9.0
9.0
42.0
42.0
122.0
116.0
116.0
179.0
18.0
242.0
242.0
242.0
242.0
242.0
9.0
506.0
506.0
506.0
866.0
932.0
117.0
378.0
378.0
27.0
27.0
54.0
54.0
3.0
3.0
167.0
721.0
721.0
721.0
0.0
0.0
140.0
310.0
170.0
170.0
72.0
72.0
374.0
71.0
71.0
71.0
401.0
401.0
16.0
16.0
16.0
852.0
852.0
239.0
239.0
7.0
15.0
15.0
15.0
11.0
11.0
11.0
11.0
34.0
34.0
34.0
58.0
81.0
81.0
41.0
41.0
41.0
27.0
27.0
0.0
0.0
254.0
23.0
23.0
320.0
320.0
271.0
271.0
201.0
201.0
358.0
319.0
319.0
319.0
319.0
319.0
319.0
319.0
28.0
590.0
590.0
590.0
363.0
363.0
363.0
363.0
25.0
202.0
5.0
47.0
47.0
47.0
62.0
995.0
995.0
995.0
20.0
344.0
141.0
52.0
224.0
224.0
224.0
224.0
224.0
741.0
741.0
174.0
249.0
249.0
64.0
506.0
535.0
535.0
7.0
847.0
847.0
847.0
812.0
0.0
88.0
362.0
362.0
362.0
95.0
136.0
136.0
136.0
2.0
18.0
18.0
12.0
12.0
54.0
54.0
54.0
54.0
950.0
93.0
93.0
861.0
11.0
468.0
468.0
404.0
882.0
882.0
321.0
321.0
321.0
481.0
709.0
18.0
97.0
97.0
97.0
113.0
113.0
113.0
150.0
506.0
506.0
811.0
811.0
811.0
298.0
298.0
278.0
967.0
652.0
652.0
652.0
33.0
33.0
33.0
541.0
541.0
541.0
541.0
282.0
282.0
51.0
51.0
51.0
51.0
51.0
715.0
25.0
25.0
2.0
2.0
2.0
2.0
162.0
162.0
48.0
48.0
48.0
0.0
0.0
0.0
23.0
1.0
1.0
1.0
1.0
1.0
131.0
485.0
485.0
485.0
6.0
0.0
49.0
189.0
3.0
3.0
5.0
5.0
51.0
51.0
662.0
662.0
192.0
192.0
20.0
20.0
401.0
401.0
401.0
1.0
1.0
58.0
58.0
58.0
86.0
514.0
137.0
137.0
137.0
517.0
517.0
517.0
517.0
2.0
2.0
2.0
2.0
253.0
544.0
20.0
20.0
20.0
64.0
64.0
64.0
14.0
200.0
200.0
49.0
49.0
54.0
54.0
53.0
759.0
6.0
6.0
107.0
141.0
747.0
747.0
36.0
36.0
36.0
36.0
41.0
35.0
35.0
35.0
35.0
35.0
122.0
122.0
117.0
117.0
117.0
37.0
37.0
0.0
0.0
6.0
6.0
808.0
808.0
808.0
903.0
106.0
451.0
2.0
2.0
228.0
228.0
124.0
124.0
124.0
124.0
7.0
7.0
126.0
440.0
135.0
135.0
148.0
148.0
148.0
447.0
290.0
290.0
290.0
290.0
290.0
710.0
710.0
710.0
825.0
45.0
146.0
1.0
1.0
107.0
107.0
331.0
34.0
236.0
236.0
236.0
195.0
195.0
898.0
898.0
898.0
62.0
62.0
258.0
258.0
258.0
4.0
4.0
757.0
171.0
10.0
10.0
10.0
262.0
153.0
153.0
153.0
153.0
34.0
6.0
6.0
6.0
597.0
38.0
38.0
38.0
109.0
109.0
6.0
6.0
17.0
48.0
48.0
282.0
282.0
161.0
161.0
161.0
161.0
19.0
99.0
99.0
99.0
99.0
0.0
0.0
0.0
0.0
0.0
0.0
0.0
0.0
569.0
569.0
569.0
121.0
121.0
121.0
121.0
121.0
671.0
671.0
671.0
448.0
448.0
0.0
0.0
0.0
388.0
388.0
411.0
411.0
411.0
431.0
431.0
431.0
431.0
431.0
431.0
860.0
860.0
103.0
103.0
103.0
103.0
116.0
35.0
35.0
594.0
594.0
895.0
895.0
895.0
1.0
46.0
62.0
62.0
298.0
298.0
298.0
29.0
362.0
362.0
809.0
809.0
52.0
52.0
18.0
83.0
83.0
11.0
11.0
675.0
973.0
973.0
973.0
973.0
525.0
525.0
525.0
2.0
192.0
192.0
2.0
123.0
35.0
42.0
42.0
42.0
722.0
381.0
381.0
381.0
718.0
718.0
195.0
299.0
299.0
299.0
299.0
299.0
470.0
675.0
217.0
217.0
217.0
99.0
99.0
99.0
404.0
404.0
404.0
404.0
327.0
401.0
401.0
401.0
21.0
21.0
51.0
530.0
530.0
93.0
93.0
93.0
857.0
341.0
171.0
171.0
171.0
171.0
291.0
72.0
77.0
77.0
77.0
19.0
19.0
456.0
760.0
98.0
98.0
12.0
291.0
291.0
291.0
7.0
887.0
86.0
249.0
249.0
249.0
91.0
91.0
6.0
131.0
131.0
131.0
131.0
21.0
21.0
21.0
21.0
21.0
514.0
19.0
10.0
10.0
10.0
381.0
381.0
25.0
25.0
25.0
2.0
2.0
507.0
507.0
26.0
26.0
77.0
77.0
11.0
104.0
929.0
929.0
507.0
507.0
507.0
507.0
507.0
8.0
8.0
18.0
18.0
0.0
2.0
2.0
249.0
249.0
710.0
164.0
164.0
282.0
282.0
282.0
599.0
689.0
689.0
201.0
20.0
378.0
378.0
378.0
81.0
81.0
554.0
118.0
27.0
27.0
0.0
0.0
48.0
403.0
403.0
403.0
263.0
151.0
151.0
151.0
151.0
401.0
512.0
167.0
431.0
431.0
431.0
431.0
500.0
500.0
500.0
40.0
40.0
101.0
101.0
44.0
44.0
63.0
63.0
72.0
72.0
392.0
0.0
0.0
677.0
677.0
2.0
2.0
82.0
82.0
82.0
82.0
82.0
355.0
355.0
355.0
46.0
46.0
667.0
448.0
608.0
608.0
458.0
458.0
37.0
411.0
167.0
21.0
21.0
781.0
781.0
781.0
781.0
18.0
60.0
394.0
394.0
238.0
238.0
59.0
59.0
234.0
211.0
362.0
362.0
485.0
485.0
153.0
0.0
0.0
15.0
15.0
15.0
22.0
347.0
347.0
347.0
192.0
1.0
1.0
736.0
736.0
736.0
322.0
166.0
166.0
550.0
456.0
456.0
456.0
36.0
36.0
109.0
1.0
677.0
677.0
448.0
39.0
39.0
13.0
781.0
781.0
781.0
182.0
153.0
153.0
910.0
910.0
910.0
632.0
632.0
21.0
21.0
3.0
3.0
456.0
2.0
2.0
305.0
362.0
16.0
455.0
455.0
455.0
455.0
584.0
584.0
584.0
584.0
433.0
433.0
247.0
247.0
247.0
247.0
200.0
200.0
218.0
218.0
53.0
53.0
2.0
171.0
171.0
171.0
171.0
47.0
299.0
1.0
8.0
8.0
656.0
656.0
918.0
918.0
211.0
470.0
470.0
3.0
3.0
3.0
3.0
638.0
638.0
638.0
1.0
71.0
71.0
400.0
130.0
130.0
130.0
130.0
4.0
149.0
149.0
3.0
3.0
632.0
632.0
301.0
301.0
15.0
15.0
15.0
15.0
15.0
149.0
514.0
514.0
22.0
22.0
299.0
445.0
445.0
445.0
387.0
622.0
622.0
622.0
113.0
113.0
113.0
249.0
249.0
249.0
73.0
2.0
2.0
492.0
432.0
432.0
432.0
33.0
33.0
331.0
331.0
331.0
30.0
30.0
30.0
30.0
1.0
1.0
158.0
158.0
452.0
287.0
350.0
350.0
350.0
236.0
236.0
236.0
236.0
936.0
936.0
936.0
936.0
936.0
936.0
24.0
662.0
238.0
238.0
238.0
238.0
238.0
238.0
23.0
23.0
23.0
287.0
188.0
760.0
760.0
279.0
27.0
27.0
512.0
146.0
146.0
146.0
478.0
478.0
40.0
44.0
301.0
301.0
301.0
5.0
171.0
171.0
171.0
171.0
951.0
951.0
528.0
131.0
2.0
2.0
2.0
98.0
143.0
407.0
32.0
32.0
32.0
114.0
141.0
141.0
141.0
479.0
479.0
479.0
479.0
479.0
392.0
392.0
9.0
376.0
376.0
7.0
7.0
726.0
51.0
30.0
231.0
231.0
306.0
306.0
306.0
967.0
967.0
1.0
1.0
81.0
81.0
81.0
582.0
582.0
825.0
825.0
512.0
754.0
754.0
2.0
2.0
10.0
55.0
55.0
110.0
110.0
404.0
299.0
675.0
675.0
675.0
675.0
134.0
134.0
82.0
82.0
132.0
748.0
748.0
748.0
58.0
640.0
640.0
640.0
640.0
39.0
343.0
508.0
508.0
128.0
128.0
128.0
128.0
128.0
3.0
20.0
20.0
53.0
53.0
736.0
736.0
7.0
7.0
8.0
8.0
8.0
21.0
21.0
21.0
21.0
42.0
42.0
14.0
479.0
592.0
592.0
135.0
135.0
135.0
88.0
234.0
91.0
91.0
18.0
11.0
11.0
2.0
833.0
833.0
833.0
135.0
135.0
135.0
135.0
135.0
713.0
713.0
713.0
42.0
42.0
42.0
5.0
147.0
933.0
933.0
6.0
922.0
28.0
28.0
28.0
28.0
461.0
461.0
461.0
187.0
187.0
675.0
13.0
13.0
13.0
13.0
8.0
8.0
8.0
8.0
8.0
673.0
673.0
673.0
673.0
673.0
673.0
673.0
673.0
175.0
175.0
30.0
30.0
30.0
685.0
685.0
11.0
11.0
674.0
57.0
2.0
2.0
140.0
140.0
140.0
448.0
448.0
448.0
448.0
448.0
903.0
903.0
903.0
70.0
38.0
449.0
449.0
494.0
116.0
116.0
125.0
23.0
299.0
750.0
20.0
138.0
21.0
21.0
1.0
1.0
1.0
19.0
19.0
18.0
26.0
26.0
26.0
26.0
200.0
200.0
200.0
565.0
29.0
191.0
191.0
512.0
512.0
512.0
512.0
5.0
5.0
5.0
84.0
84.0
21.0
6.0
6.0
6.0
831.0
831.0
456.0
191.0
3.0
3.0
565.0
565.0
565.0
432.0
432.0
432.0
432.0
109.0
109.0
221.0
905.0
905.0
905.0
950.0
950.0
64.0
2.0
2.0
2.0
2.0
178.0
178.0
178.0
178.0
270.0
270.0
27.0
27.0
27.0
271.0
271.0
271.0
719.0
719.0
419.0
367.0
494.0
569.0
569.0
569.0
68.0
362.0
19.0
19.0
33.0
120.0
120.0
128.0
6.0
608.0
608.0
198.0
198.0
367.0
367.0
192.0
192.0
283.0
7.0
99.0
99.0
11.0
569.0
39.0
0.0
296.0
50.0
22.0
22.0
22.0
142.0
142.0
142.0
36.0
36.0
116.0
116.0
225.0
14.0
14.0
14.0
14.0
181.0
181.0
14.0
14.0
14.0
14.0
10.0
10.0
10.0
20.0
20.0
27.0
819.0
819.0
448.0
51.0
51.0
51.0
51.0
51.0
10.0
8.0
8.0
8.0
57.0
57.0
678.0
678.0
338.0
14.0
201.0
769.0
769.0
769.0
425.0
425.0
381.0
249.0
249.0
563.0
541.0
15.0
15.0
15.0
8.0
8.0
46.0
622.0
622.0
622.0
622.0
622.0
64.0
201.0
201.0
98.0
98.0
98.0
4.0
15.0
337.0
337.0
337.0
1.0
482.0
482.0
195.0
43.0
43.0
367.0
367.0
134.0
134.0
189.0
590.0
590.0
22.0
116.0
116.0
739.0
29.0
29.0
47.0
18.0
18.0
514.0
52.0
238.0
597.0
151.0
151.0
140.0
2.0
14.0
14.0
14.0
90.0
825.0
825.0
825.0
825.0
287.0
414.0
414.0
414.0
414.0
137.0
26.0
860.0
226.0
226.0
226.0
226.0
60.0
60.0
60.0
18.0
18.0
18.0
18.0
2.0
2.0
558.0
37.0
37.0
291.0
291.0
810.0
810.0
193.0
226.0
226.0
722.0
722.0
722.0
19.0
19.0
19.0
216.0
216.0
216.0
216.0
95.0
95.0
95.0
0.0
230.0
230.0
230.0
299.0
299.0
7.0
7.0
7.0
378.0
378.0
378.0
0.0
597.0
131.0
131.0
143.0
143.0
4.0
4.0
4.0
585.0
296.0
296.0
1.0
49.0
49.0
49.0
97.0
97.0
79.0
79.0
79.0
288.0
802.0
802.0
802.0
153.0
153.0
0.0
13.0
13.0
293.0
293.0
293.0
251.0
251.0
259.0
259.0
243.0
243.0
16.0
16.0
656.0
656.0
656.0
662.0
662.0
5.0
5.0
673.0
673.0
673.0
32.0
1.0
1.0
1.0
80.0
80.0
80.0
649.0
649.0
649.0
187.0
994.0
994.0
994.0
428.0
428.0
428.0
758.0
758.0
101.0
101.0
141.0
141.0
141.0
141.0
141.0
22.0
299.0
299.0
0.0
0.0
28.0
28.0
28.0
25.0
65.0
65.0
917.0
127.0
216.0
19.0
819.0
27.0
27.0
329.0
329.0
329.0
841.0
841.0
841.0
478.0
478.0
941.0
578.0
578.0
578.0
578.0
35.0
323.0
323.0
323.0
795.0
795.0
448.0
192.0
264.0
264.0
264.0
8.0
8.0
8.0
8.0
175.0
175.0
210.0
210.0
210.0
244.0
482.0
482.0
27.0
27.0
210.0
210.0
210.0
15.0
15.0
15.0
21.0
21.0
147.0
147.0
147.0
147.0
291.0
291.0
248.0
248.0
248.0
122.0
58.0
292.0
37.0
21.0
732.0
381.0
53.0
282.0
282.0
282.0
282.0
6.0
6.0
431.0
457.0
457.0
457.0
583.0
583.0
583.0
67.0
67.0
67.0
50.0
6.0
6.0
282.0
282.0
6.0
6.0
602.0
602.0
602.0
7.0
7.0
20.0
20.0
153.0
203.0
203.0
203.0
203.0
235.0
235.0
235.0
191.0
191.0
328.0
238.0
238.0
238.0
238.0
37.0
3.0
104.0
104.0
118.0
118.0
168.0
184.0
0.0
0.0
718.0
718.0
718.0
461.0
461.0
935.0
367.0
367.0
367.0
367.0
14.0
20.0
20.0
20.0
127.0
127.0
139.0
139.0
430.0
47.0
361.0
361.0
29.0
514.0
514.0
808.0
808.0
8.0
31.0
17.0
17.0
17.0
27.0
27.0
27.0
27.0
27.0
19.0
732.0
128.0
128.0
775.0
278.0
278.0
278.0
63.0
63.0
42.0
42.0
6.0
10.0
99.0
99.0
81.0
81.0
81.0
5.0
994.0
994.0
994.0
63.0
185.0
185.0
69.0
69.0
500.0
257.0
257.0
257.0
257.0
257.0
249.0
249.0
77.0
77.0
451.0
226.0
226.0
21.0
21.0
21.0
21.0
21.0
39.0
39.0
39.0
39.0
10.0
512.0
10.0
10.0
181.0
181.0
747.0
747.0
747.0
397.0
397.0
189.0
189.0
189.0
189.0
863.0
335.0
335.0
232.0
191.0
276.0
276.0
157.0
157.0
474.0
474.0
458.0
405.0
405.0
192.0
192.0
192.0
41.0
41.0
186.0
186.0
802.0
802.0
6.0
181.0
181.0
1.0
1.0
1.0
1.0
1.0
4.0
4.0
4.0
210.0
131.0
951.0
59.0
59.0
59.0
4.0
645.0
645.0
645.0
58.0
35.0
35.0
35.0
6.0
337.0
747.0
747.0
747.0
547.0
14.0
17.0
17.0
17.0
500.0
500.0
500.0
500.0
141.0
141.0
49.0
190.0
190.0
190.0
2.0
2.0
80.0
80.0
80.0
80.0
80.0
80.0
675.0
757.0
757.0
327.0
327.0
327.0
721.0
721.0
721.0
721.0
109.0
109.0
102.0
102.0
102.0
102.0
102.0
116.0
199.0
60.0
2.0
198.0
279.0
34.0
34.0
57.0
48.0
48.0
48.0
48.0
8.0
219.0
219.0
219.0
219.0
551.0
145.0
145.0
980.0
74.0
74.0
506.0
506.0
506.0
278.0
278.0
4.0
34.0
34.0
32.0
93.0
93.0
350.0
41.0
33.0
33.0
33.0
20.0
15.0
19.0
49.0
907.0
64.0
64.0
64.0
64.0
139.0
139.0
139.0
139.0
169.0
208.0
208.0
208.0
21.0
21.0
21.0
21.0
242.0
242.0
242.0
242.0
885.0
117.0
79.0
796.0
935.0
23.0
208.0
169.0
408.0
6.0
40.0
40.0
40.0
40.0
40.0
94.0
94.0
94.0
94.0
201.0
201.0
683.0
683.0
25.0
25.0
134.0
134.0
32.0
32.0
32.0
32.0
0.0
0.0
578.0
47.0
6.0
6.0
825.0
825.0
536.0
69.0
69.0
16.0
658.0
658.0
658.0
18.0
558.0
558.0
827.0
827.0
29.0
29.0
352.0
116.0
72.0
72.0
72.0
113.0
378.0
256.0
256.0
256.0
256.0
261.0
261.0
261.0
34.0
34.0
34.0
63.0
941.0
941.0
941.0
63.0
63.0
63.0
63.0
760.0
760.0
674.0
674.0
674.0
39.0
19.0
19.0
19.0
276.0
232.0
232.0
232.0
84.0
84.0
0.0
20.0
20.0
33.0
33.0
33.0
118.0
1.0
0.0
0.0
46.0
46.0
171.0
599.0
720.0
720.0
6.0
6.0
132.0
132.0
341.0
532.0
532.0
0.0
0.0
0.0
4.0
17.0
17.0
450.0
450.0
450.0
559.0
559.0
860.0
860.0
323.0
323.0
29.0
29.0
29.0
36.0
249.0
880.0
880.0
131.0
18.0
218.0
348.0
348.0
0.0
125.0
125.0
125.0
301.0
53.0
53.0
14.0
133.0
133.0
133.0
133.0
133.0
305.0
305.0
216.0
216.0
483.0
483.0
483.0
141.0
141.0
10.0
10.0
4.0
4.0
335.0
335.0
335.0
335.0
179.0
179.0
1.0
1.0
1.0
431.0
431.0
338.0
170.0
30.0
30.0
30.0
722.0
722.0
722.0
378.0
378.0
731.0
18.0
989.0
17.0
7.0
7.0
7.0
7.0
7.0
22.0
22.0
22.0
22.0
264.0
20.0
689.0
689.0
801.0
491.0
506.0
506.0
506.0
506.0
152.0
152.0
20.0
20.0
20.0
247.0
247.0
226.0
226.0
226.0
99.0
99.0
99.0
41.0
41.0
25.0
25.0
25.0
226.0
226.0
106.0
22.0
22.0
86.0
86.0
292.0
143.0
143.0
153.0
153.0
153.0
153.0
153.0
433.0
433.0
433.0
8.0
8.0
683.0
683.0
683.0
683.0
104.0
805.0
805.0
77.0
77.0
77.0
59.0
59.0
90.0
90.0
90.0
131.0
1.0
1.0
1.0
1.0
1.0
11.0
11.0
11.0
272.0
321.0
321.0
321.0
239.0
161.0
728.0
235.0
235.0
235.0
585.0
827.0
25.0
25.0
25.0
25.0
175.0
175.0
135.0
135.0
140.0
140.0
140.0
79.0
79.0
7.0
507.0
507.0
507.0
217.0
217.0
208.0
208.0
208.0
208.0
394.0
88.0
88.0
321.0
514.0
14.0
966.0
102.0
102.0
102.0
63.0
117.0
117.0
175.0
175.0
175.0
132.0
430.0
430.0
217.0
832.0
832.0
17.0
17.0
17.0
278.0
0.0
25.0
25.0
25.0
100.0
40.0
344.0
6.0
6.0
6.0
860.0
860.0
3.0
118.0
19.0
19.0
20.0
20.0
483.0
483.0
483.0
506.0
2.0
988.0
42.0
42.0
42.0
42.0
310.0
6.0
6.0
6.0
494.0
494.0
396.0
28.0
28.0
28.0
28.0
28.0
28.0
28.0
7.0
242.0
207.0
207.0
230.0
361.0
361.0
361.0
989.0
989.0
989.0
989.0
207.0
207.0
207.0
3.0
3.0
3.0
3.0
823.0
823.0
242.0
242.0
242.0
907.0
907.0
514.0
191.0
705.0
705.0
705.0
347.0
347.0
76.0
76.0
98.0
702.0
5.0
5.0
283.0
405.0
405.0
405.0
405.0
99.0
99.0
261.0
261.0
261.0
261.0
26.0
26.0
38.0
38.0
481.0
481.0
307.0
482.0
431.0
431.0
431.0
838.0
838.0
838.0
838.0
36.0
36.0
36.0
293.0
582.0
2.0
2.0
70.0
70.0
70.0
141.0
141.0
141.0
77.0
77.0
77.0
210.0
210.0
210.0
210.0
108.0
216.0
216.0
216.0
693.0
693.0
693.0
44.0
44.0
44.0
44.0
44.0
5.0
5.0
337.0
337.0
337.0
337.0
547.0
547.0
39.0
39.0
740.0
119.0
119.0
257.0
1.0
1.0
762.0
762.0
282.0
282.0
13.0
13.0
886.0
886.0
886.0
886.0
856.0
856.0
856.0
201.0
201.0
201.0
45.0
45.0
432.0
702.0
702.0
885.0
885.0
814.0
814.0
814.0
355.0
355.0
11.0
11.0
517.0
517.0
517.0
189.0
189.0
189.0
432.0
4.0
4.0
506.0
506.0
2.0
551.0
307.0
307.0
261.0
261.0
0.0
0.0
0.0
0.0
268.0
268.0
268.0
4.0
4.0
0.0
0.0
307.0
443.0
443.0
443.0
55.0
8.0
8.0
8.0
359.0
431.0
431.0
431.0
827.0
47.0
989.0
989.0
225.0
225.0
225.0
21.0
21.0
534.0
534.0
200.0
200.0
361.0
361.0
941.0
941.0
941.0
941.0
584.0
584.0
47.0
47.0
2.0
90.0
90.0
90.0
430.0
430.0
430.0
430.0
430.0
20.0
20.0
20.0
136.0
136.0
136.0
136.0
405.0
0.0
0.0
28.0
77.0
400.0
777.0
100.0
100.0
16.0
272.0
272.0
873.0
873.0
759.0
45.0
45.0
224.0
224.0
224.0
219.0
219.0
21.0
21.0
21.0
44.0
44.0
44.0
359.0
237.0
11.0
120.0
463.0
463.0
697.0
697.0
697.0
0.0
793.0
456.0
873.0
873.0
124.0
157.0
157.0
157.0
718.0
718.0
718.0
87.0
33.0
33.0
299.0
299.0
64.0
25.0
45.0
0.0
656.0
656.0
656.0
98.0
98.0
4.0
463.0
463.0
51.0
15.0
164.0
133.0
133.0
133.0
136.0
245.0
245.0
245.0
569.0
1.0
1.0
1.0
5.0
5.0
982.0
69.0
69.0
69.0
69.0
1.0
14.0
14.0
14.0
180.0
958.0
958.0
917.0
347.0
320.0
320.0
3.0
3.0
304.0
304.0
33.0
2.0
2.0
2.0
389.0
389.0
10.0
119.0
119.0
140.0
140.0
55.0
55.0
15.0
0.0
0.0
11.0
11.0
86.0
86.0
55.0
55.0
55.0
55.0
231.0
245.0
245.0
245.0
245.0
16.0
226.0
311.0
311.0
58.0
58.0
58.0
1.0
171.0
171.0
171.0
90.0
61.0
61.0
392.0
392.0
392.0
392.0
11.0
35.0
35.0
35.0
35.0
2.0
2.0
2.0
547.0
547.0
547.0
547.0
547.0
547.0
765.0
84.0
84.0
582.0
582.0
582.0
1.0
1.0
1.0
1.0
1.0
54.0
20.0
53.0
53.0
53.0
30.0
231.0
231.0
231.0
231.0
514.0
514.0
514.0
514.0
514.0
514.0
60.0
60.0
60.0
61.0
61.0
154.0
154.0
154.0
86.0
86.0
86.0
86.0
86.0
86.0
471.0
471.0
471.0
471.0
553.0
883.0
709.0
945.0
661.0
661.0
661.0
280.0
280.0
822.0
822.0
554.0
554.0
988.0
50.0
50.0
2.0
195.0
21.0
21.0
21.0
21.0
492.0
10.0
10.0
10.0
62.0
8.0
926.0
76.0
76.0
282.0
282.0
76.0
76.0
76.0
2.0
81.0
81.0
81.0
4.0
35.0
35.0
10.0
10.0
146.0
99.0
41.0
41.0
41.0
41.0
528.0
528.0
528.0
528.0
528.0
528.0
290.0
117.0
117.0
367.0
367.0
55.0
55.0
55.0
457.0
29.0
29.0
71.0
71.0
63.0
80.0
80.0
132.0
11.0
11.0
419.0
419.0
861.0
861.0
68.0
68.0
68.0
68.0
68.0
341.0
15.0
15.0
15.0
5.0
71.0
71.0
71.0
126.0
14.0
14.0
14.0
14.0
874.0
874.0
126.0
126.0
69.0
69.0
69.0
69.0
69.0
69.0
431.0
431.0
805.0
805.0
805.0
805.0
53.0
32.0
58.0
77.0
77.0
299.0
299.0
25.0
72.0
416.0
112.0
123.0
35.0
8.0
8.0
8.0
8.0
8.0
77.0
77.0
381.0
381.0
689.0
689.0
689.0
689.0
18.0
18.0
18.0
18.0
0.0
1.0
1.0
1.0
1.0
860.0
860.0
1.0
722.0
216.0
216.0
216.0
216.0
517.0
517.0
517.0
47.0
47.0
216.0
485.0
485.0
535.0
120.0
500.0
500.0
500.0
210.0
210.0
210.0
147.0
147.0
147.0
8.0
8.0
19.0
17.0
149.0
119.0
63.0
63.0
63.0
63.0
63.0
433.0
433.0
6.0
6.0
8.0
8.0
8.0
879.0
2.0
2.0
2.0
2.0
231.0
231.0
231.0
231.0
231.0
70.0
464.0
199.0
199.0
199.0
199.0
71.0
10.0
10.0
10.0
10.0
10.0
10.0
341.0
228.0
228.0
485.0
485.0
19.0
66.0
461.0
461.0
171.0
171.0
82.0
2.0
2.0
2.0
2.0
21.0
21.0
21.0
41.0
517.0
517.0
61.0
242.0
425.0
74.0
74.0
10.0
256.0
256.0
256.0
5.0
5.0
89.0
219.0
219.0
219.0
219.0
20.0
247.0
247.0
766.0
337.0
337.0
678.0
678.0
678.0
242.0
242.0
242.0
242.0
973.0
86.0
86.0
448.0
448.0
307.0
307.0
558.0
28.0
28.0
28.0
14.0
14.0
117.0
117.0
295.0
295.0
24.0
24.0
657.0
657.0
32.0
32.0
32.0
338.0
338.0
338.0
338.0
338.0
338.0
720.0
553.0
500.0
500.0
500.0
5.0
171.0
86.0
43.0
813.0
813.0
1.0
1.0
1.0
2.0
458.0
4.0
4.0
6.0
6.0
6.0
208.0
208.0
517.0
517.0
69.0
69.0
204.0
767.0
767.0
12.0
12.0
71.0
71.0
79.0
79.0
158.0
44.0
656.0
18.0
20.0
80.0
80.0
80.0
827.0
827.0
45.0
47.0
47.0
47.0
47.0
248.0
553.0
553.0
553.0
82.0
82.0
7.0
7.0
269.0
21.0
21.0
3.0
44.0
44.0
44.0
299.0
299.0
9.0
9.0
26.0
26.0
227.0
25.0
25.0
285.0
285.0
285.0
170.0
170.0
170.0
3.0
448.0
278.0
278.0
689.0
875.0
13.0
827.0
4.0
485.0
485.0
12.0
12.0
12.0
885.0
20.0
6.0
6.0
6.0
198.0
198.0
209.0
38.0
242.0
3.0
3.0
86.0
86.0
757.0
757.0
757.0
24.0
24.0
895.0
895.0
14.0
14.0
70.0
70.0
10.0
191.0
178.0
245.0
29.0
29.0
806.0
806.0
806.0
166.0
341.0
341.0
341.0
4.0
4.0
4.0
23.0
23.0
374.0
374.0
762.0
20.0
20.0
17.0
134.0
134.0
760.0
760.0
760.0
14.0
673.0
53.0
53.0
435.0
520.0
520.0
7.0
215.0
215.0
215.0
215.0
129.0
327.0
838.0
838.0
414.0
414.0
547.0
269.0
8.0
0.0
811.0
135.0
5.0
5.0
5.0
5.0
492.0
492.0
492.0
208.0
208.0
489.0
489.0
489.0
15.0
2.0
860.0
860.0
85.0
85.0
291.0
291.0
291.0
291.0
127.0
618.0
259.0
242.0
242.0
6.0
35.0
7.0
14.0
14.0
764.0
48.0
48.0
48.0
48.0
38.0
38.0
38.0
48.0
329.0
329.0
329.0
13.0
492.0
492.0
185.0
185.0
2.0
10.0
10.0
10.0
0.0
0.0
0.0
0.0
757.0
757.0
757.0
757.0
53.0
295.0
295.0
44.0
44.0
44.0
929.0
929.0
39.0
39.0
39.0
68.0
68.0
68.0
917.0
917.0
158.0
158.0
158.0
25.0
25.0
242.0
242.0
242.0
4.0
27.0
27.0
177.0
177.0
874.0
22.0
455.0
455.0
321.0
152.0
152.0
152.0
315.0
315.0
102.0
102.0
102.0
179.0
179.0
179.0
569.0
569.0
5.0
358.0
358.0
0.0
0.0
0.0
238.0
133.0
133.0
376.0
376.0
376.0
99.0
40.0
40.0
400.0
400.0
582.0
582.0
260.0
260.0
291.0
291.0
5.0
5.0
5.0
5.0
40.0
40.0
122.0
122.0
122.0
360.0
360.0
4.0
4.0
4.0
44.0
44.0
476.0
478.0
478.0
857.0
857.0
189.0
189.0
189.0
189.0
211.0
130.0
130.0
111.0
21.0
21.0
21.0
183.0
102.0
102.0
33.0
21.0
21.0
116.0
116.0
6.0
6.0
6.0
936.0
501.0
4.0
4.0
5.0
17.0
69.0
69.0
69.0
46.0
46.0
45.0
537.0
537.0
333.0
333.0
226.0
226.0
143.0
837.0
837.0
837.0
837.0
288.0
288.0
166.0
166.0
478.0
47.0
47.0
482.0
461.0
154.0
154.0
154.0
796.0
0.0
0.0
806.0
715.0
715.0
19.0
19.0
40.0
40.0
40.0
483.0
483.0
698.0
216.0
79.0
129.0
129.0
20.0
20.0
861.0
861.0
861.0
2.0
2.0
2.0
8.0
22.0
22.0
537.0
994.0
994.0
135.0
8.0
8.0
8.0
8.0
39.0
39.0
725.0
90.0
90.0
90.0
90.0
52.0
52.0
52.0
52.0
52.0
40.0
40.0
40.0
40.0
514.0
514.0
514.0
492.0
431.0
19.0
19.0
112.0
112.0
12.0
1.0
330.0
155.0
833.0
833.0
833.0
51.0
778.0
778.0
833.0
90.0
90.0
507.0
507.0
507.0
11.0
879.0
549.0
260.0
260.0
260.0
550.0
133.0
133.0
5.0
5.0
534.0
534.0
534.0
3.0
3.0
69.0
69.0
811.0
139.0
139.0
149.0
149.0
102.0
9.0
9.0
9.0
9.0
157.0
157.0
90.0
90.0
69.0
69.0
505.0
505.0
0.0
59.0
405.0
618.0
618.0
618.0
184.0
184.0
184.0
4.0
4.0
150.0
150.0
150.0
70.0
70.0
70.0
70.0
217.0
29.0
29.0
2.0
2.0
638.0
638.0
638.0
191.0
191.0
0.0
0.0
514.0
514.0
122.0
675.0
675.0
675.0
675.0
675.0
675.0
13.0
13.0
13.0
271.0
4.0
590.0
14.0
14.0
241.0
241.0
241.0
241.0
344.0
344.0
190.0
239.0
239.0
61.0
195.0
195.0
195.0
248.0
3.0
3.0
512.0
512.0
2.0
2.0
2.0
2.0
187.0
187.0
187.0
547.0
148.0
148.0
272.0
272.0
249.0
192.0
192.0
271.0
271.0
278.0
278.0
1.0
1.0
32.0
32.0
123.0
123.0
123.0
23.0
151.0
151.0
151.0
385.0
12.0
12.0
12.0
12.0
147.0
147.0
966.0
966.0
5.0
5.0
5.0
722.0
722.0
740.0
374.0
26.0
26.0
45.0
518.0
95.0
95.0
95.0
33.0
850.0
850.0
850.0
17.0
17.0
17.0
17.0
978.0
37.0
37.0
63.0
63.0
63.0
0.0
0.0
4.0
46.0
46.0
321.0
321.0
713.0
164.0
217.0
217.0
217.0
90.0
90.0
90.0
448.0
448.0
135.0
135.0
135.0
135.0
135.0
36.0
36.0
36.0
2.0
2.0
736.0
197.0
197.0
547.0
547.0
17.0
17.0
17.0
109.0
270.0
15.0
15.0
15.0
15.0
618.0
87.0
87.0
87.0
400.0
400.0
551.0
551.0
744.0
666.0
666.0
248.0
248.0
832.0
832.0
832.0
50.0
50.0
307.0
551.0
82.0
62.0
62.0
62.0
62.0
355.0
8.0
8.0
8.0
8.0
19.0
19.0
19.0
19.0
679.0
679.0
29.0
251.0
764.0
764.0
764.0
764.0
143.0
143.0
5.0
5.0
5.0
5.0
21.0
21.0
259.0
6.0
6.0
691.0
691.0
167.0
757.0
757.0
347.0
28.0
28.0
232.0
232.0
232.0
1.0
12.0
4.0
299.0
299.0
19.0
810.0
810.0
810.0
242.0
242.0
242.0
11.0
35.0
26.0
26.0
26.0
26.0
26.0
18.0
18.0
19.0
61.0
452.0
452.0
452.0
21.0
21.0
571.0
571.0
571.0
200.0
167.0
167.0
21.0
589.0
589.0
37.0
216.0
216.0
216.0
216.0
34.0
34.0
436.0
74.0
74.0
74.0
74.0
121.0
121.0
37.0
27.0
27.0
27.0
290.0
122.0
664.0
664.0
10.0
10.0
37.0
139.0
139.0
139.0
11.0
11.0
76.0
76.0
76.0
76.0
76.0
4.0
4.0
81.0
73.0
0.0
0.0
0.0
0.0
64.0
112.0
112.0
112.0
112.0
3.0
3.0
485.0
141.0
141.0
141.0
2.0
2.0
26.0
26.0
26.0
26.0
962.0
84.0
40.0
40.0
81.0
81.0
81.0
81.0
37.0
37.0
37.0
232.0
8.0
4.0
4.0
4.0
381.0
381.0
381.0
95.0
157.0
157.0
0.0
0.0
823.0
6.0
165.0
165.0
165.0
689.0
689.0
106.0
455.0
236.0
236.0
131.0
157.0
157.0
720.0
720.0
0.0
0.0
0.0
0.0
53.0
53.0
287.0
287.0
287.0
16.0
153.0
153.0
59.0
59.0
4.0
19.0
19.0
19.0
19.0
11.0
11.0
11.0
11.0
11.0
10.0
93.0
93.0
93.0
14.0
14.0
14.0
26.0
26.0
501.0
501.0
501.0
871.0
195.0
195.0
583.0
583.0
583.0
671.0
59.0
31.0
2.0
132.0
132.0
87.0
35.0
115.0
81.0
81.0
210.0
10.0
10.0
4.0
4.0
4.0
4.0
29.0
359.0
2.0
256.0
256.0
12.0
605.0
295.0
295.0
295.0
28.0
28.0
263.0
263.0
702.0
702.0
702.0
46.0
46.0
46.0
40.0
40.0
40.0
20.0
5.0
510.0
162.0
162.0
162.0
35.0
287.0
287.0
287.0
415.0
415.0
882.0
8.0
8.0
0.0
0.0
0.0
16.0
16.0
390.0
390.0
42.0
42.0
42.0
44.0
44.0
170.0
170.0
170.0
170.0
210.0
210.0
210.0
147.0
147.0
11.0
34.0
0.0
0.0
0.0
18.0
374.0
165.0
33.0
33.0
33.0
86.0
99.0
99.0
14.0
14.0
14.0
216.0
27.0
77.0
8.0
8.0
0.0
0.0
299.0
299.0
506.0
192.0
192.0
503.0
503.0
22.0
22.0
22.0
22.0
22.0
3.0
3.0
10.0
3.0
299.0
299.0
299.0
299.0
116.0
116.0
116.0
116.0
2.0
2.0
2.0
117.0
320.0
320.0
39.0
141.0
141.0
861.0
71.0
71.0
48.0
48.0
48.0
798.0
351.0
351.0
205.0
24.0
24.0
24.0
228.0
228.0
228.0
269.0
121.0
534.0
128.0
122.0
28.0
28.0
1.0
11.0
11.0
11.0
907.0
907.0
907.0
664.0
504.0
504.0
757.0
232.0
3.0
3.0
3.0
3.0
3.0
60.0
1.0
1.0
1.0
1.0
264.0
264.0
21.0
551.0
37.0
37.0
19.0
19.0
117.0
328.0
328.0
166.0
6.0
6.0
599.0
801.0
801.0
0.0
0.0
608.0
226.0
226.0
2.0
2.0
2.0
337.0
337.0
4.0
4.0
4.0
148.0
122.0
512.0
679.0
150.0
164.0
1.0
21.0
21.0
841.0
841.0
841.0
39.0
7.0
7.0
123.0
482.0
482.0
482.0
122.0
122.0
101.0
221.0
1.0
1.0
1.0
1.0
0.0
0.0
288.0
288.0
288.0
6.0
6.0
344.0
344.0
344.0
153.0
153.0
153.0
264.0
264.0
173.0
90.0
571.0
571.0
571.0
571.0
40.0
40.0
40.0
40.0
514.0
649.0
649.0
649.0
649.0
740.0
740.0
658.0
461.0
18.0
18.0
762.0
762.0
261.0
58.0
58.0
58.0
328.0
33.0
4.0
852.0
852.0
661.0
19.0
1.0
1.0
1.0
5.0
5.0
5.0
354.0
964.0
964.0
675.0
184.0
184.0
64.0
64.0
5.0
481.0
481.0
481.0
725.0
725.0
725.0
36.0
45.0
45.0
465.0
465.0
218.0
10.0
10.0
310.0
310.0
310.0
34.0
15.0
15.0
751.0
751.0
751.0
15.0
491.0
491.0
491.0
491.0
2.0
2.0
332.0
332.0
324.0
219.0
219.0
625.0
0.0
96.0
96.0
222.0
222.0
710.0
710.0
710.0
39.0
39.0
39.0
582.0
253.0
253.0
253.0
79.0
675.0
217.0
99.0
99.0
4.0
4.0
675.0
129.0
129.0
475.0
252.0
7.0
7.0
7.0
7.0
439.0
439.0
439.0
925.0
139.0
13.0
11.0
11.0
28.0
236.0
433.0
433.0
276.0
276.0
276.0
276.0
152.0
94.0
684.0
684.0
684.0
254.0
254.0
254.0
306.0
26.0
26.0
26.0
26.0
426.0
426.0
426.0
426.0
819.0
819.0
819.0
749.0
3.0
3.0
109.0
202.0
89.0
435.0
435.0
435.0
279.0
279.0
541.0
541.0
541.0
541.0
338.0
338.0
338.0
78.0
78.0
78.0
86.0
180.0
180.0
180.0
2.0
293.0
293.0
293.0
840.0
840.0
801.0
118.0
487.0
305.0
305.0
271.0
271.0
407.0
407.0
407.0
250.0
49.0
49.0
49.0
2.0
2.0
2.0
21.0
21.0
80.0
80.0
43.0
48.0
272.0
4.0
4.0
4.0
86.0
455.0
419.0
419.0
33.0
951.0
951.0
906.0
229.0
229.0
229.0
19.0
19.0
19.0
14.0
14.0
35.0
35.0
28.0
28.0
146.0
7.0
1.0
577.0
577.0
577.0
20.0
20.0
20.0
20.0
20.0
651.0
651.0
775.0
276.0
276.0
13.0
820.0
820.0
288.0
288.0
39.0
726.0
726.0
726.0
18.0
61.0
61.0
8.0
8.0
8.0
243.0
25.0
21.0
187.0
23.0
23.0
23.0
23.0
32.0
32.0
32.0
4.0
43.0
43.0
373.0
373.0
976.0
976.0
47.0
47.0
42.0
925.0
925.0
925.0
108.0
108.0
80.0
80.0
80.0
459.0
459.0
22.0
7.0
7.0
85.0
85.0
17.0
617.0
617.0
72.0
72.0
72.0
69.0
69.0
28.0
1.0
1.0
302.0
26.0
113.0
113.0
193.0
27.0
27.0
3.0
3.0
15.0
15.0
345.0
345.0
0.0
46.0
0.0
0.0
299.0
299.0
185.0
185.0
89.0
50.0
10.0
10.0
10.0
44.0
44.0
10.0
127.0
127.0
127.0
127.0
46.0
46.0
488.0
34.0
34.0
262.0
262.0
781.0
781.0
781.0
549.0
549.0
18.0
24.0
24.0
24.0
24.0
0.0
0.0
2.0
49.0
49.0
709.0
709.0
99.0
7.0
44.0
44.0
44.0
44.0
44.0
311.0
34.0
34.0
34.0
113.0
515.0
515.0
515.0
515.0
460.0
405.0
317.0
2.0
2.0
296.0
296.0
9.0
9.0
9.0
9.0
45.0
152.0
152.0
152.0
152.0
728.0
11.0
11.0
11.0
161.0
63.0
63.0
63.0
608.0
39.0
221.0
54.0
54.0
148.0
148.0
148.0
217.0
217.0
217.0
13.0
13.0
74.0
19.0
21.0
945.0
282.0
282.0
282.0
282.0
18.0
18.0
0.0
0.0
8.0
290.0
290.0
874.0
64.0
885.0
885.0
784.0
36.0
550.0
951.0
951.0
87.0
87.0
87.0
64.0
64.0
7.0
165.0
165.0
90.0
90.0
90.0
90.0
1.0
1.0
299.0
104.0
104.0
38.0
2.0
2.0
0.0
169.0
537.0
32.0
22.0
15.0
15.0
35.0
35.0
225.0
982.0
170.0
225.0
251.0
231.0
231.0
454.0
330.0
330.0
39.0
39.0
39.0
513.0
513.0
11.0
538.0
538.0
294.0
294.0
294.0
538.0
8.0
8.0
8.0
11.0
11.0
11.0
11.0
11.0
11.0
9.0
685.0
685.0
29.0
29.0
259.0
259.0
259.0
17.0
37.0
37.0
37.0
0.0
4.0
4.0
4.0
4.0
684.0
684.0
2.0
2.0
2.0
2.0
967.0
967.0
67.0
67.0
476.0
476.0
476.0
114.0
114.0
114.0
114.0
45.0
238.0
557.0
6.0
20.0
20.0
305.0
305.0
305.0
4.0
4.0
4.0
26.0
935.0
61.0
61.0
515.0
515.0
466.0
3.0
3.0
235.0
235.0
235.0
202.0
202.0
7.0
7.0
209.0
749.0
749.0
374.0
374.0
111.0
63.0
874.0
874.0
874.0
874.0
56.0
56.0
558.0
558.0
558.0
558.0
171.0
11.0
11.0
11.0
892.0
892.0
571.0
631.0
631.0
982.0
390.0
192.0
67.0
67.0
73.0
73.0
556.0
370.0
370.0
370.0
92.0
92.0
353.0
353.0
353.0
713.0
534.0
32.0
32.0
417.0
242.0
242.0
614.0
125.0
125.0
125.0
63.0
63.0
10.0
43.0
487.0
487.0
509.0
4.0
4.0
6.0
6.0
6.0
6.0
6.0
6.0
6.0
8.0
8.0
8.0
284.0
6.0
6.0
58.0
20.0
370.0
370.0
370.0
4.0
4.0
91.0
9.0
684.0
684.0
684.0
814.0
814.0
964.0
964.0
964.0
11.0
11.0
11.0
64.0
14.0
14.0
123.0
322.0
629.0
629.0
994.0
994.0
698.0
698.0
531.0
531.0
531.0
83.0
100.0
100.0
100.0
797.0
56.0
56.0
56.0
56.0
56.0
588.0
588.0
588.0
254.0
183.0
183.0
20.0
20.0
20.0
20.0
20.0
255.0
721.0
689.0
45.0
174.0
369.0
369.0
369.0
375.0
182.0
182.0
6.0
6.0
42.0
42.0
42.0
6.0
4.0
4.0
4.0
4.0
376.0
376.0
376.0
939.0
43.0
43.0
43.0
43.0
43.0
542.0
542.0
6.0
6.0
6.0
439.0
439.0
84.0
154.0
154.0
104.0
0.0
16.0
16.0
16.0
28.0
28.0
28.0
26.0
26.0
26.0
26.0
33.0
42.0
125.0
125.0
125.0
40.0
114.0
114.0
85.0
85.0
28.0
28.0
17.0
17.0
17.0
162.0
162.0
9.0
9.0
14.0
14.0
223.0
650.0
620.0
25.0
25.0
25.0
186.0
825.0
542.0
5.0
17.0
17.0
17.0
559.0
559.0
559.0
559.0
559.0
0.0
873.0
873.0
873.0
90.0
90.0
90.0
90.0
90.0
137.0
498.0
498.0
978.0
978.0
978.0
974.0
974.0
974.0
37.0
37.0
37.0
37.0
3.0
3.0
976.0
311.0
311.0
618.0
618.0
618.0
19.0
19.0
19.0
157.0
157.0
157.0
311.0
311.0
311.0
311.0
311.0
291.0
291.0
291.0
311.0
311.0
311.0
311.0
2.0
2.0
2.0
60.0
60.0
60.0
213.0
360.0
360.0
42.0
527.0
527.0
527.0
527.0
222.0
222.0
757.0
757.0
105.0
60.0
9.0
9.0
9.0
61.0
61.0
61.0
61.0
462.0
462.0
413.0
98.0
286.0
88.0
214.0
269.0
269.0
596.0
596.0
416.0
416.0
416.0
65.0
65.0
197.0
13.0
13.0
70.0
70.0
954.0
183.0
772.0
772.0
3.0
414.0
107.0
574.0
574.0
0.0
0.0
2.0
2.0
2.0
2.0
280.0
280.0
280.0
865.0
865.0
100.0
100.0
1.0
229.0
229.0
4.0
111.0
111.0
475.0
475.0
475.0
475.0
105.0
383.0
383.0
626.0
116.0
116.0
200.0
247.0
60.0
60.0
956.0
35.0
35.0
478.0
478.0
405.0
405.0
20.0
20.0
704.0
9.0
9.0
9.0
623.0
914.0
914.0
914.0
42.0
42.0
470.0
470.0
470.0
470.0
470.0
470.0
84.0
84.0
72.0
72.0
85.0
100.0
100.0
825.0
205.0
46.0
46.0
46.0
0.0
0.0
0.0
979.0
979.0
979.0
40.0
40.0
477.0
477.0
477.0
247.0
39.0
115.0
115.0
59.0
59.0
59.0
16.0
16.0
212.0
358.0
21.0
21.0
313.0
313.0
313.0
255.0
255.0
255.0
88.0
298.0
298.0
26.0
28.0
28.0
28.0
28.0
28.0
207.0
4.0
296.0
296.0
296.0
296.0
549.0
608.0
182.0
182.0
182.0
182.0
182.0
5.0
466.0
466.0
466.0
466.0
360.0
360.0
360.0
231.0
2.0
10.0
347.0
347.0
711.0
928.0
928.0
100.0
217.0
217.0
299.0
299.0
232.0
193.0
11.0
11.0
11.0
11.0
40.0
247.0
42.0
1.0
1.0
114.0
114.0
2.0
2.0
59.0
59.0
59.0
469.0
469.0
152.0
152.0
152.0
152.0
535.0
535.0
535.0
74.0
74.0
74.0
74.0
94.0
94.0
4.0
242.0
3.0
3.0
3.0
3.0
455.0
455.0
124.0
85.0
85.0
85.0
85.0
831.0
4.0
4.0
4.0
168.0
168.0
168.0
168.0
194.0
194.0
194.0
194.0
80.0
214.0
214.0
173.0
31.0
31.0
636.0
636.0
636.0
636.0
910.0
33.0
33.0
708.0
708.0
108.0
108.0
108.0
710.0
710.0
62.0
62.0
36.0
36.0
146.0
428.0
885.0
954.0
209.0
866.0
866.0
866.0
866.0
62.0
62.0
234.0
117.0
67.0
0.0
0.0
257.0
19.0
429.0
53.0
173.0
53.0
53.0
347.0
347.0
376.0
376.0
376.0
586.0
7.0
38.0
26.0
26.0
825.0
226.0
226.0
226.0
226.0
226.0
70.0
70.0
70.0
70.0
70.0
711.0
711.0
225.0
53.0
299.0
299.0
299.0
299.0
360.0
360.0
31.0
39.0
60.0
60.0
13.0
26.0
26.0
311.0
649.0
649.0
12.0
14.0
14.0
14.0
14.0
12.0
12.0
12.0
152.0
15.0
15.0
15.0
100.0
100.0
100.0
717.0
717.0
456.0
456.0
456.0
28.0
28.0
16.0
16.0
129.0
129.0
42.0
42.0
42.0
42.0
615.0
615.0
615.0
53.0
29.0
29.0
976.0
92.0
37.0
37.0
37.0
4.0
833.0
2.0
2.0
41.0
41.0
41.0
41.0
86.0
20.0
263.0
263.0
2.0
18.0
18.0
18.0
18.0
86.0
86.0
86.0
197.0
279.0
279.0
279.0
279.0
279.0
665.0
4.0
4.0
967.0
967.0
967.0
393.0
393.0
393.0
393.0
393.0
393.0
15.0
15.0
67.0
684.0
6.0
6.0
12.0
12.0
100.0
100.0
100.0
100.0
100.0
100.0
474.0
474.0
474.0
31.0
31.0
31.0
571.0
571.0
13.0
13.0
13.0
13.0
13.0
100.0
39.0
39.0
39.0
740.0
740.0
924.0
924.0
1.0
1.0
1.0
1.0
757.0
480.0
45.0
45.0
258.0
258.0
509.0
967.0
142.0
142.0
611.0
24.0
24.0
24.0
87.0
87.0
87.0
317.0
317.0
317.0
696.0
696.0
145.0
145.0
27.0
57.0
57.0
57.0
57.0
952.0
559.0
559.0
559.0
639.0
639.0
550.0
550.0
550.0
456.0
689.0
689.0
482.0
482.0
12.0
643.0
643.0
7.0
941.0
941.0
925.0
925.0
18.0
18.0
15.0
1.0
478.0
478.0
959.0
959.0
705.0
577.0
873.0
407.0
21.0
21.0
21.0
21.0
232.0
232.0
232.0
114.0
114.0
114.0
15.0
61.0
61.0
323.0
60.0
48.0
48.0
42.0
228.0
228.0
297.0
297.0
636.0
636.0
636.0
74.0
74.0
74.0
10.0
44.0
29.0
29.0
29.0
62.0
62.0
40.0
40.0
40.0
794.0
794.0
794.0
27.0
27.0
27.0
27.0
46.0
46.0
145.0
197.0
197.0
515.0
515.0
515.0
268.0
915.0
915.0
662.0
662.0
82.0
772.0
66.0
66.0
11.0
11.0
118.0
118.0
761.0
761.0
761.0
87.0
87.0
10.0
10.0
10.0
182.0
182.0
182.0
182.0
886.0
886.0
63.0
61.0
36.0
50.0
50.0
105.0
105.0
105.0
775.0
59.0
59.0
781.0
54.0
9.0
9.0
9.0
9.0
60.0
538.0
538.0
21.0
226.0
5.0
19.0
934.0
36.0
36.0
4.0
280.0
627.0
394.0
873.0
633.0
633.0
140.0
140.0
140.0
375.0
375.0
2.0
254.0
155.0
155.0
155.0
2.0
2.0
88.0
88.0
28.0
3.0
3.0
88.0
88.0
88.0
259.0
259.0
214.0
214.0
803.0
803.0
239.0
340.0
340.0
340.0
340.0
127.0
127.0
10.0
335.0
7.0
7.0
93.0
93.0
856.0
856.0
856.0
856.0
286.0
286.0
37.0
37.0
31.0
31.0
86.0
86.0
86.0
84.0
88.0
88.0
80.0
80.0
80.0
80.0
48.0
158.0
592.0
79.0
79.0
79.0
72.0
72.0
458.0
458.0
27.0
526.0
526.0
33.0
33.0
0.0
42.0
278.0
459.0
459.0
676.0
676.0
676.0
684.0
684.0
684.0
841.0
31.0
57.0
57.0
65.0
253.0
253.0
919.0
4.0
8.0
8.0
8.0
6.0
6.0
3.0
3.0
3.0
168.0
168.0
380.0
380.0
380.0
380.0
0.0
0.0
250.0
250.0
10.0
10.0
10.0
10.0
13.0
148.0
934.0
441.0
441.0
66.0
66.0
66.0
66.0
225.0
87.0
441.0
441.0
441.0
441.0
284.0
284.0
284.0
284.0
284.0
284.0
684.0
684.0
684.0
26.0
26.0
170.0
170.0
59.0
59.0
509.0
509.0
509.0
97.0
97.0
962.0
962.0
962.0
24.0
24.0
4.0
11.0
11.0
931.0
931.0
938.0
938.0
9.0
9.0
801.0
801.0
684.0
684.0
684.0
5.0
705.0
90.0
90.0
122.0
122.0
122.0
122.0
122.0
122.0
45.0
316.0
316.0
623.0
623.0
623.0
14.0
14.0
14.0
14.0
1.0
21.0
21.0
21.0
21.0
21.0
21.0
122.0
122.0
122.0
305.0
12.0
300.0
187.0
0.0
772.0
118.0
118.0
118.0
254.0
254.0
254.0
254.0
116.0
116.0
116.0
53.0
0.0
244.0
276.0
276.0
336.0
336.0
336.0
336.0
61.0
61.0
40.0
173.0
173.0
15.0
23.0
23.0
26.0
141.0
141.0
141.0
141.0
141.0
278.0
278.0
340.0
925.0
925.0
925.0
679.0
679.0
679.0
679.0
55.0
775.0
775.0
14.0
14.0
14.0
488.0
488.0
488.0
43.0
43.0
43.0
43.0
52.0
52.0
367.0
367.0
818.0
3.0
3.0
419.0
419.0
419.0
5.0
5.0
5.0
5.0
274.0
274.0
215.0
154.0
154.0
148.0
148.0
486.0
486.0
486.0
486.0
697.0
649.0
649.0
649.0
649.0
649.0
594.0
77.0
77.0
187.0
187.0
187.0
202.0
81.0
81.0
259.0
21.0
599.0
143.0
341.0
341.0
341.0
376.0
12.0
192.0
192.0
183.0
183.0
574.0
574.0
728.0
728.0
728.0
456.0
694.0
662.0
885.0
885.0
192.0
117.0
117.0
455.0
259.0
259.0
820.0
779.0
779.0
779.0
926.0
29.0
29.0
88.0
928.0
928.0
928.0
709.0
709.0
709.0
3.0
3.0
88.0
88.0
503.0
503.0
90.0
90.0
868.0
868.0
868.0
868.0
279.0
279.0
29.0
29.0
100.0
88.0
88.0
15.0
2.0
64.0
64.0
10.0
39.0
1.0
1.0
873.0
873.0
873.0
15.0
15.0
741.0
687.0
18.0
18.0
317.0
317.0
367.0
184.0
25.0
22.0
22.0
791.0
102.0
102.0
102.0
3.0
50.0
269.0
269.0
269.0
269.0
269.0
269.0
134.0
134.0
63.0
63.0
63.0
460.0
67.0
3.0
3.0
697.0
272.0
272.0
407.0
407.0
2.0
2.0
1.0
321.0
321.0
19.0
1.0
1.0
1.0
14.0
14.0
14.0
228.0
228.0
228.0
27.0
27.0
33.0
818.0
818.0
818.0
20.0
20.0
31.0
31.0
152.0
152.0
152.0
152.0
302.0
302.0
302.0
302.0
302.0
302.0
577.0
577.0
7.0
7.0
218.0
218.0
726.0
26.0
26.0
370.0
370.0
407.0
407.0
49.0
49.0
49.0
976.0
976.0
976.0
3.0
917.0
917.0
3.0
3.0
69.0
69.0
69.0
69.0
69.0
29.0
29.0
29.0
6.0
0.0
0.0
148.0
945.0
350.0
225.0
225.0
225.0
681.0
3.0
3.0
191.0
191.0
82.0
218.0
218.0
218.0
218.0
51.0
2.0
414.0
414.0
38.0
21.0
21.0
9.0
9.0
9.0
710.0
803.0
202.0
20.0
375.0
0.0
0.0
978.0
978.0
978.0
231.0
813.0
118.0
5.0
134.0
134.0
134.0
43.0
43.0
43.0
40.0
40.0
43.0
43.0
947.0
27.0
27.0
426.0
426.0
19.0
19.0
19.0
139.0
14.0
894.0
894.0
894.0
98.0
375.0
375.0
6.0
226.0
582.0
582.0
15.0
15.0
15.0
90.0
288.0
288.0
208.0
749.0
0.0
0.0
0.0
1.0
507.0
507.0
507.0
507.0
108.0
108.0
108.0
31.0
31.0
31.0
112.0
112.0
23.0
23.0
23.0
539.0
539.0
539.0
539.0
25.0
25.0
162.0
162.0
162.0
39.0
24.0
24.0
360.0
360.0
360.0
226.0
226.0
226.0
16.0
967.0
967.0
967.0
967.0
967.0
1.0
1.0
117.0
117.0
117.0
182.0
55.0
3.0
3.0
3.0
3.0
134.0
134.0
115.0
115.0
115.0
115.0
120.0
175.0
175.0
175.0
74.0
84.0
737.0
737.0
737.0
224.0
224.0
2.0
2.0
2.0
8.0
8.0
8.0
754.0
754.0
754.0
11.0
9.0
200.0
200.0
6.0
4.0
439.0
439.0
36.0
36.0
36.0
351.0
351.0
879.0
879.0
22.0
855.0
855.0
855.0
24.0
2.0
2.0
2.0
2.0
2.0
80.0
80.0
1.0
1.0
514.0
514.0
1.0
1.0
885.0
885.0
685.0
25.0
25.0
25.0
25.0
13.0
1.0
1.0
659.0
659.0
3.0
651.0
651.0
14.0
14.0
14.0
124.0
124.0
124.0
124.0
925.0
650.0
650.0
650.0
650.0
247.0
247.0
247.0
133.0
338.0
338.0
13.0
38.0
38.0
112.0
112.0
112.0
150.0
878.0
868.0
45.0
45.0
659.0
659.0
217.0
217.0
217.0
549.0
219.0
219.0
219.0
90.0
90.0
15.0
8.0
124.0
124.0
124.0
115.0
61.0
61.0
287.0
37.0
37.0
37.0
37.0
546.0
246.0
239.0
460.0
460.0
460.0
515.0
515.0
58.0
868.0
868.0
868.0
10.0
55.0
2.0
2.0
376.0
250.0
4.0
4.0
4.0
736.0
147.0
147.0
657.0
61.0
61.0
299.0
299.0
221.0
221.0
22.0
366.0
366.0
0.0
0.0
0.0
0.0
63.0
63.0
786.0
786.0
168.0
168.0
168.0
618.0
618.0
618.0
775.0
775.0
15.0
15.0
15.0
865.0
475.0
84.0
84.0
84.0
1.0
1.0
27.0
27.0
140.0
140.0
466.0
466.0
466.0
709.0
114.0
228.0
228.0
88.0
11.0
11.0
22.0
22.0
22.0
966.0
5.0
5.0
5.0
5.0
709.0
709.0
800.0
800.0
73.0
73.0
19.0
19.0
19.0
26.0
26.0
6.0
6.0
4.0
4.0
4.0
12.0
360.0
925.0
53.0
726.0
106.0
2.0
2.0
106.0
106.0
459.0
459.0
459.0
801.0
801.0
73.0
754.0
4.0
741.0
741.0
197.0
341.0
755.0
755.0
72.0
72.0
139.0
313.0
313.0
313.0
313.0
411.0
71.0
88.0
28.0
28.0
28.0
143.0
211.0
111.0
111.0
111.0
518.0
20.0
659.0
659.0
886.0
32.0
32.0
32.0
32.0
381.0
88.0
88.0
60.0
4.0
4.0
58.0
58.0
58.0
435.0
87.0
867.0
867.0
148.0
764.0
305.0
305.0
232.0
2.0
2.0
12.0
12.0
232.0
232.0
232.0
702.0
50.0
50.0
50.0
50.0
24.0
226.0
226.0
6.0
777.0
873.0
72.0
80.0
80.0
80.0
338.0
517.0
517.0
9.0
9.0
50.0
561.0
561.0
561.0
111.0
891.0
891.0
891.0
42.0
1.0
1.0
1.0
291.0
24.0
225.0
878.0
878.0
37.0
37.0
37.0
455.0
455.0
239.0
286.0
286.0
107.0
107.0
5.0
5.0
5.0
5.0
5.0
51.0
64.0
64.0
879.0
879.0
90.0
90.0
59.0
59.0
59.0
59.0
238.0
238.0
238.0
238.0
594.0
594.0
360.0
360.0
360.0
360.0
360.0
582.0
479.0
59.0
59.0
85.0
2.0
2.0
515.0
515.0
515.0
191.0
191.0
208.0
617.0
11.0
11.0
11.0
336.0
0.0
91.0
209.0
209.0
209.0
209.0
228.0
29.0
29.0
109.0
109.0
13.0
13.0
13.0
13.0
143.0
143.0
37.0
37.0
37.0
37.0
38.0
38.0
38.0
413.0
320.0
618.0
618.0
618.0
618.0
618.0
618.0
618.0
74.0
209.0
209.0
209.0
209.0
776.0
776.0
776.0
776.0
776.0
16.0
228.0
228.0
263.0
12.0
35.0
978.0
347.0
59.0
59.0
527.0
527.0
163.0
7.0
7.0
29.0
373.0
373.0
14.0
14.0
0.0
26.0
26.0
40.0
360.0
360.0
9.0
40.0
40.0
158.0
158.0
224.0
224.0
224.0
371.0
371.0
57.0
57.0
0.0
4.0
4.0
4.0
81.0
81.0
81.0
2.0
2.0
87.0
87.0
87.0
611.0
25.0
405.0
405.0
405.0
17.0
17.0
17.0
69.0
69.0
994.0
91.0
13.0
13.0
48.0
48.0
54.0
165.0
165.0
405.0
405.0
405.0
108.0
265.0
265.0
312.0
133.0
133.0
130.0
130.0
130.0
130.0
130.0
625.0
625.0
6.0
6.0
52.0
35.0
35.0
7.0
8.0
15.0
15.0
15.0
107.0
107.0
20.0
20.0
20.0
261.0
261.0
261.0
39.0
39.0
39.0
39.0
922.0
922.0
291.0
100.0
100.0
687.0
18.0
18.0
18.0
903.0
903.0
903.0
903.0
903.0
0.0
305.0
305.0
305.0
305.0
305.0
0.0
3.0
3.0
3.0
147.0
147.0
0.0
210.0
210.0
210.0
248.0
4.0
4.0
4.0
34.0
34.0
0.0
237.0
925.0
925.0
3.0
35.0
35.0
12.0
12.0
12.0
4.0
4.0
2.0
2.0
2.0
2.0
157.0
157.0
157.0
692.0
692.0
692.0
90.0
581.0
581.0
581.0
113.0
113.0
113.0
247.0
50.0
747.0
747.0
747.0
804.0
623.0
623.0
291.0
35.0
95.0
238.0
238.0
518.0
518.0
235.0
547.0
375.0
375.0
375.0
618.0
618.0
127.0
127.0
297.0
297.0
297.0
274.0
951.0
951.0
951.0
951.0
311.0
311.0
311.0
311.0
162.0
299.0
225.0
225.0
280.0
280.0
182.0
182.0
106.0
106.0
925.0
587.0
36.0
36.0
56.0
56.0
56.0
394.0
107.0
375.0
76.0
76.0
72.0
248.0
204.0
41.0
12.0
12.0
12.0
303.0
303.0
12.0
291.0
291.0
865.0
865.0
305.0
509.0
509.0
509.0
509.0
52.0
352.0
371.0
371.0
371.0
495.0
138.0
138.0
813.0
336.0
336.0
336.0
771.0
771.0
574.0
574.0
574.0
35.0
2.0
2.0
2.0
373.0
373.0
263.0
394.0
247.0
247.0
0.0
0.0
0.0
39.0
39.0
39.0
25.0
25.0
715.0
715.0
715.0
715.0
856.0
856.0
856.0
176.0
9.0
82.0
82.0
978.0
978.0
90.0
945.0
945.0
945.0
187.0
187.0
758.0
758.0
11.0
60.0
60.0
60.0
60.0
183.0
183.0
184.0
184.0
184.0
745.0
745.0
17.0
17.0
407.0
407.0
407.0
93.0
93.0
407.0
170.0
3.0
212.0
705.0
705.0
705.0
549.0
3.0
3.0
3.0
302.0
407.0
407.0
154.0
154.0
154.0
65.0
65.0
65.0
65.0
994.0
14.0
14.0
14.0
116.0
70.0
70.0
476.0
90.0
239.0
94.0
94.0
94.0
625.0
976.0
976.0
148.0
64.0
222.0
222.0
332.0
332.0
19.0
19.0
19.0
113.0
3.0
209.0
209.0
479.0
479.0
508.0
845.0
0.0
0.0
0.0
503.0
687.0
687.0
43.0
43.0
43.0
39.0
100.0
100.0
1.0
0.0
0.0
428.0
428.0
428.0
428.0
428.0
428.0
2.0
165.0
165.0
5.0
4.0
4.0
57.0
410.0
410.0
549.0
194.0
194.0
120.0
46.0
539.0
67.0
67.0
120.0
946.0
84.0
666.0
182.0
182.0
182.0
182.0
182.0
182.0
182.0
1.0
4.0
263.0
263.0
13.0
512.0
132.0
69.0
69.0
0.0
0.0
113.0
108.0
3.0
33.0
33.0
33.0
33.0
991.0
991.0
991.0
379.0
379.0
379.0
379.0
379.0
14.0
14.0
14.0
14.0
6.0
6.0
24.0
24.0
24.0
60.0
60.0
376.0
4.0
4.0
4.0
4.0
4.0
4.0
497.0
497.0
279.0
279.0
279.0
279.0
15.0
360.0
152.0
557.0
192.0
13.0
286.0
286.0
0.0
85.0
85.0
94.0
94.0
9.0
9.0
41.0
98.0
98.0
244.0
244.0
6.0
6.0
6.0
371.0
249.0
249.0
577.0
1.0
1.0
387.0
387.0
387.0
51.0
51.0
608.0
608.0
14.0
14.0
0.0
801.0
7.0
85.0
85.0
803.0
18.0
18.0
18.0
18.0
344.0
344.0
344.0
344.0
344.0
344.0
413.0
120.0
120.0
120.0
747.0
747.0
712.0
712.0
414.0
414.0
5.0
14.0
14.0
14.0
15.0
12.0
28.0
20.0
20.0
286.0
286.0
286.0
214.0
405.0
479.0
479.0
479.0
93.0
300.0
300.0
509.0
22.0
22.0
22.0
7.0
7.0
40.0
40.0
40.0
256.0
256.0
256.0
256.0
279.0
279.0
279.0
35.0
35.0
43.0
243.0
243.0
3.0
3.0
3.0
3.0
3.0
736.0
10.0
28.0
28.0
28.0
907.0
238.0
17.0
17.0
614.0
614.0
614.0
407.0
407.0
407.0
407.0
66.0
20.0
20.0
20.0
20.0
84.0
84.0
84.0
574.0
792.0
792.0
1.0
125.0
658.0
658.0
0.0
0.0
976.0
976.0
976.0
251.0
115.0
115.0
115.0
127.0
127.0
127.0
72.0
182.0
182.0
590.0
590.0
627.0
627.0
627.0
206.0
3.0
40.0
553.0
553.0
551.0
32.0
32.0
32.0
32.0
32.0
2.0
53.0
53.0
53.0
775.0
775.0
775.0
775.0
775.0
674.0
674.0
674.0
475.0
475.0
475.0
227.0
227.0
221.0
221.0
221.0
221.0
0.0
0.0
0.0
925.0
88.0
88.0
88.0
393.0
984.0
984.0
984.0
274.0
274.0
114.0
8.0
22.0
3.0
3.0
3.0
976.0
33.0
33.0
33.0
127.0
817.0
817.0
72.0
197.0
784.0
784.0
784.0
320.0
320.0
320.0
549.0
84.0
84.0
684.0
684.0
684.0
125.0
125.0
125.0
355.0
355.0
819.0
819.0
10.0
10.0
834.0
834.0
2.0
217.0
217.0
217.0
475.0
475.0
15.0
15.0
6.0
6.0
476.0
74.0
928.0
928.0
928.0
88.0
88.0
504.0
759.0
759.0
759.0
759.0
759.0
115.0
115.0
115.0
9.0
162.0
25.0
974.0
574.0
574.0
574.0
175.0
175.0
954.0
23.0
23.0
742.0
6.0
809.0
809.0
809.0
516.0
516.0
516.0
770.0
770.0
46.0
46.0
46.0
484.0
484.0
314.0
314.0
314.0
175.0
175.0
220.0
220.0
220.0
220.0
124.0
124.0
66.0
425.0
105.0
58.0
72.0
72.0
72.0
72.0
72.0
72.0
166.0
166.0
166.0
72.0
72.0
41.0
41.0
323.0
323.0
323.0
77.0
43.0
43.0
43.0
43.0
455.0
455.0
36.0
36.0
36.0
192.0
192.0
192.0
292.0
26.0
26.0
26.0
9.0
9.0
413.0
413.0
517.0
517.0
456.0
4.0
4.0
4.0
4.0
485.0
485.0
485.0
381.0
381.0
6.0
6.0
6.0
6.0
19.0
24.0
28.0
44.0
44.0
38.0
43.0
43.0
885.0
885.0
885.0
12.0
220.0
2.0
2.0
2.0
40.0
736.0
736.0
736.0
736.0
931.0
931.0
22.0
22.0
22.0
744.0
744.0
744.0
145.0
145.0
206.0
206.0
55.0
36.0
80.0
80.0
80.0
80.0
320.0
320.0
542.0
381.0
962.0
962.0
233.0
309.0
205.0
205.0
205.0
32.0
39.0
614.0
614.0
122.0
122.0
122.0
338.0
33.0
493.0
22.0
22.0
22.0
3.0
62.0
426.0
426.0
873.0
233.0
255.0
2.0
109.0
109.0
109.0
625.0
625.0
625.0
0.0
0.0
0.0
60.0
348.0
531.0
487.0
487.0
3.0
639.0
639.0
472.0
747.0
747.0
747.0
205.0
205.0
70.0
70.0
197.0
197.0
197.0
501.0
39.0
470.0
470.0
188.0
188.0
188.0
188.0
188.0
4.0
4.0
4.0
65.0
65.0
812.0
1.0
1.0
90.0
90.0
90.0
90.0
55.0
55.0
55.0
201.0
545.0
931.0
931.0
931.0
427.0
551.0
551.0
36.0
36.0
72.0
100.0
100.0
741.0
741.0
93.0
93.0
93.0
93.0
487.0
487.0
487.0
487.0
487.0
39.0
137.0
15.0
15.0
15.0
10.0
10.0
10.0
10.0
10.0
299.0
299.0
299.0
0.0
509.0
530.0
606.0
606.0
606.0
2.0
109.0
109.0
109.0
9.0
9.0
9.0
9.0
366.0
366.0
36.0
36.0
215.0
215.0
215.0
340.0
340.0
259.0
259.0
77.0
550.0
754.0
754.0
754.0
211.0
211.0
3.0
3.0
3.0
6.0
6.0
6.0
696.0
0.0
0.0
750.0
23.0
23.0
415.0
415.0
56.0
797.0
797.0
237.0
88.0
88.0
88.0
380.0
380.0
19.0
19.0
19.0
627.0
441.0
1.0
1.0
36.0
36.0
36.0
6.0
459.0
459.0
84.0
754.0
754.0
93.0
114.0
114.0
0.0
109.0
109.0
127.0
74.0
14.0
82.0
82.0
82.0
342.0
401.0
401.0
764.0
764.0
764.0
9.0
95.0
95.0
95.0
0.0
0.0
0.0
11.0
11.0
57.0
57.0
15.0
15.0
276.0
276.0
105.0
105.0
989.0
348.0
348.0
348.0
688.0
688.0
75.0
75.0
75.0
6.0
22.0
1.0
28.0
302.0
788.0
37.0
13.0
23.0
23.0
23.0
23.0
1.0
1.0
507.0
78.0
78.0
217.0
46.0
46.0
353.0
353.0
353.0
353.0
353.0
353.0
2.0
62.0
17.0
17.0
344.0
13.0
13.0
314.0
314.0
61.0
115.0
49.0
49.0
22.0
22.0
65.0
65.0
65.0
515.0
515.0
617.0
617.0
617.0
113.0
113.0
113.0
103.0
106.0
330.0
330.0
162.0
162.0
73.0
73.0
73.0
459.0
770.0
291.0
134.0
951.0
951.0
976.0
293.0
293.0
293.0
124.0
124.0
721.0
19.0
19.0
192.0
192.0
192.0
192.0
391.0
455.0
455.0
88.0
391.0
391.0
106.0
106.0
106.0
323.0
323.0
323.0
323.0
323.0
282.0
845.0
845.0
5.0
5.0
5.0
247.0
384.0
384.0
384.0
384.0
62.0
11.0
11.0
11.0
317.0
317.0
141.0
728.0
38.0
248.0
878.0
424.0
424.0
239.0
239.0
239.0
239.0
50.0
50.0
873.0
873.0
12.0
12.0
12.0
14.0
100.0
906.0
906.0
906.0
944.0
50.0
50.0
50.0
50.0
803.0
152.0
708.0
945.0
945.0
0.0
0.0
0.0
0.0
112.0
50.0
50.0
44.0
52.0
515.0
515.0
515.0
500.0
94.0
505.0
42.0
42.0
42.0
509.0
509.0
509.0
63.0
63.0
741.0
36.0
36.0
36.0
90.0
10.0
10.0
10.0
236.0
236.0
5.0
346.0
346.0
21.0
65.0
65.0
191.0
191.0
191.0
102.0
28.0
28.0
28.0
28.0
41.0
302.0
302.0
302.0
164.0
164.0
4.0
4.0
2.0
2.0
17.0
3.0
3.0
40.0
941.0
941.0
941.0
941.0
941.0
209.0
209.0
209.0
209.0
27.0
42.0
42.0
42.0
2.0
2.0
110.0
151.0
51.0
51.0
375.0
375.0
459.0
459.0
58.0
58.0
58.0
58.0
825.0
825.0
825.0
825.0
825.0
825.0
193.0
193.0
193.0
193.0
633.0
633.0
168.0
24.0
24.0
24.0
36.0
232.0
627.0
627.0
627.0
123.0
537.0
290.0
342.0
62.0
62.0
14.0
14.0
202.0
3.0
3.0
3.0
6.0
6.0
182.0
44.0
45.0
100.0
100.0
100.0
10.0
10.0
10.0
238.0
381.0
381.0
15.0
15.0
15.0
321.0
22.0
5.0
5.0
5.0
3.0
3.0
3.0
3.0
202.0
202.0
537.0
537.0
574.0
574.0
597.0
597.0
280.0
58.0
606.0
162.0
162.0
69.0
69.0
856.0
856.0
856.0
29.0
625.0
625.0
341.0
12.0
12.0
945.0
945.0
945.0
100.0
100.0
100.0
6.0
259.0
46.0
46.0
46.0
925.0
50.0
50.0
43.0
912.0
912.0
17.0
3.0
3.0
3.0
27.0
27.0
27.0
27.0
27.0
30.0
30.0
259.0
504.0
504.0
813.0
813.0
813.0
750.0
750.0
750.0
750.0
0.0
311.0
311.0
311.0
311.0
147.0
5.0
5.0
117.0
665.0
903.0
903.0
606.0
44.0
2.0
375.0
205.0
205.0
795.0
201.0
201.0
967.0
967.0
56.0
56.0
56.0
455.0
33.0
33.0
33.0
64.0
64.0
2.0
2.0
4.0
4.0
4.0
3.0
947.0
947.0
41.0
41.0
125.0
125.0
118.0
762.0
783.0
72.0
72.0
72.0
17.0
17.0
17.0
199.0
40.0
110.0
110.0
110.0
110.0
180.0
55.0
55.0
55.0
745.0
745.0
9.0
2.0
2.0
2.0
2.0
687.0
3.0
3.0
8.0
0.0
0.0
506.0
269.0
269.0
30.0
30.0
30.0
24.0
944.0
944.0
332.0
332.0
332.0
251.0
510.0
31.0
31.0
31.0
602.0
602.0
602.0
602.0
865.0
132.0
132.0
132.0
132.0
15.0
15.0
15.0
759.0
209.0
209.0
209.0
503.0
503.0
503.0
503.0
912.0
912.0
221.0
221.0
658.0
658.0
658.0
60.0
60.0
126.0
380.0
448.0
448.0
309.0
309.0
273.0
273.0
0.0
0.0
8.0
10.0
10.0
10.0
15.0
15.0
15.0
49.0
49.0
49.0
16.0
16.0
16.0
189.0
189.0
814.0
89.0
71.0
71.0
71.0
348.0
61.0
61.0
360.0
360.0
360.0
14.0
14.0
14.0
18.0
51.0
51.0
48.0
11.0
11.0
11.0
728.0
728.0
728.0
301.0
301.0
85.0
85.0
85.0
85.0
62.0
101.0
101.0
101.0
101.0
85.0
253.0
684.0
2.0
2.0
78.0
274.0
274.0
473.0
275.0
736.0
736.0
239.0
239.0
239.0
429.0
939.0
803.0
803.0
803.0
2.0
2.0
2.0
2.0
741.0
741.0
741.0
1.0
1.0
1.0
293.0
101.0
800.0
800.0
800.0
800.0
800.0
521.0
521.0
521.0
73.0
73.0
32.0
32.0
99.0
99.0
193.0
193.0
193.0
193.0
193.0
2.0
2.0
249.0
249.0
249.0
867.0
867.0
62.0
62.0
62.0
461.0
149.0
22.0
22.0
145.0
13.0
13.0
13.0
1.0
139.0
139.0
422.0
422.0
208.0
143.0
143.0
143.0
106.0
106.0
106.0
106.0
202.0
202.0
242.0
242.0
14.0
14.0
14.0
14.0
916.0
916.0
8.0
49.0
249.0
249.0
249.0
229.0
229.0
180.0
180.0
180.0
180.0
60.0
60.0
60.0
212.0
212.0
212.0
240.0
240.0
694.0
797.0
797.0
314.0
314.0
314.0
428.0
428.0
22.0
22.0
22.0
426.0
426.0
426.0
253.0
253.0
182.0
182.0
113.0
113.0
14.0
14.0
22.0
22.0
116.0
318.0
34.0
34.0
34.0
2.0
2.0
142.0
142.0
142.0
142.0
482.0
482.0
976.0
976.0
623.0
623.0
125.0
125.0
125.0
125.0
115.0
356.0
356.0
239.0
239.0
234.0
234.0
234.0
234.0
515.0
515.0
515.0
515.0
62.0
70.0
70.0
31.0
31.0
31.0
31.0
31.0
31.0
253.0
60.0
60.0
60.0
60.0
60.0
27.0
27.0
27.0
27.0
115.0
115.0
726.0
726.0
726.0
168.0
99.0
517.0
8.0
269.0
269.0
46.0
46.0
46.0
284.0
686.0
686.0
686.0
340.0
340.0
340.0
376.0
118.0
118.0
118.0
611.0
122.0
32.0
148.0
44.0
4.0
4.0
1.0
95.0
95.0
415.0
25.0
248.0
248.0
248.0
248.0
25.0
295.0
141.0
758.0
758.0
104.0
104.0
104.0
104.0
104.0
134.0
91.0
91.0
623.0
623.0
15.0
15.0
111.0
111.0
323.0
323.0
80.0
80.0
80.0
80.0
4.0
4.0
574.0
34.0
515.0
515.0
346.0
686.0
791.0
791.0
791.0
791.0
791.0
20.0
503.0
873.0
873.0
19.0
19.0
19.0
19.0
43.0
974.0
464.0
464.0
684.0
684.0
31.0
31.0
460.0
460.0
1.0
1.0
1.0
1.0
1.0
455.0
455.0
61.0
166.0
1.0
1.0
79.0
26.0
26.0
26.0
26.0
93.0
93.0
475.0
407.0
81.0
81.0
81.0
776.0
1.0
1.0
1.0
427.0
525.0
1.0
202.0
202.0
580.0
580.0
580.0
580.0
868.0
24.0
24.0
9.0
9.0
9.0
283.0
117.0
117.0
117.0
225.0
233.0
233.0
233.0
233.0
2.0
2.0
801.0
801.0
801.0
39.0
39.0
211.0
211.0
777.0
185.0
185.0
185.0
578.0
2.0
112.0
112.0
112.0
885.0
112.0
112.0
112.0
779.0
416.0
416.0
416.0
24.0
24.0
24.0
437.0
6.0
80.0
80.0
211.0
233.0
336.0
48.0
0.0
0.0
462.0
462.0
531.0
551.0
551.0
17.0
17.0
17.0
29.0
29.0
161.0
161.0
161.0
99.0
99.0
99.0
99.0
99.0
302.0
302.0
302.0
40.0
40.0
40.0
40.0
40.0
40.0
717.0
717.0
717.0
717.0
717.0
717.0
168.0
168.0
13.0
13.0
747.0
747.0
232.0
8.0
611.0
26.0
26.0
26.0
3.0
64.0
64.0
268.0
1.0
1.0
1.0
1.0
1.0
1.0
479.0
305.0
12.0
137.0
193.0
116.0
116.0
94.0
94.0
94.0
712.0
712.0
712.0
4.0
4.0
4.0
62.0
62.0
17.0
17.0
515.0
515.0
515.0
515.0
25.0
25.0
25.0
193.0
193.0
679.0
679.0
679.0
679.0
28.0
28.0
11.0
11.0
0.0
0.0
366.0
366.0
366.0
134.0
134.0
31.0
31.0
94.0
430.0
150.0
106.0
98.0
98.0
98.0
11.0
11.0
185.0
36.0
144.0
24.0
551.0
43.0
43.0
228.0
228.0
0.0
0.0
0.0
0.0
0.0
0.0
139.0
139.0
11.0
14.0
66.0
66.0
276.0
276.0
817.0
540.0
40.0
40.0
740.0
124.0
124.0
480.0
480.0
645.0
645.0
206.0
206.0
99.0
23.0
100.0
555.0
555.0
321.0
321.0
321.0
321.0
698.0
52.0
989.0
3.0
3.0
3.0
549.0
549.0
549.0
885.0
885.0
535.0
535.0
535.0
535.0
554.0
25.0
25.0
25.0
25.0
989.0
906.0
41.0
41.0
287.0
287.0
287.0
287.0
287.0
287.0
556.0
282.0
282.0
282.0
80.0
80.0
867.0
867.0
867.0
867.0
26.0
124.0
477.0
477.0
477.0
461.0
461.0
284.0
284.0
132.0
182.0
182.0
191.0
191.0
191.0
205.0
9.0
9.0
9.0
9.0
43.0
43.0
43.0
251.0
251.0
91.0
248.0
248.0
238.0
64.0
64.0
80.0
80.0
80.0
437.0
437.0
437.0
360.0
360.0
926.0
926.0
926.0
10.0
10.0
319.0
319.0
319.0
20.0
98.0
374.0
355.0
355.0
3.0
3.0
3.0
394.0
394.0
394.0
639.0
53.0
114.0
88.0
625.0
625.0
625.0
717.0
717.0
717.0
717.0
50.0
50.0
50.0
729.0
102.0
906.0
906.0
906.0
906.0
906.0
103.0
103.0
103.0
360.0
360.0
951.0
951.0
60.0
196.0
196.0
310.0
310.0
633.0
633.0
633.0
133.0
55.0
55.0
16.0
16.0
0.0
0.0
0.0
0.0
6.0
557.0
557.0
557.0
216.0
216.0
4.0
234.0
13.0
39.0
39.0
39.0
2.0
2.0
592.0
592.0
592.0
269.0
269.0
269.0
269.0
474.0
15.0
15.0
246.0
347.0
347.0
347.0
168.0
168.0
24.0
515.0
141.0
141.0
141.0
25.0
90.0
90.0
741.0
741.0
741.0
741.0
529.0
183.0
183.0
183.0
209.0
270.0
270.0
270.0
270.0
228.0
477.0
477.0
477.0
213.0
505.0
505.0
64.0
64.0
9.0
855.0
108.0
108.0
108.0
27.0
27.0
40.0
40.0
41.0
94.0
94.0
94.0
407.0
4.0
71.0
135.0
88.0
88.0
662.0
86.0
86.0
86.0
1.0
555.0
555.0
93.0
38.0
38.0
38.0
38.0
74.0
74.0
74.0
74.0
271.0
775.0
874.0
874.0
874.0
183.0
3.0
3.0
25.0
25.0
25.0
27.0
27.0
578.0
578.0
474.0
474.0
474.0
627.0
627.0
191.0
191.0
191.0
922.0
922.0
451.0
99.0
99.0
635.0
635.0
635.0
66.0
66.0
66.0
66.0
62.0
249.0
249.0
193.0
6.0
6.0
40.0
827.0
827.0
827.0
476.0
220.0
809.0
809.0
856.0
856.0
28.0
67.0
67.0
67.0
801.0
801.0
27.0
0.0
487.0
487.0
115.0
50.0
50.0
50.0
193.0
15.0
15.0
15.0
85.0
85.0
85.0
574.0
7.0
549.0
549.0
549.0
549.0
549.0
260.0
260.0
260.0
446.0
262.0
737.0
737.0
513.0
84.0
84.0
84.0
168.0
72.0
72.0
72.0
21.0
446.0
108.0
108.0
108.0
60.0
60.0
60.0
60.0
813.0
813.0
813.0
11.0
11.0
93.0
93.0
24.0
111.0
291.0
25.0
25.0
25.0
592.0
592.0
592.0
168.0
168.0
210.0
210.0
210.0
42.0
815.0
815.0
815.0
815.0
73.0
978.0
978.0
978.0
8.0
8.0
12.0
12.0
796.0
796.0
796.0
58.0
29.0
29.0
448.0
448.0
330.0
330.0
79.0
798.0
798.0
600.0
600.0
682.0
682.0
106.0
11.0
11.0
1.0
1.0
1.0
94.0
94.0
94.0
407.0
341.0
341.0
941.0
28.0
74.0
127.0
127.0
138.0
138.0
138.0
695.0
695.0
374.0
374.0
302.0
302.0
371.0
371.0
2.0
2.0
44.0
952.0
24.0
24.0
24.0
3.0
3.0
22.0
5.0
270.0
270.0
270.0
81.0
81.0
81.0
138.0
138.0
138.0
274.0
274.0
274.0
191.0
191.0
183.0
341.0
341.0
341.0
209.0
197.0
355.0
355.0
355.0
14.0
14.0
4.0
4.0
529.0
529.0
529.0
658.0
658.0
356.0
356.0
356.0
356.0
356.0
356.0
27.0
5.0
5.0
5.0
21.0
21.0
21.0
21.0
133.0
3.0
313.0
238.0
329.0
329.0
37.0
37.0
180.0
180.0
180.0
22.0
393.0
393.0
393.0
9.0
299.0
371.0
371.0
12.0
12.0
12.0
12.0
35.0
35.0
80.0
88.0
88.0
1.0
803.0
91.0
91.0
341.0
56.0
56.0
282.0
282.0
282.0
327.0
327.0
327.0
327.0
327.0
327.0
13.0
342.0
342.0
645.0
645.0
645.0
539.0
539.0
539.0
2.0
2.0
2.0
585.0
217.0
3.0
3.0
3.0
1.0
154.0
182.0
182.0
182.0
27.0
60.0
60.0
229.0
37.0
37.0
239.0
239.0
239.0
236.0
3.0
967.0
30.0
30.0
30.0
30.0
30.0
30.0
736.0
113.0
113.0
672.0
672.0
0.0
0.0
103.0
3.0
3.0
3.0
106.0
106.0
812.0
600.0
600.0
177.0
0.0
0.0
216.0
216.0
216.0
381.0
381.0
267.0
15.0
15.0
72.0
72.0
550.0
550.0
535.0
0.0
0.0
0.0
427.0
220.0
220.0
93.0
867.0
867.0
242.0
684.0
684.0
2.0
259.0
259.0
875.0
875.0
875.0
875.0
875.0
309.0
126.0
126.0
126.0
76.0
76.0
145.0
145.0
302.0
302.0
302.0
116.0
587.0
587.0
10.0
10.0
883.0
883.0
203.0
20.0
20.0
6.0
6.0
65.0
111.0
111.0
111.0
111.0
165.0
165.0
115.0
115.0
115.0
783.0
135.0
135.0
135.0
878.0
242.0
15.0
60.0
60.0
60.0
60.0
1.0
1.0
414.0
414.0
59.0
2.0
162.0
162.0
162.0
33.0
368.0
11.0
11.0
137.0
149.0
7.0
7.0
7.0
120.0
63.0
63.0
63.0
246.0
237.0
82.0
82.0
464.0
464.0
464.0
464.0
321.0
321.0
321.0
16.0
775.0
775.0
775.0
166.0
166.0
18.0
43.0
62.0
62.0
62.0
62.0
62.0
216.0
874.0
874.0
874.0
874.0
874.0
55.0
608.0
949.0
949.0
238.0
238.0
238.0
238.0
238.0
6.0
209.0
209.0
301.0
978.0
978.0
3.0
3.0
581.0
581.0
250.0
250.0
250.0
6.0
6.0
6.0
12.0
12.0
12.0
12.0
21.0
21.0
462.0
462.0
462.0
220.0
220.0
220.0
108.0
5.0
5.0
5.0
215.0
40.0
40.0
40.0
40.0
764.0
960.0
960.0
960.0
5.0
5.0
5.0
23.0
23.0
9.0
9.0
108.0
0.0
557.0
243.0
243.0
70.0
1.0
1.0
1.0
1.0
617.0
617.0
42.0
42.0
42.0
608.0
608.0
608.0
30.0
30.0
30.0
168.0
168.0
878.0
878.0
493.0
493.0
3.0
3.0
100.0
91.0
91.0
13.0
13.0
13.0
36.0
978.0
76.0
52.0
49.0
542.0
542.0
542.0
688.0
688.0
60.0
907.0
907.0
311.0
311.0
362.0
428.0
625.0
3.0
3.0
362.0
362.0
65.0
65.0
65.0
65.0
100.0
100.0
100.0
100.0
100.0
27.0
27.0
374.0
374.0
374.0
4.0
4.0
6.0
6.0
62.0
62.0
62.0
1.0
577.0
100.0
100.0
4.0
4.0
4.0
36.0
36.0
36.0
36.0
13.0
13.0
13.0
13.0
405.0
405.0
405.0
405.0
405.0
9.0
9.0
9.0
852.0
852.0
852.0
262.0
29.0
29.0
29.0
614.0
614.0
855.0
116.0
116.0
118.0
407.0
0.0
68.0
68.0
68.0
962.0
962.0
69.0
69.0
37.0
4.0
3.0
24.0
24.0
154.0
154.0
154.0
347.0
347.0
60.0
60.0
60.0
60.0
60.0
4.0
4.0
305.0
34.0
15.0
15.0
912.0
912.0
192.0
547.0
461.0
461.0
159.0
159.0
52.0
52.0
966.0
966.0
966.0
232.0
232.0
13.0
13.0
13.0
232.0
232.0
232.0
232.0
654.0
654.0
654.0
83.0
232.0
232.0
329.0
329.0
27.0
146.0
146.0
42.0
42.0
42.0
48.0
48.0
48.0
48.0
48.0
2.0
602.0
602.0
602.0
602.0
63.0
63.0
885.0
885.0
885.0
885.0
885.0
333.0
333.0
333.0
270.0
4.0
687.0
795.0
888.0
888.0
888.0
888.0
19.0
94.0
94.0
94.0
94.0
94.0
94.0
94.0
94.0
104.0
14.0
14.0
551.0
551.0
551.0
551.0
473.0
473.0
0.0
0.0
0.0
0.0
13.0
785.0
785.0
577.0
577.0
577.0
273.0
0.0
0.0
0.0
0.0
228.0
228.0
228.0
228.0
228.0
221.0
221.0
221.0
221.0
279.0
168.0
168.0
168.0
20.0
20.0
20.0
20.0
18.0
18.0
18.0
64.0
64.0
4.0
4.0
658.0
861.0
5.0
5.0
5.0
5.0
171.0
171.0
20.0
0.0
191.0
191.0
191.0
191.0
191.0
191.0
225.0
49.0
49.0
49.0
49.0
49.0
69.0
8.0
2.0
587.0
587.0
222.0
222.0
26.0
26.0
26.0
26.0
2.0
2.0
5.0
114.0
114.0
16.0
458.0
183.0
183.0
183.0
833.0
833.0
7.0
7.0
529.0
529.0
529.0
529.0
784.0
881.0
881.0
189.0
189.0
189.0
189.0
15.0
15.0
12.0
17.0
17.0
61.0
61.0
61.0
61.0
92.0
19.0
19.0
225.0
225.0
26.0
26.0
88.0
12.0
21.0
21.0
21.0
92.0
352.0
352.0
433.0
433.0
54.0
98.0
98.0
98.0
541.0
25.0
22.0
22.0
22.0
22.0
56.0
56.0
588.0
818.0
98.0
120.0
120.0
461.0
461.0
21.0
13.0
13.0
13.0
672.0
672.0
473.0
473.0
473.0
60.0
60.0
60.0
100.0
100.0
1.0
1.0
193.0
193.0
539.0
59.0
384.0
116.0
116.0
235.0
235.0
144.0
148.0
148.0
11.0
11.0
11.0
72.0
506.0
506.0
506.0
239.0
239.0
239.0
2.0
2.0
381.0
539.0
539.0
951.0
951.0
951.0
951.0
803.0
39.0
102.0
102.0
16.0
47.0
4.0
4.0
11.0
11.0
11.0
206.0
342.0
954.0
954.0
954.0
199.0
199.0
29.0
458.0
246.0
246.0
246.0
12.0
978.0
978.0
861.0
873.0
873.0
873.0
243.0
243.0
341.0
341.0
13.0
274.0
7.0
227.0
227.0
65.0
515.0
242.0
74.0
2.0
6.0
6.0
6.0
180.0
180.0
180.0
180.0
180.0
180.0
180.0
52.0
12.0
12.0
12.0
12.0
312.0
312.0
312.0
15.0
868.0
868.0
232.0
302.0
302.0
302.0
125.0
125.0
125.0
125.0
99.0
0.0
0.0
28.0
28.0
28.0
103.0
103.0
103.0
97.0
97.0
557.0
557.0
557.0
545.0
201.0
201.0
201.0
37.0
618.0
100.0
100.0
100.0
976.0
64.0
64.0
189.0
15.0
15.0
606.0
606.0
606.0
606.0
657.0
27.0
27.0
27.0
27.0
27.0
194.0
194.0
194.0
54.0
54.0
54.0
770.0
111.0
111.0
290.0
290.0
290.0
290.0
48.0
48.0
48.0
48.0
48.0
79.0
79.0
79.0
22.0
59.0
236.0
236.0
479.0
39.0
39.0
772.0
772.0
182.0
182.0
182.0
182.0
180.0
180.0
35.0
35.0
35.0
60.0
60.0
4.0
26.0
26.0
49.0
49.0
104.0
104.0
253.0
253.0
4.0
4.0
4.0
29.0
29.0
951.0
43.0
43.0
43.0
43.0
19.0
19.0
166.0
166.0
22.0
22.0
22.0
52.0
79.0
79.0
79.0
14.0
67.0
67.0
82.0
48.0
48.0
894.0
206.0
206.0
231.0
231.0
231.0
344.0
131.0
551.0
551.0
551.0
40.0
116.0
91.0
220.0
529.0
240.0
240.0
240.0
17.0
17.0
17.0
17.0
17.0
17.0
17.0
279.0
37.0
37.0
12.0
12.0
12.0
12.0
623.0
623.0
1.0
873.0
687.0
687.0
100.0
100.0
318.0
675.0
675.0
173.0
173.0
173.0
37.0
399.0
505.0
505.0
11.0
29.0
29.0
362.0
362.0
362.0
73.0
16.0
5.0
5.0
2.0
1.0
1.0
1.0
217.0
13.0
13.0
13.0
126.0
6.0
10.0
108.0
302.0
302.0
14.0
14.0
145.0
737.0
737.0
737.0
737.0
601.0
299.0
291.0
291.0
291.0
76.0
76.0
198.0
375.0
391.0
391.0
391.0
168.0
148.0
148.0
148.0
399.0
399.0
399.0
219.0
4.0
26.0
105.0
105.0
105.0
59.0
59.0
59.0
1.0
1.0
12.0
111.0
111.0
439.0
439.0
439.0
67.0
67.0
67.0
428.0
428.0
428.0
428.0
370.0
370.0
370.0
370.0
90.0
90.0
184.0
10.0
10.0
246.0
246.0
31.0
36.0
374.0
374.0
225.0
225.0
903.0
903.0
24.0
69.0
69.0
11.0
11.0
11.0
334.0
334.0
86.0
86.0
126.0
126.0
29.0
116.0
439.0
514.0
514.0
514.0
131.0
21.0
21.0
708.0
708.0
336.0
31.0
81.0
81.0
264.0
206.0
455.0
455.0
45.0
79.0
79.0
46.0
46.0
143.0
143.0
143.0
937.0
937.0
483.0
483.0
56.0
56.0
431.0
431.0
665.0
665.0
665.0
3.0
305.0
305.0
76.0
76.0
314.0
208.0
421.0
797.0
794.0
375.0
291.0
127.0
127.0
127.0
37.0
94.0
20.0
20.0
101.0
101.0
120.0
120.0
36.0
36.0
36.0
710.0
20.0
229.0
229.0
967.0
246.0
246.0
246.0
246.0
84.0
84.0
923.0
269.0
269.0
269.0
269.0
638.0
221.0
221.0
94.0
94.0
0.0
0.0
3.0
3.0
11.0
11.0
11.0
238.0
210.0
210.0
210.0
210.0
8.0
8.0
47.0
47.0
43.0
43.0
60.0
73.0
73.0
1.0
1.0
1.0
34.0
34.0
599.0
371.0
623.0
4.0
4.0
4.0
945.0
945.0
574.0
797.0
203.0
203.0
203.0
9.0
9.0
9.0
947.0
947.0
39.0
39.0
39.0
39.0
199.0
199.0
282.0
25.0
25.0
25.0
39.0
39.0
106.0
106.0
106.0
106.0
370.0
133.0
133.0
210.0
210.0
210.0
210.0
907.0
907.0
905.0
905.0
124.0
124.0
124.0
168.0
168.0
168.0
168.0
285.0
285.0
79.0
79.0
6.0
168.0
168.0
20.0
20.0
94.0
938.0
21.0
21.0
21.0
48.0
48.0
33.0
33.0
591.0
72.0
72.0
72.0
25.0
25.0
232.0
232.0
813.0
813.0
45.0
45.0
45.0
45.0
21.0
21.0
341.0
683.0
683.0
1.0
1.0
1.0
1.0
1.0
138.0
284.0
211.0
6.0
6.0
10.0
10.0
10.0
10.0
813.0
245.0
546.0
20.0
23.0
88.0
88.0
39.0
39.0
10.0
10.0
907.0
907.0
189.0
189.0
335.0
22.0
348.0
348.0
348.0
274.0
94.0
214.0
106.0
106.0
106.0
106.0
106.0
106.0
114.0
55.0
55.0
55.0
37.0
554.0
9.0
209.0
209.0
209.0
27.0
27.0
976.0
792.0
792.0
2.0
2.0
7.0
61.0
239.0
24.0
24.0
24.0
24.0
24.0
9.0
279.0
279.0
132.0
132.0
132.0
114.0
269.0
61.0
242.0
70.0
232.0
232.0
232.0
274.0
408.0
408.0
9.0
21.0
21.0
21.0
21.0
166.0
59.0
59.0
9.0
9.0
12.0
599.0
274.0
108.0
108.0
108.0
108.0
108.0
804.0
804.0
804.0
15.0
15.0
757.0
757.0
757.0
6.0
44.0
44.0
106.0
1.0
1.0
1.0
1.0
320.0
320.0
316.0
63.0
63.0
63.0
303.0
303.0
303.0
303.0
303.0
20.0
487.0
374.0
674.0
674.0
674.0
104.0
873.0
873.0
873.0
971.0
971.0
971.0
971.0
120.0
50.0
26.0
26.0
36.0
36.0
70.0
70.0
70.0
70.0
70.0
696.0
696.0
696.0
16.0
134.0
134.0
134.0
284.0
6.0
11.0
11.0
11.0
11.0
11.0
353.0
872.0
2.0
2.0
200.0
200.0
31.0
31.0
31.0
140.0
407.0
407.0
549.0
342.0
66.0
1.0
1.0
42.0
42.0
42.0
42.0
482.0
482.0
482.0
5.0
5.0
1.0
0.0
0.0
0.0
29.0
219.0
219.0
371.0
81.0
81.0
81.0
31.0
160.0
160.0
0.0
433.0
16.0
16.0
976.0
185.0
154.0
154.0
130.0
359.0
209.0
209.0
3.0
3.0
317.0
402.0
171.0
171.0
171.0
941.0
941.0
941.0
56.0
56.0
56.0
56.0
88.0
88.0
88.0
320.0
6.0
340.0
398.0
426.0
426.0
426.0
426.0
513.0
513.0
251.0
251.0
606.0
606.0
606.0
46.0
926.0
813.0
813.0
80.0
80.0
80.0
954.0
954.0
954.0
954.0
954.0
32.0
32.0
32.0
183.0
183.0
183.0
90.0
140.0
140.0
140.0
140.0
281.0
281.0
6.0
6.0
6.0
147.0
147.0
740.0
762.0
543.0
856.0
24.0
148.0
694.0
694.0
8.0
59.0
10.0
29.0
29.0
106.0
501.0
501.0
501.0
360.0
360.0
40.0
43.0
43.0
985.0
985.0
612.0
612.0
0.0
254.0
254.0
121.0
1.0
531.0
531.0
531.0
24.0
24.0
126.0
126.0
747.0
747.0
747.0
291.0
291.0
291.0
723.0
723.0
617.0
617.0
226.0
226.0
226.0
63.0
63.0
63.0
63.0
63.0
764.0
779.0
779.0
64.0
64.0
0.0
0.0
405.0
405.0
38.0
56.0
56.0
445.0
445.0
72.0
72.0
39.0
39.0
31.0
469.0
469.0
469.0
469.0
618.0
618.0
122.0
122.0
555.0
555.0
555.0
813.0
813.0
813.0
803.0
803.0
18.0
527.0
527.0
527.0
118.0
118.0
729.0
729.0
729.0
623.0
4.0
250.0
250.0
6.0
22.0
22.0
22.0
905.0
905.0
64.0
64.0
64.0
4.0
506.0
506.0
58.0
58.0
58.0
58.0
226.0
226.0
226.0
602.0
602.0
99.0
0.0
0.0
0.0
441.0
113.0
18.0
18.0
305.0
305.0
36.0
36.0
36.0
1.0
119.0
10.0
10.0
10.0
10.0
6.0
6.0
722.0
558.0
405.0
405.0
405.0
11.0
11.0
11.0
696.0
696.0
120.0
120.0
120.0
120.0
120.0
299.0
299.0
299.0
544.0
544.0
544.0
216.0
216.0
216.0
3.0
3.0
10.0
10.0
6.0
157.0
157.0
22.0
3.0
285.0
599.0
599.0
925.0
539.0
515.0
515.0
618.0
618.0
80.0
624.0
624.0
624.0
624.0
221.0
37.0
145.0
535.0
279.0
469.0
456.0
456.0
93.0
0.0
0.0
0.0
48.0
705.0
705.0
6.0
6.0
22.0
12.0
12.0
0.0
439.0
439.0
439.0
439.0
15.0
41.0
41.0
220.0
220.0
70.0
5.0
107.0
107.0
107.0
177.0
177.0
43.0
43.0
43.0
102.0
102.0
36.0
35.0
219.0
434.0
434.0
10.0
10.0
10.0
137.0
140.0
140.0
150.0
111.0
22.0
22.0
22.0
22.0
801.0
801.0
801.0
165.0
120.0
82.0
19.0
19.0
662.0
183.0
183.0
20.0
20.0
20.0
9.0
9.0
710.0
710.0
710.0
710.0
132.0
476.0
476.0
476.0
476.0
88.0
88.0
209.0
209.0
818.0
818.0
818.0
818.0
818.0
5.0
5.0
278.0
278.0
278.0
152.0
636.0
87.0
87.0
87.0
87.0
87.0
87.0
311.0
119.0
119.0
119.0
617.0
62.0
62.0
62.0
170.0
855.0
855.0
855.0
558.0
31.0
12.0
12.0
462.0
320.0
320.0
320.0
320.0
144.0
4.0
4.0
43.0
43.0
43.0
761.0
11.0
341.0
341.0
12.0
85.0
85.0
130.0
130.0
15.0
15.0
15.0
15.0
162.0
162.0
727.0
310.0
310.0
779.0
779.0
779.0
236.0
236.0
236.0
236.0
6.0
6.0
6.0
175.0
0.0
0.0
0.0
34.0
34.0
34.0
34.0
158.0
158.0
43.0
43.0
0.0
0.0
0.0
0.0
460.0
498.0
355.0
133.0
133.0
133.0
52.0
268.0
268.0
67.0
299.0
407.0
7.0
7.0
7.0
7.0
469.0
222.0
241.0
241.0
241.0
168.0
168.0
795.0
795.0
795.0
795.0
268.0
268.0
268.0
894.0
152.0
152.0
152.0
152.0
63.0
60.0
60.0
60.0
459.0
54.0
54.0
54.0
22.0
22.0
22.0
537.0
135.0
33.0
807.0
807.0
807.0
807.0
93.0
93.0
72.0
37.0
28.0
225.0
2.0
31.0
30.0
30.0
479.0
152.0
945.0
1.0
36.0
36.0
36.0
283.0
283.0
283.0
279.0
279.0
726.0
310.0
310.0
310.0
316.0
274.0
239.0
239.0
239.0
94.0
94.0
94.0
94.0
0.0
66.0
66.0
66.0
1.0
1.0
1.0
280.0
246.0
246.0
10.0
10.0
448.0
448.0
448.0
276.0
276.0
276.0
276.0
12.0
5.0
5.0
1.0
1.0
9.0
426.0
426.0
305.0
305.0
183.0
183.0
183.0
183.0
9.0
865.0
42.0
305.0
207.0
625.0
625.0
625.0
625.0
625.0
625.0
111.0
976.0
405.0
405.0
405.0
99.0
99.0
99.0
99.0
982.0
982.0
982.0
982.0
623.0
7.0
7.0
25.0
62.0
0.0
0.0
100.0
100.0
47.0
47.0
47.0
47.0
70.0
70.0
55.0
0.0
360.0
2.0
102.0
864.0
864.0
864.0
864.0
14.0
14.0
14.0
14.0
14.0
39.0
42.0
284.0
284.0
284.0
284.0
64.0
64.0
234.0
18.0
18.0
15.0
15.0
938.0
938.0
938.0
3.0
3.0
115.0
115.0
115.0
1.0
1.0
1.0
26.0
26.0
26.0
40.0
40.0
40.0
40.0
474.0
474.0
474.0
474.0
348.0
348.0
926.0
926.0
381.0
381.0
0.0
0.0
0.0
0.0
2.0
2.0
332.0
83.0
6.0
715.0
715.0
715.0
623.0
623.0
623.0
623.0
623.0
623.0
532.0
532.0
113.0
113.0
216.0
216.0
216.0
216.0
459.0
459.0
555.0
577.0
577.0
304.0
304.0
22.0
22.0
22.0
33.0
33.0
33.0
40.0
362.0
362.0
362.0
26.0
26.0
26.0
33.0
33.0
33.0
33.0
33.0
50.0
50.0
54.0
51.0
51.0
51.0
51.0
51.0
51.0
51.0
937.0
937.0
937.0
937.0
763.0
763.0
763.0
994.0
321.0
966.0
966.0
330.0
330.0
330.0
40.0
40.0
48.0
980.0
980.0
980.0
2.0
249.0
6.0
141.0
73.0
73.0
73.0
391.0
391.0
391.0
11.0
11.0
11.0
73.0
73.0
934.0
934.0
333.0
333.0
333.0
825.0
982.0
982.0
17.0
17.0
17.0
763.0
8.0
253.0
224.0
224.0
224.0
224.0
980.0
16.0
16.0
16.0
16.0
614.0
371.0
371.0
24.0
24.0
24.0
24.0
24.0
609.0
74.0
74.0
74.0
74.0
461.0
439.0
20.0
11.0
11.0
11.0
11.0
237.0
237.0
237.0
237.0
380.0
380.0
558.0
978.0
978.0
978.0
978.0
189.0
189.0
189.0
23.0
398.0
398.0
398.0
107.0
67.0
67.0
491.0
491.0
491.0
116.0
66.0
317.0
183.0
183.0
15.0
15.0
2.0
2.0
8.0
684.0
684.0
684.0
684.0
225.0
225.0
225.0
122.0
201.0
201.0
201.0
2.0
439.0
439.0
8.0
8.0
8.0
0.0
654.0
684.0
684.0
125.0
17.0
1.0
1.0
1.0
1.0
801.0
801.0
801.0
801.0
0.0
0.0
0.0
0.0
342.0
342.0
46.0
46.0
139.0
139.0
33.0
33.0
55.0
55.0
55.0
55.0
131.0
131.0
831.0
831.0
6.0
0.0
0.0
0.0
0.0
11.0
11.0
383.0
248.0
248.0
43.0
43.0
113.0
113.0
83.0
83.0
451.0
451.0
451.0
3.0
3.0
3.0
111.0
111.0
111.0
7.0
7.0
7.0
51.0
51.0
51.0
11.0
14.0
14.0
4.0
4.0
4.0
4.0
14.0
14.0
14.0
14.0
14.0
14.0
969.0
969.0
525.0
525.0
760.0
925.0
925.0
925.0
925.0
262.0
262.0
262.0
262.0
23.0
23.0
100.0
100.0
160.0
841.0
841.0
841.0
72.0
72.0
72.0
841.0
841.0
841.0
532.0
76.0
380.0
380.0
72.0
643.0
39.0
187.0
187.0
553.0
553.0
69.0
69.0
858.0
25.0
25.0
25.0
5.0
5.0
43.0
43.0
872.0
872.0
340.0
340.0
340.0
14.0
925.0
925.0
925.0
371.0
33.0
33.0
407.0
407.0
485.0
485.0
825.0
2.0
2.0
276.0
549.0
76.0
76.0
76.0
121.0
121.0
475.0
475.0
515.0
27.0
27.0
338.0
338.0
21.0
21.0
21.0
21.0
27.0
27.0
27.0
95.0
9.0
27.0
27.0
795.0
795.0
795.0
795.0
173.0
173.0
906.0
906.0
906.0
906.0
107.0
375.0
312.0
120.0
120.0
113.0
79.0
79.0
79.0
588.0
448.0
56.0
56.0
56.0
0.0
0.0
0.0
0.0
33.0
85.0
85.0
85.0
353.0
353.0
353.0
4.0
226.0
226.0
226.0
226.0
226.0
384.0
384.0
21.0
21.0
63.0
63.0
63.0
1.0
801.0
801.0
66.0
66.0
69.0
27.0
27.0
380.0
380.0
941.0
941.0
941.0
406.0
406.0
939.0
939.0
654.0
515.0
139.0
139.0
139.0
139.0
33.0
945.0
194.0
194.0
14.0
14.0
14.0
236.0
12.0
12.0
152.0
152.0
152.0
54.0
12.0
12.0
12.0
5.0
5.0
800.0
800.0
134.0
134.0
557.0
557.0
611.0
611.0
611.0
611.0
687.0
687.0
687.0
687.0
687.0
645.0
809.0
865.0
865.0
14.0
14.0
10.0
10.0
10.0
10.0
10.0
687.0
63.0
63.0
63.0
63.0
15.0
5.0
5.0
63.0
63.0
63.0
63.0
63.0
75.0
238.0
73.0
73.0
73.0
73.0
73.0
73.0
73.0
347.0
813.0
701.0
701.0
701.0
72.0
72.0
0.0
0.0
0.0
741.0
741.0
741.0
137.0
137.0
947.0
947.0
355.0
355.0
3.0
3.0
3.0
206.0
206.0
288.0
726.0
726.0
6.0
6.0
6.0
6.0
12.0
80.0
333.0
333.0
14.0
14.0
217.0
217.0
217.0
217.0
217.0
84.0
295.0
295.0
665.0
665.0
665.0
311.0
962.0
962.0
962.0
962.0
962.0
962.0
445.0
445.0
271.0
190.0
190.0
1.0
1.0
1.0
1.0
1.0
10.0
10.0
3.0
3.0
122.0
1.0
1.0
1.0
1.0
219.0
219.0
122.0
122.0
122.0
46.0
46.0
46.0
3.0
775.0
775.0
27.0
27.0
517.0
924.0
924.0
170.0
170.0
1.0
1.0
15.0
15.0
15.0
229.0
229.0
0.0
0.0
54.0
256.0
7.0
305.0
305.0
305.0
305.0
305.0
305.0
26.0
26.0
26.0
104.0
3.0
3.0
978.0
18.0
905.0
905.0
905.0
146.0
146.0
92.0
631.0
631.0
631.0
113.0
3.0
685.0
736.0
736.0
107.0
107.0
9.0
9.0
9.0
779.0
22.0
22.0
22.0
966.0
100.0
5.0
5.0
72.0
287.0
287.0
287.0
631.0
631.0
4.0
4.0
183.0
183.0
288.0
287.0
287.0
287.0
225.0
26.0
26.0
649.0
649.0
617.0
22.0
635.0
56.0
488.0
488.0
29.0
29.0
370.0
493.0
493.0
493.0
493.0
493.0
493.0
3.0
3.0
3.0
3.0
120.0
392.0
392.0
4.0
73.0
73.0
73.0
73.0
775.0
284.0
284.0
284.0
45.0
45.0
865.0
94.0
94.0
94.0
284.0
727.0
727.0
602.0
602.0
602.0
602.0
602.0
549.0
13.0
120.0
120.0
120.0
2.0
182.0
182.0
980.0
980.0
4.0
4.0
4.0
4.0
4.0
79.0
79.0
79.0
79.0
348.0
14.0
14.0
14.0
864.0
459.0
967.0
91.0
112.0
710.0
93.0
93.0
93.0
93.0
578.0
578.0
578.0
92.0
92.0
92.0
92.0
195.0
687.0
614.0
33.0
319.0
319.0
6.0
6.0
348.0
990.0
0.0
231.0
20.0
20.0
53.0
674.0
320.0
320.0
320.0
520.0
145.0
145.0
145.0
145.0
145.0
348.0
175.0
938.0
67.0
67.0
209.0
629.0
43.0
43.0
15.0
809.0
809.0
809.0
205.0
205.0
205.0
197.0
197.0
72.0
72.0
109.0
109.0
29.0
407.0
215.0
215.0
215.0
66.0
66.0
66.0
66.0
66.0
66.0
16.0
16.0
16.0
16.0
180.0
80.0
67.0
67.0
112.0
112.0
238.0
238.0
18.0
18.0
18.0
18.0
574.0
658.0
8.0
360.0
360.0
48.0
48.0
383.0
383.0
14.0
41.0
41.0
4.0
945.0
945.0
949.0
949.0
12.0
12.0
924.0
45.0
45.0
924.0
924.0
237.0
237.0
370.0
370.0
370.0
200.0
200.0
200.0
200.0
906.0
906.0
906.0
906.0
906.0
906.0
512.0
867.0
867.0
867.0
192.0
347.0
347.0
2.0
321.0
321.0
321.0
43.0
427.0
427.0
106.0
106.0
106.0
9.0
9.0
801.0
801.0
801.0
166.0
166.0
126.0
126.0
126.0
878.0
291.0
291.0
291.0
24.0
24.0
24.0
13.0
239.0
239.0
145.0
627.0
1.0
1.0
8.0
518.0
518.0
518.0
363.0
363.0
28.0
27.0
45.0
45.0
45.0
61.0
61.0
17.0
894.0
197.0
391.0
391.0
391.0
245.0
245.0
245.0
153.0
770.0
964.0
964.0
747.0
25.0
25.0
25.0
25.0
288.0
67.0
67.0
67.0
760.0
906.0
906.0
574.0
903.0
903.0
903.0
903.0
380.0
473.0
473.0
473.0
473.0
473.0
473.0
355.0
355.0
355.0
597.0
182.0
182.0
38.0
38.0
265.0
4.0
4.0
76.0
76.0
76.0
125.0
35.0
35.0
35.0
708.0
708.0
132.0
132.0
5.0
864.0
39.0
25.0
825.0
825.0
625.0
625.0
429.0
193.0
193.0
1.0
24.0
24.0
376.0
535.0
37.0
37.0
37.0
37.0
757.0
210.0
134.0
134.0
134.0
134.0
2.0
2.0
2.0
2.0
962.0
962.0
962.0
20.0
3.0
3.0
3.0
469.0
469.0
66.0
62.0
62.0
62.0
56.0
56.0
56.0
5.0
5.0
4.0
4.0
4.0
627.0
627.0
627.0
24.0
24.0
291.0
291.0
291.0
122.0
144.0
144.0
5.0
207.0
843.0
0.0
0.0
253.0
253.0
597.0
100.0
2.0
321.0
321.0
321.0
964.0
964.0
42.0
291.0
291.0
127.0
127.0
21.0
21.0
21.0
124.0
3.0
42.0
42.0
305.0
305.0
305.0
305.0
0.0
0.0
0.0
455.0
1.0
1.0
274.0
274.0
274.0
189.0
169.0
947.0
947.0
947.0
3.0
3.0
3.0
61.0
61.0
61.0
252.0
8.0
370.0
370.0
370.0
945.0
69.0
69.0
69.0
454.0
100.0
100.0
19.0
623.0
623.0
160.0
2.0
50.0
98.0
104.0
104.0
104.0
104.0
11.0
11.0
11.0
304.0
827.0
248.0
248.0
248.0
26.0
26.0
235.0
235.0
235.0
100.0
100.0
925.0
347.0
650.0
10.0
10.0
696.0
696.0
303.0
259.0
259.0
577.0
212.0
212.0
72.0
72.0
72.0
8.0
246.0
246.0
628.0
182.0
182.0
232.0
232.0
232.0
232.0
232.0
20.0
20.0
44.0
44.0
3.0
1.0
1.0
1.0
1.0
362.0
362.0
362.0
362.0
362.0
95.0
60.0
60.0
60.0
60.0
402.0
402.0
286.0
4.0
4.0
4.0
884.0
884.0
36.0
36.0
34.0
340.0
340.0
299.0
299.0
299.0
299.0
13.0
13.0
426.0
426.0
426.0
45.0
45.0
45.0
861.0
861.0
7.0
31.0
31.0
31.0
132.0
132.0
132.0
225.0
225.0
0.0
7.0
7.0
7.0
7.0
239.0
239.0
239.0
825.0
947.0
9.0
9.0
69.0
69.0
93.0
454.0
473.0
473.0
0.0
0.0
0.0
619.0
619.0
994.0
994.0
994.0
664.0
664.0
664.0
23.0
551.0
551.0
551.0
551.0
69.0
69.0
69.0
22.0
22.0
625.0
736.0
102.0
102.0
102.0
102.0
569.0
569.0
569.0
0.0
0.0
0.0
109.0
29.0
29.0
18.0
18.0
18.0
762.0
219.0
219.0
219.0
219.0
45.0
321.0
608.0
228.0
43.0
43.0
60.0
60.0
60.0
100.0
600.0
600.0
600.0
683.0
28.0
11.0
48.0
148.0
148.0
13.0
13.0
20.0
231.0
231.0
22.0
11.0
118.0
5.0
5.0
5.0
224.0
224.0
60.0
60.0
60.0
60.0
12.0
12.0
100.0
100.0
100.0
100.0
100.0
100.0
224.0
224.0
0.0
0.0
24.0
202.0
202.0
114.0
114.0
114.0
114.0
20.0
55.0
55.0
55.0
55.0
55.0
326.0
342.0
515.0
515.0
4.0
4.0
17.0
17.0
17.0
17.0
611.0
90.0
2.0
2.0
520.0
503.0
207.0
217.0
217.0
689.0
85.0
105.0
191.0
705.0
217.0
217.0
94.0
94.0
20.0
20.0
20.0
20.0
542.0
542.0
542.0
34.0
34.0
34.0
30.0
30.0
30.0
348.0
925.0
439.0
197.0
197.0
5.0
280.0
2.0
123.0
123.0
123.0
238.0
38.0
38.0
38.0
38.0
65.0
48.0
863.0
8.0
115.0
115.0
115.0
115.0
305.0
305.0
305.0
240.0
976.0
976.0
976.0
1.0
31.0
550.0
92.0
100.0
205.0
299.0
362.0
362.0
362.0
362.0
662.0
662.0
662.0
662.0
284.0
253.0
253.0
113.0
113.0
3.0
268.0
268.0
113.0
712.0
174.0
174.0
88.0
88.0
40.0
40.0
33.0
33.0
33.0
792.0
792.0
792.0
618.0
618.0
633.0
930.0
241.0
241.0
5.0
5.0
5.0
3.0
91.0
91.0
91.0
91.0
201.0
585.0
585.0
574.0
51.0
51.0
43.0
348.0
348.0
20.0
11.0
11.0
11.0
11.0
127.0
127.0
29.0
13.0
360.0
360.0
1.0
1.0
873.0
873.0
894.0
127.0
127.0
127.0
7.0
19.0
140.0
140.0
2.0
2.0
2.0
5.0
5.0
5.0
185.0
185.0
14.0
201.0
393.0
12.0
0.0
0.0
0.0
2.0
0.0
0.0
0.0
341.0
251.0
251.0
3.0
209.0
6.0
242.0
32.0
32.0
318.0
89.0
89.0
4.0
4.0
4.0
704.0
704.0
657.0
657.0
625.0
666.0
666.0
666.0
531.0
251.0
251.0
139.0
39.0
39.0
433.0
183.0
183.0
338.0
628.0
37.0
37.0
917.0
917.0
74.0
375.0
375.0
375.0
375.0
813.0
813.0
78.0
118.0
118.0
346.0
353.0
4.0
439.0
296.0
296.0
296.0
0.0
0.0
81.0
81.0
286.0
286.0
286.0
31.0
31.0
52.0
52.0
134.0
564.0
564.0
804.0
804.0
804.0
804.0
82.0
67.0
267.0
267.0
267.0
56.0
56.0
56.0
261.0
261.0
261.0
964.0
13.0
13.0
61.0
35.0
35.0
35.0
35.0
35.0
232.0
232.0
232.0
232.0
242.0
268.0
268.0
268.0
224.0
29.0
29.0
26.0
26.0
35.0
70.0
279.0
279.0
160.0
856.0
971.0
43.0
43.0
43.0
698.0
698.0
2.0
109.0
109.0
109.0
21.0
21.0
229.0
229.0
221.0
221.0
221.0
221.0
0.0
27.0
962.0
962.0
152.0
152.0
100.0
917.0
917.0
917.0
94.0
94.0
33.0
33.0
33.0
10.0
10.0
10.0
639.0
48.0
48.0
48.0
242.0
54.0
1.0
70.0
70.0
196.0
196.0
196.0
196.0
196.0
196.0
5.0
13.0
14.0
122.0
122.0
30.0
30.0
30.0
393.0
393.0
284.0
284.0
303.0
303.0
520.0
520.0
3.0
317.0
317.0
3.0
3.0
3.0
827.0
827.0
36.0
525.0
525.0
525.0
11.0
11.0
11.0
11.0
134.0
215.0
215.0
215.0
21.0
21.0
21.0
549.0
14.0
14.0
14.0
14.0
14.0
100.0
100.0
100.0
28.0
28.0
2.0
104.0
8.0
8.0
8.0
2.0
2.0
2.0
2.0
2.0
78.0
78.0
78.0
759.0
345.0
20.0
20.0
20.0
20.0
242.0
4.0
4.0
4.0
98.0
124.0
124.0
124.0
43.0
628.0
628.0
32.0
282.0
282.0
282.0
168.0
168.0
168.0
168.0
168.0
168.0
275.0
10.0
10.0
299.0
299.0
313.0
313.0
546.0
76.0
985.0
985.0
985.0
985.0
240.0
240.0
57.0
57.0
460.0
460.0
425.0
425.0
425.0
202.0
202.0
2.0
94.0
321.0
321.0
59.0
14.0
265.0
44.0
182.0
182.0
182.0
868.0
868.0
868.0
39.0
529.0
529.0
114.0
114.0
114.0
114.0
3.0
3.0
764.0
13.0
13.0
13.0
552.0
282.0
282.0
282.0
282.0
321.0
321.0
330.0
330.0
123.0
123.0
123.0
123.0
20.0
426.0
618.0
5.0
5.0
5.0
2.0
2.0
2.0
59.0
59.0
125.0
125.0
125.0
125.0
183.0
183.0
868.0
868.0
868.0
868.0
868.0
36.0
42.0
42.0
234.0
234.0
234.0
25.0
161.0
421.0
145.0
407.0
569.0
327.0
327.0
327.0
251.0
2.0
2.0
2.0
3.0
3.0
614.0
82.0
82.0
614.0
614.0
480.0
480.0
885.0
885.0
885.0
4.0
4.0
52.0
299.0
5.0
327.0
134.0
998.0
998.0
998.0
998.0
7.0
0.0
0.0
14.0
14.0
14.0
271.0
271.0
243.0
243.0
243.0
80.0
80.0
80.0
274.0
274.0
274.0
146.0
684.0
0.0
22.0
22.0
238.0
899.0
25.0
14.0
14.0
14.0
14.0
515.0
0.0
0.0
0.0
0.0
514.0
514.0
514.0
430.0
127.0
127.0
144.0
144.0
144.0
2.0
2.0
2.0
26.0
966.0
966.0
966.0
1.0
1.0
366.0
366.0
224.0
224.0
84.0
84.0
37.0
3.0
684.0
684.0
684.0
684.0
834.0
154.0
391.0
556.0
556.0
1.0
6.0
676.0
6.0
313.0
313.0
313.0
484.0
484.0
484.0
484.0
8.0
8.0
8.0
36.0
36.0
36.0
36.0
86.0
67.0
299.0
299.0
1.0
233.0
233.0
233.0
263.0
263.0
263.0
43.0
31.0
158.0
158.0
158.0
158.0
60.0
347.0
489.0
489.0
278.0
1.0
1.0
27.0
27.0
260.0
260.0
0.0
0.0
0.0
3.0
3.0
924.0
924.0
924.0
0.0
0.0
0.0
6.0
6.0
242.0
242.0
744.0
744.0
39.0
31.0
31.0
31.0
31.0
148.0
2.0
0.0
967.0
532.0
532.0
219.0
219.0
219.0
845.0
23.0
23.0
23.0
1.0
1.0
1.0
73.0
966.0
966.0
498.0
498.0
498.0
508.0
15.0
341.0
109.0
3.0
3.0
3.0
3.0
178.0
263.0
263.0
338.0
19.0
19.0
19.0
114.0
114.0
192.0
192.0
240.0
240.0
279.0
627.0
627.0
627.0
11.0
11.0
2.0
23.0
23.0
13.0
13.0
550.0
550.0
87.0
87.0
80.0
80.0
976.0
20.0
20.0
321.0
321.0
321.0
3.0
3.0
3.0
14.0
37.0
37.0
258.0
258.0
258.0
256.0
256.0
76.0
60.0
60.0
41.0
438.0
438.0
438.0
438.0
320.0
320.0
320.0
317.0
18.0
18.0
18.0
522.0
522.0
905.0
243.0
947.0
947.0
93.0
93.0
53.0
53.0
555.0
555.0
555.0
18.0
18.0
18.0
235.0
235.0
34.0
9.0
9.0
9.0
64.0
0.0
0.0
478.0
426.0
100.0
100.0
531.0
531.0
100.0
100.0
100.0
100.0
72.0
72.0
72.0
88.0
88.0
321.0
321.0
33.0
33.0
413.0
413.0
413.0
37.0
37.0
14.0
761.0
632.0
627.0
58.0
58.0
58.0
4.0
4.0
60.0
60.0
60.0
244.0
244.0
4.0
350.0
350.0
235.0
235.0
291.0
255.0
255.0
57.0
57.0
57.0
72.0
72.0
72.0
2.0
2.0
2.0
28.0
125.0
125.0
125.0
84.0
84.0
84.0
84.0
4.0
784.0
33.0
33.0
33.0
33.0
43.0
43.0
84.0
84.0
513.0
717.0
717.0
717.0
717.0
241.0
842.0
68.0
68.0
68.0
341.0
341.0
549.0
549.0
85.0
85.0
12.0
140.0
17.0
236.0
3.0
3.0
86.0
7.0
7.0
64.0
64.0
116.0
618.0
236.0
238.0
13.0
13.0
952.0
952.0
310.0
310.0
882.0
2.0
2.0
2.0
827.0
983.0
5.0
19.0
10.0
8.0
8.0
105.0
25.0
19.0
19.0
355.0
265.0
265.0
1.0
1.0
1.0
289.0
574.0
62.0
24.0
24.0
22.0
899.0
899.0
899.0
899.0
259.0
259.0
127.0
127.0
40.0
40.0
40.0
37.0
58.0
58.0
58.0
104.0
104.0
104.0
192.0
192.0
192.0
413.0
355.0
112.0
112.0
112.0
2.0
4.0
4.0
905.0
905.0
2.0
2.0
2.0
0.0
0.0
0.0
0.0
11.0
114.0
114.0
114.0
54.0
945.0
945.0
945.0
879.0
879.0
879.0
22.0
81.0
81.0
84.0
84.0
84.0
84.0
84.0
84.0
84.0
306.0
306.0
306.0
306.0
306.0
10.0
10.0
13.0
13.0
309.0
309.0
309.0
309.0
309.0
25.0
25.0
25.0
25.0
884.0
884.0
884.0
884.0
273.0
26.0
633.0
599.0
599.0
498.0
498.0
439.0
657.0
657.0
657.0
193.0
193.0
193.0
182.0
659.0
1.0
288.0
772.0
191.0
191.0
183.0
64.0
64.0
64.0
274.0
274.0
274.0
76.0
76.0
76.0
76.0
210.0
710.0
459.0
24.0
24.0
899.0
899.0
16.0
16.0
454.0
454.0
813.0
813.0
813.0
312.0
43.0
43.0
14.0
239.0
0.0
0.0
284.0
84.0
454.0
475.0
475.0
475.0
475.0
2.0
2.0
2.0
0.0
0.0
0.0
0.0
172.0
6.0
2.0
813.0
813.0
51.0
51.0
318.0
318.0
318.0
318.0
318.0
558.0
558.0
367.0
367.0
197.0
197.0
197.0
472.0
23.0
23.0
52.0
34.0
317.0
317.0
317.0
317.0
82.0
82.0
15.0
15.0
15.0
15.0
4.0
4.0
4.0
23.0
23.0
23.0
23.0
38.0
38.0
321.0
321.0
28.0
28.0
2.0
649.0
374.0
620.0
620.0
620.0
620.0
23.0
23.0
23.0
23.0
33.0
21.0
7.0
7.0
784.0
797.0
32.0
94.0
94.0
41.0
41.0
951.0
951.0
951.0
951.0
263.0
182.0
152.0
235.0
360.0
360.0
360.0
0.0
29.0
29.0
29.0
29.0
408.0
408.0
101.0
101.0
101.0
144.0
144.0
977.0
28.0
736.0
736.0
736.0
795.0
38.0
38.0
878.0
878.0
784.0
784.0
784.0
43.0
43.0
707.0
707.0
1.0
56.0
37.0
57.0
57.0
226.0
182.0
182.0
44.0
44.0
44.0
67.0
67.0
287.0
9.0
9.0
9.0
9.0
9.0
271.0
271.0
271.0
1.0
10.0
109.0
109.0
183.0
183.0
183.0
183.0
183.0
183.0
262.0
262.0
262.0
262.0
903.0
903.0
934.0
934.0
934.0
934.0
15.0
15.0
286.0
193.0
193.0
137.0
130.0
147.0
147.0
31.0
803.0
32.0
32.0
977.0
977.0
9.0
9.0
9.0
13.0
1.0
1.0
1.0
3.0
132.0
132.0
608.0
608.0
608.0
608.0
233.0
664.0
664.0
664.0
664.0
784.0
784.0
232.0
232.0
232.0
644.0
644.0
72.0
72.0
461.0
461.0
461.0
461.0
233.0
222.0
222.0
57.0
608.0
7.0
7.0
13.0
13.0
92.0
92.0
92.0
92.0
18.0
508.0
100.0
2.0
2.0
14.0
14.0
14.0
347.0
347.0
18.0
684.0
684.0
684.0
238.0
238.0
238.0
238.0
86.0
86.0
86.0
4.0
4.0
125.0
125.0
479.0
479.0
479.0
250.0
250.0
250.0
66.0
0.0
321.0
321.0
9.0
35.0
21.0
21.0
21.0
21.0
115.0
26.0
26.0
26.0
26.0
133.0
152.0
152.0
152.0
152.0
3.0
34.0
631.0
631.0
553.0
553.0
0.0
520.0
764.0
764.0
764.0
764.0
764.0
225.0
191.0
100.0
135.0
27.0
27.0
27.0
650.0
22.0
240.0
173.0
173.0
3.0
812.0
812.0
249.0
249.0
249.0
126.0
126.0
126.0
126.0
4.0
4.0
222.0
371.0
110.0
588.0
54.0
54.0
88.0
273.0
273.0
347.0
123.0
123.0
123.0
224.0
224.0
224.0
224.0
224.0
224.0
462.0
878.0
922.0
922.0
48.0
48.0
48.0
112.0
65.0
65.0
0.0
0.0
56.0
56.0
56.0
373.0
373.0
77.0
994.0
994.0
36.0
36.0
36.0
36.0
440.0
440.0
21.0
21.0
11.0
0.0
235.0
235.0
235.0
235.0
0.0
0.0
0.0
93.0
4.0
4.0
695.0
695.0
695.0
518.0
518.0
77.0
77.0
77.0
63.0
63.0
63.0
0.0
757.0
825.0
825.0
825.0
967.0
72.0
72.0
72.0
72.0
508.0
508.0
15.0
15.0
11.0
11.0
11.0
29.0
29.0
254.0
745.0
745.0
226.0
226.0
226.0
226.0
413.0
278.0
19.0
19.0
51.0
51.0
309.0
309.0
309.0
951.0
333.0
219.0
757.0
757.0
2.0
13.0
13.0
13.0
236.0
236.0
236.0
665.0
8.0
8.0
407.0
93.0
93.0
856.0
856.0
856.0
16.0
3.0
8.0
8.0
8.0
8.0
8.0
8.0
26.0
7.0
7.0
7.0
7.0
6.0
6.0
6.0
611.0
611.0
611.0
124.0
124.0
1.0
1.0
1.0
832.0
832.0
116.0
180.0
180.0
710.0
185.0
185.0
90.0
90.0
90.0
147.0
10.0
374.0
374.0
759.0
759.0
759.0
759.0
832.0
832.0
42.0
726.0
69.0
69.0
64.0
64.0
64.0
158.0
236.0
127.0
127.0
36.0
36.0
36.0
36.0
833.0
623.0
623.0
10.0
10.0
94.0
371.0
371.0
371.0
371.0
13.0
13.0
533.0
533.0
254.0
174.0
174.0
174.0
6.0
70.0
70.0
614.0
650.0
650.0
650.0
241.0
27.0
27.0
27.0
93.0
93.0
321.0
321.0
321.0
531.0
672.0
672.0
80.0
80.0
545.0
545.0
12.0
12.0
823.0
17.0
17.0
574.0
866.0
320.0
320.0
268.0
268.0
240.0
116.0
263.0
137.0
137.0
542.0
542.0
542.0
52.0
974.0
974.0
2.0
2.0
740.0
263.0
263.0
263.0
3.0
3.0
3.0
3.0
583.0
291.0
291.0
537.0
3.0
3.0
3.0
124.0
124.0
124.0
124.0
44.0
44.0
947.0
947.0
7.0
7.0
976.0
783.0
783.0
783.0
783.0
114.0
83.0
3.0
3.0
61.0
61.0
161.0
161.0
161.0
855.0
855.0
407.0
407.0
279.0
279.0
279.0
279.0
3.0
3.0
94.0
19.0
259.0
259.0
253.0
137.0
137.0
16.0
16.0
226.0
244.0
244.0
79.0
258.0
258.0
912.0
480.0
529.0
529.0
529.0
166.0
43.0
43.0
43.0
43.0
87.0
87.0
627.0
627.0
627.0
111.0
168.0
168.0
242.0
558.0
558.0
558.0
263.0
263.0
263.0
686.0
686.0
688.0
688.0
688.0
79.0
312.0
312.0
312.0
370.0
370.0
458.0
99.0
99.0
318.0
318.0
1.0
53.0
53.0
53.0
53.0
53.0
53.0
637.0
637.0
24.0
24.0
24.0
659.0
659.0
659.0
25.0
18.0
18.0
262.0
262.0
25.0
25.0
6.0
6.0
2.0
2.0
423.0
3.0
3.0
55.0
55.0
55.0
55.0
72.0
148.0
39.0
885.0
375.0
107.0
107.0
107.0
14.0
14.0
549.0
549.0
549.0
549.0
951.0
179.0
179.0
179.0
179.0
2.0
783.0
783.0
49.0
49.0
120.0
120.0
120.0
120.0
120.0
120.0
28.0
28.0
985.0
985.0
985.0
2.0
226.0
226.0
193.0
193.0
193.0
193.0
193.0
193.0
90.0
39.0
39.0
39.0
39.0
873.0
873.0
274.0
274.0
274.0
56.0
56.0
94.0
28.0
64.0
375.0
574.0
574.0
102.0
102.0
102.0
102.0
20.0
299.0
360.0
375.0
375.0
95.0
95.0
36.0
36.0
36.0
36.0
36.0
180.0
947.0
650.0
262.0
311.0
311.0
311.0
311.0
311.0
311.0
982.0
982.0
64.0
183.0
351.0
204.0
204.0
204.0
204.0
204.0
193.0
193.0
269.0
113.0
113.0
113.0
158.0
158.0
158.0
158.0
623.0
623.0
104.0
104.0
5.0
28.0
28.0
80.0
80.0
80.0
15.0
15.0
15.0
63.0
88.0
684.0
684.0
684.0
11.0
11.0
35.0
35.0
25.0
74.0
74.0
2.0
2.0
9.0
9.0
9.0
9.0
686.0
686.0
686.0
581.0
581.0
581.0
197.0
134.0
134.0
134.0
134.0
758.0
40.0
63.0
259.0
49.0
967.0
967.0
873.0
873.0
873.0
187.0
187.0
187.0
187.0
21.0
21.0
21.0
405.0
405.0
405.0
6.0
574.0
574.0
196.0
269.0
120.0
120.0
120.0
332.0
332.0
332.0
351.0
351.0
182.0
2.0
2.0
2.0
812.0
19.0
19.0
19.0
19.0
54.0
54.0
54.0
54.0
212.0
212.0
212.0
7.0
72.0
72.0
356.0
356.0
356.0
356.0
356.0
288.0
288.0
288.0
503.0
503.0
324.0
324.0
36.0
951.0
951.0
951.0
623.0
623.0
5.0
5.0
5.0
130.0
130.0
772.0
175.0
175.0
3.0
3.0
15.0
15.0
4.0
268.0
268.0
268.0
268.0
64.0
66.0
225.0
13.0
628.0
628.0
26.0
574.0
574.0
550.0
550.0
15.0
35.0
50.0
50.0
50.0
50.0
696.0
41.0
139.0
139.0
139.0
687.0
687.0
687.0
37.0
254.0
254.0
359.0
37.0
37.0
37.0
743.0
98.0
833.0
833.0
922.0
922.0
922.0
922.0
922.0
18.0
459.0
459.0
3.0
3.0
311.0
912.0
912.0
912.0
912.0
912.0
347.0
347.0
930.0
930.0
930.0
930.0
94.0
93.0
93.0
93.0
118.0
118.0
118.0
874.0
874.0
874.0
254.0
254.0
254.0
24.0
24.0
77.0
77.0
77.0
304.0
304.0
83.0
83.0
490.0
490.0
39.0
128.0
128.0
128.0
355.0
355.0
355.0
779.0
779.0
614.0
759.0
316.0
316.0
426.0
182.0
182.0
515.0
470.0
470.0
470.0
470.0
31.0
31.0
31.0
31.0
31.0
333.0
793.0
793.0
793.0
793.0
59.0
59.0
59.0
982.0
348.0
348.0
539.0
539.0
30.0
30.0
60.0
16.0
16.0
12.0
12.0
12.0
12.0
102.0
102.0
25.0
25.0
3.0
3.0
3.0
3.0
3.0
3.0
333.0
333.0
333.0
333.0
94.0
115.0
281.0
72.0
72.0
72.0
1.0
1.0
535.0
9.0
9.0
456.0
456.0
456.0
105.0
310.0
310.0
11.0
177.0
177.0
6.0
6.0
6.0
784.0
200.0
66.0
4.0
708.0
15.0
15.0
803.0
803.0
945.0
20.0
556.0
556.0
556.0
556.0
556.0
61.0
61.0
248.0
652.0
299.0
299.0
142.0
85.0
13.0
13.0
11.0
128.0
128.0
128.0
26.0
26.0
906.0
906.0
906.0
906.0
31.0
31.0
31.0
92.0
92.0
100.0
5.0
5.0
60.0
44.0
2.0
2.0
2.0
9.0
9.0
9.0
9.0
31.0
31.0
241.0
241.0
241.0
241.0
299.0
487.0
487.0
232.0
146.0
146.0
476.0
476.0
476.0
476.0
14.0
14.0
460.0
460.0
460.0
460.0
18.0
18.0
18.0
72.0
362.0
362.0
738.0
738.0
111.0
209.0
209.0
457.0
457.0
457.0
457.0
10.0
10.0
17.0
17.0
17.0
17.0
106.0
106.0
10.0
10.0
55.0
55.0
55.0
569.0
569.0
569.0
32.0
32.0
32.0
32.0
32.0
951.0
951.0
6.0
196.0
196.0
42.0
42.0
191.0
886.0
16.0
16.0
16.0
1.0
114.0
114.0
684.0
92.0
92.0
92.0
100.0
472.0
472.0
94.0
94.0
94.0
14.0
14.0
14.0
14.0
14.0
14.0
73.0
161.0
79.0
279.0
279.0
279.0
599.0
599.0
599.0
784.0
784.0
784.0
784.0
5.0
29.0
29.0
29.0
45.0
515.0
182.0
0.0
351.0
351.0
351.0
454.0
479.0
244.0
14.0
14.0
14.0
831.0
156.0
12.0
12.0
273.0
27.0
27.0
27.0
542.0
542.0
353.0
228.0
228.0
359.0
359.0
20.0
20.0
40.0
40.0
40.0
40.0
40.0
684.0
684.0
63.0
111.0
112.0
125.0
125.0
125.0
192.0
197.0
535.0
535.0
535.0
305.0
18.0
18.0
114.0
114.0
114.0
1.0
90.0
368.0
368.0
368.0
228.0
228.0
228.0
228.0
228.0
705.0
57.0
254.0
254.0
375.0
375.0
3.0
3.0
32.0
353.0
299.0
299.0
954.0
954.0
954.0
954.0
125.0
66.0
66.0
16.0
16.0
16.0
44.0
44.0
44.0
44.0
44.0
22.0
22.0
22.0
86.0
86.0
747.0
183.0
130.0
130.0
130.0
177.0
171.0
171.0
80.0
80.0
80.0
80.0
414.0
0.0
0.0
484.0
484.0
539.0
304.0
914.0
914.0
3.0
658.0
658.0
21.0
21.0
21.0
825.0
825.0
488.0
673.0
60.0
60.0
506.0
506.0
978.0
302.0
302.0
545.0
8.0
0.0
348.0
348.0
4.0
4.0
29.0
833.0
615.0
548.0
548.0
74.0
74.0
334.0
1.0
1.0
1.0
1.0
620.0
620.0
620.0
17.0
525.0
525.0
239.0
239.0
367.0
367.0
144.0
144.0
144.0
144.0
554.0
554.0
554.0
229.0
421.0
421.0
421.0
59.0
59.0
18.0
18.0
18.0
47.0
47.0
736.0
736.0
736.0
736.0
102.0
102.0
104.0
674.0
674.0
347.0
3.0
3.0
3.0
25.0
107.0
107.0
107.0
697.0
347.0
347.0
459.0
459.0
459.0
325.0
539.0
539.0
320.0
320.0
367.0
367.0
227.0
227.0
227.0
227.0
0.0
11.0
11.0
761.0
761.0
0.0
0.0
574.0
95.0
95.0
95.0
795.0
795.0
795.0
160.0
160.0
890.0
873.0
873.0
873.0
644.0
286.0
286.0
29.0
29.0
42.0
42.0
42.0
42.0
42.0
966.0
966.0
966.0
969.0
969.0
969.0
736.0
736.0
736.0
2.0
2.0
2.0
2.0
1.0
283.0
283.0
283.0
283.0
317.0
978.0
289.0
225.0
143.0
143.0
100.0
7.0
7.0
7.0
120.0
120.0
120.0
120.0
631.0
631.0
3.0
3.0
3.0
3.0
235.0
515.0
732.0
732.0
91.0
91.0
67.0
67.0
42.0
558.0
747.0
747.0
747.0
299.0
90.0
90.0
134.0
134.0
531.0
531.0
531.0
531.0
759.0
350.0
183.0
183.0
11.0
11.0
11.0
813.0
813.0
628.0
5.0
88.0
88.0
937.0
278.0
278.0
278.0
29.0
29.0
29.0
28.0
27.0
17.0
210.0
3.0
3.0
3.0
20.0
20.0
1.0
1.0
1.0
1.0
1.0
1.0
41.0
41.0
976.0
371.0
371.0
371.0
45.0
45.0
99.0
99.0
99.0
99.0
99.0
121.0
121.0
121.0
43.0
43.0
252.0
127.0
127.0
150.0
150.0
150.0
253.0
253.0
253.0
574.0
574.0
574.0
574.0
574.0
259.0
259.0
259.0
569.0
77.0
77.0
35.0
35.0
21.0
21.0
229.0
722.0
722.0
107.0
107.0
107.0
107.0
107.0
197.0
347.0
347.0
15.0
15.0
15.0
426.0
426.0
574.0
574.0
574.0
33.0
33.0
33.0
18.0
59.0
0.0
0.0
0.0
900.0
900.0
900.0
900.0
557.0
557.0
208.0
208.0
208.0
208.0
907.0
907.0
907.0
428.0
428.0
79.0
79.0
31.0
31.0
31.0
527.0
527.0
527.0
527.0
575.0
575.0
575.0
954.0
14.0
14.0
259.0
259.0
173.0
811.0
811.0
263.0
263.0
263.0
263.0
263.0
12.0
755.0
14.0
14.0
512.0
512.0
48.0
12.0
12.0
12.0
467.0
467.0
554.0
554.0
114.0
114.0
114.0
31.0
299.0
299.0
83.0
83.0
83.0
483.0
483.0
102.0
102.0
102.0
15.0
15.0
15.0
27.0
27.0
27.0
168.0
1.0
717.0
717.0
717.0
515.0
81.0
81.0
687.0
237.0
237.0
237.0
274.0
274.0
55.0
326.0
326.0
41.0
41.0
41.0
210.0
210.0
210.0
815.0
815.0
80.0
80.0
1.0
370.0
370.0
370.0
370.0
370.0
370.0
20.0
20.0
36.0
36.0
100.0
100.0
577.0
0.0
23.0
23.0
23.0
216.0
216.0
0.0
0.0
640.0
951.0
951.0
11.0
11.0
11.0
11.0
3.0
3.0
3.0
77.0
77.0
77.0
54.0
967.0
967.0
498.0
759.0
36.0
36.0
599.0
1.0
1.0
1.0
1.0
421.0
421.0
421.0
124.0
371.0
371.0
971.0
18.0
348.0
115.0
115.0
311.0
23.0
22.0
11.0
196.0
196.0
196.0
109.0
147.0
147.0
147.0
246.0
29.0
323.0
219.0
219.0
219.0
219.0
219.0
168.0
168.0
168.0
26.0
296.0
123.0
253.0
253.0
15.0
132.0
510.0
514.0
613.0
60.0
60.0
20.0
1.0
27.0
46.0
46.0
28.0
28.0
28.0
28.0
994.0
994.0
994.0
108.0
8.0
20.0
20.0
930.0
930.0
322.0
322.0
322.0
206.0
154.0
154.0
154.0
24.0
472.0
299.0
299.0
14.0
14.0
122.0
219.0
323.0
323.0
685.0
12.0
8.0
79.0
352.0
20.0
20.0
20.0
20.0
20.0
20.0
36.0
36.0
55.0
20.0
20.0
20.0
140.0
132.0
100.0
100.0
251.0
251.0
251.0
251.0
39.0
55.0
4.0
4.0
4.0
6.0
35.0
101.0
101.0
101.0
101.0
253.0
59.0
645.0
72.0
72.0
72.0
61.0
61.0
61.0
98.0
98.0
98.0
21.0
21.0
98.0
98.0
98.0
391.0
391.0
391.0
60.0
60.0
330.0
330.0
330.0
330.0
140.0
254.0
254.0
254.0
254.0
254.0
346.0
472.0
472.0
472.0
152.0
801.0
801.0
82.0
82.0
61.0
538.0
538.0
538.0
297.0
297.0
106.0
3.0
3.0
0.0
0.0
56.0
56.0
0.0
0.0
2.0
2.0
530.0
530.0
574.0
687.0
687.0
687.0
11.0
11.0
55.0
55.0
664.0
15.0
817.0
12.0
149.0
149.0
149.0
149.0
5.0
29.0
29.0
1.0
280.0
506.0
506.0
458.0
458.0
458.0
458.0
55.0
55.0
763.0
763.0
763.0
515.0
515.0
11.0
11.0
0.0
657.0
466.0
466.0
466.0
76.0
76.0
76.0
76.0
56.0
56.0
56.0
124.0
124.0
124.0
124.0
112.0
112.0
157.0
157.0
484.0
484.0
484.0
213.0
213.0
14.0
966.0
966.0
966.0
696.0
788.0
788.0
772.0
772.0
168.0
15.0
439.0
439.0
439.0
297.0
297.0
51.0
5.0
229.0
58.0
58.0
58.0
687.0
23.0
67.0
228.0
228.0
104.0
104.0
589.0
5.0
5.0
104.0
104.0
645.0
103.0
103.0
98.0
25.0
25.0
487.0
27.0
27.0
374.0
374.0
374.0
204.0
275.0
275.0
825.0
4.0
4.0
225.0
225.0
225.0
950.0
260.0
260.0
260.0
757.0
6.0
6.0
398.0
222.0
12.0
246.0
246.0
4.0
4.0
4.0
522.0
522.0
522.0
522.0
522.0
44.0
61.0
61.0
61.0
0.0
0.0
0.0
38.0
38.0
514.0
148.0
148.0
134.0
134.0
134.0
273.0
627.0
323.0
323.0
323.0
40.0
40.0
40.0
542.0
30.0
30.0
236.0
236.0
686.0
686.0
686.0
37.0
37.0
168.0
3.0
684.0
684.0
684.0
684.0
218.0
218.0
218.0
39.0
251.0
122.0
59.0
247.0
247.0
247.0
140.0
11.0
11.0
665.0
665.0
0.0
0.0
0.0
19.0
1.0
4.0
4.0
4.0
618.0
794.0
2.0
106.0
106.0
788.0
788.0
15.0
15.0
15.0
182.0
182.0
563.0
563.0
3.0
63.0
63.0
20.0
154.0
154.0
311.0
311.0
311.0
2.0
2.0
238.0
238.0
249.0
249.0
43.0
43.0
259.0
259.0
845.0
594.0
246.0
246.0
33.0
0.0
282.0
154.0
154.0
154.0
284.0
284.0
284.0
687.0
687.0
14.0
191.0
0.0
0.0
0.0
407.0
37.0
125.0
125.0
125.0
539.0
207.0
48.0
48.0
48.0
48.0
0.0
0.0
469.0
583.0
583.0
0.0
235.0
662.0
662.0
134.0
134.0
61.0
61.0
61.0
19.0
8.0
85.0
0.0
120.0
268.0
268.0
990.0
990.0
4.0
551.0
551.0
219.0
219.0
10.0
10.0
10.0
10.0
399.0
399.0
399.0
399.0
399.0
323.0
323.0
946.0
946.0
0.0
407.0
939.0
939.0
162.0
505.0
11.0
11.0
3.0
3.0
3.0
3.0
74.0
15.0
759.0
32.0
215.0
29.0
224.0
224.0
117.0
117.0
187.0
187.0
0.0
170.0
170.0
686.0
686.0
885.0
885.0
885.0
107.0
107.0
543.0
543.0
543.0
14.0
14.0
696.0
818.0
27.0
873.0
4.0
4.0
211.0
211.0
211.0
88.0
88.0
15.0
15.0
15.0
131.0
131.0
131.0
3.0
3.0
177.0
93.0
505.0
505.0
505.0
505.0
49.0
49.0
210.0
210.0
200.0
200.0
2.0
2.0
2.0
2.0
3.0
3.0
66.0
431.0
431.0
127.0
283.0
23.0
375.0
375.0
85.0
98.0
98.0
98.0
9.0
9.0
332.0
332.0
17.0
439.0
439.0
439.0
34.0
34.0
228.0
11.0
11.0
11.0
252.0
426.0
426.0
180.0
4.0
4.0
40.0
40.0
40.0
40.0
925.0
925.0
25.0
546.0
0.0
99.0
854.0
854.0
854.0
25.0
115.0
109.0
109.0
855.0
855.0
855.0
251.0
251.0
967.0
967.0
197.0
197.0
978.0
243.0
243.0
243.0
243.0
717.0
717.0
717.0
64.0
165.0
482.0
912.0
11.0
21.0
21.0
61.0
61.0
61.0
29.0
29.0
400.0
400.0
400.0
54.0
54.0
362.0
362.0
0.0
14.0
14.0
5.0
5.0
574.0
574.0
259.0
27.0
192.0
192.0
946.0
946.0
946.0
946.0
94.0
11.0
350.0
94.0
280.0
280.0
341.0
341.0
611.0
778.0
180.0
311.0
311.0
311.0
864.0
864.0
954.0
954.0
80.0
80.0
100.0
100.0
100.0
100.0
727.0
193.0
193.0
193.0
72.0
42.0
42.0
25.0
25.0
0.0
0.0
643.0
33.0
33.0
33.0
143.0
143.0
143.0
213.0
459.0
255.0
255.0
556.0
556.0
556.0
23.0
32.0
1.0
1.0
1.0
168.0
168.0
168.0
6.0
355.0
235.0
296.0
296.0
296.0
296.0
296.0
229.0
640.0
640.0
792.0
792.0
792.0
792.0
479.0
941.0
549.0
549.0
588.0
588.0
588.0
24.0
24.0
5.0
674.0
674.0
583.0
499.0
39.0
39.0
499.0
962.0
962.0
367.0
367.0
367.0
367.0
367.0
867.0
867.0
437.0
437.0
437.0
437.0
88.0
88.0
88.0
145.0
145.0
76.0
76.0
23.0
23.0
361.0
361.0
361.0
855.0
197.0
474.0
31.0
31.0
614.0
614.0
614.0
187.0
187.0
187.0
88.0
88.0
260.0
260.0
941.0
941.0
941.0
941.0
13.0
11.0
11.0
23.0
614.0
27.0
5.0
685.0
685.0
685.0
10.0
7.0
7.0
7.0
333.0
88.0
88.0
88.0
439.0
439.0
439.0
302.0
302.0
32.0
32.0
8.0
8.0
8.0
8.0
8.0
4.0
4.0
4.0
226.0
226.0
226.0
226.0
812.0
538.0
550.0
550.0
550.0
550.0
80.0
649.0
602.0
602.0
627.0
825.0
825.0
73.0
73.0
77.0
93.0
93.0
93.0
229.0
229.0
473.0
473.0
333.0
34.0
34.0
34.0
34.0
34.0
23.0
23.0
23.0
21.0
407.0
407.0
4.0
4.0
4.0
47.0
772.0
772.0
226.0
226.0
154.0
154.0
154.0
384.0
59.0
59.0
59.0
25.0
25.0
25.0
368.0
108.0
108.0
108.0
108.0
618.0
618.0
64.0
64.0
64.0
777.0
777.0
79.0
79.0
79.0
0.0
0.0
0.0
817.0
796.0
796.0
796.0
45.0
1.0
925.0
925.0
925.0
596.0
754.0
20.0
20.0
20.0
8.0
8.0
246.0
35.0
35.0
35.0
35.0
35.0
631.0
631.0
631.0
77.0
77.0
77.0
506.0
506.0
801.0
801.0
686.0
686.0
157.0
157.0
157.0
157.0
157.0
157.0
157.0
1.0
369.0
38.0
38.0
38.0
38.0
29.0
29.0
173.0
229.0
229.0
229.0
144.0
346.0
346.0
346.0
346.0
5.0
5.0
115.0
115.0
115.0
20.0
448.0
651.0
651.0
651.0
651.0
10.0
113.0
662.0
662.0
662.0
45.0
23.0
23.0
23.0
127.0
109.0
537.0
705.0
705.0
460.0
460.0
460.0
460.0
246.0
514.0
514.0
235.0
3.0
898.0
898.0
814.0
278.0
278.0
107.0
107.0
574.0
574.0
905.0
47.0
47.0
125.0
125.0
125.0
982.0
56.0
56.0
56.0
88.0
182.0
182.0
182.0
16.0
16.0
16.0
490.0
0.0
0.0
38.0
38.0
38.0
38.0
38.0
594.0
506.0
506.0
12.0
148.0
148.0
302.0
302.0
113.0
10.0
0.0
0.0
108.0
108.0
166.0
166.0
875.0
875.0
111.0
232.0
71.0
268.0
498.0
498.0
498.0
2.0
2.0
356.0
362.0
362.0
362.0
72.0
574.0
574.0
276.0
276.0
80.0
118.0
118.0
353.0
704.0
194.0
194.0
194.0
12.0
12.0
6.0
29.0
29.0
0.0
0.0
0.0
743.0
861.0
861.0
31.0
31.0
63.0
63.0
574.0
574.0
574.0
58.0
54.0
54.0
371.0
371.0
467.0
467.0
467.0
925.0
11.0
11.0
11.0
273.0
556.0
5.0
5.0
36.0
36.0
284.0
284.0
39.0
18.0
18.0
84.0
84.0
10.0
384.0
384.0
248.0
248.0
248.0
42.0
739.0
739.0
739.0
9.0
37.0
455.0
455.0
4.0
4.0
4.0
4.0
4.0
4.0
658.0
658.0
658.0
1.0
1.0
351.0
351.0
351.0
100.0
100.0
100.0
414.0
9.0
9.0
934.0
183.0
183.0
183.0
340.0
340.0
340.0
340.0
340.0
375.0
375.0
197.0
197.0
197.0
197.0
832.0
832.0
104.0
104.0
27.0
27.0
27.0
831.0
831.0
831.0
106.0
106.0
41.0
41.0
21.0
459.0
29.0
29.0
557.0
100.0
100.0
100.0
100.0
15.0
17.0
17.0
574.0
574.0
574.0
574.0
311.0
311.0
311.0
311.0
845.0
845.0
845.0
2.0
989.0
72.0
177.0
177.0
201.0
98.0
0.0
0.0
856.0
856.0
856.0
222.0
100.0
14.0
14.0
14.0
95.0
0.0
0.0
0.0
0.0
459.0
2.0
108.0
2.0
2.0
2.0
781.0
9.0
9.0
9.0
9.0
9.0
264.0
78.0
78.0
989.0
982.0
982.0
982.0
982.0
107.0
22.0
84.0
84.0
8.0
8.0
6.0
28.0
28.0
14.0
14.0
23.0
9.0
100.0
79.0
79.0
797.0
797.0
479.0
479.0
224.0
9.0
9.0
9.0
489.0
489.0
962.0
962.0
962.0
14.0
14.0
3.0
67.0
67.0
317.0
317.0
5.0
5.0
255.0
255.0
323.0
2.0
2.0
2.0
2.0
2.0
3.0
3.0
3.0
3.0
827.0
827.0
540.0
50.0
50.0
50.0
50.0
143.0
143.0
143.0
143.0
143.0
39.0
39.0
70.0
70.0
35.0
35.0
35.0
90.0
25.0
22.0
22.0
22.0
425.0
425.0
425.0
0.0
620.0
225.0
225.0
225.0
371.0
371.0
239.0
504.0
504.0
27.0
27.0
27.0
27.0
158.0
158.0
215.0
215.0
35.0
35.0
35.0
35.0
675.0
133.0
568.0
171.0
645.0
26.0
39.0
39.0
890.0
890.0
890.0
168.0
168.0
249.0
206.0
360.0
360.0
360.0
360.0
51.0
51.0
117.0
160.0
98.0
114.0
114.0
114.0
98.0
98.0
0.0
0.0
0.0
11.0
28.0
28.0
66.0
0.0
0.0
0.0
0.0
169.0
169.0
169.0
24.0
5.0
5.0
5.0
737.0
737.0
737.0
10.0
10.0
10.0
10.0
639.0
639.0
468.0
6.0
6.0
291.0
291.0
291.0
109.0
109.0
109.0
23.0
301.0
301.0
301.0
62.0
62.0
160.0
160.0
160.0
925.0
925.0
45.0
515.0
515.0
515.0
29.0
29.0
29.0
590.0
31.0
22.0
22.0
684.0
684.0
673.0
238.0
238.0
5.0
334.0
334.0
168.0
183.0
623.0
623.0
42.0
42.0
9.0
1.0
1.0
28.0
50.0
50.0
2.0
2.0
2.0
2.0
332.0
332.0
332.0
332.0
4.0
4.0
761.0
761.0
761.0
209.0
52.0
61.0
341.0
165.0
165.0
165.0
253.0
271.0
323.0
323.0
323.0
11.0
11.0
11.0
259.0
259.0
259.0
658.0
658.0
338.0
12.0
12.0
12.0
12.0
122.0
122.0
259.0
259.0
259.0
563.0
428.0
145.0
145.0
107.0
107.0
9.0
16.0
16.0
14.0
14.0
460.0
460.0
754.0
19.0
19.0
515.0
868.0
868.0
112.0
112.0
990.0
559.0
559.0
559.0
182.0
182.0
182.0
416.0
416.0
416.0
30.0
30.0
30.0
30.0
3.0
14.0
14.0
14.0
286.0
286.0
291.0
323.0
3.0
3.0
907.0
1.0
1.0
1.0
1.0
0.0
0.0
0.0
371.0
371.0
371.0
311.0
311.0
311.0
311.0
36.0
36.0
36.0
11.0
11.0
11.0
30.0
33.0
33.0
33.0
33.0
673.0
673.0
673.0
72.0
72.0
102.0
102.0
61.0
61.0
229.0
229.0
229.0
117.0
57.0
57.0
57.0
515.0
515.0
2.0
426.0
426.0
55.0
55.0
353.0
353.0
353.0
353.0
143.0
41.0
41.0
25.0
25.0
25.0
25.0
1.0
1.0
1.0
216.0
592.0
592.0
0.0
48.0
48.0
883.0
883.0
10.0
308.0
919.0
919.0
919.0
919.0
221.0
280.0
280.0
48.0
11.0
11.0
11.0
11.0
3.0
3.0
3.0
3.0
6.0
15.0
15.0
15.0
15.0
549.0
549.0
549.0
924.0
305.0
0.0
375.0
7.0
7.0
614.0
168.0
168.0
74.0
74.0
74.0
74.0
23.0
23.0
11.0
3.0
3.0
182.0
873.0
873.0
623.0
722.0
722.0
722.0
401.0
276.0
825.0
825.0
870.0
870.0
686.0
686.0
686.0
4.0
14.0
14.0
994.0
18.0
29.0
29.0
29.0
749.0
749.0
749.0
749.0
749.0
749.0
894.0
619.0
95.0
95.0
95.0
276.0
276.0
813.0
813.0
612.0
612.0
61.0
253.0
250.0
1.0
1.0
170.0
14.0
14.0
165.0
165.0
165.0
9.0
9.0
11.0
11.0
11.0
11.0
88.0
88.0
88.0
3.0
3.0
70.0
70.0
198.0
198.0
198.0
20.0
39.0
39.0
665.0
18.0
18.0
152.0
152.0
253.0
212.0
26.0
26.0
26.0
978.0
72.0
861.0
861.0
861.0
846.0
386.0
79.0
226.0
807.0
807.0
43.0
43.0
43.0
284.0
284.0
284.0
759.0
759.0
144.0
144.0
144.0
6.0
6.0
6.0
508.0
2.0
20.0
20.0
20.0
158.0
6.0
323.0
6.0
393.0
393.0
8.0
885.0
885.0
43.0
43.0
52.0
52.0
52.0
52.0
52.0
52.0
15.0
15.0
15.0
15.0
15.0
15.0
34.0
34.0
11.0
170.0
170.0
618.0
16.0
16.0
146.0
518.0
1.0
1.0
1.0
962.0
962.0
42.0
42.0
873.0
26.0
26.0
26.0
930.0
930.0
85.0
85.0
85.0
711.0
60.0
102.0
102.0
30.0
30.0
30.0
149.0
149.0
43.0
5.0
5.0
71.0
11.0
11.0
35.0
35.0
43.0
182.0
256.0
256.0
256.0
256.0
209.0
209.0
11.0
11.0
11.0
21.0
21.0
21.0
21.0
21.0
21.0
72.0
72.0
72.0
19.0
19.0
20.0
15.0
15.0
841.0
841.0
258.0
258.0
345.0
199.0
199.0
280.0
24.0
24.0
380.0
380.0
428.0
550.0
39.0
39.0
39.0
39.0
106.0
407.0
274.0
274.0
40.0
40.0
4.0
4.0
4.0
312.0
312.0
532.0
532.0
76.0
13.0
803.0
803.0
95.0
95.0
95.0
95.0
4.0
134.0
134.0
180.0
61.0
194.0
27.0
27.0
205.0
205.0
35.0
340.0
813.0
813.0
813.0
311.0
311.0
63.0
27.0
27.0
244.0
244.0
600.0
221.0
0.0
25.0
25.0
25.0
126.0
211.0
211.0
211.0
211.0
722.0
722.0
722.0
114.0
114.0
114.0
114.0
125.0
125.0
125.0
39.0
39.0
39.0
39.0
3.0
3.0
336.0
336.0
336.0
657.0
529.0
5.0
5.0
5.0
5.0
522.0
814.0
84.0
84.0
376.0
376.0
376.0
61.0
61.0
967.0
202.0
298.0
2.0
371.0
371.0
428.0
428.0
643.0
643.0
643.0
684.0
264.0
264.0
29.0
29.0
29.0
29.0
740.0
740.0
273.0
174.0
174.0
174.0
801.0
801.0
2.0
542.0
542.0
833.0
5.0
5.0
5.0
24.0
24.0
0.0
154.0
43.0
19.0
60.0
59.0
55.0
72.0
72.0
28.0
26.0
26.0
182.0
182.0
182.0
4.0
4.0
256.0
256.0
256.0
256.0
256.0
256.0
256.0
135.0
135.0
135.0
976.0
133.0
785.0
18.0
24.0
24.0
24.0
3.0
3.0
17.0
17.0
28.0
28.0
41.0
41.0
41.0
874.0
874.0
874.0
20.0
529.0
10.0
10.0
10.0
213.0
213.0
213.0
274.0
642.0
642.0
642.0
229.0
130.0
130.0
34.0
34.0
542.0
542.0
36.0
182.0
2.0
2.0
445.0
445.0
445.0
445.0
43.0
43.0
204.0
204.0
204.0
201.0
201.0
201.0
91.0
59.0
801.0
37.0
37.0
3.0
684.0
245.0
775.0
775.0
775.0
775.0
775.0
287.0
689.0
689.0
16.0
16.0
16.0
110.0
110.0
803.0
803.0
803.0
120.0
120.0
758.0
758.0
243.0
243.0
243.0
243.0
1.0
1.0
811.0
114.0
114.0
114.0
572.0
627.0
627.0
352.0
76.0
491.0
491.0
491.0
3.0
3.0
3.0
264.0
264.0
264.0
264.0
6.0
6.0
411.0
411.0
371.0
10.0
545.0
248.0
248.0
66.0
66.0
13.0
13.0
4.0
4.0
114.0
114.0
243.0
243.0
8.0
21.0
21.0
23.0
85.0
56.0
310.0
310.0
310.0
225.0
736.0
736.0
736.0
736.0
13.0
13.0
92.0
92.0
92.0
92.0
92.0
686.0
686.0
686.0
40.0
7.0
7.0
7.0
686.0
686.0
3.0
31.0
701.0
701.0
701.0
208.0
208.0
208.0
168.0
245.0
245.0
245.0
303.0
303.0
303.0
4.0
4.0
104.0
302.0
24.0
24.0
24.0
24.0
187.0
187.0
13.0
102.0
102.0
147.0
140.0
140.0
664.0
664.0
3.0
34.0
34.0
34.0
18.0
18.0
18.0
775.0
775.0
542.0
542.0
78.0
78.0
311.0
4.0
4.0
237.0
978.0
11.0
22.0
22.0
25.0
69.0
317.0
798.0
120.0
120.0
120.0
649.0
649.0
302.0
302.0
302.0
302.0
674.0
674.0
674.0
674.0
27.0
11.0
11.0
11.0
11.0
1.0
32.0
666.0
666.0
11.0
0.0
217.0
253.0
775.0
112.0
112.0
112.0
112.0
112.0
317.0
324.0
11.0
253.0
253.0
253.0
253.0
37.0
37.0
0.0
0.0
0.0
506.0
506.0
550.0
60.0
60.0
273.0
273.0
273.0
273.0
122.0
664.0
664.0
3.0
2.0
2.0
38.0
814.0
814.0
488.0
31.0
31.0
255.0
4.0
0.0
243.0
243.0
94.0
94.0
2.0
2.0
17.0
17.0
17.0
54.0
83.0
83.0
83.0
627.0
627.0
362.0
0.0
220.0
220.0
220.0
220.0
15.0
341.0
341.0
341.0
323.0
112.0
12.0
12.0
5.0
46.0
46.0
46.0
46.0
46.0
166.0
166.0
133.0
375.0
154.0
154.0
154.0
705.0
705.0
705.0
666.0
12.0
934.0
934.0
934.0
4.0
4.0
4.0
15.0
15.0
166.0
46.0
46.0
46.0
488.0
488.0
4.0
4.0
4.0
60.0
191.0
601.0
601.0
601.0
36.0
23.0
23.0
23.0
282.0
282.0
282.0
2.0
2.0
2.0
862.0
17.0
17.0
19.0
19.0
6.0
65.0
65.0
65.0
65.0
11.0
222.0
222.0
139.0
139.0
139.0
291.0
291.0
456.0
202.0
104.0
104.0
104.0
279.0
279.0
270.0
270.0
270.0
33.0
11.0
79.0
79.0
132.0
132.0
132.0
132.0
132.0
132.0
654.0
654.0
654.0
183.0
183.0
183.0
96.0
96.0
561.0
561.0
28.0
1.0
1.0
800.0
4.0
118.0
118.0
118.0
118.0
179.0
179.0
555.0
555.0
612.0
612.0
612.0
196.0
196.0
31.0
262.0
391.0
273.0
273.0
7.0
7.0
476.0
208.0
208.0
208.0
899.0
899.0
542.0
542.0
39.0
127.0
127.0
127.0
127.0
944.0
12.0
61.0
70.0
70.0
6.0
6.0
323.0
84.0
84.0
84.0
53.0
60.0
825.0
825.0
28.0
28.0
225.0
36.0
36.0
36.0
36.0
102.0
556.0
556.0
464.0
8.0
399.0
399.0
183.0
183.0
183.0
183.0
506.0
506.0
273.0
273.0
371.0
903.0
903.0
625.0
625.0
625.0
1.0
5.0
5.0
5.0
19.0
19.0
19.0
19.0
19.0
199.0
199.0
88.0
88.0
88.0
88.0
1.0
1.0
1.0
1.0
1.0
1.0
320.0
320.0
320.0
39.0
39.0
263.0
548.0
548.0
548.0
548.0
548.0
548.0
548.0
548.0
548.0
732.0
732.0
732.0
732.0
22.0
22.0
22.0
22.0
59.0
726.0
165.0
122.0
20.0
20.0
20.0
20.0
732.0
732.0
732.0
732.0
376.0
376.0
376.0
376.0
556.0
556.0
15.0
148.0
148.0
148.0
58.0
58.0
58.0
58.0
15.0
15.0
15.0
15.0
248.0
248.0
248.0
248.0
544.0
558.0
558.0
558.0
558.0
59.0
59.0
1.0
148.0
148.0
258.0
158.0
117.0
117.0
64.0
19.0
26.0
44.0
44.0
279.0
2.0
264.0
19.0
962.0
962.0
962.0
664.0
664.0
664.0
657.0
67.0
28.0
28.0
28.0
19.0
19.0
550.0
550.0
550.0
550.0
550.0
952.0
952.0
952.0
3.0
66.0
66.0
115.0
186.0
166.0
166.0
350.0
350.0
407.0
407.0
407.0
24.0
24.0
503.0
503.0
503.0
503.0
503.0
611.0
611.0
67.0
67.0
67.0
67.0
643.0
643.0
817.0
817.0
594.0
594.0
594.0
161.0
161.0
209.0
209.0
225.0
225.0
225.0
225.0
225.0
225.0
225.0
16.0
16.0
333.0
333.0
825.0
825.0
2.0
2.0
38.0
38.0
43.0
286.0
84.0
80.0
14.0
14.0
14.0
14.0
217.0
875.0
875.0
183.0
353.0
506.0
211.0
211.0
211.0
885.0
885.0
18.0
18.0
608.0
184.0
184.0
184.0
184.0
184.0
313.0
313.0
313.0
282.0
282.0
282.0
15.0
749.0
947.0
38.0
910.0
910.0
115.0
53.0
170.0
170.0
336.0
336.0
774.0
78.0
78.0
78.0
78.0
78.0
348.0
348.0
348.0
76.0
76.0
1.0
27.0
56.0
56.0
67.0
3.0
9.0
9.0
9.0
2.0
63.0
63.0
370.0
370.0
370.0
413.0
413.0
413.0
924.0
924.0
48.0
48.0
48.0
48.0
486.0
486.0
114.0
114.0
157.0
157.0
157.0
157.0
157.0
3.0
43.0
43.0
43.0
43.0
102.0
102.0
102.0
102.0
460.0
460.0
460.0
460.0
460.0
72.0
72.0
1.0
1.0
58.0
58.0
1.0
614.0
754.0
754.0
754.0
754.0
28.0
3.0
3.0
24.0
24.0
24.0
24.0
15.0
15.0
4.0
4.0
4.0
4.0
967.0
967.0
967.0
967.0
20.0
20.0
13.0
644.0
310.0
310.0
310.0
310.0
5.0
5.0
694.0
694.0
47.0
47.0
47.0
456.0
460.0
460.0
460.0
2.0
3.0
180.0
180.0
180.0
960.0
960.0
960.0
302.0
915.0
915.0
915.0
915.0
915.0
194.0
3.0
6.0
323.0
82.0
82.0
82.0
82.0
292.0
311.0
16.0
16.0
44.0
360.0
59.0
59.0
59.0
347.0
149.0
106.0
190.0
531.0
133.0
133.0
133.0
13.0
61.0
539.0
539.0
539.0
903.0
903.0
652.0
160.0
160.0
160.0
825.0
825.0
48.0
81.0
586.0
586.0
366.0
717.0
717.0
717.0
717.0
717.0
717.0
717.0
43.0
43.0
6.0
6.0
6.0
15.0
150.0
321.0
46.0
46.0
0.0
0.0
503.0
515.0
515.0
264.0
2.0
4.0
496.0
496.0
496.0
41.0
41.0
41.0
41.0
41.0
103.0
103.0
103.0
26.0
26.0
781.0
781.0
781.0
781.0
32.0
32.0
32.0
32.0
428.0
30.0
30.0
30.0
888.0
888.0
3.0
2.0
19.0
19.0
19.0
14.0
182.0
182.0
182.0
88.0
88.0
88.0
639.0
639.0
149.0
454.0
454.0
454.0
80.0
311.0
38.0
259.0
259.0
259.0
726.0
15.0
251.0
251.0
251.0
338.0
338.0
338.0
338.0
338.0
338.0
338.0
9.0
9.0
147.0
86.0
236.0
1.0
1.0
1.0
1.0
1.0
1.0
123.0
123.0
15.0
15.0
260.0
165.0
165.0
165.0
65.0
168.0
168.0
168.0
29.0
224.0
4.0
4.0
406.0
406.0
406.0
36.0
36.0
330.0
191.0
191.0
191.0
191.0
448.0
448.0
141.0
141.0
141.0
141.0
947.0
55.0
168.0
312.0
312.0
4.0
72.0
762.0
22.0
371.0
98.0
98.0
12.0
12.0
12.0
12.0
84.0
623.0
623.0
122.0
915.0
915.0
915.0
915.0
42.0
17.0
17.0
17.0
17.0
72.0
72.0
72.0
72.0
4.0
60.0
60.0
926.0
926.0
866.0
67.0
43.0
43.0
401.0
9.0
271.0
271.0
271.0
271.0
271.0
577.0
107.0
107.0
107.0
107.0
29.0
260.0
461.0
461.0
88.0
40.0
40.0
590.0
125.0
644.0
644.0
305.0
305.0
62.0
62.0
536.0
28.0
28.0
549.0
549.0
26.0
26.0
26.0
451.0
451.0
166.0
166.0
434.0
434.0
434.0
13.0
492.0
58.0
512.0
407.0
22.0
3.0
67.0
67.0
487.0
820.0
820.0
13.0
13.0
689.0
25.0
25.0
2.0
2.0
48.0
48.0
48.0
341.0
49.0
49.0
166.0
166.0
166.0
260.0
260.0
13.0
13.0
2.0
2.0
2.0
36.0
63.0
63.0
134.0
134.0
177.0
177.0
689.0
540.0
599.0
599.0
58.0
831.0
831.0
457.0
457.0
22.0
22.0
22.0
34.0
24.0
24.0
601.0
601.0
543.0
543.0
82.0
82.0
92.0
23.0
23.0
23.0
23.0
177.0
177.0
83.0
83.0
910.0
910.0
910.0
94.0
94.0
94.0
94.0
94.0
54.0
54.0
54.0
54.0
18.0
18.0
461.0
67.0
86.0
86.0
501.0
60.0
60.0
152.0
202.0
515.0
515.0
515.0
60.0
182.0
182.0
407.0
407.0
407.0
407.0
407.0
248.0
248.0
467.0
467.0
383.0
383.0
88.0
88.0
88.0
796.0
796.0
796.0
796.0
796.0
28.0
28.0
28.0
28.0
25.0
63.0
63.0
318.0
318.0
318.0
14.0
323.0
323.0
14.0
14.0
37.0
18.0
55.0
228.0
228.0
106.0
106.0
116.0
116.0
116.0
329.0
627.0
627.0
627.0
82.0
982.0
502.0
79.0
79.0
79.0
618.0
618.0
57.0
57.0
2.0
2.0
2.0
24.0
24.0
224.0
44.0
476.0
476.0
30.0
30.0
30.0
279.0
279.0
45.0
243.0
243.0
759.0
759.0
759.0
254.0
254.0
254.0
13.0
508.0
248.0
248.0
684.0
684.0
237.0
237.0
237.0
237.0
12.0
12.0
12.0
6.0
6.0
6.0
574.0
574.0
11.0
11.0
15.0
15.0
15.0
15.0
19.0
6.0
6.0
348.0
348.0
348.0
886.0
886.0
886.0
886.0
327.0
327.0
53.0
133.0
133.0
316.0
64.0
455.0
455.0
455.0
25.0
128.0
883.0
371.0
371.0
371.0
371.0
371.0
2.0
12.0
855.0
855.0
4.0
4.0
4.0
4.0
16.0
662.0
662.0
118.0
87.0
947.0
947.0
152.0
152.0
152.0
152.0
269.0
269.0
269.0
144.0
144.0
407.0
407.0
407.0
407.0
550.0
550.0
550.0
696.0
696.0
696.0
193.0
24.0
24.0
24.0
885.0
15.0
15.0
88.0
88.0
754.0
754.0
40.0
27.0
27.0
45.0
45.0
158.0
28.0
28.0
0.0
0.0
24.0
24.0
24.0
24.0
640.0
640.0
640.0
640.0
439.0
439.0
439.0
439.0
45.0
45.0
45.0
751.0
751.0
751.0
168.0
542.0
116.0
8.0
1.0
1.0
1.0
65.0
10.0
10.0
350.0
100.0
100.0
33.0
33.0
133.0
133.0
4.0
42.0
33.0
114.0
114.0
114.0
114.0
74.0
74.0
74.0
333.0
333.0
3.0
1.0
1.0
1.0
1.0
58.0
34.0
34.0
98.0
98.0
98.0
65.0
183.0
183.0
183.0
747.0
747.0
8.0
8.0
8.0
8.0
710.0
710.0
181.0
181.0
2.0
2.0
38.0
38.0
38.0
89.0
89.0
578.0
578.0
578.0
578.0
578.0
302.0
302.0
14.0
14.0
14.0
8.0
27.0
27.0
27.0
27.0
35.0
627.0
202.0
938.0
938.0
2.0
2.0
309.0
309.0
309.0
583.0
302.0
302.0
302.0
694.0
694.0
694.0
86.0
86.0
86.0
166.0
0.0
0.0
0.0
550.0
5.0
531.0
531.0
531.0
531.0
35.0
35.0
14.0
14.0
14.0
219.0
15.0
15.0
407.0
407.0
407.0
7.0
260.0
135.0
135.0
60.0
60.0
60.0
60.0
60.0
16.0
16.0
402.0
1.0
1.0
10.0
205.0
854.0
854.0
2.0
2.0
2.0
2.0
11.0
11.0
11.0
203.0
460.0
460.0
192.0
108.0
108.0
108.0
108.0
47.0
47.0
47.0
47.0
6.0
6.0
627.0
627.0
15.0
94.0
94.0
310.0
310.0
31.0
31.0
31.0
321.0
321.0
321.0
321.0
321.0
5.0
5.0
355.0
277.0
91.0
91.0
91.0
91.0
366.0
366.0
152.0
309.0
98.0
98.0
98.0
98.0
84.0
84.0
426.0
426.0
0.0
0.0
726.0
726.0
726.0
0.0
0.0
759.0
759.0
759.0
759.0
759.0
148.0
148.0
148.0
166.0
166.0
686.0
686.0
686.0
177.0
177.0
5.0
5.0
11.0
11.0
0.0
0.0
187.0
271.0
162.0
162.0
162.0
162.0
2.0
2.0
2.0
22.0
22.0
491.0
45.0
133.0
133.0
109.0
109.0
109.0
39.0
39.0
381.0
381.0
36.0
36.0
2.0
2.0
2.0
905.0
168.0
503.0
1.0
61.0
183.0
183.0
183.0
183.0
183.0
183.0
403.0
403.0
403.0
403.0
205.0
205.0
411.0
205.0
243.0
243.0
243.0
243.0
55.0
55.0
989.0
989.0
311.0
311.0
1.0
125.0
34.0
13.0
741.0
43.0
43.0
883.0
9.0
9.0
976.0
976.0
553.0
553.0
553.0
353.0
353.0
353.0
306.0
306.0
306.0
306.0
781.0
16.0
16.0
16.0
549.0
786.0
786.0
786.0
637.0
637.0
637.0
1.0
1.0
399.0
41.0
1.0
15.0
139.0
183.0
594.0
21.0
21.0
21.0
270.0
270.0
270.0
270.0
270.0
878.0
878.0
664.0
664.0
49.0
49.0
280.0
776.0
776.0
776.0
19.0
21.0
21.0
102.0
102.0
102.0
102.0
102.0
4.0
4.0
4.0
4.0
209.0
209.0
545.0
545.0
545.0
99.0
28.0
9.0
9.0
413.0
413.0
0.0
0.0
760.0
650.0
21.0
21.0
14.0
39.0
39.0
291.0
291.0
291.0
477.0
477.0
403.0
530.0
225.0
102.0
60.0
60.0
60.0
60.0
204.0
204.0
31.0
32.0
32.0
489.0
489.0
3.0
3.0
282.0
282.0
282.0
2.0
2.0
917.0
917.0
48.0
48.0
48.0
27.0
27.0
91.0
91.0
114.0
114.0
26.0
61.0
140.0
140.0
140.0
274.0
274.0
274.0
274.0
35.0
35.0
3.0
72.0
72.0
1.0
79.0
79.0
63.0
69.0
69.0
69.0
69.0
2.0
2.0
2.0
34.0
34.0
34.0
124.0
124.0
813.0
17.0
17.0
183.0
183.0
26.0
26.0
19.0
19.0
19.0
19.0
19.0
2.0
488.0
201.0
201.0
6.0
6.0
70.0
70.0
905.0
1.0
1.0
1.0
1.0
9.0
9.0
42.0
42.0
42.0
44.0
44.0
17.0
503.0
503.0
3.0
3.0
3.0
26.0
26.0
26.0
572.0
635.0
26.0
136.0
136.0
37.0
37.0
4.0
4.0
4.0
4.0
6.0
7.0
12.0
12.0
509.0
509.0
509.0
509.0
1.0
535.0
535.0
535.0
535.0
535.0
535.0
311.0
27.0
27.0
27.0
27.0
51.0
373.0
373.0
19.0
19.0
19.0
694.0
694.0
694.0
694.0
26.0
26.0
26.0
85.0
85.0
85.0
639.0
639.0
61.0
575.0
575.0
111.0
332.0
332.0
332.0
48.0
43.0
43.0
43.0
43.0
556.0
925.0
123.0
7.0
7.0
1.0
1.0
1.0
1.0
2.0
2.0
2.0
878.0
878.0
878.0
8.0
14.0
14.0
14.0
11.0
903.0
903.0
461.0
461.0
461.0
461.0
537.0
537.0
733.0
733.0
291.0
291.0
508.0
508.0
508.0
25.0
25.0
144.0
144.0
144.0
144.0
9.0
9.0
39.0
392.0
392.0
577.0
115.0
115.0
115.0
238.0
238.0
238.0
996.0
996.0
996.0
996.0
67.0
885.0
64.0
28.0
6.0
111.0
368.0
368.0
60.0
556.0
556.0
556.0
140.0
140.0
48.0
18.0
18.0
260.0
260.0
414.0
76.0
76.0
559.0
14.0
94.0
94.0
299.0
299.0
299.0
49.0
40.0
43.0
43.0
2.0
2.0
2.0
976.0
976.0
24.0
24.0
24.0
825.0
825.0
825.0
801.0
114.0
13.0
353.0
353.0
34.0
34.0
34.0
455.0
455.0
455.0
310.0
310.0
310.0
2.0
2.0
32.0
94.0
94.0
94.0
10.0
10.0
10.0
36.0
259.0
259.0
259.0
126.0
100.0
4.0
4.0
4.0
4.0
70.0
70.0
70.0
235.0
235.0
12.0
12.0
947.0
271.0
271.0
271.0
94.0
94.0
94.0
94.0
21.0
21.0
21.0
2.0
947.0
947.0
72.0
72.0
72.0
28.0
28.0
65.0
65.0
662.0
662.0
662.0
92.0
330.0
330.0
683.0
788.0
216.0
216.0
216.0
216.0
353.0
284.0
135.0
74.0
74.0
109.0
109.0
109.0
109.0
11.0
549.0
549.0
549.0
549.0
549.0
549.0
23.0
11.0
27.0
27.0
27.0
27.0
477.0
213.0
213.0
213.0
213.0
37.0
37.0
0.0
0.0
515.0
515.0
515.0
253.0
253.0
747.0
747.0
747.0
220.0
220.0
0.0
0.0
472.0
472.0
472.0
600.0
600.0
18.0
818.0
818.0
623.0
43.0
43.0
906.0
906.0
906.0
550.0
550.0
819.0
819.0
19.0
19.0
519.0
519.0
239.0
239.0
3.0
367.0
367.0
367.0
79.0
79.0
23.0
23.0
518.0
518.0
44.0
44.0
44.0
44.0
44.0
22.0
22.0
22.0
22.0
22.0
22.0
263.0
263.0
216.0
342.0
342.0
342.0
29.0
477.0
103.0
103.0
971.0
360.0
360.0
360.0
127.0
127.0
127.0
94.0
94.0
80.0
475.0
650.0
34.0
551.0
551.0
551.0
551.0
551.0
279.0
27.0
135.0
135.0
135.0
135.0
221.0
221.0
221.0
317.0
10.0
10.0
459.0
302.0
168.0
223.0
223.0
237.0
754.0
169.0
169.0
169.0
43.0
332.0
332.0
332.0
332.0
43.0
43.0
43.0
604.0
210.0
664.0
16.0
158.0
158.0
158.0
709.0
478.0
478.0
282.0
56.0
612.0
612.0
508.0
508.0
54.0
628.0
33.0
33.0
33.0
24.0
24.0
779.0
2.0
549.0
549.0
33.0
610.0
610.0
610.0
137.0
137.0
57.0
92.0
407.0
2.0
2.0
248.0
79.0
79.0
54.0
906.0
20.0
380.0
380.0
380.0
380.0
380.0
0.0
0.0
688.0
688.0
688.0
49.0
49.0
49.0
113.0
556.0
556.0
179.0
515.0
515.0
515.0
0.0
38.0
370.0
370.0
370.0
3.0
3.0
3.0
3.0
0.0
561.0
561.0
572.0
572.0
549.0
549.0
549.0
537.0
44.0
44.0
44.0
44.0
59.0
556.0
556.0
29.0
29.0
29.0
29.0
29.0
15.0
15.0
15.0
10.0
10.0
10.0
302.0
15.0
15.0
15.0
3.0
206.0
801.0
801.0
48.0
772.0
217.0
479.0
479.0
705.0
355.0
355.0
355.0
355.0
232.0
232.0
232.0
14.0
14.0
14.0
100.0
856.0
856.0
856.0
488.0
488.0
488.0
488.0
488.0
259.0
259.0
259.0
259.0
274.0
14.0
14.0
14.0
48.0
48.0
348.0
3.0
232.0
1.0
1.0
205.0
205.0
54.0
54.0
54.0
879.0
879.0
879.0
879.0
319.0
319.0
115.0
115.0
115.0
115.0
115.0
1.0
1.0
118.0
3.0
3.0
168.0
168.0
535.0
205.0
205.0
205.0
132.0
11.0
11.0
11.0
11.0
25.0
25.0
182.0
182.0
182.0
12.0
95.0
512.0
512.0
938.0
22.0
188.0
188.0
574.0
574.0
574.0
3.0
3.0
3.0
3.0
1.0
264.0
264.0
264.0
43.0
72.0
72.0
72.0
267.0
267.0
267.0
14.0
14.0
468.0
468.0
383.0
383.0
383.0
383.0
2.0
2.0
2.0
2.0
12.0
12.0
12.0
757.0
10.0
14.0
709.0
50.0
50.0
5.0
5.0
60.0
60.0
645.0
37.0
37.0
37.0
36.0
6.0
3.0
3.0
2.0
2.0
64.0
64.0
4.0
4.0
4.0
258.0
67.0
67.0
67.0
67.0
104.0
104.0
104.0
468.0
107.0
107.0
183.0
183.0
783.0
783.0
24.0
24.0
180.0
180.0
6.0
6.0
6.0
6.0
182.0
182.0
182.0
747.0
747.0
304.0
814.0
76.0
76.0
76.0
82.0
82.0
367.0
367.0
100.0
37.0
37.0
433.0
433.0
722.0
722.0
238.0
238.0
238.0
238.0
796.0
24.0
24.0
100.0
100.0
208.0
208.0
467.0
37.0
37.0
196.0
196.0
0.0
0.0
0.0
0.0
823.0
823.0
48.0
25.0
25.0
398.0
398.0
15.0
15.0
15.0
553.0
553.0
206.0
206.0
41.0
41.0
41.0
17.0
235.0
235.0
54.0
54.0
6.0
504.0
504.0
504.0
504.0
504.0
504.0
861.0
861.0
58.0
58.0
58.0
311.0
29.0
88.0
49.0
874.0
874.0
874.0
874.0
330.0
330.0
330.0
34.0
211.0
211.0
211.0
14.0
14.0
540.0
540.0
116.0
116.0
116.0
182.0
182.0
182.0
11.0
11.0
11.0
13.0
13.0
13.0
26.0
26.0
26.0
38.0
38.0
38.0
284.0
56.0
56.0
56.0
825.0
825.0
687.0
687.0
166.0
166.0
166.0
125.0
125.0
740.0
740.0
740.0
115.0
115.0
115.0
18.0
18.0
18.0
381.0
381.0
381.0
952.0
952.0
952.0
262.0
73.0
60.0
5.0
811.0
811.0
203.0
20.0
20.0
33.0
33.0
33.0
583.0
583.0
583.0
79.0
79.0
39.0
39.0
60.0
287.0
704.0
255.0
15.0
290.0
290.0
50.0
50.0
50.0
50.0
2.0
7.0
20.0
20.0
555.0
41.0
407.0
93.0
113.0
684.0
684.0
684.0
139.0
139.0
139.0
31.0
44.0
44.0
37.0
182.0
477.0
477.0
515.0
515.0
90.0
90.0
93.0
93.0
93.0
128.0
128.0
8.0
264.0
264.0
264.0
264.0
264.0
19.0
19.0
19.0
4.0
4.0
6.0
6.0
6.0
6.0
6.0
124.0
124.0
14.0
14.0
14.0
14.0
218.0
543.0
543.0
241.0
657.0
66.0
66.0
66.0
66.0
66.0
249.0
319.0
41.0
874.0
874.0
874.0
874.0
5.0
5.0
519.0
549.0
549.0
549.0
275.0
29.0
976.0
976.0
976.0
9.0
518.0
518.0
518.0
3.0
946.0
4.0
4.0
37.0
6.0
6.0
100.0
100.0
100.0
238.0
24.0
24.0
24.0
758.0
758.0
758.0
341.0
341.0
91.0
91.0
44.0
211.0
976.0
926.0
926.0
14.0
14.0
14.0
14.0
299.0
299.0
299.0
299.0
311.0
311.0
864.0
864.0
556.0
238.0
48.0
61.0
33.0
33.0
33.0
765.0
765.0
765.0
407.0
407.0
14.0
14.0
817.0
817.0
817.0
232.0
55.0
283.0
18.0
191.0
191.0
191.0
218.0
696.0
0.0
336.0
336.0
336.0
336.0
5.0
5.0
102.0
906.0
906.0
100.0
100.0
525.0
52.0
52.0
4.0
498.0
498.0
794.0
794.0
516.0
516.0
13.0
105.0
105.0
6.0
945.0
945.0
945.0
945.0
0.0
0.0
0.0
232.0
232.0
232.0
41.0
41.0
152.0
0.0
62.0
62.0
633.0
633.0
2.0
2.0
4.0
4.0
242.0
279.0
191.0
761.0
761.0
303.0
321.0
321.0
317.0
317.0
317.0
317.0
625.0
625.0
625.0
813.0
813.0
813.0
106.0
106.0
106.0
106.0
131.0
100.0
2.0
100.0
50.0
50.0
50.0
678.0
678.0
654.0
37.0
37.0
348.0
348.0
792.0
792.0
330.0
330.0
65.0
65.0
6.0
537.0
537.0
370.0
50.0
50.0
50.0
740.0
740.0
812.0
812.0
812.0
302.0
611.0
611.0
611.0
611.0
43.0
43.0
646.0
646.0
646.0
114.0
114.0
43.0
43.0
43.0
43.0
606.0
606.0
606.0
479.0
946.0
946.0
946.0
348.0
89.0
89.0
89.0
89.0
89.0
113.0
394.0
394.0
456.0
456.0
456.0
456.0
456.0
456.0
245.0
245.0
203.0
75.0
75.0
150.0
150.0
150.0
145.0
355.0
355.0
906.0
906.0
23.0
23.0
103.0
184.0
184.0
114.0
338.0
951.0
0.0
0.0
0.0
0.0
7.0
7.0
7.0
754.0
754.0
80.0
49.0
197.0
197.0
43.0
43.0
43.0
43.0
43.0
43.0
100.0
6.0
115.0
115.0
79.0
79.0
658.0
211.0
211.0
211.0
63.0
63.0
63.0
783.0
783.0
783.0
783.0
783.0
764.0
967.0
967.0
967.0
22.0
22.0
22.0
27.0
824.0
341.0
341.0
217.0
217.0
732.0
375.0
558.0
558.0
30.0
30.0
1.0
194.0
194.0
219.0
219.0
219.0
233.0
3.0
782.0
782.0
299.0
299.0
760.0
760.0
760.0
113.0
113.0
113.0
3.0
3.0
374.0
978.0
978.0
978.0
941.0
941.0
941.0
166.0
166.0
166.0
39.0
938.0
938.0
938.0
818.0
818.0
618.0
618.0
460.0
4.0
4.0
4.0
4.0
374.0
374.0
13.0
135.0
135.0
305.0
138.0
138.0
138.0
100.0
100.0
100.0
126.0
126.0
407.0
809.0
809.0
809.0
57.0
192.0
36.0
36.0
17.0
299.0
299.0
117.0
117.0
59.0
59.0
84.0
635.0
867.0
867.0
125.0
2.0
58.0
176.0
176.0
176.0
176.0
28.0
28.0
865.0
72.0
221.0
221.0
221.0
40.0
43.0
109.0
323.0
323.0
30.0
26.0
26.0
82.0
7.0
7.0
67.0
67.0
399.0
399.0
247.0
247.0
152.0
152.0
152.0
5.0
23.0
529.0
149.0
379.0
144.0
144.0
117.0
117.0
15.0
14.0
96.0
96.0
96.0
8.0
8.0
8.0
559.0
1.0
1.0
39.0
39.0
6.0
284.0
1.0
1.0
1.0
950.0
950.0
6.0
6.0
330.0
330.0
0.0
0.0
2.0
201.0
201.0
350.0
7.0
72.0
1.0
1.0
313.0
313.0
313.0
313.0
978.0
978.0
978.0
978.0
88.0
88.0
42.0
239.0
239.0
239.0
239.0
945.0
945.0
909.0
909.0
17.0
17.0
17.0
17.0
282.0
32.0
32.0
32.0
32.0
32.0
855.0
855.0
317.0
317.0
317.0
242.0
946.0
21.0
187.0
187.0
978.0
978.0
736.0
736.0
1.0
67.0
736.0
59.0
59.0
59.0
59.0
59.0
189.0
189.0
205.0
205.0
205.0
205.0
43.0
43.0
43.0
557.0
17.0
17.0
72.0
72.0
72.0
72.0
10.0
3.0
543.0
543.0
543.0
543.0
144.0
125.0
945.0
945.0
91.0
2.0
2.0
2.0
2.0
360.0
360.0
360.0
360.0
30.0
683.0
189.0
126.0
126.0
126.0
126.0
126.0
126.0
890.0
238.0
238.0
1.0
1.0
709.0
709.0
709.0
709.0
7.0
503.0
503.0
2.0
689.0
265.0
88.0
523.0
945.0
945.0
945.0
945.0
14.0
14.0
49.0
49.0
49.0
43.0
43.0
211.0
784.0
784.0
302.0
302.0
652.0
137.0
208.0
208.0
246.0
246.0
246.0
246.0
283.0
42.0
42.0
319.0
319.0
319.0
33.0
503.0
503.0
503.0
503.0
503.0
479.0
479.0
479.0
479.0
479.0
479.0
61.0
59.0
59.0
59.0
59.0
814.0
472.0
512.0
512.0
566.0
574.0
574.0
300.0
300.0
324.0
324.0
0.0
0.0
0.0
845.0
845.0
12.0
358.0
358.0
358.0
358.0
878.0
878.0
14.0
14.0
13.0
13.0
3.0
3.0
3.0
61.0
61.0
61.0
118.0
124.0
241.0
241.0
510.0
546.0
546.0
379.0
74.0
58.0
239.0
239.0
475.0
177.0
103.0
103.0
445.0
445.0
445.0
445.0
79.0
0.0
0.0
0.0
884.0
884.0
861.0
861.0
137.0
309.0
726.0
98.0
98.0
6.0
6.0
44.0
44.0
44.0
355.0
831.0
274.0
804.0
143.0
143.0
0.0
0.0
0.0
127.0
127.0
127.0
11.0
11.0
740.0
740.0
4.0
4.0
4.0
4.0
103.0
103.0
103.0
103.0
225.0
225.0
158.0
158.0
158.0
583.0
2.0
2.0
280.0
832.0
832.0
989.0
100.0
100.0
100.0
100.0
786.0
786.0
111.0
233.0
233.0
233.0
233.0
44.0
44.0
44.0
722.0
131.0
131.0
925.0
925.0
100.0
100.0
263.0
263.0
263.0
18.0
18.0
18.0
301.0
196.0
383.0
383.0
673.0
673.0
673.0
139.0
201.0
262.0
105.0
105.0
815.0
194.0
194.0
42.0
194.0
194.0
194.0
194.0
19.0
19.0
19.0
115.0
115.0
38.0
38.0
143.0
143.0
143.0
16.0
16.0
107.0
107.0
107.0
54.0
4.0
42.0
42.0
42.0
23.0
23.0
779.0
779.0
28.0
28.0
20.0
27.0
301.0
301.0
301.0
8.0
510.0
510.0
462.0
658.0
658.0
658.0
475.0
577.0
577.0
945.0
845.0
125.0
125.0
125.0
268.0
371.0
371.0
43.0
19.0
26.0
40.0
40.0
962.0
962.0
962.0
698.0
7.0
7.0
353.0
639.0
274.0
833.0
168.0
168.0
134.0
134.0
15.0
15.0
86.0
86.0
86.0
152.0
152.0
33.0
58.0
4.0
4.0
4.0
4.0
687.0
687.0
867.0
867.0
867.0
867.0
88.0
0.0
0.0
2.0
139.0
139.0
139.0
7.0
344.0
407.0
407.0
407.0
407.0
407.0
675.0
378.0
378.0
12.0
12.0
12.0
12.0
3.0
3.0
2.0
2.0
108.0
108.0
108.0
108.0
37.0
37.0
865.0
865.0
4.0
4.0
861.0
861.0
861.0
28.0
28.0
967.0
967.0
967.0
6.0
284.0
3.0
27.0
61.0
246.0
246.0
246.0
179.0
179.0
179.0
179.0
179.0
198.0
198.0
55.0
55.0
55.0
33.0
33.0
33.0
33.0
676.0
5.0
5.0
618.0
7.0
7.0
7.0
19.0
468.0
468.0
468.0
16.0
16.0
16.0
652.0
652.0
7.0
831.0
704.0
704.0
19.0
33.0
33.0
772.0
772.0
38.0
38.0
38.0
614.0
614.0
747.0
747.0
747.0
161.0
161.0
16.0
16.0
16.0
16.0
0.0
353.0
353.0
353.0
994.0
994.0
217.0
217.0
217.0
303.0
303.0
303.0
7.0
761.0
290.0
290.0
290.0
7.0
7.0
7.0
549.0
549.0
549.0
549.0
165.0
165.0
165.0
165.0
556.0
556.0
811.0
811.0
627.0
341.0
341.0
36.0
302.0
302.0
302.0
302.0
515.0
1.0
1.0
1.0
35.0
35.0
35.0
21.0
21.0
21.0
21.0
72.0
72.0
42.0
42.0
42.0
42.0
13.0
13.0
107.0
107.0
107.0
1.0
206.0
206.0
2.0
2.0
2.0
2.0
705.0
347.0
347.0
183.0
183.0
183.0
338.0
338.0
550.0
583.0
509.0
108.0
108.0
45.0
45.0
45.0
222.0
209.0
606.0
606.0
606.0
606.0
606.0
148.0
148.0
148.0
20.0
20.0
20.0
152.0
152.0
72.0
42.0
894.0
29.0
29.0
29.0
29.0
0.0
0.0
0.0
90.0
413.0
226.0
890.0
890.0
890.0
318.0
318.0
318.0
11.0
11.0
11.0
11.0
40.0
25.0
25.0
20.0
20.0
2.0
2.0
202.0
59.0
11.0
11.0
905.0
905.0
905.0
905.0
2.0
2.0
373.0
373.0
529.0
529.0
305.0
223.0
223.0
223.0
44.0
98.0
98.0
98.0
98.0
98.0
696.0
696.0
696.0
2.0
2.0
368.0
14.0
14.0
60.0
41.0
539.0
22.0
22.0
22.0
0.0
0.0
0.0
42.0
42.0
42.0
42.0
57.0
57.0
57.0
108.0
375.0
20.0
128.0
148.0
727.0
727.0
727.0
520.0
478.0
22.0
22.0
147.0
147.0
147.0
330.0
330.0
5.0
925.0
429.0
429.0
429.0
429.0
25.0
53.0
636.0
636.0
160.0
48.0
48.0
697.0
102.0
102.0
462.0
462.0
462.0
475.0
475.0
475.0
10.0
10.0
64.0
64.0
566.0
566.0
566.0
566.0
566.0
614.0
191.0
191.0
191.0
191.0
191.0
226.0
226.0
371.0
69.0
60.0
60.0
394.0
300.0
45.0
45.0
238.0
924.0
924.0
924.0
11.0
15.0
15.0
15.0
37.0
37.0
37.0
55.0
55.0
55.0
600.0
20.0
282.0
282.0
212.0
348.0
91.0
91.0
91.0
91.0
34.0
34.0
34.0
205.0
52.0
27.0
5.0
624.0
624.0
624.0
624.0
624.0
5.0
88.0
88.0
88.0
1.0
572.0
572.0
374.0
374.0
56.0
56.0
56.0
107.0
260.0
260.0
355.0
140.0
42.0
42.0
42.0
3.0
3.0
30.0
30.0
30.0
216.0
216.0
216.0
148.0
148.0
461.0
27.0
333.0
333.0
333.0
139.0
139.0
70.0
24.0
24.0
24.0
106.0
26.0
26.0
708.0
708.0
597.0
22.0
22.0
350.0
350.0
32.0
54.0
308.0
308.0
424.0
211.0
22.0
0.0
11.0
11.0
15.0
15.0
2.0
2.0
12.0
12.0
427.0
394.0
618.0
311.0
317.0
233.0
233.0
241.0
925.0
925.0
925.0
16.0
402.0
856.0
856.0
856.0
112.0
100.0
4.0
50.0
50.0
351.0
351.0
681.0
574.0
574.0
72.0
72.0
72.0
275.0
275.0
967.0
967.0
967.0
482.0
482.0
324.0
40.0
40.0
292.0
292.0
292.0
982.0
982.0
982.0
19.0
190.0
797.0
311.0
37.0
966.0
0.0
0.0
53.0
53.0
253.0
253.0
253.0
253.0
87.0
15.0
407.0
407.0
73.0
73.0
73.0
24.0
24.0
233.0
233.0
233.0
183.0
183.0
100.0
11.0
11.0
11.0
48.0
20.0
39.0
39.0
24.0
24.0
24.0
24.0
873.0
873.0
873.0
108.0
14.0
421.0
421.0
44.0
44.0
323.0
323.0
323.0
28.0
28.0
28.0
28.0
101.0
0.0
0.0
0.0
276.0
276.0
276.0
276.0
276.0
156.0
156.0
27.0
156.0
156.0
156.0
867.0
867.0
705.0
705.0
360.0
360.0
360.0
360.0
360.0
551.0
551.0
36.0
36.0
602.0
248.0
248.0
184.0
546.0
546.0
50.0
50.0
375.0
241.0
636.0
896.0
896.0
108.0
865.0
865.0
865.0
7.0
2.0
813.0
270.0
270.0
270.0
270.0
92.0
92.0
92.0
80.0
80.0
80.0
18.0
18.0
12.0
12.0
12.0
12.0
6.0
94.0
94.0
94.0
220.0
946.0
946.0
6.0
429.0
429.0
147.0
83.0
44.0
44.0
44.0
82.0
380.0
62.0
62.0
375.0
375.0
93.0
93.0
770.0
770.0
61.0
317.0
317.0
317.0
317.0
262.0
262.0
262.0
262.0
20.0
256.0
256.0
686.0
686.0
15.0
15.0
284.0
284.0
284.0
9.0
9.0
43.0
43.0
962.0
962.0
542.0
555.0
555.0
53.0
53.0
939.0
6.0
6.0
33.0
33.0
33.0
33.0
529.0
80.0
80.0
3.0
990.0
990.0
311.0
311.0
74.0
115.0
115.0
486.0
48.0
48.0
48.0
48.0
2.0
2.0
62.0
305.0
72.0
72.0
72.0
373.0
14.0
14.0
37.0
37.0
37.0
503.0
9.0
960.0
308.0
308.0
308.0
158.0
688.0
688.0
688.0
688.0
26.0
26.0
7.0
7.0
7.0
5.0
5.0
7.0
7.0
37.0
37.0
9.0
9.0
9.0
238.0
238.0
238.0
13.0
13.0
13.0
27.0
27.0
600.0
967.0
88.0
88.0
3.0
794.0
794.0
794.0
794.0
515.0
251.0
251.0
201.0
104.0
3.0
3.0
990.0
990.0
472.0
311.0
323.0
323.0
650.0
3.0
3.0
36.0
146.0
427.0
427.0
427.0
427.0
31.0
31.0
1.0
1.0
636.0
636.0
636.0
636.0
105.0
0.0
0.0
284.0
284.0
2.0
2.0
424.0
424.0
424.0
424.0
424.0
424.0
0.0
63.0
63.0
63.0
63.0
741.0
741.0
4.0
4.0
4.0
4.0
188.0
188.0
429.0
429.0
237.0
237.0
22.0
22.0
22.0
22.0
371.0
380.0
115.0
67.0
67.0
67.0
754.0
754.0
754.0
10.0
10.0
10.0
10.0
394.0
394.0
554.0
554.0
554.0
317.0
10.0
10.0
10.0
25.0
25.0
41.0
41.0
41.0
6.0
269.0
269.0
269.0
269.0
813.0
42.0
813.0
11.0
115.0
115.0
115.0
115.0
115.0
34.0
99.0
99.0
250.0
56.0
623.0
623.0
623.0
38.0
38.0
38.0
38.0
38.0
111.0
111.0
38.0
38.0
15.0
0.0
0.0
778.0
223.0
223.0
3.0
3.0
146.0
15.0
3.0
2.0
3.0
7.0
391.0
391.0
85.0
2.0
2.0
1.0
1.0
22.0
22.0
445.0
405.0
405.0
405.0
11.0
11.0
11.0
32.0
32.0
32.0
32.0
966.0
966.0
17.0
17.0
17.0
17.0
219.0
438.0
438.0
941.0
941.0
2.0
5.0
5.0
5.0
5.0
5.0
20.0
4.0
4.0
4.0
4.0
206.0
206.0
55.0
55.0
135.0
135.0
135.0
135.0
686.0
238.0
238.0
3.0
3.0
3.0
129.0
94.0
94.0
117.0
117.0
117.0
954.0
954.0
318.0
318.0
637.0
637.0
695.0
695.0
295.0
295.0
317.0
317.0
317.0
899.0
100.0
100.0
5.0
182.0
636.0
150.0
150.0
23.0
23.0
939.0
152.0
529.0
309.0
182.0
182.0
182.0
346.0
323.0
323.0
323.0
6.0
6.0
6.0
6.0
264.0
264.0
258.0
102.0
102.0
19.0
537.0
407.0
577.0
577.0
95.0
95.0
95.0
95.0
95.0
85.0
85.0
922.0
86.0
86.0
566.0
566.0
566.0
10.0
10.0
70.0
70.0
28.0
28.0
66.0
20.0
20.0
20.0
113.0
113.0
113.0
113.0
7.0
487.0
487.0
487.0
487.0
487.0
559.0
559.0
559.0
559.0
559.0
559.0
118.0
118.0
118.0
118.0
22.0
22.0
22.0
22.0
20.0
20.0
16.0
16.0
16.0
922.0
922.0
866.0
866.0
866.0
1.0
805.0
805.0
805.0
805.0
41.0
41.0
41.0
41.0
41.0
41.0
206.0
206.0
206.0
206.0
29.0
29.0
371.0
371.0
371.0
371.0
27.0
27.0
57.0
15.0
15.0
47.0
59.0
493.0
493.0
197.0
197.0
8.0
8.0
8.0
2.0
2.0
13.0
13.0
19.0
86.0
173.0
740.0
740.0
14.0
514.0
514.0
514.0
52.0
2.0
614.0
614.0
614.0
614.0
614.0
903.0
460.0
205.0
205.0
205.0
205.0
33.0
33.0
544.0
544.0
24.0
24.0
94.0
94.0
283.0
990.0
990.0
3.0
183.0
183.0
60.0
60.0
60.0
95.0
95.0
95.0
545.0
545.0
545.0
81.0
429.0
429.0
429.0
429.0
726.0
726.0
557.0
557.0
557.0
557.0
4.0
4.0
39.0
951.0
951.0
118.0
118.0
118.0
118.0
26.0
26.0
825.0
825.0
96.0
96.0
96.0
215.0
215.0
31.0
31.0
21.0
21.0
627.0
627.0
31.0
574.0
574.0
556.0
197.0
150.0
526.0
4.0
350.0
126.0
380.0
687.0
687.0
362.0
362.0
362.0
362.0
286.0
286.0
22.0
488.0
52.0
52.0
52.0
3.0
3.0
3.0
0.0
0.0
247.0
161.0
121.0
121.0
121.0
205.0
150.0
150.0
140.0
140.0
4.0
4.0
4.0
4.0
4.0
747.0
477.0
1.0
1.0
939.0
939.0
939.0
20.0
20.0
20.0
20.0
924.0
138.0
952.0
947.0
152.0
152.0
152.0
152.0
925.0
124.0
1.0
268.0
334.0
758.0
758.0
42.0
42.0
42.0
28.0
9.0
9.0
9.0
633.0
633.0
633.0
111.0
111.0
781.0
781.0
781.0
781.0
650.0
140.0
140.0
140.0
234.0
234.0
234.0
234.0
234.0
234.0
72.0
72.0
246.0
246.0
43.0
26.0
26.0
60.0
60.0
479.0
979.0
979.0
20.0
414.0
37.0
37.0
868.0
868.0
868.0
550.0
31.0
31.0
31.0
31.0
50.0
157.0
284.0
284.0
74.0
74.0
22.0
22.0
759.0
759.0
759.0
759.0
759.0
17.0
945.0
945.0
905.0
905.0
0.0
0.0
0.0
0.0
421.0
421.0
3.0
3.0
922.0
383.0
383.0
76.0
3.0
3.0
45.0
803.0
566.0
566.0
614.0
194.0
194.0
194.0
802.0
802.0
802.0
802.0
623.0
623.0
455.0
276.0
276.0
5.0
5.0
5.0
475.0
13.0
802.0
139.0
6.0
139.0
139.0
292.0
0.0
14.0
14.0
14.0
44.0
44.0
44.0
330.0
14.0
393.0
393.0
539.0
5.0
5.0
5.0
5.0
35.0
438.0
438.0
24.0
24.0
3.0
3.0
3.0
127.0
127.0
574.0
574.0
574.0
574.0
574.0
6.0
572.0
572.0
572.0
15.0
205.0
168.0
113.0
113.0
627.0
545.0
35.0
866.0
866.0
73.0
73.0
73.0
1.0
1.0
41.0
41.0
41.0
122.0
122.0
122.0
137.0
84.0
84.0
2.0
994.0
994.0
994.0
994.0
3.0
3.0
125.0
125.0
125.0
515.0
282.0
282.0
282.0
194.0
112.0
74.0
818.0
818.0
4.0
4.0
0.0
0.0
0.0
582.0
582.0
582.0
582.0
454.0
454.0
454.0
454.0
454.0
226.0
332.0
332.0
583.0
583.0
583.0
606.0
606.0
232.0
232.0
70.0
70.0
70.0
70.0
345.0
945.0
945.0
154.0
4.0
994.0
135.0
135.0
441.0
741.0
741.0
6.0
112.0
393.0
393.0
6.0
6.0
6.0
8.0
8.0
405.0
405.0
32.0
32.0
767.0
168.0
168.0
124.0
124.0
80.0
80.0
80.0
11.0
515.0
29.0
29.0
347.0
347.0
347.0
347.0
347.0
976.0
435.0
435.0
435.0
87.0
794.0
794.0
794.0
509.0
509.0
4.0
579.0
309.0
309.0
352.0
311.0
26.0
26.0
26.0
310.0
134.0
160.0
34.0
34.0
270.0
270.0
270.0
270.0
270.0
270.0
17.0
148.0
90.0
90.0
172.0
172.0
515.0
515.0
100.0
291.0
413.0
1.0
1.0
113.0
113.0
698.0
698.0
4.0
13.0
13.0
43.0
43.0
43.0
26.0
405.0
405.0
405.0
405.0
557.0
557.0
2.0
2.0
2.0
143.0
143.0
11.0
11.0
10.0
15.0
15.0
484.0
484.0
484.0
406.0
3.0
84.0
33.0
56.0
821.0
249.0
249.0
26.0
26.0
26.0
29.0
29.0
29.0
111.0
0.0
0.0
2.0
2.0
1.0
48.0
79.0
79.0
79.0
79.0
79.0
79.0
247.0
247.0
192.0
192.0
192.0
311.0
311.0
267.0
267.0
20.0
5.0
5.0
5.0
5.0
408.0
408.0
408.0
864.0
864.0
864.0
3.0
3.0
3.0
3.0
3.0
11.0
7.0
7.0
7.0
7.0
97.0
264.0
264.0
284.0
284.0
284.0
33.0
33.0
348.0
348.0
874.0
874.0
874.0
874.0
174.0
55.0
55.0
50.0
29.0
29.0
323.0
323.0
488.0
488.0
47.0
47.0
47.0
47.0
47.0
47.0
809.0
318.0
833.0
833.0
454.0
454.0
134.0
100.0
303.0
303.0
1.0
39.0
102.0
102.0
102.0
225.0
225.0
745.0
639.0
126.0
126.0
800.0
800.0
638.0
638.0
8.0
8.0
14.0
14.0
168.0
168.0
168.0
168.0
578.0
2.0
2.0
26.0
26.0
49.0
49.0
302.0
302.0
302.0
302.0
302.0
235.0
235.0
235.0
115.0
115.0
115.0
98.0
78.0
78.0
553.0
553.0
15.0
15.0
109.0
109.0
149.0
149.0
5.0
5.0
5.0
18.0
18.0
18.0
194.0
194.0
17.0
17.0
17.0
17.0
636.0
636.0
636.0
636.0
228.0
228.0
321.0
109.0
320.0
320.0
0.0
0.0
0.0
16.0
16.0
88.0
311.0
311.0
93.0
530.0
530.0
530.0
100.0
100.0
100.0
100.0
177.0
177.0
177.0
15.0
15.0
694.0
694.0
694.0
101.0
100.0
3.0
3.0
3.0
3.0
283.0
283.0
283.0
185.0
346.0
346.0
4.0
4.0
4.0
4.0
1.0
399.0
399.0
6.0
867.0
867.0
48.0
48.0
4.0
126.0
37.0
11.0
42.0
42.0
42.0
347.0
347.0
215.0
148.0
148.0
3.0
479.0
479.0
5.0
5.0
78.0
405.0
405.0
405.0
83.0
83.0
83.0
83.0
44.0
414.0
414.0
414.0
537.0
537.0
251.0
874.0
874.0
874.0
305.0
305.0
305.0
802.0
802.0
638.0
638.0
638.0
45.0
45.0
1.0
1.0
14.0
14.0
14.0
14.0
14.0
384.0
384.0
384.0
384.0
384.0
945.0
468.0
111.0
111.0
368.0
299.0
299.0
299.0
299.0
4.0
4.0
4.0
686.0
825.0
825.0
825.0
270.0
4.0
4.0
20.0
20.0
20.0
812.0
32.0
32.0
58.0
58.0
58.0
12.0
12.0
12.0
863.0
228.0
228.0
228.0
228.0
0.0
0.0
13.0
36.0
36.0
36.0
36.0
506.0
94.0
94.0
52.0
161.0
161.0
11.0
36.0
36.0
87.0
3.0
3.0
15.0
15.0
94.0
94.0
574.0
574.0
39.0
105.0
17.0
17.0
190.0
190.0
884.0
515.0
448.0
448.0
448.0
448.0
91.0
91.0
91.0
324.0
1.0
102.0
232.0
232.0
232.0
20.0
0.0
952.0
952.0
162.0
162.0
17.0
15.0
15.0
242.0
262.0
262.0
60.0
60.0
825.0
825.0
113.0
10.0
39.0
39.0
39.0
843.0
109.0
109.0
235.0
23.0
23.0
23.0
23.0
23.0
23.0
10.0
80.0
80.0
80.0
588.0
199.0
199.0
199.0
971.0
971.0
971.0
18.0
18.0
122.0
88.0
253.0
253.0
223.0
223.0
192.0
192.0
192.0
116.0
355.0
355.0
15.0
80.0
80.0
80.0
686.0
686.0
686.0
203.0
203.0
592.0
509.0
614.0
614.0
9.0
9.0
9.0
15.0
15.0
15.0
509.0
509.0
509.0
11.0
19.0
19.0
311.0
355.0
9.0
9.0
9.0
9.0
9.0
9.0
7.0
7.0
455.0
455.0
455.0
39.0
46.0
1.0
1.0
466.0
466.0
285.0
285.0
285.0
285.0
285.0
37.0
37.0
459.0
459.0
820.0
820.0
22.0
93.0
619.0
13.0
13.0
4.0
4.0
4.0
182.0
182.0
19.0
41.0
31.0
885.0
0.0
0.0
0.0
0.0
0.0
65.0
215.0
599.0
599.0
599.0
16.0
16.0
16.0
143.0
143.0
343.0
343.0
343.0
602.0
370.0
370.0
17.0
17.0
22.0
31.0
868.0
27.0
27.0
27.0
247.0
247.0
247.0
247.0
686.0
24.0
24.0
24.0
24.0
168.0
168.0
934.0
934.0
934.0
811.0
866.0
238.0
238.0
599.0
889.0
889.0
115.0
370.0
321.0
85.0
85.0
85.0
85.0
85.0
85.0
85.0
85.0
85.0
994.0
91.0
91.0
17.0
11.0
11.0
182.0
11.0
11.0
232.0
841.0
841.0
841.0
19.0
19.0
686.0
686.0
5.0
5.0
608.0
608.0
759.0
668.0
668.0
668.0
668.0
63.0
63.0
320.0
320.0
231.0
231.0
22.0
22.0
133.0
1.0
10.0
61.0
61.0
14.0
268.0
344.0
323.0
2.0
321.0
321.0
149.0
1.0
1.0
337.0
337.0
337.0
337.0
337.0
0.0
0.0
0.0
82.0
5.0
76.0
883.0
883.0
545.0
545.0
545.0
545.0
69.0
182.0
683.0
683.0
36.0
135.0
135.0
135.0
903.0
340.0
340.0
8.0
8.0
8.0
444.0
43.0
18.0
18.0
3.0
3.0
3.0
3.0
515.0
515.0
376.0
91.0
91.0
91.0
650.0
355.0
355.0
355.0
355.0
105.0
105.0
105.0
206.0
206.0
380.0
380.0
380.0
346.0
30.0
30.0
278.0
278.0
11.0
49.0
16.0
78.0
292.0
292.0
815.0
815.0
815.0
194.0
194.0
276.0
276.0
276.0
238.0
686.0
615.0
302.0
302.0
27.0
27.0
27.0
27.0
27.0
27.0
86.0
0.0
0.0
0.0
0.0
0.0
894.0
894.0
487.0
333.0
333.0
362.0
362.0
362.0
669.0
669.0
669.0
814.0
814.0
374.0
374.0
374.0
549.0
549.0
90.0
991.0
991.0
991.0
209.0
209.0
10.0
10.0
424.0
424.0
878.0
878.0
878.0
41.0
41.0
925.0
925.0
88.0
88.0
88.0
88.0
88.0
88.0
20.0
304.0
304.0
686.0
686.0
866.0
3.0
558.0
558.0
558.0
50.0
50.0
50.0
50.0
11.0
11.0
302.0
302.0
262.0
262.0
16.0
997.0
997.0
812.0
170.0
7.0
14.0
14.0
14.0
455.0
455.0
408.0
408.0
408.0
408.0
696.0
284.0
557.0
557.0
0.0
0.0
164.0
164.0
164.0
37.0
37.0
558.0
558.0
558.0
169.0
156.0
156.0
347.0
347.0
239.0
239.0
747.0
278.0
278.0
18.0
18.0
225.0
672.0
672.0
672.0
110.0
35.0
20.0
886.0
886.0
886.0
192.0
192.0
23.0
23.0
19.0
40.0
40.0
182.0
206.0
206.0
206.0
206.0
53.0
209.0
202.0
202.0
348.0
280.0
468.0
291.0
291.0
291.0
202.0
202.0
202.0
13.0
262.0
1.0
644.0
644.0
644.0
644.0
222.0
222.0
126.0
5.0
5.0
5.0
43.0
43.0
43.0
132.0
132.0
132.0
11.0
169.0
146.0
146.0
146.0
636.0
692.0
692.0
692.0
692.0
694.0
694.0
694.0
498.0
498.0
498.0
338.0
338.0
338.0
338.0
338.0
338.0
4.0
67.0
255.0
255.0
255.0
2.0
2.0
2.0
140.0
84.0
84.0
84.0
84.0
84.0
101.0
101.0
296.0
1.0
1.0
1.0
1.0
1.0
321.0
548.0
182.0
182.0
182.0
549.0
549.0
549.0
549.0
480.0
480.0
480.0
0.0
115.0
115.0
115.0
216.0
665.0
665.0
665.0
665.0
100.0
100.0
100.0
295.0
295.0
295.0
35.0
295.0
295.0
295.0
254.0
254.0
254.0
254.0
205.0
994.0
727.0
727.0
727.0
727.0
440.0
440.0
440.0
6.0
170.0
170.0
170.0
170.0
3.0
22.0
22.0
22.0
22.0
14.0
14.0
14.0
938.0
17.0
17.0
17.0
17.0
17.0
296.0
296.0
296.0
473.0
238.0
238.0
238.0
442.0
37.0
442.0
4.0
4.0
263.0
263.0
25.0
25.0
291.0
291.0
291.0
291.0
291.0
114.0
340.0
600.0
600.0
600.0
600.0
79.0
53.0
439.0
439.0
709.0
709.0
4.0
4.0
359.0
359.0
428.0
428.0
14.0
115.0
115.0
115.0
115.0
237.0
18.0
8.0
4.0
4.0
4.0
917.0
917.0
8.0
8.0
8.0
1.0
1.0
67.0
67.0
81.0
81.0
99.0
99.0
1.0
538.0
941.0
941.0
6.0
6.0
423.0
423.0
423.0
85.0
85.0
85.0
85.0
25.0
25.0
25.0
740.0
509.0
509.0
509.0
348.0
254.0
0.0
0.0
287.0
49.0
49.0
10.0
10.0
10.0
108.0
4.0
4.0
7.0
18.0
18.0
18.0
18.0
25.0
90.0
90.0
587.0
587.0
587.0
587.0
587.0
59.0
59.0
59.0
59.0
36.0
36.0
238.0
238.0
269.0
311.0
311.0
311.0
311.0
22.0
669.0
31.0
31.0
1.0
9.0
435.0
435.0
80.0
152.0
475.0
638.0
145.0
100.0
421.0
5.0
286.0
286.0
286.0
0.0
0.0
0.0
583.0
583.0
583.0
370.0
370.0
520.0
0.0
0.0
11.0
2.0
2.0
658.0
684.0
201.0
538.0
538.0
538.0
145.0
145.0
145.0
324.0
245.0
46.0
46.0
46.0
728.0
242.0
602.0
602.0
247.0
282.0
282.0
282.0
519.0
519.0
519.0
26.0
26.0
26.0
10.0
10.0
461.0
136.0
136.0
136.0
5.0
5.0
5.0
5.0
381.0
381.0
11.0
11.0
11.0
25.0
25.0
27.0
406.0
406.0
406.0
18.0
18.0
18.0
18.0
477.0
477.0
87.0
87.0
4.0
4.0
263.0
20.0
12.0
12.0
313.0
7.0
7.0
516.0
516.0
9.0
9.0
43.0
43.0
47.0
47.0
448.0
448.0
448.0
448.0
9.0
113.0
113.0
7.0
7.0
476.0
11.0
11.0
11.0
11.0
11.0
11.0
11.0
226.0
226.0
226.0
26.0
26.0
26.0
27.0
27.0
98.0
98.0
98.0
175.0
175.0
13.0
13.0
242.0
242.0
976.0
976.0
14.0
23.0
23.0
27.0
27.0
27.0
27.0
27.0
248.0
248.0
248.0
248.0
79.0
206.0
206.0
197.0
197.0
197.0
197.0
197.0
17.0
17.0
295.0
4.0
317.0
317.0
23.0
23.0
291.0
291.0
291.0
399.0
399.0
94.0
732.0
732.0
732.0
166.0
740.0
127.0
127.0
1.0
1.0
1.0
64.0
64.0
64.0
2.0
2.0
0.0
0.0
0.0
183.0
183.0
183.0
113.0
39.0
579.0
58.0
58.0
58.0
5.0
49.0
16.0
16.0
48.0
90.0
90.0
90.0
19.0
28.0
180.0
934.0
326.0
326.0
326.0
326.0
56.0
56.0
100.0
100.0
100.0
72.0
72.0
72.0
96.0
32.0
32.0
873.0
873.0
873.0
873.0
873.0
62.0
161.0
161.0
158.0
158.0
158.0
461.0
461.0
480.0
679.0
84.0
84.0
979.0
979.0
577.0
249.0
249.0
263.0
263.0
0.0
60.0
60.0
695.0
764.0
1.0
353.0
353.0
11.0
57.0
57.0
6.0
6.0
99.0
427.0
427.0
681.0
681.0
10.0
10.0
234.0
234.0
234.0
390.0
390.0
502.0
502.0
458.0
458.0
2.0
20.0
20.0
20.0
199.0
996.0
996.0
779.0
779.0
779.0
773.0
38.0
38.0
38.0
4.0
4.0
904.0
904.0
904.0
904.0
298.0
298.0
768.0
768.0
50.0
50.0
46.0
577.0
577.0
2.0
493.0
493.0
43.0
43.0
43.0
43.0
34.0
34.0
34.0
396.0
235.0
235.0
116.0
245.0
245.0
245.0
896.0
896.0
2.0
525.0
525.0
525.0
525.0
480.0
480.0
480.0
206.0
206.0
206.0
206.0
0.0
390.0
390.0
390.0
162.0
60.0
787.0
140.0
4.0
225.0
225.0
0.0
30.0
37.0
37.0
478.0
3.0
3.0
3.0
590.0
4.0
4.0
24.0
24.0
24.0
24.0
638.0
638.0
638.0
638.0
638.0
102.0
102.0
102.0
14.0
14.0
14.0
6.0
212.0
212.0
988.0
988.0
15.0
685.0
88.0
88.0
596.0
328.0
15.0
15.0
212.0
212.0
96.0
719.0
614.0
614.0
614.0
701.0
701.0
42.0
41.0
41.0
41.0
165.0
165.0
165.0
165.0
108.0
108.0
108.0
75.0
395.0
395.0
29.0
130.0
130.0
3.0
3.0
114.0
11.0
7.0
54.0
54.0
27.0
27.0
27.0
27.0
27.0
21.0
30.0
30.0
898.0
898.0
898.0
442.0
442.0
4.0
67.0
67.0
67.0
358.0
542.0
542.0
542.0
118.0
118.0
89.0
89.0
493.0
493.0
493.0
493.0
66.0
1.0
681.0
681.0
61.0
61.0
903.0
701.0
701.0
16.0
227.0
227.0
227.0
2.0
40.0
40.0
40.0
451.0
189.0
189.0
147.0
27.0
338.0
338.0
338.0
156.0
20.0
62.0
62.0
62.0
292.0
292.0
292.0
473.0
642.0
494.0
11.0
11.0
11.0
199.0
5.0
5.0
5.0
453.0
453.0
5.0
5.0
235.0
235.0
11.0
11.0
30.0
19.0
19.0
964.0
24.0
118.0
7.0
7.0
880.0
880.0
307.0
307.0
156.0
332.0
30.0
30.0
30.0
51.0
51.0
51.0
200.0
90.0
371.0
371.0
371.0
371.0
55.0
26.0
26.0
26.0
26.0
37.0
550.0
550.0
550.0
108.0
108.0
108.0
794.0
947.0
947.0
663.0
848.0
848.0
848.0
41.0
41.0
41.0
760.0
760.0
760.0
760.0
88.0
94.0
94.0
109.0
109.0
227.0
227.0
320.0
320.0
320.0
36.0
36.0
14.0
15.0
244.0
244.0
156.0
327.0
327.0
327.0
156.0
156.0
156.0
322.0
322.0
353.0
353.0
353.0
809.0
809.0
55.0
55.0
451.0
451.0
451.0
451.0
35.0
35.0
420.0
420.0
420.0
2.0
520.0
520.0
37.0
801.0
801.0
801.0
0.0
0.0
0.0
161.0
161.0
115.0
15.0
229.0
265.0
2.0
855.0
855.0
2.0
3.0
3.0
3.0
3.0
303.0
303.0
33.0
494.0
494.0
494.0
9.0
31.0
31.0
31.0
41.0
442.0
442.0
379.0
379.0
15.0
15.0
291.0
291.0
30.0
30.0
30.0
2.0
152.0
214.0
214.0
46.0
46.0
54.0
54.0
54.0
216.0
515.0
515.0
515.0
516.0
516.0
769.0
769.0
769.0
375.0
375.0
375.0
375.0
866.0
541.0
503.0
418.0
418.0
418.0
1.0
136.0
136.0
540.0
540.0
48.0
28.0
28.0
28.0
267.0
267.0
124.0
124.0
728.0
728.0
15.0
15.0
15.0
15.0
66.0
66.0
1.0
852.0
279.0
46.0
46.0
443.0
443.0
2.0
2.0
28.0
28.0
28.0
28.0
28.0
794.0
794.0
10.0
231.0
7.0
7.0
3.0
62.0
352.0
84.0
84.0
406.0
406.0
406.0
363.0
363.0
995.0
995.0
995.0
995.0
995.0
106.0
4.0
4.0
4.0
9.0
480.0
480.0
480.0
480.0
81.0
81.0
7.0
7.0
7.0
291.0
213.0
213.0
517.0
517.0
517.0
517.0
517.0
647.0
647.0
647.0
647.0
647.0
95.0
95.0
68.0
344.0
344.0
998.0
188.0
188.0
188.0
795.0
795.0
217.0
314.0
314.0
123.0
69.0
5.0
5.0
5.0
0.0
442.0
442.0
442.0
1.0
156.0
200.0
200.0
357.0
28.0
28.0
28.0
28.0
158.0
158.0
158.0
928.0
317.0
215.0
215.0
215.0
541.0
541.0
29.0
291.0
291.0
59.0
59.0
59.0
710.0
213.0
213.0
93.0
93.0
136.0
88.0
88.0
2.0
2.0
2.0
0.0
22.0
31.0
525.0
525.0
525.0
267.0
267.0
308.0
308.0
495.0
495.0
495.0
211.0
200.0
149.0
149.0
149.0
149.0
116.0
116.0
116.0
116.0
109.0
865.0
883.0
883.0
288.0
288.0
739.0
739.0
124.0
124.0
4.0
423.0
31.0
31.0
39.0
638.0
638.0
638.0
638.0
17.0
17.0
361.0
361.0
557.0
13.0
947.0
947.0
969.0
969.0
969.0
969.0
21.0
158.0
158.0
158.0
158.0
975.0
975.0
928.0
38.0
38.0
38.0
17.0
8.0
0.0
233.0
233.0
233.0
235.0
22.0
22.0
22.0
22.0
0.0
5.0
860.0
178.0
64.0
42.0
78.0
78.0
12.0
12.0
408.0
577.0
577.0
577.0
475.0
475.0
475.0
102.0
102.0
48.0
641.0
641.0
124.0
124.0
124.0
124.0
16.0
16.0
361.0
15.0
15.0
303.0
303.0
303.0
200.0
200.0
74.0
74.0
825.0
117.0
65.0
65.0
19.0
19.0
19.0
244.0
302.0
302.0
178.0
178.0
178.0
178.0
5.0
5.0
5.0
5.0
239.0
239.0
11.0
302.0
302.0
302.0
302.0
717.0
224.0
224.0
428.0
428.0
226.0
336.0
15.0
15.0
42.0
769.0
769.0
102.0
102.0
102.0
92.0
92.0
557.0
557.0
557.0
557.0
514.0
31.0
31.0
898.0
898.0
898.0
898.0
898.0
2.0
2.0
2.0
65.0
61.0
206.0
2.0
2.0
2.0
2.0
2.0
2.0
113.0
592.0
592.0
592.0
592.0
592.0
15.0
875.0
875.0
875.0
75.0
75.0
76.0
76.0
0.0
0.0
5.0
10.0
10.0
118.0
25.0
25.0
587.0
77.0
77.0
77.0
77.0
77.0
161.0
161.0
161.0
74.0
74.0
43.0
43.0
1.0
606.0
606.0
606.0
606.0
606.0
208.0
208.0
0.0
0.0
0.0
0.0
212.0
291.0
585.0
585.0
149.0
149.0
332.0
640.0
640.0
640.0
640.0
73.0
12.0
12.0
12.0
539.0
198.0
198.0
198.0
198.0
198.0
680.0
31.0
31.0
35.0
201.0
201.0
88.0
680.0
680.0
680.0
680.0
788.0
28.0
28.0
28.0
34.0
34.0
944.0
330.0
78.0
78.0
8.0
81.0
81.0
81.0
773.0
484.0
484.0
403.0
403.0
33.0
33.0
531.0
12.0
12.0
20.0
20.0
123.0
123.0
123.0
123.0
2.0
390.0
422.0
422.0
422.0
265.0
477.0
477.0
517.0
695.0
695.0
152.0
442.0
442.0
376.0
376.0
376.0
34.0
34.0
34.0
100.0
100.0
100.0
100.0
16.0
16.0
92.0
235.0
235.0
631.0
397.0
518.0
518.0
602.0
602.0
602.0
328.0
328.0
73.0
73.0
340.0
196.0
196.0
162.0
162.0
162.0
210.0
210.0
120.0
120.0
22.0
22.0
518.0
518.0
518.0
17.0
288.0
4.0
4.0
911.0
296.0
428.0
336.0
997.0
31.0
776.0
776.0
4.0
4.0
930.0
930.0
16.0
264.0
264.0
264.0
338.0
368.0
539.0
539.0
4.0
99.0
99.0
99.0
99.0
191.0
947.0
947.0
199.0
718.0
718.0
641.0
641.0
514.0
514.0
215.0
215.0
165.0
165.0
165.0
210.0
210.0
5.0
217.0
217.0
217.0
35.0
35.0
257.0
257.0
917.0
917.0
50.0
50.0
50.0
795.0
795.0
199.0
13.0
13.0
708.0
131.0
131.0
44.0
44.0
210.0
210.0
210.0
210.0
72.0
10.0
10.0
10.0
680.0
680.0
680.0
445.0
385.0
385.0
264.0
264.0
385.0
154.0
154.0
757.0
15.0
27.0
27.0
27.0
801.0
42.0
42.0
440.0
56.0
56.0
676.0
93.0
292.0
16.0
16.0
91.0
91.0
350.0
350.0
308.0
308.0
0.0
945.0
945.0
945.0
86.0
86.0
475.0
475.0
983.0
983.0
983.0
291.0
291.0
291.0
44.0
20.0
20.0
20.0
226.0
226.0
7.0
317.0
317.0
995.0
995.0
507.0
275.0
275.0
275.0
3.0
3.0
84.0
84.0
84.0
84.0
115.0
405.0
405.0
405.0
510.0
635.0
635.0
114.0
559.0
559.0
559.0
532.0
15.0
883.0
339.0
339.0
161.0
161.0
389.0
785.0
785.0
785.0
785.0
785.0
912.0
912.0
13.0
13.0
13.0
13.0
14.0
81.0
492.0
492.0
492.0
492.0
438.0
25.0
25.0
17.0
17.0
24.0
635.0
635.0
24.0
119.0
263.0
263.0
263.0
30.0
30.0
30.0
19.0
19.0
385.0
6.0
6.0
1.0
1.0
1.0
1.0
1.0
1.0
1.0
45.0
765.0
765.0
765.0
204.0
6.0
263.0
263.0
52.0
52.0
21.0
21.0
169.0
482.0
482.0
482.0
461.0
305.0
801.0
1.0
51.0
51.0
51.0
160.0
160.0
678.0
678.0
130.0
7.0
7.0
455.0
455.0
73.0
73.0
24.0
24.0
24.0
24.0
24.0
374.0
164.0
681.0
681.0
9.0
762.0
762.0
307.0
86.0
162.0
162.0
162.0
162.0
23.0
51.0
9.0
9.0
9.0
28.0
3.0
3.0
91.0
91.0
156.0
843.0
5.0
5.0
467.0
467.0
66.0
262.0
44.0
44.0
963.0
8.0
8.0
8.0
8.0
15.0
15.0
15.0
123.0
123.0
450.0
450.0
188.0
328.0
453.0
453.0
782.0
15.0
15.0
184.0
184.0
800.0
800.0
110.0
110.0
964.0
964.0
549.0
549.0
189.0
189.0
189.0
33.0
557.0
18.0
18.0
18.0
38.0
323.0
323.0
569.0
22.0
22.0
22.0
22.0
22.0
169.0
169.0
30.0
30.0
378.0
378.0
378.0
526.0
526.0
526.0
938.0
113.0
113.0
113.0
113.0
113.0
140.0
140.0
140.0
1.0
1.0
657.0
657.0
657.0
657.0
358.0
316.0
58.0
17.0
17.0
48.0
22.0
22.0
22.0
22.0
368.0
368.0
368.0
368.0
113.0
185.0
73.0
73.0
376.0
376.0
6.0
69.0
607.0
607.0
48.0
48.0
48.0
154.0
503.0
503.0
503.0
161.0
161.0
161.0
959.0
251.0
251.0
109.0
385.0
385.0
262.0
262.0
224.0
224.0
745.0
745.0
161.0
161.0
82.0
82.0
239.0
25.0
25.0
25.0
25.0
631.0
631.0
180.0
408.0
408.0
73.0
73.0
73.0
51.0
51.0
51.0
51.0
51.0
51.0
584.0
584.0
811.0
185.0
185.0
980.0
58.0
1.0
1.0
258.0
296.0
296.0
3.0
307.0
307.0
307.0
307.0
141.0
141.0
614.0
614.0
614.0
614.0
46.0
46.0
482.0
73.0
73.0
73.0
243.0
0.0
379.0
379.0
308.0
34.0
24.0
24.0
24.0
79.0
79.0
60.0
60.0
60.0
230.0
553.0
553.0
41.0
41.0
21.0
37.0
37.0
37.0
77.0
28.0
28.0
28.0
28.0
28.0
28.0
28.0
594.0
594.0
113.0
183.0
183.0
790.0
790.0
790.0
57.0
57.0
156.0
80.0
80.0
98.0
98.0
98.0
938.0
584.0
584.0
584.0
584.0
70.0
606.0
606.0
73.0
807.0
38.0
641.0
371.0
86.0
86.0
238.0
238.0
164.0
164.0
164.0
165.0
124.0
124.0
515.0
515.0
515.0
515.0
701.0
701.0
657.0
657.0
657.0
445.0
539.0
539.0
539.0
72.0
0.0
0.0
0.0
538.0
15.0
205.0
205.0
205.0
205.0
205.0
675.0
7.0
7.0
26.0
131.0
131.0
131.0
226.0
226.0
99.0
2.0
87.0
348.0
348.0
348.0
348.0
348.0
348.0
770.0
22.0
337.0
117.0
117.0
49.0
49.0
262.0
262.0
262.0
4.0
4.0
4.0
21.0
21.0
339.0
339.0
559.0
559.0
559.0
380.0
380.0
390.0
54.0
54.0
510.0
16.0
513.0
513.0
502.0
502.0
502.0
215.0
215.0
215.0
37.0
37.0
20.0
3.0
3.0
995.0
309.0
309.0
309.0
607.0
2.0
18.0
423.0
423.0
947.0
947.0
947.0
947.0
947.0
24.0
24.0
840.0
18.0
18.0
18.0
14.0
14.0
576.0
576.0
576.0
576.0
576.0
8.0
8.0
1.0
1.0
54.0
520.0
66.0
107.0
107.0
55.0
55.0
55.0
842.0
66.0
34.0
34.0
34.0
34.0
34.0
3.0
187.0
187.0
187.0
494.0
494.0
494.0
270.0
14.0
14.0
14.0
441.0
441.0
99.0
99.0
374.0
205.0
205.0
161.0
161.0
299.0
299.0
299.0
136.0
136.0
136.0
52.0
206.0
206.0
2.0
2.0
232.0
124.0
419.0
125.0
519.0
249.0
14.0
14.0
14.0
14.0
9.0
9.0
695.0
695.0
538.0
538.0
538.0
78.0
78.0
78.0
78.0
340.0
340.0
1.0
1.0
1.0
95.0
95.0
95.0
1.0
1.0
110.0
308.0
528.0
528.0
218.0
218.0
382.0
198.0
65.0
65.0
65.0
127.0
127.0
127.0
373.0
373.0
43.0
463.0
463.0
0.0
0.0
0.0
34.0
34.0
34.0
34.0
284.0
284.0
156.0
156.0
156.0
156.0
527.0
527.0
120.0
120.0
120.0
120.0
21.0
21.0
161.0
883.0
883.0
883.0
99.0
99.0
99.0
24.0
537.0
24.0
24.0
24.0
24.0
5.0
5.0
5.0
5.0
228.0
228.0
8.0
8.0
469.0
303.0
303.0
57.0
57.0
302.0
933.0
592.0
592.0
592.0
592.0
43.0
43.0
43.0
785.0
785.0
418.0
418.0
418.0
78.0
88.0
491.0
491.0
491.0
491.0
491.0
107.0
253.0
439.0
520.0
520.0
718.0
718.0
25.0
25.0
25.0
232.0
232.0
804.0
804.0
15.0
15.0
133.0
133.0
133.0
131.0
131.0
538.0
538.0
538.0
538.0
15.0
198.0
3.0
3.0
20.0
20.0
124.0
75.0
75.0
607.0
607.0
695.0
695.0
84.0
917.0
115.0
15.0
15.0
15.0
15.0
15.0
15.0
15.0
432.0
90.0
90.0
331.0
331.0
1.0
319.0
13.0
445.0
445.0
445.0
228.0
852.0
852.0
35.0
35.0
0.0
289.0
84.0
994.0
994.0
882.0
882.0
882.0
3.0
3.0
947.0
128.0
128.0
80.0
27.0
27.0
27.0
27.0
27.0
299.0
109.0
109.0
109.0
2.0
42.0
42.0
42.0
42.0
42.0
76.0
76.0
76.0
396.0
396.0
227.0
227.0
227.0
520.0
59.0
15.0
142.0
393.0
61.0
61.0
61.0
61.0
75.0
75.0
969.0
969.0
969.0
31.0
396.0
396.0
396.0
165.0
165.0
165.0
336.0
72.0
16.0
16.0
730.0
33.0
385.0
385.0
795.0
795.0
795.0
319.0
202.0
202.0
202.0
666.0
666.0
7.0
291.0
291.0
291.0
291.0
291.0
19.0
361.0
361.0
361.0
550.0
4.0
4.0
137.0
516.0
85.0
5.0
3.0
3.0
3.0
3.0
703.0
703.0
703.0
36.0
198.0
852.0
185.0
185.0
185.0
27.0
27.0
14.0
14.0
229.0
84.0
84.0
22.0
22.0
22.0
22.0
20.0
20.0
20.0
484.0
484.0
484.0
484.0
24.0
161.0
161.0
920.0
74.0
292.0
292.0
343.0
343.0
291.0
291.0
61.0
61.0
61.0
61.0
338.0
338.0
152.0
336.0
336.0
336.0
206.0
180.0
47.0
47.0
227.0
65.0
65.0
65.0
37.0
37.0
37.0
7.0
109.0
109.0
178.0
178.0
178.0
178.0
188.0
188.0
4.0
4.0
4.0
675.0
675.0
9.0
812.0
812.0
812.0
913.0
913.0
913.0
913.0
896.0
896.0
585.0
585.0
29.0
29.0
29.0
263.0
263.0
54.0
42.0
38.0
38.0
38.0
17.0
17.0
574.0
574.0
88.0
88.0
88.0
88.0
88.0
222.0
222.0
165.0
145.0
408.0
142.0
142.0
115.0
0.0
28.0
20.0
20.0
20.0
520.0
525.0
525.0
525.0
135.0
135.0
214.0
111.0
111.0
111.0
138.0
138.0
337.0
215.0
215.0
111.0
111.0
231.0
231.0
231.0
947.0
947.0
947.0
81.0
0.0
0.0
337.0
337.0
768.0
768.0
768.0
191.0
2.0
87.0
103.0
103.0
3.0
3.0
228.0
228.0
228.0
21.0
21.0
21.0
21.0
867.0
867.0
867.0
173.0
173.0
173.0
436.0
205.0
205.0
383.0
383.0
383.0
164.0
164.0
164.0
542.0
99.0
253.0
253.0
253.0
37.0
37.0
6.0
6.0
883.0
883.0
883.0
883.0
354.0
354.0
69.0
4.0
4.0
4.0
31.0
31.0
31.0
60.0
60.0
43.0
43.0
947.0
947.0
26.0
59.0
59.0
59.0
30.0
30.0
30.0
7.0
7.0
4.0
4.0
132.0
7.0
766.0
766.0
27.0
27.0
241.0
241.0
27.0
57.0
57.0
57.0
11.0
11.0
11.0
167.0
167.0
380.0
380.0
657.0
657.0
228.0
228.0
228.0
228.0
228.0
63.0
199.0
4.0
4.0
197.0
197.0
536.0
536.0
536.0
43.0
10.0
10.0
220.0
213.0
213.0
938.0
938.0
588.0
453.0
453.0
12.0
12.0
183.0
183.0
72.0
7.0
14.0
14.0
14.0
1.0
1.0
1.0
904.0
904.0
11.0
25.0
291.0
291.0
291.0
450.0
450.0
450.0
482.0
549.0
549.0
549.0
549.0
339.0
632.0
632.0
922.0
922.0
922.0
16.0
16.0
16.0
0.0
226.0
226.0
226.0
683.0
683.0
6.0
1.0
787.0
787.0
787.0
787.0
99.0
93.0
93.0
73.0
73.0
73.0
73.0
240.0
158.0
158.0
708.0
379.0
379.0
379.0
43.0
62.0
130.0
926.0
926.0
926.0
289.0
3.0
784.0
784.0
901.0
185.0
185.0
480.0
373.0
373.0
373.0
373.0
354.0
354.0
354.0
354.0
997.0
997.0
268.0
268.0
268.0
349.0
44.0
39.0
6.0
6.0
6.0
11.0
546.0
546.0
90.0
90.0
90.0
90.0
3.0
4.0
4.0
4.0
589.0
589.0
589.0
255.0
255.0
255.0
144.0
144.0
144.0
144.0
103.0
103.0
399.0
399.0
13.0
13.0
13.0
13.0
207.0
13.0
13.0
203.0
203.0
203.0
53.0
53.0
53.0
205.0
205.0
46.0
434.0
292.0
292.0
31.0
78.0
78.0
78.0
469.0
469.0
533.0
533.0
3.0
336.0
336.0
489.0
516.0
136.0
904.0
904.0
904.0
116.0
96.0
505.0
505.0
784.0
131.0
305.0
201.0
31.0
31.0
485.0
559.0
559.0
701.0
701.0
127.0
127.0
30.0
30.0
30.0
30.0
84.0
84.0
323.0
323.0
323.0
323.0
323.0
131.0
12.0
12.0
12.0
12.0
20.0
20.0
20.0
20.0
107.0
107.0
29.0
3.0
3.0
180.0
180.0
180.0
180.0
113.0
113.0
113.0
113.0
649.0
649.0
649.0
649.0
649.0
436.0
436.0
436.0
109.0
109.0
32.0
32.0
4.0
1.0
1.0
228.0
228.0
228.0
17.0
17.0
596.0
596.0
28.0
28.0
358.0
170.0
170.0
119.0
119.0
119.0
88.0
88.0
88.0
88.0
42.0
136.0
22.0
550.0
550.0
550.0
514.0
483.0
483.0
473.0
473.0
137.0
137.0
137.0
258.0
258.0
258.0
258.0
258.0
258.0
211.0
211.0
742.0
742.0
376.0
477.0
7.0
924.0
924.0
924.0
924.0
692.0
68.0
68.0
41.0
41.0
41.0
41.0
41.0
41.0
41.0
41.0
271.0
47.0
47.0
47.0
113.0
113.0
787.0
172.0
27.0
27.0
228.0
673.0
4.0
759.0
759.0
933.0
137.0
5.0
5.0
5.0
5.0
5.0
8.0
51.0
230.0
361.0
361.0
25.0
25.0
25.0
25.0
226.0
648.0
648.0
337.0
337.0
337.0
337.0
23.0
23.0
23.0
23.0
155.0
74.0
74.0
74.0
463.0
37.0
37.0
37.0
61.0
61.0
61.0
21.0
291.0
291.0
291.0
291.0
275.0
275.0
275.0
415.0
415.0
224.0
105.0
105.0
3.0
3.0
3.0
6.0
6.0
653.0
263.0
263.0
263.0
34.0
34.0
34.0
34.0
901.0
494.0
252.0
252.0
252.0
994.0
994.0
994.0
0.0
0.0
4.0
4.0
316.0
809.0
166.0
166.0
166.0
166.0
27.0
27.0
27.0
264.0
235.0
509.0
509.0
102.0
102.0
102.0
102.0
292.0
292.0
292.0
417.0
784.0
784.0
683.0
683.0
407.0
407.0
840.0
840.0
840.0
0.0
0.0
292.0
292.0
292.0
292.0
292.0
930.0
218.0
218.0
443.0
443.0
131.0
60.0
22.0
485.0
88.0
88.0
88.0
296.0
97.0
97.0
600.0
542.0
542.0
1.0
1.0
1.0
19.0
19.0
87.0
87.0
87.0
525.0
635.0
2.0
2.0
2.0
111.0
111.0
111.0
4.0
4.0
458.0
458.0
458.0
490.0
490.0
292.0
292.0
18.0
18.0
201.0
201.0
70.0
55.0
49.0
49.0
49.0
93.0
35.0
35.0
10.0
198.0
198.0
743.0
743.0
743.0
701.0
701.0
701.0
108.0
108.0
108.0
108.0
83.0
376.0
376.0
376.0
925.0
925.0
925.0
925.0
205.0
145.0
458.0
458.0
567.0
273.0
273.0
273.0
273.0
111.0
131.0
131.0
131.0
131.0
131.0
129.0
129.0
129.0
129.0
129.0
129.0
191.0
28.0
28.0
28.0
28.0
3.0
3.0
347.0
956.0
956.0
165.0
165.0
102.0
813.0
813.0
560.0
560.0
918.0
918.0
918.0
206.0
206.0
206.0
54.0
15.0
1.0
1.0
15.0
15.0
15.0
180.0
180.0
180.0
115.0
115.0
9.0
9.0
9.0
9.0
14.0
6.0
6.0
299.0
7.0
794.0
794.0
794.0
31.0
31.0
31.0
447.0
447.0
100.0
100.0
100.0
5.0
5.0
15.0
15.0
15.0
227.0
227.0
24.0
431.0
357.0
359.0
359.0
4.0
619.0
62.0
62.0
180.0
22.0
22.0
29.0
602.0
602.0
602.0
228.0
825.0
140.0
294.0
294.0
294.0
309.0
315.0
431.0
137.0
137.0
296.0
296.0
296.0
296.0
36.0
36.0
393.0
370.0
370.0
3.0
323.0
607.0
107.0
107.0
107.0
107.0
60.0
60.0
134.0
134.0
134.0
323.0
24.0
22.0
22.0
41.0
41.0
491.0
807.0
807.0
9.0
9.0
9.0
9.0
4.0
4.0
396.0
396.0
154.0
154.0
5.0
164.0
164.0
164.0
164.0
164.0
510.0
510.0
510.0
510.0
979.0
979.0
211.0
211.0
224.0
224.0
224.0
224.0
346.0
44.0
122.0
0.0
756.0
756.0
756.0
0.0
25.0
25.0
2.0
2.0
201.0
201.0
846.0
189.0
189.0
189.0
328.0
328.0
328.0
328.0
328.0
348.0
348.0
348.0
128.0
502.0
502.0
502.0
494.0
202.0
202.0
252.0
252.0
252.0
252.0
550.0
2.0
2.0
2.0
236.0
561.0
202.0
296.0
295.0
86.0
186.0
186.0
65.0
65.0
103.0
103.0
26.0
26.0
497.0
35.0
35.0
168.0
46.0
31.0
31.0
403.0
793.0
793.0
514.0
14.0
14.0
14.0
14.0
14.0
93.0
132.0
363.0
375.0
375.0
0.0
0.0
0.0
0.0
100.0
100.0
14.0
98.0
98.0
98.0
687.0
9.0
633.0
15.0
41.0
41.0
4.0
4.0
4.0
4.0
198.0
198.0
27.0
177.0
177.0
235.0
235.0
235.0
235.0
235.0
880.0
262.0
262.0
262.0
47.0
47.0
352.0
37.0
44.0
44.0
110.0
110.0
110.0
110.0
332.0
332.0
111.0
174.0
38.0
38.0
683.0
683.0
111.0
111.0
111.0
42.0
343.0
343.0
42.0
721.0
721.0
227.0
227.0
227.0
19.0
19.0
370.0
370.0
370.0
7.0
7.0
362.0
362.0
590.0
17.0
17.0
17.0
48.0
48.0
831.0
831.0
201.0
39.0
39.0
463.0
15.0
15.0
4.0
4.0
0.0
666.0
666.0
49.0
49.0
49.0
12.0
12.0
12.0
16.0
119.0
119.0
84.0
84.0
556.0
556.0
556.0
48.0
278.0
278.0
278.0
156.0
156.0
412.0
180.0
180.0
180.0
20.0
20.0
641.0
641.0
641.0
6.0
6.0
6.0
57.0
57.0
57.0
57.0
57.0
760.0
760.0
30.0
583.0
527.0
3.0
3.0
117.0
26.0
26.0
1.0
1.0
158.0
158.0
158.0
22.0
22.0
779.0
779.0
374.0
374.0
26.0
26.0
26.0
208.0
208.0
101.0
101.0
645.0
11.0
11.0
302.0
302.0
672.0
310.0
310.0
11.0
11.0
72.0
72.0
72.0
66.0
516.0
303.0
303.0
481.0
696.0
696.0
696.0
696.0
696.0
756.0
756.0
2.0
2.0
2.0
2.0
205.0
205.0
21.0
21.0
292.0
185.0
1.0
1.0
1.0
320.0
320.0
320.0
5.0
5.0
5.0
5.0
21.0
0.0
0.0
5.0
5.0
5.0
149.0
964.0
964.0
964.0
964.0
239.0
239.0
680.0
680.0
756.0
756.0
756.0
234.0
234.0
234.0
46.0
883.0
883.0
17.0
17.0
590.0
590.0
590.0
590.0
121.0
121.0
121.0
247.0
247.0
247.0
247.0
11.0
233.0
233.0
11.0
11.0
11.0
30.0
30.0
396.0
396.0
152.0
103.0
103.0
103.0
949.0
949.0
949.0
88.0
88.0
132.0
156.0
156.0
242.0
418.0
418.0
911.0
911.0
911.0
911.0
21.0
527.0
291.0
645.0
645.0
645.0
645.0
6.0
6.0
6.0
6.0
6.0
53.0
0.0
0.0
0.0
0.0
0.0
33.0
33.0
597.0
180.0
180.0
180.0
1.0
262.0
262.0
262.0
262.0
262.0
3.0
3.0
3.0
3.0
245.0
245.0
59.0
7.0
3.0
743.0
743.0
303.0
48.0
48.0
48.0
48.0
363.0
363.0
363.0
388.0
388.0
388.0
388.0
12.0
12.0
12.0
896.0
896.0
495.0
131.0
730.0
730.0
730.0
493.0
118.0
49.0
49.0
49.0
21.0
72.0
72.0
72.0
72.0
124.0
124.0
124.0
122.0
55.0
55.0
273.0
273.0
292.0
649.0
2.0
5.0
5.0
5.0
649.0
419.0
30.0
369.0
369.0
3.0
73.0
73.0
698.0
252.0
607.0
607.0
607.0
24.0
24.0
120.0
120.0
120.0
120.0
922.0
922.0
40.0
40.0
40.0
40.0
40.0
2.0
329.0
329.0
162.0
20.0
20.0
233.0
233.0
233.0
554.0
423.0
77.0
77.0
20.0
20.0
631.0
631.0
21.0
54.0
54.0
54.0
27.0
27.0
77.0
13.0
13.0
583.0
583.0
583.0
413.0
431.0
240.0
240.0
240.0
240.0
335.0
335.0
173.0
173.0
173.0
173.0
513.0
482.0
195.0
195.0
195.0
1.0
1.0
1.0
1.0
1.0
14.0
14.0
239.0
239.0
198.0
198.0
198.0
43.0
43.0
43.0
247.0
247.0
33.0
739.0
86.0
86.0
1.0
1.0
922.0
42.0
43.0
7.0
7.0
189.0
189.0
189.0
8.0
73.0
73.0
73.0
128.0
128.0
405.0
405.0
242.0
242.0
242.0
242.0
6.0
6.0
21.0
21.0
239.0
239.0
2.0
2.0
48.0
48.0
590.0
590.0
494.0
18.0
18.0
18.0
18.0
8.0
8.0
12.0
12.0
12.0
6.0
6.0
228.0
228.0
889.0
889.0
889.0
889.0
119.0
904.0
205.0
205.0
145.0
145.0
296.0
296.0
296.0
23.0
113.0
113.0
113.0
113.0
93.0
93.0
657.0
657.0
657.0
352.0
67.0
67.0
765.0
765.0
765.0
765.0
988.0
988.0
988.0
20.0
20.0
20.0
482.0
177.0
41.0
41.0
41.0
41.0
323.0
323.0
323.0
13.0
37.0
46.0
46.0
46.0
46.0
205.0
336.0
336.0
336.0
295.0
295.0
295.0
3.0
3.0
3.0
368.0
368.0
699.0
86.0
794.0
230.0
212.0
212.0
112.0
112.0
112.0
112.0
176.0
592.0
480.0
480.0
480.0
0.0
0.0
0.0
830.0
180.0
180.0
174.0
174.0
174.0
456.0
762.0
0.0
0.0
0.0
357.0
357.0
357.0
338.0
338.0
338.0
338.0
244.0
244.0
219.0
100.0
100.0
36.0
878.0
933.0
554.0
554.0
554.0
195.0
195.0
228.0
228.0
109.0
109.0
31.0
31.0
31.0
31.0
439.0
439.0
439.0
933.0
933.0
933.0
933.0
194.0
72.0
72.0
72.0
590.0
590.0
590.0
116.0
116.0
116.0
116.0
317.0
367.0
367.0
226.0
226.0
226.0
686.0
686.0
620.0
620.0
620.0
151.0
151.0
122.0
493.0
493.0
47.0
38.0
273.0
25.0
25.0
25.0
88.0
88.0
88.0
88.0
378.0
3.0
612.0
6.0
6.0
6.0
5.0
5.0
5.0
176.0
1.0
251.0
251.0
251.0
860.0
520.0
589.0
116.0
116.0
8.0
8.0
151.0
151.0
120.0
962.0
962.0
962.0
51.0
51.0
51.0
228.0
228.0
728.0
728.0
30.0
42.0
235.0
235.0
235.0
924.0
924.0
924.0
520.0
520.0
520.0
520.0
8.0
8.0
801.0
31.0
384.0
384.0
384.0
384.0
384.0
21.0
21.0
21.0
150.0
30.0
30.0
212.0
212.0
212.0
65.0
65.0
880.0
880.0
11.0
8.0
8.0
8.0
17.0
17.0
17.0
17.0
59.0
59.0
59.0
59.0
10.0
181.0
95.0
17.0
480.0
480.0
480.0
139.0
139.0
139.0
139.0
3.0
348.0
344.0
344.0
91.0
91.0
91.0
419.0
80.0
141.0
141.0
141.0
141.0
141.0
141.0
153.0
36.0
2.0
2.0
343.0
343.0
759.0
759.0
759.0
183.0
183.0
183.0
104.0
104.0
161.0
418.0
418.0
514.0
514.0
38.0
49.0
49.0
107.0
107.0
107.0
233.0
233.0
934.0
486.0
514.0
214.0
214.0
214.0
142.0
142.0
142.0
142.0
228.0
822.0
822.0
480.0
297.0
297.0
30.0
30.0
40.0
40.0
40.0
353.0
860.0
860.0
860.0
922.0
922.0
922.0
922.0
922.0
922.0
25.0
25.0
0.0
0.0
505.0
505.0
505.0
455.0
455.0
455.0
0.0
703.0
292.0
665.0
665.0
5.0
5.0
5.0
999.0
999.0
999.0
161.0
161.0
161.0
177.0
177.0
177.0
222.0
222.0
954.0
954.0
954.0
259.0
90.0
2.0
418.0
418.0
418.0
418.0
396.0
396.0
803.0
803.0
803.0
803.0
803.0
74.0
74.0
239.0
239.0
239.0
577.0
577.0
577.0
768.0
348.0
348.0
348.0
25.0
344.0
37.0
74.0
74.0
74.0
4.0
4.0
4.0
442.0
442.0
442.0
6.0
6.0
676.0
93.0
485.0
485.0
485.0
171.0
74.0
27.0
27.0
27.0
938.0
938.0
938.0
36.0
36.0
36.0
21.0
21.0
21.0
21.0
590.0
146.0
934.0
934.0
113.0
994.0
994.0
756.0
131.0
35.0
320.0
914.0
914.0
914.0
914.0
914.0
418.0
418.0
880.0
619.0
619.0
619.0
619.0
41.0
620.0
213.0
142.0
142.0
142.0
13.0
23.0
23.0
527.0
533.0
533.0
533.0
741.0
501.0
501.0
501.0
278.0
278.0
278.0
278.0
161.0
161.0
161.0
549.0
549.0
2.0
0.0
0.0
642.0
8.0
312.0
198.0
26.0
26.0
26.0
418.0
477.0
477.0
55.0
55.0
244.0
244.0
298.0
298.0
742.0
742.0
57.0
57.0
514.0
514.0
514.0
514.0
25.0
25.0
25.0
25.0
55.0
55.0
451.0
158.0
158.0
158.0
158.0
158.0
220.0
292.0
292.0
760.0
74.0
74.0
169.0
169.0
53.0
103.0
103.0
15.0
14.0
14.0
180.0
180.0
0.0
225.0
225.0
556.0
556.0
556.0
904.0
904.0
904.0
956.0
956.0
956.0
69.0
69.0
69.0
480.0
480.0
480.0
480.0
102.0
37.0
37.0
246.0
48.0
48.0
48.0
88.0
408.0
408.0
408.0
156.0
156.0
16.0
16.0
16.0
297.0
297.0
236.0
165.0
165.0
202.0
703.0
407.0
407.0
883.0
883.0
883.0
883.0
883.0
883.0
209.0
209.0
282.0
282.0
282.0
85.0
85.0
144.0
74.0
74.0
74.0
102.0
102.0
102.0
76.0
76.0
896.0
202.0
202.0
202.0
202.0
202.0
58.0
32.0
32.0
41.0
226.0
226.0
13.0
13.0
181.0
181.0
649.0
367.0
232.0
232.0
846.0
846.0
551.0
934.0
934.0
115.0
41.0
41.0
41.0
343.0
343.0
401.0
401.0
401.0
401.0
401.0
459.0
364.0
364.0
111.0
111.0
216.0
216.0
216.0
135.0
135.0
186.0
22.0
22.0
227.0
453.0
453.0
453.0
167.0
167.0
167.0
177.0
177.0
130.0
50.0
50.0
50.0
367.0
367.0
49.0
49.0
49.0
10.0
10.0
165.0
428.0
428.0
402.0
11.0
11.0
11.0
152.0
152.0
152.0
33.0
33.0
33.0
33.0
33.0
33.0
913.0
913.0
21.0
21.0
21.0
236.0
236.0
345.0
345.0
583.0
721.0
721.0
538.0
325.0
550.0
550.0
550.0
550.0
550.0
585.0
585.0
585.0
413.0
413.0
413.0
768.0
768.0
883.0
883.0
883.0
681.0
681.0
681.0
739.0
739.0
144.0
144.0
0.0
0.0
0.0
0.0
387.0
387.0
387.0
265.0
88.0
211.0
308.0
308.0
23.0
3.0
3.0
3.0
126.0
126.0
153.0
153.0
153.0
269.0
500.0
500.0
607.0
607.0
607.0
108.0
108.0
327.0
327.0
641.0
230.0
860.0
860.0
243.0
243.0
542.0
795.0
928.0
928.0
928.0
451.0
451.0
3.0
227.0
227.0
48.0
48.0
278.0
973.0
699.0
699.0
699.0
232.0
232.0
232.0
4.0
4.0
4.0
4.0
77.0
116.0
288.0
256.0
236.0
36.0
785.0
9.0
539.0
539.0
48.0
146.0
146.0
146.0
759.0
759.0
165.0
29.0
602.0
602.0
602.0
453.0
453.0
202.0
295.0
295.0
295.0
680.0
680.0
680.0
680.0
95.0
95.0
44.0
44.0
44.0
44.0
922.0
156.0
156.0
151.0
151.0
74.0
74.0
463.0
943.0
154.0
154.0
154.0
154.0
360.0
360.0
360.0
177.0
177.0
177.0
25.0
25.0
25.0
2.0
2.0
2.0
2.0
2.0
9.0
9.0
788.0
436.0
444.0
444.0
444.0
444.0
227.0
227.0
227.0
24.0
92.0
92.0
92.0
92.0
736.0
736.0
377.0
97.0
97.0
218.0
218.0
768.0
567.0
567.0
567.0
567.0
17.0
17.0
17.0
852.0
852.0
852.0
852.0
852.0
9.0
9.0
48.0
4.0
269.0
269.0
306.0
169.0
357.0
246.0
246.0
97.0
97.0
0.0
654.0
654.0
48.0
48.0
495.0
495.0
495.0
495.0
717.0
10.0
0.0
0.0
0.0
458.0
458.0
358.0
2.0
2.0
2.0
2.0
48.0
48.0
343.0
732.0
732.0
510.0
510.0
48.0
338.0
14.0
14.0
294.0
294.0
615.0
615.0
122.0
27.0
27.0
27.0
27.0
5.0
94.0
614.0
852.0
69.0
69.0
69.0
51.0
51.0
154.0
154.0
154.0
65.0
77.0
77.0
662.0
662.0
421.0
421.0
421.0
6.0
6.0
3.0
3.0
3.0
3.0
3.0
8.0
555.0
18.0
18.0
18.0
18.0
2.0
2.0
158.0
158.0
928.0
928.0
666.0
666.0
9.0
9.0
86.0
2.0
11.0
11.0
317.0
239.0
239.0
676.0
676.0
39.0
77.0
27.0
27.0
27.0
37.0
37.0
878.0
878.0
878.0
151.0
53.0
514.0
241.0
0.0
0.0
0.0
263.0
211.0
211.0
211.0
211.0
211.0
967.0
967.0
401.0
401.0
177.0
177.0
801.0
338.0
387.0
387.0
278.0
57.0
57.0
57.0
109.0
273.0
698.0
698.0
185.0
592.0
304.0
304.0
304.0
19.0
139.0
997.0
0.0
480.0
480.0
480.0
480.0
480.0
480.0
480.0
228.0
469.0
469.0
469.0
93.0
93.0
82.0
82.0
1.0
800.0
800.0
800.0
501.0
501.0
501.0
145.0
145.0
353.0
353.0
353.0
49.0
997.0
997.0
997.0
997.0
997.0
997.0
997.0
323.0
54.0
831.0
831.0
831.0
831.0
218.0
2.0
1.0
657.0
657.0
439.0
439.0
251.0
251.0
251.0
288.0
938.0
938.0
938.0
938.0
6.0
6.0
6.0
831.0
831.0
831.0
31.0
31.0
160.0
5.0
174.0
262.0
262.0
262.0
23.0
23.0
642.0
642.0
642.0
273.0
273.0
0.0
649.0
649.0
510.0
582.0
3.0
898.0
898.0
442.0
442.0
442.0
739.0
98.0
98.0
62.0
62.0
6.0
284.0
375.0
145.0
176.0
271.0
271.0
271.0
19.0
418.0
71.0
71.0
71.0
525.0
525.0
525.0
458.0
247.0
247.0
13.0
319.0
319.0
319.0
319.0
516.0
516.0
15.0
983.0
983.0
983.0
983.0
152.0
152.0
152.0
0.0
502.0
502.0
502.0
265.0
46.0
46.0
46.0
46.0
259.0
25.0
25.0
279.0
463.0
336.0
336.0
360.0
360.0
360.0
104.0
104.0
104.0
445.0
445.0
445.0
445.0
31.0
31.0
14.0
589.0
589.0
10.0
10.0
16.0
6.0
6.0
14.0
14.0
14.0
14.0
178.0
178.0
998.0
60.0
60.0
102.0
231.0
231.0
231.0
304.0
304.0
57.0
7.0
7.0
7.0
570.0
43.0
348.0
339.0
339.0
58.0
4.0
510.0
114.0
114.0
97.0
97.0
3.0
152.0
152.0
152.0
360.0
360.0
774.0
774.0
774.0
155.0
3.0
3.0
176.0
6.0
6.0
6.0
6.0
531.0
531.0
531.0
531.0
538.0
5.0
5.0
5.0
867.0
867.0
867.0
491.0
491.0
188.0
188.0
188.0
188.0
26.0
430.0
430.0
430.0
430.0
202.0
202.0
202.0
109.0
109.0
109.0
45.0
136.0
549.0
228.0
228.0
84.0
84.0
84.0
84.0
603.0
603.0
603.0
603.0
47.0
47.0
47.0
47.0
22.0
22.0
43.0
43.0
43.0
271.0
3.0
3.0
5.0
5.0
249.0
249.0
249.0
226.0
354.0
354.0
354.0
466.0
466.0
466.0
525.0
525.0
850.0
850.0
850.0
0.0
339.0
339.0
92.0
9.0
255.0
255.0
7.0
7.0
7.0
103.0
103.0
103.0
676.0
676.0
676.0
436.0
436.0
9.0
9.0
252.0
252.0
252.0
252.0
5.0
366.0
366.0
348.0
348.0
348.0
407.0
0.0
111.0
167.0
167.0
167.0
167.0
675.0
675.0
675.0
675.0
675.0
151.0
399.0
1.0
50.0
17.0
17.0
8.0
357.0
9.0
9.0
167.0
167.0
114.0
2.0
2.0
2.0
2.0
2.0
165.0
469.0
469.0
364.0
364.0
364.0
364.0
206.0
206.0
212.0
212.0
160.0
160.0
56.0
363.0
363.0
27.0
192.0
192.0
592.0
592.0
592.0
592.0
248.0
248.0
109.0
109.0
109.0
109.0
109.0
308.0
308.0
37.0
307.0
78.0
78.0
83.0
83.0
83.0
813.0
813.0
813.0
813.0
813.0
195.0
399.0
399.0
399.0
431.0
249.0
420.0
904.0
904.0
166.0
590.0
510.0
109.0
502.0
48.0
5.0
44.0
44.0
44.0
38.0
711.0
711.0
711.0
0.0
0.0
407.0
407.0
407.0
407.0
278.0
278.0
639.0
639.0
113.0
113.0
684.0
169.0
35.0
35.0
178.0
178.0
178.0
178.0
739.0
173.0
828.0
828.0
828.0
2.0
2.0
2.0
933.0
913.0
77.0
2.0
2.0
2.0
962.0
28.0
445.0
445.0
445.0
24.0
24.0
24.0
180.0
180.0
801.0
597.0
597.0
309.0
705.0
352.0
352.0
352.0
352.0
352.0
120.0
120.0
222.0
222.0
222.0
222.0
9.0
531.0
531.0
292.0
159.0
159.0
159.0
113.0
113.0
92.0
607.0
607.0
607.0
24.0
56.0
292.0
292.0
292.0
631.0
631.0
631.0
631.0
631.0
13.0
13.0
13.0
125.0
323.0
122.0
6.0
6.0
6.0
6.0
352.0
352.0
527.0
527.0
149.0
149.0
353.0
363.0
641.0
641.0
641.0
318.0
161.0
27.0
27.0
296.0
40.0
40.0
380.0
380.0
442.0
442.0
415.0
110.0
110.0
110.0
520.0
520.0
520.0
606.0
606.0
606.0
606.0
1.0
390.0
57.0
57.0
19.0
19.0
22.0
22.0
22.0
5.0
5.0
5.0
14.0
200.0
3.0
3.0
3.0
813.0
813.0
813.0
813.0
382.0
382.0
583.0
167.0
25.0
712.0
712.0
447.0
5.0
5.0
296.0
296.0
54.0
118.0
399.0
399.0
399.0
399.0
399.0
35.0
35.0
35.0
703.0
703.0
211.0
211.0
188.0
2.0
376.0
376.0
9.0
9.0
17.0
17.0
17.0
18.0
175.0
175.0
175.0
1.0
1.0
15.0
15.0
15.0
15.0
99.0
99.0
135.0
673.0
206.0
206.0
206.0
206.0
206.0
21.0
574.0
574.0
125.0
125.0
1.0
181.0
337.0
337.0
337.0
337.0
664.0
664.0
37.0
699.0
167.0
18.0
18.0
18.0
359.0
359.0
66.0
66.0
66.0
5.0
5.0
741.0
279.0
290.0
290.0
473.0
473.0
473.0
473.0
1.0
1.0
4.0
4.0
4.0
16.0
0.0
0.0
170.0
31.0
31.0
98.0
0.0
0.0
0.0
0.0
9.0
9.0
41.0
41.0
41.0
212.0
494.0
494.0
494.0
494.0
494.0
31.0
28.0
28.0
28.0
5.0
5.0
113.0
328.0
17.0
17.0
17.0
73.0
31.0
77.0
77.0
933.0
765.0
92.0
92.0
795.0
53.0
516.0
516.0
0.0
0.0
1.0
1.0
1.0
1.0
20.0
20.0
25.0
25.0
883.0
109.0
109.0
721.0
721.0
622.0
819.0
819.0
819.0
4.0
23.0
23.0
23.0
258.0
519.0
519.0
519.0
519.0
160.0
349.0
349.0
845.0
31.0
31.0
31.0
31.0
31.0
31.0
16.0
16.0
224.0
224.0
224.0
126.0
126.0
573.0
55.0
260.0
20.0
180.0
508.0
508.0
508.0
508.0
508.0
211.0
211.0
37.0
883.0
883.0
883.0
883.0
201.0
201.0
24.0
25.0
25.0
685.0
44.0
0.0
15.0
176.0
176.0
323.0
71.0
71.0
71.0
852.0
852.0
852.0
793.0
793.0
123.0
320.0
22.0
22.0
945.0
945.0
577.0
577.0
577.0
393.0
257.0
436.0
212.0
181.0
181.0
602.0
602.0
602.0
549.0
0.0
0.0
122.0
122.0
122.0
76.0
76.0
701.0
282.0
31.0
31.0
858.0
858.0
858.0
294.0
294.0
11.0
11.0
24.0
191.0
295.0
399.0
399.0
399.0
336.0
336.0
261.0
261.0
363.0
175.0
175.0
934.0
934.0
13.0
13.0
6.0
6.0
6.0
75.0
75.0
75.0
27.0
27.0
27.0
15.0
27.0
82.0
82.0
82.0
467.0
467.0
467.0
467.0
368.0
368.0
550.0
550.0
550.0
112.0
561.0
561.0
104.0
104.0
4.0
4.0
4.0
16.0
418.0
418.0
418.0
4.0
4.0
336.0
649.0
21.0
21.0
76.0
97.0
200.0
200.0
200.0
200.0
999.0
350.0
350.0
116.0
80.0
273.0
273.0
589.0
11.0
11.0
5.0
113.0
0.0
16.0
282.0
9.0
9.0
323.0
262.0
262.0
262.0
262.0
225.0
57.0
185.0
185.0
262.0
34.0
77.0
871.0
871.0
291.0
291.0
128.0
128.0
128.0
37.0
37.0
452.0
452.0
452.0
452.0
7.0
938.0
938.0
236.0
236.0
2.0
2.0
11.0
11.0
11.0
339.0
339.0
339.0
339.0
177.0
177.0
177.0
4.0
4.0
17.0
350.0
323.0
323.0
261.0
261.0
261.0
254.0
5.0
10.0
10.0
66.0
66.0
0.0
0.0
219.0
219.0
408.0
408.0
408.0
408.0
379.0
9.0
9.0
44.0
44.0
126.0
126.0
146.0
146.0
146.0
146.0
8.0
8.0
353.0
353.0
353.0
911.0
911.0
494.0
494.0
494.0
16.0
1.0
947.0
947.0
48.0
632.0
632.0
632.0
497.0
145.0
145.0
505.0
505.0
505.0
22.0
22.0
22.0
14.0
14.0
14.0
14.0
408.0
408.0
16.0
18.0
18.0
755.0
755.0
755.0
755.0
212.0
224.0
113.0
113.0
928.0
928.0
782.0
138.0
138.0
138.0
346.0
346.0
346.0
346.0
346.0
346.0
24.0
24.0
255.0
4.0
801.0
801.0
559.0
559.0
559.0
559.0
211.0
211.0
211.0
212.0
212.0
540.0
540.0
540.0
540.0
180.0
86.0
86.0
802.0
802.0
773.0
773.0
1.0
1.0
1.0
111.0
111.0
10.0
176.0
533.0
0.0
0.0
0.0
27.0
27.0
147.0
117.0
117.0
117.0
14.0
14.0
14.0
142.0
794.0
26.0
104.0
47.0
47.0
47.0
47.0
538.0
538.0
174.0
174.0
174.0
84.0
84.0
848.0
218.0
218.0
218.0
486.0
486.0
486.0
486.0
0.0
0.0
0.0
843.0
843.0
843.0
843.0
278.0
278.0
278.0
278.0
234.0
234.0
140.0
140.0
140.0
140.0
12.0
19.0
109.0
482.0
390.0
165.0
870.0
870.0
352.0
352.0
124.0
124.0
313.0
313.0
313.0
132.0
132.0
132.0
132.0
330.0
379.0
379.0
379.0
600.0
600.0
600.0
600.0
93.0
93.0
522.0
522.0
522.0
69.0
586.0
586.0
586.0
719.0
719.0
292.0
292.0
292.0
438.0
438.0
136.0
136.0
174.0
174.0
19.0
19.0
131.0
131.0
225.0
225.0
225.0
17.0
108.0
16.0
778.0
778.0
778.0
778.0
778.0
860.0
860.0
925.0
773.0
852.0
852.0
852.0
852.0
123.0
339.0
4.0
931.0
102.0
436.0
24.0
24.0
0.0
0.0
251.0
251.0
408.0
408.0
408.0
408.0
949.0
240.0
6.0
747.0
747.0
571.0
571.0
247.0
247.0
247.0
118.0
118.0
21.0
956.0
995.0
995.0
11.0
11.0
24.0
24.0
51.0
51.0
51.0
926.0
123.0
123.0
123.0
123.0
747.0
747.0
711.0
883.0
883.0
5.0
196.0
657.0
657.0
924.0
924.0
14.0
14.0
14.0
44.0
44.0
139.0
139.0
139.0
168.0
168.0
168.0
323.0
323.0
3.0
259.0
73.0
865.0
1.0
1.0
156.0
37.0
360.0
360.0
292.0
292.0
695.0
695.0
695.0
695.0
695.0
217.0
99.0
99.0
695.0
695.0
695.0
4.0
4.0
4.0
4.0
4.0
92.0
92.0
92.0
329.0
329.0
518.0
16.0
16.0
323.0
323.0
56.0
56.0
428.0
407.0
574.0
574.0
574.0
51.0
51.0
542.0
542.0
542.0
16.0
16.0
413.0
359.0
184.0
184.0
184.0
983.0
983.0
983.0
494.0
494.0
494.0
17.0
18.0
18.0
18.0
18.0
308.0
308.0
19.0
19.0
94.0
94.0
21.0
21.0
32.0
37.0
37.0
678.0
392.0
9.0
9.0
9.0
299.0
195.0
317.0
33.0
33.0
5.0
5.0
5.0
352.0
352.0
352.0
157.0
124.0
124.0
795.0
795.0
795.0
5.0
5.0
5.0
5.0
5.0
49.0
49.0
95.0
95.0
583.0
583.0
13.0
13.0
128.0
159.0
159.0
159.0
532.0
532.0
3.0
57.0
57.0
90.0
262.0
343.0
93.0
93.0
11.0
11.0
150.0
456.0
456.0
53.0
53.0
53.0
41.0
41.0
41.0
635.0
635.0
635.0
273.0
273.0
110.0
110.0
110.0
10.0
10.0
43.0
549.0
17.0
17.0
17.0
0.0
0.0
0.0
6.0
6.0
4.0
4.0
4.0
40.0
40.0
11.0
11.0
317.0
317.0
323.0
7.0
48.0
48.0
48.0
48.0
35.0
14.0
180.0
180.0
3.0
3.0
3.0
3.0
3.0
12.0
12.0
13.0
13.0
13.0
67.0
8.0
8.0
8.0
171.0
171.0
273.0
345.0
345.0
345.0
448.0
448.0
44.0
44.0
44.0
118.0
118.0
234.0
234.0
234.0
2.0
2.0
162.0
162.0
3.0
3.0
683.0
683.0
683.0
124.0
124.0
903.0
903.0
973.0
973.0
973.0
115.0
115.0
115.0
226.0
226.0
226.0
113.0
686.0
686.0
686.0
510.0
3.0
107.0
107.0
954.0
954.0
954.0
367.0
367.0
295.0
295.0
109.0
109.0
287.0
287.0
287.0
61.0
907.0
907.0
907.0
432.0
432.0
432.0
292.0
162.0
162.0
162.0
135.0
135.0
135.0
135.0
135.0
941.0
1.0
265.0
265.0
265.0
464.0
104.0
2.0
54.0
54.0
54.0
54.0
2.0
2.0
2.0
2.0
205.0
66.0
10.0
236.0
81.0
81.0
550.0
207.0
207.0
0.0
0.0
245.0
245.0
245.0
762.0
946.0
58.0
58.0
754.0
754.0
754.0
754.0
550.0
0.0
0.0
0.0
51.0
51.0
925.0
925.0
5.0
5.0
5.0
74.0
74.0
134.0
119.0
119.0
7.0
7.0
54.0
54.0
641.0
641.0
497.0
196.0
196.0
196.0
196.0
957.0
957.0
329.0
329.0
329.0
329.0
741.0
741.0
113.0
509.0
509.0
509.0
509.0
432.0
432.0
99.0
11.0
11.0
59.0
59.0
22.0
22.0
22.0
253.0
253.0
57.0
124.0
124.0
852.0
852.0
158.0
158.0
18.0
18.0
108.0
399.0
206.0
206.0
206.0
48.0
16.0
482.0
245.0
245.0
108.0
28.0
28.0
59.0
440.0
33.0
33.0
33.0
4.0
4.0
112.0
112.0
57.0
90.0
90.0
90.0
90.0
90.0
0.0
6.0
6.0
15.0
15.0
5.0
5.0
311.0
298.0
298.0
11.0
11.0
554.0
554.0
680.0
395.0
395.0
395.0
395.0
36.0
36.0
228.0
228.0
228.0
228.0
228.0
15.0
4.0
4.0
44.0
269.0
269.0
39.0
39.0
39.0
39.0
514.0
514.0
251.0
251.0
24.0
181.0
415.0
415.0
7.0
153.0
153.0
153.0
153.0
153.0
258.0
0.0
145.0
145.0
58.0
58.0
58.0
58.0
4.0
278.0
25.0
25.0
25.0
25.0
101.0
17.0
7.0
187.0
187.0
49.0
263.0
7.0
901.0
901.0
220.0
7.0
166.0
166.0
166.0
166.0
976.0
976.0
963.0
963.0
963.0
158.0
4.0
0.0
0.0
6.0
6.0
6.0
6.0
333.0
333.0
527.0
527.0
330.0
330.0
917.0
917.0
917.0
15.0
134.0
134.0
21.0
21.0
21.0
358.0
43.0
43.0
67.0
67.0
109.0
109.0
5.0
303.0
303.0
353.0
353.0
219.0
219.0
219.0
6.0
883.0
883.0
883.0
883.0
12.0
12.0
12.0
28.0
883.0
681.0
681.0
681.0
681.0
1.0
952.0
176.0
828.0
828.0
346.0
346.0
26.0
278.0
278.0
16.0
16.0
108.0
108.0
14.0
14.0
14.0
258.0
258.0
258.0
5.0
712.0
712.0
712.0
712.0
279.0
279.0
279.0
206.0
24.0
51.0
51.0
51.0
311.0
311.0
323.0
323.0
672.0
672.0
672.0
41.0
5.0
5.0
1.0
269.0
269.0
269.0
269.0
302.0
302.0
302.0
591.0
591.0
13.0
118.0
118.0
118.0
118.0
197.0
197.0
309.0
2.0
182.0
182.0
182.0
182.0
182.0
177.0
177.0
41.0
4.0
4.0
4.0
563.0
563.0
172.0
493.0
681.0
102.0
211.0
24.0
24.0
24.0
124.0
439.0
439.0
439.0
463.0
463.0
463.0
81.0
81.0
81.0
39.0
39.0
239.0
239.0
649.0
2.0
2.0
768.0
768.0
768.0
728.0
728.0
728.0
901.0
901.0
56.0
56.0
108.0
108.0
10.0
14.0
14.0
14.0
439.0
439.0
439.0
555.0
555.0
555.0
555.0
252.0
252.0
252.0
252.0
252.0
8.0
398.0
398.0
20.0
348.0
201.0
201.0
183.0
183.0
302.0
10.0
4.0
904.0
228.0
232.0
232.0
232.0
232.0
24.0
24.0
172.0
172.0
240.0
240.0
240.0
240.0
240.0
606.0
728.0
728.0
728.0
728.0
867.0
884.0
15.0
2.0
262.0
262.0
657.0
309.0
309.0
4.0
4.0
66.0
66.0
66.0
525.0
525.0
525.0
72.0
72.0
72.0
12.0
12.0
12.0
97.0
5.0
486.0
486.0
247.0
247.0
514.0
514.0
182.0
812.0
812.0
812.0
812.0
812.0
812.0
695.0
422.0
422.0
299.0
27.0
27.0
498.0
498.0
498.0
962.0
131.0
131.0
131.0
131.0
278.0
278.0
86.0
86.0
4.0
36.0
18.0
86.0
86.0
86.0
963.0
963.0
175.0
538.0
538.0
250.0
831.0
20.0
20.0
20.0
523.0
146.0
390.0
180.0
17.0
17.0
53.0
53.0
53.0
436.0
701.0
701.0
77.0
77.0
77.0
249.0
75.0
75.0
395.0
35.0
701.0
701.0
408.0
408.0
408.0
408.0
335.0
22.0
22.0
508.0
508.0
491.0
78.0
78.0
41.0
11.0
680.0
680.0
680.0
11.0
11.0
6.0
6.0
5.0
2.0
18.0
18.0
18.0
376.0
376.0
376.0
180.0
180.0
180.0
346.0
297.0
642.0
642.0
642.0
279.0
279.0
361.0
361.0
361.0
152.0
225.0
180.0
180.0
549.0
273.0
140.0
140.0
140.0
131.0
131.0
131.0
131.0
131.0
1.0
1.0
152.0
6.0
6.0
480.0
480.0
17.0
550.0
550.0
550.0
681.0
995.0
30.0
308.0
308.0
308.0
308.0
308.0
99.0
99.0
99.0
15.0
15.0
520.0
520.0
520.0
41.0
199.0
199.0
199.0
199.0
199.0
199.0
199.0
213.0
213.0
139.0
139.0
59.0
59.0
59.0
454.0
302.0
302.0
32.0
32.0
563.0
563.0
6.0
6.0
17.0
17.0
227.0
227.0
227.0
227.0
65.0
550.0
174.0
174.0
2.0
2.0
2.0
99.0
24.0
5.0
5.0
12.0
12.0
12.0
12.0
12.0
265.0
265.0
265.0
896.0
896.0
896.0
38.0
38.0
38.0
306.0
306.0
306.0
306.0
328.0
52.0
5.0
5.0
5.0
120.0
944.0
944.0
115.0
115.0
41.0
41.0
318.0
1.0
538.0
538.0
538.0
0.0
0.0
0.0
0.0
0.0
932.0
556.0
196.0
196.0
196.0
934.0
934.0
934.0
58.0
192.0
192.0
343.0
343.0
193.0
787.0
787.0
235.0
235.0
150.0
3.0
3.0
157.0
157.0
257.0
768.0
878.0
962.0
962.0
962.0
962.0
180.0
569.0
569.0
790.0
245.0
211.0
27.0
27.0
396.0
396.0
158.0
158.0
158.0
158.0
267.0
267.0
291.0
291.0
291.0
124.0
124.0
124.0
871.0
442.0
345.0
3.0
3.0
212.0
212.0
14.0
719.0
719.0
719.0
719.0
13.0
13.0
13.0
38.0
518.0
73.0
73.0
419.0
216.0
216.0
216.0
216.0
216.0
216.0
216.0
4.0
4.0
171.0
58.0
901.0
901.0
0.0
4.0
4.0
295.0
295.0
295.0
438.0
438.0
978.0
978.0
978.0
21.0
21.0
186.0
5.0
5.0
262.0
954.0
954.0
262.0
171.0
171.0
171.0
171.0
774.0
136.0
4.0
4.0
946.0
680.0
303.0
303.0
494.0
494.0
494.0
196.0
196.0
196.0
196.0
66.0
348.0
348.0
348.0
348.0
8.0
8.0
90.0
90.0
115.0
115.0
115.0
810.0
810.0
810.0
58.0
58.0
58.0
58.0
3.0
339.0
339.0
339.0
17.0
17.0
13.0
13.0
13.0
27.0
27.0
0.0
0.0
0.0
108.0
186.0
186.0
186.0
186.0
3.0
3.0
43.0
43.0
182.0
182.0
182.0
182.0
641.0
336.0
336.0
259.0
259.0
259.0
259.0
527.0
527.0
84.0
84.0
149.0
400.0
400.0
112.0
60.0
60.0
60.0
60.0
343.0
4.0
419.0
407.0
182.0
54.0
54.0
55.0
171.0
27.0
278.0
278.0
278.0
95.0
95.0
95.0
904.0
904.0
32.0
308.0
308.0
374.0
374.0
374.0
670.0
670.0
670.0
883.0
883.0
883.0
54.0
54.0
43.0
43.0
43.0
43.0
184.0
184.0
21.0
21.0
18.0
18.0
514.0
5.0
118.0
118.0
118.0
118.0
172.0
4.0
717.0
717.0
42.0
42.0
42.0
4.0
688.0
688.0
688.0
688.0
5.0
5.0
16.0
16.0
16.0
16.0
16.0
517.0
517.0
517.0
436.0
558.0
258.0
38.0
38.0
38.0
38.0
38.0
38.0
131.0
825.0
0.0
0.0
350.0
350.0
7.0
131.0
161.0
800.0
29.0
790.0
831.0
831.0
309.0
405.0
405.0
183.0
145.0
145.0
145.0
883.0
883.0
45.0
45.0
131.0
131.0
804.0
804.0
122.0
122.0
122.0
904.0
15.0
69.0
69.0
100.0
401.0
363.0
363.0
11.0
491.0
491.0
508.0
40.0
40.0
40.0
17.0
519.0
519.0
519.0
136.0
201.0
201.0
201.0
306.0
306.0
228.0
228.0
4.0
302.0
302.0
546.0
546.0
546.0
443.0
480.0
480.0
480.0
480.0
275.0
275.0
680.0
180.0
132.0
292.0
292.0
22.0
22.0
22.0
22.0
346.0
346.0
346.0
346.0
3.0
683.0
683.0
683.0
683.0
683.0
683.0
535.0
4.0
4.0
399.0
43.0
689.0
167.0
978.0
95.0
95.0
549.0
549.0
37.0
37.0
406.0
406.0
607.0
607.0
214.0
390.0
480.0
480.0
442.0
452.0
452.0
22.0
145.0
616.0
616.0
34.0
34.0
88.0
17.0
336.0
503.0
503.0
503.0
57.0
0.0
0.0
125.0
125.0
37.0
37.0
37.0
37.0
37.0
53.0
53.0
53.0
53.0
53.0
751.0
751.0
751.0
319.0
319.0
319.0
74.0
74.0
74.0
242.0
242.0
242.0
242.0
242.0
44.0
174.0
174.0
256.0
256.0
0.0
0.0
0.0
0.0
105.0
105.0
262.0
262.0
421.0
421.0
22.0
22.0
22.0
1.0
278.0
44.0
44.0
0.0
28.0
28.0
28.0
28.0
73.0
59.0
59.0
59.0
59.0
59.0
59.0
933.0
933.0
494.0
407.0
407.0
16.0
21.0
40.0
218.0
483.0
483.0
329.0
771.0
27.0
257.0
257.0
607.0
769.0
27.0
27.0
27.0
69.0
6.0
6.0
166.0
166.0
166.0
14.0
165.0
165.0
165.0
6.0
238.0
238.0
66.0
66.0
66.0
66.0
126.0
126.0
126.0
126.0
0.0
0.0
0.0
34.0
34.0
34.0
339.0
339.0
88.0
88.0
88.0
675.0
675.0
329.0
329.0
166.0
1.0
1.0
1.0
1.0
1.0
0.0
0.0
130.0
102.0
88.0
957.0
14.0
14.0
14.0
14.0
549.0
549.0
403.0
23.0
23.0
200.0
13.0
13.0
13.0
11.0
243.0
71.0
71.0
71.0
291.0
291.0
347.0
347.0
99.0
174.0
787.0
787.0
745.0
28.0
28.0
28.0
4.0
4.0
4.0
282.0
282.0
282.0
282.0
0.0
6.0
36.0
36.0
469.0
469.0
5.0
5.0
5.0
639.0
66.0
66.0
66.0
66.0
25.0
634.0
634.0
784.0
0.0
795.0
795.0
180.0
28.0
28.0
348.0
348.0
784.0
689.0
689.0
27.0
41.0
41.0
574.0
115.0
115.0
115.0
37.0
37.0
37.0
339.0
60.0
71.0
2.0
2.0
195.0
195.0
195.0
195.0
62.0
0.0
0.0
0.0
289.0
289.0
4.0
4.0
4.0
63.0
63.0
63.0
63.0
94.0
94.0
15.0
15.0
800.0
800.0
29.0
88.0
88.0
206.0
199.0
199.0
396.0
396.0
72.0
14.0
2.0
2.0
2.0
2.0
2.0
2.0
441.0
441.0
81.0
81.0
931.0
205.0
205.0
205.0
205.0
323.0
16.0
16.0
177.0
28.0
934.0
10.0
10.0
133.0
133.0
926.0
926.0
14.0
14.0
537.0
21.0
21.0
99.0
99.0
475.0
475.0
475.0
262.0
262.0
262.0
247.0
208.0
208.0
59.0
59.0
59.0
244.0
35.0
35.0
35.0
35.0
35.0
35.0
57.0
57.0
109.0
109.0
109.0
59.0
27.0
27.0
26.0
26.0
26.0
27.0
980.0
980.0
980.0
47.0
59.0
59.0
776.0
776.0
99.0
1.0
1.0
1.0
1.0
81.0
81.0
612.0
612.0
97.0
97.0
97.0
97.0
97.0
80.0
80.0
5.0
16.0
16.0
271.0
271.0
156.0
156.0
156.0
118.0
118.0
118.0
118.0
27.0
27.0
16.0
16.0
42.0
42.0
288.0
19.0
19.0
754.0
754.0
754.0
94.0
94.0
94.0
9.0
9.0
9.0
9.0
9.0
9.0
88.0
88.0
17.0
93.0
93.0
93.0
480.0
480.0
12.0
5.0
27.0
27.0
72.0
33.0
115.0
115.0
115.0
115.0
14.0
86.0
86.0
124.0
124.0
43.0
43.0
43.0
2.0
2.0
218.0
64.0
38.0
38.0
480.0
538.0
538.0
538.0
583.0
583.0
583.0
377.0
510.0
510.0
510.0
199.0
199.0
101.0
395.0
395.0
395.0
308.0
308.0
561.0
50.0
150.0
150.0
150.0
883.0
276.0
276.0
276.0
276.0
0.0
999.0
999.0
228.0
27.0
292.0
292.0
376.0
376.0
376.0
368.0
368.0
538.0
173.0
8.0
8.0
8.0
458.0
458.0
262.0
262.0
262.0
262.0
262.0
80.0
80.0
548.0
548.0
291.0
291.0
883.0
883.0
883.0
946.0
169.0
938.0
938.0
171.0
171.0
236.0
236.0
291.0
46.0
46.0
46.0
174.0
23.0
23.0
509.0
904.0
904.0
82.0
1.0
1.0
631.0
631.0
463.0
144.0
144.0
144.0
445.0
48.0
48.0
48.0
960.0
960.0
54.0
43.0
43.0
43.0
42.0
265.0
558.0
13.0
13.0
180.0
180.0
180.0
577.0
577.0
577.0
577.0
776.0
776.0
776.0
776.0
59.0
59.0
59.0
896.0
896.0
896.0
395.0
395.0
395.0
571.0
177.0
177.0
177.0
15.0
15.0
5.0
418.0
418.0
418.0
244.0
244.0
206.0
206.0
206.0
141.0
44.0
0.0
346.0
4.0
4.0
65.0
65.0
102.0
38.0
38.0
116.0
39.0
39.0
39.0
145.0
145.0
145.0
145.0
174.0
93.0
93.0
538.0
51.0
51.0
127.0
127.0
127.0
127.0
878.0
878.0
878.0
10.0
10.0
115.0
115.0
250.0
717.0
717.0
717.0
717.0
96.0
96.0
24.0
24.0
263.0
263.0
697.0
697.0
438.0
438.0
956.0
956.0
25.0
25.0
205.0
897.0
18.0
189.0
2.0
86.0
86.0
86.0
86.0
86.0
174.0
27.0
27.0
27.0
48.0
442.0
442.0
5.0
5.0
591.0
591.0
7.0
7.0
13.0
13.0
80.0
80.0
436.0
436.0
616.0
199.0
930.0
930.0
322.0
322.0
117.0
117.0
117.0
62.0
62.0
6.0
6.0
6.0
8.0
8.0
379.0
580.0
580.0
357.0
357.0
357.0
17.0
17.0
230.0
771.0
108.0
48.0
48.0
48.0
48.0
48.0
309.0
265.0
419.0
147.0
236.0
236.0
236.0
236.0
210.0
210.0
210.0
303.0
904.0
904.0
904.0
5.0
5.0
5.0
978.0
978.0
152.0
152.0
152.0
37.0
37.0
37.0
37.0
37.0
297.0
297.0
962.0
962.0
174.0
113.0
113.0
493.0
5.0
5.0
458.0
458.0
458.0
71.0
441.0
441.0
441.0
494.0
494.0
236.0
236.0
236.0
3.0
3.0
631.0
11.0
11.0
11.0
119.0
399.0
0.0
739.0
26.0
26.0
26.0
483.0
363.0
363.0
363.0
11.0
11.0
376.0
376.0
376.0
227.0
897.0
897.0
1.0
1.0
1.0
218.0
218.0
78.0
78.0
768.0
35.0
35.0
88.0
37.0
8.0
8.0
729.0
729.0
729.0
125.0
125.0
125.0
175.0
3.0
3.0
262.0
262.0
262.0
236.0
236.0
236.0
85.0
85.0
85.0
6.0
6.0
6.0
550.0
480.0
480.0
589.0
589.0
334.0
334.0
784.0
436.0
101.0
6.0
6.0
61.0
61.0
61.0
792.0
792.0
14.0
14.0
118.0
118.0
317.0
200.0
185.0
185.0
185.0
21.0
21.0
6.0
6.0
21.0
21.0
21.0
31.0
40.0
253.0
253.0
5.0
5.0
5.0
5.0
325.0
325.0
325.0
801.0
801.0
801.0
135.0
7.0
128.0
128.0
795.0
795.0
795.0
795.0
47.0
92.0
92.0
92.0
469.0
73.0
73.0
340.0
340.0
308.0
308.0
308.0
308.0
48.0
48.0
22.0
22.0
121.0
121.0
121.0
17.0
17.0
17.0
17.0
538.0
538.0
538.0
538.0
665.0
665.0
665.0
665.0
665.0
31.0
10.0
10.0
10.0
24.0
37.0
12.0
12.0
35.0
453.0
14.0
6.0
323.0
323.0
4.0
4.0
4.0
633.0
633.0
20.0
338.0
338.0
108.0
108.0
108.0
0.0
0.0
0.0
193.0
193.0
180.0
180.0
180.0
8.0
8.0
8.0
8.0
144.0
717.0
717.0
717.0
73.0
9.0
9.0
9.0
6.0
211.0
211.0
309.0
20.0
385.0
39.0
994.0
166.0
107.0
107.0
339.0
339.0
90.0
109.0
60.0
60.0
60.0
514.0
514.0
514.0
514.0
464.0
464.0
464.0
296.0
2.0
742.0
3.0
0.0
0.0
0.0
62.0
62.0
62.0
62.0
395.0
480.0
480.0
434.0
85.0
120.0
120.0
120.0
385.0
385.0
128.0
128.0
127.0
127.0
335.0
335.0
335.0
4.0
4.0
146.0
5.0
5.0
5.0
762.0
762.0
40.0
491.0
491.0
491.0
95.0
95.0
230.0
230.0
904.0
904.0
1.0
1.0
100.0
214.0
320.0
320.0
320.0
574.0
97.0
187.0
3.0
154.0
220.0
220.0
220.0
220.0
93.0
93.0
93.0
139.0
139.0
742.0
2.0
2.0
2.0
982.0
982.0
982.0
104.0
566.0
124.0
74.0
270.0
55.0
210.0
210.0
210.0
291.0
291.0
538.0
538.0
153.0
153.0
180.0
52.0
52.0
62.0
62.0
18.0
18.0
18.0
295.0
602.0
31.0
572.0
572.0
525.0
525.0
463.0
463.0
239.0
239.0
239.0
288.0
3.0
5.0
1.0
1.0
1.0
1.0
1.0
1.0
1.0
174.0
88.0
241.0
23.0
23.0
35.0
933.0
933.0
933.0
929.0
109.0
109.0
33.0
33.0
33.0
1.0
265.0
790.0
790.0
44.0
66.0
66.0
312.0
312.0
312.0
620.0
336.0
5.0
38.0
38.0
38.0
74.0
74.0
74.0
6.0
852.0
852.0
852.0
323.0
21.0
454.0
7.0
7.0
762.0
762.0
762.0
762.0
258.0
258.0
198.0
198.0
129.0
408.0
408.0
400.0
96.0
16.0
16.0
8.0
8.0
8.0
8.0
291.0
336.0
336.0
253.0
944.0
944.0
944.0
9.0
1.0
1.0
1.0
288.0
288.0
288.0
288.0
14.0
485.0
11.0
11.0
99.0
99.0
99.0
347.0
347.0
878.0
878.0
878.0
878.0
74.0
556.0
398.0
19.0
19.0
323.0
37.0
37.0
132.0
5.0
5.0
838.0
838.0
838.0
14.0
14.0
14.0
297.0
297.0
337.0
337.0
337.0
51.0
51.0
57.0
57.0
20.0
20.0
20.0
151.0
151.0
151.0
482.0
843.0
10.0
10.0
233.0
233.0
233.0
2.0
235.0
235.0
235.0
25.0
4.0
4.0
877.0
4.0
338.0
338.0
455.0
2.0
453.0
453.0
453.0
142.0
76.0
247.0
247.0
247.0
247.0
247.0
4.0
4.0
308.0
308.0
308.0
308.0
4.0
4.0
4.0
4.0
115.0
117.0
117.0
117.0
117.0
602.0
484.0
484.0
484.0
484.0
773.0
773.0
773.0
38.0
38.0
840.0
840.0
9.0
5.0
892.0
892.0
892.0
183.0
183.0
211.0
211.0
339.0
339.0
339.0
339.0
339.0
339.0
339.0
272.0
727.0
727.0
727.0
933.0
933.0
933.0
79.0
79.0
553.0
0.0
0.0
77.0
549.0
120.0
120.0
776.0
776.0
480.0
269.0
269.0
269.0
412.0
412.0
412.0
412.0
412.0
15.0
15.0
15.0
15.0
427.0
36.0
36.0
272.0
131.0
131.0
550.0
8.0
16.0
6.0
6.0
249.0
249.0
418.0
418.0
418.0
124.0
124.0
407.0
407.0
550.0
550.0
550.0
550.0
550.0
602.0
602.0
602.0
911.0
881.0
881.0
26.0
26.0
26.0
408.0
408.0
408.0
65.0
65.0
54.0
54.0
257.0
348.0
348.0
130.0
195.0
598.0
598.0
598.0
271.0
46.0
46.0
46.0
353.0
2.0
721.0
721.0
4.0
4.0
4.0
5.0
5.0
2.0
2.0
2.0
491.0
131.0
131.0
730.0
730.0
730.0
728.0
728.0
728.0
241.0
241.0
241.0
241.0
241.0
241.0
583.0
6.0
311.0
311.0
311.0
656.0
656.0
1.0
5.0
5.0
5.0
56.0
880.0
43.0
43.0
73.0
73.0
73.0
73.0
79.0
79.0
79.0
13.0
13.0
415.0
415.0
226.0
226.0
226.0
348.0
348.0
72.0
72.0
203.0
260.0
531.0
531.0
531.0
77.0
77.0
77.0
443.0
315.0
2.0
2.0
2.0
2.0
6.0
6.0
6.0
520.0
520.0
109.0
109.0
109.0
109.0
36.0
583.0
583.0
116.0
116.0
116.0
116.0
243.0
243.0
243.0
0.0
0.0
768.0
624.0
624.0
87.0
265.0
998.0
363.0
363.0
363.0
801.0
801.0
1.0
1.0
65.0
65.0
65.0
65.0
65.0
154.0
154.0
420.0
420.0
420.0
420.0
182.0
442.0
11.0
11.0
11.0
379.0
379.0
379.0
453.0
48.0
48.0
584.0
584.0
124.0
718.0
718.0
507.0
507.0
612.0
612.0
27.0
27.0
27.0
56.0
56.0
72.0
684.0
769.0
692.0
11.0
11.0
308.0
308.0
308.0
308.0
308.0
308.0
161.0
161.0
161.0
527.0
527.0
66.0
80.0
80.0
80.0
80.0
175.0
175.0
695.0
695.0
241.0
96.0
807.0
807.0
42.0
130.0
130.0
451.0
367.0
453.0
453.0
453.0
453.0
453.0
453.0
15.0
15.0
67.0
81.0
81.0
81.0
81.0
81.0
65.0
11.0
11.0
592.0
592.0
592.0
831.0
831.0
59.0
81.0
90.0
90.0
11.0
11.0
871.0
871.0
18.0
760.0
225.0
225.0
225.0
170.0
79.0
79.0
867.0
28.0
140.0
140.0
140.0
140.0
418.0
418.0
8.0
39.0
39.0
440.0
440.0
440.0
11.0
265.0
265.0
473.0
473.0
687.0
230.0
230.0
79.0
442.0
125.0
125.0
125.0
348.0
348.0
348.0
128.0
128.0
128.0
42.0
42.0
353.0
44.0
631.0
631.0
631.0
631.0
631.0
631.0
868.0
868.0
868.0
364.0
860.0
860.0
860.0
860.0
620.0
994.0
994.0
994.0
994.0
278.0
278.0
278.0
6.0
16.0
16.0
212.0
336.0
267.0
267.0
267.0
801.0
801.0
801.0
925.0
925.0
10.0
10.0
421.0
651.0
59.0
494.0
8.0
8.0
57.0
57.0
54.0
54.0
220.0
418.0
418.0
168.0
168.0
165.0
165.0
43.0
43.0
203.0
203.0
273.0
273.0
513.0
513.0
513.0
976.0
976.0
86.0
86.0
19.0
335.0
360.0
436.0
614.0
614.0
614.0
614.0
440.0
440.0
339.0
339.0
339.0
25.0
25.0
455.0
46.0
46.0
582.0
582.0
385.0
676.0
67.0
4.0
4.0
4.0
483.0
14.0
14.0
243.0
243.0
243.0
243.0
979.0
979.0
582.0
644.0
47.0
47.0
47.0
0.0
72.0
977.0
977.0
28.0
3.0
74.0
74.0
74.0
74.0
16.0
16.0
16.0
43.0
43.0
43.0
262.0
262.0
255.0
255.0
480.0
59.0
59.0
59.0
531.0
531.0
176.0
176.0
176.0
176.0
238.0
664.0
95.0
676.0
393.0
393.0
393.0
393.0
54.0
54.0
2.0
2.0
203.0
203.0
105.0
105.0
105.0
105.0
48.0
184.0
516.0
132.0
132.0
132.0
12.0
12.0
12.0
12.0
12.0
27.0
27.0
684.0
684.0
684.0
684.0
684.0
86.0
86.0
7.0
467.0
467.0
467.0
154.0
205.0
359.0
39.0
39.0
0.0
0.0
161.0
88.0
88.0
88.0
88.0
353.0
353.0
40.0
5.0
5.0
183.0
183.0
183.0
485.0
485.0
434.0
434.0
434.0
49.0
864.0
864.0
864.0
864.0
864.0
72.0
72.0
8.0
8.0
621.0
621.0
621.0
621.0
297.0
67.0
12.0
650.0
650.0
650.0
650.0
650.0
4.0
4.0
407.0
14.0
807.0
807.0
235.0
235.0
235.0
235.0
37.0
48.0
302.0
47.0
47.0
47.0
348.0
88.0
88.0
88.0
262.0
36.0
36.0
34.0
47.0
171.0
171.0
102.0
102.0
8.0
235.0
235.0
236.0
236.0
236.0
514.0
527.0
62.0
62.0
503.0
503.0
503.0
25.0
252.0
252.0
140.0
140.0
140.0
102.0
102.0
102.0
297.0
151.0
1.0
1.0
813.0
813.0
813.0
13.0
13.0
46.0
46.0
787.0
787.0
8.0
8.0
8.0
189.0
189.0
189.0
189.0
615.0
615.0
8.0
8.0
445.0
18.0
308.0
308.0
308.0
0.0
0.0
317.0
317.0
317.0
0.0
0.0
0.0
0.0
0.0
362.0
362.0
362.0
22.0
22.0
98.0
98.0
98.0
146.0
146.0
146.0
4.0
4.0
4.0
185.0
165.0
387.0
307.0
307.0
307.0
19.0
19.0
639.0
639.0
639.0
0.0
0.0
0.0
955.0
955.0
66.0
15.0
15.0
8.0
21.0
21.0
934.0
25.0
228.0
228.0
37.0
37.0
73.0
73.0
73.0
72.0
198.0
198.0
206.0
206.0
206.0
110.0
6.0
765.0
765.0
28.0
28.0
28.0
3.0
1.0
865.0
865.0
865.0
16.0
16.0
8.0
198.0
463.0
463.0
22.0
165.0
29.0
29.0
29.0
29.0
273.0
273.0
1.0
665.0
20.0
251.0
251.0
251.0
251.0
251.0
22.0
183.0
40.0
40.0
40.0
40.0
130.0
130.0
319.0
600.0
600.0
600.0
641.0
34.0
34.0
34.0
34.0
806.0
806.0
42.0
3.0
3.0
480.0
516.0
810.0
810.0
77.0
52.0
52.0
52.0
52.0
5.0
5.0
998.0
998.0
26.0
92.0
883.0
454.0
144.0
24.0
24.0
81.0
81.0
17.0
17.0
459.0
15.0
15.0
15.0
278.0
278.0
84.0
191.0
191.0
46.0
46.0
169.0
48.0
436.0
489.0
238.0
177.0
177.0
177.0
177.0
299.0
408.0
555.0
419.0
996.0
20.0
20.0
108.0
63.0
294.0
570.0
570.0
1.0
137.0
137.0
137.0
137.0
291.0
840.0
5.0
6.0
6.0
6.0
6.0
6.0
6.0
6.0
40.0
40.0
317.0
6.0
16.0
16.0
161.0
87.0
87.0
87.0
87.0
87.0
563.0
769.0
769.0
114.0
114.0
265.0
265.0
516.0
516.0
198.0
198.0
997.0
553.0
553.0
196.0
451.0
451.0
451.0
77.0
3.0
14.0
74.0
74.0
124.0
124.0
38.0
336.0
477.0
477.0
323.0
323.0
26.0
26.0
118.0
118.0
771.0
10.0
210.0
308.0
308.0
149.0
149.0
333.0
333.0
333.0
333.0
333.0
38.0
38.0
38.0
38.0
640.0
640.0
640.0
640.0
640.0
72.0
634.0
367.0
367.0
367.0
367.0
292.0
0.0
0.0
0.0
11.0
228.0
228.0
428.0
447.0
294.0
294.0
122.0
600.0
600.0
600.0
13.0
920.0
408.0
408.0
635.0
635.0
635.0
754.0
109.0
109.0
283.0
155.0
155.0
0.0
46.0
46.0
543.0
608.0
608.0
608.0
608.0
218.0
218.0
1.0
1.0
1.0
1.0
1.0
1.0
1.0
401.0
401.0
401.0
401.0
23.0
23.0
23.0
86.0
38.0
262.0
2.0
14.0
14.0
2.0
2.0
178.0
178.0
178.0
884.0
49.0
189.0
189.0
189.0
16.0
201.0
201.0
361.0
37.0
514.0
514.0
514.0
801.0
129.0
129.0
160.0
160.0
721.0
418.0
577.0
577.0
0.0
0.0
0.0
267.0
267.0
193.0
93.0
93.0
27.0
27.0
428.0
4.0
176.0
62.0
62.0
62.0
135.0
135.0
135.0
135.0
31.0
31.0
15.0
155.0
155.0
155.0
155.0
155.0
269.0
269.0
127.0
943.0
943.0
943.0
943.0
2.0
2.0
24.0
327.0
89.0
259.0
415.0
308.0
308.0
308.0
358.0
396.0
115.0
115.0
0.0
0.0
739.0
739.0
199.0
88.0
88.0
19.0
19.0
892.0
892.0
2.0
2.0
128.0
128.0
128.0
141.0
141.0
14.0
14.0
14.0
14.0
142.0
142.0
142.0
142.0
177.0
294.0
294.0
294.0
294.0
294.0
294.0
933.0
2.0
413.0
413.0
93.0
93.0
680.0
19.0
19.0
19.0
270.0
270.0
270.0
44.0
44.0
39.0
39.0
39.0
279.0
42.0
42.0
157.0
157.0
33.0
33.0
108.0
108.0
18.0
18.0
18.0
18.0
3.0
3.0
924.0
924.0
22.0
413.0
6.0
13.0
13.0
469.0
469.0
469.0
385.0
47.0
831.0
0.0
57.0
22.0
130.0
130.0
86.0
86.0
86.0
86.0
37.0
777.0
830.0
2.0
2.0
307.0
307.0
48.0
15.0
15.0
15.0
6.0
12.0
93.0
308.0
308.0
41.0
896.0
896.0
896.0
896.0
559.0
108.0
108.0
108.0
11.0
48.0
2.0
16.0
299.0
299.0
649.0
649.0
649.0
649.0
37.0
37.0
37.0
278.0
898.0
898.0
54.0
54.0
86.0
21.0
171.0
65.0
65.0
665.0
665.0
36.0
36.0
43.0
43.0
43.0
43.0
585.0
115.0
115.0
906.0
906.0
946.0
295.0
73.0
15.0
118.0
118.0
55.0
55.0
55.0
998.0
998.0
378.0
136.0
136.0
136.0
44.0
44.0
520.0
520.0
742.0
397.0
397.0
784.0
784.0
8.0
550.0
550.0
22.0
22.0
22.0
22.0
22.0
3.0
51.0
173.0
173.0
173.0
800.0
800.0
800.0
12.0
883.0
883.0
883.0
5.0
434.0
434.0
434.0
434.0
245.0
88.0
88.0
21.0
556.0
344.0
33.0
358.0
41.0
259.0
259.0
259.0
8.0
790.0
790.0
151.0
174.0
174.0
580.0
580.0
580.0
113.0
152.0
279.0
834.0
834.0
383.0
361.0
361.0
74.0
74.0
74.0
147.0
147.0
132.0
132.0
41.0
363.0
363.0
363.0
363.0
363.0
973.0
973.0
10.0
265.0
265.0
161.0
161.0
161.0
450.0
450.0
450.0
450.0
436.0
530.0
11.0
11.0
464.0
12.0
12.0
12.0
12.0
978.0
978.0
265.0
265.0
265.0
619.0
208.0
208.0
502.0
491.0
491.0
491.0
59.0
59.0
11.0
11.0
205.0
41.0
909.0
909.0
909.0
17.0
17.0
258.0
766.0
766.0
633.0
108.0
108.0
108.0
165.0
165.0
165.0
150.0
852.0
15.0
15.0
131.0
131.0
5.0
926.0
926.0
460.0
460.0
460.0
460.0
258.0
258.0
116.0
116.0
74.0
74.0
74.0
692.0
692.0
247.0
247.0
114.0
114.0
114.0
614.0
8.0
458.0
458.0
458.0
123.0
123.0
483.0
415.0
415.0
415.0
415.0
955.0
41.0
41.0
41.0
41.0
41.0
498.0
498.0
48.0
21.0
645.0
645.0
645.0
645.0
645.0
60.0
295.0
295.0
295.0
37.0
571.0
571.0
227.0
315.0
315.0
466.0
73.0
696.0
178.0
178.0
877.0
228.0
228.0
228.0
228.0
22.0
22.0
801.0
801.0
801.0
207.0
207.0
207.0
505.0
7.0
7.0
494.0
494.0
346.0
846.0
846.0
0.0
491.0
687.0
632.0
78.0
622.0
622.0
10.0
10.0
160.0
160.0
160.0
894.0
894.0
894.0
894.0
9.0
9.0
9.0
9.0
9.0
439.0
10.0
10.0
10.0
128.0
128.0
272.0
214.0
214.0
5.0
405.0
405.0
405.0
699.0
606.0
606.0
606.0
606.0
13.0
194.0
194.0
194.0
194.0
194.0
795.0
795.0
795.0
795.0
795.0
101.0
499.0
499.0
754.0
754.0
754.0
754.0
267.0
267.0
267.0
267.0
267.0
332.0
15.0
29.0
765.0
765.0
765.0
765.0
24.0
24.0
769.0
769.0
769.0
769.0
769.0
156.0
156.0
640.0
801.0
86.0
86.0
130.0
130.0
99.0
99.0
135.0
135.0
135.0
558.0
337.0
263.0
263.0
74.0
74.0
368.0
212.0
41.0
252.0
252.0
252.0
252.0
338.0
338.0
338.0
308.0
308.0
308.0
25.0
494.0
494.0
14.0
14.0
484.0
8.0
228.0
228.0
228.0
89.0
89.0
89.0
228.0
228.0
228.0
228.0
213.0
213.0
99.0
34.0
674.0
674.0
158.0
25.0
25.0
162.0
292.0
20.0
197.0
329.0
329.0
329.0
329.0
115.0
246.0
246.0
246.0
11.0
822.0
822.0
822.0
822.0
14.0
6.0
6.0
6.0
212.0
212.0
212.0
852.0
130.0
130.0
28.0
28.0
44.0
44.0
449.0
449.0
204.0
204.0
204.0
375.0
375.0
375.0
807.0
807.0
807.0
807.0
807.0
86.0
308.0
121.0
164.0
164.0
557.0
557.0
130.0
130.0
130.0
16.0
16.0
16.0
480.0
556.0
238.0
790.0
138.0
884.0
884.0
54.0
54.0
332.0
332.0
516.0
47.0
795.0
795.0
795.0
795.0
978.0
403.0
403.0
403.0
403.0
900.0
318.0
38.0
66.0
66.0
66.0
1.0
136.0
158.0
258.0
258.0
619.0
619.0
619.0
338.0
338.0
5.0
5.0
5.0
5.0
5.0
5.0
5.0
319.0
319.0
28.0
142.0
142.0
142.0
142.0
297.0
297.0
62.0
62.0
62.0
5.0
423.0
423.0
423.0
976.0
976.0
976.0
695.0
695.0
788.0
788.0
788.0
212.0
207.0
363.0
363.0
363.0
0.0
0.0
0.0
4.0
240.0
240.0
925.0
925.0
600.0
46.0
46.0
46.0
550.0
550.0
423.0
423.0
423.0
423.0
278.0
898.0
107.0
107.0
467.0
467.0
467.0
25.0
8.0
8.0
8.0
8.0
139.0
584.0
6.0
6.0
6.0
6.0
162.0
434.0
434.0
434.0
140.0
140.0
140.0
140.0
97.0
97.0
73.0
520.0
520.0
362.0
362.0
362.0
362.0
445.0
87.0
87.0
87.0
812.0
812.0
17.0
4.0
4.0
4.0
282.0
282.0
282.0
288.0
288.0
288.0
288.0
376.0
541.0
502.0
129.0
129.0
136.0
136.0
136.0
136.0
510.0
510.0
24.0
24.0
24.0
24.0
24.0
280.0
280.0
461.0
461.0
98.0
98.0
98.0
98.0
978.0
978.0
31.0
31.0
31.0
58.0
19.0
19.0
180.0
35.0
4.0
4.0
4.0
614.0
614.0
614.0
614.0
4.0
4.0
4.0
34.0
34.0
34.0
840.0
4.0
436.0
436.0
649.0
27.0
104.0
104.0
129.0
150.0
150.0
165.0
165.0
165.0
695.0
683.0
205.0
205.0
368.0
368.0
80.0
80.0
80.0
65.0
638.0
573.0
30.0
379.0
379.0
379.0
379.0
40.0
40.0
235.0
787.0
787.0
787.0
156.0
156.0
220.0
220.0
86.0
86.0
86.0
86.0
86.0
197.0
377.0
22.0
262.0
18.0
4.0
4.0
4.0
4.0
46.0
12.0
9.0
9.0
9.0
9.0
439.0
439.0
17.0
17.0
235.0
235.0
235.0
235.0
292.0
0.0
0.0
0.0
47.0
47.0
896.0
896.0
896.0
509.0
509.0
72.0
72.0
84.0
84.0
84.0
273.0
273.0
273.0
273.0
273.0
6.0
6.0
317.0
153.0
153.0
153.0
153.0
368.0
0.0
0.0
0.0
586.0
586.0
586.0
0.0
11.0
11.0
365.0
0.0
95.0
2.0
2.0
769.0
769.0
24.0
602.0
602.0
115.0
115.0
2.0
2.0
19.0
168.0
65.0
155.0
155.0
361.0
361.0
807.0
807.0
253.0
253.0
253.0
236.0
236.0
247.0
247.0
509.0
339.0
38.0
38.0
228.0
228.0
19.0
19.0
19.0
710.0
997.0
87.0
87.0
51.0
51.0
73.0
73.0
73.0
56.0
11.0
343.0
343.0
343.0
883.0
43.0
43.0
109.0
109.0
13.0
5.0
5.0
569.0
227.0
165.0
9.0
1.0
1.0
1.0
526.0
302.0
28.0
938.0
938.0
883.0
27.0
27.0
27.0
27.0
129.0
4.0
4.0
4.0
361.0
2.0
2.0
291.0
299.0
299.0
61.0
773.0
773.0
773.0
773.0
0.0
0.0
662.0
662.0
164.0
0.0
94.0
94.0
160.0
160.0
357.0
357.0
199.0
199.0
361.0
361.0
38.0
38.0
2.0
508.0
15.0
15.0
15.0
654.0
533.0
59.0
59.0
59.0
59.0
59.0
323.0
323.0
323.0
323.0
99.0
99.0
47.0
47.0
348.0
99.0
0.0
0.0
91.0
346.0
346.0
346.0
86.0
639.0
639.0
115.0
115.0
115.0
26.0
22.0
22.0
852.0
852.0
4.0
4.0
0.0
0.0
0.0
384.0
384.0
538.0
538.0
162.0
162.0
8.0
8.0
8.0
69.0
69.0
69.0
54.0
151.0
151.0
151.0
730.0
730.0
730.0
97.0
656.0
656.0
87.0
87.0
520.0
25.0
25.0
25.0
68.0
371.0
946.0
946.0
352.0
13.0
518.0
518.0
518.0
195.0
195.0
195.0
195.0
777.0
777.0
75.0
75.0
156.0
156.0
156.0
156.0
236.0
236.0
212.0
212.0
963.0
338.0
291.0
348.0
348.0
745.0
745.0
973.0
973.0
973.0
841.0
841.0
4.0
4.0
4.0
549.0
273.0
344.0
344.0
212.0
212.0
212.0
168.0
168.0
168.0
183.0
183.0
831.0
831.0
831.0
289.0
125.0
125.0
3.0
3.0
3.0
94.0
4.0
4.0
4.0
109.0
35.0
494.0
494.0
494.0
3.0
158.0
158.0
510.0
510.0
88.0
443.0
443.0
443.0
224.0
224.0
224.0
29.0
4.0
4.0
4.0
4.0
26.0
26.0
26.0
15.0
15.0
15.0
15.0
883.0
25.0
32.0
138.0
138.0
480.0
41.0
41.0
41.0
41.0
313.0
550.0
590.0
852.0
852.0
852.0
852.0
852.0
852.0
11.0
11.0
124.0
124.0
174.0
14.0
14.0
311.0
311.0
787.0
787.0
9.0
128.0
128.0
45.0
45.0
36.0
3.0
3.0
24.0
24.0
403.0
403.0
739.0
739.0
741.0
741.0
421.0
421.0
61.0
61.0
447.0
447.0
447.0
447.0
447.0
64.0
64.0
64.0
62.0
55.0
323.0
323.0
666.0
666.0
666.0
150.0
150.0
150.0
150.0
5.0
5.0
5.0
5.0
3.0
15.0
15.0
185.0
185.0
3.0
3.0
3.0
819.0
502.0
502.0
145.0
145.0
145.0
145.0
51.0
28.0
28.0
28.0
9.0
43.0
43.0
352.0
801.0
801.0
801.0
45.0
45.0
45.0
199.0
278.0
278.0
218.0
218.0
218.0
801.0
801.0
801.0
801.0
10.0
10.0
520.0
520.0
460.0
616.0
616.0
616.0
616.0
357.0
357.0
11.0
11.0
110.0
110.0
110.0
323.0
323.0
436.0
436.0
436.0
368.0
368.0
778.0
800.0
14.0
176.0
436.0
436.0
295.0
295.0
295.0
295.0
773.0
773.0
401.0
401.0
900.0
563.0
290.0
290.0
0.0
0.0
0.0
118.0
118.0
7.0
7.0
7.0
218.0
218.0
959.0
69.0
69.0
5.0
246.0
29.0
4.0
4.0
12.0
12.0
26.0
26.0
26.0
13.0
4.0
4.0
10.0
166.0
166.0
166.0
819.0
4.0
4.0
149.0
149.0
149.0
149.0
645.0
645.0
538.0
538.0
538.0
538.0
538.0
38.0
38.0
38.0
795.0
975.0
975.0
328.0
328.0
328.0
328.0
328.0
57.0
57.0
124.0
124.0
632.0
632.0
632.0
64.0
762.0
762.0
681.0
681.0
681.0
327.0
496.0
129.0
129.0
37.0
37.0
15.0
15.0
76.0
76.0
451.0
451.0
320.0
401.0
401.0
33.0
33.0
205.0
912.0
253.0
423.0
947.0
128.0
769.0
795.0
795.0
795.0
95.0
308.0
308.0
48.0
48.0
54.0
54.0
6.0
6.0
419.0
419.0
170.0
72.0
72.0
72.0
72.0
8.0
8.0
363.0
363.0
273.0
273.0
273.0
259.0
259.0
510.0
199.0
199.0
16.0
17.0
189.0
367.0
77.0
77.0
541.0
541.0
357.0
7.0
17.0
998.0
152.0
332.0
15.0
15.0
15.0
445.0
445.0
445.0
496.0
496.0
496.0
109.0
109.0
109.0
109.0
109.0
109.0
228.0
228.0
1.0
1.0
1.0
1.0
37.0
995.0
995.0
995.0
11.0
11.0
125.0
262.0
262.0
884.0
884.0
482.0
48.0
48.0
48.0
48.0
504.0
543.0
543.0
8.0
8.0
278.0
278.0
795.0
795.0
10.0
656.0
4.0
4.0
4.0
4.0
4.0
104.0
104.0
65.0
42.0
308.0
213.0
213.0
621.0
621.0
621.0
323.0
81.0
81.0
12.0
12.0
852.0
852.0
852.0
685.0
685.0
394.0
394.0
394.0
394.0
394.0
19.0
19.0
308.0
232.0
784.0
784.0
784.0
2.0
853.0
10.0
59.0
59.0
607.0
65.0
65.0
65.0
27.0
77.0
2.0
2.0
99.0
99.0
99.0
99.0
99.0
28.0
28.0
165.0
216.0
393.0
614.0
4.0
401.0
401.0
401.0
1.0
23.0
23.0
23.0
393.0
81.0
81.0
62.0
95.0
199.0
199.0
4.0
480.0
3.0
75.0
75.0
75.0
0.0
0.0
0.0
0.0
0.0
62.0
62.0
62.0
606.0
606.0
352.0
51.0
51.0
51.0
15.0
90.0
58.0
362.0
7.0
17.0
17.0
17.0
431.0
431.0
431.0
431.0
8.0
147.0
147.0
162.0
162.0
162.0
239.0
239.0
239.0
64.0
64.0
673.0
451.0
13.0
13.0
13.0
13.0
520.0
224.0
224.0
224.0
224.0
224.0
0.0
125.0
335.0
335.0
22.0
22.0
308.0
98.0
474.0
474.0
41.0
41.0
41.0
12.0
525.0
525.0
42.0
42.0
42.0
42.0
69.0
368.0
368.0
883.0
3.0
3.0
36.0
36.0
101.0
101.0
20.0
20.0
0.0
0.0
0.0
0.0
882.0
882.0
19.0
74.0
177.0
54.0
54.0
54.0
2.0
631.0
631.0
63.0
72.0
72.0
168.0
81.0
101.0
910.0
910.0
903.0
14.0
14.0
1.0
1.0
1.0
726.0
113.0
113.0
954.0
169.0
169.0
169.0
169.0
169.0
550.0
550.0
134.0
134.0
4.0
4.0
247.0
247.0
103.0
103.0
103.0
103.0
306.0
306.0
306.0
361.0
361.0
361.0
121.0
121.0
180.0
180.0
357.0
357.0
357.0
357.0
357.0
357.0
357.0
503.0
494.0
15.0
61.0
61.0
61.0
61.0
947.0
42.0
42.0
233.0
233.0
233.0
233.0
408.0
453.0
453.0
453.0
453.0
191.0
191.0
191.0
191.0
84.0
91.0
91.0
319.0
768.0
768.0
17.0
5.0
5.0
5.0
5.0
24.0
168.0
4.0
203.0
121.0
121.0
121.0
443.0
443.0
14.0
14.0
14.0
860.0
128.0
128.0
855.0
855.0
226.0
30.0
30.0
30.0
778.0
778.0
778.0
778.0
300.0
300.0
300.0
300.0
300.0
300.0
289.0
289.0
358.0
43.0
43.0
99.0
99.0
113.0
113.0
342.0
342.0
6.0
6.0
695.0
695.0
695.0
695.0
180.0
113.0
113.0
113.0
156.0
156.0
156.0
289.0
198.0
14.0
14.0
39.0
39.0
39.0
39.0
900.0
549.0
34.0
451.0
451.0
451.0
363.0
363.0
363.0
363.0
17.0
17.0
115.0
115.0
115.0
38.0
38.0
59.0
11.0
43.0
43.0
11.0
165.0
165.0
165.0
165.0
182.0
962.0
962.0
962.0
962.0
505.0
90.0
90.0
6.0
6.0
969.0
778.0
778.0
778.0
778.0
778.0
308.0
308.0
0.0
0.0
0.0
0.0
0.0
124.0
273.0
273.0
458.0
78.0
871.0
620.0
507.0
507.0
901.0
901.0
675.0
675.0
38.0
860.0
860.0
860.0
417.0
3.0
176.0
176.0
176.0
367.0
574.0
99.0
99.0
794.0
794.0
54.0
108.0
108.0
12.0
7.0
7.0
549.0
549.0
549.0
549.0
60.0
259.0
257.0
257.0
6.0
6.0
378.0
982.0
982.0
982.0
982.0
305.0
12.0
12.0
15.0
15.0
15.0
316.0
739.0
739.0
739.0
739.0
384.0
384.0
120.0
120.0
120.0
22.0
212.0
34.0
34.0
34.0
896.0
896.0
896.0
896.0
896.0
17.0
17.0
17.0
408.0
21.0
813.0
813.0
813.0
273.0
106.0
106.0
620.0
680.0
680.0
29.0
80.0
59.0
59.0
12.0
180.0
180.0
180.0
180.0
9.0
9.0
9.0
378.0
378.0
378.0
378.0
295.0
295.0
60.0
60.0
25.0
25.0
65.0
65.0
185.0
185.0
185.0
259.0
259.0
259.0
81.0
81.0
14.0
247.0
247.0
247.0
177.0
177.0
84.0
76.0
323.0
323.0
61.0
61.0
61.0
216.0
182.0
182.0
7.0
7.0
7.0
176.0
176.0
420.0
17.0
40.0
40.0
40.0
0.0
0.0
0.0
0.0
0.0
273.0
154.0
44.0
44.0
649.0
412.0
994.0
231.0
231.0
231.0
231.0
74.0
74.0
4.0
4.0
163.0
163.0
163.0
163.0
163.0
105.0
105.0
105.0
105.0
105.0
105.0
4.0
4.0
455.0
295.0
295.0
295.0
420.0
5.0
19.0
463.0
463.0
463.0
463.0
463.0
56.0
80.0
33.0
33.0
584.0
284.0
284.0
284.0
284.0
284.0
199.0
2.0
2.0
108.0
6.0
6.0
101.0
101.0
257.0
257.0
257.0
14.0
632.0
85.0
819.0
819.0
42.0
141.0
141.0
236.0
236.0
236.0
236.0
117.0
117.0
117.0
117.0
27.0
685.0
685.0
45.0
45.0
45.0
45.0
549.0
549.0
549.0
586.0
21.0
87.0
3.0
3.0
0.0
0.0
0.0
73.0
73.0
271.0
271.0
271.0
565.0
328.0
328.0
328.0
328.0
328.0
49.0
49.0
49.0
5.0
5.0
641.0
641.0
641.0
641.0
31.0
145.0
145.0
220.0
520.0
520.0
2.0
2.0
2.0
2.0
2.0
2.0
2.0
66.0
54.0
913.0
913.0
913.0
309.0
309.0
688.0
1.0
1.0
231.0
363.0
114.0
729.0
729.0
729.0
7.0
7.0
7.0
165.0
165.0
357.0
419.0
419.0
74.0
74.0
297.0
297.0
297.0
2.0
2.0
2.0
959.0
959.0
29.0
10.0
10.0
201.0
52.0
52.0
485.0
29.0
150.0
1.0
1.0
27.0
35.0
35.0
680.0
680.0
262.0
262.0
262.0
262.0
7.0
7.0
7.0
7.0
7.0
583.0
145.0
680.0
680.0
200.0
200.0
294.0
294.0
160.0
160.0
160.0
337.0
337.0
74.0
74.0
74.0
680.0
116.0
116.0
74.0
74.0
23.0
257.0
257.0
257.0
398.0
398.0
398.0
398.0
577.0
577.0
577.0
577.0
947.0
947.0
969.0
969.0
969.0
240.0
240.0
240.0
240.0
240.0
240.0
165.0
107.0
107.0
107.0
183.0
183.0
183.0
183.0
251.0
273.0
273.0
273.0
768.0
15.0
303.0
455.0
455.0
128.0
88.0
88.0
67.0
67.0
67.0
67.0
21.0
21.0
19.0
19.0
19.0
196.0
196.0
3.0
418.0
418.0
418.0
418.0
4.0
959.0
959.0
31.0
224.0
224.0
228.0
292.0
292.0
5.0
519.0
519.0
519.0
20.0
20.0
65.0
15.0
35.0
35.0
262.0
222.0
482.0
308.0
308.0
339.0
339.0
339.0
175.0
11.0
11.0
27.0
482.0
482.0
74.0
74.0
74.0
4.0
4.0
4.0
116.0
116.0
116.0
883.0
883.0
922.0
43.0
43.0
43.0
376.0
376.0
896.0
896.0
896.0
255.0
550.0
6.0
43.0
43.0
9.0
632.0
156.0
156.0
520.0
368.0
136.0
136.0
136.0
33.0
922.0
922.0
922.0
922.0
109.0
117.0
117.0
117.0
253.0
253.0
253.0
253.0
515.0
515.0
515.0
515.0
589.0
178.0
84.0
792.0
792.0
21.0
21.0
510.0
510.0
37.0
22.0
22.0
152.0
152.0
152.0
152.0
67.0
67.0
67.0
8.0
8.0
8.0
291.0
291.0
486.0
486.0
65.0
931.0
931.0
998.0
998.0
998.0
120.0
401.0
401.0
108.0
108.0
44.0
44.0
44.0
2.0
2.0
16.0
16.0
16.0
16.0
354.0
354.0
354.0
354.0
7.0
7.0
234.0
352.0
352.0
352.0
182.0
182.0
182.0
49.0
49.0
68.0
68.0
268.0
268.0
268.0
268.0
70.0
70.0
5.0
796.0
796.0
50.0
50.0
46.0
46.0
14.0
514.0
514.0
295.0
473.0
473.0
115.0
262.0
995.0
154.0
44.0
850.0
92.0
92.0
92.0
92.0
57.0
57.0
234.0
234.0
234.0
914.0
914.0
354.0
8.0
8.0
8.0
8.0
197.0
197.0
197.0
197.0
212.0
57.0
998.0
998.0
46.0
46.0
46.0
46.0
756.0
50.0
50.0
111.0
111.0
171.0
770.0
770.0
770.0
770.0
770.0
47.0
58.0
81.0
81.0
4.0
4.0
4.0
4.0
66.0
66.0
66.0
400.0
592.0
592.0
80.0
80.0
80.0
80.0
0.0
0.0
0.0
0.0
0.0
37.0
37.0
37.0
4.0
4.0
590.0
50.0
50.0
166.0
25.0
25.0
25.0
6.0
54.0
54.0
640.0
640.0
171.0
436.0
3.0
3.0
3.0
258.0
258.0
85.0
21.0
21.0
592.0
592.0
592.0
500.0
500.0
164.0
101.0
101.0
579.0
579.0
579.0
579.0
579.0
260.0
260.0
260.0
260.0
260.0
63.0
63.0
6.0
6.0
12.0
12.0
12.0
1.0
1.0
1.0
503.0
63.0
63.0
0.0
0.0
428.0
428.0
428.0
180.0
955.0
13.0
13.0
259.0
51.0
635.0
635.0
635.0
771.0
0.0
0.0
0.0
22.0
22.0
114.0
114.0
3.0
274.0
274.0
274.0
274.0
311.0
102.0
12.0
0.0
0.0
5.0
5.0
42.0
2.0
2.0
2.0
2.0
4.0
4.0
4.0
455.0
455.0
455.0
455.0
455.0
412.0
412.0
412.0
11.0
111.0
858.0
11.0
11.0
11.0
7.0
7.0
364.0
364.0
187.0
649.0
701.0
701.0
701.0
701.0
68.0
68.0
162.0
162.0
162.0
162.0
183.0
183.0
183.0
183.0
183.0
15.0
15.0
15.0
453.0
44.0
113.0
113.0
113.0
3.0
170.0
170.0
21.0
265.0
265.0
19.0
19.0
162.0
162.0
234.0
875.0
408.0
408.0
408.0
930.0
99.0
17.0
43.0
739.0
739.0
93.0
51.0
51.0
51.0
458.0
458.0
458.0
458.0
236.0
602.0
602.0
20.0
945.0
945.0
323.0
323.0
40.0
40.0
40.0
40.0
40.0
9.0
632.0
549.0
883.0
883.0
883.0
883.0
883.0
131.0
131.0
327.0
327.0
327.0
458.0
760.0
760.0
40.0
35.0
946.0
527.0
904.0
904.0
280.0
280.0
41.0
549.0
436.0
577.0
577.0
577.0
577.0
19.0
74.0
74.0
217.0
217.0
234.0
234.0
25.0
65.0
65.0
632.0
632.0
549.0
549.0
48.0
480.0
480.0
226.0
226.0
736.0
736.0
4.0
31.0
31.0
46.0
46.0
539.0
539.0
160.0
160.0
53.0
53.0
53.0
53.0
53.0
53.0
538.0
538.0
538.0
7.0
7.0
261.0
261.0
261.0
317.0
42.0
42.0
33.0
33.0
33.0
33.0
46.0
328.0
328.0
328.0
66.0
66.0
322.0
690.0
896.0
896.0
896.0
896.0
337.0
236.0
236.0
236.0
309.0
463.0
8.0
8.0
8.0
24.0
24.0
97.0
97.0
97.0
589.0
589.0
589.0
666.0
666.0
666.0
205.0
146.0
146.0
146.0
88.0
88.0
88.0
87.0
87.0
87.0
22.0
99.0
88.0
718.0
718.0
718.0
631.0
631.0
631.0
332.0
332.0
332.0
136.0
5.0
5.0
225.0
225.0
91.0
959.0
959.0
583.0
583.0
583.0
5.0
5.0
5.0
163.0
980.0
980.0
980.0
624.0
418.0
73.0
73.0
343.0
343.0
343.0
48.0
226.0
719.0
719.0
177.0
8.0
6.0
161.0
161.0
0.0
0.0
0.0
267.0
146.0
146.0
2.0
2.0
681.0
681.0
681.0
681.0
681.0
681.0
236.0
236.0
680.0
680.0
173.0
173.0
111.0
138.0
138.0
25.0
25.0
0.0
0.0
0.0
510.0
510.0
111.0
111.0
335.0
335.0
60.0
8.0
8.0
8.0
329.0
999.0
999.0
999.0
104.0
104.0
3.0
3.0
3.0
3.0
77.0
77.0
872.0
541.0
49.0
390.0
390.0
390.0
10.0
35.0
35.0
538.0
110.0
110.0
110.0
194.0
299.0
811.0
811.0
18.0
145.0
145.0
719.0
843.0
843.0
843.0
843.0
10.0
10.0
10.0
41.0
171.0
64.0
64.0
64.0
64.0
6.0
80.0
80.0
80.0
681.0
681.0
11.0
11.0
463.0
247.0
267.0
267.0
46.0
46.0
3.0
3.0
47.0
538.0
538.0
317.0
317.0
317.0
317.0
317.0
120.0
35.0
407.0
407.0
407.0
320.0
320.0
320.0
0.0
3.0
3.0
642.0
642.0
188.0
188.0
54.0
174.0
1.0
1.0
1.0
1.0
1.0
118.0
118.0
118.0
730.0
1.0
1.0
59.0
59.0
59.0
104.0
976.0
976.0
145.0
145.0
28.0
28.0
14.0
14.0
37.0
37.0
37.0
1.0
62.0
62.0
739.0
739.0
739.0
265.0
265.0
8.0
8.0
8.0
7.0
7.0
7.0
377.0
583.0
583.0
129.0
129.0
28.0
169.0
123.0
29.0
30.0
30.0
30.0
30.0
101.0
7.0
788.0
788.0
860.0
943.0
943.0
695.0
904.0
571.0
571.0
571.0
294.0
294.0
294.0
631.0
156.0
156.0
156.0
308.0
308.0
308.0
420.0
420.0
420.0
420.0
367.0
320.0
320.0
320.0
3.0
3.0
3.0
3.0
313.0
313.0
41.0
41.0
41.0
41.0
41.0
41.0
1.0
683.0
683.0
683.0
830.0
830.0
432.0
15.0
15.0
121.0
121.0
121.0
357.0
357.0
229.0
87.0
87.0
87.0
87.0
489.0
60.0
60.0
60.0
60.0
60.0
164.0
164.0
164.0
64.0
64.0
315.0
315.0
505.0
528.0
528.0
528.0
528.0
275.0
144.0
60.0
23.0
525.0
525.0
28.0
90.0
90.0
90.0
728.0
728.0
15.0
15.0
10.0
10.0
63.0
15.0
15.0
1.0
1.0
291.0
957.0
94.0
94.0
94.0
664.0
327.0
561.0
13.0
13.0
13.0
912.0
47.0
4.0
772.0
256.0
703.0
194.0
194.0
194.0
3.0
759.0
759.0
759.0
759.0
8.0
642.0
642.0
642.0
323.0
323.0
323.0
305.0
21.0
21.0
227.0
227.0
564.0
564.0
387.0
387.0
5.0
5.0
273.0
273.0
327.0
28.0
28.0
28.0
2.0
357.0
357.0
357.0
357.0
322.0
322.0
322.0
322.0
54.0
54.0
143.0
39.0
39.0
848.0
848.0
959.0
959.0
45.0
45.0
299.0
299.0
299.0
403.0
51.0
51.0
51.0
51.0
156.0
156.0
58.0
883.0
883.0
883.0
242.0
242.0
242.0
262.0
97.0
97.0
419.0
116.0
116.0
4.0
4.0
332.0
332.0
299.0
299.0
989.0
989.0
158.0
158.0
2.0
256.0
256.0
256.0
13.0
13.0
13.0
62.0
62.0
8.0
8.0
455.0
455.0
614.0
614.0
19.0
293.0
44.0
44.0
340.0
340.0
27.0
592.0
592.0
592.0
592.0
4.0
318.0
318.0
292.0
30.0
30.0
4.0
4.0
4.0
94.0
94.0
883.0
883.0
124.0
124.0
31.0
183.0
183.0
183.0
533.0
533.0
235.0
235.0
235.0
235.0
18.0
18.0
18.0
0.0
0.0
0.0
86.0
86.0
84.0
84.0
84.0
15.0
129.0
129.0
24.0
24.0
24.0
289.0
289.0
602.0
602.0
520.0
29.0
29.0
11.0
304.0
304.0
304.0
1.0
1.0
1.0
1.0
1.0
33.0
287.0
287.0
291.0
291.0
291.0
291.0
16.0
16.0
722.0
458.0
348.0
348.0
135.0
250.0
250.0
363.0
363.0
31.0
31.0
31.0
418.0
418.0
606.0
606.0
606.0
606.0
17.0
17.0
17.0
74.0
74.0
74.0
74.0
868.0
346.0
2.0
2.0
2.0
2.0
2.0
648.0
801.0
27.0
235.0
235.0
235.0
235.0
807.0
29.0
29.0
29.0
15.0
6.0
6.0
121.0
121.0
771.0
771.0
25.0
19.0
28.0
28.0
28.0
28.0
178.0
178.0
418.0
639.0
639.0
639.0
639.0
4.0
38.0
38.0
4.0
171.0
171.0
171.0
171.0
251.0
10.0
118.0
118.0
268.0
268.0
325.0
325.0
325.0
928.0
928.0
928.0
1.0
197.0
334.0
334.0
334.0
113.0
113.0
113.0
113.0
56.0
56.0
109.0
5.0
5.0
5.0
15.0
62.0
90.0
90.0
5.0
44.0
44.0
45.0
45.0
45.0
47.0
42.0
42.0
42.0
228.0
174.0
174.0
292.0
292.0
784.0
803.0
708.0
273.0
273.0
273.0
73.0
73.0
73.0
12.0
12.0
12.0
12.0
42.0
42.0
42.0
131.0
338.0
375.0
3.0
3.0
3.0
38.0
38.0
38.0
38.0
34.0
34.0
34.0
130.0
48.0
8.0
8.0
8.0
8.0
436.0
436.0
131.0
131.0
131.0
590.0
32.0
32.0
32.0
236.0
191.0
196.0
61.0
61.0
178.0
178.0
178.0
178.0
43.0
43.0
43.0
49.0
49.0
49.0
49.0
49.0
6.0
6.0
74.0
112.0
112.0
112.0
112.0
5.0
5.0
5.0
5.0
8.0
546.0
309.0
790.0
790.0
790.0
998.0
998.0
998.0
460.0
460.0
701.0
80.0
80.0
80.0
88.0
88.0
170.0
46.0
16.0
332.0
332.0
116.0
116.0
22.0
795.0
299.0
299.0
299.0
299.0
360.0
360.0
27.0
128.0
156.0
109.0
98.0
98.0
14.0
14.0
960.0
110.0
110.0
110.0
137.0
137.0
137.0
85.0
85.0
85.0
85.0
528.0
528.0
308.0
308.0
22.0
22.0
2.0
2.0
2.0
348.0
348.0
348.0
348.0
219.0
219.0
151.0
15.0
15.0
940.0
940.0
940.0
69.0
69.0
2.0
2.0
2.0
431.0
3.0
3.0
31.0
31.0
31.0
199.0
199.0
199.0
502.0
896.0
25.0
453.0
35.0
35.0
35.0
57.0
57.0
194.0
194.0
678.0
27.0
27.0
138.0
14.0
0.0
0.0
0.0
311.0
311.0
311.0
189.0
995.0
0.0
0.0
0.0
0.0
239.0
774.0
774.0
774.0
0.0
0.0
712.0
31.0
31.0
39.0
128.0
128.0
128.0
3.0
779.0
769.0
769.0
769.0
769.0
955.0
30.0
30.0
30.0
130.0
130.0
130.0
130.0
8.0
8.0
106.0
199.0
199.0
199.0
264.0
264.0
264.0
520.0
520.0
842.0
6.0
18.0
871.0
871.0
871.0
871.0
871.0
732.0
732.0
732.0
732.0
5.0
5.0
165.0
129.0
212.0
37.0
37.0
37.0
10.0
43.0
666.0
666.0
249.0
392.0
392.0
676.0
676.0
676.0
80.0
80.0
576.0
2.0
39.0
39.0
0.0
92.0
150.0
40.0
156.0
156.0
127.0
127.0
127.0
14.0
137.0
137.0
137.0
786.0
66.0
66.0
66.0
66.0
66.0
66.0
234.0
228.0
228.0
228.0
228.0
4.0
4.0
4.0
4.0
624.0
901.0
4.0
4.0
21.0
21.0
92.0
638.0
638.0
638.0
638.0
569.0
531.0
531.0
7.0
11.0
12.0
12.0
12.0
88.0
228.0
228.0
585.0
585.0
178.0
922.0
922.0
922.0
1.0
1.0
1.0
122.0
463.0
15.0
273.0
273.0
420.0
420.0
420.0
420.0
13.0
267.0
267.0
1.0
332.0
332.0
332.0
9.0
78.0
69.0
69.0
147.0
261.0
318.0
318.0
318.0
360.0
6.0
922.0
116.0
116.0
116.0
7.0
7.0
7.0
458.0
458.0
458.0
412.0
412.0
412.0
412.0
412.0
607.0
607.0
197.0
197.0
206.0
206.0
0.0
0.0
0.0
0.0
170.0
170.0
170.0
153.0
153.0
153.0
153.0
938.0
938.0
942.0
945.0
945.0
308.0
308.0
308.0
84.0
50.0
281.0
910.0
960.0
15.0
15.0
15.0
901.0
901.0
199.0
199.0
199.0
979.0
979.0
979.0
979.0
839.0
463.0
160.0
8.0
631.0
631.0
448.0
448.0
431.0
418.0
418.0
418.0
1.0
370.0
370.0
370.0
130.0
130.0
45.0
45.0
93.0
199.0
199.0
469.0
469.0
898.0
898.0
40.0
40.0
249.0
249.0
520.0
520.0
328.0
328.0
328.0
27.0
27.0
27.0
896.0
63.0
63.0
63.0
63.0
222.0
222.0
625.0
625.0
625.0
945.0
945.0
8.0
142.0
142.0
142.0
701.0
65.0
65.0
65.0
65.0
35.0
35.0
4.0
4.0
4.0
162.0
162.0
8.0
8.0
308.0
308.0
782.0
782.0
131.0
131.0
27.0
27.0
741.0
34.0
34.0
452.0
452.0
115.0
191.0
191.0
0.0
0.0
0.0
934.0
124.0
47.0
111.0
111.0
18.0
18.0
75.0
502.0
518.0
518.0
2.0
2.0
42.0
42.0
88.0
3.0
14.0
14.0
93.0
93.0
93.0
41.0
41.0
41.0
41.0
477.0
477.0
925.0
4.0
171.0
19.0
267.0
267.0
4.0
350.0
350.0
125.0
125.0
125.0
66.0
368.0
368.0
502.0
502.0
686.0
686.0
4.0
4.0
4.0
161.0
161.0
338.0
338.0
246.0
18.0
273.0
273.0
273.0
328.0
328.0
21.0
21.0
21.0
28.0
28.0
518.0
265.0
38.0
72.0
299.0
299.0
299.0
299.0
4.0
4.0
28.0
28.0
695.0
602.0
602.0
602.0
681.0
681.0
681.0
681.0
25.0
25.0
25.0
504.0
504.0
77.0
77.0
77.0
549.0
549.0
549.0
549.0
480.0
480.0
7.0
7.0
508.0
508.0
482.0
482.0
482.0
631.0
101.0
101.0
235.0
19.0
19.0
19.0
19.0
44.0
44.0
38.0
38.0
38.0
431.0
431.0
273.0
12.0
12.0
12.0
12.0
6.0
6.0
6.0
452.0
447.0
447.0
447.0
390.0
281.0
281.0
216.0
216.0
216.0
127.0
78.0
338.0
338.0
346.0
346.0
4.0
3.0
3.0
384.0
384.0
239.0
239.0
21.0
436.0
436.0
78.0
78.0
78.0
156.0
114.0
114.0
114.0
352.0
352.0
12.0
31.0
31.0
31.0
31.0
31.0
86.0
86.0
86.0
962.0
962.0
367.0
122.0
238.0
238.0
31.0
31.0
169.0
479.0
22.0
459.0
459.0
16.0
16.0
16.0
16.0
850.0
850.0
850.0
7.0
7.0
256.0
66.0
39.0
614.0
614.0
178.0
199.0
199.0
21.0
15.0
15.0
191.0
210.0
612.0
649.0
434.0
97.0
97.0
97.0
56.0
65.0
65.0
65.0
922.0
922.0
364.0
364.0
364.0
635.0
635.0
635.0
635.0
763.0
763.0
54.0
54.0
90.0
90.0
150.0
150.0
150.0
51.0
51.0
88.0
88.0
22.0
22.0
375.0
3.0
3.0
96.0
96.0
183.0
4.0
6.0
6.0
6.0
549.0
118.0
118.0
118.0
5.0
858.0
858.0
858.0
858.0
642.0
176.0
729.0
729.0
201.0
181.0
181.0
131.0
583.0
583.0
667.0
493.0
183.0
1.0
0.0
4.0
4.0
718.0
718.0
718.0
718.0
599.0
56.0
56.0
0.0
109.0
109.0
109.0
109.0
109.0
109.0
108.0
708.0
683.0
27.0
27.0
143.0
143.0
143.0
143.0
509.0
509.0
509.0
509.0
107.0
107.0
871.0
871.0
871.0
14.0
226.0
226.0
14.0
161.0
49.0
11.0
230.0
230.0
230.0
292.0
292.0
113.0
276.0
60.0
60.0
60.0
60.0
4.0
4.0
4.0
4.0
957.0
569.0
569.0
45.0
45.0
0.0
35.0
35.0
205.0
44.0
516.0
516.0
594.0
185.0
612.0
158.0
199.0
199.0
199.0
762.0
762.0
762.0
107.0
698.0
698.0
612.0
612.0
612.0
62.0
62.0
62.0
62.0
31.0
31.0
483.0
483.0
483.0
483.0
483.0
554.0
554.0
554.0
554.0
13.0
13.0
27.0
27.0
226.0
4.0
118.0
19.0
86.0
320.0
320.0
320.0
320.0
14.0
14.0
27.0
74.0
74.0
156.0
474.0
474.0
33.0
33.0
33.0
15.0
15.0
14.0
14.0
14.0
14.0
34.0
34.0
785.0
235.0
235.0
1.0
236.0
377.0
664.0
664.0
664.0
14.0
14.0
14.0
11.0
11.0
4.0
4.0
4.0
4.0
4.0
788.0
788.0
806.0
806.0
249.0
180.0
180.0
180.0
14.0
176.0
445.0
900.0
900.0
458.0
458.0
561.0
561.0
561.0
336.0
336.0
51.0
51.0
51.0
51.0
75.0
770.0
770.0
770.0
196.0
196.0
771.0
771.0
771.0
222.0
189.0
189.0
328.0
328.0
855.0
4.0
4.0
4.0
4.0
156.0
156.0
105.0
509.0
509.0
233.0
0.0
0.0
0.0
771.0
801.0
801.0
801.0
291.0
291.0
291.0
109.0
109.0
109.0
141.0
141.0
35.0
35.0
896.0
189.0
189.0
2.0
99.0
99.0
178.0
178.0
769.0
769.0
769.0
769.0
173.0
173.0
173.0
233.0
233.0
946.0
946.0
946.0
27.0
27.0
236.0
236.0
56.0
607.0
607.0
634.0
634.0
297.0
938.0
938.0
78.0
120.0
120.0
171.0
1.0
13.0
13.0
13.0
525.0
525.0
525.0
10.0
10.0
118.0
15.0
15.0
15.0
15.0
38.0
38.0
57.0
57.0
57.0
443.0
443.0
443.0
28.0
28.0
28.0
28.0
103.0
103.0
57.0
57.0
0.0
118.0
118.0
118.0
550.0
550.0
155.0
770.0
770.0
770.0
770.0
597.0
151.0
151.0
151.0
158.0
309.0
118.0
118.0
640.0
640.0
640.0
249.0
3.0
368.0
352.0
517.0
517.0
517.0
451.0
36.0
473.0
473.0
267.0
267.0
267.0
267.0
267.0
267.0
108.0
108.0
35.0
632.0
632.0
632.0
507.0
57.0
57.0
3.0
3.0
3.0
3.0
3.0
308.0
308.0
308.0
928.0
438.0
91.0
91.0
296.0
103.0
494.0
180.0
180.0
180.0
779.0
779.0
779.0
779.0
779.0
779.0
779.0
104.0
825.0
825.0
116.0
116.0
479.0
479.0
113.0
113.0
113.0
113.0
113.0
14.0
14.0
14.0
25.0
25.0
34.0
34.0
801.0
8.0
8.0
8.0
38.0
38.0
38.0
52.0
52.0
177.0
86.0
86.0
766.0
766.0
40.0
40.0
182.0
182.0
181.0
680.0
680.0
24.0
10.0
5.0
5.0
464.0
464.0
464.0
137.0
137.0
137.0
137.0
137.0
131.0
131.0
759.0
567.0
145.0
145.0
37.0
37.0
37.0
947.0
65.0
65.0
65.0
2.0
979.0
62.0
62.0
480.0
542.0
101.0
101.0
101.0
101.0
101.0
313.0
313.0
23.0
23.0
23.0
23.0
23.0
23.0
23.0
101.0
101.0
235.0
23.0
336.0
13.0
13.0
13.0
129.0
5.0
77.0
165.0
443.0
904.0
904.0
196.0
196.0
87.0
87.0
87.0
114.0
114.0
114.0
114.0
502.0
963.0
963.0
963.0
681.0
43.0
23.0
23.0
23.0
131.0
131.0
298.0
298.0
291.0
291.0
0.0
10.0
10.0
10.0
17.0
3.0
3.0
883.0
883.0
883.0
55.0
0.0
0.0
0.0
0.0
0.0
33.0
33.0
33.0
963.0
963.0
963.0
963.0
963.0
74.0
801.0
801.0
801.0
801.0
24.0
24.0
24.0
48.0
48.0
48.0
681.0
366.0
760.0
94.0
10.0
10.0
20.0
20.0
482.0
21.0
918.0
74.0
74.0
74.0
149.0
149.0
224.0
35.0
279.0
279.0
338.0
338.0
983.0
784.0
784.0
784.0
99.0
76.0
76.0
809.0
809.0
809.0
41.0
45.0
45.0
784.0
784.0
203.0
327.0
29.0
29.0
208.0
208.0
54.0
54.0
54.0
54.0
28.0
28.0
162.0
401.0
77.0
588.0
345.0
345.0
22.0
186.0
186.0
186.0
186.0
186.0
72.0
227.0
299.0
299.0
825.0
4.0
31.0
31.0
31.0
90.0
90.0
90.0
26.0
156.0
156.0
712.0
65.0
131.0
131.0
131.0
549.0
580.0
549.0
549.0
549.0
493.0
493.0
493.0
47.0
47.0
47.0
47.0
47.0
235.0
235.0
235.0
235.0
205.0
493.0
493.0
493.0
398.0
398.0
19.0
19.0
19.0
494.0
494.0
24.0
128.0
657.0
657.0
896.0
896.0
801.0
158.0
278.0
278.0
278.0
278.0
278.0
278.0
639.0
639.0
639.0
639.0
11.0
994.0
994.0
107.0
107.0
107.0
62.0
62.0
62.0
896.0
21.0
801.0
801.0
15.0
15.0
357.0
357.0
77.0
58.0
187.0
3.0
3.0
3.0
225.0
225.0
174.0
174.0
174.0
16.0
597.0
945.0
945.0
77.0
770.0
770.0
770.0
428.0
54.0
184.0
434.0
434.0
607.0
607.0
607.0
3.0
3.0
3.0
958.0
958.0
958.0
116.0
31.0
31.0
130.0
130.0
122.0
378.0
378.0
3.0
3.0
186.0
186.0
186.0
107.0
262.0
174.0
17.0
17.0
8.0
8.0
8.0
8.0
234.0
234.0
234.0
234.0
54.0
54.0
978.0
782.0
782.0
782.0
858.0
858.0
131.0
131.0
295.0
295.0
508.0
508.0
508.0
93.0
93.0
10.0
108.0
776.0
776.0
171.0
171.0
35.0
403.0
16.0
16.0
807.0
807.0
94.0
94.0
94.0
703.0
577.0
195.0
195.0
195.0
80.0
9.0
501.0
501.0
126.0
126.0
28.0
12.0
79.0
1.0
1.0
147.0
147.0
6.0
6.0
164.0
164.0
164.0
164.0
478.0
577.0
955.0
41.0
124.0
444.0
444.0
81.0
278.0
278.0
278.0
292.0
292.0
0.0
0.0
0.0
57.0
57.0
57.0
57.0
57.0
54.0
56.0
101.0
101.0
101.0
49.0
27.0
77.0
337.0
21.0
79.0
79.0
79.0
79.0
235.0
418.0
418.0
0.0
0.0
0.0
47.0
17.0
17.0
17.0
331.0
331.0
136.0
136.0
136.0
136.0
84.0
84.0
444.0
901.0
13.0
13.0
469.0
469.0
354.0
150.0
150.0
969.0
290.0
290.0
395.0
395.0
395.0
116.0
116.0
116.0
10.0
530.0
530.0
530.0
530.0
530.0
33.0
790.0
790.0
848.0
848.0
848.0
371.0
0.0
10.0
10.0
10.0
10.0
81.0
81.0
81.0
81.0
158.0
158.0
385.0
232.0
141.0
141.0
141.0
45.0
120.0
345.0
632.0
632.0
332.0
5.0
5.0
20.0
729.0
729.0
729.0
2.0
172.0
172.0
172.0
84.0
84.0
84.0
259.0
259.0
84.0
84.0
84.0
906.0
906.0
906.0
906.0
434.0
434.0
38.0
482.0
482.0
482.0
3.0
3.0
309.0
309.0
931.0
931.0
4.0
33.0
73.0
2.0
2.0
2.0
115.0
115.0
174.0
174.0
1.0
1.0
54.0
54.0
749.0
749.0
749.0
62.0
62.0
14.0
14.0
14.0
174.0
174.0
174.0
516.0
516.0
516.0
29.0
29.0
0.0
80.0
80.0
357.0
357.0
357.0
348.0
348.0
348.0
5.0
5.0
109.0
109.0
109.0
132.0
21.0
44.0
44.0
44.0
130.0
99.0
99.0
278.0
278.0
559.0
559.0
559.0
147.0
147.0
147.0
147.0
928.0
928.0
12.0
12.0
64.0
2.0
2.0
2.0
2.0
456.0
456.0
765.0
72.0
72.0
76.0
76.0
76.0
101.0
101.0
101.0
18.0
18.0
18.0
18.0
508.0
5.0
5.0
407.0
407.0
29.0
29.0
679.0
679.0
38.0
180.0
31.0
31.0
602.0
602.0
602.0
602.0
602.0
983.0
983.0
983.0
637.0
637.0
637.0
637.0
206.0
152.0
130.0
131.0
527.0
7.0
7.0
41.0
41.0
41.0
2.0
2.0
436.0
228.0
228.0
10.0
10.0
10.0
6.0
2.0
2.0
2.0
12.0
12.0
289.0
801.0
72.0
72.0
218.0
218.0
218.0
218.0
218.0
206.0
232.0
4.0
983.0
983.0
983.0
28.0
28.0
367.0
756.0
11.0
11.0
0.0
130.0
130.0
130.0
5.0
151.0
151.0
151.0
27.0
27.0
27.0
27.0
210.0
210.0
210.0
77.0
77.0
77.0
445.0
754.0
754.0
754.0
754.0
754.0
7.0
7.0
401.0
401.0
401.0
401.0
296.0
84.0
336.0
5.0
5.0
5.0
331.0
15.0
130.0
130.0
130.0
130.0
36.0
36.0
0.0
58.0
897.0
897.0
122.0
122.0
588.0
588.0
278.0
906.0
65.0
65.0
289.0
289.0
289.0
473.0
473.0
346.0
346.0
11.0
11.0
11.0
527.0
527.0
527.0
527.0
510.0
510.0
191.0
191.0
191.0
191.0
118.0
632.0
469.0
469.0
19.0
47.0
47.0
47.0
47.0
47.0
47.0
74.0
24.0
24.0
24.0
311.0
3.0
289.0
255.0
255.0
550.0
102.0
4.0
26.0
30.0
408.0
408.0
520.0
520.0
470.0
470.0
11.0
11.0
281.0
281.0
764.0
200.0
200.0
458.0
458.0
458.0
279.0
279.0
162.0
86.0
86.0
86.0
525.0
233.0
233.0
233.0
1.0
25.0
235.0
235.0
235.0
97.0
97.0
336.0
336.0
27.0
27.0
27.0
2.0
377.0
377.0
14.0
14.0
14.0
769.0
19.0
169.0
169.0
830.0
830.0
830.0
4.0
4.0
247.0
247.0
247.0
247.0
624.0
624.0
7.0
7.0
7.0
7.0
7.0
6.0
6.0
292.0
292.0
292.0
442.0
131.0
131.0
174.0
174.0
174.0
77.0
184.0
236.0
152.0
978.0
978.0
218.0
509.0
509.0
509.0
295.0
295.0
614.0
867.0
867.0
79.0
2.0
360.0
360.0
212.0
168.0
168.0
168.0
413.0
413.0
592.0
557.0
557.0
233.0
233.0
233.0
65.0
65.0
65.0
31.0
31.0
31.0
31.0
243.0
514.0
559.0
559.0
559.0
559.0
11.0
253.0
253.0
62.0
62.0
62.0
44.0
44.0
44.0
189.0
189.0
42.0
42.0
42.0
42.0
592.0
592.0
592.0
592.0
592.0
218.0
218.0
218.0
242.0
779.0
779.0
901.0
901.0
880.0
695.0
176.0
176.0
13.0
13.0
13.0
13.0
267.0
111.0
115.0
115.0
115.0
5.0
41.0
41.0
127.0
332.0
332.0
349.0
349.0
349.0
240.0
240.0
805.0
805.0
805.0
805.0
952.0
248.0
248.0
509.0
509.0
509.0
4.0
4.0
172.0
172.0
52.0
52.0
52.0
368.0
368.0
368.0
14.0
14.0
27.0
23.0
23.0
23.0
56.0
56.0
638.0
273.0
220.0
220.0
220.0
59.0
14.0
549.0
45.0
242.0
931.0
884.0
884.0
16.0
16.0
409.0
955.0
59.0
3.0
3.0
3.0
3.0
203.0
367.0
367.0
367.0
588.0
657.0
154.0
130.0
130.0
5.0
5.0
460.0
460.0
938.0
938.0
938.0
938.0
978.0
212.0
239.0
292.0
292.0
1.0
1.0
1.0
485.0
485.0
906.0
906.0
906.0
197.0
24.0
489.0
489.0
195.0
145.0
145.0
72.0
72.0
801.0
31.0
31.0
31.0
353.0
353.0
353.0
353.0
353.0
7.0
7.0
260.0
260.0
260.0
260.0
11.0
11.0
11.0
549.0
259.0
259.0
107.0
107.0
107.0
75.0
31.0
31.0
31.0
31.0
115.0
303.0
945.0
77.0
77.0
960.0
121.0
121.0
121.0
121.0
2.0
591.0
591.0
591.0
1.0
7.0
262.0
69.0
69.0
4.0
4.0
514.0
514.0
202.0
202.0
539.0
488.0
72.0
72.0
48.0
48.0
109.0
4.0
194.0
194.0
194.0
206.0
206.0
37.0
37.0
51.0
931.0
41.0
41.0
41.0
127.0
127.0
543.0
543.0
210.0
78.0
78.0
336.0
336.0
464.0
464.0
103.0
103.0
120.0
120.0
120.0
120.0
120.0
177.0
35.0
1.0
1.0
59.0
553.0
553.0
553.0
553.0
553.0
51.0
51.0
51.0
51.0
51.0
51.0
395.0
395.0
395.0
395.0
177.0
295.0
172.0
537.0
255.0
15.0
15.0
15.0
801.0
107.0
37.0
16.0
16.0
217.0
217.0
41.0
41.0
41.0
947.0
947.0
38.0
38.0
38.0
38.0
162.0
717.0
8.0
8.0
24.0
24.0
42.0
122.0
252.0
252.0
795.0
795.0
795.0
795.0
795.0
491.0
1.0
1.0
1.0
801.0
801.0
801.0
210.0
1.0
1.0
549.0
549.0
549.0
556.0
583.0
525.0
525.0
145.0
145.0
145.0
577.0
577.0
577.0
510.0
510.0
33.0
33.0
33.0
33.0
16.0
16.0
59.0
59.0
188.0
12.0
664.0
664.0
48.0
48.0
15.0
15.0
15.0
15.0
15.0
128.0
128.0
480.0
354.0
354.0
428.0
428.0
750.0
750.0
750.0
750.0
750.0
198.0
198.0
198.0
2.0
214.0
297.0
569.0
92.0
44.0
683.0
683.0
676.0
676.0
28.0
35.0
35.0
654.0
298.0
289.0
413.0
413.0
413.0
1.0
7.0
868.0
868.0
13.0
109.0
109.0
109.0
109.0
338.0
338.0
338.0
376.0
376.0
324.0
113.0
113.0
525.0
525.0
525.0
160.0
160.0
680.0
276.0
276.0
110.0
110.0
110.0
110.0
884.0
884.0
884.0
328.0
328.0
834.0
579.0
579.0
579.0
88.0
88.0
88.0
88.0
88.0
88.0
318.0
318.0
318.0
318.0
431.0
431.0
4.0
649.0
87.0
87.0
311.0
302.0
4.0
964.0
964.0
964.0
2.0
483.0
483.0
896.0
896.0
896.0
16.0
16.0
16.0
16.0
16.0
212.0
212.0
212.0
212.0
320.0
320.0
22.0
22.0
149.0
62.0
62.0
62.0
6.0
159.0
159.0
159.0
383.0
218.0
51.0
51.0
601.0
38.0
38.0
38.0
249.0
249.0
631.0
15.0
15.0
177.0
177.0
900.0
900.0
900.0
249.0
249.0
249.0
249.0
1.0
16.0
16.0
843.0
632.0
632.0
563.0
186.0
88.0
88.0
467.0
88.0
273.0
273.0
273.0
0.0
0.0
131.0
131.0
361.0
361.0
635.0
635.0
635.0
635.0
115.0
115.0
408.0
408.0
408.0
165.0
165.0
95.0
95.0
619.0
619.0
619.0
619.0
413.0
413.0
413.0
7.0
503.0
503.0
503.0
978.0
978.0
37.0
37.0
37.0
37.0
800.0
2.0
2.0
2.0
331.0
331.0
331.0
331.0
787.0
787.0
415.0
415.0
415.0
357.0
357.0
110.0
110.0
15.0
15.0
15.0
15.0
301.0
301.0
797.0
197.0
197.0
48.0
48.0
48.0
145.0
106.0
106.0
379.0
379.0
10.0
409.0
409.0
409.0
11.0
11.0
170.0
170.0
229.0
38.0
17.0
510.0
5.0
710.0
710.0
710.0
710.0
54.0
54.0
54.0
88.0
407.0
407.0
407.0
88.0
27.0
27.0
705.0
705.0
315.0
135.0
135.0
135.0
56.0
56.0
261.0
502.0
502.0
502.0
227.0
39.0
614.0
614.0
800.0
11.0
11.0
428.0
323.0
16.0
795.0
31.0
363.0
10.0
10.0
10.0
955.0
176.0
176.0
176.0
80.0
70.0
70.0
70.0
70.0
3.0
3.0
243.0
243.0
243.0
22.0
127.0
127.0
127.0
200.0
200.0
200.0
200.0
131.0
380.0
380.0
292.0
8.0
8.0
8.0
25.0
25.0
25.0
25.0
165.0
165.0
165.0
3.0
14.0
14.0
74.0
199.0
160.0
267.0
525.0
525.0
525.0
13.0
33.0
249.0
550.0
550.0
550.0
334.0
46.0
8.0
8.0
178.0
178.0
38.0
38.0
211.0
211.0
65.0
40.0
131.0
491.0
87.0
101.0
101.0
0.0
0.0
0.0
180.0
180.0
6.0
6.0
28.0
28.0
28.0
28.0
115.0
115.0
33.0
431.0
431.0
222.0
222.0
222.0
222.0
96.0
96.0
96.0
174.0
174.0
174.0
754.0
754.0
23.0
21.0
21.0
48.0
99.0
61.0
93.0
93.0
305.0
305.0
724.0
193.0
193.0
118.0
56.0
56.0
56.0
56.0
408.0
136.0
136.0
122.0
122.0
122.0
104.0
104.0
19.0
205.0
205.0
17.0
50.0
50.0
50.0
30.0
30.0
177.0
7.0
11.0
11.0
11.0
180.0
41.0
232.0
232.0
262.0
262.0
13.0
13.0
13.0
61.0
61.0
61.0
61.0
3.0
509.0
509.0
168.0
785.0
785.0
785.0
762.0
762.0
794.0
794.0
2.0
145.0
12.0
12.0
290.0
290.0
721.0
721.0
721.0
721.0
72.0
72.0
72.0
407.0
407.0
515.0
515.0
515.0
113.0
113.0
420.0
420.0
7.0
7.0
254.0
28.0
28.0
19.0
19.0
19.0
6.0
6.0
16.0
16.0
313.0
505.0
505.0
4.0
4.0
4.0
420.0
18.0
65.0
65.0
65.0
880.0
947.0
40.0
40.0
4.0
4.0
54.0
54.0
896.0
161.0
58.0
2.0
2.0
737.0
737.0
737.0
303.0
303.0
112.0
112.0
112.0
112.0
207.0
207.0
207.0
207.0
128.0
128.0
128.0
128.0
128.0
226.0
226.0
226.0
226.0
226.0
318.0
318.0
318.0
66.0
66.0
66.0
66.0
66.0
66.0
4.0
73.0
73.0
963.0
963.0
665.0
665.0
3.0
3.0
3.0
24.0
62.0
57.0
57.0
57.0
57.0
66.0
66.0
822.0
883.0
883.0
34.0
34.0
33.0
769.0
119.0
459.0
459.0
459.0
858.0
259.0
225.0
45.0
87.0
87.0
844.0
768.0
36.0
34.0
77.0
22.0
189.0
189.0
189.0
189.0
189.0
130.0
130.0
130.0
166.0
588.0
588.0
588.0
65.0
32.0
32.0
32.0
351.0
13.0
13.0
353.0
10.0
10.0
458.0
458.0
458.0
1.0
1.0
685.0
92.0
92.0
567.0
567.0
567.0
567.0
224.0
224.0
224.0
224.0
215.0
215.0
215.0
215.0
681.0
15.0
15.0
15.0
445.0
445.0
358.0
358.0
4.0
4.0
58.0
58.0
46.0
46.0
46.0
2.0
2.0
2.0
2.0
488.0
165.0
165.0
165.0
361.0
16.0
7.0
7.0
7.0
199.0
199.0
158.0
48.0
113.0
113.0
113.0
420.0
2.0
947.0
947.0
0.0
0.0
0.0
440.0
185.0
185.0
702.0
702.0
30.0
30.0
169.0
169.0
510.0
510.0
72.0
72.0
47.0
560.0
560.0
5.0
168.0
235.0
235.0
34.0
34.0
34.0
97.0
97.0
97.0
27.0
198.0
904.0
904.0
3.0
3.0
211.0
211.0
211.0
3.0
3.0
3.0
25.0
784.0
784.0
784.0
236.0
25.0
101.0
101.0
101.0
434.0
131.0
183.0
183.0
183.0
183.0
210.0
184.0
184.0
184.0
184.0
11.0
282.0
966.0
86.0
852.0
852.0
12.0
12.0
370.0
370.0
28.0
28.0
1.0
1.0
71.0
71.0
38.0
38.0
38.0
38.0
22.0
22.0
22.0
442.0
442.0
442.0
6.0
6.0
565.0
93.0
93.0
0.0
0.0
21.0
21.0
926.0
336.0
336.0
336.0
30.0
30.0
30.0
30.0
945.0
945.0
945.0
88.0
88.0
20.0
841.0
956.0
339.0
332.0
332.0
145.0
145.0
145.0
145.0
807.0
681.0
211.0
2.0
2.0
22.0
22.0
703.0
703.0
403.0
315.0
590.0
31.0
31.0
31.0
31.0
31.0
502.0
774.0
455.0
455.0
431.0
431.0
343.0
343.0
122.0
565.0
565.0
565.0
348.0
41.0
401.0
401.0
248.0
248.0
248.0
248.0
784.0
784.0
784.0
272.0
154.0
17.0
17.0
436.0
436.0
436.0
436.0
717.0
717.0
717.0
717.0
947.0
947.0
947.0
345.0
80.0
602.0
602.0
602.0
453.0
182.0
182.0
182.0
182.0
182.0
131.0
271.0
271.0
317.0
317.0
317.0
220.0
814.0
814.0
236.0
236.0
57.0
195.0
195.0
57.0
137.0
328.0
380.0
0.0
262.0
103.0
44.0
44.0
44.0
641.0
641.0
641.0
641.0
150.0
150.0
150.0
54.0
54.0
54.0
214.0
217.0
245.0
447.0
632.0
632.0
415.0
23.0
160.0
160.0
289.0
289.0
72.0
370.0
201.0
201.0
813.0
813.0
105.0
105.0
15.0
15.0
151.0
18.0
2.0
171.0
171.0
171.0
20.0
180.0
180.0
959.0
959.0
959.0
959.0
959.0
959.0
959.0
959.0
320.0
296.0
296.0
121.0
121.0
66.0
59.0
59.0
480.0
0.0
860.0
28.0
28.0
28.0
525.0
525.0
368.0
103.0
95.0
4.0
4.0
4.0
4.0
150.0
403.0
403.0
21.0
21.0
39.0
39.0
39.0
169.0
169.0
169.0
169.0
169.0
884.0
259.0
259.0
56.0
56.0
56.0
56.0
56.0
553.0
408.0
378.0
378.0
378.0
189.0
60.0
60.0
48.0
48.0
48.0
487.0
487.0
176.0
494.0
494.0
494.0
494.0
29.0
29.0
16.0
203.0
203.0
320.0
206.0
156.0
156.0
156.0
156.0
112.0
112.0
955.0
681.0
31.0
797.0
403.0
403.0
3.0
3.0
947.0
947.0
947.0
947.0
948.0
577.0
299.0
299.0
398.0
108.0
168.0
659.0
659.0
293.0
293.0
293.0
116.0
116.0
116.0
369.0
904.0
904.0
904.0
247.0
801.0
801.0
801.0
801.0
801.0
801.0
193.0
193.0
193.0
718.0
718.0
384.0
291.0
291.0
291.0
206.0
116.0
771.0
771.0
771.0
771.0
771.0
323.0
323.0
856.0
856.0
36.0
33.0
33.0
825.0
825.0
825.0
557.0
557.0
557.0
428.0
255.0
121.0
51.0
51.0
51.0
607.0
607.0
607.0
27.0
27.0
27.0
737.0
737.0
737.0
482.0
116.0
116.0
22.0
0.0
0.0
113.0
19.0
11.0
11.0
236.0
236.0
898.0
257.0
257.0
257.0
747.0
962.0
506.0
506.0
1.0
1.0
1.0
1.0
378.0
378.0
889.0
538.0
982.0
982.0
16.0
16.0
16.0
36.0
27.0
1.0
1.0
1.0
398.0
398.0
398.0
398.0
92.0
92.0
0.0
0.0
0.0
712.0
712.0
0.0
21.0
131.0
131.0
420.0
420.0
676.0
12.0
12.0
9.0
9.0
0.0
0.0
361.0
361.0
90.0
90.0
516.0
516.0
23.0
23.0
23.0
23.0
930.0
930.0
930.0
930.0
77.0
174.0
174.0
174.0
15.0
122.0
122.0
964.0
320.0
320.0
455.0
0.0
2.0
401.0
483.0
418.0
267.0
267.0
302.0
302.0
739.0
739.0
739.0
385.0
385.0
385.0
385.0
290.0
290.0
509.0
509.0
509.0
542.0
542.0
8.0
8.0
399.0
399.0
399.0
399.0
399.0
166.0
439.0
439.0
42.0
42.0
26.0
154.0
3.0
398.0
398.0
398.0
398.0
527.0
6.0
384.0
384.0
109.0
109.0
631.0
631.0
631.0
40.0
79.0
79.0
43.0
43.0
43.0
43.0
431.0
235.0
905.0
905.0
905.0
905.0
273.0
273.0
273.0
5.0
23.0
883.0
883.0
883.0
883.0
228.0
228.0
228.0
22.0
22.0
22.0
19.0
19.0
222.0
222.0
222.0
222.0
51.0
463.0
463.0
156.0
110.0
291.0
662.0
249.0
378.0
378.0
378.0
390.0
390.0
390.0
390.0
0.0
0.0
922.0
922.0
45.0
67.0
67.0
38.0
590.0
730.0
730.0
730.0
11.0
11.0
21.0
354.0
354.0
884.0
884.0
91.0
91.0
91.0
91.0
91.0
91.0
91.0
357.0
14.0
14.0
238.0
632.0
92.0
92.0
880.0
880.0
21.0
308.0
308.0
308.0
520.0
4.0
4.0
21.0
21.0
21.0
21.0
16.0
16.0
16.0
16.0
16.0
16.0
16.0
788.0
788.0
788.0
788.0
788.0
480.0
401.0
401.0
186.0
118.0
118.0
208.0
883.0
218.0
218.0
790.0
790.0
790.0
790.0
27.0
27.0
25.0
103.0
42.0
10.0
234.0
234.0
314.0
199.0
19.0
5.0
205.0
205.0
1.0
73.0
523.0
523.0
97.0
97.0
308.0
108.0
0.0
0.0
52.0
52.0
603.0
603.0
513.0
513.0
513.0
513.0
632.0
632.0
632.0
29.0
94.0
507.0
214.0
214.0
214.0
8.0
8.0
109.0
109.0
109.0
110.0
110.0
24.0
24.0
24.0
24.0
10.0
226.0
410.0
410.0
410.0
410.0
247.0
247.0
247.0
17.0
17.0
931.0
931.0
931.0
103.0
103.0
291.0
229.0
229.0
695.0
695.0
1.0
1.0
111.0
111.0
583.0
199.0
199.0
311.0
311.0
311.0
311.0
852.0
577.0
577.0
14.0
14.0
756.0
756.0
701.0
701.0
272.0
272.0
127.0
363.0
363.0
363.0
801.0
801.0
72.0
72.0
532.0
532.0
532.0
924.0
81.0
846.0
16.0
16.0
16.0
87.0
212.0
556.0
556.0
336.0
768.0
768.0
768.0
768.0
49.0
12.0
12.0
12.0
559.0
559.0
559.0
0.0
0.0
0.0
217.0
217.0
217.0
217.0
13.0
390.0
390.0
35.0
35.0
455.0
455.0
909.0
909.0
25.0
375.0
375.0
390.0
461.0
207.0
207.0
929.0
929.0
594.0
37.0
37.0
299.0
299.0
567.0
567.0
567.0
392.0
65.0
65.0
65.0
65.0
65.0
446.0
446.0
446.0
446.0
531.0
531.0
531.0
531.0
531.0
649.0
649.0
649.0
649.0
649.0
35.0
84.0
84.0
14.0
14.0
14.0
14.0
4.0
4.0
4.0
405.0
405.0
215.0
215.0
259.0
259.0
259.0
174.0
174.0
180.0
180.0
514.0
514.0
514.0
514.0
514.0
42.0
42.0
165.0
165.0
165.0
790.0
8.0
8.0
8.0
135.0
135.0
135.0
135.0
92.0
92.0
765.0
765.0
765.0
5.0
136.0
580.0
673.0
443.0
443.0
638.0
8.0
7.0
463.0
463.0
1.0
45.0
45.0
12.0
12.0
657.0
657.0
52.0
52.0
363.0
363.0
363.0
39.0
39.0
39.0
39.0
39.0
1.0
291.0
291.0
4.0
4.0
4.0
92.0
92.0
770.0
770.0
739.0
614.0
614.0
614.0
614.0
614.0
614.0
0.0
27.0
27.0
1.0
17.0
17.0
17.0
200.0
200.0
200.0
680.0
680.0
207.0
207.0
309.0
309.0
136.0
136.0
136.0
520.0
520.0
25.0
25.0
25.0
453.0
453.0
553.0
553.0
235.0
240.0
240.0
240.0
205.0
205.0
672.0
672.0
54.0
320.0
320.0
122.0
122.0
122.0
571.0
571.0
2.0
2.0
27.0
883.0
883.0
399.0
399.0
399.0
291.0
14.0
162.0
162.0
162.0
292.0
292.0
292.0
292.0
199.0
199.0
39.0
39.0
88.0
88.0
88.0
88.0
436.0
436.0
436.0
436.0
721.0
367.0
367.0
367.0
226.0
366.0
366.0
366.0
480.0
480.0
292.0
292.0
666.0
666.0
666.0
31.0
171.0
171.0
517.0
517.0
517.0
90.0
145.0
947.0
947.0
947.0
947.0
47.0
41.0
299.0
502.0
502.0
378.0
378.0
378.0
378.0
378.0
378.0
378.0
378.0
883.0
883.0
883.0
883.0
883.0
883.0
37.0
37.0
631.0
17.0
403.0
403.0
787.0
787.0
199.0
199.0
519.0
519.0
68.0
68.0
68.0
68.0
443.0
443.0
5.0
5.0
947.0
947.0
319.0
319.0
118.0
17.0
17.0
17.0
17.0
65.0
12.0
883.0
16.0
10.0
124.0
124.0
124.0
124.0
26.0
26.0
26.0
180.0
247.0
247.0
247.0
502.0
592.0
592.0
25.0
213.0
681.0
681.0
2.0
273.0
86.0
86.0
695.0
56.0
56.0
78.0
583.0
3.0
88.0
88.0
88.0
88.0
16.0
778.0
320.0
320.0
205.0
3.0
3.0
42.0
489.0
489.0
14.0
42.0
42.0
573.0
233.0
233.0
13.0
13.0
900.0
978.0
978.0
978.0
978.0
978.0
154.0
41.0
41.0
41.0
436.0
436.0
436.0
419.0
226.0
603.0
292.0
292.0
17.0
17.0
67.0
52.0
52.0
497.0
239.0
197.0
16.0
16.0
169.0
169.0
385.0
2.0
2.0
620.0
620.0
440.0
0.0
0.0
0.0
211.0
211.0
631.0
22.0
25.0
25.0
137.0
137.0
238.0
76.0
76.0
76.0
16.0
27.0
16.0
16.0
16.0
3.0
3.0
3.0
3.0
3.0
473.0
473.0
473.0
131.0
7.0
171.0
171.0
171.0
176.0
176.0
176.0
870.0
870.0
128.0
975.0
31.0
4.0
464.0
464.0
464.0
76.0
76.0
76.0
117.0
90.0
288.0
288.0
252.0
252.0
252.0
880.0
880.0
450.0
203.0
203.0
203.0
14.0
14.0
3.0
3.0
3.0
3.0
872.0
332.0
199.0
199.0
102.0
102.0
398.0
398.0
855.0
434.0
434.0
255.0
255.0
993.0
684.0
983.0
983.0
167.0
263.0
501.0
501.0
501.0
84.0
750.0
750.0
750.0
883.0
0.0
273.0
273.0
901.0
901.0
78.0
78.0
78.0
78.0
78.0
182.0
182.0
182.0
134.0
7.0
7.0
590.0
193.0
193.0
193.0
361.0
536.0
536.0
536.0
536.0
954.0
954.0
352.0
154.0
115.0
115.0
16.0
16.0
812.0
812.0
367.0
93.0
93.0
19.0
63.0
63.0
634.0
102.0
21.0
224.0
224.0
224.0
44.0
44.0
15.0
15.0
538.0
538.0
345.0
66.0
95.0
95.0
95.0
117.0
117.0
809.0
809.0
809.0
809.0
418.0
14.0
14.0
14.0
14.0
309.0
201.0
29.0
29.0
29.0
29.0
26.0
26.0
7.0
17.0
35.0
35.0
35.0
2.0
2.0
61.0
61.0
769.0
769.0
769.0
769.0
19.0
400.0
400.0
14.0
14.0
298.0
298.0
28.0
28.0
28.0
449.0
449.0
367.0
131.0
131.0
131.0
131.0
236.0
236.0
877.0
299.0
299.0
299.0
299.0
20.0
41.0
41.0
41.0
40.0
40.0
193.0
193.0
167.0
394.0
394.0
394.0
54.0
15.0
15.0
15.0
161.0
92.0
92.0
92.0
92.0
3.0
3.0
180.0
160.0
12.0
12.0
12.0
12.0
852.0
852.0
384.0
384.0
384.0
160.0
794.0
21.0
21.0
21.0
37.0
37.0
37.0
133.0
503.0
503.0
41.0
456.0
51.0
51.0
801.0
801.0
85.0
101.0
101.0
101.0
101.0
16.0
16.0
16.0
180.0
142.0
142.0
235.0
31.0
31.0
31.0
230.0
102.0
102.0
102.0
20.0
20.0
18.0
18.0
18.0
18.0
18.0
15.0
15.0
288.0
288.0
288.0
288.0
57.0
57.0
22.0
69.0
197.0
197.0
14.0
464.0
639.0
639.0
81.0
81.0
8.0
8.0
8.0
292.0
292.0
478.0
478.0
478.0
478.0
24.0
480.0
858.0
858.0
125.0
125.0
31.0
515.0
152.0
152.0
442.0
442.0
607.0
607.0
21.0
21.0
994.0
994.0
481.0
545.0
545.0
545.0
431.0
431.0
681.0
32.0
32.0
683.0
348.0
348.0
800.0
379.0
175.0
175.0
175.0
771.0
771.0
771.0
218.0
218.0
207.0
144.0
144.0
516.0
41.0
41.0
308.0
145.0
145.0
2.0
2.0
2.0
197.0
197.0
964.0
964.0
357.0
357.0
883.0
883.0
156.0
156.0
156.0
156.0
156.0
436.0
436.0
42.0
46.0
254.0
203.0
203.0
81.0
81.0
81.0
538.0
538.0
3.0
3.0
3.0
112.0
112.0
872.0
328.0
995.0
54.0
54.0
696.0
696.0
23.0
108.0
273.0
82.0
82.0
332.0
332.0
7.0
188.0
74.0
74.0
49.0
49.0
49.0
336.0
47.0
47.0
47.0
47.0
31.0
3.0
3.0
308.0
308.0
368.0
368.0
113.0
113.0
113.0
0.0
0.0
569.0
569.0
161.0
161.0
161.0
122.0
27.0
27.0
27.0
206.0
206.0
543.0
769.0
220.0
220.0
478.0
48.0
27.0
27.0
27.0
368.0
97.0
239.0
59.0
756.0
756.0
76.0
291.0
473.0
0.0
11.0
11.0
11.0
91.0
91.0
22.0
22.0
436.0
436.0
436.0
436.0
453.0
453.0
453.0
72.0
30.0
62.0
62.0
99.0
784.0
27.0
27.0
7.0
7.0
458.0
11.0
11.0
620.0
620.0
620.0
620.0
516.0
516.0
596.0
596.0
291.0
549.0
549.0
549.0
549.0
549.0
549.0
59.0
59.0
491.0
142.0
235.0
235.0
18.0
413.0
413.0
413.0
236.0
236.0
236.0
384.0
4.0
10.0
15.0
246.0
246.0
16.0
16.0
25.0
25.0
641.0
641.0
641.0
641.0
2.0
2.0
2.0
151.0
151.0
151.0
151.0
151.0
29.0
263.0
375.0
880.0
880.0
54.0
54.0
54.0
54.0
639.0
639.0
639.0
639.0
25.0
25.0
80.0
232.0
66.0
66.0
66.0
66.0
55.0
55.0
55.0
551.0
551.0
59.0
59.0
59.0
14.0
14.0
200.0
200.0
200.0
19.0
19.0
19.0
845.0
845.0
35.0
962.0
269.0
269.0
269.0
906.0
906.0
906.0
152.0
152.0
152.0
104.0
104.0
591.0
591.0
389.0
389.0
389.0
336.0
963.0
963.0
963.0
963.0
963.0
569.0
4.0
4.0
4.0
4.0
4.0
200.0
200.0
200.0
86.0
86.0
86.0
86.0
1.0
145.0
510.0
415.0
415.0
3.0
3.0
3.0
3.0
79.0
72.0
72.0
72.0
124.0
124.0
124.0
399.0
624.0
640.0
664.0
664.0
35.0
35.0
65.0
65.0
462.0
30.0
30.0
338.0
338.0
168.0
168.0
258.0
258.0
510.0
510.0
125.0
125.0
81.0
81.0
125.0
125.0
125.0
135.0
509.0
24.0
24.0
24.0
3.0
102.0
118.0
118.0
1.0
51.0
51.0
51.0
710.0
33.0
262.0
262.0
262.0
18.0
18.0
136.0
825.0
142.0
3.0
3.0
214.0
514.0
577.0
128.0
910.0
69.0
978.0
463.0
463.0
463.0
807.0
807.0
114.0
608.0
787.0
787.0
302.0
302.0
302.0
25.0
590.0
19.0
95.0
95.0
95.0
95.0
95.0
95.0
6.0
6.0
227.0
227.0
380.0
380.0
111.0
301.0
132.0
132.0
46.0
159.0
77.0
30.0
146.0
146.0
822.0
822.0
28.0
28.0
657.0
657.0
657.0
657.0
239.0
239.0
419.0
419.0
419.0
78.0
88.0
88.0
22.0
22.0
77.0
418.0
418.0
1.0
197.0
197.0
197.0
48.0
48.0
769.0
769.0
94.0
135.0
62.0
228.0
689.0
689.0
689.0
8.0
8.0
2.0
2.0
2.0
150.0
419.0
419.0
419.0
131.0
131.0
131.0
19.0
6.0
6.0
6.0
6.0
6.0
6.0
408.0
408.0
9.0
9.0
810.0
810.0
810.0
810.0
57.0
91.0
255.0
97.0
97.0
796.0
796.0
796.0
43.0
447.0
447.0
857.0
857.0
857.0
151.0
86.0
846.0
565.0
565.0
88.0
88.0
88.0
73.0
514.0
514.0
514.0
0.0
577.0
118.0
93.0
93.0
399.0
399.0
399.0
141.0
141.0
15.0
357.0
357.0
127.0
77.0
77.0
77.0
77.0
3.0
139.0
139.0
139.0
387.0
387.0
387.0
387.0
328.0
156.0
156.0
20.0
54.0
54.0
54.0
550.0
550.0
550.0
92.0
92.0
92.0
93.0
93.0
701.0
701.0
614.0
614.0
742.0
336.0
258.0
258.0
258.0
197.0
880.0
533.0
533.0
279.0
279.0
39.0
728.0
728.0
728.0
728.0
226.0
226.0
60.0
60.0
49.0
49.0
131.0
131.0
35.0
35.0
35.0
5.0
8.0
308.0
308.0
19.0
43.0
27.0
27.0
44.0
44.0
291.0
447.0
11.0
6.0
6.0
6.0
318.0
9.0
0.0
327.0
327.0
336.0
336.0
336.0
538.0
538.0
1.0
1.0
614.0
614.0
122.0
11.0
156.0
273.0
273.0
76.0
717.0
38.0
681.0
681.0
74.0
74.0
74.0
589.0
589.0
589.0
165.0
165.0
165.0
165.0
165.0
165.0
124.0
124.0
124.0
124.0
124.0
86.0
86.0
86.0
239.0
883.0
883.0
222.0
222.0
239.0
239.0
87.0
87.0
87.0
87.0
87.0
87.0
962.0
962.0
962.0
261.0
32.0
32.0
32.0
32.0
480.0
480.0
480.0
74.0
123.0
123.0
730.0
730.0
242.0
242.0
54.0
54.0
54.0
54.0
508.0
549.0
549.0
549.0
527.0
527.0
170.0
248.0
248.0
248.0
294.0
357.0
233.0
233.0
233.0
228.0
228.0
517.0
517.0
517.0
170.0
197.0
197.0
197.0
128.0
128.0
10.0
10.0
600.0
600.0
4.0
291.0
291.0
291.0
291.0
15.0
15.0
15.0
15.0
318.0
318.0
8.0
8.0
108.0
108.0
108.0
47.0
47.0
47.0
1.0
1.0
100.0
100.0
218.0
247.0
247.0
247.0
728.0
728.0
728.0
48.0
440.0
440.0
202.0
202.0
202.0
2.0
255.0
255.0
255.0
255.0
577.0
8.0
252.0
252.0
252.0
252.0
259.0
491.0
67.0
11.0
11.0
2.0
235.0
31.0
31.0
137.0
137.0
137.0
19.0
913.0
567.0
998.0
998.0
321.0
321.0
212.0
212.0
212.0
982.0
982.0
982.0
38.0
38.0
40.0
201.0
994.0
200.0
579.0
579.0
249.0
203.0
203.0
93.0
93.0
93.0
93.0
93.0
110.0
110.0
61.0
884.0
279.0
4.0
72.0
247.0
247.0
247.0
603.0
454.0
454.0
305.0
234.0
978.0
978.0
978.0
978.0
687.0
631.0
631.0
631.0
631.0
631.0
18.0
18.0
18.0
160.0
160.0
934.0
0.0
0.0
22.0
22.0
22.0
22.0
22.0
443.0
443.0
443.0
788.0
788.0
788.0
788.0
57.0
482.0
8.0
8.0
8.0
8.0
10.0
10.0
10.0
293.0
293.0
509.0
8.0
8.0
8.0
8.0
695.0
922.0
922.0
922.0
104.0
104.0
602.0
602.0
979.0
478.0
641.0
641.0
154.0
96.0
96.0
96.0
8.0
282.0
198.0
198.0
198.0
2.0
653.0
653.0
653.0
84.0
117.0
117.0
117.0
117.0
44.0
97.0
503.0
503.0
247.0
14.0
14.0
81.0
81.0
2.0
2.0
2.0
3.0
3.0
118.0
118.0
118.0
167.0
883.0
336.0
336.0
336.0
15.0
15.0
15.0
240.0
233.0
233.0
794.0
262.0
2.0
2.0
503.0
253.0
253.0
253.0
342.0
639.0
641.0
641.0
641.0
641.0
214.0
59.0
22.0
22.0
22.0
24.0
24.0
24.0
980.0
272.0
177.0
177.0
177.0
177.0
115.0
115.0
115.0
115.0
800.0
648.0
648.0
933.0
308.0
308.0
198.0
812.0
812.0
812.0
0.0
172.0
13.0
13.0
7.0
7.0
7.0
165.0
165.0
8.0
8.0
199.0
199.0
25.0
6.0
51.0
67.0
1.0
159.0
159.0
57.0
57.0
57.0
14.0
14.0
14.0
3.0
3.0
28.0
38.0
38.0
76.0
76.0
730.0
35.0
35.0
35.0
3.0
482.0
482.0
145.0
145.0
280.0
280.0
280.0
280.0
130.0
130.0
130.0
695.0
695.0
695.0
616.0
616.0
616.0
33.0
33.0
819.0
156.0
3.0
5.0
5.0
151.0
151.0
6.0
6.0
841.0
841.0
841.0
645.0
645.0
645.0
645.0
40.0
40.0
420.0
57.0
57.0
135.0
135.0
135.0
135.0
292.0
292.0
292.0
11.0
13.0
11.0
11.0
11.0
1.0
94.0
94.0
226.0
226.0
113.0
21.0
259.0
259.0
225.0
327.0
309.0
309.0
309.0
451.0
451.0
451.0
583.0
583.0
21.0
520.0
520.0
110.0
125.0
110.0
436.0
701.0
79.0
478.0
478.0
478.0
478.0
478.0
177.0
177.0
781.0
781.0
8.0
14.0
14.0
14.0
14.0
1.0
336.0
3.0
3.0
259.0
259.0
259.0
259.0
241.0
241.0
241.0
241.0
21.0
21.0
21.0
131.0
131.0
131.0
8.0
8.0
161.0
161.0
161.0
218.0
38.0
38.0
38.0
136.0
212.0
38.0
34.0
843.0
428.0
3.0
3.0
515.0
93.0
93.0
93.0
93.0
24.0
24.0
24.0
24.0
236.0
236.0
446.0
56.0
56.0
56.0
56.0
56.0
56.0
493.0
84.0
84.0
113.0
113.0
113.0
463.0
169.0
7.0
180.0
180.0
180.0
2.0
2.0
395.0
278.0
278.0
278.0
278.0
33.0
807.0
11.0
236.0
56.0
56.0
56.0
413.0
165.0
16.0
922.0
15.0
343.0
343.0
166.0
166.0
436.0
436.0
258.0
258.0
258.0
72.0
72.0
72.0
323.0
450.0
450.0
450.0
450.0
57.0
57.0
57.0
2.0
2.0
227.0
1.0
1.0
103.0
103.0
103.0
28.0
28.0
28.0
592.0
33.0
520.0
16.0
16.0
794.0
794.0
794.0
794.0
62.0
251.0
127.0
127.0
127.0
3.0
3.0
436.0
436.0
469.0
469.0
469.0
469.0
6.0
8.0
8.0
70.0
165.0
165.0
165.0
485.0
600.0
600.0
600.0
600.0
26.0
11.0
11.0
28.0
158.0
158.0
42.0
42.0
8.0
120.0
76.0
76.0
97.0
16.0
16.0
16.0
42.0
42.0
42.0
413.0
413.0
413.0
413.0
413.0
657.0
217.0
217.0
217.0
217.0
28.0
398.0
398.0
27.0
151.0
228.0
15.0
15.0
737.0
114.0
114.0
867.0
16.0
16.0
607.0
607.0
607.0
944.0
944.0
11.0
11.0
571.0
10.0
44.0
44.0
44.0
81.0
81.0
12.0
199.0
491.0
491.0
491.0
338.0
332.0
359.0
359.0
359.0
323.0
323.0
323.0
257.0
257.0
453.0
162.0
857.0
857.0
53.0
53.0
412.0
412.0
412.0
412.0
10.0
10.0
189.0
189.0
189.0
612.0
612.0
161.0
161.0
161.0
463.0
463.0
680.0
680.0
680.0
60.0
96.0
800.0
800.0
800.0
9.0
363.0
363.0
654.0
16.0
16.0
16.0
16.0
180.0
180.0
2.0
2.0
6.0
6.0
994.0
994.0
634.0
634.0
634.0
634.0
12.0
12.0
632.0
558.0
558.0
558.0
176.0
176.0
176.0
754.0
561.0
561.0
561.0
47.0
631.0
649.0
8.0
8.0
336.0
336.0
320.0
320.0
320.0
56.0
56.0
56.0
2.0
210.0
1.0
538.0
801.0
801.0
801.0
787.0
787.0
787.0
126.0
126.0
695.0
3.0
3.0
3.0
3.0
1.0
1.0
934.0
934.0
7.0
7.0
7.0
19.0
19.0
303.0
303.0
135.0
42.0
42.0
42.0
115.0
0.0
0.0
44.0
44.0
44.0
44.0
332.0
239.0
239.0
239.0
72.0
72.0
583.0
583.0
632.0
632.0
205.0
81.0
81.0
81.0
82.0
82.0
533.0
533.0
901.0
111.0
111.0
3.0
294.0
294.0
217.0
210.0
210.0
210.0
228.0
228.0
144.0
115.0
115.0
204.0
204.0
452.0
22.0
91.0
91.0
91.0
91.0
173.0
173.0
173.0
60.0
520.0
520.0
520.0
0.0
0.0
0.0
125.0
0.0
0.0
0.0
903.0
4.0
323.0
607.0
607.0
607.0
177.0
883.0
883.0
883.0
883.0
13.0
13.0
2.0
2.0
2.0
903.0
208.0
208.0
208.0
208.0
151.0
151.0
151.0
86.0
86.0
86.0
86.0
86.0
661.0
325.0
325.0
325.0
56.0
56.0
880.0
880.0
21.0
24.0
7.0
7.0
878.0
878.0
878.0
37.0
773.0
880.0
880.0
45.0
400.0
400.0
14.0
14.0
3.0
3.0
520.0
520.0
520.0
520.0
27.0
27.0
128.0
128.0
351.0
351.0
351.0
249.0
54.0
54.0
414.0
323.0
323.0
109.0
109.0
382.0
382.0
382.0
17.0
17.0
24.0
995.0
170.0
170.0
170.0
482.0
68.0
22.0
22.0
22.0
334.0
334.0
41.0
97.0
113.0
113.0
113.0
113.0
113.0
113.0
311.0
311.0
63.0
63.0
63.0
436.0
436.0
390.0
997.0
997.0
4.0
4.0
133.0
292.0
339.0
339.0
339.0
339.0
69.0
69.0
480.0
357.0
357.0
491.0
491.0
22.0
22.0
22.0
22.0
416.0
416.0
416.0
354.0
236.0
259.0
62.0
62.0
62.0
328.0
925.0
925.0
877.0
43.0
43.0
43.0
641.0
641.0
641.0
403.0
403.0
403.0
300.0
300.0
130.0
130.0
130.0
130.0
130.0
516.0
357.0
357.0
192.0
192.0
192.0
252.0
597.0
597.0
718.0
718.0
718.0
904.0
48.0
48.0
225.0
225.0
0.0
0.0
0.0
116.0
116.0
116.0
116.0
116.0
582.0
582.0
253.0
253.0
784.0
348.0
348.0
305.0
305.0
203.0
203.0
15.0
15.0
443.0
560.0
560.0
15.0
15.0
15.0
602.0
602.0
186.0
81.0
115.0
115.0
371.0
371.0
384.0
384.0
113.0
793.0
793.0
793.0
234.0
747.0
747.0
747.0
747.0
747.0
302.0
340.0
93.0
93.0
93.0
590.0
590.0
253.0
253.0
253.0
31.0
31.0
33.0
33.0
33.0
33.0
33.0
307.0
24.0
24.0
0.0
934.0
934.0
122.0
122.0
721.0
721.0
306.0
306.0
11.0
781.0
781.0
4.0
4.0
592.0
592.0
592.0
592.0
592.0
592.0
303.0
771.0
61.0
61.0
61.0
61.0
2.0
78.0
558.0
15.0
15.0
371.0
371.0
130.0
54.0
510.0
61.0
118.0
118.0
771.0
771.0
42.0
42.0
10.0
10.0
10.0
29.0
29.0
614.0
614.0
614.0
252.0
252.0
252.0
665.0
795.0
795.0
795.0
795.0
795.0
366.0
366.0
366.0
131.0
162.0
162.0
238.0
238.0
384.0
384.0
27.0
27.0
27.0
27.0
10.0
41.0
1.0
519.0
401.0
401.0
401.0
145.0
145.0
8.0
8.0
2.0
2.0
2.0
10.0
19.0
19.0
88.0
631.0
33.0
901.0
901.0
901.0
81.0
843.0
843.0
843.0
843.0
747.0
175.0
175.0
175.0
74.0
74.0
451.0
451.0
28.0
28.0
21.0
54.0
206.0
66.0
66.0
66.0
66.0
26.0
26.0
330.0
330.0
330.0
15.0
15.0
15.0
15.0
31.0
31.0
676.0
1.0
1.0
63.0
8.0
8.0
8.0
8.0
8.0
236.0
236.0
0.0
72.0
419.0
419.0
760.0
924.0
1.0
80.0
80.0
17.0
75.0
19.0
19.0
19.0
128.0
128.0
128.0
841.0
841.0
592.0
592.0
592.0
31.0
31.0
31.0
681.0
681.0
68.0
68.0
85.0
85.0
85.0
4.0
4.0
4.0
29.0
1.0
5.0
228.0
228.0
1.0
1.0
1.0
852.0
852.0
73.0
165.0
165.0
1.0
22.0
22.0
22.0
22.0
22.0
22.0
30.0
30.0
262.0
262.0
11.0
11.0
515.0
332.0
332.0
336.0
122.0
122.0
442.0
442.0
442.0
10.0
10.0
6.0
6.0
116.0
116.0
116.0
134.0
134.0
80.0
80.0
80.0
7.0
11.0
11.0
3.0
3.0
3.0
317.0
317.0
569.0
106.0
13.0
13.0
354.0
354.0
336.0
99.0
196.0
44.0
225.0
225.0
39.0
55.0
55.0
54.0
757.0
757.0
757.0
757.0
904.0
128.0
33.0
33.0
44.0
44.0
641.0
249.0
249.0
249.0
249.0
179.0
179.0
179.0
332.0
150.0
6.0
40.0
40.0
40.0
99.0
81.0
81.0
81.0
4.0
265.0
265.0
265.0
0.0
0.0
0.0
0.0
0.0
18.0
18.0
0.0
0.0
0.0
136.0
136.0
136.0
136.0
122.0
122.0
122.0
122.0
27.0
27.0
27.0
27.0
27.0
179.0
398.0
398.0
701.0
151.0
804.0
804.0
804.0
804.0
804.0
5.0
5.0
5.0
453.0
453.0
113.0
26.0
445.0
227.0
227.0
61.0
97.0
97.0
97.0
97.0
35.0
203.0
203.0
40.0
40.0
334.0
59.0
59.0
59.0
634.0
768.0
768.0
331.0
331.0
2.0
2.0
2.0
473.0
473.0
900.0
900.0
11.0
11.0
11.0
11.0
55.0
55.0
55.0
55.0
145.0
145.0
145.0
145.0
485.0
485.0
485.0
485.0
485.0
47.0
47.0
16.0
16.0
97.0
97.0
97.0
0.0
0.0
0.0
701.0
701.0
701.0
701.0
366.0
366.0
366.0
156.0
875.0
2.0
2.0
2.0
1.0
1.0
14.0
14.0
14.0
231.0
231.0
199.0
199.0
199.0
199.0
233.0
233.0
421.0
3.0
40.0
198.0
198.0
99.0
99.0
99.0
99.0
22.0
22.0
12.0
12.0
12.0
12.0
12.0
214.0
214.0
214.0
683.0
480.0
794.0
383.0
383.0
383.0
383.0
383.0
4.0
4.0
4.0
67.0
67.0
7.0
7.0
10.0
127.0
127.0
127.0
329.0
329.0
15.0
913.0
913.0
913.0
946.0
303.0
303.0
303.0
156.0
156.0
831.0
831.0
359.0
359.0
168.0
168.0
168.0
87.0
116.0
116.0
116.0
66.0
66.0
0.0
0.0
945.0
945.0
212.0
212.0
12.0
12.0
12.0
16.0
419.0
419.0
419.0
123.0
123.0
123.0
269.0
269.0
224.0
224.0
224.0
407.0
17.0
0.0
995.0
664.0
664.0
787.0
428.0
135.0
135.0
10.0
368.0
93.0
93.0
47.0
520.0
520.0
69.0
69.0
308.0
33.0
33.0
33.0
33.0
453.0
453.0
41.0
41.0
41.0
250.0
250.0
728.0
728.0
62.0
508.0
508.0
508.0
508.0
323.0
323.0
118.0
840.0
840.0
840.0
979.0
979.0
81.0
339.0
339.0
380.0
34.0
34.0
165.0
53.0
53.0
53.0
53.0
53.0
0.0
318.0
103.0
934.0
770.0
770.0
336.0
336.0
336.0
330.0
330.0
419.0
980.0
111.0
111.0
537.0
537.0
537.0
537.0
537.0
27.0
27.0
16.0
41.0
292.0
324.0
324.0
324.0
324.0
5.0
5.0
481.0
481.0
160.0
1.0
1.0
228.0
228.0
695.0
695.0
38.0
38.0
941.0
51.0
576.0
576.0
15.0
589.0
589.0
589.0
589.0
265.0
265.0
150.0
150.0
79.0
79.0
4.0
4.0
181.0
181.0
181.0
181.0
36.0
184.0
184.0
184.0
131.0
131.0
3.0
787.0
787.0
0.0
15.0
46.0
46.0
46.0
12.0
12.0
12.0
178.0
178.0
14.0
5.0
5.0
5.0
5.0
452.0
452.0
452.0
420.0
623.0
623.0
623.0
10.0
10.0
115.0
115.0
115.0
161.0
161.0
161.0
696.0
205.0
205.0
81.0
105.0
105.0
9.0
9.0
9.0
566.0
703.0
563.0
563.0
8.0
8.0
405.0
405.0
1.0
13.0
13.0
19.0
801.0
199.0
45.0
45.0
45.0
45.0
166.0
664.0
664.0
664.0
664.0
664.0
664.0
390.0
512.0
512.0
491.0
121.0
121.0
19.0
19.0
19.0
10.0
683.0
635.0
635.0
235.0
44.0
46.0
46.0
46.0
377.0
5.0
5.0
21.0
21.0
11.0
11.0
72.0
72.0
72.0
72.0
72.0
411.0
411.0
177.0
177.0
177.0
177.0
616.0
883.0
982.0
436.0
436.0
436.0
332.0
332.0
113.0
113.0
113.0
420.0
420.0
420.0
420.0
420.0
420.0
420.0
420.0
880.0
880.0
156.0
156.0
4.0
4.0
8.0
8.0
8.0
37.0
36.0
36.0
741.0
741.0
2.0
751.0
751.0
520.0
520.0
520.0
520.0
520.0
795.0
831.0
831.0
634.0
599.0
599.0
84.0
84.0
176.0
176.0
176.0
176.0
419.0
419.0
419.0
90.0
7.0
7.0
0.0
0.0
0.0
123.0
123.0
84.0
84.0
428.0
128.0
128.0
480.0
480.0
480.0
122.0
97.0
97.0
116.0
116.0
116.0
116.0
149.0
149.0
2.0
2.0
2.0
349.0
349.0
149.0
149.0
149.0
149.0
413.0
15.0
15.0
175.0
23.0
23.0
21.0
21.0
21.0
212.0
111.0
111.0
111.0
111.0
111.0
202.0
202.0
631.0
631.0
631.0
631.0
77.0
546.0
546.0
348.0
93.0
80.0
176.0
176.0
176.0
413.0
413.0
23.0
23.0
3.0
116.0
116.0
1.0
40.0
592.0
592.0
241.0
241.0
241.0
344.0
344.0
695.0
695.0
46.0
46.0
46.0
176.0
176.0
262.0
262.0
0.0
0.0
0.0
520.0
520.0
29.0
29.0
29.0
43.0
258.0
14.0
14.0
7.0
7.0
99.0
302.0
72.0
72.0
72.0
72.0
72.0
3.0
90.0
5.0
5.0
5.0
55.0
525.0
614.0
614.0
614.0
99.0
99.0
99.0
14.0
14.0
14.0
363.0
5.0
5.0
5.0
538.0
502.0
2.0
2.0
461.0
228.0
228.0
228.0
947.0
537.0
229.0
229.0
229.0
229.0
229.0
79.0
79.0
569.0
569.0
569.0
90.0
90.0
10.0
10.0
205.0
377.0
377.0
413.0
413.0
418.0
418.0
418.0
418.0
458.0
458.0
458.0
554.0
554.0
554.0
554.0
354.0
353.0
384.0
384.0
384.0
15.0
122.0
122.0
12.0
329.0
329.0
62.0
39.0
39.0
12.0
12.0
12.0
12.0
722.0
3.0
3.0
3.0
3.0
3.0
701.0
701.0
701.0
701.0
233.0
657.0
657.0
742.0
742.0
742.0
91.0
91.0
91.0
901.0
901.0
901.0
357.0
357.0
357.0
0.0
24.0
24.0
371.0
4.0
4.0
350.0
46.0
46.0
46.0
46.0
46.0
46.0
43.0
883.0
1.0
218.0
419.0
419.0
419.0
233.0
24.0
24.0
24.0
563.0
563.0
563.0
183.0
183.0
538.0
764.0
0.0
0.0
150.0
680.0
680.0
21.0
21.0
21.0
571.0
571.0
25.0
25.0
14.0
16.0
156.0
156.0
86.0
86.0
86.0
14.0
14.0
14.0
7.0
7.0
31.0
31.0
415.0
134.0
134.0
134.0
134.0
134.0
273.0
273.0
