# Supplementary material for: Using game theory to thwart multistage privacy intrusions when sharing data
Source: Sci Adv. 2021 Dec 10;7(50):eabe9986. doi: 10.1126/sciadv.abe9986 (PMC8664254; doi:10.1126/sciadv.abe9986)
Supplement: Supplementary file 2 — Data S1 [file sciadv.abe9986_data_s1.zip › sciadv.abe9986_data_s1/data/simu/surname2.txt]

49.0
49.0
49.0
49.0
403.0
403.0
50.0
50.0
430.0
0.0
0.0
0.0
0.0
4.0
4.0
758.0
758.0
758.0
1.0
1.0
1.0
84.0
84.0
84.0
62.0
62.0
10.0
10.0
13.0
13.0
101.0
101.0
82.0
374.0
400.0
400.0
400.0
288.0
28.0
124.0
0.0
0.0
2.0
2.0
136.0
136.0
136.0
818.0
451.0
451.0
451.0
451.0
758.0
852.0
852.0
216.0
216.0
63.0
23.0
23.0
23.0
210.0
33.0
5.0
5.0
181.0
51.0
51.0
11.0
11.0
11.0
189.0
189.0
34.0
34.0
51.0
30.0
72.0
41.0
271.0
271.0
15.0
15.0
15.0
32.0
32.0
769.0
198.0
70.0
808.0
808.0
53.0
53.0
977.0
977.0
710.0
710.0
73.0
658.0
658.0
90.0
90.0
90.0
155.0
155.0
485.0
5.0
579.0
579.0
109.0
161.0
161.0
161.0
28.0
2.0
742.0
742.0
742.0
742.0
742.0
742.0
742.0
20.0
2.0
2.0
53.0
53.0
991.0
991.0
710.0
147.0
107.0
107.0
107.0
20.0
751.0
751.0
751.0
751.0
751.0
751.0
751.0
201.0
201.0
964.0
964.0
964.0
198.0
0.0
0.0
7.0
36.0
36.0
36.0
86.0
15.0
15.0
15.0
803.0
803.0
238.0
238.0
62.0
178.0
1.0
20.0
20.0
4.0
4.0
202.0
202.0
202.0
514.0
514.0
4.0
827.0
15.0
155.0
155.0
15.0
15.0
15.0
461.0
461.0
461.0
257.0
257.0
257.0
675.0
675.0
675.0
0.0
1.0
19.0
19.0
19.0
109.0
109.0
569.0
399.0
399.0
0.0
0.0
0.0
347.0
347.0
347.0
54.0
54.0
54.0
2.0
245.0
245.0
63.0
63.0
63.0
182.0
177.0
177.0
809.0
809.0
20.0
20.0
20.0
20.0
823.0
823.0
831.0
6.0
203.0
203.0
239.0
0.0
0.0
0.0
0.0
123.0
123.0
94.0
26.0
133.0
133.0
25.0
231.0
1.0
1.0
1.0
1.0
1.0
132.0
132.0
33.0
414.0
414.0
414.0
3.0
2.0
664.0
664.0
664.0
664.0
664.0
614.0
11.0
11.0
11.0
7.0
7.0
240.0
240.0
58.0
58.0
26.0
26.0
224.0
6.0
207.0
207.0
439.0
439.0
439.0
25.0
25.0
25.0
713.0
713.0
713.0
4.0
109.0
109.0
109.0
13.0
432.0
6.0
725.0
725.0
725.0
725.0
725.0
917.0
478.0
478.0
16.0
16.0
34.0
34.0
359.0
359.0
20.0
101.0
68.0
494.0
6.0
305.0
305.0
305.0
55.0
90.0
90.0
141.0
5.0
5.0
675.0
675.0
675.0
117.0
117.0
117.0
715.0
715.0
715.0
715.0
11.0
79.0
79.0
79.0
401.0
401.0
401.0
278.0
278.0
278.0
64.0
64.0
778.0
778.0
778.0
200.0
200.0
200.0
200.0
941.0
88.0
88.0
88.0
88.0
259.0
259.0
855.0
855.0
49.0
50.0
50.0
50.0
29.0
29.0
2.0
3.0
3.0
3.0
3.0
3.0
3.0
1.0
26.0
26.0
201.0
201.0
201.0
55.0
458.0
21.0
21.0
16.0
29.0
852.0
145.0
973.0
973.0
5.0
5.0
483.0
483.0
483.0
378.0
378.0
378.0
95.0
95.0
19.0
76.0
76.0
578.0
578.0
212.0
212.0
212.0
212.0
40.0
40.0
7.0
7.0
38.0
12.0
12.0
12.0
12.0
242.0
242.0
2.0
2.0
280.0
191.0
191.0
33.0
801.0
512.0
504.0
0.0
0.0
3.0
3.0
3.0
3.0
11.0
98.0
117.0
117.0
117.0
117.0
71.0
71.0
212.0
212.0
170.0
170.0
170.0
42.0
42.0
355.0
10.0
10.0
19.0
133.0
298.0
298.0
298.0
584.0
584.0
361.0
0.0
506.0
6.0
6.0
189.0
189.0
189.0
189.0
189.0
189.0
11.0
789.0
295.0
295.0
481.0
481.0
481.0
512.0
512.0
512.0
551.0
551.0
551.0
689.0
11.0
226.0
226.0
224.0
224.0
360.0
747.0
118.0
118.0
128.0
376.0
152.0
152.0
152.0
109.0
5.0
58.0
58.0
58.0
71.0
71.0
32.0
32.0
130.0
130.0
939.0
939.0
537.0
537.0
287.0
287.0
287.0
282.0
282.0
6.0
431.0
431.0
431.0
9.0
2.0
361.0
361.0
81.0
81.0
81.0
753.0
753.0
51.0
51.0
51.0
51.0
9.0
9.0
9.0
9.0
9.0
189.0
189.0
189.0
189.0
0.0
0.0
232.0
232.0
905.0
4.0
259.0
6.0
6.0
3.0
3.0
3.0
22.0
107.0
183.0
183.0
26.0
480.0
23.0
23.0
503.0
503.0
7.0
7.0
7.0
15.0
15.0
15.0
9.0
9.0
607.0
607.0
8.0
8.0
8.0
825.0
825.0
825.0
825.0
113.0
0.0
0.0
0.0
137.0
137.0
137.0
137.0
137.0
742.0
742.0
742.0
742.0
308.0
308.0
308.0
308.0
0.0
0.0
60.0
60.0
18.0
8.0
742.0
742.0
742.0
107.0
107.0
461.0
440.0
440.0
612.0
27.0
27.0
27.0
167.0
18.0
201.0
134.0
19.0
107.0
6.0
6.0
1.0
1.0
1.0
405.0
405.0
90.0
90.0
90.0
90.0
905.0
407.0
430.0
430.0
430.0
327.0
327.0
234.0
234.0
485.0
485.0
649.0
58.0
58.0
58.0
561.0
561.0
2.0
2.0
809.0
809.0
2.0
2.0
2.0
104.0
104.0
232.0
232.0
365.0
365.0
118.0
2.0
18.0
18.0
87.0
760.0
14.0
757.0
757.0
362.0
0.0
0.0
0.0
0.0
666.0
666.0
640.0
640.0
640.0
760.0
760.0
760.0
760.0
760.0
53.0
53.0
91.0
91.0
91.0
359.0
93.0
93.0
461.0
320.0
140.0
140.0
140.0
10.0
10.0
5.0
90.0
994.0
994.0
994.0
994.0
367.0
367.0
147.0
147.0
147.0
147.0
147.0
147.0
147.0
353.0
74.0
796.0
796.0
796.0
796.0
0.0
0.0
0.0
64.0
64.0
192.0
192.0
21.0
21.0
769.0
29.0
10.0
597.0
1.0
133.0
25.0
10.0
10.0
10.0
18.0
18.0
295.0
128.0
128.0
58.0
282.0
739.0
739.0
28.0
28.0
29.0
29.0
26.0
26.0
26.0
26.0
26.0
594.0
594.0
53.0
53.0
348.0
58.0
58.0
0.0
216.0
216.0
0.0
8.0
8.0
550.0
550.0
19.0
19.0
19.0
3.0
10.0
10.0
1.0
59.0
257.0
34.0
6.0
6.0
477.0
477.0
477.0
506.0
506.0
506.0
128.0
128.0
385.0
385.0
0.0
2.0
4.0
4.0
268.0
500.0
500.0
569.0
569.0
141.0
141.0
285.0
171.0
171.0
171.0
689.0
689.0
689.0
359.0
359.0
18.0
64.0
361.0
54.0
54.0
65.0
183.0
85.0
85.0
85.0
85.0
0.0
20.0
20.0
20.0
20.0
20.0
88.0
239.0
236.0
236.0
38.0
38.0
39.0
39.0
45.0
45.0
45.0
45.0
278.0
278.0
278.0
278.0
157.0
599.0
9.0
242.0
242.0
15.0
63.0
827.0
827.0
827.0
277.0
277.0
277.0
161.0
161.0
161.0
388.0
388.0
22.0
22.0
22.0
2.0
215.0
215.0
19.0
19.0
19.0
19.0
736.0
109.0
348.0
348.0
399.0
108.0
525.0
944.0
944.0
944.0
125.0
125.0
25.0
25.0
25.0
25.0
64.0
64.0
64.0
15.0
90.0
358.0
788.0
788.0
11.0
123.0
123.0
936.0
160.0
160.0
160.0
40.0
5.0
8.0
8.0
191.0
192.0
23.0
23.0
929.0
929.0
590.0
590.0
8.0
8.0
8.0
468.0
128.0
128.0
128.0
456.0
40.0
40.0
40.0
40.0
107.0
605.0
605.0
605.0
64.0
64.0
64.0
210.0
210.0
455.0
25.0
218.0
440.0
440.0
357.0
357.0
6.0
299.0
299.0
361.0
361.0
16.0
865.0
865.0
865.0
140.0
140.0
134.0
134.0
134.0
519.0
18.0
18.0
18.0
18.0
51.0
193.0
193.0
1.0
1.0
283.0
2.0
2.0
225.0
225.0
21.0
308.0
308.0
13.0
13.0
51.0
51.0
51.0
51.0
425.0
425.0
503.0
503.0
359.0
359.0
359.0
7.0
7.0
6.0
129.0
3.0
202.0
202.0
202.0
202.0
362.0
362.0
37.0
37.0
37.0
37.0
93.0
21.0
21.0
547.0
42.0
42.0
42.0
42.0
42.0
0.0
53.0
25.0
191.0
191.0
111.0
111.0
111.0
0.0
0.0
517.0
517.0
517.0
710.0
710.0
20.0
76.0
76.0
76.0
76.0
117.0
411.0
117.0
117.0
117.0
491.0
491.0
491.0
491.0
491.0
2.0
2.0
51.0
173.0
173.0
122.0
122.0
53.0
46.0
46.0
46.0
41.0
41.0
41.0
123.0
123.0
123.0
123.0
123.0
1.0
1.0
1.0
1.0
884.0
485.0
485.0
952.0
141.0
592.0
592.0
156.0
156.0
156.0
259.0
259.0
413.0
3.0
3.0
35.0
35.0
7.0
18.0
649.0
443.0
443.0
443.0
443.0
323.0
430.0
175.0
61.0
61.0
330.0
330.0
330.0
42.0
92.0
37.0
37.0
474.0
474.0
0.0
145.0
145.0
850.0
850.0
850.0
678.0
678.0
678.0
93.0
191.0
868.0
810.0
810.0
7.0
7.0
506.0
506.0
506.0
506.0
506.0
506.0
19.0
19.0
19.0
3.0
20.0
70.0
461.0
582.0
2.0
478.0
478.0
478.0
689.0
689.0
689.0
113.0
113.0
104.0
515.0
515.0
515.0
143.0
143.0
143.0
211.0
4.0
4.0
35.0
268.0
6.0
551.0
551.0
173.0
34.0
117.0
8.0
350.0
350.0
350.0
29.0
29.0
827.0
827.0
359.0
359.0
359.0
400.0
164.0
477.0
900.0
900.0
161.0
161.0
28.0
28.0
916.0
916.0
81.0
536.0
536.0
536.0
823.0
232.0
404.0
404.0
0.0
0.0
0.0
0.0
485.0
0.0
92.0
92.0
92.0
451.0
0.0
0.0
26.0
23.0
23.0
23.0
23.0
215.0
215.0
215.0
16.0
16.0
0.0
0.0
199.0
285.0
190.0
187.0
640.0
22.0
22.0
8.0
118.0
299.0
5.0
5.0
5.0
5.0
5.0
481.0
0.0
239.0
239.0
14.0
14.0
0.0
0.0
411.0
391.0
337.0
337.0
337.0
216.0
295.0
551.0
348.0
126.0
713.0
226.0
226.0
20.0
20.0
20.0
397.0
3.0
301.0
132.0
132.0
582.0
188.0
188.0
188.0
188.0
37.0
37.0
37.0
218.0
218.0
218.0
381.0
381.0
381.0
381.0
381.0
40.0
9.0
9.0
9.0
9.0
316.0
316.0
316.0
201.0
578.0
578.0
432.0
432.0
102.0
102.0
102.0
10.0
866.0
157.0
157.0
157.0
16.0
638.0
638.0
638.0
485.0
785.0
111.0
111.0
150.0
150.0
150.0
152.0
152.0
623.0
623.0
431.0
431.0
431.0
4.0
4.0
4.0
292.0
292.0
17.0
17.0
17.0
17.0
17.0
322.0
506.0
822.0
0.0
0.0
86.0
154.0
154.0
148.0
307.0
307.0
10.0
10.0
473.0
0.0
0.0
2.0
2.0
2.0
2.0
236.0
236.0
236.0
192.0
192.0
192.0
358.0
822.0
822.0
809.0
809.0
2.0
874.0
874.0
874.0
141.0
142.0
152.0
152.0
152.0
30.0
228.0
228.0
521.0
521.0
521.0
8.0
504.0
504.0
400.0
400.0
122.0
122.0
122.0
122.0
354.0
354.0
31.0
31.0
31.0
431.0
6.0
6.0
25.0
71.0
71.0
71.0
38.0
38.0
38.0
54.0
54.0
54.0
0.0
0.0
22.0
15.0
15.0
15.0
15.0
60.0
60.0
478.0
478.0
14.0
27.0
27.0
27.0
549.0
569.0
569.0
164.0
164.0
37.0
995.0
995.0
140.0
140.0
140.0
11.0
11.0
35.0
25.0
25.0
43.0
43.0
43.0
46.0
46.0
194.0
8.0
13.0
13.0
13.0
13.0
274.0
527.0
995.0
50.0
344.0
344.0
344.0
390.0
390.0
705.0
550.0
550.0
84.0
47.0
63.0
437.0
20.0
4.0
4.0
675.0
316.0
316.0
316.0
316.0
478.0
271.0
271.0
271.0
231.0
766.0
766.0
137.0
137.0
83.0
83.0
83.0
83.0
83.0
459.0
431.0
431.0
164.0
164.0
278.0
278.0
1.0
1.0
38.0
38.0
994.0
261.0
261.0
525.0
55.0
141.0
2.0
2.0
2.0
40.0
139.0
139.0
102.0
62.0
705.0
705.0
348.0
2.0
2.0
2.0
20.0
808.0
491.0
319.0
14.0
14.0
14.0
14.0
4.0
4.0
4.0
4.0
4.0
4.0
184.0
137.0
594.0
594.0
594.0
19.0
328.0
328.0
328.0
328.0
328.0
886.0
886.0
886.0
886.0
157.0
157.0
491.0
491.0
203.0
905.0
905.0
167.0
35.0
25.0
25.0
33.0
33.0
33.0
442.0
442.0
847.0
392.0
652.0
652.0
378.0
760.0
760.0
282.0
282.0
282.0
226.0
2.0
2.0
2.0
224.0
22.0
762.0
762.0
18.0
18.0
134.0
134.0
134.0
7.0
7.0
7.0
7.0
67.0
67.0
137.0
137.0
137.0
137.0
102.0
102.0
432.0
432.0
432.0
432.0
693.0
693.0
313.0
19.0
491.0
225.0
847.0
21.0
21.0
21.0
67.0
67.0
67.0
67.0
623.0
6.0
6.0
61.0
61.0
26.0
26.0
133.0
133.0
133.0
0.0
0.0
808.0
808.0
6.0
6.0
6.0
37.0
37.0
515.0
276.0
367.0
367.0
293.0
293.0
293.0
11.0
77.0
19.0
377.0
226.0
231.0
231.0
231.0
231.0
809.0
79.0
79.0
79.0
79.0
168.0
168.0
59.0
742.0
742.0
742.0
37.0
37.0
258.0
808.0
3.0
259.0
259.0
259.0
259.0
256.0
256.0
5.0
5.0
5.0
207.0
207.0
782.0
782.0
782.0
70.0
218.0
236.0
236.0
330.0
102.0
102.0
320.0
320.0
320.0
17.0
17.0
17.0
6.0
6.0
1.0
33.0
442.0
19.0
19.0
19.0
19.0
198.0
198.0
88.0
507.0
191.0
191.0
2.0
2.0
11.0
52.0
52.0
197.0
977.0
977.0
977.0
431.0
431.0
694.0
694.0
61.0
132.0
132.0
38.0
38.0
38.0
38.0
500.0
200.0
141.0
141.0
141.0
122.0
377.0
995.0
995.0
732.0
732.0
31.0
31.0
150.0
343.0
343.0
343.0
0.0
710.0
83.0
83.0
1.0
11.0
11.0
134.0
134.0
134.0
185.0
185.0
540.0
540.0
540.0
540.0
60.0
431.0
550.0
31.0
31.0
0.0
0.0
40.0
248.0
248.0
52.0
52.0
52.0
52.0
448.0
448.0
448.0
12.0
12.0
12.0
198.0
101.0
11.0
11.0
405.0
21.0
21.0
319.0
622.0
622.0
97.0
97.0
541.0
541.0
14.0
14.0
14.0
14.0
282.0
282.0
80.0
1.0
236.0
236.0
2.0
903.0
359.0
359.0
122.0
122.0
122.0
122.0
122.0
376.0
285.0
285.0
24.0
24.0
24.0
24.0
448.0
264.0
264.0
264.0
264.0
264.0
0.0
45.0
3.0
3.0
392.0
392.0
333.0
333.0
25.0
25.0
25.0
123.0
46.0
46.0
236.0
254.0
254.0
254.0
254.0
24.0
24.0
592.0
592.0
592.0
592.0
5.0
897.0
897.0
897.0
897.0
7.0
7.0
7.0
7.0
843.0
843.0
33.0
33.0
315.0
315.0
269.0
269.0
109.0
109.0
109.0
127.0
107.0
328.0
328.0
388.0
22.0
22.0
25.0
25.0
128.0
150.0
150.0
150.0
161.0
161.0
161.0
161.0
161.0
905.0
905.0
905.0
149.0
149.0
149.0
149.0
53.0
53.0
53.0
53.0
129.0
129.0
33.0
33.0
33.0
49.0
49.0
3.0
3.0
488.0
488.0
488.0
541.0
0.0
0.0
656.0
656.0
760.0
760.0
760.0
760.0
760.0
760.0
720.0
720.0
720.0
381.0
381.0
381.0
455.0
455.0
736.0
736.0
736.0
11.0
671.0
671.0
671.0
671.0
671.0
982.0
451.0
796.0
796.0
796.0
796.0
847.0
99.0
99.0
52.0
51.0
77.0
483.0
483.0
483.0
290.0
290.0
14.0
14.0
536.0
536.0
536.0
536.0
4.0
4.0
5.0
5.0
991.0
991.0
35.0
500.0
226.0
226.0
232.0
232.0
232.0
1.0
1.0
1.0
995.0
995.0
86.0
756.0
4.0
37.0
37.0
4.0
448.0
448.0
448.0
5.0
210.0
210.0
242.0
242.0
242.0
242.0
242.0
480.0
480.0
269.0
269.0
157.0
111.0
40.0
40.0
236.0
1.0
11.0
11.0
994.0
994.0
269.0
2.0
42.0
810.0
810.0
374.0
856.0
856.0
856.0
856.0
856.0
856.0
62.0
822.0
822.0
822.0
822.0
509.0
1.0
1.0
681.0
681.0
101.0
101.0
101.0
0.0
113.0
269.0
269.0
269.0
376.0
700.0
2.0
26.0
26.0
26.0
26.0
26.0
4.0
4.0
4.0
511.0
511.0
51.0
1.0
1.0
4.0
4.0
4.0
2.0
2.0
2.0
123.0
19.0
19.0
329.0
329.0
329.0
329.0
329.0
362.0
362.0
362.0
537.0
537.0
164.0
164.0
164.0
41.0
559.0
17.0
271.0
299.0
299.0
299.0
299.0
299.0
299.0
113.0
113.0
113.0
18.0
18.0
534.0
236.0
236.0
236.0
675.0
675.0
0.0
353.0
353.0
353.0
696.0
30.0
30.0
141.0
226.0
380.0
725.0
6.0
6.0
6.0
38.0
638.0
810.0
810.0
80.0
80.0
698.0
698.0
698.0
102.0
102.0
6.0
216.0
216.0
500.0
71.0
71.0
0.0
448.0
995.0
995.0
995.0
3.0
3.0
92.0
21.0
21.0
109.0
39.0
21.0
122.0
122.0
433.0
433.0
433.0
433.0
216.0
12.0
12.0
2.0
2.0
2.0
2.0
54.0
518.0
1.0
265.0
106.0
362.0
362.0
155.0
192.0
192.0
192.0
177.0
177.0
177.0
242.0
242.0
242.0
242.0
101.0
101.0
20.0
210.0
210.0
534.0
488.0
488.0
488.0
226.0
313.0
313.0
106.0
504.0
504.0
922.0
922.0
922.0
922.0
45.0
66.0
66.0
66.0
66.0
66.0
53.0
53.0
53.0
53.0
53.0
77.0
77.0
77.0
77.0
8.0
7.0
102.0
710.0
710.0
710.0
710.0
251.0
251.0
7.0
7.0
7.0
652.0
652.0
1.0
1.0
1.0
1.0
1.0
1.0
1.0
67.0
67.0
58.0
764.0
764.0
20.0
20.0
20.0
40.0
139.0
139.0
5.0
5.0
5.0
5.0
404.0
404.0
5.0
15.0
404.0
404.0
404.0
118.0
118.0
12.0
90.0
90.0
90.0
133.0
133.0
5.0
5.0
5.0
8.0
8.0
8.0
779.0
30.0
400.0
400.0
400.0
25.0
25.0
135.0
135.0
705.0
348.0
348.0
348.0
5.0
5.0
5.0
111.0
675.0
33.0
33.0
7.0
394.0
142.0
142.0
264.0
264.0
348.0
348.0
348.0
348.0
896.0
301.0
535.0
88.0
63.0
205.0
205.0
205.0
20.0
20.0
18.0
18.0
43.0
216.0
216.0
216.0
191.0
112.0
112.0
112.0
112.0
336.0
606.0
606.0
132.0
132.0
132.0
132.0
132.0
132.0
532.0
532.0
532.0
381.0
481.0
79.0
79.0
150.0
150.0
18.0
18.0
0.0
0.0
13.0
52.0
52.0
52.0
201.0
201.0
201.0
256.0
256.0
256.0
3.0
3.0
3.0
3.0
3.0
3.0
3.0
3.0
3.0
140.0
140.0
344.0
344.0
344.0
781.0
781.0
781.0
77.0
77.0
77.0
77.0
95.0
95.0
2.0
673.0
673.0
673.0
673.0
673.0
673.0
632.0
632.0
632.0
122.0
122.0
35.0
35.0
2.0
762.0
762.0
3.0
3.0
116.0
53.0
53.0
683.0
683.0
654.0
713.0
504.0
785.0
381.0
381.0
381.0
514.0
16.0
16.0
16.0
528.0
514.0
514.0
514.0
280.0
343.0
276.0
276.0
276.0
276.0
100.0
100.0
40.0
1.0
1.0
361.0
361.0
201.0
201.0
201.0
201.0
201.0
201.0
700.0
736.0
736.0
161.0
13.0
13.0
18.0
0.0
0.0
536.0
536.0
129.0
129.0
211.0
211.0
211.0
977.0
166.0
166.0
166.0
2.0
19.0
506.0
506.0
148.0
148.0
148.0
148.0
7.0
48.0
48.0
48.0
90.0
90.0
90.0
133.0
133.0
133.0
7.0
7.0
7.0
710.0
12.0
12.0
52.0
52.0
52.0
446.0
446.0
446.0
111.0
111.0
84.0
84.0
837.0
837.0
837.0
20.0
20.0
392.0
392.0
392.0
392.0
210.0
210.0
210.0
478.0
478.0
396.0
500.0
500.0
500.0
362.0
298.0
298.0
298.0
2.0
33.0
2.0
2.0
2.0
2.0
145.0
25.0
179.0
2.0
2.0
14.0
14.0
71.0
134.0
468.0
468.0
1.0
1.0
1.0
1.0
189.0
189.0
189.0
189.0
189.0
430.0
430.0
430.0
140.0
140.0
140.0
132.0
132.0
132.0
103.0
322.0
373.0
373.0
54.0
54.0
7.0
52.0
52.0
0.0
0.0
388.0
16.0
16.0
16.0
23.0
8.0
8.0
8.0
8.0
140.0
140.0
578.0
578.0
578.0
358.0
358.0
173.0
15.0
62.0
62.0
632.0
632.0
725.0
725.0
725.0
73.0
73.0
73.0
73.0
278.0
278.0
713.0
713.0
293.0
293.0
6.0
353.0
0.0
0.0
785.0
299.0
10.0
187.0
709.0
709.0
709.0
134.0
134.0
134.0
134.0
134.0
433.0
433.0
378.0
594.0
594.0
594.0
10.0
10.0
19.0
19.0
1.0
1.0
125.0
125.0
125.0
64.0
64.0
64.0
171.0
171.0
171.0
171.0
171.0
3.0
3.0
3.0
3.0
374.0
425.0
425.0
425.0
425.0
80.0
80.0
58.0
578.0
578.0
88.0
88.0
88.0
795.0
795.0
808.0
808.0
808.0
217.0
217.0
217.0
883.0
883.0
55.0
3.0
175.0
175.0
2.0
2.0
26.0
26.0
1.0
69.0
69.0
431.0
431.0
134.0
941.0
48.0
48.0
48.0
10.0
10.0
6.0
6.0
264.0
264.0
264.0
264.0
40.0
40.0
63.0
63.0
79.0
25.0
80.0
80.0
21.0
21.0
488.0
128.0
128.0
128.0
128.0
8.0
134.0
21.0
53.0
400.0
400.0
287.0
287.0
287.0
221.0
493.0
119.0
119.0
119.0
119.0
348.0
348.0
446.0
11.0
11.0
0.0
42.0
42.0
42.0
32.0
32.0
296.0
296.0
296.0
147.0
147.0
147.0
2.0
201.0
537.0
537.0
10.0
10.0
21.0
30.0
191.0
58.0
38.0
38.0
27.0
488.0
488.0
488.0
45.0
45.0
520.0
520.0
520.0
520.0
245.0
895.0
796.0
102.0
102.0
137.0
29.0
29.0
29.0
98.0
98.0
134.0
715.0
715.0
26.0
13.0
13.0
80.0
187.0
187.0
187.0
187.0
797.0
88.0
88.0
291.0
291.0
291.0
540.0
25.0
25.0
25.0
22.0
25.0
25.0
25.0
632.0
113.0
113.0
500.0
24.0
283.0
283.0
283.0
283.0
283.0
2.0
33.0
868.0
868.0
311.0
151.0
151.0
151.0
151.0
461.0
176.0
176.0
176.0
76.0
76.0
129.0
129.0
427.0
427.0
427.0
427.0
427.0
910.0
910.0
910.0
910.0
966.0
966.0
166.0
209.0
209.0
361.0
361.0
40.0
41.0
109.0
840.0
0.0
0.0
0.0
35.0
35.0
973.0
973.0
191.0
269.0
269.0
107.0
8.0
8.0
8.0
8.0
134.0
134.0
448.0
860.0
860.0
94.0
94.0
94.0
94.0
94.0
249.0
94.0
94.0
94.0
94.0
537.0
537.0
282.0
282.0
762.0
762.0
86.0
407.0
582.0
78.0
347.0
33.0
47.0
47.0
47.0
231.0
814.0
814.0
814.0
777.0
362.0
362.0
362.0
362.0
238.0
238.0
183.0
479.0
7.0
7.0
7.0
16.0
20.0
20.0
20.0
31.0
31.0
224.0
224.0
983.0
208.0
208.0
387.0
387.0
257.0
101.0
101.0
101.0
675.0
448.0
141.0
141.0
22.0
22.0
121.0
18.0
18.0
251.0
251.0
452.0
5.0
5.0
5.0
494.0
494.0
14.0
80.0
80.0
392.0
392.0
71.0
71.0
71.0
26.0
25.0
25.0
37.0
37.0
37.0
37.0
8.0
8.0
8.0
8.0
157.0
5.0
5.0
14.0
14.0
7.0
7.0
7.0
7.0
241.0
660.0
660.0
80.0
517.0
59.0
147.0
137.0
137.0
137.0
137.0
137.0
725.0
8.0
8.0
40.0
28.0
28.0
132.0
232.0
35.0
35.0
216.0
216.0
224.0
594.0
134.0
134.0
134.0
61.0
61.0
61.0
861.0
861.0
715.0
715.0
534.0
757.0
757.0
77.0
77.0
77.0
77.0
2.0
2.0
2.0
2.0
288.0
288.0
159.0
159.0
159.0
159.0
182.0
182.0
757.0
757.0
45.0
45.0
45.0
45.0
133.0
157.0
157.0
157.0
582.0
582.0
401.0
261.0
391.0
39.0
39.0
39.0
29.0
448.0
448.0
195.0
153.0
153.0
203.0
203.0
3.0
3.0
3.0
3.0
33.0
200.0
200.0
200.0
247.0
7.0
7.0
7.0
99.0
99.0
99.0
184.0
184.0
132.0
132.0
132.0
115.0
226.0
602.0
537.0
537.0
33.0
33.0
33.0
28.0
28.0
57.0
57.0
53.0
53.0
1.0
1.0
1.0
536.0
536.0
536.0
536.0
536.0
536.0
657.0
657.0
4.0
4.0
4.0
405.0
29.0
762.0
762.0
827.0
827.0
123.0
123.0
123.0
1.0
1.0
1.0
123.0
123.0
123.0
84.0
84.0
107.0
474.0
895.0
895.0
142.0
269.0
269.0
269.0
269.0
302.0
302.0
833.0
885.0
21.0
264.0
264.0
793.0
793.0
793.0
16.0
16.0
16.0
4.0
4.0
242.0
242.0
242.0
242.0
6.0
6.0
157.0
157.0
76.0
76.0
76.0
107.0
313.0
313.0
62.0
3.0
3.0
3.0
3.0
3.0
24.0
153.0
173.0
292.0
292.0
239.0
11.0
11.0
11.0
571.0
283.0
8.0
90.0
360.0
501.0
501.0
299.0
299.0
21.0
21.0
21.0
362.0
362.0
362.0
362.0
2.0
2.0
2.0
2.0
307.0
307.0
307.0
12.0
12.0
240.0
240.0
53.0
27.0
27.0
242.0
7.0
7.0
7.0
155.0
1.0
1.0
1.0
71.0
71.0
71.0
99.0
232.0
814.0
137.0
137.0
90.0
90.0
478.0
0.0
448.0
448.0
28.0
28.0
173.0
0.0
561.0
561.0
341.0
341.0
547.0
547.0
71.0
71.0
32.0
878.0
10.0
10.0
343.0
343.0
343.0
269.0
269.0
82.0
153.0
733.0
38.0
38.0
13.0
13.0
53.0
53.0
6.0
6.0
216.0
139.0
139.0
337.0
337.0
3.0
3.0
3.0
3.0
167.0
167.0
167.0
167.0
28.0
0.0
0.0
0.0
0.0
23.0
12.0
12.0
12.0
26.0
55.0
171.0
171.0
171.0
63.0
63.0
63.0
63.0
63.0
47.0
47.0
47.0
36.0
1.0
40.0
40.0
0.0
65.0
65.0
65.0
371.0
371.0
116.0
109.0
109.0
59.0
59.0
176.0
176.0
176.0
128.0
128.0
59.0
72.0
12.0
12.0
2.0
157.0
34.0
34.0
235.0
47.0
11.0
11.0
299.0
299.0
299.0
7.0
7.0
7.0
104.0
104.0
10.0
10.0
1.0
1.0
803.0
116.0
116.0
116.0
14.0
14.0
14.0
857.0
23.0
23.0
23.0
23.0
23.0
173.0
173.0
173.0
173.0
22.0
93.0
16.0
16.0
16.0
10.0
10.0
90.0
90.0
46.0
46.0
46.0
2.0
2.0
21.0
49.0
290.0
290.0
994.0
994.0
994.0
994.0
316.0
316.0
316.0
134.0
20.0
20.0
20.0
20.0
20.0
4.0
135.0
127.0
127.0
127.0
127.0
127.0
127.0
131.0
131.0
131.0
547.0
547.0
547.0
283.0
41.0
41.0
41.0
207.0
231.0
231.0
290.0
354.0
448.0
191.0
191.0
191.0
191.0
191.0
200.0
200.0
741.0
741.0
741.0
209.0
209.0
209.0
3.0
3.0
260.0
260.0
592.0
216.0
0.0
0.0
0.0
25.0
529.0
204.0
127.0
17.0
17.0
17.0
2.0
2.0
173.0
394.0
394.0
49.0
49.0
492.0
0.0
0.0
137.0
137.0
137.0
158.0
158.0
224.0
224.0
224.0
224.0
224.0
12.0
12.0
1.0
77.0
877.0
877.0
175.0
374.0
77.0
77.0
77.0
249.0
249.0
249.0
9.0
9.0
0.0
994.0
68.0
82.0
82.0
82.0
191.0
191.0
107.0
107.0
109.0
109.0
109.0
19.0
50.0
140.0
140.0
140.0
445.0
57.0
57.0
57.0
53.0
53.0
57.0
57.0
221.0
645.0
33.0
33.0
33.0
512.0
778.0
778.0
778.0
685.0
32.0
32.0
32.0
994.0
994.0
86.0
86.0
86.0
142.0
14.0
14.0
14.0
14.0
14.0
991.0
991.0
991.0
991.0
329.0
329.0
329.0
551.0
158.0
48.0
430.0
430.0
1.0
757.0
405.0
405.0
405.0
77.0
656.0
656.0
656.0
238.0
238.0
10.0
10.0
463.0
582.0
582.0
10.0
10.0
10.0
165.0
165.0
165.0
165.0
35.0
174.0
174.0
174.0
174.0
174.0
174.0
49.0
65.0
65.0
65.0
541.0
541.0
541.0
822.0
822.0
132.0
132.0
132.0
132.0
128.0
128.0
291.0
291.0
964.0
964.0
86.0
86.0
86.0
90.0
90.0
90.0
15.0
15.0
288.0
288.0
468.0
148.0
148.0
14.0
494.0
494.0
55.0
3.0
3.0
445.0
2.0
259.0
259.0
259.0
852.0
852.0
852.0
852.0
14.0
14.0
2.0
2.0
534.0
35.0
35.0
278.0
278.0
303.0
6.0
133.0
11.0
11.0
2.0
5.0
11.0
11.0
11.0
505.0
505.0
505.0
889.0
889.0
245.0
245.0
400.0
400.0
50.0
173.0
367.0
367.0
367.0
367.0
367.0
809.0
45.0
367.0
367.0
70.0
33.0
925.0
925.0
925.0
92.0
645.0
19.0
19.0
19.0
50.0
50.0
374.0
374.0
47.0
47.0
47.0
25.0
99.0
99.0
99.0
99.0
320.0
320.0
320.0
592.0
431.0
809.0
809.0
362.0
362.0
218.0
218.0
218.0
429.0
429.0
28.0
4.0
156.0
232.0
232.0
507.0
13.0
13.0
13.0
128.0
128.0
90.0
90.0
90.0
390.0
390.0
390.0
2.0
450.0
450.0
117.0
117.0
90.0
905.0
905.0
47.0
675.0
36.0
36.0
36.0
36.0
506.0
506.0
675.0
667.0
667.0
117.0
117.0
117.0
61.0
322.0
195.0
195.0
195.0
8.0
1.0
1.0
1.0
2.0
2.0
1.0
1.0
0.0
0.0
0.0
602.0
602.0
461.0
481.0
222.0
222.0
76.0
76.0
52.0
52.0
90.0
90.0
90.0
9.0
592.0
135.0
327.0
12.0
173.0
13.0
49.0
49.0
32.0
32.0
293.0
293.0
293.0
293.0
293.0
35.0
35.0
671.0
671.0
860.0
390.0
76.0
0.0
0.0
18.0
18.0
10.0
189.0
661.0
661.0
661.0
227.0
227.0
227.0
425.0
425.0
259.0
259.0
259.0
299.0
299.0
918.0
247.0
340.0
408.0
51.0
51.0
390.0
390.0
390.0
390.0
86.0
52.0
518.0
494.0
525.0
525.0
236.0
15.0
15.0
500.0
500.0
46.0
46.0
6.0
7.0
54.0
54.0
25.0
540.0
540.0
540.0
456.0
456.0
122.0
514.0
49.0
49.0
49.0
64.0
64.0
64.0
64.0
64.0
343.0
343.0
343.0
68.0
68.0
796.0
796.0
796.0
216.0
216.0
27.0
463.0
922.0
922.0
1.0
1.0
0.0
8.0
8.0
8.0
401.0
401.0
401.0
25.0
25.0
25.0
25.0
2.0
278.0
951.0
951.0
62.0
62.0
240.0
240.0
240.0
240.0
431.0
431.0
431.0
431.0
431.0
68.0
68.0
68.0
68.0
273.0
5.0
506.0
506.0
22.0
22.0
1.0
1.0
1.0
1.0
123.0
123.0
173.0
425.0
425.0
425.0
320.0
320.0
320.0
320.0
7.0
718.0
718.0
50.0
50.0
322.0
687.0
687.0
121.0
121.0
121.0
18.0
18.0
18.0
296.0
296.0
70.0
70.0
833.0
61.0
868.0
868.0
285.0
65.0
137.0
137.0
137.0
584.0
211.0
211.0
471.0
471.0
471.0
357.0
357.0
989.0
191.0
2.0
347.0
347.0
347.0
347.0
347.0
440.0
492.0
492.0
204.0
204.0
583.0
583.0
530.0
720.0
10.0
10.0
70.0
871.0
701.0
701.0
701.0
27.0
224.0
224.0
220.0
248.0
671.0
126.0
126.0
13.0
13.0
233.0
129.0
129.0
139.0
259.0
11.0
11.0
11.0
11.0
11.0
11.0
11.0
16.0
16.0
16.0
147.0
147.0
42.0
42.0
42.0
42.0
42.0
215.0
259.0
28.0
28.0
559.0
559.0
537.0
537.0
15.0
649.0
2.0
2.0
753.0
168.0
168.0
272.0
272.0
272.0
272.0
850.0
850.0
299.0
141.0
141.0
8.0
119.0
37.0
515.0
515.0
71.0
71.0
71.0
64.0
39.0
39.0
65.0
65.0
4.0
4.0
36.0
36.0
36.0
82.0
0.0
0.0
674.0
674.0
678.0
678.0
15.0
85.0
85.0
227.0
102.0
102.0
801.0
514.0
514.0
514.0
185.0
185.0
185.0
185.0
104.0
122.0
122.0
512.0
512.0
387.0
18.0
479.0
19.0
216.0
0.0
0.0
0.0
141.0
11.0
11.0
675.0
675.0
675.0
191.0
191.0
191.0
191.0
53.0
53.0
53.0
53.0
210.0
517.0
517.0
8.0
27.0
27.0
50.0
50.0
10.0
53.0
53.0
53.0
10.0
8.0
454.0
454.0
454.0
11.0
216.0
0.0
0.0
0.0
0.0
0.0
0.0
81.0
81.0
2.0
2.0
2.0
401.0
401.0
431.0
431.0
141.0
404.0
404.0
404.0
71.0
211.0
189.0
189.0
210.0
210.0
210.0
433.0
142.0
142.0
142.0
53.0
53.0
861.0
861.0
861.0
191.0
191.0
1.0
1.0
1.0
535.0
950.0
950.0
950.0
313.0
313.0
313.0
921.0
921.0
921.0
921.0
921.0
19.0
19.0
19.0
99.0
99.0
291.0
291.0
895.0
895.0
895.0
107.0
288.0
288.0
317.0
317.0
115.0
115.0
329.0
329.0
329.0
141.0
386.0
386.0
386.0
88.0
13.0
13.0
13.0
868.0
868.0
55.0
55.0
166.0
166.0
4.0
4.0
131.0
283.0
283.0
61.0
675.0
577.0
577.0
5.0
5.0
5.0
396.0
396.0
396.0
71.0
71.0
5.0
5.0
808.0
808.0
178.0
19.0
19.0
19.0
683.0
319.0
319.0
319.0
319.0
594.0
594.0
14.0
47.0
109.0
109.0
109.0
109.0
180.0
124.0
124.0
124.0
701.0
701.0
19.0
99.0
99.0
905.0
905.0
167.0
167.0
167.0
167.0
534.0
81.0
23.0
23.0
831.0
831.0
238.0
62.0
62.0
5.0
5.0
5.0
77.0
915.0
915.0
210.0
982.0
982.0
35.0
35.0
35.0
35.0
53.0
53.0
53.0
673.0
16.0
16.0
16.0
16.0
16.0
4.0
4.0
69.0
69.0
69.0
69.0
210.0
245.0
245.0
0.0
29.0
29.0
760.0
760.0
19.0
19.0
122.0
285.0
736.0
209.0
246.0
246.0
425.0
150.0
150.0
52.0
52.0
235.0
5.0
5.0
5.0
5.0
235.0
235.0
35.0
35.0
35.0
448.0
4.0
4.0
4.0
79.0
79.0
35.0
154.0
154.0
154.0
154.0
154.0
26.0
26.0
717.0
810.0
833.0
597.0
597.0
675.0
675.0
675.0
309.0
155.0
2.0
2.0
288.0
77.0
201.0
201.0
155.0
155.0
155.0
37.0
37.0
37.0
128.0
128.0
464.0
464.0
2.0
360.0
22.0
22.0
35.0
150.0
23.0
36.0
36.0
36.0
860.0
322.0
136.0
26.0
26.0
226.0
226.0
226.0
226.0
504.0
504.0
504.0
400.0
400.0
400.0
23.0
865.0
865.0
425.0
450.0
14.0
63.0
710.0
710.0
12.0
12.0
49.0
49.0
6.0
6.0
6.0
6.0
13.0
362.0
157.0
157.0
161.0
10.0
10.0
10.0
10.0
53.0
53.0
53.0
68.0
68.0
135.0
135.0
501.0
501.0
501.0
838.0
508.0
392.0
11.0
530.0
649.0
268.0
909.0
909.0
480.0
480.0
480.0
480.0
337.0
17.0
17.0
109.0
53.0
17.0
17.0
3.0
226.0
173.0
720.0
46.0
46.0
302.0
302.0
14.0
782.0
782.0
782.0
26.0
1.0
1.0
1.0
1.0
448.0
363.0
131.0
131.0
131.0
533.0
338.0
338.0
338.0
338.0
338.0
145.0
803.0
803.0
803.0
533.0
533.0
583.0
583.0
20.0
20.0
20.0
20.0
20.0
0.0
702.0
242.0
242.0
242.0
705.0
705.0
705.0
242.0
27.0
27.0
137.0
19.0
995.0
173.0
283.0
283.0
36.0
36.0
179.0
179.0
218.0
1.0
1.0
1.0
77.0
18.0
608.0
26.0
26.0
26.0
0.0
0.0
0.0
518.0
248.0
45.0
45.0
45.0
242.0
514.0
825.0
825.0
825.0
681.0
37.0
343.0
343.0
3.0
3.0
118.0
53.0
53.0
110.0
110.0
110.0
13.0
13.0
210.0
11.0
11.0
184.0
9.0
9.0
231.0
231.0
358.0
358.0
358.0
358.0
6.0
134.0
134.0
337.0
337.0
873.0
5.0
5.0
5.0
205.0
205.0
205.0
160.0
160.0
8.0
8.0
0.0
0.0
4.0
299.0
338.0
338.0
338.0
338.0
0.0
0.0
0.0
8.0
582.0
582.0
709.0
709.0
709.0
14.0
404.0
404.0
404.0
77.0
77.0
36.0
279.0
279.0
895.0
895.0
234.0
234.0
0.0
0.0
0.0
0.0
90.0
90.0
22.0
22.0
65.0
65.0
481.0
481.0
481.0
481.0
481.0
1.0
1.0
1.0
307.0
307.0
228.0
228.0
0.0
689.0
689.0
689.0
154.0
154.0
1.0
1.0
1.0
2.0
2.0
46.0
21.0
21.0
21.0
170.0
77.0
77.0
77.0
77.0
259.0
479.0
479.0
4.0
4.0
895.0
302.0
302.0
506.0
506.0
122.0
122.0
122.0
122.0
0.0
396.0
396.0
396.0
93.0
93.0
860.0
860.0
0.0
2.0
2.0
2.0
2.0
2.0
2.0
2.0
15.0
15.0
51.0
51.0
903.0
858.0
858.0
720.0
720.0
151.0
2.0
2.0
236.0
63.0
448.0
736.0
40.0
15.0
36.0
36.0
231.0
322.0
7.0
7.0
7.0
78.0
117.0
117.0
251.0
251.0
373.0
373.0
602.0
287.0
287.0
287.0
433.0
433.0
433.0
313.0
313.0
6.0
6.0
90.0
51.0
307.0
191.0
191.0
278.0
278.0
278.0
247.0
278.0
274.0
274.0
54.0
54.0
54.0
9.0
9.0
654.0
125.0
28.0
28.0
18.0
18.0
81.0
81.0
34.0
34.0
34.0
53.0
53.0
128.0
128.0
128.0
128.0
13.0
18.0
18.0
11.0
11.0
5.0
5.0
5.0
5.0
431.0
431.0
431.0
357.0
357.0
357.0
77.0
77.0
77.0
38.0
2.0
2.0
2.0
860.0
860.0
433.0
433.0
20.0
20.0
20.0
856.0
856.0
531.0
531.0
531.0
531.0
941.0
941.0
645.0
645.0
645.0
11.0
46.0
46.0
62.0
62.0
62.0
15.0
157.0
148.0
148.0
38.0
608.0
608.0
608.0
608.0
608.0
11.0
1.0
1.0
278.0
278.0
278.0
26.0
26.0
26.0
80.0
431.0
200.0
200.0
936.0
936.0
929.0
929.0
929.0
147.0
147.0
147.0
47.0
47.0
47.0
47.0
827.0
25.0
25.0
265.0
242.0
22.0
22.0
22.0
22.0
53.0
0.0
122.0
437.0
437.0
437.0
437.0
437.0
259.0
259.0
27.0
0.0
0.0
18.0
18.0
18.0
127.0
127.0
127.0
127.0
268.0
268.0
268.0
51.0
247.0
193.0
193.0
193.0
193.0
432.0
896.0
537.0
537.0
537.0
537.0
65.0
167.0
167.0
121.0
121.0
889.0
889.0
889.0
18.0
18.0
182.0
182.0
182.0
238.0
238.0
238.0
238.0
43.0
53.0
140.0
140.0
36.0
185.0
185.0
47.0
47.0
47.0
47.0
39.0
14.0
14.0
109.0
15.0
866.0
810.0
26.0
26.0
26.0
454.0
454.0
107.0
267.0
267.0
267.0
6.0
6.0
586.0
586.0
586.0
586.0
483.0
483.0
36.0
36.0
36.0
6.0
6.0
18.0
20.0
20.0
82.0
433.0
433.0
390.0
86.0
86.0
7.0
363.0
363.0
363.0
895.0
895.0
895.0
895.0
20.0
271.0
271.0
299.0
299.0
28.0
28.0
22.0
109.0
109.0
267.0
36.0
36.0
36.0
157.0
157.0
133.0
133.0
823.0
823.0
823.0
823.0
633.0
18.0
154.0
154.0
154.0
154.0
500.0
22.0
22.0
1.0
506.0
506.0
534.0
534.0
31.0
62.0
425.0
425.0
150.0
150.0
150.0
150.0
40.0
40.0
276.0
447.0
448.0
448.0
448.0
134.0
226.0
226.0
209.0
209.0
10.0
10.0
10.0
661.0
661.0
50.0
367.0
367.0
367.0
15.0
36.0
36.0
17.0
17.0
17.0
50.0
401.0
401.0
183.0
183.0
183.0
183.0
77.0
77.0
811.0
811.0
811.0
811.0
831.0
831.0
831.0
53.0
201.0
201.0
201.0
38.0
38.0
38.0
208.0
208.0
208.0
654.0
654.0
2.0
800.0
800.0
827.0
445.0
445.0
666.0
666.0
666.0
666.0
666.0
666.0
831.0
831.0
831.0
18.0
18.0
18.0
30.0
15.0
15.0
15.0
15.0
15.0
15.0
154.0
154.0
206.0
1.0
1.0
64.0
99.0
99.0
282.0
936.0
2.0
2.0
35.0
35.0
38.0
38.0
708.0
857.0
857.0
5.0
5.0
5.0
20.0
20.0
261.0
261.0
261.0
261.0
261.0
0.0
0.0
1.0
1.0
720.0
720.0
479.0
479.0
479.0
479.0
705.0
705.0
705.0
102.0
148.0
148.0
109.0
2.0
419.0
123.0
123.0
123.0
123.0
57.0
328.0
122.0
241.0
241.0
241.0
210.0
131.0
134.0
134.0
134.0
7.0
7.0
157.0
157.0
157.0
157.0
142.0
142.0
142.0
142.0
142.0
142.0
448.0
547.0
397.0
397.0
732.0
732.0
732.0
732.0
732.0
732.0
813.0
689.0
689.0
400.0
2.0
2.0
2.0
278.0
278.0
278.0
278.0
40.0
168.0
168.0
2.0
2.0
2.0
2.0
39.0
39.0
39.0
793.0
257.0
257.0
2.0
49.0
3.0
3.0
3.0
71.0
71.0
169.0
169.0
169.0
169.0
478.0
478.0
478.0
2.0
2.0
2.0
143.0
143.0
143.0
143.0
12.0
18.0
645.0
2.0
494.0
1.0
1.0
168.0
773.0
230.0
230.0
230.0
230.0
448.0
35.0
35.0
228.0
228.0
228.0
116.0
82.0
82.0
374.0
374.0
5.0
5.0
50.0
50.0
90.0
90.0
90.0
90.0
354.0
354.0
354.0
19.0
7.0
7.0
7.0
7.0
7.0
7.0
7.0
28.0
191.0
12.0
3.0
134.0
134.0
995.0
995.0
298.0
298.0
298.0
298.0
298.0
357.0
357.0
525.0
525.0
525.0
63.0
715.0
715.0
721.0
76.0
76.0
76.0
76.0
182.0
182.0
427.0
427.0
427.0
481.0
29.0
257.0
431.0
5.0
242.0
242.0
512.0
512.0
512.0
656.0
656.0
4.0
4.0
77.0
77.0
200.0
200.0
200.0
358.0
18.0
551.0
4.0
159.0
659.0
659.0
550.0
169.0
169.0
169.0
573.0
125.0
125.0
219.0
219.0
219.0
6.0
81.0
81.0
116.0
488.0
525.0
24.0
24.0
747.0
747.0
102.0
102.0
102.0
90.0
50.0
50.0
50.0
117.0
117.0
117.0
4.0
4.0
156.0
798.0
798.0
798.0
31.0
31.0
17.0
20.0
20.0
20.0
962.0
962.0
962.0
20.0
20.0
20.0
582.0
20.0
20.0
11.0
220.0
220.0
19.0
19.0
11.0
11.0
11.0
166.0
166.0
166.0
944.0
271.0
271.0
483.0
52.0
52.0
777.0
777.0
481.0
153.0
153.0
6.0
6.0
4.0
4.0
6.0
6.0
216.0
216.0
216.0
216.0
216.0
291.0
400.0
32.0
32.0
109.0
109.0
850.0
850.0
506.0
0.0
157.0
1.0
1.0
713.0
713.0
713.0
306.0
306.0
306.0
10.0
26.0
299.0
299.0
451.0
451.0
451.0
16.0
16.0
16.0
16.0
189.0
189.0
347.0
69.0
58.0
58.0
171.0
661.0
661.0
661.0
479.0
479.0
269.0
568.0
145.0
33.0
33.0
33.0
586.0
586.0
586.0
586.0
264.0
264.0
140.0
140.0
140.0
140.0
140.0
656.0
149.0
7.0
13.0
169.0
169.0
118.0
446.0
448.0
448.0
448.0
696.0
696.0
696.0
23.0
23.0
23.0
388.0
190.0
190.0
662.0
662.0
732.0
400.0
27.0
27.0
40.0
814.0
189.0
189.0
189.0
189.0
44.0
44.0
613.0
187.0
187.0
200.0
200.0
200.0
200.0
200.0
0.0
0.0
0.0
966.0
273.0
273.0
847.0
847.0
847.0
7.0
69.0
69.0
69.0
168.0
226.0
0.0
0.0
37.0
291.0
184.0
287.0
7.0
7.0
808.0
808.0
149.0
479.0
479.0
12.0
341.0
991.0
142.0
249.0
164.0
164.0
136.0
245.0
141.0
141.0
254.0
254.0
185.0
456.0
0.0
674.0
674.0
270.0
270.0
718.0
427.0
833.0
530.0
530.0
530.0
146.0
146.0
146.0
588.0
445.0
445.0
445.0
494.0
494.0
44.0
44.0
44.0
44.0
25.0
25.0
25.0
135.0
135.0
135.0
44.0
137.0
137.0
40.0
343.0
343.0
71.0
21.0
21.0
88.0
88.0
583.0
736.0
736.0
736.0
736.0
868.0
137.0
137.0
126.0
58.0
58.0
26.0
26.0
64.0
97.0
76.0
76.0
20.0
20.0
461.0
461.0
16.0
16.0
16.0
16.0
327.0
327.0
401.0
59.0
59.0
183.0
91.0
91.0
192.0
192.0
42.0
42.0
42.0
64.0
64.0
64.0
64.0
64.0
38.0
38.0
38.0
38.0
11.0
11.0
11.0
448.0
448.0
448.0
273.0
233.0
233.0
21.0
21.0
84.0
84.0
2.0
74.0
13.0
13.0
13.0
0.0
8.0
8.0
8.0
8.0
8.0
8.0
45.0
25.0
2.0
2.0
62.0
25.0
321.0
430.0
140.0
736.0
736.0
736.0
977.0
977.0
977.0
977.0
456.0
456.0
456.0
760.0
760.0
269.0
269.0
269.0
83.0
83.0
83.0
83.0
295.0
295.0
295.0
295.0
11.0
378.0
378.0
378.0
850.0
850.0
850.0
307.0
69.0
69.0
26.0
26.0
216.0
216.0
216.0
202.0
680.0
101.0
101.0
27.0
27.0
265.0
614.0
614.0
675.0
139.0
139.0
139.0
2.0
102.0
102.0
8.0
8.0
8.0
4.0
705.0
1.0
1.0
1.0
1.0
95.0
5.0
5.0
5.0
149.0
149.0
6.0
6.0
6.0
6.0
77.0
288.0
288.0
288.0
288.0
288.0
0.0
0.0
90.0
90.0
179.0
179.0
179.0
62.0
62.0
22.0
249.0
23.0
23.0
23.0
489.0
922.0
20.0
20.0
20.0
169.0
169.0
590.0
1.0
134.0
514.0
58.0
671.0
671.0
225.0
425.0
425.0
698.0
7.0
7.0
860.0
323.0
323.0
53.0
53.0
741.0
741.0
357.0
6.0
6.0
6.0
6.0
12.0
12.0
12.0
12.0
12.0
12.0
448.0
137.0
137.0
18.0
18.0
31.0
31.0
889.0
889.0
889.0
889.0
889.0
60.0
34.0
34.0
361.0
361.0
327.0
327.0
327.0
338.0
338.0
327.0
228.0
22.0
98.0
14.0
71.0
74.0
582.0
582.0
582.0
77.0
77.0
77.0
433.0
201.0
13.0
13.0
13.0
15.0
15.0
139.0
139.0
618.0
618.0
367.0
367.0
3.0
3.0
3.0
64.0
64.0
0.0
0.0
0.0
5.0
5.0
11.0
134.0
134.0
103.0
103.0
103.0
103.0
132.0
132.0
226.0
197.0
197.0
195.0
195.0
195.0
195.0
8.0
8.0
8.0
92.0
313.0
313.0
313.0
128.0
128.0
128.0
51.0
51.0
27.0
27.0
17.0
135.0
135.0
550.0
550.0
3.0
344.0
137.0
137.0
171.0
11.0
11.0
11.0
11.0
10.0
10.0
500.0
500.0
500.0
17.0
582.0
582.0
582.0
26.0
211.0
211.0
351.0
351.0
351.0
351.0
351.0
36.0
36.0
36.0
7.0
7.0
290.0
321.0
321.0
321.0
321.0
2.0
2.0
720.0
11.0
11.0
11.0
92.0
92.0
92.0
11.0
83.0
83.0
83.0
118.0
21.0
21.0
299.0
299.0
328.0
6.0
48.0
48.0
41.0
63.0
536.0
728.0
728.0
728.0
571.0
838.0
8.0
742.0
8.0
44.0
8.0
8.0
2.0
2.0
661.0
343.0
343.0
102.0
47.0
47.0
181.0
850.0
850.0
850.0
850.0
227.0
227.0
227.0
227.0
446.0
446.0
666.0
666.0
666.0
118.0
118.0
78.0
179.0
179.0
18.0
18.0
18.0
18.0
725.0
392.0
392.0
59.0
59.0
554.0
29.0
29.0
29.0
29.0
4.0
4.0
4.0
86.0
210.0
210.0
210.0
210.0
1.0
1.0
1.0
1.0
157.0
157.0
2.0
367.0
909.0
909.0
812.0
324.0
324.0
324.0
324.0
324.0
493.0
493.0
493.0
493.0
73.0
53.0
104.0
104.0
104.0
104.0
104.0
451.0
451.0
3.0
3.0
3.0
3.0
657.0
390.0
104.0
104.0
861.0
861.0
324.0
324.0
324.0
324.0
324.0
2.0
245.0
226.0
4.0
4.0
4.0
0.0
21.0
21.0
21.0
698.0
977.0
977.0
276.0
467.0
467.0
537.0
14.0
2.0
2.0
8.0
8.0
8.0
8.0
123.0
130.0
130.0
510.0
510.0
510.0
65.0
65.0
296.0
296.0
296.0
296.0
296.0
296.0
296.0
63.0
63.0
63.0
63.0
478.0
157.0
157.0
590.0
754.0
754.0
10.0
414.0
414.0
18.0
632.0
632.0
632.0
537.0
537.0
4.0
661.0
661.0
661.0
661.0
661.0
661.0
94.0
94.0
94.0
873.0
190.0
190.0
492.0
492.0
173.0
173.0
46.0
55.0
1.0
404.0
404.0
425.0
425.0
425.0
425.0
425.0
53.0
53.0
898.0
86.0
493.0
747.0
747.0
747.0
747.0
27.0
101.0
259.0
40.0
40.0
29.0
29.0
578.0
578.0
578.0
578.0
944.0
427.0
427.0
427.0
5.0
134.0
134.0
167.0
21.0
21.0
44.0
44.0
199.0
199.0
35.0
70.0
594.0
111.0
111.0
32.0
17.0
17.0
2.0
2.0
192.0
192.0
534.0
534.0
534.0
534.0
26.0
25.0
335.0
346.0
7.0
7.0
7.0
7.0
248.0
248.0
248.0
1.0
1.0
6.0
6.0
401.0
608.0
608.0
608.0
329.0
329.0
161.0
161.0
161.0
161.0
161.0
16.0
16.0
77.0
162.0
293.0
293.0
1.0
1.0
280.0
280.0
205.0
13.0
13.0
146.0
146.0
146.0
381.0
26.0
26.0
127.0
305.0
305.0
148.0
148.0
148.0
3.0
697.0
697.0
697.0
12.0
5.0
536.0
845.0
845.0
845.0
845.0
33.0
278.0
53.0
53.0
977.0
977.0
0.0
124.0
401.0
401.0
74.0
74.0
74.0
76.0
76.0
76.0
142.0
142.0
347.0
347.0
808.0
33.0
6.0
242.0
850.0
850.0
53.0
53.0
279.0
279.0
279.0
279.0
448.0
448.0
481.0
481.0
481.0
481.0
809.0
809.0
20.0
20.0
728.0
292.0
292.0
68.0
68.0
4.0
4.0
4.0
4.0
337.0
337.0
860.0
741.0
741.0
741.0
741.0
741.0
59.0
218.0
218.0
552.0
552.0
164.0
860.0
94.0
400.0
400.0
400.0
400.0
431.0
558.0
558.0
3.0
175.0
192.0
192.0
39.0
39.0
3.0
3.0
117.0
67.0
2.0
2.0
2.0
2.0
348.0
348.0
348.0
47.0
47.0
63.0
63.0
63.0
63.0
63.0
572.0
571.0
176.0
176.0
381.0
381.0
381.0
40.0
320.0
320.0
320.0
43.0
43.0
43.0
43.0
43.0
43.0
43.0
63.0
63.0
63.0
101.0
242.0
242.0
313.0
313.0
313.0
216.0
482.0
2.0
2.0
2.0
1.0
608.0
200.0
200.0
2.0
2.0
732.0
732.0
732.0
732.0
25.0
25.0
41.0
47.0
402.0
227.0
45.0
21.0
146.0
146.0
28.0
28.0
28.0
28.0
59.0
852.0
852.0
852.0
852.0
852.0
192.0
192.0
192.0
192.0
63.0
63.0
63.0
55.0
55.0
55.0
55.0
55.0
512.0
150.0
514.0
514.0
174.0
174.0
63.0
63.0
10.0
10.0
27.0
27.0
67.0
67.0
67.0
40.0
40.0
52.0
52.0
52.0
11.0
49.0
19.0
54.0
54.0
3.0
3.0
3.0
3.0
3.0
79.0
12.0
343.0
517.0
517.0
128.0
128.0
128.0
151.0
151.0
260.0
98.0
98.0
98.0
98.0
808.0
808.0
808.0
808.0
353.0
353.0
353.0
353.0
113.0
113.0
113.0
113.0
943.0
340.0
11.0
0.0
915.0
915.0
915.0
73.0
73.0
73.0
73.0
73.0
810.0
810.0
810.0
810.0
810.0
810.0
373.0
373.0
50.0
50.0
150.0
134.0
320.0
320.0
320.0
0.0
0.0
0.0
203.0
207.0
52.0
7.0
7.0
79.0
79.0
79.0
456.0
456.0
781.0
781.0
781.0
242.0
578.0
773.0
773.0
773.0
19.0
19.0
332.0
332.0
332.0
332.0
30.0
30.0
38.0
94.0
94.0
20.0
20.0
24.0
24.0
24.0
47.0
101.0
101.0
803.0
338.0
338.0
338.0
0.0
335.0
335.0
335.0
335.0
280.0
280.0
280.0
280.0
3.0
3.0
3.0
3.0
525.0
525.0
20.0
20.0
831.0
831.0
207.0
207.0
20.0
20.0
12.0
12.0
171.0
171.0
362.0
362.0
362.0
537.0
8.0
8.0
8.0
76.0
76.0
219.0
43.0
43.0
38.0
38.0
299.0
299.0
223.0
223.0
223.0
544.0
544.0
262.0
262.0
491.0
491.0
594.0
2.0
2.0
2.0
2.0
2.0
2.0
8.0
8.0
8.0
207.0
207.0
103.0
61.0
61.0
197.0
197.0
197.0
540.0
53.0
53.0
710.0
710.0
710.0
608.0
608.0
113.0
113.0
58.0
58.0
58.0
58.0
344.0
344.0
344.0
344.0
344.0
117.0
117.0
0.0
0.0
86.0
86.0
58.0
185.0
185.0
2.0
12.0
783.0
783.0
783.0
812.0
21.0
182.0
182.0
875.0
875.0
53.0
742.0
191.0
191.0
91.0
91.0
19.0
19.0
19.0
4.0
4.0
18.0
18.0
833.0
833.0
390.0
632.0
632.0
632.0
2.0
0.0
0.0
0.0
0.0
0.0
327.0
116.0
116.0
116.0
116.0
116.0
261.0
344.0
344.0
344.0
344.0
344.0
4.0
4.0
4.0
0.0
0.0
479.0
631.0
51.0
525.0
86.0
392.0
392.0
392.0
677.0
33.0
33.0
13.0
242.0
242.0
393.0
393.0
38.0
1.0
762.0
122.0
122.0
122.0
301.0
301.0
301.0
193.0
193.0
101.0
101.0
674.0
674.0
242.0
242.0
242.0
242.0
11.0
242.0
242.0
785.0
80.0
80.0
402.0
517.0
63.0
63.0
347.0
0.0
166.0
166.0
181.0
286.0
23.0
210.0
210.0
120.0
319.0
4.0
536.0
414.0
414.0
414.0
988.0
988.0
988.0
852.0
65.0
216.0
216.0
285.0
285.0
192.0
30.0
30.0
878.0
878.0
878.0
242.0
242.0
242.0
65.0
232.0
210.0
10.0
25.0
411.0
411.0
411.0
411.0
419.0
419.0
228.0
168.0
168.0
168.0
168.0
18.0
18.0
186.0
186.0
387.0
107.0
107.0
149.0
115.0
115.0
115.0
757.0
757.0
55.0
389.0
389.0
389.0
389.0
389.0
189.0
505.0
505.0
176.0
176.0
220.0
115.0
535.0
210.0
16.0
16.0
246.0
719.0
287.0
509.0
509.0
509.0
24.0
246.0
246.0
597.0
29.0
29.0
139.0
16.0
16.0
705.0
705.0
705.0
705.0
28.0
28.0
28.0
28.0
0.0
0.0
0.0
303.0
303.0
39.0
39.0
24.0
24.0
24.0
784.0
784.0
784.0
541.0
37.0
37.0
37.0
37.0
274.0
274.0
274.0
701.0
701.0
63.0
361.0
137.0
736.0
736.0
736.0
195.0
195.0
14.0
14.0
14.0
14.0
14.0
995.0
995.0
7.0
7.0
7.0
7.0
376.0
376.0
518.0
518.0
61.0
2.0
110.0
110.0
110.0
447.0
755.0
755.0
53.0
495.0
495.0
348.0
348.0
348.0
332.0
332.0
70.0
935.0
93.0
84.0
84.0
327.0
141.0
141.0
141.0
141.0
141.0
15.0
15.0
15.0
15.0
15.0
46.0
295.0
295.0
295.0
25.0
298.0
8.0
8.0
720.0
720.0
720.0
720.0
8.0
8.0
11.0
11.0
19.0
134.0
709.0
709.0
133.0
133.0
132.0
132.0
132.0
150.0
150.0
150.0
150.0
242.0
242.0
689.0
42.0
42.0
303.0
210.0
210.0
113.0
113.0
155.0
673.0
367.0
367.0
367.0
35.0
0.0
0.0
220.0
220.0
594.0
594.0
594.0
594.0
793.0
54.0
54.0
54.0
54.0
287.0
287.0
287.0
287.0
26.0
26.0
896.0
896.0
896.0
896.0
184.0
348.0
348.0
348.0
13.0
13.0
13.0
200.0
200.0
812.0
91.0
355.0
77.0
77.0
35.0
35.0
35.0
35.0
55.0
55.0
55.0
55.0
401.0
69.0
459.0
569.0
131.0
131.0
131.0
680.0
680.0
291.0
291.0
485.0
38.0
477.0
477.0
656.0
656.0
656.0
52.0
52.0
52.0
161.0
161.0
501.0
228.0
228.0
1.0
1.0
1.0
1.0
26.0
26.0
54.0
216.0
216.0
15.0
15.0
380.0
380.0
380.0
10.0
10.0
720.0
0.0
0.0
0.0
0.0
1.0
1.0
50.0
190.0
33.0
33.0
18.0
158.0
728.0
728.0
905.0
905.0
205.0
796.0
688.0
688.0
688.0
688.0
77.0
77.0
231.0
231.0
578.0
578.0
578.0
413.0
413.0
413.0
797.0
23.0
90.0
868.0
868.0
25.0
25.0
145.0
145.0
145.0
408.0
408.0
408.0
431.0
96.0
96.0
96.0
96.0
40.0
230.0
230.0
37.0
37.0
1.0
431.0
431.0
431.0
324.0
324.0
632.0
632.0
525.0
525.0
525.0
950.0
950.0
38.0
597.0
597.0
597.0
597.0
597.0
13.0
13.0
13.0
13.0
191.0
191.0
191.0
832.0
140.0
140.0
140.0
202.0
50.0
151.0
55.0
55.0
541.0
12.0
12.0
12.0
550.0
550.0
494.0
494.0
178.0
79.0
79.0
79.0
79.0
184.0
994.0
47.0
47.0
47.0
47.0
94.0
41.0
782.0
782.0
796.0
796.0
796.0
40.0
40.0
39.0
39.0
39.0
39.0
39.0
39.0
39.0
128.0
128.0
856.0
856.0
583.0
583.0
158.0
478.0
13.0
13.0
554.0
554.0
170.0
170.0
170.0
0.0
451.0
451.0
748.0
748.0
2.0
2.0
44.0
44.0
2.0
69.0
69.0
445.0
445.0
12.0
12.0
296.0
657.0
657.0
55.0
55.0
55.0
354.0
354.0
24.0
24.0
579.0
19.0
478.0
16.0
16.0
171.0
171.0
224.0
224.0
216.0
413.0
440.0
2.0
2.0
147.0
147.0
147.0
17.0
17.0
0.0
68.0
68.0
68.0
14.0
14.0
31.0
31.0
269.0
239.0
239.0
239.0
480.0
87.0
554.0
554.0
18.0
18.0
18.0
18.0
18.0
248.0
248.0
0.0
131.0
44.0
44.0
44.0
44.0
485.0
514.0
179.0
450.0
590.0
590.0
77.0
271.0
271.0
249.0
249.0
452.0
60.0
179.0
179.0
179.0
814.0
814.0
264.0
95.0
95.0
173.0
173.0
173.0
0.0
0.0
0.0
0.0
2.0
2.0
2.0
19.0
936.0
35.0
167.0
602.0
602.0
392.0
392.0
350.0
350.0
350.0
350.0
155.0
155.0
155.0
155.0
126.0
126.0
126.0
126.0
77.0
77.0
218.0
27.0
27.0
873.0
841.0
216.0
48.0
52.0
123.0
123.0
123.0
195.0
333.0
333.0
733.0
10.0
201.0
201.0
201.0
201.0
201.0
201.0
82.0
13.0
13.0
13.0
13.0
13.0
16.0
16.0
16.0
16.0
401.0
401.0
455.0
455.0
362.0
15.0
15.0
404.0
404.0
404.0
727.0
592.0
592.0
592.0
592.0
662.0
218.0
724.0
724.0
724.0
37.0
37.0
37.0
37.0
885.0
885.0
63.0
63.0
63.0
26.0
374.0
267.0
425.0
425.0
33.0
33.0
33.0
741.0
741.0
741.0
69.0
69.0
69.0
702.0
702.0
179.0
179.0
179.0
547.0
547.0
767.0
767.0
767.0
895.0
895.0
895.0
895.0
87.0
814.0
319.0
938.0
938.0
19.0
19.0
19.0
203.0
127.0
155.0
155.0
63.0
63.0
329.0
2.0
59.0
59.0
59.0
0.0
0.0
0.0
907.0
251.0
251.0
393.0
173.0
173.0
179.0
179.0
70.0
510.0
510.0
558.0
155.0
155.0
155.0
155.0
708.0
708.0
708.0
78.0
78.0
78.0
17.0
558.0
7.0
7.0
18.0
18.0
263.0
8.0
873.0
873.0
873.0
500.0
500.0
2.0
2.0
2.0
2.0
28.0
28.0
28.0
656.0
6.0
6.0
6.0
242.0
242.0
81.0
687.0
687.0
687.0
20.0
20.0
20.0
20.0
488.0
488.0
21.0
21.0
21.0
2.0
813.0
494.0
489.0
256.0
256.0
256.0
256.0
256.0
30.0
30.0
677.0
677.0
321.0
321.0
321.0
321.0
809.0
37.0
40.0
40.0
28.0
32.0
32.0
32.0
3.0
26.0
17.0
17.0
9.0
14.0
18.0
242.0
378.0
378.0
378.0
561.0
381.0
381.0
381.0
63.0
247.0
247.0
42.0
42.0
27.0
448.0
134.0
36.0
36.0
71.0
71.0
71.0
50.0
50.0
50.0
283.0
283.0
994.0
0.0
0.0
0.0
203.0
203.0
203.0
41.0
41.0
41.0
0.0
0.0
242.0
367.0
367.0
225.0
225.0
299.0
299.0
18.0
18.0
42.0
733.0
809.0
809.0
809.0
463.0
463.0
242.0
884.0
53.0
995.0
833.0
833.0
833.0
41.0
62.0
62.0
22.0
22.0
22.0
22.0
245.0
547.0
547.0
3.0
945.0
945.0
359.0
359.0
732.0
732.0
156.0
24.0
376.0
481.0
24.0
24.0
153.0
153.0
903.0
903.0
431.0
431.0
431.0
301.0
147.0
147.0
147.0
147.0
111.0
64.0
64.0
21.0
313.0
313.0
313.0
173.0
173.0
173.0
173.0
2.0
2.0
2.0
2.0
1.0
1.0
506.0
15.0
17.0
36.0
71.0
71.0
71.0
247.0
247.0
247.0
951.0
951.0
951.0
30.0
30.0
30.0
727.0
225.0
225.0
225.0
20.0
20.0
785.0
785.0
785.0
150.0
150.0
263.0
263.0
263.0
232.0
232.0
90.0
90.0
90.0
69.0
69.0
16.0
16.0
16.0
16.0
361.0
361.0
361.0
361.0
154.0
307.0
307.0
679.0
361.0
279.0
279.0
430.0
430.0
298.0
298.0
134.0
134.0
34.0
34.0
5.0
833.0
632.0
632.0
226.0
0.0
0.0
62.0
62.0
25.0
25.0
25.0
63.0
63.0
5.0
5.0
5.0
169.0
169.0
230.0
861.0
861.0
861.0
861.0
365.0
374.0
374.0
374.0
261.0
2.0
2.0
2.0
389.0
11.0
537.0
48.0
78.0
78.0
78.0
78.0
0.0
282.0
278.0
278.0
129.0
129.0
129.0
534.0
534.0
534.0
638.0
638.0
638.0
559.0
819.0
584.0
584.0
584.0
685.0
685.0
207.0
207.0
1.0
1.0
2.0
2.0
2.0
782.0
107.0
107.0
19.0
19.0
19.0
47.0
47.0
47.0
347.0
347.0
60.0
45.0
45.0
45.0
45.0
47.0
0.0
0.0
143.0
143.0
873.0
873.0
873.0
30.0
30.0
30.0
733.0
733.0
295.0
295.0
58.0
58.0
0.0
661.0
661.0
661.0
661.0
661.0
185.0
151.0
16.0
16.0
109.0
15.0
15.0
18.0
18.0
18.0
288.0
288.0
288.0
70.0
70.0
73.0
73.0
73.0
48.0
48.0
212.0
0.0
0.0
0.0
0.0
86.0
86.0
4.0
4.0
185.0
185.0
0.0
0.0
994.0
645.0
645.0
645.0
433.0
812.0
236.0
236.0
236.0
127.0
127.0
168.0
168.0
33.0
33.0
33.0
613.0
613.0
613.0
485.0
485.0
316.0
40.0
16.0
16.0
16.0
27.0
27.0
27.0
27.0
585.0
585.0
585.0
385.0
124.0
124.0
124.0
397.0
197.0
116.0
27.0
27.0
27.0
169.0
90.0
90.0
19.0
26.0
54.0
54.0
54.0
54.0
54.0
9.0
9.0
215.0
622.0
622.0
170.0
503.0
500.0
99.0
751.0
535.0
535.0
535.0
22.0
181.0
446.0
549.0
549.0
549.0
506.0
506.0
494.0
494.0
378.0
378.0
26.0
26.0
26.0
3.0
3.0
3.0
3.0
614.0
33.0
33.0
242.0
73.0
73.0
515.0
25.0
25.0
40.0
40.0
40.0
40.0
40.0
10.0
873.0
448.0
448.0
677.0
847.0
847.0
847.0
150.0
150.0
150.0
12.0
12.0
0.0
7.0
7.0
7.0
14.0
14.0
14.0
14.0
958.0
958.0
958.0
263.0
263.0
263.0
263.0
431.0
811.0
82.0
82.0
683.0
683.0
683.0
199.0
2.0
2.0
7.0
7.0
215.0
531.0
531.0
86.0
86.0
86.0
86.0
189.0
189.0
419.0
393.0
393.0
950.0
384.0
8.0
8.0
401.0
401.0
401.0
401.0
393.0
393.0
393.0
393.0
848.0
848.0
848.0
751.0
751.0
338.0
24.0
24.0
24.0
238.0
50.0
50.0
50.0
0.0
0.0
590.0
590.0
157.0
157.0
157.0
157.0
12.0
12.0
12.0
216.0
481.0
481.0
128.0
128.0
128.0
720.0
267.0
267.0
267.0
267.0
267.0
267.0
224.0
224.0
224.0
173.0
173.0
173.0
848.0
848.0
493.0
385.0
1.0
427.0
427.0
710.0
77.0
77.0
36.0
36.0
188.0
717.0
717.0
950.0
950.0
2.0
401.0
401.0
525.0
43.0
43.0
118.0
157.0
347.0
347.0
40.0
40.0
64.0
64.0
64.0
64.0
736.0
736.0
19.0
19.0
500.0
500.0
500.0
500.0
500.0
500.0
500.0
126.0
126.0
126.0
126.0
126.0
789.0
789.0
4.0
4.0
747.0
747.0
747.0
126.0
126.0
126.0
126.0
62.0
127.0
736.0
38.0
207.0
207.0
207.0
822.0
0.0
638.0
638.0
6.0
579.0
327.0
327.0
15.0
15.0
183.0
183.0
183.0
183.0
526.0
526.0
11.0
248.0
248.0
30.0
30.0
159.0
159.0
159.0
20.0
471.0
471.0
471.0
471.0
471.0
471.0
201.0
201.0
201.0
133.0
133.0
133.0
134.0
134.0
134.0
838.0
367.0
367.0
367.0
367.0
367.0
95.0
95.0
95.0
226.0
226.0
122.0
189.0
47.0
941.0
941.0
941.0
941.0
941.0
809.0
311.0
311.0
311.0
0.0
282.0
474.0
474.0
733.0
425.0
425.0
425.0
6.0
827.0
827.0
762.0
762.0
762.0
5.0
5.0
310.0
310.0
0.0
0.0
0.0
569.0
569.0
569.0
565.0
202.0
202.0
202.0
202.0
35.0
35.0
269.0
269.0
728.0
505.0
505.0
353.0
353.0
353.0
812.0
53.0
6.0
6.0
153.0
6.0
6.0
6.0
535.0
535.0
578.0
578.0
578.0
210.0
210.0
210.0
210.0
210.0
0.0
0.0
0.0
753.0
161.0
7.0
7.0
7.0
260.0
260.0
260.0
687.0
599.0
105.0
105.0
105.0
25.0
25.0
25.0
109.0
109.0
109.0
2.0
6.0
6.0
77.0
77.0
77.0
77.0
77.0
14.0
14.0
818.0
818.0
818.0
2.0
323.0
530.0
530.0
381.0
381.0
381.0
0.0
0.0
2.0
2.0
396.0
396.0
93.0
40.0
12.0
307.0
391.0
361.0
35.0
2.0
95.0
50.0
187.0
187.0
37.0
94.0
139.0
27.0
13.0
13.0
22.0
109.0
109.0
448.0
448.0
0.0
0.0
0.0
0.0
2.0
0.0
0.0
30.0
2.0
341.0
341.0
341.0
17.0
17.0
17.0
21.0
62.0
62.0
201.0
201.0
201.0
2.0
2.0
1.0
1.0
813.0
813.0
813.0
19.0
5.0
5.0
578.0
578.0
578.0
5.0
5.0
5.0
47.0
47.0
8.0
341.0
341.0
463.0
463.0
93.0
211.0
211.0
27.0
27.0
282.0
282.0
287.0
287.0
287.0
3.0
111.0
361.0
340.0
340.0
878.0
143.0
14.0
489.0
489.0
489.0
10.0
4.0
4.0
1.0
11.0
11.0
11.0
104.0
104.0
104.0
22.0
0.0
47.0
47.0
8.0
8.0
13.0
13.0
199.0
127.0
127.0
63.0
63.0
63.0
7.0
7.0
7.0
871.0
500.0
500.0
624.0
624.0
624.0
33.0
33.0
33.0
14.0
534.0
534.0
534.0
534.0
534.0
357.0
357.0
140.0
140.0
13.0
13.0
13.0
13.0
33.0
327.0
33.0
25.0
25.0
36.0
36.0
36.0
50.0
50.0
50.0
500.0
500.0
19.0
19.0
19.0
111.0
111.0
53.0
53.0
293.0
15.0
15.0
15.0
15.0
38.0
450.0
31.0
35.0
35.0
426.0
69.0
69.0
69.0
155.0
155.0
26.0
26.0
99.0
99.0
99.0
141.0
141.0
2.0
2.0
35.0
35.0
136.0
268.0
268.0
268.0
183.0
183.0
133.0
825.0
825.0
825.0
825.0
2.0
2.0
2.0
2.0
93.0
93.0
331.0
320.0
320.0
86.0
86.0
86.0
38.0
364.0
364.0
364.0
290.0
290.0
22.0
86.0
6.0
742.0
742.0
742.0
156.0
156.0
156.0
156.0
2.0
200.0
200.0
58.0
58.0
20.0
20.0
173.0
367.0
251.0
251.0
251.0
2.0
2.0
2.0
2.0
2.0
16.0
16.0
16.0
131.0
131.0
131.0
131.0
131.0
936.0
936.0
268.0
268.0
268.0
0.0
200.0
200.0
299.0
299.0
2.0
769.0
52.0
52.0
11.0
11.0
664.0
831.0
135.0
135.0
135.0
2.0
2.0
151.0
0.0
85.0
85.0
85.0
14.0
14.0
32.0
32.0
661.0
661.0
36.0
33.0
257.0
20.0
20.0
20.0
20.0
20.0
35.0
35.0
35.0
35.0
268.0
268.0
268.0
268.0
268.0
243.0
425.0
425.0
425.0
50.0
210.0
210.0
210.0
210.0
210.0
210.0
895.0
895.0
895.0
895.0
208.0
13.0
13.0
63.0
448.0
448.0
2.0
671.0
671.0
671.0
671.0
6.0
6.0
6.0
59.0
59.0
104.0
104.0
207.0
207.0
86.0
86.0
590.0
590.0
104.0
104.0
146.0
146.0
86.0
86.0
485.0
485.0
485.0
531.0
305.0
305.0
305.0
302.0
995.0
52.0
52.0
52.0
52.0
52.0
50.0
50.0
18.0
18.0
18.0
18.0
18.0
25.0
25.0
25.0
32.0
32.0
264.0
264.0
264.0
264.0
796.0
796.0
796.0
796.0
17.0
17.0
79.0
164.0
164.0
164.0
357.0
357.0
357.0
357.0
157.0
34.0
657.0
657.0
657.0
657.0
357.0
357.0
93.0
78.0
264.0
264.0
264.0
134.0
674.0
29.0
29.0
29.0
6.0
2.0
2.0
2.0
2.0
485.0
137.0
137.0
28.0
109.0
179.0
179.0
282.0
282.0
282.0
61.0
61.0
673.0
673.0
15.0
15.0
0.0
0.0
21.0
21.0
21.0
26.0
26.0
26.0
722.0
175.0
175.0
37.0
269.0
269.0
269.0
145.0
145.0
861.0
861.0
12.0
12.0
95.0
95.0
95.0
95.0
649.0
92.0
92.0
474.0
132.0
132.0
132.0
15.0
15.0
148.0
148.0
148.0
148.0
186.0
186.0
123.0
123.0
661.0
19.0
19.0
19.0
236.0
236.0
191.0
191.0
191.0
191.0
152.0
53.0
183.0
183.0
183.0
150.0
70.0
70.0
18.0
18.0
537.0
537.0
141.0
141.0
141.0
39.0
39.0
39.0
39.0
801.0
801.0
4.0
4.0
7.0
7.0
757.0
757.0
757.0
125.0
3.0
3.0
3.0
165.0
106.0
106.0
152.0
0.0
0.0
0.0
0.0
171.0
188.0
188.0
19.0
500.0
500.0
425.0
425.0
390.0
390.0
390.0
161.0
4.0
4.0
60.0
60.0
195.0
34.0
34.0
46.0
431.0
431.0
535.0
381.0
381.0
813.0
813.0
813.0
189.0
189.0
189.0
189.0
20.0
20.0
994.0
994.0
994.0
994.0
994.0
856.0
856.0
856.0
856.0
55.0
55.0
38.0
338.0
338.0
405.0
506.0
506.0
506.0
2.0
2.0
264.0
264.0
433.0
433.0
433.0
571.0
571.0
376.0
376.0
376.0
376.0
373.0
373.0
833.0
833.0
833.0
602.0
602.0
602.0
84.0
84.0
632.0
3.0
3.0
3.0
215.0
805.0
805.0
271.0
271.0
271.0
271.0
344.0
54.0
0.0
0.0
507.0
507.0
249.0
153.0
153.0
153.0
153.0
582.0
13.0
13.0
26.0
677.0
677.0
677.0
677.0
60.0
62.0
62.0
740.0
234.0
343.0
343.0
343.0
77.0
991.0
60.0
60.0
98.0
307.0
363.0
363.0
192.0
856.0
856.0
856.0
856.0
773.0
773.0
773.0
773.0
80.0
55.0
57.0
808.0
808.0
2.0
2.0
414.0
192.0
192.0
62.0
381.0
381.0
16.0
925.0
3.0
3.0
18.0
865.0
153.0
153.0
921.0
921.0
118.0
118.0
118.0
118.0
674.0
388.0
388.0
242.0
242.0
138.0
223.0
223.0
4.0
2.0
0.0
332.0
219.0
219.0
9.0
9.0
168.0
537.0
537.0
537.0
537.0
259.0
259.0
44.0
44.0
44.0
5.0
5.0
5.0
5.0
77.0
77.0
77.0
257.0
257.0
26.0
26.0
26.0
126.0
126.0
10.0
201.0
201.0
202.0
202.0
278.0
77.0
77.0
77.0
0.0
0.0
823.0
823.0
823.0
231.0
381.0
381.0
381.0
381.0
509.0
509.0
509.0
36.0
2.0
2.0
287.0
287.0
131.0
131.0
350.0
350.0
350.0
236.0
236.0
236.0
148.0
148.0
148.0
148.0
62.0
62.0
62.0
8.0
8.0
8.0
8.0
80.0
80.0
14.0
14.0
15.0
15.0
343.0
343.0
37.0
37.0
37.0
37.0
16.0
1.0
1.0
1.0
1.0
1.0
400.0
5.0
35.0
35.0
1.0
16.0
16.0
16.0
1.0
2.0
2.0
2.0
2.0
42.0
42.0
42.0
226.0
226.0
22.0
22.0
696.0
122.0
122.0
431.0
431.0
156.0
156.0
156.0
547.0
22.0
22.0
22.0
37.0
37.0
37.0
130.0
130.0
130.0
36.0
36.0
217.0
121.0
121.0
7.0
122.0
68.0
68.0
20.0
54.0
54.0
411.0
340.0
11.0
245.0
90.0
36.0
324.0
324.0
13.0
13.0
25.0
362.0
11.0
11.0
232.0
232.0
232.0
83.0
139.0
139.0
139.0
139.0
133.0
133.0
446.0
446.0
446.0
67.0
67.0
72.0
72.0
18.0
249.0
249.0
249.0
405.0
405.0
405.0
46.0
46.0
46.0
362.0
362.0
362.0
431.0
40.0
2.0
482.0
831.0
831.0
675.0
138.0
138.0
174.0
174.0
94.0
312.0
312.0
225.0
225.0
675.0
964.0
181.0
547.0
547.0
547.0
547.0
232.0
232.0
567.0
10.0
10.0
45.0
841.0
518.0
518.0
210.0
28.0
435.0
435.0
705.0
705.0
705.0
112.0
112.0
288.0
592.0
592.0
27.0
492.0
492.0
6.0
6.0
6.0
6.0
938.0
361.0
361.0
12.0
12.0
344.0
86.0
86.0
41.0
41.0
26.0
26.0
508.0
508.0
20.0
20.0
20.0
8.0
8.0
8.0
8.0
533.0
533.0
134.0
38.0
99.0
99.0
102.0
102.0
10.0
10.0
202.0
74.0
74.0
74.0
74.0
74.0
232.0
45.0
45.0
57.0
58.0
58.0
492.0
17.0
17.0
17.0
8.0
8.0
8.0
8.0
126.0
34.0
34.0
34.0
710.0
710.0
63.0
63.0
63.0
831.0
831.0
11.0
11.0
123.0
123.0
102.0
428.0
428.0
428.0
428.0
809.0
225.0
225.0
26.0
861.0
861.0
861.0
861.0
861.0
13.0
13.0
256.0
256.0
19.0
19.0
19.0
0.0
0.0
10.0
161.0
147.0
147.0
4.0
532.0
532.0
532.0
36.0
36.0
167.0
58.0
58.0
112.0
112.0
16.0
16.0
134.0
49.0
49.0
49.0
477.0
24.0
966.0
966.0
823.0
823.0
823.0
384.0
384.0
93.0
93.0
93.0
93.0
313.0
313.0
313.0
79.0
79.0
228.0
228.0
0.0
0.0
13.0
13.0
50.0
16.0
16.0
63.0
2.0
2.0
341.0
341.0
6.0
134.0
134.0
134.0
355.0
355.0
355.0
355.0
355.0
355.0
6.0
144.0
144.0
12.0
147.0
39.0
39.0
39.0
210.0
210.0
231.0
231.0
231.0
355.0
355.0
355.0
687.0
671.0
671.0
340.0
116.0
116.0
116.0
361.0
361.0
290.0
290.0
25.0
25.0
25.0
25.0
68.0
2.0
2.0
347.0
347.0
8.0
8.0
8.0
315.0
315.0
315.0
315.0
102.0
102.0
102.0
102.0
102.0
14.0
387.0
387.0
13.0
13.0
13.0
17.0
458.0
458.0
140.0
140.0
140.0
661.0
661.0
0.0
0.0
282.0
73.0
71.0
134.0
134.0
378.0
378.0
378.0
14.0
14.0
41.0
41.0
41.0
41.0
702.0
702.0
117.0
117.0
117.0
117.0
48.0
48.0
720.0
720.0
5.0
26.0
26.0
21.0
8.0
8.0
3.0
397.0
6.0
427.0
427.0
1.0
1.0
77.0
4.0
463.0
463.0
463.0
463.0
162.0
508.0
492.0
492.0
492.0
452.0
132.0
87.0
27.0
27.0
27.0
195.0
20.0
20.0
541.0
0.0
132.0
742.0
38.0
38.0
333.0
333.0
739.0
739.0
739.0
129.0
129.0
841.0
841.0
0.0
1.0
1.0
1.0
675.0
2.0
6.0
5.0
5.0
5.0
367.0
367.0
70.0
70.0
70.0
70.0
70.0
4.0
299.0
299.0
299.0
299.0
4.0
104.0
2.0
448.0
448.0
448.0
71.0
0.0
0.0
377.0
201.0
201.0
201.0
392.0
392.0
392.0
64.0
64.0
153.0
128.0
288.0
288.0
288.0
288.0
288.0
362.0
17.0
5.0
5.0
5.0
5.0
5.0
36.0
242.0
299.0
299.0
18.0
18.0
28.0
833.0
833.0
833.0
19.0
360.0
360.0
360.0
360.0
133.0
133.0
279.0
283.0
973.0
973.0
973.0
973.0
973.0
973.0
973.0
2.0
2.0
189.0
358.0
358.0
209.0
209.0
209.0
209.0
600.0
600.0
505.0
505.0
13.0
13.0
13.0
128.0
239.0
463.0
463.0
158.0
158.0
158.0
41.0
41.0
41.0
95.0
139.0
139.0
139.0
139.0
139.0
4.0
4.0
22.0
22.0
22.0
91.0
91.0
59.0
210.0
238.0
14.0
14.0
485.0
485.0
485.0
485.0
404.0
519.0
341.0
124.0
65.0
40.0
40.0
855.0
15.0
15.0
15.0
22.0
22.0
22.0
69.0
69.0
73.0
44.0
44.0
37.0
37.0
37.0
37.0
157.0
157.0
25.0
25.0
25.0
25.0
226.0
226.0
1.0
373.0
373.0
62.0
62.0
62.0
15.0
71.0
71.0
71.0
192.0
192.0
764.0
505.0
40.0
149.0
149.0
348.0
348.0
276.0
381.0
381.0
76.0
104.0
685.0
685.0
685.0
685.0
62.0
905.0
905.0
85.0
85.0
55.0
55.0
158.0
158.0
158.0
158.0
550.0
348.0
348.0
5.0
5.0
132.0
686.0
686.0
8.0
8.0
594.0
594.0
594.0
169.0
238.0
217.0
217.0
217.0
217.0
226.0
226.0
977.0
20.0
20.0
64.0
480.0
480.0
49.0
61.0
61.0
61.0
0.0
41.0
41.0
432.0
432.0
432.0
104.0
104.0
104.0
320.0
320.0
2.0
2.0
233.0
22.0
22.0
22.0
225.0
27.0
27.0
27.0
2.0
2.0
287.0
287.0
705.0
705.0
705.0
1.0
1.0
288.0
288.0
34.0
34.0
34.0
101.0
51.0
133.0
133.0
133.0
6.0
6.0
84.0
5.0
29.0
29.0
29.0
29.0
29.0
29.0
71.0
71.0
71.0
248.0
14.0
14.0
14.0
14.0
65.0
65.0
319.0
736.0
736.0
736.0
736.0
367.0
367.0
53.0
85.0
85.0
0.0
0.0
232.0
232.0
389.0
33.0
33.0
33.0
33.0
33.0
215.0
1.0
6.0
8.0
8.0
8.0
8.0
201.0
201.0
387.0
613.0
431.0
431.0
431.0
63.0
809.0
882.0
882.0
882.0
935.0
158.0
321.0
321.0
259.0
259.0
296.0
305.0
305.0
809.0
689.0
215.0
215.0
215.0
131.0
131.0
131.0
131.0
226.0
25.0
25.0
481.0
481.0
570.0
570.0
570.0
283.0
995.0
995.0
205.0
40.0
40.0
40.0
40.0
2.0
10.0
10.0
59.0
59.0
59.0
448.0
1.0
1.0
1.0
169.0
327.0
201.0
201.0
720.0
720.0
720.0
4.0
4.0
822.0
201.0
43.0
43.0
2.0
944.0
32.0
191.0
131.0
29.0
583.0
547.0
547.0
547.0
994.0
70.0
102.0
102.0
102.0
36.0
4.0
4.0
11.0
11.0
1.0
1.0
25.0
25.0
396.0
396.0
396.0
396.0
205.0
205.0
205.0
205.0
742.0
897.0
897.0
897.0
52.0
6.0
133.0
133.0
77.0
327.0
282.0
463.0
2.0
73.0
73.0
73.0
73.0
73.0
4.0
4.0
938.0
2.0
90.0
90.0
90.0
90.0
18.0
189.0
189.0
189.0
189.0
0.0
559.0
969.0
166.0
166.0
61.0
61.0
61.0
130.0
130.0
575.0
6.0
557.0
783.0
783.0
107.0
119.0
191.0
191.0
191.0
191.0
59.0
59.0
70.0
70.0
70.0
70.0
82.0
134.0
134.0
3.0
19.0
19.0
917.0
917.0
705.0
705.0
705.0
166.0
166.0
964.0
964.0
964.0
964.0
964.0
8.0
8.0
8.0
8.0
411.0
411.0
411.0
481.0
481.0
15.0
139.0
139.0
488.0
488.0
512.0
512.0
315.0
431.0
757.0
757.0
757.0
340.0
107.0
290.0
7.0
50.0
50.0
385.0
385.0
385.0
60.0
18.0
18.0
18.0
166.0
825.0
825.0
432.0
432.0
432.0
432.0
432.0
19.0
231.0
231.0
850.0
850.0
850.0
850.0
217.0
217.0
14.0
14.0
47.0
288.0
51.0
51.0
13.0
13.0
228.0
228.0
228.0
512.0
512.0
42.0
42.0
63.0
63.0
63.0
134.0
134.0
134.0
722.0
299.0
299.0
433.0
1.0
13.0
476.0
168.0
168.0
1.0
1.0
0.0
533.0
533.0
533.0
120.0
120.0
120.0
128.0
128.0
404.0
404.0
224.0
224.0
224.0
166.0
37.0
276.0
276.0
10.0
10.0
10.0
10.0
288.0
288.0
7.0
823.0
823.0
16.0
16.0
506.0
155.0
155.0
811.0
62.0
361.0
361.0
381.0
381.0
288.0
977.0
380.0
431.0
1.0
1.0
1.0
239.0
47.0
35.0
130.0
16.0
468.0
468.0
468.0
53.0
19.0
19.0
19.0
238.0
52.0
52.0
7.0
7.0
7.0
7.0
3.0
3.0
23.0
23.0
137.0
137.0
458.0
458.0
445.0
445.0
140.0
140.0
17.0
17.0
286.0
286.0
127.0
101.0
101.0
516.0
516.0
516.0
785.0
785.0
2.0
2.0
285.0
313.0
313.0
25.0
25.0
873.0
873.0
873.0
32.0
32.0
92.0
702.0
702.0
151.0
151.0
956.0
956.0
956.0
956.0
956.0
77.0
287.0
287.0
390.0
390.0
19.0
19.0
19.0
501.0
470.0
401.0
401.0
77.0
274.0
148.0
697.0
7.0
7.0
23.0
107.0
107.0
107.0
70.0
279.0
279.0
132.0
132.0
132.0
336.0
336.0
482.0
68.0
68.0
165.0
165.0
165.0
151.0
151.0
72.0
101.0
101.0
101.0
103.0
257.0
257.0
553.0
553.0
2.0
37.0
37.0
23.0
42.0
42.0
632.0
632.0
225.0
136.0
661.0
661.0
0.0
33.0
33.0
33.0
15.0
8.0
8.0
8.0
8.0
211.0
211.0
211.0
211.0
381.0
80.0
80.0
80.0
191.0
191.0
191.0
127.0
127.0
127.0
127.0
19.0
19.0
170.0
226.0
226.0
231.0
6.0
338.0
338.0
338.0
338.0
44.0
44.0
0.0
70.0
11.0
11.0
11.0
86.0
481.0
99.0
234.0
234.0
55.0
55.0
463.0
885.0
885.0
885.0
77.0
594.0
594.0
594.0
594.0
594.0
833.0
238.0
57.0
57.0
505.0
38.0
38.0
0.0
973.0
973.0
675.0
675.0
411.0
411.0
411.0
411.0
445.0
242.0
23.0
471.0
288.0
288.0
107.0
512.0
512.0
282.0
282.0
282.0
282.0
282.0
22.0
113.0
113.0
152.0
152.0
282.0
282.0
282.0
122.0
6.0
6.0
245.0
245.0
608.0
608.0
87.0
87.0
263.0
62.0
62.0
62.0
14.0
343.0
343.0
16.0
827.0
827.0
134.0
344.0
344.0
344.0
847.0
2.0
2.0
401.0
19.0
19.0
50.0
231.0
231.0
127.0
127.0
14.0
14.0
864.0
864.0
42.0
42.0
64.0
191.0
10.0
578.0
578.0
448.0
448.0
871.0
871.0
871.0
257.0
257.0
257.0
257.0
2.0
234.0
264.0
264.0
122.0
122.0
122.0
747.0
747.0
268.0
268.0
427.0
427.0
60.0
60.0
534.0
534.0
994.0
727.0
493.0
493.0
493.0
425.0
425.0
425.0
0.0
0.0
0.0
0.0
9.0
448.0
448.0
857.0
857.0
8.0
8.0
290.0
290.0
257.0
14.0
307.0
307.0
307.0
995.0
995.0
126.0
126.0
764.0
764.0
764.0
448.0
448.0
632.0
582.0
22.0
22.0
22.0
49.0
2.0
161.0
161.0
161.0
594.0
594.0
594.0
823.0
177.0
11.0
2.0
355.0
355.0
355.0
448.0
448.0
53.0
53.0
53.0
293.0
293.0
922.0
698.0
698.0
124.0
124.0
8.0
8.0
8.0
162.0
594.0
594.0
231.0
231.0
12.0
408.0
408.0
408.0
534.0
7.0
7.0
7.0
259.0
6.0
6.0
736.0
664.0
458.0
228.0
228.0
291.0
270.0
270.0
270.0
0.0
702.0
702.0
99.0
99.0
99.0
14.0
14.0
408.0
408.0
408.0
30.0
407.0
407.0
407.0
861.0
6.0
6.0
365.0
365.0
195.0
58.0
86.0
44.0
44.0
44.0
44.0
44.0
33.0
33.0
33.0
2.0
2.0
2.0
2.0
8.0
8.0
8.0
8.0
22.0
261.0
261.0
10.0
4.0
211.0
17.0
458.0
458.0
458.0
145.0
805.0
805.0
805.0
514.0
107.0
2.0
808.0
632.0
632.0
582.0
811.0
811.0
811.0
3.0
3.0
14.0
14.0
594.0
594.0
54.0
54.0
982.0
982.0
21.0
21.0
21.0
21.0
21.0
517.0
724.0
724.0
7.0
7.0
781.0
210.0
14.0
14.0
14.0
99.0
593.0
593.0
593.0
150.0
187.0
187.0
187.0
242.0
242.0
187.0
187.0
187.0
187.0
365.0
365.0
365.0
20.0
20.0
20.0
557.0
38.0
38.0
38.0
38.0
38.0
101.0
101.0
101.0
550.0
82.0
82.0
82.0
82.0
25.0
25.0
25.0
534.0
20.0
20.0
99.0
99.0
152.0
152.0
736.0
736.0
736.0
736.0
736.0
131.0
131.0
131.0
43.0
43.0
666.0
1.0
1.0
1.0
1.0
218.0
218.0
218.0
218.0
26.0
93.0
134.0
269.0
248.0
248.0
242.0
174.0
174.0
174.0
140.0
139.0
139.0
139.0
141.0
113.0
19.0
19.0
19.0
84.0
84.0
84.0
84.0
4.0
4.0
4.0
4.0
4.0
0.0
0.0
671.0
671.0
120.0
120.0
107.0
769.0
769.0
492.0
492.0
398.0
398.0
398.0
398.0
398.0
161.0
161.0
238.0
18.0
18.0
425.0
425.0
425.0
825.0
825.0
0.0
77.0
551.0
217.0
217.0
1.0
168.0
168.0
168.0
239.0
239.0
239.0
312.0
312.0
134.0
134.0
47.0
47.0
228.0
242.0
242.0
242.0
13.0
13.0
69.0
69.0
69.0
195.0
195.0
195.0
195.0
125.0
126.0
126.0
156.0
156.0
343.0
343.0
343.0
343.0
343.0
506.0
506.0
535.0
461.0
719.0
719.0
719.0
34.0
261.0
261.0
161.0
161.0
700.0
700.0
700.0
700.0
553.0
553.0
553.0
553.0
60.0
60.0
60.0
337.0
337.0
4.0
4.0
23.0
23.0
645.0
249.0
249.0
541.0
541.0
541.0
21.0
136.0
116.0
114.0
114.0
485.0
224.0
44.0
44.0
44.0
44.0
44.0
5.0
210.0
207.0
207.0
357.0
357.0
168.0
168.0
24.0
777.0
78.0
1.0
58.0
58.0
58.0
58.0
93.0
822.0
822.0
102.0
6.0
590.0
590.0
597.0
62.0
118.0
118.0
850.0
850.0
850.0
419.0
868.0
399.0
313.0
313.0
320.0
101.0
4.0
818.0
818.0
818.0
145.0
145.0
145.0
145.0
145.0
145.0
32.0
32.0
32.0
36.0
102.0
102.0
40.0
671.0
671.0
671.0
671.0
68.0
68.0
12.0
12.0
12.0
46.0
46.0
46.0
46.0
323.0
323.0
5.0
5.0
134.0
99.0
99.0
99.0
131.0
131.0
13.0
13.0
392.0
392.0
161.0
161.0
161.0
161.0
135.0
2.0
164.0
164.0
164.0
164.0
514.0
514.0
10.0
10.0
20.0
164.0
164.0
38.0
392.0
941.0
941.0
247.0
88.0
234.0
234.0
234.0
432.0
346.0
137.0
8.0
8.0
267.0
558.0
58.0
0.0
0.0
156.0
156.0
494.0
62.0
62.0
62.0
1.0
1.0
1.0
1.0
53.0
53.0
53.0
88.0
88.0
202.0
2.0
2.0
2.0
131.0
71.0
71.0
116.0
116.0
116.0
264.0
264.0
5.0
15.0
0.0
0.0
2.0
2.0
1.0
1.0
1.0
1.0
1.0
336.0
336.0
14.0
256.0
62.0
62.0
62.0
148.0
3.0
69.0
69.0
69.0
463.0
463.0
319.0
319.0
302.0
302.0
12.0
592.0
85.0
2.0
77.0
77.0
77.0
312.0
42.0
967.0
967.0
38.0
38.0
38.0
399.0
399.0
535.0
535.0
535.0
46.0
46.0
46.0
681.0
210.0
336.0
512.0
512.0
675.0
14.0
33.0
71.0
485.0
485.0
764.0
764.0
764.0
764.0
1.0
1.0
278.0
278.0
278.0
242.0
242.0
63.0
63.0
82.0
82.0
82.0
271.0
492.0
2.0
2.0
50.0
50.0
16.0
277.0
63.0
8.0
47.0
47.0
22.0
22.0
22.0
7.0
7.0
22.0
22.0
22.0
22.0
22.0
471.0
471.0
471.0
4.0
4.0
47.0
47.0
47.0
138.0
117.0
804.0
804.0
804.0
804.0
192.0
192.0
675.0
675.0
785.0
785.0
21.0
21.0
21.0
118.0
3.0
3.0
3.0
3.0
141.0
141.0
141.0
93.0
11.0
273.0
673.0
14.0
14.0
14.0
223.0
223.0
223.0
22.0
47.0
0.0
0.0
448.0
291.0
291.0
291.0
1.0
329.0
329.0
8.0
8.0
8.0
569.0
58.0
58.0
517.0
67.0
67.0
67.0
0.0
0.0
0.0
835.0
835.0
835.0
835.0
95.0
95.0
679.0
660.0
660.0
660.0
512.0
231.0
547.0
547.0
210.0
210.0
226.0
742.0
742.0
6.0
6.0
373.0
452.0
278.0
53.0
210.0
109.0
16.0
16.0
16.0
16.0
16.0
191.0
191.0
12.0
12.0
340.0
340.0
340.0
340.0
84.0
10.0
10.0
51.0
51.0
51.0
51.0
21.0
21.0
21.0
656.0
373.0
373.0
531.0
701.0
994.0
218.0
90.0
90.0
311.0
11.0
96.0
96.0
96.0
96.0
1.0
117.0
640.0
428.0
10.0
77.0
178.0
178.0
178.0
73.0
73.0
73.0
73.0
185.0
128.0
282.0
26.0
71.0
71.0
77.0
77.0
77.0
25.0
216.0
216.0
378.0
276.0
276.0
6.0
6.0
6.0
247.0
433.0
433.0
433.0
433.0
433.0
433.0
26.0
26.0
28.0
28.0
111.0
251.0
251.0
251.0
411.0
411.0
411.0
6.0
895.0
895.0
895.0
99.0
148.0
0.0
483.0
483.0
73.0
73.0
33.0
12.0
12.0
594.0
594.0
134.0
134.0
810.0
810.0
2.0
203.0
742.0
61.0
50.0
5.0
93.0
93.0
88.0
88.0
2.0
2.0
2.0
2.0
2.0
501.0
501.0
63.0
0.0
0.0
492.0
492.0
0.0
242.0
242.0
242.0
159.0
221.0
534.0
594.0
18.0
18.0
72.0
72.0
173.0
173.0
8.0
8.0
8.0
8.0
11.0
11.0
238.0
238.0
68.0
68.0
68.0
45.0
45.0
216.0
216.0
20.0
88.0
88.0
88.0
128.0
9.0
9.0
245.0
245.0
245.0
282.0
875.0
875.0
847.0
847.0
678.0
582.0
582.0
226.0
200.0
200.0
200.0
7.0
4.0
197.0
822.0
822.0
822.0
150.0
150.0
948.0
107.0
651.0
651.0
651.0
651.0
136.0
136.0
86.0
86.0
738.0
738.0
63.0
63.0
63.0
63.0
14.0
14.0
14.0
14.0
18.0
0.0
850.0
850.0
850.0
850.0
2.0
225.0
225.0
260.0
260.0
827.0
11.0
1.0
1.0
89.0
115.0
115.0
115.0
13.0
13.0
31.0
31.0
20.0
20.0
49.0
49.0
936.0
936.0
852.0
852.0
852.0
948.0
948.0
2.0
2.0
3.0
506.0
520.0
520.0
76.0
191.0
191.0
362.0
362.0
362.0
2.0
2.0
135.0
135.0
173.0
173.0
173.0
104.0
104.0
104.0
178.0
178.0
178.0
178.0
242.0
242.0
242.0
242.0
67.0
67.0
67.0
297.0
297.0
297.0
796.0
796.0
2.0
25.0
25.0
0.0
0.0
0.0
0.0
20.0
20.0
20.0
20.0
0.0
0.0
22.0
664.0
664.0
40.0
58.0
0.0
0.0
0.0
0.0
0.0
20.0
20.0
20.0
38.0
38.0
23.0
259.0
259.0
259.0
259.0
483.0
185.0
185.0
109.0
109.0
531.0
531.0
531.0
531.0
531.0
51.0
10.0
19.0
19.0
1.0
3.0
431.0
431.0
44.0
185.0
2.0
2.0
50.0
733.0
733.0
733.0
357.0
5.0
117.0
117.0
2.0
2.0
2.0
2.0
1.0
22.0
973.0
973.0
165.0
165.0
517.0
517.0
618.0
311.0
311.0
20.0
0.0
54.0
54.0
702.0
35.0
35.0
431.0
25.0
25.0
299.0
299.0
299.0
299.0
299.0
299.0
47.0
47.0
47.0
11.0
11.0
19.0
845.0
845.0
845.0
19.0
19.0
19.0
733.0
733.0
84.0
84.0
622.0
8.0
8.0
8.0
7.0
7.0
141.0
127.0
127.0
127.0
127.0
21.0
190.0
190.0
19.0
7.0
7.0
7.0
7.0
7.0
48.0
48.0
27.0
27.0
27.0
27.0
134.0
134.0
134.0
134.0
435.0
831.0
831.0
47.0
33.0
378.0
18.0
18.0
781.0
781.0
781.0
36.0
36.0
0.0
0.0
20.0
20.0
995.0
248.0
248.0
248.0
19.0
19.0
389.0
511.0
8.0
8.0
8.0
549.0
549.0
91.0
91.0
91.0
501.0
501.0
20.0
20.0
20.0
20.0
8.0
39.0
39.0
751.0
456.0
456.0
15.0
15.0
15.0
358.0
358.0
358.0
170.0
0.0
99.0
99.0
99.0
99.0
27.0
27.0
27.0
374.0
374.0
433.0
775.0
775.0
73.0
73.0
117.0
3.0
3.0
3.0
3.0
0.0
181.0
181.0
501.0
50.0
50.0
50.0
471.0
471.0
236.0
236.0
32.0
239.0
239.0
7.0
7.0
10.0
10.0
106.0
106.0
456.0
456.0
49.0
49.0
77.0
77.0
5.0
389.0
389.0
389.0
967.0
967.0
967.0
967.0
452.0
61.0
12.0
922.0
708.0
708.0
708.0
329.0
193.0
288.0
288.0
288.0
288.0
461.0
461.0
461.0
461.0
461.0
461.0
722.0
722.0
657.0
245.0
245.0
20.0
228.0
228.0
228.0
228.0
4.0
4.0
298.0
298.0
23.0
4.0
4.0
21.0
21.0
21.0
7.0
7.0
7.0
7.0
473.0
473.0
25.0
25.0
245.0
977.0
0.0
36.0
36.0
296.0
296.0
238.0
461.0
461.0
107.0
107.0
107.0
41.0
41.0
104.0
550.0
50.0
321.0
321.0
321.0
321.0
321.0
321.0
207.0
207.0
584.0
584.0
584.0
943.0
943.0
674.0
483.0
15.0
118.0
118.0
118.0
118.0
276.0
134.0
46.0
825.0
523.0
523.0
61.0
36.0
36.0
36.0
594.0
594.0
259.0
838.0
838.0
51.0
51.0
362.0
362.0
362.0
431.0
431.0
45.0
45.0
45.0
45.0
537.0
47.0
47.0
47.0
827.0
827.0
10.0
10.0
55.0
55.0
226.0
100.0
0.0
0.0
0.0
0.0
720.0
720.0
720.0
95.0
3.0
3.0
3.0
1.0
1.0
72.0
72.0
72.0
505.0
76.0
216.0
216.0
216.0
216.0
477.0
3.0
100.0
814.0
123.0
123.0
19.0
895.0
895.0
58.0
299.0
299.0
122.0
122.0
10.0
104.0
104.0
245.0
245.0
433.0
433.0
433.0
433.0
224.0
224.0
2.0
1.0
36.0
36.0
94.0
157.0
291.0
291.0
291.0
291.0
243.0
481.0
481.0
133.0
133.0
133.0
133.0
133.0
133.0
641.0
641.0
861.0
13.0
13.0
13.0
68.0
68.0
218.0
218.0
218.0
60.0
60.0
140.0
140.0
140.0
140.0
142.0
228.0
228.0
228.0
228.0
59.0
16.0
16.0
16.0
16.0
16.0
2.0
29.0
123.0
608.0
991.0
991.0
234.0
234.0
234.0
0.0
51.0
246.0
246.0
246.0
246.0
149.0
149.0
906.0
906.0
906.0
906.0
94.0
7.0
7.0
376.0
86.0
86.0
740.0
740.0
740.0
2.0
2.0
431.0
431.0
827.0
51.0
154.0
32.0
593.0
593.0
675.0
675.0
485.0
485.0
6.0
6.0
753.0
753.0
753.0
7.0
7.0
7.0
7.0
7.0
10.0
10.0
18.0
18.0
947.0
350.0
350.0
216.0
216.0
796.0
833.0
142.0
4.0
6.0
6.0
6.0
481.0
481.0
359.0
139.0
139.0
544.0
544.0
544.0
544.0
4.0
4.0
101.0
261.0
261.0
112.0
159.0
159.0
1.0
1.0
1.0
257.0
455.0
455.0
58.0
80.0
185.0
185.0
4.0
233.0
134.0
134.0
39.0
8.0
62.0
299.0
242.0
242.0
15.0
15.0
15.0
40.0
40.0
283.0
293.0
720.0
53.0
6.0
71.0
24.0
24.0
802.0
802.0
463.0
463.0
597.0
271.0
238.0
852.0
53.0
1.0
1.0
1.0
187.0
187.0
456.0
20.0
20.0
13.0
13.0
13.0
769.0
769.0
769.0
18.0
18.0
18.0
18.0
137.0
137.0
137.0
104.0
104.0
104.0
104.0
104.0
448.0
448.0
448.0
21.0
21.0
217.0
74.0
0.0
0.0
86.0
86.0
86.0
20.0
20.0
65.0
65.0
118.0
221.0
221.0
221.0
221.0
221.0
1.0
1.0
1.0
1.0
49.0
49.0
49.0
49.0
224.0
224.0
808.0
20.0
20.0
20.0
388.0
400.0
19.0
4.0
4.0
4.0
10.0
335.0
335.0
79.0
661.0
547.0
547.0
14.0
14.0
24.0
24.0
742.0
19.0
313.0
313.0
313.0
11.0
11.0
42.0
42.0
133.0
823.0
823.0
823.0
592.0
592.0
268.0
282.0
282.0
282.0
122.0
122.0
122.0
122.0
396.0
396.0
396.0
35.0
35.0
506.0
506.0
62.0
4.0
3.0
3.0
3.0
3.0
847.0
847.0
90.0
90.0
216.0
216.0
216.0
216.0
2.0
2.0
77.0
77.0
122.0
122.0
4.0
38.0
38.0
85.0
174.0
174.0
1.0
1.0
0.0
0.0
0.0
405.0
392.0
392.0
0.0
0.0
0.0
40.0
40.0
535.0
535.0
389.0
389.0
19.0
19.0
19.0
19.0
77.0
77.0
270.0
270.0
455.0
6.0
166.0
166.0
132.0
132.0
132.0
132.0
118.0
118.0
118.0
733.0
733.0
733.0
733.0
1.0
1.0
1.0
1.0
25.0
206.0
206.0
206.0
206.0
380.0
190.0
190.0
115.0
607.0
607.0
76.0
818.0
818.0
818.0
21.0
6.0
6.0
137.0
137.0
137.0
168.0
168.0
168.0
785.0
2.0
2.0
838.0
10.0
10.0
373.0
0.0
0.0
21.0
21.0
71.0
71.0
71.0
4.0
173.0
171.0
171.0
171.0
171.0
9.0
9.0
9.0
242.0
242.0
242.0
274.0
49.0
147.0
147.0
411.0
411.0
411.0
411.0
128.0
128.0
128.0
128.0
260.0
226.0
1.0
1.0
1.0
1.0
1.0
14.0
247.0
149.0
149.0
165.0
165.0
165.0
48.0
48.0
557.0
80.0
216.0
104.0
104.0
104.0
361.0
361.0
361.0
361.0
361.0
14.0
14.0
14.0
0.0
0.0
0.0
590.0
590.0
590.0
590.0
17.0
923.0
644.0
15.0
90.0
90.0
90.0
353.0
534.0
534.0
534.0
534.0
72.0
72.0
72.0
87.0
87.0
376.0
376.0
376.0
274.0
37.0
481.0
481.0
481.0
60.0
154.0
154.0
154.0
154.0
154.0
25.0
25.0
762.0
762.0
419.0
428.0
428.0
18.0
121.0
121.0
977.0
977.0
260.0
260.0
40.0
4.0
299.0
299.0
400.0
400.0
35.0
35.0
35.0
282.0
6.0
244.0
244.0
51.0
51.0
51.0
8.0
506.0
506.0
70.0
70.0
70.0
259.0
259.0
259.0
791.0
791.0
106.0
106.0
106.0
594.0
109.0
25.0
25.0
25.0
348.0
245.0
245.0
534.0
534.0
534.0
2.0
1.0
170.0
170.0
170.0
124.0
124.0
186.0
48.0
48.0
155.0
276.0
99.0
99.0
47.0
3.0
3.0
433.0
861.0
1.0
1.0
275.0
275.0
275.0
216.0
216.0
597.0
597.0
597.0
597.0
125.0
125.0
1.0
1.0
1.0
111.0
111.0
4.0
71.0
71.0
71.0
36.0
36.0
36.0
173.0
173.0
983.0
983.0
983.0
983.0
426.0
426.0
426.0
733.0
733.0
53.0
53.0
15.0
61.0
61.0
61.0
27.0
27.0
656.0
656.0
656.0
656.0
9.0
9.0
8.0
90.0
126.0
126.0
126.0
187.0
187.0
155.0
10.0
259.0
259.0
393.0
393.0
534.0
69.0
69.0
69.0
282.0
781.0
781.0
134.0
134.0
134.0
276.0
1.0
1.0
1.0
1.0
484.0
400.0
8.0
33.0
200.0
200.0
950.0
950.0
0.0
0.0
18.0
247.0
247.0
537.0
537.0
537.0
537.0
293.0
293.0
293.0
18.0
18.0
871.0
871.0
19.0
19.0
2.0
215.0
215.0
11.0
63.0
63.0
121.0
20.0
456.0
514.0
240.0
240.0
13.0
13.0
8.0
8.0
36.0
36.0
36.0
6.0
86.0
0.0
0.0
0.0
51.0
51.0
51.0
384.0
141.0
141.0
141.0
141.0
168.0
132.0
132.0
132.0
656.0
656.0
656.0
813.0
813.0
53.0
53.0
880.0
138.0
138.0
138.0
2.0
2.0
2.0
291.0
291.0
291.0
301.0
301.0
50.0
50.0
104.0
104.0
104.0
335.0
335.0
77.0
77.0
77.0
669.0
74.0
801.0
80.0
101.0
101.0
101.0
794.0
512.0
285.0
161.0
161.0
129.0
129.0
129.0
24.0
1.0
1.0
805.0
104.0
104.0
583.0
583.0
583.0
583.0
143.0
660.0
660.0
660.0
182.0
182.0
534.0
534.0
427.0
427.0
822.0
25.0
2.0
2.0
22.0
22.0
22.0
22.0
404.0
404.0
478.0
478.0
478.0
0.0
0.0
0.0
67.0
20.0
77.0
28.0
20.0
20.0
0.0
18.0
18.0
79.0
79.0
79.0
79.0
17.0
17.0
17.0
231.0
166.0
5.0
30.0
30.0
114.0
114.0
114.0
114.0
187.0
187.0
20.0
20.0
28.0
680.0
868.0
868.0
89.0
89.0
482.0
482.0
182.0
182.0
700.0
825.0
592.0
592.0
951.0
951.0
951.0
951.0
951.0
5.0
5.0
501.0
501.0
501.0
608.0
337.0
337.0
337.0
165.0
165.0
44.0
44.0
753.0
753.0
508.0
508.0
468.0
468.0
468.0
199.0
199.0
392.0
87.0
831.0
515.0
515.0
515.0
515.0
407.0
4.0
4.0
167.0
113.0
547.0
90.0
90.0
435.0
748.0
831.0
494.0
494.0
494.0
37.0
18.0
14.0
192.0
192.0
192.0
827.0
203.0
203.0
203.0
203.0
4.0
992.0
143.0
347.0
216.0
216.0
2.0
2.0
2.0
26.0
26.0
26.0
12.0
12.0
12.0
12.0
12.0
25.0
25.0
62.0
62.0
26.0
26.0
26.0
806.0
806.0
141.0
141.0
141.0
8.0
45.0
884.0
21.0
21.0
1.0
128.0
128.0
128.0
305.0
305.0
113.0
20.0
20.0
1.0
1.0
36.0
36.0
6.0
6.0
12.0
514.0
514.0
54.0
54.0
192.0
42.0
42.0
42.0
291.0
291.0
7.0
7.0
7.0
814.0
814.0
2.0
527.0
202.0
202.0
15.0
15.0
15.0
15.0
757.0
675.0
675.0
675.0
8.0
8.0
8.0
717.0
50.0
328.0
328.0
328.0
6.0
6.0
299.0
299.0
80.0
80.0
431.0
431.0
431.0
8.0
4.0
19.0
19.0
19.0
19.0
201.0
51.0
51.0
51.0
4.0
4.0
4.0
19.0
191.0
191.0
212.0
212.0
212.0
212.0
10.0
10.0
10.0
10.0
10.0
74.0
74.0
358.0
358.0
358.0
673.0
506.0
506.0
261.0
966.0
966.0
321.0
321.0
287.0
5.0
5.0
5.0
226.0
226.0
0.0
0.0
0.0
0.0
86.0
86.0
86.0
86.0
361.0
361.0
361.0
705.0
705.0
14.0
90.0
90.0
90.0
216.0
104.0
104.0
104.0
134.0
134.0
37.0
34.0
34.0
654.0
14.0
14.0
14.0
14.0
55.0
55.0
860.0
827.0
827.0
9.0
9.0
9.0
801.0
801.0
8.0
8.0
167.0
167.0
167.0
8.0
8.0
8.0
8.0
8.0
8.0
358.0
358.0
358.0
358.0
82.0
82.0
311.0
585.0
585.0
585.0
585.0
13.0
0.0
0.0
0.0
0.0
4.0
235.0
158.0
158.0
158.0
19.0
0.0
335.0
335.0
29.0
29.0
29.0
29.0
283.0
61.0
61.0
344.0
344.0
361.0
39.0
39.0
39.0
203.0
203.0
41.0
99.0
99.0
99.0
12.0
159.0
159.0
49.0
49.0
90.0
90.0
814.0
814.0
814.0
814.0
814.0
293.0
293.0
293.0
169.0
169.0
1.0
1.0
362.0
362.0
362.0
288.0
288.0
288.0
113.0
113.0
484.0
622.0
47.0
47.0
47.0
217.0
217.0
217.0
217.0
241.0
241.0
22.0
22.0
22.0
678.0
678.0
678.0
187.0
187.0
187.0
992.0
597.0
597.0
0.0
0.0
107.0
0.0
0.0
41.0
41.0
6.0
2.0
2.0
2.0
661.0
7.0
7.0
5.0
5.0
22.0
22.0
28.0
28.0
28.0
210.0
90.0
427.0
427.0
493.0
61.0
61.0
61.0
2.0
2.0
435.0
435.0
82.0
16.0
16.0
134.0
134.0
4.0
4.0
4.0
229.0
229.0
17.0
651.0
651.0
810.0
810.0
232.0
205.0
205.0
323.0
323.0
133.0
54.0
54.0
71.0
71.0
378.0
361.0
590.0
827.0
18.0
195.0
195.0
51.0
51.0
51.0
259.0
185.0
16.0
16.0
485.0
485.0
171.0
171.0
171.0
183.0
593.0
0.0
0.0
134.0
134.0
134.0
134.0
481.0
481.0
860.0
860.0
860.0
860.0
860.0
181.0
811.0
811.0
343.0
201.0
201.0
22.0
22.0
282.0
415.0
1.0
201.0
30.0
30.0
188.0
440.0
400.0
400.0
28.0
689.0
689.0
312.0
312.0
312.0
367.0
88.0
14.0
14.0
11.0
11.0
84.0
661.0
661.0
14.0
14.0
7.0
7.0
210.0
210.0
210.0
107.0
0.0
216.0
3.0
3.0
3.0
90.0
90.0
362.0
362.0
362.0
512.0
512.0
825.0
117.0
117.0
470.0
470.0
396.0
396.0
396.0
396.0
398.0
344.0
344.0
337.0
337.0
433.0
461.0
461.0
762.0
762.0
147.0
478.0
478.0
478.0
276.0
276.0
276.0
540.0
246.0
589.0
81.0
81.0
81.0
87.0
87.0
78.0
78.0
569.0
569.0
149.0
109.0
109.0
226.0
88.0
88.0
88.0
88.0
88.0
81.0
81.0
81.0
81.0
81.0
38.0
38.0
38.0
0.0
63.0
7.0
9.0
9.0
42.0
871.0
278.0
278.0
278.0
218.0
218.0
41.0
41.0
41.0
288.0
288.0
288.0
5.0
5.0
713.0
713.0
827.0
827.0
827.0
803.0
803.0
803.0
401.0
658.0
550.0
184.0
184.0
4.0
4.0
221.0
221.0
178.0
23.0
23.0
23.0
8.0
8.0
8.0
762.0
762.0
192.0
493.0
456.0
456.0
456.0
68.0
140.0
140.0
271.0
271.0
271.0
218.0
218.0
146.0
13.0
291.0
291.0
396.0
396.0
374.0
374.0
374.0
374.0
481.0
481.0
261.0
261.0
261.0
261.0
261.0
181.0
181.0
255.0
255.0
348.0
348.0
348.0
10.0
10.0
154.0
154.0
154.0
154.0
4.0
4.0
47.0
47.0
806.0
806.0
739.0
13.0
13.0
15.0
15.0
157.0
157.0
24.0
24.0
24.0
123.0
123.0
123.0
20.0
358.0
358.0
126.0
1.0
1.0
2.0
2.0
408.0
38.0
38.0
10.0
10.0
328.0
328.0
8.0
6.0
587.0
587.0
587.0
587.0
169.0
328.0
328.0
68.0
68.0
24.0
24.0
387.0
387.0
387.0
128.0
977.0
740.0
852.0
242.0
361.0
361.0
810.0
810.0
82.0
27.0
27.0
11.0
11.0
11.0
11.0
11.0
210.0
210.0
158.0
158.0
246.0
246.0
804.0
804.0
804.0
804.0
86.0
86.0
392.0
25.0
505.0
505.0
505.0
505.0
796.0
796.0
344.0
344.0
344.0
0.0
0.0
219.0
219.0
174.0
174.0
2.0
500.0
500.0
500.0
141.0
141.0
534.0
534.0
133.0
8.0
8.0
8.0
536.0
11.0
141.0
917.0
917.0
516.0
516.0
516.0
81.0
81.0
81.0
47.0
305.0
305.0
8.0
8.0
19.0
19.0
19.0
641.0
641.0
641.0
858.0
858.0
54.0
228.0
228.0
299.0
210.0
210.0
287.0
137.0
137.0
239.0
24.0
24.0
24.0
226.0
226.0
226.0
0.0
1.0
1.0
4.0
83.0
83.0
44.0
219.0
373.0
5.0
5.0
5.0
48.0
48.0
48.0
48.0
103.0
477.0
477.0
121.0
118.0
118.0
118.0
118.0
118.0
118.0
210.0
641.0
641.0
641.0
720.0
720.0
689.0
689.0
689.0
933.0
933.0
933.0
933.0
0.0
861.0
86.0
86.0
86.0
86.0
33.0
361.0
361.0
361.0
359.0
32.0
32.0
32.0
39.0
79.0
79.0
895.0
895.0
895.0
117.0
117.0
569.0
431.0
288.0
155.0
155.0
155.0
155.0
448.0
448.0
689.0
414.0
414.0
0.0
249.0
9.0
550.0
550.0
173.0
17.0
64.0
64.0
64.0
64.0
6.0
6.0
505.0
720.0
720.0
89.0
89.0
4.0
4.0
4.0
4.0
520.0
520.0
86.0
106.0
3.0
3.0
489.0
70.0
70.0
70.0
70.0
720.0
327.0
19.0
95.0
95.0
95.0
14.0
14.0
29.0
29.0
29.0
352.0
352.0
0.0
0.0
0.0
0.0
4.0
4.0
33.0
33.0
33.0
33.0
9.0
9.0
35.0
1.0
536.0
536.0
536.0
536.0
536.0
536.0
536.0
536.0
235.0
235.0
53.0
550.0
550.0
550.0
210.0
506.0
60.0
60.0
205.0
473.0
473.0
677.0
677.0
0.0
0.0
21.0
2.0
2.0
210.0
210.0
94.0
245.0
245.0
245.0
245.0
245.0
245.0
42.0
42.0
192.0
65.0
65.0
65.0
74.0
148.0
481.0
481.0
481.0
384.0
40.0
1.0
400.0
400.0
248.0
4.0
4.0
4.0
4.0
276.0
315.0
315.0
315.0
478.0
478.0
478.0
77.0
77.0
77.0
837.0
531.0
531.0
232.0
232.0
1.0
63.0
806.0
806.0
53.0
53.0
53.0
165.0
185.0
659.0
659.0
659.0
659.0
55.0
55.0
17.0
17.0
18.0
123.0
123.0
514.0
2.0
20.0
5.0
5.0
5.0
14.0
14.0
14.0
14.0
37.0
17.0
276.0
512.0
162.0
162.0
162.0
77.0
158.0
158.0
662.0
662.0
805.0
805.0
805.0
613.0
613.0
613.0
9.0
9.0
401.0
113.0
7.0
656.0
58.0
184.0
184.0
640.0
640.0
448.0
337.0
337.0
148.0
22.0
22.0
887.0
97.0
97.0
97.0
148.0
367.0
367.0
448.0
245.0
245.0
2.0
2.0
602.0
793.0
793.0
11.0
11.0
675.0
675.0
675.0
494.0
90.0
90.0
90.0
0.0
484.0
484.0
20.0
228.0
602.0
602.0
602.0
374.0
374.0
2.0
2.0
831.0
6.0
6.0
6.0
108.0
108.0
38.0
25.0
25.0
25.0
17.0
17.0
17.0
394.0
809.0
809.0
827.0
827.0
0.0
0.0
0.0
411.0
411.0
133.0
133.0
4.0
4.0
4.0
0.0
0.0
0.0
553.0
553.0
553.0
17.0
37.0
130.0
177.0
177.0
793.0
104.0
104.0
104.0
104.0
254.0
254.0
4.0
4.0
4.0
4.0
945.0
945.0
945.0
215.0
215.0
351.0
351.0
705.0
337.0
337.0
425.0
385.0
922.0
922.0
408.0
408.0
191.0
191.0
191.0
36.0
72.0
137.0
33.0
33.0
33.0
152.0
22.0
22.0
22.0
22.0
126.0
126.0
126.0
126.0
197.0
197.0
197.0
197.0
11.0
11.0
11.0
11.0
86.0
86.0
86.0
675.0
675.0
675.0
299.0
296.0
296.0
296.0
195.0
195.0
226.0
226.0
226.0
831.0
317.0
29.0
29.0
161.0
33.0
33.0
21.0
21.0
21.0
21.0
21.0
21.0
21.0
21.0
481.0
481.0
137.0
248.0
181.0
181.0
0.0
917.0
917.0
48.0
48.0
36.0
359.0
526.0
57.0
57.0
150.0
827.0
288.0
288.0
288.0
288.0
578.0
578.0
70.0
129.0
129.0
49.0
49.0
14.0
14.0
14.0
14.0
185.0
35.0
35.0
170.0
57.0
57.0
456.0
456.0
810.0
810.0
810.0
70.0
6.0
6.0
113.0
113.0
113.0
396.0
396.0
6.0
6.0
6.0
6.0
6.0
6.0
19.0
49.0
49.0
722.0
7.0
179.0
179.0
38.0
38.0
38.0
190.0
190.0
139.0
6.0
847.0
2.0
18.0
18.0
127.0
127.0
127.0
127.0
127.0
11.0
11.0
11.0
11.0
117.0
475.0
475.0
166.0
0.0
0.0
113.0
645.0
645.0
248.0
248.0
248.0
113.0
113.0
922.0
720.0
778.0
888.0
888.0
888.0
40.0
40.0
328.0
328.0
328.0
328.0
328.0
328.0
917.0
917.0
917.0
936.0
709.0
709.0
343.0
343.0
19.0
3.0
3.0
3.0
3.0
132.0
132.0
90.0
90.0
90.0
517.0
127.0
127.0
127.0
36.0
36.0
36.0
16.0
238.0
720.0
720.0
720.0
720.0
720.0
8.0
0.0
2.0
2.0
212.0
212.0
212.0
18.0
8.0
8.0
8.0
741.0
69.0
69.0
69.0
64.0
64.0
288.0
288.0
782.0
67.0
67.0
67.0
67.0
814.0
814.0
814.0
53.0
53.0
53.0
53.0
506.0
340.0
340.0
340.0
558.0
115.0
115.0
251.0
10.0
10.0
10.0
431.0
675.0
626.0
626.0
93.0
14.0
42.0
42.0
42.0
42.0
18.0
18.0
137.0
8.0
827.0
827.0
827.0
47.0
709.0
709.0
709.0
709.0
6.0
127.0
0.0
126.0
126.0
126.0
192.0
192.0
192.0
86.0
86.0
86.0
20.0
20.0
20.0
20.0
936.0
936.0
259.0
671.0
452.0
452.0
793.0
793.0
404.0
348.0
71.0
149.0
149.0
149.0
501.0
260.0
93.0
93.0
189.0
189.0
189.0
299.0
4.0
4.0
4.0
72.0
72.0
72.0
72.0
72.0
72.0
72.0
189.0
119.0
119.0
119.0
833.0
833.0
833.0
833.0
5.0
5.0
5.0
5.0
602.0
147.0
147.0
147.0
135.0
135.0
101.0
249.0
249.0
109.0
109.0
109.0
404.0
404.0
404.0
298.0
298.0
77.0
22.0
22.0
22.0
354.0
354.0
20.0
963.0
287.0
287.0
710.0
20.0
20.0
20.0
20.0
8.0
46.0
52.0
52.0
478.0
478.0
396.0
396.0
396.0
396.0
396.0
396.0
858.0
858.0
858.0
14.0
14.0
14.0
14.0
992.0
992.0
45.0
45.0
236.0
236.0
236.0
977.0
335.0
335.0
97.0
97.0
97.0
61.0
61.0
142.0
190.0
173.0
173.0
173.0
622.0
622.0
37.0
37.0
37.0
37.0
157.0
86.0
207.0
207.0
207.0
107.0
107.0
107.0
107.0
431.0
431.0
431.0
431.0
558.0
500.0
500.0
500.0
141.0
868.0
868.0
868.0
868.0
797.0
797.0
18.0
26.0
26.0
26.0
198.0
89.0
89.0
89.0
89.0
62.0
62.0
62.0
62.0
414.0
71.0
71.0
71.0
71.0
638.0
638.0
878.0
878.0
878.0
825.0
825.0
53.0
53.0
53.0
66.0
666.0
666.0
88.0
88.0
88.0
355.0
724.0
109.0
109.0
74.0
0.0
0.0
808.0
808.0
808.0
34.0
25.0
165.0
165.0
350.0
3.0
3.0
493.0
493.0
493.0
129.0
129.0
873.0
873.0
90.0
395.0
395.0
395.0
897.0
897.0
54.0
54.0
54.0
77.0
77.0
159.0
159.0
159.0
362.0
362.0
362.0
0.0
74.0
74.0
323.0
323.0
323.0
96.0
96.0
96.0
96.0
675.0
675.0
187.0
14.0
14.0
14.0
132.0
0.0
123.0
123.0
343.0
343.0
14.0
1.0
1.0
1.0
1.0
1.0
0.0
0.0
0.0
420.0
15.0
15.0
810.0
2.0
2.0
2.0
80.0
80.0
3.0
3.0
3.0
361.0
226.0
226.0
51.0
517.0
517.0
517.0
19.0
0.0
0.0
0.0
259.0
259.0
259.0
287.0
287.0
95.0
95.0
95.0
95.0
16.0
16.0
36.0
36.0
4.0
98.0
98.0
71.0
71.0
71.0
64.0
64.0
288.0
282.0
282.0
47.0
47.0
76.0
107.0
107.0
50.0
293.0
293.0
53.0
53.0
109.0
11.0
11.0
166.0
166.0
137.0
137.0
0.0
762.0
22.0
22.0
512.0
512.0
2.0
2.0
425.0
425.0
425.0
425.0
425.0
425.0
425.0
514.0
514.0
514.0
63.0
91.0
201.0
201.0
201.0
2.0
2.0
661.0
549.0
242.0
242.0
242.0
54.0
565.0
565.0
506.0
506.0
506.0
299.0
481.0
261.0
261.0
291.0
291.0
2.0
47.0
47.0
550.0
293.0
569.0
569.0
569.0
7.0
99.0
99.0
99.0
29.0
2.0
2.0
4.0
130.0
130.0
751.0
751.0
751.0
733.0
429.0
429.0
429.0
429.0
17.0
90.0
90.0
90.0
44.0
44.0
44.0
425.0
425.0
373.0
373.0
350.0
350.0
350.0
415.0
415.0
827.0
827.0
827.0
400.0
53.0
53.0
53.0
751.0
751.0
721.0
721.0
36.0
14.0
14.0
254.0
254.0
376.0
376.0
376.0
433.0
433.0
433.0
12.0
12.0
12.0
995.0
995.0
995.0
494.0
2.0
203.0
27.0
27.0
46.0
46.0
38.0
782.0
782.0
4.0
4.0
60.0
60.0
167.0
478.0
478.0
282.0
641.0
641.0
641.0
6.0
918.0
918.0
311.0
311.0
15.0
15.0
15.0
171.0
171.0
18.0
18.0
18.0
2.0
253.0
7.0
7.0
7.0
322.0
322.0
322.0
322.0
313.0
313.0
381.0
381.0
4.0
4.0
5.0
994.0
994.0
99.0
59.0
59.0
242.0
242.0
155.0
155.0
155.0
155.0
656.0
654.0
569.0
569.0
569.0
525.0
525.0
1.0
95.0
95.0
95.0
95.0
95.0
21.0
21.0
21.0
191.0
191.0
191.0
165.0
2.0
2.0
995.0
995.0
582.0
109.0
7.0
7.0
7.0
808.0
27.0
708.0
708.0
2.0
2.0
2.0
2.0
254.0
254.0
254.0
254.0
254.0
312.0
312.0
312.0
4.0
4.0
4.0
4.0
77.0
77.0
77.0
85.0
85.0
85.0
85.0
1.0
40.0
40.0
53.0
813.0
813.0
202.0
202.0
5.0
5.0
109.0
109.0
109.0
0.0
0.0
0.0
0.0
0.0
509.0
509.0
509.0
251.0
541.0
34.0
34.0
16.0
427.0
427.0
427.0
427.0
33.0
33.0
73.0
73.0
10.0
22.0
22.0
0.0
0.0
15.0
15.0
384.0
367.0
316.0
316.0
316.0
316.0
15.0
153.0
153.0
117.0
210.0
210.0
273.0
273.0
681.0
21.0
585.0
808.0
808.0
35.0
156.0
156.0
42.0
53.0
9.0
9.0
9.0
494.0
63.0
809.0
1.0
1.0
1.0
4.0
4.0
420.0
420.0
63.0
63.0
329.0
329.0
63.0
59.0
59.0
530.0
22.0
22.0
31.0
31.0
53.0
6.0
6.0
35.0
35.0
35.0
43.0
43.0
43.0
305.0
305.0
31.0
31.0
31.0
675.0
675.0
675.0
398.0
398.0
59.0
59.0
20.0
20.0
20.0
2.0
2.0
514.0
941.0
77.0
506.0
967.0
242.0
55.0
150.0
150.0
380.0
380.0
380.0
380.0
2.0
2.0
2.0
15.0
15.0
80.0
80.0
457.0
511.0
0.0
0.0
0.0
0.0
241.0
241.0
10.0
7.0
7.0
7.0
7.0
7.0
1.0
139.0
2.0
22.0
831.0
445.0
445.0
329.0
329.0
329.0
17.0
17.0
376.0
376.0
101.0
101.0
139.0
139.0
917.0
481.0
401.0
287.0
287.0
65.0
137.0
850.0
850.0
850.0
292.0
292.0
762.0
762.0
762.0
192.0
33.0
11.0
11.0
20.0
20.0
20.0
216.0
216.0
216.0
38.0
38.0
38.0
161.0
161.0
270.0
270.0
19.0
22.0
22.0
536.0
53.0
53.0
90.0
90.0
90.0
90.0
90.0
37.0
37.0
32.0
32.0
32.0
394.0
241.0
241.0
659.0
659.0
586.0
11.0
11.0
228.0
228.0
514.0
514.0
93.0
850.0
850.0
850.0
2.0
2.0
2.0
2.0
178.0
178.0
40.0
40.0
157.0
4.0
4.0
4.0
90.0
216.0
216.0
216.0
216.0
216.0
19.0
19.0
0.0
263.0
400.0
400.0
400.0
400.0
42.0
42.0
781.0
781.0
425.0
425.0
228.0
228.0
228.0
400.0
18.0
18.0
126.0
126.0
126.0
126.0
37.0
317.0
317.0
317.0
4.0
4.0
21.0
21.0
21.0
558.0
558.0
76.0
224.0
224.0
514.0
514.0
514.0
142.0
137.0
37.0
37.0
37.0
37.0
951.0
477.0
936.0
936.0
48.0
48.0
64.0
59.0
24.0
24.0
431.0
431.0
485.0
305.0
15.0
15.0
15.0
15.0
72.0
47.0
673.0
585.0
256.0
13.0
484.0
831.0
831.0
831.0
1.0
288.0
321.0
321.0
321.0
321.0
32.0
32.0
810.0
8.0
8.0
8.0
26.0
150.0
150.0
109.0
109.0
321.0
200.0
200.0
200.0
256.0
29.0
18.0
18.0
181.0
181.0
181.0
26.0
26.0
26.0
739.0
739.0
739.0
141.0
966.0
966.0
966.0
966.0
287.0
287.0
287.0
287.0
447.0
742.0
742.0
396.0
396.0
396.0
376.0
376.0
376.0
376.0
42.0
42.0
216.0
216.0
209.0
209.0
367.0
52.0
367.0
367.0
367.0
367.0
40.0
40.0
170.0
18.0
18.0
18.0
201.0
201.0
4.0
4.0
64.0
242.0
291.0
291.0
291.0
17.0
235.0
235.0
4.0
1.0
0.0
310.0
1.0
1.0
1.0
129.0
47.0
47.0
47.0
592.0
592.0
592.0
361.0
833.0
948.0
948.0
126.0
34.0
34.0
34.0
34.0
34.0
34.0
478.0
217.0
217.0
3.0
3.0
313.0
63.0
63.0
20.0
20.0
274.0
274.0
274.0
274.0
913.0
411.0
61.0
61.0
470.0
470.0
470.0
2.0
2.0
936.0
2.0
2.0
2.0
63.0
63.0
46.0
46.0
46.0
189.0
189.0
673.0
461.0
461.0
269.0
254.0
254.0
254.0
141.0
141.0
850.0
131.0
131.0
131.0
448.0
448.0
13.0
433.0
433.0
433.0
433.0
53.0
46.0
481.0
481.0
592.0
592.0
251.0
1.0
1.0
493.0
2.0
2.0
551.0
551.0
551.0
73.0
812.0
17.0
10.0
256.0
256.0
582.0
27.0
27.0
77.0
77.0
77.0
1.0
1.0
1.0
74.0
74.0
569.0
569.0
8.0
8.0
534.0
18.0
18.0
18.0
18.0
1.0
1.0
6.0
6.0
396.0
396.0
313.0
6.0
6.0
6.0
74.0
1.0
1.0
1.0
536.0
536.0
78.0
78.0
747.0
40.0
674.0
674.0
674.0
117.0
117.0
873.0
431.0
431.0
701.0
10.0
16.0
958.0
958.0
958.0
958.0
268.0
268.0
268.0
81.0
81.0
81.0
81.0
319.0
319.0
319.0
856.0
856.0
856.0
16.0
16.0
16.0
2.0
2.0
2.0
9.0
45.0
858.0
74.0
20.0
20.0
20.0
54.0
501.0
501.0
2.0
733.0
733.0
733.0
764.0
764.0
764.0
58.0
58.0
58.0
58.0
288.0
9.0
68.0
68.0
350.0
594.0
594.0
164.0
11.0
11.0
11.0
313.0
313.0
226.0
226.0
49.0
49.0
394.0
394.0
394.0
394.0
394.0
394.0
394.0
394.0
1.0
1.0
1.0
1.0
1.0
62.0
62.0
62.0
62.0
11.0
61.0
61.0
61.0
525.0
525.0
99.0
166.0
166.0
3.0
3.0
3.0
186.0
186.0
362.0
362.0
13.0
13.0
53.0
53.0
53.0
76.0
76.0
76.0
76.0
76.0
76.0
31.0
31.0
31.0
10.0
10.0
938.0
938.0
938.0
918.0
918.0
394.0
394.0
17.0
995.0
995.0
2.0
259.0
500.0
683.0
683.0
15.0
15.0
15.0
313.0
313.0
313.0
141.0
0.0
0.0
0.0
0.0
0.0
114.0
341.0
341.0
657.0
61.0
3.0
2.0
162.0
991.0
261.0
261.0
261.0
261.0
536.0
536.0
833.0
833.0
833.0
833.0
833.0
2.0
2.0
2.0
2.0
2.0
388.0
6.0
6.0
6.0
53.0
53.0
53.0
519.0
128.0
514.0
514.0
514.0
514.0
36.0
36.0
36.0
897.0
0.0
21.0
21.0
21.0
21.0
9.0
93.0
93.0
2.0
2.0
103.0
103.0
103.0
53.0
53.0
661.0
661.0
148.0
148.0
77.0
140.0
63.0
63.0
381.0
299.0
299.0
994.0
19.0
871.0
871.0
6.0
6.0
6.0
6.0
480.0
118.0
118.0
139.0
102.0
102.0
82.0
287.0
287.0
847.0
847.0
847.0
24.0
189.0
549.0
549.0
84.0
84.0
242.0
242.0
242.0
287.0
5.0
5.0
362.0
661.0
661.0
661.0
101.0
264.0
239.0
239.0
239.0
239.0
173.0
151.0
151.0
328.0
22.0
210.0
104.0
104.0
104.0
18.0
162.0
162.0
46.0
46.0
46.0
101.0
101.0
101.0
8.0
8.0
8.0
8.0
350.0
350.0
350.0
23.0
23.0
23.0
479.0
275.0
275.0
313.0
189.0
189.0
189.0
832.0
832.0
315.0
315.0
9.0
2.0
2.0
2.0
2.0
2.0
71.0
437.0
21.0
245.0
245.0
994.0
994.0
10.0
45.0
45.0
58.0
12.0
12.0
12.0
12.0
12.0
6.0
6.0
6.0
265.0
268.0
47.0
183.0
905.0
905.0
288.0
288.0
264.0
137.0
137.0
242.0
242.0
242.0
242.0
242.0
405.0
405.0
405.0
405.0
405.0
517.0
994.0
994.0
994.0
200.0
6.0
6.0
6.0
430.0
430.0
430.0
26.0
26.0
256.0
256.0
210.0
1.0
12.0
1.0
152.0
27.0
4.0
4.0
0.0
0.0
6.0
150.0
201.0
201.0
70.0
70.0
70.0
38.0
592.0
592.0
141.0
141.0
347.0
347.0
8.0
8.0
8.0
8.0
982.0
982.0
602.0
63.0
291.0
291.0
861.0
861.0
861.0
1.0
1.0
48.0
48.0
54.0
54.0
35.0
152.0
29.0
173.0
173.0
30.0
38.0
17.0
17.0
17.0
1.0
4.0
4.0
158.0
525.0
0.0
0.0
795.0
149.0
149.0
81.0
81.0
818.0
1.0
1.0
1.0
26.0
26.0
282.0
282.0
446.0
446.0
446.0
2.0
2.0
4.0
4.0
381.0
381.0
179.0
662.0
662.0
425.0
388.0
234.0
122.0
122.0
122.0
122.0
8.0
226.0
226.0
4.0
4.0
77.0
1.0
1.0
634.0
634.0
796.0
69.0
52.0
52.0
52.0
23.0
23.0
101.0
101.0
6.0
393.0
631.0
631.0
795.0
7.0
7.0
287.0
287.0
22.0
22.0
823.0
4.0
4.0
4.0
4.0
4.0
686.0
19.0
19.0
249.0
28.0
762.0
762.0
166.0
166.0
166.0
166.0
78.0
78.0
274.0
18.0
18.0
18.0
211.0
211.0
211.0
211.0
327.0
42.0
73.0
26.0
26.0
141.0
249.0
78.0
78.0
343.0
680.0
680.0
680.0
680.0
3.0
0.0
0.0
25.0
456.0
456.0
256.0
256.0
431.0
431.0
48.0
448.0
448.0
602.0
602.0
921.0
742.0
454.0
18.0
18.0
18.0
37.0
37.0
37.0
41.0
41.0
48.0
74.0
74.0
74.0
6.0
17.0
764.0
764.0
86.0
895.0
895.0
63.0
63.0
63.0
63.0
732.0
0.0
0.0
0.0
88.0
88.0
249.0
7.0
760.0
760.0
760.0
760.0
283.0
536.0
536.0
536.0
536.0
536.0
141.0
7.0
7.0
15.0
15.0
83.0
491.0
491.0
18.0
18.0
259.0
263.0
446.0
446.0
446.0
248.0
248.0
248.0
7.0
7.0
888.0
888.0
888.0
58.0
58.0
104.0
104.0
380.0
512.0
512.0
99.0
6.0
6.0
137.0
20.0
13.0
232.0
271.0
37.0
37.0
491.0
491.0
491.0
264.0
264.0
835.0
835.0
120.0
120.0
120.0
120.0
298.0
429.0
429.0
429.0
27.0
27.0
27.0
109.0
37.0
37.0
37.0
686.0
686.0
686.0
686.0
686.0
509.0
509.0
509.0
44.0
44.0
4.0
350.0
350.0
350.0
6.0
6.0
7.0
155.0
155.0
6.0
27.0
27.0
74.0
385.0
385.0
385.0
385.0
218.0
4.0
4.0
4.0
4.0
4.0
320.0
995.0
26.0
26.0
431.0
783.0
783.0
783.0
783.0
158.0
158.0
158.0
158.0
158.0
63.0
2.0
296.0
14.0
14.0
14.0
8.0
878.0
878.0
10.0
10.0
134.0
49.0
49.0
5.0
216.0
256.0
256.0
256.0
11.0
11.0
11.0
256.0
503.0
276.0
276.0
276.0
276.0
276.0
95.0
95.0
95.0
95.0
95.0
471.0
471.0
94.0
35.0
270.0
82.0
408.0
408.0
408.0
408.0
17.0
17.0
17.0
17.0
533.0
533.0
210.0
348.0
760.0
760.0
760.0
123.0
201.0
740.0
61.0
2.0
2.0
21.0
21.0
21.0
361.0
1.0
509.0
179.0
3.0
3.0
3.0
3.0
3.0
3.0
133.0
53.0
638.0
848.0
848.0
182.0
182.0
182.0
182.0
744.0
744.0
744.0
201.0
341.0
341.0
341.0
341.0
856.0
856.0
856.0
856.0
856.0
141.0
53.0
53.0
823.0
451.0
478.0
212.0
29.0
29.0
29.0
516.0
516.0
516.0
516.0
179.0
40.0
40.0
40.0
845.0
15.0
15.0
15.0
142.0
142.0
239.0
239.0
505.0
505.0
505.0
505.0
273.0
273.0
273.0
74.0
74.0
226.0
769.0
769.0
769.0
136.0
136.0
21.0
21.0
119.0
307.0
210.0
210.0
210.0
210.0
210.0
276.0
0.0
0.0
77.0
77.0
400.0
400.0
400.0
448.0
448.0
448.0
18.0
18.0
18.0
117.0
117.0
276.0
845.0
845.0
6.0
6.0
6.0
697.0
58.0
58.0
14.0
120.0
120.0
120.0
321.0
58.0
58.0
1.0
1.0
18.0
162.0
162.0
575.0
575.0
575.0
5.0
37.0
37.0
37.0
47.0
47.0
47.0
47.0
287.0
622.0
622.0
401.0
401.0
239.0
239.0
239.0
239.0
679.0
679.0
679.0
37.0
201.0
77.0
77.0
77.0
11.0
11.0
12.0
12.0
282.0
211.0
211.0
239.0
46.0
264.0
264.0
116.0
341.0
341.0
901.0
25.0
40.0
40.0
113.0
113.0
113.0
211.0
681.0
681.0
681.0
461.0
316.0
316.0
316.0
0.0
0.0
0.0
812.0
259.0
259.0
120.0
216.0
216.0
216.0
216.0
216.0
558.0
558.0
257.0
257.0
257.0
200.0
922.0
922.0
20.0
20.0
20.0
83.0
291.0
291.0
291.0
291.0
7.0
7.0
7.0
35.0
35.0
35.0
35.0
38.0
38.0
741.0
431.0
431.0
431.0
431.0
38.0
38.0
38.0
501.0
501.0
501.0
11.0
741.0
741.0
741.0
827.0
827.0
827.0
827.0
357.0
63.0
63.0
63.0
514.0
245.0
245.0
245.0
245.0
134.0
134.0
134.0
134.0
374.0
135.0
135.0
135.0
50.0
649.0
649.0
8.0
8.0
8.0
8.0
762.0
762.0
358.0
358.0
740.0
7.0
433.0
62.0
62.0
62.0
0.0
0.0
276.0
276.0
19.0
19.0
19.0
111.0
6.0
951.0
951.0
197.0
197.0
210.0
7.0
33.0
33.0
33.0
1.0
25.0
25.0
25.0
128.0
128.0
128.0
178.0
178.0
178.0
20.0
20.0
2.0
2.0
2.0
2.0
995.0
995.0
938.0
938.0
329.0
329.0
472.0
283.0
283.0
11.0
40.0
40.0
991.0
991.0
322.0
322.0
245.0
3.0
1.0
2.0
481.0
79.0
915.0
915.0
915.0
343.0
343.0
1.0
1.0
288.0
288.0
991.0
991.0
991.0
991.0
77.0
313.0
547.0
68.0
49.0
86.0
86.0
895.0
895.0
895.0
15.0
15.0
15.0
21.0
21.0
480.0
329.0
796.0
796.0
796.0
63.0
63.0
518.0
80.0
80.0
531.0
825.0
825.0
485.0
485.0
46.0
53.0
38.0
299.0
922.0
44.0
30.0
30.0
30.0
3.0
193.0
193.0
193.0
57.0
57.0
80.0
80.0
28.0
327.0
540.0
540.0
540.0
73.0
517.0
517.0
448.0
448.0
594.0
517.0
866.0
866.0
265.0
265.0
265.0
265.0
35.0
35.0
4.0
337.0
337.0
340.0
340.0
340.0
38.0
38.0
206.0
206.0
0.0
0.0
24.0
24.0
226.0
226.0
1.0
118.0
118.0
118.0
19.0
9.0
169.0
148.0
148.0
148.0
148.0
148.0
2.0
2.0
2.0
2.0
310.0
13.0
13.0
64.0
64.0
64.0
64.0
64.0
124.0
78.0
78.0
461.0
461.0
461.0
2.0
2.0
886.0
886.0
3.0
3.0
44.0
44.0
44.0
461.0
461.0
461.0
192.0
192.0
62.0
62.0
62.0
62.0
23.0
23.0
23.0
4.0
26.0
26.0
26.0
14.0
14.0
384.0
533.0
425.0
242.0
389.0
263.0
263.0
29.0
29.0
29.0
291.0
0.0
0.0
93.0
93.0
70.0
247.0
966.0
305.0
305.0
305.0
537.0
995.0
995.0
995.0
255.0
533.0
533.0
533.0
951.0
63.0
63.0
9.0
432.0
17.0
238.0
238.0
20.0
20.0
20.0
20.0
187.0
8.0
8.0
71.0
71.0
8.0
2.0
2.0
2.0
994.0
271.0
271.0
271.0
11.0
11.0
2.0
2.0
211.0
211.0
211.0
211.0
479.0
479.0
654.0
654.0
177.0
0.0
0.0
0.0
900.0
900.0
900.0
900.0
39.0
39.0
77.0
77.0
35.0
290.0
290.0
673.0
673.0
101.0
101.0
101.0
40.0
40.0
432.0
22.0
833.0
278.0
278.0
278.0
380.0
0.0
0.0
0.0
143.0
15.0
62.0
62.0
62.0
622.0
52.0
52.0
257.0
622.0
622.0
2.0
2.0
31.0
31.0
195.0
195.0
195.0
195.0
88.0
994.0
994.0
265.0
632.0
149.0
149.0
51.0
51.0
51.0
192.0
2.0
2.0
2.0
41.0
41.0
41.0
38.0
664.0
664.0
664.0
664.0
64.0
64.0
994.0
994.0
994.0
448.0
81.0
81.0
242.0
242.0
242.0
242.0
242.0
241.0
241.0
155.0
155.0
796.0
796.0
173.0
173.0
818.0
227.0
227.0
139.0
139.0
551.0
67.0
67.0
67.0
67.0
67.0
67.0
856.0
856.0
856.0
883.0
883.0
883.0
936.0
929.0
929.0
929.0
2.0
2.0
189.0
189.0
2.0
2.0
657.0
147.0
147.0
58.0
361.0
361.0
64.0
64.0
64.0
64.0
2.0
2.0
2.0
2.0
430.0
430.0
430.0
430.0
94.0
94.0
94.0
94.0
323.0
432.0
10.0
907.0
448.0
8.0
8.0
8.0
8.0
223.0
223.0
223.0
90.0
678.0
678.0
678.0
242.0
243.0
243.0
243.0
547.0
547.0
547.0
2.0
355.0
355.0
355.0
323.0
323.0
323.0
376.0
376.0
376.0
16.0
16.0
16.0
92.0
92.0
728.0
728.0
8.0
8.0
8.0
221.0
221.0
350.0
350.0
359.0
4.0
3.0
3.0
525.0
525.0
525.0
37.0
37.0
292.0
292.0
292.0
210.0
210.0
79.0
79.0
9.0
565.0
39.0
39.0
30.0
30.0
30.0
896.0
896.0
394.0
293.0
293.0
2.0
2.0
2.0
90.0
2.0
2.0
2.0
53.0
344.0
344.0
344.0
292.0
292.0
292.0
323.0
323.0
227.0
227.0
227.0
0.0
26.0
26.0
645.0
645.0
452.0
452.0
705.0
53.0
62.0
62.0
0.0
1.0
858.0
169.0
169.0
169.0
169.0
0.0
0.0
831.0
831.0
831.0
1.0
1.0
190.0
190.0
190.0
190.0
701.0
131.0
131.0
23.0
431.0
210.0
210.0
804.0
145.0
145.0
11.0
11.0
11.0
4.0
4.0
4.0
171.0
425.0
425.0
425.0
139.0
77.0
77.0
435.0
435.0
435.0
435.0
889.0
889.0
709.0
709.0
709.0
515.0
515.0
810.0
810.0
299.0
128.0
128.0
6.0
6.0
6.0
35.0
811.0
811.0
4.0
597.0
597.0
597.0
107.0
64.0
2.0
2.0
306.0
30.0
30.0
59.0
59.0
77.0
313.0
313.0
313.0
313.0
324.0
351.0
547.0
287.0
287.0
287.0
287.0
2.0
2.0
62.0
83.0
83.0
83.0
405.0
425.0
425.0
425.0
425.0
425.0
14.0
64.0
64.0
64.0
93.0
93.0
3.0
573.0
12.0
12.0
12.0
879.0
6.0
6.0
6.0
101.0
448.0
448.0
448.0
448.0
448.0
183.0
53.0
808.0
808.0
808.0
242.0
242.0
2.0
2.0
2.0
90.0
90.0
174.0
7.0
36.0
36.0
348.0
348.0
348.0
400.0
479.0
1.0
45.0
96.0
96.0
0.0
0.0
0.0
7.0
7.0
85.0
85.0
85.0
910.0
46.0
1.0
1.0
1.0
922.0
922.0
16.0
6.0
6.0
133.0
15.0
192.0
192.0
394.0
433.0
433.0
433.0
806.0
806.0
210.0
210.0
720.0
720.0
720.0
720.0
189.0
189.0
488.0
789.0
2.0
2.0
2.0
2.0
2.0
2.0
773.0
773.0
165.0
165.0
165.0
291.0
291.0
291.0
259.0
742.0
742.0
742.0
277.0
19.0
19.0
535.0
535.0
25.0
262.0
0.0
863.0
863.0
633.0
633.0
58.0
58.0
58.0
311.0
311.0
311.0
311.0
62.0
313.0
313.0
313.0
36.0
19.0
19.0
151.0
151.0
157.0
93.0
93.0
93.0
146.0
146.0
22.0
22.0
238.0
238.0
27.0
27.0
88.0
88.0
88.0
21.0
21.0
21.0
995.0
1.0
74.0
21.0
21.0
21.0
32.0
32.0
32.0
44.0
44.0
15.0
910.0
754.0
754.0
754.0
808.0
808.0
259.0
259.0
259.0
259.0
8.0
8.0
36.0
71.0
71.0
71.0
71.0
278.0
278.0
104.0
104.0
328.0
6.0
731.0
731.0
656.0
656.0
656.0
450.0
450.0
450.0
8.0
6.0
6.0
394.0
394.0
394.0
394.0
394.0
517.0
517.0
966.0
966.0
181.0
394.0
10.0
10.0
10.0
805.0
805.0
805.0
84.0
54.0
54.0
54.0
91.0
868.0
36.0
47.0
134.0
134.0
407.0
407.0
407.0
732.0
732.0
922.0
922.0
922.0
242.0
242.0
5.0
5.0
173.0
173.0
19.0
19.0
587.0
587.0
19.0
19.0
19.0
19.0
19.0
133.0
133.0
133.0
32.0
236.0
68.0
32.0
32.0
32.0
153.0
153.0
153.0
58.0
23.0
23.0
23.0
782.0
782.0
782.0
757.0
757.0
757.0
757.0
15.0
283.0
582.0
582.0
582.0
582.0
42.0
42.0
42.0
53.0
53.0
44.0
44.0
44.0
47.0
47.0
47.0
216.0
21.0
21.0
95.0
140.0
530.0
530.0
808.0
40.0
448.0
408.0
804.0
804.0
804.0
5.0
5.0
358.0
185.0
185.0
90.0
90.0
606.0
606.0
448.0
448.0
448.0
34.0
198.0
363.0
363.0
242.0
242.0
242.0
239.0
239.0
202.0
202.0
202.0
793.0
793.0
33.0
33.0
63.0
63.0
63.0
63.0
63.0
0.0
0.0
0.0
0.0
0.0
0.0
736.0
736.0
736.0
76.0
76.0
76.0
76.0
76.0
11.0
11.0
6.0
6.0
6.0
6.0
287.0
287.0
0.0
93.0
28.0
28.0
28.0
88.0
88.0
15.0
15.0
15.0
15.0
681.0
433.0
433.0
895.0
27.0
7.0
142.0
810.0
810.0
810.0
810.0
810.0
810.0
231.0
329.0
329.0
995.0
995.0
9.0
9.0
296.0
296.0
153.0
153.0
40.0
40.0
388.0
388.0
388.0
533.0
533.0
533.0
654.0
59.0
31.0
31.0
61.0
299.0
299.0
299.0
51.0
51.0
153.0
281.0
281.0
887.0
887.0
30.0
30.0
99.0
99.0
679.0
19.0
20.0
20.0
20.0
20.0
187.0
216.0
3.0
50.0
50.0
657.0
11.0
11.0
11.0
1.0
19.0
19.0
19.0
49.0
49.0
49.0
650.0
650.0
650.0
650.0
218.0
218.0
218.0
936.0
231.0
459.0
883.0
883.0
125.0
319.0
319.0
478.0
8.0
20.0
41.0
41.0
868.0
868.0
868.0
868.0
44.0
44.0
905.0
905.0
905.0
983.0
470.0
470.0
140.0
140.0
140.0
140.0
134.0
929.0
269.0
1.0
109.0
109.0
32.0
32.0
62.0
62.0
15.0
361.0
361.0
361.0
169.0
169.0
169.0
169.0
1.0
1.0
51.0
51.0
54.0
54.0
54.0
46.0
46.0
46.0
388.0
388.0
15.0
264.0
264.0
720.0
720.0
218.0
218.0
218.0
84.0
504.0
504.0
504.0
34.0
34.0
108.0
108.0
88.0
88.0
271.0
80.0
80.0
80.0
0.0
0.0
166.0
166.0
166.0
32.0
625.0
625.0
625.0
362.0
0.0
0.0
0.0
327.0
257.0
257.0
257.0
16.0
142.0
15.0
15.0
15.0
400.0
400.0
200.0
63.0
155.0
11.0
593.0
593.0
593.0
732.0
732.0
732.0
732.0
291.0
384.0
384.0
274.0
274.0
274.0
157.0
157.0
22.0
22.0
85.0
85.0
512.0
512.0
592.0
592.0
40.0
479.0
21.0
21.0
21.0
99.0
33.0
33.0
435.0
671.0
671.0
20.0
20.0
8.0
228.0
228.0
36.0
514.0
5.0
90.0
90.0
90.0
90.0
2.0
2.0
2.0
288.0
288.0
134.0
420.0
420.0
210.0
17.0
359.0
488.0
488.0
590.0
590.0
155.0
3.0
90.0
90.0
483.0
483.0
37.0
37.0
37.0
37.0
592.0
592.0
26.0
74.0
74.0
256.0
871.0
871.0
871.0
871.0
13.0
13.0
25.0
25.0
25.0
535.0
535.0
535.0
52.0
52.0
313.0
313.0
398.0
398.0
398.0
0.0
0.0
4.0
4.0
4.0
31.0
847.0
847.0
236.0
683.0
683.0
710.0
376.0
376.0
376.0
82.0
82.0
183.0
183.0
183.0
536.0
131.0
131.0
53.0
18.0
18.0
2.0
2.0
2.0
2.0
2.0
2.0
271.0
53.0
33.0
33.0
450.0
351.0
37.0
8.0
1.0
1.0
226.0
481.0
20.0
20.0
147.0
147.0
147.0
865.0
865.0
48.0
48.0
48.0
236.0
236.0
236.0
206.0
14.0
793.0
793.0
88.0
88.0
592.0
15.0
15.0
626.0
119.0
431.0
9.0
254.0
254.0
400.0
385.0
385.0
385.0
27.0
27.0
37.0
251.0
251.0
631.0
631.0
631.0
631.0
216.0
861.0
861.0
148.0
148.0
148.0
884.0
64.0
271.0
271.0
80.0
80.0
21.0
21.0
46.0
46.0
2.0
779.0
779.0
779.0
191.0
755.0
755.0
755.0
755.0
411.0
2.0
2.0
99.0
99.0
388.0
388.0
278.0
33.0
155.0
155.0
155.0
132.0
62.0
40.0
44.0
211.0
185.0
185.0
185.0
185.0
500.0
500.0
256.0
13.0
13.0
13.0
13.0
340.0
340.0
340.0
107.0
107.0
269.0
269.0
13.0
13.0
448.0
16.0
16.0
16.0
207.0
207.0
95.0
95.0
357.0
285.0
24.0
80.0
80.0
736.0
736.0
23.0
210.0
275.0
275.0
275.0
275.0
0.0
658.0
811.0
811.0
811.0
207.0
207.0
22.0
22.0
22.0
33.0
273.0
273.0
157.0
157.0
161.0
649.0
649.0
122.0
48.0
48.0
80.0
54.0
54.0
54.0
718.0
718.0
718.0
288.0
11.0
13.0
13.0
53.0
53.0
53.0
2.0
2.0
37.0
37.0
37.0
141.0
141.0
689.0
4.0
4.0
338.0
141.0
226.0
226.0
58.0
59.0
59.0
936.0
936.0
936.0
18.0
831.0
275.0
275.0
891.0
11.0
11.0
11.0
11.0
11.0
16.0
16.0
16.0
16.0
808.0
448.0
88.0
11.0
11.0
11.0
11.0
11.0
11.0
11.0
2.0
678.0
678.0
678.0
63.0
63.0
63.0
192.0
192.0
15.0
15.0
825.0
825.0
4.0
4.0
757.0
757.0
431.0
431.0
510.0
510.0
510.0
18.0
10.0
10.0
10.0
348.0
348.0
765.0
765.0
736.0
189.0
747.0
747.0
85.0
381.0
431.0
21.0
274.0
274.0
274.0
84.0
134.0
134.0
134.0
134.0
239.0
374.0
374.0
422.0
422.0
550.0
102.0
102.0
102.0
76.0
76.0
76.0
76.0
36.0
36.0
504.0
504.0
504.0
504.0
504.0
83.0
83.0
83.0
83.0
243.0
243.0
400.0
733.0
567.0
567.0
11.0
11.0
11.0
128.0
128.0
25.0
25.0
512.0
512.0
512.0
47.0
137.0
137.0
535.0
608.0
608.0
121.0
121.0
121.0
44.0
44.0
44.0
952.0
952.0
42.0
42.0
1.0
1.0
1.0
21.0
5.0
5.0
150.0
150.0
150.0
150.0
150.0
150.0
215.0
274.0
133.0
10.0
10.0
10.0
569.0
569.0
569.0
39.0
831.0
0.0
721.0
721.0
38.0
596.0
111.0
111.0
111.0
111.0
107.0
107.0
23.0
23.0
23.0
20.0
20.0
20.0
36.0
36.0
17.0
17.0
17.0
17.0
17.0
62.0
62.0
62.0
97.0
414.0
414.0
414.0
414.0
219.0
219.0
167.0
167.0
321.0
282.0
622.0
73.0
54.0
25.0
15.0
15.0
367.0
367.0
367.0
28.0
448.0
448.0
58.0
58.0
81.0
81.0
25.0
254.0
254.0
0.0
0.0
0.0
142.0
491.0
491.0
290.0
290.0
678.0
678.0
76.0
76.0
76.0
54.0
632.0
256.0
256.0
256.0
256.0
256.0
256.0
141.0
141.0
101.0
101.0
41.0
329.0
994.0
994.0
994.0
994.0
583.0
39.0
129.0
129.0
995.0
58.0
58.0
58.0
50.0
340.0
340.0
192.0
192.0
19.0
19.0
4.0
4.0
248.0
248.0
0.0
689.0
242.0
582.0
582.0
582.0
278.0
878.0
878.0
878.0
878.0
26.0
26.0
7.0
7.0
456.0
456.0
4.0
4.0
4.0
176.0
675.0
963.0
963.0
963.0
3.0
71.0
71.0
793.0
793.0
793.0
109.0
509.0
3.0
3.0
3.0
116.0
53.0
7.0
7.0
189.0
189.0
1.0
1.0
1.0
76.0
76.0
268.0
208.0
208.0
208.0
208.0
521.0
521.0
455.0
246.0
246.0
991.0
991.0
991.0
139.0
427.0
224.0
224.0
747.0
747.0
121.0
549.0
13.0
504.0
504.0
141.0
141.0
1.0
1.0
282.0
282.0
282.0
10.0
10.0
10.0
11.0
11.0
11.0
72.0
72.0
827.0
827.0
5.0
5.0
5.0
12.0
12.0
12.0
12.0
19.0
19.0
18.0
804.0
389.0
389.0
0.0
77.0
77.0
203.0
203.0
179.0
223.0
323.0
0.0
0.0
0.0
666.0
718.0
718.0
785.0
785.0
805.0
805.0
161.0
991.0
991.0
343.0
191.0
485.0
16.0
240.0
720.0
720.0
226.0
226.0
226.0
226.0
456.0
456.0
456.0
291.0
1.0
1.0
1.0
27.0
27.0
425.0
425.0
211.0
246.0
11.0
394.0
782.0
782.0
782.0
782.0
20.0
20.0
715.0
534.0
534.0
534.0
5.0
11.0
17.0
17.0
2.0
2.0
831.0
40.0
40.0
50.0
2.0
109.0
84.0
84.0
84.0
367.0
48.0
48.0
48.0
728.0
728.0
728.0
728.0
130.0
130.0
1.0
1.0
230.0
230.0
190.0
190.0
80.0
80.0
80.0
80.0
0.0
6.0
47.0
719.0
719.0
719.0
205.0
205.0
26.0
18.0
2.0
2.0
2.0
2.0
132.0
132.0
132.0
8.0
36.0
36.0
36.0
36.0
5.0
5.0
969.0
969.0
969.0
307.0
307.0
307.0
26.0
18.0
13.0
13.0
13.0
45.0
39.0
39.0
39.0
59.0
622.0
32.0
32.0
5.0
44.0
44.0
44.0
47.0
47.0
47.0
47.0
358.0
358.0
2.0
2.0
2.0
3.0
3.0
3.0
278.0
4.0
1.0
62.0
62.0
331.0
331.0
242.0
0.0
85.0
52.0
76.0
76.0
278.0
5.0
373.0
150.0
179.0
179.0
179.0
179.0
806.0
806.0
180.0
4.0
4.0
4.0
4.0
508.0
508.0
508.0
508.0
994.0
994.0
71.0
299.0
299.0
299.0
425.0
425.0
425.0
150.0
20.0
20.0
20.0
20.0
20.0
20.0
285.0
285.0
285.0
536.0
397.0
10.0
15.0
4.0
4.0
259.0
100.0
148.0
0.0
933.0
933.0
17.0
17.0
48.0
48.0
48.0
48.0
48.0
205.0
205.0
547.0
19.0
19.0
19.0
525.0
525.0
20.0
20.0
20.0
500.0
133.0
133.0
133.0
210.0
812.0
812.0
25.0
25.0
25.0
10.0
238.0
431.0
1.0
165.0
132.0
485.0
485.0
485.0
94.0
94.0
94.0
216.0
216.0
2.0
53.0
53.0
53.0
53.0
53.0
53.0
9.0
9.0
232.0
232.0
141.0
21.0
21.0
21.0
994.0
405.0
951.0
680.0
680.0
871.0
171.0
8.0
47.0
47.0
219.0
219.0
141.0
141.0
141.0
141.0
710.0
710.0
857.0
857.0
2.0
2.0
2.0
2.0
2.0
906.0
906.0
906.0
2.0
2.0
132.0
109.0
179.0
88.0
88.0
20.0
514.0
514.0
3.0
3.0
1.0
148.0
478.0
215.0
208.0
208.0
208.0
208.0
578.0
578.0
537.0
537.0
537.0
16.0
5.0
5.0
5.0
388.0
388.0
21.0
21.0
21.0
62.0
26.0
26.0
26.0
236.0
236.0
254.0
254.0
312.0
312.0
312.0
313.0
313.0
313.0
1.0
1.0
18.0
33.0
33.0
33.0
210.0
878.0
878.0
111.0
111.0
80.0
283.0
388.0
388.0
388.0
155.0
155.0
130.0
906.0
906.0
90.0
915.0
0.0
608.0
209.0
209.0
209.0
209.0
361.0
361.0
9.0
9.0
335.0
37.0
37.0
37.0
37.0
459.0
459.0
207.0
207.0
207.0
207.0
223.0
223.0
223.0
223.0
223.0
223.0
512.0
512.0
512.0
512.0
259.0
259.0
259.0
259.0
259.0
259.0
259.0
14.0
216.0
216.0
216.0
7.0
128.0
128.0
128.0
443.0
443.0
831.0
346.0
25.0
25.0
25.0
8.0
8.0
8.0
8.0
1.0
209.0
14.0
52.0
52.0
52.0
192.0
192.0
4.0
14.0
14.0
14.0
14.0
14.0
14.0
83.0
83.0
14.0
14.0
17.0
492.0
282.0
847.0
35.0
35.0
16.0
16.0
16.0
11.0
11.0
11.0
865.0
865.0
4.0
32.0
32.0
2.0
2.0
2.0
2.0
2.0
2.0
514.0
514.0
207.0
48.0
48.0
48.0
148.0
175.0
175.0
175.0
164.0
299.0
18.0
18.0
18.0
18.0
18.0
18.0
18.0
18.0
891.0
891.0
76.0
995.0
995.0
31.0
59.0
59.0
8.0
393.0
215.0
63.0
57.0
57.0
362.0
362.0
362.0
161.0
53.0
53.0
5.0
5.0
72.0
25.0
25.0
70.0
133.0
133.0
133.0
133.0
133.0
0.0
0.0
162.0
162.0
425.0
425.0
425.0
425.0
747.0
747.0
747.0
2.0
2.0
313.0
127.0
449.0
449.0
449.0
307.0
307.0
307.0
307.0
6.0
6.0
6.0
278.0
278.0
500.0
500.0
384.0
384.0
384.0
590.0
936.0
936.0
936.0
457.0
832.0
832.0
77.0
77.0
77.0
77.0
77.0
590.0
590.0
825.0
825.0
825.0
39.0
39.0
39.0
85.0
212.0
212.0
212.0
212.0
212.0
212.0
482.0
232.0
232.0
31.0
170.0
170.0
54.0
54.0
54.0
4.0
4.0
4.0
4.0
61.0
884.0
884.0
78.0
78.0
45.0
45.0
59.0
59.0
361.0
10.0
109.0
1.0
14.0
0.0
430.0
430.0
430.0
283.0
33.0
33.0
8.0
8.0
8.0
7.0
482.0
482.0
282.0
33.0
33.0
33.0
33.0
33.0
33.0
86.0
86.0
966.0
966.0
69.0
69.0
69.0
69.0
51.0
51.0
38.0
38.0
38.0
448.0
93.0
93.0
93.0
33.0
500.0
348.0
128.0
128.0
32.0
216.0
242.0
242.0
299.0
299.0
408.0
757.0
757.0
757.0
152.0
152.0
514.0
514.0
394.0
394.0
21.0
22.0
142.0
142.0
823.0
823.0
823.0
823.0
823.0
17.0
17.0
141.0
141.0
90.0
90.0
10.0
755.0
755.0
755.0
51.0
51.0
269.0
269.0
540.0
540.0
540.0
386.0
386.0
168.0
317.0
10.0
10.0
71.0
58.0
831.0
117.0
157.0
715.0
715.0
517.0
517.0
445.0
13.0
260.0
260.0
260.0
757.0
757.0
757.0
757.0
757.0
856.0
856.0
856.0
236.0
236.0
236.0
2.0
231.0
118.0
547.0
547.0
905.0
905.0
292.0
292.0
778.0
778.0
78.0
64.0
15.0
3.0
109.0
226.0
929.0
929.0
929.0
3.0
319.0
319.0
319.0
319.0
319.0
319.0
52.0
52.0
52.0
0.0
813.0
813.0
155.0
38.0
361.0
361.0
361.0
361.0
36.0
45.0
45.0
45.0
190.0
190.0
190.0
190.0
551.0
551.0
85.0
248.0
248.0
50.0
53.0
53.0
53.0
53.0
53.0
67.0
67.0
67.0
922.0
922.0
922.0
922.0
922.0
282.0
5.0
5.0
5.0
809.0
59.0
59.0
1.0
39.0
39.0
39.0
39.0
39.0
39.0
39.0
39.0
536.0
7.0
569.0
569.0
569.0
781.0
781.0
781.0
18.0
18.0
242.0
242.0
907.0
249.0
249.0
59.0
59.0
59.0
59.0
1.0
168.0
88.0
720.0
720.0
607.0
57.0
57.0
1.0
1.0
11.0
11.0
11.0
169.0
8.0
373.0
373.0
373.0
373.0
62.0
62.0
62.0
62.0
231.0
231.0
479.0
479.0
93.0
93.0
93.0
93.0
847.0
847.0
847.0
847.0
125.0
37.0
37.0
506.0
506.0
506.0
10.0
10.0
10.0
10.0
671.0
671.0
200.0
365.0
661.0
661.0
0.0
0.0
0.0
12.0
12.0
12.0
384.0
384.0
448.0
448.0
18.0
101.0
185.0
24.0
24.0
24.0
24.0
431.0
431.0
337.0
337.0
367.0
95.0
95.0
1.0
1.0
18.0
350.0
200.0
200.0
238.0
748.0
748.0
748.0
14.0
14.0
995.0
995.0
995.0
70.0
70.0
58.0
58.0
58.0
3.0
3.0
71.0
37.0
673.0
2.0
2.0
2.0
77.0
77.0
519.0
519.0
519.0
519.0
718.0
718.0
90.0
652.0
652.0
652.0
283.0
283.0
147.0
147.0
809.0
62.0
450.0
806.0
806.0
329.0
329.0
329.0
329.0
139.0
139.0
30.0
597.0
597.0
13.0
190.0
190.0
13.0
456.0
285.0
285.0
285.0
329.0
20.0
20.0
140.0
140.0
249.0
127.0
127.0
127.0
103.0
103.0
103.0
103.0
181.0
201.0
201.0
99.0
148.0
156.0
156.0
158.0
158.0
18.0
18.0
218.0
205.0
205.0
205.0
720.0
720.0
720.0
701.0
701.0
701.0
3.0
3.0
99.0
99.0
80.0
80.0
1.0
1.0
21.0
21.0
450.0
450.0
450.0
450.0
450.0
58.0
44.0
44.0
476.0
8.0
8.0
8.0
471.0
471.0
471.0
471.0
471.0
482.0
482.0
36.0
157.0
157.0
157.0
157.0
78.0
78.0
78.0
78.0
104.0
104.0
6.0
90.0
90.0
90.0
740.0
77.0
1.0
742.0
742.0
17.0
17.0
47.0
649.0
649.0
649.0
649.0
191.0
191.0
191.0
191.0
191.0
486.0
486.0
86.0
86.0
922.0
53.0
53.0
53.0
582.0
582.0
582.0
13.0
13.0
13.0
36.0
36.0
211.0
211.0
1.0
1.0
10.0
500.0
19.0
19.0
226.0
113.0
5.0
5.0
5.0
558.0
558.0
0.0
307.0
307.0
61.0
61.0
61.0
63.0
63.0
2.0
2.0
2.0
26.0
551.0
551.0
551.0
361.0
361.0
404.0
404.0
134.0
134.0
134.0
320.0
320.0
481.0
481.0
625.0
625.0
1.0
1.0
242.0
242.0
242.0
242.0
270.0
270.0
270.0
62.0
62.0
387.0
16.0
242.0
242.0
86.0
86.0
45.0
45.0
45.0
1.0
1.0
117.0
189.0
189.0
189.0
812.0
154.0
273.0
273.0
675.0
675.0
675.0
675.0
675.0
15.0
365.0
58.0
179.0
179.0
179.0
113.0
281.0
281.0
281.0
632.0
51.0
2.0
2.0
2.0
633.0
292.0
292.0
292.0
292.0
997.0
997.0
104.0
104.0
47.0
47.0
697.0
69.0
69.0
810.0
594.0
594.0
594.0
594.0
24.0
47.0
120.0
120.0
23.0
23.0
23.0
14.0
14.0
79.0
79.0
22.0
22.0
217.0
592.0
592.0
592.0
58.0
58.0
58.0
58.0
295.0
307.0
299.0
299.0
119.0
119.0
119.0
141.0
69.0
236.0
809.0
12.0
419.0
138.0
138.0
554.0
554.0
554.0
392.0
392.0
392.0
392.0
392.0
392.0
658.0
658.0
405.0
405.0
405.0
21.0
15.0
15.0
15.0
15.0
12.0
12.0
995.0
413.0
413.0
176.0
176.0
176.0
7.0
7.0
81.0
81.0
81.0
81.0
134.0
298.0
298.0
207.0
128.0
93.0
93.0
271.0
271.0
0.0
483.0
483.0
483.0
39.0
0.0
0.0
0.0
4.0
8.0
583.0
583.0
90.0
90.0
29.0
29.0
333.0
333.0
21.0
21.0
21.0
740.0
740.0
740.0
732.0
732.0
861.0
861.0
37.0
473.0
24.0
135.0
76.0
76.0
1.0
101.0
101.0
101.0
101.0
127.0
50.0
162.0
162.0
162.0
28.0
28.0
28.0
28.0
152.0
152.0
152.0
641.0
641.0
171.0
171.0
276.0
259.0
259.0
259.0
355.0
355.0
190.0
190.0
167.0
167.0
41.0
41.0
43.0
765.0
765.0
373.0
373.0
858.0
895.0
21.0
6.0
6.0
117.0
53.0
53.0
53.0
216.0
216.0
282.0
33.0
33.0
33.0
33.0
33.0
10.0
10.0
64.0
6.0
6.0
6.0
310.0
310.0
22.0
22.0
43.0
43.0
124.0
98.0
25.0
25.0
36.0
13.0
13.0
35.0
35.0
6.0
6.0
322.0
70.0
70.0
70.0
2.0
563.0
563.0
48.0
48.0
901.0
901.0
901.0
901.0
86.0
361.0
361.0
40.0
40.0
45.0
45.0
232.0
232.0
736.0
280.0
367.0
367.0
367.0
182.0
182.0
182.0
58.0
58.0
140.0
140.0
662.0
80.0
995.0
995.0
995.0
995.0
797.0
797.0
797.0
833.0
15.0
15.0
15.0
779.0
779.0
779.0
779.0
779.0
922.0
922.0
547.0
547.0
200.0
13.0
4.0
4.0
4.0
448.0
142.0
142.0
167.0
167.0
167.0
463.0
463.0
491.0
491.0
673.0
673.0
21.0
21.0
21.0
664.0
664.0
1.0
825.0
825.0
825.0
825.0
825.0
301.0
301.0
301.0
37.0
37.0
37.0
37.0
234.0
234.0
353.0
353.0
353.0
353.0
353.0
58.0
58.0
58.0
136.0
136.0
136.0
896.0
896.0
242.0
68.0
878.0
878.0
878.0
226.0
404.0
3.0
3.0
17.0
17.0
17.0
17.0
109.0
419.0
419.0
11.0
11.0
11.0
78.0
78.0
78.0
10.0
215.0
215.0
215.0
215.0
337.0
337.0
123.0
123.0
123.0
111.0
111.0
1.0
1.0
896.0
633.0
633.0
2.0
2.0
50.0
736.0
128.0
740.0
361.0
149.0
149.0
508.0
95.0
95.0
95.0
296.0
296.0
53.0
53.0
153.0
15.0
2.0
2.0
677.0
677.0
677.0
705.0
915.0
994.0
17.0
299.0
299.0
299.0
448.0
53.0
915.0
915.0
245.0
245.0
283.0
283.0
94.0
94.0
558.0
161.0
161.0
161.0
19.0
19.0
12.0
935.0
935.0
448.0
0.0
0.0
0.0
0.0
121.0
501.0
501.0
501.0
40.0
40.0
40.0
40.0
173.0
77.0
77.0
77.0
77.0
90.0
443.0
350.0
6.0
6.0
6.0
6.0
6.0
6.0
2.0
2.0
512.0
217.0
19.0
19.0
296.0
24.0
24.0
355.0
355.0
2.0
2.0
2.0
456.0
456.0
41.0
800.0
800.0
800.0
115.0
115.0
139.0
139.0
554.0
554.0
1.0
1.0
276.0
149.0
149.0
823.0
200.0
633.0
435.0
1.0
512.0
512.0
58.0
171.0
171.0
192.0
192.0
192.0
192.0
2.0
2.0
2.0
689.0
592.0
37.0
37.0
3.0
3.0
200.0
166.0
166.0
31.0
107.0
107.0
93.0
93.0
2.0
2.0
2.0
514.0
514.0
7.0
7.0
7.0
305.0
305.0
305.0
155.0
155.0
155.0
10.0
10.0
448.0
448.0
467.0
467.0
514.0
514.0
514.0
514.0
311.0
311.0
654.0
312.0
950.0
134.0
134.0
49.0
49.0
30.0
30.0
179.0
179.0
179.0
52.0
52.0
44.0
44.0
44.0
44.0
316.0
44.0
1.0
1.0
1.0
4.0
4.0
4.0
4.0
157.0
157.0
675.0
2.0
2.0
362.0
362.0
362.0
9.0
10.0
27.0
27.0
23.0
23.0
425.0
425.0
425.0
425.0
425.0
425.0
425.0
246.0
246.0
11.0
134.0
134.0
739.0
40.0
40.0
519.0
519.0
519.0
519.0
282.0
282.0
210.0
210.0
210.0
210.0
210.0
400.0
400.0
400.0
191.0
0.0
95.0
95.0
95.0
507.0
507.0
8.0
8.0
559.0
132.0
132.0
2.0
481.0
764.0
367.0
478.0
478.0
478.0
478.0
40.0
40.0
40.0
47.0
303.0
303.0
303.0
7.0
21.0
21.0
514.0
593.0
593.0
1.0
0.0
0.0
860.0
354.0
354.0
354.0
354.0
291.0
291.0
291.0
506.0
506.0
701.0
701.0
4.0
4.0
4.0
4.0
4.0
48.0
48.0
1.0
683.0
683.0
160.0
160.0
160.0
123.0
123.0
0.0
0.0
245.0
376.0
376.0
13.0
13.0
413.0
413.0
0.0
40.0
1.0
179.0
179.0
179.0
125.0
353.0
353.0
25.0
809.0
809.0
158.0
500.0
500.0
500.0
500.0
500.0
25.0
25.0
622.0
18.0
510.0
656.0
3.0
3.0
3.0
218.0
14.0
14.0
14.0
156.0
156.0
176.0
176.0
658.0
657.0
657.0
657.0
657.0
361.0
361.0
361.0
215.0
710.0
710.0
710.0
505.0
505.0
710.0
592.0
592.0
592.0
90.0
810.0
139.0
139.0
139.0
517.0
517.0
320.0
320.0
320.0
216.0
216.0
216.0
0.0
0.0
37.0
62.0
62.0
62.0
62.0
176.0
239.0
183.0
183.0
183.0
183.0
200.0
200.0
86.0
4.0
69.0
69.0
47.0
15.0
461.0
461.0
534.0
534.0
27.0
27.0
27.0
27.0
43.0
43.0
43.0
43.0
25.0
25.0
13.0
13.0
13.0
13.0
13.0
13.0
344.0
344.0
344.0
23.0
23.0
23.0
35.0
35.0
35.0
35.0
594.0
6.0
6.0
6.0
6.0
261.0
261.0
482.0
482.0
482.0
8.0
8.0
8.0
14.0
465.0
58.0
267.0
222.0
594.0
594.0
594.0
608.0
9.0
9.0
179.0
179.0
247.0
2.0
62.0
165.0
165.0
142.0
142.0
715.0
247.0
247.0
247.0
77.0
77.0
43.0
571.0
571.0
571.0
86.0
86.0
740.0
98.0
166.0
3.0
144.0
694.0
694.0
0.0
0.0
698.0
698.0
698.0
698.0
22.0
17.0
29.0
22.0
154.0
154.0
145.0
537.0
79.0
79.0
79.0
79.0
79.0
754.0
754.0
754.0
754.0
754.0
754.0
0.0
55.0
55.0
134.0
134.0
59.0
239.0
239.0
796.0
796.0
796.0
85.0
85.0
85.0
623.0
623.0
623.0
3.0
100.0
100.0
903.0
903.0
664.0
13.0
13.0
60.0
60.0
60.0
60.0
94.0
94.0
94.0
166.0
166.0
166.0
413.0
413.0
70.0
6.0
6.0
6.0
17.0
17.0
17.0
166.0
166.0
951.0
747.0
54.0
54.0
54.0
194.0
36.0
36.0
312.0
312.0
161.0
161.0
161.0
262.0
262.0
54.0
54.0
54.0
18.0
18.0
59.0
1.0
1.0
639.0
639.0
113.0
113.0
113.0
0.0
0.0
38.0
38.0
38.0
38.0
906.0
906.0
906.0
906.0
906.0
906.0
732.0
732.0
102.0
102.0
10.0
10.0
234.0
234.0
689.0
759.0
759.0
543.0
543.0
2.0
2.0
9.0
219.0
343.0
967.0
967.0
139.0
139.0
140.0
979.0
527.0
527.0
527.0
527.0
191.0
191.0
10.0
10.0
10.0
425.0
425.0
425.0
67.0
72.0
72.0
72.0
15.0
7.0
7.0
7.0
7.0
7.0
7.0
717.0
43.0
52.0
52.0
401.0
401.0
401.0
270.0
22.0
22.0
139.0
476.0
581.0
253.0
253.0
253.0
253.0
1.0
0.0
0.0
3.0
3.0
9.0
9.0
9.0
514.0
514.0
196.0
279.0
323.0
323.0
323.0
323.0
323.0
623.0
623.0
941.0
941.0
941.0
128.0
967.0
405.0
615.0
615.0
259.0
259.0
686.0
686.0
519.0
519.0
519.0
66.0
66.0
12.0
12.0
12.0
12.0
12.0
14.0
14.0
14.0
503.0
503.0
300.0
602.0
602.0
757.0
757.0
757.0
757.0
29.0
11.0
95.0
95.0
962.0
962.0
102.0
65.0
15.0
15.0
479.0
10.0
10.0
10.0
10.0
46.0
46.0
268.0
268.0
534.0
124.0
118.0
127.0
127.0
50.0
394.0
394.0
394.0
394.0
22.0
22.0
12.0
12.0
12.0
971.0
63.0
13.0
13.0
475.0
1.0
1.0
1.0
1.0
13.0
635.0
9.0
9.0
9.0
9.0
106.0
40.0
40.0
40.0
40.0
40.0
40.0
40.0
19.0
19.0
19.0
19.0
226.0
226.0
26.0
26.0
26.0
18.0
286.0
588.0
169.0
109.0
109.0
102.0
0.0
221.0
221.0
221.0
8.0
8.0
618.0
618.0
70.0
70.0
70.0
168.0
168.0
6.0
187.0
187.0
187.0
187.0
623.0
623.0
623.0
59.0
59.0
59.0
32.0
77.0
10.0
10.0
10.0
10.0
209.0
209.0
127.0
127.0
279.0
5.0
5.0
98.0
98.0
98.0
228.0
228.0
228.0
118.0
118.0
118.0
13.0
55.0
55.0
36.0
36.0
4.0
4.0
27.0
27.0
27.0
24.0
1.0
1.0
72.0
72.0
31.0
31.0
455.0
55.0
14.0
922.0
185.0
14.0
14.0
12.0
237.0
26.0
26.0
182.0
54.0
611.0
611.0
221.0
221.0
221.0
221.0
466.0
466.0
684.0
0.0
0.0
907.0
907.0
907.0
320.0
577.0
577.0
304.0
304.0
5.0
291.0
798.0
798.0
462.0
462.0
687.0
687.0
687.0
140.0
31.0
31.0
31.0
557.0
557.0
557.0
557.0
225.0
18.0
370.0
370.0
4.0
14.0
279.0
279.0
279.0
161.0
161.0
107.0
93.0
93.0
10.0
888.0
21.0
362.0
28.0
515.0
515.0
296.0
602.0
602.0
506.0
506.0
506.0
3.0
3.0
3.0
3.0
13.0
37.0
37.0
37.0
37.0
48.0
48.0
92.0
92.0
261.0
873.0
873.0
165.0
487.0
487.0
0.0
50.0
50.0
50.0
25.0
25.0
25.0
72.0
72.0
304.0
304.0
407.0
407.0
187.0
187.0
313.0
313.0
313.0
577.0
577.0
614.0
614.0
614.0
614.0
17.0
360.0
360.0
360.0
692.0
692.0
692.0
320.0
585.0
585.0
585.0
585.0
947.0
947.0
100.0
100.0
100.0
100.0
210.0
210.0
210.0
210.0
210.0
786.0
786.0
786.0
786.0
20.0
10.0
10.0
91.0
374.0
374.0
709.0
709.0
709.0
197.0
197.0
197.0
779.0
27.0
27.0
531.0
531.0
531.0
531.0
60.0
60.0
106.0
106.0
106.0
106.0
72.0
18.0
18.0
891.0
891.0
863.0
863.0
863.0
863.0
863.0
7.0
276.0
276.0
299.0
299.0
515.0
61.0
61.0
0.0
37.0
337.0
477.0
477.0
282.0
30.0
30.0
2.0
636.0
636.0
636.0
55.0
55.0
84.0
886.0
886.0
326.0
326.0
32.0
32.0
831.0
831.0
668.0
288.0
370.0
370.0
80.0
8.0
8.0
8.0
8.0
727.0
106.0
106.0
106.0
106.0
303.0
182.0
954.0
978.0
978.0
978.0
978.0
14.0
14.0
14.0
14.0
3.0
3.0
3.0
5.0
5.0
5.0
72.0
72.0
72.0
72.0
0.0
3.0
3.0
3.0
732.0
118.0
118.0
118.0
19.0
19.0
222.0
222.0
253.0
253.0
152.0
152.0
152.0
152.0
12.0
12.0
12.0
12.0
12.0
4.0
474.0
202.0
202.0
202.0
11.0
41.0
41.0
41.0
631.0
631.0
124.0
124.0
124.0
124.0
124.0
124.0
124.0
99.0
308.0
878.0
878.0
878.0
878.0
254.0
310.0
310.0
664.0
269.0
269.0
549.0
549.0
114.0
114.0
0.0
200.0
504.0
504.0
504.0
116.0
120.0
120.0
115.0
115.0
115.0
115.0
92.0
92.0
411.0
50.0
50.0
50.0
33.0
9.0
26.0
190.0
190.0
11.0
11.0
11.0
28.0
28.0
28.0
22.0
22.0
1.0
28.0
76.0
468.0
407.0
40.0
165.0
165.0
407.0
599.0
62.0
62.0
62.0
80.0
341.0
341.0
17.0
17.0
17.0
17.0
30.0
30.0
30.0
30.0
925.0
925.0
885.0
885.0
906.0
43.0
43.0
43.0
3.0
3.0
3.0
88.0
88.0
88.0
781.0
0.0
0.0
0.0
491.0
491.0
491.0
99.0
99.0
99.0
55.0
64.0
5.0
559.0
514.0
514.0
367.0
367.0
807.0
807.0
263.0
263.0
594.0
77.0
362.0
362.0
22.0
22.0
873.0
873.0
391.0
391.0
427.0
58.0
4.0
165.0
355.0
57.0
886.0
13.0
23.0
23.0
248.0
136.0
0.0
0.0
327.0
100.0
100.0
535.0
535.0
41.0
4.0
588.0
15.0
945.0
489.0
489.0
256.0
335.0
11.0
98.0
98.0
98.0
98.0
545.0
545.0
270.0
270.0
232.0
232.0
14.0
14.0
14.0
14.0
14.0
507.0
507.0
231.0
121.0
121.0
717.0
717.0
227.0
227.0
31.0
31.0
80.0
80.0
3.0
407.0
407.0
17.0
56.0
56.0
460.0
686.0
686.0
686.0
55.0
55.0
55.0
152.0
152.0
152.0
362.0
90.0
90.0
27.0
27.0
37.0
912.0
88.0
88.0
88.0
88.0
482.0
482.0
125.0
125.0
55.0
3.0
2.0
13.0
13.0
13.0
13.0
775.0
775.0
122.0
122.0
25.0
360.0
360.0
360.0
211.0
211.0
211.0
211.0
42.0
42.0
42.0
42.0
2.0
2.0
2.0
115.0
115.0
182.0
182.0
182.0
4.0
43.0
76.0
669.0
669.0
669.0
669.0
854.0
41.0
144.0
144.0
144.0
40.0
681.0
4.0
4.0
4.0
40.0
40.0
764.0
764.0
183.0
183.0
183.0
253.0
652.0
652.0
14.0
28.0
28.0
28.0
47.0
47.0
210.0
210.0
326.0
326.0
21.0
21.0
21.0
962.0
764.0
764.0
764.0
784.0
11.0
17.0
54.0
54.0
775.0
825.0
825.0
61.0
61.0
80.0
80.0
754.0
305.0
305.0
305.0
50.0
50.0
80.0
80.0
80.0
80.0
35.0
775.0
775.0
199.0
199.0
74.0
0.0
0.0
2.0
2.0
2.0
2.0
2.0
305.0
305.0
46.0
46.0
46.0
0.0
0.0
0.0
763.0
11.0
232.0
433.0
36.0
36.0
36.0
36.0
36.0
362.0
362.0
362.0
362.0
29.0
125.0
125.0
15.0
183.0
183.0
183.0
183.0
102.0
514.0
514.0
514.0
514.0
514.0
779.0
779.0
779.0
182.0
100.0
100.0
191.0
98.0
39.0
15.0
15.0
15.0
15.0
182.0
16.0
148.0
148.0
168.0
168.0
456.0
456.0
58.0
221.0
262.0
262.0
262.0
574.0
574.0
574.0
574.0
574.0
127.0
127.0
479.0
479.0
612.0
14.0
14.0
515.0
72.0
341.0
10.0
426.0
426.0
12.0
371.0
30.0
30.0
779.0
206.0
192.0
192.0
192.0
183.0
183.0
183.0
825.0
825.0
825.0
115.0
83.0
362.0
362.0
29.0
31.0
952.0
952.0
952.0
945.0
945.0
438.0
438.0
951.0
951.0
978.0
906.0
906.0
101.0
101.0
101.0
101.0
0.0
0.0
109.0
109.0
109.0
542.0
867.0
867.0
867.0
867.0
938.0
938.0
938.0
938.0
659.0
659.0
4.0
4.0
102.0
102.0
102.0
102.0
241.0
32.0
14.0
14.0
14.0
14.0
14.0
34.0
7.0
602.0
602.0
602.0
602.0
9.0
9.0
658.0
658.0
99.0
99.0
99.0
1.0
113.0
113.0
113.0
2.0
296.0
3.0
3.0
100.0
53.0
53.0
310.0
310.0
310.0
618.0
618.0
80.0
80.0
31.0
31.0
12.0
12.0
12.0
12.0
3.0
88.0
88.0
88.0
40.0
40.0
40.0
19.0
161.0
2.0
2.0
93.0
59.0
59.0
59.0
59.0
4.0
74.0
74.0
74.0
29.0
29.0
340.0
340.0
340.0
18.0
18.0
17.0
17.0
17.0
17.0
2.0
2.0
305.0
305.0
305.0
305.0
190.0
190.0
122.0
126.0
22.0
323.0
323.0
323.0
243.0
243.0
30.0
56.0
56.0
29.0
29.0
29.0
29.0
44.0
44.0
44.0
574.0
574.0
574.0
280.0
280.0
70.0
70.0
70.0
111.0
0.0
0.0
0.0
0.0
0.0
4.0
509.0
93.0
93.0
338.0
168.0
694.0
393.0
393.0
393.0
373.0
370.0
4.0
702.0
702.0
702.0
702.0
4.0
4.0
4.0
8.0
81.0
81.0
311.0
311.0
311.0
251.0
251.0
251.0
96.0
96.0
48.0
650.0
183.0
183.0
239.0
98.0
278.0
278.0
323.0
323.0
323.0
120.0
120.0
111.0
25.0
269.0
269.0
28.0
13.0
27.0
73.0
44.0
233.0
4.0
874.0
370.0
312.0
705.0
705.0
705.0
345.0
345.0
345.0
345.0
345.0
114.0
114.0
114.0
147.0
147.0
147.0
147.0
147.0
62.0
62.0
62.0
62.0
84.0
84.0
676.0
676.0
95.0
95.0
614.0
614.0
614.0
3.0
3.0
813.0
88.0
15.0
353.0
353.0
353.0
72.0
72.0
72.0
56.0
11.0
11.0
90.0
39.0
144.0
144.0
144.0
255.0
3.0
3.0
3.0
16.0
16.0
3.0
3.0
41.0
41.0
88.0
6.0
217.0
217.0
283.0
148.0
994.0
994.0
36.0
124.0
124.0
124.0
24.0
219.0
219.0
219.0
4.0
4.0
696.0
65.0
65.0
39.0
0.0
248.0
248.0
248.0
650.0
650.0
512.0
900.0
900.0
39.0
111.0
111.0
121.0
121.0
69.0
69.0
69.0
556.0
556.0
556.0
906.0
906.0
906.0
906.0
366.0
124.0
124.0
124.0
124.0
43.0
43.0
931.0
931.0
931.0
4.0
4.0
35.0
35.0
35.0
100.0
100.0
18.0
18.0
212.0
187.0
6.0
6.0
179.0
732.0
732.0
732.0
258.0
258.0
460.0
460.0
460.0
63.0
650.0
650.0
59.0
59.0
59.0
59.0
51.0
51.0
1.0
1.0
1.0
67.0
67.0
67.0
556.0
556.0
864.0
6.0
6.0
114.0
611.0
611.0
475.0
475.0
475.0
475.0
47.0
47.0
338.0
338.0
97.0
85.0
407.0
905.0
3.0
3.0
3.0
990.0
60.0
60.0
135.0
135.0
197.0
84.0
84.0
84.0
84.0
115.0
115.0
112.0
246.0
246.0
246.0
362.0
267.0
267.0
3.0
686.0
686.0
15.0
15.0
15.0
391.0
4.0
6.0
6.0
6.0
428.0
428.0
572.0
572.0
945.0
1.0
191.0
3.0
3.0
3.0
3.0
775.0
775.0
728.0
1.0
28.0
5.0
154.0
84.0
84.0
247.0
108.0
108.0
170.0
170.0
170.0
419.0
419.0
63.0
63.0
815.0
815.0
969.0
969.0
2.0
612.0
612.0
612.0
612.0
924.0
924.0
924.0
192.0
192.0
192.0
235.0
235.0
235.0
149.0
29.0
29.0
421.0
421.0
421.0
192.0
489.0
489.0
489.0
489.0
489.0
520.0
520.0
102.0
102.0
12.0
12.0
12.0
903.0
903.0
42.0
885.0
885.0
421.0
421.0
209.0
209.0
209.0
67.0
12.0
0.0
0.0
0.0
0.0
0.0
0.0
23.0
23.0
23.0
23.0
23.0
63.0
63.0
63.0
63.0
226.0
226.0
226.0
226.0
360.0
360.0
966.0
25.0
25.0
25.0
27.0
27.0
27.0
27.0
27.0
2.0
2.0
162.0
162.0
37.0
92.0
0.0
0.0
196.0
196.0
196.0
196.0
100.0
100.0
100.0
100.0
352.0
352.0
206.0
206.0
278.0
278.0
556.0
556.0
61.0
61.0
549.0
15.0
15.0
15.0
15.0
476.0
476.0
476.0
476.0
269.0
269.0
27.0
27.0
704.0
9.0
238.0
182.0
182.0
873.0
952.0
763.0
763.0
946.0
946.0
946.0
106.0
106.0
168.0
168.0
284.0
284.0
89.0
89.0
211.0
211.0
515.0
515.0
515.0
90.0
9.0
9.0
537.0
537.0
537.0
100.0
1.0
284.0
284.0
367.0
367.0
89.0
1.0
1.0
1.0
182.0
182.0
100.0
100.0
2.0
2.0
2.0
408.0
14.0
317.0
233.0
0.0
14.0
14.0
227.0
227.0
227.0
741.0
125.0
125.0
4.0
4.0
4.0
27.0
27.0
776.0
776.0
194.0
194.0
194.0
94.0
94.0
94.0
94.0
182.0
182.0
9.0
9.0
342.0
20.0
20.0
20.0
91.0
91.0
581.0
70.0
323.0
323.0
59.0
278.0
278.0
278.0
28.0
28.0
87.0
155.0
155.0
155.0
232.0
232.0
232.0
42.0
9.0
9.0
85.0
85.0
817.0
817.0
115.0
64.0
64.0
317.0
487.0
316.0
316.0
259.0
259.0
259.0
84.0
40.0
40.0
1.0
1.0
14.0
14.0
14.0
143.0
104.0
104.0
104.0
104.0
60.0
60.0
886.0
177.0
18.0
574.0
574.0
306.0
470.0
470.0
84.0
84.0
17.0
17.0
17.0
149.0
149.0
795.0
144.0
144.0
41.0
41.0
41.0
208.0
208.0
208.0
208.0
271.0
14.0
14.0
14.0
43.0
554.0
0.0
0.0
0.0
183.0
27.0
7.0
459.0
459.0
459.0
191.0
191.0
191.0
98.0
98.0
98.0
37.0
484.0
12.0
12.0
12.0
100.0
100.0
84.0
694.0
694.0
694.0
694.0
694.0
43.0
885.0
99.0
99.0
4.0
934.0
36.0
36.0
36.0
36.0
36.0
24.0
317.0
754.0
39.0
8.0
311.0
311.0
311.0
24.0
24.0
19.0
19.0
555.0
555.0
7.0
29.0
29.0
29.0
154.0
125.0
125.0
8.0
8.0
26.0
18.0
367.0
367.0
305.0
305.0
305.0
305.0
305.0
95.0
95.0
95.0
95.0
95.0
253.0
253.0
60.0
26.0
798.0
798.0
798.0
29.0
217.0
11.0
11.0
11.0
572.0
572.0
9.0
43.0
43.0
43.0
43.0
31.0
31.0
31.0
873.0
4.0
94.0
94.0
319.0
37.0
888.0
888.0
37.0
37.0
171.0
907.0
907.0
907.0
4.0
728.0
728.0
635.0
635.0
635.0
41.0
41.0
209.0
209.0
102.0
102.0
102.0
894.0
358.0
358.0
45.0
747.0
282.0
282.0
976.0
226.0
509.0
509.0
0.0
0.0
0.0
0.0
0.0
503.0
503.0
120.0
120.0
120.0
554.0
15.0
15.0
30.0
7.0
7.0
61.0
61.0
61.0
61.0
61.0
269.0
269.0
414.0
9.0
9.0
9.0
115.0
115.0
115.0
115.0
3.0
311.0
39.0
309.0
309.0
180.0
180.0
39.0
39.0
168.0
2.0
2.0
296.0
296.0
132.0
132.0
2.0
2.0
2.0
2.0
2.0
2.0
2.0
235.0
235.0
235.0
235.0
243.0
243.0
227.0
227.0
878.0
424.0
424.0
321.0
472.0
7.0
7.0
792.0
792.0
792.0
792.0
174.0
174.0
5.0
5.0
367.0
16.0
803.0
803.0
803.0
269.0
269.0
269.0
269.0
269.0
104.0
104.0
104.0
104.0
60.0
79.0
79.0
597.0
42.0
42.0
42.0
2.0
2.0
88.0
88.0
448.0
448.0
903.0
85.0
2.0
17.0
2.0
2.0
2.0
2.0
2.0
5.0
5.0
248.0
14.0
102.0
406.0
28.0
7.0
7.0
7.0
7.0
439.0
439.0
187.0
187.0
362.0
362.0
66.0
66.0
907.0
907.0
93.0
93.0
93.0
800.0
800.0
23.0
23.0
23.0
23.0
455.0
55.0
154.0
154.0
276.0
276.0
31.0
31.0
479.0
479.0
209.0
89.0
89.0
89.0
89.0
89.0
89.0
20.0
20.0
809.0
26.0
225.0
225.0
1.0
300.0
300.0
60.0
60.0
60.0
123.0
123.0
53.0
53.0
53.0
24.0
747.0
253.0
631.0
631.0
631.0
631.0
631.0
459.0
459.0
459.0
459.0
145.0
112.0
302.0
302.0
56.0
56.0
2.0
299.0
299.0
299.0
75.0
6.0
6.0
6.0
6.0
100.0
100.0
14.0
14.0
232.0
391.0
391.0
391.0
28.0
28.0
11.0
11.0
11.0
885.0
825.0
183.0
183.0
864.0
864.0
43.0
43.0
14.0
236.0
684.0
684.0
270.0
270.0
4.0
4.0
113.0
433.0
1.0
486.0
486.0
405.0
79.0
79.0
79.0
39.0
39.0
25.0
25.0
25.0
542.0
542.0
542.0
885.0
311.0
109.0
515.0
515.0
994.0
994.0
20.0
20.0
408.0
408.0
28.0
371.0
855.0
611.0
162.0
162.0
162.0
2.0
2.0
2.0
1.0
1.0
12.0
12.0
12.0
12.0
12.0
115.0
115.0
219.0
8.0
8.0
24.0
18.0
239.0
239.0
478.0
478.0
270.0
270.0
8.0
8.0
8.0
310.0
43.0
43.0
7.0
7.0
76.0
76.0
114.0
363.0
363.0
4.0
4.0
4.0
4.0
4.0
842.0
148.0
9.0
323.0
701.0
23.0
23.0
23.0
20.0
637.0
45.0
45.0
10.0
188.0
188.0
188.0
0.0
0.0
0.0
0.0
801.0
801.0
801.0
801.0
229.0
229.0
229.0
978.0
978.0
978.0
121.0
9.0
9.0
9.0
301.0
18.0
18.0
1.0
1.0
1.0
1.0
1.0
1.0
124.0
627.0
651.0
651.0
88.0
88.0
165.0
165.0
25.0
435.0
435.0
435.0
196.0
196.0
228.0
228.0
228.0
228.0
228.0
291.0
291.0
291.0
291.0
57.0
311.0
854.0
854.0
854.0
905.0
384.0
197.0
197.0
302.0
302.0
304.0
304.0
304.0
304.0
304.0
866.0
819.0
819.0
819.0
100.0
556.0
25.0
25.0
551.0
551.0
100.0
323.0
962.0
962.0
108.0
108.0
108.0
58.0
58.0
40.0
512.0
78.0
78.0
59.0
59.0
50.0
50.0
50.0
28.0
28.0
242.0
242.0
305.0
305.0
305.0
231.0
231.0
662.0
61.0
61.0
2.0
2.0
63.0
63.0
8.0
8.0
8.0
362.0
445.0
445.0
445.0
445.0
72.0
649.0
658.0
191.0
191.0
291.0
291.0
291.0
49.0
49.0
27.0
27.0
861.0
861.0
861.0
2.0
2.0
2.0
12.0
12.0
12.0
182.0
19.0
654.0
654.0
161.0
161.0
90.0
90.0
90.0
355.0
355.0
168.0
177.0
177.0
177.0
177.0
177.0
515.0
515.0
831.0
12.0
62.0
62.0
106.0
106.0
582.0
3.0
3.0
3.0
3.0
125.0
125.0
125.0
125.0
125.0
125.0
0.0
152.0
100.0
25.0
29.0
29.0
29.0
29.0
429.0
0.0
0.0
0.0
0.0
209.0
209.0
346.0
295.0
295.0
295.0
295.0
9.0
131.0
4.0
4.0
0.0
39.0
747.0
747.0
747.0
747.0
291.0
291.0
3.0
143.0
506.0
11.0
54.0
16.0
600.0
600.0
69.0
53.0
868.0
293.0
29.0
29.0
29.0
1.0
574.0
183.0
183.0
6.0
78.0
116.0
83.0
6.0
6.0
6.0
6.0
280.0
206.0
884.0
884.0
422.0
508.0
508.0
873.0
873.0
59.0
59.0
41.0
111.0
67.0
67.0
67.0
16.0
16.0
16.0
16.0
2.0
2.0
455.0
455.0
180.0
180.0
180.0
180.0
180.0
8.0
8.0
8.0
8.0
206.0
206.0
90.0
90.0
9.0
103.0
103.0
0.0
0.0
0.0
687.0
15.0
15.0
87.0
623.0
623.0
542.0
542.0
542.0
542.0
64.0
64.0
64.0
64.0
64.0
546.0
546.0
546.0
662.0
662.0
662.0
662.0
46.0
46.0
46.0
46.0
515.0
515.0
144.0
214.0
214.0
214.0
873.0
873.0
873.0
873.0
873.0
37.0
27.0
27.0
488.0
488.0
8.0
8.0
56.0
56.0
56.0
545.0
72.0
72.0
72.0
72.0
32.0
17.0
17.0
100.0
100.0
24.0
24.0
90.0
90.0
90.0
4.0
776.0
5.0
5.0
5.0
5.0
967.0
967.0
967.0
967.0
967.0
314.0
310.0
823.0
823.0
477.0
477.0
13.0
13.0
13.0
65.0
14.0
14.0
976.0
330.0
330.0
330.0
330.0
37.0
37.0
16.0
16.0
16.0
18.0
624.0
460.0
0.0
134.0
134.0
134.0
134.0
355.0
355.0
355.0
269.0
269.0
11.0
11.0
11.0
20.0
405.0
405.0
405.0
158.0
158.0
158.0
455.0
455.0
14.0
14.0
15.0
15.0
976.0
976.0
976.0
709.0
709.0
48.0
14.0
14.0
14.0
14.0
205.0
205.0
205.0
732.0
165.0
165.0
18.0
18.0
31.0
31.0
31.0
31.0
35.0
26.0
26.0
40.0
40.0
775.0
775.0
775.0
775.0
83.0
83.0
1.0
2.0
0.0
0.0
0.0
0.0
0.0
673.0
673.0
10.0
6.0
6.0
6.0
6.0
6.0
102.0
729.0
729.0
16.0
16.0
24.0
662.0
662.0
154.0
154.0
2.0
2.0
154.0
9.0
9.0
117.0
117.0
52.0
31.0
31.0
31.0
31.0
31.0
31.0
674.0
674.0
29.0
29.0
82.0
320.0
338.0
180.0
180.0
180.0
383.0
15.0
15.0
232.0
232.0
394.0
413.0
367.0
219.0
219.0
219.0
318.0
318.0
32.0
32.0
32.0
3.0
3.0
3.0
3.0
3.0
7.0
92.0
8.0
8.0
8.0
8.0
574.0
574.0
0.0
0.0
43.0
43.0
43.0
232.0
72.0
72.0
985.0
985.0
985.0
36.0
592.0
10.0
60.0
60.0
60.0
36.0
133.0
133.0
133.0
60.0
137.0
137.0
137.0
137.0
137.0
137.0
2.0
18.0
104.0
113.0
113.0
113.0
113.0
50.0
894.0
84.0
51.0
919.0
919.0
515.0
515.0
332.0
332.0
355.0
40.0
0.0
0.0
0.0
0.0
302.0
302.0
302.0
462.0
124.0
18.0
18.0
27.0
1.0
1.0
1.0
117.0
117.0
117.0
117.0
117.0
117.0
775.0
775.0
0.0
0.0
784.0
45.0
45.0
45.0
627.0
627.0
627.0
80.0
80.0
855.0
98.0
98.0
15.0
15.0
25.0
25.0
25.0
152.0
152.0
152.0
825.0
825.0
8.0
8.0
8.0
9.0
60.0
1.0
1.0
305.0
305.0
305.0
305.0
115.0
115.0
115.0
15.0
3.0
3.0
3.0
759.0
759.0
759.0
759.0
759.0
262.0
5.0
35.0
541.0
541.0
10.0
2.0
2.0
2.0
2.0
758.0
758.0
302.0
8.0
8.0
559.0
559.0
223.0
223.0
223.0
508.0
27.0
27.0
25.0
17.0
17.0
44.0
58.0
58.0
58.0
60.0
60.0
60.0
2.0
2.0
2.0
2.0
2.0
2.0
794.0
794.0
370.0
370.0
229.0
229.0
13.0
0.0
0.0
0.0
43.0
319.0
319.0
319.0
319.0
371.0
371.0
574.0
3.0
801.0
180.0
92.0
300.0
300.0
302.0
302.0
302.0
350.0
350.0
545.0
375.0
21.0
559.0
559.0
42.0
197.0
197.0
197.0
197.0
43.0
43.0
43.0
619.0
433.0
433.0
433.0
2.0
2.0
284.0
284.0
3.0
3.0
310.0
140.0
140.0
574.0
39.0
509.0
509.0
70.0
70.0
263.0
263.0
173.0
4.0
235.0
235.0
235.0
431.0
431.0
431.0
24.0
24.0
24.0
754.0
754.0
4.0
205.0
205.0
249.0
407.0
39.0
219.0
243.0
19.0
455.0
140.0
140.0
140.0
727.0
727.0
353.0
353.0
353.0
238.0
238.0
78.0
78.0
78.0
78.0
20.0
20.0
20.0
20.0
11.0
11.0
1.0
101.0
101.0
101.0
864.0
864.0
864.0
581.0
441.0
441.0
441.0
441.0
441.0
232.0
232.0
232.0
445.0
873.0
712.0
712.0
712.0
2.0
2.0
204.0
204.0
204.0
36.0
684.0
183.0
183.0
13.0
13.0
13.0
684.0
684.0
209.0
273.0
441.0
441.0
14.0
14.0
873.0
91.0
91.0
5.0
259.0
259.0
259.0
137.0
620.0
620.0
620.0
620.0
620.0
113.0
114.0
175.0
175.0
29.0
29.0
29.0
36.0
94.0
94.0
2.0
2.0
2.0
2.0
306.0
306.0
59.0
59.0
218.0
218.0
600.0
600.0
17.0
17.0
17.0
16.0
28.0
3.0
3.0
380.0
259.0
259.0
741.0
415.0
6.0
6.0
6.0
917.0
917.0
100.0
100.0
215.0
215.0
55.0
55.0
5.0
5.0
95.0
19.0
18.0
18.0
18.0
36.0
31.0
1.0
1.0
88.0
578.0
578.0
168.0
168.0
168.0
168.0
168.0
95.0
173.0
173.0
173.0
173.0
59.0
72.0
489.0
994.0
994.0
931.0
931.0
931.0
954.0
954.0
270.0
46.0
46.0
705.0
705.0
741.0
741.0
2.0
2.0
2.0
206.0
11.0
11.0
11.0
930.0
90.0
478.0
478.0
54.0
143.0
98.0
98.0
38.0
38.0
754.0
754.0
754.0
754.0
69.0
69.0
14.0
14.0
14.0
113.0
113.0
947.0
947.0
947.0
947.0
37.0
37.0
37.0
34.0
551.0
551.0
551.0
551.0
551.0
4.0
4.0
239.0
247.0
0.0
608.0
608.0
56.0
56.0
76.0
85.0
85.0
85.0
979.0
979.0
979.0
736.0
6.0
25.0
25.0
25.0
6.0
6.0
44.0
44.0
44.0
44.0
44.0
53.0
4.0
0.0
262.0
262.0
262.0
262.0
37.0
37.0
115.0
115.0
115.0
67.0
67.0
260.0
260.0
118.0
118.0
108.0
311.0
311.0
311.0
1.0
1.0
1.0
32.0
32.0
6.0
25.0
25.0
25.0
125.0
125.0
341.0
340.0
340.0
183.0
183.0
183.0
183.0
3.0
202.0
105.0
105.0
105.0
105.0
12.0
183.0
183.0
64.0
64.0
9.0
9.0
304.0
94.0
94.0
559.0
580.0
39.0
39.0
439.0
439.0
574.0
539.0
539.0
539.0
539.0
539.0
549.0
587.0
85.0
9.0
9.0
67.0
67.0
56.0
952.0
279.0
170.0
170.0
170.0
5.0
5.0
5.0
152.0
152.0
152.0
134.0
164.0
906.0
906.0
925.0
925.0
3.0
3.0
3.0
43.0
43.0
43.0
43.0
43.0
117.0
103.0
515.0
515.0
4.0
801.0
801.0
26.0
26.0
152.0
689.0
689.0
689.0
2.0
2.0
4.0
4.0
4.0
710.0
206.0
112.0
16.0
16.0
9.0
9.0
9.0
775.0
775.0
775.0
40.0
24.0
24.0
24.0
405.0
405.0
980.0
980.0
170.0
170.0
170.0
170.0
112.0
112.0
112.0
112.0
22.0
132.0
132.0
631.0
11.0
11.0
44.0
44.0
44.0
982.0
10.0
10.0
10.0
10.0
459.0
459.0
229.0
120.0
4.0
67.0
67.0
67.0
148.0
148.0
148.0
148.0
78.0
237.0
237.0
58.0
182.0
182.0
182.0
191.0
191.0
191.0
54.0
41.0
132.0
762.0
762.0
762.0
762.0
555.0
555.0
555.0
555.0
116.0
116.0
116.0
116.0
2.0
2.0
2.0
658.0
658.0
658.0
658.0
130.0
130.0
133.0
133.0
5.0
5.0
225.0
674.0
24.0
24.0
541.0
541.0
541.0
3.0
3.0
15.0
15.0
15.0
47.0
146.0
146.0
146.0
321.0
321.0
321.0
2.0
623.0
623.0
483.0
483.0
483.0
14.0
130.0
130.0
130.0
130.0
130.0
240.0
50.0
50.0
94.0
94.0
493.0
493.0
313.0
100.0
612.0
612.0
612.0
795.0
795.0
503.0
503.0
503.0
503.0
340.0
14.0
14.0
14.0
90.0
34.0
3.0
311.0
717.0
717.0
717.0
717.0
574.0
865.0
14.0
14.0
360.0
360.0
360.0
14.0
14.0
14.0
480.0
480.0
238.0
238.0
238.0
238.0
238.0
48.0
15.0
15.0
90.0
90.0
340.0
340.0
340.0
340.0
16.0
554.0
554.0
554.0
25.0
25.0
109.0
109.0
578.0
578.0
578.0
106.0
59.0
59.0
59.0
259.0
259.0
30.0
30.0
30.0
30.0
30.0
9.0
9.0
8.0
8.0
69.0
311.0
917.0
917.0
946.0
487.0
88.0
271.0
37.0
62.0
41.0
41.0
41.0
41.0
182.0
98.0
14.0
11.0
11.0
687.0
21.0
21.0
21.0
21.0
9.0
128.0
128.0
113.0
113.0
279.0
0.0
102.0
134.0
134.0
134.0
134.0
832.0
832.0
832.0
832.0
291.0
291.0
191.0
405.0
405.0
333.0
383.0
383.0
383.0
25.0
25.0
25.0
737.0
341.0
0.0
174.0
174.0
174.0
228.0
228.0
211.0
211.0
384.0
384.0
384.0
183.0
183.0
18.0
18.0
348.0
348.0
348.0
4.0
33.0
33.0
506.0
2.0
2.0
934.0
934.0
61.0
61.0
18.0
18.0
18.0
19.0
19.0
118.0
114.0
113.0
113.0
726.0
726.0
726.0
726.0
726.0
202.0
775.0
182.0
10.0
894.0
894.0
894.0
219.0
495.0
510.0
510.0
510.0
510.0
740.0
740.0
740.0
48.0
360.0
360.0
360.0
254.0
254.0
254.0
704.0
737.0
246.0
5.0
5.0
5.0
5.0
15.0
727.0
727.0
727.0
262.0
950.0
80.0
4.0
248.0
248.0
24.0
24.0
293.0
293.0
1.0
33.0
964.0
964.0
80.0
80.0
80.0
80.0
13.0
13.0
13.0
13.0
13.0
13.0
13.0
9.0
7.0
7.0
7.0
7.0
105.0
618.0
618.0
459.0
459.0
599.0
599.0
599.0
10.0
221.0
221.0
61.0
61.0
61.0
61.0
619.0
460.0
758.0
758.0
487.0
487.0
487.0
487.0
26.0
26.0
26.0
461.0
461.0
260.0
260.0
260.0
4.0
78.0
78.0
56.0
20.0
216.0
139.0
139.0
139.0
8.0
8.0
37.0
22.0
22.0
22.0
394.0
394.0
217.0
217.0
217.0
407.0
759.0
759.0
165.0
165.0
250.0
250.0
250.0
250.0
93.0
545.0
545.0
12.0
12.0
606.0
40.0
50.0
50.0
0.0
433.0
158.0
158.0
69.0
69.0
69.0
4.0
4.0
76.0
76.0
76.0
76.0
125.0
6.0
6.0
6.0
9.0
9.0
581.0
581.0
124.0
306.0
306.0
145.0
299.0
299.0
250.0
302.0
302.0
42.0
183.0
726.0
726.0
726.0
726.0
726.0
726.0
726.0
683.0
5.0
5.0
5.0
25.0
166.0
1.0
1.0
6.0
6.0
27.0
1.0
52.0
52.0
52.0
306.0
168.0
168.0
168.0
545.0
633.0
251.0
13.0
13.0
13.0
934.0
14.0
299.0
319.0
319.0
188.0
12.0
12.0
23.0
0.0
0.0
423.0
180.0
180.0
180.0
261.0
231.0
231.0
52.0
52.0
650.0
650.0
55.0
55.0
55.0
55.0
60.0
60.0
1.0
1.0
962.0
243.0
243.0
1.0
1.0
242.0
242.0
80.0
426.0
426.0
0.0
264.0
286.0
286.0
286.0
286.0
636.0
636.0
82.0
25.0
25.0
25.0
25.0
25.0
10.0
10.0
10.0
587.0
587.0
587.0
3.0
3.0
3.0
3.0
458.0
26.0
18.0
14.0
14.0
51.0
821.0
821.0
180.0
180.0
874.0
246.0
246.0
43.0
2.0
253.0
514.0
514.0
514.0
606.0
274.0
274.0
274.0
20.0
223.0
134.0
134.0
14.0
14.0
375.0
375.0
687.0
687.0
687.0
687.0
22.0
22.0
22.0
22.0
2.0
2.0
2.0
2.0
681.0
681.0
681.0
28.0
28.0
28.0
650.0
582.0
582.0
9.0
9.0
9.0
0.0
231.0
6.0
263.0
162.0
162.0
525.0
525.0
525.0
346.0
210.0
210.0
37.0
217.0
531.0
72.0
72.0
225.0
225.0
631.0
631.0
148.0
2.0
72.0
587.0
928.0
220.0
220.0
220.0
220.0
14.0
14.0
14.0
139.0
139.0
139.0
139.0
348.0
348.0
146.0
146.0
146.0
146.0
146.0
705.0
705.0
705.0
705.0
705.0
51.0
51.0
0.0
0.0
0.0
0.0
15.0
122.0
122.0
23.0
23.0
105.0
279.0
279.0
235.0
235.0
235.0
2.0
2.0
209.0
209.0
13.0
40.0
508.0
12.0
12.0
168.0
684.0
684.0
82.0
82.0
268.0
268.0
268.0
268.0
291.0
291.0
291.0
291.0
8.0
8.0
866.0
866.0
636.0
636.0
55.0
55.0
55.0
55.0
2.0
2.0
2.0
2.0
2.0
2.0
279.0
279.0
27.0
13.0
39.0
39.0
7.0
7.0
7.0
7.0
297.0
297.0
337.0
337.0
109.0
109.0
832.0
832.0
250.0
104.0
104.0
104.0
52.0
52.0
360.0
360.0
360.0
745.0
11.0
228.0
228.0
93.0
93.0
93.0
279.0
279.0
267.0
12.0
12.0
0.0
0.0
25.0
25.0
25.0
115.0
115.0
360.0
360.0
360.0
360.0
46.0
154.0
154.0
154.0
946.0
0.0
226.0
226.0
226.0
14.0
240.0
240.0
43.0
14.0
81.0
33.0
33.0
33.0
13.0
72.0
72.0
72.0
70.0
70.0
102.0
102.0
35.0
35.0
35.0
636.0
636.0
894.0
88.0
88.0
263.0
168.0
43.0
43.0
0.0
0.0
0.0
623.0
175.0
175.0
69.0
814.0
94.0
94.0
94.0
94.0
39.0
515.0
515.0
515.0
515.0
515.0
515.0
60.0
60.0
60.0
264.0
10.0
686.0
279.0
279.0
279.0
883.0
127.0
127.0
9.0
9.0
9.0
9.0
9.0
362.0
362.0
362.0
29.0
29.0
29.0
29.0
48.0
94.0
66.0
66.0
960.0
157.0
555.0
505.0
243.0
549.0
27.0
27.0
27.0
27.0
238.0
238.0
238.0
39.0
39.0
39.0
39.0
39.0
39.0
1.0
802.0
802.0
367.0
33.0
33.0
33.0
50.0
5.0
140.0
140.0
321.0
321.0
16.0
106.0
106.0
617.0
588.0
588.0
0.0
439.0
150.0
150.0
340.0
340.0
340.0
340.0
340.0
82.0
805.0
805.0
306.0
74.0
21.0
21.0
21.0
375.0
375.0
10.0
10.0
9.0
9.0
312.0
22.0
22.0
22.0
22.0
22.0
193.0
193.0
193.0
193.0
32.0
32.0
509.0
509.0
509.0
311.0
311.0
311.0
192.0
43.0
809.0
16.0
222.0
222.0
222.0
817.0
114.0
168.0
197.0
197.0
197.0
197.0
3.0
316.0
108.0
108.0
108.0
213.0
213.0
684.0
170.0
10.0
9.0
825.0
825.0
26.0
26.0
26.0
64.0
64.0
60.0
319.0
319.0
319.0
319.0
4.0
4.0
4.0
4.0
19.0
19.0
19.0
41.0
41.0
722.0
722.0
855.0
855.0
945.0
618.0
618.0
998.0
17.0
17.0
455.0
43.0
379.0
379.0
379.0
127.0
455.0
152.0
282.0
11.0
11.0
633.0
362.0
362.0
3.0
3.0
333.0
333.0
333.0
333.0
19.0
72.0
72.0
72.0
115.0
945.0
945.0
80.0
80.0
101.0
101.0
101.0
254.0
515.0
488.0
488.0
488.0
1.0
1.0
88.0
88.0
102.0
102.0
102.0
102.0
355.0
355.0
879.0
879.0
94.0
94.0
94.0
284.0
343.0
343.0
100.0
24.0
24.0
5.0
5.0
5.0
509.0
82.0
82.0
82.0
740.0
705.0
705.0
687.0
82.0
82.0
82.0
497.0
35.0
35.0
168.0
100.0
100.0
114.0
148.0
148.0
148.0
40.0
40.0
40.0
114.0
966.0
120.0
120.0
120.0
582.0
582.0
582.0
26.0
26.0
26.0
1.0
627.0
40.0
40.0
40.0
40.0
583.0
305.0
305.0
22.0
22.0
557.0
557.0
557.0
557.0
21.0
21.0
111.0
246.0
246.0
246.0
253.0
0.0
0.0
82.0
82.0
55.0
296.0
296.0
296.0
480.0
480.0
8.0
286.0
144.0
49.0
574.0
574.0
574.0
558.0
558.0
558.0
310.0
5.0
5.0
5.0
2.0
2.0
294.0
294.0
58.0
19.0
19.0
19.0
86.0
86.0
86.0
278.0
406.0
406.0
406.0
406.0
627.0
627.0
627.0
939.0
939.0
939.0
282.0
282.0
407.0
804.0
56.0
33.0
33.0
33.0
111.0
111.0
111.0
191.0
191.0
23.0
23.0
23.0
23.0
439.0
439.0
439.0
376.0
376.0
376.0
376.0
89.0
301.0
301.0
798.0
798.0
60.0
302.0
302.0
146.0
146.0
190.0
190.0
592.0
515.0
515.0
36.0
36.0
36.0
164.0
164.0
164.0
182.0
182.0
182.0
88.0
88.0
251.0
532.0
539.0
539.0
15.0
15.0
15.0
332.0
62.0
62.0
62.0
8.0
8.0
24.0
24.0
384.0
36.0
56.0
674.0
20.0
94.0
94.0
459.0
459.0
120.0
885.0
1.0
1.0
1.0
1.0
4.0
120.0
120.0
23.0
583.0
479.0
479.0
608.0
608.0
608.0
115.0
5.0
5.0
57.0
40.0
242.0
242.0
242.0
40.0
40.0
180.0
72.0
42.0
2.0
925.0
925.0
925.0
903.0
903.0
473.0
473.0
473.0
473.0
152.0
152.0
2.0
0.0
3.0
3.0
794.0
794.0
794.0
48.0
48.0
470.0
355.0
355.0
405.0
55.0
4.0
4.0
556.0
1.0
1.0
3.0
3.0
19.0
296.0
296.0
317.0
317.0
65.0
65.0
558.0
558.0
558.0
558.0
282.0
282.0
60.0
60.0
100.0
978.0
978.0
51.0
51.0
51.0
51.0
886.0
886.0
525.0
525.0
210.0
210.0
210.0
210.0
1.0
1.0
0.0
35.0
35.0
976.0
192.0
192.0
192.0
338.0
338.0
338.0
4.0
4.0
4.0
360.0
286.0
286.0
337.0
337.0
337.0
337.0
6.0
302.0
302.0
302.0
249.0
249.0
166.0
472.0
472.0
20.0
189.0
189.0
69.0
69.0
114.0
941.0
232.0
232.0
182.0
182.0
182.0
0.0
0.0
0.0
0.0
0.0
31.0
31.0
28.0
28.0
28.0
102.0
403.0
470.0
470.0
54.0
54.0
54.0
54.0
21.0
228.0
478.0
31.0
165.0
487.0
487.0
10.0
705.0
705.0
705.0
705.0
317.0
135.0
225.0
225.0
360.0
818.0
818.0
321.0
321.0
371.0
371.0
371.0
371.0
1.0
21.0
21.0
884.0
884.0
1.0
1.0
1.0
1.0
37.0
140.0
166.0
15.0
15.0
15.0
15.0
63.0
63.0
994.0
475.0
636.0
124.0
1.0
1.0
989.0
6.0
624.0
624.0
624.0
26.0
5.0
939.0
939.0
162.0
348.0
348.0
274.0
274.0
274.0
274.0
371.0
371.0
371.0
371.0
3.0
3.0
46.0
781.0
781.0
575.0
15.0
15.0
15.0
549.0
157.0
157.0
157.0
157.0
288.0
3.0
3.0
996.0
11.0
24.0
24.0
24.0
24.0
24.0
652.0
375.0
375.0
375.0
5.0
910.0
49.0
49.0
49.0
49.0
49.0
762.0
762.0
1.0
1.0
274.0
274.0
311.0
10.0
10.0
10.0
10.0
967.0
967.0
439.0
439.0
52.0
85.0
85.0
85.0
910.0
910.0
223.0
221.0
221.0
221.0
221.0
100.0
638.0
638.0
111.0
111.0
55.0
55.0
59.0
59.0
370.0
370.0
370.0
370.0
982.0
105.0
105.0
10.0
10.0
10.0
28.0
28.0
28.0
0.0
4.0
4.0
56.0
56.0
941.0
941.0
941.0
579.0
579.0
579.0
579.0
41.0
71.0
400.0
400.0
400.0
400.0
400.0
26.0
26.0
26.0
150.0
150.0
150.0
150.0
91.0
33.0
33.0
33.0
515.0
515.0
26.0
198.0
93.0
93.0
727.0
664.0
210.0
210.0
55.0
55.0
55.0
55.0
514.0
60.0
60.0
4.0
4.0
4.0
375.0
737.0
133.0
133.0
939.0
939.0
939.0
282.0
470.0
168.0
539.0
539.0
539.0
539.0
539.0
252.0
252.0
252.0
286.0
67.0
6.0
439.0
238.0
3.0
3.0
3.0
93.0
93.0
93.0
93.0
93.0
33.0
356.0
356.0
5.0
5.0
10.0
39.0
276.0
276.0
276.0
994.0
686.0
686.0
861.0
861.0
134.0
134.0
134.0
134.0
134.0
21.0
21.0
12.0
259.0
248.0
84.0
84.0
29.0
29.0
29.0
29.0
13.0
13.0
873.0
873.0
873.0
33.0
2.0
2.0
493.0
21.0
21.0
21.0
31.0
31.0
224.0
259.0
93.0
93.0
64.0
64.0
111.0
158.0
885.0
885.0
885.0
885.0
12.0
12.0
813.0
125.0
125.0
125.0
15.0
15.0
15.0
4.0
0.0
70.0
70.0
206.0
206.0
206.0
206.0
25.0
25.0
25.0
371.0
371.0
606.0
922.0
922.0
32.0
21.0
675.0
675.0
729.0
264.0
264.0
264.0
197.0
197.0
203.0
203.0
9.0
9.0
360.0
360.0
254.0
236.0
236.0
874.0
874.0
874.0
874.0
874.0
476.0
476.0
476.0
476.0
311.0
5.0
269.0
269.0
269.0
631.0
631.0
788.0
788.0
3.0
3.0
3.0
574.0
312.0
312.0
209.0
907.0
2.0
2.0
66.0
19.0
182.0
182.0
473.0
32.0
37.0
37.0
29.0
138.0
138.0
0.0
0.0
0.0
0.0
0.0
0.0
0.0
93.0
93.0
93.0
736.0
652.0
183.0
183.0
72.0
72.0
72.0
72.0
269.0
259.0
60.0
60.0
60.0
370.0
370.0
370.0
370.0
216.0
216.0
75.0
75.0
340.0
340.0
338.0
375.0
375.0
375.0
375.0
189.0
498.0
498.0
362.0
362.0
362.0
362.0
362.0
448.0
448.0
448.0
98.0
98.0
98.0
2.0
804.0
804.0
371.0
825.0
440.0
440.0
440.0
16.0
16.0
16.0
16.0
16.0
311.0
311.0
414.0
414.0
40.0
40.0
90.0
88.0
740.0
39.0
39.0
39.0
39.0
269.0
353.0
353.0
353.0
174.0
20.0
20.0
20.0
103.0
103.0
177.0
177.0
150.0
150.0
150.0
150.0
2.0
2.0
2.0
20.0
20.0
976.0
341.0
30.0
925.0
925.0
925.0
319.0
179.0
179.0
33.0
42.0
793.0
793.0
27.0
633.0
633.0
88.0
267.0
429.0
962.0
962.0
962.0
962.0
61.0
61.0
61.0
133.0
80.0
333.0
49.0
577.0
0.0
40.0
40.0
40.0
40.0
25.0
623.0
623.0
623.0
623.0
114.0
114.0
47.0
47.0
47.0
21.0
21.0
21.0
21.0
61.0
47.0
47.0
758.0
758.0
758.0
299.0
299.0
299.0
61.0
61.0
25.0
5.0
5.0
5.0
5.0
795.0
115.0
115.0
14.0
14.0
14.0
9.0
281.0
281.0
191.0
574.0
574.0
574.0
70.0
934.0
934.0
884.0
884.0
105.0
11.0
608.0
608.0
878.0
878.0
85.0
85.0
248.0
248.0
248.0
248.0
248.0
60.0
60.0
7.0
391.0
391.0
535.0
28.0
28.0
91.0
91.0
91.0
21.0
347.0
872.0
872.0
64.0
64.0
559.0
698.0
353.0
353.0
13.0
967.0
33.0
11.0
11.0
11.0
114.0
114.0
114.0
76.0
38.0
38.0
64.0
732.0
732.0
732.0
5.0
5.0
249.0
249.0
894.0
855.0
855.0
855.0
855.0
945.0
566.0
566.0
138.0
138.0
138.0
3.0
3.0
3.0
39.0
558.0
558.0
183.0
183.0
183.0
183.0
183.0
9.0
9.0
9.0
73.0
73.0
42.0
879.0
879.0
879.0
574.0
574.0
362.0
419.0
743.0
115.0
57.0
22.0
548.0
548.0
548.0
85.0
85.0
85.0
341.0
341.0
341.0
341.0
341.0
549.0
549.0
29.0
29.0
802.0
802.0
268.0
268.0
6.0
6.0
6.0
6.0
229.0
229.0
229.0
232.0
232.0
232.0
341.0
815.0
815.0
815.0
5.0
779.0
23.0
23.0
23.0
3.0
24.0
538.0
917.0
917.0
509.0
15.0
353.0
353.0
353.0
10.0
10.0
934.0
934.0
627.0
627.0
107.0
258.0
258.0
106.0
111.0
111.0
111.0
111.0
2.0
2.0
2.0
13.0
13.0
424.0
44.0
44.0
44.0
44.0
93.0
93.0
93.0
73.0
73.0
73.0
73.0
73.0
796.0
796.0
168.0
168.0
36.0
36.0
36.0
9.0
519.0
50.0
50.0
1.0
1.0
380.0
104.0
775.0
775.0
140.0
67.0
67.0
67.0
88.0
88.0
88.0
88.0
42.0
42.0
182.0
182.0
182.0
2.0
50.0
50.0
62.0
62.0
21.0
21.0
15.0
15.0
157.0
116.0
356.0
356.0
356.0
356.0
21.0
873.0
4.0
4.0
14.0
158.0
6.0
6.0
43.0
43.0
43.0
43.0
784.0
784.0
784.0
212.0
114.0
114.0
114.0
97.0
97.0
97.0
26.0
26.0
11.0
11.0
11.0
291.0
874.0
6.0
6.0
384.0
384.0
104.0
104.0
9.0
323.0
323.0
323.0
323.0
253.0
253.0
4.0
461.0
461.0
194.0
47.0
47.0
309.0
686.0
686.0
475.0
251.0
362.0
362.0
115.0
407.0
23.0
23.0
173.0
173.0
9.0
9.0
9.0
9.0
9.0
606.0
606.0
140.0
36.0
36.0
36.0
3.0
1.0
1.0
1.0
1.0
658.0
408.0
305.0
639.0
6.0
6.0
141.0
19.0
19.0
182.0
115.0
115.0
405.0
118.0
118.0
118.0
118.0
6.0
79.0
314.0
314.0
27.0
38.0
44.0
44.0
375.0
375.0
63.0
17.0
17.0
17.0
2.0
135.0
38.0
220.0
87.0
100.0
100.0
274.0
274.0
170.0
170.0
12.0
162.0
162.0
924.0
556.0
556.0
556.0
414.0
28.0
28.0
33.0
33.0
36.0
4.0
548.0
548.0
548.0
989.0
989.0
989.0
989.0
899.0
899.0
899.0
10.0
10.0
673.0
673.0
964.0
964.0
964.0
964.0
205.0
205.0
205.0
205.0
205.0
13.0
13.0
141.0
141.0
9.0
9.0
2.0
283.0
283.0
283.0
283.0
10.0
63.0
63.0
276.0
276.0
221.0
221.0
7.0
7.0
118.0
118.0
118.0
118.0
98.0
98.0
11.0
11.0
11.0
11.0
10.0
10.0
0.0
5.0
5.0
5.0
276.0
276.0
276.0
587.0
587.0
587.0
587.0
455.0
455.0
455.0
455.0
455.0
455.0
43.0
424.0
424.0
424.0
407.0
657.0
18.0
7.0
7.0
7.0
31.0
4.0
4.0
827.0
95.0
100.0
100.0
7.0
601.0
601.0
601.0
381.0
0.0
5.0
22.0
22.0
426.0
426.0
19.0
19.0
19.0
19.0
221.0
221.0
971.0
971.0
971.0
557.0
557.0
557.0
29.0
29.0
29.0
22.0
22.0
73.0
73.0
114.0
114.0
21.0
21.0
812.0
781.0
781.0
347.0
29.0
34.0
35.0
264.0
264.0
2.0
2.0
286.0
286.0
286.0
456.0
456.0
549.0
549.0
36.0
36.0
36.0
36.0
906.0
906.0
906.0
53.0
53.0
125.0
125.0
125.0
39.0
39.0
39.0
407.0
407.0
233.0
233.0
233.0
233.0
233.0
100.0
100.0
100.0
100.0
100.0
13.0
13.0
13.0
967.0
967.0
16.0
16.0
16.0
55.0
574.0
574.0
168.0
168.0
213.0
539.0
294.0
236.0
236.0
650.0
26.0
59.0
2.0
2.0
2.0
717.0
717.0
717.0
21.0
21.0
42.0
42.0
42.0
43.0
43.0
85.0
302.0
251.0
218.0
218.0
24.0
24.0
110.0
14.0
21.0
255.0
255.0
125.0
125.0
269.0
269.0
542.0
542.0
542.0
59.0
539.0
539.0
487.0
2.0
2.0
2.0
3.0
3.0
127.0
127.0
246.0
246.0
246.0
246.0
50.0
14.0
14.0
21.0
21.0
21.0
21.0
100.0
374.0
708.0
46.0
48.0
8.0
8.0
23.0
23.0
23.0
3.0
3.0
42.0
2.0
2.0
2.0
611.0
487.0
487.0
394.0
6.0
6.0
0.0
0.0
0.0
922.0
922.0
2.0
375.0
25.0
25.0
25.0
14.0
14.0
474.0
3.0
3.0
631.0
631.0
26.0
295.0
681.0
681.0
3.0
3.0
311.0
19.0
19.0
19.0
434.0
434.0
434.0
102.0
41.0
41.0
199.0
4.0
4.0
42.0
42.0
42.0
42.0
15.0
15.0
15.0
296.0
296.0
9.0
498.0
135.0
262.0
262.0
262.0
506.0
37.0
37.0
37.0
37.0
211.0
26.0
323.0
32.0
4.0
4.0
100.0
55.0
18.0
43.0
223.0
282.0
282.0
282.0
41.0
22.0
994.0
85.0
31.0
31.0
16.0
16.0
16.0
220.0
553.0
553.0
553.0
553.0
1.0
243.0
15.0
15.0
610.0
610.0
209.0
343.0
343.0
572.0
572.0
0.0
0.0
0.0
0.0
0.0
461.0
461.0
461.0
878.0
321.0
268.0
333.0
333.0
260.0
260.0
15.0
614.0
286.0
61.0
61.0
152.0
152.0
152.0
152.0
152.0
25.0
25.0
25.0
25.0
71.0
71.0
486.0
23.0
141.0
141.0
141.0
141.0
23.0
23.0
88.0
2.0
2.0
304.0
287.0
29.0
193.0
115.0
115.0
878.0
878.0
348.0
348.0
348.0
76.0
76.0
76.0
176.0
176.0
72.0
974.0
974.0
974.0
152.0
152.0
222.0
243.0
243.0
736.0
36.0
36.0
36.0
100.0
2.0
2.0
946.0
946.0
9.0
44.0
44.0
503.0
26.0
26.0
947.0
1.0
1.0
168.0
21.0
137.0
137.0
36.0
36.0
103.0
152.0
152.0
27.0
27.0
137.0
137.0
137.0
1.0
255.0
33.0
794.0
333.0
21.0
21.0
21.0
21.0
21.0
21.0
61.0
61.0
61.0
478.0
478.0
478.0
478.0
478.0
478.0
18.0
18.0
2.0
2.0
461.0
91.0
69.0
69.0
69.0
39.0
39.0
39.0
40.0
338.0
338.0
366.0
366.0
366.0
424.0
424.0
424.0
424.0
64.0
64.0
204.0
204.0
204.0
906.0
72.0
18.0
18.0
24.0
24.0
24.0
952.0
583.0
868.0
868.0
24.0
15.0
15.0
15.0
180.0
224.0
224.0
25.0
118.0
118.0
118.0
574.0
61.0
61.0
61.0
61.0
233.0
13.0
13.0
13.0
3.0
3.0
0.0
0.0
0.0
37.0
29.0
11.0
26.0
26.0
26.0
70.0
235.0
235.0
235.0
246.0
242.0
242.0
242.0
154.0
154.0
24.0
24.0
240.0
240.0
2.0
2.0
2.0
31.0
3.0
3.0
547.0
547.0
547.0
601.0
601.0
40.0
40.0
441.0
441.0
70.0
70.0
33.0
509.0
157.0
157.0
25.0
803.0
803.0
803.0
803.0
803.0
147.0
147.0
58.0
58.0
867.0
22.0
139.0
139.0
17.0
370.0
370.0
515.0
337.0
337.0
337.0
7.0
7.0
27.0
27.0
489.0
489.0
539.0
539.0
224.0
108.0
0.0
416.0
115.0
115.0
813.0
813.0
813.0
813.0
813.0
0.0
17.0
108.0
108.0
237.0
237.0
83.0
83.0
209.0
209.0
460.0
115.0
115.0
115.0
135.0
173.0
102.0
102.0
102.0
962.0
43.0
23.0
686.0
686.0
686.0
686.0
28.0
14.0
14.0
26.0
873.0
873.0
114.0
487.0
284.0
284.0
284.0
26.0
26.0
323.0
6.0
439.0
5.0
38.0
38.0
38.0
57.0
57.0
57.0
338.0
338.0
338.0
225.0
225.0
225.0
5.0
5.0
5.0
5.0
180.0
7.0
7.0
7.0
7.0
323.0
45.0
45.0
45.0
45.0
454.0
454.0
454.0
454.0
454.0
454.0
558.0
558.0
558.0
558.0
439.0
594.0
594.0
594.0
445.0
445.0
588.0
962.0
962.0
962.0
962.0
208.0
208.0
208.0
208.0
208.0
166.0
905.0
886.0
886.0
886.0
320.0
320.0
320.0
320.0
0.0
262.0
262.0
262.0
903.0
101.0
101.0
175.0
218.0
122.0
92.0
92.0
92.0
92.0
92.0
299.0
48.0
48.0
48.0
48.0
234.0
574.0
574.0
347.0
347.0
317.0
317.0
317.0
317.0
57.0
57.0
61.0
61.0
22.0
22.0
22.0
22.0
22.0
232.0
232.0
232.0
232.0
775.0
775.0
775.0
10.0
33.0
33.0
86.0
41.0
792.0
106.0
28.0
28.0
28.0
845.0
246.0
45.0
45.0
614.0
614.0
614.0
550.0
550.0
550.0
976.0
823.0
658.0
658.0
2.0
2.0
2.0
76.0
76.0
28.0
456.0
696.0
696.0
696.0
696.0
100.0
100.0
100.0
332.0
3.0
0.0
0.0
296.0
296.0
296.0
296.0
296.0
983.0
983.0
6.0
6.0
6.0
6.0
120.0
120.0
120.0
5.0
10.0
10.0
42.0
1.0
556.0
556.0
239.0
239.0
239.0
662.0
662.0
37.0
87.0
87.0
8.0
8.0
8.0
8.0
10.0
10.0
10.0
309.0
346.0
32.0
329.0
701.0
701.0
221.0
221.0
221.0
84.0
127.0
127.0
127.0
127.0
127.0
127.0
696.0
9.0
9.0
583.0
583.0
583.0
192.0
91.0
91.0
566.0
566.0
566.0
566.0
37.0
864.0
864.0
0.0
75.0
75.0
6.0
6.0
600.0
247.0
247.0
696.0
2.0
2.0
2.0
146.0
146.0
914.0
712.0
5.0
5.0
286.0
33.0
33.0
978.0
978.0
978.0
978.0
108.0
108.0
108.0
108.0
108.0
108.0
11.0
8.0
665.0
15.0
15.0
15.0
0.0
0.0
550.0
550.0
0.0
55.0
29.0
29.0
238.0
10.0
127.0
127.0
12.0
10.0
10.0
10.0
10.0
36.0
36.0
36.0
28.0
28.0
4.0
4.0
679.0
679.0
679.0
94.0
10.0
203.0
203.0
203.0
203.0
279.0
279.0
4.0
4.0
274.0
274.0
759.0
759.0
479.0
479.0
759.0
282.0
282.0
282.0
337.0
337.0
628.0
33.0
33.0
11.0
11.0
11.0
11.0
94.0
94.0
94.0
143.0
27.0
27.0
27.0
698.0
684.0
684.0
684.0
684.0
684.0
684.0
224.0
8.0
554.0
10.0
32.0
5.0
5.0
380.0
380.0
19.0
19.0
19.0
19.0
10.0
10.0
10.0
10.0
373.0
373.0
373.0
360.0
360.0
35.0
35.0
35.0
35.0
35.0
775.0
775.0
37.0
815.0
815.0
815.0
225.0
924.0
139.0
3.0
24.0
24.0
24.0
3.0
3.0
348.0
348.0
63.0
8.0
8.0
391.0
193.0
193.0
80.0
80.0
80.0
80.0
80.0
15.0
879.0
757.0
757.0
454.0
72.0
72.0
72.0
72.0
72.0
72.0
139.0
139.0
139.0
375.0
375.0
375.0
100.0
503.0
614.0
614.0
649.0
20.0
98.0
206.0
206.0
206.0
50.0
50.0
50.0
803.0
803.0
803.0
803.0
59.0
59.0
59.0
278.0
278.0
278.0
0.0
9.0
9.0
9.0
9.0
41.0
587.0
587.0
587.0
587.0
587.0
855.0
168.0
4.0
1.0
147.0
147.0
14.0
156.0
156.0
0.0
0.0
0.0
32.0
120.0
120.0
120.0
15.0
15.0
311.0
158.0
144.0
489.0
489.0
489.0
56.0
56.0
56.0
239.0
131.0
131.0
366.0
366.0
36.0
36.0
36.0
991.0
991.0
94.0
93.0
93.0
93.0
20.0
20.0
6.0
370.0
550.0
550.0
550.0
777.0
777.0
777.0
777.0
777.0
777.0
249.0
813.0
813.0
0.0
0.0
0.0
120.0
410.0
410.0
410.0
32.0
32.0
72.0
72.0
72.0
72.0
72.0
72.0
72.0
84.0
63.0
3.0
3.0
120.0
878.0
456.0
160.0
5.0
157.0
157.0
43.0
26.0
26.0
26.0
26.0
255.0
209.0
4.0
4.0
323.0
74.0
74.0
91.0
91.0
32.0
32.0
13.0
13.0
13.0
168.0
599.0
599.0
216.0
216.0
659.0
659.0
428.0
428.0
665.0
665.0
63.0
934.0
461.0
461.0
793.0
793.0
793.0
206.0
807.0
807.0
193.0
193.0
193.0
193.0
132.0
22.0
22.0
22.0
22.0
22.0
1.0
1.0
94.0
8.0
8.0
949.0
949.0
182.0
302.0
15.0
15.0
658.0
658.0
658.0
461.0
461.0
3.0
3.0
43.0
43.0
43.0
43.0
43.0
35.0
35.0
35.0
4.0
4.0
4.0
4.0
6.0
6.0
9.0
9.0
311.0
311.0
14.0
21.0
21.0
21.0
9.0
9.0
9.0
9.0
978.0
978.0
148.0
182.0
94.0
94.0
94.0
94.0
611.0
611.0
618.0
618.0
618.0
70.0
70.0
70.0
196.0
196.0
196.0
507.0
507.0
507.0
507.0
507.0
183.0
183.0
183.0
209.0
209.0
209.0
209.0
20.0
618.0
45.0
45.0
45.0
254.0
254.0
312.0
312.0
168.0
168.0
168.0
231.0
231.0
231.0
856.0
856.0
856.0
574.0
574.0
574.0
109.0
109.0
26.0
26.0
239.0
1.0
1.0
1.0
22.0
102.0
102.0
124.0
124.0
439.0
109.0
925.0
925.0
925.0
62.0
0.0
0.0
249.0
249.0
249.0
291.0
18.0
18.0
19.0
19.0
5.0
9.0
9.0
9.0
44.0
44.0
44.0
15.0
15.0
15.0
477.0
56.0
1.0
161.0
161.0
161.0
93.0
4.0
4.0
4.0
4.0
4.0
101.0
101.0
101.0
104.0
49.0
15.0
15.0
717.0
717.0
717.0
745.0
55.0
235.0
235.0
226.0
226.0
187.0
23.0
23.0
23.0
22.0
535.0
535.0
535.0
550.0
732.0
732.0
192.0
278.0
695.0
549.0
549.0
2.0
2.0
2.0
2.0
2.0
2.0
4.0
4.0
4.0
4.0
28.0
108.0
403.0
403.0
403.0
403.0
403.0
456.0
456.0
456.0
429.0
429.0
429.0
429.0
35.0
35.0
35.0
35.0
225.0
152.0
152.0
39.0
39.0
161.0
161.0
161.0
161.0
161.0
180.0
11.0
11.0
11.0
222.0
222.0
222.0
222.0
44.0
44.0
279.0
262.0
262.0
262.0
43.0
43.0
43.0
8.0
33.0
33.0
33.0
25.0
25.0
25.0
91.0
91.0
91.0
91.0
91.0
676.0
506.0
506.0
0.0
3.0
3.0
11.0
22.0
583.0
253.0
253.0
253.0
120.0
120.0
125.0
125.0
125.0
323.0
323.0
232.0
232.0
232.0
330.0
330.0
2.0
407.0
407.0
60.0
60.0
60.0
60.0
90.0
85.0
85.0
85.0
85.0
4.0
4.0
323.0
26.0
85.0
85.0
85.0
85.0
85.0
108.0
111.0
9.0
26.0
669.0
302.0
302.0
34.0
34.0
34.0
2.0
32.0
32.0
548.0
548.0
37.0
37.0
171.0
171.0
111.0
111.0
111.0
441.0
441.0
441.0
154.0
4.0
63.0
145.0
145.0
145.0
246.0
915.0
915.0
182.0
8.0
8.0
8.0
41.0
41.0
1.0
1.0
183.0
183.0
183.0
72.0
72.0
710.0
710.0
710.0
360.0
57.0
1.0
1.0
1.0
285.0
285.0
10.0
10.0
0.0
12.0
12.0
37.0
37.0
37.0
60.0
60.0
945.0
299.0
299.0
299.0
299.0
736.0
736.0
423.0
423.0
63.0
60.0
4.0
4.0
165.0
165.0
165.0
405.0
405.0
930.0
930.0
930.0
623.0
26.0
26.0
26.0
26.0
26.0
244.0
244.0
135.0
135.0
166.0
166.0
166.0
166.0
166.0
59.0
59.0
59.0
59.0
59.0
80.0
80.0
80.0
80.0
320.0
320.0
320.0
147.0
3.0
3.0
3.0
3.0
3.0
22.0
22.0
728.0
88.0
5.0
5.0
5.0
360.0
360.0
109.0
109.0
0.0
761.0
761.0
761.0
305.0
761.0
761.0
107.0
107.0
107.0
311.0
317.0
114.0
951.0
951.0
926.0
926.0
926.0
926.0
11.0
11.0
11.0
11.0
559.0
559.0
100.0
100.0
100.0
14.0
107.0
107.0
107.0
247.0
801.0
801.0
260.0
260.0
344.0
344.0
114.0
114.0
114.0
469.0
8.0
8.0
8.0
8.0
8.0
8.0
8.0
8.0
102.0
45.0
45.0
45.0
15.0
762.0
762.0
658.0
658.0
754.0
754.0
754.0
79.0
254.0
254.0
381.0
157.0
157.0
157.0
157.0
183.0
183.0
183.0
34.0
34.0
1.0
1.0
1.0
310.0
310.0
310.0
310.0
340.0
378.0
57.0
57.0
915.0
915.0
4.0
4.0
76.0
85.0
686.0
686.0
686.0
310.0
76.0
7.0
7.0
7.0
421.0
421.0
801.0
801.0
801.0
801.0
801.0
209.0
209.0
61.0
61.0
4.0
4.0
4.0
34.0
34.0
198.0
24.0
2.0
2.0
2.0
0.0
347.0
347.0
10.0
10.0
29.0
29.0
12.0
383.0
383.0
827.0
2.0
64.0
64.0
3.0
98.0
323.0
285.0
285.0
8.0
8.0
8.0
42.0
399.0
399.0
6.0
6.0
120.0
84.0
84.0
84.0
84.0
72.0
51.0
51.0
51.0
51.0
649.0
649.0
649.0
302.0
302.0
182.0
182.0
161.0
161.0
161.0
161.0
86.0
86.0
599.0
599.0
599.0
599.0
182.0
11.0
180.0
180.0
41.0
41.0
41.0
1.0
44.0
7.0
7.0
7.0
184.0
184.0
184.0
353.0
353.0
18.0
48.0
2.0
2.0
715.0
20.0
20.0
20.0
611.0
611.0
611.0
611.0
177.0
177.0
686.0
686.0
164.0
164.0
3.0
3.0
305.0
305.0
305.0
42.0
42.0
5.0
5.0
5.0
0.0
94.0
94.0
94.0
94.0
94.0
324.0
4.0
4.0
20.0
20.0
15.0
15.0
72.0
72.0
72.0
9.0
590.0
590.0
590.0
120.0
92.0
55.0
55.0
11.0
132.0
132.0
132.0
11.0
106.0
106.0
106.0
32.0
9.0
108.0
78.0
78.0
78.0
0.0
0.0
0.0
115.0
115.0
115.0
664.0
664.0
664.0
664.0
795.0
795.0
795.0
795.0
795.0
168.0
168.0
687.0
133.0
50.0
50.0
712.0
712.0
712.0
712.0
712.0
182.0
182.0
182.0
25.0
148.0
148.0
148.0
148.0
98.0
98.0
2.0
2.0
2.0
2.0
252.0
252.0
305.0
305.0
614.0
614.0
26.0
84.0
139.0
11.0
11.0
234.0
234.0
42.0
42.0
42.0
15.0
15.0
685.0
954.0
5.0
5.0
45.0
45.0
967.0
439.0
803.0
803.0
803.0
803.0
803.0
803.0
832.0
832.0
3.0
3.0
3.0
183.0
16.0
16.0
16.0
173.0
925.0
925.0
925.0
23.0
23.0
327.0
327.0
327.0
61.0
61.0
279.0
286.0
286.0
22.0
22.0
22.0
3.0
26.0
26.0
26.0
311.0
311.0
695.0
462.0
657.0
925.0
925.0
1.0
1.0
1.0
515.0
94.0
94.0
49.0
846.0
846.0
29.0
29.0
27.0
27.0
42.0
42.0
113.0
55.0
0.0
538.0
4.0
4.0
4.0
11.0
19.0
558.0
362.0
67.0
67.0
67.0
229.0
229.0
148.0
60.0
60.0
249.0
249.0
375.0
375.0
4.0
28.0
28.0
28.0
28.0
247.0
247.0
247.0
247.0
132.0
132.0
336.0
336.0
684.0
684.0
813.0
813.0
165.0
165.0
165.0
165.0
165.0
25.0
297.0
297.0
62.0
62.0
514.0
514.0
15.0
873.0
873.0
873.0
873.0
873.0
215.0
215.0
215.0
215.0
215.0
8.0
976.0
976.0
284.0
284.0
284.0
2.0
548.0
548.0
945.0
945.0
937.0
45.0
45.0
45.0
2.0
24.0
24.0
170.0
170.0
170.0
454.0
454.0
24.0
24.0
311.0
311.0
26.0
26.0
148.0
148.0
148.0
116.0
3.0
3.0
3.0
912.0
912.0
35.0
35.0
35.0
35.0
43.0
43.0
150.0
150.0
150.0
302.0
302.0
302.0
256.0
100.0
100.0
100.0
462.0
462.0
462.0
4.0
4.0
93.0
100.0
100.0
393.0
393.0
241.0
251.0
251.0
94.0
549.0
250.0
17.0
291.0
291.0
291.0
65.0
65.0
65.0
273.0
273.0
341.0
0.0
0.0
0.0
360.0
531.0
531.0
74.0
6.0
406.0
406.0
79.0
602.0
602.0
698.0
84.0
84.0
84.0
84.0
57.0
556.0
556.0
188.0
188.0
36.0
303.0
303.0
303.0
40.0
40.0
25.0
25.0
25.0
928.0
639.0
639.0
78.0
784.0
784.0
282.0
351.0
954.0
954.0
311.0
49.0
906.0
906.0
906.0
906.0
120.0
391.0
391.0
391.0
182.0
538.0
64.0
64.0
550.0
550.0
1.0
293.0
149.0
149.0
879.0
879.0
879.0
879.0
662.0
662.0
662.0
341.0
14.0
14.0
109.0
109.0
109.0
276.0
574.0
475.0
475.0
5.0
5.0
5.0
5.0
5.0
192.0
192.0
222.0
222.0
222.0
222.0
179.0
179.0
994.0
741.0
574.0
29.0
29.0
475.0
475.0
338.0
183.0
183.0
183.0
23.0
291.0
35.0
69.0
875.0
875.0
220.0
220.0
37.0
37.0
866.0
866.0
95.0
9.0
9.0
803.0
803.0
5.0
0.0
0.0
38.0
72.0
26.0
26.0
636.0
636.0
636.0
813.0
61.0
19.0
111.0
4.0
67.0
67.0
67.0
90.0
47.0
25.0
727.0
727.0
727.0
727.0
27.0
27.0
27.0
107.0
107.0
62.0
62.0
50.0
134.0
134.0
134.0
57.0
57.0
813.0
813.0
367.0
367.0
367.0
279.0
279.0
279.0
9.0
9.0
9.0
9.0
9.0
126.0
126.0
191.0
191.0
107.0
107.0
133.0
187.0
187.0
187.0
6.0
6.0
19.0
369.0
369.0
3.0
3.0
3.0
825.0
825.0
825.0
825.0
825.0
13.0
13.0
784.0
240.0
48.0
48.0
48.0
503.0
503.0
25.0
0.0
0.0
0.0
182.0
379.0
16.0
16.0
102.0
102.0
102.0
26.0
236.0
236.0
1.0
35.0
201.0
542.0
43.0
654.0
654.0
654.0
84.0
84.0
11.0
11.0
11.0
818.0
818.0
133.0
587.0
587.0
587.0
356.0
28.0
169.0
169.0
191.0
191.0
62.0
62.0
510.0
119.0
574.0
0.0
0.0
0.0
0.0
578.0
578.0
6.0
6.0
10.0
10.0
10.0
632.0
25.0
25.0
25.0
5.0
5.0
5.0
14.0
115.0
115.0
106.0
868.0
868.0
868.0
143.0
143.0
229.0
353.0
353.0
65.0
65.0
467.0
467.0
467.0
467.0
165.0
165.0
226.0
226.0
94.0
2.0
9.0
9.0
9.0
233.0
24.0
24.0
7.0
79.0
270.0
489.0
489.0
489.0
17.0
3.0
3.0
3.0
13.0
13.0
13.0
224.0
224.0
2.0
2.0
1.0
944.0
22.0
22.0
22.0
127.0
211.0
550.0
820.0
820.0
56.0
56.0
102.0
825.0
825.0
439.0
126.0
6.0
812.0
193.0
193.0
193.0
117.0
117.0
413.0
232.0
232.0
86.0
86.0
86.0
348.0
348.0
20.0
20.0
4.0
5.0
5.0
5.0
165.0
165.0
34.0
34.0
34.0
34.0
82.0
82.0
82.0
332.0
332.0
332.0
332.0
28.0
28.0
285.0
80.0
80.0
80.0
80.0
549.0
238.0
238.0
238.0
878.0
878.0
878.0
549.0
183.0
611.0
611.0
611.0
125.0
125.0
369.0
15.0
15.0
15.0
467.0
903.0
428.0
27.0
27.0
27.0
775.0
4.0
34.0
797.0
221.0
221.0
221.0
111.0
111.0
111.0
976.0
976.0
459.0
144.0
144.0
144.0
144.0
696.0
696.0
954.0
954.0
39.0
27.0
27.0
27.0
658.0
658.0
658.0
658.0
658.0
152.0
152.0
152.0
158.0
158.0
0.0
0.0
25.0
25.0
25.0
98.0
98.0
98.0
49.0
49.0
115.0
115.0
115.0
684.0
684.0
684.0
42.0
274.0
383.0
383.0
383.0
327.0
327.0
6.0
233.0
233.0
91.0
91.0
91.0
91.0
91.0
7.0
7.0
7.0
7.0
687.0
687.0
687.0
687.0
687.0
235.0
235.0
64.0
202.0
291.0
291.0
291.0
38.0
38.0
38.0
38.0
665.0
665.0
15.0
15.0
15.0
11.0
515.0
515.0
14.0
9.0
9.0
23.0
23.0
23.0
23.0
934.0
934.0
934.0
813.0
813.0
296.0
296.0
550.0
550.0
72.0
72.0
271.0
271.0
26.0
393.0
393.0
393.0
684.0
684.0
63.0
63.0
684.0
2.0
2.0
2.0
2.0
2.0
211.0
211.0
39.0
39.0
39.0
10.0
35.0
11.0
26.0
33.0
33.0
950.0
14.0
14.0
20.0
20.0
4.0
4.0
0.0
210.0
210.0
50.0
50.0
42.0
42.0
811.0
811.0
811.0
962.0
2.0
2.0
2.0
797.0
797.0
3.0
23.0
98.0
98.0
98.0
98.0
684.0
684.0
684.0
684.0
0.0
55.0
55.0
55.0
43.0
43.0
43.0
574.0
807.0
807.0
183.0
183.0
183.0
14.0
14.0
14.0
60.0
60.0
12.0
43.0
43.0
141.0
776.0
776.0
13.0
13.0
50.0
189.0
24.0
856.0
856.0
0.0
108.0
166.0
788.0
788.0
925.0
925.0
3.0
0.0
0.0
0.0
458.0
458.0
4.0
4.0
4.0
299.0
299.0
299.0
299.0
187.0
0.0
0.0
326.0
35.0
696.0
696.0
88.0
88.0
88.0
161.0
542.0
542.0
51.0
51.0
51.0
305.0
305.0
574.0
574.0
574.0
574.0
370.0
370.0
673.0
673.0
673.0
673.0
673.0
673.0
351.0
351.0
23.0
23.0
93.0
93.0
20.0
15.0
15.0
11.0
11.0
336.0
135.0
135.0
135.0
249.0
249.0
875.0
875.0
875.0
63.0
63.0
63.0
360.0
574.0
574.0
147.0
147.0
147.0
866.0
866.0
866.0
801.0
801.0
801.0
801.0
66.0
66.0
65.0
19.0
19.0
19.0
7.0
29.0
2.0
20.0
269.0
269.0
269.0
109.0
109.0
109.0
42.0
3.0
0.0
0.0
0.0
0.0
299.0
299.0
577.0
684.0
684.0
684.0
370.0
370.0
764.0
764.0
85.0
85.0
123.0
930.0
549.0
549.0
0.0
0.0
559.0
487.0
487.0
11.0
60.0
60.0
696.0
696.0
696.0
609.0
609.0
4.0
4.0
4.0
26.0
26.0
6.0
818.0
9.0
9.0
22.0
189.0
17.0
17.0
270.0
270.0
407.0
577.0
577.0
2.0
2.0
2.0
2.0
51.0
51.0
11.0
111.0
111.0
111.0
111.0
976.0
976.0
976.0
976.0
686.0
686.0
84.0
126.0
727.0
727.0
25.0
25.0
413.0
413.0
413.0
900.0
61.0
19.0
19.0
941.0
53.0
53.0
53.0
53.0
825.0
825.0
825.0
825.0
825.0
157.0
157.0
800.0
800.0
302.0
118.0
118.0
574.0
55.0
55.0
320.0
320.0
23.0
276.0
88.0
88.0
2.0
2.0
629.0
985.0
985.0
985.0
7.0
67.0
24.0
555.0
555.0
555.0
305.0
233.0
233.0
233.0
715.0
715.0
715.0
715.0
715.0
327.0
185.0
185.0
6.0
29.0
29.0
873.0
873.0
370.0
311.0
311.0
208.0
558.0
558.0
558.0
3.0
3.0
124.0
124.0
407.0
85.0
8.0
8.0
514.0
976.0
48.0
48.0
49.0
49.0
49.0
253.0
95.0
95.0
95.0
866.0
16.0
0.0
143.0
140.0
140.0
140.0
140.0
26.0
26.0
951.0
951.0
4.0
0.0
0.0
11.0
141.0
141.0
126.0
321.0
321.0
10.0
10.0
13.0
0.0
140.0
140.0
374.0
374.0
636.0
636.0
636.0
347.0
347.0
347.0
347.0
70.0
70.0
70.0
101.0
101.0
101.0
12.0
18.0
18.0
18.0
18.0
1.0
128.0
128.0
116.0
309.0
36.0
36.0
13.0
13.0
13.0
13.0
360.0
360.0
666.0
666.0
130.0
215.0
215.0
215.0
215.0
535.0
117.0
1.0
1.0
1.0
72.0
508.0
21.0
42.0
42.0
48.0
1.0
1.0
1.0
1.0
126.0
126.0
0.0
962.0
269.0
269.0
269.0
482.0
482.0
825.0
825.0
825.0
226.0
861.0
861.0
506.0
506.0
506.0
70.0
70.0
6.0
6.0
122.0
122.0
5.0
5.0
15.0
15.0
353.0
438.0
438.0
143.0
143.0
177.0
509.0
509.0
509.0
249.0
6.0
6.0
6.0
6.0
67.0
67.0
681.0
11.0
696.0
696.0
696.0
477.0
477.0
477.0
477.0
477.0
477.0
79.0
11.0
2.0
553.0
553.0
553.0
553.0
114.0
114.0
114.0
152.0
311.0
311.0
333.0
333.0
925.0
183.0
574.0
574.0
574.0
574.0
209.0
209.0
831.0
831.0
574.0
574.0
574.0
574.0
474.0
474.0
7.0
7.0
7.0
7.0
903.0
114.0
114.0
2.0
2.0
17.0
17.0
17.0
19.0
19.0
542.0
14.0
14.0
194.0
194.0
168.0
168.0
801.0
801.0
282.0
282.0
282.0
549.0
0.0
4.0
4.0
4.0
28.0
28.0
161.0
338.0
157.0
157.0
978.0
978.0
978.0
978.0
978.0
978.0
5.0
5.0
2.0
2.0
88.0
88.0
88.0
34.0
102.0
21.0
3.0
759.0
103.0
103.0
549.0
549.0
344.0
344.0
686.0
476.0
124.0
323.0
323.0
38.0
2.0
2.0
2.0
2.0
2.0
124.0
321.0
321.0
10.0
10.0
10.0
10.0
202.0
202.0
202.0
202.0
2.0
276.0
276.0
1.0
1.0
114.0
114.0
148.0
63.0
63.0
903.0
16.0
195.0
195.0
195.0
195.0
43.0
43.0
43.0
43.0
3.0
3.0
8.0
102.0
102.0
248.0
248.0
248.0
248.0
129.0
129.0
129.0
191.0
54.0
710.0
352.0
352.0
352.0
352.0
12.0
12.0
211.0
479.0
479.0
21.0
215.0
215.0
244.0
244.0
86.0
86.0
276.0
553.0
553.0
282.0
34.0
34.0
34.0
2.0
11.0
11.0
32.0
32.0
32.0
295.0
295.0
295.0
264.0
264.0
25.0
21.0
21.0
21.0
21.0
1.0
1.0
1.0
542.0
88.0
88.0
640.0
551.0
405.0
405.0
405.0
46.0
46.0
72.0
72.0
72.0
44.0
44.0
44.0
2.0
74.0
36.0
36.0
18.0
18.0
18.0
262.0
262.0
62.0
62.0
62.0
342.0
342.0
21.0
32.0
32.0
100.0
100.0
114.0
416.0
416.0
1.0
24.0
24.0
47.0
47.0
47.0
873.0
744.0
86.0
321.0
15.0
14.0
14.0
29.0
29.0
29.0
5.0
143.0
112.0
112.0
22.0
22.0
14.0
14.0
2.0
2.0
2.0
2.0
2.0
426.0
426.0
426.0
310.0
183.0
1.0
0.0
503.0
503.0
60.0
72.0
72.0
538.0
637.0
637.0
637.0
637.0
637.0
694.0
694.0
694.0
207.0
207.0
2.0
493.0
493.0
302.0
302.0
302.0
302.0
302.0
741.0
741.0
741.0
741.0
5.0
5.0
867.0
39.0
306.0
306.0
56.0
56.0
5.0
5.0
5.0
145.0
168.0
168.0
168.0
168.0
168.0
338.0
394.0
49.0
226.0
226.0
226.0
120.0
120.0
120.0
120.0
100.0
100.0
58.0
114.0
674.0
795.0
316.0
316.0
6.0
6.0
1.0
1.0
283.0
978.0
257.0
257.0
29.0
29.0
687.0
43.0
43.0
10.0
30.0
30.0
845.0
915.0
915.0
94.0
94.0
94.0
94.0
884.0
884.0
330.0
330.0
11.0
58.0
58.0
58.0
183.0
183.0
113.0
113.0
278.0
278.0
311.0
311.0
311.0
311.0
311.0
311.0
1.0
1.0
1.0
103.0
103.0
353.0
353.0
209.0
206.0
206.0
905.0
1.0
1.0
100.0
100.0
370.0
11.0
11.0
657.0
657.0
273.0
273.0
132.0
132.0
204.0
204.0
204.0
645.0
645.0
745.0
241.0
636.0
636.0
827.0
827.0
85.0
85.0
85.0
517.0
517.0
517.0
0.0
0.0
0.0
145.0
145.0
145.0
556.0
556.0
556.0
556.0
556.0
815.0
815.0
58.0
28.0
80.0
5.0
5.0
59.0
59.0
59.0
15.0
512.0
512.0
157.0
12.0
717.0
717.0
587.0
587.0
515.0
515.0
14.0
14.0
14.0
91.0
91.0
935.0
935.0
935.0
253.0
253.0
253.0
216.0
216.0
216.0
374.0
259.0
190.0
3.0
225.0
618.0
618.0
67.0
70.0
70.0
70.0
11.0
11.0
117.0
732.0
732.0
732.0
930.0
930.0
151.0
151.0
151.0
66.0
66.0
66.0
239.0
371.0
6.0
6.0
710.0
710.0
710.0
710.0
710.0
70.0
70.0
292.0
206.0
222.0
222.0
222.0
106.0
106.0
106.0
106.0
941.0
26.0
42.0
42.0
20.0
20.0
20.0
143.0
182.0
182.0
182.0
182.0
182.0
3.0
3.0
3.0
3.0
205.0
205.0
100.0
100.0
22.0
22.0
22.0
201.0
20.0
20.0
3.0
994.0
994.0
120.0
120.0
120.0
120.0
120.0
618.0
618.0
618.0
25.0
25.0
25.0
32.0
225.0
225.0
13.0
13.0
761.0
761.0
338.0
338.0
60.0
740.0
740.0
100.0
100.0
515.0
515.0
515.0
21.0
21.0
21.0
627.0
627.0
874.0
874.0
874.0
874.0
664.0
299.0
299.0
427.0
29.0
384.0
58.0
200.0
489.0
213.0
574.0
63.0
63.0
63.0
63.0
63.0
348.0
40.0
40.0
407.0
33.0
13.0
306.0
722.0
1.0
1.0
30.0
30.0
51.0
825.0
825.0
825.0
825.0
143.0
143.0
143.0
143.0
362.0
136.0
574.0
3.0
3.0
62.0
118.0
194.0
194.0
353.0
804.0
143.0
143.0
249.0
428.0
428.0
27.0
70.0
980.0
980.0
29.0
106.0
106.0
106.0
130.0
43.0
43.0
43.0
407.0
407.0
91.0
643.0
85.0
28.0
684.0
684.0
684.0
890.0
25.0
25.0
526.0
526.0
8.0
8.0
177.0
2.0
37.0
37.0
37.0
7.0
696.0
49.0
49.0
49.0
49.0
205.0
29.0
710.0
225.0
94.0
251.0
251.0
251.0
872.0
872.0
193.0
193.0
193.0
193.0
193.0
54.0
54.0
54.0
54.0
606.0
606.0
373.0
66.0
311.0
6.0
6.0
6.0
6.0
474.0
474.0
210.0
210.0
210.0
694.0
694.0
694.0
100.0
100.0
100.0
152.0
152.0
19.0
19.0
19.0
19.0
209.0
292.0
13.0
429.0
429.0
191.0
191.0
4.0
4.0
5.0
411.0
177.0
34.0
34.0
34.0
118.0
118.0
347.0
45.0
228.0
228.0
464.0
464.0
464.0
15.0
15.0
193.0
193.0
193.0
193.0
890.0
105.0
27.0
27.0
107.0
107.0
51.0
51.0
51.0
45.0
6.0
264.0
93.0
93.0
93.0
93.0
3.0
3.0
0.0
0.0
38.0
38.0
38.0
236.0
236.0
131.0
457.0
457.0
20.0
421.0
421.0
421.0
694.0
41.0
41.0
41.0
41.0
41.0
106.0
106.0
106.0
106.0
466.0
858.0
483.0
483.0
333.0
442.0
106.0
106.0
31.0
84.0
84.0
84.0
42.0
42.0
24.0
24.0
606.0
226.0
226.0
783.0
783.0
783.0
783.0
1.0
1.0
46.0
46.0
649.0
15.0
4.0
4.0
24.0
24.0
24.0
24.0
520.0
520.0
506.0
22.0
22.0
781.0
27.0
27.0
27.0
27.0
317.0
235.0
235.0
784.0
784.0
22.0
72.0
72.0
72.0
759.0
350.0
114.0
114.0
114.0
263.0
263.0
263.0
775.0
3.0
574.0
91.0
620.0
72.0
147.0
147.0
137.0
137.0
137.0
44.0
44.0
20.0
101.0
1.0
1.0
1.0
212.0
614.0
614.0
614.0
60.0
60.0
60.0
299.0
299.0
299.0
515.0
515.0
939.0
939.0
3.0
36.0
36.0
100.0
100.0
94.0
94.0
94.0
966.0
966.0
966.0
192.0
192.0
157.0
157.0
157.0
264.0
321.0
321.0
6.0
6.0
33.0
33.0
285.0
856.0
299.0
299.0
299.0
299.0
341.0
341.0
341.0
454.0
454.0
268.0
268.0
268.0
268.0
194.0
194.0
194.0
345.0
345.0
22.0
22.0
22.0
166.0
166.0
945.0
945.0
24.0
24.0
474.0
164.0
164.0
164.0
152.0
152.0
924.0
941.0
941.0
941.0
21.0
581.0
249.0
154.0
154.0
556.0
556.0
556.0
28.0
28.0
28.0
28.0
311.0
311.0
42.0
42.0
42.0
19.0
617.0
617.0
20.0
0.0
211.0
69.0
51.0
657.0
0.0
0.0
4.0
4.0
7.0
26.0
264.0
320.0
320.0
320.0
717.0
717.0
117.0
117.0
211.0
211.0
31.0
31.0
202.0
202.0
202.0
202.0
217.0
217.0
130.0
129.0
65.0
65.0
46.0
114.0
114.0
879.0
879.0
284.0
284.0
13.0
27.0
27.0
27.0
194.0
194.0
194.0
88.0
14.0
14.0
14.0
114.0
606.0
376.0
376.0
376.0
27.0
27.0
27.0
27.0
990.0
990.0
990.0
9.0
9.0
9.0
9.0
3.0
108.0
108.0
759.0
0.0
550.0
550.0
550.0
80.0
80.0
62.0
62.0
62.0
600.0
107.0
107.0
107.0
542.0
63.0
63.0
63.0
912.0
912.0
254.0
254.0
254.0
254.0
93.0
93.0
93.0
93.0
26.0
26.0
26.0
470.0
470.0
260.0
260.0
305.0
305.0
7.0
7.0
7.0
749.0
749.0
749.0
59.0
59.0
59.0
6.0
6.0
800.0
800.0
800.0
222.0
222.0
108.0
99.0
99.0
8.0
380.0
380.0
380.0
5.0
5.0
5.0
926.0
85.0
85.0
111.0
296.0
95.0
95.0
873.0
873.0
873.0
873.0
873.0
91.0
91.0
91.0
91.0
448.0
448.0
311.0
311.0
115.0
966.0
41.0
41.0
574.0
574.0
617.0
14.0
14.0
903.0
3.0
231.0
221.0
221.0
197.0
197.0
759.0
759.0
954.0
954.0
954.0
11.0
11.0
11.0
20.0
67.0
67.0
80.0
80.0
60.0
747.0
747.0
812.0
91.0
91.0
91.0
91.0
91.0
19.0
19.0
166.0
166.0
166.0
361.0
361.0
361.0
361.0
260.0
63.0
63.0
356.0
356.0
12.0
42.0
43.0
43.0
24.0
2.0
2.0
2.0
6.0
6.0
6.0
4.0
45.0
45.0
45.0
45.0
43.0
43.0
43.0
43.0
662.0
662.0
498.0
473.0
473.0
473.0
473.0
804.0
804.0
962.0
938.0
14.0
14.0
14.0
14.0
14.0
945.0
226.0
685.0
685.0
685.0
1.0
1.0
42.0
42.0
42.0
64.0
64.0
64.0
360.0
2.0
659.0
659.0
659.0
924.0
924.0
924.0
924.0
924.0
924.0
109.0
109.0
66.0
545.0
545.0
545.0
104.0
270.0
100.0
100.0
572.0
572.0
7.0
7.0
40.0
40.0
40.0
40.0
40.0
27.0
27.0
203.0
228.0
475.0
475.0
28.0
206.0
206.0
206.0
206.0
55.0
55.0
55.0
108.0
108.0
170.0
42.0
42.0
116.0
116.0
14.0
14.0
14.0
14.0
14.0
4.0
4.0
4.0
114.0
42.0
42.0
42.0
273.0
273.0
487.0
85.0
85.0
70.0
5.0
5.0
5.0
5.0
6.0
161.0
161.0
228.0
42.0
42.0
42.0
557.0
557.0
557.0
254.0
254.0
17.0
17.0
17.0
54.0
54.0
10.0
10.0
10.0
0.0
0.0
0.0
133.0
278.0
722.0
722.0
26.0
26.0
26.0
305.0
726.0
530.0
530.0
530.0
886.0
886.0
886.0
14.0
14.0
38.0
44.0
44.0
44.0
44.0
72.0
50.0
50.0
279.0
279.0
279.0
279.0
590.0
590.0
590.0
3.0
3.0
2.0
94.0
374.0
374.0
374.0
74.0
346.0
346.0
614.0
906.0
62.0
62.0
62.0
62.0
39.0
39.0
39.0
39.0
246.0
246.0
459.0
10.0
72.0
174.0
98.0
1.0
5.0
48.0
55.0
55.0
309.0
309.0
309.0
309.0
30.0
246.0
246.0
628.0
106.0
211.0
211.0
20.0
305.0
305.0
946.0
28.0
28.0
77.0
313.0
3.0
3.0
3.0
3.0
194.0
194.0
194.0
94.0
94.0
39.0
250.0
260.0
187.0
150.0
150.0
18.0
18.0
18.0
11.0
11.0
11.0
278.0
278.0
278.0
57.0
57.0
464.0
464.0
464.0
4.0
4.0
4.0
4.0
4.0
4.0
56.0
50.0
50.0
98.0
98.0
98.0
98.0
39.0
39.0
39.0
144.0
144.0
770.0
318.0
318.0
393.0
639.0
639.0
43.0
248.0
248.0
95.0
95.0
95.0
0.0
18.0
225.0
6.0
686.0
686.0
686.0
118.0
118.0
1.0
529.0
529.0
529.0
529.0
529.0
529.0
44.0
199.0
199.0
102.0
586.0
302.0
302.0
302.0
302.0
35.0
158.0
115.0
115.0
17.0
17.0
43.0
43.0
197.0
903.0
602.0
602.0
602.0
602.0
212.0
212.0
212.0
26.0
971.0
971.0
13.0
931.0
931.0
931.0
43.0
3.0
3.0
498.0
498.0
88.0
88.0
551.0
1.0
1.0
88.0
88.0
88.0
88.0
9.0
9.0
9.0
43.0
43.0
43.0
43.0
43.0
43.0
13.0
13.0
13.0
684.0
684.0
25.0
25.0
25.0
336.0
131.0
512.0
512.0
63.0
42.0
69.0
69.0
17.0
58.0
623.0
623.0
205.0
205.0
60.0
360.0
323.0
20.0
20.0
7.0
7.0
7.0
205.0
102.0
102.0
305.0
305.0
305.0
4.0
4.0
7.0
370.0
282.0
282.0
282.0
187.0
187.0
187.0
187.0
726.0
726.0
274.0
274.0
274.0
224.0
224.0
224.0
121.0
22.0
22.0
22.0
27.0
96.0
679.0
679.0
122.0
122.0
122.0
658.0
314.0
314.0
314.0
56.0
56.0
56.0
456.0
440.0
440.0
440.0
666.0
34.0
16.0
291.0
48.0
60.0
60.0
60.0
60.0
88.0
523.0
523.0
296.0
296.0
856.0
856.0
873.0
146.0
44.0
113.0
303.0
303.0
303.0
2.0
2.0
2.0
777.0
777.0
222.0
759.0
759.0
636.0
636.0
54.0
57.0
57.0
57.0
439.0
439.0
439.0
0.0
0.0
0.0
0.0
17.0
709.0
709.0
201.0
201.0
201.0
201.0
201.0
317.0
9.0
9.0
9.0
213.0
951.0
951.0
951.0
951.0
122.0
0.0
168.0
405.0
405.0
405.0
405.0
98.0
6.0
6.0
6.0
6.0
6.0
333.0
333.0
355.0
72.0
459.0
459.0
459.0
459.0
459.0
11.0
11.0
945.0
945.0
20.0
134.0
134.0
478.0
60.0
22.0
22.0
22.0
106.0
106.0
106.0
868.0
868.0
115.0
115.0
115.0
115.0
115.0
102.0
102.0
29.0
29.0
549.0
549.0
20.0
20.0
20.0
31.0
31.0
60.0
60.0
428.0
428.0
105.0
105.0
383.0
383.0
106.0
106.0
635.0
312.0
312.0
4.0
113.0
113.0
113.0
113.0
23.0
106.0
106.0
72.0
192.0
192.0
136.0
30.0
537.0
32.0
32.0
3.0
934.0
516.0
516.0
786.0
59.0
374.0
374.0
374.0
243.0
243.0
22.0
22.0
189.0
189.0
232.0
232.0
232.0
91.0
1.0
85.0
85.0
284.0
684.0
61.0
22.0
645.0
645.0
645.0
43.0
43.0
43.0
717.0
717.0
717.0
717.0
36.0
36.0
30.0
30.0
78.0
532.0
11.0
10.0
10.0
428.0
428.0
501.0
0.0
57.0
57.0
57.0
57.0
437.0
437.0
437.0
11.0
43.0
43.0
116.0
116.0
694.0
60.0
27.0
27.0
27.0
27.0
215.0
215.0
215.0
215.0
5.0
498.0
10.0
10.0
10.0
10.0
812.0
812.0
50.0
50.0
4.0
4.0
4.0
2.0
2.0
2.0
2.0
2.0
302.0
515.0
515.0
168.0
168.0
13.0
11.0
11.0
11.0
22.0
22.0
22.0
31.0
405.0
62.0
4.0
4.0
197.0
393.0
393.0
144.0
5.0
5.0
5.0
635.0
635.0
635.0
635.0
635.0
635.0
41.0
41.0
41.0
41.0
0.0
856.0
9.0
9.0
2.0
2.0
715.0
514.0
711.0
76.0
324.0
152.0
317.0
925.0
925.0
154.0
154.0
62.0
62.0
448.0
448.0
448.0
323.0
323.0
323.0
24.0
276.0
705.0
705.0
705.0
264.0
264.0
264.0
264.0
435.0
537.0
311.0
20.0
20.0
20.0
20.0
11.0
100.0
100.0
553.0
553.0
553.0
553.0
582.0
66.0
66.0
66.0
66.0
116.0
360.0
360.0
80.0
80.0
247.0
247.0
247.0
74.0
74.0
74.0
982.0
18.0
18.0
308.0
308.0
308.0
308.0
24.0
268.0
268.0
268.0
290.0
25.0
25.0
796.0
796.0
796.0
796.0
466.0
107.0
107.0
107.0
107.0
353.0
944.0
944.0
944.0
944.0
93.0
545.0
545.0
238.0
238.0
722.0
44.0
44.0
833.0
833.0
689.0
689.0
542.0
542.0
542.0
59.0
235.0
235.0
235.0
11.0
11.0
11.0
645.0
781.0
12.0
0.0
0.0
575.0
575.0
6.0
6.0
154.0
108.0
99.0
982.0
2.0
2.0
2.0
5.0
5.0
5.0
529.0
529.0
529.0
30.0
253.0
639.0
639.0
72.0
951.0
235.0
367.0
393.0
393.0
393.0
393.0
37.0
248.0
248.0
242.0
242.0
242.0
982.0
2.0
2.0
2.0
2.0
70.0
726.0
726.0
170.0
0.0
16.0
16.0
16.0
3.0
3.0
3.0
430.0
430.0
22.0
93.0
100.0
100.0
102.0
102.0
102.0
599.0
12.0
744.0
744.0
744.0
744.0
744.0
100.0
100.0
15.0
15.0
945.0
945.0
135.0
135.0
135.0
135.0
135.0
12.0
31.0
31.0
31.0
460.0
599.0
27.0
41.0
311.0
311.0
76.0
76.0
76.0
76.0
76.0
41.0
135.0
95.0
95.0
95.0
95.0
274.0
274.0
19.0
19.0
19.0
333.0
333.0
885.0
684.0
684.0
559.0
559.0
55.0
55.0
55.0
55.0
0.0
44.0
44.0
44.0
94.0
94.0
67.0
49.0
211.0
211.0
24.0
24.0
258.0
258.0
258.0
40.0
40.0
34.0
34.0
34.0
34.0
15.0
15.0
74.0
145.0
145.0
145.0
13.0
840.0
840.0
840.0
10.0
596.0
596.0
32.0
32.0
32.0
270.0
1.0
3.0
208.0
614.0
614.0
161.0
161.0
161.0
161.0
161.0
2.0
2.0
22.0
22.0
22.0
614.0
614.0
574.0
574.0
197.0
72.0
72.0
72.0
72.0
686.0
966.0
259.0
16.0
269.0
539.0
539.0
539.0
154.0
154.0
118.0
60.0
60.0
194.0
194.0
194.0
0.0
91.0
44.0
44.0
360.0
765.0
39.0
67.0
825.0
825.0
825.0
825.0
825.0
825.0
825.0
470.0
470.0
912.0
37.0
74.0
74.0
74.0
17.0
109.0
109.0
109.0
109.0
375.0
321.0
321.0
321.0
3.0
30.0
132.0
132.0
515.0
18.0
18.0
951.0
951.0
951.0
625.0
29.0
225.0
225.0
43.0
43.0
43.0
40.0
28.0
25.0
25.0
25.0
470.0
470.0
470.0
36.0
36.0
36.0
36.0
36.0
1.0
0.0
474.0
474.0
474.0
865.0
330.0
351.0
351.0
351.0
351.0
3.0
3.0
3.0
46.0
46.0
46.0
740.0
66.0
66.0
116.0
94.0
94.0
107.0
107.0
107.0
7.0
7.0
7.0
407.0
407.0
407.0
984.0
984.0
984.0
33.0
237.0
237.0
237.0
237.0
187.0
563.0
563.0
1.0
614.0
614.0
818.0
100.0
100.0
100.0
100.0
72.0
72.0
63.0
63.0
63.0
50.0
976.0
976.0
100.0
100.0
985.0
985.0
22.0
22.0
22.0
22.0
525.0
775.0
775.0
775.0
538.0
549.0
85.0
85.0
85.0
15.0
782.0
20.0
20.0
405.0
405.0
925.0
925.0
206.0
162.0
229.0
229.0
57.0
57.0
34.0
34.0
26.0
160.0
160.0
162.0
557.0
557.0
3.0
1.0
18.0
18.0
4.0
4.0
31.0
31.0
31.0
11.0
11.0
43.0
20.0
3.0
3.0
3.0
477.0
34.0
34.0
90.0
90.0
264.0
84.0
84.0
27.0
373.0
373.0
516.0
516.0
516.0
112.0
22.0
22.0
35.0
1.0
1.0
3.0
3.0
3.0
3.0
60.0
60.0
36.0
32.0
32.0
61.0
61.0
61.0
311.0
311.0
311.0
0.0
0.0
291.0
291.0
291.0
182.0
182.0
182.0
182.0
182.0
22.0
22.0
22.0
217.0
256.0
256.0
256.0
256.0
202.0
202.0
202.0
202.0
225.0
550.0
550.0
550.0
550.0
550.0
58.0
58.0
885.0
885.0
88.0
88.0
803.0
803.0
370.0
191.0
606.0
115.0
115.0
115.0
115.0
45.0
672.0
672.0
672.0
235.0
235.0
507.0
507.0
618.0
618.0
618.0
618.0
48.0
48.0
48.0
60.0
60.0
79.0
11.0
182.0
182.0
182.0
125.0
199.0
317.0
317.0
317.0
183.0
183.0
855.0
14.0
14.0
14.0
14.0
14.0
14.0
14.0
14.0
47.0
47.0
47.0
2.0
2.0
126.0
12.0
12.0
12.0
12.0
405.0
405.0
405.0
405.0
405.0
405.0
99.0
140.0
140.0
695.0
695.0
14.0
14.0
559.0
559.0
32.0
32.0
276.0
4.0
4.0
192.0
192.0
182.0
258.0
258.0
258.0
258.0
740.0
740.0
740.0
72.0
72.0
941.0
11.0
11.0
332.0
332.0
332.0
217.0
217.0
182.0
18.0
2.0
738.0
50.0
50.0
50.0
50.0
50.0
947.0
947.0
126.0
126.0
79.0
79.0
3.0
29.0
29.0
29.0
29.0
29.0
469.0
469.0
162.0
162.0
43.0
43.0
577.0
341.0
341.0
341.0
341.0
353.0
81.0
81.0
4.0
320.0
320.0
320.0
602.0
602.0
41.0
41.0
110.0
110.0
110.0
14.0
14.0
14.0
232.0
232.0
484.0
22.0
22.0
61.0
551.0
551.0
191.0
191.0
106.0
106.0
856.0
109.0
109.0
109.0
109.0
1.0
1.0
1.0
14.0
14.0
14.0
976.0
0.0
0.0
247.0
247.0
268.0
268.0
268.0
25.0
184.0
555.0
555.0
555.0
376.0
114.0
6.0
6.0
0.0
27.0
797.0
797.0
797.0
109.0
109.0
43.0
43.0
43.0
263.0
345.0
345.0
253.0
253.0
728.0
96.0
5.0
5.0
5.0
56.0
56.0
94.0
94.0
679.0
13.0
13.0
29.0
29.0
750.0
750.0
750.0
750.0
750.0
31.0
31.0
31.0
31.0
31.0
890.0
890.0
694.0
694.0
426.0
45.0
6.0
433.0
433.0
433.0
21.0
14.0
610.0
610.0
226.0
226.0
326.0
326.0
326.0
514.0
514.0
514.0
18.0
954.0
241.0
2.0
2.0
685.0
726.0
371.0
371.0
907.0
907.0
907.0
907.0
907.0
22.0
22.0
43.0
43.0
112.0
112.0
53.0
53.0
53.0
16.0
351.0
351.0
351.0
351.0
28.0
28.0
28.0
28.0
28.0
28.0
197.0
197.0
274.0
274.0
274.0
274.0
27.0
27.0
7.0
7.0
7.0
7.0
15.0
15.0
299.0
299.0
355.0
355.0
355.0
58.0
64.0
717.0
120.0
120.0
120.0
120.0
10.0
10.0
478.0
478.0
350.0
317.0
317.0
317.0
962.0
259.0
259.0
305.0
305.0
305.0
232.0
3.0
3.0
21.0
21.0
602.0
4.0
627.0
627.0
236.0
236.0
236.0
236.0
241.0
686.0
28.0
28.0
12.0
12.0
108.0
108.0
4.0
4.0
4.0
49.0
49.0
49.0
9.0
125.0
125.0
461.0
461.0
479.0
479.0
479.0
347.0
347.0
21.0
10.0
688.0
688.0
783.0
783.0
407.0
407.0
406.0
34.0
559.0
559.0
374.0
374.0
0.0
113.0
370.0
370.0
370.0
4.0
4.0
35.0
61.0
61.0
104.0
104.0
104.0
104.0
104.0
614.0
967.0
967.0
200.0
200.0
200.0
40.0
885.0
885.0
885.0
885.0
233.0
233.0
233.0
233.0
754.0
754.0
650.0
253.0
625.0
625.0
625.0
625.0
967.0
967.0
967.0
592.0
571.0
571.0
0.0
0.0
282.0
282.0
11.0
11.0
42.0
42.0
42.0
42.0
69.0
11.0
11.0
238.0
282.0
282.0
1.0
1.0
1.0
1.0
1.0
200.0
812.0
60.0
24.0
24.0
280.0
280.0
792.0
792.0
792.0
792.0
15.0
15.0
3.0
3.0
3.0
3.0
6.0
197.0
448.0
448.0
448.0
201.0
6.0
6.0
7.0
7.0
915.0
915.0
15.0
356.0
356.0
356.0
58.0
795.0
741.0
491.0
491.0
625.0
623.0
623.0
32.0
59.0
21.0
952.0
79.0
79.0
185.0
11.0
11.0
424.0
708.0
14.0
14.0
14.0
215.0
215.0
215.0
884.0
884.0
25.0
371.0
371.0
10.0
951.0
16.0
16.0
16.0
736.0
813.0
50.0
50.0
6.0
6.0
6.0
894.0
894.0
305.0
305.0
29.0
29.0
183.0
183.0
84.0
84.0
33.0
255.0
362.0
20.0
20.0
26.0
22.0
15.0
59.0
529.0
624.0
184.0
184.0
184.0
184.0
184.0
48.0
48.0
48.0
48.0
48.0
12.0
25.0
25.0
25.0
737.0
360.0
50.0
50.0
50.0
50.0
50.0
874.0
874.0
874.0
209.0
209.0
209.0
134.0
801.0
801.0
801.0
801.0
801.0
0.0
25.0
25.0
371.0
371.0
371.0
67.0
428.0
287.0
287.0
287.0
681.0
330.0
330.0
87.0
87.0
87.0
1.0
1.0
31.0
31.0
460.0
460.0
460.0
676.0
60.0
60.0
14.0
14.0
26.0
306.0
306.0
66.0
66.0
66.0
66.0
0.0
0.0
0.0
0.0
0.0
125.0
125.0
25.0
763.0
763.0
93.0
407.0
407.0
407.0
1.0
1.0
1.0
5.0
86.0
86.0
86.0
439.0
549.0
22.0
22.0
39.0
39.0
3.0
3.0
479.0
479.0
59.0
59.0
3.0
675.0
675.0
192.0
4.0
115.0
13.0
13.0
13.0
885.0
885.0
58.0
125.0
125.0
120.0
74.0
34.0
34.0
34.0
732.0
705.0
98.0
98.0
98.0
208.0
208.0
208.0
48.0
48.0
569.0
569.0
23.0
23.0
23.0
22.0
36.0
36.0
36.0
36.0
59.0
59.0
455.0
455.0
455.0
151.0
151.0
151.0
229.0
461.0
17.0
17.0
17.0
17.0
256.0
256.0
256.0
33.0
168.0
168.0
248.0
248.0
248.0
248.0
87.0
87.0
87.0
20.0
20.0
20.0
583.0
583.0
599.0
599.0
599.0
321.0
100.0
100.0
100.0
100.0
164.0
164.0
164.0
33.0
123.0
123.0
428.0
428.0
428.0
15.0
124.0
124.0
124.0
124.0
124.0
28.0
28.0
2.0
2.0
2.0
262.0
262.0
262.0
262.0
684.0
684.0
333.0
333.0
333.0
330.0
330.0
19.0
19.0
19.0
19.0
19.0
759.0
61.0
61.0
61.0
0.0
0.0
0.0
49.0
49.0
49.0
49.0
8.0
814.0
75.0
75.0
628.0
628.0
43.0
43.0
20.0
20.0
20.0
20.0
3.0
476.0
745.0
745.0
350.0
350.0
350.0
775.0
775.0
775.0
48.0
48.0
48.0
58.0
238.0
238.0
238.0
537.0
636.0
636.0
146.0
31.0
461.0
125.0
125.0
323.0
323.0
323.0
559.0
559.0
559.0
14.0
15.0
204.0
204.0
11.0
11.0
287.0
347.0
347.0
347.0
347.0
347.0
618.0
618.0
618.0
618.0
43.0
43.0
20.0
14.0
14.0
14.0
14.0
14.0
77.0
77.0
25.0
25.0
456.0
456.0
59.0
59.0
59.0
59.0
269.0
286.0
1.0
1.0
1.0
548.0
548.0
9.0
200.0
286.0
286.0
819.0
33.0
374.0
170.0
16.0
16.0
196.0
196.0
196.0
196.0
85.0
35.0
239.0
22.0
384.0
384.0
197.0
280.0
741.0
741.0
577.0
152.0
398.0
42.0
42.0
856.0
741.0
741.0
741.0
741.0
741.0
209.0
116.0
407.0
1.0
1.0
74.0
24.0
122.0
82.0
82.0
67.0
67.0
12.0
12.0
347.0
347.0
133.0
550.0
550.0
87.0
138.0
138.0
342.0
85.0
333.0
94.0
94.0
43.0
43.0
408.0
539.0
539.0
539.0
539.0
539.0
539.0
14.0
14.0
14.0
13.0
13.0
13.0
88.0
88.0
88.0
88.0
1.0
1.0
157.0
157.0
157.0
157.0
157.0
157.0
100.0
100.0
348.0
348.0
26.0
393.0
393.0
49.0
309.0
309.0
550.0
225.0
1.0
1.0
1.0
304.0
304.0
486.0
486.0
6.0
6.0
6.0
11.0
594.0
251.0
106.0
59.0
59.0
12.0
672.0
672.0
38.0
38.0
38.0
873.0
873.0
37.0
37.0
37.0
103.0
212.0
1.0
1.0
67.0
67.0
67.0
67.0
119.0
119.0
119.0
439.0
439.0
439.0
439.0
439.0
43.0
43.0
43.0
2.0
205.0
11.0
15.0
15.0
770.0
770.0
134.0
27.0
27.0
27.0
27.0
199.0
104.0
291.0
291.0
291.0
291.0
291.0
291.0
291.0
49.0
49.0
49.0
976.0
976.0
220.0
220.0
220.0
18.0
492.0
18.0
18.0
18.0
18.0
18.0
391.0
14.0
46.0
406.0
406.0
406.0
406.0
114.0
482.0
40.0
886.0
886.0
9.0
9.0
39.0
803.0
803.0
503.0
503.0
705.0
112.0
112.0
689.0
689.0
689.0
73.0
73.0
360.0
938.0
581.0
581.0
925.0
925.0
347.0
347.0
392.0
253.0
40.0
1.0
72.0
72.0
24.0
24.0
24.0
93.0
93.0
70.0
941.0
38.0
38.0
38.0
873.0
3.0
3.0
3.0
486.0
232.0
232.0
232.0
232.0
232.0
232.0
61.0
61.0
61.0
61.0
61.0
11.0
308.0
788.0
788.0
788.0
431.0
431.0
99.0
737.0
737.0
16.0
16.0
56.0
56.0
56.0
220.0
67.0
122.0
122.0
60.0
60.0
14.0
14.0
14.0
14.0
14.0
905.0
905.0
360.0
360.0
360.0
13.0
13.0
13.0
270.0
270.0
84.0
2.0
2.0
505.0
505.0
232.0
232.0
232.0
6.0
6.0
6.0
6.0
146.0
146.0
393.0
393.0
612.0
612.0
3.0
3.0
2.0
74.0
74.0
990.0
37.0
37.0
311.0
311.0
50.0
37.0
311.0
44.0
44.0
44.0
657.0
39.0
39.0
10.0
10.0
12.0
12.0
12.0
264.0
264.0
264.0
264.0
11.0
11.0
11.0
31.0
263.0
263.0
182.0
182.0
34.0
34.0
360.0
360.0
360.0
219.0
219.0
219.0
674.0
674.0
674.0
674.0
467.0
13.0
13.0
13.0
60.0
60.0
938.0
938.0
226.0
679.0
679.0
679.0
197.0
59.0
503.0
503.0
76.0
84.0
84.0
11.0
11.0
11.0
11.0
370.0
102.0
102.0
370.0
320.0
320.0
320.0
42.0
42.0
302.0
302.0
302.0
233.0
233.0
356.0
487.0
487.0
13.0
287.0
2.0
168.0
41.0
240.0
366.0
4.0
249.0
170.0
636.0
116.0
116.0
759.0
759.0
51.0
51.0
51.0
475.0
0.0
215.0
215.0
215.0
100.0
100.0
100.0
100.0
63.0
63.0
63.0
1.0
1.0
506.0
25.0
5.0
5.0
5.0
5.0
5.0
5.0
13.0
13.0
205.0
205.0
177.0
249.0
249.0
249.0
249.0
348.0
148.0
291.0
291.0
966.0
966.0
966.0
264.0
264.0
43.0
43.0
589.0
589.0
589.0
744.0
19.0
19.0
491.0
491.0
261.0
39.0
39.0
39.0
39.0
39.0
69.0
22.0
63.0
466.0
466.0
2.0
2.0
70.0
330.0
330.0
192.0
237.0
219.0
219.0
219.0
105.0
26.0
375.0
218.0
100.0
100.0
100.0
722.0
170.0
170.0
38.0
38.0
922.0
922.0
922.0
606.0
606.0
484.0
705.0
705.0
705.0
217.0
217.0
759.0
759.0
254.0
115.0
115.0
115.0
861.0
926.0
926.0
926.0
168.0
168.0
168.0
168.0
1.0
1.0
1.0
1.0
1.0
37.0
37.0
225.0
29.0
29.0
29.0
302.0
800.0
800.0
254.0
87.0
0.0
291.0
291.0
6.0
6.0
6.0
63.0
63.0
113.0
113.0
113.0
113.0
113.0
113.0
25.0
25.0
25.0
25.0
11.0
7.0
7.0
94.0
182.0
182.0
489.0
489.0
104.0
302.0
302.0
114.0
52.0
52.0
52.0
52.0
52.0
52.0
127.0
5.0
5.0
5.0
212.0
265.0
559.0
3.0
3.0
3.0
3.0
262.0
262.0
270.0
60.0
60.0
60.0
217.0
217.0
219.0
485.0
485.0
960.0
370.0
370.0
370.0
370.0
11.0
11.0
11.0
77.0
284.0
284.0
788.0
15.0
15.0
1.0
275.0
275.0
275.0
818.0
818.0
180.0
180.0
180.0
1.0
73.0
36.0
36.0
36.0
130.0
130.0
130.0
33.0
33.0
33.0
43.0
951.0
951.0
1.0
69.0
134.0
317.0
317.0
317.0
317.0
317.0
317.0
14.0
74.0
7.0
7.0
7.0
7.0
7.0
216.0
76.0
226.0
226.0
226.0
291.0
291.0
291.0
291.0
686.0
253.0
253.0
10.0
10.0
813.0
813.0
813.0
305.0
305.0
125.0
125.0
125.0
16.0
638.0
506.0
8.0
8.0
226.0
226.0
226.0
263.0
263.0
964.0
32.0
348.0
348.0
13.0
13.0
361.0
154.0
189.0
800.0
800.0
800.0
800.0
800.0
44.0
44.0
44.0
4.0
4.0
66.0
66.0
66.0
33.0
304.0
304.0
304.0
304.0
72.0
190.0
190.0
21.0
14.0
14.0
14.0
14.0
394.0
394.0
394.0
561.0
561.0
561.0
279.0
279.0
191.0
191.0
191.0
191.0
618.0
525.0
525.0
525.0
1.0
1.0
356.0
356.0
3.0
3.0
3.0
728.0
728.0
55.0
976.0
192.0
291.0
509.0
197.0
197.0
197.0
76.0
76.0
775.0
775.0
926.0
149.0
24.0
24.0
24.0
115.0
115.0
253.0
375.0
375.0
375.0
11.0
11.0
85.0
85.0
340.0
114.0
114.0
28.0
28.0
687.0
687.0
0.0
0.0
825.0
825.0
0.0
0.0
150.0
98.0
98.0
98.0
98.0
29.0
0.0
0.0
0.0
35.0
187.0
187.0
187.0
187.0
187.0
244.0
345.0
345.0
345.0
414.0
414.0
414.0
340.0
2.0
2.0
63.0
812.0
259.0
259.0
906.0
582.0
26.0
26.0
623.0
623.0
623.0
623.0
448.0
43.0
129.0
487.0
487.0
62.0
62.0
284.0
294.0
294.0
294.0
72.0
72.0
72.0
72.0
4.0
7.0
7.0
7.0
7.0
618.0
618.0
618.0
24.0
24.0
14.0
14.0
291.0
73.0
658.0
317.0
317.0
317.0
14.0
80.0
80.0
109.0
636.0
633.0
302.0
302.0
14.0
14.0
14.0
2.0
2.0
2.0
85.0
85.0
248.0
488.0
76.0
76.0
45.0
45.0
45.0
12.0
549.0
549.0
15.0
15.0
782.0
782.0
782.0
35.0
263.0
2.0
2.0
545.0
545.0
545.0
100.0
476.0
15.0
366.0
366.0
11.0
754.0
976.0
153.0
362.0
362.0
362.0
80.0
27.0
282.0
282.0
282.0
5.0
5.0
5.0
5.0
247.0
247.0
183.0
46.0
46.0
46.0
46.0
931.0
931.0
931.0
931.0
931.0
931.0
356.0
356.0
356.0
356.0
356.0
79.0
114.0
285.0
285.0
285.0
15.0
631.0
7.0
7.0
7.0
183.0
183.0
183.0
915.0
843.0
237.0
35.0
35.0
35.0
0.0
0.0
85.0
937.0
937.0
9.0
92.0
92.0
99.0
99.0
88.0
88.0
88.0
88.0
61.0
9.0
9.0
9.0
109.0
21.0
14.0
88.0
88.0
41.0
41.0
684.0
684.0
1.0
1.0
405.0
26.0
5.0
58.0
4.0
4.0
4.0
4.0
715.0
715.0
715.0
715.0
139.0
139.0
192.0
192.0
885.0
458.0
19.0
19.0
1.0
105.0
105.0
105.0
105.0
306.0
122.0
122.0
122.0
94.0
94.0
17.0
312.0
312.0
917.0
917.0
308.0
427.0
427.0
416.0
513.0
513.0
513.0
513.0
513.0
143.0
143.0
143.0
173.0
80.0
80.0
205.0
205.0
271.0
460.0
460.0
150.0
148.0
65.0
88.0
88.0
88.0
867.0
867.0
8.0
834.0
834.0
233.0
233.0
5.0
5.0
210.0
210.0
215.0
201.0
201.0
201.0
64.0
64.0
64.0
64.0
797.0
91.0
72.0
302.0
302.0
302.0
302.0
302.0
330.0
330.0
38.0
332.0
332.0
332.0
37.0
37.0
514.0
106.0
72.0
72.0
867.0
867.0
2.0
2.0
2.0
818.0
90.0
6.0
11.0
980.0
237.0
29.0
485.0
275.0
591.0
591.0
747.0
84.0
72.0
72.0
72.0
44.0
44.0
44.0
44.0
278.0
278.0
182.0
99.0
311.0
311.0
658.0
658.0
10.0
10.0
10.0
10.0
10.0
156.0
59.0
59.0
115.0
115.0
80.0
80.0
180.0
180.0
180.0
3.0
3.0
459.0
459.0
36.0
36.0
65.0
29.0
29.0
29.0
133.0
133.0
133.0
4.0
4.0
24.0
24.0
18.0
18.0
517.0
517.0
517.0
11.0
11.0
11.0
117.0
117.0
117.0
47.0
47.0
47.0
226.0
226.0
6.0
6.0
6.0
348.0
348.0
348.0
381.0
459.0
160.0
160.0
46.0
27.0
13.0
13.0
11.0
662.0
750.0
750.0
310.0
732.0
78.0
78.0
78.0
0.0
28.0
19.0
19.0
19.0
11.0
11.0
11.0
110.0
110.0
376.0
376.0
57.0
57.0
57.0
644.0
644.0
31.0
31.0
31.0
35.0
35.0
35.0
568.0
12.0
431.0
35.0
35.0
183.0
124.0
0.0
0.0
0.0
427.0
427.0
532.0
18.0
18.0
154.0
154.0
154.0
154.0
99.0
135.0
135.0
135.0
135.0
135.0
100.0
81.0
81.0
6.0
31.0
15.0
19.0
19.0
361.0
761.0
761.0
761.0
664.0
664.0
664.0
664.0
93.0
93.0
93.0
42.0
42.0
42.0
51.0
51.0
51.0
903.0
903.0
903.0
147.0
332.0
332.0
10.0
10.0
623.0
625.0
375.0
375.0
375.0
375.0
375.0
14.0
90.0
291.0
291.0
239.0
371.0
73.0
73.0
574.0
574.0
574.0
574.0
183.0
241.0
241.0
241.0
241.0
299.0
299.0
226.0
407.0
56.0
56.0
56.0
555.0
555.0
555.0
583.0
583.0
583.0
583.0
259.0
259.0
259.0
209.0
209.0
709.0
709.0
709.0
709.0
10.0
10.0
1.0
1.0
1.0
48.0
48.0
5.0
5.0
5.0
5.0
5.0
873.0
85.0
85.0
10.0
211.0
211.0
211.0
0.0
0.0
618.0
864.0
864.0
34.0
759.0
759.0
759.0
759.0
3.0
65.0
65.0
475.0
2.0
867.0
582.0
582.0
515.0
19.0
503.0
2.0
2.0
134.0
863.0
863.0
863.0
337.0
337.0
337.0
539.0
760.0
316.0
316.0
316.0
316.0
792.0
792.0
370.0
7.0
7.0
7.0
7.0
577.0
577.0
577.0
577.0
29.0
29.0
29.0
60.0
60.0
60.0
640.0
640.0
640.0
954.0
954.0
140.0
140.0
130.0
374.0
374.0
330.0
330.0
172.0
172.0
0.0
0.0
0.0
44.0
44.0
925.0
33.0
33.0
33.0
33.0
176.0
883.0
883.0
0.0
351.0
726.0
4.0
636.0
8.0
72.0
10.0
133.0
133.0
4.0
4.0
327.0
327.0
327.0
28.0
28.0
28.0
1.0
85.0
85.0
9.0
235.0
235.0
182.0
543.0
543.0
60.0
60.0
360.0
360.0
224.0
182.0
182.0
182.0
951.0
166.0
166.0
166.0
85.0
85.0
85.0
85.0
85.0
39.0
1.0
1.0
10.0
10.0
924.0
22.0
22.0
0.0
0.0
0.0
0.0
2.0
2.0
974.0
974.0
951.0
232.0
45.0
26.0
26.0
36.0
643.0
643.0
643.0
263.0
263.0
115.0
115.0
115.0
115.0
320.0
320.0
912.0
912.0
80.0
80.0
80.0
80.0
80.0
515.0
515.0
1.0
1.0
42.0
113.0
113.0
330.0
330.0
19.0
873.0
31.0
855.0
855.0
3.0
3.0
747.0
747.0
747.0
46.0
687.0
687.0
38.0
38.0
152.0
152.0
182.0
30.0
30.0
30.0
24.0
24.0
29.0
29.0
310.0
224.0
0.0
0.0
27.0
18.0
18.0
25.0
25.0
25.0
25.0
705.0
705.0
770.0
209.0
209.0
209.0
209.0
201.0
684.0
684.0
559.0
559.0
559.0
531.0
531.0
84.0
84.0
84.0
249.0
776.0
776.0
20.0
20.0
20.0
20.0
9.0
9.0
9.0
31.0
31.0
31.0
883.0
883.0
58.0
295.0
92.0
92.0
92.0
658.0
658.0
341.0
292.0
292.0
292.0
4.0
10.0
133.0
133.0
133.0
115.0
115.0
24.0
24.0
24.0
296.0
102.0
102.0
102.0
572.0
353.0
353.0
88.0
88.0
88.0
311.0
311.0
311.0
311.0
311.0
311.0
311.0
311.0
247.0
247.0
574.0
88.0
88.0
88.0
683.0
683.0
683.0
31.0
7.0
32.0
32.0
741.0
741.0
1.0
1.0
37.0
37.0
625.0
7.0
7.0
219.0
219.0
26.0
26.0
26.0
519.0
519.0
519.0
519.0
42.0
42.0
42.0
745.0
347.0
0.0
530.0
530.0
376.0
376.0
237.0
237.0
572.0
572.0
572.0
572.0
572.0
170.0
170.0
11.0
165.0
867.0
867.0
867.0
867.0
33.0
33.0
550.0
550.0
550.0
192.0
37.0
37.0
36.0
26.0
26.0
81.0
428.0
9.0
5.0
5.0
243.0
243.0
243.0
243.0
628.0
726.0
726.0
27.0
118.0
139.0
139.0
74.0
74.0
74.0
274.0
21.0
63.0
63.0
63.0
63.0
619.0
27.0
148.0
148.0
0.0
263.0
263.0
263.0
574.0
574.0
574.0
574.0
100.0
100.0
100.0
100.0
2.0
2.0
2.0
333.0
503.0
503.0
286.0
286.0
258.0
258.0
950.0
158.0
2.0
2.0
513.0
205.0
205.0
3.0
242.0
242.0
242.0
242.0
242.0
538.0
538.0
814.0
741.0
750.0
750.0
750.0
31.0
36.0
649.0
574.0
216.0
3.0
3.0
3.0
235.0
235.0
235.0
30.0
309.0
1.0
1.0
1.0
15.0
15.0
317.0
340.0
113.0
2.0
2.0
2.0
355.0
355.0
355.0
355.0
472.0
28.0
28.0
28.0
602.0
602.0
791.0
791.0
17.0
70.0
70.0
72.0
72.0
166.0
271.0
271.0
320.0
320.0
24.0
2.0
2.0
2.0
115.0
37.0
37.0
37.0
687.0
687.0
814.0
814.0
814.0
814.0
814.0
1.0
276.0
1.0
1.0
1.0
27.0
27.0
27.0
19.0
19.0
515.0
736.0
736.0
542.0
194.0
194.0
194.0
90.0
311.0
196.0
196.0
120.0
42.0
42.0
14.0
269.0
269.0
926.0
926.0
169.0
169.0
375.0
375.0
717.0
228.0
228.0
906.0
906.0
906.0
906.0
247.0
247.0
247.0
247.0
247.0
0.0
0.0
18.0
51.0
34.0
162.0
162.0
332.0
332.0
100.0
11.0
11.0
704.0
704.0
704.0
704.0
508.0
28.0
708.0
708.0
708.0
14.0
14.0
14.0
14.0
0.0
291.0
291.0
291.0
291.0
652.0
814.0
54.0
54.0
4.0
4.0
20.0
20.0
20.0
20.0
310.0
51.0
571.0
25.0
25.0
25.0
48.0
48.0
48.0
284.0
284.0
590.0
590.0
590.0
590.0
183.0
5.0
5.0
13.0
13.0
13.0
13.0
883.0
883.0
43.0
43.0
779.0
779.0
526.0
526.0
526.0
526.0
526.0
63.0
84.0
84.0
321.0
321.0
24.0
80.0
80.0
80.0
428.0
428.0
428.0
4.0
4.0
1.0
1.0
1.0
1.0
833.0
833.0
833.0
362.0
139.0
139.0
732.0
0.0
0.0
6.0
6.0
226.0
226.0
226.0
226.0
226.0
376.0
109.0
109.0
168.0
168.0
22.0
22.0
31.0
31.0
15.0
15.0
236.0
2.0
2.0
2.0
2.0
740.0
741.0
741.0
741.0
741.0
741.0
741.0
615.0
813.0
868.0
284.0
284.0
284.0
284.0
5.0
46.0
46.0
291.0
3.0
7.0
7.0
7.0
61.0
61.0
61.0
779.0
779.0
2.0
2.0
332.0
107.0
52.0
52.0
40.0
40.0
461.0
649.0
649.0
649.0
649.0
3.0
37.0
813.0
86.0
84.0
84.0
44.0
44.0
44.0
100.0
100.0
100.0
885.0
85.0
85.0
1.0
1.0
15.0
0.0
0.0
26.0
26.0
747.0
10.0
26.0
26.0
26.0
1.0
40.0
26.0
599.0
9.0
9.0
952.0
952.0
952.0
321.0
321.0
321.0
684.0
559.0
559.0
100.0
0.0
0.0
825.0
967.0
967.0
967.0
967.0
6.0
12.0
770.0
238.0
238.0
238.0
30.0
88.0
797.0
797.0
305.0
709.0
709.0
709.0
709.0
31.0
31.0
31.0
31.0
202.0
202.0
636.0
636.0
636.0
28.0
28.0
28.0
27.0
225.0
225.0
3.0
3.0
3.0
312.0
312.0
180.0
19.0
19.0
19.0
102.0
102.0
183.0
183.0
183.0
196.0
196.0
49.0
5.0
5.0
620.0
108.0
5.0
15.0
15.0
15.0
37.0
3.0
3.0
61.0
61.0
61.0
169.0
169.0
169.0
448.0
772.0
86.0
86.0
86.0
86.0
86.0
86.0
86.0
543.0
543.0
879.0
879.0
879.0
879.0
879.0
98.0
3.0
3.0
996.0
996.0
42.0
24.0
84.0
84.0
26.0
26.0
26.0
497.0
12.0
104.0
104.0
12.0
12.0
12.0
12.0
227.0
227.0
227.0
227.0
227.0
227.0
54.0
54.0
54.0
54.0
102.0
102.0
166.0
98.0
98.0
482.0
482.0
482.0
482.0
276.0
276.0
276.0
276.0
473.0
312.0
985.0
985.0
70.0
246.0
885.0
885.0
885.0
42.0
627.0
200.0
6.0
6.0
934.0
934.0
100.0
100.0
11.0
88.0
88.0
88.0
46.0
46.0
46.0
60.0
60.0
25.0
25.0
25.0
25.0
25.0
625.0
625.0
1.0
133.0
133.0
133.0
133.0
4.0
4.0
140.0
631.0
631.0
631.0
574.0
539.0
539.0
11.0
11.0
11.0
989.0
989.0
989.0
439.0
25.0
25.0
263.0
263.0
263.0
31.0
31.0
544.0
23.0
23.0
23.0
23.0
88.0
88.0
88.0
91.0
56.0
56.0
56.0
429.0
348.0
348.0
348.0
348.0
207.0
207.0
0.0
187.0
73.0
73.0
24.0
52.0
52.0
95.0
868.0
868.0
868.0
868.0
182.0
182.0
182.0
636.0
636.0
636.0
636.0
4.0
4.0
4.0
16.0
16.0
16.0
243.0
243.0
100.0
100.0
3.0
3.0
4.0
4.0
192.0
192.0
247.0
22.0
22.0
22.0
22.0
22.0
344.0
344.0
344.0
94.0
256.0
256.0
256.0
120.0
120.0
694.0
694.0
323.0
323.0
323.0
827.0
827.0
827.0
238.0
238.0
238.0
34.0
34.0
34.0
0.0
26.0
12.0
12.0
216.0
35.0
488.0
488.0
488.0
52.0
52.0
811.0
827.0
457.0
56.0
0.0
0.0
0.0
72.0
72.0
72.0
72.0
520.0
520.0
689.0
689.0
689.0
689.0
967.0
16.0
16.0
4.0
558.0
558.0
558.0
558.0
128.0
814.0
814.0
814.0
687.0
687.0
126.0
126.0
126.0
794.0
225.0
225.0
225.0
225.0
93.0
59.0
4.0
4.0
4.0
0.0
205.0
205.0
205.0
54.0
543.0
543.0
243.0
243.0
4.0
4.0
4.0
4.0
31.0
31.0
31.0
284.0
284.0
284.0
81.0
34.0
558.0
57.0
14.0
104.0
104.0
104.0
104.0
967.0
437.0
437.0
437.0
112.0
112.0
37.0
73.0
73.0
5.0
5.0
5.0
254.0
254.0
254.0
254.0
966.0
966.0
3.0
666.0
340.0
340.0
340.0
72.0
72.0
66.0
66.0
66.0
954.0
0.0
952.0
952.0
222.0
9.0
5.0
13.0
538.0
538.0
0.0
121.0
575.0
575.0
1.0
1.0
78.0
78.0
711.0
95.0
64.0
926.0
455.0
115.0
515.0
515.0
5.0
5.0
24.0
24.0
24.0
24.0
232.0
232.0
232.0
232.0
232.0
232.0
32.0
32.0
204.0
4.0
4.0
4.0
54.0
54.0
54.0
237.0
127.0
127.0
868.0
868.0
583.0
299.0
299.0
299.0
0.0
0.0
0.0
13.0
13.0
306.0
306.0
306.0
2.0
2.0
468.0
468.0
468.0
284.0
284.0
284.0
284.0
459.0
459.0
459.0
92.0
92.0
92.0
0.0
0.0
269.0
269.0
480.0
912.0
912.0
555.0
555.0
555.0
22.0
2.0
254.0
299.0
479.0
479.0
0.0
3.0
3.0
15.0
15.0
15.0
3.0
3.0
3.0
3.0
125.0
125.0
125.0
30.0
30.0
30.0
30.0
30.0
44.0
44.0
249.0
249.0
545.0
238.0
405.0
260.0
260.0
33.0
33.0
633.0
633.0
64.0
35.0
35.0
35.0
17.0
2.0
2.0
2.0
23.0
23.0
23.0
726.0
460.0
460.0
460.0
0.0
0.0
0.0
132.0
132.0
132.0
132.0
383.0
7.0
7.0
85.0
85.0
922.0
922.0
4.0
4.0
4.0
118.0
118.0
53.0
232.0
62.0
62.0
6.0
6.0
0.0
0.0
276.0
539.0
318.0
302.0
302.0
454.0
454.0
454.0
61.0
336.0
177.0
407.0
137.0
137.0
137.0
137.0
962.0
708.0
708.0
338.0
338.0
425.0
94.0
455.0
455.0
455.0
119.0
466.0
25.0
232.0
232.0
3.0
14.0
14.0
14.0
405.0
405.0
405.0
4.0
4.0
309.0
18.0
232.0
620.0
2.0
45.0
45.0
31.0
31.0
31.0
31.0
625.0
625.0
625.0
868.0
868.0
672.0
378.0
578.0
578.0
40.0
40.0
0.0
0.0
925.0
925.0
925.0
925.0
63.0
91.0
0.0
543.0
543.0
543.0
543.0
1.0
1.0
1.0
479.0
479.0
460.0
460.0
460.0
813.0
813.0
813.0
813.0
16.0
16.0
899.0
36.0
36.0
66.0
67.0
76.0
7.0
0.0
0.0
3.0
3.0
33.0
33.0
33.0
623.0
623.0
623.0
467.0
467.0
103.0
103.0
6.0
31.0
356.0
356.0
962.0
967.0
335.0
374.0
374.0
88.0
88.0
88.0
88.0
88.0
215.0
215.0
215.0
215.0
247.0
247.0
247.0
878.0
878.0
878.0
917.0
917.0
83.0
83.0
83.0
919.0
919.0
919.0
919.0
338.0
338.0
74.0
74.0
74.0
1.0
1.0
4.0
111.0
111.0
111.0
111.0
74.0
74.0
128.0
128.0
128.0
56.0
56.0
672.0
330.0
330.0
117.0
117.0
117.0
867.0
280.0
280.0
58.0
58.0
779.0
61.0
103.0
80.0
80.0
484.0
484.0
484.0
2.0
2.0
2.0
551.0
551.0
551.0
78.0
20.0
20.0
736.0
736.0
15.0
55.0
279.0
279.0
279.0
45.0
477.0
477.0
477.0
8.0
8.0
1.0
1.0
33.0
33.0
132.0
132.0
132.0
6.0
6.0
6.0
205.0
205.0
205.0
205.0
617.0
617.0
291.0
299.0
467.0
814.0
825.0
825.0
469.0
469.0
635.0
555.0
484.0
484.0
484.0
484.0
42.0
42.0
2.0
2.0
2.0
2.0
2.0
474.0
474.0
474.0
474.0
474.0
15.0
27.0
209.0
209.0
209.0
206.0
206.0
158.0
92.0
92.0
101.0
101.0
81.0
131.0
103.0
271.0
906.0
906.0
906.0
9.0
62.0
399.0
393.0
393.0
684.0
684.0
31.0
31.0
31.0
114.0
114.0
221.0
221.0
221.0
221.0
657.0
657.0
67.0
67.0
67.0
67.0
7.0
7.0
7.0
15.0
15.0
15.0
15.0
906.0
2.0
2.0
2.0
4.0
4.0
4.0
3.0
3.0
781.0
781.0
296.0
21.0
21.0
108.0
4.0
710.0
710.0
710.0
710.0
710.0
527.0
168.0
168.0
168.0
168.0
206.0
206.0
45.0
45.0
291.0
291.0
20.0
2.0
80.0
80.0
24.0
520.0
873.0
873.0
1.0
100.0
100.0
211.0
211.0
211.0
905.0
939.0
939.0
939.0
250.0
250.0
572.0
572.0
991.0
279.0
108.0
192.0
192.0
48.0
48.0
48.0
141.0
141.0
34.0
2.0
2.0
219.0
219.0
478.0
48.0
48.0
48.0
48.0
48.0
321.0
22.0
505.0
505.0
505.0
505.0
213.0
213.0
974.0
974.0
974.0
974.0
311.0
311.0
311.0
22.0
22.0
22.0
28.0
28.0
557.0
557.0
557.0
473.0
473.0
206.0
206.0
206.0
967.0
967.0
86.0
86.0
86.0
360.0
360.0
360.0
305.0
5.0
5.0
5.0
5.0
370.0
370.0
370.0
279.0
279.0
279.0
279.0
279.0
279.0
279.0
279.0
279.0
537.0
537.0
92.0
92.0
193.0
193.0
406.0
406.0
938.0
938.0
318.0
3.0
3.0
154.0
154.0
4.0
772.0
14.0
317.0
317.0
317.0
317.0
33.0
801.0
801.0
801.0
15.0
15.0
515.0
515.0
515.0
311.0
15.0
9.0
299.0
299.0
299.0
299.0
455.0
8.0
6.0
8.0
825.0
825.0
283.0
479.0
620.0
2.0
2.0
2.0
100.0
91.0
232.0
232.0
2.0
2.0
29.0
29.0
820.0
820.0
84.0
84.0
84.0
569.0
569.0
569.0
569.0
569.0
569.0
796.0
796.0
126.0
126.0
313.0
37.0
37.0
441.0
441.0
793.0
793.0
355.0
475.0
475.0
30.0
30.0
557.0
12.0
12.0
491.0
491.0
491.0
491.0
515.0
515.0
515.0
515.0
625.0
625.0
625.0
39.0
39.0
60.0
60.0
60.0
467.0
467.0
467.0
45.0
48.0
0.0
0.0
405.0
405.0
19.0
19.0
19.0
16.0
80.0
80.0
80.0
313.0
313.0
295.0
295.0
295.0
3.0
3.0
3.0
318.0
318.0
3.0
3.0
815.0
574.0
574.0
698.0
698.0
698.0
928.0
26.0
26.0
26.0
26.0
26.0
27.0
330.0
330.0
330.0
1.0
258.0
258.0
258.0
11.0
1.0
1.0
1.0
44.0
44.0
44.0
44.0
44.0
11.0
8.0
311.0
361.0
361.0
361.0
361.0
566.0
566.0
6.0
99.0
78.0
78.0
27.0
376.0
376.0
376.0
416.0
416.0
416.0
416.0
416.0
189.0
189.0
29.0
254.0
370.0
370.0
370.0
124.0
10.0
10.0
93.0
93.0
93.0
197.0
264.0
264.0
264.0
36.0
36.0
1.0
1.0
56.0
56.0
56.0
60.0
60.0
60.0
100.0
100.0
7.0
7.0
7.0
4.0
4.0
694.0
694.0
20.0
20.0
284.0
60.0
60.0
581.0
581.0
581.0
460.0
460.0
3.0
3.0
459.0
347.0
347.0
347.0
144.0
144.0
16.0
11.0
37.0
694.0
694.0
694.0
1.0
1.0
405.0
0.0
6.0
6.0
574.0
574.0
112.0
273.0
168.0
0.0
0.0
874.0
874.0
874.0
15.0
925.0
925.0
925.0
925.0
662.0
662.0
27.0
27.0
3.0
3.0
18.0
27.0
27.0
0.0
884.0
884.0
141.0
141.0
141.0
92.0
1.0
1.0
1.0
1.0
15.0
1.0
1.0
274.0
86.0
86.0
225.0
238.0
355.0
341.0
340.0
22.0
3.0
58.0
58.0
58.0
100.0
102.0
649.0
649.0
282.0
477.0
477.0
477.0
477.0
779.0
779.0
302.0
302.0
393.0
393.0
393.0
45.0
187.0
801.0
801.0
801.0
801.0
801.0
8.0
8.0
8.0
27.0
84.0
866.0
105.0
105.0
105.0
71.0
24.0
54.0
54.0
54.0
62.0
362.0
228.0
242.0
242.0
182.0
168.0
168.0
22.0
15.0
15.0
642.0
28.0
28.0
205.0
205.0
109.0
109.0
109.0
109.0
217.0
73.0
109.0
109.0
109.0
109.0
109.0
124.0
124.0
124.0
124.0
124.0
124.0
1.0
1.0
9.0
9.0
134.0
134.0
134.0
291.0
384.0
384.0
13.0
833.0
668.0
668.0
48.0
112.0
112.0
112.0
0.0
686.0
686.0
686.0
686.0
761.0
761.0
761.0
0.0
6.0
6.0
6.0
825.0
825.0
861.0
861.0
355.0
0.0
0.0
0.0
348.0
348.0
39.0
39.0
11.0
17.0
17.0
17.0
17.0
309.0
10.0
10.0
10.0
577.0
577.0
3.0
3.0
41.0
41.0
6.0
6.0
205.0
601.0
0.0
0.0
0.0
113.0
982.0
982.0
982.0
606.0
215.0
215.0
215.0
873.0
873.0
2.0
2.0
2.0
78.0
78.0
78.0
37.0
37.0
23.0
23.0
23.0
5.0
5.0
5.0
925.0
925.0
287.0
287.0
504.0
504.0
504.0
504.0
475.0
42.0
1.0
1.0
1.0
3.0
5.0
23.0
65.0
65.0
473.0
26.0
26.0
50.0
50.0
53.0
53.0
65.0
53.0
53.0
5.0
5.0
5.0
22.0
41.0
100.0
100.0
100.0
0.0
26.0
182.0
182.0
182.0
48.0
263.0
263.0
263.0
299.0
299.0
72.0
36.0
36.0
36.0
1.0
311.0
311.0
311.0
106.0
106.0
310.0
310.0
41.0
41.0
41.0
503.0
868.0
951.0
42.0
805.0
805.0
192.0
192.0
946.0
47.0
215.0
2.0
2.0
70.0
70.0
77.0
43.0
43.0
0.0
0.0
659.0
272.0
90.0
90.0
90.0
574.0
126.0
6.0
6.0
60.0
60.0
60.0
148.0
148.0
775.0
284.0
284.0
2.0
205.0
205.0
205.0
23.0
23.0
23.0
23.0
23.0
34.0
34.0
475.0
475.0
475.0
874.0
874.0
64.0
64.0
187.0
187.0
187.0
1.0
1.0
82.0
82.0
82.0
82.0
82.0
286.0
286.0
61.0
88.0
124.0
124.0
333.0
333.0
53.0
53.0
53.0
798.0
798.0
798.0
147.0
26.0
26.0
22.0
14.0
14.0
3.0
3.0
3.0
3.0
60.0
455.0
729.0
529.0
529.0
529.0
529.0
1.0
1.0
509.0
509.0
509.0
51.0
76.0
76.0
40.0
40.0
40.0
0.0
0.0
0.0
40.0
40.0
740.0
740.0
740.0
180.0
180.0
7.0
7.0
7.0
7.0
7.0
926.0
926.0
220.0
220.0
279.0
279.0
114.0
87.0
486.0
486.0
563.0
563.0
563.0
3.0
3.0
3.0
3.0
3.0
684.0
1.0
19.0
274.0
274.0
274.0
274.0
206.0
206.0
112.0
112.0
360.0
84.0
84.0
19.0
19.0
19.0
19.0
58.0
27.0
27.0
27.0
27.0
0.0
0.0
0.0
0.0
25.0
25.0
535.0
535.0
535.0
535.0
290.0
290.0
290.0
290.0
290.0
290.0
107.0
107.0
592.0
592.0
592.0
45.0
45.0
28.0
28.0
305.0
305.0
305.0
320.0
338.0
1.0
1.0
1.0
1.0
270.0
270.0
60.0
10.0
10.0
10.0
44.0
44.0
915.0
8.0
8.0
8.0
8.0
8.0
8.0
8.0
804.0
804.0
804.0
925.0
50.0
52.0
52.0
31.0
43.0
569.0
891.0
891.0
891.0
3.0
18.0
18.0
781.0
781.0
254.0
254.0
254.0
305.0
305.0
305.0
360.0
360.0
100.0
100.0
100.0
379.0
270.0
270.0
271.0
61.0
61.0
61.0
61.0
894.0
894.0
894.0
894.0
894.0
894.0
894.0
990.0
781.0
644.0
644.0
174.0
22.0
22.0
22.0
22.0
65.0
65.0
65.0
48.0
48.0
48.0
341.0
874.0
874.0
874.0
88.0
17.0
17.0
12.0
36.0
40.0
40.0
232.0
232.0
232.0
232.0
122.0
122.0
23.0
23.0
23.0
24.0
24.0
24.0
369.0
777.0
777.0
777.0
777.0
777.0
15.0
15.0
15.0
15.0
6.0
6.0
750.0
750.0
144.0
144.0
88.0
27.0
27.0
380.0
380.0
0.0
0.0
885.0
885.0
55.0
505.0
505.0
951.0
951.0
951.0
951.0
311.0
311.0
94.0
84.0
84.0
84.0
31.0
31.0
309.0
166.0
144.0
12.0
12.0
126.0
967.0
967.0
967.0
967.0
967.0
63.0
63.0
15.0
6.0
684.0
684.0
684.0
684.0
10.0
10.0
2.0
2.0
103.0
103.0
448.0
87.0
87.0
15.0
318.0
318.0
318.0
36.0
282.0
3.0
938.0
158.0
158.0
92.0
92.0
92.0
1.0
694.0
34.0
34.0
34.0
34.0
31.0
287.0
287.0
287.0
100.0
284.0
284.0
284.0
1.0
76.0
125.0
125.0
125.0
2.0
976.0
976.0
976.0
650.0
14.0
14.0
14.0
74.0
556.0
556.0
556.0
23.0
61.0
108.0
108.0
108.0
925.0
925.0
36.0
36.0
36.0
36.0
3.0
3.0
0.0
0.0
0.0
65.0
65.0
65.0
362.0
761.0
761.0
209.0
209.0
209.0
18.0
868.0
140.0
43.0
0.0
0.0
0.0
435.0
435.0
270.0
270.0
27.0
27.0
219.0
101.0
108.0
67.0
476.0
476.0
476.0
25.0
25.0
199.0
199.0
21.0
556.0
58.0
58.0
58.0
394.0
394.0
394.0
114.0
114.0
114.0
456.0
456.0
456.0
173.0
405.0
405.0
405.0
14.0
14.0
14.0
3.0
3.0
3.0
435.0
435.0
43.0
43.0
599.0
253.0
253.0
253.0
56.0
56.0
56.0
236.0
243.0
574.0
574.0
926.0
926.0
380.0
209.0
50.0
50.0
205.0
205.0
205.0
807.0
807.0
924.0
39.0
39.0
39.0
39.0
643.0
643.0
643.0
1.0
1.0
1.0
1.0
321.0
321.0
321.0
321.0
23.0
0.0
380.0
740.0
740.0
740.0
740.0
26.0
26.0
225.0
225.0
225.0
225.0
81.0
148.0
148.0
10.0
10.0
10.0
962.0
1.0
327.0
327.0
158.0
158.0
529.0
529.0
1.0
1.0
247.0
736.0
736.0
736.0
21.0
21.0
251.0
251.0
4.0
4.0
4.0
4.0
950.0
574.0
152.0
152.0
152.0
487.0
487.0
360.0
360.0
427.0
427.0
427.0
86.0
86.0
86.0
441.0
100.0
87.0
87.0
87.0
87.0
20.0
20.0
883.0
148.0
202.0
202.0
202.0
886.0
636.0
636.0
20.0
20.0
32.0
114.0
232.0
550.0
550.0
1.0
87.0
87.0
3.0
662.0
662.0
97.0
97.0
97.0
9.0
9.0
148.0
1.0
1.0
196.0
196.0
196.0
302.0
0.0
466.0
289.0
289.0
27.0
27.0
0.0
0.0
0.0
127.0
127.0
106.0
11.0
25.0
25.0
225.0
183.0
183.0
183.0
111.0
111.0
111.0
23.0
13.0
13.0
13.0
27.0
138.0
36.0
183.0
20.0
28.0
192.0
192.0
192.0
84.0
812.0
812.0
6.0
76.0
76.0
76.0
76.0
196.0
196.0
63.0
63.0
549.0
549.0
549.0
549.0
39.0
25.0
25.0
5.0
5.0
5.0
5.0
12.0
12.0
939.0
939.0
873.0
925.0
898.0
898.0
898.0
2.0
107.0
107.0
55.0
55.0
759.0
759.0
269.0
269.0
269.0
360.0
360.0
360.0
360.0
360.0
216.0
216.0
216.0
267.0
267.0
861.0
861.0
72.0
72.0
238.0
115.0
115.0
74.0
74.0
74.0
74.0
697.0
697.0
687.0
687.0
19.0
19.0
19.0
23.0
23.0
23.0
23.0
276.0
276.0
276.0
602.0
602.0
64.0
34.0
34.0
196.0
814.0
645.0
645.0
645.0
645.0
645.0
42.0
373.0
373.0
373.0
373.0
373.0
125.0
727.0
727.0
340.0
118.0
76.0
29.0
29.0
100.0
100.0
8.0
140.0
140.0
288.0
288.0
183.0
183.0
639.0
639.0
639.0
750.0
284.0
48.0
48.0
434.0
434.0
434.0
866.0
479.0
479.0
479.0
327.0
11.0
11.0
11.0
11.0
6.0
6.0
6.0
276.0
276.0
276.0
276.0
276.0
145.0
61.0
456.0
692.0
692.0
692.0
692.0
692.0
658.0
658.0
658.0
658.0
658.0
139.0
139.0
9.0
9.0
9.0
6.0
18.0
559.0
726.0
726.0
726.0
726.0
267.0
267.0
267.0
1.0
1.0
29.0
29.0
29.0
371.0
371.0
371.0
371.0
89.0
89.0
89.0
89.0
89.0
2.0
2.0
37.0
426.0
0.0
0.0
55.0
533.0
533.0
533.0
198.0
2.0
20.0
25.0
191.0
191.0
57.0
1.0
1.0
57.0
57.0
59.0
59.0
22.0
2.0
2.0
2.0
2.0
29.0
775.0
248.0
248.0
112.0
112.0
112.0
623.0
623.0
623.0
623.0
696.0
259.0
259.0
287.0
287.0
797.0
797.0
797.0
233.0
233.0
20.0
20.0
53.0
118.0
50.0
114.0
114.0
114.0
114.0
39.0
115.0
115.0
115.0
282.0
380.0
380.0
0.0
0.0
0.0
302.0
302.0
84.0
84.0
686.0
686.0
686.0
522.0
522.0
522.0
522.0
974.0
291.0
291.0
53.0
53.0
997.0
997.0
330.0
371.0
22.0
22.0
22.0
90.0
90.0
42.0
279.0
24.0
24.0
24.0
243.0
243.0
16.0
559.0
559.0
559.0
405.0
405.0
405.0
164.0
164.0
270.0
103.0
103.0
103.0
80.0
80.0
64.0
64.0
350.0
350.0
525.0
985.0
985.0
985.0
141.0
141.0
146.0
15.0
21.0
21.0
21.0
21.0
131.0
131.0
951.0
951.0
951.0
33.0
33.0
483.0
124.0
124.0
856.0
856.0
46.0
46.0
253.0
253.0
79.0
321.0
19.0
19.0
19.0
19.0
274.0
274.0
754.0
754.0
754.0
754.0
427.0
100.0
665.0
665.0
6.0
221.0
221.0
221.0
2.0
16.0
125.0
549.0
549.0
338.0
145.0
145.0
145.0
606.0
606.0
606.0
73.0
976.0
976.0
33.0
33.0
33.0
803.0
803.0
803.0
292.0
460.0
192.0
192.0
192.0
771.0
771.0
21.0
21.0
122.0
122.0
205.0
205.0
205.0
205.0
509.0
509.0
5.0
5.0
711.0
625.0
340.0
202.0
202.0
371.0
33.0
24.0
24.0
24.0
18.0
18.0
19.0
19.0
259.0
535.0
46.0
46.0
46.0
100.0
100.0
100.0
100.0
29.0
29.0
6.0
6.0
219.0
578.0
113.0
239.0
239.0
132.0
525.0
35.0
35.0
42.0
967.0
967.0
158.0
158.0
158.0
158.0
44.0
623.0
623.0
623.0
28.0
16.0
16.0
239.0
239.0
239.0
348.0
441.0
441.0
321.0
17.0
841.0
841.0
228.0
228.0
63.0
63.0
1.0
1.0
1.0
35.0
35.0
35.0
35.0
674.0
674.0
674.0
1.0
1.0
41.0
41.0
41.0
41.0
41.0
618.0
22.0
15.0
17.0
106.0
197.0
197.0
67.0
67.0
336.0
336.0
0.0
80.0
80.0
80.0
341.0
558.0
657.0
93.0
24.0
24.0
24.0
3.0
476.0
476.0
43.0
43.0
1.0
422.0
422.0
422.0
422.0
91.0
91.0
29.0
29.0
29.0
951.0
951.0
951.0
84.0
84.0
694.0
104.0
111.0
111.0
114.0
114.0
954.0
879.0
879.0
550.0
182.0
42.0
44.0
44.0
966.0
1.0
71.0
71.0
812.0
812.0
515.0
515.0
132.0
132.0
14.0
2.0
100.0
100.0
100.0
684.0
684.0
26.0
26.0
11.0
590.0
590.0
633.0
49.0
49.0
66.0
66.0
966.0
13.0
43.0
38.0
38.0
38.0
38.0
38.0
38.0
225.0
284.0
219.0
219.0
283.0
283.0
219.0
106.0
106.0
106.0
535.0
535.0
535.0
535.0
0.0
0.0
0.0
0.0
448.0
448.0
59.0
59.0
210.0
210.0
210.0
210.0
31.0
65.0
65.0
65.0
491.0
685.0
8.0
13.0
13.0
13.0
26.0
125.0
125.0
125.0
125.0
125.0
32.0
32.0
276.0
276.0
276.0
193.0
193.0
91.0
91.0
91.0
91.0
91.0
91.0
43.0
43.0
14.0
14.0
14.0
14.0
21.0
21.0
21.0
21.0
158.0
158.0
158.0
747.0
177.0
177.0
878.0
878.0
458.0
458.0
54.0
54.0
54.0
924.0
924.0
924.0
924.0
226.0
226.0
226.0
226.0
247.0
299.0
299.0
182.0
182.0
182.0
80.0
4.0
4.0
26.0
726.0
726.0
566.0
566.0
88.0
88.0
3.0
63.0
63.0
13.0
93.0
93.0
951.0
951.0
2.0
2.0
0.0
0.0
0.0
42.0
42.0
16.0
16.0
16.0
245.0
245.0
245.0
18.0
18.0
18.0
220.0
220.0
220.0
220.0
220.0
276.0
93.0
5.0
5.0
5.0
461.0
461.0
6.0
925.0
925.0
577.0
577.0
577.0
577.0
577.0
139.0
85.0
311.0
14.0
69.0
69.0
239.0
239.0
58.0
862.0
862.0
862.0
862.0
862.0
862.0
862.0
28.0
28.0
43.0
111.0
111.0
217.0
217.0
217.0
217.0
747.0
212.0
212.0
55.0
55.0
86.0
65.0
65.0
65.0
299.0
18.0
18.0
18.0
802.0
802.0
283.0
676.0
5.0
248.0
6.0
9.0
9.0
3.0
3.0
3.0
39.0
39.0
47.0
47.0
47.0
47.0
24.0
24.0
24.0
19.0
19.0
19.0
19.0
19.0
39.0
969.0
705.0
971.0
971.0
4.0
696.0
696.0
265.0
265.0
399.0
399.0
399.0
132.0
134.0
134.0
126.0
126.0
126.0
61.0
231.0
24.0
118.0
118.0
118.0
681.0
681.0
681.0
681.0
681.0
681.0
43.0
43.0
240.0
42.0
42.0
42.0
42.0
749.0
979.0
979.0
253.0
185.0
2.0
64.0
387.0
387.0
776.0
776.0
45.0
38.0
38.0
597.0
597.0
597.0
246.0
246.0
150.0
150.0
666.0
765.0
765.0
14.0
14.0
14.0
58.0
58.0
665.0
665.0
665.0
976.0
109.0
109.0
109.0
6.0
50.0
50.0
50.0
50.0
187.0
94.0
94.0
94.0
94.0
11.0
11.0
470.0
74.0
74.0
74.0
332.0
332.0
2.0
2.0
2.0
46.0
22.0
22.0
235.0
235.0
235.0
13.0
20.0
0.0
0.0
0.0
0.0
45.0
11.0
11.0
522.0
205.0
205.0
205.0
48.0
360.0
360.0
360.0
775.0
0.0
0.0
772.0
772.0
772.0
559.0
559.0
559.0
43.0
872.0
72.0
72.0
72.0
72.0
30.0
30.0
3.0
3.0
3.0
3.0
3.0
3.0
759.0
759.0
179.0
40.0
111.0
111.0
521.0
521.0
521.0
467.0
467.0
414.0
414.0
13.0
46.0
27.0
27.0
27.0
22.0
22.0
15.0
24.0
24.0
455.0
455.0
455.0
92.0
118.0
118.0
118.0
146.0
146.0
146.0
146.0
855.0
855.0
309.0
309.0
225.0
0.0
0.0
0.0
0.0
0.0
0.0
0.0
9.0
250.0
250.0
250.0
978.0
978.0
978.0
108.0
108.0
99.0
99.0
26.0
112.0
206.0
3.0
3.0
3.0
3.0
28.0
28.0
14.0
44.0
44.0
531.0
672.0
672.0
672.0
672.0
133.0
744.0
744.0
744.0
23.0
23.0
23.0
19.0
19.0
434.0
434.0
434.0
434.0
9.0
14.0
14.0
763.0
763.0
763.0
55.0
795.0
8.0
19.0
19.0
19.0
19.0
54.0
54.0
54.0
313.0
313.0
313.0
270.0
602.0
115.0
115.0
233.0
233.0
233.0
49.0
49.0
49.0
49.0
107.0
107.0
107.0
12.0
12.0
182.0
182.0
506.0
506.0
88.0
88.0
88.0
7.0
7.0
399.0
399.0
399.0
0.0
72.0
36.0
56.0
56.0
56.0
133.0
380.0
380.0
380.0
380.0
22.0
22.0
22.0
22.0
127.0
131.0
131.0
74.0
74.0
41.0
41.0
801.0
100.0
100.0
244.0
244.0
241.0
60.0
232.0
934.0
64.0
111.0
111.0
338.0
338.0
338.0
338.0
925.0
925.0
182.0
182.0
797.0
797.0
797.0
797.0
41.0
20.0
22.0
1.0
1.0
103.0
4.0
4.0
283.0
827.0
98.0
98.0
98.0
98.0
98.0
90.0
93.0
93.0
93.0
3.0
3.0
4.0
4.0
516.0
516.0
516.0
516.0
62.0
62.0
1.0
1.0
407.0
19.0
19.0
26.0
509.0
229.0
229.0
197.0
197.0
248.0
675.0
675.0
675.0
675.0
144.0
26.0
26.0
320.0
33.0
33.0
33.0
33.0
98.0
98.0
98.0
98.0
3.0
88.0
88.0
88.0
88.0
583.0
11.0
134.0
134.0
0.0
0.0
34.0
217.0
59.0
66.0
66.0
66.0
17.0
17.0
17.0
5.0
5.0
686.0
12.0
12.0
12.0
59.0
59.0
59.0
48.0
48.0
60.0
898.0
82.0
82.0
557.0
557.0
557.0
557.0
82.0
82.0
82.0
197.0
197.0
623.0
623.0
18.0
318.0
318.0
43.0
623.0
184.0
184.0
107.0
88.0
213.0
27.0
27.0
27.0
27.0
341.0
341.0
11.0
11.0
11.0
11.0
775.0
841.0
687.0
687.0
687.0
81.0
81.0
27.0
27.0
27.0
555.0
555.0
867.0
10.0
10.0
10.0
0.0
0.0
0.0
35.0
35.0
35.0
226.0
226.0
627.0
0.0
0.0
0.0
0.0
371.0
371.0
3.0
3.0
19.0
736.0
736.0
736.0
736.0
736.0
38.0
310.0
114.0
67.0
18.0
238.0
238.0
238.0
22.0
0.0
0.0
0.0
100.0
100.0
100.0
22.0
22.0
833.0
611.0
701.0
98.0
98.0
98.0
264.0
98.0
98.0
98.0
407.0
407.0
223.0
8.0
8.0
8.0
29.0
11.0
865.0
865.0
865.0
65.0
65.0
65.0
59.0
59.0
625.0
0.0
0.0
0.0
867.0
0.0
0.0
0.0
284.0
38.0
38.0
38.0
93.0
93.0
11.0
11.0
31.0
31.0
41.0
41.0
759.0
759.0
2.0
2.0
2.0
0.0
0.0
0.0
0.0
0.0
57.0
57.0
57.0
24.0
61.0
61.0
61.0
61.0
0.0
726.0
726.0
726.0
726.0
231.0
231.0
231.0
231.0
231.0
519.0
36.0
36.0
36.0
6.0
696.0
15.0
15.0
15.0
15.0
15.0
406.0
22.0
22.0
22.0
226.0
226.0
91.0
91.0
91.0
91.0
2.0
20.0
20.0
139.0
261.0
261.0
261.0
20.0
243.0
158.0
20.0
20.0
20.0
76.0
1.0
1.0
1.0
1.0
193.0
193.0
154.0
154.0
20.0
20.0
24.0
14.0
14.0
14.0
28.0
28.0
28.0
3.0
3.0
39.0
39.0
39.0
69.0
15.0
675.0
588.0
273.0
348.0
348.0
54.0
54.0
487.0
487.0
487.0
134.0
251.0
251.0
118.0
109.0
109.0
109.0
468.0
468.0
468.0
468.0
23.0
23.0
643.0
26.0
26.0
26.0
749.0
291.0
291.0
291.0
381.0
381.0
74.0
74.0
74.0
74.0
30.0
873.0
4.0
4.0
4.0
4.0
0.0
0.0
0.0
11.0
11.0
4.0
32.0
16.0
16.0
608.0
608.0
26.0
72.0
306.0
306.0
306.0
306.0
306.0
346.0
346.0
529.0
529.0
219.0
82.0
82.0
82.0
7.0
0.0
4.0
4.0
201.0
201.0
201.0
341.0
341.0
341.0
64.0
64.0
64.0
688.0
664.0
664.0
664.0
664.0
664.0
33.0
33.0
244.0
244.0
930.0
930.0
173.0
173.0
173.0
173.0
24.0
24.0
27.0
275.0
275.0
275.0
275.0
275.0
29.0
657.0
228.0
362.0
362.0
516.0
516.0
516.0
976.0
976.0
438.0
438.0
438.0
1.0
1.0
1.0
184.0
184.0
21.0
131.0
131.0
131.0
186.0
67.0
16.0
16.0
16.0
16.0
182.0
182.0
182.0
182.0
18.0
3.0
220.0
220.0
232.0
3.0
0.0
0.0
0.0
217.0
971.0
971.0
971.0
311.0
43.0
469.0
469.0
131.0
131.0
22.0
22.0
22.0
36.0
36.0
527.0
527.0
100.0
49.0
49.0
49.0
49.0
49.0
330.0
113.0
113.0
113.0
4.0
4.0
4.0
183.0
183.0
183.0
175.0
175.0
175.0
0.0
194.0
194.0
44.0
44.0
44.0
44.0
44.0
13.0
30.0
223.0
223.0
147.0
147.0
191.0
191.0
267.0
371.0
371.0
493.0
817.0
11.0
488.0
717.0
717.0
717.0
717.0
662.0
393.0
484.0
49.0
49.0
49.0
49.0
104.0
104.0
393.0
180.0
263.0
55.0
134.0
26.0
44.0
20.0
35.0
0.0
0.0
286.0
286.0
286.0
624.0
624.0
624.0
233.0
717.0
717.0
520.0
520.0
29.0
29.0
29.0
29.0
476.0
476.0
801.0
801.0
309.0
309.0
54.0
69.0
10.0
10.0
4.0
4.0
4.0
4.0
5.0
5.0
21.0
2.0
2.0
296.0
296.0
296.0
284.0
284.0
302.0
302.0
302.0
347.0
381.0
12.0
4.0
341.0
1.0
206.0
332.0
332.0
313.0
313.0
296.0
5.0
336.0
236.0
76.0
194.0
194.0
52.0
12.0
12.0
67.0
466.0
111.0
0.0
597.0
597.0
597.0
597.0
597.0
371.0
371.0
371.0
251.0
11.0
11.0
11.0
311.0
311.0
994.0
994.0
2.0
226.0
226.0
226.0
183.0
138.0
138.0
28.0
28.0
276.0
276.0
276.0
33.0
740.0
740.0
2.0
2.0
2.0
302.0
321.0
321.0
321.0
926.0
243.0
243.0
17.0
17.0
293.0
8.0
8.0
8.0
633.0
633.0
633.0
633.0
0.0
0.0
0.0
46.0
46.0
317.0
317.0
317.0
512.0
512.0
636.0
182.0
4.0
4.0
4.0
236.0
236.0
236.0
138.0
138.0
416.0
416.0
82.0
874.0
549.0
549.0
549.0
557.0
18.0
820.0
820.0
820.0
82.0
82.0
82.0
285.0
285.0
798.0
798.0
798.0
798.0
6.0
6.0
347.0
92.0
92.0
143.0
224.0
108.0
108.0
108.0
632.0
632.0
43.0
3.0
3.0
137.0
270.0
260.0
260.0
8.0
8.0
48.0
48.0
40.0
40.0
40.0
40.0
9.0
1.0
341.0
341.0
341.0
906.0
906.0
906.0
906.0
906.0
8.0
11.0
254.0
254.0
226.0
22.0
91.0
612.0
612.0
139.0
139.0
139.0
19.0
19.0
184.0
184.0
79.0
79.0
612.0
737.0
737.0
0.0
0.0
20.0
20.0
20.0
330.0
330.0
209.0
209.0
232.0
232.0
232.0
232.0
947.0
947.0
109.0
197.0
574.0
574.0
643.0
0.0
0.0
19.0
19.0
530.0
530.0
197.0
197.0
197.0
184.0
127.0
127.0
126.0
126.0
126.0
126.0
549.0
268.0
268.0
55.0
0.0
0.0
37.0
37.0
0.0
0.0
0.0
0.0
248.0
248.0
3.0
831.0
831.0
686.0
686.0
80.0
80.0
280.0
18.0
18.0
18.0
9.0
938.0
938.0
938.0
885.0
885.0
3.0
3.0
3.0
3.0
46.0
46.0
157.0
157.0
2.0
2.0
2.0
2.0
145.0
145.0
145.0
70.0
20.0
211.0
485.0
600.0
600.0
772.0
207.0
207.0
1.0
0.0
37.0
37.0
33.0
254.0
58.0
58.0
58.0
407.0
407.0
0.0
114.0
650.0
650.0
10.0
989.0
636.0
592.0
592.0
5.0
332.0
332.0
26.0
26.0
350.0
551.0
551.0
551.0
551.0
353.0
532.0
532.0
532.0
532.0
532.0
532.0
21.0
21.0
21.0
348.0
348.0
348.0
348.0
407.0
407.0
407.0
407.0
341.0
370.0
370.0
11.0
72.0
477.0
361.0
361.0
361.0
361.0
82.0
82.0
143.0
288.0
80.0
80.0
100.0
100.0
100.0
192.0
192.0
192.0
922.0
922.0
14.0
258.0
62.0
62.0
152.0
152.0
340.0
340.0
340.0
270.0
157.0
157.0
157.0
679.0
88.0
88.0
88.0
12.0
12.0
2.0
88.0
100.0
127.0
127.0
127.0
985.0
985.0
4.0
4.0
311.0
42.0
42.0
314.0
314.0
314.0
254.0
254.0
191.0
206.0
206.0
206.0
94.0
302.0
302.0
319.0
11.0
0.0
0.0
267.0
104.0
104.0
317.0
317.0
317.0
317.0
317.0
86.0
86.0
885.0
885.0
885.0
303.0
873.0
740.0
813.0
4.0
4.0
62.0
62.0
62.0
801.0
801.0
31.0
31.0
31.0
813.0
602.0
602.0
393.0
939.0
939.0
939.0
939.0
242.0
20.0
503.0
10.0
10.0
10.0
353.0
353.0
353.0
20.0
238.0
238.0
193.0
193.0
0.0
0.0
0.0
66.0
66.0
192.0
33.0
33.0
33.0
33.0
525.0
525.0
291.0
291.0
747.0
781.0
781.0
781.0
781.0
781.0
475.0
3.0
64.0
64.0
64.0
64.0
63.0
549.0
549.0
549.0
42.0
42.0
205.0
39.0
5.0
5.0
5.0
269.0
269.0
269.0
23.0
23.0
225.0
225.0
225.0
72.0
606.0
606.0
606.0
606.0
108.0
108.0
781.0
36.0
371.0
600.0
600.0
600.0
94.0
94.0
320.0
320.0
102.0
102.0
686.0
686.0
686.0
233.0
484.0
484.0
484.0
484.0
79.0
79.0
79.0
79.0
202.0
202.0
235.0
326.0
512.0
14.0
19.0
19.0
51.0
51.0
815.0
815.0
618.0
148.0
65.0
65.0
65.0
17.0
279.0
3.0
341.0
117.0
473.0
473.0
182.0
182.0
182.0
79.0
79.0
79.0
15.0
438.0
951.0
951.0
317.0
710.0
49.0
49.0
705.0
705.0
66.0
66.0
66.0
631.0
235.0
235.0
3.0
3.0
3.0
3.0
813.0
813.0
217.0
217.0
217.0
772.0
772.0
336.0
336.0
4.0
4.0
4.0
4.0
94.0
94.0
976.0
39.0
338.0
338.0
27.0
27.0
27.0
27.0
393.0
26.0
26.0
506.0
506.0
107.0
317.0
317.0
113.0
113.0
0.0
37.0
37.0
574.0
574.0
574.0
182.0
183.0
2.0
498.0
498.0
2.0
226.0
13.0
376.0
3.0
18.0
18.0
623.0
623.0
114.0
114.0
114.0
86.0
86.0
86.0
815.0
815.0
37.0
37.0
37.0
37.0
37.0
18.0
94.0
94.0
1.0
1.0
883.0
883.0
168.0
3.0
461.0
461.0
461.0
14.0
825.0
938.0
333.0
333.0
79.0
79.0
39.0
13.0
84.0
84.0
695.0
982.0
982.0
55.0
55.0
15.0
15.0
34.0
34.0
187.0
187.0
77.0
741.0
41.0
41.0
41.0
41.0
30.0
30.0
11.0
11.0
950.0
950.0
21.0
21.0
21.0
21.0
39.0
39.0
28.0
28.0
20.0
2.0
1.0
28.0
6.0
6.0
627.0
577.0
460.0
233.0
233.0
233.0
383.0
757.0
757.0
1.0
925.0
868.0
868.0
727.0
727.0
83.0
41.0
51.0
2.0
18.0
18.0
18.0
18.0
543.0
219.0
219.0
219.0
168.0
168.0
168.0
168.0
296.0
549.0
549.0
549.0
662.0
662.0
85.0
85.0
85.0
85.0
48.0
10.0
10.0
10.0
10.0
672.0
476.0
6.0
6.0
6.0
299.0
320.0
148.0
696.0
696.0
696.0
976.0
264.0
264.0
715.0
967.0
254.0
353.0
353.0
353.0
550.0
94.0
458.0
11.0
11.0
91.0
6.0
6.0
295.0
295.0
295.0
295.0
311.0
311.0
311.0
149.0
149.0
8.0
74.0
74.0
262.0
262.0
60.0
270.0
941.0
941.0
941.0
862.0
862.0
862.0
23.0
818.0
20.0
672.0
3.0
3.0
3.0
470.0
470.0
470.0
954.0
954.0
375.0
127.0
127.0
36.0
36.0
36.0
36.0
31.0
31.0
376.0
376.0
6.0
6.0
6.0
6.0
6.0
6.0
11.0
11.0
83.0
83.0
784.0
784.0
24.0
24.0
24.0
24.0
2.0
2.0
2.0
306.0
255.0
710.0
710.0
221.0
221.0
221.0
608.0
608.0
608.0
608.0
608.0
608.0
640.0
640.0
566.0
566.0
566.0
549.0
599.0
599.0
23.0
23.0
611.0
611.0
348.0
348.0
348.0
286.0
286.0
286.0
37.0
477.0
477.0
477.0
477.0
951.0
951.0
951.0
90.0
90.0
90.0
90.0
199.0
199.0
797.0
84.0
84.0
84.0
26.0
26.0
991.0
705.0
403.0
403.0
17.0
17.0
17.0
17.0
201.0
347.0
347.0
347.0
114.0
299.0
17.0
664.0
664.0
664.0
311.0
318.0
318.0
87.0
87.0
87.0
87.0
100.0
100.0
100.0
100.0
276.0
276.0
192.0
229.0
229.0
229.0
100.0
100.0
0.0
0.0
36.0
36.0
36.0
36.0
140.0
140.0
140.0
183.0
183.0
340.0
340.0
7.0
7.0
7.0
7.0
209.0
209.0
362.0
362.0
611.0
228.0
228.0
140.0
93.0
139.0
978.0
978.0
42.0
42.0
42.0
38.0
38.0
38.0
16.0
966.0
2.0
2.0
36.0
36.0
300.0
148.0
148.0
148.0
861.0
106.0
106.0
456.0
456.0
456.0
456.0
456.0
504.0
504.0
67.0
164.0
164.0
39.0
640.0
640.0
306.0
247.0
247.0
247.0
247.0
42.0
42.0
42.0
42.0
42.0
657.0
9.0
9.0
614.0
56.0
33.0
33.0
33.0
33.0
33.0
33.0
550.0
550.0
0.0
0.0
949.0
949.0
73.0
549.0
549.0
40.0
2.0
978.0
58.0
58.0
228.0
50.0
50.0
50.0
50.0
50.0
41.0
41.0
41.0
779.0
779.0
779.0
26.0
26.0
26.0
967.0
967.0
967.0
925.0
925.0
873.0
873.0
33.0
33.0
33.0
33.0
26.0
26.0
26.0
710.0
710.0
710.0
29.0
29.0
215.0
215.0
1.0
1.0
1.0
302.0
38.0
38.0
38.0
4.0
102.0
102.0
102.0
102.0
21.0
21.0
21.0
21.0
73.0
73.0
549.0
549.0
549.0
549.0
549.0
507.0
507.0
507.0
507.0
85.0
554.0
554.0
554.0
554.0
102.0
286.0
286.0
274.0
274.0
274.0
865.0
865.0
874.0
874.0
874.0
90.0
90.0
90.0
470.0
825.0
127.0
20.0
20.0
1.0
4.0
4.0
4.0
120.0
120.0
120.0
5.0
5.0
5.0
5.0
775.0
256.0
256.0
60.0
60.0
60.0
6.0
58.0
58.0
58.0
58.0
15.0
698.0
698.0
20.0
20.0
5.0
507.0
507.0
9.0
9.0
9.0
9.0
555.0
47.0
47.0
47.0
47.0
47.0
0.0
0.0
152.0
152.0
152.0
0.0
0.0
0.0
0.0
0.0
0.0
94.0
4.0
24.0
24.0
24.0
24.0
67.0
67.0
67.0
353.0
353.0
14.0
14.0
11.0
241.0
221.0
282.0
727.0
727.0
111.0
111.0
111.0
885.0
141.0
141.0
141.0
21.0
21.0
2.0
2.0
2.0
2.0
15.0
737.0
737.0
424.0
784.0
784.0
784.0
784.0
5.0
5.0
952.0
952.0
213.0
150.0
150.0
178.0
178.0
178.0
12.0
28.0
28.0
28.0
3.0
3.0
14.0
19.0
200.0
129.0
553.0
553.0
553.0
553.0
553.0
4.0
4.0
6.0
61.0
61.0
732.0
732.0
182.0
182.0
37.0
175.0
348.0
58.0
58.0
127.0
311.0
238.0
238.0
86.0
86.0
69.0
69.0
803.0
803.0
803.0
803.0
99.0
99.0
99.0
2.0
2.0
459.0
28.0
28.0
623.0
623.0
4.0
4.0
4.0
168.0
21.0
306.0
306.0
620.0
759.0
945.0
5.0
5.0
168.0
168.0
60.0
60.0
665.0
665.0
112.0
112.0
100.0
321.0
0.0
0.0
0.0
254.0
254.0
254.0
639.0
639.0
639.0
639.0
5.0
35.0
35.0
35.0
475.0
106.0
106.0
106.0
5.0
5.0
803.0
925.0
274.0
274.0
302.0
302.0
302.0
3.0
3.0
14.0
14.0
14.0
43.0
43.0
43.0
279.0
279.0
279.0
803.0
20.0
20.0
101.0
101.0
6.0
475.0
475.0
475.0
280.0
280.0
38.0
38.0
38.0
259.0
12.0
12.0
559.0
559.0
29.0
29.0
29.0
514.0
313.0
313.0
94.0
94.0
11.0
168.0
168.0
168.0
168.0
277.0
65.0
65.0
14.0
279.0
79.0
468.0
43.0
40.0
740.0
22.0
198.0
133.0
133.0
133.0
322.0
322.0
140.0
140.0
234.0
234.0
234.0
234.0
234.0
234.0
4.0
103.0
23.0
23.0
60.0
60.0
3.0
391.0
0.0
0.0
0.0
0.0
5.0
196.0
0.0
0.0
574.0
275.0
275.0
467.0
467.0
11.0
813.0
551.0
551.0
148.0
311.0
311.0
66.0
142.0
125.0
50.0
50.0
50.0
99.0
99.0
627.0
627.0
796.0
796.0
338.0
70.0
72.0
72.0
0.0
0.0
224.0
224.0
224.0
537.0
537.0
537.0
170.0
651.0
243.0
243.0
332.0
332.0
170.0
35.0
35.0
51.0
51.0
13.0
3.0
3.0
43.0
43.0
132.0
132.0
4.0
4.0
4.0
171.0
171.0
171.0
171.0
282.0
282.0
23.0
43.0
43.0
43.0
43.0
43.0
56.0
56.0
205.0
205.0
59.0
59.0
59.0
59.0
59.0
5.0
5.0
704.0
704.0
704.0
219.0
219.0
94.0
64.0
11.0
11.0
643.0
643.0
209.0
209.0
360.0
360.0
360.0
50.0
336.0
405.0
225.0
225.0
286.0
286.0
286.0
61.0
61.0
867.0
867.0
225.0
225.0
91.0
91.0
91.0
506.0
506.0
253.0
399.0
399.0
399.0
399.0
938.0
938.0
3.0
3.0
4.0
4.0
31.0
31.0
31.0
5.0
5.0
182.0
182.0
710.0
446.0
446.0
446.0
446.0
98.0
98.0
867.0
867.0
687.0
90.0
90.0
251.0
251.0
23.0
23.0
23.0
61.0
182.0
209.0
209.0
255.0
255.0
0.0
898.0
606.0
606.0
3.0
3.0
3.0
553.0
553.0
435.0
466.0
722.0
94.0
212.0
212.0
487.0
6.0
912.0
484.0
484.0
484.0
978.0
978.0
80.0
80.0
0.0
0.0
5.0
5.0
5.0
5.0
106.0
106.0
971.0
971.0
878.0
878.0
3.0
3.0
2.0
2.0
67.0
319.0
319.0
68.0
68.0
68.0
0.0
784.0
784.0
784.0
162.0
73.0
1.0
809.0
13.0
13.0
76.0
0.0
555.0
223.0
15.0
150.0
374.0
374.0
374.0
374.0
380.0
628.0
628.0
628.0
628.0
574.0
574.0
182.0
182.0
535.0
825.0
825.0
5.0
5.0
5.0
14.0
27.0
247.0
148.0
84.0
0.0
229.0
229.0
856.0
803.0
941.0
941.0
941.0
941.0
941.0
29.0
29.0
29.0
26.0
976.0
154.0
922.0
209.0
1.0
47.0
47.0
47.0
134.0
134.0
209.0
209.0
209.0
751.0
751.0
751.0
751.0
751.0
627.0
627.0
627.0
37.0
37.0
37.0
754.0
754.0
754.0
187.0
187.0
11.0
11.0
3.0
6.0
14.0
14.0
14.0
135.0
135.0
135.0
135.0
124.0
124.0
124.0
4.0
86.0
86.0
86.0
86.0
84.0
84.0
687.0
945.0
43.0
28.0
399.0
279.0
12.0
2.0
2.0
639.0
639.0
232.0
232.0
31.0
31.0
31.0
317.0
317.0
317.0
317.0
84.0
84.0
84.0
84.0
16.0
31.0
31.0
125.0
125.0
669.0
669.0
669.0
669.0
19.0
19.0
19.0
19.0
2.0
2.0
2.0
182.0
33.0
33.0
408.0
408.0
408.0
408.0
408.0
202.0
11.0
84.0
84.0
407.0
407.0
115.0
2.0
2.0
747.0
747.0
747.0
747.0
717.0
717.0
717.0
717.0
67.0
67.0
67.0
6.0
6.0
736.0
29.0
29.0
868.0
13.0
687.0
687.0
687.0
782.0
168.0
168.0
168.0
49.0
49.0
88.0
1.0
1.0
1.0
1.0
1.0
628.0
628.0
628.0
36.0
36.0
35.0
761.0
761.0
761.0
461.0
461.0
157.0
36.0
84.0
302.0
302.0
951.0
951.0
951.0
606.0
197.0
197.0
197.0
0.0
13.0
13.0
13.0
0.0
0.0
874.0
874.0
281.0
281.0
542.0
477.0
477.0
287.0
11.0
11.0
11.0
11.0
832.0
82.0
469.0
469.0
166.0
166.0
611.0
611.0
37.0
538.0
538.0
538.0
91.0
371.0
37.0
37.0
37.0
253.0
537.0
537.0
278.0
278.0
278.0
278.0
278.0
278.0
208.0
23.0
23.0
351.0
351.0
253.0
253.0
104.0
104.0
104.0
264.0
135.0
111.0
111.0
111.0
0.0
0.0
168.0
681.0
772.0
22.0
17.0
17.0
17.0
17.0
43.0
43.0
43.0
43.0
51.0
51.0
51.0
42.0
4.0
4.0
5.0
5.0
5.0
5.0
66.0
120.0
348.0
15.0
15.0
888.0
635.0
635.0
635.0
35.0
643.0
643.0
643.0
8.0
8.0
21.0
21.0
784.0
3.0
3.0
98.0
98.0
109.0
109.0
109.0
109.0
109.0
439.0
439.0
439.0
439.0
439.0
221.0
221.0
705.0
705.0
705.0
705.0
37.0
37.0
37.0
37.0
531.0
351.0
43.0
371.0
36.0
36.0
36.0
3.0
3.0
36.0
74.0
139.0
139.0
200.0
205.0
205.0
205.0
21.0
21.0
229.0
229.0
229.0
229.0
951.0
271.0
271.0
271.0
271.0
0.0
17.0
17.0
4.0
4.0
4.0
488.0
26.0
26.0
270.0
270.0
270.0
16.0
17.0
17.0
484.0
559.0
36.0
36.0
31.0
31.0
27.0
27.0
27.0
7.0
7.0
7.0
13.0
26.0
26.0
96.0
15.0
193.0
193.0
193.0
247.0
247.0
247.0
12.0
330.0
330.0
330.0
330.0
330.0
13.0
13.0
13.0
13.0
9.0
362.0
281.0
157.0
157.0
157.0
856.0
856.0
70.0
70.0
70.0
0.0
0.0
0.0
2.0
302.0
302.0
94.0
94.0
94.0
26.0
33.0
14.0
167.0
59.0
59.0
59.0
74.0
14.0
14.0
14.0
765.0
765.0
352.0
156.0
156.0
79.0
79.0
79.0
4.0
947.0
947.0
947.0
408.0
475.0
475.0
475.0
475.0
475.0
475.0
475.0
348.0
852.0
852.0
235.0
235.0
24.0
24.0
24.0
24.0
24.0
8.0
20.0
5.0
5.0
577.0
787.0
8.0
8.0
8.0
8.0
15.0
393.0
393.0
683.0
683.0
963.0
77.0
244.0
244.0
244.0
244.0
0.0
0.0
0.0
113.0
113.0
403.0
645.0
510.0
510.0
111.0
111.0
111.0
111.0
18.0
18.0
203.0
203.0
81.0
81.0
81.0
994.0
252.0
252.0
252.0
1.0
1.0
296.0
296.0
138.0
138.0
54.0
54.0
176.0
176.0
390.0
33.0
48.0
5.0
5.0
5.0
23.0
23.0
298.0
298.0
298.0
145.0
90.0
90.0
258.0
117.0
117.0
42.0
42.0
42.0
42.0
594.0
25.0
467.0
813.0
813.0
42.0
42.0
119.0
119.0
119.0
463.0
463.0
463.0
463.0
212.0
212.0
212.0
592.0
592.0
592.0
0.0
0.0
549.0
583.0
583.0
131.0
131.0
0.0
0.0
0.0
12.0
12.0
88.0
88.0
37.0
37.0
514.0
514.0
514.0
112.0
517.0
584.0
68.0
463.0
463.0
387.0
896.0
422.0
422.0
210.0
136.0
436.0
169.0
169.0
169.0
305.0
305.0
305.0
205.0
205.0
205.0
58.0
58.0
58.0
328.0
216.0
210.0
210.0
514.0
156.0
156.0
156.0
156.0
508.0
508.0
353.0
118.0
406.0
419.0
419.0
7.0
7.0
7.0
7.0
165.0
165.0
165.0
2.0
2.0
2.0
41.0
44.0
44.0
3.0
3.0
3.0
187.0
187.0
187.0
187.0
563.0
106.0
106.0
344.0
539.0
539.0
9.0
9.0
884.0
884.0
54.0
54.0
320.0
320.0
320.0
280.0
4.0
235.0
235.0
235.0
407.0
407.0
550.0
550.0
92.0
92.0
92.0
92.0
0.0
657.0
657.0
159.0
159.0
306.0
306.0
0.0
213.0
213.0
213.0
213.0
4.0
150.0
795.0
77.0
5.0
5.0
5.0
5.0
213.0
213.0
29.0
29.0
22.0
31.0
31.0
31.0
173.0
173.0
173.0
15.0
196.0
81.0
81.0
0.0
0.0
896.0
311.0
293.0
510.0
741.0
741.0
741.0
1.0
1.0
657.0
657.0
657.0
657.0
154.0
207.0
207.0
13.0
13.0
13.0
602.0
602.0
602.0
602.0
602.0
602.0
42.0
42.0
728.0
728.0
228.0
228.0
5.0
5.0
5.0
5.0
235.0
235.0
135.0
570.0
570.0
570.0
570.0
570.0
27.0
27.0
27.0
27.0
787.0
787.0
787.0
787.0
262.0
262.0
74.0
74.0
11.0
222.0
222.0
222.0
222.0
222.0
22.0
22.0
22.0
22.0
11.0
11.0
265.0
265.0
265.0
577.0
577.0
577.0
577.0
577.0
577.0
5.0
931.0
143.0
962.0
962.0
962.0
962.0
19.0
19.0
475.0
206.0
206.0
257.0
257.0
255.0
255.0
236.0
236.0
236.0
236.0
42.0
14.0
212.0
550.0
550.0
631.0
75.0
75.0
75.0
2.0
2.0
339.0
339.0
339.0
240.0
995.0
995.0
244.0
184.0
184.0
4.0
15.0
15.0
603.0
304.0
304.0
304.0
122.0
768.0
768.0
607.0
24.0
520.0
6.0
6.0
78.0
78.0
515.0
515.0
515.0
299.0
16.0
16.0
16.0
16.0
322.0
74.0
244.0
244.0
244.0
678.0
443.0
553.0
553.0
553.0
553.0
235.0
235.0
291.0
291.0
291.0
291.0
483.0
483.0
483.0
533.0
533.0
533.0
0.0
180.0
22.0
22.0
22.0
17.0
46.0
931.0
717.0
40.0
199.0
199.0
199.0
4.0
4.0
590.0
590.0
51.0
51.0
51.0
51.0
292.0
292.0
292.0
0.0
249.0
75.0
12.0
384.0
507.0
507.0
353.0
353.0
353.0
642.0
642.0
607.0
607.0
4.0
5.0
5.0
5.0
5.0
5.0
8.0
8.0
8.0
8.0
166.0
166.0
166.0
108.0
108.0
520.0
520.0
520.0
520.0
520.0
347.0
795.0
0.0
156.0
557.0
46.0
90.0
0.0
236.0
236.0
236.0
63.0
703.0
703.0
7.0
7.0
803.0
803.0
13.0
13.0
13.0
13.0
110.0
6.0
252.0
146.0
146.0
352.0
352.0
162.0
162.0
33.0
33.0
924.0
3.0
8.0
4.0
4.0
293.0
293.0
130.0
130.0
156.0
213.0
213.0
213.0
135.0
135.0
135.0
29.0
29.0
29.0
181.0
38.0
27.0
5.0
482.0
482.0
482.0
137.0
137.0
137.0
113.0
113.0
113.0
46.0
7.0
103.0
145.0
343.0
343.0
343.0
92.0
794.0
794.0
794.0
794.0
135.0
135.0
336.0
336.0
336.0
549.0
549.0
680.0
680.0
680.0
680.0
90.0
90.0
3.0
216.0
216.0
860.0
121.0
121.0
121.0
121.0
267.0
267.0
267.0
88.0
2.0
2.0
4.0
4.0
938.0
938.0
938.0
938.0
0.0
0.0
15.0
284.0
284.0
284.0
284.0
284.0
16.0
16.0
16.0
169.0
169.0
117.0
177.0
177.0
39.0
39.0
196.0
196.0
458.0
458.0
30.0
103.0
103.0
103.0
0.0
0.0
728.0
801.0
801.0
99.0
3.0
793.0
793.0
793.0
793.0
15.0
162.0
162.0
162.0
162.0
162.0
162.0
97.0
51.0
51.0
51.0
13.0
13.0
13.0
408.0
947.0
947.0
6.0
6.0
13.0
683.0
683.0
962.0
590.0
14.0
14.0
48.0
48.0
48.0
48.0
963.0
963.0
963.0
591.0
591.0
591.0
273.0
2.0
96.0
49.0
72.0
235.0
583.0
583.0
431.0
531.0
531.0
7.0
125.0
0.0
0.0
809.0
408.0
19.0
105.0
66.0
66.0
768.0
580.0
49.0
49.0
49.0
695.0
695.0
695.0
247.0
239.0
239.0
928.0
8.0
8.0
302.0
302.0
302.0
635.0
635.0
515.0
515.0
515.0
4.0
171.0
171.0
299.0
77.0
77.0
77.0
19.0
19.0
19.0
73.0
762.0
762.0
138.0
236.0
308.0
308.0
308.0
308.0
84.0
428.0
69.0
69.0
262.0
262.0
262.0
520.0
520.0
543.0
543.0
543.0
543.0
543.0
336.0
336.0
336.0
336.0
346.0
202.0
202.0
202.0
379.0
379.0
379.0
379.0
770.0
770.0
265.0
265.0
265.0
399.0
399.0
399.0
207.0
4.0
4.0
4.0
385.0
385.0
177.0
408.0
93.0
11.0
566.0
177.0
2.0
828.0
828.0
828.0
520.0
520.0
520.0
520.0
520.0
1.0
41.0
41.0
53.0
53.0
53.0
53.0
182.0
182.0
467.0
66.0
66.0
194.0
194.0
194.0
205.0
550.0
41.0
41.0
122.0
122.0
122.0
122.0
334.0
334.0
334.0
334.0
334.0
516.0
516.0
49.0
49.0
49.0
18.0
18.0
18.0
18.0
18.0
18.0
18.0
26.0
480.0
518.0
518.0
518.0
4.0
33.0
51.0
51.0
51.0
262.0
262.0
262.0
262.0
21.0
131.0
131.0
765.0
363.0
363.0
717.0
61.0
8.0
489.0
979.0
979.0
901.0
901.0
717.0
717.0
491.0
938.0
938.0
938.0
49.0
82.0
82.0
82.0
82.0
82.0
82.0
189.0
189.0
189.0
149.0
146.0
146.0
37.0
37.0
37.0
37.0
37.0
614.0
614.0
614.0
116.0
116.0
116.0
91.0
436.0
151.0
151.0
74.0
74.0
47.0
515.0
515.0
515.0
58.0
58.0
112.0
112.0
200.0
4.0
260.0
236.0
236.0
236.0
236.0
236.0
236.0
236.0
236.0
20.0
20.0
20.0
20.0
662.0
662.0
662.0
368.0
217.0
217.0
24.0
43.0
43.0
445.0
445.0
445.0
420.0
420.0
80.0
80.0
65.0
65.0
65.0
6.0
6.0
238.0
246.0
246.0
553.0
553.0
553.0
553.0
553.0
553.0
804.0
804.0
804.0
27.0
27.0
113.0
113.0
2.0
4.0
371.0
34.0
34.0
959.0
959.0
959.0
348.0
348.0
348.0
328.0
812.0
812.0
812.0
363.0
363.0
363.0
14.0
14.0
14.0
14.0
14.0
14.0
33.0
33.0
33.0
418.0
418.0
4.0
807.0
807.0
807.0
807.0
807.0
807.0
264.0
264.0
264.0
264.0
178.0
299.0
299.0
227.0
0.0
0.0
0.0
37.0
525.0
493.0
115.0
115.0
115.0
180.0
128.0
128.0
128.0
128.0
243.0
243.0
807.0
872.0
872.0
367.0
454.0
454.0
174.0
174.0
174.0
956.0
956.0
956.0
795.0
795.0
795.0
131.0
131.0
131.0
142.0
142.0
142.0
142.0
519.0
519.0
267.0
267.0
267.0
267.0
550.0
550.0
550.0
897.0
897.0
897.0
897.0
897.0
897.0
182.0
954.0
954.0
954.0
384.0
363.0
363.0
988.0
988.0
988.0
988.0
243.0
999.0
999.0
999.0
174.0
174.0
922.0
922.0
922.0
443.0
443.0
94.0
115.0
115.0
69.0
641.0
157.0
157.0
157.0
450.0
880.0
10.0
10.0
203.0
203.0
203.0
302.0
883.0
801.0
801.0
74.0
170.0
170.0
170.0
768.0
768.0
116.0
116.0
211.0
211.0
212.0
102.0
102.0
485.0
485.0
601.0
463.0
436.0
436.0
436.0
10.0
994.0
994.0
994.0
398.0
398.0
398.0
486.0
486.0
486.0
486.0
486.0
502.0
45.0
28.0
28.0
332.0
332.0
72.0
273.0
59.0
59.0
27.0
27.0
220.0
220.0
220.0
309.0
309.0
619.0
619.0
769.0
769.0
769.0
769.0
769.0
924.0
924.0
924.0
109.0
607.0
607.0
5.0
480.0
480.0
4.0
9.0
116.0
116.0
116.0
116.0
438.0
255.0
255.0
299.0
289.0
289.0
289.0
29.0
214.0
62.0
278.0
278.0
685.0
17.0
7.0
99.0
61.0
420.0
531.0
531.0
308.0
308.0
308.0
292.0
292.0
107.0
17.0
105.0
105.0
105.0
77.0
77.0
514.0
514.0
514.0
514.0
20.0
141.0
141.0
1.0
1.0
510.0
115.0
115.0
115.0
176.0
917.0
750.0
750.0
750.0
819.0
819.0
819.0
819.0
335.0
335.0
206.0
206.0
206.0
8.0
8.0
848.0
848.0
235.0
235.0
127.0
127.0
127.0
127.0
531.0
183.0
183.0
28.0
28.0
202.0
202.0
654.0
84.0
84.0
549.0
549.0
549.0
549.0
378.0
378.0
74.0
538.0
174.0
85.0
85.0
85.0
85.0
85.0
481.0
481.0
97.0
30.0
30.0
308.0
308.0
308.0
778.0
896.0
896.0
896.0
291.0
291.0
494.0
494.0
494.0
494.0
494.0
494.0
48.0
359.0
72.0
72.0
226.0
226.0
357.0
66.0
66.0
66.0
116.0
116.0
109.0
109.0
15.0
15.0
65.0
9.0
9.0
9.0
44.0
113.0
165.0
165.0
84.0
185.0
185.0
280.0
280.0
574.0
525.0
131.0
37.0
37.0
37.0
37.0
37.0
41.0
494.0
21.0
21.0
21.0
592.0
592.0
43.0
574.0
574.0
199.0
8.0
8.0
8.0
8.0
8.0
24.0
24.0
205.0
762.0
762.0
779.0
973.0
973.0
680.0
680.0
632.0
124.0
47.0
47.0
47.0
50.0
50.0
50.0
31.0
31.0
710.0
228.0
188.0
188.0
188.0
188.0
607.0
11.0
11.0
178.0
178.0
292.0
292.0
525.0
525.0
525.0
41.0
41.0
145.0
933.0
933.0
108.0
108.0
235.0
240.0
240.0
240.0
13.0
273.0
273.0
683.0
683.0
683.0
683.0
171.0
171.0
273.0
19.0
19.0
0.0
54.0
70.0
70.0
70.0
70.0
480.0
43.0
43.0
43.0
137.0
137.0
41.0
117.0
117.0
116.0
116.0
116.0
57.0
78.0
78.0
78.0
117.0
117.0
117.0
117.0
110.0
110.0
24.0
24.0
88.0
88.0
403.0
262.0
262.0
262.0
292.0
292.0
831.0
831.0
203.0
423.0
423.0
491.0
491.0
491.0
491.0
203.0
203.0
203.0
203.0
26.0
26.0
396.0
396.0
177.0
177.0
1.0
1.0
1.0
1.0
57.0
57.0
224.0
224.0
295.0
295.0
485.0
485.0
132.0
901.0
59.0
169.0
169.0
493.0
493.0
493.0
641.0
641.0
21.0
21.0
176.0
176.0
378.0
378.0
378.0
5.0
5.0
200.0
451.0
451.0
514.0
514.0
4.0
328.0
328.0
328.0
328.0
328.0
938.0
938.0
520.0
27.0
4.0
4.0
4.0
4.0
3.0
3.0
27.0
27.0
27.0
27.0
639.0
122.0
122.0
122.0
122.0
18.0
480.0
480.0
480.0
16.0
455.0
218.0
218.0
236.0
3.0
883.0
113.0
113.0
843.0
926.0
926.0
197.0
197.0
1.0
400.0
65.0
65.0
65.0
267.0
45.0
45.0
45.0
77.0
48.0
32.0
32.0
741.0
741.0
43.0
16.0
16.0
53.0
53.0
1.0
1.0
1.0
185.0
896.0
5.0
5.0
794.0
5.0
23.0
23.0
260.0
260.0
801.0
67.0
67.0
67.0
101.0
770.0
5.0
5.0
144.0
144.0
144.0
4.0
9.0
136.0
136.0
463.0
463.0
509.0
509.0
4.0
4.0
401.0
34.0
88.0
467.0
467.0
467.0
4.0
4.0
4.0
0.0
0.0
41.0
41.0
41.0
338.0
156.0
156.0
156.0
156.0
156.0
56.0
208.0
880.0
880.0
149.0
149.0
149.0
322.0
517.0
31.0
31.0
31.0
31.0
229.0
527.0
527.0
103.0
103.0
103.0
517.0
517.0
695.0
695.0
0.0
413.0
8.0
418.0
418.0
2.0
788.0
788.0
788.0
325.0
325.0
128.0
128.0
128.0
128.0
252.0
252.0
852.0
852.0
852.0
84.0
84.0
128.0
128.0
128.0
128.0
128.0
8.0
8.0
883.0
883.0
222.0
125.0
125.0
405.0
222.0
112.0
112.0
112.0
112.0
2.0
2.0
2.0
631.0
631.0
631.0
31.0
31.0
35.0
35.0
236.0
238.0
4.0
99.0
99.0
291.0
291.0
291.0
234.0
631.0
128.0
64.0
64.0
395.0
235.0
235.0
235.0
22.0
22.0
412.0
412.0
412.0
230.0
142.0
34.0
288.0
288.0
41.0
41.0
130.0
130.0
130.0
0.0
15.0
15.0
15.0
378.0
803.0
258.0
258.0
258.0
258.0
86.0
86.0
3.0
3.0
3.0
3.0
263.0
15.0
131.0
800.0
800.0
800.0
947.0
852.0
852.0
852.0
852.0
30.0
30.0
701.0
701.0
701.0
442.0
503.0
963.0
963.0
963.0
218.0
218.0
339.0
339.0
233.0
756.0
756.0
135.0
135.0
860.0
860.0
860.0
860.0
860.0
976.0
976.0
29.0
29.0
29.0
188.0
188.0
188.0
188.0
530.0
530.0
530.0
530.0
589.0
589.0
589.0
151.0
217.0
229.0
229.0
229.0
395.0
0.0
0.0
0.0
18.0
18.0
736.0
736.0
736.0
1.0
926.0
801.0
801.0
233.0
233.0
144.0
302.0
302.0
302.0
176.0
176.0
41.0
41.0
226.0
226.0
226.0
226.0
210.0
210.0
210.0
210.0
0.0
0.0
400.0
400.0
400.0
400.0
400.0
226.0
434.0
434.0
452.0
903.0
903.0
903.0
903.0
156.0
156.0
156.0
131.0
131.0
308.0
308.0
0.0
0.0
0.0
645.0
645.0
698.0
698.0
698.0
5.0
1.0
198.0
189.0
189.0
649.0
53.0
53.0
117.0
443.0
857.0
857.0
857.0
857.0
57.0
57.0
695.0
695.0
703.0
703.0
703.0
34.0
34.0
10.0
10.0
4.0
4.0
117.0
117.0
117.0
997.0
997.0
997.0
997.0
69.0
69.0
4.0
4.0
243.0
14.0
14.0
156.0
156.0
156.0
2.0
2.0
7.0
639.0
639.0
639.0
293.0
293.0
265.0
265.0
265.0
265.0
589.0
589.0
589.0
15.0
681.0
571.0
776.0
252.0
252.0
252.0
161.0
161.0
136.0
136.0
352.0
11.0
11.0
11.0
398.0
398.0
901.0
901.0
151.0
151.0
28.0
115.0
72.0
82.0
82.0
82.0
2.0
475.0
46.0
46.0
212.0
884.0
884.0
884.0
569.0
896.0
15.0
15.0
15.0
81.0
81.0
158.0
2.0
2.0
635.0
2.0
2.0
2.0
2.0
142.0
302.0
699.0
227.0
180.0
180.0
180.0
222.0
222.0
124.0
124.0
0.0
0.0
21.0
21.0
34.0
34.0
800.0
225.0
93.0
0.0
695.0
695.0
198.0
11.0
480.0
35.0
258.0
258.0
258.0
258.0
92.0
0.0
0.0
17.0
17.0
14.0
14.0
14.0
41.0
41.0
41.0
312.0
55.0
99.0
680.0
680.0
680.0
762.0
762.0
161.0
161.0
161.0
161.0
161.0
161.0
871.0
2.0
2.0
2.0
502.0
502.0
947.0
20.0
20.0
375.0
375.0
2.0
2.0
600.0
600.0
491.0
16.0
8.0
182.0
182.0
4.0
4.0
4.0
4.0
208.0
208.0
208.0
206.0
675.0
2.0
92.0
58.0
44.0
44.0
102.0
102.0
3.0
180.0
23.0
7.0
109.0
109.0
586.0
586.0
586.0
586.0
586.0
438.0
438.0
0.0
252.0
252.0
252.0
247.0
616.0
21.0
21.0
21.0
21.0
170.0
170.0
170.0
170.0
170.0
793.0
793.0
22.0
22.0
324.0
324.0
168.0
168.0
31.0
31.0
31.0
31.0
31.0
641.0
641.0
173.0
173.0
185.0
185.0
344.0
249.0
3.0
3.0
962.0
962.0
701.0
701.0
1.0
4.0
4.0
4.0
4.0
4.0
235.0
235.0
224.0
224.0
672.0
672.0
1.0
1.0
165.0
196.0
196.0
13.0
13.0
21.0
21.0
21.0
21.0
825.0
825.0
825.0
288.0
288.0
6.0
348.0
278.0
278.0
278.0
683.0
683.0
40.0
40.0
556.0
556.0
556.0
577.0
577.0
577.0
480.0
614.0
94.0
620.0
620.0
152.0
152.0
8.0
8.0
8.0
3.0
65.0
65.0
65.0
65.0
199.0
199.0
37.0
37.0
37.0
27.0
27.0
27.0
539.0
539.0
580.0
696.0
696.0
696.0
6.0
6.0
4.0
4.0
4.0
4.0
4.0
23.0
23.0
23.0
525.0
525.0
205.0
205.0
978.0
978.0
978.0
24.0
24.0
24.0
24.0
73.0
73.0
24.0
24.0
23.0
23.0
23.0
1.0
607.0
161.0
161.0
161.0
52.0
878.0
878.0
14.0
14.0
14.0
14.0
14.0
443.0
443.0
443.0
33.0
963.0
963.0
963.0
4.0
4.0
141.0
141.0
141.0
376.0
376.0
376.0
769.0
8.0
8.0
8.0
8.0
514.0
514.0
514.0
3.0
3.0
3.0
538.0
42.0
42.0
42.0
291.0
291.0
170.0
170.0
531.0
531.0
273.0
273.0
273.0
848.0
227.0
227.0
227.0
258.0
258.0
258.0
258.0
149.0
149.0
149.0
24.0
116.0
116.0
988.0
140.0
140.0
8.0
8.0
321.0
321.0
321.0
331.0
22.0
22.0
998.0
998.0
4.0
4.0
1.0
1.0
26.0
436.0
90.0
90.0
262.0
883.0
549.0
97.0
104.0
104.0
5.0
5.0
55.0
55.0
405.0
405.0
405.0
14.0
14.0
503.0
63.0
16.0
16.0
323.0
323.0
484.0
484.0
484.0
396.0
396.0
396.0
11.0
8.0
8.0
409.0
409.0
42.0
24.0
323.0
50.0
840.0
840.0
273.0
273.0
273.0
56.0
56.0
226.0
14.0
131.0
647.0
647.0
647.0
647.0
647.0
291.0
291.0
186.0
25.0
25.0
236.0
236.0
236.0
236.0
236.0
236.0
439.0
514.0
514.0
514.0
65.0
589.0
769.0
769.0
769.0
62.0
88.0
88.0
396.0
396.0
396.0
913.0
508.0
508.0
26.0
26.0
477.0
135.0
31.0
31.0
31.0
31.0
0.0
474.0
154.0
154.0
154.0
154.0
325.0
3.0
997.0
819.0
819.0
819.0
819.0
401.0
154.0
154.0
292.0
800.0
800.0
107.0
107.0
107.0
107.0
133.0
297.0
176.0
135.0
135.0
135.0
135.0
721.0
721.0
721.0
784.0
262.0
262.0
262.0
871.0
871.0
871.0
9.0
914.0
41.0
41.0
69.0
69.0
69.0
485.0
485.0
852.0
91.0
91.0
339.0
42.0
42.0
42.0
42.0
42.0
151.0
151.0
151.0
268.0
268.0
268.0
158.0
158.0
158.0
458.0
1.0
549.0
87.0
87.0
87.0
0.0
901.0
901.0
901.0
3.0
3.0
217.0
217.0
217.0
178.0
5.0
5.0
109.0
109.0
109.0
13.0
13.0
13.0
13.0
13.0
39.0
39.0
74.0
8.0
848.0
94.0
94.0
142.0
142.0
142.0
142.0
142.0
142.0
142.0
332.0
332.0
332.0
607.0
452.0
452.0
452.0
452.0
452.0
469.0
484.0
17.0
17.0
276.0
276.0
276.0
16.0
16.0
98.0
98.0
76.0
76.0
76.0
74.0
74.0
3.0
3.0
467.0
15.0
15.0
15.0
15.0
48.0
48.0
390.0
8.0
8.0
183.0
183.0
185.0
368.0
368.0
519.0
118.0
239.0
232.0
232.0
232.0
3.0
151.0
177.0
177.0
177.0
109.0
883.0
883.0
159.0
1.0
1.0
1.0
9.0
201.0
102.0
336.0
336.0
247.0
247.0
38.0
38.0
19.0
19.0
19.0
19.0
260.0
51.0
2.0
520.0
520.0
520.0
520.0
49.0
191.0
451.0
97.0
334.0
40.0
4.0
4.0
6.0
8.0
8.0
8.0
8.0
31.0
681.0
681.0
588.0
4.0
4.0
115.0
115.0
115.0
794.0
794.0
794.0
15.0
15.0
88.0
88.0
8.0
954.0
954.0
7.0
7.0
203.0
235.0
235.0
235.0
235.0
235.0
235.0
491.0
491.0
491.0
13.0
13.0
896.0
896.0
896.0
284.0
442.0
88.0
88.0
825.0
825.0
747.0
747.0
747.0
14.0
231.0
231.0
443.0
443.0
855.0
19.0
93.0
35.0
251.0
251.0
196.0
91.0
91.0
91.0
15.0
15.0
15.0
16.0
16.0
263.0
263.0
263.0
86.0
86.0
592.0
186.0
186.0
186.0
123.0
771.0
771.0
771.0
771.0
771.0
11.0
11.0
11.0
116.0
116.0
116.0
116.0
116.0
6.0
6.0
6.0
183.0
115.0
115.0
299.0
299.0
299.0
273.0
460.0
460.0
48.0
48.0
81.0
368.0
13.0
13.0
262.0
262.0
87.0
855.0
318.0
318.0
889.0
889.0
889.0
889.0
368.0
368.0
664.0
664.0
176.0
176.0
451.0
518.0
518.0
518.0
518.0
233.0
36.0
319.0
319.0
13.0
57.0
117.0
59.0
59.0
156.0
12.0
354.0
168.0
335.0
505.0
635.0
635.0
635.0
214.0
588.0
586.0
586.0
46.0
46.0
514.0
514.0
463.0
463.0
463.0
463.0
463.0
831.0
46.0
46.0
46.0
49.0
49.0
1.0
1.0
1.0
142.0
171.0
171.0
257.0
257.0
257.0
257.0
151.0
151.0
980.0
980.0
565.0
565.0
180.0
180.0
30.0
30.0
30.0
30.0
262.0
65.0
65.0
279.0
279.0
17.0
17.0
48.0
48.0
48.0
48.0
48.0
48.0
48.0
48.0
712.0
292.0
292.0
118.0
408.0
408.0
137.0
137.0
2.0
153.0
153.0
153.0
681.0
855.0
620.0
620.0
701.0
171.0
259.0
62.0
62.0
21.0
995.0
995.0
333.0
183.0
750.0
750.0
247.0
247.0
265.0
312.0
312.0
312.0
312.0
74.0
74.0
4.0
8.0
8.0
127.0
127.0
517.0
517.0
211.0
86.0
86.0
480.0
480.0
480.0
37.0
37.0
523.0
60.0
54.0
87.0
259.0
259.0
259.0
343.0
343.0
343.0
343.0
538.0
236.0
236.0
236.0
236.0
44.0
44.0
445.0
445.0
378.0
378.0
378.0
378.0
378.0
947.0
947.0
947.0
393.0
19.0
109.0
739.0
739.0
739.0
4.0
4.0
118.0
536.0
536.0
128.0
128.0
23.0
23.0
579.0
579.0
337.0
337.0
337.0
880.0
807.0
807.0
55.0
901.0
5.0
258.0
258.0
258.0
65.0
540.0
540.0
213.0
156.0
681.0
976.0
976.0
976.0
432.0
432.0
432.0
28.0
28.0
904.0
549.0
107.0
107.0
61.0
61.0
1.0
1.0
1.0
1.0
577.0
577.0
577.0
105.0
105.0
616.0
616.0
88.0
88.0
10.0
10.0
494.0
494.0
202.0
202.0
202.0
202.0
31.0
31.0
31.0
368.0
81.0
81.0
18.0
288.0
288.0
43.0
43.0
201.0
201.0
201.0
934.0
934.0
934.0
934.0
227.0
227.0
227.0
883.0
883.0
883.0
24.0
46.0
46.0
977.0
938.0
19.0
4.0
150.0
4.0
4.0
4.0
560.0
560.0
26.0
483.0
483.0
91.0
395.0
858.0
858.0
368.0
368.0
105.0
105.0
615.0
615.0
615.0
17.0
17.0
17.0
17.0
577.0
16.0
145.0
493.0
493.0
493.0
1.0
1.0
1.0
1.0
762.0
762.0
762.0
21.0
62.0
62.0
940.0
940.0
940.0
11.0
11.0
244.0
244.0
244.0
244.0
416.0
416.0
416.0
25.0
25.0
2.0
2.0
2.0
795.0
795.0
155.0
431.0
795.0
795.0
795.0
180.0
180.0
19.0
19.0
19.0
19.0
412.0
412.0
412.0
412.0
412.0
412.0
412.0
228.0
228.0
228.0
509.0
54.0
54.0
54.0
54.0
54.0
54.0
206.0
47.0
830.0
830.0
830.0
5.0
5.0
33.0
292.0
292.0
415.0
0.0
156.0
156.0
136.0
136.0
769.0
769.0
185.0
357.0
831.0
516.0
516.0
81.0
81.0
81.0
81.0
3.0
11.0
11.0
11.0
607.0
607.0
120.0
120.0
2.0
2.0
2.0
2.0
131.0
131.0
480.0
642.0
642.0
642.0
4.0
34.0
34.0
34.0
897.0
6.0
6.0
460.0
460.0
16.0
16.0
127.0
38.0
38.0
443.0
443.0
443.0
589.0
239.0
239.0
239.0
28.0
28.0
111.0
111.0
110.0
110.0
8.0
108.0
17.0
17.0
0.0
0.0
113.0
113.0
113.0
113.0
22.0
6.0
6.0
910.0
910.0
910.0
666.0
666.0
904.0
620.0
614.0
614.0
51.0
36.0
36.0
160.0
160.0
195.0
195.0
195.0
10.0
10.0
262.0
632.0
632.0
550.0
602.0
279.0
602.0
962.0
962.0
10.0
10.0
10.0
10.0
8.0
954.0
954.0
954.0
954.0
954.0
494.0
494.0
289.0
289.0
12.0
12.0
65.0
167.0
167.0
197.0
197.0
116.0
205.0
205.0
228.0
228.0
228.0
228.0
228.0
228.0
4.0
10.0
962.0
79.0
79.0
79.0
27.0
27.0
27.0
27.0
14.0
14.0
14.0
14.0
14.0
1.0
1.0
1.0
491.0
339.0
339.0
339.0
3.0
3.0
167.0
167.0
167.0
28.0
239.0
15.0
15.0
62.0
62.0
729.0
729.0
729.0
550.0
550.0
550.0
983.0
983.0
344.0
344.0
57.0
57.0
57.0
57.0
57.0
494.0
494.0
494.0
189.0
810.0
810.0
24.0
24.0
24.0
24.0
15.0
401.0
195.0
195.0
801.0
0.0
252.0
252.0
46.0
46.0
46.0
177.0
177.0
39.0
39.0
39.0
39.0
39.0
39.0
39.0
0.0
0.0
0.0
393.0
393.0
393.0
8.0
8.0
641.0
641.0
641.0
801.0
801.0
188.0
76.0
398.0
600.0
360.0
360.0
24.0
24.0
24.0
24.0
843.0
843.0
363.0
171.0
171.0
171.0
28.0
299.0
299.0
299.0
45.0
795.0
549.0
549.0
549.0
683.0
683.0
683.0
11.0
383.0
2.0
2.0
2.0
632.0
632.0
124.0
34.0
34.0
169.0
348.0
348.0
348.0
348.0
348.0
291.0
164.0
96.0
96.0
96.0
357.0
357.0
56.0
72.0
165.0
684.0
684.0
328.0
265.0
267.0
267.0
20.0
20.0
20.0
99.0
883.0
883.0
15.0
259.0
259.0
259.0
259.0
259.0
259.0
32.0
262.0
262.0
206.0
206.0
206.0
206.0
4.0
2.0
2.0
2.0
150.0
22.0
22.0
22.0
291.0
291.0
291.0
92.0
309.0
309.0
416.0
416.0
66.0
66.0
66.0
657.0
657.0
13.0
282.0
464.0
464.0
464.0
464.0
464.0
125.0
125.0
125.0
0.0
239.0
239.0
328.0
328.0
395.0
395.0
180.0
180.0
180.0
180.0
180.0
180.0
523.0
523.0
145.0
632.0
632.0
228.0
5.0
0.0
0.0
0.0
6.0
114.0
114.0
291.0
291.0
152.0
59.0
65.0
65.0
205.0
205.0
205.0
63.0
151.0
136.0
136.0
359.0
12.0
12.0
12.0
515.0
515.0
235.0
235.0
235.0
235.0
602.0
2.0
115.0
270.0
270.0
156.0
74.0
74.0
896.0
896.0
2.0
2.0
2.0
180.0
180.0
2.0
0.0
0.0
0.0
313.0
182.0
182.0
131.0
131.0
553.0
553.0
53.0
189.0
189.0
284.0
31.0
883.0
883.0
883.0
883.0
883.0
211.0
583.0
583.0
583.0
273.0
25.0
101.0
282.0
614.0
189.0
2.0
2.0
2.0
2.0
328.0
328.0
328.0
41.0
400.0
400.0
259.0
259.0
259.0
259.0
208.0
208.0
208.0
2.0
2.0
2.0
366.0
366.0
247.0
338.0
338.0
14.0
146.0
163.0
163.0
59.0
59.0
219.0
99.0
99.0
292.0
292.0
292.0
0.0
0.0
0.0
0.0
5.0
666.0
666.0
4.0
17.0
17.0
116.0
116.0
9.0
9.0
9.0
580.0
580.0
234.0
234.0
695.0
318.0
318.0
0.0
57.0
125.0
438.0
438.0
572.0
144.0
144.0
144.0
144.0
261.0
261.0
13.0
787.0
38.0
38.0
38.0
38.0
158.0
114.0
345.0
345.0
80.0
80.0
80.0
453.0
24.0
24.0
27.0
27.0
27.0
235.0
20.0
176.0
176.0
176.0
98.0
98.0
483.0
483.0
483.0
13.0
13.0
92.0
92.0
265.0
368.0
252.0
252.0
252.0
667.0
667.0
667.0
91.0
78.0
116.0
116.0
66.0
361.0
361.0
5.0
5.0
47.0
47.0
577.0
113.0
113.0
113.0
28.0
28.0
717.0
323.0
25.0
458.0
491.0
491.0
491.0
21.0
21.0
21.0
169.0
721.0
721.0
721.0
721.0
721.0
721.0
357.0
357.0
357.0
478.0
478.0
2.0
2.0
2.0
959.0
30.0
30.0
632.0
632.0
632.0
3.0
160.0
160.0
160.0
128.0
938.0
15.0
15.0
15.0
15.0
38.0
38.0
38.0
38.0
398.0
398.0
398.0
65.0
412.0
412.0
412.0
183.0
205.0
205.0
153.0
153.0
282.0
282.0
282.0
348.0
348.0
2.0
2.0
2.0
1.0
1.0
1.0
1.0
656.0
656.0
762.0
176.0
176.0
176.0
176.0
880.0
880.0
13.0
14.0
14.0
22.0
22.0
262.0
60.0
199.0
199.0
787.0
787.0
787.0
455.0
831.0
831.0
21.0
860.0
419.0
127.0
127.0
37.0
37.0
37.0
6.0
6.0
23.0
23.0
291.0
291.0
413.0
413.0
297.0
297.0
297.0
297.0
93.0
1.0
675.0
675.0
675.0
675.0
675.0
366.0
176.0
176.0
176.0
909.0
764.0
764.0
764.0
764.0
559.0
559.0
6.0
6.0
6.0
118.0
118.0
10.0
10.0
10.0
10.0
10.0
10.0
22.0
22.0
11.0
408.0
408.0
408.0
131.0
131.0
4.0
4.0
4.0
4.0
22.0
35.0
35.0
308.0
308.0
308.0
308.0
296.0
455.0
455.0
455.0
768.0
768.0
768.0
768.0
673.0
810.0
810.0
4.0
21.0
21.0
72.0
1.0
1.0
1.0
1.0
128.0
128.0
128.0
352.0
352.0
198.0
198.0
641.0
641.0
34.0
34.0
34.0
242.0
288.0
288.0
46.0
46.0
452.0
452.0
124.0
508.0
508.0
151.0
86.0
398.0
398.0
256.0
1.0
1.0
1.0
1.0
1.0
514.0
514.0
0.0
0.0
0.0
81.0
81.0
812.0
812.0
299.0
200.0
200.0
200.0
418.0
160.0
983.0
983.0
983.0
140.0
140.0
25.0
25.0
25.0
25.0
81.0
81.0
81.0
717.0
612.0
612.0
24.0
158.0
88.0
31.0
880.0
84.0
84.0
10.0
10.0
10.0
54.0
54.0
54.0
54.0
54.0
54.0
54.0
108.0
25.0
25.0
760.0
0.0
80.0
43.0
43.0
43.0
72.0
72.0
14.0
1.0
1.0
5.0
5.0
5.0
8.0
8.0
8.0
24.0
24.0
0.0
0.0
0.0
45.0
66.0
66.0
66.0
21.0
21.0
21.0
161.0
161.0
161.0
27.0
27.0
597.0
165.0
165.0
101.0
718.0
718.0
86.0
81.0
81.0
81.0
26.0
117.0
117.0
333.0
120.0
957.0
6.0
6.0
93.0
93.0
93.0
558.0
21.0
21.0
21.0
21.0
612.0
47.0
47.0
988.0
988.0
988.0
766.0
766.0
766.0
766.0
180.0
420.0
419.0
419.0
14.0
602.0
30.0
30.0
30.0
30.0
3.0
537.0
295.0
645.0
3.0
3.0
3.0
3.0
3.0
205.0
205.0
205.0
606.0
606.0
606.0
348.0
348.0
812.0
812.0
812.0
812.0
896.0
6.0
6.0
994.0
259.0
259.0
336.0
336.0
336.0
198.0
225.0
225.0
394.0
394.0
201.0
48.0
278.0
278.0
58.0
933.0
933.0
4.0
4.0
5.0
5.0
5.0
77.0
77.0
928.0
928.0
928.0
138.0
138.0
15.0
11.0
1.0
1.0
4.0
4.0
4.0
15.0
898.0
898.0
898.0
9.0
9.0
747.0
747.0
443.0
180.0
180.0
180.0
7.0
7.0
7.0
7.0
451.0
451.0
97.0
57.0
57.0
54.0
54.0
5.0
5.0
5.0
5.0
126.0
930.0
86.0
86.0
13.0
13.0
41.0
17.0
17.0
15.0
15.0
695.0
695.0
245.0
245.0
15.0
15.0
15.0
344.0
363.0
308.0
308.0
308.0
681.0
681.0
681.0
681.0
394.0
150.0
150.0
39.0
258.0
852.0
15.0
42.0
86.0
0.0
0.0
0.0
632.0
550.0
550.0
16.0
16.0
298.0
298.0
619.0
619.0
619.0
203.0
475.0
830.0
830.0
273.0
273.0
2.0
486.0
486.0
486.0
0.0
15.0
54.0
135.0
135.0
8.0
7.0
390.0
234.0
234.0
234.0
234.0
35.0
35.0
199.0
199.0
43.0
16.0
16.0
4.0
31.0
31.0
6.0
6.0
480.0
480.0
480.0
480.0
480.0
805.0
805.0
259.0
259.0
0.0
0.0
0.0
4.0
4.0
5.0
5.0
75.0
75.0
295.0
295.0
295.0
906.0
906.0
69.0
69.0
69.0
4.0
93.0
93.0
896.0
896.0
896.0
896.0
978.0
978.0
978.0
360.0
559.0
405.0
405.0
405.0
308.0
7.0
7.0
7.0
26.0
26.0
26.0
26.0
26.0
211.0
27.0
27.0
27.0
1.0
238.0
238.0
238.0
238.0
945.0
62.0
520.0
520.0
8.0
8.0
8.0
44.0
44.0
9.0
9.0
9.0
9.0
495.0
769.0
769.0
41.0
284.0
284.0
184.0
184.0
165.0
228.0
228.0
302.0
513.0
513.0
127.0
127.0
127.0
127.0
127.0
602.0
4.0
4.0
81.0
81.0
18.0
18.0
4.0
4.0
4.0
938.0
938.0
938.0
676.0
359.0
359.0
922.0
922.0
922.0
922.0
31.0
31.0
207.0
207.0
58.0
58.0
58.0
473.0
507.0
507.0
379.0
228.0
228.0
19.0
19.0
19.0
19.0
460.0
460.0
460.0
363.0
363.0
363.0
363.0
21.0
21.0
21.0
681.0
681.0
681.0
681.0
681.0
128.0
0.0
0.0
368.0
368.0
88.0
1.0
1.0
1.0
1.0
0.0
0.0
0.0
913.0
6.0
16.0
16.0
31.0
182.0
182.0
231.0
525.0
525.0
525.0
399.0
399.0
336.0
336.0
336.0
90.0
90.0
16.0
16.0
16.0
16.0
16.0
1.0
217.0
217.0
217.0
217.0
217.0
38.0
38.0
831.0
831.0
13.0
13.0
13.0
197.0
197.0
197.0
113.0
113.0
77.0
384.0
384.0
773.0
773.0
773.0
773.0
37.0
37.0
37.0
197.0
105.0
105.0
105.0
641.0
231.0
231.0
5.0
5.0
5.0
5.0
5.0
5.0
924.0
924.0
924.0
924.0
924.0
924.0
759.0
759.0
166.0
26.0
318.0
174.0
174.0
174.0
649.0
17.0
17.0
17.0
226.0
226.0
15.0
15.0
787.0
80.0
80.0
80.0
80.0
15.0
15.0
15.0
264.0
264.0
264.0
264.0
224.0
224.0
165.0
15.0
15.0
15.0
115.0
7.0
7.0
226.0
349.0
124.0
528.0
528.0
528.0
528.0
528.0
141.0
93.0
50.0
331.0
173.0
173.0
90.0
90.0
18.0
18.0
559.0
59.0
137.0
137.0
137.0
137.0
945.0
945.0
117.0
117.0
117.0
541.0
778.0
778.0
18.0
18.0
33.0
33.0
33.0
592.0
592.0
439.0
439.0
366.0
366.0
366.0
31.0
31.0
32.0
32.0
357.0
357.0
24.0
24.0
76.0
76.0
76.0
156.0
156.0
122.0
122.0
122.0
5.0
5.0
363.0
295.0
26.0
119.0
119.0
119.0
72.0
72.0
72.0
72.0
220.0
220.0
222.0
776.0
776.0
683.0
683.0
171.0
252.0
398.0
398.0
6.0
541.0
191.0
191.0
191.0
403.0
403.0
197.0
2.0
2.0
2.0
93.0
93.0
93.0
115.0
7.0
7.0
7.0
7.0
7.0
11.0
11.0
28.0
28.0
28.0
151.0
938.0
132.0
925.0
641.0
681.0
681.0
8.0
187.0
187.0
111.0
543.0
543.0
543.0
357.0
357.0
357.0
357.0
852.0
852.0
291.0
291.0
220.0
199.0
199.0
199.0
252.0
252.0
393.0
124.0
217.0
178.0
382.0
382.0
979.0
979.0
979.0
979.0
719.0
719.0
719.0
12.0
176.0
176.0
236.0
84.0
84.0
436.0
436.0
436.0
176.0
297.0
297.0
297.0
297.0
297.0
640.0
640.0
174.0
174.0
6.0
6.0
53.0
53.0
22.0
22.0
532.0
532.0
532.0
532.0
43.0
93.0
93.0
93.0
8.0
320.0
320.0
320.0
607.0
66.0
66.0
66.0
901.0
620.0
620.0
159.0
308.0
279.0
717.0
93.0
93.0
93.0
104.0
1.0
1.0
1.0
739.0
739.0
131.0
131.0
131.0
2.0
2.0
2.0
2.0
633.0
633.0
633.0
633.0
1.0
1.0
1.0
1.0
273.0
273.0
273.0
273.0
273.0
273.0
503.0
503.0
503.0
212.0
212.0
152.0
152.0
152.0
239.0
239.0
235.0
235.0
308.0
308.0
101.0
167.0
167.0
167.0
167.0
228.0
228.0
116.0
116.0
113.0
113.0
6.0
6.0
6.0
6.0
12.0
4.0
138.0
49.0
49.0
49.0
93.0
93.0
39.0
39.0
39.0
243.0
243.0
243.0
0.0
0.0
40.0
40.0
55.0
55.0
550.0
550.0
550.0
161.0
161.0
48.0
701.0
801.0
59.0
59.0
717.0
739.0
739.0
211.0
211.0
19.0
19.0
19.0
9.0
76.0
76.0
76.0
76.0
145.0
1.0
1.0
233.0
233.0
233.0
233.0
233.0
180.0
202.0
202.0
756.0
90.0
85.0
85.0
841.0
841.0
19.0
123.0
123.0
645.0
480.0
718.0
718.0
198.0
94.0
151.0
151.0
151.0
331.0
331.0
331.0
0.0
0.0
0.0
13.0
292.0
292.0
92.0
33.0
616.0
8.0
8.0
520.0
520.0
317.0
317.0
4.0
4.0
4.0
5.0
7.0
252.0
252.0
553.0
553.0
37.0
37.0
263.0
263.0
16.0
809.0
703.0
703.0
703.0
48.0
48.0
130.0
130.0
78.0
78.0
193.0
193.0
97.0
33.0
33.0
3.0
3.0
3.0
216.0
216.0
216.0
4.0
4.0
4.0
560.0
560.0
4.0
303.0
99.0
99.0
99.0
1.0
1.0
246.0
246.0
246.0
7.0
494.0
978.0
978.0
111.0
111.0
111.0
657.0
657.0
657.0
631.0
14.0
314.0
314.0
4.0
4.0
4.0
1.0
1.0
1.0
6.0
423.0
423.0
16.0
28.0
28.0
28.0
27.0
27.0
124.0
131.0
131.0
131.0
6.0
6.0
118.0
385.0
86.0
86.0
86.0
151.0
151.0
77.0
0.0
0.0
24.0
216.0
216.0
216.0
247.0
247.0
29.0
29.0
29.0
354.0
354.0
328.0
328.0
328.0
177.0
177.0
177.0
15.0
206.0
206.0
249.0
249.0
249.0
165.0
165.0
165.0
165.0
60.0
60.0
416.0
416.0
354.0
584.0
584.0
584.0
23.0
23.0
23.0
23.0
156.0
156.0
4.0
156.0
384.0
384.0
384.0
384.0
383.0
383.0
383.0
371.0
371.0
477.0
477.0
477.0
477.0
477.0
807.0
807.0
807.0
222.0
222.0
222.0
502.0
502.0
502.0
502.0
502.0
40.0
40.0
180.0
62.0
62.0
62.0
62.0
86.0
86.0
645.0
645.0
4.0
4.0
4.0
4.0
4.0
4.0
94.0
94.0
94.0
279.0
279.0
279.0
279.0
173.0
320.0
320.0
3.0
291.0
493.0
193.0
193.0
947.0
219.0
219.0
219.0
219.0
198.0
198.0
198.0
198.0
198.0
43.0
43.0
1.0
35.0
35.0
34.0
34.0
538.0
538.0
538.0
538.0
4.0
4.0
308.0
291.0
163.0
163.0
163.0
161.0
161.0
649.0
649.0
25.0
54.0
54.0
12.0
790.0
161.0
236.0
236.0
236.0
236.0
12.0
180.0
180.0
41.0
79.0
79.0
79.0
136.0
136.0
136.0
528.0
528.0
151.0
151.0
151.0
215.0
215.0
91.0
91.0
91.0
77.0
2.0
338.0
338.0
419.0
419.0
997.0
997.0
997.0
26.0
26.0
26.0
401.0
401.0
309.0
309.0
269.0
141.0
503.0
503.0
503.0
502.0
378.0
378.0
378.0
378.0
15.0
6.0
6.0
5.0
5.0
672.0
672.0
1.0
179.0
179.0
57.0
57.0
925.0
436.0
436.0
436.0
65.0
65.0
135.0
135.0
135.0
962.0
136.0
430.0
306.0
306.0
306.0
995.0
995.0
995.0
946.0
946.0
5.0
5.0
5.0
17.0
357.0
357.0
357.0
6.0
6.0
469.0
469.0
5.0
109.0
109.0
79.0
79.0
924.0
924.0
924.0
510.0
510.0
112.0
112.0
15.0
519.0
25.0
25.0
801.0
801.0
10.0
10.0
10.0
10.0
10.0
10.0
883.0
883.0
128.0
87.0
87.0
516.0
583.0
583.0
549.0
0.0
0.0
0.0
294.0
294.0
294.0
350.0
569.0
569.0
569.0
632.0
632.0
13.0
13.0
43.0
43.0
228.0
198.0
198.0
198.0
25.0
25.0
86.0
262.0
128.0
128.0
41.0
216.0
216.0
216.0
216.0
819.0
336.0
379.0
379.0
81.0
81.0
249.0
249.0
114.0
114.0
114.0
19.0
478.0
13.0
126.0
24.0
24.0
24.0
24.0
24.0
24.0
5.0
5.0
115.0
115.0
115.0
28.0
28.0
193.0
193.0
193.0
379.0
292.0
124.0
124.0
291.0
59.0
59.0
10.0
10.0
10.0
705.0
680.0
15.0
15.0
21.0
21.0
21.0
21.0
110.0
110.0
110.0
110.0
19.0
19.0
420.0
420.0
607.0
607.0
109.0
109.0
681.0
199.0
38.0
499.0
499.0
8.0
8.0
8.0
101.0
101.0
101.0
101.0
403.0
403.0
403.0
403.0
598.0
598.0
598.0
598.0
598.0
7.0
311.0
311.0
80.0
959.0
959.0
959.0
113.0
113.0
113.0
113.0
227.0
227.0
211.0
211.0
211.0
211.0
212.0
56.0
265.0
265.0
57.0
185.0
15.0
15.0
115.0
210.0
390.0
390.0
390.0
94.0
94.0
94.0
825.0
91.0
91.0
91.0
91.0
91.0
91.0
61.0
61.0
61.0
61.0
113.0
131.0
131.0
131.0
131.0
93.0
93.0
93.0
93.0
30.0
14.0
14.0
0.0
181.0
181.0
632.0
152.0
80.0
80.0
80.0
2.0
2.0
115.0
526.0
526.0
47.0
47.0
47.0
47.0
77.0
77.0
77.0
431.0
431.0
431.0
431.0
42.0
42.0
337.0
97.0
97.0
17.0
360.0
993.0
993.0
883.0
778.0
778.0
778.0
778.0
778.0
982.0
982.0
220.0
220.0
220.0
220.0
620.0
804.0
804.0
804.0
189.0
516.0
516.0
516.0
33.0
200.0
200.0
200.0
200.0
156.0
226.0
226.0
226.0
88.0
88.0
88.0
88.0
994.0
994.0
2.0
2.0
35.0
35.0
35.0
58.0
38.0
41.0
67.0
24.0
549.0
549.0
6.0
6.0
6.0
2.0
2.0
2.0
2.0
918.0
27.0
236.0
47.0
47.0
2.0
131.0
131.0
631.0
632.0
632.0
71.0
71.0
71.0
25.0
164.0
164.0
7.0
7.0
295.0
295.0
295.0
295.0
911.0
911.0
680.0
680.0
11.0
11.0
11.0
11.0
21.0
21.0
458.0
458.0
458.0
458.0
458.0
458.0
458.0
308.0
162.0
162.0
162.0
172.0
172.0
172.0
308.0
308.0
160.0
160.0
160.0
398.0
86.0
1.0
1.0
1.0
273.0
273.0
273.0
273.0
273.0
695.0
24.0
24.0
896.0
896.0
559.0
273.0
273.0
447.0
447.0
447.0
447.0
447.0
51.0
142.0
90.0
90.0
22.0
933.0
933.0
124.0
124.0
793.0
793.0
538.0
538.0
538.0
292.0
513.0
338.0
338.0
338.0
8.0
8.0
1.0
65.0
357.0
357.0
357.0
3.0
3.0
3.0
3.0
721.0
721.0
317.0
317.0
4.0
4.0
4.0
4.0
4.0
4.0
4.0
28.0
959.0
5.0
262.0
262.0
262.0
54.0
54.0
308.0
31.0
31.0
241.0
241.0
14.0
14.0
945.0
743.0
743.0
327.0
852.0
852.0
978.0
978.0
978.0
15.0
768.0
97.0
97.0
296.0
296.0
949.0
480.0
151.0
109.0
109.0
109.0
3.0
510.0
510.0
86.0
510.0
510.0
194.0
194.0
21.0
21.0
21.0
4.0
4.0
4.0
778.0
778.0
778.0
778.0
14.0
14.0
113.0
113.0
11.0
11.0
590.0
590.0
590.0
590.0
590.0
590.0
145.0
145.0
494.0
494.0
494.0
494.0
10.0
10.0
480.0
480.0
480.0
0.0
0.0
3.0
201.0
201.0
131.0
131.0
27.0
168.0
168.0
168.0
168.0
750.0
750.0
624.0
624.0
51.0
51.0
51.0
40.0
40.0
40.0
40.0
101.0
101.0
665.0
1.0
1.0
93.0
93.0
93.0
93.0
109.0
109.0
317.0
317.0
105.0
105.0
105.0
105.0
249.0
249.0
249.0
249.0
249.0
89.0
89.0
295.0
145.0
145.0
60.0
60.0
419.0
480.0
480.0
480.0
473.0
473.0
224.0
224.0
224.0
537.0
537.0
537.0
48.0
48.0
48.0
518.0
444.0
15.0
5.0
813.0
2.0
2.0
0.0
16.0
16.0
696.0
696.0
478.0
639.0
639.0
607.0
703.0
585.0
10.0
538.0
538.0
619.0
619.0
619.0
619.0
739.0
739.0
48.0
113.0
113.0
843.0
843.0
843.0
33.0
33.0
24.0
405.0
405.0
405.0
88.0
88.0
238.0
228.0
228.0
370.0
345.0
345.0
850.0
850.0
850.0
850.0
639.0
639.0
5.0
5.0
5.0
200.0
200.0
235.0
235.0
235.0
235.0
235.0
74.0
205.0
205.0
205.0
418.0
418.0
418.0
199.0
54.0
181.0
181.0
273.0
273.0
550.0
550.0
550.0
550.0
838.0
838.0
838.0
130.0
51.0
51.0
28.0
933.0
561.0
549.0
728.0
74.0
739.0
146.0
504.0
504.0
504.0
38.0
210.0
955.0
560.0
438.0
438.0
438.0
84.0
84.0
84.0
131.0
131.0
864.0
78.0
363.0
363.0
363.0
156.0
156.0
156.0
47.0
47.0
131.0
131.0
773.0
155.0
155.0
273.0
273.0
273.0
48.0
48.0
48.0
358.0
21.0
21.0
17.0
17.0
17.0
131.0
131.0
39.0
39.0
48.0
418.0
418.0
418.0
287.0
287.0
1.0
1.0
63.0
63.0
63.0
451.0
451.0
335.0
335.0
335.0
320.0
320.0
320.0
245.0
136.0
136.0
174.0
174.0
174.0
7.0
1.0
212.0
212.0
212.0
420.0
420.0
420.0
420.0
699.0
65.0
65.0
72.0
323.0
22.0
130.0
130.0
938.0
0.0
95.0
95.0
302.0
302.0
265.0
265.0
265.0
265.0
73.0
73.0
73.0
57.0
57.0
1.0
1.0
1.0
40.0
40.0
177.0
378.0
88.0
5.0
5.0
336.0
336.0
336.0
198.0
198.0
525.0
525.0
525.0
419.0
896.0
896.0
699.0
699.0
202.0
443.0
443.0
443.0
585.0
585.0
585.0
585.0
737.0
201.0
102.0
102.0
102.0
294.0
294.0
294.0
27.0
27.0
27.0
27.0
235.0
235.0
235.0
235.0
8.0
8.0
115.0
280.0
280.0
280.0
280.0
57.0
57.0
140.0
520.0
520.0
520.0
558.0
558.0
80.0
80.0
92.0
883.0
883.0
883.0
712.0
22.0
22.0
22.0
978.0
36.0
36.0
10.0
0.0
0.0
339.0
47.0
635.0
768.0
768.0
768.0
217.0
217.0
217.0
878.0
19.0
73.0
242.0
242.0
242.0
295.0
295.0
494.0
228.0
88.0
88.0
88.0
998.0
998.0
2.0
530.0
530.0
530.0
530.0
5.0
38.0
38.0
4.0
4.0
483.0
31.0
387.0
387.0
2.0
2.0
45.0
45.0
61.0
294.0
294.0
294.0
294.0
30.0
30.0
131.0
131.0
379.0
379.0
145.0
145.0
503.0
503.0
701.0
701.0
701.0
34.0
260.0
260.0
831.0
831.0
831.0
831.0
33.0
33.0
666.0
666.0
666.0
493.0
493.0
95.0
6.0
6.0
90.0
21.0
31.0
31.0
31.0
540.0
540.0
635.0
2.0
2.0
279.0
279.0
110.0
110.0
29.0
29.0
29.0
29.0
227.0
227.0
227.0
227.0
447.0
420.0
22.0
189.0
15.0
15.0
15.0
228.0
228.0
158.0
158.0
158.0
162.0
162.0
162.0
162.0
162.0
162.0
8.0
8.0
730.0
184.0
38.0
38.0
38.0
30.0
30.0
415.0
415.0
415.0
415.0
3.0
105.0
105.0
105.0
105.0
105.0
105.0
60.0
62.0
62.0
74.0
74.0
2.0
1.0
1.0
3.0
486.0
147.0
137.0
137.0
695.0
695.0
695.0
898.0
12.0
12.0
84.0
84.0
405.0
405.0
405.0
229.0
343.0
343.0
475.0
475.0
475.0
475.0
475.0
348.0
348.0
348.0
240.0
35.0
35.0
35.0
46.0
463.0
463.0
463.0
278.0
42.0
42.0
3.0
337.0
337.0
337.0
765.0
765.0
401.0
11.0
11.0
5.0
482.0
482.0
482.0
323.0
323.0
323.0
150.0
150.0
150.0
10.0
10.0
10.0
72.0
72.0
37.0
37.0
37.0
145.0
0.0
514.0
641.0
51.0
51.0
51.0
51.0
51.0
8.0
4.0
4.0
4.0
4.0
403.0
403.0
787.0
787.0
72.0
72.0
72.0
59.0
150.0
150.0
150.0
413.0
171.0
171.0
4.0
4.0
152.0
152.0
152.0
520.0
38.0
99.0
99.0
338.0
26.0
273.0
273.0
27.0
27.0
168.0
500.0
500.0
500.0
500.0
500.0
21.0
0.0
0.0
0.0
0.0
295.0
56.0
56.0
56.0
24.0
235.0
234.0
108.0
449.0
449.0
449.0
418.0
418.0
336.0
10.0
10.0
10.0
571.0
59.0
93.0
480.0
27.0
27.0
27.0
27.0
27.0
23.0
983.0
983.0
252.0
252.0
955.0
37.0
641.0
641.0
641.0
8.0
8.0
8.0
344.0
28.0
28.0
28.0
25.0
25.0
701.0
701.0
701.0
357.0
357.0
357.0
199.0
199.0
199.0
199.0
199.0
199.0
199.0
16.0
16.0
896.0
192.0
192.0
138.0
278.0
278.0
278.0
51.0
51.0
602.0
48.0
41.0
41.0
77.0
272.0
272.0
272.0
4.0
79.0
79.0
159.0
159.0
721.0
721.0
721.0
924.0
924.0
95.0
95.0
97.0
97.0
14.0
14.0
46.0
46.0
228.0
228.0
717.0
717.0
717.0
103.0
103.0
103.0
103.0
14.0
59.0
0.0
0.0
0.0
0.0
41.0
10.0
10.0
151.0
151.0
151.0
480.0
480.0
480.0
475.0
475.0
475.0
185.0
19.0
19.0
19.0
19.0
19.0
164.0
164.0
164.0
258.0
292.0
292.0
292.0
0.0
896.0
8.0
614.0
614.0
614.0
710.0
156.0
156.0
156.0
156.0
110.0
110.0
110.0
110.0
10.0
10.0
184.0
184.0
184.0
42.0
955.0
955.0
7.0
768.0
768.0
768.0
768.0
768.0
3.0
3.0
3.0
0.0
59.0
59.0
59.0
59.0
573.0
573.0
0.0
5.0
5.0
5.0
3.0
13.0
14.0
14.0
14.0
228.0
228.0
115.0
115.0
115.0
81.0
81.0
81.0
289.0
5.0
332.0
332.0
332.0
332.0
22.0
22.0
151.0
320.0
292.0
519.0
519.0
56.0
56.0
116.0
41.0
41.0
769.0
769.0
769.0
178.0
4.0
436.0
47.0
822.0
822.0
822.0
559.0
559.0
62.0
62.0
62.0
22.0
213.0
213.0
213.0
213.0
550.0
550.0
233.0
233.0
233.0
233.0
252.0
252.0
252.0
7.0
620.0
488.0
488.0
488.0
488.0
904.0
904.0
904.0
195.0
195.0
195.0
195.0
247.0
247.0
129.0
129.0
129.0
129.0
129.0
22.0
338.0
337.0
337.0
565.0
134.0
998.0
998.0
998.0
81.0
81.0
81.0
973.0
485.0
485.0
485.0
6.0
291.0
5.0
80.0
408.0
408.0
146.0
146.0
146.0
146.0
146.0
956.0
956.0
956.0
166.0
1.0
27.0
27.0
898.0
898.0
896.0
51.0
51.0
51.0
98.0
98.0
98.0
98.0
0.0
664.0
664.0
664.0
98.0
14.0
183.0
8.0
8.0
139.0
943.0
943.0
5.0
607.0
607.0
607.0
54.0
54.0
13.0
13.0
13.0
370.0
370.0
592.0
592.0
592.0
640.0
640.0
34.0
34.0
57.0
436.0
436.0
436.0
436.0
486.0
486.0
439.0
439.0
210.0
210.0
0.0
0.0
235.0
337.0
337.0
337.0
444.0
444.0
444.0
444.0
201.0
756.0
756.0
756.0
14.0
994.0
994.0
994.0
994.0
994.0
27.0
27.0
22.0
290.0
290.0
127.0
74.0
46.0
46.0
46.0
62.0
62.0
0.0
768.0
21.0
901.0
765.0
37.0
37.0
199.0
199.0
852.0
852.0
361.0
361.0
361.0
109.0
109.0
23.0
130.0
130.0
130.0
243.0
243.0
116.0
116.0
83.0
93.0
249.0
249.0
51.0
15.0
15.0
339.0
563.0
37.0
37.0
664.0
664.0
664.0
478.0
790.0
27.0
27.0
6.0
6.0
33.0
33.0
33.0
698.0
80.0
80.0
80.0
80.0
31.0
48.0
418.0
418.0
308.0
308.0
308.0
308.0
308.0
2.0
2.0
2.0
31.0
451.0
98.0
98.0
98.0
242.0
242.0
852.0
852.0
998.0
198.0
198.0
520.0
33.0
48.0
296.0
329.0
329.0
398.0
398.0
206.0
206.0
483.0
483.0
483.0
483.0
348.0
348.0
348.0
115.0
115.0
115.0
84.0
84.0
84.0
3.0
3.0
111.0
36.0
36.0
36.0
110.0
110.0
152.0
883.0
27.0
27.0
226.0
226.0
61.0
61.0
61.0
57.0
57.0
156.0
156.0
718.0
718.0
718.0
868.0
336.0
137.0
137.0
137.0
137.0
955.0
955.0
955.0
804.0
614.0
614.0
38.0
186.0
186.0
192.0
192.0
192.0
43.0
43.0
165.0
165.0
165.0
196.0
8.0
8.0
8.0
116.0
741.0
84.0
898.0
898.0
898.0
898.0
210.0
978.0
978.0
978.0
978.0
14.0
14.0
436.0
6.0
6.0
6.0
161.0
384.0
384.0
384.0
384.0
162.0
162.0
162.0
162.0
302.0
302.0
302.0
302.0
5.0
212.0
212.0
212.0
27.0
27.0
27.0
680.0
680.0
680.0
451.0
451.0
451.0
451.0
2.0
15.0
263.0
263.0
212.0
212.0
212.0
253.0
253.0
253.0
1.0
145.0
145.0
145.0
41.0
105.0
105.0
770.0
770.0
770.0
770.0
592.0
592.0
701.0
701.0
241.0
128.0
128.0
128.0
102.0
113.0
14.0
419.0
0.0
0.0
0.0
0.0
0.0
666.0
442.0
489.0
375.0
375.0
574.0
574.0
574.0
574.0
1.0
1.0
22.0
22.0
22.0
49.0
538.0
538.0
538.0
538.0
332.0
332.0
353.0
353.0
354.0
2.0
2.0
179.0
0.0
451.0
305.0
305.0
305.0
16.0
227.0
227.0
292.0
22.0
480.0
480.0
80.0
80.0
764.0
66.0
66.0
66.0
66.0
38.0
38.0
1.0
78.0
78.0
256.0
657.0
657.0
164.0
164.0
232.0
232.0
336.0
336.0
336.0
336.0
98.0
98.0
234.0
234.0
234.0
493.0
493.0
493.0
27.0
515.0
73.0
4.0
4.0
228.0
357.0
113.0
0.0
10.0
174.0
1.0
1.0
1.0
100.0
100.0
100.0
102.0
546.0
546.0
258.0
258.0
48.0
48.0
8.0
8.0
8.0
408.0
23.0
23.0
385.0
385.0
385.0
228.0
228.0
67.0
67.0
508.0
508.0
508.0
31.0
31.0
31.0
31.0
31.0
491.0
491.0
127.0
27.0
323.0
366.0
366.0
115.0
89.0
89.0
89.0
212.0
963.0
614.0
130.0
73.0
73.0
262.0
418.0
418.0
253.0
253.0
253.0
5.0
5.0
5.0
436.0
436.0
11.0
175.0
57.0
883.0
883.0
525.0
525.0
525.0
296.0
130.0
130.0
443.0
443.0
134.0
134.0
520.0
408.0
408.0
390.0
390.0
436.0
739.0
22.0
22.0
892.0
236.0
502.0
502.0
14.0
14.0
14.0
4.0
11.0
11.0
236.0
236.0
295.0
295.0
295.0
90.0
90.0
880.0
880.0
244.0
244.0
43.0
13.0
13.0
13.0
247.0
247.0
247.0
247.0
247.0
54.0
54.0
434.0
332.0
676.0
692.0
692.0
692.0
3.0
3.0
28.0
134.0
113.0
113.0
113.0
36.0
218.0
218.0
218.0
0.0
0.0
0.0
135.0
749.0
998.0
998.0
445.0
236.0
236.0
236.0
236.0
236.0
255.0
255.0
255.0
303.0
542.0
681.0
249.0
249.0
249.0
25.0
267.0
267.0
267.0
434.0
434.0
434.0
434.0
20.0
167.0
43.0
43.0
43.0
43.0
17.0
441.0
441.0
657.0
657.0
19.0
125.0
125.0
125.0
292.0
292.0
292.0
292.0
292.0
35.0
35.0
35.0
92.0
92.0
92.0
180.0
180.0
42.0
42.0
94.0
602.0
765.0
765.0
401.0
236.0
236.0
236.0
236.0
730.0
730.0
66.0
66.0
66.0
0.0
0.0
0.0
0.0
535.0
5.0
218.0
218.0
956.0
956.0
614.0
614.0
614.0
614.0
5.0
5.0
5.0
12.0
12.0
323.0
122.0
122.0
607.0
39.0
39.0
39.0
39.0
960.0
960.0
97.0
363.0
363.0
363.0
363.0
336.0
336.0
151.0
322.0
177.0
21.0
87.0
87.0
1.0
1.0
1.0
1.0
1.0
63.0
63.0
59.0
59.0
328.0
328.0
303.0
168.0
130.0
130.0
16.0
395.0
395.0
16.0
16.0
584.0
584.0
198.0
198.0
198.0
206.0
206.0
206.0
354.0
354.0
413.0
224.0
81.0
81.0
81.0
81.0
174.0
174.0
174.0
174.0
442.0
442.0
88.0
16.0
16.0
16.0
24.0
24.0
48.0
48.0
48.0
502.0
502.0
502.0
169.0
169.0
4.0
418.0
26.0
65.0
65.0
143.0
143.0
143.0
22.0
483.0
924.0
199.0
199.0
94.0
94.0
94.0
94.0
94.0
94.0
288.0
53.0
53.0
53.0
4.0
557.0
557.0
557.0
557.0
557.0
262.0
262.0
262.0
262.0
338.0
77.0
77.0
51.0
172.0
172.0
172.0
201.0
201.0
201.0
201.0
80.0
80.0
303.0
1.0
1.0
8.0
8.0
8.0
42.0
42.0
42.0
42.0
42.0
343.0
55.0
55.0
55.0
37.0
122.0
122.0
122.0
747.0
747.0
747.0
121.0
16.0
74.0
74.0
631.0
631.0
236.0
236.0
841.0
122.0
122.0
122.0
122.0
122.0
583.0
259.0
360.0
27.0
413.0
606.0
606.0
380.0
380.0
59.0
59.0
59.0
59.0
361.0
768.0
768.0
768.0
339.0
339.0
559.0
64.0
64.0
249.0
249.0
47.0
47.0
336.0
769.0
115.0
115.0
115.0
795.0
774.0
774.0
774.0
328.0
328.0
800.0
800.0
800.0
800.0
131.0
46.0
108.0
108.0
108.0
769.0
7.0
7.0
101.0
4.0
4.0
247.0
483.0
483.0
4.0
193.0
357.0
621.0
621.0
621.0
480.0
126.0
126.0
126.0
126.0
57.0
57.0
0.0
0.0
0.0
493.0
711.0
711.0
41.0
41.0
41.0
41.0
72.0
72.0
72.0
149.0
149.0
206.0
206.0
263.0
166.0
135.0
135.0
597.0
99.0
331.0
331.0
959.0
419.0
473.0
473.0
47.0
47.0
47.0
21.0
12.0
12.0
12.0
12.0
158.0
158.0
16.0
456.0
65.0
65.0
166.0
116.0
116.0
7.0
7.0
7.0
442.0
0.0
0.0
0.0
0.0
4.0
4.0
4.0
4.0
525.0
21.0
21.0
21.0
77.0
8.0
8.0
24.0
25.0
482.0
225.0
225.0
602.0
379.0
162.0
162.0
162.0
831.0
831.0
0.0
0.0
88.0
790.0
790.0
790.0
790.0
883.0
296.0
172.0
172.0
172.0
13.0
13.0
25.0
25.0
25.0
25.0
25.0
25.0
25.0
25.0
319.0
54.0
54.0
21.0
21.0
2.0
649.0
917.0
917.0
701.0
701.0
701.0
701.0
116.0
116.0
1.0
1.0
478.0
2.0
810.0
12.0
12.0
156.0
156.0
34.0
67.0
142.0
142.0
142.0
142.0
754.0
754.0
754.0
754.0
843.0
4.0
4.0
0.0
0.0
657.0
583.0
583.0
3.0
3.0
3.0
88.0
88.0
88.0
42.0
42.0
42.0
239.0
363.0
363.0
924.0
924.0
15.0
15.0
901.0
901.0
354.0
354.0
878.0
174.0
0.0
0.0
0.0
5.0
641.0
641.0
641.0
56.0
56.0
56.0
56.0
55.0
55.0
39.0
39.0
39.0
31.0
31.0
31.0
31.0
20.0
20.0
253.0
253.0
28.0
28.0
28.0
245.0
245.0
245.0
20.0
20.0
20.0
7.0
922.0
294.0
822.0
822.0
822.0
318.0
318.0
318.0
2.0
2.0
22.0
22.0
515.0
515.0
515.0
309.0
309.0
309.0
556.0
31.0
92.0
92.0
92.0
92.0
171.0
520.0
520.0
0.0
0.0
0.0
0.0
0.0
85.0
85.0
85.0
85.0
131.0
131.0
81.0
110.0
110.0
635.0
368.0
368.0
368.0
368.0
368.0
127.0
127.0
278.0
278.0
278.0
278.0
363.0
85.0
9.0
41.0
41.0
37.0
180.0
180.0
27.0
27.0
756.0
756.0
756.0
756.0
756.0
6.0
6.0
6.0
6.0
6.0
6.0
12.0
12.0
121.0
121.0
892.0
892.0
520.0
557.0
350.0
350.0
333.0
333.0
333.0
333.0
201.0
201.0
931.0
931.0
931.0
931.0
67.0
67.0
328.0
294.0
294.0
294.0
294.0
124.0
124.0
124.0
124.0
5.0
5.0
5.0
77.0
77.0
77.0
676.0
676.0
74.0
74.0
74.0
520.0
520.0
3.0
3.0
3.0
22.0
357.0
357.0
212.0
212.0
212.0
352.0
6.0
206.0
206.0
52.0
52.0
52.0
52.0
125.0
125.0
125.0
125.0
756.0
756.0
539.0
149.0
44.0
24.0
180.0
680.0
680.0
390.0
514.0
514.0
171.0
65.0
423.0
61.0
77.0
77.0
77.0
77.0
321.0
321.0
321.0
323.0
323.0
37.0
21.0
21.0
21.0
291.0
291.0
61.0
87.0
115.0
115.0
115.0
343.0
253.0
253.0
436.0
436.0
436.0
436.0
436.0
43.0
43.0
43.0
13.0
212.0
291.0
291.0
291.0
2.0
5.0
5.0
5.0
348.0
87.0
87.0
177.0
177.0
158.0
158.0
158.0
81.0
81.0
81.0
344.0
344.0
453.0
102.0
10.0
10.0
88.0
206.0
206.0
206.0
136.0
136.0
517.0
101.0
37.0
54.0
54.0
0.0
0.0
10.0
10.0
16.0
16.0
16.0
240.0
240.0
240.0
144.0
954.0
954.0
954.0
64.0
64.0
4.0
770.0
770.0
31.0
31.0
3.0
292.0
292.0
292.0
224.0
224.0
224.0
224.0
15.0
183.0
183.0
858.0
323.0
323.0
323.0
5.0
37.0
463.0
463.0
463.0
463.0
463.0
463.0
2.0
360.0
360.0
113.0
384.0
384.0
384.0
384.0
27.0
27.0
317.0
2.0
2.0
25.0
25.0
25.0
338.0
65.0
65.0
8.0
4.0
4.0
212.0
431.0
348.0
598.0
598.0
598.0
80.0
80.0
152.0
152.0
184.0
184.0
1.0
1.0
252.0
252.0
115.0
115.0
115.0
538.0
72.0
72.0
74.0
34.0
3.0
72.0
10.0
10.0
10.0
10.0
10.0
782.0
945.0
945.0
945.0
945.0
4.0
4.0
721.0
721.0
185.0
1.0
1.0
1.0
1.0
25.0
15.0
15.0
14.0
158.0
158.0
158.0
5.0
5.0
262.0
1.0
1.0
432.0
432.0
361.0
361.0
17.0
17.0
65.0
65.0
65.0
65.0
65.0
65.0
741.0
54.0
15.0
15.0
15.0
15.0
6.0
6.0
35.0
35.0
160.0
160.0
160.0
39.0
39.0
39.0
995.0
995.0
995.0
59.0
59.0
59.0
199.0
110.0
57.0
51.0
484.0
484.0
480.0
480.0
480.0
69.0
679.0
679.0
514.0
514.0
2.0
96.0
96.0
7.0
7.0
803.0
32.0
32.0
32.0
32.0
32.0
32.0
865.0
17.0
17.0
17.0
0.0
0.0
0.0
0.0
7.0
7.0
7.0
159.0
62.0
1.0
21.0
436.0
418.0
418.0
418.0
75.0
11.0
88.0
88.0
458.0
458.0
458.0
39.0
156.0
311.0
680.0
680.0
680.0
14.0
945.0
945.0
15.0
378.0
378.0
61.0
61.0
309.0
520.0
520.0
57.0
57.0
57.0
308.0
308.0
308.0
113.0
174.0
174.0
166.0
166.0
515.0
515.0
403.0
403.0
403.0
403.0
651.0
651.0
197.0
719.0
27.0
208.0
208.0
810.0
810.0
189.0
189.0
189.0
189.0
962.0
962.0
210.0
409.0
32.0
32.0
32.0
65.0
65.0
125.0
327.0
37.0
260.0
260.0
62.0
62.0
0.0
0.0
0.0
113.0
113.0
165.0
165.0
564.0
66.0
177.0
4.0
739.0
145.0
145.0
145.0
739.0
739.0
463.0
463.0
463.0
0.0
1.0
12.0
38.0
38.0
38.0
225.0
225.0
240.0
517.0
517.0
12.0
12.0
538.0
80.0
80.0
80.0
52.0
52.0
642.0
933.0
933.0
14.0
14.0
86.0
86.0
86.0
7.0
7.0
656.0
656.0
31.0
31.0
269.0
269.0
269.0
269.0
142.0
142.0
54.0
684.0
28.0
279.0
279.0
279.0
448.0
480.0
212.0
51.0
614.0
683.0
95.0
95.0
95.0
95.0
113.0
9.0
495.0
317.0
228.0
103.0
103.0
74.0
74.0
156.0
156.0
156.0
332.0
252.0
252.0
252.0
680.0
680.0
680.0
680.0
200.0
97.0
467.0
467.0
451.0
119.0
3.0
63.0
665.0
665.0
696.0
696.0
16.0
212.0
212.0
43.0
43.0
43.0
38.0
38.0
194.0
194.0
4.0
4.0
4.0
4.0
458.0
458.0
218.0
218.0
117.0
117.0
61.0
61.0
61.0
741.0
741.0
384.0
896.0
896.0
654.0
654.0
520.0
22.0
22.0
463.0
463.0
463.0
28.0
28.0
28.0
632.0
632.0
632.0
632.0
632.0
12.0
12.0
122.0
122.0
122.0
122.0
122.0
160.0
809.0
101.0
101.0
898.0
4.0
115.0
115.0
206.0
296.0
40.0
196.0
196.0
196.0
794.0
555.0
555.0
24.0
24.0
24.0
24.0
19.0
19.0
19.0
641.0
47.0
47.0
47.0
262.0
262.0
517.0
509.0
509.0
509.0
795.0
87.0
87.0
484.0
484.0
484.0
74.0
74.0
894.0
894.0
163.0
163.0
163.0
253.0
253.0
253.0
787.0
29.0
57.0
57.0
156.0
156.0
156.0
156.0
180.0
180.0
180.0
228.0
228.0
228.0
10.0
10.0
10.0
10.0
963.0
963.0
533.0
147.0
147.0
147.0
147.0
147.0
6.0
177.0
5.0
27.0
235.0
235.0
17.0
3.0
38.0
120.0
864.0
245.0
730.0
180.0
180.0
180.0
180.0
109.0
109.0
46.0
6.0
469.0
469.0
988.0
42.0
250.0
250.0
3.0
3.0
378.0
378.0
60.0
60.0
60.0
4.0
34.0
34.0
34.0
787.0
787.0
787.0
787.0
308.0
695.0
695.0
550.0
550.0
550.0
4.0
4.0
4.0
4.0
107.0
165.0
769.0
769.0
769.0
230.0
6.0
8.0
8.0
718.0
718.0
718.0
200.0
200.0
444.0
444.0
20.0
20.0
20.0
212.0
212.0
212.0
16.0
196.0
196.0
196.0
420.0
420.0
6.0
6.0
8.0
398.0
398.0
18.0
145.0
145.0
21.0
563.0
563.0
563.0
563.0
831.0
66.0
66.0
0.0
0.0
428.0
418.0
15.0
15.0
41.0
41.0
491.0
491.0
27.0
27.0
27.0
110.0
110.0
141.0
57.0
191.0
46.0
5.0
589.0
589.0
151.0
297.0
297.0
297.0
36.0
36.0
19.0
12.0
195.0
195.0
363.0
883.0
631.0
631.0
631.0
19.0
19.0
113.0
23.0
23.0
23.0
23.0
23.0
15.0
15.0
156.0
681.0
233.0
262.0
262.0
99.0
99.0
99.0
113.0
113.0
320.0
320.0
137.0
289.0
289.0
75.0
75.0
75.0
75.0
24.0
24.0
384.0
384.0
384.0
384.0
329.0
329.0
4.0
4.0
16.0
24.0
24.0
15.0
15.0
794.0
794.0
964.0
227.0
227.0
227.0
165.0
165.0
165.0
31.0
31.0
265.0
109.0
109.0
93.0
93.0
93.0
88.0
88.0
61.0
998.0
998.0
998.0
278.0
497.0
497.0
216.0
216.0
216.0
549.0
549.0
549.0
743.0
743.0
31.0
31.0
31.0
4.0
4.0
279.0
279.0
279.0
288.0
60.0
926.0
926.0
926.0
5.0
994.0
994.0
994.0
41.0
58.0
58.0
278.0
494.0
883.0
883.0
883.0
929.0
852.0
852.0
852.0
959.0
1.0
302.0
302.0
57.0
57.0
21.0
21.0
295.0
295.0
295.0
295.0
202.0
202.0
202.0
273.0
205.0
205.0
441.0
1.0
115.0
115.0
701.0
769.0
769.0
769.0
146.0
553.0
553.0
553.0
553.0
10.0
10.0
18.0
18.0
18.0
18.0
645.0
74.0
74.0
161.0
47.0
47.0
279.0
279.0
784.0
784.0
8.0
8.0
8.0
213.0
213.0
161.0
161.0
27.0
24.0
641.0
641.0
641.0
302.0
302.0
302.0
302.0
4.0
4.0
614.0
614.0
614.0
95.0
3.0
93.0
239.0
239.0
239.0
795.0
97.0
513.0
513.0
115.0
378.0
339.0
339.0
339.0
917.0
550.0
123.0
161.0
665.0
189.0
189.0
189.0
357.0
357.0
42.0
42.0
800.0
177.0
177.0
0.0
0.0
308.0
199.0
199.0
199.0
72.0
72.0
3.0
3.0
97.0
458.0
458.0
59.0
59.0
403.0
403.0
403.0
403.0
65.0
592.0
99.0
99.0
26.0
26.0
26.0
1.0
1.0
48.0
48.0
48.0
48.0
641.0
913.0
913.0
913.0
913.0
363.0
363.0
363.0
12.0
12.0
377.0
377.0
377.0
463.0
109.0
109.0
109.0
502.0
150.0
150.0
150.0
150.0
385.0
385.0
98.0
294.0
896.0
995.0
995.0
995.0
995.0
128.0
128.0
473.0
473.0
473.0
141.0
401.0
398.0
398.0
398.0
201.0
201.0
925.0
420.0
94.0
94.0
206.0
206.0
101.0
10.0
10.0
48.0
813.0
813.0
813.0
813.0
124.0
580.0
580.0
445.0
445.0
445.0
445.0
576.0
357.0
357.0
442.0
442.0
24.0
24.0
49.0
65.0
65.0
306.0
306.0
306.0
306.0
22.0
22.0
22.0
22.0
22.0
22.0
62.0
559.0
559.0
559.0
559.0
559.0
3.0
3.0
3.0
3.0
132.0
132.0
132.0
132.0
132.0
394.0
141.0
141.0
141.0
181.0
116.0
963.0
963.0
963.0
963.0
963.0
6.0
56.0
56.0
102.0
102.0
102.0
102.0
138.0
0.0
31.0
255.0
255.0
255.0
973.0
973.0
973.0
247.0
247.0
247.0
0.0
0.0
0.0
107.0
107.0
235.0
235.0
45.0
45.0
31.0
0.0
15.0
15.0
129.0
297.0
297.0
3.0
776.0
30.0
53.0
422.0
422.0
726.0
726.0
726.0
27.0
27.0
711.0
55.0
6.0
6.0
6.0
6.0
390.0
390.0
390.0
66.0
66.0
177.0
177.0
177.0
145.0
145.0
228.0
228.0
228.0
878.0
0.0
0.0
128.0
128.0
128.0
128.0
128.0
14.0
14.0
14.0
614.0
979.0
979.0
90.0
90.0
38.0
38.0
531.0
531.0
531.0
531.0
54.0
399.0
399.0
278.0
0.0
15.0
15.0
463.0
463.0
463.0
463.0
520.0
520.0
44.0
278.0
137.0
137.0
95.0
95.0
4.0
4.0
251.0
251.0
251.0
2.0
883.0
883.0
883.0
681.0
681.0
18.0
162.0
200.0
858.0
201.0
201.0
201.0
95.0
95.0
95.0
592.0
592.0
592.0
592.0
518.0
518.0
12.0
12.0
323.0
128.0
128.0
349.0
44.0
44.0
44.0
450.0
213.0
213.0
213.0
795.0
90.0
6.0
6.0
19.0
19.0
22.0
51.0
51.0
51.0
124.0
124.0
205.0
21.0
273.0
273.0
273.0
686.0
51.0
2.0
37.0
358.0
358.0
358.0
109.0
109.0
42.0
509.0
509.0
5.0
728.0
728.0
728.0
858.0
551.0
583.0
583.0
583.0
583.0
583.0
7.0
14.0
14.0
5.0
59.0
121.0
121.0
121.0
688.0
6.0
9.0
9.0
431.0
16.0
16.0
16.0
98.0
98.0
513.0
513.0
513.0
513.0
395.0
395.0
2.0
2.0
2.0
2.0
3.0
884.0
884.0
884.0
884.0
31.0
339.0
339.0
253.0
242.0
242.0
242.0
242.0
24.0
24.0
3.0
3.0
585.0
585.0
25.0
25.0
801.0
13.0
13.0
102.0
102.0
70.0
0.0
0.0
170.0
170.0
170.0
170.0
77.0
77.0
77.0
27.0
41.0
41.0
41.0
21.0
21.0
21.0
21.0
813.0
813.0
3.0
3.0
3.0
3.0
901.0
4.0
401.0
11.0
11.0
11.0
4.0
4.0
577.0
577.0
577.0
84.0
84.0
78.0
78.0
224.0
140.0
140.0
140.0
48.0
48.0
48.0
48.0
302.0
302.0
122.0
122.0
122.0
327.0
327.0
883.0
883.0
883.0
883.0
9.0
114.0
111.0
111.0
579.0
579.0
579.0
407.0
38.0
180.0
180.0
272.0
272.0
94.0
94.0
901.0
10.0
10.0
10.0
10.0
458.0
458.0
7.0
7.0
124.0
46.0
46.0
46.0
721.0
640.0
583.0
1.0
1.0
123.0
151.0
151.0
683.0
683.0
754.0
754.0
2.0
262.0
262.0
262.0
38.0
38.0
38.0
38.0
38.0
20.0
20.0
201.0
201.0
963.0
963.0
174.0
174.0
174.0
5.0
78.0
104.0
104.0
104.0
104.0
23.0
23.0
933.0
220.0
110.0
110.0
483.0
483.0
483.0
206.0
206.0
253.0
253.0
253.0
336.0
336.0
336.0
434.0
434.0
30.0
30.0
197.0
197.0
73.0
73.0
99.0
99.0
99.0
22.0
116.0
570.0
570.0
340.0
340.0
405.0
405.0
405.0
6.0
6.0
0.0
0.0
0.0
794.0
794.0
794.0
822.0
822.0
16.0
121.0
121.0
113.0
113.0
413.0
413.0
413.0
53.0
198.0
198.0
25.0
25.0
278.0
278.0
328.0
328.0
810.0
516.0
516.0
516.0
432.0
432.0
48.0
48.0
48.0
171.0
171.0
171.0
171.0
174.0
174.0
139.0
139.0
139.0
14.0
118.0
118.0
118.0
118.0
483.0
483.0
687.0
687.0
158.0
121.0
121.0
589.0
589.0
486.0
55.0
90.0
367.0
367.0
139.0
228.0
228.0
82.0
82.0
82.0
82.0
147.0
5.0
5.0
22.0
178.0
178.0
300.0
300.0
300.0
339.0
35.0
35.0
35.0
35.0
95.0
86.0
86.0
56.0
56.0
11.0
11.0
11.0
11.0
11.0
11.0
11.0
22.0
1.0
1.0
1.0
1.0
35.0
35.0
35.0
35.0
6.0
6.0
592.0
431.0
431.0
431.0
66.0
66.0
12.0
12.0
3.0
3.0
3.0
93.0
160.0
257.0
257.0
253.0
7.0
124.0
124.0
31.0
31.0
15.0
15.0
374.0
2.0
2.0
273.0
273.0
812.0
812.0
9.0
785.0
785.0
86.0
350.0
256.0
641.0
641.0
311.0
311.0
311.0
311.0
311.0
30.0
757.0
757.0
31.0
453.0
453.0
27.0
27.0
27.0
27.0
27.0
982.0
982.0
124.0
124.0
620.0
620.0
14.0
420.0
420.0
592.0
592.0
359.0
359.0
359.0
359.0
359.0
649.0
131.0
131.0
131.0
25.0
150.0
150.0
150.0
352.0
959.0
959.0
141.0
141.0
24.0
73.0
73.0
318.0
318.0
408.0
408.0
967.0
495.0
261.0
931.0
3.0
3.0
3.0
768.0
768.0
9.0
9.0
9.0
214.0
214.0
130.0
15.0
15.0
509.0
36.0
8.0
8.0
228.0
228.0
11.0
11.0
11.0
154.0
154.0
795.0
466.0
466.0
466.0
466.0
27.0
27.0
114.0
259.0
348.0
348.0
759.0
469.0
469.0
469.0
249.0
249.0
265.0
2.0
110.0
110.0
24.0
133.0
133.0
133.0
74.0
74.0
41.0
845.0
759.0
54.0
54.0
54.0
173.0
262.0
262.0
62.0
62.0
62.0
904.0
31.0
31.0
15.0
15.0
15.0
162.0
227.0
801.0
801.0
0.0
234.0
234.0
234.0
234.0
398.0
408.0
418.0
418.0
1.0
63.0
28.0
206.0
338.0
338.0
104.0
31.0
323.0
24.0
23.0
23.0
23.0
323.0
323.0
323.0
801.0
801.0
801.0
14.0
14.0
14.0
323.0
323.0
323.0
323.0
323.0
57.0
22.0
22.0
801.0
801.0
164.0
164.0
164.0
164.0
180.0
289.0
320.0
405.0
405.0
225.0
901.0
183.0
183.0
51.0
5.0
5.0
5.0
18.0
18.0
662.0
662.0
662.0
620.0
620.0
259.0
259.0
259.0
183.0
10.0
556.0
556.0
195.0
195.0
195.0
195.0
830.0
830.0
15.0
978.0
978.0
801.0
384.0
384.0
11.0
883.0
122.0
122.0
46.0
46.0
46.0
165.0
165.0
281.0
281.0
128.0
452.0
452.0
452.0
452.0
995.0
995.0
995.0
995.0
995.0
252.0
696.0
696.0
904.0
904.0
904.0
904.0
904.0
569.0
120.0
258.0
258.0
258.0
12.0
12.0
12.0
0.0
606.0
606.0
330.0
330.0
330.0
330.0
22.0
22.0
22.0
22.0
49.0
63.0
63.0
63.0
264.0
264.0
264.0
418.0
418.0
969.0
969.0
969.0
510.0
12.0
12.0
130.0
130.0
130.0
339.0
339.0
755.0
755.0
755.0
11.0
11.0
11.0
11.0
87.0
87.0
87.0
151.0
180.0
180.0
180.0
180.0
998.0
621.0
311.0
311.0
15.0
15.0
15.0
15.0
3.0
3.0
3.0
311.0
311.0
201.0
771.0
771.0
771.0
771.0
252.0
252.0
602.0
145.0
145.0
33.0
200.0
200.0
203.0
203.0
203.0
165.0
134.0
134.0
152.0
55.0
914.0
914.0
914.0
914.0
501.0
501.0
842.0
842.0
842.0
842.0
38.0
6.0
6.0
482.0
339.0
339.0
61.0
111.0
3.0
258.0
306.0
306.0
306.0
13.0
20.0
63.0
262.0
262.0
262.0
614.0
784.0
784.0
364.0
364.0
198.0
198.0
308.0
308.0
777.0
5.0
145.0
145.0
145.0
903.0
903.0
903.0
9.0
13.0
13.0
13.0
13.0
71.0
71.0
71.0
504.0
504.0
504.0
504.0
3.0
3.0
3.0
124.0
124.0
124.0
124.0
124.0
124.0
124.0
136.0
108.0
108.0
115.0
801.0
801.0
494.0
494.0
0.0
158.0
130.0
130.0
156.0
1.0
453.0
453.0
6.0
121.0
121.0
95.0
88.0
88.0
88.0
19.0
19.0
701.0
701.0
11.0
11.0
495.0
712.0
801.0
801.0
332.0
332.0
332.0
332.0
332.0
439.0
439.0
267.0
959.0
959.0
959.0
336.0
336.0
336.0
140.0
140.0
140.0
94.0
94.0
66.0
66.0
66.0
5.0
384.0
384.0
13.0
130.0
130.0
43.0
43.0
60.0
60.0
60.0
14.0
14.0
14.0
14.0
442.0
442.0
442.0
442.0
15.0
199.0
361.0
361.0
933.0
933.0
227.0
520.0
520.0
520.0
520.0
1.0
1.0
977.0
105.0
2.0
550.0
357.0
997.0
997.0
997.0
0.0
0.0
4.0
92.0
776.0
776.0
776.0
27.0
27.0
27.0
37.0
131.0
131.0
268.0
268.0
328.0
328.0
160.0
160.0
198.0
10.0
4.0
4.0
27.0
27.0
27.0
27.0
122.0
122.0
16.0
37.0
37.0
253.0
253.0
505.0
69.0
15.0
15.0
4.0
4.0
4.0
4.0
205.0
205.0
205.0
205.0
205.0
205.0
56.0
56.0
56.0
56.0
131.0
131.0
131.0
336.0
336.0
443.0
218.0
218.0
218.0
880.0
795.0
795.0
417.0
417.0
417.0
417.0
417.0
165.0
165.0
165.0
165.0
41.0
41.0
11.0
65.0
162.0
162.0
922.0
922.0
922.0
11.0
11.0
346.0
12.0
12.0
12.0
0.0
0.0
299.0
297.0
320.0
125.0
478.0
15.0
15.0
313.0
125.0
125.0
5.0
2.0
2.0
145.0
162.0
162.0
18.0
16.0
16.0
16.0
506.0
215.0
215.0
215.0
215.0
215.0
754.0
754.0
754.0
142.0
142.0
142.0
491.0
814.0
814.0
814.0
814.0
814.0
788.0
228.0
228.0
813.0
813.0
15.0
469.0
469.0
956.0
956.0
956.0
2.0
2.0
388.0
388.0
976.0
129.0
129.0
72.0
639.0
639.0
639.0
215.0
138.0
138.0
138.0
138.0
18.0
681.0
681.0
21.0
21.0
933.0
101.0
43.0
179.0
596.0
360.0
360.0
360.0
360.0
493.0
76.0
76.0
88.0
256.0
256.0
272.0
39.0
39.0
278.0
12.0
12.0
40.0
40.0
262.0
72.0
113.0
113.0
18.0
18.0
559.0
207.0
88.0
88.0
128.0
54.0
54.0
88.0
88.0
739.0
739.0
801.0
138.0
247.0
36.0
36.0
36.0
36.0
36.0
656.0
656.0
656.0
656.0
55.0
1.0
463.0
463.0
463.0
463.0
463.0
109.0
57.0
509.0
228.0
14.0
14.0
14.0
14.0
403.0
403.0
403.0
403.0
542.0
542.0
291.0
763.0
252.0
226.0
226.0
571.0
235.0
126.0
126.0
531.0
531.0
7.0
14.0
230.0
230.0
2.0
2.0
2.0
2.0
19.0
22.0
527.0
527.0
10.0
10.0
442.0
442.0
149.0
149.0
149.0
149.0
136.0
12.0
244.0
244.0
244.0
24.0
24.0
110.0
26.0
26.0
26.0
7.0
7.0
301.0
301.0
317.0
549.0
549.0
38.0
959.0
959.0
10.0
10.0
10.0
801.0
801.0
801.0
801.0
210.0
210.0
210.0
210.0
210.0
347.0
51.0
51.0
51.0
51.0
103.0
103.0
47.0
922.0
922.0
922.0
922.0
922.0
635.0
635.0
635.0
21.0
21.0
6.0
14.0
14.0
14.0
14.0
549.0
549.0
76.0
76.0
76.0
76.0
228.0
228.0
4.0
368.0
368.0
368.0
368.0
419.0
962.0
962.0
579.0
579.0
3.0
3.0
59.0
453.0
65.0
27.0
27.0
516.0
516.0
516.0
516.0
226.0
226.0
28.0
28.0
28.0
317.0
0.0
0.0
0.0
292.0
292.0
292.0
423.0
423.0
88.0
88.0
88.0
549.0
549.0
549.0
549.0
549.0
32.0
220.0
220.0
220.0
220.0
453.0
453.0
206.0
206.0
152.0
152.0
152.0
88.0
88.0
88.0
88.0
5.0
236.0
236.0
403.0
228.0
228.0
228.0
228.0
514.0
514.0
5.0
339.0
339.0
339.0
339.0
4.0
4.0
4.0
4.0
41.0
41.0
214.0
9.0
9.0
9.0
9.0
9.0
9.0
110.0
31.0
31.0
934.0
934.0
43.0
545.0
545.0
545.0
545.0
141.0
805.0
805.0
42.0
119.0
119.0
119.0
695.0
695.0
8.0
17.0
248.0
218.0
218.0
423.0
423.0
2.0
2.0
867.0
867.0
538.0
538.0
538.0
538.0
946.0
946.0
946.0
28.0
28.0
28.0
30.0
30.0
74.0
74.0
74.0
332.0
596.0
596.0
596.0
415.0
415.0
56.0
56.0
56.0
56.0
90.0
90.0
226.0
226.0
9.0
43.0
43.0
235.0
235.0
363.0
176.0
176.0
176.0
217.0
8.0
8.0
510.0
510.0
510.0
7.0
7.0
348.0
348.0
56.0
346.0
346.0
800.0
800.0
24.0
24.0
16.0
930.0
813.0
813.0
6.0
6.0
550.0
550.0
550.0
591.0
28.0
28.0
28.0
947.0
947.0
947.0
5.0
5.0
2.0
116.0
116.0
279.0
279.0
186.0
773.0
418.0
121.0
121.0
561.0
561.0
202.0
980.0
980.0
980.0
197.0
197.0
197.0
9.0
850.0
769.0
228.0
228.0
116.0
225.0
225.0
614.0
614.0
614.0
161.0
299.0
299.0
339.0
352.0
352.0
352.0
136.0
136.0
145.0
145.0
145.0
0.0
0.0
801.0
801.0
65.0
65.0
298.0
165.0
165.0
514.0
980.0
980.0
509.0
212.0
212.0
202.0
202.0
202.0
273.0
273.0
51.0
228.0
228.0
510.0
308.0
308.0
228.0
228.0
228.0
85.0
329.0
329.0
4.0
4.0
21.0
322.0
322.0
238.0
238.0
47.0
47.0
47.0
47.0
245.0
20.0
340.0
340.0
340.0
340.0
53.0
180.0
180.0
180.0
35.0
35.0
408.0
760.0
38.0
3.0
3.0
3.0
133.0
133.0
133.0
243.0
243.0
541.0
19.0
19.0
202.0
202.0
649.0
649.0
267.0
346.0
346.0
346.0
346.0
880.0
2.0
2.0
2.0
336.0
336.0
336.0
12.0
43.0
418.0
183.0
142.0
142.0
6.0
398.0
532.0
20.0
20.0
231.0
231.0
231.0
288.0
288.0
288.0
128.0
128.0
978.0
419.0
419.0
419.0
419.0
181.0
181.0
46.0
14.0
353.0
130.0
130.0
332.0
3.0
46.0
46.0
67.0
67.0
493.0
113.0
252.0
413.0
51.0
215.0
607.0
607.0
162.0
162.0
267.0
267.0
144.0
144.0
396.0
396.0
396.0
61.0
61.0
61.0
99.0
99.0
10.0
10.0
115.0
115.0
577.0
4.0
66.0
898.0
38.0
616.0
494.0
390.0
390.0
390.0
232.0
232.0
212.0
871.0
871.0
871.0
871.0
871.0
871.0
28.0
28.0
101.0
0.0
0.0
0.0
42.0
78.0
160.0
357.0
563.0
346.0
44.0
44.0
44.0
244.0
244.0
635.0
635.0
635.0
30.0
30.0
30.0
250.0
250.0
250.0
17.0
27.0
27.0
480.0
5.0
273.0
273.0
685.0
685.0
166.0
166.0
166.0
348.0
473.0
473.0
38.0
38.0
19.0
19.0
25.0
676.0
62.0
62.0
62.0
452.0
452.0
904.0
904.0
904.0
309.0
309.0
309.0
116.0
62.0
62.0
74.0
72.0
131.0
72.0
26.0
73.0
140.0
140.0
339.0
339.0
117.0
117.0
443.0
443.0
443.0
443.0
998.0
510.0
252.0
252.0
252.0
252.0
299.0
299.0
299.0
299.0
194.0
195.0
195.0
195.0
251.0
4.0
4.0
4.0
299.0
299.0
299.0
299.0
110.0
4.0
14.0
14.0
14.0
602.0
41.0
41.0
360.0
834.0
947.0
363.0
363.0
363.0
363.0
40.0
40.0
40.0
169.0
169.0
364.0
364.0
32.0
32.0
25.0
25.0
259.0
259.0
377.0
583.0
583.0
583.0
583.0
583.0
583.0
228.0
120.0
53.0
53.0
53.0
478.0
810.0
592.0
592.0
592.0
0.0
227.0
227.0
631.0
983.0
703.0
703.0
703.0
343.0
343.0
227.0
227.0
38.0
38.0
38.0
166.0
166.0
69.0
69.0
69.0
883.0
98.0
98.0
98.0
98.0
739.0
2.0
2.0
2.0
2.0
4.0
28.0
28.0
28.0
438.0
163.0
154.0
0.0
176.0
178.0
178.0
178.0
156.0
156.0
156.0
550.0
550.0
255.0
896.0
88.0
88.0
31.0
31.0
211.0
211.0
211.0
170.0
252.0
170.0
170.0
170.0
60.0
60.0
7.0
525.0
510.0
510.0
510.0
650.0
650.0
650.0
31.0
31.0
31.0
31.0
848.0
1.0
1.0
74.0
74.0
74.0
116.0
116.0
116.0
15.0
15.0
459.0
439.0
439.0
154.0
299.0
299.0
299.0
146.0
146.0
146.0
146.0
146.0
0.0
809.0
809.0
809.0
299.0
683.0
683.0
683.0
639.0
28.0
28.0
28.0
136.0
136.0
136.0
37.0
37.0
37.0
37.0
800.0
554.0
358.0
358.0
199.0
199.0
16.0
16.0
273.0
273.0
145.0
145.0
62.0
194.0
160.0
160.0
6.0
20.0
282.0
282.0
228.0
708.0
708.0
212.0
102.0
14.0
787.0
787.0
367.0
367.0
367.0
7.0
44.0
18.0
161.0
161.0
161.0
699.0
699.0
88.0
88.0
88.0
1.0
6.0
6.0
796.0
796.0
796.0
262.0
262.0
831.0
368.0
784.0
784.0
784.0
212.0
21.0
21.0
21.0
21.0
801.0
21.0
21.0
7.0
7.0
7.0
7.0
7.0
11.0
74.0
74.0
74.0
74.0
295.0
295.0
18.0
18.0
538.0
35.0
35.0
86.0
86.0
257.0
257.0
273.0
44.0
44.0
44.0
44.0
188.0
493.0
2.0
2.0
119.0
119.0
2.0
2.0
2.0
131.0
115.0
0.0
956.0
136.0
136.0
357.0
357.0
641.0
641.0
114.0
44.0
44.0
174.0
174.0
174.0
174.0
174.0
50.0
50.0
152.0
442.0
442.0
442.0
43.0
43.0
787.0
787.0
787.0
675.0
777.0
777.0
251.0
251.0
251.0
325.0
273.0
35.0
35.0
18.0
18.0
176.0
176.0
176.0
28.0
28.0
28.0
28.0
44.0
38.0
177.0
177.0
20.0
20.0
209.0
265.0
265.0
265.0
265.0
19.0
19.0
222.0
0.0
198.0
577.0
56.0
56.0
14.0
428.0
428.0
428.0
0.0
0.0
109.0
109.0
109.0
884.0
238.0
4.0
228.0
228.0
228.0
15.0
15.0
15.0
15.0
6.0
37.0
37.0
554.0
396.0
396.0
396.0
158.0
158.0
158.0
158.0
205.0
205.0
205.0
27.0
2.0
24.0
24.0
24.0
591.0
128.0
128.0
271.0
0.0
0.0
0.0
10.0
10.0
10.0
10.0
16.0
16.0
16.0
420.0
771.0
771.0
771.0
602.0
602.0
602.0
116.0
278.0
442.0
442.0
933.0
933.0
3.0
3.0
3.0
447.0
482.0
482.0
482.0
57.0
484.0
201.0
201.0
201.0
9.0
86.0
86.0
4.0
4.0
323.0
801.0
918.0
918.0
428.0
428.0
592.0
592.0
592.0
592.0
592.0
592.0
510.0
510.0
549.0
247.0
205.0
911.0
911.0
911.0
122.0
122.0
122.0
122.0
27.0
27.0
27.0
272.0
272.0
272.0
631.0
29.0
29.0
29.0
15.0
15.0
1.0
1.0
131.0
131.0
131.0
790.0
790.0
790.0
790.0
790.0
318.0
76.0
76.0
76.0
54.0
176.0
841.0
57.0
57.0
57.0
170.0
170.0
170.0
58.0
115.0
115.0
115.0
115.0
115.0
115.0
308.0
174.0
174.0
113.0
113.0
3.0
3.0
452.0
452.0
21.0
21.0
257.0
516.0
57.0
614.0
996.0
996.0
125.0
125.0
125.0
73.0
81.0
81.0
81.0
27.0
348.0
312.0
0.0
0.0
288.0
614.0
614.0
295.0
336.0
0.0
649.0
649.0
649.0
0.0
0.0
0.0
232.0
232.0
232.0
123.0
592.0
592.0
592.0
592.0
364.0
364.0
364.0
364.0
364.0
34.0
3.0
3.0
3.0
3.0
115.0
13.0
13.0
453.0
350.0
31.0
31.0
31.0
502.0
27.0
77.0
77.0
77.0
77.0
77.0
807.0
807.0
77.0
152.0
152.0
538.0
21.0
351.0
351.0
418.0
57.0
183.0
292.0
292.0
384.0
592.0
592.0
592.0
348.0
348.0
150.0
150.0
150.0
12.0
314.0
852.0
852.0
852.0
315.0
315.0
315.0
315.0
295.0
295.0
42.0
42.0
42.0
801.0
801.0
401.0
401.0
401.0
401.0
76.0
76.0
76.0
253.0
254.0
254.0
254.0
254.0
19.0
28.0
602.0
602.0
602.0
31.0
357.0
701.0
701.0
701.0
701.0
779.0
295.0
295.0
459.0
459.0
120.0
120.0
999.0
999.0
118.0
363.0
363.0
558.0
558.0
558.0
8.0
8.0
8.0
8.0
8.0
19.0
19.0
445.0
683.0
683.0
683.0
683.0
683.0
25.0
199.0
357.0
153.0
234.0
234.0
540.0
592.0
3.0
3.0
3.0
3.0
78.0
22.0
162.0
162.0
162.0
128.0
128.0
128.0
913.0
913.0
852.0
852.0
19.0
19.0
19.0
868.0
602.0
125.0
125.0
108.0
205.0
205.0
205.0
203.0
203.0
203.0
550.0
8.0
8.0
364.0
364.0
364.0
364.0
364.0
980.0
488.0
14.0
14.0
234.0
234.0
234.0
11.0
11.0
11.0
11.0
110.0
110.0
110.0
352.0
27.0
385.0
385.0
385.0
458.0
458.0
458.0
28.0
28.0
28.0
20.0
20.0
51.0
11.0
11.0
11.0
142.0
16.0
16.0
412.0
138.0
138.0
288.0
9.0
113.0
778.0
60.0
60.0
60.0
60.0
60.0
60.0
102.0
102.0
156.0
101.0
402.0
402.0
517.0
517.0
517.0
15.0
15.0
15.0
831.0
126.0
204.0
204.0
204.0
204.0
37.0
152.0
269.0
269.0
406.0
406.0
90.0
59.0
59.0
59.0
453.0
183.0
161.0
161.0
123.0
390.0
390.0
156.0
156.0
156.0
348.0
348.0
348.0
249.0
249.0
249.0
648.0
38.0
38.0
38.0
8.0
292.0
292.0
0.0
0.0
0.0
4.0
12.0
371.0
22.0
22.0
105.0
105.0
105.0
403.0
403.0
340.0
340.0
340.0
7.0
7.0
7.0
7.0
7.0
7.0
30.0
30.0
30.0
30.0
180.0
306.0
51.0
51.0
520.0
520.0
212.0
228.0
228.0
565.0
565.0
53.0
53.0
312.0
302.0
299.0
299.0
299.0
396.0
396.0
396.0
7.0
7.0
113.0
113.0
113.0
113.0
15.0
525.0
31.0
31.0
327.0
327.0
327.0
65.0
65.0
131.0
131.0
131.0
131.0
22.0
22.0
456.0
456.0
456.0
345.0
205.0
294.0
514.0
515.0
515.0
515.0
696.0
696.0
696.0
2.0
911.0
911.0
911.0
0.0
0.0
695.0
549.0
549.0
549.0
549.0
801.0
801.0
199.0
199.0
199.0
665.0
665.0
131.0
131.0
103.0
103.0
19.0
19.0
19.0
19.0
323.0
589.0
589.0
27.0
27.0
27.0
27.0
19.0
727.0
592.0
592.0
480.0
480.0
632.0
632.0
675.0
675.0
795.0
182.0
828.0
4.0
4.0
4.0
586.0
586.0
586.0
90.0
239.0
59.0
672.0
28.0
28.0
278.0
205.0
66.0
66.0
66.0
66.0
412.0
412.0
15.0
15.0
15.0
11.0
11.0
24.0
24.0
401.0
395.0
12.0
12.0
43.0
43.0
302.0
620.0
166.0
166.0
16.0
16.0
54.0
54.0
54.0
42.0
42.0
0.0
80.0
901.0
25.0
680.0
571.0
571.0
571.0
571.0
162.0
162.0
162.0
162.0
162.0
73.0
73.0
73.0
73.0
680.0
680.0
641.0
884.0
884.0
884.0
884.0
86.0
86.0
520.0
222.0
222.0
813.0
59.0
59.0
59.0
178.0
178.0
880.0
2.0
2.0
2.0
491.0
491.0
491.0
491.0
491.0
491.0
31.0
31.0
5.0
11.0
93.0
93.0
224.0
224.0
224.0
224.0
39.0
39.0
39.0
39.0
39.0
367.0
367.0
8.0
8.0
8.0
8.0
8.0
8.0
345.0
345.0
115.0
115.0
320.0
320.0
60.0
60.0
41.0
24.0
24.0
0.0
0.0
0.0
19.0
19.0
19.0
4.0
4.0
4.0
550.0
354.0
354.0
46.0
46.0
177.0
584.0
584.0
39.0
39.0
226.0
226.0
40.0
40.0
160.0
160.0
160.0
160.0
160.0
7.0
7.0
7.0
7.0
800.0
768.0
768.0
768.0
21.0
102.0
102.0
182.0
182.0
182.0
182.0
182.0
25.0
25.0
108.0
15.0
15.0
291.0
1.0
1.0
48.0
48.0
273.0
250.0
250.0
250.0
9.0
9.0
154.0
154.0
118.0
858.0
3.0
63.0
63.0
63.0
63.0
63.0
765.0
765.0
945.0
945.0
25.0
25.0
25.0
25.0
265.0
265.0
78.0
680.0
680.0
295.0
295.0
93.0
640.0
640.0
550.0
8.0
8.0
398.0
38.0
332.0
155.0
155.0
339.0
898.0
898.0
898.0
790.0
790.0
137.0
132.0
132.0
680.0
258.0
258.0
258.0
963.0
963.0
8.0
300.0
300.0
300.0
131.0
131.0
131.0
138.0
74.0
47.0
38.0
108.0
108.0
108.0
762.0
762.0
695.0
695.0
87.0
87.0
87.0
311.0
311.0
57.0
631.0
634.0
619.0
619.0
31.0
31.0
101.0
15.0
74.0
107.0
107.0
806.0
1.0
1.0
1.0
357.0
357.0
255.0
363.0
18.0
621.0
621.0
621.0
621.0
906.0
598.0
598.0
57.0
57.0
27.0
299.0
299.0
299.0
6.0
6.0
16.0
16.0
41.0
22.0
22.0
22.0
973.0
113.0
113.0
416.0
416.0
50.0
50.0
50.0
680.0
680.0
665.0
55.0
8.0
8.0
8.0
12.0
12.0
553.0
400.0
400.0
214.0
214.0
308.0
9.0
9.0
9.0
379.0
379.0
2.0
2.0
235.0
343.0
343.0
27.0
0.0
0.0
180.0
137.0
137.0
184.0
944.0
944.0
253.0
253.0
612.0
419.0
348.0
348.0
348.0
43.0
43.0
43.0
46.0
46.0
675.0
13.0
434.0
434.0
569.0
413.0
413.0
73.0
73.0
7.0
7.0
156.0
165.0
165.0
375.0
23.0
23.0
23.0
23.0
14.0
14.0
14.0
93.0
93.0
93.0
93.0
278.0
4.0
4.0
588.0
801.0
801.0
801.0
699.0
80.0
291.0
620.0
41.0
41.0
701.0
701.0
701.0
701.0
489.0
53.0
53.0
89.0
65.0
65.0
65.0
65.0
65.0
452.0
113.0
336.0
336.0
26.0
26.0
85.0
85.0
24.0
24.0
24.0
24.0
15.0
15.0
15.0
0.0
0.0
0.0
224.0
114.0
109.0
363.0
363.0
270.0
245.0
245.0
245.0
245.0
701.0
701.0
108.0
997.0
105.0
105.0
955.0
760.0
760.0
25.0
25.0
25.0
0.0
20.0
485.0
485.0
247.0
247.0
247.0
441.0
441.0
441.0
841.0
841.0
841.0
361.0
17.0
17.0
140.0
140.0
2.0
2.0
756.0
756.0
15.0
15.0
165.0
165.0
165.0
665.0
458.0
16.0
72.0
631.0
631.0
631.0
200.0
200.0
200.0
136.0
136.0
263.0
263.0
338.0
494.0
79.0
638.0
638.0
638.0
549.0
549.0
549.0
35.0
35.0
35.0
0.0
0.0
109.0
631.0
28.0
28.0
412.0
412.0
412.0
412.0
412.0
0.0
0.0
878.0
784.0
784.0
385.0
385.0
385.0
385.0
98.0
98.0
98.0
154.0
154.0
55.0
55.0
55.0
17.0
505.0
525.0
8.0
65.0
278.0
120.0
120.0
120.0
120.0
17.0
17.0
129.0
129.0
264.0
0.0
0.0
12.0
12.0
12.0
12.0
12.0
0.0
650.0
51.0
959.0
959.0
959.0
959.0
959.0
343.0
343.0
30.0
19.0
19.0
19.0
19.0
730.0
730.0
166.0
542.0
317.0
317.0
131.0
131.0
21.0
843.0
843.0
843.0
843.0
880.0
880.0
30.0
2.0
111.0
5.0
5.0
74.0
74.0
445.0
445.0
445.0
458.0
169.0
164.0
164.0
263.0
583.0
583.0
583.0
583.0
2.0
2.0
41.0
41.0
41.0
41.0
18.0
18.0
18.0
18.0
160.0
160.0
76.0
22.0
1.0
995.0
995.0
995.0
56.0
56.0
12.0
12.0
226.0
88.0
88.0
88.0
88.0
219.0
219.0
219.0
219.0
219.0
35.0
105.0
3.0
3.0
3.0
225.0
225.0
225.0
73.0
14.0
14.0
14.0
198.0
198.0
34.0
801.0
801.0
273.0
273.0
273.0
54.0
6.0
6.0
207.0
27.0
27.0
27.0
27.0
337.0
337.0
337.0
337.0
337.0
337.0
478.0
38.0
38.0
93.0
475.0
475.0
475.0
475.0
413.0
413.0
413.0
413.0
2.0
2.0
2.0
332.0
4.0
4.0
93.0
99.0
50.0
50.0
262.0
262.0
262.0
262.0
262.0
262.0
262.0
7.0
7.0
7.0
7.0
7.0
233.0
233.0
244.0
244.0
247.0
247.0
7.0
7.0
549.0
549.0
197.0
904.0
904.0
904.0
111.0
111.0
1.0
1.0
430.0
795.0
795.0
39.0
39.0
39.0
78.0
78.0
78.0
14.0
14.0
352.0
0.0
0.0
126.0
126.0
1.0
1.0
493.0
493.0
493.0
93.0
93.0
80.0
80.0
80.0
40.0
40.0
319.0
8.0
480.0
292.0
292.0
44.0
44.0
44.0
235.0
81.0
81.0
24.0
24.0
396.0
396.0
11.0
11.0
666.0
1.0
1.0
10.0
10.0
10.0
362.0
362.0
14.0
14.0
14.0
14.0
577.0
494.0
494.0
494.0
2.0
29.0
291.0
434.0
434.0
398.0
398.0
398.0
398.0
649.0
323.0
323.0
323.0
520.0
520.0
520.0
55.0
55.0
14.0
99.0
99.0
901.0
901.0
258.0
382.0
279.0
279.0
279.0
352.0
291.0
291.0
0.0
156.0
156.0
188.0
177.0
177.0
177.0
74.0
74.0
74.0
645.0
65.0
463.0
3.0
259.0
259.0
259.0
533.0
960.0
960.0
189.0
259.0
259.0
1.0
1.0
852.0
852.0
852.0
349.0
396.0
33.0
33.0
33.0
17.0
494.0
494.0
58.0
701.0
51.0
51.0
51.0
5.0
5.0
30.0
273.0
273.0
38.0
38.0
38.0
1.0
1.0
983.0
983.0
983.0
607.0
228.0
228.0
208.0
208.0
208.0
208.0
208.0
208.0
208.0
747.0
747.0
95.0
16.0
16.0
15.0
516.0
516.0
411.0
639.0
639.0
115.0
115.0
925.0
925.0
47.0
47.0
762.0
762.0
762.0
843.0
638.0
997.0
197.0
68.0
68.0
983.0
983.0
983.0
10.0
235.0
413.0
413.0
413.0
165.0
165.0
367.0
367.0
195.0
481.0
74.0
74.0
858.0
107.0
107.0
27.0
136.0
332.0
332.0
33.0
33.0
348.0
24.0
24.0
24.0
158.0
158.0
158.0
158.0
896.0
896.0
896.0
4.0
4.0
4.0
681.0
681.0
681.0
127.0
66.0
66.0
108.0
108.0
108.0
108.0
94.0
94.0
94.0
38.0
94.0
94.0
94.0
276.0
868.0
868.0
117.0
117.0
117.0
16.0
438.0
438.0
438.0
438.0
37.0
37.0
288.0
288.0
288.0
288.0
288.0
288.0
95.0
95.0
95.0
155.0
155.0
528.0
528.0
323.0
323.0
649.0
229.0
229.0
229.0
229.0
229.0
229.0
229.0
229.0
2.0
240.0
240.0
108.0
4.0
4.0
4.0
455.0
103.0
103.0
103.0
19.0
19.0
19.0
93.0
515.0
515.0
515.0
515.0
790.0
790.0
9.0
9.0
251.0
251.0
142.0
142.0
17.0
0.0
0.0
0.0
4.0
224.0
224.0
224.0
196.0
196.0
37.0
20.0
20.0
20.0
76.0
631.0
631.0
317.0
323.0
323.0
323.0
323.0
323.0
323.0
4.0
4.0
4.0
4.0
647.0
647.0
680.0
53.0
53.0
3.0
3.0
934.0
934.0
934.0
5.0
5.0
5.0
2.0
22.0
236.0
236.0
236.0
236.0
236.0
236.0
165.0
165.0
165.0
5.0
5.0
115.0
790.0
418.0
418.0
357.0
357.0
62.0
62.0
62.0
23.0
30.0
169.0
371.0
46.0
375.0
375.0
375.0
12.0
12.0
523.0
523.0
523.0
170.0
109.0
109.0
149.0
24.0
24.0
267.0
267.0
631.0
137.0
187.0
308.0
296.0
296.0
15.0
15.0
332.0
0.0
0.0
34.0
34.0
34.0
995.0
995.0
21.0
577.0
38.0
38.0
38.0
245.0
245.0
245.0
245.0
250.0
455.0
455.0
784.0
784.0
170.0
19.0
19.0
19.0
19.0
19.0
55.0
55.0
27.0
27.0
27.0
28.0
28.0
346.0
346.0
635.0
635.0
635.0
563.0
295.0
320.0
320.0
320.0
883.0
883.0
116.0
116.0
51.0
51.0
51.0
3.0
3.0
3.0
681.0
681.0
385.0
385.0
385.0
251.0
436.0
21.0
48.0
48.0
48.0
48.0
150.0
216.0
4.0
4.0
4.0
91.0
91.0
91.0
91.0
91.0
36.0
36.0
813.0
813.0
813.0
747.0
27.0
606.0
976.0
976.0
976.0
44.0
52.0
52.0
357.0
146.0
146.0
174.0
174.0
38.0
38.0
288.0
86.0
59.0
59.0
27.0
27.0
787.0
787.0
3.0
3.0
120.0
3.0
3.0
5.0
5.0
8.0
8.0
860.0
860.0
418.0
418.0
418.0
418.0
129.0
129.0
129.0
129.0
22.0
22.0
580.0
580.0
19.0
520.0
520.0
520.0
103.0
103.0
34.0
62.0
62.0
62.0
602.0
602.0
602.0
329.0
329.0
54.0
54.0
1.0
1.0
1.0
787.0
787.0
787.0
226.0
226.0
302.0
302.0
339.0
600.0
2.0
498.0
108.0
108.0
108.0
108.0
108.0
72.0
72.0
72.0
135.0
135.0
151.0
431.0
801.0
801.0
218.0
947.0
947.0
352.0
41.0
137.0
152.0
165.0
165.0
165.0
165.0
165.0
42.0
42.0
42.0
218.0
149.0
149.0
149.0
149.0
212.0
896.0
56.0
53.0
53.0
225.0
18.0
18.0
257.0
461.0
461.0
461.0
403.0
403.0
271.0
271.0
271.0
271.0
788.0
788.0
788.0
995.0
900.0
900.0
900.0
501.0
501.0
501.0
501.0
654.0
654.0
483.0
483.0
73.0
73.0
963.0
590.0
0.0
0.0
0.0
4.0
4.0
4.0
161.0
161.0
231.0
231.0
231.0
231.0
231.0
15.0
15.0
15.0
585.0
78.0
88.0
638.0
638.0
788.0
788.0
924.0
924.0
12.0
12.0
156.0
165.0
165.0
962.0
962.0
962.0
203.0
542.0
542.0
542.0
120.0
120.0
120.0
14.0
14.0
14.0
67.0
67.0
3.0
3.0
3.0
3.0
363.0
343.0
883.0
53.0
22.0
22.0
37.0
37.0
228.0
384.0
384.0
22.0
76.0
162.0
22.0
354.0
354.0
354.0
1.0
16.0
16.0
16.0
1.0
359.0
359.0
359.0
546.0
546.0
160.0
240.0
189.0
189.0
189.0
189.0
4.0
43.0
787.0
787.0
787.0
787.0
151.0
0.0
0.0
0.0
19.0
19.0
606.0
606.0
290.0
10.0
19.0
19.0
962.0
962.0
27.0
338.0
442.0
48.0
48.0
48.0
65.0
67.0
520.0
60.0
60.0
387.0
387.0
387.0
696.0
66.0
66.0
66.0
956.0
956.0
8.0
8.0
883.0
85.0
779.0
779.0
779.0
779.0
127.0
127.0
127.0
211.0
211.0
592.0
418.0
418.0
418.0
418.0
418.0
418.0
61.0
0.0
0.0
195.0
195.0
413.0
801.0
801.0
48.0
48.0
150.0
150.0
309.0
309.0
309.0
309.0
309.0
309.0
502.0
0.0
0.0
241.0
241.0
74.0
74.0
228.0
228.0
228.0
15.0
15.0
60.0
60.0
1.0
1.0
493.0
493.0
217.0
6.0
401.0
80.0
15.0
15.0
298.0
298.0
9.0
9.0
54.0
171.0
66.0
66.0
234.0
5.0
5.0
5.0
5.0
367.0
72.0
72.0
896.0
896.0
896.0
868.0
518.0
518.0
518.0
41.0
353.0
353.0
353.0
245.0
245.0
191.0
33.0
2.0
161.0
8.0
3.0
29.0
550.0
550.0
550.0
1.0
1.0
1.0
34.0
34.0
357.0
357.0
158.0
158.0
242.0
242.0
242.0
20.0
20.0
55.0
55.0
55.0
20.0
20.0
169.0
586.0
199.0
787.0
787.0
113.0
280.0
525.0
525.0
39.0
39.0
39.0
25.0
25.0
292.0
292.0
292.0
42.0
42.0
606.0
527.0
527.0
188.0
188.0
188.0
188.0
1.0
1.0
357.0
357.0
195.0
252.0
252.0
26.0
26.0
0.0
0.0
162.0
162.0
162.0
913.0
913.0
913.0
913.0
583.0
583.0
171.0
7.0
7.0
7.0
7.0
7.0
517.0
517.0
517.0
517.0
43.0
14.0
25.0
25.0
2.0
2.0
168.0
168.0
168.0
236.0
20.0
20.0
20.0
20.0
378.0
378.0
378.0
378.0
378.0
378.0
334.0
334.0
334.0
334.0
146.0
146.0
641.0
317.0
317.0
317.0
12.0
883.0
16.0
140.0
140.0
81.0
81.0
81.0
81.0
81.0
515.0
515.0
436.0
309.0
592.0
592.0
703.0
703.0
843.0
236.0
236.0
884.0
884.0
781.0
405.0
405.0
2.0
2.0
2.0
11.0
11.0
980.0
980.0
0.0
913.0
913.0
913.0
3.0
3.0
3.0
3.0
30.0
30.0
30.0
30.0
43.0
43.0
43.0
78.0
46.0
239.0
239.0
239.0
683.0
683.0
683.0
683.0
3.0
5.0
5.0
5.0
177.0
177.0
177.0
20.0
0.0
152.0
152.0
210.0
3.0
408.0
408.0
329.0
329.0
329.0
84.0
84.0
84.0
79.0
79.0
79.0
139.0
2.0
2.0
2.0
6.0
6.0
996.0
88.0
88.0
515.0
378.0
378.0
378.0
15.0
15.0
15.0
15.0
27.0
27.0
27.0
27.0
3.0
3.0
3.0
3.0
3.0
311.0
311.0
311.0
3.0
440.0
12.0
12.0
12.0
142.0
142.0
142.0
116.0
116.0
546.0
45.0
288.0
288.0
288.0
517.0
165.0
165.0
165.0
177.0
177.0
177.0
177.0
520.0
520.0
852.0
852.0
252.0
3.0
3.0
3.0
393.0
393.0
393.0
393.0
393.0
165.0
165.0
165.0
30.0
30.0
514.0
514.0
800.0
130.0
721.0
29.0
29.0
29.0
29.0
27.0
27.0
27.0
20.0
92.0
92.0
202.0
202.0
880.0
247.0
247.0
390.0
16.0
565.0
565.0
795.0
795.0
795.0
608.0
608.0
16.0
16.0
16.0
34.0
34.0
2.0
2.0
2.0
871.0
871.0
376.0
376.0
180.0
180.0
61.0
61.0
61.0
61.0
401.0
401.0
269.0
269.0
269.0
36.0
36.0
674.0
616.0
616.0
8.0
5.0
801.0
16.0
16.0
16.0
16.0
16.0
16.0
363.0
176.0
19.0
19.0
19.0
997.0
997.0
620.0
620.0
194.0
194.0
0.0
0.0
0.0
469.0
469.0
469.0
469.0
0.0
0.0
16.0
16.0
22.0
22.0
22.0
189.0
118.0
118.0
118.0
118.0
33.0
303.0
12.0
12.0
12.0
150.0
150.0
635.0
635.0
635.0
131.0
131.0
577.0
14.0
38.0
39.0
39.0
670.0
670.0
670.0
54.0
54.0
54.0
3.0
154.0
97.0
97.0
97.0
42.0
42.0
42.0
239.0
82.0
82.0
82.0
680.0
553.0
412.0
412.0
300.0
89.0
1.0
1.0
113.0
475.0
475.0
484.0
484.0
343.0
343.0
680.0
680.0
375.0
375.0
375.0
421.0
592.0
592.0
26.0
26.0
770.0
228.0
549.0
549.0
557.0
557.0
485.0
485.0
224.0
224.0
901.0
901.0
8.0
8.0
8.0
366.0
15.0
44.0
44.0
44.0
44.0
146.0
3.0
3.0
3.0
525.0
525.0
525.0
577.0
577.0
185.0
185.0
681.0
13.0
13.0
11.0
0.0
14.0
680.0
680.0
680.0
680.0
680.0
484.0
484.0
484.0
77.0
77.0
77.0
3.0
398.0
398.0
458.0
458.0
189.0
189.0
5.0
203.0
203.0
2.0
2.0
2.0
2.0
2.0
323.0
323.0
323.0
46.0
46.0
0.0
4.0
4.0
681.0
947.0
947.0
49.0
49.0
49.0
263.0
607.0
607.0
607.0
501.0
501.0
501.0
96.0
736.0
736.0
463.0
358.0
358.0
38.0
38.0
38.0
38.0
38.0
95.0
95.0
180.0
180.0
88.0
88.0
88.0
226.0
226.0
104.0
0.0
0.0
340.0
340.0
571.0
571.0
571.0
2.0
2.0
2.0
19.0
19.0
583.0
583.0
590.0
28.0
294.0
294.0
681.0
681.0
681.0
681.0
681.0
469.0
5.0
5.0
30.0
30.0
860.0
73.0
73.0
401.0
401.0
401.0
27.0
102.0
7.0
7.0
172.0
172.0
510.0
510.0
510.0
236.0
0.0
69.0
69.0
52.0
52.0
52.0
336.0
336.0
91.0
91.0
91.0
247.0
247.0
247.0
161.0
161.0
933.0
74.0
74.0
955.0
955.0
955.0
955.0
955.0
590.0
4.0
23.0
46.0
46.0
606.0
606.0
606.0
38.0
38.0
207.0
207.0
681.0
681.0
444.0
444.0
444.0
19.0
19.0
19.0
494.0
525.0
525.0
525.0
525.0
525.0
378.0
378.0
378.0
177.0
978.0
978.0
1.0
116.0
72.0
72.0
72.0
72.0
600.0
600.0
93.0
93.0
10.0
10.0
42.0
28.0
267.0
152.0
152.0
52.0
7.0
247.0
247.0
247.0
80.0
80.0
80.0
15.0
3.0
289.0
289.0
664.0
368.0
368.0
26.0
26.0
26.0
26.0
657.0
415.0
415.0
415.0
33.0
193.0
193.0
193.0
193.0
308.0
183.0
203.0
203.0
130.0
130.0
130.0
183.0
180.0
180.0
180.0
724.0
724.0
169.0
169.0
169.0
360.0
215.0
215.0
215.0
762.0
762.0
43.0
43.0
484.0
484.0
165.0
165.0
165.0
165.0
607.0
607.0
134.0
134.0
18.0
18.0
18.0
270.0
1.0
71.0
946.0
946.0
946.0
801.0
801.0
852.0
77.0
196.0
196.0
196.0
880.0
21.0
938.0
938.0
938.0
206.0
458.0
913.0
913.0
913.0
352.0
352.0
352.0
162.0
162.0
162.0
162.0
162.0
256.0
256.0
256.0
14.0
14.0
202.0
25.0
25.0
25.0
8.0
8.0
757.0
757.0
512.0
512.0
323.0
233.0
233.0
233.0
118.0
118.0
0.0
0.0
100.0
51.0
51.0
51.0
65.0
65.0
65.0
530.0
138.0
138.0
291.0
291.0
47.0
47.0
48.0
31.0
31.0
31.0
361.0
371.0
271.0
271.0
271.0
271.0
883.0
81.0
273.0
273.0
273.0
750.0
750.0
769.0
769.0
769.0
245.0
245.0
11.0
12.0
136.0
136.0
136.0
136.0
860.0
860.0
28.0
574.0
38.0
38.0
38.0
38.0
5.0
5.0
5.0
5.0
5.0
32.0
32.0
169.0
378.0
378.0
771.0
771.0
520.0
520.0
520.0
520.0
520.0
240.0
135.0
135.0
135.0
135.0
206.0
199.0
199.0
32.0
32.0
32.0
32.0
663.0
26.0
26.0
0.0
17.0
516.0
500.0
4.0
63.0
63.0
63.0
522.0
843.0
843.0
200.0
200.0
20.0
20.0
12.0
645.0
778.0
72.0
72.0
72.0
72.0
332.0
332.0
0.0
0.0
0.0
269.0
269.0
379.0
379.0
36.0
36.0
5.0
9.0
242.0
538.0
538.0
883.0
290.0
118.0
453.0
2.0
2.0
2.0
121.0
86.0
39.0
29.0
121.0
121.0
158.0
85.0
85.0
718.0
44.0
44.0
93.0
178.0
178.0
401.0
401.0
401.0
401.0
35.0
35.0
809.0
809.0
982.0
982.0
982.0
34.0
34.0
72.0
72.0
357.0
357.0
357.0
32.0
32.0
550.0
493.0
458.0
59.0
59.0
181.0
259.0
259.0
259.0
5.0
296.0
503.0
294.0
26.0
784.0
784.0
883.0
883.0
883.0
262.0
262.0
262.0
137.0
44.0
295.0
620.0
620.0
620.0
2.0
2.0
2.0
217.0
199.0
199.0
303.0
911.0
685.0
685.0
24.0
24.0
211.0
211.0
211.0
15.0
28.0
28.0
28.0
28.0
218.0
23.0
23.0
23.0
801.0
801.0
801.0
354.0
137.0
1.0
1.0
419.0
419.0
419.0
334.0
334.0
334.0
334.0
57.0
180.0
180.0
180.0
549.0
549.0
549.0
549.0
18.0
18.0
759.0
759.0
759.0
759.0
114.0
114.0
114.0
65.0
65.0
449.0
30.0
30.0
348.0
348.0
252.0
252.0
252.0
252.0
883.0
883.0
226.0
267.0
267.0
267.0
8.0
8.0
8.0
487.0
317.0
10.0
10.0
10.0
695.0
15.0
394.0
394.0
1.0
1.0
795.0
795.0
0.0
178.0
178.0
178.0
24.0
222.0
222.0
222.0
49.0
49.0
49.0
130.0
130.0
130.0
130.0
294.0
294.0
294.0
294.0
236.0
1.0
1.0
73.0
88.0
88.0
88.0
88.0
42.0
42.0
11.0
199.0
199.0
199.0
884.0
884.0
884.0
22.0
22.0
1.0
236.0
239.0
334.0
29.0
29.0
29.0
42.0
846.0
278.0
5.0
5.0
504.0
504.0
505.0
505.0
100.0
100.0
233.0
235.0
235.0
235.0
235.0
359.0
359.0
359.0
308.0
308.0
635.0
813.0
813.0
813.0
813.0
765.0
0.0
60.0
60.0
354.0
257.0
257.0
174.0
174.0
174.0
174.0
174.0
531.0
70.0
176.0
176.0
176.0
40.0
40.0
40.0
203.0
203.0
203.0
343.0
343.0
6.0
198.0
198.0
198.0
718.0
718.0
317.0
218.0
556.0
556.0
556.0
13.0
13.0
3.0
3.0
3.0
95.0
95.0
482.0
963.0
963.0
963.0
963.0
963.0
405.0
405.0
360.0
666.0
666.0
666.0
22.0
22.0
592.0
695.0
53.0
53.0
208.0
208.0
87.0
87.0
87.0
87.0
641.0
641.0
1.0
1.0
337.0
337.0
2.0
483.0
483.0
483.0
483.0
4.0
211.0
745.0
61.0
61.0
61.0
514.0
514.0
38.0
38.0
38.0
38.0
665.0
665.0
665.0
239.0
26.0
77.0
822.0
6.0
801.0
801.0
801.0
801.0
801.0
801.0
801.0
359.0
359.0
119.0
119.0
119.0
206.0
681.0
681.0
171.0
171.0
171.0
0.0
0.0
0.0
138.0
201.0
189.0
189.0
295.0
637.0
8.0
8.0
484.0
37.0
305.0
305.0
41.0
41.0
484.0
978.0
96.0
96.0
33.0
463.0
463.0
463.0
101.0
101.0
101.0
769.0
769.0
769.0
769.0
32.0
11.0
5.0
898.0
898.0
11.0
11.0
533.0
269.0
269.0
65.0
467.0
1.0
18.0
18.0
516.0
688.0
91.0
240.0
2.0
25.0
25.0
54.0
169.0
169.0
239.0
239.0
516.0
516.0
516.0
516.0
206.0
206.0
883.0
883.0
90.0
90.0
335.0
335.0
0.0
0.0
0.0
51.0
51.0
769.0
769.0
769.0
308.0
308.0
308.0
703.0
703.0
5.0
5.0
5.0
5.0
374.0
374.0
374.0
174.0
174.0
174.0
812.0
812.0
812.0
5.0
994.0
1.0
156.0
156.0
3.0
3.0
368.0
473.0
765.0
106.0
92.0
92.0
92.0
852.0
852.0
852.0
852.0
201.0
959.0
959.0
44.0
44.0
44.0
13.0
236.0
262.0
640.0
464.0
84.0
84.0
453.0
41.0
41.0
41.0
41.0
390.0
390.0
48.0
48.0
571.0
494.0
494.0
807.0
807.0
359.0
359.0
5.0
109.0
109.0
109.0
480.0
480.0
59.0
59.0
19.0
754.0
754.0
0.0
0.0
376.0
376.0
376.0
607.0
607.0
11.0
11.0
93.0
479.0
982.0
982.0
267.0
226.0
76.0
76.0
4.0
4.0
368.0
47.0
47.0
2.0
2.0
271.0
271.0
271.0
271.0
1.0
1.0
1.0
997.0
305.0
305.0
305.0
371.0
0.0
0.0
0.0
21.0
21.0
719.0
158.0
62.0
62.0
62.0
62.0
62.0
289.0
289.0
289.0
289.0
645.0
645.0
220.0
220.0
181.0
161.0
161.0
236.0
236.0
236.0
42.0
42.0
42.0
16.0
616.0
65.0
65.0
65.0
317.0
771.0
883.0
883.0
883.0
108.0
108.0
108.0
88.0
88.0
211.0
918.0
771.0
771.0
228.0
224.0
12.0
12.0
12.0
7.0
263.0
650.0
650.0
650.0
288.0
288.0
72.0
72.0
299.0
299.0
299.0
947.0
947.0
947.0
278.0
117.0
117.0
883.0
171.0
28.0
28.0
38.0
38.0
38.0
297.0
297.0
11.0
11.0
23.0
0.0
0.0
2.0
2.0
149.0
149.0
683.0
556.0
556.0
206.0
262.0
262.0
4.0
504.0
35.0
35.0
35.0
35.0
368.0
214.0
214.0
214.0
25.0
25.0
108.0
108.0
108.0
108.0
226.0
226.0
649.0
308.0
308.0
308.0
49.0
49.0
330.0
44.0
44.0
44.0
680.0
680.0
680.0
16.0
16.0
278.0
278.0
418.0
168.0
168.0
2.0
303.0
303.0
202.0
202.0
202.0
113.0
113.0
113.0
577.0
577.0
77.0
77.0
77.0
9.0
9.0
9.0
9.0
9.0
649.0
218.0
218.0
172.0
172.0
779.0
779.0
7.0
7.0
7.0
199.0
15.0
189.0
189.0
0.0
0.0
336.0
336.0
5.0
5.0
127.0
127.0
127.0
458.0
458.0
1.0
1.0
850.0
850.0
291.0
291.0
631.0
172.0
116.0
116.0
61.0
61.0
99.0
99.0
99.0
401.0
401.0
401.0
228.0
228.0
228.0
651.0
651.0
4.0
494.0
494.0
11.0
11.0
308.0
308.0
249.0
509.0
509.0
62.0
62.0
528.0
904.0
904.0
153.0
153.0
135.0
563.0
563.0
563.0
563.0
563.0
15.0
436.0
436.0
606.0
606.0
120.0
108.0
108.0
807.0
167.0
25.0
25.0
216.0
216.0
216.0
216.0
1.0
18.0
18.0
520.0
520.0
453.0
453.0
0.0
0.0
0.0
0.0
0.0
430.0
430.0
39.0
39.0
24.0
0.0
66.0
30.0
30.0
15.0
15.0
2.0
111.0
111.0
111.0
38.0
904.0
904.0
108.0
108.0
473.0
602.0
602.0
602.0
499.0
499.0
91.0
91.0
973.0
61.0
61.0
14.0
14.0
14.0
14.0
719.0
719.0
719.0
719.0
10.0
619.0
14.0
308.0
308.0
31.0
31.0
31.0
473.0
473.0
480.0
480.0
589.0
589.0
46.0
235.0
48.0
110.0
110.0
110.0
110.0
938.0
938.0
686.0
686.0
73.0
73.0
73.0
73.0
19.0
19.0
336.0
336.0
196.0
196.0
177.0
3.0
3.0
550.0
550.0
550.0
550.0
151.0
151.0
151.0
463.0
463.0
463.0
1.0
251.0
848.0
329.0
329.0
206.0
117.0
117.0
325.0
325.0
325.0
325.0
860.0
860.0
42.0
42.0
42.0
42.0
42.0
161.0
938.0
999.0
503.0
503.0
158.0
44.0
938.0
10.0
10.0
174.0
520.0
520.0
520.0
332.0
81.0
81.0
11.0
9.0
9.0
9.0
9.0
9.0
901.0
901.0
1.0
1.0
790.0
790.0
37.0
784.0
784.0
635.0
177.0
453.0
453.0
453.0
681.0
395.0
395.0
395.0
395.0
395.0
509.0
49.0
110.0
480.0
4.0
4.0
514.0
41.0
41.0
41.0
117.0
117.0
459.0
5.0
5.0
295.0
295.0
295.0
295.0
295.0
17.0
5.0
43.0
43.0
43.0
176.0
176.0
634.0
634.0
809.0
639.0
639.0
61.0
59.0
59.0
251.0
140.0
140.0
88.0
9.0
9.0
9.0
253.0
378.0
871.0
969.0
969.0
5.0
5.0
16.0
199.0
408.0
408.0
3.0
3.0
28.0
28.0
28.0
480.0
160.0
160.0
380.0
3.0
3.0
3.0
56.0
56.0
56.0
56.0
20.0
20.0
800.0
15.0
15.0
15.0
15.0
904.0
904.0
607.0
607.0
607.0
573.0
573.0
4.0
4.0
606.0
117.0
117.0
86.0
774.0
774.0
774.0
774.0
4.0
4.0
4.0
585.0
585.0
94.0
227.0
227.0
4.0
428.0
428.0
428.0
680.0
21.0
21.0
21.0
110.0
110.0
110.0
242.0
77.0
77.0
77.0
22.0
22.0
22.0
831.0
831.0
831.0
3.0
3.0
3.0
191.0
33.0
22.0
22.0
22.0
22.0
292.0
97.0
97.0
0.0
0.0
0.0
0.0
17.0
17.0
17.0
845.0
845.0
108.0
473.0
2.0
45.0
45.0
45.0
769.0
769.0
769.0
118.0
118.0
265.0
443.0
443.0
443.0
443.0
60.0
60.0
235.0
235.0
235.0
25.0
25.0
99.0
21.0
21.0
6.0
62.0
62.0
32.0
542.0
542.0
278.0
278.0
165.0
165.0
165.0
165.0
638.0
638.0
122.0
122.0
122.0
2.0
2.0
390.0
390.0
917.0
54.0
54.0
48.0
193.0
645.0
169.0
538.0
174.0
174.0
93.0
451.0
978.0
978.0
226.0
226.0
226.0
11.0
11.0
11.0
583.0
249.0
249.0
15.0
15.0
15.0
445.0
445.0
445.0
445.0
71.0
205.0
171.0
171.0
171.0
171.0
229.0
790.0
790.0
385.0
385.0
14.0
407.0
407.0
407.0
251.0
251.0
231.0
231.0
231.0
25.0
25.0
115.0
251.0
251.0
233.0
165.0
152.0
152.0
152.0
152.0
943.0
107.0
58.0
880.0
880.0
254.0
631.0
631.0
631.0
983.0
983.0
161.0
161.0
161.0
161.0
246.0
246.0
11.0
11.0
11.0
41.0
189.0
46.0
46.0
46.0
46.0
22.0
22.0
338.0
228.0
97.0
519.0
934.0
306.0
306.0
788.0
788.0
28.0
28.0
681.0
681.0
681.0
125.0
113.0
338.0
258.0
17.0
17.0
26.0
26.0
962.0
251.0
964.0
357.0
357.0
357.0
357.0
385.0
385.0
385.0
385.0
385.0
39.0
39.0
721.0
721.0
721.0
76.0
76.0
21.0
17.0
17.0
614.0
614.0
614.0
503.0
12.0
12.0
12.0
12.0
247.0
247.0
247.0
6.0
6.0
510.0
717.0
41.0
297.0
297.0
24.0
390.0
390.0
928.0
928.0
56.0
56.0
113.0
452.0
24.0
8.0
177.0
177.0
100.0
100.0
584.0
584.0
642.0
84.0
189.0
133.0
133.0
86.0
18.0
32.0
93.0
265.0
265.0
265.0
265.0
265.0
55.0
55.0
55.0
55.0
74.0
74.0
74.0
801.0
18.0
296.0
296.0
296.0
699.0
699.0
108.0
108.0
108.0
1.0
1.0
1.0
1.0
198.0
198.0
198.0
717.0
16.0
16.0
2.0
217.0
58.0
58.0
101.0
25.0
779.0
779.0
2.0
2.0
2.0
288.0
288.0
288.0
65.0
65.0
65.0
65.0
65.0
65.0
407.0
407.0
407.0
332.0
332.0
228.0
1.0
336.0
48.0
48.0
48.0
48.0
48.0
107.0
117.0
607.0
6.0
6.0
751.0
751.0
480.0
701.0
52.0
8.0
60.0
60.0
904.0
12.0
12.0
4.0
4.0
134.0
768.0
518.0
518.0
518.0
118.0
29.0
29.0
29.0
29.0
5.0
5.0
5.0
99.0
99.0
97.0
550.0
550.0
550.0
186.0
140.0
140.0
140.0
140.0
273.0
273.0
273.0
33.0
33.0
486.0
486.0
4.0
4.0
4.0
4.0
37.0
134.0
176.0
176.0
559.0
9.0
382.0
1.0
1.0
200.0
200.0
292.0
4.0
4.0
4.0
640.0
640.0
73.0
99.0
262.0
904.0
4.0
4.0
4.0
11.0
15.0
186.0
186.0
186.0
186.0
510.0
510.0
860.0
407.0
407.0
407.0
590.0
102.0
843.0
843.0
103.0
88.0
88.0
717.0
620.0
259.0
259.0
259.0
259.0
37.0
37.0
384.0
384.0
384.0
801.0
801.0
116.0
116.0
19.0
19.0
19.0
19.0
42.0
42.0
42.0
42.0
452.0
258.0
258.0
338.0
338.0
14.0
269.0
614.0
614.0
614.0
22.0
22.0
359.0
359.0
359.0
359.0
754.0
754.0
478.0
11.0
129.0
129.0
0.0
0.0
378.0
378.0
86.0
86.0
86.0
41.0
16.0
16.0
4.0
4.0
904.0
904.0
654.0
654.0
22.0
332.0
332.0
418.0
418.0
418.0
18.0
18.0
18.0
18.0
156.0
156.0
156.0
156.0
156.0
337.0
337.0
337.0
175.0
175.0
455.0
664.0
883.0
17.0
401.0
401.0
57.0
436.0
17.0
17.0
97.0
363.0
363.0
363.0
482.0
482.0
113.0
113.0
155.0
371.0
508.0
109.0
135.0
681.0
681.0
162.0
318.0
318.0
318.0
318.0
80.0
2.0
2.0
2.0
711.0
5.0
5.0
5.0
5.0
70.0
70.0
70.0
152.0
206.0
206.0
766.0
766.0
766.0
766.0
74.0
762.0
762.0
762.0
764.0
764.0
515.0
23.0
43.0
606.0
606.0
14.0
14.0
14.0
177.0
211.0
211.0
211.0
211.0
590.0
590.0
590.0
18.0
681.0
40.0
439.0
439.0
657.0
657.0
621.0
621.0
4.0
538.0
538.0
202.0
202.0
37.0
649.0
649.0
649.0
676.0
676.0
686.0
686.0
686.0
657.0
51.0
4.0
4.0
742.0
116.0
2.0
2.0
8.0
496.0
496.0
37.0
0.0
0.0
331.0
157.0
157.0
776.0
776.0
418.0
418.0
8.0
4.0
4.0
93.0
93.0
93.0
233.0
0.0
0.0
0.0
376.0
376.0
701.0
6.0
480.0
480.0
480.0
17.0
17.0
88.0
88.0
3.0
398.0
398.0
202.0
72.0
72.0
66.0
66.0
66.0
938.0
195.0
195.0
79.0
79.0
79.0
810.0
810.0
810.0
810.0
19.0
19.0
109.0
211.0
211.0
35.0
35.0
35.0
35.0
297.0
226.0
226.0
226.0
226.0
3.0
3.0
3.0
3.0
795.0
795.0
788.0
510.0
901.0
901.0
13.0
13.0
13.0
236.0
236.0
1.0
1.0
1.0
11.0
86.0
86.0
86.0
318.0
318.0
46.0
443.0
443.0
443.0
520.0
520.0
21.0
21.0
21.0
21.0
21.0
21.0
305.0
73.0
113.0
113.0
113.0
231.0
231.0
14.0
113.0
113.0
196.0
328.0
328.0
328.0
328.0
328.0
328.0
0.0
358.0
358.0
358.0
358.0
10.0
10.0
46.0
46.0
20.0
550.0
550.0
790.0
790.0
790.0
790.0
27.0
27.0
27.0
27.0
27.0
771.0
695.0
0.0
0.0
966.0
74.0
74.0
74.0
242.0
31.0
31.0
412.0
412.0
260.0
21.0
645.0
645.0
387.0
387.0
510.0
510.0
19.0
19.0
2.0
2.0
2.0
6.0
6.0
739.0
66.0
66.0
15.0
15.0
27.0
756.0
19.0
19.0
16.0
16.0
415.0
291.0
291.0
291.0
8.0
17.0
107.0
107.0
930.0
797.0
797.0
797.0
797.0
449.0
980.0
980.0
980.0
980.0
38.0
131.0
131.0
436.0
436.0
436.0
69.0
69.0
69.0
69.0
631.0
88.0
8.0
8.0
288.0
883.0
883.0
793.0
25.0
25.0
25.0
25.0
589.0
589.0
589.0
549.0
401.0
401.0
34.0
34.0
34.0
614.0
257.0
257.0
257.0
81.0
81.0
81.0
81.0
93.0
93.0
449.0
69.0
69.0
69.0
69.0
0.0
0.0
12.0
323.0
323.0
12.0
88.0
88.0
88.0
88.0
42.0
42.0
185.0
185.0
185.0
185.0
185.0
380.0
380.0
59.0
900.0
483.0
483.0
483.0
483.0
12.0
108.0
108.0
925.0
38.0
460.0
590.0
590.0
9.0
269.0
269.0
4.0
4.0
4.0
41.0
413.0
413.0
413.0
47.0
205.0
205.0
0.0
0.0
250.0
250.0
39.0
39.0
729.0
25.0
25.0
0.0
72.0
72.0
5.0
5.0
5.0
51.0
51.0
51.0
141.0
925.0
925.0
23.0
23.0
23.0
9.0
9.0
742.0
57.0
57.0
198.0
198.0
75.0
75.0
75.0
75.0
27.0
27.0
27.0
639.0
442.0
442.0
442.0
442.0
801.0
224.0
224.0
224.0
224.0
249.0
25.0
25.0
754.0
754.0
754.0
375.0
1.0
439.0
31.0
31.0
496.0
496.0
496.0
496.0
496.0
759.0
156.0
156.0
156.0
828.0
828.0
828.0
72.0
0.0
0.0
493.0
47.0
754.0
754.0
8.0
8.0
641.0
641.0
128.0
147.0
147.0
147.0
14.0
14.0
14.0
14.0
228.0
228.0
228.0
228.0
104.0
418.0
418.0
418.0
28.0
91.0
91.0
59.0
59.0
86.0
4.0
4.0
357.0
419.0
419.0
419.0
794.0
38.0
38.0
120.0
120.0
1.0
1.0
110.0
110.0
110.0
110.0
480.0
480.0
602.0
602.0
159.0
56.0
331.0
331.0
331.0
72.0
72.0
262.0
7.0
7.0
7.0
7.0
7.0
23.0
288.0
288.0
703.0
703.0
703.0
703.0
703.0
756.0
756.0
639.0
639.0
413.0
232.0
232.0
6.0
6.0
6.0
6.0
199.0
203.0
262.0
363.0
363.0
363.0
297.0
8.0
8.0
8.0
8.0
258.0
258.0
258.0
4.0
113.0
113.0
156.0
156.0
156.0
156.0
156.0
12.0
514.0
514.0
514.0
514.0
323.0
323.0
323.0
30.0
30.0
30.0
756.0
756.0
17.0
17.0
583.0
583.0
583.0
641.0
395.0
15.0
92.0
92.0
245.0
245.0
88.0
88.0
0.0
57.0
57.0
57.0
883.0
43.0
771.0
110.0
641.0
641.0
59.0
795.0
795.0
771.0
771.0
771.0
336.0
336.0
776.0
201.0
201.0
201.0
116.0
116.0
122.0
46.0
701.0
701.0
701.0
122.0
122.0
771.0
771.0
569.0
103.0
103.0
214.0
214.0
16.0
16.0
109.0
109.0
510.0
510.0
510.0
211.0
144.0
144.0
156.0
156.0
16.0
2.0
2.0
7.0
510.0
900.0
473.0
123.0
123.0
525.0
525.0
308.0
5.0
5.0
16.0
16.0
12.0
12.0
994.0
994.0
994.0
769.0
769.0
0.0
0.0
0.0
0.0
776.0
776.0
776.0
728.0
79.0
79.0
79.0
79.0
79.0
1.0
1.0
1.0
128.0
128.0
128.0
203.0
203.0
159.0
21.0
21.0
550.0
54.0
54.0
914.0
914.0
914.0
361.0
361.0
361.0
361.0
361.0
582.0
582.0
582.0
582.0
121.0
121.0
121.0
121.0
653.0
653.0
653.0
131.0
210.0
210.0
65.0
214.0
214.0
14.0
14.0
14.0
14.0
395.0
395.0
395.0
395.0
3.0
160.0
994.0
994.0
994.0
60.0
717.0
717.0
717.0
428.0
428.0
128.0
128.0
128.0
162.0
80.0
80.0
80.0
2.0
2.0
111.0
205.0
698.0
698.0
698.0
698.0
0.0
0.0
0.0
145.0
49.0
49.0
49.0
158.0
158.0
12.0
12.0
120.0
120.0
62.0
199.0
3.0
102.0
102.0
102.0
178.0
212.0
14.0
14.0
14.0
14.0
14.0
408.0
408.0
11.0
162.0
43.0
43.0
0.0
0.0
0.0
0.0
0.0
114.0
114.0
114.0
533.0
533.0
533.0
533.0
533.0
44.0
327.0
28.0
28.0
88.0
88.0
44.0
44.0
994.0
994.0
994.0
54.0
54.0
883.0
883.0
8.0
8.0
8.0
718.0
718.0
17.0
17.0
17.0
17.0
348.0
348.0
348.0
348.0
259.0
259.0
259.0
259.0
259.0
360.0
360.0
97.0
65.0
76.0
76.0
0.0
0.0
478.0
478.0
478.0
478.0
10.0
122.0
122.0
994.0
994.0
994.0
333.0
333.0
21.0
21.0
16.0
263.0
25.0
67.0
518.0
239.0
239.0
239.0
16.0
13.0
13.0
13.0
114.0
145.0
17.0
807.0
807.0
807.0
8.0
639.0
211.0
215.0
215.0
215.0
5.0
614.0
945.0
945.0
14.0
228.0
228.0
308.0
308.0
308.0
295.0
883.0
883.0
401.0
401.0
268.0
131.0
676.0
676.0
0.0
0.0
480.0
480.0
480.0
18.0
13.0
13.0
13.0
147.0
147.0
147.0
139.0
139.0
139.0
778.0
778.0
212.0
212.0
639.0
639.0
193.0
193.0
185.0
934.0
934.0
934.0
165.0
211.0
452.0
452.0
31.0
632.0
637.0
6.0
794.0
794.0
102.0
102.0
739.0
739.0
536.0
63.0
31.0
31.0
473.0
44.0
46.0
33.0
118.0
118.0
118.0
27.0
27.0
27.0
62.0
502.0
49.0
24.0
259.0
259.0
367.0
14.0
14.0
14.0
111.0
111.0
111.0
16.0
16.0
16.0
12.0
790.0
790.0
171.0
171.0
750.0
750.0
750.0
259.0
10.0
10.0
39.0
39.0
906.0
906.0
520.0
520.0
520.0
346.0
728.0
9.0
728.0
31.0
31.0
3.0
3.0
21.0
21.0
21.0
1.0
1.0
174.0
33.0
33.0
33.0
33.0
12.0
69.0
69.0
807.0
117.0
38.0
38.0
75.0
75.0
2.0
2.0
278.0
901.0
901.0
901.0
555.0
555.0
555.0
892.0
955.0
955.0
955.0
955.0
57.0
57.0
207.0
207.0
207.0
86.0
86.0
46.0
46.0
72.0
72.0
72.0
72.0
115.0
954.0
954.0
954.0
436.0
14.0
14.0
2.0
11.0
11.0
14.0
14.0
292.0
292.0
292.0
292.0
570.0
570.0
570.0
61.0
8.0
8.0
25.0
25.0
99.0
99.0
99.0
394.0
25.0
396.0
396.0
976.0
976.0
948.0
948.0
158.0
226.0
226.0
103.0
103.0
103.0
2.0
2.0
3.0
3.0
28.0
962.0
962.0
364.0
364.0
364.0
73.0
348.0
681.0
5.0
5.0
61.0
61.0
61.0
592.0
592.0
813.0
354.0
13.0
13.0
13.0
11.0
11.0
11.0
186.0
186.0
240.0
0.0
0.0
21.0
21.0
79.0
79.0
79.0
79.0
252.0
252.0
3.0
52.0
102.0
5.0
5.0
5.0
5.0
481.0
481.0
493.0
493.0
493.0
493.0
15.0
15.0
509.0
509.0
121.0
121.0
194.0
34.0
364.0
364.0
364.0
364.0
5.0
696.0
696.0
696.0
211.0
211.0
631.0
631.0
101.0
107.0
419.0
27.0
27.0
14.0
14.0
423.0
423.0
423.0
423.0
423.0
254.0
254.0
415.0
5.0
5.0
165.0
165.0
165.0
308.0
308.0
308.0
739.0
328.0
3.0
3.0
418.0
13.0
248.0
222.0
222.0
238.0
233.0
233.0
224.0
538.0
538.0
995.0
22.0
173.0
173.0
173.0
57.0
57.0
631.0
32.0
177.0
177.0
48.0
756.0
756.0
378.0
378.0
378.0
378.0
278.0
278.0
357.0
994.0
994.0
121.0
121.0
121.0
6.0
469.0
401.0
518.0
518.0
68.0
0.0
242.0
242.0
242.0
228.0
883.0
883.0
14.0
680.0
122.0
2.0
2.0
549.0
549.0
549.0
59.0
59.0
59.0
265.0
265.0
169.0
169.0
347.0
347.0
347.0
347.0
146.0
41.0
41.0
963.0
963.0
963.0
35.0
35.0
340.0
5.0
5.0
666.0
0.0
0.0
0.0
592.0
592.0
592.0
559.0
632.0
632.0
632.0
323.0
228.0
228.0
228.0
380.0
30.0
30.0
30.0
69.0
69.0
185.0
185.0
185.0
185.0
639.0
639.0
24.0
78.0
78.0
78.0
78.0
234.0
41.0
480.0
21.0
21.0
7.0
742.0
742.0
37.0
65.0
65.0
352.0
352.0
352.0
352.0
352.0
352.0
352.0
49.0
49.0
13.0
13.0
1.0
1.0
998.0
6.0
73.0
73.0
488.0
488.0
488.0
488.0
488.0
38.0
38.0
711.0
711.0
711.0
711.0
711.0
128.0
384.0
384.0
384.0
384.0
458.0
850.0
850.0
850.0
850.0
577.0
67.0
67.0
2.0
273.0
217.0
217.0
217.0
217.0
217.0
28.0
28.0
28.0
27.0
145.0
145.0
145.0
695.0
111.0
795.0
21.0
21.0
642.0
156.0
11.0
11.0
11.0
115.0
22.0
549.0
549.0
549.0
549.0
346.0
2.0
135.0
900.0
900.0
900.0
255.0
255.0
255.0
201.0
376.0
62.0
6.0
759.0
759.0
215.0
215.0
215.0
51.0
51.0
51.0
28.0
801.0
801.0
36.0
36.0
5.0
243.0
243.0
243.0
243.0
122.0
176.0
176.0
911.0
911.0
911.0
318.0
28.0
28.0
92.0
66.0
66.0
77.0
77.0
77.0
77.0
77.0
77.0
8.0
271.0
271.0
99.0
99.0
38.0
38.0
38.0
309.0
309.0
583.0
26.0
26.0
26.0
21.0
21.0
648.0
648.0
23.0
131.0
131.0
131.0
0.0
0.0
0.0
685.0
2.0
963.0
963.0
243.0
243.0
243.0
243.0
14.0
14.0
14.0
482.0
482.0
482.0
555.0
555.0
555.0
657.0
657.0
657.0
657.0
995.0
23.0
4.0
4.0
131.0
131.0
16.0
17.0
72.0
72.0
72.0
6.0
6.0
6.0
395.0
784.0
795.0
795.0
795.0
795.0
795.0
514.0
514.0
514.0
27.0
27.0
2.0
311.0
8.0
8.0
8.0
328.0
878.0
878.0
543.0
543.0
543.0
543.0
543.0
602.0
453.0
49.0
5.0
201.0
201.0
320.0
320.0
979.0
979.0
979.0
979.0
979.0
729.0
901.0
901.0
901.0
901.0
318.0
318.0
318.0
247.0
247.0
247.0
51.0
51.0
109.0
109.0
109.0
109.0
379.0
379.0
42.0
42.0
42.0
42.0
37.0
37.0
25.0
25.0
785.0
785.0
11.0
11.0
21.0
21.0
509.0
6.0
6.0
6.0
6.0
22.0
22.0
22.0
556.0
556.0
309.0
309.0
664.0
664.0
292.0
346.0
431.0
494.0
494.0
494.0
170.0
7.0
20.0
20.0
167.0
167.0
963.0
963.0
963.0
963.0
239.0
239.0
292.0
292.0
292.0
292.0
292.0
180.0
180.0
180.0
2.0
2.0
195.0
20.0
20.0
701.0
701.0
701.0
71.0
211.0
211.0
664.0
982.0
681.0
681.0
486.0
486.0
162.0
162.0
162.0
947.0
57.0
57.0
57.0
57.0
57.0
703.0
703.0
703.0
983.0
87.0
336.0
336.0
336.0
525.0
525.0
10.0
10.0
648.0
648.0
648.0
6.0
116.0
116.0
131.0
131.0
128.0
128.0
128.0
239.0
336.0
88.0
420.0
420.0
871.0
871.0
871.0
5.0
5.0
5.0
145.0
37.0
37.0
37.0
21.0
978.0
978.0
978.0
978.0
978.0
1.0
1.0
6.0
6.0
6.0
805.0
805.0
805.0
235.0
959.0
959.0
883.0
883.0
16.0
16.0
16.0
16.0
6.0
6.0
6.0
308.0
8.0
8.0
373.0
373.0
373.0
373.0
482.0
156.0
156.0
156.0
156.0
6.0
59.0
59.0
469.0
860.0
860.0
38.0
38.0
38.0
38.0
38.0
79.0
79.0
67.0
67.0
62.0
62.0
62.0
62.0
256.0
256.0
256.0
600.0
600.0
600.0
111.0
111.0
448.0
459.0
459.0
8.0
8.0
8.0
349.0
349.0
291.0
291.0
291.0
97.0
13.0
13.0
13.0
13.0
13.0
13.0
13.0
14.0
14.0
6.0
302.0
302.0
45.0
45.0
1.0
144.0
538.0
538.0
17.0
259.0
259.0
259.0
259.0
34.0
203.0
203.0
7.0
63.0
44.0
120.0
120.0
11.0
11.0
4.0
4.0
527.0
527.0
527.0
0.0
0.0
0.0
463.0
883.0
883.0
11.0
538.0
538.0
308.0
308.0
955.0
955.0
955.0
348.0
348.0
375.0
375.0
375.0
0.0
440.0
440.0
18.0
376.0
376.0
45.0
108.0
108.0
10.0
845.0
116.0
82.0
82.0
82.0
442.0
124.0
205.0
550.0
13.0
13.0
162.0
162.0
218.0
115.0
115.0
452.0
452.0
202.0
202.0
17.0
813.0
86.0
54.0
195.0
195.0
4.0
4.0
4.0
612.0
612.0
418.0
418.0
418.0
281.0
281.0
151.0
151.0
151.0
151.0
453.0
323.0
323.0
132.0
337.0
337.0
684.0
788.0
588.0
588.0
588.0
189.0
189.0
3.0
3.0
243.0
243.0
243.0
343.0
343.0
176.0
278.0
0.0
0.0
205.0
205.0
450.0
494.0
494.0
86.0
86.0
64.0
64.0
78.0
78.0
336.0
113.0
113.0
302.0
42.0
42.0
28.0
41.0
14.0
14.0
99.0
99.0
22.0
2.0
41.0
41.0
41.0
27.0
42.0
42.0
42.0
228.0
228.0
4.0
4.0
361.0
361.0
185.0
185.0
185.0
185.0
983.0
983.0
11.0
2.0
2.0
2.0
418.0
418.0
0.0
75.0
464.0
464.0
464.0
843.0
843.0
559.0
7.0
7.0
467.0
467.0
467.0
467.0
467.0
467.0
467.0
467.0
467.0
900.0
14.0
14.0
290.0
200.0
200.0
200.0
607.0
607.0
418.0
418.0
62.0
62.0
41.0
145.0
145.0
15.0
15.0
924.0
924.0
929.0
174.0
174.0
156.0
638.0
638.0
638.0
638.0
638.0
5.0
5.0
5.0
46.0
46.0
46.0
113.0
113.0
113.0
113.0
1.0
4.0
4.0
164.0
164.0
35.0
207.0
207.0
813.0
44.0
44.0
207.0
207.0
207.0
470.0
470.0
455.0
592.0
592.0
4.0
4.0
390.0
390.0
390.0
390.0
5.0
5.0
88.0
492.0
492.0
492.0
492.0
502.0
1.0
1.0
1.0
19.0
19.0
104.0
104.0
11.0
11.0
11.0
376.0
376.0
42.0
42.0
28.0
28.0
126.0
276.0
904.0
48.0
3.0
16.0
16.0
16.0
16.0
75.0
75.0
23.0
23.0
23.0
259.0
113.0
113.0
113.0
378.0
65.0
65.0
65.0
742.0
742.0
403.0
403.0
403.0
227.0
227.0
718.0
336.0
4.0
2.0
2.0
2.0
330.0
330.0
860.0
860.0
860.0
21.0
21.0
21.0
21.0
48.0
48.0
48.0
37.0
41.0
18.0
18.0
18.0
676.0
576.0
308.0
308.0
308.0
695.0
294.0
294.0
118.0
607.0
934.0
934.0
201.0
295.0
295.0
632.0
632.0
883.0
883.0
883.0
24.0
542.0
542.0
54.0
54.0
54.0
199.0
199.0
199.0
16.0
16.0
16.0
16.0
26.0
26.0
278.0
675.0
675.0
976.0
976.0
600.0
600.0
600.0
600.0
22.0
22.0
22.0
538.0
538.0
538.0
538.0
323.0
323.0
41.0
0.0
0.0
21.0
9.0
308.0
308.0
308.0
717.0
717.0
2.0
303.0
349.0
216.0
288.0
482.0
482.0
44.0
44.0
44.0
778.0
2.0
328.0
482.0
482.0
482.0
482.0
57.0
57.0
57.0
57.0
57.0
332.0
458.0
458.0
458.0
577.0
480.0
131.0
131.0
360.0
360.0
0.0
43.0
275.0
275.0
517.0
376.0
258.0
258.0
15.0
922.0
278.0
13.0
13.0
198.0
198.0
233.0
233.0
784.0
784.0
59.0
59.0
59.0
925.0
925.0
925.0
384.0
681.0
236.0
45.0
31.0
31.0
187.0
187.0
187.0
187.0
27.0
27.0
368.0
32.0
32.0
102.0
102.0
102.0
84.0
144.0
419.0
419.0
419.0
419.0
419.0
252.0
252.0
252.0
87.0
87.0
87.0
87.0
87.0
87.0
87.0
525.0
525.0
525.0
525.0
396.0
396.0
396.0
259.0
259.0
259.0
129.0
37.0
788.0
292.0
292.0
14.0
1.0
1.0
84.0
59.0
59.0
59.0
583.0
583.0
583.0
12.0
828.0
828.0
828.0
69.0
69.0
69.0
3.0
3.0
156.0
156.0
35.0
240.0
240.0
240.0
240.0
124.0
302.0
302.0
4.0
39.0
39.0
39.0
39.0
2.0
2.0
620.0
127.0
1.0
502.0
337.0
38.0
38.0
38.0
131.0
95.0
153.0
153.0
5.0
5.0
308.0
308.0
185.0
69.0
69.0
69.0
122.0
122.0
122.0
612.0
612.0
5.0
5.0
5.0
5.0
5.0
5.0
28.0
897.0
348.0
348.0
165.0
64.0
493.0
403.0
403.0
403.0
403.0
403.0
124.0
906.0
906.0
906.0
6.0
6.0
584.0
809.0
165.0
0.0
0.0
641.0
131.0
31.0
31.0
178.0
178.0
235.0
235.0
502.0
502.0
884.0
766.0
766.0
906.0
906.0
436.0
436.0
436.0
436.0
762.0
213.0
213.0
213.0
213.0
367.0
367.0
367.0
39.0
39.0
39.0
39.0
5.0
689.0
689.0
5.0
72.0
5.0
5.0
5.0
38.0
38.0
12.0
6.0
6.0
6.0
6.0
131.0
131.0
98.0
98.0
98.0
98.0
73.0
180.0
180.0
412.0
412.0
335.0
335.0
335.0
480.0
62.0
62.0
982.0
982.0
185.0
185.0
11.0
11.0
45.0
45.0
516.0
21.0
21.0
21.0
4.0
4.0
175.0
199.0
173.0
173.0
337.0
337.0
337.0
21.0
51.0
51.0
51.0
51.0
300.0
300.0
300.0
161.0
0.0
569.0
515.0
515.0
25.0
6.0
6.0
108.0
108.0
28.0
28.0
99.0
207.0
207.0
207.0
3.0
169.0
17.0
17.0
17.0
134.0
23.0
16.0
16.0
15.0
15.0
13.0
13.0
13.0
81.0
81.0
394.0
768.0
768.0
239.0
239.0
239.0
751.0
751.0
788.0
788.0
788.0
788.0
97.0
1.0
1.0
1.0
72.0
72.0
431.0
44.0
44.0
44.0
44.0
206.0
206.0
502.0
22.0
22.0
13.0
168.0
168.0
126.0
126.0
126.0
205.0
205.0
17.0
361.0
235.0
79.0
79.0
0.0
0.0
0.0
320.0
320.0
813.0
477.0
477.0
4.0
754.0
641.0
641.0
166.0
773.0
86.0
86.0
242.0
121.0
102.0
102.0
102.0
102.0
158.0
158.0
158.0
549.0
881.0
881.0
881.0
754.0
419.0
4.0
4.0
159.0
159.0
224.0
26.0
26.0
149.0
911.0
911.0
911.0
49.0
49.0
49.0
338.0
183.0
183.0
96.0
134.0
769.0
769.0
4.0
4.0
55.0
55.0
233.0
233.0
702.0
702.0
418.0
418.0
23.0
398.0
31.0
31.0
31.0
111.0
111.0
111.0
111.0
128.0
128.0
128.0
531.0
135.0
5.0
5.0
337.0
337.0
922.0
922.0
922.0
399.0
399.0
127.0
19.0
49.0
292.0
152.0
323.0
45.0
614.0
614.0
61.0
61.0
6.0
6.0
928.0
928.0
339.0
339.0
339.0
339.0
339.0
769.0
769.0
769.0
947.0
871.0
31.0
12.0
235.0
792.0
792.0
143.0
345.0
345.0
739.0
739.0
538.0
370.0
370.0
370.0
896.0
896.0
10.0
10.0
10.0
614.0
212.0
212.0
170.0
170.0
170.0
170.0
212.0
212.0
16.0
16.0
367.0
367.0
367.0
49.0
13.0
641.0
641.0
24.0
24.0
24.0
4.0
515.0
107.0
107.0
107.0
107.0
107.0
15.0
169.0
169.0
452.0
452.0
166.0
166.0
166.0
22.0
307.0
307.0
307.0
124.0
21.0
21.0
483.0
483.0
0.0
0.0
14.0
14.0
14.0
786.0
235.0
235.0
235.0
50.0
13.0
978.0
978.0
84.0
84.0
84.0
84.0
5.0
5.0
176.0
176.0
4.0
370.0
370.0
171.0
4.0
291.0
291.0
291.0
291.0
291.0
96.0
96.0
96.0
156.0
167.0
167.0
167.0
83.0
54.0
54.0
54.0
57.0
57.0
577.0
579.0
579.0
579.0
607.0
607.0
202.0
178.0
178.0
178.0
492.0
128.0
128.0
306.0
306.0
88.0
3.0
3.0
3.0
1.0
1.0
1.0
1.0
27.0
228.0
589.0
589.0
589.0
16.0
16.0
16.0
16.0
47.0
797.0
57.0
57.0
0.0
0.0
0.0
0.0
150.0
150.0
150.0
150.0
239.0
6.0
6.0
6.0
15.0
212.0
212.0
128.0
128.0
556.0
556.0
556.0
28.0
28.0
913.0
765.0
765.0
765.0
765.0
765.0
12.0
12.0
12.0
12.0
453.0
12.0
12.0
77.0
77.0
77.0
253.0
1.0
1.0
21.0
25.0
72.0
95.0
66.0
66.0
19.0
3.0
3.0
3.0
170.0
170.0
170.0
170.0
294.0
294.0
294.0
131.0
131.0
131.0
110.0
110.0
110.0
116.0
21.0
239.0
171.0
171.0
73.0
109.0
14.0
686.0
554.0
19.0
19.0
19.0
111.0
111.0
2.0
160.0
160.0
160.0
160.0
3.0
3.0
3.0
81.0
81.0
81.0
51.0
51.0
51.0
51.0
51.0
51.0
482.0
43.0
520.0
883.0
883.0
883.0
14.0
226.0
226.0
7.0
44.0
788.0
339.0
99.0
99.0
291.0
291.0
480.0
138.0
138.0
37.0
22.0
695.0
695.0
695.0
695.0
245.0
245.0
245.0
11.0
66.0
66.0
17.0
17.0
17.0
109.0
701.0
701.0
701.0
101.0
101.0
801.0
801.0
41.0
151.0
151.0
151.0
151.0
151.0
118.0
118.0
118.0
118.0
118.0
812.0
812.0
52.0
870.0
870.0
554.0
554.0
554.0
16.0
16.0
995.0
323.0
323.0
464.0
464.0
464.0
982.0
27.0
27.0
323.0
323.0
323.0
5.0
5.0
5.0
15.0
15.0
840.0
840.0
840.0
262.0
23.0
23.0
399.0
399.0
216.0
0.0
267.0
22.0
74.0
74.0
74.0
739.0
739.0
36.0
36.0
183.0
72.0
975.0
975.0
61.0
434.0
434.0
980.0
980.0
980.0
728.0
728.0
728.0
169.0
130.0
130.0
779.0
16.0
38.0
38.0
61.0
8.0
8.0
8.0
86.0
2.0
11.0
11.0
10.0
599.0
599.0
48.0
48.0
113.0
113.0
813.0
104.0
104.0
11.0
17.0
955.0
933.0
373.0
373.0
373.0
373.0
34.0
34.0
34.0
342.0
556.0
21.0
788.0
151.0
222.0
222.0
222.0
151.0
151.0
33.0
418.0
418.0
722.0
154.0
154.0
442.0
211.0
56.0
220.0
114.0
111.0
111.0
111.0
957.0
236.0
236.0
384.0
771.0
329.0
329.0
329.0
1.0
1.0
59.0
59.0
41.0
41.0
228.0
228.0
329.0
159.0
159.0
159.0
159.0
498.0
498.0
498.0
26.0
218.0
218.0
77.0
60.0
235.0
235.0
14.0
14.0
14.0
539.0
539.0
539.0
539.0
539.0
43.0
43.0
5.0
5.0
10.0
10.0
10.0
10.0
695.0
784.0
784.0
7.0
7.0
41.0
41.0
7.0
320.0
320.0
320.0
801.0
801.0
801.0
111.0
111.0
111.0
111.0
111.0
9.0
645.0
645.0
645.0
47.0
0.0
0.0
339.0
42.0
42.0
42.0
42.0
5.0
729.0
729.0
729.0
729.0
1.0
1.0
1.0
2.0
2.0
44.0
44.0
44.0
19.0
19.0
29.0
29.0
29.0
29.0
7.0
50.0
20.0
20.0
998.0
998.0
878.0
769.0
367.0
367.0
352.0
352.0
352.0
352.0
352.0
352.0
38.0
38.0
38.0
76.0
76.0
463.0
463.0
463.0
463.0
463.0
102.0
102.0
514.0
514.0
245.0
245.0
245.0
15.0
15.0
509.0
999.0
9.0
9.0
9.0
9.0
9.0
235.0
116.0
116.0
116.0
247.0
247.0
247.0
946.0
946.0
946.0
135.0
0.0
44.0
8.0
279.0
31.0
530.0
530.0
5.0
779.0
779.0
779.0
681.0
681.0
4.0
4.0
4.0
4.0
97.0
4.0
48.0
48.0
762.0
762.0
762.0
408.0
408.0
408.0
60.0
60.0
309.0
309.0
291.0
38.0
38.0
38.0
440.0
440.0
440.0
440.0
440.0
173.0
173.0
59.0
29.0
28.0
7.0
7.0
6.0
3.0
48.0
48.0
48.0
19.0
19.0
442.0
442.0
442.0
442.0
784.0
784.0
784.0
784.0
784.0
77.0
77.0
77.0
232.0
232.0
571.0
16.0
16.0
419.0
419.0
419.0
419.0
419.0
0.0
0.0
38.0
38.0
38.0
408.0
569.0
569.0
227.0
227.0
227.0
4.0
4.0
88.0
88.0
174.0
174.0
803.0
803.0
803.0
337.0
41.0
41.0
359.0
359.0
359.0
359.0
359.0
359.0
2.0
92.0
338.0
338.0
338.0
35.0
35.0
480.0
794.0
794.0
794.0
43.0
43.0
43.0
43.0
268.0
268.0
199.0
25.0
592.0
896.0
896.0
38.0
38.0
520.0
54.0
54.0
0.0
390.0
390.0
76.0
76.0
76.0
335.0
36.0
336.0
336.0
336.0
12.0
12.0
247.0
247.0
631.0
631.0
227.0
227.0
473.0
473.0
473.0
6.0
6.0
0.0
0.0
45.0
206.0
206.0
206.0
206.0
110.0
8.0
480.0
81.0
81.0
307.0
307.0
307.0
307.0
399.0
399.0
399.0
399.0
3.0
3.0
1.0
135.0
769.0
169.0
8.0
8.0
8.0
8.0
15.0
15.0
15.0
550.0
983.0
983.0
983.0
234.0
769.0
769.0
769.0
769.0
458.0
458.0
21.0
21.0
21.0
315.0
315.0
315.0
199.0
303.0
303.0
303.0
303.0
303.0
303.0
57.0
57.0
57.0
57.0
141.0
141.0
348.0
348.0
142.0
142.0
458.0
458.0
458.0
458.0
901.0
33.0
278.0
278.0
14.0
165.0
165.0
165.0
15.0
15.0
420.0
66.0
66.0
66.0
142.0
790.0
790.0
151.0
151.0
151.0
49.0
100.0
35.0
35.0
35.0
947.0
947.0
947.0
947.0
701.0
860.0
23.0
857.0
857.0
33.0
33.0
33.0
614.0
614.0
614.0
614.0
614.0
14.0
107.0
107.0
1.0
1.0
1.0
40.0
40.0
40.0
848.0
848.0
848.0
39.0
39.0
39.0
995.0
131.0
607.0
607.0
12.0
12.0
135.0
135.0
122.0
77.0
77.0
77.0
80.0
12.0
12.0
168.0
168.0
165.0
165.0
165.0
44.0
28.0
28.0
3.0
3.0
3.0
3.0
111.0
111.0
111.0
111.0
183.0
73.0
124.0
299.0
304.0
304.0
600.0
600.0
4.0
298.0
298.0
298.0
298.0
608.0
27.0
160.0
47.0
47.0
47.0
72.0
72.0
72.0
614.0
614.0
614.0
252.0
22.0
22.0
22.0
21.0
21.0
21.0
109.0
36.0
124.0
896.0
896.0
423.0
423.0
423.0
37.0
37.0
790.0
790.0
790.0
657.0
657.0
93.0
93.0
93.0
93.0
93.0
93.0
82.0
217.0
217.0
217.0
397.0
397.0
397.0
858.0
858.0
858.0
97.0
840.0
840.0
840.0
787.0
801.0
801.0
801.0
467.0
25.0
25.0
553.0
516.0
516.0
516.0
852.0
600.0
137.0
137.0
792.0
792.0
42.0
42.0
9.0
9.0
22.0
73.0
273.0
273.0
649.0
30.0
947.0
947.0
947.0
678.0
199.0
227.0
455.0
25.0
25.0
25.0
25.0
8.0
214.0
214.0
214.0
214.0
214.0
214.0
445.0
445.0
240.0
240.0
240.0
62.0
3.0
3.0
3.0
389.0
389.0
1.0
8.0
8.0
0.0
0.0
0.0
158.0
158.0
40.0
35.0
35.0
35.0
247.0
235.0
31.0
590.0
590.0
590.0
14.0
14.0
14.0
27.0
27.0
50.0
50.0
50.0
0.0
858.0
0.0
0.0
0.0
0.0
0.0
431.0
431.0
431.0
405.0
405.0
754.0
754.0
754.0
16.0
4.0
590.0
590.0
710.0
19.0
19.0
48.0
48.0
48.0
48.0
2.0
11.0
81.0
590.0
517.0
517.0
515.0
515.0
515.0
515.0
883.0
883.0
883.0
473.0
122.0
122.0
291.0
291.0
16.0
16.0
16.0
16.0
16.0
525.0
42.0
42.0
1.0
1.0
1.0
1.0
1.0
40.0
40.0
701.0
701.0
3.0
103.0
247.0
502.0
502.0
502.0
2.0
2.0
12.0
12.0
212.0
212.0
212.0
612.0
612.0
745.0
1.0
1.0
1.0
9.0
9.0
914.0
914.0
914.0
63.0
0.0
0.0
0.0
43.0
43.0
502.0
520.0
520.0
520.0
111.0
15.0
259.0
24.0
860.0
860.0
860.0
956.0
956.0
395.0
151.0
151.0
151.0
151.0
151.0
37.0
37.0
37.0
525.0
132.0
132.0
73.0
357.0
503.0
503.0
503.0
92.0
92.0
92.0
282.0
282.0
236.0
236.0
236.0
236.0
165.0
131.0
131.0
131.0
131.0
91.0
91.0
68.0
68.0
8.0
8.0
8.0
431.0
76.0
273.0
273.0
116.0
116.0
191.0
191.0
191.0
191.0
191.0
719.0
719.0
186.0
186.0
186.0
234.0
234.0
234.0
443.0
443.0
53.0
32.0
32.0
32.0
32.0
589.0
589.0
12.0
12.0
146.0
4.0
2.0
78.0
78.0
78.0
4.0
938.0
938.0
235.0
235.0
235.0
292.0
960.0
139.0
606.0
3.0
30.0
30.0
80.0
348.0
348.0
348.0
28.0
28.0
20.0
272.0
272.0
272.0
113.0
195.0
195.0
239.0
101.0
116.0
338.0
338.0
338.0
9.0
211.0
211.0
0.0
0.0
13.0
13.0
116.0
933.0
933.0
418.0
418.0
353.0
6.0
6.0
6.0
538.0
538.0
556.0
556.0
556.0
556.0
291.0
10.0
212.0
5.0
5.0
567.0
567.0
567.0
567.0
567.0
336.0
336.0
502.0
502.0
502.0
502.0
122.0
122.0
288.0
288.0
42.0
42.0
42.0
42.0
896.0
412.0
3.0
3.0
3.0
27.0
412.0
898.0
198.0
198.0
78.0
78.0
78.0
78.0
78.0
78.0
78.0
78.0
116.0
116.0
116.0
116.0
938.0
938.0
17.0
17.0
82.0
82.0
82.0
82.0
178.0
178.0
21.0
976.0
308.0
308.0
34.0
34.0
258.0
2.0
2.0
0.0
74.0
860.0
860.0
11.0
11.0
224.0
224.0
65.0
65.0
65.0
7.0
57.0
330.0
330.0
330.0
299.0
299.0
299.0
111.0
914.0
914.0
589.0
0.0
800.0
108.0
108.0
108.0
346.0
346.0
323.0
3.0
592.0
592.0
592.0
240.0
240.0
240.0
352.0
151.0
14.0
14.0
14.0
14.0
57.0
57.0
57.0
57.0
145.0
145.0
344.0
344.0
917.0
330.0
330.0
382.0
382.0
401.0
401.0
180.0
1.0
1.0
1.0
1.0
258.0
21.0
21.0
516.0
516.0
983.0
983.0
983.0
278.0
278.0
278.0
278.0
74.0
74.0
74.0
158.0
158.0
158.0
158.0
158.0
158.0
19.0
19.0
19.0
278.0
278.0
39.0
17.0
28.0
28.0
960.0
960.0
830.0
830.0
830.0
228.0
228.0
228.0
228.0
23.0
88.0
88.0
88.0
5.0
5.0
5.0
38.0
38.0
38.0
38.0
38.0
41.0
14.0
14.0
0.0
0.0
2.0
2.0
2.0
513.0
513.0
878.0
878.0
249.0
249.0
249.0
24.0
11.0
11.0
194.0
93.0
448.0
616.0
37.0
37.0
37.0
37.0
37.0
701.0
701.0
947.0
4.0
4.0
291.0
291.0
291.0
291.0
18.0
18.0
180.0
180.0
180.0
180.0
520.0
520.0
24.0
273.0
145.0
145.0
860.0
228.0
115.0
115.0
782.0
589.0
589.0
589.0
589.0
589.0
112.0
786.0
786.0
683.0
683.0
54.0
784.0
784.0
261.0
261.0
453.0
412.0
412.0
412.0
31.0
931.0
247.0
101.0
101.0
101.0
101.0
943.0
943.0
130.0
480.0
480.0
480.0
131.0
97.0
439.0
299.0
299.0
146.0
146.0
146.0
115.0
54.0
54.0
44.0
44.0
685.0
685.0
308.0
308.0
810.0
3.0
295.0
58.0
58.0
58.0
8.0
152.0
152.0
62.0
291.0
183.0
289.0
62.0
760.0
51.0
51.0
51.0
166.0
166.0
920.0
920.0
4.0
60.0
510.0
510.0
510.0
0.0
637.0
637.0
637.0
947.0
947.0
33.0
33.0
33.0
33.0
33.0
33.0
235.0
525.0
769.0
769.0
7.0
7.0
7.0
676.0
676.0
398.0
95.0
95.0
72.0
596.0
956.0
956.0
208.0
208.0
54.0
54.0
54.0
78.0
450.0
450.0
145.0
145.0
145.0
590.0
3.0
3.0
65.0
40.0
40.0
51.0
379.0
227.0
189.0
49.0
49.0
49.0
49.0
49.0
49.0
240.0
240.0
240.0
240.0
240.0
240.0
240.0
718.0
718.0
13.0
385.0
385.0
528.0
528.0
54.0
92.0
92.0
92.0
214.0
214.0
860.0
860.0
86.0
24.0
24.0
24.0
24.0
262.0
262.0
18.0
18.0
18.0
494.0
494.0
27.0
27.0
3.0
3.0
554.0
213.0
543.0
43.0
128.0
41.0
417.0
206.0
206.0
206.0
602.0
602.0
602.0
8.0
376.0
193.0
265.0
88.0
639.0
639.0
43.0
43.0
118.0
612.0
612.0
612.0
295.0
1.0
120.0
120.0
99.0
99.0
54.0
54.0
54.0
169.0
478.0
478.0
122.0
122.0
519.0
770.0
109.0
523.0
205.0
205.0
370.0
370.0
729.0
729.0
428.0
428.0
174.0
174.0
40.0
40.0
157.0
157.0
157.0
157.0
157.0
3.0
3.0
6.0
102.0
399.0
35.0
218.0
92.0
92.0
229.0
247.0
247.0
328.0
328.0
43.0
43.0
771.0
771.0
408.0
408.0
549.0
520.0
2.0
2.0
2.0
2.0
267.0
11.0
11.0
5.0
5.0
80.0
619.0
432.0
59.0
59.0
19.0
19.0
19.0
27.0
27.0
27.0
27.0
27.0
43.0
43.0
43.0
532.0
227.0
227.0
8.0
8.0
1.0
115.0
130.0
242.0
242.0
155.0
155.0
128.0
199.0
5.0
5.0
401.0
401.0
2.0
2.0
567.0
22.0
22.0
7.0
7.0
7.0
632.0
632.0
25.0
998.0
53.0
11.0
11.0
994.0
36.0
44.0
44.0
44.0
531.0
900.0
900.0
900.0
171.0
171.0
13.0
13.0
13.0
13.0
774.0
774.0
5.0
5.0
127.0
787.0
787.0
787.0
787.0
106.0
5.0
5.0
5.0
5.0
490.0
800.0
215.0
215.0
197.0
784.0
883.0
883.0
408.0
408.0
408.0
8.0
8.0
8.0
370.0
442.0
754.0
754.0
156.0
463.0
463.0
463.0
4.0
74.0
74.0
771.0
771.0
831.0
739.0
0.0
163.0
24.0
74.0
4.0
2.0
51.0
51.0
51.0
51.0
102.0
102.0
102.0
131.0
212.0
212.0
212.0
467.0
467.0
467.0
467.0
467.0
5.0
93.0
93.0
93.0
93.0
93.0
136.0
136.0
90.0
90.0
90.0
90.0
306.0
9.0
877.0
48.0
48.0
363.0
35.0
206.0
206.0
296.0
9.0
399.0
399.0
399.0
232.0
232.0
232.0
232.0
232.0
19.0
19.0
19.0
19.0
163.0
85.0
85.0
