# Supplementary material for: Using game theory to thwart multistage privacy intrusions when sharing data
Source: Sci Adv. 2021 Dec 10;7(50):eabe9986. doi: 10.1126/sciadv.abe9986 (PMC8664254; doi:10.1126/sciadv.abe9986)
Supplement: Supplementary file 2 — Data S1 [file sciadv.abe9986_data_s1.zip › sciadv.abe9986_data_s1/data/simu/surname3.txt]

126.0
322.0
322.0
322.0
322.0
10.0
359.0
4.0
4.0
9.0
507.0
191.0
126.0
126.0
7.0
7.0
48.0
27.0
27.0
27.0
226.0
226.0
173.0
173.0
279.0
279.0
157.0
77.0
268.0
268.0
68.0
45.0
506.0
506.0
506.0
269.0
2.0
216.0
216.0
479.0
167.0
167.0
167.0
167.0
0.0
0.0
0.0
278.0
278.0
278.0
852.0
313.0
141.0
264.0
264.0
264.0
461.0
461.0
117.0
64.0
64.0
6.0
6.0
212.0
212.0
219.0
219.0
150.0
150.0
150.0
782.0
109.0
73.0
835.0
835.0
835.0
722.0
722.0
210.0
54.0
144.0
144.0
144.0
144.0
53.0
53.0
17.0
17.0
17.0
680.0
680.0
80.0
80.0
49.0
966.0
966.0
751.0
751.0
146.0
146.0
146.0
146.0
146.0
146.0
613.0
613.0
71.0
71.0
130.0
130.0
130.0
481.0
58.0
58.0
570.0
3.0
921.0
921.0
921.0
582.0
582.0
582.0
169.0
169.0
51.0
51.0
226.0
226.0
226.0
113.0
113.0
113.0
35.0
35.0
20.0
20.0
376.0
316.0
316.0
10.0
6.0
25.0
25.0
10.0
10.0
10.0
661.0
315.0
128.0
7.0
7.0
715.0
117.0
117.0
537.0
77.0
77.0
256.0
256.0
256.0
307.0
307.0
17.0
17.0
26.0
50.0
50.0
50.0
50.0
16.0
16.0
137.0
137.0
675.0
675.0
675.0
675.0
10.0
733.0
733.0
733.0
733.0
733.0
733.0
26.0
26.0
26.0
3.0
3.0
3.0
154.0
154.0
166.0
166.0
122.0
796.0
796.0
74.0
74.0
40.0
40.0
25.0
53.0
53.0
53.0
140.0
140.0
541.0
541.0
38.0
38.0
236.0
236.0
236.0
236.0
101.0
381.0
381.0
90.0
414.0
139.0
139.0
626.0
626.0
373.0
288.0
288.0
654.0
654.0
654.0
654.0
58.0
353.0
632.0
47.0
52.0
827.0
827.0
274.0
274.0
783.0
783.0
0.0
218.0
37.0
388.0
733.0
733.0
128.0
128.0
4.0
4.0
4.0
995.0
6.0
6.0
24.0
433.0
433.0
82.0
82.0
361.0
239.0
239.0
9.0
9.0
9.0
152.0
152.0
922.0
922.0
264.0
264.0
210.0
210.0
210.0
796.0
796.0
753.0
753.0
753.0
753.0
753.0
753.0
73.0
73.0
73.0
343.0
51.0
51.0
4.0
4.0
42.0
782.0
782.0
4.0
4.0
58.0
58.0
58.0
58.0
33.0
72.0
72.0
724.0
724.0
20.0
906.0
1.0
720.0
5.0
5.0
50.0
76.0
76.0
3.0
3.0
3.0
3.0
248.0
248.0
59.0
6.0
6.0
6.0
6.0
825.0
825.0
825.0
165.0
165.0
134.0
134.0
134.0
134.0
134.0
689.0
689.0
689.0
191.0
191.0
2.0
380.0
720.0
307.0
6.0
547.0
547.0
354.0
864.0
864.0
10.0
10.0
10.0
23.0
23.0
23.0
23.0
295.0
62.0
62.0
115.0
115.0
569.0
569.0
102.0
102.0
102.0
102.0
102.0
102.0
102.0
102.0
63.0
63.0
471.0
64.0
64.0
22.0
17.0
17.0
848.0
827.0
2.0
419.0
21.0
21.0
167.0
167.0
167.0
167.0
167.0
722.0
722.0
122.0
122.0
122.0
1.0
1.0
1.0
348.0
6.0
6.0
760.0
760.0
530.0
530.0
102.0
31.0
31.0
3.0
3.0
19.0
288.0
288.0
218.0
218.0
191.0
398.0
86.0
86.0
86.0
50.0
50.0
50.0
736.0
814.0
141.0
141.0
39.0
39.0
873.0
873.0
873.0
873.0
2.0
2.0
2.0
2.0
2.0
20.0
20.0
20.0
71.0
71.0
71.0
161.0
77.0
632.0
2.0
2.0
2.0
2.0
93.0
161.0
161.0
291.0
291.0
291.0
104.0
104.0
104.0
161.0
5.0
5.0
622.0
77.0
531.0
531.0
531.0
531.0
44.0
130.0
130.0
130.0
130.0
55.0
81.0
81.0
81.0
47.0
86.0
35.0
35.0
35.0
35.0
4.0
448.0
448.0
448.0
525.0
592.0
550.0
550.0
550.0
113.0
113.0
234.0
234.0
234.0
234.0
299.0
187.0
187.0
362.0
90.0
831.0
783.0
783.0
13.0
13.0
13.0
5.0
243.0
243.0
995.0
995.0
995.0
995.0
995.0
995.0
654.0
63.0
63.0
63.0
448.0
425.0
425.0
425.0
848.0
848.0
848.0
430.0
430.0
430.0
430.0
319.0
1.0
1.0
1.0
656.0
656.0
12.0
74.0
74.0
74.0
74.0
594.0
594.0
594.0
243.0
243.0
169.0
40.0
219.0
219.0
219.0
219.0
219.0
12.0
12.0
12.0
187.0
833.0
491.0
103.0
825.0
825.0
10.0
10.0
1.0
1.0
1.0
1.0
51.0
51.0
51.0
320.0
392.0
392.0
392.0
77.0
77.0
77.0
16.0
134.0
149.0
149.0
149.0
149.0
321.0
189.0
189.0
827.0
827.0
827.0
534.0
534.0
534.0
396.0
396.0
102.0
102.0
102.0
6.0
6.0
6.0
6.0
479.0
479.0
28.0
28.0
14.0
858.0
15.0
15.0
15.0
15.0
433.0
433.0
433.0
433.0
287.0
47.0
47.0
47.0
256.0
8.0
8.0
8.0
52.0
52.0
52.0
4.0
4.0
141.0
506.0
506.0
832.0
832.0
832.0
832.0
832.0
832.0
832.0
832.0
28.0
28.0
28.0
517.0
517.0
517.0
291.0
2.0
2.0
2.0
337.0
337.0
337.0
226.0
226.0
211.0
28.0
28.0
28.0
20.0
128.0
128.0
165.0
165.0
91.0
91.0
14.0
264.0
264.0
6.0
584.0
0.0
0.0
725.0
725.0
491.0
491.0
373.0
373.0
260.0
260.0
517.0
2.0
2.0
2.0
779.0
519.0
519.0
519.0
519.0
519.0
203.0
203.0
203.0
27.0
27.0
223.0
223.0
223.0
223.0
223.0
58.0
8.0
54.0
54.0
54.0
54.0
133.0
133.0
181.0
181.0
479.0
479.0
27.0
116.0
117.0
117.0
117.0
594.0
715.0
715.0
715.0
715.0
245.0
245.0
165.0
165.0
10.0
10.0
10.0
10.0
40.0
40.0
936.0
936.0
825.0
825.0
27.0
18.0
18.0
57.0
57.0
259.0
259.0
143.0
143.0
143.0
328.0
328.0
111.0
111.0
68.0
68.0
68.0
68.0
68.0
254.0
254.0
254.0
254.0
129.0
129.0
793.0
793.0
793.0
21.0
41.0
41.0
388.0
6.0
551.0
226.0
2.0
2.0
381.0
381.0
411.0
411.0
905.0
905.0
21.0
134.0
134.0
2.0
831.0
22.0
22.0
6.0
6.0
6.0
261.0
261.0
261.0
17.0
298.0
298.0
298.0
298.0
298.0
298.0
26.0
26.0
26.0
26.0
347.0
18.0
18.0
18.0
18.0
446.0
446.0
594.0
594.0
594.0
261.0
261.0
261.0
261.0
597.0
597.0
649.0
649.0
649.0
148.0
982.0
239.0
512.0
512.0
512.0
585.0
585.0
585.0
585.0
661.0
661.0
78.0
149.0
101.0
101.0
101.0
8.0
228.0
182.0
5.0
41.0
41.0
7.0
201.0
201.0
0.0
0.0
0.0
25.0
25.0
25.0
83.0
83.0
83.0
83.0
99.0
99.0
99.0
652.0
652.0
652.0
37.0
37.0
37.0
37.0
23.0
23.0
23.0
23.0
38.0
38.0
16.0
16.0
72.0
62.0
147.0
147.0
104.0
492.0
0.0
0.0
0.0
0.0
705.0
705.0
705.0
762.0
494.0
494.0
133.0
133.0
705.0
705.0
282.0
282.0
808.0
808.0
149.0
149.0
149.0
90.0
90.0
90.0
90.0
90.0
90.0
90.0
166.0
109.0
149.0
503.0
503.0
503.0
131.0
131.0
713.0
713.0
713.0
713.0
6.0
6.0
36.0
36.0
36.0
344.0
344.0
446.0
446.0
13.0
6.0
93.0
13.0
13.0
13.0
134.0
134.0
134.0
134.0
134.0
134.0
494.0
47.0
47.0
547.0
547.0
547.0
215.0
215.0
215.0
825.0
825.0
825.0
6.0
22.0
22.0
46.0
46.0
800.0
748.0
142.0
24.0
24.0
24.0
90.0
536.0
536.0
283.0
283.0
283.0
20.0
20.0
822.0
822.0
72.0
72.0
292.0
565.0
38.0
38.0
656.0
656.0
664.0
664.0
664.0
634.0
634.0
634.0
634.0
62.0
62.0
192.0
22.0
22.0
35.0
40.0
40.0
40.0
400.0
400.0
3.0
3.0
134.0
134.0
201.0
201.0
394.0
394.0
2.0
2.0
39.0
39.0
179.0
282.0
282.0
282.0
58.0
58.0
8.0
8.0
8.0
812.0
812.0
758.0
158.0
158.0
158.0
709.0
37.0
122.0
122.0
122.0
122.0
122.0
122.0
12.0
50.0
433.0
117.0
361.0
0.0
0.0
0.0
238.0
781.0
51.0
63.0
10.0
951.0
211.0
134.0
134.0
134.0
134.0
183.0
183.0
173.0
283.0
15.0
15.0
85.0
85.0
85.0
85.0
85.0
428.0
428.0
428.0
428.0
0.0
4.0
4.0
4.0
753.0
753.0
171.0
171.0
168.0
168.0
168.0
169.0
169.0
169.0
909.0
909.0
909.0
582.0
582.0
201.0
201.0
8.0
8.0
8.0
11.0
29.0
29.0
29.0
9.0
9.0
18.0
18.0
18.0
8.0
521.0
521.0
3.0
3.0
3.0
0.0
0.0
0.0
351.0
351.0
18.0
17.0
17.0
856.0
22.0
22.0
22.0
307.0
307.0
429.0
201.0
201.0
110.0
242.0
268.0
115.0
115.0
577.0
577.0
577.0
199.0
23.0
13.0
24.0
39.0
39.0
39.0
19.0
19.0
425.0
425.0
37.0
37.0
8.0
8.0
8.0
26.0
147.0
525.0
380.0
380.0
592.0
1.0
1.0
39.0
39.0
49.0
49.0
49.0
742.0
226.0
226.0
411.0
33.0
478.0
478.0
478.0
39.0
39.0
39.0
39.0
307.0
202.0
107.0
507.0
78.0
1.0
34.0
2.0
2.0
2.0
18.0
299.0
271.0
396.0
396.0
396.0
396.0
76.0
76.0
210.0
338.0
338.0
608.0
608.0
48.0
48.0
48.0
33.0
33.0
33.0
127.0
127.0
2.0
2.0
64.0
64.0
594.0
754.0
754.0
0.0
0.0
0.0
0.0
0.0
61.0
61.0
169.0
494.0
494.0
494.0
494.0
54.0
6.0
6.0
6.0
6.0
11.0
155.0
155.0
39.0
39.0
861.0
155.0
155.0
1.0
1.0
1.0
1.0
809.0
809.0
8.0
8.0
8.0
8.0
8.0
8.0
8.0
8.0
420.0
420.0
420.0
122.0
133.0
76.0
76.0
127.0
76.0
2.0
782.0
1.0
155.0
155.0
155.0
155.0
155.0
343.0
348.0
401.0
390.0
358.0
905.0
7.0
121.0
121.0
128.0
128.0
2.0
72.0
72.0
72.0
44.0
2.0
2.0
2.0
2.0
720.0
720.0
246.0
246.0
645.0
90.0
90.0
90.0
54.0
725.0
2.0
2.0
2.0
11.0
11.0
8.0
8.0
8.0
8.0
191.0
191.0
451.0
451.0
451.0
59.0
59.0
0.0
3.0
36.0
36.0
20.0
20.0
709.0
709.0
25.0
25.0
25.0
177.0
201.0
201.0
15.0
15.0
15.0
15.0
226.0
226.0
226.0
313.0
313.0
313.0
313.0
313.0
313.0
295.0
809.0
809.0
0.0
148.0
4.0
83.0
83.0
901.0
227.0
93.0
394.0
149.0
137.0
137.0
137.0
137.0
19.0
53.0
26.0
26.0
246.0
246.0
246.0
246.0
246.0
313.0
782.0
782.0
340.0
239.0
239.0
493.0
720.0
37.0
37.0
37.0
37.0
659.0
432.0
27.0
27.0
27.0
818.0
818.0
21.0
883.0
77.0
52.0
455.0
455.0
455.0
27.0
594.0
594.0
42.0
404.0
404.0
404.0
457.0
457.0
582.0
582.0
0.0
8.0
8.0
14.0
582.0
582.0
137.0
33.0
33.0
33.0
33.0
736.0
332.0
270.0
344.0
344.0
190.0
190.0
190.0
534.0
0.0
0.0
23.0
23.0
640.0
640.0
833.0
736.0
736.0
33.0
19.0
131.0
242.0
969.0
969.0
1.0
1.0
1.0
1.0
71.0
71.0
134.0
134.0
2.0
2.0
2.0
411.0
127.0
127.0
299.0
28.0
28.0
24.0
445.0
445.0
6.0
6.0
2.0
2.0
203.0
190.0
190.0
190.0
512.0
512.0
512.0
233.0
278.0
278.0
278.0
278.0
127.0
25.0
833.0
833.0
833.0
226.0
226.0
226.0
21.0
782.0
0.0
0.0
0.0
0.0
843.0
843.0
878.0
550.0
673.0
53.0
4.0
484.0
484.0
4.0
4.0
512.0
512.0
512.0
224.0
224.0
5.0
37.0
37.0
37.0
37.0
37.0
36.0
36.0
404.0
22.0
22.0
22.0
796.0
0.0
0.0
0.0
831.0
7.0
77.0
77.0
77.0
77.0
537.0
47.0
47.0
95.0
95.0
95.0
95.0
27.0
27.0
27.0
27.0
292.0
19.0
19.0
10.0
827.0
485.0
485.0
485.0
86.0
86.0
448.0
448.0
20.0
82.0
0.0
30.0
30.0
42.0
42.0
155.0
27.0
27.0
806.0
806.0
806.0
659.0
659.0
659.0
201.0
29.0
29.0
363.0
363.0
1.0
1.0
1.0
305.0
305.0
305.0
305.0
305.0
226.0
226.0
964.0
964.0
964.0
427.0
661.0
257.0
20.0
20.0
847.0
134.0
8.0
8.0
8.0
8.0
8.0
8.0
81.0
81.0
123.0
123.0
1.0
583.0
736.0
994.0
994.0
133.0
133.0
133.0
137.0
53.0
53.0
4.0
4.0
559.0
559.0
104.0
916.0
916.0
916.0
916.0
147.0
20.0
20.0
20.0
20.0
20.0
394.0
624.0
188.0
188.0
188.0
64.0
64.0
64.0
64.0
139.0
139.0
354.0
354.0
354.0
189.0
189.0
93.0
93.0
276.0
276.0
575.0
88.0
59.0
59.0
59.0
569.0
569.0
59.0
59.0
59.0
59.0
59.0
59.0
320.0
320.0
51.0
51.0
657.0
657.0
657.0
809.0
915.0
521.0
521.0
21.0
21.0
2.0
2.0
2.0
77.0
17.0
17.0
17.0
17.0
951.0
951.0
935.0
935.0
935.0
868.0
868.0
868.0
558.0
481.0
215.0
41.0
41.0
41.0
141.0
141.0
141.0
226.0
263.0
226.0
656.0
656.0
148.0
720.0
720.0
305.0
305.0
94.0
94.0
431.0
431.0
533.0
54.0
54.0
54.0
54.0
492.0
492.0
492.0
140.0
140.0
537.0
537.0
537.0
537.0
210.0
7.0
21.0
293.0
293.0
4.0
4.0
4.0
367.0
367.0
593.0
593.0
18.0
18.0
19.0
19.0
19.0
298.0
298.0
179.0
381.0
381.0
3.0
301.0
301.0
301.0
301.0
2.0
4.0
4.0
20.0
226.0
226.0
301.0
99.0
99.0
99.0
109.0
109.0
190.0
2.0
0.0
0.0
164.0
164.0
46.0
46.0
501.0
501.0
501.0
6.0
6.0
6.0
282.0
282.0
282.0
282.0
282.0
282.0
519.0
519.0
519.0
299.0
299.0
299.0
134.0
134.0
5.0
5.0
569.0
569.0
569.0
31.0
26.0
26.0
26.0
18.0
18.0
18.0
18.0
129.0
90.0
90.0
33.0
33.0
359.0
359.0
359.0
359.0
822.0
26.0
26.0
98.0
14.0
21.0
21.0
21.0
134.0
45.0
45.0
102.0
362.0
362.0
362.0
362.0
90.0
90.0
90.0
122.0
122.0
81.0
182.0
182.0
551.0
73.0
43.0
43.0
357.0
357.0
428.0
428.0
753.0
419.0
17.0
17.0
17.0
17.0
37.0
812.0
71.0
71.0
71.0
71.0
33.0
17.0
224.0
224.0
224.0
50.0
23.0
23.0
23.0
23.0
0.0
0.0
63.0
63.0
63.0
35.0
35.0
7.0
7.0
656.0
656.0
656.0
861.0
278.0
278.0
278.0
278.0
77.0
77.0
14.0
157.0
558.0
558.0
818.0
818.0
818.0
818.0
995.0
995.0
7.0
7.0
7.0
7.0
7.0
64.0
64.0
101.0
270.0
270.0
270.0
270.0
446.0
0.0
0.0
16.0
16.0
58.0
878.0
282.0
282.0
282.0
282.0
190.0
190.0
190.0
108.0
108.0
108.0
800.0
335.0
478.0
64.0
64.0
288.0
4.0
76.0
76.0
76.0
76.0
551.0
551.0
551.0
201.0
201.0
15.0
15.0
14.0
221.0
182.0
182.0
182.0
8.0
11.0
11.0
2.0
2.0
99.0
99.0
0.0
0.0
169.0
169.0
169.0
169.0
256.0
256.0
256.0
500.0
500.0
0.0
68.0
120.0
120.0
120.0
72.0
72.0
200.0
200.0
736.0
951.0
187.0
187.0
187.0
15.0
15.0
37.0
37.0
46.0
46.0
46.0
46.0
46.0
149.0
16.0
396.0
7.0
7.0
7.0
373.0
373.0
455.0
455.0
455.0
20.0
20.0
20.0
20.0
20.0
129.0
129.0
796.0
796.0
592.0
238.0
740.0
5.0
150.0
47.0
21.0
21.0
11.0
797.0
797.0
797.0
797.0
26.0
26.0
38.0
38.0
38.0
736.0
148.0
180.0
180.0
180.0
180.0
180.0
192.0
675.0
191.0
191.0
53.0
53.0
53.0
53.0
71.0
242.0
242.0
242.0
242.0
381.0
381.0
5.0
2.0
2.0
2.0
433.0
123.0
123.0
446.0
446.0
446.0
321.0
321.0
242.0
242.0
602.0
602.0
448.0
448.0
1.0
1.0
1.0
1.0
1.0
128.0
128.0
233.0
233.0
197.0
197.0
197.0
197.0
5.0
5.0
5.0
156.0
156.0
156.0
156.0
77.0
307.0
307.0
4.0
38.0
363.0
363.0
2.0
754.0
754.0
754.0
754.0
754.0
33.0
33.0
33.0
19.0
19.0
19.0
19.0
19.0
431.0
431.0
431.0
431.0
431.0
52.0
201.0
288.0
288.0
195.0
12.0
0.0
0.0
103.0
103.0
103.0
103.0
58.0
58.0
58.0
7.0
187.0
187.0
187.0
1.0
1.0
68.0
68.0
68.0
68.0
68.0
111.0
111.0
446.0
446.0
3.0
3.0
3.0
288.0
288.0
796.0
155.0
155.0
155.0
13.0
13.0
38.0
165.0
165.0
350.0
299.0
845.0
845.0
845.0
101.0
46.0
46.0
46.0
183.0
183.0
242.0
0.0
850.0
162.0
180.0
180.0
180.0
180.0
359.0
359.0
827.0
827.0
742.0
742.0
558.0
254.0
254.0
254.0
90.0
7.0
7.0
179.0
179.0
139.0
895.0
4.0
36.0
36.0
36.0
514.0
885.0
885.0
97.0
44.0
44.0
377.0
335.0
335.0
335.0
37.0
8.0
29.0
29.0
29.0
29.0
29.0
235.0
288.0
288.0
288.0
2.0
31.0
31.0
74.0
42.0
257.0
257.0
257.0
210.0
71.0
71.0
340.0
340.0
256.0
256.0
23.0
23.0
23.0
478.0
478.0
166.0
166.0
43.0
398.0
84.0
84.0
84.0
64.0
64.0
64.0
64.0
64.0
367.0
2.0
747.0
747.0
747.0
285.0
4.0
4.0
754.0
754.0
117.0
373.0
373.0
373.0
461.0
66.0
66.0
66.0
66.0
38.0
742.0
742.0
357.0
78.0
4.0
1.0
27.0
27.0
796.0
796.0
796.0
174.0
174.0
179.0
99.0
99.0
99.0
48.0
28.0
28.0
28.0
327.0
327.0
381.0
70.0
70.0
20.0
179.0
781.0
781.0
781.0
698.0
22.0
22.0
22.0
22.0
158.0
158.0
158.0
158.0
1.0
1.0
1.0
778.0
158.0
285.0
285.0
958.0
355.0
355.0
355.0
355.0
2.0
2.0
2.0
481.0
157.0
157.0
34.0
187.0
187.0
187.0
187.0
47.0
47.0
47.0
15.0
0.0
0.0
359.0
50.0
10.0
10.0
3.0
3.0
3.0
3.0
3.0
3.0
0.0
183.0
645.0
645.0
553.0
4.0
132.0
132.0
132.0
305.0
973.0
973.0
973.0
40.0
40.0
40.0
547.0
547.0
22.0
540.0
540.0
540.0
161.0
161.0
425.0
425.0
425.0
471.0
134.0
134.0
134.0
1.0
37.0
37.0
37.0
37.0
37.0
37.0
256.0
256.0
256.0
256.0
44.0
44.0
23.0
23.0
7.0
7.0
276.0
194.0
194.0
194.0
194.0
14.0
781.0
781.0
171.0
171.0
171.0
55.0
55.0
6.0
43.0
641.0
0.0
0.0
101.0
101.0
200.0
742.0
742.0
427.0
166.0
166.0
34.0
34.0
500.0
500.0
500.0
500.0
8.0
8.0
569.0
569.0
313.0
54.0
54.0
430.0
430.0
173.0
744.0
813.0
813.0
813.0
396.0
396.0
396.0
50.0
50.0
50.0
50.0
360.0
0.0
0.0
21.0
21.0
21.0
988.0
988.0
278.0
481.0
34.0
34.0
177.0
177.0
113.0
14.0
123.0
123.0
2.0
123.0
123.0
107.0
107.0
329.0
329.0
224.0
224.0
224.0
506.0
506.0
506.0
506.0
506.0
355.0
355.0
19.0
191.0
191.0
2.0
2.0
2.0
2.0
827.0
329.0
19.0
760.0
760.0
760.0
741.0
741.0
2.0
2.0
760.0
760.0
760.0
25.0
99.0
700.0
994.0
994.0
994.0
282.0
764.0
35.0
35.0
35.0
153.0
153.0
592.0
592.0
488.0
488.0
19.0
608.0
90.0
90.0
65.0
65.0
65.0
65.0
675.0
2.0
2.0
0.0
0.0
512.0
512.0
21.0
21.0
21.0
21.0
21.0
135.0
7.0
7.0
7.0
7.0
134.0
134.0
134.0
134.0
3.0
3.0
3.0
5.0
12.0
514.0
514.0
514.0
514.0
6.0
103.0
103.0
64.0
64.0
64.0
64.0
781.0
781.0
8.0
8.0
592.0
592.0
22.0
929.0
929.0
929.0
929.0
929.0
68.0
68.0
481.0
1.0
1.0
228.0
228.0
649.0
649.0
649.0
362.0
661.0
242.0
394.0
394.0
13.0
747.0
19.0
19.0
19.0
19.0
661.0
661.0
689.0
689.0
689.0
45.0
732.0
732.0
243.0
243.0
457.0
376.0
525.0
525.0
271.0
271.0
26.0
681.0
681.0
681.0
0.0
0.0
0.0
0.0
0.0
207.0
207.0
207.0
332.0
661.0
104.0
231.0
231.0
231.0
433.0
445.0
445.0
445.0
456.0
456.0
456.0
456.0
456.0
905.0
905.0
445.0
53.0
53.0
53.0
53.0
367.0
367.0
367.0
18.0
18.0
202.0
77.0
77.0
77.0
0.0
0.0
0.0
0.0
0.0
517.0
517.0
517.0
517.0
31.0
31.0
157.0
157.0
157.0
169.0
169.0
169.0
400.0
60.0
60.0
60.0
1.0
1.0
1.0
36.0
36.0
831.0
831.0
831.0
831.0
90.0
2.0
2.0
259.0
259.0
259.0
259.0
107.0
26.0
1.0
1.0
1.0
1.0
4.0
4.0
4.0
4.0
827.0
827.0
827.0
831.0
831.0
2.0
2.0
757.0
1.0
1.0
1.0
1.0
420.0
420.0
161.0
161.0
44.0
63.0
63.0
26.0
26.0
63.0
63.0
249.0
249.0
531.0
1.0
1.0
336.0
47.0
47.0
99.0
99.0
58.0
58.0
0.0
0.0
77.0
77.0
77.0
77.0
808.0
808.0
134.0
17.0
17.0
638.0
638.0
0.0
0.0
0.0
273.0
273.0
273.0
236.0
236.0
236.0
991.0
991.0
991.0
991.0
185.0
185.0
131.0
128.0
128.0
128.0
23.0
405.0
269.0
269.0
53.0
11.0
319.0
321.0
321.0
530.0
530.0
530.0
27.0
27.0
205.0
1.0
361.0
361.0
361.0
361.0
504.0
654.0
107.0
107.0
605.0
337.0
337.0
337.0
337.0
15.0
742.0
335.0
335.0
2.0
825.0
720.0
14.0
14.0
454.0
454.0
131.0
2.0
146.0
146.0
146.0
146.0
146.0
30.0
47.0
47.0
47.0
19.0
19.0
19.0
19.0
290.0
290.0
53.0
4.0
4.0
4.0
181.0
977.0
977.0
977.0
2.0
2.0
994.0
994.0
126.0
123.0
388.0
388.0
388.0
431.0
15.0
15.0
15.0
15.0
6.0
6.0
6.0
461.0
461.0
461.0
813.0
71.0
50.0
597.0
597.0
9.0
9.0
136.0
551.0
551.0
425.0
50.0
50.0
50.0
50.0
50.0
50.0
7.0
7.0
7.0
13.0
174.0
174.0
174.0
433.0
433.0
1.0
1.0
1.0
1.0
708.0
425.0
42.0
16.0
3.0
3.0
3.0
3.0
109.0
59.0
71.0
608.0
20.0
1.0
1.0
256.0
256.0
201.0
201.0
201.0
132.0
132.0
132.0
107.0
150.0
203.0
10.0
10.0
82.0
82.0
82.0
82.0
778.0
14.0
14.0
76.0
76.0
2.0
823.0
394.0
0.0
0.0
0.0
11.0
11.0
11.0
11.0
236.0
236.0
236.0
13.0
20.0
236.0
236.0
0.0
7.0
7.0
7.0
367.0
367.0
367.0
594.0
725.0
18.0
2.0
2.0
3.0
254.0
12.0
11.0
11.0
11.0
11.0
11.0
171.0
13.0
675.0
675.0
675.0
25.0
25.0
84.0
269.0
4.0
4.0
61.0
559.0
559.0
559.0
245.0
328.0
328.0
0.0
0.0
0.0
534.0
534.0
149.0
149.0
149.0
149.0
393.0
393.0
485.0
485.0
485.0
485.0
13.0
13.0
229.0
148.0
10.0
10.0
10.0
10.0
10.0
2.0
2.0
303.0
303.0
340.0
541.0
541.0
541.0
541.0
165.0
165.0
2.0
87.0
44.0
18.0
18.0
42.0
42.0
494.0
24.0
24.0
189.0
189.0
679.0
833.0
278.0
278.0
278.0
6.0
6.0
6.0
6.0
123.0
293.0
966.0
966.0
4.0
11.0
11.0
11.0
143.0
324.0
324.0
34.0
34.0
34.0
34.0
13.0
448.0
79.0
79.0
79.0
46.0
405.0
175.0
175.0
175.0
525.0
525.0
2.0
113.0
113.0
113.0
113.0
950.0
147.0
147.0
10.0
10.0
461.0
461.0
6.0
299.0
167.0
167.0
467.0
467.0
467.0
467.0
64.0
242.0
9.0
4.0
4.0
40.0
858.0
858.0
6.0
6.0
350.0
350.0
2.0
8.0
15.0
15.0
15.0
3.0
3.0
3.0
549.0
549.0
549.0
590.0
590.0
0.0
145.0
145.0
24.0
24.0
24.0
24.0
936.0
827.0
827.0
119.0
2.0
2.0
80.0
80.0
654.0
654.0
654.0
0.0
509.0
76.0
76.0
9.0
594.0
594.0
733.0
827.0
827.0
827.0
76.0
76.0
76.0
273.0
273.0
425.0
793.0
793.0
793.0
85.0
85.0
506.0
431.0
514.0
514.0
113.0
113.0
113.0
113.0
113.0
37.0
766.0
766.0
52.0
52.0
0.0
0.0
0.0
2.0
2.0
2.0
2.0
2.0
24.0
19.0
19.0
966.0
966.0
7.0
7.0
71.0
0.0
205.0
141.0
141.0
239.0
239.0
239.0
239.0
376.0
376.0
376.0
733.0
4.0
4.0
249.0
283.0
283.0
283.0
2.0
2.0
2.0
359.0
359.0
62.0
39.0
39.0
39.0
2.0
6.0
6.0
6.0
381.0
381.0
381.0
191.0
58.0
58.0
58.0
58.0
278.0
42.0
86.0
127.0
127.0
127.0
128.0
128.0
128.0
128.0
128.0
174.0
139.0
139.0
921.0
2.0
551.0
551.0
283.0
0.0
0.0
32.0
991.0
991.0
991.0
232.0
232.0
232.0
232.0
232.0
71.0
71.0
71.0
71.0
579.0
221.0
221.0
221.0
127.0
15.0
146.0
146.0
945.0
93.0
93.0
33.0
33.0
299.0
299.0
166.0
35.0
35.0
3.0
3.0
831.0
831.0
831.0
104.0
104.0
6.0
6.0
320.0
320.0
461.0
461.0
2.0
537.0
537.0
44.0
251.0
251.0
67.0
67.0
861.0
861.0
23.0
113.0
811.0
994.0
34.0
34.0
34.0
126.0
126.0
126.0
126.0
49.0
49.0
21.0
21.0
532.0
232.0
232.0
232.0
80.0
80.0
25.0
25.0
2.0
2.0
2.0
442.0
4.0
4.0
2.0
2.0
209.0
592.0
592.0
104.0
104.0
226.0
0.0
0.0
0.0
813.0
1.0
1.0
205.0
652.0
652.0
652.0
652.0
463.0
463.0
245.0
245.0
245.0
18.0
2.0
2.0
2.0
2.0
781.0
6.0
36.0
36.0
192.0
115.0
458.0
358.0
358.0
358.0
358.0
358.0
239.0
21.0
21.0
21.0
4.0
408.0
408.0
408.0
540.0
111.0
111.0
394.0
394.0
128.0
64.0
238.0
0.0
8.0
8.0
8.0
8.0
823.0
818.0
818.0
818.0
878.0
878.0
126.0
126.0
148.0
148.0
231.0
810.0
810.0
810.0
810.0
810.0
477.0
477.0
350.0
350.0
278.0
388.0
801.0
90.0
33.0
37.0
37.0
53.0
53.0
741.0
741.0
741.0
741.0
741.0
741.0
741.0
741.0
741.0
358.0
358.0
358.0
210.0
10.0
10.0
200.0
200.0
200.0
5.0
5.0
5.0
5.0
5.0
5.0
158.0
158.0
130.0
130.0
757.0
757.0
381.0
381.0
21.0
21.0
21.0
107.0
95.0
2.0
2.0
4.0
4.0
14.0
15.0
594.0
42.0
146.0
146.0
77.0
77.0
337.0
337.0
337.0
296.0
189.0
103.0
103.0
103.0
700.0
559.0
559.0
6.0
106.0
671.0
671.0
671.0
222.0
150.0
280.0
280.0
280.0
966.0
62.0
13.0
87.0
343.0
343.0
0.0
0.0
359.0
259.0
1.0
675.0
675.0
675.0
93.0
93.0
5.0
1.0
71.0
71.0
71.0
71.0
71.0
71.0
218.0
218.0
218.0
871.0
871.0
871.0
62.0
62.0
206.0
206.0
173.0
127.0
33.0
33.0
33.0
38.0
38.0
38.0
38.0
38.0
5.0
5.0
488.0
64.0
64.0
64.0
64.0
7.0
137.0
405.0
201.0
201.0
62.0
62.0
694.0
431.0
431.0
1.0
1.0
8.0
8.0
705.0
152.0
47.0
47.0
478.0
478.0
889.0
889.0
122.0
122.0
122.0
122.0
122.0
437.0
437.0
44.0
31.0
31.0
79.0
79.0
79.0
22.0
22.0
287.0
287.0
8.0
8.0
8.0
347.0
347.0
347.0
6.0
6.0
6.0
6.0
381.0
381.0
68.0
140.0
140.0
140.0
742.0
168.0
168.0
76.0
107.0
107.0
53.0
53.0
53.0
53.0
53.0
64.0
809.0
19.0
929.0
929.0
929.0
313.0
313.0
313.0
343.0
5.0
762.0
762.0
762.0
762.0
781.0
781.0
190.0
190.0
44.0
117.0
117.0
61.0
61.0
61.0
61.0
1.0
405.0
405.0
19.0
19.0
19.0
19.0
148.0
148.0
148.0
242.0
242.0
1.0
1.0
1.0
90.0
90.0
90.0
90.0
18.0
291.0
291.0
175.0
36.0
23.0
23.0
23.0
22.0
287.0
623.0
199.0
186.0
16.0
16.0
140.0
83.0
20.0
20.0
20.0
171.0
171.0
16.0
1.0
483.0
156.0
156.0
482.0
200.0
200.0
123.0
123.0
123.0
123.0
390.0
390.0
500.0
70.0
88.0
88.0
602.0
24.0
24.0
6.0
6.0
257.0
764.0
764.0
764.0
764.0
650.0
347.0
347.0
404.0
8.0
661.0
661.0
661.0
33.0
33.0
906.0
906.0
137.0
137.0
179.0
153.0
153.0
760.0
760.0
760.0
760.0
278.0
278.0
2.0
2.0
373.0
373.0
450.0
450.0
0.0
0.0
0.0
202.0
202.0
202.0
15.0
15.0
0.0
0.0
0.0
0.0
2.0
2.0
2.0
62.0
37.0
37.0
37.0
0.0
0.0
0.0
0.0
48.0
48.0
231.0
231.0
2.0
2.0
2.0
242.0
242.0
414.0
414.0
414.0
340.0
340.0
86.0
86.0
86.0
37.0
37.0
938.0
938.0
278.0
278.0
278.0
278.0
508.0
571.0
571.0
571.0
571.0
597.0
597.0
2.0
2.0
2.0
328.0
18.0
171.0
705.0
200.0
200.0
200.0
200.0
4.0
4.0
4.0
259.0
259.0
866.0
866.0
866.0
831.0
831.0
173.0
173.0
173.0
173.0
173.0
77.0
77.0
118.0
42.0
42.0
210.0
321.0
210.0
210.0
654.0
46.0
689.0
53.0
127.0
592.0
592.0
102.0
102.0
510.0
23.0
307.0
307.0
307.0
39.0
39.0
39.0
39.0
45.0
45.0
127.0
127.0
16.0
25.0
133.0
95.0
833.0
833.0
833.0
833.0
319.0
319.0
506.0
506.0
425.0
582.0
582.0
582.0
582.0
4.0
4.0
1.0
1.0
1.0
437.0
437.0
90.0
3.0
547.0
11.0
11.0
11.0
238.0
238.0
133.0
35.0
271.0
271.0
271.0
271.0
271.0
917.0
917.0
82.0
53.0
53.0
53.0
259.0
15.0
15.0
15.0
15.0
537.0
537.0
537.0
537.0
4.0
4.0
62.0
274.0
274.0
274.0
8.0
8.0
8.0
94.0
94.0
94.0
94.0
94.0
60.0
225.0
155.0
104.0
104.0
779.0
313.0
137.0
137.0
137.0
205.0
259.0
259.0
268.0
268.0
297.0
297.0
297.0
21.0
21.0
21.0
0.0
808.0
808.0
71.0
46.0
46.0
46.0
411.0
411.0
197.0
197.0
361.0
361.0
549.0
549.0
549.0
60.0
60.0
127.0
127.0
58.0
8.0
8.0
8.0
50.0
50.0
96.0
96.0
96.0
47.0
81.0
81.0
81.0
5.0
246.0
843.0
53.0
53.0
53.0
53.0
53.0
84.0
84.0
845.0
251.0
217.0
44.0
126.0
126.0
126.0
126.0
32.0
156.0
156.0
34.0
34.0
425.0
161.0
161.0
161.0
161.0
161.0
858.0
858.0
427.0
53.0
53.0
53.0
121.0
121.0
8.0
452.0
452.0
452.0
70.0
70.0
70.0
254.0
254.0
254.0
7.0
7.0
7.0
79.0
12.0
12.0
12.0
506.0
506.0
506.0
506.0
99.0
99.0
451.0
30.0
30.0
30.0
30.0
506.0
506.0
137.0
137.0
137.0
586.0
54.0
54.0
373.0
471.0
558.0
20.0
547.0
28.0
39.0
39.0
39.0
0.0
0.0
0.0
0.0
115.0
550.0
550.0
550.0
113.0
155.0
155.0
122.0
773.0
773.0
773.0
18.0
18.0
18.0
358.0
358.0
148.0
148.0
7.0
7.0
433.0
341.0
341.0
259.0
259.0
134.0
150.0
808.0
265.0
18.0
343.0
343.0
4.0
6.0
6.0
299.0
299.0
74.0
60.0
60.0
60.0
60.0
58.0
58.0
58.0
22.0
414.0
259.0
259.0
259.0
361.0
361.0
361.0
935.0
6.0
320.0
320.0
320.0
12.0
217.0
217.0
2.0
2.0
85.0
36.0
36.0
18.0
16.0
16.0
16.0
16.0
16.0
16.0
16.0
40.0
40.0
148.0
71.0
71.0
661.0
94.0
94.0
94.0
537.0
44.0
44.0
44.0
224.0
80.0
80.0
80.0
182.0
182.0
182.0
0.0
26.0
26.0
4.0
4.0
905.0
905.0
905.0
4.0
4.0
238.0
62.0
62.0
62.0
62.0
504.0
504.0
504.0
313.0
18.0
13.0
13.0
13.0
13.0
22.0
22.0
22.0
60.0
60.0
15.0
15.0
15.0
994.0
994.0
994.0
18.0
394.0
394.0
394.0
394.0
394.0
394.0
20.0
20.0
435.0
435.0
435.0
433.0
433.0
433.0
123.0
407.0
243.0
243.0
243.0
231.0
231.0
29.0
29.0
1.0
8.0
7.0
7.0
53.0
53.0
53.0
53.0
534.0
534.0
218.0
47.0
47.0
20.0
20.0
20.0
152.0
288.0
87.0
270.0
58.0
58.0
394.0
1.0
1.0
1.0
1.0
1.0
1.0
1.0
506.0
216.0
25.0
25.0
24.0
327.0
327.0
327.0
140.0
575.0
575.0
80.0
80.0
133.0
645.0
38.0
38.0
781.0
118.0
118.0
645.0
645.0
131.0
134.0
134.0
995.0
288.0
288.0
1.0
1.0
103.0
531.0
531.0
531.0
425.0
122.0
157.0
157.0
157.0
133.0
133.0
190.0
190.0
1.0
166.0
166.0
514.0
514.0
514.0
514.0
941.0
941.0
941.0
941.0
689.0
536.0
14.0
14.0
14.0
14.0
486.0
71.0
259.0
13.0
13.0
760.0
401.0
401.0
701.0
98.0
98.0
98.0
98.0
333.0
333.0
113.0
113.0
28.0
0.0
0.0
0.0
0.0
296.0
831.0
63.0
63.0
63.0
179.0
430.0
430.0
430.0
62.0
376.0
376.0
425.0
5.0
39.0
39.0
2.0
2.0
11.0
293.0
293.0
293.0
293.0
293.0
492.0
492.0
492.0
140.0
51.0
17.0
139.0
77.0
77.0
77.0
11.0
425.0
425.0
425.0
425.0
425.0
425.0
593.0
593.0
593.0
2.0
2.0
2.0
3.0
3.0
3.0
3.0
32.0
641.0
14.0
14.0
40.0
40.0
135.0
2.0
367.0
367.0
400.0
400.0
19.0
189.0
362.0
58.0
58.0
659.0
13.0
11.0
11.0
181.0
25.0
376.0
173.0
173.0
19.0
19.0
47.0
47.0
47.0
6.0
6.0
102.0
102.0
525.0
525.0
242.0
242.0
242.0
182.0
290.0
63.0
63.0
109.0
109.0
7.0
7.0
42.0
42.0
500.0
500.0
500.0
232.0
232.0
404.0
3.0
3.0
977.0
119.0
0.0
133.0
977.0
977.0
977.0
0.0
323.0
187.0
78.0
78.0
78.0
38.0
11.0
11.0
11.0
886.0
886.0
134.0
134.0
223.0
150.0
393.0
393.0
393.0
127.0
127.0
127.0
127.0
427.0
427.0
427.0
709.0
709.0
783.0
4.0
173.0
77.0
77.0
533.0
45.0
155.0
155.0
755.0
463.0
463.0
8.0
320.0
320.0
1.0
1.0
1.0
1.0
8.0
8.0
8.0
13.0
532.0
532.0
532.0
532.0
657.0
657.0
111.0
111.0
111.0
168.0
679.0
679.0
6.0
478.0
0.0
0.0
0.0
554.0
554.0
554.0
554.0
554.0
554.0
224.0
224.0
224.0
224.0
650.0
650.0
650.0
303.0
303.0
973.0
29.0
435.0
238.0
238.0
150.0
150.0
118.0
118.0
15.0
15.0
15.0
15.0
15.0
15.0
856.0
4.0
4.0
4.0
101.0
183.0
20.0
20.0
757.0
373.0
373.0
373.0
373.0
400.0
896.0
896.0
896.0
3.0
5.0
5.0
5.0
597.0
597.0
73.0
73.0
249.0
321.0
321.0
321.0
201.0
20.0
200.0
200.0
2.0
40.0
84.0
299.0
299.0
299.0
299.0
299.0
243.0
740.0
966.0
966.0
966.0
208.0
208.0
995.0
200.0
751.0
751.0
751.0
751.0
102.0
102.0
121.0
271.0
271.0
14.0
14.0
53.0
535.0
535.0
535.0
535.0
481.0
481.0
11.0
11.0
661.0
661.0
43.0
43.0
25.0
90.0
90.0
90.0
338.0
906.0
906.0
9.0
1.0
1.0
202.0
299.0
299.0
238.0
238.0
705.0
705.0
151.0
7.0
7.0
7.0
7.0
19.0
19.0
19.0
10.0
10.0
773.0
773.0
773.0
773.0
226.0
174.0
174.0
39.0
15.0
15.0
15.0
134.0
134.0
516.0
516.0
47.0
47.0
47.0
21.0
21.0
651.0
219.0
219.0
219.0
428.0
514.0
31.0
22.0
13.0
4.0
4.0
4.0
208.0
208.0
977.0
185.0
185.0
185.0
185.0
185.0
185.0
185.0
582.0
582.0
39.0
158.0
158.0
625.0
625.0
800.0
800.0
2.0
2.0
2.0
358.0
358.0
170.0
170.0
76.0
1.0
1.0
137.0
0.0
0.0
856.0
236.0
236.0
236.0
77.0
77.0
337.0
0.0
49.0
49.0
30.0
30.0
2.0
2.0
260.0
736.0
736.0
995.0
995.0
995.0
995.0
140.0
140.0
140.0
207.0
207.0
71.0
71.0
41.0
41.0
41.0
860.0
860.0
38.0
2.0
2.0
2.0
2.0
341.0
134.0
209.0
209.0
14.0
14.0
22.0
22.0
22.0
22.0
11.0
122.0
122.0
353.0
353.0
353.0
0.0
0.0
0.0
0.0
0.0
592.0
109.0
109.0
109.0
865.0
0.0
0.0
0.0
278.0
278.0
278.0
278.0
429.0
429.0
429.0
302.0
24.0
24.0
80.0
81.0
81.0
489.0
489.0
833.0
833.0
232.0
232.0
14.0
167.0
175.0
175.0
128.0
128.0
831.0
831.0
831.0
831.0
831.0
187.0
374.0
374.0
374.0
827.0
827.0
827.0
827.0
74.0
74.0
274.0
165.0
156.0
156.0
156.0
77.0
77.0
77.0
7.0
7.0
65.0
65.0
65.0
148.0
448.0
448.0
5.0
5.0
5.0
5.0
995.0
162.0
162.0
162.0
70.0
70.0
15.0
419.0
419.0
478.0
590.0
590.0
0.0
0.0
0.0
2.0
433.0
329.0
597.0
597.0
216.0
216.0
216.0
216.0
977.0
977.0
977.0
8.0
38.0
38.0
27.0
27.0
757.0
757.0
315.0
203.0
540.0
167.0
167.0
8.0
7.0
11.0
11.0
167.0
167.0
21.0
21.0
21.0
5.0
5.0
5.0
5.0
445.0
445.0
728.0
728.0
728.0
728.0
728.0
5.0
5.0
242.0
38.0
192.0
39.0
659.0
401.0
401.0
401.0
856.0
149.0
149.0
312.0
32.0
321.0
17.0
216.0
0.0
26.0
26.0
26.0
131.0
131.0
131.0
131.0
259.0
259.0
8.0
0.0
0.0
154.0
154.0
431.0
431.0
150.0
133.0
825.0
45.0
45.0
179.0
179.0
179.0
2.0
151.0
151.0
480.0
480.0
10.0
733.0
733.0
733.0
0.0
22.0
22.0
22.0
19.0
19.0
19.0
19.0
134.0
207.0
348.0
348.0
348.0
337.0
216.0
216.0
219.0
773.0
22.0
22.0
22.0
22.0
98.0
98.0
98.0
19.0
19.0
19.0
19.0
69.0
806.0
806.0
19.0
19.0
19.0
311.0
134.0
15.0
15.0
15.0
15.0
15.0
4.0
4.0
4.0
757.0
995.0
995.0
183.0
19.0
405.0
405.0
773.0
773.0
0.0
0.0
0.0
216.0
216.0
216.0
367.0
228.0
154.0
48.0
48.0
48.0
343.0
991.0
431.0
431.0
20.0
20.0
216.0
216.0
216.0
216.0
35.0
857.0
728.0
728.0
348.0
0.0
0.0
45.0
45.0
48.0
48.0
2.0
517.0
517.0
517.0
282.0
159.0
126.0
710.0
710.0
3.0
227.0
333.0
333.0
26.0
26.0
145.0
764.0
112.0
211.0
211.0
3.0
3.0
3.0
534.0
140.0
140.0
856.0
77.0
77.0
450.0
0.0
0.0
0.0
0.0
285.0
285.0
285.0
246.0
246.0
246.0
49.0
49.0
812.0
812.0
812.0
10.0
236.0
26.0
313.0
313.0
313.0
16.0
16.0
16.0
3.0
3.0
3.0
2.0
995.0
995.0
995.0
261.0
261.0
431.0
431.0
933.0
933.0
933.0
933.0
6.0
6.0
48.0
168.0
168.0
365.0
365.0
365.0
365.0
365.0
203.0
203.0
592.0
592.0
592.0
18.0
18.0
3.0
17.0
17.0
16.0
209.0
209.0
209.0
384.0
384.0
847.0
847.0
847.0
847.0
122.0
122.0
29.0
242.0
242.0
59.0
59.0
59.0
159.0
79.0
2.0
189.0
189.0
905.0
905.0
650.0
53.0
53.0
53.0
53.0
53.0
541.0
541.0
171.0
171.0
171.0
179.0
146.0
146.0
398.0
43.0
43.0
43.0
228.0
380.0
6.0
6.0
27.0
182.0
2.0
2.0
307.0
307.0
307.0
307.0
221.0
221.0
12.0
12.0
12.0
34.0
34.0
3.0
3.0
3.0
128.0
873.0
873.0
35.0
991.0
991.0
991.0
261.0
856.0
814.0
814.0
814.0
796.0
796.0
796.0
796.0
796.0
796.0
394.0
134.0
134.0
833.0
833.0
833.0
833.0
51.0
51.0
51.0
51.0
793.0
134.0
134.0
327.0
327.0
757.0
757.0
235.0
33.0
33.0
210.0
76.0
389.0
449.0
449.0
677.0
677.0
677.0
216.0
216.0
216.0
147.0
147.0
8.0
8.0
19.0
19.0
19.0
6.0
428.0
754.0
754.0
8.0
195.0
195.0
195.0
477.0
477.0
190.0
157.0
491.0
491.0
491.0
491.0
408.0
408.0
408.0
34.0
34.0
34.0
34.0
164.0
164.0
305.0
850.0
93.0
93.0
388.0
5.0
3.0
393.0
662.0
189.0
189.0
61.0
61.0
61.0
61.0
61.0
431.0
431.0
585.0
585.0
585.0
585.0
215.0
215.0
215.0
19.0
19.0
19.0
19.0
594.0
594.0
77.0
78.0
78.0
0.0
0.0
73.0
348.0
348.0
348.0
483.0
483.0
11.0
4.0
4.0
747.0
747.0
22.0
22.0
22.0
22.0
0.0
0.0
0.0
27.0
481.0
481.0
481.0
127.0
127.0
150.0
150.0
687.0
1.0
478.0
478.0
478.0
478.0
2.0
994.0
675.0
408.0
602.0
602.0
36.0
1.0
1.0
1.0
2.0
274.0
274.0
274.0
329.0
329.0
852.0
852.0
852.0
18.0
18.0
179.0
179.0
179.0
179.0
179.0
7.0
7.0
895.0
895.0
895.0
895.0
102.0
64.0
65.0
810.0
18.0
18.0
18.0
55.0
55.0
55.0
401.0
401.0
401.0
401.0
21.0
21.0
21.0
21.0
657.0
23.0
242.0
60.0
720.0
720.0
720.0
62.0
62.0
62.0
797.0
797.0
797.0
3.0
3.0
109.0
805.0
805.0
805.0
431.0
431.0
431.0
119.0
119.0
18.0
18.0
20.0
20.0
44.0
44.0
44.0
51.0
51.0
51.0
82.0
82.0
82.0
1.0
1.0
478.0
408.0
39.0
24.0
140.0
140.0
12.0
12.0
0.0
0.0
96.0
96.0
256.0
256.0
994.0
62.0
62.0
62.0
53.0
861.0
861.0
861.0
102.0
8.0
8.0
8.0
99.0
99.0
93.0
93.0
93.0
93.0
93.0
93.0
65.0
147.0
147.0
147.0
147.0
3.0
3.0
868.0
153.0
153.0
0.0
0.0
0.0
781.0
781.0
478.0
478.0
295.0
3.0
3.0
14.0
338.0
338.0
338.0
338.0
798.0
798.0
18.0
808.0
313.0
313.0
313.0
948.0
948.0
948.0
948.0
948.0
211.0
257.0
257.0
257.0
257.0
2.0
2.0
22.0
22.0
994.0
994.0
994.0
994.0
994.0
81.0
81.0
358.0
358.0
148.0
900.0
23.0
23.0
0.0
392.0
392.0
810.0
810.0
299.0
299.0
299.0
287.0
287.0
597.0
153.0
153.0
49.0
207.0
216.0
760.0
760.0
760.0
536.0
536.0
15.0
57.0
187.0
187.0
39.0
39.0
173.0
173.0
52.0
26.0
547.0
547.0
547.0
19.0
19.0
19.0
19.0
292.0
292.0
17.0
983.0
62.0
62.0
62.0
32.0
661.0
661.0
661.0
661.0
184.0
592.0
155.0
15.0
14.0
14.0
433.0
2.0
2.0
61.0
61.0
92.0
92.0
92.0
109.0
109.0
109.0
4.0
4.0
168.0
168.0
15.0
268.0
268.0
268.0
944.0
47.0
360.0
360.0
94.0
94.0
362.0
362.0
17.0
166.0
166.0
728.0
728.0
728.0
728.0
728.0
19.0
19.0
19.0
657.0
657.0
27.0
27.0
137.0
35.0
35.0
363.0
363.0
363.0
4.0
4.0
4.0
4.0
387.0
387.0
47.0
608.0
608.0
608.0
608.0
167.0
167.0
400.0
400.0
400.0
400.0
92.0
10.0
200.0
578.0
104.0
104.0
104.0
494.0
494.0
624.0
624.0
18.0
18.0
18.0
13.0
13.0
491.0
491.0
222.0
450.0
7.0
160.0
160.0
320.0
320.0
320.0
320.0
7.0
7.0
7.0
0.0
431.0
94.0
271.0
271.0
190.0
190.0
190.0
742.0
481.0
481.0
481.0
481.0
929.0
929.0
929.0
200.0
282.0
282.0
282.0
392.0
3.0
3.0
0.0
0.0
897.0
435.0
226.0
226.0
226.0
5.0
5.0
666.0
666.0
847.0
86.0
86.0
86.0
86.0
86.0
561.0
561.0
561.0
606.0
7.0
7.0
358.0
358.0
358.0
6.0
6.0
6.0
6.0
850.0
6.0
6.0
6.0
6.0
3.0
3.0
37.0
1.0
1.0
762.0
39.0
39.0
378.0
28.0
82.0
82.0
82.0
12.0
12.0
88.0
88.0
10.0
773.0
773.0
12.0
182.0
182.0
182.0
182.0
7.0
37.0
37.0
37.0
116.0
116.0
481.0
481.0
481.0
134.0
4.0
84.0
5.0
5.0
62.0
404.0
404.0
404.0
184.0
184.0
184.0
46.0
46.0
46.0
46.0
46.0
15.0
15.0
0.0
597.0
62.0
62.0
321.0
479.0
479.0
479.0
5.0
8.0
70.0
70.0
685.0
89.0
89.0
89.0
0.0
0.0
126.0
278.0
278.0
278.0
278.0
148.0
148.0
535.0
535.0
22.0
22.0
468.0
468.0
468.0
19.0
19.0
19.0
354.0
354.0
19.0
677.0
49.0
49.0
158.0
440.0
440.0
440.0
440.0
91.0
736.0
736.0
299.0
308.0
308.0
895.0
895.0
895.0
895.0
420.0
90.0
90.0
90.0
25.0
99.0
99.0
205.0
63.0
63.0
991.0
991.0
190.0
11.0
11.0
481.0
0.0
11.0
11.0
33.0
33.0
741.0
741.0
278.0
278.0
278.0
501.0
501.0
501.0
887.0
519.0
0.0
0.0
0.0
143.0
671.0
45.0
45.0
762.0
762.0
760.0
268.0
50.0
50.0
262.0
262.0
62.0
62.0
62.0
62.0
275.0
275.0
148.0
367.0
321.0
321.0
321.0
321.0
321.0
531.0
531.0
1.0
25.0
271.0
8.0
8.0
0.0
0.0
448.0
448.0
2.0
2.0
2.0
2.0
2.0
2.0
0.0
20.0
20.0
20.0
20.0
20.0
177.0
177.0
7.0
719.0
719.0
288.0
288.0
307.0
307.0
307.0
307.0
307.0
11.0
11.0
53.0
317.0
317.0
0.0
179.0
179.0
179.0
432.0
432.0
431.0
463.0
463.0
463.0
19.0
26.0
632.0
632.0
632.0
161.0
161.0
879.0
879.0
65.0
65.0
65.0
65.0
982.0
982.0
982.0
982.0
430.0
13.0
2.0
2.0
134.0
120.0
137.0
137.0
137.0
178.0
178.0
178.0
178.0
200.0
40.0
652.0
288.0
288.0
288.0
391.0
134.0
134.0
240.0
240.0
240.0
240.0
142.0
142.0
142.0
493.0
13.0
360.0
360.0
360.0
277.0
277.0
323.0
323.0
323.0
958.0
958.0
958.0
958.0
757.0
757.0
865.0
865.0
14.0
14.0
95.0
95.0
95.0
95.0
549.0
549.0
4.0
13.0
106.0
106.0
179.0
154.0
6.0
6.0
6.0
249.0
249.0
249.0
361.0
36.0
36.0
128.0
156.0
94.0
94.0
94.0
94.0
94.0
94.0
778.0
778.0
778.0
28.0
28.0
28.0
2.0
2.0
12.0
12.0
12.0
182.0
182.0
182.0
182.0
136.0
95.0
1.0
1.0
137.0
4.0
134.0
134.0
134.0
134.0
810.0
810.0
58.0
58.0
166.0
558.0
558.0
102.0
850.0
109.0
878.0
878.0
878.0
18.0
43.0
720.0
2.0
292.0
292.0
806.0
806.0
806.0
101.0
101.0
607.0
236.0
236.0
149.0
922.0
922.0
90.0
166.0
12.0
405.0
405.0
37.0
37.0
46.0
173.0
134.0
378.0
378.0
378.0
378.0
106.0
106.0
256.0
625.0
625.0
625.0
381.0
381.0
381.0
450.0
450.0
46.0
61.0
61.0
190.0
608.0
608.0
367.0
381.0
381.0
381.0
15.0
15.0
15.0
156.0
156.0
354.0
19.0
6.0
6.0
6.0
53.0
53.0
53.0
411.0
411.0
411.0
59.0
59.0
27.0
549.0
234.0
392.0
33.0
161.0
161.0
259.0
259.0
11.0
11.0
11.0
70.0
70.0
259.0
71.0
389.0
389.0
2.0
2.0
2.0
2.0
506.0
506.0
506.0
4.0
713.0
81.0
81.0
36.0
259.0
259.0
259.0
104.0
104.0
861.0
861.0
40.0
117.0
782.0
782.0
782.0
632.0
936.0
389.0
389.0
534.0
134.0
134.0
128.0
128.0
809.0
809.0
809.0
142.0
142.0
142.0
142.0
858.0
858.0
86.0
86.0
592.0
287.0
287.0
0.0
0.0
0.0
481.0
481.0
809.0
809.0
167.0
2.0
1.0
0.0
0.0
0.0
93.0
93.0
93.0
93.0
273.0
895.0
15.0
977.0
47.0
47.0
47.0
211.0
22.0
21.0
72.0
72.0
72.0
72.0
35.0
35.0
35.0
425.0
425.0
425.0
425.0
210.0
210.0
121.0
121.0
99.0
37.0
278.0
278.0
278.0
991.0
183.0
49.0
231.0
231.0
632.0
632.0
632.0
632.0
632.0
632.0
19.0
19.0
74.0
425.0
425.0
425.0
280.0
280.0
280.0
1.0
1.0
1.0
4.0
757.0
757.0
16.0
16.0
910.0
910.0
201.0
201.0
201.0
202.0
202.0
0.0
0.0
93.0
93.0
93.0
150.0
150.0
150.0
431.0
0.0
312.0
312.0
22.0
22.0
22.0
22.0
740.0
364.0
99.0
99.0
127.0
127.0
2.0
2.0
104.0
104.0
216.0
216.0
0.0
91.0
343.0
343.0
161.0
161.0
582.0
582.0
45.0
45.0
45.0
45.0
45.0
22.0
22.0
390.0
12.0
825.0
35.0
35.0
35.0
15.0
15.0
426.0
426.0
426.0
228.0
228.0
448.0
0.0
0.0
0.0
474.0
474.0
474.0
191.0
53.0
53.0
53.0
7.0
7.0
22.0
165.0
165.0
718.0
718.0
718.0
267.0
525.0
873.0
873.0
58.0
58.0
491.0
6.0
6.0
242.0
242.0
242.0
547.0
677.0
47.0
47.0
47.0
47.0
47.0
47.0
8.0
8.0
8.0
396.0
152.0
152.0
28.0
28.0
158.0
664.0
664.0
3.0
720.0
741.0
741.0
463.0
463.0
463.0
537.0
537.0
967.0
20.0
20.0
11.0
448.0
448.0
448.0
448.0
61.0
61.0
995.0
995.0
435.0
435.0
435.0
435.0
21.0
21.0
21.0
21.0
21.0
21.0
76.0
35.0
833.0
833.0
18.0
18.0
18.0
638.0
282.0
282.0
207.0
207.0
201.0
201.0
131.0
131.0
131.0
675.0
675.0
675.0
764.0
764.0
803.0
208.0
293.0
512.0
512.0
202.0
202.0
202.0
2.0
2.0
4.0
140.0
140.0
140.0
594.0
594.0
594.0
594.0
190.0
190.0
190.0
190.0
827.0
827.0
310.0
578.0
578.0
578.0
657.0
187.0
8.0
259.0
525.0
525.0
37.0
37.0
7.0
7.0
4.0
161.0
161.0
44.0
44.0
210.0
36.0
36.0
137.0
111.0
95.0
95.0
210.0
698.0
698.0
8.0
216.0
2.0
500.0
118.0
118.0
18.0
18.0
134.0
134.0
134.0
8.0
173.0
173.0
224.0
20.0
20.0
149.0
149.0
2.0
2.0
2.0
2.0
951.0
951.0
951.0
951.0
541.0
53.0
397.0
397.0
397.0
111.0
111.0
343.0
343.0
343.0
14.0
14.0
204.0
204.0
622.0
315.0
315.0
240.0
240.0
240.0
240.0
396.0
396.0
53.0
53.0
53.0
13.0
878.0
878.0
878.0
37.0
37.0
37.0
37.0
52.0
128.0
139.0
139.0
218.0
218.0
141.0
141.0
30.0
30.0
30.0
256.0
256.0
256.0
26.0
73.0
73.0
73.0
25.0
155.0
155.0
155.0
155.0
155.0
950.0
19.0
290.0
185.0
185.0
260.0
260.0
147.0
147.0
147.0
147.0
8.0
48.0
588.0
588.0
448.0
448.0
448.0
448.0
134.0
578.0
578.0
578.0
578.0
385.0
385.0
632.0
632.0
632.0
26.0
26.0
195.0
195.0
195.0
966.0
966.0
17.0
17.0
17.0
170.0
236.0
995.0
995.0
995.0
236.0
5.0
224.0
224.0
224.0
751.0
0.0
0.0
0.0
77.0
77.0
270.0
270.0
270.0
140.0
140.0
140.0
308.0
308.0
308.0
308.0
51.0
376.0
0.0
109.0
7.0
7.0
7.0
212.0
212.0
212.0
212.0
12.0
118.0
118.0
197.0
197.0
956.0
956.0
956.0
520.0
47.0
47.0
856.0
856.0
715.0
715.0
17.0
17.0
17.0
11.0
448.0
320.0
328.0
328.0
328.0
747.0
279.0
279.0
259.0
259.0
259.0
2.0
2.0
77.0
77.0
922.0
0.0
701.0
701.0
550.0
102.0
102.0
277.0
883.0
883.0
23.0
0.0
0.0
0.0
183.0
183.0
183.0
12.0
12.0
12.0
12.0
8.0
8.0
4.0
4.0
25.0
25.0
173.0
4.0
4.0
132.0
132.0
17.0
17.0
17.0
501.0
10.0
2.0
288.0
288.0
270.0
23.0
23.0
23.0
13.0
13.0
307.0
307.0
307.0
307.0
307.0
155.0
155.0
155.0
22.0
311.0
311.0
311.0
311.0
0.0
0.0
19.0
19.0
505.0
671.0
671.0
671.0
35.0
147.0
147.0
1.0
14.0
14.0
994.0
305.0
37.0
37.0
7.0
7.0
7.0
431.0
393.0
810.0
810.0
810.0
9.0
9.0
50.0
50.0
50.0
50.0
50.0
649.0
8.0
8.0
8.0
812.0
812.0
47.0
47.0
874.0
874.0
874.0
36.0
36.0
36.0
590.0
21.0
21.0
160.0
160.0
2.0
2.0
2.0
2.0
0.0
0.0
0.0
0.0
0.0
0.0
13.0
13.0
13.0
24.0
256.0
256.0
256.0
49.0
49.0
778.0
778.0
6.0
6.0
6.0
6.0
287.0
99.0
99.0
400.0
400.0
400.0
400.0
232.0
86.0
86.0
86.0
86.0
586.0
586.0
3.0
3.0
60.0
157.0
157.0
149.0
149.0
149.0
536.0
536.0
536.0
248.0
248.0
361.0
361.0
361.0
361.0
276.0
276.0
39.0
358.0
358.0
818.0
818.0
0.0
0.0
122.0
1.0
210.0
210.0
994.0
994.0
994.0
414.0
414.0
414.0
8.0
90.0
90.0
982.0
982.0
982.0
17.0
7.0
7.0
109.0
302.0
302.0
302.0
156.0
195.0
195.0
134.0
134.0
134.0
216.0
216.0
216.0
242.0
242.0
27.0
115.0
338.0
355.0
355.0
143.0
143.0
143.0
143.0
46.0
337.0
396.0
396.0
7.0
53.0
53.0
941.0
73.0
4.0
401.0
401.0
269.0
269.0
245.0
362.0
2.0
33.0
33.0
142.0
941.0
25.0
109.0
242.0
242.0
1.0
1.0
1.0
1.0
23.0
239.0
239.0
657.0
405.0
405.0
405.0
313.0
387.0
483.0
53.0
53.0
53.0
53.0
16.0
16.0
384.0
384.0
681.0
26.0
26.0
26.0
68.0
68.0
38.0
38.0
38.0
852.0
1.0
1.0
994.0
994.0
27.0
27.0
514.0
189.0
189.0
189.0
586.0
8.0
8.0
8.0
64.0
64.0
139.0
139.0
139.0
139.0
139.0
915.0
915.0
583.0
139.0
139.0
139.0
54.0
54.0
230.0
41.0
27.0
27.0
27.0
68.0
68.0
86.0
114.0
29.0
29.0
38.0
38.0
31.0
31.0
31.0
452.0
291.0
500.0
46.0
46.0
140.0
433.0
71.0
71.0
71.0
71.0
71.0
71.0
23.0
450.0
450.0
19.0
33.0
58.0
179.0
132.0
20.0
868.0
868.0
868.0
868.0
868.0
632.0
192.0
404.0
404.0
404.0
404.0
21.0
21.0
21.0
21.0
113.0
113.0
113.0
113.0
128.0
128.0
702.0
702.0
37.0
37.0
340.0
11.0
11.0
133.0
995.0
390.0
390.0
390.0
390.0
656.0
622.0
536.0
632.0
632.0
632.0
632.0
517.0
517.0
517.0
517.0
547.0
547.0
547.0
179.0
134.0
134.0
134.0
134.0
150.0
150.0
27.0
27.0
33.0
33.0
33.0
134.0
134.0
425.0
338.0
261.0
54.0
54.0
54.0
104.0
104.0
661.0
2.0
2.0
117.0
117.0
10.0
10.0
506.0
506.0
78.0
78.0
78.0
78.0
86.0
86.0
381.0
98.0
6.0
6.0
6.0
6.0
49.0
49.0
49.0
22.0
22.0
148.0
148.0
148.0
12.0
0.0
0.0
145.0
145.0
145.0
145.0
246.0
246.0
20.0
404.0
414.0
414.0
1.0
1.0
2.0
2.0
2.0
242.0
242.0
242.0
3.0
3.0
46.0
179.0
512.0
512.0
512.0
865.0
84.0
84.0
84.0
168.0
168.0
200.0
183.0
183.0
43.0
43.0
299.0
299.0
425.0
238.0
4.0
134.0
134.0
104.0
104.0
11.0
11.0
11.0
11.0
492.0
549.0
549.0
549.0
48.0
77.0
32.0
182.0
182.0
137.0
137.0
137.0
137.0
137.0
137.0
71.0
147.0
185.0
270.0
270.0
532.0
532.0
15.0
15.0
15.0
15.0
15.0
101.0
101.0
101.0
762.0
70.0
3.0
361.0
361.0
661.0
84.0
84.0
26.0
13.0
13.0
64.0
64.0
248.0
248.0
11.0
1.0
1.0
6.0
6.0
433.0
433.0
28.0
873.0
873.0
558.0
558.0
558.0
558.0
656.0
656.0
4.0
274.0
274.0
19.0
74.0
74.0
348.0
348.0
348.0
13.0
13.0
52.0
307.0
307.0
307.0
93.0
93.0
458.0
458.0
53.0
53.0
53.0
53.0
19.0
61.0
61.0
191.0
134.0
94.0
263.0
263.0
299.0
299.0
338.0
338.0
338.0
338.0
210.0
210.0
88.0
88.0
590.0
590.0
590.0
590.0
337.0
20.0
20.0
21.0
21.0
21.0
224.0
224.0
191.0
191.0
50.0
50.0
50.0
33.0
33.0
51.0
51.0
51.0
507.0
507.0
507.0
157.0
157.0
96.0
96.0
96.0
895.0
895.0
895.0
53.0
53.0
53.0
53.0
53.0
182.0
158.0
158.0
838.0
135.0
17.0
189.0
189.0
189.0
7.0
7.0
7.0
128.0
856.0
856.0
856.0
856.0
123.0
39.0
39.0
510.0
30.0
30.0
30.0
147.0
244.0
244.0
6.0
6.0
209.0
53.0
53.0
18.0
18.0
18.0
856.0
856.0
856.0
0.0
0.0
22.0
343.0
343.0
36.0
267.0
135.0
3.0
3.0
1.0
1.0
1.0
25.0
25.0
218.0
218.0
218.0
2.0
242.0
242.0
448.0
448.0
448.0
448.0
448.0
6.0
20.0
161.0
242.0
398.0
176.0
176.0
176.0
14.0
14.0
14.0
405.0
27.0
27.0
27.0
702.0
702.0
702.0
162.0
162.0
162.0
162.0
162.0
2.0
2.0
17.0
2.0
2.0
582.0
582.0
582.0
387.0
387.0
0.0
0.0
831.0
858.0
858.0
680.0
680.0
680.0
203.0
191.0
191.0
137.0
674.0
674.0
425.0
425.0
191.0
47.0
221.0
28.0
113.0
104.0
104.0
86.0
185.0
185.0
185.0
146.0
146.0
146.0
146.0
451.0
451.0
9.0
104.0
76.0
76.0
760.0
431.0
53.0
53.0
53.0
825.0
825.0
70.0
70.0
251.0
427.0
427.0
427.0
173.0
1.0
1.0
1.0
350.0
350.0
216.0
216.0
216.0
671.0
393.0
53.0
53.0
7.0
7.0
7.0
7.0
7.0
7.0
70.0
70.0
173.0
173.0
481.0
380.0
380.0
2.0
2.0
344.0
534.0
534.0
534.0
534.0
32.0
46.0
578.0
578.0
578.0
31.0
31.0
31.0
290.0
290.0
290.0
2.0
2.0
2.0
2.0
25.0
25.0
25.0
67.0
291.0
291.0
291.0
256.0
311.0
311.0
311.0
170.0
35.0
35.0
640.0
293.0
29.0
8.0
8.0
0.0
0.0
0.0
0.0
133.0
133.0
133.0
459.0
1.0
30.0
30.0
2.0
2.0
18.0
257.0
257.0
23.0
23.0
732.0
732.0
732.0
732.0
812.0
812.0
812.0
812.0
812.0
427.0
427.0
427.0
192.0
192.0
192.0
868.0
656.0
710.0
494.0
494.0
494.0
657.0
238.0
238.0
238.0
757.0
288.0
288.0
13.0
13.0
1.0
1.0
11.0
34.0
34.0
34.0
34.0
34.0
228.0
217.0
217.0
217.0
217.0
217.0
361.0
361.0
361.0
361.0
210.0
649.0
649.0
22.0
22.0
22.0
2.0
15.0
4.0
37.0
20.0
20.0
640.0
481.0
481.0
202.0
0.0
2.0
2.0
2.0
102.0
102.0
1.0
1.0
20.0
315.0
315.0
315.0
315.0
315.0
141.0
141.0
871.0
0.0
86.0
86.0
269.0
269.0
269.0
269.0
269.0
431.0
431.0
431.0
381.0
381.0
578.0
578.0
578.0
6.0
322.0
367.0
317.0
317.0
470.0
470.0
228.0
742.0
0.0
35.0
301.0
301.0
3.0
3.0
3.0
218.0
218.0
218.0
218.0
767.0
20.0
5.0
165.0
193.0
485.0
485.0
485.0
47.0
47.0
47.0
210.0
210.0
210.0
210.0
104.0
664.0
664.0
664.0
224.0
224.0
392.0
2.0
6.0
773.0
675.0
675.0
675.0
675.0
936.0
936.0
936.0
936.0
661.0
661.0
18.0
18.0
94.0
94.0
3.0
833.0
17.0
533.0
533.0
90.0
90.0
90.0
245.0
245.0
53.0
53.0
53.0
53.0
2.0
2.0
2.0
2.0
151.0
151.0
151.0
481.0
683.0
683.0
683.0
683.0
683.0
109.0
109.0
109.0
433.0
433.0
433.0
62.0
62.0
62.0
62.0
178.0
178.0
0.0
0.0
654.0
675.0
64.0
347.0
4.0
4.0
4.0
0.0
140.0
140.0
140.0
168.0
6.0
922.0
154.0
154.0
404.0
594.0
594.0
594.0
22.0
22.0
22.0
22.0
249.0
249.0
81.0
81.0
81.0
53.0
53.0
53.0
295.0
295.0
504.0
504.0
504.0
17.0
17.0
165.0
16.0
16.0
8.0
569.0
53.0
80.0
80.0
1.0
393.0
29.0
408.0
408.0
408.0
10.0
464.0
63.0
373.0
373.0
33.0
33.0
86.0
86.0
86.0
540.0
540.0
11.0
11.0
11.0
191.0
852.0
852.0
34.0
34.0
34.0
2.0
157.0
157.0
674.0
811.0
675.0
675.0
833.0
139.0
139.0
139.0
183.0
183.0
44.0
44.0
44.0
3.0
0.0
0.0
0.0
14.0
14.0
4.0
4.0
4.0
38.0
38.0
38.0
661.0
661.0
661.0
661.0
661.0
376.0
4.0
715.0
715.0
517.0
448.0
448.0
448.0
594.0
594.0
90.0
1.0
540.0
506.0
569.0
58.0
602.0
602.0
285.0
285.0
285.0
285.0
16.0
16.0
796.0
796.0
33.0
33.0
292.0
760.0
38.0
38.0
38.0
38.0
38.0
6.0
6.0
433.0
433.0
433.0
433.0
433.0
20.0
20.0
0.0
0.0
0.0
135.0
135.0
77.0
124.0
124.0
124.0
124.0
124.0
396.0
396.0
62.0
62.0
478.0
478.0
478.0
478.0
866.0
866.0
866.0
216.0
17.0
17.0
3.0
3.0
686.0
432.0
432.0
432.0
432.0
534.0
534.0
550.0
550.0
478.0
674.0
15.0
0.0
666.0
850.0
905.0
905.0
22.0
37.0
720.0
8.0
8.0
212.0
212.0
212.0
37.0
37.0
166.0
148.0
148.0
148.0
148.0
223.0
728.0
736.0
736.0
736.0
905.0
905.0
905.0
60.0
60.0
60.0
60.0
60.0
226.0
226.0
226.0
13.0
13.0
13.0
23.0
23.0
23.0
23.0
878.0
878.0
583.0
594.0
205.0
11.0
11.0
398.0
398.0
398.0
398.0
74.0
74.0
74.0
16.0
16.0
16.0
736.0
736.0
248.0
176.0
587.0
871.0
871.0
191.0
191.0
376.0
376.0
20.0
5.0
5.0
2.0
63.0
20.0
874.0
874.0
874.0
514.0
602.0
348.0
348.0
348.0
348.0
104.0
104.0
104.0
226.0
274.0
274.0
274.0
8.0
283.0
283.0
481.0
481.0
481.0
796.0
796.0
796.0
796.0
504.0
504.0
504.0
134.0
64.0
64.0
42.0
18.0
18.0
18.0
18.0
90.0
90.0
0.0
0.0
218.0
218.0
93.0
93.0
93.0
219.0
219.0
219.0
219.0
219.0
86.0
400.0
400.0
293.0
293.0
18.0
18.0
18.0
298.0
48.0
48.0
11.0
276.0
4.0
2.0
37.0
37.0
37.0
19.0
19.0
268.0
268.0
5.0
5.0
5.0
242.0
58.0
58.0
58.0
17.0
0.0
0.0
0.0
189.0
21.0
21.0
21.0
21.0
53.0
2.0
238.0
1.0
1.0
1.0
1.0
1.0
33.0
33.0
33.0
33.0
361.0
361.0
88.0
25.0
25.0
594.0
941.0
941.0
941.0
941.0
941.0
810.0
810.0
278.0
278.0
278.0
41.0
425.0
7.0
7.0
7.0
125.0
125.0
5.0
685.0
685.0
685.0
685.0
674.0
674.0
809.0
90.0
90.0
90.0
6.0
6.0
6.0
6.0
39.0
39.0
134.0
134.0
134.0
333.0
333.0
582.0
287.0
287.0
287.0
185.0
20.0
20.0
20.0
757.0
781.0
31.0
31.0
31.0
13.0
13.0
338.0
338.0
362.0
362.0
81.0
279.0
58.0
58.0
760.0
8.0
80.0
3.0
3.0
708.0
431.0
140.0
140.0
18.0
18.0
757.0
757.0
757.0
831.0
388.0
388.0
433.0
433.0
675.0
130.0
130.0
130.0
130.0
130.0
130.0
11.0
37.0
134.0
134.0
63.0
167.0
343.0
8.0
8.0
239.0
133.0
190.0
190.0
512.0
512.0
512.0
5.0
5.0
63.0
63.0
63.0
63.0
24.0
24.0
24.0
24.0
17.0
150.0
150.0
544.0
544.0
0.0
0.0
0.0
10.0
10.0
450.0
450.0
550.0
550.0
550.0
398.0
398.0
398.0
398.0
463.0
51.0
51.0
51.0
51.0
15.0
15.0
977.0
977.0
992.0
2.0
2.0
19.0
19.0
19.0
2.0
282.0
242.0
102.0
102.0
102.0
19.0
19.0
742.0
742.0
358.0
358.0
358.0
518.0
518.0
280.0
280.0
3.0
3.0
470.0
390.0
11.0
11.0
11.0
11.0
34.0
34.0
34.0
34.0
6.0
58.0
58.0
53.0
113.0
113.0
10.0
10.0
10.0
2.0
189.0
109.0
0.0
11.0
11.0
11.0
11.0
95.0
95.0
414.0
1.0
242.0
400.0
400.0
400.0
400.0
393.0
393.0
393.0
8.0
8.0
173.0
77.0
148.0
148.0
139.0
45.0
77.0
77.0
77.0
77.0
4.0
400.0
400.0
205.0
141.0
394.0
662.0
662.0
35.0
338.0
259.0
259.0
6.0
6.0
535.0
535.0
547.0
547.0
547.0
547.0
547.0
547.0
810.0
810.0
7.0
285.0
285.0
285.0
285.0
365.0
216.0
216.0
242.0
488.0
298.0
298.0
376.0
140.0
140.0
140.0
544.0
22.0
22.0
19.0
19.0
19.0
27.0
27.0
46.0
155.0
155.0
155.0
254.0
254.0
53.0
53.0
329.0
329.0
329.0
71.0
71.0
13.0
13.0
40.0
132.0
132.0
132.0
885.0
885.0
248.0
675.0
675.0
675.0
344.0
344.0
344.0
344.0
344.0
36.0
36.0
73.0
73.0
994.0
16.0
16.0
2.0
2.0
2.0
689.0
689.0
861.0
246.0
246.0
246.0
246.0
246.0
62.0
259.0
259.0
541.0
14.0
14.0
14.0
87.0
87.0
226.0
226.0
90.0
90.0
15.0
335.0
335.0
430.0
861.0
861.0
477.0
26.0
99.0
99.0
2.0
2.0
313.0
90.0
69.0
69.0
494.0
494.0
494.0
736.0
19.0
19.0
11.0
11.0
540.0
159.0
3.0
3.0
3.0
3.0
3.0
3.0
6.0
2.0
2.0
2.0
500.0
500.0
888.0
888.0
269.0
269.0
1.0
319.0
0.0
0.0
82.0
82.0
82.0
1.0
1.0
8.0
8.0
847.0
4.0
4.0
18.0
18.0
51.0
131.0
407.0
407.0
79.0
234.0
234.0
127.0
127.0
324.0
324.0
343.0
343.0
343.0
343.0
343.0
45.0
45.0
290.0
115.0
363.0
363.0
210.0
210.0
395.0
85.0
51.0
27.0
27.0
77.0
492.0
7.0
7.0
7.0
7.0
753.0
753.0
753.0
753.0
59.0
23.0
23.0
80.0
161.0
437.0
227.0
202.0
202.0
202.0
202.0
202.0
321.0
321.0
1.0
6.0
6.0
6.0
6.0
151.0
151.0
151.0
1.0
37.0
37.0
139.0
547.0
547.0
420.0
420.0
831.0
831.0
831.0
657.0
302.0
302.0
291.0
11.0
11.0
861.0
3.0
3.0
3.0
3.0
662.0
662.0
708.0
708.0
708.0
708.0
139.0
139.0
139.0
394.0
7.0
7.0
134.0
134.0
151.0
151.0
278.0
278.0
3.0
84.0
84.0
84.0
950.0
215.0
215.0
456.0
456.0
427.0
427.0
427.0
427.0
5.0
5.0
157.0
73.0
139.0
139.0
139.0
291.0
425.0
189.0
189.0
189.0
287.0
287.0
287.0
327.0
327.0
16.0
16.0
16.0
18.0
18.0
18.0
155.0
155.0
964.0
2.0
2.0
2.0
2.0
44.0
192.0
192.0
192.0
287.0
825.0
825.0
825.0
401.0
401.0
958.0
958.0
958.0
958.0
958.0
958.0
71.0
71.0
71.0
68.0
68.0
68.0
936.0
936.0
141.0
12.0
12.0
12.0
991.0
109.0
109.0
159.0
118.0
118.0
118.0
343.0
208.0
208.0
208.0
12.0
273.0
273.0
146.0
146.0
445.0
99.0
505.0
505.0
808.0
381.0
20.0
534.0
157.0
22.0
22.0
22.0
22.0
23.0
32.0
14.0
399.0
399.0
176.0
176.0
176.0
176.0
102.0
102.0
102.0
102.0
517.0
517.0
517.0
38.0
212.0
212.0
136.0
28.0
28.0
19.0
19.0
211.0
211.0
211.0
53.0
53.0
430.0
430.0
430.0
218.0
218.0
408.0
15.0
481.0
481.0
189.0
171.0
507.0
507.0
0.0
2.0
2.0
322.0
322.0
173.0
173.0
385.0
385.0
385.0
385.0
860.0
860.0
278.0
327.0
327.0
4.0
344.0
344.0
344.0
126.0
0.0
0.0
431.0
23.0
13.0
13.0
666.0
10.0
10.0
122.0
2.0
2.0
2.0
45.0
45.0
186.0
822.0
586.0
192.0
192.0
536.0
448.0
425.0
425.0
425.0
481.0
315.0
516.0
516.0
17.0
17.0
49.0
335.0
335.0
8.0
8.0
65.0
65.0
65.0
328.0
328.0
328.0
298.0
298.0
470.0
71.0
569.0
569.0
569.0
803.0
803.0
803.0
4.0
311.0
27.0
27.0
27.0
27.0
3.0
3.0
977.0
977.0
358.0
7.0
231.0
231.0
231.0
231.0
26.0
26.0
21.0
3.0
3.0
183.0
183.0
139.0
139.0
139.0
174.0
174.0
362.0
362.0
8.0
8.0
8.0
9.0
95.0
95.0
95.0
95.0
95.0
274.0
274.0
376.0
376.0
2.0
2.0
329.0
378.0
378.0
858.0
858.0
858.0
906.0
36.0
456.0
456.0
4.0
461.0
461.0
205.0
205.0
242.0
79.0
319.0
319.0
319.0
155.0
365.0
33.0
33.0
61.0
719.0
719.0
517.0
517.0
236.0
236.0
200.0
36.0
36.0
36.0
347.0
347.0
814.0
814.0
494.0
43.0
43.0
818.0
818.0
425.0
150.0
150.0
293.0
403.0
403.0
403.0
183.0
183.0
183.0
28.0
28.0
28.0
18.0
18.0
18.0
37.0
37.0
17.0
271.0
271.0
271.0
320.0
322.0
44.0
44.0
77.0
517.0
517.0
361.0
361.0
492.0
340.0
347.0
347.0
1.0
11.0
437.0
437.0
99.0
99.0
99.0
99.0
437.0
437.0
437.0
182.0
661.0
661.0
48.0
88.0
88.0
135.0
135.0
9.0
9.0
9.0
122.0
122.0
14.0
4.0
109.0
847.0
847.0
2.0
2.0
2.0
18.0
18.0
641.0
641.0
641.0
641.0
2.0
698.0
698.0
485.0
485.0
485.0
4.0
37.0
37.0
37.0
78.0
78.0
78.0
78.0
341.0
341.0
41.0
41.0
292.0
292.0
292.0
889.0
147.0
102.0
102.0
19.0
150.0
150.0
6.0
6.0
6.0
448.0
20.0
20.0
8.0
8.0
8.0
432.0
432.0
432.0
4.0
4.0
994.0
994.0
994.0
994.0
53.0
53.0
53.0
7.0
82.0
82.0
27.0
27.0
27.0
313.0
569.0
407.0
407.0
407.0
534.0
534.0
47.0
47.0
209.0
209.0
49.0
49.0
0.0
573.0
16.0
16.0
134.0
288.0
288.0
536.0
2.0
360.0
425.0
72.0
236.0
781.0
124.0
124.0
79.0
358.0
401.0
401.0
6.0
6.0
169.0
7.0
7.0
282.0
282.0
282.0
1.0
232.0
232.0
608.0
608.0
149.0
149.0
149.0
547.0
547.0
547.0
260.0
299.0
664.0
664.0
664.0
664.0
664.0
664.0
355.0
355.0
355.0
355.0
355.0
45.0
45.0
45.0
25.0
25.0
1.0
1.0
1.0
14.0
14.0
205.0
594.0
13.0
13.0
747.0
747.0
136.0
136.0
683.0
683.0
887.0
887.0
133.0
133.0
133.0
133.0
861.0
474.0
126.0
126.0
133.0
133.0
133.0
133.0
818.0
818.0
553.0
553.0
553.0
142.0
142.0
506.0
506.0
506.0
84.0
84.0
84.0
2.0
7.0
7.0
7.0
7.0
274.0
296.0
727.0
727.0
541.0
407.0
407.0
407.0
407.0
249.0
249.0
249.0
249.0
249.0
257.0
257.0
50.0
109.0
109.0
109.0
109.0
1.0
1.0
1.0
1.0
63.0
63.0
63.0
63.0
63.0
63.0
63.0
63.0
5.0
5.0
71.0
71.0
71.0
811.0
811.0
77.0
77.0
77.0
856.0
856.0
713.0
713.0
5.0
5.0
135.0
135.0
246.0
246.0
47.0
47.0
47.0
263.0
263.0
120.0
50.0
514.0
514.0
51.0
687.0
68.0
68.0
68.0
68.0
68.0
94.0
47.0
47.0
47.0
104.0
104.0
413.0
69.0
69.0
69.0
69.0
190.0
675.0
6.0
6.0
594.0
12.0
12.0
12.0
20.0
158.0
158.0
276.0
276.0
276.0
15.0
15.0
146.0
146.0
11.0
396.0
396.0
142.0
142.0
142.0
211.0
23.0
23.0
23.0
500.0
500.0
26.0
52.0
5.0
183.0
183.0
36.0
36.0
4.0
0.0
0.0
0.0
53.0
121.0
173.0
173.0
173.0
12.0
12.0
871.0
871.0
871.0
0.0
42.0
42.0
42.0
42.0
42.0
42.0
101.0
740.0
740.0
0.0
53.0
256.0
0.0
69.0
63.0
63.0
433.0
433.0
736.0
74.0
74.0
305.0
305.0
305.0
45.0
425.0
210.0
12.0
12.0
12.0
12.0
23.0
23.0
23.0
24.0
24.0
873.0
9.0
9.0
9.0
9.0
15.0
15.0
15.0
15.0
0.0
448.0
889.0
889.0
889.0
535.0
104.0
20.0
20.0
257.0
257.0
62.0
62.0
62.0
2.0
2.0
2.0
152.0
512.0
535.0
118.0
118.0
195.0
195.0
868.0
868.0
868.0
868.0
164.0
7.0
24.0
425.0
796.0
796.0
15.0
15.0
398.0
72.0
72.0
431.0
431.0
217.0
217.0
217.0
217.0
217.0
49.0
0.0
0.0
0.0
0.0
367.0
367.0
674.0
0.0
82.0
82.0
400.0
400.0
400.0
847.0
847.0
847.0
185.0
37.0
323.0
1.0
1.0
115.0
508.0
299.0
123.0
123.0
123.0
6.0
6.0
732.0
801.0
801.0
801.0
801.0
801.0
137.0
137.0
236.0
831.0
227.0
227.0
227.0
131.0
131.0
84.0
3.0
3.0
3.0
431.0
431.0
78.0
94.0
94.0
94.0
94.0
200.0
200.0
90.0
90.0
14.0
15.0
15.0
15.0
671.0
2.0
2.0
2.0
396.0
396.0
657.0
485.0
485.0
485.0
485.0
122.0
122.0
122.0
118.0
118.0
135.0
590.0
590.0
590.0
404.0
404.0
404.0
404.0
720.0
720.0
8.0
0.0
0.0
0.0
431.0
431.0
67.0
67.0
67.0
8.0
8.0
2.0
63.0
63.0
832.0
191.0
686.0
35.0
238.0
238.0
238.0
238.0
238.0
238.0
42.0
42.0
133.0
133.0
133.0
242.0
242.0
242.0
3.0
3.0
12.0
12.0
12.0
12.0
886.0
565.0
565.0
36.0
36.0
130.0
130.0
130.0
613.0
343.0
718.0
718.0
718.0
718.0
26.0
132.0
687.0
687.0
18.0
18.0
27.0
27.0
27.0
38.0
38.0
38.0
4.0
4.0
390.0
506.0
506.0
506.0
506.0
90.0
90.0
90.0
90.0
99.0
99.0
99.0
4.0
18.0
3.0
133.0
133.0
328.0
328.0
328.0
328.0
267.0
43.0
43.0
6.0
6.0
189.0
189.0
500.0
500.0
952.0
952.0
20.0
20.0
10.0
10.0
10.0
10.0
221.0
259.0
259.0
259.0
15.0
15.0
827.0
357.0
2.0
268.0
268.0
268.0
1.0
13.0
13.0
52.0
52.0
62.0
62.0
62.0
2.0
32.0
32.0
32.0
116.0
116.0
36.0
36.0
0.0
0.0
0.0
4.0
24.0
24.0
24.0
48.0
242.0
242.0
242.0
242.0
242.0
288.0
288.0
288.0
0.0
0.0
804.0
804.0
804.0
804.0
804.0
517.0
517.0
517.0
70.0
70.0
70.0
46.0
46.0
46.0
145.0
145.0
189.0
189.0
234.0
79.0
79.0
257.0
569.0
14.0
14.0
14.0
14.0
14.0
19.0
19.0
19.0
26.0
396.0
811.0
811.0
6.0
6.0
191.0
9.0
9.0
249.0
249.0
249.0
249.0
4.0
4.0
7.0
7.0
4.0
290.0
290.0
290.0
825.0
607.0
391.0
157.0
903.0
558.0
400.0
400.0
217.0
217.0
217.0
217.0
217.0
35.0
35.0
35.0
35.0
4.0
452.0
452.0
84.0
84.0
84.0
84.0
35.0
257.0
55.0
55.0
93.0
93.0
93.0
4.0
4.0
4.0
500.0
257.0
107.0
10.0
994.0
191.0
191.0
5.0
5.0
274.0
263.0
578.0
578.0
578.0
578.0
10.0
191.0
191.0
796.0
347.0
991.0
991.0
748.0
748.0
861.0
861.0
348.0
348.0
348.0
348.0
348.0
814.0
814.0
833.0
833.0
833.0
850.0
584.0
584.0
584.0
584.0
584.0
5.0
5.0
29.0
29.0
21.0
509.0
25.0
25.0
305.0
305.0
150.0
150.0
150.0
592.0
592.0
260.0
260.0
680.0
154.0
154.0
661.0
661.0
661.0
10.0
10.0
10.0
55.0
55.0
55.0
55.0
257.0
38.0
24.0
24.0
189.0
344.0
808.0
808.0
218.0
104.0
36.0
185.0
185.0
185.0
185.0
210.0
425.0
425.0
202.0
202.0
202.0
202.0
202.0
705.0
705.0
41.0
7.0
7.0
94.0
129.0
129.0
129.0
129.0
569.0
569.0
569.0
569.0
35.0
149.0
149.0
149.0
73.0
73.0
32.0
32.0
753.0
753.0
367.0
841.0
40.0
340.0
340.0
340.0
13.0
827.0
28.0
210.0
210.0
210.0
152.0
152.0
299.0
299.0
226.0
226.0
8.0
18.0
18.0
18.0
18.0
901.0
180.0
683.0
6.0
632.0
632.0
632.0
8.0
411.0
1.0
299.0
10.0
10.0
10.0
494.0
494.0
494.0
36.0
36.0
468.0
468.0
468.0
967.0
741.0
11.0
2.0
121.0
121.0
121.0
121.0
20.0
20.0
44.0
44.0
44.0
23.0
534.0
534.0
262.0
451.0
451.0
451.0
451.0
239.0
239.0
239.0
239.0
239.0
5.0
5.0
5.0
2.0
2.0
104.0
104.0
1.0
1.0
118.0
118.0
118.0
671.0
671.0
185.0
264.0
264.0
264.0
128.0
128.0
32.0
224.0
425.0
425.0
425.0
21.0
536.0
2.0
174.0
174.0
11.0
13.0
13.0
1.0
1.0
1.0
1.0
1.0
76.0
76.0
25.0
40.0
40.0
33.0
445.0
445.0
445.0
445.0
445.0
398.0
398.0
398.0
456.0
23.0
23.0
23.0
283.0
86.0
86.0
86.0
86.0
288.0
288.0
288.0
210.0
2.0
2.0
2.0
77.0
77.0
77.0
134.0
4.0
164.0
164.0
247.0
247.0
247.0
736.0
506.0
506.0
506.0
506.0
2.0
2.0
130.0
550.0
18.0
18.0
0.0
4.0
4.0
134.0
134.0
779.0
779.0
136.0
136.0
97.0
355.0
355.0
442.0
62.0
62.0
62.0
61.0
61.0
179.0
825.0
5.0
23.0
158.0
158.0
19.0
19.0
19.0
6.0
6.0
20.0
20.0
20.0
260.0
554.0
182.0
720.0
720.0
720.0
25.0
25.0
190.0
633.0
633.0
93.0
93.0
71.0
20.0
20.0
20.0
241.0
142.0
142.0
287.0
742.0
831.0
831.0
5.0
5.0
287.0
185.0
185.0
757.0
494.0
396.0
29.0
53.0
95.0
245.0
245.0
245.0
18.0
18.0
37.0
569.0
569.0
569.0
489.0
489.0
77.0
219.0
219.0
219.0
483.0
483.0
483.0
483.0
8.0
18.0
18.0
18.0
6.0
6.0
49.0
189.0
2.0
2.0
169.0
169.0
169.0
19.0
0.0
0.0
0.0
143.0
143.0
143.0
143.0
143.0
22.0
110.0
110.0
6.0
6.0
6.0
338.0
338.0
338.0
338.0
0.0
0.0
733.0
733.0
59.0
831.0
831.0
42.0
42.0
323.0
50.0
50.0
808.0
808.0
808.0
808.0
0.0
2.0
2.0
2.0
305.0
305.0
210.0
210.0
210.0
210.0
374.0
17.0
200.0
764.0
764.0
251.0
53.0
42.0
107.0
107.0
107.0
8.0
4.0
551.0
1.0
1.0
67.0
875.0
875.0
875.0
769.0
741.0
53.0
192.0
192.0
192.0
192.0
192.0
16.0
16.0
16.0
16.0
195.0
195.0
2.0
2.0
2.0
713.0
713.0
713.0
47.0
47.0
47.0
47.0
177.0
992.0
992.0
35.0
3.0
283.0
283.0
283.0
321.0
321.0
321.0
259.0
259.0
259.0
7.0
7.0
7.0
38.0
38.0
506.0
506.0
282.0
282.0
106.0
106.0
211.0
112.0
112.0
112.0
242.0
242.0
242.0
32.0
32.0
32.0
32.0
51.0
305.0
32.0
32.0
747.0
747.0
63.0
63.0
63.0
291.0
291.0
291.0
113.0
343.0
101.0
101.0
101.0
63.0
801.0
801.0
19.0
19.0
19.0
432.0
432.0
142.0
2.0
13.0
13.0
20.0
492.0
492.0
216.0
216.0
18.0
18.0
18.0
1.0
84.0
99.0
99.0
99.0
99.0
751.0
751.0
2.0
2.0
11.0
323.0
323.0
344.0
700.0
700.0
241.0
241.0
1.0
1.0
387.0
387.0
387.0
387.0
134.0
6.0
86.0
86.0
86.0
200.0
197.0
197.0
197.0
28.0
28.0
28.0
45.0
86.0
18.0
53.0
53.0
53.0
344.0
344.0
7.0
178.0
37.0
37.0
37.0
871.0
871.0
165.0
248.0
248.0
248.0
150.0
150.0
63.0
4.0
592.0
592.0
592.0
592.0
137.0
137.0
137.0
137.0
991.0
0.0
0.0
337.0
337.0
895.0
176.0
381.0
53.0
53.0
14.0
14.0
671.0
671.0
26.0
142.0
2.0
2.0
2.0
77.0
77.0
578.0
578.0
13.0
13.0
96.0
96.0
96.0
736.0
710.0
0.0
150.0
150.0
150.0
150.0
910.0
910.0
910.0
20.0
20.0
20.0
46.0
46.0
505.0
65.0
189.0
189.0
189.0
189.0
189.0
2.0
99.0
270.0
632.0
632.0
741.0
741.0
741.0
77.0
77.0
77.0
93.0
90.0
90.0
90.0
340.0
340.0
267.0
14.0
14.0
113.0
2.0
720.0
720.0
720.0
133.0
128.0
128.0
128.0
128.0
128.0
128.0
128.0
218.0
218.0
218.0
55.0
19.0
76.0
18.0
18.0
4.0
4.0
1.0
897.0
897.0
856.0
493.0
5.0
5.0
5.0
5.0
290.0
357.0
53.0
53.0
53.0
432.0
432.0
14.0
14.0
86.0
118.0
118.0
86.0
86.0
86.0
335.0
271.0
282.0
782.0
782.0
782.0
99.0
99.0
0.0
86.0
86.0
123.0
123.0
430.0
430.0
430.0
430.0
922.0
158.0
158.0
158.0
158.0
273.0
39.0
479.0
479.0
479.0
208.0
589.0
337.0
337.0
785.0
44.0
44.0
44.0
159.0
33.0
276.0
276.0
506.0
506.0
185.0
185.0
492.0
492.0
210.0
210.0
259.0
259.0
319.0
319.0
176.0
5.0
5.0
132.0
132.0
1.0
49.0
234.0
234.0
845.0
845.0
845.0
722.0
77.0
77.0
77.0
22.0
31.0
31.0
90.0
90.0
90.0
354.0
720.0
720.0
720.0
485.0
485.0
534.0
534.0
547.0
0.0
27.0
27.0
536.0
657.0
657.0
657.0
4.0
4.0
4.0
20.0
118.0
456.0
456.0
918.0
74.0
656.0
656.0
1.0
757.0
757.0
757.0
315.0
46.0
46.0
1.0
1.0
1.0
1.0
825.0
197.0
430.0
430.0
430.0
430.0
80.0
80.0
80.0
132.0
132.0
132.0
132.0
132.0
885.0
885.0
411.0
411.0
83.0
259.0
46.0
46.0
760.0
760.0
760.0
248.0
534.0
534.0
164.0
164.0
164.0
164.0
884.0
50.0
50.0
19.0
35.0
71.0
15.0
15.0
15.0
15.0
274.0
274.0
274.0
15.0
93.0
11.0
11.0
7.0
13.0
13.0
13.0
47.0
64.0
41.0
41.0
27.0
27.0
456.0
456.0
456.0
53.0
139.0
139.0
227.0
227.0
200.0
200.0
36.0
147.0
13.0
153.0
153.0
153.0
82.0
82.0
873.0
86.0
586.0
20.0
20.0
20.0
501.0
501.0
480.0
518.0
101.0
101.0
101.0
374.0
374.0
374.0
41.0
41.0
41.0
71.0
71.0
228.0
5.0
5.0
139.0
139.0
878.0
878.0
29.0
0.0
0.0
0.0
54.0
54.0
385.0
139.0
507.0
507.0
507.0
124.0
124.0
161.0
161.0
55.0
0.0
0.0
0.0
0.0
288.0
288.0
481.0
481.0
4.0
4.0
4.0
132.0
132.0
689.0
2.0
2.0
679.0
227.0
111.0
111.0
111.0
500.0
500.0
500.0
500.0
500.0
501.0
12.0
12.0
64.0
64.0
64.0
64.0
20.0
569.0
63.0
517.0
645.0
0.0
589.0
51.0
51.0
77.0
77.0
70.0
70.0
70.0
70.0
70.0
70.0
17.0
7.0
757.0
757.0
13.0
13.0
461.0
344.0
44.0
236.0
236.0
236.0
18.0
18.0
136.0
361.0
361.0
361.0
592.0
592.0
19.0
102.0
102.0
2.0
2.0
28.0
17.0
17.0
17.0
17.0
112.0
112.0
157.0
157.0
157.0
242.0
219.0
219.0
219.0
219.0
795.0
795.0
795.0
795.0
54.0
54.0
54.0
448.0
448.0
515.0
515.0
316.0
316.0
316.0
25.0
0.0
0.0
0.0
191.0
77.0
111.0
111.0
831.0
831.0
358.0
358.0
358.0
5.0
5.0
825.0
227.0
227.0
227.0
852.0
769.0
769.0
769.0
36.0
645.0
917.0
917.0
917.0
917.0
917.0
995.0
995.0
132.0
132.0
132.0
8.0
8.0
278.0
35.0
35.0
35.0
956.0
1.0
123.0
123.0
123.0
123.0
130.0
130.0
557.0
557.0
557.0
557.0
557.0
129.0
129.0
129.0
104.0
104.0
36.0
36.0
36.0
287.0
287.0
287.0
27.0
35.0
35.0
35.0
505.0
505.0
505.0
505.0
505.0
658.0
822.0
822.0
822.0
822.0
592.0
592.0
210.0
210.0
53.0
0.0
0.0
0.0
8.0
641.0
641.0
973.0
973.0
4.0
4.0
226.0
226.0
226.0
226.0
226.0
226.0
76.0
76.0
5.0
16.0
16.0
16.0
3.0
82.0
82.0
217.0
232.0
232.0
282.0
14.0
3.0
28.0
741.0
741.0
47.0
47.0
47.0
47.0
47.0
157.0
157.0
20.0
20.0
20.0
20.0
20.0
20.0
7.0
7.0
886.0
886.0
886.0
67.0
451.0
451.0
451.0
388.0
388.0
388.0
388.0
388.0
46.0
578.0
259.0
259.0
54.0
506.0
19.0
12.0
12.0
12.0
12.0
86.0
147.0
147.0
242.0
242.0
18.0
523.0
523.0
523.0
210.0
210.0
210.0
211.0
33.0
47.0
47.0
4.0
698.0
698.0
823.0
823.0
155.0
79.0
79.0
638.0
181.0
329.0
329.0
329.0
827.0
827.0
827.0
597.0
597.0
594.0
8.0
8.0
81.0
5.0
200.0
185.0
185.0
185.0
185.0
185.0
131.0
131.0
131.0
358.0
622.0
622.0
217.0
117.0
27.0
142.0
142.0
142.0
142.0
142.0
2.0
2.0
2.0
2.0
2.0
2.0
512.0
26.0
367.0
367.0
195.0
195.0
195.0
0.0
0.0
0.0
5.0
71.0
71.0
261.0
0.0
0.0
90.0
205.0
23.0
226.0
226.0
27.0
156.0
156.0
141.0
122.0
122.0
202.0
202.0
27.0
27.0
831.0
16.0
16.0
16.0
5.0
5.0
5.0
823.0
823.0
823.0
500.0
76.0
76.0
191.0
191.0
191.0
191.0
718.0
718.0
718.0
718.0
0.0
0.0
0.0
13.0
13.0
13.0
571.0
571.0
571.0
856.0
856.0
228.0
228.0
228.0
228.0
133.0
133.0
133.0
278.0
720.0
21.0
21.0
21.0
29.0
354.0
354.0
483.0
483.0
483.0
22.0
22.0
21.0
21.0
21.0
21.0
70.0
70.0
70.0
0.0
0.0
0.0
124.0
124.0
124.0
657.0
373.0
431.0
431.0
431.0
431.0
868.0
868.0
868.0
751.0
64.0
18.0
18.0
755.0
93.0
350.0
995.0
995.0
748.0
53.0
53.0
53.0
0.0
0.0
378.0
378.0
21.0
21.0
21.0
719.0
719.0
19.0
507.0
68.0
68.0
212.0
793.0
793.0
6.0
6.0
6.0
6.0
6.0
6.0
299.0
299.0
299.0
720.0
720.0
414.0
414.0
414.0
414.0
15.0
89.0
89.0
89.0
89.0
256.0
256.0
141.0
141.0
316.0
316.0
11.0
142.0
232.0
232.0
850.0
1.0
1.0
1.0
109.0
16.0
16.0
170.0
170.0
119.0
11.0
11.0
11.0
16.0
78.0
78.0
78.0
78.0
53.0
107.0
107.0
107.0
107.0
232.0
232.0
166.0
166.0
166.0
190.0
516.0
860.0
860.0
225.0
225.0
343.0
517.0
517.0
446.0
446.0
36.0
150.0
150.0
69.0
69.0
69.0
241.0
241.0
236.0
123.0
123.0
123.0
123.0
394.0
47.0
47.0
47.0
11.0
11.0
11.0
25.0
378.0
8.0
8.0
8.0
8.0
215.0
192.0
192.0
445.0
445.0
445.0
445.0
81.0
50.0
192.0
192.0
192.0
847.0
626.0
626.0
54.0
2.0
400.0
534.0
534.0
534.0
323.0
323.0
856.0
23.0
23.0
23.0
23.0
505.0
47.0
760.0
760.0
46.0
11.0
11.0
137.0
137.0
810.0
291.0
291.0
329.0
329.0
329.0
323.0
323.0
135.0
135.0
10.0
10.0
10.0
10.0
8.0
320.0
8.0
8.0
22.0
301.0
301.0
301.0
425.0
7.0
485.0
485.0
1.0
33.0
21.0
21.0
21.0
21.0
344.0
456.0
133.0
12.0
12.0
638.0
638.0
638.0
77.0
470.0
470.0
599.0
411.0
411.0
411.0
951.0
951.0
18.0
18.0
18.0
18.0
257.0
259.0
15.0
394.0
394.0
394.0
8.0
443.0
19.0
19.0
1.0
1.0
1.0
1.0
1.0
82.0
82.0
82.0
3.0
2.0
2.0
83.0
26.0
26.0
26.0
432.0
439.0
30.0
30.0
22.0
22.0
61.0
247.0
247.0
373.0
373.0
827.0
827.0
827.0
827.0
61.0
61.0
61.0
61.0
45.0
922.0
922.0
631.0
631.0
90.0
90.0
338.0
720.0
720.0
850.0
850.0
2.0
536.0
536.0
14.0
48.0
48.0
48.0
128.0
128.0
14.0
860.0
713.0
367.0
77.0
77.0
77.0
19.0
19.0
19.0
242.0
242.0
242.0
126.0
126.0
126.0
515.0
515.0
888.0
888.0
888.0
888.0
888.0
0.0
871.0
871.0
871.0
871.0
20.0
20.0
20.0
20.0
21.0
21.0
21.0
21.0
21.0
4.0
224.0
224.0
185.0
488.0
488.0
488.0
488.0
167.0
27.0
27.0
27.0
12.0
12.0
12.0
1.0
1.0
1.0
1.0
81.0
329.0
33.0
966.0
966.0
104.0
37.0
299.0
19.0
19.0
18.0
18.0
88.0
718.0
718.0
718.0
26.0
26.0
288.0
782.0
782.0
782.0
329.0
329.0
329.0
329.0
8.0
8.0
804.0
804.0
804.0
852.0
852.0
852.0
259.0
32.0
32.0
831.0
831.0
1.0
1.0
357.0
357.0
169.0
77.0
77.0
77.0
77.0
77.0
20.0
8.0
226.0
226.0
123.0
123.0
123.0
10.0
17.0
17.0
24.0
128.0
192.0
2.0
2.0
95.0
95.0
95.0
261.0
517.0
179.0
179.0
20.0
534.0
534.0
448.0
448.0
448.0
400.0
485.0
485.0
534.0
531.0
111.0
111.0
111.0
19.0
18.0
38.0
38.0
38.0
166.0
7.0
7.0
725.0
814.0
63.0
20.0
20.0
20.0
218.0
88.0
88.0
37.0
37.0
37.0
359.0
359.0
132.0
27.0
27.0
14.0
14.0
42.0
18.0
512.0
827.0
827.0
35.0
35.0
127.0
590.0
329.0
29.0
29.0
53.0
697.0
697.0
1.0
1.0
385.0
385.0
1.0
1.0
139.0
139.0
139.0
139.0
901.0
901.0
901.0
901.0
80.0
16.0
2.0
2.0
21.0
57.0
42.0
42.0
42.0
42.0
54.0
587.0
47.0
47.0
259.0
63.0
63.0
583.0
583.0
583.0
583.0
26.0
26.0
13.0
13.0
747.0
747.0
747.0
747.0
380.0
380.0
781.0
781.0
210.0
210.0
21.0
21.0
103.0
17.0
17.0
17.0
14.0
14.0
4.0
689.0
583.0
583.0
583.0
313.0
12.0
71.0
71.0
216.0
131.0
131.0
131.0
131.0
16.0
1.0
1.0
514.0
514.0
514.0
514.0
514.0
593.0
593.0
593.0
33.0
33.0
11.0
592.0
39.0
39.0
39.0
13.0
344.0
344.0
850.0
850.0
431.0
2.0
2.0
2.0
2.0
2.0
489.0
489.0
489.0
489.0
489.0
489.0
489.0
590.0
944.0
944.0
20.0
506.0
506.0
506.0
506.0
23.0
720.0
17.0
17.0
17.0
17.0
425.0
425.0
425.0
800.0
800.0
811.0
448.0
831.0
831.0
825.0
825.0
825.0
825.0
361.0
686.0
686.0
386.0
25.0
77.0
77.0
77.0
320.0
656.0
656.0
656.0
111.0
191.0
191.0
215.0
215.0
215.0
505.0
584.0
203.0
203.0
44.0
44.0
44.0
5.0
660.0
660.0
126.0
145.0
59.0
245.0
245.0
5.0
53.0
2.0
2.0
2.0
16.0
0.0
223.0
223.0
223.0
44.0
44.0
825.0
825.0
825.0
852.0
852.0
852.0
852.0
283.0
188.0
188.0
109.0
44.0
35.0
140.0
140.0
59.0
165.0
15.0
431.0
431.0
359.0
359.0
137.0
8.0
8.0
8.0
166.0
166.0
166.0
166.0
3.0
16.0
16.0
70.0
70.0
70.0
70.0
492.0
376.0
376.0
376.0
376.0
376.0
189.0
613.0
613.0
2.0
401.0
6.0
6.0
6.0
6.0
126.0
387.0
387.0
387.0
387.0
713.0
191.0
191.0
51.0
19.0
19.0
36.0
36.0
509.0
509.0
236.0
3.0
673.0
13.0
13.0
13.0
448.0
448.0
448.0
90.0
90.0
90.0
264.0
264.0
58.0
58.0
58.0
58.0
848.0
811.0
811.0
811.0
811.0
134.0
189.0
189.0
5.0
5.0
40.0
40.0
40.0
28.0
793.0
298.0
298.0
298.0
374.0
54.0
54.0
54.0
54.0
54.0
141.0
123.0
123.0
263.0
263.0
350.0
70.0
113.0
997.0
973.0
973.0
337.0
855.0
358.0
358.0
358.0
358.0
139.0
1.0
1.0
1.0
42.0
3.0
3.0
57.0
57.0
341.0
696.0
24.0
21.0
60.0
760.0
760.0
760.0
22.0
22.0
479.0
479.0
479.0
79.0
79.0
156.0
156.0
271.0
811.0
811.0
811.0
10.0
10.0
29.0
29.0
242.0
242.0
242.0
67.0
162.0
33.0
33.0
850.0
448.0
448.0
871.0
431.0
431.0
216.0
216.0
216.0
242.0
242.0
6.0
6.0
6.0
6.0
514.0
514.0
40.0
40.0
234.0
234.0
234.0
234.0
736.0
736.0
736.0
736.0
18.0
18.0
18.0
18.0
725.0
725.0
725.0
190.0
190.0
190.0
594.0
594.0
23.0
23.0
23.0
505.0
505.0
86.0
86.0
86.0
157.0
157.0
795.0
795.0
11.0
257.0
257.0
257.0
535.0
535.0
535.0
134.0
134.0
134.0
232.0
895.0
7.0
7.0
218.0
218.0
218.0
124.0
124.0
3.0
425.0
8.0
8.0
8.0
35.0
35.0
35.0
20.0
20.0
812.0
812.0
232.0
11.0
236.0
236.0
236.0
63.0
63.0
501.0
1.0
9.0
995.0
995.0
168.0
168.0
168.0
125.0
210.0
210.0
30.0
30.0
153.0
153.0
534.0
534.0
0.0
0.0
16.0
16.0
550.0
514.0
514.0
216.0
216.0
216.0
994.0
471.0
471.0
471.0
93.0
93.0
93.0
113.0
113.0
113.0
113.0
113.0
2.0
2.0
796.0
796.0
12.0
160.0
160.0
160.0
160.0
160.0
160.0
995.0
995.0
8.0
8.0
8.0
8.0
62.0
62.0
44.0
44.0
929.0
86.0
86.0
86.0
86.0
19.0
19.0
481.0
783.0
783.0
783.0
170.0
2.0
61.0
61.0
720.0
720.0
720.0
25.0
80.0
11.0
11.0
512.0
1.0
1.0
1.0
357.0
357.0
126.0
126.0
126.0
126.0
1.0
1.0
1.0
6.0
6.0
6.0
6.0
871.0
553.0
553.0
514.0
514.0
72.0
72.0
72.0
248.0
248.0
337.0
337.0
337.0
337.0
20.0
26.0
26.0
26.0
973.0
207.0
242.0
242.0
21.0
228.0
228.0
99.0
3.0
3.0
117.0
117.0
117.0
515.0
431.0
207.0
259.0
185.0
185.0
847.0
847.0
26.0
151.0
151.0
151.0
151.0
151.0
18.0
18.0
48.0
48.0
720.0
720.0
720.0
322.0
322.0
322.0
481.0
481.0
481.0
850.0
850.0
850.0
90.0
90.0
90.0
90.0
192.0
192.0
583.0
583.0
53.0
53.0
107.0
107.0
582.0
16.0
88.0
88.0
88.0
111.0
740.0
740.0
504.0
0.0
0.0
3.0
3.0
200.0
200.0
1.0
1.0
1.0
1.0
19.0
19.0
19.0
504.0
504.0
504.0
4.0
104.0
104.0
104.0
36.0
25.0
25.0
20.0
20.0
145.0
0.0
0.0
0.0
27.0
27.0
27.0
27.0
1.0
32.0
32.0
216.0
216.0
38.0
387.0
387.0
174.0
174.0
174.0
174.0
131.0
720.0
720.0
53.0
53.0
10.0
11.0
11.0
11.0
127.0
86.0
86.0
353.0
353.0
9.0
9.0
9.0
9.0
239.0
141.0
9.0
9.0
550.0
550.0
550.0
550.0
550.0
550.0
757.0
757.0
757.0
8.0
81.0
517.0
51.0
51.0
14.0
14.0
191.0
365.0
365.0
365.0
365.0
0.0
127.0
127.0
506.0
506.0
191.0
161.0
4.0
23.0
291.0
93.0
19.0
632.0
632.0
137.0
450.0
450.0
450.0
189.0
189.0
200.0
230.0
230.0
164.0
164.0
131.0
131.0
131.0
131.0
357.0
173.0
173.0
657.0
128.0
128.0
128.0
121.0
121.0
121.0
531.0
531.0
831.0
831.0
76.0
21.0
7.0
386.0
386.0
324.0
2.0
2.0
2.0
108.0
14.0
14.0
14.0
122.0
40.0
40.0
86.0
86.0
86.0
86.0
14.0
14.0
605.0
62.0
62.0
62.0
158.0
121.0
36.0
36.0
36.0
36.0
36.0
36.0
2.0
2.0
2.0
257.0
21.0
231.0
231.0
141.0
355.0
355.0
355.0
355.0
355.0
355.0
895.0
123.0
2.0
2.0
2.0
2.0
2.0
2.0
17.0
983.0
983.0
983.0
983.0
119.0
119.0
119.0
433.0
433.0
148.0
38.0
38.0
38.0
1.0
1.0
1.0
461.0
461.0
235.0
235.0
38.0
38.0
38.0
0.0
0.0
0.0
133.0
133.0
480.0
568.0
17.0
17.0
17.0
40.0
40.0
40.0
884.0
758.0
186.0
186.0
186.0
199.0
199.0
199.0
531.0
531.0
531.0
796.0
808.0
809.0
536.0
536.0
121.0
47.0
461.0
461.0
107.0
107.0
107.0
344.0
344.0
569.0
569.0
569.0
569.0
51.0
51.0
51.0
454.0
34.0
34.0
7.0
7.0
7.0
192.0
117.0
117.0
117.0
20.0
44.0
44.0
44.0
249.0
38.0
587.0
15.0
15.0
90.0
510.0
359.0
359.0
385.0
385.0
569.0
569.0
569.0
39.0
39.0
140.0
140.0
107.0
107.0
107.0
107.0
14.0
14.0
29.0
209.0
209.0
210.0
343.0
0.0
0.0
0.0
216.0
5.0
5.0
19.0
1.0
1.0
80.0
16.0
769.0
769.0
683.0
683.0
683.0
26.0
26.0
26.0
26.0
26.0
26.0
0.0
0.0
0.0
9.0
645.0
645.0
357.0
361.0
505.0
6.0
6.0
501.0
501.0
501.0
501.0
501.0
823.0
510.0
510.0
259.0
259.0
259.0
259.0
6.0
4.0
4.0
4.0
4.0
1.0
193.0
193.0
193.0
193.0
19.0
361.0
348.0
9.0
9.0
9.0
234.0
234.0
234.0
239.0
239.0
46.0
46.0
134.0
134.0
271.0
271.0
271.0
271.0
271.0
271.0
316.0
316.0
29.0
29.0
810.0
810.0
810.0
32.0
32.0
6.0
6.0
6.0
922.0
50.0
602.0
602.0
602.0
782.0
400.0
400.0
400.0
728.0
728.0
22.0
22.0
22.0
22.0
15.0
15.0
216.0
956.0
68.0
68.0
68.0
278.0
451.0
451.0
65.0
65.0
65.0
154.0
77.0
77.0
77.0
362.0
362.0
115.0
292.0
292.0
274.0
9.0
9.0
857.0
857.0
0.0
779.0
433.0
433.0
433.0
433.0
247.0
247.0
247.0
871.0
871.0
15.0
15.0
552.0
552.0
552.0
552.0
54.0
2.0
2.0
19.0
994.0
994.0
994.0
994.0
994.0
994.0
10.0
10.0
1.0
125.0
125.0
125.0
125.0
471.0
400.0
400.0
400.0
578.0
578.0
129.0
129.0
288.0
288.0
288.0
99.0
99.0
99.0
99.0
2.0
2.0
536.0
536.0
536.0
825.0
825.0
825.0
471.0
137.0
137.0
658.0
701.0
701.0
701.0
19.0
19.0
19.0
689.0
689.0
58.0
60.0
0.0
0.0
808.0
808.0
808.0
6.0
6.0
6.0
125.0
125.0
125.0
125.0
126.0
126.0
126.0
25.0
400.0
400.0
400.0
278.0
278.0
117.0
117.0
117.0
62.0
62.0
26.0
26.0
677.0
22.0
22.0
22.0
81.0
81.0
242.0
242.0
242.0
242.0
48.0
48.0
509.0
44.0
44.0
401.0
652.0
652.0
16.0
16.0
16.0
943.0
943.0
551.0
4.0
4.0
4.0
231.0
80.0
8.0
4.0
321.0
321.0
321.0
578.0
578.0
1.0
1.0
209.0
209.0
88.0
88.0
88.0
88.0
27.0
27.0
27.0
357.0
357.0
739.0
739.0
739.0
739.0
739.0
173.0
173.0
425.0
448.0
4.0
101.0
101.0
101.0
11.0
4.0
64.0
11.0
11.0
878.0
873.0
873.0
873.0
873.0
35.0
182.0
922.0
922.0
1.0
1.0
128.0
128.0
128.0
19.0
19.0
0.0
877.0
877.0
155.0
155.0
80.0
80.0
80.0
80.0
86.0
906.0
906.0
906.0
906.0
164.0
164.0
671.0
201.0
201.0
85.0
236.0
592.0
592.0
592.0
592.0
592.0
485.0
485.0
13.0
13.0
132.0
132.0
132.0
132.0
104.0
104.0
192.0
14.0
14.0
22.0
22.0
16.0
16.0
16.0
533.0
123.0
123.0
227.0
944.0
944.0
52.0
427.0
427.0
427.0
427.0
427.0
189.0
215.0
37.0
762.0
762.0
49.0
28.0
28.0
28.0
28.0
28.0
0.0
0.0
259.0
191.0
58.0
58.0
48.0
48.0
48.0
48.0
37.0
142.0
142.0
362.0
33.0
263.0
825.0
825.0
825.0
825.0
825.0
212.0
53.0
599.0
599.0
431.0
431.0
396.0
396.0
51.0
155.0
155.0
28.0
28.0
275.0
275.0
275.0
275.0
2.0
2.0
2.0
477.0
477.0
622.0
622.0
239.0
3.0
374.0
374.0
374.0
374.0
478.0
733.0
733.0
170.0
310.0
310.0
0.0
0.0
0.0
889.0
889.0
806.0
806.0
806.0
2.0
2.0
6.0
491.0
491.0
622.0
367.0
367.0
367.0
175.0
141.0
141.0
118.0
212.0
23.0
23.0
357.0
357.0
357.0
39.0
39.0
39.0
274.0
274.0
274.0
182.0
182.0
182.0
182.0
189.0
189.0
189.0
189.0
179.0
632.0
632.0
632.0
632.0
28.0
236.0
236.0
67.0
37.0
37.0
40.0
8.0
242.0
242.0
107.0
107.0
306.0
306.0
70.0
70.0
14.0
148.0
803.0
803.0
1.0
1.0
1.0
1.0
48.0
48.0
48.0
48.0
2.0
2.0
2.0
201.0
299.0
299.0
3.0
929.0
929.0
929.0
929.0
929.0
929.0
443.0
443.0
102.0
14.0
14.0
299.0
299.0
299.0
847.0
847.0
847.0
847.0
20.0
20.0
20.0
14.0
14.0
14.0
329.0
329.0
21.0
299.0
299.0
299.0
299.0
299.0
551.0
69.0
69.0
764.0
764.0
55.0
378.0
922.0
337.0
753.0
753.0
753.0
753.0
753.0
17.0
27.0
40.0
212.0
212.0
212.0
212.0
534.0
187.0
133.0
77.0
77.0
77.0
128.0
118.0
540.0
540.0
53.0
400.0
400.0
400.0
400.0
400.0
63.0
63.0
63.0
7.0
7.0
0.0
0.0
0.0
0.0
210.0
813.0
848.0
477.0
477.0
143.0
995.0
995.0
8.0
79.0
79.0
79.0
120.0
362.0
362.0
362.0
362.0
456.0
456.0
48.0
1.0
1.0
275.0
209.0
209.0
709.0
709.0
118.0
19.0
278.0
249.0
249.0
81.0
81.0
81.0
16.0
16.0
921.0
921.0
40.0
40.0
40.0
5.0
5.0
21.0
21.0
21.0
21.0
21.0
21.0
21.0
905.0
905.0
905.0
248.0
31.0
31.0
240.0
167.0
167.0
167.0
226.0
51.0
51.0
51.0
271.0
271.0
271.0
259.0
226.0
226.0
226.0
661.0
661.0
661.0
813.0
813.0
192.0
192.0
192.0
192.0
192.0
274.0
274.0
274.0
274.0
274.0
329.0
329.0
425.0
425.0
425.0
425.0
583.0
18.0
514.0
514.0
514.0
64.0
64.0
64.0
10.0
811.0
210.0
210.0
210.0
810.0
156.0
4.0
701.0
701.0
847.0
11.0
11.0
11.0
59.0
99.0
99.0
8.0
8.0
140.0
140.0
242.0
242.0
242.0
242.0
93.0
93.0
93.0
14.0
50.0
50.0
50.0
21.0
260.0
260.0
260.0
260.0
25.0
25.0
25.0
353.0
353.0
353.0
5.0
5.0
808.0
808.0
808.0
808.0
1.0
1.0
1.0
479.0
479.0
479.0
479.0
479.0
506.0
506.0
506.0
100.0
994.0
994.0
994.0
994.0
119.0
119.0
132.0
132.0
69.0
411.0
411.0
134.0
134.0
13.0
13.0
13.0
13.0
13.0
367.0
367.0
30.0
30.0
21.0
21.0
21.0
40.0
22.0
22.0
22.0
827.0
827.0
50.0
50.0
149.0
30.0
30.0
30.0
12.0
12.0
5.0
5.0
21.0
21.0
21.0
21.0
21.0
0.0
0.0
0.0
592.0
592.0
195.0
1.0
1.0
20.0
525.0
525.0
158.0
192.0
14.0
833.0
833.0
2.0
2.0
80.0
641.0
219.0
219.0
219.0
35.0
35.0
287.0
37.0
37.0
7.0
139.0
657.0
657.0
657.0
720.0
145.0
145.0
585.0
585.0
585.0
585.0
179.0
638.0
259.0
135.0
673.0
52.0
52.0
216.0
2.0
2.0
288.0
288.0
547.0
547.0
547.0
88.0
88.0
88.0
88.0
88.0
873.0
873.0
873.0
44.0
188.0
109.0
5.0
5.0
362.0
86.0
47.0
448.0
448.0
53.0
53.0
53.0
37.0
357.0
357.0
53.0
53.0
53.0
53.0
66.0
293.0
293.0
293.0
293.0
483.0
483.0
14.0
14.0
14.0
514.0
514.0
514.0
514.0
514.0
367.0
0.0
0.0
0.0
122.0
122.0
90.0
90.0
11.0
11.0
164.0
164.0
63.0
63.0
63.0
242.0
831.0
831.0
831.0
831.0
535.0
535.0
343.0
343.0
343.0
24.0
24.0
8.0
133.0
133.0
235.0
861.0
861.0
861.0
753.0
753.0
52.0
99.0
99.0
99.0
99.0
3.0
3.0
3.0
0.0
0.0
0.0
0.0
77.0
77.0
77.0
77.0
77.0
157.0
18.0
18.0
35.0
35.0
35.0
232.0
561.0
561.0
705.0
264.0
264.0
2.0
313.0
313.0
33.0
10.0
316.0
316.0
109.0
678.0
192.0
192.0
50.0
50.0
50.0
50.0
597.0
0.0
50.0
50.0
50.0
50.0
17.0
17.0
720.0
720.0
99.0
2.0
67.0
67.0
67.0
133.0
82.0
82.0
107.0
107.0
299.0
299.0
299.0
128.0
884.0
884.0
884.0
47.0
20.0
20.0
31.0
31.0
278.0
278.0
278.0
504.0
329.0
329.0
392.0
392.0
392.0
392.0
30.0
18.0
18.0
18.0
170.0
170.0
389.0
778.0
778.0
778.0
537.0
537.0
91.0
641.0
641.0
641.0
641.0
313.0
313.0
571.0
571.0
2.0
2.0
152.0
587.0
866.0
866.0
866.0
866.0
866.0
376.0
8.0
8.0
8.0
8.0
8.0
22.0
33.0
33.0
228.0
228.0
228.0
868.0
868.0
868.0
6.0
448.0
448.0
514.0
514.0
514.0
32.0
32.0
36.0
36.0
36.0
36.0
267.0
267.0
267.0
30.0
35.0
36.0
36.0
36.0
36.0
26.0
4.0
4.0
100.0
35.0
8.0
8.0
8.0
8.0
8.0
8.0
53.0
179.0
30.0
247.0
147.0
757.0
757.0
483.0
856.0
456.0
166.0
41.0
41.0
517.0
517.0
517.0
517.0
86.0
86.0
86.0
256.0
256.0
131.0
131.0
131.0
18.0
18.0
273.0
273.0
810.0
810.0
871.0
871.0
7.0
7.0
7.0
739.0
739.0
739.0
88.0
2.0
228.0
228.0
22.0
22.0
741.0
48.0
724.0
401.0
401.0
13.0
551.0
36.0
36.0
3.0
3.0
3.0
5.0
5.0
5.0
708.0
247.0
247.0
20.0
16.0
16.0
16.0
16.0
210.0
210.0
7.0
732.0
732.0
732.0
720.0
720.0
217.0
295.0
295.0
295.0
76.0
76.0
131.0
131.0
131.0
131.0
362.0
362.0
142.0
142.0
142.0
142.0
142.0
327.0
327.0
651.0
260.0
260.0
260.0
274.0
274.0
274.0
488.0
602.0
1.0
161.0
161.0
161.0
134.0
4.0
4.0
6.0
6.0
6.0
6.0
63.0
76.0
505.0
505.0
505.0
505.0
456.0
456.0
456.0
456.0
456.0
93.0
93.0
161.0
161.0
8.0
8.0
8.0
141.0
141.0
4.0
128.0
128.0
128.0
232.0
232.0
232.0
232.0
232.0
883.0
883.0
883.0
813.0
813.0
813.0
448.0
448.0
448.0
483.0
895.0
3.0
810.0
0.0
235.0
235.0
63.0
32.0
1.0
675.0
675.0
675.0
675.0
36.0
36.0
36.0
35.0
10.0
748.0
748.0
290.0
290.0
4.0
4.0
242.0
242.0
242.0
49.0
49.0
431.0
331.0
53.0
53.0
53.0
53.0
2.0
2.0
2.0
276.0
484.0
484.0
484.0
484.0
484.0
7.0
2.0
62.0
62.0
62.0
62.0
71.0
71.0
33.0
33.0
33.0
33.0
505.0
26.0
131.0
161.0
4.0
429.0
448.0
7.0
7.0
7.0
7.0
321.0
321.0
65.0
65.0
65.0
65.0
3.0
21.0
21.0
121.0
121.0
189.0
189.0
2.0
8.0
8.0
8.0
0.0
994.0
994.0
123.0
123.0
63.0
80.0
80.0
53.0
53.0
43.0
43.0
43.0
4.0
0.0
0.0
0.0
0.0
0.0
1.0
101.0
861.0
861.0
861.0
861.0
592.0
16.0
16.0
136.0
2.0
2.0
27.0
27.0
27.0
27.0
18.0
248.0
248.0
47.0
47.0
47.0
171.0
171.0
1.0
1.0
739.0
861.0
106.0
106.0
597.0
20.0
20.0
288.0
288.0
13.0
13.0
13.0
13.0
228.0
809.0
143.0
143.0
3.0
5.0
5.0
5.0
77.0
77.0
1.0
53.0
141.0
798.0
798.0
798.0
316.0
316.0
316.0
536.0
359.0
142.0
142.0
5.0
5.0
5.0
5.0
26.0
203.0
760.0
933.0
88.0
88.0
135.0
5.0
5.0
5.0
169.0
135.0
135.0
161.0
4.0
4.0
4.0
374.0
535.0
535.0
991.0
15.0
15.0
0.0
0.0
0.0
0.0
0.0
296.0
296.0
293.0
293.0
36.0
51.0
51.0
25.0
0.0
0.0
176.0
176.0
425.0
425.0
98.0
748.0
19.0
19.0
19.0
847.0
3.0
288.0
288.0
96.0
63.0
132.0
132.0
1.0
1.0
179.0
205.0
205.0
205.0
39.0
195.0
0.0
0.0
120.0
2.0
7.0
680.0
680.0
782.0
782.0
119.0
143.0
537.0
537.0
137.0
137.0
25.0
25.0
673.0
673.0
673.0
673.0
850.0
362.0
362.0
362.0
23.0
23.0
23.0
405.0
995.0
201.0
201.0
201.0
67.0
67.0
638.0
36.0
36.0
34.0
34.0
7.0
661.0
661.0
661.0
661.0
219.0
219.0
282.0
282.0
291.0
291.0
291.0
291.0
209.0
54.0
138.0
138.0
592.0
633.0
36.0
2.0
2.0
208.0
208.0
208.0
1.0
478.0
359.0
359.0
359.0
367.0
68.0
68.0
68.0
376.0
376.0
376.0
1.0
432.0
27.0
27.0
27.0
27.0
936.0
46.0
46.0
769.0
769.0
769.0
19.0
19.0
20.0
296.0
263.0
263.0
117.0
117.0
117.0
102.0
102.0
102.0
102.0
102.0
116.0
116.0
915.0
19.0
19.0
316.0
200.0
247.0
247.0
247.0
247.0
785.0
785.0
92.0
92.0
92.0
129.0
129.0
129.0
129.0
64.0
64.0
210.0
210.0
788.0
788.0
788.0
128.0
155.0
155.0
200.0
245.0
245.0
357.0
357.0
6.0
6.0
6.0
6.0
6.0
6.0
150.0
150.0
18.0
18.0
132.0
132.0
132.0
132.0
132.0
132.0
288.0
288.0
31.0
31.0
348.0
53.0
53.0
736.0
296.0
296.0
296.0
296.0
296.0
17.0
17.0
895.0
895.0
895.0
58.0
728.0
728.0
728.0
28.0
28.0
28.0
28.0
810.0
810.0
21.0
21.0
427.0
220.0
220.0
246.0
335.0
24.0
24.0
24.0
958.0
958.0
958.0
10.0
10.0
10.0
59.0
396.0
396.0
632.0
632.0
687.0
687.0
192.0
192.0
53.0
53.0
53.0
54.0
25.0
128.0
381.0
381.0
381.0
25.0
25.0
329.0
329.0
329.0
897.0
25.0
25.0
25.0
525.0
145.0
145.0
145.0
145.0
86.0
2.0
115.0
115.0
195.0
195.0
195.0
52.0
52.0
52.0
895.0
19.0
19.0
19.0
19.0
16.0
16.0
16.0
99.0
81.0
81.0
19.0
2.0
2.0
2.0
362.0
519.0
519.0
519.0
357.0
357.0
357.0
190.0
190.0
190.0
47.0
47.0
290.0
290.0
37.0
5.0
236.0
299.0
0.0
0.0
0.0
0.0
206.0
206.0
362.0
242.0
128.0
128.0
242.0
242.0
2.0
2.0
278.0
16.0
747.0
943.0
943.0
943.0
943.0
24.0
24.0
24.0
24.0
797.0
797.0
797.0
26.0
26.0
26.0
26.0
26.0
594.0
431.0
936.0
936.0
936.0
173.0
173.0
2.0
2.0
53.0
53.0
53.0
53.0
53.0
53.0
201.0
201.0
200.0
200.0
200.0
200.0
33.0
33.0
33.0
33.0
242.0
622.0
622.0
49.0
49.0
49.0
687.0
9.0
9.0
53.0
63.0
63.0
63.0
733.0
51.0
321.0
321.0
321.0
488.0
488.0
488.0
0.0
305.0
210.0
80.0
80.0
80.0
7.0
7.0
101.0
208.0
208.0
481.0
62.0
0.0
0.0
316.0
316.0
316.0
40.0
590.0
1.0
1.0
321.0
321.0
2.0
2.0
2.0
505.0
505.0
736.0
282.0
282.0
282.0
282.0
61.0
61.0
216.0
216.0
216.0
216.0
51.0
451.0
451.0
295.0
295.0
295.0
147.0
147.0
147.0
847.0
847.0
205.0
11.0
11.0
11.0
11.0
11.0
11.0
232.0
232.0
232.0
48.0
49.0
162.0
162.0
0.0
0.0
347.0
347.0
433.0
433.0
433.0
81.0
14.0
14.0
134.0
134.0
134.0
134.0
757.0
328.0
833.0
833.0
833.0
833.0
4.0
4.0
4.0
78.0
78.0
500.0
500.0
411.0
411.0
411.0
137.0
137.0
137.0
278.0
40.0
33.0
33.0
2.0
2.0
2.0
2.0
2.0
2.0
353.0
536.0
536.0
480.0
101.0
101.0
226.0
226.0
533.0
124.0
124.0
38.0
572.0
104.0
104.0
25.0
25.0
25.0
534.0
534.0
534.0
1.0
139.0
139.0
90.0
90.0
90.0
400.0
798.0
798.0
760.0
760.0
68.0
203.0
833.0
833.0
95.0
95.0
95.0
95.0
95.0
6.0
6.0
109.0
109.0
109.0
109.0
109.0
0.0
0.0
0.0
0.0
187.0
917.0
917.0
917.0
917.0
917.0
10.0
10.0
503.0
317.0
317.0
317.0
808.0
808.0
808.0
808.0
83.0
0.0
8.0
8.0
11.0
678.0
848.0
40.0
7.0
63.0
500.0
500.0
500.0
500.0
295.0
295.0
10.0
10.0
10.0
10.0
747.0
747.0
547.0
547.0
128.0
592.0
7.0
7.0
150.0
150.0
41.0
587.0
808.0
107.0
107.0
19.0
19.0
19.0
3.0
3.0
394.0
394.0
394.0
156.0
156.0
1.0
1.0
1.0
85.0
85.0
742.0
742.0
742.0
805.0
805.0
547.0
547.0
350.0
130.0
3.0
179.0
179.0
102.0
102.0
102.0
102.0
102.0
102.0
248.0
248.0
248.0
248.0
169.0
169.0
169.0
55.0
55.0
101.0
101.0
101.0
810.0
810.0
810.0
378.0
378.0
378.0
378.0
378.0
378.0
0.0
0.0
333.0
11.0
32.0
32.0
32.0
60.0
60.0
818.0
818.0
818.0
288.0
288.0
865.0
478.0
478.0
118.0
157.0
2.0
2.0
19.0
19.0
19.0
19.0
35.0
35.0
3.0
3.0
3.0
15.0
675.0
25.0
25.0
290.0
448.0
448.0
52.0
20.0
20.0
20.0
392.0
392.0
392.0
50.0
50.0
50.0
922.0
8.0
8.0
8.0
8.0
657.0
657.0
657.0
657.0
77.0
77.0
161.0
0.0
594.0
190.0
190.0
216.0
7.0
20.0
20.0
392.0
0.0
63.0
4.0
7.0
7.0
322.0
18.0
18.0
18.0
18.0
18.0
6.0
6.0
458.0
458.0
458.0
143.0
448.0
448.0
64.0
155.0
155.0
155.0
155.0
11.0
11.0
2.0
103.0
269.0
977.0
977.0
977.0
977.0
51.0
162.0
162.0
162.0
162.0
162.0
162.0
15.0
15.0
15.0
305.0
305.0
305.0
305.0
133.0
133.0
133.0
171.0
171.0
171.0
1.0
216.0
96.0
96.0
13.0
13.0
13.0
19.0
19.0
37.0
393.0
393.0
393.0
37.0
69.0
69.0
113.0
113.0
480.0
480.0
895.0
895.0
895.0
895.0
705.0
705.0
25.0
2.0
93.0
254.0
109.0
21.0
21.0
19.0
19.0
661.0
5.0
5.0
5.0
994.0
994.0
994.0
137.0
137.0
299.0
299.0
299.0
697.0
697.0
697.0
697.0
68.0
68.0
68.0
17.0
17.0
17.0
4.0
4.0
4.0
4.0
4.0
675.0
126.0
53.0
53.0
458.0
274.0
274.0
274.0
8.0
8.0
8.0
2.0
21.0
21.0
21.0
21.0
11.0
11.0
2.0
312.0
431.0
431.0
82.0
82.0
579.0
579.0
236.0
65.0
65.0
65.0
728.0
728.0
728.0
728.0
354.0
584.0
584.0
232.0
373.0
373.0
514.0
514.0
282.0
4.0
4.0
0.0
0.0
0.0
33.0
44.0
44.0
44.0
44.0
44.0
535.0
535.0
535.0
341.0
341.0
341.0
518.0
518.0
518.0
329.0
191.0
191.0
63.0
63.0
361.0
361.0
0.0
0.0
269.0
58.0
58.0
58.0
16.0
16.0
384.0
21.0
51.0
261.0
895.0
895.0
895.0
742.0
905.0
53.0
67.0
785.0
594.0
594.0
833.0
150.0
150.0
150.0
37.0
37.0
505.0
505.0
59.0
435.0
683.0
76.0
22.0
22.0
282.0
282.0
282.0
282.0
11.0
131.0
131.0
6.0
6.0
583.0
348.0
348.0
348.0
282.0
282.0
71.0
71.0
536.0
536.0
11.0
11.0
77.0
748.0
6.0
71.0
71.0
22.0
374.0
374.0
374.0
181.0
181.0
181.0
181.0
181.0
313.0
21.0
21.0
717.0
717.0
717.0
126.0
340.0
340.0
340.0
63.0
63.0
63.0
63.0
48.0
48.0
48.0
856.0
856.0
856.0
85.0
85.0
19.0
19.0
19.0
19.0
18.0
167.0
27.0
4.0
107.0
107.0
128.0
128.0
607.0
33.0
33.0
33.0
33.0
13.0
13.0
13.0
1.0
83.0
83.0
1.0
1.0
485.0
485.0
0.0
0.0
689.0
689.0
689.0
689.0
99.0
99.0
400.0
400.0
400.0
448.0
170.0
291.0
361.0
361.0
122.0
122.0
254.0
505.0
505.0
226.0
226.0
164.0
164.0
164.0
825.0
825.0
825.0
8.0
8.0
242.0
242.0
2.0
4.0
167.0
167.0
117.0
117.0
117.0
117.0
117.0
82.0
82.0
82.0
82.0
15.0
15.0
15.0
220.0
123.0
123.0
123.0
527.0
385.0
88.0
16.0
16.0
16.0
25.0
25.0
25.0
25.0
279.0
279.0
279.0
1.0
1.0
558.0
558.0
558.0
558.0
558.0
164.0
500.0
500.0
500.0
500.0
827.0
291.0
1.0
1.0
1.0
226.0
226.0
777.0
81.0
81.0
81.0
81.0
81.0
191.0
503.0
83.0
83.0
231.0
231.0
231.0
231.0
1.0
113.0
14.0
76.0
76.0
1.0
17.0
474.0
474.0
614.0
80.0
80.0
80.0
20.0
20.0
20.0
20.0
20.0
33.0
33.0
357.0
357.0
239.0
239.0
239.0
27.0
27.0
27.0
26.0
161.0
1.0
25.0
181.0
181.0
181.0
181.0
181.0
181.0
248.0
52.0
52.0
785.0
785.0
700.0
700.0
515.0
307.0
8.0
8.0
8.0
92.0
156.0
156.0
10.0
680.0
680.0
680.0
169.0
169.0
36.0
15.0
1.0
20.0
20.0
20.0
381.0
381.0
381.0
381.0
8.0
44.0
44.0
44.0
272.0
400.0
400.0
398.0
398.0
123.0
541.0
541.0
541.0
897.0
850.0
850.0
850.0
148.0
148.0
586.0
586.0
586.0
24.0
24.0
24.0
922.0
922.0
25.0
117.0
23.0
362.0
362.0
362.0
0.0
19.0
148.0
793.0
793.0
793.0
793.0
14.0
732.0
7.0
44.0
44.0
44.0
0.0
161.0
514.0
514.0
514.0
514.0
8.0
8.0
8.0
192.0
20.0
736.0
736.0
141.0
141.0
141.0
257.0
257.0
257.0
62.0
62.0
20.0
27.0
27.0
27.0
104.0
189.0
814.0
296.0
296.0
296.0
891.0
891.0
69.0
69.0
69.0
142.0
27.0
341.0
90.0
994.0
994.0
994.0
736.0
80.0
80.0
519.0
519.0
519.0
218.0
218.0
242.0
242.0
81.0
81.0
140.0
140.0
107.0
54.0
54.0
216.0
216.0
579.0
579.0
579.0
579.0
530.0
26.0
38.0
38.0
40.0
202.0
2.0
2.0
2.0
31.0
31.0
31.0
31.0
201.0
201.0
597.0
597.0
149.0
149.0
149.0
455.0
455.0
455.0
4.0
4.0
238.0
19.0
19.0
719.0
189.0
189.0
189.0
189.0
50.0
307.0
307.0
307.0
106.0
106.0
106.0
49.0
49.0
40.0
141.0
141.0
141.0
51.0
51.0
51.0
51.0
2.0
2.0
40.0
140.0
140.0
140.0
140.0
312.0
312.0
312.0
6.0
6.0
6.0
6.0
6.0
720.0
282.0
282.0
812.0
812.0
812.0
128.0
128.0
402.0
16.0
16.0
481.0
481.0
888.0
888.0
888.0
288.0
305.0
305.0
305.0
305.0
305.0
305.0
58.0
58.0
109.0
109.0
109.0
109.0
481.0
481.0
481.0
481.0
481.0
8.0
8.0
8.0
99.0
320.0
316.0
316.0
5.0
675.0
171.0
171.0
362.0
362.0
362.0
362.0
381.0
381.0
90.0
90.0
283.0
2.0
2.0
133.0
964.0
964.0
964.0
6.0
6.0
6.0
804.0
18.0
18.0
18.0
18.0
2.0
2.0
2.0
2.0
191.0
210.0
192.0
192.0
192.0
192.0
104.0
104.0
14.0
667.0
608.0
28.0
28.0
28.0
28.0
28.0
28.0
28.0
150.0
656.0
656.0
656.0
656.0
633.0
633.0
994.0
994.0
259.0
259.0
259.0
594.0
594.0
594.0
79.0
1.0
650.0
650.0
650.0
4.0
4.0
4.0
710.0
710.0
710.0
288.0
288.0
29.0
29.0
29.0
49.0
321.0
321.0
321.0
299.0
299.0
299.0
299.0
781.0
781.0
1.0
1.0
1.0
40.0
40.0
208.0
208.0
4.0
13.0
13.0
13.0
13.0
9.0
9.0
142.0
142.0
142.0
142.0
161.0
433.0
433.0
433.0
299.0
299.0
299.0
463.0
463.0
463.0
210.0
210.0
210.0
31.0
31.0
31.0
201.0
506.0
506.0
139.0
240.0
240.0
111.0
111.0
111.0
430.0
430.0
327.0
327.0
327.0
327.0
95.0
95.0
205.0
205.0
205.0
1.0
1.0
1.0
537.0
632.0
632.0
632.0
632.0
63.0
823.0
448.0
269.0
21.0
21.0
2.0
58.0
58.0
203.0
161.0
161.0
161.0
132.0
90.0
431.0
1.0
343.0
343.0
343.0
343.0
551.0
477.0
477.0
313.0
313.0
150.0
150.0
150.0
150.0
24.0
24.0
720.0
720.0
720.0
720.0
21.0
21.0
21.0
15.0
142.0
900.0
900.0
811.0
811.0
811.0
811.0
19.0
19.0
114.0
328.0
328.0
675.0
675.0
0.0
0.0
0.0
389.0
389.0
389.0
0.0
0.0
68.0
90.0
90.0
594.0
259.0
90.0
995.0
995.0
46.0
3.0
3.0
3.0
448.0
448.0
329.0
483.0
536.0
536.0
536.0
109.0
11.0
860.0
860.0
10.0
10.0
10.0
10.0
37.0
14.0
14.0
1.0
1.0
1.0
915.0
915.0
915.0
915.0
134.0
134.0
34.0
34.0
34.0
3.0
47.0
347.0
347.0
236.0
8.0
8.0
54.0
58.0
77.0
77.0
833.0
597.0
597.0
21.0
21.0
21.0
889.0
889.0
889.0
889.0
512.0
132.0
132.0
53.0
53.0
427.0
427.0
677.0
677.0
276.0
169.0
169.0
169.0
19.0
19.0
223.0
3.0
2.0
2.0
327.0
179.0
179.0
7.0
664.0
856.0
856.0
856.0
856.0
38.0
38.0
38.0
22.0
6.0
6.0
2.0
344.0
344.0
0.0
0.0
90.0
1.0
1.0
2.0
2.0
7.0
7.0
506.0
506.0
506.0
25.0
25.0
8.0
8.0
8.0
431.0
705.0
705.0
741.0
741.0
741.0
53.0
982.0
982.0
982.0
283.0
283.0
283.0
88.0
1.0
1.0
135.0
36.0
547.0
4.0
1.0
1.0
5.0
5.0
5.0
8.0
47.0
47.0
47.0
55.0
55.0
86.0
86.0
90.0
90.0
90.0
90.0
90.0
64.0
64.0
3.0
10.0
329.0
411.0
411.0
116.0
245.0
2.0
2.0
313.0
533.0
533.0
136.0
569.0
17.0
17.0
53.0
53.0
2.0
810.0
98.0
200.0
200.0
200.0
922.0
922.0
922.0
121.0
1.0
1.0
1.0
477.0
477.0
78.0
78.0
78.0
551.0
551.0
551.0
8.0
184.0
184.0
184.0
184.0
184.0
184.0
184.0
200.0
200.0
16.0
278.0
19.0
107.0
107.0
119.0
119.0
119.0
119.0
119.0
501.0
501.0
501.0
374.0
861.0
861.0
861.0
861.0
0.0
0.0
0.0
37.0
37.0
37.0
37.0
49.0
49.0
594.0
594.0
15.0
413.0
413.0
413.0
413.0
413.0
413.0
413.0
30.0
276.0
276.0
59.0
323.0
47.0
514.0
176.0
176.0
125.0
288.0
52.0
162.0
19.0
19.0
19.0
14.0
14.0
159.0
159.0
388.0
199.0
713.0
713.0
713.0
713.0
713.0
132.0
28.0
28.0
47.0
142.0
142.0
142.0
28.0
183.0
61.0
61.0
61.0
592.0
1.0
0.0
84.0
193.0
193.0
11.0
11.0
11.0
878.0
678.0
76.0
512.0
512.0
240.0
63.0
63.0
63.0
63.0
427.0
3.0
3.0
373.0
373.0
58.0
493.0
33.0
33.0
2.0
2.0
2.0
2.0
973.0
21.0
21.0
21.0
21.0
21.0
405.0
15.0
15.0
9.0
9.0
9.0
9.0
34.0
34.0
55.0
26.0
343.0
343.0
492.0
8.0
8.0
8.0
77.0
63.0
11.0
11.0
259.0
259.0
259.0
128.0
62.0
62.0
62.0
34.0
34.0
34.0
34.0
34.0
74.0
813.0
941.0
941.0
148.0
148.0
148.0
13.0
13.0
13.0
13.0
13.0
13.0
13.0
0.0
131.0
50.0
50.0
50.0
58.0
128.0
128.0
594.0
123.0
470.0
470.0
470.0
470.0
470.0
90.0
90.0
90.0
1.0
76.0
76.0
76.0
76.0
76.0
362.0
17.0
17.0
273.0
107.0
107.0
506.0
506.0
40.0
40.0
40.0
40.0
190.0
190.0
190.0
190.0
477.0
442.0
442.0
216.0
50.0
50.0
50.0
50.0
20.0
20.0
675.0
675.0
200.0
200.0
33.0
33.0
248.0
11.0
11.0
77.0
77.0
329.0
963.0
143.0
143.0
206.0
25.0
25.0
25.0
25.0
810.0
358.0
22.0
995.0
995.0
995.0
5.0
5.0
5.0
53.0
16.0
65.0
10.0
3.0
198.0
198.0
537.0
311.0
311.0
31.0
192.0
192.0
192.0
192.0
818.0
818.0
649.0
536.0
536.0
182.0
182.0
182.0
182.0
42.0
681.0
681.0
681.0
681.0
33.0
84.0
4.0
4.0
4.0
113.0
868.0
6.0
51.0
51.0
51.0
0.0
5.0
5.0
135.0
135.0
68.0
93.0
93.0
93.0
36.0
36.0
2.0
2.0
189.0
189.0
95.0
95.0
793.0
793.0
793.0
111.0
111.0
130.0
130.0
271.0
251.0
251.0
251.0
17.0
51.0
51.0
51.0
666.0
666.0
190.0
171.0
549.0
549.0
549.0
549.0
50.0
50.0
99.0
99.0
99.0
142.0
142.0
142.0
142.0
142.0
142.0
90.0
42.0
42.0
239.0
239.0
166.0
44.0
44.0
41.0
41.0
584.0
185.0
185.0
12.0
140.0
140.0
140.0
14.0
14.0
810.0
810.0
810.0
445.0
445.0
292.0
292.0
433.0
74.0
74.0
74.0
385.0
53.0
53.0
42.0
373.0
373.0
510.0
25.0
340.0
340.0
590.0
381.0
381.0
381.0
381.0
210.0
42.0
62.0
757.0
757.0
757.0
757.0
757.0
755.0
755.0
755.0
39.0
39.0
59.0
59.0
135.0
135.0
578.0
1.0
192.0
192.0
133.0
133.0
47.0
47.0
19.0
19.0
19.0
19.0
8.0
656.0
433.0
411.0
411.0
411.0
856.0
856.0
228.0
228.0
69.0
238.0
238.0
238.0
238.0
189.0
189.0
8.0
8.0
8.0
8.0
8.0
994.0
994.0
994.0
245.0
245.0
481.0
481.0
2.0
116.0
8.0
8.0
223.0
223.0
223.0
720.0
720.0
720.0
4.0
4.0
4.0
11.0
11.0
77.0
77.0
77.0
257.0
257.0
240.0
95.0
95.0
95.0
95.0
25.0
25.0
2.0
936.0
936.0
936.0
11.0
11.0
1.0
748.0
748.0
279.0
279.0
279.0
279.0
88.0
203.0
27.0
185.0
40.0
40.0
713.0
831.0
831.0
831.0
494.0
46.0
46.0
4.0
1.0
1.0
1.0
243.0
243.0
243.0
49.0
49.0
49.0
49.0
1.0
1.0
1.0
1.0
1.0
64.0
264.0
2.0
2.0
278.0
278.0
11.0
359.0
590.0
590.0
590.0
19.0
17.0
17.0
17.0
17.0
17.0
17.0
17.0
17.0
17.0
895.0
895.0
267.0
267.0
267.0
359.0
359.0
128.0
128.0
101.0
796.0
945.0
945.0
455.0
455.0
534.0
534.0
582.0
30.0
20.0
18.0
203.0
9.0
9.0
9.0
9.0
9.0
741.0
741.0
299.0
299.0
918.0
918.0
479.0
479.0
238.0
432.0
432.0
239.0
85.0
85.0
187.0
187.0
210.0
551.0
551.0
1.0
408.0
145.0
102.0
102.0
218.0
218.0
218.0
30.0
30.0
30.0
30.0
30.0
5.0
5.0
5.0
63.0
63.0
63.0
313.0
313.0
127.0
127.0
91.0
91.0
91.0
91.0
91.0
129.0
53.0
328.0
675.0
675.0
129.0
129.0
23.0
0.0
0.0
0.0
71.0
11.0
11.0
838.0
838.0
838.0
386.0
77.0
3.0
128.0
128.0
238.0
433.0
199.0
199.0
34.0
34.0
34.0
20.0
20.0
14.0
14.0
14.0
125.0
141.0
938.0
938.0
938.0
938.0
938.0
396.0
396.0
396.0
396.0
396.0
396.0
5.0
12.0
12.0
12.0
474.0
474.0
474.0
534.0
21.0
21.0
63.0
26.0
26.0
90.0
90.0
328.0
328.0
132.0
48.0
762.0
578.0
62.0
62.0
62.0
34.0
34.0
34.0
34.0
34.0
118.0
118.0
337.0
337.0
337.0
337.0
337.0
847.0
847.0
847.0
847.0
152.0
133.0
133.0
37.0
37.0
37.0
13.0
13.0
129.0
129.0
501.0
125.0
125.0
125.0
125.0
125.0
6.0
592.0
592.0
135.0
32.0
518.0
518.0
794.0
794.0
794.0
26.0
26.0
26.0
26.0
431.0
431.0
431.0
431.0
431.0
341.0
341.0
458.0
458.0
238.0
238.0
38.0
38.0
38.0
38.0
38.0
146.0
47.0
47.0
47.0
47.0
47.0
101.0
101.0
21.0
21.0
21.0
0.0
0.0
860.0
348.0
348.0
431.0
316.0
59.0
132.0
132.0
132.0
132.0
361.0
361.0
361.0
411.0
411.0
411.0
2.0
2.0
150.0
150.0
5.0
20.0
20.0
20.0
8.0
348.0
168.0
168.0
133.0
450.0
450.0
210.0
210.0
210.0
210.0
210.0
102.0
102.0
102.0
485.0
25.0
25.0
27.0
291.0
291.0
291.0
291.0
291.0
15.0
779.0
779.0
779.0
547.0
191.0
191.0
191.0
248.0
525.0
525.0
525.0
525.0
1.0
1.0
22.0
848.0
848.0
505.0
381.0
22.0
37.0
112.0
112.0
112.0
112.0
84.0
84.0
84.0
164.0
256.0
222.0
222.0
448.0
517.0
517.0
517.0
517.0
288.0
288.0
500.0
517.0
468.0
42.0
42.0
18.0
802.0
802.0
50.0
45.0
45.0
3.0
18.0
491.0
491.0
491.0
26.0
26.0
26.0
1.0
1.0
1.0
1.0
173.0
173.0
239.0
239.0
239.0
41.0
161.0
161.0
871.0
53.0
86.0
2.0
2.0
506.0
506.0
506.0
506.0
207.0
207.0
207.0
338.0
378.0
378.0
378.0
40.0
40.0
341.0
341.0
341.0
106.0
400.0
249.0
249.0
249.0
107.0
13.0
13.0
2.0
2.0
69.0
69.0
43.0
43.0
242.0
242.0
22.0
22.0
195.0
242.0
700.0
101.0
101.0
50.0
67.0
67.0
347.0
347.0
347.0
2.0
2.0
2.0
2.0
922.0
922.0
922.0
3.0
720.0
720.0
713.0
19.0
11.0
11.0
0.0
0.0
0.0
592.0
592.0
592.0
833.0
833.0
833.0
833.0
2.0
2.0
2.0
153.0
101.0
362.0
362.0
362.0
312.0
312.0
312.0
6.0
6.0
6.0
6.0
505.0
443.0
0.0
0.0
995.0
3.0
5.0
5.0
5.0
5.0
861.0
17.0
17.0
17.0
193.0
26.0
111.0
111.0
411.0
411.0
411.0
0.0
0.0
323.0
323.0
323.0
323.0
323.0
323.0
259.0
259.0
153.0
153.0
153.0
446.0
323.0
323.0
323.0
323.0
702.0
702.0
702.0
46.0
2.0
2.0
169.0
169.0
169.0
169.0
439.0
439.0
439.0
439.0
489.0
489.0
489.0
489.0
489.0
155.0
155.0
155.0
261.0
478.0
478.0
525.0
53.0
53.0
53.0
193.0
193.0
193.0
1.0
128.0
6.0
6.0
53.0
53.0
494.0
134.0
134.0
354.0
354.0
354.0
354.0
112.0
112.0
112.0
431.0
431.0
431.0
431.0
12.0
878.0
878.0
936.0
897.0
42.0
42.0
123.0
123.0
724.0
6.0
282.0
282.0
210.0
210.0
210.0
622.0
48.0
48.0
456.0
458.0
458.0
458.0
231.0
231.0
231.0
557.0
557.0
105.0
8.0
861.0
8.0
8.0
269.0
4.0
4.0
16.0
16.0
16.0
104.0
63.0
8.0
8.0
8.0
217.0
134.0
134.0
134.0
10.0
10.0
167.0
167.0
137.0
137.0
94.0
94.0
59.0
59.0
59.0
59.0
21.0
21.0
917.0
394.0
394.0
2.0
2.0
52.0
2.0
20.0
20.0
20.0
20.0
92.0
92.0
367.0
367.0
401.0
268.0
268.0
268.0
268.0
688.0
688.0
688.0
35.0
45.0
13.0
13.0
678.0
896.0
896.0
896.0
896.0
38.0
55.0
55.0
764.0
155.0
10.0
10.0
10.0
133.0
506.0
506.0
278.0
278.0
54.0
944.0
944.0
861.0
861.0
861.0
861.0
936.0
936.0
936.0
343.0
343.0
343.0
327.0
327.0
19.0
127.0
127.0
127.0
514.0
514.0
514.0
305.0
2.0
2.0
2.0
2.0
2.0
247.0
247.0
134.0
134.0
1.0
1.0
1.0
1.0
1.0
1.0
0.0
40.0
40.0
40.0
558.0
804.0
804.0
917.0
917.0
917.0
448.0
533.0
533.0
594.0
77.0
296.0
228.0
228.0
60.0
4.0
4.0
4.0
4.0
4.0
592.0
13.0
319.0
319.0
319.0
319.0
10.0
10.0
514.0
313.0
2.0
2.0
130.0
130.0
130.0
259.0
278.0
357.0
357.0
602.0
10.0
166.0
166.0
166.0
0.0
0.0
0.0
0.0
455.0
455.0
455.0
455.0
298.0
298.0
2.0
2.0
664.0
664.0
664.0
664.0
392.0
1.0
1.0
288.0
288.0
288.0
165.0
165.0
569.0
569.0
569.0
7.0
452.0
384.0
384.0
0.0
0.0
781.0
128.0
128.0
45.0
506.0
109.0
571.0
571.0
592.0
592.0
868.0
868.0
868.0
602.0
602.0
602.0
602.0
602.0
471.0
471.0
2.0
2.0
376.0
376.0
376.0
376.0
47.0
47.0
47.0
137.0
137.0
137.0
18.0
461.0
461.0
288.0
14.0
61.0
61.0
61.0
39.0
156.0
211.0
268.0
268.0
268.0
268.0
2.0
2.0
2.0
195.0
671.0
671.0
70.0
70.0
70.0
207.0
207.0
207.0
207.0
530.0
530.0
608.0
608.0
608.0
195.0
195.0
156.0
156.0
25.0
25.0
6.0
6.0
6.0
6.0
344.0
14.0
14.0
307.0
796.0
742.0
673.0
673.0
534.0
15.0
15.0
569.0
390.0
390.0
390.0
109.0
341.0
341.0
341.0
6.0
6.0
299.0
299.0
299.0
537.0
537.0
537.0
65.0
65.0
65.0
65.0
65.0
531.0
158.0
641.0
641.0
641.0
641.0
327.0
327.0
327.0
149.0
149.0
149.0
86.0
86.0
86.0
166.0
166.0
166.0
54.0
54.0
393.0
393.0
393.0
0.0
136.0
689.0
689.0
259.0
259.0
245.0
245.0
245.0
700.0
700.0
700.0
700.0
736.0
736.0
765.0
765.0
765.0
765.0
569.0
569.0
291.0
291.0
57.0
57.0
132.0
132.0
132.0
135.0
81.0
81.0
62.0
4.0
4.0
6.0
135.0
135.0
135.0
2.0
2.0
202.0
202.0
34.0
18.0
18.0
386.0
491.0
491.0
491.0
491.0
4.0
21.0
21.0
21.0
21.0
822.0
531.0
13.0
46.0
395.0
0.0
321.0
52.0
52.0
52.0
52.0
4.0
675.0
675.0
117.0
117.0
153.0
15.0
15.0
15.0
15.0
4.0
4.0
456.0
456.0
236.0
225.0
225.0
225.0
225.0
18.0
33.0
1.0
742.0
456.0
535.0
15.0
15.0
15.0
33.0
33.0
856.0
93.0
72.0
72.0
19.0
19.0
19.0
19.0
19.0
54.0
361.0
5.0
5.0
12.0
12.0
62.0
23.0
23.0
23.0
53.0
53.0
71.0
71.0
71.0
71.0
71.0
71.0
45.0
45.0
52.0
966.0
23.0
23.0
888.0
888.0
1.0
84.0
84.0
84.0
2.0
2.0
2.0
324.0
324.0
324.0
324.0
813.0
813.0
813.0
481.0
481.0
492.0
55.0
55.0
55.0
565.0
39.0
39.0
292.0
512.0
512.0
187.0
187.0
671.0
671.0
671.0
0.0
0.0
494.0
494.0
494.0
494.0
0.0
0.0
0.0
151.0
30.0
30.0
811.0
35.0
1.0
1.0
1.0
162.0
162.0
511.0
425.0
425.0
425.0
42.0
42.0
757.0
757.0
8.0
8.0
6.0
6.0
6.0
24.0
24.0
422.0
51.0
51.0
51.0
782.0
782.0
736.0
32.0
3.0
3.0
178.0
178.0
178.0
178.0
36.0
36.0
358.0
358.0
358.0
62.0
62.0
351.0
351.0
518.0
518.0
518.0
518.0
905.0
905.0
905.0
21.0
259.0
49.0
500.0
153.0
153.0
147.0
147.0
425.0
425.0
425.0
425.0
825.0
9.0
74.0
74.0
63.0
63.0
63.0
433.0
127.0
127.0
127.0
127.0
571.0
36.0
4.0
4.0
4.0
234.0
249.0
249.0
103.0
103.0
25.0
25.0
25.0
37.0
37.0
137.0
137.0
137.0
28.0
28.0
28.0
28.0
85.0
950.0
950.0
316.0
485.0
128.0
128.0
150.0
168.0
168.0
132.0
132.0
0.0
80.0
80.0
80.0
80.0
80.0
77.0
376.0
376.0
376.0
376.0
130.0
130.0
1.0
1.0
1.0
540.0
540.0
540.0
236.0
263.0
256.0
256.0
256.0
858.0
858.0
858.0
858.0
40.0
191.0
35.0
35.0
293.0
293.0
293.0
293.0
293.0
81.0
81.0
81.0
81.0
37.0
525.0
525.0
525.0
525.0
4.0
20.0
20.0
20.0
210.0
861.0
861.0
861.0
141.0
141.0
23.0
0.0
0.0
427.0
638.0
189.0
541.0
541.0
541.0
28.0
28.0
28.0
283.0
283.0
347.0
32.0
361.0
361.0
206.0
623.0
623.0
623.0
242.0
268.0
268.0
268.0
165.0
165.0
165.0
37.0
37.0
848.0
848.0
5.0
5.0
5.0
38.0
38.0
38.0
38.0
15.0
35.0
35.0
16.0
861.0
343.0
343.0
125.0
125.0
242.0
242.0
295.0
18.0
322.0
388.0
569.0
569.0
569.0
45.0
271.0
271.0
374.0
685.0
71.0
71.0
53.0
39.0
27.0
179.0
179.0
179.0
2.0
2.0
2.0
4.0
4.0
60.0
157.0
157.0
157.0
88.0
88.0
464.0
282.0
282.0
8.0
983.0
983.0
1.0
1.0
1.0
376.0
376.0
376.0
42.0
42.0
26.0
26.0
26.0
5.0
209.0
209.0
378.0
378.0
378.0
378.0
137.0
70.0
64.0
64.0
64.0
0.0
0.0
0.0
0.0
45.0
45.0
838.0
838.0
674.0
367.0
367.0
367.0
51.0
51.0
886.0
886.0
11.0
11.0
11.0
168.0
168.0
168.0
168.0
141.0
474.0
474.0
3.0
3.0
1.0
1.0
1.0
6.0
71.0
71.0
71.0
71.0
292.0
292.0
994.0
994.0
63.0
63.0
161.0
187.0
187.0
10.0
362.0
362.0
362.0
271.0
8.0
8.0
242.0
242.0
261.0
261.0
113.0
113.0
433.0
29.0
29.0
889.0
16.0
139.0
139.0
63.0
26.0
504.0
504.0
504.0
509.0
509.0
62.0
62.0
190.0
190.0
190.0
509.0
431.0
431.0
1.0
1.0
7.0
7.0
149.0
149.0
149.0
256.0
256.0
868.0
868.0
868.0
302.0
37.0
796.0
117.0
117.0
514.0
514.0
514.0
514.0
2.0
2.0
988.0
988.0
53.0
53.0
582.0
73.0
73.0
73.0
328.0
925.0
966.0
310.0
278.0
966.0
207.0
201.0
201.0
201.0
201.0
31.0
833.0
0.0
0.0
0.0
850.0
343.0
343.0
361.0
2.0
2.0
17.0
302.0
302.0
19.0
93.0
93.0
200.0
200.0
200.0
661.0
661.0
661.0
661.0
7.0
7.0
2.0
2.0
2.0
2.0
48.0
492.0
492.0
966.0
0.0
36.0
18.0
13.0
13.0
293.0
293.0
293.0
865.0
865.0
23.0
88.0
88.0
88.0
88.0
46.0
46.0
20.0
994.0
994.0
200.0
74.0
107.0
107.0
149.0
149.0
149.0
3.0
359.0
359.0
359.0
0.0
883.0
216.0
216.0
216.0
216.0
736.0
241.0
157.0
226.0
226.0
226.0
226.0
165.0
165.0
117.0
337.0
316.0
316.0
316.0
2.0
20.0
20.0
810.0
810.0
903.0
138.0
9.0
9.0
9.0
9.0
20.0
20.0
20.0
20.0
1.0
1.0
995.0
271.0
120.0
120.0
120.0
210.0
210.0
210.0
64.0
64.0
12.0
12.0
12.0
63.0
63.0
63.0
63.0
63.0
63.0
83.0
83.0
850.0
73.0
73.0
73.0
448.0
448.0
448.0
141.0
141.0
141.0
18.0
18.0
18.0
14.0
14.0
341.0
11.0
11.0
483.0
483.0
483.0
483.0
228.0
125.0
0.0
0.0
0.0
0.0
485.0
485.0
2.0
2.0
63.0
83.0
15.0
5.0
5.0
5.0
78.0
78.0
5.0
5.0
83.0
83.0
613.0
613.0
613.0
613.0
27.0
713.0
713.0
747.0
447.0
447.0
447.0
2.0
2.0
656.0
966.0
966.0
966.0
966.0
199.0
199.0
199.0
37.0
37.0
13.0
13.0
722.0
722.0
151.0
517.0
0.0
67.0
67.0
8.0
11.0
11.0
448.0
448.0
67.0
515.0
36.0
36.0
483.0
8.0
8.0
592.0
592.0
1.0
7.0
80.0
123.0
168.0
154.0
154.0
2.0
2.0
82.0
18.0
11.0
11.0
242.0
361.0
361.0
361.0
27.0
27.0
4.0
4.0
57.0
57.0
431.0
431.0
37.0
37.0
666.0
666.0
666.0
666.0
337.0
533.0
533.0
10.0
1.0
37.0
63.0
709.0
709.0
709.0
20.0
20.0
20.0
20.0
20.0
111.0
111.0
111.0
11.0
11.0
150.0
150.0
150.0
150.0
52.0
553.0
553.0
553.0
553.0
994.0
3.0
3.0
491.0
686.0
686.0
578.0
578.0
11.0
343.0
21.0
21.0
21.0
137.0
137.0
137.0
25.0
25.0
25.0
977.0
977.0
1.0
189.0
432.0
50.0
50.0
50.0
158.0
158.0
158.0
90.0
344.0
113.0
531.0
531.0
0.0
104.0
104.0
104.0
104.0
6.0
884.0
884.0
677.0
677.0
677.0
338.0
338.0
338.0
338.0
705.0
427.0
427.0
427.0
427.0
2.0
133.0
10.0
10.0
405.0
558.0
367.0
137.0
137.0
137.0
150.0
150.0
150.0
150.0
764.0
758.0
758.0
350.0
456.0
456.0
456.0
104.0
8.0
8.0
205.0
193.0
440.0
440.0
878.0
385.0
259.0
96.0
96.0
29.0
29.0
54.0
512.0
5.0
5.0
5.0
76.0
76.0
76.0
76.0
76.0
248.0
248.0
12.0
173.0
173.0
173.0
173.0
61.0
283.0
283.0
283.0
283.0
283.0
18.0
25.0
76.0
190.0
190.0
44.0
811.0
141.0
141.0
104.0
104.0
299.0
481.0
25.0
25.0
25.0
25.0
11.0
11.0
95.0
95.0
260.0
260.0
0.0
16.0
16.0
16.0
53.0
53.0
53.0
53.0
53.0
192.0
10.0
10.0
11.0
124.0
124.0
951.0
951.0
951.0
951.0
11.0
11.0
11.0
210.0
210.0
1.0
1.0
332.0
332.0
332.0
810.0
810.0
810.0
810.0
810.0
514.0
7.0
7.0
22.0
22.0
481.0
481.0
481.0
481.0
38.0
38.0
666.0
666.0
675.0
645.0
86.0
86.0
956.0
956.0
956.0
956.0
956.0
397.0
397.0
397.0
134.0
134.0
246.0
135.0
135.0
135.0
271.0
271.0
1.0
258.0
258.0
274.0
274.0
274.0
274.0
463.0
895.0
895.0
63.0
173.0
173.0
173.0
533.0
533.0
533.0
112.0
112.0
298.0
298.0
505.0
505.0
505.0
58.0
58.0
70.0
63.0
63.0
187.0
187.0
187.0
69.0
242.0
242.0
133.0
133.0
8.0
8.0
126.0
303.0
67.0
67.0
62.0
62.0
62.0
279.0
279.0
279.0
279.0
741.0
212.0
212.0
212.0
212.0
16.0
168.0
168.0
512.0
512.0
512.0
547.0
547.0
547.0
19.0
28.0
62.0
62.0
12.0
10.0
1.0
1.0
1.0
374.0
15.0
63.0
63.0
933.0
933.0
425.0
425.0
425.0
13.0
13.0
13.0
13.0
49.0
49.0
491.0
51.0
154.0
154.0
7.0
7.0
7.0
7.0
34.0
34.0
34.0
347.0
347.0
101.0
101.0
355.0
430.0
430.0
99.0
99.0
713.0
481.0
481.0
481.0
481.0
216.0
216.0
216.0
677.0
152.0
709.0
203.0
203.0
747.0
747.0
747.0
977.0
977.0
479.0
479.0
510.0
353.0
353.0
70.0
70.0
70.0
536.0
536.0
202.0
202.0
63.0
190.0
187.0
360.0
360.0
882.0
882.0
882.0
374.0
374.0
374.0
18.0
10.0
994.0
994.0
493.0
493.0
736.0
736.0
84.0
84.0
84.0
84.0
1.0
994.0
592.0
592.0
448.0
378.0
378.0
378.0
14.0
14.0
14.0
14.0
138.0
138.0
138.0
59.0
59.0
674.0
674.0
485.0
232.0
951.0
32.0
32.0
54.0
54.0
147.0
181.0
67.0
569.0
348.0
348.0
348.0
348.0
261.0
261.0
261.0
261.0
1.0
63.0
152.0
152.0
152.0
152.0
35.0
35.0
35.0
3.0
3.0
905.0
113.0
113.0
242.0
242.0
242.0
25.0
25.0
25.0
720.0
720.0
720.0
720.0
259.0
53.0
328.0
381.0
6.0
6.0
51.0
51.0
16.0
16.0
16.0
41.0
41.0
41.0
388.0
419.0
1.0
161.0
161.0
143.0
341.0
341.0
291.0
291.0
291.0
4.0
4.0
4.0
4.0
63.0
63.0
63.0
264.0
264.0
264.0
92.0
92.0
92.0
793.0
209.0
209.0
168.0
168.0
168.0
168.0
271.0
271.0
271.0
157.0
157.0
157.0
157.0
590.0
590.0
590.0
268.0
19.0
19.0
404.0
431.0
431.0
84.0
84.0
461.0
71.0
71.0
71.0
132.0
132.0
11.0
753.0
753.0
753.0
753.0
385.0
385.0
313.0
44.0
38.0
38.0
38.0
936.0
936.0
936.0
7.0
7.0
175.0
184.0
184.0
184.0
3.0
3.0
3.0
3.0
353.0
353.0
353.0
315.0
315.0
272.0
710.0
710.0
59.0
20.0
20.0
20.0
236.0
236.0
236.0
811.0
811.0
549.0
549.0
549.0
549.0
549.0
549.0
111.0
861.0
861.0
299.0
299.0
431.0
45.0
493.0
493.0
35.0
675.0
17.0
7.0
7.0
7.0
69.0
69.0
69.0
69.0
139.0
966.0
966.0
124.0
124.0
124.0
0.0
161.0
161.0
161.0
173.0
173.0
4.0
4.0
4.0
133.0
52.0
52.0
29.0
29.0
167.0
167.0
338.0
338.0
42.0
42.0
42.0
378.0
378.0
378.0
378.0
5.0
5.0
2.0
2.0
321.0
321.0
321.0
321.0
299.0
53.0
53.0
53.0
390.0
390.0
582.0
41.0
35.0
35.0
245.0
245.0
675.0
675.0
917.0
917.0
917.0
122.0
122.0
122.0
323.0
657.0
657.0
587.0
587.0
506.0
506.0
506.0
506.0
83.0
83.0
83.0
332.0
46.0
76.0
76.0
76.0
153.0
681.0
681.0
681.0
19.0
19.0
19.0
1.0
1.0
514.0
514.0
77.0
70.0
21.0
21.0
232.0
232.0
480.0
5.0
5.0
278.0
278.0
278.0
34.0
34.0
34.0
34.0
432.0
432.0
54.0
65.0
65.0
65.0
65.0
656.0
21.0
37.0
37.0
37.0
37.0
37.0
187.0
187.0
6.0
6.0
161.0
210.0
210.0
210.0
210.0
273.0
273.0
432.0
432.0
432.0
344.0
20.0
20.0
22.0
227.0
227.0
227.0
140.0
516.0
41.0
41.0
41.0
396.0
661.0
661.0
296.0
10.0
311.0
311.0
311.0
698.0
3.0
995.0
0.0
73.0
13.0
13.0
16.0
16.0
847.0
13.0
13.0
13.0
13.0
681.0
681.0
681.0
26.0
26.0
26.0
26.0
26.0
26.0
760.0
760.0
760.0
760.0
93.0
93.0
481.0
536.0
536.0
242.0
74.0
74.0
74.0
149.0
101.0
101.0
53.0
53.0
36.0
36.0
6.0
6.0
6.0
6.0
110.0
48.0
48.0
48.0
48.0
88.0
88.0
88.0
88.0
134.0
68.0
43.0
337.0
39.0
632.0
632.0
168.0
168.0
168.0
216.0
216.0
681.0
681.0
448.0
448.0
448.0
2.0
26.0
597.0
48.0
48.0
200.0
200.0
504.0
2.0
2.0
2.0
77.0
77.0
218.0
14.0
14.0
14.0
683.0
579.0
15.0
15.0
15.0
15.0
15.0
889.0
889.0
10.0
10.0
10.0
79.0
79.0
25.0
25.0
25.0
25.0
137.0
137.0
333.0
333.0
333.0
818.0
818.0
818.0
1.0
1.0
1.0
319.0
319.0
319.0
85.0
85.0
85.0
58.0
58.0
378.0
378.0
159.0
73.0
73.0
847.0
847.0
362.0
362.0
361.0
62.0
62.0
62.0
10.0
10.0
10.0
111.0
111.0
259.0
102.0
102.0
757.0
757.0
757.0
216.0
216.0
216.0
5.0
5.0
5.0
5.0
477.0
477.0
14.0
14.0
14.0
29.0
179.0
179.0
179.0
179.0
165.0
950.0
950.0
950.0
950.0
950.0
388.0
170.0
313.0
142.0
142.0
142.0
142.0
142.0
381.0
381.0
119.0
119.0
119.0
269.0
239.0
239.0
8.0
201.0
146.0
10.0
10.0
10.0
5.0
5.0
95.0
26.0
26.0
5.0
5.0
337.0
49.0
150.0
150.0
683.0
82.0
82.0
82.0
12.0
12.0
270.0
270.0
245.0
245.0
533.0
533.0
533.0
122.0
2.0
2.0
541.0
4.0
361.0
361.0
361.0
15.0
15.0
534.0
329.0
329.0
329.0
7.0
7.0
669.0
347.0
347.0
347.0
150.0
35.0
569.0
0.0
0.0
343.0
27.0
671.0
671.0
79.0
79.0
79.0
4.0
4.0
4.0
4.0
61.0
61.0
61.0
61.0
26.0
26.0
71.0
536.0
40.0
40.0
40.0
2.0
2.0
2.0
492.0
3.0
3.0
3.0
3.0
3.0
3.0
1.0
33.0
741.0
741.0
741.0
432.0
432.0
432.0
36.0
36.0
77.0
63.0
55.0
55.0
55.0
661.0
661.0
25.0
53.0
53.0
717.0
63.0
500.0
500.0
500.0
350.0
350.0
153.0
305.0
305.0
142.0
142.0
142.0
155.0
679.0
679.0
679.0
216.0
216.0
10.0
338.0
338.0
338.0
122.0
0.0
89.0
374.0
374.0
2.0
2.0
2.0
58.0
58.0
58.0
10.0
10.0
10.0
845.0
67.0
67.0
16.0
16.0
16.0
16.0
739.0
221.0
12.0
12.0
12.0
8.0
8.0
24.0
24.0
24.0
133.0
133.0
505.0
505.0
505.0
505.0
60.0
86.0
86.0
86.0
53.0
53.0
53.0
53.0
4.0
321.0
321.0
321.0
198.0
63.0
63.0
63.0
0.0
288.0
632.0
632.0
226.0
226.0
226.0
226.0
192.0
19.0
19.0
19.0
19.0
396.0
396.0
261.0
2.0
2.0
2.0
847.0
847.0
27.0
37.0
201.0
201.0
201.0
848.0
848.0
37.0
37.0
37.0
37.0
296.0
433.0
68.0
68.0
68.0
389.0
389.0
142.0
142.0
142.0
549.0
549.0
549.0
27.0
0.0
530.0
530.0
530.0
530.0
530.0
530.0
2.0
90.0
133.0
62.0
62.0
62.0
77.0
126.0
126.0
126.0
702.0
702.0
702.0
702.0
226.0
675.0
675.0
675.0
675.0
26.0
26.0
246.0
246.0
246.0
1.0
1.0
850.0
666.0
666.0
666.0
929.0
550.0
550.0
63.0
63.0
63.0
818.0
134.0
134.0
134.0
134.0
721.0
721.0
6.0
6.0
161.0
161.0
19.0
19.0
16.0
16.0
16.0
295.0
5.0
5.0
5.0
5.0
22.0
22.0
52.0
52.0
210.0
210.0
218.0
218.0
218.0
218.0
443.0
443.0
443.0
216.0
216.0
216.0
216.0
994.0
994.0
1.0
1.0
5.0
5.0
425.0
425.0
348.0
217.0
217.0
217.0
210.0
193.0
226.0
226.0
0.0
0.0
76.0
113.0
594.0
18.0
51.0
51.0
713.0
393.0
393.0
393.0
393.0
393.0
33.0
33.0
0.0
109.0
109.0
458.0
458.0
458.0
458.0
458.0
279.0
461.0
461.0
461.0
461.0
736.0
83.0
83.0
83.0
0.0
578.0
259.0
132.0
132.0
132.0
55.0
55.0
55.0
11.0
20.0
26.0
218.0
218.0
218.0
218.0
218.0
25.0
25.0
25.0
25.0
212.0
212.0
455.0
455.0
455.0
10.0
201.0
36.0
36.0
36.0
40.0
147.0
147.0
2.0
350.0
350.0
242.0
37.0
37.0
274.0
274.0
15.0
15.0
15.0
367.0
367.0
367.0
19.0
19.0
5.0
478.0
478.0
478.0
228.0
228.0
228.0
228.0
7.0
7.0
7.0
7.0
7.0
0.0
148.0
117.0
282.0
282.0
87.0
87.0
87.0
184.0
1.0
0.0
0.0
0.0
0.0
0.0
0.0
512.0
512.0
536.0
536.0
536.0
3.0
3.0
156.0
156.0
420.0
247.0
247.0
247.0
247.0
7.0
757.0
33.0
20.0
22.0
22.0
22.0
530.0
530.0
239.0
239.0
433.0
433.0
433.0
433.0
1.0
1.0
977.0
285.0
437.0
282.0
282.0
590.0
392.0
341.0
341.0
341.0
58.0
291.0
211.0
211.0
124.0
124.0
124.0
124.0
124.0
124.0
287.0
287.0
823.0
823.0
823.0
245.0
245.0
245.0
245.0
245.0
197.0
197.0
197.0
1.0
1.0
15.0
15.0
15.0
15.0
15.0
757.0
185.0
185.0
32.0
32.0
50.0
7.0
7.0
7.0
7.0
155.0
155.0
757.0
448.0
448.0
74.0
74.0
118.0
118.0
70.0
70.0
70.0
0.0
0.0
0.0
0.0
2.0
129.0
129.0
0.0
0.0
59.0
583.0
278.0
278.0
632.0
632.0
17.0
17.0
14.0
14.0
283.0
283.0
4.0
4.0
361.0
361.0
592.0
104.0
104.0
4.0
4.0
313.0
313.0
313.0
313.0
180.0
180.0
16.0
50.0
50.0
254.0
254.0
254.0
254.0
254.0
288.0
288.0
288.0
764.0
764.0
764.0
128.0
553.0
553.0
553.0
212.0
195.0
195.0
195.0
25.0
41.0
41.0
41.0
25.0
25.0
14.0
141.0
141.0
47.0
47.0
47.0
139.0
139.0
137.0
137.0
137.0
137.0
760.0
8.0
3.0
3.0
3.0
905.0
905.0
23.0
23.0
28.0
28.0
28.0
34.0
34.0
47.0
47.0
47.0
47.0
400.0
950.0
950.0
38.0
38.0
33.0
33.0
169.0
2.0
201.0
201.0
76.0
76.0
76.0
76.0
76.0
76.0
536.0
536.0
536.0
7.0
50.0
50.0
50.0
50.0
161.0
7.0
4.0
4.0
5.0
2.0
2.0
12.0
12.0
12.0
67.0
67.0
55.0
55.0
762.0
762.0
762.0
762.0
3.0
60.0
60.0
134.0
873.0
873.0
873.0
873.0
63.0
63.0
63.0
268.0
508.0
508.0
41.0
127.0
127.0
293.0
161.0
63.0
13.0
933.0
933.0
933.0
8.0
8.0
8.0
8.0
8.0
361.0
361.0
361.0
62.0
0.0
0.0
108.0
108.0
104.0
104.0
189.0
189.0
164.0
164.0
164.0
164.0
675.0
11.0
408.0
155.0
77.0
109.0
361.0
823.0
823.0
18.0
18.0
551.0
551.0
551.0
234.0
234.0
247.0
18.0
18.0
92.0
154.0
107.0
725.0
725.0
725.0
725.0
16.0
16.0
16.0
16.0
16.0
179.0
217.0
433.0
50.0
825.0
825.0
69.0
7.0
7.0
53.0
53.0
48.0
48.0
905.0
259.0
9.0
9.0
128.0
166.0
166.0
166.0
79.0
79.0
79.0
1.0
38.0
38.0
38.0
419.0
419.0
419.0
419.0
47.0
216.0
216.0
10.0
10.0
60.0
13.0
13.0
13.0
808.0
808.0
8.0
8.0
8.0
8.0
88.0
88.0
512.0
512.0
512.0
53.0
202.0
202.0
307.0
307.0
762.0
283.0
19.0
19.0
19.0
606.0
606.0
606.0
606.0
358.0
358.0
358.0
848.0
848.0
848.0
848.0
279.0
764.0
341.0
341.0
14.0
533.0
263.0
263.0
263.0
263.0
193.0
40.0
40.0
622.0
622.0
622.0
19.0
170.0
2.0
26.0
26.0
31.0
2.0
2.0
2.0
2.0
2.0
2.0
8.0
4.0
4.0
45.0
165.0
228.0
228.0
228.0
228.0
261.0
261.0
261.0
202.0
22.0
22.0
5.0
5.0
5.0
5.0
8.0
8.0
8.0
878.0
878.0
878.0
71.0
71.0
71.0
15.0
551.0
3.0
3.0
184.0
55.0
55.0
721.0
721.0
721.0
721.0
248.0
22.0
22.0
313.0
134.0
361.0
185.0
291.0
291.0
35.0
35.0
35.0
35.0
3.0
728.0
728.0
77.0
77.0
77.0
530.0
13.0
14.0
14.0
14.0
14.0
14.0
432.0
405.0
155.0
155.0
155.0
155.0
131.0
189.0
994.0
994.0
526.0
526.0
39.0
367.0
350.0
242.0
242.0
242.0
242.0
187.0
6.0
157.0
44.0
814.0
814.0
814.0
814.0
33.0
33.0
582.0
537.0
537.0
537.0
810.0
550.0
550.0
550.0
550.0
537.0
36.0
234.0
479.0
479.0
23.0
23.0
16.0
16.0
16.0
463.0
463.0
463.0
247.0
9.0
134.0
26.0
26.0
26.0
101.0
287.0
995.0
995.0
540.0
25.0
25.0
25.0
88.0
88.0
88.0
88.0
88.0
207.0
328.0
491.0
347.0
83.0
83.0
83.0
921.0
921.0
921.0
921.0
254.0
254.0
254.0
2.0
348.0
2.0
2.0
73.0
120.0
677.0
677.0
677.0
13.0
510.0
510.0
95.0
95.0
835.0
36.0
36.0
36.0
36.0
225.0
69.0
537.0
537.0
10.0
3.0
3.0
3.0
3.0
3.0
288.0
288.0
485.0
485.0
827.0
489.0
480.0
480.0
6.0
6.0
6.0
6.0
6.0
571.0
571.0
571.0
0.0
0.0
79.0
79.0
24.0
24.0
24.0
501.0
501.0
501.0
189.0
189.0
189.0
70.0
70.0
18.0
381.0
381.0
37.0
36.0
36.0
347.0
36.0
104.0
104.0
176.0
176.0
80.0
80.0
683.0
85.0
14.0
53.0
93.0
93.0
440.0
440.0
109.0
109.0
33.0
33.0
362.0
4.0
7.0
147.0
206.0
206.0
12.0
12.0
597.0
597.0
63.0
63.0
20.0
1.0
1.0
1.0
506.0
506.0
506.0
506.0
0.0
978.0
978.0
25.0
25.0
25.0
25.0
25.0
25.0
94.0
94.0
926.0
926.0
741.0
674.0
13.0
36.0
36.0
248.0
248.0
248.0
238.0
759.0
759.0
31.0
574.0
666.0
1.0
1.0
24.0
104.0
19.0
19.0
19.0
0.0
0.0
868.0
868.0
253.0
253.0
253.0
253.0
305.0
305.0
305.0
305.0
332.0
332.0
22.0
180.0
61.0
61.0
61.0
279.0
360.0
360.0
360.0
770.0
516.0
516.0
813.0
813.0
196.0
196.0
173.0
553.0
553.0
553.0
815.0
221.0
221.0
861.0
264.0
455.0
1.0
1.0
1.0
3.0
4.0
539.0
5.0
5.0
555.0
555.0
555.0
555.0
100.0
379.0
379.0
3.0
3.0
3.0
994.0
994.0
994.0
24.0
29.0
697.0
697.0
697.0
21.0
183.0
183.0
98.0
98.0
67.0
67.0
67.0
67.0
67.0
3.0
82.0
82.0
2.0
2.0
2.0
21.0
197.0
197.0
197.0
978.0
1.0
1.0
726.0
726.0
69.0
69.0
3.0
3.0
143.0
143.0
3.0
3.0
58.0
58.0
13.0
13.0
33.0
33.0
164.0
164.0
164.0
574.0
401.0
906.0
906.0
906.0
27.0
27.0
227.0
10.0
63.0
63.0
976.0
689.0
689.0
558.0
115.0
197.0
517.0
517.0
517.0
517.0
517.0
84.0
84.0
327.0
182.0
182.0
182.0
282.0
282.0
313.0
313.0
20.0
326.0
326.0
28.0
686.0
686.0
686.0
375.0
741.0
0.0
269.0
70.0
70.0
70.0
687.0
687.0
371.0
45.0
183.0
183.0
55.0
323.0
323.0
323.0
456.0
456.0
456.0
456.0
13.0
149.0
149.0
149.0
149.0
149.0
149.0
13.0
13.0
11.0
11.0
11.0
22.0
134.0
134.0
50.0
587.0
587.0
193.0
193.0
526.0
148.0
148.0
2.0
2.0
88.0
88.0
964.0
55.0
69.0
69.0
69.0
69.0
69.0
93.0
93.0
867.0
867.0
867.0
400.0
400.0
400.0
133.0
157.0
157.0
4.0
4.0
4.0
72.0
72.0
72.0
72.0
951.0
951.0
31.0
31.0
31.0
602.0
602.0
637.0
637.0
637.0
637.0
637.0
637.0
22.0
22.0
906.0
15.0
24.0
24.0
24.0
24.0
24.0
35.0
35.0
35.0
35.0
35.0
111.0
879.0
879.0
879.0
879.0
802.0
802.0
801.0
228.0
228.0
228.0
317.0
317.0
237.0
237.0
85.0
137.0
137.0
118.0
182.0
353.0
15.0
82.0
82.0
82.0
2.0
636.0
57.0
57.0
57.0
122.0
729.0
729.0
825.0
155.0
15.0
369.0
369.0
439.0
439.0
11.0
22.0
22.0
22.0
781.0
781.0
781.0
781.0
44.0
44.0
100.0
41.0
41.0
41.0
105.0
14.0
14.0
59.0
59.0
393.0
596.0
79.0
79.0
79.0
79.0
27.0
27.0
118.0
118.0
5.0
535.0
535.0
360.0
360.0
205.0
624.0
624.0
236.0
236.0
236.0
809.0
809.0
813.0
813.0
813.0
255.0
24.0
24.0
894.0
894.0
65.0
65.0
618.0
333.0
697.0
3.0
269.0
284.0
284.0
284.0
284.0
639.0
639.0
639.0
233.0
0.0
215.0
215.0
557.0
557.0
5.0
5.0
5.0
109.0
109.0
133.0
133.0
109.0
109.0
109.0
109.0
66.0
66.0
33.0
33.0
43.0
43.0
801.0
801.0
801.0
50.0
50.0
14.0
14.0
14.0
400.0
400.0
672.0
8.0
8.0
45.0
15.0
309.0
15.0
15.0
15.0
109.0
109.0
109.0
109.0
109.0
732.0
732.0
124.0
11.0
20.0
20.0
20.0
20.0
20.0
166.0
166.0
341.0
341.0
0.0
79.0
7.0
7.0
7.0
67.0
104.0
104.0
29.0
31.0
31.0
705.0
2.0
10.0
0.0
0.0
705.0
705.0
62.0
62.0
798.0
798.0
798.0
798.0
233.0
233.0
135.0
717.0
717.0
9.0
9.0
11.0
399.0
152.0
152.0
60.0
60.0
602.0
602.0
76.0
76.0
76.0
269.0
269.0
6.0
6.0
3.0
29.0
29.0
48.0
0.0
42.0
42.0
27.0
651.0
651.0
651.0
15.0
108.0
55.0
55.0
55.0
509.0
509.0
509.0
775.0
775.0
775.0
7.0
47.0
47.0
47.0
47.0
384.0
384.0
28.0
28.0
251.0
215.0
215.0
50.0
50.0
50.0
65.0
65.0
0.0
224.0
224.0
224.0
2.0
10.0
112.0
112.0
645.0
645.0
82.0
42.0
102.0
8.0
239.0
239.0
239.0
10.0
10.0
976.0
3.0
3.0
183.0
614.0
628.0
187.0
120.0
120.0
19.0
0.0
0.0
618.0
618.0
618.0
67.0
67.0
1.0
23.0
23.0
0.0
48.0
48.0
180.0
22.0
22.0
22.0
873.0
873.0
873.0
873.0
320.0
320.0
320.0
532.0
532.0
49.0
757.0
11.0
40.0
40.0
40.0
244.0
244.0
244.0
251.0
779.0
779.0
779.0
779.0
779.0
673.0
673.0
367.0
63.0
741.0
741.0
49.0
12.0
12.0
197.0
197.0
197.0
43.0
43.0
43.0
807.0
807.0
24.0
361.0
361.0
0.0
0.0
23.0
23.0
3.0
3.0
3.0
36.0
36.0
102.0
0.0
3.0
374.0
2.0
2.0
0.0
0.0
12.0
12.0
383.0
383.0
383.0
460.0
460.0
798.0
798.0
798.0
798.0
798.0
165.0
165.0
165.0
168.0
11.0
11.0
11.0
11.0
317.0
317.0
27.0
300.0
2.0
150.0
405.0
405.0
192.0
192.0
192.0
88.0
88.0
455.0
455.0
72.0
72.0
72.0
516.0
516.0
516.0
516.0
0.0
0.0
21.0
28.0
428.0
428.0
428.0
428.0
428.0
406.0
406.0
406.0
76.0
3.0
3.0
3.0
405.0
405.0
405.0
686.0
686.0
320.0
672.0
15.0
15.0
13.0
13.0
13.0
13.0
299.0
24.0
24.0
24.0
24.0
217.0
217.0
220.0
658.0
658.0
710.0
42.0
118.0
118.0
118.0
118.0
118.0
118.0
118.0
233.0
628.0
168.0
248.0
7.0
154.0
154.0
28.0
28.0
28.0
263.0
263.0
263.0
687.0
687.0
687.0
39.0
674.0
674.0
674.0
674.0
674.0
674.0
361.0
361.0
109.0
109.0
61.0
61.0
61.0
509.0
509.0
94.0
33.0
33.0
98.0
49.0
49.0
594.0
2.0
2.0
232.0
232.0
320.0
320.0
320.0
320.0
55.0
14.0
14.0
14.0
14.0
623.0
279.0
18.0
18.0
18.0
18.0
15.0
284.0
284.0
284.0
2.0
2.0
17.0
17.0
21.0
429.0
429.0
429.0
801.0
801.0
801.0
801.0
9.0
9.0
558.0
558.0
558.0
24.0
4.0
686.0
798.0
32.0
32.0
67.0
67.0
24.0
24.0
24.0
574.0
125.0
125.0
445.0
445.0
256.0
256.0
256.0
165.0
165.0
109.0
109.0
109.0
109.0
264.0
264.0
264.0
685.0
741.0
484.0
484.0
484.0
7.0
7.0
599.0
976.0
976.0
268.0
219.0
219.0
49.0
49.0
49.0
63.0
235.0
235.0
102.0
102.0
316.0
886.0
886.0
13.0
13.0
13.0
310.0
758.0
141.0
46.0
46.0
43.0
783.0
783.0
783.0
45.0
45.0
45.0
45.0
0.0
976.0
515.0
515.0
269.0
563.0
28.0
28.0
28.0
104.0
360.0
360.0
360.0
360.0
360.0
360.0
10.0
582.0
278.0
241.0
259.0
259.0
53.0
53.0
53.0
53.0
69.0
54.0
54.0
54.0
818.0
818.0
550.0
550.0
515.0
515.0
44.0
0.0
0.0
0.0
0.0
522.0
522.0
302.0
302.0
85.0
85.0
140.0
50.0
50.0
50.0
50.0
50.0
50.0
36.0
28.0
28.0
28.0
28.0
28.0
38.0
38.0
38.0
22.0
36.0
36.0
36.0
15.0
15.0
15.0
574.0
574.0
319.0
509.0
509.0
509.0
137.0
10.0
67.0
67.0
2.0
2.0
76.0
243.0
243.0
101.0
246.0
477.0
477.0
317.0
39.0
256.0
256.0
25.0
237.0
18.0
18.0
150.0
405.0
51.0
51.0
549.0
549.0
26.0
26.0
26.0
26.0
26.0
26.0
26.0
134.0
658.0
658.0
470.0
470.0
470.0
246.0
246.0
246.0
213.0
88.0
88.0
88.0
8.0
8.0
8.0
8.0
341.0
267.0
267.0
72.0
72.0
232.0
194.0
0.0
0.0
51.0
51.0
356.0
233.0
698.0
3.0
299.0
299.0
299.0
35.0
624.0
624.0
28.0
28.0
28.0
330.0
205.0
253.0
253.0
92.0
92.0
555.0
555.0
873.0
873.0
7.0
215.0
215.0
37.0
195.0
195.0
195.0
134.0
134.0
134.0
134.0
164.0
164.0
164.0
590.0
590.0
590.0
602.0
602.0
246.0
246.0
246.0
246.0
0.0
182.0
182.0
549.0
549.0
311.0
311.0
173.0
173.0
173.0
72.0
72.0
966.0
966.0
86.0
86.0
63.0
63.0
22.0
22.0
24.0
4.0
4.0
800.0
800.0
280.0
299.0
299.0
182.0
183.0
183.0
489.0
489.0
489.0
24.0
24.0
21.0
210.0
210.0
15.0
15.0
62.0
62.0
49.0
49.0
166.0
55.0
20.0
20.0
112.0
112.0
5.0
885.0
885.0
65.0
11.0
11.0
11.0
97.0
97.0
26.0
26.0
545.0
545.0
545.0
48.0
48.0
48.0
527.0
285.0
74.0
679.0
2.0
2.0
14.0
39.0
72.0
72.0
72.0
72.0
483.0
285.0
69.0
69.0
45.0
6.0
2.0
2.0
643.0
643.0
643.0
643.0
192.0
356.0
356.0
356.0
356.0
356.0
84.0
13.0
57.0
57.0
196.0
196.0
196.0
353.0
353.0
353.0
250.0
250.0
250.0
330.0
330.0
330.0
168.0
168.0
168.0
1.0
22.0
157.0
157.0
30.0
30.0
209.0
209.0
209.0
209.0
27.0
27.0
27.0
242.0
242.0
22.0
318.0
318.0
13.0
13.0
355.0
355.0
637.0
637.0
637.0
191.0
191.0
84.0
338.0
338.0
111.0
215.0
215.0
35.0
269.0
269.0
269.0
866.0
1.0
1.0
100.0
100.0
44.0
44.0
63.0
63.0
63.0
53.0
53.0
982.0
982.0
50.0
276.0
23.0
211.0
211.0
282.0
282.0
705.0
705.0
474.0
10.0
10.0
371.0
182.0
182.0
182.0
182.0
182.0
623.0
623.0
479.0
479.0
279.0
279.0
279.0
279.0
279.0
0.0
0.0
0.0
5.0
5.0
84.0
6.0
86.0
114.0
484.0
484.0
484.0
10.0
10.0
8.0
8.0
235.0
235.0
235.0
235.0
235.0
76.0
76.0
76.0
286.0
761.0
761.0
761.0
239.0
84.0
22.0
979.0
689.0
689.0
574.0
574.0
1.0
1.0
1.0
636.0
636.0
279.0
13.0
461.0
461.0
623.0
623.0
29.0
29.0
47.0
556.0
556.0
12.0
12.0
12.0
12.0
33.0
33.0
187.0
187.0
187.0
187.0
276.0
88.0
88.0
88.0
125.0
125.0
9.0
9.0
44.0
44.0
44.0
63.0
63.0
35.0
321.0
43.0
88.0
330.0
330.0
15.0
371.0
545.0
545.0
545.0
29.0
29.0
29.0
29.0
56.0
56.0
217.0
131.0
131.0
1.0
1.0
4.0
4.0
4.0
4.0
46.0
286.0
286.0
182.0
182.0
182.0
61.0
61.0
285.0
741.0
192.0
192.0
192.0
192.0
299.0
299.0
299.0
299.0
772.0
487.0
487.0
487.0
367.0
98.0
98.0
98.0
98.0
98.0
98.0
55.0
885.0
885.0
370.0
65.0
704.0
704.0
405.0
351.0
39.0
39.0
39.0
143.0
922.0
922.0
922.0
3.0
556.0
556.0
5.0
5.0
0.0
0.0
704.0
704.0
704.0
704.0
704.0
515.0
232.0
795.0
795.0
795.0
795.0
962.0
962.0
962.0
962.0
118.0
827.0
827.0
827.0
0.0
0.0
0.0
305.0
120.0
232.0
232.0
232.0
12.0
34.0
61.0
284.0
173.0
173.0
173.0
173.0
173.0
11.0
11.0
11.0
631.0
625.0
50.0
50.0
50.0
549.0
549.0
549.0
310.0
49.0
49.0
82.0
82.0
82.0
82.0
82.0
43.0
275.0
25.0
25.0
25.0
211.0
211.0
86.0
86.0
37.0
37.0
11.0
11.0
11.0
636.0
636.0
15.0
15.0
191.0
191.0
473.0
473.0
473.0
473.0
58.0
58.0
58.0
58.0
301.0
301.0
2.0
2.0
556.0
208.0
208.0
732.0
732.0
732.0
41.0
41.0
41.0
515.0
515.0
85.0
239.0
239.0
239.0
0.0
59.0
61.0
61.0
321.0
321.0
321.0
34.0
34.0
72.0
72.0
72.0
72.0
2.0
2.0
114.0
10.0
10.0
10.0
926.0
926.0
926.0
434.0
434.0
873.0
726.0
726.0
726.0
194.0
194.0
85.0
85.0
85.0
133.0
133.0
133.0
133.0
133.0
35.0
35.0
35.0
29.0
19.0
60.0
60.0
60.0
84.0
84.0
232.0
232.0
333.0
333.0
333.0
487.0
487.0
658.0
658.0
539.0
539.0
539.0
5.0
7.0
7.0
27.0
27.0
27.0
27.0
72.0
72.0
72.0
60.0
60.0
115.0
43.0
43.0
11.0
54.0
54.0
54.0
54.0
804.0
804.0
507.0
507.0
507.0
507.0
85.0
85.0
85.0
931.0
931.0
133.0
133.0
58.0
58.0
58.0
58.0
341.0
717.0
126.0
814.0
814.0
100.0
100.0
100.0
276.0
276.0
276.0
19.0
19.0
49.0
59.0
59.0
709.0
56.0
664.0
664.0
6.0
6.0
6.0
0.0
29.0
29.0
585.0
585.0
585.0
28.0
28.0
28.0
101.0
101.0
101.0
101.0
101.0
21.0
21.0
3.0
3.0
3.0
3.0
3.0
238.0
781.0
16.0
16.0
16.0
16.0
16.0
16.0
22.0
11.0
537.0
537.0
24.0
24.0
24.0
529.0
281.0
157.0
157.0
286.0
286.0
64.0
64.0
4.0
43.0
0.0
0.0
29.0
84.0
84.0
371.0
371.0
282.0
282.0
341.0
341.0
341.0
10.0
10.0
639.0
639.0
639.0
701.0
701.0
701.0
231.0
795.0
795.0
116.0
116.0
360.0
360.0
360.0
694.0
24.0
24.0
24.0
24.0
433.0
118.0
479.0
271.0
271.0
25.0
279.0
279.0
83.0
83.0
83.0
83.0
915.0
915.0
884.0
249.0
249.0
825.0
88.0
33.0
33.0
1.0
599.0
599.0
599.0
635.0
635.0
635.0
529.0
529.0
529.0
76.0
76.0
76.0
76.0
76.0
76.0
813.0
813.0
72.0
72.0
72.0
72.0
217.0
217.0
217.0
217.0
504.0
504.0
137.0
137.0
124.0
291.0
291.0
0.0
0.0
0.0
0.0
20.0
20.0
20.0
20.0
20.0
32.0
825.0
143.0
143.0
143.0
29.0
1.0
1.0
73.0
73.0
73.0
196.0
196.0
454.0
454.0
454.0
140.0
14.0
2.0
2.0
874.0
874.0
44.0
44.0
44.0
44.0
460.0
19.0
19.0
572.0
572.0
37.0
37.0
580.0
580.0
1.0
1.0
305.0
305.0
370.0
85.0
286.0
286.0
286.0
286.0
926.0
788.0
405.0
405.0
442.0
442.0
15.0
15.0
4.0
182.0
182.0
182.0
182.0
9.0
9.0
9.0
9.0
259.0
259.0
259.0
259.0
13.0
898.0
1.0
1.0
1.0
764.0
438.0
6.0
6.0
45.0
45.0
182.0
182.0
182.0
182.0
61.0
61.0
27.0
27.0
27.0
27.0
340.0
340.0
340.0
268.0
649.0
379.0
11.0
11.0
42.0
42.0
39.0
39.0
139.0
43.0
43.0
221.0
221.0
221.0
26.0
26.0
182.0
25.0
25.0
1.0
1.0
371.0
371.0
925.0
183.0
982.0
2.0
470.0
470.0
470.0
470.0
470.0
22.0
112.0
112.0
162.0
39.0
39.0
39.0
39.0
39.0
206.0
705.0
705.0
705.0
125.0
347.0
347.0
475.0
42.0
267.0
267.0
20.0
20.0
122.0
775.0
775.0
775.0
608.0
20.0
20.0
20.0
5.0
747.0
747.0
88.0
88.0
88.0
88.0
945.0
945.0
945.0
945.0
72.0
367.0
367.0
906.0
906.0
515.0
515.0
36.0
36.0
36.0
1.0
1.0
550.0
550.0
550.0
88.0
60.0
60.0
60.0
701.0
701.0
49.0
49.0
1.0
1.0
1.0
1.0
1.0
3.0
3.0
3.0
7.0
7.0
7.0
87.0
45.0
45.0
45.0
1.0
1.0
278.0
43.0
438.0
438.0
438.0
438.0
438.0
3.0
3.0
3.0
31.0
557.0
557.0
557.0
926.0
323.0
12.0
26.0
26.0
26.0
26.0
5.0
5.0
36.0
21.0
21.0
873.0
873.0
79.0
366.0
212.0
212.0
212.0
212.0
11.0
459.0
19.0
205.0
205.0
85.0
85.0
85.0
85.0
61.0
61.0
61.0
28.0
4.0
4.0
28.0
28.0
27.0
27.0
27.0
164.0
274.0
113.0
113.0
113.0
115.0
115.0
115.0
6.0
6.0
6.0
6.0
34.0
168.0
168.0
362.0
362.0
362.0
19.0
726.0
319.0
24.0
24.0
24.0
15.0
15.0
15.0
67.0
67.0
88.0
467.0
347.0
347.0
347.0
64.0
42.0
42.0
42.0
192.0
659.0
49.0
49.0
49.0
232.0
232.0
232.0
70.0
464.0
43.0
116.0
574.0
855.0
855.0
855.0
106.0
106.0
22.0
22.0
22.0
903.0
903.0
903.0
21.0
21.0
109.0
109.0
109.0
947.0
947.0
976.0
976.0
976.0
976.0
200.0
200.0
200.0
99.0
99.0
99.0
7.0
7.0
7.0
7.0
43.0
43.0
356.0
23.0
23.0
635.0
318.0
318.0
318.0
6.0
6.0
6.0
92.0
5.0
0.0
15.0
150.0
150.0
150.0
150.0
150.0
302.0
302.0
302.0
868.0
868.0
868.0
868.0
868.0
925.0
925.0
52.0
52.0
0.0
0.0
0.0
201.0
201.0
201.0
201.0
7.0
11.0
11.0
11.0
72.0
21.0
21.0
21.0
282.0
143.0
143.0
6.0
559.0
353.0
353.0
353.0
245.0
245.0
245.0
124.0
124.0
124.0
15.0
2.0
440.0
19.0
74.0
74.0
74.0
74.0
23.0
23.0
93.0
91.0
340.0
340.0
473.0
473.0
263.0
263.0
332.0
587.0
587.0
360.0
360.0
4.0
36.0
36.0
89.0
26.0
26.0
26.0
26.0
355.0
355.0
61.0
538.0
12.0
12.0
31.0
249.0
353.0
353.0
9.0
1.0
1.0
1.0
884.0
971.0
971.0
55.0
55.0
55.0
55.0
380.0
168.0
12.0
12.0
80.0
11.0
11.0
0.0
0.0
7.0
276.0
276.0
276.0
276.0
276.0
22.0
22.0
22.0
455.0
455.0
0.0
0.0
226.0
182.0
100.0
100.0
100.0
100.0
225.0
36.0
5.0
5.0
371.0
371.0
371.0
221.0
221.0
273.0
462.0
462.0
317.0
317.0
62.0
0.0
29.0
14.0
14.0
14.0
116.0
116.0
116.0
6.0
6.0
332.0
18.0
18.0
18.0
18.0
925.0
10.0
4.0
4.0
4.0
0.0
0.0
3.0
672.0
60.0
100.0
100.0
100.0
100.0
407.0
905.0
905.0
31.0
31.0
85.0
85.0
100.0
875.0
875.0
797.0
795.0
795.0
662.0
547.0
273.0
273.0
11.0
11.0
44.0
205.0
205.0
205.0
86.0
86.0
86.0
317.0
12.0
12.0
26.0
369.0
369.0
369.0
9.0
9.0
9.0
2.0
4.0
4.0
228.0
0.0
0.0
279.0
279.0
67.0
101.0
34.0
34.0
34.0
34.0
7.0
7.0
297.0
297.0
297.0
0.0
0.0
0.0
14.0
14.0
14.0
729.0
729.0
729.0
3.0
3.0
3.0
393.0
393.0
393.0
184.0
168.0
168.0
168.0
878.0
198.0
198.0
198.0
198.0
198.0
198.0
126.0
126.0
72.0
134.0
25.0
569.0
544.0
544.0
544.0
362.0
362.0
90.0
90.0
14.0
14.0
37.0
776.0
776.0
13.0
39.0
304.0
6.0
6.0
52.0
52.0
60.0
4.0
4.0
4.0
4.0
549.0
137.0
137.0
137.0
137.0
137.0
428.0
428.0
27.0
0.0
0.0
0.0
0.0
103.0
37.0
37.0
614.0
614.0
248.0
248.0
67.0
302.0
302.0
302.0
302.0
116.0
116.0
905.0
905.0
905.0
58.0
58.0
19.0
19.0
459.0
20.0
20.0
20.0
20.0
311.0
0.0
674.0
674.0
1.0
1.0
1.0
1.0
1.0
1.0
941.0
941.0
941.0
574.0
574.0
43.0
330.0
25.0
25.0
25.0
229.0
229.0
147.0
147.0
798.0
798.0
166.0
166.0
2.0
2.0
2.0
211.0
11.0
535.0
535.0
31.0
31.0
320.0
320.0
320.0
320.0
883.0
883.0
180.0
180.0
180.0
639.0
65.0
10.0
10.0
10.0
10.0
19.0
305.0
84.0
84.0
750.0
750.0
750.0
269.0
269.0
269.0
50.0
50.0
100.0
115.0
48.0
48.0
124.0
249.0
249.0
305.0
305.0
311.0
311.0
311.0
311.0
413.0
727.0
13.0
13.0
13.0
13.0
338.0
338.0
515.0
487.0
487.0
215.0
215.0
215.0
253.0
253.0
106.0
106.0
106.0
906.0
906.0
906.0
906.0
906.0
338.0
338.0
22.0
22.0
623.0
623.0
514.0
514.0
3.0
407.0
394.0
7.0
709.0
709.0
276.0
360.0
360.0
360.0
974.0
974.0
13.0
13.0
684.0
684.0
684.0
684.0
684.0
0.0
60.0
60.0
24.0
70.0
20.0
20.0
20.0
487.0
487.0
233.0
543.0
543.0
1.0
864.0
53.0
934.0
934.0
934.0
934.0
938.0
990.0
319.0
460.0
754.0
0.0
84.0
6.0
6.0
6.0
69.0
69.0
69.0
69.0
6.0
6.0
6.0
5.0
5.0
102.0
679.0
679.0
237.0
237.0
269.0
77.0
77.0
473.0
473.0
473.0
350.0
381.0
115.0
115.0
115.0
781.0
14.0
14.0
66.0
145.0
145.0
145.0
11.0
11.0
574.0
574.0
574.0
24.0
24.0
24.0
24.0
118.0
873.0
873.0
873.0
873.0
28.0
28.0
28.0
28.0
39.0
20.0
20.0
20.0
1.0
1.0
1.0
0.0
0.0
62.0
62.0
14.0
14.0
275.0
275.0
275.0
435.0
435.0
50.0
50.0
50.0
50.0
50.0
391.0
391.0
814.0
814.0
124.0
124.0
124.0
124.0
124.0
124.0
90.0
90.0
90.0
90.0
108.0
108.0
108.0
26.0
26.0
618.0
618.0
939.0
478.0
478.0
478.0
73.0
73.0
73.0
732.0
931.0
931.0
15.0
15.0
67.0
67.0
67.0
100.0
351.0
801.0
274.0
3.0
3.0
19.0
19.0
371.0
34.0
34.0
34.0
34.0
29.0
106.0
106.0
3.0
3.0
3.0
74.0
74.0
74.0
74.0
74.0
74.0
74.0
248.0
72.0
72.0
1.0
1.0
1.0
1.0
1.0
3.0
3.0
3.0
18.0
18.0
18.0
393.0
393.0
393.0
37.0
37.0
111.0
111.0
111.0
312.0
312.0
312.0
312.0
772.0
772.0
772.0
6.0
6.0
217.0
217.0
216.0
135.0
392.0
392.0
392.0
574.0
574.0
574.0
302.0
108.0
108.0
108.0
59.0
286.0
286.0
429.0
429.0
79.0
79.0
79.0
488.0
488.0
488.0
16.0
16.0
16.0
16.0
34.0
34.0
36.0
36.0
40.0
40.0
284.0
9.0
9.0
9.0
9.0
9.0
623.0
623.0
28.0
28.0
28.0
28.0
28.0
258.0
258.0
779.0
779.0
779.0
967.0
967.0
967.0
137.0
64.0
64.0
64.0
340.0
340.0
48.0
18.0
962.0
736.0
736.0
761.0
37.0
280.0
280.0
280.0
246.0
18.0
142.0
362.0
247.0
7.0
15.0
31.0
31.0
31.0
107.0
32.0
32.0
19.0
19.0
868.0
8.0
8.0
126.0
126.0
43.0
43.0
18.0
72.0
2.0
108.0
144.0
144.0
144.0
270.0
268.0
3.0
3.0
73.0
73.0
592.0
0.0
0.0
0.0
475.0
475.0
475.0
27.0
27.0
284.0
15.0
49.0
36.0
36.0
36.0
144.0
126.0
126.0
15.0
15.0
54.0
54.0
54.0
296.0
296.0
296.0
72.0
39.0
427.0
427.0
427.0
58.0
58.0
58.0
58.0
58.0
60.0
60.0
102.0
20.0
20.0
84.0
84.0
82.0
82.0
82.0
33.0
33.0
304.0
639.0
639.0
340.0
346.0
403.0
403.0
403.0
448.0
448.0
345.0
345.0
345.0
4.0
4.0
183.0
183.0
183.0
183.0
2.0
2.0
380.0
380.0
643.0
371.0
371.0
685.0
21.0
21.0
235.0
235.0
235.0
235.0
235.0
18.0
18.0
18.0
28.0
631.0
631.0
461.0
462.0
462.0
462.0
19.0
43.0
43.0
43.0
111.0
152.0
152.0
10.0
10.0
238.0
1.0
1.0
1.0
1.0
939.0
939.0
939.0
212.0
212.0
925.0
925.0
878.0
74.0
57.0
57.0
6.0
6.0
106.0
106.0
55.0
1.0
31.0
31.0
31.0
5.0
466.0
535.0
535.0
535.0
304.0
304.0
237.0
606.0
606.0
606.0
606.0
606.0
311.0
1.0
1.0
1.0
84.0
221.0
221.0
80.0
80.0
43.0
158.0
158.0
158.0
549.0
95.0
95.0
93.0
317.0
317.0
14.0
14.0
14.0
93.0
35.0
321.0
50.0
6.0
6.0
53.0
53.0
53.0
0.0
143.0
1.0
1.0
25.0
25.0
114.0
308.0
308.0
308.0
299.0
299.0
299.0
299.0
90.0
90.0
90.0
208.0
28.0
10.0
10.0
10.0
10.0
211.0
211.0
279.0
279.0
46.0
46.0
46.0
191.0
191.0
114.0
114.0
13.0
13.0
83.0
549.0
253.0
384.0
384.0
384.0
40.0
40.0
602.0
602.0
602.0
72.0
353.0
353.0
150.0
873.0
873.0
994.0
994.0
994.0
60.0
60.0
120.0
120.0
120.0
139.0
302.0
302.0
327.0
165.0
165.0
165.0
25.0
25.0
35.0
90.0
7.0
7.0
29.0
29.0
29.0
29.0
985.0
856.0
856.0
248.0
553.0
553.0
549.0
549.0
549.0
549.0
306.0
306.0
759.0
759.0
279.0
686.0
686.0
686.0
28.0
28.0
39.0
39.0
39.0
362.0
362.0
362.0
9.0
227.0
227.0
161.0
161.0
161.0
126.0
422.0
422.0
1.0
1.0
1.0
14.0
14.0
391.0
391.0
88.0
88.0
834.0
834.0
784.0
978.0
978.0
978.0
3.0
3.0
3.0
7.0
7.0
49.0
549.0
361.0
74.0
98.0
548.0
113.0
113.0
231.0
231.0
90.0
90.0
90.0
120.0
5.0
5.0
5.0
48.0
48.0
747.0
747.0
341.0
341.0
341.0
341.0
82.0
82.0
82.0
82.0
82.0
235.0
235.0
7.0
7.0
7.0
7.0
0.0
0.0
0.0
120.0
120.0
120.0
907.0
907.0
31.0
241.0
241.0
76.0
76.0
636.0
636.0
636.0
168.0
17.0
1.0
67.0
67.0
67.0
67.0
762.0
762.0
3.0
74.0
4.0
4.0
4.0
4.0
4.0
506.0
0.0
0.0
62.0
14.0
14.0
781.0
49.0
49.0
49.0
20.0
20.0
18.0
22.0
14.0
14.0
14.0
14.0
108.0
532.0
532.0
532.0
532.0
532.0
539.0
539.0
539.0
692.0
692.0
692.0
61.0
61.0
61.0
61.0
109.0
109.0
941.0
941.0
4.0
4.0
116.0
116.0
726.0
726.0
726.0
726.0
84.0
84.0
426.0
426.0
243.0
243.0
7.0
115.0
559.0
559.0
559.0
623.0
623.0
623.0
623.0
623.0
150.0
150.0
296.0
56.0
4.0
3.0
3.0
3.0
52.0
152.0
152.0
98.0
98.0
694.0
694.0
280.0
87.0
87.0
87.0
24.0
24.0
32.0
32.0
32.0
32.0
618.0
618.0
157.0
9.0
9.0
17.0
462.0
74.0
74.0
74.0
937.0
937.0
69.0
69.0
69.0
69.0
764.0
764.0
764.0
243.0
243.0
1.0
1.0
428.0
428.0
428.0
538.0
538.0
125.0
36.0
694.0
764.0
764.0
764.0
43.0
150.0
3.0
3.0
3.0
3.0
3.0
3.0
3.0
3.0
2.0
308.0
308.0
44.0
44.0
72.0
72.0
72.0
72.0
82.0
82.0
41.0
41.0
221.0
221.0
221.0
405.0
149.0
149.0
149.0
63.0
63.0
16.0
25.0
25.0
25.0
8.0
8.0
9.0
3.0
3.0
237.0
14.0
14.0
14.0
14.0
14.0
5.0
5.0
5.0
106.0
106.0
106.0
106.0
106.0
915.0
0.0
0.0
0.0
22.0
22.0
22.0
825.0
825.0
5.0
5.0
906.0
906.0
2.0
2.0
2.0
2.0
2.0
20.0
20.0
345.0
345.0
345.0
26.0
37.0
37.0
37.0
115.0
115.0
115.0
582.0
582.0
582.0
17.0
17.0
17.0
355.0
33.0
33.0
583.0
583.0
583.0
210.0
210.0
210.0
210.0
210.0
696.0
696.0
696.0
43.0
606.0
606.0
606.0
606.0
606.0
606.0
606.0
31.0
31.0
2.0
393.0
393.0
134.0
134.0
134.0
134.0
29.0
11.0
11.0
712.0
1.0
924.0
924.0
924.0
193.0
193.0
4.0
112.0
112.0
112.0
112.0
759.0
11.0
11.0
0.0
43.0
43.0
925.0
925.0
109.0
2.0
2.0
80.0
581.0
581.0
43.0
228.0
416.0
558.0
558.0
82.0
82.0
260.0
260.0
260.0
201.0
55.0
55.0
55.0
92.0
8.0
20.0
20.0
20.0
20.0
0.0
21.0
2.0
2.0
80.0
3.0
144.0
144.0
144.0
38.0
20.0
20.0
633.0
132.0
148.0
148.0
148.0
23.0
0.0
0.0
0.0
36.0
36.0
36.0
36.0
36.0
978.0
13.0
197.0
717.0
22.0
22.0
2.0
2.0
2.0
42.0
211.0
211.0
211.0
241.0
241.0
241.0
241.0
72.0
360.0
360.0
360.0
433.0
138.0
138.0
794.0
118.0
259.0
259.0
33.0
33.0
33.0
33.0
133.0
133.0
133.0
133.0
611.0
611.0
596.0
596.0
775.0
967.0
967.0
967.0
4.0
4.0
4.0
18.0
18.0
441.0
441.0
111.0
111.0
722.0
268.0
192.0
192.0
594.0
594.0
623.0
623.0
623.0
0.0
0.0
0.0
99.0
99.0
99.0
99.0
177.0
131.0
7.0
7.0
7.0
7.0
60.0
60.0
60.0
80.0
80.0
133.0
133.0
133.0
133.0
133.0
274.0
72.0
72.0
72.0
684.0
684.0
684.0
31.0
28.0
11.0
393.0
938.0
1.0
1.0
627.0
46.0
284.0
17.0
17.0
144.0
439.0
439.0
754.0
754.0
754.0
9.0
9.0
9.0
9.0
9.0
2.0
854.0
854.0
854.0
92.0
92.0
92.0
2.0
29.0
687.0
687.0
22.0
22.0
284.0
46.0
46.0
61.0
61.0
3.0
3.0
3.0
26.0
26.0
26.0
566.0
705.0
627.0
627.0
85.0
84.0
39.0
93.0
93.0
687.0
687.0
193.0
193.0
362.0
627.0
627.0
627.0
23.0
23.0
883.0
38.0
38.0
38.0
122.0
305.0
305.0
305.0
67.0
67.0
67.0
74.0
26.0
61.0
61.0
183.0
43.0
60.0
29.0
1.0
946.0
383.0
383.0
383.0
281.0
281.0
50.0
27.0
27.0
962.0
25.0
4.0
4.0
4.0
4.0
19.0
406.0
0.0
0.0
0.0
0.0
194.0
974.0
974.0
800.0
550.0
550.0
24.0
24.0
24.0
134.0
134.0
235.0
235.0
374.0
728.0
728.0
728.0
966.0
966.0
783.0
783.0
16.0
33.0
192.0
192.0
56.0
56.0
56.0
21.0
21.0
21.0
21.0
3.0
3.0
3.0
3.0
3.0
3.0
2.0
19.0
19.0
226.0
226.0
226.0
35.0
35.0
221.0
221.0
221.0
949.0
949.0
201.0
201.0
201.0
9.0
42.0
42.0
71.0
71.0
90.0
209.0
209.0
24.0
24.0
484.0
460.0
460.0
460.0
460.0
460.0
348.0
348.0
348.0
59.0
59.0
59.0
2.0
960.0
960.0
960.0
758.0
12.0
798.0
798.0
323.0
323.0
559.0
559.0
11.0
11.0
39.0
1.0
1.0
460.0
740.0
740.0
145.0
526.0
526.0
482.0
11.0
264.0
57.0
57.0
867.0
320.0
352.0
352.0
189.0
189.0
189.0
189.0
332.0
332.0
11.0
221.0
221.0
221.0
196.0
912.0
152.0
152.0
348.0
348.0
67.0
3.0
3.0
925.0
925.0
235.0
4.0
4.0
4.0
403.0
792.0
792.0
491.0
491.0
10.0
10.0
10.0
12.0
12.0
12.0
12.0
12.0
256.0
256.0
59.0
59.0
59.0
59.0
235.0
235.0
31.0
42.0
42.0
311.0
311.0
18.0
608.0
608.0
14.0
14.0
94.0
94.0
94.0
94.0
27.0
14.0
42.0
238.0
238.0
46.0
551.0
551.0
76.0
76.0
6.0
3.0
3.0
218.0
66.0
66.0
92.0
61.0
303.0
18.0
18.0
18.0
18.0
2.0
317.0
317.0
317.0
317.0
302.0
772.0
772.0
206.0
206.0
206.0
865.0
58.0
58.0
226.0
65.0
65.0
84.0
11.0
11.0
11.0
11.0
11.0
4.0
233.0
233.0
271.0
271.0
62.0
168.0
321.0
321.0
321.0
321.0
321.0
10.0
509.0
509.0
93.0
93.0
348.0
48.0
48.0
841.0
0.0
0.0
0.0
1.0
1.0
1.0
15.0
15.0
15.0
24.0
24.0
235.0
15.0
15.0
240.0
726.0
726.0
65.0
65.0
36.0
36.0
36.0
36.0
744.0
744.0
744.0
744.0
241.0
48.0
4.0
4.0
0.0
0.0
0.0
3.0
56.0
194.0
194.0
194.0
194.0
54.0
54.0
24.0
24.0
173.0
371.0
3.0
22.0
22.0
54.0
64.0
217.0
684.0
684.0
684.0
684.0
11.0
11.0
11.0
11.0
577.0
577.0
7.0
132.0
60.0
556.0
556.0
238.0
303.0
303.0
303.0
143.0
962.0
962.0
962.0
962.0
269.0
2.0
2.0
912.0
912.0
912.0
912.0
2.0
2.0
2.0
2.0
80.0
0.0
72.0
231.0
231.0
192.0
192.0
192.0
29.0
29.0
717.0
717.0
879.0
302.0
302.0
94.0
33.0
33.0
651.0
651.0
23.0
23.0
23.0
23.0
23.0
23.0
38.0
405.0
405.0
405.0
618.0
618.0
347.0
347.0
0.0
62.0
115.0
115.0
0.0
0.0
168.0
24.0
24.0
24.0
27.0
487.0
34.0
34.0
34.0
72.0
30.0
30.0
102.0
59.0
59.0
962.0
380.0
85.0
85.0
132.0
14.0
223.0
223.0
259.0
259.0
658.0
658.0
658.0
21.0
21.0
21.0
115.0
2.0
2.0
732.0
732.0
732.0
29.0
29.0
36.0
36.0
274.0
274.0
274.0
14.0
14.0
27.0
27.0
27.0
4.0
4.0
282.0
22.0
28.0
0.0
0.0
0.0
233.0
559.0
559.0
8.0
705.0
705.0
590.0
590.0
590.0
302.0
710.0
710.0
69.0
69.0
967.0
967.0
967.0
967.0
0.0
0.0
43.0
43.0
43.0
455.0
455.0
455.0
455.0
282.0
282.0
282.0
435.0
623.0
407.0
407.0
11.0
248.0
248.0
248.0
515.0
182.0
32.0
276.0
276.0
0.0
279.0
206.0
206.0
91.0
91.0
945.0
945.0
945.0
945.0
11.0
636.0
636.0
2.0
467.0
12.0
72.0
3.0
193.0
193.0
2.0
5.0
710.0
710.0
19.0
19.0
9.0
9.0
246.0
43.0
43.0
938.0
5.0
224.0
224.0
224.0
224.0
42.0
270.0
270.0
100.0
100.0
100.0
21.0
21.0
21.0
4.0
4.0
102.0
405.0
405.0
405.0
791.0
791.0
197.0
197.0
60.0
122.0
578.0
578.0
578.0
578.0
578.0
88.0
370.0
542.0
542.0
542.0
274.0
274.0
775.0
775.0
206.0
779.0
779.0
280.0
280.0
202.0
202.0
59.0
59.0
645.0
645.0
6.0
6.0
978.0
978.0
978.0
978.0
27.0
27.0
27.0
27.0
3.0
228.0
338.0
338.0
109.0
109.0
109.0
2.0
657.0
3.0
3.0
3.0
60.0
60.0
60.0
60.0
332.0
116.0
116.0
116.0
116.0
80.0
72.0
72.0
466.0
466.0
466.0
601.0
601.0
601.0
127.0
219.0
219.0
219.0
374.0
491.0
138.0
138.0
577.0
170.0
170.0
170.0
170.0
3.0
7.0
7.0
434.0
434.0
226.0
226.0
226.0
226.0
232.0
232.0
232.0
291.0
818.0
302.0
302.0
67.0
67.0
761.0
761.0
761.0
761.0
26.0
26.0
614.0
614.0
906.0
696.0
98.0
98.0
198.0
198.0
198.0
198.0
454.0
270.0
197.0
197.0
268.0
13.0
13.0
13.0
813.0
813.0
4.0
309.0
309.0
217.0
664.0
664.0
61.0
232.0
374.0
333.0
333.0
333.0
333.0
15.0
777.0
926.0
926.0
21.0
21.0
21.0
134.0
59.0
59.0
279.0
279.0
6.0
6.0
6.0
291.0
9.0
9.0
9.0
9.0
166.0
166.0
166.0
194.0
194.0
217.0
217.0
217.0
217.0
256.0
182.0
182.0
182.0
514.0
514.0
514.0
514.0
274.0
3.0
539.0
539.0
1.0
311.0
311.0
122.0
88.0
26.0
917.0
917.0
23.0
23.0
246.0
246.0
246.0
246.0
86.0
86.0
63.0
63.0
63.0
370.0
4.0
219.0
27.0
27.0
27.0
60.0
60.0
60.0
98.0
98.0
235.0
235.0
235.0
72.0
72.0
72.0
72.0
232.0
232.0
710.0
759.0
759.0
143.0
107.0
107.0
107.0
209.0
305.0
9.0
658.0
16.0
154.0
154.0
154.0
28.0
4.0
4.0
43.0
43.0
262.0
262.0
262.0
919.0
225.0
115.0
115.0
115.0
384.0
614.0
689.0
689.0
883.0
299.0
299.0
274.0
274.0
274.0
276.0
276.0
276.0
64.0
16.0
11.0
33.0
532.0
532.0
14.0
124.0
912.0
118.0
118.0
58.0
58.0
136.0
136.0
136.0
136.0
107.0
684.0
152.0
200.0
200.0
200.0
72.0
695.0
695.0
695.0
18.0
18.0
18.0
18.0
477.0
477.0
477.0
20.0
20.0
9.0
9.0
9.0
4.0
4.0
4.0
633.0
633.0
109.0
45.0
137.0
143.0
143.0
476.0
476.0
476.0
476.0
50.0
50.0
192.0
192.0
58.0
58.0
58.0
58.0
192.0
192.0
192.0
114.0
114.0
114.0
6.0
305.0
305.0
305.0
191.0
93.0
341.0
3.0
3.0
3.0
67.0
67.0
67.0
225.0
225.0
225.0
11.0
11.0
317.0
317.0
317.0
49.0
95.0
5.0
229.0
40.0
40.0
332.0
108.0
874.0
1.0
41.0
41.0
41.0
41.0
543.0
543.0
425.0
425.0
82.0
82.0
86.0
302.0
36.0
36.0
36.0
51.0
267.0
267.0
267.0
3.0
3.0
302.0
253.0
253.0
253.0
253.0
253.0
182.0
182.0
182.0
127.0
127.0
42.0
775.0
775.0
775.0
98.0
98.0
48.0
48.0
732.0
650.0
572.0
113.0
113.0
6.0
6.0
373.0
373.0
109.0
109.0
1.0
484.0
11.0
6.0
6.0
6.0
37.0
37.0
947.0
2.0
2.0
118.0
43.0
16.0
538.0
323.0
323.0
323.0
323.0
320.0
320.0
320.0
0.0
93.0
93.0
93.0
93.0
93.0
10.0
178.0
178.0
276.0
276.0
276.0
20.0
90.0
384.0
384.0
384.0
384.0
813.0
4.0
903.0
903.0
60.0
60.0
13.0
42.0
40.0
40.0
132.0
798.0
549.0
57.0
36.0
36.0
36.0
36.0
14.0
14.0
302.0
302.0
92.0
23.0
23.0
23.0
146.0
61.0
61.0
131.0
131.0
260.0
58.0
435.0
264.0
937.0
937.0
3.0
3.0
982.0
982.0
85.0
34.0
34.0
34.0
34.0
279.0
48.0
545.0
303.0
303.0
303.0
19.0
54.0
54.0
478.0
248.0
248.0
3.0
93.0
93.0
177.0
177.0
254.0
254.0
254.0
60.0
60.0
60.0
60.0
60.0
60.0
105.0
105.0
105.0
4.0
4.0
4.0
4.0
88.0
88.0
88.0
12.0
12.0
12.0
601.0
601.0
55.0
236.0
18.0
18.0
694.0
694.0
694.0
635.0
635.0
639.0
639.0
12.0
12.0
8.0
104.0
488.0
770.0
13.0
127.0
127.0
324.0
324.0
324.0
23.0
23.0
23.0
23.0
23.0
726.0
11.0
11.0
0.0
0.0
8.0
8.0
8.0
551.0
551.0
306.0
306.0
226.0
39.0
197.0
197.0
197.0
197.0
209.0
5.0
5.0
42.0
115.0
22.0
22.0
686.0
686.0
148.0
148.0
148.0
148.0
224.0
3.0
776.0
776.0
776.0
776.0
776.0
100.0
34.0
311.0
311.0
747.0
747.0
86.0
86.0
86.0
59.0
736.0
736.0
736.0
225.0
29.0
29.0
2.0
2.0
2.0
12.0
12.0
12.0
154.0
10.0
22.0
421.0
421.0
5.0
5.0
473.0
473.0
348.0
348.0
14.0
14.0
14.0
14.0
183.0
183.0
183.0
727.0
727.0
88.0
88.0
43.0
0.0
407.0
36.0
36.0
36.0
36.0
23.0
22.0
22.0
22.0
1.0
1.0
374.0
374.0
374.0
374.0
374.0
4.0
4.0
4.0
23.0
23.0
2.0
2.0
2.0
39.0
39.0
574.0
574.0
574.0
574.0
574.0
67.0
503.0
503.0
324.0
324.0
324.0
25.0
25.0
25.0
7.0
7.0
29.0
24.0
74.0
74.0
2.0
2.0
40.0
40.0
408.0
32.0
31.0
13.0
260.0
260.0
260.0
60.0
60.0
26.0
763.0
763.0
967.0
649.0
649.0
917.0
917.0
0.0
330.0
330.0
67.0
67.0
125.0
201.0
201.0
393.0
772.0
772.0
182.0
574.0
574.0
574.0
212.0
258.0
22.0
22.0
72.0
72.0
23.0
23.0
23.0
1.0
873.0
873.0
9.0
360.0
360.0
225.0
36.0
36.0
36.0
36.0
36.0
84.0
18.0
2.0
2.0
29.0
9.0
196.0
196.0
549.0
549.0
549.0
17.0
17.0
517.0
94.0
20.0
20.0
934.0
934.0
934.0
299.0
299.0
348.0
348.0
18.0
114.0
114.0
18.0
747.0
747.0
855.0
338.0
798.0
798.0
798.0
798.0
2.0
2.0
17.0
17.0
17.0
132.0
302.0
109.0
109.0
67.0
67.0
6.0
279.0
279.0
351.0
351.0
131.0
131.0
53.0
353.0
353.0
353.0
11.0
696.0
696.0
270.0
48.0
48.0
183.0
132.0
132.0
132.0
15.0
793.0
286.0
286.0
286.0
43.0
43.0
43.0
43.0
43.0
43.0
0.0
0.0
0.0
26.0
313.0
313.0
407.0
407.0
407.0
985.0
985.0
985.0
985.0
4.0
320.0
320.0
43.0
43.0
43.0
664.0
197.0
197.0
197.0
116.0
116.0
232.0
232.0
232.0
33.0
33.0
23.0
57.0
57.0
34.0
34.0
34.0
34.0
100.0
0.0
0.0
42.0
618.0
618.0
40.0
40.0
40.0
40.0
40.0
60.0
60.0
873.0
873.0
873.0
8.0
8.0
8.0
8.0
8.0
478.0
2.0
803.0
866.0
866.0
27.0
340.0
340.0
340.0
340.0
428.0
428.0
441.0
86.0
86.0
48.0
48.0
628.0
628.0
282.0
582.0
582.0
582.0
754.0
754.0
754.0
754.0
537.0
118.0
118.0
140.0
225.0
225.0
26.0
205.0
291.0
541.0
541.0
541.0
332.0
332.0
473.0
473.0
473.0
776.0
182.0
66.0
66.0
25.0
84.0
31.0
43.0
43.0
43.0
43.0
775.0
296.0
296.0
296.0
16.0
16.0
154.0
602.0
11.0
11.0
945.0
19.0
220.0
220.0
555.0
84.0
84.0
113.0
113.0
445.0
445.0
445.0
196.0
196.0
623.0
406.0
406.0
406.0
376.0
228.0
61.0
61.0
61.0
120.0
355.0
355.0
7.0
7.0
775.0
915.0
915.0
627.0
60.0
60.0
60.0
0.0
26.0
26.0
5.0
85.0
24.0
24.0
366.0
366.0
366.0
366.0
105.0
105.0
20.0
20.0
20.0
885.0
740.0
740.0
775.0
775.0
775.0
290.0
290.0
84.0
114.0
114.0
31.0
18.0
205.0
205.0
205.0
885.0
885.0
862.0
1.0
448.0
448.0
36.0
36.0
255.0
759.0
759.0
759.0
27.0
27.0
27.0
29.0
29.0
371.0
371.0
138.0
925.0
247.0
247.0
295.0
295.0
295.0
134.0
164.0
164.0
330.0
330.0
330.0
330.0
305.0
305.0
305.0
25.0
205.0
205.0
182.0
182.0
182.0
182.0
3.0
3.0
3.0
3.0
367.0
367.0
12.0
12.0
12.0
12.0
100.0
6.0
232.0
442.0
54.0
55.0
55.0
102.0
102.0
5.0
5.0
5.0
5.0
23.0
635.0
635.0
635.0
924.0
775.0
30.0
32.0
32.0
128.0
311.0
33.0
33.0
4.0
4.0
4.0
928.0
196.0
196.0
196.0
196.0
7.0
7.0
7.0
493.0
493.0
493.0
493.0
113.0
113.0
989.0
989.0
931.0
35.0
35.0
327.0
327.0
474.0
98.0
98.0
305.0
311.0
261.0
261.0
261.0
42.0
42.0
296.0
0.0
509.0
509.0
2.0
2.0
2.0
250.0
13.0
351.0
351.0
18.0
285.0
285.0
285.0
224.0
158.0
542.0
110.0
26.0
26.0
36.0
36.0
36.0
199.0
375.0
375.0
375.0
309.0
309.0
281.0
281.0
70.0
70.0
31.0
31.0
173.0
173.0
61.0
61.0
61.0
559.0
559.0
559.0
559.0
581.0
14.0
14.0
24.0
8.0
8.0
311.0
311.0
675.0
675.0
741.0
741.0
744.0
744.0
744.0
323.0
323.0
698.0
698.0
587.0
198.0
198.0
198.0
29.0
183.0
550.0
223.0
13.0
13.0
0.0
0.0
0.0
100.0
13.0
13.0
284.0
15.0
1.0
100.0
182.0
182.0
22.0
22.0
207.0
207.0
94.0
120.0
16.0
16.0
113.0
2.0
23.0
23.0
23.0
25.0
25.0
825.0
825.0
825.0
612.0
696.0
696.0
696.0
696.0
545.0
545.0
20.0
20.0
20.0
11.0
202.0
32.0
32.0
63.0
63.0
88.0
65.0
63.0
63.0
474.0
125.0
125.0
25.0
25.0
25.0
360.0
360.0
279.0
133.0
133.0
574.0
217.0
217.0
669.0
9.0
747.0
747.0
80.0
80.0
606.0
606.0
284.0
14.0
14.0
14.0
14.0
14.0
3.0
88.0
88.0
3.0
53.0
61.0
6.0
0.0
0.0
0.0
177.0
177.0
1.0
1.0
1.0
1.0
665.0
665.0
665.0
56.0
56.0
93.0
93.0
0.0
0.0
6.0
6.0
776.0
776.0
776.0
270.0
270.0
675.0
675.0
675.0
675.0
68.0
21.0
800.0
800.0
55.0
55.0
2.0
302.0
302.0
684.0
684.0
98.0
236.0
236.0
111.0
22.0
22.0
0.0
529.0
529.0
313.0
34.0
10.0
74.0
74.0
161.0
161.0
161.0
10.0
611.0
100.0
100.0
100.0
248.0
248.0
248.0
732.0
732.0
513.0
311.0
311.0
3.0
3.0
117.0
161.0
161.0
69.0
551.0
551.0
551.0
125.0
665.0
665.0
665.0
762.0
37.0
37.0
37.0
37.0
37.0
664.0
664.0
5.0
5.0
58.0
58.0
58.0
58.0
58.0
323.0
323.0
323.0
254.0
361.0
361.0
361.0
108.0
348.0
348.0
348.0
348.0
348.0
95.0
95.0
7.0
7.0
196.0
196.0
710.0
710.0
710.0
28.0
28.0
657.0
631.0
631.0
631.0
631.0
631.0
5.0
5.0
108.0
108.0
108.0
108.0
405.0
90.0
210.0
538.0
207.0
207.0
207.0
627.0
627.0
627.0
48.0
48.0
48.0
48.0
498.0
498.0
25.0
25.0
308.0
4.0
59.0
59.0
59.0
658.0
658.0
658.0
225.0
95.0
25.0
182.0
182.0
22.0
1.0
1.0
59.0
59.0
236.0
4.0
4.0
274.0
341.0
341.0
362.0
362.0
903.0
903.0
949.0
25.0
25.0
487.0
10.0
10.0
10.0
10.0
30.0
145.0
150.0
150.0
150.0
150.0
139.0
24.0
24.0
24.0
111.0
333.0
0.0
33.0
39.0
39.0
299.0
299.0
299.0
187.0
138.0
138.0
336.0
336.0
14.0
14.0
14.0
14.0
25.0
25.0
25.0
25.0
10.0
10.0
967.0
966.0
966.0
14.0
14.0
14.0
14.0
468.0
468.0
814.0
814.0
814.0
814.0
19.0
19.0
184.0
184.0
175.0
175.0
175.0
175.0
175.0
175.0
306.0
306.0
306.0
104.0
104.0
89.0
89.0
476.0
476.0
476.0
36.0
812.0
41.0
41.0
41.0
103.0
103.0
103.0
103.0
224.0
224.0
11.0
11.0
11.0
11.0
874.0
20.0
20.0
9.0
597.0
206.0
526.0
103.0
49.0
107.0
2.0
15.0
15.0
13.0
13.0
13.0
924.0
924.0
41.0
905.0
5.0
5.0
5.0
5.0
5.0
5.0
42.0
42.0
19.0
19.0
19.0
924.0
3.0
3.0
299.0
80.0
116.0
803.0
19.0
19.0
48.0
48.0
48.0
48.0
212.0
3.0
4.0
4.0
4.0
286.0
286.0
946.0
946.0
946.0
93.0
426.0
426.0
270.0
781.0
134.0
134.0
134.0
134.0
134.0
550.0
550.0
42.0
976.0
976.0
976.0
59.0
59.0
113.0
113.0
113.0
344.0
559.0
559.0
22.0
22.0
12.0
12.0
12.0
556.0
556.0
269.0
475.0
475.0
475.0
558.0
0.0
35.0
35.0
803.0
803.0
103.0
103.0
103.0
0.0
0.0
0.0
141.0
249.0
249.0
37.0
40.0
90.0
90.0
90.0
90.0
90.0
90.0
1.0
3.0
157.0
157.0
49.0
49.0
49.0
49.0
105.0
971.0
971.0
971.0
405.0
37.0
37.0
22.0
747.0
747.0
125.0
741.0
741.0
6.0
6.0
429.0
429.0
429.0
2.0
3.0
3.0
3.0
3.0
58.0
4.0
93.0
93.0
54.0
657.0
657.0
657.0
498.0
498.0
945.0
945.0
136.0
136.0
408.0
302.0
302.0
302.0
108.0
108.0
108.0
21.0
21.0
85.0
85.0
27.0
27.0
27.0
27.0
5.0
5.0
5.0
600.0
600.0
600.0
600.0
600.0
651.0
74.0
35.0
85.0
85.0
85.0
85.0
891.0
29.0
29.0
29.0
72.0
72.0
72.0
72.0
507.0
507.0
726.0
82.0
82.0
10.0
477.0
477.0
477.0
162.0
162.0
290.0
290.0
290.0
205.0
119.0
2.0
2.0
813.0
6.0
51.0
14.0
14.0
14.0
41.0
41.0
41.0
41.0
941.0
941.0
941.0
941.0
941.0
24.0
188.0
188.0
218.0
60.0
60.0
60.0
60.0
803.0
803.0
803.0
803.0
1.0
1.0
976.0
976.0
4.0
102.0
102.0
311.0
7.0
7.0
7.0
139.0
11.0
11.0
11.0
102.0
102.0
254.0
254.0
254.0
254.0
405.0
405.0
405.0
391.0
391.0
42.0
5.0
5.0
5.0
183.0
183.0
183.0
88.0
88.0
88.0
88.0
73.0
941.0
211.0
211.0
211.0
1.0
1.0
1.0
170.0
170.0
82.0
82.0
82.0
17.0
801.0
801.0
696.0
7.0
7.0
7.0
7.0
7.0
12.0
476.0
476.0
476.0
476.0
72.0
416.0
416.0
416.0
20.0
20.0
20.0
55.0
477.0
477.0
48.0
48.0
8.0
636.0
636.0
314.0
314.0
515.0
515.0
515.0
962.0
962.0
803.0
59.0
399.0
478.0
15.0
126.0
129.0
129.0
129.0
129.0
779.0
55.0
55.0
26.0
26.0
26.0
26.0
750.0
52.0
572.0
572.0
35.0
27.0
27.0
371.0
371.0
304.0
304.0
304.0
861.0
183.0
183.0
466.0
466.0
466.0
466.0
44.0
674.0
903.0
416.0
416.0
416.0
416.0
416.0
416.0
2.0
2.0
321.0
588.0
588.0
56.0
662.0
3.0
3.0
873.0
506.0
506.0
2.0
125.0
125.0
41.0
926.0
926.0
967.0
251.0
251.0
251.0
251.0
251.0
33.0
33.0
52.0
118.0
118.0
195.0
8.0
8.0
333.0
146.0
146.0
146.0
96.0
4.0
684.0
23.0
23.0
23.0
9.0
423.0
423.0
234.0
234.0
234.0
978.0
18.0
86.0
86.0
134.0
134.0
134.0
11.0
539.0
539.0
710.0
93.0
3.0
271.0
34.0
34.0
100.0
100.0
873.0
873.0
154.0
475.0
158.0
797.0
797.0
8.0
8.0
72.0
72.0
49.0
5.0
533.0
340.0
28.0
28.0
76.0
76.0
76.0
76.0
76.0
548.0
23.0
23.0
23.0
23.0
23.0
23.0
13.0
13.0
125.0
61.0
218.0
10.0
57.0
182.0
182.0
503.0
2.0
157.0
42.0
42.0
42.0
29.0
29.0
29.0
348.0
1.0
1.0
22.0
22.0
22.0
405.0
994.0
994.0
467.0
467.0
15.0
15.0
15.0
15.0
26.0
98.0
73.0
73.0
73.0
73.0
55.0
55.0
439.0
91.0
262.0
262.0
317.0
317.0
525.0
43.0
43.0
205.0
205.0
16.0
0.0
1.0
1.0
1.0
628.0
628.0
84.0
85.0
36.0
36.0
63.0
63.0
136.0
13.0
13.0
825.0
825.0
342.0
342.0
209.0
2.0
2.0
2.0
49.0
49.0
49.0
102.0
925.0
925.0
19.0
19.0
873.0
118.0
115.0
915.0
11.0
11.0
33.0
33.0
21.0
21.0
44.0
779.0
317.0
317.0
317.0
317.0
109.0
109.0
109.0
115.0
115.0
115.0
115.0
115.0
62.0
62.0
62.0
479.0
479.0
16.0
16.0
885.0
885.0
885.0
885.0
885.0
356.0
645.0
645.0
91.0
91.0
967.0
967.0
801.0
107.0
107.0
28.0
28.0
28.0
28.0
28.0
28.0
28.0
88.0
88.0
61.0
109.0
28.0
28.0
28.0
28.0
28.0
56.0
330.0
330.0
54.0
54.0
43.0
289.0
289.0
4.0
4.0
4.0
4.0
512.0
254.0
250.0
250.0
250.0
1.0
1.0
98.0
98.0
5.0
26.0
26.0
26.0
754.0
681.0
681.0
25.0
25.0
25.0
25.0
25.0
348.0
348.0
673.0
673.0
967.0
967.0
166.0
166.0
166.0
166.0
722.0
722.0
302.0
302.0
872.0
228.0
228.0
228.0
228.0
736.0
736.0
736.0
736.0
736.0
736.0
736.0
49.0
9.0
9.0
781.0
781.0
781.0
44.0
44.0
44.0
44.0
44.0
44.0
0.0
0.0
31.0
34.0
34.0
34.0
34.0
717.0
18.0
18.0
88.0
55.0
55.0
55.0
55.0
55.0
55.0
168.0
131.0
4.0
4.0
4.0
4.0
759.0
759.0
6.0
6.0
6.0
6.0
539.0
539.0
109.0
109.0
23.0
23.0
1.0
162.0
162.0
597.0
232.0
232.0
232.0
33.0
33.0
33.0
11.0
11.0
11.0
445.0
445.0
91.0
120.0
120.0
120.0
120.0
674.0
674.0
515.0
515.0
515.0
515.0
107.0
318.0
318.0
311.0
311.0
311.0
311.0
456.0
37.0
37.0
833.0
15.0
60.0
127.0
89.0
89.0
811.0
811.0
623.0
623.0
623.0
623.0
996.0
996.0
183.0
183.0
220.0
220.0
32.0
26.0
26.0
225.0
225.0
225.0
6.0
6.0
3.0
3.0
777.0
777.0
14.0
15.0
14.0
269.0
269.0
269.0
48.0
48.0
182.0
182.0
182.0
182.0
2.0
2.0
2.0
2.0
106.0
3.0
3.0
3.0
3.0
9.0
9.0
314.0
314.0
39.0
17.0
17.0
26.0
26.0
28.0
28.0
78.0
7.0
7.0
320.0
320.0
80.0
80.0
2.0
2.0
235.0
235.0
1.0
1.0
25.0
25.0
939.0
22.0
19.0
374.0
374.0
31.0
31.0
263.0
263.0
168.0
168.0
8.0
8.0
8.0
906.0
16.0
16.0
20.0
20.0
0.0
0.0
10.0
113.0
296.0
296.0
296.0
618.0
618.0
51.0
3.0
3.0
3.0
50.0
306.0
306.0
5.0
5.0
5.0
50.0
50.0
61.0
61.0
87.0
93.0
93.0
16.0
16.0
90.0
90.0
801.0
233.0
233.0
2.0
2.0
12.0
70.0
727.0
727.0
164.0
460.0
460.0
1.0
596.0
765.0
765.0
54.0
206.0
182.0
115.0
800.0
800.0
456.0
197.0
54.0
54.0
438.0
438.0
509.0
509.0
454.0
627.0
627.0
788.0
788.0
0.0
0.0
0.0
0.0
3.0
3.0
3.0
100.0
24.0
24.0
24.0
24.0
44.0
194.0
194.0
20.0
20.0
319.0
319.0
60.0
60.0
60.0
296.0
296.0
740.0
740.0
55.0
42.0
42.0
795.0
84.0
35.0
140.0
43.0
355.0
355.0
355.0
138.0
138.0
22.0
614.0
614.0
168.0
351.0
104.0
104.0
44.0
44.0
912.0
912.0
912.0
27.0
330.0
32.0
32.0
32.0
32.0
0.0
0.0
665.0
141.0
141.0
141.0
205.0
205.0
205.0
205.0
205.0
14.0
3.0
3.0
88.0
183.0
270.0
16.0
16.0
53.0
53.0
65.0
65.0
65.0
65.0
825.0
825.0
825.0
508.0
508.0
306.0
967.0
144.0
144.0
144.0
288.0
288.0
107.0
107.0
107.0
6.0
6.0
76.0
76.0
19.0
19.0
19.0
985.0
985.0
985.0
985.0
985.0
193.0
650.0
1.0
1.0
1.0
1.0
232.0
232.0
232.0
26.0
26.0
264.0
264.0
264.0
264.0
215.0
100.0
100.0
124.0
24.0
24.0
1.0
1.0
1.0
14.0
14.0
14.0
0.0
0.0
681.0
285.0
285.0
67.0
28.0
15.0
15.0
15.0
48.0
741.0
741.0
414.0
864.0
18.0
56.0
210.0
210.0
210.0
4.0
4.0
124.0
311.0
311.0
5.0
9.0
9.0
44.0
44.0
287.0
287.0
287.0
124.0
124.0
152.0
88.0
88.0
88.0
557.0
111.0
111.0
281.0
42.0
42.0
42.0
42.0
47.0
22.0
22.0
18.0
152.0
252.0
252.0
111.0
111.0
111.0
557.0
557.0
43.0
43.0
814.0
814.0
0.0
270.0
270.0
270.0
62.0
62.0
26.0
232.0
635.0
635.0
635.0
862.0
862.0
11.0
11.0
56.0
684.0
466.0
466.0
466.0
27.0
27.0
124.0
124.0
317.0
25.0
64.0
7.0
7.0
7.0
7.0
507.0
235.0
235.0
1.0
1.0
1.0
1.0
360.0
183.0
183.0
12.0
12.0
12.0
4.0
4.0
4.0
112.0
2.0
1.0
1.0
770.0
168.0
168.0
545.0
545.0
437.0
803.0
803.0
803.0
982.0
982.0
982.0
279.0
727.0
8.0
8.0
8.0
8.0
757.0
37.0
37.0
216.0
100.0
100.0
100.0
100.0
100.0
25.0
28.0
253.0
296.0
0.0
226.0
226.0
559.0
915.0
308.0
308.0
29.0
686.0
686.0
686.0
217.0
22.0
22.0
22.0
21.0
21.0
21.0
21.0
21.0
183.0
86.0
86.0
86.0
72.0
1.0
1.0
1.0
1.0
1.0
1.0
1.0
31.0
31.0
514.0
514.0
514.0
610.0
610.0
94.0
173.0
433.0
574.0
13.0
13.0
13.0
29.0
80.0
80.0
80.0
80.0
80.0
80.0
80.0
80.0
515.0
515.0
542.0
542.0
542.0
542.0
3.0
3.0
93.0
93.0
93.0
93.0
93.0
93.0
93.0
107.0
107.0
276.0
798.0
798.0
7.0
7.0
7.0
5.0
106.0
106.0
106.0
106.0
2.0
2.0
340.0
346.0
346.0
240.0
76.0
76.0
873.0
873.0
269.0
269.0
269.0
269.0
39.0
39.0
803.0
14.0
979.0
126.0
126.0
126.0
28.0
28.0
28.0
614.0
614.0
614.0
31.0
31.0
43.0
60.0
14.0
14.0
14.0
14.0
42.0
22.0
614.0
614.0
200.0
200.0
239.0
239.0
100.0
100.0
804.0
717.0
717.0
462.0
462.0
462.0
93.0
93.0
93.0
574.0
574.0
574.0
574.0
41.0
5.0
48.0
48.0
460.0
460.0
694.0
694.0
192.0
192.0
192.0
192.0
13.0
182.0
182.0
44.0
44.0
44.0
44.0
192.0
192.0
192.0
120.0
120.0
687.0
687.0
760.0
760.0
503.0
201.0
29.0
29.0
381.0
137.0
62.0
100.0
100.0
41.0
0.0
0.0
0.0
40.0
40.0
254.0
254.0
39.0
118.0
118.0
118.0
3.0
3.0
316.0
316.0
302.0
302.0
302.0
318.0
318.0
318.0
318.0
318.0
302.0
25.0
25.0
6.0
6.0
543.0
84.0
84.0
84.0
131.0
131.0
70.0
70.0
976.0
976.0
962.0
0.0
575.0
575.0
29.0
29.0
0.0
772.0
772.0
772.0
772.0
179.0
125.0
125.0
515.0
180.0
643.0
27.0
24.0
24.0
24.0
311.0
311.0
5.0
14.0
239.0
239.0
16.0
16.0
577.0
577.0
405.0
405.0
405.0
94.0
330.0
330.0
221.0
487.0
3.0
3.0
263.0
681.0
4.0
4.0
268.0
268.0
173.0
173.0
173.0
13.0
618.0
618.0
618.0
11.0
100.0
100.0
338.0
338.0
338.0
238.0
195.0
148.0
148.0
20.0
20.0
22.0
22.0
133.0
133.0
85.0
85.0
85.0
72.0
2.0
249.0
249.0
249.0
33.0
306.0
306.0
306.0
306.0
727.0
727.0
606.0
938.0
302.0
302.0
302.0
7.0
371.0
2.0
2.0
2.0
32.0
32.0
32.0
232.0
232.0
9.0
330.0
506.0
732.0
732.0
732.0
85.0
85.0
781.0
781.0
51.0
51.0
51.0
332.0
17.0
17.0
17.0
792.0
792.0
792.0
383.0
801.0
61.0
61.0
61.0
61.0
762.0
762.0
704.0
657.0
657.0
120.0
120.0
954.0
864.0
864.0
985.0
985.0
985.0
985.0
712.0
66.0
66.0
311.0
311.0
84.0
84.0
84.0
489.0
489.0
31.0
31.0
36.0
276.0
276.0
276.0
145.0
0.0
0.0
0.0
109.0
109.0
50.0
750.0
750.0
22.0
22.0
22.0
779.0
779.0
779.0
779.0
779.0
407.0
229.0
229.0
744.0
744.0
868.0
868.0
868.0
5.0
5.0
57.0
57.0
20.0
20.0
168.0
0.0
0.0
12.0
705.0
898.0
898.0
270.0
4.0
3.0
3.0
22.0
205.0
205.0
37.0
116.0
116.0
269.0
269.0
269.0
269.0
269.0
991.0
991.0
991.0
991.0
885.0
885.0
885.0
197.0
197.0
197.0
197.0
26.0
26.0
26.0
26.0
183.0
183.0
341.0
341.0
341.0
193.0
215.0
215.0
215.0
215.0
351.0
168.0
815.0
815.0
815.0
175.0
5.0
5.0
979.0
979.0
514.0
514.0
514.0
514.0
60.0
60.0
60.0
60.0
145.0
145.0
17.0
17.0
360.0
360.0
360.0
360.0
282.0
631.0
553.0
553.0
582.0
2.0
2.0
2.0
2.0
2.0
17.0
145.0
145.0
631.0
631.0
189.0
189.0
93.0
608.0
608.0
26.0
26.0
26.0
26.0
26.0
125.0
125.0
183.0
761.0
761.0
39.0
288.0
288.0
72.0
103.0
103.0
103.0
103.0
455.0
101.0
29.0
29.0
88.0
316.0
527.0
527.0
2.0
2.0
0.0
187.0
187.0
623.0
78.0
78.0
148.0
148.0
148.0
44.0
44.0
994.0
994.0
994.0
3.0
3.0
3.0
0.0
0.0
114.0
114.0
114.0
88.0
88.0
242.0
242.0
242.0
242.0
0.0
0.0
761.0
761.0
187.0
187.0
187.0
263.0
263.0
952.0
658.0
342.0
342.0
342.0
100.0
94.0
201.0
201.0
211.0
211.0
211.0
48.0
48.0
72.0
72.0
72.0
323.0
323.0
323.0
112.0
112.0
112.0
112.0
112.0
623.0
623.0
3.0
3.0
3.0
878.0
878.0
878.0
3.0
3.0
2.0
2.0
33.0
26.0
26.0
235.0
286.0
108.0
108.0
305.0
305.0
53.0
717.0
654.0
1.0
120.0
48.0
48.0
48.0
509.0
5.0
5.0
5.0
5.0
72.0
85.0
606.0
606.0
337.0
337.0
29.0
79.0
79.0
79.0
3.0
66.0
66.0
187.0
187.0
187.0
187.0
862.0
862.0
862.0
10.0
10.0
10.0
10.0
10.0
10.0
0.0
114.0
114.0
114.0
128.0
6.0
6.0
70.0
70.0
812.0
812.0
27.0
380.0
380.0
0.0
26.0
26.0
26.0
26.0
26.0
4.0
4.0
664.0
664.0
664.0
16.0
16.0
16.0
4.0
4.0
1.0
1.0
1.0
0.0
796.0
796.0
796.0
803.0
803.0
803.0
5.0
391.0
969.0
969.0
969.0
115.0
115.0
17.0
165.0
9.0
687.0
687.0
473.0
473.0
473.0
473.0
539.0
539.0
49.0
347.0
347.0
347.0
555.0
555.0
555.0
555.0
555.0
555.0
770.0
65.0
65.0
157.0
157.0
43.0
43.0
43.0
43.0
31.0
6.0
6.0
209.0
44.0
44.0
276.0
276.0
276.0
4.0
4.0
925.0
56.0
56.0
100.0
42.0
42.0
42.0
473.0
473.0
473.0
370.0
370.0
36.0
36.0
36.0
88.0
88.0
323.0
427.0
427.0
320.0
320.0
0.0
0.0
0.0
73.0
73.0
26.0
43.0
43.0
62.0
581.0
50.0
50.0
50.0
302.0
302.0
29.0
183.0
40.0
40.0
40.0
36.0
36.0
476.0
784.0
42.0
14.0
14.0
445.0
445.0
445.0
36.0
736.0
736.0
736.0
206.0
206.0
206.0
306.0
306.0
101.0
856.0
856.0
330.0
330.0
26.0
26.0
33.0
72.0
72.0
72.0
356.0
356.0
356.0
35.0
35.0
15.0
15.0
15.0
15.0
50.0
50.0
222.0
222.0
222.0
222.0
393.0
194.0
43.0
43.0
164.0
164.0
164.0
164.0
11.0
11.0
906.0
906.0
3.0
3.0
732.0
732.0
233.0
233.0
233.0
233.0
797.0
797.0
132.0
183.0
183.0
910.0
910.0
6.0
6.0
6.0
736.0
736.0
376.0
183.0
183.0
183.0
21.0
1.0
1.0
165.0
684.0
684.0
120.0
27.0
27.0
27.0
585.0
549.0
798.0
798.0
798.0
162.0
162.0
162.0
8.0
50.0
868.0
3.0
3.0
3.0
17.0
140.0
140.0
140.0
140.0
13.0
13.0
13.0
13.0
56.0
56.0
219.0
219.0
1.0
221.0
221.0
925.0
425.0
425.0
425.0
12.0
12.0
264.0
618.0
9.0
9.0
9.0
9.0
330.0
40.0
40.0
21.0
3.0
3.0
3.0
11.0
11.0
233.0
233.0
370.0
370.0
4.0
662.0
5.0
37.0
37.0
58.0
636.0
100.0
100.0
100.0
35.0
35.0
35.0
503.0
6.0
6.0
6.0
6.0
6.0
26.0
26.0
26.0
180.0
180.0
4.0
70.0
146.0
146.0
146.0
279.0
279.0
279.0
126.0
80.0
80.0
80.0
80.0
80.0
154.0
631.0
631.0
572.0
572.0
278.0
278.0
278.0
278.0
197.0
875.0
875.0
875.0
775.0
173.0
525.0
34.0
34.0
34.0
37.0
37.0
717.0
587.0
587.0
88.0
9.0
9.0
9.0
139.0
139.0
139.0
2.0
11.0
978.0
978.0
0.0
0.0
0.0
311.0
311.0
3.0
3.0
3.0
118.0
118.0
118.0
118.0
4.0
4.0
4.0
4.0
23.0
23.0
206.0
206.0
9.0
9.0
5.0
5.0
235.0
311.0
10.0
123.0
123.0
279.0
279.0
686.0
686.0
1.0
1.0
1.0
1.0
962.0
59.0
59.0
59.0
29.0
29.0
820.0
930.0
138.0
732.0
732.0
20.0
2.0
2.0
2.0
37.0
37.0
37.0
67.0
67.0
393.0
393.0
559.0
559.0
206.0
206.0
206.0
62.0
62.0
62.0
8.0
8.0
8.0
58.0
58.0
58.0
58.0
732.0
732.0
732.0
182.0
150.0
20.0
20.0
20.0
20.0
20.0
25.0
182.0
182.0
182.0
42.0
42.0
749.0
67.0
67.0
67.0
183.0
183.0
183.0
183.0
183.0
183.0
48.0
48.0
170.0
170.0
170.0
332.0
332.0
88.0
88.0
88.0
23.0
23.0
93.0
93.0
345.0
91.0
91.0
91.0
21.0
21.0
21.0
978.0
1.0
375.0
375.0
375.0
29.0
37.0
37.0
37.0
295.0
295.0
295.0
92.0
92.0
92.0
137.0
393.0
393.0
455.0
455.0
455.0
455.0
170.0
276.0
276.0
276.0
43.0
43.0
15.0
39.0
242.0
94.0
94.0
94.0
115.0
115.0
7.0
7.0
7.0
7.0
320.0
320.0
326.0
326.0
515.0
515.0
775.0
775.0
305.0
305.0
967.0
967.0
14.0
161.0
161.0
58.0
58.0
549.0
95.0
95.0
95.0
5.0
5.0
5.0
5.0
3.0
3.0
3.0
313.0
2.0
2.0
2.0
247.0
247.0
247.0
94.0
650.0
205.0
205.0
205.0
31.0
1.0
1.0
1.0
31.0
295.0
295.0
295.0
8.0
120.0
120.0
3.0
978.0
275.0
1.0
387.0
387.0
387.0
387.0
0.0
0.0
394.0
394.0
80.0
376.0
70.0
70.0
70.0
70.0
11.0
11.0
643.0
643.0
643.0
11.0
11.0
26.0
100.0
100.0
664.0
17.0
17.0
606.0
67.0
67.0
91.0
91.0
874.0
874.0
874.0
26.0
26.0
10.0
31.0
31.0
369.0
369.0
369.0
43.0
43.0
107.0
107.0
130.0
232.0
878.0
614.0
614.0
614.0
59.0
105.0
105.0
105.0
105.0
253.0
253.0
253.0
54.0
54.0
54.0
54.0
441.0
441.0
441.0
184.0
25.0
25.0
0.0
803.0
84.0
39.0
39.0
21.0
21.0
21.0
232.0
232.0
232.0
232.0
8.0
8.0
558.0
783.0
783.0
783.0
24.0
658.0
658.0
9.0
330.0
330.0
59.0
59.0
31.0
373.0
162.0
162.0
610.0
0.0
66.0
66.0
786.0
786.0
80.0
788.0
788.0
974.0
974.0
974.0
974.0
106.0
243.0
209.0
894.0
894.0
21.0
934.0
0.0
0.0
0.0
63.0
63.0
274.0
1.0
1.0
488.0
222.0
222.0
3.0
3.0
686.0
686.0
686.0
686.0
88.0
88.0
764.0
764.0
764.0
5.0
5.0
139.0
139.0
779.0
779.0
226.0
226.0
226.0
226.0
226.0
226.0
72.0
4.0
210.0
210.0
210.0
210.0
72.0
72.0
72.0
72.0
66.0
66.0
66.0
66.0
66.0
539.0
539.0
63.0
63.0
24.0
24.0
24.0
9.0
3.0
3.0
311.0
311.0
360.0
14.0
6.0
6.0
559.0
559.0
559.0
559.0
456.0
72.0
72.0
72.0
72.0
72.0
100.0
476.0
476.0
26.0
26.0
3.0
3.0
3.0
3.0
7.0
7.0
91.0
91.0
244.0
244.0
244.0
299.0
321.0
321.0
321.0
321.0
321.0
321.0
8.0
915.0
40.0
40.0
487.0
487.0
275.0
275.0
275.0
384.0
384.0
384.0
6.0
85.0
741.0
623.0
623.0
623.0
330.0
330.0
80.0
80.0
80.0
19.0
2.0
91.0
111.0
111.0
474.0
474.0
20.0
20.0
48.0
48.0
48.0
48.0
63.0
299.0
299.0
299.0
299.0
72.0
72.0
72.0
285.0
285.0
285.0
285.0
285.0
285.0
285.0
43.0
43.0
43.0
140.0
140.0
26.0
26.0
15.0
15.0
571.0
284.0
284.0
60.0
60.0
60.0
65.0
16.0
16.0
16.0
16.0
393.0
393.0
393.0
238.0
28.0
4.0
43.0
43.0
214.0
94.0
94.0
94.0
94.0
360.0
209.0
344.0
344.0
344.0
286.0
62.0
62.0
15.0
15.0
515.0
515.0
6.0
62.0
62.0
62.0
11.0
360.0
360.0
15.0
15.0
3.0
3.0
3.0
16.0
16.0
16.0
4.0
4.0
4.0
639.0
15.0
15.0
686.0
686.0
686.0
686.0
7.0
7.0
7.0
154.0
13.0
13.0
18.0
269.0
203.0
11.0
583.0
583.0
92.0
210.0
210.0
236.0
236.0
20.0
20.0
20.0
147.0
1.0
1.0
8.0
19.0
19.0
19.0
18.0
698.0
698.0
569.0
24.0
92.0
866.0
866.0
15.0
15.0
56.0
344.0
344.0
344.0
100.0
100.0
42.0
983.0
983.0
43.0
26.0
50.0
50.0
717.0
717.0
717.0
162.0
162.0
162.0
162.0
74.0
74.0
74.0
268.0
2.0
2.0
945.0
945.0
73.0
73.0
73.0
239.0
65.0
65.0
197.0
197.0
197.0
197.0
361.0
94.0
94.0
147.0
906.0
1.0
1.0
1.0
40.0
63.0
63.0
63.0
470.0
470.0
47.0
106.0
0.0
456.0
14.0
14.0
657.0
657.0
657.0
479.0
112.0
112.0
112.0
320.0
147.0
147.0
140.0
140.0
98.0
278.0
686.0
686.0
686.0
686.0
686.0
971.0
227.0
874.0
874.0
874.0
675.0
675.0
675.0
675.0
32.0
32.0
217.0
217.0
213.0
555.0
555.0
555.0
168.0
687.0
687.0
347.0
347.0
8.0
8.0
196.0
196.0
17.0
694.0
694.0
504.0
504.0
504.0
107.0
217.0
631.0
11.0
344.0
338.0
56.0
56.0
56.0
56.0
56.0
86.0
86.0
86.0
86.0
209.0
333.0
333.0
333.0
333.0
4.0
15.0
62.0
62.0
362.0
362.0
64.0
64.0
184.0
184.0
144.0
144.0
960.0
960.0
0.0
0.0
169.0
169.0
0.0
0.0
50.0
50.0
189.0
189.0
189.0
67.0
479.0
644.0
644.0
28.0
28.0
28.0
28.0
28.0
28.0
134.0
69.0
69.0
1.0
67.0
6.0
924.0
924.0
924.0
924.0
664.0
445.0
192.0
192.0
192.0
279.0
414.0
414.0
40.0
561.0
464.0
464.0
464.0
464.0
464.0
217.0
217.0
825.0
194.0
194.0
194.0
232.0
232.0
687.0
687.0
223.0
223.0
320.0
320.0
247.0
247.0
247.0
247.0
282.0
0.0
0.0
0.0
0.0
658.0
631.0
631.0
104.0
104.0
550.0
312.0
18.0
18.0
18.0
687.0
664.0
664.0
664.0
22.0
22.0
976.0
976.0
976.0
976.0
976.0
976.0
36.0
36.0
221.0
221.0
221.0
86.0
86.0
86.0
284.0
284.0
84.0
84.0
84.0
290.0
114.0
4.0
4.0
72.0
193.0
193.0
31.0
31.0
26.0
46.0
126.0
126.0
126.0
126.0
126.0
24.0
24.0
195.0
761.0
761.0
24.0
24.0
24.0
24.0
212.0
212.0
212.0
38.0
237.0
18.0
337.0
4.0
13.0
88.0
209.0
879.0
879.0
27.0
27.0
27.0
263.0
263.0
263.0
263.0
263.0
263.0
102.0
102.0
74.0
74.0
74.0
74.0
37.0
37.0
197.0
197.0
299.0
299.0
299.0
299.0
299.0
61.0
360.0
360.0
360.0
225.0
190.0
190.0
54.0
54.0
2.0
2.0
2.0
323.0
0.0
0.0
0.0
0.0
206.0
206.0
146.0
22.0
22.0
86.0
86.0
618.0
618.0
2.0
2.0
888.0
833.0
279.0
279.0
279.0
31.0
31.0
45.0
45.0
85.0
85.0
85.0
85.0
90.0
220.0
220.0
165.0
165.0
16.0
22.0
710.0
124.0
967.0
967.0
800.0
761.0
906.0
658.0
658.0
658.0
259.0
259.0
259.0
191.0
712.0
712.0
712.0
712.0
10.0
10.0
10.0
26.0
375.0
375.0
154.0
154.0
825.0
825.0
305.0
282.0
282.0
39.0
39.0
130.0
130.0
531.0
531.0
347.0
347.0
43.0
43.0
43.0
3.0
3.0
3.0
279.0
18.0
18.0
18.0
11.0
11.0
11.0
79.0
574.0
162.0
162.0
9.0
14.0
14.0
180.0
312.0
574.0
29.0
371.0
371.0
371.0
371.0
216.0
20.0
20.0
945.0
356.0
750.0
750.0
127.0
127.0
487.0
370.0
370.0
370.0
14.0
14.0
14.0
43.0
43.0
74.0
951.0
343.0
5.0
529.0
759.0
22.0
22.0
22.0
233.0
233.0
233.0
99.0
99.0
168.0
60.0
23.0
2.0
2.0
23.0
23.0
23.0
23.0
128.0
545.0
51.0
61.0
61.0
1.0
1.0
0.0
254.0
254.0
2.0
2.0
2.0
43.0
43.0
11.0
10.0
10.0
39.0
825.0
825.0
825.0
340.0
38.0
23.0
15.0
15.0
35.0
35.0
35.0
35.0
35.0
0.0
868.0
868.0
7.0
7.0
7.0
558.0
558.0
558.0
558.0
558.0
558.0
168.0
168.0
311.0
311.0
27.0
4.0
24.0
24.0
24.0
24.0
21.0
21.0
380.0
21.0
969.0
93.0
93.0
93.0
93.0
93.0
93.0
32.0
32.0
32.0
145.0
175.0
47.0
47.0
220.0
220.0
105.0
582.0
37.0
0.0
0.0
0.0
9.0
9.0
16.0
16.0
687.0
33.0
33.0
506.0
506.0
85.0
85.0
57.0
57.0
57.0
57.0
29.0
29.0
29.0
35.0
35.0
109.0
109.0
348.0
348.0
759.0
759.0
38.0
38.0
38.0
38.0
38.0
15.0
15.0
59.0
22.0
22.0
239.0
239.0
239.0
12.0
0.0
374.0
269.0
833.0
27.0
27.0
225.0
376.0
207.0
207.0
207.0
207.0
207.0
4.0
4.0
2.0
2.0
2.0
2.0
2.0
92.0
103.0
103.0
161.0
161.0
161.0
14.0
14.0
14.0
8.0
8.0
375.0
34.0
34.0
34.0
34.0
34.0
994.0
994.0
247.0
247.0
455.0
455.0
4.0
304.0
304.0
304.0
158.0
41.0
29.0
43.0
43.0
111.0
111.0
111.0
111.0
535.0
91.0
37.0
104.0
13.0
348.0
348.0
348.0
348.0
34.0
34.0
696.0
477.0
952.0
952.0
952.0
747.0
2.0
278.0
278.0
278.0
278.0
371.0
21.0
976.0
976.0
405.0
3.0
3.0
26.0
43.0
43.0
925.0
883.0
3.0
3.0
3.0
20.0
9.0
9.0
9.0
9.0
9.0
30.0
30.0
30.0
30.0
38.0
636.0
79.0
79.0
165.0
165.0
165.0
165.0
2.0
489.0
489.0
459.0
406.0
406.0
406.0
549.0
549.0
549.0
55.0
336.0
336.0
336.0
336.0
173.0
173.0
13.0
7.0
106.0
538.0
538.0
538.0
15.0
15.0
113.0
232.0
80.0
80.0
80.0
80.0
346.0
80.0
80.0
80.0
67.0
67.0
67.0
67.0
100.0
100.0
100.0
276.0
210.0
515.0
566.0
566.0
356.0
356.0
343.0
343.0
55.0
55.0
55.0
55.0
874.0
874.0
80.0
80.0
80.0
80.0
0.0
77.0
77.0
51.0
2.0
2.0
228.0
228.0
228.0
3.0
3.0
3.0
3.0
22.0
556.0
0.0
0.0
0.0
374.0
374.0
709.0
709.0
709.0
709.0
215.0
8.0
84.0
84.0
84.0
115.0
115.0
115.0
5.0
5.0
10.0
13.0
645.0
509.0
509.0
509.0
88.0
88.0
784.0
784.0
54.0
54.0
41.0
41.0
9.0
811.0
811.0
811.0
811.0
3.0
3.0
305.0
28.0
28.0
353.0
353.0
353.0
353.0
39.0
39.0
907.0
962.0
99.0
99.0
15.0
15.0
54.0
7.0
10.0
10.0
12.0
205.0
205.0
205.0
18.0
18.0
152.0
152.0
574.0
574.0
286.0
286.0
346.0
346.0
225.0
225.0
36.0
36.0
43.0
43.0
930.0
930.0
930.0
930.0
800.0
291.0
803.0
803.0
19.0
254.0
254.0
148.0
812.0
941.0
941.0
164.0
164.0
164.0
187.0
360.0
360.0
98.0
98.0
98.0
133.0
209.0
209.0
209.0
48.0
48.0
48.0
48.0
375.0
375.0
269.0
225.0
150.0
150.0
5.0
574.0
855.0
232.0
232.0
180.0
180.0
180.0
180.0
5.0
5.0
30.0
30.0
30.0
333.0
2.0
232.0
217.0
217.0
217.0
107.0
107.0
107.0
206.0
206.0
206.0
18.0
18.0
760.0
259.0
259.0
979.0
2.0
338.0
338.0
338.0
878.0
48.0
48.0
48.0
48.0
15.0
14.0
705.0
0.0
15.0
21.0
21.0
146.0
146.0
146.0
506.0
506.0
89.0
89.0
89.0
19.0
19.0
44.0
44.0
44.0
24.0
24.0
94.0
924.0
924.0
1.0
1.0
14.0
14.0
14.0
226.0
226.0
7.0
7.0
550.0
550.0
550.0
33.0
33.0
33.0
33.0
2.0
2.0
872.0
736.0
736.0
340.0
340.0
60.0
60.0
115.0
115.0
127.0
88.0
512.0
512.0
360.0
360.0
225.0
67.0
35.0
43.0
43.0
43.0
43.0
43.0
665.0
665.0
665.0
684.0
684.0
873.0
717.0
7.0
0.0
0.0
0.0
2.0
628.0
628.0
156.0
156.0
625.0
625.0
625.0
22.0
22.0
22.0
4.0
4.0
233.0
233.0
946.0
874.0
3.0
3.0
631.0
152.0
106.0
106.0
42.0
1.0
1.0
1.0
3.0
323.0
475.0
332.0
85.0
797.0
797.0
797.0
797.0
238.0
238.0
238.0
70.0
70.0
70.0
67.0
67.0
485.0
485.0
373.0
373.0
208.0
208.0
874.0
16.0
7.0
93.0
58.0
58.0
2.0
2.0
2.0
2.0
40.0
40.0
49.0
49.0
48.0
48.0
48.0
48.0
135.0
135.0
687.0
687.0
100.0
55.0
13.0
13.0
14.0
14.0
14.0
264.0
264.0
557.0
557.0
557.0
6.0
708.0
708.0
708.0
708.0
890.0
302.0
302.0
1.0
1.0
0.0
0.0
0.0
0.0
111.0
16.0
16.0
16.0
914.0
914.0
2.0
74.0
74.0
74.0
74.0
74.0
16.0
16.0
120.0
120.0
120.0
120.0
120.0
337.0
337.0
337.0
273.0
141.0
141.0
141.0
111.0
885.0
885.0
557.0
26.0
26.0
26.0
22.0
22.0
22.0
406.0
406.0
278.0
127.0
127.0
519.0
519.0
317.0
317.0
317.0
24.0
558.0
507.0
262.0
262.0
262.0
673.0
673.0
673.0
754.0
925.0
879.0
938.0
15.0
479.0
479.0
221.0
221.0
50.0
50.0
509.0
509.0
509.0
509.0
509.0
509.0
15.0
15.0
581.0
3.0
625.0
625.0
906.0
906.0
549.0
549.0
549.0
2.0
3.0
3.0
238.0
2.0
2.0
0.0
0.0
28.0
28.0
9.0
807.0
976.0
9.0
9.0
9.0
9.0
125.0
232.0
4.0
4.0
4.0
85.0
85.0
26.0
26.0
26.0
317.0
3.0
3.0
314.0
314.0
102.0
265.0
265.0
951.0
0.0
0.0
23.0
23.0
759.0
79.0
79.0
340.0
340.0
340.0
94.0
94.0
22.0
22.0
22.0
4.0
4.0
804.0
143.0
797.0
797.0
797.0
407.0
407.0
122.0
122.0
717.0
320.0
320.0
326.0
326.0
326.0
326.0
237.0
237.0
237.0
237.0
237.0
182.0
182.0
182.0
885.0
885.0
885.0
736.0
736.0
736.0
736.0
529.0
438.0
438.0
253.0
253.0
253.0
279.0
279.0
279.0
99.0
19.0
951.0
951.0
951.0
23.0
39.0
39.0
2.0
2.0
309.0
309.0
309.0
309.0
299.0
964.0
74.0
74.0
191.0
191.0
125.0
125.0
125.0
125.0
88.0
31.0
31.0
31.0
962.0
954.0
236.0
236.0
236.0
236.0
623.0
623.0
24.0
285.0
250.0
24.0
12.0
12.0
47.0
44.0
44.0
559.0
559.0
559.0
559.0
63.0
39.0
127.0
127.0
94.0
94.0
94.0
487.0
487.0
487.0
168.0
168.0
478.0
868.0
868.0
207.0
9.0
57.0
57.0
44.0
650.0
650.0
9.0
9.0
9.0
134.0
134.0
72.0
72.0
8.0
8.0
95.0
36.0
102.0
459.0
459.0
19.0
19.0
19.0
19.0
19.0
19.0
196.0
196.0
196.0
196.0
744.0
744.0
804.0
804.0
168.0
168.0
350.0
350.0
318.0
318.0
318.0
318.0
120.0
120.0
120.0
60.0
515.0
515.0
515.0
23.0
255.0
255.0
255.0
3.0
3.0
62.0
286.0
286.0
330.0
104.0
104.0
104.0
104.0
104.0
515.0
944.0
333.0
50.0
50.0
86.0
550.0
44.0
574.0
477.0
10.0
10.0
1.0
1.0
439.0
7.0
7.0
221.0
221.0
221.0
221.0
578.0
578.0
684.0
684.0
684.0
79.0
79.0
79.0
79.0
79.0
79.0
23.0
23.0
351.0
351.0
351.0
351.0
886.0
18.0
1.0
1.0
636.0
223.0
323.0
16.0
16.0
27.0
27.0
27.0
348.0
348.0
393.0
76.0
76.0
21.0
21.0
225.0
225.0
225.0
323.0
323.0
36.0
36.0
36.0
76.0
31.0
31.0
712.0
712.0
712.0
40.0
40.0
127.0
127.0
127.0
454.0
55.0
42.0
42.0
0.0
0.0
59.0
873.0
309.0
309.0
51.0
51.0
216.0
216.0
216.0
216.0
59.0
59.0
59.0
36.0
36.0
36.0
36.0
284.0
284.0
906.0
62.0
62.0
30.0
108.0
108.0
108.0
108.0
907.0
907.0
907.0
727.0
727.0
727.0
158.0
158.0
13.0
493.0
103.0
321.0
951.0
60.0
49.0
49.0
676.0
676.0
86.0
86.0
86.0
9.0
9.0
9.0
9.0
9.0
161.0
618.0
618.0
618.0
3.0
3.0
469.0
66.0
376.0
376.0
109.0
109.0
109.0
6.0
6.0
6.0
6.0
226.0
226.0
226.0
226.0
106.0
106.0
106.0
751.0
751.0
751.0
751.0
751.0
338.0
338.0
338.0
338.0
262.0
262.0
5.0
6.0
6.0
11.0
11.0
11.0
11.0
11.0
117.0
117.0
539.0
539.0
260.0
260.0
260.0
250.0
250.0
42.0
42.0
740.0
740.0
25.0
25.0
25.0
863.0
321.0
321.0
321.0
321.0
362.0
362.0
879.0
879.0
879.0
39.0
39.0
39.0
14.0
72.0
20.0
3.0
3.0
36.0
44.0
44.0
44.0
31.0
31.0
31.0
140.0
140.0
118.0
696.0
696.0
217.0
152.0
2.0
2.0
2.0
28.0
201.0
168.0
28.0
554.0
554.0
25.0
25.0
25.0
182.0
888.0
888.0
3.0
55.0
353.0
353.0
353.0
88.0
88.0
34.0
592.0
18.0
894.0
894.0
6.0
6.0
542.0
542.0
542.0
542.0
20.0
362.0
362.0
35.0
225.0
225.0
225.0
225.0
599.0
29.0
29.0
29.0
15.0
20.0
20.0
20.0
80.0
80.0
80.0
80.0
222.0
222.0
106.0
106.0
135.0
135.0
472.0
43.0
43.0
43.0
654.0
654.0
654.0
26.0
26.0
26.0
550.0
80.0
40.0
256.0
256.0
256.0
559.0
559.0
727.0
727.0
133.0
47.0
47.0
47.0
47.0
47.0
42.0
42.0
2.0
2.0
2.0
353.0
353.0
353.0
353.0
967.0
967.0
104.0
104.0
104.0
224.0
302.0
56.0
56.0
56.0
56.0
56.0
761.0
67.0
67.0
67.0
67.0
51.0
38.0
22.0
22.0
22.0
93.0
539.0
539.0
2.0
2.0
2.0
2.0
62.0
35.0
35.0
182.0
15.0
25.0
235.0
15.0
15.0
88.0
88.0
88.0
978.0
777.0
777.0
777.0
907.0
3.0
758.0
33.0
33.0
35.0
35.0
776.0
84.0
84.0
662.0
662.0
662.0
662.0
662.0
1.0
1.0
1.0
51.0
51.0
51.0
8.0
8.0
623.0
42.0
42.0
366.0
134.0
134.0
586.0
586.0
4.0
4.0
4.0
196.0
196.0
196.0
196.0
196.0
139.0
26.0
26.0
26.0
80.0
506.0
506.0
506.0
708.0
708.0
39.0
39.0
291.0
291.0
18.0
48.0
48.0
48.0
48.0
48.0
48.0
48.0
48.0
48.0
25.0
25.0
25.0
25.0
25.0
128.0
60.0
474.0
3.0
3.0
3.0
3.0
123.0
123.0
83.0
698.0
698.0
698.0
75.0
4.0
36.0
36.0
4.0
4.0
4.0
4.0
7.0
59.0
59.0
393.0
44.0
47.0
47.0
47.0
4.0
4.0
448.0
394.0
93.0
93.0
158.0
182.0
182.0
182.0
698.0
698.0
698.0
946.0
2.0
233.0
941.0
60.0
60.0
56.0
56.0
56.0
612.0
612.0
439.0
439.0
439.0
898.0
898.0
898.0
898.0
2.0
356.0
356.0
549.0
503.0
503.0
341.0
25.0
25.0
226.0
226.0
582.0
582.0
582.0
17.0
114.0
114.0
15.0
15.0
19.0
24.0
24.0
24.0
24.0
24.0
825.0
825.0
8.0
42.0
4.0
4.0
4.0
177.0
177.0
3.0
3.0
3.0
3.0
209.0
209.0
939.0
44.0
15.0
15.0
15.0
15.0
515.0
515.0
17.0
282.0
8.0
8.0
8.0
945.0
26.0
26.0
781.0
137.0
0.0
0.0
0.0
94.0
94.0
183.0
183.0
183.0
279.0
279.0
174.0
174.0
174.0
174.0
174.0
174.0
139.0
139.0
139.0
545.0
545.0
639.0
14.0
14.0
636.0
636.0
143.0
43.0
110.0
127.0
127.0
127.0
56.0
56.0
56.0
56.0
51.0
726.0
54.0
168.0
168.0
40.0
40.0
40.0
96.0
96.0
45.0
152.0
70.0
70.0
70.0
747.0
747.0
17.0
17.0
17.0
88.0
243.0
243.0
243.0
133.0
133.0
104.0
104.0
22.0
4.0
48.0
1.0
1.0
1.0
596.0
596.0
234.0
226.0
226.0
259.0
259.0
2.0
7.0
6.0
6.0
91.0
9.0
20.0
3.0
632.0
632.0
632.0
261.0
261.0
5.0
5.0
5.0
31.0
31.0
694.0
694.0
44.0
313.0
313.0
0.0
0.0
113.0
13.0
13.0
14.0
14.0
14.0
515.0
515.0
515.0
515.0
140.0
140.0
140.0
577.0
577.0
3.0
3.0
115.0
115.0
360.0
360.0
360.0
14.0
14.0
312.0
278.0
478.0
478.0
478.0
360.0
587.0
745.0
745.0
3.0
0.0
22.0
22.0
0.0
1.0
1.0
1.0
1.0
698.0
9.0
588.0
588.0
588.0
588.0
263.0
924.0
924.0
924.0
924.0
924.0
414.0
414.0
414.0
414.0
35.0
35.0
574.0
152.0
152.0
152.0
242.0
684.0
684.0
684.0
873.0
873.0
873.0
873.0
43.0
43.0
43.0
269.0
46.0
46.0
85.0
85.0
805.0
805.0
805.0
805.0
805.0
100.0
553.0
553.0
553.0
256.0
256.0
256.0
989.0
989.0
758.0
758.0
758.0
688.0
688.0
1.0
41.0
63.0
37.0
37.0
363.0
363.0
363.0
66.0
22.0
22.0
22.0
558.0
558.0
558.0
220.0
878.0
878.0
878.0
878.0
44.0
44.0
44.0
205.0
555.0
555.0
384.0
384.0
384.0
14.0
40.0
40.0
20.0
20.0
28.0
0.0
0.0
36.0
139.0
43.0
24.0
24.0
24.0
24.0
24.0
571.0
571.0
3.0
803.0
478.0
41.0
41.0
41.0
41.0
2.0
2.0
2.0
906.0
906.0
63.0
63.0
63.0
370.0
370.0
67.0
67.0
67.0
67.0
67.0
100.0
0.0
311.0
311.0
311.0
239.0
15.0
15.0
131.0
21.0
662.0
225.0
26.0
26.0
79.0
79.0
184.0
1.0
1.0
1.0
587.0
587.0
587.0
587.0
997.0
947.0
86.0
60.0
856.0
5.0
608.0
608.0
55.0
55.0
55.0
44.0
30.0
124.0
479.0
772.0
772.0
197.0
111.0
182.0
182.0
951.0
951.0
182.0
182.0
371.0
371.0
38.0
38.0
38.0
37.0
37.0
37.0
37.0
51.0
51.0
311.0
311.0
5.0
5.0
5.0
5.0
59.0
59.0
202.0
202.0
9.0
431.0
323.0
323.0
14.0
28.0
118.0
118.0
106.0
106.0
106.0
19.0
19.0
19.0
283.0
283.0
287.0
287.0
287.0
287.0
931.0
931.0
931.0
931.0
26.0
32.0
32.0
32.0
32.0
21.0
21.0
102.0
9.0
9.0
754.0
754.0
86.0
579.0
579.0
3.0
114.0
493.0
5.0
484.0
484.0
20.0
248.0
925.0
925.0
367.0
367.0
367.0
35.0
39.0
39.0
0.0
0.0
0.0
44.0
285.0
285.0
459.0
117.0
25.0
25.0
118.0
118.0
4.0
219.0
219.0
219.0
311.0
311.0
311.0
235.0
235.0
56.0
56.0
56.0
56.0
8.0
559.0
559.0
548.0
548.0
548.0
833.0
833.0
833.0
833.0
833.0
228.0
209.0
209.0
209.0
209.0
209.0
435.0
978.0
741.0
5.0
684.0
684.0
31.0
31.0
31.0
31.0
13.0
9.0
971.0
971.0
791.0
791.0
460.0
460.0
254.0
403.0
13.0
13.0
13.0
43.0
43.0
43.0
43.0
43.0
99.0
99.0
38.0
801.0
801.0
475.0
475.0
165.0
687.0
687.0
20.0
20.0
152.0
152.0
152.0
3.0
3.0
3.0
3.0
3.0
3.0
466.0
148.0
67.0
550.0
106.0
106.0
254.0
254.0
254.0
439.0
2.0
2.0
89.0
317.0
317.0
317.0
317.0
317.0
779.0
779.0
341.0
341.0
341.0
56.0
56.0
47.0
47.0
317.0
317.0
69.0
3.0
20.0
20.0
20.0
460.0
8.0
8.0
0.0
0.0
0.0
0.0
3.0
279.0
558.0
291.0
210.0
238.0
435.0
751.0
751.0
16.0
16.0
16.0
16.0
70.0
246.0
150.0
150.0
150.0
925.0
925.0
114.0
62.0
62.0
62.0
100.0
19.0
182.0
182.0
182.0
182.0
717.0
56.0
56.0
56.0
56.0
631.0
631.0
33.0
696.0
696.0
696.0
91.0
64.0
64.0
393.0
0.0
0.0
2.0
614.0
23.0
649.0
649.0
340.0
340.0
340.0
340.0
8.0
8.0
8.0
894.0
894.0
504.0
504.0
134.0
12.0
12.0
12.0
12.0
138.0
138.0
138.0
1.0
35.0
35.0
35.0
82.0
460.0
460.0
460.0
884.0
2.0
2.0
2.0
2.0
898.0
898.0
0.0
319.0
319.0
13.0
9.0
25.0
209.0
209.0
209.0
15.0
15.0
25.0
25.0
25.0
305.0
305.0
23.0
17.0
17.0
17.0
813.0
17.0
17.0
17.0
40.0
40.0
40.0
40.0
644.0
644.0
644.0
93.0
93.0
763.0
763.0
320.0
320.0
320.0
6.0
6.0
210.0
210.0
344.0
262.0
19.0
979.0
979.0
979.0
5.0
5.0
2.0
18.0
18.0
18.0
899.0
899.0
899.0
899.0
100.0
100.0
100.0
686.0
686.0
94.0
353.0
732.0
980.0
980.0
19.0
19.0
86.0
86.0
86.0
86.0
759.0
6.0
6.0
6.0
375.0
375.0
574.0
574.0
574.0
574.0
22.0
22.0
40.0
14.0
14.0
14.0
103.0
103.0
36.0
14.0
61.0
61.0
61.0
61.0
18.0
18.0
18.0
643.0
643.0
643.0
371.0
371.0
0.0
0.0
14.0
803.0
803.0
803.0
803.0
803.0
93.0
0.0
0.0
0.0
241.0
241.0
16.0
16.0
3.0
9.0
19.0
27.0
27.0
27.0
558.0
558.0
558.0
558.0
0.0
291.0
36.0
60.0
60.0
60.0
60.0
81.0
4.0
4.0
17.0
17.0
43.0
43.0
611.0
611.0
337.0
343.0
506.0
115.0
686.0
80.0
134.0
134.0
134.0
134.0
134.0
695.0
695.0
6.0
0.0
85.0
85.0
85.0
85.0
100.0
455.0
455.0
279.0
279.0
279.0
3.0
623.0
623.0
717.0
717.0
717.0
310.0
61.0
61.0
61.0
61.0
2.0
2.0
2.0
109.0
93.0
856.0
856.0
856.0
856.0
313.0
313.0
313.0
313.0
313.0
472.0
6.0
226.0
627.0
687.0
37.0
37.0
37.0
37.0
87.0
87.0
87.0
52.0
6.0
6.0
405.0
405.0
1.0
1.0
1.0
175.0
175.0
175.0
124.0
124.0
124.0
124.0
338.0
83.0
88.0
88.0
88.0
855.0
319.0
319.0
319.0
57.0
57.0
557.0
557.0
157.0
55.0
48.0
48.0
253.0
253.0
253.0
253.0
668.0
668.0
291.0
48.0
0.0
0.0
0.0
24.0
24.0
37.0
236.0
154.0
154.0
258.0
248.0
127.0
127.0
127.0
81.0
81.0
14.0
8.0
29.0
23.0
23.0
24.0
24.0
535.0
535.0
535.0
535.0
0.0
2.0
2.0
61.0
61.0
44.0
14.0
14.0
14.0
14.0
14.0
14.0
14.0
23.0
23.0
23.0
23.0
801.0
801.0
360.0
43.0
4.0
4.0
4.0
98.0
98.0
37.0
37.0
37.0
33.0
19.0
19.0
275.0
0.0
0.0
0.0
191.0
340.0
113.0
113.0
113.0
113.0
812.0
194.0
58.0
58.0
58.0
58.0
26.0
15.0
32.0
32.0
302.0
302.0
694.0
694.0
286.0
286.0
69.0
196.0
196.0
0.0
0.0
0.0
0.0
784.0
46.0
722.0
722.0
722.0
104.0
54.0
54.0
8.0
5.0
5.0
248.0
248.0
248.0
0.0
34.0
34.0
173.0
173.0
270.0
270.0
1.0
1.0
14.0
14.0
556.0
10.0
10.0
539.0
539.0
797.0
797.0
20.0
20.0
20.0
14.0
1.0
1.0
1.0
59.0
59.0
310.0
310.0
102.0
102.0
11.0
11.0
360.0
360.0
360.0
21.0
21.0
236.0
236.0
376.0
376.0
376.0
376.0
10.0
10.0
10.0
10.0
10.0
234.0
146.0
185.0
185.0
18.0
18.0
18.0
146.0
907.0
530.0
3.0
3.0
148.0
148.0
15.0
306.0
306.0
23.0
247.0
247.0
247.0
557.0
557.0
614.0
614.0
614.0
256.0
256.0
168.0
168.0
168.0
168.0
168.0
29.0
29.0
29.0
70.0
70.0
70.0
302.0
302.0
302.0
394.0
332.0
332.0
311.0
43.0
43.0
43.0
3.0
3.0
0.0
0.0
0.0
0.0
801.0
801.0
951.0
951.0
951.0
854.0
854.0
717.0
717.0
717.0
717.0
967.0
967.0
407.0
233.0
233.0
233.0
558.0
558.0
925.0
111.0
85.0
85.0
85.0
247.0
37.0
37.0
37.0
681.0
681.0
43.0
43.0
43.0
291.0
291.0
150.0
150.0
26.0
549.0
226.0
226.0
985.0
985.0
42.0
42.0
274.0
274.0
274.0
274.0
26.0
26.0
353.0
353.0
353.0
353.0
353.0
24.0
740.0
740.0
777.0
91.0
91.0
91.0
197.0
122.0
122.0
122.0
182.0
182.0
111.0
111.0
6.0
133.0
330.0
330.0
330.0
330.0
574.0
574.0
117.0
117.0
117.0
1.0
1.0
1.0
270.0
270.0
348.0
348.0
348.0
19.0
19.0
19.0
19.0
317.0
317.0
317.0
254.0
94.0
39.0
886.0
3.0
3.0
3.0
88.0
476.0
476.0
476.0
476.0
476.0
3.0
3.0
124.0
124.0
124.0
279.0
279.0
326.0
326.0
326.0
19.0
19.0
19.0
19.0
759.0
759.0
759.0
154.0
22.0
770.0
770.0
503.0
6.0
6.0
6.0
6.0
6.0
6.0
114.0
114.0
114.0
114.0
46.0
19.0
600.0
3.0
3.0
3.0
31.0
168.0
3.0
3.0
355.0
74.0
74.0
74.0
864.0
864.0
864.0
60.0
98.0
235.0
759.0
238.0
238.0
54.0
54.0
54.0
54.0
102.0
22.0
221.0
439.0
439.0
101.0
101.0
754.0
754.0
754.0
709.0
709.0
333.0
217.0
11.0
11.0
11.0
11.0
922.0
41.0
41.0
41.0
41.0
538.0
194.0
194.0
194.0
25.0
1.0
879.0
879.0
50.0
50.0
50.0
50.0
302.0
302.0
302.0
370.0
370.0
873.0
873.0
627.0
22.0
22.0
22.0
22.0
63.0
530.0
408.0
98.0
98.0
98.0
111.0
111.0
111.0
111.0
43.0
556.0
276.0
276.0
8.0
8.0
8.0
8.0
188.0
188.0
188.0
88.0
88.0
88.0
2.0
2.0
2.0
455.0
455.0
73.0
73.0
0.0
694.0
694.0
92.0
92.0
2.0
2.0
482.0
95.0
95.0
95.0
95.0
4.0
22.0
22.0
883.0
883.0
623.0
85.0
85.0
143.0
143.0
83.0
550.0
841.0
974.0
974.0
803.0
803.0
803.0
803.0
803.0
15.0
967.0
967.0
967.0
231.0
20.0
666.0
215.0
215.0
215.0
232.0
232.0
232.0
344.0
344.0
344.0
6.0
6.0
6.0
290.0
290.0
74.0
0.0
0.0
951.0
951.0
951.0
112.0
112.0
3.0
602.0
602.0
602.0
602.0
355.0
635.0
24.0
197.0
1.0
1.0
3.0
3.0
316.0
316.0
0.0
0.0
14.0
14.0
64.0
64.0
64.0
64.0
2.0
2.0
9.0
7.0
7.0
14.0
177.0
177.0
177.0
177.0
177.0
226.0
53.0
477.0
477.0
148.0
148.0
148.0
148.0
125.0
332.0
332.0
332.0
383.0
383.0
383.0
247.0
23.0
467.0
31.0
1.0
1.0
1.0
1.0
33.0
761.0
761.0
33.0
33.0
636.0
26.0
24.0
24.0
24.0
26.0
26.0
164.0
164.0
592.0
592.0
592.0
592.0
592.0
592.0
825.0
825.0
93.0
93.0
247.0
247.0
574.0
574.0
574.0
574.0
574.0
311.0
311.0
692.0
692.0
356.0
356.0
905.0
905.0
221.0
31.0
370.0
370.0
370.0
813.0
813.0
813.0
166.0
166.0
12.0
618.0
582.0
658.0
658.0
658.0
38.0
92.0
92.0
92.0
539.0
539.0
539.0
539.0
414.0
414.0
12.0
295.0
458.0
168.0
168.0
69.0
152.0
152.0
152.0
282.0
797.0
797.0
797.0
797.0
874.0
874.0
22.0
134.0
134.0
11.0
890.0
890.0
566.0
569.0
115.0
115.0
1.0
503.0
503.0
503.0
6.0
20.0
20.0
42.0
42.0
360.0
360.0
18.0
175.0
175.0
175.0
175.0
86.0
460.0
17.0
17.0
17.0
23.0
23.0
23.0
23.0
215.0
623.0
623.0
623.0
623.0
115.0
29.0
29.0
484.0
0.0
360.0
498.0
498.0
498.0
269.0
269.0
235.0
235.0
925.0
455.0
455.0
118.0
754.0
13.0
13.0
112.0
112.0
22.0
26.0
26.0
26.0
26.0
305.0
980.0
1.0
484.0
484.0
484.0
484.0
484.0
1.0
983.0
983.0
13.0
13.0
13.0
12.0
15.0
15.0
15.0
15.0
15.0
15.0
116.0
116.0
0.0
0.0
0.0
0.0
15.0
15.0
15.0
15.0
91.0
91.0
91.0
70.0
70.0
759.0
131.0
574.0
574.0
574.0
574.0
938.0
938.0
938.0
549.0
549.0
558.0
558.0
558.0
126.0
934.0
9.0
9.0
825.0
6.0
6.0
6.0
6.0
487.0
487.0
7.0
56.0
323.0
323.0
946.0
581.0
341.0
179.0
19.0
19.0
19.0
7.0
7.0
72.0
72.0
578.0
118.0
269.0
460.0
683.0
683.0
683.0
516.0
516.0
516.0
516.0
287.0
93.0
88.0
88.0
34.0
284.0
284.0
284.0
19.0
287.0
287.0
47.0
228.0
939.0
939.0
939.0
27.0
27.0
238.0
658.0
658.0
14.0
750.0
51.0
28.0
28.0
978.0
978.0
978.0
28.0
559.0
559.0
559.0
586.0
509.0
235.0
28.0
28.0
380.0
380.0
380.0
113.0
113.0
135.0
135.0
135.0
191.0
191.0
191.0
782.0
54.0
327.0
70.0
538.0
80.0
80.0
80.0
80.0
623.0
623.0
863.0
863.0
863.0
37.0
37.0
14.0
192.0
192.0
192.0
225.0
506.0
506.0
427.0
427.0
427.0
0.0
0.0
0.0
60.0
91.0
91.0
91.0
302.0
1.0
161.0
161.0
161.0
88.0
88.0
45.0
45.0
314.0
2.0
2.0
2.0
27.0
27.0
27.0
27.0
475.0
475.0
284.0
284.0
284.0
35.0
79.0
7.0
484.0
484.0
484.0
484.0
484.0
88.0
985.0
985.0
296.0
313.0
225.0
78.0
21.0
954.0
235.0
375.0
375.0
375.0
278.0
254.0
254.0
62.0
35.0
35.0
35.0
191.0
168.0
120.0
120.0
2.0
340.0
340.0
321.0
118.0
6.0
6.0
461.0
487.0
487.0
42.0
42.0
42.0
549.0
183.0
94.0
94.0
94.0
194.0
194.0
194.0
873.0
56.0
21.0
21.0
21.0
63.0
63.0
3.0
3.0
3.0
3.0
431.0
705.0
705.0
27.0
1.0
684.0
684.0
78.0
78.0
583.0
291.0
291.0
291.0
311.0
88.0
832.0
140.0
140.0
140.0
140.0
3.0
146.0
14.0
14.0
249.0
2.0
2.0
717.0
717.0
717.0
383.0
383.0
383.0
761.0
761.0
183.0
183.0
183.0
183.0
36.0
36.0
36.0
574.0
270.0
270.0
270.0
0.0
0.0
0.0
2.0
2.0
878.0
878.0
878.0
930.0
930.0
689.0
689.0
0.0
0.0
65.0
356.0
356.0
93.0
12.0
12.0
3.0
549.0
115.0
115.0
60.0
440.0
440.0
179.0
179.0
179.0
179.0
179.0
636.0
636.0
636.0
636.0
93.0
93.0
7.0
7.0
907.0
907.0
694.0
694.0
228.0
3.0
37.0
37.0
113.0
280.0
280.0
299.0
333.0
333.0
60.0
60.0
60.0
60.0
553.0
182.0
182.0
583.0
583.0
583.0
583.0
583.0
15.0
15.0
29.0
29.0
29.0
255.0
255.0
255.0
873.0
106.0
106.0
263.0
263.0
336.0
336.0
109.0
109.0
907.0
170.0
170.0
4.0
4.0
2.0
26.0
26.0
22.0
22.0
22.0
22.0
6.0
6.0
36.0
36.0
13.0
13.0
13.0
13.0
666.0
705.0
91.0
187.0
187.0
88.0
148.0
148.0
330.0
555.0
0.0
0.0
59.0
59.0
59.0
370.0
3.0
3.0
796.0
72.0
72.0
72.0
42.0
42.0
64.0
64.0
64.0
21.0
21.0
21.0
13.0
24.0
5.0
5.0
5.0
286.0
10.0
10.0
291.0
291.0
0.0
0.0
269.0
664.0
664.0
348.0
348.0
348.0
235.0
0.0
46.0
89.0
88.0
10.0
10.0
10.0
140.0
140.0
7.0
94.0
94.0
56.0
56.0
53.0
43.0
4.0
643.0
247.0
247.0
4.0
91.0
906.0
906.0
456.0
456.0
456.0
456.0
337.0
337.0
337.0
337.0
88.0
80.0
80.0
80.0
338.0
0.0
0.0
0.0
44.0
44.0
44.0
44.0
356.0
941.0
801.0
801.0
801.0
801.0
10.0
10.0
10.0
4.0
103.0
376.0
376.0
376.0
41.0
184.0
184.0
184.0
360.0
360.0
114.0
114.0
928.0
205.0
205.0
2.0
63.0
63.0
302.0
209.0
209.0
67.0
67.0
67.0
67.0
67.0
279.0
466.0
287.0
551.0
239.0
239.0
239.0
239.0
14.0
0.0
36.0
399.0
20.0
20.0
553.0
553.0
50.0
31.0
362.0
79.0
10.0
10.0
94.0
21.0
267.0
267.0
94.0
94.0
3.0
269.0
116.0
116.0
542.0
408.0
408.0
120.0
120.0
120.0
879.0
879.0
879.0
285.0
285.0
157.0
157.0
0.0
0.0
0.0
0.0
0.0
3.0
3.0
3.0
220.0
11.0
46.0
46.0
46.0
259.0
215.0
57.0
16.0
197.0
19.0
19.0
206.0
225.0
873.0
559.0
559.0
114.0
341.0
217.0
792.0
583.0
58.0
6.0
299.0
299.0
3.0
3.0
3.0
3.0
268.0
268.0
268.0
191.0
191.0
825.0
825.0
6.0
6.0
6.0
6.0
3.0
3.0
3.0
77.0
77.0
77.0
77.0
14.0
14.0
14.0
13.0
12.0
240.0
240.0
268.0
86.0
86.0
86.0
86.0
0.0
0.0
475.0
49.0
635.0
13.0
244.0
244.0
244.0
244.0
17.0
17.0
205.0
90.0
90.0
90.0
429.0
24.0
0.0
0.0
0.0
0.0
14.0
14.0
24.0
24.0
23.0
61.0
61.0
29.0
29.0
29.0
102.0
18.0
18.0
18.0
18.0
371.0
371.0
371.0
931.0
931.0
291.0
6.0
26.0
26.0
299.0
299.0
36.0
36.0
795.0
5.0
24.0
24.0
24.0
24.0
187.0
187.0
187.0
29.0
29.0
486.0
486.0
486.0
486.0
141.0
141.0
141.0
141.0
141.0
141.0
191.0
191.0
98.0
49.0
4.0
42.0
42.0
360.0
360.0
360.0
557.0
557.0
557.0
133.0
133.0
16.0
30.0
30.0
30.0
30.0
866.0
15.0
665.0
665.0
665.0
462.0
118.0
118.0
118.0
251.0
251.0
555.0
555.0
248.0
168.0
168.0
168.0
10.0
232.0
232.0
232.0
10.0
10.0
10.0
3.0
3.0
679.0
4.0
4.0
55.0
55.0
736.0
305.0
628.0
628.0
1.0
118.0
118.0
803.0
803.0
801.0
801.0
801.0
516.0
516.0
516.0
516.0
284.0
448.0
448.0
448.0
448.0
517.0
517.0
23.0
796.0
796.0
796.0
80.0
80.0
890.0
113.0
0.0
0.0
363.0
363.0
363.0
15.0
48.0
29.0
29.0
950.0
950.0
19.0
19.0
19.0
19.0
51.0
37.0
801.0
801.0
340.0
340.0
340.0
340.0
340.0
340.0
582.0
582.0
582.0
582.0
0.0
0.0
0.0
0.0
0.0
160.0
94.0
243.0
152.0
152.0
21.0
21.0
21.0
439.0
439.0
439.0
270.0
270.0
475.0
475.0
135.0
12.0
749.0
210.0
201.0
201.0
201.0
201.0
201.0
115.0
115.0
47.0
47.0
138.0
5.0
5.0
4.0
4.0
4.0
343.0
343.0
209.0
687.0
687.0
13.0
13.0
506.0
506.0
506.0
506.0
506.0
3.0
3.0
636.0
636.0
0.0
0.0
340.0
340.0
340.0
340.0
340.0
340.0
54.0
131.0
131.0
131.0
131.0
54.0
92.0
92.0
3.0
0.0
268.0
103.0
931.0
569.0
569.0
27.0
27.0
27.0
27.0
27.0
772.0
13.0
13.0
338.0
80.0
9.0
9.0
9.0
311.0
311.0
74.0
332.0
906.0
906.0
906.0
906.0
906.0
906.0
1.0
1.0
1.0
12.0
12.0
2.0
208.0
208.0
82.0
82.0
479.0
6.0
686.0
686.0
686.0
686.0
43.0
549.0
553.0
291.0
27.0
27.0
158.0
164.0
399.0
355.0
405.0
157.0
158.0
158.0
158.0
158.0
56.0
56.0
56.0
56.0
1.0
1.0
1.0
679.0
679.0
182.0
182.0
985.0
24.0
276.0
271.0
225.0
109.0
109.0
109.0
109.0
209.0
894.0
894.0
551.0
625.0
625.0
16.0
64.0
709.0
709.0
46.0
102.0
132.0
250.0
737.0
737.0
737.0
737.0
31.0
439.0
439.0
439.0
439.0
439.0
38.0
0.0
0.0
19.0
19.0
4.0
4.0
4.0
4.0
468.0
468.0
25.0
25.0
25.0
807.0
807.0
100.0
100.0
100.0
59.0
59.0
350.0
350.0
321.0
662.0
662.0
662.0
662.0
353.0
353.0
4.0
4.0
405.0
405.0
337.0
433.0
240.0
240.0
9.0
9.0
8.0
8.0
662.0
662.0
662.0
18.0
18.0
247.0
222.0
222.0
222.0
10.0
10.0
867.0
867.0
951.0
280.0
985.0
225.0
225.0
88.0
88.0
796.0
550.0
550.0
762.0
182.0
19.0
761.0
761.0
761.0
761.0
761.0
228.0
8.0
8.0
21.0
21.0
21.0
558.0
558.0
558.0
401.0
0.0
0.0
94.0
94.0
2.0
151.0
151.0
151.0
151.0
151.0
764.0
764.0
100.0
100.0
100.0
709.0
229.0
229.0
164.0
164.0
476.0
951.0
951.0
951.0
211.0
211.0
211.0
211.0
299.0
299.0
299.0
64.0
1.0
673.0
673.0
673.0
941.0
473.0
347.0
347.0
347.0
12.0
12.0
592.0
592.0
238.0
127.0
127.0
4.0
341.0
183.0
624.0
624.0
624.0
624.0
624.0
13.0
13.0
13.0
35.0
35.0
147.0
594.0
594.0
801.0
106.0
311.0
813.0
813.0
813.0
287.0
287.0
32.0
32.0
21.0
21.0
193.0
10.0
107.0
107.0
168.0
46.0
46.0
581.0
581.0
539.0
539.0
28.0
28.0
98.0
60.0
106.0
106.0
106.0
106.0
106.0
126.0
308.0
11.0
46.0
6.0
6.0
6.0
6.0
2.0
2.0
20.0
20.0
253.0
253.0
253.0
862.0
79.0
79.0
5.0
5.0
274.0
274.0
274.0
222.0
222.0
107.0
107.0
107.0
228.0
2.0
2.0
80.0
80.0
80.0
80.0
574.0
574.0
574.0
296.0
296.0
43.0
295.0
306.0
306.0
0.0
89.0
89.0
89.0
89.0
302.0
705.0
22.0
22.0
22.0
126.0
135.0
135.0
226.0
996.0
111.0
426.0
426.0
106.0
434.0
25.0
25.0
299.0
299.0
299.0
162.0
162.0
38.0
38.0
29.0
29.0
687.0
219.0
219.0
219.0
130.0
130.0
37.0
717.0
717.0
717.0
717.0
59.0
59.0
59.0
59.0
32.0
32.0
32.0
32.0
254.0
98.0
60.0
60.0
623.0
92.0
92.0
476.0
476.0
476.0
476.0
476.0
476.0
11.0
1.0
1.0
188.0
188.0
188.0
188.0
188.0
139.0
139.0
139.0
801.0
623.0
623.0
175.0
220.0
220.0
220.0
551.0
551.0
42.0
42.0
941.0
941.0
23.0
43.0
43.0
43.0
43.0
692.0
939.0
939.0
939.0
232.0
232.0
50.0
50.0
50.0
1.0
1.0
1.0
11.0
11.0
11.0
11.0
11.0
2.0
2.0
20.0
192.0
49.0
72.0
72.0
26.0
26.0
7.0
161.0
161.0
232.0
232.0
232.0
515.0
515.0
3.0
3.0
3.0
3.0
3.0
3.0
459.0
459.0
459.0
426.0
426.0
76.0
574.0
747.0
747.0
747.0
100.0
100.0
100.0
100.0
164.0
246.0
70.0
70.0
70.0
70.0
70.0
70.0
227.0
227.0
227.0
227.0
362.0
525.0
952.0
952.0
6.0
88.0
529.0
529.0
20.0
28.0
28.0
373.0
373.0
15.0
338.0
338.0
338.0
3.0
3.0
3.0
3.0
664.0
2.0
574.0
574.0
36.0
939.0
939.0
939.0
15.0
320.0
320.0
320.0
320.0
70.0
70.0
70.0
83.0
83.0
39.0
150.0
296.0
296.0
635.0
635.0
254.0
254.0
254.0
254.0
39.0
232.0
42.0
42.0
84.0
2.0
348.0
515.0
42.0
874.0
279.0
279.0
754.0
754.0
26.0
48.0
48.0
127.0
127.0
127.0
127.0
947.0
947.0
697.0
697.0
140.0
812.0
812.0
891.0
891.0
891.0
891.0
891.0
14.0
14.0
14.0
1.0
360.0
360.0
85.0
539.0
737.0
3.0
3.0
3.0
3.0
3.0
3.0
269.0
235.0
59.0
59.0
59.0
59.0
1.0
1.0
9.0
9.0
321.0
321.0
535.0
535.0
684.0
951.0
951.0
161.0
13.0
13.0
56.0
4.0
4.0
659.0
659.0
3.0
3.0
3.0
3.0
804.0
804.0
26.0
26.0
26.0
26.0
26.0
812.0
812.0
812.0
812.0
72.0
72.0
72.0
341.0
341.0
0.0
0.0
2.0
2.0
2.0
209.0
209.0
194.0
194.0
182.0
182.0
182.0
182.0
46.0
0.0
0.0
0.0
5.0
5.0
5.0
7.0
7.0
7.0
251.0
251.0
251.0
251.0
113.0
98.0
98.0
98.0
515.0
515.0
515.0
54.0
2.0
515.0
515.0
299.0
98.0
441.0
11.0
2.0
2.0
88.0
88.0
891.0
891.0
310.0
310.0
376.0
376.0
376.0
376.0
333.0
5.0
309.0
309.0
309.0
455.0
455.0
317.0
317.0
317.0
317.0
1.0
1.0
76.0
967.0
5.0
0.0
217.0
217.0
217.0
42.0
42.0
76.0
76.0
76.0
813.0
813.0
84.0
209.0
209.0
209.0
794.0
794.0
794.0
131.0
530.0
530.0
90.0
90.0
90.0
144.0
144.0
99.0
797.0
797.0
797.0
797.0
762.0
762.0
819.0
669.0
669.0
529.0
529.0
684.0
684.0
684.0
208.0
0.0
0.0
878.0
193.0
152.0
152.0
238.0
4.0
4.0
581.0
209.0
209.0
590.0
37.0
3.0
3.0
3.0
3.0
1.0
1.0
93.0
542.0
542.0
542.0
542.0
362.0
362.0
362.0
458.0
3.0
340.0
340.0
27.0
24.0
24.0
122.0
122.0
549.0
549.0
549.0
873.0
375.0
375.0
299.0
299.0
428.0
428.0
225.0
225.0
225.0
35.0
35.0
903.0
903.0
427.0
866.0
18.0
976.0
976.0
332.0
332.0
20.0
20.0
98.0
304.0
115.0
3.0
3.0
3.0
3.0
3.0
11.0
11.0
11.0
51.0
51.0
168.0
168.0
168.0
168.0
168.0
182.0
182.0
248.0
248.0
800.0
800.0
800.0
800.0
85.0
43.0
879.0
879.0
879.0
529.0
529.0
529.0
529.0
229.0
2.0
72.0
72.0
72.0
72.0
143.0
951.0
951.0
951.0
5.0
210.0
210.0
274.0
274.0
94.0
94.0
72.0
72.0
72.0
158.0
393.0
15.0
148.0
148.0
246.0
246.0
246.0
246.0
246.0
246.0
246.0
246.0
246.0
994.0
4.0
187.0
0.0
180.0
180.0
180.0
180.0
519.0
55.0
182.0
0.0
0.0
990.0
478.0
478.0
478.0
658.0
658.0
658.0
72.0
72.0
72.0
29.0
455.0
455.0
455.0
455.0
10.0
10.0
218.0
253.0
253.0
98.0
98.0
574.0
515.0
515.0
515.0
2.0
251.0
251.0
251.0
251.0
251.0
12.0
12.0
662.0
161.0
161.0
150.0
150.0
150.0
554.0
380.0
380.0
64.0
64.0
7.0
7.0
2.0
2.0
11.0
11.0
11.0
168.0
168.0
705.0
705.0
25.0
25.0
25.0
25.0
53.0
245.0
245.0
245.0
3.0
3.0
10.0
10.0
583.0
583.0
100.0
100.0
100.0
87.0
87.0
94.0
94.0
94.0
29.0
29.0
29.0
29.0
370.0
370.0
925.0
291.0
291.0
50.0
50.0
856.0
2.0
650.0
650.0
72.0
72.0
781.0
854.0
854.0
854.0
854.0
0.0
549.0
549.0
549.0
42.0
100.0
100.0
25.0
25.0
25.0
152.0
152.0
51.0
538.0
732.0
732.0
10.0
219.0
727.0
727.0
456.0
456.0
658.0
803.0
944.0
944.0
684.0
278.0
393.0
393.0
393.0
393.0
393.0
144.0
180.0
180.0
180.0
180.0
67.0
658.0
141.0
141.0
141.0
221.0
221.0
192.0
192.0
192.0
0.0
0.0
0.0
0.0
0.0
222.0
222.0
863.0
863.0
863.0
350.0
350.0
350.0
350.0
9.0
17.0
17.0
759.0
759.0
21.0
21.0
21.0
21.0
317.0
90.0
90.0
7.0
9.0
91.0
154.0
154.0
154.0
645.0
645.0
102.0
102.0
42.0
19.0
91.0
256.0
286.0
286.0
100.0
976.0
976.0
976.0
976.0
976.0
90.0
90.0
90.0
39.0
39.0
39.0
3.0
3.0
202.0
202.0
202.0
775.0
3.0
3.0
456.0
456.0
9.0
9.0
9.0
924.0
924.0
924.0
640.0
640.0
56.0
56.0
144.0
348.0
348.0
31.0
31.0
31.0
25.0
25.0
0.0
0.0
330.0
732.0
234.0
234.0
234.0
234.0
441.0
88.0
274.0
274.0
274.0
868.0
868.0
868.0
868.0
291.0
291.0
291.0
14.0
260.0
448.0
448.0
448.0
542.0
64.0
803.0
803.0
803.0
112.0
112.0
989.0
351.0
351.0
351.0
351.0
351.0
83.0
326.0
326.0
25.0
25.0
0.0
0.0
14.0
14.0
14.0
41.0
84.0
284.0
61.0
61.0
2.0
2.0
84.0
84.0
161.0
161.0
405.0
405.0
330.0
134.0
10.0
52.0
33.0
33.0
33.0
37.0
18.0
18.0
18.0
18.0
85.0
85.0
296.0
296.0
296.0
296.0
43.0
43.0
43.0
375.0
375.0
258.0
258.0
109.0
109.0
109.0
109.0
109.0
170.0
170.0
170.0
170.0
125.0
125.0
637.0
637.0
550.0
143.0
143.0
548.0
548.0
974.0
974.0
31.0
31.0
31.0
31.0
291.0
93.0
588.0
588.0
569.0
8.0
36.0
100.0
100.0
21.0
29.0
29.0
599.0
36.0
269.0
11.0
11.0
30.0
30.0
820.0
777.0
777.0
1.0
1.0
1.0
1.0
696.0
63.0
63.0
63.0
4.0
4.0
530.0
530.0
530.0
530.0
530.0
530.0
200.0
744.0
744.0
5.0
5.0
157.0
157.0
111.0
111.0
491.0
491.0
0.0
0.0
52.0
52.0
52.0
1.0
4.0
4.0
15.0
15.0
15.0
662.0
2.0
9.0
9.0
9.0
9.0
237.0
237.0
23.0
23.0
23.0
694.0
694.0
964.0
428.0
428.0
428.0
1.0
9.0
9.0
9.0
232.0
514.0
514.0
42.0
42.0
296.0
296.0
296.0
296.0
296.0
296.0
296.0
296.0
296.0
4.0
556.0
556.0
556.0
243.0
459.0
459.0
926.0
926.0
926.0
611.0
611.0
611.0
302.0
14.0
14.0
14.0
687.0
152.0
32.0
32.0
114.0
59.0
108.0
47.0
47.0
47.0
61.0
61.0
61.0
406.0
29.0
113.0
113.0
113.0
113.0
548.0
270.0
270.0
687.0
278.0
278.0
278.0
967.0
967.0
967.0
967.0
39.0
39.0
221.0
709.0
709.0
709.0
692.0
72.0
473.0
473.0
473.0
4.0
4.0
2.0
2.0
879.0
11.0
974.0
974.0
974.0
701.0
20.0
6.0
183.0
467.0
467.0
9.0
9.0
9.0
42.0
42.0
247.0
247.0
520.0
182.0
182.0
403.0
260.0
13.0
979.0
867.0
867.0
728.0
728.0
187.0
187.0
467.0
467.0
467.0
193.0
193.0
193.0
193.0
21.0
21.0
21.0
21.0
217.0
217.0
217.0
217.0
14.0
14.0
14.0
37.0
62.0
62.0
477.0
477.0
29.0
29.0
52.0
710.0
710.0
36.0
143.0
143.0
143.0
6.0
6.0
306.0
306.0
43.0
86.0
86.0
80.0
80.0
55.0
55.0
321.0
321.0
12.0
12.0
12.0
5.0
5.0
330.0
330.0
102.0
82.0
1.0
1.0
1.0
90.0
107.0
107.0
347.0
347.0
347.0
347.0
347.0
241.0
241.0
57.0
57.0
125.0
125.0
623.0
24.0
187.0
187.0
966.0
134.0
134.0
134.0
229.0
229.0
20.0
20.0
20.0
332.0
27.0
27.0
27.0
158.0
158.0
158.0
158.0
611.0
611.0
470.0
23.0
31.0
31.0
351.0
74.0
14.0
13.0
64.0
812.0
70.0
70.0
168.0
168.0
16.0
0.0
0.0
0.0
8.0
8.0
8.0
91.0
91.0
14.0
366.0
366.0
366.0
274.0
41.0
41.0
219.0
219.0
976.0
21.0
13.0
60.0
91.0
414.0
414.0
414.0
192.0
474.0
474.0
717.0
717.0
222.0
222.0
209.0
209.0
209.0
268.0
317.0
317.0
166.0
627.0
627.0
627.0
627.0
627.0
31.0
187.0
55.0
85.0
321.0
321.0
72.0
72.0
174.0
971.0
22.0
100.0
100.0
100.0
100.0
88.0
5.0
8.0
63.0
967.0
967.0
100.0
100.0
100.0
81.0
81.0
81.0
81.0
81.0
24.0
24.0
24.0
24.0
24.0
5.0
510.0
125.0
114.0
24.0
24.0
24.0
24.0
338.0
333.0
21.0
168.0
168.0
863.0
863.0
78.0
78.0
120.0
120.0
120.0
127.0
127.0
127.0
112.0
274.0
274.0
574.0
45.0
45.0
39.0
39.0
574.0
574.0
383.0
383.0
383.0
66.0
66.0
873.0
246.0
373.0
0.0
248.0
248.0
248.0
0.0
0.0
0.0
0.0
238.0
238.0
238.0
143.0
143.0
143.0
90.0
90.0
33.0
65.0
65.0
65.0
726.0
149.0
149.0
190.0
190.0
190.0
190.0
24.0
42.0
42.0
5.0
28.0
130.0
130.0
130.0
130.0
0.0
0.0
112.0
873.0
873.0
873.0
873.0
873.0
505.0
0.0
67.0
67.0
635.0
635.0
26.0
29.0
29.0
705.0
1.0
72.0
72.0
121.0
121.0
279.0
279.0
279.0
279.0
279.0
925.0
925.0
633.0
530.0
10.0
945.0
352.0
352.0
352.0
352.0
24.0
399.0
14.0
549.0
476.0
476.0
476.0
476.0
205.0
205.0
148.0
148.0
148.0
834.0
834.0
3.0
0.0
0.0
0.0
0.0
0.0
232.0
232.0
232.0
232.0
215.0
215.0
24.0
187.0
187.0
439.0
439.0
219.0
219.0
219.0
628.0
54.0
563.0
563.0
563.0
563.0
563.0
262.0
219.0
4.0
4.0
170.0
170.0
14.0
473.0
473.0
473.0
542.0
360.0
360.0
934.0
934.0
776.0
194.0
686.0
696.0
696.0
696.0
784.0
249.0
249.0
249.0
249.0
249.0
282.0
270.0
270.0
24.0
24.0
66.0
66.0
66.0
7.0
879.0
509.0
509.0
509.0
26.0
26.0
886.0
886.0
886.0
55.0
55.0
24.0
5.0
5.0
42.0
514.0
478.0
478.0
478.0
130.0
130.0
416.0
416.0
556.0
556.0
124.0
124.0
865.0
865.0
865.0
894.0
798.0
798.0
139.0
139.0
139.0
139.0
243.0
243.0
193.0
193.0
193.0
525.0
525.0
92.0
92.0
92.0
92.0
182.0
182.0
205.0
106.0
92.0
92.0
40.0
40.0
101.0
197.0
684.0
684.0
216.0
971.0
413.0
100.0
24.0
6.0
61.0
1.0
1.0
27.0
27.0
16.0
16.0
9.0
941.0
941.0
941.0
625.0
625.0
625.0
625.0
9.0
712.0
712.0
712.0
712.0
712.0
931.0
931.0
931.0
931.0
931.0
5.0
686.0
686.0
79.0
79.0
79.0
917.0
60.0
60.0
879.0
152.0
152.0
361.0
28.0
28.0
4.0
4.0
4.0
46.0
46.0
348.0
348.0
27.0
27.0
13.0
228.0
228.0
484.0
484.0
855.0
855.0
922.0
922.0
922.0
2.0
2.0
2.0
2.0
865.0
582.0
582.0
549.0
67.0
67.0
53.0
53.0
925.0
925.0
477.0
26.0
26.0
26.0
182.0
182.0
219.0
60.0
60.0
24.0
124.0
187.0
0.0
487.0
487.0
487.0
406.0
551.0
551.0
25.0
58.0
58.0
58.0
58.0
61.0
61.0
684.0
98.0
98.0
76.0
76.0
532.0
532.0
532.0
687.0
687.0
69.0
69.0
69.0
599.0
599.0
599.0
602.0
602.0
440.0
440.0
440.0
440.0
549.0
182.0
182.0
182.0
182.0
274.0
274.0
274.0
93.0
468.0
468.0
1.0
184.0
184.0
184.0
3.0
3.0
3.0
3.0
3.0
3.0
684.0
684.0
684.0
684.0
930.0
930.0
317.0
419.0
103.0
82.0
82.0
925.0
13.0
13.0
915.0
39.0
39.0
39.0
6.0
6.0
158.0
98.0
98.0
98.0
658.0
116.0
815.0
51.0
51.0
51.0
495.0
495.0
459.0
459.0
41.0
41.0
37.0
37.0
72.0
72.0
24.0
24.0
24.0
145.0
145.0
145.0
145.0
362.0
362.0
253.0
951.0
951.0
951.0
29.0
29.0
82.0
82.0
12.0
13.0
13.0
13.0
741.0
741.0
741.0
42.0
42.0
42.0
42.0
42.0
170.0
4.0
367.0
367.0
183.0
183.0
3.0
3.0
478.0
39.0
39.0
487.0
487.0
487.0
12.0
12.0
12.0
29.0
989.0
792.0
792.0
17.0
17.0
17.0
5.0
5.0
5.0
5.0
158.0
158.0
105.0
105.0
85.0
85.0
813.0
813.0
813.0
246.0
246.0
246.0
246.0
254.0
254.0
66.0
66.0
66.0
256.0
2.0
14.0
14.0
44.0
44.0
44.0
44.0
23.0
23.0
23.0
29.0
29.0
29.0
29.0
484.0
80.0
355.0
539.0
539.0
539.0
98.0
98.0
20.0
20.0
1.0
73.0
73.0
73.0
941.0
941.0
941.0
21.0
21.0
21.0
44.0
44.0
44.0
44.0
470.0
470.0
637.0
637.0
637.0
637.0
2.0
2.0
2.0
726.0
553.0
577.0
577.0
577.0
183.0
2.0
2.0
2.0
40.0
107.0
269.0
587.0
587.0
59.0
59.0
4.0
776.0
12.0
515.0
515.0
515.0
125.0
125.0
125.0
10.0
529.0
529.0
168.0
220.0
686.0
566.0
566.0
566.0
566.0
566.0
906.0
906.0
906.0
906.0
906.0
747.0
747.0
0.0
0.0
94.0
94.0
152.0
152.0
0.0
0.0
0.0
885.0
111.0
946.0
74.0
951.0
259.0
559.0
559.0
182.0
589.0
589.0
309.0
173.0
15.0
35.0
35.0
35.0
165.0
165.0
165.0
249.0
684.0
222.0
1.0
371.0
371.0
371.0
371.0
336.0
336.0
336.0
336.0
336.0
479.0
941.0
941.0
64.0
106.0
106.0
873.0
873.0
120.0
120.0
120.0
321.0
12.0
12.0
12.0
12.0
709.0
188.0
6.0
6.0
6.0
291.0
291.0
56.0
394.0
394.0
394.0
394.0
394.0
3.0
248.0
248.0
399.0
21.0
930.0
930.0
168.0
623.0
623.0
337.0
337.0
275.0
949.0
949.0
949.0
949.0
949.0
747.0
747.0
747.0
221.0
302.0
886.0
5.0
5.0
5.0
46.0
46.0
46.0
873.0
873.0
873.0
448.0
448.0
982.0
726.0
348.0
3.0
455.0
455.0
588.0
588.0
588.0
855.0
855.0
11.0
15.0
59.0
221.0
7.0
454.0
454.0
454.0
25.0
25.0
220.0
220.0
0.0
0.0
812.0
812.0
812.0
946.0
88.0
88.0
88.0
88.0
88.0
30.0
30.0
210.0
210.0
210.0
98.0
98.0
98.0
750.0
910.0
15.0
15.0
15.0
15.0
15.0
15.0
425.0
425.0
425.0
22.0
873.0
873.0
192.0
305.0
930.0
930.0
930.0
4.0
284.0
284.0
801.0
311.0
311.0
311.0
13.0
13.0
8.0
8.0
132.0
132.0
132.0
17.0
25.0
25.0
515.0
133.0
35.0
87.0
118.0
124.0
124.0
124.0
43.0
855.0
855.0
317.0
304.0
304.0
61.0
330.0
330.0
7.0
7.0
12.0
12.0
28.0
22.0
15.0
15.0
5.0
5.0
26.0
30.0
30.0
21.0
21.0
393.0
393.0
393.0
52.0
2.0
585.0
585.0
111.0
111.0
25.0
25.0
25.0
775.0
775.0
775.0
964.0
3.0
3.0
3.0
1.0
1.0
18.0
18.0
18.0
18.0
74.0
74.0
59.0
643.0
643.0
696.0
696.0
270.0
43.0
43.0
114.0
114.0
114.0
30.0
333.0
310.0
310.0
0.0
0.0
507.0
15.0
15.0
879.0
879.0
879.0
978.0
14.0
14.0
14.0
14.0
825.0
825.0
825.0
305.0
11.0
11.0
11.0
758.0
758.0
43.0
43.0
43.0
166.0
48.0
363.0
363.0
363.0
363.0
539.0
539.0
72.0
72.0
72.0
72.0
72.0
94.0
94.0
94.0
296.0
549.0
549.0
549.0
549.0
549.0
549.0
549.0
44.0
44.0
67.0
302.0
100.0
100.0
946.0
946.0
946.0
946.0
946.0
710.0
375.0
375.0
375.0
375.0
78.0
976.0
976.0
976.0
521.0
521.0
0.0
299.0
561.0
561.0
561.0
561.0
561.0
1.0
1.0
7.0
7.0
7.0
7.0
161.0
360.0
360.0
360.0
360.0
360.0
441.0
441.0
441.0
441.0
441.0
441.0
631.0
631.0
263.0
263.0
873.0
22.0
254.0
268.0
268.0
113.0
3.0
1.0
1.0
4.0
66.0
66.0
13.0
13.0
11.0
11.0
383.0
383.0
24.0
24.0
24.0
209.0
209.0
306.0
776.0
776.0
776.0
776.0
115.0
115.0
115.0
35.0
202.0
503.0
503.0
100.0
2.0
276.0
263.0
263.0
52.0
59.0
59.0
59.0
326.0
326.0
326.0
93.0
93.0
93.0
93.0
93.0
3.0
3.0
68.0
68.0
191.0
191.0
191.0
191.0
191.0
727.0
727.0
24.0
120.0
120.0
120.0
435.0
435.0
435.0
66.0
885.0
25.0
133.0
515.0
33.0
12.0
12.0
12.0
12.0
12.0
878.0
878.0
525.0
525.0
525.0
885.0
885.0
885.0
885.0
26.0
26.0
26.0
26.0
26.0
26.0
132.0
132.0
132.0
132.0
132.0
340.0
340.0
340.0
340.0
2.0
5.0
168.0
168.0
168.0
168.0
183.0
183.0
793.0
98.0
98.0
98.0
98.0
232.0
520.0
12.0
12.0
12.0
12.0
219.0
6.0
13.0
498.0
498.0
60.0
60.0
60.0
924.0
924.0
38.0
38.0
89.0
89.0
228.0
228.0
705.0
293.0
277.0
277.0
277.0
684.0
12.0
12.0
12.0
12.0
800.0
800.0
4.0
4.0
25.0
106.0
106.0
106.0
4.0
4.0
104.0
104.0
966.0
74.0
11.0
11.0
19.0
25.0
1.0
1.0
1.0
834.0
623.0
623.0
0.0
19.0
19.0
224.0
360.0
360.0
360.0
6.0
6.0
424.0
40.0
40.0
6.0
574.0
291.0
291.0
3.0
3.0
3.0
22.0
22.0
22.0
10.0
10.0
293.0
18.0
29.0
29.0
29.0
27.0
27.0
108.0
951.0
951.0
30.0
30.0
864.0
41.0
41.0
41.0
43.0
43.0
2.0
1.0
1.0
15.0
15.0
15.0
5.0
952.0
362.0
254.0
254.0
254.0
270.0
270.0
270.0
627.0
687.0
687.0
777.0
72.0
17.0
17.0
17.0
192.0
373.0
373.0
373.0
509.0
7.0
7.0
100.0
100.0
4.0
100.0
259.0
259.0
259.0
259.0
259.0
0.0
0.0
0.0
0.0
100.0
100.0
87.0
87.0
87.0
87.0
88.0
88.0
141.0
42.0
42.0
42.0
42.0
32.0
32.0
362.0
362.0
250.0
250.0
250.0
577.0
168.0
168.0
17.0
17.0
17.0
5.0
5.0
406.0
406.0
406.0
696.0
696.0
696.0
3.0
710.0
710.0
21.0
21.0
346.0
31.0
205.0
112.0
903.0
903.0
903.0
3.0
574.0
574.0
574.0
2.0
888.0
5.0
5.0
102.0
102.0
88.0
88.0
108.0
98.0
98.0
60.0
930.0
930.0
930.0
0.0
0.0
0.0
273.0
273.0
2.0
0.0
0.0
355.0
885.0
60.0
60.0
333.0
333.0
3.0
705.0
360.0
360.0
360.0
14.0
14.0
14.0
14.0
114.0
114.0
803.0
1.0
1.0
1.0
14.0
14.0
14.0
14.0
14.0
24.0
24.0
24.0
891.0
825.0
825.0
686.0
21.0
21.0
11.0
11.0
11.0
11.0
750.0
750.0
21.0
21.0
21.0
571.0
571.0
374.0
374.0
2.0
2.0
2.0
2.0
2.0
784.0
784.0
14.0
92.0
170.0
111.0
111.0
111.0
0.0
0.0
27.0
115.0
866.0
934.0
934.0
934.0
934.0
270.0
4.0
4.0
360.0
360.0
360.0
941.0
941.0
118.0
118.0
118.0
313.0
313.0
317.0
825.0
825.0
825.0
168.0
168.0
168.0
168.0
168.0
168.0
107.0
107.0
608.0
608.0
608.0
608.0
608.0
291.0
29.0
29.0
29.0
29.0
29.0
35.0
38.0
38.0
353.0
353.0
353.0
353.0
971.0
971.0
687.0
33.0
33.0
784.0
784.0
362.0
39.0
930.0
930.0
152.0
152.0
152.0
152.0
152.0
9.0
9.0
54.0
102.0
113.0
304.0
304.0
48.0
48.0
689.0
689.0
278.0
278.0
80.0
80.0
0.0
0.0
0.0
0.0
130.0
130.0
130.0
685.0
11.0
170.0
170.0
170.0
47.0
47.0
84.0
474.0
761.0
761.0
761.0
761.0
761.0
75.0
75.0
75.0
75.0
380.0
380.0
7.0
25.0
945.0
945.0
456.0
13.0
13.0
13.0
627.0
627.0
460.0
3.0
7.0
7.0
575.0
575.0
575.0
885.0
885.0
885.0
70.0
70.0
31.0
926.0
926.0
925.0
31.0
31.0
31.0
31.0
232.0
574.0
14.0
14.0
29.0
407.0
42.0
42.0
42.0
117.0
42.0
42.0
42.0
42.0
207.0
58.0
58.0
885.0
885.0
885.0
885.0
885.0
84.0
84.0
732.0
732.0
491.0
491.0
491.0
491.0
491.0
639.0
639.0
639.0
639.0
15.0
15.0
10.0
345.0
345.0
709.0
592.0
592.0
592.0
587.0
587.0
815.0
100.0
100.0
100.0
100.0
11.0
27.0
107.0
107.0
323.0
323.0
323.0
23.0
0.0
39.0
39.0
27.0
27.0
27.0
157.0
5.0
5.0
25.0
559.0
559.0
559.0
559.0
291.0
16.0
16.0
16.0
18.0
18.0
18.0
18.0
13.0
13.0
0.0
467.0
467.0
467.0
84.0
658.0
4.0
4.0
224.0
223.0
223.0
223.0
223.0
141.0
141.0
141.0
141.0
519.0
2.0
2.0
232.0
939.0
939.0
157.0
157.0
18.0
18.0
18.0
79.0
40.0
40.0
866.0
158.0
158.0
158.0
158.0
797.0
59.0
170.0
170.0
170.0
330.0
11.0
383.0
49.0
105.0
105.0
40.0
40.0
40.0
23.0
612.0
612.0
612.0
612.0
754.0
114.0
70.0
70.0
70.0
25.0
459.0
459.0
459.0
125.0
268.0
268.0
106.0
106.0
351.0
351.0
726.0
222.0
26.0
759.0
759.0
759.0
759.0
25.0
25.0
457.0
0.0
0.0
529.0
529.0
529.0
529.0
529.0
407.0
407.0
550.0
550.0
8.0
14.0
14.0
36.0
36.0
132.0
543.0
556.0
370.0
370.0
879.0
30.0
30.0
30.0
30.0
25.0
43.0
43.0
43.0
0.0
0.0
137.0
5.0
5.0
5.0
15.0
15.0
182.0
6.0
6.0
6.0
6.0
30.0
284.0
3.0
3.0
3.0
232.0
232.0
232.0
631.0
631.0
29.0
57.0
57.0
803.0
803.0
982.0
982.0
487.0
126.0
126.0
375.0
17.0
17.0
645.0
158.0
226.0
42.0
22.0
48.0
48.0
48.0
48.0
12.0
12.0
91.0
91.0
91.0
91.0
91.0
27.0
27.0
376.0
73.0
73.0
550.0
550.0
550.0
550.0
526.0
526.0
57.0
57.0
57.0
57.0
36.0
36.0
217.0
217.0
246.0
505.0
37.0
88.0
88.0
88.0
88.0
2.0
2.0
0.0
509.0
509.0
509.0
348.0
348.0
233.0
101.0
0.0
0.0
0.0
0.0
0.0
0.0
219.0
879.0
879.0
879.0
879.0
696.0
696.0
696.0
722.0
267.0
16.0
16.0
16.0
16.0
144.0
529.0
529.0
2.0
2.0
807.0
807.0
885.0
542.0
542.0
217.0
217.0
217.0
217.0
187.0
187.0
88.0
12.0
87.0
209.0
209.0
235.0
235.0
235.0
251.0
251.0
519.0
519.0
519.0
4.0
0.0
0.0
0.0
34.0
34.0
553.0
11.0
291.0
11.0
11.0
11.0
11.0
11.0
100.0
100.0
111.0
111.0
154.0
36.0
1.0
1.0
19.0
19.0
19.0
19.0
83.0
476.0
476.0
476.0
232.0
232.0
232.0
2.0
2.0
2.0
710.0
710.0
355.0
355.0
157.0
27.0
27.0
10.0
10.0
10.0
813.0
813.0
813.0
813.0
813.0
371.0
371.0
371.0
25.0
25.0
41.0
41.0
13.0
662.0
662.0
70.0
70.0
70.0
40.0
40.0
40.0
40.0
2.0
2.0
93.0
111.0
98.0
32.0
770.0
770.0
113.0
193.0
93.0
93.0
866.0
577.0
577.0
362.0
362.0
2.0
2.0
376.0
376.0
376.0
290.0
290.0
290.0
290.0
413.0
251.0
94.0
94.0
94.0
583.0
407.0
407.0
407.0
83.0
83.0
83.0
489.0
61.0
61.0
61.0
894.0
894.0
106.0
0.0
0.0
0.0
0.0
67.0
8.0
133.0
133.0
133.0
133.0
15.0
3.0
3.0
14.0
14.0
931.0
525.0
18.0
6.0
6.0
559.0
383.0
383.0
360.0
360.0
360.0
797.0
112.0
19.0
19.0
527.0
527.0
527.0
10.0
917.0
111.0
208.0
235.0
10.0
10.0
197.0
43.0
43.0
348.0
348.0
938.0
938.0
938.0
737.0
37.0
37.0
459.0
242.0
242.0
3.0
3.0
210.0
215.0
102.0
102.0
371.0
20.0
20.0
20.0
20.0
14.0
14.0
45.0
45.0
438.0
438.0
438.0
885.0
226.0
182.0
182.0
182.0
5.0
225.0
0.0
0.0
0.0
0.0
38.0
38.0
3.0
3.0
3.0
3.0
12.0
12.0
12.0
1.0
4.0
574.0
4.0
4.0
4.0
3.0
42.0
42.0
100.0
100.0
100.0
134.0
705.0
705.0
303.0
264.0
264.0
116.0
11.0
614.0
614.0
93.0
10.0
10.0
4.0
4.0
4.0
4.0
4.0
4.0
4.0
783.0
783.0
8.0
125.0
125.0
49.0
49.0
49.0
49.0
13.0
209.0
209.0
209.0
236.0
623.0
559.0
120.0
145.0
180.0
180.0
754.0
754.0
754.0
805.0
805.0
18.0
18.0
18.0
18.0
2.0
115.0
115.0
115.0
115.0
31.0
31.0
31.0
215.0
215.0
684.0
684.0
91.0
91.0
91.0
201.0
399.0
232.0
37.0
24.0
24.0
126.0
763.0
763.0
763.0
763.0
763.0
951.0
168.0
168.0
168.0
42.0
42.0
651.0
39.0
228.0
228.0
228.0
347.0
347.0
347.0
182.0
182.0
182.0
111.0
111.0
111.0
29.0
29.0
29.0
72.0
503.0
503.0
503.0
206.0
206.0
99.0
99.0
809.0
809.0
190.0
190.0
190.0
284.0
284.0
284.0
284.0
574.0
574.0
906.0
906.0
125.0
125.0
222.0
222.0
222.0
191.0
191.0
15.0
15.0
15.0
15.0
279.0
269.0
269.0
608.0
608.0
256.0
256.0
256.0
608.0
28.0
951.0
114.0
114.0
55.0
55.0
457.0
457.0
22.0
726.0
180.0
180.0
180.0
509.0
509.0
83.0
83.0
83.0
665.0
665.0
665.0
3.0
3.0
158.0
330.0
330.0
170.0
636.0
636.0
636.0
803.0
711.0
711.0
333.0
711.0
711.0
508.0
362.0
209.0
149.0
149.0
92.0
92.0
92.0
92.0
468.0
468.0
468.0
37.0
37.0
649.0
649.0
649.0
340.0
25.0
25.0
25.0
513.0
84.0
84.0
84.0
6.0
6.0
6.0
360.0
76.0
76.0
76.0
798.0
798.0
539.0
539.0
539.0
574.0
574.0
574.0
13.0
697.0
120.0
120.0
120.0
63.0
336.0
336.0
29.0
29.0
29.0
291.0
80.0
38.0
3.0
3.0
3.0
28.0
72.0
72.0
41.0
41.0
906.0
36.0
65.0
65.0
65.0
487.0
487.0
109.0
109.0
109.0
27.0
971.0
971.0
971.0
971.0
42.0
42.0
27.0
73.0
73.0
73.0
73.0
30.0
30.0
30.0
30.0
302.0
302.0
615.0
184.0
19.0
19.0
52.0
52.0
52.0
0.0
140.0
140.0
9.0
9.0
111.0
111.0
111.0
111.0
111.0
115.0
9.0
24.0
24.0
873.0
537.0
537.0
132.0
356.0
62.0
825.0
825.0
108.0
435.0
44.0
486.0
33.0
3.0
3.0
2.0
2.0
2.0
0.0
0.0
515.0
487.0
78.0
78.0
78.0
78.0
343.0
343.0
119.0
58.0
58.0
21.0
21.0
22.0
22.0
22.0
14.0
14.0
12.0
12.0
12.0
12.0
143.0
143.0
602.0
4.0
20.0
20.0
20.0
20.0
20.0
476.0
476.0
476.0
5.0
19.0
19.0
58.0
100.0
92.0
92.0
92.0
92.0
56.0
56.0
18.0
18.0
275.0
687.0
687.0
687.0
5.0
80.0
754.0
754.0
31.0
31.0
80.0
80.0
2.0
2.0
311.0
311.0
930.0
370.0
370.0
370.0
370.0
577.0
577.0
577.0
577.0
140.0
140.0
13.0
8.0
8.0
8.0
8.0
8.0
8.0
8.0
43.0
43.0
599.0
599.0
83.0
319.0
2.0
94.0
94.0
94.0
94.0
906.0
906.0
43.0
43.0
43.0
78.0
78.0
78.0
17.0
235.0
235.0
240.0
330.0
330.0
2.0
2.0
15.0
42.0
42.0
42.0
42.0
114.0
114.0
797.0
797.0
44.0
781.0
781.0
206.0
225.0
225.0
225.0
299.0
338.0
338.0
338.0
168.0
14.0
14.0
14.0
684.0
635.0
299.0
371.0
44.0
19.0
19.0
19.0
19.0
855.0
2.0
26.0
26.0
26.0
26.0
26.0
221.0
221.0
221.0
221.0
221.0
0.0
0.0
0.0
0.0
69.0
69.0
627.0
627.0
627.0
50.0
50.0
50.0
201.0
201.0
72.0
243.0
243.0
243.0
374.0
253.0
924.0
924.0
924.0
924.0
236.0
236.0
817.0
183.0
183.0
183.0
232.0
2.0
2.0
2.0
276.0
15.0
15.0
15.0
15.0
270.0
57.0
57.0
57.0
57.0
88.0
88.0
346.0
346.0
147.0
147.0
264.0
125.0
125.0
868.0
868.0
868.0
873.0
873.0
23.0
684.0
360.0
360.0
360.0
360.0
45.0
45.0
39.0
39.0
39.0
39.0
13.0
6.0
6.0
247.0
247.0
247.0
433.0
16.0
16.0
275.0
275.0
299.0
299.0
299.0
917.0
43.0
60.0
60.0
33.0
804.0
804.0
229.0
229.0
0.0
672.0
672.0
672.0
132.0
727.0
727.0
193.0
193.0
60.0
60.0
60.0
232.0
232.0
232.0
232.0
232.0
108.0
516.0
232.0
831.0
58.0
58.0
58.0
102.0
825.0
0.0
694.0
694.0
694.0
694.0
263.0
263.0
1.0
1.0
0.0
0.0
574.0
3.0
796.0
796.0
796.0
6.0
209.0
209.0
182.0
182.0
832.0
832.0
232.0
72.0
72.0
60.0
247.0
247.0
247.0
247.0
247.0
278.0
278.0
0.0
0.0
242.0
242.0
242.0
111.0
111.0
111.0
111.0
43.0
43.0
43.0
36.0
0.0
0.0
0.0
38.0
360.0
360.0
8.0
8.0
184.0
184.0
330.0
330.0
26.0
26.0
89.0
89.0
89.0
310.0
96.0
96.0
96.0
21.0
21.0
732.0
732.0
39.0
39.0
194.0
194.0
168.0
168.0
255.0
302.0
134.0
183.0
183.0
5.0
5.0
971.0
971.0
459.0
625.0
625.0
625.0
625.0
187.0
478.0
478.0
478.0
478.0
538.0
0.0
0.0
106.0
337.0
337.0
98.0
98.0
92.0
92.0
93.0
105.0
105.0
238.0
3.0
405.0
762.0
224.0
138.0
350.0
350.0
350.0
350.0
350.0
4.0
238.0
473.0
473.0
473.0
323.0
73.0
73.0
9.0
9.0
9.0
557.0
557.0
557.0
101.0
88.0
88.0
88.0
88.0
134.0
134.0
614.0
614.0
614.0
5.0
5.0
5.0
5.0
31.0
31.0
31.0
64.0
355.0
355.0
116.0
116.0
116.0
945.0
549.0
549.0
549.0
85.0
85.0
11.0
21.0
182.0
2.0
2.0
14.0
15.0
15.0
165.0
37.0
37.0
777.0
777.0
120.0
120.0
29.0
29.0
29.0
20.0
20.0
20.0
41.0
41.0
41.0
41.0
41.0
148.0
148.0
80.0
330.0
305.0
269.0
360.0
360.0
360.0
475.0
475.0
475.0
475.0
475.0
111.0
319.0
455.0
455.0
455.0
21.0
21.0
681.0
681.0
38.0
38.0
168.0
168.0
548.0
577.0
577.0
1.0
1.0
1.0
1.0
781.0
7.0
7.0
507.0
951.0
951.0
24.0
982.0
982.0
263.0
111.0
111.0
111.0
111.0
478.0
478.0
478.0
659.0
578.0
238.0
238.0
25.0
25.0
25.0
873.0
873.0
515.0
515.0
954.0
954.0
954.0
284.0
14.0
820.0
205.0
28.0
28.0
351.0
305.0
305.0
6.0
246.0
246.0
345.0
0.0
0.0
53.0
4.0
10.0
197.0
20.0
20.0
20.0
24.0
139.0
139.0
139.0
139.0
801.0
801.0
98.0
26.0
26.0
140.0
140.0
140.0
140.0
137.0
31.0
31.0
4.0
106.0
106.0
106.0
255.0
255.0
16.0
0.0
278.0
611.0
470.0
470.0
470.0
14.0
72.0
72.0
93.0
93.0
594.0
620.0
305.0
305.0
437.0
437.0
437.0
437.0
437.0
383.0
383.0
383.0
1.0
686.0
686.0
606.0
21.0
21.0
21.0
21.0
939.0
515.0
12.0
12.0
623.0
109.0
4.0
4.0
108.0
313.0
313.0
313.0
5.0
5.0
5.0
5.0
20.0
20.0
64.0
64.0
148.0
148.0
148.0
802.0
0.0
0.0
0.0
209.0
209.0
209.0
506.0
506.0
506.0
18.0
40.0
40.0
145.0
145.0
145.0
740.0
658.0
658.0
321.0
321.0
111.0
111.0
292.0
292.0
292.0
292.0
57.0
57.0
12.0
12.0
14.0
14.0
88.0
88.0
88.0
854.0
477.0
303.0
303.0
303.0
383.0
650.0
0.0
0.0
0.0
0.0
205.0
179.0
26.0
537.0
537.0
825.0
825.0
168.0
168.0
355.0
18.0
18.0
82.0
82.0
82.0
117.0
934.0
934.0
934.0
7.0
4.0
4.0
4.0
134.0
134.0
43.0
43.0
43.0
9.0
9.0
270.0
23.0
23.0
23.0
144.0
144.0
24.0
23.0
58.0
58.0
58.0
606.0
144.0
80.0
80.0
80.0
80.0
0.0
1.0
131.0
131.0
131.0
37.0
479.0
479.0
7.0
7.0
7.0
802.0
802.0
802.0
67.0
84.0
33.0
44.0
44.0
710.0
114.0
132.0
81.0
81.0
66.0
66.0
60.0
60.0
618.0
347.0
106.0
424.0
424.0
424.0
424.0
939.0
939.0
939.0
259.0
259.0
100.0
100.0
100.0
549.0
549.0
549.0
61.0
61.0
219.0
219.0
219.0
6.0
125.0
125.0
125.0
125.0
125.0
267.0
267.0
42.0
375.0
618.0
618.0
618.0
618.0
618.0
2.0
2.0
2.0
10.0
15.0
15.0
15.0
4.0
118.0
118.0
118.0
114.0
114.0
114.0
114.0
57.0
239.0
217.0
29.0
100.0
100.0
0.0
819.0
819.0
0.0
270.0
978.0
978.0
978.0
180.0
180.0
180.0
25.0
25.0
25.0
587.0
14.0
14.0
85.0
406.0
41.0
504.0
92.0
221.0
4.0
4.0
4.0
114.0
726.0
572.0
572.0
574.0
197.0
3.0
3.0
3.0
428.0
428.0
367.0
2.0
2.0
29.0
55.0
25.0
103.0
103.0
103.0
279.0
279.0
61.0
61.0
61.0
84.0
84.0
84.0
36.0
330.0
330.0
407.0
407.0
36.0
36.0
311.0
311.0
311.0
311.0
6.0
366.0
33.0
33.0
279.0
279.0
228.0
0.0
0.0
197.0
197.0
317.0
205.0
205.0
803.0
803.0
803.0
803.0
5.0
5.0
27.0
27.0
91.0
91.0
541.0
541.0
541.0
4.0
4.0
4.0
4.0
0.0
0.0
0.0
0.0
0.0
362.0
362.0
31.0
31.0
462.0
462.0
462.0
12.0
12.0
12.0
12.0
31.0
31.0
31.0
15.0
89.0
0.0
0.0
170.0
170.0
915.0
475.0
947.0
947.0
42.0
42.0
87.0
59.0
22.0
22.0
104.0
104.0
104.0
104.0
104.0
104.0
254.0
91.0
91.0
91.0
91.0
91.0
555.0
555.0
236.0
327.0
327.0
327.0
408.0
408.0
116.0
777.0
777.0
674.0
674.0
182.0
72.0
72.0
72.0
84.0
84.0
84.0
30.0
42.0
30.0
311.0
1.0
833.0
833.0
833.0
18.0
18.0
9.0
989.0
989.0
406.0
406.0
406.0
406.0
168.0
168.0
168.0
168.0
11.0
11.0
535.0
535.0
0.0
0.0
658.0
879.0
98.0
98.0
15.0
15.0
114.0
114.0
114.0
966.0
4.0
4.0
1.0
1.0
65.0
813.0
813.0
73.0
3.0
3.0
3.0
3.0
3.0
38.0
38.0
17.0
17.0
302.0
239.0
239.0
58.0
58.0
58.0
19.0
13.0
535.0
535.0
140.0
282.0
282.0
62.0
62.0
179.0
726.0
33.0
329.0
118.0
118.0
507.0
3.0
3.0
61.0
61.0
599.0
599.0
599.0
599.0
299.0
299.0
10.0
788.0
788.0
223.0
223.0
70.0
70.0
55.0
4.0
4.0
4.0
4.0
27.0
27.0
602.0
139.0
305.0
305.0
305.0
608.0
574.0
574.0
574.0
925.0
11.0
11.0
11.0
407.0
407.0
978.0
3.0
264.0
264.0
264.0
151.0
151.0
640.0
640.0
57.0
57.0
57.0
34.0
34.0
34.0
120.0
31.0
31.0
46.0
46.0
46.0
12.0
226.0
59.0
209.0
28.0
885.0
885.0
2.0
296.0
296.0
296.0
66.0
17.0
46.0
105.0
105.0
105.0
93.0
93.0
737.0
15.0
15.0
557.0
557.0
557.0
17.0
606.0
3.0
95.0
611.0
20.0
20.0
20.0
20.0
50.0
50.0
590.0
590.0
84.0
3.0
321.0
555.0
732.0
253.0
253.0
1.0
1.0
226.0
226.0
66.0
66.0
323.0
323.0
15.0
429.0
233.0
888.0
454.0
588.0
588.0
588.0
86.0
86.0
86.0
1.0
1.0
1.0
512.0
512.0
512.0
25.0
25.0
25.0
140.0
140.0
191.0
191.0
224.0
224.0
370.0
370.0
42.0
42.0
686.0
70.0
70.0
70.0
2.0
2.0
2.0
2.0
305.0
305.0
305.0
305.0
2.0
2.0
2.0
994.0
994.0
994.0
258.0
258.0
221.0
627.0
627.0
2.0
2.0
182.0
182.0
36.0
36.0
36.0
2.0
0.0
0.0
0.0
0.0
391.0
391.0
37.0
375.0
515.0
515.0
118.0
118.0
29.0
29.0
29.0
23.0
23.0
23.0
310.0
310.0
310.0
906.0
11.0
11.0
11.0
144.0
144.0
437.0
16.0
873.0
873.0
201.0
192.0
615.0
407.0
407.0
236.0
236.0
3.0
3.0
279.0
279.0
279.0
279.0
253.0
253.0
253.0
18.0
18.0
24.0
24.0
24.0
705.0
705.0
705.0
3.0
3.0
3.0
31.0
31.0
672.0
672.0
25.0
25.0
58.0
35.0
35.0
35.0
338.0
338.0
141.0
141.0
88.0
82.0
82.0
82.0
348.0
726.0
726.0
726.0
726.0
726.0
22.0
22.0
22.0
814.0
814.0
814.0
317.0
317.0
353.0
353.0
362.0
362.0
6.0
37.0
37.0
0.0
0.0
15.0
56.0
51.0
51.0
52.0
52.0
24.0
24.0
299.0
411.0
925.0
925.0
350.0
350.0
480.0
480.0
24.0
71.0
71.0
71.0
754.0
754.0
73.0
73.0
57.0
951.0
611.0
611.0
611.0
611.0
611.0
72.0
144.0
574.0
574.0
574.0
489.0
489.0
489.0
7.0
456.0
22.0
22.0
211.0
211.0
211.0
33.0
29.0
6.0
6.0
6.0
6.0
925.0
557.0
19.0
152.0
152.0
638.0
638.0
102.0
102.0
547.0
547.0
262.0
262.0
0.0
260.0
3.0
3.0
545.0
545.0
36.0
36.0
467.0
40.0
72.0
72.0
305.0
305.0
305.0
259.0
253.0
253.0
549.0
549.0
559.0
559.0
170.0
109.0
43.0
29.0
100.0
100.0
100.0
12.0
12.0
12.0
279.0
279.0
5.0
5.0
5.0
104.0
115.0
115.0
115.0
1.0
66.0
66.0
606.0
343.0
343.0
269.0
269.0
269.0
269.0
269.0
1.0
245.0
15.0
15.0
498.0
125.0
313.0
313.0
643.0
643.0
643.0
643.0
643.0
639.0
639.0
248.0
248.0
260.0
69.0
628.0
46.0
46.0
89.0
89.0
217.0
587.0
157.0
157.0
550.0
550.0
550.0
966.0
100.0
100.0
100.0
12.0
0.0
0.0
0.0
227.0
370.0
658.0
31.0
31.0
31.0
31.0
0.0
0.0
0.0
754.0
754.0
23.0
23.0
813.0
813.0
86.0
85.0
85.0
645.0
645.0
645.0
46.0
46.0
46.0
46.0
514.0
623.0
623.0
623.0
194.0
194.0
302.0
302.0
673.0
673.0
673.0
673.0
141.0
283.0
23.0
23.0
23.0
23.0
125.0
125.0
125.0
262.0
262.0
262.0
262.0
516.0
516.0
516.0
460.0
460.0
2.0
2.0
393.0
58.0
85.0
446.0
446.0
962.0
1.0
1.0
1.0
276.0
276.0
123.0
123.0
922.0
922.0
177.0
177.0
177.0
204.0
954.0
954.0
243.0
243.0
243.0
93.0
93.0
1.0
291.0
291.0
291.0
291.0
459.0
459.0
459.0
360.0
71.0
610.0
610.0
47.0
47.0
91.0
526.0
526.0
92.0
26.0
26.0
26.0
945.0
945.0
13.0
13.0
13.0
3.0
361.0
636.0
636.0
28.0
72.0
26.0
208.0
284.0
284.0
284.0
209.0
12.0
673.0
673.0
0.0
0.0
17.0
5.0
5.0
5.0
5.0
43.0
606.0
606.0
606.0
606.0
606.0
56.0
56.0
5.0
5.0
5.0
15.0
15.0
15.0
15.0
631.0
631.0
196.0
225.0
126.0
126.0
126.0
126.0
182.0
182.0
248.0
248.0
809.0
310.0
310.0
310.0
506.0
506.0
506.0
405.0
405.0
31.0
6.0
6.0
1.0
1.0
715.0
715.0
462.0
462.0
982.0
229.0
229.0
229.0
479.0
479.0
479.0
479.0
332.0
332.0
332.0
280.0
280.0
280.0
243.0
243.0
243.0
243.0
915.0
915.0
67.0
67.0
2.0
2.0
459.0
296.0
296.0
296.0
44.0
44.0
812.0
245.0
684.0
19.0
19.0
311.0
311.0
247.0
247.0
640.0
640.0
891.0
13.0
13.0
13.0
13.0
25.0
24.0
11.0
11.0
11.0
574.0
187.0
747.0
747.0
747.0
291.0
291.0
555.0
555.0
555.0
555.0
803.0
803.0
233.0
531.0
978.0
978.0
22.0
22.0
22.0
22.0
52.0
12.0
12.0
12.0
12.0
28.0
28.0
924.0
924.0
924.0
111.0
111.0
111.0
111.0
15.0
3.0
3.0
625.0
333.0
333.0
441.0
291.0
5.0
5.0
5.0
941.0
941.0
941.0
941.0
941.0
40.0
269.0
55.0
55.0
55.0
868.0
868.0
65.0
65.0
65.0
989.0
989.0
234.0
234.0
10.0
10.0
10.0
2.0
2.0
2.0
31.0
98.0
0.0
158.0
158.0
762.0
762.0
208.0
208.0
13.0
13.0
238.0
158.0
727.0
727.0
934.0
12.0
643.0
28.0
191.0
191.0
353.0
522.0
522.0
522.0
522.0
522.0
259.0
324.0
324.0
324.0
324.0
376.0
376.0
376.0
376.0
14.0
14.0
14.0
14.0
906.0
9.0
9.0
66.0
10.0
10.0
246.0
246.0
168.0
5.0
5.0
113.0
113.0
46.0
46.0
46.0
14.0
94.0
94.0
694.0
694.0
15.0
15.0
15.0
15.0
15.0
11.0
619.0
61.0
61.0
55.0
55.0
55.0
191.0
910.0
278.0
278.0
278.0
278.0
252.0
252.0
292.0
111.0
111.0
111.0
77.0
77.0
234.0
234.0
59.0
650.0
650.0
650.0
57.0
57.0
79.0
79.0
5.0
59.0
59.0
59.0
754.0
550.0
551.0
551.0
551.0
551.0
551.0
42.0
42.0
42.0
43.0
43.0
43.0
8.0
8.0
8.0
90.0
90.0
35.0
333.0
459.0
459.0
72.0
650.0
130.0
130.0
130.0
114.0
84.0
727.0
727.0
86.0
86.0
938.0
886.0
886.0
886.0
98.0
98.0
340.0
2.0
2.0
15.0
263.0
263.0
263.0
36.0
36.0
36.0
204.0
204.0
858.0
858.0
4.0
0.0
83.0
83.0
2.0
2.0
2.0
111.0
150.0
150.0
150.0
391.0
391.0
391.0
19.0
19.0
2.0
317.0
939.0
939.0
939.0
939.0
939.0
939.0
454.0
454.0
454.0
25.0
25.0
258.0
258.0
258.0
36.0
894.0
894.0
861.0
861.0
180.0
180.0
681.0
681.0
76.0
76.0
27.0
27.0
27.0
100.0
228.0
8.0
205.0
205.0
205.0
235.0
60.0
60.0
0.0
0.0
530.0
530.0
530.0
42.0
42.0
42.0
100.0
100.0
126.0
253.0
951.0
740.0
740.0
291.0
291.0
98.0
98.0
98.0
122.0
36.0
351.0
351.0
375.0
57.0
305.0
873.0
873.0
825.0
825.0
124.0
154.0
66.0
3.0
3.0
0.0
0.0
0.0
0.0
0.0
116.0
428.0
428.0
6.0
6.0
6.0
7.0
7.0
11.0
35.0
35.0
164.0
238.0
238.0
360.0
360.0
330.0
330.0
330.0
525.0
525.0
98.0
947.0
947.0
249.0
249.0
44.0
44.0
269.0
269.0
43.0
687.0
775.0
775.0
623.0
4.0
4.0
4.0
206.0
24.0
24.0
24.0
14.0
14.0
14.0
2.0
989.0
1.0
1.0
1.0
36.0
54.0
54.0
29.0
29.0
29.0
29.0
276.0
276.0
276.0
264.0
264.0
264.0
42.0
42.0
42.0
42.0
696.0
24.0
317.0
34.0
34.0
34.0
2.0
205.0
205.0
248.0
248.0
709.0
455.0
455.0
41.0
41.0
705.0
705.0
61.0
61.0
88.0
88.0
271.0
36.0
36.0
36.0
17.0
20.0
107.0
107.0
332.0
332.0
31.0
72.0
72.0
238.0
639.0
639.0
6.0
9.0
28.0
28.0
299.0
299.0
22.0
22.0
22.0
131.0
215.0
215.0
215.0
27.0
559.0
559.0
205.0
205.0
5.0
5.0
5.0
5.0
5.0
29.0
29.0
29.0
831.0
33.0
33.0
17.0
17.0
1.0
1.0
1.0
1.0
1.0
759.0
759.0
2.0
85.0
87.0
87.0
87.0
202.0
202.0
202.0
202.0
202.0
56.0
56.0
56.0
788.0
788.0
681.0
237.0
408.0
408.0
140.0
140.0
209.0
938.0
938.0
938.0
938.0
29.0
20.0
20.0
20.0
348.0
348.0
732.0
732.0
732.0
732.0
732.0
732.0
46.0
194.0
236.0
236.0
209.0
625.0
625.0
112.0
112.0
994.0
236.0
558.0
558.0
42.0
42.0
42.0
14.0
14.0
25.0
60.0
100.0
100.0
117.0
117.0
162.0
162.0
193.0
190.0
190.0
65.0
636.0
636.0
295.0
72.0
547.0
547.0
704.0
704.0
41.0
41.0
21.0
627.0
627.0
627.0
620.0
620.0
620.0
476.0
476.0
476.0
962.0
962.0
217.0
217.0
302.0
874.0
362.0
428.0
428.0
428.0
428.0
371.0
371.0
371.0
6.0
554.0
35.0
66.0
66.0
66.0
196.0
196.0
139.0
139.0
854.0
100.0
100.0
903.0
903.0
903.0
21.0
21.0
183.0
18.0
56.0
170.0
170.0
170.0
23.0
23.0
726.0
12.0
12.0
94.0
94.0
380.0
531.0
371.0
371.0
66.0
304.0
18.0
18.0
18.0
222.0
222.0
11.0
11.0
11.0
36.0
5.0
5.0
5.0
362.0
362.0
362.0
362.0
276.0
276.0
44.0
44.0
44.0
44.0
184.0
556.0
556.0
215.0
15.0
2.0
2.0
2.0
2.0
370.0
370.0
370.0
698.0
698.0
698.0
587.0
93.0
100.0
100.0
100.0
279.0
279.0
279.0
879.0
879.0
4.0
3.0
128.0
128.0
287.0
287.0
0.0
72.0
72.0
72.0
72.0
2.0
19.0
19.0
340.0
340.0
5.0
67.0
14.0
14.0
14.0
19.0
19.0
4.0
15.0
15.0
24.0
93.0
93.0
93.0
93.0
11.0
11.0
825.0
0.0
0.0
182.0
182.0
182.0
182.0
1.0
25.0
295.0
187.0
589.0
228.0
228.0
228.0
1.0
247.0
247.0
247.0
247.0
39.0
39.0
46.0
286.0
286.0
14.0
14.0
704.0
704.0
777.0
777.0
296.0
296.0
65.0
708.0
708.0
152.0
152.0
28.0
28.0
28.0
6.0
6.0
6.0
525.0
135.0
814.0
814.0
3.0
3.0
3.0
0.0
282.0
209.0
17.0
17.0
17.0
17.0
196.0
196.0
187.0
187.0
187.0
175.0
175.0
175.0
17.0
17.0
25.0
966.0
966.0
966.0
154.0
154.0
45.0
78.0
78.0
305.0
305.0
0.0
113.0
113.0
366.0
366.0
366.0
93.0
93.0
509.0
509.0
254.0
133.0
855.0
32.0
32.0
32.0
28.0
28.0
868.0
35.0
35.0
333.0
333.0
90.0
90.0
332.0
332.0
801.0
801.0
801.0
801.0
801.0
729.0
729.0
729.0
729.0
43.0
43.0
43.0
50.0
35.0
35.0
0.0
0.0
0.0
1.0
1.0
1.0
1.0
10.0
10.0
4.0
4.0
4.0
4.0
4.0
4.0
251.0
22.0
454.0
488.0
488.0
182.0
182.0
182.0
29.0
29.0
29.0
29.0
115.0
934.0
934.0
91.0
124.0
124.0
493.0
104.0
104.0
316.0
21.0
21.0
21.0
43.0
43.0
6.0
6.0
6.0
6.0
88.0
88.0
88.0
474.0
268.0
268.0
906.0
662.0
0.0
0.0
0.0
4.0
4.0
26.0
26.0
26.0
26.0
182.0
182.0
182.0
938.0
33.0
537.0
537.0
537.0
459.0
459.0
459.0
459.0
323.0
323.0
323.0
23.0
23.0
398.0
398.0
398.0
884.0
884.0
710.0
710.0
22.0
657.0
116.0
116.0
115.0
115.0
80.0
9.0
284.0
66.0
36.0
36.0
3.0
3.0
3.0
25.0
954.0
954.0
954.0
94.0
94.0
94.0
24.0
24.0
473.0
473.0
473.0
182.0
366.0
366.0
366.0
549.0
549.0
985.0
543.0
5.0
137.0
243.0
620.0
439.0
2.0
204.0
204.0
204.0
803.0
803.0
803.0
86.0
2.0
2.0
4.0
4.0
29.0
61.0
61.0
531.0
531.0
553.0
553.0
488.0
488.0
291.0
36.0
36.0
206.0
722.0
722.0
722.0
722.0
722.0
375.0
4.0
4.0
0.0
0.0
704.0
704.0
362.0
2.0
48.0
48.0
48.0
82.0
82.0
82.0
82.0
146.0
146.0
146.0
111.0
355.0
383.0
29.0
29.0
38.0
487.0
487.0
487.0
187.0
187.0
227.0
227.0
37.0
37.0
38.0
38.0
41.0
115.0
16.0
35.0
66.0
66.0
66.0
66.0
797.0
797.0
797.0
797.0
696.0
696.0
27.0
27.0
27.0
135.0
135.0
221.0
18.0
18.0
27.0
115.0
115.0
115.0
44.0
94.0
238.0
238.0
0.0
0.0
104.0
104.0
104.0
279.0
279.0
279.0
45.0
45.0
45.0
15.0
15.0
476.0
476.0
476.0
8.0
38.0
38.0
16.0
6.0
279.0
279.0
302.0
302.0
158.0
7.0
862.0
24.0
24.0
24.0
24.0
45.0
45.0
72.0
72.0
72.0
72.0
151.0
151.0
60.0
925.0
925.0
925.0
925.0
925.0
25.0
25.0
66.0
296.0
380.0
380.0
380.0
380.0
558.0
558.0
362.0
362.0
0.0
70.0
351.0
197.0
197.0
197.0
197.0
197.0
197.0
879.0
205.0
24.0
24.0
884.0
44.0
31.0
31.0
380.0
744.0
3.0
3.0
3.0
554.0
554.0
84.0
84.0
84.0
72.0
72.0
989.0
279.0
219.0
19.0
19.0
70.0
70.0
242.0
242.0
242.0
242.0
242.0
170.0
170.0
170.0
255.0
13.0
13.0
618.0
332.0
332.0
332.0
41.0
41.0
284.0
3.0
3.0
4.0
741.0
741.0
741.0
741.0
741.0
683.0
683.0
683.0
297.0
182.0
182.0
23.0
23.0
23.0
98.0
98.0
98.0
34.0
36.0
36.0
53.0
42.0
239.0
951.0
951.0
260.0
260.0
125.0
311.0
520.0
311.0
311.0
249.0
249.0
249.0
24.0
23.0
152.0
24.0
24.0
455.0
455.0
455.0
455.0
823.0
823.0
254.0
254.0
254.0
190.0
190.0
370.0
370.0
383.0
407.0
407.0
407.0
407.0
491.0
210.0
210.0
210.0
6.0
6.0
6.0
669.0
669.0
439.0
439.0
439.0
276.0
276.0
276.0
954.0
284.0
284.0
284.0
284.0
284.0
614.0
614.0
775.0
775.0
976.0
976.0
814.0
814.0
827.0
827.0
0.0
587.0
587.0
587.0
157.0
157.0
59.0
36.0
36.0
247.0
205.0
205.0
205.0
205.0
777.0
777.0
413.0
247.0
247.0
102.0
868.0
275.0
35.0
135.0
135.0
696.0
419.0
337.0
361.0
361.0
295.0
295.0
295.0
1.0
1.0
852.0
852.0
852.0
0.0
0.0
0.0
0.0
0.0
0.0
134.0
134.0
14.0
57.0
57.0
42.0
42.0
42.0
360.0
360.0
360.0
787.0
395.0
418.0
401.0
151.0
66.0
66.0
14.0
14.0
14.0
14.0
14.0
657.0
203.0
203.0
203.0
14.0
14.0
222.0
946.0
946.0
946.0
11.0
11.0
11.0
11.0
11.0
502.0
502.0
502.0
6.0
6.0
800.0
5.0
5.0
5.0
0.0
584.0
584.0
584.0
278.0
278.0
15.0
156.0
156.0
156.0
592.0
592.0
592.0
115.0
115.0
115.0
0.0
0.0
0.0
116.0
116.0
293.0
249.0
249.0
696.0
38.0
235.0
235.0
235.0
13.0
84.0
997.0
997.0
997.0
167.0
541.0
541.0
541.0
541.0
27.0
85.0
85.0
994.0
994.0
550.0
366.0
195.0
463.0
61.0
61.0
305.0
897.0
55.0
55.0
124.0
966.0
225.0
2.0
2.0
59.0
962.0
2.0
2.0
2.0
28.0
28.0
28.0
28.0
28.0
480.0
206.0
206.0
344.0
344.0
154.0
154.0
154.0
262.0
262.0
142.0
142.0
205.0
205.0
205.0
57.0
57.0
57.0
179.0
179.0
0.0
317.0
801.0
2.0
188.0
188.0
188.0
214.0
214.0
46.0
46.0
28.0
28.0
28.0
641.0
641.0
127.0
24.0
24.0
28.0
590.0
998.0
998.0
273.0
273.0
273.0
273.0
85.0
85.0
85.0
203.0
407.0
407.0
407.0
407.0
407.0
64.0
64.0
64.0
64.0
64.0
323.0
323.0
348.0
348.0
884.0
884.0
4.0
4.0
4.0
4.0
27.0
27.0
55.0
299.0
299.0
299.0
72.0
620.0
620.0
620.0
2.0
2.0
2.0
2.0
296.0
117.0
0.0
198.0
198.0
198.0
80.0
24.0
77.0
77.0
639.0
77.0
420.0
420.0
74.0
396.0
396.0
228.0
88.0
24.0
62.0
158.0
196.0
46.0
46.0
46.0
998.0
252.0
199.0
5.0
5.0
5.0
784.0
883.0
884.0
37.0
37.0
37.0
4.0
4.0
12.0
592.0
44.0
44.0
8.0
8.0
8.0
945.0
945.0
128.0
128.0
394.0
394.0
598.0
130.0
11.0
11.0
111.0
111.0
117.0
423.0
423.0
5.0
171.0
5.0
5.0
5.0
135.0
135.0
42.0
42.0
354.0
99.0
883.0
883.0
339.0
339.0
379.0
379.0
379.0
676.0
14.0
14.0
14.0
330.0
330.0
330.0
330.0
4.0
4.0
4.0
28.0
28.0
16.0
16.0
16.0
16.0
258.0
264.0
264.0
88.0
5.0
5.0
41.0
41.0
41.0
41.0
11.0
280.0
848.0
848.0
7.0
7.0
7.0
7.0
220.0
220.0
28.0
28.0
28.0
9.0
9.0
408.0
408.0
408.0
408.0
105.0
701.0
701.0
701.0
21.0
21.0
21.0
212.0
7.0
7.0
7.0
7.0
16.0
16.0
16.0
16.0
523.0
523.0
1.0
1.0
956.0
550.0
1.0
1.0
150.0
150.0
150.0
22.0
259.0
259.0
259.0
39.0
39.0
39.0
39.0
15.0
485.0
485.0
553.0
419.0
419.0
419.0
253.0
538.0
538.0
538.0
463.0
463.0
672.0
672.0
672.0
672.0
1.0
48.0
48.0
201.0
201.0
787.0
787.0
589.0
589.0
589.0
150.0
15.0
95.0
150.0
37.0
258.0
258.0
871.0
4.0
336.0
54.0
202.0
202.0
577.0
577.0
810.0
810.0
810.0
5.0
81.0
12.0
419.0
419.0
419.0
267.0
291.0
291.0
291.0
161.0
161.0
161.0
418.0
418.0
418.0
696.0
2.0
2.0
2.0
602.0
602.0
602.0
800.0
800.0
84.0
84.0
84.0
84.0
635.0
635.0
635.0
635.0
635.0
92.0
242.0
31.0
31.0
438.0
438.0
72.0
72.0
72.0
790.0
790.0
790.0
19.0
19.0
357.0
31.0
31.0
27.0
27.0
236.0
236.0
236.0
619.0
619.0
340.0
947.0
88.0
8.0
8.0
8.0
8.0
557.0
557.0
557.0
557.0
90.0
116.0
28.0
28.0
28.0
28.0
339.0
339.0
339.0
2.0
265.0
186.0
5.0
5.0
44.0
44.0
794.0
794.0
794.0
395.0
395.0
139.0
139.0
963.0
963.0
102.0
102.0
102.0
89.0
89.0
199.0
199.0
200.0
200.0
200.0
88.0
88.0
19.0
19.0
14.0
14.0
14.0
880.0
880.0
24.0
24.0
98.0
248.0
248.0
248.0
401.0
33.0
33.0
65.0
657.0
657.0
657.0
27.0
116.0
481.0
481.0
481.0
481.0
481.0
15.0
750.0
336.0
336.0
550.0
550.0
550.0
550.0
323.0
131.0
72.0
72.0
12.0
418.0
418.0
418.0
884.0
884.0
884.0
357.0
357.0
72.0
72.0
423.0
423.0
423.0
81.0
81.0
81.0
14.0
15.0
15.0
145.0
145.0
145.0
592.0
592.0
560.0
206.0
721.0
55.0
403.0
403.0
403.0
403.0
338.0
233.0
233.0
830.0
830.0
4.0
4.0
787.0
159.0
159.0
483.0
160.0
160.0
160.0
160.0
18.0
18.0
20.0
20.0
20.0
698.0
1.0
8.0
8.0
8.0
664.0
983.0
983.0
14.0
14.0
14.0
14.0
14.0
896.0
38.0
464.0
72.0
72.0
72.0
72.0
21.0
21.0
151.0
151.0
206.0
206.0
904.0
904.0
244.0
80.0
216.0
0.0
0.0
0.0
201.0
367.0
367.0
795.0
795.0
795.0
795.0
795.0
5.0
5.0
170.0
170.0
170.0
170.0
170.0
170.0
279.0
72.0
262.0
245.0
1.0
84.0
125.0
125.0
125.0
10.0
10.0
45.0
45.0
343.0
180.0
459.0
549.0
549.0
549.0
22.0
198.0
46.0
2.0
87.0
87.0
87.0
87.0
7.0
7.0
7.0
7.0
7.0
359.0
123.0
123.0
997.0
997.0
339.0
339.0
339.0
2.0
2.0
2.0
242.0
288.0
288.0
288.0
1.0
1.0
6.0
6.0
6.0
6.0
6.0
280.0
1.0
959.0
959.0
51.0
51.0
25.0
25.0
25.0
112.0
41.0
41.0
793.0
262.0
262.0
0.0
0.0
0.0
228.0
228.0
228.0
883.0
323.0
323.0
633.0
27.0
27.0
27.0
235.0
235.0
22.0
22.0
4.0
616.0
170.0
170.0
217.0
217.0
453.0
145.0
145.0
145.0
49.0
589.0
259.0
27.0
701.0
701.0
701.0
701.0
13.0
38.0
654.0
654.0
408.0
408.0
149.0
149.0
149.0
183.0
183.0
86.0
86.0
25.0
25.0
150.0
150.0
807.0
312.0
312.0
681.0
681.0
86.0
263.0
263.0
263.0
90.0
90.0
90.0
49.0
49.0
458.0
458.0
458.0
458.0
483.0
483.0
7.0
41.0
102.0
102.0
5.0
5.0
5.0
5.0
1.0
1.0
1.0
197.0
729.0
729.0
0.0
0.0
0.0
494.0
494.0
93.0
93.0
170.0
449.0
4.0
174.0
174.0
121.0
121.0
121.0
631.0
631.0
631.0
65.0
65.0
65.0
65.0
72.0
469.0
469.0
469.0
206.0
206.0
174.0
59.0
247.0
247.0
247.0
242.0
367.0
348.0
131.0
131.0
131.0
14.0
14.0
393.0
393.0
4.0
4.0
4.0
126.0
126.0
842.0
24.0
606.0
606.0
606.0
606.0
606.0
701.0
701.0
525.0
4.0
4.0
4.0
4.0
436.0
436.0
157.0
157.0
31.0
4.0
924.0
924.0
922.0
831.0
831.0
831.0
831.0
431.0
431.0
431.0
431.0
554.0
137.0
137.0
137.0
178.0
178.0
178.0
178.0
804.0
17.0
17.0
586.0
292.0
292.0
135.0
135.0
202.0
202.0
202.0
202.0
16.0
159.0
159.0
34.0
34.0
34.0
3.0
3.0
608.0
608.0
608.0
368.0
368.0
368.0
170.0
170.0
170.0
265.0
265.0
265.0
265.0
84.0
84.0
612.0
612.0
612.0
612.0
160.0
160.0
38.0
38.0
228.0
18.0
18.0
103.0
103.0
1.0
1.0
1.0
387.0
387.0
831.0
110.0
110.0
38.0
38.0
4.0
151.0
29.0
29.0
29.0
29.0
29.0
443.0
32.0
32.0
42.0
405.0
405.0
405.0
405.0
493.0
111.0
111.0
111.0
516.0
196.0
15.0
15.0
15.0
24.0
24.0
24.0
188.0
188.0
338.0
218.0
218.0
108.0
247.0
3.0
39.0
177.0
177.0
177.0
34.0
42.0
139.0
139.0
418.0
418.0
101.0
101.0
74.0
74.0
288.0
107.0
107.0
107.0
22.0
14.0
14.0
530.0
770.0
770.0
983.0
983.0
983.0
62.0
62.0
7.0
122.0
122.0
122.0
47.0
47.0
47.0
131.0
533.0
533.0
396.0
396.0
228.0
228.0
13.0
13.0
165.0
165.0
4.0
4.0
252.0
956.0
878.0
956.0
956.0
334.0
334.0
34.0
236.0
236.0
30.0
30.0
30.0
273.0
273.0
16.0
995.0
995.0
49.0
49.0
185.0
185.0
185.0
809.0
809.0
308.0
962.0
962.0
962.0
549.0
42.0
42.0
174.0
685.0
685.0
685.0
10.0
14.0
14.0
508.0
508.0
302.0
600.0
600.0
188.0
188.0
23.0
23.0
52.0
291.0
379.0
26.0
331.0
153.0
153.0
249.0
249.0
249.0
323.0
323.0
21.0
938.0
327.0
520.0
0.0
68.0
494.0
494.0
494.0
236.0
236.0
653.0
653.0
653.0
653.0
41.0
291.0
22.0
19.0
750.0
750.0
750.0
19.0
19.0
2.0
2.0
2.0
2.0
6.0
368.0
0.0
0.0
0.0
0.0
649.0
649.0
649.0
649.0
649.0
649.0
570.0
570.0
570.0
570.0
549.0
549.0
577.0
577.0
614.0
614.0
434.0
434.0
434.0
656.0
656.0
656.0
255.0
255.0
35.0
35.0
35.0
196.0
130.0
15.0
2.0
458.0
458.0
12.0
12.0
161.0
161.0
378.0
378.0
585.0
27.0
27.0
27.0
6.0
6.0
74.0
74.0
77.0
77.0
96.0
96.0
96.0
47.0
47.0
47.0
2.0
696.0
696.0
4.0
4.0
4.0
15.0
15.0
15.0
40.0
40.0
55.0
55.0
55.0
55.0
236.0
236.0
236.0
101.0
109.0
109.0
109.0
883.0
883.0
764.0
764.0
77.0
77.0
635.0
28.0
28.0
28.0
645.0
590.0
195.0
390.0
390.0
390.0
6.0
6.0
657.0
657.0
18.0
128.0
128.0
128.0
128.0
28.0
28.0
364.0
364.0
252.0
252.0
252.0
520.0
320.0
376.0
376.0
80.0
7.0
236.0
236.0
728.0
728.0
728.0
395.0
994.0
0.0
0.0
607.0
607.0
903.0
903.0
903.0
280.0
280.0
117.0
117.0
117.0
0.0
330.0
96.0
25.0
25.0
933.0
933.0
858.0
81.0
81.0
101.0
46.0
46.0
103.0
103.0
14.0
14.0
926.0
926.0
480.0
131.0
131.0
189.0
189.0
137.0
137.0
59.0
59.0
59.0
59.0
212.0
212.0
93.0
218.0
218.0
483.0
483.0
483.0
17.0
17.0
14.0
14.0
14.0
980.0
779.0
177.0
177.0
364.0
364.0
364.0
57.0
227.0
227.0
227.0
177.0
177.0
105.0
105.0
790.0
790.0
790.0
934.0
934.0
0.0
0.0
664.0
664.0
46.0
46.0
46.0
946.0
946.0
946.0
946.0
360.0
24.0
24.0
205.0
205.0
45.0
807.0
807.0
807.0
43.0
43.0
43.0
120.0
120.0
297.0
14.0
14.0
14.0
0.0
0.0
0.0
787.0
787.0
361.0
3.0
3.0
3.0
102.0
102.0
102.0
102.0
93.0
43.0
43.0
318.0
318.0
318.0
318.0
12.0
12.0
20.0
20.0
136.0
2.0
2.0
207.0
207.0
207.0
217.0
217.0
787.0
787.0
37.0
800.0
65.0
65.0
65.0
51.0
51.0
51.0
51.0
586.0
586.0
742.0
366.0
366.0
10.0
10.0
27.0
494.0
494.0
18.0
185.0
185.0
185.0
173.0
173.0
173.0
463.0
463.0
57.0
13.0
13.0
13.0
13.0
602.0
602.0
602.0
455.0
4.0
4.0
4.0
4.0
997.0
860.0
860.0
583.0
583.0
0.0
0.0
0.0
0.0
926.0
176.0
176.0
136.0
136.0
156.0
156.0
428.0
428.0
428.0
128.0
128.0
128.0
346.0
346.0
346.0
346.0
346.0
195.0
0.0
0.0
0.0
160.0
79.0
235.0
23.0
23.0
23.0
741.0
741.0
741.0
531.0
947.0
9.0
306.0
17.0
17.0
380.0
380.0
228.0
228.0
38.0
38.0
66.0
25.0
25.0
358.0
358.0
1.0
1.0
21.0
21.0
88.0
88.0
88.0
480.0
480.0
480.0
174.0
174.0
14.0
14.0
14.0
60.0
60.0
38.0
38.0
38.0
38.0
38.0
38.0
38.0
880.0
880.0
880.0
880.0
62.0
62.0
793.0
51.0
51.0
51.0
51.0
47.0
47.0
137.0
137.0
137.0
137.0
2.0
165.0
10.0
10.0
110.0
110.0
28.0
590.0
590.0
63.0
463.0
463.0
91.0
91.0
13.0
293.0
293.0
293.0
589.0
589.0
589.0
589.0
74.0
74.0
74.0
74.0
247.0
44.0
44.0
4.0
925.0
925.0
925.0
5.0
6.0
6.0
84.0
632.0
101.0
262.0
262.0
14.0
16.0
16.0
16.0
467.0
467.0
467.0
198.0
206.0
795.0
795.0
156.0
385.0
385.0
810.0
810.0
48.0
48.0
48.0
8.0
614.0
614.0
614.0
396.0
396.0
24.0
24.0
24.0
24.0
24.0
62.0
62.0
4.0
374.0
337.0
337.0
550.0
550.0
550.0
0.0
0.0
2.0
43.0
43.0
42.0
458.0
129.0
4.0
924.0
924.0
924.0
60.0
4.0
28.0
28.0
28.0
794.0
794.0
794.0
7.0
7.0
769.0
769.0
769.0
205.0
205.0
955.0
683.0
75.0
75.0
75.0
162.0
14.0
364.0
754.0
754.0
754.0
249.0
681.0
681.0
366.0
510.0
116.0
116.0
108.0
108.0
108.0
205.0
200.0
200.0
367.0
124.0
124.0
124.0
124.0
960.0
641.0
163.0
163.0
163.0
163.0
163.0
363.0
176.0
368.0
308.0
339.0
163.0
163.0
163.0
602.0
109.0
442.0
442.0
736.0
801.0
2.0
19.0
19.0
3.0
93.0
3.0
592.0
592.0
683.0
510.0
16.0
6.0
35.0
35.0
124.0
124.0
22.0
88.0
88.0
235.0
251.0
251.0
251.0
577.0
757.0
469.0
469.0
378.0
830.0
754.0
481.0
481.0
94.0
94.0
236.0
236.0
236.0
41.0
415.0
415.0
415.0
913.0
234.0
234.0
234.0
234.0
9.0
259.0
259.0
259.0
45.0
72.0
92.0
0.0
0.0
3.0
3.0
3.0
3.0
480.0
480.0
695.0
695.0
122.0
122.0
788.0
50.0
403.0
904.0
904.0
904.0
904.0
0.0
0.0
131.0
131.0
131.0
515.0
122.0
122.0
145.0
226.0
22.0
124.0
124.0
124.0
38.0
206.0
4.0
4.0
4.0
384.0
17.0
115.0
455.0
455.0
96.0
96.0
96.0
787.0
415.0
649.0
649.0
589.0
52.0
199.0
199.0
199.0
15.0
701.0
701.0
701.0
0.0
267.0
267.0
267.0
267.0
267.0
339.0
335.0
315.0
315.0
315.0
171.0
419.0
72.0
35.0
35.0
3.0
728.0
73.0
73.0
247.0
247.0
247.0
247.0
236.0
236.0
236.0
262.0
262.0
262.0
265.0
205.0
205.0
205.0
96.0
174.0
124.0
35.0
48.0
196.0
4.0
4.0
37.0
37.0
37.0
37.0
56.0
76.0
76.0
76.0
76.0
515.0
515.0
589.0
589.0
589.0
589.0
589.0
640.0
640.0
88.0
88.0
88.0
7.0
239.0
216.0
76.0
76.0
482.0
482.0
239.0
27.0
27.0
27.0
801.0
19.0
19.0
19.0
320.0
320.0
787.0
787.0
665.0
665.0
665.0
236.0
236.0
236.0
236.0
43.0
14.0
14.0
235.0
7.0
1.0
77.0
73.0
27.0
27.0
17.0
17.0
4.0
4.0
4.0
54.0
54.0
54.0
0.0
0.0
78.0
78.0
78.0
480.0
530.0
530.0
530.0
243.0
121.0
121.0
121.0
151.0
151.0
151.0
151.0
151.0
639.0
639.0
639.0
502.0
502.0
600.0
131.0
206.0
20.0
235.0
0.0
0.0
5.0
5.0
559.0
559.0
255.0
255.0
255.0
255.0
255.0
14.0
14.0
14.0
88.0
883.0
11.0
11.0
11.0
11.0
11.0
11.0
2.0
995.0
995.0
299.0
299.0
771.0
771.0
771.0
236.0
236.0
236.0
41.0
41.0
113.0
113.0
113.0
235.0
13.0
13.0
65.0
38.0
38.0
38.0
38.0
65.0
65.0
65.0
65.0
65.0
801.0
510.0
0.0
0.0
113.0
109.0
109.0
142.0
142.0
142.0
2.0
2.0
2.0
2.0
51.0
51.0
51.0
51.0
608.0
9.0
18.0
18.0
39.0
39.0
549.0
549.0
549.0
549.0
813.0
206.0
206.0
514.0
514.0
152.0
152.0
152.0
4.0
122.0
132.0
132.0
203.0
998.0
585.0
585.0
174.0
174.0
174.0
174.0
262.0
262.0
812.0
841.0
784.0
812.0
762.0
762.0
762.0
245.0
245.0
245.0
7.0
7.0
473.0
473.0
189.0
152.0
152.0
152.0
218.0
218.0
218.0
273.0
24.0
24.0
24.0
452.0
19.0
19.0
346.0
346.0
346.0
346.0
41.0
41.0
41.0
801.0
73.0
73.0
73.0
73.0
135.0
135.0
15.0
65.0
65.0
419.0
419.0
419.0
769.0
12.0
639.0
639.0
639.0
515.0
51.0
4.0
247.0
247.0
247.0
347.0
347.0
347.0
14.0
14.0
741.0
741.0
5.0
38.0
142.0
142.0
639.0
784.0
4.0
4.0
4.0
4.0
4.0
48.0
408.0
408.0
408.0
4.0
149.0
149.0
149.0
149.0
33.0
33.0
33.0
641.0
641.0
162.0
162.0
473.0
253.0
12.0
77.0
20.0
109.0
978.0
978.0
978.0
6.0
6.0
6.0
4.0
4.0
4.0
304.0
883.0
883.0
883.0
22.0
22.0
17.0
439.0
439.0
439.0
792.0
47.0
47.0
47.0
126.0
126.0
126.0
475.0
480.0
480.0
480.0
124.0
124.0
226.0
226.0
88.0
7.0
7.0
92.0
801.0
81.0
81.0
81.0
113.0
113.0
113.0
515.0
515.0
473.0
938.0
938.0
938.0
44.0
44.0
44.0
173.0
173.0
38.0
38.0
38.0
213.0
213.0
213.0
898.0
898.0
5.0
5.0
0.0
485.0
53.0
226.0
66.0
4.0
311.0
311.0
38.0
67.0
4.0
4.0
4.0
368.0
368.0
379.0
193.0
167.0
167.0
167.0
167.0
9.0
19.0
19.0
19.0
21.0
21.0
183.0
183.0
145.0
383.0
383.0
656.0
656.0
656.0
108.0
4.0
228.0
228.0
960.0
960.0
34.0
769.0
258.0
345.0
345.0
788.0
788.0
801.0
801.0
801.0
801.0
801.0
769.0
70.0
359.0
683.0
4.0
4.0
4.0
374.0
374.0
6.0
6.0
6.0
6.0
508.0
520.0
520.0
520.0
210.0
210.0
206.0
206.0
265.0
265.0
265.0
4.0
4.0
4.0
174.0
900.0
900.0
265.0
265.0
976.0
976.0
976.0
75.0
75.0
75.0
136.0
41.0
762.0
33.0
710.0
710.0
109.0
109.0
109.0
109.0
896.0
784.0
784.0
784.0
784.0
762.0
762.0
762.0
226.0
295.0
252.0
493.0
493.0
653.0
653.0
556.0
556.0
963.0
963.0
963.0
292.0
323.0
323.0
105.0
105.0
151.0
151.0
66.0
1.0
42.0
39.0
39.0
0.0
0.0
0.0
0.0
0.0
121.0
121.0
53.0
101.0
480.0
480.0
367.0
367.0
717.0
25.0
399.0
607.0
607.0
177.0
896.0
896.0
896.0
188.0
267.0
21.0
1.0
1.0
842.0
842.0
400.0
400.0
353.0
353.0
353.0
136.0
136.0
36.0
36.0
136.0
136.0
136.0
18.0
10.0
10.0
10.0
40.0
418.0
418.0
418.0
759.0
333.0
0.0
0.0
0.0
77.0
35.0
35.0
57.0
141.0
185.0
327.0
606.0
141.0
141.0
141.0
334.0
334.0
334.0
1.0
1.0
271.0
396.0
396.0
1.0
44.0
72.0
72.0
72.0
288.0
288.0
288.0
367.0
84.0
84.0
84.0
84.0
84.0
171.0
171.0
38.0
38.0
38.0
5.0
5.0
473.0
473.0
473.0
39.0
36.0
41.0
41.0
940.0
940.0
940.0
940.0
701.0
883.0
79.0
79.0
336.0
336.0
336.0
5.0
5.0
213.0
213.0
14.0
14.0
14.0
717.0
717.0
315.0
315.0
10.0
10.0
10.0
10.0
10.0
10.0
121.0
518.0
21.0
0.0
0.0
0.0
29.0
29.0
29.0
516.0
516.0
516.0
516.0
376.0
113.0
914.0
914.0
914.0
914.0
914.0
914.0
914.0
458.0
458.0
130.0
385.0
436.0
436.0
428.0
66.0
66.0
99.0
99.0
99.0
110.0
963.0
963.0
963.0
963.0
323.0
323.0
323.0
790.0
790.0
801.0
801.0
801.0
801.0
273.0
273.0
273.0
703.0
175.0
175.0
175.0
672.0
672.0
42.0
229.0
229.0
131.0
131.0
131.0
4.0
4.0
116.0
538.0
538.0
741.0
741.0
510.0
441.0
441.0
441.0
6.0
56.0
56.0
56.0
3.0
3.0
3.0
54.0
18.0
98.0
98.0
98.0
5.0
5.0
5.0
657.0
657.0
657.0
199.0
979.0
979.0
979.0
979.0
124.0
124.0
742.0
742.0
742.0
200.0
78.0
78.0
699.0
138.0
138.0
138.0
42.0
420.0
37.0
37.0
112.0
112.0
112.0
112.0
112.0
93.0
93.0
2.0
2.0
131.0
6.0
6.0
63.0
63.0
292.0
292.0
458.0
61.0
61.0
61.0
61.0
128.0
12.0
12.0
205.0
0.0
0.0
11.0
22.0
22.0
22.0
15.0
473.0
473.0
473.0
520.0
520.0
520.0
27.0
27.0
214.0
957.0
352.0
8.0
8.0
8.0
222.0
213.0
213.0
213.0
510.0
16.0
16.0
16.0
242.0
242.0
131.0
9.0
128.0
18.0
18.0
532.0
101.0
514.0
742.0
229.0
5.0
6.0
23.0
23.0
23.0
23.0
243.0
243.0
86.0
813.0
801.0
801.0
801.0
801.0
94.0
94.0
101.0
13.0
13.0
13.0
13.0
7.0
7.0
906.0
906.0
906.0
138.0
508.0
508.0
508.0
6.0
6.0
6.0
6.0
440.0
440.0
108.0
108.0
108.0
573.0
573.0
573.0
360.0
308.0
42.0
42.0
291.0
291.0
156.0
156.0
92.0
963.0
228.0
228.0
486.0
44.0
44.0
69.0
69.0
22.0
956.0
647.0
756.0
235.0
235.0
235.0
619.0
354.0
354.0
354.0
354.0
371.0
371.0
228.0
228.0
228.0
9.0
9.0
2.0
2.0
2.0
180.0
180.0
477.0
477.0
23.0
23.0
23.0
3.0
3.0
3.0
21.0
21.0
21.0
1.0
1.0
1.0
2.0
151.0
5.0
109.0
109.0
109.0
14.0
293.0
293.0
293.0
293.0
293.0
57.0
57.0
57.0
339.0
339.0
339.0
339.0
545.0
48.0
48.0
48.0
48.0
614.0
202.0
813.0
813.0
9.0
756.0
756.0
567.0
567.0
567.0
24.0
24.0
170.0
170.0
170.0
170.0
170.0
797.0
760.0
760.0
760.0
760.0
63.0
306.0
306.0
703.0
339.0
528.0
719.0
235.0
235.0
235.0
473.0
473.0
473.0
39.0
39.0
38.0
86.0
86.0
86.0
0.0
0.0
0.0
200.0
200.0
711.0
344.0
224.0
46.0
46.0
46.0
46.0
161.0
482.0
520.0
520.0
520.0
320.0
320.0
639.0
747.0
747.0
14.0
290.0
81.0
81.0
367.0
577.0
577.0
577.0
577.0
39.0
26.0
26.0
901.0
901.0
31.0
31.0
31.0
31.0
166.0
166.0
784.0
189.0
189.0
189.0
242.0
242.0
39.0
60.0
60.0
51.0
51.0
12.0
228.0
228.0
48.0
25.0
25.0
14.0
151.0
151.0
151.0
475.0
475.0
385.0
129.0
129.0
199.0
199.0
31.0
614.0
787.0
787.0
787.0
409.0
619.0
619.0
988.0
988.0
24.0
27.0
27.0
130.0
130.0
98.0
343.0
343.0
343.0
0.0
0.0
0.0
74.0
299.0
299.0
0.0
762.0
762.0
762.0
762.0
4.0
962.0
962.0
962.0
45.0
45.0
45.0
45.0
395.0
395.0
517.0
517.0
180.0
137.0
177.0
177.0
458.0
458.0
458.0
35.0
35.0
35.0
295.0
227.0
538.0
66.0
102.0
122.0
385.0
278.0
278.0
69.0
69.0
69.0
5.0
5.0
508.0
235.0
235.0
235.0
235.0
787.0
273.0
273.0
273.0
273.0
273.0
273.0
962.0
214.0
214.0
214.0
25.0
25.0
234.0
234.0
101.0
21.0
202.0
202.0
769.0
769.0
769.0
769.0
769.0
769.0
37.0
37.0
37.0
37.0
131.0
111.0
111.0
111.0
124.0
124.0
48.0
144.0
144.0
51.0
51.0
51.0
51.0
34.0
34.0
191.0
191.0
158.0
158.0
323.0
323.0
74.0
375.0
375.0
111.0
508.0
508.0
508.0
423.0
423.0
423.0
994.0
994.0
994.0
994.0
348.0
348.0
530.0
530.0
530.0
530.0
125.0
125.0
2.0
156.0
156.0
156.0
58.0
58.0
20.0
198.0
557.0
557.0
31.0
31.0
31.0
801.0
122.0
138.0
645.0
645.0
645.0
19.0
19.0
19.0
185.0
185.0
185.0
565.0
565.0
565.0
101.0
101.0
110.0
110.0
42.0
42.0
212.0
279.0
279.0
396.0
35.0
156.0
156.0
156.0
9.0
9.0
9.0
19.0
458.0
458.0
458.0
458.0
14.0
14.0
11.0
11.0
11.0
23.0
23.0
5.0
5.0
5.0
252.0
252.0
1.0
1.0
252.0
579.0
681.0
28.0
14.0
943.0
943.0
37.0
15.0
107.0
107.0
54.0
54.0
563.0
77.0
77.0
77.0
979.0
979.0
361.0
361.0
795.0
1.0
1.0
1.0
1.0
1.0
14.0
14.0
235.0
843.0
6.0
6.0
6.0
6.0
206.0
162.0
162.0
162.0
162.0
232.0
232.0
232.0
2.0
2.0
73.0
73.0
73.0
73.0
128.0
128.0
128.0
128.0
75.0
75.0
75.0
571.0
158.0
158.0
158.0
787.0
192.0
192.0
185.0
494.0
101.0
101.0
101.0
272.0
272.0
399.0
399.0
267.0
267.0
332.0
15.0
503.0
108.0
108.0
108.0
368.0
359.0
359.0
359.0
569.0
569.0
265.0
265.0
3.0
3.0
54.0
253.0
253.0
16.0
16.0
10.0
10.0
43.0
43.0
203.0
203.0
680.0
680.0
680.0
403.0
403.0
403.0
44.0
44.0
72.0
15.0
15.0
466.0
4.0
4.0
4.0
463.0
463.0
538.0
538.0
538.0
538.0
8.0
8.0
8.0
612.0
756.0
57.0
57.0
4.0
4.0
4.0
4.0
42.0
42.0
42.0
328.0
137.0
137.0
137.0
491.0
994.0
994.0
262.0
262.0
291.0
291.0
2.0
2.0
2.0
3.0
3.0
234.0
234.0
34.0
34.0
46.0
46.0
390.0
244.0
108.0
108.0
0.0
739.0
1.0
1.0
244.0
215.0
215.0
215.0
160.0
371.0
11.0
11.0
16.0
871.0
6.0
6.0
6.0
549.0
463.0
8.0
8.0
8.0
898.0
165.0
922.0
922.0
179.0
179.0
16.0
494.0
226.0
794.0
794.0
292.0
8.0
27.0
259.0
115.0
115.0
262.0
262.0
262.0
27.0
807.0
807.0
17.0
28.0
13.0
13.0
262.0
262.0
74.0
37.0
37.0
58.0
13.0
13.0
165.0
165.0
165.0
165.0
165.0
165.0
165.0
14.0
5.0
5.0
77.0
48.0
614.0
77.0
77.0
208.0
436.0
436.0
117.0
117.0
117.0
107.0
107.0
107.0
667.0
667.0
667.0
3.0
3.0
3.0
359.0
131.0
787.0
76.0
76.0
31.0
31.0
31.0
31.0
31.0
31.0
247.0
247.0
121.0
121.0
121.0
801.0
364.0
171.0
0.0
0.0
0.0
353.0
299.0
299.0
299.0
299.0
88.0
88.0
787.0
436.0
436.0
331.0
331.0
331.0
366.0
366.0
2.0
606.0
606.0
665.0
665.0
665.0
665.0
583.0
807.0
807.0
807.0
177.0
177.0
177.0
683.0
4.0
4.0
3.0
3.0
11.0
265.0
265.0
150.0
88.0
88.0
376.0
376.0
199.0
199.0
47.0
47.0
57.0
57.0
57.0
57.0
57.0
86.0
538.0
538.0
538.0
198.0
198.0
14.0
14.0
1.0
1.0
1.0
550.0
589.0
589.0
589.0
589.0
7.0
7.0
93.0
93.0
93.0
93.0
42.0
42.0
144.0
144.0
116.0
116.0
116.0
592.0
592.0
41.0
41.0
110.0
110.0
28.0
28.0
883.0
883.0
883.0
40.0
40.0
40.0
40.0
203.0
203.0
98.0
169.0
169.0
359.0
359.0
359.0
632.0
23.0
23.0
23.0
23.0
40.0
40.0
22.0
39.0
229.0
229.0
390.0
390.0
721.0
4.0
4.0
298.0
298.0
72.0
72.0
82.0
82.0
82.0
82.0
249.0
249.0
130.0
4.0
4.0
262.0
269.0
269.0
37.0
37.0
37.0
940.0
940.0
131.0
178.0
131.0
463.0
43.0
43.0
43.0
61.0
29.0
29.0
25.0
994.0
994.0
236.0
236.0
292.0
398.0
398.0
473.0
473.0
473.0
848.0
222.0
222.0
843.0
883.0
883.0
635.0
208.0
57.0
525.0
198.0
198.0
151.0
378.0
378.0
378.0
378.0
378.0
4.0
4.0
4.0
4.0
883.0
883.0
244.0
244.0
244.0
500.0
66.0
66.0
66.0
994.0
265.0
265.0
265.0
265.0
33.0
20.0
20.0
208.0
208.0
208.0
607.0
607.0
607.0
225.0
225.0
225.0
225.0
225.0
225.0
57.0
57.0
57.0
227.0
227.0
227.0
328.0
328.0
328.0
328.0
65.0
368.0
368.0
368.0
368.0
880.0
880.0
279.0
279.0
279.0
680.0
680.0
228.0
166.0
695.0
31.0
31.0
38.0
38.0
127.0
754.0
4.0
235.0
260.0
111.0
111.0
21.0
21.0
21.0
21.0
21.0
30.0
30.0
76.0
34.0
343.0
0.0
74.0
7.0
11.0
336.0
336.0
336.0
336.0
336.0
4.0
4.0
207.0
207.0
494.0
494.0
494.0
27.0
27.0
27.0
27.0
61.0
8.0
436.0
367.0
367.0
784.0
784.0
784.0
784.0
228.0
228.0
516.0
0.0
0.0
208.0
208.0
208.0
18.0
4.0
103.0
278.0
278.0
278.0
278.0
65.0
65.0
65.0
94.0
94.0
36.0
36.0
36.0
108.0
108.0
567.0
419.0
121.0
121.0
121.0
12.0
12.0
48.0
845.0
845.0
648.0
74.0
74.0
151.0
367.0
367.0
47.0
47.0
189.0
189.0
641.0
44.0
273.0
273.0
342.0
342.0
342.0
5.0
360.0
360.0
938.0
211.0
211.0
323.0
11.0
11.0
11.0
357.0
642.0
642.0
642.0
828.0
828.0
151.0
151.0
151.0
420.0
420.0
420.0
420.0
420.0
420.0
161.0
161.0
253.0
620.0
620.0
0.0
911.0
152.0
152.0
412.0
171.0
171.0
24.0
24.0
171.0
23.0
23.0
770.0
838.0
21.0
180.0
158.0
158.0
158.0
510.0
510.0
363.0
363.0
363.0
363.0
7.0
7.0
7.0
348.0
352.0
352.0
352.0
259.0
57.0
57.0
22.0
138.0
138.0
138.0
31.0
97.0
97.0
401.0
401.0
180.0
180.0
765.0
765.0
765.0
795.0
46.0
46.0
46.0
46.0
113.0
113.0
41.0
7.0
7.0
7.0
883.0
458.0
458.0
458.0
458.0
718.0
718.0
718.0
751.0
751.0
751.0
21.0
21.0
147.0
42.0
42.0
42.0
19.0
19.0
0.0
205.0
205.0
236.0
236.0
199.0
12.0
14.0
46.0
46.0
46.0
131.0
131.0
99.0
99.0
99.0
99.0
367.0
156.0
156.0
453.0
453.0
514.0
66.0
212.0
212.0
93.0
93.0
93.0
93.0
456.0
456.0
357.0
357.0
565.0
565.0
55.0
55.0
55.0
55.0
2.0
2.0
2.0
2.0
42.0
1.0
1.0
35.0
201.0
4.0
4.0
1.0
16.0
16.0
16.0
199.0
199.0
199.0
199.0
53.0
53.0
53.0
53.0
759.0
759.0
759.0
35.0
584.0
584.0
584.0
584.0
584.0
584.0
901.0
185.0
109.0
109.0
350.0
350.0
128.0
390.0
390.0
906.0
906.0
8.0
8.0
790.0
790.0
288.0
288.0
176.0
176.0
176.0
176.0
2.0
2.0
2.0
297.0
297.0
250.0
320.0
39.0
39.0
156.0
156.0
261.0
1.0
1.0
1.0
14.0
762.0
57.0
614.0
39.0
39.0
39.0
520.0
520.0
520.0
160.0
160.0
160.0
235.0
3.0
3.0
15.0
5.0
56.0
92.0
92.0
92.0
665.0
665.0
4.0
4.0
183.0
183.0
18.0
18.0
1.0
1.0
810.0
810.0
810.0
810.0
1.0
1.0
1.0
164.0
252.0
252.0
145.0
145.0
959.0
959.0
239.0
239.0
39.0
183.0
717.0
250.0
250.0
89.0
89.0
924.0
924.0
924.0
924.0
26.0
118.0
14.0
85.0
85.0
85.0
785.0
358.0
358.0
358.0
502.0
129.0
161.0
161.0
163.0
163.0
385.0
0.0
31.0
438.0
287.0
287.0
287.0
287.0
0.0
845.0
845.0
55.0
55.0
32.0
32.0
32.0
12.0
12.0
12.0
141.0
141.0
141.0
543.0
211.0
413.0
413.0
182.0
182.0
182.0
182.0
926.0
35.0
35.0
5.0
784.0
784.0
62.0
645.0
645.0
3.0
62.0
182.0
182.0
182.0
158.0
158.0
503.0
390.0
390.0
390.0
390.0
390.0
390.0
983.0
24.0
24.0
24.0
525.0
2.0
302.0
302.0
302.0
634.0
634.0
634.0
308.0
308.0
308.0
4.0
852.0
553.0
553.0
4.0
390.0
343.0
860.0
860.0
860.0
860.0
860.0
5.0
5.0
5.0
264.0
264.0
911.0
41.0
59.0
59.0
59.0
308.0
31.0
31.0
14.0
14.0
14.0
195.0
53.0
53.0
22.0
249.0
30.0
212.0
253.0
253.0
253.0
860.0
4.0
4.0
4.0
4.0
480.0
108.0
236.0
656.0
656.0
451.0
451.0
451.0
205.0
205.0
205.0
205.0
128.0
128.0
128.0
516.0
57.0
115.0
46.0
103.0
103.0
103.0
103.0
439.0
439.0
439.0
332.0
297.0
297.0
27.0
520.0
520.0
64.0
64.0
62.0
62.0
805.0
55.0
288.0
2.0
2.0
2.0
311.0
956.0
956.0
956.0
297.0
297.0
77.0
77.0
267.0
267.0
267.0
721.0
86.0
294.0
294.0
4.0
648.0
42.0
2.0
2.0
13.0
125.0
125.0
125.0
5.0
5.0
5.0
5.0
5.0
252.0
252.0
352.0
463.0
463.0
156.0
262.0
262.0
25.0
25.0
1.0
1.0
420.0
140.0
140.0
144.0
52.0
52.0
701.0
701.0
41.0
1.0
1.0
1.0
33.0
33.0
33.0
33.0
954.0
954.0
278.0
180.0
180.0
790.0
790.0
994.0
215.0
215.0
3.0
357.0
357.0
357.0
357.0
243.0
243.0
243.0
243.0
78.0
78.0
21.0
563.0
211.0
211.0
211.0
5.0
5.0
78.0
168.0
90.0
254.0
254.0
453.0
453.0
360.0
64.0
72.0
9.0
9.0
769.0
810.0
810.0
810.0
810.0
55.0
113.0
113.0
113.0
115.0
115.0
115.0
63.0
63.0
683.0
683.0
247.0
345.0
267.0
6.0
375.0
375.0
375.0
124.0
198.0
44.0
354.0
354.0
901.0
478.0
478.0
478.0
478.0
299.0
612.0
612.0
612.0
19.0
108.0
297.0
13.0
13.0
13.0
49.0
49.0
670.0
670.0
670.0
670.0
259.0
792.0
135.0
135.0
787.0
787.0
787.0
787.0
787.0
233.0
233.0
233.0
233.0
13.0
13.0
13.0
164.0
99.0
273.0
1.0
1.0
1.0
9.0
9.0
9.0
9.0
925.0
925.0
925.0
925.0
19.0
32.0
24.0
24.0
590.0
896.0
896.0
896.0
614.0
614.0
6.0
6.0
6.0
6.0
848.0
278.0
278.0
278.0
549.0
95.0
95.0
267.0
291.0
291.0
291.0
340.0
323.0
323.0
641.0
47.0
415.0
13.0
13.0
13.0
13.0
13.0
13.0
218.0
19.0
19.0
45.0
45.0
45.0
45.0
92.0
769.0
114.0
114.0
11.0
11.0
11.0
11.0
76.0
31.0
110.0
82.0
82.0
65.0
212.0
96.0
762.0
762.0
762.0
65.0
65.0
41.0
175.0
175.0
4.0
170.0
5.0
5.0
403.0
115.0
115.0
115.0
166.0
166.0
25.0
25.0
680.0
256.0
199.0
5.0
28.0
28.0
28.0
28.0
323.0
200.0
614.0
614.0
614.0
5.0
5.0
37.0
37.0
252.0
252.0
252.0
379.0
379.0
379.0
63.0
14.0
14.0
14.0
399.0
399.0
399.0
49.0
49.0
771.0
680.0
680.0
680.0
566.0
5.0
5.0
21.0
21.0
27.0
444.0
444.0
5.0
5.0
514.0
514.0
1.0
1.0
1.0
338.0
338.0
2.0
2.0
2.0
841.0
396.0
701.0
15.0
15.0
77.0
77.0
570.0
570.0
570.0
224.0
0.0
385.0
385.0
1.0
1.0
15.0
15.0
15.0
18.0
18.0
18.0
860.0
860.0
292.0
292.0
292.0
292.0
292.0
267.0
267.0
262.0
262.0
262.0
262.0
262.0
502.0
502.0
348.0
348.0
334.0
334.0
926.0
376.0
14.0
14.0
357.0
357.0
357.0
357.0
167.0
167.0
15.0
883.0
883.0
131.0
131.0
344.0
344.0
344.0
4.0
4.0
6.0
121.0
8.0
92.0
92.0
108.0
308.0
34.0
768.0
768.0
795.0
14.0
14.0
0.0
0.0
0.0
614.0
178.0
178.0
178.0
21.0
21.0
41.0
296.0
296.0
403.0
403.0
403.0
1.0
1.0
1.0
31.0
855.0
855.0
855.0
81.0
81.0
81.0
81.0
196.0
196.0
196.0
162.0
162.0
289.0
289.0
72.0
72.0
72.0
1.0
1.0
1.0
171.0
171.0
43.0
43.0
138.0
133.0
133.0
133.0
208.0
0.0
0.0
357.0
357.0
357.0
357.0
214.0
214.0
214.0
469.0
469.0
469.0
530.0
530.0
530.0
530.0
213.0
813.0
55.0
55.0
55.0
55.0
55.0
138.0
138.0
138.0
533.0
239.0
5.0
5.0
393.0
393.0
17.0
17.0
5.0
16.0
16.0
16.0
103.0
103.0
103.0
231.0
231.0
231.0
9.0
9.0
16.0
16.0
20.0
20.0
20.0
3.0
3.0
3.0
3.0
408.0
514.0
514.0
514.0
514.0
514.0
994.0
994.0
583.0
583.0
583.0
35.0
35.0
35.0
109.0
109.0
8.0
38.0
38.0
376.0
162.0
218.0
218.0
329.0
329.0
3.0
3.0
3.0
74.0
212.0
212.0
336.0
336.0
4.0
4.0
191.0
191.0
191.0
164.0
164.0
68.0
68.0
278.0
278.0
278.0
473.0
473.0
7.0
7.0
292.0
87.0
87.0
87.0
16.0
16.0
206.0
350.0
350.0
350.0
350.0
211.0
82.0
82.0
130.0
8.0
180.0
180.0
180.0
180.0
245.0
245.0
15.0
102.0
102.0
102.0
65.0
65.0
43.0
730.0
103.0
49.0
81.0
81.0
81.0
493.0
264.0
264.0
330.0
330.0
330.0
13.0
13.0
79.0
79.0
807.0
15.0
15.0
115.0
38.0
38.0
38.0
158.0
158.0
239.0
239.0
41.0
41.0
41.0
41.0
41.0
42.0
42.0
42.0
42.0
42.0
980.0
980.0
135.0
135.0
135.0
614.0
614.0
614.0
614.0
418.0
418.0
3.0
3.0
0.0
0.0
0.0
0.0
0.0
9.0
224.0
224.0
109.0
109.0
109.0
207.0
207.0
774.0
947.0
947.0
0.0
136.0
4.0
323.0
323.0
48.0
48.0
16.0
1.0
278.0
278.0
955.0
955.0
649.0
701.0
2.0
57.0
212.0
212.0
790.0
790.0
790.0
790.0
790.0
162.0
914.0
914.0
914.0
914.0
102.0
102.0
102.0
4.0
338.0
338.0
338.0
10.0
6.0
6.0
6.0
565.0
565.0
565.0
399.0
493.0
108.0
108.0
108.0
632.0
632.0
632.0
632.0
632.0
56.0
56.0
329.0
995.0
169.0
169.0
177.0
177.0
177.0
924.0
924.0
72.0
72.0
72.0
0.0
0.0
0.0
3.0
3.0
2.0
2.0
2.0
2.0
901.0
901.0
901.0
439.0
204.0
204.0
16.0
16.0
74.0
193.0
160.0
160.0
488.0
488.0
488.0
488.0
1.0
1.0
47.0
47.0
13.0
13.0
13.0
13.0
449.0
449.0
449.0
449.0
10.0
665.0
0.0
0.0
0.0
236.0
228.0
38.0
38.0
38.0
5.0
5.0
995.0
701.0
701.0
292.0
292.0
292.0
1.0
1.0
614.0
551.0
551.0
201.0
201.0
201.0
201.0
494.0
494.0
475.0
475.0
34.0
34.0
113.0
113.0
11.0
25.0
25.0
360.0
360.0
360.0
43.0
56.0
56.0
93.0
93.0
46.0
46.0
11.0
348.0
14.0
14.0
801.0
801.0
883.0
883.0
494.0
494.0
37.0
62.0
62.0
271.0
350.0
353.0
830.0
297.0
41.0
41.0
11.0
61.0
309.0
309.0
309.0
273.0
273.0
273.0
442.0
442.0
76.0
683.0
44.0
15.0
15.0
15.0
54.0
54.0
54.0
54.0
54.0
6.0
38.0
38.0
257.0
257.0
257.0
979.0
162.0
840.0
840.0
299.0
4.0
4.0
25.0
25.0
25.0
25.0
787.0
78.0
78.0
78.0
58.0
58.0
88.0
88.0
10.0
21.0
27.0
27.0
27.0
27.0
27.0
482.0
482.0
801.0
801.0
801.0
8.0
805.0
805.0
641.0
1.0
345.0
345.0
922.0
922.0
4.0
4.0
4.0
37.0
37.0
309.0
309.0
309.0
997.0
585.0
585.0
585.0
585.0
585.0
28.0
4.0
44.0
44.0
2.0
2.0
337.0
337.0
59.0
82.0
3.0
63.0
153.0
153.0
153.0
363.0
363.0
218.0
218.0
41.0
41.0
41.0
422.0
236.0
236.0
6.0
403.0
403.0
434.0
292.0
784.0
784.0
784.0
934.0
934.0
90.0
336.0
336.0
440.0
440.0
440.0
688.0
6.0
360.0
31.0
31.0
189.0
46.0
750.0
750.0
701.0
201.0
201.0
592.0
44.0
118.0
78.0
78.0
78.0
739.0
12.0
12.0
12.0
12.0
12.0
23.0
1.0
1.0
1.0
443.0
666.0
666.0
666.0
12.0
12.0
533.0
20.0
96.0
96.0
79.0
0.0
0.0
455.0
455.0
20.0
20.0
20.0
452.0
452.0
654.0
654.0
515.0
978.0
4.0
4.0
993.0
993.0
993.0
993.0
825.0
188.0
107.0
107.0
107.0
0.0
33.0
701.0
701.0
701.0
177.0
766.0
766.0
766.0
766.0
766.0
210.0
684.0
553.0
553.0
553.0
553.0
553.0
120.0
120.0
120.0
120.0
750.0
750.0
750.0
199.0
199.0
152.0
152.0
152.0
152.0
194.0
194.0
938.0
13.0
13.0
309.0
309.0
196.0
86.0
72.0
72.0
72.0
235.0
118.0
118.0
118.0
4.0
632.0
632.0
584.0
5.0
5.0
5.0
124.0
442.0
38.0
38.0
85.0
85.0
4.0
178.0
178.0
585.0
585.0
59.0
59.0
145.0
145.0
23.0
23.0
23.0
2.0
2.0
880.0
880.0
880.0
361.0
499.0
27.0
14.0
27.0
368.0
368.0
368.0
794.0
794.0
8.0
8.0
8.0
701.0
701.0
914.0
914.0
982.0
16.0
16.0
203.0
206.0
299.0
922.0
220.0
187.0
187.0
187.0
187.0
187.0
226.0
226.0
226.0
226.0
85.0
739.0
739.0
528.0
898.0
898.0
898.0
898.0
898.0
769.0
769.0
769.0
769.0
769.0
360.0
360.0
360.0
236.0
236.0
26.0
26.0
681.0
681.0
546.0
546.0
828.0
828.0
828.0
828.0
828.0
828.0
186.0
186.0
191.0
191.0
232.0
232.0
232.0
252.0
116.0
116.0
116.0
883.0
883.0
883.0
195.0
195.0
195.0
4.0
4.0
339.0
339.0
339.0
37.0
37.0
1.0
49.0
5.0
5.0
5.0
54.0
54.0
413.0
130.0
995.0
995.0
995.0
995.0
995.0
995.0
995.0
59.0
59.0
173.0
173.0
37.0
0.0
0.0
0.0
0.0
0.0
225.0
225.0
225.0
225.0
299.0
299.0
1.0
1.0
177.0
177.0
213.0
12.0
12.0
39.0
39.0
109.0
109.0
109.0
44.0
44.0
3.0
3.0
525.0
525.0
525.0
3.0
3.0
1.0
1.0
1.0
1.0
1.0
1.0
337.0
337.0
12.0
352.0
924.0
7.0
7.0
25.0
25.0
25.0
115.0
586.0
586.0
8.0
8.0
8.0
8.0
65.0
128.0
1.0
812.0
812.0
171.0
171.0
171.0
508.0
247.0
311.0
311.0
311.0
165.0
165.0
43.0
229.0
27.0
27.0
296.0
296.0
206.0
206.0
600.0
600.0
278.0
278.0
278.0
65.0
65.0
65.0
460.0
0.0
0.0
224.0
224.0
247.0
5.0
1.0
492.0
843.0
1.0
4.0
4.0
4.0
408.0
408.0
94.0
94.0
22.0
22.0
22.0
868.0
868.0
868.0
525.0
525.0
525.0
16.0
491.0
491.0
137.0
7.0
7.0
86.0
13.0
109.0
109.0
109.0
494.0
5.0
229.0
229.0
292.0
292.0
963.0
963.0
131.0
131.0
18.0
17.0
466.0
466.0
813.0
211.0
896.0
962.0
962.0
302.0
176.0
177.0
6.0
113.0
113.0
35.0
43.0
460.0
21.0
754.0
754.0
754.0
558.0
60.0
680.0
721.0
299.0
27.0
86.0
86.0
600.0
600.0
395.0
395.0
395.0
395.0
395.0
65.0
65.0
65.0
65.0
65.0
232.0
232.0
232.0
232.0
8.0
8.0
247.0
247.0
174.0
132.0
132.0
132.0
31.0
520.0
520.0
6.0
6.0
6.0
973.0
16.0
294.0
631.0
631.0
631.0
550.0
398.0
583.0
583.0
39.0
77.0
2.0
19.0
165.0
308.0
308.0
1.0
1.0
1.0
1.0
27.0
27.0
27.0
263.0
378.0
252.0
134.0
480.0
480.0
348.0
348.0
348.0
717.0
717.0
717.0
59.0
93.0
129.0
137.0
898.0
898.0
898.0
607.0
607.0
607.0
607.0
9.0
9.0
9.0
9.0
550.0
177.0
520.0
520.0
90.0
90.0
21.0
21.0
15.0
15.0
45.0
45.0
167.0
1.0
1.0
1.0
207.0
207.0
641.0
641.0
641.0
641.0
21.0
35.0
35.0
15.0
15.0
15.0
15.0
15.0
295.0
399.0
794.0
14.0
14.0
80.0
357.0
357.0
357.0
23.0
23.0
23.0
3.0
3.0
3.0
563.0
563.0
570.0
570.0
570.0
279.0
279.0
649.0
649.0
649.0
649.0
998.0
22.0
22.0
292.0
546.0
75.0
158.0
158.0
158.0
458.0
30.0
30.0
30.0
955.0
262.0
262.0
262.0
180.0
141.0
574.0
7.0
32.0
32.0
32.0
4.0
4.0
215.0
215.0
215.0
215.0
294.0
294.0
16.0
22.0
22.0
22.0
224.0
224.0
98.0
98.0
98.0
98.0
61.0
61.0
378.0
39.0
39.0
39.0
39.0
883.0
883.0
883.0
883.0
883.0
959.0
959.0
174.0
81.0
81.0
81.0
26.0
169.0
642.0
206.0
140.0
140.0
120.0
120.0
361.0
46.0
200.0
19.0
6.0
149.0
701.0
701.0
602.0
602.0
602.0
417.0
417.0
417.0
2.0
519.0
519.0
519.0
519.0
666.0
666.0
666.0
6.0
6.0
278.0
278.0
278.0
278.0
158.0
158.0
158.0
3.0
3.0
8.0
8.0
8.0
8.0
8.0
272.0
272.0
272.0
73.0
127.0
127.0
127.0
127.0
2.0
2.0
2.0
2.0
2.0
26.0
65.0
131.0
131.0
211.0
211.0
211.0
211.0
58.0
666.0
42.0
38.0
55.0
55.0
55.0
212.0
212.0
212.0
396.0
48.0
161.0
161.0
514.0
0.0
0.0
0.0
0.0
93.0
93.0
93.0
333.0
333.0
110.0
4.0
180.0
195.0
195.0
195.0
216.0
216.0
59.0
59.0
4.0
801.0
801.0
235.0
235.0
1.0
359.0
614.0
614.0
614.0
614.0
236.0
737.0
737.0
737.0
142.0
142.0
949.0
949.0
357.0
357.0
357.0
954.0
58.0
58.0
58.0
58.0
296.0
85.0
85.0
3.0
3.0
3.0
18.0
18.0
18.0
520.0
520.0
38.0
38.0
176.0
633.0
633.0
633.0
538.0
396.0
396.0
396.0
396.0
549.0
549.0
549.0
35.0
35.0
396.0
25.0
25.0
25.0
268.0
631.0
631.0
631.0
123.0
123.0
123.0
5.0
5.0
5.0
40.0
40.0
40.0
107.0
107.0
107.0
852.0
5.0
94.0
94.0
883.0
701.0
122.0
176.0
176.0
6.0
6.0
37.0
37.0
14.0
14.0
14.0
0.0
0.0
0.0
6.0
6.0
607.0
19.0
320.0
320.0
320.0
784.0
852.0
17.0
77.0
77.0
10.0
10.0
10.0
10.0
25.0
25.0
25.0
12.0
12.0
12.0
8.0
176.0
176.0
6.0
99.0
199.0
199.0
3.0
3.0
443.0
17.0
17.0
294.0
294.0
294.0
294.0
154.0
154.0
149.0
94.0
137.0
137.0
137.0
137.0
137.0
137.0
384.0
291.0
542.0
90.0
90.0
90.0
14.0
14.0
14.0
14.0
900.0
900.0
900.0
900.0
88.0
88.0
703.0
703.0
703.0
180.0
268.0
0.0
559.0
559.0
559.0
88.0
177.0
177.0
177.0
177.0
795.0
795.0
89.0
102.0
510.0
510.0
510.0
510.0
12.0
12.0
924.0
924.0
25.0
701.0
701.0
13.0
13.0
13.0
13.0
13.0
245.0
848.0
41.0
41.0
41.0
2.0
2.0
2.0
2.0
2.0
28.0
28.0
31.0
31.0
413.0
37.0
49.0
19.0
584.0
448.0
448.0
801.0
801.0
151.0
151.0
983.0
983.0
52.0
52.0
52.0
52.0
22.0
138.0
138.0
138.0
138.0
138.0
1.0
99.0
99.0
99.0
99.0
99.0
99.0
51.0
51.0
51.0
174.0
174.0
174.0
19.0
19.0
19.0
19.0
19.0
167.0
51.0
51.0
51.0
14.0
111.0
911.0
401.0
401.0
995.0
995.0
197.0
197.0
197.0
883.0
883.0
16.0
291.0
291.0
385.0
385.0
28.0
28.0
28.0
28.0
28.0
4.0
37.0
525.0
31.0
31.0
31.0
109.0
109.0
109.0
109.0
938.0
825.0
1.0
294.0
294.0
294.0
294.0
1.0
913.0
323.0
130.0
130.0
130.0
172.0
363.0
363.0
784.0
30.0
30.0
30.0
36.0
36.0
97.0
97.0
97.0
294.0
294.0
11.0
11.0
11.0
11.0
11.0
205.0
800.0
800.0
36.0
2.0
2.0
236.0
762.0
8.0
453.0
453.0
232.0
232.0
232.0
232.0
27.0
94.0
189.0
0.0
217.0
217.0
217.0
217.0
217.0
217.0
639.0
639.0
3.0
3.0
883.0
346.0
346.0
346.0
288.0
288.0
567.0
533.0
263.0
263.0
263.0
263.0
263.0
263.0
938.0
7.0
7.0
7.0
583.0
138.0
138.0
138.0
138.0
883.0
883.0
6.0
159.0
159.0
159.0
172.0
172.0
210.0
807.0
807.0
174.0
632.0
72.0
72.0
413.0
413.0
413.0
8.0
491.0
420.0
420.0
54.0
54.0
54.0
924.0
1.0
1.0
1.0
1.0
1.0
1.0
528.0
525.0
525.0
525.0
28.0
28.0
357.0
15.0
15.0
15.0
363.0
363.0
363.0
131.0
131.0
131.0
131.0
23.0
23.0
292.0
38.0
38.0
1.0
110.0
306.0
2.0
2.0
8.0
8.0
77.0
77.0
77.0
235.0
9.0
9.0
9.0
292.0
16.0
16.0
227.0
227.0
227.0
201.0
1.0
1.0
1.0
1.0
703.0
703.0
703.0
703.0
703.0
65.0
74.0
74.0
97.0
883.0
883.0
883.0
883.0
1.0
1.0
947.0
947.0
43.0
43.0
43.0
484.0
484.0
0.0
0.0
0.0
843.0
158.0
158.0
72.0
215.0
215.0
198.0
334.0
334.0
762.0
559.0
559.0
247.0
43.0
234.0
234.0
72.0
520.0
520.0
19.0
19.0
19.0
901.0
549.0
760.0
760.0
760.0
16.0
946.0
946.0
31.0
144.0
56.0
51.0
51.0
51.0
51.0
51.0
51.0
168.0
168.0
168.0
42.0
42.0
1.0
1.0
1.0
145.0
318.0
318.0
177.0
177.0
262.0
262.0
262.0
262.0
116.0
116.0
116.0
234.0
234.0
234.0
234.0
680.0
680.0
680.0
51.0
51.0
51.0
51.0
51.0
252.0
252.0
1.0
1.0
384.0
95.0
589.0
41.0
637.0
38.0
48.0
60.0
60.0
60.0
338.0
111.0
111.0
111.0
43.0
59.0
911.0
934.0
934.0
27.0
27.0
66.0
4.0
4.0
43.0
43.0
65.0
65.0
317.0
6.0
211.0
131.0
131.0
174.0
228.0
494.0
494.0
494.0
787.0
7.0
7.0
291.0
291.0
291.0
176.0
288.0
288.0
528.0
6.0
878.0
878.0
183.0
183.0
183.0
183.0
924.0
924.0
924.0
924.0
924.0
6.0
6.0
6.0
87.0
87.0
136.0
136.0
980.0
980.0
225.0
225.0
215.0
215.0
795.0
795.0
14.0
29.0
29.0
366.0
366.0
291.0
291.0
291.0
19.0
19.0
19.0
19.0
19.0
74.0
74.0
74.0
26.0
596.0
596.0
596.0
14.0
14.0
901.0
901.0
510.0
12.0
332.0
332.0
332.0
332.0
323.0
198.0
198.0
198.0
198.0
452.0
452.0
415.0
415.0
27.0
27.0
27.0
39.0
39.0
39.0
27.0
86.0
86.0
19.0
25.0
25.0
25.0
19.0
19.0
19.0
303.0
303.0
303.0
211.0
211.0
928.0
308.0
308.0
308.0
142.0
142.0
51.0
364.0
364.0
364.0
364.0
235.0
235.0
235.0
235.0
235.0
48.0
418.0
0.0
0.0
0.0
180.0
180.0
180.0
54.0
54.0
318.0
318.0
51.0
51.0
13.0
99.0
99.0
813.0
813.0
2.0
11.0
11.0
383.0
418.0
418.0
418.0
43.0
43.0
147.0
147.0
147.0
147.0
147.0
0.0
102.0
41.0
27.0
27.0
27.0
27.0
721.0
721.0
25.0
25.0
288.0
852.0
852.0
852.0
491.0
641.0
641.0
641.0
6.0
264.0
264.0
14.0
228.0
14.0
357.0
357.0
357.0
16.0
16.0
69.0
49.0
119.0
119.0
119.0
119.0
156.0
156.0
399.0
384.0
3.0
3.0
3.0
3.0
3.0
3.0
3.0
711.0
729.0
729.0
729.0
108.0
108.0
108.0
108.0
108.0
482.0
801.0
801.0
801.0
17.0
17.0
17.0
136.0
136.0
136.0
136.0
136.0
136.0
769.0
769.0
79.0
48.0
48.0
48.0
48.0
59.0
59.0
30.0
30.0
973.0
763.0
763.0
763.0
0.0
34.0
34.0
34.0
520.0
520.0
520.0
520.0
145.0
145.0
243.0
243.0
243.0
243.0
7.0
7.0
105.0
0.0
4.0
2.0
38.0
142.0
142.0
583.0
583.0
124.0
843.0
14.0
14.0
67.0
413.0
413.0
413.0
2.0
103.0
103.0
38.0
38.0
38.0
786.0
786.0
265.0
265.0
265.0
265.0
265.0
265.0
199.0
199.0
1.0
1.0
1.0
145.0
145.0
145.0
401.0
401.0
983.0
983.0
39.0
39.0
19.0
19.0
8.0
8.0
8.0
420.0
420.0
51.0
17.0
17.0
795.0
795.0
0.0
0.0
35.0
35.0
323.0
323.0
0.0
43.0
43.0
43.0
860.0
860.0
51.0
51.0
51.0
21.0
10.0
520.0
520.0
177.0
97.0
5.0
5.0
5.0
296.0
296.0
174.0
174.0
127.0
127.0
795.0
795.0
795.0
131.0
185.0
185.0
515.0
515.0
25.0
25.0
25.0
328.0
328.0
328.0
171.0
71.0
378.0
378.0
46.0
46.0
76.0
115.0
115.0
115.0
115.0
115.0
115.0
26.0
360.0
24.0
24.0
142.0
142.0
142.0
113.0
805.0
805.0
262.0
262.0
323.0
323.0
178.0
160.0
160.0
308.0
308.0
308.0
483.0
262.0
262.0
27.0
27.0
239.0
239.0
259.0
73.0
15.0
15.0
15.0
21.0
696.0
19.0
19.0
19.0
19.0
19.0
515.0
515.0
515.0
515.0
495.0
495.0
549.0
549.0
262.0
357.0
357.0
357.0
357.0
144.0
3.0
3.0
195.0
195.0
145.0
17.0
883.0
982.0
982.0
205.0
34.0
34.0
34.0
983.0
983.0
983.0
412.0
4.0
4.0
447.0
447.0
315.0
315.0
61.0
61.0
171.0
171.0
171.0
171.0
584.0
9.0
9.0
9.0
9.0
9.0
760.0
760.0
760.0
760.0
259.0
259.0
259.0
904.0
376.0
265.0
265.0
265.0
3.0
3.0
90.0
90.0
5.0
5.0
5.0
5.0
45.0
532.0
532.0
515.0
515.0
515.0
515.0
8.0
45.0
45.0
45.0
329.0
637.0
637.0
637.0
332.0
332.0
332.0
116.0
116.0
116.0
116.0
754.0
754.0
650.0
38.0
9.0
9.0
9.0
9.0
16.0
16.0
16.0
28.0
28.0
28.0
240.0
240.0
240.0
240.0
947.0
947.0
439.0
337.0
337.0
337.0
230.0
230.0
858.0
756.0
0.0
527.0
21.0
240.0
240.0
240.0
57.0
57.0
41.0
769.0
769.0
769.0
113.0
113.0
113.0
113.0
113.0
493.0
34.0
897.0
897.0
34.0
232.0
232.0
55.0
55.0
7.0
420.0
420.0
420.0
111.0
111.0
111.0
318.0
318.0
131.0
0.0
231.0
231.0
368.0
173.0
173.0
173.0
28.0
166.0
166.0
166.0
166.0
166.0
86.0
86.0
86.0
56.0
56.0
56.0
323.0
323.0
323.0
323.0
1.0
1.0
412.0
95.0
95.0
95.0
801.0
363.0
363.0
363.0
363.0
363.0
482.0
482.0
21.0
21.0
39.0
482.0
357.0
116.0
116.0
260.0
260.0
480.0
239.0
0.0
0.0
384.0
384.0
27.0
50.0
50.0
50.0
47.0
47.0
37.0
37.0
843.0
843.0
32.0
32.0
32.0
3.0
60.0
60.0
50.0
50.0
376.0
711.0
309.0
309.0
11.0
11.0
325.0
325.0
253.0
253.0
194.0
315.0
315.0
641.0
641.0
641.0
670.0
670.0
670.0
118.0
896.0
896.0
896.0
110.0
401.0
401.0
81.0
81.0
81.0
81.0
81.0
300.0
300.0
300.0
5.0
36.0
36.0
167.0
167.0
21.0
21.0
21.0
25.0
163.0
220.0
16.0
16.0
962.0
962.0
4.0
538.0
538.0
538.0
110.0
137.0
137.0
400.0
169.0
169.0
510.0
510.0
0.0
0.0
0.0
0.0
59.0
59.0
543.0
3.0
3.0
3.0
771.0
771.0
15.0
336.0
336.0
78.0
0.0
0.0
962.0
812.0
812.0
988.0
988.0
988.0
988.0
166.0
166.0
166.0
36.0
54.0
54.0
54.0
54.0
2.0
2.0
558.0
592.0
592.0
8.0
0.0
0.0
759.0
759.0
963.0
40.0
40.0
150.0
232.0
232.0
49.0
49.0
33.0
33.0
701.0
701.0
156.0
5.0
5.0
5.0
947.0
947.0
129.0
238.0
238.0
238.0
265.0
265.0
265.0
265.0
212.0
5.0
5.0
18.0
18.0
480.0
480.0
382.0
42.0
42.0
750.0
750.0
38.0
38.0
113.0
113.0
113.0
0.0
0.0
0.0
0.0
27.0
27.0
228.0
418.0
418.0
418.0
5.0
5.0
74.0
680.0
680.0
680.0
304.0
304.0
304.0
304.0
247.0
368.0
18.0
11.0
11.0
39.0
39.0
5.0
5.0
5.0
5.0
5.0
205.0
205.0
118.0
118.0
27.0
227.0
227.0
517.0
118.0
18.0
18.0
73.0
988.0
345.0
345.0
345.0
345.0
345.0
15.0
15.0
0.0
0.0
0.0
520.0
217.0
217.0
306.0
306.0
480.0
13.0
13.0
13.0
13.0
13.0
14.0
419.0
419.0
28.0
28.0
28.0
28.0
538.0
980.0
69.0
69.0
208.0
208.0
208.0
208.0
348.0
348.0
88.0
88.0
35.0
35.0
35.0
35.0
35.0
32.0
32.0
514.0
185.0
185.0
252.0
45.0
45.0
49.0
15.0
15.0
15.0
31.0
632.0
320.0
320.0
42.0
42.0
84.0
84.0
84.0
1.0
1.0
109.0
109.0
109.0
77.0
108.0
108.0
108.0
296.0
103.0
103.0
152.0
152.0
42.0
16.0
807.0
35.0
35.0
217.0
8.0
769.0
458.0
273.0
273.0
273.0
273.0
273.0
131.0
131.0
212.0
3.0
3.0
3.0
756.0
7.0
7.0
0.0
747.0
11.0
264.0
264.0
264.0
23.0
23.0
23.0
328.0
328.0
156.0
161.0
161.0
232.0
232.0
3.0
174.0
517.0
273.0
418.0
418.0
418.0
443.0
443.0
196.0
196.0
196.0
196.0
202.0
128.0
128.0
263.0
807.0
807.0
10.0
585.0
585.0
585.0
6.0
6.0
6.0
995.0
995.0
496.0
74.0
74.0
159.0
159.0
37.0
151.0
151.0
151.0
54.0
162.0
162.0
94.0
94.0
12.0
12.0
12.0
92.0
92.0
481.0
481.0
481.0
606.0
606.0
606.0
76.0
8.0
8.0
750.0
540.0
22.0
22.0
22.0
77.0
77.0
77.0
138.0
16.0
550.0
242.0
72.0
72.0
72.0
632.0
938.0
938.0
938.0
236.0
59.0
59.0
59.0
59.0
212.0
212.0
206.0
206.0
23.0
434.0
434.0
1.0
1.0
1.0
5.0
898.0
458.0
458.0
257.0
257.0
348.0
348.0
348.0
348.0
13.0
878.0
33.0
2.0
163.0
163.0
163.0
163.0
163.0
27.0
27.0
27.0
288.0
288.0
288.0
750.0
555.0
127.0
127.0
127.0
56.0
56.0
56.0
14.0
0.0
0.0
130.0
152.0
344.0
344.0
442.0
442.0
442.0
442.0
801.0
801.0
308.0
308.0
51.0
967.0
967.0
228.0
228.0
228.0
228.0
228.0
228.0
242.0
242.0
242.0
8.0
240.0
240.0
196.0
196.0
22.0
22.0
801.0
111.0
111.0
9.0
9.0
9.0
22.0
22.0
22.0
236.0
236.0
1.0
1.0
1.0
398.0
165.0
211.0
69.0
69.0
24.0
24.0
24.0
299.0
288.0
226.0
656.0
656.0
656.0
2.0
2.0
2.0
555.0
439.0
6.0
415.0
415.0
301.0
301.0
117.0
117.0
911.0
376.0
229.0
229.0
31.0
443.0
443.0
151.0
33.0
33.0
33.0
33.0
520.0
520.0
680.0
124.0
97.0
227.0
227.0
227.0
227.0
101.0
101.0
0.0
0.0
0.0
0.0
0.0
5.0
5.0
5.0
5.0
6.0
6.0
6.0
16.0
9.0
336.0
336.0
11.0
175.0
175.0
175.0
175.0
84.0
84.0
84.0
436.0
436.0
436.0
841.0
841.0
255.0
255.0
480.0
962.0
962.0
55.0
55.0
765.0
765.0
110.0
606.0
39.0
39.0
95.0
95.0
131.0
110.0
543.0
21.0
464.0
464.0
860.0
860.0
860.0
553.0
553.0
553.0
553.0
553.0
553.0
8.0
8.0
8.0
520.0
520.0
10.0
10.0
1.0
1.0
1.0
1.0
398.0
398.0
398.0
12.0
94.0
309.0
309.0
606.0
151.0
32.0
4.0
4.0
4.0
444.0
444.0
444.0
82.0
592.0
592.0
168.0
168.0
168.0
527.0
527.0
978.0
126.0
126.0
295.0
463.0
976.0
976.0
262.0
262.0
438.0
438.0
438.0
171.0
122.0
169.0
169.0
145.0
145.0
145.0
145.0
10.0
86.0
43.0
6.0
6.0
6.0
739.0
739.0
739.0
1.0
1.0
74.0
226.0
44.0
44.0
44.0
337.0
676.0
590.0
112.0
112.0
112.0
348.0
531.0
179.0
2.0
2.0
47.0
47.0
47.0
47.0
47.0
118.0
538.0
589.0
589.0
589.0
79.0
79.0
79.0
645.0
645.0
156.0
156.0
101.0
101.0
65.0
88.0
88.0
88.0
88.0
88.0
88.0
158.0
412.0
412.0
412.0
412.0
3.0
3.0
3.0
262.0
26.0
901.0
901.0
901.0
3.0
1.0
1.0
24.0
77.0
288.0
62.0
62.0
62.0
67.0
343.0
343.0
343.0
6.0
7.0
7.0
7.0
500.0
500.0
500.0
79.0
251.0
162.0
162.0
162.0
78.0
93.0
93.0
93.0
15.0
514.0
4.0
210.0
60.0
60.0
60.0
361.0
361.0
361.0
308.0
718.0
718.0
503.0
503.0
503.0
503.0
109.0
109.0
924.0
589.0
589.0
0.0
396.0
114.0
114.0
114.0
114.0
794.0
794.0
794.0
0.0
0.0
0.0
2.0
2.0
150.0
150.0
40.0
444.0
444.0
4.0
114.0
114.0
64.0
151.0
145.0
803.0
509.0
509.0
509.0
308.0
308.0
308.0
41.0
41.0
363.0
363.0
23.0
23.0
23.0
23.0
0.0
0.0
21.0
21.0
21.0
21.0
46.0
46.0
46.0
205.0
205.0
580.0
580.0
580.0
49.0
49.0
805.0
619.0
619.0
376.0
376.0
273.0
273.0
273.0
137.0
137.0
523.0
19.0
19.0
896.0
79.0
79.0
79.0
801.0
166.0
17.0
401.0
401.0
0.0
0.0
0.0
240.0
9.0
9.0
151.0
151.0
151.0
93.0
93.0
328.0
328.0
586.0
586.0
147.0
152.0
247.0
206.0
106.0
583.0
328.0
328.0
27.0
9.0
442.0
442.0
442.0
0.0
503.0
503.0
503.0
86.0
86.0
273.0
273.0
273.0
273.0
76.0
361.0
44.0
138.0
138.0
463.0
453.0
17.0
17.0
55.0
55.0
55.0
938.0
938.0
309.0
309.0
164.0
164.0
164.0
152.0
46.0
46.0
46.0
46.0
302.0
962.0
962.0
234.0
161.0
161.0
161.0
2.0
2.0
2.0
2.0
65.0
65.0
65.0
115.0
115.0
169.0
169.0
142.0
947.0
947.0
947.0
947.0
151.0
239.0
239.0
843.0
113.0
113.0
113.0
113.0
95.0
95.0
163.0
17.0
17.0
683.0
683.0
683.0
683.0
683.0
11.0
11.0
11.0
11.0
11.0
113.0
273.0
469.0
282.0
282.0
282.0
282.0
131.0
131.0
131.0
197.0
197.0
265.0
265.0
234.0
234.0
234.0
279.0
279.0
279.0
131.0
93.0
93.0
52.0
52.0
52.0
252.0
502.0
502.0
577.0
142.0
142.0
142.0
142.0
15.0
504.0
311.0
683.0
683.0
683.0
422.0
422.0
422.0
422.0
407.0
407.0
407.0
784.0
4.0
4.0
14.0
473.0
473.0
538.0
538.0
83.0
83.0
177.0
177.0
46.0
46.0
46.0
46.0
4.0
31.0
3.0
3.0
3.0
3.0
3.0
3.0
9.0
9.0
9.0
9.0
72.0
59.0
914.0
914.0
914.0
2.0
2.0
2.0
596.0
934.0
515.0
111.0
1.0
1.0
1.0
556.0
556.0
556.0
556.0
13.0
13.0
13.0
2.0
2.0
2.0
2.0
131.0
452.0
452.0
452.0
2.0
2.0
2.0
162.0
162.0
86.0
252.0
252.0
252.0
252.0
995.0
115.0
115.0
115.0
520.0
520.0
520.0
193.0
393.0
47.0
198.0
198.0
198.0
0.0
0.0
145.0
145.0
145.0
145.0
76.0
294.0
4.0
4.0
4.0
4.0
4.0
726.0
726.0
306.0
306.0
308.0
308.0
308.0
531.0
531.0
142.0
142.0
142.0
0.0
0.0
165.0
165.0
317.0
317.0
44.0
44.0
762.0
12.0
69.0
831.0
831.0
831.0
831.0
216.0
239.0
239.0
1.0
423.0
51.0
871.0
871.0
152.0
161.0
161.0
161.0
161.0
443.0
443.0
108.0
635.0
635.0
635.0
635.0
635.0
320.0
944.0
944.0
4.0
4.0
4.0
0.0
0.0
514.0
514.0
514.0
514.0
11.0
385.0
271.0
271.0
473.0
473.0
218.0
218.0
518.0
518.0
39.0
39.0
125.0
125.0
442.0
442.0
122.0
122.0
122.0
122.0
114.0
114.0
478.0
15.0
15.0
8.0
8.0
436.0
436.0
37.0
37.0
37.0
3.0
208.0
347.0
347.0
8.0
8.0
93.0
73.0
73.0
37.0
37.0
193.0
193.0
193.0
3.0
81.0
81.0
516.0
103.0
103.0
103.0
199.0
199.0
5.0
5.0
7.0
531.0
531.0
620.0
620.0
519.0
519.0
419.0
419.0
212.0
37.0
681.0
681.0
978.0
794.0
794.0
21.0
21.0
21.0
21.0
4.0
4.0
4.0
4.0
607.0
607.0
549.0
77.0
526.0
632.0
632.0
632.0
130.0
130.0
130.0
649.0
649.0
649.0
809.0
1.0
1.0
1.0
1.0
770.0
463.0
463.0
463.0
102.0
102.0
102.0
102.0
102.0
102.0
102.0
217.0
208.0
51.0
2.0
4.0
4.0
127.0
127.0
189.0
189.0
883.0
883.0
883.0
883.0
883.0
19.0
97.0
97.0
196.0
196.0
583.0
19.0
574.0
574.0
574.0
22.0
22.0
22.0
483.0
158.0
4.0
329.0
480.0
480.0
195.0
129.0
177.0
88.0
88.0
332.0
332.0
332.0
332.0
16.0
72.0
831.0
116.0
116.0
116.0
679.0
679.0
679.0
22.0
794.0
289.0
289.0
289.0
23.0
79.0
79.0
338.0
788.0
841.0
962.0
962.0
959.0
959.0
959.0
336.0
336.0
336.0
336.0
336.0
292.0
292.0
292.0
718.0
718.0
589.0
589.0
589.0
77.0
122.0
128.0
116.0
116.0
681.0
681.0
681.0
681.0
922.0
77.0
208.0
502.0
211.0
211.0
211.0
309.0
0.0
0.0
131.0
8.0
8.0
724.0
724.0
724.0
16.0
16.0
231.0
231.0
108.0
4.0
4.0
4.0
131.0
142.0
142.0
177.0
177.0
565.0
565.0
565.0
565.0
565.0
565.0
74.0
74.0
74.0
299.0
299.0
701.0
701.0
701.0
701.0
101.0
101.0
7.0
23.0
23.0
19.0
19.0
569.0
569.0
451.0
451.0
339.0
339.0
339.0
1.0
947.0
16.0
16.0
41.0
41.0
41.0
124.0
124.0
124.0
124.0
641.0
641.0
509.0
509.0
509.0
273.0
273.0
273.0
273.0
273.0
142.0
33.0
33.0
654.0
140.0
140.0
140.0
31.0
54.0
54.0
858.0
80.0
80.0
289.0
136.0
288.0
439.0
439.0
1.0
1.0
1.0
298.0
298.0
32.0
47.0
577.0
614.0
614.0
956.0
956.0
72.0
72.0
42.0
42.0
730.0
439.0
439.0
51.0
11.0
11.0
11.0
11.0
195.0
4.0
4.0
112.0
112.0
112.0
112.0
112.0
1.0
1.0
963.0
963.0
225.0
225.0
225.0
225.0
225.0
418.0
418.0
418.0
418.0
281.0
401.0
857.0
857.0
122.0
122.0
122.0
122.0
151.0
151.0
151.0
151.0
586.0
586.0
111.0
24.0
756.0
42.0
138.0
138.0
138.0
143.0
516.0
516.0
33.0
33.0
33.0
180.0
206.0
206.0
5.0
681.0
681.0
681.0
105.0
607.0
607.0
321.0
321.0
152.0
152.0
144.0
12.0
308.0
65.0
65.0
65.0
65.0
8.0
8.0
4.0
831.0
299.0
299.0
164.0
994.0
994.0
150.0
150.0
160.0
160.0
160.0
323.0
323.0
323.0
323.0
483.0
483.0
289.0
795.0
376.0
376.0
12.0
92.0
92.0
92.0
92.0
42.0
42.0
3.0
3.0
308.0
308.0
4.0
4.0
25.0
393.0
393.0
137.0
137.0
116.0
130.0
130.0
94.0
194.0
194.0
602.0
557.0
557.0
2.0
681.0
681.0
681.0
681.0
167.0
167.0
167.0
244.0
244.0
4.0
4.0
464.0
31.0
17.0
17.0
17.0
59.0
21.0
21.0
0.0
0.0
0.0
0.0
170.0
18.0
18.0
18.0
904.0
904.0
938.0
938.0
938.0
843.0
463.0
463.0
463.0
224.0
260.0
260.0
260.0
81.0
408.0
408.0
408.0
569.0
132.0
78.0
78.0
22.0
22.0
208.0
124.0
124.0
788.0
788.0
788.0
883.0
883.0
25.0
177.0
184.0
184.0
184.0
771.0
771.0
5.0
922.0
4.0
881.0
31.0
686.0
686.0
48.0
33.0
33.0
33.0
33.0
33.0
14.0
14.0
53.0
109.0
73.0
73.0
73.0
563.0
563.0
563.0
563.0
336.0
43.0
76.0
76.0
109.0
442.0
442.0
442.0
778.0
778.0
458.0
34.0
34.0
348.0
348.0
226.0
226.0
226.0
226.0
226.0
357.0
357.0
206.0
206.0
206.0
206.0
205.0
205.0
553.0
553.0
553.0
553.0
35.0
7.0
31.0
31.0
31.0
0.0
0.0
14.0
27.0
444.0
444.0
444.0
444.0
664.0
664.0
934.0
12.0
12.0
12.0
189.0
189.0
267.0
906.0
699.0
699.0
699.0
699.0
699.0
16.0
65.0
65.0
11.0
11.0
66.0
332.0
577.0
25.0
137.0
137.0
46.0
228.0
116.0
116.0
199.0
2.0
729.0
729.0
1.0
1.0
884.0
884.0
710.0
710.0
980.0
980.0
169.0
946.0
198.0
198.0
198.0
436.0
436.0
3.0
32.0
56.0
955.0
955.0
955.0
167.0
11.0
11.0
11.0
11.0
11.0
11.0
11.0
11.0
25.0
25.0
136.0
136.0
136.0
136.0
203.0
234.0
75.0
75.0
75.0
75.0
49.0
251.0
121.0
121.0
121.0
121.0
784.0
784.0
467.0
467.0
467.0
357.0
357.0
378.0
378.0
378.0
768.0
768.0
108.0
108.0
788.0
592.0
592.0
33.0
33.0
33.0
2.0
602.0
602.0
60.0
60.0
399.0
399.0
664.0
500.0
500.0
4.0
198.0
198.0
198.0
12.0
12.0
22.0
19.0
21.0
21.0
21.0
85.0
85.0
85.0
502.0
54.0
54.0
49.0
49.0
49.0
49.0
49.0
5.0
5.0
5.0
10.0
10.0
224.0
224.0
34.0
34.0
34.0
15.0
15.0
15.0
15.0
955.0
955.0
81.0
81.0
81.0
857.0
857.0
14.0
14.0
14.0
14.0
525.0
65.0
924.0
27.0
27.0
27.0
508.0
508.0
73.0
88.0
88.0
88.0
695.0
695.0
509.0
245.0
245.0
245.0
245.0
852.0
485.0
84.0
84.0
263.0
263.0
263.0
485.0
606.0
606.0
606.0
717.0
717.0
717.0
0.0
102.0
855.0
413.0
413.0
413.0
171.0
963.0
67.0
67.0
67.0
67.0
518.0
518.0
199.0
199.0
180.0
180.0
786.0
786.0
786.0
786.0
695.0
695.0
695.0
695.0
911.0
292.0
292.0
292.0
584.0
584.0
508.0
508.0
508.0
7.0
7.0
698.0
698.0
698.0
81.0
81.0
81.0
179.0
179.0
8.0
747.0
747.0
901.0
901.0
901.0
199.0
199.0
486.0
16.0
57.0
1.0
1.0
1.0
157.0
38.0
38.0
38.0
57.0
57.0
25.0
25.0
25.0
7.0
7.0
306.0
306.0
48.0
128.0
65.0
65.0
30.0
30.0
30.0
30.0
30.0
976.0
319.0
319.0
22.0
901.0
901.0
212.0
212.0
212.0
212.0
790.0
6.0
74.0
74.0
211.0
6.0
6.0
42.0
42.0
42.0
42.0
42.0
649.0
649.0
649.0
897.0
247.0
15.0
15.0
15.0
130.0
130.0
130.0
883.0
178.0
178.0
178.0
442.0
442.0
93.0
93.0
24.0
24.0
24.0
24.0
657.0
657.0
412.0
412.0
412.0
412.0
224.0
493.0
130.0
130.0
9.0
9.0
280.0
280.0
280.0
351.0
351.0
351.0
351.0
351.0
351.0
22.0
22.0
22.0
22.0
156.0
363.0
363.0
363.0
363.0
318.0
396.0
156.0
156.0
291.0
47.0
47.0
493.0
493.0
255.0
401.0
401.0
549.0
695.0
31.0
520.0
520.0
520.0
538.0
538.0
319.0
319.0
319.0
44.0
769.0
769.0
769.0
809.0
27.0
27.0
801.0
801.0
801.0
801.0
801.0
87.0
87.0
235.0
235.0
57.0
110.0
110.0
244.0
244.0
244.0
88.0
337.0
337.0
4.0
4.0
328.0
328.0
328.0
484.0
484.0
191.0
191.0
191.0
191.0
343.0
335.0
335.0
335.0
116.0
116.0
116.0
116.0
99.0
99.0
249.0
6.0
6.0
6.0
606.0
74.0
210.0
210.0
550.0
218.0
218.0
39.0
39.0
39.0
2.0
2.0
769.0
769.0
769.0
769.0
769.0
801.0
801.0
801.0
525.0
4.0
4.0
943.0
943.0
943.0
57.0
271.0
171.0
8.0
8.0
33.0
33.0
768.0
914.0
463.0
54.0
54.0
54.0
228.0
794.0
794.0
395.0
395.0
395.0
352.0
352.0
352.0
18.0
18.0
18.0
385.0
385.0
574.0
102.0
102.0
635.0
88.0
88.0
56.0
56.0
56.0
56.0
913.0
913.0
696.0
525.0
545.0
545.0
545.0
545.0
938.0
464.0
464.0
464.0
464.0
880.0
294.0
294.0
236.0
196.0
309.0
367.0
695.0
43.0
43.0
857.0
857.0
857.0
205.0
205.0
7.0
883.0
883.0
883.0
703.0
703.0
122.0
390.0
390.0
390.0
390.0
115.0
115.0
115.0
813.0
813.0
197.0
197.0
54.0
934.0
934.0
191.0
191.0
191.0
357.0
357.0
8.0
8.0
445.0
445.0
434.0
434.0
434.0
434.0
434.0
13.0
13.0
147.0
147.0
858.0
858.0
2.0
2.0
229.0
229.0
229.0
156.0
156.0
156.0
156.0
900.0
0.0
0.0
0.0
0.0
0.0
62.0
62.0
642.0
642.0
0.0
592.0
592.0
100.0
100.0
1.0
983.0
159.0
200.0
242.0
242.0
195.0
195.0
195.0
600.0
600.0
5.0
5.0
657.0
657.0
294.0
33.0
103.0
103.0
15.0
20.0
20.0
196.0
196.0
196.0
196.0
543.0
212.0
212.0
443.0
443.0
142.0
295.0
295.0
602.0
602.0
0.0
0.0
312.0
312.0
6.0
6.0
8.0
56.0
182.0
182.0
308.0
187.0
187.0
187.0
187.0
187.0
540.0
540.0
8.0
8.0
8.0
751.0
0.0
339.0
339.0
18.0
9.0
9.0
9.0
9.0
200.0
200.0
200.0
200.0
15.0
15.0
15.0
15.0
15.0
825.0
825.0
54.0
54.0
54.0
7.0
7.0
868.0
868.0
6.0
1.0
1.0
348.0
348.0
348.0
25.0
103.0
103.0
80.0
242.0
359.0
359.0
226.0
502.0
262.0
612.0
736.0
736.0
736.0
736.0
361.0
539.0
37.0
502.0
502.0
502.0
747.0
681.0
681.0
681.0
632.0
850.0
423.0
378.0
378.0
378.0
378.0
105.0
105.0
105.0
105.0
482.0
3.0
3.0
3.0
217.0
217.0
405.0
405.0
76.0
25.0
25.0
25.0
235.0
235.0
520.0
520.0
520.0
904.0
904.0
19.0
635.0
635.0
635.0
117.0
117.0
117.0
317.0
171.0
0.0
0.0
0.0
0.0
0.0
174.0
174.0
99.0
99.0
57.0
57.0
44.0
44.0
289.0
289.0
142.0
142.0
142.0
28.0
291.0
19.0
292.0
292.0
577.0
510.0
510.0
510.0
16.0
16.0
583.0
583.0
505.0
91.0
67.0
67.0
67.0
67.0
455.0
25.0
25.0
25.0
25.0
852.0
6.0
15.0
15.0
376.0
376.0
376.0
376.0
600.0
600.0
57.0
59.0
59.0
59.0
108.0
16.0
16.0
896.0
225.0
180.0
180.0
15.0
131.0
131.0
131.0
105.0
28.0
270.0
270.0
550.0
550.0
550.0
550.0
13.0
13.0
13.0
13.0
258.0
8.0
584.0
584.0
197.0
531.0
531.0
531.0
22.0
22.0
4.0
4.0
4.0
997.0
160.0
160.0
224.0
224.0
224.0
84.0
21.0
21.0
262.0
262.0
227.0
49.0
49.0
49.0
49.0
49.0
173.0
997.0
997.0
997.0
171.0
171.0
360.0
360.0
852.0
852.0
852.0
795.0
795.0
30.0
769.0
4.0
4.0
4.0
809.0
809.0
113.0
113.0
113.0
33.0
33.0
33.0
33.0
5.0
5.0
101.0
101.0
0.0
70.0
70.0
695.0
695.0
5.0
947.0
947.0
12.0
995.0
994.0
994.0
177.0
177.0
49.0
308.0
186.0
186.0
22.0
22.0
22.0
699.0
699.0
255.0
255.0
255.0
212.0
685.0
685.0
580.0
161.0
161.0
161.0
2.0
2.0
2.0
2.0
2.0
502.0
502.0
128.0
35.0
35.0
52.0
4.0
205.0
680.0
8.0
8.0
299.0
93.0
93.0
93.0
38.0
38.0
38.0
74.0
74.0
400.0
66.0
66.0
66.0
30.0
883.0
883.0
156.0
91.0
357.0
357.0
357.0
345.0
345.0
22.0
22.0
22.0
22.0
22.0
0.0
0.0
906.0
906.0
906.0
906.0
719.0
103.0
520.0
520.0
44.0
44.0
44.0
896.0
4.0
4.0
4.0
4.0
922.0
117.0
101.0
101.0
101.0
641.0
641.0
63.0
63.0
63.0
63.0
447.0
447.0
447.0
447.0
65.0
65.0
65.0
180.0
180.0
88.0
88.0
4.0
4.0
142.0
142.0
754.0
754.0
754.0
754.0
1.0
177.0
119.0
3.0
771.0
771.0
612.0
612.0
612.0
612.0
10.0
10.0
10.0
24.0
187.0
134.0
134.0
343.0
343.0
12.0
12.0
12.0
244.0
244.0
244.0
776.0
776.0
222.0
222.0
45.0
45.0
52.0
169.0
31.0
31.0
898.0
898.0
443.0
443.0
619.0
619.0
619.0
619.0
0.0
0.0
0.0
0.0
255.0
255.0
131.0
131.0
131.0
24.0
1.0
1.0
1.0
641.0
641.0
516.0
516.0
195.0
195.0
195.0
195.0
6.0
66.0
323.0
323.0
323.0
933.0
453.0
453.0
453.0
1.0
291.0
291.0
291.0
24.0
24.0
145.0
145.0
145.0
185.0
185.0
405.0
945.0
22.0
84.0
84.0
84.0
199.0
199.0
199.0
161.0
216.0
216.0
216.0
216.0
34.0
631.0
631.0
878.0
878.0
878.0
963.0
963.0
963.0
963.0
963.0
16.0
16.0
16.0
357.0
335.0
335.0
335.0
335.0
16.0
16.0
16.0
665.0
335.0
335.0
681.0
681.0
681.0
8.0
8.0
8.0
164.0
164.0
357.0
15.0
15.0
982.0
18.0
218.0
218.0
218.0
218.0
794.0
794.0
794.0
14.0
549.0
97.0
452.0
724.0
0.0
0.0
0.0
137.0
137.0
137.0
903.0
903.0
495.0
495.0
763.0
763.0
81.0
81.0
81.0
81.0
32.0
28.0
28.0
378.0
378.0
378.0
378.0
553.0
553.0
553.0
46.0
46.0
61.0
61.0
61.0
278.0
278.0
268.0
268.0
268.0
268.0
268.0
268.0
1.0
1.0
1.0
717.0
717.0
608.0
2.0
2.0
113.0
39.0
39.0
39.0
901.0
901.0
15.0
14.0
14.0
14.0
24.0
55.0
55.0
695.0
162.0
162.0
332.0
332.0
59.0
59.0
59.0
59.0
883.0
883.0
550.0
550.0
42.0
42.0
165.0
130.0
110.0
258.0
258.0
258.0
291.0
291.0
291.0
291.0
31.0
31.0
31.0
21.0
21.0
790.0
790.0
790.0
514.0
12.0
12.0
12.0
12.0
280.0
151.0
99.0
99.0
848.0
848.0
206.0
206.0
206.0
13.0
13.0
278.0
165.0
165.0
165.0
165.0
174.0
174.0
174.0
405.0
405.0
801.0
765.0
787.0
787.0
754.0
754.0
754.0
754.0
16.0
103.0
103.0
103.0
103.0
976.0
976.0
107.0
195.0
15.0
15.0
589.0
589.0
3.0
400.0
400.0
501.0
152.0
152.0
18.0
5.0
801.0
405.0
405.0
91.0
525.0
1.0
1.0
0.0
0.0
0.0
9.0
493.0
21.0
21.0
21.0
995.0
995.0
152.0
98.0
637.0
637.0
637.0
637.0
637.0
22.0
22.0
1.0
1.0
395.0
43.0
43.0
831.0
831.0
30.0
291.0
20.0
23.0
86.0
86.0
86.0
209.0
209.0
22.0
22.0
22.0
22.0
128.0
128.0
31.0
31.0
31.0
480.0
480.0
501.0
501.0
38.0
0.0
0.0
0.0
252.0
54.0
54.0
54.0
22.0
22.0
88.0
121.0
121.0
121.0
121.0
122.0
122.0
590.0
590.0
590.0
852.0
852.0
213.0
213.0
213.0
273.0
273.0
0.0
273.0
678.0
678.0
150.0
150.0
150.0
150.0
128.0
128.0
235.0
235.0
235.0
236.0
236.0
167.0
167.0
571.0
571.0
571.0
236.0
236.0
30.0
51.0
51.0
115.0
0.0
0.0
235.0
235.0
1.0
291.0
762.0
379.0
16.0
102.0
102.0
128.0
128.0
128.0
550.0
801.0
401.0
401.0
401.0
717.0
9.0
15.0
463.0
156.0
156.0
99.0
99.0
235.0
235.0
235.0
235.0
787.0
787.0
127.0
2.0
2.0
395.0
395.0
282.0
282.0
282.0
282.0
282.0
282.0
788.0
25.0
25.0
49.0
49.0
49.0
549.0
549.0
8.0
139.0
139.0
994.0
2.0
645.0
645.0
645.0
645.0
645.0
645.0
146.0
146.0
22.0
180.0
12.0
612.0
612.0
612.0
542.0
542.0
542.0
16.0
16.0
110.0
110.0
228.0
228.0
681.0
681.0
491.0
520.0
51.0
963.0
3.0
18.0
18.0
348.0
2.0
2.0
957.0
957.0
957.0
72.0
72.0
72.0
309.0
309.0
309.0
91.0
91.0
542.0
542.0
336.0
336.0
336.0
336.0
13.0
13.0
363.0
363.0
762.0
762.0
463.0
463.0
493.0
493.0
101.0
101.0
101.0
101.0
367.0
367.0
367.0
10.0
10.0
10.0
238.0
205.0
156.0
156.0
6.0
66.0
243.0
243.0
213.0
213.0
213.0
213.0
359.0
113.0
481.0
481.0
922.0
922.0
922.0
922.0
14.0
14.0
614.0
87.0
38.0
236.0
236.0
236.0
236.0
176.0
272.0
272.0
38.0
38.0
38.0
247.0
408.0
408.0
408.0
413.0
842.0
842.0
41.0
41.0
379.0
379.0
963.0
963.0
485.0
828.0
26.0
26.0
801.0
2.0
38.0
38.0
38.0
358.0
358.0
364.0
364.0
1.0
1.0
1.0
1.0
1.0
29.0
29.0
14.0
0.0
0.0
252.0
252.0
10.0
10.0
896.0
206.0
173.0
542.0
542.0
412.0
412.0
412.0
56.0
901.0
901.0
51.0
51.0
35.0
35.0
7.0
7.0
24.0
375.0
0.0
0.0
0.0
21.0
21.0
53.0
53.0
53.0
53.0
947.0
947.0
947.0
336.0
336.0
280.0
896.0
121.0
121.0
38.0
38.0
395.0
132.0
132.0
132.0
132.0
189.0
189.0
2.0
37.0
37.0
37.0
37.0
291.0
291.0
27.0
27.0
183.0
183.0
183.0
183.0
183.0
884.0
884.0
884.0
884.0
55.0
520.0
187.0
187.0
187.0
81.0
126.0
126.0
160.0
901.0
901.0
294.0
294.0
30.0
11.0
11.0
11.0
56.0
56.0
239.0
239.0
239.0
2.0
2.0
343.0
343.0
343.0
255.0
273.0
101.0
42.0
42.0
561.0
561.0
561.0
7.0
7.0
7.0
639.0
207.0
207.0
207.0
8.0
8.0
8.0
8.0
5.0
122.0
122.0
122.0
463.0
172.0
172.0
1.0
795.0
795.0
795.0
922.0
279.0
279.0
279.0
77.0
77.0
21.0
41.0
215.0
1.0
0.0
169.0
169.0
24.0
29.0
29.0
507.0
29.0
213.0
213.0
15.0
15.0
801.0
801.0
801.0
801.0
458.0
458.0
6.0
6.0
6.0
920.0
1.0
1.0
1.0
72.0
5.0
60.0
60.0
228.0
228.0
980.0
215.0
21.0
21.0
3.0
507.0
507.0
44.0
132.0
132.0
132.0
51.0
583.0
980.0
980.0
10.0
279.0
8.0
8.0
8.0
8.0
15.0
15.0
13.0
13.0
963.0
963.0
126.0
59.0
9.0
9.0
18.0
18.0
113.0
113.0
113.0
149.0
149.0
149.0
51.0
51.0
393.0
16.0
16.0
107.0
3.0
2.0
2.0
159.0
249.0
249.0
213.0
597.0
10.0
10.0
32.0
32.0
32.0
32.0
32.0
14.0
28.0
28.0
20.0
556.0
219.0
297.0
130.0
130.0
130.0
130.0
130.0
860.0
860.0
38.0
38.0
145.0
480.0
480.0
480.0
224.0
520.0
520.0
442.0
398.0
294.0
294.0
294.0
278.0
42.0
88.0
0.0
234.0
10.0
10.0
801.0
718.0
657.0
657.0
657.0
620.0
86.0
35.0
35.0
35.0
305.0
0.0
54.0
801.0
801.0
801.0
115.0
305.0
305.0
631.0
631.0
631.0
631.0
631.0
158.0
158.0
158.0
158.0
158.0
101.0
86.0
86.0
127.0
542.0
583.0
120.0
92.0
92.0
0.0
0.0
579.0
271.0
271.0
453.0
453.0
453.0
178.0
178.0
577.0
577.0
577.0
191.0
53.0
705.0
705.0
10.0
10.0
10.0
10.0
10.0
10.0
336.0
336.0
23.0
23.0
363.0
363.0
147.0
147.0
147.0
176.0
7.0
398.0
40.0
0.0
63.0
146.0
146.0
146.0
146.0
7.0
7.0
298.0
681.0
224.0
224.0
357.0
357.0
357.0
3.0
16.0
602.0
602.0
42.0
42.0
831.0
262.0
262.0
2.0
0.0
4.0
4.0
174.0
51.0
681.0
681.0
681.0
91.0
91.0
91.0
99.0
111.0
111.0
959.0
959.0
959.0
959.0
959.0
959.0
896.0
896.0
896.0
896.0
896.0
4.0
337.0
337.0
329.0
329.0
202.0
202.0
156.0
156.0
156.0
418.0
92.0
92.0
92.0
228.0
228.0
228.0
19.0
231.0
231.0
23.0
911.0
911.0
911.0
87.0
87.0
467.0
467.0
795.0
795.0
795.0
467.0
467.0
467.0
10.0
10.0
19.0
19.0
19.0
19.0
19.0
72.0
232.0
232.0
378.0
378.0
359.0
359.0
359.0
359.0
359.0
359.0
128.0
232.0
232.0
232.0
232.0
779.0
779.0
779.0
754.0
754.0
165.0
165.0
776.0
18.0
18.0
243.0
243.0
492.0
492.0
492.0
492.0
88.0
88.0
88.0
756.0
756.0
43.0
787.0
27.0
27.0
27.0
443.0
516.0
516.0
0.0
169.0
16.0
38.0
428.0
428.0
7.0
198.0
198.0
170.0
170.0
3.0
98.0
98.0
98.0
98.0
170.0
170.0
170.0
22.0
22.0
325.0
325.0
325.0
144.0
144.0
144.0
105.0
105.0
105.0
105.0
105.0
37.0
37.0
37.0
883.0
165.0
336.0
336.0
571.0
571.0
166.0
166.0
114.0
114.0
10.0
10.0
337.0
768.0
151.0
215.0
510.0
242.0
242.0
23.0
22.0
22.0
860.0
860.0
549.0
549.0
549.0
35.0
35.0
35.0
35.0
35.0
35.0
35.0
74.0
74.0
74.0
74.0
934.0
934.0
768.0
768.0
768.0
26.0
98.0
98.0
252.0
252.0
252.0
252.0
96.0
65.0
65.0
49.0
49.0
49.0
54.0
54.0
5.0
5.0
5.0
188.0
188.0
188.0
188.0
188.0
10.0
10.0
10.0
101.0
101.0
30.0
503.0
172.0
146.0
23.0
152.0
149.0
149.0
149.0
288.0
288.0
288.0
288.0
48.0
48.0
48.0
401.0
3.0
3.0
3.0
139.0
765.0
997.0
346.0
346.0
4.0
573.0
573.0
906.0
906.0
614.0
43.0
95.0
513.0
323.0
323.0
491.0
491.0
933.0
933.0
933.0
933.0
174.0
360.0
88.0
934.0
934.0
14.0
14.0
291.0
291.0
5.0
5.0
188.0
188.0
130.0
130.0
130.0
72.0
72.0
72.0
72.0
308.0
680.0
680.0
680.0
680.0
680.0
282.0
6.0
6.0
136.0
136.0
136.0
518.0
518.0
21.0
21.0
21.0
214.0
3.0
56.0
56.0
178.0
178.0
178.0
170.0
170.0
220.0
19.0
438.0
273.0
273.0
273.0
7.0
7.0
5.0
5.0
11.0
801.0
801.0
10.0
69.0
69.0
273.0
99.0
99.0
262.0
262.0
262.0
31.0
31.0
31.0
408.0
26.0
26.0
901.0
901.0
12.0
12.0
12.0
400.0
400.0
400.0
550.0
550.0
550.0
545.0
545.0
973.0
210.0
210.0
210.0
210.0
602.0
602.0
417.0
488.0
488.0
488.0
77.0
77.0
77.0
77.0
77.0
852.0
852.0
852.0
852.0
18.0
18.0
18.0
701.0
754.0
754.0
754.0
754.0
754.0
998.0
998.0
624.0
592.0
592.0
42.0
42.0
42.0
42.0
619.0
144.0
144.0
144.0
144.0
577.0
577.0
577.0
14.0
14.0
14.0
14.0
822.0
822.0
822.0
649.0
149.0
96.0
96.0
14.0
555.0
561.0
162.0
162.0
6.0
6.0
115.0
61.0
61.0
253.0
253.0
253.0
253.0
405.0
265.0
769.0
769.0
632.0
632.0
291.0
717.0
717.0
717.0
87.0
87.0
87.0
87.0
235.0
245.0
245.0
245.0
3.0
3.0
3.0
3.0
3.0
525.0
525.0
3.0
37.0
0.0
884.0
884.0
482.0
482.0
325.0
339.0
235.0
46.0
46.0
18.0
18.0
18.0
18.0
18.0
18.0
18.0
128.0
128.0
128.0
128.0
29.0
31.0
31.0
31.0
31.0
31.0
900.0
515.0
49.0
49.0
49.0
49.0
72.0
72.0
72.0
62.0
42.0
42.0
343.0
363.0
363.0
946.0
631.0
320.0
520.0
21.0
93.0
93.0
66.0
66.0
273.0
273.0
289.0
25.0
25.0
120.0
120.0
339.0
339.0
339.0
339.0
452.0
452.0
452.0
1.0
34.0
34.0
34.0
160.0
167.0
167.0
664.0
550.0
40.0
40.0
550.0
56.0
137.0
137.0
137.0
969.0
754.0
754.0
19.0
19.0
19.0
962.0
151.0
28.0
28.0
28.0
24.0
24.0
226.0
226.0
0.0
0.0
0.0
0.0
183.0
183.0
294.0
294.0
394.0
394.0
394.0
9.0
166.0
166.0
166.0
881.0
881.0
463.0
463.0
6.0
6.0
6.0
452.0
452.0
135.0
510.0
510.0
510.0
273.0
273.0
228.0
171.0
171.0
400.0
138.0
138.0
138.0
138.0
4.0
4.0
88.0
88.0
115.0
959.0
586.0
27.0
27.0
46.0
38.0
38.0
38.0
38.0
16.0
16.0
2.0
695.0
582.0
582.0
582.0
88.0
88.0
337.0
337.0
337.0
49.0
49.0
218.0
218.0
156.0
156.0
156.0
938.0
262.0
262.0
13.0
13.0
214.0
214.0
11.0
11.0
11.0
11.0
11.0
0.0
0.0
13.0
13.0
129.0
129.0
129.0
158.0
158.0
158.0
158.0
335.0
423.0
423.0
16.0
31.0
228.0
30.0
805.0
805.0
805.0
852.0
852.0
279.0
279.0
368.0
138.0
51.0
947.0
947.0
947.0
947.0
632.0
59.0
187.0
187.0
187.0
187.0
800.0
800.0
5.0
5.0
5.0
5.0
198.0
198.0
343.0
343.0
298.0
298.0
8.0
8.0
8.0
8.0
8.0
8.0
308.0
308.0
228.0
228.0
23.0
23.0
23.0
480.0
480.0
15.0
15.0
15.0
8.0
8.0
182.0
182.0
787.0
787.0
13.0
13.0
13.0
757.0
757.0
224.0
224.0
768.0
768.0
417.0
2.0
2.0
253.0
16.0
896.0
199.0
199.0
199.0
61.0
525.0
525.0
1.0
1.0
105.0
105.0
954.0
504.0
504.0
93.0
93.0
93.0
5.0
212.0
5.0
4.0
154.0
62.0
62.0
62.0
62.0
62.0
128.0
3.0
3.0
412.0
412.0
8.0
8.0
109.0
483.0
483.0
199.0
199.0
631.0
130.0
130.0
258.0
258.0
258.0
436.0
467.0
577.0
577.0
577.0
577.0
431.0
24.0
24.0
26.0
26.0
117.0
117.0
117.0
117.0
194.0
194.0
194.0
109.0
109.0
109.0
109.0
11.0
11.0
11.0
11.0
116.0
116.0
444.0
443.0
443.0
294.0
294.0
56.0
56.0
38.0
38.0
38.0
12.0
12.0
12.0
0.0
241.0
3.0
3.0
131.0
131.0
614.0
614.0
614.0
256.0
116.0
571.0
571.0
19.0
299.0
299.0
295.0
295.0
22.0
22.0
22.0
210.0
21.0
21.0
21.0
21.0
35.0
55.0
31.0
31.0
31.0
31.0
31.0
1.0
165.0
165.0
126.0
46.0
46.0
270.0
270.0
30.0
30.0
32.0
198.0
185.0
185.0
185.0
577.0
577.0
577.0
922.0
922.0
165.0
15.0
15.0
15.0
940.0
940.0
940.0
739.0
739.0
159.0
843.0
239.0
239.0
1.0
118.0
118.0
118.0
27.0
27.0
5.0
5.0
728.0
175.0
883.0
883.0
883.0
441.0
441.0
11.0
23.0
23.0
23.0
418.0
418.0
15.0
412.0
412.0
354.0
138.0
138.0
273.0
267.0
170.0
170.0
98.0
320.0
320.0
265.0
265.0
15.0
15.0
15.0
15.0
15.0
15.0
450.0
450.0
1.0
214.0
214.0
214.0
318.0
318.0
318.0
158.0
158.0
19.0
22.0
318.0
8.0
8.0
683.0
220.0
756.0
756.0
756.0
840.0
13.0
13.0
13.0
252.0
631.0
4.0
4.0
291.0
291.0
291.0
769.0
17.0
17.0
662.0
794.0
794.0
794.0
43.0
43.0
43.0
185.0
185.0
185.0
496.0
496.0
496.0
4.0
297.0
297.0
297.0
297.0
236.0
236.0
77.0
42.0
30.0
549.0
549.0
116.0
295.0
295.0
295.0
2.0
2.0
4.0
4.0
556.0
556.0
556.0
556.0
496.0
510.0
510.0
510.0
466.0
12.0
131.0
318.0
262.0
259.0
258.0
258.0
258.0
14.0
403.0
41.0
41.0
361.0
361.0
361.0
336.0
138.0
138.0
189.0
801.0
801.0
4.0
565.0
565.0
955.0
955.0
955.0
380.0
380.0
380.0
412.0
412.0
140.0
140.0
154.0
154.0
39.0
39.0
39.0
47.0
47.0
91.0
717.0
73.0
73.0
910.0
910.0
79.0
231.0
231.0
17.0
17.0
17.0
17.0
15.0
15.0
4.0
4.0
4.0
19.0
19.0
19.0
584.0
23.0
23.0
4.0
4.0
739.0
6.0
4.0
4.0
4.0
4.0
7.0
10.0
10.0
768.0
768.0
189.0
189.0
769.0
42.0
42.0
368.0
368.0
15.0
363.0
363.0
390.0
0.0
904.0
904.0
904.0
4.0
4.0
30.0
30.0
10.0
10.0
10.0
620.0
620.0
620.0
657.0
657.0
657.0
657.0
657.0
1.0
48.0
48.0
26.0
26.0
382.0
93.0
518.0
12.0
2.0
2.0
2.0
296.0
296.0
343.0
3.0
3.0
784.0
784.0
352.0
11.0
619.0
619.0
619.0
43.0
346.0
346.0
48.0
776.0
58.0
514.0
681.0
681.0
681.0
317.0
182.0
48.0
48.0
54.0
227.0
418.0
418.0
883.0
883.0
15.0
632.0
632.0
180.0
180.0
440.0
440.0
127.0
127.0
9.0
9.0
9.0
213.0
265.0
641.0
641.0
695.0
23.0
19.0
19.0
19.0
19.0
602.0
86.0
86.0
86.0
284.0
107.0
107.0
328.0
328.0
328.0
53.0
53.0
375.0
452.0
452.0
308.0
308.0
838.0
769.0
769.0
769.0
769.0
251.0
251.0
251.0
45.0
48.0
48.0
90.0
90.0
403.0
113.0
113.0
681.0
681.0
14.0
778.0
778.0
778.0
778.0
20.0
20.0
703.0
72.0
72.0
295.0
364.0
364.0
152.0
152.0
589.0
236.0
236.0
236.0
236.0
263.0
514.0
514.0
210.0
898.0
898.0
62.0
140.0
140.0
924.0
5.0
5.0
428.0
38.0
38.0
38.0
56.0
56.0
56.0
579.0
282.0
550.0
550.0
550.0
146.0
146.0
146.0
116.0
38.0
38.0
398.0
398.0
8.0
423.0
423.0
423.0
423.0
423.0
423.0
8.0
8.0
463.0
463.0
109.0
109.0
585.0
585.0
585.0
2.0
2.0
44.0
200.0
200.0
321.0
583.0
120.0
483.0
289.0
289.0
289.0
289.0
7.0
7.0
904.0
438.0
15.0
538.0
538.0
28.0
116.0
227.0
54.0
228.0
228.0
520.0
520.0
176.0
247.0
142.0
153.0
153.0
1.0
1.0
1.0
257.0
257.0
116.0
116.0
328.0
328.0
57.0
11.0
61.0
61.0
739.0
739.0
739.0
205.0
203.0
203.0
590.0
590.0
7.0
7.0
0.0
131.0
131.0
131.0
36.0
8.0
8.0
8.0
8.0
72.0
72.0
72.0
72.0
84.0
606.0
15.0
15.0
2.0
2.0
592.0
194.0
194.0
194.0
48.0
48.0
228.0
228.0
228.0
801.0
801.0
801.0
2.0
30.0
913.0
339.0
339.0
473.0
258.0
258.0
258.0
49.0
49.0
120.0
6.0
620.0
88.0
88.0
88.0
769.0
0.0
0.0
0.0
26.0
259.0
259.0
259.0
98.0
98.0
9.0
9.0
9.0
336.0
336.0
444.0
444.0
444.0
21.0
71.0
177.0
177.0
177.0
177.0
177.0
177.0
819.0
267.0
267.0
183.0
1.0
883.0
801.0
42.0
53.0
311.0
550.0
550.0
550.0
600.0
600.0
493.0
493.0
493.0
376.0
376.0
376.0
12.0
12.0
12.0
12.0
12.0
443.0
443.0
443.0
66.0
66.0
66.0
57.0
57.0
4.0
4.0
6.0
113.0
24.0
24.0
24.0
24.0
15.0
15.0
15.0
483.0
483.0
405.0
405.0
405.0
3.0
174.0
606.0
606.0
420.0
420.0
530.0
530.0
137.0
896.0
896.0
896.0
896.0
13.0
550.0
16.0
16.0
16.0
4.0
54.0
320.0
320.0
320.0
917.0
917.0
176.0
8.0
31.0
418.0
418.0
418.0
4.0
161.0
161.0
161.0
161.0
348.0
338.0
338.0
34.0
517.0
898.0
178.0
491.0
491.0
25.0
3.0
54.0
420.0
420.0
11.0
11.0
11.0
11.0
11.0
556.0
80.0
403.0
403.0
403.0
156.0
156.0
574.0
156.0
555.0
555.0
527.0
527.0
348.0
30.0
482.0
482.0
170.0
170.0
85.0
955.0
955.0
955.0
15.0
516.0
516.0
0.0
366.0
366.0
366.0
721.0
721.0
721.0
0.0
431.0
431.0
431.0
431.0
292.0
292.0
12.0
12.0
206.0
549.0
549.0
12.0
12.0
336.0
336.0
336.0
336.0
72.0
72.0
72.0
86.0
86.0
273.0
49.0
49.0
207.0
207.0
252.0
252.0
252.0
145.0
15.0
15.0
45.0
45.0
207.0
32.0
32.0
9.0
514.0
657.0
657.0
657.0
657.0
336.0
8.0
8.0
373.0
30.0
30.0
23.0
398.0
398.0
418.0
36.0
379.0
452.0
88.0
88.0
88.0
88.0
38.0
38.0
254.0
254.0
910.0
910.0
795.0
788.0
788.0
357.0
718.0
883.0
883.0
244.0
467.0
467.0
245.0
235.0
235.0
4.0
4.0
4.0
739.0
739.0
390.0
38.0
38.0
72.0
998.0
998.0
998.0
998.0
712.0
712.0
712.0
57.0
883.0
4.0
4.0
86.0
86.0
86.0
86.0
22.0
22.0
22.0
22.0
22.0
213.0
213.0
118.0
549.0
549.0
695.0
695.0
695.0
695.0
695.0
904.0
904.0
904.0
22.0
585.0
74.0
295.0
295.0
295.0
166.0
26.0
26.0
108.0
238.0
418.0
206.0
206.0
206.0
1.0
1.0
1.0
308.0
308.0
308.0
373.0
373.0
373.0
27.0
530.0
267.0
901.0
42.0
42.0
42.0
631.0
2.0
2.0
2.0
2.0
485.0
289.0
289.0
857.0
857.0
857.0
857.0
857.0
116.0
130.0
228.0
228.0
228.0
75.0
323.0
323.0
12.0
12.0
12.0
12.0
81.0
81.0
311.0
311.0
18.0
102.0
102.0
102.0
102.0
128.0
0.0
0.0
0.0
109.0
198.0
614.0
228.0
228.0
10.0
10.0
10.0
422.0
422.0
589.0
589.0
22.0
22.0
22.0
22.0
21.0
330.0
47.0
517.0
517.0
119.0
208.0
208.0
4.0
273.0
273.0
273.0
333.0
15.0
15.0
131.0
122.0
123.0
525.0
311.0
332.0
332.0
41.0
41.0
41.0
480.0
480.0
480.0
480.0
480.0
480.0
538.0
0.0
333.0
333.0
338.0
338.0
338.0
338.0
156.0
896.0
55.0
271.0
271.0
271.0
271.0
350.0
350.0
171.0
171.0
80.0
69.0
38.0
38.0
59.0
59.0
59.0
59.0
184.0
184.0
184.0
184.0
31.0
250.0
250.0
701.0
156.0
649.0
649.0
649.0
168.0
168.0
235.0
235.0
235.0
721.0
721.0
778.0
385.0
17.0
17.0
352.0
352.0
352.0
352.0
127.0
127.0
408.0
408.0
81.0
81.0
17.0
269.0
269.0
269.0
59.0
994.0
994.0
3.0
3.0
398.0
398.0
8.0
8.0
8.0
635.0
635.0
299.0
299.0
539.0
202.0
113.0
113.0
107.0
107.0
107.0
107.0
55.0
689.0
689.0
262.0
262.0
262.0
262.0
635.0
635.0
635.0
635.0
418.0
567.0
11.0
11.0
11.0
11.0
265.0
265.0
77.0
77.0
291.0
291.0
94.0
171.0
171.0
12.0
12.0
12.0
4.0
4.0
280.0
280.0
721.0
721.0
721.0
299.0
213.0
213.0
213.0
213.0
9.0
9.0
9.0
29.0
29.0
29.0
29.0
452.0
452.0
61.0
61.0
13.0
294.0
294.0
294.0
294.0
180.0
180.0
180.0
180.0
14.0
14.0
14.0
614.0
614.0
614.0
131.0
131.0
66.0
66.0
16.0
2.0
550.0
550.0
299.0
299.0
801.0
43.0
43.0
23.0
23.0
23.0
370.0
370.0
164.0
164.0
12.0
12.0
197.0
165.0
165.0
11.0
11.0
11.0
11.0
583.0
583.0
979.0
235.0
235.0
235.0
994.0
994.0
994.0
994.0
207.0
202.0
202.0
352.0
352.0
352.0
158.0
158.0
158.0
158.0
233.0
233.0
308.0
308.0
980.0
980.0
222.0
222.0
222.0
222.0
222.0
222.0
222.0
222.0
638.0
638.0
638.0
7.0
0.0
257.0
550.0
550.0
142.0
142.0
142.0
142.0
142.0
1.0
620.0
82.0
82.0
19.0
515.0
515.0
515.0
132.0
132.0
364.0
0.0
0.0
0.0
21.0
21.0
21.0
21.0
116.0
116.0
116.0
116.0
116.0
5.0
5.0
5.0
5.0
590.0
590.0
360.0
360.0
20.0
214.0
205.0
205.0
139.0
139.0
139.0
139.0
10.0
757.0
41.0
41.0
41.0
41.0
265.0
95.0
297.0
297.0
297.0
297.0
852.0
776.0
776.0
576.0
55.0
55.0
583.0
583.0
583.0
423.0
27.0
295.0
295.0
295.0
295.0
295.0
81.0
62.0
382.0
382.0
363.0
108.0
108.0
249.0
15.0
8.0
8.0
8.0
8.0
998.0
998.0
998.0
228.0
228.0
228.0
165.0
165.0
165.0
34.0
494.0
240.0
240.0
417.0
417.0
417.0
8.0
8.0
180.0
180.0
65.0
65.0
149.0
149.0
762.0
762.0
1.0
1.0
7.0
7.0
7.0
7.0
960.0
86.0
86.0
86.0
86.0
44.0
44.0
676.0
676.0
676.0
963.0
801.0
896.0
896.0
896.0
896.0
368.0
368.0
898.0
840.0
840.0
370.0
370.0
28.0
18.0
18.0
74.0
74.0
74.0
934.0
934.0
1.0
1.0
1.0
1.0
1.0
680.0
680.0
438.0
438.0
438.0
4.0
4.0
4.0
328.0
387.0
387.0
550.0
550.0
550.0
247.0
279.0
960.0
131.0
91.0
415.0
252.0
252.0
252.0
570.0
177.0
467.0
65.0
65.0
65.0
65.0
139.0
139.0
139.0
139.0
35.0
35.0
35.0
35.0
62.0
62.0
657.0
657.0
200.0
6.0
6.0
6.0
747.0
747.0
747.0
721.0
721.0
721.0
721.0
721.0
721.0
639.0
493.0
493.0
493.0
72.0
6.0
6.0
6.0
645.0
645.0
645.0
645.0
401.0
31.0
666.0
589.0
589.0
589.0
589.0
463.0
463.0
463.0
260.0
260.0
260.0
199.0
16.0
16.0
336.0
233.0
233.0
434.0
0.0
0.0
0.0
113.0
113.0
113.0
113.0
113.0
113.0
311.0
238.0
238.0
218.0
218.0
44.0
44.0
44.0
44.0
632.0
142.0
142.0
142.0
639.0
639.0
639.0
306.0
306.0
306.0
317.0
317.0
317.0
317.0
649.0
649.0
649.0
649.0
520.0
520.0
768.0
768.0
122.0
54.0
54.0
336.0
336.0
336.0
14.0
14.0
14.0
14.0
14.0
14.0
252.0
252.0
252.0
188.0
188.0
390.0
28.0
28.0
131.0
160.0
186.0
186.0
36.0
36.0
36.0
161.0
161.0
161.0
571.0
571.0
216.0
15.0
62.0
62.0
117.0
117.0
357.0
762.0
239.0
239.0
239.0
239.0
239.0
3.0
3.0
3.0
337.0
337.0
401.0
401.0
113.0
113.0
113.0
88.0
212.0
212.0
212.0
32.0
574.0
574.0
37.0
37.0
7.0
675.0
193.0
157.0
107.0
107.0
145.0
299.0
299.0
224.0
224.0
12.0
12.0
12.0
12.0
29.0
29.0
29.0
29.0
787.0
22.0
40.0
40.0
401.0
401.0
401.0
681.0
787.0
152.0
152.0
152.0
152.0
24.0
353.0
353.0
162.0
162.0
162.0
181.0
181.0
585.0
585.0
585.0
452.0
250.0
185.0
583.0
556.0
556.0
337.0
403.0
403.0
78.0
78.0
78.0
62.0
98.0
98.0
137.0
172.0
172.0
172.0
498.0
498.0
308.0
308.0
308.0
308.0
308.0
94.0
94.0
48.0
21.0
21.0
21.0
21.0
21.0
398.0
398.0
59.0
5.0
5.0
24.0
177.0
177.0
900.0
900.0
900.0
900.0
900.0
42.0
42.0
20.0
20.0
0.0
306.0
306.0
170.0
170.0
170.0
170.0
892.0
892.0
46.0
46.0
46.0
46.0
378.0
37.0
37.0
215.0
215.0
74.0
74.0
764.0
764.0
764.0
764.0
764.0
8.0
27.0
27.0
156.0
249.0
249.0
249.0
995.0
26.0
14.0
14.0
550.0
337.0
337.0
375.0
375.0
9.0
9.0
9.0
9.0
38.0
245.0
8.0
17.0
17.0
295.0
295.0
295.0
492.0
492.0
288.0
256.0
945.0
945.0
41.0
0.0
57.0
174.0
174.0
174.0
40.0
938.0
288.0
348.0
348.0
14.0
14.0
308.0
288.0
288.0
288.0
15.0
15.0
16.0
16.0
15.0
15.0
299.0
357.0
14.0
249.0
641.0
641.0
641.0
553.0
400.0
17.0
15.0
15.0
61.0
61.0
61.0
61.0
61.0
61.0
57.0
57.0
57.0
13.0
13.0
475.0
110.0
180.0
58.0
231.0
231.0
231.0
242.0
9.0
883.0
458.0
203.0
265.0
418.0
701.0
701.0
701.0
701.0
5.0
5.0
336.0
336.0
336.0
4.0
4.0
782.0
66.0
8.0
14.0
14.0
901.0
901.0
249.0
249.0
584.0
584.0
408.0
408.0
408.0
205.0
685.0
685.0
632.0
16.0
16.0
133.0
133.0
494.0
494.0
494.0
494.0
657.0
657.0
657.0
657.0
149.0
149.0
195.0
979.0
979.0
979.0
384.0
384.0
384.0
384.0
432.0
41.0
41.0
95.0
95.0
51.0
44.0
44.0
44.0
19.0
19.0
19.0
295.0
295.0
295.0
295.0
295.0
295.0
295.0
408.0
493.0
493.0
975.0
975.0
794.0
794.0
794.0
794.0
794.0
794.0
590.0
590.0
91.0
91.0
91.0
91.0
91.0
542.0
542.0
542.0
7.0
7.0
21.0
21.0
1.0
11.0
11.0
2.0
16.0
449.0
449.0
449.0
10.0
419.0
3.0
3.0
377.0
377.0
34.0
34.0
509.0
976.0
115.0
115.0
66.0
66.0
130.0
51.0
28.0
28.0
43.0
639.0
639.0
639.0
17.0
3.0
329.0
418.0
412.0
412.0
412.0
508.0
508.0
508.0
508.0
21.0
21.0
963.0
963.0
963.0
963.0
963.0
963.0
480.0
165.0
165.0
452.0
15.0
15.0
15.0
171.0
88.0
13.0
294.0
294.0
4.0
4.0
218.0
681.0
681.0
10.0
144.0
92.0
27.0
48.0
48.0
48.0
13.0
418.0
418.0
418.0
418.0
520.0
520.0
520.0
520.0
73.0
73.0
73.0
3.0
3.0
98.0
98.0
98.0
73.0
201.0
201.0
502.0
32.0
32.0
32.0
519.0
519.0
519.0
519.0
194.0
194.0
16.0
66.0
66.0
549.0
549.0
116.0
116.0
116.0
206.0
428.0
467.0
467.0
484.0
683.0
115.0
156.0
156.0
272.0
272.0
703.0
703.0
703.0
703.0
196.0
196.0
196.0
196.0
23.0
23.0
38.0
38.0
38.0
38.0
21.0
21.0
31.0
47.0
607.0
607.0
607.0
607.0
607.0
108.0
108.0
259.0
259.0
259.0
239.0
224.0
224.0
224.0
222.0
222.0
222.0
13.0
463.0
463.0
455.0
159.0
3.0
26.0
54.0
54.0
20.0
20.0
20.0
42.0
1.0
243.0
243.0
100.0
47.0
59.0
59.0
59.0
225.0
523.0
523.0
523.0
328.0
901.0
901.0
482.0
16.0
64.0
64.0
64.0
64.0
64.0
64.0
413.0
14.0
16.0
375.0
115.0
180.0
463.0
556.0
556.0
556.0
65.0
0.0
0.0
0.0
188.0
188.0
291.0
291.0
884.0
22.0
979.0
979.0
979.0
979.0
620.0
620.0
14.0
645.0
645.0
645.0
338.0
338.0
338.0
4.0
4.0
4.0
88.0
88.0
198.0
198.0
198.0
135.0
135.0
212.0
212.0
3.0
3.0
3.0
3.0
631.0
631.0
0.0
0.0
0.0
0.0
0.0
65.0
65.0
65.0
65.0
51.0
51.0
51.0
51.0
51.0
92.0
206.0
336.0
336.0
336.0
518.0
680.0
680.0
240.0
240.0
240.0
25.0
3.0
3.0
3.0
543.0
557.0
599.0
211.0
211.0
211.0
211.0
124.0
880.0
880.0
880.0
41.0
41.0
814.0
814.0
728.0
262.0
364.0
99.0
99.0
136.0
136.0
136.0
31.0
31.0
31.0
31.0
801.0
801.0
801.0
801.0
801.0
801.0
180.0
180.0
180.0
180.0
180.0
1.0
1.0
72.0
253.0
77.0
77.0
77.0
77.0
77.0
1.0
1.0
51.0
51.0
455.0
455.0
455.0
201.0
445.0
445.0
520.0
520.0
520.0
649.0
649.0
17.0
84.0
822.0
201.0
201.0
871.0
871.0
871.0
871.0
253.0
253.0
22.0
135.0
532.0
532.0
532.0
801.0
801.0
801.0
14.0
14.0
131.0
131.0
98.0
98.0
98.0
2.0
166.0
166.0
276.0
276.0
467.0
467.0
467.0
467.0
395.0
395.0
395.0
822.0
41.0
41.0
41.0
23.0
23.0
361.0
4.0
4.0
180.0
180.0
72.0
72.0
36.0
36.0
36.0
36.0
66.0
66.0
998.0
998.0
685.0
685.0
33.0
443.0
4.0
852.0
384.0
259.0
469.0
200.0
200.0
200.0
200.0
55.0
55.0
515.0
614.0
614.0
614.0
614.0
59.0
33.0
33.0
199.0
199.0
199.0
199.0
22.0
22.0
106.0
106.0
106.0
106.0
264.0
810.0
810.0
384.0
384.0
519.0
519.0
235.0
235.0
235.0
235.0
0.0
0.0
187.0
27.0
1.0
8.0
370.0
259.0
259.0
200.0
200.0
451.0
149.0
130.0
130.0
130.0
130.0
656.0
656.0
656.0
8.0
8.0
8.0
166.0
166.0
980.0
980.0
980.0
980.0
980.0
377.0
377.0
377.0
178.0
22.0
12.0
337.0
337.0
337.0
24.0
24.0
262.0
28.0
641.0
92.0
15.0
15.0
25.0
25.0
54.0
54.0
54.0
273.0
273.0
273.0
273.0
11.0
11.0
11.0
11.0
37.0
46.0
777.0
777.0
777.0
73.0
73.0
73.0
73.0
11.0
116.0
5.0
5.0
27.0
51.0
51.0
188.0
188.0
146.0
146.0
41.0
41.0
135.0
0.0
0.0
0.0
321.0
321.0
321.0
810.0
810.0
173.0
173.0
173.0
657.0
657.0
292.0
292.0
3.0
3.0
412.0
412.0
412.0
412.0
81.0
245.0
245.0
323.0
550.0
550.0
550.0
514.0
247.0
2.0
2.0
199.0
199.0
199.0
249.0
17.0
583.0
583.0
583.0
583.0
311.0
378.0
40.0
40.0
40.0
43.0
63.0
142.0
142.0
142.0
432.0
432.0
10.0
10.0
253.0
16.0
115.0
48.0
8.0
128.0
128.0
553.0
553.0
349.0
56.0
66.0
66.0
19.0
337.0
337.0
337.0
137.0
137.0
19.0
19.0
4.0
4.0
4.0
9.0
9.0
77.0
211.0
211.0
543.0
382.0
382.0
382.0
382.0
600.0
600.0
343.0
343.0
5.0
491.0
491.0
136.0
39.0
82.0
82.0
787.0
787.0
787.0
516.0
13.0
13.0
13.0
298.0
298.0
955.0
955.0
955.0
955.0
74.0
74.0
152.0
152.0
152.0
152.0
298.0
298.0
194.0
59.0
59.0
880.0
880.0
442.0
442.0
978.0
978.0
978.0
978.0
405.0
405.0
405.0
801.0
801.0
5.0
5.0
22.0
641.0
641.0
398.0
398.0
339.0
15.0
15.0
234.0
234.0
93.0
93.0
117.0
117.0
117.0
117.0
40.0
12.0
12.0
642.0
642.0
57.0
10.0
10.0
631.0
631.0
212.0
212.0
253.0
20.0
337.0
703.0
455.0
455.0
235.0
36.0
140.0
787.0
978.0
616.0
616.0
228.0
228.0
15.0
15.0
15.0
2.0
2.0
2.0
781.0
781.0
781.0
781.0
136.0
0.0
1.0
1.0
1.0
357.0
48.0
48.0
225.0
418.0
418.0
418.0
418.0
418.0
436.0
801.0
801.0
801.0
563.0
228.0
228.0
228.0
228.0
27.0
95.0
95.0
95.0
107.0
375.0
199.0
550.0
550.0
16.0
5.0
5.0
5.0
256.0
256.0
256.0
256.0
484.0
484.0
591.0
14.0
14.0
452.0
94.0
206.0
206.0
399.0
2.0
911.0
364.0
364.0
681.0
681.0
116.0
210.0
442.0
442.0
12.0
121.0
160.0
160.0
160.0
843.0
843.0
37.0
883.0
883.0
36.0
36.0
36.0
36.0
494.0
494.0
494.0
5.0
681.0
681.0
922.0
922.0
309.0
309.0
113.0
113.0
113.0
453.0
453.0
453.0
116.0
458.0
408.0
408.0
26.0
26.0
140.0
300.0
100.0
100.0
361.0
353.0
353.0
955.0
359.0
162.0
162.0
92.0
19.0
65.0
65.0
65.0
65.0
65.0
199.0
8.0
336.0
88.0
88.0
88.0
88.0
408.0
408.0
408.0
65.0
65.0
65.0
253.0
253.0
320.0
320.0
308.0
308.0
308.0
308.0
308.0
257.0
57.0
57.0
9.0
130.0
130.0
130.0
130.0
883.0
883.0
883.0
883.0
651.0
651.0
651.0
207.0
98.0
98.0
739.0
739.0
320.0
117.0
6.0
6.0
6.0
16.0
16.0
16.0
88.0
88.0
445.0
592.0
5.0
5.0
343.0
343.0
343.0
343.0
343.0
343.0
343.0
343.0
248.0
248.0
857.0
162.0
525.0
525.0
721.0
398.0
771.0
214.0
214.0
2.0
41.0
41.0
41.0
366.0
366.0
366.0
3.0
55.0
55.0
55.0
55.0
55.0
55.0
258.0
258.0
69.0
69.0
131.0
27.0
147.0
282.0
282.0
282.0
282.0
282.0
282.0
122.0
122.0
666.0
666.0
15.0
236.0
236.0
236.0
236.0
236.0
236.0
442.0
442.0
442.0
442.0
442.0
12.0
12.0
12.0
12.0
12.0
370.0
370.0
378.0
955.0
955.0
955.0
955.0
884.0
884.0
302.0
332.0
332.0
180.0
180.0
631.0
631.0
384.0
384.0
384.0
384.0
113.0
113.0
113.0
113.0
113.0
113.0
101.0
101.0
101.0
101.0
16.0
206.0
206.0
7.0
7.0
253.0
253.0
253.0
236.0
236.0
236.0
236.0
376.0
376.0
11.0
11.0
294.0
294.0
294.0
473.0
473.0
122.0
122.0
299.0
299.0
139.0
139.0
403.0
176.0
176.0
176.0
917.0
917.0
917.0
348.0
348.0
235.0
154.0
46.0
46.0
137.0
137.0
74.0
74.0
171.0
171.0
171.0
458.0
291.0
291.0
291.0
311.0
311.0
311.0
290.0
290.0
69.0
69.0
69.0
69.0
484.0
484.0
978.0
614.0
614.0
115.0
607.0
607.0
295.0
378.0
378.0
308.0
308.0
88.0
88.0
88.0
592.0
185.0
635.0
177.0
177.0
177.0
38.0
38.0
38.0
4.0
2.0
2.0
34.0
238.0
259.0
259.0
259.0
5.0
136.0
4.0
4.0
4.0
4.0
4.0
0.0
318.0
318.0
166.0
478.0
418.0
418.0
418.0
239.0
239.0
48.0
48.0
48.0
25.0
25.0
271.0
271.0
271.0
117.0
117.0
480.0
480.0
247.0
247.0
273.0
128.0
418.0
418.0
418.0
210.0
787.0
787.0
115.0
115.0
115.0
914.0
914.0
114.0
114.0
543.0
543.0
401.0
896.0
896.0
2.0
239.0
239.0
0.0
0.0
994.0
181.0
181.0
54.0
458.0
458.0
458.0
48.0
48.0
48.0
62.0
131.0
131.0
131.0
131.0
343.0
343.0
13.0
122.0
771.0
174.0
174.0
174.0
128.0
135.0
135.0
456.0
456.0
456.0
4.0
115.0
44.0
44.0
44.0
49.0
105.0
164.0
164.0
48.0
128.0
52.0
52.0
52.0
945.0
945.0
0.0
0.0
0.0
235.0
235.0
235.0
259.0
165.0
165.0
101.0
665.0
549.0
549.0
549.0
549.0
297.0
238.0
236.0
689.0
689.0
7.0
7.0
7.0
10.0
105.0
502.0
19.0
843.0
843.0
180.0
53.0
216.0
216.0
149.0
189.0
189.0
933.0
933.0
55.0
55.0
62.0
62.0
14.0
14.0
418.0
418.0
418.0
657.0
1.0
1.0
1.0
253.0
416.0
416.0
416.0
368.0
151.0
151.0
116.0
188.0
188.0
188.0
188.0
348.0
125.0
189.0
189.0
18.0
18.0
18.0
27.0
27.0
27.0
171.0
142.0
419.0
419.0
419.0
589.0
589.0
589.0
124.0
51.0
59.0
4.0
2.0
2.0
24.0
102.0
180.0
180.0
31.0
227.0
227.0
227.0
423.0
423.0
168.0
168.0
6.0
249.0
249.0
249.0
249.0
249.0
607.0
607.0
607.0
607.0
680.0
0.0
0.0
0.0
520.0
520.0
54.0
54.0
378.0
378.0
451.0
451.0
901.0
901.0
19.0
19.0
0.0
31.0
31.0
447.0
247.0
247.0
247.0
247.0
928.0
928.0
110.0
110.0
110.0
639.0
701.0
701.0
701.0
3.0
3.0
438.0
252.0
252.0
252.0
201.0
49.0
49.0
57.0
57.0
57.0
299.0
299.0
299.0
299.0
0.0
0.0
922.0
978.0
12.0
12.0
12.0
86.0
86.0
86.0
86.0
616.0
616.0
14.0
340.0
340.0
340.0
719.0
719.0
12.0
14.0
14.0
14.0
177.0
559.0
559.0
13.0
13.0
13.0
13.0
13.0
198.0
198.0
198.0
15.0
15.0
15.0
59.0
59.0
51.0
295.0
165.0
90.0
90.0
90.0
90.0
201.0
201.0
25.0
436.0
97.0
97.0
97.0
97.0
898.0
347.0
347.0
86.0
649.0
649.0
632.0
632.0
239.0
239.0
0.0
0.0
0.0
959.0
959.0
959.0
416.0
416.0
357.0
357.0
86.0
86.0
86.0
86.0
86.0
65.0
771.0
771.0
771.0
771.0
124.0
115.0
19.0
19.0
680.0
92.0
92.0
77.0
55.0
55.0
701.0
701.0
6.0
931.0
405.0
150.0
150.0
2.0
2.0
2.0
26.0
26.0
695.0
695.0
695.0
20.0
74.0
74.0
74.0
151.0
208.0
208.0
745.0
61.0
475.0
475.0
475.0
31.0
193.0
193.0
398.0
592.0
838.0
838.0
2.0
2.0
2.0
413.0
197.0
197.0
900.0
900.0
41.0
596.0
109.0
109.0
202.0
442.0
8.0
8.0
491.0
1.0
230.0
230.0
464.0
23.0
23.0
23.0
151.0
151.0
151.0
72.0
680.0
680.0
680.0
680.0
680.0
801.0
801.0
24.0
384.0
384.0
384.0
14.0
363.0
75.0
75.0
491.0
491.0
17.0
17.0
317.0
4.0
4.0
4.0
9.0
9.0
9.0
9.0
9.0
116.0
156.0
156.0
0.0
131.0
5.0
683.0
370.0
370.0
165.0
165.0
165.0
165.0
254.0
2.0
2.0
896.0
896.0
896.0
896.0
896.0
228.0
323.0
34.0
95.0
272.0
272.0
272.0
517.0
76.0
76.0
76.0
76.0
76.0
65.0
65.0
65.0
675.0
675.0
771.0
771.0
0.0
0.0
0.0
0.0
813.0
92.0
92.0
92.0
409.0
801.0
801.0
51.0
51.0
245.0
245.0
245.0
98.0
98.0
281.0
695.0
695.0
47.0
47.0
279.0
279.0
21.0
102.0
363.0
363.0
31.0
39.0
8.0
8.0
8.0
8.0
259.0
6.0
6.0
31.0
31.0
31.0
464.0
695.0
695.0
1.0
1.0
1.0
843.0
843.0
843.0
843.0
828.0
828.0
252.0
428.0
11.0
11.0
6.0
6.0
335.0
335.0
335.0
335.0
8.0
8.0
8.0
619.0
619.0
509.0
101.0
101.0
48.0
48.0
514.0
514.0
393.0
164.0
31.0
199.0
199.0
17.0
17.0
17.0
17.0
36.0
36.0
114.0
114.0
590.0
590.0
278.0
278.0
161.0
0.0
0.0
0.0
32.0
122.0
122.0
586.0
586.0
454.0
31.0
17.0
140.0
4.0
4.0
103.0
103.0
103.0
412.0
108.0
22.0
680.0
26.0
403.0
403.0
51.0
51.0
263.0
263.0
263.0
2.0
2.0
2.0
2.0
592.0
592.0
592.0
592.0
478.0
43.0
76.0
76.0
61.0
61.0
61.0
61.0
61.0
61.0
516.0
516.0
614.0
614.0
614.0
452.0
525.0
553.0
17.0
249.0
206.0
115.0
115.0
115.0
82.0
954.0
954.0
4.0
934.0
934.0
67.0
67.0
701.0
701.0
701.0
11.0
15.0
852.0
72.0
72.0
72.0
440.0
167.0
167.0
167.0
207.0
207.0
51.0
51.0
98.0
98.0
258.0
258.0
258.0
258.0
258.0
945.0
442.0
442.0
442.0
442.0
14.0
14.0
363.0
81.0
173.0
173.0
17.0
17.0
17.0
17.0
308.0
308.0
130.0
130.0
62.0
62.0
62.0
5.0
5.0
67.0
67.0
67.0
67.0
67.0
227.0
3.0
3.0
3.0
3.0
3.0
962.0
703.0
769.0
769.0
769.0
11.0
11.0
4.0
69.0
69.0
160.0
235.0
235.0
11.0
47.0
205.0
205.0
25.0
25.0
4.0
234.0
234.0
567.0
567.0
43.0
43.0
43.0
43.0
291.0
250.0
250.0
703.0
703.0
0.0
0.0
8.0
483.0
483.0
22.0
22.0
22.0
212.0
212.0
140.0
2.0
2.0
2.0
2.0
33.0
33.0
510.0
2.0
62.0
62.0
6.0
6.0
6.0
4.0
51.0
754.0
754.0
754.0
754.0
754.0
338.0
338.0
14.0
125.0
125.0
65.0
65.0
65.0
62.0
62.0
762.0
0.0
131.0
131.0
24.0
0.0
0.0
0.0
191.0
191.0
191.0
631.0
211.0
211.0
211.0
65.0
65.0
469.0
99.0
199.0
199.0
199.0
199.0
129.0
129.0
401.0
401.0
401.0
401.0
42.0
42.0
683.0
683.0
343.0
343.0
343.0
43.0
43.0
43.0
43.0
339.0
339.0
419.0
419.0
419.0
419.0
278.0
278.0
278.0
243.0
243.0
243.0
4.0
4.0
754.0
288.0
288.0
288.0
166.0
166.0
325.0
325.0
128.0
502.0
5.0
171.0
171.0
5.0
5.0
23.0
531.0
531.0
531.0
88.0
387.0
229.0
621.0
621.0
621.0
253.0
253.0
335.0
335.0
335.0
335.0
335.0
335.0
8.0
247.0
247.0
11.0
288.0
288.0
217.0
217.0
428.0
62.0
38.0
38.0
38.0
352.0
52.0
52.0
52.0
110.0
29.0
29.0
423.0
423.0
16.0
641.0
641.0
641.0
641.0
36.0
36.0
36.0
31.0
956.0
883.0
883.0
883.0
883.0
883.0
883.0
47.0
137.0
449.0
449.0
449.0
635.0
635.0
635.0
49.0
717.0
717.0
717.0
31.0
31.0
31.0
31.0
31.0
340.0
0.0
279.0
279.0
279.0
635.0
635.0
795.0
21.0
229.0
32.0
32.0
278.0
769.0
769.0
769.0
769.0
136.0
136.0
48.0
894.0
894.0
894.0
236.0
236.0
198.0
130.0
94.0
94.0
94.0
645.0
645.0
645.0
22.0
22.0
22.0
104.0
104.0
104.0
104.0
104.0
199.0
199.0
112.0
112.0
112.0
112.0
21.0
590.0
469.0
469.0
469.0
246.0
246.0
408.0
116.0
337.0
184.0
92.0
92.0
4.0
156.0
156.0
44.0
56.0
56.0
56.0
56.0
12.0
12.0
12.0
105.0
55.0
55.0
55.0
34.0
34.0
788.0
17.0
17.0
128.0
128.0
12.0
15.0
15.0
443.0
443.0
443.0
7.0
7.0
7.0
7.0
152.0
152.0
769.0
769.0
117.0
117.0
769.0
769.0
58.0
416.0
416.0
416.0
416.0
769.0
769.0
39.0
39.0
39.0
37.0
460.0
681.0
681.0
158.0
292.0
28.0
12.0
838.0
838.0
253.0
945.0
959.0
48.0
17.0
17.0
4.0
4.0
4.0
4.0
90.0
156.0
978.0
978.0
176.0
176.0
176.0
74.0
74.0
182.0
182.0
31.0
571.0
227.0
407.0
215.0
215.0
215.0
21.0
21.0
21.0
21.0
515.0
901.0
122.0
308.0
308.0
5.0
43.0
0.0
0.0
0.0
0.0
0.0
621.0
621.0
621.0
621.0
494.0
494.0
494.0
11.0
11.0
11.0
689.0
689.0
3.0
3.0
3.0
173.0
130.0
130.0
130.0
336.0
336.0
664.0
664.0
795.0
795.0
5.0
5.0
703.0
703.0
703.0
265.0
265.0
265.0
680.0
680.0
883.0
883.0
883.0
452.0
4.0
4.0
189.0
156.0
86.0
86.0
86.0
86.0
86.0
55.0
264.0
264.0
591.0
591.0
591.0
591.0
145.0
45.0
45.0
695.0
213.0
213.0
213.0
213.0
48.0
801.0
801.0
801.0
801.0
801.0
247.0
247.0
247.0
995.0
995.0
34.0
162.0
162.0
162.0
632.0
378.0
300.0
117.0
117.0
580.0
580.0
257.0
456.0
456.0
412.0
102.0
102.0
805.0
558.0
558.0
60.0
60.0
119.0
279.0
279.0
279.0
279.0
963.0
80.0
28.0
28.0
28.0
25.0
25.0
741.0
741.0
741.0
5.0
631.0
631.0
631.0
631.0
631.0
631.0
66.0
66.0
9.0
116.0
4.0
27.0
227.0
227.0
227.0
2.0
2.0
2.0
4.0
4.0
4.0
4.0
348.0
247.0
162.0
162.0
162.0
115.0
220.0
220.0
34.0
34.0
34.0
852.0
852.0
852.0
6.0
216.0
216.0
216.0
500.0
23.0
23.0
23.0
66.0
176.0
4.0
0.0
398.0
398.0
131.0
131.0
131.0
131.0
539.0
539.0
539.0
903.0
903.0
903.0
278.0
278.0
113.0
222.0
25.0
25.0
25.0
15.0
15.0
15.0
15.0
15.0
813.0
600.0
600.0
600.0
98.0
98.0
98.0
98.0
98.0
319.0
319.0
319.0
121.0
121.0
121.0
121.0
579.0
579.0
54.0
0.0
0.0
480.0
298.0
298.0
641.0
641.0
641.0
641.0
938.0
938.0
729.0
729.0
118.0
118.0
525.0
525.0
321.0
321.0
5.0
5.0
5.0
5.0
657.0
217.0
217.0
860.0
860.0
252.0
278.0
218.0
218.0
218.0
43.0
43.0
168.0
168.0
168.0
168.0
299.0
205.0
205.0
639.0
227.0
201.0
464.0
538.0
538.0
538.0
538.0
538.0
538.0
115.0
115.0
0.0
922.0
922.0
922.0
308.0
1.0
1.0
79.0
79.0
79.0
79.0
79.0
79.0
337.0
337.0
525.0
525.0
525.0
493.0
493.0
33.0
165.0
118.0
118.0
118.0
118.0
118.0
118.0
118.0
118.0
2.0
2.0
32.0
32.0
32.0
32.0
453.0
453.0
590.0
590.0
396.0
396.0
396.0
5.0
5.0
22.0
22.0
22.0
22.0
226.0
852.0
852.0
852.0
494.0
3.0
3.0
267.0
267.0
92.0
92.0
6.0
201.0
201.0
201.0
337.0
18.0
18.0
12.0
12.0
12.0
12.0
195.0
721.0
555.0
555.0
555.0
504.0
0.0
0.0
0.0
543.0
543.0
543.0
294.0
294.0
194.0
503.0
503.0
503.0
503.0
850.0
11.0
11.0
32.0
19.0
19.0
19.0
256.0
256.0
6.0
33.0
33.0
556.0
556.0
95.0
398.0
11.0
0.0
635.0
89.0
226.0
228.0
228.0
228.0
228.0
41.0
191.0
276.0
276.0
276.0
2.0
2.0
107.0
107.0
53.0
53.0
960.0
431.0
431.0
131.0
131.0
131.0
550.0
228.0
108.0
108.0
20.0
20.0
125.0
125.0
123.0
292.0
664.0
664.0
664.0
44.0
82.0
82.0
82.0
82.0
82.0
82.0
82.0
282.0
282.0
681.0
681.0
681.0
681.0
681.0
102.0
956.0
956.0
98.0
87.0
87.0
87.0
14.0
171.0
171.0
171.0
171.0
3.0
3.0
3.0
262.0
262.0
226.0
146.0
160.0
390.0
390.0
620.0
213.0
213.0
549.0
549.0
549.0
549.0
112.0
193.0
7.0
7.0
7.0
896.0
247.0
247.0
247.0
522.0
92.0
92.0
92.0
92.0
8.0
299.0
7.0
597.0
597.0
553.0
80.0
80.0
80.0
703.0
703.0
577.0
577.0
288.0
273.0
273.0
273.0
60.0
72.0
72.0
72.0
72.0
49.0
49.0
108.0
946.0
946.0
946.0
149.0
149.0
510.0
510.0
696.0
620.0
620.0
620.0
200.0
200.0
200.0
11.0
15.0
66.0
182.0
182.0
11.0
4.0
621.0
621.0
621.0
621.0
324.0
914.0
914.0
914.0
662.0
15.0
235.0
22.0
22.0
46.0
46.0
843.0
42.0
347.0
347.0
347.0
347.0
591.0
591.0
78.0
78.0
21.0
21.0
2.0
109.0
2.0
2.0
2.0
2.0
71.0
71.0
71.0
549.0
549.0
549.0
549.0
549.0
549.0
242.0
680.0
680.0
296.0
348.0
348.0
198.0
172.0
69.0
69.0
54.0
641.0
641.0
120.0
120.0
120.0
88.0
88.0
88.0
778.0
778.0
778.0
778.0
11.0
11.0
302.0
302.0
21.0
21.0
127.0
88.0
8.0
8.0
9.0
9.0
896.0
31.0
31.0
0.0
115.0
115.0
11.0
11.0
11.0
297.0
297.0
297.0
67.0
463.0
39.0
39.0
39.0
249.0
0.0
0.0
0.0
0.0
74.0
711.0
711.0
53.0
66.0
66.0
852.0
852.0
852.0
852.0
852.0
852.0
852.0
852.0
790.0
416.0
202.0
202.0
77.0
235.0
235.0
235.0
235.0
235.0
235.0
493.0
493.0
518.0
518.0
518.0
518.0
94.0
94.0
94.0
65.0
65.0
65.0
65.0
65.0
265.0
265.0
265.0
602.0
602.0
979.0
2.0
2.0
0.0
0.0
0.0
136.0
136.0
136.0
74.0
74.0
74.0
31.0
220.0
220.0
220.0
32.0
32.0
32.0
208.0
400.0
400.0
563.0
320.0
320.0
320.0
947.0
22.0
22.0
0.0
0.0
805.0
40.0
962.0
962.0
962.0
962.0
962.0
13.0
13.0
166.0
166.0
31.0
756.0
756.0
93.0
93.0
418.0
418.0
60.0
60.0
73.0
73.0
768.0
496.0
5.0
219.0
219.0
219.0
219.0
219.0
332.0
169.0
145.0
145.0
347.0
347.0
295.0
638.0
589.0
55.0
348.0
348.0
6.0
6.0
6.0
167.0
167.0
167.0
167.0
420.0
420.0
33.0
956.0
956.0
956.0
978.0
978.0
978.0
224.0
910.0
910.0
910.0
10.0
10.0
10.0
10.0
10.0
475.0
475.0
475.0
156.0
156.0
948.0
948.0
948.0
4.0
160.0
17.0
17.0
765.0
28.0
28.0
28.0
28.0
416.0
416.0
308.0
235.0
235.0
375.0
368.0
43.0
43.0
43.0
269.0
65.0
503.0
503.0
169.0
620.0
297.0
765.0
813.0
813.0
133.0
900.0
801.0
561.0
1.0
1.0
538.0
538.0
538.0
84.0
567.0
567.0
567.0
165.0
165.0
165.0
59.0
883.0
516.0
516.0
27.0
27.0
27.0
398.0
398.0
77.0
77.0
983.0
983.0
128.0
162.0
162.0
107.0
116.0
186.0
0.0
0.0
583.0
0.0
0.0
0.0
12.0
12.0
947.0
63.0
26.0
26.0
81.0
81.0
830.0
54.0
54.0
54.0
54.0
948.0
145.0
308.0
308.0
308.0
308.0
236.0
3.0
217.0
217.0
10.0
10.0
0.0
0.0
0.0
0.0
711.0
23.0
23.0
106.0
106.0
79.0
79.0
79.0
516.0
516.0
16.0
540.0
540.0
222.0
222.0
222.0
51.0
136.0
31.0
211.0
739.0
739.0
858.0
4.0
4.0
4.0
49.0
8.0
938.0
938.0
938.0
33.0
54.0
54.0
54.0
54.0
360.0
360.0
152.0
152.0
152.0
3.0
113.0
113.0
113.0
94.0
648.0
19.0
19.0
19.0
2.0
249.0
249.0
249.0
14.0
328.0
401.0
401.0
401.0
804.0
804.0
804.0
306.0
306.0
306.0
49.0
49.0
308.0
195.0
195.0
195.0
195.0
195.0
22.0
22.0
239.0
25.0
25.0
6.0
812.0
161.0
161.0
161.0
345.0
904.0
904.0
68.0
68.0
43.0
43.0
43.0
43.0
43.0
93.0
93.0
93.0
14.0
14.0
14.0
225.0
225.0
225.0
447.0
447.0
6.0
6.0
32.0
813.0
813.0
343.0
174.0
174.0
2.0
2.0
2.0
370.0
370.0
420.0
469.0
469.0
469.0
360.0
360.0
360.0
40.0
40.0
10.0
10.0
508.0
5.0
539.0
539.0
883.0
883.0
5.0
251.0
251.0
619.0
619.0
619.0
619.0
145.0
852.0
852.0
517.0
517.0
517.0
14.0
14.0
14.0
203.0
203.0
12.0
12.0
16.0
16.0
541.0
769.0
769.0
0.0
0.0
475.0
170.0
170.0
170.0
235.0
4.0
24.0
162.0
280.0
280.0
280.0
118.0
15.0
15.0
15.0
463.0
463.0
463.0
896.0
896.0
177.0
177.0
207.0
207.0
124.0
235.0
116.0
12.0
12.0
12.0
88.0
88.0
17.0
17.0
5.0
5.0
115.0
115.0
115.0
115.0
22.0
159.0
215.0
99.0
99.0
220.0
220.0
549.0
520.0
520.0
635.0
635.0
635.0
635.0
635.0
401.0
61.0
61.0
906.0
906.0
113.0
113.0
810.0
810.0
236.0
217.0
217.0
217.0
118.0
118.0
29.0
29.0
66.0
577.0
69.0
69.0
701.0
701.0
297.0
297.0
297.0
807.0
807.0
113.0
113.0
196.0
196.0
196.0
436.0
436.0
21.0
21.0
21.0
88.0
22.0
22.0
66.0
66.0
683.0
683.0
683.0
683.0
683.0
683.0
59.0
59.0
0.0
510.0
7.0
228.0
997.0
997.0
198.0
199.0
199.0
152.0
152.0
27.0
27.0
66.0
66.0
22.0
22.0
38.0
38.0
483.0
158.0
592.0
592.0
228.0
228.0
228.0
113.0
113.0
680.0
217.0
71.0
71.0
21.0
21.0
29.0
29.0
947.0
947.0
938.0
938.0
224.0
224.0
224.0
394.0
394.0
394.0
12.0
12.0
125.0
125.0
16.0
16.0
234.0
312.0
312.0
312.0
684.0
165.0
308.0
308.0
242.0
449.0
15.0
72.0
332.0
332.0
25.0
25.0
787.0
787.0
549.0
549.0
25.0
25.0
25.0
852.0
852.0
5.0
5.0
5.0
5.0
448.0
28.0
994.0
994.0
19.0
19.0
19.0
19.0
19.0
19.0
67.0
115.0
115.0
6.0
484.0
140.0
140.0
140.0
57.0
57.0
17.0
17.0
980.0
980.0
308.0
308.0
308.0
113.0
439.0
156.0
156.0
211.0
170.0
170.0
473.0
473.0
42.0
42.0
109.0
14.0
14.0
14.0
14.0
14.0
23.0
718.0
135.0
61.0
129.0
129.0
129.0
129.0
205.0
205.0
583.0
583.0
583.0
608.0
608.0
608.0
608.0
308.0
308.0
343.0
343.0
87.0
87.0
442.0
103.0
79.0
79.0
484.0
484.0
484.0
235.0
235.0
116.0
116.0
116.0
116.0
116.0
396.0
1.0
1.0
1.0
1.0
784.0
475.0
214.0
214.0
739.0
739.0
739.0
494.0
494.0
959.0
10.0
10.0
10.0
417.0
417.0
417.0
417.0
318.0
137.0
262.0
262.0
262.0
607.0
607.0
61.0
924.0
300.0
300.0
13.0
13.0
13.0
13.0
337.0
54.0
46.0
46.0
66.0
66.0
641.0
641.0
641.0
641.0
794.0
146.0
146.0
159.0
159.0
159.0
34.0
34.0
34.0
218.0
218.0
1.0
1.0
288.0
288.0
288.0
794.0
794.0
335.0
335.0
235.0
235.0
291.0
291.0
252.0
252.0
7.0
7.0
7.0
7.0
21.0
21.0
591.0
591.0
591.0
801.0
54.0
54.0
138.0
138.0
138.0
680.0
680.0
680.0
994.0
994.0
994.0
144.0
257.0
354.0
1.0
2.0
2.0
445.0
445.0
25.0
25.0
514.0
514.0
514.0
514.0
514.0
631.0
631.0
631.0
53.0
53.0
28.0
118.0
118.0
118.0
1.0
1.0
368.0
368.0
64.0
64.0
64.0
64.0
64.0
390.0
390.0
131.0
607.0
607.0
607.0
27.0
27.0
27.0
56.0
56.0
56.0
56.0
56.0
683.0
683.0
478.0
14.0
14.0
14.0
257.0
257.0
118.0
118.0
390.0
390.0
807.0
6.0
6.0
49.0
49.0
49.0
49.0
74.0
74.0
74.0
65.0
65.0
65.0
18.0
18.0
47.0
47.0
302.0
272.0
683.0
683.0
683.0
683.0
203.0
203.0
203.0
556.0
1.0
113.0
113.0
574.0
19.0
19.0
976.0
976.0
4.0
128.0
458.0
809.0
809.0
162.0
162.0
227.0
337.0
337.0
337.0
159.0
159.0
6.0
336.0
271.0
246.0
246.0
198.0
198.0
294.0
84.0
38.0
38.0
769.0
14.0
14.0
14.0
373.0
373.0
373.0
373.0
14.0
797.0
797.0
249.0
583.0
583.0
583.0
583.0
158.0
0.0
0.0
0.0
442.0
442.0
442.0
295.0
295.0
65.0
5.0
5.0
5.0
408.0
980.0
980.0
980.0
980.0
641.0
641.0
236.0
555.0
555.0
555.0
28.0
28.0
4.0
4.0
445.0
445.0
11.0
11.0
432.0
432.0
432.0
278.0
278.0
278.0
37.0
37.0
37.0
236.0
407.0
530.0
530.0
530.0
57.0
57.0
57.0
226.0
4.0
273.0
273.0
295.0
295.0
295.0
295.0
94.0
116.0
943.0
480.0
480.0
480.0
5.0
5.0
5.0
76.0
22.0
454.0
454.0
348.0
348.0
4.0
4.0
4.0
168.0
147.0
147.0
147.0
695.0
695.0
695.0
292.0
675.0
128.0
128.0
128.0
128.0
228.0
61.0
128.0
830.0
830.0
830.0
34.0
34.0
5.0
695.0
695.0
520.0
898.0
898.0
898.0
48.0
48.0
1.0
1.0
4.0
4.0
69.0
69.0
69.0
69.0
6.0
25.0
480.0
480.0
43.0
493.0
493.0
493.0
255.0
255.0
7.0
7.0
607.0
607.0
46.0
46.0
3.0
3.0
3.0
53.0
53.0
549.0
5.0
294.0
216.0
135.0
795.0
795.0
795.0
778.0
778.0
778.0
550.0
550.0
550.0
249.0
13.0
480.0
10.0
831.0
831.0
831.0
831.0
9.0
9.0
1.0
995.0
995.0
995.0
995.0
46.0
46.0
947.0
947.0
337.0
5.0
5.0
206.0
145.0
768.0
929.0
929.0
323.0
1.0
712.0
139.0
177.0
177.0
177.0
177.0
41.0
357.0
357.0
115.0
115.0
250.0
250.0
492.0
80.0
80.0
202.0
695.0
695.0
695.0
695.0
695.0
16.0
16.0
87.0
222.0
222.0
198.0
247.0
247.0
247.0
819.0
378.0
4.0
938.0
883.0
162.0
180.0
180.0
120.0
120.0
118.0
852.0
852.0
0.0
896.0
896.0
900.0
900.0
263.0
105.0
956.0
793.0
793.0
186.0
186.0
491.0
27.0
666.0
538.0
538.0
538.0
222.0
259.0
122.0
486.0
17.0
17.0
17.0
226.0
226.0
226.0
219.0
48.0
48.0
727.0
57.0
21.0
21.0
145.0
145.0
145.0
145.0
438.0
65.0
398.0
398.0
398.0
137.0
137.0
995.0
995.0
995.0
9.0
828.0
828.0
43.0
43.0
121.0
121.0
121.0
66.0
66.0
168.0
168.0
11.0
11.0
11.0
2.0
2.0
2.0
2.0
192.0
650.0
650.0
115.0
28.0
28.0
28.0
28.0
71.0
72.0
25.0
25.0
25.0
787.0
1.0
1.0
1.0
1.0
115.0
956.0
956.0
212.0
647.0
831.0
831.0
831.0
831.0
831.0
747.0
747.0
2.0
273.0
51.0
51.0
73.0
70.0
3.0
390.0
801.0
801.0
352.0
13.0
13.0
13.0
13.0
24.0
206.0
206.0
514.0
681.0
681.0
858.0
858.0
858.0
858.0
858.0
600.0
600.0
273.0
273.0
273.0
273.0
516.0
236.0
236.0
236.0
113.0
113.0
18.0
681.0
681.0
11.0
11.0
11.0
482.0
635.0
635.0
46.0
5.0
5.0
243.0
258.0
258.0
258.0
258.0
30.0
323.0
323.0
309.0
845.0
845.0
0.0
0.0
0.0
561.0
561.0
561.0
113.0
1.0
24.0
14.0
14.0
14.0
14.0
413.0
711.0
711.0
711.0
18.0
339.0
339.0
8.0
963.0
963.0
138.0
138.0
138.0
138.0
518.0
518.0
518.0
182.0
182.0
182.0
182.0
182.0
122.0
122.0
607.0
607.0
607.0
78.0
37.0
37.0
37.0
162.0
288.0
288.0
288.0
288.0
8.0
8.0
8.0
0.0
22.0
22.0
22.0
76.0
76.0
76.0
76.0
38.0
38.0
156.0
344.0
344.0
344.0
344.0
206.0
206.0
206.0
453.0
154.0
154.0
154.0
1.0
245.0
334.0
807.0
16.0
16.0
146.0
12.0
305.0
305.0
68.0
801.0
650.0
650.0
650.0
75.0
75.0
328.0
336.0
336.0
336.0
57.0
320.0
320.0
86.0
86.0
86.0
158.0
158.0
158.0
158.0
158.0
158.0
113.0
113.0
4.0
4.0
0.0
0.0
19.0
19.0
583.0
583.0
8.0
80.0
80.0
80.0
15.0
488.0
116.0
7.0
840.0
840.0
840.0
840.0
860.0
860.0
52.0
408.0
124.0
258.0
258.0
31.0
31.0
31.0
6.0
6.0
6.0
6.0
6.0
6.0
122.0
122.0
592.0
592.0
592.0
196.0
196.0
309.0
947.0
947.0
947.0
494.0
494.0
494.0
494.0
309.0
681.0
0.0
0.0
12.0
12.0
12.0
813.0
813.0
550.0
550.0
116.0
14.0
14.0
65.0
200.0
200.0
200.0
131.0
131.0
131.0
773.0
0.0
3.0
883.0
883.0
8.0
0.0
180.0
452.0
452.0
99.0
99.0
99.0
5.0
5.0
5.0
278.0
278.0
515.0
37.0
66.0
272.0
272.0
272.0
554.0
554.0
554.0
554.0
235.0
235.0
235.0
31.0
31.0
516.0
516.0
105.0
105.0
963.0
963.0
35.0
35.0
930.0
930.0
288.0
288.0
14.0
14.0
14.0
122.0
4.0
4.0
65.0
107.0
107.0
600.0
480.0
480.0
480.0
480.0
0.0
0.0
703.0
703.0
113.0
113.0
113.0
121.0
121.0
57.0
57.0
432.0
432.0
378.0
137.0
137.0
650.0
650.0
12.0
12.0
12.0
12.0
20.0
962.0
962.0
681.0
681.0
681.0
0.0
0.0
0.0
201.0
26.0
701.0
739.0
739.0
739.0
100.0
100.0
100.0
128.0
4.0
177.0
42.0
42.0
42.0
681.0
97.0
97.0
97.0
0.0
0.0
0.0
348.0
10.0
10.0
10.0
288.0
288.0
473.0
473.0
473.0
473.0
93.0
93.0
17.0
17.0
212.0
212.0
212.0
378.0
378.0
378.0
1.0
632.0
632.0
632.0
632.0
632.0
49.0
49.0
49.0
812.0
1.0
1.0
1.0
10.0
10.0
10.0
15.0
15.0
15.0
15.0
22.0
22.0
631.0
631.0
631.0
161.0
161.0
0.0
0.0
0.0
0.0
0.0
0.0
418.0
418.0
418.0
151.0
26.0
8.0
878.0
878.0
878.0
878.0
995.0
995.0
42.0
42.0
42.0
801.0
801.0
195.0
195.0
650.0
138.0
22.0
88.0
88.0
88.0
88.0
151.0
231.0
231.0
17.0
703.0
703.0
480.0
134.0
134.0
15.0
675.0
675.0
59.0
59.0
21.0
21.0
144.0
144.0
144.0
959.0
959.0
959.0
504.0
504.0
504.0
157.0
486.0
896.0
896.0
24.0
24.0
896.0
852.0
852.0
994.0
994.0
222.0
222.0
947.0
113.0
113.0
171.0
0.0
14.0
72.0
72.0
72.0
72.0
298.0
298.0
2.0
2.0
2.0
676.0
676.0
109.0
109.0
37.0
37.0
37.0
757.0
757.0
444.0
8.0
8.0
177.0
0.0
2.0
2.0
2.0
2.0
2.0
2.0
2.0
279.0
279.0
236.0
520.0
520.0
59.0
59.0
59.0
946.0
242.0
8.0
8.0
2.0
2.0
2.0
2.0
77.0
42.0
42.0
42.0
108.0
108.0
463.0
463.0
228.0
228.0
228.0
65.0
65.0
65.0
57.0
57.0
13.0
93.0
93.0
463.0
107.0
0.0
0.0
66.0
66.0
66.0
26.0
26.0
26.0
1.0
1.0
1.0
13.0
13.0
13.0
13.0
1.0
46.0
227.0
321.0
321.0
323.0
323.0
323.0
323.0
228.0
228.0
57.0
520.0
520.0
31.0
38.0
4.0
44.0
44.0
8.0
403.0
390.0
390.0
390.0
390.0
174.0
198.0
198.0
787.0
675.0
675.0
348.0
27.0
12.0
12.0
12.0
93.0
93.0
463.0
463.0
15.0
11.0
11.0
632.0
127.0
463.0
294.0
291.0
291.0
959.0
959.0
505.0
505.0
0.0
0.0
59.0
59.0
901.0
901.0
901.0
14.0
14.0
40.0
40.0
31.0
31.0
31.0
245.0
245.0
245.0
245.0
17.0
17.0
17.0
126.0
126.0
126.0
27.0
813.0
348.0
8.0
8.0
8.0
33.0
33.0
33.0
33.0
108.0
108.0
108.0
2.0
2.0
2.0
5.0
5.0
320.0
320.0
66.0
502.0
502.0
960.0
960.0
192.0
192.0
203.0
769.0
4.0
4.0
419.0
44.0
44.0
44.0
1.0
212.0
95.0
95.0
387.0
387.0
387.0
69.0
13.0
13.0
0.0
88.0
88.0
88.0
375.0
375.0
38.0
38.0
904.0
88.0
161.0
161.0
415.0
3.0
203.0
997.0
997.0
40.0
40.0
208.0
208.0
165.0
165.0
165.0
165.0
82.0
82.0
55.0
55.0
32.0
32.0
32.0
32.0
108.0
108.0
108.0
841.0
841.0
592.0
62.0
62.0
62.0
228.0
173.0
173.0
173.0
173.0
173.0
3.0
28.0
28.0
28.0
28.0
178.0
178.0
480.0
52.0
784.0
784.0
784.0
234.0
234.0
234.0
302.0
747.0
69.0
69.0
69.0
69.0
295.0
701.0
701.0
701.0
227.0
227.0
227.0
151.0
486.0
896.0
896.0
896.0
48.0
48.0
105.0
105.0
17.0
11.0
11.0
11.0
55.0
55.0
227.0
227.0
227.0
253.0
253.0
253.0
253.0
180.0
116.0
116.0
116.0
267.0
267.0
267.0
769.0
769.0
983.0
983.0
8.0
8.0
8.0
8.0
156.0
442.0
302.0
641.0
3.0
3.0
771.0
771.0
770.0
770.0
284.0
284.0
284.0
17.0
48.0
78.0
78.0
78.0
346.0
346.0
346.0
346.0
122.0
3.0
3.0
278.0
278.0
278.0
278.0
278.0
278.0
332.0
532.0
532.0
532.0
532.0
532.0
111.0
49.0
49.0
108.0
108.0
35.0
489.0
489.0
489.0
489.0
116.0
116.0
116.0
116.0
3.0
3.0
3.0
3.0
171.0
171.0
171.0
171.0
171.0
363.0
252.0
252.0
28.0
28.0
28.0
28.0
28.0
900.0
666.0
666.0
666.0
262.0
357.0
357.0
10.0
10.0
3.0
3.0
29.0
29.0
449.0
449.0
199.0
199.0
583.0
278.0
278.0
278.0
684.0
684.0
684.0
33.0
33.0
33.0
33.0
25.0
107.0
107.0
45.0
12.0
408.0
61.0
243.0
234.0
234.0
299.0
151.0
151.0
151.0
549.0
549.0
549.0
549.0
549.0
46.0
401.0
401.0
401.0
401.0
467.0
858.0
858.0
577.0
577.0
577.0
263.0
263.0
121.0
121.0
121.0
62.0
913.0
228.0
228.0
178.0
262.0
262.0
262.0
75.0
75.0
76.0
59.0
59.0
59.0
467.0
467.0
308.0
308.0
308.0
510.0
510.0
510.0
166.0
166.0
819.0
819.0
819.0
376.0
21.0
4.0
4.0
28.0
680.0
680.0
680.0
37.0
37.0
556.0
15.0
37.0
467.0
93.0
93.0
93.0
959.0
959.0
945.0
945.0
76.0
76.0
382.0
382.0
382.0
122.0
66.0
66.0
66.0
211.0
378.0
176.0
176.0
176.0
963.0
963.0
813.0
813.0
813.0
8.0
8.0
507.0
507.0
507.0
281.0
281.0
111.0
102.0
696.0
696.0
80.0
339.0
657.0
2.0
199.0
199.0
338.0
338.0
338.0
338.0
21.0
9.0
9.0
338.0
338.0
518.0
518.0
60.0
514.0
390.0
739.0
666.0
666.0
666.0
98.0
98.0
98.0
458.0
458.0
922.0
537.0
537.0
537.0
537.0
249.0
20.0
245.0
245.0
309.0
309.0
672.0
672.0
672.0
138.0
15.0
15.0
15.0
35.0
35.0
44.0
44.0
44.0
379.0
768.0
153.0
153.0
273.0
246.0
246.0
38.0
9.0
9.0
9.0
538.0
538.0
82.0
145.0
145.0
67.0
67.0
619.0
948.0
151.0
151.0
533.0
8.0
127.0
127.0
683.0
933.0
256.0
256.0
336.0
336.0
330.0
330.0
212.0
23.0
23.0
23.0
224.0
109.0
109.0
235.0
235.0
813.0
12.0
718.0
88.0
515.0
515.0
4.0
4.0
401.0
401.0
401.0
768.0
4.0
4.0
12.0
12.0
288.0
993.0
666.0
192.0
30.0
4.0
15.0
1.0
665.0
665.0
665.0
665.0
23.0
23.0
486.0
486.0
176.0
176.0
176.0
516.0
516.0
62.0
11.0
240.0
0.0
0.0
631.0
631.0
102.0
102.0
117.0
117.0
1.0
1.0
73.0
73.0
308.0
418.0
418.0
338.0
338.0
480.0
480.0
235.0
8.0
8.0
8.0
292.0
292.0
292.0
1.0
1.0
1.0
49.0
49.0
49.0
49.0
4.0
4.0
4.0
583.0
329.0
329.0
0.0
263.0
86.0
126.0
126.0
126.0
1.0
1.0
1.0
1.0
1.0
473.0
15.0
198.0
198.0
153.0
11.0
53.0
54.0
54.0
155.0
155.0
765.0
765.0
765.0
48.0
152.0
116.0
6.0
695.0
695.0
695.0
198.0
198.0
93.0
93.0
982.0
614.0
361.0
361.0
396.0
47.0
47.0
279.0
279.0
279.0
4.0
4.0
54.0
54.0
54.0
12.0
517.0
517.0
517.0
244.0
14.0
520.0
520.0
403.0
110.0
110.0
110.0
32.0
32.0
774.0
774.0
774.0
13.0
13.0
199.0
199.0
510.0
332.0
332.0
332.0
185.0
185.0
185.0
441.0
441.0
236.0
236.0
681.0
681.0
104.0
104.0
104.0
947.0
947.0
299.0
299.0
299.0
299.0
299.0
299.0
0.0
0.0
27.0
445.0
445.0
445.0
113.0
113.0
363.0
363.0
363.0
196.0
955.0
42.0
5.0
631.0
924.0
924.0
924.0
962.0
962.0
995.0
995.0
2.0
258.0
80.0
183.0
183.0
183.0
265.0
265.0
265.0
265.0
65.0
74.0
74.0
236.0
236.0
236.0
236.0
0.0
0.0
177.0
21.0
4.0
4.0
48.0
43.0
43.0
43.0
43.0
40.0
364.0
364.0
348.0
111.0
111.0
1.0
99.0
62.0
292.0
357.0
357.0
330.0
330.0
330.0
330.0
265.0
265.0
74.0
43.0
43.0
43.0
43.0
11.0
11.0
11.0
717.0
367.0
367.0
367.0
78.0
78.0
78.0
263.0
963.0
117.0
60.0
38.0
38.0
38.0
222.0
222.0
222.0
510.0
510.0
145.0
145.0
145.0
145.0
549.0
469.0
469.0
12.0
57.0
57.0
41.0
41.0
25.0
224.0
224.0
224.0
695.0
695.0
695.0
69.0
69.0
197.0
197.0
197.0
165.0
42.0
458.0
37.0
37.0
37.0
259.0
259.0
259.0
44.0
44.0
44.0
901.0
901.0
48.0
48.0
15.0
15.0
15.0
15.0
42.0
42.0
42.0
771.0
583.0
583.0
583.0
583.0
149.0
149.0
149.0
149.0
27.0
27.0
27.0
27.0
27.0
367.0
367.0
12.0
12.0
12.0
38.0
38.0
24.0
24.0
126.0
126.0
8.0
8.0
20.0
20.0
113.0
113.0
113.0
113.0
114.0
104.0
104.0
104.0
104.0
702.0
24.0
250.0
111.0
111.0
167.0
167.0
81.0
81.0
883.0
883.0
883.0
46.0
649.0
649.0
5.0
5.0
51.0
368.0
924.0
924.0
109.0
109.0
4.0
4.0
938.0
938.0
938.0
938.0
795.0
795.0
795.0
339.0
297.0
297.0
8.0
228.0
452.0
582.0
149.0
149.0
149.0
149.0
0.0
0.0
291.0
0.0
657.0
30.0
357.0
25.0
25.0
1.0
877.0
877.0
78.0
220.0
220.0
220.0
419.0
55.0
55.0
11.0
447.0
105.0
755.0
755.0
361.0
361.0
361.0
361.0
4.0
4.0
918.0
918.0
918.0
378.0
267.0
41.0
41.0
401.0
401.0
336.0
918.0
918.0
918.0
24.0
24.0
205.0
205.0
205.0
205.0
20.0
20.0
199.0
703.0
703.0
107.0
107.0
107.0
107.0
0.0
0.0
531.0
531.0
531.0
39.0
39.0
39.0
475.0
475.0
348.0
115.0
115.0
115.0
115.0
196.0
38.0
263.0
263.0
263.0
9.0
17.0
17.0
338.0
20.0
20.0
20.0
751.0
751.0
559.0
23.0
306.0
2.0
2.0
93.0
42.0
284.0
284.0
211.0
212.0
473.0
473.0
66.0
399.0
120.0
120.0
120.0
120.0
20.0
20.0
37.0
308.0
959.0
681.0
24.0
3.0
61.0
232.0
232.0
339.0
339.0
339.0
247.0
247.0
3.0
256.0
256.0
1.0
1.0
1.0
1.0
90.0
90.0
982.0
982.0
982.0
982.0
43.0
48.0
48.0
21.0
21.0
33.0
10.0
31.0
31.0
84.0
945.0
945.0
945.0
1.0
635.0
635.0
390.0
75.0
174.0
174.0
463.0
463.0
463.0
15.0
15.0
15.0
15.0
76.0
33.0
415.0
415.0
943.0
943.0
943.0
155.0
155.0
155.0
155.0
7.0
809.0
809.0
809.0
994.0
994.0
0.0
78.0
136.0
136.0
787.0
227.0
227.0
275.0
203.0
203.0
262.0
262.0
262.0
262.0
262.0
135.0
556.0
556.0
398.0
398.0
111.0
17.0
17.0
956.0
956.0
607.0
911.0
151.0
151.0
161.0
161.0
210.0
210.0
210.0
210.0
210.0
207.0
4.0
4.0
4.0
130.0
130.0
130.0
35.0
35.0
24.0
24.0
401.0
401.0
401.0
68.0
68.0
68.0
68.0
68.0
48.0
880.0
880.0
40.0
40.0
14.0
14.0
57.0
57.0
57.0
323.0
6.0
6.0
43.0
43.0
43.0
131.0
0.0
0.0
278.0
5.0
5.0
883.0
60.0
11.0
11.0
14.0
14.0
4.0
4.0
4.0
26.0
26.0
4.0
4.0
4.0
4.0
258.0
162.0
543.0
543.0
295.0
295.0
445.0
445.0
445.0
445.0
197.0
681.0
681.0
681.0
681.0
339.0
80.0
80.0
347.0
347.0
347.0
409.0
409.0
64.0
64.0
947.0
401.0
401.0
401.0
401.0
418.0
418.0
135.0
963.0
93.0
93.0
787.0
787.0
159.0
883.0
883.0
291.0
436.0
436.0
436.0
0.0
32.0
32.0
32.0
234.0
234.0
38.0
228.0
228.0
17.0
17.0
559.0
559.0
199.0
14.0
14.0
14.0
14.0
480.0
408.0
3.0
3.0
3.0
8.0
8.0
8.0
8.0
947.0
203.0
203.0
151.0
2.0
2.0
2.0
2.0
2.0
2.0
645.0
645.0
645.0
645.0
54.0
54.0
54.0
480.0
480.0
62.0
252.0
252.0
252.0
303.0
303.0
303.0
303.0
170.0
600.0
600.0
549.0
549.0
63.0
30.0
1.0
225.0
225.0
142.0
142.0
142.0
142.0
520.0
592.0
2.0
2.0
2.0
480.0
480.0
480.0
201.0
201.0
201.0
201.0
0.0
51.0
51.0
0.0
0.0
463.0
463.0
463.0
463.0
54.0
510.0
463.0
463.0
463.0
463.0
19.0
532.0
532.0
532.0
245.0
245.0
82.0
79.0
276.0
480.0
480.0
680.0
680.0
13.0
13.0
99.0
99.0
463.0
463.0
463.0
445.0
445.0
445.0
291.0
291.0
443.0
443.0
680.0
680.0
680.0
228.0
228.0
228.0
236.0
236.0
236.0
236.0
30.0
30.0
93.0
31.0
31.0
31.0
31.0
29.0
29.0
160.0
135.0
135.0
135.0
480.0
8.0
8.0
717.0
717.0
4.0
4.0
4.0
463.0
463.0
463.0
463.0
122.0
122.0
309.0
1.0
82.0
82.0
1.0
1.0
308.0
695.0
598.0
598.0
400.0
400.0
400.0
147.0
308.0
308.0
308.0
0.0
0.0
0.0
0.0
265.0
10.0
265.0
265.0
339.0
339.0
528.0
528.0
528.0
3.0
2.0
2.0
2.0
2.0
28.0
28.0
128.0
128.0
58.0
390.0
38.0
38.0
38.0
98.0
260.0
260.0
260.0
39.0
39.0
1.0
1.0
234.0
501.0
501.0
501.0
152.0
152.0
152.0
152.0
4.0
3.0
3.0
3.0
3.0
135.0
135.0
131.0
131.0
367.0
367.0
35.0
35.0
19.0
19.0
592.0
592.0
32.0
200.0
265.0
265.0
5.0
5.0
5.0
787.0
110.0
1.0
73.0
73.0
73.0
73.0
14.0
20.0
121.0
121.0
515.0
70.0
70.0
739.0
739.0
0.0
330.0
419.0
235.0
3.0
525.0
525.0
46.0
46.0
46.0
46.0
29.0
205.0
205.0
205.0
205.0
79.0
202.0
202.0
801.0
801.0
801.0
794.0
259.0
21.0
107.0
107.0
107.0
107.0
27.0
842.0
25.0
25.0
17.0
17.0
17.0
332.0
93.0
93.0
34.0
34.0
373.0
19.0
19.0
80.0
0.0
510.0
2.0
2.0
2.0
118.0
118.0
550.0
550.0
486.0
666.0
666.0
38.0
928.0
517.0
517.0
245.0
245.0
3.0
3.0
3.0
434.0
434.0
434.0
131.0
771.0
771.0
771.0
771.0
771.0
368.0
247.0
247.0
247.0
247.0
247.0
344.0
344.0
43.0
43.0
43.0
184.0
19.0
168.0
168.0
168.0
747.0
747.0
747.0
747.0
165.0
165.0
165.0
165.0
135.0
135.0
135.0
135.0
74.0
74.0
74.0
74.0
128.0
128.0
6.0
116.0
116.0
86.0
86.0
20.0
771.0
555.0
292.0
292.0
3.0
3.0
165.0
165.0
3.0
807.0
807.0
807.0
807.0
67.0
50.0
50.0
50.0
50.0
50.0
549.0
549.0
297.0
20.0
320.0
320.0
320.0
320.0
320.0
648.0
142.0
108.0
108.0
108.0
44.0
44.0
44.0
37.0
635.0
635.0
635.0
635.0
801.0
801.0
236.0
236.0
185.0
185.0
14.0
158.0
158.0
122.0
122.0
637.0
5.0
502.0
212.0
162.0
162.0
93.0
296.0
538.0
480.0
91.0
91.0
91.0
259.0
259.0
11.0
187.0
292.0
352.0
352.0
352.0
352.0
583.0
117.0
117.0
117.0
63.0
227.0
227.0
227.0
227.0
47.0
47.0
47.0
47.0
47.0
47.0
762.0
334.0
42.0
42.0
222.0
222.0
222.0
695.0
695.0
4.0
268.0
268.0
268.0
883.0
883.0
412.0
2.0
358.0
4.0
247.0
247.0
247.0
247.0
51.0
962.0
962.0
956.0
37.0
37.0
37.0
37.0
728.0
728.0
602.0
602.0
602.0
62.0
62.0
62.0
62.0
288.0
105.0
105.0
269.0
269.0
5.0
538.0
538.0
538.0
37.0
37.0
754.0
754.0
5.0
21.0
21.0
278.0
278.0
292.0
292.0
292.0
174.0
174.0
174.0
494.0
494.0
494.0
115.0
59.0
59.0
998.0
998.0
5.0
130.0
113.0
142.0
545.0
545.0
3.0
3.0
4.0
4.0
4.0
4.0
4.0
24.0
24.0
24.0
38.0
883.0
883.0
681.0
681.0
180.0
0.0
5.0
5.0
165.0
8.0
8.0
8.0
428.0
349.0
349.0
349.0
349.0
349.0
442.0
442.0
27.0
27.0
27.0
27.0
6.0
6.0
113.0
113.0
11.0
557.0
557.0
600.0
90.0
803.0
803.0
260.0
334.0
721.0
721.0
721.0
11.0
6.0
6.0
22.0
549.0
57.0
57.0
57.0
113.0
113.0
113.0
335.0
681.0
185.0
11.0
329.0
329.0
224.0
224.0
224.0
40.0
40.0
41.0
41.0
41.0
41.0
620.0
620.0
620.0
11.0
150.0
150.0
150.0
288.0
288.0
301.0
632.0
632.0
228.0
15.0
15.0
42.0
42.0
42.0
42.0
3.0
3.0
354.0
354.0
354.0
719.0
719.0
236.0
35.0
579.0
0.0
0.0
0.0
980.0
980.0
769.0
769.0
769.0
570.0
239.0
453.0
559.0
666.0
41.0
41.0
41.0
569.0
569.0
569.0
569.0
271.0
32.0
227.0
227.0
227.0
81.0
81.0
37.0
258.0
144.0
144.0
144.0
57.0
57.0
57.0
95.0
13.0
13.0
338.0
338.0
158.0
1.0
1.0
357.0
357.0
363.0
363.0
363.0
75.0
75.0
56.0
56.0
278.0
768.0
768.0
768.0
768.0
136.0
48.0
48.0
48.0
158.0
383.0
383.0
383.0
453.0
234.0
234.0
234.0
665.0
665.0
665.0
665.0
665.0
21.0
212.0
514.0
12.0
81.0
57.0
843.0
1.0
357.0
357.0
336.0
202.0
202.0
202.0
202.0
202.0
794.0
631.0
631.0
631.0
631.0
27.0
27.0
27.0
27.0
375.0
5.0
5.0
5.0
528.0
528.0
528.0
528.0
126.0
57.0
27.0
27.0
27.0
436.0
436.0
436.0
436.0
9.0
9.0
9.0
483.0
483.0
23.0
23.0
167.0
24.0
323.0
323.0
323.0
516.0
516.0
28.0
883.0
883.0
67.0
67.0
683.0
683.0
683.0
411.0
411.0
411.0
411.0
411.0
411.0
4.0
136.0
17.0
17.0
3.0
3.0
3.0
0.0
36.0
36.0
36.0
278.0
278.0
278.0
25.0
25.0
25.0
228.0
4.0
4.0
290.0
41.0
41.0
62.0
145.0
145.0
145.0
1.0
1.0
1.0
1.0
641.0
483.0
483.0
48.0
48.0
48.0
24.0
24.0
24.0
348.0
21.0
27.0
27.0
234.0
30.0
30.0
30.0
30.0
30.0
252.0
360.0
360.0
334.0
334.0
334.0
334.0
334.0
334.0
118.0
118.0
107.0
107.0
107.0
62.0
607.0
607.0
607.0
288.0
297.0
297.0
297.0
162.0
162.0
420.0
420.0
