# Supplementary material for: Using game theory to thwart multistage privacy intrusions when sharing data
Source: Sci Adv. 2021 Dec 10;7(50):eabe9986. doi: 10.1126/sciadv.abe9986 (PMC8664254; doi:10.1126/sciadv.abe9986)
Supplement: Supplementary file 2 — Data S1 [file sciadv.abe9986_data_s1.zip › sciadv.abe9986_data_s1/data/MU.txt]

1.080
0.995
0.000
4.970
3.850
1.040
0.426
0.425
0.404
0.392
1.590
0.398
2.650
3.800
8.360
2.090
0.000
0.390
2.380
0.384
1.510
0.970
2.670
2.660
3.230
9.780
0.398
0.475
0.413
0.391
5.510
6.510
1.040
0.956
0.000
0.989
0.995
1.000
1.030
0.446
2.090
4.550
3.840
0.000
2.110
2.110
1.520
0.389
12.400
0.000
