# Supplementary material for: Using game theory to thwart multistage privacy intrusions when sharing data
Source: Sci Adv. 2021 Dec 10;7(50):eabe9986. doi: 10.1126/sciadv.abe9986 (PMC8664254; doi:10.1126/sciadv.abe9986)
Supplement: Supplementary file 2 — Data S1 [file sciadv.abe9986_data_s1.zip › sciadv.abe9986_data_s1/data/Venter.txt]

13,14,28,29,28,10,17,23,24,13,17,17,12,11,19,17,26,19,20,12,16,20,9,23,15,7,14,13,15,7,19,19,19,14,18,15,31,8,17,5,7,18,8,21,22,24,13,17,27,28
