# Supplementary material for: Using game theory to thwart multistage privacy intrusions when sharing data
Source: Sci Adv. 2021 Dec 10;7(50):eabe9986. doi: 10.1126/sciadv.abe9986 (PMC8664254; doi:10.1126/sciadv.abe9986)
Supplement: Supplementary file 2 — Data S1 [file sciadv.abe9986_data_s1.zip › sciadv.abe9986_data_s1/data/Ysearch.txt]

13	14	0	23	0	0	17	23	0	11	0	15	0	11	18	17	26	19	15	12	22	20	9	25	14	4	14	13	15	8	19	19	19	14	18	0	24	11	17	5	0	0	8	0	22	24	13	0	19	28
13	14	0	29	0	0	17	23	0	13	0	15	0	7	19	17	26	19	20	12	22	20	9	25	14	23	14	13	15	8	19	18	19	14	18	0	31	11	17	5	0	0	8	0	22	24	13	0	27	28
13	14	0	29	0	0	17	23	0	13	0	15	0	5	25	17	26	19	20	12	22	20	9	23	15	7	14	13	15	8	14	18	19	14	18	0	31	11	17	5	0	0	8	0	22	24	13	0	27	28
0	0	0	0	30	0	17	23	0	0	0	0	12	0	19	0	0	0	0	0	0	20	9	0	14	23	14	13	0	0	19	0	0	14	18	15	24	0	0	0	0	0	18	0	0	0	0	0	0	28
13	11	0	23	0	0	17	23	0	11	0	15	0	11	26	17	21	19	15	12	22	14	12	23	15	7	14	13	15	8	17	23	19	22	18	0	35	8	13	5	0	0	4	0	23	26	13	0	19	28
13	14	0	29	0	0	17	23	0	11	0	15	0	11	19	19	26	19	20	12	22	20	9	25	15	7	14	13	15	8	19	20	19	14	18	0	31	8	13	5	0	0	8	0	22	24	13	0	13	28
0	0	0	0	30	0	16	27	0	0	0	0	14	0	17	0	0	0	0	0	0	14	12	0	15	22	13	13	0	0	14	0	0	24	18	15	25	0	0	0	0	0	8	0	0	0	0	0	0	22
13	11	0	34	0	0	16	27	0	11	0	15	0	11	26	19	26	19	15	12	0	14	12	25	15	7	13	13	14	8	14	19	19	24	18	0	38	11	17	5	0	0	8	0	24	24	14	0	19	22
13	11	0	23	0	0	17	22	0	11	0	15	0	11	26	20	21	19	15	12	22	14	9	24	15	7	14	13	14	8	17	17	19	22	18	0	35	11	17	5	0	0	4	0	23	26	13	0	19	27
13	14	0	34	0	0	17	23	0	11	0	15	0	11	25	17	23	19	20	12	22	24	9	25	14	7	14	13	15	8	19	19	19	14	18	0	32	11	17	5	0	0	14	0	22	24	11	0	27	28
13	11	0	37	0	0	16	27	0	11	0	15	0	11	23	19	21	19	15	12	22	14	9	25	14	7	13	13	14	8	14	18	19	24	27	0	25	11	17	5	0	0	8	0	24	24	14	0	23	22
13	11	0	29	0	0	17	16	0	15	0	15	0	6	19	17	21	19	15	12	16	14	9	24	15	5	13	13	15	8	14	19	19	24	20	0	25	11	17	5	0	0	18	0	22	24	11	0	27	20
13	14	0	23	0	0	17	23	0	11	0	15	0	11	19	19	26	19	20	12	22	20	9	23	15	7	14	13	15	8	19	18	19	14	18	0	24	11	17	5	0	0	18	0	22	24	13	0	27	28
13	11	0	34	0	0	16	27	0	11	0	15	0	5	26	19	21	19	15	12	22	14	12	25	15	7	13	13	14	8	14	20	19	24	18	0	25	11	17	5	0	0	18	0	24	24	14	0	19	22
13	14	0	29	0	0	17	23	0	11	0	15	0	5	25	17	26	19	20	12	22	20	9	25	15	7	14	13	15	8	19	23	19	14	18	0	24	11	17	5	0	0	8	0	22	24	13	0	27	28
13	14	0	18	0	0	17	23	0	13	0	18	0	7	17	17	26	19	20	12	22	20	9	25	15	7	14	13	15	8	19	18	19	14	18	0	24	11	17	5	0	0	14	0	22	24	13	0	10	28
13	11	0	34	0	0	16	27	0	11	0	15	0	5	23	19	25	19	15	12	22	14	12	25	15	5	13	13	14	8	14	19	19	24	18	0	31	11	17	5	0	0	18	0	24	24	14	0	14	22
13	14	0	29	0	0	17	23	0	11	0	15	0	11	25	17	26	19	20	12	22	20	9	23	15	7	14	13	15	8	19	17	19	9	18	0	24	11	17	5	0	0	18	0	22	24	13	0	27	22
13	11	0	34	0	0	17	13	0	11	0	18	0	16	25	19	23	19	15	12	22	14	12	23	15	5	13	13	15	8	19	18	19	24	26	0	31	11	17	5	0	0	18	0	22	24	14	0	27	25
13	11	0	23	0	0	17	23	0	11	0	15	0	5	26	17	21	19	18	12	22	14	9	23	14	7	14	13	15	8	17	17	19	22	18	0	35	11	13	5	0	0	4	0	23	25	13	0	10	22
14	14	0	23	0	0	17	23	0	13	0	15	0	11	17	17	26	19	20	12	22	20	9	25	15	5	14	13	15	8	19	19	19	14	18	0	31	11	17	5	0	0	8	0	24	24	13	0	13	25
0	0	0	0	28	0	17	23	0	0	0	0	12	0	19	0	0	0	0	0	0	20	9	0	15	7	14	13	0	0	13	0	0	14	18	15	24	0	0	0	0	0	8	0	0	0	0	0	0	28
13	14	0	29	0	0	17	23	0	11	0	15	0	11	25	17	21	19	20	12	22	20	9	25	15	7	14	13	15	8	19	18	19	14	18	0	24	8	17	5	0	0	8	0	22	24	13	0	27	27
13	12	0	28	0	0	17	23	0	11	0	18	0	11	26	17	26	19	20	12	22	20	9	25	14	7	14	13	14	8	19	18	19	22	18	0	35	11	17	5	0	0	8	0	22	24	13	0	27	28
13	14	0	28	0	0	17	23	0	11	0	18	0	11	19	17	26	19	20	12	22	20	9	25	15	7	14	13	15	8	19	18	19	14	18	0	32	11	17	5	0	0	18	0	22	24	13	0	27	28
13	14	0	23	0	0	17	23	0	13	0	15	0	11	25	19	26	19	20	12	22	20	9	23	12	7	14	13	15	8	19	18	19	14	18	0	24	11	17	5	0	0	18	0	24	22	13	0	10	28
13	14	0	28	0	0	17	23	0	11	0	15	0	11	18	17	21	19	15	12	22	20	9	25	15	23	14	13	15	8	14	19	19	14	18	0	24	11	17	5	0	0	8	0	22	24	13	0	8	28
13	14	0	29	0	0	17	23	0	13	0	15	0	5	17	17	27	19	20	12	22	20	9	25	12	7	14	13	15	8	19	18	19	14	18	0	35	11	17	5	0	0	8	0	22	25	13	0	10	28
11	11	0	37	0	0	17	16	0	11	0	15	0	11	26	19	29	19	15	12	0	13	12	25	15	23	13	13	14	8	14	20	18	24	18	0	31	11	13	5	0	0	4	0	22	24	14	0	27	22
13	14	0	25	0	0	17	23	0	13	0	15	0	11	19	17	26	19	20	12	22	20	9	25	15	23	14	13	15	8	19	18	19	14	18	0	24	11	17	5	0	0	18	0	22	24	13	0	27	21
13	11	0	25	0	0	17	16	0	15	0	15	0	6	17	17	23	19	15	12	16	14	9	24	14	5	13	13	15	8	14	22	19	24	20	0	25	11	17	5	0	0	18	0	22	24	11	0	27	20
0	0	0	0	28	0	17	23	0	0	0	0	12	0	19	0	0	0	0	0	0	20	9	0	15	0	14	13	0	0	17	0	0	14	18	15	24	0	0	0	0	0	8	0	0	0	0	0	0	25
13	11	0	37	0	0	16	27	0	11	0	15	0	5	26	19	26	19	15	12	22	14	12	25	15	7	13	13	16	8	14	20	19	24	18	0	31	11	17	5	0	0	18	0	24	24	13	0	23	22
13	14	0	25	0	0	17	23	0	11	0	15	0	5	19	17	26	19	20	12	22	20	9	25	14	7	14	13	15	8	19	17	19	14	18	0	31	11	17	5	0	0	8	0	22	24	13	0	27	28
0	0	0	0	28	0	17	23	0	0	0	0	12	0	19	0	0	0	0	0	0	20	9	0	14	5	14	13	0	0	19	0	0	14	28	15	24	0	0	0	0	0	8	0	0	0	0	0	0	24
13	14	0	23	0	0	18	23	0	11	0	15	0	11	19	17	26	19	20	12	22	20	9	25	14	7	14	13	15	8	19	23	19	14	18	0	24	11	17	5	0	0	18	0	22	24	13	0	27	28
13	14	0	29	0	0	17	23	0	11	0	15	0	7	25	17	23	16	20	12	22	20	9	25	14	17	14	13	15	8	19	18	19	14	18	0	24	11	17	5	0	0	14	0	22	24	11	0	27	28
13	14	0	23	0	0	17	23	0	11	0	15	0	11	19	17	26	19	20	12	22	20	9	23	15	5	14	13	15	8	19	18	19	14	18	0	24	11	17	5	0	0	8	0	22	25	11	0	10	28
13	15	0	29	0	0	17	18	0	11	0	18	0	5	23	17	28	19	15	12	22	13	14	23	17	7	13	13	15	8	19	18	17	8	18	0	31	11	17	5	0	0	18	0	24	22	13	0	10	25
13	15	0	34	0	0	17	14	0	11	0	16	0	6	19	19	28	19	15	12	22	14	9	25	14	7	13	13	15	8	19	18	19	8	18	0	31	8	17	5	0	0	18	0	24	22	13	0	27	22
13	14	0	29	0	0	17	23	0	14	0	15	0	11	19	17	26	19	20	12	22	20	9	25	14	23	14	13	15	8	19	18	19	14	18	0	31	11	17	5	0	0	8	0	22	24	13	0	27	28
13	14	0	29	0	0	17	23	0	13	0	15	0	18	19	17	21	19	20	12	22	20	9	25	14	7	14	13	15	8	19	20	19	14	18	0	25	11	17	5	0	0	8	0	22	24	13	0	27	28
13	14	0	23	0	0	17	23	0	13	0	15	0	11	25	17	26	19	20	12	22	20	9	25	15	23	14	13	15	8	19	17	19	14	18	0	24	11	17	5	0	0	8	0	22	24	11	0	10	28
13	14	0	23	0	0	17	23	0	11	0	15	0	5	17	17	26	19	20	12	22	20	9	23	15	23	14	13	15	8	19	19	19	14	18	0	24	8	17	5	0	0	14	0	22	24	13	0	27	28
13	11	0	18	0	0	17	23	0	11	0	15	0	16	17	17	27	19	15	16	22	13	9	24	15	5	14	13	14	8	14	17	19	22	20	0	31	11	13	5	0	0	8	0	22	24	13	0	27	20
13	11	0	34	0	0	16	27	0	11	0	15	0	5	26	19	26	19	15	12	22	14	12	23	15	7	13	13	14	8	14	16	19	24	18	0	25	11	17	5	0	0	18	0	24	24	14	0	19	22
13	14	0	29	0	0	17	23	0	11	0	15	0	7	19	17	26	19	20	12	22	20	9	25	14	23	14	13	15	8	19	19	19	14	18	0	24	11	17	5	0	0	8	0	22	24	13	0	13	27
13	11	0	18	0	0	17	16	0	11	0	15	0	6	19	19	23	19	17	12	22	24	9	23	14	15	13	19	15	8	17	20	15	24	18	0	31	11	17	5	0	0	4	0	23	24	13	0	23	20
14	11	0	29	0	0	17	23	0	15	0	15	0	16	17	19	26	19	15	12	0	14	9	29	15	5	13	13	14	8	19	20	15	24	18	0	24	12	13	5	0	0	8	0	24	24	14	0	19	22
13	14	0	23	0	0	17	23	0	11	0	15	0	5	19	17	26	19	20	10	22	20	9	25	14	7	14	13	15	8	19	17	19	14	18	0	24	11	13	5	0	0	8	0	22	24	13	0	13	28
14	11	0	37	0	0	17	23	0	11	0	15	0	5	17	19	31	19	15	12	22	20	9	30	15	5	13	7	18	8	19	18	19	8	28	0	31	11	17	5	0	0	18	0	23	26	13	0	27	28
13	14	0	23	0	0	17	23	0	11	0	15	0	11	19	17	26	19	20	12	22	20	9	25	14	5	14	13	15	8	19	20	19	14	18	0	31	11	17	5	0	0	18	0	22	24	13	0	27	28
13	14	0	29	0	0	17	23	0	13	0	15	0	11	25	17	26	19	20	12	22	20	9	25	14	15	14	13	15	8	14	18	19	14	18	0	31	0	17	5	0	0	8	0	22	24	13	0	10	27
0	0	0	0	28	0	17	23	0	0	0	0	12	0	24	0	0	0	0	0	0	20	9	0	14	7	14	13	0	0	19	0	0	14	18	15	24	0	0	0	0	0	18	0	0	0	0	0	0	28
14	11	0	33	0	0	17	16	0	11	0	18	0	5	26	19	23	19	15	12	22	13	12	30	15	7	13	19	14	8	14	23	17	24	18	0	27	12	13	5	0	0	18	0	22	24	14	0	14	22
13	11	0	37	0	0	16	27	0	11	0	15	0	5	26	19	26	19	15	12	22	14	12	25	15	7	13	13	14	8	14	20	19	24	18	0	31	11	17	5	0	0	18	0	24	24	13	0	19	22
13	14	0	29	0	0	17	23	0	11	0	15	0	11	18	17	26	19	20	12	22	20	9	30	14	7	14	13	15	8	17	19	19	14	18	0	24	11	17	5	0	0	8	0	22	24	13	0	10	28
0	0	0	0	28	0	17	23	0	0	0	0	12	0	17	0	0	0	0	0	0	20	9	0	15	22	14	3	0	0	19	0	0	14	18	12	24	0	0	0	0	0	8	0	0	0	0	0	19	28
13	14	0	29	0	0	17	23	0	11	0	15	0	11	19	19	21	19	20	12	22	20	9	25	15	7	14	13	14	8	19	19	19	14	18	0	31	11	17	5	0	0	18	0	22	24	13	0	13	28
0	0	0	0	29	0	16	27	0	0	0	0	14	0	17	0	0	0	0	0	0	13	9	0	15	16	13	13	0	0	14	0	0	24	30	15	25	0	0	0	0	0	18	0	0	0	0	0	0	20
13	14	0	23	0	0	17	23	0	13	0	15	0	11	17	17	26	19	20	12	22	24	13	25	15	5	14	13	15	8	19	18	19	14	18	0	31	11	17	5	0	0	8	0	22	24	13	0	13	28
13	14	0	29	0	0	17	23	0	11	0	15	0	11	18	17	26	19	20	12	22	20	9	25	14	7	14	13	14	8	17	19	19	14	18	0	35	11	17	5	0	0	14	0	22	24	13	0	13	28
13	14	0	29	0	0	17	23	0	11	0	15	0	11	19	17	26	19	20	12	22	20	13	25	15	7	14	13	15	8	19	17	19	14	18	0	24	11	17	5	0	0	8	0	22	24	11	0	27	28
0	0	0	0	33	0	17	23	0	0	0	0	12	0	19	0	0	0	0	0	0	20	9	0	14	7	14	13	0	0	19	0	0	14	18	15	31	0	0	0	0	0	14	0	0	0	0	0	0	28
13	14	0	37	0	0	17	23	0	11	0	15	0	11	25	17	23	19	20	12	22	24	9	25	14	7	14	13	15	8	19	19	19	14	18	0	35	11	17	5	0	0	14	0	22	24	13	0	10	28
13	14	0	29	0	0	17	23	0	11	0	15	0	11	25	17	21	19	20	12	22	20	9	25	14	7	14	13	15	8	17	18	19	14	18	0	24	11	17	5	0	0	8	0	22	24	13	0	7	28
0	0	0	0	33	0	17	23	0	0	0	0	12	0	19	0	0	0	0	0	0	20	9	0	15	7	13	13	0	0	19	0	0	14	18	15	24	0	0	0	0	0	18	0	0	0	0	0	0	28
13	14	0	29	0	0	17	23	0	13	0	15	0	11	19	17	21	19	20	12	22	20	9	25	15	7	14	13	15	8	19	20	19	14	18	0	31	11	17	5	0	0	8	0	22	24	13	0	10	28
17	11	0	32	0	0	17	16	0	11	0	15	0	11	25	16	21	19	18	12	22	14	12	23	14	5	13	13	16	10	19	22	15	24	27	0	24	11	17	5	0	0	14	0	24	24	14	0	19	22
13	14	0	29	0	0	17	23	0	11	0	15	0	5	19	17	26	19	20	12	22	20	12	25	14	23	14	13	15	8	19	18	19	14	18	0	24	11	17	5	0	0	18	0	22	24	13	0	27	28
13	11	0	23	0	0	16	27	0	11	0	15	0	11	26	19	26	19	15	12	22	14	12	25	15	7	13	13	14	8	14	18	19	8	18	0	31	11	17	5	0	0	18	0	24	24	13	0	10	22
13	11	28	29	28	10	17	23	25	11	21	15	12	5	17	20	21	19	18	12	22	14	0	24	14	7	14	13	15	8	19	23	19	22	18	15	35	11	17	5	4	18	4	18	23	26	13	17	14	28
0	0	0	0	0	0	17	23	0	0	0	0	12	6	26	0	0	0	0	0	0	14	0	0	15	7	14	0	0	0	19	0	0	22	18	13	35	11	0	0	0	0	4	0	0	23	0	0	0	28
0	0	0	0	0	0	10	23	0	0	0	0	17	0	18	0	0	0	0	0	0	20	9	0	14	7	14	19	0	0	13	0	0	15	18	12	31	0	0	0	0	0	14	0	0	0	0	0	0	28
13	11	28	35	31	13	16	27	20	11	21	15	14	5	26	19	26	19	18	12	22	14	12	25	15	7	13	13	14	8	14	19	19	24	18	12	25	11	17	5	9	20	18	18	24	24	14	17	19	22
0	0	0	0	0	0	17	16	0	0	0	0	12	0	17	0	0	0	0	0	0	20	9	0	14	7	14	13	0	0	19	0	0	14	18	15	31	0	0	0	0	0	7	0	0	0	0	0	0	28
13	14	0	29	0	0	17	23	0	14	0	15	0	11	19	17	26	19	20	12	22	0	9	25	14	23	14	13	15	8	19	19	19	14	18	0	31	11	17	5	0	0	8	0	22	24	13	0	10	28
13	11	0	28	0	0	16	27	0	11	0	15	0	11	26	19	26	19	15	12	22	14	12	25	15	23	13	13	14	8	14	16	19	24	18	0	25	11	17	5	0	0	18	0	24	24	14	0	10	22
14	11	0	34	0	0	17	16	0	11	0	18	0	5	23	19	23	19	15	12	22	13	12	23	15	23	13	13	14	8	17	17	17	24	18	0	31	8	13	5	0	0	18	0	22	25	13	0	10	22
13	11	0	34	0	0	16	27	0	11	0	15	0	5	17	19	26	19	15	12	22	14	12	25	15	23	13	13	14	8	14	20	17	24	18	0	31	11	17	5	0	0	8	0	24	24	14	0	19	22
0	0	0	0	0	0	17	23	0	0	0	0	12	11	19	0	0	0	0	0	0	20	9	0	14	7	14	13	0	0	0	0	0	14	18	15	24	11	0	0	0	0	14	0	0	0	0	0	0	28
13	14	29	23	30	10	17	23	24	11	21	15	12	11	26	17	26	19	20	12	22	20	9	25	15	7	14	13	15	8	19	18	19	14	18	15	35	11	17	5	7	21	18	21	22	24	13	17	13	28
0	0	0	0	29	0	16	27	0	0	0	0	16	0	26	0	0	0	0	0	0	14	12	0	15	7	13	13	0	0	14	0	0	24	18	15	31	0	0	0	0	0	18	0	0	0	0	0	0	22
13	14	0	29	0	0	17	23	0	11	0	15	0	11	19	17	26	19	20	12	22	20	9	25	14	5	14	13	15	8	18	19	19	14	18	0	24	11	17	5	0	0	8	0	22	24	13	0	13	28
13	11	0	34	0	0	16	27	0	11	0	15	0	5	26	19	25	19	15	12	22	14	12	25	15	7	13	13	14	8	14	19	19	24	18	0	25	11	17	5	0	0	18	0	24	24	14	0	27	22
0	0	0	0	28	0	17	23	0	0	0	0	12	0	19	0	0	0	0	0	0	20	9	0	6	22	14	13	0	0	19	0	0	14	18	15	24	0	0	0	0	0	14	0	0	0	0	0	0	28
14	11	0	34	0	0	17	16	0	11	0	18	0	5	23	19	23	19	15	12	22	13	12	23	15	7	13	13	14	8	17	17	17	24	18	0	31	8	13	5	0	0	18	0	22	25	13	0	10	22
13	14	28	23	28	10	17	23	25	11	17	15	12	11	19	17	26	19	20	12	22	20	9	25	14	7	14	13	15	8	19	17	19	14	30	12	24	11	13	5	7	21	14	21	22	25	13	17	10	28
13	11	0	23	0	0	17	23	0	11	0	15	0	7	17	17	26	19	18	12	22	24	9	25	15	7	14	13	14	8	19	20	19	22	18	0	31	11	13	5	0	0	8	0	22	24	11	0	27	28
13	14	0	29	0	0	17	23	0	13	0	15	0	7	25	17	26	19	20	12	22	20	9	25	15	23	14	13	15	8	19	17	19	22	18	0	35	11	17	5	0	0	8	0	22	24	13	0	10	27
13	14	28	25	28	10	17	23	23	11	17	15	12	11	19	17	26	19	20	12	22	20	9	25	14	7	14	13	15	8	19	18	19	14	18	15	35	11	17	5	7	21	8	21	22	24	13	17	10	28
13	14	0	23	0	0	17	23	0	11	0	15	0	5	17	17	26	19	20	12	22	20	9	25	14	7	14	13	14	8	17	18	19	14	18	0	24	11	17	5	0	0	18	0	22	24	13	0	10	28
14	11	0	28	0	0	17	23	0	15	0	15	0	9	17	19	21	13	20	12	0	14	9	29	15	7	13	13	14	8	17	18	15	24	27	0	24	11	13	6	0	0	14	0	24	24	14	0	10	25
13	11	0	34	0	0	16	27	0	11	0	15	0	5	17	19	21	19	15	12	22	14	12	25	14	7	13	13	14	8	14	19	19	24	18	0	25	11	17	5	0	0	18	0	24	24	14	0	23	22
14	11	0	37	0	0	17	16	0	11	0	18	0	5	26	19	23	19	15	12	22	13	13	25	15	23	13	13	14	8	17	23	17	24	18	0	31	11	13	5	0	0	18	0	22	24	13	0	23	22
13	11	0	28	0	0	17	23	0	12	0	15	0	16	25	19	26	16	20	12	0	14	9	30	14	7	13	13	14	10	19	19	15	24	18	0	24	12	18	5	0	0	14	0	24	24	13	0	19	25
13	11	0	34	0	0	17	23	0	11	0	15	0	5	17	20	23	19	15	12	22	14	9	23	15	15	14	13	15	8	19	22	19	22	18	0	35	11	17	5	0	0	18	0	23	26	14	0	10	28
17	14	0	29	0	0	17	23	0	13	0	15	0	11	19	17	26	19	20	12	22	20	9	25	12	23	14	13	15	8	19	18	19	14	18	0	31	11	17	5	0	0	8	0	22	24	13	0	27	28
13	11	0	23	0	0	17	23	0	11	0	15	0	5	26	17	21	19	18	12	22	14	9	23	15	15	14	13	15	8	19	23	19	22	18	0	32	11	17	5	0	0	18	0	23	26	13	0	19	28
13	14	0	23	0	0	17	23	0	11	0	15	0	11	25	17	26	19	20	12	22	20	9	25	14	7	14	13	15	8	17	19	19	14	18	0	24	11	17	5	0	0	7	0	22	24	13	0	13	28
13	14	0	29	0	0	17	23	0	13	0	15	0	11	19	19	26	19	20	12	22	20	9	25	14	7	14	13	15	8	19	18	19	14	18	0	31	11	17	5	0	0	18	0	22	25	13	0	10	28
17	11	0	33	0	0	16	27	0	11	0	15	0	5	26	19	21	19	15	12	22	14	14	25	15	7	13	13	14	8	14	19	19	24	18	0	31	11	17	5	0	0	8	0	24	24	14	0	10	22
13	11	0	28	0	0	16	27	0	11	0	15	0	5	17	19	21	19	15	12	22	14	12	25	14	7	13	13	14	8	14	19	19	24	18	0	25	11	17	5	0	0	18	0	24	24	14	0	23	22
14	11	0	29	0	0	17	23	0	15	0	15	0	16	26	19	26	19	15	12	0	14	12	29	15	5	13	13	14	8	19	18	15	24	18	15	24	12	13	5	0	0	8	0	24	24	13	0	14	22
13	14	0	29	0	0	17	23	0	11	0	15	0	11	25	17	26	19	20	12	22	20	9	25	15	7	14	13	15	8	17	18	19	14	18	0	31	11	17	5	0	0	14	0	22	24	13	0	23	28
13	14	21	37	28	10	17	23	25	11	17	15	12	11	19	17	23	19	20	12	22	24	9	25	14	7	14	13	15	8	17	19	19	14	18	0	35	11	17	5	7	18	8	21	22	24	13	17	13	28
17	11	0	35	0	0	17	16	0	11	0	15	0	11	25	19	21	19	0	12	22	14	12	23	15	7	13	13	16	10	19	22	15	24	27	0	31	11	17	5	0	0	8	0	24	24	13	0	27	22
13	11	0	37	0	0	17	23	0	11	0	15	0	16	17	17	21	19	15	12	22	24	9	23	15	7	14	13	14	8	19	16	19	22	18	0	24	11	13	5	0	0	18	0	22	25	13	0	19	22
13	11	0	28	0	0	17	23	0	11	0	15	0	5	26	17	21	19	18	12	22	14	9	24	14	23	14	13	15	8	19	23	19	22	18	0	35	11	17	5	0	0	8	0	23	26	13	0	27	28
14	11	0	23	0	0	17	23	0	15	0	15	0	16	17	19	26	19	15	12	0	14	9	30	15	5	13	13	14	8	17	20	15	24	18	0	35	12	13	5	0	0	8	0	24	24	11	0	10	22
13	14	25	29	0	10	18	23	25	11	17	15	12	11	24	17	21	19	20	12	22	20	9	25	15	7	14	13	15	8	19	18	19	14	18	13	24	8	17	5	7	21	18	21	22	24	14	17	13	27
13	14	0	29	0	0	17	23	0	11	0	15	0	11	19	19	31	19	20	12	22	20	9	25	14	7	14	19	15	8	19	18	19	14	18	0	24	11	17	5	0	0	14	0	22	24	13	0	27	28
13	14	0	29	0	0	17	23	0	11	0	15	0	11	19	17	26	19	20	12	22	20	9	25	14	5	14	13	15	8	14	18	19	14	18	0	24	11	17	5	0	0	8	0	22	24	13	0	13	28
13	11	0	28	0	0	16	27	0	11	0	15	0	5	23	19	21	19	15	12	22	14	12	23	15	7	13	13	15	8	14	17	19	24	18	0	25	11	17	5	0	0	18	0	24	24	14	0	10	22
13	14	0	18	0	0	17	23	0	11	0	15	0	7	17	17	26	19	20	12	22	20	9	25	14	23	9	13	14	8	19	19	19	14	18	0	24	11	17	5	0	0	18	0	22	24	13	0	13	28
17	14	0	29	0	0	17	23	0	13	0	15	0	11	25	17	26	19	20	12	22	20	9	25	15	5	14	13	15	8	19	17	19	14	18	0	24	11	13	5	0	0	18	0	22	24	13	0	27	28
0	0	0	0	31	0	17	23	0	0	0	0	16	0	23	0	0	0	0	0	0	14	9	0	15	16	13	13	0	0	0	0	0	24	18	12	24	0	0	0	0	0	4	0	0	0	0	0	0	22
13	14	0	29	0	0	17	23	0	11	0	15	0	11	25	20	26	19	20	12	22	13	9	25	14	7	14	13	15	8	19	18	19	14	18	0	24	8	17	5	0	0	18	0	22	25	13	0	23	22
17	11	0	23	0	0	17	16	0	11	0	15	0	5	19	19	21	19	15	12	22	14	9	23	15	7	13	13	15	10	17	17	19	24	27	0	24	11	17	5	0	0	8	0	24	24	13	0	19	22
13	11	0	34	0	0	17	16	0	11	0	15	0	11	19	19	29	19	15	12	0	13	12	23	14	7	13	13	14	8	17	14	17	24	18	0	24	11	13	5	0	0	18	0	22	24	14	0	10	22
0	0	0	0	30	0	17	23	0	0	0	0	12	0	19	0	0	0	0	0	0	20	9	0	15	17	14	13	0	0	17	0	0	22	18	13	24	0	0	0	0	0	4	0	0	0	0	0	0	28
13	14	0	37	0	0	17	23	0	11	0	15	0	11	19	17	26	19	20	12	22	20	9	25	15	7	14	13	15	8	17	18	19	22	18	0	24	11	17	5	0	0	8	0	22	24	13	0	27	28
13	11	0	28	0	0	16	27	0	11	0	15	0	11	23	19	21	19	15	12	22	14	12	25	15	7	13	13	14	8	14	18	19	24	18	0	25	11	17	5	0	0	18	0	24	24	14	0	14	22
13	14	0	23	0	0	17	23	0	11	0	15	0	11	19	17	26	19	20	12	22	20	9	25	14	7	14	13	14	8	14	19	19	14	18	0	24	11	17	5	0	0	8	0	22	24	13	0	27	28
11	14	0	29	0	0	17	23	0	11	0	15	0	7	17	17	23	19	15	12	0	14	9	29	15	5	13	13	14	7	14	20	15	24	18	0	24	12	13	5	0	0	4	0	24	24	16	0	19	28
13	14	0	29	0	0	17	23	0	11	0	15	0	11	19	17	26	19	20	12	22	20	9	23	14	7	14	13	15	8	19	18	19	14	18	0	24	11	17	5	0	0	8	0	22	24	13	0	10	28
13	14	0	28	0	0	17	23	0	11	0	15	0	7	17	17	25	19	20	12	22	20	9	25	15	7	14	13	15	7	19	18	19	14	18	0	24	11	17	5	0	0	8	0	22	24	13	0	19	28
17	11	0	37	0	0	17	23	0	11	0	15	0	7	25	19	21	19	20	12	22	28	9	31	17	7	14	13	15	8	19	17	19	14	18	0	31	11	14	5	0	0	8	0	23	25	13	0	27	22
13	14	0	29	0	0	17	23	0	11	0	15	0	5	19	17	21	19	20	12	22	20	9	25	14	7	14	13	15	8	19	18	19	14	18	0	31	11	17	5	0	0	8	0	22	24	13	0	10	28
13	14	0	37	0	0	17	23	0	11	0	15	0	11	19	17	23	19	20	12	22	24	9	25	14	7	14	13	15	8	19	19	19	14	18	0	35	11	17	5	0	0	8	0	22	24	13	0	10	28
13	11	0	23	0	0	17	23	0	11	0	15	0	5	26	17	21	19	18	12	22	14	9	23	14	23	14	13	15	7	19	23	19	22	18	0	32	11	13	5	0	0	4	0	23	26	13	0	10	22
0	0	0	0	28	0	17	23	0	0	0	0	12	0	25	0	0	0	0	0	0	24	9	0	14	5	14	13	0	0	17	0	0	14	18	15	24	0	0	0	0	0	8	0	0	0	0	0	0	28
13	11	0	37	0	0	16	18	0	11	0	15	0	5	17	19	26	19	15	12	22	14	12	25	15	5	13	13	14	8	14	19	19	24	18	0	31	11	17	5	0	0	18	0	24	24	14	0	10	22
13	11	0	28	0	0	17	22	0	11	0	15	0	5	26	20	21	19	15	12	22	14	14	24	15	15	14	13	15	8	19	22	19	22	18	0	35	11	17	5	0	0	4	0	23	26	13	0	10	28
13	11	0	29	0	0	17	23	0	15	0	15	0	5	18	17	21	19	18	12	22	14	9	23	15	5	13	13	14	8	14	17	19	8	20	0	25	11	13	5	0	0	4	0	22	24	11	0	27	20
13	14	0	28	0	0	17	23	0	11	0	18	0	11	17	17	26	19	20	12	22	20	9	24	14	7	14	13	15	8	19	17	19	14	18	0	24	11	17	5	0	0	8	0	23	25	13	0	27	21
13	14	0	29	0	0	17	23	0	11	0	15	0	11	19	17	26	19	20	12	22	24	9	25	14	5	14	13	15	8	19	19	19	14	18	0	24	11	17	5	0	0	8	0	22	24	13	0	10	28
0	0	0	0	28	0	17	23	0	0	0	0	12	0	18	0	0	0	0	0	0	20	9	0	14	27	14	13	0	0	19	0	0	14	18	15	24	0	0	0	0	0	18	0	0	0	0	0	0	21
13	14	0	37	0	0	17	23	0	11	0	15	0	11	19	17	23	19	20	12	22	24	9	25	14	7	14	13	15	8	19	18	19	14	18	0	35	11	17	5	0	0	8	0	22	24	13	0	27	28
13	14	0	25	0	0	17	23	0	13	0	15	0	11	25	17	26	19	20	12	22	20	9	25	14	7	14	13	15	7	17	18	19	22	18	0	24	11	17	5	0	0	8	0	22	24	13	0	27	28
13	14	0	29	0	0	17	23	0	11	0	15	0	11	25	17	21	19	20	12	22	20	9	25	14	7	14	13	15	8	19	18	19	14	18	0	24	11	17	5	0	0	8	0	22	24	13	0	27	28
13	14	0	29	0	0	17	23	0	11	0	15	0	5	19	17	26	19	15	12	22	20	9	25	14	7	14	13	15	8	19	18	19	14	18	0	24	11	17	5	0	0	8	0	22	24	13	0	13	28
13	14	0	29	0	0	17	23	0	11	0	15	0	16	17	17	26	19	20	12	22	20	9	25	14	5	14	13	15	8	17	18	19	14	18	0	31	11	17	5	0	0	8	0	22	24	13	0	27	28
17	14	0	29	0	0	17	23	0	13	0	15	0	11	19	17	26	19	20	12	22	20	9	25	15	5	14	13	15	8	17	17	19	14	18	0	24	11	17	5	0	0	18	0	22	24	13	0	27	28
13	11	0	0	0	0	17	23	0	15	0	15	0	0	19	19	0	19	15	0	0	14	12	0	15	5	13	13	14	8	19	0	0	24	18	0	24	11	0	5	0	0	8	0	24	24	11	0	10	25
13	14	0	34	0	0	17	23	0	11	0	15	0	7	19	17	26	19	20	12	22	20	9	25	15	7	14	13	15	8	19	18	19	15	18	0	31	11	17	5	0	0	8	0	22	24	13	0	27	22
13	14	0	25	0	0	17	23	0	11	0	17	0	11	25	19	26	19	20	12	22	20	9	23	14	7	14	13	15	8	19	20	19	14	18	0	24	11	17	5	0	0	8	0	22	24	13	0	10	28
13	11	0	23	0	0	17	23	0	11	0	15	0	5	26	17	21	19	15	12	22	14	9	23	14	7	14	13	15	8	19	22	19	22	27	0	24	11	13	5	0	0	4	0	23	26	13	0	10	22
13	14	0	28	0	0	17	23	0	11	0	15	0	11	19	17	23	19	20	12	22	24	9	25	14	7	14	13	15	8	19	19	19	14	18	0	35	11	17	5	0	0	8	0	22	24	13	0	13	28
13	14	29	29	30	10	17	23	25	11	17	15	12	11	19	17	21	19	20	12	22	20	9	25	15	7	14	13	15	8	19	18	19	14	18	13	24	8	17	5	7	21	8	21	22	24	13	17	27	27
13	14	0	25	0	0	17	23	0	11	0	15	0	7	19	17	23	19	20	12	22	20	9	25	15	7	14	13	15	8	19	18	17	14	18	0	24	11	17	5	0	0	14	0	22	24	13	0	13	28
13	14	0	29	0	0	17	23	0	11	0	15	0	5	25	17	26	19	15	12	22	20	9	25	15	7	14	13	18	8	19	18	19	14	18	0	24	11	17	5	0	0	8	0	22	25	11	0	13	28
13	14	0	29	0	0	17	23	0	13	0	15	0	5	24	17	26	19	15	12	22	20	9	25	12	5	14	13	15	8	19	18	19	14	18	0	24	12	17	5	0	0	18	0	22	24	13	0	10	28
13	14	0	29	0	0	17	23	0	11	0	15	0	11	19	17	26	19	20	12	22	20	9	25	14	7	14	13	14	8	19	19	19	14	18	0	24	11	17	5	0	0	18	0	22	24	13	0	13	28
13	14	0	23	0	0	17	23	0	11	0	15	0	7	19	17	26	19	20	12	22	20	9	25	14	7	14	13	15	8	19	18	19	14	18	0	31	11	17	5	0	0	14	0	22	24	13	0	27	28
0	0	0	0	29	0	17	23	0	0	0	0	14	0	25	0	0	0	0	0	0	14	9	0	17	23	13	19	0	0	17	0	0	24	18	14	24	0	0	0	0	0	4	0	0	0	0	0	0	25
13	14	0	29	0	0	17	23	0	13	0	15	0	11	18	17	21	19	20	12	22	20	9	25	12	7	14	13	15	8	19	18	19	14	18	0	31	11	17	5	0	0	18	0	22	24	13	0	27	25
17	11	0	32	0	0	17	16	0	11	0	15	0	11	19	16	21	19	18	12	22	14	12	23	15	7	13	13	16	10	19	22	15	24	27	0	24	11	17	5	0	0	14	0	24	24	14	0	10	22
0	0	0	0	29	0	16	27	0	0	0	0	14	0	17	0	0	0	0	0	0	14	9	0	15	22	13	13	0	0	14	0	0	24	18	15	31	0	0	0	0	0	18	0	0	0	0	0	0	22
13	14	0	29	0	0	17	23	0	11	0	15	0	7	19	17	21	19	15	12	22	20	9	25	14	23	9	13	15	8	19	18	19	14	18	0	24	11	17	5	0	0	18	0	22	24	11	0	27	28
14	11	0	37	0	0	17	14	0	11	0	18	0	18	18	19	21	19	18	12	18	14	12	24	15	23	10	13	15	8	14	16	19	24	18	0	24	11	17	5	0	0	8	0	22	24	14	0	10	25
13	14	0	29	0	0	17	23	0	13	0	15	0	7	19	17	26	19	20	12	22	20	9	25	15	7	14	13	15	8	19	19	19	14	18	0	31	11	17	5	0	0	8	0	22	24	11	0	27	25
13	14	0	34	0	0	17	23	0	11	0	15	0	11	19	17	23	19	20	12	22	24	9	25	14	7	14	13	15	8	14	19	19	14	18	0	35	11	17	5	0	0	18	0	22	24	13	0	27	28
14	11	0	29	0	0	17	23	0	15	0	15	0	18	17	19	26	19	15	12	0	14	9	29	15	7	13	13	18	8	19	14	15	24	18	0	24	12	13	5	0	0	8	0	24	24	13	0	23	22
13	14	0	29	0	0	17	23	0	13	0	15	0	5	25	17	26	19	20	12	22	20	9	25	12	7	14	13	15	8	19	18	19	14	18	0	24	11	17	5	0	0	8	0	24	24	13	0	27	28
13	14	0	29	0	0	17	23	0	11	0	15	0	11	25	17	26	19	20	12	22	24	9	25	15	23	14	13	15	8	19	18	19	15	18	0	24	11	17	5	0	0	7	0	23	24	13	0	27	28
13	11	0	28	0	0	18	22	0	15	0	18	0	7	17	19	31	19	15	10	22	14	12	23	14	18	13	13	15	8	17	17	19	24	27	0	31	11	17	5	0	0	8	0	22	24	13	0	27	25
13	14	0	29	0	0	17	23	0	11	0	15	0	11	19	17	21	19	20	12	22	20	9	25	15	7	14	13	15	8	17	18	19	14	18	0	24	11	17	5	0	0	8	0	22	24	13	0	10	28
0	0	0	0	31	0	16	27	0	0	0	0	14	0	17	0	0	0	0	0	0	14	12	0	15	22	13	13	0	0	14	0	0	24	18	15	25	0	0	0	0	0	18	0	0	0	0	0	0	22
13	11	0	33	0	13	17	23	0	15	21	18	0	16	19	19	27	19	16	12	22	13	9	31	17	5	13	13	18	10	14	19	19	24	30	0	25	12	13	5	0	0	14	0	24	24	11	0	19	22
0	0	0	0	31	0	17	16	0	0	0	0	12	0	26	0	0	0	0	0	0	13	12	0	15	5	13	13	0	0	19	0	0	24	18	15	31	0	0	0	0	0	18	0	0	0	0	0	0	21
13	14	0	29	0	0	17	23	0	13	0	15	0	5	25	17	26	19	20	12	22	20	9	23	14	7	14	13	15	8	19	18	19	14	18	0	24	11	17	5	0	0	18	0	22	25	13	0	27	28
13	14	0	29	0	0	17	23	0	11	0	15	0	11	19	17	26	19	20	12	22	20	9	25	15	15	14	13	15	8	19	19	19	14	18	0	24	11	17	5	0	0	8	0	22	24	13	0	27	28
13	14	0	29	0	0	17	23	0	11	0	15	0	7	17	17	26	19	20	12	22	20	9	30	14	5	14	13	15	8	17	18	19	14	18	0	31	11	17	5	0	0	14	0	22	24	13	0	27	28
13	14	0	29	0	0	17	23	0	11	0	15	0	11	19	20	26	19	20	12	22	20	9	25	14	7	14	13	15	8	19	18	19	14	18	0	31	11	17	5	0	0	8	0	22	24	13	0	27	28
13	15	0	29	0	0	17	14	0	11	0	18	0	6	17	19	28	19	15	12	22	14	12	23	15	5	13	13	14	8	17	19	19	8	18	0	31	11	17	5	0	0	18	0	24	24	13	0	13	25
13	15	0	23	0	0	17	14	0	11	0	18	0	5	25	19	28	19	15	12	22	13	9	23	15	5	13	13	15	8	19	20	19	8	18	0	31	11	17	5	0	0	18	0	24	22	14	0	8	22
13	14	0	29	0	0	17	23	0	11	0	15	0	11	17	17	21	19	20	12	22	20	9	25	14	7	14	13	15	8	14	18	19	14	18	0	24	11	17	5	0	0	8	0	22	24	13	0	13	28
13	11	0	23	0	0	17	23	0	11	0	18	0	7	26	17	21	19	18	12	22	14	9	23	14	7	14	13	15	8	19	23	19	22	18	0	24	8	13	5	0	0	18	0	23	26	11	0	19	28
0	0	0	0	31	0	16	27	0	0	0	0	16	0	26	0	0	0	0	0	0	14	12	0	15	7	13	13	0	0	14	0	0	24	18	15	31	0	0	0	0	0	18	0	0	0	0	0	0	22
0	0	0	0	0	0	17	27	0	0	0	0	12	0	19	0	0	0	0	0	0	24	14	0	14	7	14	13	0	0	19	0	0	14	18	15	24	0	0	0	0	0	8	0	0	0	0	0	0	25
13	14	0	29	0	0	17	23	0	11	0	15	0	11	17	17	26	19	20	12	22	20	9	25	14	7	9	13	15	8	19	18	19	14	18	0	24	11	17	5	0	0	7	0	22	24	13	0	27	28
0	0	0	0	28	0	17	23	0	0	0	0	12	0	19	0	0	0	0	0	0	20	9	0	14	22	14	13	0	0	19	0	0	14	18	15	31	0	0	0	0	0	8	0	0	0	0	0	0	28
13	14	0	29	0	0	17	23	0	11	0	15	0	5	19	17	26	19	20	12	22	20	9	25	14	23	14	13	15	8	19	19	19	14	18	0	24	8	17	5	0	0	8	0	22	24	11	0	27	28
13	11	0	24	0	0	17	14	0	11	0	16	0	11	17	19	26	19	18	12	22	14	12	23	15	5	13	13	15	8	14	16	19	8	18	0	24	12	13	5	0	0	8	0	23	24	14	0	10	20
13	11	0	37	0	0	16	27	0	11	0	15	0	5	26	19	23	19	15	12	22	14	12	25	15	7	13	13	14	8	14	16	19	24	18	0	25	11	17	5	0	0	4	0	24	24	14	0	17	22
13	14	0	29	0	0	17	23	0	13	0	15	0	5	19	17	26	19	20	12	0	20	9	25	15	7	14	13	15	8	19	19	19	14	18	0	31	11	17	5	0	0	8	0	22	24	10	0	27	28
13	11	0	28	0	0	17	16	0	11	0	18	0	16	18	19	21	19	18	10	22	13	12	25	15	7	13	13	15	8	19	20	19	24	20	0	31	11	17	5	0	0	18	0	22	24	14	0	23	22
0	0	0	0	28	0	17	23	0	0	0	0	12	0	25	0	0	0	0	0	0	20	9	0	14	22	14	13	0	0	19	0	0	14	18	15	24	0	0	0	0	0	8	0	0	0	0	0	0	28
13	14	0	29	0	0	17	23	0	13	0	15	0	11	19	19	23	19	20	12	22	20	9	23	14	7	14	13	15	8	19	19	19	14	18	0	31	11	17	5	0	0	14	0	22	24	13	0	10	28
0	0	0	0	29	0	17	23	0	0	0	0	14	0	26	0	0	0	0	0	0	14	9	0	15	5	13	13	0	0	19	0	0	24	18	15	24	0	0	0	0	0	18	0	0	0	0	0	27	22
13	14	0	29	0	0	17	17	0	11	0	15	0	11	19	17	26	19	15	12	22	20	12	25	14	23	14	13	15	8	19	20	19	14	18	0	31	11	17	5	0	0	8	0	22	24	13	0	10	27
13	14	29	29	30	10	17	23	25	11	17	15	12	11	25	17	21	19	20	12	22	20	9	30	15	7	14	13	15	8	19	18	19	14	18	13	24	8	17	5	7	21	8	21	22	24	13	17	27	22
13	11	0	35	0	0	17	23	0	11	0	15	0	16	25	17	21	19	16	12	22	24	9	30	15	5	14	19	16	8	14	18	19	14	18	0	31	11	13	5	0	0	18	0	23	26	14	0	19	25
13	14	0	37	0	0	17	23	0	11	0	15	0	7	17	17	23	19	20	12	22	24	9	25	14	7	14	13	15	8	17	19	19	14	18	0	35	11	17	5	0	0	8	0	22	24	13	0	27	28
13	14	28	29	30	10	17	23	24	11	17	15	12	7	25	17	26	19	20	12	22	20	9	25	14	7	14	13	15	8	14	19	19	14	27	15	31	11	17	5	9	21	8	21	22	24	13	17	27	28
0	0	0	0	30	0	17	23	0	0	0	0	12	0	19	0	0	0	0	0	0	20	12	0	14	22	14	13	0	0	19	0	0	14	18	15	24	0	0	0	0	0	8	0	0	0	0	0	0	28
13	11	0	37	0	0	16	27	0	11	0	15	0	7	26	19	26	16	20	12	22	14	12	25	14	7	13	13	14	8	14	18	19	24	18	0	25	11	17	5	0	0	18	0	24	24	14	0	19	22
0	0	0	0	28	0	17	23	0	0	0	0	12	0	19	0	0	0	0	0	0	24	9	0	14	7	14	13	0	0	14	0	0	14	18	15	35	0	0	0	0	0	18	0	0	0	0	0	0	28
13	11	0	37	0	0	16	27	0	11	0	15	0	11	17	19	26	19	18	12	22	13	12	25	15	7	13	13	14	8	19	19	19	8	18	0	31	11	17	5	0	0	8	0	24	24	13	0	19	22
13	11	0	29	0	0	17	23	0	11	0	15	0	7	18	17	21	19	15	12	22	20	9	23	14	23	14	13	15	8	17	19	19	24	18	0	35	11	17	5	0	0	8	0	22	25	14	0	23	24
13	11	0	37	0	0	16	27	0	11	0	15	0	7	26	19	21	19	15	12	22	14	12	25	15	7	13	13	14	8	14	19	19	24	18	0	25	11	17	5	0	0	8	0	24	24	14	0	23	22
13	14	0	23	0	0	17	23	0	11	0	15	0	11	19	17	26	19	20	12	22	20	9	25	14	7	14	13	15	8	19	18	19	14	18	0	24	11	17	5	0	0	8	0	22	24	13	0	27	28
13	14	0	25	0	0	17	23	0	14	0	15	0	11	19	17	26	19	20	12	0	20	12	23	14	7	14	13	18	8	19	19	19	14	18	0	24	11	17	5	0	0	8	0	22	24	13	0	27	25
13	14	0	29	0	0	17	23	0	11	0	15	0	11	19	17	26	19	20	12	22	20	9	25	14	7	14	13	15	8	19	18	19	14	18	0	35	8	17	5	0	0	8	0	22	24	11	0	13	28
13	14	0	29	0	0	17	23	0	11	0	15	0	7	19	17	26	19	20	12	22	24	9	25	14	5	14	13	15	8	17	19	19	14	18	0	24	11	17	5	0	0	8	0	22	24	13	0	10	28
13	11	0	37	31	0	16	27	0	11	0	15	14	6	26	19	21	19	15	12	22	14	9	23	15	23	13	13	14	8	19	18	17	24	18	15	25	11	17	5	0	0	18	0	24	24	14	0	14	22
13	14	29	29	28	10	17	23	25	11	17	15	12	11	19	17	26	19	20	12	22	20	12	23	15	7	14	13	15	8	19	17	19	14	18	15	24	11	17	5	7	19	8	18	22	24	13	17	27	28
13	14	0	23	0	0	17	23	0	11	0	15	0	11	17	17	23	19	15	12	22	20	9	25	14	7	14	13	15	8	19	18	19	14	18	0	24	11	17	5	0	0	8	0	22	24	13	0	10	28
0	0	0	0	28	0	17	23	0	0	0	0	14	0	17	0	0	0	0	0	0	20	9	0	14	7	14	13	0	0	19	0	0	14	18	15	35	0	0	0	0	0	8	0	0	0	0	0	0	25
13	14	0	29	0	0	17	23	0	13	0	15	0	5	17	20	26	19	20	12	22	20	9	23	14	7	14	13	15	8	19	18	19	14	18	0	24	11	17	5	0	0	8	0	22	25	16	0	13	28
13	11	0	37	0	0	16	27	0	11	0	15	0	6	26	19	26	19	15	12	22	14	12	25	15	7	13	13	16	8	14	14	19	24	18	0	31	11	17	5	0	0	18	0	24	24	13	0	10	22
13	11	0	28	0	0	17	23	0	13	0	15	0	6	17	20	21	19	16	12	22	21	9	23	15	5	14	13	15	8	17	19	19	22	18	0	31	11	17	5	0	0	8	0	23	24	13	0	8	22
14	11	0	37	0	0	17	23	0	12	0	18	0	18	25	19	23	19	20	12	0	14	9	23	15	23	13	13	14	10	19	19	15	24	18	0	24	12	13	5	0	0	8	0	24	24	13	0	27	25
13	14	0	29	0	0	17	23	0	13	0	15	0	11	19	17	26	19	20	12	18	20	12	25	14	7	14	13	15	8	19	19	19	14	27	0	31	11	17	5	0	0	8	0	22	24	13	0	27	25
10	14	25	29	28	10	17	23	25	11	17	18	12	11	19	17	26	19	20	12	22	20	9	25	15	7	14	13	14	8	19	17	19	14	18	15	24	11	17	5	7	21	8	21	22	24	13	17	27	28
13	11	0	28	0	0	16	27	0	11	0	15	0	5	26	19	21	19	15	12	22	14	12	25	15	7	13	13	14	8	14	20	19	24	18	0	38	11	17	5	0	0	18	0	24	24	14	0	19	22
13	11	0	37	28	0	17	23	0	11	0	15	14	11	23	20	21	19	18	12	22	14	9	23	14	7	14	13	15	8	19	23	19	22	18	15	35	8	13	5	0	0	18	0	23	26	13	0	10	27
14	11	0	23	0	0	17	23	0	15	0	15	0	16	17	19	26	19	15	12	0	14	9	29	15	5	13	13	14	8	19	20	15	24	18	0	24	12	13	5	0	0	18	0	24	24	14	0	14	22
13	11	0	23	0	0	17	14	0	11	0	18	0	11	17	19	23	19	18	12	22	14	12	25	15	7	13	13	15	8	14	20	19	8	18	0	24	11	13	5	0	0	8	0	23	24	14	0	19	20
13	11	0	33	0	0	17	16	0	11	0	18	0	5	17	19	23	19	15	12	22	13	12	25	15	7	13	13	14	8	17	23	17	24	18	0	31	11	13	5	0	0	18	0	22	25	14	0	10	22
13	11	0	23	0	0	17	14	0	11	0	16	0	11	17	19	23	19	18	12	22	14	12	25	15	5	13	13	14	8	14	20	19	8	18	0	24	11	13	5	0	0	8	0	23	24	14	0	27	20
13	11	0	29	0	0	17	23	0	11	0	15	0	7	17	17	26	19	20	12	22	20	9	25	15	5	14	13	15	8	17	18	19	14	18	0	31	11	17	5	0	0	18	0	22	24	13	0	13	28
13	14	0	29	0	0	17	23	0	13	0	15	0	11	19	17	26	19	20	12	22	21	9	25	15	7	14	13	15	8	19	18	19	14	18	0	35	11	17	5	0	0	8	0	22	24	13	0	13	28
13	14	0	29	0	0	17	23	0	11	0	15	0	7	17	17	26	19	20	12	22	20	9	25	14	5	14	13	15	8	17	18	19	14	18	0	24	11	17	5	0	0	8	0	22	24	13	0	10	28
13	14	0	29	0	0	17	23	0	11	0	15	0	11	19	17	26	19	20	12	22	20	9	25	15	7	14	13	15	8	19	18	19	14	18	0	24	11	17	5	0	0	8	0	22	24	13	0	13	28
13	14	0	29	0	0	17	23	0	11	0	15	0	11	25	17	26	19	20	12	22	24	9	25	14	23	14	13	15	8	19	18	19	14	18	0	31	11	17	5	0	0	8	0	24	24	13	0	10	28
13	14	0	23	0	0	17	23	0	13	0	15	0	11	19	17	26	19	20	12	22	20	9	25	12	7	14	13	15	8	19	23	19	14	18	0	31	11	17	5	0	0	18	0	22	24	13	0	10	28
13	14	0	29	0	0	17	23	0	11	0	15	0	11	25	17	26	19	20	12	22	20	9	24	14	7	14	13	15	8	19	18	19	14	18	0	35	11	17	5	0	0	8	0	22	24	13	0	13	28
13	11	0	23	0	0	17	23	0	11	0	15	0	5	19	20	21	19	18	12	22	14	9	23	15	15	14	13	15	8	19	23	19	22	18	0	35	11	17	5	0	0	4	0	23	26	13	0	27	25
14	11	0	34	0	0	17	27	0	13	0	18	0	11	26	19	23	19	15	12	22	13	12	23	15	15	13	13	14	8	19	16	17	24	18	0	31	11	13	5	0	0	18	0	22	24	14	0	14	21
14	11	0	34	0	0	17	23	0	15	0	15	0	16	19	19	23	19	20	12	0	14	9	29	17	7	13	19	14	8	17	19	15	24	18	0	24	12	13	5	0	0	4	0	24	24	11	0	17	25
13	11	0	37	0	0	17	16	0	11	0	18	0	5	25	19	31	19	15	12	22	14	13	24	14	23	13	13	14	8	14	19	19	24	27	0	31	11	13	5	0	0	14	0	22	25	14	0	19	22
13	11	0	37	0	0	16	27	0	11	0	15	0	5	26	19	26	19	15	12	22	14	12	25	15	7	13	13	14	8	14	19	19	24	18	0	31	11	17	5	0	0	18	0	24	24	13	0	23	20
13	11	0	37	0	0	16	27	0	11	0	15	0	5	26	19	21	19	15	12	22	14	12	25	15	5	13	13	14	8	14	16	19	24	18	15	25	11	17	5	0	0	18	0	24	24	14	0	10	22
13	14	0	28	0	0	17	23	0	11	0	15	0	11	25	17	29	19	20	12	22	20	9	25	14	5	14	13	15	8	19	18	19	14	18	0	35	8	17	5	0	0	8	0	22	24	13	0	10	28
13	14	0	23	0	0	17	23	0	13	0	15	0	11	19	17	21	19	20	12	22	20	9	25	14	7	14	13	15	8	19	23	19	14	20	0	31	11	17	5	0	0	8	0	22	24	13	0	27	28
0	0	0	0	29	0	16	27	0	0	0	0	16	0	26	0	0	0	0	0	0	14	12	0	14	22	13	13	0	0	20	0	0	24	18	15	31	0	0	0	0	0	18	0	0	0	0	0	0	22
0	0	0	0	28	0	18	23	0	0	0	0	12	0	26	0	0	0	0	0	0	24	9	0	15	7	14	13	0	0	17	0	0	14	18	15	24	12	0	0	0	0	14	0	0	22	0	0	0	28
13	14	0	29	0	0	17	23	0	11	0	15	0	11	19	17	26	16	20	12	22	20	9	25	15	7	14	13	15	8	19	17	19	14	18	0	24	11	17	5	0	0	14	0	22	24	13	0	27	28
17	11	21	34	30	10	17	23	23	11	17	15	16	5	19	19	21	19	18	12	22	14	12	25	14	5	13	13	15	10	19	18	19	24	27	13	24	11	17	5	8	22	18	18	22	24	13	17	10	22
14	11	22	37	31	10	17	23	25	15	21	15	14	16	17	19	26	19	15	12	0	14	9	29	15	5	13	13	14	8	19	18	15	24	18	15	24	12	13	5	8	18	8	18	24	24	13	17	23	22
13	11	0	37	0	0	16	27	0	11	0	15	0	5	23	19	21	19	15	12	22	14	12	25	15	7	13	13	14	8	14	19	19	24	18	0	25	11	17	5	0	0	8	0	24	24	14	0	19	22
13	14	0	23	0	0	17	23	0	11	0	15	0	11	19	17	26	19	20	12	22	20	9	25	15	7	14	13	14	8	19	20	19	14	18	0	35	11	17	5	0	0	8	0	22	24	13	0	10	28
13	14	0	29	0	0	17	23	0	13	0	15	0	11	25	17	26	19	20	12	22	24	9	30	14	23	14	13	15	8	17	18	19	14	18	0	31	11	17	5	0	0	18	0	22	24	13	0	27	28
0	0	0	0	31	0	17	23	0	0	0	0	12	0	19	0	0	0	0	0	0	27	9	0	15	7	14	13	0	0	19	0	0	14	18	12	25	0	0	0	0	0	8	0	0	0	0	0	0	21
13	14	0	29	0	0	17	23	0	11	0	15	0	11	25	17	26	19	20	12	22	20	14	25	15	7	14	13	15	8	19	18	19	14	18	0	35	11	17	5	0	0	8	0	22	24	13	0	27	28
13	11	0	34	0	0	16	27	0	11	0	15	0	5	23	19	23	19	15	12	22	13	12	23	15	7	13	13	14	8	14	18	19	24	18	0	25	12	17	5	0	0	18	0	24	24	14	0	19	22
0	0	0	37	32	0	17	16	0	0	0	0	0	0	26	0	0	0	0	0	0	13	12	0	15	23	13	13	0	0	19	0	0	24	18	12	24	0	0	0	0	0	18	0	0	0	0	0	27	22
13	14	0	23	0	0	17	23	0	11	0	15	0	7	19	17	21	19	20	12	22	20	9	25	15	7	14	13	15	8	14	19	19	15	18	0	31	11	17	5	0	0	14	0	22	24	13	0	19	28
13	14	0	37	0	0	17	23	0	11	0	15	0	11	25	17	23	19	20	12	22	24	9	25	14	7	14	13	15	8	19	20	19	14	18	0	35	11	17	5	0	0	14	0	22	22	13	0	27	28
0	0	0	0	28	0	17	23	0	0	0	0	12	0	25	0	0	0	0	0	0	20	9	0	14	22	14	13	0	0	19	0	0	14	18	15	35	0	0	0	0	0	8	0	0	0	0	0	0	28
14	11	0	28	0	0	17	16	0	11	0	18	0	11	17	19	21	19	18	12	22	13	12	23	15	7	13	13	14	8	17	19	17	24	27	0	31	11	13	5	0	0	18	0	22	24	14	0	13	22
13	11	0	37	0	0	16	27	0	11	0	15	0	5	25	19	26	19	15	12	22	14	12	25	15	7	13	13	14	8	14	14	19	24	18	0	31	11	17	5	0	0	18	0	24	24	14	0	23	22
13	11	0	23	0	0	18	16	0	11	0	18	0	5	17	19	23	19	15	12	22	14	12	23	15	5	13	19	14	8	14	18	19	24	18	0	35	11	13	5	0	0	18	0	22	24	13	0	19	21
13	14	0	23	0	0	17	23	0	11	0	15	0	11	25	19	23	19	20	12	22	20	9	25	14	7	14	13	15	8	19	20	19	14	18	0	24	11	17	5	0	0	8	0	22	24	13	0	27	25
0	0	0	0	29	0	16	27	0	0	0	0	14	0	26	0	0	0	0	0	0	14	14	0	15	22	13	13	0	0	14	0	0	24	30	15	25	0	0	0	0	0	18	0	0	0	0	0	0	22
13	14	0	23	0	0	17	23	0	13	0	18	0	5	19	17	26	19	15	12	22	20	9	25	14	7	14	13	15	8	19	18	19	14	18	0	24	11	17	5	0	0	8	0	22	24	14	0	27	28
13	14	0	29	0	0	17	23	0	13	0	15	0	11	19	17	26	19	20	12	22	20	9	23	12	23	14	13	15	8	19	17	19	14	18	0	31	11	17	5	0	0	8	0	22	24	13	0	27	28
13	14	0	29	0	0	17	23	0	11	0	15	0	11	25	17	26	19	20	12	22	20	9	25	14	7	14	13	14	8	19	18	19	14	18	0	24	11	17	5	0	0	8	0	22	25	13	0	27	28
13	11	0	37	29	0	16	27	0	11	0	15	14	6	17	19	21	19	15	12	22	14	12	25	15	5	13	13	14	7	14	20	19	24	30	12	25	11	17	5	0	0	8	0	24	24	14	0	10	21
14	11	0	37	0	0	17	16	0	11	0	18	0	5	17	19	23	19	15	12	22	20	12	25	15	5	13	13	14	8	19	23	17	24	18	0	25	11	13	5	0	0	18	0	24	24	14	0	14	22
0	0	0	0	29	0	17	23	0	0	0	0	14	0	19	0	0	0	0	0	0	24	13	0	13	26	13	19	0	0	19	0	0	24	30	15	31	0	0	0	0	0	4	0	0	0	0	0	0	20
13	14	0	29	0	0	17	23	0	11	0	15	0	11	17	17	21	19	20	12	22	20	13	25	14	7	14	13	15	8	19	17	19	14	18	0	31	11	17	5	0	0	18	0	22	24	13	0	27	28
13	11	0	34	0	0	16	27	0	11	0	15	0	11	17	19	26	19	18	12	22	14	12	25	15	7	13	13	14	8	19	20	19	24	18	0	31	11	17	5	0	0	18	0	24	24	13	0	23	22
13	14	0	29	0	0	17	23	0	14	0	15	0	11	19	17	26	19	20	12	22	20	9	25	15	7	14	13	15	8	19	18	19	24	18	0	24	11	17	5	0	0	8	0	22	24	13	0	19	28
13	14	0	37	0	0	17	23	0	11	0	15	0	11	19	19	23	19	20	12	22	24	9	25	15	7	14	13	15	8	19	18	19	14	18	0	35	11	17	5	0	0	8	0	22	24	13	0	27	22
13	14	0	29	0	0	17	23	0	13	0	15	0	11	19	17	26	19	20	12	22	20	9	25	15	7	14	13	15	8	19	19	19	14	18	0	31	11	17	5	0	0	8	0	22	24	13	0	27	25
13	11	0	37	0	0	16	27	0	11	0	15	0	5	17	19	26	16	15	12	22	14	12	25	15	7	13	13	14	8	14	20	19	24	18	0	24	11	17	5	0	0	18	0	24	24	13	0	14	22
13	11	25	23	30	10	17	22	25	14	21	15	12	11	17	20	21	19	18	12	22	14	9	24	15	23	14	13	15	8	17	23	19	22	18	13	35	11	17	5	8	18	4	18	23	26	13	17	23	28
13	14	0	29	0	0	17	23	0	11	0	15	0	11	17	19	26	19	20	12	22	20	9	25	14	7	14	13	15	8	19	18	19	14	18	0	24	11	13	5	0	0	8	0	22	24	13	0	27	22
13	14	0	18	0	0	17	23	0	11	0	15	0	11	19	17	26	19	20	12	22	20	9	25	14	7	14	13	15	8	19	17	19	14	18	0	24	11	17	5	0	0	18	0	22	24	13	0	13	28
13	11	0	34	0	0	16	27	0	11	0	15	0	5	26	19	21	19	15	12	22	14	12	25	15	7	13	13	14	8	19	19	19	24	18	0	25	11	17	5	0	0	8	0	24	24	14	0	19	22
13	14	0	25	0	0	17	23	0	13	0	15	0	11	19	17	26	19	20	12	22	20	9	25	14	15	14	13	15	7	19	18	19	14	18	0	31	11	17	5	0	0	8	0	22	24	13	0	10	28
13	11	0	37	0	0	16	27	0	11	0	15	0	5	26	19	21	19	15	12	22	14	12	25	15	7	13	13	14	8	14	19	19	24	18	0	31	11	17	5	0	0	18	0	24	24	13	0	19	22
13	14	21	28	31	10	16	27	20	11	21	15	14	5	26	19	21	19	15	12	22	14	12	25	15	7	13	13	14	8	14	19	19	24	18	15	25	11	13	5	7	21	18	18	24	24	14	17	19	22
13	11	0	33	0	0	17	23	0	11	0	15	0	16	19	17	21	19	16	12	22	24	9	30	15	7	14	19	16	8	14	18	19	24	18	15	31	11	13	5	0	0	8	0	23	26	14	0	23	25
13	14	0	23	0	0	17	23	0	11	0	15	0	11	19	17	26	16	20	12	22	20	9	25	14	7	14	13	15	8	19	19	19	14	18	0	24	11	17	5	0	0	8	0	22	24	13	0	13	28
13	14	0	23	0	0	17	23	0	11	0	15	0	11	19	17	26	19	20	12	22	20	9	25	15	7	14	13	15	8	19	18	19	14	18	0	24	11	17	5	0	0	8	0	22	24	13	0	27	28
13	14	0	29	0	0	17	23	0	13	0	15	0	11	19	17	26	14	20	12	22	20	9	25	15	5	14	13	15	8	20	18	19	14	18	0	24	11	13	5	0	0	8	0	23	25	13	0	10	28
0	0	0	0	28	0	17	23	0	0	0	0	12	0	19	0	0	0	0	0	0	20	9	0	14	7	14	13	0	0	19	0	0	14	18	15	24	0	0	0	0	0	8	0	0	0	0	0	0	25
0	0	0	0	0	0	11	23	0	0	0	0	14	0	22	0	0	0	0	0	0	14	9	0	15	16	13	13	0	0	14	0	0	24	18	13	25	0	0	0	0	0	8	0	0	0	0	0	0	20
0	0	0	0	28	0	17	23	0	0	0	0	12	0	19	0	0	0	0	0	0	27	9	0	14	7	14	13	0	0	19	0	0	14	18	15	32	0	0	0	0	0	8	0	0	0	0	0	0	28
13	14	0	23	0	0	17	23	0	11	0	15	0	11	18	17	21	19	20	12	22	20	9	25	14	7	14	13	15	8	19	16	19	14	18	0	24	11	17	5	0	0	8	0	22	24	13	0	27	28
13	15	0	23	0	0	17	14	0	11	0	18	0	6	25	19	30	19	20	12	22	14	9	23	15	5	13	7	15	8	17	18	19	8	18	0	31	11	17	5	0	0	18	0	24	24	14	0	13	22
13	14	0	29	0	0	17	23	0	11	0	15	0	11	19	17	21	19	20	12	22	20	9	25	15	23	14	13	15	8	19	18	19	14	18	0	24	8	17	5	0	0	8	0	22	24	13	0	27	25
13	14	0	29	0	0	17	23	0	13	0	15	0	11	17	17	26	19	20	12	22	20	9	25	14	7	14	13	15	8	19	20	19	14	18	0	31	11	17	5	0	0	14	0	22	24	13	0	27	28
13	14	0	29	0	0	17	23	0	13	0	18	0	5	19	17	26	19	20	12	22	20	9	25	14	7	14	13	15	8	19	18	19	14	27	0	35	11	17	5	0	0	8	0	22	24	11	0	27	22
0	0	0	0	29	0	16	27	0	0	0	0	14	0	17	0	0	0	0	0	0	14	12	0	15	16	13	13	0	0	14	0	0	24	18	15	25	0	0	0	0	0	18	0	0	0	0	0	0	22
13	14	0	29	0	0	17	23	0	11	0	15	0	11	19	17	26	19	20	12	22	20	9	25	15	7	14	13	15	8	19	20	19	14	18	0	24	11	17	5	0	0	14	0	22	24	13	0	19	21
14	11	0	33	0	0	17	16	0	11	0	18	0	5	26	19	23	19	15	12	22	13	12	25	15	7	13	13	14	8	19	23	17	24	18	0	27	11	13	5	0	0	18	0	22	25	14	0	23	22
14	11	0	33	0	0	17	23	0	15	0	15	0	7	17	18	31	19	15	12	22	14	12	31	15	5	13	13	14	8	17	19	15	22	18	0	38	12	13	5	0	0	18	0	22	25	13	0	10	20
13	11	0	37	0	0	16	27	0	11	0	15	0	11	26	19	21	19	15	12	22	14	12	30	15	7	13	13	16	8	14	18	19	24	18	0	25	11	17	5	0	0	18	0	24	24	14	0	19	22
0	0	0	0	28	0	17	23	0	0	0	0	12	0	25	0	0	0	0	0	0	20	9	0	15	7	14	13	0	0	19	0	0	14	18	12	31	0	0	0	0	0	8	0	0	0	0	0	0	28
13	11	25	18	31	10	17	14	26	11	17	18	14	11	17	16	24	19	15	12	22	14	12	25	15	7	13	13	18	8	17	18	19	24	18	13	31	11	17	5	8	21	16	18	22	24	14	17	19	22
13	14	0	29	0	0	17	23	0	11	0	15	0	11	17	19	26	19	20	12	22	20	9	25	14	7	14	13	15	8	14	18	19	14	18	0	31	11	17	5	0	0	14	0	22	25	13	0	27	28
13	11	0	37	0	0	17	16	0	11	0	15	0	11	17	19	29	19	18	12	0	13	12	23	15	7	13	13	14	8	19	14	17	24	18	0	24	11	13	5	0	0	18	0	22	24	14	0	27	22
13	11	0	37	0	0	16	27	0	11	0	15	0	5	26	19	23	19	18	12	22	14	12	25	15	7	13	13	14	8	14	19	19	24	18	0	31	11	17	5	0	0	4	0	24	24	14	0	23	22
13	14	0	23	0	0	17	23	0	11	0	15	0	11	19	17	26	19	20	12	22	20	9	25	14	7	14	13	16	8	19	19	19	15	18	0	24	11	17	5	0	0	14	0	22	24	13	0	27	25
13	14	28	23	28	10	17	23	25	13	17	12	12	11	17	17	21	19	20	12	22	20	9	25	14	7	14	13	15	8	19	17	19	14	18	15	24	11	17	5	7	18	18	21	22	24	13	17	10	28
0	0	0	0	30	0	17	23	0	0	0	0	12	0	19	0	0	0	0	0	0	20	9	0	14	23	14	13	0	0	19	0	0	14	18	15	24	0	0	0	0	0	18	0	0	0	0	0	0	28
13	11	0	34	0	0	16	27	0	11	0	15	0	11	26	19	21	19	18	12	22	14	12	25	15	23	13	13	14	8	14	20	19	24	18	0	25	11	17	5	0	0	18	0	24	24	14	0	10	22
13	14	0	18	0	0	17	23	0	11	0	15	0	11	25	17	26	19	20	12	22	20	9	25	15	7	14	13	16	8	19	18	19	14	18	0	24	11	17	5	0	0	8	0	22	24	13	0	27	28
0	0	0	0	24	0	17	16	0	0	0	0	14	0	17	0	0	0	0	0	0	14	9	0	15	16	10	13	0	0	14	0	0	24	20	13	25	0	0	0	0	0	18	0	0	0	0	0	0	20
13	15	0	29	0	0	17	14	0	11	0	18	0	6	19	19	28	19	15	12	0	14	9	25	15	5	13	13	15	8	19	20	19	8	18	0	25	11	17	5	0	0	18	0	24	22	13	0	13	25
13	11	0	28	0	0	17	23	0	11	0	15	0	7	19	17	31	19	20	16	22	14	9	25	14	7	13	19	18	8	14	19	15	22	20	0	24	12	18	5	0	0	4	0	22	24	13	0	23	20
13	11	0	23	0	0	17	22	0	14	0	15	0	5	23	20	21	19	18	12	22	14	9	24	15	23	14	13	15	8	19	23	19	22	18	0	24	11	16	5	0	0	4	0	23	26	13	0	14	28
13	14	0	29	0	0	17	23	0	13	0	15	0	11	25	17	26	19	20	12	22	20	9	25	14	5	14	13	15	8	19	19	19	14	18	0	31	11	17	5	0	0	8	0	22	24	13	0	27	28
13	12	0	29	0	0	17	23	0	11	0	15	0	11	19	17	32	19	20	12	22	20	9	25	15	7	14	13	12	8	17	18	19	14	18	0	24	11	17	5	0	0	8	0	22	24	13	0	10	28
13	11	0	37	0	0	16	27	0	11	0	15	0	5	26	19	21	19	15	12	22	14	12	25	15	7	13	13	14	8	14	19	19	24	18	0	25	11	17	5	0	0	18	0	24	24	14	0	19	28
13	12	0	29	0	0	17	23	0	11	0	15	0	11	17	20	26	19	20	12	22	20	9	23	15	7	14	13	15	8	19	18	19	14	18	0	24	11	17	5	0	0	18	0	22	24	13	0	27	28
13	11	0	23	0	0	18	23	0	14	0	18	0	18	19	19	23	19	20	12	17	14	9	25	15	15	13	13	15	8	19	20	19	8	18	0	25	11	17	5	0	0	18	0	22	25	14	0	19	22
13	14	0	18	0	0	17	23	0	11	0	15	0	11	19	17	26	19	20	12	22	20	9	25	15	7	14	13	16	8	19	18	19	14	18	0	24	11	17	5	0	0	8	0	22	24	11	0	27	28
13	14	0	25	0	0	18	23	0	11	0	15	0	11	17	17	26	19	20	12	22	20	9	23	15	7	14	13	15	8	17	18	19	14	18	0	24	11	17	5	0	0	8	0	22	24	13	0	27	28
13	11	0	37	0	0	16	27	0	11	0	15	0	5	23	19	26	19	15	12	22	14	12	30	15	7	13	13	14	8	14	20	19	24	18	0	31	11	17	5	0	0	18	0	24	24	13	0	19	22
13	14	0	23	0	0	17	23	0	11	0	15	0	5	25	17	26	19	15	12	22	20	14	25	15	7	14	13	15	8	19	18	19	14	18	0	24	11	17	5	0	0	8	0	22	24	13	0	13	28
0	0	0	0	0	0	17	23	0	0	0	0	14	0	17	0	0	0	0	0	0	14	9	0	14	22	13	19	0	0	14	0	0	22	18	12	35	0	0	0	0	0	18	0	0	0	0	0	0	20
17	14	0	29	0	0	17	23	0	11	0	15	0	11	19	20	31	19	20	12	22	20	9	23	14	7	14	13	15	8	19	18	19	14	18	0	24	11	17	5	0	0	8	0	22	24	14	0	27	28
0	0	0	0	0	0	17	23	0	0	0	0	12	0	17	0	0	0	0	0	0	20	9	0	14	22	14	13	0	0	19	0	0	14	18	15	35	0	0	0	0	0	18	0	0	0	0	0	0	28
13	11	0	0	0	0	16	27	0	11	0	15	0	5	23	19	27	19	15	12	22	14	12	0	15	7	13	13	14	8	19	19	19	24	18	0	31	11	17	5	0	0	18	0	24	24	0	0	27	22
13	14	0	29	0	0	17	23	0	14	0	15	0	11	19	17	26	19	20	12	22	20	9	25	14	23	14	13	15	8	19	18	19	14	18	0	24	11	17	5	0	0	8	0	22	24	13	0	27	28
11	11	0	34	0	0	17	16	0	11	0	15	0	11	17	19	29	19	15	12	0	13	12	25	15	7	13	13	14	8	14	16	17	24	18	0	31	11	13	5	0	0	4	0	22	24	14	0	27	22
13	14	0	29	0	0	17	23	0	11	0	15	0	7	19	17	23	19	20	12	22	20	9	25	15	5	14	13	14	8	17	18	19	22	18	0	24	11	17	5	0	0	18	0	22	24	11	0	13	28
13	14	0	29	0	0	17	16	0	13	0	15	0	5	19	17	26	19	20	12	22	20	9	25	14	7	14	13	15	8	19	17	19	22	18	0	24	11	17	5	0	0	8	0	22	25	11	0	27	28
13	14	0	29	0	0	17	23	0	11	0	18	0	11	19	17	26	19	20	12	22	20	9	25	14	7	14	13	15	8	19	18	19	14	18	0	35	11	17	5	0	0	18	0	22	24	13	0	27	28
17	11	0	34	0	0	17	23	0	12	0	18	0	9	25	19	23	19	15	12	0	14	9	25	14	23	13	13	14	10	19	19	15	24	30	0	24	12	13	5	0	0	18	0	24	24	13	0	23	22
13	12	26	29	28	10	17	23	25	13	17	15	12	5	19	17	26	19	20	12	22	20	9	25	14	7	14	13	14	8	17	17	19	14	18	15	24	11	17	5	7	18	18	21	22	25	11	17	27	28
14	11	0	35	0	0	17	16	0	11	0	18	0	5	26	19	21	19	15	12	22	13	14	25	15	7	13	13	14	8	19	23	17	24	30	0	31	11	13	5	0	0	8	0	22	24	13	0	10	22
14	11	0	37	0	0	17	16	0	11	0	18	0	5	17	19	21	19	15	12	22	13	12	25	15	23	13	13	14	8	19	23	17	24	18	0	31	11	13	5	0	0	18	0	24	24	14	0	23	22
17	11	28	25	31	13	17	14	23	11	17	12	16	11	17	19	23	19	15	12	22	14	12	25	15	7	13	13	14	8	19	17	19	24	29	0	24	11	13	5	7	22	18	18	22	25	12	17	19	22
13	14	0	29	0	0	17	23	0	11	0	15	0	16	19	17	21	19	20	12	22	20	9	25	14	5	14	13	15	8	14	19	19	14	18	0	24	8	17	5	0	0	8	0	22	24	13	0	27	28
0	0	0	0	29	0	17	14	0	0	0	0	14	0	18	0	0	0	0	0	0	14	12	0	15	22	13	13	0	0	17	0	0	24	27	15	27	0	0	0	0	0	8	0	0	0	0	0	0	22
0	0	0	0	28	0	17	23	0	0	0	0	12	0	26	0	0	0	0	0	0	24	9	0	14	22	14	13	0	0	19	0	0	14	18	15	31	0	0	0	0	0	14	0	0	0	0	0	0	22
13	14	0	23	0	0	17	23	0	11	0	15	0	11	19	17	26	19	20	12	22	20	9	25	14	7	14	13	15	8	19	18	19	14	18	0	24	11	17	5	0	0	8	0	22	24	13	0	10	28
13	14	0	29	0	0	17	23	0	13	0	15	0	7	25	17	26	19	20	12	22	20	9	25	15	23	14	13	15	8	19	17	19	14	18	0	31	11	17	5	0	0	18	0	22	24	13	0	10	28
13	14	0	29	0	0	17	23	0	11	0	15	0	11	19	20	31	19	20	12	22	20	9	25	14	7	14	13	15	8	19	18	19	14	18	0	35	11	17	5	0	0	18	0	22	24	14	0	27	27
13	11	0	28	0	0	17	16	0	11	0	18	0	5	19	19	23	19	20	12	22	14	12	25	15	5	13	13	14	8	14	18	19	24	27	0	25	11	13	5	0	0	18	0	22	25	13	0	13	22
13	14	0	29	0	0	17	23	0	11	0	15	0	11	17	20	26	19	20	12	22	20	9	25	15	7	14	13	15	8	19	19	19	14	18	0	24	11	17	5	0	0	18	0	22	24	13	0	27	28
13	14	0	29	0	0	17	23	0	11	0	15	0	11	25	17	26	19	20	16	22	20	9	25	14	7	14	13	15	8	19	20	19	15	28	0	24	11	17	5	0	0	18	0	22	24	13	0	27	28
13	14	0	23	0	0	17	23	0	11	0	15	0	11	19	17	26	19	20	12	22	20	9	25	15	7	14	13	15	8	19	17	19	14	18	0	24	11	17	5	0	0	14	0	22	24	13	0	10	28
13	14	0	29	0	0	17	23	0	11	0	15	0	11	19	17	26	19	20	12	22	20	9	25	14	7	14	13	15	8	19	18	19	14	18	0	24	8	17	5	0	0	14	0	22	24	13	0	27	28
0	0	0	0	28	0	17	23	0	0	0	0	12	0	19	0	0	0	0	0	0	20	9	0	15	22	14	13	0	0	17	0	0	14	18	15	24	0	0	0	0	0	18	0	0	0	0	0	0	22
0	0	0	0	28	0	18	23	0	0	0	0	12	0	25	0	0	0	0	0	0	27	9	0	15	22	14	19	0	0	19	0	0	14	20	12	24	0	0	0	0	0	18	0	0	0	0	0	0	28
13	14	0	23	0	0	17	23	0	15	0	15	0	5	25	19	26	19	15	12	22	20	9	25	15	5	14	13	15	8	19	18	19	15	18	0	31	11	17	5	0	0	18	0	22	24	13	0	27	28
13	14	0	29	0	0	17	23	0	11	0	15	0	5	25	17	21	19	20	12	22	20	9	25	15	7	14	13	15	8	19	19	19	14	18	0	24	8	17	5	0	0	8	0	22	24	13	0	27	27
13	11	0	23	0	0	17	23	0	11	0	15	0	5	26	17	21	19	15	12	22	14	9	23	14	7	14	13	15	8	17	23	19	22	18	0	35	11	13	5	0	0	4	0	23	26	13	0	27	22
14	11	0	29	0	0	17	23	0	15	0	15	0	16	17	19	26	19	15	12	0	14	9	29	15	5	13	13	14	8	19	20	15	24	18	0	24	12	13	5	0	0	8	0	24	24	13	0	19	22
13	14	0	29	0	0	17	23	0	11	0	15	0	10	19	19	26	19	20	12	22	20	9	25	15	23	14	13	15	8	19	18	19	14	18	0	24	11	17	5	0	0	18	0	22	24	13	0	27	28
13	14	0	23	0	0	17	23	0	11	0	15	0	11	19	17	26	19	20	12	22	20	9	25	15	7	14	13	15	8	19	17	19	24	18	0	24	11	17	5	0	0	8	0	22	24	13	0	27	25
13	14	0	29	0	0	17	23	0	11	0	15	0	11	25	17	26	19	20	12	22	20	9	25	14	7	14	13	15	8	17	19	19	14	18	0	24	11	16	5	0	0	14	0	22	24	14	0	27	28
0	0	0	0	30	0	17	16	0	0	0	0	12	0	23	0	0	0	0	0	0	14	9	0	14	22	14	13	0	0	19	0	0	22	18	13	35	0	0	0	0	0	18	0	0	0	0	0	0	25
13	14	0	29	0	0	17	23	0	11	0	15	0	7	17	17	26	19	20	12	22	20	9	25	15	5	14	13	15	8	17	18	19	14	18	0	31	11	17	5	0	0	18	0	22	24	13	0	27	28
13	14	0	29	0	0	17	23	0	11	0	15	0	7	19	17	26	19	20	12	22	28	9	25	15	7	14	13	15	8	19	19	19	14	18	0	24	11	17	5	0	0	8	0	22	24	11	0	27	28
13	11	0	37	0	0	16	27	0	11	0	15	0	5	26	19	21	16	15	12	22	14	12	23	15	5	13	13	14	8	14	18	19	24	18	0	25	11	17	5	0	0	18	0	24	24	14	0	19	22
13	11	0	37	0	0	17	23	0	11	0	15	0	5	26	17	21	19	18	12	22	14	9	23	14	23	14	13	15	7	19	23	19	22	18	0	32	11	13	5	0	0	4	0	23	26	13	0	10	22
13	14	0	29	0	0	17	23	0	13	0	15	0	11	17	17	23	19	20	12	22	20	9	25	14	7	14	13	15	8	19	20	19	14	27	0	31	11	17	5	0	0	18	0	22	24	13	0	27	28
13	14	0	29	0	0	17	23	0	11	0	15	0	5	25	17	26	19	20	12	22	20	9	25	14	23	14	13	15	8	17	18	19	14	18	0	31	11	17	5	0	0	8	0	22	24	13	0	10	28
13	14	0	23	0	0	17	23	0	11	0	15	0	16	18	19	26	19	20	12	22	20	9	25	14	7	14	13	15	8	19	18	19	14	18	0	24	11	17	5	0	0	8	0	22	24	11	0	27	28
13	14	26	18	28	10	17	23	25	11	17	15	12	11	19	17	26	19	20	12	22	20	9	25	14	7	14	13	15	8	19	17	19	14	18	15	24	11	17	5	7	21	18	21	22	24	13	17	13	28
0	0	0	0	28	0	17	23	0	0	0	0	12	0	19	0	0	0	0	0	0	0	9	0	14	7	14	13	0	0	19	0	0	14	18	15	24	0	0	0	0	0	8	0	0	0	0	0	0	28
13	11	0	23	0	0	17	23	0	11	0	15	0	11	17	20	31	19	18	12	22	14	9	23	14	15	14	13	15	8	19	23	19	22	18	0	24	11	17	5	0	0	4	0	23	26	13	0	19	28
13	11	0	28	0	0	17	18	0	11	0	18	0	16	25	19	23	19	18	12	18	14	12	23	15	23	13	13	15	8	19	20	19	24	26	0	31	11	17	5	0	0	18	0	22	24	14	0	13	25
14	11	0	34	0	0	17	16	0	11	0	18	0	5	26	19	23	19	15	12	22	13	12	25	15	23	13	13	14	8	19	23	17	24	18	0	31	11	13	5	0	0	8	0	22	24	14	0	10	22
13	14	0	29	0	0	17	23	0	11	0	15	0	7	19	17	21	19	20	12	0	20	9	25	12	7	14	13	15	8	19	19	19	14	18	0	24	11	17	5	0	0	8	0	22	24	14	0	23	28
13	14	0	29	0	0	17	23	0	11	0	15	0	11	25	17	21	19	20	12	22	20	9	25	15	7	14	13	15	8	19	18	19	14	18	0	24	8	17	5	0	0	8	0	22	24	13	0	27	27
13	11	0	29	0	0	17	23	0	13	0	15	0	11	26	20	31	19	18	12	22	14	9	23	14	7	14	13	15	8	19	23	19	22	18	0	24	11	17	5	0	0	4	0	23	26	13	0	19	28
13	14	0	29	0	0	17	23	0	13	0	15	0	7	25	17	26	19	20	12	22	20	9	25	12	17	14	13	15	8	20	18	19	14	18	0	31	11	13	5	0	0	8	0	22	24	13	0	27	27
0	0	0	0	28	0	17	27	0	0	0	0	12	0	25	0	0	0	0	0	0	20	9	0	14	22	14	13	0	0	19	0	0	15	18	12	31	0	0	0	0	0	8	0	0	0	0	0	0	28
13	14	0	29	0	0	17	23	0	11	0	15	0	11	19	17	26	19	20	12	22	20	9	23	14	7	14	13	15	8	19	19	19	14	18	0	35	11	17	5	0	0	8	0	22	25	13	0	13	28
17	11	0	32	0	0	17	16	0	11	0	15	0	11	17	16	21	19	18	12	22	14	12	23	14	5	13	13	16	10	19	22	15	24	27	0	24	11	17	5	0	0	8	0	24	24	14	0	23	22
13	15	0	23	0	0	17	18	0	11	0	18	0	11	23	17	28	19	15	12	22	14	12	23	17	5	13	13	14	8	14	18	17	8	18	0	31	11	17	5	0	0	8	0	24	22	13	0	10	22
13	14	0	29	0	0	17	23	0	11	0	15	0	11	19	17	21	19	20	12	22	20	9	25	17	5	14	13	15	8	19	19	19	14	18	0	24	11	17	5	0	0	8	0	22	24	13	0	27	28
13	14	0	25	0	0	17	23	0	11	0	15	0	11	19	20	21	19	20	12	22	20	9	25	14	7	14	13	15	10	19	18	19	14	18	0	24	11	17	5	0	0	8	0	22	24	13	0	10	28
13	14	0	29	0	0	17	23	0	13	0	15	0	11	19	17	26	19	20	12	22	20	9	25	14	7	14	13	15	8	19	18	19	22	18	0	24	11	17	5	0	0	8	0	22	24	13	0	10	28
13	14	0	25	0	0	17	23	0	11	0	18	0	5	19	17	26	19	20	12	22	20	9	23	15	7	9	13	15	8	14	20	19	14	18	0	35	11	17	5	0	0	8	0	22	24	11	0	27	28
0	0	0	0	30	0	17	23	0	0	0	0	12	0	26	0	0	0	0	0	0	14	9	0	14	15	14	13	0	0	14	0	0	22	18	13	24	0	0	0	0	0	4	0	0	0	0	0	0	25
13	14	0	37	0	0	17	23	0	11	0	15	0	11	19	17	23	19	20	12	22	24	9	25	12	7	14	13	15	8	19	18	19	14	18	0	35	11	17	5	0	0	14	0	22	24	13	0	27	28
13	14	0	23	0	0	17	23	0	11	0	15	0	5	19	17	26	19	20	12	22	20	12	25	15	7	14	13	15	8	19	18	19	14	18	0	35	11	17	5	0	0	8	0	22	24	13	0	13	28
13	14	0	29	0	0	17	23	0	11	0	15	0	11	18	17	21	19	20	12	22	20	9	25	15	7	14	13	15	7	19	19	19	14	18	0	24	11	17	5	0	0	8	0	22	24	13	0	10	28
0	0	0	0	0	0	17	23	0	0	0	0	12	11	19	0	0	0	0	0	0	27	9	0	15	23	14	13	0	0	19	0	0	22	18	15	25	11	0	0	0	0	14	0	0	0	0	0	0	21
17	11	0	37	29	0	17	16	0	11	0	15	14	11	25	19	23	19	18	12	22	14	12	25	14	7	13	13	15	10	19	17	17	24	27	13	24	11	17	5	0	0	18	0	22	24	13	0	27	22
0	0	0	0	33	0	17	23	0	0	0	0	14	0	19	0	0	0	0	0	0	20	9	0	15	7	14	13	0	0	19	0	0	24	18	15	35	0	0	0	0	0	8	0	0	0	0	0	19	28
13	14	0	29	0	0	17	23	0	11	0	15	0	7	19	17	26	19	20	12	22	20	9	25	14	7	14	13	15	8	19	18	19	14	18	0	24	11	17	5	0	0	8	0	22	24	13	0	27	28
13	14	0	29	0	0	17	23	0	11	0	15	0	11	19	17	21	19	20	12	22	20	9	25	14	23	14	13	15	8	19	17	19	14	18	0	24	11	17	5	0	0	14	0	22	24	13	0	27	28
0	0	0	0	28	0	17	23	0	0	0	0	0	0	19	0	0	0	0	0	0	20	9	0	14	22	14	13	0	0	19	0	0	14	18	0	24	0	0	0	0	0	18	0	0	0	0	0	13	28
13	14	0	28	0	0	17	23	0	11	0	15	0	5	19	17	27	19	20	12	22	27	9	25	14	7	14	13	15	8	19	18	19	14	18	0	24	11	17	5	0	0	8	0	22	25	13	0	10	28
13	15	0	29	0	0	17	14	0	11	0	18	0	5	26	17	28	19	15	12	22	14	12	23	15	23	13	13	15	8	19	19	17	8	18	0	31	11	17	6	0	0	18	0	24	22	13	0	13	25
14	11	0	23	0	0	17	23	0	15	0	15	0	7	17	19	26	19	15	12	0	14	9	29	15	5	13	13	14	8	17	20	15	24	18	0	24	12	13	5	0	0	8	0	24	24	14	0	23	22
13	14	0	29	0	0	17	23	0	11	0	15	0	5	18	17	21	19	20	12	22	20	9	25	14	7	14	13	15	8	19	18	19	14	18	0	24	11	17	5	0	0	14	0	22	24	13	0	10	25
13	11	0	23	0	0	16	14	0	11	0	15	0	5	26	19	26	19	15	12	22	14	12	30	15	7	13	13	14	8	14	20	19	24	18	0	31	11	17	5	0	0	8	0	24	24	13	0	14	22
13	11	0	18	0	0	17	23	0	11	0	15	0	18	19	17	26	19	15	16	22	13	9	24	15	5	14	13	14	8	14	17	19	22	18	0	31	11	13	5	0	0	8	0	23	24	13	0	27	20
13	11	0	23	0	0	17	23	0	11	0	15	0	11	26	20	21	19	15	12	22	24	9	23	17	5	14	13	15	8	19	19	19	22	18	0	35	11	18	5	0	0	8	0	23	24	13	0	13	28
0	0	0	0	28	0	17	23	0	0	0	0	12	0	19	0	0	0	0	0	0	20	9	0	14	7	14	13	0	0	17	0	0	14	18	15	31	0	0	0	0	0	14	0	0	0	0	0	0	28
13	14	0	23	0	0	17	23	0	11	0	15	0	7	25	17	26	19	20	12	22	20	9	25	14	7	14	13	15	8	19	19	19	14	18	0	24	11	17	5	0	0	18	0	22	24	13	0	13	28
13	11	0	28	0	0	17	23	0	13	0	18	0	11	19	20	23	19	18	12	0	27	9	21	15	7	14	13	15	8	19	19	19	22	18	0	25	11	13	5	0	0	8	0	21	24	11	0	13	21
13	14	0	29	0	0	17	23	0	13	0	15	0	11	19	17	26	19	20	12	22	20	9	25	15	5	14	13	15	8	17	17	19	14	18	0	24	11	17	5	0	0	8	0	22	24	13	0	10	28
0	0	0	0	28	0	17	23	0	0	0	0	12	0	19	0	0	0	0	0	0	20	12	0	15	0	14	3	0	0	19	0	0	14	18	15	24	0	0	0	0	0	8	0	0	0	0	0	0	28
0	0	0	0	28	0	17	23	0	0	0	0	12	0	19	0	0	0	0	0	0	20	9	0	14	7	14	13	0	0	17	0	0	15	18	15	24	0	0	0	0	0	18	0	0	0	0	0	0	28
0	0	0	0	28	0	17	23	0	0	0	0	14	0	19	0	0	0	0	0	0	20	9	0	14	7	14	13	0	0	19	0	0	14	18	15	31	0	0	0	0	0	8	0	0	0	0	0	0	28
13	14	0	29	0	0	17	23	0	11	0	15	0	11	17	17	26	19	20	12	22	20	9	25	14	7	14	13	15	8	19	18	19	22	18	0	24	11	17	5	0	0	8	0	22	24	11	0	13	28
13	14	0	29	0	0	17	23	0	11	0	15	0	5	19	17	26	14	20	12	22	20	9	25	14	7	14	13	15	8	19	18	19	14	18	0	35	11	17	5	0	0	8	0	22	24	13	0	19	28
13	14	0	25	0	0	17	23	0	11	0	15	0	11	19	17	21	19	20	12	0	20	9	25	15	7	14	13	15	8	19	19	19	14	18	0	31	11	17	5	0	0	7	0	22	24	14	0	10	28
13	14	0	29	0	0	17	23	0	11	0	15	0	11	19	17	26	19	20	12	22	20	9	25	14	7	14	13	14	8	19	18	19	14	18	0	24	11	17	5	0	0	8	0	22	24	13	0	27	28
13	14	0	29	0	0	17	23	0	13	0	18	0	16	17	17	26	19	20	12	22	20	9	25	14	5	14	13	15	8	19	18	19	14	18	0	24	11	17	5	0	0	14	0	22	24	13	0	27	28
14	11	28	28	29	12	17	16	23	11	17	18	14	5	17	19	23	19	15	12	22	13	13	25	15	7	13	13	14	8	17	23	17	24	18	15	25	11	13	5	8	18	18	21	24	24	14	17	10	22
0	0	0	0	28	0	17	23	0	0	0	0	12	0	19	0	0	0	0	0	0	20	9	0	15	22	14	13	0	0	19	0	0	14	18	15	24	0	0	0	0	0	8	0	0	0	0	0	0	28
13	11	0	29	0	0	17	23	0	15	0	15	0	6	25	19	21	19	15	12	16	14	9	25	15	5	13	13	14	8	14	17	19	24	18	0	38	11	17	5	0	0	18	0	22	25	13	0	10	20
13	14	0	23	0	0	17	23	0	11	0	15	0	11	19	19	26	19	20	12	22	20	9	25	15	23	14	13	15	8	19	18	19	14	18	0	24	11	17	5	0	0	18	0	22	24	13	0	27	28
13	14	0	29	0	0	17	23	0	13	0	15	0	11	17	17	26	19	20	12	22	20	9	25	14	5	14	13	15	8	19	19	19	14	18	0	35	11	17	5	0	0	8	0	22	24	11	0	27	25
13	14	0	29	0	0	17	23	0	13	0	15	0	11	17	17	26	19	20	12	22	20	9	25	14	15	14	13	15	8	19	18	19	14	18	0	31	11	17	5	0	0	14	0	22	24	13	0	10	27
17	11	0	29	0	0	17	16	0	11	0	15	0	5	19	19	21	19	15	12	22	14	12	25	14	7	13	13	15	10	17	19	19	24	27	0	24	11	17	5	0	0	18	0	22	24	13	0	23	22
0	0	0	0	33	0	17	23	0	0	0	0	12	0	19	0	0	0	0	0	0	24	9	0	15	22	14	13	0	0	19	0	0	14	18	15	31	0	0	0	0	0	8	0	0	0	0	0	0	21
13	14	0	29	0	0	17	23	0	13	0	15	0	5	19	17	26	19	20	12	22	20	9	25	15	7	14	13	15	8	19	18	19	14	18	0	31	8	17	5	0	0	8	0	22	24	11	0	27	22
0	0	0	0	28	0	17	23	0	0	0	0	12	0	19	0	0	0	0	0	0	20	9	0	15	0	14	13	0	0	18	0	0	14	18	15	24	0	0	0	0	0	14	0	0	0	0	0	0	28
17	14	0	29	0	0	17	23	0	13	0	15	0	5	17	17	21	19	20	12	22	20	9	25	14	7	14	13	15	8	19	19	19	14	18	0	31	11	17	5	0	0	18	0	22	24	13	0	27	28
13	11	0	23	0	0	17	23	0	11	0	15	0	5	26	17	23	19	18	12	22	14	9	23	14	7	14	13	15	8	19	23	19	22	18	0	24	11	17	5	0	0	4	0	23	26	13	0	19	28
13	11	0	37	0	0	16	27	0	11	0	15	0	5	17	19	21	19	15	12	22	14	12	25	15	5	13	13	14	8	14	19	19	24	18	0	25	11	17	5	0	0	18	0	24	24	14	0	10	22
13	14	0	23	0	0	17	23	0	11	0	15	0	5	19	17	26	19	20	12	22	20	9	23	14	7	14	13	15	8	17	17	19	14	18	0	24	11	17	5	0	0	8	0	22	24	13	0	13	28
13	11	0	28	0	0	16	27	0	11	0	15	0	5	26	19	25	19	15	12	22	14	12	30	15	7	13	13	14	8	14	19	19	24	18	0	31	11	17	5	0	0	18	0	24	24	14	0	23	25
14	14	0	29	0	0	17	17	0	15	0	18	0	7	19	17	31	19	15	12	0	14	9	30	15	5	13	13	14	8	17	19	15	24	18	0	24	12	13	5	0	0	8	0	24	22	13	0	13	25
14	11	0	29	0	0	17	23	0	15	0	15	0	16	17	19	26	19	15	12	0	14	9	29	15	5	13	13	14	8	19	20	15	24	18	0	24	12	13	5	0	0	18	0	24	24	13	0	19	20
13	14	0	29	0	0	17	23	0	11	0	15	0	11	19	17	26	19	20	12	22	20	9	25	14	7	14	13	14	8	19	18	19	14	18	0	24	11	17	5	0	0	8	0	22	24	13	0	10	28
13	14	0	29	0	0	17	23	0	11	0	15	0	11	17	19	21	19	20	12	22	20	9	25	15	7	14	13	14	8	19	20	19	14	18	0	31	11	17	5	0	0	18	0	22	24	13	0	27	28
13	14	0	29	0	0	17	23	0	11	0	15	0	5	18	17	26	19	20	12	22	20	9	25	14	7	14	13	15	8	19	18	19	14	18	0	24	11	17	5	0	0	8	0	22	24	13	0	10	27
13	11	0	37	31	0	16	27	0	11	0	15	14	5	26	19	26	19	15	12	22	14	12	25	15	23	13	13	14	8	14	16	19	24	18	15	25	11	17	5	0	0	18	0	24	24	14	0	19	22
13	14	0	23	0	0	17	23	0	11	0	15	0	5	19	17	23	19	20	12	22	20	9	25	15	5	14	13	15	8	19	18	19	14	18	0	24	11	17	5	0	0	6	0	22	24	13	0	27	28
13	14	0	29	0	0	17	23	0	11	0	15	0	11	18	17	26	19	20	12	22	24	9	25	15	0	14	13	15	8	19	18	19	0	0	0	24	11	17	5	0	0	8	0	22	24	13	0	0	0
0	0	0	28	28	0	17	23	0	0	0	0	12	5	26	0	21	0	15	12	0	14	9	23	14	5	14	13	0	8	17	0	0	22	18	13	35	12	0	5	0	0	4	0	0	0	13	0	19	22
13	14	26	29	30	10	17	23	24	13	17	15	12	11	19	17	26	19	20	12	22	24	9	25	15	7	14	13	15	8	19	18	19	14	18	12	35	11	17	5	7	21	8	21	22	24	13	17	10	27
13	14	0	25	0	0	18	23	0	11	0	15	0	11	25	17	21	19	20	12	0	20	9	25	14	7	14	13	15	8	17	18	19	14	18	0	24	11	0	5	0	0	8	0	22	24	13	0	10	28
13	14	0	37	0	0	17	23	0	11	0	15	0	11	19	20	23	19	20	12	22	24	9	25	14	7	14	13	15	8	17	19	19	14	18	0	24	11	17	5	0	0	18	0	22	24	13	0	27	28
14	11	0	33	0	0	17	14	0	11	0	18	0	5	26	20	23	19	15	12	22	13	12	25	15	7	13	13	14	8	19	23	17	24	18	0	31	11	13	5	0	0	18	0	22	24	14	0	17	22
13	14	0	29	0	0	17	23	0	11	0	18	0	7	19	17	26	19	18	12	22	20	9	25	14	5	14	13	15	8	17	18	19	14	18	0	24	11	17	5	0	0	8	0	22	24	13	0	19	28
0	0	0	0	29	0	17	23	0	0	0	0	14	0	18	0	0	0	0	0	0	14	14	0	15	22	13	13	0	0	14	0	0	24	18	13	25	0	0	0	0	0	8	0	0	0	0	0	0	20
13	14	0	28	0	0	17	23	0	11	0	18	0	11	25	17	26	19	20	12	22	20	12	25	14	23	14	13	15	8	19	19	19	14	18	0	35	11	17	5	0	0	8	0	22	24	13	0	27	21
15	11	0	29	0	0	17	23	0	15	0	15	0	5	17	17	23	19	18	10	16	14	9	24	15	7	13	13	14	8	20	16	19	24	20	0	25	11	17	5	0	0	8	0	22	24	14	0	19	22
17	14	0	29	0	0	17	23	0	13	0	15	0	11	19	17	26	19	20	12	22	20	9	25	14	7	14	13	15	8	19	18	19	14	18	0	35	11	17	5	0	0	8	0	22	24	13	0	10	28
15	11	0	29	0	0	17	23	0	15	0	15	0	5	17	17	21	19	15	12	16	14	9	24	15	5	13	13	14	8	14	18	19	24	20	0	25	11	17	5	0	0	8	0	22	25	14	0	19	22
13	14	0	29	0	0	17	23	0	13	0	15	0	11	19	17	21	19	20	12	22	20	9	23	14	7	14	13	15	8	19	19	19	14	18	0	24	11	17	5	0	0	8	0	22	25	13	0	27	28
13	15	0	29	0	0	17	18	0	11	0	18	0	5	26	17	28	19	15	12	22	14	12	23	17	7	13	13	15	8	14	19	17	8	18	0	31	11	17	5	0	0	18	0	24	22	13	0	10	25
13	14	0	29	0	0	17	23	0	13	0	15	0	11	25	17	26	19	20	12	22	20	9	25	14	5	14	13	15	8	19	19	19	14	18	0	24	11	17	5	0	0	18	0	22	24	13	0	10	28
13	11	0	37	0	0	16	27	0	11	0	15	0	5	26	19	23	19	15	12	22	14	12	25	15	7	13	13	14	8	14	16	19	24	18	0	31	11	17	5	0	0	4	0	24	24	14	0	14	22
13	14	0	29	0	0	17	23	0	11	0	15	0	11	25	17	21	19	20	12	22	20	9	25	15	7	14	13	15	8	19	18	19	14	18	0	24	8	17	5	0	0	8	0	22	24	13	0	27	27
13	14	0	28	0	0	17	23	0	13	0	15	0	7	19	17	26	19	20	12	22	20	9	23	14	23	14	13	15	8	19	18	19	14	18	0	35	11	17	5	0	0	14	0	22	24	13	0	27	21
14	11	0	35	0	0	17	23	0	15	0	15	0	16	19	17	31	19	20	12	22	14	12	23	14	5	13	13	15	8	19	18	15	22	18	0	38	11	13	5	0	0	4	0	22	25	13	0	23	21
13	11	0	37	0	0	16	27	0	11	0	15	0	11	17	19	26	19	15	12	22	14	12	25	15	5	13	13	14	8	19	19	19	24	18	0	31	11	17	5	0	0	18	0	24	24	14	0	23	22
13	14	0	37	0	0	17	23	0	11	0	15	0	11	25	17	23	19	20	12	22	24	9	25	14	7	14	13	15	8	19	19	19	14	18	0	24	11	17	5	0	0	8	0	22	24	13	0	27	28
13	14	0	29	0	0	17	23	0	11	0	15	0	11	19	19	26	19	20	12	22	20	9	25	15	7	14	13	15	8	19	18	19	14	18	0	35	11	17	5	0	0	8	0	22	24	13	0	10	28
13	11	22	28	31	10	18	16	23	11	17	18	14	11	17	19	23	19	15	12	22	14	13	23	14	5	13	19	14	8	14	18	19	24	18	15	35	11	13	5	8	18	8	18	22	24	14	16	19	21
0	0	0	0	0	0	16	14	0	0	0	0	14	0	17	0	0	0	0	0	0	13	12	0	15	5	13	13	0	0	14	0	0	24	18	15	25	0	0	0	0	0	18	0	0	0	0	0	0	22
0	0	0	0	30	0	16	27	0	0	0	0	16	0	26	0	0	0	0	0	0	14	12	0	15	7	13	13	0	0	14	0	0	24	18	15	25	0	0	0	0	0	18	0	0	0	0	0	0	22
13	14	0	29	0	0	17	23	0	11	0	15	0	11	17	19	26	19	20	12	22	20	9	25	15	23	14	13	15	8	19	18	19	14	18	0	35	11	17	5	0	0	18	0	22	24	13	0	27	28
11	12	0	29	0	0	17	23	0	15	0	15	0	18	17	17	31	19	18	16	0	14	9	25	15	7	13	13	14	8	19	18	15	24	18	0	24	12	13	5	0	0	18	0	24	24	11	0	10	25
13	14	0	29	0	0	17	23	0	13	0	15	0	11	17	19	26	19	20	12	22	20	9	25	15	7	14	13	15	8	19	18	19	14	18	0	31	11	17	5	0	0	14	0	22	24	13	0	27	28
13	14	0	37	0	0	17	23	0	11	0	15	0	11	25	17	23	19	20	12	22	24	9	25	14	7	14	13	15	8	19	19	19	14	18	0	35	11	17	5	0	0	14	0	22	24	13	0	10	28
13	14	0	29	0	0	17	23	0	11	0	15	0	5	25	17	26	19	20	12	22	20	9	25	15	7	14	13	15	8	14	18	19	14	18	0	24	11	17	5	0	0	14	0	22	24	13	0	27	28
0	0	0	0	28	0	17	14	0	0	0	0	0	0	17	0	0	0	0	0	0	14	12	0	15	16	13	13	0	0	14	0	0	8	18	0	24	0	0	0	0	0	14	0	0	0	0	0	13	20
13	14	0	29	0	0	17	23	0	14	0	15	0	11	19	17	26	19	20	12	22	20	9	25	15	23	14	13	15	8	19	18	19	24	18	0	24	11	17	5	0	0	8	0	22	25	13	0	19	28
13	14	0	18	0	0	17	23	0	13	0	15	0	11	19	17	21	19	20	12	22	24	9	25	14	5	14	13	15	8	19	20	19	14	18	0	31	11	17	5	0	0	18	0	22	24	13	0	10	25
13	14	0	29	0	0	17	23	0	13	0	15	0	11	19	17	26	19	20	12	0	20	9	25	15	23	14	13	15	8	19	20	19	14	18	0	31	11	17	5	0	0	8	0	22	24	13	0	10	28
13	11	0	37	0	0	16	14	0	11	0	15	0	5	26	19	23	19	15	12	22	14	12	25	15	7	13	13	15	8	14	19	19	24	18	0	25	11	15	5	0	0	18	0	24	24	14	0	14	22
13	14	0	29	0	0	17	23	0	11	0	15	0	11	19	17	26	19	20	12	22	20	9	25	14	7	14	13	15	8	14	18	19	14	18	0	35	11	17	5	0	0	8	0	22	24	13	0	10	28
13	11	0	37	0	0	17	18	0	11	0	18	0	7	18	18	23	19	15	12	18	14	12	23	15	4	13	13	18	8	19	19	19	24	18	0	31	11	17	5	0	0	18	0	22	24	14	0	10	20
0	0	0	0	30	0	17	23	0	0	0	0	12	0	17	0	0	0	0	0	0	20	9	0	14	27	14	13	0	0	17	0	0	14	18	15	24	0	0	0	0	0	8	0	0	0	0	0	0	28
13	11	0	28	0	0	17	18	0	11	0	18	0	7	19	19	23	19	15	12	22	14	12	23	15	23	13	13	14	8	19	19	19	24	26	0	31	11	17	5	0	0	8	0	22	24	14	0	10	25
13	14	0	29	0	0	17	23	0	11	0	15	0	11	19	17	26	19	20	12	22	20	9	23	14	7	14	13	15	8	19	17	19	14	18	0	24	11	17	5	0	0	8	0	22	24	13	0	13	28
13	14	0	29	0	0	17	23	0	13	0	15	0	11	25	17	26	19	15	12	22	20	9	25	14	7	14	13	15	8	17	19	19	14	18	0	35	11	17	5	0	0	18	0	22	24	13	0	19	28
14	11	0	28	0	0	17	23	0	15	0	15	0	16	17	17	31	19	20	12	0	14	12	24	15	5	13	13	14	8	14	19	15	22	18	0	38	12	13	5	0	0	14	0	22	25	13	0	27	22
14	11	0	23	0	0	18	16	0	11	0	18	0	6	17	19	21	16	15	12	22	14	12	23	14	7	13	19	14	8	14	19	19	24	18	0	35	11	13	5	0	0	18	0	22	24	14	0	10	21
14	11	0	27	0	0	17	16	0	11	0	18	0	5	26	19	23	19	20	12	22	13	12	25	15	5	13	13	14	8	17	19	17	24	18	0	31	8	13	5	0	0	18	0	22	24	14	0	10	22
0	0	0	0	0	0	18	23	0	0	0	0	12	0	19	0	0	0	0	0	0	20	9	0	14	22	14	13	0	0	19	0	0	14	18	12	31	0	0	0	0	0	8	0	0	0	0	0	0	28
13	14	0	24	0	0	17	23	0	11	0	15	0	7	18	17	21	19	15	12	22	20	13	23	14	7	14	13	15	8	19	19	19	14	18	0	24	11	17	5	0	0	14	0	22	24	11	0	27	28
13	14	0	29	0	0	17	23	0	11	0	18	0	5	25	19	26	19	20	12	22	20	9	30	14	7	14	13	15	8	17	18	19	14	18	0	24	11	17	5	0	0	8	0	22	24	13	0	10	28
14	11	0	37	0	0	17	16	0	11	0	18	0	5	26	19	23	19	15	12	22	13	12	25	15	7	13	13	14	8	19	23	17	24	18	0	31	11	13	5	0	0	18	0	22	24	14	0	19	22
13	11	0	37	0	0	16	27	0	11	0	15	0	5	26	19	21	19	15	12	22	14	12	25	14	7	13	13	14	8	14	20	19	24	18	0	25	11	17	5	0	0	18	0	24	24	14	0	19	22
11	11	0	29	0	0	17	23	0	15	0	15	0	16	19	17	31	19	20	12	22	14	12	24	15	5	13	13	15	8	19	17	15	22	18	0	38	12	13	5	0	0	18	0	22	25	0	0	23	22
13	14	0	25	0	0	17	23	0	11	0	15	0	11	19	17	26	19	20	12	22	20	9	25	14	5	14	13	15	8	19	20	19	14	18	0	24	8	17	5	0	0	8	0	22	25	14	0	27	28
13	14	0	29	0	0	17	23	0	14	0	15	0	5	18	17	26	19	20	12	22	20	9	23	14	7	14	13	15	8	19	19	19	14	18	0	24	11	17	5	0	0	18	0	22	25	13	0	8	28
13	14	0	29	0	0	17	23	0	11	0	15	0	11	25	17	26	19	20	12	22	20	9	25	14	7	14	13	14	8	19	19	19	14	18	0	24	11	17	5	0	0	8	0	22	24	13	0	19	28
0	0	0	0	28	0	17	23	0	0	0	0	12	0	19	0	0	0	0	0	0	20	12	0	14	22	14	13	0	0	19	0	0	14	17	15	24	0	0	0	0	0	18	0	0	0	0	0	0	29
13	11	0	23	0	0	17	23	0	11	0	15	0	5	23	20	21	19	18	12	22	14	9	23	15	15	14	13	15	8	19	17	19	22	18	0	35	11	17	5	0	0	4	0	23	26	13	0	23	28
13	14	0	37	0	0	17	23	0	11	0	15	0	11	19	17	23	19	20	12	22	24	9	25	14	7	14	13	15	8	19	19	19	14	18	0	35	11	17	5	0	0	8	0	22	24	13	0	27	28
13	14	0	29	0	0	17	23	0	13	0	15	0	5	17	19	26	19	20	12	22	20	9	25	14	7	14	13	15	8	19	19	19	14	18	0	24	11	17	5	0	0	8	0	22	24	13	0	27	25
13	15	0	23	0	0	17	14	0	11	0	15	0	6	26	19	28	19	15	12	22	14	9	24	15	5	13	13	15	8	14	19	19	8	18	0	31	11	17	5	0	0	18	0	24	24	10	0	27	25
13	14	0	29	0	0	17	23	0	11	0	15	0	6	18	17	23	19	20	12	22	20	9	30	15	5	14	13	15	8	19	18	19	14	18	0	24	11	17	5	0	0	14	0	22	24	13	0	27	28
14	11	0	37	0	0	17	23	0	15	0	15	0	16	17	17	31	19	20	12	22	13	12	24	15	5	13	13	15	8	19	16	15	14	18	0	38	12	13	5	0	0	14	0	22	25	13	0	27	22
13	14	0	29	0	0	17	23	0	15	0	15	0	11	17	17	21	19	20	12	22	20	9	30	14	7	14	13	15	8	19	19	19	14	18	0	35	11	17	5	0	0	8	0	22	24	13	0	27	28
15	14	0	29	0	0	17	23	0	11	0	15	0	11	19	17	26	19	20	12	22	20	9	25	14	23	14	13	15	8	19	19	19	14	18	0	35	11	17	5	0	0	14	0	22	24	11	0	13	28
13	11	0	37	29	0	16	27	0	11	0	15	14	5	23	19	21	19	15	12	22	14	12	25	15	5	13	13	14	8	14	19	19	24	18	15	25	11	17	5	0	0	14	0	24	24	14	0	23	22
13	11	0	37	0	0	16	27	0	11	0	15	0	5	26	19	21	19	15	12	22	14	12	25	15	7	13	13	14	8	14	18	19	24	18	0	31	11	17	5	0	0	18	0	24	24	14	0	23	22
13	11	0	37	0	0	17	16	0	11	0	18	0	5	19	19	31	16	15	12	22	14	9	30	14	7	13	13	18	8	14	20	19	24	18	0	31	11	13	5	0	0	8	0	22	25	14	0	27	21
13	11	0	37	0	0	16	27	0	11	0	15	0	5	26	19	26	19	15	12	22	14	12	25	15	7	13	13	14	8	14	19	19	24	18	0	31	11	17	5	0	0	8	0	24	24	13	0	23	22
13	14	0	29	0	0	17	23	0	13	0	15	0	6	19	17	26	19	20	12	22	20	9	23	14	7	14	13	15	8	19	19	19	14	18	0	31	11	17	5	0	0	8	0	22	24	13	0	10	25
13	11	0	37	0	0	16	27	0	11	0	15	0	11	26	19	26	19	15	12	22	14	12	23	14	7	13	13	14	8	14	20	19	24	18	0	24	8	17	5	0	0	18	0	24	24	14	0	14	22
13	14	0	29	0	0	17	23	0	11	0	15	0	5	18	17	26	19	20	12	22	20	9	23	14	7	14	13	18	8	19	18	19	14	18	0	24	11	17	5	0	0	18	0	22	24	13	0	27	28
0	0	0	0	0	0	17	23	0	0	0	0	0	11	25	0	0	0	0	0	0	24	9	0	15	7	14	13	0	0	19	0	0	14	18	15	35	11	0	0	0	0	8	0	0	0	0	0	0	28
13	14	0	29	0	0	17	23	0	11	0	15	0	11	19	19	26	19	20	12	22	24	9	25	15	7	14	13	15	8	19	18	19	14	18	0	31	11	17	5	0	0	8	0	22	24	13	0	10	28
13	14	0	29	0	0	17	23	0	11	0	15	0	7	25	17	26	19	15	12	22	20	9	25	15	5	14	13	15	8	19	18	19	14	18	0	24	11	17	5	0	0	8	0	22	24	13	0	10	28
14	11	0	28	0	0	17	16	0	11	0	15	0	11	17	19	29	19	15	12	0	13	9	25	15	23	13	13	14	8	14	20	17	24	18	0	31	11	13	5	0	0	4	0	22	24	14	0	27	22
0	0	0	0	28	0	17	16	0	0	0	0	14	0	17	0	0	0	0	0	0	14	13	0	15	22	13	13	0	0	14	0	0	24	18	15	31	0	0	0	0	0	14	0	0	0	0	0	0	21
13	14	28	23	30	10	17	23	25	13	17	15	12	16	17	17	0	19	15	12	22	20	9	25	14	7	14	13	0	8	19	18	19	15	18	12	24	11	17	5	7	18	8	21	0	0	13	16	13	28
13	14	0	29	0	0	17	23	0	11	0	15	0	11	19	19	26	19	20	12	22	20	9	25	15	23	14	13	15	8	19	18	19	14	18	0	24	11	17	5	0	0	18	0	22	24	13	0	10	28
13	14	29	29	28	10	17	23	25	13	17	15	14	7	17	17	26	19	20	12	22	20	9	23	15	5	14	13	15	8	19	18	19	14	18	15	31	11	17	5	7	18	8	18	22	24	13	17	27	28
11	11	0	34	0	0	17	23	0	15	0	15	0	16	26	17	26	19	20	12	22	14	12	31	15	5	13	13	14	8	19	17	15	22	18	0	38	12	13	5	0	0	8	0	22	25	13	0	23	21
0	0	0	0	28	0	17	23	0	0	0	0	12	0	25	0	0	0	0	0	0	20	9	0	14	23	14	13	0	0	19	0	0	14	18	15	31	0	0	0	0	0	8	0	0	0	0	0	0	28
13	11	0	37	0	0	16	27	0	11	0	15	0	5	26	18	27	19	15	12	22	14	12	25	15	7	13	13	14	8	14	19	19	24	18	0	25	11	17	5	0	0	18	0	24	24	14	0	10	22
0	0	0	0	28	0	17	23	0	0	0	0	12	0	26	0	0	0	0	0	0	20	9	0	12	22	14	13	0	0	19	0	0	14	18	15	31	0	0	0	0	0	8	0	0	0	0	0	0	28
13	14	0	37	0	0	17	23	0	11	0	15	0	11	19	17	23	19	20	12	22	24	9	25	15	7	14	13	14	8	19	19	19	14	18	0	35	11	17	5	0	0	8	0	22	24	13	0	27	28
14	11	0	34	0	0	17	23	0	12	0	18	0	18	17	19	31	16	15	12	0	14	9	29	17	23	13	13	14	10	17	18	15	24	18	0	35	12	13	5	0	0	8	0	24	24	13	0	13	21
13	11	21	35	28	10	17	14	25	11	21	18	14	3	25	19	21	16	15	12	22	14	12	24	15	23	10	13	15	8	19	20	19	24	18	13	24	15	17	5	8	18	18	21	24	24	14	17	14	25
13	11	0	18	0	0	17	23	0	11	0	15	0	6	18	19	23	16	17	12	22	24	9	23	14	23	13	19	15	8	19	16	15	24	30	0	31	11	17	5	0	0	4	0	23	24	13	0	19	20
13	14	0	23	0	0	17	23	0	13	0	18	0	11	19	20	26	19	20	12	22	20	9	25	15	7	14	13	15	8	17	19	19	14	18	0	24	11	17	5	0	0	8	0	22	24	11	0	10	27
13	14	0	29	0	0	17	23	0	14	0	15	0	11	17	17	26	19	20	12	22	20	9	25	14	7	14	13	15	8	19	18	19	14	18	0	31	11	17	5	0	0	8	0	22	24	13	0	27	28
0	0	0	0	29	0	17	14	0	0	0	0	12	0	17	0	0	0	0	0	0	14	9	0	15	17	13	13	0	0	17	0	0	22	27	12	29	0	0	0	0	0	18	0	0	0	0	0	0	25
13	14	0	29	0	0	17	23	0	11	0	15	0	7	17	17	26	19	20	12	22	20	9	25	14	7	14	13	15	8	14	18	19	14	18	0	24	11	17	5	0	0	18	0	22	24	13	0	27	25
13	14	0	29	0	0	17	23	0	11	0	15	0	7	19	17	26	19	20	12	22	20	9	25	14	7	14	13	15	8	19	18	19	14	18	0	31	11	17	5	0	0	8	0	22	24	13	0	10	28
13	11	0	37	0	0	17	23	0	15	0	15	0	6	17	19	31	19	15	12	22	13	9	30	15	7	13	13	15	8	14	23	19	24	18	0	31	8	13	5	0	0	18	0	22	24	13	0	19	20
0	0	0	0	28	0	17	23	0	0	0	0	12	0	17	0	0	0	0	0	0	20	9	0	15	4	14	13	0	0	19	0	0	15	18	12	24	0	0	0	0	0	8	0	0	0	0	0	0	28
13	14	0	37	0	0	17	23	0	11	0	15	0	5	17	20	23	19	15	12	22	14	9	23	15	15	14	13	15	8	19	23	19	22	18	0	35	11	17	5	0	0	18	0	23	26	13	0	23	27
13	11	0	23	0	0	17	23	0	11	0	15	0	5	26	20	21	19	18	12	22	14	9	23	14	7	14	13	15	8	19	23	19	22	18	0	35	11	16	5	0	0	4	0	23	26	11	0	14	28
14	14	0	29	0	0	17	23	0	13	0	15	0	11	25	17	26	19	20	12	22	20	9	25	14	23	14	13	15	8	19	18	19	22	18	0	24	11	17	5	0	0	18	0	22	24	13	0	27	28
13	11	0	28	0	0	17	23	0	11	0	15	0	11	19	17	23	19	18	12	22	14	9	25	14	15	14	13	15	8	19	23	19	22	18	0	35	11	17	5	0	0	4	0	23	26	13	0	10	28
13	14	0	29	0	0	17	23	0	13	0	15	0	11	19	17	23	19	15	12	22	20	9	30	15	7	14	13	15	8	19	18	19	14	18	0	24	11	17	5	0	0	14	0	22	24	11	0	10	28
13	14	0	29	0	0	17	23	0	11	0	15	0	11	17	19	26	19	20	12	22	20	9	25	14	7	14	13	15	8	19	18	19	14	18	0	24	11	13	5	0	0	8	0	22	24	13	0	27	22
13	14	29	28	30	10	17	23	25	11	17	15	12	5	25	17	23	19	20	12	22	20	9	25	12	7	14	13	15	8	19	18	19	14	18	15	24	11	17	5	7	21	8	21	22	24	13	17	10	24
13	11	0	25	0	0	17	16	0	15	0	15	0	6	19	17	21	19	15	12	16	14	9	24	15	5	13	13	15	8	14	17	19	24	20	0	31	11	17	5	0	0	8	0	22	24	11	0	10	20
13	14	0	23	0	0	17	23	0	13	0	15	0	11	17	17	21	19	20	12	22	20	9	25	14	7	14	13	14	8	19	17	19	14	28	0	24	11	17	5	0	0	8	0	22	24	13	0	10	28
13	11	0	34	0	0	17	23	0	11	0	15	0	7	26	17	21	19	18	12	22	28	9	24	15	15	14	13	14	8	19	16	19	22	18	0	31	11	17	5	0	0	14	0	22	24	13	0	19	28
13	11	0	29	0	0	17	23	0	11	0	15	0	7	17	20	21	19	18	12	22	14	9	23	14	7	14	13	15	8	19	23	19	22	18	0	35	8	13	5	0	0	4	0	23	26	11	0	19	28
13	14	29	23	28	10	17	23	23	11	17	15	12	11	19	17	26	19	20	12	22	24	9	25	15	7	14	19	15	8	17	18	19	14	18	15	31	11	17	5	9	21	18	21	22	24	14	17	27	28
13	14	0	29	0	0	17	23	0	11	0	15	0	5	17	17	26	19	20	12	22	20	12	25	14	7	14	13	15	8	19	18	19	14	18	0	24	8	17	5	0	0	18	0	22	24	13	0	27	28
0	0	0	0	28	0	17	23	0	0	0	0	12	0	19	0	0	0	0	0	0	20	9	0	14	27	14	13	0	0	19	0	0	14	18	15	24	0	0	0	0	0	8	0	0	0	0	0	0	28
14	11	0	37	0	0	17	23	0	15	0	15	0	7	19	19	31	19	20	12	22	14	12	31	15	5	13	13	14	8	17	19	15	22	18	0	38	12	13	5	0	0	8	0	22	25	14	0	19	22
13	11	0	34	0	0	17	23	0	11	0	15	0	16	25	17	21	19	16	16	22	24	9	30	15	7	14	19	16	8	19	18	19	14	18	0	31	11	13	5	0	0	8	0	23	26	12	0	23	25
13	11	0	37	0	0	16	27	0	11	0	15	0	5	26	19	26	19	15	12	22	14	12	25	14	7	13	13	14	8	14	18	19	24	18	0	31	11	17	5	0	0	18	0	24	24	14	0	19	22
13	14	0	29	0	0	17	23	0	11	0	15	0	11	25	17	21	19	20	12	22	20	9	30	14	7	14	13	15	8	19	18	19	14	18	0	24	11	17	5	0	0	8	0	22	24	13	0	8	28
13	14	0	37	0	0	17	23	0	11	0	15	0	11	19	17	23	19	20	12	22	24	9	25	14	7	14	13	15	8	19	20	19	14	18	0	35	11	17	5	0	0	8	0	22	24	13	0	8	28
14	11	0	33	0	0	17	16	0	11	0	18	0	5	26	19	21	19	18	12	22	13	12	25	15	7	13	13	14	8	19	17	17	24	18	0	31	11	13	5	0	0	8	0	22	24	14	0	10	22
13	11	0	23	0	0	17	23	0	11	0	15	0	5	26	20	21	19	18	12	22	14	9	23	15	7	14	13	15	8	19	23	19	22	18	0	24	11	17	5	0	0	4	0	23	26	13	0	27	28
13	14	0	25	0	0	17	23	0	11	0	15	0	5	25	17	26	19	20	12	22	20	9	25	14	23	14	13	15	8	14	19	19	14	18	0	35	11	17	5	0	0	8	0	22	24	13	0	27	27
13	11	0	25	0	0	17	23	0	11	0	15	0	6	19	19	23	19	17	12	22	24	9	23	14	23	13	19	15	8	17	19	15	24	30	0	31	11	17	5	0	0	4	0	18	24	11	0	19	20
13	14	0	29	0	0	17	23	0	13	0	15	0	6	19	17	26	19	20	12	22	20	9	25	14	7	14	13	15	8	19	18	19	14	18	0	31	11	17	5	0	0	8	0	22	25	13	0	10	28
0	0	0	0	30	0	17	22	0	0	0	0	12	0	23	0	0	0	0	0	0	14	13	0	15	22	14	13	0	0	19	0	0	22	18	15	35	0	0	0	0	0	4	0	0	0	0	0	0	28
13	14	0	29	0	0	17	23	0	13	0	15	0	11	19	17	23	19	20	12	22	20	9	25	15	5	14	13	15	8	19	17	19	14	18	0	24	11	17	5	0	0	8	0	22	24	13	0	10	28
13	14	0	23	0	0	17	23	0	13	0	15	0	5	19	17	21	19	20	12	22	20	9	25	14	7	14	13	15	8	19	20	19	14	18	0	31	11	17	5	0	0	18	0	22	24	13	0	19	28
14	14	0	29	0	0	17	23	0	15	0	15	0	18	19	17	21	19	15	12	0	13	9	30	15	7	13	13	14	8	19	14	15	24	18	0	27	15	13	5	0	0	8	0	24	24	13	0	10	25
13	14	0	29	0	0	17	23	0	11	0	15	0	5	19	17	26	19	20	12	22	20	9	24	14	7	14	13	15	8	19	16	19	14	18	0	24	11	17	5	0	0	8	0	22	24	13	0	10	28
13	14	0	25	0	0	17	23	0	11	0	15	0	11	19	17	26	19	20	12	22	20	9	25	15	7	14	13	15	8	19	19	19	14	18	0	31	11	17	5	0	0	14	0	22	24	14	0	10	28
13	14	0	29	0	0	17	23	0	13	0	15	0	11	19	17	26	19	20	12	22	20	9	25	14	7	14	13	15	8	19	18	19	14	18	0	24	11	17	5	0	0	14	0	22	24	13	0	13	25
13	11	0	29	0	0	17	23	0	11	0	15	0	5	17	20	21	19	18	12	22	14	9	23	14	23	14	13	15	8	17	23	19	22	18	0	24	11	17	5	0	0	18	0	23	26	11	0	19	28
13	14	0	25	0	0	17	23	0	11	0	15	0	7	19	17	26	19	20	12	22	20	9	25	15	7	14	13	15	8	19	18	19	14	18	0	24	11	17	5	0	0	18	0	22	24	11	0	27	28
14	11	0	37	0	0	17	23	0	12	0	18	0	9	17	19	31	16	15	12	0	14	9	29	17	23	13	13	14	10	19	17	15	24	18	0	24	12	13	5	0	0	8	0	24	24	13	0	13	21
17	11	0	32	0	0	17	16	0	11	0	15	0	11	25	16	21	19	18	12	22	14	12	23	15	5	13	13	16	10	19	22	15	24	27	0	24	11	17	5	0	0	14	0	24	24	14	0	27	22
13	14	0	29	28	0	17	23	0	13	0	15	12	11	15	17	26	19	20	12	22	20	9	25	15	7	14	13	15	8	19	18	19	14	18	12	25	11	17	5	0	0	8	0	22	24	13	0	27	28
13	14	21	28	28	10	17	23	25	11	17	18	12	11	17	17	26	19	20	12	22	20	9	25	15	23	14	13	14	8	19	18	19	14	18	12	35	8	17	5	7	21	8	21	22	24	13	17	27	28
13	14	0	29	0	0	17	23	0	11	0	15	0	11	25	17	26	19	20	12	22	20	9	25	14	7	14	13	14	8	19	19	19	14	18	0	24	11	17	5	0	0	18	0	22	24	13	0	19	28
14	12	0	37	0	0	17	16	0	12	0	15	0	6	19	19	21	16	15	12	22	14	12	29	17	5	13	13	14	8	17	16	19	24	26	0	35	12	13	5	0	0	18	0	22	25	11	0	19	25
14	11	0	23	0	0	18	16	0	11	0	18	0	5	19	21	23	19	15	12	22	14	12	23	14	7	13	19	14	8	14	19	19	24	18	0	35	12	13	5	0	0	18	0	22	24	14	0	13	21
13	11	0	35	0	0	16	27	20	13	0	15	14	5	26	18	26	19	18	12	0	14	12	23	15	5	13	13	19	8	14	20	17	24	18	12	25	11	0	5	9	20	18	0	0	0	14	17	0	22
14	11	0	33	0	0	17	23	0	15	0	15	0	18	25	19	23	19	16	12	0	14	9	29	17	7	13	19	14	8	17	19	15	24	18	0	31	12	13	5	0	0	4	0	24	24	11	0	21	25
13	14	0	25	0	0	17	23	0	11	0	15	0	7	19	17	26	19	20	12	22	20	9	23	15	7	14	13	15	8	19	19	19	14	18	0	24	11	17	5	0	0	14	0	22	24	11	0	27	28
13	11	0	23	0	0	17	23	0	11	0	15	0	5	26	17	21	16	18	12	22	14	9	23	14	7	14	13	15	8	17	23	19	22	18	0	35	11	13	5	0	0	4	0	23	24	13	0	19	22
13	14	0	29	0	0	17	23	0	13	0	15	0	11	19	17	26	19	20	12	22	20	9	25	15	7	14	13	15	8	19	18	19	14	18	0	31	11	17	5	0	0	14	0	22	24	13	0	10	28
13	14	0	29	0	0	17	23	0	11	0	15	0	7	17	17	26	19	20	12	22	20	9	25	14	5	14	13	15	8	17	18	19	14	30	0	24	11	17	5	0	0	18	0	22	24	13	0	10	28
13	14	0	29	0	0	17	23	0	11	0	15	0	5	19	17	26	19	20	12	22	20	9	25	15	7	14	13	15	8	19	18	19	14	18	0	31	11	17	5	0	0	8	0	22	24	13	0	27	25
13	14	0	29	0	0	17	23	0	11	0	15	0	11	18	19	26	19	20	12	22	20	9	25	15	23	14	13	15	8	19	18	19	14	18	0	24	11	17	5	0	0	18	0	22	24	13	0	27	28
17	11	0	37	0	0	17	16	0	11	0	15	0	7	25	19	21	19	18	12	22	14	12	25	14	15	13	13	15	10	19	20	19	24	27	0	24	11	17	5	0	0	18	0	22	24	13	0	23	22
13	14	0	23	0	0	17	23	0	11	0	15	0	6	19	17	26	19	20	12	22	20	9	25	15	7	14	13	15	8	19	17	19	14	18	0	31	11	17	5	0	0	18	0	22	24	13	0	27	28
13	14	0	29	0	0	10	23	0	11	0	15	0	11	25	17	26	19	20	12	22	20	9	25	17	5	14	13	15	8	19	17	19	14	18	0	35	11	17	5	0	0	8	0	22	24	13	0	27	28
13	14	0	29	0	0	17	23	0	11	0	15	0	11	25	17	21	19	20	12	22	20	9	25	15	7	14	13	15	8	19	19	19	14	18	0	31	8	17	5	0	0	8	0	22	24	13	0	10	27
13	14	0	29	0	0	17	16	0	11	0	15	0	11	25	17	26	19	20	12	22	20	9	25	15	7	14	13	15	8	14	18	19	14	18	0	24	11	17	5	0	0	18	0	22	24	13	0	27	28
0	0	0	0	29	0	16	27	0	0	0	0	14	0	23	0	0	0	0	0	0	14	12	0	15	7	13	13	0	0	14	0	0	24	27	15	25	0	0	0	0	0	18	0	0	0	0	0	27	22
13	14	0	29	0	0	17	23	0	11	0	15	0	11	19	17	21	19	20	12	22	20	9	25	15	7	14	13	15	8	17	18	19	14	18	0	35	11	17	5	0	0	18	0	22	24	13	0	27	27
13	11	0	33	0	0	17	18	0	11	0	18	0	16	24	19	23	19	15	12	22	14	12	23	14	5	13	13	15	8	17	18	19	24	26	0	31	11	17	5	0	0	18	0	22	24	14	0	19	25
13	11	0	37	0	0	17	23	0	15	0	15	0	5	17	19	29	19	15	12	22	13	9	30	15	7	13	13	15	8	14	23	19	24	18	0	31	11	17	5	0	0	18	0	22	24	13	0	19	20
13	14	29	29	28	10	17	23	25	11	17	15	12	11	19	17	26	19	20	12	22	20	9	25	14	7	14	13	15	8	17	18	19	14	18	15	24	11	17	5	7	21	8	20	22	24	13	17	27	28
14	11	0	29	0	0	17	23	0	15	0	15	0	16	26	19	27	19	15	12	0	14	9	29	15	5	13	13	14	8	19	18	15	24	18	0	24	12	13	5	0	0	8	0	24	24	13	0	23	22
15	11	0	25	0	0	17	23	0	15	0	15	0	6	17	17	21	19	18	12	16	14	9	24	15	7	13	13	16	8	19	16	19	24	20	0	31	11	17	5	0	0	18	0	22	24	14	0	10	22
13	15	28	29	28	13	17	14	22	11	21	15	12	6	26	17	28	16	18	12	22	14	9	24	14	5	13	13	15	8	17	20	19	8	18	12	31	11	17	5	7	18	18	18	24	24	14	19	19	25
13	15	0	23	0	0	17	14	0	11	0	18	0	6	26	19	28	19	15	12	22	14	12	25	15	7	13	13	14	8	19	19	19	8	18	0	31	11	17	5	0	0	7	0	24	24	14	0	8	20
14	11	0	33	0	0	17	16	0	11	0	18	0	5	26	19	21	19	15	12	22	13	12	25	15	7	13	13	14	8	19	23	17	24	18	0	24	11	13	5	0	0	18	0	22	24	14	0	27	22
13	14	0	29	0	0	17	23	0	11	0	15	0	11	17	19	26	19	20	16	22	20	9	25	15	23	14	13	15	8	19	18	19	14	18	0	24	11	17	5	0	0	18	0	22	24	13	0	27	28
13	14	0	25	0	0	17	23	0	11	0	15	0	5	19	17	26	19	15	12	22	20	12	23	14	7	14	13	15	8	19	19	19	22	18	0	24	11	13	5	0	0	18	0	22	24	13	0	10	28
14	14	0	35	0	0	17	16	0	11	0	16	0	5	26	19	23	19	15	12	22	13	12	25	15	7	13	13	14	8	19	17	17	24	27	0	31	8	18	5	0	0	18	0	22	24	14	0	19	22
13	11	0	37	0	0	16	27	0	11	0	15	0	5	26	19	21	19	15	12	22	14	12	25	15	7	13	13	14	8	14	18	19	24	18	0	25	11	17	5	0	0	18	0	24	24	14	0	14	22
13	14	0	29	0	0	10	23	0	11	0	18	0	11	17	17	26	13	20	12	22	20	9	25	14	7	14	13	15	8	19	19	19	14	18	0	35	11	17	5	0	0	8	0	22	24	14	0	10	21
13	11	21	25	31	10	17	13	25	11	17	16	12	11	17	19	23	19	18	12	22	14	12	25	15	5	13	13	15	8	14	14	19	8	18	16	24	11	13	5	4	21	8	18	23	24	14	19	27	20
13	14	0	25	0	0	17	23	0	13	0	15	0	11	19	17	26	19	20	12	22	20	9	25	14	7	14	13	15	8	19	18	19	14	28	0	24	11	17	5	0	0	18	0	23	24	13	0	27	24
13	14	0	29	0	0	17	23	0	11	0	15	0	11	18	17	21	19	20	12	22	20	9	25	15	7	14	13	15	7	19	19	19	14	18	0	24	11	17	5	0	0	8	0	22	24	13	0	10	28
13	14	0	23	0	0	17	23	0	13	0	15	0	11	18	17	26	19	20	12	22	20	9	25	14	7	14	13	15	8	19	17	19	14	18	0	24	11	17	5	0	0	8	0	22	24	13	0	10	28
13	14	0	29	0	0	17	23	0	11	0	15	0	11	25	17	21	19	20	12	22	20	9	25	15	7	14	13	15	8	19	18	19	14	18	0	24	8	17	5	0	0	8	0	22	24	13	0	27	27
13	11	0	37	0	0	16	27	0	11	0	15	0	11	17	19	21	19	15	12	22	14	12	25	15	7	13	13	14	8	14	19	19	24	18	0	25	11	17	5	0	0	14	0	24	24	13	0	19	22
13	14	0	23	0	0	17	23	0	16	0	15	0	11	25	17	26	19	20	12	22	20	9	25	14	7	14	13	15	8	19	18	19	14	18	0	24	11	17	5	0	0	8	0	22	24	13	0	27	28
0	0	0	0	31	0	17	23	0	0	0	0	14	0	18	0	0	0	0	0	0	20	9	0	15	5	13	13	0	0	14	0	0	24	18	15	24	0	0	0	0	0	18	0	0	0	0	0	0	28
13	11	0	37	0	0	16	27	0	11	0	15	0	5	23	19	26	19	15	12	22	14	12	30	15	7	13	13	14	8	14	19	19	24	18	0	31	11	17	5	0	0	8	0	24	24	13	0	23	22
0	0	0	0	28	0	17	23	0	0	0	0	12	0	18	0	0	0	0	0	0	20	9	0	14	16	14	13	0	0	19	0	0	14	18	15	24	0	0	0	0	0	14	0	0	0	0	0	0	28
13	14	0	29	0	0	17	23	0	11	0	15	0	11	19	17	26	19	20	12	22	20	9	25	14	7	14	13	15	8	19	18	19	14	18	0	24	11	17	5	0	0	18	0	22	24	13	0	8	28
13	14	0	23	0	0	17	23	0	13	0	15	0	11	19	17	26	19	20	12	22	20	9	25	14	7	14	13	15	8	19	19	19	14	18	0	24	11	17	5	0	0	8	0	22	24	13	0	13	28
14	11	0	23	0	0	18	16	0	11	0	18	0	5	17	19	23	19	18	12	22	14	12	23	15	7	13	19	14	8	14	19	19	22	18	0	23	11	13	5	0	0	18	0	22	24	14	0	13	21
13	14	0	28	0	0	17	23	0	11	0	15	0	11	17	17	26	19	20	12	22	20	9	25	15	7	14	13	15	8	17	19	19	14	18	0	24	11	17	5	0	0	4	0	22	24	13	0	27	28
13	14	0	29	0	0	17	23	0	13	0	15	0	11	18	17	26	19	20	12	22	28	9	25	15	7	14	13	15	8	14	19	19	14	18	0	24	11	17	5	0	0	8	0	22	25	13	0	27	28
13	15	0	29	0	0	17	16	0	11	0	18	0	4	26	19	28	19	18	12	22	14	9	23	15	5	13	13	15	8	19	18	19	8	18	0	31	11	17	5	0	0	18	0	24	24	13	0	13	25
13	14	0	37	0	0	17	23	0	11	0	15	0	11	19	17	23	19	20	12	22	27	9	25	14	7	14	13	15	8	19	19	19	15	18	0	35	11	17	5	0	0	8	0	22	24	13	0	13	28
13	14	0	28	0	0	17	23	0	11	0	15	0	11	19	17	23	19	20	12	22	20	9	25	15	7	14	13	15	8	19	18	19	14	18	0	24	11	17	5	0	0	18	0	22	24	13	0	10	25
13	14	0	29	0	0	17	23	0	11	0	15	0	11	25	17	23	19	20	12	22	24	9	25	15	7	14	13	15	8	17	17	19	14	18	0	24	8	17	5	0	0	8	0	22	24	13	0	27	27
0	0	0	0	28	0	17	23	0	0	0	0	12	0	25	0	0	0	0	0	0	20	9	0	14	7	14	13	0	0	19	0	0	14	18	15	24	0	0	0	0	0	8	0	0	0	0	0	0	28
13	11	0	29	0	0	16	27	0	11	0	15	0	11	23	19	21	19	15	12	22	14	12	23	15	7	13	13	14	8	19	18	19	24	18	0	25	11	17	5	0	0	18	0	24	24	13	0	10	22
13	11	0	37	0	0	17	16	0	11	0	15	0	11	17	19	29	19	15	12	0	13	12	25	15	7	13	13	14	8	19	16	17	24	18	0	24	11	13	5	0	0	18	0	22	24	14	0	10	22
13	14	29	29	28	10	17	23	25	11	17	15	12	5	19	17	26	19	20	12	22	20	9	25	14	7	14	13	15	8	19	19	19	14	18	13	35	11	17	5	7	20	8	21	22	24	13	17	27	28
13	14	0	29	0	0	17	23	0	11	0	15	0	16	19	17	26	19	20	12	22	20	13	30	15	7	14	13	15	8	19	18	19	15	30	0	31	11	17	5	0	0	14	0	22	24	13	0	13	27
13	14	0	29	0	0	17	23	0	11	0	15	0	11	17	17	26	19	20	12	22	20	9	25	14	7	14	13	15	8	19	18	19	14	18	0	24	11	17	5	0	0	8	0	22	24	13	0	13	28
13	14	0	18	0	0	17	23	0	13	0	15	0	11	19	17	23	19	20	12	22	20	9	25	14	23	14	13	14	8	19	19	19	14	18	0	31	11	17	5	0	0	18	0	22	24	13	0	10	28
13	11	0	25	0	0	17	23	0	15	0	15	0	5	17	19	21	19	18	12	16	14	9	31	15	4	13	13	19	8	14	16	19	24	18	0	25	11	17	5	0	0	8	0	22	24	11	0	10	20
13	14	0	29	0	0	17	23	0	11	0	15	0	11	19	17	26	19	20	12	22	20	9	25	14	7	14	13	15	8	17	19	19	14	18	0	31	11	17	5	0	0	8	0	22	24	13	0	19	28
0	0	0	0	28	0	17	23	0	0	0	0	12	0	19	0	0	0	0	0	0	24	9	0	15	11	14	19	0	0	19	0	0	14	18	15	24	0	0	0	0	0	14	0	0	0	0	0	0	28
13	14	0	29	0	0	17	23	0	11	0	15	0	11	25	17	21	19	20	12	22	20	9	25	15	7	14	13	15	8	19	18	19	14	18	0	24	8	17	5	0	0	8	0	22	24	13	0	10	27
0	0	0	0	28	0	17	23	0	0	0	0	12	0	19	0	0	0	0	0	0	20	9	0	14	23	14	13	0	0	17	0	0	14	18	14	31	0	0	0	0	0	7	0	0	0	0	0	0	28
13	11	0	33	0	0	16	27	0	11	0	15	0	5	26	19	21	19	15	12	22	14	12	25	15	23	13	13	14	8	14	19	19	24	18	0	25	11	17	5	0	0	18	0	24	24	14	0	19	22
0	0	0	0	30	0	17	23	0	0	0	0	12	0	18	0	0	0	0	0	0	20	9	0	14	7	14	13	0	0	19	0	0	0	18	15	24	0	0	0	0	0	14	0	0	0	0	0	0	28
13	11	0	18	0	0	17	23	0	11	0	15	0	6	25	19	23	19	17	12	22	24	13	23	14	7	13	19	15	8	17	20	15	24	30	0	31	11	17	5	0	0	4	0	23	24	13	0	27	23
13	11	0	37	0	0	16	18	0	11	0	15	0	5	26	19	21	19	15	12	22	14	12	25	15	23	13	13	14	8	14	19	19	24	18	0	25	11	17	5	0	0	14	0	24	24	14	0	23	22
0	0	0	0	28	0	17	23	0	0	0	0	12	0	17	0	0	0	0	0	0	20	9	0	14	7	14	13	0	0	19	0	0	14	18	15	24	0	0	0	0	0	8	0	0	0	0	0	0	28
13	11	0	25	0	0	17	23	0	15	0	15	0	5	17	19	21	19	15	12	16	14	9	23	15	5	13	13	14	8	17	17	19	24	20	0	25	11	17	5	0	0	8	0	22	24	13	0	27	20
13	14	0	29	0	0	17	23	0	11	0	15	0	11	25	17	21	19	20	12	22	20	9	25	15	7	14	13	15	8	19	18	19	14	18	0	24	8	17	5	0	0	8	0	22	24	13	0	13	27
13	14	0	0	0	0	17	23	0	11	0	15	0	0	24	17	0	19	20	0	0	20	9	0	15	7	14	13	15	8	19	0	0	14	18	0	24	8	0	5	0	0	8	0	22	24	13	0	13	27
14	11	0	23	0	0	18	16	0	11	0	18	0	7	17	19	23	19	15	12	22	14	12	24	14	7	13	19	14	8	14	18	19	24	18	0	24	11	13	5	0	0	18	0	22	24	14	0	19	21
13	14	0	29	0	0	17	23	0	11	0	15	0	11	17	17	26	19	15	12	22	20	9	25	15	5	14	13	15	8	19	17	19	14	18	0	24	11	17	5	0	0	8	0	24	24	11	0	27	28
14	14	0	25	0	0	17	23	0	15	0	15	0	9	25	17	21	19	15	12	0	14	9	30	15	7	13	13	14	8	19	19	15	24	18	0	24	12	13	5	0	0	18	0	24	24	13	0	10	25
13	11	23	29	24	11	17	16	25	15	17	15	14	6	17	19	21	19	15	12	16	14	12	24	15	5	13	13	15	8	14	17	19	24	20	13	25	11	17	5	8	18	18	18	22	24	11	17	10	20
13	14	0	29	0	0	17	16	0	13	0	15	0	7	25	17	26	19	20	12	22	20	9	25	14	7	14	13	15	8	17	18	19	14	18	0	31	11	17	5	0	0	18	0	22	24	13	0	10	28
0	0	0	0	0	0	17	23	0	0	0	0	0	0	25	0	0	0	0	0	0	20	9	0	15	7	14	13	0	0	19	0	0	14	18	13	31	0	0	0	0	0	8	0	0	0	0	0	10	28
13	14	0	29	0	0	17	23	0	11	0	15	0	11	19	17	21	19	20	12	0	20	9	25	14	7	14	13	15	8	19	20	19	14	18	0	24	11	17	5	0	0	8	0	22	24	14	0	19	28
13	11	0	37	0	0	16	27	0	11	0	15	0	5	23	19	21	19	15	12	22	14	12	25	15	7	13	13	14	8	14	18	19	24	18	0	25	11	17	5	0	0	18	0	24	24	14	0	14	22
13	11	0	23	0	0	17	23	0	11	0	18	0	5	19	20	23	19	20	12	22	20	9	25	14	23	14	19	15	8	17	23	19	14	27	0	25	8	18	5	0	0	8	0	22	24	11	0	13	25
13	14	0	29	0	0	17	23	0	13	0	15	0	5	19	17	26	19	20	12	0	20	9	25	15	7	14	13	15	8	19	19	19	14	18	0	31	11	17	5	0	0	8	0	22	24	10	0	27	28
13	14	0	29	0	0	17	23	0	11	0	15	0	7	17	17	26	19	20	12	22	20	9	23	14	23	14	13	15	8	17	17	19	14	18	0	24	11	17	5	0	0	8	0	22	24	13	0	19	28
13	11	0	25	0	0	17	16	0	15	0	15	0	6	19	17	21	19	15	12	16	14	9	24	15	5	13	13	16	8	19	17	19	24	20	0	25	11	17	5	0	0	18	0	22	24	16	0	27	20
0	0	0	0	28	0	17	23	0	0	0	0	12	0	25	0	0	0	0	0	0	20	9	0	14	22	14	13	0	0	19	0	0	14	18	12	24	0	0	0	0	0	8	0	0	0	0	0	0	28
13	11	0	18	28	0	17	23	0	11	0	15	14	5	19	19	23	19	17	12	22	20	9	23	14	23	13	19	15	8	14	20	15	24	30	0	31	11	17	5	0	0	4	0	23	24	13	0	19	20
13	11	0	23	0	0	17	23	0	11	0	15	0	11	17	20	21	16	18	12	22	14	9	23	14	7	14	13	15	8	19	23	19	22	28	0	35	11	13	5	0	0	4	0	23	26	14	0	10	27
14	11	0	28	0	0	17	23	0	15	0	15	0	18	17	17	31	19	20	12	22	14	12	24	15	7	13	13	15	8	17	18	15	22	18	0	38	12	13	5	0	0	8	0	22	25	13	0	27	22
13	14	0	29	0	0	17	23	0	13	0	15	0	11	19	17	26	19	20	12	22	20	9	25	14	7	14	13	15	8	19	18	19	22	26	0	31	11	13	5	0	0	18	0	22	24	13	0	19	25
0	0	0	0	28	0	17	23	0	0	0	0	14	0	26	0	0	0	0	0	0	14	9	0	15	5	13	13	0	0	17	0	0	24	18	15	24	0	0	0	0	0	8	0	0	0	0	0	0	22
13	14	0	29	0	0	17	23	0	11	0	15	0	7	18	17	26	19	20	12	22	20	9	25	14	5	14	13	15	8	19	18	19	14	18	0	24	11	17	5	0	0	18	0	22	25	13	0	27	28
13	14	0	29	0	0	17	23	0	11	0	15	0	5	19	20	21	19	20	12	22	20	9	23	14	7	14	13	15	8	19	18	19	14	18	0	24	11	17	5	0	0	14	0	22	24	11	0	10	28
13	14	0	23	0	0	17	23	0	11	0	15	0	11	19	17	26	19	20	12	22	20	9	25	15	7	14	13	14	8	14	18	19	14	18	0	31	11	17	5	0	0	8	0	22	24	13	0	19	28
13	11	21	37	29	13	16	27	20	11	21	18	14	5	26	19	26	19	15	12	22	14	14	23	15	7	13	13	14	8	14	18	19	24	30	15	25	11	17	5	7	18	18	18	24	24	14	17	23	22
0	0	0	0	28	0	18	23	0	0	0	0	12	0	19	0	0	0	0	0	0	20	9	0	14	22	14	13	0	0	19	0	0	14	18	12	24	0	0	0	0	0	14	0	0	0	0	0	0	28
0	0	0	0	30	0	10	23	0	0	0	0	12	0	25	0	0	0	0	0	0	24	9	0	15	23	14	19	0	0	19	0	0	14	18	15	24	0	0	0	0	0	18	0	0	0	0	0	0	28
13	11	0	37	0	0	17	23	0	11	0	15	0	5	17	20	21	19	15	12	22	14	9	23	15	23	14	13	15	8	19	23	19	22	18	0	35	11	17	5	0	0	4	0	23	26	13	0	19	28
0	0	0	0	29	0	17	16	0	0	0	0	14	0	26	0	0	0	0	0	0	13	12	0	15	7	13	13	0	0	17	0	0	24	18	12	31	0	0	0	0	0	18	0	0	0	0	0	0	21
14	11	0	35	0	0	17	16	0	11	0	15	0	5	26	19	23	19	15	12	22	13	12	25	15	7	13	13	14	8	17	23	17	24	18	0	31	11	13	5	0	0	18	0	22	24	14	0	19	22
13	14	0	29	0	0	17	23	0	11	0	15	0	11	25	17	21	19	20	12	22	24	9	25	15	7	14	13	15	8	17	18	19	14	18	0	24	8	17	5	0	0	8	0	22	24	13	0	27	27
13	14	0	29	0	0	17	23	0	11	0	15	0	16	26	17	26	19	20	12	22	24	9	25	15	7	14	13	15	8	14	17	19	14	18	0	24	11	17	5	0	0	18	0	22	24	13	0	27	28
14	11	0	34	0	0	17	16	0	15	0	15	0	7	26	17	31	19	20	12	22	14	9	25	15	23	13	13	15	8	19	0	15	22	18	0	31	12	13	5	0	0	8	0	22	24	13	0	7	22
0	0	0	0	28	0	17	23	0	0	0	0	12	0	19	0	0	0	0	0	0	20	13	0	15	22	9	13	0	0	14	0	0	14	18	13	35	0	0	0	0	0	14	0	0	0	0	0	0	28
13	14	0	29	0	0	17	23	0	14	0	15	0	7	19	17	26	19	20	12	22	20	9	25	15	5	14	13	15	8	19	18	19	24	18	0	24	11	17	5	0	0	8	0	22	24	13	0	19	28
13	14	0	23	0	0	17	23	0	11	0	15	0	16	19	19	26	19	15	12	22	20	9	23	12	5	14	13	14	8	19	19	19	14	18	0	24	11	17	5	0	0	8	0	22	24	13	0	23	28
13	14	0	25	0	0	17	23	0	11	0	15	0	11	17	17	21	19	15	12	22	20	9	30	15	7	14	7	15	8	19	18	19	14	18	0	24	11	17	5	0	0	14	0	22	24	13	0	27	21
13	14	28	29	28	10	17	23	25	11	17	15	12	11	19	17	26	19	20	12	22	20	9	25	15	7	14	13	16	8	19	18	19	14	18	12	24	11	17	5	7	18	8	21	22	24	13	17	13	28
13	14	0	29	0	0	17	23	0	11	0	15	0	7	17	17	26	19	20	12	22	20	9	25	12	7	14	13	15	8	19	19	19	14	18	0	24	11	17	5	0	0	18	0	22	24	13	0	27	21
0	0	0	0	28	0	17	23	0	0	0	0	12	0	0	0	0	0	0	0	0	20	9	0	15	7	14	13	0	0	19	0	0	14	30	15	31	0	0	0	0	0	8	0	0	0	0	0	0	28
0	0	0	0	0	0	17	23	0	0	0	0	12	0	18	0	0	0	0	0	0	20	9	0	14	7	14	13	0	0	19	0	0	15	18	15	31	0	0	0	0	0	18	0	0	0	0	0	0	28
13	14	0	29	0	0	17	23	0	11	0	15	0	11	17	20	32	19	20	12	22	20	9	25	15	7	14	13	15	8	19	23	19	14	18	0	35	11	15	5	0	0	8	0	22	24	13	0	10	28
13	11	0	23	0	0	17	23	0	11	0	15	0	5	23	20	21	19	18	12	22	14	9	23	15	15	14	13	15	8	19	17	19	22	18	0	35	11	17	5	0	0	4	0	23	26	13	0	23	28
13	14	0	23	0	0	18	23	0	14	0	15	0	11	17	17	26	19	15	12	22	20	9	25	15	7	14	13	15	8	19	22	19	14	18	0	24	11	17	5	0	0	8	0	22	24	13	0	10	28
13	11	0	28	0	0	17	18	0	11	0	18	0	7	19	19	23	19	15	12	22	14	12	23	15	23	13	13	15	8	19	19	19	24	26	0	31	11	17	5	0	0	8	0	22	24	14	0	10	25
13	11	0	23	0	0	17	23	0	11	0	15	0	11	26	20	21	19	15	12	22	14	9	23	15	7	14	13	15	8	19	22	19	22	18	0	35	8	13	5	0	0	4	0	18	26	13	0	10	28
13	11	0	37	0	0	16	18	0	11	0	15	0	5	23	19	21	19	15	12	22	14	12	25	15	7	13	13	14	8	14	18	19	24	18	0	25	11	17	5	0	0	18	0	24	24	14	0	19	22
13	14	0	25	0	0	17	23	0	11	0	15	0	11	25	17	26	19	20	12	22	20	14	25	14	7	14	13	15	8	19	17	19	14	18	0	24	11	17	5	0	0	8	0	22	24	13	0	10	28
14	11	0	34	0	0	17	23	0	15	0	15	0	16	19	19	23	19	20	12	0	14	9	29	17	7	13	19	14	8	19	16	15	24	18	0	31	12	13	5	0	0	4	0	24	24	11	0	21	25
13	14	0	28	0	0	17	23	0	13	0	15	0	11	19	17	26	19	15	12	22	20	9	25	13	7	14	13	15	8	19	18	19	22	18	0	31	11	17	5	0	0	18	0	22	24	13	0	10	28
13	14	22	37	28	10	17	23	25	11	17	15	12	11	19	17	23	19	20	12	22	27	9	25	14	7	14	13	15	8	19	19	19	14	18	15	32	11	17	5	7	18	8	21	22	24	13	17	27	28
13	11	0	34	0	0	16	27	0	11	0	15	0	5	26	19	26	19	15	12	22	14	12	25	15	5	13	13	14	8	14	19	19	24	18	0	25	11	17	5	0	0	18	0	24	24	14	0	23	22
0	0	0	0	28	0	17	23	0	0	0	0	12	0	17	0	0	0	0	0	0	20	9	0	15	7	14	13	0	0	19	0	0	14	28	15	31	0	0	0	0	0	14	0	0	0	0	0	0	28
13	14	0	25	0	0	17	23	0	13	0	15	0	11	17	17	26	19	20	12	22	20	9	25	15	7	14	13	15	8	19	18	19	14	18	0	24	11	17	5	0	0	18	0	22	24	13	0	27	25
13	14	29	29	28	10	17	23	25	11	17	15	12	5	19	17	21	19	20	12	0	20	9	25	14	7	14	13	15	8	19	19	19	14	18	15	24	11	17	5	7	21	14	21	22	24	14	17	19	28
13	11	0	29	0	0	10	23	0	15	0	15	0	11	18	19	21	19	15	12	0	14	9	29	15	23	13	13	14	8	19	19	15	24	18	0	31	12	13	5	0	0	8	0	23	24	13	0	10	25
14	11	0	28	0	0	17	18	0	11	0	18	0	7	19	19	23	19	15	12	22	14	12	23	15	23	13	13	15	8	19	19	19	24	26	0	31	11	17	5	0	0	8	0	22	24	14	0	10	25
13	14	0	29	0	0	17	23	0	11	0	15	0	7	17	17	26	19	20	12	22	20	9	25	14	23	14	13	15	8	17	18	19	14	18	0	24	11	17	5	0	0	14	0	22	24	13	0	10	28
14	11	0	28	0	0	17	16	0	13	0	12	0	11	17	19	23	19	15	12	22	13	12	24	15	7	13	13	14	8	19	20	17	24	18	0	31	8	13	5	0	0	18	0	22	24	14	0	14	21
13	14	0	23	0	0	17	23	0	11	0	15	0	11	19	17	26	19	20	12	22	20	9	25	14	5	14	13	15	8	19	19	19	14	18	0	31	11	17	5	0	0	18	0	22	24	13	0	10	28
13	14	29	29	28	10	17	23	24	13	17	15	14	11	17	17	26	19	20	12	22	20	9	23	14	5	14	13	15	8	19	18	19	14	18	15	31	11	17	5	7	18	8	18	22	24	13	17	10	28
14	11	0	37	0	0	17	23	0	12	0	15	0	18	25	19	23	19	20	12	0	14	9	23	15	15	13	13	14	10	19	18	15	24	18	0	24	12	13	5	0	0	8	0	24	24	13	0	27	25
13	14	0	29	0	0	17	23	0	11	0	15	0	11	19	19	26	19	0	12	22	20	9	25	14	7	14	13	15	8	19	19	19	14	18	0	24	11	17	5	0	0	8	0	22	24	13	0	10	28
13	14	0	23	0	0	17	23	0	15	0	15	0	11	17	17	23	19	20	12	22	20	9	25	15	7	14	13	15	7	19	19	19	14	18	0	24	11	17	5	0	0	8	0	22	24	11	0	19	28
13	14	28	29	30	10	17	23	25	11	17	15	12	7	19	19	26	19	20	12	22	20	9	25	15	7	14	13	15	8	19	19	19	14	18	15	31	11	17	5	7	18	18	18	22	25	13	17	10	28
13	14	0	25	0	0	17	23	0	11	0	15	0	11	19	17	21	19	20	12	0	20	9	25	14	7	14	13	15	8	19	19	19	14	18	0	24	11	17	5	0	0	14	0	22	24	14	0	19	28
13	14	0	29	0	0	17	23	0	13	0	15	0	11	25	17	26	19	20	12	22	20	12	25	14	7	14	13	15	8	14	18	19	14	18	0	24	11	17	5	0	0	14	0	22	24	13	0	10	27
13	11	0	37	0	0	16	27	0	11	0	15	0	5	26	19	21	19	15	12	22	14	12	23	15	7	13	13	14	8	19	19	19	24	18	0	25	11	17	5	0	0	18	0	24	24	14	0	18	22
13	11	0	28	0	0	16	27	0	11	0	15	0	11	23	20	21	19	15	12	22	14	12	25	15	23	13	13	14	8	14	17	19	24	18	0	25	11	17	5	0	0	18	0	24	24	14	0	19	22
13	14	0	29	0	0	17	23	0	11	0	15	0	11	25	17	26	19	20	12	22	20	9	25	14	23	14	13	14	8	19	19	19	14	18	0	24	11	17	5	0	0	18	0	22	24	13	0	13	28
0	0	0	29	0	0	0	23	0	0	0	0	0	7	0	0	21	0	0	13	22	20	0	23	14	5	14	0	0	0	19	19	19	14	18	0	35	0	17	0	0	0	8	0	0	0	0	0	27	28
17	11	0	23	0	0	17	16	0	15	0	15	0	5	17	17	21	19	15	12	16	14	9	24	15	5	13	13	15	8	14	18	19	24	20	0	25	11	17	6	0	0	18	0	22	24	11	0	10	22
17	14	26	29	30	10	17	23	25	13	17	15	12	11	17	19	26	19	20	12	22	20	9	25	15	23	14	13	15	8	19	20	19	14	18	15	31	11	17	5	8	21	8	21	22	24	13	17	27	22
13	14	0	37	0	0	17	23	0	11	0	15	0	7	19	17	23	19	20	12	22	24	9	25	14	7	14	13	15	8	19	18	19	14	18	0	35	11	13	5	0	0	8	0	22	24	13	0	27	28
13	14	25	29	28	10	17	23	25	13	17	15	12	5	19	17	26	19	20	12	22	13	9	25	14	5	14	3	15	8	19	20	19	14	18	15	31	11	17	5	7	0	8	18	22	24	13	16	10	28
13	14	0	18	0	0	17	23	0	11	0	15	0	11	19	17	26	19	20	12	22	20	9	25	15	7	14	13	16	8	19	18	19	14	18	0	24	11	17	5	0	0	8	0	22	24	13	0	27	28
13	14	0	35	0	0	17	23	0	11	0	15	0	16	17	17	29	19	20	12	22	21	9	23	15	5	13	13	14	8	19	18	19	22	21	0	25	11	16	5	0	0	14	0	22	24	13	0	10	29
13	14	29	29	30	10	17	23	25	11	17	15	12	11	19	17	26	19	20	12	22	20	13	25	15	5	14	13	15	8	19	17	19	14	18	15	24	11	17	5	7	21	8	21	22	24	11	17	27	28
13	14	0	25	0	0	17	23	0	13	0	15	0	7	19	17	21	19	18	12	22	20	9	25	14	7	14	13	15	8	17	19	19	14	18	0	31	11	17	5	0	0	8	0	22	24	13	0	10	28
13	14	0	29	0	0	17	23	0	11	0	15	0	11	19	17	23	19	20	12	22	20	9	25	15	7	14	13	15	8	19	18	19	14	18	0	24	11	17	5	0	0	8	0	22	24	13	0	27	28
13	14	0	29	0	0	17	23	0	11	0	15	0	7	19	17	26	19	20	12	22	20	9	25	14	5	14	13	15	8	17	18	19	14	18	0	24	11	17	5	0	0	8	0	22	24	13	0	13	28
13	14	29	25	33	10	17	23	25	11	17	15	12	11	19	19	23	19	20	12	22	20	9	25	15	15	14	13	15	8	19	18	19	14	18	15	24	11	17	5	7	21	18	18	22	24	13	17	27	28
14	11	0	29	0	0	17	23	0	15	0	15	0	7	26	19	21	19	15	12	0	14	9	29	15	5	13	13	14	8	19	19	15	24	18	0	35	12	13	5	0	0	8	0	24	24	13	0	14	22
13	14	0	29	0	0	17	23	0	13	0	15	0	11	19	17	26	19	20	12	0	20	9	25	15	23	14	13	15	8	17	18	19	14	18	0	31	11	17	5	0	0	8	0	22	24	13	0	13	28
13	14	0	29	0	0	17	23	0	11	0	15	0	7	19	17	26	19	20	12	22	20	9	25	15	7	14	13	15	8	19	18	19	14	18	0	24	11	17	5	0	0	8	0	22	24	11	0	10	25
14	11	0	29	0	0	17	23	0	15	0	15	0	7	26	19	27	19	15	12	0	14	9	29	15	4	13	13	18	8	19	21	15	24	18	0	24	12	13	5	0	0	8	0	24	24	13	0	23	22
13	14	0	29	0	0	17	23	0	13	0	15	0	11	17	17	26	19	20	12	22	20	9	25	14	7	14	13	15	8	19	17	19	14	18	0	31	11	17	5	0	0	8	0	22	24	13	0	19	28
13	11	0	23	0	0	17	23	0	11	0	15	0	11	21	20	21	19	15	12	22	14	9	23	14	7	14	13	15	8	14	17	19	22	18	0	35	11	17	5	0	0	4	0	23	26	13	0	14	28
13	11	0	37	0	0	16	27	0	11	0	15	0	5	26	19	26	19	15	12	22	14	9	25	15	7	13	13	14	8	14	18	19	24	18	0	31	11	17	5	0	0	8	0	24	24	13	0	20	22
13	14	0	29	0	0	17	23	0	11	0	15	0	11	19	17	26	19	20	12	22	20	9	25	15	7	14	13	15	8	17	16	19	14	18	0	24	11	17	5	0	0	8	0	22	24	13	0	13	28
13	14	0	29	0	0	17	23	0	11	0	15	0	5	19	17	26	19	20	12	22	20	9	25	14	7	14	13	15	8	19	18	19	14	18	0	24	8	17	5	0	0	14	0	22	24	11	0	13	28
0	0	0	0	28	0	17	23	0	0	0	0	12	0	17	0	0	0	0	0	0	20	9	0	14	23	14	13	0	0	19	0	0	14	18	15	24	0	0	0	0	0	8	0	0	0	0	0	0	24
14	11	0	23	0	0	17	23	0	11	0	15	0	5	26	20	31	19	18	12	22	14	9	23	14	7	14	13	15	8	19	17	19	15	18	0	35	11	13	5	0	0	4	0	23	26	13	0	19	28
13	15	0	23	0	0	17	14	0	11	0	18	0	6	17	19	28	19	15	12	0	14	9	23	15	5	13	13	15	10	19	18	19	8	18	0	38	11	17	5	0	0	18	0	24	24	14	0	13	25
13	14	0	25	0	0	17	23	0	11	0	15	0	11	19	17	26	13	20	12	22	20	9	25	14	7	14	13	15	8	14	17	19	14	18	0	24	11	17	5	0	0	8	0	23	24	13	0	27	27
13	11	0	37	0	0	16	18	0	11	0	15	0	5	26	19	26	16	15	12	22	14	12	25	15	23	13	13	14	8	14	19	19	24	18	0	25	11	17	5	0	0	18	0	24	24	14	0	23	22
13	14	0	29	0	0	17	23	0	11	0	15	0	11	25	17	23	19	20	12	22	20	9	25	15	7	14	13	14	8	19	18	19	14	18	0	24	8	17	5	0	0	8	0	22	24	13	0	27	28
11	14	0	29	0	0	17	23	0	15	0	18	0	7	19	17	21	19	20	12	0	14	9	29	15	5	13	13	14	8	19	16	15	24	18	0	24	12	13	5	0	0	8	0	24	24	13	0	19	25
13	14	0	23	0	0	17	23	0	11	0	15	0	7	19	17	23	19	20	12	22	24	9	25	15	7	14	13	15	8	19	18	15	14	18	0	24	11	17	5	0	0	8	0	22	24	13	0	27	28
13	11	0	37	0	0	16	27	0	11	0	15	0	4	17	19	21	19	15	12	22	14	12	25	15	5	13	13	14	8	19	19	19	24	18	0	25	11	17	5	0	0	18	0	24	24	14	0	10	22
13	11	0	28	0	0	17	23	0	11	0	15	0	5	26	17	21	19	15	12	22	13	9	23	14	23	14	13	15	8	19	23	19	22	18	0	32	11	17	5	0	0	4	0	23	26	13	0	14	28
14	11	0	33	0	0	17	16	0	11	0	18	0	5	26	19	23	19	15	12	22	13	12	25	15	7	13	13	14	8	17	23	17	24	18	0	31	11	13	5	0	0	18	0	22	24	14	0	10	22
13	14	28	23	30	10	17	23	25	11	17	15	12	11	19	19	26	19	20	12	22	20	9	25	15	23	14	13	15	8	19	18	19	14	18	15	24	11	17	5	7	21	18	18	22	24	13	17	27	28
13	11	0	33	0	0	16	27	0	11	0	15	0	5	17	19	21	19	15	12	22	14	12	25	15	23	13	13	14	8	14	18	19	24	18	0	25	11	17	5	0	0	18	0	24	24	14	0	23	22
13	14	0	29	0	0	17	23	0	11	0	15	0	11	19	17	26	19	20	12	22	20	9	23	15	23	14	13	17	8	19	18	19	14	18	0	24	11	17	5	0	0	8	0	22	24	13	0	27	28
13	14	0	23	0	0	17	23	0	13	0	15	0	11	25	17	26	19	20	12	22	20	9	25	15	5	14	13	15	8	19	20	19	14	18	0	24	11	17	5	0	0	18	0	22	24	13	0	27	28
13	14	0	29	0	0	17	23	0	11	0	15	0	11	19	17	26	19	20	12	22	20	9	25	15	23	14	13	15	8	19	19	19	14	18	0	24	8	17	5	0	0	8	0	22	24	13	0	27	27
13	11	0	34	0	0	16	27	0	11	0	15	0	5	26	19	26	19	18	12	22	14	12	23	15	7	13	13	16	8	14	20	19	24	18	0	31	11	17	5	0	0	8	0	24	24	13	0	14	22
13	14	0	29	0	0	10	23	0	11	0	15	0	11	19	17	21	19	20	12	22	24	9	25	15	7	14	13	15	8	19	18	19	14	18	0	24	11	17	5	0	0	14	0	22	24	13	0	27	28
13	14	0	29	0	0	17	23	0	14	0	15	0	11	25	19	26	16	20	12	22	20	9	25	14	7	14	13	15	8	19	19	19	14	18	0	31	11	17	5	0	0	8	0	22	24	13	0	27	27
13	14	0	29	0	0	17	23	0	11	0	15	0	7	19	17	26	19	20	12	22	20	9	23	14	5	14	13	15	8	19	19	19	14	18	0	24	11	17	5	0	0	8	0	22	24	11	0	27	28
13	14	0	29	0	0	17	23	0	13	0	15	0	5	17	17	26	19	20	12	22	20	9	25	14	23	14	13	15	8	19	18	19	14	18	0	31	11	17	5	0	0	8	0	22	24	11	0	27	28
13	12	0	29	0	0	17	23	0	11	0	15	0	5	19	17	23	19	20	12	22	20	12	25	14	7	9	13	15	8	19	17	19	14	18	0	24	11	17	5	0	0	18	0	22	24	13	0	27	28
13	11	0	25	0	0	17	23	0	15	0	15	0	5	25	19	21	19	15	12	16	21	9	24	15	5	13	13	16	8	14	19	19	22	18	0	25	11	17	5	0	0	8	0	22	24	11	0	27	20
17	14	0	29	0	0	17	23	0	13	0	15	0	11	19	17	26	19	20	12	22	20	9	25	15	7	14	13	15	8	19	19	19	15	18	0	24	11	17	5	0	0	18	0	22	24	13	0	27	25
13	14	0	29	0	0	17	12	0	11	0	15	0	11	19	17	21	19	20	12	0	20	9	25	14	7	14	13	14	8	19	19	19	14	18	0	24	11	17	5	0	0	7	0	22	24	14	0	19	28
0	0	0	0	28	0	17	23	0	0	0	0	12	0	19	0	0	0	0	0	0	20	9	0	15	22	14	13	0	0	14	0	0	14	18	12	35	0	0	0	0	0	18	0	0	0	0	0	0	28
13	11	0	34	0	0	16	27	0	11	0	15	0	6	26	19	21	19	15	12	0	14	12	25	15	7	13	13	14	8	14	17	19	24	18	0	25	8	17	5	0	0	18	0	24	24	14	0	23	22
0	0	0	0	0	0	17	14	0	0	0	0	12	11	17	0	0	0	0	0	0	13	9	0	15	4	13	13	0	0	17	0	0	24	27	12	35	11	0	0	0	0	18	0	0	0	0	0	0	25
13	14	0	23	0	0	17	23	0	11	0	15	0	11	19	17	26	19	20	12	22	20	9	25	14	7	14	13	15	8	14	19	19	14	18	0	24	11	17	5	0	0	8	0	22	24	13	0	27	28
13	14	0	29	0	0	17	23	0	13	0	15	0	7	19	17	26	19	20	12	22	20	9	25	14	5	9	13	15	8	14	18	19	22	18	0	24	11	17	5	0	0	8	0	22	24	13	0	27	27
13	14	0	23	0	0	17	23	0	11	0	15	0	11	18	17	26	19	20	12	22	20	9	25	14	23	14	13	15	8	19	18	19	14	18	0	31	11	17	5	0	0	14	0	22	24	13	0	10	28
13	14	0	23	0	0	17	23	0	11	0	15	0	11	17	19	21	19	20	12	22	20	9	25	15	23	14	13	16	8	19	16	19	14	18	0	31	11	17	5	0	0	18	0	22	24	13	0	27	28
13	14	0	23	0	0	17	23	0	13	0	15	0	11	25	17	26	19	20	12	22	20	9	25	15	7	14	13	14	8	19	17	19	14	18	0	31	11	17	5	0	0	8	0	22	24	11	0	10	28
0	0	0	0	29	0	17	14	0	0	0	0	14	0	18	0	0	0	0	0	0	14	12	0	15	22	13	13	0	0	17	0	0	24	27	15	31	0	0	0	0	0	18	0	0	0	0	0	0	22
0	0	0	0	29	0	17	16	0	0	0	0	14	0	17	0	0	0	0	0	0	14	12	0	15	7	13	13	0	0	19	0	0	0	29	13	31	0	0	0	0	0	18	0	0	0	0	0	0	22
13	14	0	23	0	0	17	23	0	11	0	15	0	7	17	17	26	19	20	12	22	20	9	25	14	7	14	13	15	8	19	18	19	14	18	0	24	8	17	5	0	0	8	0	22	24	13	0	27	28
13	14	0	29	0	0	17	23	0	14	0	15	0	5	18	17	26	19	20	12	22	20	9	25	14	7	14	13	15	8	14	18	19	14	18	0	24	11	17	5	0	0	18	0	22	25	13	0	27	25
13	14	0	29	0	0	17	23	0	11	0	15	0	11	19	17	21	19	20	12	22	20	9	25	14	7	14	13	15	8	19	18	19	14	18	0	24	11	17	5	0	0	18	0	22	24	11	0	27	28
13	14	0	29	0	0	17	23	0	11	0	15	0	11	19	17	21	19	20	12	22	20	9	25	15	7	14	13	15	8	19	18	19	14	18	0	24	8	17	5	0	0	8	0	22	24	13	0	27	27
13	14	28	28	28	10	17	23	25	11	17	15	12	11	25	17	26	19	20	12	22	20	9	23	15	7	9	13	15	8	19	18	19	14	21	15	24	11	17	5	7	21	18	18	22	24	13	17	27	28
14	11	0	23	0	0	17	23	0	15	0	16	0	16	26	19	23	19	15	12	0	14	9	28	15	7	13	13	14	8	14	17	15	24	27	0	24	12	13	5	0	0	18	0	24	22	13	0	13	25
0	0	0	0	28	0	17	23	0	0	0	0	12	0	19	0	0	0	0	0	0	24	9	0	14	16	14	13	0	0	19	0	0	14	18	15	35	0	0	0	0	0	14	0	0	0	0	0	0	28
13	14	0	31	0	0	17	23	0	13	0	15	0	5	25	17	26	19	20	14	22	20	9	25	14	23	14	13	15	8	14	19	19	14	18	0	24	11	17	5	0	0	14	0	22	24	13	0	10	28
13	14	0	29	0	0	17	23	0	11	0	15	0	11	18	17	26	19	20	12	22	20	9	25	14	23	14	13	15	8	19	18	19	14	18	0	24	8	17	5	0	0	8	0	22	24	11	0	27	28
13	14	0	29	0	0	17	23	0	11	0	15	0	5	17	17	26	19	20	12	22	20	12	25	14	7	9	13	15	8	19	18	19	14	18	0	24	8	17	5	0	0	4	0	22	24	13	0	27	28
13	15	0	29	0	0	17	14	0	11	0	18	0	6	26	19	28	19	15	12	0	14	9	23	15	7	13	13	15	8	17	18	19	8	18	0	25	12	17	5	0	0	8	0	24	24	14	0	27	25
13	14	0	28	0	0	17	23	0	13	0	15	0	11	19	17	21	19	20	12	22	20	9	25	14	7	14	13	15	8	19	18	19	15	18	0	31	11	17	5	0	0	8	0	22	24	13	0	19	28
13	11	0	37	0	0	16	27	0	11	0	15	0	5	26	19	26	19	15	12	22	14	12	25	15	23	13	13	14	8	19	19	19	24	18	0	25	11	17	5	0	0	18	0	24	24	14	0	19	22
17	11	0	27	0	0	17	16	0	11	0	15	0	11	19	16	21	19	18	12	22	14	12	23	14	5	13	13	16	10	17	22	15	24	27	0	24	11	17	5	0	0	14	0	24	24	14	0	10	22
13	14	0	25	0	0	17	23	0	11	0	15	0	11	19	17	26	19	20	12	22	20	9	30	14	5	14	13	14	8	19	18	19	14	18	0	24	8	17	5	0	0	14	0	22	24	13	0	27	28
13	11	0	33	0	0	16	18	0	11	0	15	0	5	17	19	21	19	18	12	22	14	12	25	14	7	13	13	14	8	14	18	19	24	18	0	25	11	17	5	0	0	18	0	24	24	14	0	23	22
0	0	0	0	28	0	17	23	0	0	0	0	12	0	17	0	0	0	0	0	0	24	9	0	14	22	14	13	0	0	19	0	0	14	18	15	24	0	0	0	0	0	8	0	0	0	0	0	0	28
13	12	0	29	0	0	17	23	0	11	0	15	0	7	17	17	26	19	20	12	22	20	9	25	14	7	14	13	15	8	19	20	19	15	18	0	24	11	17	5	0	0	7	0	22	24	13	0	10	28
13	14	0	29	0	0	17	23	0	13	0	15	0	11	19	17	26	19	20	12	22	20	9	25	14	7	14	13	15	8	19	18	19	14	18	0	31	11	17	5	0	0	8	0	22	24	13	0	27	28
13	14	0	28	0	0	17	23	0	11	0	15	0	11	18	17	26	19	15	12	22	20	9	25	15	7	14	13	14	8	19	19	19	15	18	0	24	8	17	5	0	0	8	0	23	24	13	0	27	28
0	0	0	0	31	0	17	23	0	0	0	0	14	0	19	0	0	0	0	0	0	14	12	0	15	17	13	13	0	0	19	0	0	14	18	14	38	0	0	0	0	0	8	0	0	0	0	0	0	21
13	11	0	23	0	0	10	23	0	11	0	15	0	5	26	20	21	19	18	12	22	14	12	25	15	23	14	13	15	8	17	23	19	22	18	0	35	11	17	5	0	0	4	0	23	26	13	0	27	28
13	15	0	23	0	0	17	14	0	11	0	18	0	11	23	19	28	19	15	12	22	14	9	24	15	5	13	13	15	8	17	19	19	8	18	0	31	12	13	5	0	0	18	0	24	22	13	0	7	25
13	14	0	29	0	0	17	23	0	15	0	15	0	5	25	17	26	19	20	12	22	20	9	23	14	7	14	13	15	8	19	18	19	14	18	0	35	11	17	5	0	0	8	0	22	24	13	0	13	28
13	14	0	37	0	0	17	23	0	11	0	15	0	11	19	17	23	19	20	12	22	24	9	25	14	7	14	13	15	8	14	19	19	14	18	0	35	11	17	5	0	0	7	0	22	24	13	0	27	25
13	11	0	37	0	0	17	23	0	11	0	15	0	11	26	20	23	19	15	12	22	14	9	23	15	15	14	19	15	8	19	23	19	24	26	0	35	11	17	5	0	0	18	0	23	26	13	0	10	28
0	0	0	0	28	0	17	23	0	0	0	0	12	0	19	0	0	0	0	0	0	21	9	0	15	22	14	13	0	0	19	0	0	14	18	15	35	0	0	0	0	0	8	0	0	0	0	0	0	28
13	14	0	29	0	0	17	23	0	11	0	15	0	11	19	17	26	19	20	12	22	24	9	25	15	5	14	13	15	8	19	18	19	14	18	0	31	11	17	5	0	0	8	0	22	24	13	0	27	28
13	14	26	29	28	11	18	23	25	11	17	15	12	11	19	19	26	19	20	12	22	20	9	25	14	7	14	13	15	8	19	18	19	14	18	15	24	11	17	5	7	18	8	21	22	24	13	17	27	22
13	14	0	29	0	0	17	23	0	11	0	15	0	11	25	17	26	19	20	12	22	20	9	25	14	7	14	13	15	8	19	18	19	14	18	0	24	11	17	5	0	0	8	0	22	24	13	0	19	28
13	14	0	29	0	0	17	23	0	11	0	15	0	11	19	17	26	19	20	12	22	20	9	25	14	7	9	13	15	8	14	19	19	22	18	0	24	8	17	5	0	0	18	0	22	24	13	0	27	28
13	14	28	29	0	11	17	23	25	11	17	15	12	7	19	17	26	19	20	12	22	20	9	29	14	5	14	13	14	8	19	20	19	14	18	0	24	11	17	5	7	21	8	21	22	24	13	17	27	28
13	11	0	37	0	0	17	23	0	11	0	15	0	5	19	17	21	19	18	12	22	14	9	23	15	5	14	13	15	8	19	23	19	22	18	0	35	11	17	5	0	0	4	0	23	26	13	0	23	28
13	11	0	29	0	0	17	16	0	15	0	15	0	5	26	20	21	19	15	12	16	14	9	24	15	5	10	13	15	8	14	18	19	24	20	0	25	8	17	5	0	0	18	0	22	24	11	0	19	20
0	0	0	0	24	0	18	16	0	0	0	0	14	0	19	0	0	0	0	0	0	14	12	0	14	7	13	19	0	0	14	0	0	24	18	15	35	0	0	0	0	0	18	0	0	0	0	0	0	21
0	0	0	0	0	0	10	23	0	0	0	0	17	0	18	0	0	0	0	0	0	20	9	0	14	7	14	19	0	0	13	0	0	15	17	12	31	0	0	0	0	0	14	0	0	0	0	0	0	29
13	11	0	25	0	0	17	16	0	15	0	15	0	5	17	17	21	19	18	12	16	14	9	24	15	23	13	13	15	8	14	23	19	24	20	0	25	11	17	5	0	0	18	0	22	24	11	0	10	20
14	11	0	34	0	0	0	16	0	11	0	18	0	11	0	19	21	19	18	12	22	20	0	25	15	0	13	0	14	8	17	18	17	0	0	0	31	11	13	5	0	0	18	0	22	24	14	0	0	0
13	14	0	23	0	0	17	23	0	11	0	15	0	11	19	17	26	19	20	12	22	20	9	25	15	7	14	13	15	8	17	18	17	14	18	0	24	8	13	5	0	0	8	0	22	24	13	0	27	28
13	14	0	23	0	0	17	23	0	13	0	17	0	11	19	17	26	19	20	12	22	24	9	25	14	7	14	13	15	8	19	18	19	14	18	0	31	11	17	5	0	0	8	0	22	24	13	0	27	28
13	14	0	23	0	0	17	23	0	11	0	15	0	11	19	19	26	19	20	12	22	20	9	25	15	7	14	13	15	8	19	18	19	14	18	0	24	11	17	5	0	0	14	0	22	24	14	0	27	22
14	11	0	34	0	0	17	16	0	11	0	18	0	5	26	19	23	19	15	12	22	20	12	25	15	7	13	13	14	8	19	23	17	24	18	0	25	11	13	5	0	0	18	0	24	24	14	0	23	22
13	14	0	29	0	0	17	23	0	11	0	15	0	5	19	17	21	19	15	12	22	20	9	25	14	7	14	13	15	8	19	18	19	14	18	0	24	11	17	5	0	0	8	0	22	24	13	0	13	28
0	0	0	0	28	0	17	18	0	0	0	0	0	0	23	0	0	0	0	0	0	14	12	0	17	7	13	13	0	0	19	0	0	8	18	12	31	0	0	0	0	0	8	0	0	0	0	0	27	25
13	11	0	25	0	0	17	16	0	15	0	15	0	6	25	17	23	19	15	12	16	14	9	24	15	5	13	13	15	8	14	17	19	24	20	0	25	11	13	5	0	0	18	0	22	24	11	0	10	20
13	11	0	18	0	0	17	23	0	11	0	15	0	6	19	19	23	19	16	12	22	24	13	23	14	7	13	19	15	8	17	20	15	24	30	0	24	11	17	5	0	0	4	0	23	24	13	0	19	20
13	14	0	29	0	0	17	23	0	11	0	15	0	11	19	17	23	19	20	12	22	24	9	25	14	7	14	13	18	8	19	19	19	15	18	0	24	11	17	5	0	0	8	0	22	24	13	0	10	28
13	11	0	25	0	0	17	23	0	15	0	15	0	6	17	19	21	19	15	12	16	14	9	31	15	4	13	13	16	8	14	20	19	24	18	0	25	11	17	5	0	0	18	0	22	22	11	0	27	20
13	11	0	37	0	0	17	23	0	11	0	15	0	5	19	20	21	19	18	12	22	14	9	23	15	7	14	13	15	8	19	23	19	22	18	0	35	11	17	5	0	0	4	0	23	26	13	0	19	28
14	11	0	28	0	0	17	23	0	15	0	15	0	10	17	19	21	13	20	12	0	14	9	29	15	7	13	13	14	8	17	18	15	24	27	0	24	11	13	6	0	0	14	0	24	24	10	0	27	25
0	0	0	0	32	0	17	16	0	0	0	0	14	0	17	0	0	0	0	0	0	13	12	0	15	0	13	13	0	0	17	0	0	24	18	15	24	0	0	0	0	0	18	0	0	0	0	0	0	22
13	14	0	29	0	0	17	23	0	13	0	15	0	11	25	17	26	19	20	12	22	20	9	25	14	7	14	13	15	8	19	18	19	14	18	0	31	11	17	5	0	0	18	0	22	24	13	0	27	28
13	14	0	37	0	0	17	23	0	11	0	15	0	11	19	17	23	19	20	12	22	24	9	25	14	7	14	13	15	8	14	19	19	14	18	0	35	11	17	5	0	0	7	0	22	24	13	0	27	25
14	11	0	34	0	0	17	23	0	15	0	15	0	16	18	19	23	19	15	12	0	14	9	29	15	7	13	19	14	8	17	14	15	24	18	0	24	12	13	5	0	0	18	0	24	24	11	0	17	25
13	14	0	25	0	0	17	23	0	13	0	15	0	7	26	17	21	19	20	12	0	20	9	25	14	7	13	13	15	8	19	18	19	14	18	0	31	8	17	5	0	0	14	0	22	24	13	0	27	25
13	11	0	34	0	0	16	27	0	11	0	15	0	5	26	19	26	19	15	12	22	14	12	30	15	7	13	13	14	8	14	16	19	24	18	0	31	11	17	5	0	0	18	0	24	24	13	0	23	21
13	14	0	29	0	0	17	23	0	11	0	15	0	11	19	20	26	19	20	12	22	20	9	25	14	7	14	13	15	8	17	20	19	14	18	0	31	11	17	5	0	0	8	0	22	24	13	0	27	28
13	14	0	37	0	0	17	23	0	11	0	15	0	11	19	17	23	19	20	12	22	24	9	25	14	7	14	13	15	8	19	19	19	14	18	0	35	11	17	5	0	0	8	0	22	24	13	0	27	27
13	14	0	29	0	0	17	23	0	11	0	15	0	7	25	17	26	19	20	12	22	20	9	25	14	7	14	13	14	10	19	18	19	14	18	0	24	11	17	5	0	0	18	0	22	24	13	0	10	28
0	0	0	0	28	0	17	23	0	0	0	0	14	0	24	0	0	0	0	0	0	20	9	0	14	7	14	13	0	0	19	0	0	14	18	15	32	0	0	0	0	0	14	0	0	0	0	0	0	28
13	14	0	29	0	0	17	23	0	13	0	18	0	11	25	17	23	19	20	12	22	20	9	25	14	7	14	13	15	8	19	18	19	14	18	0	24	11	17	5	0	0	8	0	22	25	13	0	27	28
13	11	0	34	0	0	16	27	0	11	0	15	0	11	17	19	26	19	15	12	22	14	12	25	15	7	13	13	14	8	14	19	19	24	18	0	25	11	17	5	0	0	18	0	24	24	14	0	19	22
13	11	0	23	0	0	17	14	0	11	0	16	0	11	17	19	23	19	18	12	17	14	12	25	15	5	13	13	14	8	14	16	19	8	18	0	31	11	13	5	0	0	8	0	23	24	14	0	13	20
13	14	0	29	0	0	17	23	0	11	0	15	0	7	17	17	26	19	20	12	22	20	9	25	14	5	14	13	15	8	17	18	19	14	18	0	24	11	17	5	0	0	8	0	22	24	13	0	27	28
13	14	21	29	28	10	17	23	25	11	17	15	12	11	19	17	26	19	20	12	22	20	9	25	14	7	14	13	15	8	14	17	19	14	18	15	24	11	17	5	7	21	14	21	22	24	13	17	13	28
13	14	28	23	28	10	17	27	25	11	17	15	14	11	19	17	21	19	20	12	22	20	9	25	12	7	14	13	15	8	19	18	19	14	18	15	35	11	17	5	7	18	14	21	22	25	13	17	19	28
13	14	0	33	0	0	16	27	0	11	0	15	0	5	26	19	26	19	15	12	22	14	12	25	15	7	13	13	14	8	14	20	19	24	18	0	25	11	17	5	0	0	18	0	24	24	14	0	19	20
13	11	0	37	0	0	16	27	0	11	0	15	0	5	17	19	26	19	15	12	22	14	12	25	15	7	13	13	14	8	14	16	19	24	18	0	25	8	17	5	0	0	18	0	24	24	14	0	17	22
13	14	0	29	0	0	17	23	0	11	0	15	0	11	19	17	27	19	20	12	22	20	9	25	15	7	14	13	15	8	17	18	19	14	18	0	24	11	17	5	0	0	8	0	22	24	13	0	27	28
13	11	0	29	0	0	17	23	0	15	0	15	0	5	24	19	21	19	15	12	16	14	14	22	15	7	13	13	16	8	14	18	19	24	18	0	25	11	17	5	0	0	8	0	22	24	11	0	27	20
13	14	0	23	0	0	17	23	0	13	0	12	0	11	17	17	21	19	20	12	22	20	9	25	14	23	14	13	15	8	19	17	19	14	18	0	24	11	17	5	0	0	18	0	22	24	13	0	10	28
13	14	0	29	0	0	17	23	0	11	0	15	0	11	19	17	26	19	20	12	22	20	9	25	14	7	14	13	19	8	19	18	19	15	18	0	24	11	17	5	0	0	14	0	22	24	13	0	27	28
14	11	0	37	0	0	17	23	0	12	0	18	0	9	17	19	31	16	15	12	0	14	9	29	17	23	13	13	14	10	19	17	15	24	18	0	35	12	13	5	0	0	8	0	24	24	13	0	13	21
13	14	0	37	0	0	17	23	0	11	0	15	0	11	19	17	23	19	20	12	22	24	9	25	14	7	14	13	15	8	19	18	19	14	18	0	35	11	17	5	0	0	8	0	22	24	13	0	27	28
13	14	0	23	0	0	17	23	0	13	0	15	0	11	19	17	26	19	20	12	22	20	9	25	14	7	14	13	15	8	19	18	19	14	18	0	24	11	17	5	0	0	18	0	22	24	13	0	13	28
13	15	0	25	0	0	17	14	0	11	0	18	0	6	17	19	28	19	15	12	22	14	12	25	15	4	13	13	15	8	19	19	19	18	27	0	31	11	17	5	0	0	8	0	24	24	13	0	13	25
13	11	0	28	33	0	16	27	0	11	0	15	16	5	26	19	26	19	15	12	22	14	12	25	15	23	13	13	14	8	19	19	16	8	18	13	31	11	17	5	0	0	14	0	24	24	13	0	23	22
0	0	0	0	28	0	17	23	0	0	0	0	12	0	23	0	0	0	0	0	0	14	9	0	14	17	14	13	0	0	14	0	0	22	18	13	24	0	0	0	0	0	4	0	0	0	0	0	0	21
13	11	0	28	0	0	16	27	0	11	0	15	0	11	17	19	21	19	15	12	22	14	12	25	15	7	13	13	14	8	14	20	19	24	18	0	25	11	13	5	0	0	18	0	24	24	14	0	19	22
13	14	0	29	0	0	17	23	0	11	0	15	0	11	19	17	26	19	20	12	22	20	13	25	14	7	14	13	15	8	19	20	19	14	18	0	24	11	17	5	0	0	18	0	22	24	13	0	27	28
13	14	0	29	0	0	17	23	0	13	0	15	0	11	17	17	26	19	20	12	22	20	9	25	14	7	14	13	15	8	19	18	19	14	18	0	31	11	17	5	0	0	8	0	22	24	13	0	27	25
13	11	0	28	0	0	17	23	0	13	0	18	0	4	26	19	29	19	18	12	17	20	9	24	15	5	13	13	15	10	19	19	19	24	21	0	31	11	13	5	0	0	14	0	24	24	14	0	13	22
13	11	0	23	0	0	17	23	0	11	0	15	0	5	26	20	21	19	18	12	22	14	9	23	14	15	14	13	15	8	14	23	19	22	18	0	24	11	17	5	0	0	4	0	23	25	13	0	10	25
13	14	0	29	0	0	10	23	0	11	0	15	0	11	25	17	26	19	20	12	22	20	13	25	14	5	14	13	15	8	19	17	19	14	18	0	32	11	17	5	0	0	8	0	22	24	13	0	27	28
13	14	0	23	0	0	17	23	0	11	0	15	0	11	25	17	26	19	20	12	22	20	9	25	14	7	14	13	15	8	19	20	19	14	18	0	24	11	17	5	0	0	8	0	22	24	13	0	27	28
13	11	0	37	0	0	16	27	0	11	0	15	0	7	26	19	26	19	15	12	22	14	12	25	15	7	13	13	14	8	14	18	19	24	18	0	25	11	17	5	0	0	18	0	24	24	14	0	19	22
14	11	0	35	0	0	17	16	0	11	0	18	0	5	26	19	23	19	15	12	22	13	12	25	15	7	13	13	14	8	17	23	17	24	18	0	31	11	13	5	0	0	18	0	22	24	14	0	23	22
13	14	0	31	0	0	17	23	0	13	0	15	0	11	25	17	26	19	20	14	22	20	9	25	14	23	14	13	15	8	19	18	19	14	18	0	35	11	17	5	0	0	8	0	22	24	13	0	10	28
13	11	0	34	0	0	16	27	0	11	0	15	0	11	26	19	21	19	15	12	22	14	12	30	15	7	13	13	14	8	14	20	19	24	27	0	25	11	17	5	0	0	18	0	24	24	14	0	17	22
13	14	0	23	0	0	17	23	0	11	0	15	0	11	25	17	26	19	20	12	22	20	9	25	14	7	14	13	15	8	19	19	19	14	18	0	24	11	17	5	0	0	18	0	22	24	13	0	19	28
13	11	0	37	0	0	16	27	0	11	0	15	0	5	26	19	25	19	15	12	22	14	12	25	15	23	13	13	16	8	19	19	19	24	18	0	25	11	17	5	0	0	18	0	24	24	13	0	17	22
13	14	0	25	0	0	17	23	0	13	0	15	0	7	19	17	26	19	20	12	22	20	9	25	14	7	14	13	15	8	19	18	19	14	18	0	31	11	17	5	0	0	18	0	23	24	13	0	27	24
13	14	0	29	0	0	17	23	0	11	0	15	0	11	19	17	21	19	20	12	22	24	9	25	14	5	14	13	15	8	17	18	19	14	18	0	31	11	17	5	0	0	8	0	22	24	13	0	27	28
13	11	0	29	0	0	17	23	0	11	0	15	0	5	26	17	21	19	18	12	22	14	9	23	15	7	14	13	15	8	19	23	19	22	18	0	35	11	17	5	0	0	18	0	23	26	13	0	23	28
13	14	0	23	0	0	17	23	0	13	0	15	0	11	19	17	26	19	20	12	22	20	9	25	14	7	14	13	15	8	19	19	19	14	18	0	31	11	17	5	0	0	18	0	22	24	13	0	27	28
13	14	0	25	0	0	17	23	0	11	0	15	0	11	17	19	26	19	15	12	22	20	9	25	15	7	14	3	15	8	17	19	19	14	18	0	24	11	13	5	0	0	14	0	22	24	13	0	13	28
13	11	0	37	0	0	16	27	0	11	0	15	0	11	17	19	26	19	15	12	22	13	12	25	15	7	13	13	14	8	14	20	19	24	18	0	25	11	17	5	0	0	18	0	24	24	14	0	23	22
13	14	0	29	0	0	17	23	0	13	0	18	0	7	17	17	26	19	20	12	22	20	9	25	15	7	14	13	15	8	14	18	19	14	18	0	24	11	17	5	0	0	14	0	22	24	13	0	10	28
13	11	0	34	0	0	16	27	0	11	0	15	0	5	26	19	21	19	15	12	22	14	12	25	14	7	13	13	14	8	14	19	19	24	18	0	31	11	17	5	0	0	4	0	24	24	14	0	10	22
0	0	0	0	30	0	17	23	0	0	0	0	12	0	19	0	0	0	0	0	0	20	9	0	14	16	14	13	0	0	19	0	0	15	18	15	24	0	0	0	0	0	8	0	0	0	0	0	0	27
13	11	0	37	0	0	16	18	0	11	0	15	0	5	26	19	21	19	15	12	22	14	12	25	15	7	13	13	14	8	14	18	19	24	18	0	25	11	17	5	0	0	8	0	23	24	14	0	23	22
0	0	0	0	30	0	17	23	0	0	0	0	12	0	26	0	0	0	0	0	0	14	12	0	15	7	14	13	0	0	17	0	0	22	18	13	24	0	0	0	0	0	4	0	0	0	0	0	0	28
13	11	0	33	0	0	17	16	0	11	0	18	0	9	15	19	23	19	20	10	22	14	12	23	15	7	13	13	15	8	19	16	19	24	20	0	31	11	17	5	0	0	14	0	22	24	14	0	19	25
13	14	0	23	0	0	17	23	0	13	0	15	0	11	26	17	21	19	20	12	22	20	9	25	14	7	14	13	15	8	19	18	19	15	18	0	31	11	17	5	0	0	8	0	22	24	13	0	19	28
13	14	0	29	0	0	17	23	0	11	0	15	0	11	19	17	26	19	20	12	22	20	9	23	14	7	14	13	15	8	19	18	19	14	18	0	24	11	17	5	0	0	14	0	22	24	13	0	27	28
13	14	0	29	0	0	17	23	0	15	0	15	0	11	19	17	21	19	20	12	22	20	9	30	14	7	14	13	15	8	19	19	19	14	18	0	35	11	13	5	0	0	14	0	22	24	13	0	10	28
13	14	29	29	28	11	17	23	25	13	17	15	12	11	19	17	26	19	20	12	22	20	9	25	14	23	14	13	15	8	19	18	19	14	18	15	31	11	17	5	7	18	8	21	22	25	13	17	27	28
0	0	0	0	31	0	17	23	0	0	0	0	14	0	26	0	0	0	0	0	0	14	9	0	15	16	13	19	0	0	19	0	0	24	18	12	35	0	0	0	0	0	8	0	0	0	0	0	0	22
13	14	0	29	0	0	17	23	0	11	0	15	0	5	17	17	26	19	20	12	22	20	9	25	14	23	14	13	15	8	19	18	19	14	18	0	24	11	17	5	0	0	8	0	24	24	13	0	27	25
13	11	0	25	0	0	17	16	0	15	0	15	0	6	17	17	21	19	15	12	16	14	9	24	15	5	13	13	15	8	14	17	19	24	20	0	25	11	17	5	0	0	18	0	22	24	11	0	27	20
13	14	0	29	0	0	17	23	0	11	0	15	0	11	17	17	26	19	20	12	22	20	9	25	14	7	14	13	15	8	19	19	19	14	18	0	35	11	17	5	0	0	8	0	22	24	13	0	27	28
13	14	0	29	0	0	17	23	0	13	0	15	0	7	19	17	26	19	20	12	22	20	9	23	12	23	14	13	15	8	19	18	19	14	18	0	31	11	17	5	0	0	8	0	22	24	11	0	10	28
0	0	0	0	28	0	17	23	0	0	0	0	12	0	25	0	0	0	0	0	0	20	9	0	14	7	14	13	0	0	14	0	0	14	18	15	31	0	0	0	0	0	18	0	0	0	0	0	10	28
13	14	0	29	0	0	17	23	0	14	0	15	0	7	25	17	26	19	20	12	22	20	9	25	15	7	14	13	15	8	19	18	19	14	18	0	24	11	17	5	0	0	8	0	22	24	13	0	10	28
13	14	0	29	0	0	17	23	0	11	0	15	0	11	25	17	26	19	20	12	22	20	9	25	14	7	14	13	15	8	18	19	19	14	18	0	31	11	17	5	0	0	14	0	22	24	14	0	27	28
13	14	0	29	0	0	17	23	0	11	0	15	0	11	19	17	21	19	20	12	0	20	9	25	15	7	14	13	15	8	19	19	19	14	18	0	35	11	17	5	0	0	14	0	22	24	14	0	27	28
0	0	0	0	0	0	17	23	0	0	0	0	12	0	25	0	0	0	0	0	0	20	9	0	15	7	14	13	0	0	19	0	0	14	18	12	31	0	0	0	0	0	7	0	0	0	0	0	0	28
13	11	0	25	0	0	17	23	0	15	0	15	0	4	17	17	23	0	15	12	16	14	9	24	15	5	13	13	14	8	14	19	19	24	20	0	31	11	17	5	0	0	18	0	22	24	11	0	27	20
0	0	0	0	28	0	17	23	0	0	0	0	12	0	19	0	0	0	0	0	0	20	9	0	14	22	14	13	0	0	19	0	0	14	18	15	24	0	0	0	0	0	8	0	0	0	0	0	0	28
13	14	0	29	0	0	17	23	0	11	0	15	0	7	19	17	26	19	20	12	22	20	9	25	14	5	14	13	15	8	17	18	19	14	18	0	24	11	17	5	0	0	8	0	22	24	13	0	10	28
13	11	0	37	0	0	17	18	0	11	0	18	0	18	19	19	21	19	15	12	22	14	12	23	15	7	13	13	15	8	19	18	19	8	26	0	31	11	17	5	0	0	8	0	22	24	14	0	10	25
13	11	0	18	0	0	17	23	0	11	0	15	0	6	19	19	23	19	17	12	18	24	13	23	14	15	13	19	15	8	19	19	15	24	30	0	31	11	17	5	0	0	4	0	23	24	13	0	13	20
17	11	0	33	0	0	16	27	0	11	0	15	0	5	26	19	26	19	18	12	22	14	12	30	15	23	13	13	14	8	14	19	17	24	18	0	25	11	17	5	0	0	18	0	24	24	14	0	10	22
13	14	0	29	0	0	17	23	0	11	0	15	0	11	25	17	26	19	20	12	0	20	9	23	14	7	14	13	15	8	17	19	19	14	18	0	24	11	17	5	0	0	7	0	22	24	13	0	27	28
0	14	0	29	0	0	17	23	0	0	0	0	0	11	17	0	26	19	15	12	22	20	9	25	14	5	14	13	0	8	19	18	19	14	18	0	24	11	17	5	0	0	18	0	22	24	13	0	27	28
13	14	29	29	30	10	17	23	25	11	17	15	12	11	19	17	21	19	20	12	22	20	9	25	15	7	14	13	15	8	19	18	19	14	18	13	24	8	17	5	7	21	8	21	22	24	13	17	27	27
13	11	0	34	0	0	17	16	0	11	0	15	0	11	19	19	29	19	18	12	0	13	12	25	15	7	13	13	14	8	19	14	17	24	18	0	24	11	13	5	0	0	18	0	22	24	14	0	23	22
13	11	0	28	0	0	17	23	0	11	0	15	0	5	26	17	21	19	15	12	22	13	9	23	14	7	14	13	15	8	19	23	19	22	18	0	32	11	17	5	0	0	4	0	23	26	13	0	14	28
13	15	0	0	0	0	0	18	0	11	0	18	0	0	0	19	0	19	15	0	0	14	0	0	15	0	13	0	15	8	19	0	0	0	0	0	25	11	0	5	0	0	18	0	24	24	14	0	0	0
13	14	0	29	0	0	17	23	0	13	0	15	0	11	19	17	26	19	20	12	22	24	9	25	14	23	14	13	15	8	19	18	19	14	18	0	25	11	17	5	0	0	8	0	22	24	13	0	27	28
13	11	0	33	0	0	17	16	0	15	0	18	0	16	23	19	26	19	15	12	22	14	9	24	14	5	13	13	15	8	14	18	17	24	30	0	38	12	18	5	0	0	14	0	24	24	11	0	27	22
14	11	0	28	0	0	17	23	0	11	0	15	0	7	19	19	31	19	15	12	22	20	9	25	15	23	13	19	18	8	17	19	15	8	28	0	25	11	17	5	0	0	8	0	23	26	16	0	10	24
13	14	0	29	0	0	17	23	0	11	0	15	0	7	17	17	26	19	20	12	22	20	9	23	14	5	14	13	15	8	14	18	19	14	18	0	24	11	17	5	0	0	18	0	22	24	13	0	10	28
13	14	29	23	28	10	17	23	25	11	17	15	12	11	19	17	26	19	20	12	22	20	9	30	14	7	14	13	15	8	14	18	19	22	18	15	24	8	17	5	7	18	8	21	22	24	13	17	27	28
0	0	0	0	28	0	17	23	0	0	0	0	12	0	17	0	0	0	0	0	0	20	9	0	15	7	14	13	0	0	19	0	0	14	18	15	24	0	0	0	0	0	5	0	0	0	0	0	0	28
13	14	0	29	0	0	17	23	0	11	0	15	0	11	19	17	26	19	20	12	22	20	9	23	15	7	9	13	15	8	19	18	19	14	18	0	24	11	17	5	0	0	8	0	22	24	13	0	27	28
13	14	0	29	0	0	17	23	0	14	0	15	0	11	17	17	26	19	20	12	22	20	9	25	14	7	14	13	15	8	19	18	19	15	18	0	24	11	17	5	0	0	18	0	22	25	13	0	13	28
13	14	0	37	0	0	17	23	0	11	0	15	0	11	19	20	23	19	20	12	22	24	9	23	12	7	14	13	15	8	17	19	19	14	18	0	35	11	17	5	0	0	14	0	22	24	13	0	13	28
13	14	0	29	0	0	17	23	0	11	0	15	0	11	19	17	26	19	20	12	22	20	9	23	14	7	14	13	15	8	19	19	19	14	18	0	24	11	17	5	0	0	14	0	22	24	13	0	27	28
14	11	0	28	0	0	18	16	0	11	0	18	0	6	19	19	23	19	15	12	22	14	12	23	15	7	13	19	14	8	19	18	19	24	18	0	35	11	13	5	0	0	18	0	22	24	14	0	27	21
13	14	0	37	0	0	17	23	0	11	0	15	0	11	19	17	26	19	20	12	22	24	9	25	15	23	14	13	15	8	19	19	19	14	18	0	35	11	17	5	0	0	8	0	22	24	13	0	27	28
13	14	21	29	0	0	17	23	0	11	0	15	12	11	19	17	21	19	20	12	22	20	9	25	15	7	14	13	15	8	19	19	19	14	18	0	24	11	13	5	0	0	8	21	22	24	13	17	13	28
13	14	0	37	0	0	17	23	0	11	0	18	0	11	19	17	21	19	15	12	22	20	9	25	14	7	14	13	15	8	19	17	19	14	18	0	24	11	13	5	0	0	14	0	22	24	13	0	10	28
13	14	0	29	0	0	17	23	0	13	0	15	0	11	23	17	26	19	15	12	22	20	9	25	14	7	14	13	15	8	19	18	19	14	18	0	24	11	17	5	0	0	8	0	22	24	13	0	27	28
13	14	0	23	0	0	17	23	0	11	0	15	0	11	25	17	26	19	20	12	22	14	13	25	15	7	14	13	15	8	17	18	19	14	18	0	24	14	17	5	0	0	8	0	22	24	13	0	27	27
13	14	0	29	0	0	17	27	0	11	0	15	0	5	25	17	26	19	20	12	22	20	9	25	14	7	14	13	14	8	19	19	19	14	18	0	24	8	13	5	0	0	8	0	22	24	11	0	19	28
13	14	0	29	0	0	17	23	0	13	0	15	0	11	19	17	21	19	20	12	22	20	9	25	14	7	14	13	15	8	19	18	19	14	18	0	24	11	17	5	0	0	8	0	22	24	13	0	10	27
13	14	0	23	0	0	17	23	0	11	0	15	0	11	19	17	26	19	20	12	22	20	9	25	14	7	14	13	14	8	19	20	19	14	18	0	31	11	17	5	0	0	8	0	22	24	13	0	10	28
13	14	25	29	28	10	17	23	25	11	21	15	12	11	19	17	26	19	20	12	22	20	9	30	15	7	14	13	15	8	19	18	19	14	18	12	24	11	17	5	9	21	8	21	22	24	11	17	27	28
13	14	0	23	0	0	17	23	0	11	0	15	0	11	25	17	21	19	20	12	22	20	9	25	15	7	14	13	15	8	19	18	19	14	18	0	24	8	17	5	0	0	8	0	22	24	13	0	13	27
14	11	0	33	0	0	17	16	0	15	0	18	0	5	26	19	31	19	20	12	22	13	12	23	15	5	13	13	14	8	17	17	17	24	18	0	24	11	13	5	0	0	18	0	22	24	14	0	19	22
0	0	0	0	28	0	17	23	0	0	0	0	12	0	19	0	0	0	0	0	0	24	9	0	14	7	14	13	0	0	19	0	0	14	18	15	35	0	0	0	0	0	8	0	0	0	0	0	0	28
13	14	0	37	0	0	17	23	0	11	0	15	0	11	19	17	23	19	20	12	22	24	9	25	14	5	14	13	15	8	19	19	19	14	18	0	35	11	17	5	0	0	14	0	22	24	13	0	27	28
13	14	28	29	30	10	17	23	25	13	17	15	12	11	19	17	26	19	20	12	22	20	9	23	15	23	14	13	14	8	19	19	19	15	18	15	31	11	17	5	8	21	14	21	22	24	13	17	10	28
13	14	0	29	0	0	17	23	0	13	0	15	0	5	19	17	26	19	15	12	22	20	9	25	14	7	14	13	15	8	19	19	19	14	18	0	31	11	17	5	0	0	8	0	22	24	14	0	10	28
14	11	0	23	0	0	17	23	0	11	0	15	0	11	19	19	31	19	15	12	22	20	9	29	15	5	13	7	18	8	19	18	19	8	26	0	31	11	17	5	0	0	8	0	23	26	10	0	19	28
13	14	0	29	0	0	17	23	0	11	0	15	0	5	19	17	23	19	20	12	22	20	9	25	14	7	14	13	15	8	17	18	19	14	18	0	24	11	17	5	0	0	8	0	22	24	13	0	10	28
13	14	0	34	0	0	17	14	0	11	0	18	0	16	25	19	31	19	15	12	22	14	12	25	15	7	13	13	15	8	19	18	17	24	18	0	24	8	17	5	0	0	8	0	22	24	14	0	13	22
13	14	0	29	0	0	17	23	0	13	0	15	0	11	19	17	26	19	20	12	0	20	9	25	14	7	9	13	15	8	19	16	19	14	18	0	31	11	17	5	0	0	8	0	22	24	13	0	10	28
17	11	0	34	0	0	17	16	0	15	0	15	0	11	25	17	23	19	18	10	22	14	12	30	17	5	13	13	15	8	17	14	19	24	18	0	24	12	18	5	0	0	14	0	22	25	13	0	19	21
13	14	0	29	0	0	17	23	0	13	0	15	0	11	25	17	26	19	20	12	22	20	9	25	15	7	14	13	15	8	19	17	19	14	18	0	31	11	17	5	0	0	8	0	22	24	13	0	27	28
17	11	0	29	0	0	17	16	0	11	0	15	0	16	17	19	23	19	15	12	0	14	12	30	15	15	13	13	14	8	17	23	19	24	29	0	24	11	13	5	0	0	18	0	22	25	12	0	10	22
13	14	0	25	0	0	17	23	0	11	0	15	0	7	19	17	26	19	20	12	22	20	9	25	14	15	14	13	15	8	19	18	19	14	18	0	24	11	17	5	0	0	8	0	22	24	13	0	27	28
13	11	0	29	0	0	17	23	0	15	0	15	0	5	19	17	21	19	20	12	22	21	9	23	15	5	13	13	14	8	14	19	19	24	20	0	25	11	17	5	0	0	18	0	22	25	13	0	10	22
13	11	0	33	0	0	17	16	0	11	0	18	0	5	17	19	23	19	15	12	22	13	12	30	15	7	13	13	14	8	17	23	17	24	18	0	31	11	13	5	0	0	18	0	22	24	14	0	10	22
0	0	0	0	31	0	16	27	0	0	0	0	12	0	23	0	0	0	0	0	0	17	12	0	15	7	13	13	0	0	14	0	0	24	18	14	25	0	0	0	0	0	8	0	0	0	0	0	0	22
13	14	0	23	0	0	17	23	0	11	0	15	0	5	23	17	21	19	18	12	22	14	9	23	14	15	14	13	15	8	19	23	19	22	18	0	35	11	17	5	0	0	4	0	23	26	13	0	19	28
13	14	0	29	0	0	17	23	0	13	0	15	0	7	25	17	21	19	20	12	22	20	9	25	14	7	14	13	15	8	19	18	19	14	18	0	35	11	17	5	0	0	8	0	22	24	13	0	27	28
13	14	0	23	0	0	17	23	0	13	0	15	0	11	19	17	26	19	20	12	22	20	9	25	14	7	14	13	15	8	19	18	19	14	18	0	24	11	17	5	0	0	8	0	22	24	13	0	13	28
13	14	0	29	0	0	17	23	0	11	0	15	0	11	19	17	26	19	20	12	22	20	9	25	14	7	14	19	15	8	19	19	19	14	18	0	35	11	17	5	0	0	8	0	22	24	13	0	27	28
13	14	0	29	0	0	17	23	0	13	0	15	0	7	19	19	21	19	15	12	22	20	9	25	15	5	14	13	15	8	19	18	19	14	18	0	24	11	17	5	0	0	8	0	22	24	13	0	19	28
13	14	0	37	28	0	17	23	0	11	0	15	12	11	19	17	23	19	20	12	18	24	9	25	14	7	14	13	18	8	19	16	19	14	18	15	24	11	17	5	0	0	8	0	22	24	13	0	27	28
13	14	0	29	0	0	17	23	0	11	0	15	0	11	25	17	26	19	20	12	22	20	9	25	14	23	14	13	15	10	19	19	19	14	18	0	24	11	17	5	0	0	18	0	22	24	13	0	13	28
0	0	0	0	28	0	17	23	0	0	0	0	12	0	25	0	0	0	0	0	0	20	9	0	14	22	14	13	0	0	19	0	0	14	18	15	24	0	0	0	0	0	8	0	0	0	0	0	0	28
13	14	0	25	0	0	17	23	0	13	0	15	0	7	26	19	21	19	20	12	22	20	9	25	14	7	14	13	15	8	19	19	19	14	18	0	35	11	17	5	0	0	8	0	22	24	13	0	13	22
0	0	0	0	29	0	17	23	0	0	0	0	14	0	17	0	0	0	0	0	0	14	12	0	17	5	13	13	0	0	17	0	0	24	18	15	24	0	0	0	0	0	14	0	0	0	0	0	0	22
13	14	0	29	0	0	17	23	0	13	0	15	0	11	19	17	21	19	20	12	0	20	9	25	14	7	14	13	15	8	14	19	19	14	18	0	31	11	17	5	0	0	8	0	22	24	13	0	27	28
13	14	0	29	0	0	17	23	0	11	0	15	0	11	18	17	26	19	20	12	22	20	9	25	15	7	14	13	15	8	19	18	19	14	18	0	24	11	17	5	0	0	8	0	22	24	13	0	27	28
14	11	0	37	0	0	16	18	0	11	0	15	0	5	26	19	26	19	15	12	22	14	12	25	15	7	13	13	14	8	14	19	19	24	18	0	31	11	17	5	0	0	18	0	24	24	13	0	23	22
17	11	0	37	0	0	17	16	0	11	0	15	0	11	25	19	23	19	18	12	22	14	12	25	14	7	13	13	15	10	19	17	17	24	27	0	24	11	17	5	0	0	18	0	22	24	13	0	27	22
0	0	0	0	29	0	16	27	0	0	0	0	14	0	26	0	0	0	0	0	0	14	12	0	15	7	13	13	0	0	14	0	0	24	18	15	25	0	0	0	0	0	8	0	0	0	0	0	0	22
13	11	0	25	0	0	17	16	0	15	0	15	0	6	17	17	21	19	18	12	16	14	9	24	15	5	13	13	15	8	14	17	19	24	20	0	25	11	17	5	0	0	18	0	22	24	15	0	19	20
13	14	0	29	0	0	17	23	0	11	0	15	0	5	26	17	21	19	20	12	22	20	9	30	14	7	14	13	18	8	19	18	19	14	18	0	24	11	17	5	0	0	8	0	22	24	13	0	27	28
13	11	0	34	0	0	16	27	0	11	0	15	0	5	23	19	23	19	15	12	22	14	12	23	15	7	13	13	14	8	14	19	19	24	18	0	25	11	17	5	0	0	8	0	24	24	14	0	19	22
14	11	0	37	0	0	17	23	0	15	0	15	0	7	18	17	23	19	20	12	22	14	12	24	15	7	13	13	15	8	19	18	15	22	18	0	38	12	13	5	0	0	14	0	22	25	13	0	27	22
0	0	0	0	28	0	17	23	0	0	0	0	12	0	25	0	0	0	0	0	0	20	12	0	14	7	14	13	0	0	19	0	0	14	18	15	35	0	0	0	0	0	18	0	0	0	0	0	0	28
0	0	0	0	0	0	17	23	0	0	0	0	12	0	17	0	0	0	0	0	0	20	9	0	15	23	14	13	0	0	19	0	0	14	18	13	24	0	0	0	0	0	8	0	0	0	0	0	0	22
13	14	0	29	0	0	17	23	0	11	0	15	0	11	25	19	23	19	20	12	22	20	9	25	14	7	9	13	14	8	19	18	19	14	18	0	24	11	17	5	0	0	14	0	22	24	13	0	27	28
0	0	0	0	30	0	17	23	0	0	0	0	12	0	24	0	0	0	0	0	0	20	9	0	14	7	14	13	0	0	0	0	0	14	18	15	31	0	0	0	0	0	18	0	0	0	0	0	0	28
13	14	0	29	0	0	17	23	0	11	0	15	0	11	25	17	26	19	20	12	22	20	9	25	14	7	14	13	15	8	19	18	19	14	18	0	31	11	17	5	0	0	4	0	22	24	13	0	19	28
13	14	0	29	0	0	17	23	0	13	0	15	0	11	19	17	26	19	20	12	22	20	9	25	13	7	14	13	15	8	19	19	19	14	18	0	31	11	17	5	0	0	8	0	22	24	13	0	27	28
17	14	23	33	32	10	18	19	25	11	17	17	14	4	22	16	32	14	16	14	21	13	9	23	12	23	16	15	14	8	16	19	19	17	19	15	30	14	13	5	7	20	11	21	23	25	11	19	4	23
13	14	0	29	0	0	17	23	0	11	0	15	0	7	17	19	26	19	20	12	22	20	9	25	15	23	14	13	15	8	14	17	19	14	18	0	31	11	17	5	0	0	8	0	22	24	13	0	27	28
14	11	0	0	0	0	17	23	0	15	0	15	0	0	25	19	0	19	20	0	0	14	9	0	17	7	13	19	16	8	19	0	0	24	18	0	31	12	0	5	0	0	4	0	24	24	11	0	17	25
13	14	25	29	28	0	17	23	0	11	0	15	0	11	19	17	26	19	20	12	22	20	9	25	15	7	14	13	15	8	19	18	19	14	18	15	24	11	17	5	0	0	8	0	22	24	13	0	27	28
13	14	29	29	28	10	17	23	25	11	17	15	12	11	19	17	26	19	20	12	22	20	9	25	15	7	14	13	15	8	19	18	19	14	18	15	35	11	17	5	7	18	8	21	22	24	13	17	27	28
13	14	0	29	0	0	17	23	0	13	0	15	0	11	25	17	26	19	20	12	0	20	9	25	14	23	14	13	15	8	17	19	19	22	18	0	31	11	17	5	0	0	8	0	22	24	13	0	19	28
13	14	0	25	0	0	17	23	0	11	0	15	0	11	25	19	26	19	15	12	22	20	9	25	14	7	14	13	15	8	14	18	19	14	18	0	24	8	17	5	0	0	8	0	22	24	13	0	19	28
13	11	0	23	0	0	18	16	0	11	0	18	0	6	19	19	23	19	15	12	22	14	12	23	14	5	13	19	14	8	19	20	19	24	18	0	24	11	13	5	0	0	8	0	22	24	14	0	27	21
13	14	25	29	28	10	17	23	25	13	17	15	12	11	17	17	23	19	20	12	22	20	9	25	14	7	14	13	15	8	19	20	19	14	27	15	31	11	17	5	7	21	18	21	22	24	13	17	27	28
13	14	0	23	0	0	17	23	0	11	0	15	0	11	19	17	26	19	20	12	22	20	9	25	14	23	14	13	14	8	17	18	19	14	18	0	24	11	17	5	0	0	7	0	24	24	11	0	27	20
13	11	0	26	0	0	17	23	0	15	0	15	0	6	19	19	21	19	15	12	22	21	9	23	15	5	13	13	14	8	14	19	19	22	20	0	25	11	17	5	0	0	18	0	22	24	11	0	27	22
14	11	0	37	0	0	17	23	0	15	0	15	0	16	17	17	31	19	20	12	22	14	12	31	15	5	13	13	15	8	19	19	15	22	18	0	38	12	13	5	0	0	7	0	22	24	13	0	10	22
13	14	0	23	0	0	17	23	0	11	0	15	0	11	19	17	21	19	20	12	22	20	9	25	15	7	14	13	15	8	19	18	19	14	18	0	31	8	17	5	0	0	8	0	22	25	13	0	27	27
0	0	0	0	28	0	17	23	0	0	0	0	12	0	19	0	0	0	0	0	0	20	9	0	12	7	14	13	0	0	19	0	0	14	18	13	24	0	0	0	0	0	7	0	0	0	0	0	0	21
13	11	0	28	0	0	16	27	0	11	0	15	0	11	23	19	21	19	15	12	22	14	12	23	15	7	13	13	15	8	14	17	19	24	18	0	25	11	17	5	0	0	18	0	24	24	14	0	19	22
14	11	0	37	0	0	17	16	0	13	0	18	0	5	17	19	23	19	15	12	22	13	12	23	15	5	13	13	14	8	19	16	17	24	18	0	31	11	13	5	0	0	18	0	22	24	14	0	23	21
13	11	0	37	0	0	16	27	0	11	0	15	0	11	17	0	26	19	15	12	22	13	12	25	15	7	13	13	14	8	14	20	19	24	18	0	25	11	17	5	0	0	18	0	24	24	14	0	23	22
0	0	0	0	29	0	17	23	0	0	0	0	14	0	18	0	0	0	0	0	0	14	9	0	15	5	13	13	0	0	14	0	0	24	18	13	25	0	0	0	0	0	8	0	0	0	0	0	27	20
13	11	0	33	0	0	17	23	0	11	0	15	0	16	19	17	21	19	16	12	22	24	9	30	15	7	14	19	16	8	14	18	19	24	18	0	31	11	13	5	0	0	8	0	23	26	14	0	19	25
14	11	0	29	0	0	17	23	0	11	0	15	0	16	19	18	29	16	15	12	22	20	9	29	15	5	13	7	18	8	17	19	19	8	28	0	31	11	17	5	0	0	18	0	23	26	14	0	27	28
13	15	0	29	0	0	17	14	0	11	0	18	0	5	23	19	28	19	18	12	22	14	9	24	15	4	13	13	14	8	19	19	17	8	18	0	31	12	13	5	0	0	8	0	24	22	13	0	7	25
15	11	0	29	0	0	17	23	0	15	0	15	0	5	23	17	21	16	18	12	16	14	9	27	15	7	13	13	14	8	14	19	19	8	20	0	31	11	17	5	0	0	8	0	22	24	14	0	19	22
13	14	0	37	0	0	17	23	0	11	0	15	0	11	19	17	23	19	20	12	22	24	9	25	15	7	14	13	15	8	19	19	19	14	18	0	35	11	17	5	0	0	14	0	22	24	13	0	27	28
13	14	0	29	0	0	17	23	0	13	0	15	0	7	19	19	26	19	20	12	22	20	9	25	15	7	14	13	15	8	14	18	19	14	18	0	31	11	17	5	0	0	8	0	22	24	13	0	27	25
13	14	0	25	0	0	17	23	0	11	0	15	0	11	19	17	26	16	20	12	22	20	9	25	15	7	14	13	15	8	19	19	19	14	18	0	24	11	17	5	0	0	8	0	22	24	13	0	27	28
0	0	0	0	0	0	10	23	0	0	0	0	12	0	19	0	0	0	0	0	0	14	9	0	15	22	14	13	0	0	19	0	0	14	18	15	24	0	0	0	0	0	8	0	0	0	0	0	0	28
14	11	0	28	0	0	17	23	0	12	0	18	0	9	18	19	23	19	15	12	0	14	9	25	15	7	13	13	14	10	19	16	15	24	30	0	35	11	18	5	0	0	8	0	24	24	13	0	19	25
13	14	0	23	0	0	17	23	0	13	0	15	0	11	19	17	26	19	20	12	22	20	9	25	14	5	14	13	14	8	19	18	19	14	20	0	24	11	17	5	0	0	8	0	22	24	13	0	13	28
13	14	0	29	0	0	17	23	0	13	0	15	0	5	19	17	26	19	20	12	22	20	9	25	15	7	14	13	15	8	19	20	19	14	18	0	24	11	17	5	0	0	8	0	22	25	13	0	27	28
0	0	0	0	28	0	17	23	0	0	0	0	12	0	19	0	0	0	0	0	0	20	9	0	14	7	14	13	0	0	19	0	0	14	18	15	35	0	0	0	0	0	18	0	0	0	0	0	0	25
13	11	0	37	0	0	17	18	0	13	0	18	0	18	19	19	23	19	15	12	22	14	12	23	15	23	13	13	15	8	19	18	19	8	26	0	31	11	17	5	0	0	18	0	22	24	14	0	10	25
13	14	0	23	0	0	17	23	0	11	0	15	0	11	19	17	23	19	20	12	22	20	9	23	14	7	14	13	15	8	17	18	19	14	18	0	35	11	17	5	0	0	14	0	22	22	13	0	27	28
13	14	0	25	0	0	17	23	0	11	0	15	0	11	17	19	26	19	20	12	22	20	9	25	14	5	14	13	15	8	17	20	19	14	18	0	35	11	17	5	0	0	8	0	22	24	14	0	27	28
13	14	0	29	0	0	17	23	0	11	0	15	0	11	19	17	26	19	20	12	22	20	9	25	14	7	14	13	15	8	19	18	19	14	18	0	24	11	17	5	0	0	8	0	22	24	13	0	27	28
0	0	0	0	30	0	16	27	0	0	0	0	16	0	26	0	0	0	0	0	0	14	12	0	15	22	13	13	0	0	14	0	0	24	18	15	31	0	0	0	0	0	18	0	0	0	0	0	0	22
13	11	0	25	0	0	17	16	0	15	0	15	0	6	19	17	23	19	15	12	16	14	9	24	15	5	13	13	15	8	14	17	19	22	20	0	25	11	17	5	0	0	14	0	22	24	11	0	13	20
13	14	0	29	0	0	17	23	0	11	0	15	0	11	19	17	26	19	20	12	22	20	9	25	14	7	14	13	18	8	19	19	19	14	18	0	24	11	17	5	0	0	8	0	22	24	13	0	13	27
13	11	0	29	0	0	17	14	0	11	0	15	0	5	19	19	23	16	15	12	22	14	12	25	14	7	13	13	15	8	14	20	19	8	18	0	31	11	17	5	0	0	18	0	22	24	14	0	10	22
13	14	0	29	0	0	17	23	0	11	0	15	0	5	19	17	26	19	20	12	22	20	9	23	14	7	14	13	18	8	19	19	19	14	18	0	24	11	17	5	0	0	14	0	22	24	13	0	10	28
13	11	0	34	0	0	16	27	0	11	0	15	0	6	23	19	23	19	15	12	22	14	12	23	15	7	13	13	14	8	19	18	19	24	18	0	25	11	17	5	0	0	18	0	24	24	14	0	19	22
13	14	0	23	0	0	17	23	0	11	0	15	0	11	19	17	26	19	20	12	22	20	9	25	15	7	14	13	15	8	19	18	19	14	18	0	24	11	17	5	0	0	8	0	22	24	13	0	27	28
13	14	0	29	0	0	10	23	0	11	0	15	0	11	17	17	26	19	20	12	22	20	9	25	14	7	14	13	15	8	19	19	19	14	18	0	24	11	17	5	0	0	8	0	22	25	13	0	13	28
13	15	0	23	0	0	17	14	0	11	0	18	0	6	26	19	28	19	15	12	22	14	12	25	15	7	13	13	14	8	19	19	19	8	18	0	31	11	17	5	0	0	7	0	24	24	14	0	8	20
13	11	0	25	0	0	17	16	0	15	0	15	0	5	19	17	21	19	15	12	16	14	9	24	15	5	13	13	15	8	14	19	19	24	20	0	25	12	17	5	0	0	8	0	22	24	13	0	27	20
13	11	0	23	0	0	17	23	0	11	0	15	0	5	26	17	21	19	18	12	22	14	9	23	15	23	14	13	15	8	19	23	19	22	18	0	32	11	17	5	0	0	18	0	23	26	13	0	19	28
13	11	0	37	0	0	16	27	0	11	0	15	0	5	26	19	26	19	15	12	22	14	12	25	15	7	13	13	14	8	14	19	19	24	18	0	31	11	17	5	0	0	18	0	24	24	14	0	19	22
13	14	0	29	0	0	17	23	0	11	0	15	0	11	19	17	26	19	20	12	22	20	9	25	14	7	9	13	15	8	19	18	19	14	18	0	24	11	17	5	0	0	18	0	22	24	13	0	27	28
13	14	0	37	0	0	17	23	0	11	0	15	0	11	19	17	23	19	20	12	22	24	9	25	14	7	14	13	15	8	19	19	19	14	18	0	35	11	17	5	0	0	8	0	22	24	13	0	10	27
13	14	0	29	0	0	17	23	0	11	0	15	0	11	25	17	23	19	20	12	22	20	9	23	14	7	14	13	14	8	19	17	19	14	18	0	24	11	17	5	0	0	18	0	22	24	11	0	27	28
13	14	0	25	0	0	17	23	0	11	0	15	0	11	25	17	26	19	20	12	22	20	9	25	14	7	14	13	15	8	14	19	19	14	18	0	24	11	17	5	0	0	14	0	22	24	13	0	27	28
0	0	0	0	29	0	16	27	0	0	0	0	14	0	26	0	0	0	0	0	0	14	12	0	15	22	13	13	0	0	13	0	0	24	18	15	25	0	0	0	0	0	18	0	0	0	0	0	0	22
13	15	0	25	0	0	17	15	0	11	0	18	0	6	16	19	28	19	15	12	22	14	9	24	15	23	13	13	18	8	14	19	19	8	18	0	31	11	17	5	0	0	18	0	24	22	13	0	27	25
13	14	0	29	0	0	17	23	0	11	0	15	0	7	17	17	26	19	20	12	22	20	9	23	14	5	14	13	15	8	17	18	19	14	18	0	31	11	17	5	0	0	14	0	22	24	13	0	27	28
13	14	0	29	0	0	17	23	0	11	0	15	0	11	25	17	21	19	20	12	22	20	9	25	15	7	14	13	15	8	19	18	19	14	18	0	24	8	17	5	0	0	8	0	22	24	13	0	7	27
13	11	0	34	0	0	16	14	0	11	0	15	0	5	17	19	21	19	15	12	22	14	12	25	15	7	13	13	14	8	14	20	19	24	18	0	25	11	17	5	0	0	18	0	24	24	14	0	23	22
13	14	0	23	0	0	17	23	0	13	0	15	0	7	17	17	26	19	20	12	22	20	9	25	14	7	13	13	15	8	19	18	19	14	18	0	31	11	17	5	0	0	18	0	22	24	13	0	13	27
13	11	0	37	0	0	16	27	0	11	0	15	14	5	23	19	25	19	15	12	22	14	12	23	15	7	13	13	14	8	19	18	19	24	18	0	25	11	17	5	0	0	18	0	24	24	13	0	23	22
13	14	25	29	28	10	17	16	25	11	17	15	12	11	19	17	26	19	20	12	22	20	9	23	14	7	14	13	15	8	19	19	19	14	18	15	24	11	17	5	7	21	8	21	22	24	13	17	27	28
13	14	0	23	0	0	17	23	0	11	0	15	0	11	19	17	26	19	15	12	0	20	9	25	14	5	14	13	15	8	19	18	19	15	18	0	24	11	17	5	0	0	18	0	22	25	13	0	13	28
0	0	0	0	0	0	17	23	0	0	0	0	12	5	17	0	0	0	0	0	0	14	9	0	15	0	14	13	0	0	19	0	0	22	18	13	24	11	0	0	0	0	8	0	0	0	0	0	0	28
13	11	0	37	0	0	16	27	0	11	0	15	0	5	26	19	26	19	15	12	22	14	9	25	14	7	13	13	14	8	14	19	19	24	18	0	31	11	17	5	0	0	8	0	24	24	13	0	14	22
13	14	0	20	30	0	17	23	0	11	0	15	12	11	19	19	26	19	20	12	22	20	9	25	15	7	14	13	15	8	19	18	19	14	18	13	31	11	17	5	0	0	18	0	22	24	13	0	27	28
0	0	0	0	28	0	17	23	0	0	0	0	12	0	17	0	0	0	0	0	0	20	9	0	15	27	14	13	0	0	0	0	0	14	18	15	24	0	0	0	0	0	8	0	0	0	0	0	0	21
13	11	0	37	0	0	17	16	0	11	0	18	0	5	18	19	31	19	15	12	22	14	13	31	14	23	13	13	14	8	14	19	19	24	27	0	31	11	13	5	0	0	14	0	22	25	14	0	23	22
13	14	0	29	0	0	17	23	0	11	0	15	0	11	19	17	21	19	20	12	22	27	9	25	14	7	14	13	15	8	19	18	19	14	18	0	24	11	17	5	0	0	14	0	22	24	13	0	10	28
13	14	28	23	28	10	17	23	25	13	17	15	12	11	19	17	26	19	20	12	22	20	9	25	15	7	14	13	15	8	19	18	19	14	18	15	24	11	17	5	0	21	8	21	24	24	13	17	27	28
13	11	0	23	0	0	17	23	0	11	0	15	0	5	26	20	21	19	15	12	22	14	9	31	15	7	14	13	15	8	19	23	19	22	18	0	35	11	17	5	0	0	18	0	23	26	13	0	19	28
13	11	0	28	0	0	16	14	0	11	0	15	0	11	23	19	21	19	18	12	22	14	12	23	15	15	13	13	14	8	14	23	19	24	18	0	31	11	17	5	0	0	18	0	24	24	14	0	10	22
13	14	0	29	0	0	17	23	0	11	0	15	0	11	19	17	21	19	20	12	22	20	9	25	15	7	14	13	15	8	19	18	19	14	18	0	24	8	17	5	0	0	14	0	22	24	13	0	27	27
13	14	29	23	28	10	17	23	25	11	17	15	12	11	19	17	26	19	20	12	22	24	9	23	14	7	14	13	15	8	19	17	19	14	18	15	35	11	17	5	7	18	18	21	22	24	13	17	27	28
13	14	0	29	0	0	17	23	0	11	0	15	0	7	25	19	21	19	15	12	22	20	9	25	14	4	14	13	15	8	19	19	19	14	18	0	24	11	17	5	0	0	8	0	22	24	13	0	27	28
13	14	0	23	0	0	17	23	0	11	0	15	0	7	19	17	26	19	20	12	22	20	9	23	14	23	14	13	15	8	19	19	19	14	18	0	35	11	17	5	0	0	8	0	22	24	13	0	10	28
0	0	0	0	28	0	17	23	0	0	0	0	12	0	19	0	0	0	0	0	0	20	9	0	15	16	14	13	0	0	17	0	0	14	18	12	24	0	0	0	0	0	8	0	0	0	0	0	0	28
13	14	0	29	0	0	17	23	0	13	0	15	0	11	19	17	26	19	20	12	22	20	9	25	15	7	14	19	15	8	19	19	19	14	18	0	24	11	17	5	0	0	18	0	18	24	11	0	27	28
13	14	0	29	0	0	17	23	0	11	0	15	0	7	17	17	21	19	20	12	22	20	9	25	17	7	14	13	15	8	19	18	19	14	18	0	24	11	17	5	0	0	8	0	22	24	13	0	27	28
13	14	0	29	0	0	17	23	0	13	0	15	0	11	17	17	26	19	20	12	22	20	9	25	15	7	14	13	15	8	19	18	19	14	18	0	24	11	13	5	0	0	18	0	22	24	13	0	27	25
13	11	0	37	0	0	16	27	0	11	0	18	0	5	26	19	21	19	15	12	22	14	12	23	15	7	13	13	15	8	14	20	19	24	18	0	25	11	17	5	0	0	8	0	24	24	14	0	19	22
13	14	0	25	0	0	17	23	0	11	0	15	0	11	0	17	26	19	20	12	22	20	9	0	14	23	14	0	15	8	19	17	0	14	18	0	24	11	18	5	0	0	8	0	22	24	13	0	27	28
0	0	0	0	29	0	17	16	0	0	0	0	14	0	17	0	0	0	0	12	0	14	12	0	17	26	14	13	0	0	17	0	0	24	29	15	24	0	0	0	0	0	8	0	0	0	0	0	0	22
13	14	0	29	0	0	17	23	0	11	0	15	0	11	19	17	23	19	20	12	22	24	9	25	15	7	14	13	15	8	19	19	19	14	18	0	35	11	17	5	0	0	8	0	22	24	13	0	27	28
13	14	0	29	0	0	17	23	0	13	0	15	0	11	17	17	26	19	15	12	22	20	9	25	14	7	14	13	15	8	19	17	19	14	18	0	31	11	17	5	0	0	8	0	22	24	13	0	27	28
13	14	0	25	0	0	17	23	0	13	0	15	0	11	17	17	26	19	20	12	22	20	9	25	15	7	14	13	15	8	19	18	19	14	18	0	24	11	17	5	0	0	18	0	22	24	13	0	27	25
0	0	0	0	28	0	16	27	0	0	0	0	14	0	23	0	0	0	0	0	0	14	12	0	15	22	13	13	0	0	14	0	0	24	18	15	25	0	0	0	0	0	18	0	0	0	0	0	0	25
13	14	28	29	28	10	17	23	25	11	17	15	12	5	18	17	26	19	20	12	22	20	12	25	14	7	14	13	15	8	19	19	19	14	18	15	24	11	17	5	7	19	8	21	22	24	13	17	27	28
0	0	0	0	28	0	17	23	0	0	0	0	12	0	17	0	0	0	0	0	0	20	9	0	14	23	14	13	0	0	19	0	0	24	18	15	24	0	0	0	0	0	18	0	0	0	0	0	0	28
14	14	0	28	0	0	17	27	0	11	0	15	0	11	19	17	26	19	20	12	22	20	9	25	14	7	14	13	15	8	19	16	19	14	18	0	24	11	17	5	0	0	8	0	22	24	13	0	10	28
13	11	26	29	0	0	17	14	25	11	0	18	12	11	26	19	31	19	15	12	22	14	12	25	15	5	13	19	15	8	14	19	19	8	18	0	24	11	17	5	4	0	8	0	22	24	13	0	27	20
14	11	0	29	0	0	17	23	0	15	0	15	0	16	26	19	26	16	15	12	0	14	9	30	15	5	10	13	14	8	17	21	15	24	18	0	24	12	13	5	0	0	8	0	24	24	13	0	19	22
13	11	0	37	0	0	16	18	0	11	0	15	0	5	26	19	26	19	15	12	22	14	12	25	15	7	13	13	14	8	14	19	19	24	18	0	31	11	17	5	0	0	18	0	24	24	13	0	19	22
0	0	0	0	28	0	17	23	0	0	0	0	17	0	19	0	0	0	0	0	0	20	9	0	12	23	14	13	0	0	19	0	0	14	18	15	31	0	0	0	0	0	8	0	0	0	0	0	0	28
13	14	0	29	0	0	17	23	0	11	0	15	0	11	25	17	21	19	20	12	22	20	9	25	15	7	14	13	15	8	19	18	19	14	18	0	24	8	17	5	0	0	8	0	22	24	13	0	27	27
13	15	0	29	0	0	17	14	0	11	0	18	0	11	26	19	32	19	15	12	22	14	12	25	14	23	13	13	15	8	19	18	17	8	18	0	31	11	17	5	0	0	18	0	24	22	13	0	27	25
0	0	0	0	28	0	17	23	0	0	0	0	12	0	18	0	0	0	0	0	0	20	9	0	14	23	14	13	0	0	19	0	0	14	18	15	31	0	0	0	0	0	8	0	0	0	0	0	0	25
13	14	25	29	28	10	17	23	25	11	17	15	12	11	17	17	26	19	20	12	22	24	9	30	15	7	14	13	15	8	14	18	19	14	18	15	24	11	17	5	7	21	18	21	22	24	13	17	10	28
13	14	0	29	0	0	17	23	0	11	0	15	0	11	19	17	26	19	20	12	22	20	9	25	14	23	14	13	15	8	17	16	19	14	30	0	35	11	17	5	0	0	8	0	22	24	13	0	27	28
17	15	0	28	0	0	17	14	0	11	0	16	0	6	26	17	28	19	15	12	22	14	12	23	15	7	13	13	15	8	19	17	17	8	18	0	24	11	17	5	0	0	14	0	24	22	14	0	10	25
13	14	0	29	0	0	17	23	0	11	0	15	0	11	25	17	26	19	20	12	22	20	9	25	15	23	14	13	14	8	19	19	19	14	18	0	24	11	17	5	0	0	8	0	22	24	13	0	13	28
13	14	0	29	0	0	17	23	0	11	0	15	0	7	19	17	26	19	20	12	22	20	9	25	15	7	14	13	15	8	17	17	19	14	18	0	24	11	17	5	0	0	14	0	22	24	13	0	10	28
17	14	0	29	0	0	17	23	0	11	0	15	0	7	17	17	26	19	15	12	22	13	9	25	14	5	14	13	15	8	19	18	19	14	20	0	24	11	17	5	0	0	8	0	22	24	13	0	14	28
14	11	0	29	0	0	17	23	0	15	0	15	0	16	26	19	26	19	15	12	0	14	12	29	15	5	10	13	14	8	19	18	15	24	18	0	24	12	13	5	0	0	8	0	24	24	13	0	19	22
13	11	0	28	0	0	17	22	0	11	0	15	0	7	17	19	29	19	15	12	0	13	12	25	15	7	13	13	14	8	19	19	17	24	18	0	35	11	13	5	0	0	18	0	22	24	14	0	10	22
15	11	0	29	0	0	17	23	0	15	0	15	0	5	17	17	21	19	18	12	16	14	9	23	15	7	13	13	14	8	14	19	19	24	20	0	25	11	13	5	0	0	8	0	22	24	14	0	10	22
13	14	0	29	0	0	17	23	0	13	0	15	0	11	25	17	26	19	20	12	22	20	9	25	14	7	14	13	14	8	19	17	17	14	18	0	31	11	17	5	0	0	18	0	22	24	13	0	27	28
13	14	0	29	0	0	17	23	0	11	0	15	0	11	19	17	26	19	20	12	22	20	9	25	15	7	14	13	15	8	17	19	19	14	18	0	24	11	17	5	0	0	14	0	22	24	13	0	27	28
13	14	0	29	0	0	17	23	0	11	0	15	0	11	17	17	26	19	20	12	22	20	9	25	14	5	14	13	14	8	19	23	19	14	18	0	35	11	17	5	0	0	8	0	22	24	13	0	13	20
0	0	0	0	24	0	17	16	0	0	0	0	14	0	17	0	0	0	0	0	0	29	9	0	15	16	13	13	0	0	14	0	0	24	20	13	25	0	0	0	0	0	18	0	0	0	0	0	0	20
13	14	0	23	0	0	17	23	0	11	0	15	0	11	17	17	26	19	20	12	22	20	9	25	14	7	14	13	15	8	19	17	19	20	18	0	24	11	17	5	0	0	8	0	22	24	11	0	27	28
13	14	0	29	0	0	17	23	0	11	0	15	0	5	25	17	26	19	15	12	22	20	9	25	14	7	14	13	15	8	17	18	17	14	18	0	24	11	17	5	0	0	8	0	22	24	13	0	13	28
13	14	0	29	0	0	17	23	0	11	0	15	0	11	25	17	21	19	20	12	22	20	9	25	15	7	14	13	15	7	19	18	19	14	18	0	24	11	17	5	0	0	8	0	22	24	13	0	10	28
0	0	0	0	0	0	17	23	0	0	0	0	12	0	19	0	0	0	0	0	0	20	9	0	14	22	14	13	0	0	19	0	0	14	18	15	31	0	0	0	0	0	8	0	0	0	0	0	0	28
13	11	22	18	30	11	17	23	25	11	0	15	14	6	19	19	23	19	17	12	22	24	9	23	14	15	13	19	15	8	19	19	15	24	30	15	31	11	17	5	8	20	4	21	23	24	13	17	19	20
13	11	0	37	0	0	16	27	0	11	0	15	0	5	26	19	21	19	18	12	22	14	12	25	15	7	13	13	14	8	14	16	19	24	18	0	25	11	17	5	0	0	18	0	24	24	14	0	14	22
13	14	0	29	0	0	17	23	0	13	0	15	0	7	17	17	21	19	20	12	22	20	9	25	14	15	14	13	15	8	14	18	19	14	18	0	31	11	17	5	0	0	8	0	22	24	13	0	10	27
14	11	0	29	0	0	17	23	0	15	0	15	0	16	17	19	26	19	15	12	0	14	9	29	15	5	13	13	14	8	19	16	15	24	18	0	24	12	13	5	0	0	8	0	24	24	13	0	17	22
13	14	0	29	0	0	17	23	0	11	0	15	0	5	19	17	26	19	20	12	22	20	9	25	14	7	14	13	15	8	19	17	19	14	18	0	35	11	17	5	0	0	8	0	24	24	13	0	27	28
13	14	0	37	0	0	17	23	0	11	0	15	0	11	25	17	23	19	20	12	22	24	9	25	14	23	14	13	15	8	19	18	19	14	18	0	35	11	17	5	0	0	8	0	22	24	13	0	13	28
13	11	0	37	0	0	16	14	0	11	0	15	0	5	17	19	21	19	15	12	22	14	12	25	15	23	13	13	14	8	14	20	19	24	30	0	25	11	17	5	0	0	8	0	24	24	14	0	19	22
13	14	0	29	0	0	17	23	0	11	0	15	0	11	19	17	26	19	20	12	22	20	9	30	14	7	14	13	15	8	17	18	19	14	18	0	24	11	17	5	0	0	14	0	22	25	14	0	27	28
13	14	0	23	0	0	17	23	0	13	0	15	0	5	18	17	26	19	20	12	22	20	9	23	12	7	14	13	15	8	19	18	19	14	18	0	24	11	17	5	0	0	18	0	22	24	13	0	27	28
13	14	0	29	0	0	17	23	0	11	0	15	0	7	19	19	26	19	20	12	22	20	9	25	14	7	14	13	15	8	19	19	19	15	18	0	24	11	17	5	0	0	8	0	22	24	13	0	27	28
13	14	0	29	0	0	17	23	0	14	0	15	0	11	19	17	26	19	20	12	22	20	9	25	14	23	14	13	15	8	19	18	19	14	18	0	31	11	17	5	0	0	8	0	22	24	13	0	27	28
13	14	0	29	0	0	17	23	0	13	0	15	0	11	25	17	21	19	20	12	22	20	9	25	12	7	14	13	15	8	19	19	19	14	18	0	31	11	17	5	0	0	14	0	22	24	13	0	27	28
13	14	0	29	0	0	17	23	0	13	0	15	0	11	25	17	26	19	20	12	22	24	9	23	14	7	14	13	15	8	19	19	19	14	18	0	24	11	17	5	0	0	8	0	22	24	13	0	27	28
13	14	0	23	0	0	17	23	0	13	0	15	0	11	26	17	26	19	20	12	22	27	9	25	15	7	14	13	15	8	19	18	19	14	18	0	24	11	17	5	0	0	8	0	22	24	13	0	27	27
13	14	0	29	0	0	17	23	0	11	0	15	0	11	17	17	26	19	20	12	22	20	9	23	15	7	9	13	15	8	19	18	19	14	18	0	24	11	17	5	0	0	8	0	22	24	13	0	27	28
13	14	0	37	0	0	17	23	0	11	0	15	0	11	25	17	23	19	20	12	22	24	9	25	14	7	14	13	15	8	19	20	19	14	18	0	35	11	17	5	0	0	14	0	22	24	13	0	27	28
13	14	25	29	28	10	17	23	25	11	17	18	12	11	19	17	26	19	20	12	22	20	9	25	14	7	14	13	14	8	19	17	19	14	18	15	24	11	17	5	7	18	8	21	22	24	13	17	27	28
13	14	0	29	0	0	17	23	0	13	0	15	0	5	25	17	26	19	20	12	22	20	9	25	14	23	14	13	15	8	19	20	19	14	18	0	31	11	17	5	0	0	18	0	22	24	13	0	27	28
13	14	0	23	0	0	17	23	0	13	0	15	0	7	24	17	26	19	20	12	0	20	9	25	14	7	14	13	15	8	19	19	19	14	18	0	31	8	17	5	0	0	8	0	22	24	13	0	27	21
17	11	0	37	0	0	17	16	0	11	0	15	0	16	25	19	31	19	18	12	22	14	12	28	14	23	13	13	15	10	19	18	19	24	27	0	35	11	16	5	0	0	18	0	22	25	11	0	23	22
13	14	0	23	0	0	17	23	0	11	0	15	0	11	19	17	26	19	20	12	22	20	9	25	14	7	14	13	14	8	19	16	19	14	18	0	31	11	17	5	0	0	8	0	22	24	13	0	10	28
14	11	0	35	0	0	17	16	0	11	0	15	0	11	17	19	29	19	18	12	0	13	12	24	15	7	13	13	14	8	19	19	17	24	18	0	31	11	13	5	0	0	4	0	22	24	14	0	10	28
13	14	0	28	0	0	17	23	0	11	0	15	0	7	17	17	25	19	20	12	22	20	9	25	15	7	14	13	15	7	19	18	19	14	18	0	24	11	17	5	0	0	8	0	22	24	13	0	19	28
13	14	0	29	0	0	17	23	0	11	0	15	0	11	17	17	26	19	20	12	22	20	9	25	14	7	14	13	15	8	19	18	19	14	18	0	31	11	17	5	0	0	8	0	22	24	13	0	27	28
17	11	0	22	0	0	17	16	0	11	0	15	0	7	19	16	31	19	18	12	22	14	12	23	14	5	13	13	16	10	19	22	15	24	27	0	35	11	17	5	0	0	14	0	24	24	14	0	27	22
13	14	0	29	0	0	17	23	0	11	0	15	0	11	17	17	23	19	20	12	22	20	9	25	15	7	14	13	15	8	19	17	19	14	18	0	24	11	17	5	0	0	8	0	22	24	10	0	10	28
13	14	0	23	0	0	17	23	0	11	0	15	0	5	19	17	26	19	20	12	22	20	9	25	12	7	14	13	15	8	19	18	19	14	18	0	31	11	17	5	0	0	8	0	22	24	13	0	27	28
13	14	0	28	28	10	17	23	25	11	0	15	12	11	19	17	26	19	20	12	22	20	9	25	6	23	14	13	15	8	19	18	19	14	18	0	35	11	17	5	7	0	8	0	22	24	16	17	13	28
13	14	0	28	0	0	17	23	0	13	0	18	0	11	25	19	26	19	20	12	22	20	9	25	15	7	14	13	15	8	19	20	19	14	18	0	31	11	17	5	0	0	7	0	22	25	13	0	10	22
13	14	0	29	0	0	17	23	0	13	0	15	0	11	19	17	26	19	20	12	22	20	9	25	15	7	14	13	15	8	19	18	19	14	18	0	31	11	17	5	0	0	8	0	22	24	13	0	27	22
13	14	0	18	0	0	17	23	0	13	0	15	0	11	19	17	26	19	15	12	22	20	9	25	14	5	14	13	15	8	19	18	19	14	18	0	24	11	17	5	0	0	14	0	22	24	11	0	10	28
13	14	0	29	0	0	17	27	0	11	0	15	0	11	19	17	26	19	20	12	22	20	9	25	14	7	14	13	15	8	19	18	19	14	18	0	24	11	17	5	0	0	8	0	22	24	13	0	23	28
13	14	0	23	0	0	17	23	0	11	0	15	0	5	26	19	26	19	15	12	22	20	9	23	14	5	14	13	15	8	17	18	19	14	18	0	24	11	17	5	0	0	18	0	22	24	11	0	27	28
13	14	0	37	0	0	17	23	0	11	0	15	0	7	19	17	23	19	20	12	22	24	9	25	14	7	14	13	15	8	19	18	19	14	18	0	35	11	17	5	0	0	8	0	22	24	13	0	27	28
13	14	0	29	0	0	17	23	0	11	0	15	0	11	24	17	21	19	20	12	22	20	9	25	15	7	14	13	15	8	19	18	19	14	18	0	24	8	17	5	0	0	8	0	22	24	13	0	13	27
13	14	0	28	0	0	17	23	0	11	0	15	0	11	17	19	26	19	15	12	22	20	9	25	15	7	14	13	15	8	19	17	19	14	18	0	24	11	17	5	0	0	14	0	22	25	14	0	10	28
13	11	21	37	29	13	16	18	20	11	21	15	14	5	26	19	21	19	15	12	22	14	12	25	15	7	13	13	14	8	14	18	19	24	18	15	25	11	17	5	9	21	18	18	24	24	14	17	23	21
13	14	28	29	28	10	17	23	25	11	17	15	12	7	19	17	26	19	20	12	22	20	9	25	14	7	14	13	15	8	19	18	19	14	18	15	24	11	17	5	7	18	8	18	22	24	13	17	27	28
13	14	0	29	0	0	17	23	0	11	0	15	0	11	19	17	26	19	20	12	22	20	12	25	14	7	14	13	15	8	19	17	19	14	18	0	24	11	17	5	0	0	18	0	22	24	13	0	19	28
13	14	0	37	0	0	17	16	0	11	0	15	0	7	19	17	23	19	20	12	22	24	9	25	14	7	14	13	15	8	19	18	19	14	20	0	35	11	17	5	0	0	8	0	22	24	11	0	27	28
17	14	0	25	0	0	17	23	0	11	0	15	0	11	17	17	26	19	20	12	22	24	9	25	14	7	14	13	15	8	19	17	19	14	18	0	24	11	17	5	0	0	8	0	22	24	13	0	27	28
0	0	0	0	29	0	16	27	0	0	0	0	14	0	17	0	0	0	0	0	0	13	12	0	15	22	13	13	0	0	14	0	0	24	18	15	25	0	0	0	0	0	18	0	0	0	0	0	0	22
13	14	0	29	0	0	17	23	0	11	0	15	0	11	24	17	26	19	20	12	22	20	12	25	14	7	14	13	15	8	19	18	19	14	18	0	24	11	17	5	0	0	18	0	22	24	13	0	27	25
13	14	0	29	0	0	17	23	0	13	0	15	0	12	19	17	26	19	20	12	22	20	9	25	14	5	14	13	15	8	19	18	19	14	18	0	31	11	17	5	0	0	8	0	22	24	13	0	27	28
13	14	0	29	0	0	17	23	0	11	0	15	0	11	17	17	26	19	20	12	22	20	9	25	14	7	14	13	15	8	19	19	19	14	18	0	35	11	17	5	0	0	8	0	22	24	13	0	27	28
13	14	0	29	0	0	17	23	0	11	0	15	0	7	19	17	26	19	20	12	22	20	9	25	14	5	14	13	15	8	17	18	19	14	18	0	24	11	17	5	0	0	18	0	22	24	13	0	10	28
13	14	0	23	0	0	17	23	0	13	0	15	0	7	19	17	26	19	20	12	22	20	9	25	14	23	14	13	15	8	19	18	19	14	18	0	24	11	17	5	0	0	8	0	22	24	13	0	13	28
13	11	0	37	28	0	16	27	0	11	0	15	14	5	26	19	26	19	18	12	22	29	12	25	15	5	13	13	14	8	14	19	19	24	18	15	25	11	17	5	0	0	18	0	24	22	13	0	19	22
17	11	0	29	0	0	17	23	0	15	0	15	0	16	26	19	26	19	15	12	0	14	9	29	15	5	13	13	14	8	17	14	15	24	18	0	24	12	13	5	0	0	8	0	24	24	13	0	14	25
0	0	0	0	28	0	17	23	0	0	0	0	12	0	17	0	0	0	0	0	0	20	9	0	12	22	14	13	0	0	19	0	0	14	18	12	24	0	0	0	0	0	18	0	0	0	0	0	0	28
13	14	0	29	0	0	17	23	0	13	0	15	0	11	19	17	26	19	20	12	22	20	9	25	15	7	14	13	15	8	19	18	19	14	18	0	31	8	17	5	0	0	18	0	22	24	13	0	27	28
14	11	0	28	0	0	17	23	0	15	0	15	0	16	26	17	31	19	20	12	22	14	12	24	15	5	13	13	15	8	19	19	15	22	18	0	38	12	13	5	0	0	8	0	22	25	13	0	27	25
13	14	0	29	0	0	17	23	0	11	0	15	0	11	25	17	26	19	15	12	22	20	9	25	14	7	14	13	15	8	19	17	19	14	18	0	24	11	17	5	0	0	8	0	22	24	11	0	27	28
14	11	0	33	0	0	17	16	0	11	0	18	0	5	17	19	23	19	15	12	22	13	12	25	15	7	13	13	14	8	17	23	17	22	18	0	31	11	13	5	0	0	18	0	22	24	14	0	10	22
13	11	0	29	0	0	17	23	0	11	0	15	0	5	26	20	21	16	18	12	22	14	9	23	14	7	14	13	15	8	19	17	19	22	18	0	35	11	17	5	0	0	4	0	23	26	13	0	23	28
13	14	0	29	0	10	17	23	0	13	17	15	0	11	19	20	26	19	20	12	22	20	9	25	14	23	14	13	15	8	19	18	19	14	18	0	35	11	17	5	0	18	8	20	22	24	13	17	27	28
13	14	0	29	0	0	17	23	0	13	0	15	0	11	21	17	26	19	20	12	22	14	9	25	14	7	14	13	15	8	17	18	19	14	18	0	24	11	17	5	0	0	8	0	22	24	13	0	27	27
13	14	0	29	0	0	17	23	0	11	0	15	0	5	25	17	26	19	15	12	22	20	9	30	14	5	11	13	15	8	14	18	19	14	30	0	31	11	17	5	0	0	18	0	22	24	14	0	13	28
13	14	0	23	0	0	17	23	0	11	0	15	0	6	19	17	26	19	20	12	22	20	9	25	14	7	14	13	15	8	19	19	19	14	26	0	38	11	17	5	0	0	8	0	22	24	13	0	10	28
14	14	0	23	0	0	17	27	0	11	0	15	0	11	19	17	26	19	20	12	22	20	9	25	12	7	14	13	15	8	19	18	19	14	18	0	24	11	17	5	0	0	18	0	22	24	13	0	13	28
13	11	0	37	0	0	18	14	0	11	0	18	0	9	19	19	21	19	15	12	22	14	12	23	15	7	13	13	15	8	19	18	19	24	26	0	31	11	17	5	0	0	18	0	22	24	14	0	10	25
14	11	0	37	0	0	17	16	0	11	0	18	0	5	25	19	31	19	15	16	22	13	12	25	15	7	13	13	14	8	19	17	17	24	18	0	31	11	13	5	0	0	8	0	24	24	14	0	17	22
13	11	0	37	0	0	17	23	0	11	0	15	0	5	26	17	23	19	15	12	22	14	9	23	15	23	14	13	15	8	19	15	19	22	18	0	35	11	17	5	0	0	18	0	23	26	13	0	19	28
0	0	0	0	28	0	17	23	0	0	0	0	12	0	19	0	0	0	0	0	0	20	9	0	15	7	14	13	0	0	19	0	0	22	18	15	35	0	0	0	0	0	8	0	0	0	0	0	0	27
13	14	28	37	28	10	17	23	25	11	17	15	12	7	25	17	23	19	20	12	22	24	9	25	14	7	14	13	15	8	19	17	19	14	18	12	35	11	17	5	7	18	8	21	22	24	13	17	27	28
0	0	0	0	24	0	17	14	0	0	0	0	14	0	25	0	0	0	0	0	0	14	12	0	15	7	13	13	0	0	19	0	0	24	27	15	31	0	0	0	0	0	14	0	0	0	0	0	0	22
13	14	0	25	0	0	17	23	0	11	0	15	0	11	19	19	26	19	20	12	22	20	9	25	15	17	14	19	15	8	19	18	19	14	18	0	24	11	17	5	0	0	18	0	22	24	13	0	27	28
13	11	0	23	0	0	17	23	0	11	0	15	0	11	17	20	23	19	15	12	22	14	9	23	14	7	14	13	15	8	19	23	19	22	18	0	35	8	13	5	0	0	4	0	23	26	16	0	10	28
13	11	0	37	0	0	16	27	0	11	0	15	0	11	19	19	26	19	18	12	22	14	12	25	15	7	13	13	14	8	14	20	19	24	18	0	31	11	17	5	0	0	18	0	24	24	13	0	19	22
13	11	0	28	0	0	17	22	0	16	0	15	0	5	26	20	21	19	18	12	22	14	9	24	15	7	14	13	15	8	17	23	19	22	18	0	35	11	17	5	0	0	4	0	23	25	13	0	19	28
17	11	0	29	0	0	17	16	0	11	0	15	0	5	19	19	31	16	15	12	22	14	12	25	15	15	13	13	14	8	19	18	19	24	29	0	31	11	13	5	0	0	18	0	22	25	12	0	19	22
13	14	28	29	30	10	17	23	25	13	17	15	12	11	19	17	26	19	20	12	22	20	9	25	14	23	14	13	15	8	19	18	19	14	18	15	31	11	17	5	8	21	8	21	22	24	13	17	27	28
0	11	0	33	0	0	17	16	0	0	0	0	0	0	26	0	0	19	15	0	0	13	12	0	15	7	13	13	0	8	14	0	0	24	18	0	27	11	0	5	0	0	18	0	22	24	14	0	23	22
13	14	0	29	0	0	17	23	0	13	0	15	0	5	25	17	26	19	20	12	22	20	9	25	14	7	14	13	15	8	17	18	19	22	18	0	24	11	17	5	0	0	8	0	22	25	13	0	27	22
13	14	0	29	0	0	17	23	0	11	0	15	0	11	19	17	26	19	20	12	22	20	9	25	14	7	14	13	14	8	19	19	19	14	18	0	24	11	17	5	0	0	18	0	22	24	13	0	13	28
13	14	0	29	0	0	17	23	0	13	0	15	0	11	17	17	26	19	20	12	22	20	9	25	14	7	14	13	15	8	19	18	19	14	18	0	31	11	17	5	0	0	18	0	22	24	13	0	27	28
13	14	0	29	0	0	17	23	0	11	0	15	0	11	25	17	0	19	20	12	22	20	9	25	14	7	14	13	15	8	19	18	19	14	18	0	31	11	17	5	0	0	8	0	22	24	13	0	10	25
13	11	0	37	0	0	16	27	0	11	0	15	0	11	23	19	23	19	18	12	22	14	12	25	15	7	13	13	14	8	14	16	19	24	18	0	31	11	17	5	0	0	4	0	24	24	14	0	19	22
13	15	0	29	0	0	17	14	0	11	0	15	0	11	23	19	28	19	15	12	22	14	9	24	15	5	13	13	15	8	19	17	19	8	27	0	31	12	13	5	0	0	18	0	24	22	13	0	7	22
0	0	0	0	28	0	17	27	0	0	0	0	12	0	17	0	0	0	0	0	0	20	13	0	15	22	14	13	0	0	17	0	0	14	18	15	31	0	0	0	0	0	8	0	0	0	0	0	0	28
14	11	22	34	24	10	17	27	23	13	17	18	14	11	26	19	23	19	15	12	22	13	12	24	17	7	13	13	14	8	19	19	17	24	18	15	31	11	13	5	8	18	18	18	22	24	14	17	19	21
13	14	21	37	28	10	17	23	25	11	17	15	12	11	19	17	23	19	20	12	22	24	9	23	14	15	14	13	15	8	17	20	19	14	18	15	35	11	17	5	7	20	18	21	22	24	13	17	13	28
13	11	0	23	0	0	17	23	0	11	0	15	0	5	25	20	21	19	18	12	22	14	9	23	15	23	14	13	15	8	19	17	19	22	18	0	35	11	17	5	0	0	4	0	23	26	13	0	27	28
13	14	0	29	0	0	17	23	0	14	0	15	0	11	17	17	26	19	20	12	22	20	9	25	14	7	14	13	15	8	19	18	19	14	18	0	31	11	17	5	0	0	8	0	24	22	13	0	27	28
13	15	0	28	0	0	17	14	0	11	0	18	0	6	26	19	30	19	15	12	22	14	12	23	15	5	13	13	15	8	19	20	19	8	18	0	31	11	17	5	0	0	4	0	24	24	14	0	23	25
13	15	0	25	0	0	17	16	0	11	0	18	0	6	19	19	32	19	18	12	22	13	9	25	15	5	13	13	15	8	19	18	19	8	18	0	31	11	13	5	0	0	18	0	24	22	13	0	19	25
13	14	0	29	0	0	17	23	0	13	0	15	0	11	19	17	26	19	20	12	22	20	9	25	14	7	14	13	15	8	17	18	19	14	18	0	24	11	17	5	0	0	8	0	22	25	13	0	10	28
13	14	0	23	0	0	17	23	0	11	0	15	0	11	25	17	26	19	20	12	22	20	13	25	14	7	14	13	14	8	19	19	19	14	18	0	24	11	17	5	0	0	18	0	22	24	13	0	13	28
14	11	0	29	0	0	17	23	0	11	0	15	0	7	19	19	31	16	15	12	22	20	9	30	15	7	13	7	18	8	17	18	19	8	28	0	31	11	17	5	0	0	4	0	23	26	14	0	10	27
0	0	0	0	28	0	17	14	0	0	0	0	12	0	25	0	0	0	0	0	0	14	12	0	15	16	13	19	0	0	14	0	0	8	18	16	24	0	0	0	0	0	18	0	0	0	0	0	0	20
13	14	0	29	0	0	17	23	0	11	0	15	0	11	19	17	21	19	20	12	22	20	9	23	14	7	14	13	15	8	19	18	19	14	18	0	24	11	17	5	0	0	18	0	22	24	13	0	10	28
13	14	0	29	0	0	17	23	0	13	0	15	0	11	19	17	26	19	20	12	22	20	9	25	14	7	14	13	15	8	19	18	19	14	18	0	24	11	17	5	0	0	8	0	22	24	13	0	27	28
13	14	0	29	0	0	18	23	0	11	0	15	0	11	18	17	26	19	20	12	22	20	9	25	14	5	14	13	15	8	17	19	17	14	18	0	24	11	13	5	0	0	14	0	24	23	13	0	27	28
14	11	0	37	0	0	17	23	0	15	0	15	0	7	17	17	31	19	20	12	22	14	12	24	15	5	13	13	15	8	19	18	15	22	18	0	38	12	13	5	0	0	8	0	22	25	13	0	10	22
13	14	0	23	0	0	17	23	0	11	0	15	0	11	19	17	26	16	20	12	22	13	9	25	15	5	14	13	15	8	17	18	19	14	18	0	35	11	17	5	0	0	8	0	22	24	13	0	10	28
0	0	0	0	29	0	17	23	0	0	0	0	14	0	26	0	0	0	0	0	0	20	9	0	15	7	13	13	0	0	17	0	0	8	26	16	31	0	0	0	0	0	4	0	0	0	0	0	0	27
13	14	0	29	0	0	17	23	0	11	0	15	0	11	25	17	26	19	20	12	0	20	9	23	14	7	14	13	15	8	17	19	19	14	18	0	24	11	17	5	0	0	7	0	22	24	13	0	27	28
13	11	25	23	31	10	17	14	22	11	17	16	12	11	19	19	23	19	20	12	22	14	12	25	15	5	13	13	15	8	14	16	19	8	18	17	24	11	13	5	4	21	8	18	23	24	14	19	27	21
13	11	0	34	0	0	17	16	0	11	0	18	0	5	25	19	31	19	15	12	22	14	12	25	15	22	13	13	14	8	19	18	19	24	18	0	31	11	13	5	0	0	18	0	22	25	13	0	27	22
13	11	0	23	0	0	17	23	0	11	0	15	0	7	23	17	21	19	18	12	22	14	9	23	15	7	14	13	15	8	17	22	19	24	18	0	24	11	13	5	0	0	4	0	23	26	13	0	19	22
13	11	0	37	0	0	17	23	0	12	0	18	0	16	25	19	24	19	20	12	0	14	9	25	15	23	13	13	14	10	19	19	15	24	30	0	24	12	13	5	0	0	8	0	24	24	11	0	19	25
13	14	0	29	0	0	17	23	0	13	0	15	0	7	25	17	26	19	20	12	22	20	9	25	14	7	14	13	15	8	19	19	19	14	18	0	31	11	17	5	0	0	8	0	22	24	13	0	10	28
13	14	0	29	0	0	17	23	0	11	0	15	0	4	19	17	26	19	20	12	22	20	9	25	14	7	14	13	15	8	19	18	15	14	18	0	31	11	17	5	0	0	8	0	22	24	13	0	10	28
13	14	0	29	0	0	17	23	0	11	0	15	0	7	25	17	26	19	15	12	22	20	9	23	14	7	14	13	15	8	19	20	19	14	18	0	35	11	17	5	0	0	8	0	22	24	13	0	27	28
13	11	0	37	0	0	17	23	0	11	0	15	0	5	17	17	23	19	15	12	22	14	13	24	15	15	14	13	15	8	19	23	19	22	18	0	35	11	17	5	0	0	18	0	23	26	13	0	19	28
13	14	0	29	0	0	17	23	0	11	0	15	0	7	17	17	26	19	20	12	22	24	9	25	14	7	14	13	15	8	14	17	19	14	18	0	24	11	17	5	0	0	7	0	22	24	13	0	13	28
13	14	0	29	0	0	17	23	0	13	0	15	0	11	17	17	21	19	20	12	22	20	9	25	14	5	14	13	15	8	19	18	19	14	18	0	31	11	17	5	0	0	14	0	22	24	13	0	27	28
13	11	0	23	0	0	17	23	0	11	0	15	0	5	26	20	21	19	15	12	22	14	9	23	14	23	14	13	15	8	17	23	19	14	18	0	24	11	17	5	0	0	4	0	23	26	13	0	19	28
13	14	0	29	0	0	17	23	0	11	0	15	0	11	19	19	26	19	20	12	22	20	9	25	14	7	14	13	15	8	19	18	19	14	18	0	24	11	17	5	0	0	18	0	22	24	11	0	27	28
13	11	22	37	32	11	17	16	23	11	17	15	14	11	26	19	29	19	18	12	0	13	12	25	14	7	13	13	14	8	19	14	17	24	18	15	24	11	13	5	8	20	18	18	22	25	14	17	10	22
13	14	0	29	0	0	17	23	0	11	0	15	0	7	18	17	21	19	20	12	22	20	9	25	15	7	14	13	15	8	19	19	19	14	18	0	24	8	17	5	0	0	18	0	22	24	13	0	27	27
17	11	0	29	0	0	17	16	0	11	0	15	0	5	19	19	29	19	15	12	22	14	12	25	15	7	13	13	19	8	17	17	19	24	29	0	31	11	13	5	0	0	8	0	22	25	12	0	14	22
13	14	0	29	0	0	17	23	0	11	0	15	0	11	19	20	21	19	20	12	22	20	9	25	14	7	14	13	15	8	19	20	19	14	18	0	24	11	17	5	0	0	8	0	22	24	13	0	27	28
13	11	21	37	29	13	16	27	20	11	21	15	14	5	26	19	23	16	18	12	22	14	12	25	15	7	13	13	14	8	14	20	19	24	18	15	25	11	17	5	9	21	4	18	24	24	14	17	10	22
13	14	0	29	0	0	17	23	0	13	0	15	0	11	19	17	26	19	20	12	22	20	9	25	14	7	14	13	15	8	19	18	19	14	18	0	31	11	17	5	0	0	8	0	22	24	13	0	27	25
13	11	0	37	0	0	17	23	0	11	0	15	0	5	26	20	21	19	18	12	22	14	9	23	17	7	14	13	15	8	17	23	19	22	18	0	35	11	17	5	0	0	4	0	23	26	13	0	27	28
13	14	29	29	28	10	17	23	25	11	17	15	14	7	19	17	26	19	20	12	22	20	9	29	14	5	14	13	14	8	19	19	19	14	18	15	24	11	17	5	7	21	18	21	22	24	13	17	13	28
0	0	0	0	28	0	17	23	0	0	0	0	12	0	17	0	0	0	0	0	0	20	9	0	12	7	0	13	0	0	19	0	0	14	18	15	24	0	0	0	0	0	4	0	0	0	0	0	0	28
0	0	0	0	28	0	17	23	0	0	0	0	12	0	19	0	0	0	0	0	0	20	9	0	14	7	14	13	0	0	14	0	0	14	18	13	31	0	0	0	0	0	8	0	0	0	0	0	0	28
14	11	0	29	0	0	17	23	0	15	0	15	0	18	17	19	26	19	15	12	0	14	9	29	15	5	13	13	14	8	19	21	15	24	18	0	24	12	13	5	0	0	8	0	24	24	13	0	23	22
14	11	0	28	0	0	17	16	0	13	0	18	0	5	25	19	23	19	15	12	22	13	12	23	15	23	13	13	14	8	19	19	17	24	18	0	25	11	13	5	0	0	18	0	22	24	14	0	19	21
0	0	0	0	0	0	17	23	0	0	0	0	14	0	19	0	0	0	0	0	0	24	9	0	14	22	14	13	0	0	19	0	0	22	18	15	35	0	0	0	0	0	8	0	0	0	0	0	0	28
0	0	0	0	28	0	17	23	0	0	0	0	12	0	19	0	0	0	0	0	0	24	9	0	15	22	14	13	0	0	19	0	0	14	18	15	24	0	0	0	0	0	18	0	0	0	0	0	0	28
13	14	0	29	0	0	17	23	0	13	0	15	0	11	25	17	26	19	20	12	22	20	9	25	14	7	14	19	15	8	19	18	19	22	18	0	35	11	17	5	0	0	8	0	24	24	14	0	27	27
13	14	0	25	0	0	17	23	0	11	0	15	0	11	19	17	21	19	20	12	22	20	9	25	14	7	14	13	15	8	19	18	19	14	20	0	35	11	17	5	0	0	18	0	22	24	13	0	13	28
13	14	0	29	0	0	17	23	0	11	0	15	0	11	25	17	26	19	20	12	22	20	9	31	15	7	14	13	15	8	19	19	19	14	18	0	24	11	17	5	0	0	14	0	22	24	13	0	13	25
13	11	0	37	0	0	17	16	0	11	0	15	0	5	17	19	29	19	18	12	0	13	12	25	14	7	13	13	14	8	17	16	17	24	18	0	24	11	13	5	0	0	18	0	22	24	14	0	19	22
13	14	0	29	0	0	17	23	0	11	0	15	0	7	19	17	26	19	20	12	22	20	9	25	14	7	14	19	15	8	19	19	19	15	18	0	24	11	17	5	0	0	8	0	22	24	13	0	10	28
13	14	0	29	0	0	17	23	0	11	0	15	0	11	25	17	26	19	20	10	22	20	9	25	15	7	14	13	15	8	19	18	19	14	18	0	24	8	17	5	0	0	14	0	22	24	13	0	10	22
13	11	21	33	29	13	16	27	20	11	21	15	14	5	26	19	26	19	15	12	22	14	12	25	15	7	13	13	14	8	14	20	19	24	18	12	25	11	17	5	9	20	18	18	24	24	14	17	19	22
13	14	0	29	0	0	17	23	0	11	0	15	0	11	19	17	26	19	20	12	22	20	9	25	14	5	14	13	15	8	19	18	19	14	18	0	24	11	17	5	0	0	8	0	22	24	13	0	27	28
0	0	0	0	0	0	17	23	0	0	0	0	12	11	17	0	0	0	0	0	0	20	0	0	14	7	14	0	0	0	19	0	0	14	18	15	31	11	0	0	0	0	8	0	0	0	0	0	0	28
13	11	22	18	29	11	17	23	25	11	0	15	14	6	19	19	23	19	17	12	22	24	13	23	14	7	13	19	15	8	17	20	15	24	30	15	24	11	17	5	8	20	4	21	23	24	13	17	10	23
13	14	0	29	0	0	17	23	0	13	0	15	0	11	18	20	21	19	20	12	22	20	9	23	14	7	14	13	15	8	19	18	19	14	18	0	24	11	17	5	0	0	8	0	22	25	13	0	13	28
13	14	0	29	0	0	17	23	0	11	0	15	0	11	25	17	26	19	20	12	22	20	9	23	14	7	14	13	15	8	19	17	19	14	18	0	35	11	17	5	0	0	8	0	22	24	13	0	27	28
13	14	0	23	0	0	17	23	0	13	0	15	0	11	19	20	26	19	20	12	22	20	9	25	14	23	14	13	15	8	19	18	19	14	18	0	31	11	17	5	0	0	8	0	22	24	13	0	10	28
13	14	0	29	0	0	17	23	0	11	0	15	0	5	25	17	26	19	20	12	22	20	12	25	14	7	14	13	15	8	19	18	19	14	18	0	24	11	17	5	0	0	18	0	22	24	13	0	13	28
14	14	0	37	0	0	17	23	0	11	0	15	0	5	19	17	23	19	20	12	22	24	9	25	14	7	14	13	15	8	19	19	19	14	18	0	35	11	17	5	0	0	8	0	22	24	13	0	27	28
0	0	0	0	0	0	17	23	0	0	0	0	0	0	17	0	0	0	0	0	0	20	9	0	14	7	14	13	0	0	19	0	0	14	18	0	24	0	0	0	0	0	8	0	0	0	13	0	19	28
0	0	0	0	0	0	17	23	0	0	0	15	0	0	19	0	0	0	0	0	0	20	9	0	14	7	14	13	0	0	17	0	0	14	18	0	24	0	0	0	0	0	18	0	0	0	0	0	13	20
13	14	0	29	0	0	17	23	0	11	0	15	0	11	19	17	21	19	20	12	22	20	9	25	15	7	14	13	15	8	19	19	19	14	18	0	24	11	17	5	0	0	8	0	22	24	13	0	13	28
14	12	0	37	0	0	17	16	0	12	0	15	0	6	19	19	21	16	15	12	22	14	12	29	17	5	13	19	14	8	17	14	19	24	26	0	35	12	13	5	0	0	18	0	22	25	11	0	19	25
0	0	0	0	30	0	17	23	0	0	0	0	12	0	19	0	0	0	0	0	0	20	9	0	15	23	14	13	0	0	19	0	0	14	18	15	24	0	0	0	0	0	18	0	0	0	0	0	0	28
13	14	0	29	0	0	17	23	0	11	0	15	0	11	25	17	26	19	20	12	22	24	9	25	15	23	14	13	15	8	19	18	19	15	18	0	24	11	17	5	0	0	7	0	23	24	13	0	27	28
13	14	0	29	0	0	17	23	0	11	0	15	0	11	19	19	26	19	20	12	22	20	9	25	15	7	14	13	15	8	17	18	16	14	18	0	24	11	17	5	0	0	8	0	22	24	13	0	13	28
13	11	0	28	0	0	17	23	0	15	0	15	0	18	26	19	23	19	18	12	0	14	9	29	15	5	13	13	14	8	14	19	15	24	18	0	35	12	13	5	0	0	18	0	24	24	13	0	21	22
0	0	0	0	29	0	17	16	0	0	0	0	14	0	26	0	0	0	0	0	0	13	12	0	15	22	13	13	0	0	17	0	0	24	18	15	24	0	0	0	0	0	18	0	0	0	0	0	0	22
0	0	0	0	28	0	17	23	0	0	0	0	12	0	17	0	0	0	0	0	0	20	9	0	14	23	14	13	0	0	19	0	0	14	18	15	24	0	0	0	0	0	8	0	0	0	0	0	0	21
13	14	0	29	0	0	17	23	0	13	0	15	0	5	17	17	26	19	20	12	22	20	9	25	15	7	14	13	15	7	19	19	19	14	18	0	24	11	17	5	0	0	8	0	22	24	11	0	27	28
13	14	0	29	0	0	17	23	0	11	0	15	0	5	17	17	21	19	20	12	22	20	9	25	14	7	14	13	18	8	19	18	19	14	18	0	24	11	17	5	0	0	14	0	22	24	14	0	27	28
13	14	0	23	0	0	17	23	0	11	0	15	0	7	17	17	26	19	20	12	22	20	9	25	14	7	14	13	15	8	19	17	19	14	18	0	24	11	17	5	0	0	8	0	22	24	13	0	10	28
13	11	0	28	0	0	16	27	0	11	0	15	0	5	26	19	26	19	15	12	22	14	12	25	15	7	13	13	14	8	14	19	19	24	18	0	25	11	17	5	0	0	18	0	24	24	14	0	23	22
13	14	0	18	0	0	17	23	0	11	0	15	0	5	17	17	21	19	20	12	22	20	9	25	15	7	14	13	15	8	19	18	19	14	18	0	31	11	17	5	0	0	18	0	22	24	13	0	27	28
13	11	0	29	0	0	17	23	0	11	0	15	0	5	26	20	21	19	20	12	22	0	9	25	14	15	14	13	15	8	0	23	19	22	18	0	35	11	17	5	0	0	18	0	23	26	13	0	23	28
14	11	0	25	0	0	17	23	0	15	0	15	0	18	26	19	26	19	15	12	0	14	9	29	14	5	13	13	14	8	19	18	15	24	18	0	24	12	13	5	0	0	8	0	24	24	13	0	14	22
13	14	0	25	0	0	17	23	0	13	0	15	0	7	18	17	23	19	20	12	22	20	9	25	14	7	14	13	15	8	19	18	19	22	18	0	24	11	17	5	0	0	8	0	22	24	13	0	27	22
13	14	0	29	0	0	17	23	25	13	0	15	12	11	19	19	23	19	20	12	0	20	9	23	12	23	14	13	16	8	19	18	17	0	18	15	31	11	0	5	7	18	8	0	0	0	13	17	27	28
13	15	0	29	0	0	17	18	0	11	0	18	0	7	23	17	28	19	15	12	22	14	12	23	17	7	13	13	15	8	19	20	17	8	18	0	24	11	17	5	0	0	8	0	24	22	13	0	27	25
13	14	0	29	0	0	17	23	0	11	0	15	0	11	25	17	21	19	15	12	22	20	9	25	15	23	14	13	15	8	19	18	19	14	18	0	24	8	17	5	0	0	8	0	22	24	13	0	27	25
13	14	0	23	0	0	17	23	0	11	0	15	0	11	17	17	26	19	20	12	22	20	9	25	14	7	14	13	15	8	19	18	19	14	18	0	24	11	17	5	0	0	14	0	22	24	13	0	13	24
13	14	0	23	0	0	17	23	0	11	0	15	0	5	17	17	26	19	20	12	22	20	9	23	14	7	14	13	15	8	17	17	19	14	18	0	24	11	17	5	0	0	8	0	22	24	13	0	13	28
14	11	22	28	30	13	17	23	25	12	17	18	12	9	25	19	23	19	20	12	0	14	9	25	15	23	13	13	14	10	19	19	15	24	30	15	24	12	13	5	8	18	8	18	24	24	13	16	19	25
13	14	0	23	0	0	18	23	0	11	0	15	0	7	19	17	31	19	20	12	22	20	9	30	14	7	14	13	15	8	19	18	19	14	18	0	32	11	16	5	0	0	8	0	22	24	13	0	27	28
13	11	0	37	0	0	16	27	0	11	0	15	0	5	26	19	21	19	15	12	22	14	12	25	15	7	13	13	14	8	14	19	19	24	18	0	25	11	17	5	0	0	18	0	24	24	14	0	10	22
13	11	0	37	0	0	17	16	0	11	0	18	0	5	19	19	23	19	15	12	22	20	12	25	15	7	13	13	16	8	17	19	17	24	18	0	31	11	13	5	0	0	18	0	24	24	14	0	27	22
13	11	0	37	0	0	16	27	0	11	0	15	0	7	17	19	23	19	15	12	22	14	12	25	15	23	13	13	14	8	14	19	19	8	18	0	25	11	17	5	0	0	8	0	24	24	14	0	23	20
13	14	0	23	0	0	17	23	0	11	0	15	0	11	19	17	26	19	20	12	22	20	9	25	15	5	14	13	15	8	19	23	19	14	18	0	24	11	17	5	0	0	14	0	22	24	13	0	27	21
13	14	29	29	28	10	17	23	25	13	17	15	12	11	19	17	26	19	20	12	22	20	9	30	14	23	14	13	15	8	19	19	19	14	18	15	31	12	17	5	7	21	8	21	22	24	11	17	10	22
0	0	0	0	30	0	17	23	0	0	0	0	12	0	17	0	0	0	0	0	0	24	9	0	14	22	14	13	0	0	19	0	0	14	18	15	35	0	0	0	0	0	18	0	0	0	0	0	0	28
13	11	0	23	0	0	17	23	0	11	0	15	0	5	17	20	21	19	15	12	22	14	13	23	14	15	9	13	15	8	19	23	19	22	18	0	35	11	17	5	0	0	4	0	23	26	13	0	10	28
13	14	0	29	0	0	17	23	0	14	0	15	0	11	19	17	26	19	20	12	22	20	9	25	15	7	14	13	15	8	19	18	19	14	18	0	31	11	17	5	0	0	8	0	22	24	13	0	27	28
13	11	0	37	0	0	16	27	0	11	0	15	0	5	26	19	26	16	15	12	22	14	12	25	15	23	13	13	14	8	14	16	19	24	18	0	31	11	17	5	0	0	18	0	24	24	14	0	14	22
13	14	0	29	0	0	17	23	0	11	0	15	0	7	25	17	26	19	20	12	22	20	9	25	14	7	14	13	15	8	19	19	19	14	18	0	24	11	17	5	0	0	8	0	22	24	13	0	27	28
13	14	0	28	0	0	17	23	0	11	0	15	0	11	19	17	26	19	20	12	22	20	9	23	14	7	14	13	15	8	17	17	19	14	26	0	35	11	17	5	0	0	8	0	22	24	13	0	8	28
13	11	0	29	0	0	17	23	0	15	0	15	0	7	17	19	26	19	15	12	0	14	9	29	15	5	13	13	14	8	19	16	15	24	18	0	24	12	13	5	0	0	7	0	24	24	13	0	23	22
14	11	0	25	0	0	17	23	0	15	0	15	0	16	19	19	26	19	15	12	0	14	9	29	15	5	13	13	14	8	19	19	15	24	18	0	31	12	13	5	0	0	14	0	24	24	13	0	14	22
13	14	0	29	0	0	17	23	0	11	0	15	0	7	19	17	21	19	20	12	0	20	9	25	14	7	14	13	15	8	19	19	19	14	18	0	24	11	17	5	0	0	8	0	22	24	14	0	10	28
13	14	0	23	0	0	17	23	0	13	0	15	0	11	19	17	26	19	20	12	22	20	9	25	14	7	14	13	15	8	17	23	19	14	18	0	24	11	17	5	0	0	8	0	22	24	13	0	10	28
13	14	0	29	0	0	17	23	0	13	0	15	0	11	19	17	26	19	15	12	22	20	9	25	14	23	14	13	15	8	17	18	19	14	18	0	31	11	17	5	0	0	14	0	22	24	13	0	27	28
13	14	0	29	0	0	17	23	0	13	0	15	0	16	18	17	26	19	20	12	22	20	9	25	14	7	14	13	15	8	19	18	19	14	18	0	31	11	17	5	0	0	8	0	22	24	11	0	10	28
13	14	0	28	0	0	17	23	0	11	0	15	0	5	19	17	26	19	15	12	22	20	14	25	15	23	14	13	15	8	19	18	19	14	18	0	24	11	17	5	0	0	8	0	22	24	13	0	13	28
13	14	0	29	0	0	17	23	0	11	0	15	0	11	19	17	26	19	20	12	22	20	9	25	15	7	14	13	15	8	19	19	19	14	18	0	24	11	17	5	0	0	18	0	22	24	13	0	27	28
13	14	29	29	28	10	17	23	25	11	17	15	12	11	17	17	26	19	20	12	22	20	12	25	14	7	14	13	15	8	19	19	19	14	18	13	24	11	17	5	7	21	8	21	22	24	11	17	27	28
14	11	0	35	0	0	17	16	0	11	0	18	0	5	26	19	23	19	15	12	22	13	12	30	15	7	13	13	16	8	17	23	17	24	18	0	31	11	13	5	0	0	18	0	22	25	14	0	14	22
13	14	0	23	0	0	17	23	0	11	0	15	0	11	19	17	26	19	15	12	22	20	9	25	14	7	14	13	15	8	14	18	19	14	18	0	24	11	17	5	0	0	14	0	22	24	11	0	27	28
13	14	0	37	0	0	17	16	0	11	0	15	0	7	25	17	23	19	20	12	22	24	9	25	14	7	14	13	15	8	19	18	19	14	18	0	24	11	17	5	0	0	14	0	22	24	13	0	27	28
13	14	0	29	0	0	17	23	0	11	0	15	0	11	25	17	21	19	20	12	22	24	9	25	15	7	14	13	15	8	17	17	19	14	18	0	24	8	17	5	0	0	8	0	22	24	13	0	13	27
13	11	0	29	0	0	17	23	0	15	0	15	0	7	26	19	21	19	15	12	0	14	9	29	15	7	13	13	14	8	19	16	15	24	18	0	24	12	13	5	0	0	18	0	24	24	13	0	19	22
13	14	0	29	0	0	17	23	0	13	0	15	0	11	19	17	26	19	20	12	22	20	9	25	14	7	14	13	15	8	19	18	19	14	18	0	31	11	17	5	0	0	8	0	22	24	13	0	10	28
13	11	21	28	31	13	16	27	20	11	21	15	14	11	23	19	21	19	15	12	22	14	12	23	15	23	13	13	14	8	14	18	19	24	18	13	25	11	17	5	9	20	18	18	24	24	14	17	19	22
13	14	0	23	0	0	17	27	0	11	0	15	0	11	17	17	26	19	20	12	22	20	9	23	14	7	14	13	15	8	17	18	19	14	18	0	24	11	17	5	0	0	14	0	22	24	13	0	19	28
0	0	0	0	28	0	17	23	0	0	0	0	12	0	26	0	0	0	0	0	0	14	9	0	14	23	14	13	0	0	19	0	0	22	18	16	32	0	0	0	0	0	4	0	0	0	0	0	0	22
13	14	0	23	0	0	17	23	0	11	0	15	0	5	19	17	26	19	20	12	22	20	9	23	15	7	14	13	15	8	19	18	19	14	18	0	24	11	17	5	0	0	8	0	24	24	11	0	10	28
13	11	0	29	0	0	16	27	0	11	0	15	0	5	17	19	23	19	15	12	22	14	14	25	17	7	13	13	16	8	14	19	19	24	27	0	31	11	17	5	0	0	18	0	24	24	14	0	23	22
13	14	0	23	0	0	17	16	0	13	0	15	0	11	25	17	26	19	20	12	22	24	9	25	15	7	14	13	15	8	19	17	19	14	18	0	24	11	17	5	0	0	8	0	22	24	11	0	10	28
13	14	0	29	0	0	17	23	0	11	0	15	0	11	19	17	21	19	20	12	22	20	9	25	14	7	14	13	15	8	19	18	19	14	18	0	24	8	17	5	0	0	4	0	22	24	13	0	10	25
13	11	0	18	0	0	17	23	0	11	0	15	0	6	19	19	23	19	16	12	22	24	13	23	14	5	13	19	15	8	17	16	15	24	30	0	24	11	17	5	0	0	4	0	23	24	13	0	19	20
13	15	0	29	0	0	17	18	0	11	0	18	0	11	23	17	28	19	15	12	22	14	12	23	17	7	13	13	15	8	19	19	17	8	18	0	31	11	17	5	0	0	18	0	24	22	13	0	10	25
13	14	0	29	0	0	17	23	0	11	0	15	0	11	25	17	26	19	20	12	22	20	9	30	15	7	14	13	15	8	19	19	19	14	30	0	24	11	17	5	0	0	14	0	22	24	13	0	27	28
13	14	0	29	0	0	17	23	0	11	0	15	0	11	26	17	21	19	20	12	22	20	9	23	14	23	14	13	15	8	19	18	19	14	18	0	24	11	17	5	0	0	18	0	22	24	13	0	8	28
13	14	29	29	28	10	17	23	23	14	17	15	12	11	19	17	26	19	20	12	22	20	9	30	14	7	14	19	14	8	19	20	19	14	18	15	24	11	17	5	7	22	18	21	22	24	13	17	27	28
0	0	0	0	29	0	17	16	0	0	0	0	14	0	17	0	0	0	0	0	0	14	9	0	15	17	13	13	0	0	19	0	0	22	20	15	25	0	0	0	0	0	8	0	0	0	0	0	0	22
13	14	0	29	0	0	17	23	0	11	0	15	0	11	25	17	21	19	20	12	22	20	9	23	15	7	14	13	15	8	19	18	19	14	18	0	24	8	17	5	0	0	8	0	22	24	13	0	7	27
13	14	0	29	0	0	17	23	0	11	0	15	0	11	18	17	21	19	20	12	22	20	9	25	15	7	14	13	15	8	19	18	19	14	18	0	24	8	17	5	0	0	14	0	22	24	11	0	13	27
13	14	0	29	0	0	17	23	0	13	0	15	0	11	25	17	26	19	20	12	22	20	9	25	13	15	14	13	15	8	14	18	19	14	18	0	31	11	17	5	0	0	14	0	22	24	13	0	27	27
13	11	0	37	0	0	17	23	0	11	0	15	0	5	17	20	23	19	15	12	22	14	13	23	15	23	14	13	15	8	19	23	19	22	18	0	24	11	17	5	0	0	18	0	23	26	13	0	19	28
13	11	0	37	0	0	16	27	0	11	0	15	0	5	23	19	26	19	15	12	22	14	12	30	15	7	13	13	14	8	14	20	19	24	18	0	31	11	17	5	0	0	14	0	24	24	13	0	23	22
13	11	0	28	0	0	16	14	0	11	0	15	0	6	17	19	26	19	15	12	22	20	12	25	15	7	13	13	14	8	14	18	19	24	20	0	31	11	17	5	0	0	18	0	24	24	13	0	17	22
0	0	0	0	0	0	17	23	0	0	0	0	12	0	19	0	0	0	0	0	0	20	9	0	14	22	14	13	0	0	17	0	0	14	18	15	24	0	0	0	0	0	8	0	0	0	0	0	0	28
11	14	0	25	0	0	17	23	0	15	0	15	0	7	25	17	21	16	15	12	0	14	9	30	15	5	13	13	14	8	17	20	15	24	18	0	24	12	13	5	0	0	8	0	24	24	13	0	23	22
13	14	0	23	0	0	17	23	0	11	0	15	0	11	19	17	26	19	20	12	0	20	9	25	15	7	14	13	15	8	17	18	17	14	18	0	24	11	17	5	0	0	8	0	22	25	13	0	27	28
13	14	0	23	0	0	17	23	0	11	0	15	0	11	17	17	26	19	20	12	22	20	9	25	15	23	14	13	15	8	17	17	19	15	18	0	24	11	17	5	0	0	8	0	22	24	14	0	27	28
11	11	0	34	0	0	17	16	0	14	0	18	0	5	26	19	23	19	15	12	22	13	12	25	15	7	13	13	14	8	19	23	17	24	18	0	31	11	13	5	0	0	18	0	22	24	14	0	10	22
13	12	0	29	0	0	17	23	0	13	0	15	0	11	19	17	26	19	20	12	22	20	9	25	14	5	14	13	15	8	19	19	19	14	18	0	24	11	17	5	0	0	14	0	22	24	13	0	27	28
13	11	0	37	0	0	17	23	0	11	0	15	0	5	17	20	21	19	18	12	22	14	12	23	15	23	14	13	15	8	19	23	19	22	18	0	35	11	17	5	0	0	4	0	23	26	13	0	19	28
13	14	0	25	0	0	17	23	0	11	0	15	0	7	25	19	26	19	15	12	22	20	9	25	14	7	14	13	15	8	19	18	19	14	18	0	24	8	17	5	0	0	8	0	22	24	13	0	19	28
13	14	0	37	0	0	17	23	0	11	0	15	0	11	19	17	23	19	20	12	22	24	12	25	14	7	14	13	15	8	19	19	19	14	18	0	35	11	17	5	0	0	8	0	22	22	13	0	27	28
13	14	0	29	0	0	17	23	0	11	0	15	0	11	19	17	26	19	20	12	22	20	9	25	15	7	14	13	15	8	19	18	19	14	18	0	31	11	17	5	0	0	8	0	22	24	13	0	27	28
13	14	0	29	0	0	18	23	0	11	0	15	0	11	19	17	26	19	20	12	22	20	9	25	14	7	14	13	15	8	17	19	19	15	18	0	31	11	17	5	0	0	8	0	22	24	13	0	27	28
13	11	0	34	0	0	16	27	0	11	0	15	0	5	26	19	26	19	15	12	22	14	12	25	15	7	13	13	14	8	14	18	19	24	18	0	25	12	17	5	0	0	4	0	24	24	14	0	19	22
13	11	0	37	0	0	17	23	0	11	0	15	0	11	19	17	23	19	20	12	22	24	9	25	14	7	14	13	15	8	17	20	19	14	18	0	35	11	17	5	0	0	8	0	22	24	13	0	27	28
13	11	0	28	0	0	16	27	0	11	0	15	0	5	21	19	26	19	18	12	22	14	12	25	15	7	13	13	16	8	14	19	19	24	18	0	31	11	17	5	0	0	18	0	24	24	13	0	23	22
0	0	0	0	29	0	17	27	0	0	0	0	12	0	25	0	0	0	0	0	0	14	9	0	15	7	13	13	0	0	19	0	0	8	26	15	24	0	0	0	0	0	8	0	0	0	0	0	0	25
13	14	0	29	0	0	17	23	0	11	0	15	0	11	19	17	26	19	20	12	22	20	9	24	14	7	14	13	15	8	19	18	19	14	18	0	24	11	17	5	0	0	8	0	22	25	11	0	10	28
0	0	0	0	28	0	17	23	0	0	0	0	12	0	19	0	0	0	0	0	0	24	9	0	15	22	14	13	0	0	19	0	0	14	18	15	35	0	0	0	0	0	8	0	0	0	0	0	0	27
0	0	0	0	28	0	17	23	0	0	0	0	12	0	25	0	0	0	0	0	0	13	9	0	15	5	14	13	0	0	19	0	0	14	18	15	24	0	0	0	0	0	14	0	0	0	0	0	0	28
13	14	0	29	0	0	17	23	0	11	0	15	0	7	19	18	26	19	20	12	22	20	9	25	14	15	14	13	15	8	19	18	19	14	18	0	24	11	17	5	0	0	8	0	22	24	11	0	14	25
11	11	0	37	0	0	17	16	0	13	0	15	0	7	17	19	29	19	15	12	0	13	12	25	17	7	13	13	14	8	14	20	17	24	18	0	31	11	13	5	0	0	4	0	22	25	14	0	23	22
14	11	0	37	0	0	17	23	0	12	0	18	0	16	18	19	23	19	20	12	0	14	9	23	15	23	13	13	14	10	19	20	15	24	18	0	24	12	13	5	0	0	8	0	24	24	13	0	27	25
0	14	0	0	0	0	0	23	0	13	0	15	0	11	0	20	26	19	20	12	0	20	9	0	14	7	14	0	15	0	17	18	0	14	18	0	25	0	17	5	0	0	14	0	24	24	11	0	0	28
14	11	0	29	0	0	17	23	0	15	0	15	0	16	26	19	21	19	15	12	0	14	9	29	14	7	13	13	14	8	14	20	15	24	18	0	31	12	13	5	0	0	8	0	24	24	13	0	14	22
14	11	0	23	0	0	17	23	0	15	0	15	0	5	19	17	31	19	16	12	22	14	12	31	14	5	13	13	14	8	19	17	15	22	18	0	38	12	13	5	0	0	8	0	22	25	13	0	23	22
13	14	0	29	0	0	17	23	0	13	0	15	0	11	18	17	21	19	20	12	22	20	9	25	13	7	14	13	15	8	19	18	19	14	18	0	31	11	17	5	0	0	18	0	22	24	13	0	27	25
13	11	0	29	0	0	17	23	0	11	0	15	0	7	17	20	21	19	18	12	22	14	9	23	14	7	14	13	15	8	19	17	19	22	18	0	35	8	13	5	0	0	4	0	23	26	11	0	19	28
14	11	0	33	0	0	17	16	0	15	0	15	0	7	17	19	31	19	20	12	22	14	9	23	14	7	13	13	15	8	19	22	15	22	18	0	25	12	13	5	0	0	8	0	22	25	16	0	7	22
13	14	0	29	0	0	17	23	0	11	0	15	0	7	17	17	26	19	20	12	22	20	9	23	14	5	14	13	15	8	17	18	19	14	18	0	25	11	17	5	0	0	14	0	22	24	13	0	13	28
13	14	0	23	0	0	17	23	0	11	0	15	0	11	25	17	26	19	20	12	22	20	9	25	14	7	14	13	15	8	19	18	19	14	18	0	31	11	17	5	0	0	8	0	22	24	13	0	27	28
13	14	0	23	0	0	17	23	0	11	0	15	0	5	25	17	26	19	20	12	22	20	9	25	14	7	14	13	15	8	19	20	19	14	18	0	24	11	17	5	0	0	14	0	22	24	11	0	27	28
13	14	29	28	28	10	18	23	25	13	17	15	12	5	19	17	21	19	20	12	22	20	9	25	15	7	14	13	15	8	19	20	19	14	18	15	24	11	17	5	7	18	14	21	22	24	13	17	27	28
13	14	0	23	0	0	17	23	0	11	0	15	0	11	19	17	26	19	15	12	22	20	13	25	14	5	14	13	15	8	19	20	19	14	18	0	24	11	17	5	0	0	8	0	22	24	13	0	23	28
0	0	0	0	28	0	17	23	0	0	0	0	12	0	25	0	0	0	0	0	0	20	9	0	14	22	14	13	0	0	19	0	0	14	18	15	24	0	0	0	0	0	8	0	0	0	0	0	0	28
13	11	25	29	28	10	17	23	24	11	21	15	12	11	26	17	21	19	18	12	22	14	9	23	14	7	14	13	15	8	17	23	19	22	18	13	35	11	13	5	8	21	4	18	23	26	14	17	27	22
13	14	0	25	0	0	17	23	0	11	0	15	0	11	19	17	26	19	20	12	22	20	9	25	14	5	14	13	15	8	19	18	19	14	18	0	24	11	17	5	0	0	18	0	22	24	13	0	10	28
13	14	0	29	30	0	17	23	0	11	0	15	12	11	25	17	26	19	20	12	22	20	9	25	15	7	14	13	15	8	19	18	19	14	18	13	24	8	17	5	0	0	8	0	22	24	13	0	27	28
0	0	0	0	29	0	17	23	0	0	0	0	14	0	26	0	0	0	0	0	0	14	9	0	14	5	13	13	0	0	19	0	0	24	18	15	24	0	0	0	0	0	8	0	0	0	0	0	0	22
14	11	0	33	0	0	17	16	0	11	0	18	0	5	17	19	23	19	15	12	22	13	12	25	15	7	13	13	14	8	17	23	17	24	18	0	31	11	13	5	0	0	18	0	22	24	10	0	19	22
13	11	0	34	0	0	16	27	0	11	0	15	0	6	26	19	21	19	15	12	0	14	12	25	15	7	13	13	14	8	14	17	19	24	18	0	25	8	17	5	0	0	18	0	24	24	14	0	23	22
13	14	0	29	0	0	17	23	0	13	0	15	0	11	25	17	26	19	20	12	22	20	9	25	14	23	14	13	15	8	19	20	19	14	18	0	31	11	17	5	0	0	8	0	22	24	13	0	27	28
13	14	0	37	0	0	17	23	0	11	0	15	0	11	25	17	23	19	20	12	22	24	9	25	14	7	14	13	15	8	19	20	19	14	18	0	35	11	17	5	0	0	14	0	22	24	13	0	27	25
13	14	0	23	0	0	17	23	0	11	0	15	0	5	25	17	26	19	20	12	22	20	12	25	14	7	14	13	15	8	19	18	19	14	18	0	24	11	17	5	0	0	18	0	22	24	13	0	27	28
13	14	0	29	0	0	17	23	0	11	0	15	0	11	19	17	26	19	20	12	22	20	9	25	15	7	14	13	15	8	17	19	19	14	18	0	24	11	17	5	0	0	8	0	22	24	13	0	10	28
13	11	0	37	0	0	16	27	0	11	0	15	0	5	23	19	26	19	15	12	22	14	12	25	15	7	13	13	14	8	14	20	19	24	18	0	31	11	17	5	0	0	18	0	24	24	13	0	19	22
13	11	0	37	0	0	17	23	0	11	0	15	0	5	19	20	21	19	18	12	22	14	9	23	15	23	14	13	15	8	17	23	19	22	18	0	35	11	17	5	0	0	4	0	23	26	13	0	19	28
13	11	0	28	0	0	17	14	0	11	0	13	0	7	17	19	23	19	18	12	22	14	12	25	14	5	13	13	15	8	14	19	19	8	18	0	24	11	13	5	0	0	18	0	23	24	14	0	13	20
13	11	28	34	29	10	17	13	25	11	21	18	12	16	18	19	21	19	15	12	22	14	12	23	15	5	13	13	15	8	19	18	19	24	26	13	31	11	17	5	8	21	18	18	22	24	14	17	10	25
0	0	0	0	30	0	17	23	0	0	0	0	12	0	25	0	0	0	0	0	0	20	9	0	14	22	14	13	0	0	17	0	0	14	18	15	31	0	0	0	0	0	8	0	0	0	0	0	0	28
13	14	0	37	0	0	17	23	0	11	0	15	0	11	19	17	23	19	20	12	22	24	9	25	15	7	14	13	15	8	19	18	19	14	18	0	35	11	13	5	0	0	14	0	22	24	13	0	10	28
13	14	0	29	0	0	17	23	0	13	0	15	0	11	17	19	26	19	20	12	22	20	9	23	14	7	14	13	15	8	19	18	19	14	18	0	35	11	17	5	0	0	8	0	22	24	13	0	27	25
14	11	0	29	0	0	17	16	0	15	0	15	0	18	26	19	26	19	15	12	0	14	9	29	17	7	13	13	14	8	19	19	15	24	18	0	24	12	13	5	0	0	18	0	24	24	13	0	19	22
13	11	0	34	0	0	16	14	0	11	0	15	0	5	17	19	26	19	15	12	22	14	12	25	15	7	13	13	14	8	14	19	19	24	18	0	25	11	17	5	0	0	18	0	24	24	14	0	23	25
13	14	0	34	0	0	17	23	0	11	0	15	0	11	19	17	26	19	20	12	22	20	9	25	14	23	14	13	15	8	19	17	19	14	18	0	24	11	17	5	0	0	8	0	22	24	13	0	13	28
0	0	0	0	28	0	17	23	0	0	0	0	12	0	17	0	0	0	0	0	0	20	9	0	14	22	14	13	0	0	19	0	0	14	18	15	24	0	0	0	0	0	18	0	0	0	0	0	0	28
13	14	0	29	0	0	17	23	0	13	0	15	0	11	19	17	23	19	20	12	22	20	9	23	14	5	14	13	15	8	19	18	19	14	18	0	31	11	17	5	0	0	8	0	24	24	13	0	10	28
13	14	28	29	28	10	17	23	25	11	17	15	12	11	19	19	26	19	20	12	22	20	9	23	14	7	14	13	15	8	19	18	19	14	18	13	24	11	17	5	7	18	8	21	22	24	13	17	27	28
17	11	0	29	0	0	17	16	0	11	0	15	0	11	19	19	23	19	18	10	22	14	12	25	15	7	13	13	14	8	17	23	19	24	29	0	24	11	13	5	0	0	8	0	22	25	12	0	19	22
13	14	0	29	0	0	17	23	0	11	0	15	0	7	17	17	23	16	20	12	22	20	9	25	14	7	14	13	15	8	17	17	19	14	18	0	24	11	17	5	0	0	8	0	22	24	13	0	10	25
13	11	0	33	0	0	16	27	0	11	0	15	0	5	26	19	26	19	15	12	22	14	12	25	15	7	13	13	14	8	14	20	19	24	18	0	25	11	17	5	0	0	18	0	24	24	14	0	19	22
13	14	0	25	0	0	17	23	0	11	0	15	0	11	18	19	26	19	15	12	22	20	9	25	14	7	14	13	15	8	19	18	19	14	18	0	24	8	17	5	0	0	8	0	22	24	13	0	19	28
14	11	0	33	0	0	17	23	0	15	0	15	0	18	17	19	21	19	20	12	0	14	9	28	17	5	13	13	14	8	19	18	15	24	18	0	25	12	18	5	0	0	18	0	24	24	13	0	14	25
13	14	0	29	0	0	17	23	0	11	0	15	0	11	19	17	26	19	20	12	22	20	9	25	15	7	14	13	14	8	14	18	17	14	18	0	24	11	17	5	0	0	7	0	22	24	13	0	27	28
13	14	0	29	0	0	17	23	0	11	0	15	0	5	19	17	26	19	20	12	22	20	9	25	14	7	14	13	15	8	19	18	19	14	18	0	24	11	17	5	0	0	8	0	22	24	13	0	10	28
13	14	0	29	0	0	17	23	0	13	0	15	0	7	19	17	21	19	20	12	22	20	9	25	14	23	14	13	15	8	17	18	19	14	18	0	24	11	17	5	0	0	8	0	22	24	13	0	27	28
0	0	0	0	30	0	17	23	0	0	0	0	12	0	17	0	0	0	0	0	0	20	9	0	14	7	14	13	0	0	14	0	0	14	18	13	24	0	0	0	0	0	8	0	0	0	0	0	0	21
0	0	0	0	28	0	17	23	0	0	0	0	12	0	19	0	0	0	0	0	0	20	9	0	12	22	14	13	0	0	19	0	0	15	18	15	31	0	0	0	0	0	8	0	0	0	0	0	0	28
13	14	0	29	0	0	17	23	0	11	0	15	0	11	25	17	26	19	20	12	22	20	9	25	14	5	14	13	15	8	14	19	19	14	18	0	24	11	17	5	0	0	8	0	22	24	13	0	27	28
13	14	0	29	0	0	17	23	0	11	0	15	0	11	17	17	26	19	20	12	22	20	9	25	14	7	14	13	15	8	19	19	19	14	18	0	31	11	17	5	0	0	8	0	22	24	13	0	13	28
13	14	0	29	0	0	17	23	0	13	0	15	0	11	19	17	26	19	20	12	22	20	9	25	14	7	14	13	15	8	19	18	19	14	18	0	24	11	17	5	0	0	8	0	23	24	13	0	27	28
13	14	0	29	0	0	17	23	0	13	0	15	0	11	19	19	26	19	20	12	22	20	9	25	14	15	14	13	15	8	19	18	19	14	18	0	31	11	17	5	0	0	8	0	22	24	13	0	27	27
13	14	0	37	0	0	17	23	0	11	0	15	0	11	19	17	21	19	15	12	22	20	9	25	15	7	14	13	15	8	19	17	19	14	18	0	24	11	17	5	0	0	14	0	22	24	13	0	10	28
13	14	0	29	30	0	17	23	0	11	0	15	14	11	19	17	21	19	20	12	22	20	9	25	15	23	14	13	15	8	19	17	19	14	18	16	35	8	17	5	0	0	8	0	22	24	13	0	27	27
13	11	0	28	0	0	17	23	0	12	0	18	0	16	25	19	21	16	20	12	0	14	9	30	15	7	13	13	16	10	14	19	15	24	18	0	24	12	18	5	0	0	8	0	24	24	13	0	23	25
14	11	0	23	0	0	17	23	0	15	0	15	0	16	26	19	26	19	15	12	0	14	9	29	15	5	13	13	14	8	17	20	15	24	18	0	24	12	13	5	0	0	18	0	24	24	13	0	19	22
13	14	0	28	0	0	17	23	0	11	0	15	0	11	17	17	26	19	20	12	22	20	9	25	14	23	14	13	15	8	19	19	19	14	18	0	24	11	17	5	0	0	8	0	22	24	13	0	27	28
11	11	0	37	0	0	17	23	0	15	0	15	0	16	19	19	31	19	20	12	22	14	12	24	15	5	13	13	15	8	19	20	15	22	18	0	38	12	13	5	0	0	8	0	22	25	14	0	27	22
13	11	0	37	0	0	16	27	0	11	0	15	0	5	26	19	26	19	15	12	22	14	12	25	15	7	13	13	14	8	14	19	19	24	18	0	25	11	17	5	0	0	14	0	24	24	14	0	14	22
17	11	0	35	0	0	17	16	0	11	0	15	0	11	19	19	21	16	0	12	22	14	12	23	15	7	13	13	16	10	19	15	15	22	27	0	24	11	17	5	0	0	8	0	23	24	13	0	27	22
13	14	0	25	0	0	17	23	0	11	0	15	0	5	25	17	26	19	20	12	22	20	9	25	14	7	14	13	15	8	19	17	19	14	18	0	24	11	17	5	0	0	18	0	22	24	13	0	27	28
13	14	0	29	0	0	17	23	0	13	0	15	0	5	19	17	26	19	20	12	22	20	9	25	14	7	14	13	15	8	19	19	19	14	30	0	24	11	17	5	0	0	8	0	22	25	11	0	10	28
13	14	0	29	0	0	17	23	0	13	0	15	0	5	19	17	26	19	20	12	22	20	9	25	14	7	14	13	15	8	19	17	17	14	18	0	24	11	17	5	0	0	8	0	24	24	13	0	10	28
13	14	0	29	0	0	17	23	0	11	0	15	0	16	19	17	26	19	20	12	22	20	9	25	15	23	14	13	15	8	19	18	19	14	18	0	24	11	17	5	0	0	14	0	22	24	11	0	13	28
13	14	0	23	0	0	17	23	0	11	0	15	0	11	19	17	26	19	20	12	22	20	9	25	14	5	14	13	15	8	14	18	19	14	18	0	24	11	13	5	0	0	8	0	22	24	13	0	27	28
0	0	0	0	31	0	16	27	0	0	0	0	14	0	26	0	0	0	0	0	0	14	12	0	15	7	13	13	0	0	14	0	0	24	18	12	25	0	0	0	0	0	18	0	0	0	0	0	0	22
0	0	0	0	0	0	17	16	0	0	0	0	14	11	19	0	0	0	0	0	0	13	12	0	15	7	13	13	0	0	19	0	0	24	18	15	24	12	0	0	12	0	8	0	0	0	0	0	0	22
13	14	0	25	0	0	17	23	0	11	0	15	0	11	17	17	26	19	20	12	22	20	9	25	14	7	14	13	15	8	17	18	19	14	18	0	24	11	17	5	0	0	8	0	22	24	13	0	27	25
17	11	0	28	0	0	0	27	0	11	0	15	0	5	0	19	26	19	15	12	22	14	0	23	15	0	13	0	16	8	19	20	19	0	0	0	31	11	17	5	0	0	8	0	24	24	13	0	0	0
14	14	0	29	0	0	17	23	0	13	0	15	0	11	25	17	26	19	20	12	22	20	9	25	14	7	14	13	15	8	19	19	19	14	18	0	24	11	17	5	0	0	18	0	22	24	13	0	13	27
13	14	0	37	0	0	17	23	0	11	0	15	0	7	19	20	23	19	20	12	22	24	9	25	14	7	14	13	15	8	19	19	19	14	18	0	35	11	17	5	0	0	14	0	22	24	13	0	27	28
13	11	0	37	0	0	17	23	0	13	0	15	0	6	25	19	23	19	20	12	22	13	9	30	15	23	13	13	14	8	20	19	19	24	20	0	31	11	13	5	0	0	8	0	24	24	13	0	8	22
14	14	0	29	0	0	17	23	0	11	0	15	0	7	17	17	26	19	15	12	22	20	9	25	14	5	14	13	15	8	19	18	19	14	18	0	24	11	17	5	0	0	18	0	22	24	13	0	10	28
0	0	0	0	28	0	17	23	0	0	0	0	12	0	0	0	0	0	0	0	0	20	9	0	14	7	14	13	0	0	19	0	0	22	18	15	24	0	0	0	0	0	8	0	0	0	0	0	27	22
14	11	0	23	0	0	17	23	0	15	0	15	0	16	26	19	26	19	15	12	0	14	9	30	15	7	13	13	18	8	19	14	15	24	18	0	24	12	13	5	0	0	8	0	24	24	13	0	23	22
13	11	0	37	0	0	16	18	0	11	0	15	0	5	26	19	21	19	15	12	22	14	12	25	15	7	13	13	14	8	14	18	19	24	18	0	25	11	17	5	0	0	18	0	24	24	14	0	23	22
13	14	25	29	30	10	17	23	25	13	17	15	12	7	18	17	26	19	20	12	22	20	9	25	14	23	14	13	15	8	19	17	19	22	18	15	35	11	17	5	7	21	8	21	22	24	13	17	10	27
13	14	0	29	0	0	17	23	0	11	0	15	0	7	19	17	26	19	20	12	22	20	9	29	12	5	14	13	14	8	19	19	19	14	18	0	24	11	17	5	0	0	8	0	22	24	13	0	13	28
13	11	0	37	0	0	16	27	0	11	0	15	0	11	17	19	21	19	15	12	22	14	12	25	14	7	13	13	14	8	14	19	19	24	18	0	25	11	17	5	0	0	8	0	24	24	14	0	14	22
13	14	0	29	0	0	17	23	0	11	0	15	0	11	19	17	26	19	20	12	22	24	9	25	14	7	14	13	15	8	19	18	19	14	18	0	24	11	17	5	0	0	8	0	22	24	13	0	10	28
13	14	0	29	0	0	17	23	0	11	0	15	0	11	19	19	26	19	20	12	22	20	9	25	15	23	14	13	15	8	19	18	19	14	18	0	24	11	17	5	0	0	18	0	22	24	13	0	10	28
13	14	0	37	0	0	17	23	25	11	0	15	0	11	25	17	23	19	20	12	22	24	9	25	14	5	14	13	15	8	19	19	19	14	18	0	35	11	17	5	0	0	8	0	22	24	13	17	10	28
13	14	0	37	0	0	17	23	0	11	0	15	0	7	25	17	23	19	20	12	22	24	9	25	14	7	14	13	15	8	19	19	19	14	18	0	35	11	17	5	0	0	14	0	22	24	13	0	27	28
13	11	0	37	0	0	16	18	0	11	0	15	0	5	26	19	26	16	15	12	22	14	12	25	15	7	13	13	14	8	14	20	19	24	27	0	25	11	17	5	0	0	18	0	24	24	14	0	19	22
17	14	0	29	0	0	17	23	0	13	0	15	0	11	19	17	26	19	20	12	22	20	9	25	14	7	14	13	15	8	19	18	19	14	18	0	31	11	17	5	0	0	18	0	22	24	13	0	10	28
13	14	0	29	0	0	17	23	0	11	0	15	0	11	19	17	26	0	20	12	22	20	9	25	15	5	14	13	15	8	17	20	19	14	18	0	35	11	17	5	0	0	14	0	22	24	13	0	10	28
13	14	0	23	0	0	17	23	0	11	0	15	0	11	19	17	21	19	20	12	22	20	9	25	14	7	14	13	14	8	19	19	18	14	18	0	24	11	17	5	0	0	8	0	22	25	13	0	27	28
13	14	0	29	0	0	17	23	0	11	0	15	0	11	19	17	26	19	20	12	22	20	9	25	14	7	14	19	15	8	19	19	19	14	18	0	35	11	17	5	0	0	8	0	22	24	13	0	27	28
13	14	0	29	0	0	17	23	0	15	0	15	0	11	19	17	26	19	20	12	22	20	9	25	14	7	14	13	15	8	19	19	19	14	18	0	24	11	17	5	0	0	18	0	22	24	13	0	18	28
13	11	0	25	0	0	17	23	0	15	0	15	0	6	17	17	21	19	15	12	16	14	12	25	15	5	13	19	14	8	14	23	19	24	18	0	25	11	17	5	0	0	18	0	22	24	11	0	19	20
0	0	0	0	28	0	17	23	0	0	0	0	12	0	25	0	0	0	0	0	0	20	9	0	14	7	14	13	0	0	17	0	0	22	18	15	24	0	0	0	0	0	8	0	0	0	0	0	0	28
0	0	0	0	32	0	17	16	0	0	0	0	14	0	17	0	0	0	0	0	0	13	12	0	15	23	13	13	0	0	19	0	0	24	18	15	24	0	0	0	0	0	18	0	0	0	0	0	0	21
13	14	0	37	0	0	17	23	0	11	0	15	0	11	19	17	23	19	20	12	22	24	9	25	14	7	14	13	15	8	14	18	19	14	28	0	35	11	17	5	0	0	8	0	22	24	13	0	10	28
13	14	0	25	0	0	17	23	0	13	0	15	0	11	19	17	26	19	20	12	22	20	9	25	14	23	14	13	15	8	19	18	19	14	18	0	31	11	17	5	0	0	18	0	22	24	13	0	10	28
13	14	0	23	0	0	17	23	0	11	0	15	0	11	19	17	26	19	20	12	22	20	9	30	14	7	14	13	15	8	19	18	19	14	18	0	24	11	17	5	0	0	8	0	22	24	11	0	27	28
14	11	0	29	0	0	17	23	0	15	0	15	0	7	26	19	27	19	15	12	0	14	9	29	15	4	13	13	18	8	19	21	15	24	18	0	24	12	13	5	0	0	8	0	24	24	13	0	23	22
0	0	0	0	31	0	16	27	0	0	0	0	14	0	26	0	0	0	0	0	0	14	12	0	15	0	13	13	0	0	14	0	0	24	18	13	25	0	0	0	0	0	18	0	0	0	0	0	0	22
13	11	0	23	0	0	17	23	0	11	0	15	0	5	23	20	21	19	15	12	17	14	9	23	15	15	14	13	15	8	19	17	19	22	18	0	35	11	17	5	0	0	4	0	23	26	13	0	17	28
13	11	0	34	0	0	17	14	0	11	0	15	0	7	19	19	23	19	15	12	22	14	12	23	14	5	13	13	15	8	19	18	19	24	26	0	31	11	17	5	0	0	18	0	23	24	14	0	10	28
13	14	0	28	0	0	17	23	0	11	0	15	0	11	25	17	26	19	20	12	22	20	9	25	14	0	14	13	15	8	19	18	19	0	0	0	24	11	17	5	0	0	8	0	22	24	13	0	0	0
0	0	0	0	0	0	17	23	0	0	0	0	0	0	18	0	0	0	0	0	16	20	9	0	12	23	14	13	0	0	19	0	0	14	18	0	31	0	0	0	0	0	14	0	0	0	0	0	27	28
14	14	0	23	0	0	17	23	0	11	0	18	0	11	19	17	21	19	20	12	22	20	9	23	14	7	14	13	15	8	19	18	19	14	18	0	24	11	17	5	0	0	14	0	22	24	13	0	19	28
13	14	0	25	0	0	17	23	0	11	0	15	0	11	19	17	26	19	20	12	22	20	9	25	14	5	14	13	15	8	14	17	19	24	18	0	24	11	17	5	0	0	8	0	22	24	13	0	27	28
13	11	0	37	0	0	16	27	0	11	0	15	0	11	23	19	26	19	15	12	22	14	12	25	15	0	13	13	14	8	14	18	19	0	0	0	25	11	17	5	0	0	18	0	24	24	14	0	0	0
13	11	0	25	0	0	17	23	0	15	0	15	0	5	25	19	23	19	15	12	16	14	9	31	15	7	13	13	16	8	14	17	19	24	20	0	31	11	17	5	0	0	8	0	22	24	11	0	10	25
13	14	0	29	0	0	17	23	0	11	0	15	0	7	17	17	26	19	20	12	22	20	9	25	14	5	14	13	15	8	17	20	19	14	18	0	31	11	17	5	0	0	8	0	22	24	13	0	27	28
13	14	0	29	0	0	17	23	0	11	0	15	0	7	25	17	26	19	20	12	22	20	9	25	14	7	14	13	14	8	17	18	19	14	18	0	35	11	17	5	0	0	14	0	22	24	13	0	13	28
13	14	0	28	0	0	17	23	0	11	0	15	0	11	25	17	26	19	20	12	22	20	12	25	14	7	14	13	15	8	17	20	19	14	18	0	24	11	17	5	0	0	18	0	22	24	13	0	27	28
13	14	28	37	28	0	17	23	0	11	0	15	12	7	19	17	23	16	20	12	22	24	9	25	12	7	14	13	15	8	17	18	19	14	18	15	24	11	17	5	0	0	18	0	22	24	11	0	10	28
13	11	0	37	0	0	16	27	0	11	0	15	0	7	26	19	26	19	15	12	22	14	12	25	15	5	13	13	14	8	14	18	19	24	18	0	25	11	17	5	0	0	18	0	24	24	14	0	10	22
13	15	0	37	0	0	17	13	0	11	0	15	0	5	26	19	28	19	15	12	22	14	12	23	15	5	13	13	15	8	17	20	19	8	18	0	24	11	17	5	0	0	4	0	24	24	14	0	27	25
14	11	0	35	0	0	17	23	0	15	0	15	0	16	25	19	23	19	20	12	0	14	9	30	17	7	13	19	14	8	17	19	15	24	18	0	24	12	13	5	0	0	4	0	24	24	11	0	17	25
13	14	0	29	0	0	17	23	0	11	0	15	0	11	19	17	26	19	20	12	22	20	9	25	12	7	14	13	15	8	19	20	19	14	18	0	24	11	17	5	0	0	8	0	22	24	13	0	27	28
13	11	0	37	0	0	17	16	0	11	0	15	0	11	17	19	29	19	15	12	0	13	12	25	0	7	13	13	14	8	19	16	17	24	18	0	24	11	13	5	0	0	8	0	22	24	14	0	10	22
13	14	0	28	0	0	17	22	0	11	0	15	0	5	26	20	21	19	18	12	22	14	9	24	15	23	14	13	14	8	17	17	19	22	18	0	35	11	17	5	0	0	4	0	23	26	13	0	19	28
13	14	0	23	0	0	17	23	0	11	0	15	0	5	19	17	23	19	20	12	22	24	9	23	14	7	14	13	15	8	17	19	19	14	18	0	35	11	17	5	0	0	8	0	22	24	13	0	8	28
13	14	0	29	0	0	17	23	0	11	0	15	0	11	18	17	26	19	20	12	22	20	12	25	15	7	14	13	15	8	14	18	19	14	18	0	24	11	17	5	0	0	8	0	22	24	13	0	27	28
13	11	0	28	0	0	16	27	0	11	0	15	0	11	23	19	21	19	15	12	22	14	12	23	15	23	13	13	18	8	14	18	19	24	18	0	25	11	17	5	0	0	8	0	24	24	14	0	19	22
13	14	0	0	0	0	17	23	0	11	0	15	0	0	25	18	0	19	20	0	0	20	9	0	15	7	14	13	15	8	19	0	0	14	18	0	24	11	0	5	0	0	8	0	22	24	13	0	27	28
13	14	0	29	0	0	17	23	0	14	0	15	0	11	19	17	21	19	20	12	22	20	9	25	14	7	14	13	15	8	19	17	19	14	18	0	24	11	17	5	0	0	8	0	22	24	13	0	27	28
13	11	0	25	0	0	17	23	0	15	0	15	0	11	19	17	23	19	15	12	0	14	9	25	15	5	13	13	14	8	14	17	19	24	18	0	38	11	17	5	0	0	18	0	22	24	16	0	10	20
13	14	21	37	28	10	18	23	25	11	17	15	12	11	19	17	23	19	20	12	22	24	9	25	15	7	14	13	15	8	19	19	19	14	18	15	35	11	17	5	7	18	8	21	22	24	13	17	27	28
13	11	0	25	0	0	17	16	0	15	0	15	0	6	19	19	23	19	15	12	16	14	9	24	15	5	13	13	15	8	19	23	19	24	20	0	25	11	17	5	0	0	8	0	22	24	11	0	17	20
13	14	0	29	0	0	17	23	0	13	0	15	0	11	25	17	26	19	20	12	22	13	9	25	15	5	14	13	15	7	14	18	15	14	18	0	31	11	17	5	0	0	14	0	22	24	13	0	27	28
13	14	0	23	0	0	17	23	0	11	0	15	0	7	17	17	26	19	20	12	22	20	9	25	12	7	14	13	15	8	19	17	19	14	18	0	24	11	17	5	0	0	18	0	22	24	11	0	27	28
14	11	0	35	0	0	17	23	0	15	0	15	0	7	25	19	23	19	20	12	0	14	9	29	17	7	13	19	14	8	19	20	15	24	18	0	24	12	13	5	0	0	4	0	24	24	11	0	20	25
13	14	0	29	0	0	17	23	0	11	0	15	0	11	25	17	26	19	20	12	22	20	9	25	15	7	14	13	15	8	19	19	19	14	18	0	24	11	17	5	0	0	8	0	22	24	13	0	19	28
13	14	0	29	0	0	17	23	0	11	0	15	0	7	17	19	26	19	20	12	22	20	9	23	12	7	14	13	15	8	19	19	19	15	18	0	24	11	17	5	0	0	8	0	22	24	13	0	10	28
13	11	0	34	0	0	17	18	0	11	0	18	0	18	18	19	23	19	15	12	22	14	12	23	12	7	13	13	15	8	19	19	19	24	26	0	31	11	17	5	0	0	18	0	22	24	14	0	19	25
13	11	0	37	0	0	17	18	0	11	0	18	0	18	19	19	23	16	15	12	22	14	12	23	15	23	13	13	15	8	19	20	19	24	27	0	31	11	17	5	0	0	8	0	22	24	14	0	10	25
13	11	0	28	0	0	17	18	0	11	0	18	0	18	19	16	23	19	15	12	0	14	12	25	14	7	13	3	15	8	19	22	19	24	18	0	25	11	17	5	0	0	8	0	22	24	14	0	10	25
0	0	0	0	31	0	17	23	0	0	0	0	14	0	17	0	0	0	0	0	0	14	9	0	14	5	13	13	0	0	14	0	0	24	20	15	25	0	0	0	0	0	8	0	0	0	0	0	0	22
13	14	0	29	0	0	18	23	0	11	0	15	0	11	19	19	26	19	20	12	22	20	9	25	15	7	14	13	15	8	19	18	19	14	18	0	24	11	17	5	0	0	18	0	22	24	13	0	27	28
13	14	0	34	0	0	17	23	0	11	0	15	0	11	19	19	23	19	20	12	22	24	9	25	14	7	14	13	15	8	14	19	19	14	18	0	35	11	17	5	0	0	18	0	22	24	13	0	27	28
13	11	0	37	0	0	16	27	0	11	0	15	0	6	17	19	26	19	15	12	22	14	12	25	15	7	13	13	14	8	14	19	19	24	18	0	31	11	17	5	0	0	18	0	24	24	13	0	23	22
13	11	0	24	0	0	10	23	0	15	0	15	0	6	25	17	21	19	15	10	0	14	12	23	15	7	13	13	14	8	17	17	17	24	20	0	31	11	17	5	0	0	18	0	22	25	13	0	13	20
13	14	0	29	0	0	17	23	0	11	0	15	0	11	19	17	26	19	20	12	22	20	9	25	14	5	14	13	15	8	19	18	19	14	18	0	25	11	17	5	0	0	8	0	22	24	13	0	27	28
0	0	0	0	0	0	17	23	0	0	0	0	14	0	19	0	0	0	0	0	0	20	9	0	14	18	13	19	0	0	14	0	0	24	30	15	31	0	0	0	0	0	4	0	0	0	0	0	0	20
0	0	0	0	31	0	16	27	0	0	0	0	16	0	17	0	0	0	0	0	0	14	12	0	15	7	13	13	0	0	14	0	0	24	18	15	31	0	0	0	0	0	18	0	0	0	0	0	0	22
13	11	0	25	0	0	17	23	0	15	0	15	0	5	17	19	21	19	18	12	16	14	9	31	15	4	13	13	19	8	14	16	19	24	18	0	25	11	17	5	0	0	8	0	22	24	11	0	10	20
14	11	0	33	0	0	17	16	0	11	0	18	0	5	26	19	23	19	15	12	22	13	13	25	15	7	13	13	14	8	19	17	17	24	21	0	31	11	13	5	0	0	18	0	22	24	14	0	10	22
13	14	0	29	0	0	17	16	0	11	0	15	0	11	19	17	26	19	20	12	22	20	9	25	14	7	14	13	15	8	19	18	19	14	18	0	25	11	17	5	0	0	14	0	22	24	13	0	19	28
13	11	0	25	0	0	17	23	0	15	0	15	0	6	18	19	21	19	15	12	16	14	9	24	15	5	13	13	16	8	14	19	19	24	18	0	25	11	17	5	0	0	8	0	23	24	11	0	27	20
13	14	21	28	28	10	17	23	24	11	18	18	12	11	17	17	26	19	20	12	22	20	9	24	15	7	14	13	15	8	19	17	19	14	18	15	24	11	17	5	7	21	8	21	23	25	13	17	27	21
13	11	0	37	0	0	16	27	0	11	0	15	0	5	26	19	21	19	15	12	22	14	12	25	15	7	13	13	14	8	14	19	19	24	18	0	25	11	17	5	0	0	18	0	24	24	14	0	10	22
13	14	0	28	0	0	17	23	0	11	0	15	0	11	19	17	21	19	20	12	22	20	9	23	14	7	14	13	15	8	19	18	19	14	18	0	24	11	17	5	0	0	8	0	22	24	13	0	10	28
13	14	0	29	0	0	17	23	0	13	0	15	0	11	19	17	26	19	20	12	22	20	9	25	14	7	14	13	15	8	14	18	16	14	18	0	31	11	17	5	0	0	8	0	22	24	13	0	27	28
13	14	0	29	0	0	17	23	0	11	0	15	0	7	19	17	26	19	20	12	22	20	9	25	14	7	14	13	15	8	19	19	19	14	18	0	24	11	17	5	0	0	8	0	22	24	13	0	27	28
13	14	0	29	0	0	17	23	0	11	0	15	0	11	19	17	26	19	20	12	22	20	9	23	14	7	14	13	15	8	14	18	19	14	18	0	24	8	17	5	0	0	18	0	24	24	13	0	10	28
0	0	0	0	30	0	17	23	0	0	0	0	12	0	17	0	0	0	0	0	0	20	9	0	14	11	14	13	0	0	19	0	0	14	18	13	35	0	0	0	0	0	8	0	0	0	0	0	0	28
13	14	0	37	0	0	17	23	0	11	0	15	0	11	18	17	23	19	20	12	22	24	9	25	14	7	14	13	15	8	19	19	19	14	18	0	35	11	17	5	0	0	14	0	22	24	13	0	27	28
13	11	0	37	0	0	17	16	0	11	0	15	0	5	19	20	23	19	15	12	22	14	9	23	15	15	14	13	15	8	19	23	19	22	18	0	35	11	17	5	0	0	18	0	23	26	13	0	19	28
13	11	0	23	0	0	17	23	0	11	0	15	0	11	26	17	21	19	18	12	22	14	9	23	14	7	14	13	15	8	19	23	19	22	18	0	35	11	13	5	0	0	4	0	23	26	13	0	19	22
13	14	0	29	0	0	17	23	0	11	0	15	0	5	19	17	21	19	20	12	22	20	9	23	12	23	14	13	15	8	19	18	19	14	18	0	24	11	17	5	0	0	8	0	22	24	13	0	27	28
0	0	0	0	28	0	17	23	0	0	0	0	12	0	26	0	0	0	0	0	0	20	9	0	14	7	14	13	0	0	19	0	0	14	18	15	24	0	0	0	0	0	8	0	0	0	0	0	0	28
14	11	0	33	0	0	17	16	0	11	0	18	0	5	26	19	23	19	15	12	22	13	12	25	15	7	13	13	14	8	17	18	17	24	18	0	31	11	13	5	0	0	18	0	22	24	13	0	27	22
13	14	0	29	0	0	17	23	0	13	0	15	0	11	19	17	26	19	20	12	22	24	9	25	14	7	14	13	15	8	19	19	19	14	18	0	31	11	13	5	0	0	8	0	22	24	13	0	27	25
13	14	0	29	0	0	17	23	0	11	0	12	0	11	25	17	26	19	20	12	22	20	9	25	14	7	14	13	15	8	17	16	19	14	18	0	24	11	17	5	0	0	8	0	22	25	11	0	27	28
13	11	0	28	0	0	16	14	0	11	0	15	0	11	17	19	26	19	15	12	22	14	12	25	15	5	13	13	14	8	14	20	19	24	18	0	31	11	17	5	0	0	18	0	24	24	14	0	14	22
0	0	0	0	0	0	17	23	0	0	0	0	12	0	19	0	0	0	0	0	0	20	9	0	15	7	14	13	0	0	19	0	0	14	18	15	35	0	0	0	0	0	8	0	0	0	0	0	0	28
13	14	0	29	0	0	17	23	0	11	0	15	0	11	25	17	26	19	20	12	22	20	9	25	14	7	14	13	14	8	19	18	19	14	18	0	24	11	17	5	0	0	8	0	22	24	13	0	13	28
13	14	0	29	0	0	17	23	0	13	0	15	0	7	19	17	26	19	20	12	22	20	9	23	14	7	14	13	15	8	19	18	19	14	18	0	24	11	17	5	0	0	8	0	22	24	13	0	10	28
13	14	0	29	0	0	17	23	0	11	0	15	0	7	19	17	26	19	20	12	22	20	9	25	15	7	14	13	15	8	17	17	19	14	18	0	24	11	17	5	0	0	14	0	22	24	13	0	10	28
13	14	0	29	0	0	17	23	0	13	0	15	0	11	19	17	26	19	20	12	22	20	9	25	14	7	14	13	15	8	14	18	16	14	18	0	31	11	17	5	0	0	8	0	22	24	13	0	27	28
13	14	0	29	0	0	17	23	0	11	0	15	0	7	19	17	26	19	15	12	22	20	9	24	15	7	14	13	15	8	19	18	19	14	18	0	24	11	17	5	0	0	8	0	22	24	13	0	19	28
13	11	0	37	0	0	17	18	0	11	0	18	0	18	19	19	23	19	15	12	22	14	12	25	15	7	13	13	15	8	14	20	19	24	20	0	31	11	17	5	0	0	18	0	24	24	14	0	10	25
13	11	0	28	0	0	17	23	0	11	0	15	0	5	26	20	21	19	18	12	22	13	9	23	12	7	14	13	15	8	19	23	19	22	18	0	35	11	13	5	0	0	4	0	23	26	13	0	7	22
0	0	0	0	31	0	17	23	0	0	0	0	12	0	17	0	0	0	0	0	0	27	9	0	0	22	14	13	0	0	19	0	0	22	18	12	25	0	0	0	0	0	8	0	0	0	0	0	0	21
13	14	28	29	28	10	17	23	25	11	17	15	12	11	25	17	26	19	15	12	22	20	9	25	14	5	14	13	15	8	19	19	19	14	18	15	24	11	17	5	7	18	18	21	22	24	13	17	10	28
13	14	0	29	0	0	17	23	0	13	0	15	0	11	17	17	26	13	15	12	22	20	9	25	15	7	14	13	15	8	19	18	19	14	18	0	24	11	17	5	0	0	8	0	22	24	13	0	13	28
13	14	0	29	0	0	17	23	0	11	0	15	0	11	19	17	26	19	15	12	22	24	9	23	15	7	14	13	15	8	17	18	19	15	18	0	35	11	17	5	0	0	8	0	22	24	13	0	19	28
13	14	0	23	0	0	17	23	0	11	0	15	0	11	19	17	26	19	20	12	22	20	13	25	14	5	14	13	15	8	19	18	19	14	18	0	24	11	17	5	0	0	8	0	22	24	13	0	19	28
13	14	0	29	0	0	17	23	0	13	0	15	0	11	25	17	26	19	15	12	22	20	9	25	14	7	14	13	15	8	19	18	19	14	18	0	31	11	17	5	0	0	8	0	24	24	13	0	27	22
13	11	0	29	0	0	17	23	0	11	0	15	0	5	26	20	21	19	15	12	22	14	9	23	15	15	14	13	15	8	19	23	19	22	18	0	35	11	17	5	0	0	4	0	23	26	13	0	27	22
13	14	0	23	0	0	17	23	0	13	0	15	0	11	25	21	26	19	15	12	22	20	9	25	15	7	14	13	15	8	19	20	19	14	18	0	25	11	17	5	0	0	8	0	22	24	13	0	19	28
13	14	28	20	33	10	17	23	25	11	17	15	12	11	19	19	26	19	20	12	22	20	9	30	15	23	14	13	15	8	19	18	19	14	18	0	31	11	17	5	7	18	18	18	22	24	13	17	27	28
13	11	0	18	0	0	17	23	0	11	0	15	0	6	19	19	23	19	17	12	22	27	9	23	12	15	13	19	15	8	17	19	15	24	30	0	31	11	13	5	0	0	4	0	23	24	13	0	27	20
13	14	0	29	0	0	17	23	0	13	0	15	0	7	19	17	26	19	20	12	22	24	9	25	14	7	14	13	15	8	19	23	19	22	18	0	35	11	17	5	0	0	8	0	22	24	14	0	10	27
13	14	0	29	0	0	17	23	0	11	0	15	0	11	19	17	26	19	20	12	22	20	9	25	14	23	14	13	15	8	17	19	19	14	18	0	24	11	17	5	0	0	8	0	22	24	13	0	13	27
13	14	0	28	0	0	17	23	0	11	0	15	0	5	19	17	27	19	20	12	22	27	9	25	14	7	14	13	15	8	19	19	19	14	18	0	24	11	17	5	0	0	8	0	22	25	13	0	27	28
13	11	0	23	0	0	17	14	0	11	0	16	0	11	17	19	23	19	15	12	22	14	12	25	15	5	13	13	14	8	14	16	19	8	18	0	24	11	13	5	0	0	8	0	23	24	14	0	27	20
13	11	21	34	31	13	16	27	20	11	21	15	14	11	26	19	26	19	15	12	22	14	12	25	15	5	13	13	14	8	14	19	19	24	18	15	38	11	17	5	9	18	8	18	24	24	14	17	23	22
13	14	0	28	0	0	17	23	0	11	0	18	0	11	17	17	26	19	20	12	22	20	9	23	12	7	14	13	15	8	19	17	19	14	18	0	24	11	17	5	0	0	8	0	23	25	13	0	27	21
13	14	0	29	0	0	17	23	0	11	0	15	0	11	25	17	21	19	20	12	22	24	9	25	15	7	14	13	15	8	13	18	19	14	18	0	24	8	17	5	0	0	8	0	22	24	13	0	27	27
13	14	0	29	0	0	17	23	0	11	0	15	0	11	25	17	26	16	20	12	22	20	9	25	15	7	14	13	15	8	17	18	19	14	18	0	24	11	17	5	0	0	8	0	22	24	13	0	10	28
13	11	0	37	0	0	17	18	0	11	0	18	0	16	19	19	23	19	15	12	22	14	12	23	15	7	13	13	15	8	19	17	19	24	26	0	31	11	17	5	0	0	18	0	22	24	14	0	10	25
13	14	0	23	0	0	17	23	0	11	0	15	0	11	19	17	26	19	15	12	22	20	13	25	15	7	14	13	15	10	19	18	19	14	20	0	24	11	17	5	0	0	8	0	22	24	11	0	27	22
13	14	0	23	0	0	17	23	0	13	0	15	0	11	25	17	23	19	20	12	22	20	9	25	14	7	14	13	15	8	19	18	19	22	18	0	31	11	17	5	0	0	18	0	22	24	13	0	27	28
13	14	0	25	0	0	17	23	0	13	0	15	0	5	19	17	26	19	20	12	22	20	9	23	14	23	14	13	15	8	19	18	19	14	18	0	31	11	17	5	0	0	8	0	22	25	13	0	27	28
13	14	0	23	0	0	17	23	0	13	0	15	0	11	19	17	26	19	20	12	22	20	9	25	14	7	14	13	15	8	19	17	19	14	18	0	31	11	17	5	0	0	18	0	22	24	13	0	27	28
14	14	0	23	0	0	17	23	0	11	0	15	0	11	17	17	23	19	20	12	22	20	9	25	14	7	14	13	15	8	19	19	19	14	18	0	31	11	17	5	0	0	14	0	24	24	13	0	27	28
13	15	0	23	0	0	17	14	0	11	0	18	0	11	23	19	28	19	15	12	22	14	9	24	15	5	13	13	15	8	19	19	19	8	18	0	31	12	13	5	0	0	18	0	24	22	13	0	7	25
13	14	0	29	0	0	17	23	0	11	0	15	0	11	19	20	21	19	20	12	22	20	9	25	14	5	14	13	15	8	19	19	19	14	18	0	24	11	13	5	0	0	7	0	22	24	13	0	27	28
13	14	0	29	0	0	17	27	0	11	0	15	0	11	19	17	26	19	20	12	22	20	9	25	14	7	14	13	15	8	19	18	19	14	18	0	24	11	17	5	0	0	8	0	22	24	13	0	23	28
13	14	28	25	28	0	17	23	25	13	17	15	12	7	19	17	21	19	18	12	22	20	9	25	14	7	14	13	15	8	17	19	19	14	18	15	31	11	17	5	7	18	8	21	22	24	13	17	27	28
13	15	0	29	0	0	17	14	0	11	0	18	0	5	26	17	28	19	15	12	22	14	12	23	15	7	13	13	15	8	19	18	17	8	18	0	31	11	17	6	0	0	18	0	24	24	13	0	27	25
13	14	0	29	0	0	17	22	0	13	0	15	0	11	17	19	21	19	20	12	22	20	9	25	14	7	14	13	15	8	19	18	19	14	18	0	35	11	17	5	0	0	8	0	22	24	13	0	27	25
13	11	0	37	0	0	16	27	0	11	0	18	0	7	23	19	26	19	15	12	22	13	12	25	15	7	13	13	14	8	14	19	19	24	18	0	25	11	17	5	0	0	18	0	24	24	14	0	17	22
14	11	0	29	0	0	17	23	0	15	0	15	0	16	19	19	26	19	15	12	0	14	9	29	15	5	13	13	14	8	17	20	15	24	18	0	31	12	13	5	0	0	8	0	24	24	13	0	23	22
14	11	0	37	0	0	17	16	0	11	0	18	0	5	26	19	23	19	15	12	22	13	12	25	15	7	13	13	14	8	19	23	17	24	18	0	31	11	13	5	0	0	18	0	22	24	14	0	19	22
13	14	0	20	0	0	17	23	0	11	0	15	0	11	19	19	26	19	20	12	22	20	9	25	15	23	14	13	15	8	19	18	19	14	18	0	24	11	17	5	0	0	18	0	22	24	11	0	27	21
17	14	0	29	0	0	17	23	0	13	0	15	0	11	19	19	26	19	20	12	0	20	9	30	14	7	14	13	15	8	19	18	19	14	18	0	31	11	17	5	0	0	8	0	22	24	13	0	27	28
13	14	0	23	0	0	17	23	0	11	0	15	0	11	26	17	23	19	20	12	22	20	9	25	14	7	14	13	15	8	19	17	19	14	18	0	24	11	17	5	0	0	18	0	22	24	13	0	27	28
13	14	0	23	0	0	17	23	0	13	0	15	0	11	17	17	26	19	20	12	0	20	9	25	14	5	14	13	15	8	19	18	19	14	18	0	31	11	17	5	0	0	8	0	22	24	13	0	13	28
13	14	0	29	0	0	17	23	0	11	0	18	0	7	25	20	26	19	20	12	22	20	9	25	14	7	14	13	15	8	19	19	19	14	18	0	24	11	13	5	0	0	8	0	24	24	13	0	10	21
13	14	28	23	28	10	17	23	23	13	17	15	12	11	17	17	21	19	20	12	22	20	9	25	14	15	14	13	15	7	19	19	19	22	18	15	24	11	17	5	0	18	8	21	22	24	13	17	10	28
0	0	0	0	31	0	17	16	0	0	0	0	14	0	26	0	0	0	0	0	0	13	12	0	15	22	13	13	0	0	17	0	0	24	18	13	31	0	0	0	0	0	18	0	0	0	0	0	0	22
13	11	0	25	0	0	17	23	0	15	0	15	0	5	17	17	23	16	15	12	16	14	9	27	15	5	13	13	14	8	14	18	19	24	20	0	24	11	13	5	0	0	8	0	22	24	13	0	10	20
17	11	0	27	0	0	17	27	0	11	0	15	0	11	25	16	21	19	15	12	22	14	12	23	14	5	13	13	16	10	19	22	15	24	27	0	24	11	17	5	0	0	14	0	24	24	14	0	10	22
14	11	0	29	0	0	17	23	0	15	0	15	0	16	17	19	23	19	15	12	0	14	9	29	15	7	13	13	14	8	14	20	15	24	18	0	24	12	13	5	0	0	8	0	24	24	13	0	23	22
13	14	21	23	28	10	17	23	25	11	17	15	12	11	17	19	21	19	20	12	22	20	9	25	15	7	14	13	14	8	19	20	19	14	18	0	31	11	17	5	11	21	18	21	22	24	13	17	13	28
0	0	0	0	28	0	17	23	0	0	0	0	12	0	17	0	0	0	0	0	0	20	9	0	14	27	14	13	0	0	17	0	0	14	18	13	31	0	0	0	0	0	8	0	0	0	0	0	0	28
13	11	21	37	31	13	16	18	20	11	20	15	14	6	26	19	26	16	15	12	22	14	12	25	15	7	13	13	14	8	14	20	19	24	18	15	25	11	17	5	9	18	18	18	24	24	14	17	23	22
13	14	0	23	0	0	17	23	0	13	0	15	0	11	19	17	26	19	20	12	22	20	9	25	14	7	14	13	15	8	19	18	19	14	18	0	24	11	17	5	0	0	8	0	22	24	13	0	13	28
13	14	0	29	0	0	17	23	0	11	0	15	0	11	26	17	21	19	20	12	22	20	9	23	14	7	14	13	15	8	17	19	19	14	18	0	24	11	17	5	0	0	14	0	22	24	11	0	27	28
13	14	0	29	0	0	17	23	0	11	0	18	0	11	19	17	26	19	20	12	22	20	9	25	14	7	14	13	14	8	19	17	19	14	18	0	24	11	17	5	0	0	8	0	22	24	13	0	27	28
13	14	0	23	0	0	17	23	0	13	0	15	0	11	19	17	26	16	20	12	22	20	9	25	14	7	14	13	15	8	19	18	19	15	18	0	31	11	17	5	0	0	8	0	22	24	13	0	10	28
13	11	0	23	0	0	17	23	0	11	0	15	0	5	23	20	21	19	15	12	22	14	9	24	15	15	14	13	15	8	19	18	19	22	18	0	35	11	17	5	0	0	4	0	23	26	13	0	14	28
13	14	0	29	0	0	17	23	0	11	0	15	0	5	19	17	26	19	20	12	22	20	9	23	14	7	14	13	14	8	17	19	19	14	18	0	24	11	17	5	0	0	7	0	22	24	13	0	13	28
13	14	0	29	0	0	17	23	0	13	0	15	0	11	17	17	26	19	20	12	22	20	9	25	14	7	14	13	15	8	19	18	19	14	18	0	24	11	17	5	0	0	8	0	22	24	13	0	19	22
14	11	0	33	0	0	17	14	0	11	0	15	0	7	18	19	23	19	15	12	22	14	12	25	15	7	13	13	19	8	19	19	19	24	27	0	31	11	17	5	0	0	14	0	23	25	13	0	19	22
14	11	0	28	0	0	18	16	0	11	0	18	0	5	17	19	23	19	18	12	22	14	12	23	14	7	13	19	14	8	19	17	19	18	18	0	35	11	13	5	0	0	18	0	22	24	14	0	27	21
13	11	0	28	0	0	16	27	0	11	0	15	0	5	17	19	26	19	15	12	22	14	12	25	15	5	13	13	14	8	14	20	19	24	18	0	25	11	13	5	0	0	18	0	24	24	14	0	19	22
13	14	0	29	0	0	17	23	0	11	0	15	0	11	25	17	21	19	20	12	22	20	9	25	15	7	14	13	15	8	19	18	19	14	18	0	24	8	17	5	0	0	8	0	22	24	13	0	13	27
13	14	0	29	0	0	18	23	0	11	0	15	0	11	19	19	26	19	20	12	22	20	9	25	15	7	14	13	15	8	19	17	19	14	18	0	24	11	17	5	0	0	18	0	22	24	13	0	27	28
13	14	0	29	0	0	17	23	0	11	0	15	0	11	19	17	26	19	20	12	22	20	9	25	15	7	14	13	15	8	19	18	19	14	18	0	24	11	17	5	0	0	8	0	23	24	13	0	13	28
13	11	0	18	0	0	17	23	0	11	0	15	0	6	19	19	23	19	17	12	22	24	9	23	14	15	13	19	15	8	17	20	15	24	30	0	31	11	17	5	0	0	4	0	23	24	13	0	19	20
13	11	0	29	0	0	17	23	0	15	0	15	0	6	19	19	21	19	18	12	16	14	9	31	15	4	13	13	14	8	14	23	19	24	30	0	25	8	17	5	0	0	8	0	24	24	13	0	23	20
13	11	0	25	0	0	17	23	0	15	0	15	0	5	26	17	21	19	15	12	16	14	9	24	14	5	13	13	14	8	20	18	19	24	20	0	25	11	17	5	0	0	18	0	22	25	13	0	10	20
13	11	0	37	0	0	16	27	0	11	0	15	0	5	26	19	25	19	20	12	22	14	9	25	15	7	13	13	15	8	14	19	19	24	18	0	25	11	17	5	0	0	18	0	24	24	14	0	19	22
13	14	0	29	0	0	17	23	0	11	0	15	0	5	17	17	26	19	20	12	22	20	13	25	14	7	13	13	14	8	17	18	19	14	18	0	35	11	13	5	0	0	8	0	22	24	14	0	10	28
13	14	0	29	0	0	17	23	0	11	0	15	0	11	25	17	26	19	20	12	22	20	9	25	15	7	14	13	15	8	19	17	19	14	18	0	35	11	17	5	0	0	8	0	22	24	13	0	27	28
13	11	25	23	28	10	17	23	25	11	21	15	12	5	17	20	21	16	18	12	22	14	9	30	14	15	14	13	15	8	19	23	19	22	18	13	24	11	17	5	8	18	4	18	23	26	13	17	27	28
13	14	0	29	0	0	17	23	0	11	0	15	0	11	25	17	26	19	20	12	22	20	9	25	14	23	14	13	14	8	19	19	19	14	18	0	24	11	17	5	0	0	18	0	22	24	13	0	10	28
14	11	0	34	0	0	17	23	0	15	0	15	0	16	17	17	31	19	20	12	22	14	12	24	15	5	13	13	15	8	19	19	15	22	18	0	38	12	13	5	0	0	8	0	22	25	13	0	27	22
14	11	0	27	0	0	17	16	0	11	0	18	0	5	26	19	23	19	20	12	22	13	12	25	15	5	13	13	14	8	17	19	17	24	18	0	31	8	13	5	0	0	18	0	22	24	14	0	10	22
0	0	0	0	28	0	17	23	0	0	0	0	12	0	19	0	0	0	0	0	0	20	9	0	14	22	14	13	0	0	19	0	0	14	18	15	24	0	0	0	0	0	8	0	0	0	0	0	0	28
13	11	0	34	0	0	16	14	0	11	0	15	0	5	17	19	21	19	15	12	22	14	12	25	15	7	13	13	14	8	14	19	19	24	18	0	25	11	17	5	0	0	18	0	24	24	14	0	19	22
13	14	0	29	0	0	17	23	0	13	0	15	0	11	19	17	26	19	20	12	22	20	9	25	12	23	14	13	15	8	19	19	19	14	18	0	31	11	17	5	0	0	8	0	22	24	13	0	10	25
13	11	21	34	31	13	16	27	20	11	21	15	16	5	26	19	26	19	15	12	22	14	12	25	15	7	13	13	14	8	14	19	19	24	18	13	31	11	17	5	9	18	18	18	24	24	13	17	23	22
13	14	0	29	0	0	17	23	0	11	0	15	0	7	19	19	26	19	20	12	22	20	9	25	14	5	14	13	15	8	19	18	19	14	18	0	24	11	17	5	0	0	18	0	22	24	13	0	10	28
13	14	28	37	28	10	17	23	25	11	17	15	12	7	19	17	23	19	20	12	22	24	9	25	14	7	14	13	15	8	19	17	19	14	18	15	35	11	17	5	7	18	18	21	22	24	13	17	27	28
13	11	0	34	0	0	16	27	0	11	0	15	0	5	26	19	26	19	15	12	22	14	12	25	15	7	13	13	14	8	14	20	19	24	18	0	31	11	17	5	0	0	18	0	24	24	13	0	14	22
13	11	21	34	29	13	16	18	20	11	21	18	16	5	26	19	21	19	15	12	22	14	12	25	14	7	13	13	14	8	14	18	19	24	18	15	25	11	17	5	2	19	18	18	24	24	14	17	23	22
13	14	0	23	0	0	17	23	0	11	0	15	0	5	25	17	23	19	15	12	22	20	9	25	14	7	14	13	15	8	18	20	19	14	18	0	24	11	17	5	0	0	8	0	22	24	13	0	10	28
13	11	0	34	0	0	17	23	0	15	0	18	0	7	17	19	27	19	16	12	22	13	9	31	17	7	13	13	18	8	14	18	19	24	30	0	25	12	13	5	0	0	7	0	24	24	11	0	19	22
13	14	0	29	0	0	17	23	0	11	0	15	0	7	17	17	26	19	20	12	22	20	9	25	14	5	14	13	15	8	17	18	19	14	18	0	24	11	17	5	0	0	8	0	22	24	13	0	13	28
13	14	0	25	0	0	17	23	0	11	0	15	0	11	19	17	26	19	20	12	22	20	9	25	15	23	14	13	15	8	19	18	19	14	18	0	35	11	17	5	0	0	8	0	22	24	11	0	19	28
17	14	0	29	0	0	17	23	0	13	0	15	0	11	25	17	26	19	20	12	22	20	9	25	14	5	14	13	15	8	19	17	19	14	18	0	35	11	17	5	0	0	18	0	22	24	13	0	27	28
13	14	0	28	0	0	10	23	0	11	0	15	0	11	17	17	23	19	20	12	22	24	9	25	14	7	14	13	14	8	19	19	19	14	18	0	35	11	17	5	0	0	14	0	22	24	11	0	27	28
13	14	0	29	0	0	17	23	0	11	0	15	0	11	19	17	26	19	20	12	22	20	9	25	14	7	14	13	15	8	19	18	19	14	18	0	24	11	13	5	0	0	8	0	22	24	13	0	8	28
13	14	0	29	0	0	17	23	0	11	0	15	0	11	19	17	26	19	20	12	22	20	9	25	14	7	14	13	15	8	19	19	19	14	18	0	35	11	17	5	0	0	8	0	22	24	13	0	27	28
13	14	0	29	0	0	17	23	0	11	0	15	0	5	19	17	26	19	20	12	22	20	9	25	14	7	14	3	15	8	17	18	19	14	20	0	35	11	17	5	0	0	18	0	22	24	13	0	10	28
13	14	0	29	0	0	17	23	0	11	0	15	0	11	19	17	26	16	20	12	22	20	9	25	15	5	14	13	15	8	17	18	19	14	18	0	31	11	17	5	0	0	14	0	22	24	13	0	13	28
13	11	0	0	0	0	17	16	0	11	0	15	0	0	17	19	0	19	18	0	0	13	9	0	15	23	13	13	14	8	17	0	0	24	18	0	24	11	0	5	0	0	18	0	22	24	14	0	10	22
0	0	0	0	28	0	17	23	0	0	0	0	12	0	19	0	0	0	0	0	0	20	9	0	14	22	14	13	0	0	19	0	0	14	18	15	24	0	0	0	0	0	14	0	0	0	0	0	0	28
13	14	29	29	28	10	17	23	23	13	17	15	12	7	19	17	27	19	20	12	22	20	9	25	15	5	14	13	15	8	19	19	19	14	18	13	24	11	17	5	7	21	14	18	22	24	13	19	27	28
14	11	21	28	28	10	17	16	25	15	21	15	14	7	25	17	21	19	20	12	0	14	9	29	15	7	13	13	16	8	19	18	15	24	18	12	35	12	13	5	4	18	18	18	22	24	11	17	19	25
13	14	0	29	0	0	17	23	0	11	0	15	0	11	19	17	26	19	20	12	22	20	9	25	14	7	14	13	15	7	19	19	19	14	18	0	24	11	17	5	0	0	18	0	22	24	13	0	13	28
13	12	0	29	0	0	17	23	0	11	0	15	0	11	19	17	32	19	20	12	22	20	9	25	15	7	14	13	12	8	17	18	19	14	18	0	24	11	17	5	0	0	8	0	22	24	13	0	10	28
13	14	0	29	28	0	17	23	0	13	0	15	12	11	19	17	26	19	20	12	22	20	9	25	14	7	14	13	15	8	19	18	19	14	18	15	31	11	17	5	0	0	8	0	22	24	13	0	10	28
13	14	0	29	0	0	17	23	0	11	0	15	0	7	19	17	26	19	20	12	22	27	9	25	14	7	14	13	15	8	19	18	19	14	18	0	24	11	17	5	0	0	8	0	22	24	13	0	19	28
0	0	0	0	29	0	17	16	0	0	0	0	14	0	17	0	0	0	0	0	0	13	12	0	15	27	13	13	0	0	17	0	0	0	27	13	25	0	0	0	0	0	18	0	0	0	0	0	0	22
13	11	0	37	0	0	17	23	0	11	0	15	0	7	17	17	21	19	18	12	22	28	9	31	14	23	14	13	14	8	19	19	19	14	18	0	24	11	13	5	0	0	8	0	22	24	13	0	10	27
13	14	0	23	0	0	17	23	0	11	0	15	0	11	19	17	26	19	20	12	22	20	9	25	14	7	14	13	15	8	17	18	19	14	18	0	24	11	17	5	0	0	8	0	22	24	13	0	27	28
13	14	21	37	28	10	17	23	25	11	17	15	12	11	19	17	23	19	20	16	22	27	9	25	14	7	14	13	15	8	19	19	19	14	18	15	35	11	17	5	7	18	8	21	22	24	13	17	13	28
13	14	0	25	0	0	17	23	0	11	0	15	0	11	18	19	26	19	15	12	22	20	9	25	14	7	14	13	15	8	19	18	19	14	18	0	24	8	17	5	0	0	18	0	24	24	13	0	19	28
14	11	22	29	31	10	17	23	25	15	21	15	14	16	26	19	21	19	15	12	0	14	9	29	14	7	13	13	14	8	14	20	15	24	18	15	24	12	13	5	8	18	18	18	24	24	13	17	14	22
13	14	0	29	0	0	17	23	0	13	0	15	0	11	19	17	21	19	20	12	22	20	9	25	14	23	14	13	15	8	19	18	19	14	18	0	31	11	17	5	0	0	14	0	22	24	13	0	10	28
13	11	0	37	0	0	16	27	0	11	0	15	0	5	26	19	26	19	15	12	22	14	9	25	15	7	13	13	14	8	14	19	19	24	18	0	31	11	17	5	0	0	14	0	24	24	13	0	17	22
13	14	0	29	0	0	17	23	0	11	0	15	0	11	17	19	21	19	20	12	22	20	9	25	14	7	14	13	15	8	19	18	19	14	18	0	31	11	17	5	0	0	14	0	22	24	13	0	27	28
13	14	0	23	0	0	17	23	0	13	0	15	0	7	19	17	26	19	20	12	22	20	9	23	14	7	14	13	15	8	19	19	19	22	18	0	24	11	17	5	0	0	18	0	22	24	13	0	19	28
13	11	0	37	0	0	16	27	0	11	0	15	0	5	26	19	26	19	18	12	22	14	12	25	15	5	13	13	14	8	20	19	19	24	18	0	25	11	17	5	0	0	18	0	24	22	14	0	23	22
0	0	0	0	28	0	17	23	0	0	0	0	12	0	19	0	0	0	0	0	0	20	9	0	14	5	14	13	0	0	19	0	0	14	18	15	24	0	0	0	0	0	8	0	0	0	0	0	0	28
14	11	0	29	0	0	17	23	0	15	0	15	0	16	26	19	26	19	15	12	0	14	9	29	15	5	13	13	14	8	19	20	15	24	18	0	24	12	13	5	0	0	18	0	24	24	13	0	10	22
13	11	0	37	0	0	16	27	0	11	0	15	0	5	26	19	26	19	15	12	22	14	12	30	15	7	13	13	14	8	14	16	19	24	18	0	31	11	17	5	0	0	18	0	24	24	13	0	14	21
13	11	0	34	0	0	17	18	0	11	0	15	0	11	17	19	23	19	15	12	22	20	12	25	15	7	13	13	15	8	19	19	19	22	18	0	35	11	17	5	0	0	4	0	22	24	14	0	19	25
13	12	28	29	28	10	17	23	24	11	17	15	12	11	19	17	32	19	15	12	22	20	9	25	15	7	14	13	12	8	17	18	19	14	18	15	24	11	17	5	7	18	8	21	22	24	13	17	10	28
13	14	0	23	0	0	17	23	0	13	0	15	0	11	19	17	26	19	20	12	22	20	9	25	14	7	14	13	15	8	19	18	19	14	18	0	24	11	17	5	0	0	8	0	22	24	13	0	13	28
13	14	0	18	0	0	17	23	0	11	0	18	0	5	26	17	26	19	20	12	22	20	12	25	14	7	14	13	15	8	19	18	19	14	18	0	24	11	17	5	0	0	8	0	22	24	13	0	27	21
13	14	0	23	0	0	17	23	0	11	0	15	0	11	19	17	26	19	20	12	22	20	9	25	14	5	14	13	15	8	14	18	19	14	18	0	24	11	17	5	0	0	8	0	22	24	13	0	13	28
13	14	0	29	0	0	17	23	0	11	0	15	0	11	19	17	21	19	20	12	0	20	9	25	14	5	14	13	15	8	19	19	19	14	18	0	24	11	17	5	0	0	8	0	22	24	14	0	19	28
13	14	0	29	0	0	17	23	0	13	0	15	0	11	17	17	23	19	20	12	22	20	9	25	14	7	14	13	15	8	19	18	19	14	27	0	31	11	17	5	0	0	18	0	22	24	13	0	27	28
13	14	0	29	0	0	17	23	0	13	0	15	0	11	25	17	26	19	20	12	22	20	9	23	14	5	14	19	15	8	19	19	19	15	18	0	24	11	17	5	0	0	8	0	22	24	11	0	27	28
13	14	29	29	0	10	17	23	25	11	17	15	12	11	25	17	26	19	20	12	22	20	9	25	14	7	14	13	15	8	19	18	19	14	18	15	24	12	17	5	7	21	8	21	22	24	13	17	27	28
13	11	0	37	0	0	16	27	0	11	0	15	0	5	23	19	21	19	15	12	22	14	12	25	15	7	13	13	14	8	14	19	19	24	18	0	25	11	17	5	0	0	18	0	24	24	14	0	23	22
14	11	0	29	0	0	17	23	0	15	0	15	0	7	26	19	26	19	15	12	0	14	9	29	15	5	13	13	14	8	17	20	15	24	18	0	24	12	13	5	0	0	14	0	24	24	14	0	10	22
13	14	0	29	0	0	17	23	0	13	0	15	0	11	19	19	26	19	15	12	22	20	9	25	14	7	14	13	15	8	19	17	19	14	18	0	25	11	17	5	0	0	18	0	22	24	13	0	10	28
13	14	0	29	0	0	17	23	0	11	0	15	0	7	19	17	21	19	20	12	0	20	9	23	14	7	14	13	15	8	19	19	19	14	18	0	24	11	17	5	0	0	7	0	22	24	14	0	19	28
0	0	0	0	0	0	17	23	0	0	0	0	12	0	17	0	0	0	0	0	0	20	9	0	14	23	14	13	0	0	19	0	0	14	18	15	24	0	0	0	0	0	8	0	0	0	0	0	0	28
0	0	0	0	0	0	17	23	0	0	0	0	12	0	23	0	0	0	0	0	0	24	9	0	14	7	14	3	0	0	19	0	0	14	18	15	35	0	0	0	0	0	8	0	0	0	0	0	0	28
13	14	0	23	0	0	17	23	0	13	0	15	0	11	19	17	26	19	20	12	22	20	9	25	14	5	14	13	15	8	19	18	19	15	18	0	31	11	17	5	0	0	18	0	22	24	13	0	10	28
13	14	0	29	0	0	17	23	0	11	0	15	0	11	17	20	26	19	20	12	22	20	9	23	15	5	14	13	15	8	14	18	19	14	18	0	24	11	17	5	0	0	4	0	22	24	14	0	27	28
13	11	0	23	0	0	16	18	0	11	0	15	0	5	26	19	26	16	15	12	22	14	12	25	15	7	13	13	14	8	14	19	19	24	18	0	25	11	17	5	0	0	18	0	24	24	13	0	19	22
13	14	0	23	0	0	17	23	0	11	0	15	0	11	19	17	23	19	20	12	22	20	9	25	14	5	14	13	15	8	19	18	19	14	18	0	24	11	17	5	0	0	8	0	24	24	13	0	10	28
13	14	29	23	31	10	17	23	25	13	17	15	12	5	19	17	26	19	20	12	22	20	9	25	12	7	14	13	15	8	19	19	19	15	18	15	24	11	17	5	7	19	8	21	22	25	13	17	19	28
13	14	0	23	0	0	17	23	0	13	0	15	0	11	17	17	26	19	20	12	0	20	9	25	14	5	14	13	15	8	19	18	19	14	18	0	31	11	17	5	0	0	8	0	22	24	13	0	13	28
13	11	0	28	0	0	17	18	0	11	0	18	0	16	19	19	23	19	15	12	22	14	12	23	15	7	13	13	15	8	19	18	19	24	26	0	31	11	17	5	0	0	8	0	22	24	14	0	19	25
13	14	0	29	0	0	17	23	0	13	0	18	0	16	17	17	26	19	20	12	22	20	9	25	14	5	14	13	15	8	19	18	19	14	18	0	24	11	17	5	0	0	14	0	22	24	13	0	27	28
13	14	0	37	0	0	17	23	0	11	0	15	0	11	19	17	21	19	20	12	22	24	9	25	14	7	14	13	15	8	19	19	19	14	18	0	35	11	17	5	0	0	8	0	22	24	13	0	27	25
13	11	0	23	0	0	17	23	0	11	0	15	0	5	23	17	21	19	18	12	22	14	9	23	15	7	14	13	15	8	19	23	19	22	18	0	35	11	13	5	0	0	4	0	23	26	13	0	10	22
14	11	21	29	29	10	17	23	25	15	21	15	14	7	17	19	27	19	15	12	0	14	9	29	15	5	13	13	14	8	19	20	15	24	18	15	24	12	13	5	7	18	8	18	24	24	14	17	19	22
13	11	21	34	31	13	16	27	20	11	21	15	14	5	26	19	21	19	15	12	22	14	12	25	15	7	13	13	14	8	14	18	19	24	18	15	25	11	17	5	9	18	8	18	24	24	14	17	23	22
13	14	0	25	0	0	17	16	0	13	0	15	0	6	19	17	26	19	20	12	22	20	9	25	14	7	14	13	15	8	19	18	19	14	18	0	31	11	17	5	0	0	8	0	22	25	13	0	27	28
13	14	0	23	0	0	17	23	0	11	0	18	0	11	19	17	26	19	20	12	22	20	9	25	14	7	14	13	15	8	17	18	19	14	18	0	24	11	17	5	0	0	8	0	22	24	13	0	27	21
13	14	0	29	0	0	17	23	0	11	0	15	0	11	19	17	26	19	20	12	22	20	9	24	14	7	14	19	15	8	19	19	19	14	18	0	31	11	17	5	0	0	8	0	22	25	14	0	10	28
13	14	0	29	0	0	17	23	0	11	0	15	0	7	26	17	26	19	20	12	22	20	9	25	14	7	14	13	15	8	14	18	19	14	18	0	31	11	17	5	0	0	18	0	22	24	13	0	19	28
13	14	26	29	28	10	17	23	25	13	17	15	12	11	19	19	26	19	20	12	22	20	9	25	15	7	14	13	15	8	19	18	19	14	18	15	31	11	17	5	7	21	8	21	22	24	13	17	13	28
13	11	0	34	0	0	16	27	0	11	0	15	0	6	26	19	26	19	15	12	22	14	12	25	15	15	13	3	14	8	14	20	19	24	18	0	31	11	17	5	0	0	18	0	24	24	14	0	10	22
13	11	0	29	0	0	17	23	0	11	0	15	0	11	17	19	31	14	18	12	0	24	9	24	15	7	13	19	18	10	17	23	19	24	18	0	31	11	13	5	0	0	18	0	24	24	14	0	13	22
13	14	0	29	0	0	17	23	0	11	0	15	0	11	24	17	26	19	20	12	22	20	9	25	15	5	14	13	14	8	17	18	19	14	18	0	35	11	17	5	0	0	14	0	22	24	13	0	10	28
13	14	0	29	0	0	17	23	0	11	0	18	0	11	17	17	26	13	20	12	22	20	9	25	14	23	14	13	15	8	19	18	19	14	18	0	35	11	17	5	0	0	14	0	22	24	14	0	10	21
13	14	0	29	0	0	17	23	0	13	0	15	0	11	19	17	26	19	20	12	22	20	9	25	14	7	14	13	15	8	14	17	19	14	18	0	31	11	17	5	0	0	8	0	22	24	13	0	19	25
13	14	0	29	0	0	17	23	0	13	0	15	0	11	19	17	26	19	20	12	22	24	9	25	14	7	14	13	15	8	19	19	19	14	18	0	31	11	13	5	0	0	8	0	22	24	13	0	27	25
13	14	29	29	30	10	17	23	25	11	17	15	12	11	19	17	23	19	20	12	22	24	9	25	14	7	14	13	15	8	19	17	19	14	18	15	24	11	17	5	7	18	8	21	0	24	13	17	27	28
13	14	0	23	0	0	17	23	0	11	0	15	0	11	0	17	26	19	20	12	22	27	0	25	17	23	14	13	15	8	19	18	19	14	18	0	24	11	17	5	0	0	14	0	22	24	13	0	27	28
13	14	0	37	0	0	17	23	0	11	0	15	0	11	19	17	23	19	20	12	22	24	9	25	14	7	14	13	15	8	19	19	19	14	18	0	35	11	17	5	0	0	8	0	22	24	13	0	27	28
13	11	0	23	0	0	17	22	0	14	0	15	0	5	26	20	21	19	18	12	22	14	9	24	15	23	14	13	15	8	14	17	19	22	18	0	35	8	17	5	0	0	4	0	23	26	13	0	23	28
13	11	0	23	0	0	17	18	0	11	0	18	0	11	25	19	23	16	15	12	22	14	12	25	15	7	13	19	15	8	14	16	19	8	18	0	24	11	17	5	0	0	8	0	22	24	14	0	19	20
13	14	0	29	0	0	17	23	0	11	0	15	0	11	19	19	26	19	20	12	22	20	9	25	15	7	14	13	15	8	19	18	16	14	18	0	24	11	17	5	0	0	8	0	22	24	13	0	13	28
13	14	0	29	0	0	17	23	0	11	0	15	0	11	25	17	21	19	20	12	22	20	9	25	15	7	14	13	15	8	19	18	19	14	18	0	24	8	17	5	0	0	8	0	22	24	13	0	27	27
13	14	0	23	0	0	17	23	0	13	0	15	0	11	19	17	26	19	20	12	22	20	9	25	12	7	14	13	15	8	19	18	19	14	18	0	31	11	17	5	0	0	18	0	22	24	13	0	27	28
13	14	0	29	0	0	17	23	0	13	0	15	0	11	19	17	26	19	16	12	18	20	9	25	14	7	14	13	15	8	19	18	19	14	27	0	31	11	17	5	0	0	8	0	22	24	13	0	27	25
13	11	0	37	0	0	16	27	0	11	0	15	0	5	26	19	21	19	15	12	22	14	12	25	15	7	13	13	14	8	14	20	19	24	18	0	25	11	17	5	0	0	18	0	24	24	14	0	10	22
13	11	0	37	0	0	16	27	0	11	0	15	0	5	19	19	21	19	15	12	22	14	12	25	15	7	13	13	14	8	14	19	19	24	18	0	25	11	17	5	0	0	18	0	24	24	14	0	10	22
0	0	0	0	0	0	17	23	0	0	0	0	14	0	26	0	0	0	0	0	0	13	9	0	15	16	13	13	0	0	14	0	0	24	20	13	31	0	0	0	0	0	18	0	0	0	0	0	0	20
14	11	0	33	0	0	17	23	0	12	0	18	0	18	17	19	23	19	20	12	0	14	9	25	15	7	13	13	14	10	14	19	15	24	18	0	31	12	13	5	0	0	8	0	24	24	14	0	17	22
14	11	0	37	0	0	16	27	0	11	0	15	0	5	17	19	26	19	15	12	22	14	12	25	15	7	13	13	14	8	14	18	19	24	18	0	25	11	17	5	0	0	8	0	24	24	14	0	19	22
13	11	0	25	0	0	17	16	0	15	0	15	0	6	17	17	31	19	15	12	16	14	9	24	15	5	13	13	15	8	14	18	19	24	20	0	25	11	17	5	0	0	18	0	22	24	11	0	10	20
13	14	0	29	0	0	17	23	0	11	0	15	0	7	25	17	26	19	15	13	22	20	9	23	14	7	14	13	15	8	19	19	19	14	30	0	35	11	17	5	0	0	8	0	22	24	13	0	27	28
0	0	0	0	31	0	16	27	0	0	0	0	16	0	23	0	0	0	0	0	0	14	12	0	15	16	13	13	0	0	14	0	0	24	18	15	31	0	0	0	0	0	18	0	0	0	0	0	0	22
13	14	0	29	0	0	17	23	0	11	0	15	0	11	17	17	26	16	20	12	22	20	9	23	15	7	14	13	15	8	19	18	19	14	18	0	24	11	17	5	0	0	8	0	22	24	13	0	27	28
11	11	0	37	0	0	17	23	0	15	0	15	0	18	25	17	31	16	20	12	22	14	12	24	14	7	13	13	15	8	14	23	15	22	18	0	38	12	13	5	0	0	7	0	22	25	14	0	10	22
0	0	0	0	28	0	11	23	0	0	0	0	12	0	25	0	0	0	0	0	0	20	9	0	14	7	14	13	0	0	19	0	0	14	18	15	24	0	0	0	0	0	18	0	0	0	0	0	0	28
13	11	0	37	0	0	17	13	0	11	0	18	0	18	19	19	23	19	15	12	22	14	12	23	15	7	13	13	15	8	17	18	19	24	26	0	31	11	17	5	0	0	18	0	22	24	14	0	10	25
13	14	0	37	0	0	17	23	0	11	0	15	0	11	19	17	23	19	20	12	22	24	9	25	14	7	14	13	14	8	19	19	19	15	18	0	35	11	17	5	0	0	8	0	22	24	13	0	27	28
13	14	0	23	0	0	17	23	0	11	0	15	0	5	26	20	21	19	15	12	22	14	9	23	14	5	14	13	15	8	19	17	19	22	20	0	31	11	17	5	0	0	4	0	23	26	13	0	14	28
13	14	0	29	0	0	17	23	0	13	0	15	0	11	18	17	26	19	20	12	22	20	9	25	15	7	14	13	15	8	19	19	19	14	18	0	25	11	17	5	0	0	8	0	22	24	13	0	14	28
0	0	0	0	28	0	17	23	0	0	0	0	12	0	17	0	0	0	0	0	0	20	9	0	14	27	14	13	0	0	19	0	0	14	18	15	35	0	0	0	0	0	8	0	0	0	0	0	0	28
13	14	0	29	0	0	17	23	0	11	0	15	0	7	19	17	26	19	20	12	22	20	9	25	14	7	14	13	15	8	17	20	19	14	18	0	24	11	17	5	0	0	8	0	22	24	13	0	27	28
13	14	0	29	0	0	17	23	0	13	0	15	0	11	25	17	26	19	20	12	22	20	9	25	12	7	14	13	15	8	19	18	19	14	18	0	24	11	13	5	0	0	8	0	22	24	13	0	27	28
0	0	0	0	30	0	17	23	0	0	0	0	0	0	25	0	0	0	0	0	0	20	9	0	15	22	14	13	0	0	19	0	0	14	18	12	24	0	0	0	0	0	14	0	0	0	0	0	0	28
13	14	0	29	0	0	17	23	0	13	0	15	0	6	19	17	26	19	20	12	22	20	9	23	14	7	14	13	15	8	19	19	19	14	18	0	31	11	17	5	0	0	8	0	22	24	13	0	10	25
13	15	0	23	0	0	17	14	0	11	0	18	0	6	26	17	28	19	15	12	22	14	12	23	14	12	13	13	15	8	19	18	17	8	18	0	31	11	17	5	0	0	8	0	24	22	14	0	10	25
14	11	0	37	0	0	17	23	0	15	0	15	0	16	19	17	31	19	20	12	22	14	12	24	14	5	10	13	14	8	17	20	15	22	18	0	38	12	13	5	0	0	14	0	22	25	13	0	27	22
13	14	0	29	0	0	17	23	0	11	0	15	0	5	17	17	26	19	20	12	22	20	9	25	15	7	14	13	15	8	17	19	19	14	18	0	24	11	17	5	0	0	8	0	22	24	13	0	19	28
0	0	0	0	28	0	17	23	0	0	0	0	12	0	19	0	0	0	0	0	0	20	9	0	14	7	9	13	0	0	17	0	0	14	18	13	31	0	0	0	0	0	8	0	0	0	0	0	27	28
14	11	0	25	0	0	18	16	0	11	0	18	0	5	17	19	23	19	15	12	22	14	12	24	15	5	13	19	14	8	14	18	19	24	18	0	24	11	13	5	0	0	18	0	22	24	14	0	10	21
13	14	0	29	0	0	17	23	0	11	0	15	0	11	15	19	26	19	20	12	22	20	9	25	14	7	14	13	15	8	19	18	19	14	18	0	31	11	17	5	0	0	8	0	22	24	13	0	27	25
13	14	0	29	0	0	17	23	0	13	0	15	0	11	19	17	26	19	20	12	0	20	9	25	14	7	14	13	15	8	19	18	19	14	18	0	31	11	17	5	0	0	18	0	22	24	11	0	10	25
13	14	0	29	0	0	17	23	0	11	0	15	0	5	17	17	26	19	20	12	22	20	9	30	14	7	14	19	15	8	19	17	19	14	18	0	24	13	17	5	0	0	14	0	22	24	13	0	10	28
0	0	0	28	0	0	17	16	0	0	0	0	0	11	19	0	23	0	0	12	22	13	9	25	15	7	13	13	0	0	19	20	17	24	27	0	25	0	17	0	0	0	18	0	0	0	0	0	10	22
13	14	0	37	0	0	17	23	0	11	0	18	0	11	17	17	23	19	20	12	22	24	9	25	15	7	14	13	15	8	19	19	19	14	18	0	35	11	17	5	0	0	14	0	22	24	13	0	13	28
17	14	0	29	0	0	17	23	0	11	0	15	0	11	25	17	23	19	20	12	22	20	9	25	12	7	14	13	18	8	19	18	19	14	18	0	24	11	17	5	0	0	14	0	22	24	13	0	27	25
0	0	0	0	32	0	17	16	0	0	0	0	14	0	17	0	0	0	0	0	0	13	12	0	15	7	13	13	0	0	14	0	0	24	18	15	24	0	0	0	0	0	4	0	0	0	0	0	0	22
13	14	0	29	0	0	17	23	0	11	0	15	0	11	19	17	26	19	20	12	22	20	9	23	14	15	14	13	15	8	19	18	19	14	18	0	24	11	17	5	0	0	8	0	22	24	13	0	27	28
13	14	0	29	0	0	17	23	0	11	0	15	0	16	17	17	26	19	20	12	22	27	9	25	12	7	14	13	15	8	14	17	19	14	18	0	24	11	17	5	0	0	8	0	22	24	13	0	10	28
13	14	0	18	0	0	17	23	0	11	0	15	0	11	19	17	26	19	20	12	22	20	9	25	14	7	14	13	15	8	13	20	19	14	18	0	31	11	17	5	0	0	8	0	22	24	13	0	13	28
13	11	0	23	0	0	17	14	0	11	0	16	0	11	26	19	23	19	18	12	22	14	12	25	15	5	13	13	15	8	14	16	19	8	18	0	24	11	13	5	0	0	8	0	23	24	14	0	27	20
13	14	0	29	0	0	17	23	0	11	0	15	0	11	17	17	21	19	20	12	22	20	9	23	15	23	14	13	15	8	19	19	19	14	18	0	24	11	17	5	0	0	18	0	22	24	13	0	27	28
0	0	0	0	28	0	16	27	0	0	0	0	14	0	26	0	0	0	0	0	0	14	12	0	15	5	13	13	0	0	14	0	0	24	18	15	25	0	0	0	0	0	18	0	0	0	0	0	0	22
0	0	0	0	28	0	17	23	0	0	0	0	12	0	19	0	0	0	0	0	0	24	9	0	14	22	14	13	0	0	19	0	0	14	18	12	35	0	0	0	0	0	8	0	0	0	0	0	0	28
13	14	0	23	0	0	17	23	0	11	0	15	0	11	19	19	26	19	20	12	22	20	9	25	15	23	14	13	15	8	19	18	19	14	18	0	24	11	17	5	0	0	18	0	22	24	13	0	27	28
0	0	0	0	30	0	17	22	0	0	0	0	12	0	26	0	0	0	0	0	0	14	9	0	15	22	14	13	0	0	19	0	0	22	18	13	32	0	0	0	0	0	4	0	0	0	0	0	0	28
13	12	0	29	33	0	17	23	0	13	0	15	0	11	19	17	26	19	20	12	22	20	9	25	14	23	14	13	15	8	17	18	19	14	18	15	31	8	13	5	0	0	8	0	22	24	13	0	27	25
13	11	0	34	0	0	17	23	0	11	0	15	0	11	19	20	23	19	18	12	22	14	9	23	15	7	14	13	15	8	19	23	19	22	18	0	35	11	17	5	0	0	4	0	23	26	14	0	19	28
13	14	0	29	0	0	17	23	0	13	0	15	0	11	17	17	26	19	20	12	22	20	9	25	14	23	14	13	15	8	19	18	19	14	18	0	31	8	17	5	0	0	8	0	22	24	13	0	27	28
13	14	0	23	0	0	17	23	0	11	0	15	0	7	19	17	26	19	20	12	22	20	9	30	14	5	14	13	15	7	19	19	19	14	18	0	24	11	17	5	0	0	8	0	22	24	13	0	27	28
13	11	0	34	0	0	17	14	0	11	0	18	0	7	19	19	23	19	15	12	22	14	12	23	15	7	13	13	15	8	19	18	19	24	26	0	31	11	17	5	0	0	8	0	22	25	14	0	19	25
13	14	0	29	0	0	17	23	0	11	0	15	0	11	19	17	21	19	20	12	22	20	9	25	15	7	14	13	15	8	17	18	19	14	18	0	24	11	17	5	0	0	8	0	22	24	13	0	27	28
13	14	29	29	30	10	17	23	25	11	17	15	12	5	19	17	23	19	20	12	22	20	9	25	15	5	14	13	15	8	19	18	19	14	18	15	24	11	17	5	7	21	18	21	22	24	13	17	10	28
13	14	0	25	0	0	17	23	0	15	0	15	0	11	19	17	26	19	20	12	22	20	9	25	14	7	14	13	15	7	19	18	19	14	18	0	24	11	17	5	0	0	14	0	22	24	13	0	13	27
13	14	25	29	28	10	17	23	25	13	17	15	12	11	17	17	23	19	20	12	22	20	9	30	14	7	14	13	15	8	19	18	19	14	27	15	31	11	17	5	7	18	18	21	22	24	13	17	10	28
14	14	0	18	0	0	17	23	0	15	0	15	0	18	19	17	21	19	15	12	0	14	9	23	15	7	13	13	16	8	19	19	15	24	18	0	35	12	13	5	0	0	8	0	24	24	13	0	19	25
13	14	0	29	0	0	17	23	0	11	0	15	0	11	25	19	23	19	20	12	22	20	9	25	14	7	9	13	14	8	19	18	19	14	18	0	24	11	17	5	0	0	14	0	22	24	13	0	27	28
13	11	0	29	0	0	17	23	0	11	0	15	0	11	25	17	23	19	20	12	22	20	9	25	14	7	14	13	15	8	17	18	19	14	18	0	24	11	13	5	0	0	8	0	22	25	13	0	13	20
13	14	0	29	0	0	17	23	0	13	0	15	0	11	19	17	26	19	20	12	22	20	9	30	14	5	14	13	15	8	19	20	19	14	18	0	35	11	17	5	0	0	8	0	22	24	13	0	13	25
0	0	0	0	28	0	17	23	0	0	0	0	12	0	25	0	0	0	0	0	0	20	9	0	14	7	14	13	0	0	17	0	0	14	18	15	24	0	0	0	0	0	18	0	0	0	0	0	0	28
13	14	26	29	28	10	17	23	23	11	18	15	12	7	19	17	26	19	20	12	22	20	13	25	14	7	13	13	15	8	17	18	19	14	21	15	32	11	17	5	7	21	8	21	22	24	13	17	27	28
13	14	0	29	0	0	17	23	0	11	0	15	0	11	19	0	21	19	20	12	22	24	12	25	14	23	14	13	15	8	19	19	19	14	18	0	35	11	17	5	0	0	8	0	22	24	13	0	27	28
13	14	0	29	0	0	17	23	0	11	0	15	0	11	19	17	26	19	20	12	22	20	0	25	15	7	14	19	15	8	19	18	19	14	18	0	24	11	17	5	0	0	8	0	22	24	13	0	27	28
0	0	0	0	28	0	17	23	0	0	0	0	12	0	19	0	0	0	0	0	0	20	9	0	14	7	14	13	0	0	19	0	0	14	18	15	24	0	0	0	0	0	14	0	0	0	0	0	0	28
13	14	0	29	0	0	17	23	0	11	0	15	0	11	25	17	26	19	20	12	22	20	0	23	14	7	14	13	15	8	19	17	19	14	18	0	24	8	17	5	0	0	8	0	22	24	13	0	27	28
13	14	0	29	0	0	17	23	0	11	0	15	0	11	25	17	21	19	20	12	22	20	9	25	14	7	14	13	15	8	19	18	19	14	20	0	24	11	17	5	0	0	8	0	22	24	13	0	27	28
13	14	0	29	0	0	17	23	0	11	0	18	0	11	19	17	26	19	15	12	22	20	9	25	14	23	14	13	15	8	19	18	19	14	18	0	24	11	17	5	0	0	8	0	22	24	13	0	27	21
13	14	0	29	0	0	17	23	0	11	0	15	0	11	19	17	26	19	15	12	22	20	9	25	14	7	14	13	15	8	19	18	19	14	18	0	24	11	17	5	0	0	8	0	24	24	11	0	27	28
13	14	29	25	28	10	17	23	25	13	17	15	12	11	19	17	23	19	20	12	22	27	9	25	15	7	14	13	15	8	19	18	19	14	18	12	31	11	17	5	7	0	18	21	22	24	13	17	10	28
13	14	0	29	0	0	17	23	0	11	0	15	0	11	25	17	21	19	20	12	22	20	9	25	15	7	14	13	15	8	19	18	19	14	18	0	24	8	17	5	0	0	8	0	22	24	13	0	27	27
13	12	0	29	0	0	17	23	0	13	0	15	0	11	18	17	26	19	20	12	22	20	9	25	14	7	14	13	14	8	19	18	19	14	18	0	24	11	17	5	0	0	8	0	22	24	13	0	10	28
13	11	0	34	0	0	16	27	0	11	0	15	0	5	26	19	21	19	15	12	22	14	12	25	15	7	13	13	14	8	14	19	19	24	18	0	25	11	17	5	0	0	18	0	24	24	14	0	19	22
0	0	0	0	28	0	17	23	0	0	0	0	12	0	19	0	0	0	0	0	0	20	9	0	14	7	14	13	0	0	19	0	0	14	18	15	24	0	0	0	0	0	15	0	0	0	0	0	0	25
0	0	0	0	28	0	17	23	0	0	0	0	12	0	17	0	0	0	0	0	0	20	9	0	12	23	14	13	0	0	19	0	0	14	18	15	31	0	0	0	0	0	8	0	0	0	0	0	0	28
11	11	0	37	0	0	17	16	0	11	0	15	0	11	26	19	29	19	18	12	0	13	12	25	15	7	13	13	14	8	14	17	17	24	18	0	31	11	13	5	0	0	4	0	22	24	14	0	27	22
13	14	0	23	0	0	17	23	0	11	0	15	0	11	19	17	26	19	20	12	22	20	9	25	14	7	14	13	15	8	14	19	19	14	18	0	24	11	17	5	0	0	14	0	22	24	13	0	27	28
13	14	0	29	0	0	17	23	0	11	0	15	0	7	17	17	26	19	20	12	22	20	9	25	14	7	14	13	15	8	14	18	19	14	18	0	24	11	17	5	0	0	18	0	22	24	13	0	27	25
13	14	0	29	0	0	17	23	0	11	0	15	0	7	25	17	26	19	20	12	22	20	9	25	15	23	14	13	15	8	19	18	19	14	18	0	24	11	17	5	0	0	14	0	22	24	11	0	27	28
13	11	0	34	28	0	17	23	0	11	0	15	12	11	17	20	23	19	15	12	22	14	9	23	15	23	14	13	15	8	17	23	19	22	18	13	32	11	17	5	0	0	18	0	23	26	13	0	23	28
13	14	28	29	28	10	17	23	23	11	17	15	12	11	19	17	21	19	20	12	22	20	9	25	15	7	14	13	15	7	19	18	19	14	18	15	24	11	17	5	8	19	8	21	22	24	13	17	10	28
13	14	0	23	0	0	17	23	0	11	0	15	0	11	25	17	21	19	20	12	22	20	9	25	14	7	14	13	15	8	19	18	19	14	18	0	24	11	17	5	0	0	18	0	22	24	13	0	27	25
13	11	0	34	0	0	16	27	0	11	0	15	0	11	26	19	26	19	15	12	22	14	12	25	15	7	13	13	14	8	14	20	19	24	18	0	25	11	17	5	0	0	8	0	24	24	14	0	19	22
13	14	0	25	0	0	17	23	0	11	0	15	0	11	17	17	26	19	20	12	22	20	9	30	14	7	14	13	15	8	19	17	19	14	18	0	24	11	15	5	0	0	14	0	22	25	13	0	10	27
14	11	0	35	0	0	17	14	0	11	0	15	0	7	25	19	23	19	15	12	22	14	12	25	15	7	13	13	19	8	19	19	19	24	27	0	31	11	17	5	0	0	14	0	23	25	13	0	19	22
13	14	0	29	0	0	17	23	0	11	0	15	0	11	19	19	26	19	20	12	22	20	9	25	15	23	14	13	15	8	19	19	19	14	18	0	24	11	17	5	0	0	18	0	22	24	13	0	13	28
0	0	0	0	31	0	17	23	0	0	0	0	14	0	26	0	0	0	0	0	0	14	9	0	15	5	13	13	0	0	19	0	0	24	18	15	35	0	0	0	0	0	7	0	0	0	0	0	0	22
13	14	0	29	0	0	17	23	0	13	0	15	0	11	19	17	26	19	20	12	22	20	9	25	14	23	14	13	15	8	19	18	19	14	18	0	31	11	17	5	0	0	8	0	22	24	13	0	10	28
17	11	0	27	0	0	17	16	0	11	0	15	0	11	19	16	21	19	15	12	22	14	12	23	14	5	13	13	16	10	19	22	15	24	27	0	24	11	17	5	0	0	14	0	24	24	14	0	10	22
13	14	0	37	0	0	17	23	0	11	0	15	0	11	17	17	23	19	20	12	22	24	9	25	14	7	14	13	15	8	17	19	19	14	18	0	35	11	17	5	0	0	14	0	22	24	13	0	27	28
0	0	0	0	30	0	17	23	0	0	0	0	12	0	17	0	0	0	0	0	0	20	9	0	14	22	14	13	0	0	19	0	0	14	18	15	24	0	0	0	0	0	8	0	0	0	0	0	0	28
13	14	28	29	28	10	17	23	25	11	17	15	12	11	19	19	23	19	20	12	22	20	12	25	14	7	14	13	15	8	19	18	19	14	18	15	24	11	17	5	7	22	18	21	22	24	13	17	27	28
13	14	0	29	0	0	17	23	0	11	0	15	0	11	17	19	26	19	20	12	22	20	9	25	14	7	14	13	15	8	19	18	19	14	18	0	24	11	13	5	0	0	8	0	22	24	13	0	27	22
13	14	0	29	0	0	17	23	0	11	0	15	0	16	19	17	21	19	20	12	22	20	9	25	14	5	14	13	15	8	14	19	19	14	18	0	24	8	17	5	0	0	8	0	22	24	13	0	27	28
13	14	0	23	0	0	17	23	0	11	0	15	0	7	17	17	23	19	20	12	22	20	9	25	15	5	14	13	15	8	19	18	19	14	18	0	25	11	17	5	0	0	8	0	22	24	13	0	27	28
0	0	0	0	28	0	17	23	0	0	0	0	14	0	25	0	0	0	0	0	0	20	9	0	15	7	13	13	0	0	17	0	0	15	18	15	31	0	0	0	0	0	8	0	0	0	0	0	0	25
13	11	0	23	0	0	17	23	0	11	0	15	0	5	23	20	31	19	18	12	22	14	9	23	15	23	14	13	15	8	19	17	19	22	18	0	35	11	17	5	0	0	4	0	23	26	13	0	19	28
13	0	0	37	0	0	17	16	0	11	0	15	0	11	17	19	29	19	18	12	0	13	12	25	15	7	13	13	14	8	19	16	17	24	18	0	24	11	13	5	0	0	18	0	22	24	14	0	10	22
14	11	0	33	0	0	17	14	0	11	0	15	0	7	18	19	23	19	15	12	22	14	12	25	15	7	13	13	16	8	19	19	19	24	18	0	31	11	17	5	0	0	7	0	23	25	13	0	10	22
13	14	0	23	0	0	17	27	0	11	0	18	0	11	19	17	26	19	20	12	22	20	9	25	14	7	14	13	15	8	19	18	19	14	18	0	24	11	17	5	0	0	8	0	22	24	13	0	10	28
14	11	0	33	0	0	17	16	0	15	0	15	0	7	17	19	31	19	20	12	22	14	9	23	14	7	13	13	15	8	19	22	15	22	18	0	25	12	13	5	0	0	8	0	22	25	16	0	7	22
0	0	0	0	0	0	17	23	0	0	0	0	12	11	19	0	0	0	0	0	0	24	9	0	14	15	0	19	0	0	19	0	0	14	18	12	24	11	0	0	0	0	8	0	0	0	0	0	0	28
13	14	0	23	0	0	17	23	0	11	0	15	0	11	19	17	26	19	20	12	22	20	9	25	14	7	14	13	16	8	19	19	19	15	18	0	24	11	17	5	0	0	14	0	22	24	13	0	27	25
0	0	0	0	28	0	17	23	0	0	0	0	14	0	26	0	0	0	0	0	0	14	9	0	15	7	13	13	0	0	17	0	0	24	18	15	24	0	0	0	0	0	8	0	0	0	0	0	0	22
13	11	0	37	0	0	17	23	0	11	0	15	0	5	26	17	21	19	18	12	22	14	9	23	14	7	14	13	15	8	19	23	19	22	18	0	35	11	13	5	0	0	4	0	23	26	13	0	8	22
13	14	0	29	0	0	17	23	0	11	0	15	0	11	19	17	26	19	20	12	22	20	9	25	14	7	9	13	15	8	19	19	19	14	18	0	24	11	17	5	0	0	8	0	23	24	14	0	27	28
13	11	0	28	0	0	17	23	0	11	0	15	0	6	17	20	21	19	18	12	22	14	9	24	15	23	14	13	15	8	19	23	19	22	18	0	35	8	17	5	0	0	4	0	23	26	13	0	10	28
13	14	0	29	0	0	17	22	0	13	0	15	0	11	25	17	21	19	20	12	22	20	9	25	14	5	14	13	15	8	17	19	19	14	18	0	24	11	17	5	0	0	14	0	22	24	13	0	10	27
13	15	0	29	0	0	17	18	0	11	0	18	0	5	21	17	28	19	15	12	22	14	12	23	17	5	13	13	15	8	19	20	17	8	18	0	31	11	17	5	0	0	18	0	24	22	13	0	27	25
11	11	0	23	0	0	17	23	0	15	0	15	0	16	17	19	21	19	15	12	0	14	9	29	15	5	13	13	16	8	14	18	15	24	18	0	24	12	13	5	0	0	18	0	24	24	13	0	23	22
13	14	0	29	0	0	17	23	0	11	0	15	0	7	19	17	26	19	20	12	22	20	9	25	14	23	14	13	15	8	17	19	19	14	18	0	35	11	17	5	0	0	8	0	22	24	13	0	27	28
0	0	0	0	31	0	17	23	0	0	0	0	12	0	25	0	0	0	0	0	0	20	9	0	14	5	14	13	0	0	19	0	0	14	18	15	24	0	0	0	0	0	8	0	0	0	0	0	0	28
13	14	0	29	0	0	17	23	0	13	0	15	0	16	17	20	26	19	20	12	22	20	9	25	14	5	14	13	15	8	19	19	19	14	18	0	35	11	17	5	0	0	8	0	22	24	13	0	27	28
13	14	0	29	0	0	17	23	0	11	0	18	0	11	25	17	26	19	20	12	22	20	9	25	14	23	14	13	16	8	19	17	19	14	18	0	24	11	17	5	0	0	8	0	22	24	13	0	10	28
13	11	0	23	0	0	17	23	0	11	0	15	0	5	26	20	21	19	15	12	22	14	9	23	15	23	14	13	15	8	14	23	19	22	18	0	24	11	17	5	0	0	4	0	23	26	13	0	19	27
13	11	0	37	0	0	17	23	0	11	0	15	0	5	25	20	31	19	18	12	17	14	9	23	15	23	14	13	15	8	19	23	19	22	18	0	35	11	17	5	0	0	4	0	23	26	11	0	27	28
13	14	0	28	0	0	17	23	0	11	0	18	0	11	17	17	26	19	20	12	22	20	9	25	14	7	14	13	14	8	19	18	19	14	18	0	35	11	17	5	0	0	8	0	22	24	13	0	27	28
13	14	0	29	0	0	17	23	0	14	0	15	0	11	25	17	26	19	20	12	22	20	9	30	14	7	14	19	14	8	19	20	19	14	18	0	24	11	17	5	0	0	8	0	22	24	13	0	27	22
0	0	0	0	0	0	17	23	0	0	0	0	0	0	19	0	0	0	0	0	0	20	9	0	14	13	14	13	0	0	14	0	0	14	29	0	32	8	0	0	0	0	8	0	0	0	0	0	10	21
13	14	0	29	0	0	17	23	0	13	0	15	0	16	19	17	21	19	20	12	22	20	9	25	14	7	14	19	15	8	19	20	19	14	18	0	25	11	17	5	0	0	8	0	22	24	13	0	27	28
14	11	0	29	30	0	17	23	0	15	0	15	14	7	26	19	21	19	15	12	0	14	9	29	15	5	13	13	14	8	19	20	15	24	18	15	24	12	13	5	0	0	8	0	24	24	13	0	19	22
13	14	0	29	0	0	17	23	0	11	0	15	0	7	19	17	26	19	20	12	22	20	9	25	14	23	14	13	15	8	17	19	19	14	18	0	35	11	17	5	0	0	8	0	22	24	13	0	27	28
13	11	0	23	0	0	17	23	0	11	0	15	0	6	17	20	21	19	19	12	22	14	9	23	14	7	14	13	14	8	19	23	19	14	18	0	35	11	17	5	0	0	4	0	18	26	13	0	23	28
11	11	0	23	0	0	17	23	0	15	0	15	0	11	19	17	23	19	16	12	22	14	12	31	15	5	13	13	15	8	19	17	15	22	18	0	38	12	13	5	0	0	8	0	22	25	13	0	19	25
13	14	0	25	0	0	17	23	0	13	0	15	0	11	19	17	27	19	20	12	22	20	13	25	15	7	14	13	15	8	19	19	19	22	18	0	35	11	17	5	0	0	14	0	22	24	13	0	27	28
13	11	0	25	0	0	17	23	0	11	0	15	0	6	26	19	23	19	17	12	22	24	9	23	14	7	13	19	15	8	17	16	15	24	30	0	31	11	17	5	0	0	4	0	23	24	13	0	19	20
17	14	0	29	0	0	17	23	0	11	0	15	0	11	25	17	26	19	15	12	22	20	9	30	14	5	14	13	15	8	19	19	19	14	18	0	24	11	17	5	0	0	8	0	22	24	11	0	14	28
13	14	0	29	0	0	17	16	0	11	0	15	0	11	19	17	26	19	20	12	22	20	9	25	14	7	14	13	15	8	19	18	19	14	18	0	25	11	17	5	0	0	14	0	22	24	13	0	19	28
13	14	0	28	0	0	17	23	0	11	0	15	0	5	19	17	27	19	20	12	22	27	9	25	14	7	14	13	15	8	19	19	19	14	18	0	24	11	17	5	0	0	8	0	22	25	11	0	27	28
13	11	0	37	0	0	16	27	0	11	0	15	0	4	26	19	21	19	15	12	22	14	12	25	15	7	13	13	14	8	14	18	19	24	18	0	25	11	17	5	0	0	18	0	24	24	14	0	23	22
0	0	0	0	28	0	17	23	0	0	0	0	12	0	19	0	0	0	0	0	0	27	9	0	14	22	14	13	0	0	19	0	0	14	18	15	35	0	0	0	0	0	8	0	0	0	0	0	0	28
0	0	0	0	28	0	17	23	0	0	0	0	12	0	19	0	0	0	0	0	0	20	9	0	14	7	14	13	0	0	19	0	0	14	18	15	24	0	0	0	0	0	8	0	0	0	0	0	0	28
13	14	0	29	0	0	17	23	0	11	0	15	0	11	17	17	21	19	20	12	22	20	9	25	14	7	14	13	15	8	19	19	19	14	18	0	24	11	17	5	0	0	18	0	22	24	13	0	19	28
13	11	0	37	0	0	16	27	0	11	0	15	0	5	26	19	21	19	15	12	22	14	12	25	15	7	13	13	14	8	14	16	19	24	18	0	25	11	17	5	0	0	18	0	24	24	14	0	19	21
13	14	0	29	0	0	0	23	0	13	0	15	0	7	0	17	26	19	20	12	0	20	0	25	15	0	14	0	15	8	19	18	19	0	0	0	31	11	17	5	0	0	8	0	22	24	13	0	0	0
13	14	0	29	0	0	17	23	0	11	0	15	0	7	19	17	26	19	20	12	22	27	9	23	14	7	14	13	15	8	19	19	19	14	18	0	31	11	17	5	0	0	8	0	22	24	13	0	27	28
13	14	0	23	0	0	17	16	0	13	0	15	0	11	19	17	26	19	20	12	22	24	9	25	15	7	14	13	15	8	19	17	19	14	18	0	24	11	17	5	0	0	8	0	22	24	11	0	10	28
13	14	0	23	0	0	17	23	0	11	0	15	0	11	19	17	21	19	20	12	22	20	9	25	14	7	14	13	15	8	19	18	19	14	18	0	35	11	17	5	0	0	14	0	22	24	13	0	27	28
0	0	0	0	28	0	17	23	0	0	0	0	12	0	17	0	0	0	0	0	0	20	12	0	14	22	14	13	0	0	14	0	0	14	18	15	24	0	0	0	0	0	18	0	0	0	0	0	0	28
13	15	0	29	0	0	17	18	0	11	0	18	0	11	23	17	28	19	15	12	22	14	12	23	17	7	13	13	15	8	19	20	17	8	18	0	31	11	17	5	0	0	8	0	24	22	13	0	10	22
13	11	0	34	0	0	16	27	0	11	0	15	0	5	26	19	21	19	15	12	22	14	12	25	15	7	13	13	14	8	14	19	19	24	18	0	25	11	17	5	0	0	18	0	24	24	14	0	10	22
17	14	0	25	0	0	17	23	0	11	0	15	0	11	17	19	26	19	20	12	22	24	9	25	14	7	14	13	15	8	19	17	19	14	18	0	24	11	17	5	0	0	8	0	22	24	13	0	13	28
13	14	0	29	0	0	17	23	0	13	0	15	0	12	26	17	26	19	20	12	22	20	9	25	14	7	14	13	15	8	19	19	19	14	18	0	31	11	17	5	0	0	18	0	22	24	13	0	27	28
0	0	0	0	28	0	17	23	0	0	0	0	12	0	19	0	0	0	0	0	0	20	9	0	15	22	14	13	0	0	19	0	0	14	20	15	24	0	0	0	0	0	18	0	0	0	0	0	0	28
13	14	0	29	0	0	17	23	0	11	0	15	0	5	25	17	26	19	15	12	22	20	13	25	14	23	14	13	15	8	19	19	19	14	18	0	24	11	17	5	0	0	14	0	22	24	13	0	10	28
0	14	0	29	0	0	17	23	0	11	0	15	0	11	17	19	26	19	15	12	22	20	9	25	14	7	14	13	15	8	17	18	17	14	18	0	24	11	17	5	0	0	14	0	22	24	13	0	10	28
17	15	0	29	0	0	17	14	0	11	0	18	0	6	17	19	32	19	18	12	22	14	9	25	15	4	14	13	15	8	19	19	19	8	18	0	24	11	17	5	0	0	8	0	24	22	11	0	27	25
13	11	21	37	29	10	16	27	21	11	21	15	16	5	17	19	26	19	15	12	22	14	12	25	15	7	13	13	14	8	14	18	19	24	18	15	31	11	17	5	2	18	18	18	24	24	13	17	14	22
0	0	0	0	29	0	16	27	0	0	0	0	14	0	23	0	0	0	0	0	0	14	12	0	15	16	13	13	0	0	14	0	0	24	18	15	25	0	0	0	0	0	14	0	0	0	0	0	0	22
13	14	0	29	0	0	17	23	0	13	0	15	0	5	24	17	26	19	15	12	22	20	9	25	12	5	14	13	15	8	19	18	19	14	18	0	24	12	17	5	0	0	8	0	22	24	13	0	10	28
13	14	0	29	0	0	17	23	0	11	0	15	0	5	17	17	26	19	20	12	22	20	9	25	14	7	14	13	14	8	19	18	19	14	18	0	24	11	17	5	0	0	14	0	22	24	13	0	13	25
13	12	0	23	0	0	17	23	0	11	0	15	0	11	19	17	32	19	20	12	22	20	12	25	14	7	14	13	12	8	19	18	19	14	18	0	24	11	17	5	0	0	8	0	22	24	13	0	10	28
13	14	0	29	0	0	17	23	0	11	0	15	0	7	24	17	26	19	20	12	22	20	9	25	14	5	14	13	15	8	19	18	19	14	18	0	31	11	17	5	0	0	8	0	22	25	11	0	10	28
13	14	0	29	0	0	17	23	0	13	0	15	0	11	19	17	21	19	20	12	22	20	9	25	14	23	14	13	14	8	19	18	19	14	18	0	31	11	17	5	0	0	8	0	22	24	13	0	27	28
13	14	0	29	0	0	17	23	0	14	0	15	0	11	25	17	26	19	20	12	22	20	9	25	14	7	14	13	15	8	19	18	19	14	18	0	31	11	17	5	0	0	18	0	22	24	13	0	10	28
13	14	0	29	0	0	17	23	0	13	0	15	0	11	19	17	21	19	20	12	22	20	9	25	15	7	14	13	15	8	19	18	19	14	18	0	31	11	17	5	0	0	18	0	22	24	13	0	27	25
13	11	0	23	0	0	17	23	0	11	0	15	0	5	26	20	21	19	18	12	22	14	9	23	14	23	14	13	15	8	17	23	19	22	18	0	24	11	17	5	0	0	4	0	23	26	13	0	19	28
13	11	29	34	28	10	17	23	24	11	21	15	12	5	17	20	21	19	18	12	22	14	9	25	15	5	14	13	15	8	19	23	19	22	18	13	35	11	17	5	8	18	4	18	23	26	14	17	10	28
13	15	0	29	0	0	10	14	0	11	0	18	0	6	23	19	28	19	15	12	22	14	9	23	14	7	13	3	15	8	13	16	19	24	18	0	31	11	17	5	0	0	14	0	24	24	13	0	8	21
13	15	0	25	0	0	17	14	0	11	0	18	0	6	17	17	28	16	20	12	22	14	9	23	15	5	10	13	15	8	19	17	19	8	18	0	31	11	13	5	0	0	8	0	24	22	11	0	27	22
13	14	0	29	0	0	17	23	0	11	0	15	0	11	19	17	26	19	20	12	22	20	9	25	15	23	14	13	15	8	19	20	19	14	18	0	24	11	17	5	0	0	8	0	22	24	13	0	13	28
13	14	0	23	0	0	17	23	0	13	0	15	0	7	25	17	26	19	20	12	22	20	9	25	17	7	14	13	15	8	19	18	19	14	18	0	31	11	17	5	0	0	8	0	22	24	11	0	19	28
13	11	21	37	31	13	16	27	20	11	21	15	16	5	26	19	26	13	15	12	22	14	12	25	15	7	13	3	14	8	14	19	19	24	18	15	31	11	17	5	9	20	18	18	24	24	13	17	19	22
13	11	0	37	0	0	16	27	0	11	0	15	0	5	23	19	21	19	15	12	22	14	12	23	14	23	13	13	14	8	14	19	19	24	18	0	25	11	17	5	0	0	18	0	24	24	14	0	19	22
13	11	0	23	0	0	18	23	0	11	0	15	0	5	17	17	21	19	15	12	22	20	9	24	14	7	14	13	15	8	17	23	19	22	18	0	35	11	17	5	0	0	4	0	23	26	13	0	10	28
13	14	0	29	0	0	17	23	0	11	0	15	0	11	17	19	26	19	20	12	22	20	9	25	15	23	14	13	15	8	19	18	19	14	18	0	24	11	17	5	0	0	18	0	22	24	13	0	10	28
13	11	0	37	0	0	16	27	0	11	0	15	0	5	26	19	21	19	15	12	22	14	12	25	15	7	13	13	14	8	14	18	19	24	18	0	25	11	17	5	0	0	8	0	24	24	10	0	19	22
0	0	0	0	0	0	17	23	0	0	0	0	12	0	19	0	0	0	0	0	0	20	9	0	14	7	14	13	0	0	19	0	0	14	18	15	24	0	0	0	0	0	14	0	0	0	0	0	0	28
13	11	0	37	0	0	17	16	0	11	0	15	0	7	17	19	29	19	18	12	0	13	12	25	15	7	13	13	14	8	19	20	17	24	18	0	24	11	13	5	0	0	8	0	22	24	14	0	10	22
13	11	28	34	29	10	17	13	25	11	20	18	12	16	25	19	23	19	15	12	22	14	12	23	14	5	13	13	15	8	19	18	19	8	26	13	31	11	17	5	8	21	18	18	22	24	14	17	10	25
0	0	0	0	0	0	17	16	0	0	0	0	14	6	17	0	0	0	0	0	0	14	9	0	15	5	13	13	0	0	14	0	0	0	20	13	25	11	0	0	0	0	0	0	0	0	0	0	0	20
13	11	0	23	0	0	17	14	0	11	0	16	0	7	17	19	23	19	15	12	22	14	12	23	15	5	13	13	15	8	14	16	19	8	30	0	24	11	13	5	0	0	18	0	22	24	13	0	27	20
13	14	0	23	0	0	17	23	0	11	0	15	0	11	17	17	26	19	20	12	22	20	9	25	14	7	14	13	15	8	19	18	19	14	18	0	24	11	17	5	0	0	18	0	22	24	13	0	27	27
13	14	0	25	0	0	17	23	0	13	0	15	0	11	25	17	26	19	20	12	22	20	9	23	14	7	14	13	15	8	19	18	19	14	18	0	31	11	16	5	0	0	8	0	22	25	13	0	27	28
0	0	0	0	30	0	17	23	0	0	0	0	12	0	19	0	0	0	0	0	0	20	9	0	15	7	14	13	0	0	19	0	0	14	18	15	31	0	0	0	0	0	18	0	0	0	0	0	0	28
13	14	0	29	0	0	17	23	0	13	0	15	0	11	19	17	26	19	20	12	0	20	9	25	12	7	14	13	15	8	19	18	19	14	18	0	31	11	17	5	0	0	8	0	22	25	13	0	27	28
13	11	0	37	0	0	16	27	0	11	0	15	0	5	26	19	26	19	15	12	22	14	12	30	15	7	13	13	14	8	14	20	19	24	18	0	25	11	17	5	0	0	18	0	24	24	14	0	10	22
17	11	0	34	0	0	16	27	0	11	0	15	0	5	26	19	26	19	15	12	22	14	12	23	15	7	13	13	14	8	14	19	19	24	18	0	25	11	17	5	0	0	18	0	24	24	14	0	10	25
13	11	0	37	0	0	16	27	0	11	0	15	0	11	26	19	26	19	15	12	22	14	12	30	15	7	13	19	14	8	14	23	19	24	18	0	25	11	17	5	0	0	18	0	24	24	14	0	19	22
13	14	0	23	0	0	17	23	0	13	0	15	0	11	17	17	21	19	20	12	22	20	9	25	15	7	14	13	15	8	19	18	19	14	18	0	24	11	17	5	0	0	8	0	22	24	13	0	10	28
14	11	0	33	0	0	17	16	0	11	0	18	0	5	26	19	21	19	15	12	22	13	12	25	15	23	13	19	14	8	17	17	17	24	18	0	31	11	13	5	0	0	8	0	22	24	14	0	19	22
0	0	0	0	28	0	17	23	0	0	0	0	12	0	25	0	0	0	0	0	0	20	9	0	14	22	14	13	0	0	19	0	0	14	18	13	31	0	0	0	0	0	14	0	0	0	0	0	0	28
17	11	0	19	0	0	11	16	0	11	0	15	0	5	19	16	21	19	18	12	22	14	12	23	14	5	13	13	16	10	19	22	15	24	27	0	24	11	17	5	0	0	8	0	24	24	14	0	10	22
14	11	0	28	0	0	18	16	0	11	0	18	0	5	17	19	29	19	15	12	22	14	12	23	14	23	13	19	14	8	14	19	19	24	18	0	35	11	13	5	0	0	8	0	18	24	14	0	19	21
13	14	25	29	28	10	17	16	25	11	17	15	12	11	19	17	26	19	20	12	22	20	9	23	15	15	14	13	15	8	19	17	19	14	18	15	24	11	17	5	7	21	8	21	22	23	13	17	27	28
13	14	0	29	0	0	17	23	0	11	0	15	0	11	17	17	26	19	20	12	22	20	9	25	14	7	14	13	15	8	19	18	19	14	18	0	24	11	17	5	0	0	8	0	22	24	13	0	10	28
0	0	0	0	28	0	17	23	0	0	0	0	12	0	19	0	0	0	0	0	0	20	9	0	15	23	14	13	0	0	19	0	0	14	18	15	31	0	0	0	0	0	8	0	0	0	0	0	0	28
13	11	0	37	0	0	16	27	0	11	0	15	0	5	26	19	21	19	15	12	22	14	12	25	15	7	13	13	14	8	14	19	19	24	18	0	25	11	17	5	0	0	18	0	24	24	14	0	23	22
15	14	0	29	0	0	17	23	0	11	0	15	0	7	26	17	26	19	20	12	22	20	9	25	14	7	14	13	15	8	14	17	19	14	18	0	24	11	17	5	0	0	8	0	22	24	13	0	27	28
13	14	28	29	28	10	17	23	25	11	17	15	12	16	19	20	26	19	20	12	22	20	9	25	12	7	14	13	15	8	14	19	19	14	30	15	24	11	17	5	7	21	8	21	22	24	11	17	13	25
13	14	0	29	0	0	17	23	0	13	0	15	0	11	25	17	26	19	20	12	22	20	9	25	15	5	14	13	15	8	20	19	19	14	18	0	24	11	17	5	0	0	8	0	23	25	13	0	10	28
13	14	0	23	0	0	17	23	0	13	0	15	0	11	19	17	26	19	20	12	22	20	9	25	14	7	14	13	15	8	19	23	19	14	18	0	31	11	17	5	0	0	8	0	22	24	11	0	27	28
0	0	0	0	28	0	17	23	0	0	0	0	12	0	19	0	0	0	0	0	0	24	9	0	15	7	14	13	0	0	19	0	0	14	30	12	31	0	0	0	0	0	18	0	0	0	0	0	0	28
13	14	0	29	0	0	17	23	0	11	0	15	0	11	19	17	21	19	20	12	0	20	9	25	14	7	14	13	15	8	19	19	19	14	18	0	24	11	17	5	0	0	14	0	22	24	14	0	27	28
13	14	0	29	0	0	17	23	0	11	0	15	0	11	19	17	26	19	20	12	22	20	9	25	15	7	14	13	15	8	19	18	19	14	18	0	24	11	17	5	0	0	8	0	22	24	13	0	27	28
13	14	0	29	0	0	17	23	0	11	0	15	0	5	25	17	26	19	20	12	22	20	9	25	14	7	14	13	15	8	19	17	19	14	18	0	24	11	17	5	0	0	8	0	22	24	13	0	27	28
0	0	0	0	29	0	17	16	0	0	0	0	14	0	26	0	0	0	0	0	0	13	12	0	15	22	13	13	0	0	19	0	0	24	17	15	31	0	0	0	0	0	18	0	0	0	0	0	0	29
13	14	0	29	0	0	17	23	0	11	0	15	0	18	25	17	26	19	20	12	22	20	9	25	15	7	14	13	15	8	17	20	19	14	18	0	35	11	17	5	0	0	14	0	22	24	11	0	27	28
13	14	0	29	0	0	17	23	0	11	0	15	0	11	24	17	21	19	20	12	22	20	9	25	15	7	14	13	15	8	19	18	17	14	18	0	24	11	17	5	0	0	8	0	22	24	13	0	27	28
17	14	0	29	0	0	17	23	0	13	0	15	0	11	19	17	26	19	20	12	22	20	9	23	15	7	14	13	15	8	19	18	19	14	18	0	24	8	17	5	0	0	14	0	22	24	13	0	27	28
13	14	28	23	28	10	17	23	25	11	17	15	12	7	19	17	26	19	20	12	22	20	9	25	14	7	14	13	14	8	19	18	19	14	30	15	24	11	17	5	7	21	8	21	22	24	13	16	27	28
13	14	0	29	0	0	10	23	0	11	0	15	0	5	19	17	21	19	20	12	0	20	9	25	14	7	14	13	15	8	19	19	19	14	18	0	24	11	17	5	0	0	14	0	22	24	14	0	19	28
17	11	0	23	0	0	17	23	0	11	0	15	0	5	26	17	21	19	18	12	22	14	9	23	15	7	14	13	15	8	19	17	19	22	18	0	24	11	13	5	0	0	4	0	23	26	13	0	27	22
13	14	0	37	0	0	17	23	0	11	0	15	0	11	19	17	23	19	20	12	22	24	9	25	15	7	14	13	15	8	19	19	19	14	18	0	32	11	17	5	0	0	8	0	22	24	13	0	27	28
0	0	0	0	0	0	17	23	0	0	0	0	12	11	19	0	0	0	0	0	0	0	9	0	14	23	14	13	0	0	19	0	0	15	18	15	24	11	0	0	0	0	18	0	0	0	0	0	0	28
13	14	0	23	0	0	17	23	0	11	0	15	0	11	25	17	26	19	15	12	22	20	9	25	14	7	14	13	15	8	14	19	19	14	18	0	24	11	17	5	0	0	8	0	22	24	13	0	27	28
13	14	0	29	0	0	17	23	0	13	0	15	0	11	25	17	26	19	20	12	22	20	9	25	14	7	14	13	15	8	19	18	19	14	18	0	31	11	17	5	0	0	18	0	22	24	13	0	19	28
13	14	0	29	0	0	17	23	0	13	0	15	0	11	19	17	23	19	20	12	22	20	9	25	14	7	14	13	15	8	19	19	19	14	18	0	31	11	17	5	0	0	8	0	22	24	13	0	27	28
0	0	0	0	28	0	17	23	0	0	0	0	12	0	19	0	0	0	0	0	22	20	14	0	14	7	14	13	0	0	19	0	0	14	18	12	24	0	0	0	0	0	8	0	0	0	0	0	27	28
13	14	0	29	0	0	17	23	0	11	0	15	0	11	19	17	26	16	20	12	22	20	9	23	14	7	9	13	15	8	19	18	19	14	18	0	35	11	17	5	0	0	8	0	22	24	13	0	10	28
13	14	0	29	0	0	17	23	0	11	0	15	0	11	17	17	26	19	20	12	22	20	9	25	15	5	14	13	15	8	19	18	19	14	18	0	24	11	17	5	0	0	8	0	24	24	13	0	27	28
13	11	0	37	0	0	16	27	0	11	0	15	0	6	17	19	26	19	18	12	22	14	12	25	15	7	13	13	14	8	14	20	19	24	18	0	31	11	17	5	0	0	18	0	24	24	13	0	14	22
13	11	0	37	0	0	16	27	0	11	0	15	0	5	26	19	26	19	15	12	22	14	12	25	15	5	13	13	16	8	14	19	19	24	18	0	25	11	17	5	0	0	18	0	24	22	13	0	19	22
13	14	0	29	0	0	17	23	0	11	0	15	0	7	19	17	26	16	20	12	22	20	9	25	14	5	14	13	15	8	17	17	19	14	18	0	24	11	17	5	0	0	8	0	22	24	13	0	10	28
17	11	0	28	0	0	17	16	0	11	0	15	0	7	18	19	21	19	15	12	22	14	12	25	14	7	13	19	15	10	19	18	19	24	18	0	24	11	17	5	0	0	18	0	22	24	11	0	14	22
13	14	0	37	0	0	17	23	0	11	0	15	0	11	17	17	23	19	20	12	22	24	9	25	14	7	14	13	15	8	19	19	19	14	18	0	35	11	17	5	0	0	8	0	22	24	13	0	27	28
13	14	0	29	0	0	17	23	0	13	0	15	0	11	25	17	26	19	20	12	22	20	9	25	14	7	14	13	15	8	19	17	19	14	18	0	31	11	17	5	0	0	8	0	22	24	13	0	27	28
13	14	0	29	0	0	17	23	0	13	0	15	0	11	18	17	26	19	15	12	22	20	9	25	12	7	14	13	15	8	19	17	19	14	18	0	24	11	17	5	0	0	8	0	22	25	13	0	27	28
13	14	0	29	0	0	17	23	0	11	0	15	0	5	25	17	26	19	15	12	22	20	9	25	14	7	14	13	15	8	17	18	17	14	18	0	24	11	17	5	0	0	8	0	22	24	13	0	13	28
13	14	0	25	0	0	17	23	0	13	0	15	0	7	19	17	21	19	18	12	22	20	9	25	14	0	14	13	15	8	17	19	19	0	0	0	31	11	17	5	0	0	8	0	22	24	13	0	0	0
13	14	0	18	0	0	17	23	0	13	0	15	0	7	19	17	26	19	20	12	22	20	9	25	14	7	14	13	15	8	19	17	19	14	18	0	31	11	17	5	0	0	8	0	22	24	13	0	19	28
13	14	0	23	0	0	17	16	0	11	0	15	0	11	19	17	26	19	20	12	22	20	9	30	15	23	14	13	15	8	19	17	19	14	18	0	31	11	17	5	0	0	8	0	22	24	13	0	19	28
13	14	28	29	28	10	17	23	23	11	21	15	12	11	17	17	26	19	20	12	22	20	9	25	15	5	14	13	15	8	17	17	19	14	18	0	24	11	17	5	7	21	14	21	22	24	13	17	10	28
14	11	0	33	0	0	17	16	0	11	0	18	0	5	23	19	23	19	15	12	22	13	12	23	15	7	13	13	14	8	20	18	17	24	18	0	31	11	13	5	0	0	18	0	22	24	14	0	19	22
13	14	0	29	0	0	17	23	0	11	0	15	0	7	18	17	26	19	15	12	22	24	9	23	15	7	14	13	14	8	17	18	19	14	18	0	24	11	17	5	0	0	8	0	22	24	13	0	19	28
14	14	0	37	0	0	17	23	0	11	0	15	0	5	17	17	23	19	20	12	22	24	9	25	14	7	14	13	15	8	19	18	19	14	18	0	24	11	17	5	0	0	18	0	22	24	13	0	27	25
11	11	0	29	0	0	17	23	0	15	0	15	0	16	26	19	21	19	15	12	0	14	12	29	15	5	13	13	14	8	19	14	15	24	18	0	24	12	13	5	0	0	8	0	24	24	13	0	19	22
13	14	0	29	0	0	17	23	0	11	0	15	0	11	19	17	26	19	20	12	22	20	9	23	15	7	9	13	15	8	19	18	19	14	18	0	24	11	17	5	0	0	8	0	22	24	11	0	27	28
13	11	0	23	0	0	17	14	0	11	0	16	0	11	18	19	23	13	18	12	22	14	12	23	15	5	13	19	14	8	14	19	19	8	18	0	35	11	13	5	0	0	8	0	23	24	14	0	27	20
13	14	0	28	0	0	17	13	0	11	0	18	0	16	17	19	23	19	15	12	22	14	12	23	14	7	13	13	15	8	17	18	19	24	26	0	25	11	17	5	0	0	18	0	22	24	14	0	10	25
17	11	0	35	0	0	17	16	0	11	0	15	0	11	19	19	21	19	18	12	22	14	12	23	15	7	13	13	16	10	19	23	15	24	27	0	24	11	17	5	0	0	14	0	24	24	13	0	27	22
13	14	0	29	0	0	17	23	0	11	0	15	0	11	17	19	26	19	20	12	22	20	9	25	14	7	14	13	15	8	19	23	19	14	18	0	24	11	13	5	0	0	8	0	22	24	11	0	27	28
13	14	0	23	0	0	17	23	0	11	0	15	0	11	25	17	21	19	20	12	22	20	9	25	15	23	14	13	15	8	19	18	19	14	18	0	31	8	17	5	0	0	8	0	22	24	13	0	27	27
13	14	0	29	0	0	17	23	0	11	0	15	0	7	19	17	26	19	20	12	22	20	9	25	14	7	14	3	15	8	19	18	19	14	18	0	35	11	17	5	0	0	14	0	22	24	13	0	27	28
13	14	0	37	0	0	17	23	0	11	0	18	0	11	19	17	26	19	20	12	22	20	9	25	15	7	14	13	15	8	19	18	19	14	18	0	35	8	17	5	0	0	18	0	22	24	13	0	27	28
13	14	0	28	0	0	17	23	0	11	0	15	0	11	17	17	21	19	20	12	22	20	13	25	14	7	14	13	15	10	19	17	19	14	20	0	35	11	17	5	0	0	8	0	22	24	13	0	10	28
13	14	0	23	0	0	17	23	0	13	0	15	0	11	17	17	21	19	20	12	22	20	9	25	14	23	14	13	15	7	19	19	19	22	18	0	24	11	17	5	0	0	8	0	22	24	13	0	10	28
14	14	0	29	0	0	17	16	0	15	0	15	0	16	23	19	26	19	18	12	0	14	9	29	15	15	13	13	14	8	17	19	19	24	18	0	24	12	13	5	0	0	18	0	24	24	13	0	23	25
13	14	0	23	0	0	17	23	0	11	0	15	0	11	17	19	21	19	20	12	22	20	9	23	15	5	14	13	14	8	19	16	19	14	18	0	24	11	17	5	0	0	18	0	23	24	13	0	27	28
13	14	0	29	0	0	17	23	0	11	0	15	0	11	17	17	26	19	20	12	22	20	9	25	14	7	14	13	15	8	17	18	19	14	18	0	24	11	17	5	0	0	14	0	22	24	13	0	13	28
0	0	0	0	28	0	17	23	0	0	0	0	12	0	19	0	0	0	0	0	0	20	9	0	15	22	14	13	0	0	19	0	0	15	18	15	35	0	0	0	0	0	8	0	0	0	0	0	0	28
13	11	0	37	0	0	16	27	0	11	0	15	0	5	23	19	21	19	18	12	22	14	12	25	15	7	13	13	14	8	14	19	19	24	18	0	25	11	17	5	0	0	8	0	24	24	14	0	19	22
13	11	0	37	0	0	17	16	0	11	0	15	0	11	25	19	29	19	18	12	0	13	12	25	15	7	13	13	14	8	19	14	17	24	18	0	24	11	13	5	0	0	18	0	22	24	14	0	19	22
13	14	0	29	0	0	17	23	0	13	0	15	0	11	19	17	26	19	20	12	0	20	9	25	14	23	14	13	15	8	19	19	19	14	18	0	24	11	17	5	0	0	18	0	22	24	13	0	13	28
13	11	23	24	31	10	17	23	25	15	17	15	12	6	18	17	23	19	15	10	0	14	12	23	15	7	13	13	14	8	17	17	17	24	20	15	31	11	17	5	8	18	18	18	22	25	13	17	13	20
13	14	0	29	0	0	17	23	0	13	0	15	0	5	25	20	26	19	20	12	22	20	9	25	14	5	14	13	15	8	19	18	19	14	18	0	24	11	17	5	0	0	8	0	22	25	13	0	10	25
13	14	0	29	0	0	17	23	0	11	0	15	0	5	19	17	26	19	20	12	22	20	9	23	14	7	14	13	14	8	17	19	19	14	18	0	24	11	17	5	0	0	5	0	22	24	13	0	13	28
13	11	0	37	0	0	16	27	0	11	0	15	0	11	23	19	26	19	15	12	22	14	12	30	15	7	13	13	14	8	14	20	19	22	18	0	31	11	17	5	0	0	8	0	24	24	13	0	19	22
14	11	0	33	0	0	17	16	0	13	0	18	0	5	26	19	21	19	18	12	22	13	12	24	15	7	13	13	14	8	19	20	17	24	18	0	31	11	13	5	0	0	18	0	22	24	14	0	23	21
13	14	0	23	0	0	11	23	0	11	0	15	0	11	25	17	26	19	15	12	22	20	9	25	14	7	14	13	15	8	19	20	19	14	18	0	24	11	17	5	0	0	8	0	22	24	13	0	13	28
0	0	0	0	29	0	17	23	0	0	0	0	12	0	19	0	0	0	0	0	0	20	9	0	14	22	14	19	0	0	19	0	0	14	30	15	31	0	0	0	0	0	8	0	0	0	0	0	0	28
0	0	0	0	28	0	17	23	0	0	0	0	12	0	18	0	0	0	0	0	0	24	9	0	14	7	14	13	0	0	19	0	0	14	18	12	24	0	0	0	0	0	8	0	0	0	0	0	27	28
13	11	0	18	0	0	17	23	0	11	0	15	0	6	17	19	23	19	17	12	22	24	9	23	14	7	13	19	15	8	17	20	15	24	30	0	24	11	17	5	0	0	4	0	23	24	13	0	10	23
13	14	0	29	0	0	17	23	0	11	0	15	0	11	19	17	26	19	20	12	22	20	9	25	14	7	14	13	15	8	19	20	19	14	18	0	24	11	17	5	0	0	8	0	22	24	13	0	13	28
14	14	0	25	0	0	17	23	0	11	0	15	0	7	25	17	27	19	20	12	22	20	12	25	14	7	14	13	15	8	19	20	19	14	18	0	31	11	17	5	0	0	8	0	22	24	13	0	27	25
0	0	0	0	32	0	17	27	0	0	0	0	14	0	17	0	0	0	0	0	0	13	12	0	15	27	13	13	0	0	19	0	0	24	18	15	24	0	0	0	0	0	18	0	0	0	0	0	0	22
13	11	0	28	0	0	17	23	0	11	0	15	0	11	26	20	21	19	15	12	22	14	9	24	15	7	14	13	15	8	17	23	19	22	18	0	35	8	13	5	0	0	4	0	23	26	13	0	19	28
17	11	0	34	0	0	16	27	0	11	0	15	0	6	26	19	26	19	15	12	22	14	12	23	15	23	13	13	14	8	14	16	19	24	18	0	31	11	17	5	0	0	18	0	24	24	14	0	19	22
13	14	0	29	0	0	17	23	0	13	0	15	0	11	19	17	26	19	20	12	22	20	9	25	14	23	14	13	15	8	19	18	19	14	18	0	31	11	17	5	0	0	8	0	22	24	13	0	27	28
13	14	25	29	28	10	17	23	25	11	17	15	12	16	17	17	0	19	20	12	22	20	9	25	15	17	14	13	15	8	19	19	19	14	18	15	24	11	17	5	7	21	8	21	22	22	13	17	19	28
14	11	0	23	0	0	17	23	0	15	0	15	0	16	26	19	26	19	15	12	0	14	9	30	15	5	13	13	14	8	19	20	15	24	18	0	24	12	13	5	0	0	14	0	24	24	13	0	19	22
13	15	0	29	0	0	17	14	0	11	0	18	0	11	23	19	28	19	15	12	22	14	9	24	14	5	13	13	15	8	19	18	19	8	18	0	31	12	13	5	0	0	18	0	24	22	13	0	8	25
11	11	0	34	0	0	17	23	0	15	0	15	0	7	17	17	31	16	20	12	22	14	12	23	14	5	13	13	15	8	17	18	15	22	18	0	38	11	13	5	0	0	18	0	22	25	13	0	14	21
13	15	0	29	0	0	17	14	0	11	0	18	0	6	26	19	28	19	15	12	0	14	9	23	15	7	13	13	15	8	17	18	19	8	18	0	25	12	17	5	0	0	8	0	24	24	14	0	27	25
13	11	0	23	0	0	17	23	0	11	0	15	0	11	25	20	23	16	15	12	22	14	9	23	15	15	14	13	15	8	19	23	19	22	18	0	35	11	17	5	0	0	18	0	23	26	13	0	19	28
13	14	0	33	0	0	17	16	0	11	0	18	0	18	24	19	23	19	15	10	22	14	12	25	15	7	13	13	15	8	17	20	19	24	20	0	31	11	17	5	0	0	18	0	22	24	14	0	19	25
13	11	0	28	0	0	17	23	0	11	0	15	0	11	17	17	21	19	15	12	22	14	12	23	14	7	14	13	15	8	17	23	19	22	18	0	35	11	13	5	0	0	4	0	23	26	13	0	19	22
13	14	0	29	0	0	17	23	0	13	0	15	0	11	19	17	21	19	20	12	22	20	9	25	15	7	14	13	15	8	19	18	19	14	18	0	31	11	17	5	0	0	18	0	22	24	13	0	27	25
13	14	0	29	0	0	17	23	0	13	0	15	0	11	19	17	26	19	20	12	22	20	9	25	14	7	14	13	15	8	19	18	19	14	18	0	31	11	17	5	0	0	8	0	22	24	13	0	27	25
13	15	0	23	0	0	17	14	0	11	0	15	0	6	21	19	28	19	15	12	0	14	9	24	15	5	13	13	15	8	17	19	19	8	18	0	25	11	17	5	0	0	8	0	24	24	14	0	10	25
13	14	0	29	0	0	17	23	0	13	0	15	0	11	25	17	26	19	20	12	22	20	9	25	15	5	14	13	15	8	14	18	19	14	18	0	35	11	17	5	0	0	8	0	22	24	13	0	27	28
13	11	0	24	0	0	17	23	0	11	0	15	0	6	19	19	23	19	17	12	22	24	13	24	14	5	13	19	15	8	13	20	15	24	30	0	24	11	15	5	0	0	4	0	23	24	13	0	10	20
13	14	0	23	0	0	17	23	0	13	0	15	0	11	25	17	26	19	20	12	22	20	9	25	14	7	14	13	15	8	19	18	19	14	18	0	24	11	17	5	0	0	8	0	22	24	13	0	13	28
14	11	0	33	0	0	17	23	0	11	0	18	0	5	17	19	23	19	15	12	22	13	12	25	15	7	13	13	14	8	17	23	17	24	18	0	31	11	13	5	0	0	18	0	22	24	10	0	19	22
13	14	0	0	0	0	17	23	0	11	0	15	0	0	19	17	0	19	20	0	0	24	9	0	14	7	14	13	15	8	19	0	0	14	18	0	24	12	0	5	0	0	18	0	22	24	11	0	27	28
13	14	0	29	0	0	17	23	0	11	0	15	0	11	26	19	26	19	20	12	22	20	9	25	15	7	14	13	15	8	14	19	19	14	18	0	24	11	17	5	0	0	8	0	22	24	13	0	27	28
13	14	0	23	0	0	17	23	0	11	0	15	0	11	18	17	23	19	20	12	22	20	9	25	14	7	14	13	15	8	19	18	19	14	18	0	24	11	17	5	0	0	8	0	22	24	13	0	10	28
13	14	0	29	0	0	17	23	0	11	0	15	0	11	25	17	26	19	20	12	22	20	9	25	15	7	14	13	15	8	19	17	19	14	18	0	35	11	17	5	0	0	18	0	22	24	13	0	19	28
13	14	0	29	0	0	17	23	0	13	0	15	0	11	19	17	26	19	20	12	22	20	9	25	14	7	14	13	15	8	19	19	19	14	18	0	31	11	17	5	0	0	8	0	22	24	13	0	10	25
13	11	0	37	0	0	17	16	0	11	0	15	0	7	17	19	29	19	18	12	0	13	12	25	15	23	13	13	14	8	19	20	17	24	18	0	24	11	13	5	0	0	8	0	22	24	14	0	10	22
13	11	0	23	0	0	17	16	0	11	0	15	0	5	26	17	21	19	15	12	22	14	9	23	14	7	14	13	15	7	19	23	19	22	18	0	32	11	13	5	0	0	4	0	23	26	13	0	10	22
13	14	0	29	0	0	17	23	0	13	0	15	0	11	25	20	21	19	15	12	22	20	9	23	15	7	14	13	15	8	19	18	19	14	18	0	31	11	17	5	0	0	8	0	22	25	13	0	27	28
13	14	0	23	0	0	17	23	0	11	0	15	0	11	18	17	26	16	20	12	22	20	9	25	15	7	14	19	16	8	19	20	19	14	18	0	24	11	17	5	0	0	8	0	22	24	13	0	27	25
13	11	24	0	0	10	17	23	0	15	17	15	0	0	26	19	0	19	15	0	0	14	9	0	15	4	13	13	14	8	19	0	0	24	18	0	24	12	0	5	8	18	8	18	24	24	13	0	17	22
14	11	0	37	0	0	17	14	0	11	0	15	0	7	18	19	23	19	15	12	22	14	12	25	15	7	13	13	16	8	17	19	17	24	27	0	31	11	17	5	0	0	8	0	23	26	13	0	27	22
13	14	0	29	0	0	17	23	0	11	0	15	0	11	19	17	26	19	20	12	22	20	13	25	15	7	14	13	15	8	19	17	19	14	18	0	24	11	17	5	0	0	8	0	22	24	11	0	27	28
14	11	0	28	0	0	18	16	0	11	0	18	0	5	17	19	23	19	18	12	22	14	12	23	14	7	13	19	14	8	14	18	19	24	18	0	35	11	13	5	0	0	18	0	22	24	14	0	10	21
13	14	21	23	28	10	17	23	23	11	17	15	12	7	19	19	26	19	20	12	22	20	9	23	14	7	14	13	15	8	19	18	19	14	18	15	24	11	17	5	7	18	4	21	22	24	13	17	27	25
13	14	0	29	0	0	17	23	0	11	0	15	0	11	19	19	26	19	20	12	22	20	9	25	14	23	14	13	15	8	19	18	19	14	18	0	24	11	17	5	0	0	18	0	22	24	13	0	27	28
13	14	0	29	0	0	17	23	0	13	0	15	0	11	17	17	26	19	20	12	22	20	9	25	14	7	14	13	15	8	19	17	19	14	18	0	24	11	17	5	0	0	8	0	22	24	13	0	13	22
13	14	0	23	0	0	17	23	0	11	0	15	0	11	25	17	21	19	20	12	22	20	9	25	14	23	14	13	15	8	19	19	19	14	18	0	35	11	17	5	0	0	14	0	22	24	13	0	27	22
13	14	0	29	0	0	17	23	0	13	0	15	0	5	17	17	21	19	20	12	22	20	9	25	14	5	14	13	15	8	19	19	19	14	18	0	31	11	17	5	0	0	18	0	22	25	13	0	10	28
13	14	0	29	0	0	17	23	0	11	0	15	0	11	25	17	21	19	20	12	22	20	14	25	15	7	14	13	15	8	19	18	19	14	18	0	24	8	17	5	0	0	8	0	22	24	13	0	13	25
17	14	0	23	0	0	10	23	0	11	0	15	0	5	19	17	26	19	20	12	22	20	13	25	14	5	14	13	15	8	19	19	19	14	18	0	24	11	17	5	0	0	8	0	22	24	13	0	13	25
13	14	0	29	0	0	17	23	0	11	0	15	0	11	18	17	26	19	20	12	22	20	9	25	15	7	14	13	15	8	19	19	19	14	30	0	31	11	17	5	0	0	8	0	22	24	13	0	27	28
0	0	0	0	30	0	17	23	0	0	0	0	17	0	19	0	0	0	0	0	0	20	9	0	14	0	9	13	0	0	19	0	0	14	18	13	24	0	0	0	0	0	8	0	0	0	0	0	0	28
13	14	0	29	0	0	17	23	0	11	0	15	0	11	25	17	30	19	20	12	22	20	9	25	15	7	14	13	15	8	19	17	19	14	18	0	24	11	17	5	0	0	8	0	22	25	13	0	27	28
14	11	0	29	0	0	17	23	0	15	0	15	0	18	26	19	26	19	15	12	0	14	9	29	15	4	13	13	14	8	19	19	15	24	18	0	35	12	13	5	0	0	8	0	24	24	13	0	19	22
13	14	0	29	0	0	17	23	0	13	0	15	0	7	25	20	21	19	20	12	22	20	9	23	15	5	14	13	15	8	17	18	19	14	18	0	24	11	17	5	0	0	8	0	22	25	13	0	13	28
0	0	0	0	28	0	17	23	0	0	0	0	12	0	17	0	0	0	0	0	0	20	9	0	14	7	14	13	0	0	17	0	0	14	18	15	35	0	0	0	0	0	8	0	0	0	0	0	0	28
13	14	0	29	0	0	17	23	0	11	0	15	0	11	25	17	26	19	20	12	22	20	9	25	15	7	14	13	15	8	19	18	19	14	18	0	24	8	17	5	0	0	8	0	22	24	13	0	27	28
0	0	0	29	0	0	0	23	0	0	0	0	12	11	0	0	0	0	0	0	0	24	9	0	15	7	14	13	0	0	19	0	0	14	18	13	24	8	0	0	0	0	8	0	0	0	0	0	27	27
13	11	0	37	0	0	16	27	0	11	0	15	0	5	23	19	21	19	15	12	22	13	12	25	15	7	13	13	14	8	14	19	19	24	18	0	25	11	17	5	0	0	8	0	24	24	14	0	10	22
13	14	0	29	0	0	17	23	0	11	0	15	0	7	25	17	26	19	20	12	22	20	9	25	14	5	14	13	15	8	17	18	19	14	18	0	24	11	17	5	0	0	8	0	22	24	13	0	13	28
0	0	0	0	28	0	17	23	0	0	0	0	12	0	19	0	0	0	0	0	0	24	9	0	14	7	14	13	0	0	19	0	0	14	18	12	35	0	0	0	0	0	8	0	0	0	0	0	0	28
0	0	0	0	31	0	16	14	0	0	0	0	14	0	23	0	0	0	0	0	0	14	12	0	15	22	13	13	0	0	14	0	0	24	18	12	25	0	0	0	0	0	18	0	0	0	0	0	0	22
13	14	0	29	0	0	17	23	0	11	0	15	0	5	19	17	26	13	20	12	22	20	9	25	14	23	14	13	15	8	19	18	19	22	18	0	24	11	17	5	0	0	14	0	22	24	13	0	27	28
13	14	0	29	0	0	17	16	0	11	0	18	0	11	25	17	26	19	15	12	22	20	9	25	14	7	14	13	15	8	19	17	19	15	18	0	24	11	17	5	0	0	8	0	22	24	13	0	19	28
13	14	0	29	0	0	17	23	0	11	0	15	0	11	18	17	21	19	20	12	22	20	9	25	15	5	14	13	15	7	17	19	19	14	18	0	24	11	17	5	0	0	8	0	22	24	13	0	10	28
13	11	0	23	0	0	17	14	0	11	0	16	0	11	18	19	23	13	18	12	22	14	12	23	15	5	13	19	14	8	14	19	19	8	18	0	35	11	13	5	0	0	8	0	23	24	14	0	27	20
13	14	0	28	0	0	17	23	0	11	0	15	0	11	25	17	27	19	20	12	0	20	9	25	15	7	14	13	15	8	19	19	19	14	18	0	24	11	17	5	0	0	18	0	22	24	13	0	13	25
13	14	0	29	0	0	17	23	0	11	0	15	0	11	19	17	26	16	20	12	22	20	9	25	14	7	14	13	15	8	17	18	19	14	18	0	24	11	17	5	0	0	18	0	22	24	13	0	19	28
13	14	0	29	0	0	17	23	0	15	0	15	0	6	24	17	21	19	20	12	0	14	12	23	15	5	13	13	15	8	14	20	19	24	27	0	31	11	13	5	0	0	18	0	22	25	11	0	27	22
13	14	0	37	0	0	17	23	0	11	0	15	0	11	19	17	23	19	15	12	22	24	9	25	14	7	14	13	15	8	19	19	19	14	18	0	35	11	17	5	0	0	8	0	22	24	13	0	27	28
0	0	0	0	28	0	17	23	0	0	0	0	12	0	25	0	0	0	0	0	0	20	9	0	14	19	14	13	0	0	19	0	0	14	18	15	31	0	0	0	0	0	8	0	0	0	0	0	0	28
14	11	0	27	0	0	17	16	0	11	0	18	0	5	26	19	23	19	18	12	22	13	12	25	15	7	13	13	14	8	17	17	17	24	18	0	31	11	13	5	0	0	8	0	22	24	14	0	14	22
13	14	0	28	0	0	17	23	0	13	0	15	0	11	26	17	21	19	20	12	22	20	9	25	14	7	14	13	15	8	19	18	19	15	18	0	31	11	17	5	0	0	8	18	22	24	13	0	19	28
13	11	0	25	0	0	17	16	0	15	0	15	0	5	19	17	21	19	15	12	16	14	9	24	15	5	13	13	15	8	14	18	19	24	20	0	25	12	17	5	0	0	8	0	22	24	13	0	27	20
13	11	0	23	0	0	17	23	0	15	0	15	0	6	24	17	21	19	15	12	0	14	12	24	15	5	13	13	14	8	19	19	19	24	18	0	31	11	17	5	0	0	18	0	22	24	11	0	14	20
13	14	0	29	28	0	17	0	25	11	0	15	0	11	18	18	21	19	20	12	0	20	9	23	15	0	0	13	0	8	17	18	17	14	0	0	31	11	0	5	9	0	18	0	0	0	13	0	13	0
13	14	0	28	0	0	17	23	0	11	0	15	0	7	19	19	23	19	20	12	22	20	9	25	14	7	14	13	15	8	19	18	19	14	18	0	24	11	17	5	0	0	8	0	22	24	13	0	27	28
13	15	0	23	0	0	17	14	0	11	0	18	0	6	19	19	30	19	15	12	22	14	9	23	15	5	13	7	15	8	17	19	19	8	18	0	31	11	17	5	0	0	18	0	24	24	14	0	13	22
0	14	0	0	0	0	17	23	0	0	0	0	0	0	19	0	0	19	20	0	0	20	9	0	14	7	14	13	0	8	17	0	0	14	26	0	24	11	0	5	0	0	7	0	22	24	13	0	27	28
17	11	0	28	0	0	17	16	0	11	0	15	0	11	25	19	21	19	15	12	22	14	12	25	15	7	13	13	15	10	19	16	19	24	27	0	24	11	17	5	0	0	4	0	22	24	11	0	10	22
13	11	21	28	28	10	17	23	25	11	21	15	12	5	26	20	21	19	18	12	22	14	9	24	14	23	14	13	15	8	19	17	19	22	18	13	24	11	17	5	8	18	4	18	23	26	13	17	19	28
13	11	0	23	0	0	17	23	0	11	0	15	0	5	17	17	21	19	18	12	22	14	12	23	14	7	14	13	15	8	17	23	19	22	18	0	24	11	13	5	0	0	4	0	23	26	13	0	10	22
13	14	0	29	0	0	17	23	0	11	0	15	0	11	17	19	26	19	20	12	22	20	9	25	14	7	14	13	15	8	17	18	16	14	18	0	24	11	17	5	0	0	8	0	22	24	13	0	13	28
14	11	0	33	0	0	17	16	0	11	0	18	0	11	26	19	21	19	15	12	22	13	12	25	15	7	13	13	14	8	17	23	17	24	18	0	31	11	13	5	0	0	18	0	22	24	14	0	23	22
13	14	0	23	0	0	17	23	0	13	0	15	0	11	25	17	26	19	20	12	22	20	9	25	12	7	14	13	15	8	19	18	19	14	18	0	31	11	17	5	0	0	8	0	22	24	13	0	10	28
13	14	25	29	28	10	17	23	25	13	17	15	12	11	17	17	23	19	20	12	22	20	9	30	14	7	14	13	15	8	19	18	19	14	27	15	31	11	17	5	7	18	18	21	22	24	13	17	10	28
13	11	0	37	0	0	16	27	0	11	0	15	0	11	26	19	26	19	15	12	22	14	12	25	15	23	13	13	14	8	14	19	19	24	18	0	25	11	17	5	0	0	18	0	24	24	14	0	17	22
13	14	0	29	0	0	17	23	0	13	0	15	0	16	25	17	26	19	20	12	22	24	9	25	14	7	14	13	15	8	17	19	19	14	18	0	31	11	17	5	0	0	8	0	22	24	13	0	10	28
13	14	21	37	28	10	17	23	25	11	17	15	14	11	17	17	23	19	20	12	22	24	9	25	14	7	14	13	15	8	19	20	19	14	18	15	32	11	17	5	7	18	18	21	22	24	13	17	27	28
0	0	0	0	28	0	18	23	0	0	0	0	12	0	17	0	0	0	0	0	0	20	9	0	15	7	14	13	0	0	19	0	0	14	18	13	24	0	0	0	0	0	8	0	0	0	0	0	0	28
14	14	0	29	0	0	17	23	0	11	0	15	0	11	25	19	26	19	18	12	22	24	9	25	14	7	14	13	15	8	19	18	19	14	18	0	24	11	17	5	0	0	8	0	22	24	13	0	19	28
11	14	0	29	0	0	17	23	0	11	0	18	0	11	17	0	26	19	20	12	22	20	9	24	14	7	14	13	15	8	17	18	19	14	18	0	24	11	13	5	0	0	8	0	22	24	11	0	10	28
13	14	0	29	0	0	17	23	0	11	0	15	0	11	19	17	21	19	20	12	22	20	9	25	14	7	14	13	15	8	19	18	19	14	20	0	24	11	17	5	0	0	8	0	22	24	13	0	27	28
0	0	0	0	28	0	17	23	0	0	0	0	12	0	25	0	0	0	0	0	0	20	9	0	14	7	14	13	0	0	19	0	0	14	18	15	31	0	0	0	0	0	18	0	0	0	0	0	0	28
13	14	0	29	0	0	17	23	0	14	0	15	0	11	19	17	26	19	20	12	22	20	9	25	14	7	14	13	15	8	19	18	19	14	18	0	31	11	17	5	0	0	8	0	22	24	13	0	10	27
13	14	0	23	0	0	17	23	0	11	0	15	0	11	25	17	26	19	20	12	22	14	9	25	15	7	14	13	15	8	19	18	19	14	18	0	24	11	17	5	0	0	8	0	22	24	13	0	13	28
13	14	0	23	0	0	17	23	0	11	0	15	0	11	25	17	26	19	20	12	22	20	9	25	14	23	14	13	14	8	19	19	19	14	18	0	24	11	17	5	0	0	8	0	22	24	13	0	23	28
13	14	0	37	0	0	17	23	0	11	0	15	0	11	19	17	23	19	20	12	22	24	9	25	14	7	14	13	15	8	19	19	19	14	18	0	35	11	17	5	0	0	8	0	22	24	13	0	27	28
13	14	0	29	0	0	17	23	0	11	0	15	0	11	17	17	21	19	15	12	22	20	14	25	15	7	14	13	15	8	19	18	19	14	18	0	24	8	17	5	0	0	8	0	22	24	13	0	13	27
13	11	0	33	0	0	16	27	0	11	0	15	0	5	17	19	23	19	15	12	22	14	14	25	15	7	13	13	19	8	14	19	19	24	18	0	31	11	17	5	0	0	18	0	24	24	14	0	14	22
13	11	0	23	0	0	17	23	0	11	0	15	0	5	26	21	21	19	18	12	22	14	9	24	14	23	14	13	15	8	19	17	19	22	18	0	35	8	17	5	0	0	4	0	23	26	13	0	23	25
13	14	0	25	0	0	17	23	0	11	0	15	0	6	25	17	23	19	18	12	22	14	12	25	15	5	13	13	14	8	14	18	19	24	20	0	25	11	17	5	0	0	18	0	22	25	14	0	27	20
13	14	0	29	0	0	17	23	0	11	0	15	0	11	17	17	26	19	20	12	22	20	9	25	14	7	14	13	15	8	19	18	19	14	18	0	24	11	17	5	0	0	8	0	22	24	13	0	27	28
13	14	0	37	0	0	10	23	0	11	0	15	0	11	19	17	23	19	20	12	22	24	9	25	15	7	14	13	15	8	19	19	19	14	18	0	35	11	17	5	0	0	8	0	22	22	13	0	10	25
17	14	0	23	0	0	17	23	0	11	0	15	0	11	19	19	26	19	20	12	22	20	9	25	15	7	14	19	15	8	19	18	19	14	18	0	24	11	17	5	0	0	8	0	22	25	13	0	27	28
13	11	25	23	30	10	17	22	25	14	21	15	12	6	26	20	21	19	18	12	22	14	9	31	15	23	14	13	15	8	14	23	19	22	18	13	24	11	17	5	8	18	4	18	23	26	13	17	19	28
13	14	0	29	0	0	17	23	0	13	0	15	0	16	17	17	21	19	20	12	0	20	9	25	15	7	14	13	15	8	19	18	19	14	20	0	31	11	17	5	0	0	8	0	22	24	13	0	27	28
13	14	0	23	0	0	17	23	0	16	0	15	0	11	25	17	26	19	20	12	22	20	9	25	14	7	14	13	15	8	19	18	19	14	18	0	24	11	17	5	0	0	8	0	22	24	16	0	27	28
13	14	0	29	0	0	17	23	0	13	0	15	0	11	25	17	26	19	20	12	22	24	9	30	15	5	14	13	15	8	19	18	19	14	18	0	24	11	17	5	0	0	8	0	22	24	11	0	10	28
13	14	0	25	0	0	17	23	0	11	0	15	0	11	19	19	26	19	20	12	22	20	9	25	15	7	14	13	15	8	19	18	19	14	18	0	24	11	17	5	0	0	18	0	22	24	13	0	10	28
17	14	0	28	0	0	17	23	0	11	0	15	0	11	19	17	23	19	20	12	22	20	9	25	14	7	14	13	15	8	19	19	19	14	18	0	24	11	17	5	0	0	8	0	22	24	13	0	27	28
0	0	0	0	31	0	16	27	0	0	0	0	14	0	26	0	0	0	0	0	0	14	12	0	15	7	13	13	0	0	14	0	0	24	18	15	25	0	0	0	0	0	18	0	0	0	0	0	0	25
13	14	0	29	0	0	17	23	0	13	0	15	0	11	19	17	26	19	20	12	22	20	9	25	14	23	14	13	15	8	19	19	19	14	18	0	31	11	16	5	0	0	14	0	22	24	13	0	10	28
0	0	0	0	0	0	17	23	0	0	0	0	0	7	25	0	0	0	0	0	0	20	9	0	14	23	14	13	0	0	19	0	0	14	18	0	24	11	0	0	0	0	18	0	0	0	0	0	0	28
13	11	0	34	0	0	16	27	0	11	0	15	0	5	17	19	21	19	18	12	22	14	12	25	15	7	13	13	14	8	14	16	19	24	18	0	25	11	17	5	0	0	8	0	24	24	14	0	23	22
13	11	0	23	0	0	17	23	0	11	0	15	0	5	17	17	21	19	15	12	22	14	12	23	14	7	14	13	15	8	13	23	19	22	18	0	35	11	13	5	0	0	4	0	23	26	13	0	19	22
13	14	0	29	0	0	17	0	0	11	0	15	0	11	19	17	26	19	0	12	22	0	9	25	0	7	0	13	14	8	0	17	19	14	30	0	0	11	17	5	0	0	0	0	23	24	13	0	27	28
13	14	0	29	0	0	17	23	0	13	0	18	0	11	25	17	26	19	20	12	22	20	9	25	13	23	14	13	15	8	19	19	19	14	18	0	31	11	17	5	0	0	18	0	22	24	13	0	27	28
13	14	0	25	0	0	17	23	0	11	0	15	0	11	19	17	21	19	20	12	22	24	9	25	14	7	14	13	15	8	17	19	19	14	18	0	24	11	17	5	0	0	8	0	22	24	13	0	27	21
0	0	0	0	24	0	17	16	0	0	0	0	14	0	17	0	0	0	0	0	0	29	9	0	12	16	13	13	0	0	14	0	0	24	20	13	0	0	0	0	0	0	18	0	0	0	0	0	0	20
13	11	0	37	0	0	17	23	0	11	0	15	0	5	25	20	23	19	18	12	22	14	9	23	15	15	14	13	15	8	17	17	19	22	18	0	35	11	17	5	0	0	18	0	23	26	13	0	10	28
13	15	0	23	0	0	17	14	0	11	0	18	0	11	23	19	28	19	15	12	22	14	12	24	15	5	13	13	15	8	19	19	19	8	18	0	31	12	13	5	0	0	18	0	24	22	13	0	8	28
13	11	0	29	0	0	17	23	0	15	0	15	0	16	26	19	26	19	15	12	0	14	9	29	15	7	13	13	14	8	19	20	15	24	18	0	24	12	13	5	0	0	8	0	24	24	13	0	23	22
13	11	0	37	0	0	16	27	0	11	0	18	0	5	17	19	21	19	18	12	22	14	12	25	15	7	13	13	14	8	14	19	19	24	18	0	25	11	17	5	0	0	18	0	24	24	14	0	10	22
13	14	21	28	0	0	17	23	25	11	17	15	12	0	18	19	23	19	20	12	0	24	9	0	14	7	14	13	16	8	19	19	17	14	26	15	35	11	17	5	7	20	8	0	0	0	13	17	27	28
13	14	0	37	0	0	17	23	0	11	0	15	0	11	19	17	23	19	20	12	22	24	9	25	14	7	14	13	15	8	19	19	19	14	18	0	35	11	17	5	0	0	8	0	22	24	13	0	10	28
14	11	0	37	0	0	17	23	0	15	0	15	0	7	25	19	23	19	20	12	0	24	9	30	17	7	13	7	15	8	17	20	15	0	18	0	31	12	13	5	0	0	4	0	24	24	11	0	14	25
13	14	0	29	0	0	17	23	0	11	0	15	0	11	25	17	26	19	20	12	22	20	9	25	14	23	14	13	14	8	19	19	19	14	18	0	24	11	17	5	0	0	8	0	22	24	13	0	13	28
13	14	0	37	0	0	17	23	0	13	0	15	0	11	19	17	26	19	20	12	22	20	9	23	14	7	14	13	15	8	19	19	19	22	18	0	24	11	17	5	0	0	18	0	22	24	13	0	10	28
13	14	0	37	0	0	17	23	0	11	0	15	0	11	19	17	23	19	20	12	22	24	9	25	14	7	14	13	15	8	19	19	19	14	18	0	35	11	17	5	0	0	8	0	22	24	13	0	27	28
14	11	0	23	0	0	18	16	0	11	0	18	0	6	19	19	23	19	15	12	22	14	12	23	14	7	13	19	14	8	14	18	19	24	18	0	35	11	18	5	0	0	8	0	22	24	14	0	10	21
13	14	0	29	0	0	17	23	0	11	0	15	0	11	25	19	21	19	15	12	22	20	9	25	15	7	14	13	15	8	19	18	19	14	18	0	24	8	17	5	0	0	8	0	22	24	13	0	10	27
13	14	0	29	0	0	17	23	0	11	0	15	0	11	19	17	26	19	20	12	22	20	9	25	14	7	14	13	15	8	19	18	19	14	18	0	24	11	17	5	0	0	8	0	22	24	13	0	19	28
13	11	0	34	0	0	17	18	0	11	0	18	0	16	19	19	21	16	15	12	22	14	12	23	15	7	13	13	15	8	14	20	19	24	26	0	31	11	17	5	0	0	18	0	22	24	14	0	27	25
13	14	0	29	0	0	17	23	0	13	0	15	0	5	25	17	26	19	20	12	22	24	9	25	14	7	14	13	15	8	19	18	19	14	18	0	31	11	17	5	0	0	18	0	22	24	13	0	27	28
0	0	0	0	28	0	17	23	0	0	0	0	12	0	19	0	0	0	0	0	0	20	9	0	14	22	14	13	0	0	19	0	0	14	18	15	25	0	0	0	0	0	8	0	0	0	0	0	0	28
13	14	0	29	0	0	17	23	0	11	0	15	0	16	19	17	21	19	20	12	0	20	9	25	14	7	14	13	15	8	19	19	19	14	18	0	24	11	17	5	0	0	14	0	22	24	14	0	10	28
13	14	0	29	0	0	17	23	0	11	0	15	0	11	25	17	23	19	20	12	22	20	9	25	15	7	14	13	15	8	19	18	19	22	18	0	24	8	17	5	0	0	8	0	22	24	13	0	10	27
14	11	0	33	0	0	17	14	0	11	0	15	0	7	18	19	23	19	15	12	22	14	12	25	15	7	13	13	16	8	17	18	19	24	27	0	25	11	17	5	0	0	8	0	23	25	13	0	27	22
14	11	0	34	0	0	17	23	0	15	0	15	0	9	17	17	31	19	20	12	22	14	12	24	15	5	13	19	15	8	19	23	19	22	18	0	38	12	13	5	0	0	8	0	22	25	13	0	19	21
0	0	0	0	28	0	17	23	0	0	0	0	12	0	17	0	0	0	0	0	0	20	9	0	14	11	14	13	0	0	19	0	0	22	18	15	24	0	0	0	0	0	18	0	0	0	0	0	0	28
13	14	0	34	0	0	17	23	0	11	0	15	0	11	19	17	23	19	20	12	22	24	9	25	14	7	14	13	15	8	19	20	19	14	18	0	35	11	17	5	0	0	14	0	22	24	13	0	27	28
13	14	0	29	0	0	17	23	0	11	0	15	0	11	25	17	26	19	20	12	22	20	9	25	14	7	14	13	15	8	19	20	19	14	18	0	24	11	17	5	0	0	14	0	22	24	13	0	27	27
13	11	0	37	0	0	16	27	0	11	0	15	0	5	17	19	26	19	15	12	22	14	12	25	15	7	13	13	14	8	14	19	19	24	18	0	31	11	17	5	0	0	18	0	24	24	13	0	14	22
13	15	0	29	0	0	17	14	0	11	0	18	0	11	23	17	28	19	15	12	22	14	12	23	17	7	13	13	15	8	19	18	17	8	18	0	31	11	17	5	0	0	8	0	24	22	11	0	10	25
14	14	0	23	0	0	17	23	0	11	0	15	0	6	19	16	26	19	20	12	22	20	9	25	15	7	14	13	15	8	19	18	19	14	18	0	31	11	17	5	0	0	8	0	24	24	11	0	19	28
13	14	0	29	0	0	17	23	0	13	0	15	0	5	18	17	26	19	20	12	22	20	9	25	14	7	14	13	15	8	19	17	19	14	18	0	24	11	17	5	0	0	8	0	22	24	13	0	27	28
0	0	0	0	30	0	17	23	0	0	0	0	12	0	19	0	0	0	0	0	0	20	9	0	15	22	14	13	0	0	19	0	0	14	18	13	24	0	0	0	0	0	8	0	0	0	0	0	0	27
14	11	0	34	0	0	17	23	0	15	0	18	0	18	26	19	26	19	20	12	19	14	9	23	15	5	13	19	15	8	14	19	19	8	30	0	25	12	13	5	0	0	18	0	24	24	13	0	10	20
13	11	0	25	0	0	17	16	0	15	0	15	0	5	26	17	21	19	15	12	16	14	9	24	14	5	13	13	15	8	14	17	19	24	20	0	25	11	17	5	0	0	18	0	23	24	11	0	19	20
13	11	0	37	0	0	16	27	0	11	0	15	0	5	26	19	21	19	15	12	22	14	12	23	15	7	13	13	14	8	19	20	19	8	18	0	31	11	17	5	0	0	14	0	24	24	11	0	19	22
13	11	0	34	0	0	16	27	0	11	0	15	0	5	17	19	26	19	15	12	22	13	12	25	15	7	13	13	14	8	14	19	19	24	18	0	25	11	17	5	0	0	18	0	24	24	14	0	14	22
14	14	0	23	0	0	17	23	0	11	0	18	0	11	19	17	21	19	20	12	22	20	9	23	14	7	14	13	15	8	19	18	19	14	18	0	24	11	17	5	0	0	14	0	22	24	13	0	19	28
14	11	0	33	0	0	17	27	0	15	0	18	0	5	26	19	23	19	15	12	22	13	12	25	15	23	13	13	14	8	17	19	17	24	18	0	31	11	13	5	0	0	18	0	22	24	14	0	10	22
13	14	0	29	0	0	17	23	0	13	0	15	0	11	19	17	26	19	20	12	22	20	9	25	15	7	14	13	15	8	19	18	19	14	18	0	31	11	17	5	0	0	18	0	22	24	11	0	10	28
13	11	0	28	0	0	17	23	0	13	0	18	0	11	19	20	21	19	15	12	0	27	9	21	15	7	14	13	15	8	14	19	19	22	18	0	25	11	13	5	0	0	8	0	21	24	11	0	13	21
0	0	0	0	30	0	17	23	0	0	0	0	12	0	17	0	0	0	0	0	0	20	9	0	15	7	13	13	0	0	19	0	0	14	18	13	35	0	0	0	0	0	8	0	0	0	0	0	0	28
0	0	0	0	28	0	17	23	0	0	0	0	12	0	17	0	0	0	0	0	0	20	9	0	15	27	14	13	0	0	19	0	0	14	18	15	24	0	0	0	0	0	14	0	0	0	0	0	0	28
13	14	0	29	0	0	17	23	0	11	0	15	0	11	19	17	23	19	20	12	22	20	9	25	15	7	14	13	15	8	19	18	19	22	18	0	24	8	17	5	0	0	8	0	22	24	13	0	27	27
13	14	0	29	0	0	17	23	0	11	0	15	0	11	17	20	26	19	20	12	22	20	9	25	14	7	14	13	15	8	14	20	19	14	20	0	35	11	17	5	0	0	8	0	22	24	13	0	27	22
13	14	0	29	0	0	17	23	0	11	0	15	0	11	18	17	21	19	20	12	22	20	9	25	15	7	14	13	15	8	19	19	19	14	18	0	24	8	17	5	0	0	14	0	22	24	13	0	10	27
13	11	0	23	0	0	17	23	0	11	0	15	0	5	26	17	21	19	18	12	22	14	12	23	14	7	14	13	15	8	17	23	19	22	27	0	35	11	13	5	0	0	4	0	23	26	13	0	19	22
13	14	0	23	0	0	17	23	0	11	0	15	0	11	19	17	26	19	20	12	22	20	9	25	14	5	13	13	15	8	19	17	19	14	18	0	35	11	17	5	0	0	18	0	22	24	13	0	10	28
0	0	0	0	28	0	16	27	0	0	0	0	16	0	17	0	0	0	0	0	0	14	12	0	15	7	13	13	0	0	14	0	0	24	18	15	31	0	0	0	0	0	18	0	0	0	0	0	0	22
[truncated: 56,218 more rows]
