# Supplementary material for: Using game theory to thwart multistage privacy intrusions when sharing data
Source: Sci Adv. 2021 Dec 10;7(50):eabe9986. doi: 10.1126/sciadv.abe9986 (PMC8664254; doi:10.1126/sciadv.abe9986)
Supplement: Supplementary file 2 — Data S1 [file sciadv.abe9986_data_s1.zip › sciadv.abe9986_data_s1/data/Ysearch_ID.txt]

BANNERMAN
LANAGAN
WARUNEK
HADDEN
MCMAHAN
KIPLING
SAPONARO
GILLIES
STAATS
MANARY
KUNTZ
WARDLOW
ASTLEY
KHAMIS
BOND
KEAVENY
GEORGIADES
MINASSIAN
SHAFER
HAND
ETCHER
LIDBERG
BAER
STANISZEWSKI
SALAZAR
WICK
DEBRECHT
HERTEL
CEJA
PULLEN
HEIL
VOLKOV
LAYPORT
SATTERLY
MICHEL
OLEARY
RHOADES
ECHEVERRIA
CLOVIS
KAPUSTKA
RODENBURG
HASSELMAN
CURD
DENINNO
GILLAN
COPLAND
NORRIS
BARRELL
PERL
RASER
HORENSTEIN
LOONEY
IBANEZ
MABE
KLEPFER
WIGLEY
MCVEY
CARLI
DEIGHTON
CURD
AMAN
CARMACK
STOWELL
DOANE
HAMITER
KHAMIS
MICHEL
WHITELOCK
ROBINETTE
CROWELL
WADKINS
MCKEOWN
MIDKIFF
CHRYSLER
GEORGIADES
APGAR
ALTERMAN
GONZALES
EUSTICE
BLANTON
MACAULAY
TRONSTAD
BEESLEY
BEEBOUT
CAHALAN
POINTER
EUSTICE
FOSLER
THEIS
PHILIPS
LANGDON
HEMSLEY
MALOTT
AASEN
TRACY
BIGGS
MADSON
JASER
SANSING
CARLI
RIX
HOSSEIN
JOSEPH
KALASHIAN
CONGDON
MEHIGAN
DEUTSCH
DANEL
CHAMBERLAIN
MATTEI
BLAKER
PEADEN
STURGES
MILLEGAN
WARRINGTON
BUSH
VANDEVENTER
NIEBLA
HAYTON
CEJA
KNIPE
CONGDON
GOODRIDGE
STEAD
LYSEN
SALOMON
FANNING
MOREHEAD
LAUZON
RYCHLICKI
MACMASTER
AHMED
KRYCH
CROFTON
VAUGHN
LAPIERRE
PRUNER
JIN
SMITS
MARANG
SPILLMAN
BOOKER
SIMONIAN
DENNEHY
ROHRER
KERSEY
DELK
CAVERLY
SAUSSER
KRIEGER
SHEEHY
DUNKIN
RICHERSON
SHEETZ
KRYCH
EGLY
MAHLKE
ROTHEY
MAYBURY
LAVOIE
KRANICH
HOLDCROFT
CARTY
ISBELL
KREIG
FISH
DUNNAHOO
GOWIN
HARTLAND
FORTNEY
MCGEHEE
PONTON
SJODIN
FOOKS
RISTIC
VILLANOVA
MORAY
NAUMANN
PEDLOW
SLATOR
BASSETT
YOUMANS
PAPAGEORGIOU
ROS
CUNNINGHAM
HENRIES
VILDOSOLA
ROSENLUND
BANNISTER
RENFRO
YELLAND
GLADWIN
ATCHISON
DUNKIN
POUNDS
ANTAL
SELINGER
MCOWEN
MANDEL
SALOMON
BLEVINS
NOBILE
STIEBING
GREINER
POLONSKY
LEHMAN
SALVADOR
MILNER
BECK
KRASNOV
CROFTON
KNUTSON
DESROSIERS
THRELKELD
SLATER
WINDSOR
TEMPLETON
WILKIE
DUNGAN
WOHLERS
CHAMPION
PEARS
LAFROMBOISE
DABOUB
HERRING
ABBO
KHAMIS
OSORIO
SAPONARO
CORTEZ
MOLYNEAUX
ISRAEL
WHITING
SEWELL
SALEM
EASTRIDGE
SER
HERROD
WEYMOUTH
HEATHCOCK
GOODRICH
GERAGHTY
HEIL
LOERZEL
BAKKE
KNAPP
CLEMMER
CARMACK
LELAND
GARBER
HOUSHOLDER
APGAR
DILALLO
DUFFEY
SHERK
ARAUJO
KAPADIA
FANNIN
LARNER
KAVANAUGH
CUSHMAN
LIU
CELESTINO
CARMACK
FORMICA
GUNDERSEN
JEDD
SHIRLEY
RASER
UTNE
COTTLE
LOERZEL
HADDEN
UTNE
OBERLANDER
BALES
SAINT
RACITI
KERSEY
HEATHCOCK
CARLE
DUCKETT
FERRY
ROSSING
DEHM
SAPONARO
MARCINIAK
SPIEGELMAN
THRIFT
ESKEW
LESKO
PILEWSKI
JACQUES
SALMONS
KNUTSON
RIDDELL
KELEHER
STOKES
HALLMARK
GAMER
HADDEN
BOWMER
BEALE
GENERAL
MATHEWSON
VANOVER
SHELTON
LYLES
WALTZ
BIRTLES
HAJI
SVENDSEN
ATCHISON
HEIL
FAULKENBERRY
KRUIZENGA
SEIDEMAN
RAPP
BANYARD
CHYLINSKI
KECK
ROTHENBERG
LOFLAND
PERDOMO
BEHRENS
TUDOR
LIFSHITZ
KAPLAN
JUSTIN
DAUGHETY
SATLER
VANHORN
ECHEVARRIA
REESE
BATCHELDER
LEISTER
HEARN
NICHOL
GILLIES
PUTMAN
SWEARER
HERST
NICHOL
DOOLIN
KIM
LAUDON
EICHHORN
LANGDON
LOVELL
NOORANI
MAMARADLO
SIMONIAN
PURVIS
WESSLEY
QUEST
WISNIEWSKI
SUSSMAN
HOLLO
LOERZEL
CHILES
COWART
WEADOCK
DUNAGAN
HENARD
FREEBURN
SYLVESTER
KEMPER
GOWER
ANDREOU
KIMBELL
DOTTERY
ROODE
KNUCKLES
MCCALLUM
MARK
NORDLING
GEORGE
MCCREARY
HOLMLUND
HAKIM
YOUSEF
RICKETTS
SHEN
LEMBKE
CALZADILLA
POLONSKY
DAUGHETY
EUSTICE
TOWSON
LANHAM
HUDMAN
MORLEY
LEEN
NOBILE
RASER
EUSTICE
HRUSKA
RUBLE
JENNINGS
HEISELMAN
MOLANDER
WEIDNER
HEBB
REFFITT
GEORGE
COLBURN
MOSER
VERACRUZ
DOODY
KREMPASKY
ZAWISLAK
DEUTSCH
WETHINGTON
VILLARREAL
CAIRNS
SCARLETT
KWIATKOWSKI
RANSLEM
HOOS
KEENEY
MCKENRICK
RIX
WARUNEK
PHILPOTTS
WARUNEK
HOLLIS
MITCHEM
DUNKEL
WROBLE
MCGREW
SPAINHOUR
POLANSKI
GLANS
ERICSON
EARLE
LAWLESS
HOOKER
LOMINAC
YANTIS
BROTT
NICHOL
BELK
MICKEY
DUNKIN
GENERAL
MATTESON
WHEATLEY
SYLVESTER
GILLAN
LELAND
UTNE
MCCAW
SALAZAR
HINTZE
RADLER
CONGDON
WACKS
MCCAW
FASSBENDER
HEDMAN
SMITHERS
HOLMBERG
PATEY
VACEK
AGUILAR
PHILLIPS
MCKRELL
STAPLES
SEATON
MALOTT
SIMONETTI
WILBUR
ARAI
HUSTON
CLINGMAN
EMRICK
DITTON
ISSA
FELL
KIELY
LLOYD
HANSON
DEIGHTON
MEEHAN
COPLAND
SINGH
SHAMBLIN
STILES
LIKENS
NORMAN
MCLERNON
SCHWEITZ
CASALS
BALTRUSCH
HERTEL
TOWLE
STENGEL
BARNES
REIMANN
KARI
HORSFALL
MERITHEW
KLEPFER
KIEFER
EDELSTEIN
HEUBACH
MEILY
CARP
VASUT
POLLARD
BALTRUSCH
CEJA
ERWIN
GAINEY
BARGER
LEDER
BRISKEY
VANKIRK
RELPH
TRIPLETT
CURD
OVERCASH
PRAT
COTTLE
CARRE
IAN
KELEHER
SLAUGHTER
GILLAN
MCMAKIN
ROUSSO
GEORGE
IVERSEN
PRINE
YATES
ROCHFORD
FERGUSON
HARRELL
PRINGLE
WILLEMS
PRINE
HALLATT
SHELDON
STICKELL
CURD
BONAPARTE
KESSLER
UTNE
WILBUR
HULTINE
DABOUB
REISCH
BELDEN
MEDRANO
MACPHEE
BARBOZA
BANKS
YURAN
LANTZ
DIRNBERGER
NOTTAGE
KHAMIS
DESHAZO
SHEA
RYBAK
HADDEN
MERVILLE
LUMMUS
CROAK
SELINGER
BUMGARNER
BRAZIL
CHANCEY
ZALESKI
DETTMANN
WRIGHT
LIND
DEWHITT
MAYBURY
SARABIA
DAUGHETY
LITKE
UTNE
MORGON
TELLER
WEHLING
KRISTENSEN
NYBERG
GOODIN
EMRICK
YOUMANS
SAPONARO
ELLIOTT
LOVETTE
RIDLEY
CLASON
HUENING
GRIGGS
GREINER
VERACRUZ
FLANDERS
SHAFER
UMBERGER
CARLE
MATHIESON
CORNETT
BONDS
LENTZ
DEUTSCH
ELSE
DENNISTON
MILAZZO
WEYMOUTH
ARMISTEAD
MACISAAC
TREBLE
MENTEN
LAYPORT
BALLEW
EUSTICE
WALLE
FRANKOWSKI
WHISTLER
ZEDAN
HANLEY
TICKLE
AHMED
GREENWOOD
ABDULKARIM
MALOTT
HEDLEY
SPYKER
SCHWARCK
DEFER
VILDOSOLA
WOLKEN
NASS
KUEHN
KLIMAS
LASZLO
FARLER
CARMACK
BARONIAN
BOYCE
PAAVOLA
NICHOL
HADDEN
ERMIS
HOOSIER
HILLIS
SACHS
MURTHA
RASER
NOWICKI
EUSTICE
KEMPER
BLEIGH
GEIB
ROEDER
MCLAURIN
MALCOLM
KRIEGER
CONGDON
HOLDEN
CHAMBLESS
FORTENBERRY
NARRON
SHIPMAN
OAKLEY
WARNBERG
TOLEDO
GARVIN
FERRY
POLONSKY
DEIGHTON
BALTRUSCH
STIEBING
BIRTLES
RYBAK
ARGUELLES
LOOS
EMRICK
ALBIN
SUGGS
NICHOL
EVERETT
ZHUK
HUGILL
ALVES
HINDS
DILALLO
OGLES
ERDEI
RAMIAN
KLAUSMEYER
CRAM
VIVIAN
SWIATEK
ISBISTER
STILLWELL
MIDDAUGH
DILALLO
TREVATHAN
VIDMAR
RAMIAN
PRATHER
WINGFIELD
ZAWISLAK
MANZUR
GILLIES
PRINTZ
MURDY
PRYOR
ROBERT
LANDAU
GREVER
BARRIOS
HAGIE
WARES
HYDE
EARL
EUSTICE
LAURENT
NICHOL
STEELE
MASCARENAS
HENNIGAR
BURY
TURIN
HAROLD
BRIDGE
MEEHAN
WILLARD
URQUIDI
KUEHN
MARCH
HARNE
GALLAHER
SCHMUCKER
HILDEBRAND
WITHERELL
ZIRNGIBL
HIETT
ROHAN
AYERS
YOUSIF
JOB
RIX
EVON
DUNDAS
SATLER
WORK
HOPF
CENTERS
GARST
GUBBELS
CAIRNS
MINIX
LOE
REGALADO
HUMES
FREY
CALLEWAERT
SAPONARO
HULING
FRANKOWSKI
SCHWARCK
HOSSEIN
KLAUSMEYER
SEVERS
MELLIS
BARBATO
CASHION
OTTERBEIN
DABOUB
CRIPPS
CATE
GAREIS
RASER
HOLLO
AHMED
GIPSON
ANDERSON
CHRYSLER
NEWNHAM
STAHLKE
MCVICAR
THONG
ILIE
LUMLEY
SOWELL
WATLING
ROEDER
GWIN
KARN
TORRES
FLIPPO
SOLLA
STEFFEN
SKODA
POLONSKY
REINMAN
BAGLEY
HOSSEIN
PALISI
LIVINGSTONE
MALLOTT
BASQUE
MCBURNEY
MAGNUSON
HUTTUNEN
WAHLBERG
ERMIS
ROEDER
ASTLEY
REDDING
PARISI
SCHROYER
FERGUSON
ZEDAN
GEORGIADIS
SEIGLE
MOLYNEAUX
NORDMAN
UTNE
BIERI
RIHA
FERRELL
CURD
RICCI
YONAN
ROLL
SHEPPARD
SUSSMAN
GEIST
SIMONETTI
PARISEN
ALTERMAN
GENERAL
CAIRNS
YOUNGBLOOD
CEJA
HARDEMAN
PITT
MOHNS
ELLEFSEN
SCHLAGEL
FORGEY
KAPADIA
STALVEY
POLLNOW
BURT
GILEWSKI
FARIS
NICHOL
ALLRED
HOSSEIN
SALEMI
MAGNUSON
REACH
BLAKER
CLINGMAN
FILL
NEWBURY
NORSWORTHY
GATTO
HENKIN
TREVATHAN
TRUNK
WALLANDER
KLANG
HAMBRICK
KELTNER
KRIEGER
GRAYDON
LAURENT
FIEST
TRUAX
HAUN
DICKERSON
SHELTON
KRISS
DAGER
LANAGAN
BRINDLEY
SNELL
HOSSEIN
EISSA
COPLAND
MACLENNAN
SONS
LANS
SPRADLIN
RICCI
ROHA
LENGEL
ROSEMEYER
VIRDELL
FORRESTER
SONS
SAUTER
NYLANDER
AMAN
CULKIN
MCGOVERN
STAPLES
WALDNER
FERGUSON
SUSSMAN
HAYTON
WOOTON
PHILIPPS
KRUPINSKI
GARBER
MARINELLO
HYDE
CHARNEY
BROOK
WALLACE
WILLEMS
HEIL
BANNISTER
BRITTEN
RAUTIO
NEULAND
MEYERS
STIEBING
CETIN
MIRANDA
ESCONTRIAS
MALACHOWSKI
FEARS
AMBERG
SUNDBERG
EUSTICE
CANARY
BANKS
STROSS
PEGG
PAVEY
HADDEN
REPPY
HEATHCOCK
SYLVAIN
SPILLMAN
HUTCHISON
CURD
WISNIEWSKI
ESSEX
HARTRICK
SOWLES
HOLLO
WARRINER
HINOJOSA
AWALT
MOHNS
SCHRECK
WILLING
WATERMAN
GROB
HYLTON
MATHIESON
NOBILE
JARNAGIN
WOOL
GROOT
DOUTRICH
DRAHEIM
NESTER
KOKES
BUNTON
SHELTON
STAPLES
ATCHISON
EUSTICE
ARMENIA
SLIMAN
DOCHERTY
TENNER
BLAKER
STAHLY
ARMENIA
TEDROW
ORTIZ
COOK
CASHION
MAFFEI
ZUCZEK
LINZA
GAST
GUZEK
PARRA
CULBREATH
BODDY
HOLLANDSWORTH
DEIGHTON
JINKS
AMAN
YORKE
HAUGHTON
MACRITCHIE
MCANELLY
KHAMIS
TENNER
ODLE
CEJA
CARMACK
KIM
STOOTHOFF
AMAN
MARINELLO
EUSTICE
NOWLAND
PHILLIPPO
STARKE
GERBIG
ROBERSON
PERDOMO
MARKHAM
NASS
BALTRUSCH
CEJA
HOLLMER
MCBEE
GRACY
WOLFSON
RADZIK
WERTH
EUSTICE
YOUMANS
BYRUM
PARROTT
MALLORY
DUFFIE
REINMAN
REINS
TALLEY
WHITING
STOCKMAN
HALDEMAN
MCEACHRON
SLEEPER
RIEDEL
GILLIES
YOUMANS
HURLBERT
SUTTLE
FARRER
NIEMAN
DAUM
ENAS
KNUTSON
PHILPOTTS
HERTEL
EDMOND
ROSA
CONRICK
GIBB
COOK
SALOMON
GENERAL
KNICELEY
ARCUS
ARTZ
ARTHUR
WIEDER
MCNEW
SWANSTROM
KIMZEY
PUZEY
CULBERTSON
FANNING
MUNCY
HYMEL
SIMONETTI
GESSERT
JOCHUM
CORNETT
CRONEN
HOLMES
HILLEMANN
CUBITT
LOMBARDI
ATCHISON
DURRANI
ARTHURS
FEA
LELAND
CRAM
WYMAN
CLOSSEY
KELEHER
HALLATT
MAGNUSON
MULKEY
PERDOMO
KLEIN
CUMMING
HUTCHISON
MEYERS
BETHEL
HEIL
EUSTICE
MILEWSKI
EASTRIDGE
CURD
MELLIS
COPLAND
PEKARCIK
SHERK
MILITELLO
AMMAR
BLUE
EUSTICE
CATES
LOHN
MARPLE
EUSTICE
LEWALLEN
YANTIS
GABEL
LALANNE
EUSTICE
SHEETZ
MUNNELLY
HASSALL
REESE
WARDLOW
BADHAM
SPYKER
STEFFEY
MUSICK
CORNETT
GOREN
BINGHAM
ROUSSO
HICKEY
OVERTON
GRUMBLES
SAPONARO
ALTIZER
SCOGGINS
DELAHUNTY
CHUSID
QUEST
HAMBRICK
ABED
GRAVELLE
STIEBING
BOWEN
MASON
CAIRNS
SALOMON
HERMANSON
GILMAN
KOSKINEN
PURVES
FRANSWAY
DEUTSCH
PUESCHEL
HARTL
MUSGRAVES
HAROLD
SULAIMAN
SCHOENFELD
RASER
LOFTIS
QUEZADA
HOGE
URBONAS
HAUN
AHONEN
KELEHER
DUBOIS
HUDGENS
CANADA
ARRA
SPLAINE
ROSSING
SAVOLA
CORGAN
EUSTICE
CONGLETON
JONES
SUSSMAN
SAELI
STIEBING
STICKLEY
KELEHER
PAINE
BANKS
SUMMEROUR
SUNDERMAN
STILLWELL
STEADHAM
CHANDLER
WARRINER
DUNDAS
ALTIZER
FERGUSON
LANGDON
GERLACH
YALE
ANTONOVICH
ERLICH
NICHOL
LAVIGNE
MALLERY
HALLATT
SCHRACK
METCALFE
ARAI
HADDEN
FIX
RUBICK
MILLER
HEYER
CEJA
ESPINO
RIX
MADIGAN
LAURENT
GILLASPIE
POLHEMUS
DIRNBERGER
NISHIMORI
SYLVESTER
BEEBOUT
KOLLER
ROELOFS
PHILPOTTS
ISOM
TICKLE
HALLATT
SOUTHARD
MATHIESON
CABRERA
GOGLIA
ITZKOWITZ
SUNDE
STICKLEY
STULTZ
WOODROW
GRABER
AMAN
DEMSKY
TAMAS
MEIGHAN
RASER
CULTON
HARSTON
OSMAN
MAFFEI
MCMONAGLE
HARTMAN
SACKS
CELESTINO
GILLIES
TAUBMAN
AVALOS
IDE
ANGILERI
GEORGE
HEAPS
GRILL
OSMAN
CETIN
UTNE
ESTEN
RENTEL
LEDINGHAM
ANTEL
TOWLER
VILLARREAL
DEVERNEY
LAWTON
MARC
KEALY
EUSTICE
NASCIMENTO
SAAB
MAHLKE
GILLAN
BATCHELDER
CHRISTNER
VICARY
MCDONALD
STAPLES
HYDRICK
BANNISTER
QUIGLEY
DUNKIN
SVENDSEN
SCHIRO
MINCHEW
HILDEBRAND
BENBROOK
CORDINGLEY
BIRTLES
AULTMAN
SOBEL
LONGBOTTOM
LANHAM
FISHLER
MCCLUER
ROEDER
MONDT
WILD
SINNOTT
HAIR
HANDO
MACLAREN
AHMED
DERTINGER
MELLOR
ROSSING
HALLATT
STANKO
SOULE
GIPSON
BREDIN
EDELSTEIN
BATHGATE
FELS
SATLER
GILLUM
MEIN
CATHCART
SAKOWICZ
COVERDILL
DRANE
MACBAIN
WOLGAST
MAGNUSON
CROCE
EUSTICE
AVERILL
MCHAFFIE
DOLLISON
LINCOLN
POPE
ZANG
RASER
BARRINGTON
EUSTICE
WORTH
DEFREEST
HITE
WHITING
DEMCHENKO
WAINWRIGHT
RAINES
CURD
TATUM
KRAUSE
SANDVIK
PEGG
GLENDINNING
PARMER
RODENBERG
HOLLIER
HITE
BROOK
HENNIG
GOWIN
DENHAM
PUESCHEL
LACHMANN
SHELTON
ORTEGA
ZAWISLAK
FERRIS
ERMIS
ASHWORTH
BERTELLI
LIVELY
EUSTICE
HADDEN
GEORGE
FAUX
VANOVER
FINE
PIZZO
MCFADDEN
GUARD
HEMPHILL
DENBO
HENKIN
SELINGER
LAURENT
TILLOTSON
GRUB
AASEN
SCHECHNER
PEREIRA
WACHTER
LOWTHER
TREVATHAN
MAULDIN
SCHRACK
FINNELL
KINSELLA
CRIM
LUQUE
HARTER
KALIS
FELLER
DUNAWAY
VARICK
GEIGER
SCOTLAND
CEJA
KLIMAS
ROYAL
WEYMOUTH
BEESON
INGLEBY
ALM
CARTY
HADDEN
DARR
BAUMAN
ZAESKE
MAFFEI
BAGNELL
BARTY
MCRORIE
NORRIS
KAYNE
ESCH
PIZZO
SCISCOE
POZNIAK
HOLLEN
MIDDAUGH
ROEDER
MONIER
TALLEY
CARMACK
SHEETZ
MILLIGAN
STEHLE
TAMAS
GOODIN
STODDARD
GEORGIADES
HUENING
SHOUSE
BREWSTER
BLYTHE
UTNE
RUSE
WILLEMS
FERGUSON
VALDES
MCMULLIN
ESPREE
SVENDSEN
CHANNEL
IVASKA
INGLIS
KOHL
WICK
HASSETT
TRIPLETT
HOSKING
MELLIS
KHAMIS
KOPEC
FERGUSON
LAVOIE
SPINGOLA
WOOL
SCHOENBERG
HUSTON
MINASSIAN
GREENWADE
CEJA
HENDER
PHILPOTTS
BALTRUSCH
OAKLEY
HOVEY
STIEFEL
PAQUETTE
KIEFER
SUSSMAN
SAIF
KNOPF
KAYNE
FERGUSON
RIVELLI
LANEY
SPIEGELMAN
GLENDENNING
SCAFF
BRODEUR
ETCHER
KEYLON
LESSENBERRY
BATCHELDER
KAUPPINEN
FONTENOT
WHITEHOUSE
LEVONIAN
ASHFORD
BURY
FINDLAY
GAFFORD
KINNE
MALOTT
KOLB
GILLIS
YACOUBIAN
HAZELL
HADDEN
RAPLEY
KOKKO
FINSTER
OBERLANDER
BURY
SZCZUBLEWSKI
STONEMAN
DONN
MARRINER
SAMUELSON
SNIPES
POLONSKY
SCHOEFFLER
MANDEL
DEIGHTON
WETHINGTON
BAROZ
ANDERSON
STIEBING
ROSENBURG
LIETZKE
CONGDON
DADZIE
SHULER
RYDHOLM
MABILE
PAQUETTE
PHELPS
STURGE
ROSOL
WOOL
FLOWER
DEMOS
SIMONE
HOSSEIN
THRELKELD
HELLMAN
MOLYNEAUX
HINKLEY
STURGES
SUSSMAN
JARNAGIN
STINNETT
ALTIZER
NAME
BORDEN
FORGEY
KRASNOV
ERLICH
HOLBROOK
HEIM
BRISCOE
ECHEVERRIA
SHIPMAN
YILDIZ
HENDER
LINDSTROM
REFFITT
POULIOT
AMAN
NAZARIAN
TIBBETTS
CHRISTL
NEWBURY
VERACRUZ
GORR
MARICIC
PFAUTZ
BANERJEE
CEJA
PHILPOTTS
TELLER
SCISCOE
RAPP
HENNIG
WHELAN
HAROLD
PISCITELLI
HUDDLE
LANAGAN
DEVENDORF
STRACENER
SEAY
COPLAND
KYLLONEN
SHERRY
BARCLAY
SAMMONS
CRAM
BERTELLI
NICHOL
HETRICK
SANYAL
STAPLES
COPLAND
KHALAF
ROEDER
GILLIES
MANOLIS
HOLLMER
KNICKERBOCKER
CASALS
TAKAOKA
TYNAN
RIX
THEISS
RIX
BALTRUSCH
SLATER
HOSSEIN
EMERY
SVENDSEN
NICHOL
GRAYDON
HOSSEIN
VANWINKLE
PHILPOTTS
SALEMI
ABBO
HUTCHISON
DRESS
DOUCET
FRASER
HICKOX
KIRKPATRICK
MARTINO
HEIL
DUNDAS
HOSKING
MAFFEI
TIBOR
DUNDAS
FREDEEN
CANARY
WEHR
STEPANENKO
REALE
MALLOW
FARQUHARSON
ROS
SWANTON
SCHAMP
DEGRAFF
WOOLLEY
FORESTA
ERLICH
SHELTON
MCEWEN
WARDLE
LIPKOWITZ
NOWELL
MELTZER
KNICELEY
BARGER
AUGUSTINE
MCGRATH
SIMONETTI
MCLAURIN
PAIN
MOSTAFA
SCAFF
LACHARITE
KHAMIS
MATTEI
SHAWVER
BUCKLIN
GAAL
SHARMA
COTTLE
SATLER
JOBE
COCKERHAM
MULVIHILL
ZAESKE
EUSTICE
MILAZZO
CORYEA
DOUCETTE
HALLMARK
GEIB
LASZLO
EGGERS
HAIGHT
TORRES
HUST
DAVITT
CADDEN
FELLER
LEHNER
RISHER
HOWELLS
SHERK
HAIMA
EMRICK
LEGASPI
TURPIN
LACOMBE
CADDEN
PERDOMO
LASHER
COLMAN
EVENSON
CIENFUEGOS
INGLEBY
CORNETT
HOROWITZ
BLAKESLEE
GABEL
HERTEL
PIERPONT
ANGLIN
FEO
COWLING
AVALOS
EUSTICE
HAWKINS
COOK
SHAKIN
MORGANSTEIN
LUMMUS
LANS
MOLYNEAUX
DAUGHETY
NICHOL
MCKENNY
TRAMMELL
MACQUEEN
ATKINS
DIAZ
SUSSMAN
KEMPER
STEINBOCK
HANDLON
STILLWELL
WILLMS
LEVERENZ
KAPADIA
ALTSCHULER
MUGFORD
PHILPOTTS
AZMI
REINHART
VANOVER
COUTTS
STANISZEWSKI
CAPPS
CONGDON
WESTERDAHL
SAINT
PHENIX
RAWLINGS
BEEBOUT
ABBO
DARST
STONE
BLAKER
MOSHER
MATHIESON
SONS
AFFLECK
SUSSMAN
PARDEE
DAMM
SPENCER
GOGLIA
HAUSER
GEORGIADES
SALOMON
OLAFSEN
DAVIDSEN
WEISKOPF
ERNSBERGER
KIMBREL
CUSTER
SWITZER
ROUSSO
HASTEN
SPYKER
SCHRACK
STALKER
TICKLE
MAIRS
STILLWELL
JIMENEZ
DAVISSON
HEIMANN
HAYTON
ABDALLA
LITTO
LIGHTNER
CONGDON
KEENEY
VOLKERS
COVERDALE
SUTTLE
SWANN
GRUB
RAMSTROM
DEHERRERA
HANRAHAN
LANAGAN
HOLMLUND
HATLEN
CAIRNS
LAWRENCE
TILLER
WICK
ROMMEL
KNOPF
GARD
SANTANDER
KNUTSON
GEDDES
DUKES
ZAWISLAK
FONTENOT
THOGMARTIN
SHOTWELL
SILBERMAN
MUSICK
RIX
HOFFMANN
BLANTON
ROBERSON
HUTCHINS
HERST
HATHORN
SONS
BANE
MCCONAUGHEY
RAPP
UTNE
GRIFFIS
BARKSDALE
GABEL
AZZI
WINDON
BALTRUSCH
JACOBS
HURLBUT
UNSWORTH
ARAGON
ROHDE
BONAPARTE
STAPLES
NIEMAN
TANNER
MOEN
HOLLINGWORTH
HEIDT
SALOMON
MANARY
DRYDEN
MALLON
GEORGE
MANDELBAUM
BELZ
ROWBURY
CONGDON
COSTANTINI
SWANN
STILLWELL
AINA
RAPPLEYE
HOLZER
BALTRUSCH
DREWRY
TEELING
BEALL
STROSS
REICH
SEM
SALOMON
MATLOCK
EUSTICE
SPENCER
SVENDSEN
LINN
VANDERWARKER
GUSTASON
CONSTANTINIDES
FALCK
BARRELL
MARK
IRVING
LAWRENCE
MANGHAM
CROFTON
PERRAULT
HALLMARK
WINTON
PHILPOTTS
YOUNTS
LONEY
SORRELL
BLEAKNEY
CARLQUIST
HAROLD
STUART
PORTEUS
LIVELY
STIEBING
RIX
DESSERT
BIRTLES
DUNDAS
CARMACK
CZORA
LINZEY
MCCHRISTIAN
LENTZ
SCHWERIN
DAUGHETY
SALOMON
GRAVOIS
SNELL
CURD
CHAFEY
KELEHER
HARINGTON
BOTT
BASSO
ROEDER
KLEYLA
NOWLAND
HAMILTON
KECK
FIERO
FERRIS
ZIRNGIBL
BAKEMAN
SYLVESTER
BLAYLOCK
JAGGER
ABBO
ROHDE
WILCE
REALE
HAROLD
YOUMANS
CLUTTER
GEISS
GILMAN
PLACE
BOYER
WEISKOPF
MALOY
ROUSSO
BEATON
NUTT
TENNER
COHEN
KLEINHANS
ISRAEL
MATTEI
HASSELMAN
SHUTE
BASTEDO
KNOPF
SALOMON
PALLARES
RIX
AMAN
CLARIDA
MCLERNON
OEHLERKING
HAZLETT
STIEBING
COPLAND
MATTEI
SCHWARCK
SAMER
KEMPER
RAPP
RASER
SHELTON
SINNOTT
BUCKNAM
BOOZER
SHEA
ATCHISON
BABOS
KOLB
TAGUE
TROTT
GILLIES
GOTELLI
LACHARITE
PHILPOTTS
PUESCHEL
SANTOSCOY
MAK
PHILPOTTS
THROOP
PYEATT
SCHAER
ALTIZER
KHAMIS
TOPLIFF
HAGIE
BALDACCI
HEDLEY
SUNDBERG
WALCOTT
HENDON
CORN
DUCKETT
SLOBODA
GRUB
ALTIZER
PERRAULT
BEATON
ALVORD
JIMENEZ
DIETRICH
STALVEY
CARDER
WEIDNER
ROEDER
BARRIOS
HAY
FRIEBEL
SAXE
STOEHR
GEALY
WETHINGTON
JARNAGIN
GOODPASTER
ROSENTRETER
WINGFIELD
BATCHELDER
MERVILLE
ABREU
HALLATT
WILLSON
CAIRNS
STARBUCK
SARABIA
AMAVISCA
VANDEVENTER
MICHEL
AYLESWORTH
CONGDON
LICKEY
FRANKENBERGER
RANDOLPH
XIANG
MULKEY
GARBER
HEINLE
KRISS
CONGDON
HEATHCOCK
BETHEL
KEIG
ROEDER
KOCAN
GLENDENNING
CONGDON
SAELI
ROEDER
BARSKY
FREYER
SAPONARO
CAPPS
RILEY
STEAD
SAYERS
STEFANI
MCCUNNEY
MASTERSON
SPELLMAN
JARNAGIN
BIRNBACH
PAQUETTE
SHAW
PATE
AASEN
ATCHISON
PEEPLES
CLAUS
GEIGER
MAYOR
DEWAR
CEJA
CURD
SNELL
HATHCOCK
UTNE
MACDUFF
LAVOIE
CONGDON
EICHHORN
QUESADA
STALNAKER
MORTON
HAUSMAN
COLBERT
HEATHCOCK
HERRING
HALL
GELMAN
PRIDGEN
KERNAN
PUNCHES
MERITHEW
HEIL
EARNEST
FELVER
CEJA
KAATZ
BALIN
HEDLEY
PATERSON
AUVIL
FREDRIKSEN
FERRI
ATCHISON
REIFERT
CUADRA
BIRCH
SAVARD
GLASGOW
SHELTON
KIM
MCCOLLOCH
DILL
PRINTZ
GRIFFIN
JAYNES
ALTERMAN
HOOVER
SALAZAR
ANDRADE
DECOURCY
HEIL
NORVELL
MOZINGO
SAXE
PERRAULT
KRIEGER
SINGER
FOGARTY
MEIN
WHETTON
SATLER
STIEBING
ZENI
POLONSKY
ZAWISLAK
BOYD
COLBERT
PAPEZ
FARIAS
HOLLAND
HERTEL
GENERAL
FARQUHARSON
HAMPSHIRE
MALLON
RIFFEL
REAUME
DESTRO
BIRNBAUM
RASER
MAX
AMAN
MACINNIS
DAUGHETY
OLITSKY
PUESCHEL
HEIDT
PHILPOTTS
MACMASTER
HULGAN
SCREWS
WOJTOWICZ
RIVKIN
SCHWARCK
ROSSING
FREDEEN
KEMPER
KALINOWSKI
ULLE
BRIDGEMAN
VUCIC
CARLI
DICKEY
SELINGER
MIDDLEBROOKS
STOECKLE
BIRCHFIELD
HOLLMER
HOSSEIN
KINSELLA
BARRY
LIFSHITZ
CUMINS
VICK
WEIDNER
GILLAN
MILES
SUSSMAN
ROWLAND
GAUTHIER
VERSTEEG
ALLENDER
LEMASTER
ORLANDO
HALLMARK
ZHUK
JAFFKE
CORNETT
GILMAN
KRIES
HEIL
BATCHELDER
MALLERY
REDDIN
SUNDBERG
DEAN
DEHM
ALT
KRAL
WEISKOPF
BOWLER
ARTHURS
HOSSEIN
SAFARIAN
DUPONT
KUNG
HOLMES
JACKSON
MOHAJER
SALOMON
SPEIRS
AULD
CATHCART
KECK
MICHEL
FIX
STEHLIK
GILLIN
MICKUS
SAYERS
DREYER
KECK
GOLDMAN
ZARUBA
SEGARRA
SIMONETTI
STIEBING
HAMIL
HOLLO
SPENCER
FORGEY
KEMPER
PENROD
LANEY
SPIEGELMAN
GRUB
DRAGICEVIC
HOCKLEY
ARMENTROUT
SCHOEMANN
SALAZAR
STRATTAN
KELSCH
VIAU
MAHONY
THOSTENSON
RASER
TICKLE
COLE
KEENEY
JUNES
SNELL
STARKEY
BATCHELDER
MOHER
ROS
WILD
HULIHAN
KHAMIS
SUSSMAN
SHEA
RAPLEY
GREBER
ZEDAN
TENORIO
VOJTA
KIEFF
RAGAN
DEVITT
SUSSMAN
APPLEMAN
SABOURIN
FERRY
NEWBURY
SHERK
HASSALL
KAUPU
DUKES
CAMMACK
LEONARDI
GEORGE
KIM
SAELI
GILMAN
KLIMOV
NIEMAN
MILSON
FERGUSON
BETHEL
HINTON
ABBO
RIX
HADDEN
MASSI
HEDLEY
MATTEI
GARGUILO
PRINE
MEUNIER
REAVES
PATRICK
YURAN
KEMPER
CUBITT
UTNE
KIMBALL
HADDEN
PHILPOTTS
HAMMER
CORNETT
KALINOWSKI
EMMENDORFER
KELEHER
PARRISH
DISBROW
RAPLEY
VARALLO
METCALF
HADDEN
DEIGHTON
AGEE
MALDONADO
SUSSMAN
OXFORD
CONGDON
VIRDELL
OLANDER
KADIR
SHELTON
TARVIN
JOBE
NEVELS
FERGUSON
BLEAKNEY
TENNER
SIMPSON
COULOMBE
GUGGISBERG
CHRISTENSON
CHAFEY
SMITHEY
GHAZAL
DUNKIN
AZZI
GILLUM
KETH
GATES
NORRIS
MAGOON
REMLEY
AMAN
CEJA
DANKS
BATISTE
NICHOL
SCHRECK
GRIMES
EVON
ROQUE
ZIMLICH
DOUTRICH
MUSIC
TOMAINO
HAFFER
ATCHISON
ELMER
CURD
VANDERMERWE
JARDINE
ATCHISON
SAPONARO
REIMANN
BARLOW
CUBITT
LINDBERG
POLLACK
ZEDAN
LANGELIER
HECK
STIEBING
KASTLER
MULLIS
DOUTRICH
BATCHELDER
MANTY
SATLER
LAHTINEN
HEATHCOCK
FARRAR
MALOTT
SAMER
REYNOLDS
MOINUDDIN
TEICHERT
KEMPER
MANDEL
MILAZZO
GEORGIADES
MCRAE
MANELA
GILROY
HACKLEY
CAPSHAW
HADDEN
KNOPF
LIGHTNER
LALIBERTE
HILBERT
RADCLIFFE
MCCOLLOCH
ALTIZER
AYERS
KIM
MACDOUGALL
SUNDE
GROEN
ROEDER
BEYELER
HADDEN
PRIMROSE
MATCH
NOVECK
MONARCH
BLYTHE
FESSENDEN
HUTCHISON
WILLEMS
MCGIVERN
BRUNKE
HEATON
SKALA
BURNS
CEJA
DAAB
STAPLES
LEACH
REASONER
STAPLES
FORRESTER
WIBERG
LANAGAN
DELLAMANO
MCDONNEL
PERDOMO
FREDEEN
ROHDE
HAUN
STOEHR
MCCONNELL
CEJA
SPENCER
ETCHER
GOODIN
CONGDON
BRACEY
FURMAN
PRATI
AMAN
KOLB
LUSTENBERGER
STAPLES
OBERLANDER
RASER
HINKLEY
NIEMAN
ROBERSON
SUSSMAN
SVENSEN
KOCANDA
LOMBARD
HOOD
GUNNELS
FORD
MCCLARY
PHILPOTTS
PAQUETTE
RASER
BLEIGH
KEMPER
KIBBLE
GEORGE
LOW
KELEHER
MINASSIAN
MCMATH
SILMAN
KOPP
REDDIN
HYMAN
LINCOLN
KRISS
ELLEFSEN
GRIGGS
MUSICK
BEEBOUT
NICHOL
CARMACK
SUSSMAN
MCKANE
WILD
WYRWAS
HEFFERN
HERTEL
DONELAN
HAMIL
ATTAWAY
WEBB
VERNON
GODFREY
GEE
DALZELL
FREASIER
OVERLAND
MEDEIROS
FITZMAURICE
DRESS
MELLOY
DOOLIN
CURD
RAY
GAMER
CIMINI
EUSTICE
REANEY
SUSSMAN
BROADLEY
CEJA
DAUGHETY
ROSOL
FERGUSON
TRUAX
FEW
COLHOFF
MORGANSTEIN
BLAKER
HULBERT
MCHALE
HEINZINGER
GANLEY
HOSSEIN
CURRAN
MCDONNELL
WILLARD
CLARY
MACCUBBIN
PONS
SHERK
HANES
UTNE
REALE
EINSTEIN
SCHOENBERG
ARMENIA
KHAMIS
KHAMIS
ROOF
LOOMIS
WICHTERMAN
APPLEMAN
CURD
CUSTER
KARNICK
ESTEP
AMAN
KECK
VERHOFF
PHILPOTTS
DAWSON
AYRES
ESLICK
WETHINGTON
SIMONETTI
STAINES
NICHOL
MAGNUS
IVERSON
ARRA
BALTRUSCH
HAYTON
COYLE
SHELTON
DYE
STRAWN
GRANDIA
STORE
HEAVEY
PATERSON
KLEPFER
GEORGE
HARJU
FLINN
FRIERSON
PUESCHEL
HOLMES
MAFFEI
MILLER
PHILPOTTS
SCHRADER
HELLAND
HALLBERG
WOJTOWICZ
JOCELYN
BIRTLES
HEATHCOCK
DEATRICK
BRODRICK
COCHRAN
WINKLE
BATCHELDER
GARVIE
KNUTSON
HANNA
ALTIZER
ENOS
MUNNELLY
ZAJKOWSKI
BEESLEY
DUVALL
SCHMID
CONGDON
DEMEESTER
KELEHER
SANTANDER
TOWLER
EUSTICE
MICHELSON
ROLLEFSON
LEARNED
ANDRASCIK
ARNOTT
SEALY
WALRAVEN
EVERETT
DIGREGORIO
REPPY
BAEZ
CEJA
TAMBURINO
GAINE
HARP
JOBE
FORGEY
CONWAY
TACKMAN
MCWHORTER
SAHIN
MIDDAUGH
ACKER
HALLATT
HEATHCOCK
MCDONAGH
CARL
REPPY
POPEJOY
MCVEY
WESTMORELAND
SCHOENBERG
LEIGHTNER
HUDSPETH
STOCKDALE
STONIER
MORGON
BRISKEY
LENTZ
KEOGH
TILLEY
SABOURIN
LOPEZ
HOLBROOK
MATHIESON
ROUSSO
PRIDDLE
POTTS
GROFF
STIEBING
PAQUETTE
ECHEVERRIA
NEW
RASER
GABEL
VIDMAR
MADIGAN
FARACO
BERRYMAN
HORD
ALTERMAN
PUESCHEL
MCGILL
CARRASCO
AMODEO
STOJANOVIC
MAK
BLAKER
HATTEN
BATCHELDER
PENIX
MATTSSON
ALISON
BANNISTER
VALADEZ
LEVONIAN
MARK
SCOTT
MICHEALS
FOLEY
LOER
GILLASPIE
LOY
KROENER
MILETIC
SANTANDER
SONS
GARBER
KREMPASKY
DESAULNIERS
WARES
GESCH
CURTISS
CASTANEDA
CONGDON
WESTMORELAND
MEARS
MCCONKEY
BLOWER
BODDY
WARUNEK
ARBOGAST
CUSTER
KOBIN
PARISI
BALTRUSCH
UTNE
KEZAR
HEREFORD
PATERSON
FREDEEN
DAVERN
GONZALEZ
BALIN
WICK
TRITCHLER
SVENDSEN
STANISZEWSKI
REALE
DREYER
DORN
DUNDAS
MATLICK
ARONOVITZ
SMITHEY
MEEKER
HARTNETT
SALOMON
LEDER
DUFFEY
ABBO
MCCALIB
DUVALL
CONGDON
SIBAL
BLEIGH
LANESE
SHEFFIELD
BIER
MCLAURIN
BOAZ
STEPP
KHAMIS
KREIG
MCCARTER
SCHEID
SCHWARCK
POZNIAK
FORSYTHE
MACLAY
JIMENEZ
WESTMORELAND
YOUNGBLOOD
LANAGAN
WARGER
HULSE
BEATTIE
BAYAN
ARTHURS
ALAMERI
PALISI
CURTIS
VENS
KIBBY
PEIFFER
MARTLING
ANDRESS
SWANEPOEL
UTNE
SNAITH
SHERK
DOLLISON
REALE
URQUIDI
WICK
DREYER
MARKOVIC
MIMNAUGH
LEAHEY
WETHINGTON
NORFLEET
RASER
FAHEY
HOSSEIN
CHURILLA
GURGANUS
AGUILO
BURKHOLDER
NICHOL
CURD
NORVELL
PIUS
CROOKER
MELLIS
VAILLANCOURT
LUSSIER
SHEFF
HERRING
RASER
CARMACK
DEMETER
HOAG
WYNE
HEATHCOCK
BANKS
YOUNGER
EUSTICE
MCFADZEN
MCCUTCHAN
LAVERTY
SCHUERMAN
HENDRICKSON
BOGGESS
MATHIESON
MAYSON
CURD
WEIDNER
GAMMON
LAMARQUE
HOSKIN
WILBUR
PHILPOTTS
WOJTOWICZ
SUNDE
CHARBONEAU
HOLLIDAY
KRANICH
SCOPPA
GARVIN
NICHOL
LILLEY
PAQUETTE
HALLMARK
ALTIZER
FORSBERG
HILBERT
MULLALY
AASEN
MCCONNELL
GILLET
MCCONNELL
MCELHANEY
HARALSON
CERNY
FREASIER
RICHESON
GHAZAL
MANEES
DEIGHTON
POMERANZ
SAFFORD
CLAXTON
VASKO
RIX
BAGNELL
TEAFORD
ROOP
LANS
GEORGE
PIZZO
DURRANT
KUEHNE
WOJTOWICZ
ELLEFSEN
BOTKIN
CONFIDENTIAL
BALTRUSCH
COLQUHOUN
FALER
DAHN
SCHAFER
KNUTSON
THOSTENSON
SLEEPER
DUCAS
POULIOT
SWEET
GINGERICH
AASEN
HANAK
ALTIZER
SANTANDER
DUKES
HICKOX
ROLISON
KITT
POOL
SHADE
RIDDELL
CALVIN
WHITING
CULHANE
MCROY
RUPLE
TOULOUSE
ALDOUS
ETCHER
FLANDERS
SYLVESTER
FENTON
BIRTLES
COONEY
PETTIS
HINOJOSA
AXELSSON
COWART
RISTER
DOCTOR
WRIGHT
PARISEN
DINOVO
HAKEEM
ARAUJO
MATTEI
BLAKER
YOUNGER
PHILPOTTS
BASSO
PONTE
REDDIN
WACHTER
ALBERTINI
LERNER
ROEDER
CATE
MIDDAUGH
COLE
TVEDT
FONTENOT
ABBO
HALLORAN
KARAN
WILLEMS
FRERICHS
GRISEL
ROHDE
SPENCER
RIX
TOWLER
NELSON
ODUM
HOLLO
WROBLE
STARR
JARMAN
JASER
WETHINGTON
DUKES
TAMAYO
ENAS
STICKLEY
COOK
CALVERT
ZEDAN
SOLAR
BIRTLES
LAHIFF
PANKIEWICZ
EMRICK
BIRTLES
WALCZEWSKI
DARRACH
CHRISTL
RUBLE
ISHIKAWA
GAEKE
EUSTICE
NAPARSTEK
STILLWELL
FERGUSON
STILLWELL
MAWHORTER
HNATIUK
BAUMAN
PAYNTER
BARTON
LEVERENZ
SAHIN
HASLETT
RAPPLEYE
SNEED
HOYTE
ATHEY
HELLMAN
HEBB
GILLEN
NICHOLAS
ROEDER
SLOMA
VERSTEEG
DALGLIESH
KNUTSON
PETROV
CATHCART
ROTHSCHILD
MCGHEE
RAS
WEIDNER
OREM
HOSSEIN
TRUSZKOWSKI
GABEL
SPYKER
GILLAN
LYTWYN
DROLET
ARNOLD
MATTIS
MAHLER
HAYTON
SULAIMAN
FEINBERG
HOSSEIN
SCHATZ
MORONEY
FORRESTER
RASER
HADDEN
LENNEX
ROHDE
COUPER
BEESLEY
GALLION
HOLLMER
TITUS
PIUS
DUNKIN
HOPP
NOWICKI
CASWELL
DETERMANN
HEIL
FEDERIGHI
MACDONELL
HAILSTONE
HINKLEY
THWEATT
SACHS
GIPSON
MALA
SALMINEN
ALTERMAN
ROHDE
CUNNINGHAM
HOWLE
KLING
CATHCART
CISSELL
REANEY
LIVELY
STRANGE
CARMACK
WHIMS
SIMONETTI
PRICHARD
GREENOUGH
WINKELMAN
GERAGHTY
CULBREATH
HUGILL
TOMAINO
RAINES
SIBAL
NICHOL
DUMAIS
OLIVE
CHAMBLIN
CAIRNS
HOLCOMB
SEWELL
BALIN
HEWISON
TROSTLE
JARNAGIN
DEIGHTON
YOUMANS
RYERSON
VESTER
STEDMAN
EUSTICE
ZHENG
ADAMS
LENNON
CHIOTTI
HEATHCOCK
SLATTON
SHEAR
DUMONT
SWEARER
BERNDT
HURLBERT
SUGGS
DEIGHTON
RICH
HEMMINGS
SMITHEY
CALABRESE
PHELAN
KERLEY
TENNER
DOUTRICH
HOLLAND
MICKUS
WOJTOWICZ
CAO
ABBO
MOHR
MCGILL
CASTILLO
PHELPS
CAIAZZA
KOKES
RECORD
DUNNING
FESSENDEN
RASER
EGGERS
RASER
HULIHAN
SALMI
ABBO
SAHLSTROM
SHOTWELL
ROBARDS
MATHEWS
GRAYBEAL
COLQUHOUN
ACKISS
ERMIS
BLANSIT
SONS
DOOLIN
DICKISON
PHILIPPE
GEORGIADES
SUSSMAN
MATTSSON
HUTCHISON
NEEL
ROEDER
FLEMENS
EMRICK
KYKER
FLAHERTY
WARDLOW
SCHWARCK
GALLION
GALLMEYER
STEDMAN
GADDIE
MAUS
CHARLES
PARISH
BARBARY
LANTTO
ROBLES
RASER
WAIGHT
MADDOCK
HUDMAN
FINE
PHILPOTTS
GILMAN
RAGAN
LOFTIS
FILIPPI
NEWBURY
FERGUSON
PETERMAN
KELTNER
SHELTON
ROSSON
STURGES
FRASER
LASZLO
BEAUDET
HOLLO
DUNKIN
MIDDAUGH
WALLIS
WICK
ARTIS
HAYTON
BARBA
WAGES
SHELTON
MERTON
BARNES
SUSSMAN
GRABLE
FASANELLA
SZCZUBLEWSKI
NILSSON
KIPLING
TRAWICKI
AVILA
MACMASTER
OVENS
RAMIAN
MAZZOLA
MARC
JAECKEL
ALTERMAN
WITHROW
RIX
BALTRUSCH
MEYERSON
HUDMAN
RHOADES
GILLIES
GLADWIN
POMERANZ
VANHORN
FAVARA
ZUMSTEIN
IKE
UPTON
GUERTIN
PHILIPS
CIMINI
MCCREADY
WILD
ACKISS
SCHIRMER
BLAKER
SHANKS
EICHHORN
SANYAL
CHAMPION
CONGDON
CATHCART
CEJA
SERRANO
DICKSON
NICHOL
GOODALL
GOGLIA
SMELSER
ARNE
NOYES
WAUGH
COVI
SUSSMAN
GREENWELL
SMYTH
MOORE
BARNETTE
MATHIESON
GILLIES
TEAGUE
FLYNT
TILSON
STIEBING
HOLLINSHEAD
KANITZ
LEIBOW
BLOWER
ROLSTON
MILLAN
JABLONOWSKI
COLLI
SMATHERS
SPENCER
HEATHCOCK
PENDARVIS
RAINES
STARBUCK
FANNON
STIEBING
RAWLINGS
YOUNGBLOOD
DUNDAS
PETERS
DUBOIS
PHILPOTTS
HARNESS
STANLEY
HOLLO
MITLYNG
ROHDE
CURLEY
MATHIESON
LOME
HYNES
DICKSON
STAPLETON
DESHAZO
LEISTER
RAUCH
NOWLAND
LARGEY
AWBREY
PAFFORD
KASUBOSKI
SAPONARO
HADDEN
ANASTASOPOULOS
MONAGHAN
GEIST
VANDEVENTER
RUBIO
COLBORN
ELGENDY
HERMES
VERSTEEG
GOODPASTER
SHEETS
ETCHER
PARISI
EURE
COTE
ARNSPIGER
HEATHCOCK
GILLUM
SALOMON
COUPER
AMARAL
FERGUSON
RAMIAN
ALTIZER
WARTHEN
NYLANDER
GARTON
PETREY
HEATHCOCK
JESCHKE
LADNER
IVIE
DEAGAN
HAYTON
ARAUJO
DOLLISON
VESTER
DALGLIESH
TENNER
EDSEL
CLINGMAN
SEIB
LITTLEFIELD
LEHNER
ALTIZER
GILMAN
REALE
JEROME
CAVAN
SIERRA
STILLWELL
YURASITS
GRIFFIN
MCRAE
WHITING
GILLEN
ESPREE
WILBUR
GRAYDON
TRACHSEL
SLATER
KAPUSTKA
CHARLES
BEDROSSIAN
DAMRON
MANES
BARGER
HENSLEE
JAMERSON
WINSTEAD
COESTER
WOODHALL
WESTMORELAND
JOHNSTONE
HAMRICK
PERRAULT
DEUTSCH
GADDIE
BLYTHE
SATER
MALOTT
HARNESS
SPENCER
HEFFERNAN
UTNE
MARQUARDT
BLEAKNEY
JOB
HINZ
VOLZ
BREWSTER
MANES
HOVORKA
APGAR
CORBETT
PHILPOTTS
TENNER
WALLACE
SIMPKINS
CATHCART
LELAND
PAQUETTE
SNEAD
DALGLIESH
LEGGE
HASSALL
HINKEN
COVER
DOUMA
FEICK
ESTES
EMMENDORFER
MCHALE
CULBREATH
SCHLEICHER
TENNER
HEATHCOCK
GUNNARSSON
MCCREADY
LEIBOW
ROBEY
ALSAYED
PHILIPS
SHELTON
SHEA
SAVOLA
LEMING
HOSSEIN
BRIDGES
SUSSMAN
CEJA
MORTON
SONS
SPROTT
SMITHEY
MANNISTO
HULTS
CARTY
HYNES
MCLAURIN
HAGIE
STANTON
MARK
CONWAY
YERG
FORGEY
MANKIN
AUGUSTINE
KIMURA
CRINION
ATCHISON
ZHU
MAHLKE
MCINTYRE
KARNICK
NICHOL
HOLLO
JARNAGIN
PINKERTON
ASTLEY
SANTOSCOY
DUBE
KEISLER
VERACRUZ
BRATCHER
BELEW
VANSICKLE
NASH
WALDREP
MATHIESON
CATHCART
DIMOVSKI
BABOS
NAPARSTEK
HEISTAND
TOLK
PARISEN
HEILMANN
PHILPOTTS
WILLEMS
MCCAY
MCCLARIN
CHAMPION
LAUZE
HEIL
PHILPOTTS
SHPAK
HUSTON
ESPINO
ABOUD
GARLICK
HOHMAN
SHADE
BARRIOS
BYRNES
HOLLO
TALLMAN
RIDDLE
CURD
FALER
REALE
NICHOLSON
HEGLER
GUARD
EDEN
WALDREP
MENNEN
WEYER
TEST
HAYTON
BARBER
PRINGLE
RENIE
REPPY
STEINHAUSER
CUNNINGHAM
CHAMPION
DIMOND
CAMACHO
LELAND
IBRAHIM
AMINOV
HEATHCOCK
MATTEI
CEJA
APGAR
TRAX
ODGERS
SASSMANN
VANHORN
RAWLINGS
HOLMES
SYLVESTER
DINGES
MOLYNEAUX
HILDEBRAND
NEVILLE
BLANSIT
WILD
WINEHOLT
MOZLEY
VENTERS
MCGEHEE
ETCHER
HALLMARK
SCHIRMER
MEGEHEE
ENGLISH
BLYTHE
BUCKLIN
BIGGS
PIZZO
GREEAR
ISSA
ARROYO
MLECZKO
KECK
RIEDL
KALINOWSKI
CUBBISON
BEHAR
BEAMAN
KHAMIS
BIRD
THIERRY
MALOTT
DYESS
TRAWICKI
LINSTEAD
SHELTON
LEY
COLEY
DIAS
DONN
LANAGAN
SUNDBERG
CEJA
SHATTO
CARMEL
SCRUGGS
PETIT
SALOMON
LAURENT
GILMAN
KINSELLA
CHAPMAN
PHILLIPPE
JOUPPI
STEINGART
TENNER
MILLIN
ADLER
HAMBY
HAGIE
SHELTON
CINCOTTA
LAURENT
KHAMIS
COLLINS
RASER
HOSSEIN
TELLER
CARLIN
LEE
SIMONETTI
DUNDAS
WILD
EGAN
MALEY
ABBO
CONGDON
BEAVEN
NIKOLOV
BLEIGH
SAMER
POLONSKY
MCCLENDON
ROUSSO
PEGG
BIRTLES
CASSARA
RASER
SUSSMAN
KOBIN
CARLI
RASER
ARMENIA
VOWELL
ZEDAN
AMAN
KAPADIA
SVENDSEN
WEED
KIM
HADDEN
AMAN
NAU
KREMPASKY
STEPHENSEN
PEIFFER
LAPIERRE
DOCKTER
ANKER
DREYER
EUSTICE
MAUS
HEMMAN
AMAN
SHELDON
WHITMARSH
COUSINS
MULLIS
CRUMPLER
HEIDT
RAND
UTNE
DUNDAS
SUTTON
PAPEZ
DOERKSEN
SUGGS
ESTEP
MALIA
MACLELLAN
STAUBER
HEATHCOCK
KOZEL
RAMSEY
LASLEY
WARNER
HALLSTROM
LAUZE
SAIF
ORENGO
CORNS
KHAMIS
TENNER
SCHWARCK
CHANCEY
HEATHCOCK
MEIN
ANDRASCIK
MCCAW
DEMARCUS
HARDING
NOWICKI
WARG
VACEK
MANARY
MARKHAM
CATHCART
RAGAN
FELLER
HEINZINGER
KNUTSON
DUNNAGAN
STOCKER
RIDDELL
WEHUNT
STAPLES
EDGINGTON
FERRIE
WELIVER
DILG
GRUDEN
BLAKER
HOSSEIN
PRYOR
ERICSON
KIKER
HAYTON
GATIEN
THORSTED
SKEEM
WORD
AMAN
PAPESH
WILD
DORN
AMAN
ERMIS
WORMSER
BATCHELDER
ATCHISON
ERMIS
HEDLEY
ABBO
BEAUDET
MORCK
CHILTON
BEEBOUT
ATCHISON
CURD
BETHEA
YASHAR
CASANOVA
BOYD
IKERD
MALDONADO
PASHA
MIDDAUGH
EUSTICE
CHURILLA
STIEBING
LUQUE
CULTON
GRABLE
RAGUSIN
HAMIL
LOWREY
SOUTHARD
SPENNY
CHARLES
MARPLE
GLICKMAN
BURDETT
CATHCART
CULBERSON
JOSI
LABARBERA
FELS
FREYER
VERACRUZ
STILLWELL
REDMOND
ROMANO
KNOPF
RAGSDALE
DUNKLEY
GEORGE
SACKS
KINKEAD
RASHEED
HERTEL
TENNER
DUNIVAN
MALOTT
GEORGE
BRITO
CILIBERTI
GUBBELS
KIM
MALONEY
ROHDE
SUTTLE
SCHMID
COBB
CUSTER
MCGILL
DRESS
THORLAKSON
SZEKELY
KERWIN
SIMEK
HEFNER
SALISBURY
PAPAGEORGIOU
NURSE
TENNER
ROS
CHURILLA
SYCKS
GENERAL
HAZELL
CALLEAR
QUIRK
RAMIAN
RAKOW
LUNDQUIST
HOLLO
SUNDBERG
TEAFORD
COMP
ATCHISON
ARNDT
CURD
OWSTON
MAVER
PROFFITT
GABEL
HAROLD
OVENS
KETTLEWELL
ROEDER
SARY
JUAREZ
DELORENZO
CEJA
WATERHOUSE
DARST
KHARITONOV
MANDEL
BLAKER
HOSSE
EVERTS
PENROSE
KARLIN
GEIGER
BOYLES
MUSSER
YOUMANS
ISRAEL
RENISON
MCGILL
DILALLO
BURNE
STIMSON
CLASON
MAYSON
MALDONADO
CRAMMOND
DAUGHETY
STEINGART
FINERTY
ETCHER
HOGAN
MCCRAE
DOTY
PURCHASE
BREAZEALE
FOTOPOULOS
POUNDS
NUTTALL
KORETSKY
PEDEN
RUBLE
KNIPPLE
GOMES
VALDES
SUSSMAN
VASUT
PAYEUR
HAKALA
ROSCH
UTNE
HEIL
BLEAKNEY
SAPONARO
GEORGE
NOWICKI
MUSICK
FORGEY
AMAN
BAULCH
POGUE
HOLLO
HAMIL
CLASON
ACEVEDO
GILLAN
LYSTER
BIRNBAUM
BALLANTYNE
MELBY
CINTRON
MAUDE
KINSELLA
MUSSELMAN
NARRAMORE
SCHORSCH
BLAKESLEY
PERDOMO
KRASNOW
HULTS
STEFFEN
MARVIN
APGAR
CURD
EUSTICE
BANERJEE
HUTCHISON
SCHWARCK
KIM
HOSSEIN
KITZMAN
HOSSEIN
MCDONALD
CRUZ
KINSELLA
SODERHOLM
LUGO
BABAEV
CLAFFY
BATTEN
LEIGHTNER
CEJA
STORCH
DAUGHETY
MICHEALS
HOESCH
ISA
KIPLING
STAPLES
DEHM
TODD
LIPKA
BOLT
LONGABAUGH
HERBENER
ANGILERI
CAULLEY
ARBUCKLE
LAFRANCHI
HOLLIER
GOODALL
SATLER
NICHOL
BLAKER
KENNA
QUAID
RUNYON
KHON
DEVENDORF
FERRARI
LANAGAN
SOLLENBERGER
BALTRUSCH
CLEWS
DURIE
FILLEY
MARTYKA
DAUGHARTY
NGO
LEHMAN
STANISZEWSKI
PARRISH
ZEMKO
PERDOMO
LOWTHER
DURFEE
DEMUTH
FEATHERSTONE
LAYMAN
RIDER
FORGEY
SMALLS
FRENCH
BASAR
SCHOEFFLER
HEIL
MURAT
HAGIE
KIPLING
SIMAN
BEDGOOD
HAMILTON
FINKLEY
SHEA
PHILPOTTS
BLYTHE
RICHESON
BLAKER
MIYATA
KRONK
CONGDON
RAMIAN
SIMONETTI
DUNKIN
MAUS
PIMENTEL
DIAMOND
JIMENEZ
ZAESKE
JENKS
HEATHCOCK
MCKIBBON
FERRIS
HALLBERG
FONTENOT
CROAK
CHAILLE
CHENG
CAMERATO
GALINDO
YOUMANS
HEATHCOCK
NICHOLS
BORIS
BLAKER
HOGARTH
STEPANOVICH
SEABURY
OTTERBEIN
SATLER
SIVERS
FERGUSON
STEINGART
OUTLAW
BRIDGER
MCAFEE
MALOTT
STIEBING
JOBE
ALDOUS
MANISCALCO
PHILPOTTS
MEMORY
JARNAGIN
SKARE
FELL
HUCKS
CYR
LANAGAN
WILLEMS
PAQUETTE
AYERS
HOSSEIN
MCQUILLAN
CANTELMO
AMAN
POYNER
HERTEL
MERITHEW
BATTEN
MIRANDA
ROEHRICH
GABEL
ERDEI
SER
HEATHCOCK
RAWLINGS
GREENBERG
LAYPORT
BIRTLES
LOVEDAY
MAFFEI
HALLATT
SLEEPER
WALCOTT
PESOLA
AVERY
RICHERT
GILDER
MINTZ
WRIGLEY
LUDLOW
GEORGE
COTTLE
RAINES
MONDAY
MODEROW
THORSBY
ZAESKE
HARP
HUTCHESON
CONGDON
DAUGHETY
LEMING
VALDES
ANDRES
TOWN
LEONHARDT
COLQUHOUN
GRADY
LEAF
FULMER
ABBO
ZAJKOWSKI
TAGLIARINI
THROOP
GAYNOR
EDGE
LUSK
ZAESKE
HAGIE
MAYHEW
MULANAX
RIX
PACATTE
DUNKIN
BAUGH
EMMONS
VOETSCH
SUSSMAN
YOUMANS
SWANHART
ROLLEFSON
BAZQUEZ
CHRISTIANSON
STEINGART
ZEDAN
ASAD
OLAFSEN
HYNES
SABOURIN
STAPLES
HENNIG
KRIEGER
HAIRELL
SLAUGHTER
STILES
ATCHISON
WATT
THIERRY
HOGAN
STIEBING
TOOT
MACAVOY
EUSTICE
BARBARY
FERGUSON
MOORHOUSE
CONGDON
WEED
EUSTICE
LANEY
GEIST
MUKHTAR
JOBE
NICHOL
CORBIN
DOLAN
HOLLMER
HAGI
WINEHOLT
PHILPOTTS
CELIS
LORENZO
BARRIOS
SNAVELY
MURUA
GILLUM
HUCKS
VENTER
RASER
HATCH
ARAI
KHAMIS
RIX
BAYNE
DORRINGTON
COHEN
CHAMPION
BENOIT
FRAWLEY
STEWART
HEIL
CURD
DUNKIN
ROMAN
JARNAGIN
MICKUS
LANGHORNE
TENNIS
KENAN
RASER
CROCKER
RIX
BATES
FAIN
SEWARD
STEFFEN
EAVES
GRUB
HEIL
HADDEN
WEBERG
MERTON
DUFFEE
RUSHING
WASTE
SYMONDS
LOSITO
EVANGELISTA
AMAN
NAPIER
BEABOUT
CUSTER
SWEAT
FONDA
YOUMANS
POND
NICHOL
ALDERMAN
REIMANN
CADDEN
RIGGIO
LAMBORN
OTTERBEIN
SAVILLE
HERTEL
CAIRNEY
FORGEY
SPENCER
COWART
HOLMLUND
HACHEY
SMIDDY
CARMACK
RICKETTS
STEVEN
CHENG
HOLLIER
ROHDE
KROENER
VOLZ
ROEDER
SONS
WIIK
KANT
DIAZ
KOSTICK
MACPHAIL
LUNCEFORD
KIRKPATRICK
WOOL
CURD
HARRIOTT
CATLIN
MAHMOUD
JINKS
WICK
LEROUX
KIPLING
WINDSOR
PAQUETTE
HERTEL
HAHN
GILLASPIE
PADMORE
MUCKEY
ROGERSON
HINTZE
SCHROYER
HOSSEIN
WARDLE
AMAN
PENDERY
WICK
LANAGAN
CURRAN
DUNDAS
KELEHER
HAYDON
GUZMAN
KEMPER
ROS
WESTMORELAND
LAWRIE
HUDMAN
PERRAULT
SINNOTT
KELEHER
UTLEY
TREZISE
HENNIGAN
NIEBLA
BABIN
BUTTERBAUGH
DAKIN
CUMMINGS
JOHNS
DAUGHETY
KIMBER
MASON
SEERY
JANSEN
GEISE
WHITING
AASEN
LUCKI
BARANOV
SIAS
SATLER
BATTERSBY
MATHIESON
SKEEM
PRICHARD
CARLI
SULFRIDGE
CAPP
ROMANOWSKI
CARMACK
LAWRENCE
THEOBALD
SLATTON
DOOLIN
LIFORD
DABOUB
LANCASTER
ULLMANN
GRAYDON
YOUNAN
KIM
RUSCH
MATTEI
REDMOND
KHACHATRYAN
KELSCH
PRIDE
NEWMAN
WETHINGTON
DEIS
BUEHLER
FALLAVOLLITA
WARDLE
DEDMAN
SERNAS
FAHERTY
REALE
LOHN
GIAIMO
NEW
ZHUK
LEBLANC
VINCI
KIRAN
AHMED
MAYBURY
EISEMANN
WANG
KELEHER
MCKENDRY
RISS
DYKE
HOSSAIN
NORDTVEDT
CHOWNING
ZANDER
HADDEN
ROSSING
RASHO
SALOMON
THIBAULT
MOULTON
FORNEY
MUDD
SPIVEY
SVENDSEN
CLINGMAN
VIDMAR
WACHTER
VANHORN
EISA
ALTIZER
WYMAN
AMAN
BARRIOS
HARN
RANGE
FLEMENS
REALE
ODOM
SPROTT
ROQUE
FITZMAURICE
CHAMPION
DICKMANN
IBARRA
SCIARRA
VALDES
SIGG
DOOLIN
MCGEEHAN
PROROK
SHANG
SANTANGELO
DORN
LITTLEFIELD
LANDINI
HARDWICK
BEHAR
DOOLIN
MORMAN
SUNSERI
DEGRAAF
GWINN
OWSTON
GEIB
KHAMIS
DICKSON
RICKERL
HAUN
PERDOMO
ACKER
MCDONAGH
POLE
DAUGHETY
TARBERT
DUNKER
CONGDON
DRESS
KEMPER
PANKIEWICZ
GILMAN
STARBUCK
HOLLOMAN
CAMENZIND
AULTMAN
MACKLIN
GRAYBEAL
GATHERCOLE
KESKITALO
SUNDBERG
RASER
YOUMANS
ZEISEL
CEJA
UTNE
FERGUSON
RUBLE
FRIEDENTHAL
CAMM
SCAFF
SIMEK
FIFIELD
DABLE
LEONHARDT
AVAGYAN
SPENCER
KORDONOWY
MOSS
MCCONVILLE
ROMANOWSKI
TAIT
CRINION
KRIEGER
PHILPOTTS
LEVEE
GOODEN
NEMO
DOOLIN
GRABLE
AVALOS
VERACRUZ
CAIRNEY
HADDEN
SIRMANS
FONT
MORREY
HAROLD
MARKHAM
BRODEUR
LASZLO
MARK
RIX
HILBERT
PARVEY
VENTURA
WROE
BYRNES
GEORGE
STONEHAM
GAMER
LAURENT
NOBILE
BURKES
SOBOLEWSKI
HOSSEIN
CHRYSLER
PRIME
ERLICH
GILLUM
BOHAN
BISSETT
TREWIN
ARWOOD
HEIL
COLBORN
EISSA
DEWHIRST
MIDDAUGH
BEATON
TRAWICKI
CURRIE
BRUCE
CEJA
DOOLIN
DUFFY
CULSHAW
MCCULLAH
OCHOA
WILBUR
POUNDS
ALDOUS
TRANGSRUD
ROSSING
PUTERBAUGH
ALEX
DAHLKE
NOWLAND
AZZARELLI
SHEETZ
ZEDAN
FORGEY
FRANCO
MCGING
SCHRECK
BURNETT
SUSSMAN
NOWLAND
WOOLF
SCHOFIELD
STOVER
LENTZ
VACEK
HANAN
WARNKE
ANGILERI
BRIDGES
ROBESON
DEIGHTON
WARD
SELINGER
DOAK
FLAIG
GILLMORE
MITLYNG
OCASIO
CASANOVA
KESLER
STAPLES
YACOUBIAN
COLBORN
LAUGHLIN
TAMAYO
HAYDEN
SERVICE
RIDLEN
LAVOIE
DEIGHTON
WIIK
YOUMANS
DORIAN
BLOOMFIELD
MCKINNEY
HUDMAN
HEATHCOCK
MATTILA
RAINES
LUMMUS
COFFMAN
AYERS
CARLSEN
VANHORN
MIRANDA
BLISS
ERMIS
GROUT
YOUMANS
MATHIESON
SAUTER
BROOME
ROEDER
GENERAL
BARE
WARG
KELEHER
RIVAS
TURMAN
BAZQUEZ
SCHWARCK
COLHOFF
CHENOWETH
SALAZAR
SHERK
WICK
ARKO
WILBUR
CURD
MAWHORTER
BOOKER
CURD
PUTTER
GAGARIN
CRITCHLEY
ERLICH
MANEES
MAFFEI
MCGINNESS
COPPOLA
BARBA
GAU
WILD
WAIT
MCCASLIN
ESPREE
KUHLMAN
BUSHEY
KAPTEIN
UTNE
WETHERBY
SHIRLEY
BRYCE
CENTNER
ZIMLICH
CRONK
GINN
EARNEST
BONDS
HUDSON
VALENTI
GENERAL
CADDEN
CEARLEY
MCGEHEE
DUFFNEY
HYDE
SPEARMAN
DITTON
SALOMON
DELAPP
STAGGS
MCLAREN
CASTANEDA
GLADWIN
DAUGHETY
SALOMON
KUEHN
GLEMBOCKI
FORESTER
SEMENOV
COLE
STEINGART
MCCULLAGH
COUP
MABARY
WADSWORTH
KHAMIS
WILBUR
CROAK
WIIK
LUKACS
EVANGELISTA
KOSS
SOSNOWSKI
HEINLE
NEWBURY
SAPONARO
TEEL
SOARES
WARG
PIZZO
WACHTER
MOHNS
RAWLINGS
PERDOMO
CONTE
LOWERY
ROOP
CELIS
KHAMIS
REDDIN
HOSSEIN
REILLY
ECKERT
CORNETT
MITCHEM
ZERMENO
MOLONEY
CLOUGH
ERBACH
REIMANN
SLOAN
ZEDAN
YOUSIF
NICHOL
GHEZZI
FORGEY
AVERILL
STRID
NUTTALL
PARISH
ABBO
COULOMBE
KELEHER
KREMPASKY
DEWOLFE
SUNDE
GIBBY
JIMENEZ
LOPP
DORRINGTON
SHERK
ESTLING
LENNON
FITZPATRICK
ROLLO
SUNDBERG
KUBE
HUTCHISON
FERRIS
STAPLES
KIBBY
CARDER
WHITELOCK
MCKEE
ESPINOSA
HOGENSON
BATCHELOR
GILLIS
AULTMAN
SVENDSEN
TENNER
MANARY
VIZE
STODDART
SULAIMAN
RUBLE
GATE
LAVIGNE
MUNLEY
FIX
KREIG
RUDBERG
MILLER
VIDMAR
STEFFEN
BECKMAN
PLASCENCIA
PICTON
KRYCH
BEASLEY
HADDEN
COLBORN
CAMPAGNOLO
HOLLEY
DESHAZO
RAMIAN
DENNEHY
EDGECOMB
NAFTEL
TAHER
NEULAND
WALLACE
CARMACK
CORDELL
GOBEN
ANDRASCIK
GILLIES
OVERLAND
WOJTOWICZ
STANISZEWSKI
MAYBURY
LEIGHTNER
HOFMANN
SATLER
WARFEL
DIVALERIO
HARRISS
HOSSEIN
WILBANKS
FERREN
CRAM
KOBIN
PEDLOW
STERK
REALE
AIKENS
STIEBING
HEATHCOCK
MACKOWSKI
KOLLMAN
SZCZUBLEWSKI
DELGADO
DOLLISON
STILLWELL
HOLLO
METCALFE
CRICHLOW
DAPONTE
COVI
SPIVEY
KHAMIS
ALEX
BAUMAN
MCWETHY
CARRANZA
BARSS
ANDRASCIK
STEINGART
TULLIO
WELDIN
SINTON
PERRYMAN
WINDSOR
DABOUB
CLEMMER
SALOMON
FEA
PEAD
CAVEN
PANGBORN
RAPP
DEIGHTON
WIIK
EASH
HERTEL
HARRY
MIRANDA
ENZ
TENNER
NEZAJ
BERTELLI
RASER
NOBILE
SUSSMAN
MCRAE
AUBERT
NEWNHAM
WANG
FARQUHARSON
MACASKILL
DAUGHETY
SHRUM
HADDEN
SATLER
KASH
INGLE
SALLOUM
AMUNDSEN
VIDMAR
WALCOTT
PERRAULT
REILING
RADCLIFFE
PENROD
BLUE
GABEL
SMITHEY
ARAGON
METCALF
LANGELIER
TEEL
FELLER
DORE
RINELLA
NATHAN
RIX
CIMINI
HAYTON
WIKLUND
SPENCER
DILALLO
WILBUR
GOODIN
FORGEY
ELLEFSEN
EMRICK
WELTY
ABBO
GROVER
HOLLO
BLANSETT
JAFFKE
RIX
WESSELLS
MARTINEAU
NICHOL
SAFIN
WHEATLEY
VOJTA
KLIMOV
SEEDORFF
BIRTLES
TREVATHAN
PEADEN
STEINBERG
HADDEN
MCGREGGOR
WANG
SAAB
PRINGLE
COONTZ
HAMPSHIRE
NOWLAND
LAFROMBOISE
DREYER
MICHEALS
MOTES
KINLEY
MCCURDY
HOGABOOM
MCFADDEN
PUESCHEL
STEINGART
STILLWELL
BASSO
PADIN
GABEL
ABBO
HEATHCOCK
HOSSEIN
MASON
YOUNGER
KIRAN
HAYTON
SHEETZ
ETCHER
PINCHUK
SELLEY
CATHCART
KINGMAN
HADDEN
MIRANDA
MIGLIORE
LEHMAN
REIMER
CARTY
MAGNUSON
SPECTER
SCHWEITZER
PARNELL
DRENNEN
DANIELE
RUTLAND
BROOK
DYE
PERDOMO
GILLUM
BLAKER
SAVOLA
KLING
CORNETT
MAFFEI
MAHLKE
MCLERNON
GILLIN
CORLEY
EUSTICE
SUSSMAN
FORGEY
SHORT
HAMIL
VERACRUZ
URQUIDI
UTNE
SIMONETTI
BLEIGH
SAM
LEMING
HAMMAN
COTHERN
BARNES
POLONSKY
PETRONE
DYER
HEDER
BARTOLD
NIEMAN
ORCHARD
SYMONDS
CADDEN
LESSENBERRY
MAGNUSON
LANAGAN
POUNDS
OLEARY
CHRYSLER
GEIST
DRAKE
HILDEBRAND
TAPP
CALHOUN
SHACKLEFORD
MICKEY
SHELTON
KELLER
ROSSING
LAMBIE
LANTERMAN
CORNEJO
DUDLEY
VERNON
NICHOL
IVES
LELAND
LIKENS
HOLLMER
MITLYNG
CORNER
SCHWARCK
ZEDAN
MALLARD
HOLLIS
KINNISON
BECKNER
SEAMANS
HERST
PERES
DENBO
SCHANTZ
WINDSOR
MCCOLLISTER
HORRIGAN
STIEBING
GRANDE
ANONYMOUS
SHANKS
LANAGAN
SIMONETTI
VASUT
TAH
MCCARTHY
SIGG
COMTOIS
PLEASANT
MATHIESON
MASTERS
RIDDELL
BRADFORD
ATCHISON
HARRIOTT
STRANG
LITTLEFIELD
CARRUTH
SANSING
WOLKOWITZ
MATHIESON
TRAWICKI
HIRSCH
KAMINSKY
ASHE
DURNELL
DORSEY
CARMACK
STUART
PIEKARSKI
ELKINS
ROS
GOLUB
DALESSIO
VACEK
BYRES
WENK
OSORIO
COLLINS
SALISBURY
OLINGER
STAUBER
LEBRUN
LAWLOR
PARMA
NORLUND
ATCHISON
WANDELL
TOLLEY
RIX
ACORD
TARASKA
GARDINER
LAMB
ADELSON
YAKOVLEV
EGAN
SHEPPARD
KHAMIS
HARTZELL
PERDOMO
BOETTCHER
HAGIE
UTNE
HENNIG
KEMPER
INNES
KINSELLA
PINCHUK
PHILPOTTS
HAUN
SUSSMAN
EUBANK
DEIGHTON
FISHLER
HAZELL
MAYBURY
DEGRAFF
EURE
STANISZEWSKI
VERACRUZ
HAMON
OUCHI
COLLINS
THORNTON
ROMANOWSKI
PAQUETTE
MUSICK
MICHEL
APGAR
KOLLMAN
HOSSEIN
JASPERING
CARNEY
COPELAND
TARDIF
BLEAKNEY
DISHMAN
STEIN
HOMS
KOCANDA
WHIDDEN
HEINTZ
HANDY
YOUMANS
LEMKE
MASCARENHAS
BONDS
PILKINTON
JORGENSEN
DUFFIE
STIEBING
SPIVEY
BONHAM
CEJA
HADDEN
KOSMATKA
MUSICK
LEFKOWITZ
AVALOS
JEANETTE
MARICLE
COUSINS
OLANDER
POLONSKY
FRAKES
WILKENS
SASSMANN
FRITH
HOSSEIN
STAPLES
PETRIE
SALAMONE
SAPONARO
STRESSMAN
EASTON
DRAIN
ROBEY
SMATHERS
LUQUE
GRISWOLD
GAYLORD
SHANKS
VERSTEEG
EASTMAN
PHILPOTTS
GRUB
TRIEBWASSER
SANTANDER
SALISBURY
SALMON
MANEES
DENIZ
LAKIC
SALEM
ERSKINE
CANNING
WACHTER
ORR
PAQUETTE
LASEK
DORSEY
SATLER
COOMBS
HEIL
HADDEN
PARROTT
CATHCART
KROL
SPYKER
ANGILERI
GEORGE
AWBREY
HOESCH
MESQUITA
TEETER
MARINARI
SAELI
AMADIO
SOH
MOZLEY
GONZALEZ
RIDGE
ALT
MAZAC
UTNE
RAPP
CUSTER
MCGEHEE
BEAUDET
BOUDREAU
TINNEY
MUSICK
WALDROP
BIRCHFIELD
MALOTT
YOUNGER
WITKIEWICZ
STANDER
MEURER
WIIK
COPLAND
GREB
GARIN
DUNKERLEY
SHACKLETON
ADAME
CONGDON
CROAT
KHAMIS
CORNETT
FITZMAURICE
KREIG
BEESLEY
HOLLERAN
KINSELLA
PRITCHARD
COUTS
PARMENTER
GORMAN
DUKES
RIX
FALER
HAMMERS
DOREY
MAYS
GUSTASON
ACORD
SARABIA
RICCARDI
MCCULLAN
SAAVEDRA
MOSSMAN
MELLIS
NASS
SHOUSE
HOLLO
HATTEN
PHILPOTTS
MILLARD
CHRISTNER
DAUGHETY
LEROUX
PERRIGAN
COURSEY
FLOREY
CELIS
QUEEN
SMOOT
EDKIN
DAWE
HARDCASTLE
GILLAN
GROUT
MACGILLIVRAY
FLOYD
HADDEN
CEJA
CHRISTNER
SOLE
UPCHURCH
HILLENBRAND
PAQUETTE
BRISTOW
REICH
SAELI
WILD
ROMAN
ANDREOU
GEORGE
LEWALLEN
STOTT
CAIAZZA
MCCULLAGH
RIX
MCGIVERN
HEIMANN
LARNER
KRIEGER
WARFORD
LOHN
SANTANDER
ABBO
SYMONS
BIRTLES
LANGDON
HOLLO
MCMAKIN
KIM
SAVELLA
BILLINGS
EVERLY
FINTON
JELINEK
CURD
TRAMMELL
RIX
DUCAS
COTTER
ADAM
HEIL
BUEHLER
ALTAMIMI
SANTRY
OBERLANDER
BALTRUSCH
STIEBING
GAMBILL
GILLAN
POMERANZ
ALDOUS
GABEL
TORINO
VESTER
MEHMET
ROBERSON
POSS
STURGES
HOAG
ZAESKE
FLORES
HEATHCOCK
VIDAL
BEESLEY
ZEDAN
MORALES
DAUGHETY
CORNETT
ZEDAN
VITO
LAVOIE
AVALOS
CULLOM
ELLEFSEN
LES
PERRAULT
COOKSEY
SPARKS
VERACRUZ
MACIAS
EMRICK
GILLIES
PRICHARD
WAUGH
RODENBERG
BLYTHE
RIGSBY
SIERRA
RICHESON
EUSTICE
HUMBER
VARICK
ZERMENO
TORRES
CARMACK
NUTTALL
HUTCHISON
REEVE
RUNDLE
SALOMON
BATTEN
RIX
LEWIN
TACKMAN
NICHOLSON
AVERILL
SLOANE
DICKERT
RASER
CANARY
HELLAND
STROBEL
SCHWARCK
PERRAULT
ANDRUS
PERRAULT
COLBORN
BLAKER
HOTARD
CURD
RACKARD
DEIGHTON
HOSSEIN
FITZMAURICE
PEGG
HEATHCOCK
YDE
DICKSON
HABIBI
ZEDAN
ALTIZER
DRAIN
NAPARSTEK
BIEWER
SAAD
BEHRENDT
HENSARLING
JASER
WARDLOW
RAGAN
MALOTT
ZEDAN
DUNDAS
BLYTHE
ATCHISON
EDELSTEIN
MICHEALS
HOLLAND
MARK
LOWREY
CLINGMAN
FARAGHER
EIMER
SWEDBERG
SOWL
CURD
SAVARD
KOLLMAN
MCMULLAN
STICKLEY
GRESHAM
HARNESS
VERACRUZ
SEIDEMAN
SPYKER
KLEPFER
NAPARSTEK
HURST
KOSER
ARRA
MCCOLLOUGH
RIX
BARNES
ABDULKARIM
MAYBURY
BAILIE
WOODDELL
MOLYNEAUX
MCHALE
NOLES
RUEBEL
FLORY
GAYLORD
DURRANI
COLLIER
WRIGHT
ARAI
FIELDER
REICH
HEATHCOCK
CHAYER
PEAVY
LANAGAN
RAGAN
MEIN
DEWANE
MAGNO
HALLATT
LALLY
PADMORE
YOUMANS
STAHLMAN
GRIFFETH
DRAKE
VOLZ
SALOMON
HARLE
PUESCHEL
STEINBOCK
MOHNS
SONS
MELLIS
HASTON
RIGGIO
HENKIN
ETHERINGTON
CORNETT
FINSTER
GOBIN
BLAKER
KASER
KIMBREL
HOLLO
CHRISTNER
SHELTON
HOSSEIN
FANNING
CANARY
BLACKWELL
BATCHELDER
ZAWISLAK
REAR
KIES
BAL
MELKO
STIEBING
MUDD
STOCKMAN
CURD
MOREHEAD
LEHMAN
HASTINGS
RINELLA
HELLMAN
ITZKOWITZ
WANG
YOUNGER
GRUBBS
HAMELIN
MADDIX
HEATHCOCK
ROMEY
CHAFIN
VEASEY
WAGONER
RIGGAN
MOYLE
WAINWRIGHT
PROSCIA
KOLLMAN
ALDOUS
WILBUR
LEWIN
ROLL
PARISEN
GUARD
KEENEY
RASER
RENARD
FERREE
COLBURN
MATHIESON
TOWLER
RACK
WROBLE
ZAWISLAK
FONTENOT
HOLLO
MACGREGOR
BEAUDET
DUFFY
MANDEL
ROW
SHADE
SODERBERG
JOSLYN
PHILPOTTS
DUNKLEY
CAVETT
SLAUGHTER
HERNANDEZ
DAUGHETY
VANHORN
PIKUS
SCHIERER
PIATT
SIBAL
MCLERNON
FERNANDEZ
REGAN
CULBREATH
GABEL
NOBILE
CURD
TROUGHTON
SAYERS
VANDERGRIFF
ASHE
HENEGAR
ABBO
WOODLEY
REACH
TEEL
OHMAN
LISH
SPYKER
TACKMAN
BURKETT
EASTLAKE
MAPSTONE
BEAUCHEMIN
VOLZ
BLAKER
CHARLES
CURRIER
BONANNO
LENTZ
RENFRO
CEJA
SELLERS
COOK
UTNE
FROHOCK
ALTERMAN
SIMONETTI
MARSALIS
LOWTHER
ROEDER
LINARES
BOWLER
KOVITCH
MICHEL
REDLICH
REILY
STICKLEY
SCRIMGEOUR
BOYLAN
PARDUE
AVERILL
APGAR
UTNE
EUSTICE
HUDMAN
BAADE
ALDER
JOYE
SLIMAN
NICHOL
REANEY
TREVATHAN
VERACRUZ
SALOMON
STAATS
ROEDER
GRIMS
HOSSEIN
BECKES
ETCHER
DREYER
LEVI
BEDGOOD
WESTMORELAND
PULKKINEN
RUSNACK
STIEBING
WARNKE
CARRERA
HUNKE
KIMMEL
VOJTA
CLEMMER
CUSTER
FEA
MCLEOD
DEIGHTON
PEKINS
PEIFFER
BALTRUSCH
SEIGLE
ESQUER
LEWALLEN
RAGAN
LUCKI
HANDLON
MOHAJER
SJOLUND
TAH
LANAGAN
TENNER
GRAYDON
ANDREA
VENTER
KRYCH
SALMINEN
NEWBURY
POLONSKY
BEHRE
COULOMBE
DILALLO
COHN
LANAGAN
GUIDRY
HOLLO
ALTIZER
LAWRENCE
BACKLUND
NOWELL
GARVIN
HOUSEMAN
MESKER
KEAVENEY
CRONICK
PUETT
WOOLLEY
RASER
BOGARDUS
KENNAUGH
KEMPER
ROCKWELL
GEIB
ALTERMAN
WEED
ANONYMOUS
CARLI
WARDLOW
HILLER
DEERING
HUSTON
MOHAJER
KHAMIS
CORONA
COLSTON
FRASHER
CLOVIS
JEAN
VERNON
SVENDSEN
SPYKER
CYBULSKI
FORTUNE
GHENT
REANEY
RASER
CORNER
SUSSMAN
MAWHORTER
ELLEDGE
ROEDER
SANDRIDGE
CARMACK
LOSITO
CURTISS
BRIDGMAN
PUNCHES
KUNG
SANTANDER
OYE
RODENBURG
WAGNER
ETCHER
TEVAULT
ELEY
SLAUGHTER
BATCHELDER
REAVIS
MUELLER
PARROTT
FOOTE
LUCEY
EMMENDORFER
CORGAN
MCLAURIN
SALIN
NIEVES
GAEKE
MCAFEE
PHENIX
PRINGLE
BOWMAN
PARISI
CARMACK
HARDMAN
INGALLS
RICHEY
FINKBEINER
DUVALL
SPANO
ALTERMAN
YEARY
ZADRA
SHINGLETON
WORRELL
PONTON
CORWIN
DAUGHETY
WELKE
HADDEN
HADDEN
KLING
STEDMAN
HARALSON
CARDONA
CUBITT
STENBERG
GABEL
HEATHCOCK
NICHOL
FIFIELD
BREWSTER
LENTZ
AMAN
ALTERMAN
PILARSKI
APGAR
DARSEY
MCKEE
WARRINGTON
KELTNER
ACKER
HUENING
HROBSKY
GRANDISON
TEDDER
REPPY
DUNKIN
RENOUF
PHILPOTTS
HERST
LOHN
ROUSSEAU
KIPLING
MCLAURIN
MCMAKIN
MULLIN
GOSSELIN
EUSTICE
AMARAL
PAQUETTE
FEATHERSTONE
HANES
VANHORN
PORTWOOD
SEALY
GERY
RANKIN
ROMAN
HOSSEIN
GOVERNALE
TIMMIS
DUCKETT
BLAINE
ECHEVERRIA
WARUNEK
MALLORY
CARMACK
FREDEEN
VOSS
MARKHAM
WETHINGTON
PERDOMO
ERLICH
AMAN
NOKES
BEAUDET
GRAUEL
SWINTON
DELOREY
BARE
HAMIL
MONGILLO
FERGUSON
STANISZEWSKI
PALUMBO
EUSTICE
MATTINA
MCCORD
PERE
RASHID
BONAPARTE
WILLEMS
COMSTOCK
HUIZENGA
BAPTIST
MCKENNY
DEVILLEZ
EMREY
LENTZ
POMERANZ
HADDEN
HEIL
PRICKETT
SMUCK
MON
HENDRICKSON
BITTNER
PHILPOTTS
SALOMON
POLONSKY
REINER
MCROY
RUBI
WEISBERG
WILD
GENIS
HEATHCOCK
GARBER
MADDAMMA
FOGGIN
SPYKER
ETCHER
SODERBERG
WIEBER
SONS
COLVIN
HODGKISS
SCHMITZ
SCHOENBERG
MOWER
MCKEE
DARGEL
KHAMIS
ZEDAN
MCELHINNEY
FIELD
YURASITS
WILD
BALTRUSCH
REDMOND
HEIL
KANDELL
GARBER
CUSHING
CONGDON
VANHORN
GIL
CHADWICK
FANCHER
NEES
GROSSI
MCCUNNEY
NEWBERY
HINZE
HEATHCOCK
WINDSOR
HOFMANN
MINASSIAN
GEIGER
FREASIER
MCKIBBON
TUFFS
SAPONARO
CARMACK
MOONEY
KEISLER
WEEKS
MATHER
RIX
KRUPINSKI
SCHATZ
KIRAN
ALANIS
ZEDAN
GILLIES
GOODALL
DANIELYAN
CURD
DOUGHTY
CARLI
MATTEI
ROMMEL
CULTON
RAISOR
MULLANEY
DRESS
CHOWNING
SHELDON
MAFFEI
CONWELL
DAUGHETY
MCANINCH
ROBERSON
FARIAS
CUSTER
ETCHER
WOODHALL
CURD
ZHANG
HEATHCOCK
NAGEL
PODGORNIK
DESHAZO
SUSSMAN
ETCHER
HEIDT
FICKEL
ABBO
BOSSERT
SLY
INGLEY
ECHEVERRIA
ECKERSLEY
MOREY
EKDAHL
ARKO
DEMCHENKO
ZEDAN
CAMENZIND
RUCKER
KYLLONEN
HOLCOMB
WINDSOR
DEIGHTON
POMERANZ
PIUS
ACKER
FLOUNDERS
SMITHEY
HARNAR
HOSKING
HENNIG
WACHTER
TAWNEY
FOTOPOULOS
EVERDING
LOSITO
MALKA
MCKENNY
DEIGHTON
BUIE
EUSTICE
GILMAN
RUDKIN
ROBERT
SOPHA
BLAKER
RUTTER
RECKER
DULIN
ROBERT
GILLIES
TENNER
TOLBERT
HACKETT
MUSSELMAN
ACORD
REYES
LAFERRIERE
MOLYNEAUX
URQUIDI
KATZ
MOLYNEAUX
BLAKER
WILD
KNOX
WICK
KUBE
PITTENGER
STEBBINS
CUNNINGHAM
HADDOCK
RIX
LINDGREN
ETCHER
LAVOIE
CUSTER
MUISE
ACORD
PERE
AVAKIAN
NICHOL
BETHEL
SAMARDZIJA
STILLWELL
GILLUM
TERZIAN
OLENDER
MCPHEE
FINGERHUT
SHELTON
GABEL
ATCHISON
WILCOX
ZIOBRO
VERACRUZ
NICHOL
MUTZ
HINKLEY
LEWIN
MALLIA
HEATHCOCK
CURRAN
EDES
HEIMANN
DYKES
FORISTER
DELISE
MAYBURY
EISENHART
FIX
NAUMANN
HENNIG
WOOLF
REISCH
WILTSHIRE
BRASSEUR
MARCHENKO
PFEIL
DILALLO
INGLEBY
HAZELL
HADDEN
NAVEY
ROITMAN
DEUTSCH
RIX
KRAUSE
PENNINGS
MCLERNON
EVERETTE
HARN
VERITY
HEIMANN
KNEEBONE
CORNETT
GILLIES
FAVA
ERDEI
LENNON
ATCHISON
STERNBERG
FARQUHARSON
SENS
MAIRS
WILLINGHAM
PITMON
DORSEY
BRIGHT
SMITHEY
FARQUHARSON
PERRAULT
LOERZEL
DURANT
KOLLMAN
WATKINS
ROHDE
BANNER
CEJA
CEJA
RIX
CARMACK
WARNKE
CORNEIL
BALFOUR
LEMING
WILD
OVENS
BARLOW
WORMSER
VILJOEN
ALPER
HYNES
WILBUR
AMAN
CONGDON
MAIRS
TURLEY
SALOMON
ROMANIA
KIPLING
DIVEN
COLHOFF
ELLEDGE
RAPLEY
AMAN
BOGARDUS
COLWELL
DAUGHETY
PHILPOTTS
DUNCAN
MCCREADY
SAMER
ABNER
SHEETZ
SEAMANS
EFRON
ROTE
KIMMEL
LEFKOWITZ
GILLEN
CANFIELD
KERFOOT
ZEDAN
ABBO
ROWLEY
TINGLE
HANDY
GOODRICH
ROMANIA
TREECE
GEORGE
SCHERF
LAFERRIERE
EUSTICE
CURD
BUMGARNER
MATTEI
LANGSTON
CELIS
DESHAZO
NEWBURY
BAKKEN
WICHTERMAN
WILD
WACHTER
MAGILL
BROUSSARD
GALLION
POLONSKY
PORTWOOD
MCMILLION
MONTEMAYOR
PHILPOTTS
COVI
SOLORZANO
LOERZEL
EVANGELISTA
SOUCEK
VILLANUEVA
GILLIES
MORGADO
HEIL
RIX
HAYASHI
PAULSON
DABOUB
CORNETT
WARUNEK
COOK
SOUTHWOOD
BOWEN
MAINS
KAVANAUGH
SPRATLEY
PIKE
BRENDLE
MCINTYRE
SUGGS
DICKS
SZYMCZYK
DUNDAS
DORRINGTON
SIEGEL
BURNELL
CHURCH
PERDOMO
SEHON
SAMER
KIDD
STEHLE
GIBBY
SMITHEY
ROCKEL
TATARA
LAPEER
SPINKS
REIMER
HILLIER
HEATHCOCK
STEPP
DYE
LANTERMAN
RUSCHE
ANDRUS
DABOUB
BIRTLES
ZIRNGIBL
GILLIES
ALDOUS
TENNER
PORTWOOD
MUSCAT
MISENTI
HILSON
GAMMILL
TEFFT
SORIN
LUBEN
HEATHCOCK
DREYER
IAN
OBORNE
HEATHCOCK
BALDACCI
TELLER
WYGLE
STIEBING
LANAGAN
RASH
LONGMORE
WOJTOWICZ
TAXIS
AZZI
MOLYNEAUX
KUHLMAN
TENNER
BARROW
RASER
ARTHUR
STEDMAN
ROLLEFSON
DEIGHTON
YARBER
LEIBOW
PEROVIC
BARKDULL
TUGGLE
SADLER
KOSKINEN
KIM
COOK
SMITHEY
JAFFKE
ANGLE
YOUMANS
MATHIESON
YOUMANS
MONDT
FITZMAURICE
FOSSEY
KIMBREL
LOCCISANO
GIPSON
HOCKETT
CARMACK
CABRAL
TEST
JAFFKE
GAMMIE
SINTON
BROOKE
STRUDWICK
RASCH
HASSALL
GAEKE
FUSILIER
DUNDAS
LUMMUS
GAEKE
FERGUSON
PAFFORD
TRAWICKI
DOE
HAGGERTY
YAMIN
ROJAS
NASER
RAPLEY
GILLAN
WINDLE
ARTZ
DEIGHTON
HOPPE
STUBER
RASER
EBERT
VESTER
RASER
LINCOLN
KEENEY
WITKIEWICZ
CHRISTNER
MITCHEM
SUSSMAN
GEORGE
OSORIO
HEIL
BARCH
TAUGHER
HERTEL
BEDGOOD
MARS
HYMEL
ROCCA
SWALLOWS
GOOS
BIRKELAND
ASTLEY
HIGH
GARBER
KOBYLARZ
HUTCHINS
HEIMANN
LEFKOWITZ
DEUTSCH
SAPONARO
ROMAN
LAGAN
ROEDER
TWYMAN
GRUNWALD
MCKIBBON
LANAGAN
NICHOL
STEDMAN
BUCKLAND
LONGACRE
BACA
YOST
RAUTIO
ROMANOWSKI
KLING
LOYND
ENYART
BARRUS
TENNER
HOPPE
LANHAM
CASALES
DAVERN
PRINE
FORGEY
CURD
CAIRNS
KENDZIERSKI
HITZ
SCHWARCK
RAGUSA
FRANKS
COUGHLIN
STREETER
BUESING
PATERSON
GILLIES
EMMENDORFER
FASSBENDER
CURRAN
BIRTLES
PRINE
HALLATT
BRISKEY
SPRAGG
SANTRY
HOLBROOK
FELLER
CINCOTTA
SALMONS
POUCHER
CASNER
SHERK
UTNE
DESHAZO
EUSTICE
HAMIL
NAVEY
CEJA
HOLLAND
PEDLOW
CLOVIS
CURD
BLAKER
SUSSMAN
RENFRO
MUSGRAVES
SHOWALTER
ATCHISON
MONTALBO
TURNEY
ETCHER
MANDEL
SUTTERFIELD
KELEHER
STEFFEN
ETCHER
RYDER
TIEMENS
WAGONER
PERZ
DUKES
SACHS
HIXON
VANDEVENTER
DORRINGTON
ETCHER
SMAIL
CARMACK
DAVISSON
GUARD
CHESNUT
CROSS
SVENDSEN
SCHERMERHORN
UNDERHILL
WIIK
SHEAVES
GEORGE
BLEIGH
WHITELOCK
HUTCHISON
SPYKER
KILLOUGH
MCCLAIN
CATHCART
GWIN
REYNA
NEWBURY
GOODFELLOW
JASTRZEBSKI
REASER
HUDMAN
LOZOWSKI
KISTNER
BLUMSTEIN
MARK
ANGELONE
CEJA
PEACE
RASER
CARTLIDGE
GILMER
AMAN
BRISCOE
MANLEY
ONNEN
GAMER
EUSTICE
TYRONE
ALTIZER
SMAGACZ
VENN
SNELL
KANE
LEY
FAIN
GRAYDON
LOCHE
KOPEC
BLANTON
HAHN
OLLIVIER
WOOTON
HAYS
GRIGGS
CUSTER
BOWES
MENDONCA
DOLAN
WOLINSKI
JACKSON
MURDOCH
DETRICK
CHILTON
KNOPF
ALTIZER
MONTESANTO
QUIGLEY
VILDOSOLA
NEULAND
RASER
CAULLEY
WARNKE
MICHEALS
GOWENS
VALDES
GJESDAL
UTNE
LONGMORE
AWBREY
BROOKINGS
HARTMAN
STIEBING
KIPLING
HANNAH
CEJA
CLOWDUS
RICKERL
BAGNELL
NEAVILLE
CABRERA
UTNE
CUPIT
BENSON
BUFFALOE
RASER
HENNIG
FERGUS
SMITHHART
HADDEN
CANTWELL
PAYSSE
TODOROV
MCGALLIARD
ROHDE
HARJU
WIGGINS
TENNER
HARTWIG
DRABIK
OTTERBEIN
TENNER
DURAM
HULL
LINVILLE
COTHERN
DEW
HRUSKA
WILBUR
MOCK
GRAYDON
GALLIANO
WARDLOW
RODD
WIEDEMEIER
GEORGIADES
PINCHUK
HARN
RISSO
WHITING
GROTHE
ARRINGTON
DELANY
MANARY
HEIDT
MULL
SATLER
HEIDT
EURE
MCGING
DILALLO
RIX
LAWRENCE
MURDY
ONG
RIX
LANAGAN
DUVALL
CONNAWAY
HEDER
CORDOVA
BROCKMAN
ABNER
SHELTON
MATTEI
HERST
GILBREATH
CULBERTSON
BLAKER
TAVENER
KLING
ROEDER
THROOP
CRUME
VESTER
CISOWSKI
ESPINO
RHYNER
MIYATA
KRANZ
CATHCART
LIGHTNER
BELZ
PAVIA
ETCHER
HOSKING
PAPADOPOULOS
FARNHAM
MATTEI
SPADE
HILGERS
CARLI
STIEBING
WILLEMS
MCLELLAN
PIKE
RUNION
UTTER
RHEA
CHANCEY
CAIRNEY
PERETTI
COLHOFF
KAPADIA
BATTERSBY
ZAESKE
FINE
GABEL
STANISZEWSKI
LYDAY
KOCANDA
OSORIO
PURDOM
SUSSMAN
ZENNER
DEAN
RAGAN
INGLEBY
KRIEGER
MCKIBBON
WADDELL
MATHIESON
AMATO
AMORY
LEITCH
STULL
HERTEL
WINDHAM
KONSTANTINIDIS
GENERAL
GEORGE
RICHERSON
ALTIZER
WINDSOR
RIX
COLLIER
ROMANIA
SOMMERS
STARBUCK
BLANTON
EUSTICE
SCHOENBERG
KIPLING
JOHNSEN
HEPBURN
BERGIN
SWAIM
LOERZEL
WOJTOWICZ
SKAGGS
SVENDSEN
STRASSER
WILLI
PHILPOTTS
SCARLETT
GORDEN
MARLATT
REIF
CHESNEY
FLOOD
POYNER
ROHDE
HOOS
NICHOLL
MISER
UTNE
LIVINGSTON
BLAKER
CULLISON
MACLELLAN
KANNARD
GARBER
YOUMANS
STREETER
ESSEX
MCCOLLOCH
LUNSFORD
BLEIGH
MERITHEW
BEDGOOD
BLODGETT
ASPLUND
MULKEY
VANHORN
LUTTINGER
PAPP
DUNDAS
PASSWATERS
WARRINGTON
SORDI
RICK
ALDER
AMENDOLA
NICHOL
JACQUES
SEELIG
SATLER
PHILPOTTS
CAPRIO
MOREA
MIRANDA
RIZZUTO
ABBO
PERDOMO
CHEVALLIER
DORSEY
PATERSON
BATCHELDER
AZZI
WINDLE
DUNKLEY
CAPP
INGERSOLL
ELLER
RUTTER
PHILPOTTS
SAIF
VENS
MALOTT
COLBORN
PACATTE
SAAB
HATHWAY
ANDRASCIK
MORING
WESTMORELAND
CANTERBERRY
GASIOR
WALDREP
DUMAS
ALSHARIF
IRVING
THOMPKINS
RAYCRAFT
TRENT
JASSO
BAUGH
DOOLIN
SAPONARO
MIZE
FILL
HAMMERMAN
MICHAEL
SHEATS
SWITZER
MENTEN
BARON
FARQUHARSON
KLOSE
UTNE
GLOVER
HAINE
AVERY
LANGDON
DUFFEY
MCGOWAN
SKEES
SILVERMAN
JEWETT
BENNITT
BETTS
NAJJAR
MOLYNEAUX
DEIGHTON
SACKS
MCGRAW
ATKINSON
COVI
SPARKS
DRAKE
HENNEMAN
FORGEY
VANDEVENTER
CADDEN
VENABLES
KORGAN
UTNE
MARTINEAU
WARRINGTON
DABOUB
AMSDEN
PARKS
ARTZ
FEDORKO
KLEIN
LAYPORT
COSTANTINO
KELEHER
CHRISTENSEN
GRASS
ROGOWSKI
VIRDELL
THAIN
GABEL
FLYNN
ZECH
DILALLO
SONS
DOLAN
HOLLMER
HUSTAK
INNES
CARNES
CRAM
GERARD
SHANG
CURTIN
FEDOR
GIFFORD
LITZINGER
ROMANIA
NEWNHAM
UTNE
HALLATT
ROHDE
RYANT
CEJA
LEHNER
WILLEMS
STEHLE
GEORGE
HENNIG
STIEBING
HALLE
CONNOLLY
RASER
OGRIN
HOWIE
RIX
LYDEN
MCFADDEN
BOWEN
GINGELL
SATTERLY
MATHIESON
PAPP
WOOL
TONJES
KOPEC
LENTZ
SUNDERMAN
YOUNTS
GANS
RAS
STRACENER
HALLMARK
SCHUMACHER
GRANER
STRAUSS
MCKEE
POLONSKY
ENOX
EBERT
LANAGAN
EUSTICE
CULTON
MELGOZA
RUZICKA
HOOS
MOSLEY
BEGIN
TARRY
KEENEY
MIRANDA
MCNULTY
LAURENT
HOLLY
BRINDLEY
BRITO
HEIL
HADDEN
KIM
ATKINS
GIAIMO
COSTIGAN
PORTWOOD
CURD
RIGHTER
STEELE
BOSSERT
MARKHAM
MALDONADO
LAY
KELEHER
GIACOMINI
MITRE
KOSAR
CONGDON
GOULD
ABBO
SALOMON
GILLIES
MCLOUGHLIN
HABIBI
SIMONDS
MALOTT
LANMAN
MODEROW
MAFFEI
JASER
HYNES
BALDAUF
MALOTT
MCMATH
DALGLIESH
SAMER
HEROLD
SWORDS
WALLIS
RAPP
MONTICELLI
HEIMANN
THOGMARTIN
KOLLMAN
VACEK
CONGDON
SANTANDER
PARDUE
SARABIA
FOLWELL
RINELLA
SAAR
EUSTICE
GATLIN
GABEL
GILMAN
WISNIEWSKI
MAYO
BERDAHL
UTNE
MCCORD
RAINWATER
QUEEN
GREIG
LINDSTROM
BUNNEY
YOUMANS
CHAVEZ
THROOP
HAMPSON
RUSNACK
WARUNEK
HEATHCOCK
FROLOV
LYLE
MARCUCCI
TROUGHTON
WHITING
BURTON
BOOKER
GERARD
HEIL
JOSLYN
ODONNELL
HEIDT
CRANDALL
LORENZEN
MATHIESON
DAUGHETY
SAPONARO
NARVAEZ
COOKE
MUDD
MCCLUER
DEVIN
PHILPOTTS
REILLY
VANHORN
CORWIN
SUSSMAN
DATO
BASSO
YURASITS
SACHAR
HUTCHISON
MALOTT
AMER
CUNNINGHAM
PALLARES
SLEEPER
SALISBURY
RHEA
CURD
IMPASTATO
ZENNER
VEIT
SEARCY
GENERAL
DUMAIS
FELS
SONNE
MORGRET
THIBODEAU
TRAWICKI
MCGILL
MICHEL
PAQUETTE
FARACO
KLEBS
ROCHE
FORGEY
FERA
CURD
SEAMANS
BASKIN
RITCHIE
SUSSMAN
BRANSON
STUART
PUESCHEL
SER
RIVAS
COLAK
AHMED
GOWING
BARNEY
ENSINGER
RASER
CORNETT
GALLIANO
FERGUSON
MCVEY
PARTAIN
VIRGIN
GODFREY
PAQUETTE
GOWING
RAMIAN
FOOKS
AMAN
POLONSKY
CUSTER
HASSALL
BRASSEUR
MCGILL
OJALA
WOLD
FREDRIKSEN
UTNE
MAFFEI
COLSTON
MACMASTER
STARK
SOBEL
BOWLES
GILLUM
MCQUEEN
HOTCHKISS
ZAWISLAK
SACKS
LINCOLN
GEORGIADES
SAKOWICZ
KALA
EMRICK
PARKER
FEATHERSTONE
EMMONS
WILBUR
THIGPEN
SHANG
OBERLANDER
HAYTON
LAYPORT
POLE
WICK
MIRANDA
STIEBING
HAGAN
KEMPER
LEIJA
SCHUCHMANN
FOLLIS
MALLERY
SUSSMAN
REDSHAW
BURNARD
TEFFT
MARINARI
MOLYNEAUX
FRAIN
SACKETT
SPENCER
ALTIZER
GIBBY
SATLER
FONTENOT
KIM
BOWEN
LAURENT
WEAVER
CHAMPION
MAUGHMER
KALSON
MATHIESON
BRALLIER
LUMMUS
ASSADI
FOREHAND
GILLAN
RITCH
STARRY
AMAN
SPENCER
ANONYMOUS
MCPEEK
GABEL
CARNEVALI
GRAVES
TENNER
ROGUSKI
FRIESE
LOWREY
PARADISE
IBRAHEEM
DAVISSON
FLANDERS
ATCHISON
PHILPOTTS
ZEDAN
COLHOFF
SEEDORFF
HARTL
FRANKLIN
BIRTLES
RISHER
NAPARSTEK
VALDES
KIRKWOOD
COHEN
WHITMORE
PEARLSTEIN
PEDIGO
CUSTER
MERIDETH
KNAUSS
SALAZAR
FORTIN
HEDLEY
DUNIVAN
SITZ
DUKES
KLING
LOPEZ
HAZELL
CULL
GILLIES
ROEDER
HOXWORTH
ISSA
CUSTER
HAYTON
DAUGHETY
SVENDSEN
UTNE
SEARLS
SIMONETTI
ATCHISON
BOLT
SATLER
HAAPANEN
WESTON
BONAPARTE
CARDER
WOOTON
STAPLES
KARPPINEN
BABOS
DEIGHTON
BABY
SHELTON
JIMENEZ
FAIN
SCHOOLER
ALPER
WEAKLAND
GINWRIGHT
TERRY
HINKLEY
TYNAN
CHANCEY
FERGUSON
LANAGAN
KARP
HOLLANDSWORTH
COOK
MABILE
SALOMON
MUDD
OSBORN
LOMBARDI
MORTON
RIZZUTO
RASER
MAESTAS
BUCKNAM
MCLERNON
AMAN
FONTENOT
BIRTLES
MANDEL
BLEIGH
LINGEMAN
KEYLON
MCCREADY
DOLAN
GANDELMAN
GALE
HENNIG
DUNKIN
UTNE
GEORGE
MEEHAN
DARLINGTON
WHITING
WHITEBREAD
FERRY
JABBARI
CERTAIN
SNOW
SAPONARO
ETCHER
SWITZER
MILOVANOVIC
SPEIRS
KARLIN
SHEERIN
STEBBINS
CLAFFY
CORNEJO
OLENDER
EMMENDORFER
MATHIESON
BIRTLES
ATCHISON
WIBERG
SCHWARCK
AXE
GARINO
JOHN
HADDEN
PERDOMO
LIETZKE
LUPER
BIRKELAND
TIMBROOK
HUENING
OAKLEY
PARROTT
GALLOWAY
DUKES
SAINT
HARLE
CULLING
FREASIER
CHEEVERS
DOLLISON
BAERENWALD
FLATO
SHEAFFER
RODENBURG
GRUB
KOENIG
HOSSEIN
BEYELER
ANGILERI
ANONYMOUS
TOPLIFF
MALLARD
BATTEN
GARBER
BIRTLES
HAUN
BARTMESS
MARCANTEL
BODDY
SPRIGGS
KELEHER
SANTANDER
MANZUR
GOLDBERG
ROEDER
MALCHOW
GRIGSBY
ATCHISON
WALCZEWSKI
GARR
DANDA
BOONE
FISH
BLUE
ROEDER
SCHLAGEL
MALOTT
SHERK
WEATHERFORD
BAYES
MUDD
MIKE
PHILPOTTS
BRIDGERS
AMRO
COONS
HYNES
LOOS
SIMONDS
GRIGGS
EDGEWORTH
RANGE
YOUNGER
MILITO
GENERAL
ANGILERI
ROYSTER
DERNBACH
RASER
HOURIGAN
SIMONETTI
SCHOEFFLER
SULLIVAN
URQUHART
ALDERMAN
GILMAN
GEORGE
ARBON
TEITELBAUM
DOLAN
DELLO
BEVERIDGE
KELEHER
EZELL
TOTH
MICHEALS
DALTON
MEDVED
WILDAY
HERST
MCINNIS
GILLIES
BIRKELAND
SLAGLE
LUQUE
CHAVES
MAGNUSON
MORETZ
ERLICH
GADDIE
MINASSIAN
CONSTABLE
MAFFEI
LOWNEY
SALOMON
JENKS
PEKRUL
MALLERY
ASHER
STARK
TRIPLETT
ALDOUS
AYALA
BUEHLER
STAPLES
RASER
ROHDE
CAMMARATA
KLOSOWSKI
ROBERT
BARRY
SUSSMAN
RAINES
SMITHEY
VALDES
NICHOL
MOLITOR
ZENNER
WALCZEWSKI
WHATLEY
BONDS
SIZEMORE
RAUTIO
LIKENS
CONFIDENTIAL
STEDMAN
DILALLO
VIRDELL
VITT
RIX
RAMIAN
ROWLEY
CHAYER
SALAZAR
DRUEKE
PAPAGEORGIOU
ZEDAN
MALOTT
SIMONETTI
FITZMAURICE
MANSKE
MIRANDA
RAWLINGS
VILLA
HEATHCOCK
KARLSSON
SPENCER
KLOTER
CLOUGH
SAWICKI
SALAS
CORCORAN
CRAGUN
FENNER
ZIMLICH
LEWIN
JUSTICE
HOSSEIN
HENNIG
MARTINO
COALSON
ROUSSO
SPENCER
ROUSSO
SMITHEY
ALPER
ABDELKADER
HANAK
MIDDAUGH
HENNESSEY
SILVERSTEIN
REIMANN
DILLMAN
KERNAN
MARINELLO
HAMIL
CANARY
MORIARTY
SVENDSEN
SPRATLEY
RAINES
WORDEN
KIDWELL
PEADEN
MINCE
HADDEN
BONAPARTE
KIM
QUEST
MABILE
LUNDEN
SMOTHERS
HAYTON
STARBUCK
GEIST
MAGOON
YEOMANS
CORNETT
VIRDELL
VILLARREAL
JARNAGIN
DUNKIN
BALCH
SPEIRS
MAYBURY
MELLEN
VALDES
FLECK
DALGLIESH
FERRUCCI
BAYAN
KHAMIS
MEDLIN
MOZINGO
MARQUESS
SINNOTT
PROULX
SEWELL
FONT
ALDER
DUNDAS
SHELTON
ELLEDGE
BANKS
ROSALES
ROUSE
ROHDE
HANAK
ROMERIL
ANGHEL
JARNAGIN
BEAUCHAMP
CUSTER
COCHRANE
LYBARGER
NANTZ
MONTS
HAGIE
HAZELL
DOWD
SMALLMAN
RAMIAN
CUSACK
SALISBURY
RAGUSA
BURNELL
COYLE
STEFFEN
LEHMAN
COUNTS
SHANAHAN
GILLAN
MCKANE
FORGEY
EUSTICE
CLAUDE
GULL
AMAN
SHOMO
NASS
REMY
HUMPHREYS
FEAGINS
LALIBERTE
LOPEZ
PRATI
HEDLEY
RASER
KEMPER
LYNCH
PEDLOW
RENNER
AWBREY
HARALSON
JARRIEL
SATLER
FORREST
LINDEN
KNUTSON
UTNE
TOLOSA
GEORGE
SARY
KALA
KITTS
SATLER
RAPLEY
DILALLO
CARRAGHER
NEW
PLETCHER
KELEHER
BATCHELDER
LAFROMBOISE
HARAUGHTY
RAINES
HASSALL
FOULKES
MACKLIN
PIPKIN
GOODIN
HILDEBRAND
GUNDERSEN
STOWELL
BRANTLEY
WHITING
MARINO
RIX
SPROTT
NIPPER
KRANICH
POPOWITZ
CONGDON
TEPERA
PAQUETTE
HILES
NORMAN
BRECKENRIDGE
VANEK
DYE
RUDDLE
FONTENOT
WINDERS
SYLVESTER
BEYELER
SINGER
SIERRA
WICK
HATCHETT
GEARY
LEDER
APPS
BARCLAY
MOLLET
PLENDL
LYTTLE
SELLAND
ERLICH
DEUTSCH
DECKER
BOWEN
DABOUB
LUNDMARK
SALOMON
HADDEN
WYLES
GILLIES
WIK
INNES
HENSLEY
POHL
CARDER
ROUSSO
SINNOTT
DORN
ATCHISON
BATTEN
PROWSE
HYMEL
RANSOM
RAPPLEYE
HEIMANN
BEDELL
MCGIVERN
YOUMANS
HAROLD
MIDDAUGH
PEIFFER
RASER
DABOUB
FARQUHARSON
GARNETT
PIGMAN
BURNEY
DEWAR
BATCHELDER
RASER
BATCHELDER
DUNKLEY
ZAWISLAK
DILL
STANISZEWSKI
INMAN
MCGEHEE
BRANNON
GRAVOIS
BASHIR
SHEAHAN
COHEN
VALDES
GEIST
AMAN
FEHER
IDE
STANDLEY
MACKLEY
MCWILLIAMS
VALLEE
LOPEZ
SAELI
SEIDEMAN
FLATO
ABLES
BATCHELDER
REHN
CARTY
WROBLE
SUDBURY
NOLAN
SKEEN
GORRINGE
HADDEN
DRESS
GASPARD
MAGNUSON
HUSTON
SHELTON
HEATHCOCK
RUGGIERI
STIEBING
AMAN
MERINO
HRUSKA
CHIOTTI
MELZER
SWANHART
BROWN
KEISLER
WETHINGTON
SIMONDS
ZAPOR
MEEKS
DRAPER
BATCHELDER
CARLI
HOLLO
NAPIER
GAFFORD
RUCCO
ALTERMAN
STANISZEWSKI
PRIDDY
RAINES
YAMIN
SOTO
MATTEI
ROCCA
QUEST
LAURENT
HUFHAM
LYNES
BALTRUSCH
MURTON
YURASITS
MARCH
YOUMANS
PIUS
FLANDERS
REANEY
NIEMAN
DAWES
SEAY
NOWICKI
DUVALL
MCNAIR
PERDOMO
SNOOK
SALISBURY
WARNKE
LONGWELL
MANES
RUPLE
WATT
MCQUINN
SIMEK
CHANCEY
MAGNUSSEN
MICHEL
HART
ROHDE
SKELLEY
TIMS
CONGDON
HATHORN
LANHAM
SAPONARO
ZEDAN
MIRABELLI
GHERARDI
WILD
BUMGARNER
ERBLAND
KREMPASKY
LOCHE
TART
OLAZABAL
YOUMANS
DEUTSCH
WINDSOR
GILMAN
LUMLEY
BRITO
HALLISSEY
FERREN
WINKELMAN
MENTEN
DIRNBERGER
MICHEL
CONGDON
MANZUR
BABOS
RINE
COOK
ATCHISON
MACNAMARA
AMAN
STIEBING
BALTRUSCH
GALINSKI
DICKERT
GHERMAN
HOLLIDAY
ETCHER
BARRELL
KELTNER
SEARLS
SALOMON
LUNDMARK
GENERAL
EASTRIDGE
MCNAUGHTON
ALCALA
MORGADO
SMITHEY
OLENDER
WAUGH
HIBBITT
LENTZ
SATTERFIELD
HORNER
DEUTSCH
PRIMROSE
COULMAN
MERITHEW
DRAPER
SAXTON
DOLAN
HARLE
ALFORD
MCFADDEN
BAUMAN
BRALLIER
HUCKS
QUIRINDONGO
ROSENBLAD
RASER
SLAUGHTER
EMMENDORFER
MADELINE
CULBERTSON
PARROTT
CARON
STEINBOCK
DOWELL
GRANDIA
LANGDON
ROSSING
GRAYDON
MATHIESON
KLAUSMEYER
RISTIC
CURD
MARKOWITZ
EMIN
FARQUHARSON
ARNSPIGER
COOK
MCKENZIE
HANNAN
MUNLEY
FEHER
ADKIN
ENIX
JAFFKE
COONCE
RORER
SALAZAR
COOK
BLANSIT
WALCZEWSKI
HINKEL
KLEIMAN
MCCULLEY
RAWLINGS
EURE
ROSENBAUM
ROMA
SCHIRMER
KESLAR
SALTZ
FRANKOWSKI
FONT
DEVEREAUX
ELLEFSEN
VICK
PERRAULT
TETERS
HOSKING
WETHINGTON
BARRINGTON
LIDDLE
RAINWATER
RAPP
SULLIVAN
SALKELD
SOH
RIX
DORSEY
JANSONS
ROHAN
HARDING
ALDER
MICHEL
KHAN
ERB
NALLS
SVENDSEN
ARMENIA
RASER
TURAN
GRANDISON
EICHHORN
CLEMMER
KELEHER
SHEIKH
LEAO
FONT
BOAZ
DEMPSEY
WARRINGTON
TENNER
WETHINGTON
ANGELONE
SEATON
MCCONNELL
WARDLOW
DREYER
HAYTON
HALLMARK
PURDOM
POOL
DONOVAN
MACPHEE
ALTIZER
MCABEE
DOLMAGE
HENKIN
ISSA
ROS
MCKIBBON
ALFORD
HARALSON
STRAND
LUQUE
CAIAZZA
PONTO
SLOOP
BETHEL
RIGBY
ALLEN
ZEDAN
CHIZEK
PONTON
EMRICH
POLONSKY
LINDMAN
WICK
TELES
UTNE
MAXTED
MOTES
RASCOE
HELLAND
ROTHENBERG
HEIDT
MARLOWE
POLONSKY
STIEBING
BATCHELDER
CURD
CHILDRES
ERLICH
BALLINGER
WALDROP
DURDEN
RIX
LINSTEAD
RIX
HURWITZ
WEIDNER
KNOPF
AMAN
HERTEL
STRAUB
RAPP
THRELKELD
WAHLQUIST
SONS
GLASPY
PEIFFER
EVERLY
MACKLIN
DYE
GREENLAW
VOLKOV
ABBO
BLEIGH
GREBE
KIM
CORNETT
RASER
CONGDON
TELLER
GILLIES
KINCH
DAVID
DOMINICK
AVERILL
MUSSELMAN
WALDROP
FOOKS
BALSDON
LANHAM
ORSER
YURASITS
FORS
CATHCART
DILALLO
MINAHAN
KAZAR
HENSLEE
PHILPOTTS
ZEDAN
COPHER
CARLIN
BOAZ
DUPONT
BUEHLER
THOSTENSON
WORK
PHILIPS
BRAND
MARCINKIEWICZ
CYBULSKI
TAHA
DEMIR
ALTERMAN
WHITING
HOSKING
FIX
MIDDAUGH
DRAIN
HUSKEY
ALTAMIRANO
HYNES
KRIEGER
BLUNT
GRIGGS
GILMAN
PIZZO
CROFTON
RAMIAN
LETT
DEIGHTON
SATLER
COUNTS
KEELER
MOSKOW
CATHCART
COVELL
UTNE
PIUS
RAPP
DORRINGTON
NICHOL
PHILPOTTS
PIUS
LECROY
CEJA
VRANAS
PAILET
VAHEY
STARBUCK
DOBKIN
BARBARY
ERVIN
RYLEY
SALOMON
FARQUHARSON
KALINOWSKI
RASER
PRIME
SHEETZ
KISER
FEILD
TREACY
BEAUDET
SUTPHIN
MOYER
DOKE
PACE
HOSSEIN
LAWRENSON
ROBERT
LANAGAN
CUSTER
FISTER
ROEDER
CLOSNER
HARSTON
VILLARREAL
ARTHURS
NICHOL
SCUDERI
HOLLO
LANGDON
BIRNBAUM
LOWARY
GROSSBERG
FIFIELD
MCLERNON
DEHM
UTNE
QUACKENBUSH
BEEBOUT
MUSICK
RICHESON
TRAVERS
SPYKER
FIGUEROA
MAFFEI
PIZZO
OWSTON
CURD
NAME
SYLVIA
YOUNTS
MORING
FERGUSON
UTNE
MARRINER
MARIE
ETCHER
SHEPARD
BARNUM
GOEBEL
WICK
TOLOSA
MCCANDLESS
MURRELL
MAYBURY
COLBORN
BASSO
SHARMA
WYMAN
LANAGAN
BIRKELAND
MCWILLIAMS
SALZMANN
GILMAN
ZANG
EMMENDORFER
DEHM
AMAN
ROMA
FISTER
ADELSON
WEISKOPF
YOUMANS
SENSENIG
SALOMON
LISS
RASER
CAMENZIND
DUVALL
ROEDER
KIESLING
ANDRASCIK
STONE
USSERY
LONSDALE
KOLLMAN
CADDEN
WEATHINGTON
DABOUB
ARGYROS
EMMENDORFER
LOMBARDI
GAMER
MORTIMORE
DREYER
GIBLIN
MCLERNON
DURFEE
RIDDELL
GILLASPIE
WEADOCK
MCDUFF
BOWMER
SPENCER
MATZ
ROARK
CONNELLY
GULLETT
RICCI
LANCE
DAUGHETY
SCHOPP
OGLES
COUGHLIN
MURRELL
CARRUTHERS
CONGDON
EUSTICE
SALONEN
HARPIN
AHMED
HOCK
MANEES
EASTIN
DUVALL
SALMINEN
SONS
MEACHAM
PATRICK
SATTERWHITE
MCCLANNAHAN
TODISCO
SACKS
SAYERS
ETCHER
CORSIGLIA
WILLMS
MUNCY
GARBER
RASER
GOBIN
STEINGART
HADDEN
TUOMINEN
MAYBERRY
MCLEAREN
HEIL
NICHOL
SCHAFTLEIN
PARROTT
CHESNEY
LIVENGOOD
FAUX
PARROTT
NIEMAN
WORCESTER
MAHONY
PRILLAMAN
NORRIS
CURD
RUDDICK
LEA
HUDDLE
PAK
MEDLEY
FERGUSON
MCKENNY
SPENCER
GOODALL
GILLIES
BASSIN
CHRISTOPHER
OLENDER
SALOMON
PRAGER
RIX
CRAM
SAAB
OBRIEN
MULLANEY
SUSSMAN
RIX
HALES
DEARBORN
MUSGRAVES
GANN
SPAINHOUR
ROESCH
DABOUB
TEABO
MACLELLAN
PORTWOOD
DEIGHTON
SMITHEY
JOOS
TAMAYO
SAUNDERS
PERDOMO
HYDE
CARLI
LUGO
STIENER
CONGDON
CLOUGH
MCRANEY
PARTEN
LANGELIER
BLAKER
STARK
RAPP
HALLATT
ZUB
MICHAELS
RAINWATER
LOHN
GOODELL
BEAUDET
NIEMAN
DOSS
DUNDAS
ROBERT
PERSSON
EMISON
ARNOLDY
WESTERDALE
FERGUSON
ROS
MOSES
BLACK
MCCULLEY
RAPP
OVERLAND
ALDOUS
ALPER
MEZA
AMAN
XIANG
TROTT
MCNULTY
STEAD
RASER
SHEWAN
NICHOLLS
WILLEMS
WEADICK
ETCHER
MCMATH
POINDEXTER
WILBY
MCANNALLY
ABBO
KNOPF
SUSSMAN
TOMAS
YOST
LESKINEN
PINKERTON
NADA
HAYTON
HOLDCROFT
MCCLENDON
KERSEY
MARKHAM
GEORGIADES
SUGGS
DUNSON
FORGEY
BEEK
VALDES
SESSOM
GAMER
KOPEC
UTNE
WHITCOMB
ALTIZER
FOLEY
GADDIS
SUNDSTROM
ANDERS
ARMENIA
WHITAKER
GEISERT
VANDERVORT
LAVOIE
HOLLO
PETERSON
SVEC
RIX
KIDDER
MERITHEW
FARADAY
VILLENEUVE
DAUGHETY
SALOMON
POPOVSKI
YAKOVLEV
GILLAN
SUSSMAN
DOOLIN
MCKISSICK
STANTON
BUMGARNER
KIMBRELL
ROLL
CARRIERE
ALI
BETHEL
CONGDON
EUSTICE
PHILPOTTS
FORGEY
LOE
ASHMORE
RINKER
MCILVEEN
SCHAMING
STEIDEL
SNOOK
ODLE
WITHERELL
TENNER
ROEDER
HOLCOMBE
COPLAND
THORNE
CLASON
WININGS
BEALS
LIDBERG
HUFHAM
BARNDT
PRELL
HEATHCOCK
KARN
PILKINGTON
TINSLEY
KEOGH
NICHOL
MANCHA
AMAN
ROLL
SZCZUBLEWSKI
SNOOK
TWEDT
SHELTON
GAONA
ALTIZER
DOUMA
PHILPOTTS
THOMPSON
KINSELLA
KINSELLA
GENTRY
GILLIES
COALSON
LONGMORE
SUPER
MCGEHEE
HERTEL
ATCHISON
DEWHITT
ETCHER
POLONSKY
LANAGAN
GEIGER
BARGER
KIPLING
COBB
KAYE
BOLTON
CATHCART
TACKMAN
PRESSMAN
SCROGGINS
MAUDE
DABOUB
MATLICK
TERRILL
KOSOWSKY
POLHEMUS
RAWLINGS
MERIDETH
ZEDAN
GIBSON
MILNE
ALLS
HAWTHORNE
HEIL
HEIL
SHERK
DILLAHA
CEJA
APPLEMAN
BALTRUSCH
WILLEMS
ROHDE
SHUBERT
FOGLE
SALMINEN
WILDAY
THIRY
DIAZ
HAMBRICK
IRVING
DIETRICH
TRAMMELL
CUMMINS
CISNEROS
MAINES
SAKOWICZ
CUSTER
NEW
MEIER
MOSELEY
MCKEE
HEATHCOCK
VALDES
BLEIGH
SOWL
STANISZEWSKI
DUENSING
SCHERF
HOLBROOK
CACERES
LENTZ
LARNER
SAVARD
HYNES
ROSSING
YOUMANS
AMAN
COATES
PYKE
DUNSCOMBE
MACKEL
MACCORMACK
MCMANN
BLAKER
BIRTLES
MACKENZIE
DABOUB
NATION
CRUISE
FRUTCHEY
PRODAN
GRACY
ALTIZER
PETRIE
TORRES
CATANIA
HANNI
HILDEBRAND
VALDES
SALAZAR
BOLEN
MONTEZ
GAY
FITZMAURICE
RASER
LAURENT
HELLMAN
PILE
OSWALD
LOCHEN
ALTIZER
COOK
MELLIS
DEGRAFF
OLMSTEAD
IGOE
POST
BASSAN
NEWCOMER
TENNISON
NICHOL
STARBUCK
ROHDE
SMOOT
LIPKA
LANAGAN
BONDS
GARBER
MAGOON
RAPP
UPCHURCH
DENT
CONLON
VILDOSOLA
LOCKAMY
VERACRUZ
WHITTLE
ECHEVERRIA
PIZZO
SHERK
CATHCART
DORN
LEINO
HENNIG
MILLAM
ZEDAN
EVERTS
DUVALL
PLANT
FORBES
LEA
HEIDT
CAPPELLO
DILLANE
PILARSKI
STRICKLIN
LALIBERTE
RAPLEY
ENGLE
SPILLMAN
WICK
HEATHCOCK
WARNKE
FISHWICK
RIX
LAYPORT
HATHORN
GILLIES
SHELTON
ACKROYD
LOERTSCHER
PILARSKI
BROUGH
LIETZKE
HOGABOOM
MARR
HAWKS
MOSER
MUSICK
RAWLINGS
HORNBERGER
VENABLES
MABE
SALOMON
NIKIFOROV
TIBOR
HUANTE
DOOLIN
MCFARLANE
MALLERY
SCHRACK
MARCKS
PIGGOTT
KURT
NEWBURY
MARS
RIEDL
EURE
GEBEL
BELZ
ELY
GALLAHER
HERTEL
BUMGARNER
FAIRBURN
SEIGLE
WESTMORELAND
PIMLOTT
BABOS
ROBINSON
PAGES
STIMMELL
RASER
CORNETT
REIF
OGG
NICHOL
VIANNA
FEHER
GENERAL
MCCULLEY
KRATZ
SAINT
PINCKNEY
TROUGHTON
GRESHAM
PURDY
OHALLORAN
LEDER
KIM
THOGMARTIN
BAGGIO
ZANG
DAPONTE
RIGGS
PHILPOTTS
KIMBREL
AMAN
KIMBRELL
STARBUCK
MAYER
KELTNER
MCCARTER
TINKLER
BADER
PRINE
DONN
POLLOCK
STAPLES
PETTICE
ROEDER
GARVIN
PURDIE
HYNES
TRIPLETT
KREBS
PASQUALE
ZAWISLAK
STIEBING
MOORCROFT
GALBRETH
KELLEY
OBERLANDER
LEIFERMAN
GUSTAFSON
CORNEJO
CHAUSSE
SALOMON
ALAIMO
ROHAN
DITTON
LANAGAN
ROEDER
AMAN
DESKINS
LAYMAN
LINN
DUKES
SEIDEMAN
GAMBILL
COPLAND
CUSTER
BLEAKNEY
ROUSSO
GUARD
BENARD
MUENCH
ROSSING
DAVALOS
MCMEANS
GILLIES
GRISI
HYMEL
DEIGHTON
SHEPHERD
DUCKETT
VALDES
ESTES
BEACHAM
DURRETT
RIX
AMADIO
GILLIES
KOSKINEN
LEVERENZ
STIEBING
ITZKOWITZ
MADDIX
EMMENDORFER
NESTER
TACK
PENTTILA
BADER
SONS
ALTIZER
LEWIN
YOUMANS
RORER
RUSU
DEITCH
TABISH
HANSEN
RUSNACK
NEULAND
ZUCCO
SUSSMAN
HEPNER
JARNAGIN
BAUERSCHMIDT
ATHY
YOUNTS
KUNZ
TINLIN
MCKANE
CATES
RIX
HODGES
LIVINGSTONE
MCCULLY
HAZELL
CUNNINGHAM
ZHUK
LAMAR
SATTERLY
DUNDAS
PEARSON
RENARD
MCNULTY
LINDMAN
HASSEL
DAUGHETY
MICHAEL
SEIDEMAN
AVERILL
MCLERNON
MCLAURIN
HOLGERSON
WEEMS
HUTCHISON
CERNY
HAUSER
BATTS
UTNE
MCCONNELL
HARN
STARKS
YOUNGER
SALAZAR
MABE
DABOUB
MANDERS
CUSTER
GOODIN
HAGEN
BIRTLES
HYNES
WHITING
MALLERY
VERACRUZ
MCCULLEY
RIX
CROAK
HAZELL
BARROWS
CHARNEY
PARTEN
SVENDSEN
GILLIES
SALOMON
KELEHER
GANN
AVERILL
VANHORN
SWEENEY
GABEL
MISSLER
SIEGFRIED
SMITHEY
SULAIMAN
MAHON
PONIATOWSKI
HADDEN
VINES
PEIFFER
ASHE
CHANCELLOR
RICHISON
MILLER
JURKOWSKI
HAGGERTY
ALTIZER
GLEASON
GILLIES
KNUTSON
CONGDON
CURD
SWEARER
SIBAL
FAIN
CRAMER
MAZIARZ
RIX
GLOOR
GILLIES
VOJTA
LEAR
ZEDAN
CHAMPION
CONGDON
GRACY
STOBBS
QUESADA
HOWDEN
EMRICK
BRINDLEY
BEETZ
KETTERMAN
KRIEGER
LAIZURE
REDDIN
HUTCHISON
SCHUETZ
STIEBING
LEWIN
GRUTZ
HALLATT
COUP
DONATO
DUNKIN
AFONSO
PETREY
UTNE
KRANICH
KIMBALL
PHILIPS
HOCKETT
ROSCH
NORTON
KEMPER
RIEL
GODDEN
STOCKER
WINEHOLT
MUSICK
BARRIOS
HADDEN
EICHBERG
HASSAN
LOYLESS
MCDANAL
ZENNER
GLENN
RUZICKA
MAWHORTER
FARQUHARSON
MICHEL
BENVENISTE
IAN
MCLERNON
VITT
WOOLLEY
TOLAR
SEIGLE
BURTZ
TORN
LAFROMBOISE
ANDREOU
CONGDON
FERGUSON
WIENER
PRATHER
LENHART
AASLAND
MADDOX
SUSSMAN
GUTT
DORSEY
MARIANO
TELLER
MAYBURY
MANARY
DILALLO
HARLE
GRAINGER
RAINWATER
QUEST
WIESNER
FORGEY
RENEAU
HULIHAN
HAGIE
HAGAN
LAPIERRE
PEDRETTI
SOWL
PAGES
FEARS
BROOK
SAINT
HOSSEIN
DAVISSON
SHEAVES
CABRAL
CONGDON
BATCHELDER
WILES
FERGUSON
NICHOL
PRINE
THERRELL
LINCOLN
MADDIX
WESTLAND
GOODALL
CHRYSLER
KEENA
SURMAN
KOROLEV
WINDSOR
MAX
HEDLEY
CESTARI
BALTRUSCH
GILLIES
CROFTON
JARNAGIN
MON
COLHOFF
MIDDLEBROOKS
VERACRUZ
SUTTON
MATERN
COLSTON
FIMBRES
PRUITT
MOHAJER
COUTTS
COOK
RECORD
MAK
STROSS
WHITING
WARDLOW
HAYTON
MIRACLE
DUNNING
KONARSKI
HUNDLEY
KARINEN
CRONK
YOUMANS
PARENT
HARNESS
KIMURA
HURLBERT
PEDLOW
MIDDAUGH
HADDEN
RASER
SEGARRA
WILDES
CLINGMAN
BROOK
ROSSING
MALOTT
KIPLING
PULLMAN
RASER
BATCHELDER
ZEDAN
ZIMLICH
ABERCROMBIE
SIBAL
DESHAZO
SVENDSEN
SPAINHOUR
ELMORE
CODDINGTON
DUNKIN
DILALLO
WILCOX
NUTTALL
SANTANDER
BARTON
TRUSZKOWSKI
CARMACK
DOUTRICH
TENNER
VERSCHUEREN
RITORTO
ZANG
YOUMANS
HAROLD
HAMITER
MCCARTY
BREWSTER
DEATRICK
RUNCIMAN
HAYTON
DEAGAN
CHRISTENSON
PRATHER
JIMENEZ
MCCUNNEY
CORDELL
BASSO
ERMIS
WARDLE
REDLON
DUNDAS
ROUSSO
BATE
MAGOON
SHELTON
CARTLIDGE
MAFFEI
NAVARRO
SHELTON
GAGNON
THIERRY
BARNUM
LEISTER
WINEGAR
SPRATLEY
PERETTI
EUSTICE
JULIAN
INGELS
SIMONETTI
REICH
FARAH
RIVAS
SAAB
BIRTLES
SORUM
KORKMAZ
TREVATHAN
FARQUHARSON
PHILPOTTS
BABOS
BUMGARNER
MARKEL
PEKARCIK
MURAD
LINARES
GILLIES
VERACRUZ
CEJA
STANDISH
SPYKER
MCOWEN
ROUSSO
FLYNT
RAMIAN
CONTE
ESTEP
NICHOL
WOJTOWICZ
HALLMARK
CARLI
SEABURY
HYATT
NICHOL
ENYART
WOODHALL
DONOVAN
SMITHEY
MARTIN
MOULTON
FALER
MANZANARES
MCNANEY
MARLOW
CURD
WISZOWATY
COMP
BRYCE
DUNDAS
WINDSOR
DVORAK
SUSSMAN
ILIEV
MATTEI
BRADY
HERBSTRITT
KRIEGER
KHAMIS
HUIZING
LONEY
MAHLKE
RAPLEY
REANEY
CROW
FINLAYSON
CURD
LINDSTROM
MAFFEI
STIEBING
CHEVRIER
KAYNE
BUTT
HOOS
CRAM
RIX
SELPH
THORP
HOSSEIN
HACKLEY
HARSTON
WEBERG
FORT
KRUSE
MCLAURIN
HOLLIDAY
LUTTER
LEIGHTON
KVISTAD
RENTEL
HUDMAN
OVERFIELD
MCLERNON
RAWLINGS
BLOCH
RAPLEY
SATLER
VALDES
MICKEY
GELTZ
HENNIG
PINCUS
BREWSTER
WINEHOLT
CALDWELL
GARVER
COTNEY
HADDEN
KILPATRICK
CARL
GOETZMAN
FUNCH
DUNDAS
TABER
PARROTT
GABEL
RUTLAND
TENNER
LEWIN
CHURILLA
SANTANDER
MEULEMAN
YOUMANS
LANHAM
COOK
MELNYK
GILLIES
KIRCHER
AASEN
ROUSSO
SUNDBERG
SOMERS
SCHLICHT
HERTEL
BAZQUEZ
SCHUETZE
GABEL
RADOSEVIC
RAGAN
HADDEN
GUARD
DUKES
SATLER
DOLLISON
AZEVEDO
MINDEN
FORGEY
MARCISZ
MOCK
RANTALA
BLAKESLEE
NICOL
RAGAN
GABEL
CARDEY
RASER
PETERSON
SUPER
RICO
TUOMINEN
WIBERG
JIMENEZ
DODSON
PETROV
HOFMANN
NOVOTNY
BOOZER
DAUGHETY
CIMINI
MAYBURY
RAWLINGS
VACEK
SPYKER
MCKIBBON
GIBSON
GUZZARDO
HAMIL
REAVIS
HUSTON
MANNO
URQUIDI
MCGEHEE
CAVAN
MAESTAS
TORRES
AMARAL
SCHUSSLER
WILLS
KNOTT
FARQUHARSON
BOYLE
ALTIZER
EICHBERG
ELLEDGE
KOZIN
LANAGAN
SCHAEFFER
OFFUTT
FRIAS
MCALEXANDER
WRIGHT
STARK
WETHINGTON
LEACH
BILLINGTON
BATCHELDER
EUSTICE
HADDEN
HYNES
CHAMPION
MIS
UTNE
ABBO
RASER
THIEDE
HEATHCOCK
ERICSSON
KHAMIS
GAGE
KANIS
UHL
SAELI
ATCHISON
WESTMAN
SURMACZ
DUGDALE
HARALSON
MATHIESON
LANAGAN
LOTSHAW
GODIER
PESTEL
HERTEL
CUNNINGHAM
MALOTT
ARCUS
MCKANE
CLOSE
MERTON
MCLEOD
SUSSMAN
MILAZZO
MIDDAUGH
BETHEL
HUTCHISON
MAGNO
MARK
DAUGHETY
MAHONY
FANNING
SAMUEL
SAINT
WAALKES
FORGEY
CURD
ALTIZER
PERDOMO
BURWELL
HARN
FELSING
GUARD
WORRELL
SPYKER
MAYBURY
HULT
WETHINGTON
ALTIZER
ROHDE
SPENCER
CASTO
KOLKER
EDGCOMB
SIMONETTI
GRAY
KOLLMAN
GRIMM
GROSSMAN
HYNES
CRINION
PEKARCIK
RASER
PERRAULT
DRUMMOND
SEGARRA
PHILPOTTS
MCINNIS
JIMMERSON
CHIOTTI
TENNEY
EUSTICE
SUSSMAN
PHELPS
VIRDELL
SUTTER
GERMAN
GILLIES
SAAB
MCDUFFEE
LAPINSKI
FARRER
HALLSTEAD
MUISE
KRIEGER
BURRESS
HARTMANN
BABAYEV
BABCOCK
INGLEY
ESCHER
SKILES
BAERGA
RAWLINGS
ZEDAN
ROOSEVELT
ERMIS
DURRENCE
ARAI
BEYELER
SHERK
HARINGTON
WOJTOWICZ
MACMASTER
WILD
MIDDLEBROOK
COATES
SHERK
EMMENDORFER
ASPLUND
BANNON
STARBUCK
AZZI
HYATT
HALLISEY
HENIGMAN
GEORGE
DORSEY
SONS
SEIDEMAN
LANAGAN
STANISZEWSKI
HICKS
SHEPHERD
PIZZO
VACEK
HOSSEIN
CORNETT
KIPLING
EKLUND
MOLYNEAUX
MONTELEONE
FREYER
LEWY
LANAGAN
PURVIS
SMART
COMP
WARDLOW
FERGUSON
UTNE
SHEETZ
ATCHISON
GENERAL
ARMENIA
WILBUR
ADER
SHEAVES
VIDMAR
BATCHELDER
SHELTON
RASER
CURD
GARRIES
ALTIZER
TOURVILLE
KOURY
FERGUSON
AASEN
FERGUSON
SACKS
CORNETT
WILD
MOLDER
MARTYN
DOLLISON
PADILLA
ELLIOTT
HAZEL
SIMMONS
GEORGE
ATCHISON
MCWADE
FITZGIBBON
HOSKING
WORTMAN
JUNOD
CARLSON
LINARES
THORLAKSON
KEENEY
GIPSON
HADDEN
MCVEY
VIRGIN
KNUTSON
TRAX
MELLIS
SUSSMAN
SUNDBERG
STEINKAMP
SATLER
CANAVAN
BAKKEN
EMRICK
SATLER
MCCORD
BRADY
OVERTON
RAMA
PULLEN
DUVALL
GUESS
CHARNEY
RASER
CARTY
CHRISTIANSON
LUNDGREN
MABE
SYLVESTER
CHAIRES
KAATZ
MCKIBBON
FRIED
STEINGART
STIEBING
SUTTLE
KEIFER
LAMBERTON
TENNISON
ZAESKE
CURD
CULTON
EUSTICE
TIGHE
HAGAN
RUPLE
BRIGGS
HEINZINGER
TODISCO
WARBURTON
KELEHER
EMMENDORFER
CRAM
MALOTT
MONTICELLI
CULBERSON
MILLER
THIGPEN
RASER
MATTSSON
SHERK
DORSEY
ETCHER
BROADLEY
SODERHOLM
HIRSCHFELD
CURD
WEIR
KAYA
CORDEIRO
PARISEN
MCPETERS
BOSTON
TEMPLER
EDELSTEIN
RAPP
PEYTON
SHEWAN
MCGING
HEATHCOCK
DERRICK
SCHRACK
AMAN
SAXBY
EUSTICE
DOWNES
MCFARLAIN
PIUS
CONGDON
UTNE
MALLERY
MOLE
LANGDON
MCLERNON
BEYELER
MARCIANO
KIMBER
LOFSTROM
ABEGG
ERLICH
STEINGART
DEMIR
CURD
GREENLEE
ACKERMAN
GOEKE
SIMINGTON
DICKSON
HEATHCOCK
DUNKIN
SHELTON
MALLOTT
KECK
TORRES
LEHMAN
VERACRUZ
INACIO
RAMSTROM
HOSSEIN
AMAN
ANDRIS
JANSSEN
LINDSAY
SONMEZ
RASER
HEATHCOCK
OLENDER
ATCHISON
TONGE
APPEL
DEWHITT
RAYBORN
DORRINGTON
FLANDERS
CROFTON
BRIGMAN
TOMASSO
WINDSOR
MATTINA
HERTEL
LUKER
BEAUDET
LINCOLN
FORGEY
KADER
RASER
SIMONETTI
APPLEMAN
COLSTON
GOGLIA
TARR
BICKFORD
RIDLEY
MESKER
SLAVIN
FASSBENDER
HADDEN
CATES
THOM
HIGSON
HELLAND
BERMAN
JARNAGIN
MATNEY
MATHIESON
DELOREY
CARMACK
OXFORD
CAPLAN
HOSSEIN
PAIN
MACINTYRE
MURDICK
BOARDMAN
HAZELWOOD
DINGESS
CORNETT
RUCKER
BRAZZEL
NOLES
ROBERT
FORGEY
HITE
PRUS
ZIRNGIBL
DAUGHETY
BONDS
MANNION
WETHINGTON
PARDUE
CALLARI
CEJA
DAUGHETY
ROBARDS
BRATTON
GIBBY
SORTER
CEJA
ZEDAN
LOVELAND
VACEK
ACTON
FLATLEY
GARBER
ALFORD
MINASSIAN
OROSZ
ZHUK
ELLEDGE
LEMING
RASER
BOYETTE
FOUST
SPEIRS
HADDEN
DITTON
MENEZES
FLEISCHMAN
HANKINS
BARLOW
ARBIT
SHEWAN
KNOPF
CURD
ZEDAN
HEDGPETH
GOOTEE
LOPEZ
GORDON
MODEROW
FELLER
BETHEL
HERST
TAMAS
BURR
HOOTON
PROVINS
ARMENIA
BURKE
SCHECHNER
HILTS
SARGENT
EICHHORN
CANCHE
BADENOCH
DIVERS
PAUL
ESLICK
CASTELLAN
FOURNIER
ARAGON
BLYTHE
CHASIN
DAUGHETY
CRAM
WESTMAN
SHERK
SOUTHWELL
FONT
MOODEY
BOSCH
RISHER
KRYCH
SCHRAMM
WISNEWSKI
VILLARREAL
NASS
EVON
BLAKLEY
LINDSTROM
ROS
VINNING
FAUX
FONTENOT
GESNER
MCELMURRY
KINGREY
GODDARD
REINS
DUMAIS
MANDEL
HOENSTINE
HAGIE
WICK
PAKER
WETHINGTON
PRITCHARD
HOLME
VOEGTLE
MAUS
LACHARITE
CASTO
LANHAM
MALOTT
PARKS
HOSSEIN
HEMPHILL
GOOSSENS
VALDES
SHARMAN
MILLER
DEVANEY
TICKLE
STIEBING
CURD
SATLER
BLAKER
MIRABELLI
EUSTICE
BAUMGARTNER
HAGIE
HAYTON
ALTIZER
RAGAN
ELLMAN
HAMBRICK
BEESLEY
SAAB
OLNEY
BEATON
SMITHEY
HERTEL
REDDIN
FERRIE
REMILLARD
LAMB
HIMES
COMPTON
ARNO
ZAWISLAK
RAYMOND
MCLERNON
GLAD
MATHIESON
MAIR
MELCHER
FLORA
WITHERELL
DIVER
TEELING
GILLIES
ROS
MALOTT
CATHCART
CARMACK
CAPLAN
HEATHCOCK
MCLAURIN
RAINBOLT
TICKLE
JARNAGIN
MUSSELMAN
DIAL
MURDY
ZEMKO
SCHWARCK
UTNE
HERTEL
PATERSON
HARGREAVES
CATHCART
STERGIOU
TICKLE
CORNETT
EUSTICE
GEISLER
AUGER
COLLETT
COEN
NICHOL
SEGARRA
STERKEN
GULLETT
AZEVEDO
MCBURNEY
BISSETT
SANTANDER
BRASSEUR
CONGDON
DABOUB
CONGDON
GAYLORD
MICHEL
HAUN
SIPLER
DURNELL
UTNE
SAMMY
VICTOR
LITSINGER
CURD
WOJTOWICZ
SPRINGSTEEN
HAMIL
DENBOW
HOLLO
KEMP
MOYER
PARRIES
COUNSELL
SYLVESTER
COTTLE
BRIDGMAN
ALCALA
PEREA
BATH
NICHOL
LOEHR
POLONSKY
WILBUR
BAILIE
NIEMAN
DUNDAS
SAMSON
SERBIN
KRUBSACK
RAINES
SPIVEY
CROAK
PRICHARD
SAURER
STIEBING
ROEDER
BLANTON
DAUGHETY
CHRISTNER
MUHAMMAD
SPENCER
RAMIAN
HUTCHESON
MABE
DOOLIN
INGMIRE
WOJTOWICZ
SUSSMAN
HEIDT
SAWAN
GREENO
ALLIS
CONGDON
ALDOUS
GADDIE
NIGHTINGALE
GUEST
CLEMMER
GUERBER
MORMAN
DRYDEN
BRANDT
FREDERICKS
RASER
PAQUETTE
STOCKDALE
GARBER
CORWIN
ALTIZER
ROQUE
SOBEL
SALEM
LAKIC
REDDICK
CARMACK
WAGONER
DEIGHTON
RAMIAN
BARGER
DABOUB
MAIER
HERST
EICHBERG
LEATON
CAKE
RUSNACK
WARRINGTON
SCHEMMEL
ESTEP
HEATHCOCK
DABOUB
AGUON
ANSLEY
GAST
DURYEA
DENNING
HOSSEIN
DILL
FRITZE
POTTS
STAPLES
FIMBRES
GEORGE
TIMM
GELSOMINI
BLAGG
TURNAGE
BLYTHE
KLING
CEJA
EARNEST
POOLE
DEARDUFF
ZACARIAS
CURD
GOWER
SHREEVE
STEDMAN
DANILOV
GREENBAUM
WACHTER
MADDAMMA
MICHEALS
WILD
RAPLEY
FARADAY
MAUS
CEJA
CROCE
DICKSON
RASER
TURLEY
POINTER
COBLENTZ
NORMAND
KEMPER
MCGANN
VEASEY
SEIDEMAN
UTNE
ELLMAN
CATHCART
MCCLARIN
LASZLO
VALENZUELA
HEATHCOCK
REALE
ROBERSON
HEATHCOCK
REDDIN
LASALLE
UTNE
MONGEON
CLENDENIN
DURRANI
MCLERNON
LEAO
LASATER
CRAIGMYLE
KARLIN
HAZELL
UTNE
RICCI
OTWELL
LOAFMAN
ARNOLD
ZEDAN
MOSIER
LAUGHTON
PIERSON
SUSSMAN
SHEA
RAPLEY
MELLIS
TENNER
MCLAY
ZAESKE
CARRENO
HADDEN
MAGNUSON
DEUTSCH
HUNTINGTON
SAELI
OLINGER
JARNAGIN
BLADES
FODOR
GILMAN
PHILPOTTS
SUSSMAN
IDE
CORCORAN
GOLLIHER
GAAL
SONS
BONDS
MUSGRAVES
HALLMARK
MOSER
REALE
PAQUETTE
COLE
OSORIO
FIELDER
MCCLELLAND
MERRELL
MAHONY
OXFORD
SCHMID
WROBLE
BOUCHER
TWEDT
LANAGAN
CURD
ARBUCKLE
SPILLMAN
CHAMPION
MANZANO
DEIGHTON
GRAMES
HADDEN
KEE
PRINE
EDMUNDSON
MATTEI
AGNEW
GONZALEZ
HUTCHISON
LEVITZ
HOROWITZ
WOOTON
PROBERT
WETHINGTON
SHATTUCK
BALTRUSCH
FORGEY
RAEL
SYLVESTER
CURD
CLAPP
WAX
HOFFEE
RAMIAN
CARLI
MALDONADO
EUSTICE
REISINGER
KOSKINEN
SALAZAR
CROFTON
PRATI
ENSINGER
STICKLES
NICHOL
BOSSERT
MINASSIAN
LOVEDAY
YODERS
COLMAN
KOZEL
VILDOSOLA
SIMONDS
SARABIA
HEINBACH
WARUNEK
VOLZ
KOHL
VELARDE
BASILONE
NAU
PATE
CHIARAMONTE
MANDEL
TORPEY
GOWELL
CULLISON
KINAS
ATCHISON
KINSELLA
COLE
DUNKIN
GERHARDSTEIN
KAMINSKY
BUNN
GOLMON
TURNEY
MENZIES
CATHCART
LEWARK
RAZOR
DYE
CONGDON
WHETSELL
HEIDT
WORTMAN
MOLL
AVALOS
BREEN
OXFORD
BOSSHARD
GALINSKI
GERBIG
AWAD
SCHRACK
STEINHAUSER
ALDERETE
GASPARD
CUSTER
MARRERO
ROEDER
CRAIGMYLE
HAZELL
SPYKER
LAROCHE
CORDELL
LUBEN
FARRO
AMAN
STEINGART
GENERAL
BLYTHE
BRUNE
BASSO
MCLERNON
BLACKWELL
LERMA
VOLZ
FEIGENBAUM
SAKOWICZ
LAURENT
STEINBRONN
CASPARY
HUBERTS
KLING
FERMAN
MINASSIAN
LAUVE
ALTERMAN
HARRIOTT
BURRIS
JOAO
ARMSTRONG
KINSELLA
HERST
FEARS
CALLAHAN
DILLANE
ROBERSON
SIMONETTI
BARBERA
HEATHCOCK
MALLERY
STILLWELL
KHAMIS
PARMER
HARDIN
BEDDOES
MENDOZA
DABOUB
BASQUE
CARGILL
BETHEL
WRIGHT
KOLKER
BIRTLES
KIRAN
PRIME
WETSEL
GRIMALDI
ALFORD
HADDEN
ARTHURS
CEJA
HUSTON
GIBBY
AGNEW
EVERETT
DUNDAS
HOSSEIN
WEED
ESTEP
ALABED
LAUVE
KIBBY
VINGER
MATHIESON
HEINS
ISRAEL
CARRE
HINKLEY
EUSTICE
SMALLMAN
WOJTOWICZ
JARNAGIN
COSTELLO
LAURSEN
HOOSER
SIMONETTI
HANSEN
SHEETZ
ATHAS
MANKO
SOSNOWSKI
KOVTUN
PFEFFER
WILLMS
WOJTOWICZ
HUTTON
LEATHERMAN
PILLSBURY
TREECE
PHILPOTTS
REVILLA
RIX
ENLOE
STEINGART
MCCRAY
DILALLO
LEATH
CUSTER
SANTANDER
AYLING
GUCCIARDI
ALTIZER
MALOTT
COWLEY
WICKES
KRUPICKA
KELEHER
UPCHURCH
PIZZO
ROHDE
CARTY
CURD
ITZKOWITZ
CATHCART
LYDON
ALDEN
FINKLEY
PIATKOWSKI
LIEDTKE
ZIRNGIBL
HANAN
MILLER
VEENSTRA
TENNER
VOLZ
MUDD
FREASIER
FEA
HEATHCOCK
CAMERATO
MCHAFFIE
MEDLEY
STROTHER
CONGDON
LUQUE
STREHL
SAIF
YOUMANS
LANAGAN
WATT
HRUSKA
MARVIN
CUSTER
SAVOLA
FITZMAURICE
SIMPKINS
WHITING
CLEMMER
BURNELL
COHEN
ASHER
RAMIAN
DEAN
MIDDLEBROOKS
BEESLEY
SATLER
WOLINSKI
SIMONIN
TROTT
BARNABY
CORAK
BARGER
WARUNEK
ACORD
HOLLO
BOZE
SCHUETZ
BEDO
MCMATH
MIDDAUGH
KIMBREL
LODGE
SVENDSEN
SWEETNAM
PAPROCKI
AMAN
LIVERMORE
SEPPALA
NAU
GEIGER
SIMONDS
TUOMINEN
MACKIN
EUSTICE
SAUNDERS
GUERRERO
RAYCRAFT
GRIGGS
ROBERSON
LIVENGOOD
UTNE
ROEDER
ELLEDGE
REALE
ELMORE
STIEBING
FLACK
LEMANCZYK
ASTLEY
PALAIMA
MIDDAUGH
CARLI
LIVINGSTONE
HARLE
RIDDELL
IAN
UTNE
EMERT
LYTTLE
PEREZ
FIGUEROA
RASER
SUSSMAN
CLEMMER
ORLANDO
HEIDT
CATHCART
VENTER
GARTMAN
KEENEY
HRUSKA
SALOMON
TIEDE
LIKENS
PRESTRIDGE
RIGGIO
TENNER
HENDER
FORGEY
SPYKER
PAQUETTE
STOCK
ATCHISON
KAZAKOV
DEVILLEZ
AYERS
BEYELER
KUBE
HOLLIDAY
CORNETT
FLEISCHMAN
VARICK
MIRACLE
REEDER
PERGREM
BOLICK
KOLKER
ROBERSON
MANTY
TUOMINEN
MANDEL
MCCRARY
NIEMAN
SCULLY
EUSTICE
SIMONETTI
NANTZ
MACISAAC
ROEDER
SONS
MENCH
STRAUB
MAYHEW
RANTALA
CONGDON
GURNEY
JARNAGIN
SAAB
HOSSEIN
MIDDAUGH
PHILPOTTS
MAXEY
BROOK
ASHBRIDGE
CHURCH
WARUNEK
ELMORE
CHURCH
MAZE
PEERS
DIDYK
ROOME
SCALABRINO
WILD
SIGG
HERRING
BALL
REPPY
GALINSKI
MATHIESON
STICKLEY
PELTON
KOLEHMAINEN
GABEL
WENZEL
HYNES
FREDERICKS
CRESAP
BARRUS
SUSSMAN
DAUGHETY
FERRIE
MAJERLE
WATERHOUSE
WOODARD
TULL
FERGUSON
WESTCOTT
HORNING
COLON
DOWNING
DIELEMAN
MCBURNIE
BEASON
WOLANSKI
RUBINSTEIN
STAATS
KLING
MALTER
EAGAN
SIMONDS
PLECAS
RIX
NIEMAN
FAIN
STACHOWSKI
HILDEBRAND
TINKLER
ANGILERI
EICHHORN
FLORO
PUESCHEL
FORRESTER
HANNON
MAGNUSSEN
UTNE
SCOPPA
HERTEL
ANGILERI
KRISS
TULL
BRINDLEY
SCHWARCK
STEED
HERD
HENRIKSSON
KARMAZYN
WOODCOX
ROS
SMIRNOV
KNOPF
OVENS
BARLOW
LEARNED
COPSON
ATCHISON
BUIS
HEATHCOCK
KUGLER
RAPP
TAFEL
KUGLER
RAGAN
SORENSEN
FLOYD
SONS
CHARNEY
SCHMITT
NEWSOM
RASER
VALDES
PERELMAN
PASSWATERS
RYDER
POLONSKY
CONNERS
CORNMAN
TENNISON
GILMAN
FLOWERS
FLYNT
HANDE
MCCLENAHAN
TICKLE
MONIER
CARRAGHER
SEDLACEK
PAULIN
SAIF
POLACK
MOZLEY
CULTON
SALMINEN
MACMILLAN
ANGELONE
LAURENT
AHMED
ETCHER
MCMILLEN
PILKINGTON
KLAUSMEYER
LAUGHLIN
SUNDE
PRESCOTT
MEEHAN
PALLARES
FORGEY
UTNE
RAGUSA
PURVIS
NEW
ASTLEY
RIERA
CEJA
WINBUSH
FELL
CUSTER
HOSSEIN
KRIEGER
KECK
HALCOMB
EGNER
SCHRECK
DEIGHTON
KIMBRELL
FRAWLEY
STONIER
ATCHISON
DEHM
PEMBROKE
BUNTIN
CHAMPION
MCCLEARY
WARUNEK
RODENBURG
HAZELL
LUQUE
SHOUSE
APPLEMAN
WILKS
WALDROP
NUNAN
HEDLEY
KELTNER
TUCCIARONE
SATLER
INNES
HADDEN
SALEM
BLAKER
KARGOL
AZEVEDO
SPYKER
GALLIANO
COPLAND
WYLAND
HITE
MCMURTRAY
LARNER
MCFADDEN
BLEAK
KILLER
FILARDO
LAYPORT
TARDIFF
WETHINGTON
STOECKLE
BLAKER
NAPARSTEK
MERRILL
LENZEN
FITHIAN
MALLERY
VIRDELL
TAVERNER
SHEETZ
PARMENTER
ELDER
COPPOLA
CHRISTNER
BRITO
SCIALABBA
MINASSIAN
WADLINGER
FASSBENDER
JOHNSTONE
PERETTI
HAYTON
FRIDELL
HARRIOTT
POPOV
UTNE
SUSSMAN
VERLINDEN
KALEITA
LEEDS
MOULTON
GILLIN
AMAN
RAUK
BRODEUR
PEARLSTEIN
KELLNER
REHN
WARUNEK
FISHER
STIEBING
RIDDELL
INNES
STUMP
FREASIER
CONGDON
COYLE
HANNAN
BUTCHER
FAUST
NOONAN
MALDONADO
COOK
SYLVESTER
MACMASTER
CONNON
ATCHISON
GILLIES
KRYCH
DEIGHTON
SEWELL
EUSTICE
DARST
FROMME
GUARD
YURASITS
CHOATE
APPLEMAN
CLENDENNEN
LIKENS
KHAMIS
LIIMATAINEN
INGLE
RAUTIO
STAPLES
CULTON
HAUN
SOH
ENGELS
LENTZ
LUDVIK
RIX
BOOHER
DAYAN
SYLVESTER
GEIGER
SAYERS
ROUSSO
PEEL
ADLER
ENGLISH
DREYER
PACKER
HAVENS
SCHWARZ
SZCZUBLEWSKI
HUDDLESTON
IVASKA
SIMMONS
GINTER
HOLUM
BELLINGER
MALEY
CUNLIFFE
LOCKLIN
CHRISTNER
GENERAL
RASER
KHAMIS
FOE
DUNDAS
TANT
DUNDAS
WESTMORELAND
ROBAR
ECKARD
KIRAN
GEERTS
CIMINI
PERRAULT
HEATHCOCK
FIELDER
COSTANZO
DUVALL
GARBER
MAIRS
VALDES
ARNDT
HALLATT
DOUGLAS
KUEHN
HEIL
CEJA
HERST
SAPONARO
HEIL
RAPLEY
DESKINS
ATCHISON
SPIEGELMAN
DEIGHTON
DENN
ESTEP
STIEBING
CURD
VENIER
BLAKER
BRUNER
RAMIAN
GRILL
PURVIS
WORMSER
LISCH
ONEY
STOEHR
ROLISON
HARE
KELEHER
VILLALOBOS
FINSTER
BREWERTON
YOUNGER
MABE
AASEN
ROHAN
HALLATT
CUNHA
TREICHLER
DOOLIN
MCGEHEE
PITMAN
SHEAVES
PEREA
LOOSE
MELL
VASUT
HAGIE
FELLION
COOL
SHERK
GRAYDON
RAPLEY
SEWELL
SAKRY
CHAMPION
SUSSMAN
PURDOM
KNOPF
WOLSTENHOLME
TOLK
ZEDAN
HORNING
SASSMANN
ALANIZ
HOLLMER
OBST
CROCHETIERE
SIMONETTI
MANDEL
MOLYNEAUX
WOLGAST
DREYER
BARTOK
ANNAS
DEIGHTON
NICHOL
WIBERG
PRATER
LEHMAN
AMAN
NEWBURY
NASE
GRANA
CURD
HENDRICKS
HOSSEIN
LINARES
SERNAS
MALET
WETSEL
FERREE
GERLITZ
WOJTOWICZ
OUELLETTE
BURY
JANZEN
ABERNETHY
VIDMAR
HERLONG
VERACRUZ
SAGE
KNUTSON
MADDIX
MALOTT
MUSICK
SEIDEMAN
CEJA
CARTHON
HEGEDUS
MACMASTER
URQUIDI
CORNETT
FAULKENBERRY
LANAGAN
BERNDT
PARROTT
CARLI
GAMER
AASEN
ROHAN
MUDD
QADIR
MCKAY
PINKERTON
HYMEL
KIPLING
MATHIESON
MCGEHEE
KENDRICK
KIMEL
CHILDRESS
BLAKESLEE
FLANDERS
NEWNHAM
BLANSIT
MATHIESON
PALISI
GRIM
WILLEMS
WAUGH
GAST
WOLFENDALE
LEWIN
SUSSMAN
KOBIN
SKELTON
BUXTON
CONGDON
KECK
COYNE
CARLI
GEIGER
PARRISH
LONGMORE
ALOTAIBI
SEEDORFF
FERGUSON
KELEHER
AMAN
EMRICK
BLYTHE
CHANNEL
HEATHCOCK
MCCORD
FELICE
MANDEL
ARCUS
WILLS
TRAMMEL
GUARD
STAPOR
COMP
WALLEN
BRAXTON
DABOUB
AMRO
SEIDEMAN
MILAM
WURSTER
RUF
HADDEN
DUVALL
MEISSNER
PEIFFER
SCHEER
RAWLINGS
NEUNER
GRINNELL
KAMISH
HENKIN
CINCOTTA
MCCLARIN
KOBIN
WHITTEN
ENDERLE
NANEZ
LEDER
KISSANE
GITTINGS
APPERSON
EMRICK
STACK
SHEETZ
WETHINGTON
MANNON
KEMPER
MODEROW
REID
TERPENING
SPENCER
HANRATTY
MIERZWA
RIX
ZEDAN
KARCICH
RIDDELL
DOZIER
MCFADDEN
WOLKEN
WILD
HEIDT
SEERY
NIEBLA
SUSSMAN
CHAPA
STARBUCK
GODFREY
PHILPOTTS
JARNAGIN
CULTON
FRITSCH
MCFADDEN
ANGSTADT
HOOD
MICHEALS
IRVING
WETHINGTON
WETHINGTON
HEBBELER
BAZNER
EUSTICE
KOBIN
SAINT
MOONEY
KADIR
STEFFEN
RIX
BLUMBERG
LIKENS
PHILLIPS
DILALLO
PARISI
AASEN
PATERSON
HAMADA
DUVALL
VIDMAR
WALDROP
HEATHCOCK
SVENDSEN
CURD
CORDELL
KARLE
MICHEALS
RICHEY
DYMOND
SMATHERS
LUMMUS
SAFFELS
KIRAN
MELLIS
FRASIER
AASEN
MIKEL
DUNDAS
ROEDER
KOSEK
LUNDE
WITHERELL
SYLVESTER
DEIGHTON
KIMBREL
OLIVER
MATTEI
DELANY
HAZELL
MATHIESON
MALONI
MULLIN
COOK
LOHN
DANEL
SOTOMAYOR
VENS
HEATHCOCK
MANION
MANCHA
CRANSON
MASON
LANDY
HEATHCOCK
SEGAR
JACKSON
FARQUHARSON
ROCHA
OBERLANDER
HEIL
EUSTICE
COTHERN
LAYPORT
ERB
SUNDE
ROEDER
BIER
SUGGS
AWALT
PETRONE
BENTON
RUDKIN
ROHAN
ROEDER
JEFFREY
RICCI
MCKINNON
COCO
GODFREY
SITZ
TALMAN
KEARLEY
SANSING
CAIRNS
ASHWORTH
LOIS
TAGERT
DAUGHETY
MACAK
TRIPLETT
MULKEY
BURNEY
MCCULLAH
TEMPEST
OBRIANT
SCHON
BASTEDO
SHERER
LEWIN
GIBLIN
WANG
RAMIAN
CROWE
WETHINGTON
TANG
ETCHER
CEJA
LOSITO
SCHOOLER
DREIFUSS
SALOMON
GROLLMAN
OLANDER
GALEA
GOOS
SEEDORFF
SALOMON
TENNER
PIUS
WIIK
AMOS
SCHAMING
SUNDE
SIBAL
MATHIS
RUSU
ATCHISON
TENNER
DEIGHTON
PARROTT
PINCHUK
DOUTRICH
SHERK
IGOE
ZAWISLAK
JEDD
SIGG
YOUMANS
BAUMGARTNER
JEDD
AALTO
GREVE
ATCHISON
ROSSING
DUVALL
HEIMANN
MATHIESON
KAPADIA
ZEILER
DUNDAS
RISHER
FILIPPELLI
SANTANDER
HADDEN
SUSSMAN
SCHWARZ
DEUTSCH
RAPP
LORING
MARSHALL
AWBREY
SIEGFRIED
CURD
AGIN
GAMMON
KERSEY
TORRES
SIMONETTI
SAPONARO
GIPSON
WALDREP
VANDEVENTER
COHEN
SAELI
MARTINEAU
BRIDGMAN
HAKOLA
LANAGAN
BRODEUR
CORDELL
HOLMES
BENARD
CHURCH
SATLER
HARNESS
FERGUSON
BIRTLES
HOLLENBACK
POPEJOY
LOOSE
RAWLINGS
JEFFERSON
HERST
ATCHISON
EVERETT
GRIFFIN
COPLAND
SHELTON
KIMBREL
GARBER
HRUSKA
RIVIERE
MINGS
ANGILERI
STILLWELL
COUNTER
CAIRNS
YOUMANS
BALTRUSCH
HARDING
HENKIN
STERGIOU
HEIMANN
MUNSON
WORMSER
METELSKI
HOSSEIN
EVERS
SCHUTTE
FISTER
KNOPF
MCBETH
BIRTLES
HASSALL
GOODRICH
AMAN
SALAZAR
SWIATEK
RUSNACK
CEJA
GOING
MAFFEI
SLOANE
ENAS
BEESLEY
FENN
JAYE
HASSEL
FREDEEN
FARQUHARSON
FRUM
STEHLE
SCHERF
CORNER
WILBUR
RANTALA
CHAMPION
CASTO
KELSCH
KRIEGER
HYNES
HEFFLER
HYMEL
HEIL
BATCHELDER
SMITHEY
PRICHARD
PRIME
WILD
BARRIOS
RODEN
HOSSEIN
COONEY
MCELMURRY
NICHOL
MCGLYNN
GUARD
MATTEI
STANDER
KELEHER
ALFORD
SCORE
ROUSSO
TRAWICKI
MACH
BUTTON
MAHER
ROS
EMRICK
DEDES
KINSELLA
FAGUNDES
WHITING
WENTLING
ASKINS
WALDREP
MADDIX
STOCKER
SIMONDS
BABOS
BARCK
ROCK
OLEARY
VISARRAGA
PARISI
VALDES
TIBBETTS
KAUPU
CATHCART
RIDLEY
MALLON
SOHL
LANMAN
HARLE
CHITTICK
THOGMARTIN
TELLER
HANNAH
NICHOL
ZANG
GOODALL
COWLEY
SLOANE
LINCOLN
REIMER
COVI
BISSETT
LYDECKER
QUEST
LAYMAN
SCHULMAN
HOGGARTH
NICHOL
MCLENNAN
PAFFORD
ALFORD
FRASIER
HOFFECKER
HAYTON
LAPIERRE
LOCHEN
CLINTON
HEIN
PETERS
DRAIN
DABOUB
LOCHEN
MALOTT
EDDLEMAN
GUARD
SALOMON
SONS
BARTKOWIAK
BEESLEY
LOOTENS
BREWSTER
FONTENOT
LACHARITE
HEDLEY
CRINION
AVALOS
UTTER
KLEINSCHMIT
SUNSERI
WALBERG
DOUTHIT
SUNDBERG
STROSS
SUSSMAN
GOMES
GARLAND
DUNKIN
FRANZ
CHRISTENSON
EUSTICE
HEIDT
KLAUSMEYER
LAGERBERG
AHERNE
GILLIN
HOSSEIN
CARROTHERS
CONGDON
RUNYAN
GEIB
POPEJOY
HAYMAN
DESHAZO
EVERLY
FRAZE
KEE
LUGO
PURVIS
CURD
SCHRAGER
MOSER
KUDLA
KHAMIS
MALOTT
BRITO
WEIDNER
ZEDAN
NIEBLA
EUSTICE
GRANER
ARGYLE
BOLANDER
HALLMARK
LABARBERA
GOODALL
ESTEP
KELLIS
CUTLIP
SWITZER
DUDA
PASCOE
HOLLO
NICHOL
NOBILE
CARTY
TEUNE
VIDMAR
LOWARY
GRIGGS
GARRITY
SUSSMAN
KORSAK
MCGILL
HINKLEY
ZEIDMAN
GUARD
HORTON
CAPP
KERSEY
STACK
CORR
HORNSBY
PERDOMO
MALA
HIGBY
SCHNECK
ELLEFSEN
ZENNER
NICHOL
HEBB
HALLATT
RENFROW
ZEDAN
DOZIER
LINCOLN
DUNCAN
CURD
LATIMER
MOSER
DUNDAS
DOERNER
MCLEOD
KERSEY
VILDOSOLA
GRUVER
LAWRENCE
DOLLISON
OXFORD
MILANO
WOJTOWICZ
HAUN
CHRISTNER
STIEBING
WEISE
MOLYNEAUX
TUOHY
HAYWOOD
CURD
LAUGHLIN
NOWICKI
MOLYNEAUX
BUIE
KARDELL
KLEPFER
MATHIESON
GILLIES
BUMGARNER
KRYCH
PRITCHARD
AMIDON
HOSIE
SHATTO
CURD
BOSTON
ROSS
HEBERER
VILLEGAS
FELLER
NOBILE
BAUGH
GILMAN
MOSEMANN
MEIN
SONS
BALTRUSCH
SEAVER
WHITING
WILBY
LOBATO
KNUTSON
SATLER
KENNEY
PHILBROOK
BARKDULL
VERNON
JANZEN
GAUCI
GOUGH
GROSS
VANHORN
DRISKILL
MCMILLAN
DEIGHTON
BLOWER
WRIGHT
SUSSMAN
ENDERS
GARDELLA
WIGGLETON
OLANDER
FARQUHARSON
POCOCK
CARAKER
AHMED
BARRELL
CONGDON
ALDRIDGE
DEUTSCH
SALOMON
HOOKER
VACEK
BIRTLES
PHARES
EBERT
ZEDAN
CUSTER
ARTHURS
BLYTHE
HYNES
ALCOTT
PERVIS
BARGER
INGLES
ZACHARA
FLICK
DOWNING
MARC
TAMAS
LEFFEW
DUN
MAYS
SEERY
SABOURIN
LUOMA
HOLDCROFT
EASH
PEARLMAN
OBER
KOUNS
TURNAGE
PHARO
HESTER
LANS
NORMANDIN
CHURILLA
MCLERNON
RUDDOCK
GILLAN
FERGUSON
VOWELL
STAPLES
OXFORD
DAWS
REDDIN
COUCH
MATERN
ROHA
ARAB
WEEDON
DURYEA
GEIB
VASUT
WITKIEWICZ
ATCHISON
FORGEY
ERLICH
KISER
KINSELLA
MONROE
LUNDGREN
CREE
SUSSMAN
TRUAX
HOLDITCH
HOLZER
ZAESKE
DEUTSCH
ISAACS
GAUER
HAGIE
WEINTRAUB
FAY
TILTON
COILE
SILTALA
KUMAR
WOOTON
ALAN
KOL
SEIDEMAN
EVERETT
AIKEN
BEATON
OGAN
ATHERTON
LAPIERRE
NICHOL
KINSELLA
RAVA
VILLENEUVE
GILMAN
MATTEI
IAN
MALA
BOWMER
MASSIE
MINASSIAN
POLONSKY
LATIMER
MOSER
CUSTER
SAELI
SEARFOSS
BLAKER
RAWLINGS
CRAIGO
KAMINSKY
ABEGG
MATTINA
NEED
HOARE
STEFFEN
GIBLIN
GOODALL
KNOPF
DOOLIN
ORLANDO
FONTENOT
MALOTT
MCNULTY
ARRIOLA
HABIBI
GRANBERG
NUTT
WITHROW
SWINTON
GILLIES
MCFADDEN
BROTHERS
ERLICH
LEGASPI
SPRINGSTEEN
MCCLARY
LATORRE
CATHCART
HAMBY
TANKERSLEY
ZIMLICH
MAJOR
OAKLEY
GEORGE
HARDAWAY
EUSTICE
UTNE
SKODA
FITZMAURICE
ROTTMAN
FERLAZZO
BEYELER
PRESTRIDGE
WALLING
MCNULTY
DUNNE
SIMEON
HERTEL
STEINBERGER
MUNNELLY
COPLAND
TALLEY
INGLEDUE
LEAF
DIVALERIO
GEORGE
CAPON
GADDIE
WATKINS
SLOCUMB
ETCHER
CHARNEY
BERGER
HAZELL
RICHMAN
COOLEY
SCHWEITZER
FREDERICKS
GREENWOOD
JARNAGIN
CHAPPLE
ORLANDO
BATCHELDER
GILMAN
PAQUETTE
PRILLAMAN
DIAZ
DAUGHETY
CARMACK
ERCOLINO
REALE
DUVALL
REPPY
SINTON
MARKHAM
HALLIGAN
GHAZAL
KALB
HIEN
KIM
SHERK
SCHULMAN
ZAJICEK
REAGAN
SHUGART
MARYNIAK
SHERBY
KIDDER
ILIE
IAMS
BIRTLES
CHRISTENSON
EARLE
MEYERS
PRESSMAN
BALTRUSCH
TORRES
HERTEL
DUNDAS
DUBB
DENNISTON
RODEBACK
KELEHER
KRIEGER
DEGRAAF
GILLAN
VICTOR
BAUMAN
STEINGART
PARROTT
STEHLIK
TOPALIAN
LOGGINS
BACK
HUYNH
GERHARDSTEIN
CHRISTENSON
BENNER
HANNOLD
TENNER
COLBORN
NIEMAN
RIX
ELLEFSEN
BRITO
BROWNLOW
TUMLINSON
EUSTICE
HANG
CORDEN
LOFTIS
SCHOELER
GOWELL
ILLMAN
DOYLE
MELSON
CROWNOVER
LIDBERG
VALDIVIA
HARTMANN
BRODRICK
ISSA
DOMINY
SANTANDER
COWHERD
PHILPOTTS
LONEY
AMAN
STIEBING
RIFFEL
PILARSKI
SIERRA
GUNTHER
EUSTICE
TIWARI
PASANEN
DILLINGER
COLBORN
PRY
SIGG
LEISTER
YOUSSEF
WOOTTON
MARGOLIS
STOEHR
CONWELL
WOJTOWICZ
RASER
CARLSON
MACMASTER
AZEVEDO
ROTTENBERG
HINKEL
ROUSSO
SYLVESTER
MARLATT
ALPER
JARDINE
EVERETT
MCCLANE
HADDEN
CHURILLA
TEFFT
SHULER
FERGUSON
BEER
MAGATHAN
MONTS
JUNES
HAYTON
MARUM
DINGEE
KINSELLA
AMAN
ZEDAN
HENKIN
SHEA
CONGDON
COHEN
CONNON
LOCHEN
ROBARDS
MARTH
NAVE
GOWER
EMRICK
TICKLE
RAPP
MEIN
CULHANE
JEANETTE
CONGDON
BAGGIO
LISCH
ESCHER
REALE
MCCLENDON
BLANKMAN
SHERLOCK
CASHMAN
TEO
SANCHEZ
OLANDER
CLUBB
WEATHERS
HIGH
LUEDEMANN
KHAMIS
STONEY
STRITCH
WORLTON
GUARD
MARCY
LEININGER
KNOPF
NAPARSTEK
NESI
RAUTIO
BLANTON
RAFFERTY
ZEILER
MONIER
SMITHEY
WARUNEK
KINSELLA
STROUD
HARTRUM
ETCHER
MILLER
STITELY
HISSEM
ALTIZER
MCCLENAHAN
FAULKNER
HICKOK
CURD
PERDOMO
DECOURCY
HOSSEIN
CUBITT
MCNULTY
SAELI
GILLAN
LINARES
MILLER
HAYASHI
CHURCH
GILLEN
AMAN
MCVICAR
GRIGGS
CRAM
BECKNER
SAVOLA
PEDIGO
WICK
STAPLES
EUSTICE
CHERRY
BURNELL
REIMANN
WYGLE
GENERAL
RACITI
WEISBERG
DARLING
CARTY
SLAGLE
WATERHOUSE
DRAIN
KIM
HUTCHISON
SPROAT
YOST
RUFENER
GRESHAM
MINGS
GRABAREK
TOWLER
BLAKER
STEIGER
CATHCART
BAZQUEZ
VAJDA
GUARD
JAFFKE
WILCOX
SIPLE
ENTLER
RYU
MARIS
DRAKE
CATHCART
RUDD
HOSKING
GODFREY
SUSSMAN
BRANDON
FELLOWS
RUCCO
KNUTSON
DORSEY
YOUMANS
SHANKS
YOUNTS
AMAN
WELTZIEN
FIELDER
SUSSMAN
VENABLES
MEEHAN
YOUMANS
PETER
COESTER
KIM
WILLEMS
MONTALBO
GOODFELLOW
RITZ
MACBETH
MONROY
HEATHCOCK
BALTRUSCH
DEIGHTON
LEV
TINKER
NAU
TRAILL
KECK
COLES
PILKINGTON
AMAN
KIPLING
HARRISS
GALBREATH
HEATHCOCK
STARBUCK
CEJA
BIRTLES
CAPRIO
GABLER
BLAKE
HOOTON
CALVERT
HALLATT
RAKER
VANHORN
FORGEY
CEJA
BROWNE
CORRIGAN
PARNELL
AMLING
RENFRO
LAROCHE
RAMIREZ
KOTWICKI
ROACH
HUTCHESON
HEIDT
TOCCI
LIVINGSTON
PEELE
SELINGER
BASSO
SPYKER
FERGUSON
KOSKINEN
HOSKING
ROSSING
SEVERS
SWEENEY
HINSON
SIBAL
DEIGHTON
KINCH
MIRANDA
SURMAN
HUSTON
CRUMPTON
BRIGGS
RUTLAND
GREENAWALD
HEIDT
RAS
LEMKE
SAVARD
STEFFEN
ENGH
TROIKE
DANIELL
TRUSCOTT
RAGAN
GAMMILL
ABBO
GERLITZ
SORBELLO
MCFADDEN
GOODRICH
QUALL
VILDOSOLA
DUCKETT
POLONSKY
GARVIN
CARMACK
YOUNGBLOOD
STANISZEWSKI
DORE
BEESLEY
SAKRY
DABOUB
CREAMER
KESTER
MATTEI
GARZA
SKEEM
ANDERSSON
MCDUFFEE
MCCLENDON
TRAMMELL
WENNERSTEN
NIX
BLUE
CURD
SELKE
TUMBLIN
SEERY
ROBIN
AWBREY
GORDEN
FLEMMING
ANSLEY
SHAY
STOECKLE
HUDMAN
STICKLEY
DAUGHETY
SHADDIX
THAYER
SELLS
MACMASTER
LAVOIE
BOOHER
KNOPF
SWANKE
SAFFELS
HULSEBERG
SECORD
WHITAKER
STIEBING
TUOMINEN
YOUNGER
BEAUDET
NORDIN
MULLAN
MEULEMAN
WINDSOR
HAYDEN
BREWSTER
POLLITT
WEISKOPF
ZUBAIR
FRITSCHE
GARTLAND
SUSSMAN
FITZMAURICE
BALTRUSCH
MAFFEI
HARALSON
SWANHART
EADS
CARLI
GOODALL
WALLACE
SIMONETTI
SKLAROFF
SAUNDERS
CYR
VENS
KIM
PEAD
WESTNEY
GALLO
CHAPLIN
RASER
TENNER
CUNNINGHAM
RYANS
PAWLUK
MUSICK
HAYTON
DUSKIN
RAINES
TODISCO
POLLARD
DUNDAS
CAIRNS
ROBLES
KINSELLA
DUNDAS
BANNER
LEYMAN
UTNE
AHO
EVERLY
CAIRNEY
PFAUTZ
ASTLEY
WAUGH
CHRISTENSON
PEIFFER
GEORGE
SHOUSE
HAMIL
LEVERENZ
MCFADDEN
FLORA
DEIGHTON
KRIEGER
HEWISON
GALINSKI
RAKOWICZ
CUTLER
MCKEE
HAZELL
ABDELKADER
GILLIES
IVINS
ROUSSO
DUNDAS
HOROWITZ
ERNSBERGER
GEIGER
HADDEN
ROBERSON
DANA
WESTERDALE
BLAKELY
DIAZ
SLATTEN
OBERLANDER
SOBEL
WILD
KINCADE
IKERD
SUSSMAN
KLING
CAMBRA
OVENS
MAHLKE
EMRICK
NOBILE
LUNDE
LEMONNIER
KIBBY
NAPARSTEK
MCQUARY
EMRICK
BARTHOLOMEW
MARCHBANKS
YAMANI
LAYPORT
JAFFKE
GRIFFIN
BLANKENSHIP
CATHCART
MARRINAN
MEEHAN
DECOURSEY
MABE
FAIRCHILD
SPENCER
WOJTOWICZ
OGAN
HALDEMAN
HENKIN
PEACE
ALDOUS
CHRYSLER
HOCHREITER
HADDEN
HOSSEIN
MUELLER
DOWNS
CHANCEY
MAJOR
HINKLEY
SCHRECK
GALEY
FARQUHARSON
MCGEHEE
PLETCHER
HADDEN
GUTMAN
SWANHART
MUMMA
REANEY
DUKES
WINWARD
PILARSKI
OAKLEY
FRUM
YOUMANS
ALTHEN
WALDROP
HINKLEY
NEULAND
MANES
RODER
RAGAN
FAUX
TREVATHAN
ARRA
IVASKA
RASER
CURD
RAINES
RIFFEL
PORTWOOD
HOLLERAN
WOOLF
FARQUHARSON
KLEPFER
HUTCHISON
HAZELL
SMALLS
PERGREM
MANDEL
SAMER
BLAKER
HURLBERT
LOERZEL
MCKINSTRY
KEMPER
NEAVES
GENEST
JARRIEL
KLING
SZYMKOWICZ
DAUGHETY
BOGLE
YOUNGS
RIX
HAWLEY
KELTNER
DRUMMOND
CRAVENS
GROEN
GUBBELS
CONGDON
MAHONY
STICKLEY
RAPP
WILD
MYRICK
HALLMARK
SPENCER
MUSSELMAN
HUTCHISON
MILLER
DEVLIN
FISHLER
EMREY
HALLS
TRONSTAD
VARICK
LANGENBERG
DICIOCCIO
SWORD
JORDAN
COURTNEY
VANDERFORD
AHMED
WICK
SHERWANI
NAPARSTEK
JOBE
QUIRK
DEIGNAN
BRITO
ROLLEFSON
FREDMAN
RICCI
DUNFORD
ARNO
WILHELM
KIEFER
MICHEALS
HEDLEY
ROD
BRAZIL
KLING
FAUX
HEATHCOCK
HARNE
HIGNITE
TEAL
HOSSAIN
POLHEMUS
BANKS
POUNDS
AMAN
DENHAM
WOODLEY
KELTNER
VERACRUZ
VEENSTRA
WROBLE
DICKSON
FROMME
PONTE
KARAPETYAN
BASSO
FERGUSON
SAULS
WORMSER
MCCONNACHIE
ISAKOV
PENDERS
GILLEN
DUNDAS
CALVIN
ALCALA
ROCKWELL
SELINGER
LEVESQUE
TRAYNOR
SUSSMAN
TABAN
SOKOL
HENNIG
KELLY
FRONK
ROS
SERNAS
RIX
RIX
KEMPER
JARNAGIN
WILD
PATERSON
SHELTON
RUSSO
BUTTS
PARADISE
HAGGERTY
CHAN
MERCER
MCLERNON
GEORGE
DUKES
ALTERMAN
BAHR
MCKINLEY
BLYTHE
JARNAGIN
BIRTLES
HEFTER
VORMITTAG
OCONNELL
BALTRUSCH
ESTEP
WYBLE
VAGUE
NICHOL
MIRANDA
KINSELLA
CHRISTL
KALINOWSKI
MURPHY
APPLEMAN
SAPONARO
BARTON
KASH
CORNETT
WIETING
ELLEFSEN
GUARD
PIZZO
VACEK
CRAM
SER
SARMENTO
AMAN
MACKAY
ATKISSON
KARI
ALTIZER
HARLE
KIMBREL
DAVY
SCHOOLER
HIGDON
WICK
SINGELTARY
FARQUHARSON
PEDIGO
NEIDIGH
CRUMLY
GEORGE
DECATUR
KAMINSKY
CONGDON
STOECKLE
WITTENBERG
DUNKLEY
BATCHELDER
WOODHALL
RAMIAN
GRIGGS
MCLAURIN
WICK
MARK
RAWLINGS
EDGECOMBE
MEDINA
ZEDAN
RASER
FROLOV
HOOS
KIM
KEMPER
DECOURCY
RAPLEY
MCAULIFFE
MCGREGGOR
REISS
RENCHER
MAGRUDER
EVINS
CARRAGHER
HOLLINSHEAD
FOOKS
ATCHISON
DESHAZO
KECK
PRINE
LOWTHER
KEOGH
PIZZO
DUNLAP
KOPEC
LABUZ
DEIS
MCCULLY
HUENING
BULLARD
MANG
HAMBRICK
SUNDBERG
SONS
DOWELL
MERCER
EARWOOD
STIEBING
QUELL
WILSON
MOFFATT
KEELING
JIMENEZ
SCHWARCK
REESE
HAWKIN
ZEDAN
LATELLA
HUDMAN
LEA
CHIUMENTO
CURD
OTTEN
PILKINGTON
SCAFF
CHANCEY
MCLELLAN
CLENDENEN
APGAR
ROWBURY
MCCANN
PRINE
RIX
NEWBURY
TIMBROOK
CLOSSEY
DUMMER
ROSENSTEIN
FOLTIN
LEWIN
NORSWORTHY
DECOSTE
JAFFAR
SUSSMAN
WALDROP
SAELI
ARSLAN
KOURY
CAULFIELD
GILLUM
HOOSIER
CARMACK
CHEYNE
GATELY
POLONSKY
GRUBB
GERMAIN
RAMIAN
RAMIAN
OEHRLE
CATHCART
HERRICK
HEIDT
VILLARREAL
ARAUJO
TENNISON
HAZELL
MCLERNON
HOOS
KEISLING
KEMPER
WHITING
CRAGUN
ELLEDGE
ALMAN
SPYKER
REIMANN
KAPPEL
SAELI
NEE
SHERWANI
MARK
ARSLAN
LANAGAN
NIEMAN
ERMIS
MCVEY
VIGIL
GIACINTO
ETCHER
SAUNDERS
ANDRESS
BRUTON
PIUS
HAYTON
ROCCA
SUTCLIFFE
ONDRUSEK
RUBLE
DRESS
MENDOLIA
RIFFEL
KUSH
ESSEX
GILLUM
SUSSMAN
BLYTHE
JOBE
MUSICK
THOGMARTIN
KINSELLA
TENNER
BROWN
BAGNELL
CREED
HEAVEY
DUFOUR
KARP
GEHRELS
ADLER
YOUMANS
MAFFEI
GAMER
ALDOUS
AMRO
HUIZING
EUSTICE
LITTEL
RAPP
SHERK
HAGIE
LEDBETTER
DOBKIN
EGGERT
GEARHART
LEFKOWITZ
FORGEY
ROHDE
VALDES
SHELTON
PEACE
RICHEY
BROADHURST
HADDEN
KARSEN
STREIT
NOBILE
VILLARREAL
THACKRAY
HILKEN
BEASLEY
VIRGIN
HADDEN
MCCALLUM
MALLERY
MEEKS
STAPLES
TINSLEY
AMAN
KELEHER
MCELMURRAY
SCHRACK
JOYE
KHAMIS
MCCLENDON
BINKLEY
WALLEN
VACEK
KINNUNEN
BAUMAN
GOODALL
MCCAW
SODERHOLM
KEAHEY
PRATHER
DUNAGAN
SPEED
ETCHER
NIMMAGADDA
STEELE
CHILDERS
WETHINGTON
PHILBROOK
CHOWNING
EHRMAN
ASHBRIDGE
CUSTER
KUBE
ABBETT
INNES
JANZEN
BORTNER
BARRETT
STEHLE
RODRIGUEZ
PEIFFER
MCCRUMMEN
BLYTHE
PLUSKOTA
MAUS
SCHUBACH
CATHCART
UNREIN
SAPONARO
CURD
HENKIN
BALTRUSCH
CORWIN
VALDES
ROOP
PARDUE
POSER
GENERAL
LIKENS
STEINGART
MCLERNON
BARBERA
ADAMOV
PERES
MALOTT
WOLANSKI
KELTNER
HATLEN
SZCZUBLEWSKI
MASCARENAS
TOOLE
MATTSSON
WHISTLER
MOHLER
ERLICH
THERRELL
CORBISHLEY
REINMAN
TURAN
CARNLEY
JAKOBSEN
MILEWSKI
NEWTON
RYDEN
LAUTENSCHLAGER
SCHOENBERG
MCOWEN
DITTON
NEWBERY
JARNAGIN
GOBIN
CASSELL
ROMANENKO
STANISZEWSKI
FELLER
SIBAL
PASTA
YANTZ
MECHLING
LANAGAN
ROBARDS
TOLMAN
GENERAL
DEGENHARDT
PENGELLY
KUEBER
BARRIOS
GUBBELS
CULP
MCLAURIN
BARRUS
SOLOMON
RAATZ
WARDEN
AMAN
GILLIES
HEDLEY
DEFER
DOERFLER
HAZELL
HUTCHISON
TRIBBLE
RAINWATER
GOGLIA
GUBBELS
ROUSSO
REDSHAW
HUTCHISON
BEAU
NOLAND
KUK
KIDDER
GRIGGS
NICHOL
BLAKER
BRANUM
TREVATHAN
BIRTLES
MELLIS
FINTON
WEED
KELEHER
GALLEGO
RETHERFORD
HEINTZ
GODFREY
ARTZ
NAVES
ARRA
BIRTLES
FARAGHER
LUMMUS
REDMOND
BARGER
AASEN
POLLINGER
LINARES
LINDSAY
EUSTICE
BALDACCI
SAHIN
HEFFRON
HADDEN
BEESON
SHEETZ
HOWARD
GUARD
GASPARD
LANSDON
LYNE
MACFARLAN
PERPALL
CONSTANTINE
MIMNAUGH
MELCHER
HAGAN
VERBRUGGE
HAUPT
BERGMAN
BLANTON
DEED
FRAZE
SQUIRE
FEARS
ROD
WIGGS
PEARLSTEIN
CLOVIS
GAMER
YASIN
KIM
TIMBROOK
HELLAND
KREMPASKY
PLACIDO
LINDBACK
SIMONETTI
DUNDAS
EDGECOMBE
GAVRILOV
MAFFEI
NANTZ
RENNELS
RESPESS
CUNNINGHAM
CONKLE
THROOP
CHRYSLER
GABEL
LEMOND
SMELTZER
GORI
FONTENOT
LOVEDAY
TREVARTHEN
SPYKER
HAYTON
DINEEN
CERNY
PELFREY
ZEDAN
KLING
PENROD
WIK
DELLO
MARTINEAU
MAZZARELLI
PRECIADO
EARLE
HAMIL
BECKNER
WOODEN
STURGIS
WEHLER
COLLINS
WITHAM
PROUT
APPELBAUM
APGAR
WEED
JERNIGAN
KINNON
NAYLOR
EGAN
GENERAL
HERST
DORN
KIM
SVENDSEN
FIORE
HADDEN
SLATER
FRAYER
PAQUETTE
DOUTRICH
CLEMONS
JANES
MCVEY
CEJA
VALDIVIA
ARTHURS
RUDD
WICKES
QUELL
STANISZEWSKI
PRATO
MACKLIN
ALPER
KNOPF
HARTLOVE
RASER
FELL
MCCAHAN
MCLERNON
CUNNINGHAM
FROST
SANDERSON
ZERMENO
VASSAR
BEYELER
SALOMON
FORGEY
MCKENNY
HOLGERSON
BAHN
TERK
EUSTICE
SLADE
MARTINEK
PICTON
GENERAL
EUSTICE
NOWICKI
GRIFFITH
HUANG
CHURCHMAN
MATTEI
PRINTZ
BERTELLI
PHILPOTTS
AASEN
WALKUP
CURD
MCLAURIN
SIECKMANN
GUARD
DOOLIN
MCCLARIN
FINE
DICKSON
AMAN
LUSK
BALTRUSCH
SHELTON
ZENNER
DODDY
PLANTE
DRAIN
CAROON
MATTSON
SHANNAHAN
BLANTON
LAWRENCE
SWINEHART
SHELTON
CHAMPION
PIUS
SARGSYAN
VANSICKLE
MAFFEI
CARDELLO
KNUTSON
ALDOUS
PARROTT
CHRYSLER
KOBIN
SCOUTEN
SAPONARO
SALOMON
MCKIBBON
POLLINGER
CARTY
KRESS
VACEK
BONDS
RIX
BETHEL
HEIDT
OLEARY
CURD
WILEY
RAMIAN
FELLER
RANGE
FRANKLYN
PERRAULT
BLANTON
THOGMARTIN
VERACRUZ
CARLQUIST
BASTIAN
STRONG
HEATHCOCK
GUARD
FERGUSON
SNELL
WALDROP
MCLEON
PAQUETTE
SATLER
FINLEY
MELL
HARMAN
MARSALIS
BAEZ
POSER
URQUIDI
SUSSMAN
SOBEL
HERST
ROEDER
SIMONETTI
VENABLES
GARNETT
SAVOLA
YAROS
BOYD
CORNS
CARSON
EUSTICE
HEIL
FERGUSON
LIVERMORE
RIGGIO
PARKS
WEHE
SHELTON
DREYER
ING
VIELLE
NEDLAND
HICKMAN
SELDER
RANGE
LANAGAN
BIRTLES
OLIVERI
BLANTON
GILMAN
MATHIESON
LITSINGER
HUTTUNEN
BARNES
DELGADO
STOWELL
HARDING
ZIMA
RASER
CURD
MCALEER
HEATHCOCK
JOSEPHS
BIRTLES
SPENCER
LANAGAN
LUCERO
APGAR
BARSS
MIYATA
MCALEXANDER
COBB
GEIGER
LERNER
CECIL
DUDLEY
LOVE
ROLL
MATTEI
ALTIZER
GENERAL
CEJA
WEATHINGTON
KELEHER
LASSITER
DARST
ROSS
KENNAUGH
MALOTT
LINCK
PERRAULT
KATER
DEIGHTON
SEILER
KALINOWSKI
WATERHOUSE
DEHORITY
TELLER
SMOOT
FEHNER
DUNDAS
CULBERSON
GREENWALD
SCHORSCH
TORRES
SAPONARO
NYLUND
BRANNAM
RUPE
SIMEK
PICTON
KUSHNER
DENNISON
SUSSMAN
CURD
CHOJNACKI
ACKISS
DORSEY
ROUSSO
DOUGLAS
SUSSMAN
RODRIGUES
ALFORD
RUDKIN
BLOWER
CEJA
POLONSKY
LEDER
KALININ
MARINELLO
PARISI
BIRTLES
SIBAL
KIPLING
SEELIG
SELL
SOSNOWSKI
ALOTAIBI
DOCKINS
KREMPASKY
KAYNE
WILLEMS
WILBUR
DREYER
DERN
VENS
MARINE
UTNE
CAIRNS
SPIEGEL
HARALSON
WOOD
AMADIO
MELLO
LABARBERA
TORRES
FIJAL
CEJA
CHAUSSE
HERRING
HECHT
HAGER
MALOTT
GRUBER
ZEDAN
SHELTON
ARBIT
VERACRUZ
MELLIS
ZEDAN
BENT
KINSELLA
CALTON
MANARY
PEGG
GRIFFETH
GOVERNALE
EDDLEMON
KHAMIS
ABAZA
STAPLES
BOTTOMS
TOOLE
BERTELLI
DRESS
TOMS
NICHOL
REIMAN
SEMENOV
WOJTOWICZ
DRAIN
HADDEN
SUNDERMAN
DYKE
DRIVER
FITZMAURICE
MICKUS
BALDACCI
VANDERWARKER
RUPLE
NICHOLL
TUFAIL
AMAN
SHELTON
SONS
BLAIS
RAWLINGS
WATTERS
CURD
DUVALL
GAMMELL
HOLE
LANAGAN
LOSITO
BLANTON
EARNEST
PARNES
BIRTLES
ZAWISLAK
HUMMEL
FAHEY
WILLEMS
GEIB
WALTMAN
BURRUSS
HOOLEY
FONTENOT
PARDUE
SALAZAR
SHANKS
DAUGHETY
MOLYNEAUX
PENINGTON
ALM
PETZOLD
REANEY
ZEDAN
SJOLUND
KOENIG
ATCHISON
IVERS
CONGDON
ABBO
LANGE
RIMER
GHAZAL
MATTINA
SCHON
CHEEK
GIBLIN
GILLIES
KERNER
WILD
BLAKER
DAVIE
THAYER
TREVATHAN
MANDEL
FREEDOM
HOLDING
LEISER
HEATHCOCK
BATCHELDER
MIYATA
ROSS
DETERMANN
MARINELLO
CORDELL
HARDING
LEAF
CATHCART
BROWN
CAROON
HERN
POLONSKY
CRAIGMYLE
AMAN
MCCAULEY
ENOS
LAFROMBOISE
ROS
MATTEI
HOLLO
MIDDAUGH
ERMIS
ADKISON
SUSSMAN
ELLIS
HUENING
EUSTICE
DURBIN
STUART
FERRIS
GILLIES
MCNEIL
SEIDEMAN
FEARS
ROHAN
MCKRELL
ASHENFELTER
DAUGHETY
WINEHOLT
GJESDAL
DUENSING
MACKOWSKI
WIIK
COLE
PHILPOTTS
STIEBING
HADEN
CONGDON
CULTON
SALOMON
KEMPER
COTHERN
WEISKOPF
DELLO
REALE
COLE
GILLIES
STARK
KLING
MCCREADY
PERDOMO
MAYVILLE
STIEBING
WARUNEK
WOLF
LUNCEFORD
SHELTON
FORGEY
HARDMAN
ETCHER
BOVARD
MADDIX
OLLIVIER
KAS
HANKS
PAQUETTE
SAWAN
SAMER
KOBIN
ETCHER
LONGMORE
KANNARD
MCGRORY
NICHOL
WANG
MICHEL
SONS
MCCULLAGH
VIRGIN
MILLS
PRICHARD
LOMBARDI
GREENWAY
ACKER
MCGOVERN
DUNNE
LOYLESS
ERDMANN
DEIBLE
BARBIER
HARGROVE
EMERT
COUTTS
EUSTICE
RAHE
NICHOL
LUNDHOLM
HAGIE
VERACRUZ
BLEIGH
ULLMANN
MAHONY
PURDOM
HAYTON
SALOMON
HOSSEIN
DUNLAVEY
MCCLENDON
ROLEY
KNUTSON
TINKLER
MIDDAUGH
TRAWICKI
CUBITT
SALVACION
PARISI
STEINGART
HANDO
HINKLEY
HOSSAIN
GRIGGS
UTNE
STUCKEY
ETCHER
EMMENDORFER
PRICHARD
AYERS
MCKOWN
SHERK
MAYERS
HEINZE
WHITT
GARVIN
KIRCHHOFF
GRADELESS
ATCHISON
PENCE
KILDUFF
KIENE
STOVALL
RIVERA
NASS
SAAB
BEALL
CORNETT
BARTMESS
FISKE
EUSTICE
GRIMMETT
HEIDT
MAWHORTER
MANDEL
BARKLEY
MAYHEW
KNUTSON
SPROWLS
BRITO
LAWRENCE
GEDEON
LANKFORD
SIMONETTI
ALDOUS
DUDLEY
WHITESIDE
ETCHER
KUHNS
BARTOK
ORLANDO
PERRAULT
ROLISON
LIVINGSTONE
SAPONARO
HADDEN
GAMMON
ROMMEL
POUNDS
BUCKNAM
WAGONER
AVRAM
CAO
SAUER
RAMIAN
HOSSEIN
AMAN
EICHBERG
HENNIG
GALLIANO
YARGER
KULBETH
ERLICH
GILLAN
CHRISTIANSEN
CURD
BEATTY
SAPONARO
WINKLE
OVERTON
STILLWELL
ROEDER
CARLI
KELEHER
ZELLERS
FERGUSON
HOAGLIN
CARTY
VASQUEZ
APGAR
HEMAN
WINDSOR
MALONI
WOJTOWICZ
WOODHALL
HRUSKA
RASER
DELACRUZ
SALEMI
SHASHA
ROEDER
HORRIGAN
KOMAROV
NEWCOMER
VALDIVIA
AMODEO
PERRAULT
BORTNER
NAJJAR
MUSSA
HEATHCOCK
ROSCHER
JASER
WENDEL
RICCI
VERACRUZ
DONAHUE
OXFORD
SMITHEY
SHROPSHIRE
ZAWISLAK
FARQUHARSON
LUQUE
WEYMOUTH
SELINGER
DREYER
HAGIE
CANTLEY
CORNETT
WINDSOR
BEYELER
GALLEGOS
SUSSMAN
HOUGHTELING
RAGAN
SIGG
SWANER
MCGILL
MUCKEY
PETREY
MCMURREY
CEJA
WILD
GOODALL
CONGDON
MERRIMAN
HINTZE
CURD
FERRY
JARRIN
RIX
ASHER
MILLER
BLAKER
NEALE
CHAMPION
HOLLMER
DUNAVANT
RUCKER
ROWLEY
TURNAGE
COVI
LEFFLER
HUENING
KAY
INGMIRE
ELEDGE
BIRTLES
ALTRECHE
PIPE
ERLICH
YOUMANS
HORNER
RUBIO
CURD
THIGPEN
CASSADA
HEIL
HERSEY
LANAGAN
CARLI
GLOOR
BATCHELDER
WEED
RHYNER
HEATHCOCK
PARMER
CARRICO
MUISE
PERGREM
DEVLIN
SVENDSEN
BATCHELDER
COALSON
DORN
EDMUNDSON
MACLELLAN
HEINLE
SCHEEL
RAYMENT
ERLICH
STONIER
TELLOR
WICKS
SAPONARO
MANCINI
SVENDSEN
WILD
WEIR
AMAN
LICKEY
HUERTA
ALTIZER
DAUGHETY
SVENDSEN
MEHAFFEY
DANIELE
COLHOFF
KRIEGER
STEINHAUSER
CABRAL
CEJA
HACKER
VENS
HEISLER
GEER
COPLAND
MAEDER
KRANICH
TERPENING
RAPLEY
MOHAJER
IGOE
JAFFKE
SIAS
SELTZER
MINASSIAN
OYE
EASTRIDGE
SNEED
KHAMO
SUNDBERG
DUNKLEY
CERNY
IVASKA
BALTRUSCH
ROS
DEATRICK
FLETCHER
URQUIDI
WHITING
PRIDDY
KERNAN
NOBLES
SHEA
CELIS
HAROLD
COOK
KELTER
HUNTINGTON
ROLL
BAYLIS
SCHEMMEL
BARRENTINE
LANAGAN
CAO
DAUGHETY
PAULL
TENNER
CASTO
SELTZER
KHOKHAR
BETHEA
WILD
GILMAN
GHAZAL
CANTELMO
SODERHOLM
HUTCHINS
PRIDDY
LUNDGREN
WILD
RANTALA
RASER
AMAN
PERGREM
KELSO
ALFORD
MEYERS
HUTTUNEN
SPRINGSTEEN
VACEK
HYNES
NAPARSTEK
KINSELLA
CEJA
GRUB
GILLIES
AVALOS
PHILPOTTS
LAVOIE
WILLMS
FIX
LAVOIE
FANNING
STEHLE
SIERRA
TOWLER
FARQUHARSON
HAMBRICK
KIM
HARRY
SONS
BLEIGH
GILLASPIE
LUQUE
BASTEDO
ROMANIA
MOULDER
PARKISON
DREYER
SILLIMAN
SPRAGUE
BLAKER
FANCHER
ORTON
TAMAYO
GRIGGS
KLEPFER
UTNE
CHAMPION
HERTEL
BALTRUSCH
SIDNEY
JARRELL
GILMAN
HAMBRICK
LICKEY
LINDGREN
UTNE
PRESTRIDGE
REIMANN
LANEY
KIENE
KIRAN
HERSEY
SAMER
KLETZIEN
SCHAMING
KEIM
HEIL
DEMEESTER
LANAGAN
POLONSKY
GINORIO
CASIAS
ROSSIE
HULETT
DUKES
HEVEY
DUNIVAN
CARRE
PHILPOTTS
LOPEZ
HEDER
KEMPER
PRIME
GIANNINI
GREINER
KEPFORD
LIVINGSTONE
ETCHER
HOSSAIN
MALOTT
CLEMENT
JUDD
BENN
ZAYED
POMERANZ
GILLIES
CORDELL
ROSS
STURGES
DAWDY
SPYKER
CHARLES
HARPER
REALE
BARRELL
ESSEX
ILER
HUDGENS
ROEDER
DUFFEY
GARGIULO
MADRID
RIX
TOLE
BALTRUSCH
LANOUE
WILD
EUSTICE
VERACRUZ
RICO
CHRISTENSON
SLATOR
FIGURA
SUDA
MAEDER
TRABOLD
ALTERMAN
BOLIN
MATHIESON
HENKIN
DAMMAN
ZIMLICH
CATE
LITKE
FLICKINGER
CHOWNING
ALSAYED
LLOYD
SIMONETTI
KITCHENS
SMIT
WILDAY
HAYTON
BREAZEALE
GUNDERSON
HEATHCOCK
KAYNE
HADDEN
DICKS
CAIAZZA
FRANKOWSKI
KELA
PETREY
BOARDMAN
SHURTLEFF
HIGHT
NEWELL
GALBRAITH
BALOGH
BARON
MILLARD
RASER
BOOKER
HALLIDAY
SAPONARO
PILARSKI
MCCLURE
SATLER
PRATI
KHAMIS
INGMIRE
GILLIES
HOSSEIN
KHAMIS
WEIDNER
WHITING
RUBLE
SOH
BEEBE
HOK
HAINE
GUBBELS
SIFFERMAN
TIMMONS
SOBEL
SUGGS
CHRISTMAN
HYNES
ELLEDGE
WILD
DEVLIN
NEWBURY
PIZZO
IVASKA
HACKER
RASER
BRUCK
SYLVESTER
ARAI
BRANNEN
GROSSI
MATTEI
ELIASON
GUSSOW
GAGNON
BALDWIN
WALDREP
RASER
GIBBY
ZEDAN
LIGHT
CEJA
LENAHAN
FALLAVOLLITA
BRODEUR
REPPY
HALLMARK
SHELTON
PAFFORD
VILDOSOLA
KAVANAUGH
KRUPINSKI
CONNER
LEWELLEN
RIFFEL
WOJTOWICZ
DABOUB
WETTSTEIN
NUTTALL
GRITTON
SUMMEROUR
EUSTICE
WIIK
LASKE
DUNDAS
COLLINSWORTH
HAYTON
HACKLEY
URQUIDI
RANGE
STEHLE
QUEZADA
HOLBROOK
MEEHAN
UHLES
SVENSSON
LONGMORE
WINDSOR
HERTEL
CURD
CATHCART
RAPLEY
MARTINEAU
WILLARD
BATTEN
CRUFF
DAVITT
GUNNING
SHERK
OVERLAND
FONTENOT
DAUGHETY
GOLDMAN
ECHEVERRIA
MELZER
HOLLINSHEAD
LAWLOR
KINKADE
BEAUDET
SPRAGUE
COLLINS
KELA
STOCKDALE
CLEMONS
DALEBOUT
MURDY
CAMENZIND
SPARTA
GERALD
BALTRUSCH
STEHLE
VILDOSOLA
FOOKS
BIRTLES
LOCK
ALFORD
VALENZUELA
VILDOSOLA
LONGMORE
SABOURIN
POLONSKY
MATTSSON
WOJTOWICZ
LASTER
SIMONETTI
PRESSLY
SONS
GILLAN
HANVEY
SHULER
SPIGEL
REULE
IRWIN
COOK
GRABLE
PEACE
PEGG
PRITCHETT
KLING
COMPTON
EUSTICE
WILEN
FEE
PULTE
DUNKIN
BEAMAN
BALTRUSCH
CAIAZZA
CEJA
KERSEY
OVENS
FAYLOR
DREYER
JOUBERT
BETHEL
BLANTON
WEAVER
EASTRIDGE
GILLIES
MACKLIN
TOULSON
PHILBROOK
ANGEL
DUNKLEY
SINCLAIR
RAWLINGS
LENNON
VANDERZEE
HAMBLETON
RAPLEY
BENN
MADDIX
BAYLESS
NEUBERGER
MORMAN
GOODRIDGE
KIPLING
HAYTON
KOLLMAN
LINDBERG
GEMMELL
SCHMIDT
STILLWELL
SAVOLA
SALMINEN
CARRAGHER
ROBARDS
VALDIVIA
SALOMON
RASNICK
RAYDER
FORRESTER
HENKIN
MCFADDEN
RIX
TELLER
FORGUSON
DUFFNEY
CONGDON
BAPTISTA
MADDIX
LAKIC
WILLITS
CURD
SVENDSEN
NIEMAN
BARCIKOWSKI
REALE
GEIB
HERTEL
SKILLMAN
ROZMAN
KIPLING
OGLES
DUVALL
HEBB
SHANG
DRYDEN
BEEMAN
BEARD
HELLMAN
LOMBARDI
POLLARD
THORLAKSON
VINNING
GILMAN
KILKER
ELLEDGE
MANDEL
SVENDSEN
HUTCHESON
THWEATT
THIGPEN
CAHILL
UBERT
VERACRUZ
KARCICH
SAINT
WINEHOLT
PRESTRIDGE
STARBUCK
CUSTER
RICCIO
OZDEMIR
MAYBURY
ZEDAN
PEAVY
HEATHCOTE
PHILPOTTS
LANAGAN
OLIVERI
ALOTAIBI
SPROTT
GIPSON
CADDELL
URIBE
RIDLEY
BAULCH
MATUSIK
METTS
THORESON
HAIL
ZEDAN
GUARD
SHULMAN
VERBER
HERTEL
SLAGLE
DUNDAS
DURNELL
BRUNNER
RYAN
MCCLANNAHAN
DABOUB
RAM
MARKOV
SMITHEY
SHELTON
LERNER
NICHOL
NEW
LAMBRECHT
VACEK
MACKEL
SACHS
CRELLIN
OVERLAND
LAMPINEN
SALOMON
NIEMAN
EUSTACE
JASER
MAFFEI
FORGEY
GEORGE
MASCARENHAS
FREYER
BAGGIO
MATHIESON
SWEENEY
CHRISTMANN
TREMEL
TIMMIS
PERRAULT
AMAN
WOJTOWICZ
CORNETT
HANNEY
SHELTON
CLAAR
CLARE
AUSLAND
HOSKIN
GILLE
MULLIKIN
GULDEN
PRESLEY
WEHRMANN
GWIN
ABBO
MCLELAND
APGAR
DUKES
MUNCY
BALSIGER
MATTOX
GABEL
KEMPKE
RUPPERT
SIAS
SUNDE
JARRIEL
WICK
ROBARDS
CURD
PIEKARSKI
COBBETT
VASUT
SLADE
BAIN
KUSKIE
SULLIVAN
MACMASTER
LAWRENCE
RASER
ALSAYED
VANDEVENTER
CULLISON
PARROTT
COGDELL
BARTHOLOMEW
HAYASHI
NOWICKI
GALLIANO
HIMES
SAMPSON
KEEF
BOWMER
KELSO
HALDEMAN
MALOTT
KRIEGER
SEAMAN
WOOL
HEIL
BOTTOMLEY
DEIGHTON
ANONYMOUS
CURD
GRICUS
AWBREY
LOVELESS
DONALDSON
GARBER
BERNDT
MCCLOSKEY
HEATHCOCK
GHAZAL
LABELLE
SPENCER
SMITHEY
SLOANE
LUNDIN
KELEHER
MILLARD
MONES
WARE
MUSICK
THORESON
FREASIER
YOUMANS
HALEY
PHILPOTTS
ROCHELEAU
PIKE
SIMEON
KAZAR
SCHWARCK
SEAMANS
MCMULLAN
CURD
STRAUB
GROLLMAN
HENDRICKS
STOWELL
STICKLEY
RICHTER
HAZELTON
WINDSOR
PRATI
TELLER
KAPADIA
YURASITS
SLAGLE
WEED
FELLER
HAMADA
KESLER
LEWIN
LANAGAN
CURD
WEATHERFORD
MAGNUSON
MALLERY
DONN
WOOLF
DUNKIN
MCVANEY
RICKMAN
BIGGER
BARBARY
BALTRUSCH
SALOMON
WOJTOWICZ
KHAMIS
WOJTOWICZ
RIX
LEVINS
KARNICK
BIRTLES
RAMIREZ
EGGERT
HELLAND
JARNAGIN
ROS
ELIASON
EICHHORN
KELEHER
SALOMON
QUEST
FASSBENDER
JOHANSON
MATTEI
SHERER
CARMACK
SODERHOLM
BUNTING
RUBLE
CURD
MCNIFF
BONHAM
GLASGOW
WILLIAMS
MANOUKIAN
SIMONETTI
FILION
RISSO
COHEN
PAQUETTE
PEOPLES
APPELHANZ
REIMER
MORA
FLOYD
KAMINSKY
MARUS
HOLLO
MCDILDA
SOLBERG
SAELI
SAUNDERS
NEWBURY
DOWIE
COHEN
MCGLOTHIN
SOH
HADDEN
DILALLO
EUSTICE
RUDKIN
MANESS
ROD
PYLE
DRAIN
SMALLWOOD
WILBUR
SUSSMAN
GILLIES
MCGUGAN
SALOMON
PHELPS
VIDMAR
SLOW
CURD
KIBBY
DUKES
POLONSKY
HARSTON
DESMOND
TORRES
HELFGOTT
LAWRENCE
SHEWAN
NICHOL
RIEDL
HEIMANN
MAMEDOV
MUDD
SUTTERFIELD
RAUB
KARPPINEN
PILARSKI
DILL
CATHCART
SYMONS
FLANDERS
EASTRIDGE
ROHDE
WEXLER
PIUS
GILLIES
SHERK
ARMBRUSTER
BENN
MUDD
HEATHCOCK
KHALID
HARRIOTT
ESTEP
SCHOLES
BLOM
EDGECOMBE
REALE
WILLEMS
HOLLIER
BROSSMAN
LIGHTLE
HALLSTED
KOON
TROUGHTON
STEDMAN
HUTTUNEN
MENTEN
HALLORAN
CAULFIELD
STIEBING
GALLAHER
KROENER
SHERK
SHANNAHAN
EUSTICE
APPLEMAN
DESHAZO
ETCHER
HAMDAN
LAUZON
KUHN
VERHOFF
SCHERF
TARANTO
WYNNE
PHILPOTTS
MICHEALS
VERACRUZ
WOOKEY
NASS
SASSER
DUDLEY
MACADAM
HASTEN
LAZAREV
TIBOR
ALTIZER
GIPSON
MUSICK
FLEISCHMAN
BYRES
HAZELL
RUSHING
PHILPOTTS
IVANOV
GARVIE
FOLEY
VIRGIN
CRAVENS
MALOTT
MABE
SOWL
CURRAN
VARALLO
SNELL
BLAKER
GOWENS
HOLLERAN
ROGALSKI
TICKLE
ROBERSON
CELESTINO
HEBB
MELZER
HAGIE
DIETZ
TOWEY
CONKLIN
LEWIN
MOLLOY
GUARD
FARGO
RIX
MARCINIAK
CROAK
ADES
MEISTER
MANES
BELZ
QUALL
DEWHIRST
COWAN
WISNOWSKI
KURI
METCALF
TILLETT
LOOSE
PRINGLE
POTTS
SPENCER
COOK
EUSTICE
ROEHM
HARKINS
ATCHISON
RAUTIO
HOLLO
HEATHCOCK
WORTH
DORRINGTON
HYNES
GEORGIADES
KOBIN
THIGPEN
SUSSMAN
JARNAGIN
ZEDAN
WILD
HUDMAN
NESTER
MCLERNON
KIM
FLORI
WICK
HEIL
STILLWELL
GAMMON
TALMON
BELL
STOLZ
DUPONT
PAQUETTE
SAINT
HEATHCOCK
FINDLEY
COLBERT
EMMENDORFER
ZEDAN
THAM
NATALE
ROSS
NGO
BAUN
HAGIE
RIX
RAMIAN
MCLERNON
FOE
MULINIX
KELLAR
WOOLRIDGE
ROHAN
MCDUFFEE
ZEDAN
HEETER
ACRA
ARMBRUST
STANISZEWSKI
BUDDE
GRIMBLE
WUNDER
MACURA
ROHDE
ROMANOWSKI
WOJTOWICZ
COCKERELL
EUBANK
CURRAN
WOJTOWICZ
SCHAER
SHELTON
SIMMERS
MCCLEMENS
FARQUHARSON
ROUSSO
VERACRUZ
BILODEAU
MCCLENDON
RIX
MATHIESON
SULLIVAN
CULBREATH
CAHILL
KHAMIS
VERACRUZ
SCHIRM
STRUTZ
NICHOL
SAVOLA
CARLEY
BEYELER
CEJA
MULLAN
GHAZAL
VALENTE
HAYTON
MAYBURY
KHAMIS
MINTO
BOTTOMS
HAUN
WILKENS
YOUMANS
LEWALLEN
GEER
NICHOL
UTNE
PHILPOTTS
BRIDGER
CRUZ
CANALES
GILLIES
CLEGG
DINNING
NOE
WADDELL
NAGY
DEIGHTON
CHANNEL
TOMASZEWSKI
BEVERIDGE
AVALOS
VANDERZEE
MABE
SHEETZ
HADDEN
ROHA
BRADBURY
ZEDAN
BALTRUSCH
ARTZ
JARNAGIN
ERMIS
NOBILE
CURD
TRIGLIA
PHILPOTTS
DILALLO
PHILIPS
MAK
HAYTON
SEERY
SANTANDER
ETCHER
RICHARDS
PHILPOTTS
ABBO
SWEARER
AMAN
EUSTICE
CASTER
WEEMS
FELVER
KECK
NICHOL
ORMOND
LUMMUS
MEDEL
AMPARANO
ATCHISON
HEDLEY
KRAJEWSKI
VALE
GENERAL
UTNE
SIRAGUSA
DREYER
ROUSSO
CEJA
MAYBURY
PARRIS
LAURENT
BALLANTINE
SUMMERS
DAUGHETY
ABBO
HENNIG
NICHOL
RUBLE
RAWLINGS
FAULK
BLYTHE
SAFFELS
SOCCI
RASER
VOJTA
KREBS
EUSTICE
ARBUCKLE
MANDEL
BALLINGER
TURMAN
ULLMAN
ROEDER
REDDIN
HOLLO
HINKLEY
FREED
PARROTT
REANEY
MUNCY
MARKHAM
DORN
VELEZ
FARIA
PESTEL
BLEAK
MCCAWLEY
MATHIESON
STOREY
DEGRAFF
STICKELL
FORRESTER
BECKHAM
NICHOL
GRIGGS
ROLPH
VALDES
DUNGAN
WILCOX
MAFFEI
HAMILL
MEULEMAN
COHEN
MOLCHANY
GABEL
SWARTZENDRUBER
ABDALLAH
ZEDAN
BUMGARNER
BARTOK
DESHAZO
VERACRUZ
SHELTON
SCHWARCK
YZAGUIRRE
TWYMAN
DEVILLIER
VALDES
CARMACK
MAZZA
ASTLEY
HUENING
LOCOCO
GALLAHER
FEARS
KRONBERG
JOST
NICHOL
DONNENWIRTH
TENNER
STEVEN
QUISENBERRY
STIEBING
LANAGAN
FARQUHARSON
LIVINGSTONE
SPYKER
STEINGART
GHERMAN
SUSSMAN
ZEILER
KELEHER
MCOSKER
SLONE
ORLANDO
BAUML
LEWANDOWSKI
PEAVY
GRIGGS
HOARD
MOTT
STENGLE
ZEDAN
STURGE
MIRANDA
PHILPOTTS
COAD
DORSEY
KRIEGER
TENNIS
ULRICH
MCDAID
CARLSEN
SPENCER
BLEAKNEY
SHATTUCK
TWEDT
LONGMORE
VALDES
GRIGGS
QUALLS
ZEDAN
CURD
CUSTER
MIDDAUGH
HARSTON
MALOTT
MCCARRON
NARRAMORE
MAHON
MAZELIN
BATTE
JAWORSKI
REEVE
PINCHUK
AMAN
SCHOENFELD
PRIME
WICK
LENNON
LEAR
RIX
RAINES
SHEAVES
FELVER
MOLLINEAUX
HABIBI
MARQUEZ
GAMBILL
MONK
DESAI
ALCALA
BICE
AGUON
SHIREK
CARLYLE
MADIGAN
YOUMANS
GERST
GROSCH
MONZEL
GILLARD
PINKERTON
HOSSEIN
TYE
TENNER
FURTADO
GRIGGS
POLLAK
HALLATT
DEIGHTON
WILLEY
SAUNDERS
HADDEN
KOURY
POPOV
HAZELTON
SCHWARCK
KRUT
ALDOUS
HAMLYN
GLENDENNING
LENAHAN
RAMIAN
DUNKIN
MEYERS
ZIRNGIBL
CARLTON
PARRISH
LEMOINE
CULTON
TENNER
GEIGER
KIENE
GREATOREX
RIEDL
ROSENBLAD
RANTA
KELLER
SALVESEN
AMELL
SEEDORFF
MCLERNON
VINESETT
WOLKIN
CISOWSKI
ROBERSON
MCGIVERN
PARK
HOENSTINE
VENS
COWAN
FALLS
FREDEEN
WEHE
KNOPF
SUNDSTROM
MACBETH
MCVEY
SUNDBERG
OSORIO
WILBUR
MCCULLY
MCCOMB
DURNELL
SYLVESTER
JAGGER
SALOMON
RAMBO
WETHINGTON
COLHOFF
MACMASTER
POLLITT
MILLER
CHANCELLOR
SPENCER
HOLGERSON
ALTIZER
MENEZES
CAHILL
HOLMLUND
BARRIOS
KENSKI
BERGERON
BEYELER
IDE
SIGG
MCLERNON
ROHDE
HYMEL
CARRIERE
ZEDAN
MCLERNON
ROPER
MCALLISTER
WIERZBINSKI
DOHONEY
HOGENSON
NEILSON
CROFTON
SALMINEN
BATCHELDER
LUQUE
BRUTON
PAQUETTE
BEEBOUT
RAINWATER
MAYBURY
HYNES
DORRINGTON
MERTZ
BLYTHE
OLOFSSON
DABOUB
REDGATE
FANNING
MCKIBBON
WHITELOCK
OSORIO
DABOUB
WEHLER
HEISMAN
SATTERTHWAITE
DUNDAS
SALAZAR
LAURENT
PUTERBAUGH
RIEDL
LICKEY
CUSTER
MCKEE
ONDRUSEK
COCCO
MARCELLI
FORMAN
SABAN
SHUFFLER
SPROTT
DEWHURST
HODDINOTT
DUNDAS
HARLAN
HAMM
KOLLMAN
GUARD
SUSSMAN
KRYCH
MARGULIES
CARLI
VARDANYAN
ZEDAN
GRIMMETT
MOHAJER
SNYDER
HAROLD
KAIM
MCLERNON
HARWELL
CAPRIO
REU
MAROTTA
NOLAND
HAHL
INGLIS
BONAPARTE
LIEBHERR
YOUNTS
TENNER
RIOS
BASQUE
HOSSEIN
LIKENS
DRESS
BALTRUSCH
ATCHISON
THROOP
CARMACK
HUEY
FOOKS
DEFREEST
RIX
HANSEN
DRESS
VOYLES
LIKENS
UPCHURCH
JARNAGIN
SCHUETZ
GRANDIA
BARFOOT
SANTAS
STARBUCK
RICHERSON
LOEWENSTEIN
CORNEJO
SOLEM
PFAUTZ
LOWMAN
SCHOENFELD
SHOMO
BUSWELL
POZNIAK
MANOUKIAN
STEFFEN
EUSTICE
MALOTT
LINARES
BONAPARTE
HASSEL
MALOTT
HUTCHISON
STARBUCK
HILDEBRAND
HOSSAIN
SIMERLY
COOK
SONNE
SHELDON
LAURIE
BURNARD
ESTES
ZEDAN
WOLTER
SKY
PEIFFER
EVERETT
MCCAUL
BURWELL
CURD
HADDEN
BOAZ
BALTRUSCH
BAGGIO
MCSHERRY
DEHERRERA
OBRIEN
CURD
GOUCHER
KINSELLA
BEESLEY
HARRIOTT
HARDING
TEETER
GALLARDO
VANNAH
KLING
CHESNEY
PARROTT
DAMIEN
BORING
HONIG
BOWERS
DILALLO
BLAKER
DAUGHETY
ZAWISLAK
SEEDORFF
SPYKER
AUGUSTIN
SCHOTT
FRITZE
WAUGH
TINKLER
LINCK
GRAYDON
MEYO
MILANO
SILBERMAN
KOZEL
DAUGHETY
HOSSEIN
HARSTON
BALTRUSCH
WAHLBERG
STAPLES
GORNALL
BENTLEY
EMMENDORFER
BREDIN
HOFFMAN
WEED
CROAK
NIBLETT
KULIS
WOOLF
SALCEDO
FORNEAR
SAUTER
HUTCHISON
DARR
ANGLE
HARDING
MCLERNON
VANDEVENTER
BARTOK
LOCKHART
SIDOR
MATZER
MATHENY
SIGMON
KRANICH
MCAULEY
CONGDON
LORENZ
SIERRA
GRIGGS
DUNDAS
GREBER
HAUGHT
ELLMAN
SHERK
POINDEXTER
BREWSTER
VILDOSOLA
PEGG
HOAR
RAMSDELL
ITZKOWITZ
COCCO
LYNE
CRANE
HAYTON
GABEL
BALDACCI
TAIT
SIMMONS
SHERBY
KEMPER
FAGUNDES
BEESLEY
MALLARD
AHMED
URBONAS
PICKEREL
CARRE
RAPLEY
SUNDIN
SUSSMAN
RINNE
HUIZING
MILLS
MAWHORTER
WISHART
HANNAN
HARTER
COTTON
PILARSKI
RAWLINGS
GABEL
GERMAIN
CLARKSON
PATE
LUQUE
WILD
COLLINGS
JARNAGIN
BARRER
ARTIS
MCKINZEY
TRUSZKOWSKI
SUNDBERG
WOLGAST
RYCHLICKI
FARREL
MCGIVERN
ELLEFSEN
OLANDER
RICHESON
SHOUSE
SVENDSEN
WEIDNER
CATHCART
DUMAIS
LAWRENCE
AASEN
AMUNDSEN
HOPKE
KIRAN
RIEGEL
CONGDON
EASTRIDGE
WHAN
PINKERTON
PINKERTON
LEFKOWITZ
AVALOS
VOJTA
APPLEMAN
KINSER
BREWSTER
HELLAND
MULKEY
STIEBING
SIGMUND
LAVOIE
GAMBILL
HAGIE
LINN
ORPEN
ROEN
CURRINGTON
SILVEIRA
GIOVANNETTI
KALINOWSKI
DONOVAN
YOUMANS
ROHDE
NESI
SEAY
HENRICHS
MALLERY
GOODALL
PURVIS
DUNDAS
WILBUR
RISSO
CUNNINGHAM
MATTEI
HUDMAN
MAK
ZHENG
YOUMANS
BLEAKNEY
WICK
BLUME
DEIGHTON
BLAKESLEE
HADDEN
JOSEFSON
HOSSEIN
SEAMANS
HAYTON
BECKMANN
GEORGE
BATCHELDER
PURNELL
PEIFFER
LENSKY
CATHCART
BLEAK
HOSSEIN
CARLIN
HEIKKINEN
TINKLER
FROHOCK
RADER
HEIMANN
BIRCHFIELD
LOOSE
SPENCER
KANIS
SALOMON
GAMER
OBERLANDER
CHOWNING
HUTCHISON
SHEWAN
HARLACHER
NIKIFOROV
OWSTON
HOVSEPIAN
HARSTON
RAWLINGS
GILLIES
GAMMILL
SEIGLE
POPEJOY
KARCICH
STIEBING
MODLIN
HEIL
BONAPARTE
ROEDER
SCHEETZ
REGISTER
EDDINGS
ROSOL
STEHLIK
POLLINGER
KAPUSTKA
KARDELL
WITKIEWICZ
FELTY
SPYKER
BATCHELDER
COPLAND
PORT
FULCINITI
SCHANTZ
SZCZUBLEWSKI
HARALSON
ABBO
SPIEGELMAN
MCCAUGHAN
MAIRS
KRIEGER
STOLTZ
RIX
ROITMAN
DARE
SATLER
APGAR
FEATHERINGILL
REIMANN
LEHMAN
SHERK
BENO
ETCHER
LOSITO
BARNHILL
KEMPER
HENNING
JEFFERS
CHERRINGTON
MILOVANOVIC
STOCK
SAAB
SUSSMAN
LUTTRELL
CORDELL
MONTFORD
BALOG
WYNNS
PARROTT
KMIEC
GUARD
KAIN
PORTWOOD
DMITRIEV
ROS
GALVEZ
DAFF
AGNEW
SIMPKINS
GAMMON
DUNGAN
BIRTLES
KESSLER
MCNAMEE
MINASSIAN
HERST
HANNOLD
PHILPOTTS
GODFREY
CONGDON
ORSER
ZAESKE
ANASTASIADIS
SUSSMAN
LANAGAN
PHILPOTTS
LANDRY
DARROW
AHEARN
MANDEL
CRAIGMYLE
COLSTON
HUESTIS
SATLER
KLING
RASER
LYSTER
MARROQUIN
NARRAMORE
PASSEHL
DILALLO
MARINELLO
SHELTON
GILLIES
RIX
GELMAN
BATTEN
LANGFORD
BRASSEUR
HENTRICH
LACOVARA
SALOMON
DURBIN
KEIG
PIERCY
SEIDEMAN
LENNON
ANDRESEN
PIATT
KARPINSKI
HAWKES
SHUFFLER
GUARD
HYVONEN
PASSWATERS
SCHWARCK
RAMIAN
SHOUSE
KIEFER
FIX
SPROAT
TAVORMINA
VENABLES
POTTS
GILLET
HUTCHISON
ABBOTT
POUNDS
MCCAFFREY
VARICK
LIKENS
SHATZ
WATKINS
ALTIZER
SHAHVERDIAN
MAGNUSON
EUSTICE
HADDEN
ROHDE
ALTIZER
ARBUTHNOT
RAPP
KIMBREL
HOPPE
SPRINGSTEEN
REALE
PERCH
FINK
BASHIR
ROHA
GAMER
NUTTALL
ROBISON
GIBSON
DORRINGTON
FERMAN
CAKEBREAD
EMERT
ARBUCKLE
WESTMORELAND
LENNON
LAKNER
MOLYNEAUX
DRYDEN
RAWLINGS
LANAGAN
CURD
MCGUIRT
CONNAWAY
ELIAS
GILLIES
CARDELLO
DICKENS
YOUMANS
CORKERY
RIX
BYARD
HEATHCOCK
PETRIE
AITCHISON
RIX
ROEBUCK
RAMIAN
AYERS
NICHOL
CULBERTSON
COLSON
HEBB
GWOZDZ
ENDERLIN
AMAN
JASER
HAZELL
DAVISSON
HOLBROOK
SALISBURY
THOGMARTIN
THURSTON
DABOUB
MARINELLO
ADERHOLD
MOBLEY
CURD
CURD
GARVIE
HICKSON
MCNULTY
CEJA
NAFZIGER
KENNISTON
MINTER
ANGELL
ROGOFF
FORRER
ARTZ
TINGLE
SUSSMAN
SEIDEMAN
PETTERSSON
CURD
BOETTCHER
PENOYER
BREEZE
IRICK
SCHOEMAN
KIRSCHT
ALPER
DUCKETT
FERGUSON
FREYER
AASEN
CATHCART
LELAND
WILKINSON
KINGSTON
PATERSON
BENAVIDEZ
FRADY
MATTEI
MCLAIN
ZHENG
LAPIERRE
YAMIN
UTNE
TURLEY
PEIFFER
BOLT
SHANKS
KIRAN
JASTROW
HEATHCOCK
SUGGS
FORSTER
PEARSE
BUNYARD
BIRTLES
BENNER
ZAJICEK
GILLIES
NEMO
MELLIS
STROTHER
DUTTER
BIRTLES
GOBLER
GILLIES
ACKLAND
HAUSE
MONTALBO
MCCLANNAHAN
CLEMMER
LEAF
CONGDON
TROTTER
SACHAR
SCISM
KELEHER
ABBO
COLLIN
BECHMAN
NASS
DABOUB
LINN
MCKELVEY
STANISZEWSKI
SOBEL
SKELTON
STEINHAUSER
SUSSMAN
ORCHARD
ETCHER
HOLLO
PHILPOTTS
RAINES
PARISEN
SIBAL
MILLICAN
BAEZ
BOWERMAN
BOWLING
REINS
PEDIGO
ROHDE
WETHINGTON
SHARKEY
EHRLE
CHRISTIANSEN
MYNATT
MCCULLAGH
PFAUTZ
PHILPOTTS
MELSON
BONAPARTE
MIYATA
WALLIS
HAYTON
SCHECHNER
STAPLES
GARITA
WHITAKER
WICK
TODD
HACKER
KINSELLA
LANAGAN
CARLE
HOSSEIN
BASSO
VETTER
MERVILLE
KAZ
CHAUSSE
RHEIN
FABIANI
MOOERS
WOLKEN
MCALEER
SIMONETTI
HAGAN
KILLIAN
ETCHER
ZAWISLAK
DYE
MARUM
BARGER
HOPPER
STEFFEN
AVALOS
BERG
SUSSMAN
DRESS
TIMMINS
STARBUCK
LAYPORT
GRIFFIN
HARRIOTT
AMAN
GAMER
ACKERMANN
LANIER
MURDICK
DENNEHY
HOGABOOM
IVASKA
FETHERSTON
FERGUSON
RAMIAN
FRIEBEL
LANHAM
WHITING
FOOKES
HUTCHISON
KOT
BATTERSBY
HEATHCOCK
SHELTON
THAYER
CHESTNUT
BULLIS
ALHARBI
LEWIN
SANDISON
CASANOVA
EHRLICHMAN
SUPLICKI
WALLIN
SONS
SHARMA
CLAPP
HOOSER
REIMER
ECCLESTON
HYDRICK
LOHN
DOLATA
GILLIES
WALLEN
REIMANN
VRANAS
TRAWICKI
KORN
LOPEZ
ZOTTA
PHILPOTTS
HAMADA
CHRISTL
NAIL
CULVERSON
GROSSI
KELEHER
PIZZO
MALOTT
WOLGAST
CHESNEY
DONHAM
REALE
BOETTCHER
NICHOL
ETCHER
CLOSNER
HORSFALL
ZEDAN
NUGENT
WOOL
LOFTIS
HAGGARTY
COOMES
BARANOWSKI
KAMINSKY
ZEDAN
DESHAZO
HARRITT
DEIGHTON
BONDS
PARROTT
TRUAX
HEDLEY
GORDEN
WARDLOW
LINDSTROM
ALBERT
STEDMAN
MAIRS
COMP
ROQUE
MEINHARDT
MAFFEI
PATERSON
BALTRUSCH
SOLEM
GREENWALD
KAIM
FRIEDLANDER
EUSTICE
HAUN
SHERK
GEHL
MCGONAGILL
FIELDER
STILLWELL
SCHELLENBERG
ROHDE
BARRELL
ATCHISON
JAMES
BRYCE
NEMO
LANAGAN
POINDEXTER
VIRTA
HAZELL
BATCHELDER
DILL
MANARY
HAZELL
CORDELL
MCQUIEN
RANGE
FARQUHARSON
VORMITTAG
SHEPHERD
FONTENOT
LOFLAND
LANAGAN
MAK
SPADE
TELLER
AWBREY
DABOUB
GOWING
BOWLING
KEMPER
MALOTT
LENNON
KUEHN
GOLUB
HUTCHISON
STURGE
EVERTS
ZAWISLAK
EUSTACE
SPEAK
GARBER
TRIVETTE
WORMSER
MALIK
FOLWELL
STALEY
ERMIS
SELVAGGIO
FEATHERSTONE
RAWLINGS
MOSER
SCARBOROUGH
GILLIN
HOSKING
PALMISANO
VANDEVENTER
EUSTICE
SCIFO
KASER
TOWNSEND
DEIGHTON
MAIRS
LAWRENCE
HUNTLEY
DECOSTE
VANDEVENTER
HOLLIDAY
STUART
KARNICK
FREASIER
ANGILERI
HOLLO
CORLL
POINDEXTER
GRAVES
WINDSOR
KARCICH
TAYLOR
MCKEE
WILBUR
KRUSE
WILDAY
CASANOVA
GARRETT
KEMPER
WALCOTT
SCORE
TILLMAN
WEILAND
SONS
SANTANDER
KELSCH
PEDLOW
ROHDE
FERGUS
HENDRICKS
LAKNER
CARNE
SERNAS
ELIAS
ZEILER
DILALLO
WILLEMS
WILLOX
LAWRENCE
PAPE
DEIGHTON
APTER
DABOUB
DUNKS
MAHON
SHEETS
HILGERS
WEEKS
PAIVA
BAYLIS
GUBBINS
CRADDOCK
VIRDELL
JOBE
MEYERS
HINTZE
ONDECK
RASMUSSEN
MIRZA
GILLAN
BALTRUSCH
MAK
SCHRACK
HUTTUNEN
ARAI
FRITZE
MAY
BRANT
KHON
GILLUM
LOVEDAY
BLAKER
MCMINDES
GOOS
SIVA
HOGENSON
STAROSTA
LIETZKE
HAROLD
HOLLO
ZAJICEK
EAVES
BETHEL
BEATY
COESTER
ARBUCKLE
BEAVEN
BABY
SUSSMAN
RAUB
SIBAL
MADDAMMA
RAPP
CARLON
CHESNUT
HARDAWAY
MANTHEI
GARTMANN
ZEDAN
PINKSTON
SAPONARO
BASSO
MOSER
LEMAN
THIGPEN
DANILOV
WEIR
FREDEEN
FEARS
MARQUEZ
RHINEHART
HUTCHISON
SUMMEROUR
MEEHAN
SCHAUER
LINZA
SOTO
ROTTMAN
ROSENTRETER
SWIFT
HENKIN
RESTREPO
PIERRE
SYLVESTER
HILEMAN
WICKWARE
REPPY
HELLMAN
MADDAMMA
PURVIS
HOSKING
CROWNOVER
STEFFEN
CHAMPION
CHURCHMAN
NICHOL
PETREY
WHITTED
TENNER
HOSSEIN
ROBISON
HADDEN
PURVIS
PISCITELLI
CONGDON
JOYCE
OPPENHEIM
MOCZYGEMBA
PENTECOST
HADDEN
CERNY
HARDING
PUZEY
NATALINO
CEJA
WICK
HOSKING
BINGHAM
GREENWAY
AASEN
HEATHCOCK
SANTANDER
STAATS
NEWHOUSE
TURNEY
KINSELLA
LEHMAN
FABER
HOSSEIN
SEIDEMAN
ESLICK
TAGERT
PRICHARD
OZMENT
GLASSON
EMBERY
STOLARZ
GROVE
ESSEX
CRAM
FLORENCE
BEWLEY
GILMAN
BECKHAM
EMRICK
BUMGARNER
EVERS
JARRIEL
PILAT
LONG
SCHIRO
BRYAN
BEAVIS
HUTCHINSON
MUELLER
WACHTER
HAGIE
HAYTON
VRANAS
SLATTON
BOSSERT
KECK
LAZAR
PLETCHER
OLAFSEN
BRENNER
HOSSEIN
PYLANT
CZAPLEWSKI
PHILPOTTS
PLEASANT
ZAIDAN
KERSEY
SLEEPER
PHILPOTTS
TRIMBLE
RECORD
EUBANK
CHACON
MASCARENAS
SNAVELY
GILMAN
SHELTON
LOTSHAW
DUNDAS
PAQUETTE
EURE
VOLZ
SUSSMAN
KAPADIA
CUPP
ERLICH
KINSELLA
MCCONNELL
LONEY
ROBERT
HALLATT
KHACHATRYAN
MOSER
SACKETT
STEINGART
KINSELLA
HAIDER
ZERBE
ZENTMYER
COWAN
ALTIZER
SUSSMAN
WEEDON
MARISCAL
COOK
FLORENCE
MOHAN
CABEZA
AUTIO
TENNER
NICHOL
OVERLAND
DAUGHETY
TRYGGESTAD
STANISZEWSKI
SALOMON
KINGERY
HEDGE
EMBERY
PRESTIDGE
WOLVERTON
ATCHISON
WHILES
MUNDAY
PRINGLE
REALE
HORN
DUVALL
CULP
PONTON
LYTTLE
CRAINE
LANAGAN
LENTZ
URQUIDI
SATLER
MCCAFFERY
BALICKI
REGIS
FALER
KITTS
STALLCOP
CONGDON
GAMMILL
GOBIN
GREENHILL
HALLORAN
GILMAN
MCCARTER
OLENDER
ROLLO
CHARLES
DAUGHETY
RASER
LANSDOWNE
CAIRNS
VERACRUZ
HEDLEY
ROMMEL
POLAND
SWENSON
HELLYER
INGLE
SANDBERG
ATCHISON
SUCKLING
AULTMAN
DEVLIN
CONGDON
TACHICK
MCGEHEE
HIRSHFELD
ARTZ
STONEY
SPYKER
CORNETT
LOMBARDI
HECKADON
BEDSOLE
GILLAN
TROY
BENNER
TEETER
ALFORD
SHUMATE
MCLEISH
GARRIS
HADDEN
CURD
RIDEAU
IVASKA
BARKDULL
SPILLMAN
BABERS
ROSENFELD
PETRONI
GREGOR
TARBERT
WILD
HEWISON
GUARD
SYLVESTER
SUNDBERG
REALE
BYRNES
SUSSMAN
SCOCCO
LARABEE
ANDRASCIK
LOOS
HOLLIER
MALONE
CHAMPION
KARCHNER
CHRISTNER
GRIGGS
STONIER
GILLEN
ZEDAN
CESTARI
HERST
WEEMS
NEMO
SATTERLEE
MUISE
ROSSI
MERINO
POMERANZ
HAROLD
MUCKEY
ZIMLICH
WOODHALL
MAFFEI
UTNE
DONNEL
UTNE
PHILPOTTS
BATCHELDER
SIRAGUSA
CHEVRIER
HOVIOUS
GOODPASTER
RYALS
ZAREMBA
WARUNEK
HANKINSON
WEIDNER
KLIER
FORGEY
NICHOL
KARLSSON
CEJA
COVI
DRESS
WILBUR
LINDBERG
HALLOWELL
PONTON
BRIDGMAN
MELCHER
PINTO
RACHKO
LANAGAN
HEINLE
KIPLING
ROLNICK
HADDEN
PETROV
HOOS
DEHM
MICHEALS
TEAGUE
BOLTZE
LEYTON
MACKEL
SAUTER
SATTERLY
BREEDEN
ROWLAND
GILLUM
LANGENBERG
NICHOL
VALENZUELA
AWBREY
ZEDAN
CLEMENS
GILLUM
VANHORN
FERGUSON
CAROTHERS
RASER
FERGUSON
FINGERHUT
KREBS
EVERTSON
DEDES
MCCLANNAHAN
KELEHER
COWLEY
RAMPLEY
TILANDER
GILLIES
STCLAIR
KHALAF
SVENDSEN
DAUGHETY
MCGEHEE
HAZELL
MONARCH
SIEGFRIED
BIDWELL
HART
SLATTON
HINTZE
MCCLARIN
MACDUFF
SYMONS
EDENFIELD
WILBUR
RIX
MARK
KHAMIS
NOEL
HINTON
CUTLIP
DEVERNEY
CZERKIES
HEATHCOCK
APGAR
REDMOND
TILLBERG
LAURENDEAU
HEATHCOCK
WONG
BARRY
MCDERMOTT
AMAN
FERGUSON
SAPONARO
BOYD
LANAGAN
KEYES
MEDLIN
PHILPOTTS
ROEDER
FORGEY
ABDULKARIM
MOEN
RASER
WILD
GUTERMUTH
REANEY
SHANKS
LONGWELL
ANDREOU
SIKES
WOJTOWICZ
LANGE
BARBARY
CROES
CINCOTTA
NUSSBAUM
HUSTON
VASCONCELOS
DRAIN
DOWE
SEIDEMAN
FORGEY
BASHIR
MCKEEL
ROEDER
RESTREPO
MATHIESON
BRESLAU
ATCHISON
BRAXTON
STINNETT
PHILPOTTS
MANAS
DEIGHTON
PIETRUSZEWSKI
FARQUHARSON
KLEPFER
OZDEMIR
RUNNELS
HABIBI
OWEN
APGAR
GOGLIA
GRIGGS
TRAWICKI
SLADE
WYBLE
RENTEL
LEONHARDT
EBERT
BLAKER
COLHOFF
TINGLE
STALNAKER
MANLEY
WILD
BOWES
COLHOFF
PROUT
GAMER
DEUTSCH
CRAM
SALAZAR
FREYER
GAST
FRAGOSA
LAFROMBOISE
WEINERT
GAUDREAU
STONEHAM
MAKOWSKI
HUSTON
LIEHR
MUDD
VILDOSOLA
FASULA
RUSHEN
RENO
RASER
SHELTON
NICHOL
GEROW
VORMITTAG
ABBO
HALLATT
ENGLE
HADDEN
TWEDT
CONGDON
CATHCART
CURD
CALTON
EMRICK
NUTTALL
NGO
ROLL
PHILPOTTS
HAGIE
APGAR
ABRAHAM
HARDMAN
WHITT
GAFFNEY
COATES
GILLIES
HALLATT
FETTY
RIX
HADDEN
CREED
LOUDON
PILKINGTON
STROUP
SEIDEMAN
SIMONETTI
NOWELS
MALOTT
ZIRNGIBL
BYARS
SOH
BATCHELDER
KEMPER
SALAZAR
DUNDAS
OWSTON
LITCHFIELD
BEDINI
MENEZES
MCCONNELL
GAFFORD
COVINGTON
MORMAN
HOLAPPA
CONSTANTINE
GILLIN
UTNE
ORMSBY
PARMENTER
CONFIDENTIAL
FANNING
GEORGE
KANN
WIIK
CORY
FARRER
KILBY
POLONSKY
PEMBERTON
ZEILER
JUNG
STOWELL
SUMMEROUR
HERTEL
CHANEY
HAGER
STAUBER
CARTY
PARDUE
SIRAGUSA
LOUDEN
SEATON
LEWIN
LIKENS
MUSICK
VERACRUZ
DILALLO
EICHBERG
WILD
STARBUCK
STAMMLER
BEHE
MCMILLEN
KASH
WOMBWELL
KIM
HIEN
SIMONETTI
EADE
OLD
JOHNSTON
PINCHUK
SPURGEON
HYNES
COGBURN
AVERILL
ZOOK
LANAGAN
PERDOMO
KNOPF
KERSEY
MIDDAUGH
KELEHER
ANGLESEY
JARNAGIN
CYBULSKI
ACORD
MIDDLETON
WILD
LEMONNIER
ALTIZER
DASCOLI
LALLA
URQUIDI
PALMISANO
STANISZEWSKI
KHAMIS
WILBUR
STEFFEN
WARMAN
CUBBISON
TILLEY
KNOPF
PERRAULT
ANDRUS
RUPLE
ALCALA
CATHCART
IVERSEN
HAGER
HAZELL
CLINGMAN
RAPLEY
MELLO
FRANCE
MARK
WINDSOR
GENERAL
GRAVES
GLADWIN
ETCHER
LAYPORT
GREY
KOSSLER
NAVEY
TINGLE
HADDEN
ZEDAN
CALVERT
FRITTS
KITTS
MCCABE
JACOBSON
EMMENDORFER
ROSSING
BEDROSIAN
ANGELONE
SCHOOLER
STIEBING
MIRANDA
UTNE
MUELLER
DOUTRICH
VANDERMERWE
PERK
NUBER
MCHALE
ROEDER
DEGRAFF
CROWL
KLAUSMEYER
RHYNER
BLUME
GILLIES
WILD
MORING
TRAWICKI
HOLLIER
MAFFEI
AMAN
GILLEN
ACKERMAN
RINEHART
FESSENDEN
AMAN
CURD
GIBBY
BOTTOMS
WELTON
CALLEN
SPENCER
GLORE
HAWKIN
ALDRED
PROVANCE
STRANGE
MOORCROFT
CORWIN
ROSS
MEE
POLONSKY
KEMPH
KHAMIS
CHRISMON
SANTANDER
UTNE
NICHOL
CATES
HADDEN
WERNER
SIBAL
KINAS
THROOP
CARDER
HARTLEY
CARTY
DOOLIN
LOYLESS
WILBUR
CONGDON
SHELTON
BARRY
RUTTER
RIX
ISSA
SLATEN
EASTRIDGE
ROEDER
GUARD
SCHAUB
ALQAHTANI
ROMANOWSKI
BOOHER
CHAUSSE
ROBY
OWSTON
KINSEY
CHOATE
ZEDAN
STIEBING
GEORGE
MALLOTT
STOCKMAN
PUESCHEL
MCNERNEY
MANDEL
EUSTICE
WOOLF
QUICK
KALA
BEDGOOD
MCGINNESS
SCHRAMM
WARNKE
KINGMAN
WEAKLEY
BEATY
KIPLING
WILD
BATTEN
LASALLE
CIBULKA
AVERILL
PEUGH
KARI
WETHINGTON
MALOTT
COPLAND
FIMBRES
CURD
HEIL
DEWHIRST
COWLING
SEARFOSS
DIRNBERGER
DALGARN
ROMANOWSKI
ATHAN
GRABLE
NASS
SLOBODA
VANHORN
THOMMEN
NIEMAN
WARRINGTON
MELLIS
LANDINI
CASWELL
FINSTER
CAIAZZA
REVELLI
BAYLEY
BERTELLI
RICCI
LANGE
SOUSER
STIEBING
SCHICK
PIUS
ARAGON
SHANNAHAN
PHILPOTTS
SEVIGNY
BLEAKNEY
ROHDE
CLINKSCALES
LEWY
VASQUEZ
AGEE
BLISS
ABBO
RASER
MAIRS
PEIFFER
ELMER
FREE
VACEK
HYNES
GEHL
RIGGIO
PITTMON
HARRIOTT
SEIDEMAN
HRUSKA
CORDELL
TENNER
MEEHAN
ANDRASCIK
TAMAYO
PAVEY
NUTTALL
KELTNER
BLANC
MINASSIAN
PRATI
YOUNGER
METCALF
CATRETT
ABERNETHY
BATT
FLEEGER
WAGONER
POLE
GILLAN
GARIEPY
SPROTT
RAWLINGS
SKEEM
IVASKA
CURD
MILLEN
GAHM
VANDEVENTER
SIBAL
BASSIN
KRANZ
TICKLE
STROSS
GLANTON
HOSSEIN
MARKHAM
MCCROSKEY
RUBLE
SHERK
HALLMARK
LEAMAN
JAFFKE
HAMMERLE
PERREAULT
EDGAR
SALOMON
STAPLES
SAIF
BALTRUSCH
GARTON
LABIER
SALOMON
SODERHOLM
ACKERMAN
RIGGIO
SHAUGHNESSY
PHILPOTTS
PARDUE
BASSIN
COALSON
FREDEEN
PARROTT
PATTISON
POINDEXTER
KELTNER
AMADIO
ARBUTHNOT
EUSTICE
CARITHERS
SANDERFER
SHASTEEN
LIDBERG
KIGGINS
MANTY
KERSHNER
PITTENGER
SULFRIDGE
PETROV
HERTEL
INGEBRIGTSEN
CULTON
HADDEN
STIEBING
ATCHLEY
ALTIZER
ROBOTHAM
SALAZAR
OZDEMIR
HINKLEY
WARRINGTON
SLOANE
SAUNDERS
CONGDON
RAGUSA
ASSADI
SIMONETTI
LINNE
ZELLERS
HOSKING
CLELAND
HOSSEIN
BEAUDET
DICKS
SVENDSEN
RIX
ILIE
VANSICKLE
PROKOPOWICZ
DUFFEY
HUME
NASS
MERTZ
SHUMAKER
OVERLAND
KOURY
EUSTICE
LANDINI
QUINLIVAN
HERRIOT
VALDES
RASER
CEJA
BUEHLER
LACKEY
STONES
BOOHER
ROD
BRYCE
TAFFEL
SOCCI
GILLENWATER
MOSER
MCCLARIN
MALOTT
SEIDEN
NAPARSTEK
DIAZ
PENNER
LEACH
NEUBAUER
SHEETS
JANISZEWSKI
HAYTON
HOLBROOK
MCCONNELL
KARAN
VACEK
WOOLF
BLAKER
VELARDE
SCHNABEL
PARTAIN
GILLIES
MCFERRIN
RABY
MALLERY
LANGE
SUSSMAN
HAYASHI
VALDIVIA
MUNOZ
VESTER
MEYERS
MARINELLO
SALMINEN
BONDS
HILBERT
MANAS
NICHOLS
KILE
DYE
ZEDAN
WINKLE
SIRMON
PARISEN
MUELLER
SATLER
FATHI
BAYLIS
RATLIFF
CASHMAN
SZCZUBLEWSKI
COPLAND
CEJA
SYLVESTER
CROFTON
RASER
TEMPLAR
PEIFFER
REAL
WROBLE
CURD
LOWREY
SEIGFRIED
ROPER
FELICE
RUCKER
PRATI
KARN
MILLER
APGAR
ALTIZER
DANZEY
LEWITZKE
MALLARD
OUCHI
RUDKIN
GUARD
AASEN
CLOSNER
FRANKOWSKI
ROMANOWSKI
GOEBEL
SIDOROV
STETLER
JARNAGIN
RODIN
STEINGART
HOSSEIN
RIX
HINTON
CUEVAS
WINDSOR
MARK
LAYPORT
GILLUM
CONGDON
HEDLEY
KUBE
ZALE
ROEDER
DUNDAS
HEMSTREET
BLAKER
CEJA
SHERLOCK
HAYTON
CUNNINGHAM
SCHLAGEL
DREIFUSS
BECHARA
SCHWARTZMAN
SOTO
WHITTED
HOLLO
NOBILE
KISSINGER
VANHORN
DEAGAN
DIAZ
NICHOL
PITT
LEWIN
DELLO
MATTEI
SMOTHERS
DUNDAS
POLONSKY
CEJA
ROHDE
GOODALL
NOVAK
CLOSE
ARSLAN
SCHWARZ
SHUTE
MCBROOM
VALDES
KHAMIS
CORBAN
PARROTT
GEORGE
LAVIGNE
INGLE
BAYLIS
ACKISS
ERMIS
CROFTON
ROEDER
SEARFOSS
TYE
FIVECOAT
ECKSTEIN
STAPLES
FREDEEN
FREYER
SIMMS
MCKENNY
CUTLIP
CASHMORE
ALPEROVICH
DILKS
IBRAHEEM
SUGGS
ERMIS
HOSSEIN
KIPLING
LEWIN
MAGBY
SPRATLEY
LINDSTROM
NORFLEET
DANIELSEN
ADDLEMAN
SCHANTZ
BARROWS
PAYEUR
KLING
SNELL
ODEN
BLANTON
HEMSLEY
VALDIVIA
HARAUGHTY
ROBARDS
ALCALA
LIDGETT
SCHRACK
MORENO
HUTCHISON
CAMILLERI
GAMER
BROUGHTON
GILMAN
EICHHORN
KAPADIA
SIMONETTI
GRIGGS
STICKLEY
LESSARD
MACFARLANE
BLACKWELL
DODDS
NICHOL
STIEBING
MALKA
FOOSE
BARNES
RUPLE
STANISZEWSKI
AVNER
CUSTER
AASEN
FELLER
HEATHCOCK
STIEBING
SOUDER
MCCLANAHAN
SALOMON
YOUMANS
KREBS
MARKOVICH
ERIKSSON
LUMMUS
LAB
MCKEEVER
FLEMENS
MALOTT
HADDEN
HAUBER
CULBREATH
CAREW
WOJTOWICZ
MATTOX
CASSARA
ADAMOV
KONICKI
ALTERMAN
NEULAND
LAVENDER
POLONSKY
HEIL
SWEETNAM
BARWIG
NEW
LONGO
HERST
HADDEN
GIVIN
SHULL
MCCAW
THERRELL
SUNDE
MCKOY
TEEL
GEIGER
ATCHER
STEWART
DREYER
COLBORN
HOLLIMAN
TAP
MONROE
DENNING
CATHCART
RIEBEL
LINDSTROM
SLONE
POPOV
LITTELL
GEIGER
GILLIN
OLENDER
ROS
HANDO
DOOLIN
ZAESKE
MILLWARD
LASTER
SEGARRA
PHILPOTTS
ELKINS
SKATES
SHERK
BAGBY
RUBLE
GOLDING
JACKSON
HOSKING
ARNE
EUSTICE
COSTIGAN
SPENCER
LEBEAU
PEROS
STOCKER
MOSER
SAPONARO
KLEPFER
TEVAULT
TROJANOWSKI
REDDIN
HOVIND
NIEMAN
SVENDSEN
ARVIN
SYLVESTER
UTNE
LASSLEY
RODGER
CONGDON
MYERS
CEJA
ROSAMOND
FAIN
EMMENDORFER
GILMAN
PERDOMO
KERSEY
SALOMON
AUGER
SCHENCK
DOOLIN
SUNSERI
MIRANDA
HILDEBRAND
RICKERL
AASEN
FOWLER
DEANS
MUSGRAVES
KRYCH
CROFTON
LOERTSCHER
RIVERS
BOLING
BONDS
ANONYMOUS
FORGEY
PRIDDY
SUSSMAN
HORNE
LITCHY
TENNY
SHOTWELL
OVENS
SIGG
MOLYNEAUX
VENS
CHARNEY
EPSTEIN
RAINE
CHESNEY
ERMIS
LARNER
MARANG
NORTHRIDGE
OWSTON
SWINK
GRIBBEN
ZIMLICH
GARVIN
ROWNTREE
MERCHANT
SEIM
LEIGH
SHIRTS
LUCKIE
JESKE
FORD
MCFADDEN
MURDY
SVENDSEN
KIM
ELSE
KIMBREL
MOREHEAD
SWARTZENDRUBER
CHURCHMAN
BAYLIS
ETCHER
WHEATLEY
ZEDAN
TUSA
SHERK
MCCULLEN
MALOTT
SPROTT
SUTTERER
KELEHER
HINTZE
COSBY
PETERS
RASER
KLING
FRIDELL
PINCHUK
SAVARD
HALLATT
CARMACK
HERST
FORRESTER
REACH
KINSELLA
CONGDON
EUSTICE
BIRNBAUM
EHRLE
AMAN
MUSSELMAN
ALTIZER
VANDENBERG
KIM
PRATTS
NEWBURY
DOBKIN
WILBUR
ZANDER
NOWLAND
MOTTA
HAROLD
ZEDAN
DUNDAS
ANDRASCIK
MENTEN
CURD
ALTIZER
LEBRUN
BARTOK
MOWAT
SHERK
HADDEN
POGUE
MELLIS
THOGMARTIN
STOECKLE
RIX
TENNER
ROMMEL
PHILBRICK
PUESCHEL
PARROTT
RANGE
MCCULLEY
WICK
WITZEL
POLONSKY
CURD
ASPLUND
HILDEBRAND
HRDINA
MALDONADO
RIDDLE
CORNWELL
KHAMIS
DIKA
ROEDER
SCHLESINGER
MCCULLAH
MATHIESON
COOMES
STEDMAN
FEDOR
HOCHREITER
BATISTA
KLING
HAMBRICK
HARRY
GILLIES
OSULLIVAN
VINCI
HENKIN
CROMER
KOSAR
GUERARD
MAUDLIN
KIESLING
MCGEARY
PHENIX
ROULEAU
JAEGER
MENDOZA
SALOMON
HARN
PHILPOTTS
SUSSMAN
SALOMON
HOSSEIN
COLHOFF
PAQUETTE
KANE
MATTEI
MCKENZIE
RAPLEY
YOUMANS
WEHR
HANAK
JOSEPHS
HADDEN
DEDES
GAMMIE
SEIDEMAN
RUBLE
COWART
CHAMPION
MCKOWN
SALAZAR
BLOWER
ALDOUS
SHIM
PEPPERS
NEZAJ
PHILPOTTS
SEAMES
ROEHRICH
ROS
JONAS
LONGMORE
ROHDE
RENFRO
KEMPER
GRAM
LOWARY
STREETER
SCAIFE
ASSADI
ACKISS
HURRELL
HENNIG
PIUS
FISTER
GOLDSTEIN
KLEPFER
POLONSKY
MATUS
BACHERT
PERUZZI
PATERSON
URQUIDI
SCHWARCK
CONGDON
WILD
HOLLOCK
CRAM
ALTIZER
COSTIGAN
THALER
MCWHIRTER
BRIDGMAN
MAYS
JASER
MILETIC
KEILTY
TIMMIS
CRAVENS
DEUTSCH
PARROTT
BANASIK
KUEHL
WHAN
STALLCOP
SOULES
CHERNICK
REDDOCH
SEABURY
ALPER
HOSMER
SCHWARCK
SKILES
HENNIG
ROOP
ALFORD
KERSEY
MESSER
SHINE
TURNEY
CRUZ
ZURCHER
BULLIS
WUEST
ELIASSEN
DAUGHETY
SUSSMAN
SUNDBERG
ETCHER
AUGUSTIN
LAFROMBOISE
GALLAGHER
NAU
GRABLE
ABBO
PLOTKIN
KROPP
HARTL
BALTRUSCH
GALBRAITH
HAWK
HAUN
NAIR
SEBASTIAN
ONDRUSEK
RASER
CROAK
MCQUILLAN
KOLLMAN
WOODDELL
LOERZEL
DESHAZO
SAPONARO
MCGEHEE
ASSADI
VERNON
VENS
TUTER
GALSTYAN
ALTIZER
SLAUGHTER
KELEHER
FERGUSON
CAPPELLO
ATCHISON
KABBANI
ARRA
FISCHER
TIERNEY
BOSSERT
DEVANEY
CALOGERO
SALOMON
HAYER
HIGH
DENNEHY
MATTEI
RICHERSON
SNAITH
MCQUEEN
SAWICKI
HAROLD
AMAN
HUFF
BYERS
CULBERSON
SCHABER
FROHOCK
BEESLEY
ALFORD
LAY
DUENSING
OUCHI
LEIGHTNER
CONGDON
LESSENBERRY
MARINE
ONEIL
HARDAWAY
LERNER
FONTENOT
SOMERS
RAUB
STARBUCK
NICHOL
SUSSMAN
CHARLES
MURRELL
SUSSMAN
BEESLEY
LONGMORE
WYMAN
CHURCHMAN
LEISTER
EUSTICE
NICHOL
MCCLENDON
SPENCER
MURDY
PARROTT
CONATSER
CLARIDA
NICHOL
ZEDAN
SAMER
MAHAN
FREASIER
WINDSOR
CURD
STROH
ROEN
GILLUM
RISHER
HERLONG
MINASSIAN
GRIGGS
VANHORN
WYNES
STAINBACK
DERNBACH
WEHUNT
WEIDNER
DOOLIN
ELGER
FROLOV
BEAUDET
HYMEL
CUSTER
HOSSEIN
NIEZGODA
ZEDAN
KERSEY
SCHWARZ
GRANSTROM
ZEDAN
LANAGAN
PERRAULT
LAWRENCE
GILLIES
CONGDON
KAMINSKY
UTNE
MARRINER
DAUGHETY
GRAYDON
TRISLER
WOJTOWICZ
VARGAS
RASER
AYLESWORTH
SICILIANO
PARISI
MAGLEBY
WARNKE
CARMACK
WEIDNER
ALFORD
TUMLIN
HAZELL
FESSENDEN
LAMARQUE
ANDRASCIK
RASER
SKENE
GLADIN
DIRNBERGER
CEJA
NOAKES
MCLERNON
RIDLEY
PAQUETTE
CUSTER
REASONER
CONGDON
ROUSSO
AVALOS
JARRIEL
BOOKER
BONDS
GEORGE
ERLICH
MARK
SER
WIER
KIMBALL
RODABAUGH
GEORGE
RAINES
KOLB
BASHIR
SUMMEROUR
BARNEY
YOUMANS
ISA
ZAESKE
HOLDCROFT
KECK
STEIN
MATTINA
RIPLEY
STANALAND
LEWING
BALDACCI
FIELDER
HIETT
PARDUE
SOPHA
ABBO
FOSSE
RIX
WALDEN
BLEIGH
ATCHISON
ZEDAN
SUNDERMAN
NICHOL
MUSICK
CURD
RUPLE
WIGLEY
OGLES
MCBURNEY
GEBERT
LASKE
GALLA
HADDEN
EAGAN
RANTALA
BOGARDUS
GARBER
TRIPLETT
BASHIR
ATCHISON
DALRYMPLE
KNOPF
CAMERON
DIRNBERGER
SUSSMAN
KELTNER
KEENER
SANTOS
SURBER
CARLON
GRAFF
BARON
STEINGART
BARLOW
CATANIA
SANTANDER
PLACE
AZZI
RAPLEY
RAMEY
CORREIA
HOLTZLANDER
WEIR
MERITHEW
HUDOCK
RICHERSON
WOJTOWICZ
SAYLOR
KNERR
LAPIERRE
RABB
KIELY
MACEK
SONNTAG
ALFORD
MANSFIELD
JAFFAR
KONICKI
MONTANO
MCATEE
OGLES
MACFARLAND
FREASIER
BLEAKNEY
BRODEUR
DUGDALE
WEED
ROBERT
SYMONS
COTTS
BEAMAN
DAUGHETY
STAPLETON
MAKOWSKI
SPENCER
SAFFELS
POLONSKY
FERGUSON
HAZELL
UTNE
COLLI
COKER
MAVER
MACFARLAND
DEUTSCH
KIM
SIMONDS
POPOV
CLOUGH
PARDUE
NGO
MACFARLAN
GIBBY
MACKENZIE
MCMATH
GENERAL
FACER
MOFFITT
TIJERINA
RASOR
CLASON
SCHRECK
ETCHER
SHERK
CAVAZOS
SUSSMAN
EUBANK
DOLMAGE
WINEHOLT
POLONSKY
LOVELL
MAFFEI
BETHEL
YOUMANS
MEIN
PAQUETTE
CRISAMORE
HUTCHISON
MCKLVEEN
HAZELL
KITT
MAZZA
STARLIN
MARDEN
DONLAN
LIBERATORE
BONNY
OVERLAND
FARQUHARSON
STUCKEY
FULCINITI
MARCHESE
STEINGART
MOTES
BROWNELL
GRIGGS
STEHLE
GOULART
MARPLE
BLAKER
NAPARSTEK
RENFRO
HEIL
WILBUR
SALOMON
WILD
STANSFIELD
GERHARD
MCSHEA
MCREYNOLDS
UTTER
LOPEZ
VANHORN
MATTEI
BIRTLES
SALAZAR
DICKS
SARGSYAN
ATCHISON
KARPPINEN
PATERSON
UNK
ABBO
SUNDBERG
PARLETTE
HEMSLEY
VENABLES
WIIK
PERT
VIDMAR
CYBULSKI
MORI
CATHCART
STRAND
KIGGINS
CLAYPOOLE
PETRIE
HAMADA
SMITHEY
LAFROMBOISE
HEBERER
GILMAN
MATHIS
LIGHTBODY
FANNING
WOOTTON
LUQUE
BEVERLY
RENFRO
CHAILLE
EMMENDORFER
COFER
QUIGLEY
CHYLINSKI
DRAIN
MCMEANS
MONTALBO
GOEDEN
BUCKLEY
ACKISS
HANNAN
MINEGAR
BURY
KARLIN
HADDEN
FATTAL
STRATMAN
CURD
WILBUR
BIRKELAND
GUARD
KARPPINEN
ALFORD
CURD
WOJTOWICZ
VERACRUZ
ANDREOU
DIAZ
OGLES
VANDEVENTER
HAGIE
BOOKER
ALTIZER
RICHTER
LONGFELLOW
MCGING
EICHHORN
HARNESS
LURZ
DESKINS
HABIBI
GUBBELS
ZAWISLAK
RAWLINGS
WARFORD
GERMER
CLAWSON
CETIN
ZEDAN
NUSKE
SHRIDER
WIGINTON
WIETING
GRIGGS
HINEMAN
ZEDAN
ALI
FORGEY
MCGREGGOR
WISEMAN
HADDEN
JANSSON
CURD
CULBRETH
ABDULKARIM
LEFKOWITZ
PERDOMO
BLAKER
BLYTHE
TUOMINEN
CHARNEY
GILLIES
DURYEA
KELEHER
EHLERS
SHEEDY
MUDD
MULLER
ZEDAN
MCKIBBON
HULETT
KARR
GROFF
ISRAEL
AMRO
EUSTICE
NICOLSON
BEAHM
ABAZA
NAU
CONGDON
POMERANZ
RYTEL
PURDOM
SLEEPER
HABIBI
RICKS
KADIR
MACLAREN
MCDANIEL
CHANNEL
PHILPOTTS
CHANIN
BLACKSTON
ANDRASCIK
DUNDAS
HEALY
ROS
CONGDON
WOHLERS
EDWARDS
VENS
LINDMAN
WEIL
QUEST
FERRY
LEIFERMAN
SWANNER
GUILLEMETTE
VOLKOV
SAKOWICZ
CUNDIFF
SPROTT
PARSONS
ALDOUS
BURNS
ROCCA
HYNES
DYMOND
GREENBAUM
DESHAZO
KECK
COTNER
ROBARDS
WORONIECKI
GILPIN
SCHOTT
ESPINO
DECOURCY
KINSELLA
KELEHER
BIRTLES
MOTTERSHEAD
POGUE
LOVEDAY
WARNKE
SALOMON
SIAS
PICOU
YOUNG
GENERAL
STILLWELL
VANDEVENTER
KEMPER
GREBER
LICKEY
ATCHISON
OLIVA
DUKES
HULETT
MERCKLING
BLACKWELL
GEIGER
BOWE
CURD
OGLES
TIWARI
TENNER
FREER
FALLAVOLLITA
DILALLO
DORSEY
DUCKETT
JARMAN
SIRAGUSA
HUDMAN
WALDROP
SALMAN
THAKKAR
MACKLIN
DITTON
KOGEL
BATCHELDER
LOPATA
OLEARY
MATTEI
CHYLINSKI
GOODALL
ROSSING
RASER
BROOK
SMIT
CEJA
RIVAS
EMMENDORFER
SER
HADDEN
WIIK
ECCLES
TORRES
BOWMER
MUDD
KRIEGER
HADDEN
STILLWELL
NEANOVER
DILALLO
NOLES
EMMENDORFER
LANAGAN
MANZO
BIRTLES
BATCHELDER
AMAN
VENS
HAYTON
BRAZILL
HARTMANN
SHIRKEY
LANSDON
SUTTERFIELD
TREVATHAN
POLLINGER
MORONEY
HOOS
SUSSMAN
COVI
RUBLE
STICKLEY
KORHONEN
CURD
BETTS
MABILE
LUOMA
ARRA
SCACCIA
PINCHUK
SHERK
BLAKER
VIEIRA
RODDY
HUDMAN
JAFFKE
RASER
PIUS
NIES
ECHEVERRIA
FLEDDERMAN
MUSSER
DEVLIN
HUENING
TOLAR
ROOT
CATHCART
HEATHCOCK
CEJA
TOMPKINS
FRANKOWSKI
SALAZAR
MACIVOR
TEEL
SEALY
DUNDAS
STIEBING
WIECHMANN
BLAKER
EUSTICE
VALDES
WINDSOR
HEIL
WHITE
MCCLARY
COWART
HENNINGFELD
MOYER
DIBERT
FEARS
DEVENDORF
SCHUTTE
TENNER
ROCCA
HAGIE
WOJTOWICZ
MCCLOUGHAN
MCMURREY
DIRNBERGER
SCHOETTLER
ARCHIBALD
HOSKING
HOSSEIN
KECK
WETHINGTON
STEINBOCK
RICCIO
HEIL
RATH
BERTELLI
CUBITT
EICHHORN
FERGUSON
SIGG
GOBLE
CURD
WHITING
TOWNS
SODEN
SUMMEROUR
SCAFF
YANCEY
KNICELEY
WARNKE
BOSWELL
MAYBURY
LAHIFF
CARRAGHER
HALSEY
PRESTRIDGE
GAFFORD
PILARSKI
SWEARER
WILLIAMS
CHISM
DABOUB
CHRISTL
WAUGH
CHEVER
SAWICKI
MILLAM
VASILEV
CONGDON
LAYPORT
LAFROMBOISE
BUFFALOE
PATERSON
NEWCOMB
SYLVESTER
GOFORTH
TENNER
SIGG
CROES
VILDOSOLA
MAGNUSON
BABOS
GRAVES
JENNER
LANEY
ROSENTRETER
KIM
GABEL
ERLICH
EMBERT
BEEBOUT
BARTY
MANLEY
SUSSMAN
FERGUSON
CHILTON
HUIZING
VERACRUZ
KHAMIS
DANILOV
HAZELL
JARNAGIN
DURNELL
RAS
GILMAN
RAMIAN
SAELI
VANHORN
ALTERMAN
DABOUB
CASPER
ALBERTI
DEIGHTON
PATERSON
HAWKIN
TIMBROOK
MACY
GODFREY
VERACRUZ
CRAM
CONGDON
ADLER
BEAUDET
NIEBLA
HUTCHISON
RAMIAN
RIX
HILGERS
ALDOUS
RIX
LANGDON
SONS
RAPLEY
LOSITO
WHITING
KREBS
SCHOEFFLER
WETHINGTON
WARNERT
CATE
FAHLGREN
BENARD
SPENCER
WOODWORTH
HADDEN
ARMENIA
HINKLEY
SHATZ
CUSTER
DUNDAS
DEWHIRST
DAUGHETY
REANEY
FREASIER
CATHCART
SAPONARO
ROSEBERRY
DUNKER
PHILPOTTS
STOCK
GUCCIARDI
SONS
HADDOW
POLHEMUS
MATTEI
JIMENEZ
TURNBULL
SOUDER
KLASSEN
KINSELLA
KILLEEN
STROP
TOMLIN
VILLENEUVE
PERRAULT
DOOLIN
GRAYSON
OGLES
EUSTICE
ALEX
ALPER
ROS
CARTY
SALOMON
HADDEN
CALKINS
BRAATZ
RAINS
RIX
CULVER
GASTON
GEIGER
NORIEGA
NOBILE
CONGDON
CATANIA
RAPP
SCHAUER
LOWREY
SCHUETZ
MCKEE
THAYER
FLANAGAN
LEWIN
ZEDAN
FULKERSON
FERGUSON
MINASSIAN
TIMBROOK
BASHIR
MOSBERG
ARAI
ANDRASCIK
AMAN
MAFFEI
WANG
MIDDAUGH
RIVENBARK
ALOTAIBI
ERDMANN
TINKLER
SAYERS
RIX
WILD
ARNSPIGER
RUDDICK
DABOUB
MACKOWSKI
WARDLOW
GILLIES
STAINES
CURD
RICH
HAYTON
ROSEMEYER
JARNAGIN
MCLELLAN
CHAVIS
STRAIGHT
SHIRLEY
LEAF
SHUMWAY
DIGIOVANNI
GIBBS
AMAN
MATTILA
SHADDIX
HOGABOOM
SHEPARD
CEJA
SLAGLE
FLOM
TERZIAN
ARNSPIGER
LEIGHTNER
BARTON
KABBANI
CARMACK
GAMER
CARLI
RAGAN
MATTHEWS
CHRISTIE
PUNCHES
PHILPOTTS
ALBRECHT
HOSKING
SALOMON
DANNY
HOSSEIN
YOUMANS
SYLVESTER
GILMAN
SHUTT
PHILPOTTS
ATCHISON
DAUGHETY
COBB
DOUCETTE
POPEJOY
FRANZI
CONGDON
VALDES
ERICSON
QUIRK
RIX
TROUP
MANDEL
ANTON
HOLLO
KALA
WIGINGTON
RAPPLEYE
DEUTSCH
ROMANOFF
POMERANZ
ROOP
DREYER
MCNATT
GIDEON
HEIL
MAFFEI
MONTAGUE
PHILPOTTS
RECORD
SWORDS
GILLE
JONES
CULBERSON
GERHARD
WISDOM
LAYPORT
KIM
STULTZ
NUSE
MCKEE
SHERK
KELLER
BRUNET
RAWLINGS
DUKES
ROBERSON
SCHIRMER
KIEFER
CONGDON
CAIAZZA
RUDKIN
FELTZ
JARNAGIN
RAWLINGS
SHERK
VENABLES
HAFEN
WOJTOWICZ
PHILPOTTS
LEMING
SHEA
HYNES
CADDEN
MIRANDA
HADDEN
PERRAULT
SCHURMAN
BOEY
WIIK
MCCUISTION
HAZELL
GLENDINNING
GILLMORE
FRIEND
HOOS
MUSICK
AMAN
CULLEN
DEES
BOSSERT
KOSKINEN
WILLHITE
HUTCHISON
BROOKINGS
LANAGAN
CRAY
GLADWIN
HOSSAIN
LIVINGSTONE
PUESCHEL
LANDRIE
DUNNE
CATANIA
RIX
KAY
SHELTON
AASEN
KLING
HINKEL
PETITT
LIST
BLUMENSTEIN
BIASI
NOWELL
HERST
MARINELLI
WARNKE
SPARTA
FORGEY
ROMANOWSKI
REALE
BEDGOOD
HERTEL
VOJTA
MOULTON
VOYLES
SAUTER
CAIL
SCHWARCK
COLLIER
WETHINGTON
ROEDER
DIVIN
CESTARI
RASER
HADDEN
KELTNER
BEARDSLEY
GEORGE
HUIZING
RISHER
MCHALE
DABOUB
NAU
RAPLEY
BOSSI
WAGGONER
STILLMAN
PAQUETTE
BLAKER
FREYER
SPROTT
RIX
SEIDEMAN
WATT
COLLIGAN
LANAGAN
RAPP
BATCHELDER
GUISE
CROAK
WILD
VALDIVIA
WILD
HASSELL
ERLICH
ATCHISON
BOOKER
REISERT
GEORGE
RAPP
SIMONETTI
ARMENIA
WILLSON
CONGDON
SMITHEY
CARMACK
BRUCK
LENNON
RAPLEY
POTACZEK
BROWNLEE
WHITNEY
LEROUX
LILLEY
SPILLMAN
PIZZO
RAKES
BETHEL
LOMBARDI
JAGGER
ICE
CROAK
BLYTHE
GALPIN
KLIEVER
LYSTER
MCVITTIE
POLYAKOV
HUTCHISON
CARMACK
SHELTON
FRITCH
CARMACK
BLYTHE
MALOTT
ETCHER
SVENDSEN
ELLINGSON
PEARSON
SUNDERMAN
ZANATTA
WILBUR
DILALLO
NICHOL
WALDRON
DRAPER
MATTEI
KAVANAUGH
LANAGAN
GEIGER
RITCHIE
SUNDERMAN
JARNAGIN
BRESLAU
THEODORE
SMITHEY
HOPE
EAGAN
BARBARY
ETHERINGTON
SUNDE
RAPOSO
PARK
EUSTICE
COWLEY
ENGLUND
LAMB
GREAVES
ODEKIRK
ETCHER
COHEN
HEIMANN
WELTZIEN
CATHCART
HEATHCOCK
HOSSEIN
WETHINGTON
STIEBING
CATHCART
BRITTEN
OVERLAND
ACKERMAN
DEXTER
KRYCH
ERWIN
WINTERMUTE
DUBBS
GILMER
LESSENBERRY
MATTEI
FLOM
ROMMEL
DAUGHETY
MCCONCHIE
HALLATT
SUNDBERG
ROBY
REBER
YOUMANS
MALLON
OTTEN
MOSER
MACTAGGART
RASER
BUCHHOLZ
DALGLIESH
WYNE
MOWBRAY
PRINE
WILLEMS
BYRAM
GILLAN
BETHEL
CEJA
YOUNGER
BEAUDET
DREYER
BRUCK
SUSSMAN
MOGOLLON
KENT
DUKES
BIRNBAUM
RATERMAN
CLAWSON
MAIRS
FINGERHUT
APGAR
CORBAN
MAFFEI
NORRIS
EUSTICE
WEINROTH
KNOPF
RASER
KIM
SHELTON
LONGFELLOW
WOMBWELL
LAURENT
EUSTICE
MALOTT
STAIR
SCHERF
WESSELS
HOLLO
BLAKER
VIDMAR
SHERER
ETCHER
FRANC
WICHTERMAN
KNOPF
PHILPOTTS
SUTTLE
RIX
LELAND
PUETT
FARRIS
KNUDSEN
GOOTEE
LARIN
BENAVIDES
SAFRAN
COXE
HARRIOTT
CHRYSLER
FERGUSON
STEADMAN
HOSSEIN
DEGRAFF
HEROD
LAWRENCE
DEPUTY
SIEMENS
MICHEALS
FIX
ZUMSTEIN
BARNETT
RAGUSA
KOHL
PAIN
UTNE
MATTHIESEN
GRIMALDI
RAUTIO
MCLERNON
YOUMANS
KERBER
KRYCH
SALOMON
EDWARDS
GILLUM
PILARSKI
HUTTUNEN
OLANDER
TELLER
KADIR
ASBACH
RIX
GILLIES
MCCASLAND
WARDER
RIX
WHITING
WILBUR
PRICHARD
RUSCOE
WETHINGTON
MULLIKIN
MCCLANNAHAN
PADMORE
COLHOFF
BENNER
GRUTZ
LANGE
MCMAKIN
BONDS
ABDULLE
EUSTICE
GENERAL
MCCARVER
CORLL
CUSTER
PHY
WINCHESTER
DUNIVAN
CUSTER
LABBAN
MARKOV
RECORD
MOHAMED
CEJA
CONGDON
DYBALSKI
AITON
GILLMORE
TEAGUE
HADDEN
PETTEE
KROENER
REALE
TYREE
NEWSOM
MCFADDEN
VOLZ
WYETT
HEATHCOCK
NORIEGA
HOLLINSHEAD
ATCHISON
CASEY
RASER
ROS
WEHUNT
EVANS
KARLSSON
POINDEXTER
GAINES
GRITTON
GAMER
KIENE
ROHAN
ERLICH
LILLEY
DABOUB
FERGUSON
HYNES
BRITO
GARBER
CHAGNON
SAUTER
EUSTICE
JUSTISS
BUESING
NOWLAND
SLOAN
CHRISTENSON
ROWLEY
EISSA
AYLER
SEIGLE
KEMPER
FINKELSTEIN
KARLIN
GAMMAGE
SHELTON
THOGMARTIN
CURD
BERGEY
GRIGGS
CHAMPION
GUARD
LINCOLN
ZAESKE
BRIGHT
CUSTER
WEAVER
CARMACK
STERLING
AULTMAN
SCHWEER
FONTENOT
BENNETT
CURD
SIRAGUSA
NOBILE
ROBERSON
KEIGHLEY
SEMENOV
LILE
WOLFSON
MASTERS
REACH
AASEN
LIVINGSTONE
LATTA
BATTEN
GERBIG
WESTMORELAND
SIMONETTI
HUCKS
KUMAR
WORSHAM
SPERANZA
SUSSMAN
BAUGH
HANSEN
SONS
LENTZ
EGAN
LAUBSCHER
MESZAROS
GRIGGS
LYLES
BEYELER
KULMA
HILDEBRAND
VILLALOBOS
THERRELL
BIRTLES
YOUMANS
MURDOCH
DARDEN
WOOL
ALSTAD
WILD
REAMS
KENNAUGH
YOUMANS
MCCLARIN
AVERILL
LOERZEL
RAMM
WETHINGTON
SLIFE
SALOMON
VIALPANDO
MANEES
GOWELL
STIEBING
JAGER
MCGILL
POMERANZ
HEIDT
MORTON
MIYATA
UTNE
IVERSEN
FALCON
ROLL
PAPAGEORGIOU
ERDMANN
SIMONETTI
HOOSIER
PARRA
WARUNEK
FORMAN
GELBERT
DICKENSON
CHYLINSKI
GAMEL
ALLBRIGHT
RIEHL
MCCREADY
SHERK
MARLOW
MCMULLAN
CHANCE
JANIK
UTNE
PULCINI
MELLIS
HULIHAN
WEINER
KIPER
BRASHIER
LOMBARDI
PHILPOTTS
AASEN
ESTRADA
ESHELMAN
HOLMES
MONIER
FORGEY
ALTIZER
HAAG
SMOTHERS
MUDD
PURVIS
KROENER
STIEBING
CARTY
STILLWELL
SUSSMAN
KRYCH
BEYELER
RAYMOND
HENNIG
KNOX
BOWMER
THORNHILL
PYEATT
STIEBING
SWANSON
KAYA
VERACRUZ
GILLAN
OSMAN
ROBERSON
MESKER
SUNDBERG
VOSS
LAYPORT
PIMLOTT
ROHDE
HUTCHISON
CURD
DICKERSON
WEIDNER
SAINT
VLASOV
SEARS
CAUTHEN
RIGBY
STEELE
GIPSON
MAYS
ARMFIELD
GAFFORD
WROBLE
ERDEI
FABIAN
TROMP
ROTHWELL
PRATI
RYCHENER
SHERK
KIRCHER
BALTRUSCH
BROGAN
LEAO
LANMAN
GILMORE
PLAYER
HEIDT
PRINGLE
POPE
BATH
CONSTABLE
KOBIN
MESSERSCHMITT
PURCHASE
GIBBS
ASTLEY
FREESE
SAELI
STEINMAN
ALI
HOSSEIN
WAKEFIELD
GALLAHER
LEISTER
SIMPKINS
BURRELL
SAXE
GOULD
BAGNELL
COCHRAN
UTNE
DEIGHTON
TUPPER
VERACRUZ
GUILD
JAFFE
SMITHEY
MCWHERTER
GILLIS
RANSLEM
SPAIN
MUELLER
AVALOS
CATHCART
HEIMANN
HIGH
COLLIS
OLENDER
PAILET
HYDRICK
WARG
RAWLINGS
OAKMAN
CLOSE
BLOUNT
CULHANE
MASON
CLERKIN
HANSON
KIMBREL
DEWHIRST
DUBBS
NEWBURY
RISHER
ELLEFSEN
STONIER
HAMIL
MADDIX
HEMSTREET
SULLIVAN
LIMA
ISSA
HAGIE
ROHAN
DILALLO
BOZE
HORVATH
GEORGIADES
NORRIS
VACEK
DURHAM
HAGAN
WETHINGTON
SONS
BERGE
HYATT
GILMAN
PATERSON
CARRUTH
NICHOL
KOBIN
SHEATS
KRANICH
DEVANEY
SANTANDER
ROHDE
MAGNUSON
SCHWEIGERT
HEATHCOCK
HAWKIN
SELLERS
SAUNDERS
FARQUHARSON
ANDRASCIK
MARCY
BAHR
DUTRA
METCALFE
AMAN
MELIA
BEATON
CRUNK
GILLUM
HOLBROOK
WESTERDALE
COBB
WOOLF
SEIDEMAN
AASEN
DAUGHETY
DOLLISON
SUMMEROUR
MALLERY
ROBARDS
FRIAS
KIMSEY
HICKOX
LELAND
MUFFLEY
KECK
KIM
THOMASSON
WANG
WILD
LASZLO
MOULTON
DUTRA
JABLONOWSKI
WATT
DEHERRERA
METCALF
KIM
RAMIAN
NIKIFOROV
ZEDAN
MALLOTT
ROEDER
NUGENT
ROLL
ZAJICEK
LOYLESS
NESTER
WOLINSKY
GENERAL
PHILPOTTS
AGEE
HYNES
GEIST
CONNON
CORNS
GIBLIN
DEMBY
VANHORN
DUNDAS
KIMSEY
RAUB
SEIDEMAN
DILALLO
SPYKER
WOJTOWICZ
CONLAN
HOSSEIN
VERSTEEG
RIX
AVERILL
ROEDER
JOSEPHS
BEATY
COURTRIGHT
CONSTANTINE
CUSTER
DURRANI
KEE
GUARD
ZEDAN
JOBE
PONTON
LAVOIE
NEWKIRK
SLOBODA
AMAN
CULBERSON
SUAREZ
CHAMPION
BOETTCHER
ENAS
LOEWY
HUTCHISON
BERTRAM
PARTON
MCCLANNAHAN
COMISKEY
VOJTA
GRIGGS
ALSAYED
PEARL
PRAIRIE
MCNAUGHTON
DRIGGERS
STRICKLIN
ROHDE
GILLUM
AHLBERG
BONDS
ISENHART
ROMANOWSKI
GABEL
KUHLMAN
SCHRACK
MARKOV
SHEETZ
RUSU
BUENO
CLOPTON
GOODALL
BEDGOOD
WILLEMS
JANZEN
BRASSEUR
FIELDER
ONEAL
LAVIGNE
BELL
HEUER
ROBB
TENNER
ETCHER
BAKKEN
HEIDT
FARQUHARSON
MINASSIAN
STOCKMAN
ROLL
BULL
NICK
RASER
STRATTON
ROEDER
HARN
KOBIN
MCMILLEN
SONS
GERBIG
PAQUETTE
MATTHIESEN
SANTANDER
COY
YOUMANS
SCHWARZ
SIMONETTI
HEIL
SACKETT
SHELTON
DUKES
SANTANDER
REUSCH
DELOACHE
MAYBURY
KNOPF
PEAVY
LELAND
DUNKIN
MCDONOUGH
SATLER
STIEBING
LEAL
SACKS
CLEMMER
COMP
SENGUPTA
DEEM
VANHORN
KOBIN
VAILLANT
HAYTON
HERTEL
MAGLIO
ROS
WININGS
AIKEN
CATHCART
LAWRENCE
COOK
BATCHELDER
KETCHEM
HAZELL
AMAN
LAUZE
CARLI
MAHON
TEAGUE
GINN
MINSON
KREBS
MATTINA
TOOLEY
GAERTNER
BAULCH
EADE
COATES
BENTON
EUSTICE
SARRAZIN
SAKOWICZ
BARNES
SCHIRMER
EMMONS
AMAN
VIRDELL
BAUMGARTNER
HANGER
FURTNEY
STEINER
MANOUKIAN
METZ
CHAMPION
HEILAND
GILMAN
WHETZELL
NOUJAIM
CAROON
CARTY
STOBBS
RAGAN
HOLMES
ARKO
AARON
FEHER
MARKHAM
EUSTICE
JOBE
SUDDARTH
RAGUSA
BISHIR
CHANCEY
RUGER
TREVATHAN
SHEETZ
PRITCHARD
KELSCH
CHALMERS
YOUNGER
SMITHEY
NANCE
SIMKINS
MELCHIOR
CONGDON
TODD
JARNAGIN
KARPOWICZ
STILLWELL
DERNBACH
AMAN
COHEN
TRAWICKI
PHILPOTTS
TRACHSEL
SCHWARZ
BLANTON
FIELDER
PERGREM
TRAX
RUTTER
WILD
LEWALLEN
CUMMINGS
TICKLE
SABOURIN
MIYATA
WICKES
WALCZEWSKI
VALDES
KRISS
RICHMAN
BOATRIGHT
GEORGE
RICHO
REICH
WEIGHT
CROFTON
HENKIN
HUSTON
PUESCHEL
LOVEDAY
ARNSPIGER
MUSICK
STIEBING
TIERNAN
RAGAN
NYLANDER
MOODY
BATCHELDER
TURMAN
NOLES
KLEIN
MCCREADY
ZELLERS
HAYTON
LAYNE
PRINTZ
HAWKER
WORMSER
ORLANDO
WORMSER
TORRES
RICHESON
GEORGE
DONELSON
RIX
SACIA
DEGRAFF
GEORGIADES
CEJA
MORING
GEESEY
BLEIGH
CHAUSSE
EUSTICE
PAPPAS
SAELI
WEHE
RIX
ALGEO
SPYKER
KINSELLA
HEATHCOCK
WIK
GLOOR
GEIGER
ISLEY
VIRDELL
DONELSON
SUSSMAN
DOUCETTE
YOUNGER
NEMO
STROBEL
NONAME
TELFER
DAVIES
SIVULA
CONWAY
HINKLEY
MARKHAM
PRIEFER
ATCHISON
KECK
BARRIOS
VERACRUZ
SWEEZEY
KAVANAUGH
SAPONARO
WAGONER
DREYER
ROYALTY
CUSTER
SVENDSEN
WHALEY
HASSALL
KEYLON
MATHIESON
SERVICE
DUNDAS
WILLMS
CURD
JUMPER
HUTCHISON
LAVIGNE
FERRARI
LIGHT
FARQUHARSON
MCKENNY
LUCKI
MATTOS
DEIGHTON
SIAS
WINEHOLT
AHMED
MCCUTCHEON
CONGDON
LOTT
TICKLE
LOHN
STULTZ
FRASURE
CONGDON
PIPES
SCOCCO
CONGDON
DISALVO
SALMONS
ROHA
RODGERS
ROOP
LABAY
GARTON
DESHAZO
WOJTOWICZ
ATCHISON
BAPTIST
STANISZEWSKI
HURLBERT
LEDERER
MALAND
PARISEN
HAYTON
KELEHER
BOLT
BLAKER
KECK
NICHOL
HEDLEY
BARRY
SPEARIN
LYONS
CROFTON
PHARES
RAMPLEY
AVERY
STAUFFER
VALDES
HOSSEINZADEH
RIETZ
GILLAN
MARCY
WAKEFIELD
SUSSMAN
AHERNE
MUNGLE
BLAKER
NOWELL
MACAULAY
MERTON
MCKIMM
SUNDERMAN
ETCHER
RICKERL
LIGHTNER
MERTZ
VIDMAR
SUSSMAN
SATLER
MCROY
TENNER
MOSER
BETHEL
WARNOCK
STAPLES
WETHINGTON
INGERSOLL
CARRIERE
CONGDON
GAYNOR
BARRANCO
PHILPOTTS
KIM
PADMORE
LASATER
FORTNER
CURD
CONGDON
GETZ
UTNE
CHILTON
WAGONER
MURDOCH
LEAL
STAATS
DUNDAS
IAN
KRONK
KUGLER
EUSTICE
MOLYNEAUX
LEMMON
WHITEHEAD
MEIGHAN
CROSTON
SAPONARO
GOWELL
BARDALES
AZEVEDO
MULLIGAN
DEVER
CLOYD
SZCZUBLEWSKI
WINDROW
HOLLIER
CORNETT
MCCAW
HOSSAIN
STARBUCK
GILLEN
FELS
OSBURN
AASEN
ORSER
HELLAND
FRANZ
BRUTON
HILLIARD
ESCALANTE
RIVAS
FONTENOT
DUNDAS
GILLIES
LEWIN
MARKLE
ZEILER
PURVIS
HOLLOMAN
RUCKER
KREBS
DOOLIN
PHILPOTTS
HENNIG
EMISON
DELO
LASSITER
GOODALL
ZEISEL
BEHRENS
SAAB
FLEMING
ADEL
RILEY
FIJAL
SMEDLEY
THOSTENSON
BALOG
SZCZUBLEWSKI
BASTEDO
TAMAS
ERMIS
NEWBURY
LAWRENCE
STAPLES
PHILPOTTS
BARSS
MOHR
KULESZA
DENBOW
LAVOIE
HARTIGAN
WETHINGTON
GRAVES
FRANKLYN
CASALS
WESTLING
BRASSEUR
GOODALL
NICHOL
RASER
GOODALL
LANAGAN
MUSSO
GOOS
WICKES
LUMLEY
GRANDIA
PAILET
NAPARSTEK
GIPSON
GILLIES
MUNNELLY
BEESON
SMITHHART
MALDONADO
TEDESCO
PAQUETTE
SODERLUND
GOVERNALE
KOLODZIEJ
CORDINGLEY
MARK
COTRELL
ASAD
HEDLEY
GAYNOR
YOUNGER
PIETRUSZEWSKI
REALE
HAUSE
LOYLESS
LOOPER
ROEDER
CONSTANTIN
MCNULTY
STAPLES
HUHTA
LANAGAN
WOLCOTT
SEIDEMAN
BALTRUSCH
KUEHN
MAYS
KIM
VANHORN
ESPREE
POMERANZ
CONGDON
DORRINGTON
FERGUSON
GOTTESMAN
LAUERMANN
THRELKELD
BREWSTER
FRANKLYN
SHAPIRO
DEIGHTON
ARBIT
PROSSER
CURD
YOUNTS
ROMMEL
HENRY
LANGDON
GERALD
RAWLINGS
GILLIES
DUCKETT
SOUCY
MIRABELLI
ROBNETT
PHILPOTTS
CAPP
BESWICK
MANNION
ELLMAN
WENELL
YURASITS
SHEAVES
PENDRY
LIVELY
MANDEL
PROKOPOWICZ
FITZMAURICE
FONTENOT
STANTON
GAMBILL
HAGIE
WHITESIDE
STARKEY
CAIRNS
WARDLOW
EUSTICE
SKIDMORE
SONS
LANGE
HINTZE
MOLYNEAUX
LEFKOWITZ
BUNTING
VANDEWATER
GOVERNALE
SANDERFER
FERGUSON
ROBAR
MCFARREN
FAHLGREN
LUQUE
CORRIE
HATLEN
GOWENS
MARTINEAU
PARROTT
HEIDT
DUNKIN
POPOWITZ
HANAK
BUECHE
YOUNGER
HOSSEIN
FREDRIKSEN
MOZLEY
GARBER
MCKELLAR
MUELLER
KUK
RUBENSTEIN
WICK
MIRANDA
GOSSETT
SYLVESTER
MATHIESON
LAMBORN
WILD
LUEDEKE
HUTTERER
CHAMPION
CLINGMAN
GAERTNER
ENGELS
HATTEM
BANERJEE
MCARDLE
WOJTOWICZ
REPPY
YURASITS
REMY
ARRA
ERMIS
WOOL
YOUMANS
HOPKE
HAUN
CARMACK
GILLIES
CARMACK
CONGDON
DORSEY
STIEBING
MCGILL
ABBO
BYRNES
WINDSOR
RISSO
CORK
SEABURY
RIX
KELEHER
HYNES
MON
KOGEL
SVENDSEN
GOTHARD
SIGG
MOLYNEAUX
MALOTT
CETIN
BLANSIT
BOSSERT
GLENDENNING
KRYCH
DOUTRICH
KEMPER
SHERK
WILD
BECHMAN
WILLEMS
DEES
STRONG
MALOTT
BALDACCI
KYTE
HAGGERTY
FURLONG
MANEY
DENGLER
PUTTER
MUNCY
TENNER
MONROE
DEIGHTON
GRAVER
HOLLY
KENSY
VANHORN
HENNIG
LEHTONEN
MUSSELMAN
MARCROFT
GLAD
LIKENS
DYE
WRIGLEY
TERK
LESLEY
BAYLIS
ERLICH
HEBB
EMMENDORFER
PIMLOTT
LINDLEY
SHOUSE
WICK
SIEBERT
MOTES
HEATHCOCK
GEIST
SHERK
SHELTON
WIETING
RAPLEY
BARRENTINE
PACINI
STURGE
DUNDAS
MOLLICONE
SONS
SHEWAN
DRUCKER
MIRAKIAN
FILHO
AMAN
CARTER
REANEY
ASAD
TITUS
PATERSON
KINSELLA
SHOUSE
WINDSOR
DABOUB
SCHENK
VINYARD
RINEY
GENERAL
HIRST
GOULD
DILALLO
CLOYD
CEJA
BOYD
QUEST
NAPARSTEK
MAHLKE
RIDDLEBARGER
SIMONSON
LURVEY
WEHUNT
FIFE
NORRIS
PEGG
ASHKENAZI
LARGENT
COREY
LANAGAN
FASSBENDER
VENS
REANEY
YOUNGER
LANTTO
FERGUSON
KELEHER
MIERZWA
RIX
CARLTON
PEDDIE
KOBIN
HALLATT
GLEICH
BOYETTE
CATE
WARRINGTON
ADAMYAN
SWEENEY
EASTLAKE
DEIGHTON
STANSFIELD
HEIL
SPYKER
EGGERT
LINDBERG
COFFEE
GOODALL
RAPLEY
BEYELER
ALLAN
AVERBUCH
BALTRUSCH
HOGE
NASE
HARRY
CURD
SCHUMACHER
PHILPOTTS
VICK
VILLARREAL
CLAWSON
KITE
GILMAN
GURSKI
CONGDON
ALBERT
RAWLINGS
VIELLE
KIPLING
CATHCART
HAGIE
WILLEMS
FERGUSON
VESTER
PAQUETTE
CONEY
SANTANDER
SQUIRE
MENTEN
RUCKER
GOGLIA
WETHINGTON
DUNDAS
RUBIO
TELLER
SCHAEFER
RUDDICK
CURD
CASTO
DUNDAS
WROBLE
WETHINGTON
ALTIZER
ZIRNGIBL
CUSTER
MIRANDA
CARAS
EMMENDORFER
HEATHCOCK
PAQUETTE
HOLLIMAN
DEIGNAN
CHAMPION
ZEDAN
FREASIER
ADDISON
LAURENT
FAVA
WISNOWSKI
TRAYLOR
BUSWELL
HESSLING
KEENA
PETROV
INGLEY
BREEDLOVE
MATHIESON
KOSAR
EVERETT
MANEES
MORROW
DAVISSON
GOODALL
SEERY
MATHIESON
MOURA
VANHORN
NICHOL
BANNON
FRIESTAD
HADDEN
HAM
REIMANN
MULLINAX
KEENEY
HABIBI
KEMPER
VENS
GELMAN
ALTIZER
NOTLEY
RAMIAN
CUBITT
INNES
DUNDAS
HARRIOTT
SAPONARO
JAYE
STIEBING
KNOPF
LONGMORE
MERITHEW
GITTENS
YOTTER
HOSSAIN
HUTCHISON
SLEE
HOVELL
MOHNS
WININGS
PHILPOTTS
BLISS
DALLAS
TERLECKI
WATKINS
ARMITAGE
AMELL
ROLISON
LOPEZ
REPPY
MCMINDES
SHELTON
SPYKER
AMAN
GILLMORE
RICHESON
MCCALE
UNRUH
ACUFF
FERGUSON
BEEBOUT
TINGLE
ROESLER
HEIDT
CEJA
CRAGO
PHILPOTTS
BENJAMIN
PURVIS
HANSON
MATTEI
ETCHER
SATTERFIELD
THROOP
KIBBY
SHADE
KNUTSON
STAATS
AMAN
JARNAGIN
MIDDAUGH
DIAZ
STANISZEWSKI
EMMENDORFER
SCISCOE
FORRISTER
JARNAGIN
TENNER
MITLYNG
MAPSTONE
NURMI
REDSTONE
RICO
IRVING
FELL
CHAMPION
HAUN
FERLEY
MAFFEI
ROLLINS
MARRERO
MCLALLEN
INGLISH
ZENT
WARNKE
NICHOL
WITHAM
TEELING
MCPHERSON
WORTH
SEARLE
FLOREY
KUEHN
KIDDER
SODERHOLM
HUSSEY
MCCLANNAHAN
DAUGHETY
ROOT
MAULDIN
BEAMAN
MEIN
PEIFFER
LORD
CROFTON
SPORT
HEATHCOCK
BECKLEY
TEEL
VENNUM
HAZELL
MAHONY
HADI
SIBAL
DABOUB
CURD
SIEVER
ROHRER
CUBITT
VALDES
WHITELOCK
JEFFERSON
MILLARD
VANDERVORT
ROWBERRY
FARQUHARSON
MCFARREN
DOWIE
ECHEVERRIA
MAUCK
STIEBING
REDDEN
HARLE
LANAGAN
MARKHAM
OBERLANDER
LEMING
VERRI
SPENCER
JULIN
SVENDSEN
PILKINGTON
MAINS
ALTIZER
DOOLIN
MAK
UTNE
FODOR
JESKE
LUTZ
FEUER
MERKEL
HOSSEIN
APGAR
SEIGLE
KOBIN
SIMONETTI
RHOADES
WEAVER
STILLWELL
HAGGERTY
MIDDAUGH
DARE
OLOFSSON
NORRIS
EMRICK
ENGLAND
BADRI
SEAQUIST
HARGREAVES
GUNN
ERMIS
ABRAHAMSEN
AHMED
MATHEWS
SCARPATO
GIPSON
HENKIN
COSENTINO
GEIGER
WOZENCRAFT
GUARD
SALMINEN
ZEMANEK
MCCUTCHEN
BAUMAN
ANDRASCIK
GLEASON
MASCARENAS
ROUSSO
ATTARD
RAPLEY
HELLAND
RAGAN
KIM
HADDEN
ASTLEY
LAVIGNE
CORDELL
WILEN
PERRAULT
SEIGLE
HARNESS
DANIELS
VEEN
RAMSDEN
WILLOX
SHERER
ROSSING
MURDOCK
PEKRUL
KUHLMAN
CONGDON
MONGILLO
ERICSON
ROHDE
ROWAN
DAVILA
GREENWALD
HANNON
YOUNGBLOOD
BLACKMAN
OJEDA
NEDLAND
NEWBURY
GUM
EMMENDORFER
DEIGHTON
ROMANIA
RIX
HEIDT
MAHLKE
SIGG
MOLYNEAUX
HIGH
MCCONNELL
FLEMENS
EUSTICE
BERRY
HANNA
LITCHFIELD
HARRIOTT
HEATHCOCK
POLAT
SHROUT
MARVEL
SIERRA
FAIN
ROLLO
DOLINAR
TRUAX
TAGERT
SHUTE
HAUN
SCOBIE
FELIX
GILMAN
AUGUSTINE
KIEFER
HALLATT
FARACO
TALLEY
HRUSKA
ZAPOLSKI
SUSSMAN
COVI
RAYMOND
SUGGS
GAMBINO
SIBAL
TURAN
TEELING
NATHAN
CHAYER
RASEY
GILLASPIE
CAMMARATA
NEW
OGLES
MONIER
RAPLEY
HARGROVE
RESTREPO
LEICHER
GRIEGO
AZZI
KEMPER
PONS
STIEBING
SCHEEL
FRIESTAD
BEAUDET
MATTSSON
LAYPORT
MCALISTER
EUSTICE
JARNAGIN
MURPHY
GRAVES
ZEMAN
LAWRENCE
MAYBURY
HOSSEIN
KLEPFER
PURDOM
MARCHANT
TILLETT
PREWITT
MELLIS
MATHIESON
SMITHEY
HOLLY
MICHEL
WAGONER
DUNKLEY
MCCULLAH
KLING
BARRIER
GILLAN
FANNING
BURR
WOOLF
HENDRICKS
AGEE
SLAGLE
HAUN
MANDEL
PHILPOTTS
KEISLER
FINDLEY
RAPLEY
LIETZKE
EICHHORN
LEVESQUE
MUDD
SCHWARCK
OVENS
GERBIG
PHILPOTTS
VICE
SMITHEY
FITZGERALD
CORBIN
NASE
CRADEUR
PONTON
PELS
PFAUTZ
STROSS
MARCHEGIANI
KECK
SLAGLE
KECK
LAUVE
RIX
BLASINGAME
WIIK
CUSTER
GORDEN
BLANTON
RIEDEL
LANGTON
DILLANE
FORGEY
FLYNT
DUPONT
COWART
STAPLES
KRYCH
CEJA
CARRE
AASEN
MCBURNEY
TRAVIS
BLAKER
TETERS
CHIOTTI
NICHOL
MAHLKE
OLIPHANT
BEHAR
ELLEFSEN
RAUCH
TWEDT
ENDERS
CUSTER
JARNAGIN
BLYTHE
VIERS
RAPP
ERLICH
PINCHUK
FINE
NICHOL
SAMARDZIJA
CHURILLA
DOOLIN
CORDELL
BYRNES
GOODRIDGE
SHEA
CONGDON
BURROW
BAHR
FORTENBERRY
SHOUSE
ANKELE
SARY
HACKER
MINASSIAN
DRAGOS
DUNDAS
WYBLE
CARTY
PUESCHEL
CHRISTNER
GAZZOLA
GILLAN
MEIGHAN
CHAMPION
KRUG
UNKEFER
KOLKER
PULSE
RAWLINGS
MAYNE
SOBOLEWSKI
MCCREADY
MEIJER
MORTIMORE
NEMO
HEIDT
BARLAR
APGAR
FRANCOIS
HERREL
FINELL
CARRUTHERS
WOLFENDALE
SLAGLE
KHAMIS
DORADO
LEVENTHAL
ASHTON
SALOMON
LONGMORE
MITRE
TUOMINEN
LABARBERA
DUNGAN
WINDSOR
SALOMON
REPPY
GILLAN
GREENWALD
KNUTSON
HIATT
POMERANZ
HYATT
THROOP
ENAS
TOWLER
SHOULDERS
KHAMIS
FROHOCK
BARRY
HEINZE
PERRAULT
FINE
RICKETTS
LADNIER
ANGILERI
WRIGHT
SWARTZ
HORSLEY
PALAIMA
MAZZA
FIORENTINO
TELLER
SAPONARO
KURT
GURGANIOUS
SONS
TOLK
TOWNSHEND
MERITHEW
HEATHCOCK
CAVANAGH
FONTENOT
DEVRIES
PENNINGTON
PERDOMO
KELEHER
GARBER
KREINDLER
UTNE
HART
PHILPOTTS
SHERK
MATHIESON
VERACRUZ
HAHL
KEISLER
HEATHCOCK
DARNELL
STICKLEY
WINDSOR
DEVERNEY
VANHORN
ANDRUS
DUNDAS
RIDLEY
DONALD
MAGNUSON
UTNE
CARMACK
JIMENEZ
HOSSEIN
HOLMES
ALLUMS
DEITCH
MESZAROS
GRIGGS
FAULKNER
KARAN
HOUK
BURK
LAWRENCE
WINGO
KIRKE
COOK
ISAAC
MANNING
FEATHERSTONE
HOSSEIN
MCDOUGALL
WOOTON
HEIL
PUESCHEL
KHAMIS
PERRI
LARMORE
OWSTON
HARN
CRAY
ADAME
DICKSON
WEXLER
DREYER
EUSTICE
ALOTAIBI
HAVEY
WOJTOWICZ
MAGNUSON
MASON
VERNON
FALLAVOLLITA
VALDES
BELLAMY
KAHLE
SIMONETTI
MACKEL
BIRTLES
MARKHAM
RASER
SNOOK
SHARP
FONDREN
TAPSCOTT
YARTER
CHRISTL
HOLMES
WELBORN
PHILPOTTS
WILBUR
CIENFUEGOS
KIRSCH
DUNKIN
CHURCH
MATHEWS
GOODALL
COLHOFF
BATCHELDER
VRANAS
CHRISTNER
GALBRAITH
RIX
WRIGLEY
SUNDE
VINNING
MUSICK
HOEFER
NIES
HADDEN
HOENSTINE
LOVEDAY
MANTHEI
GADDIE
STANFILL
KIM
KLETZIEN
MCFARREN
GERTZ
CROAK
KOPEC
DEHERRERA
DURNELL
ALGEO
KOBIN
ACKISS
MOSER
HALDANE
JARNAGIN
BAHR
BURNARD
DEIGHTON
OTTERBEIN
SCHWARZ
ALOTAIBI
EUSTICE
SHERK
ALTIZER
ZDANOWICZ
CEJA
RHOADES
PATERSON
OSORIO
CONGDON
CURRAN
MATTES
CASTRO
FRIEDMAN
HARROD
BISSETT
GILLIES
MALOTT
OLEARY
TIBOR
SIMON
CEJA
FEATHERSTONE
KINCAID
KINSELLA
DOOLIN
MCCARROLL
MINTER
LEHNER
SCHULTZ
HEDLEY
IRVING
GABEL
MAWHORTER
WEED
GAST
TENNER
RIX
CRUISE
ORTEGA
ALTERMAN
SEAMANDS
FORGEY
KECK
BURNETTE
APGAR
SKOGLUND
VANDEVENTER
MCNULTY
SUSSMAN
ESTEP
MING
COYLE
HEYMAN
SHEA
ROSS
SLAGLE
KATSOS
CEJA
TOMASZEWSKI
ELIAS
LEHNER
WEINSTOCK
JIMENEZ
KINSELLA
TENNER
PADMORE
ETCHER
SARGSYAN
MOLYNEAUX
LAWRENCE
LABARGE
HOLLO
HOFACKER
WININGS
BEATY
OSTBERG
BLYTHE
BLAKER
NAVEY
PRATI
COATES
REINMAN
TELLOR
PIPES
BARGER
MCCONNELL
ROHDE
SUNDE
CATHCART
CURD
MCCLANNAHAN
ATCHISON
FEUER
DEIGHTON
RAWLINGS
QUEST
YOUMANS
FAIN
HEIL
CONGDON
LEROUX
CURD
STIEBING
HAGEMANN
HOFFMAN
NGO
STAPLES
HOSKING
MARION
SHOEMAKE
MONGILLO
BEYELER
ASTLEY
NUTTALL
LANHAM
VINCENT
SAFRAN
GREGG
HEIL
CLINGMAN
BEVERIDGE
WIEDEMAN
MCBRAYER
UTNE
HALLORAN
BABOS
BURCHFIELD
VASUT
WINGFIELD
ROBERSON
DIRNBERGER
CHOPIN
RASER
SIBAL
LINARES
RASER
THORNS
FERREN
REANEY
MULCAHY
SPECK
ZENTMYER
DEMARTINIS
MASTIN
STEINGART
OAKS
HOOK
RAINWATER
BOGARDUS
SCHLIESSER
SANTANDER
GILLIES
MCCLISH
RUDKIN
LITTLEJOHN
KREBS
WALLER
MCFADDEN
LANDRIE
BEATON
MATTINA
HAZELL
TINGLE
VARICK
FAKE
KOTCH
KIRBY
GABEL
MCLELAND
BLEAKNEY
RASER
CREASY
WICK
KAVANAUGH
ABAZA
GARBER
SEQUEIRA
TETER
DEWANE
MALOTT
WATT
BARNHILL
CHENOWETH
PANKO
MCWHIRTER
BURDITT
RICHARD
HADDEN
CATHCART
WINDSOR
GHERARDI
DYE
ROSENTHAL
MCGILL
DABOUB
MILLER
ZEDAN
MATHIESON
FINKLEY
DEIGHTON
FERGUSON
DERA
HOLLIER
ORLANDO
GIAUQUE
BURROW
BIRTLES
CONGDON
POSPISIL
CURD
VINGER
HUTTUNEN
SHIPPEN
ONDRUSEK
SCHOENBERG
BAMBERG
DURNELL
KURDI
RIX
HERST
BRAWNER
KUMAR
STICKLEY
FERREN
YAMIN
RIX
CHAMPION
HAYTON
BYRNES
MCELMURRY
HAAVISTO
RAGUSA
GOOCH
DELOREY
LEMING
HAMLYN
CATHCART
ARTIS
RASER
FALK
GARBER
ETCHER
LABRIE
DOUTHITT
DENNEHY
STARBUCK
RASER
KRUPICKA
ZIEBARTH
FEATHERSTONE
STUBBLEFIELD
KYTE
WEY
MACMASTER
TACKMAN
ODDY
MEISTER
THRASHER
SAELI
KELEHER
HERRING
PHILPOTTS
MIRACLE
DAUGHETY
HINKLEY
MUDD
RAPP
REINS
MCCONKEY
MINASSIAN
LEWIN
AMAN
SIMONETTI
GILMAN
RAMON
HUTCHISON
MENTEN
DEIGHTON
PAINE
UTNE
ATCHISON
PIETRZAK
STEFFEN
CEJA
GOW
LESNER
RAPLEY
COVERDALE
BATCHELDER
CLEARY
GENERAL
ELLESTAD
TENNER
MACTAGGART
MINNER
CONGDON
HAMBROCK
CHILTON
WEEKS
RAINES
HAUTALA
PROPES
ENDERLE
VACEK
ENTIN
BUXTON
CIULLA
HENKIN
DIETZ
MEILY
LOPATA
MCCLANNAHAN
CHARNEY
RAMIAN
TRAWICKI
UTNE
BICE
HOTRUM
SINK
LEBEAU
DICKSON
DOLAN
HACKER
DOWNEY
LONEY
SIGG
HOOS
DABOUB
HEATHCOCK
KIM
DREYER
OCONNELL
GOODALL
DAMRON
TAPP
GOTELLI
OVENS
SCISCOE
GENERAL
SHOMO
DOUBLE
RASER
SANFORD
MOHNS
LOYLESS
WARDLOW
KELEHER
HEMP
MAS
MARINE
KELEHER
HERST
BACON
EMBERT
NUTTALL
EUSTICE
CONGDON
ROEDER
ENSIGN
TUMBLIN
COOK
YOUNAN
GARBER
EUSTICE
WOJTOWICZ
UNDERHILL
WILLEMS
DEUTSCH
RASER
UTNE
CHANNEL
FULMER
KOLB
FERRY
SANTEE
FONTENOT
CONDIT
HEBB
NICOL
RIX
WESLEY
MARKOFF
GAST
CEJA
HEIMANN
OLENDER
KELEHER
WEYMOUTH
MORTENSEN
SHOMO
CHARNEY
CHRIST
CUSTER
BENKENDORF
SOVINSKI
DERNBACH
BEATY
GILMAN
BAGNALL
RASER
SUSSMAN
SPYKER
MCCAFFERY
RACINE
ANGELONE
HERRIOT
CLOVIS
KELTNER
HOLMLUND
BEHRENS
ARMISTEAD
CAIRNEY
HEATHCOAT
MALOTT
BIANCO
ADKINS
HUSTON
MATHEWS
YURASITS
RASER
TEVAULT
DEMETER
FEELEY
KAMMER
NUSKE
OWSTON
STONIS
HOLGERSON
BRANNEN
ROS
AMAN
BYRON
HADDOCK
CURD
CARTY
ANDERSSON
CEBULSKI
IVERS
ROYAL
TILLETT
VALLEE
QUICK
TENNER
COSSEL
MORRISETTE
APPLEMAN
SAPONARO
ZAESKE
GILLAN
GAVRILOV
WARRINGTON
GRAYDON
HEIL
LAYTON
HAZELTON
HARNESS
STORLIE
SAELI
REMBERT
HANSELL
STIEBING
VENEGAS
CARRUTHERS
DARUS
NIEMAN
SIMONETTI
VANDEWATER
COOK
TENNER
LEVINSOHN
KANE
GALLIANO
PERRAULT
HOSKING
ROSSING
ROBERT
REANEY
SAEED
ATCHISON
RYMES
ALTERMAN
VIDMAR
WOOL
DESHAZO
PACKER
REESE
SUSSMAN
PAPESH
OSMAN
WALCOTT
GUARD
GATE
STRAUB
HEIL
LEWIN
GEARY
ALTIZER
SMITHSON
RASER
NAVEY
CARRAGHER
SONS
SONS
DAVEY
KLING
ROBIE
MICHEL
MCMILLEN
ALTIZER
CROFTON
SEAY
MCELMURRAY
FITZMAURICE
ZETTERBERG
GILMAN
NUTTALL
STARKEY
CURD
ESCARENO
CLICK
POMERANZ
HAROLD
HAYNES
OAKLEY
ALTERMAN
BROOKINS
GATLIN
CREER
AMAN
CHRISTENSON
ALTIZER
ANDREOU
ROHRBACH
DOBYNS
FORRESTER
LENTZ
DALLI
VANVELZEN
CADDEN
SUDBECK
SCHERF
STILLWELL
YOUNGER
SKOOG
MOSKOW
KILLION
MAYBERRY
BUMGARDNER
MALOTT
GENERAL
JAFFKE
BARGER
LOMBARDI
CHRISTNER
POLONSKY
SCOPPA
LEVCHENKO
ROLLAND
ERNSBERGER
SUNDERMAN
BARRELL
STILLWELL
HOLLMER
PILARSKI
GILLAN
WICHTERMAN
CHENOWETH
ARRA
PHILPOTTS
CRIPPS
CANFIELD
BIRTLES
WAINRIGHT
CONNELLY
GORDEY
MAFFEI
LANAGAN
GIBBY
KANDOLL
KRIEGER
GEIGER
SCHIFF
CLARE
MARK
SYLVESTER
HOSKING
ZEDAN
KOEPKE
GILLAN
JENSEN
CUNNINGHAM
DUFRESNE
FLYNT
NESBIT
MCMATH
RIGGIO
HOOSIER
ROBERT
DURNELL
CAIRNS
DUDEN
FONTENOT
MUDD
DESHAZO
CARMACK
KIMMITT
GEORGIADES
EVERETT
DOOLIN
VANDERVORT
CURD
MALLERY
REDDIN
KIMSEY
BENNITT
SERVEY
HOLLO
ROEDER
KOVALCHUK
CUNNINGHAM
CURD
HIDDE
HAMIL
HANKINSON
HAGSTROM
MAGOON
WALCZEWSKI
BRAUN
ALTIZER
ABBO
FERGUSON
KREIG
PETRONI
WILD
MCMATH
CAULEY
BAYMAN
SLAGLE
ROSENBURG
WINEHOLT
MCLAURIN
RIX
HOSSEIN
FIX
HABIBI
CRAIG
RIX
MAGOON
MACDOWELL
AMAN
PHILPOTTS
BOGGS
MCLELLAN
SAKOWSKI
BYRNES
UTNE
FORSLUND
DETRICK
CEJA
WILLEMS
MENDEZ
NOWACKI
KIEFER
JOBE
JIMENEZ
DUKES
JASON
RAPP
KEE
CHAMPION
WHEATLEY
SCHOENBERG
LONGMORE
NIEMAN
JOB
WILD
OWINGS
PHILPOTTS
ETCHER
JAFFKE
STIRLING
LAWRENCE
CURD
AZEVEDO
SUSSMAN
BLAKESLEE
DUNKIN
BIRTLES
CLARY
FOTOPOULOS
MAYS
FROMME
POMERANZ
PIERRE
WASOWSKI
KIRKLAND
ASTLEY
RAMIAN
ABBO
AWBREY
ZITOMER
SALAZAR
GULDEN
GABEL
KILKER
GELMAN
CURD
STAPLES
COWAN
RAINBOLT
IVEY
WILD
BLODGETT
HAKEEM
HEATHCOCK
MIDDAUGH
KIRAN
SWARTZENDRUBER
SALOMON
FORRESTER
DEUTSCH
PARROTT
LUGO
ROOF
IKERD
WORRELL
GIBLIN
FASSBENDER
BRODERICK
NICHOL
DEFILIPPO
WOLFENDALE
KENDZIERSKI
ROSSING
CULTON
HENNIG
SALMINEN
KERSEY
POMERANZ
MEILY
GROLLMAN
HATANO
POLONSKY
STARNES
STANISZEWSKI
TENNER
CATHCART
RASER
HANAK
KEWLEY
CHRISTL
DUNDAS
BROADLEY
MOFFAT
SHERK
DILALLO
HOSSEIN
MACLACHLAN
LIPKOWITZ
DORN
GOGGINS
OLLA
KEYLON
RAMIAN
EUSTICE
PRATI
MCMAHEN
KEMPER
WISEMAN
VERNON
BARRY
CORLL
MANZANARES
ARRA
BECHMAN
BEAUDET
ARRA
GEORGE
REFF
MCKIBBEN
WILD
WEARING
EUSTICE
UTNE
RICHERSON
COLBORN
DUPAY
BASSO
SEABORN
SONS
SANTANDER
PARRISH
COLSTON
HARVEL
FASANELLA
PHILPOTTS
SCHWARZ
WOLFORD
KELTNER
PRICHARD
HAMIL
BARNHILL
WENMAN
MCVAY
MELZER
AGNEW
ROMMEL
MONTELONGO
CHAMLEE
SARMENTO
ALTERMAN
HAAS
ALCALA
DILALLO
CARRUTHERS
FUELLER
FETCHKO
ZEDAN
HOSSEIN
PONTON
CROWE
QUEST
SATTERTHWAITE
HOLLO
SMITHEY
GARBER
OLEARY
GEOFFRION
BAMBERG
CEJA
FIX
TOMAS
SEIGLE
SAUNDERS
HUDMAN
PEARS
KERSCHEN
SCAFF
CROSSLAND
CULBREATH
PARROTT
CONGDON
DHILLON
PROSCIA
MIDDAUGH
DUMMER
TOURVILLE
NEWSOME
HOUGHTON
MATHIESON
KOSER
SIMONETTI
NICHOL
SAVARD
PAPP
CUNDIFF
ATCHISON
RASER
MCARTHUR
ALDOUS
STONEWALL
ALI
HADDEN
SATLER
BROSNAN
STEFANOV
KEYS
ACORD
GEARHEART
ROMANIA
GOHR
ATCHISON
MOLYNEAUX
MADDIX
REVELLE
BATCHELDER
CRAGUN
EMMENDORFER
HEWISON
MCNULTY
STIEBING
RIDEAU
MACMASTER
KALA
CARMACK
OSSOWSKI
SANTANDER
WARUNEK
GILMAN
EUSTICE
WEINSTEIN
WIIK
RAS
MACMASTER
PENFOLD
PROTEAU
TYLER
SHELTON
CHABAN
HOSSE
LAGUNA
JARNAGIN
CEJA
WARNKE
FORGEY
HARDISON
BETTS
CULLISON
AWBREY
TYNER
QUEST
GILLIES
BEHRENS
BRAY
PAFFORD
WORMSER
BLAKER
HEFLIN
MCCONKEY
CORNELL
ATCHISON
KLEPFER
WIIK
GAUGHF
HADDEN
LIVINGSTONE
MCGIVERN
VALDIVIA
ALOMAR
AMAN
HART
KOHL
ROSS
BARTCH
WACHTER
ATCHISON
WILLEMS
HALLATT
POYER
HALDEMAN
SALOMON
HEATHCOCK
RIEDNER
SCHULZ
AASEN
EHRENREICH
AMAN
HARRIOTT
SUSSMAN
FREASIER
KEIG
LEMKEN
HARTMANN
LEONHARDT
RICHBOURG
UTNE
BEESLEY
LAURENT
SMITHEY
HEFTER
GENERAL
CARNE
PERDOMO
KLING
SCAFF
CRINION
HEATHCOCK
CATE
GALL
SUGGS
MASSEY
THAYER
SEIDEMAN
KIMBREL
ZEILER
DABOUB
CRAIGMYLE
HALLATT
CORDIE
KLAUSMEYER
WINGE
CLOWER
KRIEGER
ERLICH
SATLER
MCCAFFERY
ELEY
DOUPE
WYMAN
ESTLING
WIIK
RENFROW
UTNE
SIMONDS
SCHLEYER
PIATT
JARDINE
SUSSMAN
MARKOFF
CUBBON
DUKES
NIEMAN
FRITZKE
HEIMANN
HOLLIER
LAPPE
STCLAIR
EUSTICE
SHELTON
ALTERMAN
SLAUGHTER
MIDDAUGH
CLEVELAND
PRICHARD
MARQUARDT
PERDOMO
ONEAL
MCGILL
GEORGIADES
DIAZ
GILLIES
STAPLES
MULLAN
DEAGAN
LAHNER
BARTRAM
BLYTHE
SAIF
RIX
HOLLO
CRIM
NICHOL
DILL
DABOUB
FRANKLYN
DILALLO
DABOUB
KINAS
OLEARY
NICHOL
KNUTSON
MADRUGA
RAIKE
LARNER
MCCULLEY
WOO
RIX
DUNDAS
HUDMAN
STIEBING
SVENDSEN
YURASITS
MACE
PAQUETTE
CHOWNING
MCBRYDE
DAUGHETY
ATCHISON
HADDEN
GILLIES
LIPTON
CORNETT
CYBULSKI
FELS
EVERLY
HOLBROOK
MICHEALS
LANTERMAN
ACEVES
GASPARD
WINDSOR
SWALES
NIES
BANG
CURD
HINGSTON
ABBO
TRONSTAD
DIMAURO
THOGMARTIN
PORTWOOD
GURGANUS
OFFERDAHL
MCILWAIN
CONGDON
MCHALE
FORGEY
GROLLMAN
SEWELL
HUTCHISON
CARRENO
RASER
ROLL
PRATI
SHACKLETON
MATHIESON
SALOMON
PAQUETTE
BECKNER
WORLEY
LEWALLEN
HAGIE
MINTER
TAMAS
WARDLOW
POLONSKY
COURTIER
SIMONDS
WENDEL
INGLEDUE
HOSSEIN
WEIDNER
HADDEN
BEDGOOD
HAYTON
HADDEN
KAY
REASONER
CEJA
REDDIN
RAPLEY
FRANKOWSKI
BENGTSSON
HANAK
KELTNER
GUMPERT
JACOBSON
RISSO
BROMLEY
OLAZABAL
FULMER
HOLLINSHEAD
MAFFEI
RASER
SUSSMAN
MCLERNON
VOWLES
WEINER
ROMAN
TEEPLE
EGELAND
LANAGAN
TRIPLETT
LAYPORT
MCGOOGAN
DAUGHERTY
MATHIESON
ESTEP
HADDEN
WILCOX
ERMIS
EDWARDS
SAIF
TENNER
BACH
FORGEY
MIYATA
BENSON
BERGH
HEATHCOCK
ZEDAN
VANHORN
MCEWEN
MARCUS
CERMAK
AMAN
MALONI
GARRITY
SEEDORFF
REISERT
ABBO
PICKWICK
DIRNBERGER
UTNE
PEARSON
GILMAN
ZEDAN
HOSSEIN
SLEEM
KERMAN
ROWLEY
BLOUNT
CEJA
JINKS
MAUL
EMMENDORFER
CASHION
AMER
LEAR
UTNE
MACMASTER
BRINSON
HOLLO
SIBAL
SUSSMAN
MERTZ
REDDING
COOK
AWBREY
YOUNGER
TREVATHAN
TURPIN
DYE
WETHINGTON
AYERS
SUSSMAN
MENDOLIA
LOERZEL
ECHEVERRIA
DAYE
HEMPFLING
CHRISTNER
GILIBERTI
FAUVER
AMAN
STIEBING
ELDRIDGE
GERDAU
YOUMANS
DRYSDALE
WAUGH
SMITHER
SUNDERMAN
AIKEN
MILAZZO
HARROP
CAO
COFRAN
WARDLE
TIEDE
DRAKE
FINGERHUT
WIBERG
LOPEZ
RAMIAN
SAIF
SCHAFFER
WARUNEK
BURDETTE
EICHHORN
GABRIEL
KARN
EUSTICE
HAMLIN
LAYPORT
BICE
COOK
HEIL
DUNCAN
AWAD
BAULCH
TRAWICKI
RYMER
BLYTHE
WINZENBURG
OVENS
KECK
MOLYNEAUX
LAKNER
AITCHISON
COLLYMORE
GARTON
ROEDER
CARLI
DEBEVEC
FEENEY
STIEBING
DORSEY
SKOGSTAD
ROITMAN
BAADE
BOWEN
LANTERMAN
RAPLEY
HARDMAN
BONAPARTE
SCHWINDT
MAGNUSON
WARDLOW
BENTON
CROAT
PERRAULT
NOLES
MANNHEIMER
HEIDT
TROTT
KRIEL
HOWE
MCPHERSON
ARLEDGE
GILMAN
MOLYNEAUX
CUBITT
WILKINS
GOBIN
ENYART
QUARLES
DERNBACH
HANKEY
LATIMER
NASS
PIRNIE
DITMAN
MCFADDEN
LAWRENCE
LEIBOLD
MARCHESE
ABDULKARIM
MAZELIN
FERGUSON
GEORGE
VALDES
SEWELL
STOLLBERG
KOURY
WOLINSKY
KUYKENDALL
WICK
GAZZOLA
OLEARY
VANHORN
MODEROW
SEIGLE
BEAUDET
HOLMES
WILD
CONLON
STAPLES
REFFITT
THOGMARTIN
HOSKING
BRITTEN
WAUGH
SUSSMAN
GILLUM
GEORGE
BLYTHE
TOOLE
GUBBELS
AGEE
SELLERS
BALTRUSCH
PETROV
SIMONYAN
THIGPEN
POPISH
EUSTICE
STOCKER
MAHON
KNOPF
COOK
PATTY
VERACRUZ
BEYELER
WHITELEY
MATHIESON
HOLDAWAY
GENERAL
BETHEL
SIMMONS
SALE
ROLL
NEEDHAM
SANTIAGO
GREEVER
MUDD
EVE
SPILLMAN
DILALLO
VEAL
PASQUALE
REIMAN
GENERAL
VERACRUZ
WINDSOR
CLEMENT
SALOMON
CROWELL
BLYTHE
DUFFY
HANNA
ENGBERG
MONIER
VERACRUZ
WOOL
WHITTEMORE
FYLE
TIBERIA
WOOL
LAYPORT
KAPUSTKA
LENNON
PINNEY
GILLIES
SOWINSKI
DAVISSON
CEJA
CARMACK
HOLDCROFT
COHEN
NICHOL
FEATHERSTONE
UNWIN
TERPENING
SEELIG
TALIAFERRO
MANARY
CUTLIP
HOUSHOLDER
ROOP
GRIBBIN
MERINO
NITSCHE
CAIRNEY
CONGDON
SALISBURY
STILLWELL
CARTLEDGE
ASTLEY
RUCKER
HAHN
AZIZ
POULOS
PARROTT
PESOLA
LEFKOWITZ
CASTER
FERGUSON
UTNE
MCCOMB
GILLIS
HOLDCROFT
BOETTCHER
OLIVARES
KREMPASKY
ECKLEY
HEDLEY
MALOTT
CINCOTTA
KHAMIS
BALTRUSCH
SPILLMAN
LINDSTROM
CUSTER
ANDRESS
WILD
SOH
HAYTON
HOLT
RICHISON
MCMONAGLE
SCHERF
CONSIDINE
SHEAVES
SAPONARO
FLEDDERMAN
GEIGER
BALTRUSCH
MILLER
REDMOND
CHRYSLER
HERUBIN
RASER
TAMAS
ORLANDO
SONS
CLEMMER
ATCHISON
KEENEY
REDDOCH
HERNANDEZ
HEATHCOCK
RASER
STELLA
KALINOWSKI
FRIAS
EUSTICE
BLANTON
JASPERING
TOLOSA
OVERMAN
GOODWIN
CARTY
POLLAK
CEJA
SIMPKINS
TAKATA
WEISMAN
HOLBROOK
FLEISCHER
COVERDILL
KIBBY
RUBINSTEIN
VICARI
HAMLYN
BLEAKNEY
STIEBING
HEATHCOCK
GADDIE
EPSTEIN
KHAMIS
HEIDT
KAEHLER
SCHEEL
HAMBRICK
MULLAN
SENA
LEVERENZ
GILLIES
AVERY
SCHWARZ
FIFIELD
SALSBURY
DARSEY
SNIDER
GINN
DICKSON
SAPONARO
WIBERG
WILBUR
MUISE
DENNEHY
DYE
HAGIE
ROEDER
MOON
FARQUHARSON
PALMETER
DILALLO
SMITHEY
NICHOL
ALTIZER
OCONNOR
EMRICK
SIBAL
COWHERD
THAYER
FRANKLYN
PHILPOTTS
STENGEL
KELSCH
RAWLINGS
GILLIN
SYLVESTER
ZENNER
ALOTAIBI
CAIRNS
MCNERNEY
JARNAGIN
REYNA
LINDSEY
AVERILL
RYBAK
TENNER
APGAR
GEORGE
VIDMAR
VOSS
FREEBERG
ETCHER
MORING
SARGSYAN
PENLAND
SEIGLE
DABOUB
WOOTEN
DETERMANN
KAYLOR
LEININGER
FRIEDENTHAL
LEAGUE
HALLOWELL
BARKOFF
ROBERT
SHANKS
PEREA
SIMONETTI
MCCRAY
PORTWOOD
MAULDIN
SLOANE
MALOTT
VERACRUZ
RIX
ALTIZER
MARK
MCCARTER
TRUMBLE
OLIPHANT
MOSER
PRATI
ALTIZER
HARALSON
HAGER
BRUCK
KARR
SATLER
LANAGAN
ARRA
ABRAM
GEIB
BUTTERBAUGH
RAUTIO
UTNE
KHAMIS
SOBEL
RIGGAN
AFFLECK
FRANKLYN
DUFFNEY
ZAJICEK
KINDSVATER
RASER
BEEBE
DABOUB
CLINKSCALES
DRAIN
PINNEY
GARST
HUENING
HEATHCOCK
SOLLINGER
ROWBURY
KRIEGER
HUGILL
GREENBAUM
LUMMUS
DUKE
CULTON
FINE
STEPHAN
THEOBALD
VESTER
WESTMORELAND
MIDDAUGH
HOUSTON
PIMBLE
RAPP
HOLLO
SORLEY
HADDEN
EURE
KADIR
ARAI
PARMENTER
COCKRELL
JAFFKE
VIRGIN
HACKLEY
LEAF
PEIFFER
MAGEE
LENNON
RASER
RAINES
ROMANIA
RENEAU
GAMBRILL
HUMBER
HOSSEIN
SPYKER
MCKOWN
KELTNER
SHEEHAN
SPANGLE
SCHWARZ
HADDEN
DEIGHTON
HALLMARK
CONGDON
TRIBBLE
ZEDAN
MEARA
PAILET
HEATHCOCK
CUTLIP
LEHMAN
AASEN
RAWLINGS
HERTEL
BLAKER
MING
ROSSING
BARTY
KELEHER
TIMBROOK
NEULAND
DAUGHETY
HEATHCOCK
CROFTON
HEIL
JENKINS
KARN
MIRACLE
LONEY
MCROBBIE
WOJTOWICZ
LEHNER
OLSSON
SONS
ALTIZER
MCNEW
SALMINEN
TENNER
PHILPOTTS
BALTRUSCH
RAINWATER
GRIGGS
LORBER
KINSELLA
LUMMUS
CEJA
HOLEC
RANDOLPH
HOSKING
CHERNOFF
WILBUR
BATCHELDER
SOLECKI
SALAZAR
ALTERMAN
CIMINI
MASCARENHAS
TRACHSEL
GROSSEN
CHAMPION
GOODALL
SALMINEN
SHUPE
MELLIS
DEIGHTON
BARTCH
CASTLEMAN
CARMACK
STRAIN
SAAR
SEIGLE
PANGBORN
LANDIS
DUVALL
MILEY
ALPER
VERACRUZ
RATTERREE
HEBERER
MEEHAN
GOODPASTER
SMITHEY
DEIGHTON
SYLVESTER
HAUN
SAVARD
HUDMAN
GARDINER
SEGARRA
SPENCER
EUBANK
HADDOW
MOHAMAD
COLLINS
STOJANOVIC
HEATHCOCK
POINTER
TACKMAN
REANEY
AASEN
HYNES
DUNDAS
WILLEMS
TRAUTMANN
KITT
JANAS
MATTEI
DAUGHETY
EASLEY
BIRTLES
RASCO
SUSSMAN
SYLVESTER
LEWIN
SHERK
WILBUR
STARBUCK
CLOSSEY
CAVE
HOLLANDSWORTH
CARICO
OLEARY
PURDOM
MACSHANE
EASTRIDGE
BALTRUSCH
PALMERIN
MULLANEY
MARKLE
CARMACK
HORNE
SAAD
PEDIGO
KOBIN
LOYLESS
MAUS
HOLMES
VANOVER
SEAR
STAPLES
KIPLING
SHEWAN
FRIAS
IRELAND
DEGRAFF
MCLELLAND
HEAVEY
TEVAULT
NICHOL
LANAGAN
DURRANI
URQUIDI
HAILE
HARLE
BATCHELDER
WILD
WILD
KOZIN
HOLLANDSWORTH
GILLAN
BERGER
WELLINGTON
TOOT
ETCHER
COLLI
SUSSMAN
CAIRNS
STAPLES
SAAB
ENOS
DUFFIELD
DOOLITTLE
FARQUHARSON
BARKLEY
PRATTS
AGUINA
CRAM
GROEN
WILLCOXSON
KOTTER
ASHFORD
BEESLEY
KARLSSON
NUSBAUM
GOLUB
TODISCO
LANGDON
HEIL
WERDEN
LAMB
TERK
BAYLIS
MACDUFF
RADU
LEIBOW
OVERTON
KIRAN
EGGLESTON
COALSON
MOFFET
SHUSTER
BARNEY
NIEMAN
SJOLUND
WALLIN
LAMBERT
BRODEUR
SERVICE
CATHCART
GILLET
FANNIN
HARP
LAINE
GALLIANO
POMP
GABEL
SIMMONS
ECHEVERRIA
MAULDIN
CIVELLO
STEINGART
GEORGE
MATTEI
GROVES
RACITI
PEA
RUSCHE
HEIMANN
BEESLEY
KRANTZ
STRAUB
SHERK
RITTER
CORNETT
LAFEVERS
BLAKER
DISBROW
NEWBURY
SALMINEN
SKEENS
PANGBORN
CATHCART
SYLVESTER
RASMUSSEN
GRAVES
YOUMANS
RICHESON
HUTCHISON
HEATHCOCK
SALOMON
HEATHCOCK
MERITHEW
MEDLIN
KALINOWSKI
SCAFF
THAYER
ERMIS
GILLAN
BOZE
IVASKA
EVERTS
GAYNOR
EMRICK
PROPST
HEIDT
ENGLE
VERSTRAETE
FAUX
JACKSON
UTNE
MADDEN
GOHR
STIEBING
ALFORD
PICKARD
HALLATT
FORTIER
MCVEY
SUNDBERG
BYRNES
CASSELS
LEHNER
EUSTICE
ROLISON
MATHIESON
DEROSSETT
HEIDT
GODBY
TUMA
GARBER
COOTE
KUKUK
MILAZZO
LEHNER
MANAS
MABE
HOGE
SALOMON
CONLON
KASSIR
FERGUSON
GRUB
FORRESTER
MINASSIAN
LANAGAN
ERMIS
COWLES
FUESTON
ROEDER
MOTES
ADDINGTON
CARMACK
KIM
FLYNT
VICTOR
BAYLIS
STURROCK
MEACHAM
PRICHARD
TUDOR
YOUMANS
ABERNETHY
MANOUKIAN
HERRING
SPENCER
THOM
CROCKETT
MALLERY
CHRISTNER
WILLOX
HENNIG
EURE
SUSSMAN
HAGIE
BLAKER
CUTLIP
COOK
ROEDER
BLEAKNEY
FRITZSCHE
OBERLANDER
VANHORN
SYLVESTER
HIOTT
DEVINNEY
HERTEL
HOSSEIN
HOLSINGER
KUGLER
KOVITCH
DUVALL
ZIELINSKI
RHOADES
CATHCART
LANGLEY
KHAMIS
KOCANDA
LANAGAN
ROHDE
FAIN
KOLLMAN
LOUIE
SACKS
DREWS
MELZER
ZEDAN
STIEBING
PACEK
JOCHIMS
BIRTLES
BAEZ
SHIVER
WALDROP
CRAIGMYLE
STANISZEWSKI
STRAHAN
KAPPES
CEJA
CURD
BATCHELDER
CEJA
CELESTINO
NIEVES
SHELTON
ALBERTS
WALDROP
CAIRNS
EWELL
UTNE
ECHEVERRIA
HANDO
AMADIO
DERNBACH
PEDDIE
NICHOL
YARGER
TASH
WARDLOW
WOJTOWICZ
EGGERT
TOWLER
VANHORN
GOBIN
MURILLO
MCCREADY
BEEBOUT
GUCCIARDI
PEARSON
JOCHUM
KULIKOWSKI
YONTZ
SUSSMAN
MURDY
KINDSVATER
ALLUM
SHELTON
PARNES
HOSSEIN
KLAUSMEYER
MAHLKE
HOSSEIN
ASHER
NOLES
DESHAZO
NIEMAN
URBANSKI
PERRAULT
WICK
PEIFFER
SUSSMAN
WILLS
TORNABENE
GARBER
FARQUHARSON
HAYTON
UPP
PORTO
LUNT
TALLEY
CLOUD
SUAZO
WEISKOPF
CEJA
AFFLECK
BRISCOE
HAYTON
DESHAZO
BARRINGTON
SUSSMAN
DROZD
WALLACE
MCARTOR
TAMAYO
TRAMMELL
ZEDAN
BROOK
NICHOL
FINLAY
ETCHER
SKOGSTAD
ELSTON
BLANSIT
DAUGHETY
RASER
BIRMINGHAM
SANDERFER
PENTECOST
JACKSON
MOLYNEAUX
BOOKER
LIGGETT
HERTEL
SVENDSEN
PEPPER
RANIERI
HERTEL
DICKERSON
HEIMANN
WOLSTENHOLME
HUTTUNEN
YEO
HARRINGTON
GEORGE
HOLLOCK
HOLLO
GOODALL
MINASSIAN
ALTIZER
WREN
GILLAN
TROYER
YOUNGS
SHEAVES
SYLVESTER
LENNON
ETCHER
SANN
SUSSMAN
GIBSON
STANISZEWSKI
ROBERSON
WILLEMS
MURDOCH
STEHLE
HADDEN
BALTRUSCH
YOUNGER
RUSS
HUSTON
STEINBERG
KALINOWSKI
KNOPF
KELEHER
FANNING
MIRAS
HADLAND
SUSSMAN
FIELDER
FRANKEL
REEKIE
BRADNER
KITT
KEMPER
WETHINGTON
DIELEMAN
TARRANT
LAXTON
LANAGAN
RAUK
STEWARD
CEJA
LICKEY
NICHOL
NICHOL
BOWEN
CUBITT
CONGDON
WIBERG
SCHERF
HOFMANN
JENSEN
CLEMMER
WHETSELL
HERTEL
SERNAS
PENDERGRAST
ARBUCKLE
SCHOENBERG
SHELLEY
FORGEY
MUDD
HOSSEIN
PARDUE
MCVICAR
HELLMAN
HOLLIER
NEDLAND
BARTY
STAPLES
BEHAR
NICHOL
ECHEVERRIA
MAGOON
GILLAN
REALE
MACADAMS
CURRIER
SIWAK
RAGUSA
MALLERY
DUSENBERY
GAGARIN
GILLAN
DUFFNEY
FASSBENDER
SER
PINNEY
CULBREATH
DAUGHETY
WINGFIELD
WEISKOPF
JIMENEZ
AASEN
HAYTON
DUVALL
SUSSMAN
WICK
SALOMON
RASER
TREVATHAN
SETH
MCCAW
AMUNDSEN
ROSS
MATHIESON
PARMAN
SVENDSEN
BRAZIL
WILBUR
RAILTON
PIMENTEL
KARN
EVERLY
BARNES
DUNDAS
ESSEX
BEDIENT
SUAREZ
HAUN
EKMAN
SCHRACK
JARNAGIN
RASER
DUNKIN
FRANKOWSKI
PELZER
VOJTA
HARALSON
VINES
HYNES
DEUTSCH
FREYER
KARAN
HELFENSTEIN
PANGBORN
CANNIFF
WATERHOUSE
MCLEISH
MATHIS
HUTTUNEN
ERLICH
GLEESON
RASER
MESKER
GOODRICH
ALI
NEWHOUSE
FRANKOWSKI
SATLER
SHELTON
AMAN
CERNY
BETHEL
KILBY
KENYON
GAFFORD
WILLING
NAME
TEELING
SVENDSEN
UTNE
BASHIR
HEIDT
CHESKY
TOULOUSE
MCCULLAGH
STAIR
KILKER
EVANGELISTA
VANDEVENTER
MAFFEI
PRITCHARD
ORLANDO
DORRINGTON
SALMINEN
WARRINGTON
HEATHCOCK
BLAKER
IRVING
RAPP
ETCHER
CORNER
MCKEE
SAPONARO
ROHNER
FANNING
STEBBING
FARKAS
RIX
HINKLEY
ADCOCK
MCCONKEY
GILLIES
STAUBER
STRACENER
BLANTON
OAKS
GAFFORD
KIBBLE
NASS
CHIOTTI
GOOCH
BEESLEY
DEAL
SANDERFER
PRESSLY
VISSER
HUDDLESTON
PHILPOTTS
SVENDSEN
WILD
GRUBB
CHAMPION
WARDLOW
KRIEGER
PROKOP
SUSSMAN
EGGERS
MELLIS
MATHIESON
LANAGAN
REPPY
MALOTT
KAMINSKI
MANESS
ROSANDER
EMISON
KEMPER
WIIK
GILMAN
GILLAN
NEWELL
RIX
NORGREN
OXFORD
MAJID
SHEETZ
BALTRUSCH
COLLIER
WILLEMS
CAMENZIND
ZAESKE
KELLETT
FITZMAURICE
RAMIAN
DORSEY
MATTOX
MALIK
BIRCH
HADDEN
CORNETT
PINNEY
GARDELLA
CELIS
LOPATA
GRIMS
MERANTE
STOODLEY
VETTER
DONLAN
SHEA
SPROTT
SCHLICHT
ARMENIA
PRESTRIDGE
NORKUS
HOSSEIN
LUEVANO
HARPOOL
HADDEN
RASER
SALAZAR
PALMER
PARISI
SIMONETTI
HALLATT
WATT
WACHTER
DEIGHTON
LAFROMBOISE
HYDEN
RAMPLEY
BOWLER
LASKE
MILLER
MANTY
ZANDER
MILAZZO
DRAPER
NANKIVELL
DESHAZO
OLIVERI
YOUMANS
AMAN
VAVREK
ZEDAN
LORENZEN
CRUMMETT
STEINGART
VERACRUZ
STANISZEWSKI
STIEBING
SCHOENFELD
PAPAGEORGE
RAPP
CHANNEL
FELL
REUSCH
OVERBY
WOODY
SHEWAN
NOLAN
MUSICK
VERNON
ROUSSO
WROE
CRINION
LAVOIE
HERTEL
HOSKING
BIRTLES
MESSERSCHMITT
CONTE
PAQUETTE
WALKUP
WINSTEAD
LEONHARDT
SABOURIN
CHRISTL
SCHWARCK
HAWKSLEY
ADLER
GINN
BIRKS
MENNELLA
HOLLO
ASHWORTH
MILAM
GRANVILLE
MAGNESS
DILALLO
HERTEL
CUSTER
KINSELLA
BEASLEY
AMAN
PIUS
IRVING
TRYON
CULBERTSON
COLSON
CEJA
LANAGAN
COVENY
WOOL
GATLIN
GAMBRILL
BATCHELDER
HALLISSEY
STAPLES
SULLIVAN
LANGFORD
GRAMMATICO
KOTZUR
IAN
REISINGER
MINNOCK
LAURENT
WAGONER
SIMOES
SEDDON
SAENZ
COTHRON
YGLESIAS
GRIERSON
SIMONE
CROSTON
FORRESTER
EVERLY
GEORGE
POLLINGER
MCGIVNEY
PIERSON
MCFERRON
BEEBOUT
HAGIE
SHERK
SCHELLENBERG
ROHDE
KHAMIS
WATERHOUSE
STANTON
DUKES
SUSSMAN
BLANKENSHIP
BAYNES
MATTEI
SVENDSEN
DRAIN
BRODEUR
OAKLEY
MAJESKI
PHILPOTTS
NEILSEN
NAVEY
MINASSIAN
WRIGHTSON
FEATHERSTONE
MCNITT
CARLIN
BLYTHE
VALDES
SIMONETTI
ERNST
GREENWADE
GREBER
SUSSMAN
ERLICH
CAIAZZA
EKMAN
GOODALL
CHURCHMAN
SHEETZ
MERITHEW
SWINK
WOOL
CURD
PHILPOTTS
VERACRUZ
LANAGAN
PETRONE
HAZELL
REINMAN
MCALEER
CONGDON
HAMMERLE
HERRIOT
TIMMERMAN
BARNETT
CUNNINGHAM
KNUTSON
PROVINS
PACETTI
HORSFALL
BONAPARTE
RASER
SALAZAR
WILKERSON
YOUMANS
HEINZMANN
SHANKS
GUBBELS
BLYTHE
KLAUSMEYER
SIVULA
LANGDON
GOODSON
KUZYK
STOBBS
CLEAR
BONAPARTE
TAGLIARINI
ROJAS
ROSSING
RAMIAN
MCDAID
EBERT
ZIEHM
MEIER
LEHMANN
REESE
PRINE
EURE
LINDA
CHAUSSE
ROOME
SOUTHERLAND
COVI
KOEHLER
ENAS
MATHIESON
FLICKINGER
BEATY
MAYS
AMAN
FASANELLA
BRIDGMAN
PIZZO
HOLTMAN
GREDER
JARAMILLO
CURD
STALVEY
FISHMAN
SAMARDZIJA
BLANTON
BEHRE
VODDEN
SORRELL
SAELI
HELLEN
SUSSMAN
DARNEY
SAWICKI
HANDO
ASHWORTH
DABOUB
MELLO
NAFTEL
ENLOE
RASER
CATHCART
VACEK
TRAN
STAUFFER
HEWISON
MCHALE
HUNNICUTT
VANHORN
DEMAO
DISKIN
MON
PERPER
SVENDSEN
CARTY
MAGNO
SANTANDER
HADDEN
PURI
SAMER
MAUS
SUSSMAN
LILES
KIMSEY
PHILIPS
PIZZO
KELA
LAUZON
STANISZEWSKI
SHREVE
STRAUB
CAIRNS
MCWILLIAMS
WARDLOW
PHILPOTTS
DEHASS
GAMMILL
ROHAN
AZEVEDO
WALSH
PENNOCK
BRAATZ
KERSEY
THARRINGTON
ANDRES
MAFFEI
FOOSE
QUICK
GAMBRILL
DEWAR
WHITTINGTON
BEEBOUT
HUSTED
COPLAND
RAPLEY
EUSTICE
BOETTGER
TUOMINEN
KEMMER
MATHIESON
WETHINGTON
FEARS
ALPER
HULL
DAUGHETY
CASSEUS
GILMAN
BALTRUSCH
STICKELL
HERRINGTON
MANEES
RASER
HILLIER
GREEN
ROUNDTREE
QUEST
SCHWARCK
UTNE
HARTMANN
CARLQUIST
DUNDAS
SOUDERS
RASER
BUFFALOE
BREWER
CIMINI
LUEDEKE
MACURA
PHILPOTTS
PROBASCO
MCCULLAGH
BYRNES
ROUSSO
PERDOMO
ESCH
RICHESON
CURD
MORMAN
KIM
STILLWELL
LEVONIAN
CULBERTSON
GILLIN
STRUTHERS
KINSELLA
DRYER
GLENDENNING
HARALSON
HOSSEIN
FREDRICKS
WILBUR
HEATHCOCK
MIRANDA
GILMAN
ELSE
TOMAS
TUFFY
ANDOE
RUDDICK
GERMAINE
LECROY
HEBERER
MARTINEAU
RASER
PARROTT
LAUZON
LAYPORT
SHREVE
SHIRKEY
ROS
MCNULTY
ZEDAN
WILD
BETHELL
GAUDREAU
WALCZEWSKI
AIRTH
DUTTON
MUELLER
DELLAFERA
NUTTALL
TIMBROOK
ANDRASCIK
CHOATE
ASTLEY
SAVARD
MONETT
LOPEZ
KEIG
MCLEAN
CONGDON
KALINOWSKI
MARTINOVICH
BALTRUSCH
BLAKER
LIST
HUSTON
BANE
STAPLES
HEDLEY
GILLET
UTNE
RESTREPO
CUNNINGHAM
SALVESEN
FINES
BONAPARTE
CRAM
SCAROLA
BRITTEN
KIBBLE
HOBBS
AASEN
ALTIZER
WILLEMS
COKER
LAPIDUS
BERNARD
WORMLEY
CULTON
REISCH
MCMATH
TRAWICKI
GARNES
BURNARD
BINGHAM
PENNOCK
WETHINGTON
SCHERMERHORN
MOHAJER
AASEN
BULLARD
EUSTICE
CAVEN
BEDGOOD
PHILPOTTS
BURNETTE
PRESCOTT
DENBOW
LENT
GRIBBIN
GOMBASH
FICHTNER
GAZDA
GONZALO
CEJA
GREER
SMIRNOV
ROSENBAUM
EGAN
MILLIKEN
PETERSEN
COCKS
ASTER
NAPARSTEK
SHEAHAN
ADERHOLD
GENERAL
ROHDE
PERRAULT
SPYKER
SACCO
OGLES
AWBREY
CUNNINGHAM
MULLALY
DABOUB
SAFFELS
RAVEN
MING
DEIGHTON
SOMMER
FISHWICK
BALTRUSCH
CATHCART
GUARD
VERACRUZ
DAUGHETY
MILES
DEGRAAF
SUNDERMAN
THOMASSON
RANCK
GAMER
SCARCLIFF
STIEBING
VENDRYES
HORRELL
BADENOCH
NICHOL
HOSSEIN
KLING
BRALLIER
ALDINGER
DUNGAN
CUNNINGHAM
EAVES
AMES
WILD
COUTTS
SEAY
CORNS
FELTZ
HYNES
DRESS
ROUSSO
BRANNEN
DESHAZO
PELLONI
FORGEY
ACKERMAN
ROHDE
MAGNO
BOWKER
TEMPEST
CONTRERAS
WEED
FARQUHARSON
GILLIES
BLAKER
HENRI
ROBERT
INGLEY
FOOKS
RELATION
GRIGGS
PARROTT
TICKLE
TORRES
SPRATLEY
KILLEBREW
SHADDOCK
MALA
CURNOW
CUSTER
BONAPARTE
UTNE
WILD
ROUSSO
WIK
RAPLEY
RASER
BLEIGH
SEIDEMAN
QUEST
CONGDON
JOBE
WARRINGTON
ISBELL
BARDEN
PURSLEY
SUSSMAN
NEDLAND
SHEAVES
JARNAGIN
RANTALA
WIBORG
CAIRNS
HUGILL
HOUK
COVI
MICHEL
SKAGGS
VANDEVENTER
MONTALBO
CAHILL
BLAKER
ZEDAN
BUCKNER
SHREVE
STICKLEY
WITHERSPOON
SIMONETTI
HOLLO
GOODE
KROEKER
KELEHER
BOOKER
CAIRNS
THORESON
WELKER
GARLOUGH
VILLALOBOS
SOKOLOV
MOSHER
KRANICH
GILLASPIE
HUNKE
REDDIN
WILD
WEHE
EVERTS
GEORGE
MCHUGH
SCHLIESSER
BATCHELDER
BOOKOUT
ALTIZER
RASER
CEJA
AVALOS
THOMASON
PINTO
JAFFAR
KIMBERLIN
DURFEE
PUTNAM
AUGUSTINE
MONROE
ALTIZER
CRAM
PHENIX
KINGMAN
EMRICK
MAHON
WICK
TRAX
HAMBRICK
GAAL
ALTIZER
MCMILLION
BENEDICT
DAUGHETY
ALLENDER
RODGERSON
THEOS
BAGDONAS
OLEARY
JANSSON
CLEMMER
KIELY
THROOP
PARADISE
CHILDS
WROE
LAWRENSON
CLEARY
JARNAGIN
VILLARREAL
FRIEDENTHAL
LINDH
RICO
ACKISS
LENNON
JARNAGIN
SLAGLE
AMAN
ROJAS
CONGDON
URQUIDI
LUQUE
SONS
PHILPOTTS
DANA
BARRIOS
LUQUE
FOOKS
MCDANIEL
TAPP
CURRAN
SLAUGHTER
PETRIE
HADDEN
FERGUSON
BEESLEY
SIMONETTI
HILLSON
CABE
HEDLEY
TOLOSA
FERGUSON
BEESLEY
APPLEMAN
DEVINE
DELOREY
MCLAURIN
CARNEY
JARNAGIN
WICK
MCINTIRE
JAFFER
BATCHELDER
GIPSON
BATCHELDER
ZAJKOWSKI
FITZMAURICE
RAWLS
FOULKES
MCDONAGH
AGNEW
MCLERNON
HENDER
DEIGHTON
OWSLEY
RICCI
RAWLINGS
CHURCH
BALTRUSCH
KIPLING
WINEHOLT
KUEHN
DARST
FILICETTI
GILLAN
WEHUNT
MILLER
POLONSKY
KEMPER
SPROTT
DUNNE
LINDER
NUTT
PACK
LINDHOLM
HOSSEIN
LAUZE
BOLT
MAFFEI
CROSSLEY
WEED
HUENING
BLYTHE
PARISEN
HOVSEPIAN
DUNNE
ROS
CHAMPION
TROJANOWSKI
DILALLO
CUSHMAN
MERIDETH
CEJA
BRANNAN
GILLIES
KRAUS
WORDEN
VANHORN
ALTIZER
TOLLIVER
HAMIL
WETHINGTON
SONS
GARBER
MCGILL
HOSKING
SAPONARO
FANNING
ISRAEL
MAX
BALTRUSCH
CURD
APGAR
HUTCHESON
HOSSEIN
BOSSERT
STEFFEN
MCLEOD
SUNDBERG
CULSHAW
TOMAINO
WINDHORST
SCHRACK
STIEBING
STURGES
YORK
REISCH
RAGAN
MAGNUSON
COLLETT
DUNKLEY
MALOTT
ZEDAN
LOGGINS
SHUTE
CONTE
ZAWISLAK
ALVAREZ
WILD
STANISZEWSKI
KEENER
CONGDON
HEATHCOCK
DITSCH
PEACE
AYLER
COPLAND
DJUKIC
JERNIGAN
SHERK
SLOANE
KREMPASKY
HOGAN
PFEIFFER
PERDOMO
REEKIE
MAYVILLE
AWBREY
PERDOMO
EUSTICE
UTNE
GAYLORD
WIESINGER
HARTMANN
STEINGART
FEDDE
ZEDAN
BATTERSBY
LIVINGSTONE
BEAUDET
MELICAN
MCCLANNAHAN
WARNKE
HOWARD
STALVEY
BRUBAKER
MOLYNEAUX
SHIELDS
HADDEN
DEWDNEY
HINTZE
FRIEL
FREDERICK
TREVATHAN
REALE
RAPP
FALLAVOLLITA
PEACHY
SHOUSE
MELROY
CHOLEWA
SPENCER
MOURA
SUNDERMAN
GILLAN
SVENDSEN
HADDEN
FORBES
CISNEROS
SHORE
STIEBING
PINA
ZAWISLAK
BLAKER
MORGADO
SUSSMAN
DORSEY
EUSTICE
EUSTICE
HOSSAIN
ZEDAN
COYLE
WEHE
SEGURA
LAPIERRE
PENROD
ETCHER
MADLEM
MANZO
CARMACK
PATERSON
SCHLAGEL
MCCAUSLAND
CASILLAS
PIZZO
CRETE
PHIFER
DILLINGER
PASCOE
HERTEL
HARMSTON
CHRISTL
POLONSKY
WRIGHT
TENNER
HERTEL
CATES
KAYA
BLOUNT
CLARKE
ALEXANDROV
LEYLAND
CLOVIS
RIX
BLISS
SCHAMING
HALLISEY
GILLIES
ROEDER
CURD
PEACE
SHATTO
FENNESSY
PARROTT
CEBALLOS
HAYTON
CURRAN
MCCLANNAHAN
EUSTICE
DUKES
CARDEY
BALIN
FREASIER
ROUSSO
RAMIAN
HAZELL
CRAIGMYLE
VANHORN
STAPLES
CEJA
RAPLEY
ALTIZER
ROUSSO
JANES
KEMPH
BIGHAM
KOBIN
MCGAHA
BECHTEL
KYSAR
SUSSMAN
GAYNOR
CUTLIP
ACREE
TAGERT
TUGGLE
PONIATOWSKI
MCGUINNESS
ZEDAN
NASIR
NORMAN
PAFFORD
TAMAS
DEBAUGH
TUOMINEN
COCKRIEL
EKHOLM
PUESCHEL
CROAK
FLANDERS
PAYSSE
HOSSEIN
THEDFORD
BAGNELL
GILLISPIE
CUSTER
SLINGER
BEEBOUT
MALMSTROM
KELEHER
MANTY
MATTINA
DEHERRERA
HANVEY
RAPLEY
SCHWEITZER
WIIK
WINDSOR
KIPLING
MAHALEY
STIEBING
SPERLING
DYE
FOGARTY
RASER
GUNDY
SLATTON
DRAIN
TWEDT
YURASITS
DUVALL
AHMED
HARRISS
DEBOLT
ROHDE
SAELI
NOWICKI
RASER
WILLI
KERNAN
MICHEL
TENNER
SINGER
PARROTT
RIFFEL
CHARLES
WENZEL
ROCCA
SPROUL
HAWKIN
MCLAURIN
MUTH
SHERK
JACOBS
NORRIS
BOWEN
TUMA
DOBELBOWER
DILLANE
DYER
SEEDORFF
ALTIZER
LUQUE
TOLOSA
HADDEN
POPE
REIF
HAGIE
TAMAYO
AMAN
KHAMIS
GUILD
GLOOR
LIE
BOGGIS
SUSSMAN
BRYANT
CELLUCCI
WEEKS
BEIRNE
CHARLES
BONDS
BATCHELDER
HOYT
ZENNER
INGLES
KRIEGER
SUNDE
HOLLO
HOAG
BLAKER
PINTO
ODELL
COLBORN
DOLMAGE
AFFLECK
HANIFIN
RASER
ALPER
DUNDAS
CONGDON
CHERNOV
MATTEI
WOOLF
KETTERING
NAPARSTEK
UTNE
STIEBING
LONGYEAR
RAKE
MCDOUGAL
PATERSON
KUMM
HAZE
MALLON
STILLWELL
MANDEL
OVENS
COATES
AGUON
KIM
HABERSTROH
SALIN
DOUMA
RASER
HAYTON
TOWLER
GOODIN
MCCONNELL
CATHCART
PRESTRIDGE
SALLEE
COHEN
RUTKOSKI
CUSTER
KOON
GAYNOR
RIX
WEAR
STEINGART
LARA
KIM
KARN
SHELBURNE
EMMENDORFER
ROCKHILL
LABAR
LEMOINE
KAYNE
CARTY
DYMOND
KLEPFER
GILLIES
TELLER
MULCAHY
DOGAN
BAHRS
HAMADA
PETTERSON
CRAM
CUNNINGHAM
BLYTHE
MANZUR
COLLINGS
CLEWS
SAULSBERRY
BARTY
REYNA
EUSTICE
FLANDERS
GRANGER
SUSSMAN
KUEHN
SIBAL
KEEGAN
CRAM
ROSSING
ROEDER
FEE
VALDES
SHELTON
ABERNETHY
FARREL
ROS
VIAR
UTNE
BATH
GALLION
SHEA
HYNES
STANISZEWSKI
PALM
LEBEAU
WELLS
UTNE
NEWBURY
WARDLE
REED
DEISS
JAGGER
THOMASON
KAIGHIN
PALMISANO
CAO
HITE
FRUM
EUSTICE
DURBIN
FALCON
NEWCOMER
KALINOWSKI
MANDEL
RYAN
STOECKLE
NESTER
HEFFERN
CONTE
SHERK
ROTRAMEL
DEWANE
GARRIES
OWAN
BALDRIDGE
DAOU
AVALOS
COUCHOT
LANAGAN
PARISI
JEDD
HOLLOCK
SYLVESTER
GENERAL
AMAN
CURD
MARANG
RASER
FURTADO
ROEN
DOLE
NICHOL
NIEMAN
SAVARD
HOLLO
HADDEN
ROUSSO
MATTINA
MORE
GARN
VOJTA
PHILPOTTS
HAYTON
MAYNARD
GAMER
STACEY
CURD
NEWBURY
AZIMI
KALINOWSKI
VENS
DABOUB
CHIARAMONTE
CHURILLA
INGLE
EDELSTEIN
SCHARF
UTNE
NATHAN
HAGIE
KOPEC
NICHOL
KIRAN
DAUGHETY
BRODEUR
AHMED
SHELTON
STAUBER
KEMPER
ROMMEL
TONKINS
HULIHAN
KASH
SAUTER
ROHDE
SPENCER
NICHOL
HILGERS
COOK
FREASIER
MILLER
CAIRNEY
BARTOLD
DEHERRERA
GARBER
HEIDT
MELCHER
ETCHER
MUDD
PEGRAM
RIX
WEEBER
SWANSTROM
GOWING
GILLIES
EUSTICE
LAWRENCE
KAPUSTKA
HEATHCOCK
GRAEME
YURASITS
PATAKY
SEVIGNY
VINES
RICHO
TAMAYO
THOGMARTIN
PITTILLO
TULLY
BALTRUSCH
CHAMPION
MCILRAITH
WOJTOWICZ
FETTERLEY
PLUMMER
SONS
DOBKIN
RAMSEY
EUSTICE
MAYBURY
WHITING
BICKHAM
COPLAND
DICKSON
KHON
OVERLAND
REYNOLDS
GILLIES
MATTEI
POMERANZ
LOOPER
RUSCHE
EUSTICE
ROSOL
GAMBILL
FEARS
SIERADZKI
MANNO
NIEMAN
LANGLEY
DETERMANN
MALOTT
GILLAN
AWBREY
HOSKING
WICHTERMAN
AMAN
HADDEN
MADDIX
COUGHLIN
AMAN
BIRTLES
LARKINS
GILLIES
OBER
SCHAFHAUSER
PAQUETTE
FREYER
TRAWICKI
MCCORMICK
MALLERY
KHALIFA
HOSSEIN
RAAP
STAUBER
WYMAN
ROBARDS
GILPIN
THIELBAR
FARQUHARSON
UTNE
PATERSON
ALPER
NEWBURY
HOPKE
CARRE
WILD
THEISS
HOLZRICHTER
GAUS
KOSMATKA
HESTER
STOCKER
HERTEL
MICHEL
KEITH
MULLIGAN
MALOTT
EUSTICE
NICHOL
MCLAUCHLAN
LANAGAN
KIELY
ABBO
NIEMAN
GELMAN
CARRIERE
SCAFF
MCCLURE
CATE
WALDRON
FORINASH
WILD
FLAKE
STANOWSKI
YOUNGS
ISHMAN
ARMENIA
ROLISON
NAIL
ARONSON
GAMBILL
SALAZAR
CULHANE
GABEL
LALIBERTE
SPEELMAN
DURRENCE
METCALF
AHMED
HEDER
DILLING
SVENDSEN
EURE
CHARLES
GUYNN
KRISS
CATHCART
CURD
ALTIZER
AMAN
DURWARD
BEDORE
MARROQUIN
STEFFLER
BLEAKNEY
SCHWEIGERT
CHANCEY
EVERETTE
UTNE
HOSSEIN
VERTNER
OLDFIELD
WOOLARD
ROEDER
SMITHEY
ZUCKERMAN
GREENLEE
HARKER
ANGILERI
MCLERNON
STARBUCK
LOERZEL
HITCHCOCK
PHILPOTTS
TENNER
LAVIGNE
DOWELL
MUSICK
BALTRUSCH
MATTEI
HERST
GOWER
RASER
WOOTON
RAINBOLT
MUNRO
BIRNBAUM
SUGGS
PARRETT
STURGES
CONGDON
BLANSIT
SHELTON
VERNON
KLEHN
MCALEER
CEJA
WARNKE
BLAKELEY
GARBER
REANEY
ERMIS
WALLACE
GAFFORD
MALOTT
SHIPLEY
HEIBERG
ZANE
SALISBURY
NAME
CUNDIFF
MCCLENDON
WILD
HYNES
KENNY
BLYTHE
HAYTON
HENKIN
RAGUSA
SNELL
ABBO
KAMP
MAYS
MENEZES
ELDER
EARNEST
RAINS
SOBEL
WARDLOW
SCHEEL
AMAN
QUAIN
SONS
DYMOND
SIMONDS
HERTEL
HYNES
KARLSTROM
GILMAN
VALDES
KRUSE
WATT
LESURE
NEWCOMB
CELIS
VERRI
SOBEL
LEWALLEN
CRAY
JOLLEY
KEES
LINDMAN
HAMIL
SYLVESTER
KLEPFER
SONS
ABDULAZIZ
GOUDIE
BRATT
GIBLIN
LAFROMBOISE
ROS
COOK
DUNNE
SCAFF
DREYER
LEWITZKE
NICHOL
SATLER
HIRSCHFELD
POLONSKY
FLEWELLING
GLEAVES
SERNAS
CORNETT
DUVALL
SULLINGER
WILBUR
MONTEIRO
MOLYNEAUX
PAQUETTE
COLLINGS
HERST
SMELTZER
FELLER
EMRICK
ZIMLICH
NORMAN
MCBRYDE
MCKIBBON
KIMBREL
TOOLEY
KINSEY
SAELI
WICK
HERTEL
SHEA
PAPALLO
AMAN
DILALLO
PHILPOTTS
ETCHER
WARDLOW
LIDBERG
PERONA
LANNON
PETRIE
LAGEN
MCPEAK
GABEL
MINASSIAN
PIUS
HOAG
LANAGAN
SAMER
NUTTALL
VIANNA
KEOGH
PERRAULT
AVERY
VANDEVENTER
COGAN
HUTCHESON
GEORGE
BATTEN
SPROTT
DORSEY
LEVY
LOWE
ROHAN
RIX
COWLING
SUTKER
VOGLER
QUIRAM
DUVALL
GRIGGS
CERVANTES
ROEDER
SHELTON
AVERILL
GILLEN
TURLEY
HYNES
SAENZ
VIRDELL
BARCIKOWSKI
SUSSMAN
KECK
THIGPEN
MATHIESON
HADDEN
CAPP
HARALSON
HOPGOOD
CHAMPION
DUNDAS
CORNER
KUGLER
CAIRNS
ZIRNGIBL
HUSTON
FINTON
DESHAZO
GEORGE
GEORGE
WALDREP
CERNY
PATON
GUILLAUME
RICE
LIVENGOOD
LANAGAN
GALOVIC
HARDAWAY
MICHEALS
SHARPE
FERGUSON
HEWETT
ZEDAN
LEGASPI
GENERAL
BLYTHE
CUNNINGHAM
MINTER
SELINGER
WANG
ATCHLEY
FISTER
KINSELLA
BLEAKNEY
LUMMUS
BONNY
CROSIER
LILLIE
ABDULLAH
AMAN
MCCULLEY
WHITEHORN
COLVIN
THIELBAR
WINDLE
CHAUNCEY
LENZEN
STAUBER
STANISZEWSKI
LIST
HUSTON
PHILPOTTS
DEIGHTON
TIMMIS
FINE
HEASLEY
REALE
BALTRUSCH
STEDMAN
SPENCER
SCHLEGEL
CURD
SCHMITZ
ZANATTA
HAMDAN
FRIESE
PHILPOTTS
RASER
HOVDE
SUSSMAN
ZAWISLAK
SEHON
BONI
CATHCART
STARBUCK
PARISI
STALNAKER
STIEBING
CUBITT
YOUMANS
ALTIZER
MCCALLISTER
EMMENDORFER
SUSSMAN
VIDMAR
WOOTON
TEVAULT
TWEDT
BAUMAN
BLYTHE
SCERCY
TAMAS
BIGGER
ARMENIA
SAPONARO
THORP
EVERTS
CARMACK
BARBA
RAUTIO
MORLEY
TOWLER
FLICKINGER
PHILPOTTS
SONS
POGUE
EGLY
SEABURY
HARRIOTT
ENDERS
HOGARTH
APGAR
DREWRY
LEWTER
BAZNER
CEJA
MARCH
ACKER
LAURENT
THIGPEN
DUNDAS
LEONHARDT
LACKEY
NORRIS
MUISE
AASEN
MOLANDER
SYLVIA
HEATHCOCK
PICTON
SHARMA
DEAGAN
ROHDE
HELMKE
ANGILERI
SEARFOSS
RIGGIO
GOODSPEED
BRERETON
CASTANEDA
HAGGERTY
DUGGER
STAPLES
SUSSMAN
BALCH
WEEKS
SPYKER
BARON
EUSTICE
NIEMAN
WINGO
CORDELL
BRITTEN
SIMMONS
TELLER
EMISON
KEMPER
JARDINE
VILLALOBOS
CLEMMER
NAGI
YOUMANS
ROLAND
GUBBELS
WALLER
COHEN
DUNDAS
MEGEHEE
CRAGUN
CENTER
HARRY
SLATER
HADLEY
GAMBINO
BATCHELDER
MEEHAN
ARTHURS
CONGDON
TOLOSA
KESSLER
MEE
NICHOL
ASHKENAZI
DORSEY
GILLAN
SUGGS
HEIDT
MCGAUGHRAN
MATHIS
MAYBURY
BOAZ
GUARD
FINKLEY
MORREL
GELMAN
HUMPHRIES
HRUSKA
AWBREY
PLUNK
MOZLEY
SHOUSE
CAPELL
VOJTA
NICHOL
VOLK
CAMBRON
CARLE
RUPLE
MELLOY
STRAIT
PHILPOTTS
PRUETT
LOFTIS
ABBO
CULHANE
ETCHER
AMAN
RAUTIO
GEORGE
CURD
GREY
STEINGART
CEJA
FOOKES
FORGEY
LONGMORE
MAFFEI
POLHEMUS
FURRY
PUTTER
RAFTERY
SIMONETTI
ALTIZER
ISRAEL
ATCHISON
ISSA
GEORGIADES
RANGE
WILLEMS
DUFF
GRIMS
LUNDGREN
BALTRUSCH
COUTTS
SUSSMAN
MESCHKE
CHRISTIAN
UTNE
HOSSEIN
ARBUCKLE
BANNISTER
KHAMIS
LABBE
HINKEL
POLONSKY
DURYEA
ROHDE
RIX
LACKEY
DIAS
RASER
DOBBIN
RUDKIN
YEARICK
TOLEDO
BLACKWELL
HOLDCROFT
KHAMIS
ROHAN
SEVERS
CONGDON
WICKES
MARINE
ESTEP
FREYER
SMELTZER
FLEDDERMAN
STEINGART
AVALOS
HATCHETT
HARKEY
MIYATA
OTT
DONALD
RIX
FRADY
FALER
PHILPOTTS
WEIDNER
HEIMANN
CLEMENT
SMIT
LOWER
MONTANEZ
CURD
PARISEN
ARMENIA
DATO
BLYTHE
MCGHEE
WINEHOLT
LACHMANN
BEEBOUT
SISSON
SCHILLING
MARCROFT
FORGEY
EUSTICE
HILBERT
DOUTRICH
MAEDER
DAUGHETY
SUNDE
GILLEN
RIX
FLANDERS
BUSCH
LAWLER
SCHILL
FONT
SONNE
PATTON
MANOUKIAN
WICK
MANSOUR
FULMER
GABEL
DORSEY
ATKISSON
WHITEHORN
BABOS
GILLIN
CURD
DUPONT
WEIDNER
HAYTON
WALDEN
PRIVATE
BAILY
FERRIS
HALLATT
TUOMINEN
DEVENNEY
AVERY
UTNE
HANAK
GARBER
NOBILE
CRAPO
WALCZEWSKI
REAVIS
OSMAN
PAYSSE
KAPADIA
NAME
ABBO
NEWBURY
PROPES
ANNAS
SUSSMAN
BRADY
BAMFORTH
HOLMES
PHILPOTTS
KRUGER
PAIN
SAWICKI
ARRIOLA
DORN
RAPP
MEGEHEE
GRYCH
DAUGHETY
SYLVESTER
KELEHER
GABEL
CARTY
STRAHAN
ZUNIGA
RIX
PEAVY
SCHRACK
REDDIN
DERN
WEYMOUTH
ELIAS
CLINGMAN
HATLEY
MCLAURINE
NYHOLM
EVERTS
GOODALL
CURD
DUKES
SCHWARZ
KARAN
MCGLOTHLEN
ARNE
SUNDERMAN
DAUGHETY
DESHAZO
STALDER
MARCHBANKS
BONAPARTE
BELZ
SHEFTEL
KIM
CUNNINGHAM
HOSSEIN
PAILET
GOGGINS
CHAPPLE
DUFFY
GOWER
CRAVENS
SLATER
HUTTERER
LEMING
IBANEZ
PHILLIPPE
KEASLER
HOSSEIN
CULBERSON
SIMPKINS
GALEY
VLADIMIROV
BALLARD
WOOTAN
CASSELLS
ROBERSON
HEBB
NICHOL
DILALLO
NICHOL
WOOL
MORGENSTERN
ABBO
EUSTICE
CZAPLEWSKI
EUSTICE
MORTON
HOLLIS
CONGDON
SWEARER
SLOANE
ROHDE
HEATHCOCK
MATZKIN
HARTER
THOREN
DEGRAFF
POLONSKY
ARBUCKLE
STILLWELL
GILMAN
CURD
ORMISTON
SIMONDS
HUCKABEE
FAIRBROTHER
HEATHCOCK
MEEHAN
SHELTON
BIDDLE
MATTINA
DUKES
EUSTICE
MIRANDA
PENGELLY
JOSLYN
BRIDGMAN
FUCHS
REVILL
MOREHOUSE
SANTANGELO
DABOUB
MINKOFF
ROWBERRY
HADDEN
PHILPOTTS
CULLIVAN
MING
MIYATA
ALPER
PATERSON
WEAVER
LAKIC
ATCHISON
WORMSER
NORWOOD
SUNDERMAN
AMAN
ANGELONE
HINKLEY
RASER
MACMASTER
VIRDELL
SADOWSKI
KNOWLES
STEMPER
HAMADA
TRACHSEL
WALCUTT
GABEL
CHARLES
LOVEDAY
KARLSSON
RAWLINGS
HAMIL
SALOMON
DEIGHTON
HEIDT
MCCREADY
ALTIZER
MAGNUSON
WILD
KHAMIS
BIRTLES
SPENCER
AASEN
ASHE
NICHOL
MIRANDA
REPPY
CRAPO
FERRER
PATERSON
KAPICA
PILLARS
MCINERNEY
HEMSLEY
GOWER
BATCHELDER
HEIMANN
SLEEPER
SMOTHERS
NAS
PARROTT
HARJU
CHRISTNER
SIMONETTI
HASSALL
LAIZURE
HEAVEY
MCADOO
SANDAHL
LUCERA
GIBBS
ATCHISON
BIRTLES
SIMONETTI
BARRY
HADDEN
DUNIVAN
PHILBECK
MEREDITH
ROBINS
UTNE
APGAR
BUTLER
KASPAREK
SPYKER
EICHBERG
RECORD
KELEHER
BARTOLD
MCGUIRK
HUSTEAD
DOWLING
CUSTER
MAURER
BREEDLOVE
BOLIN
WHAN
MINASSIAN
FAULDS
SAPONARO
REDDIN
ANDRUS
THRIFT
BACHERT
ERTEL
BOPP
TOWN
PENTON
SCAFF
MINASSIAN
OAKES
FELLER
ALTIZER
MAFFEI
BLYTHE
EARL
RUBLY
HOLLIDAY
HEIL
DICKS
WATERHOUSE
WINDSOR
KERNAN
ETCHER
SERGENT
STAATS
CUTLIP
RICARDO
ZENNER
LENNON
HAWKIN
GEORGE
HOLTE
SCHNEIDER
HAWKIN
HENNIG
CURD
SACKS
TENNER
SWIDLER
PEARSON
ROBERSON
WACHTER
SMALLMAN
FONT
SPENCER
MCBEATH
HAMADA
LANAGAN
SUMMEROUR
CONGDON
WARNKE
SHELTON
FONTENOT
HARMAN
EDDY
KLAUSMEYER
CAKEBREAD
VILLANI
GLASER
ERLICH
SHOTWELL
KUGEL
MORRY
ERLICH
KARJALA
LUSK
WISE
DREYER
GRUB
ROHDE
CRUMP
ELLISON
SHEPHERD
PHILPOTTS
HAZELL
MARAIST
MCGILL
SCHWARZ
GIRDWOOD
PROPST
PHILPOTTS
MCMICKEN
GOONAN
SEEDORFF
WOLSTENHOLME
INGLEBY
DABOUB
PEARCE
AASEN
HOLLMER
SHANKS
DUNKIN
BLAKESLEE
UPCHURCH
GILMAN
SHEWAN
VERNON
ANDREOU
SATTERLEE
MOFFETT
SNOOKS
MAGNUSON
SONS
CATE
MULLANEY
ALLERTON
BEDGOOD
CHENAULT
WEED
SALOMON
DENNEHY
ZIEGLER
ETHRIDGE
QUEST
BALTRUSCH
ROHRBACH
KINGREY
MELLIS
VAS
ALCALA
HOSSEIN
DUNKIN
RIX
WADSWORTH
MINASSIAN
BOWEN
BLAKESLEE
CUSTER
VANDEVENTER
LUGO
ATCHISON
GILLAN
MESKER
CEJA
MANOUKIAN
SIERRA
DILALLO
MAK
PARROTT
MALCHOW
RUNDLE
DUNKLEY
ZAPOR
WORLEY
SULFRIDGE
AHLBERG
SYLVESTER
DIGNAN
HOLLOMAN
RASER
DEIGHTON
BUMGARNER
CEJA
JARDINE
UTNE
COWART
HARRY
AVERILL
MCAVOY
EUSTICE
KLING
GILLIES
SUSSMAN
MCCAW
SPENCER
KUEHN
ZALE
NGO
VIDMAR
ROWBURY
JARNAGIN
GAAL
FERRY
AFONSO
BIRKELAND
REISER
JILEK
HADDEN
JIMENEZ
HARRISS
HULETT
ABBO
DEPASQUALE
PONTON
BROOME
WINDSOR
ALFORD
NAUMOV
FELL
MCHENRY
HENKIN
KALIN
PONTO
ASTLEY
FROHOCK
FERGUSON
SONS
DARNLEY
MINASSIAN
AMAN
FINCKE
RASER
CUSTER
QUISENBERRY
HASAN
CANFIELD
COHEN
ETCHER
COLUMBUS
TODISCO
RUCKER
ZOOK
EUBANK
MUDD
KALINOWSKI
PRYOR
MCCOLLUM
ROUSSO
MCQUILLEN
SCHOENBACH
WROBLE
TOOT
KASPAREK
CUSTER
KUEHN
MICHEL
ZEDAN
HAMIL
AMAN
ASHE
SPYKER
CARTY
INGHAM
UTNE
EUSTICE
CRAYTON
HANNER
SIEGLER
STRACENER
ANGILERI
ROHDE
RASER
HAGIE
HATTEMER
EBANKS
YOUMANS
FERGUSON
ZEDAN
STIEBING
MAK
HANAK
GARBER
FREEBORN
CALVERT
TELLER
CHARLES
SATLER
GURGANUS
LUSK
PERDOMO
CARBERRY
PHILPOTTS
KINKEAD
MCLERNON
ISSA
WIIK
GILLAN
PERRAULT
OLEARY
MACPHEE
ROMMEL
RAYCRAFT
BATCHELDER
HEATHCOCK
OWSLEY
DONOHOE
LOCHEN
SOLTESZ
MATUS
MARKGRAF
PHILBROOK
MANEES
ZEDAN
EUSTICE
TOLIVER
HAMBURG
WIIK
KIPLING
CATHCART
SCHUETZ
NICHOL
WALKER
MATTEI
DUKES
LUX
ELMORE
JARNAGIN
SKEEM
NICHOL
SCHUMACHER
AVERY
KELLS
HERTEL
EGGER
LENTZ
HADDEN
CURD
SEIDEMAN
CARRUTH
KELTNER
CEJA
HIDDEN
CATHCART
GILLUM
HUGILL
SAKOWICZ
RAPP
NUNAN
KIRAN
PARROTT
SYLVESTER
MCCULLAGH
FORSYTH
DUNKIN
CURD
LARSSON
REINS
HIBBS
MALOTT
ERMIS
DESHAZO
JARNAGIN
LEISTER
TROUTT
DONNACHIE
BALTRUSCH
SHELTON
FONTENOT
GILLON
ZEDAN
WILBUR
BONDS
BIRTLES
WILBUR
LIKENS
HAYTON
MUSICK
NAU
WETHINGTON
ASSADI
JARNAGIN
PROSSER
GRIGGS
SHELL
CURD
MACNEIL
POULSEN
GIL
WILLEMS
HADAR
ALGHAMDI
EUSTICE
WIIK
CZERKIES
HARKNESS
ALCALA
MCMATH
RAWLINSON
NICHOL
CUNNINGHAM
REINKE
BEATON
PIERSON
SOBEL
WHITNEY
HOSSEIN
WEIDNER
SPYKER
MAYBURY
ROEDER
MIDDAUGH
DUFFEY
WORMSER
MCCULLAH
LAWLOR
PASCHAL
ANGELONE
KOHL
WRIGHT
LIKENS
SIMONDS
HOLE
CARDELLO
HULIHAN
FRAWLEY
KOPEL
SAINT
KALIN
BARRIOS
PEACE
CUSTER
PHILPOTTS
BLACKSTONE
DUMAIS
BLUME
ABBO
HOUSHOLDER
SHATTUCK
RIGGIO
WINDSOR
GREGG
LUTTER
NAU
HAYER
SOUDER
SWEENEY
NEWSUM
DOBELL
KLINGBERG
MCLERNON
MELLIS
ROHDE
ROPER
DOOLIN
REALE
STAUBER
DORSEY
FONTENOT
HOSEY
MCPHEARSON
PHILPOTTS
HOLDER
SODERHOLM
CORNETT
STIEBING
SPIEGELMAN
GETMAN
CAIRNEY
SHADE
SAPONARO
PALMER
FANNING
SWEATT
BIRTLES
HOLLO
COWART
SHELTON
MARAJ
SERMON
FRIDEN
PHILPOTTS
SLOBODA
SCHULZE
GAZZOLA
BERTELLI
NEYS
HAROLD
WINEGARNER
MILLER
HOLLO
GLENNON
ELIASON
BURY
ROOD
VANHORN
STRUTHERS
DUNLOP
GOIN
PHILPOTTS
MANDEL
ARMENIA
DUNLAVEY
APPLEMAN
LUNT
VERTNER
RASER
ERBECK
MUNDAY
MAIRS
NALLS
TAPP
DEIGHTON
LOUGHEED
REDLON
CONGDON
KIPLING
LEUPOLD
PIZZO
KAUPU
RUBLE
DURBIN
MENDONSA
SZYMCZYK
CORDOVA
SPENCER
MINASSIAN
STEVENS
LANAGAN
NICOLL
GIBNEY
WIEDMAIER
PEARSON
BAUMAN
FALK
TUOMINEN
DUNKIN
OCHS
APGAR
RANKIN
ALTSCHULER
ESTEP
EMMENDORFER
RIX
SEERY
STIEBING
CATRON
LAURENT
WIIK
SMITHEY
RIX
TURMAN
GEIST
DOUTRICH
KIM
KEA
AVANT
BARTLEY
BREDIN
ENCARNACION
KHARITONOV
MADRUGA
TOMLIN
HELLMAN
SAKRY
WINDSOR
SIAS
KELTNER
SKEEM
DOLAN
PHILPOTTS
FITZMAURICE
STRATTON
GLASSCOCK
LENNAN
KLING
MORTON
SALOMON
HANDE
LANAGAN
TUNE
GABORIAULT
BIGLER
CROAK
VERHOEVEN
SUNDLING
SHERK
GEORGE
STAGG
RIX
DUNDAS
RAMIAN
WARUNEK
BONNER
MAILHOT
LEIGHTNER
KOONTZ
BEAN
DAUGHETY
REIS
WIDLUND
HOLLINSHEAD
HEROD
ALDOUS
HARBISON
KIM
SPENCER
STICKLEY
HAGIE
HATCHELL
BASSO
KOPEC
CARRINGTON
ATCHISON
SHEETZ
SWIERCZEWSKI
HEATHCOCK
WOHLERS
RAWLINGS
SPARLING
VIER
WOOL
DUNKLEY
BABOS
RASER
KIPLING
HAGAN
DIELEMAN
HERBERT
SHERK
RICHIE
SIMONYAN
PATERSON
LAING
DEVAY
MCCLENDON
GILLAN
IVASKA
HALDANE
SERRE
DOLL
METCALF
GILMAN
LUSTY
HOSSEIN
SUSSMAN
HELFRICH
SEBASTIAN
GILLEN
ENLOE
KHAMIS
APGAR
KOVALEVICH
MURREN
MARKHAM
CHEVRIER
CURD
ROUWHORST
MIRANDA
CAVANAUGH
THOMASON
GRAVES
QUEEN
FERRIGNO
BUTTERFIELD
COBB
STAIERT
COLSTON
WENZEL
DOSSEY
SULAIMAN
SHUMATE
SIBAL
MONTANA
SPROTT
GROEN
SPENCER
KAATZ
GEIGER
PAFFORD
LYDECKER
FORGEY
MCNULTY
BAYNE
MARINELLO
YOUNGER
PASANEN
WINTERS
DONNACHIE
SELLAND
ESCH
HAWKES
STOLZENBERG
KLIEVER
GRADELESS
HARRISS
WETHINGTON
LLOYD
MILETIC
PIMENTEL
CARLI
FERGUSON
ISBISTER
CATES
VILLARREAL
FAUST
MUNCY
CURD
MCCLANNAHAN
VIRDELL
SAFFORD
MARTINI
MARKHAM
PUETT
SYLVESTER
CUSTER
RASER
CONGDON
ALTERMAN
HOFMANN
HESLIN
BLAKER
EUSTICE
YEAGER
MUNCY
MARK
BARRIOS
HEIL
OLENDER
MALIN
AHLGREN
NICHOL
CLEMMER
MILAZZO
VIA
BIRTLES
APPLEMAN
ACRI
LEINDECKER
BEYER
BONNELL
WILD
FRANKLYN
CEJA
STIEBING
CROAT
PURVIS
ABBO
SCHLIESSER
JEONG
GARTSIDE
KEENA
MCELYEA
LUQUE
WACHTER
WETHINGTON
EUSTICE
PERRAULT
RAPP
DAVYDOV
CORNETT
MCLERNON
FLANDERS
MIKHAIL
MARLOW
BEHRENS
CARDER
OHALLORAN
SHEWAN
WICK
MCCREA
RUPLE
EVERETT
MERIDETH
MINSON
AMAN
ROBERT
DAUGHETY
KUKUK
LANDERS
KEYLON
GALSTYAN
LOUNSBERRY
ANGER
SPENCER
MURREN
FANO
ROWLEY
ROEDER
KIMSEY
WEYER
NOVOTNY
TRAMMELL
DILLARD
KILLMAN
STILLWELL
GARVIN
CISOWSKI
SHAMBLIN
RUSCHE
KLEPFER
SEEDORFF
RIX
ABDALLA
LAFROMBOISE
RAINES
YARDLEY
MCROY
CARLI
ROS
SELLERS
ROHDE
TOBIN
EUSTICE
MUNCY
CATHCART
MAYBURY
WOJTOWICZ
FEA
AVERY
BLUMSTEIN
BRESKE
ETCHER
FIELDER
KIMBALL
METCALFE
ANDRASCIK
LADY
PONTON
ARTHURS
KHARITONOV
REINHOLZ
BALTRUSCH
MCCLENDON
STILLWELL
LABELLE
GOWELL
SYLVESTER
ROSSING
SPENCER
GALLIANO
ROLL
COPLAND
ROSENTRETER
DELLO
TRIGG
TOTTEN
VERTNER
MATHIESON
SPENCER
MANTIONE
HARTMANN
KRIEGER
OZEL
HOSSEIN
FLANNERY
STOCKMAN
ZAWISLAK
ROZMAN
WENGER
YURASITS
TENNEY
BONAPARTE
SAIF
CHANNEL
SPOON
HAYTON
PERRAULT
HOLLO
TUOHEY
WILLMS
HYNES
RABY
POLHEMUS
SARABIA
LIMBECK
LEMON
LONEY
DOERFLER
DIRKSEN
NEZAJ
CELESTINO
CUSTER
VANDEGRIFF
FORRESTER
ARLT
LLOYD
GAMER
GRIGGS
TENNER
TRAMMELL
RIDDELL
CARDER
GAEKE
BATCHELDER
MURDY
BLACKWELL
RASER
GOWER
GILLIAM
GOODALL
BATCHELDER
ZACHOS
MAFFEI
LIKENS
FEDOR
IRVING
PHILIPS
WICK
NICHOL
MCFADDEN
DUBB
WIDLUND
HEIMANN
NAU
DEE
GILLERT
SIMONETTI
MCCULLAR
ATCHLEY
TRAWICKI
TELLER
EICHHORN
HOGABOOM
LANHAM
ANDERSSON
SATLER
BALTRUSCH
EPPS
TEVEBAUGH
CONGDON
HOSSEIN
AYERS
HAROLD
LAMY
MARTINEZ
FASSBENDER
CONGDON
CONFIDENTIAL
GABEL
BRESLAU
MCNIFF
SPYKER
LONDON
DORRINGTON
FLOYD
WILD
MUNROE
SAFFERY
BLEAKNEY
CUBITT
VIDMAR
HAYASHI
ALFORD
BLACKWELL
WESTOVER
GIRARDI
HERTEL
GOODIN
HERTEL
VERNON
SCARBROUGH
DREYER
WALCZEWSKI
LEPPER
RISTIC
ZENNER
LANHAM
DUKES
MILLER
AASEN
HOGABOOM
FOGARTY
DEAN
NORWAY
COOK
SCEARS
GLINSKI
HUENING
DEUTSCH
WARUNEK
WILLEMS
GILLIES
RODES
FIMBRES
TIPPIT
MCLAURIN
DODGE
ASTLEY
BADGER
MICHALSKI
BOLT
STEARNS
HOLLO
MADDIX
GLAZER
SIMPKINS
SHELTON
MOHAMAD
SHELTON
RIEBEL
SMITHEY
SLAGLE
GLOVER
YOUNGS
DELISE
NASON
MULLIGAN
MCGHEE
CEJA
PONTON
GILLIES
CARMACK
SOBERG
DUNDAS
WANG
RIDDELL
CONDRA
MAYNOR
DELISE
CHAMPION
MABE
INACIO
GILLARD
HEATHCOCK
KNUTSON
YOUMANS
KAYA
RIX
DESHAZO
ETCHER
CAMERATO
BEYELER
SHERK
SHEA
IBARRA
JABLONSKY
HOOKS
SOUZA
SIERRA
SENSENIG
KHAMIS
LANGDON
ERMIS
OBERLANDER
DONNELLY
JARNAGIN
EUSTICE
CUBITT
PHILPOTTS
EUSTICE
GEIGER
FOSSE
POINDEXTER
TEITELBAUM
HEDLEY
LONGMIRE
PERRAULT
SERVICE
TRACHSEL
WILLEMS
GONTER
PIZZO
RUSCHE
HOLLO
WEBBER
MUSCAT
CURTON
JINKS
LEROUX
COOP
HARALSON
DUGDALE
KYSAR
BOAZ
MATHIESON
KOSAK
DUNDAS
GEORGE
CUBITT
PHENIX
ROLL
BLYTHE
SCHWARCK
CULBERTSON
KING
YOUNGBLOOD
KOLLMAN
CONGDON
GIBSON
BURIAN
BRAUNER
HOSKINS
DRAPER
CONGDON
HOSSEINZADEH
CURD
STANISZEWSKI
CUSTER
BRANUM
RAPLEY
FINEMAN
DESSERT
BIRTLES
MOSES
HOLLENBECK
CASSELLS
GEORGIADES
EUSTICE
MATHIESON
GUEVREMONT
GARRETT
MOSER
FREDEEN
HOSSEIN
GARBER
FERGUSON
PINKERTON
TUOMINEN
MOSER
FRITZE
ALDOUS
HEINLE
EWING
OUTLAW
SUMMEROUR
HILBERT
GEORGE
SALOMON
DAUGHETY
HASSAN
CUBITT
SWANLUND
RHYNER
ALTERMAN
HEATHCOCK
CURD
ALCALA
COCKBURN
JAMESON
CHRISTL
DEHM
BLYTHE
STEINGART
CORNETT
HUTCHESON
DEIGHTON
JARRIEL
SANDIFER
ESKEW
PHILBROOK
MANARY
BATCHELDER
COLBERT
WINGFIELD
STIEBING
PURCELL
DORSEY
FREUND
RAWLINGS
ROMANOWSKI
FARKAS
TARIN
CLAUDER
CRIM
CASE
TEELING
BASS
VANHORN
CONNELLY
OWENSBY
OSHMAN
FANNING
CEJA
ORSBORN
COVI
SEPPALA
LEISTER
MCGEHEE
SIMONETTI
RESTREPO
HIGHTOWER
BEEBOUT
SWEENEY
KITTLE
TOWLES
SONS
FRANKOWSKI
ODELL
BAGNELL
STIEBING
LUPER
ROBERTSON
ZECH
LIGGETT
HALLOWELL
VANNOY
TETERS
KINSELLA
CLINGMAN
ALTIZER
WENDLAND
BAULCH
CATHCART
KOBIN
PADIN
CEJA
ENAS
KIRAN
PAPP
YOUSIF
CARMACK
FAULCONER
TARBERT
WITKIEWICZ
PRIME
CONGDON
HEATHCOCK
DUNKIN
DESKINS
GILMORE
HERST
COHEN
SHERK
HANDLON
BALTRUSCH
BISSETT
NEMO
NICHOL
DEIGHTON
WITHERELL
SASSMANN
WILLEMS
BUFFALOE
MCCREADY
TODISCO
VACEK
HIBBERT
BREIDENBACH
EUSTICE
SYLVESTER
GLASCOTT
SEAY
KAATZ
MCCULLAGH
LEINDECKER
MCCLANNAHAN
ABBAS
ATCHISON
PONTON
EVERLY
DELOREY
JEFFERY
CADDY
SEIGLE
DESHAZO
AMAN
LINDSTROM
CARLYLE
OGLESBEE
GUARD
SHEASBY
KIRCHER
ACORD
FARQUHARSON
FONTENOT
LYTTLE
DUVALL
DUNDAS
SIGG
CHURCHILL
DABOUB
DENMAN
TROJANOWSKI
GEIGER
DEWHITT
HARBOUR
KOLEHMAINEN
FITZMAURICE
SENA
AMAN
ONEILL
ROEHRICH
STURDEVANT
DAVIN
LIGHTFOOT
HOSKING
CLAPP
WOJTOWICZ
THORSTED
HANDO
SABOURIN
RASER
MCCOURT
AVALOS
HEIL
BIRTLES
WEEDON
STRAND
KINSELLA
SHERK
REALE
MCKANE
TRAINOR
BATCHELDER
SUTHERS
KIPLING
PEARSON
DUNKIN
MIYATA
POYNER
GILMAN
VALKO
MELNYK
SHEETZ
BATT
GOING
ATCHISON
MALMGREN
ROYCE
RHOADES
NICHOL
GAMER
SHEFTEL
LOLLY
SURRETT
LAYPORT
MERRITT
GEORGE
SUSSMAN
DITTY
TENNER
LINKER
HOSSEIN
JOSLIN
SUSSMAN
ZIMMER
HADDEN
CASTO
HEIDT
DUNDAS
HERSEY
HEIDT
AYERS
LESKINEN
HEATHCOCK
KNOPF
ATCHISON
INGEBRIGTSEN
HUTCHISON
CUSTER
ATCHISON
SHIPMAN
PARK
CRAWFORD
DURNELL
ROUSSO
FOLKMAN
SIMONETTI
FOLKENS
HOSSEIN
CONGDON
DABLE
GEORGE
STAPLES
HURLBERT
MANZUR
FOLEY
CURD
COULOMBE
SAARI
SIMONETTI
FISK
BUESING
MULLENIX
FOLKS
WASSERMAN
KANODE
ERNSBERGER
ATCHISON
NICHOL
EGAN
DUNLOP
MANES
BRUCK
SCAROLA
KERSEY
DUBOIS
SOUSA
TUOMINEN
KELSCH
SOUDER
STANISZEWSKI
BRASSEUR
STILLWELL
BIRTLES
NICHOL
ALTIZER
GIBSON
MCBAIN
GATE
DUNDAS
RASER
CHRISTOPHER
GEORGE
CHRISTL
WEED
COLBORN
KIDWELL
GOLDSTON
SICINSKI
PRICHARD
LIVINGSTONE
GRIFFITHS
WARUNEK
TEDESCO
SEIDEMAN
GARDELLA
ISRAEL
JANUSKA
BEERY
CHAMPION
WHEATLEY
GEORGE
WOODALL
HETTIGER
CATES
MUSGRAVES
KUBE
APGAR
HUTCHISON
LANGLEY
BLUME
CURD
GLENDENNING
PHILPOTTS
GREGOIRE
HUSTON
SAXON
RANKIN
WOODDELL
RAGUSA
HEDLEY
ALFORD
GOWER
ALCALA
HALSEY
BLANTON
HAHN
COLLIGAN
PATERSON
KADER
COURSON
DAUGHETY
TENNER
CUNNINGHAM
HAGIE
GUARD
SCHWARZ
SYLVESTER
GEORGE
SNEAD
PRINE
HOSSEIN
JARDINE
DRYDEN
LONGMORE
MANGAN
EMMENDORFER
FABER
SUSSMAN
OVERSTREET
NOWACZYK
RODENBERG
GABEL
CHATER
CHYLINSKI
DYCK
HEBERT
WISNOWSKI
SHELTON
SAAVEDRA
BYRES
GIESSEL
DEGRAAF
SIPLE
SEEDORFF
STARBUCK
WOJTOWICZ
MIRANDA
GUTT
HEIMANN
WETHINGTON
RIX
HARALSON
LANGDON
SIRMAN
HEATHCOCK
CARLQUIST
SCHLEGEL
BEHRENS
HARALSON
BEEBOUT
CATHCART
ARMENIA
DAUGHETY
PLA
MUNDELL
EBERT
BAGGIO
LILLEY
BAYLIS
DUNKIN
PEACE
VOGEL
KALIN
TAMAS
HOLLISTER
STEINGART
BLAKER
VERACRUZ
DALLING
TENNER
MCCLANNAHAN
HENKIN
BATCHELDER
WARRINGTON
CAO
STOOP
HARDING
NOBILE
HUCKS
LALANNE
CONGDON
CORNETT
SHOTWELL
HADDEN
COTTLE
RAPLEY
FACER
HAYTON
MECUM
NIEMAN
SALOMON
PUTTER
SCHWARCK
LEISHER
MURDY
VIRGIN
SPEAKS
HARLAND
THARAKAN
BLAKER
REBACK
DOOLIN
SHELTON
TKAC
SHEATS
MODEROW
SUNDBERG
KIEFER
AMAN
PLONSKY
WYGLE
GILLET
GILLEN
YURASITS
BRICKLE
SARKISSIAN
PORTWOOD
WINDSOR
MCGEHEE
MCCULLY
MCLERNON
PAAVOLA
WOJTOWICZ
VARELA
FERGUSON
EADE
VERACRUZ
FERGUSON
SNELL
MCKANE
HEATHCOCK
MILAZZO
TRAN
WEED
WILSON
BARBEE
BIRTLES
VANDEVENTER
SULFRIDGE
GEORGE
FLOOD
KINSELLA
DOUGLAS
BARNELL
GRAINGER
COLHOFF
SHEWAN
ETCHER
MCQUILLEN
DORSEY
RAWLINS
EUSTICE
SCAIFE
GOINGS
CHRISTNER
BACKES
RAPLEY
RASER
KHAMIS
NESTER
ZIEGLER
MOSER
EKSTRAND
RASER
DOBKIN
MONCUR
KAWAKAMI
CARMACK
AMAN
STEHLE
MIGLIORE
MAZZARELLI
MABE
STREETER
RASER
WYGLE
SOKOL
GALINSKI
GALLIANO
AWBREY
MUNCY
DILDINE
CARMACK
HELLMAN
PEDIGO
BANKS
HASTON
FELDMAN
BANKS
PONTON
WARRINGTON
DEIGHTON
WILBUR
KELLER
MCGING
CONGDON
HEIL
FONT
SCHOTT
MEYERS
YOUMANS
POMERANZ
WHETSELL
CURD
VINES
CLEVES
SALOMON
CURD
ALBRECHT
RATNER
HARRIOTT
BIRTLES
LINARES
HARLE
STOOKSBURY
SPENCER
KNICELEY
LENNON
KULA
CUBITT
STAATS
WYBLE
ERLANDSON
VASEY
CARLSEN
LAFROMBOISE
HAMBLEN
MERTON
MANEES
FAIN
ROHDE
TIENKEN
BEESLEY
FONTENOT
ISSA
QUILLIAM
TERK
LANAGAN
BARR
CAMENZIND
BARACH
VIRDELL
MUNRO
SECHER
MARCISZ
NICHOL
TEELING
JARAMILLO
KALLIO
JUSSILA
FARACO
MCCLURE
NOWACZYK
CHURCH
MERIDETH
DEIGHTON
KEE
DAMRON
TICE
HYMEL
FRIDELL
ETCHER
DAUGHETY
REALE
BALTRUSCH
BARTY
HURLBERT
NICHOL
LEVESQUE
FORGEY
ZEDAN
CUBITT
PAQUETTE
SIMONDS
WEHE
LEFKOWITZ
UTNE
SHEETZ
PHILPOTTS
TUOMINEN
MUSGRAVES
DOBSON
YURASITS
PEAD
WOODHEAD
RAKOWICZ
KINGERY
MATHIESON
AMAN
ROS
KLEHN
MONROE
MARKWICK
RIEBOLD
MCLAY
WICHTERMAN
MCALEER
KIPLING
WILLEMS
KNUDSEN
HUFHAM
CHRISTNER
COLHOUN
JASER
MAZZOLA
HERR
COOMES
DALEBOUT
DEWOLF
VIDMAR
PRITCHARD
CEJA
NANCARROW
MARANG
SUNDBERG
YOST
COOK
LANGDON
SPYCHALSKI
HIETT
WIESNER
PUESCHEL
COLLETT
ACKER
SESLER
CRAFT
SPYKER
ACKISS
KELEHER
OSULLIVAN
MUDD
LAND
SANDEFER
JACQUES
ABNER
PENROD
ROEDER
PEIFFER
WILDEY
ALTERMAN
STEDMAN
TELLER
BACHLER
NOBILE
POGUE
GILLIN
FITZMAURICE
MORING
LAKIC
CEJA
SANDER
BARTLE
KHAMIS
SMITHEY
JENKS
HERSEY
JOHNSEN
ESKEW
EDGAR
KRIEGER
CRAIGMILE
WEILAND
COUPER
WILD
STEPANENKO
NICKEY
ROBERSON
POYTHRESS
ZEDAN
CAUTHEN
LEMING
TENNER
KIRTON
NICHOL
BALTRUSCH
SOBEL
FURMAN
HOOPER
SISCO
HAYTON
SHANKS
TATE
CUSTER
HOAG
KRUG
LEAF
AVERILL
RASKIN
CATES
BATHGATE
BEESLEY
HISSEM
PHILPOTTS
HAGGERTY
FONT
ZEDAN
SKEEM
CHAMPION
MCPHEARSON
HERST
EUSTICE
DUCKETT
GILLE
JEANETTE
AULD
ZIOBRO
WHITFIELD
WEHUNT
BEESLEY
NUTTALL
YOUMANS
NAU
COLQUHOUN
CAIRNEY
VANDEVENTER
CLENDANIEL
WILEY
ATCHISON
ACHESON
SUSSMAN
BEEBOUT
THEBO
CADDEN
SPENCER
GILLAN
WILSON
LUNDMARK
MANZUR
NEWBURY
VERACRUZ
ETCHER
HAKE
MENCH
BUEHLER
MAX
KOBIN
HOLLO
MERTZ
SARAFIAN
HILTS
CROFT
DEIGHTON
TARAVELLA
SARMENTO
MUJICA
RAYMOND
MAYBURY
MUSGRAVES
SPYKER
STIEBING
VERNON
GABEL
WESTERDALE
KRUIZENGA
BARGER
PESOLA
REINMAN
HELLAND
SONS
TEVAULT
PELL
CORNETT
NEWNHAM
RASER
ELSE
MARKOWICZ
CUBITT
MORRICAL
WORTMAN
CARTY
READY
ROOSE
VERACRUZ
MCCLENDON
MIRANDA
CRINKLAW
INGLEY
MINTZ
HOLLINSHEAD
TUCKER
HNAT
ROSCOE
RONE
PIPER
KLEPFER
KAFFENBERGER
WALLANDER
SABOURIN
WETHINGTON
MCINNIS
CURD
KLING
GILLIES
ROHDE
FORGEY
MACINTYRE
FOSKETT
KALINOWSKI
SIMONETTI
WILD
MCCOLLISTER
KECK
EPPERSON
BRYCE
HEATHCOCK
HAUPTLY
GILLIES
TUOMINEN
DUVALL
HENKIN
BONI
HENRIKSSON
CUSTER
HOYE
FERGUSON
CARVEY
COLBORN
PANOV
ANAS
LAURENT
DOUD
PALING
DEWEY
VANDEVENTER
PENNY
PALISI
FONTENOT
VASS
BURKETT
AMAN
HARRISS
CONGDON
GUARD
VERSTEEG
SONS
KIM
SCHWARZ
LOY
HENLY
REGALADO
CONGDON
BROOKING
CASSIDY
DEIGHTON
KIPLING
EUSTICE
HEIL
STORM
BATCHELDER
LITKE
WHITING
DOWNEY
HENDERSON
NAPARSTEK
AWBREY
MKRTCHYAN
ARKO
WETHINGTON
SCHEEL
CASH
CURD
FRANCISCUS
LEFKOWITZ
IVORY
DOHERTY
LOYLESS
CAUGHLAN
HUTCHISON
SAPONARO
GORDEN
CURD
PITCHER
DEDES
DOKE
HOTRUM
KOSHAK
RAINWATER
TINGLE
BOLLING
CHRYSLER
JACOBS
WILLEMS
NIKOLOV
BIRTLES
NAIR
MAHAFFEY
SAKOWICZ
VILDOSOLA
LYSTER
SPROTT
CHORN
ALVERNAZ
GILLIES
SIVERS
BYRNES
KINSELLA
VIRTUE
HAINES
SHANKS
BEAUDRY
TEIXEIRA
KEMMER
WOOLMAN
GARBER
TERRELL
STANISZEWSKI
MILLER
KURDI
VARICK
NORD
SEIGLE
LAPEER
WITHAM
CLEMMER
POLONSKY
SIMONETTI
LAURENT
PERDOMO
PATERSON
PHILPOTTS
DAUGHETY
WIBERG
HOLLINSHEAD
BENEDICT
TEPERA
KOLESNIKOV
MCCLANNAHAN
COTHERN
ANGELO
GUBBELS
FAUST
BEYELER
BURRY
HOWLEY
MERTON
LIETZKE
WILCOX
ALOTAIBI
SAUCE
KEMPER
RASER
KECK
GOUDIE
SONS
LOVEDAY
KRIEGER
MCGEEHAN
SALOMON
MUSICK
HAGGERTY
HAYCOCK
HAGAN
MCLINN
CUSTER
MOLYNEAUX
ELLEDGE
WEDEL
ROTAN
FORBES
GILLIES
SEABURY
SVENDSEN
FURR
GEIGER
STIEBING
CALVIN
STEINBOCK
HYMEL
SLAGLE
PHILPOTTS
BULLEN
KINSMAN
PRATI
LOBBAN
MIS
BECHTOLD
MEIJER
RENNER
IVANHOE
GREENWALD
SPYKER
GROSS
WOODBURY
CURD
MILEWSKI
EMRICK
BRITTON
DABOUB
KOHMAN
HERTEL
SPERLING
MAYS
MAGNUSON
CRISAN
ELMORE
NAIR
THEODORE
COOMBES
REDDIN
SIZER
MAVITY
JIMENEZ
MUSSELMAN
COODY
EUSTICE
MATHIESON
HENDRICKS
PULSE
WALDEN
BARRANCO
CHAMBLEE
KEINATH
MURAWSKI
PARMAN
WETHINGTON
FLEISCHER
FIGLER
FONT
BEEBOUT
FAIN
DOBERSTEIN
NASS
PETRIE
MCKINSTRY
ROEDER
KRYCH
ACKER
MCCREADY
EVERETTE
ARMISTEAD
HENKIN
HALDEMAN
ROHDE
ZIOBRO
CLEWS
LAGEN
MILLARD
JEDD
KERSEY
SULAIMAN
HAYTON
KAZAKOV
MANEES
NICHOL
WILDER
SIRAGUSA
KOSKINEN
WEBB
PRESSMAN
RIX
HYMAN
SUTTER
BRUNE
DURDEN
BELTZ
PIZZO
TRIVERS
SALOMON
DUNDAS
CORDELL
CARRUTH
KIM
POLLINGER
CRUM
KARAN
HARN
FEDOROV
HEBERER
SAUTER
MULLENNEX
CANALES
WILD
KELLIHER
BARGER
LOVE
TILLITSON
GAUT
CLOVIS
ZEDAN
BLANSIT
ELMER
WOODHALL
LONEY
SWICK
OVENS
BARKDULL
PHARO
PIOTROWSKI
PETREY
SIAS
CURD
MAYVILLE
MADANI
MANOUKIAN
MICHAEL
KECK
SCHWARZ
LEMKE
GILLIES
ROHAN
DUNKIN
BRAUNER
UTNE
GADDIE
DOWN
ROUSSEAU
CAULDWELL
HUDMAN
BLAKER
PAILET
BATCHELDER
LANHAM
CANNADY
CEJA
CAVANAGH
HARALSON
CUTLIP
CREED
HEDLEY
VILLARREAL
ABRAHAMS
LANAGAN
REARDON
MCMINDES
TWEDT
ROEDER
WEED
LINARES
HADDEN
DUNKIN
KELEHER
FELLER
HANAK
CARLQUIST
PAIGE
HOWARD
NAU
MICKUS
SHEFFER
HOSSAIN
CHARLES
RIGGIO
RUTLAND
SHENK
LOHN
DUNKIN
ROHDE
LOPEZ
BENOIT
ARBUCKLE
PERRAULT
MCCRINDLE
CHURCH
ARMISTEAD
GILLIGAN
CHRISMAN
MCLAURIN
MIYATA
SEIDEMAN
STURROCK
SALOMON
FARQUHARSON
FEATHERSTONE
SUNDE
LIKENS
BILLETT
RASER
LEWIN
ROSSING
KOBIN
BEEZLEY
BRINDLEY
MAYBURY
HOCKENBURY
FINSTER
ROUSSO
ROQUE
MAGNUSON
RIX
STOBBS
HILGERS
SCHOEFFLER
GENERAL
KINCAID
GILLIES
LEBEAU
MUDD
FLEEK
FROHOCK
CASSADA
MERRITT
HANNAH
YANTIS
VERACRUZ
LABAR
VILLARREAL
BROWNING
ANGILERI
ROD
PANOPOULOS
JIMENEZ
SCULLY
HALLORAN
PFEFFER
ROBARDS
BALTRUSCH
PERRAULT
SUTTNER
MEYERS
DENBOW
LAUDON
QUINONES
OLENDER
CASALES
HASSALL
LENTZ
KRAM
GRUB
OGLES
CHRYSLER
MICHEALS
HEDLEY
MACLAINE
BALTRUSCH
TAGG
BEEBOUT
CATHCART
GRANTHAM
HABERSTROH
LOCHE
METCALF
MERRIWETHER
LILLEY
SHIFLETT
WARES
MARTINEAU
KEATING
KOPEC
MATHIESON
MULROY
TRAMMELL
HENDRICKS
MCCLANNAHAN
VEASEY
VARICK
NICHOL
RUSH
CARTY
OVENS
CUTLIP
HORD
WEED
SLAGLE
PLACIDO
INGLE
GALLAHER
NAU
FROGGATT
HEATHCOCK
VIER
ABERNETHY
GUARD
CONGDON
GEORGE
FINE
STEINBRONN
HOVORKA
HUTCHISON
NEWBURY
PARROTT
STEINGART
CALVO
STAPLES
CASCIO
SUAREZ
ZENNER
LINNEMAN
WALDREP
KIPLING
SUSSMAN
MARKEY
RIGGIO
CORSE
MEADE
HENKIN
TUCKEY
RAPLEY
GRAEF
KINKEAD
CARTY
NICHOL
BEAUDET
ARCHER
MATTEI
WALTER
STAIR
KABBANI
HOLLO
HEATHCOCK
MCCULLEY
CUBITT
MACCARTHY
GERAGHTY
SULLIVAN
MCVEY
BENTON
WILBUR
HEATHCOCK
SLAUGHTER
CASHATT
HAZELL
HEIDT
PURCHASE
GOLDBERGER
KAPPEL
MACMILLAN
SALOMON
FELL
BUCHER
SUSSMAN
DUGAS
FUNK
PRITCHETT
ETCHER
WEIR
COWGILL
GRABLE
DABOUB
KARAPETYAN
WARTELLA
HOSSEIN
RASER
PAQUETTE
MEDEIROS
WEILAND
ASADOURIAN
BLANTON
AVERY
BASSO
PHELPS
ABDALLA
VASS
VALDES
KIESLING
ALFORD
CRISAMORE
LINARES
MCFADDEN
VESSEL
MARKOWITZ
MCHAFFIE
GEORGE
SHEILDS
ALTIZER
PEIFFER
VALDIVIA
RHODES
MOLANDER
ZEDAN
FARQUHARSON
DUFFIE
CARDER
RIX
GRACY
CUSTER
AGUON
EISA
ZALDIVAR
SHERLOCK
BOAZ
FISTER
HUMBER
BLAKER
MABE
WILCOX
SHATTO
KEMPER
HARRINGTON
SAARINEN
MCCOOK
EMERY
WOMACK
MCCANN
URIBE
NOLES
SPIVEY
BALTRUSCH
SODERHOLM
CATHCART
GAMER
PINNEY
KUGLER
ZEDAN
GRAVEN
CURD
CRIST
ANDERSSON
DEIGHTON
HAZELL
MCVEY
WOOTON
BUFFALOE
TEDDER
THIERRY
KYKER
LENTZ
SOH
ABERNETHY
MCALPINE
ESCUDERO
FOOKS
DESSERT
ZANDER
BATCHELDER
PAQUETTE
KURTZ
HOLLO
LINARES
HAUN
CREASY
KOSAR
POORE
PUESCHEL
KINAS
LEAL
NICHOL
OBERLANDER
NAU
DICKSON
IBARRA
HEATHCOCK
DAUGHETY
AMAN
SAAD
PIERCE
DEITCH
SAENZ
WILLEMS
SINNOTT
WARDLOW
GRAYDON
BLYTHE
SWINK
WARUNEK
RODRIGUE
ALA
GARTMAN
MARDIS
PRODAN
ATCHISON
DUNGAN
KOSMATKA
BECKLEY
KRIEGER
MILES
SEEDORFF
AMAN
ABERNETHY
ALTSCHULER
FONTENOT
LEA
AWBREY
ECHEVERRIA
KOLB
MCANELLY
KIRAN
DENDINGER
TOLOSA
DEWAR
HUNDLEY
DILALLO
BLOOD
CARDER
MCGURTY
RIHA
LUPTON
DAVISON
HADDEN
JAFFKE
HOPKE
PATERSON
MARTINEK
BRITO
CHAMPION
MACKE
BARGER
CARLIN
NAFTEL
SULLINGER
BORTHWICK
ORSER
DUNDAS
UTNE
HELLMAN
GOTTLIEB
MCHAFFIE
GRIGGS
GLYNN
CHRIST
MEYERS
DECOURCY
MCCULLAGH
KEISLER
RASHED
MCINTOSH
TENNER
LENTZ
DURNELL
VERACRUZ
COLHOFF
SLAGLE
FEATHERSTONE
COTTLE
DESORMEAUX
GIPSON
NAROG
LUQUE
KUEHN
SELDER
SOUDERS
PRIMM
ANDRUS
STEINGART
WILBUR
RHOADES
HURLBERT
THOGMARTIN
SPORY
MULLANEY
FRANKOWSKI
LAVOIE
TRIAL
LAWRENCE
KOSKINEN
WALDROP
RESTREPO
DETERMANN
PHILPOTTS
MAINES
PERDOMO
CONGDON
KIM
RIEK
AHEARN
MARINELLO
CARMACK
MERITHEW
YOUMANS
SHUTE
MAGNUSON
FRITTS
CHAUSSE
CUNNINGHAM
PHILPOTTS
DELOACHE
HOLLENBECK
LANTTO
KARNICK
GOODFRIEND
LAFROMBOISE
ESCH
SCHUETZ
EUSTICE
RAMIAN
KRYCH
ETCHER
MOLL
LONGWELL
TYRUS
CUSSON
KOCH
PERRAULT
DABOUB
SALOMON
HAAR
TENNER
LALANNE
FORMICA
NABOURS
BLEIGH
KAVANAUGH
IRVINE
GABEL
OSGOOD
AASEN
CHEWNING
HACKER
FORGEY
BLAKER
SIMONDS
ZEDAN
HELLMAN
AMAN
COTTS
WALTZ
GIERSCH
RAGUSA
LEYBA
ROD
STEINGART
BOETTCHER
GENERAL
ZEDAN
WINSTEAD
LEAO
ZEDAN
SUSSMAN
KINSELLA
CEJA
SCHEEL
SUSSMAN
KIM
CHURCH
MURDY
HOLLANDS
OTTS
HENDER
VACEK
PEARCE
SOUR
MCGIVERN
GREENWADE
DIVERS
GLASBY
BIRTLES
AKERS
HEATHCOCK
SALOMON
DOBKIN
HOSSEIN
JARNAGIN
ALTIZER
BRAATZ
DUNKIN
VENABLE
WEEMS
DONNACHIE
KIPLING
RICHESON
FERREIRA
SIGG
HARDAWAY
MAYBURY
SEIDEMAN
LORENZO
BIRKELAND
SPRINGS
CONGDON
TRAWICKI
HADDEN
GUARD
MACINNES
BAHR
RAPP
MCCULLAH
STIEBING
BONDS
KIKER
ZAWISLAK
PIUS
VERACRUZ
KLEPFER
TATOM
RIX
SOTO
MEILY
KHAMIS
POLLACK
HAUN
SALMINEN
VESTER
ODE
KNOPF
MICKEY
SCHWEIGERT
DAUGHETY
GRIFFIN
OVERLAND
CROFTON
GAAL
RAWLINGS
SLAGLE
KEE
DABOUB
GUBBELS
HELFENSTEIN
SALAZAR
PRATT
GELBERT
HITT
BILLINGSLEY
DEAR
QUELL
SIMONETTI
HEATHCOCK
LACY
GILLUM
MICKUS
HRUSKA
PHILPOTTS
FORGEY
BRUNSON
PETREY
ALM
MUSSER
PAGAN
DOBKIN
KESSLER
GILLIES
NICHOL
CUSTER
GILLUM
RAINES
KINSELLA
POZNIAK
SYLVESTER
ABDULRAHEEM
ZEDAN
BOPP
RAMIAN
HAMEL
NEPHEW
CARRUTH
LYSEN
SINGLETON
COOK
BATCHELDER
SOUDER
CUSSON
RAYNER
ENGELBERG
CULBERTSON
MIDDAUGH
STIEBING
WIIK
PENROD
CLENDENON
MCALEER
STAMMLER
RAPP
SPYKER
CORNING
DORSEY
HEATHCOCK
CARBERRY
RIVKIN
PIERSON
EWAN
CARMACK
GEIST
OSORIO
FORRESTER
WACHTER
NAVARRO
KELEHER
VACEK
FRAME
BEDFORD
BATCHELDER
LANAGAN
SAWICKI
STAPLES
ANGELONE
BRYCE
HASSAN
HILTUNEN
BRESNAN
HOLLMER
LIDBERG
CRAM
SAPONARO
AMAN
RAINS
DUKE
ERICSON
RUDKIN
RUCKER
CATHCART
PEDLOW
STIEBING
TENNER
ARRA
NOWLAND
RIMMER
GABEL
AGNEW
VANDEVENTER
KERBAUGH
BOOHER
MCNIFF
SIMONETTI
JIMENEZ
RIFFEL
KAYNE
BASTEDO
ASTLEY
PARROTT
WOOLF
RINELLA
RAINES
EDINGTON
MOREHEAD
DYER
BOAZ
KIRAN
AZZI
CANADY
REALE
SCHUSTER
ROBISON
DAUGHETY
FARQUHARSON
CONNON
HEIDT
GILLASPIE
PECK
HANES
VIRDELL
EARLES
MELL
OWENS
HEMSLEY
MINASSIAN
COZADD
MALOTT
EDMISTON
THOMA
CORNEJO
YOUNG
FISTER
WILLEMS
STIEBING
ELSNER
CHRISTENSON
GOWER
SATLER
CURD
WIIK
SHENK
VLAD
BEESLEY
MCCARTER
WALSTON
UTNE
KRANICH
SINNOTT
GILLAN
VERNON
MIYATA
TENNER
SHOUSE
SUSSMAN
EVERTS
MIYATA
GILLUM
CEJA
LEWIN
CAMP
GAAL
COSSETTE
SUNDERMAN
RASER
WHITMAN
WILD
RIX
CHRISTENSON
STOCKER
DRAGOS
DEDMON
KAMINSKY
CONTE
GOLDING
VANHORN
MCGEARY
TIMMINS
WOLGAST
LEMING
SHIVE
FERGUSON
ATCHISON
BUEHLER
MUSGROVE
PEAVY
GOWELL
FERRAND
HEWISON
DILALLO
GUITTARD
MAYBURY
ROHA
ROHDE
HICKMAN
FOOKS
CHYLINSKI
KIMBREL
RAZEE
FREDEEN
GABEL
BOWEN
FANCHER
VICK
TRINKA
FULTON
SEPP
AGNEW
GILLASPIE
ROBAK
SALMINEN
KELEHER
HULAN
PONTON
FRANKOWSKI
ACORD
CURD
WEEMS
NAPARSTEK
SPYKER
KELTNER
NEW
RENTZ
PALLARES
FOOKS
GONTER
PEIFFER
HOSSEIN
HIETALA
CELESTINO
RHYNER
BARBARY
BAYLIS
BURFORD
RASER
PEKRUL
BOLENDER
BROACH
FIMBRES
MCLOUD
EVERETT
HACKATHORN
HYNES
HAYTON
LANDS
UTNE
MCMULLEN
MCCULLEY
SALOMON
STUART
BATCHELDER
HEDER
WESSELS
KIEFER
SALMONS
DEIGHTON
ASHER
MANCHA
STERGIOU
COWAN
GRABOWSKI
VALDES
PINTO
WETHINGTON
BAUMAN
SPENCER
ROJAS
WILLSON
HAMMONDS
JANKOWSKI
GUARD
GILLUM
RIGGIO
CALDER
ARMISTEAD
STIEBING
DIETRICH
NAJJAR
PEARCE
LUQUE
SCHON
CARLI
MARRINER
WETHINGTON
FROHOCK
LANAGAN
JINKS
HENNIG
VONCANNON
SPENCER
DENBOW
SPOHR
COWLEY
HULING
BATCHELDER
REDFERN
OTTESEN
CORNWELL
PERDOMO
FLOWE
SAM
ZEDAN
HAIGH
FARQUHARSON
CEJA
MCGALLIARD
KESSEL
MEEHAN
DORROUGH
JAHNKE
LENTZ
WOLD
PUETT
KLIMOV
SIMONETTI
VACEK
RUBLE
FULLERTON
BLYTHE
MEAD
BATH
ROS
GEORGIADES
MCLOUD
NELL
MOHNS
BLEIGH
SIMPKINS
STURGES
BERTELLI
DION
FINGER
TENNER
CONGDON
UTNE
VERACRUZ
UNDERHILL
MAGNUSON
TENNER
MENDES
BEEGLE
DUNKIN
RASER
DUKES
SIRMON
TICKLE
MUDD
STOCKER
KEMPER
PEASE
DUNKIN
MABE
HADDEN
SHEPHERDSON
CONGDON
HYATT
JACQUES
KIMBREL
PRIOR
VUKIC
MILAZZO
DUPUIS
ALTIZER
SCARBOROUGH
BAYLESS
AVERY
UTNE
MCROBERTS
RUSU
LONGMORE
PADEN
LISENBEE
MCCLURG
VERNON
JACK
EUSTICE
WOJTOWICZ
LIVINGSTONE
ROSS
KEANE
REGIS
SULFRIDGE
VORACEK
CEJA
WETHINGTON
HOSSEIN
MANZANARES
RASER
SNELSON
CROES
SAVARD
MAYBURY
EMMENDORFER
LYSTER
RAMIAN
ARIOLA
EUSTICE
ACOSTA
SALOMON
SAUTER
CORDINGLEY
ANTLEY
CANNON
STEDMAN
PHILPOTTS
HADDEN
LATHROP
KAMINSKY
PILANT
SCHMEECKLE
GILLIES
MCLAURIN
PASANEN
RASER
ATWOOD
BASSO
COWLEY
SIMONETTI
PUNCHES
ALTIZER
HUTTUNEN
AWBREY
MONARCH
ROSSING
DELO
SHUFFLER
STANISZEWSKI
SHELTON
BLAKER
NICHOL
REDHEAD
ROHDE
SODERHOLM
FITTS
ACKLEY
WETHINGTON
RICCI
GILLIES
DURNELL
MITLYNG
HEBB
COVERDALE
STANISZEWSKI
COLTER
GAMER
LEVONIAN
CRAM
PROKOP
ANGLES
RICHESON
ROCKHILL
SCHNECK
SIERRA
KRUPICKA
MAJOR
RAINES
PHILPOTTS
MCCULLEN
AMAN
WEAR
CANTER
HADDEN
MANAS
DALGLIESH
KIPLING
GENERAL
HINKLEY
KARSEN
GARVEY
UTNE
RAWLINGS
ETCHER
ITZKOWITZ
LANAGAN
SWEARER
HOVANEC
BLAKER
FLEMENS
FISHWICK
ERKKILA
FOOKS
ELSE
OLIVA
HOLLAND
GABEL
ZIMLICH
HAILEY
MICHEALS
CROFTON
MAHLKE
PATERSON
PERRON
MOSER
POUNDS
GRILL
ZEDAN
BARBARY
MAPLES
ATCHISON
GOLDMAN
TROUTWINE
CHAPLIN
SCHARLOW
TURMAN
VALDES
FIELDS
HERST
FEATHERSTONE
WAIGHT
ROS
HOROWITZ
RODEBACK
WOOLF
GUARD
WOLFENDALE
CEJA
PENNIMAN
MAISEL
CRYER
SIMEK
STICKLEY
MCCALLUM
DOWELL
HALLMARK
COBB
BALLEW
CARDELLO
MCKEE
SCHLICHT
SEDA
LEPPERT
STIEBING
LUMPKINS
UTNE
JOKINEN
HOLDCROFT
HADDEN
BARNARD
DILALLO
RANTALA
RASER
RIX
KNOPF
PERRAULT
INACIO
OLAFSEN
ETCHER
AMAN
TENNER
HIBBS
BLAYNEY
LITTLEFIELD
GUITARD
ROLISON
HEATHCOCK
KIRK
TENNER
THROOP
PETREY
EUSTICE
NOWICKI
OLENDER
REALE
PINTO
DARTNELL
TIMMIS
DOUMA
SHEPHERDSON
MIRRA
WINEHOLT
GILLAN
CARMACK
SHELTON
AMADIO
VERACRUZ
UTNE
FLORINE
STRANGE
PILARSKI
SIMONETTI
HORNE
KRANE
MARELLI
GILLIES
FIELDER
FORRESTER
SPERDUTI
SUGGS
GILMAN
RAUB
PAYSSE
COLBORN
LEVESQUE
MCCLANNAHAN
CINCOTTA
WICK
SHELTON
ROSCH
WYMAN
HADDEN
SHEETZ
MCCOLLOCH
LEWALLEN
VOLKOV
UTNE
WILLARD
BURNISON
MOSHER
DEGRAFF
MCKEEL
RASER
MAROTTE
MANNO
RAMIAN
VENS
LENNON
CATHCART
PATERSON
ROBERTI
SZABO
CHRYSLER
MICKEY
AHMED
SEAY
SUTTLE
SUNDE
ORLOWSKI
BIGGER
MOLYNEAUX
NICHOL
SANGIACOMO
VARICK
SAMEC
ASADOURIAN
CADDEN
COALSON
SCHARF
LUNT
CONGDON
FRENCH
NEWBURY
HANKS
MAINES
DUNNE
BULLIS
WOODHALL
SEGARRA
KOPEC
MCLERNON
WOOL
WALCZEWSKI
NOWELL
WESTMORELAND
STROBEL
SHINER
TOTTEN
PLENDL
AMAN
GOVERNALE
SCHIEFFELIN
COMPTON
BLYTHE
IRVING
LESKINEN
ERLICH
LOMBARDI
ZAESKE
AGNEW
ROBARDS
CATES
ALCALA
GILLIES
SCHWARCK
BEESLEY
JARNAGIN
FRIEBEL
KEEFE
HATTEN
SALOMON
OLENDER
CAULFIELD
PRIVETT
ALGHAMDI
GOOCH
COTHERN
WATTERSON
KRUGER
CHEW
BARKLEY
KETELS
TENNER
WYNDHAM
TOLMAN
BLAKER
SCAFF
DABOUB
GEIGER
LAKNER
VALANTINE
PANKO
TACKETT
VENTIMIGLIA
MCCLARIN
WILD
MCMANN
NEWBURY
AWBREY
RICKETTS
BLYTHE
HOFMANN
RUSH
SAWICKI
PARROTT
BARTRAM
AMAN
VERNON
TITUS
PRINE
MCHALE
QUEST
HADDEN
PUTMAN
ERMIS
HERTEL
SHERK
LOCHRIDGE
GENERAL
STANISZEWSKI
VENS
REESE
VIRDELL
SHANKS
LONGMORE
SPYKER
STREETER
EUSTICE
SIMONETTI
NAPARSTEK
CARLTON
LUTTINGER
PENDARVIS
EASTRIDGE
MATTEI
EHLERT
CURRAN
DITTON
POTOCKI
BLAKER
NAU
RAGAN
ROTRAMEL
STANCEL
PURVIS
SWEARER
HEDBERG
QUEST
SUTTERFIELD
HOSSEIN
TATULLI
GEORGIADIS
TAMAYO
HELLMAN
ANDOE
CONGDON
MCCURRY
ROD
ETHERIDGE
GANNON
HAZELL
KELTON
GARBER
DOBKIN
MAFFEI
HOSSEIN
POMERANZ
LOWDER
SVENDSEN
ITZKOWITZ
GOGLIA
LOCKE
REUST
EUSTICE
ROSANDER
MOLYNEAUX
TAMAS
OSORIO
HACKLEY
HALLATT
HUTCHISON
CARMACK
BATCHELDER
SHELTON
HEATHCOCK
BALTRUSCH
CATHCART
CHRISTL
BAUGHER
KRANICH
DOZIER
KUEHN
GELSTON
BAYAN
ABBO
DITTON
RENDON
GEMMELL
CARTY
WARRINER
ZEDAN
ARCHIBEQUE
STIEBING
RICHERSON
WILD
NICHOL
ZEDAN
KNIGHT
MICKUS
BOPP
BAMBERG
FIX
MCCARTY
SATLER
BLACKMAN
MILAZZO
KRONISH
SAND
FRANK
NESBITT
NEWBERY
ROMANO
DANCEY
POZNIAK
PURVES
CARMEL
MCQUARRIE
FINKE
KINGSTON
MAHLKE
KIDDER
UTNE
MCGING
ARNOTT
JARDINE
THURLOW
JASPERING
SCOPPA
VICK
AASEN
KRUIZENGA
TELLER
LANCASHIRE
HAZE
POGUE
HAYTON
DAOUD
CLEMMER
MCMEANS
GAMMON
POLONSKY
DUNNAHOO
ATCHISON
SVENDSEN
ZEDAN
HARMS
MAGOON
WARDLE
HYMEL
SIGG
BOUNDS
KURKA
FOWLER
SELIN
RIX
BATTEN
JARNAGIN
YBARRA
HERTEL
MCCAW
HAYTON
UTNE
BODDY
QUEZADA
TRUSZKOWSKI
NORRIS
BALLANTYNE
MACPHEE
SCHUMAN
GILLIES
RASER
CLASON
VANHORN
JOLLY
BARTLE
DANA
TRAWICKI
RAPLEY
HASSEL
FUDALA
WILD
MCCAW
GAERTNER
NICHOL
KRIEGER
LANAGAN
CUBITT
HARNESS
CAPLAN
MAEDER
OGLES
HERST
FLANNERY
MALLERY
VALDES
PERDOMO
VICK
JARNAGIN
SUTTERFIELD
WIIK
MASON
PERRAULT
THOMA
MANZUR
BEYELER
STEG
REPPY
LAKIC
GIBBY
HEATHCOCK
NEWLIN
MCCAW
FALER
INGLEY
HALLMARK
GRAYDON
PAPESH
MICHEL
SPENCER
ANNAS
CORDELL
CARLQUIST
POLONSKY
DICKSON
ROTE
SHOUSE
ETCHER
WASILEWSKI
PAGES
DAPONTE
MARTINI
LAVOIE
FINDLEY
WRENN
BEAUDET
FAIN
TUBMAN
WILD
VERACRUZ
HENNIG
SCHWARZ
BREWERTON
TRUAX
KRYCH
PENNEY
HOFACKER
TACKMAN
HEATHCOCK
SAIF
BORISOV
EUSTICE
HAVILAND
MAZZARELLI
VARICK
STEINGART
FRASER
ROSSING
WEISKOPF
DAVIDS
FERGUSON
MAHON
TULLIO
CARMACK
SINOR
HANNOLD
LYTLE
KINSELLA
HISLOP
VERTNER
TENNER
MICKUS
MILLER
KOVITCH
NAU
NEULAND
DOLLISON
GILLAN
HUTCHISON
SAARI
GALEY
DUBIN
MASON
LEVIT
BLAKER
HANNAY
SWITZER
ESPINOSA
KLAUSMEYER
TELEGA
ENNIS
SALOMON
SUSSMAN
ZEDAN
CULBERTSON
FITZMAURICE
HIGGINS
RICKERL
MCCONNELL
WICK
DUVAL
LEDER
MINASSIAN
DOOLIN
MAHLKE
SHANKS
CEJA
ROLL
HUTCHISON
REEDY
GUBBELS
EDWARDS
NESTER
GRIGGS
DAUGHETY
AMAN
DYKES
WARDLAW
SMILEY
RASER
MCAULAY
MATTSSON
MILLAM
VERACRUZ
ROBISON
VOJTA
CONGDON
COLBORN
GERHARD
SUSSMAN
STURGE
CARTY
BIRKELAND
KOZLOV
ENNIS
LAKIC
CUSTER
AVALOS
KIM
RICCI
MUISE
MONTALBO
THARPE
AMAN
KRASZEWSKI
LAURENT
POGUE
DUNKIN
PATE
MONTEMAYOR
RANKIN
KEMPER
ESKENAZI
CARLI
SONS
LUNDGREN
PIUS
BLAKER
EUSTICE
LYDON
HARINGTON
CUTLIP
BALDACCI
MCLERNON
LARGEY
PEDLOW
STREICH
ROUSSO
TAFFEL
PANOV
DUNDAS
PURNELL
VERTNER
KHA
CADDEN
SHIRLEY
GALLIANO
HAGIE
NAFTEL
JAFFKE
BLISS
GARTON
CALLAN
RASER
HEBB
KAHAN
AASEN
NISBET
JEFFORDS
BRILL
SWEARER
JIMENEZ
HEIL
CARMACK
STILLWELL
PHILPOTTS
FRAKES
REANEY
MANDEL
HARRIOTT
DITTON
GIBBY
ARSENAULT
HEATHCOCK
SANTANDER
RAND
GERTZ
PRATER
FERMAN
WINEHOLT
SCHALL
FAIN
MELICK
BARKDULL
STIEBING
ROBOTHAM
PHILPOTTS
SAYERS
LEWIN
SPENCER
WELBORN
HOLLINSHEAD
SCHWARCK
GILLIES
PHILPOTTS
WESTERDALE
WETHINGTON
KEYLON
EMMENDORFER
COLLIER
MUCKEY
REALE
HADDEN
HOLBROOK
SCHWARZ
ZEDAN
VACEK
ZEITZ
UTNE
CUSTER
ELEY
KOC
HAROLD
MULLENS
ALTERMAN
PETRIE
FINE
GIL
MCGARRY
TOBIN
COOK
GAMER
BLAKER
RASER
MAYS
ABERNATHY
MCMILLIAN
HARLE
KHIM
STILLWELL
EADIE
GRIGGS
HOSSEIN
MCCUNE
BIRTLES
CHAUSSE
VINES
ATCHISON
GUARD
MCMAHEN
PAVIA
PEAVY
CASULA
SPENCER
HOSSEIN
MALLERY
HURLBUT
GILMAN
ROS
MCCAHILL
WISEMAN
WILD
SEEDORFF
MOSKALENKO
SALSBERY
FINEGAN
DALE
SMOOT
PHILPOTTS
WACHTER
FETTER
FEARS
HERTEL
VILLARREAL
RICCIO
LELAND
BIRTLES
WOJTOWICZ
SAMARDZIJA
DENIS
LIMBECK
MOTES
FOOSE
ETCHER
RALPH
SPROWL
FOY
HEIDT
GILLIES
GILLE
GUINANE
DUKES
FISHMAN
TEVAULT
SALOMON
DOSKEY
MERVILLE
HOSSE
ZEDAN
FOWLER
COWLEY
RIDDELL
AMAN
LOUGHRAN
ROHA
LUMLEY
FORGEY
PADGETT
MAFFEI
LAURENT
PARMENTER
MCCREADY
FOE
DEWHITT
DUKES
LAYPORT
SHELTON
PRIME
SEIDEMAN
PETTY
MAHONEY
LALIBERTE
FLANDERS
SHELTON
PAQUETTE
STAPLES
PAILET
MOTZ
STIEBING
HRUSKA
SCHWARCK
MANDEL
HUSTON
ABBO
PRESTRIDGE
OLANDER
SEIDEMAN
LAUGHTON
STAPLETON
CREEGAN
CARDER
VILLARREAL
ATTAWAY
MANDERS
RICHARDS
REALE
ALPER
MCRANEY
MCMAKIN
SONS
SANTANDER
WARRINGTON
HEIL
HEIL
DAUGHETY
LITZ
HAMID
ALDRED
CUTLIP
NEMO
ROS
SEITZ
CONGDON
HOLLERAN
SPROTT
LINDWALL
PAPESH
ABERCROMBIE
SIMONETTI
WARUNEK
AULTMAN
LANGLEY
BLANSIT
ERBLAND
YOST
EUSTICE
GILLAN
BELZ
PRIDDY
BALTRUSCH
FOSSEY
ROBERT
JOSS
PRIEBE
NEIDIGH
MIDDAUGH
YOST
VICTOR
MAUNU
CALHOUN
PUESCHEL
SEIGLE
DENNY
SORENSON
CHAMPION
LANGELIER
LANAGAN
GILMAN
KANOWITZ
SAMARDZIJA
REYNOLDS
GERHARD
ZAITSEV
EMRICK
VACEK
MOLYNEAUX
WILLIS
SWEENEY
GARRIES
LEAF
MAYBURY
COULTER
TEELING
KEMPER
HAMIL
HERLONG
SWISHER
GRIGGS
CONGDON
HILES
LEIBOW
SPADE
CHOWNING
KHAMIS
LOUCKS
PARTRIDGE
FEA
COPPOLA
FRANKOWSKI
DUFFEY
MCCONNELL
PYEATT
SONS
MOFFITT
CROSSAN
GOODALL
FASSBENDER
MUDD
DURNELL
ERMIS
EUSTICE
HOFFMAN
NOBILE
PICKENS
ATCHISON
PRINE
MIYATA
EUSTICE
REDGATE
ANDREOU
ELLSWORTH
ABBO
HADDEN
LONEY
LEVESQUE
FIELDER
ROS
STILLWELL
PAFFORD
OAKLEY
HRUSKA
SALOMON
DUNDAS
ARRA
HRUSKA
SHATTO
CONGDON
DREWS
SAELI
NYE
SCHMELTZER
AWBREY
LARREA
WORMSER
POLONSKY
DARST
CONDREY
ROUSSO
TRIM
HOSKING
LORENZEN
HELLYER
TYNAN
DUNKIN
GAFFORD
WANG
WILD
MCGILL
MATHIESON
SALAZAR
SPRUIELL
ALTIZER
SAEED
SHERK
THISTLEWOOD
GIVNER
SULLIVAN
KIMBALL
NOLEN
STIEBING
GAMER
HOLLO
GALINSKI
HADDEN
RUSHEN
LAURENT
COURSEY
LATIMER
JARNAGIN
CARTWRIGHT
PAAUWE
GRABLE
WESTMORELAND
SIMS
SAMEK
GABORIAULT
HUDGENS
KIENE
MCCAIN
PHILBROOK
HAGGERTY
RISTIC
FELSTEAD
PHILPOTTS
LORENZ
SPYKER
HOLLO
ALBERTINI
EUBANK
HELLAND
KEMPER
GEORGE
SUSSMAN
HANAK
KIBBE
SCHERF
HADDEN
DEUTSCH
PASSWATERS
WOLINSKI
FERGUSON
LAFROMBOISE
BYRNES
CORLL
FORSS
MILGATE
EUSTICE
MOLYNEAUX
WOODHALL
CRUZ
ZEDAN
WINDER
MULLIKIN
CAIAZZA
PRINE
ELLER
HYNES
RAPLEY
ARKO
ANGELONE
HOSKING
STELLA
VERACRUZ
CORBITT
UTNE
BADER
HACKLEY
SPANGLE
FENWICK
ALLMAN
CORNETT
BIRTLES
LOERZEL
WILD
MINEAR
DORRINGTON
STANISZEWSKI
KIMSEY
MIYATA
NASS
GANN
WELLER
STIEBING
BARGER
MCTIGHE
RAMIAN
MCMILLEN
MCCLENDON
ABDULKARIM
GILLOM
BLOUNT
MATTINA
TOW
GODFREY
SHAFER
DUVALL
NAPARSTEK
HAUN
KIBBY
ACORD
BIRKELAND
TETERS
VIDMAR
CINCOTTA
SAPONARO
GUARD
MCLAURIN
LAKO
ABRAMS
CHARNEY
POLONSKY
SUSSMAN
HENNIG
VIA
DANILOV
REVILLA
COXE
DARGAN
LANGDON
SVENDSEN
SAYLER
VANDEVENTER
OSMUNDSEN
BIRDSONG
BATHGATE
GAEKE
BOWLER
CHOATE
CATHCART
STURGIS
POLONSKY
FRAZIER
VANDEVEN
PAINTER
PANKRATZ
ZIELINSKI
SHEATS
ELIAS
HERTEL
MASTERSON
SOUDER
BLAKER
COLBORN
SHELTON
CARMACK
WEYMOUTH
MATHIESON
SPENCER
HAND
BROADLEY
GWOZDZ
RIGGIO
THIGPEN
NICHOL
OLAFSEN
ATTAWAY
FEINBERG
HOSSEIN
LENTZ
KENYON
KHAMIS
LEWIN
REDDIN
LEYTON
STILWELL
NICHOL
PARK
COPLAND
CAULLEY
BRINK
MALLERY
STRANGE
PACATTE
KASTLER
CARMACK
BATTY
KAZ
PHILPOTTS
CARLI
UTNE
SHEWAN
HOSKING
FEHNER
MOY
MELLIS
CANTU
ATCHISON
AWBREY
VANDERMERWE
STIEBING
BARTOK
AMAN
WETHINGTON
MOHN
SHEAFFER
WILCOX
EMMENDORFER
KHALIFA
ASSADI
POSEY
HEATHCOCK
MEIN
WOJTOWICZ
HORTER
WENTZ
LANHAM
HAGLUND
DAMAN
ETCHER
HOAG
HALLORAN
MCGARRIGLE
HAYTON
LOFLAND
HOSSAIN
ROS
HAYTON
PORTWOOD
HAHN
RAWLINGS
LAUDON
MATTEI
MAFFEI
FELL
CRAFTON
ROHDE
CROWLEY
MATTEI
SALAZAR
COBB
GRIFFIN
LEONHARDT
MIDDAUGH
GAZI
SHOUSE
APGAR
RIEL
PHILPOTTS
SUSSMAN
MATTEI
WORSHAM
OSTER
NICHOL
MENDENHALL
RAPLEY
POPPER
DEUTSCH
SELKE
KRAFT
DOUTRICH
MUSCAT
LANDRUM
RASER
TENNER
MAYHEW
HAINE
HOSSEIN
LUBINSKY
DRESS
JARNAGIN
POLONSKY
SALOMON
MARK
BETHEL
AHMED
BENTON
HAZELL
LOOSE
NOWELS
MCLINN
SANTANDER
WALSHE
HULIHAN
GRANTHAM
CASTER
SIAS
HANAK
BALMER
HENNRICH
SZCZUBLEWSKI
KEMPER
PRESTRIDGE
RUDD
MONTGOMERY
SPYKER
GILLUM
FAUX
MILLER
NEUFELD
ZEILER
FELL
HEMSLEY
RAPP
SIMONETTI
THAYER
NAPARSTEK
REINMAN
PIZZO
WHITING
TETER
STIEBING
NAME
ETCHER
LEVIN
TRAWICKI
ALFORD
GEBEL
GEORGE
VANDERMERWE
GLANS
LAUDER
HENKIN
KIRAN
INGLESBY
REALE
DESHAZO
DESHAZO
DEBACCO
MADDIN
SWEARER
WOLKIN
TRAIL
ISRAEL
FERGUSON
COLVIN
MAYBURY
MANAS
PINKHAM
ALTERMAN
FLYNT
BARTLEBAUGH
UTNE
GILLIES
MITROS
SLAGLE
SEIDEMAN
ONEIL
MALAN
EDWARDS
ROLL
AMAN
FERGUSON
HUNT
MIRANDA
MCMEEKIN
HORRIGAN
FINSTER
BONDS
HERST
WILLIAM
MCCULLY
KHAMIS
LEGGE
LAKNER
MUTCHLER
AMAN
ERICSON
EUSTICE
ROLL
SHOUSE
VINT
SPYKER
ARTZ
ROLLEFSON
RYS
HYNES
DREYER
UNK
KINNE
RAPP
STIEBING
STRICKLAND
PAPP
FORISTER
BEEBOUT
GANUS
KEHOE
DUNKIN
SAPONARO
CEJA
ERLICH
KAYNE
WETHINGTON
COLEMAN
CUSTER
DARGA
GURLEY
GUTERMUTH
BARNABY
CARTY
MACLELLAN
GILLIES
KAMP
MOLYNEAUX
PLANK
FRAZE
SMITHEY
REISCH
HOLLO
FELS
EDELSTEIN
BOLLING
ROLL
MAIR
BROWNING
CHESLEY
FERGUSON
MURDICK
GRISSOM
LUNEY
STANFORD
TOLEDO
UTNE
POLLINGER
EISENHART
FOX
SUSSMAN
SARD
CARLTON
GRIGGS
LAWRENCE
ZAYTSEV
CEJA
ALTHOFF
SALOMON
WININGS
OSBORNE
LILJA
SAVARD
MARCHBANKS
MIRZOYAN
SKINNER
PERDOMO
GJESDAL
MICHEALS
LAVELLE
HUTCHISON
CONGDON
CROAK
RUUD
PHILPOTTS
FLORENCE
DOWD
SHEA
GEIST
LOVELADY
MUFFLEY
DOD
MORGAN
CONNER
KHAMIS
MCRORIE
HASSALL
WRIGHT
GLADWIN
CEJA
EUSTICE
SUGGS
KALSON
ALTERMAN
JAFFKE
UTNE
PALMER
KEISLER
UTNE
DUNDAS
FRYER
SALISBURY
HEIL
ALESSANDRINI
REY
INGLEBY
HADLEY
MAIRS
SHEETZ
LAFROMBOISE
BENT
DILALLO
HOSSEIN
DUGUAY
RAY
DUNKIN
POLONSKY
GABEL
PEARSALL
ASTLEY
FOOKS
MCRORIE
WILD
ANGILERI
HAZELL
SIMONETTI
NEIDIGH
MCMAHEN
HECTOR
SCHERF
MARINELLO
ALTSCHULER
THORNHILL
SPENCER
BASSHAM
HAUN
CUNNINGHAM
BURGER
ADAME
SMART
CHARNEY
HADDEN
SUSSMAN
UTNE
STICKLEY
DENSMORE
MASTRO
MORTON
NORTH
MAK
XIANG
ZENNER
THORBURN
JIMENEZ
ARTHURS
SCHON
WARDLE
BATTEN
ROEDER
JANZEN
GINN
HAHN
EISEN
MCNEFF
SAIF
FUCCI
KELEHER
BARGER
LANHAM
KINARD
BALTRUSCH
HERTEL
PARISEN
ETCHER
HAUN
OLIVAS
ANGILERI
WICKES
LAURENT
HERRING
LANGE
COWART
JACKSON
HAUN
PAPP
DONOHUE
WILD
GOREN
PAGE
LUPTON
NICHOL
SAVI
IVERS
MOFFET
MONROE
SPIEGELBERG
DESHAZO
PINKERTON
JAFFKE
SMIRNOV
MIGLIORE
POUNDS
CUBITT
ZIOBRO
MATTINA
EUSTICE
MCCREADY
LAFERRIERE
KHAMIS
ROBIN
WALDROP
HARLEY
BATCHELDER
HATHORN
MILLARD
LIPKOWITZ
MALIN
HENKIN
DEDES
SYLVESTER
MALOTT
HERST
ERLICH
DUNKIN
BAHR
GRIMM
HURNI
DREYER
EMISON
WIGER
SHANNAHAN
BIRTLES
CONSTANTINIDES
KIEFER
SPENCER
LASZLO
HAVERTY
WORNER
HENNING
SZCZUBLEWSKI
GREDLER
KIMSEY
CULLEN
AWBREY
WALDROP
EICHHORN
BALLA
AHMED
RANGER
MAPSTONE
HOLMQUIST
BETHEL
WEED
STEINGART
GAMMON
CUMBIE
PAQUETTE
MCCREADY
ZELLERS
LINNAN
SCHWARCK
FRAWLEY
EMMENDORFER
ELYA
JANSSON
MEYERS
BIRTLES
CLEATOR
HOLLEMAN
WELNA
HUTTUNEN
MCLERNON
WALDROP
BATTEN
DANKO
SLEEPER
JACKSON
TACKMAN
RASER
CONGDON
WORMSER
BOOKER
TOPPING
GRANT
LAFROMBOISE
SWANGER
LEVY
MAYBURY
KILPATRICK
GLAD
SAINT
GILLASPIE
MANARY
SIMONETTI
RIX
COATES
MAK
HADDEN
BOYDE
HASLETT
BASHIR
COWHERD
CHAMPION
RAWLINGS
VENS
MCCREADY
BEYELER
BATCHELDER
DOCKERY
CREAGH
NAIL
ERICSON
CRAY
SOLES
SAUSSER
KROENER
GILLIES
MAGNUSON
RELATION
WYGLE
CHURCH
RASER
LIE
CHYLINSKI
EICHHORN
MACEY
PRINGLE
HENRETTY
SWANHART
WESTMORELAND
VRANAS
GILLHAM
ABDELKADER
DESHAZO
AMAN
TENNER
SKOGSTAD
ARAUJO
LUEBKE
MARSDEN
JABER
MAFFEI
MITRE
HOUTZ
EMRICK
CULLING
JARNAGIN
ELBEL
WENDEL
BRASSEUR
MEDEL
CONGDON
CROWE
CONLIN
TINGLE
HOPKE
MAYBURY
GARTON
MCCOUN
SILVESTER
STICKLE
MAKA
PFLEIDERER
ROHDE
CAULLEY
GILMAN
CHRISTENSON
CAUTHEN
GOWER
RIX
RAMIAN
EUSTICE
MCINTYRE
CORNETT
SAXE
DABOUB
SYMONS
AMAN
RAS
HOLLOWAY
WEBER
OMALLEY
HUTCHISON
MCMANNUS
CURD
DEGRAFF
FERGUSON
CHOLEWA
HADDEN
TENNER
CAPSHAW
CORNETT
MAIRS
MCCOUN
STIDHAM
SHERK
SOBEL
MCCALIP
HEROD
PORTWOOD
CRINION
ELLEDGE
KRIEGER
SMITHEY
HOSKING
CARLOCK
DEUTSCH
SAELI
RHYNER
KIRCHNER
PHILPOTTS
ALEX
EUSTICE
STAPLES
CATHCART
MARVEL
MAFFEI
MINUS
RIGGIO
HEIL
NEWBURY
MIDDAUGH
REANEY
WISZOWATY
ROSSING
WINDSOR
MCMAKIN
WARRINGTON
MCGILL
KEYES
CAIRNS
PHILPOTTS
SUSSMAN
MILLINER
STIEBING
BALTRUSCH
BARCIKOWSKI
CURD
RUTLEDGE
HARP
MUSICK
EMMENDORFER
LEVINSON
NICHOL
LIKENS
MEDHURST
MARVEL
GOLBERG
SONS
SUSSMAN
GRADELESS
POINDEXTER
LOVELL
CAO
CONGDON
HEDLEY
BOSWELL
MCALEXANDER
GOODALL
STANISZEWSKI
PAQUETTE
WINSTEAD
WILLEMS
CRONK
LEMING
CRINION
MADDIX
JAVADI
SMITHEY
FREDEEN
RAPLEY
LAUHON
LONGMORE
GEORGIADES
HEDGE
WETHINGTON
REDDY
BLAKER
MILLING
BORCHARDT
QUELL
SHANKS
ZENNER
BETHEL
SCISCOE
HANNAS
DARNLEY
VARICK
BARBARY
NEWBURY
TOLOSA
TITOV
STUBBLEBINE
MIRANDA
MCGIVERN
EHLERS
SAAB
GRUNWALD
LERNER
DILLING
HILDEBRAND
WOODHALL
GILLMORE
STAPLES
EUSTICE
WOOTON
EMMENDORFER
SUMMEROUR
MCDOUGALL
ROSHONG
DIVALERIO
EATON
SPROTT
SANDAL
REHN
SALEM
CLOVIS
ROSS
MAGNUSON
DICKESON
MCVEY
STEDMAN
HAGIE
MANSON
KILMER
ROS
PALMIERI
GOEHRIG
PEACHY
DRAGOS
HASKINS
KELEHER
ZIOBRO
BOUSCHER
POLONSKY
UTNE
SOSNOWSKI
MCCALLUM
RICKERL
RANDOLPH
SUSSMAN
AUER
RAINES
SIDDIQUI
SPENCER
STAHLMAN
MIDDAUGH
PITT
AGEE
SALAZAR
TROMBLEY
ALPER
SUPLICKI
NATALINO
COZADD
WESTMORELAND
FARQUHARSON
SAAB
ENAS
WARUNEK
PONTON
WELTZIEN
LIST
ANDREOU
MUSA
COLQUHOUN
SALIM
LANHAM
PHILPOTTS
SHOUSE
MAX
RIX
WAGONER
SCHULTZE
OSMAN
PULSE
WOOKEY
GALEY
LESKINEN
TRIPLETT
CATHCART
DELAHUNTY
NICHOL
BUCKLIN
SIGG
ROEDER
GAYNOR
ADLEMAN
WOJTOWICZ
ABDULRAHMAN
STRAUB
VAUGHAN
BRANAM
LASHER
MATHIESON
ACRES
AMAN
CREASEY
MARINELLO
OLENDER
HAGIE
LAY
KHAMIS
GILLUM
GILMAN
MAYBURY
MANIS
KINCAID
REAL
SONNE
CRUMPTON
GABEL
HOSSAIN
COLHOFF
BONAPARTE
PERRAULT
MCELDOWNEY
JUDGE
ECHEVERRIA
POLONSKY
SHEA
RIX
BELZ
STAPLETON
WEIDNER
HAROLD
SIAS
KREIG
HUSTON
HESSLING
STOWELL
PEIFFER
FRANKLYN
MATTEI
VERNON
CARLI
TOLLEFSEN
SENSENIG
KIDDER
MAK
MOHNS
WICK
HATHORN
PRINCE
SUSSMAN
WILD
RIX
FOUSHEE
CORNETT
WINDSOR
SUNDBERG
LOVELL
SUSSMAN
AVERY
MUNNELLY
ROHA
HASSALL
COLBORN
SLIMAN
ROHDE
WALTHALL
DENNEHY
PILARSKI
CUSTER
FLEDDERMAN
BUFFALOE
WORMSER
CHISUM
HENDRIKSEN
GAMMILL
SHEPHERD
KASH
BERNAL
CONGDON
LESKINEN
COLLISON
DORSEY
MARINELLI
LASALLE
HOLZAPFEL
SUNDE
CHARLES
IZER
GILMOUR
JOSI
SYFRETT
ALAMERI
ANGLIN
WILD
HUTCHISON
BENEFIELD
ZEDAN
ZIELINSKI
SINNOTT
MARKHAM
JARNAGIN
GOODALL
HEATHCOCK
GUBBELS
SHANKS
MCKIMM
HOAG
WELTZIEN
RUNGE
KRUBSACK
RUDKIN
JEFFORDS
SUSSMAN
LEAKE
RENNIE
OTTO
MCGRATH
GAEKE
IAN
LYNE
NIKITIN
POLONSKY
BONAPARTE
CONGDON
HUDGENS
PIERSON
BESWICK
SCHWARCK
OVIATT
STILLWELL
SCHRACK
BAULDING
LEGGE
EMERSON
HAMILTON
RISHER
HUTTUNEN
STAINES
MCLAURIN
HEATHCOCK
BARBREE
LABARBERA
HADDEN
MIRANDA
GILLUM
COOK
IKERD
VILDOSOLA
GABEL
YULE
DAUGHETY
KIPLING
FARIS
FREELAND
HUDGINS
DORADO
MIRANDA
MIDGLEY
SALOMON
FOSSE
BUEHLER
BROOK
GIBBY
COLBY
STIEBING
DAULTON
HALDEMAN
MALA
EUSTICE
ESSEX
SAPONARO
TUBBS
PRATTS
HAZELL
MILEY
KEIG
SCIARRA
ARAUZ
HORTON
MCFADDEN
HERST
HYNES
GAMMIE
BOYLE
KHACHATRIAN
SHOUSE
GOODIN
ALPER
SEALS
MALA
BRIGGS
KHAMIS
ALTIZER
TICKLE
GEORGE
CATE
AASEN
ADERHOLD
SHOWN
DUNDAS
HERRING
HAUN
GLEESON
NASS
DUNKIN
DYRESON
CRAM
FERGUSON
GEORGIADES
LOMBARDI
JARRIN
MICHEL
CROAK
HART
PHILPOTTS
HADDEN
ADAME
GAMBILL
MACGREGOR
DEERING
SIBAL
KERR
FELLER
ROHDE
BASSO
JARNAGIN
PEGLER
LANAGAN
ZEDAN
MUIR
DURRANT
GERHARD
KIMBER
LURIE
HANES
VERACRUZ
WINGO
PERDOMO
LEHNER
KELEHER
BOOTHE
HARROW
DEBAUGH
VARICK
SALOMON
DEGRAFF
SHANKS
MOLYNEAUX
THROOP
ZEDAN
SLOBODA
KOHL
CANTERBURY
GALLO
LONGMORE
VERNON
SAVARD
UTTER
DABROWSKI
WOOTON
PAPADOPOULOS
CURD
DEDES
DAUGHETY
PARHAM
VERACRUZ
MABE
WISNOWSKI
HAYTON
MERRY
CURD
DEENEY
CHRISTIE
DUNDAS
MARKEY
BODEN
FINKEL
HERTEL
DILALLO
ROHA
ALTSCHULER
CASHION
MANARY
BARBARY
RAPLEY
SHARPE
CLASON
MORMAN
MOLYNEAUX
PENINGTON
HEATHCOCK
KELEHER
TAPSCOTT
OLAFSEN
FERGUSON
BOOKER
KEILLOR
PREMO
RATHJEN
CUBITT
SUSSMAN
RASER
LELAND
NICHOL
TROTT
ENGLISH
LONERGAN
MORTENSON
SWEENEY
NARRAMORE
MATHIESON
SUSSMAN
AWBREY
WELDON
ROSENDAHL
CONNORS
TENNER
MINASSIAN
HADDOW
FOY
SOUDER
HITE
DURBIN
ROEDER
SEARLS
MALAY
MARANG
HALLSTROM
DEHERRERA
REALE
CARMACK
TAPP
LANAGAN
MATHIESON
CUADRAS
HATHORN
MACKEL
PAPESH
KHAMIS
WINDROW
AMAN
WETHINGTON
ROEDER
HOST
GILLIES
PAHLKE
ARRA
KREINDLER
BONAPARTE
KLING
BATCHELDER
MUSICK
ROBERSON
BAUGUESS
KONICKI
GRIGGS
HEATHCOCK
WORNER
DEWEY
WENZEL
MACKLIN
ROHDE
WHITSON
BARTY
HAROLD
SCHECHNER
MORAY
SCHANTZ
SLAGLE
SALOMON
MILLWARD
INNES
MCLAURIN
SVENSSON
MUDD
RITSEMA
POTTS
KELEHER
SALOMON
ANGELONE
DUCKETT
AUGER
KEES
RAMIAN
WETHINGTON
STANISZEWSKI
HETHCOX
ESSEX
NATALINO
CURD
LESKINEN
MARKHAM
GRUB
SUMMEROUR
SULLIVAN
BAKKE
ELSE
MCHALE
CHURILLA
HAWKIN
MAYBURY
TOLMAN
DABOUB
YOST
ZAWISLAK
CATHCART
ZIMMERMAN
WILHELM
PAGE
ARMENIA
ISBELL
MCALPIN
EUSTICE
PIMLOTT
DUBOIS
HOUGH
GEORGIADES
SOLOMON
LISCH
RAMIAN
LANGLEY
RASER
BULLIS
GWIN
BLISS
PHILPOTTS
HEIDT
GARMAN
HADDOCK
AIMES
TOULOUSE
CARTLIDGE
MASON
ROTTMAN
EICHHORN
FARQUHARSON
GALVEZ
MINASSIAN
ETCHER
HANES
GAMER
POLLEY
SEABURY
PEARSON
CATHCART
MIRANDA
BARON
FREDRIKSEN
KOCANDA
MONROE
SALOMON
ARRA
LANAGAN
HALVORSEN
WEISEL
ALOTAIBI
KISER
HOSSEIN
GALLIANO
TYNER
STURGES
KRESS
SMITHEY
RASER
SPURGEON
KAMATH
SHAMBAUGH
TOWLER
ERIKSSON
SKOV
SHERK
MOLDEN
MANTIONE
FORGEY
KRUG
OLIVA
SPENCER
KOSAR
SALOMON
OLINGER
EATON
SIMMERS
CONSTABLE
CHILTON
BOGLE
WALDEN
CARRUTHERS
MONDAY
PETRAS
RUPLE
SCHAER
MACKAY
LEEMAN
SPENCER
MURDY
LATIMER
THIERRY
PERRAULT
KAHN
EGGERT
SEWELL
EMRICK
WIL
ALTIZER
FALCH
LEWIN
WIIK
FONTENOT
LESKINEN
MCMILLIN
KHAMIS
CRIM
SUSSMAN
BIRTLES
CAESAR
VERACRUZ
COWAN
LAURENT
BRODEUR
EUSTICE
STANISZEWSKI
LUQUE
BERTELLI
WILHITE
MELLIS
WILD
MOREHEAD
WYETT
DOOLEY
SCHOEFFLER
SONS
EURE
RAPP
FIJAL
HEIL
KAIGHIN
FIORENTINO
REALE
BARRENTINE
CABRAL
LAST
HADDEN
SALEM
SLAGLE
WARRINGTON
ISENBERG
ALLYN
GRANLUND
MILGATE
WELBORN
SUSSMAN
SHIELS
CONGDON
DAUGHETY
SWALES
CORNETT
TIFFT
GARDINER
GILMAN
YOUNTS
MACKEL
DABOUB
ROMO
MADRUGA
SIMONDS
ANTHONY
GEORGE
DILALLO
LAVOIE
SALOMON
FRIESTAD
LEON
BAYNE
GOW
MEYERS
MCGLOTHLEN
WOODHALL
OCONNELL
BOHANNON
RASER
BEAVERS
DUFFNEY
RASER
CALLANAN
CHEVALLIER
FERGUSON
MATHIESON
SALOMON
SUNDE
FARMER
ONDRUSEK
CHARMAN
ERLICH
LASZLO
AUSMAN
ALPER
RICHO
HAUN
MACDUFF
ABDELKADER
LEWIN
SPADEA
HORSLEY
JASER
BLANEY
LAYNE
MELLIS
GOODSPEED
WARES
ULLE
BREEDLOVE
ATCHISON
KIPLING
UTNE
ALVARADO
LAYPORT
GEORGE
BRITT
AMAN
CONGDON
MAFFEI
VERACRUZ
WEBERG
NAJJAR
TELEGA
LOPEZ
WEBER
RENFRO
RAMETTA
LAVIGNE
HOLLO
NEAGLE
DUVALL
YOUNGER
CLAY
CARDER
PURVIS
MARINELLO
STODDARD
OLAFSEN
GREENWOOD
EUSTICE
WATTY
LAPPIN
DANKS
VOJTA
PARROTT
PEEKS
VIDMAR
BAUCUM
MANZUR
GILMAN
MERTON
SEXTON
SHATTO
LEBEAU
IZRAILOV
SOLLINGER
FELL
ZINN
ANDERSEN
GILMAN
FIFIELD
KELEHER
BOWES
SAUTER
MATHIESON
MAYS
BURROWS
HANNA
GROOT
PARMENTER
BURTSCHER
LAMMI
ODGERS
NASS
SUTTON
HEFT
UTNE
PEAD
PERES
ARNO
PARROTT
CUBITT
EUSTICE
GILLIES
MELLIS
STIEBING
RAPP
SAPONARO
BROWER
GILLAN
SCOPPA
VALDES
MITCHEM
VALDIVIA
DUNDAS
DEFER
BATCHELDER
DANZEY
SATTERTHWAITE
STANISZEWSKI
KLEPFER
HASSEL
HAGIE
RIFFEL
WIGER
SALEMI
CHAMPION
INGLE
MAYS
JAFFKE
VILLANO
SAFARIAN
NICHOL
HOPPE
LABINSKI
CEJA
ZERMENO
LAUVE
URQUIDI
LEMING
GILLEN
COSTIGAN
WHITELOCK
LARNER
SHANTA
ISSA
WILLMS
OWEN
ROMA
ZIEBART
STIEBING
GAMBILL
NICHOL
YOST
PHALEN
TILT
GEORGE
PURVIS
HEATHCOCK
BANYARD
NIEMAN
REPPY
ERDMANN
CHRISTNER
KYSAR
TINGLE
NEYER
ARNSPIGER
MARS
TRONSTAD
LADD
CLINGMAN
WAGNER
GUZZARDO
GILLAN
GEORGE
LAFROMBOISE
PIZZO
ALTIZER
CONGDON
CRINION
KHAMIS
LOVEJOY
BENTON
VIBBER
SYLVESTER
DOOLIN
TALBOTT
EUSTICE
WALDROP
LALANNE
RAMIAN
DEGRAFF
ANDREOU
MOHNS
MELZER
HEATHCOCK
ROEDER
PHILPOTTS
AYERS
SYLVESTER
GILLMORE
KAYNE
MCKEON
MCNEIL
WENTZEL
FISHWICK
HOLLO
BARRY
BURGESS
KHAMIS
FELSTEAD
GILMAN
MATHIESON
SIGG
MILLER
KIRKSEY
WASH
MIYATA
WYMAN
ZIRNGIBL
KIM
WOODHALL
SOHL
ARTIS
GRANNUM
MCCLARY
MANDEL
HEIL
ZALEWSKI
STROSS
AMAN
ROCKEL
SHELTON
RASER
CURD
WOLSTENHOLME
PINKSTON
KEENEY
BONEY
BING
MCLERNON
ASHER
WESTMORELAND
DORSEY
KALINOWSKI
LYLE
MANTY
CONGDON
LAMBERTH
FOOSE
GRAINGER
WILLEMS
MCCONVILLE
BUMGARNER
LINARES
STIEBING
LAURENT
WILD
SHATTO
HOUGHTELING
TYLER
TENNER
STALLO
ROTTMAN
DEMARTINO
TOWLER
HIGNITE
DEIGHTON
TELFER
WILBUR
BACKO
SANDHU
SCARBOROUGH
KALA
STEYN
EUSTICE
BRAGG
GRAZIANO
EUSTICE
GERRED
DONAHOO
HUBBS
KREIG
TRAX
DOUTRICH
SALEEM
WEINTRAUB
RUTTER
MCKEEN
SONS
MONZEL
WILD
RICCI
LAFROMBOISE
HALLMARK
SPRIGGS
MAYALL
UTNE
ASHER
DELISE
BOTELHO
IVIE
LEIGHTNER
BALCH
STOUDT
FEIERSTEIN
WOLFSON
GAMMIE
WHITING
PEDLOW
KLEPFER
CISOWSKI
MANFREDA
MAWHORTER
STEDMAN
STROSS
MCGEHEE
LINDMAN
MATHIESON
BEEBOUT
PHILPOTTS
SUNDE
EAVES
CUSTER
GLOTFELTY
LYTWYN
RIGGIE
WILLCOXSON
BALTRUSCH
MUELLER
GALIMI
HADDEN
VIRDELL
AASEN
MADELINE
HORROCKS
STIEBING
NEELY
HATHCOCK
BERGER
BURR
VALDES
DUNDAS
CHARLES
FEATHERSTONE
SPENCER
UNTERBERGER
FARTHING
RAPP
RODAN
BROOK
MARTON
BLAKESLEE
AVALOS
MACKLIN
GABEL
SIMONETTI
HOLLO
PHILPOTTS
BAPTISTA
DILALLO
AULTMAN
CLOVIS
RASER
CAO
ENRIGHT
CONGDON
HARRISS
LOYLESS
KRIEGER
CHWALEK
HAHN
STEFFEN
NICHOL
COFRAN
HAYTON
LASSETER
RASER
KREITNER
VANDERVORT
HILGERS
DEUTSCH
GRIFFETH
MILICH
RAPLEY
GLADDEN
TELFER
DEGRAFF
SERNAS
DEHM
MATTINA
WHITAKER
UTNE
SMATHERS
WILLEMS
LAUFER
SAPONARO
RUBLE
ANDRASCIK
DORTON
BALTRUSCH
WOLKOWITZ
DURNELL
SHEETZ
POGUE
DALY
SHULER
NAME
PIUS
SACKS
PLACIDO
HASTEN
SPENCER
HOLLMER
RHOADES
HARDIE
PEGG
CORNETT
DEWANE
BAUMGARTNER
SCAFF
MERKEL
CEJA
ROHDE
HAINE
ARRA
RASER
BACKHAUS
TAPP
BROTHERS
CATHCART
KEE
CATHCART
PENDERY
DOBKIN
SULFRIDGE
HOSSE
SCHRENK
HOSSEIN
OLEARY
NICHOL
CARMACK
CUSTER
PATERSON
LINARES
ZIRNGIBL
CARMACK
GEIS
AMAN
REINMAN
RIVAS
GILLUM
BOAZ
BATTEN
HOGLUND
WEBBER
KOSHAK
DAUGHETY
ALAMERI
KAYA
SAFFELS
SPADEA
TREVATHAN
SAYERS
MCNALLY
LIPKOWITZ
HANDY
AMAN
PICTON
LECROY
MAYS
MARIMON
MABE
PHILPOTTS
STARBUCK
CORYELL
BALTRUSCH
MCGILL
HORSLEY
HANNEMAN
PRATI
HOCKETT
KRANICH
NEWCOMB
WEED
RUCKER
HAYASHI
ENGLISH
UTNE
LANGLEY
HOLLMER
PEART
REALE
BEAUDET
SEAMANS
STAPLES
LASSEK
CAROTHERS
TWOHEY
EICHHORN
ETCHER
GLAROS
SALLEY
PEGG
UTNE
MCCLANNAHAN
GRIGGS
KIMSEY
PIZZO
GREATOREX
HOOPER
SPRINGSTEEN
HEDLEY
FORGEY
LINTON
DEBEVEC
SONS
KONICKI
FEARS
TAGGART
SHELTON
CARMACK
PHILPOTTS
NEILL
SHEETZ
CASPERS
HERTEL
MAIRS
BAYSINGER
JEFFRIES
JIMENEZ
RAMIAN
HERSEY
KAUFMAN
TOULSON
CATLIN
ELLEDGE
GUAJARDO
PETKOVIC
DILALLO
APGAR
WOBSCHALL
NOBILE
AZEVEDO
CHIASSON
HAZELL
SIGMON
MICHEALS
WINDSOR
WEIDNER
HARLE
YOUNTS
BIRTLES
MCLERNON
CHURILLA
RAPLEY
WEEBER
MURAWSKI
REIMANN
GRADELESS
MAGNUSON
CREASY
BALTRUSCH
BEESLEY
GILLIN
HAWKE
COZADD
MCLAURIN
IVASKA
HOLLO
BREWSTER
WETHINGTON
MCNEIL
HOKANSON
ABEYTA
MCLAURIN
TENNER
VERACRUZ
MORLEY
HAYTON
NASS
TRAWICKI
HOSKING
MCNEELY
BOURASSA
CONGDON
SAUTER
RASER
JARDINE
CHAPPELL
SCHRANK
PELTON
KNUDSEN
LOUCKS
CONGDON
GROEN
KINCH
MCGIVERN
LEMING
NICHOL
HARTMANN
DEVANEY
HUTSON
WOJTOWICZ
LIKENS
WORLTON
LAGERBERG
BOARDMAN
SCOPPA
ELSHIRE
CORYEA
SASSMANN
LABOUNTY
LOE
BETHEL
HEINTZ
SNEAD
COOK
HERSEY
JOINER
OBERLANDER
AMAN
CONGDON
CARLQUIST
OLIVER
CONGDON
HERRERA
DEMARTINI
LAZARUS
LEEMING
APGAR
SALAZAR
RASER
WOODHALL
CELESTINO
BIRCH
BURNESS
LAURENT
GILMAN
GROUT
MALLOTT
NAPARSTEK
CUSTER
SAIF
BUESING
LEAF
RADMALL
SNOOK
WILCOX
SEIDEMAN
NAPARSTEK
SHEWAN
WEIDNER
MACDUFF
HADDEN
SHEA
VOJTA
ZIMLICH
HEDLEY
PICTON
DECKER
NEULAND
MAITLAND
DODSON
GILLESPIE
LANCE
MANEES
AMAN
MONTESANTO
DOUCETTE
HAGA
HOLCOMB
RASER
SLATOR
YOUMANS
SUERO
EUSTICE
ETCHER
ZEDAN
GEORGE
TRIPLETT
DEIGHTON
ERICKSON
HANES
CORNER
MIDDAUGH
BALTRUSCH
HROBSKY
CUBITT
MADDAMMA
BOAZ
GILLEN
REDDIN
RAGUSA
GILMAN
SYLVA
MUNNERLYN
REASONER
PETTIT
CUSTER
HYNES
SHEETZ
WILLIAMS
MCLERRAN
MUDD
CHRISTENSEN
COOK
BARRELL
URQUIDI
BLEAKNEY
MUDD
HEIDT
MACMASTER
SAELI
SHEAVES
WILDAY
CONGDON
ASSADI
DUBOIS
DORRINGTON
COPLAND
KEMPER
ALSAYED
KIM
LAWRENCE
SAWYER
BATCHELDER
MONDRAGON
WALDREN
FULLER
PIZZO
FELL
AMAN
MIYATA
DUGOSH
NEWBURY
SALOMON
GEORGE
MANGUM
GOLUB
BASSO
BLANSIT
HOSSEIN
HEBB
SMYTH
GRANDIA
CONGDON
BLYTHE
TOWLER
DODGE
VEASEY
COLBORN
MAXCY
QUESENBERRY
GEORGE
HUNDLEY
HADDEN
TAH
SVENDSEN
HILTON
HUTCHESON
HAWKINSON
HOSSEIN
RASER
BATH
BURT
MASTERSON
SYLVESTER
CARMACK
WARRINGTON
STIEBING
VERISSIMO
DICKEY
FROMME
GILLIES
HADDEN
RASER
ERLICH
HANSARD
CUSTER
NICHOL
TURNEY
CURD
RAIMER
LAURENT
HOLBROOK
KACZOROWSKI
TALLEY
VENTERS
PHILPOTTS
STAPLES
SHIPMAN
BEATY
LAKIC
TIMMS
LINDMAN
GUERRA
SCHIFANO
KEIG
BRIDGEMAN
PALISI
GREGORY
MATHIESON
LOBB
HEBB
GOODRICH
MCCREADY
MCLERNON
SKELTON
SLATTON
CATRON
MORARU
MADDOX
BIRNBAUM
CURD
IVERS
KEMPER
PENROD
PRETTYMAN
TINGLE
SAPONARO
FERGUSON
STARBUCK
MCCLANNAHAN
MURDY
COWAN
MULLIKIN
CEJA
DOREE
ESPINO
WEISKOPF
GADE
GUCCIARDI
BRASWELL
WININGS
MEHIGAN
NASSER
RIX
KIRWAN
ABBO
KOSKINEN
VEAZEY
LAUZON
RICE
APGAR
MCCULLEY
CONAGHAN
JARNAGIN
COLBORN
AINA
STAPLES
CAIRNS
SOBEL
LIVINGSTONE
NIKIFOROV
LAIDLER
GILLAN
SUSSMAN
TAFFEL
MILLET
MORCK
EDWARDS
LANAGAN
MERTON
WARRINGTON
HERTEL
MIDGLEY
ALTERMAN
MAGNUSON
GALLAHER
CAESAR
STOWELL
ODLE
WINDSOR
PAQUETTE
AVERY
WICHTERMAN
LAWS
PILKINGTON
BLAIR
MACFARLANE
LEONHARDT
FINE
DEIBLE
NEW
SATLER
CAIRNS
KUEHN
HOOE
HANNERS
WILCOX
HADDEN
PHILPOTTS
LIETZKE
AULTMAN
BUIS
LACROSS
ARCUS
PRIDGEN
UTNE
YAMAZAKI
MCFARREN
FILL
KELEHER
LINDSTROM
REINIER
CEJA
PIZZO
HAUG
SEABURY
JANSSENS
PITTENGER
DORN
GILMAN
JASER
PADMORE
MUDD
KARPOV
MICKUS
GILLIES
WHITING
RAYCRAFT
DENTON
SUPER
NASS
BYRNES
CARRUTH
JANZEN
DABOUB
ANDREOU
BEHAR
MANEES
SIMONETTI
BLAKER
DIAZ
RAINEY
SUSSMAN
SIMONS
ROS
RUPLE
AMAN
AASEN
OZDEMIR
CURD
HEIDT
DABOUB
MEIN
OLIVA
CHURCH
NEHLS
CARMACK
WEINER
SAPONARO
PENFOLD
LEIBOLD
SAKOWICZ
LINARES
CEJA
NICHOL
LINDEMANN
SCHOEFFLER
CAIRNS
BATTEN
PLACE
ELLEDGE
TENNER
GOWING
MAYBURY
MARKEY
PEDIGO
SAPONARO
SHEATS
BEYELER
SERDA
GILLIES
KINNAIRD
WINDSOR
EVERETT
TENNER
LOGGINS
LANGDON
ROSOL
GEORGE
LEISTER
MAGBY
HELLAND
ASSADI
HOUGH
CULHANE
SEABORN
CLASON
WHITMARSH
KLING
ROMANS
ERMIS
YOUNGBLOOD
KRIEGER
RUPPE
ETCHER
RINELLA
EASTRIDGE
OPPELT
HENRICHS
BARRIOS
CLOSSEY
OVENS
MATERN
SHERK
NICHOL
WHITTLE
HOPKE
TOLOSA
SHERK
SPEEKS
TENNER
ARNDT
MATERN
EASTRIDGE
LEWTER
HARAUGHTY
HERRON
MACNAMARA
SPERO
GREENBERG
GRISI
SHEETZ
ARBUCKLE
HUSTON
KABO
FOURROUX
REDDIN
KHAMIS
BONAPARTE
MAFFEI
HELLMAN
REIMANN
BARGER
EUSTICE
EUSTICE
MANDEL
SARMENTO
GEE
VOLZ
LOSITO
BALIN
MOZLEY
HOLLIDAY
RYCHLICKI
GILLAN
FONTENOT
ALTIZER
DUNDAS
PILKINGTON
TRAWICKI
EUSTICE
ELAM
LANDESBERG
MOUNTS
DAWS
FLATT
MURTAGH
NANTZ
TRAINER
KELEHER
DREDGE
ROWLAND
EMRICK
ACORD
SIRMON
MAFFEI
SVENDSEN
MADDIX
DURRETT
EADS
FOSSE
NEVES
JARNAGIN
HOOS
MAYVILLE
RYNEARSON
TICKLE
MILAZZO
DUPONT
DREYER
BASHIR
MAYVILLE
VEGA
PEGG
POLONSKY
AMAN
CHAMPION
FONTENOT
GOODALL
BELLAMY
NETZEL
KEEN
NIEMAN
MELL
FORTENBERRY
ANDERSSON
CRITCHFIELD
TIMMIS
COWART
SPIEGELMAN
COOGAN
BAJOR
FANNING
MOSER
ROMANOWSKI
CARLYLE
DORSETT
DESHAZO
CHAMPION
GANDY
KERIN
CIOFFI
GILLAN
WINTERMUTE
DONOVAN
MACLENNAN
MOLANDER
CATHEY
LEHMAN
CHEVALIER
KAATZ
PAILET
SWANKE
HINE
MKRTCHYAN
SVENDSEN
HOLLMANN
MCLERNON
ALAHMAD
BEAUDET
KEENEY
SHIRLEY
WILDER
BERRYMAN
CARLI
FEHER
BARELA
MONARCH
KADER
EICHHORN
MCGHEE
JIMENEZ
FEHER
KEILTY
DUGGER
LEAF
MORIN
ROOSEVELT
ROWLAND
HOLLO
HERTEL
LAVIOLETTE
AULTMAN
ARTERBURN
TRACY
HAMAN
ALEXANDER
HOSSEIN
DARWISH
ARONOVITZ
CHURILLA
FRITZE
MATTSSON
RASER
MCGHEE
PEACE
PARROTT
DURNELL
KIPLING
NAPARSTEK
BLAKER
VANHORN
EUSTICE
VIRGIN
WETHINGTON
KAYNE
RASER
LANN
WAGONER
ZEDAN
ELIASON
SOBEL
HADDEN
TODD
GILMAN
KITSON
GILLIES
KOZIN
DAUGHETY
SUTTERFIELD
MCNAMARA
HEIL
WEED
HALLMARK
NEIDIGH
KEMPER
MICHEALS
STAPLES
STIEBING
BECHMAN
TRUAX
MAYBURY
NICHOL
PATERSON
GEORGE
YOUMANS
STAPLES
HETZEL
RAMIAN
ETCHER
BEYELER
YOUMANS
MAK
MATTEI
CONFIDENTIAL
SOARES
BARRIOS
CEJA
HOSKING
EUSTACE
REINHART
STOCKDALE
KHAMIS
HEINLE
BONDS
BARNARD
HOPKE
POZNIAK
KEYLON
MERITHEW
CONGDON
RECORD
HOSKING
FORGEY
RAYMER
EUSTICE
CINCOTTA
LANDERS
COOLEY
SLAGLE
WACHTER
SPRUIELL
RANKIN
CATHCART
TAINTOR
ARRA
RENFROE
ABDELKADER
FANNING
CRAY
BURNARD
JARNAGIN
SCHWARCK
SEEVERS
GRIGGS
NEFF
RASER
HOLDSWORTH
BALTRUSCH
PERDOMO
EUSTICE
RIVIERE
LISLE
MIYATA
SVENDSEN
HADDEN
HYNES
ROEDER
QUARLES
BETHEL
AARONSON
LAYPORT
MCGARVEY
FORD
HEIMANN
PERDOMO
BIRENBAUM
CURD
RAMIAN
SALLEY
HOCKENBURY
CORTES
CHAMPION
KNUTSON
ZEDAN
GILMAN
HAASE
FANNING
SISK
HOUGHTELING
ZENKER
ROSSING
KANN
MICKEY
STRACENER
LEROUX
ERWIN
SPENCER
BEAUDET
STAPLES
UTNE
ROLL
NESTER
CAIRNEY
CHRISTL
PHILPOTTS
AIELLO
SHANKLIN
APGAR
ROHDE
CLINGMAN
WHAN
CATHCART
SALONEN
DEACON
CHOWNING
KALLIN
REPPY
ZITO
KAMINSKY
HADDEN
DESHAZO
KRONK
NEWLANDS
SUSSMAN
WIIK
HADDEN
PARRETT
KALTSAS
VERACRUZ
MEARS
FRIAS
AMAN
GILMAN
HLADIK
WETHINGTON
WOODRUFF
DEWEES
ALABED
LAMBERTH
SUSALLA
JAVADI
WOOLCOTT
KENNISH
PARRIES
MACKOWSKI
MELLIS
PERDOMO
MEIN
SLEEPER
FIRESTONE
HARN
SILK
METCALFE
ALTIZER
WALDEN
JEFFRIS
MUDD
BARNHART
HADDEN
BRION
RUDDICK
CELIS
COOK
BARTOK
KARGOL
JOSEF
MONEY
CONGDON
COMBS
RIDDELL
DALLING
CAIRNEY
PALMISANO
RECORD
BAILIE
HOSKINS
KAUPU
CARLBERG
HILDEBRANDT
LANNON
SAFSTROM
EDGINGTON
SHULL
CHOWNING
MCKEE
PUETT
MORTON
PHILPOTTS
MCCONNELL
PHILPOTTS
DOUTRICH
SVENDSEN
UGOLINI
GRIFFIN
BRIDGEWATER
TOWEY
REDDY
HAYTON
CENTNER
VARICK
DENNEHY
FISHWICK
OSTER
BARBARY
BEEBOUT
STARBUCK
FIX
POLONSKY
KINNISON
NILSEN
MADDOX
CREE
ETCHER
GUBBELS
MUMMA
MANNISTO
REESE
CHAMBERS
BLANTON
BENNER
RAPP
HEBERER
MALOTT
WOOL
BARRIOS
DAUGHETY
WEAKLEY
ZALEWSKI
JOCELYN
ASHBRIDGE
DICKERT
BREAZEALE
GAMBILL
ARTHURS
LOERZEL
SNEDECOR
ISENBERG
HADDOCK
KINCH
STIEBING
CUSTER
EUSTICE
FOSSE
WIEGANDT
KLEPFER
WHITING
ROBESON
ROSS
VRANAS
TENNER
SCHRACK
TOLOSA
LYNES
HETRICK
ROMMEL
HAYTON
KENNEDY
TRIVETTE
PAPP
GREGOR
BABOS
FISCHBACH
BJORKMAN
MANZUR
FALLAVOLLITA
DURNELL
BEASLEY
EMRICK
SADOWSKI
DOWE
LITTEL
CUSTER
PHILIPOSE
PERRAULT
WICKES
EICHHORN
RHOADES
REDDIN
MELLIS
BRASSEUR
FORSTER
OWSTON
YANTIS
EISA
LAWRENCE
CORNETT
HAZELL
DAIGNEAULT
HOYSRADT
WICK
ELLEDGE
MCDONNELL
SHRIDER
GERLITZ
PRITCHARD
AMAN
EAGLETON
LAVOIE
DEIGHTON
PRESSLER
MAFFEI
PILARSKI
ARCHIBEQUE
ZEDAN
CHRISTMAS
CASTANEDA
SPRATLEY
MICKEY
JAFFKE
MAGOON
EUSTICE
ROEDER
BUSWELL
GILLUM
MUDD
MURDY
STIEBING
BARFOOT
LITTO
MACKOWSKI
MALLON
JANUSKA
JOBE
MCDEVITT
PERDOMO
PUTMAN
BUFFALOE
CONGDON
HERTZMAN
CHAMPION
KIDDER
MARIS
SHACKLEFORD
FERLISI
YOUNGER
LOWREY
EMRICK
MASON
FAERBER
WESTNEY
LEACH
RUTLEDGE
MARKHAM
COMP
GEORGIADES
LAMANCUSA
CEJA
MCCULLOCH
SWANEPOEL
BLAKER
NUNAN
UPCHURCH
DABOUB
WRIGHT
CARLI
STOWELL
SCHWARCK
MCWILLIAMS
BARKLEY
HADDEN
FAHMY
WILLEMS
PUETT
AHMED
MAK
BASHFORD
STROMBERG
HALBERT
LEWANDOWSKI
PENDLETON
ROMERO
KOLBUSZ
SUSSMAN
BUESING
STROSS
DAUGHETY
HOLLENBECK
MICKUS
ZIRNGIBL
HERTEL
KLING
COLBERT
BERNDT
JOBE
GENERAL
WEATHINGTON
WATZKE
KOPEC
ZEDAN
CONNELLY
DUCKETT
RASER
MUSTIN
MOWDY
HOSSEIN
IAN
DABOUB
ROMANOWSKI
WIEBER
KARN
MIXON
ALEX
EMERT
STOHLMAN
CUSTER
FRIEDRICH
LUZ
WENELL
STIEBING
GILLUM
LUSCOMBE
TIEDEMAN
GREVE
FINE
PRINE
MANN
PIKE
JEDLICKA
GOODALL
BLYTHE
JAVADI
CEJA
SAPONARO
TARMAN
PRINGLE
HAYASHI
MCCANN
NAU
FLORA
ALCALA
SELINGER
DUNGAN
SONS
LANAGAN
BEAUDET
WILMOTT
DEUTSCH
RATHBONE
POLONSKY
HALSTED
JEFF
DEHASS
HADDEN
CONGDON
DABOUB
RAMIAN
AUGUSTINE
STINNETT
LOMBARDI
LUNT
GILLIES
KNUTSON
LORA
HEATHCOCK
MIDDAUGH
LUDVIK
DILALLO
FERGUSON
ROJAS
DUGGAR
ALLYN
STIEBING
HELTON
HERST
SIMEK
SOBEL
MURRAY
SOH
CAIRNS
MIRANDA
THOMA
GILMAN
ETCHER
GATEWOOD
BEDGOOD
GIBBY
KELEHER
MOCK
STEELEY
FRANKOWSKI
HERST
DORADO
RHYNER
MALLON
VANHORN
BARRIOS
CROSTON
FLAHERTY
VILLALOBOS
CHAMPION
BOGARDUS
MAFFEI
BUSHMAN
SCHALL
BARSS
GIBLIN
DANFORTH
AGEE
MATTHYS
RIX
ALFORD
GEORGE
CUBITT
FAKES
KLEPFER
PITT
KOPEC
CONNON
ETCHER
MICHEL
BEHAR
KELEHER
ZEDAN
ANDREOU
IRICK
MULKEY
KHAMIS
LESSARD
KRUSE
FAIRWEATHER
MEHAFFEY
PUCKETT
PAYNE
MARINELLO
KAMINSKI
KARAN
FEGAN
RASER
MCCULLAGH
PEARLSTEIN
ERMIS
CARLYLE
SWENSON
NAUGHTON
WESTON
FERRIS
MUDD
DIESER
LIEHR
YAMIN
SUMMEROUR
BERNDT
LEHMAN
LONGACRE
CARMACK
STRADTMAN
SMAIL
GUGGENHEIM
RINELLA
LAUZON
BATCHELDER
KIEL
STEINGART
HEIL
KLECZKOWSKI
FRANKEL
HEATHCOCK
GEORGE
ROBERT
BLAKER
PRINGLE
SMITHEY
GRIMALDI
CHAUSSE
RIX
FOLAN
DUNKLEY
MADRUGA
ESSEX
GEPFORD
VARNER
MULLAN
SONS
WILD
YOUMANS
PARDUE
BAYNE
HARNESS
MAUS
JIMENEZ
SHERON
GOODPASTER
GELTZ
THEAL
DOBSON
MINGS
CHANCE
VERTNER
WALD
REDDIN
PEAD
KRUBSACK
PARTAIN
UTNE
SAFFELS
HOLLMER
SPYKER
KNOPF
GLADWIN
MASLOV
PINHO
HEATHCOCK
NEELEY
HOYT
PONTON
GWIN
POHL
CURD
SHIRLEY
SHEETZ
VRANAS
BERTELLI
STIEBING
SILVERNAIL
KRANICH
MATTEI
MAFFEI
RIFFEL
COWEN
MCKANE
MEDLEY
PRITCHARD
BYRNS
CHYLINSKI
SHELTON
BRUNEAU
WAGONER
MERTON
DROHAN
BLAKER
RUST
QUINLAN
BAYLIS
CHRISTL
WILLEMS
HARSTON
CAMENZIND
FRANDSEN
TOLOSA
DUNDAS
VANHORN
MORSE
SIMMONS
ESKEW
BURKETT
MAJED
SYLVIA
SARY
PETTUS
NORGREN
BOLGER
SIDDIQUI
BABOS
KILBY
TAMAYO
CLEMMER
CARMACK
CLOVIS
VIRDELL
SMATHERS
PETTYJOHN
COOK
MUCKEY
RYALL
EMRICK
MATTEI
RIX
SALOMON
SONS
KURTZ
BATCHELDER
ALDOUS
HUMMEL
RAMIAN
LAYPORT
HARTIN
SEVERS
BUFFINGTON
SAVARD
CHRYSLER
DRESS
MATTEI
DOBER
SHONE
REUST
MALIK
ALESSANDRINI
COMAN
DENBOW
CUSTER
KOGEL
RASER
MARLATT
NANTZ
GEORGE
PRINTZ
JAMEYSON
KNOPF
LOGGINS
CLAPP
BLOUNT
KINSELLA
CRIM
CREDIT
GILLIES
STEINGART
FIES
BOSWELL
SAMUEL
PEAVY
KELEHER
CHURILLA
ALTIZER
SARGSYAN
FERGUSON
QUEST
GALLE
GEIGER
GEORGE
SAUTER
RACINE
ETCHER
MILLER
ROMSTAD
HOLLO
KOEHLER
GJESDAL
WELBORN
MCGOWEN
BONI
CURD
RAYMOND
REANEY
RAKESTRAW
LINARES
NANTZ
JOBE
BIRTLES
SOMERS
HARLE
COSNER
WINEHOLT
WILLMS
RIEDL
TENNER
GRIMS
ALEN
SUSSMAN
WEITZMAN
CASTER
SIMEK
ZEILER
WALDROP
BOETTCHER
RICHO
GILLEN
ARNDT
PATERSON
BEDGOOD
POUNDS
HAGBERG
ALTERMAN
SUNDERMAN
RIX
ZAWISLAK
JARNAGIN
GAMBRILL
DILALLO
WILLOUGHBY
CHURCH
BROOK
MANCHA
EUSTICE
WINGFIELD
HERST
LENNON
RELATION
ABBO
STEIN
PIUS
HORNE
COLTRIN
COLTRIN
SCHWARCK
FANNING
FELVER
SLAUGHTER
GILLIES
RASER
GAEKE
ATCHLEY
MAGNUSON
GORE
CHARLES
MCKIBBON
NOGALES
DORSEY
BLACKWELL
NOWELL
BANKSTON
ETCHER
TRAVERS
GERARD
HYNES
MORRIS
MANGO
COTTEN
PHILPOTTS
PERRINO
MEDLEY
GILLUM
HARRIOTT
LANGDON
FANNING
HYNES
UTNE
WHELEHAN
HINKLEY
FERGUSON
CUSTER
APGAR
MATTEI
FINSTER
DUNKIN
FREDEEN
SANDEFUR
BECHARA
LIKENS
HAYASHI
MORGANS
SERNAS
AHMED
SAAB
RIX
MAFFEI
LYLE
DELTON
DONOGHUE
TAMBURINO
LANTZ
HAVENS
MCVEY
ALTIZER
FERGUSON
FREASIER
EMRICK
JOUBERT
MCGING
LYTTLE
LEWALLEN
CAMBRON
HOGSHEAD
PHILPOTTS
TENNER
BURN
HOLMES
LEHMAN
CURD
PENFOLD
SEEDORFF
RECK
HADDEN
DEGEER
GIMENO
GORIN
ACETO
KEMPER
KALINOWSKI
RICO
CASS
SCHWARCK
SUNDE
JACQUES
KINNEY
MACKEL
GRAMMATICO
ROWELL
CHUNG
MERTON
LOPEZ
WESTBURY
CARNEVALI
CURRAN
ROSSEL
MACMILLAN
GABEL
WROBLE
CHILTON
APPLEMAN
ESKEW
DICKMANN
KELEHER
BEATON
GROSSNICKLE
REIMANN
BIRNBAUM
SAELI
CATHCART
STEVEN
PESOLA
RAPP
CATHCART
EUSTICE
MACLELLAN
BOWMER
CUSTER
HINDS
MURAWSKI
CAIRNS
HANEY
HALLMARK
MCCULLAH
TUOMINEN
LATOUR
ZAWISLAK
GILLUM
SHARPE
SAVOLA
MADRON
STANISZEWSKI
HOCK
DURFEE
ERLICH
BATCHELDER
CONGDON
CEJA
MACKLIN
KLEPFER
COOK
SUGGS
PANCHERI
HARLE
GOGLIA
STEIGERWALD
PIETRZAK
GUTHRIE
CONNON
DADD
AVERILL
ELLIOTT
PHILPOTTS
GARTON
FOOKS
ARGYROS
STEINGART
HOLLO
COWLEY
VIRDELL
PLANTE
MUELLER
SODERHOLM
RAS
ARRA
SVENDSEN
DREWRY
GERIS
HEIDT
GRITTON
COOK
DUVALL
BATCHELDER
DITTON
TREVATHAN
TOSCANO
LINDSTROM
MANARY
GILMAN
FORGEY
WEAVER
SHAHWAN
PALMISANO
CANDLAND
ARNOTT
BIRTLES
SCRAGGS
CATE
PATERSON
SMITHEY
DYE
DOOLIN
TOMASZEK
POUNDS
SHERK
COLLIGAN
BATCHELDER
HOUGHTELING
AMAN
REINMAN
BLEIGH
HUIZING
HOSSEIN
WALCOTT
GRUB
FIORENTINO
SHELTON
MCWHIRTER
VITT
DAUGHETY
MICHELS
CUNNINGHAM
STOBBS
SAYERS
SEAY
SWINK
CAPELL
WIEBER
HEATHCOCK
BAWDEN
FITZMAURICE
LENNON
LIZCANO
GABLE
SHEA
BURDEN
SAELI
CURD
SUGGS
CEJA
DETERDING
LAURENT
OWSLEY
BATCHELDER
PEPPLES
SUSSMAN
LICINA
SONS
WEHE
ZOSS
BALTRUSCH
GANN
HONSBERGER
PRICHARD
HAYTON
DEGRAFF
WILBUR
CHECK
HEDLEY
SLEE
MACKEL
KNOTTS
STREET
HOSSEIN
PERRAULT
AVALOS
DESHAZO
JOBE
VOJTA
CHRISTNER
FLEMENS
SALOMON
PHILPOTTS
COLTON
CHARLES
CURD
PETERS
RUIZ
CURD
FARRELL
GABEL
KERNAN
BAYMAN
FONT
RUPLE
NICOLLE
CEJA
RAMIAN
MEDEL
COLBERT
HUTCHISON
TRAILL
VELARDE
FAST
FERGUSON
HALVERSON
ASHER
LANHAM
STACEY
GIROUX
DABOUB
GILLAN
HENNIG
ALDER
KJELLBERG
CUNNINGHAM
STARLING
WOLINSKI
REMY
ROBERSON
CRESPO
BARKDULL
JANKOWSKI
HOLLO
STEPANOVICH
SESSIONS
GALYEAN
CROUCH
ATCHISON
KHAMIS
HOSKING
MIRANDA
RAWLINGS
BLAKER
RAWLINGS
PALISI
STIEBING
FEIN
CURD
KAVANAUGH
HARTLEY
WARRINGTON
THROOP
CRAM
KOC
BRISKEY
WARDLOW
MAHONY
RAYHILL
ABBO
GUSTASON
SOUDER
SALMAN
NIEMAN
PHILPOTTS
MCNIFF
PINCHUK
WEHE
STAYTON
WORMSER
TURAN
SCHAFHAUSER
SONS
IRVING
AASEN
GEIER
BACA
DEUTSCH
HIGBY
AYOUB
BONAPARTE
POLING
HINKEL
MCKIBBON
BLOWER
VILDOSOLA
ATCHISON
CULHANE
DUNDAS
KARI
PEIFFER
KNOPF
HART
PIZZO
NIKIFOROV
FULTON
POGUE
ZEDAN
SIMONETTI
CELESTINO
MAYBURY
ENDER
WETHINGTON
HADDEN
CONGDON
LANMAN
HEBB
MESKER
CUSICK
HADDEN
NIPPER
HAYTON
CULPEPPER
AVERY
EBANKS
CARRIVEAU
NAPARSTEK
SPYKER
BALTRUSCH
GILLIES
DUNIVAN
AVERY
SALOMON
LESSARD
STARLIN
GUNDERSEN
KIMBREL
CASTER
WETHINGTON
HINKLEY
COOP
BLANCHARD
JACOBS
GILLUM
DAUGHETY
WICK
KAYNE
HARN
MCRAVEN
SPYKER
HENDRICKS
MAUS
STEVES
PAGETT
SMOTHERS
CHRYSLER
BEAUDET
CORWIN
PATERSON
NIEMEYER
GENERAL
FARR
GOUCHER
SMATHERS
CONGDON
KOCANDA
MARKER
STEHLE
CZERKIES
PERDOMO
AMAN
BARTON
BOSSERT
GREENWALD
LANAGAN
WEIDNER
CLEMONS
HAYTON
BABOS
SUSSMAN
HADDEN
FURTADO
HOLZER
RAPP
TIMBROOK
GANLEY
HEARD
CORWIN
NICHOL
ROS
TUOMINEN
CARVER
MONKHOUSE
CAIRNS
ENTWISTLE
FAIN
LEBLANC
NOWLAND
ROLL
RESTREPO
PERRAULT
KOLLMAN
WAGERS
RAGUSA
ALTIZER
PICKERING
CAIRNEY
LEWIN
BATCHELDER
HOLBROOK
KIRAN
LEAF
TYDINGS
DUVALL
HOLGERSON
GUARD
RAWLINGS
NIEMAN
KOPEC
ISRAEL
COOK
ROHAN
FONT
CORNETT
RICHESON
SEGARRA
IRVING
IVY
JEFFRIES
SALOMON
ACRI
MIYATA
ZEILER
SAPONARO
HALEY
THOMA
MCBURNEY
VERNON
HAGIE
BATH
CABRERA
CURD
TAMAS
ALTERMAN
PUESCHEL
AMAN
SHELTON
HENNIG
CRAM
CONGDON
DIVALERIO
ROWBURY
MCANALLY
STARLIN
CROFTON
LESSENBERRY
RAPLEY
SYLVESTER
GABEL
KIEFER
SEVIGNY
PRUITT
MATTEI
HEATHCOCK
HOYT
FIFIELD
GENNINGS
GALYEN
OLIVA
SMEDLEY
BLANTON
MANUELIAN
KIRAN
SAWAN
KUMAR
GRANDIA
TOWLES
MCDUFFEE
LAYDEN
WAINWRIGHT
MELLIS
RUDKIN
TORRES
VENABLES
BARTCH
DROUILLARD
ALTAMIRANO
TOUCHET
HIOTT
YOUMANS
TORVINEN
BEAUDET
TICKLE
HEIDT
GRAYDON
SUSSMAN
BIRTLES
MCBURNEY
BREWSTER
EDWARD
KLIEVER
CHRISTOPHER
HARROLD
DELOACHE
JAMEYSON
RIX
PRATHER
SONS
VERACRUZ
RAMIAN
HATHORN
MCFERRAN
JARNAGIN
ARAI
MCMAKIN
NASON
BEASLEY
SALOMON
HEIL
MCSPARRON
UTNE
HAMIL
IBRAHEEM
SORONEN
WHITEHORN
POTTS
ROUSSO
LYTWYN
SUSSMAN
KLIMOVICH
SCHICK
HEATHCOCK
KINGMAN
KINLEY
XUAN
ZHUK
COMP
DRUEKE
RODENBURG
ZEDAN
HALLMARK
BARSS
JACOBS
COVI
MALDONADO
MCRAE
PAQUETTE
DABOUB
QUEST
SPURGEON
ANASTASIA
MEEHAN
ASHER
JULIEN
PONTON
MATERN
OTTERBEIN
RAVEN
HONE
SHAFFER
EMMENDORFER
CRAM
RASER
DEIGHTON
EUSTICE
IMHOF
MATERN
SERNAS
DUFFIE
GUBBELS
FITZMAURICE
KARLIN
HOLLMER
DILALLO
ROEDER
BIRD
JOBE
PARDY
KILROY
BERGER
SETON
LANGDON
BABOS
MAZZOLA
NIEMAN
JOCELYN
HARDISON
BREWSTER
HAGIE
CUBITT
PONIATOWSKI
DUNIVAN
PARISEN
KAZ
GILLIES
CLOYD
EDMUNDS
ABBO
SER
WILLARD
STANBACK
DEEM
LELAND
SPIVEY
PRITCHARD
CELESTINO
HORA
WALDREP
STEINGART
GOEHRIG
WETHINGTON
PULSE
KIM
LORING
HOSSEIN
ZELLMER
KERNAN
ITZKOWITZ
WETHINGTON
OSIPOV
MICKUS
LOSITO
ARGYROS
ORLANDO
DILALLO
SANDIFORD
WHITEHORN
STAMPER
CAMBERN
TWEDT
CONGDON
NOVAK
SALOMON
BLYTHE
DANNELS
MARINE
ROMA
ALDER
RANIERI
MACKLIN
POLONSKY
BERGER
CONE
POLONSKY
LAKNER
LANAGAN
LANGE
HOADLEY
FIELDER
GOWER
GOULD
HERST
ZEDAN
SNOOK
COMP
VENNING
MUSSELMAN
SCHOEFFLER
LYSTER
KECK
BAUM
CARLI
PERDOMO
ROOSEVELT
TRAMMELL
FARNHAM
CEJA
CURD
TENNER
ECHEVERRIA
DILALLO
MADDIX
MORLEY
HOSKING
AMELL
CARMACK
MCHALE
PLANTE
STIEBING
SEARLES
TACKMAN
GREENWADE
CARLTON
GEORGY
COTNER
PAVLICEK
LABARBERA
ERMIS
HOLTZMAN
ERLICH
WILD
GASPARD
ROSSOW
ARBUCKLE
MAIRS
SIRAGUSA
HEIDT
CELESTINO
MOLYNEAUX
ZAESKE
DUNHAM
SEIDEMAN
ROEDER
BARNABY
LAKNER
AMAN
LATIMER
RAGUSA
NEWPORT
CURD
UTNE
KAMP
MICHEL
SANTANDER
WEAVER
CORNETT
MCDOWELL
COOGAN
REDDIN
PATERSON
AVERILL
RIEDER
SELVAGGIO
EMRICK
BIRNBAUM
CHENIER
SHEA
GOBIN
STOCKDALE
MCFERRAN
VINES
SOUDER
CAO
DABOUB
AVERY
STANISZEWSKI
RIX
RIX
MALOTT
CATHCART
HEIMANN
DEEN
PARTINGTON
KELEHER
LUQUE
CROWELL
UTNE
CARMACK
SCHWARZ
HOLLIMAN
CARMACK
IVEY
RANDALL
GILMAN
FARQUHARSON
MCGEHEE
MCENTEE
THROOP
GARBUTT
GOODIN
BATTEN
KOLLMAN
KONIECZNY
HANAK
MICHEL
KRUBSACK
PIERRE
HULL
LACHARITE
SHAUL
SCOTT
TEELING
RASER
MCCUTCHEON
WOJTOWICZ
ABBO
POLONSKY
LAVIGNE
WEISKOPF
EBERLE
PIUS
MINASSIAN
WINDSOR
PIATKOWSKI
GOUVEIA
SEABURY
SHANKS
PITMAN
NICHOL
MAFFEI
REDO
RAPPLEYE
MUNNELLY
MCKANE
DEAGAN
SAHIN
MONTELEONE
ROBARDS
GILLAN
RAWLINGS
CONGDON
WECKLER
CARMACK
SWANEPOEL
SANDHU
RICHERSON
SALOMON
LAROCHE
MCGUIRE
KNUTSON
LEDER
SLATTON
DEIGHTON
RAMIAN
KUNTZMAN
DERTINGER
CARMACK
KEYS
ABBO
PEGG
LINDBERG
GILLAN
DAIN
CARMAIN
GILLIES
SLOANE
FANNING
MCCONNELL
JACKSON
SHEPHARD
RAGUSA
ZEMANEK
DAULTON
PINKERTON
PEGG
FLACK
ESPREE
VENNING
RASER
TENNER
KIELY
PRINE
KITT
MELNIKOV
HUNDLEY
SCHRACK
HOWERY
VIARS
PONTON
LELAND
MACCUBBIN
FRUM
INGEBRIGTSEN
ADDY
CARRE
PHANCO
DOOLIN
HEATHCOCK
RIX
DADE
POLLNOW
EUSTICE
REANEY
COTTON
MALLETT
HADDEN
LOERZEL
GILLIN
HINKLEY
WEIR
MINASSIAN
GAMMILL
HEDLEY
KELTNER
ABBO
GREATOREX
DEISS
LEAL
MILLARD
PRESTRIDGE
PEDIGO
SHANG
DUKES
BOONE
ASHWORTH
UTNE
BASTEDO
TRUE
WILLEMS
WETHINGTON
GODIER
HEIL
GLASSON
HOLBROOK
MAFFEI
GOURLEY
PAQUETTE
VANOVER
DORSEY
MIX
HERST
HUDOCK
HICKS
GILLIES
DUNKIN
SALISBURY
BOSTON
HINTZE
MAYS
JARNAGIN
JOHANSEN
BATCHELDER
BLANSIT
SCHREIBER
FRAZE
MCCALLUM
HOLLIDAY
MCPHEARSON
WILD
MCCULLY
FOLZ
SUSSMAN
CLINE
POWERS
ROOP
SAHIN
THROOP
MALL
PORTWOOD
BLANTON
GERY
HAROLD
TORRES
CAMBRON
CUSTER
BATCHELDER
RISE
GENERAL
POLONSKY
CARMACK
CHITWOOD
MELLIS
SAENZ
HUDGENS
BRINLEY
EUSTICE
BROADHURST
KNOPF
SLOMSKI
GILLAN
SCHUTTE
FORREST
HOSSEIN
SLATER
MCMASTER
NORIEGA
CONGDON
WINSOR
CONGDON
MATTEI
PEACE
GADE
PAINE
BARRELL
ZEDAN
DIXON
LASZLO
BATH
KIM
GREENBERG
GUARD
DREYER
BLAKER
WYNNE
BUSKEY
TINKLER
ROSANDER
NIEMAN
DABOUB
PURVIS
ARELLANO
YOST
LEAF
BAKKEN
AMAN
ZEDAN
RIBEIRO
CARMACK
COCKRIEL
DEES
MCCAULEY
STARBUCK
PAINTER
LABARBERA
ROWBURY
SEELIG
WILLMS
CONGDON
DION
DOAN
DUSENBERY
LELAND
ANTI
HAZELL
MELLIS
BANNISTER
GREINER
ANSARI
COPLAND
DESVIGNES
STUART
SPRUIELL
LANAGAN
KIEFER
ZELLERS
GOODLETT
WICK
COIMBRA
REALE
ROSSING
RICCIO
DEGRAFF
FROHOCK
COLLETT
MINASSIAN
MATTEI
KARLE
WOJTOWICZ
HECKMAN
JASER
MALOTT
TWEDT
HUTCHISON
FEHER
DYREK
GRAYDON
AMAN
OBRIANT
MCCULLAH
NUNAN
STUART
AMLAW
BEESLEY
DESHAZO
BLACKBURN
BIRTLES
ESTEP
PEART
MULLAN
SHEWAN
ROOP
FROERER
MCCONNELL
TUDOR
SPROTT
SEIM
BRIGGS
KOLB
GOODMAN
BROCK
MINTZ
POPOV
BURY
HERRIOT
FORGEY
WIIK
SALEM
CASHIN
LOPEZ
DEIGHTON
ZEDAN
SVENDSEN
GANLEY
AVITABILE
KINSELLA
BIRTLES
KEMPER
CURRAN
SIMPKINS
URQUIDI
SYLVESTER
VINT
BALTRUSCH
ZEDAN
GILLAN
CARLISLE
PAFFORD
BRYCE
COMPTON
SAPONARO
MCCRAY
ROS
ZEDAN
MCCLENDON
SMOOT
DUKES
SCHWARZ
HURLEY
IBANEZ
PONTON
EMRICK
BIRTLES
MAYS
CRAM
KIM
CEJA
EMMENDORFER
LAFFERTY
PEAD
SUSSMAN
POUNDS
VILLARREAL
FINSTER
MELZER
NOLLAN
KENSKI
HEIDT
CRUMLEY
MCCULLAH
CARLBERG
GHAZAL
UTNE
SHUFELDT
FRAZE
BEAUDET
RUSHING
RUSCOE
ZIMLICH
FRYE
MARING
ARTIS
WICHTERMAN
SOBEL
SCHWARZ
RHYNER
WOODHALL
MCGIVERN
DAUGHETY
RIVAS
SCHULTZ
EDGCOMB
ANGILERI
STROSS
STICKLEY
ALFORD
KALINOWSKI
TRIEBWASSER
SPIVEY
CREGGER
BELCHER
VERACRUZ
GILLASPIE
NIEMAN
TICKLE
AMAN
HAYMES
DUNEGAN
GILLIES
STIEBING
HADDEN
HOLDEN
AMAN
DINARDO
REANEY
ABBO
JEDD
BAGGETT
GINGRICH
RIX
BUCKLIN
PLEDGER
EUSTICE
YOUNGBLOOD
ABBO
SUSSMAN
ETCHER
BERTELLI
ROSEN
RHYNER
DAUGHETY
GROLLMAN
HADDEN
SCHIRMER
FELSING
CARDEY
CHOATE
FUCHS
ATCHISON
ELLSMORE
PALMETER
RAUH
CATHCART
MASCARENAS
LABELLE
BURDON
CAIRNS
ALAHMAD
BETHEL
ALTIZER
WEIDNER
SIMEK
GOFF
GOODALL
HARTWELL
VERACRUZ
SUGGS
LEWIN
BURNSIDE
STROHMEYER
MADDISON
DAUGHETY
DESHAZO
WORMSER
DEBO
HADDEN
AMELL
BURCH
HOLLO
GEORGE
BEYER
BIRT
OGLES
GRIGGS
KHAMIS
KRIEGER
ESPINOZA
TOWLES
POGUE
ATCHISON
GABEL
AMAN
RICHESON
LUNDGREN
WARNKE
MORRISSEY
KOSKI
GAMBREL
ESKEW
SAPONARO
WENDEL
MCKANE
WINDSOR
LANAGAN
STINSON
SMALLEY
RASER
RAWLINGS
JAYE
HOSSEIN
SHEETZ
VERACRUZ
SCHON
SHIVER
HAZELL
HOLDCROFT
DOWNS
GOODALL
UTNE
WEILAND
SATLER
HERTEL
CARMACK
CONGDON
GILLAN
SAHIN
SUSSMAN
TUTSON
METCALF
FORRESTER
KERWIN
ZEDAN
RUSH
ZAESKE
WOLINSKY
LERNER
HOLBROOK
DUNHAM
KARPPINEN
SANDS
PAPESH
WHALEN
NOWLAND
ROLLO
VOGLER
BOSSERT
MACLURE
PONTE
ETCHER
PRIME
DREYER
MUDD
PEUGH
JARAMILLO
ZEDAN
EDELSTEIN
TOWSON
VANDEVENTER
YOUNGER
GARITA
LANTERMAN
LUCIER
SCHNEIDER
LEDER
ATKINSON
MARTELL
BARNETTE
SAIF
FITZMAURICE
LIETZKE
REPPY
GEORGE
KAMINSKY
MOLYNEAUX
EHLERS
PIZZO
WILD
FAULCONER
JIMENEZ
SEIDEL
KOTTWITZ
HEFTER
HEDLEY
ETHEREDGE
EUSTICE
DOCTOR
FIVECOAT
SYLVESTER
HAIRE
MORLEY
STAIR
RAMIAN
DAUGHETY
WICK
MIDDAUGH
HULSEBERG
WILDE
LASKE
UTNE
YOUMANS
COATES
HURLBERT
HANAK
KOPEC
LEONHARDT
NICHOL
SVENDSEN
KOYLE
AWWAD
HARALSON
KLETZIEN
KELEHER
JEFFREY
NICHOL
DEMARCO
WHITING
LOERTSCHER
WILD
KNOPF
CORDELL
FEDORKO
ARBUCKLE
RASER
SCHON
OSORIO
SALLI
GREY
SPYKER
DUNDAS
KHAMIS
FARQUHARSON
SUTTERFIELD
GAEKE
BEGLEY
NOREEN
HUTCHISON
STILLWELL
UTNE
EUSTICE
COFFIN
ZEDAN
MOIR
ANGLES
IRVING
MCKIBBON
PERKINS
SHEETZ
HAYMES
CIMINI
CARLOCK
DUFFIE
ALAMERI
SHREWSBURY
NICHOL
PELLHAM
JEDD
HRUSKA
MARSDEN
BAUMGARTNER
HARMON
APGAR
NEIL
RIGGS
TARVER
GILMAN
PHILPOTTS
VIRDELL
AASEN
WICK
TUOMINEN
DOBLE
PALISI
HEATHCOCK
LANAGAN
SANTANDER
VACEK
SCHROCK
MULVIHILL
MARTINEAU
RIDLEY
RASER
KOZIN
SLAGLE
MESSMORE
KILB
HEATHCOCK
PATERSON
GRIGGS
HULTON
STOOP
HAZELL
WIDOMSKI
VENTER
SCHUETZ
CEJA
VANDUSEN
HORD
WICK
AUGER
CRIGHTON
SPURGEON
GAMBLE
SCHULTHEIS
CROFTON
CRESSWELL
GEORGE
PARISEN
PODGORNIK
BOSSERT
MILLER
KIRSCHNER
RIVAS
ACKISS
MALLERY
CORDES
ASTLEY
PEARS
ATHERTON
MANUEL
MACDUFF
RYDER
GILLIES
ERLICH
LORENZEN
VALDES
ESCAMILLA
HILLS
COLLIGAN
CUSTER
MICKUS
ROHDE
NORSWORTHY
DESILETS
MANDEL
BRIDGMAN
GOWER
SUSSMAN
RASER
HEDLEY
EICHBERG
HUTCHISON
DOOLIN
AHMED
STEIN
KIMSEY
KHAMIS
HUSKEY
YOUMANS
BEELER
GERHART
WEYMOUTH
HEIL
MANDEL
MCCONNELL
AMAN
LANHAM
NOBILE
TROTT
MICHEALS
ROMBACH
JUNOD
SATLER
HINKLEY
GUARD
BAEZ
CORLL
QUESADA
DOOLIN
WEISKOPF
CONGDON
WARDLOW
RIEL
PRINE
MERTZ
GILLIES
VOYLES
LILLEY
CORNETT
YOUNT
MARINARI
GILMAN
WROE
EISA
COOMBE
CEJA
JERNBERG
HADDEN
BODDY
CUBITT
RUBAN
SIMONETTI
FRITZKE
GUCKENBERGER
RANCK
SHERK
HAYTON
GRACE
UFFORD
DEIGHTON
ORGAN
MEEHAN
DROST
SWEENEY
SLACK
DIVALERIO
VILDOSOLA
PEKRUL
QUEST
SUSSMAN
SUSSMAN
BLYTHE
HOKE
HAUGLAND
FAUSAK
ALTIZER
PERRAULT
MAYBURY
ENDSLEY
PETTIT
LEASON
CEJA
RUEL
WHITING
ZAWISLAK
CARTLIDGE
DILALLO
MCCANTS
CEJA
FEATHERSTONE
ALLUM
ESHELMAN
LAFROMBOISE
AMAN
ROHDE
BENTON
SCHINDLER
WATFORD
CARMACK
ERLICH
HIGNITE
YUILL
ANGELONE
ZEH
TAMAS
AMAN
LONEY
MEEK
MINASSIAN
FERGUSON
VANDEVENTER
YARGER
PANKAU
MCNIFF
CHRISTY
CHILTON
SALOMON
FISHLER
MAK
AKIN
LIKENS
SOUTHARD
JOSI
DORRINGTON
HEDLEY
HYNES
PAFFORD
CEJA
GANN
WOLFE
MERITHEW
TENNER
VILLARREAL
GALANOPOULOS
ROSSING
DEWEY
AZEVEDO
FINGERHUT
HEAVEY
OLENDER
NGO
MCKEE
MCNULTY
VICKERY
ROUSSO
PUTNAM
SPIVEY
BODDY
HEATHCOCK
LOCKE
BASSO
CONSTANTINIDES
HOHL
GILMAN
MCKUSICK
FROHOCK
FORRESTER
PHILPOTTS
KAZAR
MCMANN
LEIGHTNER
MATHIESON
LAVOIE
ALTIZER
BOWERMAN
KARLSSON
KIMSEY
RASER
SUSSMAN
OVENS
ROMERIL
TEANEY
HENNRICH
EVON
KAMP
FARQUHARSON
BABOS
GOODALL
ROHDE
DEMENT
KOURY
CHATHAM
DEAGAN
NICHOL
PARNES
HEIL
MCLERNON
WILLER
YOHE
HAWKIN
TIBOR
GHAZAL
KUHLMANN
DILALLO
PICKENS
HULIHAN
EURE
RAMIAN
BEAMAN
CHAMPION
COVA
NICHOL
MICHEL
MCGEHEE
SWANN
SHEARER
NAPARSTEK
REIMANN
DURNELL
BROOM
RASER
NEMO
SODERHOLM
CARDELLO
SEARLES
WILDMAN
SLATTON
ROWBERRY
SCOTT
VERNON
SPRATLEY
RAPLEY
LATTIE
STAYTON
SCHWARCK
HARALSON
MACARTHUR
SIMEK
ABBO
FAN
DESHAZO
GRIGGS
OLIVERI
FALIN
VINGER
GRABLE
VERACRUZ
HAGIE
BONDS
KALINOWSKI
LEVERENZ
HEMSLEY
CONGDON
MELLIS
BENNER
TWEDT
PHILIPOSE
COLHOFF
CUSTER
AMAN
REDGATE
SHEETZ
MALOTT
HUTCHISON
HOWARD
RAPER
COOPER
SEIDEMAN
BIGGER
ZAWISLAK
LAGERBERG
VESTER
AUGER
RICHESON
SIMMONS
BINNS
WETHINGTON
ELDER
ZEDAN
SYLVESTER
HEINLE
LEACH
BARBARY
ROMANOWSKI
MINASSIAN
OVENS
FISTER
MACLAREN
CHOATE
HINKLEY
DILALLO
VIERRA
DUFFEY
VICK
FAUSAK
BLEAKNEY
ATCHISON
SOWL
GILLIES
WENZEL
GUINAN
BECKETT
FEARS
MENTEN
BRASHER
POPE
EISENSTEIN
HOLLERAN
FURLOW
SPENCER
DRESS
LEAMING
BARKETT
SPRINGSTEEN
COREY
LOHMEYER
GRIGGS
SPYKER
MCGHAN
SCHWARCK
WARDLE
PENROD
KLIMOV
MCCOLLOCH
MISTER
SIMONETTI
KARLIN
NIEMAN
NUNN
MALLERY
GAUT
LAHIFF
BENTON
BIGGS
BATCHELDER
SCHWARCK
REALE
SCHWEITZER
DANA
MASOPUST
MINASSIAN
KARLSSON
HESTER
CORRIGAN
HINTZE
YOUMANS
DOUTHETT
CURD
HANBY
KARAN
POLONSKY
ABBO
HUDMAN
PRESLER
OLENDER
DEVILLEZ
LOUIE
OLANDER
STREJC
BARTY
LANTTO
HILBERT
LIKENS
FISHWICK
EURE
BATTLES
HOGE
SLOBODA
IJAMS
YUZON
PYE
FREUND
RAPLEY
BLOUNT
RAWLINGS
GILLAN
BRASSEUR
NICHOL
PATTERSON
VERACRUZ
LAGERBERG
SCHWARCK
MALOTT
DAVIDSON
TROUGHTON
RAYMOND
EUSTICE
EWEN
BIRD
ALTIZER
KLEPFER
RUBY
PELLOW
CATRON
MARTIN
MUSSER
SHERMAN
KIM
EGAN
ARABIAN
ARCHIBEQUE
MEYERS
BATT
GHAZAL
GUARD
RAWLINGS
HENDON
FILLEY
JOBE
GARBER
BURKHOLDER
GUIDA
FAUGHNAN
MEEHAN
PICKERING
DRAGOS
TOWLER
GILLIES
SUSSMAN
KARJALA
HULGAN
ETCHER
STICKLEY
LANAGAN
RASER
KOSKINEN
DENHAM
HILDEBRAND
UNGAR
LUKOFF
SIMPKINS
KEMPKE
WETHINGTON
ERICSON
BOWIE
PEWITT
BARSS
SHERLOCK
ABBO
FARQUHARSON
HADDEN
FORGEY
SANDIN
ELLEDGE
VERACRUZ
WALTZ
ROWLEY
COLSTON
WICK
CELIS
VERACRUZ
PARDUE
FANNING
BRYCE
LEAF
NEWNHAM
FOREHAND
STAPLES
HENNIG
BURRIER
HINKLEY
MERITHEW
HAMLYN
PILLAI
DEIGHTON
DENISON
FREASIER
MCCULLEY
FERGUSON
LIZARRAGA
PEARSALL
LAVOIE
YOUMANS
HEATHCOCK
KNUTSON
SMIRNOV
ARNETT
THOGMARTIN
PERRAULT
CARMACK
BONDS
GOGLIA
LAUDON
VERNON
DRESS
NAU
BLANC
BEESLEY
RAPP
NEILON
FERRY
TEETER
PORTWOOD
SORKIN
MCALEER
MEIN
CRINKLAW
SUGGS
NAIL
MAIRS
TREICHLER
MCNEILL
WESTNEY
HERTEL
HENKIN
BATCHELDER
AITCHISON
PEGG
GILLUM
GABEL
LALLA
HOSKING
MCFARREN
KELLAR
GAMER
BLEIGH
NIETO
MCHALE
BRAXTON
COLLINS
WILSON
RANGE
CELESTINO
WILD
GRIMES
AASEN
RIX
LENNON
PIUS
ROMBACH
NEAR
GANELES
ESTEP
MELLIS
MELZER
CARSWELL
LUNDELL
NEUFELD
MCCONNELL
LAUCK
WOJTOWICZ
KIPLING
GEORGE
ATKINSON
WHITELOCK
SUTTLE
TRAWICKI
KUZMIN
GOODALL
JARNAGIN
WILLIAMSON
HEFFERN
HOSSEIN
GILLUM
LEVINSOHN
CAMPANA
HERST
DIAS
ALFORD
PUGH
ROHDE
ATCHISON
GILLAN
TUITE
SHEETZ
APGAR
ASHFORD
STARBUCK
BEDROSIAN
BARBARY
JANZEN
CHATHAM
HOLLO
KELEHER
NICHOL
DORMAN
KEITER
LOFTIS
PENA
MACALISTER
GEIST
LEAF
HOSSEIN
DEES
EUSTICE
HOSSEIN
RIX
CUTLIP
DAUGHETY
LUCKEY
ESTEP
VELLA
ARRA
HAGGERTY
PIZZO
FERRILL
MUDD
GOMES
SAREN
HOARE
BATEMAN
ASH
KIDWELL
SCHAER
MAHONY
ZEDAN
MOLANDER
KEENEY
DORRINGTON
MCCOWAN
NICHOL
BIGGS
HOLLIDAY
SAEED
NICHOL
GAGARIN
HARLOW
MONTOYA
CULBERTSON
MCLERNON
TELLOR
ROSETT
MEEKER
WANG
BROOKING
AMAN
HEATHCOCK
CROAK
ERLICH
ROHDE
NUCKOLLS
BREWSTER
BEHRENS
TRIVERS
ALTIZER
COOK
PAULSON
KEEP
SKAGGS
MALOTT
SAPONARO
WORTHEN
SELINGER
HOLDCROFT
WOJTOWICZ
LINGG
GRIGGS
MICKUS
KOSAR
RAPLEY
KREIG
GILLIES
APODACA
STANISZEWSKI
DALMOLIN
FORGEY
TOTA
MCELREA
MELLO
PERDOMO
ROS
HAGAN
REALE
KHAMIS
MCCUE
WITT
BRIDGE
GEORGE
KILGOUR
HAMLYN
CARRILLO
ARBUCKLE
HOLLOCK
WILLEMS
SAYERS
ERIKSEN
FRITZE
ABBO
SANTANDER
AYERS
ASHE
HEFTER
THROCKMORTON
ABDELKADER
WORRELL
GILLIES
LORENZO
ENGELEN
HART
ASSIS
WALLEN
MACNEIL
GARY
MATHIESON
KELEHER
ROMANOWSKI
WITKIEWICZ
NEWBURY
WILD
GRAHAM
BLAKER
NOWAK
KIES
HAMMEL
HEIMANN
CASSIDY
NOBILE
ERMIS
SPARTA
ROUSSO
HEIDT
WETHINGTON
AWBREY
BATCHELDER
SYKES
NICOL
DOUTRICH
PORTWOOD
RAINBOLT
DREYER
REEVE
FLUCKIGER
KUBE
SMITHHART
STARBUCK
GEIGER
LORENZ
BALDACCI
DOUGALL
FREW
COPLAND
OLAFSEN
GREENWALD
RUTTER
TOWEY
KINGREY
STANISZEWSKI
HUTCHISON
CHYLINSKI
CARRIVEAU
SPIEGELMAN
TEELING
SUSSMAN
BIRD
MILLET
EUSTICE
MENEFEE
POLONSKY
ABDELKADER
NOWELL
CLEMENTE
SPENCER
DOLLISON
WANG
MACKOWSKI
VERACRUZ
DUNCAN
VALDES
EMMENDORFER
SEMENYUK
REIF
TENNER
HENNIG
BURNISTON
CEJA
SUSSMAN
PIZZO
CARMACK
ADERHOLD
SEIDEMAN
GILLIES
WILD
TROTT
STAPLES
HUTCHISON
AVALOS
SAYER
CEJA
OLENDER
MICKEY
TEMPLER
ARENS
DONOVAN
VOLZ
WETHINGTON
ROLISON
BAYER
GABEL
LINARES
CONGDON
CERNY
FASSBENDER
MATHIESON
GEORGIADES
HAUN
LALANNE
ALDRICH
WILLCOXSON
KEILLOR
DAUGHETY
SHORB
LESSENBERRY
JOHLL
MCGEHEE
GUTIERREZ
MARINELLO
STRETCH
SCHRAM
SPRINGER
BUFFALOE
LAURENT
YUSUF
CELIS
PARISH
MAGNUSON
GEORGIADIS
HEATHCOCK
ONDRUSEK
MURCHIE
GILLAN
SALOMON
BATCHELDER
WARUNEK
DUVALL
KNAPP
HOSSEIN
LINES
CUNNINGHAM
HOLIFIELD
GENERAL
AHMED
ROHDE
WILD
WHITED
ROBAR
HOSKING
GILMAN
SONS
ATCHISON
PIGFORD
SAYERS
ROLLEFSON
SANTANDER
HANIFIN
BAUMAN
MCRAY
UTNE
MACKEEN
WARNKE
MANOUKIAN
OSORIO
ABUZAID
RODABAUGH
TETERS
SWITZER
IVASKA
BIRKELAND
FERGUSON
SCIFO
RICHERSON
LEWIN
ARTHURS
DJUKIC
CONGDON
VANDEVENTER
HINTON
VICK
STIER
PRITCHARD
HOLBROOK
FONTENOT
MONDLOCH
MCGING
MCLERNON
HARLE
DANA
SYMON
HOAG
EDGECOMBE
VELLA
MAGNUSON
DONAHOO
STEDMAN
HUEY
MOELLER
MORREL
SIMONETTI
EMRICK
SIMONETTI
WARFORD
PEKRUL
MCCLENDON
PHILPOTTS
CEJA
KICHLER
BONAPARTE
WANG
VAHEY
POTTS
ZHU
PALISI
SINNOTT
HOLLIER
COURTRIGHT
CEJA
GOODRICH
HEIMANN
UTNE
PATRIDGE
DUKES
RAINWATER
LAYPORT
SUSSMAN
EHRMAN
VACEK
NAPARSTEK
TICKLE
CREE
SUNDERMAN
ROHDE
MATHIESON
STIEBING
WILLARD
FITZMAURICE
PIUS
EUSTICE
SHAMBLIN
TURI
LOMBARDI
KINSEY
MCCULLY
ALBIN
GAGARIN
TALMON
MICHEALS
HOCK
HAYMES
WILD
MERVILLE
SKELTON
KOLLMAN
BALTRUSCH
TENBROECK
STICKLEY
FOY
MELLIS
GABEL
OWSTON
OLDS
GUBBELS
RIX
DUNKIN
BLAKESLEE
PERSSON
HOLLIDAY
GILLIES
KRISTENSEN
RAMIAN
BLACK
DURAN
MACK
DREYER
HALSETH
SPENCE
MALOTT
FITZMAURICE
LEE
IMAM
ROSSING
ZEDAN
GURRY
VALENZUELA
YOUMANS
RAPLEY
GRIGG
MCLAUGHLIN
GOLDMAN
HOST
CHAPMAN
ROEDER
OLIN
ASTLEY
SVENDSEN
LAURENT
HOPKE
SANTANDER
DABOUB
ALTERMAN
COALSON
LUNDGREN
SUOMELA
SUNDBERG
SHANKS
CRAY
ROSOL
POBLETE
TUOMINEN
MOORE
SENNINGER
GILLIES
MCHARGUE
SWIGER
NUTTALL
YOON
COLSTON
SPEIRS
GEIST
RAWLINGS
KAPADIA
WIIK
GILLAN
HEALEY
HOLLO
KIM
FRIDMAN
MARINELLO
VALENZUELA
LUSK
HOLTE
YODER
FIMBRES
FREYER
MCNAUGHTON
CHURCHMAN
MELLIS
GRIGGS
SCHWARCK
DEIGHTON
VALE
STEINHAUSER
PEIFFER
COOK
YOUMANS
FORGEY
MOLYNEAUX
MCHENRY
WEED
FLORENTINO
GOVE
WOOKEY
HOLLO
TUOMINEN
SONS
DUPONT
SHERK
VERTNER
ZIELINSKI
RASER
SHROYER
ZAWISLAK
CLOVIS
TEEL
EUSTICE
KECK
CROFTON
BATCHELDER
CATHCART
ARBUCKLE
KARAS
FAENZA
STEEL
ZENNER
CONGDON
MARSCHNER
HADDEN
IBRAGIMOV
SULLIVAN
ALTIZER
VANOVER
RASER
GOODSPEED
LEIBOW
WARTHEN
MCALEER
SOLLINGER
DIRNBERGER
GRUB
EICHHORN
LEACH
FUENTES
SPAIN
NILSSEN
STONIER
WILD
SAIF
REINS
MULKEY
VITZ
GILLEN
SALOMON
SIMONETTI
KELEHER
HEIDT
BAYNE
OBRIEN
NAKAMURA
MCMAKIN
PIUS
HADDEN
CURD
GWIN
CEJA
EHLERS
HOLLINSHEAD
FEARS
CROZIER
GUARD
KINSELLA
PERRAULT
SLAGLE
FORRESTER
CHAFEY
FISHWICK
MAGNUSON
HYDEN
EUSTICE
RAMIAN
CURRELL
MUSGRAVES
SIRAGUSA
LANTTO
LOCKWOOD
PHILPOTTS
SWITZER
BREWSTER
SCHOEFFLER
WILLEMS
EUSTICE
CONWAY
SKEEM
ROWLEY
GABANY
AASEN
EARLE
LITCHY
RIX
FINE
WOODHALL
PEADEN
KAUFMANN
CHRISTL
MCCOLLOUGH
CASTLE
LANGDON
SUSSMAN
BOWES
HOOTON
BEGAY
WILLIAM
CHAMPION
SCHMIG
COLES
HEIMANN
MARGARYAN
DAVISSON
CURD
TICKLE
FAUSAK
GEOGHEGAN
BLOWER
CURREN
RASER
SUSSMAN
BALTRUSCH
HARWOOD
FERGUSON
KHAMIS
WISHARD
SHERLOCK
ZAWISLAK
HUSTON
RAMIAN
CEJA
PHILPOTTS
PURSLOW
LEISTER
MOLANDER
CARDER
CONGDON
LENNON
STEINHAUSER
EUSTICE
JEROME
MCCLARY
CLAYBORN
MCCORD
WEEMS
GAYLE
REDSTONE
HRUSKA
DEBAUGH
RIX
SPENCER
DUNDAS
SAVOLA
TUOMINEN
PAULIN
THARP
PUESCHEL
ETCHER
POULIOT
CONGDON
ALTIZER
WACHTER
ALLIE
DUKES
KUSH
PAQUETTE
RHOADES
LALANNE
KARLIN
DORF
CORONA
GEORGE
LEONOV
FALER
CORDELL
DAUGHETY
HADDEN
MCKIBBON
HEATHCOCK
NICHOL
KEPFORD
RUBIO
GENERAL
FREUND
DERICKSON
LAWRENCE
DEVEAU
LOERTSCHER
COALSON
CONLON
VARICK
SIMERLY
SVENDSEN
BARRY
WHICKER
RAWLINGS
FEARS
DRYDEN
JOBE
SUSSMAN
KAISER
PONTO
MONSON
COTTRELL
WINGATE
MACKLIN
HUSKEY
MANES
HILDEBRANT
HARLE
REGALADO
ZEDAN
BRITTEN
PEACHY
FERGUSON
BATTERSBY
PACE
WIEBER
DILALLO
BETHEL
CURRAN
HOSKIN
LOFTIS
GREEVER
BREEDLOVE
CORN
DILLANE
EUSTICE
PITMON
ATCHISON
KINSER
ABDULRAHMAN
LERNER
HOSSEIN
ADLER
SWANN
CONGDON
ALTIZER
ZEDAN
KHAMIS
BOOHER
IRVING
DABOUB
NICHOL
SYLVESTER
CRANE
TYRUS
TICKLE
RIX
DOWNEN
MALLERY
GANGI
BIRD
AMAN
PAILET
BLAKER
RONDINELLA
MACAULAY
DEUTSCH
WEEDER
MAHLKE
SANN
JACKSON
ASTLEY
REISCH
BANE
BREWSTER
CONEY
VALLEJO
DUNDAS
SONS
GAISER
CHAPPELLE
FINLEY
ARCUS
STAPLES
HAYTON
LUALLEN
LEISTER
SAXE
MASTEN
TENNER
RAU
REYNA
SIMONETTI
WALDNER
ZANG
YOUNGER
THOGMARTIN
RODENBURG
PERRAULT
MIDDAUGH
HAGIE
CORNER
GLASCOCK
YOUNTS
WETHINGTON
ZEDAN
MAYBURY
WILCOTT
YOUMANS
LYTTLE
LEYDEN
WICK
JIMENEZ
ECKLEY
KELEHER
BELVIN
HEATHCOCK
NICOLLE
ROHA
STAYTON
AMAN
LOVEDAY
GRITTON
BANERJEE
HYNES
KESKITALO
DREW
CROFTON
FALLAVOLLITA
BONAPARTE
SCHNECK
CATES
MCNEE
BATCHELDER
MINASSIAN
YARBROUGH
GAEKE
CULVER
CULBREATH
ALTERMAN
RHYS
LALONDE
CURD
LAURENT
KELSO
MANEES
NORTHERN
ANDERSEN
USHER
CRONIN
HAFNER
CURD
CALL
GOWIN
MORITZ
ZIMLICH
WINDSOR
HAGAN
CAPENER
HOSSEIN
DYER
KINSELL
KARAKASHIAN
CURD
KOSAR
HANNAN
PHILPOTTS
TREDWELL
MATTEI
BRODEUR
HOLDCROFT
DENNEHY
VILDOSOLA
SCHOENFELD
SUSSMAN
YURASITS
AASEN
FARAH
RASER
ALTIZER
MCLURE
TULLIO
WARG
KLEMMER
JERNBERG
FALLIS
APGAR
WHITING
NOBILE
WISNOWSKI
CONGDON
PLACE
MIYATA
DUNNING
AMAN
ZEDAN
BEHAR
KIKER
WALCUTT
SULTAN
HOPPE
PARTANEN
OLONA
WILKISON
SATLER
PARROTT
PUNTER
RUDE
PIERSON
CROAK
SOBEL
WILLEMS
SAPONARO
HETHCOX
HOSSEIN
WOLFENDALE
LINCOLN
MCLERNON
MALOTT
PREVOST
PHILPOTTS
CURD
FROLOV
LAGERBERG
BICKHAM
LAVELLE
JANSSEN
THURSTON
MAK
VALDES
EUSTICE
HEIDT
CEJA
CONFIDENTIAL
BATCHELDER
KAVANAUGH
CURD
PROULX
PEDLOW
BATCHELDER
GARBER
EINSTEIN
WATSON
DUKES
DONN
TODISCO
DORSEY
LANAGAN
KRANICH
SLEEPER
SWORDS
SZCZESNY
LANGDON
FOSSE
CHARNEY
HOLLO
JOCELYN
WEHE
SCHERMERHORN
MCBURNEY
INGLISH
GODFREY
SPROTT
SHERBY
BURKHART
SARY
GAUS
DILALLO
JAGGER
CAROON
POLONSKY
MUSICK
BARBO
CURD
HOSSEIN
REALE
DEDES
STEIGERWALD
JIMENEZ
SALOMON
MAGNUSON
CIENFUEGOS
MILAZZO
HEBB
CHASE
LEES
HERTEL
BRAZZIL
ASARE
RISSO
MELLIS
ZEDAN
HUTTUNEN
STANISLOWSKI
KIM
KOLB
STRACENER
BIGLEY
PEGG
FORGEY
CEJA
MOULTON
MARINELLO
ZAJICEK
LEHMAN
HOSSEIN
GLENN
DORSEY
GAMBOA
MCGREW
LUFFMAN
MCBURNEY
SEIDEMAN
SMITHEY
KENEDY
FONTENOT
HAMPSHIRE
STEINGART
STOWE
HEWITT
VANHORN
SCHOEFFLER
TALLY
HERST
HEBB
GOLDING
DESJARDIN
IVIE
MATTEI
JACKSON
WESTERFIELD
WYGLE
KINSELLA
CURD
ROHRBACH
WILLS
COSTELLO
HAMMERS
CADY
ANGILERI
OAKMAN
RAPP
SARGSYAN
CHARLES
PARSLEY
ANDRESEN
MCWILLIAMS
SIBAL
POMERANZ
HALLATT
MAYBURY
RINELLA
ALLEY
SIWAK
OWEN
RUBLE
BLYTHE
WIEBER
HERST
BENSON
HIRST
ZAKRAJSEK
AHMAD
BURNE
ELIASON
NGO
HAGER
ALTIZER
RICCIO
LILLY
MUDD
BROOKS
KUMAR
ACEVEDO
BARRATT
RICHERSON
DIRNBERGER
STRICKLER
ARMENIA
PRENDERGAST
LANG
GRUB
CHOWNING
GROSVENOR
MCNIFF
TELLOR
STRUTHERS
COLQUHOUN
SAPONARO
MAYHEW
WEISKOPF
OLAFSEN
LITCHY
LEVINE
SALOMON
MCSWAIN
WURST
MOE
RAMIAN
DOBBS
GEORGE
SEIDEMAN
SVENDSEN
STILLWELL
BRUSE
COLBERT
THIERRY
SALMINEN
FORGEY
GAREY
SWALES
RAVEN
SANDERS
WOJTOWICZ
PARROTT
CHARLES
FLANDERS
BERNDT
NEUBERGER
MURDY
RICHESON
HOSSEIN
MATHIESON
STALVEY
NOLES
ROEDER
CASTO
WETHINGTON
SHERK
HOLME
LEMMONS
AASEN
KLEPFER
SER
DADD
BLANTON
SMOOT
NUTTALL
KLING
ALTMAN
MCKEMY
MUDD
VOLEK
FOTOPOULOS
EMMENDORFER
STEHLE
AWALT
HUTCHISON
HOLLO
LAUDON
LANAGAN
MUDD
STEDMAN
EUSTICE
BALOG
CHURCHMAN
NOVECK
MIKKONEN
WOOLF
INGEBRIGTSEN
MINERVINO
VIDMAR
GALLIANO
SUTTON
MAIRS
GARNO
MCLERNON
WINEGARNER
YARBRO
HUMMEL
RIX
BOOKER
STOOP
WALKOWIAK
SIGG
LIST
NICHOL
FERLISI
MCFARLAND
FELS
MATHIESON
KLING
SPRINGS
HEIL
FIELDER
BAYAN
GALLIANO
SEEDORFF
ROLLEFSON
ERLICH
ANDERSSON
SEGARRA
CORNETT
NICHOL
HOLLIDAY
MUDD
COLLEDGE
MCHUGH
KHAMIS
KNUTSON
WILTON
WINN
KEARNS
MALLOY
BENTON
BALTRUSCH
FRANKOWSKI
RATTRAY
HAZELL
VIRDELL
AASEN
RECORD
CORDERO
ACKERMAN
ROLL
SULLIVAN
KINCAID
RIVAS
WENDT
ROEDER
HANKE
TROGDON
PLASCENCIA
SMITHEY
HINKEN
HAZELL
PEHRSON
COURNEYA
MELEN
ABBO
MEE
HANK
GHAZAL
BACON
RICHERSON
RICCI
SEIDEMAN
CASS
GEORGE
ASHWORTH
MAKA
BATCHELDER
BOZE
KOCANDA
DEIGHTON
MCRORY
STICKLEY
RIDDELL
PAVEY
WISEMAN
GILBERT
GUARD
DOUTRICH
ROWE
VERACRUZ
WHITING
SHERK
SABOURIN
ALTIZER
LOOSE
OSMAN
CRIM
OBERLANDER
WETHINGTON
GLOSSER
LUNDGREN
GEORGE
KOLLMAN
FRAGOSA
WEAKLAND
BARNEY
GEBEL
MARCHESE
SIMONETTI
HOLE
SHELTON
URQUIDI
ANDOE
DUFFIE
NOLTE
PILKINGTON
CATHCART
HEATHCOCK
DORN
SACCHI
PERDOMO
PLAYER
TICKLE
DRAIN
WEILAND
TUOMINEN
WESTMORELAND
ABBO
HAYTON
KULIKOWSKI
LOYLESS
DAUGHERTY
FONTENOT
CARMACK
KOZIN
KLEIMAN
HUNTINGTON
LEHMAN
EMMENDORFER
MILLET
ANASTASIADIS
SPROTT
GILLIN
BARNES
HAROLD
HOSSEIN
GOWING
DILALLO
HEATHCOCK
NEULAND
ERICSON
TANNIS
GIBBY
WARFEL
KHAMIS
BATCHELOR
PHILPOTTS
WICK
ALTERMAN
ROBARDS
STURGES
MILLARD
SAMARDZIJA
HEBERER
GHAZAL
HAROLD
WILD
YOUNGBLOOD
AUGER
FERRE
TARBERT
BUCKMAN
MILAZZO
DUFFIE
BLANTON
MARCELLI
SURMAN
SUNDERLAND
MULLENS
SALAZAR
SCHWAB
CHRISTL
SIGMON
HOOS
WOOLSEY
NEWBERT
KNICELEY
BOWLIN
BAKER
KIM
SANTANDER
ASHWORTH
HAZELTON
ZIMLICH
SUNDE
THARAKAN
ABERNETHY
ZEDAN
HECHT
MCSHEA
DENBOW
HYNES
GOLUB
GORDEY
GIPSON
CORDELL
MARINELLO
HEGLER
LEPPO
SYCKS
SLINGER
CHERNOV
ECHOLS
SMITHHART
PRIME
WORTHINGTON
THEODORE
LAYPORT
MOELLER
MULLICAN
CERVINO
HELLMAN
CURD
HACKWORTH
KHAMIS
DUBOIS
GILLUM
HOCHREITER
POUNDS
HUSTON
CORNETT
STIEBING
DITTO
MCDONNELL
IRWIN
BENTON
BROADBENT
HELLYER
WHITING
ARRA
DUNKIN
MCCRORY
WOOL
EARLY
DEE
JOSEFSON
GRISI
REPPY
JAFAR
PLANTE
COOK
EMMENDORFER
CROWDER
HOSSE
YAKOVLEV
PRATI
NAPARSTEK
FEDORKO
OWSTON
STIEBING
STAPLES
MOSER
BRIGGS
HAZELL
DARUS
FELL
FORRESTER
CABANA
TAKAOKA
SCHERF
SHERWOOD
BIRTLES
BRUNELLE
MEE
TUBA
SUSSMAN
ROHDE
MILLAM
WILD
HAMIL
SHERMAN
TOSTA
DUBELL
TORDA
HAMMONS
ELGIN
GARBER
SUSSMAN
SPADEA
ANTTILA
SAELI
OLANDER
MARLAR
KREMPASKY
GEORGIADES
GREATOREX
JIMENEZ
XIANG
WEXLER
GILMAN
FOLWELL
HADDEN
LANPHEAR
GILMAN
DEATON
BALTRUSCH
GEIGER
LOERZEL
ALTIZER
MCMELLON
BERNDT
ACKERMAN
YOUNGS
STICKLEY
DILLEY
ALTIZER
HANLON
PETROV
WILBUR
RIX
BALTRUSCH
RASER
RIX
DEIGHTON
MARCHBANKS
ATCHISON
HESTER
KINSEY
WILLHITE
SNELL
TINGLE
SUSSMAN
VASILYEV
VITO
RASER
TURNEY
VALENZUELA
DUNLEVY
WALDROP
SUGGS
TAXIS
CURD
GENIS
PRINE
MCSHANE
BODDY
KELM
ROSETT
SHOUSE
REESE
GALVIN
ROBAR
POLONSKY
DUVALL
SZAJNA
CULBERTSON
SUSSMAN
CARRUTH
GILLIES
BASSO
WETHINGTON
SLAYDEN
SVENDSEN
HEATHCOCK
CHOWNING
JARDINE
ERICSON
SAPONARO
BARTY
RICKERL
STANIS
CARDOSO
MAKI
ATCHISON
SHELTON
HEDLEY
ALTIZER
HEATHCOCK
BUNTING
FORTIN
SALEM
FLAHERTY
DELOACH
ALPER
ORLANDO
MATHIESON
MAYBURY
HADDEN
WAUGH
HERMANN
LEMING
RASER
DEIGHTON
OGLES
BLANSIT
MCPHEE
BLAKENEY
IRVING
COMP
JANES
WEATHERFORD
SUM
GILLAN
EUSTICE
CUSACK
HEATHCOCK
KAPUSTKA
MURPHREY
KRANICH
KOZIN
DUVALL
STEDMAN
SALOMON
PONTON
SATLER
ZIELINSKI
PUNCHES
JOAO
HOSSEIN
PRESTRIDGE
CHARNEY
VANDEVENTER
RATTRAY
SPYKER
HASTEN
ZAWISLAK
PARR
FAHEY
SABAT
WARDLOW
SUSSMAN
DUNKLEY
HANLON
TOMAINO
EUSTICE
PERDOMO
DILALLO
MERRICK
FORMICHELLA
COLBORN
MCCLENDON
LAVOIE
NEMO
CURD
MCGINNESS
STRUTZ
KECK
GARITA
ROS
COLHOFF
RITCHEY
RAPLEY
BOYD
SODERHOLM
STALLCOP
ARMENIA
CHANIN
COLTON
SHEETS
GARTSIDE
GRANLUND
RANGASWAMY
TURNEY
BUMGARNER
MULROY
KELSO
SHOWS
SAVARD
MITLYNG
LINNEMANN
MATHIESON
PERRAULT
EUSTICE
HARALSON
TIEDE
RONE
BOX
KOVALEVICH
PORTWOOD
KLAUSMEYER
ANGILERI
MADDAMMA
BRESNAHAN
FADEN
ROSS
MCCULLEN
SHARPE
BEESLEY
BRIGGS
SPRIGGS
LOUD
DEMKE
GROSSHEIM
PIUS
SCHWEITZ
MCBURNEY
CABRAL
LARSON
STALLCOP
ISHIKAWA
TUOMINEN
MUSICK
SALMINEN
STONER
VANHORN
LYSTER
POMERANZ
MORLEY
SALVA
HEDLEY
ONEAL
VINEYARD
AVAKIAN
HAZELL
GILLAN
SNELL
MCVEY
MAEDER
SEGARRA
STEELMAN
BIRNBAUM
VALENTINE
JERNBERG
LOVETT
SIVERTSEN
BLYTHE
RUSSO
AMAN
HRISTOV
FARQUHARSON
WILBUR
HOFMANN
FEARS
LECOMTE
DUNKLEY
EATON
ALTSCHULER
FRYREAR
MAYBURY
DREYER
RICCIO
GOODPASTER
MCHALE
HERTEL
MCCOMBS
HAMBLIN
BEALL
ROS
ASHCROFT
FISTER
POLONSKY
BLAKER
RAWLINGS
TENNER
TENORIO
MCLERNON
SUSSMAN
MALOTT
COHEN
CHESNEY
RYDER
MAYBURY
LEHNER
GEORGE
CULTON
RAINA
JARNAGIN
VALDES
SMITH
KELEHER
HAYTON
GALLION
DEHM
SUSSMAN
MAYALL
SYLVESTER
GOODALL
FLOWE
AWBREY
HAROLD
COCKER
DESHAZO
HOLL
CAIRNS
MORLEY
PERDOMO
WHITING
DEUTSCH
OVENS
BOOZER
PEIFFER
PURVIS
COTTON
TUBBS
SHELTON
BENTON
ROEDER
GEIGER
IGOE
PATRICK
BIRTLES
TALLEY
SELF
VERACRUZ
LUSSIER
SAAR
FRIESON
POWELL
PARKES
TENNER
MESCHKE
PATTISON
HENNIG
GRAVES
JARNAGIN
KLEPFER
SELA
ESTEP
GALLIANO
ROBAR
GALLIANO
MCCALL
POTTS
RIX
BLAKER
FRYER
GURIEL
ELIAS
GEIGER
MCKANE
BIRKELAND
CATHCART
RASER
BROOK
ROEDER
MCGILL
KYLE
BOSSHARD
GILLIES
BRYCE
GRUNWALD
DEHM
HOLLAND
NUCKOLLS
REANEY
MOORHEAD
NICHOL
HALLMARK
MAGNUSON
GRAYDON
GAFFORD
ALVERNAZ
SHUGART
HAGERT
GOOCH
DESHAZO
FELS
KRANZ
SAPONARO
MAGNUSON
HITE
KRANICH
RODABAUGH
GENERAL
PAQUETTE
WOODWARD
SISEMORE
POPLE
SODERHOLM
LAYPORT
HOSSEIN
SALE
ARBUCKLE
STUCKEY
IDE
PYEATT
PARTAIN
HARSTON
HENDRICKSON
SHERIDAN
GAST
ZAWISLAK
CONGDON
GRAVES
ERICSON
GEIST
HOLLIDAY
MCGUINN
SHIVELY
WETHINGTON
ROBERSON
MICHEL
WORRELL
ROBESON
HEIMANN
KNIERIEMEN
LANGTON
HOLLERAN
GUARD
CRAVENS
ANDREEV
WOOL
YOUMANS
LARSEN
STILLWELL
LUOMA
PERRAULT
NICHOL
PHILPOTTS
MARINKOVIC
LUQUE
LAPP
TUOMINEN
ERWIN
JARRETT
LAVOIE
PERDOMO
STOWELL
AASEN
POZZI
BRAUND
WYNNE
DUMMER
PIKUS
MCDAID
MCNICOLL
MAHLER
LOPEZ
DRUCKER
WEHE
EDENS
WATERHOUSE
SWIFT
LESTER
ENSTAD
MILLMAN
DESHAZO
KELTNER
POLONSKY
HADDEN
BARBAR
TENNER
MCKIBBEN
MAYBURY
MCMATH
HAYMES
WAGGENER
ARTHURS
HALLMARK
STANISZEWSKI
CARMONA
BELLER
EDES
JANSSON
TREMBLAY
GIANNOPOULOS
CLOYD
GEORGE
MUSSELMAN
LICKEY
RAMIAN
CHANIN
FRIAS
WETHINGTON
ATCHISON
COBB
PAQUETTE
HASSALL
HENDRY
LANTERMAN
DENINNO
CALLAWAY
MILAZZO
SECORD
WILLEMS
MIRANDA
CRISMON
NEILSEN
DAUGHETY
LEMKE
STILLWELL
TRAMMELL
ESSENMACHER
STUART
DIAZ
SER
ALTIZER
WILBUR
VARALLO
DICKSON
FORGEY
SAUTER
LEWINTER
FEATHERINGILL
GILLUM
MAHLKE
ROLLAND
SALOMON
ROBERSON
WHITING
ABBO
DUNFORD
CURD
PARDY
GUINN
DEAGAN
KHAMIS
PEACE
WEAVER
WOZNIAK
BLYTHE
ROHAN
CATHCART
BIRTLES
RITCH
GEORGE
ARTERBURN
KEE
PONTON
GUNBY
SPIVEY
MCCONNELL
GILES
STANFIELD
DRIGGERS
LAZELL
MCCAUSLAND
KOSAR
KOSAR
HYNES
LOERZEL
SUSSMAN
GIEHL
MURDOCK
BALTRUSCH
AVALOS
PAIGE
CEJA
SPYKER
WARRINGTON
SCHWARCK
NICHOL
SUSSMAN
LEASK
LOPEZ
RIX
MAYHEW
ALFORD
BRITTAIN
MCLERNON
NIMMO
REALE
HEBB
MATTINGLY
PROVINS
CUSTER
MONTGOMERY
DAVIDSEN
COLLETTA
TETERS
CURD
TELLER
WANG
OLESINSKI
MALLON
SUSSMAN
MCCLISH
HADDEN
HADDEN
BONDS
JACOY
SALISBURY
STEFFY
WINEHOLT
WRIGHT
TENNER
SPIEGELMAN
PLASS
BATCHELDER
STEUART
PARRIES
ATCHISON
HEDLEY
GRAYDON
CURD
SAAD
PASANEN
REESMAN
CODLING
SHEETZ
ENIX
HOMER
FASSBENDER
EDELSTEIN
GALINSKI
NEELEY
GEORGE
OLAZABAL
BALTRUSCH
WETHINGTON
HOSSEIN
LALANNE
SEIDEMAN
DUGDALE
STRUDWICK
SUSSMAN
MCCONNAUGHEY
MCCLARIN
SCHAMMEL
LAUCK
SHEETZ
STEHLE
LITWIN
CARITHERS
GEORGIADES
EAVES
CHANCEY
SACKS
APPLEBY
KNUTSON
EISA
BACHARACH
JASER
SPILLMAN
HOSSEIN
CORDELL
DERBY
KUEHN
WOOL
PANOS
SODERHOLM
COVERDALE
FEHER
MUSICK
RITCH
SAPONARO
BALTRUSCH
RAGAN
SIMONE
GRANER
LONGBOTTOM
TUFO
HUFHAM
DUVALL
HAZELL
HOSSEIN
FENNER
MANDEL
PIETRUSZEWSKI
HEIMANN
CUBBAGE
MABE
TENNER
KIBBY
HERST
SEERY
NUTTALL
HOWELL
SIMONDS
BEVEL
GWIN
CLEMENT
JARNAGIN
SPLAINE
EUSTICE
JARNAGIN
LAYPORT
MCCOMB
OLEARY
KELTNER
AASEN
OVALLE
MCGINNESS
PACKER
GORDEN
CRABTREE
HEIDT
WROE
CRITCHLOW
AASEN
SECHRIST
COVI
RASER
SNELL
SARY
VANNOY
RAPLEY
BENOIT
PHILPOTTS
VALE
ARMENIA
CURD
GABERT
WEATHERFORD
SUSSMAN
NOBILE
HEYMANS
KELEHER
PHILPOTTS
LAGEN
PRICHARD
WASOWSKI
LLOYD
CADDY
SPANGLER
MCGINN
HASTEN
HELFGOTT
DECOURCY
BLANSIT
RIVERO
GENERAL
BATCHELDER
ESTES
PUCKETT
STEEDMAN
HOLLO
WHITING
STIEBING
STAHLMAN
KLEPFER
SAHAKYAN
REIMER
GRIGGS
CARTY
STANTON
HAZELL
DEMOSS
PUTTER
PHILPOTTS
SOMERVILLE
KELEHER
MOULE
ALM
GHAZAL
NICHOL
BASSO
MAK
HANDLEY
TENNER
FLANDERS
JAY
STIEBING
MANARY
CHESNEY
FORGEY
SHOCKLEY
HUSTON
SORIA
BEASLEY
MAFFEI
MATTEI
SAIF
ALTSCHULER
SCHROYER
VOJTA
HARGROVE
NICHOL
THOMA
GILMAN
MIDENCE
FRIAS
ROLL
GENERAL
HARDING
KAY
MORTLOCK
ZAESKE
CURD
CAPLAN
MCKEE
GOLDMAN
HARRIOTT
SPINK
HERITAGE
FONT
CARNEY
SHERK
CARMACK
SACKS
SWIFT
WINNE
DIMM
BETHEL
WILLOWS
MABE
MATTILA
SCHRACK
TWEDT
DEATRICK
YOUMANS
GRIEGO
HOSSEIN
EICHHORN
MONTEMAYOR
KELSCH
BURMAN
MORALES
CATE
GILMAN
ERLICH
LEON
RAMIAN
RIEBEL
DENNY
UTNE
WAGGETT
EASTRIDGE
BUMGARNER
AMAN
JEFFERSON
STIEBING
HOSKING
CASANOVA
CORWIN
GORMLEY
BONAPARTE
HENSHAW
ABBO
KOSKINEN
JOSI
ROS
TURNPAUGH
DAUGHETY
LONEY
STILLWELL
CHAPMAN
DRESS
RISSO
POTAPOV
DUDLEY
WINKEL
HANKS
CONGDON
BECKNER
CURD
DUNDAS
REDDIN
CANCHE
REEVE
SIMONETTI
SUSSMAN
WILLEMS
MCFERRON
PERDOMO
DUNKIN
GILLUM
FEARS
FITZMAURICE
NOWLAND
PUESCHEL
CARMACK
MANDEL
WOJTOWICZ
HOVORKA
RAPLEY
SESSOM
SATLER
SHERK
FARQUHARSON
GOODALL
GARBER
MEYER
WITTSTRUCK
LOVEDAY
KOCANDA
PERGREM
MULLIS
UTNE
BIRNBAUM
STARBUCK
CAMENZIND
MILLAR
KAATZ
SCHRACK
MARTZ
HALLBERG
LOWNEY
BONDS
LINZA
KRIEL
POTTS
MASCARENAS
BAYMAN
KHAMIS
HUNTER
PHILPOTTS
GRUTZ
PIZZO
PHILPOTTS
HALLMAN
RUIVO
HENDERSON
SUNDBERG
VLADIMIROV
WEISKOPF
LOUGHNEY
TENNER
LEAF
METCALF
LINCOLN
HERMES
BATCHELDER
EURE
CLICK
MURDOCH
MANZUR
SOWELL
TEDESCO
KRYCH
PAQUETTE
WICK
TENNER
LOERZEL
HAGIE
KUHRT
EVERLY
MULLINS
GOLDSTON
MAGRUDER
HOWELL
SALOMON
STILLWELL
FALER
SUMMEROUR
WILD
PUTTER
YEOMANS
HADDEN
FONTAINE
CUSTER
CATE
HAGIE
MCCULLAGH
WILKES
STROBL
BLAKER
CLOSSIN
LYNN
TAVENER
HADDEN
DEDMAN
HOLLO
LANAGAN
HER
CURD
DUMMER
RIEDL
CORDELL
GRAYDON
NYSTROM
KALINOWSKI
HOLLIER
MUDD
BULLINS
LANGE
DRAGOS
ABBO
WAHLQUIST
RIX
SMITHEY
ZEDAN
PHILPOTTS
TICKLE
FRIERSON
BATCHELDER
POTTS
CROFTON
TUOMINEN
STRINGER
BABOS
LEVESQUE
COOK
DOWIE
FOREST
TERWILLIGER
TYNES
COMP
LACKEY
PERDUE
LEAF
SUSSMAN
CEJA
YOUNGER
DANIELE
DEATRICK
CHAFEY
AMAN
BERGLUND
ELIASON
CROAK
GILLIES
RASER
GASS
STEINGART
KELSO
FRANZI
AMAN
GEORGE
HAGIE
ZEDAN
RANEY
FERGUSON
AMAN
AINA
NEWBURY
SATLER
LINCOLN
SANDISON
KELTNER
HOFFNER
REPPY
ROLISON
LATHAM
DUVALL
APGAR
ATCHISON
CONFIDENTIAL
LINTHICUM
CARVALHO
FOLEY
BEBE
HOLLOMAN
RUPLE
WICKES
CONGDON
WOOL
BLYTHE
HARRISS
HEPWORTH
LACROSS
RASCH
LOHN
RICHERSON
GEORGIADES
SATLER
HARLE
BANKSTON
HAUN
AASEN
REALE
CORNETT
BAYLIS
DENN
WARDLE
HEDLUND
FRANCIS
RHOADES
ASTLEY
CARTLIDGE
DAHL
MCCOY
PARROTT
MATTEI
APONTE
BLAKER
DEIGHTON
CURRAN
LAMONT
JOB
AASEN
STAPLES
CASTANEDA
OZMAN
KNOPF
VILLARREAL
NOBLE
JOBE
TRUEBLOOD
MACLEAY
KAZ
REEVES
JOBE
DOBKIN
KINDLE
PALMIERI
WILLMS
BEESLEY
HOSKIN
DAUGHETY
LECLERC
HERTEL
RASER
GLEASON
KECK
PONTON
CONYERS
ROEDER
SIRMAN
ROBERSON
TOWLER
LOVELACE
FREDEEN
WACHTER
HEATHCOCK
EUSTICE
SUSSMAN
TRACEY
TRAX
DUNDAS
HEIDER
KAPADIA
SEELEY
STEINGART
TOLOSA
MELMED
BARLOW
RAGUSIN
TACKMAN
REISERT
SMALLMAN
QUESADA
PERRAULT
BUSTAMANTE
LEWIN
EUSTICE
EUSTICE
VILLALOBOS
DELACRUZ
ALPERT
NIELSEN
BERNSTEIN
GREENWALD
BETHEL
CURD
JAMEYSON
NICHOL
WALDROP
SMYTH
WHISNANT
JACQUES
GEBHARD
SUGGS
BENNISON
HAMDAN
BATCHELDER
GILLIES
MENDONSA
KEEFE
ATCHISON
ATCHISON
SEIDMAN
KERSEY
RASER
CAIRNS
RYCHLICKI
STOVALL
MULLHOLAND
BLOCH
PURDOM
SCHNABEL
ATCHISON
EUSTICE
KINGREY
CAVERLY
GILLUM
FINK
STULTZ
SISKA
MCMEANS
STALLINGS
HUDGENS
HEBB
LOTSHAW
ALTIZER
STRAUS
TOMAINO
LINDSEY
LEWIN
GALEY
NERBY
ROHDE
DABOUB
CREDIT
WACHTER
SEIDEMAN
LUMLEY
HOUSE
CAIRNS
LERNER
MCNANEY
BARRY
CARLI
ACORD
GOMEZ
LOSITO
WINZER
MATTILA
CARLQUIST
LANDRIE
CARDER
CARDER
LUNNEY
HINKLEY
PERRAULT
RAMIAN
SEGUIN
PORTWOOD
STENBERG
AMAN
NICHOL
RAYMOND
PEDIGO
NICHOLSON
MALLIN
VOYLES
TEST
MCMILLAN
SWANHART
KOSAR
LAFOND
PADMORE
MENTEN
HOSSEIN
MARCH
MOSER
MOREHEAD
SHEPHERD
ABERNETHY
SHOOK
LOHN
WATKINS
BAJWA
BLAKER
BALTRUSCH
PEOPLES
HAYTON
POLE
FOOKS
CURD
HOSSEIN
LEWY
MANUS
SHULER
MUDD
SHAW
SEGARRA
JUMP
DRAIN
STALVEY
GILLAN
ZEDAN
SUSSMAN
MALOTT
HEREFORD
ROBARDS
STOCKER
DREYER
HEATHCOCK
RUDKIN
VANDERMERWE
BALTRUSCH
PAPP
ENGLAND
BLYTHE
GAGNON
ZEDAN
CANN
STOGSDILL
MADDAMMA
POPE
LAIACONA
ARBUCKLE
SLATTON
LANTERMAN
LINDNER
CARDELLO
AULTMAN
KRIEGER
LOCHEN
HOOSIER
FELLOWS
BLANTON
RIFFEL
BEACH
WOLFSON
EUSTICE
FOOSE
FISHWICK
LANGSTON
GAFFORD
CHRYSLER
HAUN
SHELTON
PEED
MODE
FITZMAURICE
ROUSSO
CLARK
PAINE
HINTON
WYGLE
SHEA
VAUGHT
RIX
ROBAR
SUNDE
EASTRIDGE
HOLLIMAN
FEATHERINGILL
LAKNER
GILLAN
ROSENBLATT
WICHTERMAN
EUSTICE
LAFERRIERE
CAUGHLAN
BRASHER
RANKIN
BYRNES
WRAGG
BLANTON
KERR
PODOLSKI
KAATZ
WALEWSKI
HAROLD
DEIGHTON
AASEN
PRESTRIDGE
MEADORS
ZAESKE
FITZSIMONS
PEAVY
SANDOVAL
RIZK
BAHR
DENBOW
PRICHARD
ADAMSON
PEACOCK
GILLIES
CONGDON
WOJTOWICZ
CAMPION
BEESLEY
KOBIN
TRAWICKI
RUBLE
BIRTLES
HOVIND
KEYLON
AYERS
BEESLEY
BARRIOS
RAPP
RUSCHE
MURRELL
RIX
WINSTEAD
FALCONER
SYLVESTER
EUSTICE
RANDOLPH
BEEBOUT
GIPSON
KIELY
GRAYDON
ZEDAN
RIDDELL
THORNHILL
ESCH
GILLIES
COPLAND
IVIE
GIANNINI
ENDRESS
OLANDER
BLANTON
HARRIOTT
PEIFFER
STANTON
QUATTLEBAUM
GAMER
FANNING
REESE
TOOMEY
GOUCHER
WENDLAND
HAYTON
LEFEVER
STURROCK
SAUTER
GIBBY
HUTCHISON
HENNIG
BLOWER
MCLERNON
KINSELLA
NESTER
ANONYMOUS
BAGNELL
WOOLEY
ESKANDAR
ESTEP
KAPUSTKA
BARNEY
BARTOK
HELMKE
IVINS
PHILPOTTS
MCGIVERN
DUSENBERY
YOUMANS
ALCALA
BIRT
MANDEL
DINES
FARQUHARSON
SABEY
GEORGE
BLAKER
TOMASELLO
ALCALA
KLEPFER
ETCHER
CORNETT
DERRY
BOWERMAN
PRATI
SIMONDS
CARTY
RIX
VALDES
AASEN
CUSTER
MICHEALS
GASIOREK
BERKOWITZ
QUATTLEBAUM
MCLOUD
ROYAL
CUNDY
OWENS
VACEK
GEIST
PAQUETTE
ETCHER
BATTERSBY
AMAN
WILLARD
NAIR
ATCHISON
RAPHAELSON
MCCALLUM
MAGNUSON
FROLICH
WHEAT
OSULLIVAN
MURTA
ERMIS
KIRAN
MONKHOUSE
HALLORAN
POMERANZ
LEHMAN
MAK
BIRTLES
FLUHARTY
JAHNKE
SMITHEY
GORSKI
MATTEI
RISSO
JUBER
OVERGARD
KISER
GRAGG
RAYHILL
RENFRO
SATLER
HOSSEIN
SAINT
LELAND
TURAN
ASTLEY
GILLET
DOWNIE
GAUDET
HEMSLEY
EVERETT
KIPLING
GILLAN
GILLEN
RIX
RASER
GRIGGS
GEORGE
RIX
ROSSING
WISENER
DURNELL
WEBBER
MCMILLAN
CAMARA
STEFFEN
MORGANSTEIN
KUNKEL
MARRIOTT
CEJA
HOENSTINE
WILLEMS
TENNER
STEPP
BIGGS
ENDERS
WHITEHORN
MCCLENDON
AMAN
SPYKER
CONGDON
HENKIN
ALLEY
WETHINGTON
SCHRACK
WALEWSKI
ARMENIA
TENNER
HUNTSMAN
AITCHISON
NEMO
RASER
CLEMMER
KLASSEN
KARPPINEN
STINNETT
SAWICKI
STACEY
WOLKIN
PARMENTER
COHEN
CEJA
CAROTHERS
SVENDSEN
RICCI
GRAMMATICO
KARCICH
ROSSING
SIMONETTI
YOUMANS
ALTERMAN
FIX
CURD
MANES
BUMGARNER
LAFROMBOISE
RAINES
MARROQUIN
LURVEY
STONIER
REIGLE
KHAMIS
AGUIRRE
CASTELLANOS
DAN
SALOMON
SALOMON
HOLLIDAY
GILMAN
MCCRACKEN
ALWAN
BATCHELDER
URQUIDI
VELLA
GAMBEL
HARTMANN
FINE
WILD
RINEY
ROEDER
SUSSMAN
SVOBODA
BARTRAM
BONDS
SHANKLAND
MAGNUSON
SUNDERMAN
MCGIVERN
CHANIN
WILBUR
GOODELL
HOSKING
WRIGHT
DOMINIANNI
WALTERS
SUNDBERG
DOWNS
WROE
SALMINEN
SALOMON
VOJTA
RISHER
WEED
KISABETH
RUDIN
AMAN
WELSH
BARTHOLOMEW
ODGERS
JAMES
KENDALL
ALPER
HEATH
ALTIZER
LENTZ
PARROTT
AMADIO
WILD
RIX
THOGMARTIN
MICKUS
KIRAN
DUNKIN
WADKINS
MIRANDA
ADAIR
PHILPOTTS
ALTIZER
UTNE
CROOK
CATHCART
HORSLEY
HUTCHISON
YOUNGER
SUSSMAN
BATT
LEAVENS
COLBORN
PAYTON
POWERS
MUDD
ELLIOTT
HOPKE
SOPER
KNOPF
LIKENS
HUTTUNEN
SWAIM
MINASSIAN
HANAK
GROUT
FORGEY
DUKES
TILT
DABOUB
PFLEIDERER
MOHNS
STIER
KUBE
TRACY
POTTER
SCHOENFELDT
FERGUSON
HAUN
RIDDELL
MANDEL
MASSON
WROBLE
HANDY
CRYER
ASSIS
ALTIZER
REACH
ALTIZER
PARROTT
LOHN
GRISI
ARRA
WELTON
MARVEL
GEORGE
ELLEFSEN
HEWETT
HYSAW
FASSBENDER
HUCKABY
DENNISTON
MCTAVISH
VOJTA
PARISI
BLYTHE
GILLUM
ORTEGA
ANGILERI
GARY
MANSBRIDGE
SCHROCK
SWENSON
KETCHAM
COHEN
RASER
HADDEN
GENERAL
HADDAD
PARROTT
CORNER
PARISI
FULLAM
HILL
WHEELER
FEIST
HODGSON
VASSEY
KIRAN
ANGILERI
RAPP
WARUNEK
LIST
MENDE
RAYNER
SUSSMAN
STAHLMAN
HALLMARK
CLEMMER
HAZELL
MIDDLEMISS
ROTHENBERG
CLEMMER
SALOMON
MCCREADY
KLING
HAITHCOCK
ROEDER
CURD
EMRICK
HARVEY
DYKES
NOWICKI
HAZELL
BLANTON
BACKO
SCHERER
HOLLO
GIRLING
MAHLKE
SLATTON
ROEDER
ANDREW
SAYERS
CLANCY
OWSLEY
ALVERSON
GRUB
PETRIE
SIMONETTI
MCDONAGH
DAUGHETY
LEV
WILD
JAKWAY
PALLARES
MULLIKIN
REYNA
WETHINGTON
WITKIEWICZ
RANCK
KADEL
HANES
VERNON
OSMAN
CEJA
WINDSOR
TRACEY
MASON
GRAYDON
CANGE
HRUSKA
BRITTEN
DOLAN
MUDD
HOLLIS
DERNBACH
MACKEL
HOLLO
MCKEEMAN
MACNEILL
MCGEEHAN
KNUTSON
RAWLINGS
SUSSMAN
FLOYD
PERONA
SPIVEY
QUEST
LINDBLOM
CURD
DREYER
AULTMAN
EDRIS
HADDEN
DIAZ
HAYTON
EUSTICE
GOTT
SPEARING
MUTCHLER
FONTENOT
MAGNE
RIX
BONDS
LANSDON
PONTON
WETMORE
CHAMPION
SPENCER
LOWDER
RAPP
AWBREY
FELTY
CHURCHMAN
DEMETER
MCHALE
TRUSSELL
ASPLUND
MELZER
MOREAU
LANMAN
ROSSING
ACEVEDO
BAUMAN
VALE
HARROLD
HAHN
RENFRO
GENERAL
CROAT
ZANATTA
KIM
DARBY
EDINGTON
ANGILERI
KINSELLA
SVENDSEN
HEIDT
HOYTE
DOLLISON
ROEDER
BOGGIS
MULKEY
WOODHALL
DERNBACH
STAPLES
FULLER
PIUS
HOLBROOK
GILLIES
CHAMPION
PFEFFER
PALISI
VELARDI
ABDULLE
DYE
ATCHISON
MATSON
ANSELL
VAIL
MAFFEI
MCGEHEE
KISER
LARGE
DUNKIN
HICKOX
GAYLORD
EMRICK
MATHIESON
ARBIT
HEIL
ANDREEV
ALTIZER
FANNING
MCNULTY
HENDREN
THATCHER
EDSEL
COTTON
RANKIN
BITTICK
KAMINSKY
STORY
KADIR
RIX
GUYON
BLAKER
TENNER
AYLER
TICE
PEREA
ALCALA
DILALLO
KUBIAK
PETRONI
HEATHCOCK
VERACRUZ
DILALLO
SIMONDS
HOSKING
SHOEMAKER
MUNCY
CENTNER
LUTTER
BARGER
PARSLEY
KOZAK
CHURCH
CARLI
QUEST
SHANKS
BANNISTER
SOUDERS
KELSO
MANE
GABEL
WICK
LEVONIAN
SABO
ZEDAN
DARST
HAUSCH
AZZI
SOSKIN
MIDDAUGH
SLATER
SEEDORFF
DELK
MCFADDEN
STEINHAUSER
MAYBURY
ZAESKE
LERNER
NEELEY
EDSEL
CAREY
GILLUM
BALTRUSCH
ETCHER
KAPADIA
UTNE
AASEN
KESSLER
GUCCIARDI
WEILAND
BARLING
UTNE
ROBERSON
KOBIN
PETRIE
LANAGAN
BOWLIN
ERCOLINO
COOK
TREBLE
MAWHORTER
SPYKER
TOW
BONE
SAIF
CHAILLE
VANHORN
DUCKETT
RODMAN
MUSSELMAN
LEVINS
CURD
HOLLO
CHILES
DUBEY
ALCALA
HALLAHAN
LINARES
REISERT
RAYHILL
EDDLEMAN
RODENBURG
YURASITS
AMAN
KRYCH
VELTEN
HEIDT
GILMAN
GABANY
MCCULLAH
GAMBRILL
SPIEGELMAN
VERRI
DOUTRICH
MUELLER
DILALLO
MAX
JAFFAR
RICHO
MEIN
BARRIOS
CONGDON
DICKSON
JARVI
HEATHCOCK
WILLI
LARMORE
MARQUIS
GOODIN
IBRAHEEM
FELTON
ALTERMAN
ROEDER
STIEBING
MCBRIDE
CALLARI
PILARSKI
CALVER
HAMDAN
BAK
EUSTICE
EKMAN
GARBER
BALTRUSCH
LELAND
WIGINGTON
FELL
NISULA
MORMAN
MOSES
KUBE
SLAGLE
LAURENT
SMATHERS
ATWELL
SAPONARO
BRAZZIL
RIDDELL
DAUGHETY
WEIGHT
BETHEL
COHEN
CURD
GRAMIGNA
WARDLOW
LANPHEAR
COOK
KOWALSKY
JANAS
TRACY
VIRGIN
ASHER
LASSITER
EUSTICE
DODGE
MCKEE
HARTL
SAPONARO
HOSSEIN
KNOPF
STURGES
LINDSTROM
HUDMAN
GABANY
KARLSSON
WILLI
EICHHORN
DUNKIN
AVALOS
VERSTEEG
NAVEY
BISSETT
ROMANIA
MARINELLO
SHANKS
GREENBERG
REPPY
UNDERWOOD
NAAMAN
WERTH
HOLLOCK
SJOLANDER
GUCCIARDI
NIEMAN
DAPONTE
GILLIES
HAGGERTY
GROGAN
ANDREOU
VALDIVIA
UTNE
PELAN
DYE
CATHCART
WROBLE
KHAMIS
CANCHE
MELLOY
DREYER
EASTLAKE
BASSIN
HAYTON
RUNDLE
CATE
BIRTLES
NIEMAN
ECHEVERRIA
DEGRAFF
SCHUTTE
MALLET
BOTT
MCGING
EUSTICE
INGEBRIGTSEN
DOHONEY
CROFTON
NICHOL
AMAN
LEHMAN
GIBBON
KIM
SHEETZ
CONGDON
ROCKWELL
FERGUSON
BATCHELDER
EMBERT
CANTRELL
BATCHELDER
PARSONS
SCHIRO
SEGARRA
EKMAN
FORGEY
KILGOUR
CZAPLEWSKI
HUTTUNEN
PEARSON
WOOL
KRYCH
CLOSNER
ATCHISON
HENKIN
MINASSIAN
SPEAKS
KUHLMANN
APPLEMAN
TACKMAN
PULLER
ATCHISON
ROBERSON
LEAO
ELLMAN
HADDEN
BONDS
ROSANDER
KELEHER
SALTER
WARRINGTON
BUESING
ZEDAN
MANLEY
GABEL
HEDLEY
GOGLIA
MABE
DUNDAS
LEVITZ
BESS
SPECTOR
FEATHERSTONE
ALPERIN
MILLET
ZIRNGIBL
MATHESON
ALDOUS
SLOANE
LABELLE
SAPONARO
KANT
NICHOL
JESKE
YOUNGBLOOD
RAGAN
MULLALY
BARGER
HALLISEY
CEJA
HASKINS
ALFELD
KHARITONOV
NAPIER
DAUGHETY
CARTY
ROSSING
MARCINIAK
HOLLO
PHILPOTTS
WOOLF
AMUNDSON
ASHER
THEOS
FIORINI
KLAUS
ROUSSO
MCHALE
RIX
CORNEJO
COHEN
SAPONARO
BANERJEE
SEWELL
ISSA
WARRINGTON
BRIDGER
TINGLE
MONSON
ZAESKE
LAURENT
CHESTERTON
MCGIVNEY
MARTINSON
GEORGE
EBANKS
SWIFT
BAUMAN
BALTHAZAR
DUFFEY
ROS
HERST
BAULCH
SUSSMAN
AINSWORTH
GEORGE
JARRETT
SAMARIPA
COALSON
SAFFELS
MCCLARY
MARKOV
GABEL
CEJA
SHANG
CHYLINSKI
MAWHORTER
BALES
HALLATT
CEJA
RECORD
FOULKES
KNOPF
ALTIZER
NICHOL
OGDEN
ODELL
PLUSKOTA
BARNETT
LYSTER
RAPP
HEAVILIN
HUDGENS
KOPEC
GOWER
BATCHELDER
REGELE
WETHINGTON
DUNKLEY
ALPER
HARLE
LAVENDER
SPIEGELMAN
BENDER
EISENMANN
HALSEY
KOOP
COPLAND
KINCAID
RASER
PHILPOTTS
GILLIES
GRACY
ELLESTAD
GILMAN
SUSSMAN
GUNSALUS
MCDONAGH
VEER
YURASITS
LENKEY
HAMMOND
HATTON
WILLEMS
WOJTOWICZ
TALMAN
HOARE
LECROY
HOYLE
DESHAZO
RASER
DVORAK
YOUNGER
GILLIN
STEMPER
KLUGH
GAMMON
ZAWISLAK
GIBBY
HANDO
MCKIBBON
CUBITT
SHARKEY
HUSSEIN
LAUGHLIN
DESKINS
ROHDE
FORSMAN
GIBBS
LANNING
SCHERF
GRIGGS
JARNAGIN
KREMPASKY
ACKISS
EMRICK
PINES
PRENDERGAST
HALLMARK
SPORY
ALTERMAN
HEIDT
PRING
LAUVE
LACROSS
CEJA
GEORGE
MACKLIN
LANAGAN
STUBBS
STEDMAN
CONGDON
BLAKER
CHEVRIER
HUTTUNEN
WEAVER
ROHDE
MACLELLAN
RAPP
RAPLEY
WALFORD
GRIGSBY
HERRINGTON
LEWIN
GILLUM
MONTALBO
TUCK
OCONNOR
FINNEY
BENEFIELD
CURD
GANLEY
DENNY
WITHERS
YURASITS
CORRELL
HADDEN
DILALLO
SIMONDS
CARLTON
SAPONARO
SHELBY
RICHERSON
REDDIN
KHAMIS
LENTZ
ONDRUSEK
WINDSOR
HOLLINSHEAD
HEIDT
JIMENEZ
OTTEN
SIMONETTI
URCIUOLI
ETCHER
WINGERT
KUHLMAN
CONGDON
ROSOL
HYNES
HOSSEIN
PRINE
BRUNKE
SYLVESTER
WACHTER
PACINI
RASHAD
DABOUB
BRADY
RYCHLICKI
VERACRUZ
COLDWELL
DOUGHERTY
KRUPINSKI
GANLEY
PRITCHARD
BODDY
AVERY
BOLIN
MADDAMMA
KLASSEN
ROCKWELL
GEORGE
BLYTHE
KITTEN
BRISCOE
ELLEDGE
NICHOL
BEAUDET
BOOKER
CARLI
DEGRAFF
FERGUSON
SHUTE
MATERN
LONEY
COMP
BANDA
BARNEY
ROEDER
BARKDULL
RAPLEY
CASTLEBERRY
CHYLINSKI
POUNCIL
CEJA
MCMEANS
BETZ
SIMPSON
AASEN
FOSTER
PHILPOTTS
CUSTER
GRISI
STIMMELL
KNOPF
SEABURY
RAMIAN
AMMONS
KARLEN
KLING
SUSSMAN
GENERAL
MASON
MCKIBBON
SLATTON
GOODALL
LEONHARDT
FARQUHARSON
KLING
CLOWES
HALLMARK
HAGEMANN
CHOWNING
RIX
OLEARY
BANNISTER
ZEDAN
AMAN
BRASSEUR
ELIASON
MCVICAR
SALOMON
GILLASPIE
BARNES
ROWBERRY
POINDEXTER
EUSTICE
PROCTOR
ESSENMACHER
SAXBY
MCCREADY
WOODSON
ARMBRECHT
HANSON
CURD
CORDOVA
RIX
STEFFEN
CULHANE
WEHE
GIOVANNETTI
AMAN
JANNEY
DOTSON
PATERSON
CURD
SHEPHERD
WILLEMS
AMLAW
HASKINS
COLBORN
ROEDER
MAFFEI
MCCRAW
HEWITT
EUSTICE
KNOPF
SAAB
CORSI
FONTENOT
HEATHCOCK
CARLI
POIRIER
LYNES
PARROTT
SOLTESZ
SHERK
DEUTSCH
GUITARD
SPENCER
MOLYNEAUX
SPYKER
BLAKER
KEAN
MAFFEI
CEJA
SEIGLE
DUNNE
DOUTRICH
SIBAL
TANA
GEORGE
WHITING
LAURENT
BRODIE
BUSHMAN
GUARD
AKINS
SULLIVAN
PILLSBURY
CLANCY
RAWLINGS
PHILPOTTS
SUSSMAN
JANKOWSKI
KARI
FRENCH
RANNEY
GIOVANNETTI
REY
HAMILTON
KREINDLER
PHILPOTTS
AMAN
KIPLING
TELLER
POHL
COCK
NEMO
WESTERDALE
ETCHER
MARANG
GILLEN
BARLOW
MUELLER
VOLKOV
GILMAN
PAGES
FANT
HAWKEY
JOBE
MALLET
AMBROSELLI
SCHOELER
COOK
MCLERNON
STACY
BARRIOS
MATHIS
DABOUB
WATT
BRANCH
SUSSMAN
HUTCHISON
OLIVEIRA
NEWBURY
BALTRUSCH
FRIEBEL
SIECKMANN
FASSBENDER
LOWRIE
SIPLER
CEJA
ALM
COLLEY
BATTS
ETCHER
PATTISON
WESTMORELAND
SIZER
KOLCZYNSKI
RIFFEL
METHOT
DEARNLEY
WALCUTT
DEWHITT
STOECKLE
ERDOGAN
REALE
HAGIE
SHELTON
FIVECOAT
BAUMAN
LANAGAN
PHILPOT
RASER
SALISBURY
HAWKES
CURD
HOLLMER
PAQUETTE
ZEDAN
MCLAURIN
FINE
NICHOL
PORTWOOD
GORMAN
HOSSEIN
MELI
PEIFFER
GAFFORD
MANIS
SPYKER
THONG
GUCCIARDI
FARQUHARSON
KEIM
CHECK
SUSSMAN
WICK
HARGROVE
DEHM
PHILPOTTS
POGGI
TOW
RAUTIO
CARPER
RASER
SARGINSON
BONAPARTE
FITZHENRY
HOCKETT
KAVANAUGH
ALTIZER
NAPARSTEK
OWSTON
BRAZIL
MORNINGSTAR
WILBUR
PILARSKI
SACKS
MATTEI
HOLDCROFT
LUETHJE
REAGAN
BRIDGMAN
DARST
CARRUTH
MULLENAX
CEDERBERG
SALOMON
SHIMKO
ABAZA
STEINHAUSER
FEA
DITTON
HARTMANN
NICHOL
GAMER
DIAZ
CUBITT
COLBURN
HINKLEY
AMAN
DUNDAS
CEJA
SOUDER
CARON
PAULOS
GILLAN
HOLLO
SPUHLER
LATIMER
COMP
GRADELESS
FREE
LATHOM
GAONA
FRYER
COMP
SCHRACK
KNIPPLE
SAMEK
EMRICK
BISHOP
RAMIAN
GEOGHEGAN
AASEN
JIMENEZ
FORGEY
AMAN
PERSINGER
FORISTER
FREASIER
BLAKESLEE
MILEWSKI
VERNON
CAIRNS
DEROSIER
HAMMERLE
SMITHEY
BEAUDET
SWANEY
HONIG
KIPLING
SUMROW
HUTCHISON
MATHIESON
KLING
MATTEI
TOWLE
SHIRK
HIGNITE
MARK
MCOWEN
ENAS
KIRAN
VANDEVENTER
NOBILE
ATCHISON
WARNICK
LANAGAN
SPENCER
LATHROP
NASS
MOLYNEAUX
AHMED
FLOYD
HOPPES
SCOCCO
MEEHAN
CHRISTY
HOLME
LUMMUS
BLYTHE
MON
MCNIFF
ARCUS
BLYTHE
MCNULTY
KAUFFMAN
FRIESTAD
ETCHER
WESTERDALE
HOSSEIN
CHRISTENSON
BODKIN
CUSTER
POOL
DOOLIN
HAMELINK
CONGDON
BOWNE
FISKE
MACLAURIN
FEELEY
DEMSKY
SFORZA
ASHE
HUTTUNEN
HASCH
KEYLON
RAINES
VIDMAR
BLOMBERG
MELL
CATHCART
LINARES
SALEMI
HOOTON
KECK
ALTIZER
ANGEL
TOLLIVER
MUELLER
SPAWN
MILNER
BRADT
KINCAID
FERGUSON
SEEDORFF
SLEDGE
ROS
DUMOND
HITE
HARRIOTT
CONGDON
HAYTON
VARICK
AVALOS
HARRIOTT
RAPLEY
PATRICK
BOULTON
KNOPF
GALLAHER
GROEN
YBARRA
LAYPORT
VICKERS
BRODEUR
CORNETT
HALLATT
BARRON
LINARES
MCTIGHE
MARRA
PERRAULT
ESTES
BARTON
EMMENDORFER
SCHOEFFLER
HOGE
BENARD
SHARROW
CARPENTER
STARBUCK
VERACRUZ
MENNINGER
ESSEX
ABBO
WESTERDALE
SHEAVES
STEINER
ROUSSO
ZISA
WATTEN
DOBER
MESKER
WOOL
GILLIES
BAYLIS
ZEDAN
COULOMBE
DABOUB
SHELTON
WEIDNER
VERACRUZ
MCELHANEY
ABBO
MIDDAUGH
KRYCH
PATERSON
RAPP
FERGUSON
FORGEY
MOHAMMED
WEBERG
CLOVIS
PARISEN
ROS
ADDISON
BOPP
ARCUS
ABBO
VANHORN
HOLLO
MURILLO
LOYLESS
MUSICK
SHORES
CHIZEK
REANEY
MALOTT
WOOTON
PUESCHEL
FYKE
BUIE
STRACENER
ETCHER
DAUGHETY
NOBILE
HAYASHI
IVERSEN
HANAK
KIM
FRAZER
EDINGTON
PENROD
IVASKA
MCKISSOCK
GRADELESS
VALENZUELA
WETHINGTON
BEDGOOD
STILLWELL
ROYAL
TOWLER
TRAILL
VALDES
MCLERNON
KEMPER
YAMIN
DOBKIN
JAMEYSON
RAWLINGS
DESHAZO
LELAND
LAND
PUESCHEL
HALLSTROM
CARMACK
SCHRINER
KRIEGER
POHL
BURRIER
STEFFEY
LANTERMAN
VALDIVIA
STOEHR
HARTMANN
BLAKER
MAYBURY
TOWLER
BARTY
CHAMPION
BAGGETT
MILTON
KERCHNER
SHELTON
BATCHELDER
WEATHERFORD
RHOADES
HOGABOOM
CORNER
CYBULSKI
MCFADDEN
STAHL
SODERHOLM
AYERS
MCLERNON
ALEX
IRONS
MORE
JUNCKER
MCCONNELL
MCFADDEN
MANNION
BERG
PEIFFER
ABBO
NOVECK
BASILONE
IRVING
FARQUHARSON
SUSSMAN
WEISKOPF
YOUMANS
DURRANI
DABOUB
KEETON
REESE
MCGONAGILL
GEORGE
OLENDER
ZUBAIR
HADDEN
VILDOSOLA
CROSTON
FRIEDRICH
DUBELL
GILLAN
SELMER
LEMOND
SILVERMAN
YUSEF
SPYKER
RAGO
MCLEAN
MINASSIAN
KISOR
OLSEN
HYNES
CATHCART
KELEHER
NICHOL
SCHOLL
RIX
NASE
DOUGLAS
PHILBRICK
FRADY
EVERETT
MAFFEI
HAIRELL
HOLLIMAN
SLONE
LANDRUM
CAHOON
PONTON
SAELI
STIEBING
BALSER
CUFF
HOOSIER
CORLL
FICKEL
TUOMINEN
HAMIL
IVASKA
DUNDAS
LATHROP
RIX
HOSSEIN
MARTINS
KIPLING
CATHCART
POLONSKY
WATT
GILLEN
CURD
WARRINGTON
MCCLANNAHAN
GREVE
BOSTIC
GORSKI
MCCOLLISTER
GOWENS
EUSTICE
PRATI
BEESLEY
MANNISTO
COWELL
HRUSKA
NEELEY
SOBEL
MERTZ
LAPIERRE
BIRTLES
FAIN
PRIME
ZEISS
SLATTON
AGNEW
NESTER
IVASKA
LAKNER
RAPLEY
DUPLER
HAYTON
JACOBSEN
SWIECICKI
PUTERBAUGH
KECK
PADMORE
RASER
ROEDER
THROOP
LINDSTROM
SONS
SUNDE
BLEAKNEY
RIX
ROOP
LIST
WEEDMAN
SMITHHART
DEIGHTON
HEIL
HYNES
STEFFEN
LAGERBERG
FIX
EMRICK
CAPP
SAVOLA
FARACO
HAMBRICK
FIMBRES
HOLLOMAN
DABOUB
GENERAL
BEESON
CAESAR
WIEGAND
WATKINS
WAHL
OLEARY
MANARY
KLING
DENKLER
MASI
MCLERNON
ARTZ
PIETRZAK
HUTTUNEN
STEDMAN
RASER
MAHON
VONADA
PAQUETTE
MCMULLIN
OHL
PHELPS
WATKINS
KNOPF
LINDSTEDT
ALBAN
KINSELLA
PENDER
RHOADES
DAUGHETY
DUNDAS
MOLYNEAUX
MACFARLAN
RISS
LENTZ
CROSBY
BELL
GABEL
BROACH
HOSKING
RAWLINGS
PHILPOTTS
PRICHARD
LABARBERA
SCHAER
BLEAKNEY
ONDECK
RIVAS
APGAR
CABANA
TAKE
HADDEN
BIRKELAND
DAHL
DICKSON
LACOVARA
HACKLEY
DRAIN
BURKHOLDER
MATTEI
DIRNBERGER
MAISEL
HOFFEE
COLSON
COPLAND
KURDI
RUBLE
STAMMLER
HADDEN
WILLISTON
CHANIN
DELANO
REVELLE
WRIGHT
OLIVAS
GARDELLA
MALOTT
HEDGEPETH
NICHOL
STURGE
LEWIN
ZEOLI
HAYTON
STURDY
MCLEAN
HEMSLEY
DILALLO
MCCLANNAHAN
GRAMMATICO
BAULCH
YURASITS
DAUGHETY
CAREW
WILD
BURKE
DONNELL
BALTRUSCH
SPENCER
BOEHMS
RINAUDO
MAEDER
WILDMAN
SHERK
CHAFEY
SEABURY
SCHILLER
RENO
SHEWAN
HALLMARK
KLAUSMEYER
ACKISS
SUSSMAN
SEWALL
CAUGHLAN
MONTEMAYOR
STEDMAN
MCCREADY
SUTTLE
UNGER
CONGDON
ATCHISON
GILLIES
SHANKS
GRICE
HEATHCOCK
ROBERTSHAW
SUSSMAN
WESTERDALE
HOLME
NIEMAN
BREWSTER
BIRTLES
RASER
SEXSMITH
SAFIN
LENTZ
SCHWAB
PONDER
ALDOUS
BIRTLES
KINSELLA
DEBACCO
SHERK
RANNEY
LAURENT
BIRTLES
CUSTER
HUTCHISON
LONGMORE
ROSSING
LUQUE
PHILPOTTS
SOWELL
LAVIGNE
RAMIAN
HEIL
MUZZI
ROEDER
EMRICK
TUOMINEN
BLANTON
GALLIANO
SHEETZ
LAZAREV
ZEDAN
WILD
GILLIES
CHRISTOPHER
HABIBI
LANMAN
CORNETT
GILMAN
VALDES
LAPEER
PHILPOTTS
NASS
BURY
ETCHER
ALCALA
STICKLEY
VAJDA
VALDES
PHILPOTTS
KRUPINSKI
SMITHEY
REALE
SAMER
TAMAYO
HAYASHI
BEYELER
CAO
HEINLEIN
JAFFAR
HAYTON
GALLIANO
ETCHER
OLIVEIRA
SAUTER
ERICSON
SULAIMAN
SUSSMAN
EUSTICE
LOVEDAY
HOSICK
TICE
HODGSON
BLEAKNEY
RENFRO
ROEDER
HUSTON
MATHIS
MARK
AASEN
WIIK
COLSTON
KIM
GRIGGS
DARST
HAYTON
ZAWISLAK
HARALSON
SEVIGNY
WAHLQUIST
TAGERT
PEREA
NEWBURY
EDWARDS
HOPKE
ALFORD
PANKOWSKI
ALEXANDROV
PEAVY
GILLIES
HADDEN
WINTON
EVANGELISTA
OLIVEROS
ROHA
SHATTUCK
BOYD
MAGNUSON
SUSSMAN
FREDEEN
PSAILA
CONGDON
SKOV
MCGEHEE
WEED
HEIDT
DICKSON
ETCHER
GILLE
KIPLING
SAAB
LEHMAN
BRINLEE
GRANLUND
BATCHELDER
BLANSIT
COHEN
SUSSMAN
HAMER
SHERK
ECKFORD
STIEBING
WOOTON
KNICELEY
PAPEZ
LANDES
MACKIEWICZ
CEJA
MOLYNEAUX
MATHIESON
HOLBROOK
HAYS
HADDEN
HULSEBERG
VERACRUZ
ASTLEY
GOODYEAR
SEIDEMAN
MILOVANOVIC
PEACE
PIZZO
PEDIGO
FIMBRES
HURLBERT
MABE
BAIZE
CONGDON
BARACH
DEHM
HEIL
GENERAL
QUIRAM
COUCH
MULKEY
HUSTON
MCCAW
ALTIZER
BATCHELDER
MELTON
EUSTICE
FEATHERSTONE
MONTS
LOAFMAN
IVERS
GOWELL
HARGREAVES
MICHEALS
SLEEPER
ARMENIA
CAMENZIND
DOOLIN
AYERS
NEWPORT
GOWER
CAULLEY
GIDDENS
RHOADES
CAO
GOODALL
WILLEMS
HOPKE
HAZELL
FERREN
PALISI
PIUS
CHADWICK
SAFFORD
JAMGOTCHIAN
ATCHISON
BYRNES
HOLLO
MERRY
FONT
NAPIER
KAEHLER
GUBBELS
PINKERTON
ANGUS
DEGENHARDT
FIVECOAT
HANDE
VIRDELL
WILBUR
KUEHN
WILLEMS
GOWING
WEED
WILD
FRENCH
FORTUNA
PUCKETT
KINGSBURY
LONEY
AMAN
MILLER
MOSSMAN
GILLIES
WEIDNER
BEHRENS
KAVANAUGH
ERNSBERGER
STACK
VERNON
GILLIES
HARRIOTT
ACORD
RACER
LEAF
TOLOSA
AYERS
DEMING
AUGER
AULT
SHEATS
VERACRUZ
HAZELL
SPYKER
APGAR
BEATY
AVALOS
GEORGE
IAN
SMITHEY
KUZMINSKI
SCHOENBERG
STEELE
CARON
STILLWELL
LAPEER
WIBERG
RIX
VIDMAR
OGAN
FRERKING
COSTIGAN
KORGAN
NEWBURY
UTNE
LAZAREV
CORBITT
GOUCHER
DEAGAN
SETZER
HOSSEIN
WILD
HEIL
GEIB
BELOUSOV
GILMAN
WORKMAN
CATHCART
STIEBING
GAMER
MINTER
ALLRED
EMRICK
VERACRUZ
LITTLETON
NIEMAN
HADDEN
SLATOR
GATLIN
COLTON
LAUGHLIN
ALPER
AFFLECK
VERACRUZ
WILD
SABOURIN
WHETZELL
DITSCH
WARDLOW
ZENNER
LAWSON
AMAN
CEJA
SEIDEMAN
TINKLER
GROLLMAN
AZZI
TEVAULT
RIOJAS
RASER
CEJA
CUMMINGS
HOGGE
DORADO
HERTEL
SCHOENBERG
LAPIERRE
ABBO
STAPLES
SHEETZ
SALAZAR
SALMOND
GUARD
RAPP
CHRISTL
MALOTT
PHILPOTTS
RAGUSA
AASEN
QUEST
EUSTICE
CARRELL
ZEDAN
BURLESON
SWIFT
SLAUGHTER
FOOKS
MARSH
CRONE
HULME
BOTTOMLEY
LARRISON
MACLELLAN
APPLEMAN
SNOOK
ATCHISON
MAGYAR
COPLAND
KNOWLTON
DABOUB
KRATZ
KELEHER
SHIRKEY
MELO
HINZ
ATCHISON
SPILLMAN
WARRINGTON
KAUPPINEN
MELGOZA
SPOONER
BIRTLES
KRAWCZYK
NEBEL
DUNDAS
TAVES
LENNON
STURGE
HADDEN
WORTHEN
MCCLEAN
MORLEY
PHILBROOK
BUGG
SYLVESTER
NICHOL
ALFRED
BATCHELDER
MALIK
MASTERSON
CICCONE
BEESLEY
GRANER
CATHCART
BRANDON
SANDOZ
SPENCER
EUSTICE
HALPERN
HOLLOCK
POINDEXTER
YURAN
CEJA
SANSING
AMAN
REDCLOUD
VALDES
LAFLEUR
SPENCER
FARQUHARSON
BEAUDET
BREWERTON
MCAULAY
SHUGARS
PRITCHARD
BASSO
PRIME
SEIDEMAN
HOLLO
LELAND
DISBROW
WINEHOLT
HEIDT
ATCHISON
WILLOX
KERSEY
CASSELL
LANGDON
SCHUH
HYNDMAN
AZZI
REANEY
DILALLO
DREWS
SILLETT
RASER
BOLT
UTNE
KLAUSMEYER
KRONICK
DEATRICK
LESSENBERRY
HARDING
STIEBING
VERACRUZ
NOWICKI
SYLVA
SIGG
ROSS
KERSCHNER
STULTZ
HIGNITE
MERRY
SALEH
DEAGAN
SHEA
KREIG
ALLYN
STAPLES
STAATS
BRANCH
CUADRA
NEWLANDS
WIIK
TRAWICKI
COLE
KEMBLE
RASER
DEIGHTON
RIX
POUNDS
SULLIVAN
MARTH
MALONEY
SATLER
FAGG
CUNNIFF
KLING
DAKU
RAMIAN
KELEHER
WINEHOLT
NEWBURY
KIEFER
GILROY
DEIGHTON
CHYLINSKI
RAPLEY
EICHHORN
DAMEWOOD
ARTZ
LYTTLE
MCCUTCHAN
RAPLEY
GAMER
GANLEY
MCFADDEN
ZEDAN
WOJTOWICZ
ROS
AVALOS
MATTEI
MADDIX
HUTCHISON
HAYES
SALAZAR
LAKIC
RIX
BATCHELDER
DECARLO
KROFT
CARDOZA
EMMENDORFER
WIIK
STEINBERG
WILD
OLDAKER
HEATHERINGTON
FITZMAURICE
BOGLE
RIX
SATLER
LOYLESS
MAGOON
ARMENTROUT
DICKASON
VALDIVIA
CALLAN
REALE
MCGILL
SVENDSEN
ESTEP
ROHAN
MAHLKE
DEUTSCH
LELAND
OVALLE
ESTEP
SHANKS
SALAZAR
ZEDAN
SHIRLEY
SABOURIN
HARRIOTT
MAHONY
CATHCART
BEHAR
PILKINGTON
DUFFIELD
AHMED
OLEARY
CARMACK
MEE
MAFFEI
BOHM
KNOPF
HANNEY
SCHON
LUGO
MINER
MCCOLLOCH
SOBEL
ROEDER
SAYRE
CLEVELAND
SONNE
COTHRAN
SOUR
MCMILLEN
ATCHISON
ARMENIA
HEIL
BEDGOOD
SWEENEY
GOWEN
EMMENDORFER
FARQUHARSON
JARNAGIN
KRISS
ALFARO
WROE
CEJA
MONGILLO
REANEY
SODERHOLM
VANHORN
RUPLE
WARNKE
BIRTLES
ADAMO
KRIDER
BLEIGH
PAPPAS
COSTANZO
HINTZE
KARN
GEIGER
FARQUHARSON
STIEBING
ROUSSO
RAPLEY
NAU
STILLWELL
PARROTT
TANKERSLEY
TRIPP
RANGE
MARCHESE
ROBNETT
PECK
HOLMAN
RUSSO
FRANKOWSKI
WILBUR
RING
LOERZEL
RIX
BAYNE
BARCLAY
HEIDT
REMEN
SAAVEDRA
SUSSMAN
MAULDIN
KAPADIA
CHAMPION
CRAGO
GENERAL
MCGUINESS
SHANNON
HOFER
FALLON
PHILPOTTS
GAMBILL
DAUGHETY
INNES
BATTEN
ALHADDAD
BEYELER
TENNER
HEATHCOCK
CROWELL
CEJA
WINWARD
ATCHISON
COHEN
POLONSKY
SIEGFRIED
HENKIN
VALDEZ
MICHAELS
CLOVIS
DIAS
GADDIE
SCHMITTER
HEFFERN
SUSSMAN
HAYTON
HOROWITZ
URWIN
SETTER
SAINT
PALING
DRYDEN
LEONARD
CEJA
VILLINES
GAMER
ROSETT
CEJA
WELBORN
CARMACK
SHELTON
SAPONARO
CRAM
WINTERTON
LITTRELL
ESTEP
DONNACHIE
WOJTOWICZ
ADDY
ROUSSO
SASSMANN
VERACRUZ
MEYERSON
ZEDAN
FITZMAURICE
BRASSEUR
SELLARDS
HENNIG
SALOMON
REALE
LEFKOWITZ
RUSS
LEVESQUE
WISNIEWSKI
LAWRENCE
HENKIN
RAPLEY
PRUS
MENNINGER
LAUZE
BEVEL
SILVEY
CABEZA
ERLICH
FORRESTER
LEHMAN
ZAESKE
THROOP
BIER
DUBIN
MCNERNEY
CARLI
HELTSLEY
ISSA
PLESS
RUSCH
VOLKOV
WROBLE
KINNAIRD
SANDIFER
BUNDY
CORDELL
KIPLING
ALCALA
MCLEOD
PETTERSEN
FAKES
MANLEY
VACEK
SATLER
WELDIN
ORME
STOICA
BIRKELAND
CZERKIES
SHAVER
HANNER
AMAN
PORTEOUS
SOUCEK
DRURY
CADDEN
LANGDON
MCCULLAGH
RIEMER
LAMPSON
CONGDON
MAFFEI
LUQUE
MELIA
BLAKER
PUTMAN
PURVIS
MOSLEY
DEDES
MURDY
PEARLSTEIN
NEECE
SYLVESTER
CLICK
BIRTLES
CONNON
MANZUR
BRIGGS
RASER
JARNAGIN
CHARLES
LEWIN
KATSCHKE
BOICE
POPOV
HEATER
WACHTER
JARDINE
NICHOL
SEIDEMAN
SHREVE
PHILPOTTS
HEIL
GANN
ROHDE
BRAVO
BOURASSA
BOWMER
DABOUB
KRIEL
FRANKOWSKI
MCVICAR
DERNBACH
VERACRUZ
HESTER
AFFLECK
SER
CAPLAN
VALDES
FELVER
OCONNELL
GIBERSON
TURK
SVENDSEN
WARFORD
GILMAN
SIMONETTI
FLORA
FRY
SZCZESNY
MCLERNON
ROEDER
DUNKIN
GADDIE
CASTANEDA
STIEBING
AASEN
GILLIES
CUMMINGS
SEEDORFF
REASONS
LITCHFIELD
ALGAR
ESPREE
HUTCHISON
MARCEAU
MACBETH
DASTI
SUSSMAN
GERBIG
UTNE
NOWELS
CORNETT
KLOSTERMANN
BARGER
KRUG
CEJA
ACREE
DENNEHY
ROSEMEYER
DEMETER
PIZZO
KIPLING
RIDEAU
ARMENIA
WARUNEK
ESHELMAN
LEIER
RUSU
BAULCH
DESHAZO
KIM
BOWES
KALER
COE
MCCARTER
NICHOL
SELINGER
GILLAN
STARBUCK
CURD
WIIK
HOSSEIN
ABBO
SCHLUTER
RASER
PONTO
TWEDT
SEIGLE
EGAN
LEWIN
GILLIES
KINSELLA
TENNER
LUCKI
LAVOIE
BRAZIL
DELOACHE
KREIG
MICHEALS
SMELTZER
KIELY
ROUSSO
PEACHEY
STOJANOVIC
FOSSE
MARGARYAN
DUCKETT
KNIPPLE
MCGIVERN
CAO
KAPADIA
WISNIEWSKI
BENNISON
FARQUHARSON
SCAGLIONE
HUTTERER
SIMONDS
TEFFT
SHELTON
SPENCER
PATERSON
HASSALL
KREIG
KIMSEY
MCCUNE
MCCLANNAHAN
DUGDALE
EUSTICE
COOK
ALPER
SINK
RASER
PEAVY
NAPARSTEK
AMAN
MONSOUR
DELANEY
SHAMS
MCCLANNAHAN
NEWBURY
NICHOL
LOOSE
KUEHN
GABBARD
IRVING
LAVIGNE
AMAN
PAQUETTE
ROHDE
HOSKING
WARNKE
TELLER
BRABAZON
ATCHISON
NORDMAN
GAYNOR
BASHAM
STOFFER
ALMAN
MCMURRAY
BABB
SALOMON
CHAMBLISS
JIMENEZ
ALTIZER
PEAVY
RISSO
STAPLES
CONNOR
TEVAULT
LAMB
MALOTT
VERACRUZ
GAMER
TRAW
GARVIN
HEIMANN
PAPADOPOULOS
FRERICHS
SQUIRES
MANDEL
PARISI
NOEL
BARTOLD
RUBLE
HANAK
THORELL
VERSTEEG
BURFORD
TYRUS
VERNON
MOLYNEAUX
ARNOTT
EUSTICE
RASER
TICKLE
FONTENOT
EUSTICE
BAYLOR
STAPLES
AGNEW
BATCHELDER
SUSSMAN
LUNDQUIST
BURRUS
LIFSHITZ
BRUFF
BLANTON
ROHDE
CEJA
DETERMANN
GOWIN
PATERSON
HAZELL
DUNKIN
LEMING
SHIRLEY
FELLER
HALSTED
ABBO
MCCUBBIN
MACPHERSON
NICHOL
MIDDAUGH
KOHL
PIUS
FORGEY
MCMAKIN
EUSTICE
JANZEN
CARLYLE
SHELTON
GASHI
KESSINGER
CONGDON
HADDEN
HALFORD
KRIEGER
RAY
GUARD
CARMACK
EUBANK
HOOSIER
INACIO
RAMIAN
UTNE
GILLIES
DAUGHETY
FRIBERG
APPS
MEENACH
STILLWELL
OGAN
GILLAN
ZELLERS
PROSCIA
HYNES
HENRIQUEZ
REICH
HEIDT
SULLINGER
KINSELLA
HUTCHISON
DANZEY
MACQUARRIE
TICKLE
GRIGGS
PFAUTZ
ZHUK
GARBER
ROMANOWSKI
HEATHCOCK
DUNLEA
TACKMAN
MUNCY
MCMATH
PONTON
ABBO
LELAND
COLLINGS
FRASIER
MOSER
BURDA
GATENBY
EUBANK
HUENING
MUNNELLY
BARRUS
SARMENTO
JARRETT
LAURENT
KOBIN
UTNE
GADOW
CEJA
MOHAMMAD
HELLAND
STIEBING
WOLCOTT
ROHDE
SPLAINE
BATCHELDER
MAYHEW
ARKIN
LAWRENCE
RAUH
SLATER
THORNSBERRY
CHRISTNER
ETCHER
JOBE
CARTY
AMAN
STIEBING
TACKMAN
AMAN
CARROLL
JASER
MARKOFF
GILMAN
HEDDY
KREINDLER
MCLAURIN
EAVES
WEATHERS
BLANCETT
BUNNEY
MATERN
BAUR
EUSTICE
CAUDILL
STAPLES
GALLIANO
SANTANDER
MAUDE
ROLL
GANAN
SPIEGELMAN
BYRD
HAYTON
BULLIS
FINCH
TYSON
UTNE
CARDER
GEBHARD
LEAF
ETHEREDGE
MCCLANNAHAN
HADDEN
PEREA
ESSEX
BURY
LEWALLEN
LAWRENCE
COOK
HOSSEIN
RENSHAW
BLEAK
VALDES
UTNE
BELZ
RASER
RASCOE
RANNEY
MAFFEI
ELBAUM
SALOMON
FERRY
MADDAMMA
EKSTROM
ASHER
MARIANO
BLANKENSHIP
POLONSKY
MCDONAGH
APGAR
SAUTER
CADDEN
MONTGOMERY
STEEN
MESMER
STILLWELL
FREDEEN
KUYKENDALL
HARFORD
GANNETT
CHURCH
DABOUB
NAU
EASTRIDGE
SONS
GAMER
PEREA
SAPONARO
HARKNESS
SALOMON
HERST
VERGE
ZEDAN
LERNER
LEPPERT
RIX
RIX
KOHL
MIYATA
MESMER
PHILPOTTS
LAGERBERG
BLAIR
CROWTHER
CAPLAN
FLEWELLING
STEARNS
DAUGHETY
TIPTON
HYNES
ROHDE
GOODSON
HEATHCOCK
UTNE
MCFADDEN
MUDIE
SHOUSE
LOWTHER
GEORGE
KIM
LANGTON
GEORGE
SAYRE
TURNPAUGH
WETHINGTON
DORSEY
GRAMENZ
POPP
FIFIELD
FISTER
TOWLER
JOUPPI
WICK
MACMASTER
ALDER
CUSTARD
CHESHIRE
AHMED
KIM
WINEHOLT
GOODALL
STEDMAN
GOSSETT
ARNOTT
STICKLEY
LEHMAN
DIAZ
PAQUETTE
WOODWARD
CONGDON
FILIPOWICZ
HADDEN
PERZ
RASER
HOOSIER
SHOUSE
MURREN
GILLIES
MACAULAY
SPARTA
ALI
WORTMAN
KELTNER
BEAUDET
LELAND
GUARD
NEWBURY
OHALLORAN
CATHCART
WESTLAKE
ASHWORTH
GRIGGS
SIMES
GILMAN
SAVOLA
LEVITT
HEIL
PEGG
ROBY
MACLAINE
JACQUES
READ
PAFFORD
KOSAR
CORNETT
RANKIN
FEATHERSTONE
RICCI
DANIEL
PHILPOTTS
SPYKER
GRUDEN
KENDZIERSKI
MICKUS
SAYERS
WALCZEWSKI
WHAN
HOLLIDAY
OPPENHEIM
DILALLO
SOUR
INGLISH
GIPSON
KELTNER
TELFER
HENDRIX
LENNEX
SHANKS
SAULSBERRY
HAZE
RIX
FARQUHARSON
HALLMARK
MCGIVERN
HRDINA
BALDACCI
PEAVY
GOLLAHON
MCWHORTER
LEWALLEN
JIMENEZ
AYALA
STICKLEY
BONNY
MALOTT
HOLLERAN
MCFADDEN
INGEBRIGTSEN
GELLERMAN
MATTOX
MEIGHAN
ABBO
RUDICH
LINDEMANN
AUDETTE
BARGER
EVANGELISTA
ETCHER
HARD
SALOMON
JENKS
ARNOTT
MCGILL
FRIEBEL
GILLUM
TINKLER
RIX
NIEMAN
FLEMING
KIM
BRUNO
THIERRY
GOWING
CEJA
FELLER
MATTOX
INGLEY
PILKINGTON
LANMAN
MCGEE
PARADISE
PARISH
POHL
MACKLIN
BLAKER
CONSTABLE
RAPP
GIST
STEINGART
HASLIP
SIGG
DINSMORE
HANNUS
LOSITO
KLING
PAPP
ANONYMOUS
HAUGHT
MCSPARRON
KREITNER
ROY
GARBER
CURD
RIFFEL
PADMORE
KIM
LOPATA
ASTLEY
COLBORN
LESNER
COON
BOWDEN
GIULIANI
ATCHISON
ABREU
MAYBURY
PRIMM
HARBERT
ISAACS
BUMGARNER
MOLANDER
HINSHAW
GRACE
STAPLES
CAIRNS
POOR
SALOMON
INGLE
SAMER
PINCHUK
WOOLF
SHEA
ATCHISON
CORNETT
MUELLER
FANNON
HADDEN
UTNE
DENNEHY
EMMENDORFER
KHAMIS
SALOMON
ZERBE
MORTON
WILD
ALDOUS
KEMPER
SWEATT
KARI
CONGDON
WOOTON
DIAS
BOWES
MORELLI
STILLWELL
ROYSTON
KAMINSKY
ROLL
RIX
AMAN
SHERBY
ALTERMAN
ANDREOU
EVERTS
BRASSEUR
MOREE
PARISEN
KINSELLA
XIANG
PIATT
ENDRES
GABEL
MARTINS
WINTERS
IBANEZ
GAMER
GENERAL
GARVIN
REDMOND
WETHERBY
ABBO
WHEATON
EMMENDORFER
ANGILERI
FAUST
SACKETT
ATCHISON
ARCHULETA
IRVING
GOODALL
RUCKER
SABO
STRICKLEY
JANSSEN
MALOTT
SINNOTT
BRADSHER
FILLEY
GRANER
MASON
DENSON
WINDSOR
RAINES
VENABLES
MCEACHERN
HINKLEY
APPLEMAN
STELMAN
ALTIZER
SUNDE
FANNING
DILALLO
MCGEHEE
HOLDSWORTH
DEUTSCH
DONOHOO
MCCULLAGH
POLONSKY
BULLOCK
BRASHIER
PAQUETTE
GILLAN
WARDLE
FORCE
MCCONNELL
VASUT
MATHIESON
BLISS
GILMAN
WICK
VIDMAR
SHEAVES
CANTLEY
BUFFALOE
RASER
BOBAK
NICHOLSON
AASEN
PERDOMO
PLACE
AASEN
PREWIT
POUNDERS
LIPPI
MARINELLI
LAHTINEN
DURALL
HOSKIN
COLSTON
ROBARDS
ANGLES
CHOWNING
CROSIER
PHILPOTTS
FRASER
STAPLES
VERNON
LAMSON
KALINOWSKI
FROLOV
GILLIES
MCCONNELL
SWIFT
HOFFEE
VANHORN
WILLEMS
CARLIN
CURRY
GAREIS
GILLIES
SAUTER
MCFADDEN
SALOMON
HODGE
STEINGART
ROSIER
CHMIELEWSKI
WYNE
CHOWNING
WIBERG
SAYERS
CALTON
CREED
SMITHEY
GILLAN
WORMSER
MCCOMBIE
GRADELESS
DURNELL
MCNERNEY
GILLIES
PEADEN
RUBENSTEIN
BOPP
WALDROP
MICHEL
SCHERF
JAFFKE
WEED
OBRIANT
PHILPOTTS
GROSSO
MATTEI
MARTINEAU
WHITING
TAVENER
RACHAL
MCCALL
MAYHEW
HAWKIN
JAFFA
ASTLEY
APPEL
FERGUSSON
MINASSIAN
ETCHER
MAGLIO
HALLMARK
KYLLONEN
FRANKOWSKI
SHOCKEY
RANDOLPH
ALLWARDT
VORMITTAG
ROHDE
HAMILTON
LANTTO
STIEBING
NOWELL
STIEBING
MATHIESON
MING
PARROTT
PARMENTER
DREYER
DABOUB
WINGO
ATCHISON
ARONIS
BALTRUSCH
WARREN
DEBEVEC
RAYMOND
ORAM
BACKER
EICHHORN
PONTON
DIAZ
SLAUGHTER
SCARBROUGH
NYLUND
CROSSLEY
UECKER
RAPLEY
ROMANIA
HAYTON
COLHOFF
GOODALL
RAY
OWENSBY
RIDEAU
MILICH
SCHLESINGER
TOLK
HERZOG
MOORS
MARDOCK
BOOTH
AMAN
SHELTON
GENERAL
JACKOWSKI
PERRY
HEARD
LANGDON
TENNER
ANISIMOV
SONS
KIM
YOTTER
ETCHER
BLAKER
WOOL
PAILET
FORRISTER
LANHAM
CADDEN
GROSSO
ZAESKE
MCDUFFEE
HADDEN
HAUN
JOSEPHS
EMRICK
ALPER
KANTER
BRASHIER
NOWICKI
HEIDT
MIGUEL
GLADSTONE
VERNON
GEIST
BEAUDET
MCCOMISH
HELLAND
KNOPF
GREENWALD
BALTRUSCH
GILLAN
COHEN
FRAWLEY
NAPARSTEK
SUSSMAN
GALLIANO
CEJA
DUMAIS
KIM
SIMONETTI
JANAS
RAPLEY
SHARPE
LUQUE
RIX
LAVIGNE
STAPLES
HUDLER
GREENWADE
BONAPARTE
SALMINEN
WESTBERG
SANTANDER
BATCHELDER
WIGGS
KUEHN
JOBE
VIRDELL
STANISZEWSKI
NESTER
BIALER
SONS
GROSSO
PORTWOOD
WIIK
KLING
GALBRAITH
HEIMANN
LAL
GEORGIADIS
MCKINLEY
WESTBROOK
SAIF
BOZE
HENKIN
COFFEY
SPYKER
MELZER
BARRY
DELANEY
BRAZZIL
KINSELLA
ROMANIA
CEJA
RUBLE
RAGAN
LANDI
CAMPTON
DELAY
SALIN
KUEHNERT
BAHR
INGMIRE
CEJA
MCKIBBON
HUTCHESON
RAEL
GARDELLA
SWEARER
KUEHN
LOCHEN
NICHOL
RANIERI
WAGONER
WIBERG
GOLSON
HUTTUNEN
LOVELY
HOLLMER
FOERSTNER
GAFFORD
TUOMINEN
LORENZINI
FITZMAURICE
CUSTER
BOSWELL
IVASKA
MAEDER
CRABB
DENNINGTON
LODGE
BLAIR
BALTRUSCH
DEHERRERA
DAUGHETY
LEFFLER
MARINELLO
HADDEN
LANGELIER
WALTON
BLOWER
HARDING
CORTES
RASER
CULBREATH
CARDELLO
PERSINGER
ZIMLICH
DUVALL
GUARD
BEESLEY
BARTON
MELROY
COLHOFF
ELSE
CHRISTENSON
TURNEY
THRELKELD
CURD
RAPLEY
REANEY
LACY
ANGILERI
MEIN
ATCHISON
DEFER
JOHNSSON
BIEVER
CUSTER
HAUN
REDDOCH
RICHO
HAYTON
TALLEY
VALDES
SAPONARO
CIVELLO
ORTMANN
BIGGS
MARIE
TRUEBLOOD
FINGERHUT
RINAUDO
LIKENS
GEORGE
ROLL
KALTSAS
GOODPASTER
FRUM
IRVING
ROSSING
ZEILER
HOLLIER
DREYER
FLATO
MCMINN
KHAMIS
PARISEN
CONFIDENTIAL
STABLEY
HAYASHI
DILALLO
MCLERNON
MANEES
DYE
SCHRECK
SUMNER
OVIATT
DURNELL
PRIME
SIECKMANN
HARINGTON
LAMPSON
SIPE
STILLWELL
GENERAL
LOMBARDI
GILLIES
MCQUEEN
NICHOLLS
PENTECOST
THIGPEN
AMAN
BLASINGAME
LOWNDES
SPRAGG
ROWLAND
DOOLIN
WOOTON
PAQUETTE
PIERSON
SIBAL
STOWELL
HINKLEY
BLEIGH
STEMPER
MESSMAN
LAIRD
GERSPACHER
HOLLO
MICHEL
PEGG
BANKS
BRILL
BLANTON
INGLEY
HUTTO
SAVOLA
NORDBERG
HAGIE
GALLIMORE
BLAKER
EUSTICE
ANGHEL
MAYBURY
PHILPOTTS
CHESNEY
ATCHISON
YURASITS
FERGUS
ENAS
BALTRUSCH
DUFFIELD
DOWE
RIX
LASZLO
BRUCK
KASH
AMPARANO
LIMBECK
AGUERO
RENFRO
ETCHER
DUVALL
GALLIANO
LINARES
MARCH
NUSKE
HAINER
SACKS
SONS
TOLOSA
AVERILL
CAVEN
GALBRAITH
BUSTAMANTE
SHERK
HOLBROOK
FARIS
WATTEN
REALE
MOSER
WILLMAN
DESHAZO
SUSSMAN
STANISZEWSKI
CEJA
DURRENCE
HOLGERSON
CHAMPION
MADDOX
MACASKILL
FOOKS
VERNER
ZEILER
DOBELL
KLETZIEN
VIAR
FOWLER
HADDEN
CHRISTENSEN
SUNDBERG
SUGGS
GOODALL
GAMER
LAYMAN
DUNNING
WACHTER
PHILBROOK
ARBUCKLE
HALLISSEY
GILMAN
IVASKA
MILAZZO
MAHONY
GENERAL
ESTEP
UTNE
WACHTER
LEMBURG
YOUMANS
TOLLE
MCDOWELL
KAUFFMANN
HOGE
HATTEN
WESTMORELAND
CULLEN
MELLOR
GAGARIN
ZEILER
BEAUDET
SHAFER
GREENSPAN
YEO
GERHARDSTEIN
PEDIGO
MCKAY
ROOS
GOLLAHON
NAPIER
WAKEFIELD
SPICER
MARCINIAK
PACINI
CUSTER
LEHMAN
THRIFT
NICHOL
GILLAN
BILLINGS
HUTCHISON
RIX
LAURENT
MILLING
KOC
BIRTLES
HOSSEIN
DEIGHTON
GEDDINGS
MACLELLAN
LAGERBERG
DONN
KELEHER
JANKOWSKI
MOHNS
CRUME
FEA
CUSTER
ETCHER
EUSTICE
HALLORAN
LAFROMBOISE
RIX
HAUPT
OBRIEN
ANGEL
CURD
DAHLKE
CULTON
HAUN
RASER
ANDREOU
MACLELLAN
MULKEY
KLEIMAN
DREYER
HOLBROOK
RIX
WEATHERS
MILLER
DOWNS
UNDERHILL
REALE
DELACROIX
MULKEY
DORSEY
SALOMON
WILD
ROEDER
EUSTICE
SCHOENBERG
HERSEY
KHAMIS
LUDI
SHERK
EARLE
BATCHELDER
TRACHSEL
FLORIDA
BALTRUSCH
BASSO
KEMMER
KINGREY
STEFFEN
LEFFEW
DEHM
SUGGS
SKINNER
PERETTI
DIEHL
FORGEY
CHAILLE
FOOKS
DIAZ
FRANCISCUS
HARN
GRAYDON
USSERY
KRIEGER
PONTON
YORK
CURD
CORNETT
PENTLAND
GORIN
GOODALL
THIGPEN
DERSCH
STRACENER
HANLEY
MAK
WICK
LAVOIE
RIEDL
ONEALL
GASPARD
KUBE
YURASITS
GIDDENS
BRISCOE
BIRTLES
PAPROCKI
NOONE
LOMBARDO
BONI
FRADY
FELL
BODINE
LEDBETTER
DORN
GARTMAN
WILBUR
STAPLES
RASER
MICKA
MARKHAM
WHYTE
HAGGERTY
GRIFFIN
DUNKLEY
RANKIN
CAVEN
BUEHLER
CORNETT
TRIER
STIEBING
MCMANUS
CURD
KOCAN
GOTELLI
DUFFIE
MAYBURY
COLLI
KROENER
HOLLMER
KARAN
VERACRUZ
HINSON
BARGER
GABEL
MCINTYRE
HOLST
BEYELER
GILMAN
DUBBS
GRAYDON
GIDDENS
BAILY
RASER
SCHNECK
MUDD
SANTANDER
KELLEHER
HEAVEY
SCHAEFER
KEARBY
TREVINO
MENDONSA
CEJA
RUNDLE
CEJA
KEENEY
RIPPY
MOREA
GRIZZLE
KAZAKOV
PACHECO
NEW
TENNER
ZEDAN
VICK
HENLEY
MCELWAIN
FERRIS
CLAPP
TREVATHAN
CROAT
HYNES
WINKEL
STREETER
SPROUSE
ABBETT
PENOYER
KINDALL
SALOMON
STANISZEWSKI
GLASS
HERRELL
ERMIS
CARPER
GILMAN
BATCHELDER
HEATHCOCK
KHAMIS
DEIGHTON
ALOTAIBI
WILBUR
MINCEY
DILALLO
DILLON
NICHOL
KOZY
FOX
PERDOMO
LARGEY
GILLAN
HOSSEIN
CARMAIN
MOLYNEAUX
KALA
STEAGALL
IRVING
BALTRUSCH
DONN
SPENCER
WARRINGTON
KAPUSTKA
STENSETH
SLAGLE
DEGRAAF
GOVE
RICHARDSON
DORR
MCCLENDON
TAGERT
BIRTLES
ERMIS
GEORGE
PATERSON
KIBBLE
GILLILAND
LEIBOW
RIX
FONT
SUGGS
STOWELL
HOLEMAN
EARLS
PINNICK
BERGLUND
DUNDAS
VORMITTAG
HURD
WALDROP
FARQUHARSON
KELEHER
SONS
TUOHEY
CLENDANIEL
DESHAZO
LAVOIE
KUEHN
RACHID
THOM
EICHHORN
RAY
HUTCHISON
WIIK
NASS
HEATHCOCK
UTNE
KOPEC
CHURILLA
HOLLO
EUSTICE
EUBANK
WILD
MCLERNON
ROUSSO
FONTENOT
SUSSMAN
GERHARDT
SEVERS
BAZQUEZ
THACKER
FINE
IRVING
TAVES
AMAN
DABOUB
CARMACK
HANNAWAY
SMAIL
KNOTT
SIRAGUSA
MOUNTAIN
ALTIZER
SIMONETTI
HERST
ROUSSO
DURBIN
FREED
MIYATA
STAUBER
ROBERSON
VOLKOV
RICE
EISENHARDT
BARTLE
CONGDON
DEIGHTON
ZEDAN
KLEYLA
BEATON
WORLTON
MCINNIS
POLZIN
LORENZO
ROCCA
NORIEGA
KECK
GOWING
KLIMOV
REDDIN
NICHOL
CASSADY
ETCHER
CORDELL
COLBORN
CURD
PIUS
ALTIZER
DUGDALE
DEUTSCH
AZEVEDO
BLANCHETTE
VACEK
MAYBURY
ANDRESS
GREENBAUM
MATHES
SILVA
COONS
LAXTON
BATTEN
HOSKING
ROS
GILMAN
HAGIE
GRIFFITH
HASE
BAREFOOT
SONS
ANSARI
SLOAT
MIYATA
LEWALLEN
KINSELLA
VANSICKLE
DEVANEY
FITZMAURICE
HUFHAM
LONGMORE
PRICHARD
STICKLEY
GERAGHTY
GILLIES
WASHAM
MCGRANE
GARRETSON
FRANKOWSKI
SABOURIN
LOERZEL
CORNETT
ISQUIERDO
DOOLIN
HANDO
SNELL
GEORGE
COALSON
FITZMAURICE
CEJA
JANSSON
MORASH
PITTS
LINDMAN
SUSSMAN
ALTERMAN
NEDRY
ELLEN
EUSTICE
CORDELL
PHELPS
STRAWDER
FAST
KISS
MCNICOL
GIBBINS
LYNE
ELO
DAUGHETY
HAGAN
CARR
LAFROMBOISE
ALTIZER
HAHN
SCHOENBERGER
CAIRNEY
KRISS
KNOPF
BARTRAM
HULTINE
SOTKA
EINSTEIN
CULLEN
CHYLINSKI
ENAS
BABER
MALLERY
WILBUR
FOSTON
GILMAN
SCHWEFEL
KIELY
HAGIE
SAFFLE
LAVIGNE
SEIGLE
GREENWALD
RACK
ANSETH
HAYTON
CORDEN
HEIL
PITT
CAVNER
CARY
SEGARRA
CAIAZZA
PRICHARD
SIMONETTI
GILMAN
BONDS
MALOTT
KEEP
BRAZELL
MONACO
SCARBROUGH
ANGSTADT
CLUSTER
MCNULTY
MCKEEMAN
RASMUSSEN
BONDS
MATHIESON
MATTEI
WADDY
ZEDAN
CATHCART
MISTER
CHAFFIN
MICKUS
MACRI
NADER
DEIGHTON
GAVALDON
HAZEL
HARRY
BOBBITT
MCLERNON
MAK
HANKS
GENERAL
STUART
DUBOSE
NICHOL
OSORIO
HADDEN
TREVATHAN
HALLORAN
ARANTES
STICKLEY
PHILPOTTS
SHUMWAY
BERTELLI
SUSSMAN
GABEL
KALINOWSKI
HEMSLEY
MINASSIAN
SUTTLE
PHILPOTTS
MACKENZIE
SAUTER
DEGRAFF
BERGER
NEWBURY
DUNDAS
DUNKIN
CUNNINGHAM
PHILPOTTS
BASTIAN
PIKUS
CARTY
ATCHISON
KALINOWSKI
ANDRESEN
HAZELL
SHOULTZ
RIEDL
BEAUDET
VERACRUZ
DISBROW
RIX
WIIK
LUQUE
REALE
BUELL
FITZMAURICE
HODNETT
GRIGGS
SAELI
MCKENNY
RASER
DUNKLEY
ZAPATA
SCAFF
PLUNKETT
PIERCY
FERGUSON
ISRAEL
RAPP
BAXTER
GALLAWAY
REALE
RYERSON
DUFFIE
WHALEY
MCGOUGH
FRANKOWSKI
GLIME
NEESE
BENDAVID
PENTON
ROLL
STIEBING
GANZ
QUISENBERRY
ABBO
SEIDEMAN
MACDONALD
SEE
GIDDENS
WIDING
KOZIN
MCCREADY
MICHAEL
HOOSIER
DELLO
SEGLER
BIRTLES
UTNE
SALOMON
HADDEN
FEHLHABER
LATHROP
STOEHR
YOUMANS
FRITZ
CEJA
SHELTON
KUUSISTO
WHITAKER
SPILLMAN
MARUM
REINMAN
YURAN
SCHWARZ
HALLATT
HADDEN
ABDALLA
COLHOFF
NICHOL
METELSKI
SOARES
KEMPKE
MOLYNEAUX
LANAGAN
MOLONEY
STAUBER
KHAMIS
SYLVESTER
SMITHEY
BARRY
EUSTICE
HOSSEIN
ROLLO
OSORIO
WIIK
RAMPLEY
TRAWICKI
HOOSIER
CEJA
BRIDGMAN
STANISZEWSKI
WILKENS
HORD
ZEDAN
AMAN
HAILE
CHANCEY
EMRICK
CARRUTHERS
ESTABROOKS
DAUGHETY
LAHIFF
PINTO
ZINNECKER
FALKENBERG
GALINSKI
VERACRUZ
FLORI
BACHLER
CARLOCK
CRISAMORE
ZIMLICH
AUMAN
LEWITZKE
KIDWELL
TENNER
HUFHAM
MATTEI
ALSAYED
COOK
HAGIE
COOGAN
MARVIN
WINEHOLT
LAVOIE
MONTERO
LICHTENSTEIN
FERREIRA
CUFFE
INGMAN
CHIOTTI
RIVKIN
MUZZI
HARROP
STAPLES
WININGS
MANDEL
PRILLAMAN
VEASEY
LAUX
MEADS
FREASIER
RIGHTER
TOPLIFF
GUSTAFSSON
CARLQUIST
VANN
KERNAN
FRASHER
SULLIVAN
BRISTOL
COULOMBE
RISHER
MANAS
SWIFT
IZAGUIRRE
STAPLES
COSLOW
CORDELL
WARDLOW
LIVINGSTONE
RANUM
MANTY
VORMITTAG
DREYER
TESDAHL
HOLLIDAY
MODEROW
CEJA
CHAUSSE
ALTIZER
MALLERY
YURASITS
BEAUMONT
LINZA
KELEHER
PINKERTON
FUJIWARA
STERLING
SHULER
MCNELLY
AWBREY
TREVATHAN
BANERJEE
GAMBILL
ALTIZER
SIMONETTI
DREYER
AIKEN
HIETANEN
GARGUILO
CONN
REALE
CRANNELL
HELLMAN
SEABURY
DARGE
BAS
SIVERS
SALEM
GENERAL
SPAWN
AVALOS
OTIS
FERGUSON
SHULL
ALMAN
BARNES
CAMPBELL
FONTENOT
CHAMPION
BEHAR
LABARBERA
CHIU
RASER
HENKIN
WAITS
RAINBOLT
MCLERNON
NEAL
THORSEN
HEIL
TENNER
MUEHLHAUSER
CUSTER
FORGEY
SEEDORFF
HULIHAN
BAULCH
MORPHEW
TSAKONAS
WADSWORTH
KEENEY
BERTELLI
DEUTSCH
COTTLE
RANNEY
KOSAR
MADRUGA
YATES
KINSELLA
STILLWELL
DORSEY
TICKLE
WELBORN
PAPP
KLING
BOYD
RAUK
BATCHELDER
GABEL
BARLOW
LYON
BAHR
MORNINGSTAR
ROMANIA
HARDING
SIGG
NATALINO
PENROD
FRAISER
SCHATZ
ETCHER
CARLOCK
ROSSING
KOLLMAN
RIDLEY
MANDEL
TOTH
HARRISS
HUBBARD
HOLLMER
CHARLES
BATCHELDER
WHITING
SIDOROWICZ
UTNE
HALLORAN
DEROSSETT
MARCHESE
PAQUETTE
HARRY
ALDOUS
MALONI
TENNY
PILARSKI
LEWIN
JACQUES
CHIAPPETTA
HERTEL
MEARES
COLHOFF
RHEA
SACKS
NICOL
WALCZEWSKI
EVANGELISTA
MACMULLEN
PROSCIA
KESSLER
FEARS
OWEN
WORKMAN
PIKE
FROHOCK
CONGDON
SWEENEY
HALLMARK
MIRANDA
MCKENNY
TEMPLER
HEATHCOCK
MCCANDLISH
HAIL
MAYBURY
SACKS
RHEIN
FLATO
BIRNBAUM
ERMIS
COXE
PARROTT
RAPP
CHARLES
CONNON
HILBERT
PADMORE
EGAN
VALDES
GADDIE
ADAIR
HOLDEN
MADDAMMA
GILLIES
MITLYNG
GOSS
NEWBURN
IVANOV
EMMENDORFER
HARN
COLBORN
BERKOWITZ
COWLE
DOREE
STEHLE
FARAH
PARKE
JIMENEZ
RAPPLEYE
LAMPLE
RONDO
VANHORN
SONS
LANTTO
SAIF
ROEDER
SEIDEMAN
KEEN
RIX
SPROTT
SUTTERFIELD
UTNE
HOCKING
CARTY
LENTZ
STRAUB
KIPLING
DELOACHE
ROSOL
SAVARD
CONNON
CROMWELL
EMERT
ROLL
LEYMAN
STERNE
ZEDAN
MATULIS
NICHOL
KELTNER
MATHIESON
BIRTLES
PARMENTER
JANSSEN
EVITT
NICHOL
ERDEI
BALLEW
COURSEY
BALTRUSCH
LOCHRIDGE
DOSSEY
FOLZ
WOLINSKI
PRY
STEFFENS
CLOVIS
TORY
SOLIS
MALDONADO
MATTEI
SALMANS
NORIEGA
CURRAN
CURD
SHAH
LARUE
MCBURNEY
REU
LEMONNIER
ATTARD
KOCANDA
CELESTINO
VAUGHEN
HAYTON
MACAULAY
CHILDRESS
SAUTER
DECOURCY
GRAYDON
MERVILLE
MCCULLY
YURASITS
HANG
NARRAMORE
POPEJOY
KNOPF
KLEPFER
ROSSING
WHITTAKER
BARNHILL
MEE
CAULDWELL
TILSON
GRILL
SELINGER
HOLLANDER
MALLARD
MCNEAL
SUSSMAN
MEIN
CHAUSSE
ALOTAIBI
DOOLIN
KASER
PIKE
GOLDFELD
HOFFNER
GEORGIADIS
ATCHISON
TACKMAN
FINGERHUT
CAMBERN
CURD
GRIEPENTROG
SHANKS
HOGENSON
TURNAGE
NICOLSON
BLAKESLEE
KOVACH
HOSEY
LINTHICUM
BLANSIT
KEEFE
ROLL
ROSCOE
RYNKIEWICZ
FARROW
MATHIESON
RASER
WINDSOR
BAROZ
CROFTON
SHEA
ROOKS
BASSI
GROSSMAN
WILD
SIBAL
SMITHEY
VANDERMERWE
DANEL
HOSSEIN
CUNDIFF
DELL
MUNCY
AASEN
STEFFLER
LANGTON
VANHORN
FEA
MIYATA
GIPSON
PAFFORD
HEATHCOCK
WILLEMS
ROCKHILL
WEATHERFORD
WHITING
RANDOLPH
LANAGAN
PETRIE
BEESLEY
GARBER
COCKRIEL
FILHO
MCCULLOUGH
DORSEY
EMPEY
SCHOPP
ALTIZER
COOK
WILKISON
PHILPOTTS
POGUE
MANEES
SATLER
HEMMER
REDDIN
ZEDAN
RUDKIN
MIDDAUGH
TURAN
WIECHMANN
AVERILL
DEIGHTON
FEO
RAINES
UTNE
LOTT
WILKEY
MCCRAY
MAFFEI
SAFFLE
SMOTHERS
HARSTON
WISNIEWSKI
TANKERSLEY
LYTTLE
MCFADDEN
SALOMON
ZERMENO
GAEKE
GALLIANO
TREBLE
ZAWISLAK
FARQUHARSON
ALDOUS
HOLLO
KLING
SPENCER
BEAUDET
PANOS
KUHLMANN
RUSNACK
GOWER
POINDEXTER
UTNE
GOWEN
CASTO
KLIMAS
GROGAN
NEWBURY
RIX
AVILA
ATCHISON
MIKKOLA
MAKAREWICZ
LESTAGE
KIM
SOH
WILEY
LAUERMANN
DUNKLEY
EMERSON
KROENER
MIRABELLI
TOWLER
TETERS
OXENDINE
CIENFUEGOS
WOJTOWICZ
TOLOSA
ERICSON
BASSO
ETCHER
REDMON
MINASSIAN
BRAY
LANAGAN
KNUTSON
HALLMARK
GALICK
SHEWAN
VROOM
KIPLING
COOK
WILD
HOWELLS
WEITZMAN
GERBIG
EVERETT
CHURILLA
GLENN
KEENEY
MAXWELL
KINDER
SAYERS
STRESSMAN
UTNE
FILHO
GILLUM
HEATHCOCK
TRICKEL
MOZINGO
MAFFEI
LANGDON
SCHRAM
LEMONNIER
MATTINA
LOWTHER
ALTMAN
COLHOFF
BALLINGER
DOBKIN
ALPER
MCHALE
LACAYO
WETSEL
DUBAS
TRAX
MINASSIAN
DEIGHTON
TUOMINEN
HINTZE
TILLEY
BARRINGTON
BALTRUSCH
LEO
BLANKENBAKER
POLONSKY
DICKSON
WILCOX
HELLERSTEIN
ABBO
LINDSEY
KIBBY
HELLMAN
YOUMANS
SOWL
ROHR
PINSON
HEATHCOCK
KOSTKA
LUNDGREN
CATHCART
SPAETH
SIMPKINS
HILTS
RASER
GILLIES
KECK
BASQUE
BACON
SIGG
DIAS
NICHOL
DABOUB
KIM
BUCK
CHENG
KHON
RIX
NIEMAN
WARDLE
MCBURNEY
WARG
MCKENDRICK
DURNELL
ZEDAN
CUBITT
DAUGHETY
LEPORE
AVERILL
WALKER
GUTERMUTH
PAILET
GRADELESS
CEJA
DEWITT
TEDDER
TREVATHAN
FLEDDERMAN
PADGETT
NUSE
AMAN
GODFREY
MCLINN
BEDSOLE
DUNKIN
BURKHOLDER
ZAESKE
COLSTON
CODY
OLENDER
SATTERFIELD
GILLAN
MIRANDA
MAGNUSON
COOK
GILMAN
SUSSMAN
HADDEN
MAIRS
STARLIN
HENNESSY
OLANDER
JUDY
BUNN
DABOUB
SUNDE
NIEMAN
TOLOSA
CROOKER
WASSON
MONTALBO
ELSE
RANNEY
ATCHISON
DAUGHETY
REDMON
GASKINS
WOOTON
RISER
GREIDER
MAZURKIEWICZ
NICKEL
ROEDER
ARMENIA
TUOMINEN
ZEDAN
SALISBURY
MEGIVERN
TEFF
SUSSMAN
SATLER
SYLVESTER
HOLLMER
BULLIS
CRISMAN
PHILPOTTS
ROWE
ETCHER
HURLBUT
MCGILL
HANKE
LAUGHLIN
TRUAX
HONEYCUTT
RUBLE
VILLARREAL
HEMSLEY
EVERTS
VALDES
PURVIS
DEIGHTON
DEAN
LAMM
CEJA
FAIN
PHILPOTTS
DEUTSCH
MULKEY
SELKE
GUBBELS
GEIGER
HOLLO
MALLARD
COWLING
EUSTICE
CLOSSEY
KERN
ADAMSON
OMER
MACEACHERN
COHEN
JAFFKE
BOSWELL
CAPLAN
KITCHEN
CALL
EARHART
SAAF
BOATRIGHT
MINASSIAN
HYNES
NEVILLE
HARRIOTT
ALDOUS
GUERTIN
DONALD
COLBORN
GRIGGS
CONNON
FEATHERSTONE
BAZQUEZ
UNDERHILL
MAGNUSON
MALOTT
NIEDERMEIER
LELAND
MCCREADY
LAVIGNE
WEBERG
HOLLIMAN
ROUSSO
DUNDAS
GARVIN
GUARD
LAPIERRE
HYNES
MINTZ
SUSSMAN
REPPY
BATCHELDER
MCINTYRE
AVERY
HYNES
MANGINO
GILLAN
MILNER
MCNICOL
KNOPF
KIM
GEORGE
MATHIESON
ZEDAN
SWEARER
ANGILERI
FONTENOT
UTNE
SAELI
SAVARD
STRANG
SZCZUBLEWSKI
GUARD
ATCHISON
MCQUEEN
RAMSAY
ALBIN
HOWARD
ROEDER
CUSTER
LAFROMBOISE
RUDKIN
WOJTOWICZ
LAW
HAMPTON
GILMAN
KIBBY
INGMAN
SMALLMAN
CONGDON
MACAULAY
OUTLAW
MCCULLEN
BURDA
OMRAN
HENRIQUE
CURD
ASTLEY
SARMENTO
BECHARA
JONSSON
SHANKS
BROOME
PICTON
CHAMPION
LAUZON
OLAFSEN
PARROTT
NAIR
ROHAN
RIX
MILLAN
HEIL
LEASK
MCCLARIN
HORNING
HUENING
FREYER
THERRIAULT
MCCORKELL
MELLICK
SHINABARGER
ROHA
DELACROIX
KREBS
KOBIN
CORNETT
DUNDAS
UTNE
CAPP
TOY
ROSETT
BELZ
HEDLEY
WRIGLEY
MUNLEY
FINDLEY
MEDLEY
WORMSER
BALLOU
CASPARY
LANAGAN
SHEETZ
DANFORTH
VENS
MAFFEI
WOOL
WOOTON
RODD
VALDES
EUSTICE
ETCHER
HAZELL
HEATHCOCK
MADDOX
HELD
DUNDAS
LEAF
WALDROP
ALFES
ROSNICK
KNOPF
PRITCHARD
SANFORD
CATHCART
WOOTTON
BIRTLES
HENNIG
CREW
ENTLER
KARI
JENKS
PAQUETTE
PUTMAN
DABOUB
DAUGHETY
BARNARD
TENNISON
KIPLING
LAURENT
RANSLEM
STAATS
SHEETZ
SLAGLE
SCARBOROUGH
CONGDON
ETCHER
KHAMIS
TROTT
COLBORN
DURNELL
JANUSKA
FARRIER
MCCARVER
NAU
CHURCH
OSBORN
NICOLLE
SPEERS
MERTZ
FLAKE
BRADBURY
HINES
SUDDUTH
SAMMY
SAPP
SALOMON
KHAMIS
HAZELL
CAIRNEY
HOSSEIN
CEJA
WYETT
VALENZUELA
KELTY
ZENNER
WHITEHEAD
HAMBRICK
SLOANE
TEFFT
CHAMPION
LEIBOW
NIEMAN
RUFF
WILBURN
WRIGLEY
EMBERY
GADDIE
VANCE
SILVER
SHOUSE
BIGELOW
STANISZEWSKI
CAMPAGNOLO
JANKOWSKI
BERTELLI
COOK
COURSEY
SCHRACK
PEDDIE
NORRIS
HANES
HYDE
RIX
WINDERS
DAMAN
MORTON
KERSEY
UTNE
REAVIS
HAWLEY
SHEETZ
SZCZUBLEWSKI
HANKINSON
SPAIN
KINCAID
ROMA
MEUNIER
MAHONY
RICCI
SOTO
HADDEN
FASSBENDER
HAYTON
LOERZEL
WOLCOTT
HUNKE
PUNCHES
JAFFAR
POLANSKI
BALDACCI
CORNETT
NORMANDY
MORTIMORE
HINEMAN
STIEBING
COLLARD
RASER
DRYBREAD
GAEKE
SHEARER
MARK
CHRISTENSON
VIRDELL
FARQUHARSON
EDELSTEIN
LANAGAN
WIIK
CLIFFORD
VESTER
ROSS
CORNMAN
BORCHARDT
BARBARY
BEGG
CHISOLM
ROLL
SELTZER
BLANK
DREYER
ZAITSEV
REALE
KRATZENBERG
KELEHER
PHILPOTTS
ALAHMAD
BLAKER
OHLSON
WARFORD
RAKER
CEJA
RAMIAN
MAGNUSON
TOUCHET
ALSOP
HARLE
SUTTERFIELD
CALKINS
MALOTT
BERTELLI
PARISEN
STILLWELL
SHEERAN
RACE
KHACHATRIAN
CONGDON
KLEPFER
EUSTICE
DEGRAAF
FRIESTAD
ROCKWELL
TALLMAN
PIPES
MEADS
TAFOLLA
CONFIDENTIAL
CURTIS
HOSSEIN
DEWEY
WILLS
FULCINITI
ESSEX
WININGS
CHRYSLER
KLING
BLAKER
FIX
MELLIS
HOSSEIN
DEHM
HASSALL
HEDLEY
ROBINS
EUSTICE
WANG
MCFADDEN
MENTO
COCHRAN
BAERENWALD
RINELLA
DEIGHTON
RAINES
MCCANDLISH
CAPEN
HARRELSON
HOSSEIN
ROLLEFSON
PITT
MCRAE
WINEHOLT
CAIRNS
RAUB
KEPLER
SIMONETTI
CONCANNON
HANAK
BATCHELDER
AHOLA
WETHINGTON
PETRONE
BLEAKNEY
BARON
DOCTOR
HASKINS
CHURCH
GENERAL
HERRINGTON
CRUZ
KARI
JAFFKE
FLYNT
DABOUB
BISSETT
CHAMPION
GILLIES
MUNCY
KIPP
DEUTSCH
SIMMERLY
KOURY
GILLAN
ANGILERI
GEORGE
EISNER
HAGGERTY
VERMILLION
EUSTICE
PAQUETTE
HATHORN
SUSSMAN
STALVEY
PRESNELL
FAHEY
KIM
HARLE
BONDS
MUELLER
DUVALL
VALDES
AMAN
MCQUISTION
PERRINO
LAUZON
WILLEMS
URQUIDI
MEIN
WHEATLEY
KHACHATRIAN
CAIAZZA
MCGUINNESS
MOLYNEUX
MULLINAX
MUDD
RACH
CEJA
PHELPS
SCHWARCK
TELLOR
HEISMAN
ALLIGOOD
BEDGOOD
MATHENY
DAWS
PROFITT
SCOCCO
YURASITS
CHAPELL
PERDUE
MABE
CONLEY
VARGAS
REDD
WILLEMS
HOLLER
SABOURIN
SIEBERT
SALISBURY
SMATHERS
LAYPORT
WALEWSKI
ROCKWELL
KIMSEY
SYLVA
FALLIS
BLANKMAN
FELLER
HAZELL
STAPLES
MASSI
VOLZ
LOHN
ZEDAN
ERAZO
LIPKOWITZ
MATHIS
GILLEN
RAINWATER
GILLAN
WELKER
BYRNES
KINAS
MAEDER
HECTOR
FRIDELL
SEIDEN
MATTEI
MCRORIE
BARRON
CARLISLE
CUNNINGHAM
KITTILSON
ALTIZER
DEIGHTON
UTNE
LINES
MCMURRY
DREYER
MANUEL
BRASSEUR
HAGAN
URBANEK
ATCHISON
URWIN
FREEDLE
HIGNITE
HOSKING
RASER
MELL
FITZMAURICE
HOOSIER
ETCHER
CARRIERE
BARROWS
WOJTOWICZ
AVALOS
HEIDT
RAMIAN
CUBITT
PILARSKI
JAFFKE
LERNER
MALOTT
LINARES
MURTAGH
LAURENT
CORNETT
BOYDE
STOECKLE
BLAKE
PERGREM
MELLING
FISTER
BEYELER
CHURCH
VANDEVENTER
SHELTON
SOUDER
DUNDAS
LOOSE
MAUS
ALTIZER
HUTCHISON
RAPLEY
DURYEE
TENNER
BLAKER
PIDGEON
HOSSEIN
MCKIBBON
SMAIL
ERICSON
CAULLEY
MCLAURIN
REALE
KLEPFER
NARRAMORE
RASCH
JANKOWSKI
BRODEUR
MELZER
SELINGER
BOYD
SCHANTZ
SATLER
HANDO
SATLER
BARRUS
KEMPER
POLONSKY
STEFFEN
LANAGAN
ANDREOU
AMAN
PALISI
FARQUHARSON
CASTO
HUSKEY
SHERK
SCHWARZ
HEATHCOCK
KOZEL
CONGDON
IRVING
TEST
SHULER
RIX
ELIZALDE
SHERK
PERDOMO
LOVEDAY
HOSSEIN
DURBIN
RIX
KLEM
PHILPOTTS
STEHLIK
TURMAN
BIALY
GAMBILL
FIELDER
ELZA
CORNETT
PHILPOTTS
KNOPF
BAILIE
SHIRILLA
MUSCAT
SOLTYS
LIONBERGER
PURDOM
MCCRAY
MCGURK
KILGORE
HEFTER
TOLOSA
WETHINGTON
AGNEW
HUTCHISON
SHANKS
MICHEL
FINELL
HYNES
SYLVESTER
BATCHELDER
MADDAMMA
MORCK
RENFRO
AMAN
HERBSTRITT
STEVENSON
PARKINSON
POGUE
ENSER
TELLER
CEJA
FRANKOWSKI
BALTRUSCH
CATHCART
KALA
EUSTICE
MUSICK
CARNE
OTTERBEIN
VACEK
WORMSER
SALEM
BAYLIS
GENERAL
DARSEY
KARN
BLAKER
RHEAULT
SAINT
KHON
BARBAR
KIM
GUARD
SENIOR
RATHJEN
REVENAUGH
GREENBAUM
CAIRNS
SUTTLE
DAVIS
MCNELLY
BACHLER
EGGERT
KELEHER
MARKS
JESSEN
WITHAM
PROPES
COTTLE
FERRIS
FORRESTER
ASLAN
LANAGAN
DAVENPORT
EURE
PETKOV
CALDERON
GRIGSBY
GEIGER
GILLAN
YURASITS
MACMASTER
CHAMPION
HOLLIER
MARTINEAU
BING
ZEILER
SPYKER
EMBRY
ALDER
HEIDT
DURIE
SCHROEDER
ROEDER
PESTEL
MELLIS
MACINTYRE
HALDEMAN
ETCHER
DAILEY
HEATHCOCK
WOJTOWICZ
LELAND
KAYA
ANGILERI
HUSTON
BARTLE
GILLIES
CHARNEY
HENKIN
HENLINE
SHAFER
MATTEI
EUSTICE
FIJAL
BANYARD
URCIUOLI
COLLISON
DORSEY
ALTIZER
RAMIAN
MELZER
STOUT
NORMAN
CASTELLANOS
HUCKS
DUCKETT
CONKLING
LISLE
PEAVY
THROOP
STIEBING
ROUSSO
SCHWARCK
MUMMA
HARLAN
HAWKIN
PURVIS
AIKEN
YARBOROUGH
WILDS
RAPLEY
RENEAU
DOOLIN
FARAR
SIMONDS
TELLER
RASER
MURDY
ELZY
KIM
SALZMAN
MEIN
WEEMS
DABOUB
LADNER
DILALLO
EHRMANN
HAIDER
CADDEN
CHENG
CATHCART
ENDERS
RAMSTROM
CORNETT
BONDS
HADDEN
LECROY
HOSSEIN
LOPEZ
REINMAN
BASSO
LENZEN
KIPLING
GAITHER
KLEPFER
SCISCOE
LADY
PHILPOTTS
MUMMA
FISK
SANTAGATA
ALDOUS
KAPPEL
CRENWELGE
SECOR
VELASQUEZ
STANISZEWSKI
LANGDON
ALDOUS
SOBEL
VIDMAR
PORTWOOD
HURLBERT
SLAGLE
SAVAGE
RANKINS
JOLMA
JANUSKA
TWEDT
ERBECK
LIVINGSTONE
GRIMALDI
SPADE
ROEDER
HRDINA
HOSSEIN
CERCY
GAUER
MCNALLY
RUNDLE
LEVONIAN
CRAIGMYLE
LEAO
HAAVISTO
SALAZAR
VANDERLAAN
CARTY
LUNDE
HADDEN
LINCOLN
BALTRUSCH
FREASIER
LAUGHLIN
BARRIOS
WYMAN
KIMBALL
WYANDT
MCMELLON
CURD
OXLEY
THROOP
HANES
SCHWARCK
POLONSKY
BRICE
MAHLKE
OBORN
ZERMENO
HEGEMAN
MIRANDA
FREASIER
CUSTER
PARISEN
MAYBURY
DREYER
BAI
ROTH
MANGUS
FARQUHARSON
DAUGHETY
HEFFNER
GRIGGS
RYDER
CHAISSON
VASEY
ROZENBERG
DEVENNEY
CURD
SHRUM
LUCAS
KELEHER
COOK
BONAPARTE
CHAMPION
MUDD
ABNER
URQUIDI
MUSTONEN
DAUGHETY
COALSON
WALLS
DEIGHTON
POPPEN
WARDLOW
SAGER
ZEDAN
MCHAFFIE
VENS
GROEN
BETHEL
LUQUE
ISSA
GOODALL
RAINES
POU
CRINKLAW
SCHIPPER
GERAGHTY
HERRING
SIGG
MCILWAIN
SAOUD
COOMBES
BRADY
HALLMARK
EMANUEL
HARGROVE
COATES
UPDIKE
TURNEY
SIRMON
ERMIS
ABERNETHY
LAURENT
STEINAU
RISLEY
MATHIESON
LIPINSKI
BINGHAM
SHANKS
NICHOL
BEAUDET
TURAN
DOUGLAS
BEYELER
HART
HEMSLEY
LEWIN
REASON
HALLMARK
SPLAINE
SAKOWICZ
HODGINS
ARKO
MIYATA
ROOP
RAMIAN
OGLES
MOLYNEAUX
RICHARD
ZEDAN
VALDES
HAYTON
ZAESKE
WIIK
SMITHEY
MAGNUSSON
MABRY
GAMER
ALDOUS
HORNING
MARCHEGIANI
ROHDE
SHIPMAN
CURRAN
OBERLANDER
CADDEN
MCGOVERN
VIDMAR
PAQUETTE
PEGG
CORNETT
WOJTOWICZ
MACMASTER
BLAKER
UTNE
STIEBING
LOOSE
SALOMON
ROCCA
PETERS
HOSSEIN
TOPHAM
ROBERTS
KUHRT
PEIFFER
SHANKS
SALA
BARINGER
GLASCOTT
KARCZEWSKI
DILLARD
HOLLINGWORTH
LANAGAN
YOUMANS
RUBINSTEIN
AASEN
GROVE
KIMBALL
LAWRENCE
DONNEL
HAILSTONE
GRIGGS
FURBER
LEWIN
BOWNE
METCALF
CHRITTON
GROOT
HASELWOOD
MIDDAUGH
NEBEL
KARPPINEN
RYU
HUTZEL
MCALEER
CONGDON
DILALLO
ASHBRIDGE
SCOTT
BARRIOS
NICHOL
GOOS
AVALOS
SIDOR
KLEINHANS
MELLIS
CONAWAY
NOBILE
HEATHCOCK
JOHNSON
SUMMEROUR
PARISEN
KATSCHKE
CURD
REALE
PHILPOTTS
SEERY
PRINGLE
WEISBRODT
POLLINGER
KINSELLA
STURDIVANT
SATLER
VAUTIER
HARRIOTT
ROS
DABOUB
SAELI
WINGFIELD
HILLMAN
CORNETT
BONFIELD
GEORGIADES
HUTTUNEN
MCGEHEE
HAYMES
VALDES
MARKLE
PUESCHEL
MACK
AASEN
GUBBELS
BATCHELDER
GALLAHER
GUERBER
STACY
FALLAVOLLITA
HAYTON
MATHIESON
GILLIES
STEVENS
JARNAGIN
DICKS
TENNY
ERLICH
POLONSKY
GHAZAL
HOLZMAN
COXON
ROS
VANDEVENTER
SHERK
HOLDCROFT
REALE
ALTERMAN
COTTON
BRADBURN
CUSTER
SOLTESZ
DERNBACH
AMADIO
KIRCHOFF
DENNEY
NIKIFOROV
LACROSS
GAUDETTE
SUBRAMANIAN
RASER
STIVERS
CLUFF
KINNE
CHRYSTAL
RAINBOLT
JARNAGIN
DEVERNEY
EVERETT
RAUB
CLEMMER
ESSENMACHER
ANGILERI
EMMENDORFER
ROS
BLANTON
LOFTIS
CLEMENS
BARRIENTOS
BECKSTROM
KURI
ANDREW
BLEAK
ELLEFSEN
MCKENNY
HAYTON
SWAN
DEWHIRST
CAIRNS
GILLIES
GILLAN
MASCARENAS
MCOWEN
SIMONETTI
SYLVIA
MARTINI
CHARBONNEAU
LEWIN
SHELTON
PATTISON
STIEBING
COTRELL
TENNER
GUITARD
UTNE
GARBER
BATCHELDER
GENERAL
DANISZEWSKI
WIT
SHATTO
HOUSER
MALOTT
MERTON
PETTEE
GRUBB
FITZMAURICE
OMAR
HALLATT
GODFREY
GILLET
GAMER
CURD
HAIRSTON
PAILET
APPLEMAN
BLAKER
ESSEX
BAUMANN
ROTTMAN
SUTCLIFFE
TULL
PONTON
TURBYFILL
POGUE
ROS
SUSSMAN
HADDEN
GEARY
WARRINGTON
TEAFORD
HAMANN
MCLAURIN
STEINBRONN
HATHORN
HUGGINS
ZEDAN
DEIGHTON
NIEMAN
GEORGY
MANARY
UTNE
BURNHAM
MEIN
KIM
MANDEL
BLOMQUIST
DEVENDORF
LOUW
RICCI
THROOP
HAGIE
FORRESTER
HEATHCOCK
ROS
KOHN
DEITCH
WARDLE
BLUMENSTEIN
KNIPPLE
ZAKRZEWSKI
MCLERNON
KUNKEL
HARALSON
SLAYTON
KHAMIS
BAPTIST
RAMIAN
URQUIDI
WOJTOWICZ
SEAY
STEPP
HADDEN
NAUS
YURASITS
PRETTYMAN
PHILPOTTS
CANALES
KELTNER
HARTMANN
BOWLER
ELLESTAD
FARACO
VITALE
SIMONETTI
KIELY
CHRYSLER
SHEA
VALENZUELA
WEIDNER
WILD
LIKENS
APPLEMAN
SAFIN
SARABIA
KOT
OPPENHEIM
KNOPF
DUNKIN
ROSS
VERNIER
HAMPSON
FISTER
AWBREY
PRITCHARD
BARRINGTON
SAUNDERS
DUNDAS
COPHER
SHEA
THOSTENSON
NAU
CAROON
PIZZO
ZEDAN
GROOMS
KEELER
TRAMMELL
AHMED
ABBO
ALTSCHULER
BEYELER
BOGARDUS
CATHCART
SIMEK
PRIME
HOXWORTH
CONGDON
KIDDER
BEABOUT
WHITENER
MCLENDON
FRANCO
MUSGRAVES
BEATY
ETCHER
PENINGTON
BASSO
WOOL
EASTLICK
COLBORN
MALOTT
LANGDON
MICHAEL
BARBARY
CANSLER
WACHTER
HAGAN
SHELTON
SOVINSKI
LIKENS
ZAWISLAK
HAMAN
HEDLEY
GROH
RUPLE
FONT
ATCHISON
ESTES
LANAGAN
LOCHEN
PENGELLY
AASEN
BEGGAN
FUKSA
TUBBS
POLONSKY
SHIVER
LOVELL
CEJA
BLANTON
KAPADIA
ERMIS
ANDREOU
CAIRNS
LAUVE
PERDOMO
ZEDAN
CURD
ROEDER
KADRI
ALTIZER
BRADY
PROVINCE
FORTENBERRY
SHEA
ORRICK
HALLATT
BEHAR
SINNOTT
ROLLEFSON
PIZZO
LANAGAN
WILD
LEWIN
WHIPPLE
GUBBELS
ONEY
TENNY
ROLLEFSON
COLSTON
PEDIGO
MCKEE
MATTEI
CAO
FELLER
WARNKE
NOWICKI
EUSTICE
HULSEBERG
PRINE
ABBO
PHILPOTTS
RYDING
MCNULTY
ZEDAN
BASSO
STIEBING
HOSSEIN
BARGER
NICHOL
BAYAN
WARLING
PARROTT
KENEDY
LERNER
CONGDON
HANDO
BRAZIL
KRINER
CLINGMAN
TOWLER
YOUMANS
JARDINE
BEDGOOD
HARRON
WIDENER
ROSSING
MAFFEI
SCHRAG
RUPLE
SLOANE
FOOKS
PHILPOTTS
ZANATTA
PAGE
HAMIL
KELEHER
JAFFKE
EGNEW
KANN
RACE
SAIF
BALLANTINE
HERST
GEIGER
HINKEL
SVENDSEN
WATT
WETHINGTON
HULSEBERG
KANIA
LANHAM
MCNULTY
HICKOK
RICCIO
SCHOENBERG
MEANS
KAYNE
BARRY
HEIDT
LUQUE
CONFIDENTIAL
MCWHIRTER
YARDLEY
GEORGE
RED
BIRTLES
JAFFAR
HATCHELL
DYSON
BAUGH
ETCHER
TRUETT
MEIN
SAUNDERS
HOAG
NIEMAN
PETREY
MABE
TUTTLE
SPYKER
RIVA
GARRETT
NICHOLLS
BIRTLES
PEADEN
SIBAL
NAPARSTEK
BARRUS
CROFTON
MELLIS
SWANHART
JAMIESON
PESOLA
GREATHOUSE
TENNER
DUKES
AASEN
CHURCH
SALMINEN
CLEMMER
HEATHCOCK
KLING
GRIFFIN
ALTIZER
ROEDER
SMITHEY
UTNE
PAQUETTE
TURLEY
PHILPOTTS
HENSARLING
DONALD
LOERZEL
GERBIG
SPENCER
DASHTI
ROACH
SONS
WELBOURNE
MIRANDA
KOBIN
DREIFUSS
GOWER
NIEMAN
ROWBURY
CASE
RAWLINGS
OTOOLE
DREISBACH
BRANDENBURG
BIRTLES
STENBERG
IRVING
SEAY
KECHICHIAN
DEEM
WARDLOW
HINKLEY
KEYS
KEYS
DISNEY
ALTERMAN
NICHOL
SHOWN
KOVALEV
KNOPF
CONGDON
DALLI
DEROSSETT
WYGLE
MCDOUGALL
ABERNETHY
LINCOLN
MILBOURNE
TRAUTWEIN
GRUDEN
TEABO
PASANEN
LARGENT
PONTON
THOMA
SWANN
MARIE
ATCHISON
HUDGENS
MIYATA
CEJA
MCCRAY
SCHERMERHORN
MINNICH
EARLY
CZORA
HASELWOOD
LANGDON
KINSELLA
SIRMON
HONIG
WICK
EICHHORN
SIMONETTI
HEATHCOCK
HAGIE
SULAIMAN
ANAS
PALAZZO
KLING
KNOPF
AASEN
GRAYDON
HAYTON
CHESLEY
HIGNITE
FERGUSON
ANGILERI
PARKINS
MUSGRAVE
SCHAUB
STEFFEN
URQUIDI
CARMACK
MOYLE
CEJA
GOODPASTER
GOOD
LEMING
SEIDEMAN
MICHEALS
WOYTEK
SEIDEMAN
HARTNESS
KLEPFER
KOLEHMAINEN
PRINE
MANEES
ASHCROFT
GILLIES
CAIRNS
GOWING
SANTANDER
SAELI
CONGDON
MERVILLE
BASSO
TRAWICKI
BLANSIT
CUSTER
CAPRIO
CAIRNEY
MACCUBBIN
HEBB
YOUMANS
ERMIS
MIRANDA
CANALES
BLINN
MARKOFF
WILLMS
MAFFEI
HAGIE
DUNKIN
MARUM
SEIDEN
SAAB
BEAUDET
ROMMEL
LAROSE
COLLET
HYMEL
BLAKER
GABEL
BASHIR
CORNETT
TEFFT
LUPER
COURTIER
SLITER
HAJI
EGGERT
DESHAZO
ROMANENKO
SEGARRA
LAFROMBOISE
RICCI
AMRHEIN
PALMETER
BALTRUSCH
EUSTICE
BORDEN
HUTCHESON
CHAMPION
TOWLE
DYKE
GOINGS
HAZELL
WRIGHT
STURGE
LEVY
ELLIOTT
STAPLES
YUILL
RANKIN
ANGHEL
STEDMAN
UTNE
MCLACHLAN
EUSTICE
SPENCER
CREWS
SARMENTO
HART
COURSEY
VEASEY
BERGMANN
BOYT
DEUTSCH
YOUMANS
EMMENDORFER
MCGEHEE
AASEN
SMITHEY
DILLINGER
MCLOUD
BEAUDET
DAVALOS
VIDMAR
FALCK
HESTER
KEE
ONEY
PAQUETTE
HAYTON
CAPP
STOOKSBURY
MCKIMM
HOBGOOD
HERN
MUDD
ROSENTRETER
COGBURN
SIMCOCK
DEUTSCH
STEDMAN
RICK
DREYER
NEULAND
MCCULLEY
LUEDEKE
BLAKER
BEASLEY
ZUKOWSKI
BREESE
CADDEN
MCCLANNAHAN
UTNE
UTNE
GRAYDON
GAST
LEIGHTNER
KNIGGE
HARRISS
GILLAN
HNATIUK
ZAUGG
ROBERSON
MALLERY
EMMENDORFER
BLYTHE
GILMAN
HAYASHI
GRANTHAM
KAY
REAVIS
LOPEZ
STRAUB
HUNTINGTON
CURL
SHARMA
KAMINSKY
WATERS
SCHERF
LABARBERA
DURNELL
CONGDON
APPLEMAN
BEALES
HILES
SLANEY
CURD
MATHIESON
WARUNEK
CORWIN
KULL
HARLE
HUSTON
CADDEN
LANGDON
BUIS
HEIDT
GIPSON
KHAMIS
RASER
FERENCZ
ELMALEH
WEISSE
PANARO
GARVIN
GRIMES
BLANTON
ARRA
BURKHARDT
ESTRELLA
SUNDBERG
CONGDON
GRIGGS
LEHMAN
SAVOLA
CONGDON
KIDWELL
HOSSEIN
SCHERF
RAWLINGS
MAFFEI
YOUNTS
CURD
PRITCHARD
SPAINHOUR
HJELM
DURNELL
JANAS
DUNDAS
HUGUET
MELLIS
YOUMANS
GRANDISON
MALOTT
DUTRA
BASHIR
CARMACK
DITTON
YOUNGBLOOD
MOLYNEAUX
BRYSON
MATHIESON
MATHIESON
CEJA
WALDROP
DRAPER
ZGODA
SVENDSEN
SAUERS
MAYBURY
ZAWISLAK
MAFFEI
FELVER
SALMINEN
MEDEIROS
COGAN
HOSKING
HOCH
KIPLING
STRACENER
CURD
MCKENNY
GRAFF
WAGONER
LEWIN
HAIMA
ALTIZER
RAUK
MAST
KOLODZIEJ
REISERT
STROPE
OVENS
BOYD
HILDEBRAND
ARAI
APGAR
HAZELTON
HAYTON
AVERY
SHANKS
COURAGE
GELTZ
JACKSON
STUART
BALTRUSCH
MCMINN
DAUGHETY
WINEHOLT
KINGMAN
RIGGINS
WILD
CLOYD
ABBO
SCALABRINO
SIMONETTI
LACHARITE
SIMON
PEKRUL
LARK
BAZQUEZ
RISSANEN
SHERK
CURD
PILARSKI
OROSZ
FERTITTA
MCGILL
KELSCH
THUM
ROHDE
MACMILLAN
SEERY
KINGS
DUGGAN
PARISEN
GABEL
PAQUETTE
ESLICK
BOAZ
BATCHELDER
KRYCH
WILLLIAMS
MAYBURY
HILBERT
HYMEL
WOLFENDALE
HUSTON
HOSSEIN
RAGUSA
JEPPERSON
GARVIN
WITKIEWICZ
SMALLMAN
OXFORD
CONGDON
HYATT
HARPOOL
EUSTICE
SUSSMAN
HURLBERT
TURBYFILL
HOLLINSHEAD
ROCCA
TILLBERG
GOWELL
ROCCA
MCCUNNEY
STOLL
LEFKOWITZ
BLYTHE
SCHRACK
MURDOCH
CONGDON
CONGDON
STILLWELL
HARPOOL
BANNER
SHEA
TEETER
SIMONETTI
CAVAZOS
STOEHR
CONTE
SHELTON
HUTTUNEN
GOREN
PERDOMO
BARBARY
FLETCHER
MELLIS
SCHWARZ
LANTTO
CULHANE
BLYTHE
GAMBINO
STAPLES
WINDSOR
AMAN
WIIK
KLASSEN
MCCREADY
CATHCART
PATTY
BUNTING
PERSINGER
HELIN
HADDEN
GRAYDON
RECORD
APGAR
PORTWOOD
APGAR
LIPKA
TROTH
DEGRAFF
CEJA
HARRIOTT
PAQUETTE
NIEMAN
HINKLEY
BURTSCHER
CHURILLA
CLOSSEY
PUESCHEL
CHARLES
LEVESQUE
HESS
BURKE
GREENWALD
ROEDER
FALER
MASON
FORGEY
ROLL
DUCY
BIRTLES
PARTIN
LIEHR
READY
MATHES
IZRAILOV
SPENCER
MCCORD
HEMSLEY
ALTIZER
GILLAN
ANNAS
RAPP
GRACE
LILLIBRIDGE
PARKES
MILLET
COLBORN
MINASSIAN
MILETIC
MCLEOD
HUTCHISON
ENAS
KRAVCHENKO
KEMPKE
GEORGIADIS
THORMAN
STEGEN
MCGILLIVRAY
SEERY
PLAISANCE
GILLIES
SLAUGHTER
WARNKE
BATCHELDER
PLUME
KARLSSON
FELDMAN
GUMMER
IRVING
LYSTER
WOJCIK
ROMANOWSKI
AKSOY
POTTS
MONTES
ENDERLIN
MODEROW
WEISSKOPF
KNUCKLES
FORBES
RINE
MARKS
DELOACHE
HELLAND
DRUCKER
KRIEGER
ENAS
DEMASS
CAMIN
SHEA
DUNKIN
MICHEL
AASEN
ZETTERBERG
HAUN
YAMIN
FERREN
FOTOPOULOS
HEATHCOCK
PARISI
CORNETT
REEP
GAFFORD
WARRINGTON
HEDGES
DUNKLEY
CLEMMER
ROBERT
PALLA
VIDMAR
BRIDGMAN
KLEPFER
LINKER
GOWER
HAGIE
GRISHAM
MARRINER
DICKERT
JACQUES
CAREW
WHITLEY
SIENICKI
SEIDEMAN
SIECKMANN
BRYCE
RAYMOND
HANIFIN
CAIRNS
STEIGERWALD
SONS
LINVILLE
CALKINS
TELLER
WING
HEATHCOCK
HUMPHRIES
CHRISTNER
WISCOMBE
KINNARD
NEMO
MUSICK
LANOUE
SHELTON
NASE
CRAM
GOGLIA
GILLUM
RIX
YOUNTS
SIGG
JAFFKE
SHELTON
HYNES
CARRENO
ADAMOV
CHASTAIN
BLAKER
EUSTICE
GARBER
COUTS
LAGRANGE
BALTRUSCH
WARDLOW
LOVEDAY
AVALOS
CURD
STROSS
ROBERSON
JANSSON
DIBARI
AMAN
OLNEY
CROOM
DREYER
PONTON
BOMER
HICKAM
FALLAVOLLITA
DAUGHETY
ZEDAN
COYNE
MCLAURIN
ANGSTADT
KOSAR
PYKE
HOSSEIN
MCNUTT
FIELDER
TIMBROOK
MICHEALS
RAINWATER
MOLYNEAUX
DREYER
VANDEWATER
AMIDON
SALSBERY
WESTMORELAND
CATHCART
MACNEIL
KAYSER
VALDES
ROMANENKO
BLANSIT
BARNDT
CONGDON
EGGERT
UTNE
COVI
EVERETTE
MUZZI
ADAME
CONGDON
HUTCHISON
AMAN
MUSICK
DOUTHETT
HERTEL
DABOUB
LAUZON
HUDMAN
HAUGHT
FALER
WHITING
FASSBENDER
GOODALL
AYERS
BRASSEUR
JARDINE
DESTRO
YOUNTS
FOUSHEE
THORNBURY
MUDD
SALMINEN
GLENDENNING
NEWBURY
DEIGHTON
PERRAULT
RYS
WILLEMS
WESCOTT
ERMIS
ROBAR
HAMMES
RAPLEY
BLEAKNEY
POPOV
CONFIDENTIAL
CORDELL
PHELAN
MANGHAM
TAVENER
SAYER
MCCUISTON
GRANDIA
CHENG
DRYDEN
BOTELHO
DUVALL
NEELEY
AYLING
HABERSTROH
ROPER
BONAPARTE
MUDD
TVEDT
HARKEY
FORISTER
SALISBURY
SULLIVAN
REINMAN
RASER
CUNNINGHAM
AMORY
LILLEY
CONGDON
ARONOFF
MAULDIN
MCCONKEY
MOSER
PELO
MYHRE
FASSBENDER
ABURTO
RAYCRAFT
PELE
CROFTON
KRENEK
PEREA
ZAESKE
CAMENZIND
ANGILERI
DILALLO
FELT
CUBITT
MILLINER
RASER
QUIRINDONGO
UTNE
KECK
GOOS
KUK
COATS
ALTERMAN
KEMPER
GUARD
CONEY
SUNDERMAN
FOULKES
FORGEY
IRIARTE
DEIGHTON
KELEHER
USRY
PHILPOTTS
DICKSON
KINSELLA
HANSELL
WATKINS
RAMIAN
MEE
ROBBINS
ARRA
CURD
CEJA
LOCKEN
KNICELEY
WICKES
REVELLE
COPE
JARNAGIN
WARDLOW
WHITING
SIDDIQUI
STEHLE
VILDOSOLA
CEJA
SELOVER
SALATA
STANISZEWSKI
RICCI
ZEDAN
SOTO
FENIMORE
AHLBERG
DABOUB
EDINGTON
WALLER
SKARBEK
WEISKOPF
NICOLLE
RODERICK
BRITTEN
RIX
LANAGAN
CEJA
SEITZINGER
SALAZAR
MILAZZO
FEO
HUSTON
HARROLD
DUVALL
CHAMPION
HEATHCOCK
LANSDON
CONSIDINE
FILIPPI
LARKIN
GAYLORD
LEAR
CHAMPION
REALE
MERTZ
KIEFER
ERMIS
ELSE
SCHUMMER
KLING
RIVAS
VINSON
MELLIS
ALTIZER
AMAN
MOSER
LOYLESS
PENN
KRIEGER
MCBURNEY
DEWANE
HUTCHISON
WINDSOR
GAGNON
HANAK
GILLIES
ZABLOTNY
MCKENNY
WEHUNT
CORDELL
SASSMANN
LAYTON
SANDOR
DAUGHETY
LUNDMARK
BATTEN
MARCUM
WARRINGTON
STROTHER
SEALY
DILALLO
GILMAN
NESTER
BIRTLES
TETERS
ELLINGSEN
COLGAN
ALMO
BARTY
RASCO
GEORGE
SIERRA
RAWLINGS
SWINTON
SMIT
METCALF
TOMLIN
WIIK
MACLAREN
SPYKER
RASER
JIMENEZ
DONOHOO
FELL
BRITTEN
BALTRUSCH
TELLER
ECKLEY
KRONK
REESE
SUGGS
COLEHOUR
KHAMIS
ABREY
KIM
ROOF
ZIMLICH
HOLLIMAN
HAVENS
BLAKER
TWEDT
STICKLEY
SNODGRASS
NICHOL
HANAK
TERK
RAPP
CLEMMER
MCCULLAGH
ASHEIM
OLENDER
LELAND
HEATHCOCK
WOOLARD
JOBE
YOST
GABEL
KHAMO
BOURNE
BADDOUR
HEIDT
LEISTER
COLLIER
STAPLES
LUNDBERG
CHAMPION
ROEDER
GUARD
MOSER
KOCANDA
HOSKINS
MCCOLLOCH
WICK
FAIN
LAY
BIRTLES
ROUSSO
CROFTON
ROSETT
PIKE
TUOMINEN
ROESCH
GRIFFITH
MATERN
SELLAND
ROSS
LAURILA
CLEVES
IGOE
SINNOTT
HARDAWAY
KAVANAUGH
JAMISON
CONGDON
MALOTT
SHELTON
SALINAS
CLOSE
BARANEK
CONGDON
DROUILLARD
DENMAN
HARN
ZEDAN
PERDOMO
MICHEL
PINKERTON
UTTER
JOBES
HADDEN
DABOUB
PETITT
IVERS
FLORMAN
RIX
MATTEI
BARTHOLOMEW
COPLAND
SCHWARZ
VALDES
CURD
SALMINEN
CULBREATH
WHITLOW
COLES
DITTON
ALEN
GRUFF
HOLMBERG
PAAVOLA
GOOCH
GENERAL
NAU
FRANKOWSKI
GEORGE
ALAHMAD
RASER
DAUGHETY
WIEBER
WILD
WINEHOLT
HOLMES
MATHIESON
TROENDLE
DAFF
CUSTER
KEMPPAINEN
ANDINO
LENTZ
SHEPHERD
PERRAULT
TAINTOR
SUSSMAN
DUKES
PERETTI
GOEBEL
STANDLEE
ALTIZER
BEYELER
COFFIN
FLAY
TILLETT
DINGESS
WHITING
VIRDELL
LIETZKE
BECHTEL
GENTILE
CHIUMENTO
DUNDAS
NAVEY
SANDFORD
HANNAN
BARTLETT
MCPIKE
STAATS
DAUGHETY
PARROTT
KLINE
STAPLES
LAURENT
CEJA
CEJA
WEBB
CHAMPION
HARRINGTON
PRATO
PUTMAN
WHEATLEY
STOWELL
JACQUES
ASTLEY
EVERTS
RODEBACK
ASHEIM
REINMAN
FESSLER
TOWNER
LUQUE
HYNES
AMAN
MALLARD
RUFFNER
BARTIMUS
SLADE
KEMPER
GAGNON
SAVOLA
STILLWELL
CUSHMAN
TURLEY
MONTGOMERY
STILLWELL
NICHOL
HAYTON
CASTO
ASHER
REIMANN
SWEARER
RASER
WIK
VESTER
PORTWOOD
APGAR
VERNON
PIETRZAK
COOK
HULIHAN
HAYDE
ADDY
DERNBACH
GIVENS
CATES
GRAYDON
SIMONETTI
HOSSEIN
CONNON
ERLICH
SATLER
KLEPFER
MIDKIFF
CONGDON
NICHOL
BARLOW
KINNEY
DUFFNEY
GENERAL
KISER
HALLMARK
KELEHER
KENNY
HOLLIDAY
TOIVONEN
HAMMEL
WILLIS
HOOS
SWANHART
SHERBY
CAKE
JIMENEZ
ZAWISLAK
ZAESKE
GEORGE
RAPP
CONTE
PROROK
MOXON
ASTLEY
WYNE
HULLINGER
LASZLO
TRAWICKI
DUNDAS
MCCOUN
PHILPOTTS
KANT
PUESCHEL
GOWER
ROHDE
HUTCHISON
VOLKOV
MONTEITH
GILLAN
LUEVANO
COVERDALE
STARBUCK
DISMUKES
HOSSEIN
FERRELL
LOWTHER
ETCHER
HECHT
VILLALOBOS
UTNE
SALOMON
SWIATEK
MCFARLIN
PEDIGO
LAWRENCE
LEHTO
ROSETT
DAUGHETY
NICHOL
GILLUM
KAYLOR
SANBORN
TICKLE
SEWELL
HALLMARK
GEORGE
KESLER
TRAWICKI
PERRAULT
FEDDE
SISCOE
ALCALA
JOBE
AVERY
GEORGE
ROSSING
JARNAGIN
HOOSIER
MEINBERG
HEATHCOCK
LUTTINGER
PHILPOTTS
POLONSKY
BROSNAN
HOLLINSHEAD
POLONSKY
FERGUSON
PASSWATERS
GILLAN
KARIC
GLASGO
REVILLA
GIBSON
THROOP
PRIDDLE
DONN
MALOTT
MOWRER
ACORD
FORRESTER
SLEMMER
GUARD
RUBLE
CURRIER
GOLDFELD
BARNEY
CARMACK
GLEDHILL
DWYER
WOODCOX
LAFLER
WATROUS
STIEBING
WINDSOR
KRIEGER
HEIDT
HENRICHS
RAE
MCENTIRE
ROUSSO
HOSSEIN
CADDY
WALCUTT
MELLIS
SHUFELDT
ESSEX
HIDDEN
BULLIS
HAYTON
MAGNO
KOTCH
CARDELLO
ZEDAN
WARRINGTON
STICKLEY
PONTON
DOTSON
CONGDON
DORSEY
ROSETT
FADDIS
ROEDER
KHAMIS
HAROLD
HOSSEIN
KRYCH
MASCARENAS
TUCKER
EMRICK
SALOMON
ERICSON
CONGDON
STOECKLE
LIGHT
DORSEY
MELZER
AULTMAN
CHAMPION
CONFIDENTIAL
LANAGAN
HEDEEN
SHERBY
ENOS
MALOTT
FREYER
MALSEED
GERHARD
TWEEDY
ROLLEFSON
BOON
HOUGHTELING
WINSLOW
HILDRETH
WHAN
CULBREATH
CAIRNEY
WEISKOPF
SHAFER
PARROTT
FOREMAN
AASHEIM
KLUGH
OTTERBEIN
HEUBACH
HARGROVE
GILPIN
DARCY
WILLEMS
GARTMAN
DONALD
GONZALEZ
PEDLOW
SWEETNAM
KNICELEY
HEWITSON
SALOMON
HYNES
WILD
SHAPPELL
AMAN
FIMBRES
LYMAN
RICKER
NORIEGA
MCCLEMENS
MAFFEI
CHRISTMAN
DUNDAS
LORENZEN
GOHR
MARES
AWBREY
WETHINGTON
RAUTH
WHITING
HUMMEL
ALTIZER
BACON
STEDMAN
JAMES
ETCHER
WEHUNT
HARALSON
GERHARDSTEIN
STIEBING
WARRINGTON
SMITHEY
MORCK
HAYTON
ROMMEL
BONDS
DOWD
HUTCHISON
NICOL
KIPLING
MCBURNEY
RASER
SALOMON
SIGG
GUNDERSEN
DOLAN
FIELDER
SATLER
STOODLEY
BEILER
MCADAM
FORGEY
BURNS
HENKIN
RINEY
REVENAUGH
MCCAHILL
HEIL
FERRIES
MURDY
KACZOR
MAYBURY
SELINGER
VOJTA
COOK
HADDEN
FARQUHARSON
VOLKOV
MARK
NAU
KERR
HADDEN
ALTIZER
KOHL
ENDERS
TRONSTAD
MCMONAGLE
LESSENBERRY
BAYLIS
FERGUSON
SIAS
WIDLUND
PUESCHEL
RAWLINGS
SODERHOLM
DELOREY
INACIO
RAGAN
LILLEY
ROHAN
DEUTSCH
KANOWITZ
COCHRAN
PETRIE
ZIMLICH
DAUGHETY
ANGHEL
CHAMPION
JIMENEZ
CARLIN
SEIBEL
ALOTAIBI
EMERT
KEDDIE
LAMISON
BELZ
DEATRICK
NEWBURY
NACCARATO
CHAPPLE
ARRA
JARNAGIN
ALTERMAN
RIX
AASEN
DIGNAM
HENLINE
SALOMON
RIX
ARMENIA
QUICK
AVERILL
EUSTICE
GRAYDON
LATENDRESSE
LUTHER
PHILBECK
OGLES
PRATO
KOLLIAS
BLAKER
PEAVEY
CORNETT
SALO
GUARD
MATTEI
DUNDAS
BISSELL
RAPPLEYE
HOSSEIN
BARRY
HERKLOTZ
ALVA
TACKMAN
SHERK
ZAESKE
LARGENT
EUSTICE
PETRONI
FABER
PULSE
CARLQUIST
GREENSPAN
SYLVAN
VERNON
RADFORD
MAUDE
SUSSMAN
HEATHCOCK
GILLAN
DESHAZO
PHILPOTTS
HARBERT
GEARY
STEDMAN
OGLES
DOUTRICH
TRECO
BARDEEN
DILALLO
CATE
MORA
MIYATA
HERSHEY
COATES
JANZEN
GOWER
MELLARD
BAUCUM
MCNAMARA
MATTEI
FITZMAURICE
HANLON
HOSSEIN
RINES
FINLEY
EUSTICE
CUSTER
WINEGARNER
KRUSE
PHILPOTTS
CHURCH
STIVERS
DUNN
DOOLIN
BARFIELD
DUNDAS
KAUTZ
DUNDAS
POPPER
MAGOON
NIEMINEN
DILALLO
RIX
FARQUHARSON
TENNER
SIENICKI
COALSON
KIESLING
GABEL
RAINES
SAVARD
HALE
HOLLIER
STILLWELL
SAIF
NOWLAND
EATON
BIRTLES
STEFFEY
STAPLES
OLOFSSON
RHOADES
FIMBRES
HADDEN
BROADLEY
MAHOOD
GARNER
CELIS
HIESTAND
QUARESMA
CURD
GORBY
REINMUTH
ROHDE
EDGELL
MCKENNY
MEYERS
PORCHE
GRAYDON
GROUT
RASER
MAIS
MISSEL
FORGEY
POWER
KELEHER
VENS
SHERK
DUNGAN
FONTENOT
EASTRIDGE
KNOPF
JANZEN
LEEMAN
EUSTICE
STICKLEY
MAGNUSON
SUSSMAN
HEISMAN
PARSONS
SALOMON
LOB
AMBURGEY
EMMONS
FOOKS
SHANKS
SAGEN
YURASITS
KINSELLA
BOWNE
RASER
MIYATA
LEAF
LEWIN
MAJORS
MODEROW
SZAJNA
REDDICK
SUNDE
HOOSIER
HEIDT
MONACO
DESHAZO
POZNIAK
MANSOURI
MEDEL
YUSUF
CARLI
FIMBRES
PHILPOTTS
HAYASHI
HEBB
DAUBENMIRE
ACORD
LAUZON
MCGLOTHLEN
MCRIGHT
HUCKS
BARRETT
DICK
ERICSON
BLAKER
FINGERHUT
CHILTON
KEANINI
LIST
SCHRACK
URQUIDI
VANHORN
HARLE
LAVERY
LUSK
SIMPKINS
PARROTT
RIX
MONAHAN
UTNE
FURSETH
SHUTE
KNIPPLE
HARRIGAN
CORREA
SESSOM
PAFFORD
MAFFEI
SHUMAN
SCOPPA
POPPER
ALTER
SLOOP
SHEETZ
HASSALL
WURSTER
RAPP
MCFARLAIN
GOODPASTER
HAYTON
SHEAVES
NICHOL
FAIN
PRESTRIDGE
DAVI
SMALLMAN
SONS
KAEHLER
CUTLIP
YACOUB
SHORTRIDGE
HARTER
MATHIESON
SCHOLZ
ROEDER
FEARS
CHAPPLE
WAGONER
MCFADDEN
PERRAULT
TOMS
HUTCHISON
HEATHCOCK
STEPHENS
MACKEY
PHILPOTTS
DUNAGAN
WIX
IRWIN
SULLIVAN
BUTTON
UTNE
MELLIS
EMMENDORFER
ROUSSO
HYNES
GALYEN
BLEAK
WRIGHTMAN
MANZUR
HAZELL
INNES
WOJTOWICZ
LAPPE
CURD
WEIDNER
MULLENS
KOSAR
ALDER
SYLVESTER
THAGGARD
RODABAUGH
CATE
TEITELBAUM
DABOUB
RIX
GARRIES
DUNKLEY
CARLYLE
WILLEMS
REALE
HALFPENNY
PRILLAMAN
HAAS
JUBER
HUCKABY
TENNER
CORDELL
LOE
SOLOMON
HADDEN
SONS
SOUTHERN
SEYMOUR
DALEY
DIETRICH
MOLYNEAUX
RASER
SHANKS
HEINZERLING
MADDAMMA
COBB
COUNTER
GAEKE
MANARY
PALMGREN
TOWEY
REAUME
TOYE
ALTERMAN
HAGIE
CEJA
FORGEY
KIMBER
DUNNAHOO
WHITELOCK
GLICK
FOOKS
TORRES
DUNDAS
APGAR
HEAD
DEBAUGH
KHACHATRIAN
TENNER
AMAN
LENTZ
BENTON
WILD
LAUGHLIN
SARI
LONEY
SIGG
STEINGART
PENNINGTON
RIX
GROTH
BLAKER
CORDERO
WINTERS
DANDURAND
GUYNN
CVETKOVIC
MANEES
HOSSEIN
MATHIESON
HOUG
BRINKLEY
LAFERRIERE
BATTLE
AUSTIN
PATERSON
HEINLE
BASDEN
MOLLET
GRACZYK
SONS
CORNETT
FLORI
LOCKLER
PHILIP
OPIE
WARDLE
LOPEZ
HOTCHKIN
HUTCHISON
RUTT
VERACRUZ
NESTER
MATTEI
PYEATT
WACHTER
YOST
PUCKETT
CURLEE
FAIRHURST
HYDE
SHIFLETT
MANSOURI
ALCANTARA
CONGDON
KEIG
BATEY
CORBETT
HOSSEIN
HAMILTON
ZEDAN
MEHAFFEY
BAIRD
HADDEN
BENTON
KAMP
WILD
MACLELLAN
KLINGLER
REDDIN
MILAN
AINA
MCCORMACK
HERTEL
ZAWADZKI
SUSSMAN
WETHINGTON
BUCKLIN
GIBBY
POMERANZ
IRVING
HUDLER
MUNN
KEMPER
ROEDER
STEDMAN
DEIGHTON
HUSTON
SEARLES
MARCHBANKS
ESTEVE
EUSTICE
MURRELL
MIDDAUGH
NICHOL
MIYATA
PUTTER
KILGOUR
KINKEAD
MUSICK
RANGE
EICHHORN
ROHDE
JARRIEL
DIDAS
ROOP
EGNER
DIAZ
LEVITZ
SALAZAR
NITZEL
CUNNINGHAM
SPENCER
HYDE
KLING
MIDDAUGH
SARGSYAN
GRIER
CARTY
GUTERMUTH
SHOUSE
AMAN
PHILPOTTS
BATTEN
LANAGAN
RIDDELL
WARUNEK
CIMINI
ROS
CADDEN
METZGER
DUDLEY
PAQUETTE
BISSETT
TURLEY
CARLYLE
BRADLEY
TRUAX
DILALLO
GATHERCOLE
BANNISTER
BEGLEY
ROSSING
HINKLEY
DOWDY
SUSSMAN
HARKNESS
CHRISTL
MONSALVE
AMAN
ZEDAN
ROBERSON
SCHOONOVER
LAPIERRE
BRANUM
GIPSON
FREASIER
WIIK
ALLUM
NABORS
DREWRY
CONGDON
FITZMAURICE
HOSSEIN
MEARS
MATTOCKS
NEWLIN
LEMONNIER
SHELTON
KELEHER
MIYATA
MCGUIRK
MAUS
BURNARD
FORGEY
FRANCINI
SCARFONE
RETA
NICHOL
SHEVCHENKO
BEDARD
CURD
KOPEC
SAVARD
BERGLUND
SZWARC
MCHALE
PAASCHE
HILDRETH
PINKERTON
HOWINGTON
KINSELLA
CRAM
BROUSSEAU
YOUNGBLOOD
YURASITS
HEATHCOCK
CHALFANT
GLEASON
MOTTERSHEAD
COESTER
YOUNGBLOOD
LALANNE
STARK
GIBBY
CHANCEY
CORDELL
EADIE
ABDALLA
REPPY
MAGGARD
LEAZER
HAVERLAND
CARLI
PAPP
WILLEMS
HAIRELL
BACKLUND
OAKES
RIEL
WOODHALL
THORN
MAROHN
BALTRUSCH
REPPY
KESSLER
MOLLETT
PERRAULT
OAKEY
MARX
MATTHEUS
HEROLD
SCHAER
KHALED
SEERY
HOSSEIN
DOLL
GUBBELS
WHITWELL
STILLWELL
HOLLIDAY
KECK
PAXTON
HADDEN
MELLIS
COLBERT
DUNIVAN
HOUG
SMITHEY
ELLIOTT
MANDEL
KARN
HUNTOON
HAMDAN
BUNNELL
GOODELL
CLANCEY
STOTLER
PARISEN
PILKINGTON
REPPY
CURD
SAMER
RAMIAN
CLEMMER
ASHWORTH
LINARES
LACHARITE
BLYTHE
MCMURREY
MCCREADY
TROTT
BARRENTINE
PHILPOTTS
EZZELL
PARMENTER
VINOGRADOV
SVENDSEN
GARBER
ANCELET
COESTER
KRAVIS
LANGDON
BEYELER
NICHOL
MEGERLE
OCONNELL
GILMAN
HUTCHINGS
PUESCHEL
BRINKLEY
ERNSBERGER
GARRETT
MANDEL
AHMED
SMIDT
BEAUDET
TELLER
PONTON
STIEBING
SOUR
KARAN
SUSSMAN
PAQUETTE
ROHDE
TRAX
CONGDON
MINGE
GREENLEE
HOSKING
VIDMAR
BELTON
DINSMORE
NICHOLLS
RAMIAN
FASSBENDER
HEATHCOCK
CHARNEY
DAUGHETY
CEJA
WACHTER
MCCULLAGH
FRITZKE
EDINGTON
BARNHART
AHMED
LAWRENCE
HOSSEIN
ROHDE
CROAT
WEISKOPF
RAMPLEY
LAURENT
HALLORAN
PERDOMO
DEIGHTON
MCGING
CASHION
LAVI
SETH
SEARLES
TOOLE
SUSSMAN
SPAK
INACIO
PEADEN
FREDEEN
WINZER
BARGER
CRUTCHFIELD
CHURILLA
MATHISEN
FERGUSON
GERST
FONTENOT
PERGREM
SHADDIX
STURGE
KALIA
SETON
VANDEWATER
BODDY
PEEK
MAHLKE
PROPP
PRATI
DOBBINS
CHEATHAM
HAMMEL
CURD
TENNER
FOUNTAIN
LAVOIE
FARACO
MULKEY
REISDORPH
LAWRENCE
HARDING
ESCH
MALDONADO
GALLO
GILLAN
AMAN
FRIEND
CLAFFY
STAPLES
SINGLETON
MCCLEAN
REANEY
MALOTT
DAUGHETY
DRAIN
GERLITZ
SEIGLE
EUSTICE
SAAB
HAMOUD
CURD
RAILTON
MIYATA
KARA
THEODORE
KIM
LAURENT
PHILPOTTS
STEFFEN
SEARLS
SUSSMAN
NEIL
HEATON
NESTER
SIRAGUSA
STARBUCK
EASTRIDGE
DANIELE
CANALES
SPENCER
MAYVILLE
THORNBER
ALI
HOSKING
DAWE
PICTON
MCBURNEY
ROHDE
KEENEY
GILLIES
KAYNE
CURD
SEAMANS
AMAN
BRIGGS
WEAVER
SCHUNEMANN
CARRENO
HARDAWAY
LINCOLN
BADDOUR
GALLAHER
QUEST
STEHLE
GRANSTROM
KUK
PAPESH
GOODALL
GATLIN
SHORR
SNELL
LEWINTER
KECK
ROSENTRETER
BIRNBAUM
MANDEL
SAAB
JIMENEZ
BOWNE
MCVEY
GRIGSBY
CHURILLA
SUSSMAN
MALLEY
FREASIER
HANDO
BACHMANN
GREENFIELD
TROTT
BLAKESLEE
PAPESH
PUESCHEL
MAGNUSON
CONNON
ESKEW
WETHINGTON
NORFLEET
COATS
MAGNUS
RIX
VALDES
HADDEN
ROOT
BECKMAN
CHRISTENSON
FERGUSON
FARADAY
ROBARDS
COOK
JACQUES
SHELTON
HATCHETT
HAMBRICK
DUDLEY
TOBIN
ABDELKARIM
MCNEILL
RASER
WYNN
HARN
UTNE
STAUFFER
AASEN
SHERER
LANAGAN
DAUGHETY
FORSYTH
IRVING
KELSO
KEMPER
PATERSON
MILETIC
SAUTER
ROBARDS
BEESLEY
PLOTT
HERTEL
SPAIN
GAMMILL
SHANKS
GRUDEN
COHEN
KHAMIS
FASULA
BRUCE
SUSSMAN
STAPLETON
CHEW
CHAUSSE
DENIZ
WORMSER
ZEDAN
PUESCHEL
SODERHOLM
MEISER
SMALLING
NABOURS
CHAMPION
INGMIRE
ROSENTHAL
COOK
DEE
CARLSSON
ROMANOWSKI
FILL
SONS
PICKUP
TENNER
PAQUETTE
MAUDE
SLAGLE
SIMONDS
NEVILL
KLAICH
PELLA
YASIN
MORELL
SATLER
SOKOLOWSKI
VALDES
SHERK
PAIZ
ETCHER
TANGEN
ROSADO
LANMAN
RISSO
POINDEXTER
AMAN
CLOYD
DEIGHTON
MATTEI
SALOMON
GEORGE
WORTHEN
COOK
ACEVEDO
STRACHAN
LAFROMBOISE
RAWLINGS
ALFORD
ISBELL
COLHOFF
IRVING
MAGUIRE
ZEDAN
CATHCART
WILD
CUSTER
CIGLIANO
SHAIKH
SCHOENFELD
ALPER
DERNBACH
ANGEL
MCCULLEY
MICKUS
SLATTON
HALEY
VARICK
BAZAN
WANG
TUOMINEN
BUNTING
MELLIS
LANAGAN
HUDMAN
WICK
KAIGHIN
MADRUGA
BATTEN
MAYBURY
BIGGER
SHAFER
MADDAMMA
ROS
FONTENOT
CORWIN
BLYTHE
HAZELL
BATCHELDER
FIVECOAT
DENGLER
HEIDT
YOUNTS
VALDES
ALMOND
MCLERNON
BONDARENKO
NAPARSTEK
DITTON
HEIFETZ
ATCHISON
LAFROMBOISE
HADDEN
HEATHERINGTON
MAYFIELD
STILLWELL
REDDOCH
MCCAUSLIN
BLAKER
SCHAMING
GEORGE
ALTIZER
HEADY
ALSOBROOK
JACOBS
MCWADE
HINKLEY
SHERK
BATTE
GREVE
WEHE
HEDLEY
HAYWARD
ALCALA
MCCLAIN
IRVING
WILD
ZEDAN
ARNOLD
DAUGHETY
SUSSMAN
LIGGETT
AMAN
GEORGE
MENTEN
ABBO
LAZAR
POLHEMUS
GERY
TURNEY
SPYKER
CORBETT
FETCHKO
HADDEN
WILD
ROS
MCGILL
PAFFORD
FRITZE
ZEDAN
DEUTSCH
ROEDER
KHAMIS
CEJA
DUNLEA
LAUZON
STROSS
VALDES
BUFFALOE
GATES
FELS
JEONG
CUSTER
SEGARRA
RAGAN
WAHL
GHAZAL
STEDMAN
CARMICHAEL
MCGIVNEY
SKAAR
EUSTICE
MINGS
DRESS
RATHJEN
HALLATT
SHENTON
AMAN
COATES
PARROTT
DEIGHTON
HOLMES
MCGIVNEY
LEIBOW
KERNOHAN
IRWIN
PAQUETTE
KARAN
SALOMON
ZAHER
WISEMAN
SCHWARZ
PIMLOTT
RICHTER
RAWLINGS
GIDEON
HADDEN
LYLE
HOSSEIN
PETTIT
MICHEL
UTNE
LEWINTER
COOK
MILLET
CATHCART
VACEK
LUQUE
RICHESON
GERAGHTY
HEIDT
STUCKEY
HAYTON
POLONSKY
NOWICKI
DARST
MCFADDEN
MCCULLEY
GOLDING
MAYS
VEAL
CARTY
MALLERY
GEIST
PINKHAM
BODKIN
ROEDER
SONS
BLAKER
STULL
COVI
BURROUGHS
NEWBURY
HEIL
SCHOMMER
FELVER
SALSBURY
FUREY
VOLZ
HADDEN
HOFSTEE
STERNE
RIX
LASKE
HAMBURG
DABOUB
KARREN
TRAWICKI
MCCLOUGHAN
AMAN
BLYTHE
MACAULEY
FERGUSON
RENCHER
JAFFKE
SPILLMAN
ROSSING
KATSCHKE
CURD
GILMAN
BATCHELDER
CUBITT
CHANCEY
ZEDAN
CARLE
UHLENHOPP
MELLIS
JOKELA
LINN
FELLER
FAIRFIELD
COPLAND
BLANEY
HEROD
SPERDUTI
MCLAURIN
STEDMAN
MUSICK
GEORGE
KULIKOWSKI
MAFFEI
PIUS
KRAMER
ROHDE
HOLLINSHEAD
DIRNBERGER
MERCIER
APGAR
KOLLIAS
HEWETT
LEAF
HALLMARK
GALLO
FLATLEY
NIEMAN
ALI
CISSELL
HAYTON
LONGMORE
TORNABENE
BENDAVID
EDMONDSON
CULBRETH
HANA
WARRINGTON
SAPONARO
NICHOL
KNOPF
HOLLO
PARSLEY
LONGMORE
PAPP
MATHIESON
CROSSEN
GAEKE
GRIGGS
HAWORTH
SKEEM
BLEAKNEY
KAPADIA
VANDERHOFF
HURLBERT
CONNON
BANE
HOFF
ATKISSON
SEEDORFF
CEJA
SAIF
RASER
INGLE
TINKLER
ACKER
LEASK
KERLEY
GILLIES
KEMPER
OCONNELL
DEGON
FOOKS
BOWLER
CREASY
DILALLO
SANTANDER
KIRAN
LAFROMBOISE
GOLD
SELINGER
GARTON
RUBLE
ARMBRUSTER
SCHWARCK
LIBBY
RIFFEL
LENNON
RIX
LALANNE
TEVAULT
BAHRAMI
OTTERBEIN
TENNER
CEJA
SHERK
HANDE
RAPP
EMMENDORFER
CHRYSLER
ROTRAMEL
WALDROP
NICHOL
KAIGHIN
POINDEXTER
WINK
GARGUILO
WINCH
KARLSSON
GAUT
WICK
DELCAMBRE
IMPASTATO
WELTON
LOMBARDI
FARQUHARSON
STOUT
HEATHCOCK
DORSEY
PETRIE
SAUCEDA
PERRAULT
NIEMAN
MUSICK
MIRANDA
STAPLES
SPANGLE
PLUNKETT
SCHROYER
FERNANDES
MARKS
LINCOLN
BULLIS
COLQUHOUN
MELLIS
FANNING
APPERSON
UTNE
GILLAN
CARMACK
ETCHER
STIEBING
NAGI
UTNE
LOUCKS
DISALVO
CURD
YOUNTS
SHEWAN
CREEL
ARAUJO
CUSTER
NICHOL
MONTALBO
HINSON
HEISMAN
ATCHISON
STEPANENKO
STIERS
MURDY
HEATHCOCK
POMERANZ
WILD
DUNKIN
MEUNIER
RANSON
BALTRUSCH
COMP
MAYBURY
LOMAX
STEPANOVICH
SMOOT
DAVISSON
KIRKSEY
EUSTICE
DALESSIO
MAGNUSON
MCCLAIN
LEWIS
ROSS
ETCHER
DOBKIN
HIRSCH
HULTINE
JOBES
PEARSON
CEJA
PEDLOW
GLICK
BRADLEY
STYLES
KULMA
LANAGAN
SHIRLEY
DRAGICEVIC
STOCKER
HIDLE
KIMBALL
DESHAZO
HYNES
HOLMES
DONOHOE
DEARNLEY
DUKE
MCLAURINE
HEIDT
KILPATRICK
JAFFAR
SERGEYEV
PHILPOTTS
MUNRO
DEAGAN
RINGEN
FITZMAURICE
MCALEER
CLELAND
CATHCART
YURASITS
GIBBY
MEACHAM
EAVES
MAIRS
HARRIOTT
SWIGER
CAMBERN
SUNDBERG
FERRY
BARBARY
ADDY
MUTCHLER
OGLES
SMALLMAN
KERSEY
KITTEN
DOWNING
LITTON
ROMANO
STAPLES
HARLE
GIPSON
NIEMAN
BELZ
ANDRASCIK
CARLOCK
GINN
PAQUETTE
SPIEGELBERG
HYNES
EICHBERG
FORSELL
RAMIAN
WOODMAN
MCSHEA
LUGO
SIMMONS
REALE
SEWELL
SIMPKINS
FAHEY
ZIELINSKI
BOWDEN
LINDMAN
KEMPKE
RAPP
HADDEN
SHULER
MACLEOD
TRZASKA
KEMPER
HILES
BONDS
SUNDE
LANSDON
ELDER
ALLARDICE
KRYCH
SUSSMAN
KABBANI
COSTIGAN
REINMAN
KECHICHIAN
DUNDAS
GOGGINS
BATCHELDER
ASTLEY
HOWES
BALDACCI
STEG
HYNES
MACIEL
LESSENBERRY
GEORGY
FIELDER
PINDER
HOSIE
HOOPER
GERBER
HOSSEIN
HARRY
SCHRACK
CHRISTENSON
MANTY
FARAH
NORMAN
OYE
KELEHER
HEIDT
AZZI
CUI
SWINNEY
STARBUCK
MCCABE
OGILVIE
BLEAKNEY
GENERAL
ALBIN
FERGUSON
HAGER
MEISTER
MCLEOD
MAXCY
GROLLMAN
GILMAN
GLAD
LIKENS
ROSE
KHON
GRIGGS
BIRKELAND
GARRISON
SIRMON
CUBITT
VILLARREAL
THAYER
LAWRIE
DOBER
PAQUETTE
UTNE
SCHOOLER
WARRINGTON
MCGEHEE
CAIRNS
FERREL
PETROV
MONGEON
TAPP
LISCH
GUARD
DAUGHETY
HEANEY
BLAKER
NABORS
ALCALA
GEORGE
MURRY
NEULAND
COY
WEED
NIEMAN
YOUNGER
LANMAN
HARDAWAY
HARTER
ARTHURS
DOLLISON
CONWAY
RAWLINGS
CAULFIELD
FARR
DILALLO
KINSEY
HEBERER
GARBER
SABAT
SPYKER
COOK
HOUCK
SAYERS
RIX
PRINTZ
HAYTON
FREDEEN
URQUIDI
LAYPORT
WEED
BALTRUSCH
GABEL
HOLLIDAY
CARBAUGH
PHILPOTTS
GABEL
TARDIF
SCHWINN
KENNAUGH
HAGER
MEE
WALDREN
QUEST
VACEK
RAPP
BLEAKNEY
COOK
SELL
DESHAZO
SUSSMAN
SOTO
ASHBRIDGE
WAGONER
BEDROSIAN
WESTMORELAND
JARNAGIN
STRAHIN
UTNE
DICKENS
HAYTON
REVENAUGH
ALTIZER
LUCKI
HAWKIN
CARRAGHER
GILLIES
WANG
TOLLE
SCOTT
BELZ
DUNNE
GEORGE
NICHOL
HUTCHISON
LAPE
SIEGELMAN
OHANIAN
WISNIEWSKI
KARPPINEN
GRIGGS
REANEY
MIYATA
GLOVER
SPRUIELL
GARBER
WEHE
POMERANZ
FREUND
NEW
ZAWISLAK
CEJA
CAMENZIND
MATUS
WALDEN
PHILPOTTS
GOOKIN
MURTAGH
SALEMI
STARK
OBRIEN
JAGGER
SHERBY
HOLLO
COLHOFF
GOODALL
DILALLO
EARL
WARRINGTON
MENTEN
BIRTLES
LUPHER
SHEETZ
THAYER
URBAN
BANNER
GRACE
ALTERMAN
COMER
RASER
PORTILLO
COHEN
GROOM
MATHIESON
REALE
YARGER
INMAN
SAFFELS
OSTER
ESKEW
RASER
MERITHEW
ROSSING
DUNDAS
ELIAS
LESHER
GALINSKI
SEIDEMAN
SCHWARCK
PIGOTT
GREENOUGH
SAARI
PEKRUL
FRIDELL
HADDEN
HUTCHESON
WROE
TREVATHAN
EUSTICE
SIMPSON
BOGARDUS
KARLSEN
NEWBURY
CROAK
ROUNDS
MCALEER
REST
THOMASSON
IAN
SAMARDZIJA
FORD
COFRAN
VALDIVIA
GABEL
GRAYDON
GEIGER
MCGING
PETTIS
SAWN
SIMONETTI
SUSS
FELDER
AVAKIAN
YOST
RICHERSON
HEATHCOCK
MATHIESON
BREWSTER
HOLLINGWORTH
STILL
SPYKER
WROBLE
ALTERMAN
FARQUHARSON
HADDEN
ARTHURS
STORCH
HELLMAN
BAMBARA
HUTCHISON
JARNAGIN
SHANKS
WARDER
TINGLE
KREIG
WINDSOR
GROEN
MCCONVILLE
COLBORN
ROS
GOLLIHER
BAGNELL
BONAPARTE
TYREE
PERDOMO
FLANDERS
DUPONT
RODENBURG
AGNEW
DUNKIN
DEVLIN
HENKIN
SVENDSEN
MATHIS
HERNDON
WHITING
CATE
SPILLMAN
DESKINS
EWING
FORGEY
WOLCOTT
CHOATE
EATON
HEIMANN
JACKSON
SMITHEY
BRITO
KAATZ
ARBUCKLE
SALAZAR
SURMAN
SHULMAN
DUDLEY
STURGES
HOLLO
REDGATE
LAMBERSON
TETERS
OVERLAND
CHILES
MARAN
YOUMANS
STIEBING
SYLVESTER
LOWNEY
SHERK
COPLAND
TELLER
WILLEMS
BLYTHE
GILLIES
HOSSEIN
CERNY
EARLEY
HAWKIN
AMAN
HAMITER
DEARDUFF
NOWICKI
FEUER
KLING
GILMAN
ESSENMACHER
CHRISTL
BOHANNON
ANTONOVICH
ARBUCKLE
DENBOW
SALES
KISNER
DUNDAS
WICK
CARTLEDGE
COOK
MORING
ARRA
HRUSKA
LUBEN
RUTTER
CUNNIFF
COLHOFF
BLAKER
HORSEFIELD
BYRNE
URQUIDI
SCHWARCK
GIBBY
MANDEL
MARING
SPROTT
LIGHT
CHESTER
CLAWSON
KOUNTZ
RAUB
LAITINEN
WATKINS
LUQUE
BRIESE
BORMAN
LINCOLN
BIRTLES
STIEBING
WOODDELL
HERTEL
COWAN
HADDEN
THACKRAY
HARLE
SYLVESTER
PARDO
FOOKS
BARNES
MANDEL
HENKIN
HADDEN
CURD
ENLOE
HEATHCOCK
BEYELER
KNOPF
COSKY
RAINS
BIRTLES
KNOPF
DURIE
PARDO
BLEAKNEY
MCMAHAN
WATERMAN
SIMONETTI
GLEASON
MUNCY
MCGILL
MALOTT
EGAN
CORDER
KRISCH
TOWLER
FELLER
SWEENEY
GILLAN
TRONSTAD
FEELEY
BAJOR
ALTERMAN
BUIS
SOBEL
AHMED
WOOTON
FARQUHARSON
ZEILER
STIEBING
DYE
TWEDT
DELOACH
CORNETT
HANDLON
MAYS
PARISI
LANIER
RIBBLE
GOODALL
WIIK
MASCARENAS
RAINEY
DAUGHETY
ALTERMAN
KELSO
MATZEN
KOBIN
APGAR
SAIF
VANDEVENTER
DUKES
TELLER
HUDGENS
HOFFNER
WOODHALL
MORRELL
BAKER
KECK
ALTSCHULER
HOWARD
NEILL
SUSSMAN
SOKOL
MILLER
ZEDAN
PAQUETTE
CHUSID
BILLET
SALAZAR
HAROLD
SUSSMAN
CURTISS
MCCLELLAN
BEESLEY
CLEMENT
FAUX
AUGSBURGER
AASHEIM
HYND
TICHENOR
MACMASTER
GADDIE
MACLELLAN
LIKENS
MARINE
DEAGAN
TANKERSLEY
MURTISHAW
MCLENNAN
TEEPLE
SVENDSEN
WILLEMS
BAUMAN
DESON
GAYNOR
SLY
LEICHTER
RASER
SPILLER
GUIN
SLOBODA
MARSTON
TURPIN
BLYTHE
SCHWERIN
WEED
FASSBENDER
BELL
MARC
DILALLO
ARRA
DUMAIS
HOMS
SPAIN
COPLAND
MICHEL
LEPORE
CORBETT
TUOMINEN
COHEN
KAPUSTKA
BRITO
KINCAIDE
SVENDSEN
SLATER
MCCAW
ERLICH
HENNIG
NICHOL
MILLEGAN
MCGING
ELLMAN
HYNES
HOREJSI
MORGANSTEIN
ATCHISON
SODERHOLM
DEWANE
ABBO
LAURY
FELS
KHACHATRYAN
SATTERFIELD
PESOLA
PAFFORD
RIENER
HERTEL
KEMPER
ALDER
HINDMAN
CEJA
MIDDAUGH
ROS
GOWELL
NUNIS
CEJA
URQUIDI
CUPP
RUTTER
MCEATHRON
BEATON
SINTON
WILD
RIX
ETCHER
JANKOWSKI
SAYERS
BLEAKNEY
VINEYARD
EUSTICE
BEAUDET
TIMMINS
GILMAN
WINBURN
ABBO
LOCKE
REVIS
MOZLEY
MELLIS
NEDLAND
PROKOPOWICZ
MURTA
CROFTON
GIPSON
GILLASPIE
SOUDERS
BIRKELAND
PEDERSEN
KRYCH
BARNFIELD
TURLEY
PHILPOTTS
CUTLIP
KELLAM
LONEY
KUNNEMANN
ROBAR
CARMACK
HARRIOTT
LOEB
PHILPOTTS
STERGIOU
JARNAGIN
PELTON
KEMPER
MCKEAN
LAURENT
MILLAN
MEDLIN
RASER
TOULOUSE
POOR
GUARD
LISH
SAPONARO
DUGDALE
ZAWISLAK
MOSBERG
GARBER
THOSTENSON
OVASKA
SEIGLE
GALBRAITH
RECORD
HAZLETT
LOMBARDI
GILLIGAN
YURASITS
BALTRUSCH
COSGROVE
EGAN
STURM
MCALEER
RYDEN
CLAYPOOL
BIRTLES
HOSSEIN
NEULAND
METCALF
BLEAKNEY
DURRANI
TILLETT
AVALOS
ESSENMACHER
COMP
HARTIGAN
HAGGERTY
HANDO
RIX
MANNINEN
BLAKER
HEATHERINGTON
ENGEL
HARLE
ROEDER
HEVENER
LANAGAN
HOLLIER
LAPIERRE
SWEETNAM
CASHDOLLAR
RAPLEY
MALIA
AMAN
JASPERING
NICHOL
KNUTSON
ROBARDS
GARBER
TICKLE
CHRYSLER
GRIBBIN
KREMPASKY
BLOUNT
FRIAS
HAYTON
PURVIS
HALLMARK
HENKIN
ROHDE
WIEBER
YANTIS
FALLAVOLLITA
ESCORZA
IZAGUIRRE
HENOCH
MINASSIAN
HARLE
CORDELL
CAO
WAGGONER
DURR
TWEDT
CAIRNS
KALMAN
SASSMANN
BLEIGH
COPHER
BARRY
CHURCH
HEIMANN
MILSON
VENTERS
SOUDERS
SIMONETTI
MCQUEEN
HACKLEY
SHEETZ
HANKS
DEGLER
CASTELLAN
KHAMIS
CURD
RAPP
HILDEBRAND
HUNDLEY
OWEN
GOODALL
SAAB
LUQUE
GROEN
VALDIVIA
HOENSTINE
BATT
LASZLO
SIGG
SAPONARO
KLUGH
KALINOWSKI
HOLLO
ESTES
EUSTICE
BASIL
MALCOLM
MCCLARIN
DESHAZO
HOSKING
GREN
MERTZ
HEY
BOOKER
RACITI
EMMENDORFER
RASER
COOK
CURRAN
STARBUCK
WILLEMS
DONELAN
WILD
NICHOL
RICHESON
PHELAN
FORGEY
ATCHISON
COLSTON
WILLLIAMS
GERHARD
MULCAHY
WALCZEWSKI
DUSENBERY
BALDACCI
ALTERMAN
ABBETT
KRISS
GROGAN
CHAMPION
NEWCOMB
KOBIN
EUSTICE
ROUTLEDGE
MCCULLAGH
RUTTER
CUSSON
DENNY
MORING
PICKETT
SUSSMAN
HOSKING
LORENZEN
WEITZMAN
HINEMAN
DEGRAFF
RAUB
EMRICK
POLONSKY
ROSS
LAUFER
MCKAGUE
REVELLE
STAPLES
DILALLO
PERGREM
ALTERMAN
HEIL
MECCA
GIOVINAZZI
SEEDORFF
ASHER
MOILANEN
ROBOTHAM
RASER
FAULKNER
WIIK
SULLINGER
ACEVEDO
SALOMON
SOBEL
PIZZO
HAZLEWOOD
SUSSMAN
ARNO
MANOUKIAN
SHEA
GROLLMAN
AZZI
LEISTER
MCGLOTHLEN
ESCOBAR
STOCK
KELEHER
CRIM
PERDOMO
EUSTICE
ADERHOLD
ROSEMEYER
ETCHER
EDWARDS
CHRYSLER
ROEDER
ANON
CROFTON
HEIL
ZAESKE
HOLLO
HOSSEIN
PETKOV
FERGUSON
AGEE
UTNE
PHILPOTTS
CHILTON
BEATON
CORNETT
ROLLO
PERE
MANNILA
DURHAM
CHAPLIN
WACHTER
DITTON
MADDAMMA
MATTOCKS
PARROTT
CEJA
CARNICLE
MARRERO
STOBBS
GEORGE
DEETZ
DOUCETTE
HOLM
WINHAM
CAUSEY
MCNABB
SPENCER
FAIN
PERDOMO
BARGER
MINASSIAN
JIMENEZ
MONTEMAYOR
KOBIN
SUSSMAN
HOOTON
DUNDAS
WICK
HALLATT
REIMANN
GILLIN
GUPTA
RASER
KEMPKE
SCHROYER
ROBERSON
HUMBLE
HOLLINGSWORTH
HAMAN
STEHLE
MATTINA
TINKLER
BARRINGTON
PURVIS
ROLL
LOSITO
ROSETT
DIAZ
LOCKWOOD
HANNA
GEORGE
NICHOLAS
TWEDT
GILCHRIST
RANGE
MCNULTY
MAYS
MADDAMMA
SLOANE
CATHCART
PAYNE
SMALLMAN
MASTEN
NOVAK
KIRCHOFF
MATEJKA
PARROTT
COPLAND
WEED
COLBERT
HENKIN
THOSTENSON
VIKEN
GEORGIADES
AMBROSE
CEJA
ADERHOLD
GEORGE
MCGEORGE
MCBETH
ROUSSO
KASTLER
KHAMIS
LANAGAN
EKMAN
ROSOL
LUMSDEN
GABEL
RATLIFF
SUSSMAN
CLEEK
ROGAN
FEA
MICHEL
DUNDAS
STEDMAN
CHANCEY
WATT
SATLER
EUSTICE
STROEBEL
SEWELL
LELAND
AMAN
BARON
VOLLER
CLAWSON
SUTTERFIELD
CHANIN
EVERTS
TENNER
DELOACH
PARROTT
STIVERS
HAMMERS
CLINGMAN
RASER
EGGERT
ROITMAN
PRUITT
PERZ
DEARINGER
SEELY
SUPER
GEORGE
TREVATHAN
ABBO
GIAIMO
GRIGGS
HULTINE
GLAROS
CLAWSON
SHEA
LONEY
YOUNGBLOOD
LAVERTY
SPYKER
HOSSEIN
WETHERBY
ZEDAN
DARST
HADDEN
MALDONADO
NUSBAUM
KIM
CUBBISON
KELEHER
VENS
KOSAR
LONON
CROAK
BLAKER
DOWNS
CONGDON
WILD
AYERS
NAPARSTEK
BALDWIN
BLYTHE
WELKER
HADDEN
GERARD
IRVING
SHIFLETT
NIEMAN
CHRISTNER
TOWNE
MILAZZO
LAPIERRE
SCIALABBA
CASAD
MAINARD
WARDLOW
HORNBERGER
MCKEE
HELLAND
HEDLEY
ENDRES
CARVER
HEBERER
MOONEY
FILIPPI
HUSSEIN
STAPLES
HERBST
WETHINGTON
FERGUSON
MACINNIS
RIX
MOLYNEAUX
RASER
KANIA
SMAIL
HEFNER
AMAN
GARDELLA
REALE
ECHEVERRIA
MACFARLAND
CORNETT
MACLENNAN
PARMENTER
MCMAHAN
HELLSTROM
MCDIARMID
UBERT
LAURENCE
BIRKELAND
ANISIMOV
INCE
HARTER
KAYA
MCCAFFERY
WEBSTER
MALOTT
BANKS
NIXON
COSTANZA
GILLIES
PHILPOTTS
FEATHERSTONE
ROCCA
FERGUSON
STICKLEY
KELEHER
RENTEL
SCHOOLER
CRAIN
SEEDORFF
CEJA
BUEHLER
WILD
HUTCHISON
HUSTON
GRASSI
FLORI
LANDON
HOLLIS
BOGLE
DENSON
APGAR
COURSEN
BINGAMAN
SHULL
IRVING
EUSTICE
ZAMUDIO
TROTT
GERHARDSTEIN
MCMILLON
CURD
SHERBY
REDDY
ARMENIA
WOOL
REINMAN
SUSSMAN
HYNES
GIL
CEJA
ROOP
MANZUR
STANISZEWSKI
MASLOW
LIPARI
BARRELL
PURCHASE
STEERE
RUPLE
ROHA
KARLSSON
STRAUB
TVEDT
STIEBING
VERACRUZ
PITTILLO
APGAR
RIVAS
CONREY
KIEFER
COWAN
BIERY
AVALOS
GRIMALDI
OKSANEN
ECHEVERRIA
WORLTON
STEINGART
COATES
VOJTA
SUSSMAN
PAQUETTE
MAFFEI
NIKIFOROV
KELEHER
HOSKING
NEWLIN
STICKLEY
SWEARER
KREBS
EMMENDORFER
NASS
TREVATHAN
SPENCER
NEWNHAM
PENINGTON
CEJA
HOCHSTETLER
UTNE
GILLIES
HOFACKER
STEHLIK
SETH
HOLBROOK
ATCHISON
COTTON
WARUNEK
ALTERMAN
FORGEY
ZAJICEK
DEIGHTON
WILD
SOTO
RZEPKA
MCKAIN
PARRISH
GARVIN
GILMAN
WICKES
COOK
OLENDER
ROBIN
BALTRUSCH
THURMAN
NYMAN
FITZMAURICE
OLENDER
LAURENT
STRAND
HASH
BAUMAN
LORENZ
KRAUSZ
WATKINS
MAZZOLA
MIRANDA
MALLARD
JAFFKE
EARLE
HAMMERLE
HOYER
ZEDAN
WARDLOW
EASTMAN
WANG
HEATHCOCK
KHAMIS
FRAWLEY
HELLMAN
SALISBURY
BRAWN
IRWIN
MIRANDA
REA
SVENDSEN
MILLER
KORN
LAMPSON
PHILPOTTS
CUSTER
KREBS
HOYNE
MALOTT
MAYBURY
ANONYMOUS
CARLYLE
MONSALVE
HERTEL
WRATHER
CASTER
MACMASTER
MITLYNG
COOGAN
WOJTOWICZ
PRATI
LANE
SODERHOLM
PERRAULT
SAVARD
CURD
SUDBECK
SEIGLER
JEFFORDS
TOWLER
SEELEY
KRONK
FELSING
MAZZARELLI
TINLIN
DELOACHE
GRUB
DAUGHETY
VANHORN
KEENEY
WOOL
HELLGREN
CLOUSE
STICKLEY
LANGLEY
ESPINO
ROHDE
DUFFIE
SOPER
AUGER
BOLT
COLLINS
PUESCHEL
BARBOSA
HADDEN
ANDREOU
RHAMES
WILLEMS
FELLER
MCKEE
CONGDON
TENNER
SYLVESTER
CEJA
MANEES
HANDO
LEFKOWITZ
AHMED
ADAMSON
GUARD
ADLER
RIX
DEED
CARLSON
MELLOY
IBRAHEEM
MURDY
HERTEL
LACKS
ALDOUS
RECORD
SONS
RUSSELL
MOSER
GALVEZ
WOLFF
DAUGHETY
AASEN
SPECHT
LLEWELLYN
HOMEYER
GRAINGER
BONAPARTE
YURASITS
HOUSER
VALLERY
HEIDT
MCNULTY
PARRA
PERDOMO
SEABURY
GLEDHILL
DAUGHETY
PATERSON
SOUDER
HUFF
DUNSON
HENRIES
WAREHAM
VALEN
WHITEHORN
DOYLE
FORGEY
BAGWELL
HENDRICKS
FERGUSON
HOSSAIN
RATNER
ZEDAN
STAPLES
DEVILLEZ
ABDULKARIM
SCHWARZ
KIPLING
LAPIERRE
SPENCER
FERRIES
YOUNTS
PAIVA
THEIS
BALTRUSCH
CLEWS
PAQUETTE
BALLAM
YOUMANS
WADKINS
KINSELLA
PERRINO
MATTEI
UTNE
EMMENDORFER
ALTIZER
FEATHERSTONE
SCHACHT
ROJAS
MACISAAC
WILD
ATCHISON
HEATHCOCK
LAUBSCHER
PHILPOTTS
MELLIS
CUBITT
TUCK
CATES
HANIFIN
ABBO
SOCCI
SMITHSON
GALLAHER
HELM
DILALLO
ETCHER
EGNER
ZEDAN
HAYTON
SPOON
MAFFEI
PHILPOTTS
FARADAY
HAROLD
JENKS
INGERSOLL
EUBANKS
STOOP
GERHARD
NASER
SEEGER
TROUT
HAYASHI
GOLEC
CHRISTIAN
COOK
SILBERMAN
MCMICHAEL
GUNBY
LEISTER
PITTMAN
SEABURY
KHAMIS
NUCKOLLS
SUNDBERG
BOOHER
ZEDAN
DAMM
DESHAZO
HAMLYN
ERLICH
SIMPSON
UTNE
BOGARDUS
LEITZINGER
STARBUCK
CORNETT
EGGERT
HEIL
JARNAGIN
CUTLIP
CURD
MALLETT
QUEST
ITZKOWITZ
SALOMON
MIRANDA
ENAS
WHITMAN
LEVINSOHN
DOERR
SCHLENKER
DELOACH
MIRACLE
PERZ
HAMBLEN
PECK
HERMANS
MERKEL
MURDY
STEINGART
YOUNTS
ARNOTT
GRILL
HOLLERAN
LONGLAND
BRIDGMAN
RICHERSON
GIERSZEWSKI
SUSSMAN
SAUNDERS
FEHER
BACHLER
STEINGART
DICKMANN
DICKINSON
MAGNUSON
ESTEN
ZAWISLAK
SENA
KOGEL
MCKEE
CAULFIELD
BALTRUSCH
SECKINGER
MUSICK
COOK
LAUGHLIN
MCLERNON
SEIDEMAN
THOMA
ALAHMAD
LOTH
SAILOR
MCGUGAN
MOLINEUX
HEBERER
VOLKOV
DEVLIN
KEYLON
TEFFT
BAROZ
MEADOWS
TRAX
MAROUN
DARGA
MAVITY
BALTRUSCH
KIRCHNER
FINE
POLE
WELCH
RIX
BOYD
NEWBERG
SALOMON
PHILPOTTS
LANAGAN
VALDIVIA
VALDES
ZENTMYER
PORTEOUS
GEORGE
IZER
SEIGLE
PARROTT
THERRELL
EUSTICE
FARQUHARSON
SHELTON
PENINGTON
ROBERSON
FOREST
FAIRCLOTH
ZEDAN
ERMIS
KELTNER
WELLS
STEINGART
SMITHEY
FERRY
KHAMIS
BEDROSIAN
RASER
HAWKES
APGAR
LOYLESS
HADDEN
HATHAWAY
SYLVESTER
ETCHER
GOW
MEYERSON
FRASER
GANGI
NEWBURY
SODERHOLM
BALTRUSCH
SULLIVAN
FORGEY
UTNE
HEIMANN
BROGAN
HOSSAIN
SCHRACK
FORGEY
MULLIKIN
HOOD
CARMACK
MULLAN
HAHN
CHAPMAN
AWBREY
NGUYEN
GILLAN
BENOIT
MCLERNON
KLEIMAN
SULAIMAN
CARNES
CEJA
DERNBACH
PIZZO
SHIRLEY
GILMAN
MCMINN
STIEBING
BURKHOLDER
VANHORN
TURRENTINE
SHEWAN
KIPLING
MACKENZIE
OTTERBEIN
MCHALE
PEDIGO
SHORB
SPENCER
HAYTON
HALLATT
ALTIZER
JERNBERG
TENNER
RALEIGH
PASS
AASEN
STEHLE
CONROY
LUEDEKE
HASTE
SHEWAN
MALOTT
WORK
CROSIER
PEOPLES
NUCKELS
SMOTHERS
HOLMES
ZELLER
DIRNBERGER
DEVAULT
DRESS
FRASER
PLANTS
COUTURE
DOSTAL
GUYON
AMAN
GILLIES
CURD
LITTLEHALE
KELEHER
CARLILE
HEATHCOCK
DUVALL
ODEGAARD
ESCOTT
MACH
SPAIN
WEIGANDT
SPIRER
BRIGHT
SPRAGG
POOLEY
TERR
HADDEN
POGUE
HOLMES
HARBOUR
HADDEN
CATE
QUEST
GITTO
WYMAN
KINNIE
CARMACK
CHINO
ARRA
MANZUR
KALINOWSKI
TOBIN
NICHOL
STOBBS
AWBREY
MCDONAGH
VERNON
DESKIN
MCGINNIS
NICHOL
ALTIZER
THIXTON
GALLARDO
BLYTHE
ALPER
SPENCER
HOLLO
SAPONARO
TENNER
WETHINGTON
BARTER
LUNDERGAN
CUBITT
GANN
DEIBLE
BECK
BLUE
GILLIES
ARNDT
PETREY
PARMENTER
NICKERSON
FINKBEINER
GRIGG
STIEBING
TENNER
RASER
BARWIN
HASTEN
RAMADAN
LANAGAN
COOK
FREDEEN
UHLENHOPP
STILLWELL
MATHIESON
GEIST
RIFFEL
BANKS
HOOLEY
CHRYSLER
DAMICO
TENNER
GRIGGS
HANAK
PURVIS
MICKUS
LONES
GRIFFIN
GOODGAME
ANDRASCIK
KIETA
WITHERELL
WEIDNER
BODDY
KNICELEY
DUNKIN
JANSSON
SUSSMAN
DAMIEN
SAPONARO
APGAR
RISSO
HEINLE
ANCELET
ROWLEY
CROUSE
ETCHER
WHETSELL
SPADEA
WISTED
ZOLD
AZZI
COCCO
CRUMPTON
REDMOND
HERTEL
HOSSEIN
EUSTICE
ARMENIA
CARTY
MUELLER
MITCHEM
DONOFRIO
WARES
KELLEHER
CARMACK
MANZUR
PUESCHEL
TELLOR
DICKS
GILLIES
MCGING
RUPLE
ELLIOTT
KROPP
RIX
MCADAMS
LATHOM
VERACRUZ
ECHEVERRIA
WOOTTON
SMYLY
CURD
GALLIANO
HECHT
HASSALL
LAYNE
HYNES
ALGHAMDI
SONS
MARGOLIS
SPILLMAN
ZAWISLAK
TELLER
LOVELL
ROEDER
JARVIS
CHARLES
MCKEE
GEORGE
WINDSOR
MEDLOCK
MAIN
MAGBY
BEAUGRAND
MCGEHEE
CARLI
PERRAULT
HILLIG
KEARNEY
GUARD
WHIFFEN
SOWELL
GEORGIADES
BALTRUSCH
HALLATT
MCKINZIE
ERLICH
MATTINA
SVENDSEN
BARBIERI
RASER
DAWS
CLOSE
LONGORIA
SVENDSEN
GAYLORD
ALTIZER
AASEN
STEFFEN
LEMING
MINKOFF
HAYTON
STUCKEY
AMAN
CONGDON
BATCHELDER
SPRUIELL
VIRDELL
FARQUHARSON
DABOUB
AMAN
DILALLO
OLENDER
CYPHERS
PERDOMO
STURGES
GABEL
FINE
RASER
FAIRBAIRN
UTNE
SEBASTIAN
DEWHIRST
BLEAKNEY
KELSEY
CONGDON
LAVIGNE
STIEBING
ALTIZER
GROOMS
RODES
DJUKIC
SCHEMMEL
PRIDGEON
SILK
NICHOL
AMAN
ALPER
DILLENBECK
GILLIES
LUTTER
SOUR
STURGES
MCKAY
UTNE
SZYMKOWICZ
AWBREY
KRIEGER
POLONSKY
HYDE
AGOSTI
SIDES
APPLEMAN
DEDES
CRIM
HARLIN
AASEN
ARMFIELD
COMEAU
RASER
TIEMAN
VAILLANCOURT
ANONYMOUS
WARKENTIN
MCIVER
STIEBING
SWAYZE
UTNE
TREVARTHEN
MATARRESE
SALMAN
AMLAW
POLONSKY
KEES
BAYMAN
COZADD
BIRD
CHRISTNER
CONGDON
LAURENT
FIELDER
THROOP
DUNDAS
THAYER
CARLE
BALIAN
MCLAURIN
ANGLE
GABEL
MABE
COCKREL
MAYBURY
RAINES
DUNKLEY
HOLMLUND
COSPER
SCHNECK
DUFFEY
BALTRUSCH
VILDOSOLA
WILLEMS
MARRERO
MALLERY
ROGER
KRASKA
MCMURRAY
DEIGHTON
NUCKOLLS
SIMONDS
RICHESON
LOVRIEN
REVELLE
CLOSE
GARDEN
HATCHER
ROSS
SAVOLA
CUTLIP
LEDEZMA
GIARRUSSO
STRATMAN
BARTON
HEATHCOCK
THOMASSEN
KEMPER
SERVEY
PRICHARD
HEATHCOCK
HADDEN
SUSSMAN
LANGDON
WALLACE
DUVALL
SCHERF
BABY
PHILPOTTS
ALEXANDROV
HOLBROOK
LEWIN
WILD
RASER
FIMBRES
HASELDEN
GIOVENGO
GEORGY
GOODIN
AMAN
WEHE
CLYDE
MUNGER
TRELOAR
SUSSMAN
CURD
MELLIS
WICK
BEYELER
LAURENT
KOSAR
HALLATT
WILD
CAGLE
SIMS
GAST
HUENING
KIM
MICHEL
RUCCO
HAZELL
LAURENT
STILLWELL
SHEETZ
KLEPFER
PLATT
INACIO
CREED
DILALLO
ETCHER
SALOMON
NAZAROV
INGLEY
DENNY
ROBERSON
INGRAM
SLATER
FIEDLER
LAFERRIERE
WOOLF
RASER
MCMANN
SWALES
MOSELEY
HEIL
KAMINSKY
KEY
LAYPORT
SUSSMAN
KIKER
CURD
SLATON
IRVING
SUSSMAN
PARRISH
LINARES
MALIK
SYLVESTER
FERRIE
CAIAZZA
MORGENTHALER
THEIL
RHOADS
SUSSMAN
WILD
MOLANDER
LANAGAN
EUSTICE
FERRE
ROBERT
WIIK
CURD
GREGG
LEWIN
ETCHER
BENGTSSON
BLOWER
CATHCART
RIX
STURGE
CARMACK
YOUMANS
HUMBLE
MOZLEY
LOUCKS
SHEAVES
MCLERNON
MANNON
ALLYN
LEFKOWITZ
LIE
WETZEL
KAYS
CROAT
HOLGERSON
HADDEN
GERSTENBERGER
LEAL
COOK
WETHINGTON
STAINER
MACKEN
GENERAL
KEOHANE
CONGDON
JASKIEWICZ
KOHL
BLANTON
OBRIEN
PILKINGTON
CURD
CHAUSSE
LEWALLEN
CLEMMER
FENNER
FISHWICK
SHANKS
MCLAURIN
HEIMANN
LAURENT
BARKETT
GAMBILL
NEIMAN
STIEBING
REPPY
LOERZEL
HELLMAN
ROBARDS
BROWN
RONAN
LAGERBERG
HEIDT
KOSAR
MENNEN
SISKIND
ABBO
BEATY
FELS
POHL
GILLEN
SELLEY
HAGIE
ESPINO
WINDHORST
MOLYNEAUX
GENERAL
LANAGAN
LENTZ
VERACRUZ
NICHOL
WILBUR
MARK
RASER
BOYETTE
EUSTICE
PARISEN
DUVALL
NISULA
MCALEER
HEATHMAN
NEWBURY
COELHO
CHAFFEE
SUSSMAN
VRANAS
CHAMPION
WINBORN
MALOTT
CLOYD
RIX
RIX
MEADORS
PEARSALL
HEIDT
SPARROW
KENNON
AZZI
GERHARDT
EMMENDORFER
VANDEVENTER
PERRAULT
MCFADDEN
PEARCY
UNGER
CROMPTON
LUEVANO
MARK
SHERK
ALTIZER
MCLAURIN
FERGUSON
BARON
MANSUR
BEYELER
VERACRUZ
SZUMOWSKI
SHELTON
MORLEY
ELBAUM
LEONOV
BLANTON
CLINGMAN
DAUGHETY
STAPLES
HARLE
LINCOLN
PACINI
SAVOLA
STROUD
BOLIN
NUBER
DRAKE
KIRAN
KENTON
BEDGOOD
BARLOW
MARTENS
GUARD
SPAIN
ARMANI
QUAYLE
SIVULA
MAGNUSON
SUSSMAN
METOYER
FRASER
WILD
BING
FRITZSCHE
QUEST
BRAZZIL
KREBS
AMAN
PURDOM
CAMENZIND
CUTLIP
PENGELLY
MERINO
SCHRACK
TROXELL
DAUGHERITY
WILD
MELLIS
CLINGMAN
COHEN
SVENDSEN
BLAKER
COE
HAYTON
VICK
MCKAMEY
VIRDELL
BARFOOT
CHISHOLM
LISENBEE
STEPHENSON
LAURENT
JARNAGIN
EGGERT
PERDOMO
ROLLAND
DUDLEY
LOWES
CANTWELL
WILCOXSON
SHELTON
ETCHER
DREYER
REIFERT
LORENZ
DABOUB
BURD
MACKEY
WOLCOTT
HUBER
TABISH
GREBER
HERTEL
RAINES
HEATHCOCK
RASER
LESLIE
ROSES
AMAN
KINNON
AMAN
MCGILL
LAY
CURD
GILLIES
ALCALA
BEMIS
MOSER
HAMMERS
GILLUM
MAURICE
RIX
ARAGON
HANNEY
KNOLL
DUNKIN
MIRANDA
HAWES
STEHLE
ATCHISON
HYNES
GRUDEN
WATERHOUSE
CHRISTNER
KEEN
ACKISS
SHANKS
DABLE
FITZMAURICE
MATHIS
LAYPORT
SUNDE
LINDSTROM
GELLER
ROUSSO
TENNER
CHAN
BAHR
CONGDON
FLORA
NICHOL
BULLIS
RASER
ATCHISON
GILLEN
STICKELL
OHL
RITCHIE
FERRIS
MING
DURNER
DUKES
SCHRACK
CONNELL
BRAZIL
HADDEN
HERST
ROLL
SINE
PARROTT
MON
PERRAULT
STARBUCK
ROWLEY
MARKGRAF
BECHARA
MCKIBBON
URQUIDI
ANDREASEN
GABEL
GILLASPIE
BLAKER
LURIA
BONNY
RAWLINGS
ERLICH
MCCAW
EUSTICE
STURGILL
CEJA
GEIST
WOOLRIDGE
BATTEN
SANDIFER
YALE
HOSSEIN
CONGDON
ROHA
MILLER
MAGNUSON
ZEDAN
PAPESH
KAMBIC
DESHAZO
MOLYNEAUX
FERGUSON
LAPIERRE
NICHOL
DUVALL
CROAT
LAFROMBOISE
TENNER
GEORGIADES
HAGERT
BEYELER
PASANEN
HEBB
LIKENS
RUSSO
ALTERMAN
BLOCK
LEWIN
WHITING
HANNAH
NAIL
WILLEMS
BERTELLI
BARRIOS
NOBILE
BIGGS
WINEHOLT
BONAPARTE
CARLSON
ELLEDGE
GOODALL
DOVE
KAUPU
DEGRAFF
HATFIELD
BARRELL
NEBEL
OWAN
DUNKIN
MUDD
MASON
DILALLO
FINNELL
SYLVESTER
HEIL
HALLMARK
KIMBRELL
SVENDSEN
MURDY
PHILPOTTS
FORGEY
CURD
HARAUGHTY
SALOMON
POLONSKY
LINSTEAD
LIE
TIEDE
CADDEN
APPLEGATE
YOUMANS
PHILPOTTS
WORTMAN
SHEPHERDSON
ERLICH
SOH
ROMANOWSKI
RAWLINGS
TINER
THORPE
OBERG
DISTEFANO
RAINES
ABBO
MOSER
CAIAZZA
MCKISSOCK
FINLAYSON
BALTRUSCH
FONTENOT
EDRIS
MALOTT
ROHA
CULBREATH
MCGEHEE
REPPY
FONT
RASER
KEILTY
LOPEZ
CONGDON
DUNNE
LASZLO
NOWACKI
ZEDAN
ANDRASCIK
SPRUIELL
RIX
GULLEY
MORAN
MCCLAIN
POMERANZ
MAYBURY
SPENCER
OVENS
RIX
LUDWIG
APGAR
GAMEL
FANNIN
CULTON
AASEN
KAY
HEIMANN
KIM
MAGNA
MILAZZO
PAILET
VALENZUELA
WINEHOLT
SIMONETTI
LAYPORT
MCKIM
LUMSDEN
OLENDER
ROMMEL
PAPROCKI
HERTEL
CORDELL
DESHAZO
MAFFEI
JARNAGIN
LARREW
LUQUE
STROSS
MCFALL
HADDEN
WILLEMS
BALTRUSCH
HOLLO
SALOMON
GILLE
CAMBERN
JINKENS
CURD
SPROTT
HULSEBERG
KUPER
WROE
HAYTON
KONICKI
INGLE
BEHAR
FRASHER
BOERGER
HOLLO
PERSINGER
STUCKEY
GURLEY
KELEHER
KELSO
BLAKER
WILDEY
ARMIJO
AMAN
FOLKENS
SVENDSEN
DEIGHTON
ROSENBERG
GEORGE
GUDGEL
FRANCISCO
MANOUKIAN
BONDS
STOECKLE
LANAGAN
MILIAN
LANE
HEWETT
VESTER
BESWICK
BLANSIT
PARROTT
ISMAIL
HAGIE
JOYNER
RANTALA
DEUTCH
KIM
SPENCER
SMITHEY
ALOTAIBI
DYE
MCCOWN
NIETERT
KELTNER
STIEBING
CHUBB
WALDNER
KHALAF
BOSWELL
FAULKNER
RAPP
ROMMEL
MISNER
MCCULLY
CONDE
SALOMON
TROUP
HENDRICK
SUSSMAN
FRIEDEL
SHEETZ
TURLEY
EDWARDSON
BURROUGHS
EMMENDORFER
CURD
WRIGLEY
POGUE
SPARTA
GABEL
LEX
SAMARDZIJA
CORREIA
HAMBLEN
HUNTINGTON
SPEAK
DRESS
ARRIGO
HOSSEIN
MELLIS
CHRYSLER
SNELSON
HOSSEIN
HANKS
KEEFE
AGNEW
ERMIS
AYERS
SLATOR
ALTIZER
STICKLEY
PRUDEN
NORFOLK
MAJESKI
EVERHART
SCARBOROUGH
WIIK
PAIR
KIM
UTNE
BECKELHEIMER
THOMPSON
DILALLO
STIEBING
SINITIERE
SHAMBERG
LEACH
RICKENBACKER
RUSHING
MIYAJI
NAPARSTEK
SAPONARO
BEYELER
RAYDER
TOLOSA
LINCOLN
PULKKINEN
BEASLEY
GABEL
KUMMER
RIX
BARBARY
HAMMEL
WEITZEL
CONNERS
SUGGS
ACKER
VEST
PETRIE
ZIGMONT
KELEHER
PHILPOTTS
SCARPATO
COOK
THORESON
WISER
HAZELL
CONGDON
BICKHAM
GALLIANO
ABBO
EVERITT
UTNE
ABBO
ALTIZER
SPIVEY
ROSSING
BEAUDET
DANDA
CURD
DICKMANN
HUTCHISON
ATCHISON
TOOT
TRANGSRUD
NICHOL
PRIDDY
BARTY
EUBANK
BEEBE
SPURGEON
SHRIVER
ATCHISON
REACH
SIEGFRIED
ROMANOWSKI
GALLIANO
MCNULTY
WICK
TRAWICKI
LANHAM
SATLER
SHELTON
BATCHELDER
DORAN
ROSSING
GILLAN
ARNOLD
HAWKIN
CONOVER
SAVOLA
CISNEROS
SUGGS
CARMACK
DUN
KETELS
CUNNINGHAM
ROTH
GUARD
BULLOCH
KRANICH
TICKLE
UTNE
CULBERSON
MATTEI
MIRANDA
MONROE
KALINOWSKI
BODDY
KELEHER
BATCHELDER
OTT
NEILL
SIMPKINS
PRZYBYLO
UTNE
HOSSEIN
SAVIGNAC
PIZZO
ULLMANN
CATHCART
MCKNIGHT
NICHOL
TAH
KIDWELL
APGAR
JOBE
DRESS
ROHDE
POPEJOY
HOYT
STIEBING
TACKMAN
HANDY
CHRISTIAN
HAGGERTY
RUTHERFORD
TENNER
BELLOMY
STROBL
OTTERBEIN
ALM
MALLON
RAMOS
COLTON
ROSENBURG
GOOTEE
HOLLINGWORTH
UTNE
SMOTHERMAN
SURMAN
VANHORN
WILLEMS
STACEY
BIRTLES
WOLKIN
ISSA
MALLETT
SUTTLE
STIEBING
FERGUSON
BIRTLES
CHRISTL
GEORGE
LOUCKS
SALISBURY
ATCHISON
KAATZ
RASER
SALISBURY
GODIER
EUSTICE
MAUS
GILLEN
DURAND
POGUE
BEEBE
STERN
WETTSTEIN
SNEAD
SAYRE
GILMAN
GIBBONS
STEIDEL
FLAMER
DICKSON
SLAUGHTER
KIM
ARMENIA
ALTMAN
KELTNER
IBRAGIMOV
MOLYNEAUX
BETHEL
ULMER
VANDERWARKER
DEVINNEY
ROS
DEBACCO
APGAR
GREENWOOD
ZEDAN
KESKITALO
DEITCH
AMAN
DAVIDSON
RAPP
WHITAKER
MCGONIGAL
GREENWAY
STIEBING
BLEIGH
DOUCETTE
FERLISI
BIRTLES
SPITZER
BEAL
SCHWARCK
PARNELL
WESTERDALE
GAYLORD
LITTLE
HYNES
HOSSEIN
KIPLING
BETHEL
WARUNEK
LANAGAN
LOEFFEL
COOMBES
ASHCRAFT
RIX
MAZZULLO
MAFFEI
MARKHAM
MARTH
BIANCO
NICOLSON
MALLERY
WILBUR
DOBKIN
RAPLEY
DEUTSCH
PRATO
JENKS
VOEGTLE
HALME
PROPP
HEDER
SPRATLEY
EUSTICE
SCHWARZ
RAMIAN
BEYELER
YURASITS
RIX
LUSK
DEMONT
LISTON
BALTRUSCH
CARTY
HELLMAN
PLAISANCE
REES
EVERETT
WILLISON
MCKENNEY
MCLERNON
PARISH
PRINGLE
PIZZO
CEJA
BENEDICT
ROBOTHAM
PAYNE
MATTHIESEN
NICHOL
VANDERGRIFF
MAGNUSON
GAMES
VACEK
FOOSE
POLHEMUS
WILLHITE
FERNS
BLAKELY
DRUEKE
ROSSING
ORTEGA
SONS
THORLAKSON
MILL
DILLANE
SONS
STEINGART
MERCER
SULIMAN
UTNE
RAGUSA
KROENER
STEINGART
HUSTON
HUSTON
KINSELLA
ROLLEFSON
ROLL
SOMERS
MOSLEY
MCCLARY
MACMASTER
BATCHELDER
THOMAS
SONNE
KOSAR
REIMAN
WILDEY
WOLGAST
FARNHAM
HAYTON
STOJANOVIC
REIMER
CARLI
OVERHOLTS
LONGMORE
VERACRUZ
RIX
FAHEY
PRIEBE
RIX
SHIN
JULIAN
KECK
RUBLE
PEDIGO
STILLWELL
WOLFSON
JARNAGIN
STARLIN
PIZZO
DITTON
LANAGAN
CEDERBERG
BROUGHTON
WYNNE
LEAO
CYBULSKI
DUNDAS
GILMAN
PHILPOTTS
BEINHORN
RAPLEY
DARNEY
GRIEBLING
LIVINGSTONE
RAND
HULTON
KEPLAR
FRITZ
RIX
LENTZ
JIMMERSON
DORSEY
PARVIN
MCCULLEN
PETROWSKI
CASEBOLT
MCAMIS
LEARY
SUSSMAN
SHOUSE
FORRESTER
JAMEYSON
KOSEK
SPAINHOUR
HEBERER
HINTZE
NEWBURY
ERWAY
GRAF
MCINTIRE
PIMENTEL
EMMENDORFER
SAUD
WORSHAM
MATTEI
POLHEMUS
MYATT
DUVALL
PICKENS
SAVOLA
HAMIL
WAGONER
ULLRICH
JEFFREY
BLANCO
VOJTA
TARBERT
KINSELLA
RUBLE
POLONSKY
STIEBING
HADDEN
ALTIZER
ACRES
ETCHER
MACMAHON
CHRISTNER
OYE
ZIRNGIBL
RENISON
HOWARD
ROHDE
EASTRIDGE
COLQUHOUN
OGLE
SANN
HANDE
CUBITT
GLADWIN
CHAMPION
EUSTICE
CANCHE
GRAF
KNUCKLES
SANTANDER
SONS
THOSTENSON
EUSTICE
HEATHCOCK
GILLAN
MOOG
DERSCH
AMAN
AASEN
BLANSIT
CUTHBERT
HERMAN
DOLLISON
FLANNERY
SUSSMAN
WYLIE
RAYMOND
SATLER
EMRICK
OZDEMIR
PRINGLE
SHERK
HEIL
CRISP
BECKER
MURPHY
KREBS
PALLARES
KUEHN
FITZSIMMONS
WACHTER
CAIRNEY
HYNES
CONGDON
GROEN
ROSOL
RENZ
MCMONIGLE
GARBER
AWBREY
CROFTON
JESTER
ERLICH
KIPP
HACKER
OLD
HOLBROOK
SUGGS
KLAUSMEYER
NEELY
ALFORD
RHYNER
MCVICAR
MIYATA
CONGDON
LAYPORT
BLACKWELL
DURRENCE
CARTER
MIRAS
JEWELL
DEWHITT
MONROE
SCHLEY
WETHINGTON
ATCHISON
KAVANAUGH
WORMSER
DORKIN
GILMAN
CENTNER
CARMACK
BILODEAU
WEISKOPF
SLOSS
CELESTINO
HENNIG
CORWIN
STROBEL
REHN
JUBER
HADDEN
WILLEMS
ETCHER
NICHOL
WILD
HOLGERSON
MCNULTY
MCCLOUD
QUIRK
HAZELL
COALSON
RANGE
CHAPLIN
LEWIN
POPEJOY
PARMENTER
NOVELL
WACHTER
BACKES
MATHIESON
DARR
HOSKING
STIRNAMAN
SEIGLE
SMAIL
SPLAINE
SCARPATO
LORRAINE
DOHERTY
MEYERS
IAN
MURDY
STOWELL
WILBUR
RICHESON
BONDS
ROS
BUCKNAM
MCCULLEN
CANTELMO
FOOKS
FLUCKER
HIGGS
PHILPOTTS
GUARD
KHAMIS
DANIELEWICZ
EDGECOMB
COFFIN
HENNIG
HEDGE
THOMASSON
HAM
WILDMAN
EVERTS
RASER
GAU
JASER
FAIRBURN
EDINGTON
MURPHEY
RUSSO
GILLAN
MAFFEI
MCCLENDON
BARTOK
PIMLOTT
CURD
ROACHE
STOVALL
SONS
MCCAW
PHILPOTTS
SALMOND
RAPP
HENARD
SAELI
DYE
STARLING
YLINEN
SEGARRA
KINSELLA
CARRERA
BULLOCK
HEIDT
BALTRUSCH
BRABEC
MCGAW
LUMMUS
FRANCISCO
CASTEEL
MIDDAUGH
HOLGERSON
ROEDER
ROLLEFSON
ASHBRIDGE
MONNIER
WHITING
GUINEY
LOFTIN
FEALY
MACKEL
BANNISTER
GOWENS
PORTWOOD
NICHOL
MUSSELMAN
ATCHISON
HEIMANN
MCGINLEY
GAMMILL
CHYLINSKI
TULLIO
HEDLEY
SPYKER
VENS
HANLEY
HAMAD
SUSSMAN
ALPER
STREETER
DUNNAHOO
MURDOCK
MCCULLEN
GRIGGS
RAPP
RUCKER
SMITHEY
CRATON
SCHERF
CROCE
SYLVESTER
TAMAS
DUNDAS
AASEN
ROBARDS
STAPLES
RIGHTER
VELDMAN
HAMDAN
ETCHER
BURKHOLDER
ROLL
SCHON
CLAEYS
AMAN
HAYTON
MATTEI
SULLIVAN
LODGE
VIDMAR
RICHMOND
LEITZINGER
LITTO
HOAG
BUNCH
MORRISON
BAGGIO
AMAN
STIEBING
LIVINGSTONE
KRISTENSEN
KECK
CUSICK
HENDRIX
PHILPOTTS
MAIS
IRVING
EUSTICE
COWLING
SWEARER
WIRE
DORSEY
KERSEY
MINASSIAN
CURD
UZELAC
HEDLEY
KELEHER
MELLIS
BUSBY
SUSSMAN
HELLMAN
MAYBURY
LAWRENCE
CHRISTMANN
AAS
CALHOON
STAPLES
HOSKING
LEGASPI
FRANKLYN
DOOLIN
FIRESTONE
GOHR
DURNELL
OLANDER
GUDAS
HICKERSON
HERTEL
KLING
KEYS
SMELTZER
CEJA
PARROTT
MINNIS
VERACRUZ
MCCLENDON
YOHO
SNIPES
GILLAN
EDOUARD
HANSHAW
RUCKER
TRIEBWASSER
SEIPEL
REIMANN
ZHUK
JEDD
MUNCY
KINSELLA
MARKS
DURNELL
POMEROY
GATCH
PROCE
MAGEE
STAPLETON
MATHIESON
SCHWARCK
OBRIANT
ROSHONG
RYDER
MICHEL
SOLLEY
IAN
WETHINGTON
CASTRILLO
MARINE
REPPY
DYBALSKI
MCNEIL
HERST
SAIF
RIX
PAPESH
GLIME
KIRKPATRICK
GIBBONS
MINOGUE
STEFFEN
TELFER
DAUGHETY
CARDER
DEBRULER
VACEK
WOODHALL
WIGINGTON
RAWLINGS
STOCKTON
GRABER
GILLIES
MITLYNG
CALLARI
EUSTICE
YOUMANS
JARRIN
CORDELL
LONGMORE
CONGDON
SUSSMAN
ISOM
MILLAN
WICK
SMITHEY
MALOTT
MENTEN
LASTER
RUNDELL
ORLANDO
HOLZER
FRENCH
SMELTZER
BRASHIER
HANIFIN
KERBY
CAIRNS
ROSOL
FRANTZ
FINSTER
TENNER
FILER
BENTON
STEINHAUSER
KHAMIS
GILMAN
STEINGART
SVENDSEN
REDMOND
FREASIER
GILLAN
CARTY
BATCHELDER
DELOREY
LALANNE
TAPP
UTNE
BURKHART
STILLWELL
LEVONIAN
KRUEGER
ALTIZER
POGUE
MATHIESON
HIOTT
ZIOBRO
PASSAGE
HUTCHISON
ALTIZER
SANDSTROM
DAHLBERG
GIBBY
LIMBECK
PRINTZ
RUCKER
ALTIZER
HERTEL
KAMINSKY
LEHMAN
MACMASTER
RASER
DUNKIN
CHESNEY
HERNON
LYDON
BEANE
PEGG
STARBUCK
HAHN
NASE
KOSAR
KALLIN
GILLIES
SAEED
GOSTOMSKI
DARTON
MAX
ZHUK
MIDDAUGH
ETCHER
SEIDLER
KNOPF
SALTZ
LATHOM
ZEDAN
IRVING
MOTLEY
WORTMAN
YOUMANS
SUNDBERG
WARUNEK
RAPP
ECKLUND
KRIEGER
HALPIN
ETCHER
GINN
ROHRBACH
HOLLO
HAHL
HERON
SUSSMAN
ROLLASON
TUOMINEN
CAROON
SANTAS
DEIGHTON
FERNANDEZ
IVEY
COOK
TENNER
GIBBY
CARVER
MACPHEE
RASER
ZARE
VENTER
WIIK
MUNIZ
KIRAN
GILLIES
SCHREIER
HALLATT
STACY
CLOYD
PURVIS
WEIDNER
GLIME
HENNIG
SYLVESTER
ARBUCKLE
RAMIAN
ALLGOOD
SOPHA
STAGNER
MOHNS
SHEA
WHITELOCK
PRINE
TARLING
RIGBY
HENSEL
BATCHELDER
DUKES
MARKHAM
HADDEN
BEEBOUT
METCALF
GILLEN
GARTON
VANHORN
HANNAN
BEAUBIEN
WININGS
MADDIX
LAFAVE
MOZLEY
CANCHE
LINTHICUM
GEORGE
ZANG
MCKEAGUE
ROBARDS
PENROD
CHUSID
AMAN
SPEAK
UTNE
SALAZAR
WHITLOCK
VERNON
KORGAN
REACH
CLASON
LEVCHENKO
RICCI
WETHINGTON
DAVISSON
WOOLF
BEASLEY
PETERSON
GOWER
ROMANOWSKI
CARRIVEAU
PRATI
SLOAT
MOLYNEAUX
DILALLO
OLLIVIER
RITCH
WRIGHT
BECKNER
SZCZUBLEWSKI
PHIPPS
RUBLE
LANGELIER
WOOTON
GOLIN
ZEISEL
COLLIGAN
MOULTON
ZEDAN
REPPY
JANSSON
HAMRICK
UTTER
NEWBURY
MAYBURY
STIEBING
DREYER
WESTMORELAND
BASSO
PORTWOOD
WARLING
CHAMPION
LOERZEL
COHEN
CURD
CAROON
FREASIER
STEPHEN
APGAR
BETHEL
SHOTWELL
FLANDERS
PHILPOTTS
OZDEMIR
MATHIESON
HEIMANN
KELEHER
GALLIANO
TUOMINEN
BELCHER
DUNKLEY
AMAN
JACKSON
FORWARD
FRANKOWSKI
GAFFORD
WILLY
BAUMAN
MCMATH
PEAKE
STEVEN
ABEYTA
DOWNING
MIDDAUGH
WALLBANK
RALSTON
HOSSEIN
KLING
COLLINS
STJOHN
LOERZEL
PAQUETTE
FROMME
FERGUSON
PASSWATERS
RAINES
SEIDEMAN
OGLES
HAYTON
SENSENIG
BAYLIS
CONGDON
REANEY
STEELE
HIRST
MITCHUM
SAMSON
ROEDER
ATCHISON
KINGMAN
KLING
JASER
CLAUDER
HUSSAIN
MCCULLAGH
JARDINE
STARBUCK
KASTNER
DEGRAFF
DARST
CURD
KOUYOUMJIAN
ARAI
WAGERS
TOLER
CLAYTON
BOWEN
MUGFORD
SALOMON
MOLDEN
MORCK
HEWITT
ABDULRAHIM
NELL
RAYMOND
CADDEN
WEED
GALLION
PERDOMO
SEIDEMAN
KUMAR
EDGAR
CATANIA
CYBULSKI
STOWELL
KANT
KALIA
BAZAN
AASEN
TAUBER
WILBUR
NEDLAND
DENNY
CONGDON
FERRY
CATE
BARBERA
HUMPHREY
HOSSEIN
KLASSEN
SZCZUBLEWSKI
KHAMIS
SEGARRA
HASSALL
GREENSTEIN
SHELTON
GARRIES
SULEYMANOV
MORLAND
CORDEN
SCHWARZ
HOLLO
FAUX
MENTEN
DUNDAS
PHILPOTTS
VILLALOBOS
STRATTON
ROGERS
ROMAN
DEAGAN
ALTIZER
ZEMKO
VIRDELL
DUFFIE
CAIN
KORN
CURRENCE
MENCHACA
PAAVOLA
LINDSTROM
RADFORD
POYNER
IVIE
BOSSERT
CORDEN
BYRN
PROUDFOOT
STILLWELL
UNDERHILL
HACKER
GESCH
MCWANE
RASER
EGAN
ZEDAN
SIMONETTI
DRESS
BIRTLES
MCMEANS
SEIDEMAN
NICHOL
MATHIESON
SNEDDON
LYNCH
MAGOON
KELEHER
TEFFT
HARDMAN
FINKE
SVENDSEN
HOFMANN
BALTRUSCH
ROSBOROUGH
OGLESBY
CEJA
GOODALL
KEMPER
ROEHRICH
SPROTT
MUSSELMAN
STROSS
POLONSKY
BALTRUSCH
HAMDAN
ZEDAN
SOMMERFELD
CLEMMER
CAIRNS
COVINGTON
HOLLO
TRAVIS
SATLER
YELTON
ZITO
HADDEN
KASH
PHARES
LAVIGNE
VELARDE
SNOOK
ROBERSON
BLAKER
ROSANDER
MCCLANNAHAN
MODEROW
WALCZEWSKI
LANGHORNE
DEUTSCH
MANNHEIMER
AASEN
PARK
VOJTA
HASSAN
CHAMPION
OKAZAKI
SCHILLING
PERKINSON
CEJA
CONGDON
PARMER
MCCONNELL
TENNER
SCHUMACHER
BISH
GALKIN
LEISTER
BARTKOWIAK
RIX
HARN
JACKSON
ROEDER
LINK
CAULLEY
HOLDCROFT
PINTO
VERNON
LOGGINS
PEELE
TROUGHTON
DURBIN
AWBREY
DABOUB
SHATTO
HEATHCOCK
KIEFER
FERGUSON
SAFFELS
BATTY
MALOTT
FOSSE
SHELTON
KIDWELL
MODEROW
BARBOUR
AMADIO
LENNON
HOLLO
SIERRA
COLON
ERNST
CURD
ARNSPIGER
SHOTWELL
WEAD
ROSHONG
MORREL
STANISZEWSKI
SHEHAN
MELTON
RIX
RUSU
HOSSEIN
RUDKIN
RIX
DANITZ
LEDER
TENNER
CORDELL
CARRAL
WEIR
BALDACCI
CHRISTL
LEYDEN
MATTEI
ATKINS
SPERDUTI
RASER
HUPP
LOPATA
STRANDBERG
MOXON
SATLER
NASE
MON
ZERMENO
WILD
GILLIES
TENNER
POMERANZ
SHOTWELL
ALOTAIBI
WILBUR
CONES
CASON
SEGARRA
KOSAR
MARINELLO
MATTEI
CARTY
HEDLEY
DENBO
DODD
RASER
SHENTON
HITE
POLK
RIGBY
KRUIZENGA
ESTEP
MELLIS
FOULKES
OLANDER
PRICHARD
WARREN
FULCHER
DOUTHETT
REDDIN
KNOPF
KOSAR
MULFORD
RASER
URIEGAS
MACURA
LASKE
TAH
CLAPP
PHILPOTTS
SMIT
JEFFREY
ASAD
RUDKIN
WOODFORD
BATCHELDER
FRITTS
EUSTICE
ALTIZER
HAGIE
COLSTON
APPLEMAN
SIGG
ETCHER
SEEDORFF
LOREDO
BALOG
KOWALLIS
TUOMINEN
MATTINA
RAUTIO
DESHAZO
CATHCART
EARL
ENRICO
CURRAN
TINGLE
ROBERSON
MAUS
BENOIT
SWANHART
ZEDAN
HEIL
WATERHOUSE
CASHION
BIGHAM
MCHUGH
KRUMBACH
RUCKER
AMAN
GREENE
BIANCHI
ARMBRECHT
EVERTS
STIEBING
MERITHEW
CULTON
DUNIVAN
OLAFSEN
CURD
GARVIN
VASUT
MIDDAUGH
MURRAY
SCHWICHTENBERG
ALTERMAN
MCLAUGHLIN
SCHUBERT
STAPLETON
ENGLISH
GENERAL
ARAI
REDDIN
HEBERER
CARMACK
LONGMORE
CAMPOS
DESROCHERS
KEMPER
JIMENEZ
LIKENS
GRONSKI
STANISZEWSKI
DIAZ
HEIL
BATCHELDER
VORONIN
GRABLE
LAKIC
DUBELL
CHEVRIER
SHOTWELL
STULTZ
BIRTLES
SAFFELS
HOOE
ANSARI
OVERTON
THOGMARTIN
FIMBRES
NEVINS
BATCHELDER
SATLER
HARRIS
HEATHCOCK
MILLER
WETHINGTON
PERZ
ACORD
WELKER
LAWRENCE
EUSTICE
REALE
FRANKHAUSER
MCSHEA
ROLISON
KINLEY
GAMER
SUNDBERG
MATHIS
STIEBING
ROHA
ROHAN
SLAGLE
LEAHY
AASEN
CUTLIP
INGLISH
MAULE
HAUN
CANARY
CATHCART
ZEDAN
CHAMPION
PAQUETTE
SEVERS
JARNAGIN
KANGAS
ZAESKE
PIZZO
WALLACE
QUEST
GILLAN
QUINE
CORNETT
ERICSON
MAFFEI
WETHINGTON
MON
GOTELLI
EMRICK
HERST
MCGONAGILL
MALLERY
DEHASS
CAIRNS
CONGDON
LIVINGSTON
CANNADY
JARNAGIN
HOLLO
CAUTHEN
MALOTT
GARVIN
RIX
OLEARY
MATTEI
SAUNDERS
WALCZEWSKI
LOSITO
ARRA
BEESLEY
RINELLA
TENNER
SEIGLER
EMMENDORFER
SAAB
CARRUTH
MAYBURY
CRAM
STALVEY
KHIM
BLANTON
MUSCAT
PEEPLES
MATTEI
CARTY
ZEDAN
BATCHELDER
RHEAULT
HAYTON
HADDEN
VALDES
WISNIEWSKI
STONEWALL
GRIGGS
HOSSEIN
GREENWADE
HEATHCOCK
ROEDER
NEGRON
WRIGHT
STEDDUM
THROOP
BAKRI
BUCKLEY
SVENDSEN
MINASSIAN
AMAN
GEIST
SUNDERMAN
MOWERY
IRVING
PUETT
SMALL
ASTLEY
ROHDE
ANDRUS
ARBUCKLE
BUEHLER
BALIN
BUCKHOUT
FERGUSON
SEERY
HRUSKA
DERNBACH
SEARL
CLEETON
FERGUSON
CORNETT
GOGA
SALAZAR
HAWKIN
BEAUDET
CONNOLLY
SUSSMAN
HOLLAND
KEIG
MCFARLAIN
VESSEL
AWBREY
ORLEANS
HANAK
ALBRIGHT
RENDON
HUFFMAN
PINOTTI
YAMIN
MCLAURIN
GERRED
ERMIS
ECHEVERRIA
FLORENTINO
VIDMAR
JEFFORDS
KIPLING
BELT
WILBUR
SCHEMMEL
LUBEN
MCMILLAN
FERGUSON
TOWLER
HARTL
LIPKA
HINTZE
MUCKENTHALER
MCNIFF
WALSHAW
BEAUMONT
ASTLEY
HUNSINGER
CURD
PERDOMO
NORSWORTHY
SATLER
GEORGE
REVILL
CURD
PUTTER
TICKLE
MALOTT
CATANIA
ROHDE
IDE
KELSCH
MCMILLON
GUNS
LEISER
STEFFEN
SALOMON
SAAR
MORA
HOSSEIN
BLYTHE
HOSSEIN
VALDES
LINDEMAN
FILIPPI
MINASSIAN
ANGELONE
SPAULDING
ALBERT
ENGLISH
COBB
NIEDERMEIER
IRVIN
MCPETERS
DEHART
NORSWORTHY
WALDROP
ARCHIBEQUE
MCCULLAH
BIRCH
WARNKE
DAUGHETY
CHENOWETH
STILLWELL
RAWLINGS
JACKS
MATTEI
TENNISON
SPYKER
AASEN
CAIAZZA
OSMAN
SHERROD
MCCULLAGH
DYE
HADDEN
KIPLING
SCHROYER
GOODIN
SALOMON
WANG
HEATHCOCK
HOLLMER
WOLKEN
BLEAKNEY
LUMMUS
PALLARES
FORGEY
LYNE
CROFTON
SONS
BEDAL
SPENCE
FAIRBANKS
FREYER
SCHUETZ
MOYER
HAROLD
SEABURY
VIEWEG
OSMAN
TENNER
POSTLEWAITE
RIFENBARK
SCHWARCZ
KAMINSKY
GILMAN
AHMED
MAZAC
RASER
KELMER
CUNNINGHAM
JAGGER
EASTRIDGE
JAMEYSON
ACKER
IVERS
SARY
SIMONETTI
VINNING
OGLES
KARLIN
SABOURIN
SELK
SCHOENBERG
PENTLAND
TIWARI
LOYD
TEFFT
SWEETNAM
NAPARSTEK
WILLETT
PEOPLES
COGDELL
VINCI
MUSIC
LEVONIAN
GILLUM
MAK
WOLCOTT
BURKHOLDER
NOGUEIRA
RASER
LINES
SAPONARO
STRETTON
DORSEY
MURRY
UTNE
LAMPLE
WAINIO
BEESLEY
LANAGAN
WENDLAND
KAMM
HUGHES
HARMAN
MCGING
HAUPT
PARRY
CUTLIP
KJELLBERG
DAUGHETY
LACKIE
GREVE
ESKEW
PHILPOTTS
PROKUPEK
GURULE
DUVALLE
PEACHY
SHELTON
MORRISSETTE
WILKIE
KOVACS
NICOLLE
STAPLES
APGAR
MOSER
DUFRENE
CHENOWETH
PESOLA
EMRICK
MULHOLLAND
LAYPORT
EVANGELISTA
DELOATCH
LAYMAN
WYNE
EUSTICE
KLIMOVICH
ROSSING
CONNON
SHANE
ESPINO
MCVEY
VERRI
BAUGH
AASEN
FROGGATT
MERTZ
FERGUSON
PARROTT
WOZENCRAFT
MACKEL
RIEDL
GERHARDT
SESSOM
LINDSTROM
GARVIN
BIRTLES
MALOTT
MCCLANNAHAN
SLAVENS
CORNS
KUHNS
NEWLIN
ALTIZER
BEYELER
LEVITE
KEPFORD
JACOBSEN
PALOZZI
HUME
FREDEEN
GREGSON
ESTEP
PATERSON
ANDREOU
KRYSKA
KAIGHN
KESSLER
CLOYD
STAPLES
SCHRINER
LUETHJE
LANAGAN
RISSO
KOHL
TENNER
CROFTON
ESSEX
AMAN
FARIS
MATERN
SIMONETTI
ETCHER
GRISI
HEIL
GHAZAL
SIBAL
LANEY
BARASCH
BLEAKNEY
KUK
CURD
KERNAN
BUENO
RAPPLEYE
MAGNUSON
ALTIZER
DEIGHTON
MOSHER
LARNER
MCCULLAH
MAK
PENLAND
COSTANZA
DOREY
SCHOENBERG
COLMAN
BLACKMAN
DEGRAFF
GARBER
SALAZAR
WHALEY
SINNOTT
AHMED
HEIL
MATERN
OBERLANDER
ISAAC
MCGING
TREVATHAN
UPTON
KEENEY
OLIVERI
ROESCH
OFFICER
DUTRA
ALCALA
JEFFRIS
BOETTGER
MCHAFFIE
WILD
ADDY
COUTTS
PAQUETTE
BLANTON
RASER
WINEHOLT
HYNES
BRUEN
AASEN
CHROMY
ESTESS
LAYPORT
HOOLEY
TRUMBLE
TRAX
DABOUB
HEDLEY
SELKE
TONEY
ZIMLICH
RAGUSA
MCCLENDON
SHARIFF
PEREZ
STIEBING
MCCULLAGH
RONE
TUTT
SELLEY
CATHCART
ORLOV
DURNELL
UNRUH
COOK
EVERLY
BEGG
FERGUSON
CONGDON
JARNAGIN
BACHLER
MARZOCCA
SIMONETTI
SEIGLER
SPRINGSTEEN
HARNESS
KEISLER
STOLZENBERG
DEAKIN
KNOPF
PLASS
DORN
CORMIER
ROHDE
HOSSEIN
HOSKING
SABOURIN
WIDLUND
COWLEY
KLAUSMEYER
POINDEXTER
ROE
BIRTLES
AMAN
LECOMPTE
SUNDE
CATHCART
LIGHT
MAHMOOD
PERPER
TONSING
KINSELLA
SHERK
HOOSIER
RIDER
WOOLF
WETHINGTON
KOBIN
DEIGHTON
PRATER
DOOLIN
ADOLPH
BEAVER
RHOADES
BALTRUSCH
YURASITS
LONGMORE
HIGBY
FERDIG
COOK
BIRTLES
BAHR
WAHL
LEHMAN
PHILPOTT
SHOUSE
WINTER
VILLARREAL
COVI
STANDER
DAUGHETY
SPARTA
DEIGHTON
HERTEL
KAGAN
DEMARTINI
MUCKEY
MATTEI
MURDY
FURTADO
WENDEL
CELIS
ELIASSEN
KELSCH
SONS
TOLK
ALTIZER
BLAKER
ROBERSON
WEED
BALTRUSCH
BLAKER
NYMAN
EDMOND
DABOUB
OVERMAN
RIDDICK
GONCHAROV
GIBBY
GAMBILL
ANGHEL
LIVELY
SAAR
CALDERAS
FOSSE
BONNY
ROEDER
RIX
DURRANI
MAKSIMOVIC
CATE
BALDACCI
GROEN
MURPHY
DUNDAS
CARLYLE
ISHEE
CUBITT
SMIRNOV
HADDON
MATTOX
KOTZUR
KALINOWSKI
SALOMON
WILBUR
SOLTESZ
CORNELIUS
HENRIQUE
AWBREY
SPYKER
POLHEMUS
GRAN
HERTEL
SWENSON
GAMMON
HELLMAN
OAKEY
FOSHEE
GILLUM
KROLL
WELTON
JACOBS
REANEY
VERACRUZ
CERNY
PINTO
DEIGHTON
MCNULTY
SALTZMAN
COVI
WIBERG
ROMA
MAYS
SHIRKEY
RUBIO
SANTANDER
WAUGH
RASER
BAME
REINMAN
SCHIRO
VALDES
PRITCHARD
TWINAM
NOWLAND
KERMAN
RITCHINGS
HOROWITZ
STIEBING
SEWELL
DUKES
SCHOEN
BRONSON
AMAN
SEIDEMAN
SHERK
BARY
WICK
BONDS
STIEBING
FEATHERSTONE
SEARS
DILALLO
MEYER
WILLEMS
GILLIN
WIIK
COLHOFF
WROBLE
RATLIFF
COCKRELL
BAER
CASTLEBERRY
STAUTZ
AZZI
SHEAVES
CVETKOVIC
ABRAM
FRYKMAN
MURDOCH
SONS
DEVALL
MCELROY
LEAF
FELLER
HARDING
ARONOVITZ
CHRISTENSON
LANDAU
GOODIN
SALO
GREEN
RAPLEY
MANNISTO
GILLIN
GILMAN
HENDERSON
STUCKEY
EMRICK
UTNE
CARTY
SNELL
HOSKIN
JANZEN
PRINE
EASTRIDGE
GILLIES
VICTOR
MILLER
POGUE
GADE
POLONSKY
MAFFEI
KIRKMAN
ESTEP
STARBUCK
LORENZO
RODABAUGH
TENNER
LOWTHER
MOLYNEAUX
DUNKIN
JERNBERG
VACCA
LAURITZEN
ROHDE
PEAK
HOSKING
HADDEN
OLEARY
NORTHROP
KNOPF
POLONSKY
SEELIG
DETERMANN
HOLGERSON
SUDBURY
NAPARSTEK
FULTZ
VANDYKE
CABRAL
GRIGGS
URQUIDI
GARN
MACLURE
ROLL
STARBUCK
GILLAN
ROCCAFORTE
MCCLENDON
QUEST
BANERJEE
YILMAZ
HORRIGAN
MUDD
HENNIG
ROEDER
CEJA
MARKSBERRY
SMIRNOV
CEJA
SHEAVES
WISNIEWSKI
LANAGAN
SWETNAM
MIMNAUGH
RIX
HAROLD
DENNEHY
LENSKY
KAYE
STEDMAN
SPREEMAN
MEIN
KIPLING
BURNS
AASEN
SPENCER
JOBE
PAINE
ZEDAN
TENNER
PURVIS
DOLAN
AASEN
MKRTCHYAN
WILLEMS
WIBERG
POUNDS
HOSKING
HUDGENS
TILLEY
SPENCER
WEARING
HOWARTH
ARGYROS
VIDMAR
BOWLES
GILLIES
HYNES
WISNIEWSKI
HIGHLANDS
SUGGS
JIMENEZ
HOSKING
EMISON
DENBOW
PEGG
LICKEY
DIVALERIO
ESLICK
MCGINN
MIRANDA
EASTRIDGE
FARACO
BIRTLES
CRAM
CLAIR
HORRIGAN
HEATHCOCK
BIRTLES
DUKES
RAPLEY
GILLIES
WISNIEWSKI
STAPLES
ROSENTRETER
CONGDON
RISHER
STEINBRONN
EUSTICE
MACDONNELL
WRAY
NIEMAN
HARPOOL
GARTMAN
HAYTON
HOARE
LELAND
MCLEMORE
HOYSRADT
MULLHOLAND
WHITEHORN
SALOMON
LOSITO
GILLIES
COALSON
EUSTICE
ATCHISON
DEUTSCH
CRESSY
KERNS
LINCOLN
DEAGAN
MAHON
MULLANEY
REDGATE
MCDONNELL
GALLION
BOLT
MELLIS
CRAM
ATLEE
GILLET
KATTERMAN
TERZYAN
UTTER
LEHMAN
TUOMINEN
SWOPE
DABOUB
PEGG
BEESLEY
TOLAR
DURFEE
BRITO
DAVISSON
GALLO
DAUGHETY
MARKEL
HOLLO
EGAN
TUITE
PASANEN
TRITCHLER
LEFTWICH
BISH
DUNDAS
ROBAR
KELLOGG
HARDCASTLE
HENDRICK
ARTIS
CUSTER
FIORENTINO
STRAUB
KELEHER
HEATHCOCK
DUKES
SWEENEY
KAMINSKY
DAHLGREN
HOSSEIN
VESTER
PETERSON
BAULCH
PICKUP
MEIN
MCGOON
REECE
REINS
HILDEBRAND
SEARLES
SAMARDZIJA
BARTH
WOODS
SAUNDERS
MAYBURY
LOSITO
HERST
SELLEY
GAMBILL
SATLER
WHITING
MAK
AYERS
KABBANI
AVERILL
STAPLES
EMRICK
FREASIER
SOBEL
WERHANE
KAVANAGH
WALDEN
RASER
POLONSKY
STIEBING
THORSON
DUNCAN
HOLMAN
GIBBY
OBORN
HADDEN
BEESLEY
NOVAK
RAPP
CUSTER
DUNDAS
MATHIESON
GREANEY
PEAVY
DENBOW
HENKIN
UTNE
ROUNTREE
KIM
WARNKE
EUSTICE
CLOUGH
MALOTT
NOE
GOODRICH
RAPP
RANGE
STIEBING
LITSINGER
AKER
THARPE
TIERNAN
STRINGHAM
ALFORD
LEIBOW
WOODHALL
COOKSEY
HAZELL
GOUCHER
MCEVOY
GILLIES
LEVONIAN
BOULDIN
HRDINA
MEEHAN
WILD
DUNDAS
WEED
PIATT
GOEHRIG
ECHEVERRIA
BARDSLEY
FARQUHARSON
POLLARD
BLANTON
HUIZENGA
GILLUM
KRYCH
BALTRUSCH
MUSSELMAN
FERGUSON
LOCKE
ROBERSON
HOLBROOK
BUICE
LANAGAN
GALLEGOS
BATCHELDER
MULLAN
WEEMS
CURD
RAPP
DURNELL
ANKER
HOSSEIN
PEGG
VANHORN
NATION
BOWEN
ELBAUM
HARDEE
ROHDE
TIMBROOK
HEBERER
BIDDLE
DEMEESTER
EAKMAN
CORYELL
CONGDON
HEMMINGSEN
WISNIEWSKI
OTT
REANEY
CHOWNING
TENNER
ATCHISON
HAGGERTY
SATLER
SORRELLS
ROWNTREE
KINSELLA
STEFFEN
WARRINGTON
CARDWELL
ROUSE
PILARSKI
HUMMEL
SALOMON
NUBER
HINCKLEY
MCCLENDON
SHRUM
LEWIN
FABIAN
STEIN
TRAWICKI
VESTER
SLATER
MIDDAUGH
ALBA
BUSWELL
BALTRUSCH
HYNES
RIPPEL
OLENDER
LOYLESS
TORRES
BRADY
WOOLF
BIRKELAND
CUTTER
BALTRUSCH
ESPINO
SCHMITTER
GATELY
SNEAD
WETHINGTON
STAR
DESHAZO
KREMPASKY
HARRIOTT
SAWICKI
GINN
WICK
ANDERSSON
ROEDER
SHINER
STURGILL
JERNBERG
SARABIA
BOGLE
BIRNBAUM
PHILPOTTS
WILLEMS
LANIEWSKI
ATCHISON
HOLLADAY
KALINOWSKI
SCHUTTE
HAWSE
BLAKER
ALFORD
TRACY
WARDLOW
LAB
DEMONT
SHEAVES
MAUS
ROEDER
BUMGARDNER
BARNWELL
PRESTON
REALE
ETCHER
GIBBY
RICCI
CONGDON
HOLLO
JIMENEZ
HADDEN
MARK
LACROSS
BRAZZIL
WARDEN
STIEBING
RAUB
MIYATA
DISALVO
UTNE
ROSSING
SZYDLOWSKI
LANDON
LIBBY
KALSON
TOLL
STANISZEWSKI
STRACENER
ALT
RHEAULT
CHAMPION
MARTINEAU
CONGDON
ROLISON
NOLES
CHENOWETH
DUFFEY
MINASSIAN
WARD
GRAHN
CONNON
BARFELL
HUTCHERSON
STARK
TENNER
WILSON
HINKLEY
SALEM
ROTHMAN
FITZMAURICE
LOCKE
SITZ
SOWL
BEHUNIN
MUSICK
BRANT
HAYTON
DEIGHTON
CHRISTENSON
COX
KOBIN
SMITHEY
DAUGHETY
VENABLES
FITZMAURICE
ELLEFSEN
GOHR
GILMAN
HENNINGFELD
UTNE
BRALLIER
GEORGE
LISH
MORA
FRASER
CEBALLOS
GABEL
MCALEER
HOLMES
DYE
DOVER
SALOMON
ROBERSON
BOTTOMS
CHURCH
PUESCHEL
WOLFENDALE
BURN
LORENZO
WOODCOX
WILLEMS
GRUBBA
JOHANSSON
RIX
ANONYMOUS
VOGT
LILLIBRIDGE
KLETZIEN
FULGHAM
STAPLES
NASE
GRIGGS
DITTON
MAKIN
SYLVESTER
GIRLING
ALDER
SAMER
JACKSON
YOUMANS
ALVA
CONGDON
KNUTH
DELGADO
TICKLE
BILODEAU
EUSTICE
SONS
EUSTICE
STROP
CREW
HOSKING
ETCHISON
MUSCAT
CARRUTHERS
LAWRENCE
SPEER
GROCE
HELENIUS
WARZECHA
CONRAD
BREWSTER
ALANIZ
EUSTICE
SLAGLE
TEST
CEJA
MOH
ZEDAN
OSMAN
WIGINGTON
KIMBALL
WESSLER
ROMANOWSKI
FARNHAM
BATTA
MATHIESON
CAIRNS
ZAWISLAK
ALSUP
MCCARTNEY
STCLAIR
HETHCOX
EMMENDORFER
MELL
COWAN
RANNEY
RUPLEY
SHOTWELL
LAVIGNE
SALISBURY
ALDOUS
CHRISTENSON
MCSHEA
KECK
SPARTA
GEORGE
PINCHUK
SAPONARO
BATCHELDER
LEWIN
CRAM
CUNNIFF
BENGTSSON
PETITT
SEWELL
BLAKER
VANDERVORT
DUNDAS
UNWIN
RAPP
ROLL
KLING
CEJA
ROLISON
MULKEY
GILLUM
ROESCH
GILLAN
NICHOL
NICHOL
SVENDSEN
ARNOLD
GUBBELS
LUCERA
BASILE
MAFFEI
STIEBING
ITZKOWITZ
MIMS
EMMONS
DUNDAS
ROMANIA
APGAR
MIDDAUGH
KIRAN
SERNAS
BARTY
SHERK
VANHORN
TOWEY
HUDMAN
FULCINITI
FELSING
GILLIES
KUYRKENDALL
WINEHOLT
YOUMANS
BEATTIE
NIEMAN
WOOTON
DURKIN
COHEN
HAYTON
HEIL
GRUETZMACHER
MCNULTY
TEFFT
SLATER
MARCY
DAVION
PHILPOTTS
WARNKE
CLINGMAN
DABOUB
TOLOSA
GLASGO
MELLIS
STIEBING
VIDMAR
KECK
MCCAHILL
TULL
DOYLE
SONS
WHITING
NIEMAN
PERRAULT
GHAZAL
REALE
NASEEF
SUNDE
WISEMAN
HERST
MCDOUGLE
PUTTER
RAINWATER
OLENDER
SATLER
VERACRUZ
KARI
RANDOLPH
ATHA
BALTRUSCH
DALLAS
MACNEIL
GILLIES
FEATHERSTONE
WYMAN
STAMMLER
TOLLIVER
LANGLAND
GILLAN
STANDISH
BRANDENBURG
DEHM
KECK
PECKHAM
SCHAAL
MCNIFF
GENERAL
KILLEN
DEVAN
HOLLIDAY
HAGIE
ZAJICEK
IDE
GAYLE
GELMAN
LOUK
POUNCIL
AASEN
TENNER
BUNNEY
STRACENER
LUMMUS
LUNDGREN
ZEDAN
LEAK
KEINATH
ASSIS
GOGLIA
FURGESON
ATCHISON
MACMASTER
TARTT
POUCHER
NICHOL
COREY
MEIN
HAMIL
ESSENMACHER
BOOKER
SHELTON
TRAX
WYATT
DAUGHETY
STARK
FLEET
SUNDE
UTNE
SHEA
CRUTCHER
ZAWISLAK
TENNER
FARQUHARSON
ROHDE
REIFENRATH
SVENDSEN
SARGSYAN
OVERDORF
BLEAKNEY
MAHONY
VANDEVENTER
PIATKOWSKI
HADDOCK
RISHER
CLEMMER
ELEY
GLADWIN
ALTIZER
KHAMIS
KNUTSON
CAIRNS
EVERLY
CHARNEY
GENERAL
SWEARER
GEORGE
CURD
RAPLEY
MANZUR
REDHEAD
LONEY
MCFARREN
KIPLING
NOTESTINE
HAYTON
KELEHER
BALTRUSCH
TIEDEMAN
STILLWELL
TIFFNER
NICHOL
GALEY
COVERDALE
ALANIZ
FURTADO
GOOS
SPENCER
SATLER
SUTHERLAND
PECHAN
SIMONETTI
DIBBLEE
ARRA
DIEROLF
SIERRA
KRENEK
STOCKER
AVITABILE
HABIBI
HEIMANN
BATCHELOR
KAZAR
WHITING
BALTRUSCH
HAZELL
NOELL
BARNES
SCHOFIELD
WICK
WICHTERMAN
PROULX
HEDER
PALLETTE
SCHECHNER
SALOMON
CHONG
FOSLER
SATLER
MORTIMORE
AYLER
MCVEY
KOVAC
RICHTERS
SELLE
KELAHAN
MCCANN
TRUJILLO
APPLEMAN
HOSKING
RAWLINGS
HANDO
OLENDER
STENBERG
MENEZES
CRESS
BAUMAN
BARNER
KARNES
SUMMEROUR
MCFADDEN
REVELLE
RUCCO
MCLANE
SATLER
SMITHSON
TALBERT
FREDERICKS
COWLING
SAAB
CHURCH
DANTAS
HAMMERS
WORMSER
PARROTT
SOH
MCKANE
SAELI
TRAWICKI
HYNES
CHRISMON
MCGLOIN
ATCHISON
CURD
STOEHR
FANNING
BALE
SLAVIK
SIMMERLY
RIGGIO
ROTRAMEL
SUSSMAN
PHILPOTTS
HADDEN
LANAGAN
RAPP
CEJA
GERBIG
GODWIN
JAFFAR
HUTCHISON
CULSHAW
GAMER
GUMMER
VILDOSOLA
STRANZL
DUVALL
SHELTON
STEHLIK
BALTRUSCH
GUENTHER
HERTEL
JOSEFSON
WILLMS
BEARDSLEY
DENNIS
STAATS
HOLLMER
DICKS
POLONSKY
HOPKE
REPPY
ODEGAARD
SARDAR
FORRISTER
SAUNDERS
CARMACK
SHADE
FOOKS
POLONSKY
HOSSEIN
HOY
GOWER
SPENCER
HEATHCOCK
WOOLF
CURD
DUKE
WIESNER
ROHDE
HANKE
SCHOOLER
MABE
TUOMINEN
TRZEBIATOWSKI
SHIRLEY
ROZENBLAT
PRICE
GRAN
AHO
CEJA
LICKEY
GABEL
MAYES
PATTEN
ALFARO
COETZEE
KLING
MENTEN
SWIDLER
SULAIMAN
CANADY
SPANN
DULIN
HAYTON
SUSSMAN
SCHOENFELD
SLOCUM
BINGHAM
DORSEY
BARRELL
CORSON
REAVIS
TAH
SOUDER
MCBROOM
RASER
CONTE
SHUTE
WACHTER
MCBURNEY
[truncated: 38,311 more chars]
