# Supplementary material for: Using game theory to thwart multistage privacy intrusions when sharing data
Source: Sci Adv. 2021 Dec 10;7(50):eabe9986. doi: 10.1126/sciadv.abe9986 (PMC8664254; doi:10.1126/sciadv.abe9986)
Supplement: Supplementary file 2 — Data S1 [file sciadv.abe9986_data_s1.zip › sciadv.abe9986_data_s1/DemoKAnonymization/exp/2058/data/hierarchy/hierarchy_State.csv]

0	*
1	*
2	*
3	*
4	*
5	*
6	*
7	*
8	*
9	*
10	*
11	*
12	*
13	*
14	*
15	*
16	*
17	*
18	*
19	*
20	*
21	*
22	*
23	*
24	*
25	*
26	*
27	*
28	*
29	*
30	*
31	*
32	*
33	*
34	*
35	*
36	*
37	*
38	*
39	*
40	*
41	*
42	*
43	*
44	*
45	*
46	*
47	*
48	*
49	*
50	*
