# Supplementary material for: Using game theory to thwart multistage privacy intrusions when sharing data
Source: Sci Adv. 2021 Dec 10;7(50):eabe9986. doi: 10.1126/sciadv.abe9986 (PMC8664254; doi:10.1126/sciadv.abe9986)
Supplement: Supplementary file 2 — Data S1 [file sciadv.abe9986_data_s1.zip › sciadv.abe9986_data_s1/DemoKAnonymization/exp/2058/data/hierarchy/hierarchy_YOB.csv]

3	*
4	*
5	*
6	*
7	*
8	*
9	*
10	*
11	*
12	*
13	*
14	*
15	*
16	*
17	*
18	*
19	*
20	*
21	*
22	*
23	*
24	*
25	*
26	*
27	*
28	*
29	*
30	*
31	*
32	*
33	*
34	*
35	*
36	*
37	*
38	*
39	*
40	*
41	*
42	*
43	*
44	*
45	*
46	*
47	*
48	*
49	*
50	*
51	*
52	*
53	*
54	*
55	*
56	*
57	*
58	*
59	*
60	*
61	*
62	*
63	*
64	*
65	*
66	*
67	*
68	*
69	*
70	*
71	*
72	*
73	*
74	*
75	*
76	*
77	*
78	*
79	*
80	*
81	*
82	*
83	*
84	*
85	*
86	*
87	*
88	*
89	*
90	*
91	*
92	*
93	*
94	*
95	*
96	*
97	*
98	*
99	*
100	*
101	*
102	*
103	*
104	*
105	*
106	*
107	*
108	*
109	*
110	*
111	*
112	*
113	*
114	*
115	*
116	*
117	*
118	*
119	*
120	*
121	*
122	*
123	*
124	*
125	*
126	*
127	*
128	*
