# Supplementary material for: Using game theory to thwart multistage privacy intrusions when sharing data
Source: Sci Adv. 2021 Dec 10;7(50):eabe9986. doi: 10.1126/sciadv.abe9986 (PMC8664254; doi:10.1126/sciadv.abe9986)
Supplement: Supplementary file 2 — Data S1 [file sciadv.abe9986_data_s1.zip › sciadv.abe9986_data_s1/DemoKAnonymization/exp/2058/data/target_data/i0.csv]

YOB	State	STR1	STR2	STR3	STR4	STR5	STR6	STR7	STR8	STR9	STR10	STR11	STR12
84	15	16	14	12	28	24	10	12	11	14	10	11	18
42	22	15	10	11	27	22	9	9	13	14	9	9	19
49	4	13	16	12	28	21	10	10	11	13	9	8	18
52	25	14	13	11	29	22	9	10	12	14	9	12	18
44	13	15	15	12	27	23	9	11	12	14	9	11	19
60	17	14	13	12	29	24	9	13	11	13	9	10	19
106	1	13	10	13	28	23	9	11	12	13	9	10	17
55	16	12	18	12	28	24	9	12	12	13	9	10	17
90	4	14	17	12	29	21	9	13	12	13	9	11	18
92	16	13	17	13	28	22	9	12	12	13	9	12	20
86	3	13	12	12	30	24	9	13	13	13	8	9	19
49	28	14	16	12	28	24	9	13	11	13	8	11	18
86	1	14	10	11	30	22	9	12	12	13	10	10	18
79	11	14	10	12	28	23	10	13	11	14	8	12	18
57	37	15	17	12	27	22	10	9	12	13	9	9	18
88	19	13	13	11	28	24	10	11	12	14	10	10	18
84	35	15	13	12	29	20	10	13	11	14	9	10	19
91	27	14	18	11	28	23	9	10	11	13	11	10	21
78	23	14	9	12	30	21	9	10	12	14	10	12	20
97	25	15	16	12	29	23	9	12	13	13	9	9	18
99	1	13	13	12	29	24	10	11	11	15	10	10	18
94	2	13	10	12	30	20	9	9	11	14	9	11	18
91	0	12	14	12	29	22	9	10	12	14	9	10	18
58	12	15	10	13	29	23	9	10	12	13	11	11	18
82	11	14	13	13	28	22	9	10	12	13	10	9	19
95	1	15	12	12	29	22	9	10	12	15	9	9	16
39	8	14	13	13	29	20	9	10	12	13	8	9	19
43	5	14	12	12	26	22	9	10	12	13	10	10	19
51	19	16	12	12	28	23	10	10	12	14	9	12	17
37	14	12	13	12	28	22	8	10	11	14	9	9	20
73	44	13	14	12	29	22	10	13	11	15	9	12	18
53	32	13	12	11	30	23	11	10	11	13	10	12	18
108	24	14	14	11	30	22	9	10	12	15	11	10	19
67	14	12	12	12	30	22	9	12	13	14	9	11	19
78	2	13	17	13	29	24	9	12	12	14	9	9	17
47	12	13	12	13	29	23	9	10	11	13	8	10	18
35	17	13	13	11	27	23	9	13	12	14	9	11	18
96	0	15	13	12	28	23	9	12	12	13	9	10	19
99	37	16	10	12	27	23	9	12	12	14	11	11	19
66	16	13	14	11	30	24	10	13	12	13	9	10	19
38	23	13	13	11	28	20	8	10	11	15	9	10	19
108	0	15	13	13	27	24	10	10	12	13	11	10	19
36	39	14	13	12	29	22	9	14	12	13	9	10	19
46	0	13	12	11	28	23	8	10	11	14	11	10	16
45	8	15	13	12	30	23	9	10	11	14	9	10	19
30	3	12	12	12	28	22	10	12	12	14	9	11	20
70	0	14	12	12	28	21	9	12	11	13	9	10	21
15	5	15	18	12	27	22	9	13	11	15	9	10	18
36	1	16	12	12	29	20	8	12	12	13	9	12	19
53	7	13	14	12	27	22	10	12	11	13	10	9	18
45	13	15	12	12	28	22	10	10	12	13	9	11	19
92	25	15	14	11	28	22	9	12	12	14	8	11	18
51	0	14	12	12	28	23	9	12	12	13	10	10	17
98	23	14	9	13	28	23	9	10	12	13	9	11	18
49	0	13	15	11	28	22	10	12	12	15	9	12	19
46	28	13	14	12	28	23	10	12	11	13	9	10	18
103	37	14	12	12	29	22	10	11	13	13	12	9	19
101	11	14	13	13	28	22	10	10	12	13	9	9	18
36	37	15	12	12	29	22	9	10	12	15	9	9	16
55	10	14	12	11	28	22	9	10	12	14	9	12	17
70	10	15	10	11	28	22	9	13	12	13	11	10	17
93	39	14	17	13	28	25	9	10	11	13	9	11	19
80	18	14	15	12	28	22	9	10	12	14	11	10	19
65	16	13	12	11	30	22	9	12	12	14	9	11	19
82	8	13	17	12	31	22	9	12	13	14	9	11	18
57	0	15	11	12	29	22	9	10	12	13	9	10	19
111	10	13	12	12	27	22	9	13	13	13	11	12	19
105	4	15	12	13	30	22	9	12	12	13	10	11	19
50	24	15	15	13	28	20	9	10	12	13	9	10	19
109	23	14	10	13	29	24	9	12	12	14	9	10	16
76	8	16	13	12	27	23	9	10	11	12	10	10	17
105	11	14	16	14	29	22	9	10	12	13	9	10	21
52	7	13	16	12	26	21	9	9	12	15	9	11	20
70	16	13	13	12	30	24	10	10	12	15	9	11	19
46	4	13	10	12	28	23	10	12	13	13	10	11	19
44	5	16	13	13	28	24	10	11	11	15	11	9	20
66	8	14	10	11	29	24	9	10	11	14	10	10	17
88	28	13	12	11	29	21	10	10	11	13	9	11	18
44	19	14	12	13	27	22	10	12	12	13	8	10	18
75	17	13	17	12	29	21	10	12	11	14	9	10	20
95	11	13	18	13	29	22	9	13	12	13	9	9	17
102	29	13	16	11	28	22	10	12	12	14	9	10	19
83	13	12	9	12	29	21	9	11	12	14	8	11	17
90	1	16	13	12	29	23	9	10	14	15	12	11	18
66	1	15	19	12	26	24	9	12	12	14	10	10	20
47	18	15	10	13	28	23	9	12	10	13	10	10	18
109	4	15	12	13	27	23	9	11	11	15	8	10	18
106	13	14	12	12	30	23	10	10	12	13	9	10	17
54	33	12	14	12	29	22	9	10	12	14	9	10	18
101	18	14	10	12	29	21	9	13	11	15	9	9	19
63	2	12	13	12	28	22	8	10	11	14	9	9	20
47	0	16	12	13	27	23	10	11	11	13	10	10	19
43	3	12	13	12	28	25	8	10	11	14	10	11	18
102	2	14	10	12	28	24	10	10	13	15	10	10	18
94	23	13	12	11	28	24	10	13	12	14	8	11	20
40	15	16	10	12	29	22	9	10	12	13	10	13	18
41	3	15	15	12	28	22	9	12	12	14	8	9	20
53	18	12	14	12	27	22	9	13	11	13	9	11	19
99	1	12	14	13	28	24	9	15	11	12	11	10	20
64	2	15	10	12	28	23	9	10	12	13	11	9	17
40	22	15	12	13	29	23	10	10	11	14	8	10	18
82	31	13	13	11	26	24	9	13	13	13	10	10	17
110	13	13	16	11	31	23	9	13	12	14	10	11	18
72	1	16	13	12	28	20	9	12	11	15	11	10	19
74	22	12	10	12	29	23	9	10	12	13	9	10	18
65	26	14	13	11	27	23	10	10	12	14	9	11	17
71	48	13	10	12	29	22	9	12	13	15	10	12	18
28	21	15	10	11	30	23	9	13	11	14	10	13	18
81	3	14	11	12	27	22	9	10	11	14	11	10	18
99	11	13	10	11	29	22	9	10	11	13	8	13	18
76	0	13	15	12	28	22	10	9	11	14	9	11	19
69	3	12	13	12	28	24	10	15	11	13	10	11	21
62	8	15	16	12	29	23	10	12	12	14	11	11	18
74	3	13	14	12	28	22	10	10	12	13	9	11	18
79	5	14	11	12	28	23	9	12	11	14	9	12	19
103	0	12	13	13	29	23	9	10	14	13	10	10	18
39	1	15	12	12	29	23	9	12	12	13	9	11	18
50	1	14	20	12	27	23	11	10	12	15	10	8	18
75	9	14	14	11	27	22	9	13	12	13	9	9	17
49	23	13	9	13	28	23	9	10	12	14	9	10	19
45	0	13	11	13	28	21	10	10	12	13	11	10	17
34	5	14	13	13	26	23	9	13	11	14	11	10	20
70	1	13	15	12	27	22	9	11	12	13	11	11	19
43	19	13	20	13	32	22	9	10	12	13	10	10	19
58	7	14	18	13	26	21	9	10	12	14	9	11	20
70	3	13	10	11	27	22	10	11	13	14	10	9	17
100	26	13	13	13	29	23	9	12	13	13	9	10	19
102	2	13	18	11	30	24	10	9	12	14	10	12	18
88	21	12	13	12	27	22	9	12	11	13	11	9	18
62	2	15	13	12	28	25	10	14	12	14	9	11	20
51	19	14	14	12	31	23	9	13	13	14	11	10	18
31	17	16	12	13	30	21	9	10	12	13	10	11	17
42	4	13	12	12	28	22	9	12	11	13	9	11	18
106	33	13	14	11	27	22	9	12	12	14	9	11	20
106	38	13	13	13	28	22	9	13	12	13	9	10	18
98	8	15	18	12	30	23	9	10	13	14	9	13	19
74	5	15	11	12	29	22	9	12	11	13	11	11	18
89	0	16	12	12	30	23	9	10	13	13	11	11	17
91	0	13	20	11	29	23	9	13	12	13	9	11	17
81	17	12	10	12	29	24	10	12	12	15	10	10	18
95	9	14	12	11	27	22	10	10	12	12	10	11	20
45	44	12	11	12	28	23	9	11	12	15	9	11	17
103	34	15	11	11	28	22	9	11	11	14	11	11	18
66	13	12	14	11	27	22	9	11	12	14	9	12	19
39	9	14	10	11	27	23	9	12	11	13	10	10	19
54	1	15	10	11	28	24	10	12	12	13	9	12	16
81	5	16	12	11	28	22	9	12	12	13	10	12	18
60	8	15	20	11	30	22	9	12	12	14	11	12	18
106	17	13	11	12	28	23	9	10	11	13	9	10	18
101	3	13	11	12	29	23	10	12	11	13	9	9	19
51	4	13	12	12	27	22	9	10	12	13	9	11	19
50	20	13	16	12	27	22	10	10	12	13	9	11	15
91	7	13	15	12	29	22	9	12	13	13	10	11	17
64	32	14	18	12	31	20	9	10	13	14	11	10	18
88	9	13	13	11	28	23	9	12	12	13	9	12	19
70	29	16	14	11	29	22	9	10	13	13	10	10	19
74	27	13	10	13	29	23	10	15	11	13	9	10	19
76	24	15	10	13	29	23	10	12	12	14	11	10	17
42	0	14	14	11	28	25	9	12	11	14	12	10	19
74	6	14	13	12	29	23	10	10	12	14	10	13	16
51	0	13	10	12	30	20	9	9	11	14	9	11	18
73	48	14	18	12	29	23	10	13	12	13	11	10	17
71	7	13	12	12	30	22	10	13	11	15	9	10	18
74	26	13	11	11	30	24	9	12	11	13	9	10	20
86	0	14	13	11	29	22	11	13	12	14	9	10	20
115	8	13	10	11	28	22	10	12	12	13	12	10	18
99	1	14	19	11	28	22	9	13	13	13	9	10	18
111	0	15	15	14	28	24	9	13	12	14	9	10	18
47	7	13	18	11	29	23	9	14	11	13	9	9	18
94	39	13	20	13	31	22	9	10	12	13	10	10	19
47	17	16	17	12	28	24	10	12	12	13	10	12	18
56	3	13	17	12	29	22	9	10	12	15	9	11	20
84	19	13	10	12	28	23	10	12	12	14	11	11	19
38	6	13	10	12	26	20	9	13	13	14	8	10	18
74	0	15	11	13	28	21	9	13	11	13	9	10	18
81	10	12	10	12	28	23	9	13	12	13	9	10	19
56	9	12	13	14	28	23	10	10	13	15	10	11	19
97	4	14	10	12	30	22	10	10	12	14	9	10	19
96	1	13	16	13	28	22	9	12	11	14	9	10	19
70	37	14	10	12	29	24	9	12	13	13	8	10	18
108	5	16	13	12	28	23	9	12	12	14	10	10	18
52	3	14	13	12	29	24	9	10	11	13	9	11	19
101	8	16	14	11	31	25	11	11	11	13	11	10	18
102	16	15	11	12	29	22	9	10	12	14	10	12	18
37	16	14	13	14	28	21	11	10	12	14	10	11	20
56	13	13	10	13	28	22	9	13	12	13	9	11	17
68	15	12	13	12	27	23	10	10	12	15	9	11	19
62	25	14	12	11	28	22	9	10	12	13	9	10	20
63	5	15	14	12	27	21	9	13	12	13	11	13	19
102	10	14	13	12	27	22	10	12	12	13	9	10	18
113	2	14	13	12	31	23	9	12	12	13	10	10	18
41	6	13	13	12	28	23	10	13	12	14	11	11	19
68	18	13	17	11	27	23	10	10	12	12	11	11	18
51	16	12	17	13	28	23	10	10	12	13	9	10	19
50	7	13	11	12	28	22	10	12	12	13	10	11	17
57	1	15	13	12	28	22	9	12	11	14	11	10	19
26	7	13	12	11	29	23	9	13	12	13	9	12	18
93	18	13	13	13	28	22	9	10	11	14	11	9	19
69	34	13	11	12	30	24	10	10	12	13	10	10	20
49	24	13	13	11	27	22	9	10	12	13	10	11	20
75	9	12	12	12	28	23	9	10	11	12	9	11	18
106	5	13	18	12	29	23	9	10	13	14	9	12	20
109	0	14	11	11	29	23	8	12	13	13	12	11	19
78	12	13	12	12	29	25	9	10	11	13	11	10	19
67	34	14	13	13	28	24	10	10	13	14	9	10	18
47	15	14	13	11	30	24	9	12	13	13	9	10	21
120	2	14	14	12	29	22	10	13	11	15	11	10	18
102	29	16	14	12	30	22	10	10	12	13	9	11	19
92	8	15	12	12	29	23	8	10	11	13	10	12	19
87	11	14	16	12	29	23	10	9	11	13	9	10	17
35	27	13	11	12	27	24	9	12	11	13	9	12	19
52	3	13	9	12	27	21	9	13	12	13	9	12	21
46	6	13	10	13	27	22	9	13	14	15	10	11	18
101	1	13	11	11	29	22	10	12	11	13	10	11	19
64	1	15	13	12	28	22	10	11	12	13	8	11	18
86	5	14	10	12	27	24	11	10	12	13	9	11	18
47	21	16	11	12	28	23	10	10	13	13	9	10	18
43	0	13	16	13	29	23	9	10	12	14	11	10	18
105	3	15	14	12	30	23	9	13	11	13	10	9	18
77	14	15	9	13	29	23	10	13	13	13	10	11	20
72	11	16	14	12	27	23	10	10	13	14	10	11	17
93	22	13	18	12	29	20	10	10	14	14	10	11	19
35	27	13	12	12	27	22	9	10	12	13	9	11	19
79	4	14	16	11	28	22	9	10	12	13	10	10	18
39	4	13	18	13	28	22	9	13	12	14	10	11	18
100	36	14	12	12	28	24	9	13	11	13	10	11	20
89	21	15	13	12	30	22	10	10	13	14	10	10	18
88	2	13	18	12	29	23	9	10	12	13	9	10	18
61	0	14	12	11	26	22	10	13	13	13	9	14	16
36	38	13	11	11	28	21	9	10	11	14	11	10	18
56	0	15	12	12	28	23	9	10	12	13	10	10	18
95	14	15	12	13	30	22	9	12	12	13	10	11	19
102	18	13	14	12	29	22	11	12	13	13	11	11	18
64	1	15	17	11	28	23	9	12	12	13	10	10	18
96	3	14	19	13	27	23	9	10	12	12	11	9	18
67	35	13	10	12	27	22	10	13	12	15	11	11	17
65	3	13	13	12	29	23	9	10	12	13	10	11	18
69	0	13	9	13	26	22	9	13	13	13	9	11	19
105	2	14	12	12	27	23	10	10	12	13	11	10	19
84	31	14	12	11	30	23	10	10	12	14	9	10	20
107	4	12	14	11	27	23	9	12	12	15	9	11	19
53	0	13	13	12	27	23	9	13	12	13	9	10	17
39	42	14	13	12	28	22	9	12	12	15	11	10	17
81	9	14	18	12	30	23	9	13	12	14	8	11	19
87	16	14	13	11	26	20	10	10	11	14	10	9	18
87	3	12	10	13	30	23	10	12	12	13	10	10	18
40	3	13	17	12	28	22	9	10	12	13	11	9	19
86	33	13	10	13	28	22	9	10	10	13	9	11	17
90	2	16	12	12	28	23	10	10	12	14	9	12	17
67	0	14	12	13	28	23	9	12	13	15	9	12	21
77	15	15	18	12	27	24	10	12	11	15	10	12	17
61	30	14	11	12	29	22	10	10	12	14	10	9	18
64	14	14	10	12	29	22	9	11	13	13	11	12	18
62	3	14	12	11	28	21	9	10	12	14	9	9	18
45	2	13	15	12	27	24	9	12	11	14	10	10	21
104	48	12	10	11	27	22	9	12	12	14	11	12	18
89	1	14	11	13	28	24	9	11	13	14	10	11	19
105	23	13	13	13	29	22	9	9	11	14	9	10	18
38	34	13	10	14	30	24	9	10	12	13	10	11	19
79	0	13	19	14	29	21	9	13	12	13	10	11	18
77	41	12	16	13	30	22	10	10	12	14	11	10	19
71	2	13	13	11	29	23	9	12	12	13	9	9	17
39	28	13	10	11	29	23	8	10	11	13	9	11	17
102	6	13	14	11	31	21	9	11	14	13	10	9	19
54	11	13	15	12	27	23	9	13	11	15	10	11	17
109	11	16	10	13	28	23	8	10	11	13	9	10	19
74	22	12	11	13	28	23	9	12	11	13	9	11	18
79	25	14	12	12	28	23	8	10	12	15	8	11	19
110	33	13	13	12	29	22	9	10	12	13	9	10	20
93	1	15	17	12	27	23	8	12	13	14	9	12	20
31	12	13	20	12	30	24	10	12	12	14	9	12	19
91	13	13	12	11	29	23	9	12	12	13	9	11	17
66	30	13	16	12	30	23	9	11	12	13	8	11	18
103	0	16	14	12	28	23	9	10	11	13	12	12	19
34	6	14	11	12	28	22	9	13	12	13	11	11	19
41	2	13	15	13	29	24	10	11	12	13	9	10	18
105	9	14	12	12	29	22	10	10	12	14	11	10	19
93	14	14	13	11	27	23	10	10	12	14	9	11	17
105	18	14	13	11	28	23	9	12	13	14	10	10	18
91	21	15	16	11	27	23	10	12	12	14	9	10	19
86	1	13	15	12	29	23	9	13	11	13	10	12	18
53	9	15	10	12	27	21	9	12	11	13	9	10	18
43	1	13	12	12	28	22	8	10	12	13	10	9	19
83	0	15	16	12	29	24	10	13	12	13	9	9	17
71	1	14	13	12	30	23	9	12	12	13	10	11	20
102	10	13	15	13	29	22	10	12	12	14	9	11	20
67	12	12	13	12	28	23	10	12	12	14	9	10	17
76	1	13	15	12	27	20	9	10	14	13	10	10	18
101	1	12	17	12	27	20	9	10	12	14	9	10	19
48	3	15	13	13	30	21	10	10	12	14	9	10	19
97	2	13	9	13	26	22	9	13	13	13	9	11	19
102	1	13	17	12	27	22	10	10	14	14	10	10	19
41	3	13	10	11	27	22	9	10	11	14	9	9	18
65	11	13	10	12	28	23	10	10	12	14	9	10	20
71	10	14	11	11	29	23	9	10	12	14	10	11	19
103	4	14	14	11	27	23	9	10	11	14	9	10	17
107	33	14	12	11	28	22	9	10	12	14	9	12	17
105	3	14	17	14	31	23	10	13	12	13	10	10	17
75	46	13	10	12	30	25	10	13	12	13	9	10	17
68	0	15	19	12	29	23	9	12	12	15	11	12	17
57	0	14	16	13	29	23	9	13	12	14	10	11	19
64	21	13	9	13	30	22	9	10	12	14	11	11	18
35	0	16	12	12	30	22	9	10	12	13	8	10	17
78	12	14	12	12	30	24	9	10	12	13	12	10	19
101	2	13	11	11	28	22	9	12	12	12	12	10	17
62	2	12	12	12	28	22	10	12	12	14	9	10	20
60	2	14	12	13	29	23	9	12	13	14	10	11	18
73	9	13	14	11	30	21	10	10	12	13	11	11	21
42	0	12	10	11	27	23	10	12	13	13	10	12	17
63	19	13	14	13	28	21	9	12	12	13	9	9	19
99	11	14	16	13	26	23	10	10	12	13	10	10	20
65	10	14	13	13	28	22	9	12	11	13	11	11	17
65	38	13	15	11	28	23	9	12	12	13	9	11	21
35	32	13	11	12	27	22	9	13	11	13	12	11	18
57	5	13	10	11	27	23	9	10	13	13	9	10	19
63	0	16	19	12	30	21	9	9	12	13	10	9	19
110	10	12	10	13	27	22	9	13	12	13	10	9	20
54	12	13	10	11	29	24	10	12	12	13	9	10	18
103	2	13	13	12	28	22	10	10	11	14	11	11	19
48	19	13	11	13	27	24	8	12	12	15	8	12	17
58	3	13	14	12	27	23	9	13	12	13	9	11	17
103	20	14	11	12	27	22	10	12	13	14	11	10	17
114	25	13	13	11	27	24	9	10	12	14	10	11	18
100	35	12	13	12	28	23	9	10	12	14	9	9	19
37	1	13	13	12	28	22	9	12	11	14	8	10	18
58	7	15	17	11	29	22	9	13	12	13	11	11	18
40	1	13	14	11	29	21	9	12	13	13	10	9	19
109	11	13	10	11	27	23	9	10	13	13	9	10	19
76	10	13	11	11	29	22	9	13	13	13	11	10	19
63	1	15	11	12	29	21	9	12	12	13	9	11	19
77	28	12	14	12	30	21	10	12	12	13	9	10	18
102	10	14	12	12	27	21	9	12	12	15	10	10	19
50	44	13	12	11	28	23	8	10	11	14	11	10	16
75	30	14	10	12	27	23	9	10	13	14	9	11	18
79	20	12	10	12	28	23	11	12	12	13	11	9	18
95	7	15	17	12	27	24	9	12	12	13	8	12	18
109	3	13	10	11	30	23	9	12	12	14	12	11	18
70	2	13	13	13	28	24	9	10	12	13	8	11	20
33	3	13	12	12	29	22	9	12	12	13	9	11	19
51	3	13	10	11	28	23	10	12	12	15	9	10	18
90	1	14	12	13	28	22	9	10	13	15	9	12	18
114	33	14	13	13	28	25	9	12	12	13	11	10	17
75	12	13	16	11	31	22	9	11	11	13	11	12	19
83	43	12	14	13	28	24	9	15	11	13	11	10	20
54	0	14	11	12	29	22	9	10	12	13	10	11	16
47	4	14	15	12	29	21	9	12	13	13	9	12	19
41	0	13	13	11	27	22	9	10	12	13	9	11	17
95	14	13	17	11	30	22	10	10	11	13	9	12	17
69	0	13	11	12	27	20	10	10	12	14	10	12	18
47	23	13	14	12	28	22	10	10	12	13	9	11	18
90	2	14	11	12	26	22	10	10	12	13	9	10	19
105	27	13	18	13	26	22	9	10	12	14	9	11	19
73	30	14	17	12	28	23	9	10	11	13	11	11	18
50	16	14	11	13	28	23	8	10	12	13	9	10	18
47	4	14	16	13	29	21	9	13	11	14	9	11	17
82	1	13	14	11	30	22	10	13	13	13	10	12	19
76	0	15	13	13	29	25	9	9	14	15	11	12	19
102	15	14	18	12	29	22	8	13	12	13	9	10	19
101	0	13	15	11	30	22	10	11	12	13	9	11	18
25	3	14	12	13	27	24	9	13	12	14	8	9	17
58	0	13	10	13	28	24	10	12	12	13	10	9	21
65	6	15	10	12	27	20	9	10	12	14	8	10	18
71	4	14	16	11	29	23	10	12	12	14	10	12	18
111	27	15	14	12	27	21	9	13	12	13	11	13	19
74	22	12	16	13	30	22	10	10	12	14	11	10	19
95	47	14	13	12	29	23	9	12	11	13	8	11	17
60	16	13	16	13	29	22	9	10	12	13	9	11	19
80	3	15	11	13	29	22	10	10	10	13	9	10	18
56	29	14	13	13	27	23	9	12	11	13	11	11	19
57	0	13	19	12	28	23	11	10	11	13	9	10	18
67	14	12	10	13	29	23	9	12	12	13	11	10	17
94	9	16	15	11	27	20	9	10	12	15	10	11	18
100	25	14	16	12	28	23	11	13	11	13	10	11	20
83	0	13	15	11	28	22	10	12	12	15	9	12	19
62	0	13	12	13	29	24	9	13	11	15	9	11	18
42	9	13	17	12	27	24	9	11	12	14	9	9	18
90	33	13	13	11	28	20	9	12	11	13	11	11	19
52	8	15	11	11	30	23	9	10	12	13	11	10	19
110	17	14	13	13	28	23	10	12	12	14	11	12	18
67	11	14	13	12	28	24	10	10	12	15	10	12	20
87	0	14	15	13	28	23	9	10	12	13	10	10	19
90	37	14	11	13	28	22	9	10	13	13	9	12	18
94	17	12	14	12	28	21	9	12	11	13	9	11	17
35	1	14	14	12	27	23	9	10	13	13	9	10	18
44	2	14	12	12	29	24	9	11	12	12	9	11	19
40	0	12	20	12	28	21	8	12	12	14	9	9	19
62	3	12	17	11	28	20	9	12	13	15	11	10	18
53	0	14	11	11	30	23	9	10	12	13	9	9	19
114	23	15	10	12	28	24	9	11	12	13	9	10	19
74	42	13	10	13	28	23	9	10	11	14	9	10	19
30	36	15	13	12	29	23	10	10	12	13	9	11	20
54	28	13	13	13	28	25	9	13	11	14	11	12	19
33	0	13	11	11	29	24	9	10	12	14	10	11	18
104	1	13	16	11	29	23	10	10	12	13	9	10	18
109	5	14	10	12	27	24	9	10	13	13	9	10	19
55	5	15	11	12	29	22	9	10	12	13	9	10	19
92	5	15	15	11	29	23	9	12	11	13	10	10	17
68	0	15	16	12	29	23	11	12	14	14	10	12	18
90	16	13	13	11	31	23	8	10	13	13	11	11	19
27	1	15	12	11	27	22	9	13	12	14	10	11	18
90	2	14	13	12	29	22	9	10	12	13	9	9	18
61	0	13	14	12	30	23	10	12	12	15	9	10	18
60	14	13	16	11	28	21	9	10	11	14	9	10	17
72	28	14	12	12	27	22	9	10	12	13	11	12	20
47	3	14	12	12	29	23	9	12	11	14	9	11	19
33	19	12	10	11	30	20	9	10	14	13	8	11	19
70	21	14	13	13	30	23	10	13	12	13	12	12	19
51	26	14	11	13	27	23	9	9	12	13	9	10	19
46	35	14	13	13	27	21	10	11	11	14	9	11	16
79	45	16	12	12	30	22	9	10	12	13	8	10	17
97	6	16	12	12	30	23	9	10	13	13	11	11	17
98	0	15	12	12	30	21	10	10	11	13	10	10	19
72	17	14	13	12	28	22	9	12	12	15	11	11	17
62	0	13	10	12	29	24	9	12	14	14	9	9	17
50	6	15	10	12	30	24	10	13	12	14	9	10	18
98	0	13	13	12	28	23	9	11	12	14	9	10	19
85	20	14	13	11	29	20	9	12	14	13	9	10	19
94	0	12	9	13	27	22	9	11	12	13	11	10	18
60	0	12	10	13	30	22	9	10	12	14	10	10	19
80	6	13	10	13	30	23	9	10	12	14	10	10	17
56	7	13	10	12	30	22	9	12	12	14	9	11	19
24	3	13	12	11	29	21	9	12	12	13	8	11	17
74	5	13	19	13	28	22	10	10	12	14	9	9	17
102	13	16	12	11	29	23	9	11	12	14	10	11	18
97	1	13	10	12	27	23	10	10	11	13	10	12	19
68	8	13	14	12	28	24	8	10	12	15	9	11	19
45	4	14	14	12	26	23	9	12	12	13	11	11	18
67	4	13	12	11	29	23	10	10	12	13	9	10	18
73	0	14	13	12	29	21	9	12	12	13	11	10	18
51	1	13	20	12	30	24	10	12	12	14	9	12	19
34	3	14	13	11	29	24	8	10	13	15	10	10	18
25	5	13	12	11	32	22	9	10	12	13	11	10	19
48	5	13	16	13	29	23	9	10	12	14	11	11	18
22	18	15	13	13	29	25	9	9	14	15	11	12	19
49	0	12	13	11	29	21	9	10	12	13	10	11	16
69	8	13	9	12	29	23	10	13	11	13	8	11	18
97	29	13	16	12	29	23	10	12	12	13	9	10	19
117	1	16	10	11	29	22	10	10	11	13	8	10	18
49	1	12	15	12	27	23	9	13	11	15	10	11	17
65	28	14	12	12	29	22	10	11	12	14	9	10	18
88	10	13	13	11	29	22	10	11	13	15	9	10	19
92	37	13	12	12	30	22	10	10	12	13	11	11	18
88	9	15	13	13	28	22	10	13	13	14	11	12	18
80	17	13	15	11	27	23	9	10	12	13	10	10	19
51	28	14	14	11	28	23	9	12	12	14	9	11	19
80	12	13	12	12	29	25	9	10	11	13	11	10	19
97	27	15	17	12	27	22	10	9	12	13	9	9	18
88	11	13	14	11	29	24	10	12	13	13	10	10	18
92	0	14	12	14	27	20	9	10	11	14	9	11	18
50	0	13	12	12	31	24	9	12	13	12	8	11	19
75	13	13	12	11	28	22	9	11	11	13	9	10	18
30	12	14	14	12	28	24	9	10	12	13	9	10	20
102	4	15	17	12	31	23	9	12	12	13	9	11	18
77	6	16	10	11	29	22	10	10	11	13	8	10	18
28	2	13	13	12	29	22	9	10	12	13	12	10	18
88	1	15	10	13	27	22	9	11	12	13	11	9	19
77	13	12	16	12	30	20	10	13	12	13	10	10	17
101	21	14	10	12	29	24	9	12	12	13	9	11	18
86	16	12	13	12	28	23	10	10	12	15	9	9	17
43	9	15	16	13	27	23	9	12	12	13	8	13	19
70	11	12	14	12	28	21	9	12	11	13	9	11	17
76	11	16	12	12	30	23	9	10	11	13	9	10	19
67	12	13	17	12	29	21	9	10	12	13	10	10	18
48	42	14	10	12	29	22	9	11	13	13	11	12	18
55	11	13	13	13	27	24	11	10	11	13	11	9	18
73	22	13	13	12	29	20	10	15	12	13	10	11	17
38	7	13	15	12	27	23	9	13	11	15	10	11	17
32	3	13	12	11	28	22	9	10	12	14	9	11	19
70	31	14	10	12	28	22	9	13	11	13	11	12	18
112	23	13	13	11	26	22	9	12	14	13	11	11	18
77	0	15	11	12	30	22	9	12	11	14	9	9	18
25	13	12	10	12	28	23	9	13	12	13	9	10	19
101	1	13	10	12	28	24	9	10	12	13	9	9	17
69	12	12	13	12	30	22	9	10	13	14	9	12	18
38	21	13	15	11	28	23	9	12	13	13	10	11	18
42	6	14	14	12	29	24	9	11	11	14	11	13	18
66	39	13	12	12	28	22	9	12	11	13	9	11	18
56	26	12	11	11	26	23	10	10	11	12	9	11	18
81	12	13	12	12	30	25	9	13	13	13	9	11	20
30	38	14	14	13	27	23	9	13	12	13	11	10	17
73	1	15	12	11	29	23	9	12	13	13	10	11	18
90	10	16	13	12	29	23	9	10	11	13	9	11	19
105	27	14	14	12	27	22	9	11	10	13	11	12	18
96	8	14	10	11	27	23	9	12	11	13	8	11	19
31	1	13	15	13	28	25	11	10	12	14	9	11	18
74	22	14	13	12	29	24	10	12	12	13	9	10	18
49	0	16	10	11	28	23	9	13	12	13	10	10	18
38	5	13	10	13	28	22	11	12	14	13	8	11	18
51	11	13	16	12	28	22	10	12	10	13	9	10	19
26	3	14	13	13	28	23	9	10	12	13	9	9	20
65	3	16	13	13	30	22	9	12	11	14	9	9	20
109	34	14	13	12	26	22	9	10	12	15	12	9	18
47	13	13	14	13	29	23	10	10	11	13	9	10	18
37	37	15	11	11	30	23	9	10	12	13	11	10	19
52	1	13	10	12	28	24	8	10	11	13	8	10	17
72	32	15	10	12	28	22	10	10	14	13	9	11	20
77	1	14	16	13	27	23	10	12	14	13	9	10	19
47	5	13	18	11	29	23	9	14	11	13	9	9	18
61	29	13	13	11	29	22	9	12	12	14	10	11	18
55	33	13	13	11	28	23	9	13	12	13	9	10	18
87	7	14	12	11	28	23	9	13	13	13	11	10	18
51	22	14	15	13	27	22	9	13	12	13	10	11	18
34	1	13	18	12	26	22	9	10	12	15	10	10	16
35	7	14	16	11	29	23	10	12	12	14	10	12	18
29	20	13	17	11	30	22	9	10	13	15	9	11	18
101	4	14	12	12	28	24	9	10	12	14	9	11	19
76	3	12	11	13	27	25	9	12	11	13	9	10	17
59	6	13	11	12	29	23	10	11	14	14	9	10	19
76	14	13	14	11	31	21	9	11	14	13	10	9	19
103	14	13	15	11	27	23	10	10	13	13	9	10	19
75	44	14	10	12	28	22	9	10	12	14	9	11	17
68	14	15	17	14	28	24	9	12	12	13	11	9	18
66	37	14	12	12	29	23	9	12	11	14	9	11	19
22	1	13	11	11	29	23	10	10	11	13	9	11	18
72	1	12	11	13	29	21	9	10	13	14	10	12	18
65	24	13	17	13	28	23	9	13	12	14	9	9	17
56	0	14	10	12	27	22	10	10	11	13	9	11	19
49	3	15	11	12	29	22	9	10	12	13	10	10	19
96	10	13	12	13	29	23	10	10	13	13	9	12	19
94	9	14	13	13	27	24	10	15	11	13	9	10	18
36	29	12	10	13	27	23	9	12	12	15	9	12	18
49	1	12	10	13	30	22	9	10	12	14	10	10	19
53	42	16	14	13	27	21	9	10	11	14	11	10	18
101	3	14	13	13	30	24	8	10	11	13	9	11	18
72	12	13	18	11	29	23	9	14	11	13	9	9	18
52	0	14	13	11	29	20	9	12	14	13	9	10	19
49	27	14	13	11	27	20	10	10	11	14	10	9	18
99	2	13	14	11	28	22	9	10	12	14	9	10	20
51	0	14	10	13	29	23	8	12	12	13	9	10	16
53	0	13	12	11	30	23	11	10	11	13	10	12	18
72	2	15	15	11	29	23	9	10	13	13	11	11	19
42	13	13	10	12	28	23	10	11	11	14	10	12	18
39	27	15	10	13	29	23	9	10	12	13	11	11	18
61	29	14	11	12	29	21	10	12	13	13	10	10	18
86	5	13	12	13	29	23	10	13	12	13	10	12	19
71	23	14	12	11	29	22	10	10	11	13	9	10	18
57	0	14	12	12	28	23	9	12	12	13	10	10	17
94	21	12	11	13	29	21	9	10	13	14	10	12	18
103	0	13	11	11	29	23	10	10	11	13	9	11	18
31	30	16	17	12	28	22	9	12	12	14	9	12	20
61	5	14	12	12	29	22	9	10	11	13	9	11	17
53	21	16	10	12	28	22	9	10	12	13	9	11	20
92	10	15	12	13	28	24	9	13	12	13	10	11	17
55	5	15	15	13	28	22	10	10	12	13	9	10	19
96	1	13	19	11	28	22	10	13	12	13	9	12	18
64	23	14	16	12	28	24	9	13	11	13	8	11	18
96	17	13	12	13	29	24	9	13	11	15	9	11	18
93	6	16	11	12	29	21	9	10	12	13	9	9	20
62	22	13	10	13	28	23	9	11	12	13	9	10	17
105	22	13	11	13	28	22	9	12	12	15	12	10	19
99	20	13	12	12	29	22	9	13	12	13	11	10	19
50	14	13	17	12	28	21	9	10	11	14	9	9	17
52	25	12	16	12	26	22	10	12	11	14	9	11	19
81	26	13	11	12	28	22	9	10	13	13	10	11	17
84	19	15	17	12	28	24	9	10	13	14	10	10	18
32	12	13	13	11	28	21	9	12	11	13	8	11	20
100	0	14	13	11	28	21	9	13	12	13	9	11	20
75	1	14	14	13	30	21	10	10	12	13	10	9	17
95	5	13	10	11	28	22	9	12	13	13	11	11	20
97	0	14	9	13	29	23	10	10	12	13	9	10	17
104	24	15	14	11	29	21	10	10	12	14	8	11	18
75	11	15	13	12	28	21	10	10	12	13	11	10	16
87	1	13	13	13	30	22	10	12	11	14	11	10	20
90	1	13	10	11	28	21	10	13	13	14	8	13	18
79	14	13	10	12	28	21	9	10	11	13	9	11	18
79	0	14	14	13	29	21	9	12	12	15	10	10	17
48	6	13	10	12	28	24	9	10	12	13	9	9	17
39	3	14	13	11	28	24	9	10	12	14	9	10	18
76	10	13	18	12	27	21	9	12	11	13	9	10	19
97	1	13	10	12	29	24	9	12	14	14	9	9	17
102	34	15	15	12	30	23	10	12	12	13	11	11	19
54	46	14	14	11	29	22	9	10	12	13	11	10	18
97	37	14	12	12	29	21	9	13	12	15	9	11	19
109	0	16	10	12	26	23	9	10	12	13	12	9	18
26	32	14	12	11	27	23	9	10	11	14	9	12	19
87	8	15	13	12	26	23	9	10	12	13	11	10	19
56	1	15	14	12	29	22	9	13	13	13	10	10	19
77	7	16	18	12	29	22	10	10	10	15	9	11	19
103	4	15	10	11	29	22	9	10	13	13	9	11	18
101	11	14	14	13	29	20	9	10	12	13	11	10	18
106	5	16	10	12	28	21	9	11	11	13	10	11	18
52	30	13	13	13	27	23	9	10	12	14	9	11	18
86	0	14	17	12	29	21	9	13	12	13	9	11	18
95	8	14	16	13	27	22	8	10	12	13	10	12	18
99	36	16	10	10	27	24	8	12	11	15	10	11	18
53	4	13	11	12	28	21	9	13	12	13	11	10	19
42	8	15	10	12	28	20	10	13	13	13	10	10	20
67	3	13	13	12	29	23	10	13	12	13	9	10	19
77	2	13	13	13	29	21	10	10	12	13	9	12	17
65	1	13	13	12	30	22	9	10	12	13	11	11	17
26	45	16	12	12	30	22	9	10	12	13	8	10	17
67	11	13	10	12	28	23	9	10	14	14	10	10	18
70	6	15	13	11	27	22	10	15	12	13	9	11	18
47	5	13	10	13	28	22	10	12	11	14	9	12	18
102	14	14	13	12	27	23	9	14	13	13	11	11	18
93	0	13	13	12	28	23	10	10	12	13	9	10	18
80	25	14	14	12	28	22	9	10	11	13	10	11	18
79	34	14	13	12	27	22	9	13	11	14	9	11	18
50	15	13	17	11	28	23	9	14	11	13	9	10	18
43	5	15	17	12	28	24	9	10	12	14	10	10	20
102	1	13	10	13	27	24	9	12	12	13	9	12	18
67	12	13	10	12	28	22	10	14	11	13	9	11	19
52	20	15	14	11	27	23	9	12	13	12	10	11	19
91	20	13	12	12	27	23	10	12	13	14	9	13	18
63	14	14	16	12	30	23	9	12	10	14	10	9	18
34	23	12	20	12	31	23	10	10	11	14	9	11	19
86	2	14	11	11	28	24	9	15	12	13	9	11	17
42	1	13	11	13	28	21	9	10	12	14	11	11	20
41	5	14	14	11	29	22	9	10	12	13	11	10	18
42	3	13	13	11	28	24	10	10	13	13	10	10	19
96	24	13	11	12	29	22	10	12	12	14	10	10	18
51	44	13	10	13	28	23	9	10	11	14	9	10	19
86	0	13	15	11	27	22	10	13	13	13	8	12	18
36	3	12	13	11	28	23	8	13	11	14	9	10	19
50	23	13	13	13	28	20	9	10	11	14	9	11	19
70	19	13	13	12	27	25	8	12	12	13	9	10	18
41	2	13	12	11	29	24	9	12	11	13	10	11	19
55	20	14	12	12	29	22	8	13	12	13	9	10	18
85	4	12	13	14	28	23	10	10	13	15	10	10	19
35	34	14	11	12	27	25	9	10	12	14	9	11	19
91	9	14	13	12	29	23	9	13	11	13	10	10	19
109	0	14	19	13	27	23	9	10	12	13	9	10	19
72	49	12	12	11	28	23	9	10	11	14	9	10	19
78	3	13	10	11	29	22	9	13	12	13	10	10	18
45	12	13	10	12	29	23	9	10	13	14	8	10	19
61	34	14	13	11	29	25	10	10	12	14	9	10	19
51	40	14	10	12	29	22	9	10	12	13	9	12	18
38	4	14	10	11	28	22	9	9	12	14	11	9	18
74	11	14	10	13	28	22	9	13	12	13	12	11	18
43	0	12	12	12	28	23	9	10	11	12	9	11	18
110	2	13	17	11	27	20	9	12	12	13	10	11	18
104	8	15	15	12	31	23	9	12	11	13	9	10	18
76	0	13	10	12	29	25	8	10	13	13	9	11	19
104	24	12	11	12	29	24	10	12	12	13	9	12	20
49	28	13	13	13	28	23	9	10	12	13	9	10	19
49	27	15	12	12	31	25	9	10	13	13	9	11	20
47	27	13	12	13	27	23	10	11	12	13	11	11	18
55	14	15	17	12	27	23	8	12	13	14	9	12	20
82	2	13	10	13	27	23	9	10	11	14	9	10	16
107	3	13	13	13	27	24	9	12	12	12	9	11	18
96	15	14	10	12	28	24	10	12	12	14	9	9	20
51	1	14	12	11	28	23	10	10	12	13	9	10	17
101	31	15	17	13	30	23	10	13	12	13	11	11	21
71	2	12	13	12	31	21	8	10	11	14	10	13	19
106	2	13	12	11	29	23	10	10	12	14	9	10	18
65	13	13	14	11	30	24	9	10	12	13	11	9	19
52	6	13	15	11	29	23	10	10	14	13	8	9	18
58	8	14	16	12	26	23	9	12	13	15	9	10	19
41	9	12	10	12	27	22	9	10	13	13	8	11	18
99	30	13	11	12	27	24	9	10	11	14	9	9	19
90	0	14	13	12	27	22	9	10	13	14	9	10	18
29	15	14	12	13	28	23	9	12	13	15	9	12	21
67	10	14	10	11	29	23	10	12	12	14	9	9	16
66	1	13	14	12	29	22	10	11	11	15	9	10	19
107	8	12	10	13	30	22	9	10	12	14	10	10	19
60	31	13	12	11	28	23	10	10	11	13	9	9	18
103	41	13	16	12	27	24	9	12	12	12	9	10	17
79	3	15	12	13	27	23	8	12	11	13	12	11	19
112	19	13	11	12	28	24	9	10	12	13	8	10	17
39	3	13	12	13	29	22	10	12	11	13	9	11	19
101	38	15	10	13	28	21	9	13	12	13	10	9	18
95	28	13	20	12	26	24	9	10	12	13	8	11	20
76	1	12	16	12	27	23	10	12	11	14	9	11	18
102	1	13	11	12	28	22	9	10	13	13	9	10	19
59	9	14	10	11	28	23	9	10	12	13	9	9	18
41	22	14	12	12	29	21	10	10	13	14	8	10	17
88	1	13	15	12	26	23	9	10	13	13	9	9	17
93	1	12	10	14	28	24	9	12	11	14	11	11	19
91	24	14	17	12	28	23	9	10	11	13	11	11	18
96	4	13	11	12	29	23	10	12	11	13	9	9	19
77	26	14	15	11	28	22	9	10	12	13	9	12	17
96	6	16	11	12	29	21	9	10	12	13	9	9	20
113	1	15	11	12	29	22	9	10	12	13	9	10	19
81	8	13	10	12	28	23	9	12	12	13	9	10	18
63	4	14	15	12	28	22	9	12	12	13	9	12	20
20	11	13	16	12	26	23	9	11	13	13	9	12	17
101	1	14	13	11	28	22	10	10	12	14	9	10	17
108	0	15	12	12	30	23	9	13	11	14	9	9	20
102	9	12	16	12	29	21	10	9	13	14	9	10	18
72	8	13	11	12	29	21	9	10	13	14	9	10	19
122	0	14	11	12	29	23	9	12	12	14	8	11	19
68	9	15	12	12	27	20	10	10	12	13	11	11	17
100	27	15	10	11	28	24	10	12	12	13	9	12	16
47	2	15	13	12	28	20	9	12	10	14	11	10	18
47	9	13	17	12	27	23	10	13	11	13	9	11	16
92	4	15	13	12	27	24	8	10	12	13	10	10	18
71	11	13	12	12	29	24	10	10	12	14	10	11	20
95	17	13	13	13	30	24	9	10	12	14	9	11	16
86	0	14	15	13	28	24	9	12	14	14	9	11	17
101	1	15	11	12	29	22	9	10	12	14	10	12	18
52	2	13	10	12	29	21	10	12	11	13	9	10	19
27	4	15	10	11	31	23	9	13	11	14	10	13	18
64	24	13	10	11	28	23	10	10	11	14	11	9	16
96	10	14	12	12	28	22	9	12	12	12	9	13	18
100	26	14	20	12	28	23	10	12	13	13	9	11	18
50	2	13	9	12	30	23	10	10	12	14	11	10	18
60	18	13	10	13	29	23	9	10	12	13	9	12	19
39	3	15	15	13	28	24	9	12	14	14	9	11	17
40	3	13	17	11	28	23	9	14	11	13	9	10	18
61	13	14	10	12	28	23	9	10	11	15	9	11	18
51	1	15	16	13	28	23	9	10	11	13	8	11	17
49	15	14	10	11	26	24	9	13	12	14	10	11	19
32	1	12	13	13	29	23	9	10	11	13	9	9	18
88	9	15	12	13	27	21	10	10	12	13	11	11	17
51	9	14	10	12	28	24	10	12	12	14	9	9	20
84	24	13	10	12	26	20	9	13	13	14	8	10	18
33	10	13	10	12	28	22	9	10	12	13	11	10	18
43	0	13	17	13	27	23	9	13	12	13	10	12	18
35	30	12	10	13	30	24	9	13	12	14	10	12	18
99	30	15	14	12	28	22	9	12	13	14	9	11	17
106	8	16	12	13	28	23	10	14	13	13	9	11	18
99	0	14	21	11	27	21	9	10	12	13	9	10	19
98	3	13	11	12	26	20	9	10	10	14	9	10	17
82	1	14	13	11	29	22	9	12	13	14	10	10	18
99	16	12	17	12	30	23	9	11	12	13	9	12	20
92	4	14	10	12	29	22	8	10	12	13	11	10	17
52	3	13	14	12	30	24	10	12	11	14	9	11	20
40	1	15	10	11	28	22	8	10	12	14	9	9	17
66	8	13	15	12	28	22	11	12	12	13	9	13	20
33	31	14	13	12	27	23	10	12	13	13	9	10	18
70	20	12	12	11	28	23	9	10	12	13	9	11	19
108	20	14	12	12	28	21	9	12	12	14	12	11	18
39	14	14	12	12	30	23	8	13	12	15	10	10	18
68	16	14	9	12	29	22	9	10	11	14	9	11	19
99	5	13	10	11	29	24	10	12	12	13	10	9	18
48	6	13	14	12	30	22	10	11	12	13	9	11	20
106	0	13	10	12	27	23	10	13	12	13	10	9	18
48	14	14	10	12	30	23	9	10	12	13	9	11	20
56	0	13	15	12	31	21	10	10	11	13	8	11	20
76	9	13	15	12	29	23	9	13	11	13	10	12	18
99	10	13	10	12	27	23	9	12	12	13	11	11	17
36	5	13	16	13	29	24	10	13	11	13	9	10	20
101	3	13	15	11	28	23	9	12	13	13	10	11	18
42	7	12	11	12	29	24	10	12	12	14	9	9	21
70	0	13	13	12	28	23	10	13	12	14	11	11	19
77	33	15	13	13	27	23	9	10	12	13	9	10	19
98	9	14	12	11	27	23	9	10	12	14	9	10	19
93	2	15	13	11	30	23	9	10	11	13	9	10	17
41	7	14	10	13	28	22	9	11	11	13	8	9	19
39	5	14	18	12	29	22	10	9	12	13	9	9	17
61	9	14	10	12	29	24	9	10	12	14	10	11	19
39	24	14	10	12	28	24	9	10	11	13	9	10	19
79	2	15	10	13	29	20	9	12	13	13	8	12	18
52	1	13	17	12	29	23	9	10	13	13	10	9	16
65	18	15	14	11	27	23	9	10	13	13	9	10	18
99	4	13	16	12	29	23	9	10	12	13	9	12	17
48	32	14	12	11	29	22	9	12	12	13	10	9	18
56	28	15	13	13	28	22	9	13	12	14	9	12	19
113	7	13	13	12	28	22	10	10	11	14	11	11	19
66	39	13	18	12	31	21	9	12	13	14	9	10	18
52	38	13	13	13	27	24	9	12	12	12	9	11	18
92	5	13	12	13	28	22	10	13	11	13	10	10	18
87	0	13	14	12	30	24	10	12	11	14	9	11	20
63	13	15	11	12	27	23	9	10	13	13	8	11	19
50	5	14	10	12	27	22	10	10	12	13	9	12	17
105	2	14	12	11	29	22	9	10	13	15	9	10	19
43	35	13	13	12	28	20	9	12	11	13	9	10	17
68	7	14	11	12	27	23	9	12	12	14	8	11	19
97	3	15	17	12	27	24	9	12	12	13	8	12	18
57	23	13	13	12	28	23	8	12	12	13	10	9	19
88	17	15	14	13	29	22	10	11	12	15	9	9	18
73	1	14	16	13	29	22	9	11	12	14	9	10	20
85	9	14	15	13	29	24	10	11	12	13	9	10	18
49	5	15	17	12	28	24	9	10	12	14	10	10	20
92	9	15	10	14	29	20	9	13	12	13	10	10	20
103	11	13	10	12	28	22	9	10	12	13	9	11	17
59	36	15	15	13	28	23	10	12	12	15	10	12	18
65	1	16	14	13	29	24	10	13	11	13	10	10	18
66	3	16	19	12	28	21	9	11	11	14	8	9	18
75	0	12	13	12	30	22	9	10	11	12	11	10	19
37	5	14	13	12	28	23	10	10	12	13	10	9	18
104	3	12	15	12	30	23	9	10	12	14	9	10	18
83	10	14	13	12	28	23	9	13	12	14	11	10	17
48	30	13	16	11	27	24	9	14	11	14	10	11	18
67	0	13	12	11	31	24	10	12	13	13	9	10	18
53	25	16	16	12	30	22	9	12	12	14	9	10	18
109	6	15	16	12	28	23	10	11	11	15	11	11	19
53	0	13	10	13	30	22	9	12	11	14	9	11	19
47	0	13	10	11	28	22	10	10	12	13	11	11	19
81	17	15	12	12	27	22	10	14	13	13	10	10	19
104	2	14	13	13	30	24	8	10	11	13	9	11	18
43	12	13	13	13	28	23	9	12	12	13	9	9	18
99	2	13	11	11	30	23	9	10	13	13	9	10	19
42	0	16	11	12	30	23	9	10	11	13	9	10	18
33	32	15	17	12	29	22	9	12	11	13	9	10	19
44	12	13	10	13	27	23	8	11	11	13	8	9	18
108	1	13	15	12	29	23	9	11	12	13	10	11	18
55	11	13	10	13	27	24	10	13	12	13	9	10	20
78	7	12	14	12	30	23	10	10	11	13	8	11	18
32	1	12	12	12	27	22	9	15	13	14	9	10	17
44	34	13	12	12	27	23	9	12	12	13	9	10	19
67	1	15	14	12	29	22	9	12	13	13	10	9	17
89	5	14	15	12	28	22	9	12	12	14	9	9	19
101	11	12	12	12	28	23	9	11	12	15	11	11	18
40	34	13	17	11	27	22	9	13	12	13	9	11	18
61	17	14	12	12	28	23	9	12	12	13	10	10	17
105	2	15	15	13	28	23	9	12	12	13	9	11	18
74	43	15	13	12	27	22	10	14	12	13	10	10	20
98	18	13	11	12	30	23	9	10	12	13	9	11	18
104	45	13	10	13	31	23	9	10	13	14	9	12	19
47	1	13	11	12	27	25	9	10	11	13	9	12	19
91	0	14	11	11	29	22	9	10	12	14	9	12	18
85	5	16	10	13	28	23	9	13	11	15	11	10	17
111	6	15	14	13	26	22	9	12	13	13	10	11	19
67	21	13	11	12	29	22	10	12	12	14	10	10	18
56	4	13	19	12	28	23	9	10	12	14	10	11	19
55	5	14	10	12	27	23	8	12	11	13	9	9	17
46	26	13	10	12	29	24	9	12	14	14	9	9	17
71	0	13	11	11	28	22	9	12	12	12	12	10	17
46	22	15	17	12	30	24	10	9	12	14	10	9	17
91	20	15	14	13	28	21	9	10	11	12	10	9	20
50	7	13	13	11	29	21	9	13	11	14	9	13	18
105	13	15	11	12	28	22	9	10	12	13	11	11	18
71	11	13	16	12	30	21	9	12	12	14	9	12	17
108	1	14	14	12	30	23	10	10	11	13	11	12	19
72	0	14	16	13	28	24	10	10	13	14	11	11	19
76	17	13	17	12	28	23	9	10	11	14	10	9	19
70	9	15	12	13	29	24	9	13	14	14	9	11	19
42	9	13	10	12	28	23	10	10	12	14	9	10	20
55	23	15	9	12	29	23	9	10	14	14	9	10	19
39	13	14	17	12	29	23	9	10	12	13	9	10	19
58	45	14	16	12	26	23	9	12	13	15	9	10	19
30	24	13	12	13	29	23	9	10	11	13	11	11	19
105	13	12	13	13	28	20	9	10	12	13	9	11	18
63	9	13	13	12	31	23	9	15	11	13	11	11	18
100	10	14	13	11	28	24	9	9	12	13	9	10	17
75	0	16	17	14	29	23	10	13	12	13	11	11	16
35	13	14	18	13	28	22	10	10	12	14	10	10	18
83	31	13	10	11	28	24	9	12	12	14	9	12	18
80	6	13	16	11	31	23	9	10	12	13	10	11	18
61	40	14	12	11	30	22	9	12	13	13	10	10	20
76	12	13	20	13	29	21	9	12	11	13	9	11	20
91	8	13	14	12	29	25	9	13	12	14	10	10	17
69	0	14	15	11	27	24	10	10	11	13	10	10	18
91	11	13	14	12	30	23	9	12	12	14	9	10	19
102	9	13	14	13	28	23	9	12	12	14	10	10	19
48	18	15	10	11	28	22	9	13	12	13	11	10	17
65	13	14	10	12	28	21	9	11	11	13	11	12	18
70	39	12	13	12	30	24	8	11	12	14	10	11	18
46	22	13	17	11	27	22	10	13	12	13	9	11	18
23	7	14	20	12	28	23	10	12	13	13	9	11	18
111	0	14	18	12	29	24	10	10	12	13	8	11	19
114	3	12	13	12	29	24	9	12	12	14	9	10	20
99	7	15	13	12	28	21	9	12	12	14	8	9	17
40	3	13	10	11	29	22	9	13	12	13	10	10	18
109	13	12	16	11	29	23	10	10	12	14	10	11	17
88	0	14	11	11	28	22	9	13	11	13	9	10	18
62	16	13	14	12	30	23	9	10	11	15	11	9	18
44	2	14	19	13	28	23	9	13	11	15	10	11	18
102	2	13	14	11	29	22	10	10	12	15	9	10	21
101	32	13	10	12	26	24	9	10	11	13	11	12	18
106	7	13	10	11	27	23	10	10	13	14	9	9	19
65	16	13	10	13	29	22	9	13	12	13	10	9	17
67	2	13	20	12	31	23	10	10	12	15	10	11	19
124	1	13	10	11	27	22	9	13	12	13	9	11	19
87	0	13	11	11	30	24	9	14	12	15	8	10	19
50	5	14	10	11	28	24	8	10	12	13	9	11	18
42	3	16	12	12	30	22	10	12	11	13	9	11	18
70	17	14	13	11	26	20	10	10	11	14	10	9	18
66	6	14	19	12	28	23	9	10	14	14	9	13	18
48	10	15	11	13	29	20	10	12	11	14	11	12	18
47	15	14	12	12	26	22	9	10	12	13	10	10	19
88	3	13	11	12	28	23	9	13	13	13	9	10	17
31	3	13	10	13	31	23	8	10	11	13	10	10	18
102	29	13	13	12	28	22	10	10	13	13	9	10	18
45	6	16	12	12	30	23	9	10	11	13	9	10	19
103	38	15	20	11	28	20	9	10	12	13	10	12	17
59	1	15	12	13	27	21	10	10	12	13	11	11	17
71	11	14	15	13	28	21	10	10	11	13	12	9	20
46	0	14	12	11	28	24	10	13	12	14	10	11	19
39	14	14	15	12	28	22	9	12	12	14	9	9	19
46	25	14	10	13	28	22	10	12	11	14	9	12	18
82	2	13	14	12	27	21	9	10	13	14	9	13	18
100	0	14	17	13	28	25	9	10	11	13	9	11	19
36	1	14	10	12	29	24	9	12	13	13	8	10	18
97	5	16	13	12	29	21	10	13	13	13	9	9	19
86	1	14	12	12	27	25	9	10	12	13	9	12	18
48	18	15	12	12	28	23	9	12	12	14	10	10	20
73	35	13	15	11	27	23	9	10	12	13	10	10	19
36	12	14	13	11	28	24	10	10	12	13	11	9	19
69	6	13	15	12	26	23	9	10	13	13	9	9	17
73	7	14	13	13	30	22	9	10	13	14	9	11	17
41	38	14	16	13	29	22	9	12	11	13	9	12	18
58	9	13	10	13	27	24	9	12	12	13	9	12	18
35	41	14	16	12	26	23	9	12	13	15	9	10	19
62	20	15	16	12	29	24	10	12	11	13	9	11	19
53	4	14	14	11	28	25	9	12	11	14	12	10	19
100	0	13	11	13	27	24	10	9	11	14	9	11	17
39	29	12	9	11	31	22	9	13	12	13	8	11	18
49	12	14	11	12	27	23	10	12	12	13	9	10	19
43	1	12	10	11	28	22	8	10	13	14	9	10	18
41	19	14	9	12	29	22	9	10	11	14	9	11	19
100	0	14	11	12	27	23	9	10	12	13	9	12	19
41	7	14	17	11	28	20	9	11	11	14	9	12	17
71	0	14	12	12	28	25	11	13	12	15	9	11	18
77	26	15	20	11	30	22	9	12	12	14	11	12	18
78	9	15	11	11	30	23	9	13	12	13	8	11	19
52	4	15	12	13	28	24	10	13	11	14	11	11	17
63	24	13	13	13	28	24	9	13	14	14	9	11	18
37	29	12	13	12	28	23	9	12	12	13	9	9	20
68	16	14	13	12	27	22	9	10	12	13	11	10	18
72	25	13	11	11	29	23	10	10	11	13	9	11	18
52	14	12	17	12	27	20	9	10	12	14	9	10	19
62	1	16	12	13	27	22	9	12	12	14	9	10	17
76	47	14	10	11	28	21	10	10	12	14	9	11	18
98	7	15	15	13	28	24	9	12	14	14	9	11	17
46	0	14	11	12	27	22	9	12	12	13	9	10	19
91	0	12	13	12	29	22	9	14	12	13	10	10	20
63	9	15	17	12	28	22	9	12	12	14	9	9	17
54	33	15	15	11	29	23	9	10	13	13	11	11	19
32	3	13	9	13	30	22	9	10	12	14	11	11	18
47	6	14	18	12	29	22	9	12	12	14	8	11	18
98	28	13	10	11	30	23	9	12	12	14	12	11	18
59	21	14	12	12	30	23	10	12	11	13	10	10	19
69	39	15	17	12	27	24	9	12	12	13	8	12	18
45	4	13	10	13	27	21	10	12	12	13	9	11	20
59	2	14	13	11	28	22	11	12	11	13	9	10	17
102	14	14	10	12	29	23	9	13	11	13	10	11	19
98	47	14	16	12	31	23	11	10	12	13	9	10	19
71	2	15	17	12	28	24	9	10	13	14	10	10	18
64	8	13	14	11	29	22	9	11	12	14	9	10	17
30	5	13	13	12	28	23	10	10	12	13	9	10	18
45	26	13	16	13	27	23	9	12	13	14	9	11	19
96	14	13	19	12	27	21	9	12	11	13	9	10	19
52	25	14	13	13	27	24	9	13	13	13	9	10	18
30	2	14	14	12	28	24	9	10	12	13	9	10	20
79	7	15	13	11	29	23	9	12	11	13	10	12	17
61	22	13	10	12	27	22	9	13	11	13	10	11	17
37	21	13	10	12	29	22	9	14	12	13	9	12	20
96	11	13	13	13	28	23	9	10	12	13	9	10	19
88	19	13	9	12	30	23	10	10	12	14	11	10	18
46	0	13	10	13	27	23	8	11	11	13	8	9	18
41	11	14	10	12	29	22	9	10	12	13	8	12	19
81	48	13	15	11	28	23	9	12	13	13	10	11	18
91	23	14	16	12	29	22	9	13	12	13	9	12	18
93	9	15	14	10	29	23	9	13	11	13	9	10	17
97	19	14	13	11	29	22	9	12	12	14	11	10	19
36	37	13	14	11	31	21	9	11	14	13	10	9	19
66	2	12	17	12	27	23	9	10	13	13	8	12	18
64	2	14	13	12	29	23	9	13	11	13	10	10	19
60	12	13	10	12	26	20	9	13	13	14	8	10	18
36	0	14	13	11	28	24	9	12	12	13	11	12	20
64	4	13	12	12	29	24	9	12	14	13	9	10	18
59	49	13	10	11	30	22	9	12	12	13	11	11	20
64	13	14	16	12	26	23	9	12	13	15	9	10	19
50	4	13	17	12	30	21	9	10	12	13	10	10	18
96	0	16	15	12	28	22	9	13	12	13	10	10	19
72	3	13	9	13	29	23	10	13	11	15	10	10	19
95	5	16	13	12	30	25	10	13	12	14	10	10	21
105	0	16	12	13	29	20	10	13	12	13	11	11	17
81	14	13	11	12	27	24	9	12	11	13	9	12	19
105	5	13	10	12	28	23	9	9	12	14	10	11	20
93	33	14	10	11	29	24	10	13	13	13	10	9	18
49	1	14	11	11	27	22	9	13	12	13	11	11	17
71	33	13	10	11	30	23	9	12	12	14	12	11	18
100	32	14	10	12	28	22	9	13	11	13	11	12	18
34	0	15	14	13	30	23	10	9	13	13	11	11	19
61	9	13	12	11	28	23	9	12	11	13	9	9	20
93	28	13	11	11	27	23	10	10	11	13	9	11	18
104	1	14	12	13	27	22	9	10	11	15	9	11	18
81	2	15	19	12	29	22	9	11	12	13	9	11	20
74	7	13	18	12	28	22	9	13	12	13	9	10	20
59	7	13	10	12	29	23	9	12	12	14	11	10	20
71	9	13	16	11	31	21	10	12	12	13	9	11	19
47	22	15	13	12	27	24	8	10	12	13	10	10	18
74	3	13	14	11	30	24	9	10	12	13	11	9	19
36	2	12	12	12	29	24	10	12	11	13	9	10	19
45	1	15	10	11	29	22	10	10	11	13	8	10	18
63	30	14	14	11	27	22	9	13	12	13	9	9	17
74	21	15	10	11	29	22	9	12	11	14	9	9	18
78	6	15	11	12	28	21	10	13	11	13	9	10	18
51	18	15	13	12	28	21	9	12	12	14	8	9	17
103	24	13	11	12	28	21	9	10	12	13	9	10	19
61	0	14	12	12	28	23	10	13	12	13	11	10	19
55	0	14	14	13	28	23	10	12	12	13	10	10	19
79	1	13	13	11	28	20	8	10	11	15	9	10	19
47	21	13	12	11	32	22	9	10	12	13	11	10	19
69	9	14	15	12	30	22	9	12	12	13	12	11	20
97	26	13	13	13	29	23	10	12	11	13	9	10	20
42	12	16	10	12	27	22	9	11	13	13	10	11	19
82	42	13	10	12	29	24	9	10	12	14	11	11	19
43	5	16	15	11	27	23	9	13	12	13	9	10	19
63	0	15	12	12	27	20	10	10	12	13	11	11	17
101	14	13	14	12	29	22	10	15	11	14	10	9	20
69	27	13	12	11	30	23	9	12	12	13	9	10	18
26	18	13	11	13	29	24	9	10	12	13	9	11	18
93	11	12	9	13	28	23	10	10	12	14	9	12	19
92	35	14	10	12	30	23	9	10	12	13	9	11	20
28	2	14	17	12	28	23	10	13	11	14	9	9	18
60	3	13	13	12	29	23	10	13	12	13	9	10	19
116	18	16	17	14	29	23	10	13	12	13	11	11	16
30	24	15	18	11	27	23	10	10	12	13	9	11	20
40	3	14	11	12	27	23	9	10	12	13	9	12	19
78	20	15	10	12	28	20	10	13	13	13	10	10	20
65	1	13	11	14	29	23	9	12	12	15	9	11	19
114	0	13	18	12	27	22	8	10	12	14	9	11	18
96	3	16	16	12	28	23	9	12	12	14	9	10	19
96	0	14	11	11	29	23	10	10	13	13	9	10	18
79	20	13	14	12	28	22	10	10	12	13	9	11	18
97	7	12	12	12	29	22	10	12	12	14	9	11	18
