# Supplementary material for: Using game theory to thwart multistage privacy intrusions when sharing data
Source: Sci Adv. 2021 Dec 10;7(50):eabe9986. doi: 10.1126/sciadv.abe9986 (PMC8664254; doi:10.1126/sciadv.abe9986)
Supplement: Supplementary file 2 — Data S1 [file sciadv.abe9986_data_s1.zip › sciadv.abe9986_data_s1/DemoKAnonymization/exp/2058/data/target_data/i1.csv]

YOB	State	STR1	STR2	STR3	STR4	STR5	STR6	STR7	STR8	STR9	STR10	STR11	STR12
96	10	15	13	13	29	25	9	10	12	15	9	11	19
35	5	13	10	13	28	22	9	15	12	13	9	11	17
27	15	14	12	12	28	23	9	10	12	13	9	12	18
92	0	13	18	13	29	21	9	10	11	13	9	10	18
108	2	13	13	13	27	23	9	10	13	13	9	10	19
52	0	13	10	11	30	23	9	12	12	13	9	10	18
78	22	14	10	12	28	25	9	12	13	14	11	11	19
105	1	12	14	12	27	22	10	10	12	13	11	12	17
87	23	14	14	12	28	23	9	10	11	13	10	11	17
42	25	13	10	12	28	21	9	10	11	13	9	11	18
38	12	16	10	13	27	23	9	10	12	13	10	11	18
83	0	15	12	11	28	23	9	10	12	13	10	11	19
71	19	15	10	11	28	23	10	12	12	13	9	11	17
118	2	13	14	12	27	23	9	13	12	13	9	12	20
80	15	12	13	12	27	23	8	12	12	13	9	13	20
100	37	13	12	13	28	24	10	12	11	14	11	13	18
34	2	14	18	11	28	22	10	10	11	13	9	10	19
78	0	14	12	11	29	24	10	13	13	13	9	12	20
40	26	14	12	13	28	23	9	10	13	13	10	11	16
89	5	13	14	11	29	22	10	10	12	15	9	10	21
56	16	15	12	12	28	23	9	9	12	14	11	10	18
101	17	14	17	12	27	23	10	13	13	14	8	10	19
21	4	16	12	11	29	23	9	11	12	14	10	11	18
88	3	13	20	12	30	24	10	12	12	14	9	12	19
108	0	13	14	11	30	22	9	12	12	14	8	9	20
108	15	13	13	11	29	22	9	12	11	13	9	11	16
98	1	14	13	11	28	22	9	10	12	13	10	9	19
91	0	13	14	12	28	23	9	10	11	13	9	12	19
80	16	14	12	13	29	23	8	10	11	14	9	11	19
90	11	16	13	11	28	24	9	10	11	13	10	10	21
42	4	13	20	13	27	22	9	12	12	14	8	9	18
57	3	13	12	12	31	23	9	13	12	14	11	10	18
64	0	13	10	11	31	23	8	10	13	14	10	11	19
73	0	13	13	13	27	21	9	12	12	13	9	12	18
60	4	14	15	13	26	23	11	12	10	13	10	10	20
98	20	14	16	11	28	23	9	10	12	13	10	13	19
65	9	15	12	12	28	24	10	13	12	14	10	11	20
115	13	14	9	11	27	22	10	12	12	13	8	11	19
87	9	16	10	12	29	23	9	9	12	13	10	11	18
25	16	14	20	12	28	23	10	12	13	13	9	11	18
61	36	14	11	11	29	22	9	13	13	13	11	10	19
68	20	16	13	11	28	23	9	10	12	13	11	10	18
48	33	15	20	12	28	25	10	10	12	13	10	12	18
96	0	13	13	11	29	23	9	12	12	13	9	9	17
43	11	14	11	12	30	23	10	11	11	13	10	12	18
98	0	13	10	12	28	24	10	12	11	13	11	12	19
95	15	13	15	12	28	22	10	9	11	14	9	11	19
33	19	12	10	11	30	20	9	10	14	13	8	11	19
63	6	14	16	12	31	23	9	14	12	14	8	10	18
43	16	14	16	12	31	23	9	14	12	14	8	10	18
85	21	14	14	11	31	23	9	12	12	15	10	9	18
53	36	14	13	11	28	24	9	9	12	13	9	10	17
70	2	13	11	13	28	22	9	13	13	14	9	10	18
19	10	16	10	11	28	21	9	10	12	13	9	9	18
29	15	16	15	11	27	23	9	10	12	13	10	10	18
88	5	14	13	12	29	22	9	10	11	13	10	11	18
117	29	15	17	12	28	23	10	10	14	13	11	11	18
67	21	16	11	12	28	23	8	10	12	13	11	13	18
46	1	15	16	13	29	23	10	12	13	13	8	11	18
60	1	13	18	13	29	22	8	13	12	14	9	10	19
111	10	14	13	12	28	22	9	12	12	13	9	10	18
58	4	14	15	11	29	23	9	10	11	14	10	10	20
70	24	14	13	12	28	23	10	10	12	13	10	9	18
56	39	13	13	13	28	22	9	13	12	13	9	10	18
66	2	13	14	11	28	22	9	10	12	14	9	10	20
78	0	14	11	13	30	23	10	10	12	13	10	11	19
68	9	14	12	11	30	23	10	13	11	13	9	10	18
47	3	15	13	13	30	21	10	10	12	14	9	9	19
66	16	13	10	11	28	22	9	13	11	14	9	9	18
103	3	12	17	11	26	23	9	13	12	14	10	10	18
70	4	16	14	11	29	22	9	10	13	13	10	10	19
73	3	13	12	13	26	20	9	12	13	13	9	11	19
33	1	13	12	12	29	22	10	10	13	15	9	12	18
77	6	12	15	13	30	22	9	10	12	14	11	10	19
105	17	14	10	13	28	24	10	12	12	13	10	9	21
43	1	13	16	12	27	23	9	12	12	14	10	10	20
70	1	13	13	11	27	22	9	10	12	13	9	11	17
49	4	14	15	12	29	24	10	13	13	14	10	10	18
71	12	16	14	14	28	20	9	12	12	13	8	9	19
67	15	13	13	13	28	25	9	12	12	14	8	10	17
84	29	15	19	11	30	22	9	13	12	15	8	11	17
77	2	14	13	12	28	23	10	10	12	13	10	9	18
57	20	14	13	12	27	22	9	10	11	14	11	9	20
72	22	14	10	11	28	22	9	10	11	13	9	10	19
67	8	14	15	11	28	23	9	12	12	15	8	10	19
113	0	14	13	11	28	25	10	10	12	13	10	10	20
34	19	13	14	12	29	21	9	10	13	14	9	11	20
81	3	14	10	12	28	21	10	12	11	14	10	11	19
71	0	14	10	12	29	22	10	12	12	15	10	11	19
53	0	14	16	11	28	23	9	10	12	13	10	13	19
54	0	14	12	12	28	23	9	12	11	13	10	10	20
117	1	16	14	11	29	22	9	10	13	13	10	10	19
93	11	13	11	11	28	23	9	10	13	13	10	10	18
60	0	12	12	12	28	20	9	10	11	13	9	9	18
98	4	13	10	13	27	23	9	10	11	14	9	10	16
104	25	13	10	12	27	23	9	12	12	13	11	11	17
29	0	13	17	13	28	23	9	12	11	14	10	11	18
70	3	14	12	12	30	23	10	12	11	13	10	10	19
96	12	13	9	13	28	23	9	10	12	14	9	10	19
78	11	13	13	13	29	20	9	12	12	13	9	10	16
34	6	16	12	12	28	23	10	10	12	14	9	12	17
67	7	13	10	12	29	22	9	12	11	14	10	11	18
40	37	14	14	11	30	22	9	13	13	13	9	10	18
54	4	14	20	12	29	22	10	14	13	14	10	10	20
41	17	13	15	11	27	21	9	10	12	15	11	10	19
86	38	13	18	13	28	22	9	13	12	14	10	11	18
102	2	15	12	11	28	22	10	12	12	13	9	10	19
57	3	14	15	12	28	22	9	12	13	13	11	9	19
99	7	16	10	13	28	22	9	12	12	14	9	9	19
42	5	14	18	12	29	22	9	12	12	14	8	11	18
41	18	14	12	12	30	22	9	12	13	14	10	12	17
43	29	15	10	12	27	23	10	10	12	14	11	10	19
43	1	13	10	13	31	23	8	10	11	13	10	10	18
72	22	14	12	12	29	23	9	12	12	13	9	11	18
73	19	16	16	12	30	22	9	12	12	13	8	10	19
102	0	16	11	12	30	24	9	10	12	13	10	12	18
67	27	13	14	12	29	22	9	10	11	13	9	9	18
75	34	13	11	12	27	24	9	11	13	14	9	11	18
71	0	15	13	11	28	23	10	12	14	14	8	10	19
112	15	13	13	12	29	20	10	15	12	13	10	11	17
85	17	15	12	12	28	24	10	13	12	14	10	12	20
109	20	15	10	12	30	20	9	12	11	14	10	10	18
55	3	13	15	12	28	22	11	12	12	13	9	13	20
62	5	14	19	12	27	22	9	13	12	14	11	10	18
51	1	14	11	11	27	22	9	13	12	13	11	11	17
64	24	13	13	12	29	22	9	13	12	14	9	10	19
61	9	15	15	13	28	20	9	10	11	15	11	11	17
97	25	15	12	11	29	23	9	12	13	13	10	11	18
70	15	13	16	11	31	22	9	11	11	13	11	12	19
26	2	14	12	12	30	23	10	12	11	13	10	10	19
37	10	15	9	12	30	23	9	10	11	13	9	10	19
44	3	13	14	12	28	22	10	10	12	13	9	11	18
22	15	12	13	12	28	23	9	12	11	13	9	11	18
101	22	16	16	11	28	24	10	11	12	13	10	12	19
46	16	15	11	12	29	24	10	10	13	15	11	9	17
98	29	14	13	12	27	22	10	12	13	13	9	11	18
42	13	14	13	12	29	24	10	9	13	14	10	12	17
54	1	13	15	11	28	23	9	12	13	13	10	11	18
75	1	15	20	12	29	24	9	10	14	14	10	11	18
29	10	16	9	12	31	22	9	12	13	13	11	11	19
93	7	14	10	11	29	23	9	10	11	14	11	9	19
57	11	13	15	12	29	22	9	12	12	13	9	9	18
110	1	13	19	12	28	23	9	10	12	14	10	11	19
50	19	12	9	13	29	24	9	12	13	13	9	9	18
92	16	15	11	13	29	20	10	12	11	14	11	12	18
68	0	14	15	11	28	22	9	13	12	13	11	11	19
92	36	13	15	13	28	25	8	10	12	13	11	10	18
44	3	14	20	11	29	24	9	10	11	15	9	11	19
35	26	14	17	12	28	20	10	10	12	13	11	11	19
60	4	13	14	12	28	22	9	10	12	13	10	11	17
61	1	14	11	11	28	23	9	14	11	13	11	11	18
68	9	13	16	13	28	22	9	13	13	13	9	10	20
78	45	14	17	11	29	21	9	10	11	14	11	10	19
104	24	14	19	11	30	23	9	12	12	14	10	10	20
89	5	13	16	11	30	21	9	10	13	13	11	12	19
57	18	14	15	12	30	23	9	10	12	14	9	11	17
70	11	15	15	12	28	24	9	13	13	13	11	12	18
62	16	12	13	12	30	23	8	10	14	13	10	13	20
46	1	14	12	13	28	22	9	10	13	15	9	12	18
74	0	15	16	11	29	21	9	10	13	14	9	11	20
97	1	13	11	13	27	24	10	9	11	14	9	11	17
85	50	13	12	12	28	25	9	10	12	15	9	10	18
32	13	14	13	13	28	23	10	12	12	14	11	12	18
40	15	13	11	12	28	22	10	12	11	13	8	11	18
54	31	13	14	14	28	22	9	14	13	14	10	10	18
70	3	14	18	12	30	22	9	13	13	13	11	12	20
70	0	13	10	13	30	23	9	10	13	15	10	9	20
89	28	13	10	12	30	20	9	9	11	14	9	11	18
77	1	14	16	12	29	22	9	13	13	13	9	10	17
41	16	13	12	12	27	23	10	12	13	14	9	13	18
66	1	13	15	12	29	21	9	12	13	13	9	11	18
98	19	13	13	11	28	23	10	10	12	13	8	11	18
75	3	14	12	12	28	23	9	12	12	13	10	10	17
76	26	14	13	12	28	23	9	13	12	14	11	10	17
57	4	16	9	12	29	22	9	10	13	14	11	11	19
112	15	13	16	12	27	23	10	12	12	14	9	11	19
31	1	14	18	11	29	22	9	10	12	14	11	11	17
79	0	13	15	12	30	22	9	11	12	14	11	10	18
34	3	13	15	11	29	22	10	12	12	15	9	12	19
100	39	15	12	11	28	23	9	12	13	13	10	11	18
108	2	16	14	12	28	23	9	12	13	13	11	11	20
82	15	13	12	13	29	20	9	10	12	13	9	9	19
106	47	13	11	13	29	24	9	14	11	13	11	11	19
109	4	13	12	12	28	20	10	13	12	15	10	10	18
32	19	15	10	13	29	23	10	12	12	14	11	10	17
46	22	14	17	11	29	24	10	10	13	13	10	11	19
38	1	15	10	12	30	24	10	13	12	14	9	10	18
69	3	13	10	12	29	23	9	10	12	15	9	10	20
63	9	14	16	12	31	23	9	14	12	14	8	10	18
101	6	14	12	11	29	24	9	13	12	15	8	10	19
58	16	13	13	13	28	23	9	12	12	15	10	10	19
74	9	15	14	13	28	21	9	10	11	12	10	9	20
90	0	15	13	13	28	21	9	10	12	14	9	10	20
47	3	15	11	11	30	22	9	13	13	13	9	11	19
52	13	14	13	12	27	22	9	13	11	14	9	11	18
116	3	14	15	13	28	24	8	12	11	14	9	11	18
109	37	14	11	12	28	23	9	12	14	13	9	10	18
65	1	16	18	11	30	20	9	12	12	13	10	11	19
67	10	14	12	13	28	23	9	12	13	15	9	12	21
96	1	14	13	12	29	25	10	13	12	13	12	10	18
56	6	14	10	13	29	22	10	11	12	12	9	10	18
64	4	12	13	12	28	22	9	13	12	13	11	11	19
46	5	13	13	11	29	24	8	13	12	14	9	11	18
73	30	13	10	11	29	24	9	14	11	13	9	11	19
94	31	15	18	14	27	23	9	10	13	16	9	9	18
40	30	13	16	12	27	24	10	13	12	14	8	11	18
63	14	14	12	12	28	23	10	10	12	13	9	11	18
47	26	14	11	12	27	24	9	12	11	13	11	12	17
78	7	14	10	13	30	23	9	13	13	13	9	10	18
98	17	16	10	13	29	22	9	11	12	13	12	9	18
57	1	14	13	11	28	23	9	10	11	14	10	11	17
53	2	13	10	11	29	24	9	14	11	13	9	11	19
61	6	13	17	12	28	22	9	10	12	13	11	9	18
39	33	12	13	11	29	24	9	12	12	14	9	11	19
58	12	15	12	12	28	23	10	11	12	13	10	12	18
109	0	13	18	12	28	22	10	10	12	13	10	9	18
91	1	14	11	11	28	23	9	14	11	13	11	11	18
59	1	16	10	12	26	23	9	10	12	13	12	9	18
71	3	14	17	12	27	22	10	14	11	13	9	11	19
78	4	14	12	11	28	22	10	11	11	13	9	10	17
89	20	16	10	12	28	23	10	12	12	16	10	12	17
87	41	15	15	12	27	22	10	15	12	13	9	12	18
110	0	14	10	12	29	24	9	12	13	13	8	10	18
70	0	14	12	11	27	23	9	10	11	14	9	12	19
34	5	15	13	12	28	25	9	10	13	14	10	11	18
96	14	15	15	14	28	24	9	13	12	14	9	10	18
102	8	13	12	11	29	22	10	12	12	13	9	11	18
51	16	15	13	12	30	23	9	11	13	15	9	12	19
73	4	12	10	13	30	22	9	10	10	13	9	11	17
102	2	13	13	12	29	20	10	12	12	13	9	10	19
63	1	14	9	11	27	22	10	12	12	13	8	11	19
27	4	14	19	12	27	23	11	10	12	14	9	11	19
99	11	12	12	13	28	23	10	11	12	13	10	9	17
88	5	13	13	11	28	24	10	11	12	14	10	10	18
91	5	13	13	12	29	22	10	9	11	14	10	10	18
35	15	14	9	12	31	21	9	10	11	14	9	11	16
77	5	14	11	12	27	24	9	12	12	13	9	11	19
76	6	13	12	11	29	24	9	10	11	13	9	11	19
97	20	14	17	12	30	24	10	10	12	15	9	10	18
94	14	15	13	12	29	20	10	10	11	13	9	10	17
45	9	15	12	11	29	24	9	10	11	13	10	11	19
61	15	16	15	11	29	23	9	12	12	13	10	13	19
37	4	14	10	11	28	22	11	10	12	15	9	11	19
85	0	12	18	13	29	22	9	10	12	14	9	10	17
26	11	14	12	12	30	23	10	12	11	13	10	10	19
115	12	15	11	11	28	24	11	10	12	14	9	11	19
79	22	12	14	12	29	23	11	12	11	15	11	11	19
90	16	13	12	12	27	23	9	11	12	13	9	9	18
100	6	13	14	12	28	24	10	12	13	14	10	10	17
64	4	16	12	12	30	22	9	10	12	13	8	10	17
50	0	13	12	12	31	24	9	12	13	12	8	11	19
84	16	14	12	13	30	24	9	12	12	13	9	10	20
60	1	14	12	11	29	23	9	12	12	13	10	9	18
99	2	13	12	12	29	23	9	14	12	15	10	10	19
86	1	15	9	12	29	24	10	12	12	14	9	10	20
95	20	16	10	11	28	23	9	13	12	13	10	10	18
97	0	13	10	11	30	24	9	12	11	13	11	11	21
78	3	15	11	11	29	23	10	13	12	13	11	12	19
102	13	14	11	12	27	23	8	12	11	13	11	10	19
69	49	13	14	12	28	21	9	12	12	13	9	9	19
75	15	13	11	12	28	24	9	10	12	13	9	11	18
76	30	13	13	13	27	22	9	10	12	14	11	10	18
49	28	14	12	12	29	25	9	10	12	14	10	11	18
61	24	13	11	11	29	22	9	13	13	13	11	10	19
33	2	13	14	11	30	24	10	13	12	13	9	10	19
90	13	14	11	11	28	24	9	15	12	13	9	12	17
47	16	16	13	11	27	22	9	10	12	14	10	10	18
96	15	12	17	11	28	20	9	12	11	14	8	11	19
34	36	14	18	11	27	23	9	13	12	13	11	9	18
72	0	14	13	12	28	21	10	12	12	13	9	12	18
84	8	13	12	11	28	23	9	13	11	14	9	10	17
91	22	12	15	11	29	23	8	11	11	14	9	11	17
69	5	14	13	13	28	23	9	10	12	15	9	11	19
115	8	13	13	12	27	25	8	12	12	13	9	10	18
78	45	14	17	12	29	23	9	10	12	13	9	10	19
95	3	15	12	13	28	23	10	10	11	14	10	13	19
34	0	13	17	12	28	21	9	10	11	14	9	9	17
40	2	12	13	13	31	23	9	14	12	14	9	10	18
100	16	13	11	11	28	23	9	10	13	13	10	10	18
70	0	13	11	12	30	23	10	12	11	15	9	10	19
32	32	12	14	13	28	22	10	10	12	13	9	9	17
93	1	14	11	12	29	23	9	10	11	14	10	10	18
103	3	15	12	12	28	23	9	9	12	14	11	10	18
55	24	13	12	12	29	23	10	13	12	13	10	12	19
56	1	16	12	12	28	23	10	10	12	14	9	12	17
48	8	16	10	11	29	22	10	10	14	13	10	10	18
113	22	14	13	12	29	21	9	15	11	13	10	10	18
85	5	13	10	12	27	22	10	13	12	15	11	11	17
42	6	14	13	12	28	24	10	10	12	15	10	12	20
35	13	14	18	13	28	22	10	10	12	14	10	10	18
75	0	13	13	11	29	24	8	13	12	14	9	11	18
102	3	13	14	12	28	24	10	10	12	14	10	11	19
65	3	16	13	12	29	23	9	10	14	15	12	11	18
113	9	13	15	12	28	22	10	9	11	14	9	11	19
58	10	15	12	12	29	23	8	10	11	13	10	12	19
50	0	14	18	11	29	20	11	10	12	13	9	11	18
62	13	14	11	13	27	20	9	10	12	14	9	12	19
49	8	15	15	12	26	22	10	12	12	14	9	11	19
62	21	13	12	13	26	20	9	12	13	13	9	11	19
86	26	15	10	12	28	23	9	10	12	13	11	9	17
58	4	13	15	11	29	22	9	12	12	13	10	11	17
72	2	12	10	11	28	22	8	10	13	14	9	10	18
43	0	14	12	11	28	23	10	10	12	13	9	10	17
40	38	15	11	12	27	23	9	10	13	13	8	11	19
100	1	14	10	12	29	24	9	12	13	13	8	10	18
62	29	13	12	13	27	23	9	10	11	14	10	11	18
97	16	14	17	12	30	23	9	12	12	14	10	10	20
82	0	14	12	12	28	22	9	13	12	12	9	9	18
77	22	13	16	13	28	22	9	10	11	13	11	11	18
68	0	13	15	11	29	23	10	10	12	14	9	11	19
51	0	12	11	12	29	24	10	12	12	14	9	9	21
59	28	14	11	11	30	22	9	13	11	14	9	11	20
79	15	15	11	11	30	22	9	10	13	14	10	13	20
77	37	15	11	12	28	21	9	13	12	15	8	9	19
45	5	13	14	11	29	22	10	10	12	15	9	10	21
97	19	14	13	11	29	22	9	12	12	14	11	10	19
53	31	13	11	12	28	23	10	10	11	14	9	10	18
85	19	14	15	12	27	22	9	13	13	15	9	11	18
109	10	15	13	12	30	22	9	11	11	14	10	10	18
103	16	15	17	12	28	22	9	10	12	13	12	10	17
66	18	12	15	13	27	22	9	10	13	13	9	11	17
73	0	13	13	12	28	22	9	12	11	14	8	10	18
45	4	14	19	11	29	23	9	11	12	13	10	12	18
56	17	15	13	12	30	22	9	10	12	13	10	10	18
90	7	15	11	12	29	24	10	12	12	14	9	11	18
56	10	13	19	13	28	22	10	10	12	14	9	9	17
102	0	12	17	11	26	23	9	13	12	14	10	10	18
55	1	13	15	11	27	24	9	10	12	13	10	10	19
86	6	14	11	12	27	25	9	10	12	13	9	12	19
35	5	15	16	12	29	23	9	10	12	14	9	10	17
103	43	15	14	11	28	23	7	13	12	14	10	11	17
37	2	13	10	11	28	22	10	12	12	13	12	10	18
78	1	16	10	12	28	24	9	11	13	14	9	12	17
61	20	13	19	13	29	23	10	13	13	13	9	10	19
79	3	12	15	13	27	22	9	10	13	13	9	11	17
47	20	13	15	12	29	21	9	12	13	13	9	11	18
67	1	15	15	12	26	22	10	12	12	14	9	11	19
103	2	13	15	12	29	22	9	12	12	13	9	9	18
99	28	14	13	12	29	23	9	10	11	14	9	10	18
52	19	13	17	12	29	23	9	13	12	14	8	12	18
80	3	12	16	13	29	23	9	12	12	14	11	10	17
70	5	14	17	12	27	22	10	14	11	13	9	11	19
72	4	13	20	12	28	22	9	10	12	14	9	12	20
73	6	13	15	12	27	20	9	10	14	13	10	10	18
53	10	15	9	12	30	24	10	12	12	13	10	11	17
65	19	12	12	13	30	21	10	10	13	13	9	11	19
63	8	14	17	14	31	23	10	13	12	13	10	10	17
37	17	13	11	12	28	24	9	10	12	13	9	11	18
79	0	12	12	12	29	22	10	12	12	14	9	11	18
63	16	12	10	11	28	23	9	10	11	14	9	11	18
100	7	13	16	13	29	23	9	12	13	15	11	10	18
49	4	14	13	13	28	23	9	10	12	13	9	9	20
75	44	12	11	13	27	22	9	11	13	13	11	11	20
89	9	14	13	11	28	22	9	12	12	15	8	11	19
69	3	15	13	11	28	21	9	12	13	13	12	9	20
82	1	15	12	12	30	23	9	13	11	14	9	9	20
83	0	13	14	12	29	24	10	10	12	14	10	11	19
87	0	13	14	12	29	24	9	10	14	14	9	9	18
43	3	13	10	13	27	22	9	13	14	15	10	11	18
94	2	14	10	12	27	24	9	12	11	13	9	11	19
34	0	13	18	12	27	23	10	12	11	12	10	9	20
34	26	12	14	11	28	23	9	10	12	14	10	11	19
78	6	14	10	12	29	24	9	10	11	14	11	12	17
40	41	14	11	12	27	22	10	10	12	13	8	10	17
76	9	14	14	11	31	23	9	12	12	15	10	9	18
47	0	12	12	11	30	23	9	14	12	14	9	10	19
94	1	13	16	12	28	22	10	12	12	13	9	11	19
43	11	14	14	11	27	23	9	11	12	13	11	10	20
116	3	14	12	12	29	23	9	12	13	14	11	9	17
96	3	13	14	12	27	22	10	12	11	13	10	9	18
78	2	13	18	12	29	24	9	10	12	14	10	10	19
66	22	16	9	12	29	22	9	10	13	14	11	11	19
111	17	13	18	11	29	22	10	10	11	13	10	11	18
92	4	14	17	11	28	23	9	13	10	14	8	11	19
108	29	15	12	12	26	24	9	12	11	13	9	10	18
103	23	15	13	13	30	21	10	10	12	14	9	9	19
96	1	13	10	12	30	22	10	12	11	13	8	11	18
106	1	13	11	12	29	23	10	10	11	14	10	11	19
115	33	13	13	12	27	22	8	12	11	14	10	10	19
46	18	15	12	11	28	23	9	11	12	13	10	11	20
67	7	15	19	11	28	24	10	10	13	13	9	10	18
40	27	12	17	12	27	20	9	10	12	14	9	10	19
54	8	13	12	12	27	21	9	13	13	13	9	10	19
48	2	13	15	13	29	22	11	14	11	13	10	10	19
42	0	14	15	13	28	23	9	10	13	15	9	9	19
86	12	14	12	11	29	22	9	13	11	13	10	10	18
52	14	14	16	12	27	22	9	10	12	13	10	10	19
72	1	14	15	12	27	19	9	12	12	14	9	12	18
97	26	13	12	11	28	23	8	13	12	13	9	11	18
59	19	14	16	12	28	23	9	12	12	13	9	9	19
69	0	13	15	13	29	22	9	11	12	14	9	11	18
50	3	14	12	11	28	23	9	13	13	13	11	10	18
103	0	15	14	14	29	23	9	10	12	15	10	10	18
104	0	14	12	12	28	23	9	12	11	13	10	11	20
40	20	13	11	11	29	23	10	10	11	13	9	11	18
55	29	13	13	13	29	22	9	13	12	13	8	11	20
92	42	14	10	11	29	22	11	13	12	13	9	10	17
105	4	13	11	12	30	24	10	10	12	13	10	10	20
59	36	14	13	12	28	24	11	10	12	15	10	13	20
79	0	14	15	13	28	22	9	12	12	14	9	11	17
68	0	13	19	12	28	23	9	10	12	14	10	11	19
31	30	14	10	13	27	23	9	12	12	14	11	10	17
46	1	13	11	12	29	22	8	12	12	13	11	12	18
107	7	13	14	12	28	23	10	10	11	13	9	11	18
72	25	14	14	11	28	24	9	12	11	14	12	10	19
81	3	14	12	11	28	24	11	10	11	15	8	10	18
61	3	15	13	13	30	21	10	10	12	14	9	10	19
69	33	14	10	11	27	23	9	12	11	13	8	11	19
76	15	12	14	12	28	23	9	12	12	13	9	11	18
96	14	15	16	11	26	23	11	10	12	13	10	11	18
42	28	13	20	12	30	24	10	12	12	14	9	12	19
73	21	13	10	13	27	23	8	11	11	13	8	9	18
95	4	13	17	13	28	23	9	10	14	15	9	11	18
108	0	14	11	12	29	21	10	12	13	13	10	10	18
44	14	16	13	11	31	23	9	12	12	14	9	12	18
41	2	13	15	13	29	24	10	11	12	13	9	10	18
110	0	15	12	13	28	23	9	12	12	13	9	11	18
104	7	13	16	11	28	23	9	11	12	14	9	10	17
70	3	12	12	11	29	22	9	12	13	13	9	10	18
43	1	14	14	11	28	24	10	10	12	14	9	10	18
112	22	13	15	12	27	23	10	11	12	14	8	11	18
73	18	13	10	12	29	23	9	12	12	14	9	11	19
107	6	15	15	11	29	23	10	13	12	13	9	11	19
104	4	15	14	11	28	22	9	12	12	14	8	11	18
42	19	14	10	13	27	22	9	12	11	14	9	11	18
106	18	13	13	13	27	24	9	12	13	14	11	11	17
87	18	13	13	12	28	23	10	13	12	14	10	9	20
57	10	14	10	11	28	21	10	10	12	14	9	11	18
72	7	15	17	12	31	23	10	13	12	14	11	12	17
103	1	16	13	12	28	21	11	12	12	13	11	10	19
88	2	13	16	13	27	23	9	12	13	14	9	11	19
107	34	12	11	13	28	23	9	12	12	13	9	11	20
38	0	15	15	12	27	24	9	11	14	13	11	11	16
96	8	14	12	11	29	20	11	10	12	14	10	11	19
52	25	13	15	13	28	22	9	12	12	15	8	11	19
94	28	15	10	12	30	21	9	10	12	12	9	11	18
100	0	13	15	12	27	23	9	15	14	13	11	10	18
96	1	13	10	12	27	23	8	12	11	15	9	10	20
92	29	13	12	12	28	24	9	12	13	13	10	10	17
96	0	13	11	12	27	23	9	12	12	15	10	12	18
94	3	13	13	12	27	21	9	13	12	13	10	11	18
53	15	13	13	11	27	23	9	13	12	14	9	10	18
114	20	14	15	12	28	23	8	12	12	13	9	9	19
48	28	12	10	12	28	23	11	12	12	13	11	8	18
49	10	12	11	11	28	22	10	12	11	13	9	11	19
105	25	14	12	11	29	23	10	10	12	13	9	9	18
82	20	13	12	13	26	20	9	12	13	13	9	11	19
66	13	13	10	13	30	22	9	12	11	14	9	11	19
107	3	13	12	11	29	23	9	12	12	13	9	11	17
103	1	12	20	13	26	22	10	10	12	14	9	10	18
88	1	14	20	12	28	23	10	12	13	13	9	11	18
94	0	14	15	12	30	23	9	10	12	14	9	11	17
103	21	12	13	11	28	23	9	12	13	13	9	9	20
76	24	14	13	12	30	22	9	10	12	15	10	10	19
86	13	13	10	12	29	22	10	10	13	13	11	10	19
98	0	12	14	13	28	22	10	10	12	13	9	9	17
104	10	14	13	12	29	22	9	14	12	13	9	10	19
94	2	14	17	12	28	21	10	12	12	13	10	12	19
78	18	13	17	11	29	24	10	11	12	13	10	10	19
99	22	13	12	11	30	23	10	10	13	14	9	9	19
43	2	15	17	12	28	23	10	10	11	15	11	10	18
69	8	13	19	12	29	23	9	10	12	13	9	12	19
49	13	14	13	12	26	23	10	12	14	14	10	11	18
66	14	14	18	12	28	22	9	13	11	13	11	11	18
50	4	14	12	12	28	23	8	10	12	15	8	11	19
60	8	13	16	12	27	23	9	10	13	13	9	10	17
107	16	15	12	13	27	22	9	10	11	13	11	11	20
28	7	14	17	12	29	22	9	12	11	13	11	11	19
38	0	16	20	12	30	24	9	10	12	14	11	10	19
107	32	13	11	12	29	23	10	11	14	14	9	10	19
54	7	14	12	12	27	23	9	10	12	13	9	11	19
93	12	13	12	12	30	24	9	12	11	13	10	10	18
53	1	14	15	12	29	21	9	12	13	13	9	12	19
45	24	13	13	13	27	24	9	12	13	14	11	11	17
81	10	12	10	12	29	24	10	12	12	15	10	10	18
47	7	13	10	12	31	24	9	11	12	13	10	9	18
65	11	13	10	12	28	23	10	10	12	14	9	10	20
61	46	14	12	13	29	25	9	10	13	14	10	10	20
82	0	14	15	12	28	21	9	13	12	14	11	11	20
107	7	13	10	11	28	23	9	12	11	13	10	11	18
35	11	15	14	12	27	23	9	11	14	14	9	10	18
110	14	15	12	11	30	22	9	13	11	15	8	10	19
110	12	12	13	13	29	23	9	13	12	13	9	12	18
51	21	13	13	11	26	24	11	13	12	13	10	11	17
70	0	14	16	12	32	23	8	12	12	13	11	9	17
35	0	13	14	12	28	22	9	12	13	14	10	9	18
98	1	12	10	13	29	23	9	12	12	13	9	12	19
102	10	13	15	11	28	23	8	12	12	13	9	11	17
72	21	13	9	12	28	22	9	12	11	14	9	12	19
31	20	13	12	11	30	23	11	10	11	13	10	12	18
107	8	14	16	11	27	22	9	10	11	13	10	10	17
60	2	13	13	11	27	22	9	12	12	13	9	11	19
61	9	13	14	13	29	21	11	13	11	13	11	13	18
73	0	15	10	11	28	23	8	12	13	13	10	11	18
46	33	13	10	13	28	24	10	12	12	13	10	9	21
60	7	13	13	13	27	24	9	12	12	12	9	11	18
44	33	15	15	12	28	22	9	12	12	14	8	9	20
70	33	14	10	13	26	23	9	12	12	13	9	11	17
97	6	13	13	11	27	23	9	13	12	14	9	10	18
57	31	14	12	11	31	23	9	12	13	13	8	11	18
95	13	14	15	11	28	21	9	13	12	12	10	10	20
90	15	15	10	13	28	23	9	12	10	13	10	10	18
94	0	12	14	11	28	23	10	15	13	13	11	10	20
109	15	14	10	12	27	22	9	13	13	15	10	10	19
57	23	12	18	11	27	23	10	13	12	14	10	10	19
106	10	16	10	12	26	23	9	10	12	13	12	9	18
44	33	13	10	13	28	23	9	11	12	13	9	10	17
73	3	14	14	13	29	23	9	11	12	13	11	11	19
101	13	14	13	12	29	24	9	13	12	13	9	11	18
54	32	15	11	12	28	22	10	13	12	14	8	12	18
42	3	15	15	13	28	22	9	10	12	13	10	10	18
57	2	14	15	12	28	24	9	11	12	14	12	12	19
58	3	13	10	12	28	24	8	13	11	13	10	11	19
45	23	13	12	12	29	25	9	12	14	15	11	11	20
34	46	14	9	11	28	24	10	12	13	14	10	10	19
91	3	14	13	12	28	24	10	10	12	14	9	11	18
86	1	16	16	13	28	22	9	12	13	14	10	11	19
43	28	14	11	12	28	21	9	12	12	12	9	9	19
91	38	13	14	13	29	22	11	11	13	14	9	12	20
80	12	11	13	12	28	24	10	10	12	13	9	11	18
70	12	13	11	12	29	24	10	10	12	13	9	12	19
89	0	15	16	11	27	23	10	12	12	13	9	11	18
53	16	12	13	12	27	24	10	15	11	13	10	11	21
54	5	14	9	11	31	23	9	10	12	14	10	10	19
47	9	13	16	12	30	22	9	13	12	13	9	11	19
26	12	14	11	12	28	22	9	13	12	13	11	11	19
80	36	14	18	12	29	22	9	13	12	13	9	10	17
88	0	14	10	12	27	23	8	10	13	13	9	12	17
49	47	14	16	11	26	22	9	13	12	13	9	11	18
99	25	12	14	12	27	24	9	13	12	14	9	9	17
122	0	14	15	12	28	23	8	13	12	14	10	11	20
58	5	14	13	11	29	22	10	10	11	13	9	10	19
102	27	13	14	12	27	24	9	12	13	13	10	10	19
100	9	14	13	11	28	23	9	10	11	14	10	11	17
43	2	13	10	11	28	24	9	12	12	13	8	13	20
86	1	14	17	12	28	22	9	10	12	13	11	11	19
94	2	16	12	12	29	20	8	12	12	13	9	12	19
58	23	13	11	12	28	23	9	10	12	14	9	11	19
49	31	13	14	12	29	23	9	13	12	14	9	11	19
103	23	16	12	13	29	20	10	13	12	13	11	11	17
116	0	13	12	13	27	24	9	12	11	12	9	10	17
115	5	15	13	12	30	22	10	10	13	14	10	10	18
69	13	15	13	12	27	23	10	11	13	13	11	11	18
50	21	15	10	12	29	22	10	12	12	14	9	10	19
69	0	14	11	12	26	22	9	15	11	14	11	10	19
106	2	12	10	12	28	23	8	12	12	13	9	12	20
101	1	14	11	12	28	22	10	12	11	14	9	10	17
65	5	14	15	13	28	22	9	12	12	13	9	12	20
110	25	13	12	12	28	22	9	12	11	13	9	11	19
84	0	14	13	13	27	22	9	10	11	13	10	11	19
76	11	15	14	12	31	22	10	13	12	13	10	11	21
64	1	13	13	12	29	22	10	12	11	14	11	11	20
99	15	12	15	11	29	23	8	11	11	14	9	11	17
50	13	15	15	12	28	22	9	12	12	14	8	9	20
34	36	14	12	12	30	24	9	12	11	13	10	11	18
76	1	13	10	12	30	25	10	13	11	12	9	10	19
87	0	13	13	13	28	22	9	12	12	13	10	13	18
46	36	13	15	12	27	22	10	10	13	12	10	11	18
73	24	12	12	12	29	23	9	10	13	15	11	11	19
78	12	14	12	12	30	24	9	10	12	13	12	10	19
77	0	15	14	12	28	23	9	10	13	13	9	10	19
110	16	14	10	12	28	23	9	10	12	15	9	11	18
62	0	13	14	12	28	23	9	10	11	13	9	12	19
72	5	14	9	11	27	23	9	12	12	15	9	11	17
75	0	13	10	12	30	22	10	12	11	13	8	11	18
21	23	14	15	12	29	23	9	13	13	13	9	10	17
28	27	14	19	12	28	22	10	13	12	13	9	11	19
102	1	15	17	12	27	23	8	12	13	14	9	12	20
71	0	12	12	11	28	23	10	12	12	14	10	11	19
55	2	15	17	11	29	23	10	13	12	13	11	13	17
74	2	12	13	12	27	22	9	14	12	13	9	11	17
75	25	13	14	12	30	23	9	12	12	14	9	10	19
52	0	13	16	12	27	23	9	10	13	13	9	10	17
100	4	13	14	13	29	23	9	10	11	14	9	9	19
69	2	14	16	11	29	21	9	15	11	14	10	8	18
59	25	13	10	12	27	23	9	10	13	13	9	10	17
73	16	15	17	13	28	24	9	12	12	13	11	9	18
75	10	15	12	12	31	25	9	10	13	13	9	11	20
43	3	12	15	11	29	23	8	11	11	14	9	11	17
106	44	16	10	12	28	24	10	13	12	13	9	11	20
69	15	13	15	12	28	23	9	12	12	13	10	9	18
90	1	13	11	11	30	23	9	12	12	14	9	11	19
112	0	13	10	12	28	22	9	12	11	14	11	10	18
100	2	13	10	11	28	23	9	13	12	13	9	10	17
91	0	13	9	12	29	23	9	12	11	14	9	11	19
77	35	15	12	13	27	23	9	13	11	14	9	11	18
76	7	13	12	12	28	23	9	10	11	13	10	11	19
109	1	13	17	12	28	23	10	10	12	14	9	11	18
76	1	13	11	13	28	21	10	10	12	13	11	10	17
67	7	14	15	12	28	23	9	10	14	14	9	11	18
42	10	14	13	13	29	22	9	10	11	13	9	10	18
55	35	15	10	11	30	23	10	12	12	13	10	11	16
55	23	15	15	12	30	23	9	14	13	13	11	9	19
52	9	11	13	13	29	22	9	12	13	15	9	10	18
79	0	14	12	11	29	23	10	10	12	13	9	10	18
80	33	14	10	12	29	24	10	12	12	14	10	10	21
58	2	13	10	12	28	23	8	12	12	14	11	9	19
108	0	14	13	12	29	21	9	15	11	13	10	10	18
73	5	14	14	12	29	22	11	10	12	14	9	11	20
77	15	15	16	11	30	22	9	10	11	13	11	10	17
100	3	16	16	13	28	22	9	12	13	14	10	11	19
32	3	14	13	12	29	22	9	10	12	13	9	10	18
99	13	12	18	11	29	24	9	12	11	14	9	10	18
43	0	16	14	12	27	22	9	10	11	13	11	12	18
71	0	16	12	12	30	22	10	12	11	13	9	11	18
76	1	15	11	12	29	22	9	10	12	13	10	10	19
45	1	12	13	12	28	24	10	10	11	13	9	11	17
109	7	12	10	12	29	22	9	10	13	13	10	11	19
46	24	15	13	12	29	24	9	11	11	14	9	10	19
44	23	13	14	13	29	23	10	10	12	12	10	11	20
87	16	12	11	12	28	23	9	12	13	14	9	12	18
90	7	15	13	13	29	22	10	10	12	14	9	10	17
42	2	16	9	13	28	20	10	12	12	13	9	10	18
49	17	14	14	12	27	23	9	10	13	13	9	10	18
90	21	13	11	12	28	24	9	11	12	14	11	11	20
76	20	15	16	12	29	23	9	11	12	13	9	11	18
59	16	13	14	12	30	24	10	12	11	14	9	11	20
88	33	12	12	12	28	23	9	10	11	12	9	11	18
47	0	12	10	12	28	24	10	12	12	13	9	13	20
93	0	13	10	12	28	22	10	13	11	14	9	11	18
103	10	12	12	12	29	22	10	12	12	14	9	11	18
89	23	14	13	12	28	21	10	12	12	13	9	12	18
64	12	13	17	12	29	23	10	12	12	13	10	9	19
80	0	14	12	12	27	24	10	10	13	13	10	12	19
48	23	13	10	12	27	23	9	10	12	14	8	10	18
82	1	15	12	12	29	22	9	10	12	13	11	10	17
46	15	13	20	11	28	23	10	12	12	13	10	11	17
47	0	14	14	12	30	23	9	12	12	14	10	10	20
44	6	14	18	11	29	22	9	13	13	15	9	12	19
83	14	16	16	12	30	23	9	12	12	14	9	10	17
108	11	14	16	12	28	24	9	13	11	13	8	11	18
72	42	14	12	11	28	23	9	13	13	13	11	10	18
98	31	13	11	12	28	23	10	13	12	14	10	9	19
65	3	12	13	12	28	23	9	10	12	14	9	9	19
96	10	12	16	12	29	23	9	10	11	13	10	11	17
65	1	14	15	13	28	21	9	10	12	13	9	11	19
48	16	12	16	12	28	23	9	10	12	13	10	10	18
41	28	12	10	12	28	23	9	10	12	14	9	9	19
104	15	13	14	13	31	22	8	10	13	13	11	11	18
88	10	14	12	12	27	22	9	10	12	13	11	12	20
90	8	16	11	12	30	23	9	10	11	13	9	10	18
86	0	12	18	12	28	24	9	12	12	13	9	10	17
41	24	13	13	12	28	24	9	11	12	14	10	12	18
111	16	13	13	11	29	24	8	13	12	14	9	11	18
83	12	15	10	13	28	21	9	13	12	13	10	9	18
68	1	16	14	13	30	24	9	12	12	14	11	11	18
60	11	14	15	13	27	24	9	13	13	14	9	10	17
101	48	14	11	12	27	25	9	10	12	13	9	12	19
83	10	16	13	12	29	22	9	14	12	13	10	10	18
105	1	13	16	13	28	22	9	12	11	14	9	10	19
93	1	13	15	12	27	23	9	11	13	15	9	9	18
52	5	14	12	12	29	22	10	11	12	14	9	10	18
26	15	14	12	12	28	23	8	10	12	15	8	11	19
105	9	13	14	12	27	22	10	12	12	13	10	12	18
37	40	14	12	12	29	23	9	12	12	13	9	11	18
49	8	13	17	12	29	24	9	10	11	15	9	9	18
66	0	16	14	13	29	23	9	10	13	15	9	9	18
65	6	15	10	12	27	20	9	10	12	14	8	10	18
79	2	13	18	12	29	23	11	10	11	13	9	9	18
104	9	13	10	11	30	24	9	12	11	13	11	11	21
101	0	13	12	11	30	22	10	10	12	14	11	11	19
46	9	13	13	13	27	24	9	12	12	12	9	11	18
28	2	12	12	13	28	21	9	12	13	13	11	11	18
122	35	13	11	13	29	24	9	10	11	14	11	11	18
85	3	13	15	11	29	22	10	10	12	15	9	10	21
109	9	14	12	11	30	23	10	13	11	13	9	10	18
86	4	13	13	12	28	23	9	12	11	13	9	11	17
59	12	12	12	11	30	23	9	12	11	13	10	11	17
53	30	14	13	12	26	21	10	12	12	13	8	10	18
69	16	15	13	13	29	25	9	9	14	15	11	12	19
78	1	12	11	12	29	24	10	12	12	14	9	9	21
63	29	14	16	11	28	22	9	10	12	13	10	10	18
32	37	12	11	12	29	22	9	10	10	15	9	9	18
84	19	14	12	13	29	21	10	12	11	14	10	10	19
98	14	13	14	12	28	21	10	11	13	14	10	11	19
105	34	15	12	13	28	23	10	10	11	14	10	13	19
48	49	15	11	13	28	21	9	12	11	14	9	11	19
54	19	13	12	12	29	23	9	10	12	13	11	12	19
98	7	13	11	14	29	23	9	12	12	15	9	11	19
36	5	14	13	12	30	22	8	10	11	13	9	11	19
38	19	15	10	12	28	21	10	12	12	14	11	12	18
47	3	13	17	12	28	21	9	10	11	14	9	9	17
119	0	15	11	11	30	22	9	10	13	14	10	13	20
74	11	14	13	12	29	24	9	13	12	13	9	11	18
79	3	14	16	11	27	21	9	12	12	13	9	11	19
52	11	13	13	13	27	24	9	12	12	12	9	11	18
94	15	13	13	11	29	23	9	10	11	13	9	12	18
86	24	13	10	11	29	22	9	10	13	14	9	10	19
105	12	14	10	11	29	23	11	12	13	14	9	11	18
49	5	16	14	11	28	23	10	10	11	14	9	10	19
31	3	15	16	12	28	23	9	13	11	14	11	11	17
96	7	12	11	13	29	21	9	10	13	14	10	12	18
76	30	13	10	12	27	22	9	13	12	13	9	11	19
33	22	15	12	13	28	24	9	13	12	13	10	11	17
105	3	13	14	13	27	21	9	10	11	13	10	12	19
34	14	14	19	11	29	25	9	13	12	13	9	10	18
64	2	15	10	11	28	24	10	12	12	13	9	12	16
63	6	15	10	12	28	22	10	10	14	13	9	11	20
95	14	14	12	11	27	23	9	10	12	13	9	11	18
96	40	14	13	11	29	23	9	13	11	13	9	11	16
53	5	14	16	12	28	25	9	10	13	12	9	11	20
99	7	12	14	13	28	24	9	15	11	13	11	10	20
97	25	13	10	11	28	22	9	11	13	13	9	11	18
79	0	16	14	12	28	24	9	10	14	14	10	11	18
72	28	14	12	12	29	22	9	10	11	13	9	11	17
42	8	12	13	12	27	23	8	12	12	13	9	12	20
90	0	14	10	12	29	23	9	10	12	13	9	10	19
37	16	14	10	11	29	22	9	12	13	14	9	11	18
106	4	13	11	11	30	24	9	14	12	15	8	10	19
101	18	13	11	13	28	23	8	10	12	13	9	9	21
117	20	13	10	13	28	23	9	10	11	14	9	10	19
21	4	15	18	13	29	22	9	11	13	14	9	10	18
100	5	15	11	12	30	22	9	12	11	14	9	9	18
94	0	13	12	11	28	24	10	12	13	15	11	10	18
73	3	13	16	12	27	23	9	10	13	13	9	10	17
111	9	12	13	13	30	24	9	13	13	13	11	10	17
95	10	13	11	11	29	23	10	10	11	13	9	11	18
50	1	14	15	12	29	22	9	10	11	14	10	10	18
48	23	12	13	13	28	20	9	10	12	13	9	11	18
111	1	14	13	11	27	21	8	12	11	15	10	11	18
110	1	13	13	12	27	25	8	12	12	13	9	10	18
61	0	14	13	12	27	22	10	12	11	13	11	10	18
72	10	13	15	12	29	24	9	12	11	14	9	11	19
64	0	15	10	12	29	25	10	12	13	13	9	10	19
110	16	13	14	13	28	22	9	12	13	13	9	12	19
97	0	13	20	13	31	22	9	10	12	13	10	10	19
25	2	15	12	12	30	22	9	11	11	13	10	10	18
102	14	15	9	12	29	23	9	10	14	14	9	10	19
79	35	15	13	13	29	22	9	13	11	13	9	12	18
76	21	15	18	12	28	23	9	10	11	13	9	9	18
90	3	13	14	12	29	24	9	12	11	14	9	11	19
48	4	13	15	12	29	20	9	10	13	13	10	11	18
66	10	13	11	12	28	21	10	13	12	15	9	9	19
82	3	14	12	12	27	22	9	12	12	13	9	11	18
39	8	15	17	12	30	24	10	9	12	14	10	9	17
41	41	13	12	11	28	22	11	12	12	13	9	9	21
85	20	14	13	11	29	20	9	12	14	13	9	10	19
62	21	15	10	12	30	21	9	10	12	12	9	12	18
38	19	13	13	11	29	23	9	10	12	13	10	10	21
45	26	13	16	12	28	22	9	13	12	13	9	10	18
52	1	14	10	12	29	24	9	12	13	13	8	10	18
36	19	15	11	12	28	20	10	10	11	15	9	11	20
66	12	12	10	13	30	22	9	10	12	14	10	10	19
95	11	13	13	11	30	22	9	12	14	13	10	11	19
99	1	13	17	11	27	21	10	12	12	13	9	11	19
91	3	13	10	12	27	23	9	10	13	13	9	10	17
87	4	14	17	11	28	20	9	12	11	13	9	10	18
111	10	13	16	12	30	23	10	13	13	13	9	10	18
41	18	13	12	11	29	23	10	10	12	13	9	10	18
105	5	16	18	12	28	21	9	12	11	13	10	10	20
68	1	13	16	11	27	22	9	11	11	15	11	10	17
42	12	15	13	12	28	20	10	12	13	14	9	9	19
84	6	16	12	13	29	20	10	13	12	13	11	11	17
66	24	14	10	12	28	24	9	10	11	13	9	10	19
63	44	13	19	13	29	21	10	12	12	13	9	12	18
54	2	13	10	12	26	24	9	10	11	13	11	12	18
65	0	12	17	13	28	22	9	12	11	14	10	10	19
85	13	13	17	12	30	24	10	10	12	13	9	9	19
67	23	14	10	11	28	23	9	15	13	15	9	11	17
66	8	13	14	11	31	21	9	11	14	13	10	9	19
107	2	14	18	11	30	21	9	10	11	13	9	10	19
93	0	13	13	12	29	22	10	12	11	14	11	11	20
47	1	15	12	13	27	21	10	10	12	13	11	11	17
57	3	16	14	13	30	23	9	12	12	13	10	10	18
103	18	14	10	11	28	22	10	11	12	13	11	10	18
81	2	15	19	12	29	22	9	11	12	13	9	11	20
94	19	13	12	12	29	24	8	13	11	13	10	9	18
32	13	15	13	12	29	20	10	13	11	14	9	10	19
107	0	12	12	12	30	21	9	11	13	15	10	11	17
74	5	13	9	13	28	23	9	10	12	14	9	10	19
84	44	16	10	12	28	24	10	13	12	13	9	11	20
98	7	12	10	13	27	21	9	10	12	12	11	11	18
47	9	14	16	12	27	20	10	11	12	13	11	12	18
70	28	13	12	11	31	24	9	10	11	13	9	11	17
44	1	15	17	12	28	22	9	10	12	13	12	10	17
37	17	12	11	11	28	22	10	12	11	13	9	11	19
56	27	14	12	13	27	22	10	12	12	13	8	10	18
60	11	16	14	14	28	20	9	12	12	13	8	9	19
25	8	14	10	11	28	23	9	15	13	15	9	11	17
85	3	12	10	12	28	21	9	10	12	13	9	11	17
82	20	15	12	12	30	23	9	13	11	14	9	9	20
105	44	13	10	12	29	24	9	10	13	13	9	10	20
75	4	16	10	11	29	22	10	10	11	13	8	10	18
69	2	14	10	12	29	24	10	12	12	14	10	10	21
40	7	14	10	12	28	24	10	10	13	15	10	10	18
55	37	12	10	12	28	22	9	12	12	14	9	9	18
70	2	13	20	12	30	24	10	12	12	14	9	12	19
54	35	13	18	11	30	23	8	12	14	14	9	11	18
96	38	15	12	11	29	24	9	10	11	13	10	11	19
98	37	12	16	13	30	21	9	12	11	14	10	10	18
52	27	13	16	12	28	24	10	13	14	14	11	10	18
49	28	12	13	12	31	23	9	13	11	13	9	11	18
94	2	14	12	11	29	22	10	10	12	14	8	13	17
48	11	13	16	12	29	23	9	10	12	13	9	12	17
89	1	14	18	11	29	23	9	12	12	13	9	11	19
91	0	13	15	11	27	23	9	10	12	13	10	10	19
55	16	14	17	11	28	21	9	13	12	14	10	12	19
109	16	14	13	12	29	23	9	12	12	14	10	11	19
61	3	15	13	12	30	23	9	10	11	14	9	10	19
36	2	13	12	11	29	23	9	13	12	13	9	12	18
75	6	13	14	12	30	20	9	10	12	13	8	11	20
82	37	13	16	12	28	24	9	12	13	14	8	11	19
108	0	14	12	12	31	23	9	12	12	15	8	10	18
69	0	14	12	13	28	23	9	10	13	13	10	11	16
61	4	15	10	11	29	22	9	12	11	14	9	9	18
106	15	14	16	11	27	23	9	10	12	13	9	13	19
84	5	13	15	11	30	22	8	12	12	14	10	10	19
70	33	13	15	12	28	22	10	9	11	14	9	11	19
34	45	14	10	12	29	22	10	12	12	15	10	11	19
48	0	13	15	13	27	21	10	10	12	14	9	10	18
41	3	15	13	13	28	22	9	10	12	15	11	9	18
39	9	15	13	11	28	22	8	11	12	13	9	10	17
108	41	12	10	11	28	21	9	13	12	15	8	10	20
68	1	13	12	11	28	23	9	12	12	13	9	12	19
106	13	14	14	13	29	24	9	12	12	13	9	10	19
98	7	14	16	11	29	24	10	10	11	13	9	12	18
102	0	14	10	11	29	23	9	10	11	14	11	9	19
109	5	13	14	13	28	24	8	15	13	13	8	9	18
38	47	14	13	11	28	23	9	12	13	14	10	10	18
77	6	14	14	12	28	22	9	10	11	13	10	11	18
62	22	12	14	11	28	23	9	10	12	14	10	11	19
42	14	13	11	11	29	22	9	13	13	13	11	10	19
65	2	14	16	11	26	22	9	13	12	13	9	11	18
28	4	13	10	12	28	23	9	9	12	14	10	11	20
102	0	14	17	12	29	21	9	13	12	13	9	11	18
82	0	13	13	13	31	23	9	14	12	14	9	10	18
108	10	13	12	12	28	23	9	12	13	14	11	9	18
91	5	13	15	13	28	22	9	12	12	15	8	11	19
63	26	16	12	12	29	22	10	13	13	13	9	10	19
59	4	12	12	11	28	23	9	14	13	14	8	9	19
46	1	13	15	11	28	24	9	12	11	15	10	9	19
71	1	12	10	12	31	22	10	10	12	14	9	9	18
92	15	14	14	11	28	25	9	12	11	14	12	10	19
66	9	15	13	11	26	22	9	10	12	13	9	10	18
68	9	13	10	11	27	22	10	10	12	13	9	11	18
76	5	16	17	13	30	22	10	10	13	13	11	11	18
84	4	13	10	12	29	22	8	10	12	13	11	10	17
91	46	16	14	11	29	22	9	10	13	13	10	10	19
67	2	15	13	12	28	25	9	10	13	14	10	11	18
38	45	14	14	13	30	21	10	10	12	13	10	10	16
44	35	13	17	12	27	22	10	13	11	13	9	11	19
32	6	13	14	11	29	22	9	13	14	13	12	12	19
48	33	13	14	12	27	24	9	12	11	13	9	9	19
58	2	14	16	12	31	23	9	14	12	14	8	10	18
102	15	12	17	12	28	23	9	12	12	14	10	11	17
78	28	15	12	12	30	21	10	10	11	13	10	10	19
67	3	13	20	12	29	23	9	10	12	14	9	12	18
54	20	14	10	12	29	22	9	10	12	13	9	12	18
74	12	13	13	11	28	21	10	12	13	13	9	11	16
61	1	14	10	12	27	23	8	10	13	13	9	12	17
39	27	14	10	12	28	21	9	10	11	13	10	10	20
99	1	12	13	11	28	23	9	12	12	15	10	11	18
92	7	15	17	12	28	22	9	15	11	13	11	11	18
70	1	13	13	11	28	23	10	11	12	14	9	10	21
45	10	12	13	12	28	21	10	12	11	13	8	11	19
36	39	12	13	12	30	23	9	10	12	13	9	11	19
67	8	14	10	12	27	22	9	10	12	14	10	12	19
76	21	15	10	12	29	23	10	12	12	13	9	13	18
46	4	13	10	12	28	23	9	9	12	14	10	11	20
46	9	14	11	13	27	23	9	9	12	13	9	10	19
72	2	13	16	12	30	22	9	10	12	14	9	11	18
116	8	14	11	12	27	22	9	12	12	13	9	10	19
99	28	15	11	13	30	23	9	10	11	15	10	12	19
40	33	13	12	11	28	23	9	12	11	14	9	10	17
36	3	13	15	12	28	23	9	12	12	13	10	10	18
108	1	13	10	11	29	22	9	13	12	13	10	10	18
47	6	12	12	12	28	22	10	10	13	14	11	12	18
92	0	13	15	12	27	22	9	10	12	14	10	11	17
67	0	15	11	13	27	23	10	11	12	13	9	10	20
58	21	15	15	12	30	23	9	12	12	14	9	10	20
102	0	16	14	12	28	24	9	10	14	14	10	11	18
40	35	13	18	13	29	21	9	10	11	13	9	10	18
87	3	14	15	12	28	22	9	10	14	14	9	11	18
99	6	12	10	11	28	22	9	13	11	13	10	9	18
41	0	13	13	11	27	22	9	10	12	13	9	11	17
63	2	13	15	12	27	24	9	12	12	14	8	11	17
91	4	13	10	13	27	21	10	10	12	13	9	12	19
94	2	15	11	13	29	22	10	10	13	14	11	11	18
58	4	16	16	11	30	22	10	12	12	13	11	10	18
102	7	15	15	13	28	20	9	10	11	15	11	11	17
31	7	13	15	13	27	23	9	10	12	13	10	11	20
94	2	13	12	12	29	21	9	11	11	13	10	11	19
73	27	15	9	12	30	23	10	9	12	14	9	11	18
36	25	13	14	12	27	23	10	12	14	13	9	11	21
78	5	15	14	12	27	23	9	11	14	14	9	10	19
41	9	14	10	11	28	23	9	10	12	13	9	9	18
97	2	14	16	13	29	23	9	13	12	14	10	11	19
53	32	13	14	11	31	21	9	11	14	13	10	9	19
104	27	14	14	13	29	22	9	11	12	13	12	11	18
60	24	13	10	13	28	24	9	12	12	13	9	12	18
82	0	14	18	12	29	22	9	13	13	13	11	12	20
102	19	15	16	12	29	22	9	9	12	14	11	10	21
106	0	15	11	11	30	23	9	13	12	13	8	11	19
65	46	13	15	11	27	23	9	10	12	13	10	10	19
82	0	12	11	13	29	21	9	10	13	14	10	12	18
104	2	13	11	12	27	22	10	9	12	13	10	11	19
37	4	15	12	12	30	21	10	10	11	13	10	10	19
51	31	13	12	11	29	24	10	11	11	13	9	12	18
54	3	13	12	12	30	25	9	13	13	13	9	11	20
98	11	14	13	12	29	24	10	10	12	14	9	11	20
44	0	15	13	12	31	23	9	11	13	15	9	12	19
100	6	12	10	12	29	22	9	12	12	13	9	11	18
68	1	14	20	12	27	23	11	10	12	14	10	8	18
65	0	13	11	13	28	23	9	11	11	13	9	9	19
47	13	13	16	13	29	22	9	13	12	13	9	10	18
50	5	13	12	12	28	24	9	10	12	13	10	12	17
33	38	13	11	12	27	20	10	10	12	14	10	12	18
95	16	14	20	12	27	23	11	10	12	14	10	8	18
44	11	13	16	12	28	22	9	10	14	13	9	12	19
50	3	14	13	12	30	23	9	10	12	14	9	10	21
60	12	14	12	13	27	22	10	12	12	13	8	10	18
80	40	13	13	12	30	24	8	13	12	14	9	11	18
46	0	14	11	12	27	22	9	12	12	13	9	10	19
109	2	13	13	11	29	24	9	13	12	13	9	12	20
95	1	12	14	13	28	20	10	13	11	14	9	11	18
100	24	14	11	13	28	23	9	12	12	14	10	11	20
40	8	14	13	11	29	22	11	12	12	14	11	11	20
60	3	15	11	13	30	23	9	10	11	15	10	12	19
100	4	14	18	12	28	22	9	13	11	13	11	11	18
46	11	13	16	12	28	22	10	12	10	13	9	10	19
47	24	13	17	13	28	22	10	10	14	15	9	11	18
106	1	13	12	12	27	22	9	12	13	13	9	11	18
78	8	14	12	11	28	22	9	10	12	14	9	12	17
38	5	12	10	11	28	21	10	15	11	14	9	10	17
39	5	13	15	12	26	24	10	13	12	15	9	11	20
83	39	14	10	11	27	23	9	10	12	13	9	11	19
98	34	13	13	11	29	22	9	12	11	13	9	11	16
47	26	15	10	12	28	23	9	11	11	13	9	10	18
90	1	12	14	12	28	24	9	10	12	13	10	10	18
102	0	14	11	12	31	24	8	11	13	13	9	13	17
61	3	14	16	12	28	24	9	13	11	13	8	11	18
71	23	13	13	12	29	20	9	13	12	13	9	11	17
102	0	14	12	12	29	22	10	10	12	14	10	9	18
99	6	14	16	11	26	23	10	12	11	14	10	11	19
81	9	13	17	11	30	22	10	10	11	13	9	12	17
105	9	14	12	12	30	23	9	10	11	15	10	12	18
97	1	14	12	11	29	20	8	12	11	13	10	9	18
54	3	12	11	11	27	22	9	12	12	14	9	12	18
92	5	14	12	13	29	22	9	13	11	14	10	11	19
24	18	16	14	12	29	21	9	12	11	13	11	10	18
64	9	12	13	12	28	24	9	13	12	13	11	12	19
45	9	13	12	13	27	23	9	12	12	13	10	9	19
95	21	15	14	11	29	24	9	10	11	15	10	11	18
48	0	16	15	11	29	22	9	12	12	14	11	12	18
78	1	12	10	12	30	22	10	11	11	13	11	11	17
89	7	12	12	11	30	23	9	14	12	14	9	10	19
59	1	13	16	13	28	23	8	13	12	14	11	9	18
51	4	15	15	12	28	22	10	15	12	13	9	12	18
95	47	13	10	11	29	22	10	12	12	13	9	11	18
104	4	13	11	12	31	23	10	12	12	13	10	9	19
102	3	14	19	12	27	22	10	11	12	14	11	9	19
94	9	12	13	12	29	22	9	14	12	13	10	10	20
104	1	15	14	12	30	25	9	10	12	15	9	13	19
80	13	14	17	12	30	24	10	10	12	15	9	10	18
67	2	16	14	12	28	23	9	10	11	13	12	12	19
60	16	12	14	12	27	24	9	13	12	14	9	9	17
47	13	14	14	13	30	21	10	10	12	13	10	10	17
72	15	12	16	13	30	22	10	10	12	14	11	10	19
47	13	13	13	12	29	20	10	12	11	15	9	11	18
44	17	13	10	12	27	23	10	10	12	13	10	12	19
67	2	14	17	12	30	24	10	10	12	14	9	9	17
109	28	15	12	13	26	24	9	12	13	13	11	11	19
55	26	15	13	13	30	21	10	10	12	14	9	9	19
92	0	14	15	13	28	22	9	13	12	13	9	10	18
97	13	13	18	12	29	24	9	10	12	14	10	10	19
65	2	14	16	11	27	24	9	10	12	14	8	10	18
60	6	16	18	12	28	21	9	12	11	13	10	10	20
46	1	14	16	13	27	23	9	12	12	13	11	10	19
66	8	13	15	11	27	22	10	13	13	13	8	12	18
109	8	13	12	13	29	21	9	13	11	13	9	12	18
58	23	15	10	12	30	20	9	12	11	14	10	10	18
106	10	13	15	12	29	23	9	11	12	13	10	11	18
27	0	13	17	13	29	22	9	13	12	13	10	13	20
78	17	14	16	12	30	21	9	10	12	14	9	10	17
97	4	14	13	13	30	23	10	13	11	13	12	12	19
53	1	14	10	11	30	22	9	12	12	13	10	10	18
66	4	15	17	12	27	24	9	12	12	13	8	12	18
93	1	13	17	12	27	23	10	14	11	15	10	12	19
45	1	13	10	11	28	22	11	11	13	13	11	10	17
66	1	13	11	11	29	23	10	10	11	13	9	11	18
75	26	15	17	13	28	24	9	12	12	13	11	9	18
70	24	14	13	13	26	23	9	13	11	14	11	10	20
40	5	14	18	12	29	22	9	13	12	13	9	10	17
60	2	14	13	13	28	22	9	10	12	13	10	9	19
113	14	12	13	11	27	23	9	10	11	13	8	11	19
79	7	12	13	13	28	23	10	10	13	14	9	11	19
86	30	15	13	11	27	21	9	10	13	13	10	11	19
89	3	14	16	13	29	21	9	13	11	14	9	11	17
43	0	15	15	12	27	23	9	12	14	14	11	10	17
31	37	15	11	12	28	23	9	10	11	14	11	9	19
86	25	14	11	11	30	23	9	10	12	13	9	9	19
77	34	15	11	12	30	22	9	12	11	14	9	9	18
101	13	12	13	12	30	23	10	12	11	14	12	11	18
32	2	12	18	11	28	23	10	13	12	14	10	10	19
54	2	13	15	13	28	22	9	13	12	13	9	10	20
70	3	12	10	12	27	22	9	11	12	14	9	10	18
33	10	14	10	12	28	22	9	12	14	13	9	10	18
90	3	15	12	12	29	23	10	12	11	13	9	11	19
82	11	14	17	13	28	25	9	10	11	13	9	11	19
104	2	13	10	12	29	24	9	12	11	13	9	10	19
