# Supplementary material for: Using game theory to thwart multistage privacy intrusions when sharing data
Source: Sci Adv. 2021 Dec 10;7(50):eabe9986. doi: 10.1126/sciadv.abe9986 (PMC8664254; doi:10.1126/sciadv.abe9986)
Supplement: Supplementary file 2 — Data S1 [file sciadv.abe9986_data_s1.zip › sciadv.abe9986_data_s1/DemoKAnonymization/exp/2058/data/target_data/i10.csv]

YOB	State	STR1	STR2	STR3	STR4	STR5	STR6	STR7	STR8	STR9	STR10	STR11	STR12
84	30	13	14	11	29	23	9	12	12	13	10	10	19
80	28	14	12	11	27	22	10	12	12	14	11	10	18
39	17	14	13	12	27	23	10	12	11	14	9	11	20
67	20	13	10	13	31	23	8	10	11	13	10	10	18
90	11	15	10	11	27	21	9	10	11	14	10	13	17
103	3	14	12	11	27	24	9	12	12	13	10	11	18
106	32	15	12	12	27	20	10	14	11	12	9	11	18
80	1	14	10	12	29	22	9	10	12	13	9	12	18
29	19	15	14	11	29	22	9	12	12	13	8	11	18
83	7	13	13	12	28	24	9	12	12	13	9	11	18
110	15	13	13	11	27	22	10	13	12	14	9	10	20
101	0	14	16	12	28	25	9	10	12	12	9	11	20
94	50	12	16	11	28	22	9	10	13	13	11	10	17
98	32	14	16	12	29	22	9	12	10	13	9	10	19
66	1	14	11	12	28	21	8	10	11	14	10	12	19
94	14	13	12	14	27	21	9	12	13	13	9	11	17
83	0	14	17	12	28	23	10	13	11	14	9	9	18
74	2	12	10	13	28	22	9	13	12	14	10	11	19
45	0	13	10	11	29	23	8	10	11	13	9	11	17
107	20	15	14	12	29	22	9	12	13	13	10	9	17
61	5	13	10	12	29	23	9	10	12	15	9	10	20
71	38	14	9	12	30	22	9	10	12	14	10	12	20
52	20	13	13	11	27	24	9	10	12	13	10	11	19
38	13	15	11	12	28	23	9	10	11	14	11	9	19
68	4	13	14	12	31	21	9	12	12	15	10	10	18
32	16	12	16	11	27	23	9	12	12	13	11	12	19
84	25	13	13	12	28	23	10	10	12	13	9	10	18
95	8	13	16	12	27	23	9	10	13	13	9	10	17
54	16	15	13	11	27	21	9	10	13	13	10	11	19
105	5	14	10	11	27	23	9	10	12	13	9	11	19
42	1	13	13	11	27	23	9	13	12	14	9	10	18
44	0	15	13	12	28	24	9	10	12	14	11	12	19
83	12	16	14	13	30	24	9	12	12	14	11	11	18
106	8	13	13	12	27	23	9	13	11	13	11	10	17
115	30	14	16	12	31	23	8	12	12	13	11	8	17
38	40	14	13	11	29	22	9	10	12	14	10	9	19
47	22	14	18	11	28	24	9	10	11	13	11	10	21
70	0	13	15	12	28	24	8	11	12	15	9	11	19
70	5	15	16	12	29	21	10	10	12	13	12	10	20
66	0	14	10	11	27	24	9	10	10	14	9	11	18
82	3	12	12	11	28	22	9	10	11	13	11	11	19
74	48	13	10	12	27	23	9	9	12	14	9	11	19
103	12	13	16	12	26	23	9	11	13	13	9	11	17
63	17	14	11	12	27	23	10	13	12	15	11	10	18
65	4	13	15	13	29	24	10	13	11	14	9	12	17
55	33	13	13	11	28	23	9	13	12	13	9	10	18
69	20	14	14	11	27	22	9	13	12	13	9	9	17
91	2	13	11	12	29	24	9	13	12	14	11	10	16
39	0	14	12	11	28	23	11	11	13	13	11	12	18
26	23	13	10	12	28	23	10	10	12	14	9	10	20
63	4	15	11	13	27	23	10	11	12	13	9	10	20
80	2	16	13	12	30	23	9	10	12	13	10	10	19
79	7	15	13	12	30	22	9	10	12	13	10	10	18
74	0	15	16	13	28	23	8	10	12	15	9	9	18
43	3	14	12	13	29	23	9	10	11	13	10	10	19
66	3	12	15	11	29	23	8	11	11	14	9	11	17
92	1	14	10	13	29	25	10	10	11	13	9	11	19
103	17	14	11	12	28	23	9	13	12	14	9	11	19
49	3	15	13	11	27	21	9	10	12	13	9	13	18
65	28	13	13	11	28	20	9	12	11	13	11	11	19
97	0	14	12	12	28	23	9	12	12	13	10	10	17
107	36	14	11	11	29	22	9	10	12	14	9	12	18
45	14	14	10	11	26	23	9	11	12	13	11	9	18
76	15	14	12	11	26	22	10	13	13	13	9	14	16
71	14	16	11	13	29	23	11	13	12	14	11	11	21
100	0	14	10	11	29	23	11	12	13	14	9	11	18
53	27	12	13	12	29	23	9	10	12	14	8	11	18
86	25	13	12	13	30	24	9	13	12	14	9	11	18
80	0	12	16	12	28	20	9	13	12	14	12	10	18
96	12	14	14	11	27	23	9	11	12	13	11	10	20
51	3	14	16	11	29	24	10	10	12	14	9	10	19
60	0	13	17	12	28	22	9	10	12	13	11	9	18
50	28	15	16	12	28	24	9	13	13	13	11	12	18
53	11	13	13	12	28	22	10	11	12	13	9	11	17
49	32	14	12	11	28	23	10	10	12	13	9	10	19
31	26	16	13	12	29	22	9	14	12	13	10	10	18
53	10	14	13	12	28	22	10	12	13	13	9	11	18
77	22	15	11	11	27	22	10	10	13	12	9	10	19
48	7	12	13	12	28	22	9	11	13	13	10	11	19
40	7	14	11	12	27	23	9	10	11	14	10	9	19
69	0	14	18	11	29	21	9	10	11	13	9	10	19
93	48	14	15	12	31	22	11	13	11	13	9	11	17
53	1	14	10	13	29	21	9	10	12	13	11	11	18
97	3	14	18	12	30	23	9	13	12	14	8	11	19
49	9	12	18	13	29	22	9	10	12	14	9	10	17
103	0	15	18	12	30	23	9	10	13	14	9	13	19
59	23	12	13	12	30	23	8	10	14	13	10	13	20
82	6	14	13	12	29	24	9	13	12	13	9	11	18
62	0	14	10	12	28	21	9	10	11	13	10	10	20
104	18	14	12	13	28	22	9	12	11	12	9	10	19
47	5	13	18	11	29	23	9	14	11	13	9	9	18
43	1	13	19	14	29	21	9	13	12	13	10	11	18
44	0	14	14	11	30	21	9	11	11	13	11	10	19
81	3	14	10	12	28	21	10	12	11	14	10	11	19
100	4	16	12	11	27	20	9	12	11	13	9	9	17
73	2	13	12	12	28	24	9	10	12	15	9	10	18
86	7	12	10	12	29	22	9	13	12	13	11	11	18
44	8	14	20	12	29	24	9	10	14	14	10	11	18
42	2	14	13	11	28	23	10	10	12	14	11	11	19
45	8	13	16	12	28	22	9	13	12	13	9	10	18
103	6	13	13	11	29	23	9	12	11	15	11	10	19
44	0	15	15	12	28	22	9	10	13	13	9	9	19
97	6	14	16	12	28	23	9	12	12	13	9	9	19
82	2	14	11	12	27	23	9	10	12	13	9	12	19
71	18	15	15	11	29	22	10	12	12	13	8	10	18
60	2	13	19	13	29	21	9	13	12	13	10	11	18
93	25	13	13	12	29	22	9	10	12	13	12	10	18
86	0	14	16	13	27	23	9	12	12	13	11	10	19
77	8	13	16	12	28	22	9	13	12	13	9	10	18
72	10	14	14	11	27	21	10	10	12	13	11	9	18
45	6	15	15	12	30	21	10	10	11	14	10	13	18
58	5	16	10	12	27	22	10	11	12	14	10	10	19
89	0	13	10	12	29	22	10	12	10	14	10	10	19
67	18	15	16	13	28	24	9	10	11	13	8	11	17
51	37	14	17	14	31	23	10	13	12	13	10	10	17
65	42	13	14	12	29	24	9	10	14	14	9	9	18
56	13	13	13	12	29	23	9	14	12	13	8	10	20
40	0	14	10	12	29	22	9	10	12	13	9	12	18
37	1	14	16	11	28	22	10	13	12	13	9	11	20
43	3	13	12	13	27	23	9	10	11	14	10	11	18
62	0	14	17	12	29	21	9	13	12	13	9	11	18
83	7	13	11	12	27	22	9	13	11	13	12	11	18
45	3	15	12	11	27	22	9	13	12	14	10	11	18
63	27	15	13	13	30	21	10	10	12	14	9	9	19
114	11	13	19	12	29	22	10	12	12	14	10	11	19
72	0	13	10	11	28	22	9	13	12	13	9	10	19
53	36	15	10	13	28	23	9	12	10	13	10	10	18
49	17	12	16	13	28	22	9	12	12	13	9	11	20
65	0	14	17	12	27	23	9	12	13	13	9	10	20
54	0	14	11	12	29	22	9	10	12	13	10	11	16
76	1	15	17	12	30	24	10	9	12	14	10	9	17
75	26	15	10	11	30	23	10	12	12	13	10	11	16
87	6	13	13	11	29	23	9	10	11	15	9	10	19
36	1	14	16	12	28	25	10	12	12	14	11	10	19
50	14	14	16	11	27	22	9	10	11	13	10	10	17
61	12	14	14	11	29	23	10	10	12	13	9	10	21
106	0	14	18	11	29	22	9	10	12	14	11	11	17
87	3	13	16	11	28	24	10	10	12	13	10	10	19
29	19	14	14	11	30	21	10	10	12	13	8	11	20
50	19	13	11	12	28	22	9	10	11	15	9	10	18
38	24	15	15	11	29	23	9	12	11	13	10	10	17
43	0	16	14	13	27	21	9	10	11	14	11	10	18
114	6	14	12	12	28	23	9	12	12	13	10	10	17
34	0	14	14	12	29	24	10	12	12	13	9	11	18
56	5	14	14	11	28	22	9	10	14	15	8	11	19
112	17	14	10	12	27	22	9	10	12	13	10	9	18
60	4	14	11	12	29	22	9	13	13	13	10	11	19
102	5	13	11	12	27	24	9	12	11	13	9	12	19
93	28	14	12	12	28	23	10	12	12	14	9	11	19
89	13	15	16	12	28	23	9	13	12	14	11	11	18
28	33	15	17	11	26	21	9	12	12	13	9	11	21
44	16	14	14	12	28	22	9	12	11	13	10	10	20
93	1	15	12	11	29	22	9	10	14	15	8	10	18
32	1	13	12	11	29	21	10	13	12	14	10	11	16
108	4	13	15	12	27	23	10	12	11	14	9	11	19
33	2	12	13	12	28	23	10	12	12	15	12	9	18
34	1	15	13	13	28	22	10	13	13	14	11	11	18
65	5	13	13	11	27	22	9	10	10	13	11	10	19
58	7	15	10	12	29	23	9	11	12	13	9	11	18
39	9	15	10	11	29	22	9	12	11	14	9	9	18
51	19	15	10	12	28	23	9	10	12	13	11	9	17
78	2	12	11	11	28	23	9	12	12	13	8	9	17
61	35	12	16	12	29	23	8	11	12	14	10	11	19
54	28	13	13	12	27	22	11	10	12	13	11	11	18
63	3	13	10	12	29	21	10	12	11	13	9	10	19
49	0	13	10	12	27	23	9	9	12	14	9	11	19
63	15	15	10	11	29	22	10	10	11	13	8	10	18
105	2	16	10	13	27	23	9	10	12	13	10	11	18
76	10	12	13	12	27	22	9	14	12	13	9	11	17
81	3	14	13	11	29	23	10	10	11	13	12	12	18
103	0	15	12	11	31	23	9	10	12	15	11	12	20
100	13	13	16	12	27	24	10	13	12	14	8	11	18
64	8	13	13	11	29	23	9	10	12	13	10	10	21
75	33	14	10	12	27	20	10	13	12	14	10	11	19
35	9	13	13	12	28	23	10	13	12	14	11	11	19
48	17	13	13	11	27	23	9	13	12	14	9	10	18
89	16	13	10	13	27	24	9	12	12	13	9	12	18
72	12	14	13	11	29	24	8	10	12	15	11	10	17
50	12	13	12	13	28	22	9	12	12	14	11	11	17
77	10	13	11	12	26	24	8	9	12	13	10	11	19
50	0	12	13	12	27	22	9	14	12	13	9	11	17
83	0	13	20	12	29	21	9	11	12	13	8	10	18
73	33	14	13	11	27	23	9	11	12	13	11	10	20
109	33	13	10	12	27	22	10	13	12	15	11	11	17
86	1	13	11	12	28	23	10	10	11	14	9	10	18
104	5	16	11	11	27	23	9	10	12	14	9	10	18
47	21	14	18	12	30	23	10	10	12	13	9	9	19
48	5	15	15	12	28	24	9	13	13	13	11	12	18
98	15	13	17	13	29	22	9	13	12	13	10	13	20
66	22	16	9	12	29	22	9	10	13	14	11	11	19
45	17	14	10	12	27	23	8	10	13	13	9	12	17
33	25	14	10	12	30	21	9	12	12	15	8	10	19
72	10	12	13	11	28	23	9	12	12	13	12	12	17
51	4	13	12	13	27	23	9	12	12	13	10	9	19
96	1	14	13	12	29	21	9	15	11	13	10	10	18
73	31	14	17	12	28	20	9	12	11	13	10	11	20
85	5	14	15	12	29	22	8	12	12	12	9	11	19
40	30	15	15	11	29	23	9	10	11	13	9	11	16
84	13	14	19	11	29	23	9	11	12	13	10	12	18
73	8	13	9	13	27	21	9	15	12	15	9	10	17
86	0	12	10	11	28	22	8	10	13	14	9	10	18
109	27	15	10	11	26	24	10	10	13	13	10	12	19
71	10	12	14	13	28	24	9	13	12	14	10	11	18
55	1	14	18	11	28	20	9	12	13	13	9	12	19
95	12	14	13	12	28	24	9	10	11	14	8	11	20
41	30	14	12	12	28	22	9	12	11	14	9	9	19
67	26	16	14	12	28	23	9	10	11	13	12	12	19
77	19	13	11	12	28	22	9	10	11	15	9	10	18
97	0	14	12	13	28	23	9	10	13	13	10	11	16
98	0	13	17	13	27	22	9	10	13	15	11	10	18
74	9	14	10	12	27	23	8	12	11	13	9	9	17
84	8	15	13	11	28	23	10	12	12	15	9	11	20
47	15	13	17	11	27	21	10	12	12	13	9	11	19
93	10	13	13	12	30	22	9	10	12	13	11	11	17
74	35	13	11	13	28	24	9	10	12	13	9	11	20
41	17	13	15	11	27	21	9	10	12	15	11	10	19
46	3	14	15	12	27	23	10	10	13	13	11	13	16
46	0	15	12	13	30	23	9	12	12	14	8	10	18
65	11	16	13	12	28	22	10	10	11	13	9	10	20
62	7	15	13	12	28	20	9	12	10	14	11	11	18
99	18	14	15	12	28	22	11	10	13	13	9	11	20
94	25	16	13	12	28	24	10	11	11	15	11	9	20
70	6	15	15	12	28	24	9	13	13	13	11	12	18
88	18	14	16	13	30	21	9	14	14	13	11	10	19
57	8	13	12	13	29	22	9	13	11	14	8	9	20
41	1	13	11	11	26	23	9	12	12	13	11	10	18
52	5	15	13	12	30	22	10	10	13	14	10	10	18
100	17	14	12	11	29	20	8	12	11	13	10	9	18
62	16	12	12	11	26	23	10	10	11	13	9	9	19
95	1	12	9	13	30	22	9	10	11	13	9	11	18
77	3	12	12	12	31	23	9	12	11	13	11	9	19
75	4	14	13	12	27	23	10	12	13	13	9	10	18
98	15	13	14	11	27	23	9	12	11	14	9	11	18
51	12	13	13	12	29	22	9	10	13	13	8	11	18
84	5	14	11	13	27	20	9	10	12	14	9	12	19
69	2	15	13	12	28	25	9	10	13	14	10	11	18
92	16	14	13	13	28	23	10	10	12	14	10	12	20
100	1	15	14	13	27	22	10	10	11	15	9	10	18
90	9	13	11	13	29	24	9	14	11	13	11	11	19
36	31	15	13	13	28	21	9	10	12	14	9	10	20
104	11	14	15	12	29	21	10	12	13	14	9	11	18
82	12	14	10	12	29	22	10	10	12	14	9	10	18
86	9	15	11	13	29	20	10	12	11	14	11	12	18
70	2	15	16	12	28	23	9	13	12	14	11	11	18
54	6	12	11	11	27	23	10	10	11	12	9	11	18
60	31	15	12	12	28	23	11	11	11	13	10	9	20
62	2	13	11	12	29	24	9	13	11	13	11	10	18
62	33	15	13	11	27	22	9	12	12	13	9	10	18
31	5	13	12	13	28	24	9	11	12	13	9	11	19
27	2	14	10	11	27	23	9	12	11	13	10	10	19
41	0	13	14	12	29	25	9	13	12	14	10	10	17
110	4	13	14	12	28	23	10	12	11	13	9	10	18
68	0	13	12	12	29	23	9	13	11	13	9	10	19
74	31	15	13	13	29	20	9	10	11	14	10	11	17
49	20	15	12	13	30	24	9	12	11	13	9	10	18
100	7	16	15	12	30	23	10	12	12	13	10	11	19
43	0	15	13	12	27	23	9	10	12	13	9	8	18
79	2	14	12	13	28	23	9	12	12	15	10	11	17
79	3	14	15	11	28	24	10	14	11	13	11	10	18
77	10	13	13	12	30	22	9	10	12	13	11	11	17
29	6	13	12	13	28	24	9	11	12	13	9	11	19
71	3	13	12	12	27	21	9	13	13	13	9	10	19
55	5	15	13	12	28	21	9	12	12	14	8	9	17
64	2	16	13	12	30	23	9	10	12	13	10	10	19
86	21	14	14	12	27	22	9	11	10	13	11	12	18
49	20	13	13	12	27	21	9	13	12	13	10	11	18
62	16	15	15	11	29	23	9	10	11	13	9	11	16
66	17	14	15	13	28	23	9	10	13	15	9	9	19
83	21	13	20	11	30	23	10	12	12	14	10	9	19
49	3	15	15	13	28	23	9	12	12	13	11	11	17
68	2	13	16	11	28	24	10	12	12	14	9	11	18
26	38	12	12	11	28	23	10	12	12	14	10	11	19
45	12	14	20	11	29	22	10	10	12	13	10	11	18
88	22	12	13	12	28	21	10	12	11	13	8	11	19
74	2	14	18	12	30	23	9	13	12	14	8	11	19
95	6	14	12	12	28	22	9	12	11	14	11	12	19
94	27	16	16	13	28	23	9	10	12	13	11	9	19
111	8	15	15	12	28	22	9	10	13	13	9	9	19
32	1	12	17	13	29	24	9	12	12	13	11	11	18
27	3	12	13	12	28	25	8	10	11	14	10	11	18
35	17	13	12	13	27	23	9	10	11	14	10	11	18
69	2	14	14	12	28	25	9	12	12	14	10	10	18
87	20	14	15	13	28	22	10	10	11	13	10	10	19
118	17	14	10	12	28	22	9	12	14	13	9	10	18
104	5	15	11	12	29	22	9	12	11	13	11	11	18
69	3	15	14	11	28	22	9	12	12	14	8	11	18
95	15	13	18	11	29	22	10	10	11	13	10	11	18
82	34	13	10	13	27	24	9	12	12	13	9	13	18
48	11	15	11	13	28	20	9	10	12	13	10	10	19
43	15	14	11	13	27	23	9	9	12	13	9	10	19
48	9	13	18	11	29	23	9	14	11	13	9	9	18
46	3	14	14	13	29	24	9	12	12	13	9	10	19
62	4	14	12	12	30	22	9	12	13	14	10	12	17
72	0	13	16	11	31	23	9	13	12	14	10	11	18
49	24	14	13	12	28	23	10	10	12	13	10	9	18
103	12	14	12	12	28	23	9	10	12	14	9	11	19
50	12	13	11	12	29	23	10	12	12	14	11	10	19
50	1	13	10	13	28	21	9	10	13	15	11	11	18
36	1	15	17	12	28	22	9	15	11	13	11	11	18
49	35	13	14	13	28	24	8	15	13	13	8	9	18
65	24	13	18	11	29	23	9	14	11	13	9	9	18
101	9	13	11	13	29	23	9	10	12	13	10	10	19
71	0	14	12	12	29	23	9	10	13	15	9	10	19
94	0	15	17	12	28	23	9	15	11	13	11	10	18
98	7	12	13	13	27	24	9	10	13	14	9	11	19
40	18	14	10	12	28	23	8	10	13	13	9	10	18
108	0	14	13	12	29	21	9	15	11	13	10	10	18
60	16	14	12	13	29	22	9	13	11	14	10	11	19
104	2	15	13	11	30	24	11	13	14	14	9	10	19
99	2	14	18	12	28	22	9	13	11	13	11	11	17
77	21	14	10	11	27	23	9	10	12	13	9	11	19
68	8	14	9	13	29	23	10	10	12	13	9	10	17
23	16	13	16	11	28	23	9	11	12	14	9	10	17
34	13	14	19	13	31	23	9	10	12	13	9	10	18
110	2	15	11	11	28	24	11	10	12	14	9	11	19
46	10	12	10	11	28	22	8	10	13	14	9	10	18
63	0	15	12	13	28	24	9	13	12	13	10	11	17
104	0	15	13	12	28	22	10	11	12	13	9	11	18
40	1	13	13	13	29	22	9	12	12	13	11	10	20
97	1	14	13	12	28	23	9	14	13	13	9	9	19
52	3	14	10	12	26	22	10	10	13	15	11	10	19
74	10	12	10	13	27	23	10	12	11	13	9	12	19
101	8	14	16	13	29	23	9	12	12	13	10	11	17
89	1	12	10	13	28	22	9	13	12	14	10	11	19
72	5	13	15	11	28	23	9	12	13	13	10	11	18
46	24	14	13	11	29	22	10	10	11	14	9	11	18
32	23	14	15	12	29	21	9	12	13	13	9	12	19
73	15	14	11	11	28	23	9	13	11	13	9	10	19
74	0	15	13	13	29	25	9	9	14	15	11	12	19
103	7	16	13	13	30	22	9	12	11	14	9	9	20
79	22	13	12	11	30	23	10	10	13	14	9	9	19
107	24	13	15	13	28	22	9	12	12	15	8	11	19
34	27	13	12	12	28	24	10	10	11	13	10	11	19
104	7	14	16	12	31	24	9	11	12	13	8	10	19
41	16	13	12	12	27	23	10	12	13	14	9	13	18
81	2	13	15	12	27	23	9	11	13	15	9	9	18
104	9	12	10	11	29	21	9	13	11	13	9	10	19
71	11	15	15	13	27	23	9	15	12	15	8	10	19
64	12	13	16	11	28	22	9	10	11	13	8	11	19
64	1	13	13	12	29	22	10	12	11	14	11	11	20
97	13	12	16	11	30	23	9	12	11	13	9	11	19
101	31	14	12	11	29	23	10	10	12	13	9	10	18
101	20	12	9	12	29	21	9	11	12	14	8	11	17
94	9	13	13	11	30	23	9	13	11	13	10	11	17
89	6	13	10	12	27	23	8	12	11	15	9	10	20
50	2	13	15	13	28	22	10	10	11	13	10	10	19
39	21	14	17	13	28	22	9	11	11	14	10	9	19
64	4	15	13	11	28	23	10	12	12	15	9	11	20
70	0	14	20	12	29	24	9	10	14	14	10	11	18
67	22	15	11	12	29	24	10	10	13	15	11	9	17
37	10	12	11	12	27	23	9	11	12	15	9	11	17
109	15	14	16	12	29	23	9	12	11	14	9	11	20
38	12	15	15	12	28	24	9	13	13	13	11	12	18
44	11	15	13	12	30	22	10	10	13	14	10	10	18
38	28	15	13	11	27	21	9	12	13	13	12	9	20
36	33	15	13	13	30	22	9	10	13	14	9	11	17
110	30	13	10	11	29	21	9	12	11	13	11	9	18
78	19	13	13	11	28	22	8	11	11	13	11	10	19
43	28	15	10	13	27	24	9	12	12	14	8	10	18
91	19	13	17	13	30	25	9	10	12	13	9	10	18
100	0	15	13	11	29	24	9	10	11	13	9	10	19
62	2	12	12	12	29	23	10	10	13	14	10	11	17
111	21	14	13	12	29	23	9	10	12	13	11	11	17
40	10	13	10	13	29	23	9	10	12	13	9	12	19
51	0	12	15	13	28	23	9	10	11	14	10	12	17
64	2	12	16	13	29	22	8	10	14	14	9	10	19
46	2	14	13	12	27	23	10	12	13	13	9	10	18
104	5	14	15	12	29	22	8	12	12	12	9	11	19
105	9	13	12	11	29	23	9	12	12	13	9	11	17
41	2	12	13	12	28	23	9	12	13	14	11	10	18
67	5	13	17	11	28	24	11	13	12	13	11	10	16
107	0	12	10	12	29	22	9	12	12	13	9	11	18
59	0	12	13	12	28	23	9	12	11	14	10	9	19
97	19	13	15	13	27	23	10	10	12	14	9	10	18
97	28	13	10	12	27	23	9	12	12	13	11	11	17
88	10	13	17	12	27	25	11	13	11	14	10	11	19
20	23	12	13	13	29	21	10	12	12	13	10	12	18
48	22	13	10	11	27	23	9	10	13	13	9	10	19
108	8	15	10	11	28	23	10	12	12	13	9	11	17
82	18	13	14	11	29	24	9	12	11	14	9	10	20
34	1	15	18	11	28	23	9	10	11	13	9	10	18
45	9	12	14	13	28	24	9	13	12	14	10	11	18
43	14	12	13	11	29	21	9	10	12	13	10	11	16
66	8	13	15	11	27	22	10	13	13	13	8	12	18
38	12	15	15	12	28	24	9	12	11	14	9	10	19
50	1	14	11	14	29	22	9	11	11	14	9	11	17
27	24	14	12	12	30	23	9	10	11	15	10	12	18
94	40	13	13	12	29	23	9	12	12	13	11	11	19
46	5	13	11	11	29	23	10	10	11	13	9	11	18
75	11	14	15	13	28	24	8	12	11	14	9	11	18
20	17	15	12	12	31	25	9	10	13	13	9	11	20
29	7	13	18	12	26	22	9	10	12	15	10	10	16
70	27	14	11	12	28	23	9	12	14	13	9	10	18
79	0	12	14	12	27	24	9	13	12	14	9	9	17
111	0	13	12	12	28	21	9	10	13	13	10	11	17
118	18	15	13	12	28	22	10	10	11	13	9	10	20
78	7	14	13	12	29	21	9	13	13	12	9	12	19
101	12	14	15	12	29	23	9	11	11	13	9	13	17
74	3	15	13	12	27	22	10	14	12	13	10	10	20
112	1	16	10	12	30	22	10	13	13	13	11	10	19
92	16	13	14	12	29	22	10	11	13	14	9	11	18
99	1	14	11	11	31	23	10	10	12	13	9	9	18
101	34	15	13	12	26	22	10	10	12	13	9	11	19
35	27	13	13	13	28	22	9	10	12	14	11	12	18
81	1	14	18	12	29	22	11	10	13	14	9	9	19
99	1	12	13	11	28	23	9	12	12	15	10	11	18
84	6	12	12	11	26	23	10	10	11	13	9	9	19
108	28	14	10	12	28	22	9	10	13	13	12	11	18
72	2	14	17	12	30	24	10	10	12	14	9	9	17
38	2	13	12	12	27	23	9	10	12	13	9	11	18
49	20	13	13	13	27	24	11	10	11	13	11	9	18
64	6	15	13	12	29	22	9	10	12	14	10	9	18
52	27	14	13	13	30	24	9	12	13	13	9	11	18
69	1	13	11	12	27	25	9	10	11	13	9	12	19
90	2	14	10	12	30	21	9	12	12	13	9	12	20
40	23	14	15	12	31	21	9	10	12	13	9	11	19
73	15	12	13	12	28	21	10	12	11	13	8	11	19
72	23	12	11	12	29	24	10	12	12	13	9	12	20
50	4	14	17	12	30	24	10	10	12	14	9	9	17
40	14	14	19	12	27	22	9	13	12	14	11	10	18
64	1	13	11	13	27	24	10	9	11	14	9	11	17
102	1	13	16	12	27	20	11	12	12	13	10	11	18
105	4	13	12	11	31	24	9	10	11	13	9	11	17
106	22	15	13	12	28	23	10	12	14	14	9	11	19
110	1	14	12	12	29	23	10	12	13	15	10	10	19
61	6	14	11	11	29	22	9	13	13	13	11	10	19
65	33	13	11	12	27	22	10	11	12	14	10	11	18
50	0	14	11	12	28	24	10	12	12	14	10	11	19
95	0	15	16	13	27	23	9	12	12	13	8	13	19
92	1	13	10	12	27	22	10	13	12	15	11	11	17
72	9	15	11	11	29	24	10	14	11	14	9	10	20
49	5	15	10	12	30	24	9	12	12	14	10	10	19
67	0	12	17	11	29	21	9	10	12	14	10	13	20
37	0	13	14	11	30	24	10	13	12	13	9	10	19
72	1	15	13	12	28	25	9	10	13	14	10	11	18
66	9	13	11	13	28	23	8	10	12	13	9	9	21
76	4	14	17	12	28	20	9	10	12	13	9	11	17
29	15	14	13	11	27	23	9	10	12	13	8	10	19
55	6	13	10	12	30	22	9	14	12	13	9	12	20
64	2	12	10	11	28	24	10	10	11	13	10	9	20
83	9	13	11	13	28	24	9	10	12	13	9	11	20
33	22	13	13	12	29	23	10	10	12	13	9	11	18
73	2	13	11	12	30	24	10	10	12	13	10	10	20
63	19	14	11	12	27	20	9	13	11	13	9	11	17
111	10	13	10	12	30	25	10	13	12	13	9	10	17
105	12	14	16	12	28	25	9	10	12	12	9	11	20
45	11	12	12	12	28	20	9	10	11	13	9	9	18
47	7	13	13	12	29	22	9	12	12	14	8	14	19
91	4	13	10	13	27	21	10	10	12	13	9	12	19
73	2	14	15	13	29	24	10	11	12	13	9	10	18
95	1	13	17	11	29	22	9	10	13	14	11	11	19
44	1	15	14	13	29	22	10	11	12	15	9	9	18
71	15	14	16	12	29	23	9	12	11	14	9	11	20
86	16	14	10	12	29	23	9	10	11	13	11	11	17
42	45	14	13	12	29	24	9	10	12	13	11	10	19
42	47	15	16	12	26	23	10	12	11	13	10	11	18
81	3	14	14	12	29	24	10	12	12	13	9	11	18
44	8	12	17	13	28	23	10	10	12	13	9	10	19
72	10	14	14	12	29	21	9	12	12	13	11	10	19
60	20	14	15	12	29	23	10	10	11	13	12	11	18
56	10	13	16	11	31	22	9	10	12	13	10	11	18
92	23	14	10	13	29	24	9	12	12	14	9	10	16
117	2	15	12	11	28	22	8	11	12	14	10	9	18
57	2	12	17	12	30	22	9	10	12	13	11	9	18
73	16	13	14	11	28	23	10	11	12	13	8	12	20
93	4	14	12	11	29	20	11	10	12	14	10	11	19
80	10	13	12	12	28	23	9	10	12	14	11	11	18
49	3	13	15	11	28	23	9	12	13	13	10	11	18
45	11	13	10	13	30	23	9	10	12	14	10	10	17
78	12	14	12	12	27	24	10	10	12	13	10	10	18
97	7	16	10	12	29	22	9	10	12	13	10	13	18
51	2	14	13	12	28	23	9	10	12	15	9	10	19
46	8	13	10	13	27	22	9	14	11	14	9	11	19
56	0	16	13	11	28	24	9	13	12	14	11	12	17
95	3	15	10	11	28	22	9	13	12	13	11	10	17
108	14	14	18	11	28	22	8	9	11	13	10	10	18
64	37	13	12	12	28	23	9	13	11	14	9	10	20
51	8	16	14	11	28	21	10	10	12	14	12	12	17
58	0	16	10	12	28	24	9	11	13	14	9	12	17
63	8	12	13	12	27	23	8	12	12	13	9	12	20
63	0	13	14	13	29	23	9	10	11	13	9	11	19
84	25	15	17	12	30	24	10	9	12	14	10	9	17
74	23	14	14	12	29	24	10	12	12	13	9	11	18
105	10	13	10	12	29	23	9	12	12	14	11	10	20
102	34	12	11	11	30	23	9	10	13	13	9	9	17
116	3	14	13	11	27	22	9	12	13	13	8	11	19
86	12	13	12	13	28	24	10	12	11	14	11	13	18
59	17	14	10	12	28	25	9	13	13	13	10	10	17
91	13	12	11	13	29	23	9	13	12	13	9	11	17
78	0	13	14	12	29	21	9	10	13	14	9	11	20
42	3	14	10	12	29	22	8	10	12	13	11	10	17
66	4	14	11	12	27	25	9	10	12	14	9	11	19
75	27	13	15	12	28	22	10	9	11	14	9	11	19
90	13	13	17	12	30	20	9	12	12	13	8	9	18
43	13	14	19	13	27	23	8	10	12	12	11	9	18
105	8	14	10	11	29	24	9	10	11	14	10	10	17
91	15	14	10	12	29	22	9	10	12	13	9	12	18
35	1	15	14	13	29	22	10	11	12	15	9	9	18
78	10	13	13	12	31	24	9	10	12	13	10	10	17
86	21	13	14	12	28	25	10	12	12	13	10	11	18
48	9	13	10	12	29	20	8	10	12	13	10	11	19
74	2	13	14	12	29	21	10	13	11	14	9	11	19
77	17	13	12	11	31	22	9	13	11	13	9	13	17
52	12	15	13	12	29	20	10	10	11	13	9	10	17
103	1	16	10	11	28	23	10	13	11	13	10	10	18
78	19	15	11	12	28	22	9	10	12	13	11	11	18
102	45	16	13	12	27	22	10	12	13	14	8	9	17
60	4	16	12	12	28	22	10	10	12	13	10	12	19
71	0	16	9	12	29	22	9	10	13	14	11	11	19
64	11	14	14	12	28	22	9	12	11	13	10	10	20
72	18	16	14	12	29	22	9	12	11	13	11	11	19
67	3	12	16	12	27	23	10	12	11	14	9	11	18
63	15	13	10	12	27	22	10	13	12	15	11	11	17
89	1	14	14	12	26	23	10	10	12	13	11	9	19
73	2	13	10	13	27	22	9	15	11	14	9	11	19
106	27	14	13	13	28	23	9	13	11	13	9	10	19
104	0	15	19	12	28	23	9	10	12	13	9	9	17
42	0	12	9	11	27	22	9	10	13	13	11	11	18
53	4	15	10	12	28	23	9	10	12	13	11	9	17
84	2	12	12	13	27	23	10	11	11	13	10	13	19
81	2	13	16	12	28	23	9	10	11	14	9	10	18
92	0	16	11	12	28	23	8	10	12	13	11	13	18
61	7	13	19	13	29	19	10	12	11	14	9	11	18
90	3	14	13	11	29	23	9	13	11	13	9	11	16
70	2	14	13	11	27	21	8	12	11	15	10	11	18
83	36	15	13	12	28	22	9	12	11	14	11	10	19
109	10	13	16	12	28	23	10	13	11	13	10	10	18
77	16	15	16	12	29	21	10	10	12	13	12	10	20
96	11	15	16	13	28	24	9	10	11	13	8	11	17
41	26	13	13	11	27	23	10	13	14	14	9	10	18
58	1	13	10	12	28	23	8	12	12	14	11	9	19
63	3	15	12	11	27	22	10	12	12	13	9	11	19
55	5	14	14	11	28	24	11	10	11	14	9	11	19
96	1	13	10	13	30	24	9	10	12	13	9	11	18
48	9	13	12	13	29	21	9	13	11	13	9	12	18
80	14	14	14	11	30	24	9	10	12	15	11	10	19
63	24	13	13	11	28	23	9	13	12	15	10	10	18
94	0	15	12	12	30	22	9	12	12	13	9	11	18
98	4	14	13	11	29	23	10	12	12	15	9	10	19
46	6	12	10	11	27	22	9	12	12	14	11	12	18
75	9	12	13	12	27	22	9	11	12	14	11	11	18
93	0	13	15	12	29	22	10	12	12	14	9	10	20
65	1	14	14	12	27	21	9	10	11	13	10	12	20
68	24	13	13	13	27	22	9	10	12	14	11	10	18
31	18	13	12	12	28	21	10	12	12	15	9	9	17
111	17	15	13	11	27	22	9	12	12	13	9	10	18
42	5	13	10	12	27	22	10	13	12	15	11	11	17
41	3	14	12	13	28	22	9	10	11	13	9	10	18
55	21	15	18	12	28	23	9	10	11	13	9	9	18
54	0	12	13	12	28	21	8	12	13	15	9	9	19
43	36	14	10	12	28	21	9	10	11	13	10	10	20
76	1	14	11	11	30	23	9	10	12	13	9	9	19
117	13	12	14	11	28	23	9	10	12	14	10	11	19
29	44	13	10	12	27	23	9	9	12	14	9	11	19
104	0	13	10	11	29	23	8	10	11	13	9	10	17
60	0	14	19	12	27	22	9	13	12	14	11	10	18
52	0	13	11	11	28	22	10	14	11	13	9	10	18
41	3	14	16	13	29	23	9	13	12	14	10	11	19
48	7	12	12	11	30	21	9	12	11	14	10	11	19
98	18	13	18	11	29	23	9	12	12	14	10	11	17
72	31	13	13	12	29	22	9	11	12	15	9	11	19
37	24	15	10	11	27	20	10	10	12	13	10	12	18
53	27	16	12	11	29	22	10	14	12	14	11	11	19
54	3	15	17	12	29	23	9	13	11	13	11	12	17
77	8	16	14	12	27	23	9	12	12	13	9	10	19
39	23	14	10	11	29	22	11	13	12	13	9	10	17
109	16	16	13	11	28	22	9	12	12	14	11	11	18
90	3	14	13	11	30	22	9	10	13	13	11	13	16
38	7	12	19	12	31	24	9	10	11	13	10	10	18
104	25	14	11	13	30	23	9	10	11	13	10	12	18
82	9	15	13	12	30	23	9	10	12	13	9	11	18
83	33	13	12	11	28	23	9	12	11	14	9	10	17
96	0	13	10	14	27	22	9	10	13	13	11	11	18
100	12	12	14	12	28	21	9	12	11	13	9	11	17
41	14	14	20	12	28	22	9	12	11	13	9	10	20
73	33	13	14	12	27	21	9	10	13	14	9	13	18
86	33	13	17	11	30	20	9	13	11	13	11	11	19
61	2	15	12	11	29	20	10	10	11	13	10	11	18
104	8	15	15	12	31	23	9	12	11	13	9	10	18
90	4	14	15	12	28	22	8	12	12	13	9	9	19
94	8	12	11	13	27	24	10	12	12	13	10	12	19
50	32	13	12	12	29	24	11	13	12	13	10	10	17
48	1	15	13	13	28	23	10	13	11	15	9	9	18
48	1	12	10	11	28	21	9	13	12	15	8	9	20
87	30	14	15	12	28	22	9	10	14	14	9	11	18
54	30	13	18	12	28	22	10	13	12	15	10	11	18
112	48	13	14	11	29	22	10	10	12	15	9	10	21
81	9	16	10	12	29	23	9	12	12	13	9	10	20
99	0	13	10	12	27	23	10	11	11	14	10	12	18
72	23	12	16	12	30	24	9	9	14	13	10	10	17
105	7	14	10	11	27	23	9	10	12	13	9	11	19
53	2	13	11	12	27	22	10	13	12	13	11	10	19
84	31	14	12	12	30	21	9	13	12	13	9	11	17
70	6	13	12	12	28	22	8	10	12	13	10	9	19
39	22	14	10	12	29	23	9	10	12	13	9	10	19
78	0	14	13	12	28	23	10	12	12	15	10	10	17
73	9	13	15	11	28	23	9	12	13	13	10	11	18
75	3	14	13	11	30	24	9	12	13	13	9	9	21
99	8	14	13	12	31	23	9	10	11	13	10	10	19
40	3	13	12	13	27	23	9	12	12	13	10	10	19
78	5	14	15	12	28	22	9	12	13	13	11	9	19
103	0	14	14	12	30	23	9	10	13	13	8	10	18
38	3	15	12	12	31	25	9	10	13	13	9	11	20
44	16	13	10	12	28	23	11	10	12	13	9	9	18
53	14	15	10	11	30	23	10	13	12	13	10	11	19
102	14	14	13	11	29	21	11	10	11	13	9	11	19
100	1	14	18	12	29	22	9	13	12	13	9	10	17
88	20	12	13	12	28	21	8	12	13	15	9	9	19
24	17	13	15	11	27	22	10	13	13	13	8	12	18
96	10	14	14	12	28	22	9	10	11	13	10	11	18
77	1	12	18	12	28	22	8	12	12	13	10	12	18
46	3	13	10	13	26	21	9	12	11	15	9	8	17
35	3	13	14	12	29	24	9	12	13	14	10	9	18
39	19	12	10	11	28	22	8	10	13	14	9	10	18
61	25	12	15	11	29	23	9	10	13	13	8	11	18
92	4	15	13	12	27	24	8	10	12	13	10	10	18
46	2	14	19	13	27	22	8	13	12	13	9	9	18
77	4	14	10	12	30	24	9	12	12	13	9	9	18
79	1	12	13	12	26	22	9	12	13	13	8	10	18
90	16	13	10	11	26	23	10	12	13	13	9	11	20
44	16	16	13	12	28	22	10	10	11	13	9	10	20
74	11	14	16	12	28	23	11	13	11	13	10	11	20
57	5	16	13	12	29	24	10	14	12	13	9	10	18
68	3	13	13	12	29	22	9	12	12	15	9	11	17
119	0	15	11	11	30	22	9	10	13	14	10	13	20
84	23	15	10	13	29	20	9	13	12	13	10	10	20
98	4	12	13	13	28	21	9	12	12	14	10	11	18
97	31	15	11	12	29	22	9	12	11	13	11	11	18
81	19	14	14	12	31	22	9	10	12	13	10	10	18
88	0	14	12	12	30	23	10	10	13	14	11	10	21
78	6	14	14	13	27	23	9	13	12	13	11	10	17
38	21	13	15	11	28	22	9	12	12	13	10	11	19
40	14	15	13	12	28	22	10	13	11	13	9	9	16
55	9	13	13	12	29	22	9	10	12	14	9	9	18
99	28	14	13	12	29	22	9	15	11	13	10	10	18
49	12	15	10	11	27	20	10	10	12	13	10	11	18
44	1	14	12	11	28	24	9	12	12	13	9	11	18
102	2	12	12	11	28	24	8	13	12	14	9	9	17
40	1	14	10	12	29	22	10	12	12	14	11	10	17
79	3	15	15	12	30	23	9	14	13	13	11	9	19
93	16	13	10	11	29	24	10	12	12	13	9	10	18
49	19	15	10	11	30	22	9	10	10	13	10	10	17
98	0	14	16	12	30	23	9	10	12	15	9	12	19
51	18	13	13	12	27	24	9	12	13	14	10	9	19
78	26	15	13	12	27	23	10	11	12	13	9	11	18
41	2	14	12	12	30	23	10	12	11	13	10	10	19
112	8	14	14	12	28	23	10	10	12	14	9	13	18
77	10	14	9	11	27	22	10	12	12	13	8	11	19
43	0	14	11	12	28	23	9	12	11	14	8	9	19
44	0	14	10	13	30	22	10	12	13	13	10	10	19
94	3	15	16	12	29	23	9	12	13	13	9	10	18
62	27	15	15	12	28	22	9	12	12	14	8	9	20
99	27	14	10	13	29	24	9	12	12	14	9	10	16
68	19	15	16	12	29	22	9	9	12	14	11	10	21
45	6	13	18	13	29	23	11	10	12	13	11	11	17
103	17	16	17	11	28	22	9	10	11	13	9	11	19
47	16	13	10	13	27	22	9	14	11	14	9	10	19
90	0	15	10	11	27	22	9	10	11	14	11	9	19
111	20	14	15	11	29	22	10	12	13	13	9	11	18
71	5	14	12	11	27	22	9	13	11	13	9	9	18
108	32	13	11	12	29	23	10	11	14	14	9	10	19
89	4	13	12	13	27	23	10	11	12	13	11	11	18
111	16	16	13	12	28	22	10	10	11	13	9	10	20
108	10	15	17	12	28	22	9	12	12	14	9	9	17
56	23	16	15	11	31	24	10	10	12	14	11	11	20
38	9	15	16	13	28	23	8	10	12	15	9	9	18
81	23	15	15	13	28	24	11	10	12	15	11	11	18
99	1	16	14	11	29	22	9	10	13	13	10	10	19
60	11	14	15	13	27	24	9	13	13	14	9	10	17
39	6	14	12	12	28	23	10	13	11	13	10	12	18
86	20	13	10	13	28	23	9	10	11	14	9	10	19
97	3	14	13	13	27	22	9	12	12	13	11	12	18
109	1	13	10	12	28	22	10	14	11	13	11	11	19
43	9	15	11	11	30	22	9	13	13	13	9	11	19
81	0	13	15	13	27	25	9	13	12	13	9	11	16
50	3	16	13	11	28	23	9	10	12	13	11	10	18
52	29	12	20	11	28	23	9	10	12	13	9	10	19
105	4	13	14	12	27	23	9	13	12	13	9	12	20
45	3	15	17	12	29	24	9	11	12	13	9	12	20
66	1	15	13	11	28	24	9	12	12	15	9	10	21
42	2	14	18	11	29	23	10	10	12	13	9	12	19
45	18	12	16	11	30	22	8	10	12	14	11	9	18
50	18	12	13	12	28	23	10	12	12	15	12	9	18
93	14	15	13	12	30	22	10	10	13	14	10	10	18
90	3	14	12	12	30	22	10	13	12	13	8	11	17
35	1	14	16	11	27	23	9	10	12	13	9	13	19
51	0	14	10	12	28	23	10	12	12	12	10	11	18
92	24	14	13	12	30	22	9	10	12	15	10	10	19
53	0	13	10	11	29	23	8	10	11	13	9	11	17
68	16	13	12	13	29	23	10	10	13	13	12	9	17
97	2	12	13	12	30	23	10	12	11	14	12	11	18
72	0	15	15	12	26	22	9	10	12	13	11	11	19
92	28	13	12	12	27	23	9	12	11	13	9	12	19
69	11	12	16	13	28	24	10	11	12	13	9	12	18
93	1	14	13	13	30	23	10	13	11	13	12	12	19
75	21	13	14	12	28	22	9	12	11	13	10	11	18
105	0	13	10	12	29	23	10	10	11	13	9	11	21
90	3	14	16	12	31	23	9	14	12	14	8	10	18
44	9	14	13	11	29	23	9	13	14	13	10	11	17
59	43	13	12	12	28	24	9	10	12	15	9	10	19
65	19	15	12	12	27	20	10	10	12	13	11	11	17
48	15	14	12	12	30	23	9	10	12	13	9	10	19
87	11	13	17	12	29	23	10	12	12	13	11	9	19
83	14	13	13	12	27	23	9	10	11	14	11	10	17
98	0	13	10	11	28	22	9	13	11	13	9	11	19
36	20	14	13	12	28	23	10	10	12	13	10	9	18
68	18	13	11	11	28	22	10	14	11	13	9	10	18
104	10	13	12	13	28	24	10	12	11	14	11	13	18
43	30	14	18	12	30	23	10	10	12	13	9	9	19
81	10	15	12	11	27	23	9	10	13	13	9	11	18
75	0	13	10	12	30	22	10	12	11	13	8	11	18
94	9	13	10	11	29	22	9	13	12	13	10	10	18
77	3	13	16	12	28	21	10	10	11	13	9	9	18
94	39	14	13	11	29	22	11	13	12	14	9	10	20
112	6	14	13	12	27	23	10	12	11	14	9	11	20
43	19	12	14	13	28	24	9	13	12	14	10	11	18
100	2	13	12	11	30	23	11	10	11	13	10	12	18
97	32	15	13	12	28	22	10	11	12	13	8	11	18
93	1	14	16	12	28	24	9	13	11	13	8	11	18
76	0	14	11	12	27	25	9	10	12	13	9	12	19
83	4	13	18	11	29	23	9	12	12	14	10	11	17
104	27	13	13	11	29	22	9	12	11	13	9	11	16
79	30	13	11	12	28	23	9	10	12	14	9	11	19
82	19	14	12	13	29	24	9	10	13	13	9	11	18
96	31	14	12	12	30	24	9	12	11	13	10	11	18
100	4	14	10	13	28	22	9	11	11	13	8	9	19
39	5	14	13	12	28	23	9	13	12	14	11	10	17
91	27	15	12	11	27	21	10	10	11	13	9	11	17
48	2	13	10	11	29	22	9	10	11	13	8	13	18
85	1	14	18	12	28	24	9	12	12	14	8	10	19
74	27	13	16	11	29	24	9	12	12	13	10	11	19
102	27	15	10	12	28	23	9	11	11	13	9	10	18
54	6	13	14	13	29	23	9	10	11	13	9	11	19
103	2	13	13	12	28	22	10	10	11	14	9	10	17
84	29	14	13	12	27	23	10	12	13	13	9	10	18
37	1	12	13	11	29	24	9	12	12	14	9	11	19
96	1	14	15	13	27	21	10	12	11	13	9	10	19
72	32	13	13	13	27	24	11	10	11	13	11	9	18
98	3	13	15	11	27	23	9	10	12	13	10	10	19
33	30	13	10	12	28	24	9	11	11	13	11	11	19
70	20	13	13	12	28	22	9	12	12	15	11	10	17
75	0	14	10	12	27	23	10	10	12	13	9	10	18
113	1	14	13	12	27	20	9	10	12	14	11	11	19
51	4	15	13	12	27	23	9	10	12	13	9	9	18
74	12	16	17	12	28	22	9	10	12	13	9	10	17
56	0	15	17	11	28	23	9	12	12	13	10	10	18
100	1	12	14	12	27	22	9	13	11	13	9	11	19
45	12	15	13	13	28	22	9	13	12	14	9	12	19
108	9	13	15	12	27	23	10	10	12	12	9	10	20
41	15	14	14	11	29	23	9	12	12	13	11	10	18
98	0	13	14	11	29	23	10	10	12	13	11	10	19
53	13	13	10	12	27	21	9	10	11	14	8	12	16
57	13	16	14	11	28	23	10	12	12	13	9	11	19
93	20	16	14	12	28	24	9	10	14	14	10	11	18
97	0	14	15	12	28	22	9	12	13	13	11	9	19
107	3	14	10	12	28	21	11	12	13	14	11	13	18
77	2	12	12	11	28	23	10	12	12	14	10	11	19
71	13	14	13	11	29	20	9	12	11	13	9	10	20
89	5	14	17	13	28	22	9	11	11	14	10	9	19
116	30	13	16	12	28	23	9	10	11	14	9	10	18
78	0	16	19	12	27	23	9	12	12	14	9	10	19
41	0	13	11	12	28	21	9	13	12	13	11	11	19
42	24	13	10	11	27	23	9	12	11	13	10	11	18
69	28	14	10	12	30	22	10	10	12	14	9	10	19
63	22	13	16	12	28	23	9	13	12	13	9	10	19
75	13	13	10	12	29	22	9	12	13	15	10	12	18
110	6	15	11	11	31	23	9	10	13	15	11	9	16
42	21	15	20	11	30	22	9	10	11	13	11	12	18
74	5	13	19	13	28	22	10	10	12	14	9	9	17
93	14	13	10	12	27	22	10	13	12	15	11	11	17
42	18	14	12	12	28	23	9	12	11	13	10	11	20
66	9	14	13	12	29	22	9	12	14	13	11	11	18
78	9	14	10	11	29	22	9	13	11	13	11	11	17
95	24	14	14	12	30	23	10	11	12	13	9	11	18
77	0	14	16	12	28	23	10	10	12	14	11	11	18
50	6	15	13	12	28	23	9	12	12	13	9	10	19
100	3	13	15	12	29	23	9	11	12	13	10	11	18
75	14	15	15	13	28	24	9	10	11	13	10	10	17
115	11	14	14	11	30	21	9	11	11	13	11	10	19
95	12	14	15	13	29	20	9	10	11	15	10	10	17
47	2	15	13	13	26	24	9	12	12	14	10	10	18
86	3	15	10	13	28	22	9	11	13	14	9	10	18
77	2	12	13	12	31	23	9	13	11	13	9	11	18
61	39	15	13	11	30	23	9	10	12	13	8	11	19
104	2	13	11	11	28	23	9	10	13	13	10	10	18
59	13	15	10	12	27	20	9	10	12	14	8	10	18
64	11	13	10	11	30	23	9	12	12	14	12	11	18
74	9	13	10	12	28	23	9	12	13	13	10	11	20
21	0	13	14	11	30	21	10	10	12	13	11	11	21
81	18	15	14	13	30	23	10	9	13	13	11	11	19
96	43	14	12	11	29	22	9	10	13	15	9	10	19
106	20	14	15	12	28	22	9	12	13	13	11	11	20
75	13	14	14	12	28	22	10	13	13	13	10	12	19
57	7	15	10	12	27	24	9	13	13	14	9	10	20
34	3	15	11	13	27	22	9	11	12	13	11	9	19
75	4	15	9	12	28	20	10	10	12	13	10	10	18
81	17	14	9	13	27	24	9	12	13	13	9	12	19
101	29	13	13	12	29	24	9	12	12	15	9	12	17
46	6	14	13	13	30	22	9	10	13	14	9	11	17
67	2	14	16	12	28	23	9	12	12	13	9	9	19
87	25	16	11	12	30	23	9	10	11	13	9	10	18
115	40	14	14	13	29	24	9	12	12	13	9	10	19
76	3	15	13	13	28	22	9	10	12	15	11	9	18
113	0	12	13	11	28	21	9	10	13	13	9	10	18
62	20	15	11	12	28	23	9	10	11	14	11	9	19
64	7	13	15	12	27	23	10	10	12	12	9	10	20
31	0	16	12	13	29	20	10	13	12	13	11	11	17
73	1	13	15	12	27	23	10	11	12	14	8	11	18
72	1	14	12	12	30	23	8	13	12	15	10	10	18
103	14	13	12	13	30	24	8	13	11	13	10	11	18
100	0	15	18	12	27	23	9	13	12	13	10	12	18
49	12	13	14	12	28	21	9	12	12	13	9	9	19
43	29	15	11	11	29	24	9	13	11	14	10	12	19
90	1	15	10	12	28	24	9	11	12	13	9	10	19
71	11	12	14	12	27	24	9	13	12	14	9	9	17
92	23	15	10	12	28	20	10	13	13	13	10	10	20
33	2	14	15	12	29	21	9	12	13	13	9	12	19
42	4	14	17	13	29	22	9	11	12	14	9	10	20
94	22	16	10	13	28	22	9	12	12	14	9	12	18
49	2	14	12	12	30	23	10	10	12	13	9	10	17
97	3	13	19	12	30	22	10	12	12	13	9	12	20
40	19	13	14	12	27	23	9	12	13	13	10	10	19
42	29	13	14	12	28	23	8	12	12	14	10	11	18
79	2	15	16	13	28	23	9	10	12	14	10	11	21
95	0	12	19	12	31	24	9	10	11	13	10	10	18
68	5	15	13	11	30	25	9	12	11	13	9	11	18
69	0	14	12	12	31	24	9	12	11	13	9	11	19
96	10	15	13	12	27	22	10	14	12	13	10	10	20
41	0	13	10	12	30	20	9	9	11	14	9	11	18
36	10	14	12	11	29	22	9	12	12	13	10	9	18
82	21	16	14	12	28	23	9	12	13	13	11	11	20
72	17	13	12	11	27	22	10	13	14	14	9	11	17
84	1	14	10	12	29	22	9	9	12	14	8	11	18
74	19	14	12	12	28	23	10	12	12	14	9	11	19
64	12	12	10	12	31	22	10	10	12	14	9	9	18
43	31	15	11	11	30	22	9	13	13	13	9	11	19
54	16	14	14	13	29	22	9	11	12	13	12	11	18
80	14	14	20	12	27	22	9	11	12	13	9	11	19
49	10	12	11	11	28	22	10	12	11	13	9	11	19
101	3	14	14	12	29	24	10	12	12	13	9	11	18
45	0	15	10	12	29	21	9	9	11	13	9	11	19
42	34	14	11	12	28	21	8	10	11	14	10	12	19
79	20	14	13	12	29	22	10	13	12	15	10	11	17
81	6	14	17	12	27	22	10	14	11	13	9	11	19
79	4	12	18	13	29	23	9	12	12	14	8	11	19
30	1	15	11	12	29	22	10	13	11	13	10	10	18
83	31	13	15	13	28	23	9	13	14	13	9	11	19
33	0	13	10	11	29	22	9	10	11	13	8	13	18
69	1	13	10	12	27	20	10	11	13	13	11	11	18
36	6	14	13	11	30	22	9	12	12	13	10	10	18
63	26	14	13	11	28	24	10	10	12	13	11	9	19
96	5	14	10	13	28	24	9	12	11	14	9	12	18
37	20	13	12	12	30	25	9	13	13	13	9	11	20
66	4	12	14	12	29	21	9	10	13	14	9	11	20
112	14	13	9	12	29	23	10	13	11	13	8	11	18
33	33	14	14	12	29	24	9	10	13	15	10	9	18
98	2	14	12	12	29	22	9	10	11	13	9	11	17
61	0	14	12	12	27	23	9	11	14	14	9	11	18
44	37	14	14	11	30	22	9	13	13	13	9	10	18
71	5	14	10	12	28	22	9	12	14	13	9	10	18
54	10	13	15	13	28	22	9	13	12	13	9	10	20
108	0	15	10	11	27	22	9	9	13	14	9	9	19
50	0	14	13	13	28	22	10	10	12	13	9	9	18
71	4	13	14	13	30	23	9	14	12	13	10	12	21
78	2	12	18	12	31	24	9	10	11	13	10	10	18
79	19	14	12	13	28	22	10	12	11	13	9	11	19
41	3	13	12	12	28	24	9	11	11	13	9	10	16
78	2	14	10	12	27	23	9	10	13	14	9	11	18
100	0	14	15	12	30	22	10	13	11	13	11	11	18
107	6	12	14	12	31	22	9	10	12	13	11	10	17
49	30	14	10	13	29	25	10	10	11	13	9	11	19
48	25	13	10	13	28	23	9	10	11	14	9	10	19
84	20	15	14	11	27	23	9	12	13	12	10	11	19
81	0	15	17	12	27	23	8	12	13	14	9	12	20
82	7	14	13	11	28	24	10	10	12	13	11	9	19
99	11	14	11	11	27	24	10	12	12	14	9	11	18
37	14	15	15	12	30	22	9	12	11	13	10	11	18
54	33	14	14	10	28	24	9	11	11	14	9	11	19
42	30	14	13	11	29	22	9	12	12	14	11	10	19
79	30	13	10	12	29	23	9	13	12	14	10	10	19
101	27	14	15	12	29	22	10	10	12	13	9	12	18
86	2	13	10	12	29	22	9	14	12	13	9	12	20
81	23	13	16	12	28	22	10	12	10	13	9	10	20
29	20	16	15	11	27	23	9	10	12	13	10	10	18
97	2	12	10	12	28	23	9	10	12	14	9	9	19
67	3	13	9	12	29	24	9	12	14	14	9	9	17
61	32	15	12	11	28	23	9	12	12	14	9	11	18
74	2	12	12	13	28	22	9	10	12	14	10	9	17
58	8	14	13	13	28	24	9	12	11	15	9	10	19
108	4	13	18	12	27	23	10	10	12	15	9	11	19
76	4	12	11	12	29	24	10	12	12	13	9	12	20
55	3	13	17	13	28	23	9	12	11	14	10	11	18
76	33	15	11	12	27	24	10	10	12	13	10	10	18
103	5	13	15	11	30	22	8	12	12	14	10	10	19
42	26	13	10	12	28	23	8	12	12	14	11	9	19
101	6	14	15	12	31	21	9	10	12	13	9	11	19
115	7	13	11	11	27	21	10	12	13	13	11	12	19
100	3	13	10	12	27	22	11	12	13	13	9	10	16
101	31	13	13	12	29	22	9	12	12	15	9	11	17
62	2	13	12	11	28	21	9	10	13	14	9	11	18
86	2	13	17	11	29	23	9	10	12	14	11	10	18
57	10	12	11	11	28	23	10	10	14	14	10	11	19
84	11	15	14	11	27	21	10	11	13	14	8	10	20
43	27	16	11	12	30	24	9	10	12	13	10	12	18
33	1	14	15	12	28	22	9	10	14	14	9	11	18
108	4	14	13	12	30	23	9	10	12	14	9	10	21
52	1	14	10	12	26	22	10	10	13	15	11	10	19
93	17	14	10	12	30	25	10	13	11	13	9	10	17
81	5	14	13	11	28	22	10	12	14	15	10	10	19
49	5	13	10	11	29	23	8	10	11	13	9	11	17
34	4	14	10	11	28	23	9	10	13	14	9	12	19
98	5	12	12	12	30	20	10	10	12	14	11	11	19
60	10	14	18	13	29	21	10	12	12	13	9	11	18
64	4	12	10	12	30	24	9	13	11	14	9	11	19
86	2	15	13	12	29	23	9	12	12	13	9	10	19
56	3	15	20	11	30	22	9	10	11	13	11	12	18
110	10	13	12	12	29	20	9	10	11	13	10	11	19
99	35	15	15	12	31	24	10	15	13	13	8	11	17
122	7	13	10	12	30	20	8	13	12	15	9	10	19
106	4	13	17	11	30	21	9	13	11	13	11	11	19
38	33	14	10	12	28	22	9	12	14	13	9	10	18
96	39	13	16	12	28	21	10	10	11	13	9	9	18
58	0	14	10	11	30	23	9	13	12	13	12	11	19
91	0	15	10	12	28	21	10	12	12	14	11	11	18
89	5	13	15	13	29	24	9	13	11	13	10	11	19
111	2	12	14	12	30	21	10	12	12	13	9	10	18
56	0	14	12	12	29	23	9	12	12	13	9	11	18
103	9	15	18	12	31	20	9	13	11	14	12	9	18
44	1	16	10	12	28	21	9	11	11	13	10	11	18
63	6	15	18	12	27	22	9	10	12	13	10	10	16
57	1	13	9	13	28	24	9	10	11	13	11	11	19
72	9	14	14	13	29	24	9	12	12	13	9	10	19
70	12	15	11	11	28	24	10	9	12	13	10	10	19
73	35	12	17	11	26	23	9	13	12	14	10	10	18
78	41	12	16	12	29	23	9	13	12	13	9	9	16
61	30	13	10	11	28	21	9	13	11	14	10	11	19
90	0	13	15	12	29	22	10	12	12	14	9	11	20
79	38	14	10	11	29	23	11	12	13	14	9	11	18
50	22	13	13	11	26	24	9	13	13	13	10	10	17
33	5	13	13	11	28	20	9	12	11	13	11	11	19
42	0	14	17	12	27	23	10	14	12	13	9	10	19
72	17	14	16	12	29	21	9	12	12	14	11	10	19
80	19	15	9	11	27	23	9	13	12	14	9	10	19
31	3	12	12	12	29	23	10	10	13	14	10	11	17
109	19	14	12	12	29	22	10	11	12	14	9	10	18
43	17	13	9	12	29	21	10	10	12	13	11	12	17
42	41	15	13	11	27	22	9	13	12	14	10	11	19
93	1	13	14	11	29	22	10	10	12	15	9	10	21
30	3	15	13	12	29	24	9	10	13	14	9	10	17
33	40	16	14	13	30	22	9	10	12	13	9	10	19
102	11	12	14	12	29	23	9	10	12	13	9	11	18
52	2	14	13	11	30	23	9	15	11	13	9	10	17
91	6	12	12	11	26	23	10	10	11	13	9	9	19
67	5	15	12	12	30	22	9	11	11	13	10	10	18
49	0	12	10	12	28	22	9	12	12	14	9	9	18
78	2	14	12	12	27	23	10	10	12	13	11	10	19
54	5	14	13	11	29	22	9	10	12	14	10	9	19
44	2	15	13	13	28	21	9	13	13	13	9	12	21
73	0	15	10	13	27	22	10	9	13	13	9	10	19
48	7	14	12	12	28	21	9	12	12	13	9	12	19
43	8	13	10	11	28	22	10	10	14	13	9	10	17
44	16	13	12	12	27	22	9	13	13	13	11	12	19
42	11	15	12	11	28	23	9	10	12	13	10	11	19
30	16	14	19	12	27	22	9	13	12	14	11	10	18
96	2	12	13	12	28	23	9	12	13	14	11	10	18
53	0	16	13	12	28	21	11	12	12	13	11	10	19
73	48	15	11	12	29	22	9	10	12	13	9	10	19
46	43	15	10	13	29	20	9	13	12	13	10	10	20
91	25	15	10	12	31	23	9	13	12	15	10	10	18
72	12	14	12	12	27	22	10	12	11	14	9	10	17
96	17	13	13	12	28	23	10	13	12	14	11	11	19
92	9	14	11	12	27	23	9	9	12	13	9	10	19
98	41	15	13	11	27	21	9	13	11	14	9	9	19
44	14	13	13	11	28	23	10	10	12	13	8	11	18
37	3	14	12	11	29	24	9	12	13	13	11	10	19
58	17	14	12	12	28	23	10	12	12	14	9	11	19
103	18	15	12	12	31	25	9	10	13	13	9	11	20
87	1	15	16	12	28	23	9	13	12	14	11	11	18
80	1	15	9	12	28	20	11	10	12	13	10	10	18
40	20	16	12	12	28	23	10	10	12	14	9	12	17
70	36	14	10	12	29	24	9	10	11	14	11	12	17
109	2	14	12	11	28	23	10	10	12	13	9	10	17
42	32	13	9	11	29	23	10	10	12	13	9	11	20
103	26	12	12	12	29	23	10	11	12	13	9	11	17
69	26	13	19	12	31	23	10	10	12	15	10	11	19
75	26	13	13	12	27	23	8	10	13	14	9	12	17
47	17	15	15	12	30	23	9	10	12	13	10	11	18
114	6	15	11	11	29	20	10	10	11	13	10	11	18
70	0	14	14	12	29	24	10	12	12	13	9	11	18
63	4	14	13	12	27	23	10	12	13	13	9	10	18
98	0	12	10	12	28	22	9	9	13	14	9	11	19
95	28	13	13	13	28	22	9	10	11	14	11	9	19
104	12	14	11	12	27	22	9	12	12	13	9	10	19
47	1	12	12	12	28	21	11	12	13	13	11	10	21
84	1	12	14	12	27	22	9	12	11	13	9	10	20
80	19	13	10	11	29	22	9	10	11	13	8	13	18
69	5	13	12	11	29	23	9	13	12	13	9	9	19
80	0	11	13	12	28	21	9	10	13	15	10	13	18
107	0	13	17	13	30	23	9	13	12	14	10	10	21
42	2	16	13	11	28	22	9	12	12	14	11	11	18
