# Supplementary material for: Using game theory to thwart multistage privacy intrusions when sharing data
Source: Sci Adv. 2021 Dec 10;7(50):eabe9986. doi: 10.1126/sciadv.abe9986 (PMC8664254; doi:10.1126/sciadv.abe9986)
Supplement: Supplementary file 2 — Data S1 [file sciadv.abe9986_data_s1.zip › sciadv.abe9986_data_s1/DemoKAnonymization/exp/2058/data/target_data/i11.csv]

YOB	State	STR1	STR2	STR3	STR4	STR5	STR6	STR7	STR8	STR9	STR10	STR11	STR12
87	2	12	16	12	30	20	10	13	12	13	10	10	17
102	17	15	9	13	28	23	9	9	12	14	11	10	18
86	0	13	15	12	29	23	10	10	13	14	11	12	19
117	5	15	11	11	28	23	9	12	12	14	9	12	17
101	26	13	20	13	31	22	9	10	12	13	10	9	19
45	10	14	16	12	26	23	9	12	13	15	9	10	19
58	12	15	12	12	28	23	10	11	12	13	10	12	18
86	11	13	11	11	29	22	9	13	13	13	11	10	19
99	1	14	11	12	27	22	10	12	13	14	11	10	17
43	13	13	10	12	29	22	9	12	11	14	10	11	18
50	22	13	16	11	31	22	9	11	11	13	11	12	19
41	32	14	16	13	26	23	10	10	12	13	10	10	20
50	8	14	14	11	28	22	10	10	12	15	10	10	19
106	2	13	14	12	28	25	9	13	13	13	10	10	17
76	5	13	12	11	32	22	9	10	12	13	11	10	19
52	28	14	16	13	27	23	9	12	12	13	11	10	19
72	18	15	12	12	31	25	9	10	13	13	9	11	20
87	2	14	14	12	28	24	10	10	11	13	8	10	18
48	32	13	16	12	28	22	10	12	11	14	10	11	19
76	3	14	14	11	27	23	10	9	13	13	9	12	19
96	21	15	16	12	29	24	10	12	11	13	9	11	19
104	11	15	13	12	28	24	9	10	12	14	11	12	19
72	16	15	13	12	30	22	9	10	11	14	9	10	19
104	1	13	17	11	30	22	9	10	13	15	9	11	18
53	37	14	12	12	27	23	10	13	12	13	12	11	19
107	1	13	19	11	30	22	10	10	12	15	9	12	20
56	8	15	9	13	28	23	9	9	12	14	11	10	18
31	2	13	12	12	28	24	9	12	13	13	10	10	17
35	5	14	10	12	30	20	9	12	11	14	10	10	18
77	2	13	10	12	29	24	9	12	11	13	9	10	19
68	3	13	10	11	29	22	9	12	11	15	8	11	21
53	12	14	12	12	27	22	9	11	13	13	9	9	19
110	0	14	11	13	30	21	10	12	12	13	9	11	19
74	2	14	11	11	28	24	9	15	12	13	9	12	17
96	8	14	10	11	28	22	11	10	12	15	9	11	19
87	3	14	12	12	27	21	10	12	11	13	10	11	19
90	10	13	13	11	28	21	9	12	11	13	8	11	20
55	3	14	12	12	28	22	9	12	12	12	9	13	18
81	0	13	17	12	29	21	9	10	12	14	11	10	18
60	4	14	13	11	29	22	9	13	12	15	10	11	19
96	26	14	17	12	29	21	10	10	12	14	9	10	19
62	19	14	12	13	30	22	9	13	13	13	10	10	17
49	29	15	17	11	26	21	9	12	12	13	9	11	21
39	2	13	17	12	27	22	10	13	11	13	9	11	19
41	13	15	11	12	29	22	9	10	12	13	10	10	19
93	1	14	13	13	28	23	9	10	12	13	9	9	20
119	1	15	10	12	28	23	9	10	12	13	11	9	17
73	14	16	14	13	29	23	9	10	13	15	9	9	18
103	11	14	12	12	30	23	9	10	12	13	9	10	19
61	35	14	16	14	29	22	9	11	12	13	10	11	18
67	16	14	13	12	27	22	10	12	13	13	9	11	18
78	5	14	12	11	28	22	10	13	12	13	9	10	21
75	18	13	15	11	30	22	8	12	12	14	10	10	19
75	1	14	12	12	30	23	8	13	12	15	10	10	18
46	2	13	13	13	28	23	9	10	12	13	9	10	19
99	17	14	12	12	28	23	9	12	12	13	10	10	17
52	26	14	11	11	29	23	9	10	12	13	8	11	18
103	9	14	14	11	30	23	9	12	10	13	9	10	19
58	17	14	14	11	30	22	10	13	13	13	10	12	19
98	7	15	16	12	27	23	10	10	14	13	9	10	19
94	2	12	17	12	27	23	9	10	13	13	8	12	18
86	50	15	13	11	28	23	9	10	12	13	9	10	17
58	23	14	12	12	27	25	9	10	12	13	9	12	18
44	0	13	13	13	28	22	9	12	12	13	10	13	18
46	6	13	12	11	28	23	10	10	11	13	9	9	18
39	5	13	12	12	31	23	9	13	12	14	11	10	18
70	16	13	13	12	30	24	10	10	12	15	9	11	19
88	16	14	13	13	27	22	9	10	11	13	10	11	19
66	3	13	14	12	27	22	9	12	11	13	11	12	20
48	14	14	16	12	28	21	9	13	12	13	9	10	17
28	0	12	11	13	27	22	8	11	13	13	11	11	20
57	28	13	13	11	30	23	9	13	11	13	10	11	17
55	3	15	11	12	28	24	9	11	12	13	9	11	18
109	34	12	14	11	28	23	10	15	13	13	11	9	20
100	5	12	12	11	30	23	8	12	13	13	11	10	17
94	9	13	10	11	28	23	9	10	13	13	9	10	17
44	0	15	13	12	27	22	10	14	12	13	10	10	20
66	3	12	14	12	31	22	9	10	12	13	11	10	17
90	42	14	16	11	28	21	9	10	11	14	9	10	17
62	6	12	16	12	28	23	9	10	12	13	10	10	18
44	4	14	17	12	28	20	10	10	12	13	11	11	19
29	13	12	14	11	27	22	9	11	12	14	9	12	19
106	27	14	13	13	28	23	9	13	11	13	9	10	19
82	1	13	12	13	30	24	9	13	12	14	9	11	18
99	5	14	12	13	27	22	10	12	12	13	8	10	18
59	16	14	13	13	28	23	9	10	12	13	9	9	20
68	39	14	16	11	29	23	10	12	12	14	10	12	18
113	1	13	15	11	29	22	10	10	12	15	9	10	21
87	20	16	14	11	29	23	10	13	11	13	9	10	21
34	0	13	11	13	28	21	10	10	12	13	11	10	17
46	3	14	10	11	30	22	9	12	13	13	11	12	18
107	5	12	12	11	28	23	9	12	12	13	10	12	18
34	8	15	17	12	28	22	9	10	12	14	12	10	17
47	1	12	15	12	27	21	9	13	13	13	9	11	18
52	28	14	13	11	28	24	10	10	12	13	11	9	19
47	16	13	13	12	30	24	10	10	12	15	9	11	19
39	3	14	13	11	29	20	9	12	14	13	9	10	19
63	3	13	11	12	30	22	9	12	13	14	10	10	19
93	18	13	13	11	28	24	9	10	12	14	9	9	20
55	7	13	16	12	27	22	9	13	12	13	9	11	20
35	50	14	19	13	31	23	9	10	12	13	9	10	18
92	33	14	10	11	28	23	9	10	12	13	9	9	18
65	34	13	15	11	28	23	9	12	13	13	10	11	18
77	7	15	12	12	28	23	10	12	12	13	10	9	18
55	1	14	18	11	28	20	9	12	13	13	9	12	19
92	13	12	13	11	28	24	9	12	12	13	8	12	20
28	1	13	10	12	28	23	9	10	12	13	10	9	16
71	38	14	9	12	30	22	9	10	12	14	10	12	20
56	1	13	16	12	28	22	10	10	12	13	10	10	18
103	22	16	13	11	28	23	10	10	12	13	11	10	18
103	33	14	15	12	27	24	10	10	11	14	8	10	18
48	25	13	14	11	27	22	9	12	12	14	9	11	20
54	42	14	14	11	28	24	10	10	12	14	10	11	17
64	10	16	16	11	30	23	9	10	11	13	10	9	17
86	21	13	12	13	29	23	9	10	11	13	11	11	19
55	8	14	19	11	29	23	9	11	12	13	10	12	18
100	18	13	12	13	29	22	9	10	11	13	10	11	19
48	0	13	15	11	28	23	9	12	13	13	10	11	18
102	7	14	10	12	27	22	10	10	11	12	9	11	19
72	19	14	13	11	28	21	11	12	11	13	9	10	17
56	1	12	16	13	27	24	11	12	11	14	9	10	20
85	8	14	17	12	27	22	10	14	11	13	9	11	19
96	3	12	18	13	29	23	9	12	12	14	8	11	19
105	5	12	14	12	31	20	9	12	12	14	10	11	20
61	18	13	14	13	29	23	9	10	11	14	9	9	19
83	2	14	10	11	29	23	9	10	11	13	9	12	17
103	1	15	17	12	28	24	9	10	12	14	10	10	20
31	10	14	18	11	28	23	10	10	11	14	9	10	18
60	13	13	10	12	28	23	10	10	12	13	9	9	18
38	12	13	12	12	30	25	9	13	13	13	9	11	20
83	31	14	19	13	27	23	9	10	12	12	11	9	18
53	13	15	10	12	28	22	9	15	12	14	11	11	19
69	7	15	13	11	26	21	9	14	12	14	10	10	18
44	0	13	12	12	28	23	10	10	12	14	9	11	18
76	38	13	13	12	30	23	10	10	12	13	9	10	19
82	11	15	16	11	27	23	10	12	12	13	9	11	18
72	6	13	16	12	27	22	10	12	13	14	9	11	18
89	5	12	13	13	28	21	9	12	12	14	10	11	18
100	16	14	12	13	29	22	9	12	12	15	9	13	19
79	6	12	16	12	27	22	9	10	13	13	11	12	18
60	15	15	17	11	29	23	10	13	12	13	11	13	17
106	16	13	16	12	27	21	9	9	12	15	9	11	20
79	7	13	10	11	29	23	8	10	11	13	9	11	17
52	15	16	10	12	29	23	9	9	12	13	10	11	18
83	1	12	19	12	31	24	9	10	11	13	10	10	18
74	8	14	12	12	29	20	10	10	13	14	8	10	17
95	20	11	14	12	31	24	9	12	10	13	8	9	17
61	23	14	13	12	31	23	9	12	12	13	10	10	18
84	0	15	16	13	28	23	9	10	12	14	10	11	21
89	10	15	15	12	28	22	9	10	13	13	9	9	19
75	6	14	19	11	28	22	9	13	13	13	9	10	18
44	2	14	10	12	28	22	10	10	11	14	11	12	18
96	41	15	11	11	29	24	10	12	12	13	9	13	18
57	39	14	14	12	28	23	10	10	12	14	9	13	18
79	7	14	12	13	30	24	9	12	12	13	9	10	20
60	32	13	15	12	29	23	9	11	12	13	10	11	18
114	9	13	10	13	29	23	9	10	12	13	9	12	19
96	4	13	17	11	31	21	10	13	11	13	11	11	19
53	24	13	13	12	29	24	9	10	12	14	9	10	18
57	15	15	10	12	30	23	10	13	12	14	8	10	18
81	2	13	12	11	28	23	8	10	11	14	11	10	16
37	4	14	19	13	29	23	10	9	12	13	10	10	18
107	8	13	10	11	28	22	11	11	13	13	11	10	17
59	16	13	14	12	30	24	10	12	11	14	9	11	20
94	33	13	18	12	28	22	10	10	12	13	10	9	18
95	20	14	16	13	28	22	10	12	12	13	9	10	18
52	22	13	10	12	27	22	9	10	11	13	9	11	17
68	12	13	12	12	30	25	9	13	13	13	9	11	20
100	39	14	12	12	27	23	10	10	12	13	11	10	19
106	23	15	10	12	28	23	9	10	12	13	11	9	17
95	2	15	17	12	29	23	9	10	12	14	9	10	17
105	3	15	16	12	28	23	10	11	11	15	11	11	19
76	1	14	13	11	28	25	10	10	12	13	10	10	20
58	2	13	10	13	30	24	9	10	12	13	9	11	18
54	5	16	14	11	29	22	9	10	13	13	10	10	19
45	3	16	14	13	26	21	9	12	13	13	10	11	19
98	11	12	16	12	28	21	9	13	12	15	9	11	19
72	8	13	12	12	28	22	9	12	11	13	9	11	19
93	32	16	13	13	29	21	9	12	12	14	10	12	18
46	8	14	15	12	28	22	9	12	12	13	9	12	20
38	8	13	19	13	29	23	10	13	13	13	9	10	19
41	8	13	12	12	28	22	9	12	12	13	8	9	19
71	6	14	20	12	27	23	11	10	12	14	10	8	18
90	14	13	10	11	28	24	10	12	12	15	9	12	18
70	9	14	13	13	27	22	10	10	11	14	11	11	18
71	24	14	11	11	27	24	10	12	12	14	9	11	18
94	8	13	11	12	27	20	9	10	12	14	10	9	17
109	4	13	15	11	27	22	9	9	12	13	9	10	18
92	5	12	13	13	29	23	9	10	14	13	10	10	18
44	12	14	10	12	29	24	8	10	11	14	9	10	19
98	19	16	13	13	30	22	9	12	11	14	9	9	20
105	0	14	14	13	27	23	9	13	12	13	11	10	17
52	25	15	15	12	31	24	10	15	13	13	8	11	17
95	2	14	12	11	30	25	9	14	12	14	9	11	20
87	28	14	16	12	26	23	9	12	13	15	9	11	19
92	0	13	12	13	29	22	10	12	11	13	9	11	19
50	8	12	12	11	30	23	9	12	11	13	10	11	17
40	26	13	15	13	29	24	9	13	11	13	10	11	19
81	8	13	12	12	29	23	9	10	12	13	11	12	19
59	20	13	16	12	29	23	8	10	12	14	10	10	19
34	16	13	12	12	28	23	10	10	12	14	9	11	18
45	2	16	13	12	29	23	9	10	14	15	12	11	18
71	26	14	15	12	29	22	9	10	12	13	11	11	21
75	2	13	11	12	29	23	9	12	12	14	8	10	20
68	1	14	15	12	28	23	8	13	12	14	10	12	20
44	10	15	13	13	28	22	9	10	12	15	11	9	18
83	1	12	14	13	31	22	9	10	12	13	9	11	17
57	12	15	15	12	28	23	9	12	12	13	9	11	18
75	22	13	17	12	29	21	10	12	11	14	9	10	20
35	26	14	19	12	29	23	10	13	13	14	10	10	18
33	5	13	18	12	29	24	9	10	12	14	10	10	19
80	0	13	13	13	26	22	9	10	11	13	9	11	18
28	4	14	12	12	28	23	10	13	12	13	11	10	19
42	2	12	10	11	27	22	9	12	12	14	11	12	18
104	34	13	11	11	27	22	9	10	12	14	11	10	19
84	19	13	11	11	28	21	9	10	11	14	11	10	18
90	17	13	14	14	28	22	9	14	13	14	10	10	18
106	0	15	11	13	29	20	10	12	11	14	11	12	18
37	9	13	11	12	27	22	9	13	11	13	12	11	18
67	17	15	18	11	28	23	9	10	10	13	9	10	18
47	23	14	17	12	31	22	10	12	12	13	11	10	20
105	2	12	12	11	28	23	9	10	11	14	9	10	19
34	27	13	14	11	30	24	9	10	12	13	11	9	19
76	1	14	10	11	27	24	8	10	12	13	9	11	18
58	6	16	13	12	29	22	9	14	12	13	10	10	18
67	21	16	11	12	28	23	8	10	12	13	11	13	18
67	38	13	11	12	27	24	9	10	11	14	9	9	19
27	22	14	13	11	29	20	9	12	11	13	9	10	20
68	11	13	15	12	27	22	9	9	12	13	10	12	19
91	18	13	14	13	29	21	11	13	11	13	11	13	18
100	6	13	10	13	28	24	9	12	12	13	8	11	18
60	10	14	12	12	27	23	9	12	12	13	9	12	17
59	2	15	13	13	28	22	9	10	12	15	11	9	18
73	0	15	15	12	28	22	9	12	12	14	8	9	20
40	4	14	13	11	28	25	10	10	12	13	10	10	20
40	6	13	13	13	28	23	10	12	12	13	10	12	20
92	17	12	11	12	28	21	9	14	12	13	10	10	19
91	7	14	12	12	28	21	9	12	10	15	9	10	17
69	3	14	12	12	28	23	10	13	11	13	10	12	18
98	38	14	13	13	29	22	10	10	14	14	11	10	16
49	3	16	12	12	30	22	10	12	11	13	9	11	18
36	28	13	12	12	27	24	10	12	11	15	10	10	18
79	28	14	11	13	27	23	9	10	13	13	11	11	18
51	20	13	12	12	29	23	9	13	11	14	10	10	16
99	0	15	10	12	28	20	9	12	11	13	11	10	20
35	5	13	12	12	29	22	9	11	12	14	10	9	19
104	2	13	15	13	29	22	9	11	12	14	9	11	18
95	12	14	16	12	30	21	9	10	12	14	9	10	17
90	32	13	13	13	29	22	9	11	11	13	9	10	18
99	0	14	18	11	28	22	10	12	12	14	9	10	19
99	2	13	11	13	28	21	9	10	12	14	11	11	20
102	8	13	17	12	28	24	10	10	12	14	9	11	19
94	0	13	10	11	27	22	10	10	12	13	9	11	18
45	27	13	12	11	28	23	9	12	11	14	9	10	17
48	47	13	10	12	27	21	9	10	11	14	8	12	16
105	11	13	13	13	28	22	9	10	12	15	9	9	18
100	7	14	16	12	29	24	9	10	12	14	12	11	19
72	6	13	17	12	28	22	10	13	11	13	11	10	18
77	17	15	13	13	28	24	9	11	11	13	9	13	19
105	35	15	12	12	28	22	10	12	11	13	11	9	17
36	3	14	10	12	26	21	10	10	12	14	10	12	18
75	10	12	11	11	28	22	10	12	11	13	9	11	19
49	0	12	10	13	27	22	9	12	13	15	11	10	16
57	8	13	11	11	30	24	9	12	11	13	9	10	20
43	5	14	13	11	30	23	10	10	11	13	10	11	18
95	2	13	13	11	28	22	8	11	11	13	11	10	19
102	0	13	10	11	26	23	10	12	13	13	9	11	20
71	7	15	17	12	27	24	9	12	12	13	8	12	18
91	22	14	12	12	30	24	9	12	11	13	10	11	18
67	1	14	10	11	28	21	10	10	12	14	9	11	18
45	14	13	13	11	27	24	9	10	12	13	10	11	19
97	42	13	18	12	29	24	9	12	12	13	11	10	19
36	18	13	12	11	28	23	9	14	13	14	8	9	19
53	8	13	13	12	29	20	10	12	11	15	9	11	18
98	4	14	13	11	28	23	9	10	13	14	9	13	19
62	28	14	10	12	29	22	9	10	12	15	9	9	17
95	5	15	12	12	28	23	11	11	11	13	10	9	20
112	7	14	13	12	30	23	9	12	12	13	10	12	17
49	28	13	13	13	28	23	9	10	12	13	9	10	19
82	7	14	13	12	29	21	9	15	11	13	10	10	18
39	1	13	13	12	29	23	10	11	11	13	11	11	17
70	33	13	12	13	26	20	9	12	13	13	9	11	19
91	27	16	11	12	28	21	9	10	12	14	9	11	18
46	3	14	17	12	30	22	9	12	11	13	11	12	18
98	13	14	11	12	28	21	9	12	12	12	9	9	19
67	18	15	16	13	28	24	9	10	11	13	8	11	17
61	34	13	13	11	27	24	9	10	12	13	10	11	19
101	22	14	19	13	29	23	9	10	11	13	9	10	16
68	3	14	9	11	30	20	9	13	13	13	10	12	19
67	0	15	10	14	28	23	9	12	12	13	9	11	18
93	2	14	17	12	30	24	10	10	12	14	9	9	17
55	19	13	18	12	28	22	9	13	12	13	9	10	20
65	22	13	18	12	29	22	9	12	11	14	9	10	19
77	1	13	14	12	29	22	10	11	13	14	9	11	18
52	7	13	14	14	28	24	10	13	12	14	9	12	17
46	0	12	12	12	28	20	9	10	11	13	9	9	18
71	15	14	18	12	28	22	9	13	11	13	11	11	18
66	19	15	13	11	30	24	11	13	14	14	9	10	19
69	16	13	18	13	29	21	9	10	11	13	9	10	18
100	1	14	17	11	29	23	9	13	10	14	10	11	19
89	7	13	10	11	27	23	9	10	11	13	9	9	18
30	10	13	10	11	29	22	10	13	11	15	9	10	18
93	50	12	10	12	31	22	10	10	12	14	9	9	18
48	5	13	13	12	28	23	10	10	12	13	9	10	18
82	3	12	13	13	28	21	9	12	12	14	10	11	18
54	10	13	15	13	28	22	9	13	12	13	9	10	20
74	10	14	13	12	30	23	9	12	12	13	10	12	17
98	0	13	16	12	27	24	9	12	12	12	9	10	17
41	0	14	18	13	26	21	9	10	12	14	9	11	20
93	8	12	12	13	29	22	9	10	13	13	10	12	18
70	11	14	12	13	28	23	10	10	13	13	10	11	16
52	16	13	10	11	27	23	9	10	11	13	9	10	19
79	4	15	15	12	27	24	9	11	14	13	11	11	16
106	4	14	10	11	28	22	9	12	12	13	9	11	19
85	2	14	11	11	27	22	10	12	11	13	10	10	17
58	1	14	13	11	29	24	9	10	13	13	10	11	17
45	11	13	9	13	29	22	9	11	12	13	10	11	19
63	0	14	9	12	28	23	9	10	12	13	10	11	19
94	11	15	15	12	28	24	9	13	13	13	11	12	18
73	1	13	12	11	30	22	10	10	12	14	11	11	19
55	2	13	13	11	26	23	10	10	12	13	9	10	20
95	7	13	13	13	28	23	10	12	12	13	11	11	18
75	5	14	10	12	29	22	8	10	12	13	11	10	17
46	1	13	14	11	31	21	9	11	14	13	10	9	19
87	10	13	14	12	29	20	9	10	12	13	10	10	18
47	13	14	15	12	28	22	9	10	12	14	11	10	19
31	3	14	12	12	28	22	9	9	12	14	9	11	17
94	1	13	13	11	30	22	9	12	12	13	9	10	19
76	0	13	13	14	30	24	9	13	12	14	9	11	18
96	0	12	15	12	29	24	10	10	12	13	11	11	18
80	27	13	12	11	29	24	9	12	11	13	10	11	19
29	12	12	14	11	27	22	9	11	12	14	9	12	19
79	32	16	13	11	28	23	9	10	12	13	11	10	18
92	30	13	15	12	31	24	9	10	12	13	9	11	19
92	8	14	13	12	28	23	10	10	11	13	9	10	18
84	0	12	12	11	28	23	10	12	12	14	10	11	19
73	3	13	19	14	29	21	9	13	12	13	10	11	18
61	14	15	12	12	30	23	9	13	11	14	9	9	20
37	31	14	15	13	27	22	9	13	12	13	10	11	18
84	1	15	10	13	28	24	9	13	12	13	11	12	21
59	16	14	11	12	28	24	10	12	12	14	10	11	19
52	34	14	10	12	28	24	10	10	13	15	10	10	18
39	0	14	11	12	30	23	10	11	11	13	10	12	18
93	6	13	12	11	28	24	10	12	11	14	10	11	19
39	24	14	19	11	28	22	9	13	13	13	9	10	18
89	33	14	15	12	28	22	9	10	12	14	11	10	19
51	2	13	12	11	28	24	10	13	12	14	8	12	20
90	0	13	10	12	28	21	9	10	11	13	9	11	18
89	1	13	12	12	28	23	9	13	11	14	9	10	20
62	1	14	10	11	28	23	9	10	12	13	9	9	18
74	18	13	16	13	29	24	10	13	11	13	9	10	20
72	9	12	10	12	29	22	9	12	12	13	9	11	18
51	31	15	11	12	28	24	9	11	12	13	9	11	18
77	1	14	13	12	29	23	9	12	13	13	9	10	18
48	22	15	17	13	28	23	10	10	11	13	8	9	18
72	0	13	10	11	28	22	10	10	14	13	9	10	17
19	0	13	10	12	28	23	9	10	12	13	10	9	16
36	28	15	13	13	29	25	9	9	14	15	11	12	19
87	7	14	10	12	28	22	9	12	14	13	9	10	18
87	10	16	17	14	29	23	10	13	12	13	11	11	16
39	18	12	14	11	28	23	10	15	13	13	11	9	20
70	2	13	17	11	29	22	9	12	11	13	9	11	19
51	11	13	12	12	31	24	9	12	13	12	8	12	19
105	23	14	10	12	28	23	9	10	13	14	10	10	17
63	15	14	12	12	28	23	9	12	12	13	10	10	17
95	26	14	15	11	28	22	9	13	12	13	11	11	19
74	20	12	11	11	30	23	9	10	13	13	9	8	17
65	0	13	17	12	29	22	9	10	12	15	9	11	20
39	5	14	17	13	28	22	9	13	12	15	10	10	18
34	26	12	14	11	28	23	9	10	12	14	10	11	19
72	9	15	14	12	28	23	9	12	12	15	11	10	19
50	15	13	12	12	29	22	9	13	13	13	9	10	19
53	15	16	10	12	27	22	9	13	12	14	10	10	20
48	20	13	11	13	28	23	10	12	12	13	11	10	20
85	4	13	14	11	29	22	9	10	14	13	10	10	20
54	3	14	10	12	29	24	9	10	11	14	11	12	17
107	38	15	13	11	29	22	9	13	13	13	9	10	19
102	29	14	11	11	26	22	9	12	11	13	8	10	17
71	18	14	10	12	26	21	10	10	12	14	10	12	18
35	6	14	15	11	30	23	9	12	11	13	9	12	19
112	3	14	12	12	29	21	10	10	13	14	8	11	17
74	8	13	16	13	28	22	9	10	12	13	9	9	18
78	21	13	10	13	30	23	9	10	12	14	10	10	17
76	7	13	10	12	30	20	8	13	12	15	9	10	19
40	3	14	13	12	29	24	10	12	12	13	10	13	19
102	31	14	9	13	29	24	8	14	12	15	9	11	19
70	9	13	12	12	29	22	9	12	12	13	9	11	19
31	3	14	12	11	28	23	9	13	12	14	11	11	20
79	17	16	14	11	29	22	9	10	12	15	9	10	18
87	25	14	13	11	29	20	9	12	14	13	9	10	19
106	3	14	10	11	27	23	9	10	12	13	9	11	19
84	0	14	10	12	27	23	8	12	11	13	9	9	17
95	31	14	14	13	26	22	9	10	12	13	11	9	18
33	13	13	12	12	27	22	10	11	11	14	8	11	18
72	1	15	17	12	28	23	10	10	14	13	11	11	18
83	2	13	10	12	28	21	9	11	13	14	10	11	18
47	6	14	12	11	30	25	9	14	12	14	9	11	20
110	7	14	15	11	28	23	9	12	12	15	9	10	18
93	0	12	16	11	28	24	10	12	12	14	9	9	19
70	10	16	13	13	29	21	9	10	12	14	10	12	20
34	12	15	12	12	28	23	9	12	11	14	11	11	19
46	5	15	10	13	29	20	9	12	13	13	8	12	18
31	1	14	13	12	28	23	10	10	11	13	9	10	18
105	2	14	12	13	29	22	9	13	11	14	10	11	19
93	7	14	11	12	30	23	10	11	11	13	10	12	18
68	15	14	10	12	30	24	9	12	12	13	9	9	18
52	2	15	11	12	28	23	9	10	13	13	9	11	17
93	0	13	11	12	27	22	9	13	11	13	12	11	18
105	16	14	15	12	27	23	10	10	13	13	11	14	16
51	18	13	17	13	28	23	9	13	12	14	9	9	17
41	2	14	12	13	29	24	9	11	12	14	10	11	20
40	6	16	17	12	28	20	10	12	13	13	9	10	19
112	7	16	14	11	28	22	12	13	12	14	9	10	20
56	22	14	12	11	28	23	9	13	12	13	11	12	20
75	8	13	12	12	28	23	9	13	13	14	9	11	18
62	37	15	12	12	29	23	8	10	11	13	10	12	19
75	9	13	13	11	29	25	9	10	11	13	10	11	19
78	24	15	14	11	30	24	10	12	11	14	10	12	18
57	19	13	13	13	31	23	9	14	12	14	9	10	18
74	23	12	10	11	29	22	9	10	12	13	11	10	20
76	8	16	13	12	27	23	9	10	11	12	10	10	17
79	9	13	10	12	28	22	9	10	12	13	11	9	22
72	10	12	13	13	28	21	9	12	12	14	10	11	18
85	3	13	14	11	30	23	8	10	11	13	10	10	18
35	5	16	14	13	30	24	9	12	12	14	11	11	18
108	15	13	13	11	29	22	9	12	11	13	9	11	16
75	6	13	14	12	27	23	10	12	14	13	9	11	21
72	5	15	13	12	31	23	9	11	13	15	9	12	19
50	1	14	9	12	28	24	9	12	12	14	10	12	19
29	7	14	13	11	27	22	9	12	11	14	10	12	19
76	12	13	17	12	27	23	10	14	11	15	10	12	19
98	0	14	13	13	30	21	9	10	11	13	11	11	17
100	10	14	13	13	28	21	9	9	12	13	9	11	19
66	7	12	11	12	29	24	10	12	12	13	9	12	20
69	1	13	12	11	30	23	11	10	11	12	10	12	18
29	14	12	17	12	27	20	9	10	12	14	9	10	19
13	1	14	11	13	28	20	9	10	12	14	11	11	20
63	10	14	11	11	29	23	10	13	13	14	9	10	19
73	8	15	11	12	30	20	8	12	11	15	9	10	19
17	0	14	10	11	30	23	9	13	12	13	12	11	19
28	1	13	17	12	28	21	9	10	11	14	9	9	17
40	2	13	14	12	27	23	9	12	13	13	10	10	19
99	0	14	12	12	30	23	9	10	11	15	10	12	18
96	0	13	13	14	28	23	9	9	12	14	9	11	19
65	9	13	12	12	28	21	9	12	12	13	9	8	20
103	21	12	14	11	27	23	9	12	12	15	9	11	19
33	8	13	12	11	30	22	10	10	12	14	11	11	19
71	11	14	15	11	29	22	10	12	13	13	9	11	18
64	1	15	18	11	28	23	9	10	10	13	9	10	18
106	38	15	12	12	27	20	10	14	11	12	9	11	17
82	11	14	17	13	28	25	9	10	11	13	9	11	19
48	3	13	18	12	29	24	10	13	12	13	10	11	18
52	16	15	19	12	26	24	9	12	12	14	10	10	20
98	14	14	14	13	29	24	9	12	12	13	9	10	19
96	0	16	16	12	30	22	9	12	12	14	9	10	18
102	24	13	16	11	30	22	9	10	13	14	10	9	18
49	1	13	10	12	25	23	8	12	12	13	9	11	20
95	26	13	13	12	29	20	9	13	12	13	9	11	17
91	39	13	16	13	28	22	9	10	12	13	9	9	18
102	0	16	15	11	29	24	9	12	11	13	9	10	18
100	2	13	14	13	29	23	9	12	12	14	10	10	18
78	6	14	19	11	29	23	9	11	12	13	10	12	18
38	3	12	10	12	27	24	9	10	12	14	8	11	18
114	11	13	10	12	29	22	10	12	10	14	10	10	19
99	0	16	13	11	27	24	9	10	12	14	11	10	20
80	16	14	12	13	29	24	9	11	12	14	10	11	20
53	31	14	13	12	29	25	9	12	11	13	11	11	19
69	12	13	16	12	27	24	10	13	12	14	8	11	18
32	14	14	13	11	30	23	10	10	11	13	10	10	18
92	1	14	14	12	27	22	8	12	13	13	10	10	17
106	2	15	18	12	28	23	10	11	11	14	10	9	18
71	38	15	11	12	28	22	9	10	12	13	11	11	18
95	0	14	15	12	28	24	9	11	12	14	12	12	19
87	18	14	10	12	27	24	11	10	12	13	9	11	18
36	0	13	14	13	28	23	9	12	12	14	10	9	19
27	9	14	10	12	28	21	9	10	11	13	10	10	20
44	2	14	10	12	28	21	9	11	11	13	11	12	18
39	1	16	9	12	28	20	10	10	12	13	8	11	17
40	30	15	15	12	31	24	10	15	13	13	8	11	17
94	2	13	20	12	30	24	10	12	12	14	9	12	19
114	39	14	13	12	30	23	9	13	11	13	10	11	19
97	10	14	12	13	28	23	9	10	13	13	10	11	16
97	22	14	15	11	29	22	10	12	13	13	9	11	18
55	15	13	16	12	29	23	10	12	12	13	9	10	19
112	10	13	17	12	29	20	9	12	13	15	9	11	18
74	28	14	14	10	30	24	9	10	12	15	11	11	19
45	7	12	18	12	27	23	9	10	12	13	11	11	18
99	20	14	18	12	29	23	10	13	12	13	11	10	17
93	0	14	14	11	29	24	11	10	11	14	9	11	19
87	25	14	18	12	29	23	10	13	12	13	11	10	17
102	19	12	13	12	27	22	9	12	13	13	11	10	18
75	4	15	12	11	29	22	10	10	12	14	9	11	18
74	7	14	17	12	29	23	10	12	13	13	8	11	18
108	18	14	11	11	28	23	9	11	13	15	9	11	18
87	0	13	15	12	28	22	9	12	12	14	9	10	19
73	4	14	11	13	28	23	9	12	12	14	10	11	20
96	0	13	11	12	29	22	8	10	12	14	10	13	20
96	0	13	12	11	29	23	9	10	12	14	9	12	17
59	0	14	12	11	29	24	9	13	12	15	8	10	19
85	12	14	12	12	30	24	9	10	14	13	8	10	18
99	1	15	16	13	28	23	8	10	12	15	9	9	18
110	35	13	13	12	26	22	10	12	12	13	9	10	20
44	0	12	10	13	30	22	9	10	12	14	10	10	19
67	11	15	20	12	28	23	9	13	12	14	8	10	19
106	7	14	16	11	28	22	10	13	12	13	9	11	20
52	6	13	13	12	27	21	9	13	12	13	10	11	18
52	0	14	14	12	27	23	9	12	13	13	9	11	19
63	12	13	16	11	28	24	10	10	12	13	10	10	19
72	26	16	11	12	28	23	10	10	13	13	9	10	18
61	23	15	9	11	28	22	9	12	12	13	8	12	18
84	42	14	13	13	26	23	9	13	11	14	11	10	20
55	12	14	13	11	28	23	9	12	13	14	10	10	18
70	30	13	14	11	28	22	9	10	12	13	11	10	17
103	16	12	15	12	30	22	9	10	12	13	10	12	17
80	6	13	12	12	28	23	9	10	11	13	9	11	18
103	23	16	17	12	28	24	10	12	12	13	10	12	18
66	22	14	17	12	28	20	10	10	12	13	11	11	19
107	0	14	17	13	28	24	9	10	12	13	9	10	18
89	4	14	13	12	27	22	10	12	11	13	11	10	18
95	3	16	11	13	29	23	11	13	12	14	11	11	21
97	27	13	15	12	28	22	9	12	13	13	10	11	19
67	4	16	17	12	28	24	10	12	12	13	10	12	18
68	15	12	10	12	28	23	11	12	12	13	11	9	18
29	5	15	10	13	29	24	9	10	12	14	10	11	18
46	3	13	11	11	28	22	9	13	13	13	9	11	20
52	5	13	17	11	27	22	10	13	12	13	9	11	18
33	45	12	17	11	28	23	9	10	12	13	11	10	20
75	0	16	17	12	28	20	10	12	13	13	9	10	19
64	2	12	13	12	29	22	9	11	12	15	9	11	19
81	13	15	13	11	29	22	9	10	13	13	10	10	19
43	22	13	16	12	31	24	10	10	12	15	11	13	18
102	14	13	15	11	30	23	9	10	11	13	10	11	19
37	7	13	13	11	30	22	9	10	12	15	11	11	17
68	0	13	10	12	29	24	9	12	11	13	9	9	19
31	16	14	15	12	27	22	9	13	13	15	9	11	18
75	1	13	15	12	28	25	9	12	11	14	9	10	20
109	5	12	12	12	29	23	9	12	12	13	11	10	17
53	36	14	13	11	28	24	9	9	12	13	9	10	17
92	9	12	12	12	29	23	10	10	13	14	10	11	17
70	0	14	13	13	31	22	9	12	12	14	11	12	20
48	32	13	13	12	29	23	10	11	11	13	11	11	17
42	11	15	19	12	29	23	9	12	12	15	11	12	17
42	22	12	16	12	26	22	10	12	11	14	9	11	18
67	5	13	17	11	28	24	11	13	12	13	11	10	16
67	16	15	13	12	28	22	9	12	11	14	11	10	19
78	9	13	10	12	28	24	8	13	11	13	10	11	19
69	6	14	11	11	29	20	9	10	12	13	9	11	19
88	16	14	13	13	30	23	10	13	11	13	12	12	19
19	0	14	12	11	29	21	9	9	12	13	9	10	19
50	30	15	10	13	29	21	9	13	11	14	9	11	18
43	4	16	10	11	31	22	10	10	12	13	8	11	18
69	0	14	14	11	27	23	10	10	12	12	9	12	17
89	7	12	12	11	30	23	9	12	11	13	10	11	17
40	32	13	14	13	30	23	9	14	12	13	10	12	21
107	5	13	10	11	30	20	9	10	14	13	8	11	19
83	8	12	10	13	30	22	9	10	12	14	10	10	19
56	4	16	13	13	26	22	9	10	11	13	11	10	17
72	3	13	12	11	28	24	10	12	13	15	11	10	18
75	13	13	11	13	30	20	9	10	13	15	9	11	17
95	3	13	10	12	28	23	9	12	12	13	9	11	18
102	3	14	12	12	28	21	9	12	12	13	9	13	19
97	25	15	12	11	29	23	9	12	13	13	10	11	18
39	1	16	13	12	28	22	10	10	11	13	9	10	20
73	6	14	16	13	29	22	9	10	13	12	10	11	20
38	0	14	15	12	29	23	9	10	12	14	8	11	19
70	37	14	14	11	30	22	9	13	13	13	9	10	18
58	11	14	12	12	28	24	9	13	13	13	11	11	18
75	26	13	13	12	27	23	8	10	13	14	9	12	17
36	6	14	18	13	28	22	10	10	12	14	10	10	18
70	18	14	16	11	29	24	10	10	11	13	9	12	18
38	32	14	14	13	31	23	9	11	11	14	10	11	18
75	46	13	16	13	30	22	10	11	12	13	11	9	19
102	1	13	12	12	27	22	9	11	13	13	10	10	19
66	0	14	13	12	27	22	10	10	13	13	11	11	18
108	3	13	12	12	29	22	9	12	12	13	9	11	19
60	21	13	10	12	27	22	10	13	12	15	11	11	17
71	29	13	10	13	27	23	10	12	11	12	10	12	19
44	2	12	10	12	29	22	9	10	13	13	10	11	19
101	43	13	15	12	29	22	10	10	11	15	9	10	20
58	0	14	15	12	30	23	9	10	12	14	9	11	17
33	47	15	14	12	30	23	10	10	14	13	11	9	21
76	14	14	15	13	28	22	9	12	12	14	9	11	17
49	7	13	17	12	28	23	9	10	11	14	10	9	19
68	9	14	17	13	28	24	10	10	13	14	11	11	19
74	1	15	15	12	30	23	9	12	12	14	9	10	20
104	5	16	16	12	30	22	9	12	12	14	9	10	18
45	17	14	12	11	28	21	9	10	12	15	10	13	17
108	33	13	12	11	28	23	10	10	11	13	9	9	18
50	13	13	15	11	27	23	9	10	12	13	10	10	19
51	6	13	19	13	28	22	10	10	12	14	9	9	17
39	5	14	18	12	29	22	10	9	12	13	9	9	17
47	18	13	17	11	27	21	10	12	12	13	9	11	19
97	46	13	14	12	28	22	9	12	13	14	10	9	18
85	12	15	15	12	28	22	9	12	12	14	8	9	20
71	0	13	12	11	29	23	9	12	12	13	9	11	17
94	0	15	14	13	31	22	9	10	13	13	9	9	19
52	14	13	17	12	28	22	9	10	13	14	10	11	19
59	18	14	16	11	29	23	10	12	12	14	10	12	18
39	20	14	13	12	27	23	9	14	13	13	11	11	18
108	27	15	12	11	27	21	10	10	11	13	9	11	17
87	16	14	11	12	29	24	9	10	11	15	10	10	18
69	20	15	15	11	29	23	9	10	13	13	11	11	19
107	8	14	17	12	30	24	10	10	12	14	9	9	17
117	15	14	10	12	28	23	10	10	12	13	9	11	17
53	8	14	17	12	27	22	10	14	11	13	9	11	19
71	9	13	11	11	28	23	9	10	13	13	10	10	18
38	8	13	12	13	27	23	9	10	11	14	10	11	18
72	33	15	15	12	27	23	9	11	12	14	9	11	19
67	2	15	11	11	31	23	10	11	11	13	10	9	21
32	7	15	14	13	29	22	9	10	12	14	8	12	18
92	5	13	19	12	28	23	10	10	12	14	10	11	19
102	3	13	10	12	29	22	9	12	11	14	10	11	18
99	2	15	16	11	30	22	9	10	12	14	9	12	20
112	5	14	13	12	28	22	9	12	12	15	11	10	17
68	23	13	10	11	27	23	9	12	11	13	10	11	18
71	24	14	10	12	29	21	9	10	12	13	9	11	18
63	26	14	11	12	27	24	9	12	11	13	11	12	17
87	20	13	12	13	27	23	10	11	12	13	11	11	18
91	20	13	19	12	28	23	9	10	12	14	10	11	19
46	46	13	18	11	29	22	9	11	11	13	10	11	17
107	10	13	15	11	27	23	9	11	11	13	9	11	19
43	4	13	13	13	29	23	9	13	11	15	11	12	18
93	12	14	10	13	31	23	9	13	11	13	11	12	18
93	5	13	10	12	27	23	9	9	12	14	9	11	19
71	41	14	16	12	26	23	9	12	13	15	9	11	19
45	2	13	12	12	28	24	9	13	11	14	10	11	19
100	0	13	11	12	29	22	8	12	12	13	11	12	18
51	37	14	10	11	29	22	9	10	12	13	9	10	18
119	19	16	13	12	29	24	10	10	12	15	9	11	19
78	7	14	15	11	28	23	10	12	11	14	11	10	19
34	4	13	16	13	27	23	9	12	13	14	9	11	19
62	5	14	10	11	29	24	9	10	11	14	10	10	17
45	17	13	13	12	28	24	9	12	12	14	9	11	18
89	9	13	17	12	28	22	9	10	12	13	11	9	18
97	26	13	12	11	28	23	8	13	12	13	9	11	18
103	0	13	14	12	31	23	10	13	12	13	9	10	19
45	1	14	9	13	30	22	9	12	12	14	8	10	19
105	36	15	12	12	26	21	10	10	12	14	9	9	19
51	1	16	11	12	28	24	9	14	14	14	9	12	19
103	0	15	14	13	28	22	9	13	13	13	8	11	16
48	6	13	10	13	28	22	11	12	14	13	8	11	18
78	12	13	18	12	28	22	10	13	12	15	10	11	18
100	9	14	12	13	28	23	9	12	13	15	9	12	21
61	4	13	18	12	28	22	10	13	12	15	10	11	18
100	24	13	11	13	28	21	10	10	12	13	11	10	17
104	37	13	10	11	29	22	10	12	11	13	11	9	20
94	27	14	12	11	28	23	9	10	12	14	9	13	19
56	2	13	13	11	27	24	9	10	12	13	10	11	19
42	4	14	13	11	29	20	10	12	12	13	10	10	18
65	3	15	10	11	27	24	9	10	11	14	9	10	21
99	1	14	10	12	29	24	10	12	12	14	10	10	21
43	9	14	15	12	29	23	9	11	11	13	9	13	17
75	8	13	14	12	27	22	10	12	12	13	10	12	18
90	6	13	16	12	29	23	9	11	13	13	8	10	17
66	2	13	13	12	29	23	10	10	12	13	9	11	18
72	3	13	9	13	26	22	9	13	13	13	9	11	19
116	40	13	17	13	27	20	9	13	12	14	11	10	18
46	2	14	13	12	28	22	10	12	13	14	11	9	19
42	11	13	16	12	28	22	9	13	12	13	9	10	18
52	16	15	17	12	30	24	10	9	12	14	10	9	17
90	38	12	14	12	31	22	9	10	12	13	11	10	17
67	1	13	15	11	28	23	9	12	12	13	10	11	20
62	24	14	13	12	30	22	9	10	12	15	10	10	19
74	29	12	13	11	29	23	10	12	12	13	11	9	17
69	26	14	14	12	28	20	9	12	12	13	9	10	20
97	7	13	19	12	28	23	9	10	12	14	10	11	19
40	3	14	10	13	29	24	9	12	12	14	9	10	16
70	3	14	15	13	27	22	9	13	12	13	10	11	18
38	2	13	15	12	27	23	10	11	12	14	8	11	18
54	4	13	10	12	27	23	9	12	12	13	11	11	17
83	38	15	11	12	28	24	9	11	12	13	9	11	18
39	4	12	9	13	27	22	9	11	12	13	11	10	18
82	22	15	10	12	28	24	9	12	11	14	9	10	18
48	0	14	10	12	29	22	10	10	12	13	9	12	18
35	5	15	15	12	28	24	9	10	12	14	9	10	18
69	0	14	17	12	28	22	10	13	13	14	10	9	20
62	32	14	16	12	28	21	9	13	12	13	9	10	17
50	5	13	11	11	28	22	9	10	11	14	11	10	18
66	40	14	11	12	27	25	9	10	12	13	9	12	19
93	36	14	18	12	27	23	10	13	13	13	9	11	19
47	6	13	14	11	29	22	10	10	12	15	9	10	21
46	6	14	12	12	28	23	10	13	11	13	10	12	18
80	8	15	13	12	28	25	9	10	13	14	10	11	18
69	26	13	11	12	28	22	9	10	13	13	10	11	17
85	17	14	12	12	27	24	9	11	11	13	8	10	17
96	47	14	12	13	27	22	9	12	11	13	10	11	19
67	7	13	11	12	27	23	9	13	12	14	10	12	19
80	2	14	12	11	29	24	10	10	11	14	9	11	17
59	5	14	13	12	27	23	10	12	11	14	9	11	20
29	3	14	15	12	31	21	9	13	12	14	9	9	17
39	21	15	18	13	29	22	9	11	13	14	9	10	18
92	0	14	11	12	29	23	9	10	11	14	10	10	18
70	12	15	12	12	28	23	9	10	12	13	9	10	18
61	14	15	9	12	27	23	11	11	12	13	9	10	20
56	18	13	12	13	29	22	9	10	11	13	10	11	19
86	24	14	13	12	28	23	10	10	12	13	10	9	18
94	2	12	17	12	30	23	9	11	12	13	9	12	20
103	8	12	12	12	28	22	10	12	12	14	9	11	20
72	6	15	17	12	30	22	9	10	12	14	11	11	20
32	3	14	15	12	29	22	8	12	12	13	9	11	19
115	0	13	15	12	30	24	10	12	12	13	8	12	20
63	0	15	13	11	29	24	9	10	11	15	10	11	18
51	4	16	12	12	29	21	10	12	12	15	10	12	20
69	5	13	11	12	29	22	8	10	12	14	10	13	20
51	16	13	10	12	28	22	8	12	12	13	9	11	19
70	34	14	11	12	28	21	8	10	11	14	10	12	19
83	1	13	13	12	29	24	10	15	12	14	9	9	20
47	34	14	12	12	29	24	9	13	12	14	9	12	20
65	19	15	12	12	27	20	10	10	12	13	11	11	17
81	0	16	16	12	28	24	10	11	12	13	10	12	19
76	12	14	12	13	28	22	9	10	13	15	9	12	18
38	21	13	9	13	28	22	8	11	13	13	9	10	18
54	47	14	11	12	27	23	10	13	12	15	11	10	18
104	10	13	12	11	30	22	10	10	12	14	11	11	19
79	5	14	13	12	28	23	9	13	12	14	11	10	17
25	32	15	18	12	27	23	9	12	13	13	9	9	17
95	1	13	12	11	31	24	10	12	13	13	9	10	18
43	0	16	13	12	28	24	10	11	12	13	9	12	18
99	2	13	20	12	29	23	9	12	14	14	9	11	18
41	7	13	13	12	27	24	9	12	13	14	10	9	19
87	2	13	13	12	29	20	9	13	12	13	9	11	17
101	15	13	12	12	28	22	9	12	11	13	9	11	19
40	38	16	14	13	30	23	9	12	12	13	11	10	19
115	27	15	10	11	28	23	10	12	12	13	9	11	17
55	9	15	16	12	26	23	10	12	11	13	10	11	18
72	9	14	13	13	27	22	9	12	12	13	11	12	18
59	1	16	13	12	29	22	9	14	12	13	10	10	18
54	18	12	17	13	29	24	9	12	12	13	11	11	18
103	12	13	10	12	31	23	9	13	12	13	9	11	18
44	21	14	13	13	30	23	10	13	12	13	12	12	19
96	0	13	13	11	29	23	9	10	12	13	10	10	21
106	47	14	11	12	28	23	9	12	14	13	9	10	18
45	26	15	20	11	27	23	10	12	12	13	10	11	20
103	5	13	12	12	29	25	10	10	11	13	10	11	18
88	9	13	10	11	28	22	9	13	12	13	9	10	19
102	30	13	12	11	28	23	10	10	12	13	9	11	18
102	1	13	10	12	30	25	10	13	12	13	9	10	17
84	7	13	16	12	28	21	10	10	11	13	9	9	18
77	18	16	17	13	28	25	9	12	11	14	9	11	18
50	13	13	12	12	29	22	9	12	12	14	11	10	16
54	11	14	14	11	27	24	10	10	12	14	9	10	18
49	7	14	15	11	30	23	8	11	14	15	9	11	19
81	19	14	11	12	30	23	10	10	13	14	9	9	19
75	24	16	14	11	29	22	9	10	13	13	10	10	19
78	12	13	13	12	28	21	10	12	11	13	11	10	18
103	1	14	13	11	29	22	9	10	12	14	9	12	18
43	6	14	10	12	29	24	9	12	13	13	8	10	18
93	21	16	11	12	30	22	8	12	12	14	10	12	19
90	1	13	13	13	29	22	10	10	12	13	9	11	18
105	14	14	10	12	27	24	10	12	12	14	9	9	20
85	0	12	18	12	27	23	10	12	12	14	10	10	18
31	25	15	13	13	29	22	10	12	11	13	11	10	19
71	11	14	15	13	28	21	10	10	11	13	12	9	20
101	8	12	19	12	31	24	9	10	11	13	10	10	18
96	17	13	15	11	27	22	10	13	13	13	8	12	18
63	1	13	15	11	29	24	10	12	11	13	10	11	18
27	11	14	11	12	27	22	9	12	12	13	9	10	19
71	5	14	18	12	29	23	10	13	12	13	11	10	17
71	34	14	12	12	27	22	9	10	12	13	11	12	20
65	17	13	12	12	29	22	9	10	14	14	9	10	18
57	10	13	12	12	28	23	9	13	13	14	9	11	18
102	33	13	11	12	30	24	10	10	12	13	10	10	20
73	2	13	13	12	28	23	10	13	12	14	11	11	19
51	4	12	17	11	26	23	9	13	12	14	10	10	18
99	6	13	11	12	27	23	9	12	12	15	10	12	18
59	6	13	19	14	29	21	9	13	12	13	10	11	18
71	29	13	15	12	27	23	10	11	12	14	8	11	18
71	6	14	13	12	27	22	9	10	13	14	9	10	18
84	2	13	10	13	29	23	9	13	12	14	10	10	18
116	15	13	13	12	29	20	10	15	12	13	10	11	17
57	1	15	13	13	28	24	10	13	12	13	12	13	18
96	5	15	19	12	26	24	9	12	12	14	10	9	20
85	23	13	11	12	29	23	10	12	11	13	9	9	19
100	1	15	16	13	30	21	10	12	14	13	9	11	19
85	6	13	12	12	28	22	9	10	11	14	11	9	19
74	15	15	10	12	30	23	10	13	12	14	8	10	18
98	0	14	15	12	29	23	9	12	13	14	8	9	19
37	3	13	14	11	31	21	9	11	14	13	10	9	19
76	1	14	10	12	28	23	9	13	11	14	12	11	19
47	10	14	9	12	29	22	9	10	11	14	9	11	19
46	28	12	9	12	28	23	9	14	12	14	9	12	18
79	23	14	13	12	28	24	10	10	12	15	10	12	20
91	25	14	12	11	28	21	9	10	12	14	9	9	18
76	31	13	10	12	28	24	9	11	11	13	11	11	19
46	36	14	11	12	30	23	10	10	13	14	9	9	19
49	3	13	14	12	28	24	9	10	14	14	9	9	18
70	4	14	13	12	28	23	10	10	12	13	10	9	18
104	50	14	12	13	27	24	9	13	12	14	8	9	17
71	19	14	13	12	28	23	9	13	12	14	11	10	17
57	17	13	10	12	28	21	9	10	11	13	9	11	18
82	10	12	10	13	29	24	8	10	12	14	9	12	19
64	5	13	15	12	29	23	9	11	12	13	10	11	18
84	6	14	13	12	30	23	9	10	11	14	8	12	20
46	4	13	10	12	28	24	10	12	11	13	11	12	19
31	5	13	14	13	28	23	9	12	12	13	10	10	18
45	5	13	17	11	28	24	11	13	12	13	11	10	16
30	0	15	14	11	30	24	10	12	11	14	10	12	18
95	0	14	14	11	28	24	10	11	11	14	9	12	19
113	16	14	10	12	28	24	9	12	11	13	9	11	20
47	16	12	16	11	29	23	10	10	12	14	10	11	17
49	4	13	11	13	28	21	9	10	12	14	11	11	20
88	19	13	14	12	29	22	10	11	13	14	9	11	18
69	0	14	11	12	27	23	9	10	11	14	10	9	19
112	11	14	13	11	30	24	9	12	13	13	9	9	21
102	13	16	13	12	28	21	11	12	12	13	11	10	19
82	26	14	12	11	30	23	10	13	11	13	9	10	18
89	2	16	12	12	29	23	9	11	12	14	10	11	18
51	26	13	16	12	27	22	9	10	14	14	9	9	18
71	33	13	10	11	30	23	9	12	12	14	12	11	18
82	7	13	11	14	28	23	9	12	12	15	9	11	19
49	31	15	13	12	30	22	9	13	12	14	10	11	17
83	0	14	12	12	28	22	10	10	11	13	11	11	18
71	14	15	11	12	27	24	10	10	12	13	10	10	18
33	29	14	13	12	28	24	9	12	12	13	9	12	20
60	5	13	15	11	28	23	9	10	13	13	11	11	18
59	17	13	15	11	28	23	9	12	13	13	10	11	18
78	9	15	17	12	28	23	10	10	14	13	11	11	18
92	49	13	10	11	30	22	9	12	12	13	11	11	19
72	5	14	12	11	28	23	9	10	12	13	9	12	18
75	4	13	10	11	27	24	8	12	12	15	11	12	16
83	31	16	18	12	28	23	9	12	11	13	9	11	17
35	31	13	15	11	30	22	8	10	12	14	8	10	17
93	31	14	12	11	30	22	9	13	12	13	9	9	20
97	12	14	21	12	28	24	9	12	12	13	9	12	20
112	4	13	15	12	27	23	10	12	11	14	9	11	19
34	17	14	10	12	29	23	9	10	12	13	9	10	19
113	29	14	13	12	29	24	10	10	12	14	9	11	20
108	15	15	10	12	28	21	9	13	13	13	9	9	18
28	23	13	13	12	28	23	10	13	12	14	11	11	19
47	4	13	12	12	29	25	10	10	11	13	10	11	18
94	8	13	13	11	28	23	9	13	12	13	8	12	19
65	0	13	11	13	28	23	9	11	11	13	9	10	19
45	0	15	12	11	28	21	10	10	11	13	9	11	18
82	22	15	12	13	30	22	9	12	12	13	10	11	19
71	11	13	10	13	30	22	9	12	11	14	9	11	19
95	2	13	12	12	28	22	9	11	12	13	9	11	19
57	8	16	11	12	30	24	9	10	12	13	10	12	18
38	7	13	20	12	29	24	10	11	12	15	12	10	18
93	19	15	13	12	30	23	10	10	13	14	9	11	18
93	16	13	13	12	27	24	10	11	12	14	9	11	17
27	1	14	12	11	27	23	9	10	11	14	9	12	19
58	0	14	16	13	27	24	10	13	13	14	9	11	19
53	8	16	10	11	29	22	10	10	14	13	10	10	18
107	10	16	11	13	29	23	11	13	12	14	11	11	21
45	10	15	15	12	26	22	10	12	12	14	9	11	19
91	2	15	15	12	27	24	9	11	14	13	11	11	16
33	0	15	15	12	27	22	10	13	12	14	11	12	17
108	22	15	16	12	29	23	11	12	14	14	10	12	18
93	1	12	11	13	29	23	9	10	12	13	12	11	19
58	1	16	11	12	30	23	9	11	12	14	9	13	21
99	8	13	13	13	28	22	9	12	12	13	10	13	18
40	15	16	10	12	29	22	9	10	12	13	10	13	18
48	1	15	13	11	27	21	9	12	13	13	12	9	20
64	36	14	18	11	27	23	9	13	12	13	11	9	18
113	14	12	13	11	27	23	9	10	11	13	8	11	19
103	32	13	15	12	27	25	10	12	12	13	10	10	18
95	28	14	11	12	28	23	10	12	12	13	9	10	17
86	30	13	12	11	29	24	10	11	11	13	9	12	18
83	23	15	17	14	28	23	9	10	11	13	10	11	17
89	4	14	15	12	28	24	9	11	12	14	12	12	19
75	23	15	14	12	29	20	10	10	11	13	9	10	17
61	17	15	14	12	27	23	9	11	14	14	9	10	19
67	4	15	10	12	28	23	9	11	11	13	9	10	18
41	2	15	19	12	29	23	9	12	12	15	11	12	17
105	2	13	13	12	27	22	11	10	12	13	11	11	18
101	3	13	13	13	29	23	9	13	12	14	12	10	18
95	15	13	13	12	28	23	9	10	12	13	9	9	18
78	4	15	16	13	28	23	11	10	12	14	10	12	17
68	7	12	12	11	30	23	9	12	11	13	10	11	17
102	8	13	12	12	28	22	8	10	12	13	10	9	19
37	16	13	16	11	28	22	9	14	11	13	9	12	19
96	27	15	11	13	29	22	9	11	13	14	9	10	18
100	20	15	13	11	27	23	10	10	12	13	12	11	19
81	35	14	16	12	30	21	9	10	12	14	9	10	17
107	1	13	10	13	28	24	9	10	11	13	9	11	18
90	13	14	11	13	27	20	9	10	12	14	9	12	19
38	4	16	11	12	30	22	10	13	12	13	9	11	19
44	4	13	10	12	27	24	9	13	12	13	10	11	21
50	2	15	15	12	31	24	10	15	13	13	8	11	17
111	2	12	10	11	28	24	10	10	11	13	10	10	20
68	0	15	10	12	28	21	10	12	12	14	11	12	18
90	2	15	15	11	29	25	9	10	11	14	10	11	19
78	2	14	15	11	29	23	8	11	14	15	9	11	19
33	3	14	12	13	29	24	9	10	14	14	10	9	19
71	0	14	10	12	28	23	9	10	11	13	9	11	18
85	12	15	18	12	27	24	10	12	11	15	10	12	17
65	0	15	11	12	29	22	9	12	11	13	11	11	18
96	2	13	17	13	28	21	10	11	12	14	8	10	16
48	13	13	12	12	27	22	10	11	11	14	8	11	18
95	4	14	13	12	28	23	9	13	12	14	11	10	17
41	18	13	12	13	28	23	9	10	13	15	11	10	17
47	11	14	16	12	30	23	9	12	12	14	10	10	20
68	0	14	19	12	29	23	9	12	12	13	11	10	20
101	8	14	13	11	29	21	8	10	12	14	9	9	20
93	2	13	17	11	27	22	10	13	12	13	9	11	18
101	0	14	11	12	31	24	8	11	13	13	9	13	17
95	1	14	13	12	28	22	9	13	11	13	9	12	17
37	18	15	11	11	30	24	9	10	11	14	9	10	18
56	6	13	11	11	31	23	9	10	13	15	8	11	19
97	11	14	10	11	28	23	9	15	13	15	9	11	17
32	29	13	13	13	27	24	9	12	12	12	9	11	18
45	37	13	11	11	27	21	10	12	13	13	11	12	19
56	0	14	10	12	27	22	10	10	11	13	9	11	19
74	5	15	11	12	29	22	9	12	11	13	11	11	18
85	2	14	19	13	29	23	10	9	12	13	10	10	18
91	5	16	15	11	27	23	9	10	12	13	10	10	18
34	3	13	10	13	28	22	9	12	12	13	11	13	19
95	0	13	13	12	27	23	9	13	11	13	11	10	17
46	12	14	16	13	27	21	9	14	11	14	10	10	19
99	0	16	12	12	28	23	10	10	12	13	11	10	19
82	4	16	10	14	29	23	9	13	13	13	10	11	18
53	27	16	12	11	29	22	10	14	12	14	11	11	19
39	8	12	12	12	28	24	9	12	14	13	9	10	18
48	4	12	12	12	28	22	9	13	12	13	11	11	19
70	1	13	12	13	28	23	9	12	11	14	11	9	18
54	5	13	12	12	31	23	9	13	12	14	11	10	18
93	2	14	11	12	29	23	9	10	11	14	10	10	18
48	13	13	16	12	27	22	10	12	13	14	9	11	18
64	13	14	19	13	27	23	8	10	12	12	11	9	18
65	10	14	14	11	30	24	9	10	12	15	11	10	19
88	47	15	14	11	30	24	10	12	11	14	10	12	18
102	0	13	14	11	29	22	10	10	12	15	9	10	21
106	21	14	13	12	29	23	10	10	11	14	10	11	18
103	21	15	15	12	27	23	9	11	12	14	9	11	19
56	5	13	10	14	27	22	9	10	13	13	11	11	18
101	8	13	11	12	27	20	9	10	12	14	10	9	17
69	1	14	16	12	29	23	9	12	11	14	9	11	20
53	24	13	16	11	31	21	10	12	12	13	9	11	19
43	4	13	15	12	27	22	10	10	13	12	10	11	18
33	1	14	15	12	28	22	9	10	14	14	9	11	18
88	12	13	16	12	27	20	9	10	12	13	11	12	19
90	1	14	13	11	29	22	9	10	12	14	10	9	19
30	0	15	12	11	31	23	9	10	12	15	11	12	20
79	1	13	14	12	29	22	10	15	11	14	10	9	20
50	13	15	16	12	27	23	10	10	14	13	9	10	19
80	29	13	14	11	29	20	10	12	12	14	9	12	18
64	8	12	12	13	30	22	11	13	12	13	11	10	19
102	12	13	9	12	28	24	9	10	12	13	9	10	18
48	1	14	13	11	28	24	10	10	12	13	11	9	19
71	42	12	11	11	27	23	10	13	12	14	10	12	18
61	21	14	12	13	29	23	9	10	11	13	10	10	19
107	8	16	14	11	29	22	9	10	13	13	10	10	19
54	1	13	12	13	30	24	9	12	12	14	12	9	18
91	0	14	13	13	26	23	9	13	11	14	11	9	20
60	0	15	16	11	27	22	9	12	13	13	9	11	18
108	30	14	10	11	28	24	9	11	11	14	9	12	17
67	1	14	16	11	29	22	10	9	12	13	8	10	19
85	11	15	11	11	29	23	10	13	12	13	11	12	19
74	0	14	13	11	28	25	10	10	12	13	10	10	20
42	0	13	12	12	28	24	10	10	11	13	10	11	19
73	36	12	14	12	28	22	10	10	12	15	9	11	18
64	10	12	13	12	28	23	9	10	12	14	9	9	19
39	0	15	10	12	28	23	8	11	11	13	9	10	18
48	0	15	20	11	28	20	9	10	12	13	10	12	17
103	12	13	17	12	28	24	10	15	13	13	10	11	19
56	0	14	13	11	29	22	9	10	12	14	9	12	18
54	18	14	18	12	28	23	9	13	13	14	10	10	17
104	17	13	13	13	27	21	10	13	10	13	11	11	19
40	25	13	10	12	27	23	9	10	13	13	9	9	17
67	13	14	17	13	27	24	11	12	13	13	9	11	18
87	16	15	16	11	29	23	9	10	11	13	9	9	18
80	18	14	15	12	27	23	10	10	13	13	11	13	16
100	4	13	18	12	30	24	10	9	12	14	10	12	18
35	4	13	17	12	31	24	9	13	13	13	9	10	18
76	9	13	13	11	27	22	9	12	12	15	9	11	18
48	1	13	17	12	28	24	9	12	13	14	8	11	19
77	1	12	14	11	27	23	10	11	12	13	9	10	18
66	0	14	13	12	27	22	9	13	11	14	11	12	20
27	15	13	13	13	28	23	9	12	12	13	9	9	18
78	8	14	13	11	29	22	9	12	12	14	11	10	19
48	3	13	13	12	29	23	10	11	12	14	11	12	18
104	47	13	13	11	29	23	10	11	13	15	9	10	19
94	0	12	16	12	27	22	9	10	13	13	11	12	18
47	0	13	10	11	29	21	10	12	12	13	10	13	17
34	2	14	13	13	28	22	10	10	12	13	9	9	18
102	31	16	11	12	30	22	8	12	12	14	10	12	19
75	3	13	16	13	28	22	9	12	11	14	9	10	19
98	26	15	11	11	30	23	9	10	12	13	11	10	19
26	3	15	9	13	30	22	8	14	12	14	9	11	19
113	25	13	14	12	29	24	10	10	12	14	10	11	19
110	4	14	12	12	28	22	9	12	12	14	9	13	18
38	17	13	14	11	31	21	9	11	14	13	10	9	19
59	23	16	15	12	28	24	9	10	12	13	11	10	18
40	22	15	17	12	30	22	10	10	11	15	10	12	17
83	13	13	12	12	29	23	9	10	12	13	8	10	18
90	1	14	12	11	27	23	9	10	12	13	9	11	17
37	9	16	12	12	28	23	10	10	12	14	9	12	17
47	0	15	11	12	29	24	10	10	13	15	11	9	17
28	3	13	13	12	28	23	10	12	12	14	9	10	17
61	0	14	19	13	27	23	9	12	12	14	10	9	19
80	20	12	14	12	27	24	9	13	12	14	9	9	17
112	17	13	13	11	28	23	9	13	12	15	10	10	18
71	14	15	12	11	29	22	9	10	12	13	10	11	18
118	19	15	11	13	28	22	9	11	13	14	9	10	18
97	1	13	12	12	28	20	10	13	12	15	10	10	18
99	2	13	13	12	29	23	9	13	12	14	10	11	18
45	2	14	16	12	29	21	9	10	12	14	11	11	18
45	11	15	17	12	31	23	10	13	12	14	11	12	17
60	2	15	13	13	27	22	10	12	11	13	10	10	18
42	27	15	14	11	29	23	8	10	12	13	9	11	18
