# Supplementary material for: Using game theory to thwart multistage privacy intrusions when sharing data
Source: Sci Adv. 2021 Dec 10;7(50):eabe9986. doi: 10.1126/sciadv.abe9986 (PMC8664254; doi:10.1126/sciadv.abe9986)
Supplement: Supplementary file 2 — Data S1 [file sciadv.abe9986_data_s1.zip › sciadv.abe9986_data_s1/DemoKAnonymization/exp/2058/data/target_data/i12.csv]

YOB	State	STR1	STR2	STR3	STR4	STR5	STR6	STR7	STR8	STR9	STR10	STR11	STR12
103	45	14	19	13	30	23	8	10	11	14	9	10	17
72	1	16	13	12	28	20	9	12	11	15	11	10	19
54	34	14	12	13	29	24	10	10	13	14	12	13	18
73	29	15	16	12	29	24	10	12	11	13	9	11	19
99	20	13	13	12	28	21	9	10	12	14	9	11	18
120	18	13	12	12	29	23	10	10	12	13	9	11	19
104	7	13	16	11	31	23	9	10	12	13	10	11	18
77	0	13	15	11	30	22	10	11	12	13	9	11	18
101	1	13	16	12	28	23	9	10	11	14	9	10	18
77	5	12	12	12	27	22	9	15	13	14	9	10	17
86	7	13	16	11	28	22	9	10	11	13	8	11	19
104	16	13	16	13	29	23	9	10	12	14	11	10	18
97	11	14	16	12	28	25	9	10	12	12	9	11	20
39	13	14	11	13	28	24	10	12	12	13	11	10	19
66	2	13	12	11	28	23	10	10	11	13	9	9	18
29	2	14	10	12	28	21	9	10	11	13	10	10	20
112	4	12	14	12	27	22	9	13	11	13	9	11	19
76	23	16	18	12	28	21	9	10	13	14	9	11	18
101	4	12	12	12	28	21	9	10	13	13	9	12	19
74	16	13	16	11	28	22	9	14	11	13	9	12	19
56	15	13	13	12	29	22	9	10	12	13	12	10	18
92	27	14	13	12	30	23	10	12	12	13	9	9	19
90	6	12	11	13	27	22	8	11	13	13	11	11	20
92	0	13	15	12	28	22	10	9	11	14	9	11	19
51	20	15	10	11	26	22	9	12	12	14	9	11	17
109	26	14	12	12	28	23	9	12	12	13	10	10	17
96	24	13	15	11	27	23	9	11	12	13	9	11	19
88	18	14	11	12	29	21	10	12	13	13	10	10	18
97	2	15	13	12	26	23	11	10	12	15	11	12	18
79	0	13	15	12	30	22	9	11	12	14	11	10	18
86	7	13	17	12	31	23	9	13	12	13	9	10	17
43	2	12	13	12	28	23	9	12	11	14	10	9	19
66	19	14	19	11	28	22	10	13	12	13	9	12	18
92	2	14	13	13	28	23	9	11	11	13	11	10	19
86	17	13	13	11	26	24	11	13	12	13	10	11	17
25	6	14	16	11	28	22	9	10	12	13	10	10	18
44	14	15	12	11	27	21	9	12	12	13	9	11	18
86	4	13	17	12	27	23	10	14	11	15	10	12	19
67	30	15	13	12	29	24	9	11	11	14	9	10	19
39	7	15	12	13	28	24	10	13	11	14	11	11	17
100	0	14	12	12	29	24	9	13	12	14	9	12	20
104	10	14	11	12	28	21	9	12	12	12	9	9	19
55	7	13	13	13	31	23	9	14	12	14	9	10	18
77	13	12	16	12	30	20	10	13	12	13	10	10	17
79	33	14	10	13	27	21	10	13	12	13	10	11	18
107	2	14	13	12	28	24	9	12	12	13	9	12	20
98	0	15	18	12	31	20	9	13	11	14	12	9	18
97	26	14	10	11	27	24	9	10	10	14	9	11	18
96	3	13	15	11	29	22	9	10	11	13	9	11	17
89	2	14	10	12	29	21	10	10	12	13	9	10	18
53	19	13	14	11	30	24	10	13	12	13	9	10	19
61	25	14	13	11	29	25	11	12	13	15	10	9	17
107	36	14	16	12	28	21	9	13	12	13	9	10	17
72	9	15	18	13	29	20	10	13	12	14	9	11	17
57	32	13	12	13	28	23	9	10	13	15	11	10	17
78	0	14	14	13	30	21	10	10	12	13	10	9	17
70	1	13	19	13	29	21	10	12	12	13	9	12	18
36	6	13	14	11	30	23	8	11	12	13	9	12	19
102	0	13	11	13	27	23	9	11	11	13	9	10	19
78	13	12	10	12	31	22	10	10	12	14	9	9	18
101	9	13	11	13	27	23	9	11	11	13	9	10	19
61	9	12	13	12	28	22	9	10	13	13	9	11	18
42	41	15	9	11	27	23	9	13	12	14	9	10	19
51	23	14	11	12	29	22	10	10	12	14	10	9	18
87	0	13	10	12	29	21	8	12	14	13	9	12	19
104	11	13	12	11	29	23	10	10	12	13	9	10	18
95	32	16	17	14	29	23	10	13	12	13	11	11	16
44	10	14	12	12	30	24	9	10	14	14	8	10	18
37	4	16	16	13	28	22	8	12	13	14	10	11	19
64	19	15	15	11	28	21	9	10	12	14	10	10	19
45	6	13	14	13	29	23	10	10	12	12	10	11	20
71	0	13	12	12	30	23	9	12	12	14	11	11	18
74	17	14	14	11	28	22	10	10	12	15	10	10	19
27	11	14	11	12	27	22	9	12	12	13	9	10	19
39	11	12	18	12	26	23	9	12	12	14	10	11	18
66	25	13	14	11	28	22	9	10	12	13	11	10	17
36	2	13	18	12	29	22	9	12	11	14	9	10	19
65	24	13	11	13	28	23	8	10	12	13	9	9	21
39	37	12	11	12	29	22	9	10	10	15	9	9	18
73	7	14	9	13	29	22	9	10	12	13	9	11	18
113	1	13	13	12	27	22	10	9	12	13	9	12	19
52	8	14	12	12	29	23	9	12	13	15	8	9	19
28	11	14	16	12	29	23	10	9	11	13	9	10	17
71	6	15	12	12	28	24	9	10	12	13	11	11	17
48	10	13	15	12	29	23	9	13	11	13	10	12	18
35	22	13	12	12	28	24	9	10	12	13	8	10	18
34	2	14	17	12	27	24	10	10	12	13	10	11	20
26	0	13	13	13	28	23	10	13	12	14	10	9	20
40	5	14	14	12	30	23	9	12	12	14	10	10	20
37	8	14	12	12	29	24	9	10	13	13	12	9	19
66	25	13	10	13	27	23	11	12	11	12	10	12	19
76	13	14	11	12	28	23	9	13	12	14	9	11	19
80	5	12	17	12	30	23	9	11	12	13	9	12	20
82	4	13	15	12	29	23	9	13	11	13	10	12	18
49	0	13	11	13	28	21	9	13	13	13	9	11	18
98	12	14	13	12	29	23	10	11	12	14	11	9	20
77	17	14	10	12	29	24	11	13	12	13	9	11	19
87	0	13	12	12	29	23	10	13	12	13	10	12	19
110	46	14	16	13	26	23	10	10	12	13	10	10	20
49	4	15	10	14	30	23	9	12	13	13	11	9	17
98	19	13	13	11	28	23	10	10	12	13	8	11	18
66	19	13	10	13	27	23	11	12	11	12	10	12	19
86	0	14	16	11	29	23	10	10	11	13	8	12	17
59	42	13	13	12	30	23	9	10	12	13	9	10	18
73	0	13	17	12	28	21	9	10	11	14	9	9	17
57	0	15	13	12	29	20	10	10	11	13	9	10	17
58	6	12	15	12	28	24	10	10	12	13	10	12	18
102	0	13	13	11	28	20	8	10	11	15	9	10	19
83	4	14	12	12	28	23	9	11	13	14	11	10	18
92	11	14	20	12	30	20	9	12	11	13	9	9	18
73	20	14	14	11	27	23	10	9	13	13	9	12	19
68	1	15	13	12	29	22	9	10	12	14	10	9	18
86	3	12	16	12	29	22	9	10	12	14	10	12	20
55	0	13	13	13	29	22	9	10	13	13	10	11	18
59	1	13	10	11	29	22	9	11	13	14	10	10	18
114	23	13	13	12	27	21	8	10	12	13	11	10	17
41	5	12	12	11	30	23	9	12	11	13	10	11	17
106	36	12	12	13	30	21	10	10	13	13	9	11	19
96	12	14	14	11	27	23	9	11	12	13	11	10	20
92	8	14	11	11	27	24	10	12	12	14	9	11	18
77	0	12	13	11	28	23	9	12	11	13	11	11	19
46	12	14	13	12	27	23	9	12	11	13	9	12	19
45	22	16	12	13	28	23	10	14	13	13	9	11	18
93	11	16	14	11	29	22	9	10	13	13	10	10	19
79	0	13	16	11	28	21	9	10	11	14	9	10	17
46	3	13	13	11	28	23	9	13	12	15	10	10	18
63	6	13	16	11	30	22	9	10	11	14	11	12	18
82	27	13	12	11	29	24	9	12	11	13	10	11	19
74	0	13	12	12	28	22	9	10	11	14	11	9	19
64	11	13	10	12	29	22	10	10	12	13	10	11	17
98	25	13	16	12	27	20	9	10	12	13	11	12	19
60	1	15	10	12	28	23	9	10	12	13	11	9	17
42	1	13	13	12	28	24	9	11	12	13	10	10	18
103	18	14	10	11	30	22	9	12	13	13	11	12	18
73	9	14	20	11	29	22	10	10	12	13	10	12	18
93	35	14	10	12	27	22	10	10	11	13	9	11	19
101	39	15	10	12	30	24	10	13	12	14	9	10	18
95	0	15	11	11	29	21	9	10	12	13	9	10	19
80	14	16	14	12	28	24	9	10	14	14	10	11	18
92	1	12	15	12	28	24	9	10	12	13	11	9	19
44	16	16	13	12	28	22	10	10	11	13	9	10	20
103	20	15	11	12	28	23	9	10	11	14	11	9	19
41	18	14	16	11	29	23	10	12	12	14	10	12	18
68	46	13	10	12	28	24	10	10	12	13	11	10	19
116	0	13	9	11	28	23	9	11	11	13	10	11	17
72	1	14	10	12	29	22	10	12	12	14	11	10	17
100	14	13	13	11	29	23	9	12	11	13	9	11	18
61	0	14	15	13	29	23	10	12	12	13	10	12	17
101	4	13	10	12	26	20	9	13	13	14	8	10	18
58	8	13	13	13	29	23	10	12	11	14	11	11	16
48	14	14	13	12	28	23	9	13	12	14	11	10	17
47	0	13	10	11	29	24	9	14	11	13	9	11	19
97	0	15	13	11	29	24	9	10	11	13	9	10	19
101	28	14	17	12	30	24	10	10	12	15	9	10	18
63	7	12	13	12	28	22	10	12	13	13	9	10	20
106	2	15	16	11	27	22	9	12	13	13	9	11	18
72	27	13	13	12	28	23	10	13	12	14	11	11	19
80	0	14	14	12	31	22	9	12	12	14	9	10	17
73	8	14	10	12	30	21	9	12	12	13	9	12	20
44	4	15	13	11	26	22	9	10	12	13	9	10	18
53	10	15	16	13	28	23	9	10	11	13	8	11	17
91	2	14	12	12	29	21	9	13	12	15	9	11	19
45	3	14	10	11	27	23	9	10	12	13	10	12	17
100	11	13	16	11	28	24	10	12	12	14	9	11	18
43	44	16	10	12	27	22	9	13	12	14	10	10	20
36	0	14	10	12	27	22	9	10	12	14	10	12	19
80	19	13	12	12	29	23	9	10	12	13	11	12	19
81	0	13	11	11	28	22	9	12	13	13	9	12	18
78	21	13	13	11	28	21	9	12	11	13	8	11	20
113	21	13	17	11	30	21	9	13	11	13	11	11	19
103	26	12	16	11	27	23	9	12	12	13	11	12	19
102	3	13	10	12	29	23	9	13	12	14	10	10	19
48	3	15	12	12	29	23	11	10	11	13	9	10	18
37	12	15	10	13	28	23	9	12	10	13	10	10	18
65	0	13	15	12	27	23	9	13	11	15	10	10	17
66	11	13	10	12	30	22	9	10	12	13	10	11	17
79	19	14	12	11	29	22	9	13	11	13	10	11	18
39	1	16	11	11	30	22	9	10	11	14	9	9	17
64	23	13	10	11	30	20	9	10	14	13	8	11	19
95	10	14	11	12	27	22	9	10	11	14	11	10	18
68	3	14	10	11	29	24	9	10	11	14	10	10	17
111	3	14	19	11	28	24	10	10	12	13	9	11	19
92	27	13	13	12	28	22	9	13	13	14	10	10	18
66	1	12	16	13	29	23	9	12	12	14	11	10	17
93	27	13	16	13	28	24	9	13	12	13	10	10	18
113	3	13	13	11	28	23	9	13	12	15	10	10	18
78	6	14	10	11	29	24	9	10	11	13	11	10	19
76	6	14	14	12	28	23	9	11	13	14	8	10	19
49	26	12	15	13	28	23	9	10	11	14	10	12	17
59	10	12	11	11	31	23	9	9	12	13	8	11	19
51	27	12	12	12	28	21	9	10	13	13	9	12	19
59	9	16	12	12	27	23	10	13	12	13	10	9	17
85	7	16	11	12	30	23	9	10	11	13	9	10	18
100	16	15	10	12	28	25	9	14	12	13	10	11	18
90	0	14	14	12	29	22	9	13	12	13	10	10	20
95	4	13	10	12	28	21	9	10	12	13	9	11	17
94	9	14	13	13	27	24	10	15	11	13	9	10	18
51	20	13	16	11	29	23	10	10	11	13	11	9	18
42	0	14	16	12	30	24	9	10	12	15	9	12	19
42	31	14	13	13	28	23	9	11	11	13	11	10	19
33	5	13	10	12	28	24	9	13	12	14	10	10	19
47	2	13	12	12	26	23	8	12	12	13	9	11	19
66	19	14	13	12	27	22	10	9	12	14	10	12	19
71	14	15	12	13	28	23	9	12	13	13	8	9	21
102	19	14	12	12	29	23	10	10	12	14	11	10	17
42	1	16	16	11	30	24	9	13	12	13	9	11	20
94	41	13	11	13	31	22	9	12	12	15	9	11	19
34	20	13	11	12	27	22	9	13	11	13	12	11	18
98	28	14	12	11	28	23	9	10	12	13	8	11	19
95	30	14	12	13	27	22	9	10	11	15	9	11	18
108	9	14	13	12	29	21	9	15	11	13	10	10	18
94	8	13	17	12	29	23	9	10	13	13	10	9	16
65	9	12	13	13	30	24	9	13	13	13	11	10	17
41	14	14	12	11	29	23	10	10	12	13	9	10	18
75	23	15	17	13	28	23	10	10	11	13	8	9	18
86	1	15	10	12	28	22	10	10	14	13	9	11	20
63	1	15	12	13	30	24	9	12	11	13	9	10	18
100	3	13	13	11	28	23	10	15	12	13	8	12	18
53	8	16	13	13	30	22	9	12	11	14	9	9	19
71	0	12	12	11	28	23	10	12	12	14	10	11	19
50	3	12	11	11	26	23	10	10	11	12	9	11	18
73	21	13	13	11	28	23	9	10	12	13	9	9	19
35	18	12	14	11	28	23	9	15	12	15	10	10	19
73	37	15	13	11	26	22	9	10	12	13	9	10	18
35	13	14	13	12	26	23	11	10	12	15	11	12	18
35	27	13	11	12	27	24	9	12	11	13	9	12	19
45	0	14	15	12	28	22	9	12	13	13	11	11	20
87	13	14	19	12	27	20	10	10	12	13	10	11	18
98	11	12	13	11	28	23	9	12	12	13	12	12	17
71	16	16	17	13	30	22	10	10	13	13	11	11	18
89	10	13	12	12	29	21	9	11	11	13	10	11	19
53	8	13	13	12	29	20	10	12	11	15	9	11	18
38	2	12	10	12	28	23	8	12	12	13	9	12	20
58	2	13	10	11	29	22	9	13	12	14	10	10	18
77	6	13	13	13	30	22	8	12	11	15	9	11	16
47	21	14	13	11	28	20	10	13	12	14	11	11	18
76	28	13	13	12	29	24	9	10	12	14	9	10	18
37	7	14	13	12	29	22	10	13	12	15	10	11	17
74	25	13	18	11	29	22	9	11	11	13	10	11	17
47	11	14	12	12	26	23	10	12	13	13	9	10	19
94	37	13	12	12	28	23	9	13	11	14	9	10	20
97	1	15	12	13	29	23	9	10	12	13	10	10	20
36	0	13	13	11	28	23	9	13	12	15	10	10	18
71	28	14	11	13	27	23	9	10	13	13	11	11	18
92	17	14	13	11	29	20	10	12	12	13	10	10	18
6	12	14	10	12	28	22	10	13	12	13	11	12	18
41	24	14	13	12	27	22	10	12	13	13	9	10	18
103	0	12	12	12	28	22	10	12	12	14	9	11	20
64	22	14	12	12	30	24	9	12	11	13	10	11	18
61	1	15	11	12	28	22	10	10	12	13	9	10	18
113	31	14	12	12	29	24	9	10	13	13	12	9	19
113	0	13	14	12	29	22	9	12	14	13	9	9	19
48	0	14	16	12	26	23	9	12	13	15	9	10	19
35	7	13	13	12	28	24	9	11	12	14	10	12	18
103	38	12	13	12	29	22	9	12	13	13	11	9	19
69	5	15	10	12	29	22	9	10	12	14	12	9	20
84	45	13	10	13	31	23	9	10	13	14	9	12	19
62	27	14	13	12	27	22	10	13	12	15	10	11	18
29	0	14	15	12	28	22	10	10	13	14	10	10	17
74	0	13	14	11	31	21	8	11	14	13	10	9	19
65	21	12	14	11	28	22	10	12	12	14	10	10	18
44	6	15	13	13	27	22	10	12	11	13	10	10	18
104	28	14	12	12	30	23	9	10	12	13	9	10	19
73	3	13	11	14	28	23	9	12	12	15	9	11	19
80	9	13	12	13	29	20	9	10	12	13	9	9	19
96	6	14	12	11	31	23	9	12	13	13	8	11	18
107	22	13	11	12	31	23	9	12	12	14	9	12	19
97	32	13	10	12	29	22	8	10	12	13	11	10	17
68	1	13	19	12	29	22	10	12	12	14	10	11	19
102	4	13	10	11	28	22	9	13	11	14	9	9	18
109	30	15	14	12	31	22	10	13	12	13	10	11	21
48	7	15	17	12	29	23	9	10	12	14	9	10	17
32	6	12	14	12	29	22	9	10	12	14	9	10	18
51	11	15	14	12	30	22	10	11	11	14	11	10	17
105	0	13	10	12	28	23	10	10	12	13	9	12	17
41	22	14	11	11	27	24	9	12	11	14	9	10	18
74	2	14	16	12	26	23	9	12	13	15	9	10	19
41	0	13	13	11	26	24	9	13	13	13	10	10	17
29	0	14	11	12	27	25	9	10	12	14	9	11	19
109	20	13	13	11	28	21	9	12	11	13	8	11	20
50	11	13	17	11	27	23	10	12	12	12	9	11	19
48	7	14	12	12	31	23	9	12	12	15	8	10	18
47	11	16	9	11	28	21	10	10	13	13	9	11	19
64	9	13	12	12	27	22	9	12	13	13	9	10	18
87	27	13	13	11	28	24	10	10	12	14	9	9	20
80	17	15	15	13	28	24	11	10	12	15	11	11	18
44	17	13	15	12	27	25	10	12	12	13	10	10	18
45	4	13	16	13	29	23	9	10	12	14	11	10	18
82	1	12	11	11	29	23	8	12	13	13	9	11	20
105	1	14	10	13	29	25	10	10	11	13	9	11	19
38	2	15	9	11	28	22	9	12	12	13	8	12	18
52	29	14	14	13	30	21	10	10	12	13	10	10	17
94	4	13	13	11	28	22	10	12	12	13	9	12	18
41	8	14	18	12	29	23	9	13	13	13	11	12	20
36	1	13	12	11	29	23	10	10	12	14	9	10	18
107	27	15	16	12	29	22	10	9	12	13	9	12	20
108	6	12	16	11	29	22	11	12	12	14	10	11	19
47	3	14	12	12	27	21	9	10	12	14	12	11	19
88	0	14	12	12	29	24	9	10	13	13	12	9	19
48	7	14	11	12	30	22	10	10	11	14	10	12	17
106	13	12	12	12	29	22	10	12	12	14	9	11	18
88	0	12	16	13	29	21	8	10	14	14	9	10	19
106	2	12	12	12	29	24	9	10	14	13	9	11	20
85	3	14	12	12	28	23	9	12	12	13	10	10	17
73	8	12	11	12	28	23	9	11	12	15	9	11	17
74	15	14	14	12	27	22	9	13	11	14	9	10	17
71	0	14	12	12	29	21	10	10	13	14	8	11	17
102	7	16	18	12	29	23	9	10	12	14	11	10	18
81	12	12	13	13	29	23	10	12	12	14	9	11	18
81	1	15	12	12	26	24	9	12	11	13	9	10	18
81	19	16	10	11	28	23	9	11	10	13	9	11	19
94	18	13	17	11	29	24	10	11	12	13	10	10	19
75	13	13	16	12	28	21	10	10	11	13	9	9	18
103	15	13	13	12	27	23	9	13	11	14	10	10	19
117	0	15	13	11	28	21	9	13	12	13	9	11	18
53	4	14	11	12	30	22	9	10	12	13	12	12	18
65	27	14	11	13	28	23	10	10	12	13	11	12	19
90	3	14	16	12	26	23	9	12	13	15	9	10	19
100	2	14	16	11	28	23	9	10	12	13	10	13	19
53	7	14	16	11	27	23	9	10	12	13	9	13	19
106	13	12	12	12	29	22	10	12	12	14	9	11	18
95	3	12	18	12	28	24	9	12	12	13	9	10	17
47	7	13	12	11	28	23	8	10	11	14	11	10	16
41	0	14	13	12	26	23	10	12	14	14	10	11	18
89	14	15	13	11	30	23	9	10	13	13	9	9	19
107	2	16	14	13	27	21	9	10	11	14	11	10	18
66	1	14	10	12	28	24	9	10	11	13	9	10	19
29	3	14	10	11	29	22	11	13	12	13	9	10	17
52	28	14	10	12	27	22	9	10	13	13	9	10	18
47	5	13	18	11	29	23	9	14	11	13	9	9	18
70	8	15	13	12	30	22	9	10	12	13	10	10	18
91	1	12	13	12	28	24	10	15	11	13	10	11	21
70	8	14	15	12	29	23	10	10	11	13	12	11	18
56	33	16	11	12	30	22	8	12	12	14	10	12	19
76	0	14	11	12	27	25	9	10	12	13	9	12	19
39	23	14	16	12	28	24	9	13	11	13	8	11	18
55	22	13	15	12	31	22	10	12	12	14	9	10	18
43	11	14	13	11	30	24	9	12	13	13	9	9	21
84	0	14	12	11	28	23	9	13	13	13	11	10	18
88	1	13	16	12	28	23	9	10	11	14	9	10	18
80	5	14	10	12	28	22	10	13	11	14	9	11	18
95	0	13	15	12	25	20	9	10	11	13	10	11	20
45	7	13	11	11	30	24	9	14	12	15	8	10	19
50	11	13	18	11	31	24	9	11	12	12	12	10	19
35	18	15	11	13	29	22	9	12	12	13	9	12	17
79	1	14	16	12	28	22	9	12	13	13	9	10	18
63	3	14	10	12	29	22	10	12	12	15	10	11	19
45	10	12	18	12	26	23	9	12	12	14	10	11	18
104	1	13	9	12	27	23	9	13	11	13	10	10	19
55	1	14	13	13	28	23	9	10	12	13	9	9	20
92	0	15	13	13	27	23	9	13	12	13	8	12	19
47	15	14	13	12	28	25	9	12	11	13	11	11	19
106	25	15	10	13	28	22	9	10	13	13	11	11	20
29	0	13	16	12	29	23	10	12	12	13	10	9	19
103	31	13	11	12	28	24	9	10	12	13	8	10	17
87	14	12	9	12	27	22	9	13	11	15	9	10	19
37	4	13	12	12	29	24	10	10	12	14	10	11	20
50	16	14	11	13	27	23	10	13	12	13	9	11	18
31	0	14	14	11	28	23	9	12	12	13	9	11	18
38	3	13	14	12	27	23	9	12	12	14	9	10	17
36	25	15	12	14	28	23	9	13	12	15	11	12	18
114	12	13	10	12	27	24	9	10	13	14	9	9	18
61	3	14	12	11	28	22	9	12	11	14	10	11	18
65	28	13	14	11	28	22	9	11	13	13	8	10	18
82	22	14	17	11	29	22	9	10	13	14	9	10	19
103	22	14	16	11	29	22	10	9	12	13	8	10	19
81	7	14	12	11	30	23	9	10	12	14	9	10	17
83	0	13	13	12	29	22	10	9	11	14	10	10	18
69	5	13	10	11	27	22	9	10	11	14	9	9	18
53	1	13	19	12	28	23	9	10	12	14	10	11	19
95	27	13	17	12	27	23	10	14	11	15	10	12	19
42	11	12	17	11	26	23	9	13	12	14	10	10	18
105	3	14	13	11	29	22	9	13	12	15	10	11	19
92	19	16	13	11	30	21	9	13	12	13	11	10	20
64	6	13	10	12	30	25	10	13	12	13	9	10	17
29	24	13	16	12	28	22	10	12	10	13	9	10	19
74	36	14	9	13	29	23	10	13	13	13	10	11	20
66	2	13	13	12	29	23	10	10	12	13	9	11	18
66	13	14	14	11	27	22	9	13	12	13	9	9	17
81	41	14	13	12	28	24	10	10	12	15	10	12	20
58	10	15	10	12	30	22	9	10	12	15	9	11	18
81	2	15	12	11	28	22	10	12	12	13	9	10	19
82	18	13	13	11	27	24	9	10	12	14	10	11	18
67	31	13	12	12	27	23	9	10	12	13	9	10	18
38	23	13	13	13	28	23	9	12	12	13	9	9	18
70	2	13	9	12	28	22	9	12	11	14	9	12	19
79	20	14	18	11	29	21	10	12	12	13	9	9	16
82	0	14	13	11	28	25	10	10	12	13	10	10	20
79	17	15	11	13	30	23	9	10	11	15	10	12	19
41	1	14	9	11	30	20	9	13	13	13	10	12	19
107	6	15	17	12	27	23	8	12	13	14	9	12	20
34	10	14	16	13	26	23	10	10	12	13	10	10	20
100	28	13	10	12	30	20	9	9	11	14	9	11	18
90	0	14	10	12	29	21	10	10	12	13	9	10	18
42	4	16	13	13	29	21	9	12	12	14	10	12	18
74	20	14	11	13	29	22	10	12	13	13	10	11	19
85	19	12	13	12	27	23	8	12	12	13	9	12	20
110	41	15	11	12	29	22	9	12	11	13	11	11	18
97	37	14	13	12	28	22	9	13	11	13	9	12	17
79	8	14	13	12	29	21	9	15	11	13	10	10	18
112	36	13	13	12	27	24	9	10	13	13	9	11	19
114	10	13	12	11	28	24	10	13	12	14	8	11	20
49	37	14	10	12	29	24	9	10	11	14	9	10	19
98	2	14	13	12	28	22	9	12	12	15	11	10	17
58	7	14	10	12	27	22	9	12	11	13	9	12	19
88	15	14	10	12	28	23	10	13	11	13	9	11	19
41	0	14	18	12	29	23	10	13	12	13	11	10	17
98	20	13	19	12	28	25	9	10	12	15	8	10	17
54	2	14	11	12	27	22	9	10	11	14	11	10	18
56	5	13	13	13	27	22	9	10	12	14	11	10	18
91	3	15	11	11	31	23	9	10	13	15	11	9	16
53	2	13	9	12	29	23	10	13	11	13	8	11	18
54	12	12	13	12	30	23	10	12	11	14	12	11	18
89	6	13	13	12	28	22	9	9	12	14	8	10	19
60	33	12	10	12	27	23	9	10	11	13	11	11	17
47	1	14	11	12	27	22	10	13	12	13	11	10	17
58	14	13	12	13	28	22	9	12	12	14	11	11	17
84	35	13	14	12	29	22	10	13	11	15	9	13	18
97	19	12	13	13	29	23	9	12	12	13	11	11	20
94	1	12	13	12	28	23	9	12	13	14	11	10	18
24	4	12	10	12	30	24	9	13	11	14	9	11	19
113	3	13	11	13	28	24	9	10	12	13	9	11	20
73	46	16	13	12	28	22	10	10	11	13	9	10	20
47	0	16	13	11	28	24	9	13	12	14	11	12	17
96	9	14	13	12	31	21	10	12	11	14	10	11	20
38	6	12	13	13	29	23	9	10	11	13	9	9	18
73	10	16	13	11	27	22	9	10	12	14	9	11	21
70	4	14	13	11	29	24	10	10	12	14	10	11	19
43	0	13	10	11	29	24	9	14	11	13	9	11	19
46	1	15	12	12	28	23	10	12	12	13	10	9	18
90	0	13	13	12	29	23	10	10	12	13	9	11	18
43	4	14	20	12	29	24	9	10	14	14	10	11	18
95	17	13	17	13	29	24	10	11	11	13	9	11	18
75	10	13	13	12	31	23	9	15	11	13	11	11	18
65	11	15	15	12	28	22	10	10	11	13	8	9	17
83	3	15	11	12	29	24	10	10	13	15	11	9	17
79	21	12	13	13	30	24	9	13	13	13	11	10	17
55	15	13	12	12	28	22	10	13	12	13	9	13	20
68	9	14	13	13	29	20	9	10	12	13	8	9	19
36	22	15	10	12	27	21	9	12	11	13	9	10	18
67	14	13	15	12	27	23	10	11	12	14	8	11	18
36	3	13	14	12	29	22	9	14	12	13	10	10	19
114	5	14	12	11	28	22	9	10	12	13	9	10	20
52	7	14	13	13	30	21	9	10	11	13	11	11	17
44	1	14	16	12	28	20	10	12	13	13	11	11	18
61	39	14	12	11	26	24	9	12	11	14	9	11	18
73	3	15	13	12	28	23	10	12	14	14	9	11	19
109	5	13	10	13	29	22	9	13	13	13	10	10	17
46	24	15	18	11	27	23	10	10	12	13	9	11	20
88	0	14	10	11	30	22	10	12	11	12	9	9	18
88	35	14	10	12	27	23	10	12	12	14	11	11	18
82	6	14	15	11	30	24	9	10	12	14	9	11	17
59	19	14	13	11	27	23	9	10	12	13	8	10	19
74	1	13	17	12	29	21	10	12	11	14	9	10	20
38	5	13	11	12	29	22	8	12	12	13	11	12	18
66	15	14	18	12	30	23	9	13	12	14	8	11	19
66	2	15	14	11	27	23	9	10	13	13	9	10	18
48	6	14	16	12	28	20	9	12	11	13	11	12	18
75	16	13	19	12	29	24	9	12	11	13	9	11	19
105	12	14	17	12	27	22	10	14	11	13	9	11	19
98	1	16	10	12	28	21	9	11	11	13	10	11	18
97	0	15	15	13	28	22	10	10	12	13	9	10	19
87	3	14	15	12	28	22	9	12	13	13	11	11	20
53	39	15	15	12	28	24	9	13	13	13	11	12	18
48	6	13	14	11	29	22	10	12	13	13	9	10	19
86	3	13	13	11	31	22	9	12	12	13	11	10	17
43	5	13	15	12	29	24	9	12	11	14	9	11	19
52	21	13	11	12	29	22	8	12	12	13	11	12	18
107	0	13	10	11	28	21	11	13	13	14	8	13	18
46	22	14	13	12	27	24	9	10	12	14	9	10	19
41	3	14	18	11	28	23	9	10	11	13	11	10	21
52	0	14	12	12	29	21	9	13	12	15	9	11	19
45	40	14	11	11	27	23	9	10	12	13	10	10	17
89	9	13	13	12	30	24	9	13	12	14	10	10	19
50	0	13	12	13	29	21	9	13	11	13	9	12	18
105	6	14	10	12	29	22	10	10	12	13	9	10	18
71	1	14	19	11	27	24	9	12	12	13	11	11	20
107	39	13	17	11	27	21	10	12	12	13	9	11	19
85	19	13	11	11	29	22	9	13	13	13	11	10	19
49	30	13	10	12	28	23	10	11	11	14	10	12	18
33	1	14	12	12	29	25	9	10	12	14	10	11	18
75	3	16	10	11	28	20	8	12	13	13	10	10	17
47	2	15	10	12	29	25	10	12	13	13	9	10	19
55	11	13	13	12	29	23	10	10	12	13	9	11	18
40	17	16	14	11	28	21	10	10	12	14	12	12	17
50	12	13	11	12	29	23	10	12	12	14	11	10	19
100	1	13	15	12	28	25	9	12	11	14	9	10	20
95	13	15	15	12	27	23	9	11	12	14	9	11	19
41	17	15	13	12	30	22	10	10	13	14	10	10	18
40	16	16	12	11	29	22	10	14	12	14	11	11	19
48	11	16	10	12	30	23	8	13	12	13	9	11	17
102	18	15	16	12	29	24	9	10	12	13	9	10	18
41	1	14	15	11	29	22	10	10	12	13	8	11	18
77	3	13	15	11	28	23	9	12	13	13	10	11	18
78	24	14	13	13	27	22	9	10	12	14	8	10	20
68	43	14	10	11	29	24	10	13	13	13	10	9	18
104	2	14	15	12	28	22	9	10	11	14	9	11	19
93	17	14	11	14	29	22	9	11	11	14	9	11	17
56	45	14	15	12	28	22	10	10	12	14	12	12	19
67	36	14	18	12	27	23	10	13	13	13	9	11	19
68	0	13	10	11	28	22	9	10	12	13	11	10	18
101	3	13	11	12	30	24	10	10	12	13	10	10	20
45	2	14	10	12	30	20	10	10	12	14	9	11	20
90	17	13	10	13	28	25	9	10	12	14	11	11	19
56	3	14	14	13	30	21	10	10	12	13	10	10	17
100	30	15	14	11	30	24	10	12	11	14	10	12	18
40	0	13	13	13	27	23	10	13	12	13	9	10	18
62	6	14	17	12	29	23	9	10	11	15	9	9	17
106	0	12	17	13	28	22	9	12	11	14	10	10	19
95	15	16	18	12	28	21	9	12	11	13	10	10	20
16	8	13	12	11	27	22	9	12	12	14	10	11	19
94	7	12	16	11	28	23	8	12	14	13	10	10	20
63	3	13	10	12	29	23	9	10	12	15	9	10	20
86	27	15	17	12	28	23	10	10	11	15	11	10	18
84	9	14	12	13	28	23	9	12	13	15	9	12	21
61	4	14	16	11	28	21	10	13	12	13	9	11	20
63	7	13	10	11	27	23	9	10	11	13	9	9	18
76	31	13	13	13	28	23	9	10	12	13	9	10	19
44	15	14	12	12	27	22	9	10	12	13	11	12	20
39	2	12	18	11	28	23	10	13	12	14	10	10	19
98	29	12	14	12	28	22	10	10	12	15	9	11	18
48	17	13	11	12	29	23	10	10	11	13	10	10	20
69	0	14	11	13	30	23	10	10	12	13	10	11	19
106	27	13	12	13	28	23	9	10	13	15	11	10	17
83	2	13	12	12	29	23	10	12	12	13	11	10	19
51	6	14	10	12	28	21	11	12	13	14	11	13	18
39	2	14	16	13	29	22	9	12	11	13	9	12	18
39	22	14	11	11	29	23	9	10	12	13	9	10	19
80	12	15	12	11	28	21	10	10	11	13	9	11	18
65	6	12	13	12	28	23	9	13	12	13	11	11	19
94	15	13	10	11	29	22	10	12	12	13	9	11	18
98	34	13	13	12	29	23	10	10	12	13	9	11	18
82	1	13	12	11	31	24	10	12	13	13	9	10	18
63	1	12	11	11	28	23	10	10	14	14	10	11	19
94	1	14	13	12	29	21	9	15	11	13	10	10	18
30	2	15	17	12	27	24	9	13	12	13	9	11	19
102	17	16	16	11	29	22	10	13	13	13	9	10	19
75	32	13	16	13	29	23	9	10	12	14	11	10	18
59	5	13	19	12	28	23	9	10	12	14	10	11	19
50	2	13	10	11	28	22	10	10	14	13	9	10	17
73	0	14	13	12	30	22	8	10	11	13	9	11	19
92	14	13	13	12	28	22	9	9	12	14	8	10	19
36	4	13	17	11	30	21	10	13	11	13	11	10	19
81	3	14	10	13	29	22	9	13	12	13	11	10	20
68	1	13	11	11	29	25	9	12	12	14	9	10	19
49	22	13	13	12	27	21	9	13	12	13	10	11	18
105	2	14	16	12	28	23	9	12	12	13	9	9	19
43	19	12	9	12	28	23	9	13	14	13	9	10	19
40	11	14	15	12	28	21	10	12	12	14	11	10	18
32	6	12	17	12	30	22	9	10	12	13	11	9	18
75	12	13	11	12	27	22	9	13	11	13	12	11	18
78	1	14	13	11	29	23	10	10	11	13	12	12	18
43	1	13	12	12	28	22	10	10	12	13	9	11	17
92	6	13	11	11	29	22	9	13	13	13	11	10	19
58	1	13	16	11	28	24	10	10	12	13	10	10	19
105	0	14	11	12	27	23	10	13	13	13	10	10	17
69	5	14	14	12	28	25	9	12	12	14	10	10	18
75	3	14	10	13	30	24	9	10	14	13	9	12	18
63	0	15	17	12	29	24	9	11	12	13	9	12	20
34	11	14	12	11	30	25	9	14	12	14	9	11	20
44	31	15	16	13	30	21	10	12	14	13	9	11	19
78	28	14	14	11	30	21	10	10	12	13	8	11	20
82	1	13	17	11	30	21	10	13	11	13	11	11	19
73	26	14	11	12	27	22	10	10	11	13	9	10	19
51	22	12	16	11	29	23	10	10	12	14	10	11	17
76	0	13	10	13	27	24	9	12	12	13	9	11	18
57	0	15	12	11	28	23	10	12	12	14	9	9	17
90	1	13	13	13	27	21	10	13	10	13	11	11	19
108	9	12	13	11	29	21	9	10	12	13	10	11	16
76	4	14	10	13	29	24	9	12	12	14	9	10	16
66	34	14	14	12	28	23	10	9	12	14	12	10	19
68	0	15	13	13	28	21	8	12	11	13	9	9	18
97	21	13	13	13	27	23	9	13	11	13	11	10	17
52	20	15	14	11	27	23	9	12	13	12	10	11	19
53	5	15	18	13	29	22	10	10	12	13	10	11	19
110	6	14	13	12	29	21	9	15	11	13	10	10	18
41	15	15	13	12	28	22	10	11	12	13	10	11	19
33	7	14	16	11	29	23	10	12	12	14	10	12	18
58	33	16	11	12	30	22	8	12	12	14	10	12	19
96	2	14	13	12	28	22	9	13	12	14	9	11	18
34	10	13	9	12	28	24	9	12	11	14	10	11	19
42	5	15	12	11	29	21	9	12	11	13	9	10	18
42	11	15	13	11	28	21	9	13	12	13	9	11	18
63	8	11	10	12	30	23	9	10	12	13	11	11	21
79	4	12	12	11	28	21	9	10	13	13	9	10	18
46	4	14	14	13	29	22	10	14	11	13	11	11	20
53	25	13	15	12	26	24	10	13	12	15	9	11	20
38	4	14	10	12	30	23	9	10	12	13	9	11	20
99	24	15	18	12	30	21	9	12	11	15	10	12	18
115	7	14	13	12	29	21	9	15	11	13	10	10	18
44	1	16	9	13	30	21	9	12	13	13	9	10	19
50	20	13	16	12	27	20	10	11	12	13	9	9	18
93	11	13	12	13	28	23	9	13	12	13	9	10	19
57	45	14	17	12	30	22	9	12	11	13	11	11	18
70	30	14	12	12	29	21	9	13	12	15	9	11	19
68	1	14	20	12	27	23	11	10	12	14	10	8	18
100	9	15	13	11	26	22	9	10	12	13	9	10	18
85	20	14	13	11	30	23	9	15	11	13	9	10	18
61	2	13	14	12	27	22	10	12	11	13	10	9	18
100	34	13	13	12	28	23	9	10	13	15	9	11	20
93	5	13	12	12	29	22	9	10	12	13	8	10	19
117	19	13	12	13	30	24	9	13	12	14	9	11	18
73	19	14	12	13	28	23	9	10	13	13	10	11	16
52	17	15	12	12	27	21	9	10	13	13	9	11	18
84	8	13	15	11	28	23	9	12	13	13	10	11	18
100	1	14	15	12	30	23	9	10	12	14	9	11	17
78	4	14	13	13	28	22	10	10	12	13	9	9	18
69	22	15	10	11	29	20	9	12	12	14	11	9	18
45	6	12	12	11	31	24	9	12	13	13	9	12	18
47	15	14	12	12	30	23	10	12	11	13	10	10	19
98	11	14	13	12	28	22	9	12	12	13	9	10	18
96	10	15	9	13	28	23	10	12	12	13	9	9	18
53	38	14	10	13	29	21	9	10	11	13	9	12	19
67	2	13	12	12	28	22	10	13	12	13	9	13	20
44	7	12	13	12	29	22	9	14	12	13	10	10	20
51	27	14	14	12	29	24	9	10	13	15	10	9	18
49	20	13	13	13	27	24	11	10	11	13	11	9	18
108	2	13	14	11	29	22	10	10	12	15	9	10	21
47	3	12	15	12	30	23	9	10	13	13	11	11	18
73	11	14	13	12	28	22	10	12	13	14	11	9	19
75	26	12	12	14	27	22	9	11	13	14	11	10	19
47	24	12	13	12	29	22	9	14	12	13	10	10	20
93	6	15	10	11	28	24	10	12	12	13	9	12	16
53	11	15	14	11	27	23	9	10	13	13	9	10	18
40	38	12	16	11	28	22	9	10	13	13	11	10	17
69	34	13	11	12	30	24	10	10	12	13	10	10	20
105	23	16	14	12	29	21	10	10	11	13	9	9	18
59	11	13	15	13	28	25	8	10	12	14	11	10	18
59	32	13	10	12	27	23	9	9	12	14	9	11	19
107	9	16	17	14	29	23	10	13	12	13	11	11	16
36	1	14	11	12	28	22	9	13	12	13	11	11	19
62	2	14	10	12	29	24	10	12	12	14	10	10	21
60	3	13	11	12	28	23	10	13	12	14	10	9	19
64	4	14	12	11	29	20	11	10	12	14	10	11	19
104	1	13	9	13	28	23	9	10	12	14	9	10	19
86	6	14	13	13	27	23	9	13	13	13	10	11	19
98	14	14	11	12	29	22	9	13	13	13	10	11	19
101	0	14	19	11	29	25	9	13	12	13	9	10	18
52	10	13	16	12	27	20	9	10	12	13	11	12	19
43	12	15	15	13	28	20	9	10	11	15	11	11	17
85	0	14	10	11	28	24	9	11	11	14	9	12	17
97	8	12	13	12	29	22	9	13	11	13	9	11	20
14	19	13	11	12	28	23	9	12	11	14	10	10	19
96	40	12	14	14	28	21	10	12	14	14	9	9	16
43	20	14	10	13	28	23	9	10	12	15	10	11	19
69	7	14	11	12	27	23	10	12	12	14	9	11	19
74	41	13	16	12	28	23	9	13	12	13	9	10	19
111	20	13	13	13	29	22	9	13	12	13	8	11	20
90	1	14	11	12	30	20	10	10	12	15	9	10	19
95	28	15	11	13	30	23	9	10	11	15	10	12	19
64	6	15	10	11	29	20	9	12	12	14	11	9	18
31	7	13	13	11	28	20	8	10	11	15	9	10	19
49	40	14	10	12	29	22	9	10	12	13	9	12	18
31	0	14	13	12	26	23	10	12	14	14	10	11	18
103	7	14	13	12	28	23	9	10	11	14	9	12	20
50	0	13	10	12	30	23	9	14	12	14	11	10	18
110	22	14	13	12	28	22	10	12	13	14	11	9	19
71	11	12	14	12	27	24	9	13	12	14	9	9	17
108	3	13	10	13	29	23	9	13	12	14	10	10	18
34	15	12	12	11	30	23	9	12	13	13	11	10	17
71	20	13	11	12	29	23	10	10	12	13	9	12	19
69	13	12	11	11	29	23	9	12	11	13	9	10	17
72	0	12	10	13	29	21	9	10	12	14	9	9	17
74	22	12	11	13	28	23	9	12	11	13	9	11	18
108	15	13	13	12	28	24	9	10	11	14	10	9	18
103	18	13	11	12	29	23	9	12	12	14	8	10	20
54	4	13	16	11	29	24	10	10	12	13	11	11	20
97	39	13	12	13	28	23	9	10	13	15	11	10	17
65	4	15	16	12	26	23	10	12	11	13	10	11	18
51	0	13	12	12	31	24	9	12	13	12	8	12	19
50	0	12	11	13	29	21	9	10	13	14	10	12	18
77	7	14	13	12	27	23	8	10	12	13	10	10	18
75	10	12	10	13	27	23	9	12	12	15	9	12	18
80	22	13	11	13	28	24	9	10	12	13	9	11	20
101	5	12	14	11	27	22	9	11	12	14	9	12	19
46	3	14	14	13	29	24	9	12	12	13	9	10	19
74	8	12	11	12	27	23	9	12	12	13	10	10	18
89	13	14	19	12	27	20	10	10	12	13	10	11	18
70	32	13	13	12	30	23	9	10	12	13	9	10	18
64	1	14	20	12	27	23	11	10	12	14	10	8	18
100	16	14	9	12	27	24	9	12	12	13	10	10	17
71	2	15	17	12	29	23	10	10	12	15	9	9	17
81	3	15	17	12	27	24	9	12	12	13	8	12	18
36	8	13	12	12	28	23	9	9	11	13	9	9	17
69	23	14	10	12	29	24	9	12	12	15	9	11	18
62	2	14	15	11	29	23	8	11	14	15	9	11	19
102	9	13	16	11	28	22	9	13	12	15	10	10	20
91	25	14	13	12	28	23	10	12	12	14	10	10	17
25	5	14	15	12	31	21	9	10	12	13	9	11	19
67	12	13	16	12	28	22	10	12	10	13	9	10	19
56	13	13	12	12	28	23	9	9	11	13	9	9	17
67	9	14	14	11	29	23	10	13	13	15	9	11	18
56	33	13	12	11	28	23	9	12	11	14	9	10	17
79	5	14	13	12	28	23	9	13	12	14	11	10	17
103	31	13	12	11	28	23	8	13	12	13	9	11	18
31	35	14	10	12	29	23	9	10	12	13	9	10	19
63	11	14	13	12	29	21	9	15	11	13	10	10	18
76	22	13	10	12	27	24	9	10	12	13	9	11	19
51	3	15	10	11	27	21	9	10	11	14	10	13	17
71	12	13	16	12	28	23	9	10	12	13	10	11	17
59	9	14	16	11	27	23	9	10	12	13	9	13	19
67	23	14	10	11	28	23	9	15	13	15	9	11	17
100	6	13	16	13	28	24	9	9	11	14	10	10	19
37	30	15	13	13	30	21	10	10	12	14	9	9	19
93	11	13	11	11	28	23	9	10	13	13	10	10	18
58	13	14	18	12	29	22	9	12	12	14	8	11	18
69	0	13	15	12	28	24	8	11	12	15	9	11	19
41	0	11	13	13	29	22	9	12	13	15	9	10	18
52	2	15	12	11	27	23	10	10	12	13	9	11	18
83	1	13	14	13	28	24	8	15	13	13	8	9	18
75	0	12	13	11	29	21	9	12	13	13	9	11	17
74	2	12	12	11	30	21	9	12	11	14	10	11	19
41	10	16	13	13	28	20	9	12	12	14	10	10	20
75	7	13	10	12	28	22	10	10	12	14	10	12	20
102	38	15	12	11	29	24	9	10	11	13	10	11	19
76	9	13	15	13	29	24	9	13	11	13	10	11	19
76	4	13	13	11	29	23	9	12	11	13	9	11	18
89	2	13	14	12	27	24	9	12	11	13	9	12	19
78	17	14	14	12	29	22	8	12	12	13	9	11	19
39	33	15	12	11	28	22	9	12	13	13	11	11	19
80	25	13	14	11	27	23	9	12	11	14	9	11	18
49	23	15	9	12	29	24	10	12	12	14	9	10	20
58	2	13	10	13	30	24	9	10	12	13	9	11	18
40	16	13	17	12	27	24	9	10	12	13	10	11	20
93	11	13	12	12	29	25	10	10	11	13	10	11	18
109	24	14	12	12	27	23	9	11	14	14	9	11	18
40	13	13	12	12	29	24	9	10	12	14	9	9	18
88	1	13	12	11	28	22	10	10	12	14	10	11	19
91	4	14	12	12	29	24	9	12	11	14	9	10	16
60	5	12	13	12	27	23	8	12	12	13	9	12	20
87	21	15	17	12	29	23	9	10	12	14	9	10	17
73	6	13	10	13	27	22	9	15	11	14	9	11	19
81	15	13	13	11	28	24	10	11	12	14	10	10	18
103	46	15	15	12	29	24	9	12	13	13	9	11	18
50	12	14	16	12	28	25	9	10	12	12	9	11	20
61	3	12	14	12	27	22	10	10	12	13	11	12	17
35	49	14	15	13	27	22	9	13	12	13	10	11	18
76	43	15	10	13	28	21	9	13	12	13	10	9	18
77	16	13	12	12	28	23	10	13	12	13	8	11	18
42	2	12	10	11	28	23	9	10	11	14	9	11	18
62	3	14	12	11	30	23	10	12	11	15	11	10	17
73	2	13	12	13	27	23	9	12	12	13	10	10	19
105	41	14	13	11	30	22	9	12	12	13	10	10	18
95	4	13	14	12	30	23	10	13	12	14	11	10	18
80	2	15	13	11	30	23	9	10	12	13	8	11	19
90	14	15	19	13	26	24	9	10	12	13	9	11	19
41	22	13	13	12	27	23	8	10	13	14	9	12	17
45	4	14	14	12	28	23	9	11	13	14	8	10	19
80	2	15	15	12	28	24	9	13	13	13	11	12	18
40	2	12	18	12	28	24	9	12	12	13	9	10	17
75	14	16	12	11	29	22	10	14	12	14	11	11	19
72	2	13	13	14	28	21	9	10	12	13	10	10	19
38	12	14	13	11	29	24	8	10	12	15	11	10	17
94	33	13	18	12	28	22	10	10	12	13	10	9	18
71	30	16	10	11	27	22	9	13	12	14	9	11	18
99	3	12	16	12	29	22	8	10	12	14	10	11	19
100	7	15	13	12	27	24	8	9	11	13	9	11	17
33	13	15	16	12	29	24	9	10	12	13	9	10	18
48	5	14	18	13	29	22	11	10	12	13	10	11	18
56	19	15	14	13	29	22	9	10	12	14	8	12	18
44	17	13	15	12	27	25	10	12	12	13	10	10	18
100	19	13	17	13	27	20	9	13	12	14	11	10	18
74	15	16	18	12	30	23	9	13	11	13	9	9	20
53	8	14	13	13	28	22	10	10	12	13	9	9	18
44	23	16	12	13	29	20	10	13	12	13	11	11	17
50	8	14	13	11	28	24	9	10	12	14	9	10	18
79	26	14	13	12	27	22	11	14	12	13	10	11	20
21	2	14	10	12	28	23	10	10	13	14	11	11	19
91	23	15	12	12	29	23	9	9	12	14	11	10	18
37	14	14	12	13	29	24	9	10	13	13	9	11	18
52	24	13	13	12	27	25	8	12	12	13	9	10	18
42	19	15	17	12	28	22	9	12	12	14	9	9	17
96	35	14	14	12	30	22	9	12	12	13	8	9	18
95	1	13	10	12	29	22	9	12	13	15	10	12	18
111	40	13	15	12	27	24	9	12	11	14	10	10	21
91	13	16	10	13	28	23	9	13	11	15	11	10	17
56	8	12	18	12	26	23	9	12	12	14	10	11	18
112	31	13	13	12	28	23	9	11	12	14	9	10	19
69	20	15	15	11	29	23	9	10	13	13	11	11	19
71	27	15	11	12	28	22	10	10	12	13	9	10	18
65	3	12	12	12	28	20	9	10	11	13	9	9	18
83	8	15	12	11	28	22	9	12	13	13	11	11	19
52	14	14	20	12	27	24	9	11	12	13	10	10	18
56	1	14	13	12	29	23	8	10	12	14	8	10	20
75	3	15	13	12	27	24	8	9	11	13	9	11	17
41	15	15	13	12	30	22	10	10	13	14	10	10	18
46	20	13	11	13	27	23	9	9	12	13	9	10	19
33	15	13	11	12	28	21	9	13	12	13	11	10	19
100	28	13	13	13	29	23	10	12	12	15	9	10	20
85	4	14	12	12	29	23	9	12	12	13	9	11	18
42	11	13	10	11	27	23	9	10	11	13	9	10	19
81	43	12	13	12	27	22	9	10	11	14	10	9	19
65	2	13	20	11	28	23	10	12	12	13	10	11	17
104	1	14	11	12	27	22	10	12	13	14	11	10	17
96	1	13	10	12	29	23	9	12	12	13	10	10	19
43	12	15	16	11	30	24	9	13	12	13	9	11	20
40	1	15	18	11	28	23	9	10	11	13	9	10	18
87	9	13	13	12	29	22	9	10	12	14	9	9	18
94	19	14	13	12	27	22	10	9	12	14	10	12	19
41	31	14	12	12	27	23	9	12	12	14	11	11	18
71	12	13	15	13	27	22	9	12	11	14	9	11	19
92	47	14	10	12	30	21	9	12	12	13	9	12	20
108	25	13	12	12	29	25	10	10	11	13	10	11	18
81	22	14	19	12	28	23	9	10	14	14	9	13	18
45	28	14	17	12	28	24	9	10	10	14	9	11	19
57	3	14	11	13	28	20	10	10	12	12	11	11	18
103	18	13	12	12	27	24	9	10	11	14	11	11	17
72	49	14	13	12	30	23	9	12	11	13	9	11	20
73	2	14	10	13	29	23	8	10	13	14	10	12	18
54	1	14	16	13	27	23	9	12	12	13	11	10	19
70	5	13	14	11	27	22	9	12	12	14	9	11	20
70	6	14	12	12	29	22	9	10	11	13	9	11	17
57	29	14	11	12	30	22	9	12	13	14	9	12	20
82	20	16	13	11	28	23	9	10	12	13	11	10	18
89	19	13	13	12	29	23	9	10	13	14	9	11	19
55	1	14	13	11	30	23	9	10	11	13	9	11	19
70	13	13	13	13	28	21	9	10	12	13	10	11	19
78	1	13	11	12	27	22	9	13	11	13	12	11	18
114	5	15	12	13	27	23	9	11	11	15	8	10	18
52	35	13	12	13	29	21	9	13	11	13	9	12	18
88	11	13	13	11	28	24	10	11	12	14	10	10	18
95	26	13	16	12	28	22	9	13	12	13	9	10	18
95	17	12	12	11	28	23	9	10	12	13	9	11	19
113	16	14	10	12	28	23	9	10	12	15	9	11	18
46	15	14	13	12	28	22	9	12	12	13	12	11	20
108	0	13	11	13	29	23	9	12	11	13	9	11	19
67	34	13	12	12	28	22	9	12	11	13	9	11	19
39	2	16	17	12	28	22	9	12	12	14	9	12	20
79	5	14	12	11	28	22	9	10	12	13	9	10	20
35	5	14	17	12	28	20	10	10	12	13	11	11	19
59	2	13	9	13	27	21	9	15	12	15	9	10	17
107	16	14	14	12	28	22	9	12	11	13	10	10	20
56	0	14	16	11	29	22	9	10	12	14	11	10	18
93	0	13	17	12	29	23	10	12	12	13	10	9	19
107	15	12	10	12	30	23	9	10	12	13	11	10	19
39	3	13	11	11	29	23	10	10	11	13	9	11	18
67	47	12	10	11	29	24	9	10	12	14	8	11	18
62	18	13	18	11	29	22	9	12	11	13	10	10	19
39	7	15	16	12	29	24	9	10	12	13	9	10	18
91	9	13	16	12	28	20	10	13	12	14	9	10	18
105	22	13	12	12	29	23	9	10	12	13	11	12	19
113	0	12	18	12	28	24	9	12	12	13	9	10	17
84	12	14	13	11	28	22	9	12	12	13	9	12	16
112	26	14	10	12	30	24	9	12	12	13	9	9	18
70	1	13	10	11	26	23	10	12	13	13	9	11	20
49	0	14	14	13	29	23	9	11	12	13	11	11	18
77	12	12	14	11	27	22	9	11	12	14	9	12	19
58	1	15	10	13	27	22	9	11	12	13	11	9	19
80	0	15	10	12	27	24	9	13	12	13	9	10	19
26	17	13	10	12	26	19	9	13	13	14	8	10	18
34	3	14	11	12	28	24	9	12	14	14	9	9	18
86	2	13	12	12	28	23	10	10	12	14	9	11	18
48	19	13	11	13	27	24	8	12	12	15	8	12	17
71	28	13	11	11	27	23	10	10	11	13	9	11	18
103	27	14	18	12	29	22	9	13	13	13	11	12	20
64	12	13	16	11	28	22	9	10	11	13	8	11	19
66	1	12	16	12	29	24	8	11	13	15	9	12	19
82	12	14	10	12	29	22	10	10	12	14	9	10	18
41	0	13	13	14	28	21	9	10	12	13	10	10	19
104	27	13	16	11	30	22	9	10	11	14	11	12	18
46	0	13	12	11	28	23	8	10	11	14	11	10	16
42	10	12	11	13	29	21	9	10	13	14	10	12	18
91	9	16	14	11	28	22	10	13	12	13	9	11	18
44	14	13	10	11	29	21	9	12	11	13	11	9	18
52	5	14	11	12	26	22	9	10	13	13	10	10	18
104	16	15	10	12	28	21	9	13	13	13	9	9	18
54	9	13	13	11	30	23	9	13	11	13	10	11	17
74	33	13	16	13	28	24	9	13	12	13	10	10	18
100	1	13	14	13	28	22	10	11	13	14	10	11	19
68	21	13	10	13	27	24	9	10	12	13	10	11	19
70	30	14	18	12	30	23	10	10	12	13	9	9	19
91	38	13	17	11	30	21	10	13	11	13	11	10	19
40	0	13	17	12	29	21	10	12	11	14	9	10	20
61	6	14	11	12	30	23	10	10	13	14	9	9	19
45	1	15	13	11	30	22	9	12	12	13	9	11	17
80	2	15	12	12	29	23	8	10	11	13	10	12	19
47	16	12	17	12	29	22	9	12	11	13	10	12	18
57	1	12	13	12	28	22	9	12	11	13	9	11	18
112	7	12	12	13	28	22	9	13	11	15	9	11	18
52	13	14	10	11	30	22	10	12	13	13	9	11	18
113	7	13	12	11	28	23	10	10	12	13	9	11	18
90	1	14	13	11	29	22	9	10	12	14	10	9	19
90	15	13	14	12	28	22	9	10	12	13	10	11	20
63	4	14	13	11	28	25	10	10	12	13	10	10	20
62	25	13	10	12	29	21	10	10	13	13	11	11	19
99	6	15	17	12	27	24	9	12	12	13	8	12	18
89	0	12	17	12	27	23	9	11	12	13	11	11	18
54	2	15	12	13	29	24	9	13	14	14	9	11	19
44	27	14	11	11	29	23	9	10	12	13	9	10	19
41	1	16	10	12	28	24	9	11	13	14	9	12	17
75	10	15	9	12	29	24	9	10	12	15	11	11	17
27	12	16	12	12	30	23	9	10	13	13	11	11	17
105	20	15	10	11	29	20	9	12	12	14	11	9	18
99	24	12	10	11	26	22	9	12	13	13	9	10	17
81	10	15	12	11	27	23	9	10	13	13	9	11	18
73	13	13	15	12	29	23	9	11	12	13	10	11	18
82	12	13	15	13	28	21	9	12	12	13	9	10	19
72	5	13	16	11	31	21	10	12	12	13	9	12	19
38	7	13	14	12	30	24	10	12	11	14	9	11	20
46	9	16	11	12	30	22	8	12	12	14	10	12	19
74	23	16	14	11	29	22	9	10	13	13	10	10	19
89	17	15	11	12	28	24	9	11	12	13	9	11	18
45	1	14	12	11	28	22	10	13	12	13	9	11	21
92	9	15	10	12	30	23	10	12	12	14	9	11	18
37	1	14	10	12	28	23	10	13	11	14	8	12	18
101	8	13	13	12	30	24	10	12	12	13	8	10	19
41	21	13	12	12	28	22	8	10	12	13	10	9	19
82	10	14	17	12	29	22	10	12	12	14	8	12	19
18	2	14	16	12	29	23	10	9	11	13	9	10	17
99	7	14	16	12	26	23	10	10	11	14	9	10	19
88	0	14	13	12	27	23	9	12	12	14	11	9	19
102	20	12	16	11	29	23	10	10	12	14	10	11	17
46	7	14	11	12	27	22	9	10	11	14	11	10	18
80	0	13	15	12	27	23	9	13	11	15	10	11	17
102	1	14	20	11	29	22	9	10	10	13	12	12	18
109	3	14	15	12	31	21	9	10	12	13	9	11	19
95	16	12	13	13	31	21	10	10	11	13	9	10	18
75	0	13	13	13	28	23	9	10	12	13	9	10	19
69	15	13	10	11	29	23	9	13	11	13	9	11	19
97	1	13	11	11	28	21	10	12	13	15	9	11	18
99	43	15	15	11	27	23	10	10	12	14	9	11	21
102	0	15	13	11	29	21	9	10	12	13	11	11	18
79	17	16	14	11	29	22	9	10	12	15	9	10	18
115	4	14	15	12	29	21	9	11	11	13	8	12	17
33	1	12	11	12	28	23	9	12	13	14	9	12	18
73	1	13	11	13	28	23	10	12	12	13	11	10	20
45	13	12	17	11	28	20	9	12	13	15	11	10	18
79	16	15	17	12	26	21	10	12	12	13	12	11	18
101	5	14	18	12	29	24	9	13	12	14	9	10	19
57	13	16	14	11	28	23	10	12	12	13	9	11	19
101	4	13	10	15	28	22	9	14	11	13	9	12	19
63	0	13	14	13	29	23	9	10	11	13	9	11	19
79	2	14	11	13	28	24	9	11	13	14	10	11	19
47	0	15	16	12	29	24	9	10	12	13	9	10	18
101	15	14	17	11	29	23	9	13	10	14	10	11	19
37	23	14	11	12	29	20	9	11	12	15	9	11	18
54	23	14	13	11	29	22	11	13	12	14	9	10	20
37	2	15	18	12	27	24	10	12	11	15	10	12	17
81	2	12	13	12	28	22	9	11	13	13	10	11	19
97	0	13	16	13	28	22	9	10	12	13	9	9	18
53	28	14	12	12	28	22	9	13	12	12	9	10	18
78	5	13	19	14	29	21	9	13	12	13	10	11	18
77	3	14	17	12	29	21	9	13	12	13	9	11	18
48	5	14	15	13	27	22	9	13	12	13	10	11	18
63	20	13	10	12	29	21	10	12	11	13	9	10	19
41	1	13	15	12	27	22	9	11	12	13	11	11	19
98	5	16	17	11	28	24	10	12	11	15	10	10	20
97	27	14	12	11	31	23	9	12	13	13	8	11	18
74	8	13	20	12	29	24	10	11	12	15	12	10	18
52	13	15	15	12	29	24	9	10	12	14	9	10	18
112	19	15	16	12	29	24	9	10	12	13	9	10	18
85	7	14	12	12	27	24	10	10	12	13	10	10	18
49	2	13	12	11	28	22	10	12	14	14	9	10	18
60	33	14	10	12	26	21	10	10	12	14	10	12	18
45	14	14	12	12	28	22	9	12	12	12	9	13	18
58	10	13	11	11	27	22	9	10	12	14	11	10	19
116	2	13	13	12	29	20	9	13	12	13	9	11	17
105	1	13	12	12	29	23	9	10	12	13	11	11	19
103	20	14	11	12	27	22	10	12	13	14	11	10	17
42	2	14	13	11	28	22	9	10	12	13	10	9	19
35	22	15	10	12	30	24	9	12	12	14	10	9	17
68	0	14	14	12	28	23	9	11	13	14	8	10	19
64	7	13	10	14	30	24	9	10	12	13	10	11	19
109	2	12	15	12	30	23	9	10	12	14	9	10	18
99	5	14	10	13	27	24	9	10	13	13	10	12	17
70	3	13	14	12	29	22	10	13	11	15	9	13	18
109	14	14	12	11	29	20	8	12	11	13	10	9	18
32	4	16	10	12	25	24	9	13	12	13	9	11	19
49	28	14	16	12	29	23	11	10	13	15	10	9	20
76	7	12	11	12	27	23	9	11	12	15	9	11	17
96	26	14	11	12	30	23	10	11	11	13	10	12	18
40	4	14	14	13	29	22	9	11	12	13	12	11	18
97	0	14	16	11	28	20	10	12	13	13	11	11	18
43	3	14	12	11	28	22	9	10	12	13	9	10	20
108	12	15	12	11	28	22	10	12	12	13	9	10	19
97	0	12	12	11	28	22	9	10	11	13	11	11	19
102	4	13	13	12	28	23	9	12	11	13	9	11	17
37	1	14	15	11	30	23	9	12	11	13	9	12	19
81	26	12	12	11	28	22	9	10	11	13	11	11	19
44	20	13	12	11	28	23	9	12	11	14	9	10	17
66	7	14	13	11	29	24	8	10	12	15	11	10	17
64	0	13	14	12	29	22	10	11	11	15	9	10	19
59	8	14	15	11	29	23	9	10	11	14	10	10	20
48	2	14	13	12	30	22	9	12	12	13	10	11	19
30	16	14	11	12	29	22	9	13	13	13	10	11	19
50	7	13	13	11	29	21	9	13	11	14	9	13	18
95	0	12	17	12	28	23	9	12	12	14	10	11	17
32	29	14	12	12	27	23	10	12	13	13	10	13	18
99	35	14	19	12	27	22	9	13	12	14	11	10	18
25	13	12	10	12	28	23	9	13	12	13	9	10	19
79	13	15	16	12	29	23	9	11	12	13	9	11	18
111	5	16	14	11	29	22	10	12	12	13	10	11	19
41	11	14	16	12	30	23	9	12	12	14	10	10	20
87	0	12	17	11	28	20	9	12	11	14	8	11	19
80	1	14	11	13	27	23	9	10	13	13	11	11	18
85	5	14	17	12	27	24	10	10	12	13	10	11	20
69	0	14	12	12	29	21	9	13	12	15	9	11	19
51	31	16	15	11	28	23	9	10	12	13	10	11	19
97	0	13	18	13	29	23	11	10	12	13	11	11	17
33	33	13	14	11	27	22	9	12	12	14	9	11	20
