# Supplementary material for: Using game theory to thwart multistage privacy intrusions when sharing data
Source: Sci Adv. 2021 Dec 10;7(50):eabe9986. doi: 10.1126/sciadv.abe9986 (PMC8664254; doi:10.1126/sciadv.abe9986)
Supplement: Supplementary file 2 — Data S1 [file sciadv.abe9986_data_s1.zip › sciadv.abe9986_data_s1/DemoKAnonymization/exp/2058/data/target_data/i13.csv]

YOB	State	STR1	STR2	STR3	STR4	STR5	STR6	STR7	STR8	STR9	STR10	STR11	STR12
41	0	15	10	12	28	24	9	12	11	14	9	9	18
62	3	12	19	12	31	24	9	10	11	13	10	10	18
98	24	14	16	12	29	22	9	12	10	13	9	10	19
40	10	16	13	12	28	22	9	10	12	13	10	9	18
88	50	13	15	12	27	22	9	10	12	14	10	11	17
104	20	16	14	11	29	22	9	10	12	15	9	10	18
88	18	16	14	11	29	22	9	10	12	15	9	10	18
88	4	13	10	11	29	24	9	14	11	13	9	11	19
74	34	13	16	12	29	24	10	12	12	14	8	10	18
24	0	12	13	13	29	23	9	10	13	13	9	11	18
55	10	15	13	13	30	25	9	10	12	15	9	11	19
46	1	14	13	12	27	24	9	12	12	13	9	12	19
34	3	12	10	12	31	22	10	10	12	14	9	9	18
82	15	16	13	12	28	24	9	10	12	13	11	12	20
49	5	14	13	12	30	22	10	12	12	13	8	10	17
22	12	15	18	12	28	23	9	13	11	13	9	11	18
55	9	12	11	12	27	24	9	13	12	13	10	12	18
43	19	14	12	12	29	22	9	11	13	13	12	10	19
48	3	13	12	12	29	23	9	13	11	14	10	10	16
69	46	16	10	11	28	23	9	13	12	13	10	10	18
103	1	12	16	11	30	22	8	10	12	14	11	9	18
95	0	14	16	14	29	22	9	11	12	13	10	11	18
81	15	13	11	12	29	23	9	13	12	13	11	11	17
54	10	14	10	11	28	21	10	10	12	14	9	11	18
49	22	14	14	11	28	24	9	12	11	14	12	10	19
39	39	15	9	13	30	22	8	14	12	14	9	11	19
43	0	13	17	13	27	20	9	13	12	14	11	10	18
46	17	14	18	12	29	23	9	12	11	13	8	11	19
103	5	15	12	11	29	21	9	12	11	13	9	10	18
103	14	14	13	12	27	22	10	12	12	13	9	10	18
82	28	14	17	12	30	24	10	10	12	15	9	10	18
63	35	14	14	13	30	21	10	10	12	13	10	10	16
88	17	15	16	12	29	22	10	9	12	13	9	12	20
52	26	13	14	12	29	22	10	15	11	14	10	9	20
80	0	16	12	12	28	23	9	11	12	13	9	10	17
70	1	13	20	12	29	24	10	11	12	14	12	10	19
106	4	13	11	12	29	23	9	10	11	13	10	11	18
98	38	15	10	11	29	22	9	10	12	13	9	11	20
75	13	13	20	12	26	24	9	10	12	13	8	11	20
62	0	13	18	12	27	23	10	10	12	15	9	11	19
95	3	12	12	12	31	23	9	12	11	13	11	9	19
87	32	12	12	12	28	20	9	10	11	13	9	9	18
48	28	14	12	11	29	22	9	14	12	13	11	11	18
101	11	13	18	11	31	24	9	11	12	12	12	10	19
76	16	15	16	12	29	24	9	10	12	13	9	10	18
65	1	14	14	13	29	23	9	11	12	13	11	11	19
65	5	13	15	12	27	25	9	10	11	14	9	11	18
47	18	14	13	12	30	22	9	10	11	13	10	9	18
54	20	14	16	13	26	23	11	12	10	13	11	10	20
96	4	12	13	12	28	24	9	13	12	13	11	12	19
57	9	14	12	12	29	22	10	11	13	13	12	9	19
84	6	15	11	12	28	24	9	11	12	12	9	11	18
37	9	16	13	11	28	23	9	10	12	13	11	10	18
86	5	16	17	14	29	23	10	13	12	13	11	11	16
55	7	13	10	12	31	24	9	11	12	13	10	9	18
101	1	15	10	11	28	22	9	13	12	13	11	10	17
81	19	15	15	12	31	24	10	15	13	13	8	11	17
50	21	15	16	13	30	21	10	12	14	13	9	11	19
97	9	16	10	13	28	22	9	12	12	14	9	9	19
87	1	14	11	13	28	20	9	10	12	14	11	11	20
45	7	15	17	12	27	23	9	12	12	14	8	12	18
106	0	15	15	12	27	24	9	11	14	13	11	11	16
90	14	12	17	13	29	24	9	12	12	13	11	11	18
75	6	13	10	11	29	22	9	13	12	13	10	10	18
87	2	14	9	13	29	24	8	14	12	15	9	10	19
70	2	14	19	13	27	22	8	13	12	13	9	9	18
77	37	12	15	12	29	25	9	12	12	13	9	10	18
93	20	13	10	12	28	23	9	10	12	13	11	9	18
85	6	14	13	12	29	21	9	15	11	13	10	10	18
55	9	14	11	13	28	23	9	12	12	14	10	11	20
87	0	13	15	13	28	25	11	10	12	14	9	11	18
72	15	14	11	12	27	22	9	10	11	14	11	10	18
79	1	13	10	11	30	20	9	10	14	13	8	11	19
67	8	13	12	11	30	25	9	10	12	14	10	12	18
93	9	12	18	12	28	23	9	12	11	13	9	11	18
61	27	15	13	12	30	23	9	10	11	14	9	10	19
76	23	13	18	13	28	22	9	13	12	14	10	11	18
109	19	14	13	11	29	20	9	12	14	13	9	10	19
53	31	13	12	13	27	23	9	10	11	14	10	11	18
95	7	12	12	13	29	22	9	13	11	14	8	9	20
97	0	13	13	12	29	23	10	10	12	13	9	11	18
66	0	12	12	11	30	23	9	12	11	13	10	11	17
83	29	13	13	12	28	23	9	11	11	14	10	11	20
71	1	13	15	12	28	23	10	10	12	13	9	10	19
95	8	13	13	11	28	21	9	12	11	13	8	11	20
68	1	15	12	11	29	22	9	10	12	13	10	11	18
82	1	13	16	12	28	24	9	10	12	15	11	11	18
69	4	13	14	11	29	22	9	10	14	13	10	10	20
61	2	12	11	11	26	23	10	10	11	12	9	11	18
94	0	14	14	12	29	22	8	12	12	13	9	11	19
65	2	13	20	11	28	23	10	12	12	13	10	11	17
71	0	13	12	12	30	23	9	12	12	14	11	11	18
76	9	13	10	12	28	24	9	10	12	13	9	9	17
71	18	15	15	11	29	22	10	12	12	13	8	10	18
103	18	14	10	11	26	23	10	10	12	14	10	13	19
50	1	14	12	12	30	23	10	12	11	13	10	10	19
100	0	15	14	12	30	22	9	10	12	14	9	10	20
43	16	14	10	12	28	22	9	10	12	14	9	11	17
103	14	15	17	12	29	23	9	10	11	13	9	10	16
107	5	13	10	11	28	22	9	10	10	13	9	13	18
98	21	14	13	11	27	23	10	12	12	13	9	10	19
87	18	13	13	12	28	23	10	13	12	14	10	9	20
51	23	13	13	12	27	22	11	10	12	13	11	11	18
57	3	13	15	11	27	23	10	12	11	14	9	10	19
56	16	13	15	12	30	24	9	12	12	14	9	10	19
79	0	14	13	11	27	22	9	12	13	13	8	11	19
65	2	15	15	13	28	22	10	10	12	13	9	10	19
96	2	14	20	12	29	23	9	12	12	13	9	12	18
53	0	14	16	11	28	23	9	10	12	13	10	13	19
77	1	14	17	13	29	22	10	11	12	14	9	10	20
60	5	12	13	12	27	23	8	12	12	13	9	12	20
112	37	14	15	12	28	22	10	10	12	14	12	12	19
45	12	14	10	11	27	23	9	10	12	13	10	12	17
73	8	13	9	13	27	21	9	15	12	15	9	10	17
66	33	14	13	12	27	22	10	12	13	13	9	11	18
47	17	14	14	12	27	23	9	9	12	13	11	9	18
71	0	12	13	13	29	23	9	10	11	13	9	9	18
57	0	14	13	11	28	25	10	10	12	13	10	10	20
108	6	13	11	11	28	23	9	10	13	13	10	10	18
54	5	14	13	11	29	22	9	10	12	14	10	9	19
17	14	12	13	11	28	20	9	10	11	13	10	10	19
45	1	13	15	12	29	23	9	10	11	14	10	10	18
60	41	14	15	12	30	23	9	10	12	14	9	11	17
65	3	12	16	12	30	23	9	10	13	13	9	10	17
54	3	15	15	12	28	24	9	10	12	14	9	10	18
53	5	15	10	12	28	23	9	10	12	13	11	9	17
74	20	13	17	12	26	22	9	10	12	14	10	10	20
50	5	15	15	11	28	21	9	10	12	14	10	10	19
38	7	13	15	12	28	23	9	10	12	13	9	11	18
78	3	14	12	12	29	21	10	10	13	14	8	11	17
95	10	13	14	13	30	23	9	14	12	13	10	12	21
93	3	14	10	12	28	22	10	13	11	14	9	11	18
81	0	13	18	12	27	23	10	12	11	12	10	9	20
47	12	13	16	13	29	23	9	10	12	14	11	10	18
59	3	15	17	12	27	24	9	12	12	13	8	12	18
79	21	13	16	11	28	22	10	12	11	14	11	9	19
90	9	14	13	11	28	22	9	12	12	15	8	11	19
47	8	12	13	12	28	23	10	10	12	15	9	9	17
86	5	14	14	11	29	23	8	13	12	14	8	11	18
95	15	12	14	13	28	20	10	13	11	14	9	11	18
32	7	12	13	13	29	21	10	12	12	13	10	12	18
95	12	14	10	11	28	22	9	10	14	14	8	11	18
86	6	13	14	13	29	23	10	10	11	13	9	10	18
55	17	15	14	12	29	20	10	10	11	13	9	10	18
92	15	14	12	13	29	23	8	12	12	14	8	9	18
39	5	14	10	11	28	22	9	10	14	14	8	11	18
103	0	13	16	13	29	23	9	10	12	14	12	10	18
92	0	13	11	12	30	22	9	12	13	14	10	11	19
72	34	15	13	12	30	25	9	12	13	13	11	11	18
69	2	16	19	12	28	21	9	11	11	14	8	9	18
72	22	14	10	11	28	22	9	10	11	13	9	10	19
64	44	13	13	11	28	23	9	12	12	13	9	11	18
37	21	14	13	12	27	24	9	10	12	14	9	10	19
44	23	15	15	13	28	24	11	10	12	15	11	11	18
62	21	14	11	13	28	24	9	11	13	14	10	11	20
71	18	14	13	11	29	22	10	10	11	14	9	11	18
94	8	14	12	11	28	21	9	10	12	15	10	13	17
69	0	16	16	11	30	24	9	13	12	13	9	11	20
43	36	13	13	13	27	23	9	13	11	13	11	10	17
77	16	13	16	11	28	22	9	14	11	13	9	12	19
108	2	13	16	11	30	22	9	10	13	14	10	9	18
91	34	15	12	12	28	23	10	12	12	13	10	9	18
39	19	12	10	11	28	22	8	10	13	14	9	10	18
72	0	14	15	12	29	23	9	10	12	14	8	11	19
45	41	13	11	13	31	23	9	13	12	13	10	10	20
43	2	14	13	12	29	23	10	10	14	14	10	11	19
50	33	13	10	12	31	24	9	11	12	13	10	9	18
71	0	13	12	13	28	24	10	12	11	14	11	13	18
107	16	12	17	13	28	23	10	10	12	13	9	10	19
37	4	13	15	11	28	23	9	12	13	13	10	11	18
54	1	14	18	13	26	21	9	10	12	14	9	11	20
68	16	14	13	12	27	22	9	10	12	13	11	10	18
71	1	14	13	13	29	22	9	12	13	13	11	11	20
57	1	12	10	11	28	21	10	12	11	14	9	12	18
47	4	14	13	11	27	22	9	12	12	13	8	11	19
52	11	15	12	13	30	22	9	12	12	13	10	11	19
95	0	13	12	12	28	24	9	12	13	13	10	10	17
97	37	13	9	12	28	24	9	12	11	14	10	11	19
68	34	15	15	12	30	22	10	12	11	13	9	11	18
76	1	12	17	12	28	22	10	13	12	14	10	11	18
53	10	13	10	11	28	22	9	10	12	13	9	11	19
49	1	14	13	12	28	23	9	10	12	15	11	9	18
75	38	14	9	12	30	21	9	10	12	14	10	12	20
50	3	14	17	11	29	22	9	10	13	14	9	10	19
84	27	14	12	13	28	22	9	10	13	13	9	12	18
76	8	13	12	11	28	23	10	10	12	12	9	11	18
106	6	12	19	13	29	24	9	12	12	13	9	11	17
99	17	12	10	11	28	21	9	13	12	15	8	10	20
66	24	14	10	12	28	24	9	10	11	13	9	10	19
45	22	15	12	12	28	23	9	10	12	13	9	10	18
93	3	13	13	12	28	21	9	10	12	14	9	12	18
78	27	13	14	12	29	23	9	13	11	14	10	12	17
90	4	15	10	12	30	23	10	12	12	14	9	11	18
67	0	13	17	11	27	22	10	10	12	13	10	13	19
71	38	15	11	12	28	22	9	10	12	13	11	11	18
61	4	15	10	12	29	22	9	12	12	13	9	11	18
74	4	13	10	13	28	23	9	10	11	14	9	10	19
71	1	13	11	12	30	24	10	10	12	13	10	10	20
88	5	12	18	12	30	20	9	9	12	13	10	12	17
43	32	13	12	13	29	23	9	13	12	14	9	10	18
95	0	12	15	12	28	22	10	9	12	13	9	10	16
74	32	13	11	12	27	24	9	12	13	14	9	10	18
66	14	13	12	13	28	23	9	10	13	15	11	10	17
75	1	14	15	12	29	23	9	13	13	13	9	10	17
100	13	13	15	12	29	22	9	10	12	14	9	10	18
102	12	14	11	12	27	22	9	12	12	13	9	10	19
86	19	14	11	11	28	23	9	11	13	15	9	11	18
38	1	13	13	12	29	23	9	10	12	13	10	11	18
106	6	13	13	12	28	22	9	12	12	13	10	10	19
44	12	13	12	11	29	23	10	10	12	14	9	10	18
45	6	13	12	12	28	22	9	10	11	14	11	9	19
69	19	12	18	12	28	24	9	12	12	13	9	10	17
111	5	14	14	12	29	24	9	11	11	14	11	13	18
49	13	14	9	13	29	24	8	14	12	15	9	11	19
104	5	14	15	12	28	22	10	10	12	14	12	12	19
88	30	13	14	12	30	22	10	11	12	13	9	12	20
72	1	13	19	12	27	21	9	12	11	13	9	10	19
67	4	15	10	11	28	23	9	10	11	14	10	11	19
54	0	14	12	12	28	23	9	12	11	13	10	10	20
23	14	14	12	12	28	21	9	12	10	15	9	10	17
43	10	14	14	12	29	22	9	10	12	13	9	10	18
43	18	13	16	13	27	23	9	12	13	14	9	11	19
55	2	14	10	12	29	22	8	12	11	13	9	10	17
37	0	13	14	11	27	20	9	10	12	13	11	11	18
97	5	13	11	12	31	22	9	12	12	15	9	9	18
91	0	13	11	11	27	23	10	10	11	13	9	11	18
94	5	15	14	12	29	20	10	10	11	13	9	10	17
66	11	13	17	11	27	23	10	12	12	12	9	11	19
66	3	15	11	12	28	20	10	10	11	15	9	11	20
113	31	15	13	12	27	23	10	12	12	13	9	13	19
98	10	15	9	12	29	25	10	12	12	15	10	11	18
84	1	14	9	11	27	23	9	12	12	15	9	11	17
38	0	14	11	13	28	24	9	11	13	13	10	11	20
52	7	14	13	11	29	22	10	10	11	14	9	11	18
75	8	14	13	11	30	23	10	10	12	14	9	10	20
70	5	14	12	12	29	22	10	10	12	14	10	9	18
93	4	14	10	12	30	22	10	10	12	14	9	10	19
68	29	13	18	11	29	22	9	11	11	13	10	11	17
38	13	15	11	12	28	23	9	10	11	14	11	9	19
48	10	13	16	13	30	23	9	13	12	14	9	10	18
78	13	13	13	12	29	23	8	12	12	13	11	12	18
45	32	15	10	11	29	21	9	12	12	14	11	9	18
27	9	14	10	12	28	21	9	10	11	13	10	10	20
89	8	14	12	11	29	24	9	13	11	13	9	9	18
42	8	14	10	12	28	23	10	12	12	12	10	11	18
69	1	13	18	12	27	23	10	10	12	15	9	11	19
102	11	13	12	12	29	25	10	10	11	13	10	11	18
46	15	14	13	12	28	23	10	10	12	13	10	9	18
49	7	14	10	11	28	23	9	15	13	15	9	11	17
96	10	13	10	11	30	22	9	12	12	13	11	11	19
59	0	13	12	11	30	22	10	10	12	14	11	11	19
69	32	13	14	13	30	23	9	14	12	13	10	12	21
78	22	12	13	12	28	22	9	13	12	13	11	11	19
88	12	14	9	11	27	22	10	12	12	13	8	10	19
50	19	14	13	13	29	22	9	12	13	13	11	11	20
78	5	16	13	11	30	22	9	13	13	13	10	11	19
102	17	16	10	11	29	22	10	10	14	13	10	10	18
74	8	14	10	11	27	23	9	10	12	13	9	11	19
99	9	13	10	12	28	23	10	10	12	13	9	9	18
80	0	13	13	13	29	24	8	13	12	13	9	9	17
35	26	13	19	13	29	21	9	13	12	13	10	11	18
62	7	15	13	12	28	20	9	12	10	14	11	11	18
43	10	13	15	12	28	22	10	13	11	14	9	10	18
67	11	14	10	12	28	23	10	13	11	13	9	11	19
41	11	13	18	12	26	20	10	12	11	14	10	12	18
41	4	13	11	12	29	21	9	10	13	14	9	10	19
43	5	13	15	12	29	24	9	12	11	14	9	11	19
76	19	13	11	11	28	23	9	10	13	13	10	10	18
117	21	13	15	11	27	22	10	13	13	13	8	12	18
76	24	14	13	12	30	22	9	10	12	15	10	10	19
87	2	14	15	12	29	21	10	12	13	14	9	11	18
111	0	13	10	12	27	23	8	12	11	15	9	10	20
110	23	13	12	12	28	21	10	12	12	15	9	9	17
39	0	12	13	12	28	21	10	12	11	13	8	11	19
44	7	14	13	11	29	25	10	10	12	14	9	10	19
100	6	14	16	12	28	22	9	11	10	14	11	12	18
85	14	14	12	12	30	23	9	13	12	13	9	11	17
50	37	13	16	12	28	23	10	13	11	13	10	10	18
89	0	13	17	12	29	24	9	10	11	15	9	9	18
71	45	14	15	11	29	22	10	10	12	14	10	10	18
43	1	16	11	12	29	21	9	10	12	13	9	10	20
52	8	14	10	12	29	23	9	12	12	13	10	10	19
72	1	12	12	12	29	23	10	10	13	14	10	11	17
60	1	15	10	11	28	23	8	10	11	14	9	11	20
58	7	15	13	11	28	22	8	11	12	13	9	10	17
54	1	13	10	11	29	22	9	12	12	13	9	10	19
71	15	14	18	12	28	22	9	13	11	13	11	11	18
115	29	13	13	12	30	23	9	10	12	13	9	10	18
48	43	13	10	14	30	24	9	10	12	13	10	11	19
84	3	13	15	12	27	23	10	10	12	12	9	10	20
95	1	13	19	12	28	23	9	10	12	14	10	11	19
59	5	15	17	12	29	23	9	10	12	14	9	10	17
71	5	14	12	11	28	22	10	11	11	13	9	10	17
44	13	14	14	12	28	22	9	12	12	13	10	10	18
99	26	13	13	12	27	23	8	10	13	14	9	12	17
52	0	14	18	11	29	23	10	10	12	13	9	12	19
73	0	13	13	12	27	21	8	10	12	13	11	10	17
64	9	14	13	12	28	24	9	12	12	13	9	12	20
65	0	15	13	11	30	23	9	10	12	13	8	11	19
40	27	16	13	12	28	21	11	12	12	13	12	10	19
84	23	14	12	11	29	22	9	12	12	13	10	9	18
49	0	13	10	11	29	22	9	10	11	13	8	13	18
107	1	14	13	12	29	23	9	12	11	13	8	11	17
34	5	15	13	14	27	22	10	10	13	13	9	10	16
100	2	15	10	11	28	23	8	10	11	14	9	11	20
81	29	14	12	11	29	24	9	12	13	13	11	10	19
71	14	15	12	13	28	23	9	12	13	13	8	9	21
104	17	14	10	12	29	24	9	10	11	14	9	10	19
111	4	13	10	12	28	23	10	10	12	13	9	9	18
43	1	15	12	13	27	21	10	10	12	13	11	11	17
54	3	12	12	12	29	23	10	10	13	14	10	11	17
55	8	15	14	13	29	22	9	10	13	15	9	10	18
86	9	15	14	11	29	24	9	10	11	15	10	12	18
31	0	13	10	11	29	22	9	10	13	14	9	10	19
93	16	14	11	13	30	23	10	10	12	13	10	11	19
72	1	14	13	13	30	21	9	10	11	13	11	11	17
75	0	13	13	10	26	24	10	10	11	14	10	10	18
66	1	13	13	13	27	21	9	12	12	13	9	12	18
64	2	12	13	13	29	23	10	12	12	14	9	11	18
49	1	13	13	11	27	22	8	10	13	14	9	9	18
43	24	14	10	12	29	22	9	10	11	14	12	12	18
79	32	16	12	11	29	22	9	12	12	15	9	11	19
87	3	13	16	12	29	23	10	11	12	12	9	11	17
99	14	13	17	12	28	23	9	13	12	13	10	11	19
94	11	15	11	12	28	23	9	10	13	13	9	11	17
34	7	14	10	12	28	23	10	13	11	13	9	11	19
48	26	13	12	13	29	21	9	13	11	13	9	12	18
65	2	15	11	12	27	24	9	12	12	13	9	12	18
38	5	12	14	12	31	22	9	10	12	13	11	10	17
36	19	12	16	12	26	23	10	10	12	13	9	10	17
80	1	14	20	12	27	23	10	10	12	13	11	10	18
78	6	14	13	11	29	22	11	12	12	14	11	11	20
95	0	13	19	14	29	21	9	13	12	13	10	11	18
102	27	15	10	12	28	23	9	11	11	13	9	10	18
95	3	14	12	12	29	23	9	10	12	13	10	12	20
89	6	14	10	12	27	22	9	10	12	14	10	12	19
77	27	14	17	12	29	22	9	12	11	13	11	11	19
36	8	14	12	12	27	23	10	12	13	13	9	10	18
104	28	14	10	12	29	21	9	13	12	13	9	12	20
92	38	14	10	12	29	23	9	13	11	13	10	11	19
107	38	15	13	11	29	22	9	13	13	13	9	10	19
61	5	14	11	12	28	24	10	10	13	15	10	10	19
87	30	16	10	11	27	22	9	13	12	14	9	11	18
35	28	14	12	12	28	23	9	12	12	15	11	9	19
86	0	12	10	11	28	22	8	10	13	14	9	10	18
81	20	15	12	12	29	22	9	10	12	13	11	10	17
76	2	14	12	13	28	23	9	10	13	13	10	11	16
49	35	14	10	12	28	22	10	12	12	13	9	10	19
39	25	14	15	12	28	22	9	10	14	14	9	11	18
80	8	14	12	12	28	25	9	13	12	13	9	9	19
86	6	14	9	13	29	23	9	10	12	13	9	11	18
80	34	14	12	13	28	22	9	12	11	12	9	10	19
106	9	16	12	12	29	22	10	13	13	13	9	10	19
55	3	13	16	12	28	23	9	10	12	13	10	11	17
49	31	15	13	12	30	22	9	13	12	14	10	11	17
108	6	13	15	12	27	23	10	10	12	12	9	10	20
87	1	14	12	12	30	21	10	13	12	13	9	13	18
40	16	13	17	12	27	24	9	10	12	13	10	11	20
50	0	12	16	12	30	20	10	9	12	13	10	11	19
63	14	13	13	12	28	22	9	9	12	14	8	10	19
102	4	16	10	12	28	22	9	13	12	15	9	11	18
85	23	13	12	13	29	23	9	10	12	13	10	9	18
92	0	13	10	12	27	24	9	10	12	13	9	9	18
43	0	13	10	11	31	22	9	13	13	13	10	11	18
102	15	14	14	12	28	23	9	11	13	14	8	10	19
47	9	14	10	12	30	21	10	10	11	14	11	11	18
103	4	14	16	12	30	22	9	12	11	14	9	10	20
46	36	14	12	12	29	22	9	12	13	15	11	10	18
52	8	13	13	12	28	23	10	10	11	14	11	12	18
70	10	13	18	11	29	25	9	10	11	13	9	11	17
97	28	15	10	13	29	24	9	10	12	14	10	11	18
48	10	13	15	12	29	23	9	13	11	13	10	12	18
90	44	14	13	11	29	22	11	13	12	14	9	10	20
109	0	12	13	12	29	22	9	12	13	13	11	9	19
101	1	13	10	14	28	22	9	14	11	13	9	12	19
82	33	14	11	12	28	22	10	12	11	14	9	10	17
91	5	16	10	13	28	22	9	11	12	13	12	9	18
39	12	14	18	11	28	24	9	13	12	13	11	9	18
91	0	14	11	11	29	22	9	10	12	14	9	12	18
51	8	13	14	14	28	22	9	14	13	14	10	10	18
73	38	16	12	12	28	23	9	10	11	13	9	11	18
40	0	13	12	11	30	22	9	12	12	14	9	11	19
46	5	14	12	11	30	22	9	12	13	13	10	10	20
31	1	13	10	11	28	21	10	13	13	14	8	13	18
55	2	13	14	12	29	22	9	13	12	14	10	11	18
109	1	14	11	11	28	24	9	15	12	13	9	11	17
53	0	16	9	11	27	21	10	12	12	13	11	11	17
68	10	13	12	12	29	20	9	10	11	13	10	11	19
44	1	12	16	13	30	22	10	10	12	14	11	10	19
42	0	14	13	12	30	23	8	10	13	14	11	11	18
46	2	14	16	12	28	24	9	13	11	13	8	11	18
80	14	13	10	13	27	23	9	10	11	13	9	9	18
24	6	14	13	11	29	20	10	12	12	13	10	10	18
73	18	13	14	12	27	23	9	10	11	14	9	10	18
44	26	14	11	13	27	23	9	9	12	13	9	10	19
58	6	13	16	11	28	24	10	10	12	13	10	10	19
42	1	15	15	13	28	20	9	10	11	15	11	11	17
96	5	13	11	11	29	21	9	10	11	13	8	10	20
81	41	14	18	12	30	23	9	13	12	14	8	11	19
65	6	15	16	12	29	21	10	10	12	13	12	10	20
86	4	14	10	11	29	23	10	12	12	15	10	10	18
111	1	15	11	12	29	22	9	10	12	13	9	10	19
53	13	14	12	13	28	22	9	10	11	13	9	10	18
64	4	13	18	11	29	23	9	14	11	13	9	9	18
104	2	15	12	12	26	23	9	12	12	13	10	12	17
54	3	13	13	12	28	24	9	12	12	13	9	11	18
87	8	13	11	12	29	23	10	12	11	13	9	9	19
67	15	13	13	13	28	25	9	12	12	14	8	10	17
49	1	13	12	12	30	22	10	10	12	13	11	11	18
30	5	15	15	12	28	24	9	13	13	13	11	12	18
114	0	14	11	11	30	24	9	12	13	13	12	9	17
66	6	13	12	13	29	22	9	13	11	14	8	8	20
28	14	14	16	12	30	23	9	12	12	14	10	10	19
58	18	14	14	12	29	24	9	11	11	14	11	13	18
45	13	15	17	11	26	21	9	12	12	13	9	11	21
44	3	13	10	13	28	22	10	12	11	14	9	12	18
95	0	13	15	12	28	22	9	10	12	14	10	9	19
90	0	13	15	12	29	20	9	10	13	13	10	10	18
56	16	13	17	12	28	23	9	13	12	13	10	11	19
40	18	14	10	12	29	21	9	13	11	15	9	9	19
90	0	14	19	12	28	23	9	10	14	14	9	13	18
35	41	16	11	12	30	24	9	10	12	13	10	12	18
68	4	14	19	12	27	23	11	10	12	14	9	11	19
73	31	14	10	12	28	20	11	12	13	14	11	13	18
82	2	12	15	12	29	24	10	10	11	13	10	9	18
90	13	14	10	12	28	22	9	10	12	13	10	12	19
96	1	13	10	14	30	24	9	10	12	13	10	11	19
73	3	14	14	13	29	23	9	11	12	13	11	11	19
28	3	13	16	11	31	22	9	11	11	13	11	12	19
100	1	14	14	11	27	21	10	10	12	13	11	9	18
30	2	14	12	12	27	23	10	12	13	13	9	10	18
73	1	14	13	11	28	24	9	12	11	14	11	10	18
40	2	14	16	11	30	22	10	12	12	14	9	10	19
71	10	13	10	11	27	23	10	10	13	14	9	10	19
75	5	14	13	12	29	23	10	11	12	14	11	9	20
102	9	13	16	11	28	22	9	13	12	15	10	10	20
93	24	13	14	11	29	22	10	10	12	15	9	10	21
80	28	12	17	11	28	24	10	10	11	13	9	11	17
110	0	12	12	11	26	23	10	10	11	13	9	9	19
57	13	14	12	13	28	23	9	12	12	15	10	11	17
49	2	14	16	12	26	24	9	12	12	13	9	12	19
114	2	14	12	11	28	23	9	10	12	14	9	13	19
90	26	14	17	12	26	22	9	12	11	13	8	10	19
30	38	15	10	13	28	21	9	13	12	13	10	9	18
41	3	13	11	12	27	24	9	10	11	14	9	9	19
91	3	14	10	12	28	23	10	10	12	13	9	11	17
53	1	13	16	12	27	22	10	12	13	14	9	11	18
57	0	15	14	13	28	22	11	12	12	13	9	10	17
64	9	13	12	12	27	22	9	12	13	13	9	10	18
46	15	15	13	13	28	21	9	10	12	14	9	10	20
115	24	13	12	12	28	22	9	12	13	13	9	12	19
77	2	13	14	11	29	23	9	12	12	13	10	10	19
87	2	15	13	11	28	21	9	13	12	13	9	11	18
91	17	15	11	12	29	22	8	12	11	13	11	11	18
45	14	13	13	11	27	24	9	10	12	13	10	11	19
72	33	13	10	12	29	23	9	13	12	14	10	10	19
84	9	13	18	12	29	24	9	10	12	14	10	10	19
104	2	14	13	12	28	23	9	13	12	14	11	10	17
71	26	12	13	13	29	23	10	12	12	14	9	11	18
48	28	14	15	13	28	23	9	10	13	15	9	9	19
105	6	15	12	11	27	22	10	10	11	14	10	10	19
81	0	13	13	12	30	24	10	10	13	15	10	11	18
98	32	16	12	11	28	22	9	12	12	13	10	12	18
73	8	14	14	13	29	23	9	11	12	13	11	11	19
90	3	14	16	12	26	23	9	12	13	15	9	10	19
100	0	12	9	13	29	24	9	10	11	14	10	10	18
65	25	13	11	11	30	24	9	14	12	15	8	10	19
83	43	15	13	12	30	23	10	10	13	14	9	11	18
66	0	16	14	12	28	23	9	10	11	13	12	12	19
61	1	16	12	12	30	23	9	10	13	13	11	11	17
72	18	14	13	11	29	22	9	10	12	14	9	12	18
76	7	13	12	12	28	23	9	10	11	13	10	11	19
90	26	13	17	11	27	22	10	10	12	13	10	13	19
102	19	13	13	12	29	23	9	10	12	14	10	11	17
65	7	13	17	11	30	21	9	13	11	13	11	11	19
68	1	13	9	12	28	22	9	12	11	14	9	12	19
62	14	13	15	12	29	22	10	12	12	14	9	11	20
89	0	14	15	12	30	22	10	13	11	13	11	11	18
107	3	12	10	11	28	24	10	10	11	13	10	9	20
71	17	15	12	13	28	24	9	13	12	14	10	12	20
58	4	14	13	11	27	23	10	12	12	13	9	10	18
83	33	13	19	11	27	23	10	10	12	13	9	10	20
93	34	13	15	12	29	24	9	10	11	14	8	11	17
84	30	14	18	12	29	22	11	10	13	14	9	9	19
90	4	15	13	11	27	21	9	12	13	13	12	9	20
101	45	13	15	11	27	23	9	10	12	13	10	10	19
66	3	16	12	12	30	22	10	12	11	13	9	11	18
59	14	15	10	13	29	22	10	12	12	13	9	10	18
95	31	15	10	12	30	23	9	10	11	13	8	12	19
54	3	13	18	12	27	23	10	12	11	12	10	9	20
53	0	14	10	13	27	24	9	10	13	13	10	12	17
111	5	13	14	11	31	21	9	11	14	13	10	9	19
98	3	12	17	12	28	23	9	12	12	14	10	11	17
41	39	13	11	11	28	23	9	10	13	13	10	10	18
61	18	14	13	12	27	22	9	10	11	14	11	9	20
79	23	14	13	12	28	24	10	10	12	15	10	12	20
88	0	15	14	12	27	23	9	11	14	14	9	10	19
94	29	13	16	12	27	23	9	10	13	13	9	10	17
75	2	14	11	12	30	23	10	10	13	14	9	9	19
58	3	15	11	13	29	23	9	12	10	13	11	11	18
26	8	14	14	12	28	25	9	12	12	14	10	10	18
69	11	13	17	13	28	23	9	10	14	15	9	11	18
75	12	13	14	12	28	22	9	10	12	13	10	11	17
35	22	15	10	12	30	24	9	12	12	14	10	9	17
97	38	13	14	12	29	22	9	12	11	14	10	10	17
67	11	15	10	12	29	25	10	12	13	13	9	10	19
79	3	12	17	12	27	23	9	10	13	13	8	12	18
78	10	16	16	12	27	23	9	12	12	14	10	10	18
104	15	12	20	12	28	21	8	12	12	14	9	9	19
72	19	14	16	12	31	23	9	14	12	14	8	10	18
71	33	13	10	11	30	23	9	12	12	14	12	11	18
52	1	14	13	12	29	22	9	14	12	13	9	10	19
101	28	14	10	12	30	22	10	10	12	14	9	10	19
75	0	13	14	13	28	24	8	15	13	13	8	9	18
80	17	13	18	13	29	23	11	10	12	13	11	11	17
52	32	13	10	13	27	24	9	12	12	13	9	12	18
55	28	14	15	12	27	19	9	12	12	14	9	12	18
59	11	14	18	12	29	22	9	12	12	14	8	11	18
51	30	14	18	12	29	23	10	13	12	13	11	10	17
77	30	14	14	11	28	22	10	12	12	14	9	9	19
55	24	16	14	13	30	24	9	12	12	14	11	11	18
76	47	13	11	12	29	22	8	10	12	14	10	13	20
37	21	12	11	12	28	23	9	10	12	14	9	11	19
72	17	15	10	13	27	23	9	13	11	14	11	11	18
106	40	14	12	13	29	22	9	13	11	14	10	11	19
61	0	13	15	12	27	23	9	13	11	15	10	11	17
74	21	14	12	14	27	20	9	10	11	14	9	11	18
72	11	13	16	12	29	22	8	12	13	13	11	11	17
71	1	13	11	12	27	22	10	13	11	13	12	11	18
71	15	14	10	11	27	23	9	10	11	13	9	10	19
52	25	15	17	12	30	24	10	9	12	14	10	9	17
99	18	14	12	12	28	23	9	10	12	13	10	9	19
83	24	15	10	12	28	24	9	11	12	13	9	10	19
75	7	15	12	11	29	22	10	10	12	14	10	11	16
77	13	13	14	12	28	25	9	13	13	13	10	10	17
82	19	12	12	12	29	23	9	10	14	14	9	12	18
79	25	14	12	12	28	23	8	10	12	15	8	11	19
67	10	12	16	11	27	23	9	12	12	13	11	12	19
80	3	13	18	13	28	22	9	13	12	14	10	11	18
101	16	12	15	12	30	22	9	10	12	13	10	12	17
35	7	14	13	12	30	23	9	12	11	13	9	11	20
64	3	12	13	12	28	21	10	12	11	13	8	11	19
41	9	13	13	12	27	23	8	10	13	14	9	12	17
28	5	15	13	12	30	21	11	13	12	14	10	11	19
61	16	14	10	11	29	23	11	12	13	14	9	11	18
82	2	13	16	12	30	23	10	13	13	13	9	10	18
95	6	15	12	11	29	23	9	12	13	13	10	11	18
74	4	14	20	12	27	23	10	10	12	13	11	10	18
38	1	13	14	11	30	22	10	13	13	13	10	12	19
50	28	15	16	12	29	23	9	12	13	12	9	9	18
62	6	14	17	12	29	23	9	10	11	15	9	9	17
47	27	12	11	12	28	22	9	11	11	14	9	9	19
59	1	13	12	13	27	22	9	10	13	13	10	12	17
92	7	14	13	12	28	24	9	10	12	14	9	10	19
68	23	13	16	12	31	24	10	10	12	15	11	13	18
48	15	13	12	13	29	20	9	10	12	13	9	9	19
83	19	15	9	12	29	23	9	10	14	14	9	10	19
60	23	15	17	12	28	24	9	10	12	14	10	10	20
79	0	15	12	11	28	20	10	10	12	15	9	11	18
103	27	13	13	13	30	24	9	10	12	13	9	10	17
67	18	13	10	12	27	23	9	10	12	14	8	10	18
95	1	14	18	11	27	24	10	10	12	13	10	10	18
76	22	15	17	11	29	23	9	12	11	13	9	10	19
81	19	13	17	11	29	22	9	12	11	13	9	11	19
51	1	13	11	13	28	22	9	12	12	15	12	10	19
85	32	12	14	13	28	22	10	10	12	13	9	9	17
87	3	12	10	13	29	22	10	10	12	14	9	10	18
49	0	12	16	11	30	22	8	10	12	14	11	9	18
51	2	13	13	13	30	24	9	10	12	14	9	11	16
46	5	13	13	12	31	23	9	15	11	13	11	11	18
75	14	14	16	12	26	23	10	10	11	14	9	10	19
79	29	14	14	13	28	24	9	13	13	15	9	9	18
39	3	13	10	12	29	22	10	13	13	13	10	10	19
78	5	13	19	14	29	21	9	13	12	13	10	11	18
53	10	13	18	12	28	24	10	13	12	13	9	11	18
40	1	12	12	13	29	22	9	10	13	13	10	12	18
88	34	14	16	12	31	23	9	14	12	14	8	10	18
112	20	12	16	12	27	23	9	10	12	13	9	7	20
80	20	14	11	13	27	23	9	9	12	13	9	10	19
58	31	13	11	11	31	24	9	12	12	13	9	10	19
25	5	13	14	11	27	20	9	10	12	13	11	11	18
110	10	14	10	11	28	23	10	10	12	14	9	12	19
40	4	15	11	13	27	23	10	11	12	13	9	10	20
25	6	15	11	12	27	24	9	12	12	13	9	12	18
76	25	15	11	11	29	24	10	12	12	13	9	13	18
103	29	15	10	13	29	23	10	12	12	14	11	10	17
93	21	14	10	13	29	22	9	10	12	13	9	12	18
71	10	14	13	12	26	23	10	12	14	14	10	11	18
70	0	15	16	12	29	24	10	13	12	13	9	9	17
45	2	14	20	11	29	22	10	10	12	13	10	12	18
50	1	14	10	13	28	22	9	11	11	13	8	9	19
50	14	15	9	13	28	23	9	9	12	14	11	10	18
98	8	15	12	11	28	22	10	12	12	13	9	10	19
100	16	14	18	13	27	22	9	10	11	13	9	10	17
96	15	16	15	12	28	24	9	10	12	13	11	10	18
104	6	14	18	11	27	23	9	13	12	13	11	9	18
55	35	13	12	11	30	25	9	10	12	14	10	12	18
39	43	14	16	12	28	23	10	12	12	13	9	11	17
86	3	13	19	13	27	21	10	10	12	14	10	11	19
73	5	13	18	12	29	24	9	10	12	14	10	10	19
69	2	12	18	12	26	23	9	12	12	14	10	11	18
88	29	14	13	11	29	24	9	10	13	13	10	11	17
74	7	15	17	12	28	22	10	12	11	13	9	11	20
100	0	12	12	11	28	23	10	12	12	14	10	11	19
85	26	14	17	12	26	22	10	13	11	15	9	10	19
105	5	13	17	12	29	21	9	10	12	14	11	10	18
108	2	12	12	12	27	23	10	11	11	13	10	13	19
74	0	15	11	11	30	22	9	13	13	13	9	11	19
35	39	14	13	13	27	21	10	11	11	14	9	11	16
99	22	13	14	12	28	21	10	11	13	14	10	11	19
66	0	15	10	11	30	23	10	12	12	13	10	11	16
111	24	13	10	12	27	23	9	9	12	14	9	11	19
45	26	14	15	11	28	23	9	12	12	15	8	10	19
54	33	13	18	12	29	22	9	12	11	14	9	10	19
75	3	13	17	13	30	22	10	12	13	14	10	10	17
79	7	14	13	12	28	23	9	10	12	15	9	10	19
79	12	14	10	12	27	22	10	10	11	13	9	11	19
96	3	14	12	11	28	20	10	15	11	13	9	12	19
69	48	14	12	12	29	22	9	12	13	15	11	10	18
36	0	16	13	12	30	23	9	10	12	13	10	10	19
47	4	13	13	12	29	22	9	13	12	14	9	10	19
97	14	16	14	11	28	21	10	10	12	14	12	12	17
35	39	14	14	12	28	24	9	10	12	14	9	9	18
48	1	14	17	11	28	20	9	11	11	14	9	12	17
92	2	14	12	12	26	23	11	11	12	14	10	10	19
68	4	13	10	14	28	22	9	14	11	13	9	12	19
42	24	16	12	11	27	20	9	12	11	13	9	9	17
48	41	12	13	11	28	23	9	12	12	13	12	12	17
43	0	13	16	12	28	24	10	13	14	14	11	10	18
91	1	13	9	11	29	22	9	13	12	14	9	12	20
56	21	14	12	11	30	23	10	13	11	13	9	10	18
81	0	13	12	12	30	25	9	13	13	13	9	11	20
85	6	13	12	11	28	22	8	12	14	14	9	11	19
33	12	14	13	12	28	25	9	12	11	13	11	11	19
92	1	14	11	11	28	23	9	14	11	13	11	11	18
78	27	13	9	13	28	23	9	10	12	14	9	10	19
76	19	13	14	12	28	23	10	13	11	14	8	9	19
92	2	14	14	11	28	24	10	10	12	14	9	10	18
74	1	14	16	12	31	23	9	14	12	14	8	10	18
79	9	13	16	11	30	22	9	10	11	14	11	12	18
59	14	14	12	12	28	23	9	10	12	13	9	12	18
104	0	15	11	12	29	22	9	10	12	13	10	10	19
76	26	15	16	12	27	23	9	12	12	14	8	12	18
104	50	14	12	13	27	24	9	13	12	14	8	9	17
59	4	14	13	11	26	23	10	12	13	13	9	10	19
100	10	14	11	12	27	22	9	10	11	14	11	10	18
102	0	13	17	12	31	22	9	12	13	14	9	11	18
86	12	13	13	12	29	25	9	10	12	14	11	10	19
114	3	13	10	13	28	22	9	15	12	13	9	11	17
36	39	13	10	13	27	24	9	12	12	13	9	12	18
49	6	13	16	12	28	23	9	12	12	15	10	9	19
56	33	16	11	12	30	22	8	12	12	14	10	12	19
48	0	13	14	12	28	22	9	10	12	13	10	11	20
78	3	13	14	12	27	21	9	10	13	14	9	13	18
67	5	13	10	11	29	22	8	11	12	15	12	11	19
88	11	12	17	13	29	23	8	12	12	13	11	10	19
86	4	14	13	12	29	21	10	11	13	13	10	11	17
74	28	13	16	12	27	22	10	12	13	14	9	11	18
112	0	16	14	13	30	23	9	12	12	13	11	10	19
51	9	13	13	12	28	24	10	11	11	13	9	11	18
42	1	13	14	12	29	22	9	12	13	14	10	9	18
88	28	14	11	12	28	23	10	12	12	13	9	10	17
70	0	13	13	12	26	24	10	12	12	13	9	10	19
70	8	15	10	13	28	23	9	12	10	13	10	10	18
37	17	13	13	12	31	23	9	15	11	13	11	11	18
79	42	14	10	12	28	21	9	14	12	13	9	10	19
56	11	13	14	12	30	23	9	10	11	15	11	9	18
78	18	14	15	12	29	23	9	10	14	14	9	11	19
91	0	12	14	12	29	22	9	10	12	14	9	10	18
63	0	14	13	12	30	23	9	14	11	13	9	10	18
92	1	13	13	11	27	23	9	13	12	14	9	10	18
49	4	14	13	12	30	23	9	13	11	13	10	11	19
90	9	14	10	11	30	24	9	10	12	13	9	11	17
46	19	13	10	11	28	23	9	13	12	13	9	10	17
91	10	13	16	12	31	23	9	12	11	13	10	9	19
62	2	13	10	13	28	23	9	11	12	13	9	10	17
66	14	14	11	13	27	20	9	10	12	14	9	12	19
102	11	12	14	12	29	23	9	10	12	13	9	11	18
72	0	12	14	12	28	21	9	12	11	13	9	11	17
45	7	14	12	13	29	24	9	11	12	14	10	11	20
82	1	12	13	12	27	23	8	12	12	13	9	12	20
82	27	13	12	11	29	24	9	12	11	13	10	11	19
56	6	15	19	11	30	22	9	13	12	15	8	11	17
110	4	13	12	12	29	23	9	12	11	13	9	13	19
86	0	16	9	12	29	22	9	10	13	14	11	11	19
62	0	14	13	12	30	24	9	10	12	13	8	9	18
101	3	14	13	12	29	23	9	10	12	13	11	11	17
34	0	15	13	13	29	25	9	9	14	15	11	12	19
103	48	15	10	12	28	21	10	11	13	14	9	11	17
50	40	13	11	13	28	23	8	10	12	13	9	9	21
89	27	13	10	13	28	22	10	12	12	14	9	11	17
70	5	14	16	12	29	22	9	10	13	15	10	11	18
78	0	12	15	12	29	25	9	12	12	13	9	11	18
67	0	13	14	12	28	22	9	12	11	13	10	11	18
51	13	14	12	13	29	23	9	10	11	13	10	10	19
74	6	14	12	12	29	20	10	10	13	14	8	10	17
54	0	14	15	11	27	24	10	10	11	13	10	10	18
51	8	13	13	11	28	24	10	11	12	14	10	10	18
64	35	15	13	12	30	22	9	13	12	14	10	11	17
115	6	12	16	13	29	23	9	14	12	14	9	9	18
101	38	16	13	11	28	23	10	10	12	13	11	10	18
31	3	14	12	12	30	22	9	12	13	14	10	12	17
38	1	14	9	11	28	24	10	12	13	14	10	10	19
103	16	14	13	11	28	22	9	12	12	15	8	11	19
82	40	12	13	11	30	22	9	13	13	14	9	11	16
83	16	14	13	12	27	22	10	12	13	13	9	11	18
90	19	15	10	13	28	24	8	10	12	13	9	10	20
96	3	14	16	12	28	20	9	12	11	13	11	12	18
27	7	15	17	11	29	22	9	13	12	13	11	11	18
93	0	12	14	12	27	22	10	10	12	13	11	12	17
98	0	15	13	12	28	23	10	12	14	14	9	11	19
49	3	14	10	11	30	23	9	13	12	13	12	11	19
102	29	14	12	11	28	22	10	12	11	13	9	11	20
43	1	13	14	13	29	24	9	11	12	13	11	11	20
60	1	13	15	11	28	23	9	10	13	13	11	11	18
99	1	16	14	11	29	22	9	10	13	13	10	10	19
50	13	13	14	14	28	22	9	14	13	14	10	10	18
81	4	12	13	12	27	22	11	13	12	14	9	12	19
51	31	16	15	11	28	23	9	10	12	13	10	11	19
104	1	15	10	12	27	24	9	10	13	13	9	10	18
83	28	14	13	11	29	20	9	12	12	14	11	10	19
44	3	14	15	12	28	22	9	12	13	13	11	11	20
61	16	13	18	12	29	24	9	10	12	14	10	10	19
99	20	14	11	12	31	24	10	10	13	13	9	9	19
53	13	13	10	12	27	21	9	10	11	14	8	12	16
112	45	14	10	12	29	21	9	10	10	12	9	11	18
105	21	12	12	12	29	22	10	12	12	14	9	11	18
79	3	14	12	12	28	23	9	12	12	15	11	9	19
45	0	14	10	12	29	22	8	12	12	13	10	9	18
39	8	15	11	12	29	23	9	12	11	14	11	10	19
74	28	13	16	13	29	23	9	10	12	14	11	10	18
45	7	13	12	12	29	22	9	10	14	14	9	10	18
98	6	13	13	12	28	22	10	11	12	13	9	11	17
90	1	13	19	12	28	23	9	10	12	14	10	11	19
115	35	14	10	12	28	23	9	10	13	14	9	10	19
97	12	14	21	12	28	24	9	12	12	13	9	12	20
71	1	14	15	12	28	22	9	12	13	13	11	11	20
30	7	15	13	12	30	22	9	12	12	12	12	11	19
107	6	15	13	12	26	23	9	10	12	13	11	10	19
98	5	13	10	11	28	21	11	13	13	14	8	13	18
73	2	14	13	12	29	23	10	11	12	14	11	9	20
90	17	13	18	12	29	24	9	10	12	14	10	10	19
108	38	13	12	12	29	23	9	12	12	15	9	10	17
41	1	13	13	12	28	23	9	11	11	14	10	11	20
52	33	13	16	13	28	22	9	13	13	13	9	10	20
78	14	13	17	11	27	22	10	13	12	13	9	11	18
95	15	13	10	11	27	24	8	12	12	15	11	12	16
46	1	12	14	14	28	21	10	12	14	14	9	9	16
46	0	14	10	12	29	21	9	13	11	15	9	9	19
71	14	13	17	11	27	22	10	10	12	13	10	13	19
44	1	14	11	12	28	21	8	10	11	14	10	12	19
60	42	16	13	13	28	20	9	12	12	14	10	11	20
89	0	13	10	12	29	22	10	12	10	14	10	10	19
76	3	14	20	12	27	23	10	10	12	13	11	10	18
51	1	13	11	13	30	23	9	10	13	15	10	9	20
91	1	14	13	11	29	22	9	10	12	14	9	12	18
86	0	16	14	12	29	21	10	10	11	13	9	9	18
91	0	13	11	12	27	25	9	10	11	13	9	12	19
73	1	14	10	12	28	22	9	10	12	13	10	12	19
81	13	15	13	12	27	24	9	10	13	13	11	11	18
56	17	12	10	14	29	23	9	12	12	14	11	11	18
107	50	15	18	12	27	23	9	13	12	13	10	12	18
74	26	12	15	13	28	22	9	14	12	13	10	11	18
80	0	13	10	13	27	23	8	11	11	13	8	9	18
101	20	14	11	11	26	22	9	12	11	13	8	10	17
68	3	14	12	12	28	21	9	12	12	13	9	12	19
103	12	16	13	12	29	22	10	12	12	14	9	12	18
48	6	14	10	12	29	22	10	10	12	13	9	10	18
35	3	13	13	11	29	22	9	11	12	15	9	11	19
104	23	14	18	12	29	22	9	13	13	13	11	12	20
88	50	14	13	12	29	24	9	10	12	13	11	10	19
72	36	13	13	12	29	20	9	13	12	13	9	11	17
52	6	12	17	12	27	20	9	10	12	14	9	10	19
74	22	16	10	13	28	22	9	12	12	14	9	12	18
72	24	13	16	13	31	20	9	10	11	14	9	9	19
115	17	15	11	12	28	24	9	11	12	13	9	11	18
51	22	13	14	11	31	23	10	10	12	14	11	10	21
91	2	14	10	12	28	23	10	10	13	14	11	11	19
93	2	13	17	12	28	21	9	10	11	14	9	9	17
101	46	15	10	11	28	21	10	9	12	13	8	10	18
98	25	15	15	12	30	22	9	12	11	13	10	10	18
30	9	15	10	12	30	23	10	12	12	14	9	11	18
82	9	13	14	11	28	24	9	11	11	15	10	10	18
92	4	13	17	12	27	22	8	10	11	13	9	9	18
74	3	14	12	12	30	22	10	13	12	13	8	11	17
72	0	14	16	12	26	23	9	12	13	15	9	10	19
121	6	15	10	12	30	20	9	12	11	14	10	10	18
74	11	14	16	12	28	23	11	13	11	13	10	11	20
65	4	13	13	12	28	23	10	13	12	14	11	11	19
94	9	14	13	13	27	24	10	15	11	13	9	10	18
63	16	12	12	11	28	22	9	10	12	13	9	10	20
84	1	12	14	12	27	22	9	12	11	13	9	10	20
98	9	15	12	11	28	24	10	10	12	13	8	11	19
65	7	15	13	11	28	23	10	12	12	15	9	11	20
74	19	15	9	12	29	24	9	10	12	15	11	11	17
42	14	13	13	13	27	24	9	12	12	12	9	11	18
46	27	14	13	11	29	22	9	12	13	14	10	10	18
58	35	12	13	12	28	23	9	10	12	14	9	9	19
66	3	14	10	12	28	22	9	10	11	13	9	11	20
51	1	13	14	12	29	22	11	10	12	14	9	11	20
79	2	15	15	12	30	23	10	12	12	13	10	11	19
78	1	12	11	12	29	24	10	12	12	14	9	9	21
69	37	15	11	12	28	23	9	10	11	14	11	9	19
58	1	13	12	13	27	23	9	10	11	14	10	11	18
102	9	15	12	12	30	24	9	10	12	13	9	10	18
100	9	16	14	14	28	20	9	12	12	13	8	9	19
84	25	15	17	12	28	22	9	12	12	14	9	10	17
109	11	16	10	13	28	23	8	10	11	13	9	10	19
58	38	14	14	13	27	23	9	13	12	13	11	10	17
88	2	15	11	13	28	21	9	12	11	14	9	11	19
51	7	14	17	12	29	22	10	12	12	14	11	11	19
37	0	13	12	13	27	23	10	12	12	15	10	12	19
48	7	14	12	12	28	21	9	12	12	13	9	12	19
23	3	15	12	11	29	21	9	12	11	13	9	10	18
84	26	13	13	12	27	20	9	12	12	14	10	13	17
99	1	12	14	13	28	20	10	13	11	14	9	11	18
72	24	13	12	11	32	22	9	10	12	13	11	10	19
81	11	14	12	12	30	23	10	12	11	13	10	10	19
51	12	12	17	11	29	21	9	10	12	14	10	13	20
89	11	14	10	11	28	23	9	15	13	15	9	11	17
67	8	13	10	12	28	21	9	11	13	14	10	11	18
95	9	12	18	12	27	23	10	12	12	14	10	10	18
47	24	13	9	12	29	23	10	13	11	13	8	11	18
39	10	12	18	12	31	24	9	10	11	13	10	10	18
52	0	13	11	12	27	22	10	13	12	14	11	10	19
79	1	13	14	12	29	22	9	14	12	13	10	10	19
38	37	15	16	12	29	23	11	12	14	14	10	12	18
65	0	16	9	12	28	20	10	10	12	13	8	11	17
27	12	14	12	13	29	24	9	10	14	15	10	9	19
74	27	14	15	12	28	22	9	12	13	13	11	9	19
100	10	13	17	13	28	24	9	13	12	14	9	9	20
39	4	15	12	12	30	22	9	11	11	13	10	10	18
99	24	15	17	12	28	23	10	10	11	15	11	10	18
62	29	15	15	11	28	21	9	10	12	14	10	10	19
76	18	14	12	12	30	23	9	10	11	15	10	12	18
30	24	15	18	11	27	23	10	10	12	13	9	11	20
100	28	16	11	12	27	21	9	12	12	14	9	10	20
42	2	15	16	11	29	23	9	10	11	13	9	9	18
64	31	14	10	11	27	23	9	10	12	13	10	12	17
96	35	15	10	11	28	24	10	12	12	13	9	12	16
104	7	13	10	12	28	22	9	10	12	13	11	10	18
63	1	13	13	11	28	20	9	12	11	13	11	11	17
69	0	13	10	11	27	22	9	10	11	13	10	11	18
76	3	14	13	13	27	22	9	12	12	13	11	12	18
87	24	14	10	13	29	22	9	10	12	14	9	9	19
65	6	14	11	11	27	24	10	12	12	14	9	11	18
59	10	13	14	11	29	22	10	10	12	15	9	10	21
68	40	13	11	11	28	22	10	14	11	13	9	10	18
92	13	13	10	11	28	22	9	12	13	13	11	11	20
32	22	14	10	12	29	22	9	10	12	15	9	9	17
101	10	13	14	12	29	22	9	10	11	13	11	10	19
101	1	12	11	13	27	23	9	10	11	13	8	11	20
82	7	13	12	13	26	20	9	12	13	13	9	11	19
108	2	16	13	13	28	20	9	12	12	14	10	11	20
93	17	14	19	12	28	22	9	9	12	14	11	13	17
36	6	13	11	13	29	23	9	12	11	13	9	11	19
104	2	14	13	11	30	22	10	12	12	15	9	11	18
91	28	12	14	12	30	21	10	12	12	13	9	10	18
99	25	16	12	12	27	23	10	12	12	14	9	10	17
48	9	13	13	11	28	21	10	10	14	14	11	10	19
96	15	15	15	13	28	23	10	12	12	15	10	12	18
74	19	12	16	12	28	20	9	13	12	14	12	10	18
96	1	13	17	12	31	24	9	13	13	13	9	10	18
50	24	14	11	13	27	23	10	13	12	13	9	11	18
69	12	14	15	12	27	22	9	13	13	15	9	11	18
65	28	14	17	12	30	24	10	10	12	15	9	10	18
70	0	14	10	11	28	24	10	10	13	13	10	11	18
111	1	15	17	12	28	24	9	10	13	14	10	10	18
37	29	12	13	12	28	23	9	12	12	13	9	9	20
29	5	13	13	11	27	22	9	10	11	13	10	11	20
102	1	12	11	12	27	24	9	13	12	13	10	12	18
83	5	14	18	12	29	23	10	13	12	13	11	10	17
84	7	13	11	12	28	24	9	10	13	13	8	13	17
93	3	14	18	12	29	22	10	13	12	13	11	11	17
50	1	13	14	12	29	22	9	10	11	13	9	9	18
45	12	11	13	12	28	24	10	10	12	13	9	11	18
74	0	12	10	11	28	24	10	10	11	13	10	10	20
52	3	13	10	12	27	23	8	12	11	15	9	10	20
73	4	12	17	11	26	23	9	13	12	14	10	10	18
40	4	13	14	11	30	21	9	10	11	14	9	10	19
71	1	13	16	13	27	24	9	12	13	14	9	12	19
106	34	13	13	13	29	22	9	11	11	13	9	10	18
34	0	14	19	13	29	23	10	9	12	13	10	10	18
30	26	12	12	11	28	23	9	10	11	14	9	10	19
77	7	14	15	12	28	22	9	10	12	14	11	10	19
48	23	14	15	13	28	20	9	10	11	15	11	11	17
97	9	14	13	11	30	22	9	12	12	13	10	10	18
63	2	14	10	11	27	23	9	10	12	13	10	12	17
68	2	14	13	12	30	23	9	13	13	14	10	10	17
93	8	13	19	11	28	23	9	10	12	14	9	11	18
75	8	13	12	13	29	22	9	10	11	13	10	11	19
60	9	13	10	13	28	23	9	10	11	14	9	10	19
79	25	13	10	12	27	22	10	13	12	15	11	11	17
107	39	15	11	12	28	22	10	13	12	14	8	12	18
47	3	13	15	13	29	24	9	13	11	13	10	11	19
45	16	14	10	13	27	23	9	12	12	14	11	10	17
104	26	12	15	12	29	25	9	12	12	13	9	10	18
64	10	13	16	13	27	23	9	12	13	14	9	11	19
38	4	13	16	13	29	23	10	10	11	13	9	8	17
81	9	15	13	11	30	25	9	12	11	13	9	11	18
109	15	15	13	12	28	23	10	12	14	14	9	11	19
113	14	14	10	12	29	24	10	12	12	14	10	10	21
96	33	13	13	13	29	24	8	13	12	13	9	10	17
95	41	13	10	13	30	23	9	10	13	15	10	9	20
124	6	13	17	11	29	22	9	10	13	14	11	11	19
100	4	14	13	11	28	21	9	13	12	13	9	11	20
85	0	13	17	11	28	21	10	11	13	15	10	12	17
54	11	14	13	12	28	23	9	13	12	14	11	10	17
41	11	13	12	11	28	21	9	10	13	14	9	11	18
99	10	15	13	12	30	22	9	10	12	13	10	10	18
47	11	14	10	13	29	25	10	10	11	13	9	11	19
106	4	16	12	12	30	22	9	10	12	13	8	10	17
37	1	15	10	12	28	21	9	13	13	13	9	9	18
68	14	15	13	13	29	22	9	13	11	13	9	12	18
39	0	13	11	11	30	24	9	14	12	15	8	10	19
74	37	12	11	12	27	23	9	12	12	13	10	10	18
83	0	13	10	13	28	23	10	10	13	14	11	11	18
93	2	14	18	12	29	23	10	13	12	13	11	10	17
44	2	14	9	11	31	23	9	10	12	14	10	10	19
52	24	16	12	13	28	23	10	14	13	13	9	11	18
101	0	12	17	11	29	21	9	10	12	14	10	13	20
61	1	13	14	11	29	22	10	10	12	15	9	10	21
97	25	13	10	11	28	22	9	11	13	13	9	11	18
36	0	14	15	12	28	22	10	10	13	14	10	10	17
81	31	14	10	12	29	22	10	11	12	14	10	10	20
37	18	15	10	11	28	22	9	13	12	13	11	10	17
37	3	15	10	13	29	24	9	10	12	14	10	11	18
86	12	13	10	11	27	22	10	11	13	14	10	9	17
74	34	12	17	11	26	23	9	13	12	14	10	10	18
25	3	15	12	11	28	20	10	10	12	15	9	11	18
70	0	15	11	11	26	22	9	12	11	13	8	10	17
65	0	13	10	12	29	21	10	12	11	13	9	10	19
97	38	12	11	13	29	22	9	10	14	14	12	9	18
80	29	14	11	11	29	23	9	10	12	13	9	10	19
44	2	14	16	12	29	21	9	13	12	13	11	10	19
89	2	14	18	12	29	22	9	13	13	13	11	12	20
90	0	12	13	11	30	23	9	10	12	14	10	11	18
30	3	14	12	11	28	23	9	10	12	14	9	13	19
23	1	16	12	12	29	21	10	12	12	15	10	12	20
93	7	14	10	12	26	23	9	13	12	14	9	10	19
101	1	13	16	12	28	23	9	10	11	14	9	10	18
68	5	16	10	11	28	20	8	12	13	13	10	11	17
86	4	14	11	12	28	21	8	10	11	14	10	12	19
99	15	13	13	12	28	23	10	13	12	14	11	11	19
48	23	13	13	13	30	22	10	13	11	14	10	10	20
45	9	14	10	12	29	24	9	12	12	15	9	11	18
82	11	13	17	12	27	23	10	12	12	14	9	9	19
72	5	13	11	12	29	23	10	12	12	14	11	10	19
64	1	12	11	12	28	23	9	12	13	14	9	12	18
73	14	14	13	11	27	24	10	12	12	13	9	9	18
97	28	13	11	12	28	21	9	13	12	13	11	10	19
53	3	14	10	11	29	22	11	13	12	13	9	10	17
40	0	14	11	12	27	24	9	10	12	13	9	11	19
45	15	14	13	12	28	21	10	12	12	13	9	12	18
71	9	12	13	13	30	24	9	13	13	13	11	10	17
41	2	12	18	11	29	21	9	10	12	14	10	9	18
55	29	14	13	12	30	23	10	10	11	13	9	11	18
91	5	11	13	13	29	22	9	12	13	15	9	10	18
88	4	13	14	12	29	20	9	10	12	13	10	10	18
72	37	12	12	13	30	21	10	10	13	13	9	11	19
110	5	14	12	12	28	20	10	10	12	15	9	10	18
40	6	12	18	12	27	23	10	12	12	14	10	10	18
81	20	12	13	12	28	22	9	11	13	13	10	11	19
42	16	15	17	12	28	22	9	12	11	13	9	10	19
65	2	16	10	11	28	23	9	11	10	13	9	11	19
45	3	13	12	12	29	22	9	12	12	13	9	11	19
39	2	15	13	12	28	20	9	12	10	14	11	11	18
75	1	16	13	12	29	22	9	14	12	13	10	10	18
100	17	12	13	11	29	24	10	12	11	13	9	10	18
63	42	13	11	13	29	24	9	10	11	14	11	11	18
70	13	13	15	11	29	22	9	14	12	13	8	13	18
52	8	13	14	12	27	22	10	12	11	13	10	9	18
107	2	15	10	12	28	24	9	12	11	14	9	9	18
63	4	12	10	12	28	22	9	9	13	14	9	11	19
84	2	13	10	13	29	23	9	13	12	14	10	10	18
64	1	13	15	13	29	23	10	10	12	14	9	11	18
104	12	13	19	14	29	21	9	13	12	13	10	11	18
63	6	14	10	12	28	23	10	13	11	13	8	10	18
83	13	15	11	12	27	24	9	10	12	12	9	11	19
110	22	12	15	12	28	21	10	9	14	14	11	13	17
32	0	12	11	12	29	22	9	10	10	15	9	9	18
80	18	14	14	11	29	24	10	10	12	13	10	11	18
106	0	13	10	11	29	23	9	10	12	15	9	10	19
106	26	14	15	13	28	22	9	12	11	14	9	11	18
108	14	13	11	11	28	22	9	12	12	12	12	10	17
41	23	14	13	11	29	21	11	10	11	13	9	11	19
71	1	14	14	12	27	22	9	10	11	14	11	11	21
37	22	15	13	13	28	24	9	11	11	13	9	13	19
37	6	15	17	13	27	25	10	12	12	13	10	10	20
64	21	13	12	11	31	24	10	12	13	13	9	10	18
47	9	14	12	12	28	23	9	12	12	13	10	10	17
70	0	13	11	12	30	23	10	12	11	15	9	10	19
51	40	14	13	12	28	20	9	9	12	15	10	10	18
68	10	13	10	12	28	23	9	9	12	14	10	11	20
69	8	13	10	13	29	23	9	10	12	13	9	12	19
62	21	14	11	12	29	22	9	13	13	13	10	11	19
53	39	14	16	12	29	22	9	13	12	13	9	12	18
37	6	14	19	13	31	23	9	10	12	13	9	10	18
68	0	14	17	13	28	25	9	10	11	13	9	11	18
83	0	13	11	12	29	24	9	12	12	14	9	11	19
