# Supplementary material for: Using game theory to thwart multistage privacy intrusions when sharing data
Source: Sci Adv. 2021 Dec 10;7(50):eabe9986. doi: 10.1126/sciadv.abe9986 (PMC8664254; doi:10.1126/sciadv.abe9986)
Supplement: Supplementary file 2 — Data S1 [file sciadv.abe9986_data_s1.zip › sciadv.abe9986_data_s1/DemoKAnonymization/exp/2058/data/target_data/i14.csv]

YOB	State	STR1	STR2	STR3	STR4	STR5	STR6	STR7	STR8	STR9	STR10	STR11	STR12
50	0	12	13	13	29	23	9	10	11	13	9	9	18
47	6	12	12	12	28	22	10	10	13	14	11	12	18
79	14	14	19	12	27	22	9	13	12	14	11	10	18
104	1	16	12	12	31	22	9	10	13	15	10	11	17
70	10	13	15	12	29	21	9	12	13	13	9	11	18
78	27	12	17	12	27	23	9	11	12	13	11	11	18
70	0	14	13	12	27	22	10	12	11	13	11	10	18
57	8	12	11	11	27	23	10	13	12	14	10	12	18
54	5	14	13	13	28	23	9	10	12	13	9	9	20
99	0	13	13	12	30	23	10	10	12	13	9	9	18
53	2	13	11	12	28	21	9	13	12	13	11	10	19
105	8	15	10	13	29	22	9	12	12	13	10	11	20
38	3	13	12	12	27	23	10	12	13	15	11	12	18
34	0	12	14	13	28	21	9	10	12	13	9	11	19
109	0	12	10	12	31	22	10	10	12	14	9	9	18
36	15	13	13	11	27	22	10	13	14	14	10	12	18
36	3	15	10	11	27	21	9	10	11	14	10	14	17
62	18	14	15	12	27	24	9	12	11	14	10	10	21
49	13	14	13	12	28	23	9	10	12	15	11	9	18
119	0	13	18	12	29	23	11	10	11	13	9	9	18
84	19	15	10	13	28	22	9	10	13	13	11	11	20
72	0	12	17	12	27	23	9	11	12	13	11	11	18
100	3	13	10	12	27	22	11	12	13	13	9	10	16
98	15	13	20	12	29	23	9	12	14	14	9	11	18
69	19	13	17	11	28	22	10	10	11	14	10	11	18
45	18	13	13	12	28	24	9	10	11	14	10	9	18
78	18	15	17	11	28	22	9	10	13	13	9	9	19
45	1	13	14	11	29	23	9	10	12	13	9	11	19
41	19	15	12	12	27	24	10	10	11	14	10	10	20
90	29	14	11	12	27	25	9	10	12	14	9	11	19
107	2	14	10	12	27	22	9	10	12	13	10	9	18
86	5	13	12	13	29	23	10	13	12	13	10	12	19
98	36	14	12	11	29	22	9	11	12	13	9	11	18
74	3	15	13	11	30	23	9	10	11	13	9	10	17
78	12	15	12	13	28	23	9	12	12	13	9	11	18
95	41	13	10	13	30	23	9	10	13	15	10	9	20
64	1	13	14	12	27	22	9	12	11	13	11	12	20
94	33	13	14	12	29	22	10	13	11	15	9	13	18
32	0	16	14	14	28	20	9	12	12	13	8	9	19
117	0	14	12	11	29	20	11	10	12	14	10	11	19
67	5	14	13	11	30	24	9	12	13	13	9	9	21
88	22	13	13	12	30	24	10	10	13	15	10	11	18
32	10	15	17	12	30	22	10	10	11	15	10	12	17
81	3	15	12	12	26	21	8	11	12	12	9	11	19
68	2	14	16	11	29	21	9	15	11	14	10	8	18
86	0	12	13	12	28	25	8	10	11	14	10	11	18
95	2	13	10	13	28	22	9	9	12	13	11	10	18
75	2	12	14	13	28	21	9	10	12	13	9	11	19
106	1	14	14	12	29	22	9	13	12	14	10	10	20
71	38	13	12	12	29	23	9	12	12	15	9	10	17
37	6	12	10	12	27	22	10	10	11	14	11	11	17
83	0	13	15	11	28	22	10	12	12	15	9	12	19
37	24	12	9	12	27	22	9	13	11	15	9	10	19
42	4	12	13	13	30	22	8	12	11	15	9	11	16
90	25	14	11	11	27	23	9	10	11	13	10	10	19
98	18	12	13	13	29	23	9	10	14	13	10	10	18
40	6	14	11	12	28	23	9	10	11	13	9	10	19
92	1	14	12	12	28	22	9	12	12	13	10	11	19
104	50	14	11	13	28	22	8	12	12	13	11	10	18
72	11	13	12	12	31	23	10	12	12	14	8	10	19
51	9	12	13	12	28	22	9	13	12	13	11	11	19
90	24	14	12	11	27	24	10	10	12	14	9	10	17
47	14	13	20	12	29	24	10	11	12	15	12	10	18
45	15	13	13	13	29	22	10	10	12	13	9	11	18
105	14	14	13	11	28	23	9	10	11	13	9	11	19
67	3	13	10	13	28	24	9	12	12	13	9	12	18
32	11	13	15	12	31	21	10	10	11	13	8	11	20
74	14	14	16	12	28	21	9	13	12	13	9	10	17
75	1	13	15	12	28	25	9	12	11	14	9	10	20
80	0	13	19	13	29	21	9	13	12	13	10	11	18
65	0	13	12	11	30	23	11	10	11	13	10	12	18
70	6	14	13	12	29	24	10	12	12	13	9	10	18
37	35	14	10	12	29	24	9	10	11	14	9	10	19
49	1	14	11	11	27	22	9	13	12	13	11	11	17
91	16	13	18	12	29	23	11	10	11	14	9	9	18
107	20	16	13	13	26	22	9	10	11	13	11	10	17
92	15	14	17	13	29	22	9	11	12	14	9	10	21
56	32	14	16	12	30	24	9	12	12	13	8	11	18
73	16	14	18	12	29	22	9	10	11	13	10	11	18
29	27	14	12	11	28	23	9	10	12	13	9	12	18
109	4	13	19	11	28	22	10	13	12	13	9	12	18
68	28	14	10	12	28	20	9	10	12	13	9	11	19
102	4	13	12	12	29	23	9	13	11	13	9	10	19
53	20	14	15	12	27	23	10	10	12	13	9	10	17
92	45	12	18	12	28	24	9	12	12	13	9	10	17
56	45	14	15	12	28	22	10	10	12	14	12	12	19
75	8	14	13	12	28	22	10	12	13	14	11	10	19
37	11	14	17	12	30	24	10	10	12	15	9	10	18
117	1	13	13	13	27	21	10	13	10	13	11	11	19
90	4	13	18	13	26	22	9	10	12	14	9	11	19
32	10	15	10	11	27	24	9	10	11	14	9	10	21
87	14	14	13	13	27	24	10	15	11	13	9	10	18
67	28	13	11	11	26	23	9	12	12	13	11	10	18
86	2	12	12	11	28	23	9	10	11	14	9	10	19
48	21	13	17	12	28	22	9	12	11	13	12	11	19
89	11	16	10	13	28	23	8	10	11	13	9	10	19
106	1	13	18	11	30	23	8	12	14	14	9	11	18
99	7	14	13	14	29	24	9	11	13	13	11	10	18
47	4	14	11	13	28	20	9	10	12	14	11	11	20
71	7	14	12	13	28	23	9	12	13	15	9	12	21
42	6	15	10	14	27	23	10	10	12	15	9	12	18
37	3	14	9	13	29	24	10	13	12	14	9	10	18
103	10	13	11	13	27	22	9	10	11	14	9	10	19
39	28	15	11	12	30	22	9	12	11	14	9	9	18
46	3	14	16	12	27	23	9	10	12	14	11	11	18
39	0	14	14	13	30	24	9	12	11	13	11	10	17
62	26	14	16	13	27	23	9	12	12	13	11	10	19
85	2	15	11	13	29	21	10	10	12	13	10	11	19
89	27	14	13	11	28	24	10	10	12	13	11	9	19
83	19	15	9	12	29	23	9	10	14	14	9	10	19
87	4	13	12	12	29	23	10	10	12	13	9	11	19
77	2	14	11	12	27	23	10	12	12	14	9	11	19
90	19	13	10	12	27	23	10	11	11	14	10	12	18
51	6	13	13	13	28	23	10	12	12	13	10	12	20
94	3	13	14	11	29	22	10	10	12	15	9	10	21
101	19	15	11	13	28	21	9	12	11	14	9	11	19
94	13	15	13	12	28	22	10	11	12	13	9	11	18
105	6	13	17	11	29	22	9	12	11	13	9	11	19
98	21	14	13	11	27	23	10	12	12	13	9	10	19
100	5	13	9	13	28	24	9	10	11	13	11	11	19
62	3	14	18	12	29	22	10	9	12	13	9	9	17
66	2	16	18	13	28	24	9	12	12	13	11	10	18
100	2	14	12	11	27	22	9	13	11	13	9	9	18
48	26	14	13	12	28	23	10	10	12	13	10	9	18
107	18	12	14	11	27	22	9	11	12	14	9	12	19
95	11	16	13	13	30	22	9	12	11	14	9	9	19
100	2	12	15	13	27	22	10	13	12	13	9	9	20
98	16	13	14	11	27	22	9	12	12	14	9	11	20
70	49	14	13	13	29	21	9	10	12	13	10	11	17
71	19	13	18	12	28	22	9	13	12	13	9	10	20
75	11	14	13	12	28	23	9	13	12	14	11	10	16
74	31	14	15	13	28	20	9	9	12	14	11	10	18
63	0	16	13	12	28	21	12	12	12	13	11	10	19
94	8	13	10	12	30	22	9	12	12	14	9	11	19
60	5	13	10	13	27	21	9	12	12	13	9	11	20
48	16	13	10	14	27	22	9	10	13	13	11	11	18
114	1	15	12	12	27	20	10	10	12	13	11	11	17
99	31	15	10	11	28	24	10	12	12	13	9	12	16
95	0	14	10	12	27	22	10	10	12	13	9	12	17
102	30	12	16	12	30	23	9	10	13	13	9	10	17
41	9	12	10	12	27	22	9	10	13	13	8	11	18
38	0	15	17	12	27	24	9	13	12	13	9	11	19
94	17	13	15	13	28	21	9	12	12	13	9	10	19
94	5	14	17	12	29	21	10	10	13	15	10	12	20
81	38	13	11	12	30	24	10	10	12	13	10	10	20
39	19	13	9	13	27	21	9	15	12	15	9	10	17
46	43	14	14	12	29	22	9	10	12	13	11	9	18
41	12	15	17	12	31	23	10	13	12	14	11	12	17
80	19	14	12	13	29	24	9	10	14	14	10	9	19
89	49	15	12	12	29	22	9	10	13	14	9	11	19
72	2	13	13	12	28	22	10	12	12	13	9	9	18
76	6	16	14	13	27	21	9	10	11	14	11	10	18
47	5	13	17	13	27	23	9	13	12	13	10	12	18
26	0	13	12	11	28	23	9	12	10	14	11	11	17
104	4	14	12	12	27	21	10	12	11	13	10	11	19
46	40	13	16	12	27	20	9	10	12	13	11	12	19
110	2	15	12	11	27	21	10	10	11	13	9	11	17
32	14	14	14	11	28	23	10	13	12	14	11	9	17
67	17	16	10	12	28	24	9	11	13	14	9	12	17
29	1	13	15	12	27	23	10	10	12	13	9	11	17
59	13	13	12	12	29	25	9	10	11	13	11	10	18
76	0	14	10	12	29	22	9	10	12	13	8	12	19
96	37	12	16	12	30	24	9	9	14	13	10	10	17
62	21	15	10	13	29	20	9	13	12	13	10	10	20
77	0	14	18	12	28	24	11	12	13	15	10	12	19
97	27	14	11	12	26	22	9	15	11	14	11	10	19
101	4	15	12	13	28	21	9	12	12	12	9	10	17
98	9	14	14	12	27	21	9	12	12	13	8	11	17
30	4	16	13	12	28	21	11	12	12	13	11	10	19
54	5	13	12	12	28	24	9	10	12	13	10	12	17
51	11	12	12	12	27	22	9	15	13	14	9	10	17
83	0	15	16	13	28	24	9	10	11	13	8	11	17
65	1	12	13	12	26	22	9	12	13	13	8	11	18
65	9	14	16	12	29	20	9	10	11	14	9	9	19
108	11	13	11	12	29	25	9	13	11	13	11	10	18
92	8	15	12	12	29	23	8	10	11	13	10	12	19
54	28	15	12	13	29	24	9	13	14	14	9	11	19
64	13	14	16	11	28	22	10	13	12	13	9	11	20
74	19	14	10	11	28	23	9	10	12	13	9	9	18
48	17	13	13	13	27	23	10	13	12	13	9	10	18
67	7	13	11	12	27	23	9	13	12	14	10	12	19
60	32	15	16	12	28	23	9	13	12	14	11	11	18
79	24	14	13	11	30	24	9	12	13	13	9	9	21
61	0	15	20	11	30	23	9	10	12	13	8	10	17
67	8	14	12	13	29	23	10	12	13	13	10	12	18
104	0	13	10	11	28	21	10	13	13	14	8	13	18
72	12	14	12	12	30	22	9	12	13	14	10	12	17
58	5	14	13	11	29	22	10	10	11	13	9	10	19
45	0	13	12	12	27	23	10	12	13	14	9	13	18
57	20	13	12	11	30	23	11	10	11	13	10	12	18
100	30	14	10	11	27	23	9	10	11	13	9	10	19
45	19	12	13	12	28	24	10	15	11	13	10	11	21
82	13	14	18	11	29	22	9	10	12	14	11	11	17
55	8	13	18	13	28	23	9	10	12	13	11	10	18
69	9	14	11	12	27	23	9	10	11	13	9	9	17
108	9	13	19	11	30	22	10	10	12	15	9	12	20
111	5	15	15	11	27	23	10	10	12	14	9	11	21
81	9	12	14	11	28	23	10	15	13	13	11	10	20
84	10	16	10	13	29	23	9	12	12	13	10	9	19
72	8	12	11	13	27	24	10	12	12	13	10	11	19
39	21	13	10	13	27	23	8	11	11	13	8	9	18
45	11	14	12	12	27	23	9	12	12	13	10	10	17
91	2	13	12	13	28	23	9	10	13	15	11	10	17
85	19	13	12	12	29	23	10	13	12	13	10	12	19
43	0	13	18	11	29	22	9	11	11	13	10	11	17
113	2	15	17	11	28	20	10	10	12	13	10	10	18
62	15	15	10	11	28	22	9	13	12	13	11	10	17
80	5	15	14	12	28	23	9	10	13	13	9	10	19
72	0	13	13	12	27	20	10	12	11	13	9	10	17
109	0	13	11	13	29	23	9	10	12	13	10	9	19
96	40	14	13	11	29	23	9	13	11	13	9	11	16
50	24	14	13	13	28	24	10	10	13	14	9	10	18
52	15	12	15	13	28	23	9	10	11	14	10	12	17
49	0	14	12	12	28	21	9	10	12	14	9	11	18
41	9	15	15	13	28	24	9	10	11	13	10	10	17
53	19	14	9	12	29	24	9	13	13	13	10	11	20
63	37	14	13	11	27	22	9	12	13	13	8	11	19
86	12	13	10	12	27	23	10	10	11	13	8	11	19
77	26	16	18	12	29	22	10	10	10	15	9	11	19
90	27	14	11	12	28	21	8	10	11	14	10	12	19
43	1	14	20	12	28	23	10	12	13	13	9	11	18
77	1	14	15	11	29	22	10	10	12	13	8	11	18
42	0	14	15	13	28	24	9	12	11	14	9	11	18
69	25	15	16	12	29	23	9	12	13	13	9	9	18
100	6	14	15	12	30	22	9	13	12	13	9	10	20
98	31	13	16	12	28	21	10	10	11	13	9	9	18
83	16	13	16	12	27	21	9	9	12	15	9	11	20
44	16	13	12	12	30	25	9	13	13	13	9	11	20
102	12	14	12	12	27	22	9	10	12	13	11	12	20
105	30	13	14	12	28	22	10	12	12	13	11	11	18
74	17	15	10	13	27	22	9	11	12	13	11	9	19
50	8	14	14	11	28	22	10	10	12	15	10	10	19
73	11	14	17	12	29	24	9	11	12	13	9	9	18
89	17	13	14	12	27	22	10	12	12	13	10	11	18
24	1	15	13	13	28	22	10	13	13	13	11	10	18
86	26	15	10	12	28	23	9	10	12	13	11	9	17
41	33	15	11	12	27	22	9	12	12	13	8	11	19
44	27	12	17	13	28	23	10	10	12	13	9	10	19
52	18	12	11	12	27	24	9	13	12	13	10	12	18
45	6	14	13	13	26	23	9	13	11	14	11	10	20
65	0	14	11	12	27	23	10	12	12	13	9	10	20
48	2	15	16	11	27	22	9	12	13	13	9	11	18
43	17	14	10	11	28	23	9	15	13	15	9	11	17
106	0	13	10	13	30	22	9	12	11	14	9	11	19
59	24	13	17	12	28	24	10	15	13	13	10	11	19
99	21	16	11	11	30	23	9	13	12	13	9	11	17
79	8	13	18	13	29	22	9	13	12	13	9	9	17
37	30	14	10	13	28	22	9	11	11	13	8	9	19
100	8	15	18	12	30	23	9	10	13	14	9	13	19
97	13	14	16	11	30	22	9	12	12	14	9	10	19
90	2	15	10	12	29	22	9	10	13	14	8	11	18
91	0	14	16	11	29	23	9	10	12	13	9	9	19
65	18	14	17	13	28	24	10	10	13	14	11	11	19
49	7	14	15	13	29	23	9	11	11	13	9	12	17
44	0	13	10	13	27	24	9	12	12	13	9	11	18
52	6	12	20	12	27	22	9	10	12	13	11	10	19
75	0	15	11	12	27	24	9	10	12	12	9	11	19
87	7	14	12	12	28	23	9	10	12	14	9	11	19
94	3	13	13	11	28	23	9	12	12	13	9	11	18
78	7	12	12	13	30	21	10	10	13	13	9	11	19
101	20	12	13	12	28	23	9	12	11	13	9	11	18
105	20	13	12	12	29	21	9	12	12	13	9	11	17
34	2	13	16	12	28	24	9	13	14	14	11	10	18
71	7	14	12	13	28	23	9	12	13	15	9	12	21
55	6	13	14	13	29	23	10	10	11	13	9	10	18
81	12	13	16	12	27	21	9	10	11	13	9	10	19
43	3	14	15	12	27	23	10	10	13	13	11	13	16
31	10	14	12	11	28	23	9	13	12	14	11	11	20
109	1	16	13	12	28	22	10	10	11	13	9	10	20
70	7	13	17	13	30	22	10	12	13	14	10	10	17
104	5	16	10	11	28	23	9	11	10	13	9	11	19
61	0	13	10	12	28	23	10	12	13	13	10	11	19
75	26	13	14	13	27	21	9	10	11	13	10	12	19
79	30	13	10	12	29	20	10	12	11	13	10	11	19
105	0	13	12	12	27	23	9	11	12	13	9	9	18
101	48	14	14	12	28	23	9	11	13	14	8	10	19
86	25	13	12	13	30	24	9	13	12	14	9	11	18
73	4	16	11	13	29	23	11	13	12	14	11	11	21
71	8	13	17	11	27	24	10	10	11	13	10	11	17
54	43	12	10	12	28	23	9	13	12	13	9	10	19
90	15	15	19	12	29	23	9	12	12	15	11	12	17
59	4	15	12	13	28	21	9	12	12	12	9	10	17
41	25	14	12	13	27	23	10	10	12	14	9	9	19
87	1	13	19	13	29	23	10	13	13	13	9	10	19
70	34	13	17	11	27	22	10	13	12	13	9	11	18
93	14	14	18	12	28	23	9	13	13	14	10	10	17
106	1	16	14	12	27	22	9	10	11	13	11	12	18
32	18	13	12	12	28	21	9	12	12	13	9	8	20
50	9	13	16	11	30	22	9	10	11	14	11	12	18
54	3	14	14	12	27	23	9	12	13	13	9	11	19
78	31	14	10	12	29	23	9	10	12	13	9	9	19
90	5	13	10	12	30	23	8	12	11	13	9	10	18
38	7	15	16	13	29	21	10	12	12	14	11	12	18
110	14	12	15	12	29	22	8	10	13	13	10	12	17
44	6	14	18	12	29	22	9	12	12	14	8	11	18
75	10	15	10	12	27	21	10	10	11	15	10	10	17
83	9	13	18	12	28	24	10	13	12	13	9	11	18
49	27	15	12	12	31	25	9	10	13	13	9	11	20
33	7	14	16	11	27	24	9	10	12	14	8	10	18
36	11	14	11	12	28	23	9	10	11	14	10	11	20
78	1	15	11	12	28	23	9	10	11	14	11	9	19
41	11	14	10	12	30	23	9	10	12	13	9	11	20
49	7	13	10	11	28	21	11	13	13	14	8	13	18
102	33	12	16	12	27	22	8	10	13	13	11	12	18
69	0	16	14	11	29	22	9	10	13	13	10	10	19
28	5	15	13	12	30	21	11	13	12	14	10	11	19
53	0	14	18	12	29	22	10	13	12	13	11	11	17
84	0	12	13	12	29	21	10	12	12	14	8	12	18
36	2	15	14	12	27	22	9	10	11	14	11	11	21
95	9	12	12	12	29	23	9	10	13	15	11	11	19
101	8	14	15	11	28	22	9	13	12	13	11	11	19
106	4	16	10	12	25	24	9	13	12	13	9	11	19
78	5	13	10	14	28	22	9	14	11	13	9	12	19
73	10	13	11	13	27	22	9	10	11	14	9	10	19
48	1	13	10	11	29	21	9	12	11	13	11	9	18
102	10	13	15	13	29	22	10	12	12	14	9	11	20
94	0	13	17	13	28	23	8	10	11	14	9	11	18
111	0	15	12	11	28	23	9	12	12	14	9	11	18
20	44	14	13	13	28	23	9	10	12	13	9	9	20
92	27	13	14	12	27	22	10	12	11	13	10	9	18
50	8	12	12	11	30	23	9	12	11	13	10	11	17
37	24	14	13	12	30	23	10	10	11	13	9	11	18
74	0	14	16	14	29	22	9	11	12	13	10	11	18
120	1	14	12	12	30	23	9	10	11	15	10	12	18
69	30	16	10	12	28	23	9	13	13	14	10	10	19
52	2	13	12	12	29	23	10	12	12	13	11	10	19
101	16	13	14	11	30	22	9	12	12	14	8	9	20
106	4	14	14	12	28	22	9	10	12	13	11	9	18
91	20	16	10	11	28	23	9	13	12	13	10	10	18
56	6	12	14	12	28	22	9	12	11	13	9	11	17
75	2	14	10	12	28	21	9	11	11	13	11	12	18
63	34	15	9	13	28	23	10	12	12	13	9	9	18
89	19	14	14	12	28	23	9	11	13	14	8	10	19
107	26	14	18	11	28	22	10	10	11	13	9	10	19
84	3	15	13	13	29	25	9	9	14	15	11	12	19
100	2	14	10	11	29	24	9	10	11	14	10	10	17
46	25	13	13	12	30	22	9	10	12	13	11	11	17
73	1	14	17	12	29	21	9	13	12	13	9	11	18
39	1	15	15	12	28	22	10	10	11	13	8	9	17
35	1	14	11	13	27	23	9	9	12	13	9	10	19
75	0	13	10	13	27	23	8	11	11	13	8	9	18
72	25	14	13	12	27	22	10	9	12	14	10	12	19
94	9	16	12	12	28	22	10	10	12	13	10	12	19
38	14	13	11	12	27	23	9	13	12	14	10	12	19
114	9	14	12	11	28	21	9	12	11	15	11	11	18
65	34	14	12	12	27	22	9	10	12	13	11	12	20
74	18	15	15	12	31	23	9	14	12	13	9	12	18
74	33	14	10	11	30	24	9	10	12	13	9	11	17
81	28	15	10	11	28	23	9	10	11	14	10	11	19
83	0	12	13	11	27	23	9	10	11	13	8	11	19
48	23	14	12	11	30	23	10	13	11	13	9	10	18
104	24	14	11	11	30	23	10	13	11	13	9	10	19
48	9	13	10	12	29	20	8	10	12	13	10	11	19
107	9	14	12	12	27	23	9	12	13	14	8	10	17
51	6	14	14	13	27	23	9	13	12	13	11	10	17
71	7	13	13	12	27	23	9	13	11	13	11	10	17
114	10	15	15	12	28	22	9	12	12	14	8	9	20
37	0	14	10	13	28	22	10	13	12	14	9	12	20
45	11	14	13	12	27	22	9	10	11	14	11	9	20
99	12	13	17	11	27	23	9	13	12	12	9	12	18
89	10	14	13	12	29	23	10	10	14	14	10	11	19
31	8	15	17	12	30	24	10	9	12	14	10	9	17
108	11	14	10	12	29	21	10	10	12	13	9	10	18
86	1	14	18	12	28	23	8	12	12	14	10	10	18
87	2	14	12	12	28	23	10	13	12	13	11	10	19
54	10	12	11	13	27	23	10	11	13	14	11	10	18
77	5	13	18	13	29	22	8	13	12	14	9	10	19
99	2	13	12	13	28	23	10	12	11	14	9	11	18
50	17	14	13	11	29	22	9	10	12	14	10	9	19
45	16	14	10	11	28	21	10	10	12	14	9	11	18
34	13	14	19	13	31	23	9	10	12	13	9	10	18
53	3	14	13	12	27	22	10	12	12	13	9	10	18
37	25	13	11	12	27	22	9	13	11	13	12	11	18
42	43	14	10	12	29	24	9	12	13	13	8	10	18
43	25	14	18	11	29	20	11	10	12	13	9	11	18
40	19	13	13	12	27	25	8	12	12	13	9	10	18
75	3	15	15	12	31	23	9	14	12	13	9	12	18
33	16	15	12	13	28	24	9	13	12	13	10	11	17
71	22	16	14	11	29	22	9	10	13	13	10	10	19
44	0	12	18	12	28	24	9	12	12	13	9	10	17
39	3	13	15	12	27	23	10	12	11	13	10	9	19
65	9	13	20	11	29	23	9	13	12	13	9	11	17
85	3	13	11	12	29	21	9	10	13	14	9	10	19
67	11	15	13	11	27	22	9	13	12	14	10	11	19
71	3	13	12	12	29	25	9	10	11	13	11	10	18
23	12	16	10	14	29	23	9	13	13	13	10	11	18
48	34	13	18	11	29	22	10	10	11	13	10	11	18
77	33	14	12	12	30	23	9	10	12	13	9	10	19
91	0	14	10	11	29	23	9	10	11	14	11	9	19
51	22	13	14	12	27	22	11	12	12	13	10	12	18
40	0	14	13	12	29	23	8	10	12	14	8	10	20
54	1	13	14	12	29	22	10	13	11	15	9	13	18
29	2	13	18	12	28	24	10	13	12	13	9	11	18
51	18	14	12	11	28	22	9	13	12	13	9	10	19
112	1	14	10	13	27	22	9	12	11	14	9	11	18
52	9	13	20	12	28	25	10	13	12	13	9	9	20
36	13	12	17	12	30	22	9	10	12	13	11	9	18
113	21	13	15	11	27	22	10	13	13	13	8	12	18
75	9	14	13	11	29	22	9	10	12	14	9	12	18
73	10	15	12	12	30	22	9	12	12	13	9	11	18
39	9	13	13	13	28	21	9	10	12	13	10	11	19
63	1	16	11	11	27	23	9	10	12	14	9	10	18
104	13	15	13	12	29	20	10	13	11	14	9	10	19
79	16	13	13	13	27	22	9	10	12	14	11	10	18
95	6	13	10	13	27	23	10	10	12	13	10	10	20
39	11	14	12	11	27	23	11	10	12	13	10	10	18
53	1	13	15	11	28	22	10	12	12	15	9	12	19
44	27	13	10	12	27	23	10	10	11	13	10	12	19
45	2	14	10	13	27	24	10	12	11	13	9	9	18
102	25	14	14	11	30	22	10	13	12	13	10	12	17
98	3	14	12	13	27	24	9	13	12	14	8	9	17
30	6	15	11	12	27	22	9	12	12	13	8	11	19
80	2	14	10	12	28	21	9	14	12	13	9	10	19
36	0	13	13	11	29	23	9	10	11	14	8	11	18
46	0	13	10	13	29	23	10	15	11	13	9	10	19
49	1	14	20	12	28	24	8	12	12	13	9	11	19
61	23	13	10	12	28	23	9	12	12	13	9	10	18
42	12	13	9	12	29	24	9	12	14	14	9	9	17
97	7	13	13	11	29	22	9	12	13	14	9	12	18
51	0	14	10	12	28	21	9	11	11	13	11	12	18
94	10	15	15	12	30	22	9	12	11	13	10	10	18
70	25	13	11	12	28	22	9	10	13	13	9	10	19
75	28	14	14	12	28	22	9	10	11	13	10	11	18
46	3	14	17	13	28	25	9	10	11	13	9	11	19
45	21	15	11	12	29	22	9	12	11	13	10	11	19
49	20	13	10	13	29	22	9	13	12	13	10	9	17
46	47	14	13	11	28	23	9	12	13	14	10	10	18
75	1	12	10	13	29	23	9	12	12	13	11	10	17
59	34	14	10	13	28	22	10	13	12	14	9	12	20
50	10	13	11	11	29	23	10	10	11	13	9	11	18
45	42	13	16	12	28	23	9	15	13	14	9	9	19
61	4	12	11	12	29	22	10	12	12	13	9	10	19
31	8	14	13	11	29	23	10	10	12	14	8	10	18
61	0	14	12	12	28	23	10	13	12	13	11	10	19
112	30	14	13	12	28	23	10	10	11	13	9	10	18
56	23	15	12	12	26	21	8	11	12	12	9	11	19
74	5	14	11	12	30	22	9	10	12	13	12	12	18
101	16	13	13	11	29	23	9	12	11	15	11	10	19
107	3	14	17	12	29	21	9	13	12	13	9	11	18
38	27	14	12	11	29	24	9	13	12	15	8	10	19
68	9	14	15	12	28	22	11	10	13	13	9	11	20
86	13	15	16	12	28	20	10	14	10	15	11	9	18
60	0	16	13	11	28	23	9	10	12	13	11	10	18
70	3	13	13	11	28	24	10	10	13	13	10	10	19
113	2	15	16	13	28	24	10	13	11	14	11	11	18
82	0	15	13	11	29	24	9	10	11	13	9	9	19
39	1	15	13	13	28	22	10	13	13	13	11	11	18
58	1	13	16	11	31	22	9	10	12	13	10	11	18
62	2	15	14	12	28	23	9	10	13	13	9	10	19
84	0	12	17	12	30	22	9	10	12	13	11	9	18
79	1	13	13	12	28	24	9	10	12	13	9	11	20
47	0	13	10	12	28	23	9	13	11	13	9	10	18
46	6	14	10	12	29	22	10	11	12	14	10	10	20
94	12	15	13	13	28	21	9	10	12	14	9	10	20
52	4	13	12	11	28	23	10	10	12	13	9	10	19
67	8	14	18	12	29	22	9	13	12	13	9	10	17
100	16	14	16	11	29	24	10	10	11	13	9	12	18
61	20	13	15	12	27	23	9	13	11	15	10	11	17
73	5	14	15	12	28	22	10	10	12	14	12	12	19
44	5	13	17	11	28	21	10	11	13	15	10	12	17
80	7	12	12	12	28	23	9	10	11	12	9	11	18
82	10	13	10	11	27	21	9	9	12	13	9	11	17
32	38	14	11	13	27	23	10	13	12	13	9	10	18
63	0	13	10	12	28	23	9	13	11	13	9	10	18
51	3	13	17	12	27	23	10	14	11	15	10	12	19
65	14	15	11	12	27	24	9	10	12	12	9	11	19
71	29	15	12	11	27	22	10	10	11	14	10	10	19
111	3	13	9	13	29	24	10	11	11	14	9	10	18
66	6	13	12	13	28	24	9	10	12	13	8	10	18
77	3	14	13	12	27	22	9	10	12	13	9	11	19
95	10	13	13	13	31	23	9	10	11	13	10	12	18
71	4	13	20	11	29	23	9	13	12	13	9	11	17
61	20	14	13	12	27	23	9	14	13	13	11	11	18
73	21	14	20	12	27	23	10	10	12	13	11	10	18
91	12	14	15	12	29	23	9	12	12	15	10	11	18
72	9	14	12	12	26	22	9	10	12	13	10	10	19
78	37	13	14	12	28	25	10	12	12	13	10	11	18
98	4	14	13	11	29	23	10	12	12	15	9	10	19
49	20	15	12	13	30	24	9	12	11	13	9	10	18
105	2	15	11	12	30	23	10	15	12	14	9	12	19
40	3	14	10	13	28	22	9	11	11	13	8	9	19
108	9	14	12	12	31	23	9	12	12	15	8	10	18
27	10	14	12	12	28	23	9	10	12	14	9	11	18
68	0	13	16	12	27	23	9	10	13	13	9	10	17
90	2	14	13	11	26	23	10	12	13	13	9	10	19
42	2	13	15	13	29	23	10	10	12	15	10	11	18
70	27	12	13	12	28	23	9	10	12	14	9	9	19
96	17	14	12	11	29	24	9	13	11	13	9	9	18
96	12	13	10	11	29	23	9	11	11	13	11	10	16
78	20	13	12	13	26	20	9	12	13	13	9	11	19
43	2	14	12	12	28	21	9	10	12	14	9	11	18
99	1	15	14	11	28	23	9	12	13	15	9	11	18
64	2	14	11	12	28	22	9	13	12	13	11	11	19
47	2	14	9	11	27	22	9	12	11	14	9	11	18
87	3	15	16	12	28	23	10	11	11	15	11	11	19
42	6	14	14	11	30	22	10	13	12	13	10	12	17
89	19	12	13	12	27	23	9	10	12	14	11	9	18
69	0	12	13	12	30	21	10	13	12	13	12	11	21
44	0	15	13	12	31	23	9	11	13	15	9	12	19
113	9	15	18	12	28	23	9	10	11	13	9	9	18
37	27	15	13	13	30	22	9	10	13	14	9	11	17
46	5	14	15	12	28	22	9	12	12	14	9	9	19
77	19	14	20	11	29	22	10	10	12	13	10	11	18
109	10	14	17	13	29	22	9	12	13	13	9	9	17
36	33	15	11	12	29	23	9	12	11	14	11	10	19
85	25	14	15	12	28	22	10	12	13	15	9	11	17
49	28	13	16	12	27	22	10	12	13	14	9	11	18
101	2	15	15	11	29	23	9	10	13	13	11	11	19
63	11	15	10	11	28	24	10	12	12	13	9	12	16
95	0	16	12	11	27	24	9	10	12	14	11	10	20
97	5	13	9	12	28	22	9	12	11	14	9	12	19
87	9	12	12	12	29	22	10	12	12	14	9	11	18
110	25	13	12	11	27	23	9	15	12	14	11	10	19
100	37	15	13	12	28	25	9	10	13	14	10	11	18
91	2	14	12	11	30	22	9	13	12	13	9	9	20
99	14	13	16	12	27	22	9	13	12	13	9	11	20
41	6	15	13	13	27	22	10	12	11	13	10	10	18
50	45	14	12	12	28	22	9	12	11	14	10	11	20
24	10	13	19	12	28	23	9	10	12	14	10	11	19
45	15	15	12	11	27	22	10	10	11	14	10	10	19
47	47	15	17	12	30	22	10	10	11	15	10	12	17
102	13	13	10	12	28	23	9	10	12	14	10	11	19
32	10	13	13	13	27	24	11	10	11	13	11	9	18
94	0	15	12	12	30	23	9	13	11	14	9	9	20
79	27	14	17	11	28	23	9	10	11	14	9	12	20
84	2	14	10	11	28	21	10	10	12	14	9	11	18
44	22	14	10	12	30	22	10	12	12	15	9	12	17
111	0	13	10	11	28	21	9	9	12	13	9	11	17
80	23	13	12	12	29	24	10	10	12	14	10	11	20
35	27	13	15	11	28	22	9	12	12	13	9	12	19
45	5	16	13	12	29	23	9	10	14	15	12	11	18
95	28	13	16	13	29	23	9	10	12	14	11	10	18
89	0	14	13	12	27	21	9	12	12	13	9	10	18
69	10	14	13	13	29	23	8	13	12	13	10	13	20
103	10	13	11	12	28	23	10	12	12	13	9	11	20
65	1	14	10	13	30	24	9	10	11	14	9	10	19
46	28	13	15	11	27	22	9	9	12	13	9	10	18
74	11	13	16	12	28	23	9	12	12	13	9	11	19
62	13	16	19	12	26	24	9	12	14	13	9	11	18
66	34	12	13	12	28	23	9	12	11	13	9	11	18
86	0	13	20	12	29	23	9	12	14	14	9	11	18
79	31	13	13	12	29	24	9	10	12	14	9	10	18
80	9	13	11	13	27	23	9	12	11	13	9	10	19
91	11	13	13	12	30	24	10	10	13	15	10	11	18
73	1	13	12	12	28	23	9	10	11	13	9	11	18
87	1	13	14	11	26	23	10	10	12	13	9	10	19
50	0	13	10	12	29	25	8	10	13	13	9	11	19
45	2	14	10	13	28	22	10	13	12	14	9	11	20
69	45	12	14	12	30	24	10	10	11	13	8	11	18
76	1	12	16	12	27	23	10	12	11	14	9	11	18
100	20	14	10	13	29	21	9	10	11	13	9	12	19
67	0	14	13	13	29	23	10	13	11	14	9	11	19
52	0	13	18	12	28	22	11	13	12	15	10	11	18
56	3	14	10	13	27	21	10	13	12	13	10	11	18
98	0	13	17	12	27	22	10	10	14	14	10	10	19
103	41	15	10	11	28	23	9	10	11	14	10	11	19
79	3	14	16	11	28	21	10	13	12	13	9	11	20
35	2	14	14	11	28	24	10	10	12	14	9	10	18
36	24	13	12	11	32	22	9	10	12	13	11	10	19
108	27	13	16	12	27	24	9	12	12	12	9	10	17
97	2	14	14	10	28	24	9	11	11	14	9	11	19
54	1	14	13	13	28	24	11	11	13	14	9	11	18
56	14	15	16	12	27	22	9	10	13	13	9	10	20
43	6	14	14	11	27	22	9	13	12	13	9	9	17
78	8	15	14	13	26	22	9	12	13	13	10	11	19
79	4	15	10	12	28	20	9	10	12	13	11	10	19
116	0	13	13	12	27	23	9	10	12	14	8	11	18
66	1	15	14	12	27	23	9	11	14	14	9	10	19
36	27	15	11	12	29	22	9	10	12	14	10	12	18
80	0	15	13	11	29	22	9	10	13	13	10	10	19
112	12	15	11	11	28	24	10	9	12	13	10	10	19
71	1	13	10	13	28	23	9	11	12	13	9	10	17
88	2	15	12	12	29	23	10	12	11	13	9	11	19
48	11	14	11	13	30	24	9	11	12	13	10	11	18
81	12	14	16	14	28	22	9	10	11	13	9	9	18
28	0	14	17	11	29	24	9	13	11	13	10	11	19
53	9	16	14	11	28	23	10	12	12	13	9	11	19
49	6	15	17	12	30	22	9	10	12	14	11	11	20
110	1	12	13	11	27	23	10	12	12	14	9	10	17
71	33	12	18	12	30	22	9	12	12	13	10	11	20
91	15	13	10	12	30	22	9	12	12	14	9	11	19
108	4	15	13	12	30	23	9	10	11	14	9	10	19
107	7	14	13	11	28	24	10	10	12	13	11	9	19
72	26	13	11	11	28	23	9	10	13	13	10	10	18
59	0	15	17	13	27	25	10	12	12	13	10	10	20
29	0	13	17	13	28	23	9	12	11	14	10	11	18
63	25	13	20	11	29	23	9	13	12	13	9	11	17
96	8	16	10	12	30	23	8	13	12	13	9	11	17
79	35	13	12	12	29	25	10	10	11	13	10	11	18
81	18	14	14	12	30	23	9	12	12	14	10	10	20
40	8	13	12	11	28	23	9	11	12	13	9	11	20
100	3	13	10	12	29	23	9	12	12	13	10	11	19
66	28	12	14	12	27	22	9	12	11	13	9	10	20
96	12	13	16	12	27	20	10	11	12	13	9	9	18
96	15	13	14	11	30	24	9	10	12	13	11	9	19
112	1	12	13	12	27	22	11	13	12	14	9	12	19
94	6	13	12	12	28	22	9	12	11	13	10	11	19
37	2	14	13	11	29	22	9	13	12	14	11	9	19
104	40	15	19	12	29	23	9	12	12	15	11	12	17
26	4	14	17	12	27	24	9	11	12	13	11	11	19
93	12	15	10	11	27	22	9	9	13	14	9	9	19
38	12	16	12	12	30	22	9	10	12	13	8	10	17
80	6	14	10	13	29	21	9	10	11	13	9	12	19
96	2	13	13	13	27	24	9	11	11	14	10	10	19
116	3	14	12	12	29	23	9	12	13	14	11	9	17
51	14	13	12	13	29	22	9	14	11	14	9	11	19
42	6	14	20	12	27	24	9	11	12	13	10	10	18
73	11	12	13	12	31	23	9	13	11	13	9	11	18
53	26	12	12	12	27	22	8	12	12	14	10	11	19
111	6	13	10	13	28	22	9	10	12	13	9	11	18
105	2	15	20	11	30	22	9	12	12	14	11	12	18
90	2	13	10	12	30	24	9	15	12	13	11	11	18
104	11	13	10	13	31	23	8	10	11	13	10	10	18
83	3	13	13	12	28	23	9	13	13	13	11	11	21
46	0	13	19	13	28	22	10	10	12	14	10	10	18
54	5	13	11	13	28	21	9	10	12	14	11	11	20
65	5	12	17	12	30	23	9	11	12	13	9	12	20
51	0	16	10	11	29	22	11	10	11	13	8	10	18
50	1	13	19	14	29	21	9	13	12	13	10	11	18
103	3	13	10	14	30	24	9	10	12	13	10	11	19
65	2	14	10	12	28	24	10	12	12	14	9	9	20
92	10	12	13	12	28	24	9	13	12	13	11	12	19
88	7	14	10	13	29	21	9	10	12	13	11	11	18
108	38	14	11	13	27	23	10	13	12	13	9	10	18
26	9	13	13	12	29	23	10	10	12	13	9	11	18
44	7	14	14	11	28	24	9	12	11	14	12	10	19
68	5	14	20	11	29	22	9	10	10	13	12	12	18
61	2	12	12	12	30	22	9	12	13	14	9	11	19
73	0	13	10	11	28	22	10	12	12	13	12	10	18
92	21	14	9	11	28	24	9	12	13	14	10	11	19
68	1	13	10	13	30	23	9	10	13	15	10	9	20
66	31	14	15	12	31	21	9	10	12	13	9	11	19
95	1	14	13	12	28	23	10	12	12	14	10	11	20
78	21	14	10	13	30	22	10	12	13	13	10	10	19
108	15	15	9	12	30	23	10	9	12	14	9	11	18
83	3	14	10	12	28	24	10	10	12	13	9	13	18
72	0	15	15	12	30	23	9	10	12	13	10	11	18
49	31	13	10	12	28	22	10	10	11	13	9	11	18
48	2	13	15	13	28	21	9	12	12	13	9	10	19
43	18	13	14	12	28	22	9	12	13	14	10	9	18
100	24	14	10	12	28	24	9	10	11	13	9	10	19
82	2	13	10	13	27	24	9	12	12	13	9	12	18
50	21	15	17	11	28	20	10	10	12	13	10	10	18
107	4	13	17	12	31	22	9	10	12	13	9	11	20
75	21	13	10	12	30	22	10	12	11	13	8	11	18
64	11	14	13	12	29	24	9	10	11	13	9	11	19
73	15	14	12	11	28	22	10	11	11	13	9	10	17
66	20	13	10	13	28	22	8	15	12	13	9	11	17
55	5	15	11	11	27	24	9	10	13	15	11	11	18
52	5	16	17	13	30	22	10	10	13	13	11	11	18
41	3	14	16	12	28	24	10	12	13	13	11	11	20
82	10	15	17	12	31	20	9	13	11	14	12	9	18
71	4	14	15	12	29	21	9	11	11	13	8	12	17
84	2	14	10	12	29	24	10	12	12	14	10	9	21
50	48	13	15	11	28	23	9	12	13	13	10	11	18
74	16	13	16	12	29	21	9	10	12	15	9	11	19
37	28	13	17	12	29	23	9	12	13	12	9	10	19
33	4	13	14	12	27	23	9	12	12	14	9	10	17
58	38	15	11	11	28	23	9	12	12	14	9	11	17
98	7	15	13	11	29	23	9	12	11	13	10	12	17
39	23	13	13	12	29	22	9	10	12	14	9	9	18
47	28	14	12	13	29	24	9	10	13	13	9	11	18
61	3	15	20	11	30	23	9	10	12	13	8	10	17
82	0	13	17	12	29	21	10	12	11	14	9	10	20
47	13	14	14	13	30	21	10	10	12	13	10	10	17
97	23	13	19	13	28	22	10	10	12	14	9	9	17
85	0	13	12	12	30	23	9	12	12	14	11	11	18
80	44	13	15	13	27	21	10	10	12	14	9	10	18
107	27	15	17	14	28	23	9	10	11	13	10	11	17
67	35	14	15	11	30	23	9	12	11	13	9	12	19
100	22	14	14	12	28	22	9	12	11	13	10	10	20
113	9	14	16	13	28	24	10	10	13	14	11	11	19
84	5	14	17	13	28	25	9	10	11	13	9	11	18
100	2	15	11	13	29	22	9	12	12	13	9	12	17
78	0	14	12	12	29	24	10	13	12	13	10	11	17
60	0	14	19	12	27	22	9	13	12	14	11	10	18
44	0	16	10	12	29	23	9	9	12	13	10	11	18
57	3	12	10	11	27	23	10	12	13	13	10	12	17
101	13	13	15	11	27	23	9	10	12	13	10	10	19
39	46	16	13	12	31	21	9	12	12	14	9	10	15
110	15	11	13	13	29	22	9	12	13	15	9	10	18
105	18	14	11	12	26	22	9	15	11	14	11	10	19
59	7	14	10	11	28	23	9	10	12	13	9	9	18
42	30	12	12	12	31	23	9	12	11	13	11	9	19
100	3	14	13	12	28	23	9	10	12	14	8	11	18
59	4	13	14	12	27	23	9	13	12	13	9	12	20
65	9	15	10	12	29	25	10	12	13	13	9	10	19
86	5	13	11	13	30	22	9	13	12	13	9	12	17
81	0	13	20	12	29	24	10	11	12	14	12	10	19
85	1	14	17	12	28	20	10	10	12	13	11	11	19
85	6	15	15	11	27	23	10	10	12	14	9	11	21
63	19	13	18	12	28	21	9	10	13	13	9	11	19
51	37	14	13	11	28	23	9	10	11	13	9	9	19
48	15	16	13	11	30	21	9	13	12	13	11	10	20
97	2	14	15	12	28	23	8	13	12	14	10	11	20
55	8	15	13	12	28	25	9	10	13	14	10	11	18
51	16	14	13	13	29	23	8	13	12	13	10	13	20
78	34	14	16	12	28	21	9	10	12	13	9	12	18
93	20	16	14	12	28	24	9	10	14	14	10	11	18
91	34	15	10	13	28	22	9	10	13	13	11	11	20
51	4	15	13	12	27	23	9	10	12	13	9	9	18
67	42	14	13	12	28	23	9	10	12	15	11	9	18
52	21	13	12	11	28	23	10	10	12	13	9	10	19
96	20	13	14	12	27	23	9	10	11	14	9	10	18
48	25	16	9	12	29	22	9	10	13	14	11	11	19
33	3	15	11	11	28	23	9	12	12	14	9	12	17
70	1	12	12	13	28	22	9	14	11	13	9	10	20
111	49	14	10	11	27	23	9	12	11	13	10	10	19
53	17	13	14	13	28	23	9	12	12	13	10	10	18
45	12	12	13	12	28	21	10	12	11	13	8	11	19
98	3	13	16	13	28	22	9	10	12	13	11	10	21
97	1	13	18	13	30	21	9	13	12	14	10	11	21
46	30	12	13	11	29	23	9	12	12	14	9	12	19
78	2	14	15	13	28	22	9	12	12	13	9	12	20
56	1	14	13	13	29	23	10	10	13	14	11	9	18
62	8	13	12	13	29	22	9	14	11	14	9	11	19
49	11	14	19	11	29	25	9	13	12	13	9	10	18
77	16	13	12	12	28	23	10	13	12	13	8	11	18
69	4	12	13	13	29	23	10	10	11	13	11	9	17
102	5	14	13	13	26	22	10	11	11	12	10	11	19
69	45	15	12	13	28	24	9	13	12	13	10	11	17
103	2	14	10	12	29	24	9	10	11	14	9	10	19
88	8	13	13	12	28	22	9	11	12	14	9	10	18
72	7	15	12	11	27	21	10	10	11	13	9	11	17
59	10	13	10	12	28	21	9	10	11	13	9	11	18
76	30	13	12	13	29	23	9	10	11	13	8	10	18
101	1	14	14	12	26	23	9	12	12	13	11	10	18
78	2	13	10	11	27	22	9	10	12	13	9	11	18
106	6	15	12	12	28	24	10	13	12	14	10	12	20
104	0	16	16	11	30	24	9	13	12	13	9	11	20
102	0	13	12	12	29	23	9	12	12	14	11	11	19
35	22	14	16	12	28	25	9	10	12	12	9	11	20
42	11	14	12	11	30	25	9	14	12	14	9	11	20
105	0	13	11	12	28	21	10	13	12	15	9	9	19
102	3	15	11	11	28	22	9	11	11	14	11	11	18
100	2	13	13	13	27	22	9	10	12	14	11	10	18
47	0	13	13	11	28	23	10	10	12	13	8	11	18
46	3	16	11	12	28	24	9	14	14	14	9	12	19
42	8	13	16	11	27	24	9	14	11	14	10	11	18
83	18	14	11	13	28	23	9	12	12	14	10	11	20
69	5	13	16	12	30	23	9	11	12	13	8	11	18
18	29	14	16	13	27	23	9	10	13	13	9	10	20
97	0	13	11	11	28	22	9	12	13	13	9	12	18
63	33	13	16	11	29	23	10	10	12	13	9	10	18
44	33	12	10	12	29	23	9	10	10	13	11	10	19
109	6	13	10	11	27	22	9	10	12	13	9	12	18
53	32	14	11	13	30	22	9	10	11	13	11	11	16
60	3	12	13	12	28	24	10	15	11	13	10	11	21
55	23	14	11	12	26	22	9	10	13	13	10	10	18
80	36	15	13	11	30	22	9	12	12	13	9	11	17
91	18	16	13	12	28	23	9	12	12	14	10	10	18
76	7	13	16	12	28	22	10	10	12	13	10	10	18
52	20	14	12	11	28	23	10	10	12	13	11	10	18
110	1	16	10	12	28	23	9	12	13	15	9	10	18
72	13	13	17	13	28	21	9	11	12	14	8	10	16
50	3	15	18	11	27	23	9	13	13	15	9	11	19
116	20	13	13	12	28	22	9	12	12	13	10	10	19
95	7	14	10	12	30	21	9	12	12	15	8	10	19
62	9	12	14	13	28	24	9	15	11	13	11	10	20
50	1	13	10	12	30	25	10	13	12	13	9	10	17
75	16	15	15	11	27	23	10	10	12	14	9	11	21
46	18	14	10	11	28	22	9	12	12	13	9	11	19
36	2	13	10	12	29	24	9	10	12	14	11	11	19
105	26	14	10	12	28	21	9	10	11	13	10	10	20
55	22	13	13	11	28	20	9	12	11	13	11	11	19
49	0	16	11	11	28	22	10	10	12	13	9	10	17
73	16	13	15	11	27	23	10	12	11	14	9	10	19
75	8	14	13	12	28	22	9	12	12	15	11	10	17
55	26	15	13	13	30	21	10	10	12	14	9	9	19
73	38	13	10	11	28	24	9	10	11	13	9	11	17
95	9	14	16	12	31	23	9	14	12	14	8	10	18
109	11	13	15	12	27	25	10	12	12	13	10	10	18
49	11	14	10	12	30	23	9	12	11	15	9	10	17
99	6	14	12	12	29	22	9	10	11	14	11	11	17
40	27	13	18	12	29	23	9	10	12	13	10	12	21
35	0	13	18	12	29	20	10	10	14	14	10	11	19
75	16	13	10	12	27	24	9	13	12	13	10	11	21
81	19	13	17	11	29	22	9	12	11	13	9	11	19
57	10	15	16	12	28	23	10	13	12	14	11	11	18
38	13	15	11	12	28	23	9	10	11	14	11	9	19
58	38	12	10	11	28	23	9	10	11	14	9	11	18
79	26	14	12	11	28	24	11	10	11	15	8	10	18
101	28	16	10	11	29	22	10	10	11	13	8	10	18
83	12	12	16	11	29	23	10	10	12	14	10	11	17
59	3	15	17	12	27	24	9	12	12	13	8	12	18
71	50	13	14	12	27	22	10	12	11	13	10	9	18
43	13	13	14	13	28	21	9	12	12	13	9	11	19
95	14	13	12	13	30	24	9	12	12	14	12	9	18
81	25	15	12	12	30	21	10	10	11	13	10	10	19
71	37	14	13	13	27	22	9	12	12	13	11	12	18
106	0	12	17	13	28	22	9	12	11	14	10	10	19
104	0	14	9	11	27	23	9	10	12	13	9	11	19
34	15	13	13	13	30	22	8	12	11	15	9	11	15
75	1	14	10	12	27	23	10	10	12	13	9	10	18
76	44	14	11	12	29	23	10	12	13	14	9	11	19
81	0	13	15	12	28	24	8	11	12	15	9	11	19
54	17	13	19	13	29	23	10	13	13	13	9	10	19
75	11	13	10	11	28	24	10	12	12	13	9	10	18
73	0	15	20	12	28	25	10	10	12	13	10	12	18
97	6	15	15	12	29	24	9	12	13	13	9	11	18
29	0	13	13	11	28	24	10	10	13	13	10	10	19
60	4	13	15	11	27	21	10	10	12	13	10	11	20
96	9	14	10	12	30	21	10	10	11	14	11	11	18
72	4	14	18	13	27	22	9	10	11	13	9	10	17
59	33	15	13	11	27	22	9	12	12	13	9	10	18
86	28	15	13	12	30	23	9	10	11	14	9	11	19
24	40	15	12	11	29	24	9	10	11	13	10	11	19
72	21	14	20	12	28	23	10	12	13	13	9	11	18
103	17	16	13	11	28	24	9	13	12	14	11	12	17
78	0	15	17	12	29	23	9	10	12	14	9	10	17
48	2	15	15	12	31	24	10	15	13	13	8	11	17
48	35	13	13	12	28	20	9	12	11	13	9	10	17
55	3	15	13	12	28	22	10	11	12	13	9	11	18
106	23	14	10	12	28	21	9	11	11	13	11	12	18
104	0	15	11	12	29	22	9	10	12	13	10	10	19
68	6	13	13	10	26	24	10	10	11	14	10	10	18
40	0	13	13	12	28	22	9	13	13	14	10	10	18
99	0	14	15	11	28	24	10	12	12	13	9	11	19
63	10	15	17	12	27	24	9	12	13	14	9	11	18
93	2	14	13	11	28	23	10	10	12	14	11	11	19
72	2	14	11	12	26	22	9	10	13	13	10	10	18
47	31	13	13	12	28	23	10	10	12	13	9	10	18
73	45	14	13	11	29	22	10	10	11	13	9	10	19
97	9	13	19	13	28	22	10	10	12	14	9	9	17
71	3	15	15	12	29	23	10	14	12	13	11	10	20
75	22	16	12	12	29	21	10	12	12	14	10	12	20
76	8	13	14	11	31	21	9	11	14	13	10	9	19
44	19	14	12	13	27	22	10	12	12	13	8	10	18
115	3	13	15	12	29	23	9	10	11	14	10	10	18
83	23	13	15	12	29	23	9	10	11	14	10	10	18
42	17	14	10	12	28	22	9	10	12	14	9	11	17
66	4	15	15	13	27	24	10	13	12	13	11	10	16
70	1	13	16	12	27	23	9	12	12	14	10	10	20
105	25	13	12	12	27	24	9	12	13	15	11	10	17
107	19	13	12	12	28	21	9	10	13	13	9	12	19
30	21	13	14	12	28	21	10	11	13	14	10	11	19
78	3	13	11	13	28	21	9	10	12	14	11	11	20
44	1	16	14	11	28	23	10	10	11	14	9	10	19
99	21	14	10	12	28	23	9	12	13	14	9	10	20
47	2	13	12	12	28	24	9	12	13	13	10	10	17
81	0	13	10	12	26	24	9	10	11	13	11	12	18
102	17	15	16	12	29	22	9	9	12	14	11	10	21
81	0	13	13	12	30	24	10	10	13	15	10	11	18
59	0	13	10	13	28	24	10	12	12	13	10	9	21
72	2	15	15	11	29	23	9	10	13	13	11	11	19
55	6	14	10	11	29	24	9	10	11	13	11	10	19
58	17	13	9	13	28	23	9	10	12	14	9	10	19
40	21	14	10	11	29	24	9	10	11	13	11	10	19
49	14	14	11	11	28	24	9	15	12	13	9	11	17
44	15	14	12	11	28	23	10	10	12	13	9	10	17
101	22	13	10	12	29	21	11	13	12	14	8	11	18
93	0	12	13	13	29	23	9	10	14	13	10	10	18
41	15	14	10	13	30	23	9	10	12	14	9	12	18
74	0	14	14	12	29	22	8	12	12	13	9	11	19
52	4	16	12	11	28	20	10	12	14	14	8	9	17
80	21	14	11	13	28	22	9	10	12	14	10	12	18
84	24	13	10	12	26	20	9	13	13	14	8	10	18
62	11	13	16	12	27	21	9	10	12	13	10	11	17
83	5	14	10	13	29	21	9	10	11	13	9	12	19
96	1	14	12	12	27	22	10	10	11	13	9	11	18
98	12	13	13	13	27	24	11	10	11	13	11	9	18
19	1	13	19	11	30	23	9	12	11	13	8	12	18
60	1	14	15	13	29	23	10	12	12	13	10	12	17
54	2	14	13	11	29	21	9	12	14	13	9	10	19
46	0	15	14	13	28	21	9	10	11	12	10	9	20
57	0	13	13	12	28	24	9	11	12	14	10	12	18
73	19	14	13	11	29	22	9	12	12	14	11	10	19
97	19	12	15	13	28	22	9	14	12	13	10	11	17
54	0	14	11	12	29	22	9	10	12	13	10	11	16
40	0	14	13	12	30	22	8	10	11	13	9	11	19
66	1	13	17	13	29	23	10	10	12	13	10	10	19
96	34	13	13	12	29	23	10	10	12	13	9	11	18
35	1	14	11	12	26	23	9	10	10	14	9	11	19
49	0	13	10	12	29	22	9	10	12	13	8	11	19
44	0	15	10	13	29	23	10	12	12	14	11	10	17
45	1	15	11	12	28	21	9	13	11	13	9	10	18
85	5	13	11	11	29	25	9	12	12	14	9	10	19
71	29	13	13	12	28	23	10	12	12	14	9	10	17
43	3	14	12	11	27	22	9	13	11	13	9	9	18
49	27	16	17	12	28	22	9	12	12	14	10	11	18
53	48	14	13	12	31	23	9	12	12	13	10	10	18
43	27	12	12	11	28	21	9	10	13	14	12	12	19
92	5	13	11	11	31	23	9	10	13	15	8	11	19
109	3	13	14	12	28	24	8	10	12	15	9	11	19
31	11	12	12	12	30	22	10	11	12	14	9	12	19
95	25	14	13	12	28	21	9	12	11	14	9	10	17
113	23	14	16	11	29	23	10	12	12	14	10	12	18
74	18	13	16	13	29	24	10	13	11	13	9	10	20
52	26	12	10	13	29	23	9	12	12	13	9	12	19
100	14	12	12	12	31	22	10	12	12	15	10	11	18
92	0	14	10	13	29	24	9	12	12	14	9	10	16
104	16	13	19	13	29	21	10	12	12	13	9	12	18
89	24	16	15	11	28	22	9	10	11	13	9	10	17
59	11	14	19	12	28	22	9	9	12	14	11	13	17
103	9	13	10	12	29	22	10	12	10	14	10	10	19
101	20	14	15	12	29	23	9	13	13	13	9	10	17
79	9	13	10	13	29	22	9	13	13	13	10	10	17
75	12	13	13	12	29	20	10	12	11	15	9	11	18
101	30	13	11	12	28	22	9	10	13	13	9	10	19
48	10	13	11	13	27	22	9	10	11	14	9	10	19
100	11	14	16	12	30	20	9	10	11	13	8	10	19
69	1	13	12	11	29	23	10	10	12	14	9	10	18
33	8	16	18	12	28	21	9	10	13	14	9	11	18
63	15	14	10	11	30	22	10	12	13	13	9	11	18
41	3	14	13	13	29	24	10	10	12	14	8	10	17
79	11	13	12	13	28	24	10	12	11	14	11	13	18
32	2	13	11	11	31	23	9	10	13	15	8	11	19
41	3	13	12	13	28	24	9	10	12	13	9	10	18
76	1	14	15	13	29	21	9	13	11	14	11	9	20
54	9	13	13	11	30	23	9	13	11	13	10	11	17
101	30	13	9	12	28	22	9	12	11	14	9	12	19
106	35	13	11	13	29	24	9	10	11	14	11	11	18
95	24	15	13	12	27	23	9	12	11	13	9	12	19
105	16	16	10	12	29	23	9	9	12	13	10	11	18
43	1	13	14	11	30	24	9	10	12	13	11	9	19
45	36	14	12	12	29	21	9	13	13	13	10	10	19
78	3	14	16	12	31	23	11	10	12	13	9	10	19
64	3	13	14	11	29	24	9	12	11	14	9	10	20
55	0	13	13	13	31	23	9	10	11	13	10	12	18
50	34	14	15	12	28	21	10	12	12	14	11	10	18
54	0	13	11	13	31	23	9	13	12	13	10	10	20
83	37	16	10	12	27	23	9	12	12	14	11	11	19
94	33	14	16	12	31	24	9	11	12	13	8	10	19
56	1	15	14	12	30	25	9	10	12	15	9	13	19
101	7	13	16	11	31	21	10	12	12	13	9	12	19
73	4	14	13	12	30	22	10	10	11	14	11	11	19
49	7	13	10	12	30	23	9	14	12	14	11	10	18
99	7	15	10	12	28	20	9	12	11	13	11	10	20
114	30	13	14	12	28	24	10	10	12	14	10	11	19
68	6	13	13	11	30	23	9	13	13	13	9	9	17
63	32	14	12	12	27	24	10	10	12	13	10	10	18
95	3	14	16	12	31	23	9	14	12	14	8	10	18
105	12	13	10	12	27	23	10	10	11	13	8	11	19
78	14	13	13	11	29	24	10	13	13	15	11	11	19
42	24	16	12	11	27	20	9	12	11	13	9	9	17
74	2	13	15	11	29	20	9	10	12	13	11	12	19
96	1	13	18	12	27	20	10	12	13	13	9	9	19
103	11	13	12	13	28	24	8	11	12	13	10	10	18
69	40	14	13	12	28	20	9	9	12	15	10	10	18
56	7	14	10	13	30	21	9	10	12	14	9	9	19
79	3	15	15	13	28	24	9	12	14	14	9	11	17
71	5	13	12	12	29	25	10	10	11	13	10	11	18
97	4	12	12	11	29	23	8	13	11	13	9	9	18
24	1	14	14	12	28	22	9	12	11	13	10	10	20
42	29	15	15	12	28	22	9	12	12	14	8	9	20
84	5	14	11	13	27	20	9	10	12	14	9	12	19
97	20	16	12	12	30	22	10	12	11	13	9	11	18
93	18	13	12	13	28	21	8	9	12	15	9	10	19
91	4	13	17	11	30	22	9	10	13	15	9	11	18
34	0	14	14	11	27	22	9	13	12	13	9	10	17
55	6	14	18	13	28	22	9	10	12	13	11	13	20
73	20	14	13	12	27	22	9	10	11	14	11	9	20
52	19	16	16	11	30	23	9	10	11	13	10	9	17
42	28	12	16	13	30	21	9	12	11	14	10	10	18
59	5	15	10	11	27	22	9	10	11	14	11	9	19
96	1	13	14	12	28	25	10	12	12	13	10	11	18
60	10	15	13	11	28	23	11	12	12	13	10	11	17
48	29	16	13	11	30	21	9	13	12	13	11	10	20
72	21	12	11	11	27	22	9	12	12	14	9	12	18
48	4	12	17	12	27	20	9	10	12	14	9	10	19
74	7	15	15	12	26	22	10	12	12	14	9	11	19
109	5	14	10	12	29	22	9	11	14	13	11	12	18
47	7	14	13	12	30	24	9	10	12	13	8	9	18
76	39	13	13	12	28	22	11	12	13	13	10	11	18
92	0	16	10	12	26	23	9	10	12	13	12	9	18
84	0	13	20	11	28	24	9	13	12	13	9	10	19
78	0	14	12	12	29	21	9	13	12	15	9	11	19
66	7	15	10	11	28	21	10	9	12	13	8	10	18
93	0	15	15	13	28	23	9	12	12	13	11	11	17
106	8	13	15	13	29	22	9	11	12	14	9	11	18
56	25	15	12	11	30	22	9	13	11	15	8	10	19
68	14	13	9	13	28	23	9	10	12	14	9	10	19
86	3	15	10	13	28	22	9	11	13	14	9	10	18
109	20	14	14	13	27	23	9	13	12	13	11	10	17
48	12	14	13	13	31	22	9	12	12	14	11	11	20
117	21	13	15	11	27	22	10	13	13	13	8	12	18
67	14	15	19	12	27	22	9	12	12	13	8	10	19
106	8	13	15	13	28	25	11	10	12	14	9	11	18
35	0	13	15	11	29	23	9	10	12	13	11	11	18
76	6	13	11	12	29	22	8	10	12	14	10	13	20
85	36	15	14	13	29	22	10	11	12	15	9	8	18
102	5	13	12	12	27	23	9	10	12	13	9	10	18
70	1	14	15	12	29	23	9	10	14	14	9	11	19
49	19	14	14	11	27	22	9	13	12	13	9	9	17
48	2	14	11	12	29	23	10	12	13	14	9	11	19
87	6	16	10	12	29	23	9	9	12	13	10	11	18
45	2	13	12	12	28	24	9	13	11	14	10	11	19
78	21	14	13	11	28	23	10	10	12	14	11	11	19
69	17	16	11	12	30	22	8	12	12	14	10	12	19
30	17	14	10	11	28	23	10	10	12	14	9	12	19
40	34	13	10	11	28	22	11	11	13	13	11	10	17
72	14	13	12	12	26	21	10	10	11	14	11	11	18
107	4	13	10	13	27	22	9	14	11	14	9	11	19
82	5	13	9	12	28	24	11	10	13	13	10	10	19
57	6	13	12	12	29	25	9	12	14	15	11	11	20
58	0	13	16	12	29	22	8	12	13	13	11	11	17
86	25	14	11	11	30	23	10	13	11	13	9	10	19
37	24	14	10	13	30	22	10	12	13	13	10	10	19
63	9	13	17	12	30	20	9	12	12	13	8	9	18
50	6	13	13	12	27	22	9	12	11	15	10	11	19
