# Supplementary material for: Using game theory to thwart multistage privacy intrusions when sharing data
Source: Sci Adv. 2021 Dec 10;7(50):eabe9986. doi: 10.1126/sciadv.abe9986 (PMC8664254; doi:10.1126/sciadv.abe9986)
Supplement: Supplementary file 2 — Data S1 [file sciadv.abe9986_data_s1.zip › sciadv.abe9986_data_s1/DemoKAnonymization/exp/2058/data/target_data/i15.csv]

YOB	State	STR1	STR2	STR3	STR4	STR5	STR6	STR7	STR8	STR9	STR10	STR11	STR12
93	0	15	10	12	29	23	10	10	12	13	11	11	18
69	34	14	14	12	28	22	10	10	12	14	9	10	19
58	24	14	18	12	29	22	8	13	12	13	9	10	19
89	19	14	14	12	28	23	9	11	13	14	8	10	19
74	4	13	14	11	26	22	9	10	12	13	9	10	18
68	11	13	11	11	29	23	9	11	12	14	9	13	19
48	21	13	13	13	28	24	9	10	12	13	8	11	20
107	2	14	13	12	28	23	9	10	12	15	11	9	18
40	15	14	11	11	28	23	9	13	11	13	9	10	19
41	8	13	17	12	27	23	10	14	11	15	10	12	19
110	3	13	16	13	28	22	9	10	11	13	11	11	18
82	23	12	13	12	29	22	9	12	13	13	11	9	19
69	2	15	10	12	28	21	9	13	13	13	9	9	18
94	0	15	18	11	28	23	9	12	12	15	10	10	19
41	1	14	10	13	29	23	8	12	12	13	9	10	16
65	1	14	13	12	27	23	9	14	12	13	11	11	17
113	34	16	15	12	30	21	10	13	12	13	10	11	18
75	27	14	10	12	30	22	9	10	14	14	10	12	20
71	13	13	10	12	29	24	9	12	14	14	9	9	17
35	0	14	13	13	29	21	9	13	12	13	9	11	16
80	13	12	14	13	28	20	10	13	11	14	9	11	18
97	0	15	17	12	29	23	9	13	11	13	11	12	17
62	16	14	12	12	27	23	9	12	12	13	9	12	17
79	7	14	12	12	30	20	10	10	11	13	9	10	17
102	1	13	16	13	29	22	9	13	12	13	9	10	18
46	2	13	10	13	27	24	9	12	12	13	9	11	18
38	34	14	10	11	28	24	9	11	11	14	9	12	17
88	7	14	12	11	27	24	10	10	12	14	9	10	17
69	21	13	14	11	30	23	8	10	11	13	10	10	18
101	1	14	11	13	27	23	9	9	12	13	9	10	19
66	8	14	11	12	28	24	10	12	12	14	10	11	19
65	2	13	18	13	28	20	9	15	13	13	9	11	16
76	7	13	11	11	29	23	10	12	12	13	11	10	18
32	13	13	18	12	28	22	10	10	12	13	10	9	18
43	26	14	16	11	27	23	9	10	12	13	9	13	19
50	6	15	17	12	31	23	10	13	12	14	11	11	17
84	12	14	18	11	29	23	9	11	11	13	10	10	18
46	44	13	14	11	29	23	10	10	12	13	11	10	19
62	6	14	17	12	29	23	9	10	11	15	9	9	17
42	6	13	11	12	27	23	9	12	12	15	10	13	18
53	8	16	10	11	29	22	10	10	14	13	10	10	18
27	10	12	12	12	27	22	9	15	13	14	9	10	17
100	15	15	13	11	26	22	9	10	12	13	9	10	18
100	0	14	13	12	28	24	10	10	12	15	10	12	20
85	6	13	12	13	27	20	10	12	11	12	11	11	17
55	1	16	12	13	28	23	10	14	13	13	9	11	18
44	3	16	12	11	29	22	10	14	12	14	11	11	19
75	5	12	17	12	29	23	9	10	11	13	10	11	18
39	10	15	12	12	30	23	9	13	11	14	9	9	20
101	41	15	12	13	30	22	9	12	12	13	10	11	19
97	4	14	12	11	28	22	10	11	11	13	9	10	17
84	1	13	18	11	29	22	10	10	11	13	10	11	18
36	21	14	13	12	29	21	9	13	13	12	9	12	19
70	4	13	14	11	29	22	9	11	12	14	9	10	17
65	11	12	9	13	28	23	10	10	12	14	9	12	19
39	2	16	17	12	28	22	9	12	12	14	9	12	20
74	25	13	12	13	28	23	10	12	11	14	9	11	18
82	50	15	10	11	29	23	9	10	14	14	11	10	18
83	23	14	10	12	28	22	10	13	11	14	9	11	18
51	2	15	16	11	28	23	8	10	11	14	11	11	18
100	0	15	10	12	27	21	10	10	11	15	10	10	17
100	4	13	10	12	29	22	9	12	13	15	10	12	18
98	30	13	13	12	27	21	9	12	12	13	10	10	18
97	11	15	10	13	28	24	8	10	12	13	9	10	20
65	3	13	10	12	29	23	9	13	12	14	10	10	19
78	12	15	11	12	29	24	10	10	13	15	11	9	17
93	13	16	13	12	30	25	10	13	12	14	10	10	21
79	13	14	10	12	29	22	10	10	12	13	9	10	18
83	9	14	12	12	27	22	9	10	12	13	11	12	20
85	10	14	18	11	29	21	9	10	11	13	9	10	19
82	34	12	12	12	28	23	9	10	11	12	9	11	18
97	16	14	13	12	26	20	8	10	12	14	9	10	18
52	0	13	13	12	28	22	9	10	11	13	11	11	19
58	1	13	12	12	28	22	9	12	11	13	9	11	19
69	3	14	16	13	27	23	10	12	12	14	11	11	19
81	20	15	11	12	28	24	9	11	12	13	9	11	18
53	5	13	15	11	29	24	10	12	11	13	10	11	18
60	17	14	12	12	28	23	9	10	12	14	9	11	19
57	1	14	11	11	28	23	9	11	13	15	9	11	18
37	8	15	15	11	29	25	9	10	11	14	10	11	19
80	20	12	12	11	30	23	9	12	11	13	10	11	17
39	6	13	13	12	27	23	9	13	12	13	9	10	17
108	11	13	18	11	29	22	10	10	11	13	10	11	18
40	15	15	10	12	28	21	9	10	11	14	9	9	19
99	1	15	15	11	28	21	9	10	12	14	10	10	19
74	26	14	10	12	28	21	9	11	11	13	11	12	18
50	10	14	16	13	29	21	9	13	11	14	9	11	17
107	35	13	12	11	29	24	10	12	12	13	9	10	19
82	9	15	15	12	27	24	9	11	14	13	11	11	16
48	21	15	10	13	28	22	9	10	13	13	11	11	20
70	11	13	11	12	28	21	9	13	12	13	11	10	19
107	9	12	13	12	28	24	10	10	11	13	9	11	17
88	5	14	14	12	28	22	9	10	11	13	10	11	18
71	3	14	13	11	28	24	9	10	12	14	9	10	18
82	7	13	12	12	28	25	10	10	11	13	10	11	19
52	4	15	17	12	28	24	9	10	12	14	10	10	20
75	3	12	14	11	27	23	10	11	12	13	9	10	18
108	3	16	12	12	28	23	10	10	12	14	9	12	17
30	40	14	11	11	29	20	9	10	12	13	9	11	19
54	44	13	12	11	28	23	10	10	11	13	9	9	18
97	7	12	12	13	28	22	9	13	11	15	9	11	18
89	12	16	10	11	29	22	10	10	12	14	12	10	18
64	6	13	16	12	28	22	10	12	11	14	10	11	19
96	17	13	16	13	28	22	9	10	12	13	9	9	18
82	30	14	10	11	28	24	9	11	11	14	9	12	17
60	41	14	17	13	28	24	9	10	12	13	9	10	18
51	7	14	12	12	28	21	9	12	10	15	9	10	17
85	19	14	15	12	27	22	9	13	13	15	9	11	18
97	0	12	13	11	29	21	9	10	12	13	10	11	16
43	2	14	13	11	28	22	9	10	12	13	10	9	19
37	15	12	16	13	29	21	8	10	14	14	9	10	19
59	2	13	10	12	30	25	10	13	12	13	9	10	17
103	13	14	12	13	28	22	10	10	11	15	11	12	18
87	35	13	10	13	27	21	9	12	12	13	9	11	20
82	21	14	10	12	29	24	10	12	12	14	10	10	21
85	5	15	13	12	30	22	9	12	12	12	12	11	19
87	2	13	11	13	30	23	9	10	13	15	10	9	20
74	6	13	17	12	28	20	9	12	12	15	10	10	18
59	18	15	12	13	28	24	9	13	12	13	10	11	17
79	47	13	17	11	27	21	10	12	12	13	9	11	19
90	33	13	13	11	28	20	9	12	11	13	11	11	19
41	0	12	10	11	27	23	10	12	13	13	10	12	17
90	18	15	11	12	29	21	9	12	12	13	12	12	18
76	0	13	12	12	28	24	10	10	11	13	10	11	19
69	3	14	10	12	29	22	10	10	12	13	9	10	18
84	12	13	13	11	27	22	9	12	12	13	9	11	19
44	35	13	12	11	29	24	10	12	12	13	9	10	19
99	13	15	11	13	30	23	9	10	11	15	10	12	19
83	1	15	10	12	28	22	9	15	12	14	11	11	19
83	45	16	10	13	28	22	9	12	12	14	9	12	18
43	2	13	10	11	28	24	9	12	12	13	8	13	20
49	12	14	10	12	28	23	10	10	13	14	11	11	19
82	16	13	18	12	29	24	9	10	12	14	10	10	19
93	0	13	10	12	30	23	10	10	12	15	9	10	18
108	9	15	20	11	27	23	10	12	12	13	10	11	20
62	16	16	14	12	29	23	10	13	14	13	11	11	19
83	27	12	18	12	28	24	9	12	12	13	9	10	17
59	1	14	20	12	28	23	10	12	13	13	9	11	18
104	5	12	13	12	29	21	9	12	12	13	9	12	17
98	0	14	17	12	28	22	9	10	12	13	11	11	19
62	3	12	17	11	28	20	9	12	13	15	11	10	18
104	7	14	16	12	31	24	9	11	12	13	8	10	19
70	20	15	15	12	28	24	9	10	12	14	9	10	18
87	16	15	15	12	28	22	9	12	12	14	8	9	20
42	3	13	16	12	28	22	9	13	12	13	9	10	18
67	14	13	16	12	27	22	10	12	13	14	9	11	18
104	28	13	13	13	28	24	9	10	12	13	8	11	20
47	5	13	9	13	28	24	9	10	11	13	11	11	19
66	9	13	9	13	27	21	9	15	12	15	9	10	17
46	0	15	13	12	28	22	9	13	11	13	9	9	16
92	0	14	13	13	27	22	9	10	12	14	8	10	20
47	35	14	13	12	28	22	9	12	12	13	9	10	18
67	0	15	12	12	30	22	9	11	11	13	10	10	18
20	29	13	18	12	29	20	9	12	14	14	9	11	19
52	3	13	17	11	27	22	10	13	12	13	9	11	18
50	28	14	10	12	29	22	10	10	12	13	9	10	18
76	3	13	20	12	29	23	9	10	12	14	9	12	18
53	1	13	17	12	29	23	9	10	13	13	10	9	16
91	16	14	10	11	29	22	9	13	11	13	11	11	17
96	23	14	13	12	28	22	9	10	12	14	9	10	18
69	43	14	16	11	28	21	9	10	11	14	9	10	17
68	5	15	13	12	28	22	10	10	13	13	8	10	17
42	11	15	17	12	30	24	10	9	12	14	10	9	17
96	5	13	11	12	30	24	10	10	12	13	10	10	20
58	1	13	15	11	30	22	8	10	12	14	8	10	17
79	2	12	13	12	29	22	9	13	11	13	9	11	20
111	45	14	15	12	27	23	10	10	13	13	11	14	16
50	14	13	14	12	30	24	10	12	11	14	9	11	20
104	0	16	12	12	27	23	10	12	12	14	9	10	17
56	6	13	17	13	27	23	9	13	12	13	10	12	18
96	2	13	12	11	28	24	10	13	12	14	8	11	20
39	32	15	13	11	28	21	9	12	13	13	12	9	20
72	39	14	12	12	30	23	9	10	12	13	9	10	19
64	28	13	9	13	28	23	9	10	12	14	9	10	19
74	3	16	10	12	27	22	9	13	12	14	10	10	20
101	32	15	11	11	28	24	8	12	12	13	11	11	18
56	8	14	12	11	27	22	10	10	12	14	11	11	20
99	19	13	17	11	27	24	10	10	10	13	10	11	17
108	17	13	15	11	28	22	9	12	12	13	9	12	19
46	6	14	18	11	27	25	9	13	13	14	11	10	19
104	0	12	13	12	31	23	9	13	11	13	9	11	18
47	5	14	13	11	29	23	9	13	14	13	10	11	17
72	0	14	12	11	31	23	9	12	13	13	8	11	18
87	7	14	13	11	29	24	8	10	12	15	11	10	17
68	46	13	13	13	28	23	9	12	11	14	10	11	21
68	41	14	12	11	27	22	10	10	12	14	11	11	20
106	16	14	10	11	28	22	9	12	12	13	9	11	19
92	28	15	20	12	28	23	9	13	12	14	8	10	19
113	0	14	15	13	28	24	8	12	11	14	9	11	18
48	37	14	16	13	29	23	9	13	12	14	10	11	19
70	20	12	13	11	28	23	9	12	12	13	12	12	17
72	3	13	14	12	27	22	10	12	11	13	10	9	18
64	13	13	11	11	29	23	10	10	11	13	9	11	18
53	2	12	10	12	27	22	10	10	11	14	11	11	17
60	4	13	14	12	30	23	10	13	12	14	11	10	18
48	7	12	10	11	28	24	10	10	11	13	10	9	20
64	2	14	17	12	29	23	9	12	12	13	8	10	18
51	1	14	15	12	28	22	9	12	13	13	11	11	20
60	13	13	12	12	29	25	9	10	11	13	11	10	18
62	4	13	9	12	29	23	10	13	11	13	8	11	18
71	22	13	14	12	30	21	9	13	12	14	9	11	19
107	4	15	10	13	29	24	9	10	12	14	10	11	18
68	0	14	17	12	28	22	9	10	12	13	11	11	19
66	3	12	12	13	28	21	9	12	13	13	11	11	18
71	20	14	12	13	29	23	10	12	13	13	10	12	18
96	12	11	13	12	28	24	10	10	12	13	9	11	18
54	2	13	12	12	27	22	9	10	12	13	9	11	19
37	5	12	18	11	29	24	9	12	11	14	9	9	18
81	14	15	13	13	29	22	9	13	11	13	9	12	18
103	3	14	13	11	29	24	8	10	13	15	10	10	18
43	4	13	11	12	31	23	10	12	12	13	10	9	19
78	12	13	20	11	29	23	9	13	12	13	9	11	17
79	26	15	15	11	29	23	9	10	11	13	9	11	16
71	0	12	14	12	29	22	9	10	12	14	9	10	18
54	11	16	10	11	29	22	10	10	12	14	12	10	18
62	2	15	17	12	29	24	9	11	12	13	9	12	20
95	18	14	16	13	26	23	11	12	10	13	11	10	20
39	45	15	17	12	29	22	9	12	11	13	9	10	19
68	4	14	12	12	28	22	9	12	12	12	9	13	18
66	3	14	17	11	29	22	9	10	13	14	9	10	19
79	13	13	16	11	28	23	9	11	12	13	12	11	19
58	25	15	10	12	28	20	10	13	13	13	10	10	20
79	17	13	16	12	27	23	8	10	13	13	9	10	17
67	10	14	10	11	29	23	10	12	12	14	9	9	16
104	1	13	17	12	29	23	9	10	13	13	10	9	16
69	5	13	13	11	28	22	9	13	11	13	10	12	18
70	0	13	12	12	29	22	9	13	13	14	11	10	18
104	1	14	13	12	30	23	9	12	13	13	9	12	19
93	2	13	12	13	28	24	10	12	11	14	11	13	18
91	8	13	12	12	31	24	9	12	13	12	8	11	19
95	43	13	14	12	29	22	9	10	11	13	9	9	18
65	11	15	10	12	30	23	10	12	12	14	9	11	18
72	42	13	15	11	28	23	9	12	12	13	9	11	21
90	3	13	18	12	28	21	9	10	13	13	9	11	19
92	8	15	16	11	28	20	10	10	11	13	9	11	20
68	22	13	12	11	30	22	10	10	12	14	11	11	19
63	9	13	12	13	29	21	9	10	12	14	9	11	19
95	3	12	13	11	31	23	9	12	12	13	8	10	17
38	9	14	18	13	27	22	9	10	11	13	9	10	17
47	20	14	13	11	30	24	9	12	13	13	9	9	21
74	14	13	13	12	29	23	9	13	12	14	10	11	18
86	20	14	16	11	28	20	10	12	13	13	11	11	18
79	13	14	12	12	27	24	9	10	10	13	9	10	18
75	0	15	11	11	30	22	9	13	13	13	9	11	19
44	23	13	12	13	29	23	8	12	12	13	11	11	18
103	0	13	11	13	28	21	10	10	12	13	11	10	17
50	11	15	12	12	29	20	10	10	12	14	10	11	18
82	2	13	11	11	30	23	9	10	13	13	9	10	19
21	11	14	16	13	29	24	9	12	12	13	9	11	18
52	19	14	15	12	28	24	9	9	12	13	9	10	19
95	28	15	10	12	29	23	10	12	12	13	9	13	18
63	4	15	18	12	28	23	9	10	11	13	9	9	18
60	0	14	16	12	28	25	9	10	11	13	9	10	16
103	13	15	20	12	28	25	10	10	12	13	10	12	18
65	4	14	12	11	28	22	9	10	12	14	9	12	17
95	2	14	19	13	29	23	9	10	12	14	10	11	18
52	3	13	9	12	27	21	9	13	12	13	9	12	21
68	0	15	13	11	27	22	9	12	12	13	9	10	18
36	0	13	11	12	31	22	9	12	12	15	9	9	18
46	5	12	14	13	28	24	9	15	11	13	11	10	20
56	20	15	10	12	30	23	10	12	12	14	9	11	18
100	6	16	12	11	27	20	9	12	11	13	9	9	17
51	19	14	10	12	28	22	10	13	11	14	9	11	18
58	21	13	17	12	29	22	9	10	12	15	9	11	20
88	19	14	13	12	28	24	9	10	11	14	8	11	20
59	0	14	15	12	29	23	9	10	11	13	12	12	19
99	5	14	14	12	28	24	10	10	11	13	8	10	18
62	25	12	12	12	29	23	9	10	13	15	11	11	19
22	0	13	12	13	28	24	9	10	12	13	8	10	18
67	2	15	16	12	28	23	10	11	11	15	11	11	19
111	38	13	12	11	30	22	10	10	12	14	11	11	19
89	0	13	12	12	29	22	9	13	12	13	11	10	19
84	3	15	13	13	30	21	10	10	12	14	9	10	19
27	24	13	10	11	30	20	10	10	14	13	8	11	19
55	9	15	14	11	28	22	10	12	11	14	10	10	18
42	5	13	12	11	31	24	10	12	13	13	9	10	18
16	21	14	10	12	30	21	9	12	12	13	9	12	20
92	45	14	17	12	27	23	9	10	12	13	10	12	19
106	41	14	13	12	28	23	10	10	12	15	9	10	19
71	6	12	12	12	27	23	9	12	12	14	8	9	19
33	27	14	11	13	30	22	9	10	11	13	11	11	16
41	4	14	13	11	29	22	10	10	11	13	9	10	19
106	19	13	10	12	28	23	10	10	12	14	9	10	20
108	10	13	12	13	28	24	10	12	11	14	11	13	18
45	7	13	13	11	28	24	10	10	12	14	9	9	20
99	7	14	10	12	30	24	9	12	12	13	9	9	18
41	1	15	16	13	27	24	10	11	12	13	10	12	18
66	46	14	14	13	29	24	9	12	12	13	9	10	19
73	29	15	12	12	28	23	9	10	12	13	10	10	18
97	30	15	16	11	28	23	10	12	14	14	10	10	20
36	0	13	13	11	29	23	9	10	11	14	8	11	18
46	23	13	10	11	27	22	9	10	11	14	9	9	18
55	28	14	14	11	28	23	9	10	11	14	9	11	17
46	12	15	12	11	27	21	9	12	12	13	9	11	18
68	0	15	13	11	30	23	9	10	12	13	8	11	19
45	18	14	13	12	28	22	10	12	13	14	11	9	19
82	0	14	13	13	29	22	9	10	11	13	9	10	18
64	5	12	14	12	30	21	10	12	12	13	9	10	18
74	11	14	13	12	29	24	9	13	12	13	9	11	18
39	0	16	13	13	28	20	9	12	12	14	10	10	20
89	6	14	17	12	29	23	9	10	12	13	9	10	19
74	7	13	10	11	28	22	10	10	14	13	9	10	17
33	2	12	10	12	27	23	9	10	11	13	11	11	17
75	15	15	13	13	28	22	9	10	12	15	11	9	18
90	1	14	11	11	27	24	9	12	11	14	9	10	18
68	5	13	9	12	29	23	9	12	11	14	9	11	19
57	27	13	9	12	28	24	11	10	13	13	10	10	19
75	0	13	14	12	30	21	9	10	12	13	8	11	20
39	0	14	12	11	28	23	11	11	13	13	11	12	18
88	0	14	10	12	27	23	8	10	13	13	9	12	17
98	41	14	9	13	29	23	10	13	13	13	10	11	20
103	6	13	16	14	31	24	9	15	13	13	11	9	18
67	2	13	13	12	30	22	9	10	12	13	11	11	17
95	31	15	13	11	27	22	11	12	12	14	9	10	18
24	1	14	17	12	29	21	9	13	12	13	9	11	18
85	28	13	12	13	28	24	10	12	11	14	11	13	18
96	8	14	19	11	29	25	9	13	12	13	9	10	18
47	5	14	17	12	27	24	9	11	12	13	11	11	19
94	2	13	14	11	32	21	9	11	14	13	10	9	19
99	1	14	10	11	26	23	9	11	12	13	11	9	18
29	9	14	18	11	27	23	9	13	12	13	11	9	18
36	1	13	13	12	31	23	9	15	11	13	11	11	18
13	49	15	11	12	29	22	9	10	12	13	10	11	20
69	5	14	18	12	28	23	9	10	12	13	9	11	17
53	7	14	16	12	26	23	10	10	11	14	9	10	19
84	16	12	16	12	29	22	9	10	12	14	10	12	20
95	1	14	10	12	28	23	10	13	11	13	9	11	19
100	17	15	12	12	28	24	9	13	12	14	10	12	20
99	3	12	19	13	29	23	10	10	11	13	8	11	18
51	7	14	17	11	28	21	9	13	12	12	8	10	19
41	0	15	15	12	30	22	9	12	11	13	10	11	18
66	10	15	13	12	28	22	10	11	12	13	9	11	18
79	20	13	16	12	27	20	10	11	12	13	9	9	18
53	1	13	13	13	28	22	9	10	11	14	11	9	19
88	21	13	12	13	28	21	8	9	12	15	9	10	19
71	0	15	13	12	28	24	9	12	12	13	10	9	17
45	18	16	14	13	30	24	9	12	12	14	11	11	18
78	7	13	13	11	27	24	9	10	12	13	10	11	19
94	4	13	10	13	30	23	9	10	12	14	10	10	17
40	33	15	13	11	30	23	9	10	11	13	9	9	17
85	26	14	9	12	28	23	9	10	12	13	11	11	18
93	0	12	10	13	30	22	9	10	10	13	9	11	17
70	0	13	17	11	28	24	11	13	12	13	11	10	16
99	2	15	12	13	29	23	10	10	11	14	8	10	18
83	0	13	10	12	27	24	9	13	12	13	10	11	21
44	35	13	15	12	29	22	9	10	12	13	9	9	20
46	4	13	16	12	28	23	9	12	12	13	9	11	19
38	41	14	13	12	28	20	10	14	12	12	10	10	18
35	28	13	10	13	27	23	9	10	11	14	9	10	16
72	27	15	10	12	30	23	10	12	12	14	9	11	18
80	0	14	10	11	27	24	9	12	12	13	9	11	19
60	2	16	14	12	29	23	10	13	14	13	11	11	19
76	32	14	9	11	30	24	9	12	12	13	9	12	20
51	2	13	10	12	29	25	8	10	13	13	9	11	19
47	12	12	17	11	26	23	9	13	12	14	10	10	18
98	0	13	13	11	27	22	9	10	12	13	10	11	20
69	19	13	10	11	26	22	10	14	12	13	10	12	19
70	12	14	9	12	28	23	10	13	11	13	9	11	19
73	36	12	14	12	28	22	10	10	12	15	9	11	18
72	0	13	10	12	29	20	10	12	11	13	10	11	19
73	0	13	14	12	28	22	9	10	12	13	10	11	20
112	37	15	10	12	30	23	10	12	12	14	9	11	18
97	5	13	11	12	27	24	9	12	11	13	9	12	19
79	19	14	12	13	28	22	10	12	11	13	9	11	19
99	14	13	11	11	29	23	10	10	11	13	9	11	18
94	39	14	11	11	29	22	9	10	12	14	9	12	18
64	11	13	15	11	30	22	8	12	12	14	10	10	19
57	12	13	10	13	30	23	9	10	12	14	10	10	17
67	0	13	13	11	26	24	9	13	13	13	10	10	17
100	0	14	12	12	29	24	9	13	12	14	9	12	20
69	21	15	12	11	27	21	9	10	11	13	9	11	17
64	2	12	13	13	27	24	9	10	13	14	9	11	19
42	28	12	16	13	30	21	9	12	11	14	10	10	18
62	11	15	17	12	28	22	10	12	11	13	9	11	20
57	7	13	9	12	29	24	9	12	14	14	9	9	17
96	0	14	14	11	30	24	9	10	12	15	11	10	19
101	21	14	12	12	27	23	9	10	13	13	9	10	20
91	11	14	14	12	28	22	9	12	11	13	10	10	20
44	7	13	10	12	30	23	9	12	11	15	9	11	19
67	17	13	10	13	29	23	10	15	11	13	9	10	19
55	3	14	13	13	28	25	9	12	12	13	11	10	17
32	0	11	16	11	28	23	9	13	13	13	9	11	18
73	1	13	10	13	28	24	9	12	12	13	8	11	18
75	28	13	13	12	29	23	10	11	11	13	11	11	17
44	28	12	15	13	27	22	9	10	13	13	9	11	17
73	10	12	10	12	28	22	10	10	12	13	9	10	19
72	0	13	12	13	29	22	9	13	11	14	8	10	20
45	5	12	17	13	29	24	9	12	12	13	11	11	18
55	2	13	9	11	28	22	9	12	13	14	9	10	18
105	7	14	10	11	27	23	9	10	12	13	9	11	19
111	1	12	10	11	27	23	10	13	12	13	11	11	16
31	17	16	12	13	30	21	9	10	12	13	10	11	17
107	4	14	13	12	29	25	10	13	12	13	12	10	18
79	10	14	12	11	30	25	9	14	12	14	9	11	20
68	26	14	15	11	29	23	9	10	11	14	10	9	20
101	17	13	10	13	29	23	10	15	11	13	9	10	19
29	2	14	16	12	28	24	9	13	11	13	8	11	18
84	0	14	12	12	29	21	9	11	13	13	12	10	19
47	11	13	13	13	29	24	9	10	13	14	11	11	18
40	6	13	14	11	28	22	8	10	12	13	10	13	18
80	31	14	15	11	30	23	9	12	11	13	9	12	19
43	20	13	13	12	28	22	10	10	13	14	9	11	18
58	6	13	11	11	27	20	9	11	11	14	10	11	19
43	5	16	10	13	28	23	9	13	11	15	11	10	17
98	32	14	10	13	29	23	9	13	12	13	11	10	20
47	30	14	13	11	29	22	10	10	11	13	9	10	19
87	22	16	16	12	30	23	9	13	11	13	11	10	20
48	3	13	12	12	29	23	9	13	11	14	10	10	16
78	12	13	12	12	28	24	9	10	12	15	9	10	19
72	0	14	11	12	29	23	9	10	11	14	10	10	18
47	9	15	15	12	28	22	10	10	12	13	9	12	17
97	10	15	12	11	29	23	9	12	14	13	9	10	18
48	0	14	10	11	28	21	10	10	12	14	9	11	18
105	2	13	10	12	29	24	9	12	11	13	9	10	19
96	0	15	13	11	27	22	9	13	12	14	10	11	19
38	18	13	10	12	29	21	8	12	14	13	9	12	19
45	0	14	16	11	27	22	9	10	11	13	10	10	17
105	5	15	15	12	30	25	9	10	13	14	10	10	17
69	24	12	10	12	28	22	9	13	13	13	8	10	17
59	43	12	12	12	27	22	9	15	13	14	9	10	17
78	1	13	13	12	29	22	9	10	12	14	9	9	18
64	4	13	13	12	27	23	9	13	11	13	11	10	17
88	28	15	16	12	30	23	9	10	12	13	9	9	18
81	27	15	11	11	28	23	9	12	12	14	9	12	17
58	4	14	11	12	29	22	9	13	13	13	10	11	19
105	1	12	13	12	28	23	9	12	13	14	11	10	18
67	3	13	10	13	27	23	8	11	11	13	8	9	18
53	5	12	10	12	30	22	10	11	11	13	11	11	17
81	4	14	10	12	30	24	9	12	12	13	9	9	18
55	22	14	13	12	28	22	10	12	13	14	11	9	19
63	36	13	15	11	27	22	10	13	13	13	8	12	18
76	9	13	10	11	29	23	9	10	13	14	10	10	17
34	20	13	13	11	29	23	9	12	12	13	9	9	17
77	27	13	12	11	28	22	11	12	12	13	9	9	21
55	31	14	13	12	28	20	10	12	13	14	9	9	19
33	14	15	17	12	29	23	9	10	11	13	9	10	16
41	0	14	17	12	30	24	10	10	12	14	9	9	17
80	6	16	17	12	28	22	9	12	12	14	10	11	18
38	10	12	18	11	27	23	10	13	12	14	10	10	19
33	9	13	13	13	28	23	9	10	12	13	9	10	19
109	7	12	11	12	27	23	9	11	12	15	9	11	17
36	19	13	16	13	28	22	9	12	11	14	9	10	19
38	0	15	15	13	28	20	9	10	12	13	9	10	19
37	2	12	13	12	29	23	9	11	11	13	11	13	18
75	6	14	10	11	27	23	9	10	12	13	9	11	19
93	2	15	12	12	29	23	9	9	12	14	11	10	18
87	0	13	11	13	28	21	10	10	12	13	11	10	17
84	15	14	17	12	27	22	9	9	11	13	9	10	18
80	3	14	15	12	29	23	10	10	11	13	12	11	18
107	34	16	16	11	30	24	9	13	12	13	9	11	20
53	23	13	13	13	28	22	10	10	12	13	10	11	17
74	0	14	16	12	26	23	9	12	13	15	9	10	19
37	30	13	14	13	28	23	9	12	12	13	10	10	18
107	8	13	10	12	30	20	9	9	11	14	9	11	18
41	14	12	17	12	26	23	9	10	13	13	8	12	18
116	24	13	10	12	29	23	9	10	12	15	9	10	20
90	2	16	13	11	30	21	9	13	12	13	11	10	20
77	28	15	11	11	28	22	9	11	11	14	11	11	18
93	10	13	18	12	27	21	9	12	11	13	9	10	19
95	25	14	18	13	29	22	11	10	12	13	10	11	18
101	28	14	10	12	28	22	9	12	11	14	10	11	20
74	6	15	14	12	30	22	10	11	11	14	11	10	17
50	3	13	17	11	27	22	10	10	12	13	10	13	19
105	5	13	13	11	29	23	8	10	11	13	9	10	18
104	2	13	13	13	28	25	9	13	11	14	11	12	19
77	1	13	10	12	27	23	8	12	11	15	9	10	20
44	32	13	20	13	29	21	9	12	11	13	9	11	20
92	22	13	11	12	30	24	10	10	12	13	10	10	18
74	8	15	15	12	30	22	9	12	11	13	10	11	18
92	0	14	11	12	29	23	9	10	11	14	10	10	18
45	18	14	19	13	29	23	10	9	12	13	10	10	18
58	11	12	13	12	31	21	8	10	11	14	10	13	19
70	27	14	16	12	28	25	9	10	13	12	9	11	20
42	6	13	16	11	28	22	10	12	12	14	9	10	19
79	5	14	12	12	28	21	9	12	10	15	9	10	17
55	13	16	14	12	28	23	9	10	11	13	12	12	19
44	29	13	16	13	28	22	9	12	11	14	9	10	19
77	8	14	10	11	27	23	9	12	11	13	10	10	19
72	21	13	13	12	28	20	9	13	13	13	10	12	18
53	17	14	10	11	29	22	11	13	12	13	9	10	17
47	5	13	16	12	28	23	9	12	12	13	9	11	19
102	30	13	18	12	30	24	10	9	12	14	10	12	18
96	45	12	11	13	27	23	9	10	11	13	8	11	20
48	4	14	12	11	30	25	9	14	12	14	9	11	20
100	11	14	16	12	30	20	9	10	11	13	8	10	19
66	20	14	10	13	28	23	9	10	12	15	10	11	19
43	3	16	14	12	28	23	9	10	11	13	12	12	19
41	24	14	10	13	29	23	10	10	11	14	9	10	19
56	28	13	10	13	27	22	9	14	11	14	9	11	19
65	17	16	13	12	27	24	9	10	12	13	9	11	18
29	40	14	11	11	29	20	9	10	12	13	9	11	19
100	14	14	16	12	28	22	9	11	10	14	11	12	18
100	19	13	10	11	28	22	9	13	11	14	9	9	18
73	18	12	12	11	29	23	9	12	11	13	11	11	18
62	29	14	10	11	26	24	9	13	12	14	10	11	19
111	13	15	11	12	27	23	9	10	13	13	8	11	19
76	18	13	12	13	27	23	10	11	12	13	11	11	18
84	3	14	13	12	27	22	10	12	13	13	9	10	18
23	1	15	16	11	30	22	9	10	11	13	11	10	17
58	41	13	10	12	28	24	9	13	12	14	10	10	19
80	0	14	15	12	31	21	9	10	12	13	9	11	19
71	18	12	11	12	29	24	10	12	12	13	9	12	20
73	17	13	13	13	27	24	9	10	11	14	10	10	19
50	49	14	12	12	29	22	10	11	12	14	9	10	18
52	12	14	13	13	28	23	10	12	12	14	10	11	20
61	14	14	19	11	29	25	9	13	12	13	9	10	18
110	3	14	17	12	29	23	10	13	12	13	11	10	17
94	7	13	14	12	28	22	9	10	12	13	10	11	17
87	0	12	13	12	29	22	9	12	13	13	11	9	19
72	7	13	16	12	29	22	8	12	13	13	11	11	17
49	2	14	13	11	30	23	9	10	11	13	9	11	19
75	0	14	13	11	29	23	10	10	12	14	8	10	18
15	3	14	13	12	27	22	10	12	12	13	9	10	18
41	4	13	10	11	29	22	9	13	12	13	10	10	18
46	4	14	14	13	29	22	10	14	11	13	11	11	20
87	3	12	10	12	29	21	9	10	12	13	10	11	18
91	28	14	12	13	26	22	11	12	12	13	8	12	18
78	1	14	11	13	27	23	9	10	13	13	11	11	18
109	10	14	12	13	29	22	9	13	12	14	9	12	18
41	0	14	12	12	30	23	10	10	13	14	11	10	21
104	0	13	14	12	28	25	9	13	13	13	10	10	17
26	1	16	17	14	29	23	10	13	12	13	11	11	16
116	31	15	14	11	27	23	9	13	13	14	9	10	19
117	29	16	17	12	30	23	10	13	12	14	11	13	19
101	0	12	12	11	30	23	9	12	13	13	11	10	17
41	11	15	12	11	30	22	9	13	11	15	8	10	19
108	26	13	13	13	29	21	9	11	14	14	10	12	18
97	9	12	13	12	29	22	9	13	11	13	9	11	20
69	25	13	13	12	28	23	10	10	11	14	11	12	18
40	21	13	14	11	30	24	9	10	12	13	11	9	19
102	21	16	12	12	28	21	9	10	12	13	10	9	18
65	7	12	12	13	29	22	9	13	11	14	8	9	20
101	0	13	14	12	29	22	9	10	11	13	9	9	18
61	7	13	11	11	26	23	9	13	12	14	9	10	19
50	7	14	13	12	29	22	9	14	12	13	9	10	19
38	3	16	12	13	30	23	12	10	13	13	10	13	18
46	36	15	13	13	28	22	10	10	12	14	9	11	17
73	18	14	11	12	27	23	9	10	11	14	10	9	19
105	2	14	13	12	27	22	9	12	11	13	9	9	18
99	3	13	13	11	27	23	9	13	12	14	9	10	18
104	6	13	12	11	29	23	10	10	12	14	9	10	18
44	32	14	10	13	29	23	9	13	12	13	11	10	20
90	44	14	10	13	29	23	8	12	12	13	9	10	16
110	33	16	12	12	30	22	9	10	12	13	8	10	17
94	19	13	10	13	29	23	10	15	11	13	9	10	19
90	3	13	15	13	27	25	9	13	12	13	9	11	16
80	9	14	10	12	28	24	10	12	12	14	9	9	20
68	14	14	10	11	28	22	9	12	12	13	9	11	19
86	0	13	13	12	27	21	9	12	12	13	10	10	18
60	8	12	15	13	30	22	9	10	12	14	11	10	19
90	0	15	11	12	29	22	9	10	12	13	9	10	19
64	7	13	10	13	27	22	9	14	11	14	9	11	19
72	2	15	17	12	27	24	9	12	12	13	8	12	18
59	15	13	16	12	28	23	9	12	12	13	9	11	19
95	38	15	16	11	30	22	9	10	12	14	9	12	20
89	5	13	14	12	31	21	10	12	12	14	9	13	19
76	6	13	11	12	27	22	9	13	11	13	12	11	18
46	28	16	19	13	29	22	9	10	12	13	9	10	19
31	35	14	14	12	27	21	9	12	12	13	8	11	17
110	9	13	12	11	29	23	9	12	12	13	9	11	17
110	14	15	15	13	28	23	9	12	12	13	9	11	18
43	2	13	18	11	28	22	9	10	12	14	9	9	19
47	12	16	20	12	30	24	9	10	12	14	11	10	19
48	16	13	18	13	30	21	9	13	12	14	10	11	21
54	2	13	15	13	28	22	9	13	12	13	9	10	20
65	15	13	16	11	28	24	10	10	12	13	10	10	19
77	29	14	13	11	29	22	10	10	11	13	9	10	19
70	24	14	13	13	26	23	9	13	11	14	11	10	20
80	0	14	12	12	28	21	9	12	12	13	9	12	19
49	9	14	10	13	30	23	9	13	13	13	9	10	18
60	26	15	10	12	28	20	9	12	11	13	11	10	20
56	0	13	12	12	27	23	9	10	12	13	9	11	18
114	0	13	12	12	27	22	9	13	13	13	11	12	19
47	3	13	12	11	29	21	10	10	11	13	9	11	18
80	0	14	14	12	27	22	9	10	11	14	11	11	21
56	0	14	12	12	29	23	9	12	12	13	9	11	18
112	1	14	17	12	30	22	9	12	11	13	11	12	18
89	18	16	12	12	30	22	9	10	12	13	8	10	17
56	25	14	12	12	28	22	9	12	11	14	10	11	20
111	15	15	17	14	29	23	9	12	11	13	9	9	18
94	3	15	12	11	29	22	10	10	12	14	10	11	16
40	2	13	13	11	31	23	9	9	12	13	10	11	19
43	10	14	12	11	28	20	10	15	11	13	9	12	19
78	2	13	13	12	31	22	11	10	11	14	9	10	20
107	11	13	18	11	29	22	10	10	11	13	10	11	18
47	12	14	15	12	29	21	9	12	13	13	9	12	19
97	27	13	11	12	28	24	9	10	13	13	8	13	17
78	8	14	14	12	30	23	10	10	11	13	11	12	19
54	0	16	20	12	30	24	9	10	12	14	11	10	19
37	2	12	13	12	28	24	10	10	11	13	9	11	17
99	22	13	12	13	28	22	9	10	12	14	10	10	17
44	5	13	12	13	27	23	9	10	11	14	10	11	18
111	9	12	10	13	28	24	10	10	13	15	9	9	20
69	29	15	12	11	28	20	9	12	14	14	9	11	18
56	4	13	18	12	31	21	9	12	13	14	9	10	18
81	0	14	17	13	28	25	9	10	11	13	9	11	18
77	23	13	15	11	30	22	8	12	12	14	10	10	19
68	10	13	11	11	28	22	9	12	12	12	12	10	17
49	13	14	12	11	30	25	9	14	12	14	9	11	20
48	29	13	19	14	29	21	9	13	12	13	10	11	18
75	0	13	12	12	31	24	9	12	13	12	8	11	19
84	1	16	10	12	26	23	9	10	12	13	12	9	18
85	28	13	12	13	27	23	9	10	11	14	10	11	18
39	12	13	14	12	29	22	9	12	11	14	10	10	17
33	25	13	9	12	28	22	9	12	11	14	9	12	19
51	39	13	13	11	27	22	9	12	12	12	9	11	19
80	6	14	13	11	29	20	9	10	11	13	11	12	18
99	1	13	17	11	29	24	9	12	13	15	10	10	21
68	4	14	13	12	28	23	9	10	12	15	9	10	19
71	28	14	11	13	27	23	9	10	13	13	11	11	18
77	6	14	12	13	27	23	10	10	12	14	9	9	19
43	3	12	13	11	28	23	8	13	11	14	9	10	19
113	34	15	14	11	29	21	10	10	12	14	8	11	18
47	26	16	13	12	29	23	9	10	14	15	12	11	18
46	20	13	16	12	28	21	10	10	11	13	9	9	18
67	21	14	16	11	27	22	9	10	11	13	10	10	17
108	14	13	11	11	28	22	9	12	12	12	12	10	17
73	9	13	14	13	28	21	9	12	12	13	9	11	19
42	15	14	10	12	29	22	10	11	12	14	10	10	20
102	3	14	10	12	28	24	9	10	11	13	9	10	19
53	30	13	13	11	27	22	10	13	12	14	9	10	20
78	0	13	15	12	26	24	10	13	12	15	9	11	20
37	23	14	15	11	28	23	9	12	12	15	8	10	19
66	4	13	11	11	27	23	10	10	11	13	9	11	18
40	20	13	11	12	29	23	11	10	12	13	9	12	19
107	0	13	19	13	29	21	10	12	12	13	9	12	18
113	10	13	11	12	28	21	10	13	12	15	9	9	19
45	1	15	15	13	28	20	9	10	11	15	11	11	17
82	8	12	13	12	27	23	9	10	12	13	10	11	18
103	16	13	15	12	27	22	9	10	12	14	10	11	17
78	13	14	13	12	27	23	9	12	12	14	11	9	19
85	27	13	13	11	28	23	10	10	11	14	9	11	20
66	18	14	13	11	30	23	10	10	12	14	9	10	20
44	0	15	13	13	28	22	10	10	12	14	9	11	17
58	23	14	10	13	28	23	9	12	12	13	8	12	18
71	0	14	11	11	31	22	10	11	12	14	10	10	18
102	35	15	13	12	29	20	10	13	11	14	9	10	19
63	3	14	10	12	29	22	10	12	12	15	10	11	19
80	4	13	16	11	30	22	9	10	13	14	10	9	18
74	0	14	14	12	29	22	8	12	12	13	9	11	19
97	2	14	19	12	29	23	9	12	12	13	11	10	20
51	16	14	13	12	28	23	9	10	12	14	10	10	17
65	12	13	17	12	30	24	10	10	12	13	9	11	18
75	1	14	10	11	29	24	9	10	11	13	11	10	19
92	6	15	15	13	28	20	9	10	11	15	11	11	17
34	0	12	16	12	27	22	9	10	13	13	11	12	18
86	34	13	13	11	30	23	9	12	11	14	9	10	19
40	6	15	13	11	27	22	10	15	12	13	9	11	18
49	21	13	17	11	28	22	9	10	11	13	12	9	17
44	24	13	17	12	27	25	11	13	11	14	10	11	19
96	6	13	11	12	28	23	9	10	12	13	9	10	17
38	14	14	19	12	27	22	9	13	12	14	11	10	18
54	42	14	14	11	28	24	10	10	12	14	10	11	17
74	8	16	15	11	28	23	9	10	12	13	10	11	19
42	1	14	18	12	29	23	9	13	13	13	11	12	20
116	50	14	13	12	27	21	9	12	12	13	9	10	18
81	4	14	10	13	29	23	10	10	11	14	9	10	19
71	1	14	13	12	30	23	9	12	12	13	10	11	20
94	20	13	13	12	27	22	11	10	12	13	11	11	18
43	10	13	13	11	27	23	10	10	12	13	9	10	20
44	43	13	13	11	28	23	9	13	12	15	10	10	18
39	0	15	17	12	28	23	9	13	12	13	11	12	19
72	2	14	13	11	29	20	10	12	12	13	10	10	18
55	0	13	12	13	28	22	10	12	11	13	9	11	19
89	9	14	10	13	29	24	9	12	12	14	9	10	16
59	1	13	15	13	28	23	10	12	12	13	9	9	18
72	15	12	9	11	27	22	9	10	13	13	11	11	18
76	7	13	16	12	27	20	11	12	12	13	10	11	18
50	2	15	15	12	31	24	10	15	13	13	8	11	17
81	15	14	13	12	29	24	10	10	12	14	9	11	20
55	8	13	12	11	29	22	10	10	12	13	9	10	18
103	0	16	14	12	28	23	9	10	11	13	12	12	19
74	16	13	12	11	29	23	9	13	12	13	9	9	19
91	20	13	9	11	28	22	9	12	13	14	9	10	18
99	0	15	17	12	28	23	9	12	12	13	11	11	18
86	0	14	11	13	28	22	10	10	12	14	10	12	18
102	4	13	9	12	27	21	9	13	12	13	9	12	21
76	5	14	10	12	28	23	10	10	13	14	11	11	19
96	26	14	12	12	26	22	9	10	12	13	10	10	19
77	3	14	12	12	30	23	9	10	12	13	10	11	17
39	0	12	17	11	26	23	9	13	12	14	10	10	18
32	14	13	13	11	27	23	9	13	12	14	9	10	18
59	5	13	13	13	31	23	9	14	12	14	9	10	18
94	13	13	14	12	29	25	9	13	12	14	10	10	17
101	20	12	14	11	28	22	10	12	12	14	10	10	18
65	2	16	9	11	28	21	10	10	13	13	9	11	19
103	3	14	13	11	28	21	9	10	12	13	9	9	17
111	10	13	16	11	27	22	9	11	11	15	11	10	17
100	21	14	13	11	29	22	9	10	12	14	9	12	18
80	18	14	20	12	28	24	8	12	12	13	9	11	19
104	1	16	12	13	27	23	10	11	11	13	10	10	19
49	33	13	10	13	30	24	9	13	12	14	10	12	18
45	12	12	13	12	28	23	10	12	12	14	9	10	17
90	3	13	14	12	28	22	9	10	12	13	10	11	20
53	46	14	12	11	31	23	9	12	13	13	8	11	18
100	26	13	9	13	28	24	9	10	11	13	11	11	19
64	23	13	11	12	27	23	9	12	12	15	8	11	18
34	10	15	10	11	27	22	9	10	11	14	11	9	19
100	2	14	17	13	27	24	11	12	13	13	9	11	18
66	30	15	13	11	27	21	9	10	13	13	10	11	19
79	18	13	11	12	31	23	10	12	12	13	10	9	19
95	25	13	10	14	27	22	9	10	13	13	11	11	18
78	1	13	11	12	27	22	9	13	11	13	12	11	18
75	38	13	14	12	29	22	10	12	13	13	11	11	18
43	23	16	16	12	30	23	9	12	12	13	9	10	17
56	5	15	9	12	28	22	9	12	11	13	9	12	20
101	2	14	12	12	28	21	9	13	12	13	9	10	19
81	0	14	16	12	30	23	9	10	12	15	9	12	19
100	11	14	12	12	28	24	9	10	12	14	9	11	19
24	40	15	12	11	29	24	9	10	11	13	10	11	19
62	3	15	14	12	28	23	9	10	13	13	9	10	19
44	6	13	13	12	28	22	11	12	13	13	10	11	18
90	16	14	9	11	27	22	10	12	12	13	8	10	19
97	14	14	10	12	28	23	9	10	11	15	9	12	18
41	2	13	12	12	29	25	9	10	11	13	11	10	18
39	8	15	11	12	29	23	9	12	11	14	11	10	19
66	3	16	13	12	30	23	9	10	12	13	10	10	19
69	23	15	10	12	30	20	9	12	11	14	10	10	18
115	1	14	15	12	28	21	9	13	12	14	11	11	20
115	22	15	12	12	28	22	10	12	11	13	11	9	17
51	16	13	14	13	28	22	9	12	13	13	9	13	19
44	2	13	10	12	28	21	9	10	11	13	9	11	18
33	12	15	10	12	30	23	9	10	11	13	8	12	19
49	1	13	15	12	27	23	9	13	11	15	10	11	17
42	4	15	16	11	27	23	10	12	12	13	9	11	18
104	0	13	9	11	29	23	10	10	12	13	9	11	20
65	1	13	17	13	27	22	10	13	12	15	10	11	18
60	31	13	10	12	27	23	9	12	12	13	11	11	17
41	0	15	10	12	28	23	9	10	12	13	11	9	17
91	1	13	10	13	27	21	10	10	13	14	9	11	17
109	29	14	14	11	30	21	9	11	11	13	11	10	19
105	5	13	11	11	31	24	9	12	12	13	9	10	19
70	9	16	13	13	29	21	9	10	12	14	10	12	20
55	0	13	16	11	29	23	9	11	12	13	12	11	19
81	10	13	20	13	29	21	9	12	11	13	9	11	20
69	6	14	10	12	28	21	9	10	12	13	9	10	20
47	6	13	16	13	27	23	9	12	13	14	9	11	19
94	4	16	19	12	28	21	9	11	11	14	8	9	18
80	34	14	12	12	30	23	10	10	12	13	9	10	17
95	23	14	14	11	27	22	9	13	12	13	9	9	17
79	9	14	13	11	29	24	8	10	12	15	11	10	17
79	1	14	16	12	28	22	9	12	13	13	9	10	18
54	3	12	17	11	29	21	9	10	12	14	10	13	20
67	4	13	13	11	30	23	9	13	13	13	9	9	17
97	3	14	12	12	27	24	9	12	13	15	11	10	17
50	49	15	15	12	30	23	9	12	11	14	10	11	20
36	20	13	13	12	29	23	9	10	12	13	10	11	18
108	1	15	14	11	30	22	10	10	13	14	10	10	18
29	0	14	12	12	27	23	9	12	11	13	11	10	19
51	15	15	11	12	29	22	9	10	12	13	9	10	19
65	1	14	14	11	27	21	10	10	12	13	11	10	18
110	13	14	10	11	29	22	9	12	13	13	10	11	19
22	16	14	13	11	27	20	10	10	11	14	10	9	18
81	6	16	13	12	27	24	9	10	12	13	9	11	18
63	5	14	12	12	28	23	9	11	13	14	11	10	18
101	8	14	10	11	28	22	9	9	12	14	11	9	18
74	45	14	14	13	30	21	10	10	12	13	10	10	16
62	9	12	13	12	29	22	9	10	12	14	9	9	18
85	7	14	12	12	29	23	10	12	13	15	10	10	19
32	0	13	16	12	29	22	8	12	13	13	11	11	17
102	1	14	14	11	27	23	9	11	12	13	11	10	20
99	2	13	11	13	27	24	10	9	11	14	9	11	17
67	2	14	14	11	29	23	8	13	12	14	8	11	18
110	3	13	12	13	27	23	9	10	11	14	10	11	18
74	0	13	12	11	27	22	10	13	14	14	9	11	17
37	30	15	13	12	28	22	9	12	12	14	10	10	17
74	12	12	9	13	27	22	9	11	12	13	11	10	18
87	9	14	12	12	28	23	9	10	12	13	9	12	18
67	1	13	10	11	29	24	10	12	12	13	10	9	18
43	28	15	10	13	27	24	9	12	12	14	8	10	18
97	0	14	10	11	27	24	10	13	12	13	9	12	18
74	29	12	13	11	29	23	10	12	12	13	11	9	17
67	27	15	13	12	29	23	10	10	12	13	10	11	18
44	33	12	12	13	30	21	10	10	13	13	9	11	19
33	0	12	11	12	27	23	8	13	12	14	11	12	17
42	2	16	12	12	28	23	9	11	12	13	9	10	17
60	4	13	10	11	28	22	10	10	12	13	11	11	19
77	13	13	16	12	28	23	9	10	11	14	9	10	18
47	3	14	18	12	29	24	10	13	12	15	10	11	19
84	23	15	16	12	28	23	9	13	11	14	11	11	17
59	6	14	10	13	28	22	9	11	11	13	8	9	19
38	7	15	13	12	27	24	8	10	12	13	10	10	18
63	14	15	13	13	30	21	10	10	12	14	9	9	19
62	16	13	12	12	30	25	9	13	13	13	9	11	20
50	10	14	10	11	29	22	9	13	12	13	9	9	19
75	1	13	17	12	27	23	10	14	11	15	10	12	19
87	24	15	13	12	28	22	10	11	12	13	10	11	19
49	0	13	15	13	28	24	9	10	13	13	8	10	18
105	13	15	19	12	27	23	9	12	11	13	9	11	19
62	0	14	15	12	28	23	8	13	12	14	10	12	20
116	1	14	17	13	28	25	9	12	12	15	10	11	18
55	5	16	13	11	28	23	9	10	12	13	11	10	18
42	18	14	14	12	28	22	9	12	12	13	10	10	18
70	35	13	19	12	29	21	10	10	12	14	8	12	20
88	2	14	13	11	28	21	9	13	12	13	9	11	20
82	26	14	12	11	30	23	10	13	11	13	9	10	18
39	1	14	12	12	30	24	9	12	11	13	10	11	18
45	4	14	14	12	28	23	9	11	13	14	8	10	19
95	0	13	9	13	28	22	9	13	13	14	9	10	17
64	6	14	17	13	28	23	8	10	12	13	10	12	18
84	4	12	12	12	27	24	9	10	12	13	11	10	19
93	4	13	17	11	27	22	10	13	12	13	9	11	18
53	17	13	14	13	28	23	9	12	12	13	10	10	18
94	7	16	13	12	30	25	10	13	12	14	10	10	21
81	10	12	14	12	28	22	10	15	11	13	8	10	20
43	4	14	17	11	28	20	9	11	11	14	9	12	17
114	8	15	10	12	29	23	10	12	12	13	9	13	18
39	4	14	12	13	29	22	9	12	13	14	10	11	18
32	17	15	19	13	26	24	9	10	12	13	9	11	19
60	21	13	10	12	29	21	10	12	11	13	9	10	19
82	11	13	16	11	29	24	9	12	12	13	10	11	19
67	5	12	14	12	27	24	9	13	12	14	9	9	17
90	35	13	12	11	29	23	10	10	12	13	9	10	18
67	19	13	15	12	29	23	9	13	11	13	10	11	18
71	9	16	10	11	28	23	9	13	12	13	10	10	18
99	3	13	13	12	27	23	8	10	13	14	9	12	17
45	0	13	12	12	28	24	10	10	11	13	10	11	19
56	3	14	18	12	29	24	9	10	11	13	10	13	18
100	21	14	20	12	27	23	10	10	12	13	11	10	18
55	5	12	10	12	29	22	10	13	11	13	9	11	18
73	1	12	12	11	29	23	9	12	11	13	11	11	18
36	15	14	13	12	28	23	9	10	11	14	9	12	20
104	0	14	18	12	29	22	9	12	12	14	8	11	18
107	2	14	13	12	28	24	9	12	12	13	9	12	20
97	20	12	11	13	31	24	9	12	12	13	9	11	18
42	8	13	17	11	28	23	9	14	11	13	9	10	18
69	26	13	11	12	28	22	9	10	13	13	10	11	17
104	3	13	12	12	28	23	10	13	12	13	8	11	18
103	7	13	11	12	27	22	10	13	12	13	11	10	19
85	24	13	12	12	28	22	9	12	11	13	9	11	19
78	1	12	19	13	29	23	10	10	11	13	8	11	18
66	10	15	12	12	29	23	11	10	11	13	9	10	18
42	6	15	13	12	27	23	9	10	12	13	9	9	18
67	2	12	13	12	27	22	11	13	12	14	9	12	19
69	9	14	14	12	28	24	9	10	12	14	9	9	18
102	0	13	19	12	30	23	9	10	11	14	9	9	19
118	33	15	11	11	30	23	9	10	12	13	11	10	19
67	5	12	10	12	28	23	11	12	12	13	11	9	18
100	19	14	11	11	29	23	9	10	12	13	8	11	18
71	9	13	13	12	29	22	9	10	12	14	9	9	18
107	7	12	13	12	29	22	9	10	14	13	10	12	18
45	7	14	15	13	27	24	9	13	13	14	9	10	16
52	11	13	12	12	27	23	9	11	12	13	9	9	18
37	0	13	10	11	26	23	10	12	13	13	9	11	20
47	14	15	15	12	26	22	10	12	12	14	9	11	19
55	12	13	12	12	28	24	9	10	12	15	9	10	19
63	27	16	12	11	29	22	10	14	12	14	11	11	19
71	34	14	16	13	29	22	9	12	11	13	9	12	18
102	0	13	10	13	27	24	9	12	12	13	9	11	18
41	23	16	13	12	28	21	11	12	12	13	11	10	19
62	9	13	11	12	29	21	9	10	13	14	9	10	19
84	10	12	18	12	27	23	10	12	12	14	10	10	18
74	11	15	15	12	28	23	10	10	11	14	10	10	18
58	23	12	16	11	31	21	10	12	12	13	9	11	19
95	40	13	9	13	29	22	9	11	12	13	10	11	19
58	3	13	14	14	28	24	10	13	12	14	9	12	17
95	16	14	12	11	29	24	9	13	12	15	8	10	19
47	5	13	10	14	28	22	9	14	11	13	9	12	19
93	1	14	10	11	29	22	9	12	13	14	9	11	18
81	15	13	10	12	29	23	9	12	12	14	11	10	20
80	0	16	14	11	29	22	9	10	12	15	9	10	18
19	12	15	9	13	30	22	8	14	12	14	9	11	19
75	0	16	12	11	27	24	9	10	12	14	11	10	20
71	0	13	16	12	28	24	9	12	13	14	8	11	19
105	20	13	13	12	27	23	9	13	11	14	11	11	17
44	10	14	18	13	27	22	10	13	13	13	9	10	18
88	23	13	12	13	29	23	10	12	12	13	10	10	19
74	0	13	10	11	28	22	11	11	13	13	11	10	17
92	1	13	15	12	29	24	9	10	12	13	8	11	18
48	20	14	10	12	27	22	9	12	11	13	9	12	19
53	0	16	9	11	27	21	10	12	12	13	11	11	17
57	1	14	13	11	28	23	9	10	11	14	10	11	17
75	7	13	10	12	27	23	8	12	11	15	9	10	20
55	1	15	13	13	28	22	10	13	13	13	11	11	18
94	22	14	14	13	30	23	10	13	12	14	11	12	19
97	12	13	13	12	28	23	9	11	11	14	10	11	20
103	5	15	13	13	27	23	9	10	12	13	9	10	19
106	28	14	12	12	30	23	9	10	12	13	9	10	19
66	38	12	13	14	28	23	10	10	13	15	10	10	20
28	14	15	12	13	27	23	9	13	11	14	9	11	18
73	8	12	10	12	27	22	9	10	13	14	10	11	17
65	29	12	10	12	27	23	9	10	12	13	11	11	19
59	0	14	11	13	27	23	10	13	12	13	9	10	18
62	3	15	11	12	29	21	9	12	12	14	9	9	18
97	0	16	14	11	29	23	10	13	11	13	9	10	21
25	1	13	9	12	29	24	9	10	12	13	9	10	18
97	2	13	13	13	27	24	9	12	12	12	9	11	18
104	25	13	11	12	29	24	10	13	12	15	9	11	17
62	33	13	13	12	28	23	10	13	12	14	11	11	19
94	1	14	11	13	28	22	10	9	12	13	8	9	20
48	0	16	16	11	30	24	9	13	12	13	9	11	20
33	24	16	12	12	29	20	8	12	12	13	9	12	19
97	5	14	10	12	28	23	10	10	13	14	11	11	19
102	8	14	12	12	28	23	10	12	12	14	9	11	19
82	3	13	10	12	28	21	9	10	12	13	9	11	17
119	4	14	13	12	27	22	9	10	12	13	11	10	18
55	25	15	15	12	27	23	9	12	14	14	11	10	17
55	2	15	15	12	27	23	9	12	14	14	11	10	17
82	0	16	10	12	29	23	9	12	12	13	9	10	20
68	0	14	10	13	28	20	10	13	12	13	8	11	18
78	23	14	14	13	28	23	10	12	12	13	11	11	17
41	6	12	10	11	27	23	10	12	13	13	10	12	17
39	37	14	12	12	30	23	10	10	12	14	11	10	20
82	26	14	12	12	28	23	9	12	11	13	10	10	20
93	5	13	15	12	29	23	10	10	13	14	11	12	19
71	0	14	13	13	27	22	9	10	11	13	10	11	19
99	11	15	16	11	27	22	9	12	13	13	9	11	18
74	1	13	13	12	27	23	9	10	12	14	8	11	18
75	29	13	12	13	27	21	10	13	10	13	11	11	19
55	0	14	14	13	29	22	10	14	11	13	11	11	20
49	16	13	10	12	28	24	8	13	11	13	10	11	19
40	6	15	13	12	30	22	10	10	13	14	10	10	18
101	14	14	16	12	30	23	9	12	12	13	8	11	18
57	3	13	12	12	30	25	9	13	13	13	9	11	20
55	0	14	14	13	28	23	10	12	12	13	10	10	19
92	10	14	11	13	28	23	10	12	12	14	9	11	19
43	39	12	11	12	29	24	10	12	12	14	9	9	21
46	13	13	16	12	28	23	9	12	12	14	9	10	18
70	1	13	16	12	27	23	8	10	13	13	9	10	17
46	35	13	17	12	29	20	9	12	13	15	9	11	18
95	47	15	10	12	29	22	9	10	13	14	8	11	18
55	14	13	10	13	29	24	10	10	13	13	10	11	17
66	0	13	12	12	29	24	9	10	13	14	8	10	19
54	9	15	17	12	27	23	8	12	13	14	9	12	20
60	22	14	9	12	29	22	9	10	11	14	9	11	19
83	3	15	12	12	30	22	9	11	11	13	10	10	18
55	2	13	13	13	29	22	9	10	13	13	10	11	18
76	7	13	12	12	29	24	9	10	13	14	8	10	19
30	2	13	18	11	29	22	9	11	11	13	10	11	17
72	9	15	9	12	27	23	11	11	13	13	9	10	20
41	3	14	13	12	29	21	9	15	11	13	10	10	18
73	3	13	17	11	29	24	9	13	12	13	9	9	19
33	13	12	10	12	28	23	9	13	12	13	9	10	19
62	16	15	15	11	29	23	9	10	11	13	9	11	16
102	4	13	15	11	27	22	10	13	13	13	8	12	18
82	19	13	13	13	28	24	9	10	12	13	8	11	20
87	34	15	14	12	28	24	8	10	12	13	9	12	18
98	1	16	12	12	28	22	9	13	12	15	10	11	18
78	0	13	15	12	27	25	9	10	11	14	9	11	18
80	3	15	20	11	27	23	10	12	13	13	10	11	20
98	9	14	14	12	27	21	9	12	12	13	8	11	17
33	13	15	11	13	28	22	9	11	13	14	9	10	18
72	24	14	16	12	26	23	9	12	13	15	9	10	19
104	13	12	14	11	27	22	9	11	12	14	9	12	19
21	25	13	12	13	28	24	9	10	12	13	8	10	18
91	23	15	12	11	28	20	9	12	14	14	9	11	18
59	6	13	12	13	28	23	9	13	12	13	9	10	19
61	6	13	13	12	29	22	9	13	12	14	9	10	19
61	1	16	13	11	30	21	9	13	12	13	11	10	20
78	3	14	16	12	29	22	10	11	13	14	10	11	20
113	28	13	16	13	28	22	9	12	11	14	9	10	19
41	28	13	12	12	28	22	10	13	12	13	9	13	20
47	2	12	13	12	30	23	8	10	14	13	10	13	20
40	0	14	13	13	29	23	10	13	11	14	9	11	19
102	7	13	17	12	28	21	9	10	11	14	9	9	17
68	2	13	10	13	27	23	8	11	11	13	8	9	18
94	28	15	20	12	28	22	10	12	12	14	9	11	16
66	19	14	19	13	29	23	10	9	12	13	10	10	18
90	0	14	19	12	28	23	9	10	14	14	9	13	18
52	4	13	20	12	30	24	10	12	12	14	9	12	19
74	16	16	13	12	28	22	10	10	11	13	9	10	20
70	7	15	19	12	26	24	9	12	12	14	10	10	20
49	1	14	10	12	28	22	10	12	12	13	9	10	19
70	2	14	14	12	29	22	10	13	11	13	11	12	20
95	1	15	17	13	29	23	9	13	11	15	9	10	19
68	5	13	11	12	29	23	9	12	12	13	8	11	20
68	5	15	17	10	28	22	9	10	13	13	9	9	19
100	3	14	11	11	29	22	9	10	12	14	9	12	18
72	0	14	12	11	29	22	9	12	12	13	10	9	18
95	4	13	10	12	29	23	9	13	12	14	10	10	19
32	2	12	13	12	29	24	9	14	13	14	9	11	19
91	26	15	14	12	27	21	9	13	12	13	11	13	19
91	17	13	17	12	29	22	9	12	13	12	9	10	19
83	35	14	13	12	28	24	11	10	12	15	10	13	20
100	9	15	13	12	28	22	10	10	11	13	9	10	20
43	3	12	12	11	30	23	9	12	11	13	10	11	17
106	0	14	16	11	28	23	9	12	11	13	10	9	18
105	4	14	12	11	29	22	10	10	11	13	9	10	18
82	5	14	14	13	28	23	10	12	12	13	10	10	19
104	6	16	17	12	28	22	9	12	12	14	10	11	18
89	0	13	17	12	29	24	9	10	11	15	9	9	18
101	8	14	15	11	27	23	10	10	12	13	11	9	19
75	22	13	10	11	29	22	9	12	11	15	8	11	21
110	3	13	14	12	29	21	9	10	13	14	9	11	20
99	17	14	14	12	28	22	9	10	11	13	10	11	18
74	37	15	10	12	27	23	10	10	12	14	11	10	19
99	11	16	13	11	27	22	9	10	12	14	10	10	18
100	22	13	15	13	29	22	11	14	11	13	10	10	19
93	5	14	11	12	28	23	9	12	11	14	8	9	19
84	4	13	19	12	29	23	10	10	12	13	9	12	19
104	16	13	12	12	28	24	9	12	13	13	10	10	17
87	8	12	12	11	27	22	10	12	13	13	10	10	20
109	25	15	18	12	30	22	10	10	11	13	10	12	19
52	33	13	10	11	28	23	9	13	12	13	9	10	18
94	0	13	12	12	28	24	9	10	12	15	9	10	18
37	11	14	15	11	28	23	10	10	12	13	9	11	17
93	0	13	13	13	29	21	10	10	12	13	9	12	17
103	27	14	15	12	27	22	9	13	13	15	9	11	18
60	18	12	13	13	28	23	10	12	12	14	11	11	18
82	37	13	16	12	28	24	9	12	13	14	8	11	19
