# Supplementary material for: Using game theory to thwart multistage privacy intrusions when sharing data
Source: Sci Adv. 2021 Dec 10;7(50):eabe9986. doi: 10.1126/sciadv.abe9986 (PMC8664254; doi:10.1126/sciadv.abe9986)
Supplement: Supplementary file 2 — Data S1 [file sciadv.abe9986_data_s1.zip › sciadv.abe9986_data_s1/DemoKAnonymization/exp/2058/data/target_data/i16.csv]

YOB	State	STR1	STR2	STR3	STR4	STR5	STR6	STR7	STR8	STR9	STR10	STR11	STR12
99	30	13	11	12	27	24	9	10	11	14	9	9	19
72	3	14	10	12	29	22	10	11	12	14	10	10	20
68	11	12	12	11	30	23	9	12	11	13	10	11	17
51	6	14	12	12	28	21	9	10	12	14	9	11	18
64	31	13	13	13	28	23	9	12	10	14	8	11	19
80	21	15	11	11	29	21	9	10	12	13	9	10	19
102	8	13	10	14	27	22	9	10	13	13	11	11	18
54	47	14	12	12	28	23	9	13	12	13	11	11	17
52	5	14	12	12	27	25	9	10	12	13	9	12	18
94	6	13	12	11	32	22	9	10	12	13	11	10	19
64	8	13	11	13	28	23	10	12	12	13	11	10	20
110	0	13	17	12	28	22	9	12	11	13	12	11	19
36	11	15	11	13	29	22	10	10	13	14	11	11	18
38	0	13	13	14	28	21	9	10	12	13	10	10	19
74	3	13	11	12	31	23	10	12	12	13	10	9	19
34	4	14	13	12	30	22	8	10	11	13	9	11	19
47	46	14	14	12	27	22	9	10	11	14	11	11	21
44	9	13	10	12	29	21	10	12	11	13	9	10	20
43	3	13	16	12	28	21	10	10	11	13	9	9	18
90	9	13	13	11	28	22	8	11	11	13	11	10	19
83	14	16	16	12	30	23	9	12	12	14	9	10	17
48	14	12	13	12	28	21	8	12	13	15	9	10	19
108	32	12	15	13	28	22	9	14	12	13	10	11	17
98	0	14	20	12	30	20	9	12	11	13	9	9	18
84	21	14	16	13	28	25	10	10	12	13	10	11	19
25	33	13	16	12	27	24	10	13	12	14	8	11	18
40	9	14	13	11	29	22	9	12	13	14	10	10	18
48	3	14	10	11	28	23	9	15	13	15	9	11	17
66	26	13	12	13	28	22	9	12	12	14	11	12	18
42	24	15	16	12	27	20	9	11	12	15	9	11	16
73	0	14	12	13	29	22	9	12	13	14	10	11	18
45	6	15	15	12	30	21	10	10	11	14	10	13	18
98	0	15	18	11	28	23	10	10	11	15	10	11	18
40	1	13	12	12	27	22	9	13	13	13	11	12	19
42	9	15	16	12	29	23	9	12	13	13	9	11	18
51	36	15	18	11	28	23	10	10	11	15	10	11	18
84	10	12	16	12	28	20	9	13	12	14	12	10	18
49	44	14	9	12	28	23	9	10	12	13	10	11	19
104	2	13	12	13	29	22	9	10	11	13	10	11	19
115	14	13	14	11	29	23	10	10	13	13	9	10	18
51	0	13	15	12	29	23	9	10	11	14	10	10	18
111	1	15	10	12	30	23	10	12	12	14	9	11	18
104	27	13	19	12	29	23	10	14	12	14	11	10	20
50	17	16	13	11	28	24	9	13	12	14	11	12	17
95	38	14	11	11	31	22	10	11	12	14	10	10	18
38	26	14	10	12	29	23	9	10	12	13	9	10	19
38	0	14	11	12	30	22	9	12	13	14	9	12	20
51	7	14	10	12	28	22	9	10	12	14	9	11	17
41	7	14	15	12	28	23	8	13	12	14	10	11	20
101	0	15	13	12	28	22	9	13	11	13	9	9	16
49	24	14	12	11	29	22	9	11	12	13	9	11	18
103	24	16	13	12	28	22	9	10	12	13	10	9	18
33	6	13	13	12	27	22	10	9	12	13	9	12	19
68	46	15	11	12	29	21	9	12	12	13	9	11	19
59	2	13	10	12	29	24	9	10	13	13	9	10	20
77	23	14	12	12	27	23	8	12	11	13	11	10	19
52	10	16	11	13	29	23	11	13	12	14	11	11	21
102	17	14	10	11	31	22	10	12	12	13	8	11	18
123	28	16	12	12	28	21	9	13	12	13	9	10	18
69	7	14	12	12	30	22	9	12	13	14	10	12	17
106	15	13	14	12	28	22	11	14	13	14	9	10	19
73	24	13	17	11	27	21	10	12	12	13	9	11	19
61	8	12	11	11	29	23	8	12	13	13	9	11	20
94	7	15	16	12	28	23	10	11	11	15	11	11	19
75	15	16	18	12	30	23	9	13	11	13	9	9	20
85	11	15	14	12	28	23	9	10	13	13	9	10	19
28	2	13	10	12	27	22	9	11	11	14	11	9	20
37	5	15	11	12	30	21	9	10	11	13	10	11	20
47	22	13	11	12	28	23	9	10	12	14	9	11	19
46	0	13	17	11	28	21	10	11	13	15	10	12	17
68	26	13	11	11	29	23	10	10	11	13	9	11	18
105	27	13	10	12	28	22	10	10	12	14	9	10	20
42	2	14	13	12	28	23	9	10	12	15	9	10	19
92	3	14	13	12	29	22	9	10	12	13	9	10	18
61	0	13	10	13	29	22	9	13	13	13	10	10	17
77	2	15	14	11	29	23	9	10	12	14	11	10	18
78	2	15	13	12	29	20	10	13	11	14	9	10	19
80	32	13	17	12	31	23	9	13	12	13	9	10	17
102	5	15	15	11	27	23	10	10	12	14	9	11	21
69	2	14	11	11	28	23	9	10	12	13	9	8	18
66	45	13	10	13	28	23	10	12	11	13	9	11	20
69	27	12	17	12	27	20	9	10	12	14	9	10	19
37	8	13	18	11	29	23	9	14	11	13	9	9	18
111	6	13	10	13	28	22	9	10	12	13	9	11	18
83	2	13	10	11	27	23	9	10	11	13	9	10	19
85	8	13	10	11	29	21	10	12	12	13	10	13	17
107	10	14	12	12	30	24	9	10	12	13	12	10	19
80	0	14	18	12	29	22	9	12	12	14	8	11	18
61	39	14	10	11	28	24	9	11	11	14	9	12	17
29	22	14	12	12	30	24	10	10	12	14	9	10	17
58	5	13	12	12	28	23	9	10	12	14	11	11	18
54	17	13	14	12	27	23	9	12	12	14	9	10	17
51	10	14	13	12	27	22	10	12	12	13	9	10	18
42	33	13	12	12	28	23	9	10	11	13	9	11	18
73	8	15	13	12	28	20	10	12	13	14	9	9	19
80	3	14	10	12	28	21	10	12	11	14	10	11	19
90	15	16	13	12	28	22	10	10	11	13	9	10	20
107	1	14	9	12	30	21	9	10	12	14	10	12	20
42	3	13	10	12	29	22	9	12	11	14	10	11	18
99	27	12	16	11	29	23	10	10	12	14	10	11	17
38	14	15	16	12	28	23	9	13	12	14	11	11	18
101	4	13	10	11	28	22	11	11	13	13	11	10	17
43	27	14	13	11	28	22	9	12	12	15	8	11	19
98	1	12	15	11	30	24	9	11	12	14	10	11	17
50	10	13	16	13	29	22	9	13	12	13	9	10	18
63	5	16	13	11	27	22	9	10	12	14	10	10	18
54	6	14	10	11	29	24	9	10	11	13	11	10	19
65	1	14	10	12	30	23	9	10	12	13	9	11	20
105	19	13	13	11	29	23	9	12	11	13	9	11	18
35	10	14	16	13	29	22	9	12	11	13	9	12	18
103	4	14	16	12	30	22	9	12	11	14	9	10	20
39	2	12	17	11	30	23	9	10	11	13	9	11	18
100	0	14	12	12	27	25	9	10	12	13	9	12	18
42	3	15	14	13	29	22	10	13	12	14	9	11	20
98	25	12	10	11	27	23	9	12	13	14	8	11	20
91	2	14	11	12	28	22	9	13	12	13	11	11	19
63	0	16	17	13	30	22	10	10	13	13	11	11	18
70	1	15	12	12	30	24	9	10	11	13	9	10	17
97	31	15	16	12	29	24	9	10	12	13	9	10	18
66	2	15	12	12	28	23	9	12	12	14	10	10	20
84	20	16	12	12	31	22	9	10	13	15	10	11	17
42	16	15	17	12	28	22	9	12	11	13	9	10	19
90	34	14	12	12	28	23	10	12	12	14	9	11	19
76	11	16	12	12	30	23	9	10	11	13	9	10	19
97	16	13	10	12	28	24	9	10	12	13	9	9	17
97	2	14	16	13	29	23	9	13	12	14	10	11	19
85	37	14	15	12	28	22	10	10	12	14	12	12	19
66	12	14	10	11	28	23	9	10	13	14	9	12	19
45	8	14	10	12	27	25	11	12	14	13	8	9	18
68	3	12	13	12	29	23	8	12	11	13	9	10	16
78	14	16	9	11	28	21	10	10	13	13	9	11	19
46	14	13	12	11	29	23	9	10	12	14	9	12	18
23	6	14	10	12	28	23	10	10	13	14	11	11	19
49	23	14	11	12	28	23	9	13	12	14	9	11	19
78	16	13	13	12	28	22	10	12	11	12	12	12	19
48	41	12	13	13	29	23	9	10	10	13	9	11	19
36	0	14	15	12	31	23	9	12	12	13	11	10	17
53	28	13	14	12	29	22	9	13	12	14	10	11	18
108	7	14	18	12	27	23	9	12	12	14	9	10	19
89	0	12	10	12	29	22	9	10	13	13	10	11	19
73	3	15	13	11	26	22	9	10	12	13	9	10	18
103	12	15	11	13	27	23	10	11	12	13	9	10	20
97	0	14	11	12	31	24	10	10	13	13	9	9	19
63	6	14	9	12	30	21	9	10	12	14	10	12	20
113	1	14	15	12	29	23	9	10	11	13	12	12	19
81	9	12	18	11	28	23	9	13	12	13	11	12	18
58	25	13	17	12	27	24	9	11	12	14	9	9	18
51	16	14	13	12	28	23	9	10	12	14	10	10	17
99	5	12	15	12	30	23	9	10	13	13	11	11	18
64	4	14	13	13	28	24	10	10	13	15	9	11	16
64	17	16	10	12	28	23	9	13	13	14	10	10	19
103	9	14	10	12	30	22	9	10	13	14	12	10	18
76	1	16	14	12	27	22	9	10	11	13	11	12	18
104	16	15	16	11	27	23	10	12	12	13	9	11	18
78	50	13	14	12	29	25	9	13	12	14	10	10	17
71	50	12	10	12	27	22	9	10	12	13	10	11	18
114	33	14	10	13	26	23	9	12	12	13	9	11	17
97	0	16	12	13	27	23	10	11	11	13	10	10	19
106	12	14	20	12	28	23	10	12	13	13	9	11	18
68	1	16	10	11	28	20	8	12	13	13	10	10	17
44	34	15	10	11	26	23	10	13	13	14	8	12	19
74	12	16	10	11	29	22	10	10	12	14	12	10	18
67	17	13	20	13	29	21	9	12	11	13	9	11	20
87	1	14	10	12	30	22	9	10	13	14	12	10	18
102	12	15	11	13	28	22	9	11	12	13	10	11	19
35	18	15	13	13	29	21	9	12	12	15	11	10	19
44	33	12	10	13	29	21	9	10	12	14	9	9	17
70	20	15	15	12	27	23	9	11	12	14	9	11	19
102	2	13	13	12	29	20	10	12	12	13	9	10	19
105	10	13	18	13	29	23	9	13	12	13	9	9	17
83	19	15	13	12	30	22	9	10	12	13	10	10	18
99	18	15	13	12	29	23	9	10	12	13	9	11	18
51	14	14	10	11	28	24	10	10	13	13	10	11	18
47	1	12	15	12	27	21	9	13	13	13	9	11	18
99	15	13	19	12	28	23	10	10	12	14	10	11	19
55	38	13	19	12	29	22	10	12	12	14	10	11	19
53	7	14	16	11	27	23	9	10	12	13	9	13	19
96	8	14	10	12	30	21	9	10	12	13	9	10	18
96	9	15	11	11	30	23	9	10	12	13	11	10	19
69	6	13	15	12	26	23	9	10	13	13	9	9	17
56	1	13	16	12	28	22	10	10	12	13	10	10	18
46	1	14	13	12	30	22	9	10	11	13	10	9	18
42	3	13	15	13	28	25	11	10	12	14	9	11	18
104	15	13	14	11	27	23	9	12	11	14	9	11	18
47	3	14	13	13	27	24	9	13	13	13	9	10	18
78	18	17	14	12	30	22	10	10	12	13	9	11	19
95	17	13	17	11	27	22	10	10	12	13	10	13	19
74	25	13	12	13	28	23	10	12	11	14	9	11	18
57	0	14	18	12	29	22	9	10	11	13	10	11	18
103	20	14	12	12	30	22	10	13	12	13	8	11	17
40	0	14	13	11	28	22	11	12	11	13	9	10	17
90	5	13	11	13	27	24	10	9	11	14	9	11	17
59	3	14	11	12	28	23	9	12	11	14	8	9	19
106	40	14	11	12	29	20	9	11	12	15	9	11	18
68	31	15	14	11	30	24	10	12	11	14	10	12	18
100	19	14	13	12	30	24	9	10	12	13	8	9	18
28	4	13	20	12	30	24	10	12	12	14	9	12	19
39	12	13	13	11	29	24	9	13	12	13	9	12	20
26	10	15	12	12	27	21	9	10	13	13	9	11	18
67	6	15	10	11	27	24	10	13	12	13	11	11	18
70	19	14	10	12	29	24	9	10	11	14	11	12	17
100	30	14	10	12	27	22	9	13	13	15	10	10	19
52	1	15	13	11	29	23	9	10	12	14	12	10	17
65	8	14	10	12	31	23	9	12	11	13	10	10	18
96	23	13	10	12	29	24	9	12	14	14	9	9	17
38	14	14	13	12	27	22	11	14	12	13	10	11	20
77	1	14	13	12	26	22	9	10	12	15	12	9	18
41	5	14	11	12	27	25	9	13	11	14	10	11	19
89	26	13	10	12	29	22	8	10	12	13	11	10	17
29	4	13	12	11	30	22	10	10	12	14	11	11	19
108	23	13	13	12	27	22	10	10	13	14	9	10	19
37	15	13	15	13	29	23	9	10	14	14	11	10	17
87	31	13	10	13	29	22	9	13	13	13	10	10	17
116	2	14	14	12	29	24	9	11	11	14	11	13	18
63	2	14	14	12	27	22	8	12	13	13	10	10	17
97	5	16	13	11	28	23	9	10	12	13	11	10	18
58	37	13	13	11	30	23	9	13	11	13	10	11	17
58	6	14	13	12	30	23	9	10	11	14	8	12	20
95	26	12	14	13	28	20	10	13	11	14	9	11	18
74	8	13	12	12	28	21	10	12	12	15	9	9	17
39	18	14	10	13	30	24	8	10	11	14	9	10	19
46	2	14	15	12	29	23	9	10	12	14	12	11	18
64	3	14	13	12	30	22	9	10	12	15	10	10	19
44	18	14	19	11	28	24	10	10	12	13	9	11	19
50	11	13	12	13	29	21	9	13	11	13	9	12	18
60	4	15	12	11	29	22	9	10	12	13	10	11	18
112	0	13	17	12	28	21	9	10	11	14	9	9	17
48	0	15	10	12	28	22	9	10	12	15	10	12	19
104	20	15	17	12	29	23	10	10	12	15	9	9	17
65	1	13	10	13	30	24	9	10	12	13	9	11	18
73	30	16	13	12	30	25	10	13	12	14	10	10	21
87	13	14	19	12	27	20	10	10	12	13	10	11	18
93	17	13	12	11	31	22	9	13	11	13	9	13	17
92	3	13	19	12	27	24	10	10	13	15	9	11	19
33	43	13	13	12	30	21	10	10	14	14	12	9	18
50	12	15	17	12	28	24	9	10	13	14	10	10	18
34	7	12	12	12	30	22	10	11	12	14	9	12	19
52	1	16	10	11	28	23	9	13	12	13	10	10	18
44	16	13	10	12	29	23	9	10	13	14	8	10	19
37	36	13	11	12	29	22	10	10	11	13	10	9	19
73	8	15	20	11	27	23	10	12	12	13	10	11	20
49	8	15	13	13	30	22	9	10	13	14	9	11	17
55	14	14	19	12	27	22	9	10	12	14	11	11	18
64	1	14	13	13	31	22	9	12	12	14	11	12	20
106	21	13	12	11	29	24	9	10	11	13	9	11	19
109	25	13	13	11	28	23	10	11	12	14	9	10	21
95	16	15	17	12	28	22	9	10	12	13	12	10	17
88	17	13	12	11	27	22	10	13	14	14	9	11	17
52	0	15	10	11	29	22	9	10	13	13	9	11	18
37	0	14	12	11	28	23	9	10	12	13	8	11	19
68	18	14	16	12	28	23	9	12	12	13	9	9	19
96	20	13	12	12	27	24	9	10	11	14	11	11	17
55	12	14	16	13	27	21	9	14	11	14	10	10	19
62	24	13	12	13	29	23	9	10	11	13	11	11	19
63	6	15	15	12	27	24	9	11	14	13	11	11	16
61	0	13	13	11	27	23	9	10	11	12	10	12	18
90	10	12	12	11	30	21	9	12	11	14	10	11	19
37	10	13	15	13	29	23	9	10	14	14	11	10	17
81	33	13	13	11	27	23	9	13	12	14	9	10	18
43	35	13	13	12	28	20	9	12	11	13	9	10	17
98	12	14	13	12	28	24	9	12	12	13	9	12	20
104	3	14	13	12	29	22	10	10	11	14	11	11	19
102	9	13	15	11	28	22	9	10	13	13	9	11	16
107	12	12	12	11	29	23	9	13	11	13	9	9	18
51	6	13	16	11	31	23	9	13	12	14	10	11	18
104	11	14	15	12	29	21	10	12	13	14	9	11	18
86	21	13	14	12	28	25	10	12	12	13	10	11	18
50	0	13	12	12	28	21	9	11	11	13	9	11	18
87	6	13	12	12	30	25	9	13	13	13	9	11	20
53	23	14	10	12	29	24	9	12	12	15	9	11	18
103	25	15	17	12	28	22	9	10	12	14	12	10	17
43	10	13	17	11	28	22	10	10	11	14	10	11	18
65	2	13	16	13	28	22	9	10	12	13	9	9	18
94	5	14	12	12	30	23	8	13	12	15	10	10	18
77	0	14	18	12	28	24	11	12	13	15	10	12	19
64	23	13	12	11	29	23	10	12	11	13	9	10	18
113	23	13	19	13	29	21	9	13	12	13	10	11	18
104	19	12	11	11	29	23	8	12	13	13	9	11	20
72	2	13	17	13	28	23	9	10	14	15	9	11	18
69	5	14	10	12	29	22	9	10	12	13	9	12	18
54	0	14	14	12	28	22	10	10	12	14	9	10	19
75	0	16	17	14	29	23	10	13	12	13	11	11	16
58	11	14	12	11	29	22	9	12	12	13	10	9	18
41	14	13	17	12	29	22	9	10	12	15	9	11	20
104	15	14	14	12	28	24	10	10	11	13	8	10	18
29	12	14	13	12	28	22	9	12	12	13	9	10	18
88	11	15	13	12	28	21	10	10	12	13	11	10	16
71	6	14	13	13	28	24	10	10	13	14	9	10	18
98	3	12	12	12	30	21	9	11	13	15	10	11	17
71	19	16	12	12	30	22	10	12	11	13	9	11	18
94	41	12	13	11	28	23	9	12	12	13	12	12	17
67	22	13	13	12	29	20	10	12	11	15	9	11	18
71	31	13	12	11	29	23	10	12	11	13	9	10	18
99	22	14	12	12	31	23	9	12	12	15	8	10	18
34	38	14	13	11	28	23	10	10	12	14	11	11	19
75	3	14	16	11	29	23	10	10	11	13	8	12	17
67	0	14	13	12	28	23	9	13	12	14	11	10	17
53	36	15	13	12	28	21	9	12	12	14	8	9	17
99	19	15	11	11	29	24	9	13	11	14	10	12	19
57	9	14	10	12	29	22	9	10	12	13	8	12	19
69	19	13	13	11	27	22	9	12	12	12	9	11	19
102	10	13	15	11	29	22	9	12	12	14	10	11	17
76	3	13	12	12	26	21	10	10	11	14	11	11	18
104	50	15	10	14	28	23	9	12	12	13	9	11	18
76	34	13	12	13	28	23	9	10	13	15	11	10	17
65	11	14	13	12	27	23	10	12	12	14	11	12	18
78	0	14	17	11	28	20	9	12	11	13	9	9	18
57	0	14	13	12	27	22	10	13	12	15	10	11	18
84	3	13	10	11	30	22	10	10	12	13	10	11	18
66	5	13	9	11	27	23	9	10	12	13	11	11	17
42	3	14	13	12	29	21	9	15	11	13	10	10	18
50	0	13	16	12	28	24	9	12	13	14	8	11	19
52	10	13	10	14	27	23	9	10	11	13	12	11	18
38	12	13	10	12	27	22	9	10	11	13	9	11	17
78	19	13	13	11	28	22	8	11	11	13	11	10	19
75	11	13	12	12	26	21	9	12	12	13	9	10	20
104	16	13	13	11	27	22	8	10	13	14	9	9	18
100	13	14	12	13	27	22	9	10	11	15	9	11	18
71	38	13	12	12	29	23	9	12	12	15	9	10	17
85	11	13	11	12	28	22	9	10	11	15	9	10	18
110	23	13	12	12	28	21	10	12	12	15	9	9	17
34	30	16	13	12	29	21	10	13	13	13	9	9	19
82	3	13	13	12	27	22	9	12	12	13	9	11	19
60	10	16	12	12	29	20	8	12	12	13	9	12	19
55	7	13	10	12	31	24	9	11	12	13	10	9	18
110	0	13	11	11	29	25	9	12	12	14	9	10	19
39	1	14	13	13	27	22	9	13	11	13	11	9	19
57	5	13	13	12	31	24	10	10	13	15	10	11	18
96	19	16	14	12	29	21	9	12	11	13	11	10	18
63	27	12	11	12	27	23	9	12	12	13	10	10	18
85	1	13	9	13	28	24	9	10	11	13	11	11	19
80	14	13	10	13	30	24	9	10	12	13	9	11	18
98	1	14	12	11	28	22	9	12	11	14	10	11	18
78	5	13	11	11	30	23	9	10	13	13	9	10	19
68	24	15	16	11	30	22	9	10	12	14	9	12	20
45	1	14	19	13	28	23	9	13	12	14	11	10	19
47	8	13	10	12	28	23	10	12	12	14	12	11	19
96	17	13	15	12	27	22	10	10	13	12	10	11	18
87	0	14	13	12	29	22	9	14	12	13	9	10	19
40	34	13	13	12	27	23	9	10	12	14	8	11	18
87	0	13	13	11	28	22	8	11	11	13	11	10	19
75	3	16	13	12	29	21	10	13	13	13	9	9	19
61	26	13	13	13	29	23	10	12	11	13	9	10	20
52	6	13	13	10	26	24	10	10	11	14	10	10	18
94	10	13	17	12	27	23	10	14	10	15	10	12	19
79	4	15	10	12	28	20	9	10	12	13	11	10	19
60	16	13	17	12	27	23	9	10	12	13	12	11	18
103	0	15	16	12	29	24	10	13	12	13	9	9	17
41	33	15	10	11	29	20	9	12	12	14	11	9	18
31	23	14	15	12	31	21	9	10	12	13	9	11	19
69	47	16	13	12	28	22	9	10	12	13	10	9	18
74	5	16	13	12	29	23	9	10	14	15	12	11	18
117	18	13	12	13	27	21	10	12	12	13	9	9	17
87	1	14	11	12	29	22	9	13	13	13	10	11	19
50	26	16	14	12	28	23	9	10	11	13	12	12	19
28	1	13	11	11	29	22	9	13	13	13	11	10	19
58	6	12	14	11	27	22	9	11	12	14	9	12	19
54	15	14	15	11	31	24	10	10	12	13	9	11	19
44	31	15	10	13	28	24	8	10	12	13	9	10	20
52	11	12	12	12	27	22	9	15	13	14	9	10	17
102	1	13	13	13	27	24	9	11	11	14	10	10	19
76	3	13	12	12	26	21	10	10	11	14	11	11	18
58	0	13	15	11	30	23	10	12	12	13	9	9	17
64	17	14	16	12	28	21	9	13	12	13	9	10	17
75	11	13	18	11	29	25	9	10	11	13	9	11	17
47	5	12	10	11	26	22	9	12	13	13	9	10	17
73	16	12	11	13	29	21	9	10	14	14	12	9	18
55	39	15	13	11	28	23	10	12	12	15	9	11	20
33	1	13	14	13	28	22	10	12	11	13	9	10	18
75	46	13	10	12	30	25	10	13	12	13	9	10	17
103	0	12	12	12	29	23	10	11	12	13	9	11	17
44	8	13	14	12	29	22	10	11	11	15	9	10	19
44	0	13	15	13	26	22	10	10	11	13	9	10	17
78	16	14	18	13	28	22	9	10	11	13	9	11	20
88	8	13	11	12	31	23	9	13	12	13	10	10	20
39	9	15	17	12	29	23	9	10	13	14	10	10	19
105	7	16	11	11	30	23	9	13	12	13	9	11	17
95	0	14	13	13	28	24	10	12	12	13	10	11	19
35	11	13	13	12	28	23	9	10	12	13	9	10	18
90	4	15	16	13	29	23	10	12	13	13	9	10	19
42	2	16	13	12	29	21	10	13	13	13	9	9	19
59	20	13	12	12	27	23	9	12	12	13	9	10	20
66	3	16	13	13	26	22	9	10	11	13	11	10	17
55	0	13	14	12	28	22	9	14	11	14	9	11	18
90	0	14	13	11	28	23	10	10	12	14	11	11	19
112	24	14	12	13	29	22	9	13	11	14	10	11	19
47	35	13	17	12	27	22	10	13	11	13	9	11	19
70	34	13	15	12	29	22	10	12	12	14	9	10	20
47	3	15	13	12	28	22	10	11	12	13	10	11	19
101	11	13	12	11	28	22	9	13	13	13	9	11	19
88	7	13	10	12	29	24	9	10	12	14	11	11	19
106	36	12	12	13	30	21	10	10	13	13	9	11	19
85	5	13	12	11	28	22	9	13	13	13	9	11	19
106	0	13	11	11	28	21	9	10	11	14	11	10	18
37	40	12	14	13	28	24	9	13	12	14	10	11	18
43	3	13	16	12	27	24	10	13	12	14	8	11	18
101	7	16	11	12	30	23	9	10	11	13	9	10	18
51	12	13	15	11	27	23	10	12	11	14	9	10	19
79	14	13	14	12	29	22	10	13	11	15	9	13	18
38	36	13	14	11	28	22	9	10	12	13	11	10	17
78	5	13	13	11	30	23	9	13	11	13	10	11	17
93	35	14	16	13	29	23	10	10	12	14	11	10	19
67	0	13	17	13	27	22	9	10	13	15	11	10	18
104	10	16	14	13	30	23	9	12	12	13	10	10	18
74	13	12	15	12	28	24	10	10	12	13	10	12	18
104	6	14	10	12	29	22	8	10	12	14	11	10	17
86	33	13	10	13	28	22	9	10	10	13	9	11	17
46	18	14	12	12	30	23	9	10	12	13	9	10	19
50	17	14	19	12	27	22	9	10	12	14	11	11	18
110	9	12	12	12	29	23	10	10	12	13	8	12	17
61	8	14	11	11	29	23	9	10	12	13	9	10	19
98	1	13	13	12	29	20	9	13	12	13	9	11	17
63	1	16	11	11	27	23	9	10	12	14	9	10	18
60	2	13	12	11	28	21	9	14	11	13	9	10	19
64	1	14	18	13	26	21	9	10	12	14	9	11	20
41	8	16	14	13	29	24	10	13	11	13	10	10	18
46	27	13	12	12	28	22	9	12	13	14	9	9	19
75	0	15	10	12	30	22	9	10	12	15	9	11	18
46	42	13	13	11	28	24	10	11	12	14	10	10	18
50	2	13	12	12	29	24	10	10	12	14	10	11	20
79	23	16	13	12	30	25	10	13	12	14	10	10	21
11	9	12	12	12	31	23	9	12	11	13	11	9	19
69	5	15	11	13	27	23	10	11	12	13	9	10	20
90	3	14	13	12	27	22	11	14	12	13	10	11	20
56	2	14	10	11	28	22	9	12	12	13	9	11	19
68	1	15	14	13	27	22	10	10	11	15	9	10	18
86	3	15	11	12	27	22	9	12	12	13	8	11	19
91	17	12	20	12	30	22	9	10	12	13	10	10	17
55	1	13	12	13	29	21	9	13	11	13	9	12	18
73	8	14	13	12	29	22	10	13	12	15	10	11	17
74	0	16	10	12	29	22	9	10	12	13	10	13	18
46	31	15	18	14	27	23	9	10	13	16	9	9	18
44	41	15	15	12	26	22	10	12	12	14	9	11	19
61	35	13	11	11	29	22	9	13	13	13	11	10	19
101	10	13	10	13	31	23	8	10	11	13	10	10	18
77	44	13	11	11	29	22	9	13	13	13	11	10	19
77	14	14	15	11	30	23	9	12	11	13	9	12	19
73	5	15	14	12	28	23	9	12	12	15	11	10	19
65	1	13	13	12	30	23	9	12	13	14	9	11	18
68	1	14	9	12	31	21	9	10	11	14	9	11	16
58	4	13	20	12	30	24	10	12	12	14	9	12	19
36	24	15	15	14	28	24	9	13	12	14	9	10	18
72	0	14	13	13	29	23	8	13	12	13	10	13	20
83	25	16	12	12	28	23	10	10	12	14	9	12	17
110	0	14	15	11	27	23	9	12	12	14	11	11	19
67	7	16	12	12	28	23	10	10	12	14	9	12	17
99	43	12	17	12	30	22	9	10	12	13	11	9	18
104	8	15	10	11	28	21	10	12	12	14	10	10	19
63	4	15	12	13	28	24	10	11	11	13	9	12	19
52	8	14	10	12	26	22	10	10	13	15	11	10	19
32	5	13	12	13	28	24	9	11	12	13	9	11	19
68	4	13	16	12	28	21	10	10	11	13	9	9	18
103	17	14	15	12	29	22	9	10	11	14	10	10	18
44	8	13	12	12	27	23	9	10	12	13	9	11	18
69	0	13	11	14	29	24	9	12	12	15	9	11	19
49	0	13	12	12	27	23	10	12	13	15	11	12	18
26	0	13	11	11	29	23	10	10	11	13	9	11	18
62	0	15	12	12	28	23	10	11	12	13	10	12	18
53	0	13	10	13	27	22	9	12	12	13	9	11	19
74	2	13	14	12	29	21	10	13	11	14	9	11	19
99	2	14	13	12	27	22	9	13	11	14	11	12	20
48	1	13	13	12	28	22	9	12	12	13	10	10	19
42	37	14	14	11	30	22	9	13	13	13	9	10	18
73	4	14	15	11	27	24	9	10	13	15	9	12	19
62	6	15	10	11	28	23	10	12	12	13	9	11	17
69	11	16	11	12	29	23	9	10	12	13	9	11	19
36	3	14	10	13	29	22	10	9	11	14	9	10	18
85	25	14	12	12	30	25	9	11	12	15	9	11	20
47	1	15	14	12	30	23	10	10	14	13	11	9	21
103	6	14	13	12	26	23	10	12	14	14	10	11	18
41	10	14	11	12	28	21	8	10	11	14	10	12	19
106	7	14	17	12	28	20	10	10	12	13	11	11	19
113	10	13	11	12	28	21	10	13	12	15	9	9	19
56	7	16	12	12	30	22	9	10	12	13	8	10	17
89	29	15	16	13	27	24	10	11	12	13	10	12	18
105	5	13	11	11	31	24	9	12	12	13	9	10	19
108	16	13	12	12	27	22	9	13	13	13	11	12	19
66	18	13	15	11	27	22	10	13	13	13	8	12	18
100	7	13	13	13	28	21	9	10	12	13	10	11	19
61	2	13	14	12	27	24	9	12	11	13	9	9	19
88	7	13	17	12	28	23	9	13	12	13	10	11	19
33	34	14	11	11	29	23	9	10	12	13	9	10	19
93	1	13	11	12	30	23	9	10	12	13	9	11	18
46	3	15	17	12	28	22	9	12	12	14	10	11	18
109	20	16	17	12	28	22	9	12	12	13	11	10	20
109	0	13	14	12	28	25	10	12	12	13	10	11	18
70	28	13	11	11	29	25	9	12	12	14	9	10	19
27	11	14	13	12	28	23	9	13	12	14	11	10	17
43	18	12	14	12	31	22	9	10	12	13	11	10	17
111	1	13	14	11	29	23	9	12	12	13	10	10	19
78	6	15	12	13	30	22	9	12	12	13	10	11	19
100	31	14	15	12	29	22	9	10	11	14	10	10	18
42	4	14	12	11	30	25	9	14	12	14	9	11	20
48	6	13	10	13	28	22	11	12	14	13	8	11	18
74	1	15	10	12	30	24	9	12	12	14	10	10	19
105	18	12	17	12	27	20	9	10	12	14	9	10	19
51	1	13	10	12	31	23	9	13	12	13	9	11	18
109	15	13	15	12	29	20	9	10	11	13	9	10	18
95	39	13	16	11	30	22	9	10	11	14	11	12	18
77	9	15	17	12	31	20	9	13	11	14	12	9	18
56	0	13	10	11	28	22	9	13	12	13	9	10	19
58	3	16	10	12	26	23	9	10	12	13	12	9	18
81	5	14	11	13	29	23	10	12	11	14	10	11	18
43	2	13	10	11	28	24	9	12	12	13	8	13	20
46	22	15	17	12	30	24	10	9	12	14	10	9	17
92	2	13	10	12	29	22	10	13	12	14	10	9	18
109	2	15	11	11	28	23	9	12	13	13	10	10	18
56	21	14	16	12	29	22	10	10	13	14	10	10	19
92	3	15	12	11	30	22	9	13	11	15	8	10	19
100	5	13	13	13	28	23	9	12	12	15	10	10	19
72	23	13	16	13	29	22	9	13	12	13	9	10	18
76	10	13	16	13	29	22	9	13	12	13	9	10	18
89	10	16	9	11	27	22	10	12	12	13	11	11	17
35	13	12	12	11	27	22	10	12	13	13	10	10	20
83	0	12	14	12	27	22	10	10	12	13	11	12	17
75	2	13	14	11	30	24	10	13	12	13	9	10	19
77	7	16	14	12	27	23	10	12	12	13	9	10	19
72	22	14	13	12	29	23	9	12	11	13	8	11	17
38	23	16	14	11	29	22	9	10	13	13	10	10	19
90	23	13	13	13	27	24	11	10	11	13	11	9	18
91	6	13	13	12	27	21	9	13	12	13	10	11	18
59	17	13	15	11	27	23	9	11	12	13	9	11	19
58	9	14	15	11	28	23	10	12	11	14	11	10	19
40	11	14	13	13	27	23	9	12	11	13	11	11	19
47	1	13	10	12	27	23	9	9	12	14	9	11	19
38	0	14	12	12	30	23	10	10	13	14	11	10	21
54	3	13	10	12	30	20	9	9	11	14	9	11	18
89	11	16	11	12	30	23	9	11	12	14	9	13	21
78	3	13	14	12	28	24	8	10	12	15	9	11	19
81	3	13	16	12	28	23	9	10	12	13	10	11	17
93	24	13	15	12	31	21	10	10	11	13	8	11	20
110	15	13	17	11	27	23	9	13	12	12	9	12	18
60	9	16	12	12	28	21	9	10	12	13	10	9	18
73	29	14	13	13	27	24	9	13	13	13	9	10	18
48	9	13	13	11	28	21	10	10	14	14	11	10	19
83	11	14	10	12	27	24	10	12	12	14	9	9	20
97	34	15	14	13	30	22	9	12	13	13	9	11	19
108	1	13	18	12	30	22	9	11	12	14	11	13	18
41	10	15	13	12	30	22	10	10	13	14	10	10	18
65	1	13	16	12	28	23	9	12	12	15	10	9	19
92	35	12	10	12	27	22	9	10	13	14	10	11	17
52	5	14	12	12	29	22	10	11	12	14	9	10	18
91	17	14	18	11	28	20	9	12	13	13	9	12	19
45	17	14	13	12	30	23	9	10	11	14	8	12	20
78	12	15	11	11	30	23	9	13	12	13	8	11	19
104	6	15	15	12	28	22	10	10	12	13	9	12	17
112	8	13	16	12	28	23	9	13	12	13	9	10	19
78	27	14	16	13	28	25	10	10	12	13	10	11	19
40	1	13	16	12	29	23	9	10	12	13	9	12	17
115	5	14	19	11	28	24	10	10	12	13	9	11	19
70	2	13	20	12	30	22	10	12	12	15	9	12	19
67	3	14	13	13	28	22	10	12	12	13	9	10	18
87	0	14	12	12	28	23	10	13	11	13	10	12	18
72	22	12	13	12	28	21	10	12	11	13	8	11	19
104	3	13	13	11	31	23	8	10	13	13	11	11	19
73	3	14	13	11	30	22	9	13	12	14	11	12	20
46	20	14	10	13	31	23	9	13	11	13	11	12	18
94	19	14	10	13	27	23	9	12	12	14	11	10	17
54	3	13	12	13	27	23	9	10	11	14	10	11	18
109	2	14	13	11	28	23	9	10	13	14	9	13	19
107	7	14	9	12	28	23	9	10	12	13	11	11	18
59	2	13	10	12	28	21	10	10	13	13	9	11	17
89	7	13	15	12	31	21	10	10	11	13	8	11	20
77	7	16	16	11	30	24	9	13	12	13	9	11	20
100	17	12	10	12	28	23	8	12	12	13	9	12	20
53	47	15	13	13	28	21	8	12	11	13	9	9	18
99	16	13	13	13	29	20	9	10	11	14	9	11	18
48	14	13	16	12	28	22	9	10	14	13	9	12	19
73	0	14	14	12	29	24	10	12	12	13	9	11	18
49	0	15	17	12	27	24	9	12	12	13	8	12	18
46	24	12	13	12	28	24	10	10	11	13	9	11	17
96	8	12	13	12	30	21	10	13	12	13	12	11	21
57	1	14	16	12	28	24	9	13	11	13	8	11	18
107	5	12	12	11	28	23	9	12	12	13	10	12	18
83	18	16	10	14	29	23	9	13	13	13	10	11	18
53	1	14	13	13	30	23	9	10	12	13	10	10	19
46	43	15	12	12	31	22	10	12	12	13	9	10	17
52	26	13	11	11	30	24	9	12	11	13	9	10	20
70	3	12	20	12	28	23	9	9	13	15	10	11	17
104	4	13	12	13	28	23	9	12	11	14	11	9	18
81	25	14	17	13	28	24	9	10	12	13	9	10	18
65	28	13	14	11	28	22	9	11	13	13	8	10	18
48	8	14	10	12	29	24	9	12	13	13	8	10	18
36	0	12	18	11	28	23	9	13	12	13	11	12	18
81	16	15	13	12	30	22	9	12	12	12	12	11	19
82	26	15	20	11	27	23	10	12	12	13	10	11	20
91	0	14	10	11	29	23	9	10	11	14	11	9	19
62	20	12	16	13	29	21	8	10	14	14	9	10	19
103	8	14	15	12	29	22	9	12	13	13	11	9	19
64	1	13	10	12	29	23	9	10	13	14	8	10	19
65	50	14	13	12	29	22	9	10	12	13	9	10	18
114	3	13	13	12	29	20	9	13	12	13	9	11	17
84	39	13	14	11	28	22	9	10	12	13	11	10	17
98	9	14	10	11	28	21	10	10	12	14	9	11	18
79	0	14	17	12	27	22	9	9	13	14	8	11	19
88	3	13	10	12	27	22	10	13	12	15	11	11	17
95	2	15	12	12	26	23	9	12	12	13	10	12	17
81	1	13	16	11	30	22	9	10	11	14	11	12	18
92	2	13	17	12	29	24	9	10	11	13	10	12	19
96	0	14	14	11	30	24	9	10	12	15	11	10	19
78	1	13	13	11	31	23	8	10	13	13	11	11	19
108	3	15	13	12	29	23	9	10	11	13	11	12	18
27	17	14	13	11	29	24	8	10	12	15	11	10	17
52	3	12	17	11	26	23	9	13	12	14	10	10	18
72	22	14	12	12	29	23	9	12	12	13	9	11	18
37	6	15	15	12	27	24	9	11	14	13	11	11	16
70	40	14	16	12	28	24	9	13	11	13	8	11	18
31	50	13	13	13	29	22	9	13	12	13	8	11	20
105	31	15	12	12	28	23	9	12	11	14	11	11	19
97	1	14	10	11	29	23	9	10	14	13	9	10	20
79	30	13	10	12	29	20	10	12	11	13	10	11	19
105	20	14	10	12	28	23	10	12	12	12	10	11	18
91	22	12	12	14	28	22	10	13	13	15	9	10	18
112	16	14	13	12	28	24	9	12	11	13	11	11	19
66	0	15	13	11	28	21	9	13	12	13	9	11	18
52	10	14	13	12	30	23	9	10	12	14	9	10	21
54	9	15	11	12	29	22	9	12	11	13	10	11	19
44	2	11	13	11	29	21	10	13	12	12	11	12	18
53	8	14	17	12	27	22	10	14	11	13	9	11	19
42	3	15	17	12	28	24	9	10	13	14	10	10	18
43	27	12	10	13	28	22	9	10	12	15	12	10	18
60	6	13	12	11	28	23	10	10	11	13	9	9	18
100	2	13	14	12	28	22	10	10	12	13	9	11	18
68	16	15	17	11	29	23	9	12	11	13	9	10	19
101	3	15	15	12	27	24	9	11	14	13	11	11	16
39	4	14	11	12	29	23	10	12	13	14	9	11	19
94	3	13	13	11	27	22	9	10	12	13	9	11	17
104	3	15	16	12	31	23	9	13	12	14	9	9	19
61	34	15	10	11	27	20	10	10	12	13	10	11	18
98	9	13	18	12	28	22	9	13	12	13	9	10	20
109	0	13	13	12	29	23	10	12	11	14	10	9	18
83	3	14	18	12	29	24	9	10	11	13	10	13	18
61	0	15	15	12	28	22	9	10	13	13	9	9	19
58	7	16	10	12	26	23	9	10	12	13	12	9	18
52	21	14	12	12	28	22	9	9	12	13	9	11	18
70	38	13	14	13	28	23	9	10	11	15	10	11	18
68	33	13	13	11	29	24	8	13	12	14	9	11	18
31	16	13	11	11	29	22	9	13	13	13	11	10	19
65	0	14	12	12	28	22	9	12	12	12	9	13	18
63	2	15	13	11	30	23	10	12	11	14	11	12	18
36	0	14	12	12	29	23	9	12	12	13	9	11	18
110	10	16	14	11	28	21	10	10	12	14	12	12	17
102	3	13	16	11	27	24	9	10	12	13	10	10	19
79	17	14	9	13	29	23	10	10	12	13	9	10	17
43	11	14	17	11	29	23	10	10	12	15	9	11	17
56	2	16	14	11	29	23	10	13	11	13	9	10	21
80	13	12	13	13	29	23	9	10	11	13	9	9	18
80	15	12	14	12	30	21	10	12	12	13	9	10	18
77	34	13	15	11	27	23	9	10	12	13	10	10	19
43	2	13	14	12	30	23	9	10	11	15	11	10	18
69	3	16	13	13	30	22	9	12	11	14	9	9	20
51	19	14	14	12	31	23	9	13	13	14	11	10	18
109	13	15	15	13	27	23	10	10	13	14	9	9	18
107	3	14	12	12	26	23	9	10	12	13	11	11	19
87	1	14	13	12	27	23	9	14	12	13	11	11	17
95	6	15	14	12	28	23	9	11	12	13	11	12	19
103	20	12	11	13	31	24	9	12	12	13	9	11	18
74	0	13	15	12	29	20	9	10	13	13	10	11	18
66	12	15	12	12	26	24	9	12	11	13	9	10	18
51	31	16	15	11	28	23	9	10	12	13	10	11	19
70	1	13	12	12	28	24	9	10	12	13	8	11	18
86	5	14	12	12	29	23	10	10	12	14	11	10	17
73	48	14	18	12	29	23	10	13	12	13	11	10	17
80	1	13	10	11	31	22	9	13	13	13	10	11	18
49	7	14	10	11	28	21	10	10	12	14	9	11	18
86	15	15	10	12	28	23	9	10	12	13	11	9	17
42	14	13	13	13	29	23	9	12	13	13	9	10	19
54	16	14	11	12	28	23	9	12	12	13	10	12	19
36	22	12	18	11	28	23	10	13	12	14	10	10	19
98	5	13	10	12	28	22	9	12	11	14	11	10	18
73	3	13	11	11	29	23	9	11	12	14	9	13	19
89	29	14	10	12	27	20	8	15	11	14	10	11	18
92	6	12	15	13	28	22	9	14	12	13	10	11	17
49	26	15	11	11	30	23	9	10	12	13	11	10	19
104	45	13	16	12	28	24	9	12	13	14	8	11	19
74	10	14	13	11	29	22	11	13	12	14	9	10	20
60	16	14	10	12	28	22	9	10	13	13	12	11	18
92	29	14	11	12	30	22	9	12	13	14	9	12	20
68	0	12	15	12	30	24	10	12	12	14	11	10	18
90	26	14	14	12	27	23	9	11	13	14	8	10	19
111	17	13	13	13	29	22	9	13	12	13	8	11	20
89	0	12	15	12	27	23	9	10	11	13	9	10	18
79	16	12	15	13	28	23	9	10	11	14	10	12	17
34	6	13	13	12	27	24	9	10	13	13	9	11	19
59	1	13	17	11	28	22	9	10	11	13	12	9	17
101	14	15	19	13	26	24	9	10	12	13	9	11	19
101	3	13	10	11	29	22	9	12	12	13	9	10	19
44	0	14	15	12	28	22	9	10	12	14	11	10	19
98	0	16	10	11	28	22	9	10	12	13	9	9	18
68	7	15	12	13	28	22	9	13	12	14	9	12	19
79	21	13	16	11	28	22	10	12	11	14	11	9	19
35	6	13	13	12	28	22	9	10	11	13	11	11	19
41	0	13	16	12	29	23	8	10	12	14	10	10	19
73	0	13	17	12	29	21	9	10	12	14	11	10	18
92	6	12	16	11	29	22	11	12	12	14	10	11	19
88	26	14	13	12	28	21	10	12	12	13	9	12	18
106	25	13	14	13	28	23	9	12	12	14	10	10	19
38	31	13	9	12	29	24	9	10	12	13	9	10	18
97	43	14	15	13	28	22	9	12	11	14	9	11	18
111	0	13	17	13	27	20	9	13	12	14	11	10	18
96	20	12	14	11	27	23	9	12	12	15	9	11	19
51	11	13	10	12	28	23	9	10	12	14	10	11	19
108	40	14	12	12	30	21	9	11	12	14	9	12	18
52	2	14	14	13	30	24	9	12	11	13	11	10	17
31	2	12	12	12	28	22	10	12	12	14	9	11	20
83	0	13	10	13	28	23	9	11	12	13	9	10	17
61	2	13	12	12	30	25	9	13	13	13	9	11	20
99	15	15	13	13	28	22	10	10	12	14	9	11	17
53	5	13	12	13	27	22	9	10	13	13	10	12	17
71	7	13	17	12	31	22	9	10	12	13	9	11	20
99	13	12	18	11	29	24	9	12	11	14	9	10	18
87	7	12	13	12	30	24	8	11	12	14	10	11	18
48	22	13	10	13	29	23	9	13	12	14	10	10	18
94	5	15	14	13	27	23	9	10	12	14	9	10	20
70	6	12	12	12	28	22	10	10	13	14	11	12	18
90	6	13	15	12	28	24	9	11	11	13	9	11	18
36	6	15	15	12	31	24	10	15	13	13	8	11	17
109	2	14	12	12	30	23	10	10	12	13	9	10	17
89	18	16	13	12	29	23	9	10	11	13	9	11	19
65	28	15	16	12	28	23	10	11	11	15	11	11	19
111	9	13	13	13	31	23	9	14	12	14	9	10	18
74	0	13	12	13	28	23	9	13	12	14	11	11	20
102	7	12	13	12	30	22	9	10	13	14	9	12	18
76	8	16	10	11	31	22	10	10	12	13	8	11	18
50	0	12	17	12	28	23	9	12	12	14	10	11	17
78	20	15	10	11	28	23	10	12	12	13	9	11	17
62	35	14	12	11	28	23	9	12	12	13	9	9	20
82	11	14	13	13	28	22	9	10	12	13	10	9	19
53	3	12	12	13	28	21	9	12	13	13	11	11	18
113	9	13	15	12	28	22	10	9	11	14	9	11	19
103	27	14	11	12	27	22	10	13	12	13	11	11	17
93	13	14	13	11	29	22	11	13	12	14	9	10	20
39	23	14	16	12	28	24	9	13	11	13	8	11	18
50	14	13	10	12	29	23	9	12	12	13	10	10	19
108	4	14	12	13	27	22	10	12	11	13	11	11	18
98	3	14	12	12	29	22	10	10	12	14	10	9	18
36	0	13	13	11	28	23	9	13	12	15	10	10	18
102	41	15	12	12	27	20	10	14	11	12	9	11	17
42	8	14	14	12	29	22	11	10	12	14	9	11	20
25	7	13	10	12	29	21	10	12	11	13	9	10	19
38	10	14	10	11	28	22	11	10	12	15	9	11	19
104	1	13	13	13	30	22	10	12	11	14	11	10	20
75	33	14	12	11	29	22	9	12	12	13	10	9	18
78	13	13	13	12	29	23	8	12	12	13	11	12	18
98	2	14	13	11	27	23	10	10	12	14	9	11	17
105	0	14	18	11	28	20	9	12	13	13	9	12	19
94	7	13	13	12	29	24	10	15	12	14	9	9	20
110	22	13	12	11	31	24	10	12	13	13	9	10	18
56	24	16	14	12	29	21	10	10	11	13	9	9	18
38	9	13	12	12	27	22	9	12	13	13	9	10	18
71	6	15	14	12	27	22	9	10	13	14	10	12	20
112	22	14	18	11	30	23	11	9	12	13	9	10	19
76	3	12	11	13	27	25	9	12	11	13	9	10	17
94	31	13	17	12	31	22	9	10	12	13	9	11	20
110	18	13	13	13	28	22	10	10	12	12	9	11	19
78	0	16	12	12	29	20	8	12	12	13	9	12	19
54	3	12	13	12	28	22	9	13	12	13	11	11	19
63	9	13	12	13	29	21	9	10	12	14	9	11	19
72	3	14	10	12	28	24	9	10	11	13	9	10	19
76	0	13	12	13	28	23	9	10	13	15	11	10	17
69	0	14	13	12	30	23	9	10	12	14	9	10	21
113	1	14	15	12	28	22	10	10	12	14	12	12	19
69	6	15	12	13	30	22	9	12	12	13	9	10	19
100	18	13	10	12	30	24	9	15	12	13	11	11	18
71	6	14	20	12	27	23	11	10	12	14	10	8	18
102	27	15	12	12	26	22	9	10	12	13	9	11	20
80	19	14	11	12	30	23	10	10	13	14	9	9	19
63	23	16	15	12	30	23	10	12	12	13	10	11	19
96	25	15	18	12	29	21	9	10	12	13	12	11	18
95	0	12	13	12	26	23	9	12	11	14	11	11	18
51	44	14	13	11	29	22	11	13	12	14	9	10	20
100	1	16	15	13	27	24	10	12	11	13	9	11	19
34	0	14	10	12	27	22	9	10	12	14	10	12	19
54	1	14	11	12	29	21	10	12	12	13	10	9	18
71	20	13	11	11	29	23	10	10	11	13	9	11	18
94	5	15	11	12	29	21	9	12	12	13	12	12	18
89	1	14	14	12	26	23	10	10	12	13	11	9	19
75	14	14	13	12	27	22	9	10	12	13	11	10	18
93	19	14	13	11	29	22	9	10	12	15	9	11	20
105	18	12	10	13	29	21	9	10	12	14	9	9	17
111	18	12	13	12	27	22	9	12	11	13	11	9	18
76	31	13	13	12	27	25	8	12	12	13	9	10	18
45	12	13	10	12	29	23	9	10	13	14	8	10	19
111	2	13	14	12	27	21	9	10	13	14	9	13	18
70	12	15	12	12	28	23	9	10	12	13	9	10	18
70	16	14	12	12	29	22	10	10	12	14	10	9	18
77	13	13	9	12	28	22	9	12	11	14	9	12	19
39	5	14	17	13	28	22	9	13	12	15	10	10	18
54	0	14	10	13	27	24	9	10	13	13	10	12	17
60	2	12	18	12	26	23	9	12	12	14	10	11	18
81	2	14	13	11	27	22	9	12	13	13	8	11	19
34	26	14	13	11	29	22	9	10	12	14	9	12	18
80	10	14	10	12	29	22	10	12	12	14	11	10	17
71	1	15	14	13	28	22	9	13	13	13	8	11	16
60	3	14	13	12	29	24	10	9	13	14	10	12	17
66	18	14	13	13	29	22	9	10	11	13	9	10	18
66	2	13	11	11	29	24	9	11	11	15	8	11	17
55	2	12	14	12	27	24	9	13	12	14	9	9	17
36	8	14	13	12	28	23	9	10	11	13	10	9	20
75	3	13	17	12	28	22	9	10	12	13	11	9	19
95	22	15	16	12	28	23	10	11	11	15	11	11	19
29	37	15	15	13	28	24	9	12	14	14	9	11	17
44	9	15	13	11	27	21	9	13	11	14	9	9	19
112	2	13	13	13	28	25	9	12	12	14	8	10	17
73	27	16	11	12	30	22	8	12	12	14	10	12	19
118	17	16	17	12	28	20	10	12	13	13	9	10	19
44	8	13	15	12	29	23	9	10	11	14	10	10	18
67	9	13	12	12	29	23	9	10	12	13	8	10	18
87	17	16	15	11	29	22	9	12	12	14	11	12	18
104	4	16	16	12	30	22	9	12	12	13	8	10	19
88	13	13	15	12	27	23	9	15	14	13	11	10	18
94	31	15	18	14	27	23	9	10	13	16	9	9	18
94	15	15	12	12	27	25	8	10	13	14	9	11	21
110	17	15	14	13	28	22	9	13	13	13	8	11	16
87	7	14	11	13	28	20	10	10	12	12	11	11	18
110	2	13	11	12	29	23	10	12	11	13	9	9	19
54	6	15	13	12	29	23	9	12	12	13	9	10	19
33	4	14	15	12	29	22	8	12	12	12	9	11	19
48	6	13	10	12	28	24	9	10	12	13	9	9	17
71	0	12	12	11	28	23	10	12	12	14	10	11	19
78	1	14	10	12	28	21	10	12	11	14	10	11	19
67	4	14	14	12	28	22	9	12	12	13	10	10	18
11	13	14	12	12	30	23	9	10	12	13	10	11	17
52	4	15	13	12	28	23	10	13	12	13	9	11	19
55	1	15	14	11	30	20	9	10	12	14	10	11	17
99	16	13	17	12	29	22	9	12	11	14	9	11	20
43	1	15	13	11	30	25	9	12	11	13	9	11	18
66	0	13	10	12	28	23	10	10	12	13	11	10	19
45	34	16	18	12	30	23	9	13	11	13	9	9	20
46	28	16	19	13	29	22	9	10	12	13	9	10	19
103	3	13	13	11	28	23	9	10	12	13	9	9	19
63	42	13	11	13	29	24	9	10	11	14	11	11	18
53	2	15	10	13	29	24	9	10	12	14	10	11	18
78	30	13	11	12	31	24	9	10	12	14	10	9	17
39	9	15	13	13	28	22	10	13	13	13	11	11	18
31	0	13	14	11	30	21	10	10	12	13	11	11	21
75	5	13	14	13	29	23	10	10	11	13	9	10	18
42	6	13	11	11	29	22	9	13	13	13	11	10	19
62	3	14	16	13	28	24	10	10	13	14	11	11	19
106	3	13	15	12	27	23	10	10	12	12	9	10	20
39	29	13	13	12	27	23	8	10	13	14	9	12	17
108	3	12	16	12	29	22	9	10	12	14	10	12	20
106	4	13	16	13	29	23	9	10	12	14	11	10	18
47	6	13	10	11	30	22	10	11	12	14	10	11	19
50	1	14	13	12	28	23	9	10	12	14	10	10	17
41	2	13	9	12	27	23	9	13	11	13	10	10	19
36	8	12	13	11	28	23	9	12	12	13	12	12	17
42	12	16	10	12	27	22	9	11	13	13	10	11	19
60	16	12	16	12	28	24	9	10	12	15	11	10	18
33	9	13	16	11	27	23	8	10	12	13	10	10	16
112	0	15	14	12	29	20	10	10	11	13	9	10	17
94	16	13	9	13	30	24	9	12	12	14	10	9	17
50	4	14	17	12	30	24	10	10	12	14	9	9	17
104	20	13	16	11	28	23	11	10	12	13	9	10	19
101	0	14	14	11	27	23	9	11	12	13	11	10	20
71	10	15	16	12	28	23	10	11	11	15	11	11	19
68	2	13	13	11	28	21	9	12	11	13	8	11	20
96	35	13	18	12	29	23	9	10	12	13	9	10	18
43	0	12	12	12	29	22	10	12	12	14	9	11	18
40	33	13	17	12	29	23	9	10	12	13	8	10	19
100	30	15	16	11	28	23	10	12	14	14	10	10	20
89	18	13	19	12	30	22	10	12	12	13	9	12	20
102	14	15	12	12	29	24	9	12	12	15	10	11	18
64	1	13	15	12	27	22	10	10	13	12	10	11	18
84	17	13	14	13	29	23	10	10	11	13	9	10	18
30	2	15	12	11	27	23	10	10	12	13	9	11	18
37	6	15	13	13	28	21	9	10	12	14	9	10	20
61	24	13	20	11	28	24	9	13	12	13	9	10	19
70	20	13	11	11	31	23	9	10	13	15	8	11	19
80	2	15	12	12	29	23	8	10	11	13	10	12	19
103	2	12	20	12	28	24	10	10	13	13	9	10	19
74	5	13	10	11	29	22	10	12	12	13	9	11	18
90	29	14	12	13	29	22	9	13	12	14	9	12	18
56	32	15	13	12	29	23	9	10	12	13	9	11	18
58	18	13	15	11	29	22	9	12	12	14	10	11	17
112	31	13	11	12	28	23	10	10	11	14	9	10	18
76	18	14	16	12	28	24	9	13	11	13	8	11	18
84	32	12	14	12	29	22	9	10	12	14	9	10	18
31	4	13	17	13	28	23	9	13	12	14	9	9	17
49	2	14	21	11	27	21	9	10	12	13	9	10	19
110	10	12	10	14	28	24	10	10	13	15	9	9	20
89	10	13	18	13	28	22	9	13	12	14	10	11	18
51	7	13	15	11	28	22	9	12	12	13	10	11	19
107	41	15	10	12	30	24	10	13	12	14	9	10	18
99	33	13	9	11	27	23	9	10	12	13	11	11	17
75	11	14	13	12	30	24	9	10	12	13	8	9	18
94	9	13	10	11	29	22	9	13	12	13	10	10	18
76	8	14	11	12	27	25	9	13	11	14	10	11	19
86	43	13	13	13	28	25	9	13	11	14	11	12	19
89	2	12	10	12	28	23	9	13	12	13	9	10	19
112	37	13	13	11	28	20	8	10	11	15	9	10	19
100	3	14	12	11	26	22	10	13	13	13	9	14	16
104	6	12	16	13	28	22	9	12	12	13	9	11	20
80	42	13	16	11	28	23	9	11	12	14	9	10	17
75	2	16	10	13	28	23	9	13	11	15	11	10	17
104	16	13	16	13	29	23	9	10	12	14	11	10	18
29	1	13	16	12	26	23	9	11	13	13	9	11	17
89	12	14	12	12	28	25	9	13	12	13	9	9	19
108	0	13	14	11	30	22	9	12	12	14	8	9	20
75	26	15	10	11	30	23	10	12	12	13	10	11	16
48	11	13	13	13	29	24	9	10	13	14	11	11	18
42	1	13	19	11	28	22	10	13	12	13	9	12	18
63	3	13	15	12	27	23	10	10	12	12	9	10	20
45	25	13	10	12	28	23	10	10	12	14	9	10	20
95	5	13	10	11	29	23	8	10	11	13	9	11	17
98	3	12	15	12	28	25	10	14	12	14	9	10	19
110	7	14	15	13	27	22	9	13	12	13	10	11	18
43	12	14	16	12	32	23	8	12	12	13	11	9	17
85	2	13	14	11	28	22	9	11	13	13	8	10	18
57	7	13	13	12	28	22	10	12	12	13	9	9	18
107	0	13	13	12	28	24	9	12	11	13	9	10	20
82	3	13	13	12	28	20	9	13	13	13	10	12	18
74	4	13	14	12	28	25	10	12	12	13	10	11	18
90	5	13	15	12	29	24	9	10	11	14	8	11	17
33	0	13	11	12	31	23	9	13	12	13	10	10	20
57	0	13	13	12	28	23	9	10	13	15	9	11	20
95	8	13	16	12	27	21	9	10	11	13	9	10	19
104	0	12	11	13	27	23	10	11	13	14	11	10	18
59	1	13	10	12	29	21	10	12	11	13	9	10	19
83	9	13	12	11	28	23	9	12	11	13	9	9	20
92	1	13	10	12	29	23	9	10	13	14	8	10	19
72	28	13	13	12	27	23	9	13	11	14	11	11	17
78	3	13	15	11	30	23	9	12	12	13	11	12	19
107	17	14	10	13	28	22	9	13	12	13	12	11	18
77	9	14	14	11	29	24	11	10	11	14	9	11	19
45	11	14	12	12	27	21	10	12	11	13	10	11	19
31	0	12	13	12	27	20	9	10	11	15	10	11	18
74	19	13	10	11	30	23	9	12	12	13	9	10	18
96	2	13	12	11	28	24	10	13	12	14	8	11	20
75	9	16	14	14	28	20	9	12	12	13	8	9	19
99	0	14	11	11	27	22	9	13	12	13	11	11	17
75	4	15	19	12	26	24	9	12	12	14	10	10	20
39	0	14	12	13	29	21	10	12	11	14	10	10	19
49	0	14	12	12	27	21	9	12	12	14	11	9	19
80	8	13	12	13	28	24	10	12	11	14	11	13	18
52	21	14	18	12	30	23	10	10	12	13	9	9	19
74	25	16	14	13	29	24	10	13	11	13	10	10	18
85	17	14	13	12	30	24	9	10	12	13	8	9	18
38	13	16	13	11	27	24	9	10	12	14	11	10	20
91	12	14	14	12	29	22	9	9	12	14	10	11	18
106	0	14	16	13	29	22	9	12	11	13	9	12	18
45	17	14	12	11	28	21	9	10	12	15	10	13	17
53	2	13	14	11	30	22	9	12	12	14	8	9	20
86	12	13	10	12	27	23	10	10	11	13	8	11	19
34	0	13	15	12	29	24	9	12	11	14	9	11	19
42	8	14	13	13	26	23	9	13	11	14	11	10	20
35	1	14	14	12	27	23	9	10	13	13	9	10	18
33	23	14	10	12	27	23	9	12	12	13	9	10	18
64	0	14	16	11	27	21	9	12	12	13	9	11	19
61	17	14	12	12	28	23	9	12	12	13	10	10	17
89	33	14	15	12	28	22	9	10	12	14	11	10	19
80	1	14	13	13	29	20	9	10	12	13	8	9	19
98	6	14	12	13	29	20	8	12	12	12	11	10	19
97	7	15	9	11	27	20	10	10	12	13	10	11	18
44	32	13	13	13	29	23	10	12	11	14	11	11	16
100	46	13	18	12	29	23	11	10	11	13	9	9	18
102	12	14	16	11	26	23	10	12	11	14	10	11	19
84	0	14	10	12	29	24	9	10	11	14	9	10	19
82	1	13	10	11	28	22	9	10	12	13	9	11	19
87	10	15	10	12	31	20	10	12	11	13	10	10	19
97	3	14	11	12	28	24	9	12	14	14	9	9	18
112	6	14	10	12	28	23	10	13	11	13	9	11	19
68	31	13	17	11	27	20	9	12	12	13	10	11	18
84	14	14	14	11	27	23	10	9	13	13	9	12	19
35	47	14	17	12	29	21	10	10	12	14	9	10	19
80	9	15	20	12	29	23	11	10	11	15	11	11	19
100	8	16	10	12	29	23	9	12	12	13	9	10	20
87	3	12	13	12	28	21	8	12	13	15	9	10	19
44	4	16	11	12	30	22	10	13	12	13	9	11	19
43	1	15	12	12	28	23	9	10	12	13	9	10	18
93	19	13	10	12	29	22	9	12	12	14	10	10	19
94	0	13	10	12	28	23	9	13	11	13	9	10	18
41	38	14	17	12	28	24	9	10	10	14	9	11	19
59	3	13	12	12	28	23	9	13	11	14	9	10	20
81	12	15	11	12	28	24	9	11	12	13	9	11	18
102	15	13	12	12	29	25	9	10	11	13	11	10	18
61	0	15	15	13	28	24	9	12	14	14	9	11	17
76	10	13	18	12	27	21	9	12	11	13	9	10	19
68	10	16	10	14	29	23	9	13	13	13	10	11	18
75	26	14	17	11	29	23	10	10	12	15	9	11	17
96	10	14	18	13	27	22	10	13	13	13	9	10	18
35	0	12	13	12	27	22	9	11	12	14	11	11	18
83	0	13	20	12	28	23	9	12	12	14	9	12	18
84	0	14	11	11	27	24	10	12	12	14	9	11	18
92	11	14	12	13	28	22	9	10	13	15	9	12	18
99	15	14	13	12	27	22	10	12	12	13	9	10	18
50	4	13	12	12	29	23	10	10	12	13	9	11	19
76	7	15	12	12	28	23	9	11	11	13	8	11	19
110	24	13	13	12	29	22	9	13	12	14	9	10	19
101	11	15	9	12	27	23	11	11	12	13	9	10	20
55	0	13	12	12	28	22	9	12	11	13	9	11	18
88	9	13	14	11	29	23	9	12	12	13	10	10	19
64	0	14	14	12	30	24	9	10	12	13	10	11	17
85	0	13	15	12	29	24	9	12	11	14	9	11	19
58	37	12	15	13	28	22	9	14	12	13	10	11	17
64	28	12	16	11	29	23	10	10	12	14	10	11	17
76	5	15	18	12	27	22	9	10	12	13	10	10	16
69	0	13	10	11	28	22	10	12	13	13	10	9	19
45	5	15	12	12	28	23	9	8	12	14	11	10	18
111	15	12	16	13	30	22	10	10	12	14	11	10	19
