# Supplementary material for: Using game theory to thwart multistage privacy intrusions when sharing data
Source: Sci Adv. 2021 Dec 10;7(50):eabe9986. doi: 10.1126/sciadv.abe9986 (PMC8664254; doi:10.1126/sciadv.abe9986)
Supplement: Supplementary file 2 — Data S1 [file sciadv.abe9986_data_s1.zip › sciadv.abe9986_data_s1/DemoKAnonymization/exp/2058/data/target_data/i17.csv]

YOB	State	STR1	STR2	STR3	STR4	STR5	STR6	STR7	STR8	STR9	STR10	STR11	STR12
54	0	13	9	12	28	24	9	12	11	14	10	11	19
99	24	13	11	13	28	24	9	10	12	13	9	11	20
53	6	13	10	11	27	22	10	10	12	13	9	11	18
105	0	15	13	12	27	24	8	10	12	13	10	10	18
67	19	13	15	11	27	23	10	12	11	14	9	10	19
81	0	15	10	13	29	23	9	10	12	13	11	11	18
106	24	14	16	12	30	23	9	12	10	14	10	9	18
96	10	12	17	11	31	22	9	13	12	13	10	10	18
71	10	14	17	12	28	24	9	10	10	14	9	11	19
110	3	13	16	12	28	24	9	12	13	14	8	11	19
62	10	12	15	12	27	22	10	12	12	13	9	11	17
45	11	14	13	11	29	24	8	10	12	15	11	10	17
58	15	14	11	11	26	22	9	12	11	13	8	10	17
67	27	13	11	11	28	21	9	10	11	14	11	10	18
53	0	14	17	13	29	22	9	10	11	15	9	12	19
43	43	13	12	12	28	24	9	10	12	15	9	10	19
44	23	13	9	12	27	21	9	13	12	13	9	11	20
93	25	14	14	13	29	23	9	11	12	13	11	11	19
66	34	14	13	12	30	23	8	10	13	14	11	11	18
47	5	14	15	11	27	23	9	13	12	13	11	9	20
48	27	14	14	12	30	24	9	10	12	13	10	11	17
100	16	13	18	11	29	22	9	11	11	13	10	11	17
67	1	13	11	12	30	24	10	10	12	13	10	10	20
86	33	15	13	14	27	22	10	10	13	13	9	10	16
95	11	14	17	12	29	23	10	12	13	13	8	11	18
78	2	16	20	12	30	24	9	10	12	14	11	10	19
104	17	15	14	11	30	24	10	12	11	14	10	12	18
84	7	14	11	12	28	23	9	12	11	14	8	9	19
109	39	15	17	11	28	20	10	10	12	13	10	10	18
46	0	13	15	12	30	22	9	12	12	13	9	11	19
109	0	15	10	12	27	24	9	13	12	13	9	10	19
34	29	14	15	13	27	22	9	13	12	13	10	11	18
114	0	13	17	12	28	24	9	12	13	14	8	11	19
50	2	14	15	13	27	22	9	13	12	13	10	11	18
75	31	13	14	13	29	22	11	11	13	14	9	12	20
33	13	15	16	12	29	24	9	10	12	13	9	10	18
114	20	13	10	13	31	23	8	10	11	13	10	10	18
89	5	16	13	12	28	24	10	11	11	15	11	9	19
64	20	13	13	12	28	24	9	10	12	13	9	11	20
64	0	13	12	11	30	22	9	12	11	14	11	10	17
108	1	13	10	12	29	22	10	10	13	13	11	11	19
55	10	12	14	12	28	22	10	15	11	13	8	10	20
94	15	13	13	12	31	23	9	15	11	13	11	11	18
101	6	13	16	13	28	22	9	10	12	13	9	9	18
48	31	13	10	13	27	22	9	14	11	14	9	11	19
43	21	14	11	12	27	23	9	10	12	13	9	12	19
50	11	14	13	13	30	21	9	10	11	13	11	11	17
111	19	14	15	13	28	22	9	13	12	13	9	10	18
75	32	15	10	12	28	22	10	10	14	13	9	11	20
41	33	15	17	11	28	20	9	12	11	13	9	9	18
87	12	14	12	11	28	22	11	10	12	13	9	11	19
55	25	13	14	11	29	23	10	10	12	13	11	10	19
58	0	15	12	11	27	21	10	10	11	13	9	11	17
37	8	14	12	12	29	24	9	10	13	13	12	9	19
70	17	15	13	12	28	22	9	12	12	14	10	10	17
107	7	14	15	12	28	22	9	12	12	14	9	9	19
63	20	13	10	12	28	22	9	12	12	13	9	10	18
109	5	15	13	11	28	23	9	12	12	14	9	9	17
68	22	13	15	13	29	22	11	14	11	13	10	10	19
103	1	12	13	11	28	23	9	12	11	13	11	11	19
39	14	15	18	11	28	23	9	12	12	15	10	10	19
115	23	12	13	13	28	23	10	10	13	14	9	11	19
31	17	15	10	12	28	24	9	12	11	14	9	9	18
37	16	14	16	14	26	22	11	13	11	14	8	11	19
25	0	16	10	12	26	23	10	10	13	13	10	9	17
68	39	13	17	12	31	24	9	13	13	13	9	10	18
54	0	14	13	13	27	22	10	10	11	15	9	11	18
102	2	14	16	13	28	25	10	10	12	13	10	11	19
88	13	15	12	13	30	20	8	10	12	14	9	13	17
99	1	15	15	13	28	23	9	12	12	13	9	11	18
47	8	13	17	12	27	22	10	10	14	14	10	10	19
86	5	13	14	11	28	22	10	14	12	15	10	11	21
85	3	13	17	11	28	22	10	10	11	14	10	11	18
62	4	16	10	11	28	22	9	10	12	13	9	9	18
104	13	13	18	12	28	22	10	10	12	13	10	9	18
86	4	16	13	12	28	22	10	12	12	14	9	12	18
78	2	14	13	12	28	22	10	12	13	14	11	9	19
110	18	13	13	13	28	22	10	10	12	12	9	11	19
99	12	13	13	12	29	22	10	11	13	14	9	11	18
67	18	12	10	12	28	24	10	12	14	13	9	12	17
83	4	13	12	13	28	22	10	13	11	14	10	10	19
64	12	14	11	11	29	23	9	13	13	14	9	10	19
75	0	14	10	12	29	22	10	11	12	14	10	10	20
74	37	13	17	12	27	22	10	10	14	14	10	10	19
53	39	15	15	12	28	24	9	13	13	13	11	12	18
78	21	14	13	12	27	22	10	12	12	13	9	10	18
31	10	15	12	11	27	22	8	10	13	14	11	9	19
54	23	15	10	12	27	21	10	10	12	13	9	12	18
74	12	14	13	13	28	21	9	9	12	13	9	11	19
118	2	13	13	11	28	23	9	10	11	14	9	11	20
39	0	13	9	12	28	22	9	12	11	14	9	12	19
100	0	14	13	12	28	23	9	10	12	15	9	10	19
72	4	14	13	12	27	21	9	12	12	13	9	10	18
103	31	14	12	13	28	22	9	10	11	15	11	12	18
77	21	14	13	12	29	21	9	12	12	13	11	10	18
95	18	12	12	12	28	22	9	13	12	13	11	11	19
90	27	12	15	12	29	22	9	10	13	13	10	10	17
33	0	14	13	12	27	22	10	12	13	13	9	10	18
73	20	16	13	12	29	23	9	10	11	13	9	11	19
108	2	13	16	11	30	22	9	10	13	14	10	9	18
83	12	12	16	11	29	23	10	10	12	14	10	11	17
72	6	14	14	12	27	22	9	13	11	14	9	10	17
24	6	13	14	11	29	24	9	12	11	14	9	10	20
106	0	15	20	11	27	22	10	10	11	14	9	11	18
37	5	15	13	13	27	22	11	12	11	13	10	10	18
50	31	13	15	12	30	22	10	13	11	14	9	11	18
87	30	14	10	13	30	24	10	12	13	14	8	11	19
55	9	13	14	12	30	23	8	10	11	13	10	9	19
58	19	16	14	12	28	24	10	12	11	14	10	11	18
34	13	12	17	12	27	20	9	10	12	14	9	10	19
67	4	14	16	11	26	23	10	12	11	14	10	11	19
50	3	14	12	13	27	22	9	12	11	13	10	11	19
55	22	14	17	12	28	22	9	10	12	13	11	11	19
62	12	13	13	13	29	20	9	12	12	13	9	10	16
38	43	13	12	11	30	23	9	12	12	12	9	10	18
42	4	15	16	11	27	23	10	12	12	13	9	11	18
56	0	14	15	12	29	23	9	13	13	13	9	10	17
116	2	13	13	11	29	23	9	12	12	13	9	9	17
36	10	14	18	12	30	23	10	10	12	13	9	9	19
56	28	15	13	12	26	22	10	10	12	13	9	11	19
94	37	13	13	11	30	23	9	13	11	13	10	11	17
64	6	13	14	12	29	22	10	11	11	15	9	10	19
88	10	12	17	13	28	22	9	12	11	14	10	10	19
75	3	15	18	11	28	23	9	12	12	15	10	10	19
82	3	13	12	12	27	24	9	11	13	15	11	11	17
63	12	14	13	12	28	24	9	12	12	13	9	12	20
94	0	15	18	11	28	23	10	10	12	14	11	10	19
112	0	13	10	11	28	22	10	10	12	13	11	11	19
36	15	12	16	13	29	23	9	12	12	14	11	10	17
34	2	13	16	11	31	22	8	11	11	13	11	12	19
94	29	14	15	12	28	24	10	10	12	13	9	12	19
57	9	12	10	12	27	23	9	9	12	14	9	11	19
43	23	16	16	12	30	22	9	12	12	14	9	10	18
105	7	14	10	12	29	22	10	10	12	13	9	10	18
42	29	13	14	12	28	23	8	12	12	14	10	11	18
46	36	14	11	12	30	23	10	10	13	14	9	9	19
34	1	14	13	12	27	22	10	9	12	14	10	12	19
42	4	14	13	12	29	23	9	12	11	13	8	11	17
63	0	13	13	12	28	24	9	10	12	14	9	10	18
97	6	15	14	12	28	21	9	12	14	13	10	9	19
64	0	14	11	13	27	23	9	9	12	13	9	10	19
33	31	13	10	11	28	22	10	10	14	13	9	10	17
66	19	14	11	12	26	24	10	12	11	15	10	10	17
72	10	13	10	12	27	22	10	13	12	15	11	11	17
70	0	13	15	12	27	23	10	10	12	12	9	10	20
88	34	16	10	12	27	23	10	10	13	13	10	9	17
41	24	15	10	12	29	22	10	12	12	14	9	10	19
102	32	14	16	12	28	23	11	10	11	13	8	11	19
101	5	14	14	12	28	23	10	9	12	14	12	10	19
39	3	14	10	11	28	23	9	10	12	13	9	9	18
71	1	14	17	12	27	24	9	11	12	13	11	11	19
108	5	13	14	11	28	23	9	13	11	13	10	10	20
53	2	12	14	11	28	23	9	10	12	14	10	11	19
110	0	12	17	11	29	21	9	10	12	14	10	13	20
71	7	12	14	13	28	24	9	15	11	13	11	10	20
46	48	15	11	12	29	22	9	10	12	13	9	10	19
43	0	13	10	12	28	23	10	11	11	14	10	12	18
38	2	15	10	12	27	24	9	13	12	13	9	10	19
51	2	13	16	12	29	23	8	10	12	14	10	10	19
100	9	13	16	12	27	23	8	10	13	13	9	10	17
45	25	13	12	11	28	23	9	12	11	14	9	10	17
76	3	13	12	13	26	20	9	12	13	13	9	11	19
94	0	12	13	13	29	23	9	13	12	13	9	12	18
78	1	14	12	12	28	23	9	12	12	13	10	10	17
63	45	13	13	13	28	21	9	10	12	13	10	11	19
44	5	16	10	11	29	21	9	13	12	13	9	11	19
111	37	13	17	12	29	23	10	12	12	13	10	9	19
105	3	13	12	13	29	21	9	13	11	13	9	12	18
91	4	13	10	13	29	22	9	11	13	13	9	10	19
56	24	13	12	11	31	24	10	12	13	13	9	10	18
38	13	13	20	12	29	23	9	10	12	14	9	12	18
101	6	14	11	11	29	23	10	10	13	13	9	10	18
108	6	13	13	11	27	23	10	10	12	13	9	10	20
69	17	12	12	12	27	24	9	10	12	13	11	10	19
50	1	14	15	12	29	22	9	10	11	14	10	10	18
111	0	13	12	12	27	22	9	10	12	13	9	11	19
41	5	13	12	12	29	23	9	10	12	13	11	12	19
85	22	13	18	11	27	20	10	12	13	13	9	10	19
100	3	14	13	12	28	23	9	10	12	14	8	11	18
75	26	12	12	14	27	22	9	11	13	14	11	10	19
72	15	14	13	13	29	21	10	10	13	13	9	10	17
105	1	14	11	12	27	22	10	12	13	14	11	10	17
45	32	13	19	12	26	23	10	14	12	14	9	10	19
81	4	15	13	12	30	21	11	13	12	14	10	11	19
70	0	14	19	11	28	24	10	10	12	13	9	11	19
69	2	14	9	12	28	23	9	10	12	13	10	11	19
57	3	13	15	12	28	24	9	12	12	13	9	9	19
105	7	14	13	13	28	21	9	9	12	13	9	11	19
40	25	14	14	13	30	21	10	10	12	13	10	10	18
57	9	14	10	12	29	22	9	10	12	13	8	12	19
39	4	14	13	13	30	23	10	13	11	13	12	12	19
63	3	12	11	13	28	23	9	11	12	13	10	11	18
55	2	13	17	11	30	22	9	10	13	15	9	11	18
76	6	14	14	11	28	23	9	10	12	13	9	11	17
68	0	14	12	11	28	21	9	10	12	15	10	13	17
66	6	14	12	12	29	23	9	12	12	13	9	11	18
39	1	13	16	11	27	22	9	11	11	15	11	10	17
97	1	12	15	12	29	22	9	10	13	13	10	11	17
32	12	15	11	11	28	24	10	9	12	13	10	10	19
96	4	12	14	11	27	23	9	12	12	15	9	11	19
87	14	16	11	11	28	22	9	12	13	13	9	12	19
79	1	14	13	12	28	23	10	10	11	13	9	10	18
48	25	14	12	13	28	24	9	10	13	13	9	11	18
89	2	14	12	12	27	22	10	12	11	14	9	10	17
35	4	13	12	12	28	24	9	10	12	13	10	12	17
108	2	13	11	11	30	21	10	12	12	13	10	10	19
34	33	15	17	13	28	23	10	10	11	13	8	9	18
46	19	13	17	13	27	20	9	13	12	14	11	10	18
81	13	13	13	11	28	23	10	11	11	14	9	9	20
36	4	16	10	11	31	22	10	10	12	13	8	11	18
90	0	15	12	12	31	25	9	10	13	13	9	11	20
100	3	15	15	12	30	23	10	12	12	13	11	11	19
58	3	16	19	12	28	21	9	11	11	14	8	9	18
54	2	13	13	12	28	22	9	12	12	15	11	10	17
63	33	14	17	12	31	22	10	12	12	13	11	10	20
108	0	14	15	11	28	23	10	9	12	14	9	9	17
82	0	13	12	12	30	25	9	13	13	13	9	12	20
96	3	14	13	11	29	22	9	10	12	14	9	12	18
75	2	12	11	11	26	23	10	10	11	12	9	11	18
68	15	13	13	11	27	22	10	13	14	14	10	12	18
99	5	15	10	12	29	25	10	12	13	13	9	10	19
97	39	15	17	13	29	23	10	13	12	15	9	12	19
66	22	14	17	12	28	20	10	10	12	13	11	11	19
35	4	13	13	13	30	22	8	12	11	15	9	11	16
68	3	15	12	12	30	23	9	13	11	14	9	9	20
105	3	16	14	11	31	24	10	10	12	14	11	11	20
54	3	14	12	11	29	24	10	13	13	13	9	12	20
98	29	13	15	12	28	24	10	12	12	15	11	11	18
95	0	13	16	13	27	23	9	12	13	14	9	11	19
111	47	15	12	12	29	22	9	13	13	14	11	11	20
77	2	13	9	11	28	23	9	11	11	13	10	11	17
90	1	14	10	11	28	22	9	10	14	14	8	11	18
64	17	14	15	12	30	22	9	12	13	13	10	9	18
88	14	13	17	13	27	23	9	13	12	13	10	12	18
59	11	13	13	14	28	23	9	11	11	14	9	12	18
69	31	14	15	13	28	22	10	10	11	13	10	10	19
96	20	13	14	12	27	23	9	10	11	14	9	10	18
114	26	13	9	12	27	23	9	13	11	13	10	10	19
76	9	12	12	11	30	23	8	12	13	13	11	10	17
90	17	13	19	12	28	23	11	10	11	13	9	10	18
72	1	16	14	12	28	24	9	10	14	14	10	11	18
45	0	14	13	12	28	23	9	10	13	13	9	11	17
81	26	15	15	12	30	23	9	12	12	14	9	10	20
106	17	13	16	13	27	23	9	12	13	14	9	11	19
69	28	12	16	12	28	23	9	10	12	13	10	10	18
66	2	14	10	12	26	22	10	10	13	15	11	10	19
70	20	16	10	11	28	22	9	10	12	13	9	9	18
62	1	14	15	13	29	21	9	13	11	14	11	9	20
46	13	13	16	12	28	23	9	12	12	14	9	10	18
103	11	15	15	11	29	25	9	10	12	13	10	9	18
37	22	13	10	12	26	20	9	13	13	14	8	10	18
102	0	14	10	11	28	23	9	10	12	13	9	9	18
37	20	12	16	11	29	23	10	10	12	14	10	11	17
74	23	14	17	11	29	23	10	10	12	15	9	11	17
95	19	13	11	11	29	22	9	13	13	13	11	10	19
89	3	13	12	12	28	22	9	12	12	13	8	9	19
39	3	13	16	11	27	23	8	10	12	13	10	10	16
116	0	13	17	11	28	24	9	10	12	14	11	11	20
100	24	14	11	12	28	23	9	10	11	13	9	10	19
40	15	13	13	11	28	20	9	12	11	13	11	11	17
102	0	13	18	13	28	22	9	13	12	14	10	11	18
24	23	13	10	13	29	22	9	13	12	13	10	10	17
95	12	14	14	13	28	24	9	13	13	15	9	9	18
69	25	14	12	12	29	23	10	12	13	15	10	10	19
75	28	13	10	12	27	21	9	10	11	14	8	12	16
30	5	13	10	13	28	23	9	11	12	13	9	10	17
74	1	13	18	12	29	23	9	10	13	14	9	12	20
54	13	13	12	12	28	24	9	12	13	13	10	10	18
77	1	15	16	12	29	22	9	9	12	14	11	10	21
54	0	15	12	12	29	23	9	12	12	13	9	11	18
85	2	13	11	12	28	20	10	13	11	13	11	9	17
65	3	14	10	12	28	23	9	10	11	15	9	11	18
59	14	12	10	13	29	23	9	12	12	13	9	12	19
61	30	14	16	12	28	25	9	10	12	11	9	11	20
98	9	13	10	13	28	22	10	12	12	14	9	11	17
109	2	14	13	11	28	23	9	10	13	14	9	13	19
72	9	14	11	11	30	23	8	10	13	14	10	11	17
93	13	13	18	13	28	23	9	10	12	13	11	10	18
99	0	13	13	13	29	21	10	10	12	13	9	12	17
79	0	14	11	12	30	23	10	11	11	13	10	12	18
64	3	13	14	11	29	24	9	12	11	14	9	10	20
75	14	16	10	12	31	23	9	13	12	13	11	10	21
92	28	14	10	12	29	21	9	13	12	13	9	12	20
43	1	13	13	12	28	23	10	13	12	14	11	11	19
54	0	14	17	12	29	23	9	10	12	14	9	11	18
89	24	14	12	12	28	23	10	12	12	14	9	11	19
43	10	15	15	12	28	22	9	12	12	14	8	9	20
89	17	15	13	11	30	23	9	11	12	14	10	10	19
84	6	15	9	12	28	23	9	10	12	14	9	11	16
103	0	13	15	12	27	22	10	10	13	12	10	11	18
64	14	14	10	12	29	22	9	11	13	13	11	12	18
91	11	15	15	13	27	23	9	15	12	15	8	10	19
75	19	14	10	12	29	23	9	10	12	13	9	10	19
53	0	14	15	12	31	21	9	10	12	13	9	11	19
64	3	13	12	12	29	23	9	13	11	14	10	10	16
89	10	12	12	13	27	24	9	10	12	15	9	11	19
74	27	12	13	11	29	21	9	10	12	13	10	11	16
103	4	13	15	11	28	21	9	10	11	13	10	12	20
51	5	14	12	11	29	22	10	10	11	13	9	10	18
33	32	14	10	13	28	24	10	10	11	13	9	11	18
52	23	13	17	11	27	22	10	13	12	13	9	11	18
66	41	13	11	12	30	24	10	10	12	13	10	10	20
111	1	16	19	12	26	24	9	12	14	13	9	11	18
49	3	14	12	11	30	24	9	10	12	13	9	11	19
58	8	13	13	11	29	23	10	12	13	13	11	13	19
45	3	14	12	11	28	23	9	10	12	12	9	10	18
75	36	16	12	12	29	22	10	13	11	13	9	9	18
36	20	12	13	12	26	22	9	12	13	13	8	11	18
99	3	14	14	11	28	24	10	10	12	14	9	10	18
72	0	13	16	11	31	23	9	13	12	14	10	11	18
73	1	15	12	12	30	22	9	11	11	13	10	10	18
57	16	13	15	13	26	22	10	10	11	13	9	10	17
76	9	13	15	12	29	23	9	13	11	13	10	12	18
96	26	14	12	12	29	23	9	12	13	15	8	10	19
80	1	14	14	13	28	24	9	13	13	15	9	9	18
97	27	14	13	11	29	22	11	12	12	14	11	11	20
90	5	13	15	11	27	22	10	13	13	13	8	12	18
103	14	13	17	11	28	22	10	10	11	14	10	11	18
50	15	13	14	12	29	24	10	10	12	14	10	11	19
86	13	14	17	11	28	21	9	13	12	14	10	12	19
62	25	13	10	12	29	21	10	10	13	13	11	11	19
53	6	13	14	11	30	21	9	10	11	14	9	10	19
57	0	13	11	11	26	23	9	12	12	13	11	10	18
64	15	13	14	11	28	22	9	11	13	13	8	10	18
88	22	15	9	11	28	22	9	12	12	13	8	12	18
71	8	14	16	12	28	21	9	13	12	13	9	10	17
46	1	13	17	11	28	24	11	13	12	13	11	10	16
28	1	14	10	12	29	22	10	11	12	14	10	10	20
82	3	16	10	13	27	23	9	10	12	13	10	11	18
44	23	15	12	12	30	24	10	10	12	13	9	10	18
70	0	14	11	12	27	22	9	12	12	13	9	10	19
73	2	13	10	12	27	23	9	10	12	14	8	10	18
92	16	15	11	13	29	22	9	12	12	13	9	12	17
44	14	13	11	12	29	21	9	10	13	14	9	10	19
49	19	12	9	13	29	24	9	10	11	14	10	10	18
42	30	14	12	11	27	23	9	10	11	14	9	12	19
101	9	13	14	12	26	22	9	12	11	13	8	11	19
100	14	14	12	13	26	24	10	10	12	15	9	10	17
79	1	15	11	12	29	24	10	10	13	15	11	9	17
78	4	15	18	12	27	23	9	12	13	13	9	9	17
64	5	13	15	12	28	22	10	9	11	14	9	11	19
92	11	14	18	13	29	21	10	12	12	13	9	11	18
92	1	13	13	12	27	24	9	10	12	13	9	10	18
109	21	13	10	13	27	23	10	10	12	13	10	10	20
82	7	13	14	12	28	22	10	10	12	13	9	11	18
57	25	12	10	12	29	23	9	10	12	13	9	10	18
36	13	15	10	13	29	20	9	13	12	13	10	10	20
102	9	13	12	11	29	23	9	13	12	13	9	12	18
75	22	15	16	12	29	23	11	12	14	14	10	12	18
82	0	13	15	12	28	24	9	11	11	13	9	11	18
66	0	14	16	11	28	20	10	12	13	13	11	11	18
101	0	14	16	12	28	25	9	10	12	12	9	11	20
44	1	13	10	12	30	23	8	12	11	13	9	10	18
71	16	14	18	13	28	22	9	10	12	13	11	13	20
57	13	13	14	13	28	21	9	12	12	13	9	9	19
42	8	15	10	12	28	20	10	13	13	13	10	10	20
102	5	13	15	12	29	23	9	13	11	13	10	12	18
103	11	14	11	11	27	24	10	12	12	14	9	11	18
73	4	14	10	12	27	25	11	12	14	13	8	9	18
62	12	14	12	11	28	24	9	9	12	13	9	10	17
51	9	14	10	12	27	23	10	10	12	13	9	10	18
49	2	13	18	12	29	24	9	10	12	14	10	10	19
99	8	14	13	13	28	24	9	10	11	14	8	11	20
54	17	13	13	12	29	22	10	12	11	14	11	11	20
73	16	13	9	13	30	24	9	12	12	14	10	9	17
34	43	14	10	12	27	22	9	13	13	15	10	10	19
75	20	14	15	12	27	23	10	10	13	13	11	14	16
64	12	16	17	12	28	22	9	12	12	14	9	12	20
58	18	12	11	13	27	24	9	12	11	14	10	11	18
87	29	12	12	12	28	20	9	12	12	14	9	11	19
76	2	16	18	12	29	23	9	10	12	14	11	10	18
44	21	13	13	12	30	24	10	10	13	15	10	11	18
98	13	14	9	12	28	23	9	10	12	13	10	11	19
88	42	13	15	12	29	23	9	11	12	13	10	11	18
88	0	12	16	13	29	21	8	10	14	14	9	10	19
84	2	12	19	13	30	22	9	10	12	13	8	11	19
103	5	15	11	12	27	24	10	10	12	13	10	10	18
98	10	14	10	13	28	22	10	12	11	14	9	12	18
53	4	14	13	12	30	23	9	13	11	13	10	11	19
53	0	14	12	11	29	20	11	10	12	14	10	11	19
72	11	14	12	12	29	21	9	11	12	14	9	12	18
66	14	14	18	12	28	22	9	13	11	13	11	11	18
74	25	16	16	12	28	24	10	11	12	13	10	12	19
110	41	13	15	11	30	23	10	12	12	13	9	9	17
109	5	12	15	12	29	24	9	13	12	14	11	11	18
99	11	16	13	11	27	22	9	10	12	14	10	10	18
74	19	14	19	12	29	22	9	13	11	13	8	9	18
77	8	16	11	12	30	23	9	11	12	14	9	13	21
80	36	13	13	13	30	22	10	12	11	14	11	10	20
68	0	13	15	11	27	21	10	10	12	13	10	11	20
97	21	13	18	11	29	22	10	10	11	13	10	11	18
48	39	13	19	12	29	24	9	12	11	13	9	11	19
55	1	13	18	11	29	23	9	14	11	13	9	9	18
49	0	13	10	12	29	22	8	10	12	13	11	10	17
49	1	14	20	12	28	24	8	12	12	13	9	11	19
40	14	14	13	12	27	22	10	12	13	13	9	11	18
99	6	13	11	12	28	21	9	10	12	13	9	10	19
78	4	16	10	11	27	22	9	13	12	14	9	11	18
38	2	12	10	12	29	23	9	10	12	13	9	10	18
100	1	13	16	12	29	23	10	10	11	14	9	10	18
102	11	13	15	12	27	25	9	10	11	14	9	11	18
93	22	14	11	12	27	24	9	12	12	13	9	11	19
94	2	14	12	11	29	24	10	12	12	14	8	11	20
70	5	14	17	12	27	24	10	10	12	13	10	11	20
69	1	13	13	12	27	24	9	10	13	13	9	11	19
114	12	13	10	12	27	24	9	10	13	14	9	9	18
89	5	14	11	11	27	24	9	12	11	14	9	10	18
53	30	15	14	12	27	22	9	10	13	14	10	12	20
74	6	16	12	11	27	24	9	10	12	14	11	10	20
75	17	13	15	12	29	24	9	10	12	13	8	11	18
76	7	14	14	12	28	23	9	11	13	14	8	10	19
41	26	13	15	11	29	22	9	14	12	14	8	13	18
60	34	14	10	12	28	22	10	13	11	14	9	11	18
98	29	14	12	11	28	22	11	10	11	13	8	11	19
54	3	13	13	12	28	24	9	12	12	13	9	11	18
73	2	13	12	12	27	23	10	12	13	15	11	12	18
50	11	13	17	11	27	23	10	12	12	12	9	11	19
36	19	13	16	13	28	22	9	12	11	14	9	10	19
27	4	13	11	11	30	23	9	12	12	14	9	11	19
86	7	13	17	12	31	23	9	13	12	13	9	10	17
65	20	15	12	12	29	22	9	10	12	13	11	10	17
43	27	14	13	11	28	22	9	12	12	15	8	11	19
76	6	13	17	13	28	21	9	11	12	14	8	10	16
109	19	13	11	12	29	22	10	12	12	13	9	10	19
104	0	13	9	11	29	23	10	10	12	13	9	11	20
100	9	13	10	13	30	24	9	10	12	13	9	11	18
107	5	14	15	12	29	23	10	10	11	13	12	11	18
46	20	13	16	12	28	21	10	10	11	13	9	9	18
43	50	13	13	13	29	22	9	13	12	13	8	11	20
65	5	14	11	11	28	24	9	15	12	13	9	12	17
96	6	13	12	12	28	24	10	11	11	13	9	10	19
100	14	13	12	12	29	22	9	13	13	13	9	10	19
100	1	14	11	12	27	25	9	10	12	13	9	12	19
48	0	14	12	12	27	24	10	10	12	13	10	10	18
63	11	15	10	11	28	24	10	12	12	13	9	12	16
77	16	14	15	12	27	22	9	13	13	15	9	11	18
37	0	15	16	11	30	22	9	10	12	14	9	12	20
94	5	15	13	11	30	23	9	10	11	13	9	9	17
91	8	13	12	12	29	22	9	13	13	13	9	10	19
74	2	14	10	11	30	22	10	12	13	13	9	11	18
98	1	13	12	11	29	23	9	12	11	14	11	10	20
99	33	14	18	11	28	22	10	12	12	14	9	10	19
53	3	15	12	12	28	23	10	11	12	13	10	12	18
51	41	16	13	12	29	21	10	13	13	13	9	9	19
70	4	14	16	13	28	22	10	12	12	13	9	10	19
67	29	14	16	12	29	21	9	13	12	13	11	10	19
98	31	14	15	12	30	22	10	13	11	13	11	11	18
104	13	13	12	12	29	22	9	13	13	14	11	10	18
47	48	13	12	13	29	23	9	10	11	13	11	11	19
59	14	13	13	11	29	23	9	10	11	15	9	10	19
61	17	12	12	11	31	24	9	12	13	13	9	12	18
53	0	16	13	12	28	21	11	12	12	13	11	10	19
78	1	13	14	12	30	23	8	10	11	13	10	9	19
95	2	13	14	11	29	23	9	12	12	13	10	10	19
24	7	14	13	12	28	23	9	10	12	15	9	10	19
76	8	15	12	11	30	21	9	11	12	13	11	11	18
46	2	13	10	12	27	22	11	12	13	13	9	10	16
76	17	15	12	12	28	23	10	11	12	13	10	12	18
41	15	14	10	13	30	23	9	10	12	14	9	12	18
96	3	16	9	11	28	21	10	10	13	13	9	11	19
43	15	14	9	12	28	23	9	10	12	13	11	11	18
72	41	14	12	12	29	22	9	10	11	13	9	11	17
99	1	12	9	13	28	23	10	10	12	14	9	12	19
82	3	14	13	13	28	23	10	10	12	14	10	12	20
37	28	15	19	12	30	24	8	10	12	13	9	11	19
69	3	14	11	12	27	23	9	10	12	13	9	12	19
82	1	14	16	12	29	21	10	13	12	13	10	11	18
51	25	14	12	12	29	21	9	13	12	15	9	11	19
49	8	15	12	11	28	20	10	10	12	15	9	11	18
49	15	14	12	11	29	22	10	10	11	13	9	10	18
51	8	14	10	12	27	24	10	12	12	14	9	9	20
58	1	15	10	13	27	22	9	11	12	13	11	9	19
81	1	14	12	11	28	21	9	12	11	15	11	11	18
55	4	15	12	12	29	23	9	10	12	13	9	11	21
97	3	15	19	12	27	23	9	12	11	13	9	11	19
101	6	13	16	13	31	20	9	10	11	14	9	9	19
42	6	14	11	12	28	22	9	13	12	13	11	11	19
79	1	13	13	12	29	22	9	14	11	13	11	10	18
100	10	13	12	11	28	23	8	10	11	15	11	10	16
48	0	13	10	13	30	23	9	10	12	14	9	10	20
38	28	14	11	13	31	21	10	10	12	14	9	12	18
105	19	14	13	12	29	24	10	9	13	14	10	12	17
85	28	14	13	12	29	23	9	10	11	14	9	10	18
90	8	13	14	11	29	22	9	11	12	14	9	10	17
91	25	13	10	12	27	24	9	12	11	13	10	10	18
73	4	13	10	12	28	22	10	10	11	13	9	11	18
96	16	15	11	12	28	23	9	13	12	14	10	10	18
49	2	14	12	12	30	23	9	10	12	13	9	10	19
91	0	15	20	12	28	23	9	13	12	14	8	10	19
95	6	14	10	12	31	23	9	12	11	13	10	10	18
66	23	14	13	12	27	21	9	12	12	13	9	10	18
78	12	13	12	12	29	25	9	10	11	13	11	10	19
79	24	12	12	12	30	21	9	11	13	15	10	11	17
97	32	13	12	12	29	22	9	13	13	13	9	10	19
96	7	13	13	11	29	22	9	12	11	13	9	11	16
54	21	14	19	12	28	23	9	10	12	13	9	9	17
74	4	15	13	11	29	23	9	10	12	14	12	10	17
101	30	14	18	11	28	20	9	12	13	13	9	12	19
79	17	16	14	11	29	22	9	10	12	15	9	10	18
52	12	14	12	12	27	23	8	12	11	13	11	10	19
70	11	13	14	11	30	23	9	10	11	14	10	10	18
63	26	14	13	11	28	24	10	10	12	13	11	9	19
50	3	14	13	12	30	23	9	10	12	14	9	10	21
56	2	14	15	13	28	24	8	12	11	14	9	11	18
83	0	15	15	12	27	24	9	11	14	13	11	11	16
68	0	14	15	12	27	20	9	12	12	14	9	12	18
96	11	15	17	12	28	24	9	10	13	14	10	10	18
54	5	14	13	11	29	22	9	10	12	14	10	9	19
79	10	13	10	12	30	20	9	9	11	14	9	11	18
98	2	13	10	12	27	24	9	10	13	14	9	9	18
92	23	14	10	13	29	24	9	12	12	14	9	10	16
41	23	12	10	13	27	25	9	12	11	13	9	10	17
101	25	15	13	12	31	23	9	11	13	15	9	12	19
103	18	13	13	12	27	25	8	12	12	13	9	10	18
25	3	15	12	11	28	20	10	10	12	15	9	11	18
71	16	13	13	12	28	24	9	12	12	14	9	11	18
39	11	13	11	11	29	22	9	13	13	13	11	10	19
60	15	14	9	11	31	23	9	10	12	14	10	10	19
39	0	14	15	12	29	23	9	13	13	13	9	10	17
33	0	14	10	13	29	23	8	12	12	13	9	10	16
90	29	14	17	12	30	24	10	10	12	14	9	9	17
48	8	13	12	12	27	22	9	12	13	13	9	10	18
42	0	12	13	12	27	23	8	12	12	13	9	12	20
114	4	14	14	11	30	22	9	13	13	13	9	10	18
116	13	12	11	12	28	23	9	12	13	14	9	12	18
87	13	14	15	12	28	22	9	12	13	13	11	11	20
91	22	16	10	11	29	22	10	10	14	13	10	10	18
71	12	14	14	12	30	23	9	12	12	14	10	10	20
96	3	13	12	12	28	22	9	13	11	14	10	10	17
105	5	14	15	11	30	24	9	10	12	14	9	11	17
100	3	15	13	13	28	22	9	13	12	14	9	12	19
101	2	13	12	12	29	20	9	11	11	14	8	12	19
45	36	14	12	12	29	21	9	13	13	13	10	10	19
73	1	15	16	12	31	23	9	13	12	14	9	9	19
97	1	13	13	13	29	23	10	12	11	13	9	10	20
102	30	14	17	13	28	25	9	10	11	14	9	11	19
55	5	13	17	11	27	22	9	13	12	13	9	11	18
93	16	14	17	13	28	24	9	12	12	14	9	12	17
99	7	14	14	11	28	23	9	10	11	14	9	11	17
80	41	15	11	11	29	24	10	12	12	13	9	13	18
97	0	15	17	12	29	23	9	13	11	13	11	12	17
80	0	15	12	11	28	21	10	10	11	13	9	11	18
93	3	14	12	12	26	23	9	10	12	13	11	11	19
79	2	16	10	12	31	23	9	13	12	13	11	10	21
54	11	14	16	12	29	21	9	10	12	14	11	11	18
34	9	13	13	12	28	23	10	13	12	14	10	9	20
70	10	14	16	11	29	21	9	15	11	14	10	9	18
54	15	13	12	12	30	24	9	12	11	13	10	10	18
65	21	14	12	12	30	20	10	10	11	13	9	10	17
109	1	15	17	11	28	22	9	10	13	13	9	9	19
96	12	15	12	11	27	21	9	12	12	13	9	11	18
76	21	14	14	11	29	24	10	10	12	13	10	11	18
36	3	15	20	11	30	23	9	10	12	13	8	10	17
86	11	14	17	12	27	23	9	10	12	13	10	12	19
56	1	13	10	11	29	22	9	10	11	13	8	13	18
76	8	13	12	11	28	23	10	10	12	12	9	11	18
40	26	14	15	11	29	22	10	12	13	13	9	11	18
68	8	13	15	11	29	23	9	10	12	13	11	11	18
22	3	15	16	11	27	23	10	12	12	14	9	10	19
50	0	15	13	12	28	21	9	12	12	14	8	9	17
99	0	13	14	12	28	22	9	14	11	14	9	11	18
105	0	13	12	12	28	24	9	12	13	13	10	10	17
31	32	13	14	11	31	21	9	11	14	13	10	9	19
67	38	14	11	13	27	23	10	13	12	13	9	10	18
60	4	16	12	12	28	22	10	10	12	13	10	12	19
46	22	14	11	11	29	23	9	10	12	13	9	10	19
55	29	14	11	11	27	24	10	12	12	13	10	10	19
64	24	12	14	12	28	22	10	15	11	13	8	10	20
71	0	14	11	11	31	22	10	11	12	14	10	10	18
97	5	13	9	12	28	22	9	12	11	14	9	12	19
97	3	13	12	11	30	22	10	10	12	14	10	11	19
57	0	13	13	12	29	23	10	10	12	13	9	11	18
95	17	15	13	13	30	21	10	10	12	14	9	9	19
28	21	12	12	11	30	23	8	12	13	13	11	10	17
49	36	13	15	12	29	22	10	10	11	15	9	10	20
88	47	14	18	12	29	22	9	10	11	13	10	11	18
48	5	12	13	12	27	22	9	10	11	14	10	9	19
72	16	15	12	11	29	22	10	10	12	14	10	11	16
97	2	13	19	12	28	23	9	10	12	14	10	11	19
54	0	13	14	11	30	23	8	11	12	13	9	12	19
71	37	13	12	13	29	21	9	13	11	13	9	12	18
38	5	13	17	12	29	23	10	12	12	13	10	9	19
80	4	15	13	12	28	20	9	12	10	14	11	11	18
102	9	15	17	14	29	23	9	12	11	13	9	9	18
100	34	14	12	13	29	21	10	12	11	14	10	10	19
97	0	16	10	12	31	23	9	13	12	13	11	10	21
106	11	13	18	12	28	21	9	10	13	13	9	11	19
92	2	15	13	11	30	23	9	10	12	13	8	11	19
27	5	15	15	12	31	23	9	14	12	13	9	12	18
68	1	15	16	12	31	23	9	13	12	14	9	9	19
46	0	14	10	13	28	23	9	10	12	14	9	12	19
46	30	14	10	11	29	22	9	13	12	13	9	9	19
37	2	14	10	11	29	23	9	10	11	14	11	9	19
45	2	14	10	12	28	23	10	10	13	14	11	11	19
99	18	13	13	13	29	25	10	10	12	15	9	11	17
78	6	14	15	12	29	23	9	10	14	14	9	11	19
67	2	14	13	12	29	23	9	12	12	13	10	11	20
56	1	13	13	12	27	25	8	12	12	13	9	10	18
55	3	15	11	12	28	24	9	11	12	13	9	11	18
48	5	14	13	11	28	24	9	12	12	13	11	12	20
120	23	14	12	13	29	24	9	10	13	13	9	11	18
69	6	12	16	13	29	23	9	14	12	14	9	9	18
99	13	13	17	11	30	22	10	10	12	14	11	11	20
112	16	14	10	12	27	23	8	12	11	13	9	9	17
55	4	12	9	13	27	22	9	11	12	13	11	10	18
53	15	14	11	12	27	22	9	12	12	13	9	10	19
99	0	15	13	12	28	22	10	11	12	13	9	11	18
43	34	14	14	13	29	22	10	14	11	13	11	11	20
102	39	13	15	11	29	24	10	12	11	13	10	11	18
58	0	13	16	12	29	22	8	12	13	13	11	11	17
43	10	13	11	12	28	24	9	10	12	13	8	10	17
40	14	14	10	11	27	23	10	14	11	13	10	11	18
60	4	13	17	12	29	23	10	12	12	12	10	9	19
103	13	13	14	12	29	22	10	15	11	14	10	9	20
76	1	13	13	12	27	24	9	10	13	13	9	11	19
64	27	14	10	11	30	22	10	12	13	13	9	11	18
39	38	13	14	12	30	23	9	10	12	14	9	10	18
44	0	13	12	11	28	22	9	13	13	13	9	11	19
43	4	14	14	12	28	24	9	11	13	14	8	11	19
58	39	14	14	12	29	20	10	10	12	13	10	10	17
74	35	13	13	13	29	23	10	12	12	15	9	10	20
69	3	14	12	12	30	23	10	12	11	13	10	10	19
110	19	14	11	11	28	21	9	10	13	14	9	10	18
48	34	14	16	11	28	20	10	12	13	13	11	11	18
59	5	13	16	12	27	23	9	10	13	13	9	10	17
66	0	14	10	12	29	24	9	10	11	14	11	12	17
47	23	16	10	12	28	24	9	11	13	14	9	12	17
86	2	14	11	13	27	23	10	13	12	13	9	11	18
106	0	12	12	11	27	22	10	12	13	13	10	10	20
46	27	15	10	12	30	22	10	11	12	14	10	11	19
60	38	13	18	11	30	23	8	12	14	14	9	11	18
99	3	13	13	12	28	20	9	13	13	13	10	12	18
102	0	13	10	12	29	22	10	10	13	13	11	11	19
112	0	13	16	13	29	22	9	13	12	13	9	10	18
33	13	15	12	13	27	21	10	10	12	13	11	11	17
92	1	15	12	12	31	25	9	10	13	13	9	11	20
90	19	15	13	12	28	25	9	10	13	14	10	11	18
98	9	13	11	13	27	22	9	10	11	14	9	10	19
81	8	14	12	12	28	21	9	12	11	13	9	10	21
75	20	15	14	12	30	25	9	10	12	15	9	13	19
109	3	13	11	11	28	22	10	14	11	13	9	10	18
48	22	14	12	11	31	23	9	12	13	13	8	11	18
117	5	16	13	13	29	24	10	12	11	13	11	10	18
30	4	14	12	13	27	22	9	10	11	15	9	11	18
80	25	14	14	13	30	21	10	10	12	13	10	10	18
102	4	16	10	12	28	22	9	13	12	15	9	11	18
92	8	14	15	12	30	23	9	10	12	14	9	11	17
43	36	13	11	12	31	23	10	12	12	13	10	9	19
94	49	14	9	12	29	22	9	10	11	14	9	11	19
66	17	12	10	12	28	21	10	10	13	13	9	11	17
24	12	13	17	11	30	22	9	10	13	15	9	11	18
38	7	13	12	12	28	24	9	10	12	13	10	13	17
58	31	13	11	11	31	24	9	12	12	13	9	10	19
68	9	15	14	12	28	22	9	12	13	14	9	11	17
58	28	14	10	12	30	23	9	10	12	13	9	10	19
62	10	13	11	12	27	22	9	13	11	13	12	11	18
39	11	14	13	13	28	21	9	9	12	13	9	11	19
108	1	15	13	13	27	23	10	10	11	15	8	11	19
51	44	13	11	13	29	22	10	12	13	13	10	11	19
38	1	13	13	13	29	22	9	13	12	13	8	11	20
46	3	13	13	13	27	22	10	10	12	14	11	10	18
82	19	12	10	12	27	23	9	10	11	13	11	11	17
88	18	16	14	12	29	22	9	12	11	13	11	11	19
100	11	13	10	11	30	23	10	13	11	14	10	10	19
33	26	15	16	12	29	23	10	12	12	14	11	11	18
100	1	13	13	12	29	23	10	10	12	13	9	11	18
111	16	12	15	12	29	22	8	10	13	13	10	12	17
60	9	16	12	12	28	21	9	10	12	13	10	9	18
94	5	13	10	13	30	23	9	10	13	15	10	9	20
104	17	13	13	12	29	23	10	10	12	13	9	11	18
75	5	13	16	11	27	24	9	14	11	14	10	11	18
68	0	13	15	11	29	23	10	10	12	14	9	11	19
102	10	13	13	12	27	24	9	10	13	13	9	11	19
96	10	13	10	11	30	22	9	12	12	13	11	11	19
107	43	13	10	12	28	23	9	10	12	13	11	9	18
70	10	14	17	12	30	24	10	10	12	15	9	10	18
111	10	13	14	13	29	23	10	12	11	13	10	11	19
35	18	13	15	12	29	23	9	13	11	13	10	12	18
80	2	13	20	11	28	23	10	12	12	13	10	11	17
71	5	13	12	13	29	24	9	13	11	15	9	11	18
29	26	15	15	13	28	23	9	12	12	14	9	11	18
71	1	15	13	12	28	25	9	10	13	14	10	11	18
81	1	14	13	12	29	23	10	10	12	14	10	10	19
72	7	14	17	12	27	23	10	13	12	13	9	11	19
108	22	15	11	12	28	24	9	11	12	12	9	11	18
53	10	14	13	12	28	22	10	12	13	13	9	11	18
63	6	13	13	12	27	25	8	12	12	13	9	10	18
80	36	15	13	13	29	20	9	10	11	14	10	11	17
32	3	14	14	11	27	23	9	11	12	13	11	10	20
29	0	16	13	12	27	22	10	12	13	14	8	9	17
102	2	14	12	11	28	24	9	9	12	13	9	10	17
45	24	13	13	12	27	25	8	12	12	13	9	10	18
51	20	15	16	12	29	23	9	12	13	13	9	10	18
73	1	14	10	12	28	22	9	10	12	13	10	12	19
65	0	14	15	12	30	22	10	12	10	13	10	11	18
39	6	12	17	12	28	23	9	10	13	13	9	11	18
78	19	14	12	12	27	21	10	12	11	13	9	10	19
93	13	14	12	11	28	22	11	10	12	13	9	11	19
74	3	15	19	12	27	22	9	12	12	13	8	10	19
113	13	14	13	13	29	21	9	13	12	13	9	11	16
79	12	15	18	12	28	23	9	13	11	13	9	11	18
69	29	14	13	12	27	22	10	12	12	13	9	10	18
94	9	13	9	13	30	22	9	11	12	13	11	11	19
62	3	13	10	13	27	23	10	10	12	13	10	10	20
104	28	13	13	12	30	24	10	10	12	13	9	11	20
82	1	15	15	12	26	22	9	10	12	13	11	11	19
100	15	12	11	12	29	24	10	12	12	13	9	12	20
23	0	13	10	13	28	23	9	12	11	14	12	12	19
34	6	13	12	12	28	22	9	12	11	13	10	11	19
36	10	13	10	12	28	23	9	9	12	14	10	11	20
94	3	13	14	12	29	23	9	13	12	14	9	11	19
101	2	14	11	13	28	23	9	12	12	14	10	11	20
98	15	13	11	11	28	22	9	10	12	15	9	11	18
85	3	13	13	11	28	22	10	12	12	13	9	12	18
39	2	13	10	12	29	22	9	14	12	13	9	12	20
67	19	13	15	12	29	23	9	13	11	13	10	11	18
40	2	12	17	12	30	23	9	11	12	13	9	12	20
45	3	15	16	12	29	24	10	13	12	13	9	9	17
79	11	13	12	13	28	24	10	12	11	14	11	13	18
93	2	14	13	12	28	23	9	10	12	14	8	11	18
77	2	13	14	11	28	22	10	12	12	13	9	11	19
41	28	13	12	12	29	23	9	14	12	15	10	10	19
57	0	13	10	12	30	23	8	12	11	13	9	10	18
75	1	16	16	11	30	24	9	13	12	13	9	11	20
74	29	13	15	13	29	24	9	13	11	13	10	11	19
52	0	13	10	12	27	22	11	12	13	13	9	10	16
38	13	12	20	12	27	22	9	10	12	13	11	10	19
42	1	13	10	11	27	24	8	12	12	15	11	12	16
109	6	12	10	11	28	21	10	12	11	14	9	11	18
100	4	13	14	13	29	23	9	10	11	14	9	9	19
42	2	15	14	11	27	24	10	13	12	13	9	11	19
57	34	12	14	14	28	21	10	12	14	14	9	9	16
36	15	15	13	12	31	23	9	11	13	15	9	12	19
72	14	12	15	13	27	22	9	10	13	13	9	11	17
66	24	13	10	12	27	23	9	10	13	13	9	10	17
92	29	16	12	12	27	20	9	10	12	13	9	9	18
92	32	14	13	13	28	22	10	12	12	13	9	10	18
54	12	13	11	12	29	24	10	10	12	13	9	12	19
54	18	13	17	12	26	21	9	10	12	13	9	11	19
105	13	12	13	12	26	22	9	12	13	13	8	11	18
81	0	12	18	13	29	22	9	10	12	14	9	10	17
47	17	13	10	12	29	22	10	10	13	13	11	11	19
111	1	14	15	12	28	24	9	11	12	14	12	12	19
73	0	16	10	13	27	23	9	10	12	13	10	11	18
45	0	14	13	12	30	23	9	12	11	13	9	11	20
81	12	13	12	12	27	22	9	13	13	13	11	12	19
38	31	13	13	11	29	22	9	12	12	14	10	11	18
82	4	16	14	11	29	23	10	13	11	13	9	10	21
54	2	13	15	12	29	22	10	10	11	15	9	10	20
102	1	13	14	12	29	22	10	13	11	15	9	13	18
59	50	13	9	13	26	22	9	13	13	13	9	11	19
77	7	15	15	13	27	23	9	10	12	12	9	10	19
33	7	13	10	12	27	23	9	10	12	14	8	10	18
103	2	14	13	13	28	24	10	12	12	13	10	11	19
47	6	14	16	13	26	23	10	10	12	13	10	10	20
114	5	12	10	13	29	22	10	10	12	14	11	10	19
69	21	13	15	13	29	21	9	12	12	13	9	10	19
72	14	15	13	12	26	22	10	10	12	13	9	11	19
97	3	13	14	12	27	22	9	12	11	13	11	12	20
76	21	15	13	11	30	23	9	10	11	13	9	10	17
67	1	13	10	12	30	23	9	14	11	14	10	12	19
13	2	12	15	12	29	22	9	10	13	13	10	11	17
35	7	14	12	11	27	23	11	10	12	13	10	10	18
52	45	12	10	12	28	25	11	10	12	13	9	9	18
75	1	14	13	12	28	23	10	10	11	13	9	10	18
66	6	14	19	12	28	23	9	10	14	14	9	13	18
35	2	15	12	12	27	25	8	10	13	14	9	11	21
78	10	13	12	12	27	23	9	10	11	14	10	11	19
81	11	13	18	13	26	22	9	10	12	14	9	11	19
98	13	14	17	11	27	22	9	12	12	14	9	10	20
100	10	12	13	12	28	23	9	12	11	13	11	10	18
41	1	14	16	12	29	22	10	10	13	14	10	10	19
62	0	16	11	11	28	21	9	11	12	14	11	9	18
50	1	14	10	12	27	22	9	12	11	13	9	12	19
43	1	15	11	11	28	22	9	11	11	14	11	11	18
101	7	13	16	11	31	21	10	12	12	13	9	12	19
90	7	13	13	13	27	24	9	12	12	12	9	11	18
97	22	14	19	13	28	24	9	12	14	13	10	10	17
58	6	13	20	12	30	24	10	12	12	14	9	12	19
102	2	14	9	12	29	23	9	10	12	14	9	11	18
109	3	15	19	13	29	21	9	11	12	13	9	10	18
59	2	13	13	12	28	24	10	11	11	13	9	11	18
107	0	13	15	12	28	23	9	12	12	13	10	10	18
92	4	13	15	13	28	22	9	13	12	13	9	10	20
73	42	13	17	12	29	22	9	10	12	15	9	11	20
106	27	13	16	12	27	23	10	12	12	14	9	11	19
82	0	15	18	12	31	20	9	13	11	14	12	9	18
51	8	12	9	13	29	24	9	12	12	13	9	9	18
78	0	13	12	11	31	24	10	12	13	13	9	10	18
37	11	14	11	14	29	22	8	11	11	14	9	11	17
71	8	14	13	11	28	23	9	11	12	13	9	12	18
67	12	14	13	14	29	24	9	11	13	13	11	10	18
76	24	14	10	12	28	24	9	10	11	13	9	10	19
43	6	13	13	11	28	22	8	11	11	13	11	10	19
81	2	14	12	11	27	23	9	10	12	13	9	11	18
95	0	16	11	12	28	22	10	12	12	14	8	11	17
93	25	15	13	13	28	21	9	10	12	14	9	10	20
78	3	16	16	11	29	22	10	12	12	13	11	10	18
91	18	12	13	12	30	22	9	10	11	12	11	10	19
72	24	13	10	11	28	22	10	10	12	13	11	11	19
91	30	13	10	12	29	24	9	10	13	13	9	10	20
81	1	12	9	12	29	21	9	11	12	14	8	11	17
54	5	15	17	14	28	23	9	10	11	13	10	11	17
47	33	13	13	12	27	23	9	13	12	13	9	10	17
108	16	13	14	11	30	22	9	12	12	14	8	9	20
81	0	14	12	11	31	23	9	12	13	13	8	11	18
77	27	14	17	12	29	22	9	12	11	13	11	11	19
95	0	14	13	12	28	23	10	10	11	13	9	10	18
40	1	13	12	13	28	21	8	9	12	15	9	10	19
84	1	14	15	13	29	24	10	11	12	13	9	10	18
62	0	13	13	11	27	20	9	12	11	14	9	13	18
114	12	15	10	11	28	23	10	12	12	13	9	11	17
76	36	14	15	12	28	23	9	12	13	13	9	11	19
53	1	13	12	12	29	22	9	13	12	13	10	11	17
42	16	13	14	11	30	21	10	10	12	13	11	11	21
46	7	14	10	11	29	22	9	13	12	13	11	11	17
106	22	13	11	11	28	22	9	12	12	12	12	10	17
60	6	15	15	13	28	23	9	12	12	13	11	11	17
96	7	14	12	12	30	24	9	12	11	13	10	11	18
60	2	13	14	13	29	23	10	12	12	13	10	11	19
100	0	13	14	11	30	21	10	10	12	13	11	11	21
107	22	12	13	12	31	24	9	10	11	14	9	12	18
81	6	13	11	12	29	23	10	11	14	14	9	10	19
95	1	13	10	12	27	23	10	10	11	13	8	11	19
98	0	13	11	12	28	22	10	12	12	13	10	10	18
38	4	14	12	11	28	23	9	10	12	12	9	10	18
94	0	14	16	12	28	21	9	13	12	13	9	10	17
76	14	14	20	12	28	22	9	12	11	13	9	10	20
83	0	12	12	11	28	23	10	12	12	14	10	11	19
48	1	13	10	12	28	23	10	10	12	14	9	10	20
100	10	14	13	12	29	23	9	12	13	13	9	10	18
96	2	14	12	12	29	23	10	10	12	14	11	10	17
79	17	14	13	12	29	22	9	13	12	13	9	10	19
60	41	14	16	12	30	24	9	10	12	15	9	12	19
110	1	13	17	12	28	22	9	12	11	13	12	11	19
51	12	12	10	12	28	23	9	13	12	13	9	10	19
71	17	12	16	12	27	23	10	12	11	14	9	11	18
70	13	13	10	13	28	23	9	10	11	14	9	10	19
51	10	14	13	12	27	24	9	12	12	13	9	12	19
75	1	13	10	12	30	23	8	12	11	13	9	10	18
105	16	13	10	12	26	24	9	10	11	13	11	12	18
54	7	13	10	12	29	22	10	10	12	13	10	11	17
99	23	13	16	12	27	21	9	10	12	13	10	11	17
113	6	13	13	13	27	22	9	10	12	14	11	10	18
35	0	13	13	12	28	23	10	13	12	14	11	11	19
70	1	13	16	11	31	23	9	10	12	13	10	11	18
29	4	13	12	11	30	22	10	10	12	14	11	11	19
98	15	15	13	13	27	23	9	13	12	13	8	12	19
82	13	13	12	12	29	23	9	10	12	13	8	10	18
110	6	14	18	12	29	22	9	12	12	14	8	11	18
32	16	15	16	13	28	23	11	10	12	14	10	12	17
92	30	13	14	14	28	22	9	14	13	14	10	10	18
80	19	14	14	11	28	23	9	12	12	13	9	11	18
110	1	13	20	13	31	22	9	10	12	13	10	9	19
71	3	13	10	11	27	24	8	12	12	15	11	12	16
76	19	13	17	12	27	23	10	14	11	15	10	12	19
92	1	14	14	12	27	22	8	12	13	13	10	10	17
96	21	14	11	13	30	24	8	10	12	14	10	11	19
44	0	14	17	11	28	20	9	12	11	13	9	9	18
45	4	13	10	12	28	23	11	10	12	13	9	9	18
79	4	12	13	12	28	21	8	12	13	15	9	10	19
54	15	16	13	11	30	23	9	11	12	14	9	12	18
75	9	13	10	11	30	24	9	12	11	13	11	11	21
95	23	15	10	12	28	20	10	13	13	13	10	10	20
77	5	15	15	13	28	20	9	10	11	15	11	11	17
43	19	13	13	12	29	23	10	10	13	14	9	11	19
113	35	15	10	12	27	21	10	10	12	13	9	12	18
95	5	13	10	13	27	22	10	10	12	13	9	12	19
102	4	13	9	12	29	23	10	13	11	13	8	11	18
76	37	13	17	12	29	23	10	12	12	13	10	9	19
101	3	12	10	11	29	21	9	13	11	13	9	10	19
84	19	13	11	11	28	21	9	10	11	14	11	10	18
74	16	13	16	11	28	22	9	14	11	13	9	12	19
96	18	13	13	12	28	24	9	11	12	13	10	10	18
58	7	14	13	13	29	24	9	11	12	13	9	10	19
41	2	13	18	12	27	20	10	12	13	13	9	9	19
89	3	13	11	14	28	23	9	12	12	15	9	11	19
25	10	13	11	11	28	23	9	12	12	13	11	11	19
79	0	14	11	12	27	23	9	10	11	14	10	9	19
112	6	13	12	12	28	24	9	10	12	15	9	10	18
86	0	13	13	13	28	23	9	10	12	13	9	10	19
73	31	14	16	12	26	23	10	10	11	14	9	10	19
42	3	15	17	12	28	24	9	10	13	14	10	10	18
43	5	15	17	12	28	24	9	10	12	14	10	10	20
36	0	14	10	12	28	23	10	13	11	14	8	12	18
100	5	13	13	13	29	22	9	12	12	13	11	10	20
86	6	15	13	12	30	21	11	13	12	14	10	11	19
53	1	13	17	12	29	23	9	10	13	13	10	9	16
77	24	14	13	11	29	22	9	12	12	14	11	10	19
103	1	14	13	11	29	22	9	10	12	14	9	12	18
55	11	13	11	12	28	23	9	12	11	13	11	9	17
89	17	13	9	12	28	24	9	10	12	13	9	10	18
40	0	14	13	12	30	22	8	10	11	13	9	11	19
44	1	13	15	12	26	24	10	13	12	15	9	11	20
69	14	13	14	11	28	22	9	10	12	14	9	10	20
105	0	12	13	12	27	23	8	12	12	13	9	12	20
34	14	14	19	11	30	23	9	12	12	14	10	10	21
66	8	13	12	11	29	21	10	10	11	13	9	11	18
99	1	14	17	12	27	23	10	13	13	14	8	10	19
108	1	14	14	12	30	23	10	10	11	13	11	12	19
98	4	12	13	13	28	21	9	12	12	14	10	11	18
49	0	13	10	11	29	23	9	10	13	14	10	10	17
101	2	15	13	12	28	23	10	12	14	14	9	11	19
90	36	13	13	12	29	22	9	10	12	13	12	10	18
27	0	16	14	11	28	22	10	13	12	13	9	12	18
52	43	13	12	12	29	22	9	13	13	13	9	10	19
106	14	13	10	11	29	24	10	12	12	13	10	9	18
103	10	13	14	12	29	23	9	13	12	14	9	11	19
69	37	14	12	12	27	23	10	13	12	13	12	11	19
60	28	14	11	12	27	24	9	12	11	13	11	12	17
102	9	13	16	11	28	22	9	13	12	15	10	10	20
64	2	13	17	13	27	23	9	13	12	13	10	12	18
60	42	13	16	12	28	23	9	15	13	14	9	9	19
72	19	14	16	12	31	23	9	14	12	14	8	10	18
113	3	13	10	12	27	21	9	10	11	14	8	12	16
63	16	15	10	13	27	24	9	12	12	14	8	10	18
56	0	14	12	11	28	22	9	10	12	13	9	10	20
28	36	14	18	11	27	23	9	13	12	13	11	9	18
95	30	14	13	12	27	20	9	14	13	15	9	11	19
105	31	14	13	12	29	24	9	13	12	13	9	11	18
21	24	14	11	12	28	22	10	12	12	14	10	11	18
102	0	15	12	11	27	22	10	10	11	14	10	10	19
38	19	14	13	12	29	24	9	10	12	13	11	10	19
100	1	12	16	12	29	21	10	9	13	14	9	10	18
89	15	14	14	12	31	22	9	12	12	14	9	10	17
102	4	13	13	11	28	22	8	10	11	13	10	13	19
57	3	16	18	12	29	22	10	10	10	15	9	12	19
59	20	13	10	12	28	23	9	12	12	14	9	10	18
48	2	15	16	11	27	22	9	12	13	13	9	11	18
54	10	13	19	13	29	23	10	13	13	13	9	10	19
53	18	14	10	12	30	21	10	10	11	14	11	11	18
45	0	14	9	11	27	23	9	10	12	13	9	11	19
81	1	13	17	11	29	22	9	10	13	14	11	11	19
69	23	15	12	11	29	22	9	10	12	13	10	11	18
107	6	14	12	12	28	24	9	13	13	13	11	11	18
97	21	14	13	12	30	23	9	10	12	14	9	12	18
34	10	14	21	12	28	24	9	12	12	13	9	12	20
45	15	13	20	12	27	21	9	12	11	15	11	12	21
91	2	13	10	13	27	24	9	12	12	13	9	12	18
81	41	14	18	12	30	23	9	13	12	14	8	11	19
70	20	14	12	12	27	24	10	10	13	13	8	10	19
77	0	15	13	12	31	23	9	11	13	15	9	12	19
63	15	16	13	11	28	23	9	10	12	13	11	10	18
102	2	14	14	11	30	22	10	13	12	13	10	12	17
99	13	15	13	12	30	23	9	10	11	14	9	10	19
34	3	14	16	11	28	20	10	12	13	13	11	11	18
88	21	12	12	12	27	24	9	10	12	13	11	10	19
108	33	12	13	12	28	21	10	14	13	13	9	12	18
54	34	13	10	14	30	24	9	10	12	13	10	11	19
95	2	15	12	12	28	24	10	13	12	14	10	11	20
71	4	13	13	12	29	22	10	12	11	14	11	11	20
52	11	13	13	13	27	24	9	12	12	12	9	11	18
106	3	16	16	12	28	23	9	12	12	14	9	10	19
102	16	13	13	12	30	24	9	12	11	15	10	10	19
47	45	14	10	12	27	23	9	10	13	14	9	11	18
38	1	14	13	12	30	23	9	10	12	14	9	10	21
40	9	14	13	12	29	24	10	12	12	13	9	10	18
111	16	16	11	12	30	22	8	12	12	14	10	12	19
80	26	14	14	12	27	22	9	10	11	14	11	11	21
38	0	13	16	12	30	23	9	12	12	14	10	11	19
56	1	12	13	12	28	23	9	12	13	14	11	10	18
40	12	14	13	11	29	22	9	10	12	14	10	9	19
105	3	16	17	13	30	22	10	10	13	13	11	11	18
32	3	15	11	12	28	23	9	12	12	14	10	9	20
69	38	15	11	12	30	22	9	12	11	14	9	9	18
56	1	15	15	12	30	23	9	12	12	14	9	10	20
112	14	13	9	12	29	23	10	13	11	13	8	11	18
49	22	13	14	11	26	22	9	10	12	13	9	10	18
87	24	14	10	13	29	22	9	10	12	14	9	9	19
108	24	15	14	13	26	22	9	12	13	13	10	11	19
32	29	14	12	12	27	23	10	12	13	13	10	13	18
39	4	15	10	12	27	21	9	12	11	13	9	10	18
36	2	15	11	13	29	22	10	10	10	13	9	10	18
80	17	13	14	14	28	22	9	14	13	14	10	10	18
54	15	14	12	11	28	23	10	10	12	13	9	10	17
47	1	14	18	13	26	21	9	10	12	14	9	11	20
92	20	13	13	11	29	24	8	13	12	14	9	11	18
79	0	14	12	11	29	22	9	13	11	13	10	11	18
75	0	16	10	12	28	21	9	11	11	13	10	11	18
114	0	14	11	11	30	24	9	12	13	13	12	9	17
101	16	12	15	13	28	23	9	15	12	14	9	9	18
71	10	14	11	12	27	22	10	13	12	13	11	11	17
66	2	13	16	13	27	23	9	12	13	14	9	11	19
68	5	12	13	12	29	22	9	12	13	13	11	9	19
64	46	15	10	12	29	23	10	13	11	13	9	10	17
77	2	13	16	12	29	23	8	10	12	14	10	10	19
105	20	14	10	12	29	23	9	9	12	14	12	11	18
53	3	13	15	13	28	21	9	12	12	13	9	10	19
49	36	14	14	12	30	24	10	12	11	14	10	11	17
66	34	15	14	11	30	23	8	11	13	13	9	11	18
56	11	15	15	12	28	23	9	12	14	13	11	10	18
65	0	15	14	11	27	23	9	13	13	14	9	10	19
51	8	16	12	12	30	20	9	10	12	14	8	11	19
71	20	13	19	11	28	22	10	13	12	13	9	12	18
67	40	13	13	12	27	22	9	10	13	14	10	13	18
52	1	13	11	11	28	21	9	10	11	14	11	10	18
109	41	13	10	12	25	23	8	12	12	13	9	11	20
36	33	12	9	11	27	22	9	10	13	13	11	11	18
48	4	13	14	11	28	23	10	11	12	14	9	10	21
94	8	13	13	12	27	23	8	10	13	14	9	12	17
