# Supplementary material for: Using game theory to thwart multistage privacy intrusions when sharing data
Source: Sci Adv. 2021 Dec 10;7(50):eabe9986. doi: 10.1126/sciadv.abe9986 (PMC8664254; doi:10.1126/sciadv.abe9986)
Supplement: Supplementary file 2 — Data S1 [file sciadv.abe9986_data_s1.zip › sciadv.abe9986_data_s1/DemoKAnonymization/exp/2058/data/target_data/i18.csv]

YOB	State	STR1	STR2	STR3	STR4	STR5	STR6	STR7	STR8	STR9	STR10	STR11	STR12
99	3	13	17	13	29	24	10	11	11	13	9	11	18
103	15	14	11	11	30	23	8	10	13	14	10	11	17
57	9	15	10	11	29	23	9	10	14	14	11	10	18
50	2	15	15	14	28	24	9	13	12	14	9	10	18
112	0	14	10	12	29	22	9	11	13	13	11	12	18
52	1	14	15	12	27	23	10	10	13	13	11	14	16
76	45	12	11	12	27	24	9	13	12	13	10	12	18
40	36	13	14	11	28	22	10	14	12	15	10	11	21
80	23	14	10	13	28	23	9	12	12	13	8	12	18
100	29	13	10	12	30	25	10	13	12	13	9	10	17
68	2	13	10	11	28	24	9	12	12	13	8	13	20
41	0	14	12	12	26	23	11	11	12	14	10	10	19
36	27	14	13	12	28	23	9	10	11	14	9	12	20
81	0	14	13	12	26	22	9	10	12	15	12	9	18
34	22	14	13	13	27	24	9	13	13	13	9	10	18
49	0	13	12	11	28	23	9	11	12	13	9	11	20
99	0	13	11	12	30	23	10	12	11	15	9	10	19
62	26	13	10	13	30	22	9	13	12	14	10	11	20
53	17	14	11	11	29	23	9	10	12	13	8	11	17
65	2	16	12	12	29	20	8	12	12	13	9	12	19
39	21	13	17	12	28	21	9	10	11	14	9	9	17
73	7	14	13	12	30	23	10	12	12	13	9	9	19
37	28	15	19	12	30	24	8	10	12	13	9	11	19
79	8	14	13	11	28	21	9	12	11	13	10	10	17
90	1	15	10	13	28	24	8	10	12	13	9	10	20
55	0	14	14	12	28	23	9	11	13	14	8	10	19
43	1	13	12	12	28	22	10	10	12	13	9	11	17
33	30	13	13	11	31	23	9	9	12	13	10	11	19
47	3	15	17	12	27	24	9	12	13	14	9	11	18
58	13	16	14	12	28	23	9	10	11	13	12	12	19
58	34	13	12	12	28	24	9	13	13	13	11	11	18
108	11	14	13	13	30	21	9	10	11	13	11	11	17
79	2	13	10	13	27	21	9	10	11	15	8	11	20
104	11	12	16	12	29	21	10	9	13	14	9	10	18
29	2	15	12	13	31	24	9	13	12	13	10	11	18
86	35	15	18	12	28	23	9	10	11	13	9	11	20
98	18	13	17	12	28	20	9	12	12	15	10	10	18
56	23	16	15	11	31	24	10	10	12	14	11	11	20
37	28	12	12	11	30	23	8	12	13	13	11	10	17
86	12	14	18	11	31	24	9	10	13	13	10	10	19
39	1	13	10	11	29	22	8	11	12	15	12	11	19
85	41	14	13	12	28	24	10	10	12	15	10	12	20
26	16	12	12	12	27	23	9	12	12	14	8	9	19
41	24	15	15	12	28	23	9	12	14	13	11	10	18
102	1	14	13	12	29	24	9	13	12	13	9	11	18
98	35	13	14	12	27	23	9	10	13	13	9	10	20
80	0	14	15	12	28	22	9	10	14	14	9	11	18
33	1	13	13	13	29	22	10	10	12	13	9	11	18
75	0	13	13	11	26	24	9	13	13	13	10	10	17
91	2	14	12	11	27	22	9	13	11	13	9	9	18
68	34	15	12	13	30	23	9	12	12	14	8	10	18
92	15	14	18	11	28	22	8	9	11	13	10	10	18
42	0	13	12	11	30	22	9	10	12	15	11	11	19
83	24	13	15	13	30	22	10	12	12	13	9	11	19
74	20	13	17	12	26	22	9	10	12	14	10	10	20
26	39	14	16	11	28	22	9	10	12	13	10	10	18
32	0	13	16	13	27	23	9	12	13	14	9	11	19
95	2	12	10	13	29	21	9	10	12	14	9	9	17
54	0	15	11	11	29	22	9	11	11	14	10	10	18
48	19	13	17	11	27	22	10	13	12	13	9	11	18
100	6	14	12	13	28	24	10	10	13	13	9	11	17
71	16	12	17	11	26	23	9	13	12	14	10	10	18
104	1	12	11	12	29	24	10	12	12	13	9	12	20
98	30	14	11	11	28	22	10	10	12	13	10	11	18
97	10	12	13	12	30	23	9	12	12	13	11	10	19
80	22	13	13	13	29	23	9	13	12	14	12	10	18
36	25	13	14	14	28	22	9	14	13	14	10	10	18
71	13	13	12	11	28	23	9	12	11	14	9	10	17
102	4	13	13	12	28	23	9	12	11	13	9	11	17
45	9	15	10	13	29	23	10	12	12	14	11	10	17
49	9	14	10	13	30	23	9	13	13	13	9	10	18
57	7	13	13	12	28	22	10	12	12	13	9	9	18
98	9	13	13	11	31	23	9	9	12	13	10	11	19
54	3	14	15	12	29	21	9	11	11	13	8	12	17
91	29	15	11	12	27	22	9	12	12	13	8	11	19
97	0	14	13	12	30	23	9	14	11	13	9	10	18
38	3	12	18	12	28	24	9	12	12	13	9	10	17
73	6	13	14	11	31	21	9	11	14	13	10	9	19
37	30	15	16	11	30	22	9	10	12	14	9	12	20
76	4	13	13	12	29	21	10	11	13	15	10	11	18
42	1	14	12	13	28	23	9	12	13	15	9	12	21
47	44	14	13	11	28	20	10	13	12	14	11	11	18
96	20	14	10	12	27	20	8	15	11	14	10	11	18
70	35	13	13	11	26	24	9	13	13	13	10	10	17
85	23	15	13	12	29	22	9	12	13	14	9	10	19
73	50	15	10	11	29	23	9	10	14	14	11	10	18
80	2	13	20	13	31	22	9	10	12	13	10	10	19
42	34	13	16	11	28	23	9	11	12	14	9	10	17
90	3	15	13	11	30	23	10	12	11	14	11	12	18
91	22	15	11	12	27	24	10	10	12	13	10	10	18
89	0	14	13	12	27	22	9	13	11	14	9	11	18
39	4	14	13	13	29	22	9	12	13	13	11	11	20
80	40	12	13	12	28	23	9	12	13	14	11	10	18
76	1	13	10	12	29	23	9	10	13	14	8	10	19
44	4	16	17	14	29	23	10	13	12	13	11	11	16
84	4	13	14	12	31	21	9	12	12	15	10	10	18
31	24	14	13	12	29	23	9	10	11	14	9	10	18
75	2	13	14	13	29	24	9	11	12	13	11	11	20
81	1	14	12	13	29	20	8	12	12	13	11	10	19
107	0	13	11	11	29	25	9	12	12	14	9	10	19
67	20	14	11	12	27	22	10	12	13	14	11	10	17
79	12	14	10	12	27	22	10	10	11	13	9	11	19
80	21	13	13	13	28	24	9	10	12	13	8	11	20
104	8	14	10	12	28	22	10	13	11	14	9	11	18
27	9	14	12	11	29	22	9	12	12	13	10	9	18
38	0	14	16	12	26	23	10	12	12	15	9	9	19
70	2	14	14	12	29	22	10	13	11	13	11	12	20
63	21	15	15	11	27	23	10	10	12	14	9	10	21
41	0	14	19	12	27	22	9	10	12	14	11	11	18
30	25	12	12	11	28	23	9	10	11	14	9	10	19
42	1	15	17	12	29	23	9	10	13	14	10	10	19
97	3	14	11	13	27	23	10	13	12	13	9	11	18
70	1	14	17	11	29	23	9	13	10	14	10	11	19
45	31	13	10	11	29	22	9	10	11	13	8	13	18
52	13	12	15	12	30	23	9	10	12	14	9	10	18
32	3	14	13	11	29	20	9	12	13	14	9	12	18
77	13	13	16	12	28	23	9	10	11	14	9	10	18
90	7	12	18	12	30	22	9	12	12	13	10	11	20
87	0	13	14	12	30	24	10	12	11	14	9	11	20
100	18	13	12	12	28	22	10	10	12	13	9	11	17
116	10	15	10	14	30	23	9	12	13	13	11	9	17
81	6	14	17	12	28	22	10	13	13	14	10	9	20
80	9	13	10	12	28	23	10	10	12	14	9	10	20
54	16	14	13	12	29	21	9	15	11	13	10	10	18
94	19	13	16	11	28	22	9	13	12	13	9	13	19
64	42	14	15	11	30	23	9	12	12	14	9	9	16
42	19	13	15	13	27	23	10	10	12	14	9	10	18
67	13	14	17	13	27	24	11	12	13	13	9	11	18
70	19	13	17	12	27	23	10	14	11	15	10	12	19
6	2	13	10	11	30	22	10	11	12	14	10	11	19
50	7	14	11	11	27	24	10	12	12	13	10	10	19
80	21	13	13	11	26	24	11	13	12	13	10	11	17
41	0	14	17	12	30	24	10	10	12	14	9	9	17
42	46	13	14	12	28	22	10	10	12	13	9	11	18
104	8	12	13	12	30	23	10	12	11	14	12	11	18
54	2	14	14	12	29	22	10	13	11	13	11	12	20
83	4	15	13	11	28	21	9	12	13	13	12	9	20
57	32	15	11	11	28	22	9	11	11	14	11	11	18
77	34	13	15	11	27	23	9	10	12	13	10	10	19
64	2	13	14	12	27	24	9	12	13	13	10	10	19
94	1	12	13	12	29	22	9	12	13	13	11	9	19
41	6	14	16	13	28	24	10	10	13	14	11	11	19
51	0	14	13	11	29	24	8	10	13	15	10	10	18
93	16	16	12	12	29	23	9	10	14	15	12	11	18
28	3	13	12	13	27	23	10	11	12	13	11	11	18
63	27	13	10	13	28	24	9	12	12	13	8	11	18
75	25	13	10	11	28	23	11	13	12	13	9	10	19
62	4	13	13	11	29	23	10	12	13	14	11	13	19
29	7	12	11	13	29	21	9	10	13	14	10	12	18
83	8	15	10	14	28	23	9	12	12	13	9	11	18
85	23	13	11	12	29	23	10	12	11	13	9	9	19
42	1	14	15	13	28	24	9	12	11	14	9	11	18
98	0	13	10	12	29	23	9	13	12	14	10	10	19
35	18	13	12	13	28	24	9	11	12	13	9	11	19
89	19	13	15	12	29	23	9	10	11	14	10	10	18
73	9	16	18	12	29	22	10	10	10	15	9	12	19
59	30	13	12	12	28	23	9	12	13	14	11	9	18
93	12	13	16	13	28	22	9	10	11	13	11	11	18
78	18	13	10	12	28	23	9	9	12	14	10	11	20
55	0	13	16	11	28	23	11	10	12	13	9	10	19
49	0	12	12	11	31	24	9	12	13	13	9	12	18
95	7	13	19	13	28	22	10	12	12	14	10	12	18
91	4	13	12	11	28	23	10	12	13	13	8	10	19
107	16	16	16	11	30	24	9	13	12	13	9	11	20
87	19	16	10	11	30	20	9	13	13	13	9	10	19
33	1	13	10	11	29	23	9	10	12	13	9	11	20
91	0	14	13	13	26	23	9	13	11	14	11	9	20
76	4	14	11	13	30	22	9	10	11	13	11	11	16
101	6	13	16	13	31	20	9	10	11	14	9	9	19
47	18	13	20	13	29	21	9	12	11	13	9	11	20
50	5	15	13	12	30	25	9	12	13	13	11	11	18
50	18	15	16	12	28	23	10	13	12	14	11	11	18
79	1	12	13	12	26	22	9	12	13	13	8	10	18
53	38	12	9	11	31	22	9	13	12	13	8	11	18
77	5	13	13	12	27	23	8	10	13	14	9	12	17
79	8	13	16	12	27	21	9	10	11	13	9	10	19
72	11	14	16	12	31	23	9	14	12	14	8	10	18
76	1	15	17	13	28	23	10	10	11	13	8	9	18
51	36	13	18	12	28	22	10	10	12	13	10	9	18
68	16	15	17	11	29	23	9	12	11	13	9	10	19
79	1	13	10	14	30	24	9	10	12	13	10	11	19
49	9	12	13	13	28	20	9	10	12	13	9	11	18
98	2	12	10	12	30	24	9	13	11	14	9	11	19
66	3	14	13	12	27	22	10	12	13	13	9	10	18
79	13	15	16	12	29	23	9	11	12	13	9	11	18
70	30	12	14	12	27	24	9	13	12	14	9	9	17
83	18	15	14	12	30	25	9	10	12	15	9	13	19
91	10	15	14	11	28	23	7	13	12	14	10	11	17
96	46	14	11	12	28	23	10	10	12	14	11	11	18
53	49	14	10	12	29	23	9	10	12	13	9	10	19
54	4	15	14	12	28	24	8	10	12	13	9	12	18
111	4	14	12	11	27	22	9	13	11	13	9	9	18
107	4	14	13	12	29	25	10	13	12	13	12	10	18
74	2	13	17	12	28	22	10	10	10	13	9	10	19
37	1	14	14	12	28	20	9	12	12	13	9	10	20
99	13	14	10	13	29	25	9	10	12	13	10	10	18
52	14	14	15	12	30	22	10	13	11	13	11	11	18
45	0	13	10	12	29	22	10	10	13	13	11	10	19
67	2	12	13	12	26	22	9	12	13	13	8	11	18
54	0	13	15	12	29	23	9	11	12	13	10	11	18
28	45	13	14	11	29	22	9	11	12	14	9	10	17
66	7	13	13	11	27	22	9	13	12	15	10	10	18
65	3	14	11	12	28	23	9	12	11	14	8	9	19
58	27	15	13	12	28	22	10	11	12	13	10	11	19
59	3	14	16	12	27	22	9	10	12	15	9	9	19
97	0	14	11	12	28	21	8	10	11	14	10	12	19
107	0	13	13	12	28	24	9	12	11	13	9	10	20
39	0	16	12	12	28	23	10	10	12	14	9	12	17
84	25	15	17	12	30	24	10	9	12	14	10	9	17
90	18	13	10	14	29	22	9	10	12	13	9	11	19
96	15	13	11	12	31	22	9	12	12	15	9	9	18
104	2	14	13	11	28	22	9	12	12	13	9	12	16
112	9	12	20	12	28	21	8	12	12	14	9	9	19
47	45	15	12	12	28	23	9	12	11	14	11	11	19
94	2	13	13	12	31	23	9	15	11	13	11	11	18
80	0	15	10	12	28	23	9	10	12	13	11	9	17
92	15	14	12	11	29	22	9	12	12	13	10	9	18
69	42	13	10	12	28	21	9	13	12	13	11	10	20
66	8	14	12	12	28	23	9	10	12	13	9	12	18
99	14	14	10	13	30	23	9	13	13	13	9	10	18
61	31	13	16	11	29	22	9	12	11	14	9	11	19
109	3	14	12	12	28	21	9	12	12	13	9	12	19
51	13	12	12	11	27	22	10	12	13	13	10	10	20
90	3	13	10	11	28	24	9	10	11	13	9	11	17
48	1	14	12	11	29	22	9	12	13	13	11	12	19
83	23	13	11	12	28	23	9	10	12	14	9	11	19
94	2	15	17	12	30	22	10	10	11	15	10	12	17
85	26	14	17	12	26	22	10	13	11	15	9	10	19
79	27	13	17	12	27	23	10	14	11	15	10	12	19
96	24	13	11	11	30	23	9	12	12	14	9	11	19
86	1	13	11	12	29	23	9	10	11	13	10	11	18
89	25	15	18	12	27	22	9	13	11	15	9	10	18
75	26	16	17	14	29	23	10	13	12	13	11	11	16
47	0	16	13	12	29	22	9	14	12	13	10	10	18
94	0	14	12	12	30	22	9	12	13	14	10	12	17
75	22	14	12	12	31	23	9	12	12	15	8	10	18
105	37	15	11	11	30	23	9	10	12	13	11	10	19
80	3	14	10	12	28	21	10	12	11	14	10	11	19
110	41	14	10	11	27	23	9	10	12	14	9	11	19
61	0	12	9	13	27	22	9	11	12	13	11	10	18
68	0	14	12	12	28	23	9	12	12	13	10	10	17
64	9	14	18	13	27	22	9	10	11	13	9	10	17
53	1	13	15	11	28	23	9	12	12	13	9	11	21
75	18	14	12	13	29	24	9	10	14	15	10	9	19
92	2	13	10	12	29	22	10	13	12	14	10	9	18
106	0	12	15	12	28	24	10	10	12	13	10	12	18
111	30	14	16	12	31	23	8	12	12	13	11	8	17
93	5	13	12	11	28	24	10	10	13	15	12	11	20
45	8	12	18	12	26	23	9	12	12	14	10	11	18
66	3	13	10	12	28	21	9	10	11	13	9	11	18
39	3	15	11	11	28	22	9	11	11	14	11	11	18
114	4	12	9	13	27	22	9	11	12	13	11	10	18
91	0	13	13	11	26	22	9	12	14	13	11	11	18
66	13	13	18	12	29	24	9	10	12	14	10	10	19
90	5	14	14	11	27	21	10	10	12	13	11	9	18
80	22	15	14	11	29	21	10	10	12	14	8	11	18
60	6	14	14	12	29	22	9	10	12	13	11	9	18
73	1	14	11	11	27	24	10	12	12	14	9	11	18
88	18	14	11	12	29	21	10	12	13	13	10	10	18
71	27	15	11	12	28	22	10	10	12	13	9	10	18
104	1	15	10	12	29	25	10	12	13	13	9	10	19
90	3	14	11	11	28	22	9	10	11	14	9	10	18
65	3	14	11	12	28	24	10	12	12	14	10	11	19
97	3	15	13	12	27	23	10	12	13	13	11	11	18
70	1	15	12	12	30	24	9	10	11	13	9	10	17
54	12	13	13	11	26	23	10	10	12	13	9	10	20
56	1	16	12	12	28	23	10	10	12	14	9	12	17
68	0	14	16	13	29	23	9	13	12	14	10	11	19
79	8	15	11	12	29	22	9	10	12	13	10	11	20
71	1	13	12	13	30	24	9	12	12	14	12	9	18
71	24	13	17	11	30	22	9	10	13	15	9	11	18
54	13	12	15	12	29	25	9	12	12	13	9	10	18
75	3	14	13	11	30	24	9	12	13	13	9	9	21
69	31	14	13	11	27	23	9	10	12	13	8	10	19
50	0	14	10	12	29	22	10	11	12	14	10	10	20
99	20	15	17	13	28	24	9	12	12	13	11	9	18
41	7	14	14	12	27	23	9	12	13	13	9	11	19
54	0	14	14	13	30	21	10	10	12	13	10	9	17
42	0	14	17	13	28	25	9	10	11	13	9	11	19
79	35	13	15	12	29	22	9	12	12	13	9	9	18
33	25	14	19	13	28	20	9	10	11	14	12	10	21
62	38	15	12	11	27	21	9	12	12	13	9	11	18
73	2	15	15	12	31	24	10	15	13	13	8	11	17
42	29	14	12	12	28	22	9	9	12	14	9	11	17
77	13	15	17	11	28	23	9	12	12	13	10	10	18
68	15	13	13	12	28	22	10	10	11	14	11	11	19
47	7	14	12	12	28	24	9	10	12	14	9	11	19
75	2	14	13	11	28	23	9	10	13	14	9	13	19
90	1	13	11	11	28	24	10	9	12	14	9	10	20
97	3	13	13	11	26	22	9	12	14	13	11	11	18
71	1	13	11	12	27	22	10	13	11	13	12	11	18
63	14	15	13	12	30	22	10	10	13	14	10	10	18
101	18	15	12	14	28	23	9	13	12	15	11	12	18
57	28	13	12	12	28	22	10	13	12	13	9	13	20
51	3	13	14	12	29	22	10	11	13	14	9	11	18
59	28	13	13	12	27	22	11	10	12	13	11	11	18
94	0	14	19	11	27	24	9	12	12	13	11	11	20
59	41	14	10	13	27	23	9	12	12	14	11	10	17
75	3	13	12	12	28	22	9	13	11	14	10	10	17
35	7	13	14	12	28	22	9	14	11	14	9	11	18
37	2	13	13	12	28	23	9	11	11	14	10	11	20
107	5	15	15	13	28	20	9	10	11	15	11	11	17
80	1	13	14	12	28	25	10	12	12	13	10	11	18
71	37	13	9	12	28	24	9	12	11	14	10	11	19
101	0	15	13	13	28	22	9	12	14	13	9	11	19
92	34	14	15	13	29	21	9	13	11	14	11	9	20
86	0	14	12	13	29	20	8	12	12	13	11	10	19
75	26	13	20	12	29	24	10	11	12	15	12	10	18
72	11	14	15	12	31	23	9	12	12	13	11	10	17
46	8	14	15	12	28	22	9	12	12	13	9	12	20
45	22	13	13	13	30	24	9	10	12	14	8	11	18
51	6	14	13	13	28	24	10	10	13	15	9	11	16
70	6	13	12	12	28	24	9	10	12	15	9	10	19
83	1	14	12	12	28	23	9	12	12	15	11	9	19
39	7	13	13	13	29	23	9	12	13	13	9	10	19
101	10	12	15	13	28	23	9	15	12	14	9	9	18
85	12	16	10	11	29	22	10	10	12	14	12	10	18
20	7	14	12	12	28	23	9	13	12	13	11	10	19
54	10	12	12	12	29	23	8	10	11	15	10	9	18
47	0	13	16	12	28	24	9	12	13	14	8	11	19
89	21	15	16	14	27	23	10	11	11	13	8	10	18
96	6	15	18	13	28	23	10	10	12	14	11	12	19
29	15	13	12	12	28	23	9	14	12	14	11	11	20
108	9	14	12	13	28	23	9	12	13	15	9	12	21
42	6	13	20	12	30	24	10	12	12	14	9	12	19
50	11	14	10	13	28	22	10	10	12	14	10	12	18
36	18	14	12	12	29	22	10	10	12	14	11	10	19
85	22	13	11	12	28	23	10	13	12	14	10	9	19
39	30	12	13	12	28	23	10	12	12	15	12	9	18
106	18	15	16	13	28	24	9	10	11	13	8	11	17
61	2	16	17	14	29	23	10	13	12	13	11	11	16
86	8	16	13	11	28	23	10	12	12	15	9	11	18
100	4	14	11	11	29	23	9	10	12	14	10	11	19
63	2	14	12	11	28	22	11	10	12	13	9	11	19
74	15	16	14	13	30	22	9	10	12	13	9	10	19
54	19	12	10	13	27	22	9	12	13	15	11	10	16
48	7	13	13	12	29	22	10	12	11	14	11	11	20
31	26	16	14	12	31	25	10	10	11	13	9	12	19
46	3	13	11	11	28	22	9	13	13	13	9	11	20
99	20	14	11	12	31	24	10	10	13	13	9	9	19
70	33	14	10	12	29	22	10	10	12	13	9	10	18
69	13	16	14	13	27	21	9	10	11	14	11	10	18
91	2	13	14	13	29	23	10	12	12	13	10	11	19
58	12	13	11	12	28	21	9	13	12	13	11	10	19
48	11	12	16	12	27	25	9	12	12	14	11	11	17
33	18	14	19	11	29	23	9	11	12	13	10	12	18
29	6	13	14	13	28	21	9	12	12	13	9	11	19
39	12	14	13	12	29	21	9	12	12	13	11	10	18
61	20	12	10	12	27	24	9	10	12	14	8	11	18
87	0	14	11	11	29	23	9	10	12	13	9	10	19
100	10	13	13	12	31	23	9	15	11	13	11	11	18
45	6	14	13	13	26	23	9	13	11	14	11	10	20
72	5	13	13	13	29	22	10	10	12	13	9	11	18
72	5	16	12	12	28	23	9	11	12	13	9	10	17
57	5	14	12	13	28	23	9	10	13	13	10	11	16
108	34	14	14	12	28	23	9	11	13	14	8	10	19
34	1	13	12	12	28	22	8	10	12	13	10	9	19
109	1	13	9	13	28	24	9	12	13	13	9	12	19
85	41	15	13	13	30	22	9	10	13	14	9	11	17
45	8	14	10	12	29	23	9	12	12	13	10	10	19
28	15	12	17	11	27	22	9	13	12	14	9	11	19
83	50	14	12	12	29	23	10	12	13	15	10	10	19
65	28	13	11	12	29	23	10	10	11	13	10	10	20
44	30	14	14	12	28	24	9	10	12	14	9	9	18
80	6	13	15	13	26	22	10	10	11	13	9	10	17
96	19	13	14	12	30	24	10	12	11	14	9	11	20
50	5	13	14	10	31	23	8	10	11	13	10	10	18
65	1	13	15	11	29	22	9	10	11	13	9	11	17
104	14	14	19	12	27	22	9	13	12	14	11	10	18
99	0	13	10	11	28	21	11	13	13	14	8	13	18
62	0	13	12	12	27	24	10	12	11	15	10	10	18
81	12	14	10	11	29	23	11	12	13	14	9	11	18
101	24	16	15	11	28	23	9	10	12	13	10	11	19
105	19	12	15	12	30	23	9	10	13	13	11	11	18
50	0	13	10	11	30	22	9	12	12	13	11	11	20
84	17	14	16	12	30	23	9	10	12	15	9	12	19
102	46	13	18	11	29	22	9	11	11	13	10	11	17
67	3	12	17	12	27	20	9	10	12	14	9	10	19
90	41	15	19	12	30	21	9	12	13	13	9	12	19
76	1	15	13	11	28	23	9	12	12	14	9	9	17
37	17	13	13	11	28	21	10	10	14	14	11	10	19
105	2	16	15	12	31	22	10	10	11	13	10	10	17
39	7	14	11	12	27	22	9	10	11	14	11	10	18
43	29	14	16	11	29	23	9	12	12	13	10	10	20
73	2	12	10	14	28	24	9	12	11	14	11	11	19
65	1	15	14	11	27	23	9	13	13	14	9	10	19
102	24	14	12	13	29	24	10	10	13	14	12	13	18
109	7	12	10	12	29	22	9	10	13	13	10	11	19
94	22	15	17	12	29	23	10	10	12	15	9	9	17
34	9	14	16	11	29	23	10	12	12	14	10	12	18
77	2	15	14	11	29	23	9	10	12	14	11	10	18
45	2	15	15	12	31	21	9	11	12	14	10	11	18
32	17	12	15	12	29	24	10	10	11	13	10	9	18
37	4	13	15	13	28	22	9	13	12	13	9	10	20
86	43	14	11	14	28	22	9	10	12	14	9	11	18
38	18	14	16	12	31	23	11	10	12	13	9	10	19
100	2	15	10	12	29	23	10	12	12	13	9	13	18
67	2	14	16	12	28	23	9	12	12	13	9	9	19
84	29	15	11	12	27	24	9	12	12	13	9	12	18
44	0	14	11	11	28	22	9	10	11	14	9	10	18
38	17	13	12	12	28	22	9	12	12	13	9	10	19
90	2	15	15	13	28	22	9	10	12	13	10	10	18
101	17	14	14	12	28	23	9	11	13	14	8	10	19
101	5	16	11	11	30	23	9	13	12	13	9	11	17
99	5	15	10	11	30	23	9	10	11	14	11	10	17
63	10	12	10	12	29	22	9	13	12	13	11	11	18
30	1	14	13	12	27	23	9	13	12	14	11	10	17
107	17	15	16	12	29	21	10	10	12	13	12	10	20
93	3	12	10	11	28	21	10	12	11	14	9	11	18
50	4	14	11	12	27	24	9	10	12	13	9	11	19
68	30	14	11	12	27	22	9	12	12	14	9	12	17
89	1	15	10	11	30	23	10	12	12	13	10	11	16
57	4	13	12	13	28	22	10	12	11	13	9	11	19
105	0	15	10	13	28	22	9	10	13	13	11	11	20
93	33	14	13	11	29	22	11	13	12	14	9	10	20
94	7	15	12	11	27	21	10	10	11	13	9	11	17
102	5	13	13	12	28	23	10	12	11	13	9	12	18
94	10	13	13	13	28	23	9	12	10	14	8	11	19
78	0	13	10	12	28	22	10	14	11	13	11	11	19
100	21	14	11	13	28	22	8	10	11	14	9	10	18
100	0	13	10	12	28	21	9	10	12	14	9	10	17
47	3	13	13	12	28	23	9	13	13	13	11	11	21
30	11	14	13	12	28	23	9	10	12	14	10	10	18
74	7	15	17	12	28	22	10	12	11	13	9	11	20
98	13	14	18	12	30	23	10	10	12	13	9	9	19
120	4	13	13	12	28	20	9	10	11	13	9	9	18
104	27	13	14	13	26	24	9	12	12	13	9	11	18
104	5	13	16	12	28	23	9	13	12	13	9	10	19
106	16	14	11	12	28	24	10	12	12	14	10	11	19
116	7	14	10	12	29	24	9	10	11	14	9	10	19
99	30	13	16	12	30	23	9	11	12	13	8	11	18
79	2	13	15	12	27	22	9	10	12	14	10	11	17
60	29	14	11	12	30	22	9	12	13	14	9	12	20
67	38	13	10	11	28	22	10	10	12	13	11	11	19
81	14	13	16	12	29	23	10	10	11	14	9	10	18
93	0	15	20	12	29	23	11	10	11	15	11	11	19
105	3	14	13	12	30	23	9	10	11	14	8	12	20
120	13	12	10	13	25	22	9	10	11	14	10	11	17
89	46	15	15	14	28	24	9	13	12	14	9	10	18
50	17	13	10	12	27	24	9	10	12	13	9	9	18
43	43	14	12	11	30	22	9	13	12	13	9	9	20
108	19	15	13	11	30	24	11	13	14	14	9	10	19
47	0	14	16	13	28	22	10	12	12	13	9	10	18
102	17	14	11	12	28	22	9	10	12	15	11	9	19
72	5	13	16	12	29	23	10	12	12	13	9	10	19
45	35	15	12	12	28	22	10	10	12	13	9	11	19
41	23	12	10	13	27	25	9	12	11	13	9	10	17
96	10	14	13	11	29	24	9	10	12	14	10	10	19
53	36	13	10	12	28	23	10	10	12	13	9	9	18
91	35	15	12	11	28	20	10	10	12	15	9	11	18
42	2	14	12	13	28	23	9	10	13	13	10	11	16
50	28	14	10	12	29	22	10	10	12	13	9	10	18
39	49	13	12	11	30	22	10	10	12	14	11	11	19
33	14	14	13	12	30	23	9	12	11	13	9	11	20
108	7	13	10	13	28	22	9	10	12	14	9	12	18
47	21	16	11	12	28	23	10	10	13	13	9	10	18
84	27	15	10	12	28	21	9	13	13	13	9	9	18
76	5	13	9	11	28	23	9	11	11	13	10	11	17
90	11	15	10	11	29	22	9	12	11	14	9	9	18
45	19	13	16	12	27	25	9	12	12	14	11	11	17
107	11	14	15	13	28	21	10	10	11	13	12	9	20
93	47	13	10	11	29	24	10	12	12	13	9	10	18
77	14	14	15	11	30	23	9	12	11	13	9	12	19
103	29	13	16	11	31	22	9	11	11	13	11	12	19
76	4	13	16	12	28	23	9	10	12	13	10	11	17
101	30	14	13	12	29	24	10	12	12	13	9	10	18
86	33	14	14	11	31	23	9	12	12	15	10	9	18
34	15	13	13	13	30	22	8	12	11	15	9	11	15
100	1	14	16	12	28	24	9	13	11	13	8	11	18
36	34	16	16	12	27	23	9	12	12	14	10	10	18
44	7	14	13	12	27	22	10	12	12	13	9	10	18
48	27	15	10	12	28	21	9	13	13	13	9	9	18
53	4	13	14	11	29	22	9	13	14	13	12	12	19
100	6	12	12	11	30	21	9	12	11	14	10	11	19
94	8	13	12	12	27	22	9	13	13	13	11	12	19
76	1	13	12	11	31	24	9	10	12	13	9	11	17
51	7	14	10	12	28	22	9	10	12	14	9	11	17
49	2	16	11	12	28	24	9	14	14	14	9	12	19
61	2	15	13	11	28	21	9	12	13	13	12	9	20
78	4	12	18	12	30	22	9	10	12	14	9	10	18
101	43	14	12	12	29	24	9	12	11	14	9	10	16
76	13	13	11	12	28	21	10	12	13	13	10	11	17
42	10	14	10	12	29	24	10	12	12	14	10	10	21
76	28	13	13	12	30	24	10	10	12	13	9	11	20
51	7	14	16	13	26	23	10	10	12	13	10	10	20
91	21	13	16	13	29	23	10	10	12	13	11	12	17
92	0	13	17	12	29	21	9	10	12	14	11	10	18
48	3	15	13	13	29	25	9	9	14	15	11	12	19
94	0	13	15	12	27	23	9	11	13	15	9	9	18
69	2	15	10	12	30	21	9	10	12	12	9	11	18
22	1	14	12	11	29	20	11	10	12	14	10	11	19
45	24	13	11	12	27	20	10	10	12	14	10	12	18
51	13	13	10	13	27	23	9	10	11	14	9	10	16
88	5	12	12	12	29	23	9	10	14	14	9	12	18
79	12	13	12	11	29	21	10	10	11	13	9	11	18
52	5	15	12	13	28	23	10	10	11	14	10	13	19
96	3	13	10	13	27	24	9	12	12	13	9	12	18
61	10	13	15	11	28	22	9	12	12	13	10	11	19
96	27	15	11	13	29	22	9	11	13	14	9	10	18
100	6	12	19	13	30	22	9	10	12	13	8	11	19
108	1	16	13	12	31	21	9	12	12	14	9	10	16
99	8	14	19	12	27	22	9	13	12	14	11	10	18
52	20	14	13	11	29	22	8	10	12	15	10	10	19
31	12	15	14	13	27	23	9	10	12	14	9	10	20
22	25	13	17	12	27	25	11	13	11	14	10	11	19
74	16	15	13	13	29	25	9	9	14	15	11	12	19
71	0	15	13	11	28	23	9	10	12	13	9	10	17
48	0	13	13	13	27	23	10	13	12	13	9	10	18
42	21	12	14	11	29	23	9	12	11	13	11	13	18
75	20	12	12	11	26	23	10	10	11	13	9	9	19
57	26	14	12	12	29	23	10	10	12	14	11	10	17
105	0	12	12	12	29	23	10	10	12	13	9	10	17
30	5	14	12	13	28	23	9	12	12	13	9	12	18
52	6	13	13	12	27	21	9	13	12	13	10	11	18
33	14	13	11	12	27	20	10	10	12	14	10	12	18
96	2	16	15	11	27	20	9	10	12	15	10	11	18
84	3	13	15	12	29	22	9	12	12	13	9	9	18
95	0	12	13	11	30	23	9	12	11	14	11	11	18
66	24	13	13	12	28	24	9	12	11	14	9	12	20
74	24	14	16	14	26	22	11	13	11	14	8	11	19
84	2	15	12	11	29	22	10	10	12	14	9	11	18
68	0	15	10	12	29	23	10	10	12	13	11	11	18
97	16	14	13	12	26	20	8	10	12	14	9	10	18
71	5	14	12	11	27	22	9	13	11	13	9	9	18
41	2	13	14	13	28	21	9	12	12	13	9	11	19
81	15	14	10	12	28	24	10	12	12	14	9	9	20
83	29	13	13	12	28	23	9	11	11	14	10	11	20
89	1	13	18	12	29	20	9	12	14	14	9	11	19
70	9	14	13	12	28	22	9	12	12	13	9	10	18
103	1	14	11	12	30	23	10	11	11	13	10	12	18
43	3	14	18	12	29	22	9	10	11	13	10	11	18
50	3	12	19	13	30	22	9	10	12	13	8	11	19
100	9	16	14	14	28	20	9	12	12	13	8	9	19
65	1	14	13	12	29	24	9	10	12	13	11	10	19
116	50	14	13	12	27	21	9	12	12	13	9	10	18
104	5	12	15	12	29	25	9	12	12	13	9	10	18
45	2	15	12	12	31	25	9	10	13	13	9	11	20
103	0	13	16	12	28	22	10	12	10	13	9	10	20
75	12	14	13	13	28	23	9	10	12	13	9	9	20
48	5	13	10	14	29	22	9	10	12	13	9	11	19
43	8	13	10	11	28	22	10	10	14	13	9	10	17
101	33	13	12	13	29	23	8	12	12	13	11	11	18
86	0	13	12	12	28	24	9	10	12	13	8	10	18
39	16	13	18	12	28	24	10	13	12	13	9	11	18
86	0	14	13	12	28	23	10	10	12	13	10	9	18
77	30	14	14	11	28	22	10	12	12	14	9	9	19
66	1	12	12	12	27	22	9	10	13	13	9	9	18
57	5	14	15	11	28	23	10	9	12	14	9	9	17
46	18	13	15	12	26	24	10	13	12	15	9	12	20
91	33	15	15	11	29	22	10	12	12	13	8	10	18
51	36	13	12	12	27	22	9	10	12	13	9	11	19
48	10	13	10	12	30	25	10	13	12	13	9	10	17
74	2	13	14	12	29	21	10	13	11	14	9	11	19
103	4	16	10	12	28	23	9	12	13	14	10	11	18
49	20	14	14	11	30	22	10	13	13	13	10	12	19
96	19	14	18	11	29	23	9	13	12	13	11	11	19
33	15	13	13	12	27	21	9	13	12	13	10	11	18
66	0	14	15	13	27	22	9	13	12	13	10	11	18
89	17	15	13	11	30	23	9	11	12	14	10	10	19
99	0	15	11	12	28	23	9	13	12	14	10	10	18
93	3	12	17	11	28	20	9	12	13	15	11	10	18
79	3	13	13	11	29	23	9	12	12	13	9	9	17
73	1	14	19	12	27	22	9	10	12	13	10	11	18
97	0	14	11	12	28	21	8	10	11	14	10	12	19
86	1	12	17	11	28	20	9	12	11	14	8	11	19
84	28	15	11	12	30	22	9	12	11	14	9	9	18
80	7	12	14	11	28	23	9	10	12	14	10	11	19
60	1	13	18	13	29	22	8	13	12	14	9	10	19
92	3	12	13	13	29	22	10	12	12	13	10	12	18
63	3	13	16	12	28	24	9	13	14	14	11	10	18
63	1	14	12	12	27	22	9	12	12	13	9	11	17
74	6	14	16	14	29	22	9	11	12	13	10	11	18
70	0	13	15	12	30	24	10	12	12	13	8	12	20
97	9	13	15	13	28	23	9	13	14	13	9	11	19
101	33	13	12	13	29	23	9	12	12	14	12	11	17
100	0	14	14	11	26	22	9	13	12	13	10	11	16
42	19	15	17	12	28	22	9	12	12	14	9	9	17
49	4	14	20	12	27	23	10	10	12	13	11	10	18
103	38	15	15	12	30	23	9	14	13	13	11	9	19
63	16	15	10	13	27	24	9	12	12	14	8	10	18
90	23	12	12	12	28	23	9	10	11	12	9	11	18
39	1	14	12	12	27	21	10	12	11	13	10	11	19
76	17	12	11	11	28	22	9	12	12	13	10	10	18
50	10	13	12	13	28	25	9	12	13	13	9	11	18
108	14	12	13	12	28	21	10	14	13	13	9	12	18
55	25	15	12	12	30	21	10	10	11	13	10	10	19
46	0	13	10	12	29	22	9	12	12	15	10	12	18
77	4	15	13	11	30	23	9	10	13	13	9	9	19
54	1	13	10	11	29	22	9	12	12	13	9	10	19
41	16	15	12	11	28	22	10	12	12	13	9	10	19
87	3	13	14	11	29	23	10	10	12	13	11	10	19
109	10	16	19	12	30	21	9	9	12	13	10	9	19
68	13	12	14	12	28	23	9	13	12	15	9	10	16
27	7	14	15	13	26	23	11	12	10	13	10	10	20
50	27	14	15	12	27	19	9	12	12	14	9	12	18
70	35	14	11	11	27	24	9	12	11	14	9	10	18
41	26	14	18	12	27	23	10	13	13	13	9	11	19
96	3	14	10	12	28	22	9	12	14	13	9	10	18
56	5	16	13	12	31	21	9	12	12	14	9	10	16
41	17	14	10	11	28	23	9	10	12	13	9	9	18
82	8	12	17	11	28	20	9	12	11	14	8	11	19
84	42	13	13	12	30	23	9	10	12	13	9	10	18
50	32	14	13	13	29	24	9	11	13	13	11	10	18
90	15	13	10	12	30	22	9	11	12	13	9	13	19
82	22	12	12	12	31	23	9	12	11	13	11	9	19
94	1	12	15	11	29	23	8	11	11	14	9	11	17
73	8	13	13	12	27	24	9	12	13	14	10	9	19
86	9	15	17	10	28	22	9	10	13	13	9	9	19
91	17	13	15	11	27	22	10	13	13	13	8	12	18
26	40	15	19	12	26	24	9	12	12	14	10	11	20
75	5	13	13	12	31	23	9	15	11	13	11	11	18
38	41	13	10	11	31	22	9	13	13	13	10	11	18
38	10	14	12	12	27	25	9	10	12	13	9	12	18
66	2	16	10	12	28	22	9	10	12	13	9	11	20
34	5	14	11	12	28	24	10	12	12	14	10	11	19
96	34	16	13	12	27	23	9	10	11	12	10	10	17
96	0	14	10	12	30	22	10	12	12	15	9	12	17
30	1	14	10	12	28	22	9	13	11	13	11	12	18
44	14	13	13	11	28	23	10	10	12	13	8	11	18
44	5	13	15	12	26	24	10	13	12	15	9	12	20
42	30	13	14	11	28	22	9	10	12	13	11	10	17
91	35	15	10	12	27	21	10	10	11	15	10	10	17
85	13	15	17	14	29	23	9	12	11	13	9	9	18
61	8	14	10	12	29	24	9	10	11	14	11	12	17
51	40	13	12	12	27	23	10	12	13	15	11	12	18
94	2	12	17	12	30	23	9	11	12	13	9	12	20
71	12	14	11	13	28	23	9	13	12	13	9	11	18
102	4	15	11	12	29	22	9	12	11	13	11	11	18
59	11	16	16	12	30	22	9	12	12	14	9	10	18
60	4	13	14	12	27	22	10	12	11	13	10	9	18
97	26	13	14	12	28	24	8	10	12	15	9	11	19
80	22	15	13	12	27	23	9	10	12	13	9	9	18
116	35	13	16	12	29	23	10	10	11	14	9	10	18
33	10	14	16	12	28	21	9	13	12	13	9	10	17
79	1	15	10	13	29	23	9	10	12	13	11	11	18
105	3	14	10	11	27	23	9	12	11	13	8	11	19
85	3	14	15	12	28	22	10	10	12	14	12	12	19
74	5	13	10	11	28	22	9	10	12	13	11	10	18
72	2	13	12	11	31	24	10	12	13	13	9	10	18
90	1	15	10	12	28	23	9	10	12	13	11	9	17
107	16	13	17	11	27	21	10	12	12	13	9	11	19
44	4	12	15	12	27	23	9	10	11	13	9	10	18
94	10	13	16	12	28	25	10	12	11	13	9	12	19
90	22	12	13	12	28	24	10	10	11	13	9	11	19
86	6	13	12	12	31	23	10	12	12	14	8	10	19
44	7	15	16	12	31	23	9	13	12	14	9	10	19
86	3	13	18	13	29	23	9	11	11	15	11	11	18
93	24	13	12	11	28	22	11	12	12	13	9	9	21
56	1	14	13	13	30	23	10	13	12	13	12	12	19
81	3	13	12	11	29	23	9	10	12	14	9	12	18
32	19	13	10	11	29	23	10	10	12	15	11	11	19
98	6	12	10	11	27	23	10	12	13	13	10	12	17
77	3	12	17	11	29	21	9	10	12	14	10	13	20
104	25	13	10	12	27	23	9	12	12	13	11	11	17
88	35	14	15	12	31	22	10	12	12	13	10	9	16
88	1	12	18	12	26	23	9	12	12	14	10	11	18
57	14	14	11	12	29	22	9	13	13	13	10	11	19
76	2	13	13	13	30	22	10	13	11	14	10	10	20
71	20	13	17	11	27	23	9	10	11	14	11	12	20
106	0	15	15	12	27	24	9	11	14	13	11	11	16
41	31	14	12	12	27	23	9	12	12	14	11	11	18
101	0	15	13	12	28	22	9	13	11	13	9	9	16
62	5	12	9	12	28	23	9	14	12	14	9	12	18
97	6	13	14	13	28	23	9	10	11	15	10	11	18
94	17	13	14	12	30	23	8	10	11	13	10	9	19
93	6	16	16	12	30	22	9	12	12	14	9	10	18
85	7	14	12	12	29	23	10	12	13	15	10	10	19
39	3	12	10	12	28	22	9	9	13	14	9	11	19
89	11	13	10	13	27	24	9	12	12	13	9	12	18
26	5	14	12	12	29	22	9	10	11	13	9	11	17
76	4	15	12	12	31	25	9	10	13	13	9	11	20
73	36	16	10	11	28	23	9	11	10	13	9	11	19
39	18	13	14	12	29	22	9	12	14	13	9	9	19
54	0	14	10	13	29	23	8	10	13	14	10	12	18
105	10	13	19	13	29	21	10	12	12	13	9	12	18
41	5	13	15	11	27	23	10	12	11	14	9	10	19
67	0	13	10	12	27	22	9	10	11	13	9	11	17
52	5	14	13	12	29	23	9	12	11	13	8	11	17
98	19	16	13	13	30	22	9	12	11	14	9	9	20
99	2	14	11	12	29	23	9	10	12	14	10	11	17
76	3	16	12	12	27	23	10	13	12	13	10	9	17
86	11	13	13	12	28	22	10	11	12	13	9	11	17
92	7	14	9	11	28	23	11	12	12	13	10	10	22
72	11	13	11	11	29	23	10	12	12	13	11	10	18
80	33	14	10	12	29	24	10	12	12	14	10	10	21
80	1	13	18	12	29	23	11	10	11	13	9	9	18
83	19	14	13	11	27	22	9	12	11	14	10	12	19
73	31	14	10	12	28	20	11	12	13	14	11	13	18
105	27	15	18	12	27	22	9	10	12	13	10	10	16
47	0	13	10	11	29	24	9	14	11	13	9	11	19
70	25	14	12	13	30	22	9	13	13	13	10	10	17
25	0	12	9	13	27	22	9	11	12	13	11	10	18
67	18	12	16	11	30	22	8	10	12	14	11	9	18
31	20	13	12	12	29	22	9	10	12	13	8	10	19
73	0	13	12	12	26	24	9	13	12	14	9	11	19
106	19	12	11	12	28	21	9	14	12	13	10	10	19
49	12	13	13	12	28	24	10	11	11	13	9	11	18
33	2	13	17	13	29	22	9	10	12	13	11	11	18
81	16	13	17	12	29	23	9	10	12	13	11	10	18
84	2	12	19	13	30	22	9	10	12	13	8	11	19
37	4	13	18	13	28	23	9	10	12	13	11	10	18
70	5	14	10	11	29	23	9	10	11	14	11	9	19
105	1	14	16	11	29	21	9	15	11	14	10	9	18
63	8	13	18	13	29	22	9	13	12	13	9	9	17
61	13	15	12	12	28	22	10	10	12	13	9	11	19
66	3	13	15	12	26	20	9	10	11	13	10	11	20
97	2	13	18	13	29	22	8	13	12	14	9	10	19
96	46	14	14	13	28	23	10	12	12	13	11	11	17
43	20	13	13	12	27	21	8	10	12	13	11	10	17
35	0	16	12	12	30	22	9	10	12	13	8	10	17
45	3	13	10	13	29	24	10	10	13	13	10	11	17
45	0	14	11	12	27	23	9	10	12	13	9	12	19
68	2	15	12	13	28	24	9	13	12	13	10	11	17
49	0	14	16	12	32	23	8	12	12	13	11	9	17
67	2	15	13	11	27	23	10	10	12	13	12	11	19
39	29	13	16	12	26	23	9	11	13	13	9	11	17
40	3	13	10	12	27	21	9	10	11	14	8	12	16
31	49	13	19	13	28	23	9	13	12	13	10	10	18
94	8	14	13	11	29	22	11	12	12	14	11	11	20
101	1	12	16	12	27	23	10	12	11	14	9	11	18
26	3	14	13	13	28	23	9	10	12	13	9	9	20
68	3	15	12	13	29	23	10	10	11	14	8	10	18
102	33	13	10	11	30	23	9	12	12	14	12	11	18
76	5	16	16	13	28	23	9	10	12	13	11	9	19
71	6	13	10	11	28	22	10	10	12	13	11	11	19
42	5	13	10	12	27	21	9	10	11	14	8	12	16
74	7	14	12	11	30	22	9	12	13	13	10	10	20
86	0	14	16	11	29	23	10	10	11	13	8	12	17
36	42	15	14	13	30	22	9	12	13	13	9	11	19
69	0	14	18	11	29	21	9	10	11	13	9	10	19
92	3	14	13	13	29	24	10	10	12	14	8	10	17
31	9	14	11	11	30	23	8	10	13	14	10	11	17
103	6	13	10	11	28	22	10	12	12	13	9	12	18
50	38	14	13	11	28	23	10	10	12	14	11	11	19
53	1	16	11	12	30	22	10	13	12	13	9	11	19
42	0	13	13	12	30	21	10	10	14	14	12	9	18
46	1	14	14	11	26	22	9	13	12	13	10	11	16
97	5	12	13	12	28	22	9	11	13	13	10	11	19
99	5	14	12	12	28	22	9	12	12	12	9	13	18
75	3	14	10	12	27	24	9	12	11	13	9	11	19
63	0	16	12	11	28	20	10	12	14	14	8	10	17
75	23	16	17	12	28	24	10	12	12	13	10	12	18
109	0	14	14	11	29	23	10	13	13	15	9	11	18
53	18	14	10	12	27	23	10	10	14	14	9	11	17
60	24	13	12	13	28	24	8	11	12	13	10	10	18
79	0	13	11	12	29	22	10	10	11	13	10	9	19
92	2	13	12	12	27	23	9	10	11	14	10	11	19
47	23	12	13	12	28	24	9	13	12	13	11	12	19
115	30	13	16	11	29	22	9	12	11	14	9	11	19
68	21	14	16	13	28	25	10	10	12	13	10	11	19
78	23	13	11	13	27	21	9	12	12	14	11	11	17
93	9	15	14	12	31	22	10	13	12	13	10	11	21
99	12	14	12	12	29	23	10	12	13	15	10	10	19
50	22	13	10	12	29	24	9	10	13	13	9	10	20
56	7	13	16	12	29	22	8	12	13	13	11	11	17
68	8	13	13	13	29	22	9	10	13	13	10	11	18
91	5	14	13	13	27	24	9	12	12	14	8	10	18
75	19	15	17	12	29	23	9	9	14	14	10	10	18
39	8	13	17	13	30	22	10	12	13	14	10	10	17
63	7	13	13	11	27	22	8	10	13	14	9	9	18
65	1	14	14	13	29	23	9	11	12	13	11	11	19
79	3	15	12	13	30	22	9	12	12	13	10	12	19
49	12	15	10	11	27	20	10	10	12	13	10	11	18
45	41	14	15	12	28	22	9	10	14	14	9	11	18
85	37	14	12	12	30	23	10	12	11	13	10	10	19
52	35	15	13	13	30	22	9	13	11	13	9	12	18
72	26	14	11	12	31	24	9	11	13	13	9	13	17
79	0	12	14	13	31	22	9	10	12	13	9	11	18
113	9	12	12	13	30	22	9	9	11	14	12	11	18
72	16	14	15	12	29	23	9	10	12	14	8	11	19
63	15	13	10	11	27	21	9	9	12	13	9	11	17
70	42	13	10	12	29	22	10	13	11	12	9	11	19
73	7	15	16	12	29	23	9	12	13	13	9	10	18
37	1	14	16	13	29	22	9	12	11	13	9	12	18
58	21	13	13	12	27	24	9	14	12	13	9	10	19
9	26	12	17	12	28	23	9	10	13	13	9	11	18
60	16	14	11	12	27	25	9	10	12	14	9	11	19
56	19	15	13	12	28	23	9	12	13	13	10	10	18
76	21	13	11	12	28	21	10	12	13	13	10	11	17
48	22	15	14	12	28	24	8	10	12	13	9	12	18
108	1	13	13	13	29	23	10	12	11	13	9	10	20
80	15	14	15	12	30	23	9	10	12	14	9	11	17
45	6	12	19	12	31	24	9	10	11	13	10	10	18
47	33	12	14	11	27	22	9	11	12	14	9	12	19
99	2	13	12	13	28	23	10	12	11	14	9	11	18
61	28	12	12	12	29	23	9	10	14	14	9	12	18
63	42	15	13	12	28	22	10	11	12	13	10	11	19
89	34	14	13	13	29	22	9	10	11	13	9	10	18
53	41	15	9	11	27	23	9	13	12	14	9	10	19
52	14	13	14	12	30	24	10	12	11	14	9	11	20
105	29	14	13	12	30	22	10	11	12	13	10	10	20
59	2	12	13	12	28	21	10	12	11	13	8	11	19
100	3	14	12	12	27	23	9	12	13	14	8	10	17
60	2	14	12	13	28	24	9	10	13	13	9	11	18
105	4	12	10	11	28	22	8	10	13	14	9	10	18
47	0	13	12	12	27	23	9	12	12	13	10	10	20
77	17	13	12	11	31	22	9	13	11	13	9	13	17
100	26	15	12	12	31	22	10	12	12	13	9	10	17
104	6	12	12	11	30	23	9	14	12	14	9	10	19
71	17	13	12	13	30	24	9	12	12	14	12	9	18
70	44	14	12	12	28	23	9	10	12	13	10	9	19
75	14	13	12	12	31	24	9	12	13	12	8	11	19
99	6	12	9	12	29	21	9	11	12	14	8	11	17
76	3	13	11	11	28	22	9	10	11	14	11	10	18
66	4	13	15	12	27	22	9	11	12	13	11	11	19
77	9	14	16	11	28	22	9	10	11	13	9	9	18
55	3	15	10	13	28	22	9	10	13	13	11	11	20
92	10	15	17	12	29	23	9	10	12	14	9	10	17
52	10	13	17	11	27	20	9	12	12	13	10	11	18
51	3	13	18	13	29	23	11	10	12	13	11	11	17
37	3	14	9	13	29	24	10	13	12	14	9	10	18
36	14	12	13	12	27	23	8	12	12	13	9	13	20
61	20	14	13	12	27	23	9	14	13	13	11	11	18
76	1	13	15	13	29	24	10	13	11	14	9	12	18
99	37	16	13	12	30	25	10	13	12	14	10	10	21
72	10	13	12	11	30	22	9	12	12	14	9	11	19
93	22	15	10	11	30	23	9	13	11	14	10	13	18
34	7	15	12	13	27	23	9	13	11	14	9	11	18
38	2	15	12	12	29	23	8	10	11	13	10	12	19
39	0	12	10	12	29	24	8	10	10	13	9	11	18
43	0	16	13	12	28	24	10	11	12	13	9	12	18
99	11	14	11	12	27	22	10	10	11	13	10	9	19
36	8	14	13	11	29	20	10	12	12	13	10	10	18
72	26	16	11	12	28	23	10	10	13	13	9	10	18
111	19	14	12	12	27	21	9	12	12	15	10	10	19
21	16	12	13	12	28	22	9	10	13	13	9	11	18
52	23	13	17	11	27	22	10	13	12	13	9	11	18
60	1	14	12	11	29	23	9	12	12	13	10	9	18
37	5	14	12	12	27	20	9	10	12	14	11	11	17
37	2	14	16	13	29	21	9	13	11	14	9	11	17
78	1	14	10	13	27	24	9	10	13	13	10	12	17
106	20	13	10	12	28	23	10	10	12	13	9	10	20
27	0	12	13	12	29	22	9	13	11	13	9	11	20
61	15	14	14	12	31	22	9	12	12	14	9	10	17
38	43	13	14	12	29	22	9	10	11	13	9	9	18
74	0	13	10	12	28	24	8	10	12	13	10	10	21
47	4	13	9	13	28	23	9	10	12	14	9	10	19
51	11	15	14	12	30	22	10	11	11	14	11	10	17
59	9	14	10	11	28	23	9	10	12	13	9	9	18
40	37	14	9	13	29	24	10	13	12	14	9	10	18
75	34	14	18	12	29	22	11	10	13	14	9	9	19
67	0	13	13	11	28	22	8	11	11	13	11	10	19
39	15	15	15	13	28	22	10	10	12	13	9	10	19
83	2	13	14	12	28	23	10	12	11	13	9	10	18
93	34	14	13	12	29	24	9	10	11	13	9	11	19
72	8	13	16	12	27	23	9	10	13	13	9	10	17
102	1	14	18	13	29	23	9	10	11	14	11	10	18
103	18	13	16	12	29	23	10	12	12	13	9	10	19
97	11	13	16	12	30	22	9	10	12	14	9	11	18
56	16	15	12	12	28	23	9	9	12	14	11	10	18
97	20	14	13	12	29	21	10	13	11	14	8	10	20
104	13	15	17	12	28	22	10	12	11	13	9	11	20
76	4	15	15	12	30	23	9	12	11	14	10	11	20
98	8	14	16	12	28	25	9	10	13	12	9	11	20
92	7	12	12	11	30	23	9	12	11	13	10	11	17
39	14	15	18	11	28	23	9	12	12	15	10	10	19
72	14	14	11	11	28	24	9	15	12	13	9	11	17
98	10	16	14	11	28	22	10	13	12	13	9	11	18
41	8	14	18	12	29	23	9	13	13	13	11	12	20
34	3	12	9	11	31	22	9	13	12	13	8	11	18
89	16	13	12	11	28	23	9	10	11	14	10	12	19
105	0	14	11	11	29	23	9	10	12	13	9	10	19
65	9	12	11	11	30	23	9	10	13	13	9	8	17
45	15	16	14	12	31	25	10	10	11	13	9	12	19
86	0	14	9	13	27	20	10	9	13	15	9	10	18
46	0	13	15	13	29	24	9	13	13	13	8	11	20
83	40	14	16	12	28	22	9	12	13	13	9	10	18
74	14	13	11	12	29	23	9	10	11	15	9	9	19
104	2	13	11	12	27	24	9	10	11	14	9	9	19
106	17	14	11	12	26	22	9	10	13	13	10	10	18
75	7	15	13	11	28	23	9	10	12	13	9	10	17
102	0	15	14	13	26	22	9	12	13	13	10	11	19
102	5	13	11	12	27	24	9	12	11	13	9	12	19
65	3	13	13	12	29	20	10	12	11	15	9	11	18
47	5	14	13	13	28	23	9	10	12	13	9	9	20
68	25	12	14	11	28	23	9	10	12	14	10	11	19
41	0	14	18	12	29	23	10	13	12	13	11	10	17
35	7	14	16	11	29	23	10	12	12	14	10	12	18
53	19	12	12	11	30	23	9	12	11	13	10	11	17
92	21	15	13	12	29	20	10	10	11	13	9	10	17
72	21	13	13	12	29	22	9	12	12	14	8	13	19
73	16	12	10	12	27	24	10	12	13	13	9	11	19
94	5	14	10	11	28	22	9	12	12	13	9	11	19
92	5	13	19	11	30	22	10	10	12	15	9	12	20
56	17	13	16	11	29	24	9	11	12	13	8	11	19
104	9	13	14	12	27	22	10	12	12	13	10	12	18
76	0	14	12	12	27	21	9	10	12	14	12	11	19
91	2	13	15	12	28	22	10	9	11	14	9	11	19
63	41	13	11	13	31	23	9	13	12	13	10	10	20
83	30	13	16	11	27	24	9	14	11	14	10	11	18
65	15	13	10	12	27	21	9	10	11	14	8	12	16
95	18	15	14	13	29	22	10	11	12	15	9	9	18
55	28	14	14	11	28	23	9	10	11	14	9	11	17
16	35	14	15	12	28	23	9	10	12	14	8	10	18
91	6	14	12	12	29	21	9	13	12	15	9	11	19
93	1	14	12	11	31	23	9	12	13	13	8	11	18
81	16	13	13	12	28	21	9	10	12	14	9	11	18
49	4	14	15	12	28	24	9	9	12	13	9	10	19
54	3	14	15	12	29	23	9	13	13	13	9	10	17
90	9	12	10	12	29	24	8	10	10	13	9	11	18
90	9	15	11	13	27	23	10	11	12	13	9	10	20
100	1	14	10	12	29	22	9	9	12	14	8	11	18
111	9	13	13	13	31	23	9	14	12	14	9	10	18
48	4	14	10	12	28	20	9	10	12	13	9	11	19
72	13	15	12	12	30	22	9	12	12	13	9	11	18
81	3	13	9	12	29	23	9	12	11	14	9	11	19
57	19	13	17	12	27	23	10	14	11	15	10	12	19
68	8	14	9	13	29	23	10	10	12	13	9	10	17
66	19	13	10	12	27	22	11	12	13	13	9	10	16
66	27	14	10	13	28	24	8	10	12	13	9	10	19
40	9	12	15	12	29	23	8	10	13	13	10	12	17
64	10	16	17	14	29	23	10	13	12	13	11	11	16
77	21	14	13	12	29	21	9	12	12	13	11	10	18
108	0	13	14	12	28	23	10	12	11	13	9	10	18
90	18	13	11	12	30	23	9	10	12	13	9	11	18
80	31	13	15	11	30	23	9	12	12	13	11	12	19
72	19	16	10	12	28	23	9	13	13	14	10	10	19
100	16	14	18	13	27	22	9	10	11	13	9	10	17
79	0	14	12	13	27	24	9	13	12	14	8	9	17
97	34	14	13	12	27	23	10	12	13	13	9	10	18
95	1	13	12	12	29	23	9	9	12	14	10	11	17
84	6	15	10	12	30	21	9	10	12	12	9	11	18
92	2	14	15	12	29	23	9	11	11	13	9	12	17
95	16	12	13	12	27	21	10	11	12	13	12	10	19
42	11	15	14	12	28	23	9	10	11	12	11	12	17
32	24	15	15	13	28	22	10	10	12	13	9	10	19
51	0	12	11	11	26	23	10	10	11	12	9	11	18
77	3	14	10	11	30	22	10	12	13	13	9	11	18
24	16	14	20	12	27	24	9	11	12	13	10	10	18
100	0	14	12	12	27	25	9	10	12	13	9	12	18
105	0	13	13	11	27	22	9	10	12	13	10	11	20
101	45	13	15	11	27	23	9	10	12	13	10	10	19
32	3	14	13	12	29	22	9	10	12	13	9	10	18
42	11	13	13	13	28	22	9	10	11	14	11	9	19
93	9	13	15	13	29	22	9	11	12	14	9	11	18
66	9	12	18	12	31	22	9	12	12	13	10	9	19
69	1	15	14	12	30	25	9	10	12	15	9	13	19
61	11	16	13	12	30	25	10	13	12	14	10	10	21
28	5	13	12	12	28	24	9	10	12	13	8	10	18
88	0	12	11	11	26	25	9	12	12	14	9	11	18
26	11	15	11	12	28	21	9	13	11	13	9	10	18
86	14	13	16	11	28	22	10	10	11	12	12	11	19
53	0	14	17	12	28	23	10	13	11	14	9	9	18
109	13	13	17	13	28	23	10	10	14	15	9	11	18
88	13	14	15	13	27	22	9	12	14	13	11	12	21
55	23	14	16	12	31	23	9	14	12	14	8	10	18
57	20	13	13	11	29	24	9	13	12	13	9	12	20
83	24	15	10	13	28	22	9	10	11	14	10	9	18
72	33	14	11	13	28	24	9	11	13	14	10	11	19
100	6	13	10	13	30	23	9	10	13	15	10	9	20
74	33	12	14	10	28	23	10	15	13	13	11	10	20
40	50	13	16	12	27	23	9	12	12	14	10	10	20
30	0	14	15	13	28	24	9	10	11	13	9	10	19
91	18	16	13	13	28	24	9	13	12	13	10	12	18
76	29	14	12	12	30	23	9	10	12	13	9	10	19
48	21	13	10	12	28	23	10	12	12	14	12	11	19
48	1	13	13	11	28	22	8	11	11	13	11	10	19
87	7	14	15	12	29	22	9	10	11	14	10	10	18
45	11	15	13	12	27	23	9	10	12	13	9	9	18
39	30	13	18	12	28	24	10	13	12	13	9	11	18
67	22	13	13	12	29	20	10	12	11	15	9	11	18
59	8	12	16	12	27	22	9	10	13	13	11	12	18
84	4	13	16	13	29	23	9	10	12	14	11	10	18
69	5	13	12	12	28	21	9	12	12	13	10	10	17
82	0	15	17	12	29	23	9	10	12	14	9	10	17
40	3	12	13	12	29	24	9	12	12	14	9	10	20
89	0	12	16	11	28	22	9	10	13	13	11	10	17
71	16	14	10	11	28	24	9	11	11	14	9	12	17
23	16	12	11	13	27	22	10	12	10	15	10	10	19
61	15	13	12	13	28	23	9	14	12	14	11	11	20
43	6	14	13	12	28	22	9	12	12	15	11	10	17
78	7	14	10	13	30	23	9	13	13	13	9	10	18
51	7	16	13	12	29	22	9	14	12	13	10	10	18
102	19	12	16	12	28	23	9	10	12	13	10	10	18
73	24	13	13	12	28	23	10	13	13	15	10	11	18
79	36	13	15	12	28	22	10	13	11	14	9	10	18
107	1	14	17	13	28	24	10	10	13	14	11	11	19
81	0	13	10	13	27	24	9	12	12	13	9	12	18
77	6	13	13	11	27	24	9	10	12	13	10	11	19
93	16	14	10	11	28	24	9	11	11	14	9	12	17
52	4	15	15	13	28	22	9	10	12	13	10	10	18
56	21	13	11	12	29	23	9	12	12	14	9	11	19
41	3	15	10	12	28	23	9	11	11	13	9	10	18
96	1	13	13	13	27	23	9	10	13	13	9	10	19
103	5	15	12	11	29	22	9	10	12	13	10	11	18
71	2	13	13	11	29	23	9	12	12	13	9	9	17
50	5	15	10	11	30	23	9	13	11	14	10	13	18
115	0	14	12	11	28	22	9	12	13	14	9	11	19
52	10	13	17	11	27	22	10	13	12	13	9	11	18
48	3	15	10	11	27	22	9	9	13	14	9	9	19
39	0	14	12	12	27	22	9	10	12	13	11	12	20
66	0	13	14	12	27	22	9	12	11	13	11	12	20
33	0	15	15	12	28	24	9	10	12	14	9	10	18
98	8	15	13	12	29	24	9	10	13	14	9	10	17
86	1	13	11	12	29	22	10	12	12	14	10	10	18
95	41	15	14	11	30	24	10	12	11	14	10	12	18
114	13	13	11	13	27	22	9	10	11	14	9	10	19
78	10	13	14	13	28	24	8	15	13	13	8	9	18
81	7	15	11	12	29	24	10	12	12	14	9	11	18
63	11	14	19	12	28	23	9	10	12	14	10	10	17
