# Supplementary material for: Using game theory to thwart multistage privacy intrusions when sharing data
Source: Sci Adv. 2021 Dec 10;7(50):eabe9986. doi: 10.1126/sciadv.abe9986 (PMC8664254; doi:10.1126/sciadv.abe9986)
Supplement: Supplementary file 2 — Data S1 [file sciadv.abe9986_data_s1.zip › sciadv.abe9986_data_s1/DemoKAnonymization/exp/2058/data/target_data/i19.csv]

YOB	State	STR1	STR2	STR3	STR4	STR5	STR6	STR7	STR8	STR9	STR10	STR11	STR12
40	34	13	17	11	27	22	9	13	12	13	9	11	18
77	9	14	14	11	29	24	11	10	11	14	9	11	19
104	2	15	10	13	28	22	9	11	13	14	9	10	18
85	36	15	14	13	29	22	10	11	12	15	9	8	18
97	9	13	19	13	28	22	10	10	12	14	9	9	17
78	6	14	18	11	29	23	10	10	12	13	9	12	19
103	30	13	10	11	28	22	10	10	12	13	11	11	19
79	18	14	13	13	28	24	10	12	12	13	10	11	19
76	20	14	10	12	28	21	9	11	11	13	11	12	18
48	3	15	12	12	29	23	11	10	11	13	9	10	18
18	14	13	15	12	29	24	9	12	11	14	9	11	19
39	16	14	10	13	28	21	10	12	12	13	11	12	20
78	1	16	15	11	29	20	10	10	12	13	11	10	18
50	19	14	10	13	27	23	10	11	11	13	9	11	17
99	4	14	16	13	26	23	10	10	12	13	10	10	20
27	19	12	13	13	29	23	9	10	13	13	9	11	18
43	44	13	19	14	29	21	9	13	12	13	10	11	18
102	8	14	15	12	28	22	9	13	12	14	9	11	17
100	2	14	13	12	30	23	10	13	12	13	9	11	18
31	15	15	15	13	28	24	9	12	14	14	9	11	17
72	1	12	11	13	27	22	10	12	10	15	10	10	19
49	7	14	15	13	29	23	9	11	11	13	9	12	17
46	1	13	18	12	29	23	9	10	13	14	9	12	20
91	13	14	16	13	27	22	9	10	12	13	10	12	18
78	2	14	10	12	27	24	9	12	11	13	9	11	19
82	35	13	13	12	27	25	8	12	12	13	9	10	18
62	10	14	13	13	27	23	9	12	11	13	11	11	19
95	20	12	13	11	28	21	9	10	13	14	10	13	19
64	0	16	14	10	29	22	9	10	13	13	10	10	19
43	7	12	11	13	27	24	10	12	12	13	10	12	19
98	1	13	20	12	29	20	10	11	12	13	11	11	19
46	0	12	14	11	28	23	9	15	12	15	10	10	19
95	5	12	16	12	26	22	10	12	11	14	9	11	18
67	35	14	15	11	30	23	9	12	11	13	9	12	19
95	10	14	18	13	26	21	9	10	12	14	9	11	20
55	1	13	15	12	27	23	10	10	12	12	9	10	20
101	4	14	14	12	28	22	9	12	12	13	10	10	18
66	24	13	13	12	28	24	9	12	11	14	9	12	20
64	13	14	16	12	26	23	9	12	13	15	9	10	19
96	17	13	17	12	28	23	9	10	11	14	10	9	19
43	6	14	13	11	29	25	10	10	12	14	9	10	19
84	3	14	15	12	29	24	10	13	13	14	10	10	18
31	2	12	12	12	28	22	10	12	12	14	9	11	20
97	2	13	14	11	29	24	10	12	13	13	10	10	18
39	9	15	13	13	28	22	10	13	13	13	11	11	18
53	39	16	19	11	28	20	8	13	13	13	9	10	19
64	11	14	16	11	29	23	9	12	12	13	10	10	20
44	2	14	10	12	28	21	9	11	11	13	11	12	18
35	8	15	10	12	28	24	9	12	11	14	9	9	18
109	28	15	12	13	26	24	9	12	13	13	11	11	19
97	28	13	13	12	27	22	11	10	12	13	11	11	18
38	2	13	10	13	28	22	10	12	12	14	9	11	17
79	15	16	11	12	28	24	9	14	14	14	9	12	19
108	41	12	11	13	29	23	9	13	12	13	9	11	17
80	6	12	10	12	31	22	10	10	12	14	9	9	18
90	0	13	15	12	29	20	9	10	13	13	10	10	18
43	0	13	12	11	29	23	10	10	12	14	9	10	18
68	23	13	11	13	28	23	9	11	11	13	9	9	19
41	4	13	17	12	29	21	9	10	12	14	11	10	18
98	19	16	14	12	28	24	10	12	11	14	10	11	18
96	9	12	14	12	27	22	9	13	11	13	9	11	19
65	24	13	10	11	28	22	10	10	14	13	9	10	17
56	0	15	16	12	29	23	9	11	12	13	9	11	18
98	2	13	18	12	29	24	9	10	12	14	10	10	19
51	22	15	18	12	30	23	9	10	13	14	9	13	19
96	41	13	18	11	29	22	10	10	11	13	10	11	18
55	26	14	14	12	29	20	10	10	12	13	10	10	17
39	6	15	17	12	30	24	10	9	12	14	10	9	17
70	27	13	20	12	29	24	10	11	12	15	12	10	18
32	19	14	13	11	28	25	10	10	12	13	10	10	20
79	1	14	16	11	27	22	9	10	11	13	10	10	17
50	19	14	14	13	28	23	10	12	12	13	10	10	19
55	25	13	16	11	30	21	9	10	13	13	11	12	19
55	1	15	17	12	27	23	8	12	13	14	9	12	20
66	19	14	11	13	28	20	10	10	12	12	11	11	18
35	20	13	11	12	28	21	10	10	12	13	11	10	17
69	23	13	18	11	29	22	9	12	11	13	10	10	19
105	21	16	10	12	28	23	9	12	13	14	10	11	18
106	15	13	17	12	27	22	10	10	14	14	10	10	19
54	16	14	20	12	27	22	9	11	12	13	9	11	19
42	1	13	11	13	28	21	9	10	12	14	11	11	20
98	37	13	16	12	28	24	9	12	13	14	8	11	19
102	0	14	18	11	27	25	9	13	13	14	11	10	19
71	24	14	11	11	27	24	10	12	12	14	9	11	18
55	12	13	16	11	28	24	10	10	12	13	10	10	19
43	11	14	16	12	30	23	9	12	12	14	10	10	20
74	17	13	10	12	28	21	9	10	11	13	9	11	18
44	3	13	10	12	28	23	10	13	12	14	10	9	19
51	3	15	15	12	30	23	10	12	12	13	11	11	19
77	24	13	12	11	27	22	9	13	11	14	11	11	19
38	1	14	15	11	30	23	9	12	12	14	9	9	16
56	3	14	12	13	27	22	9	10	11	15	9	11	18
94	1	13	15	11	28	23	9	12	13	13	10	10	18
56	22	14	12	11	28	23	9	13	12	13	11	12	20
66	45	13	10	13	28	23	10	12	11	13	9	11	20
101	7	12	12	13	30	22	11	13	12	13	11	10	19
70	15	14	17	13	29	22	9	11	12	14	9	10	21
94	3	13	12	12	26	24	9	13	12	14	9	11	19
44	15	13	16	12	28	21	10	10	11	13	9	9	18
86	44	14	12	12	30	24	9	12	11	13	10	11	18
65	25	15	9	13	29	24	9	12	13	15	10	11	18
44	4	13	14	12	31	21	10	10	12	13	9	12	18
82	5	16	11	12	28	23	8	10	12	13	11	13	18
107	20	16	13	13	28	22	9	12	12	14	11	10	18
67	3	14	13	12	27	23	9	10	11	14	10	11	18
79	20	14	15	13	28	22	9	12	12	14	9	11	17
45	1	13	15	12	28	23	10	10	12	13	9	10	19
87	0	14	15	13	28	24	9	12	11	14	9	11	18
94	1	13	11	13	28	23	8	10	12	13	9	9	21
44	11	13	10	12	27	21	9	10	11	14	8	12	16
70	15	15	13	12	29	23	9	10	12	13	9	11	18
51	2	13	12	13	29	22	9	10	11	13	10	11	19
72	12	13	10	11	26	22	10	14	12	13	10	12	19
33	19	14	13	12	28	22	9	12	12	15	11	11	17
98	7	14	12	12	30	23	10	12	11	13	10	10	19
96	40	14	16	13	29	24	9	12	12	13	9	11	18
109	17	13	12	11	30	22	10	10	12	14	11	11	19
72	9	13	15	11	27	23	9	11	12	13	9	11	19
105	24	13	13	12	27	24	9	12	13	14	10	9	19
61	32	12	12	12	28	20	9	10	11	13	9	9	18
31	35	13	13	11	31	23	8	10	13	13	11	11	19
115	20	14	16	12	27	24	9	11	12	14	11	11	18
47	10	13	11	12	27	24	9	10	11	14	9	9	19
30	1	13	13	13	28	20	9	10	11	14	9	11	19
62	29	16	9	11	27	21	10	12	12	13	11	11	17
73	7	13	19	13	29	21	10	12	12	13	9	12	18
67	26	13	12	12	28	23	10	10	12	13	9	11	18
91	12	15	13	12	27	22	10	14	12	13	10	10	20
102	2	14	10	13	29	22	9	12	12	14	9	12	19
103	43	15	12	12	30	22	9	12	12	13	9	11	18
81	23	14	10	11	29	22	9	12	13	13	10	11	19
101	12	14	14	12	28	22	10	10	12	14	9	10	19
86	16	14	16	12	29	21	9	13	12	13	11	10	19
43	1	13	13	12	27	22	9	10	13	14	10	13	18
50	15	14	17	11	28	21	9	13	12	12	8	10	19
84	9	15	11	11	29	20	10	10	11	13	10	11	18
40	4	14	10	11	29	22	9	13	11	13	11	11	17
86	1	15	10	12	28	22	10	10	14	13	9	11	20
59	22	13	12	13	28	24	9	11	12	13	9	11	19
39	3	13	10	12	27	21	9	10	11	14	8	12	16
69	49	13	14	12	28	21	9	12	12	13	9	9	19
66	7	14	10	13	29	24	9	12	12	14	9	10	16
60	32	12	14	12	29	22	9	10	12	14	9	10	18
42	0	14	16	12	29	24	9	10	12	14	12	11	19
110	9	14	10	12	27	22	9	13	11	13	11	11	19
69	0	13	10	11	29	22	10	12	12	13	9	11	18
46	0	16	9	12	29	22	9	10	13	14	11	11	19
42	26	14	18	12	29	22	10	13	12	13	11	11	17
63	11	13	15	12	27	25	9	10	11	14	9	11	18
77	4	14	14	11	30	22	10	13	12	13	10	12	17
55	5	15	10	13	29	22	10	12	12	13	9	10	18
98	3	13	13	12	27	21	9	12	12	13	10	10	18
119	38	16	12	12	27	23	10	13	12	13	10	9	17
93	18	13	13	13	28	22	9	10	11	14	11	9	19
36	0	14	13	13	27	22	9	10	11	13	10	11	19
66	19	13	18	11	29	23	9	14	11	13	9	9	18
55	0	12	14	14	28	21	10	12	14	14	9	9	16
44	0	13	13	13	28	22	9	12	12	13	10	13	18
115	37	14	10	13	28	24	9	12	11	13	9	11	17
32	11	13	17	12	26	22	10	10	12	14	10	10	20
87	0	13	11	11	30	24	9	14	12	15	8	10	19
78	31	14	10	11	29	24	10	13	13	13	10	9	18
97	27	13	11	12	27	23	9	13	12	14	10	12	19
50	35	15	15	13	28	20	9	10	11	15	11	11	17
69	30	16	11	11	28	22	9	12	13	13	9	12	19
66	2	12	10	11	26	22	9	12	13	13	9	10	17
46	1	13	17	11	28	24	11	13	12	13	11	10	16
72	9	12	10	12	29	22	9	12	12	13	9	11	18
31	11	13	14	12	29	23	8	10	11	13	10	9	19
30	4	14	13	13	27	24	9	12	12	14	8	10	18
66	25	13	14	11	28	22	9	10	12	13	11	10	17
77	17	12	10	14	29	23	9	12	12	14	11	11	18
111	13	15	13	12	30	22	9	13	12	14	10	11	17
82	27	16	18	12	30	23	9	13	11	13	9	9	20
100	4	15	17	13	28	23	10	10	11	13	8	9	18
59	2	13	12	13	28	23	9	12	11	14	11	9	18
86	40	13	11	12	28	23	10	10	11	14	9	10	18
38	4	15	13	11	27	21	9	10	13	13	10	11	19
79	15	17	14	12	30	22	10	10	12	13	9	11	19
103	4	15	16	12	29	23	9	12	13	13	9	10	18
57	29	12	13	13	30	22	9	10	11	14	9	10	19
46	1	13	12	11	28	23	9	12	11	14	9	10	17
113	4	13	10	11	27	22	9	10	12	13	9	12	18
58	11	13	19	11	30	22	10	10	12	15	9	12	20
48	0	14	13	12	27	21	9	14	12	13	8	11	19
74	32	13	16	12	28	23	9	13	12	13	9	10	19
34	17	15	17	14	28	23	9	10	11	13	10	11	17
92	19	15	10	13	29	20	9	12	13	13	8	12	18
96	37	13	15	13	31	20	9	10	11	14	9	10	19
38	30	14	11	12	27	22	9	12	12	13	9	10	19
64	23	14	11	11	27	22	9	10	12	14	9	11	20
123	2	12	10	13	28	24	10	10	13	15	9	9	20
51	21	14	10	12	30	21	9	12	12	13	9	12	20
90	19	14	10	12	29	22	10	10	12	13	9	10	18
88	12	14	14	11	28	23	9	10	12	13	9	10	17
101	7	15	13	11	28	21	9	12	13	13	12	9	20
37	2	13	10	11	28	22	9	13	11	14	9	9	18
67	26	16	14	12	31	25	10	10	11	13	10	12	19
93	12	13	13	12	29	23	10	10	12	13	9	11	18
40	0	16	15	11	27	20	9	10	12	15	10	11	18
29	16	15	14	11	29	23	9	10	12	14	11	10	18
59	11	12	17	13	28	22	9	12	11	14	10	10	19
68	11	14	11	11	29	22	9	10	12	14	9	12	18
70	21	13	10	12	27	21	9	10	11	14	8	12	16
107	23	14	9	12	28	23	10	12	11	14	11	10	19
87	24	14	10	13	29	22	9	10	12	14	9	9	19
65	8	14	10	13	28	24	8	10	12	13	9	10	19
99	2	15	12	13	29	23	10	10	11	14	8	10	18
69	25	13	16	11	30	22	9	10	13	14	10	9	18
36	31	13	12	12	28	23	9	9	11	13	9	9	17
58	22	15	14	11	26	23	8	10	13	14	10	11	18
113	7	13	13	13	27	24	9	12	12	12	9	11	18
51	26	15	16	12	27	23	9	12	12	14	8	12	18
42	10	14	12	11	29	24	10	10	11	14	9	11	17
67	1	14	10	11	30	22	9	12	13	13	11	12	18
96	0	13	10	14	27	22	9	10	13	13	11	11	18
38	9	14	11	13	28	22	8	12	12	13	11	10	18
57	2	15	17	12	28	22	10	12	11	13	9	11	20
101	3	14	11	13	27	23	10	13	12	13	9	11	18
106	4	13	20	12	30	24	10	12	12	14	9	12	19
53	2	12	12	12	30	21	9	11	13	15	10	11	17
47	7	13	18	12	27	20	10	12	13	13	9	9	19
109	8	13	10	12	29	23	9	10	13	14	8	10	19
92	31	16	12	11	29	22	10	14	12	14	11	11	19
87	28	12	17	11	28	24	10	10	11	13	9	11	17
105	6	13	10	11	29	22	9	13	12	13	10	10	18
62	1	13	16	11	26	22	11	12	12	13	9	11	18
98	39	15	17	12	28	22	10	12	11	13	9	11	20
49	2	14	12	12	27	23	9	11	14	14	9	11	18
101	41	13	13	12	29	23	8	12	12	13	11	12	18
82	0	14	13	11	28	25	10	10	12	13	10	10	20
88	3	13	10	12	27	22	10	13	12	15	11	11	17
74	22	15	10	12	28	21	10	11	13	14	9	11	17
113	18	14	12	12	27	22	10	10	12	13	8	11	19
56	5	13	11	12	29	23	9	10	11	15	9	8	19
65	6	16	17	12	28	24	10	12	12	13	10	12	18
81	12	14	10	11	29	23	11	12	13	14	9	11	18
70	0	14	10	11	29	22	9	13	11	13	11	11	17
87	4	12	19	12	31	24	9	10	11	13	10	10	18
100	0	14	10	13	27	22	9	12	11	14	9	11	18
56	14	14	15	13	29	23	10	12	12	13	10	12	17
42	42	13	16	11	27	24	9	10	12	13	10	10	19
55	19	13	18	12	28	22	9	13	12	13	9	10	20
49	8	15	9	12	29	24	9	10	12	15	11	11	17
70	43	14	11	14	28	22	9	10	12	14	9	11	18
112	0	15	14	12	29	20	10	10	11	13	9	10	17
102	36	16	20	12	30	24	9	10	12	14	11	10	19
80	0	15	11	13	29	22	9	12	12	13	9	12	17
42	4	16	11	13	29	22	11	13	12	14	11	11	21
78	31	13	11	13	28	24	9	10	12	13	9	11	20
48	9	16	14	13	30	23	9	12	12	13	11	10	19
98	18	14	14	13	30	21	10	10	12	13	10	10	17
73	20	13	10	12	30	23	9	12	11	15	9	11	19
91	9	13	12	12	28	21	9	12	12	13	9	8	20
55	8	12	14	12	31	22	9	10	12	13	11	10	17
66	27	14	16	14	28	22	9	10	11	13	9	9	18
83	29	13	13	12	28	23	9	11	11	14	10	11	20
105	36	13	17	12	28	23	9	10	13	13	11	10	17
86	1	14	15	11	28	22	9	13	12	13	11	11	19
37	0	13	15	11	27	23	9	10	12	13	10	10	19
37	0	12	10	12	27	24	9	10	12	14	8	11	18
87	1	15	11	11	30	22	9	10	13	14	10	13	20
66	0	15	11	11	29	24	10	14	11	14	9	10	20
59	15	14	13	12	30	23	10	10	11	13	9	11	18
49	9	13	12	13	29	20	9	10	12	13	9	9	19
74	16	14	15	12	28	22	10	10	13	14	10	10	17
80	23	15	13	13	29	21	10	10	11	13	9	10	17
86	0	14	16	13	27	23	9	12	12	13	11	10	19
83	13	12	13	12	31	24	9	12	12	14	9	11	19
91	3	13	10	13	28	25	9	10	12	14	11	11	19
46	7	13	12	13	30	24	9	13	12	14	9	11	18
49	10	13	15	12	30	24	9	12	12	14	9	10	19
76	6	13	12	11	29	24	9	10	11	13	9	11	19
46	14	13	14	12	28	22	10	10	12	13	9	11	18
56	19	15	13	12	28	23	9	12	13	13	10	10	18
99	0	14	11	12	29	24	9	10	12	13	10	10	19
38	3	14	10	13	29	24	9	12	12	14	9	10	16
45	8	13	14	12	30	21	9	13	12	14	9	11	19
102	22	13	16	12	30	23	9	11	12	13	8	11	18
45	35	14	19	13	27	23	9	12	12	14	10	9	19
57	0	15	13	11	30	23	9	10	12	13	8	11	19
39	10	16	14	13	30	23	9	12	12	13	11	10	19
104	22	13	11	12	30	22	9	12	12	13	10	10	16
84	8	13	10	13	30	23	9	10	13	15	10	9	20
45	34	13	16	12	27	23	9	12	12	14	10	10	20
92	2	13	10	12	29	22	10	13	12	14	10	9	18
62	3	14	18	11	28	23	10	10	11	14	9	10	18
40	0	12	13	11	30	23	9	12	11	14	11	11	18
67	15	13	15	12	27	25	10	12	12	13	10	10	18
77	2	12	12	11	28	23	10	12	12	14	10	11	19
42	1	14	13	12	26	23	10	12	11	14	9	11	20
76	35	15	10	11	29	22	9	10	12	13	9	11	20
79	29	14	12	13	29	22	9	13	12	14	9	12	18
39	17	15	14	13	28	23	10	12	12	15	10	12	18
102	2	13	17	12	27	23	10	12	12	14	9	9	19
84	14	13	11	11	28	22	10	14	11	13	9	10	18
95	1	15	12	13	28	24	9	13	11	14	11	11	17
40	4	14	19	11	29	23	9	11	12	13	10	12	18
71	0	14	11	12	28	21	8	10	11	14	10	12	19
50	16	16	10	13	27	23	9	10	12	13	10	11	18
46	22	13	17	11	27	22	10	13	12	13	9	11	18
28	7	15	13	14	27	22	10	10	13	13	9	10	16
94	3	14	13	13	28	25	9	12	12	13	11	10	17
62	12	15	12	12	26	21	8	11	12	12	9	11	19
101	0	14	19	12	29	23	10	13	13	14	10	10	18
96	3	14	15	12	30	23	9	10	12	14	9	11	17
99	24	13	12	11	31	24	10	12	13	13	9	10	18
101	12	14	15	12	29	23	9	11	11	13	9	13	17
42	12	13	13	11	29	24	9	13	12	13	9	12	20
48	17	14	10	12	29	23	9	10	12	13	9	10	19
59	3	14	11	12	28	23	9	12	11	14	8	9	19
71	0	12	14	11	28	23	10	15	13	13	11	10	20
43	6	13	15	12	26	23	9	10	13	13	9	9	17
70	1	16	13	11	29	23	9	10	11	13	11	11	19
72	0	13	14	12	28	22	10	12	13	13	10	11	18
58	4	13	15	11	29	22	9	12	12	13	10	11	17
36	2	13	10	13	28	22	9	10	12	13	9	11	18
91	3	14	14	11	28	23	9	12	12	13	9	11	18
48	16	13	10	13	28	23	9	10	11	14	9	10	19
90	15	16	17	12	28	22	9	10	12	13	9	10	16
79	20	14	12	12	31	24	9	12	11	13	9	11	19
92	0	14	11	12	26	22	10	10	12	13	9	10	19
78	3	15	17	12	30	22	9	10	12	14	11	11	20
69	0	14	17	12	28	22	10	13	13	14	10	9	20
45	6	14	13	12	26	23	10	12	14	14	10	11	18
26	2	13	10	11	29	21	9	12	11	13	11	9	18
107	1	14	10	13	29	25	10	10	11	13	9	11	19
54	0	14	10	13	29	23	8	10	13	14	10	12	18
91	6	14	11	12	29	23	10	12	13	14	9	11	19
66	41	14	12	13	29	22	9	13	11	14	10	11	19
83	42	13	10	12	30	20	9	9	11	14	9	11	18
72	30	12	13	12	31	21	8	10	11	14	10	13	19
29	8	15	13	12	28	23	9	12	12	13	9	10	19
67	5	14	17	12	28	20	10	10	12	13	11	11	19
39	9	13	14	12	28	23	9	10	11	13	9	12	19
45	19	13	12	12	29	22	9	10	14	14	9	10	18
59	26	13	16	12	28	22	10	12	11	14	10	11	19
48	1	13	13	12	29	22	10	12	11	14	11	11	20
79	36	14	15	13	27	21	9	10	12	14	9	12	18
44	5	16	14	13	30	24	9	12	12	14	11	11	18
55	23	15	12	12	28	23	9	11	11	13	8	11	19
29	14	13	20	13	31	22	9	10	12	13	10	10	19
37	21	14	10	13	30	22	10	12	13	13	10	10	19
88	8	13	17	11	28	23	9	14	11	13	9	10	18
26	6	13	10	11	28	22	10	10	12	13	11	11	19
85	5	14	12	12	29	22	8	12	12	13	10	11	18
88	34	16	13	12	28	20	9	12	11	15	11	10	19
71	0	14	13	12	27	22	10	12	12	13	9	10	18
103	39	13	15	13	30	20	9	13	13	13	11	11	18
72	10	15	14	12	28	22	9	12	13	14	9	11	17
73	20	12	13	13	29	21	10	12	12	13	11	12	18
76	16	13	10	13	28	24	10	12	12	13	10	9	21
83	13	15	19	12	27	23	9	12	11	13	9	11	19
69	10	13	9	11	27	23	9	10	12	13	11	11	17
58	5	14	17	13	29	22	9	10	11	15	9	12	19
24	9	14	13	13	27	22	10	10	11	14	11	11	18
94	33	14	12	12	27	23	9	12	11	13	11	10	19
53	26	15	12	13	27	21	10	10	12	13	11	11	17
77	20	15	9	11	27	23	9	13	12	14	9	10	19
85	43	14	15	12	27	24	9	12	11	14	10	10	21
51	0	13	15	11	30	22	10	11	12	13	9	11	18
35	10	14	13	13	30	22	9	10	11	13	11	11	17
53	11	14	10	12	28	23	10	12	12	12	10	11	18
90	5	13	12	12	28	23	9	10	12	14	9	9	18
45	34	16	17	11	28	23	9	12	12	15	10	11	20
93	2	13	17	11	27	22	10	13	12	13	9	11	18
56	15	14	11	12	27	22	9	10	11	14	11	10	18
109	35	14	15	12	28	23	8	13	12	14	10	11	20
80	15	12	14	12	30	21	10	12	12	13	9	10	18
46	31	12	13	12	26	23	9	12	11	14	11	11	18
50	10	14	12	12	27	23	8	12	11	13	11	10	19
45	2	13	16	13	29	22	9	10	12	13	9	11	19
81	1	15	12	12	26	24	9	12	11	13	9	10	18
58	31	13	10	11	29	22	9	10	12	15	10	11	18
22	15	15	12	12	28	23	9	12	11	14	11	11	19
47	25	13	16	12	29	23	9	10	12	13	9	10	21
46	2	13	15	12	28	22	10	9	11	14	9	11	19
80	4	13	20	13	29	21	9	12	11	13	9	11	20
69	37	14	15	12	29	23	9	11	11	13	9	13	17
90	1	12	13	12	28	23	9	12	13	14	11	10	18
49	22	13	14	12	27	24	9	12	11	13	9	9	19
104	16	14	10	12	31	21	10	12	11	13	9	10	16
64	37	14	12	11	28	22	11	10	12	13	9	11	19
43	11	13	19	11	27	23	10	10	12	13	9	10	20
60	34	15	13	11	28	23	9	13	12	13	9	10	19
49	20	14	11	13	27	23	9	10	13	13	11	11	18
110	3	12	13	11	29	21	9	12	13	13	9	11	17
49	7	12	13	12	28	24	10	15	11	13	10	11	21
48	8	14	16	12	30	23	9	12	12	14	10	10	20
99	2	13	13	12	27	23	9	13	11	14	11	11	17
71	0	13	15	13	28	22	10	12	12	13	11	11	18
49	7	13	13	12	28	22	9	12	12	13	10	10	19
88	6	12	11	13	31	24	9	12	12	13	9	11	18
73	1	14	10	12	29	24	9	10	12	14	10	11	19
99	12	13	17	12	27	22	10	10	14	14	10	10	19
67	19	13	16	12	27	25	9	12	12	14	11	11	17
106	18	16	17	11	28	24	10	12	11	15	10	10	20
67	9	14	15	13	28	22	9	12	11	14	9	11	18
46	10	13	10	13	29	23	9	12	11	14	12	12	19
54	2	13	15	13	28	22	9	13	12	13	9	10	20
102	4	13	10	12	25	23	8	12	12	13	9	11	20
113	4	13	10	13	30	23	9	10	12	14	9	10	20
89	5	12	17	12	30	22	9	10	12	13	11	9	18
102	9	15	13	11	28	21	9	12	13	13	12	9	20
72	20	14	10	12	28	23	9	12	13	14	9	10	20
69	5	14	15	13	29	23	9	12	10	14	8	11	20
77	14	13	10	11	29	21	9	12	11	13	11	9	18
61	30	14	11	12	29	22	10	10	12	14	10	9	18
35	3	12	10	13	29	23	8	13	11	13	9	11	20
40	13	12	18	11	28	23	10	13	12	14	10	10	19
102	31	15	18	12	27	22	9	13	11	15	9	10	18
111	14	16	12	13	30	21	9	10	12	13	10	11	17
64	14	13	13	13	28	23	9	10	12	13	9	10	19
83	3	15	13	12	27	24	8	10	12	13	10	10	18
68	41	15	15	12	26	22	10	12	12	14	9	11	19
83	22	13	14	11	30	23	9	10	11	14	10	10	18
97	6	13	13	12	28	23	10	13	12	14	11	11	19
84	5	14	17	13	28	25	9	10	11	13	9	11	18
74	0	14	14	12	28	25	9	12	12	14	10	10	18
66	38	14	9	13	28	23	9	10	12	13	9	11	18
96	11	15	18	12	27	24	10	12	11	15	10	12	17
78	6	12	14	12	30	22	9	12	11	14	10	11	19
86	11	16	10	12	28	24	9	11	13	14	9	12	17
77	7	12	11	13	29	23	9	10	12	13	12	11	19
47	2	14	13	11	28	22	9	10	12	13	10	9	19
88	4	15	12	13	27	21	10	10	12	13	11	11	17
69	19	13	17	11	28	22	10	10	11	14	10	11	18
63	36	14	12	12	26	23	10	12	12	14	9	10	20
39	26	16	16	13	28	23	9	10	12	13	11	9	19
62	50	14	12	12	29	23	10	12	13	15	10	10	19
46	5	14	13	13	29	23	8	13	12	13	10	13	20
60	5	16	11	13	29	22	11	13	12	14	11	11	21
89	11	12	12	11	28	22	9	10	12	13	9	10	20
69	0	13	13	11	28	22	10	12	12	13	9	12	18
86	12	13	16	11	28	24	10	10	12	13	10	10	19
101	21	13	10	13	29	22	9	10	13	13	10	11	18
63	35	13	16	12	30	22	9	10	12	14	9	11	18
69	0	13	11	13	27	22	9	10	11	14	9	10	19
97	2	12	14	12	30	23	10	10	11	13	8	11	18
52	14	12	10	11	27	22	9	12	12	14	11	12	18
98	1	14	17	12	30	24	10	10	12	15	9	10	18
99	13	13	12	11	29	23	10	10	12	14	9	10	18
53	2	13	15	12	28	23	10	10	12	13	9	10	19
101	33	13	16	13	29	23	9	10	12	14	12	10	18
85	16	13	13	12	29	25	9	10	12	14	11	10	19
76	25	13	14	12	31	21	9	12	12	15	10	10	18
83	25	13	12	13	30	24	9	13	12	14	9	11	18
38	9	14	11	12	29	22	9	13	13	13	10	11	19
66	37	14	15	12	28	23	9	12	12	13	9	12	20
73	7	14	13	13	30	22	9	10	13	14	9	11	17
75	42	15	15	12	28	22	9	12	12	14	8	9	20
53	8	15	12	11	30	22	9	13	11	15	8	10	19
40	8	13	13	12	26	23	8	10	13	14	9	12	17
104	1	16	12	12	31	22	9	10	13	15	10	11	17
97	14	14	14	12	28	24	9	10	12	13	9	10	20
76	0	13	17	12	28	22	9	12	11	13	12	11	19
51	40	14	11	11	29	23	9	10	12	14	10	11	19
71	13	13	15	11	27	23	9	10	12	13	10	10	19
34	1	14	13	12	27	22	10	9	12	14	10	12	19
103	48	15	10	12	28	21	10	11	13	14	9	11	17
75	34	14	13	12	27	22	9	13	11	14	9	11	18
54	19	16	14	12	29	21	9	12	11	13	11	10	18
73	9	15	17	12	30	24	10	9	12	14	10	9	17
112	27	14	15	13	28	22	9	12	12	14	9	11	17
53	7	14	12	12	28	22	9	12	12	14	9	13	18
106	1	15	13	12	30	23	9	10	11	14	9	10	19
101	9	12	10	13	30	22	9	10	10	13	9	11	17
54	4	13	17	13	27	23	9	13	12	13	10	12	18
110	13	12	11	11	29	23	8	12	13	13	9	11	20
97	2	13	16	11	27	22	9	11	11	15	11	10	17
28	27	12	11	11	29	23	8	12	13	13	9	11	20
44	21	17	17	13	30	23	9	13	12	13	9	13	21
92	42	14	10	11	29	22	11	13	12	13	9	10	17
100	1	14	18	12	29	22	9	10	11	13	10	11	18
73	40	15	13	13	31	23	9	13	13	13	9	11	18
77	1	15	10	12	28	22	10	10	14	13	9	11	20
98	12	14	17	12	29	22	9	12	11	13	11	11	19
33	2	14	12	11	29	22	9	13	11	13	10	11	18
62	14	12	17	12	30	22	9	10	12	13	11	9	18
92	23	15	10	12	28	20	10	13	13	13	10	10	20
63	8	13	13	12	29	22	9	10	13	13	8	11	18
60	15	15	13	11	29	23	9	12	11	13	10	12	17
50	1	14	10	12	28	23	9	12	13	14	9	10	20
99	10	13	13	12	27	23	8	10	13	14	9	12	17
99	18	13	10	11	26	21	10	11	12	15	11	12	19
105	9	14	13	12	29	24	9	13	12	13	9	11	18
78	1	13	14	11	28	22	9	10	11	13	11	10	17
94	5	13	14	11	27	21	9	10	12	14	10	11	18
63	21	12	12	13	28	22	9	10	12	14	10	9	17
34	31	12	12	12	28	22	10	12	12	14	9	10	20
40	24	15	16	12	27	22	9	10	13	13	9	10	20
100	46	13	10	13	27	23	10	12	11	12	10	12	19
76	16	15	10	12	28	20	9	12	11	13	11	10	20
96	37	13	12	12	29	24	8	13	11	13	10	9	18
42	31	12	12	12	28	24	8	10	12	13	12	12	17
69	19	14	12	13	28	23	9	12	13	15	9	12	21
100	13	13	10	11	30	22	9	12	11	14	9	12	19
65	31	14	13	11	29	24	8	10	12	15	11	10	17
111	9	14	18	13	30	21	9	12	11	13	9	9	19
91	22	13	10	12	30	22	10	12	11	13	8	11	18
20	3	13	12	12	30	25	9	13	13	13	9	11	20
77	0	13	9	11	28	23	9	11	11	13	10	11	17
100	27	13	13	13	28	23	9	12	10	14	8	11	19
54	20	15	13	11	27	22	10	13	12	14	10	11	19
49	17	13	12	11	29	22	9	11	13	14	9	10	18
107	0	14	12	13	29	23	10	12	13	13	10	12	18
65	9	13	13	13	28	23	9	10	12	13	9	10	19
103	1	14	14	13	29	22	10	12	11	13	11	12	18
97	14	13	17	12	30	20	9	12	12	13	8	9	18
116	8	13	15	11	28	23	9	12	13	13	10	11	18
79	15	13	12	12	27	23	9	12	12	13	9	10	20
49	2	15	17	12	30	22	9	10	12	14	11	11	20
91	16	14	17	12	28	21	10	12	12	13	10	12	19
78	6	14	13	11	29	22	11	12	12	14	11	11	20
56	17	13	14	13	29	23	10	10	11	13	9	10	18
71	6	15	11	13	28	21	9	12	11	14	9	11	19
92	8	14	15	13	29	23	9	10	11	15	10	12	18
61	13	13	12	11	30	23	11	10	11	13	10	12	18
67	0	14	10	11	28	22	11	10	12	15	9	11	19
35	11	15	12	12	30	22	9	10	12	14	8	11	19
64	5	15	13	12	28	23	9	12	13	13	10	10	18
103	10	16	12	12	28	23	10	10	12	13	11	10	19
63	17	13	14	12	29	22	9	10	11	13	9	9	18
41	5	14	15	12	27	24	9	12	11	13	9	9	18
77	1	13	14	12	29	22	10	11	13	14	9	11	18
86	5	16	17	14	29	23	10	13	12	13	11	11	16
97	46	13	14	12	28	22	9	12	13	14	10	9	18
54	8	13	17	13	27	22	9	10	13	15	11	10	18
83	0	13	20	11	28	24	9	13	12	13	9	10	19
80	0	14	11	11	28	24	9	15	12	13	9	11	17
78	4	13	10	12	29	22	9	14	12	13	9	12	20
77	41	14	10	12	29	24	10	12	12	14	10	10	21
73	6	13	15	12	28	25	9	10	12	13	10	10	18
73	5	13	16	13	29	22	9	13	12	13	9	10	18
73	4	15	17	12	29	23	10	10	11	14	9	13	19
97	1	14	10	12	28	22	9	10	13	13	12	11	18
91	3	13	16	12	27	23	8	10	13	13	9	10	17
84	44	16	10	12	28	24	10	13	12	13	9	11	20
84	11	15	13	13	28	23	9	11	12	14	10	10	18
81	11	13	18	13	26	22	9	10	12	14	9	11	19
107	24	15	17	12	28	24	9	10	13	14	10	10	18
93	8	13	15	11	28	23	9	10	13	13	9	11	19
84	10	14	17	12	27	24	10	10	12	13	10	11	20
44	30	14	14	12	28	24	9	10	12	14	9	9	18
90	8	14	18	13	29	22	11	10	12	13	10	11	18
102	13	14	12	12	28	22	9	12	11	14	10	11	20
83	17	14	13	12	27	20	9	10	12	14	11	11	19
73	1	16	10	11	27	23	10	10	12	13	11	10	17
37	3	13	13	13	28	22	9	10	12	15	9	9	18
102	10	12	10	11	28	24	10	10	11	13	10	9	20
79	6	12	12	11	28	23	10	12	12	14	10	11	19
85	5	12	10	13	28	22	9	10	12	15	12	10	18
68	1	13	15	13	28	23	9	12	11	14	9	11	20
65	25	13	14	11	30	23	9	12	12	13	10	10	19
87	34	13	15	11	29	20	9	10	12	13	11	12	19
56	0	14	15	12	29	23	9	10	12	14	8	11	19
111	40	13	15	12	27	24	9	12	11	14	10	10	21
33	14	16	10	12	28	24	9	11	13	14	9	12	17
40	22	13	11	12	29	22	8	10	12	14	10	13	20
110	4	13	16	13	29	22	9	10	12	13	9	11	19
105	16	15	14	13	30	23	10	9	13	13	11	11	19
32	23	14	12	12	28	23	10	12	12	14	9	11	19
101	11	13	12	13	27	22	9	13	11	13	8	9	20
66	27	13	11	11	28	21	9	10	11	14	11	10	18
86	18	14	12	12	28	25	10	13	12	15	9	11	18
64	0	13	10	13	27	23	8	11	11	13	8	9	18
56	3	15	15	12	27	24	9	11	14	13	11	11	16
90	3	14	14	12	27	21	9	12	12	13	8	11	17
105	25	14	10	11	28	22	9	10	14	14	8	11	18
94	4	13	10	12	28	23	10	11	11	14	10	12	18
45	16	16	17	13	30	22	10	10	13	13	11	11	18
51	7	13	11	12	28	22	10	12	12	13	10	11	17
52	26	13	14	12	29	22	10	15	11	14	10	9	20
103	10	14	12	11	29	24	10	13	12	15	8	10	19
33	11	13	13	13	26	22	9	10	11	13	9	11	18
99	1	15	16	13	28	23	8	10	12	15	9	9	18
118	40	16	14	11	28	22	12	13	12	14	9	10	20
91	3	13	14	12	27	22	10	12	11	13	10	9	18
42	20	13	10	11	26	22	10	14	12	13	10	12	19
52	5	13	12	11	30	23	11	10	11	13	10	12	18
92	4	14	16	13	29	23	9	13	12	14	10	11	19
63	6	13	17	11	27	21	10	12	12	13	9	11	19
105	3	14	13	12	28	24	9	12	12	13	9	12	20
107	1	13	12	12	29	21	9	12	12	13	9	11	17
93	8	13	16	11	31	21	10	12	12	13	9	11	19
106	4	13	13	13	27	24	11	10	11	13	11	9	18
48	0	13	14	11	28	22	10	14	12	15	10	11	21
29	6	14	13	13	29	23	8	13	12	13	10	13	20
77	0	14	13	13	26	23	9	13	11	14	11	10	20
44	25	13	17	12	29	21	10	12	11	14	9	10	20
44	6	13	13	11	27	22	9	10	10	13	11	10	19
66	18	14	15	12	27	24	9	12	11	14	10	10	21
61	35	13	11	11	29	22	9	13	13	13	11	10	19
97	0	14	10	12	27	25	11	12	14	13	8	9	18
74	3	13	13	12	29	22	9	12	12	14	8	14	19
104	0	15	14	12	31	24	9	10	12	14	11	10	19
41	5	13	15	12	31	22	10	12	12	14	9	10	18
100	1	13	14	13	28	22	10	11	13	14	10	11	19
102	1	12	15	13	30	22	9	10	12	14	11	10	19
41	8	14	10	13	29	21	9	10	12	13	11	11	18
41	3	14	12	13	28	22	9	10	11	13	9	10	18
116	1	14	17	13	28	25	9	12	12	15	10	11	18
66	30	13	10	12	29	23	9	13	12	14	10	10	19
54	7	13	12	13	29	23	9	10	11	13	11	11	19
33	5	13	10	12	28	24	9	13	12	14	10	10	19
99	3	14	13	12	27	22	9	10	12	13	11	10	18
90	0	13	10	11	28	24	10	10	11	13	8	10	18
49	24	14	10	12	29	24	9	10	11	14	9	10	19
43	5	13	17	13	29	24	9	10	11	13	10	10	18
54	17	14	13	13	30	21	9	10	11	13	11	11	17
86	16	13	10	13	27	22	9	14	11	14	9	11	19
110	11	14	13	11	28	24	9	10	12	14	9	10	18
96	9	14	13	12	27	22	10	10	13	13	11	11	18
105	2	13	12	11	28	23	10	10	11	13	9	9	18
97	4	13	12	12	28	21	9	12	12	13	9	8	20
33	23	15	12	12	28	23	11	11	11	13	10	9	20
66	7	12	16	11	28	23	8	12	14	13	10	10	20
56	11	13	14	11	30	24	9	10	12	13	11	9	19
100	33	14	12	11	28	23	9	10	12	12	9	10	18
74	34	13	16	12	29	24	10	12	12	14	8	10	18
57	2	14	15	12	28	24	9	11	12	14	12	12	19
51	34	14	13	12	31	21	10	12	11	14	10	11	20
64	16	15	10	13	28	21	9	13	12	13	10	9	18
85	0	16	15	11	28	23	9	10	12	13	10	11	19
101	16	14	13	12	28	21	10	14	12	12	10	10	18
62	14	14	14	13	29	24	9	12	12	13	9	10	19
63	0	14	15	12	28	22	10	10	13	14	10	10	17
99	3	14	13	11	30	24	9	12	13	13	9	9	21
40	7	12	13	12	29	20	10	10	12	14	11	11	18
67	2	13	11	13	30	23	9	10	13	15	10	9	20
108	31	14	12	11	28	25	9	12	11	13	9	12	18
101	12	13	15	12	26	20	9	10	11	13	10	11	20
90	14	13	16	12	30	21	9	12	12	14	9	12	17
74	0	15	9	12	30	23	9	10	11	13	9	10	19
79	3	13	15	12	27	23	9	13	11	15	10	11	17
48	12	13	10	11	30	24	9	12	11	13	11	11	21
104	22	12	14	12	29	23	11	12	11	15	11	11	19
45	3	12	10	12	28	23	8	12	12	13	9	12	20
66	0	12	17	12	30	23	9	11	12	13	9	12	20
62	24	14	11	12	28	22	10	12	12	14	10	11	18
69	0	13	10	13	29	23	10	15	11	13	9	10	19
91	21	15	13	11	30	23	9	10	13	13	9	9	19
76	16	14	14	12	29	24	9	10	13	15	10	9	18
37	32	12	13	12	28	22	8	10	11	14	9	9	20
56	10	12	10	11	28	22	10	10	12	14	10	12	18
54	16	14	14	13	29	22	9	11	12	13	12	11	18
39	14	13	12	12	27	22	9	13	13	13	11	12	19
71	19	13	16	12	30	23	10	13	13	13	9	10	18
45	5	15	13	11	30	25	9	12	11	13	9	11	18
93	5	12	13	11	27	23	8	12	12	13	9	12	20
18	35	13	12	13	29	21	9	10	12	14	9	11	19
98	2	14	12	12	29	22	9	10	11	13	9	11	17
45	2	14	20	11	29	22	10	10	12	13	10	12	18
102	9	13	18	12	30	24	10	9	12	14	10	12	18
84	2	14	13	12	29	23	9	12	13	13	9	10	18
74	11	13	10	13	29	23	9	13	12	14	10	10	18
71	1	14	12	12	28	22	9	12	11	14	11	12	19
28	5	12	11	13	28	23	9	12	11	13	9	11	18
46	0	15	11	12	29	21	9	12	12	14	9	9	18
83	28	14	13	11	29	20	9	12	12	14	11	10	19
45	3	12	14	12	27	22	10	10	12	13	11	12	17
94	0	14	11	13	30	24	9	10	14	13	9	12	18
71	19	15	10	11	27	21	9	10	11	14	10	13	17
97	17	16	13	11	28	24	9	10	11	13	10	10	21
88	27	14	12	12	30	23	9	10	12	13	9	10	19
47	25	16	12	12	29	20	8	12	12	13	9	12	19
72	7	14	13	11	28	22	10	10	12	14	9	10	17
42	0	14	13	12	28	23	9	10	12	15	11	9	18
105	0	13	10	12	29	23	10	10	11	13	9	11	21
108	3	13	13	12	27	21	10	11	11	14	9	11	18
85	7	14	20	12	27	23	9	11	12	13	10	10	18
50	6	14	12	12	28	23	9	10	12	14	11	9	18
51	16	15	16	11	26	23	11	10	12	13	10	11	18
73	3	12	14	11	28	23	9	15	12	15	10	10	19
86	17	15	10	12	29	22	8	10	10	13	9	11	20
96	4	13	13	14	28	21	9	10	12	13	10	10	19
104	35	14	12	11	29	24	11	10	12	14	10	10	18
29	29	14	15	11	28	22	9	10	11	13	10	11	19
56	28	14	11	13	31	23	9	12	14	14	11	10	19
76	0	13	16	11	29	23	9	11	12	13	12	11	19
79	47	13	17	11	27	21	10	12	12	13	9	11	19
39	0	13	11	11	29	22	9	13	13	13	11	10	19
88	16	13	12	14	27	24	9	12	12	13	9	10	21
47	3	15	17	12	27	24	9	12	13	14	9	11	18
105	0	16	13	12	28	24	10	11	12	13	9	12	18
57	14	14	10	12	28	23	10	10	13	14	11	11	19
52	5	15	10	12	30	24	9	12	12	14	10	9	17
89	10	15	15	12	27	22	8	10	12	13	9	9	20
90	4	13	17	12	27	23	10	14	11	15	10	12	19
62	1	14	16	12	26	23	10	10	11	14	9	10	19
72	23	13	16	13	29	22	9	13	12	13	9	10	18
103	0	13	10	12	28	22	9	12	12	13	9	10	18
95	26	14	16	13	27	23	9	12	12	13	11	10	19
52	8	14	14	12	30	23	10	10	11	13	11	12	19
97	2	13	19	12	28	23	9	10	12	14	10	11	19
24	19	16	10	12	28	23	9	13	13	14	10	10	19
93	1	14	15	12	29	22	8	12	12	13	9	11	19
47	1	14	11	12	27	22	10	13	12	13	11	10	17
36	38	13	15	11	29	24	9	10	11	15	9	11	19
92	16	14	16	13	28	24	10	10	13	14	11	11	19
76	0	13	15	13	29	21	9	10	12	14	10	9	18
74	0	15	13	12	27	24	8	10	12	13	10	10	18
102	18	14	12	12	29	22	10	11	12	14	9	10	18
95	9	13	15	12	28	24	9	12	12	13	9	9	19
101	6	14	10	11	26	23	9	11	12	13	11	9	18
107	10	14	11	12	30	23	10	10	13	14	9	9	19
91	3	14	14	11	29	24	10	10	12	13	10	11	18
64	14	13	10	13	28	24	9	12	12	13	8	11	18
106	2	13	13	13	27	24	9	12	12	12	9	11	18
112	2	13	15	12	28	24	8	11	12	15	9	11	19
62	0	13	10	13	31	23	8	10	11	13	10	10	18
101	0	13	12	12	26	21	10	10	11	14	11	11	18
82	1	14	12	11	31	23	9	12	13	13	8	11	18
59	11	13	13	11	26	23	10	13	12	13	9	10	18
52	48	13	12	13	29	23	9	10	11	13	11	11	19
94	6	13	12	11	32	22	9	10	12	13	11	10	19
66	14	14	13	12	27	24	9	12	12	13	9	12	19
90	6	15	13	12	30	22	9	12	12	12	12	11	19
94	1	14	20	12	29	23	9	12	12	13	9	12	18
56	26	13	16	12	28	22	9	13	12	13	9	10	18
74	0	14	10	12	27	22	9	13	11	13	9	11	20
97	21	15	11	11	29	21	9	10	12	13	9	10	19
83	4	12	10	12	29	23	9	10	10	13	11	10	19
77	35	13	10	12	29	22	9	12	11	14	10	11	18
81	7	14	10	12	30	22	9	10	14	14	10	11	20
101	12	14	11	12	29	22	9	10	12	14	8	9	19
102	5	15	14	12	29	22	9	13	13	13	10	10	19
66	8	15	16	12	29	23	11	12	14	14	10	12	18
45	50	13	11	13	29	24	9	10	12	13	9	11	18
80	28	13	14	12	29	22	11	10	12	14	9	11	20
37	1	14	14	12	29	22	9	10	12	13	11	9	18
42	2	12	11	13	28	23	9	12	11	13	9	11	18
76	3	14	10	11	30	22	9	12	13	13	11	12	18
52	0	13	10	12	27	23	9	9	12	14	9	11	19
82	22	13	15	11	30	22	8	10	12	14	8	10	17
74	17	16	17	12	28	22	9	10	12	13	9	10	17
90	26	13	12	13	29	21	9	13	11	13	9	12	18
36	0	15	16	12	29	23	10	10	12	14	9	11	19
103	24	12	12	12	31	22	10	10	11	13	9	11	20
91	19	14	11	13	28	24	9	11	13	14	10	11	19
77	3	13	12	12	30	25	9	13	13	13	9	11	20
87	8	14	12	13	29	20	8	12	12	13	11	10	19
94	0	14	11	12	28	23	8	12	12	14	9	12	20
54	2	13	15	11	28	24	9	12	11	15	10	9	19
84	11	13	15	13	27	25	9	13	12	13	9	11	16
108	1	13	10	12	29	22	10	10	13	13	11	11	19
45	24	15	13	11	30	22	9	12	12	13	9	11	17
104	17	15	10	12	29	22	10	12	12	14	9	10	19
71	20	12	10	11	26	22	9	12	13	13	9	10	17
65	8	13	13	12	29	23	9	12	12	13	11	11	19
43	3	13	12	13	29	22	10	13	11	13	9	10	19
70	31	13	12	11	29	22	9	10	12	13	11	11	17
42	2	13	13	11	27	24	9	10	12	13	10	11	19
102	5	13	10	14	28	22	9	14	11	13	9	12	19
53	14	12	10	11	27	23	9	12	12	14	11	11	20
79	23	16	13	12	30	25	10	13	12	14	10	10	21
104	1	12	12	13	28	22	9	14	11	13	9	10	20
94	1	14	10	12	27	23	8	10	13	13	9	12	17
99	1	13	11	12	27	23	9	13	12	14	10	12	19
66	14	12	15	12	30	23	9	10	12	14	9	10	18
106	3	14	11	12	27	24	9	12	12	13	9	11	19
38	28	13	16	11	29	23	10	10	12	13	9	10	18
91	5	13	13	12	30	23	9	12	13	14	9	11	18
37	17	13	12	13	29	23	10	10	13	13	12	9	17
114	2	14	13	11	27	22	9	12	11	14	10	12	19
78	19	15	15	13	28	23	9	12	13	13	11	10	19
94	3	13	13	11	28	23	9	12	12	13	9	11	18
37	1	13	9	13	30	24	9	12	12	14	10	9	17
47	14	15	10	12	28	23	9	10	12	13	11	9	17
49	17	16	14	11	29	22	9	10	13	13	10	10	19
97	1	15	18	12	30	23	9	10	13	14	9	13	19
21	13	13	11	12	28	22	9	10	13	13	10	11	17
96	7	13	16	11	27	23	9	10	12	13	10	10	16
31	0	13	10	11	29	22	9	10	13	14	9	10	19
55	9	16	14	11	29	23	10	13	11	13	9	10	21
98	25	14	11	11	28	22	10	10	12	13	10	11	18
46	4	14	13	12	28	22	9	10	11	14	12	11	18
28	4	15	17	12	29	23	9	10	12	14	9	10	17
66	1	15	19	12	26	24	9	12	12	14	10	10	20
50	0	14	13	13	29	20	9	10	12	14	9	10	18
63	28	16	14	13	29	23	9	10	13	15	9	9	18
64	4	13	16	12	26	23	10	13	14	13	9	10	19
38	42	16	12	13	28	23	10	14	13	13	9	11	18
104	3	13	10	13	29	22	9	10	13	13	10	11	18
52	20	13	13	12	28	22	9	10	11	13	11	11	19
51	1	13	10	11	27	21	9	9	12	13	9	11	17
50	33	13	12	13	26	20	9	12	13	13	9	11	19
116	3	14	13	11	27	22	9	12	13	13	8	11	19
81	9	15	16	12	28	23	10	11	11	15	11	11	19
60	12	13	10	12	27	24	9	13	12	13	10	11	21
59	7	13	13	13	31	23	9	14	12	14	9	10	18
82	32	14	16	11	29	21	9	15	11	14	10	9	18
72	3	13	13	13	28	21	9	10	12	13	10	11	19
88	0	15	13	11	29	24	9	12	12	13	9	10	19
80	0	13	11	12	28	23	10	10	12	14	11	11	18
48	4	12	10	12	27	22	9	10	13	13	12	12	19
38	5	13	16	13	28	22	9	10	12	13	9	9	18
54	0	13	18	11	29	23	9	14	11	13	9	9	18
51	3	15	10	12	29	22	9	10	12	14	12	9	20
95	0	13	12	12	29	22	9	10	12	13	8	10	19
75	22	12	10	11	29	21	9	13	11	13	9	10	19
64	7	12	14	12	28	22	10	15	11	13	8	10	20
69	8	13	14	11	27	20	9	10	12	13	11	11	18
101	43	14	17	12	31	22	10	12	12	13	11	10	20
79	11	13	12	11	29	21	9	12	12	13	8	11	17
91	0	13	13	12	29	22	10	12	11	14	11	11	20
101	0	14	13	12	28	23	9	10	12	14	8	11	18
74	26	13	11	13	30	23	9	10	13	15	10	9	20
91	17	15	14	12	29	20	10	10	11	13	9	10	17
107	6	15	14	12	28	23	9	11	12	13	11	12	19
67	17	12	13	11	27	23	10	12	12	14	9	10	17
97	21	13	11	12	30	24	10	10	12	13	10	10	20
79	22	13	12	12	29	21	9	12	12	14	8	10	18
57	18	14	15	12	30	23	9	10	12	14	9	11	17
99	6	14	11	13	30	23	9	10	11	13	8	10	18
58	1	14	14	12	27	23	9	11	13	14	8	10	19
50	33	13	10	12	31	24	9	11	12	13	10	9	18
79	32	15	11	11	28	22	9	11	11	14	11	11	18
87	9	15	14	12	28	22	9	10	13	14	10	12	20
63	7	13	14	11	28	22	10	12	12	13	9	11	19
102	37	14	12	12	27	23	9	10	13	13	9	10	20
89	5	13	10	13	28	23	10	12	11	13	9	11	20
97	1	13	11	12	28	22	9	10	13	13	10	11	17
100	7	15	13	12	27	24	8	9	11	13	9	11	17
106	25	16	16	12	28	24	10	11	12	13	10	12	19
95	15	16	18	12	28	21	9	12	11	13	10	10	20
97	13	14	16	11	30	22	9	12	12	14	9	10	19
75	8	14	18	12	29	22	9	13	13	13	11	12	20
96	25	13	12	12	29	22	9	10	14	14	9	10	18
88	10	14	17	11	28	22	9	13	12	13	9	10	17
119	3	14	11	12	29	21	10	12	13	13	10	10	18
52	15	12	13	13	29	23	9	10	11	13	9	9	18
59	1	15	15	13	27	23	10	10	13	14	9	9	18
93	5	14	17	12	29	23	9	10	11	15	9	9	17
96	36	13	12	12	30	23	10	10	12	13	10	11	19
74	30	14	19	12	28	23	10	10	12	14	8	10	20
113	16	14	13	12	27	23	8	10	12	13	10	10	18
43	19	15	11	12	28	21	9	13	11	13	9	10	18
100	12	15	12	13	27	22	9	12	11	15	9	11	21
45	6	13	16	12	27	23	9	10	13	13	9	10	17
104	17	16	12	13	30	21	9	10	12	13	10	11	17
77	1	14	17	13	27	24	11	12	13	13	9	11	18
69	0	15	13	11	28	21	9	12	13	13	12	9	20
51	3	13	10	11	27	23	9	10	11	13	9	10	19
68	14	15	15	13	28	22	9	10	12	13	10	10	18
47	3	14	10	12	30	21	9	12	12	13	9	12	20
42	1	13	9	11	27	23	9	10	12	13	11	11	17
32	21	14	15	12	28	23	9	10	14	14	9	11	18
98	29	14	13	12	27	22	10	12	13	13	9	11	18
110	1	14	17	12	28	21	10	12	12	13	10	12	19
78	0	16	10	12	26	23	9	10	12	13	12	9	18
115	3	14	18	11	27	21	9	10	11	14	10	11	20
80	7	13	12	12	28	21	9	12	12	14	9	10	18
53	7	12	17	13	28	23	10	10	12	13	9	10	19
94	2	13	18	11	29	23	9	12	12	14	10	11	17
70	9	14	15	13	29	22	9	10	12	14	9	10	17
57	7	12	11	12	30	24	8	13	12	13	9	11	20
100	35	15	10	12	29	22	9	10	12	14	12	9	20
58	22	12	13	12	28	23	9	12	13	14	11	10	18
70	1	12	12	12	27	24	9	10	12	13	11	10	19
72	3	14	18	12	29	24	10	10	12	13	8	11	19
111	45	14	15	12	27	23	10	10	13	13	11	14	16
69	18	15	10	12	28	21	9	13	13	13	9	9	18
107	10	15	11	12	28	23	9	10	13	13	9	11	17
50	8	14	13	11	29	22	10	10	11	13	9	10	19
32	32	12	14	13	28	22	10	10	12	13	9	9	17
30	8	15	16	13	27	24	10	11	12	13	10	12	18
73	30	13	13	11	29	23	9	12	12	13	9	9	17
65	38	13	15	11	28	23	9	12	12	13	9	11	21
44	19	14	13	13	28	24	11	11	13	14	9	11	18
71	7	13	17	12	31	22	9	10	12	13	9	11	20
74	9	12	13	12	28	24	9	13	12	13	11	12	19
62	11	14	13	12	28	22	9	13	11	13	9	12	17
39	1	14	10	13	29	22	9	10	12	14	9	8	19
65	5	13	13	12	29	24	10	10	12	13	10	10	19
50	22	15	10	12	30	22	10	10	12	13	9	11	17
86	31	13	11	12	28	23	10	10	11	14	9	10	18
36	39	13	10	13	27	24	9	12	12	13	9	12	18
87	0	14	14	11	26	23	9	13	12	13	10	12	18
42	13	13	12	12	29	21	10	10	12	14	9	10	17
67	13	14	10	11	28	23	9	15	13	15	9	11	17
102	4	13	10	11	29	22	9	10	11	13	8	13	18
53	11	13	20	12	29	24	10	11	12	15	12	10	18
57	24	14	14	11	28	20	9	13	13	14	9	11	19
47	4	13	15	11	27	23	10	10	13	13	9	10	19
96	9	16	15	11	31	24	10	10	12	14	11	11	20
24	9	15	18	12	27	23	9	12	13	13	9	9	17
93	1	15	10	13	27	22	9	10	13	14	11	10	19
90	11	16	13	11	28	24	9	10	11	13	10	10	21
73	15	14	15	12	29	23	9	10	14	14	9	11	19
37	3	12	19	12	31	24	9	10	11	13	10	10	18
74	0	13	13	12	29	23	10	12	12	13	11	9	18
59	9	15	11	12	28	23	9	12	12	14	10	9	20
40	21	12	11	13	27	24	9	12	11	14	10	11	18
72	26	13	12	11	27	22	9	12	12	14	10	11	19
77	0	13	11	12	29	24	10	13	12	15	9	11	17
83	8	13	14	13	29	23	9	10	11	14	9	9	19
74	18	13	12	12	27	24	9	10	11	14	11	11	17
56	8	14	19	11	28	24	10	10	12	13	9	11	19
48	2	13	10	11	28	20	9	10	12	13	11	12	17
83	18	15	16	12	29	24	9	10	12	13	9	10	18
30	38	15	10	13	28	21	9	13	12	13	10	9	18
100	7	13	10	11	28	22	9	13	11	14	9	9	18
49	29	13	13	12	27	23	9	13	11	14	11	11	17
42	3	13	11	11	29	24	9	11	11	15	8	11	17
60	1	12	16	13	29	23	10	13	11	13	11	11	17
103	1	14	13	13	29	20	9	10	12	13	8	9	19
90	0	15	15	12	28	22	10	15	12	13	9	12	18
99	44	14	12	11	29	22	10	10	11	13	9	10	18
57	1	15	13	12	28	22	9	12	11	14	11	10	19
44	26	14	12	12	28	23	10	13	12	13	11	10	19
88	6	14	10	12	31	22	10	10	12	13	10	9	19
74	5	15	11	12	29	22	9	12	11	13	11	11	18
41	3	13	19	12	29	23	9	10	12	13	9	12	19
55	26	13	12	12	29	23	10	10	12	13	9	11	19
100	5	13	9	13	28	24	9	10	11	13	11	11	19
52	12	14	14	12	29	22	10	13	11	13	11	12	20
65	2	14	13	12	28	22	10	12	13	14	11	9	19
53	4	13	14	11	29	22	9	13	14	13	12	12	19
49	1	14	12	12	28	21	9	12	10	15	9	10	17
64	1	15	17	12	29	23	10	10	12	15	9	9	17
38	1	13	17	13	27	22	10	13	12	15	10	11	18
87	3	13	14	12	29	24	9	10	14	14	9	9	18
70	1	13	13	11	28	22	8	11	11	13	11	10	19
82	1	14	19	11	28	24	10	10	12	13	9	11	19
64	5	14	12	12	29	23	9	12	11	14	9	11	19
77	20	13	17	12	27	23	10	14	11	15	10	12	19
112	0	14	20	12	27	23	10	10	12	13	11	10	18
43	40	13	13	12	29	23	9	13	12	14	10	12	18
58	1	14	10	12	28	23	10	13	11	13	8	10	18
82	12	13	16	12	28	22	10	12	10	13	9	10	19
69	6	15	11	11	29	23	10	13	12	13	11	12	19
71	19	15	10	11	28	23	10	12	12	13	9	11	17
80	6	13	11	13	27	23	9	12	11	13	9	10	19
55	33	14	15	12	28	23	9	12	13	13	9	11	19
102	4	12	16	12	30	22	9	10	12	13	10	12	17
67	3	13	20	12	29	23	9	10	12	14	9	12	18
47	5	15	13	13	28	21	9	13	13	13	9	12	21
46	0	13	16	13	29	22	9	13	12	13	9	10	18
49	4	13	15	12	28	23	9	10	12	13	11	9	19
59	13	12	13	12	28	22	9	13	12	13	11	11	19
70	6	13	13	12	28	22	10	12	12	13	9	9	18
48	40	15	16	12	27	23	10	10	14	13	9	10	19
37	2	13	10	12	31	23	9	13	12	13	9	11	18
50	2	14	11	12	29	22	9	13	13	13	10	12	19
99	2	12	13	11	31	23	9	12	12	13	8	10	17
44	19	13	14	12	27	24	9	12	13	13	10	10	19
100	2	14	17	11	28	21	9	13	12	14	10	12	19
67	4	15	10	11	28	23	9	10	11	14	10	11	19
73	9	14	14	13	29	23	9	11	12	13	11	11	19
65	1	13	11	14	29	23	9	12	12	15	9	11	19
74	19	15	12	13	27	22	9	12	11	15	9	11	21
78	17	13	10	11	28	21	10	13	13	14	8	13	17
100	17	13	14	12	28	25	10	12	12	13	10	11	18
100	27	13	10	13	27	23	9	10	11	14	9	10	16
83	18	14	13	12	30	24	9	10	12	13	8	9	18
106	3	15	13	12	27	22	10	14	12	13	10	10	20
91	1	15	10	12	28	23	9	11	11	13	9	10	18
106	18	14	16	11	29	20	10	14	12	12	9	10	19
73	38	13	10	11	28	24	9	10	11	13	9	11	17
68	1	15	14	13	27	22	10	10	11	15	9	10	18
78	32	13	10	11	29	22	9	10	11	13	8	13	18
39	1	14	12	12	28	23	8	10	12	15	8	11	19
47	1	13	12	13	29	23	9	10	11	13	8	10	18
92	0	13	14	12	30	21	9	10	12	13	8	11	20
60	4	14	10	12	28	24	9	10	11	13	9	10	19
61	12	14	13	13	26	23	9	13	11	14	11	10	20
105	7	12	13	13	29	23	9	10	11	13	9	9	18
61	13	13	13	14	28	24	9	12	11	15	9	10	19
91	1	13	15	12	29	23	9	13	11	13	10	12	18
67	3	16	14	12	28	23	9	10	11	13	12	12	19
73	31	14	10	12	28	20	11	12	13	14	11	13	18
79	27	14	17	11	28	23	9	10	11	14	9	12	20
48	9	13	11	12	28	21	9	13	12	13	11	10	19
43	2	13	10	13	30	22	9	10	12	14	12	10	18
80	4	14	13	12	29	22	9	10	12	13	9	10	18
51	24	14	11	11	29	23	10	13	12	13	9	11	17
51	4	12	16	13	29	23	10	13	11	13	11	11	17
51	17	14	11	12	29	21	10	12	13	13	10	10	18
89	5	12	10	12	28	22	10	10	12	13	9	10	19
84	7	14	11	12	28	23	9	12	11	14	8	9	19
45	31	14	16	12	26	23	10	10	11	14	9	10	19
103	5	13	12	13	27	23	10	12	12	15	10	12	19
104	27	13	10	11	30	22	10	11	12	14	10	11	19
78	22	13	12	12	27	23	10	12	13	14	9	13	18
62	6	16	9	11	27	22	10	12	12	13	11	11	17
73	0	13	11	13	27	24	8	12	12	15	8	12	17
41	1	14	13	13	30	21	9	10	11	13	11	11	17
46	3	14	12	11	28	23	9	13	12	14	11	11	20
42	5	16	20	11	29	22	10	13	11	14	8	10	18
97	12	13	14	12	27	23	9	10	13	13	9	10	20
101	0	14	10	12	28	23	9	10	13	14	9	10	19
24	4	12	10	12	30	24	9	13	11	14	9	11	19
96	34	15	11	12	30	22	9	12	11	14	9	9	18
33	0	13	10	11	28	21	10	13	13	14	8	13	18
82	0	16	13	11	28	23	9	10	12	13	11	10	18
95	36	16	17	14	29	23	10	13	12	13	11	11	16
119	3	16	12	12	30	23	9	11	13	14	12	9	19
63	1	13	14	11	29	23	10	10	12	13	11	10	19
77	4	12	18	13	29	23	9	12	12	14	8	11	19
