# Supplementary material for: Using game theory to thwart multistage privacy intrusions when sharing data
Source: Sci Adv. 2021 Dec 10;7(50):eabe9986. doi: 10.1126/sciadv.abe9986 (PMC8664254; doi:10.1126/sciadv.abe9986)
Supplement: Supplementary file 2 — Data S1 [file sciadv.abe9986_data_s1.zip › sciadv.abe9986_data_s1/DemoKAnonymization/exp/2058/data/target_data/i2.csv]

YOB	State	STR1	STR2	STR3	STR4	STR5	STR6	STR7	STR8	STR9	STR10	STR11	STR12
33	2	14	18	12	29	23	10	13	12	13	11	10	17
55	3	15	13	12	28	22	10	11	12	13	9	11	18
103	27	13	13	12	28	23	10	10	12	13	9	10	18
74	2	15	15	12	31	24	10	15	13	13	8	11	17
101	7	12	10	13	27	25	9	12	11	13	9	10	17
79	13	13	12	13	28	25	9	10	12	14	9	9	20
96	1	14	14	12	28	22	10	13	11	14	10	10	18
85	7	14	12	12	26	23	10	12	11	13	9	12	18
53	17	13	12	11	28	23	10	10	11	13	9	9	18
100	8	14	12	12	29	23	9	12	13	15	8	10	19
58	0	13	16	12	29	22	8	12	13	13	11	11	17
102	45	12	14	12	30	23	9	12	12	14	9	10	19
87	18	13	13	12	28	23	10	13	12	14	10	9	20
71	0	14	16	12	28	23	10	12	11	13	9	12	19
64	0	13	10	11	28	22	11	11	13	13	11	10	17
64	7	13	12	11	28	21	9	10	13	14	9	11	18
92	1	13	13	13	29	22	9	11	11	13	9	10	18
42	6	16	13	13	29	23	10	10	11	16	9	10	18
55	0	14	12	12	29	23	9	10	12	13	10	12	20
67	38	14	11	13	27	23	10	13	12	13	9	10	18
70	13	13	15	11	29	22	9	14	12	13	8	13	18
54	7	12	16	12	30	23	9	10	13	13	9	10	17
72	12	15	13	13	27	23	9	13	12	13	8	12	19
36	20	12	10	12	29	22	9	10	13	13	10	11	19
34	6	13	10	12	29	23	9	10	13	14	8	10	19
45	9	14	12	12	29	20	9	13	12	15	9	11	19
80	0	15	13	11	29	22	9	10	13	13	10	10	19
61	30	14	10	13	28	22	9	10	12	13	10	11	20
69	10	13	13	12	29	23	10	13	12	13	9	10	19
92	6	14	10	12	27	22	9	10	12	14	10	9	18
32	17	14	10	12	29	22	8	10	12	13	11	10	17
74	2	15	19	12	26	24	9	12	12	14	10	10	20
42	30	13	10	12	28	23	10	11	11	14	10	12	18
95	12	15	12	13	26	24	9	12	13	13	11	11	19
93	4	14	12	11	30	23	9	10	12	14	9	10	17
103	11	14	12	12	30	23	10	12	11	13	10	10	19
97	8	13	10	12	26	24	9	10	11	13	11	12	18
75	10	14	10	12	30	23	9	10	12	13	9	11	20
106	19	14	13	12	28	22	9	12	12	15	11	10	17
78	6	14	18	11	29	23	10	10	12	13	9	12	19
52	0	14	12	11	28	23	9	13	13	13	11	10	18
68	0	15	13	11	27	22	9	12	12	13	9	10	18
100	18	14	12	12	30	25	10	12	12	13	10	11	20
82	22	14	13	13	30	24	8	10	11	13	9	11	18
47	5	13	9	12	28	24	9	12	11	14	10	11	19
42	0	15	13	13	29	25	9	9	14	15	11	12	19
66	27	15	10	13	29	21	9	13	11	14	9	11	18
77	1	13	10	12	27	23	10	11	11	14	10	12	18
64	31	12	14	13	31	22	9	10	12	14	10	10	19
49	31	13	13	12	29	23	10	11	11	13	11	11	17
91	11	15	12	11	27	22	10	12	12	13	9	11	20
96	4	14	13	13	28	24	10	10	13	15	9	11	16
94	28	12	16	12	28	23	9	10	12	13	10	10	18
33	21	15	11	12	28	21	10	13	11	13	9	10	18
69	12	13	10	12	31	23	9	13	12	13	9	11	18
72	15	12	16	13	30	22	10	10	12	14	11	10	19
84	18	13	12	13	30	24	9	13	11	14	9	11	18
65	1	13	12	12	27	23	9	12	11	13	11	11	18
80	11	15	18	11	28	24	9	12	11	13	8	11	17
71	35	14	10	12	29	22	9	10	12	13	8	12	19
102	4	13	10	11	28	22	9	10	10	13	9	13	18
60	1	14	10	12	30	21	9	12	12	15	8	10	19
89	33	14	12	12	30	23	10	10	12	13	9	10	17
93	2	13	11	12	28	21	9	13	12	13	11	10	19
45	13	12	17	13	29	24	9	12	12	13	11	11	18
67	35	13	16	12	29	23	9	10	12	13	9	10	21
41	3	13	13	12	28	22	8	9	12	13	10	9	18
46	0	14	14	11	28	23	10	9	12	12	9	12	19
94	24	15	15	13	28	23	9	12	13	13	11	10	19
57	0	15	15	13	28	23	9	12	12	13	11	11	17
33	15	14	11	12	29	25	10	9	13	13	8	11	19
47	3	15	14	11	29	24	9	10	11	15	10	11	18
54	24	16	12	12	28	23	9	10	11	13	9	11	18
82	2	13	11	12	28	21	9	13	12	13	11	10	19
90	0	14	13	12	29	23	9	10	12	13	11	11	17
30	3	13	13	12	29	22	10	12	11	14	11	11	20
89	34	12	10	12	28	23	9	13	12	13	9	10	19
100	0	14	11	13	31	23	9	12	14	14	11	10	19
88	12	14	19	11	27	24	9	12	12	13	11	11	20
108	7	15	10	13	29	22	10	12	12	13	9	10	18
104	7	16	10	13	28	22	9	12	12	14	9	9	19
101	45	14	17	12	28	23	10	13	11	14	10	11	17
94	4	16	13	13	28	20	9	12	12	14	10	10	20
45	18	13	12	13	29	22	9	10	11	13	10	11	19
77	6	13	14	12	30	20	9	10	12	13	8	11	20
98	27	14	13	13	28	23	10	10	12	14	10	12	20
68	4	14	13	12	27	22	10	10	13	13	11	11	18
56	19	12	10	13	29	24	8	10	12	14	9	12	19
92	14	14	15	12	30	22	10	12	10	13	10	11	18
102	3	16	18	12	28	21	9	12	11	13	10	10	20
53	9	15	12	12	29	23	10	12	11	13	9	11	19
79	7	14	11	11	31	22	10	11	12	14	10	10	18
76	12	14	10	12	28	23	10	10	13	14	11	11	19
94	0	12	10	11	27	22	9	12	12	14	11	12	18
75	34	14	18	12	28	22	9	13	11	13	11	11	17
66	1	14	17	13	28	24	9	10	12	13	9	9	18
70	0	12	15	12	29	22	8	10	13	13	10	12	17
100	2	13	17	11	30	23	9	11	11	13	9	11	20
69	27	14	11	13	27	23	9	8	12	13	9	10	19
93	4	13	11	12	27	23	9	13	12	14	10	12	19
94	0	12	14	12	27	22	10	10	12	13	11	12	17
59	0	14	10	12	28	23	10	12	12	12	10	11	18
26	2	12	12	14	28	22	10	13	13	15	9	10	18
76	22	15	17	12	30	24	10	9	12	14	10	9	17
106	7	14	16	11	28	22	10	13	12	13	9	11	20
107	15	13	15	11	28	21	9	10	11	13	10	12	20
28	2	14	13	12	29	22	9	12	14	13	11	11	18
65	12	14	11	12	27	23	10	12	12	13	9	10	19
106	8	16	12	13	28	23	10	14	13	13	9	11	18
85	0	14	15	13	28	24	9	12	11	14	9	11	18
74	22	12	11	13	28	23	9	12	11	13	9	11	18
40	18	14	10	12	28	23	8	10	13	13	9	10	18
98	7	12	13	13	27	24	9	10	13	14	9	11	19
83	2	13	12	12	29	23	10	12	12	13	11	10	19
109	4	13	15	11	27	22	9	9	12	13	9	10	18
84	7	12	13	12	26	22	9	12	13	13	8	11	18
75	48	13	12	13	29	23	9	10	11	13	11	11	19
88	2	14	18	12	30	23	10	10	12	13	9	9	19
47	11	13	16	13	29	22	9	10	12	13	9	11	19
73	2	14	12	14	27	23	10	10	12	14	9	9	19
116	17	14	10	12	28	22	9	12	14	13	9	10	18
83	34	15	10	11	26	22	9	12	12	14	9	11	17
51	31	15	11	12	28	24	9	11	12	13	9	11	18
40	24	12	14	13	28	20	10	13	11	14	9	11	18
56	29	13	10	12	28	23	10	10	12	13	9	10	20
46	16	13	12	12	29	22	9	10	12	13	8	10	19
54	35	13	16	11	30	22	9	10	13	14	10	9	18
102	0	15	14	12	29	22	9	13	13	13	10	10	19
81	30	13	13	11	28	23	10	10	12	13	8	11	18
68	2	15	17	12	29	24	9	11	12	13	9	12	20
47	11	13	13	11	27	22	9	10	10	13	11	10	19
61	22	13	18	13	29	21	9	10	11	13	9	10	18
101	32	13	17	12	27	24	9	11	12	14	9	9	18
101	21	13	16	11	30	21	9	10	13	13	11	12	19
100	1	13	13	12	30	24	10	10	13	15	10	11	18
73	1	16	10	11	27	23	10	10	12	13	11	10	17
92	46	13	11	13	29	21	9	11	12	13	9	12	18
64	21	14	10	12	28	24	10	12	12	14	9	9	20
56	5	13	10	12	27	21	9	10	11	14	8	12	16
99	0	14	15	13	28	22	9	13	12	13	9	10	18
50	12	14	17	11	28	20	9	12	11	13	9	9	18
96	0	14	14	11	30	24	9	10	12	15	11	10	19
75	24	16	10	11	28	20	8	12	13	13	10	10	17
85	28	13	14	11	28	22	9	11	13	13	8	10	18
99	1	15	16	13	28	23	8	10	12	15	9	9	18
73	34	13	11	11	28	22	9	12	12	12	12	10	17
116	3	13	10	12	30	20	8	13	12	15	9	10	19
88	1	14	20	12	28	23	10	12	13	13	9	11	18
41	23	15	15	12	29	23	9	10	13	13	11	12	19
105	25	13	12	13	30	24	9	13	12	14	9	11	18
52	7	13	17	13	30	22	10	12	13	14	10	10	17
42	24	14	16	11	29	22	9	10	12	14	11	10	18
87	14	12	9	12	27	22	9	13	11	15	9	10	19
41	1	13	11	12	29	22	10	12	12	14	10	10	18
54	28	15	11	11	28	22	9	11	11	14	11	11	18
103	25	14	15	12	28	22	9	12	13	13	11	11	20
94	25	12	13	12	30	23	10	12	11	14	12	11	18
53	26	14	10	13	29	22	9	10	12	14	9	8	19
70	1	15	10	12	28	23	9	10	12	13	11	9	17
77	0	13	10	12	26	20	9	13	13	14	8	10	18
104	29	13	11	12	28	22	9	10	13	13	9	10	19
99	1	13	15	11	29	22	9	10	12	14	11	10	20
34	35	14	9	13	29	23	10	10	12	13	9	10	17
31	4	13	15	11	27	23	9	12	12	13	8	9	18
84	9	15	10	11	28	21	10	9	12	13	8	10	18
48	26	16	14	14	28	20	9	12	12	13	8	9	19
39	16	16	14	12	29	21	11	10	11	13	9	9	18
43	22	14	12	12	27	21	10	12	11	13	10	11	19
89	9	14	18	12	29	22	10	9	12	13	9	9	17
51	29	12	20	13	26	22	10	10	12	14	9	10	18
43	28	14	16	13	29	22	9	12	11	13	9	12	18
61	12	14	14	11	29	23	10	10	12	13	9	10	21
113	19	12	12	12	29	22	9	13	11	13	10	11	18
54	12	16	15	12	30	24	9	13	11	14	9	11	18
72	0	13	12	12	28	24	9	10	12	13	8	10	18
72	9	14	10	11	26	23	10	10	12	14	10	13	19
62	6	12	13	12	28	22	9	13	12	13	11	11	19
76	3	15	13	12	27	24	8	9	11	13	9	11	17
78	3	14	12	11	28	24	10	13	12	14	10	11	19
28	17	14	15	12	28	22	10	10	13	14	10	10	17
39	12	14	13	12	29	21	9	12	12	13	11	10	18
81	23	14	16	11	27	24	9	10	12	14	8	10	18
36	19	13	10	11	27	23	10	12	13	13	9	11	20
111	0	15	15	14	28	24	9	13	12	14	9	10	18
36	6	13	15	11	27	22	10	13	13	13	8	12	18
92	8	13	11	12	30	24	10	10	12	13	10	10	20
111	0	14	18	12	29	24	10	10	12	13	8	11	19
81	2	16	11	12	27	23	8	10	12	13	11	13	18
44	14	13	19	12	27	21	9	12	11	15	11	12	21
73	13	12	11	12	27	24	9	13	12	13	10	12	18
104	2	12	10	11	28	22	9	13	11	13	10	9	18
98	32	13	10	13	28	22	9	10	10	13	9	11	17
55	8	15	13	11	27	21	9	10	13	13	10	11	19
92	9	14	10	12	29	23	9	13	11	13	10	11	19
93	5	15	15	13	27	23	9	15	12	15	8	10	19
107	18	12	11	12	29	24	10	12	12	13	9	12	20
106	0	14	11	12	27	24	9	12	12	13	9	11	19
93	9	13	15	13	29	22	9	11	12	14	9	11	18
73	4	15	12	12	29	23	11	10	11	13	9	10	18
85	3	15	13	12	28	23	10	13	12	13	9	11	19
96	6	13	10	13	29	24	10	10	13	13	10	11	17
92	15	14	14	11	28	25	9	12	11	14	12	10	19
96	8	14	12	12	29	23	9	12	13	15	8	10	19
50	15	14	11	12	27	22	9	10	11	14	11	10	18
93	0	14	17	12	27	22	10	14	11	13	9	11	19
76	1	16	15	13	30	24	9	12	11	14	9	11	19
59	6	14	10	13	28	22	9	11	11	13	8	9	19
67	0	15	16	11	26	23	11	10	12	13	10	11	18
97	15	16	13	12	27	22	9	11	11	13	10	12	18
98	0	15	16	12	28	23	10	13	12	14	11	11	18
69	3	15	13	11	28	21	9	12	13	13	12	9	20
108	15	14	20	12	29	23	10	14	12	14	10	11	19
51	2	13	16	12	29	23	8	10	12	14	10	10	19
108	7	13	13	11	26	24	10	13	12	13	10	11	17
77	1	12	12	12	29	23	10	11	12	13	9	11	17
50	7	13	16	13	29	22	9	13	12	13	9	10	18
82	19	13	15	12	28	22	10	13	11	14	9	10	18
75	1	14	13	13	29	23	8	13	12	13	10	13	20
41	0	13	12	11	27	24	10	13	12	13	10	12	17
51	3	13	14	12	29	22	10	12	13	13	11	11	18
92	1	13	12	12	29	22	9	13	13	13	9	10	19
111	27	14	16	12	30	23	9	12	12	14	10	10	20
49	3	15	15	12	30	22	9	12	11	13	10	11	18
76	1	13	10	12	30	23	9	10	12	14	9	11	20
83	1	12	13	12	27	23	8	12	12	13	9	12	20
70	3	15	10	13	28	22	9	10	13	13	11	11	20
46	0	14	13	12	28	23	9	13	12	14	10	9	18
80	7	13	16	11	27	23	9	10	12	13	10	10	16
107	2	14	14	13	30	24	9	12	11	13	11	10	17
102	29	14	12	12	30	23	9	10	12	13	9	10	19
84	2	13	13	12	29	20	10	12	12	13	9	11	19
75	0	12	10	13	28	22	9	12	12	13	11	11	18
41	1	13	10	11	29	22	9	10	11	14	12	10	19
44	0	13	14	11	29	22	10	12	13	13	9	10	19
71	45	14	13	11	28	23	10	10	12	14	11	11	19
56	18	14	12	11	28	23	10	10	12	13	11	10	18
51	5	14	15	11	29	23	9	10	11	14	10	10	20
80	22	14	11	12	29	21	10	12	13	13	10	10	18
99	12	12	15	12	30	23	9	10	12	14	9	10	18
87	19	13	12	11	28	23	10	10	12	13	9	10	19
72	4	15	10	11	27	22	9	10	11	14	11	9	19
75	0	13	17	11	27	23	9	13	12	12	9	12	18
54	6	14	12	12	29	23	9	12	12	13	9	11	18
50	2	13	20	11	28	23	10	12	12	13	10	11	17
88	3	14	13	11	29	23	9	13	11	13	9	11	16
95	28	13	13	12	29	22	9	10	13	13	8	11	18
118	0	13	12	12	27	23	9	10	11	14	10	11	19
101	31	14	20	12	29	22	8	10	11	13	9	11	19
82	0	16	16	11	30	22	10	12	12	13	11	10	18
51	20	13	12	12	29	23	9	13	11	14	10	10	16
38	22	13	10	11	27	23	9	10	11	13	9	10	19
90	22	15	13	12	28	22	9	10	12	13	11	13	19
52	0	12	12	11	28	21	9	10	13	14	12	12	19
82	10	13	13	12	29	22	10	12	12	14	12	11	19
102	28	13	13	12	27	21	9	13	12	14	9	11	19
90	28	14	12	11	27	23	9	10	12	13	9	11	18
99	11	12	13	12	31	21	8	10	11	14	10	13	19
114	8	14	14	12	27	21	9	12	12	13	8	11	17
54	26	13	10	14	30	24	9	10	12	13	10	11	19
68	11	14	20	12	27	23	11	10	12	14	10	8	18
68	44	13	15	11	27	21	10	10	12	13	10	11	20
76	7	14	14	12	28	23	9	11	13	14	8	10	19
43	23	14	16	12	29	22	9	13	12	13	9	12	18
39	28	13	10	14	30	24	9	10	12	13	10	11	19
33	1	13	18	12	30	24	10	9	12	14	10	12	18
59	1	14	17	12	28	22	10	13	13	14	10	9	20
39	35	13	9	13	28	22	8	11	13	13	9	10	18
46	15	13	10	11	28	23	9	13	11	14	9	10	18
78	0	14	12	12	29	21	9	13	12	15	9	11	19
104	1	15	13	13	28	22	9	10	12	15	11	9	18
76	17	15	11	12	27	23	10	10	12	13	8	10	18
75	31	12	17	13	28	23	10	10	12	13	9	10	19
104	7	13	13	12	28	22	9	13	13	14	10	10	18
40	42	14	13	12	28	24	9	12	10	14	9	11	19
106	26	13	19	12	28	25	9	10	12	15	8	10	17
101	9	13	14	12	26	22	9	12	11	13	8	11	19
41	8	12	13	12	27	23	9	10	12	13	10	11	18
47	29	16	12	12	29	22	10	13	13	13	9	10	19
74	19	14	12	12	28	23	10	12	12	14	9	11	19
85	22	14	11	13	28	22	8	10	11	14	9	10	18
88	20	12	10	12	31	22	10	10	12	14	9	9	18
74	1	15	13	11	27	21	9	13	11	14	9	9	19
32	13	16	15	12	30	21	10	13	12	13	10	11	18
34	2	14	13	13	28	22	10	10	12	13	9	9	18
98	31	13	14	13	29	23	9	10	11	14	9	9	19
62	21	14	12	13	29	24	9	10	14	14	10	9	19
95	2	13	17	12	29	22	9	12	11	14	9	11	20
50	34	14	10	11	27	23	9	10	12	13	9	11	19
68	0	13	15	11	28	23	9	12	13	13	10	11	18
64	4	14	14	12	30	23	9	10	13	13	8	10	18
80	0	14	11	11	28	22	9	10	11	14	9	10	18
77	12	12	12	12	29	22	10	11	12	14	9	11	18
87	0	14	15	12	29	23	9	13	13	13	9	10	17
50	31	14	12	11	28	22	9	10	12	14	9	12	17
89	2	13	12	11	28	23	10	10	11	13	9	9	18
97	9	13	10	12	28	23	9	12	13	13	10	11	20
104	2	13	16	13	29	23	9	10	12	14	11	10	18
53	2	12	15	13	28	22	9	14	12	13	10	11	17
60	0	13	12	11	29	23	10	10	12	14	9	10	18
69	7	14	12	12	30	22	9	12	13	14	10	12	17
73	3	15	16	11	27	23	10	12	12	13	9	11	18
45	11	14	12	11	27	23	11	10	12	13	10	10	18
47	18	14	13	12	30	22	9	10	11	13	10	9	18
111	1	13	14	11	29	23	9	12	12	13	10	10	19
95	11	14	17	12	29	23	10	12	13	13	8	11	18
84	0	15	17	13	27	25	10	12	12	13	10	10	20
56	10	14	13	11	30	24	9	12	13	13	9	9	21
64	21	14	12	12	27	23	9	12	11	14	11	12	19
91	1	12	10	13	29	23	9	12	12	13	11	10	17
91	17	15	15	13	28	23	9	12	13	13	11	10	19
73	5	15	10	11	29	20	9	12	12	14	11	9	18
79	1	13	14	12	29	22	10	15	11	14	10	9	20
52	8	13	10	12	28	22	10	13	11	14	9	11	18
79	4	16	12	11	29	22	10	14	12	14	11	11	19
56	38	13	14	11	29	22	10	10	12	15	9	10	21
103	2	14	13	12	28	23	10	9	12	13	9	10	19
80	14	14	14	11	30	24	9	10	12	15	11	10	19
80	2	15	10	12	29	23	10	12	12	13	9	13	18
65	6	15	10	12	30	23	10	12	12	14	9	11	18
71	5	15	10	13	28	24	8	10	12	13	9	10	20
107	33	14	12	11	28	22	9	10	12	14	9	12	17
72	35	15	14	12	28	24	8	10	12	13	9	12	18
79	25	16	10	12	28	24	9	11	13	14	9	12	17
98	8	14	12	11	30	20	9	13	12	13	11	11	19
101	0	12	17	11	29	21	9	10	12	14	10	13	20
24	18	13	19	12	29	22	10	12	12	14	10	11	19
60	21	14	10	12	27	23	10	12	13	14	9	10	18
47	2	14	14	13	29	23	9	11	12	13	11	11	19
80	26	14	10	11	28	22	9	12	12	13	9	11	19
73	1	12	12	11	29	23	9	12	11	13	11	11	18
39	0	14	13	12	27	22	10	12	12	13	9	10	18
72	32	12	17	12	26	23	9	10	13	13	8	12	18
86	22	13	18	13	29	22	9	13	12	13	9	9	17
77	11	14	11	11	30	24	9	12	13	13	12	9	17
80	0	12	10	12	29	22	9	10	13	13	10	11	19
96	0	13	17	11	27	22	10	13	12	13	9	11	18
68	16	14	13	13	28	23	9	10	14	13	9	10	21
101	2	14	11	11	28	21	9	10	13	14	9	10	18
43	3	12	13	12	28	25	8	10	11	14	10	11	18
79	30	13	11	12	28	23	9	10	12	14	9	11	19
91	12	14	14	11	27	21	10	10	12	13	11	10	18
71	16	13	9	13	30	24	9	12	12	14	10	9	17
50	11	13	18	12	31	21	9	12	13	14	9	10	18
95	17	13	13	13	30	24	9	10	12	14	9	11	16
49	9	14	10	12	27	24	9	12	11	13	9	10	19
51	9	16	14	14	28	20	9	12	12	13	8	9	19
112	18	13	13	12	29	23	10	10	12	13	9	11	18
38	2	12	12	11	28	23	9	11	12	13	9	11	20
103	16	15	17	12	28	22	9	10	12	13	12	10	17
56	2	12	12	13	28	22	9	13	11	15	9	11	18
98	3	16	14	12	27	22	9	10	11	13	11	12	18
63	35	13	12	12	27	22	9	10	12	13	9	11	19
82	36	13	13	12	28	24	9	11	12	14	10	12	18
99	16	14	12	12	27	22	9	10	12	13	11	12	20
85	28	16	13	11	31	23	9	12	12	14	9	12	18
66	25	14	10	11	28	22	9	9	12	14	11	9	18
110	21	13	14	12	29	24	9	13	12	14	10	10	17
71	0	16	10	12	28	21	9	11	11	13	10	11	18
42	10	14	13	12	31	24	9	13	12	13	9	10	19
91	13	15	11	13	27	23	10	11	12	13	9	10	20
65	6	14	16	12	30	23	9	12	12	13	8	11	18
91	20	15	11	11	30	23	9	11	12	14	10	9	20
112	2	15	9	12	29	24	10	12	12	14	9	10	20
101	8	13	13	13	28	23	9	10	12	13	9	10	19
92	0	14	10	12	28	22	9	10	12	14	9	11	17
108	11	15	15	12	28	22	9	12	12	14	8	9	20
48	0	13	11	12	27	22	10	13	12	13	11	10	19
44	21	12	16	13	27	24	11	12	11	14	9	10	20
28	14	14	17	13	27	24	11	12	13	13	9	11	18
103	7	13	13	13	27	24	10	10	11	13	10	11	19
75	41	13	13	12	28	24	9	11	12	14	10	12	18
61	6	15	12	11	28	20	9	12	14	14	9	11	18
37	0	15	10	12	27	21	10	10	11	15	10	10	17
70	2	14	12	12	30	23	9	13	12	13	9	11	17
85	34	16	17	11	28	23	9	12	12	15	10	11	20
79	11	15	11	11	28	23	9	12	13	13	10	10	18
98	16	13	10	11	29	22	9	13	12	13	10	10	18
105	0	14	12	12	29	23	9	12	13	15	8	10	19
40	20	16	12	12	29	21	10	12	12	15	10	12	20
34	26	16	16	12	30	23	9	13	11	13	11	10	20
100	9	13	10	13	30	23	9	10	13	15	10	9	20
95	3	16	11	13	29	23	11	13	12	14	11	11	21
32	4	15	12	12	27	24	10	10	11	15	9	12	19
94	3	13	14	12	29	23	9	13	12	14	9	11	19
59	3	13	16	12	28	23	9	10	12	13	10	11	17
79	6	14	10	13	27	22	9	12	11	14	9	11	18
40	14	14	12	11	28	22	10	13	12	13	9	10	21
71	21	14	13	12	29	22	9	10	12	13	9	10	18
85	10	13	15	12	27	23	9	13	11	15	10	11	17
56	1	14	10	12	29	22	10	10	12	13	9	10	18
35	3	14	10	12	27	22	9	10	12	14	10	9	18
94	2	13	13	11	27	22	10	13	12	14	9	10	20
60	4	14	12	12	28	25	9	13	12	13	9	9	19
107	16	13	12	12	30	23	9	14	12	15	11	10	18
53	1	13	10	11	27	24	8	12	12	15	11	12	16
36	1	13	12	12	29	22	9	10	12	13	8	10	19
78	5	13	10	14	28	22	9	14	11	13	9	12	19
98	0	13	15	12	27	25	9	10	11	14	9	11	18
49	1	12	12	12	27	22	9	15	13	14	9	10	17
81	5	16	10	12	29	20	9	10	11	14	10	10	19
40	2	13	18	12	29	24	9	12	12	13	11	10	19
44	3	14	14	12	29	24	9	10	13	15	10	9	18
48	0	15	10	12	28	22	9	10	12	15	10	12	19
25	4	13	10	11	27	23	10	12	13	13	9	11	20
41	1	16	10	12	30	22	10	13	13	13	11	10	19
54	37	14	13	13	27	24	9	13	13	13	9	10	18
33	14	13	13	13	27	24	9	12	12	12	9	11	18
36	10	13	11	11	26	23	9	13	12	14	9	10	19
86	20	12	11	13	29	21	9	10	13	14	10	12	18
100	9	13	17	12	28	23	10	10	10	13	9	10	19
48	7	12	10	11	28	24	10	10	11	13	10	9	20
106	11	14	13	12	29	23	9	12	11	13	8	11	17
101	41	12	16	11	30	23	9	12	11	13	9	11	19
51	14	12	14	11	28	23	9	10	12	14	10	11	19
72	0	12	12	11	31	24	9	12	13	13	9	12	18
106	9	12	13	12	31	21	8	10	11	14	10	13	19
41	21	15	11	13	29	22	10	10	10	13	9	10	18
39	7	15	13	12	30	22	9	10	12	13	10	10	18
99	7	14	16	12	26	23	10	10	11	14	9	10	19
55	0	16	14	11	29	22	9	10	12	15	9	10	18
39	18	13	14	12	28	24	11	12	12	13	9	11	19
73	3	13	12	11	28	21	9	10	13	14	9	11	18
48	0	13	14	12	29	22	9	12	14	13	9	9	19
94	21	16	10	12	28	23	9	12	13	14	10	11	18
50	5	13	12	13	29	21	9	13	11	13	9	12	18
106	3	13	10	12	28	23	9	10	12	13	10	9	16
81	4	16	12	13	27	23	10	11	11	13	10	10	19
92	32	14	14	13	31	23	9	11	11	14	10	11	18
50	28	13	16	13	28	22	9	10	12	13	9	9	18
108	2	15	19	11	30	22	9	13	12	15	8	11	17
76	0	13	16	12	27	20	11	12	12	13	10	11	18
50	11	15	17	12	29	23	9	10	12	14	9	11	17
77	1	15	16	11	27	22	9	12	13	13	9	11	18
84	12	14	12	12	30	23	9	10	12	13	9	10	19
115	23	12	13	13	28	23	10	10	13	14	9	11	19
35	20	13	10	11	30	22	9	10	12	13	10	9	19
66	32	16	10	11	29	23	9	12	12	13	9	10	20
74	2	14	13	12	29	24	9	13	13	15	10	10	18
91	16	15	13	12	29	23	10	10	12	13	10	11	18
70	0	15	11	13	29	20	10	12	11	14	11	12	18
54	29	13	13	11	26	23	10	10	12	13	9	10	20
109	25	13	13	11	28	23	10	11	12	14	9	10	21
69	1	15	10	12	28	21	9	13	13	13	9	9	18
112	0	15	15	12	28	22	9	12	12	14	8	9	20
90	2	12	10	12	27	22	10	10	11	14	11	11	17
66	0	13	13	12	27	25	8	12	12	13	9	10	18
31	8	13	16	12	28	22	9	13	12	13	9	10	18
102	4	13	16	13	28	22	9	10	12	13	9	9	18
78	3	13	13	12	28	22	10	10	13	13	9	10	18
69	20	14	12	11	28	22	9	10	12	14	9	12	17
70	18	12	15	12	29	24	10	10	12	13	9	10	21
76	0	14	10	12	30	23	9	12	11	15	9	10	17
90	14	15	19	13	26	24	9	10	12	13	9	11	19
71	23	13	10	11	30	24	9	12	11	13	11	11	21
81	3	14	12	11	28	24	11	10	11	15	8	10	18
74	1	14	10	11	28	23	10	10	12	14	9	12	19
103	5	12	13	12	29	22	9	12	13	13	11	9	19
82	4	12	13	12	27	23	8	12	12	13	9	12	20
85	3	15	15	12	28	22	10	10	12	13	9	12	17
93	26	14	11	11	28	23	9	14	11	13	11	11	18
62	1	13	12	12	28	22	9	13	11	14	10	10	17
97	3	16	13	11	31	23	9	12	12	14	9	12	18
66	31	13	13	12	28	22	9	11	12	14	9	10	18
35	23	13	13	12	29	24	9	10	12	14	9	11	19
51	1	13	10	12	29	23	9	12	12	14	9	11	19
46	7	13	13	12	28	22	9	12	12	13	10	10	19
29	2	13	12	12	26	21	10	10	11	14	11	11	18
100	7	13	13	12	29	23	9	14	12	13	8	10	20
106	0	15	12	12	28	23	10	11	12	13	10	12	18
54	24	14	11	12	26	24	10	12	11	15	10	10	17
63	22	15	10	11	29	23	10	12	12	14	9	9	17
62	0	14	16	12	29	22	10	10	13	14	10	10	19
70	11	13	16	13	28	22	9	10	12	13	9	9	18
72	31	15	16	12	29	24	10	12	11	13	9	11	19
90	19	14	10	13	28	21	10	12	12	13	11	12	20
45	0	12	13	12	29	23	10	14	12	13	11	11	18
106	0	14	13	11	29	22	9	12	13	14	10	10	18
85	23	13	14	11	29	22	8	11	12	13	10	12	20
71	4	12	18	12	31	22	9	12	12	13	10	9	19
60	21	13	15	12	26	24	10	13	12	15	9	11	20
80	16	13	16	11	29	22	9	12	11	14	9	12	19
77	37	13	11	12	26	22	9	15	11	14	11	10	19
41	7	13	15	11	28	23	9	10	12	14	9	11	19
90	34	14	17	12	26	22	9	12	11	13	8	10	19
41	1	13	10	12	29	25	8	10	13	13	9	11	19
36	5	15	10	11	28	23	8	12	13	13	10	11	18
66	0	15	10	11	30	23	10	12	12	13	10	11	16
90	3	13	13	12	28	23	10	10	12	13	9	9	18
48	37	13	13	11	29	23	9	12	12	13	9	9	17
92	34	15	12	12	29	23	8	10	11	13	10	12	19
93	39	12	12	11	31	24	9	12	13	13	9	12	18
67	7	15	19	11	28	24	10	10	13	13	9	10	18
37	47	13	13	13	28	23	9	10	12	13	9	10	19
108	30	14	10	12	29	24	9	10	11	14	9	10	19
100	20	13	12	13	30	24	9	13	12	14	9	11	18
72	1	12	10	13	29	23	9	12	12	13	11	10	17
87	21	13	13	12	28	24	9	10	12	13	9	11	20
111	17	15	13	11	27	22	9	12	12	13	9	10	18
51	5	13	13	11	29	24	8	13	12	14	9	11	18
52	25	13	11	11	28	22	10	14	11	13	9	10	18
68	3	13	11	11	28	22	9	10	11	14	11	10	18
73	22	16	13	12	28	23	9	12	12	14	10	10	18
83	12	13	17	12	29	23	9	10	13	13	10	9	16
106	29	13	11	12	31	23	10	12	12	13	10	9	19
60	2	15	20	11	30	22	9	10	11	13	11	12	18
48	0	13	16	12	28	22	10	12	11	14	10	11	19
78	8	14	12	11	28	22	9	10	12	14	9	12	17
72	0	15	9	13	28	23	9	9	12	14	11	10	18
93	13	14	11	12	26	22	9	15	11	14	11	10	19
53	32	12	13	11	29	23	9	12	12	14	9	11	19
78	4	13	10	12	29	22	9	14	12	13	9	12	20
75	3	14	10	12	27	24	9	12	11	13	9	11	19
48	25	12	15	12	30	23	9	10	13	14	9	10	19
58	3	15	11	13	29	23	9	12	10	13	11	11	18
111	0	13	10	11	29	24	9	14	11	13	9	11	19
63	0	14	15	13	28	22	9	12	12	14	9	11	17
45	5	15	16	13	30	21	10	12	14	13	9	11	19
75	26	14	17	11	29	23	10	10	12	15	9	11	17
78	25	15	10	13	28	22	9	10	11	14	10	9	18
72	34	13	15	12	29	23	9	10	11	14	10	10	18
75	6	13	15	13	26	22	10	10	11	13	9	10	17
114	28	13	14	12	29	22	10	13	11	15	9	13	18
29	5	14	17	12	30	24	10	10	12	14	9	9	17
108	25	14	13	13	27	22	9	10	12	14	8	10	20
103	2	13	11	12	29	25	9	13	11	13	11	10	18
47	6	14	18	12	29	22	9	12	12	14	8	11	18
85	23	13	10	12	29	23	9	10	12	15	9	10	20
75	9	14	10	13	27	23	10	11	11	13	9	11	17
38	2	14	13	12	29	24	9	10	12	13	11	10	19
67	14	14	16	12	29	23	11	10	13	15	10	9	20
60	0	13	10	13	28	22	8	15	12	13	9	11	17
101	1	13	10	14	27	23	9	10	11	13	12	11	18
59	2	13	11	12	28	21	10	13	12	15	9	9	19
87	4	14	15	12	28	22	8	12	12	13	9	9	19
75	31	13	13	12	29	20	9	13	12	13	9	11	17
100	2	13	17	12	27	23	10	14	11	15	10	12	19
74	33	13	13	12	27	24	9	11	13	13	9	11	19
91	2	16	16	12	30	22	9	12	12	13	8	10	19
95	7	13	12	11	28	24	10	12	11	14	10	11	19
118	0	13	12	12	27	23	9	10	12	13	9	11	18
83	3	14	9	12	30	24	10	12	14	13	10	10	19
108	28	13	14	12	28	24	8	10	12	15	9	11	19
72	0	13	15	11	27	23	9	10	12	13	10	10	19
53	2	13	15	12	29	21	9	12	13	13	9	11	18
102	4	14	10	13	30	24	10	12	13	14	8	11	19
34	3	13	13	12	29	23	10	10	12	13	9	11	18
83	2	14	11	13	30	24	8	10	12	14	10	11	19
63	15	15	11	12	27	24	9	10	12	12	9	11	19
87	14	15	13	12	28	23	9	12	12	13	9	10	19
71	13	13	14	12	27	22	10	12	12	13	10	11	18
25	15	14	11	11	28	23	9	13	11	13	9	10	19
42	0	13	11	11	29	25	9	12	12	14	9	10	19
79	7	13	10	12	30	22	9	10	12	13	10	11	17
52	3	15	13	12	31	23	9	11	13	15	9	12	19
42	20	13	17	12	27	23	10	13	11	13	9	11	16
40	3	15	12	11	30	22	9	13	11	15	8	10	19
57	20	13	12	11	30	23	11	10	11	13	10	12	18
69	2	14	13	13	28	22	10	10	12	13	9	9	18
66	11	15	15	12	28	22	9	12	12	14	8	9	20
76	0	15	14	12	29	20	10	10	11	13	9	10	17
49	3	13	10	11	29	22	9	10	11	13	8	13	18
57	24	15	13	12	28	20	10	15	11	13	9	10	19
43	2	14	12	12	28	23	10	13	11	13	10	12	18
95	26	14	15	11	28	22	9	13	12	13	11	11	19
53	2	13	18	11	27	20	11	12	13	13	9	10	19
82	16	13	18	12	29	24	9	10	12	14	10	10	19
96	0	13	10	14	30	24	9	10	12	13	10	11	19
83	21	14	15	12	28	22	9	12	13	13	11	9	19
84	5	12	11	11	29	23	8	12	13	13	9	11	20
120	14	14	10	13	29	22	9	10	12	13	9	12	18
62	1	13	15	12	27	23	10	10	12	13	9	11	17
86	27	15	10	12	30	22	10	11	12	14	10	11	19
99	6	14	12	13	29	24	9	10	14	15	10	9	19
62	47	12	14	12	27	22	9	12	11	13	9	10	20
71	0	14	10	13	27	24	10	12	11	13	9	9	18
93	3	13	17	12	28	21	9	10	11	14	9	9	17
65	31	13	17	12	28	21	9	10	11	14	9	9	17
52	36	14	11	13	28	22	9	10	12	14	10	12	18
35	5	12	10	13	30	22	9	10	12	14	10	10	19
105	1	14	17	11	29	23	9	13	10	14	10	11	19
65	12	15	15	12	28	24	9	13	13	13	11	12	18
104	19	15	10	13	28	24	9	12	11	14	10	11	18
108	3	16	13	11	27	24	10	12	12	14	11	10	18
83	3	14	10	11	27	23	9	12	11	13	8	11	19
85	11	13	15	12	29	23	9	11	12	13	10	11	18
102	21	14	10	11	29	22	9	13	11	13	11	11	17
45	9	12	16	12	27	22	9	10	13	13	11	12	18
61	11	16	10	11	28	23	9	13	12	13	10	10	18
49	8	12	17	12	30	23	9	11	12	13	9	12	20
62	42	15	14	13	29	22	9	10	13	15	9	10	18
67	1	12	16	12	27	23	10	12	11	14	9	11	18
38	2	13	10	13	27	21	10	10	13	14	9	11	17
80	4	13	16	11	30	22	9	10	13	14	10	9	18
43	17	13	12	12	30	23	10	10	12	13	10	11	19
54	0	13	10	12	28	21	9	12	13	13	9	10	18
59	9	15	19	12	26	24	9	12	12	14	10	10	20
72	15	14	13	13	29	21	10	10	13	13	9	10	17
101	2	14	10	11	29	24	9	10	11	13	11	10	19
92	3	13	10	12	28	24	8	13	11	13	10	11	18
105	23	13	13	12	29	22	10	12	12	14	12	11	19
44	16	15	14	12	27	21	9	13	12	13	11	13	19
28	0	13	13	11	28	23	9	12	12	13	9	11	18
79	15	15	17	14	29	23	9	12	11	13	9	9	18
87	35	14	9	12	31	21	9	10	11	14	9	11	16
54	16	13	15	12	30	24	9	12	12	14	9	10	19
37	32	14	14	12	28	23	9	11	13	14	8	10	19
54	1	14	11	12	29	22	10	12	13	13	10	10	18
78	2	15	10	11	26	24	10	10	13	13	10	12	19
45	22	13	13	13	30	24	9	10	12	14	8	11	18
69	33	14	14	12	29	21	9	12	12	13	11	10	19
65	4	13	15	11	29	22	9	12	12	13	10	11	17
51	0	14	18	13	26	21	9	10	12	14	9	11	20
80	18	14	16	12	30	22	9	12	11	14	9	10	20
98	0	16	16	11	30	24	9	13	12	13	9	11	20
45	19	13	18	11	29	22	10	10	11	13	10	11	18
78	26	14	11	12	28	23	10	10	12	14	11	11	18
100	14	12	18	12	29	22	10	10	12	13	9	10	17
27	22	14	13	12	27	22	9	10	11	14	11	9	20
99	8	16	16	12	30	22	9	12	12	14	9	10	18
64	0	14	12	11	27	24	9	12	12	13	10	11	18
77	6	13	14	12	27	22	10	12	11	13	10	9	18
118	24	12	12	12	27	22	9	15	13	14	9	10	17
47	21	13	18	11	28	22	9	10	12	14	9	9	19
99	22	13	16	12	29	20	9	12	12	14	9	10	16
96	10	14	14	12	31	22	9	12	12	14	9	10	17
88	18	14	13	11	29	24	9	10	13	13	10	11	17
47	3	15	12	12	29	23	10	12	11	13	9	11	19
36	0	13	11	12	31	22	9	12	12	15	9	9	18
85	2	14	18	12	27	23	9	12	12	14	9	10	19
68	1	12	10	11	28	21	10	15	11	14	9	10	17
42	16	13	10	14	30	24	9	10	12	13	10	11	19
45	3	14	16	14	29	22	9	11	12	13	10	11	18
47	15	14	13	12	28	21	10	12	12	13	9	12	18
59	2	15	12	11	27	23	10	10	12	13	9	11	18
92	6	13	11	12	29	22	8	10	12	14	10	13	20
37	15	15	10	12	30	23	10	12	12	13	9	13	18
96	29	12	14	11	27	22	9	11	12	14	9	12	19
95	32	14	9	12	29	24	9	13	13	13	10	11	20
41	49	15	16	13	27	24	10	11	12	13	10	12	18
102	18	15	16	12	29	24	9	10	12	13	9	10	18
13	26	13	9	11	27	23	9	10	12	13	11	11	17
79	8	13	17	11	27	23	9	13	12	12	9	12	18
99	6	14	10	13	29	22	10	11	12	12	9	10	18
62	2	13	16	11	28	22	9	14	11	13	9	12	19
45	1	13	15	12	27	23	9	13	11	15	10	11	17
110	2	15	15	12	29	22	9	11	12	13	11	12	18
77	0	15	13	13	30	24	10	12	11	13	8	12	18
81	0	14	18	12	29	22	11	10	13	14	9	9	19
74	0	13	17	12	30	24	10	10	12	13	9	9	19
45	36	15	15	13	28	20	9	10	11	15	11	11	17
113	18	14	12	12	27	22	10	10	12	13	8	11	19
53	37	14	12	12	27	23	10	13	12	13	12	11	19
95	9	13	12	11	30	22	10	10	12	14	11	11	19
41	0	14	19	11	28	22	9	13	13	13	9	10	17
71	16	13	15	13	27	22	10	10	11	13	9	10	17
71	2	14	13	12	28	24	10	10	12	15	10	12	20
52	6	12	17	12	27	20	9	10	12	14	9	10	19
42	2	14	12	13	28	23	9	10	13	13	10	11	16
87	26	14	10	11	28	22	10	11	12	13	11	10	18
109	29	15	14	12	27	21	9	13	12	13	11	13	19
62	17	13	12	11	28	22	10	12	14	14	9	10	18
71	4	15	15	12	26	22	10	12	12	14	9	11	19
98	2	14	14	12	28	23	9	12	12	14	9	10	19
54	22	13	13	12	26	22	10	12	12	13	9	10	20
69	6	14	13	13	27	23	9	13	13	13	10	11	19
66	0	16	17	14	29	23	10	13	12	13	11	11	16
35	3	13	12	11	28	24	10	10	13	15	12	11	20
72	33	14	13	11	28	21	11	12	11	13	9	10	17
77	13	13	13	14	28	24	9	12	11	15	9	10	19
85	0	13	12	11	29	23	9	10	12	14	9	12	18
99	8	13	16	11	30	22	9	10	11	14	11	12	18
41	0	16	17	14	29	23	10	13	12	13	11	11	16
77	23	13	15	11	27	23	9	10	12	13	10	10	19
35	25	13	10	12	29	22	9	12	13	15	10	12	18
97	3	14	18	12	30	23	9	13	12	14	8	11	19
60	2	13	13	13	28	24	9	10	12	13	8	11	20
97	2	14	10	12	28	23	8	10	13	13	9	10	18
95	1	14	10	12	28	20	9	10	12	13	9	11	19
69	12	15	16	12	28	23	10	11	11	15	11	11	19
99	4	13	14	12	27	24	9	12	11	13	9	9	19
39	0	15	17	12	30	24	10	9	12	14	10	9	17
102	3	16	11	13	29	22	11	13	12	14	11	11	21
97	34	14	13	12	27	23	10	12	13	13	9	10	18
109	1	15	16	13	29	23	10	12	13	13	8	11	18
72	6	13	13	12	27	23	9	13	11	14	11	11	17
66	39	13	18	12	31	21	9	12	13	14	9	10	18
53	5	14	15	13	28	24	8	12	11	14	9	11	18
49	26	13	10	12	28	22	10	10	12	14	9	10	20
108	15	16	13	11	30	21	9	13	12	13	11	10	20
100	11	13	10	13	28	21	9	10	12	13	10	12	18
105	0	14	16	12	28	21	9	10	12	13	9	12	18
38	5	15	10	12	28	23	9	10	12	13	11	9	17
90	1	13	13	13	29	22	10	10	12	13	9	11	18
94	0	13	9	11	27	22	8	14	13	13	9	11	19
91	14	13	13	13	28	23	9	12	12	13	9	9	18
82	3	13	12	12	27	24	9	11	13	15	11	11	17
69	24	14	11	12	29	23	9	12	12	14	8	11	19
100	6	14	17	12	29	21	10	10	13	15	10	12	20
92	16	13	17	11	30	23	9	11	11	13	9	11	20
97	0	14	10	12	27	22	9	13	13	15	10	10	19
107	18	13	19	12	29	21	10	10	12	14	8	12	20
38	0	13	17	13	30	22	9	12	12	14	9	10	20
55	8	15	13	11	28	23	9	12	12	14	9	9	18
36	23	13	11	12	28	23	9	10	11	14	11	11	19
52	13	13	13	12	28	24	9	12	12	13	9	11	18
59	22	13	12	13	28	24	9	11	12	13	9	11	19
112	37	13	13	11	28	20	8	10	11	15	9	10	19
75	3	14	10	12	28	23	9	12	12	14	8	11	19
104	47	13	13	11	29	23	10	11	13	15	9	10	19
80	0	14	12	12	27	24	10	10	13	13	10	12	19
100	11	13	16	12	28	23	9	12	12	13	9	11	19
36	20	13	12	11	28	23	10	10	12	13	9	10	19
61	16	13	13	12	30	23	9	10	12	13	9	10	18
70	35	13	19	12	29	21	10	10	12	14	8	12	20
101	9	14	11	12	28	24	10	12	12	14	10	11	19
56	41	14	12	12	29	21	9	13	12	15	9	11	19
52	8	13	15	11	29	23	9	10	12	13	11	11	18
98	9	14	12	12	28	23	10	13	11	13	10	12	18
77	5	16	13	13	26	22	9	10	11	13	11	10	17
74	1	14	10	13	29	25	10	10	11	13	9	11	19
39	30	14	12	12	30	22	10	13	12	13	8	11	17
81	9	13	10	12	28	23	9	12	11	15	10	13	18
76	20	13	12	13	29	24	9	10	11	13	10	10	18
94	22	14	12	11	28	23	9	13	12	13	11	12	20
77	0	13	10	11	28	21	9	12	12	14	9	10	17
29	12	15	10	12	30	23	10	12	12	13	9	13	18
55	0	16	12	13	27	23	10	11	11	13	10	10	19
91	3	15	11	11	31	23	9	10	13	15	11	9	16
66	0	14	14	11	27	22	9	13	12	13	9	10	17
84	44	12	14	12	30	23	10	10	11	13	8	11	18
53	6	14	11	13	28	23	8	10	12	13	9	10	18
43	11	13	10	12	29	23	9	12	12	14	9	12	19
93	29	14	13	12	27	22	10	10	13	13	11	11	18
108	2	14	11	12	28	23	9	12	11	14	9	12	19
58	10	12	13	12	28	22	9	10	13	13	9	11	18
30	1	13	13	13	27	21	10	13	10	13	11	11	19
91	0	14	10	11	29	23	9	10	11	14	11	9	19
82	47	12	16	12	27	23	10	12	11	14	9	11	18
46	0	14	17	12	29	22	10	12	12	14	11	11	19
61	4	13	18	12	28	22	10	13	12	15	10	11	18
99	0	13	10	11	28	21	11	13	13	14	8	13	18
57	2	13	10	12	28	22	10	14	11	13	11	11	19
103	8	15	10	12	28	23	9	10	12	13	11	9	17
51	14	13	10	11	28	22	9	10	12	13	11	10	18
105	10	16	13	11	28	24	9	13	12	14	11	12	17
62	26	14	10	12	26	21	10	10	12	14	10	12	18
66	0	12	10	11	26	22	9	12	13	13	9	10	17
56	6	12	12	12	28	22	9	13	14	13	11	9	18
83	17	13	12	13	27	23	9	10	12	15	11	11	17
28	18	14	12	12	29	23	9	12	13	15	8	10	19
67	3	15	10	11	30	23	9	13	11	14	10	13	18
93	31	13	10	13	28	21	9	10	12	13	10	12	18
65	21	12	14	11	28	22	10	12	12	14	10	10	18
34	6	14	13	11	27	22	8	10	13	14	9	9	18
45	18	13	16	12	28	24	9	10	12	15	11	11	18
105	2	13	14	12	27	23	9	12	12	14	9	10	17
118	17	14	12	13	29	23	9	12	13	13	11	9	19
68	22	12	13	12	28	20	9	12	11	13	9	10	17
96	0	13	10	11	28	24	9	12	12	13	8	13	20
53	12	14	12	12	27	22	9	11	13	13	9	9	19
75	13	12	16	12	30	24	9	9	14	13	10	10	17
56	23	14	10	12	29	21	9	10	10	12	9	11	18
36	7	14	13	13	26	23	9	13	11	14	11	10	20
79	1	13	10	12	27	23	10	10	11	13	8	11	19
85	20	15	13	13	30	23	9	12	12	13	9	11	18
64	21	15	15	12	30	23	10	12	12	13	11	11	19
104	5	14	11	12	27	22	9	12	12	13	9	10	19
63	1	14	10	12	28	22	11	10	12	15	9	11	19
44	7	15	17	12	28	22	9	12	12	14	9	9	17
37	0	14	11	12	27	22	10	12	13	14	11	10	17
83	9	14	12	12	27	22	9	10	12	13	11	12	20
35	1	13	15	12	29	24	9	12	11	14	9	11	19
106	2	14	10	12	28	23	10	10	13	14	11	11	19
97	16	14	10	12	27	23	9	10	13	14	9	11	18
94	0	13	10	12	28	23	9	13	11	13	9	10	18
65	17	16	13	12	27	24	9	10	12	13	9	11	18
83	19	14	10	13	29	22	9	13	12	13	11	10	20
100	12	13	10	12	27	22	11	12	13	13	9	10	16
47	5	13	14	11	27	20	9	10	12	13	11	11	18
72	2	14	10	11	28	24	9	11	11	14	9	12	17
70	1	13	16	12	27	23	9	12	12	14	10	10	20
106	7	12	17	12	28	23	9	10	13	13	9	11	18
102	0	16	13	12	28	22	10	10	11	13	9	10	20
76	21	13	12	12	27	22	9	11	13	13	10	10	19
39	13	15	11	13	30	23	9	10	11	15	10	12	19
87	0	16	10	11	27	22	9	13	12	14	9	11	18
38	5	13	13	11	29	23	9	12	12	13	9	9	17
108	4	13	16	11	27	23	9	10	12	13	10	10	16
112	21	12	18	12	28	22	8	12	12	13	10	12	18
52	1	15	15	12	31	24	10	15	13	13	8	11	17
30	0	14	10	13	27	23	11	10	11	15	9	11	16
89	25	12	15	12	29	22	9	10	13	13	10	11	17
93	7	13	12	12	28	22	10	13	12	15	9	9	17
101	5	12	16	12	28	21	9	13	12	15	9	11	19
45	30	13	11	12	28	21	9	13	12	13	11	10	19
54	2	14	10	13	27	23	10	11	11	13	9	11	17
87	3	15	17	12	26	21	10	12	12	13	12	11	18
102	0	16	12	11	27	25	9	12	12	13	9	11	18
52	11	13	12	12	28	23	10	10	12	13	9	11	18
43	1	13	13	13	29	22	10	10	12	13	9	11	18
56	4	15	15	14	28	24	9	13	12	14	9	10	18
85	14	14	10	12	29	24	10	12	12	14	10	10	21
39	41	13	10	11	29	22	9	12	13	14	9	10	18
106	0	14	19	12	30	21	9	12	12	13	9	12	19
61	2	13	14	12	27	24	9	12	11	13	9	9	19
45	4	16	10	12	29	23	9	12	12	13	9	10	20
64	19	13	10	11	29	22	9	13	12	13	10	10	18
76	0	13	14	13	27	21	9	10	11	13	10	12	19
80	4	13	10	11	28	22	9	12	13	13	11	11	20
89	7	13	11	13	27	24	8	12	12	15	8	12	17
50	2	13	10	13	29	23	10	15	11	13	9	10	19
93	4	13	13	13	28	22	9	10	12	15	9	9	18
36	11	15	11	13	29	22	10	10	13	14	11	11	18
81	9	15	16	12	31	23	9	13	12	14	9	10	19
102	13	16	12	11	29	23	9	11	12	14	10	11	18
64	14	13	10	13	28	24	9	12	12	13	8	11	18
43	5	12	10	11	28	21	10	12	11	14	9	11	18
50	47	13	12	13	29	20	9	10	12	13	9	9	19
64	25	13	11	13	29	21	9	11	12	13	9	12	18
50	23	13	14	11	29	21	9	12	13	13	10	9	19
39	5	14	12	12	29	22	9	10	11	13	9	11	17
35	15	14	9	11	28	21	10	12	13	14	11	9	19
28	2	13	13	12	29	22	9	10	12	13	12	10	18
100	6	13	11	13	28	23	10	12	12	13	11	10	20
65	0	15	13	13	30	21	10	10	12	14	9	9	19
49	14	14	19	13	27	23	9	12	12	14	10	9	19
100	26	14	15	12	28	22	10	10	12	14	12	12	19
105	3	14	13	11	29	22	9	13	12	15	10	11	19
46	4	14	13	12	29	23	9	12	11	13	8	11	17
82	1	12	16	12	28	23	9	10	12	13	10	10	18
44	24	12	14	12	31	22	9	10	12	13	11	10	17
91	3	15	13	13	29	20	9	10	11	14	10	11	17
67	22	15	16	12	29	24	10	13	12	13	9	9	17
85	0	14	15	11	27	24	10	10	11	13	10	10	18
41	8	13	9	12	28	24	9	12	11	14	10	11	19
70	2	12	13	12	26	22	9	12	13	13	8	11	18
70	19	14	13	12	28	21	9	10	13	13	9	10	18
102	1	15	20	12	26	23	10	10	12	14	10	11	17
42	23	13	10	12	28	23	10	12	12	14	11	11	19
46	1	13	17	11	28	24	11	13	12	13	11	10	16
112	25	14	9	11	27	22	10	12	12	13	8	11	19
27	19	13	11	12	30	24	10	10	12	13	10	10	20
52	4	12	12	11	26	23	10	10	11	13	9	9	19
74	0	15	13	12	28	23	9	12	12	13	9	10	19
67	6	14	10	13	29	23	9	10	12	15	10	12	17
111	23	13	10	11	29	22	9	13	12	13	10	10	18
86	0	12	13	12	29	22	9	12	13	13	11	9	19
103	13	14	14	13	30	23	9	13	12	13	10	11	16
55	9	14	13	12	28	21	8	12	12	14	8	11	17
63	6	13	13	12	27	25	8	12	12	13	9	10	18
104	4	14	12	11	27	23	9	10	12	13	9	12	19
91	33	13	16	13	29	22	9	13	12	13	9	10	18
30	4	13	13	12	29	20	10	12	11	15	9	11	18
20	3	14	11	12	29	22	10	12	13	13	10	10	18
103	49	14	12	11	29	22	9	11	12	13	9	11	18
95	18	15	12	12	28	23	10	11	12	13	10	12	18
82	4	14	11	13	30	24	9	10	14	13	9	12	18
43	6	14	10	12	29	24	9	12	13	13	8	10	18
66	13	14	15	12	29	23	9	10	12	14	12	11	18
108	13	12	13	12	30	23	8	10	14	13	10	13	20
63	4	14	13	12	30	23	9	12	11	13	9	11	20
69	3	14	16	13	27	23	10	12	12	14	11	11	19
54	1	14	19	12	29	22	9	13	11	13	8	9	18
85	4	16	16	11	30	22	10	12	12	13	11	10	18
67	7	13	11	12	27	23	9	13	12	14	10	12	19
30	8	12	13	12	28	24	10	15	11	13	10	11	21
37	8	13	13	13	28	23	9	12	11	14	9	11	18
90	18	15	10	13	27	22	9	11	12	13	11	9	19
58	16	15	15	13	27	23	10	10	13	14	9	9	18
100	3	14	15	12	29	23	9	11	11	13	9	13	17
90	36	14	9	13	29	23	10	13	13	13	10	11	20
60	9	14	19	12	28	22	9	9	12	14	11	13	17
34	1	13	13	11	28	23	9	10	11	14	9	11	20
74	2	13	11	12	27	23	9	12	12	15	9	11	18
44	3	12	11	13	28	23	9	11	12	13	10	11	18
57	20	12	12	12	30	21	9	11	13	15	10	11	17
63	8	13	10	12	27	23	9	10	13	13	9	10	17
51	23	15	18	12	28	23	9	10	11	13	9	9	18
48	1	14	13	12	30	22	8	10	11	13	9	11	19
87	0	13	11	11	30	24	9	14	12	15	8	10	19
50	6	13	13	12	27	22	9	12	11	15	10	11	19
56	7	12	12	12	30	22	10	11	12	14	9	12	19
61	0	13	10	13	28	22	9	15	12	13	9	10	17
100	3	13	15	12	29	22	9	12	12	13	9	9	18
39	2	14	10	11	28	23	10	10	12	14	9	12	19
77	23	13	14	12	28	22	10	10	12	13	9	11	18
40	47	15	14	12	30	23	10	10	14	13	11	9	21
52	0	15	11	12	28	21	9	12	11	13	9	10	18
46	15	14	15	12	28	22	9	10	14	14	9	11	18
63	5	13	15	12	29	21	9	12	13	13	9	11	18
113	10	13	11	12	28	21	10	13	12	15	9	9	19
82	2	15	11	11	29	23	10	13	12	13	11	12	19
84	7	12	11	11	29	23	8	12	13	13	9	11	20
76	39	13	12	12	29	22	9	12	12	14	11	10	16
75	6	15	11	12	29	23	9	12	11	14	11	10	19
43	9	14	12	11	28	23	10	10	12	13	9	10	19
70	3	14	14	11	30	22	9	13	13	13	9	10	18
76	1	14	14	12	29	22	9	13	12	14	10	10	20
60	2	12	12	11	28	21	9	10	13	14	12	12	19
64	2	13	12	13	29	21	9	13	11	13	9	12	18
79	6	13	13	12	27	23	9	10	12	14	8	11	18
114	0	13	18	12	27	22	8	10	12	14	9	11	18
63	10	15	11	12	28	23	9	10	11	14	11	9	19
70	1	14	15	12	29	23	9	10	14	14	9	11	19
31	32	13	16	13	29	23	9	10	12	14	11	10	18
42	9	13	10	11	28	21	11	13	13	14	8	13	18
50	15	13	12	12	29	22	9	13	13	13	9	10	19
78	0	12	13	12	30	23	8	10	14	13	10	13	20
69	9	12	13	11	29	21	10	13	12	12	11	12	18
46	0	13	12	13	28	23	9	10	13	15	11	10	17
94	0	13	17	11	30	21	10	13	11	13	11	10	19
99	7	14	15	11	28	23	9	12	12	15	8	10	19
91	1	12	13	12	28	24	10	15	11	13	10	11	21
84	44	14	13	12	29	23	9	10	11	14	9	10	18
50	9	12	12	12	28	23	9	10	11	12	9	11	18
43	1	12	17	11	29	21	9	10	12	14	10	13	20
46	2	14	17	11	27	23	10	12	12	13	9	11	19
50	20	14	11	12	27	25	9	10	12	13	9	12	19
57	17	14	10	12	30	25	10	13	11	13	9	10	17
39	6	15	10	12	29	25	10	12	13	13	9	10	19
52	5	13	10	12	29	23	9	10	13	14	8	10	19
70	20	14	15	12	27	22	9	10	11	13	11	9	18
109	36	13	13	13	27	22	9	10	12	14	11	10	18
62	0	13	17	11	28	21	10	11	13	15	10	12	17
98	44	13	10	11	28	23	9	13	11	14	9	13	17
99	4	14	17	13	28	25	9	10	11	13	9	11	19
52	48	15	16	13	27	23	9	12	12	13	8	13	19
92	2	13	13	12	29	22	9	13	12	14	9	10	19
47	12	13	12	13	29	23	9	10	11	13	8	10	18
77	2	12	13	12	31	23	9	13	11	13	9	11	18
76	33	15	10	11	28	21	10	12	12	14	10	10	19
99	8	13	10	12	27	22	9	13	12	13	9	11	19
52	4	15	13	12	26	23	11	10	12	15	11	12	18
49	2	14	10	13	29	23	10	10	11	14	9	10	19
38	0	14	13	12	29	23	10	11	12	14	11	9	20
58	6	14	17	12	27	23	9	12	13	13	9	10	20
99	22	14	10	12	28	25	9	12	13	14	11	11	19
44	23	13	16	11	28	21	9	10	11	14	9	10	17
76	2	14	10	12	28	23	10	10	13	14	11	11	19
73	6	13	10	12	27	23	8	12	11	15	9	10	20
98	23	14	9	13	28	23	9	10	12	13	9	11	18
85	8	13	16	13	28	24	9	13	12	13	10	10	18
49	28	12	13	12	31	23	9	13	11	13	9	11	18
71	4	13	16	11	29	24	10	10	12	13	11	11	20
78	1	13	12	13	27	20	10	12	11	12	11	11	17
75	12	13	12	11	31	24	9	10	11	13	9	11	17
51	1	14	14	12	27	22	8	12	13	13	10	10	17
110	35	15	12	11	29	22	10	10	12	14	9	11	18
69	37	13	14	11	28	22	9	10	12	14	9	10	20
107	1	14	16	12	30	24	10	12	12	14	9	9	17
104	3	16	10	13	27	25	10	10	11	13	9	11	18
63	30	14	10	11	26	23	9	11	12	13	11	9	18
86	0	13	18	12	27	21	9	12	11	13	9	10	19
91	1	13	17	12	29	21	10	10	12	13	9	10	18
90	21	13	11	11	29	22	10	12	11	13	10	11	19
97	12	15	15	12	27	24	9	11	14	13	11	11	16
38	10	12	18	11	27	23	10	13	12	14	10	10	19
104	2	14	13	13	30	24	8	10	11	13	9	11	18
70	15	13	19	13	28	23	9	13	12	13	10	10	18
55	12	13	17	11	31	22	9	11	11	13	11	12	19
84	15	13	13	13	27	23	9	10	13	13	9	10	19
62	24	13	12	13	29	23	9	10	11	13	11	11	19
31	3	14	10	13	28	24	9	10	12	13	9	10	18
51	24	14	10	12	30	21	10	10	11	14	11	11	18
76	1	13	17	13	27	22	11	13	12	15	10	11	18
49	10	14	13	12	28	25	9	12	11	13	11	11	19
39	12	14	12	13	27	22	10	10	14	14	10	10	20
55	27	15	15	12	28	24	9	13	13	13	11	12	18
72	3	15	10	12	31	23	9	13	12	15	10	10	18
96	7	16	14	11	28	22	11	13	12	14	9	10	20
40	23	13	15	13	28	25	11	10	12	14	9	11	18
93	7	13	11	13	28	23	10	12	12	13	11	10	20
84	34	12	13	12	27	23	8	12	12	13	9	12	20
105	26	16	14	12	28	23	9	10	11	13	12	12	19
68	4	13	11	12	27	22	10	13	12	13	11	10	19
69	40	15	13	12	30	22	9	12	12	12	12	11	19
97	19	14	13	13	30	22	9	10	13	14	9	11	17
77	5	14	11	12	27	24	9	12	12	13	9	11	19
110	0	13	13	12	27	23	9	10	12	14	8	11	18
54	24	14	11	12	30	22	10	10	12	13	9	10	18
42	0	14	14	13	30	21	9	10	11	13	10	11	19
39	1	16	17	14	29	23	10	13	12	13	11	11	16
93	21	13	18	11	29	23	9	14	11	13	9	9	18
72	40	14	13	11	27	24	10	12	12	13	9	9	18
45	8	14	13	13	28	23	9	10	12	13	9	9	20
83	7	13	11	13	30	20	10	11	11	13	10	10	17
73	3	14	16	13	29	23	9	13	12	14	10	11	19
34	9	16	10	13	28	22	9	12	12	14	9	12	18
88	11	12	17	13	29	23	8	12	12	13	11	10	19
32	1	14	11	11	29	23	10	13	13	14	9	10	19
53	5	14	10	13	30	22	10	12	13	13	10	10	20
49	10	15	11	12	28	24	9	11	12	13	9	11	18
44	15	13	15	11	28	24	9	12	11	15	10	9	19
46	7	14	14	12	28	22	10	13	13	13	10	12	19
91	5	16	10	13	28	22	9	11	12	13	12	9	18
79	0	12	16	11	29	23	10	10	12	14	10	11	17
104	16	15	16	11	27	23	10	12	12	13	9	11	18
95	12	13	13	11	31	22	9	12	12	13	11	10	17
82	0	15	16	11	30	22	9	10	12	14	9	12	20
105	3	14	12	11	30	22	9	13	12	13	9	9	20
