# Supplementary material for: Using game theory to thwart multistage privacy intrusions when sharing data
Source: Sci Adv. 2021 Dec 10;7(50):eabe9986. doi: 10.1126/sciadv.abe9986 (PMC8664254; doi:10.1126/sciadv.abe9986)
Supplement: Supplementary file 2 — Data S1 [file sciadv.abe9986_data_s1.zip › sciadv.abe9986_data_s1/DemoKAnonymization/exp/2058/data/target_data/i20.csv]

YOB	State	STR1	STR2	STR3	STR4	STR5	STR6	STR7	STR8	STR9	STR10	STR11	STR12
33	3	13	13	12	29	20	9	13	12	13	9	11	17
94	0	12	14	12	31	21	10	12	12	14	9	12	19
101	24	16	10	12	28	22	9	13	12	15	9	12	18
52	10	13	15	11	29	22	9	12	12	13	10	11	17
61	1	13	14	11	29	22	10	10	12	15	9	10	21
85	11	15	11	11	29	23	10	13	12	13	11	12	19
68	33	16	17	12	28	24	10	12	12	13	10	12	18
78	15	12	18	12	28	22	10	10	12	13	9	10	17
36	2	15	15	12	28	24	9	12	12	14	9	10	19
62	9	15	15	12	27	24	9	11	14	13	11	11	16
48	3	14	13	13	28	21	8	12	12	13	11	10	18
58	1	14	11	12	30	23	10	11	11	13	10	12	18
48	0	13	14	12	29	22	9	12	14	13	9	9	19
104	0	12	10	12	28	22	9	9	13	14	9	11	19
95	6	12	11	12	29	22	9	10	10	15	9	9	18
71	22	13	15	12	27	23	10	10	12	12	9	10	20
49	28	16	20	11	29	22	10	13	11	14	8	10	18
86	37	13	10	12	27	21	9	10	11	14	8	12	16
40	2	15	10	11	28	23	8	12	13	13	10	11	18
77	3	13	12	12	30	25	9	13	13	13	9	11	20
99	10	15	12	12	30	21	10	10	11	13	10	10	19
49	5	13	19	12	28	23	9	10	12	14	10	11	19
63	15	14	10	11	30	22	10	12	13	13	9	11	18
69	38	14	16	11	30	22	10	12	12	14	9	10	19
61	0	14	9	13	27	20	10	9	13	15	9	10	18
33	7	13	16	11	28	21	9	10	11	14	9	10	17
39	5	15	10	12	28	20	10	13	13	13	10	10	20
59	10	13	10	12	28	21	9	10	11	13	9	11	18
73	13	15	17	14	27	23	9	10	11	13	10	11	17
76	28	15	12	11	28	24	10	10	12	13	8	11	19
100	30	15	14	11	30	24	10	12	11	14	10	12	18
62	4	14	10	12	27	22	10	10	11	13	9	11	19
44	6	14	18	12	29	22	9	12	12	14	8	11	18
38	26	15	10	12	27	21	10	10	11	15	10	10	17
70	18	14	12	12	29	21	9	10	12	14	11	11	19
44	1	14	13	13	30	24	8	10	11	13	9	11	18
55	5	16	16	13	28	23	9	10	12	13	11	9	19
74	20	14	10	12	28	21	9	10	11	13	10	10	20
32	26	14	13	11	29	20	8	10	11	13	11	12	18
49	10	15	11	12	28	24	9	11	12	13	9	11	18
102	10	12	15	13	30	22	9	10	12	14	11	10	19
107	21	14	12	11	30	25	9	14	12	14	9	11	20
51	26	15	16	12	27	23	9	12	12	14	8	12	18
90	19	14	18	12	26	21	9	10	13	13	9	11	19
98	12	13	13	13	27	24	11	10	11	13	11	9	18
113	16	14	13	11	29	24	9	10	12	14	10	10	19
94	17	14	13	12	29	24	9	13	13	15	10	10	18
95	7	16	13	12	27	22	10	12	13	14	8	9	17
78	2	12	17	11	29	21	8	10	12	14	10	13	20
59	34	13	16	12	28	23	9	13	12	13	9	10	19
71	2	13	11	12	29	23	10	12	12	14	11	10	19
64	31	13	19	12	28	23	9	10	12	14	10	11	19
85	18	13	13	12	29	22	9	10	10	13	11	11	17
84	19	13	10	12	28	23	10	10	12	13	11	10	19
49	2	14	12	12	28	22	9	12	12	12	9	13	18
79	40	12	14	13	28	24	9	13	12	14	10	11	18
27	14	12	18	12	28	22	10	10	12	13	9	10	17
99	3	13	12	12	29	22	9	12	12	13	9	11	19
73	2	13	11	11	29	23	10	10	11	13	9	11	18
46	3	13	13	12	28	23	10	11	11	13	10	11	18
79	7	13	17	12	29	24	9	10	11	15	9	9	18
77	38	16	12	12	28	23	9	11	12	13	9	10	17
48	6	14	16	12	30	23	9	12	12	14	10	10	20
38	32	15	13	12	27	23	9	10	12	13	9	9	18
46	1	13	11	11	29	24	9	11	11	15	8	11	17
59	14	13	13	13	28	23	9	12	12	13	9	9	18
95	10	14	20	13	28	23	10	11	12	15	11	9	18
86	30	14	16	12	30	22	9	12	11	14	9	10	20
99	4	14	17	13	28	25	9	10	11	13	9	11	19
81	7	16	10	12	27	22	10	11	12	14	10	10	19
50	0	13	12	11	30	22	9	12	11	14	11	10	17
67	6	13	12	13	30	24	9	13	12	14	9	11	18
58	0	14	14	13	28	23	9	10	12	13	9	11	18
14	0	12	12	12	30	21	9	11	13	15	10	11	17
104	5	14	13	13	30	22	9	10	13	14	9	11	17
69	0	14	15	13	28	21	9	10	12	13	9	11	19
73	9	14	12	12	29	21	9	11	13	13	12	10	19
74	9	14	13	13	27	22	9	12	12	13	11	12	18
45	0	13	10	11	30	24	9	12	11	13	11	11	21
101	39	15	10	12	30	24	10	13	12	14	9	10	18
90	26	16	12	12	28	23	10	10	12	14	9	12	17
58	13	13	19	11	28	22	10	13	12	13	9	12	18
38	11	14	18	11	28	23	9	10	11	13	11	10	21
61	15	12	14	12	27	24	9	13	12	14	9	9	17
66	14	12	15	12	30	23	9	10	12	14	9	10	18
55	15	12	10	11	28	21	10	15	11	14	9	10	17
63	2	15	8	11	28	22	9	12	12	13	8	12	18
100	1	15	13	12	29	22	9	10	12	14	10	9	18
111	1	13	15	11	29	24	10	12	11	13	10	11	18
40	5	13	13	12	28	22	9	9	12	14	8	10	19
35	4	15	10	11	27	25	9	10	10	13	10	9	18
64	29	13	11	12	28	21	9	13	12	13	11	10	19
56	0	13	13	12	30	21	10	10	14	14	12	9	18
78	16	14	12	12	28	23	9	12	12	15	11	9	19
50	20	13	12	13	29	22	9	13	12	14	9	10	18
108	4	13	12	12	29	22	9	10	14	14	9	10	18
76	8	13	13	12	27	21	9	12	12	13	10	10	18
77	6	13	12	13	29	21	9	13	11	13	9	12	18
104	0	13	14	12	30	23	9	10	12	14	9	10	18
102	21	14	13	11	27	23	10	12	12	13	9	10	19
97	0	12	13	12	27	23	8	12	12	13	9	12	20
50	25	16	13	11	28	23	10	12	12	15	9	11	18
43	19	12	14	13	28	24	9	13	12	14	10	11	18
83	23	13	15	13	28	25	11	10	12	14	9	11	18
67	16	15	17	11	28	20	10	10	12	13	10	10	18
100	2	14	12	12	27	21	10	12	11	13	9	10	19
65	23	14	10	12	30	23	9	10	12	13	9	11	20
91	11	13	9	12	29	23	10	13	11	13	8	11	18
37	7	14	13	12	29	22	10	13	12	15	10	11	17
98	3	14	12	12	29	22	10	10	12	14	10	9	18
59	1	15	11	12	28	21	10	13	13	13	8	9	20
74	0	13	15	11	27	22	10	13	13	13	8	12	18
37	15	12	16	13	29	21	8	10	14	14	9	10	19
63	2	15	15	13	28	23	9	12	13	13	11	10	19
35	32	13	13	12	27	24	9	10	13	13	9	11	19
111	5	14	11	12	26	22	10	10	12	13	9	10	19
83	0	14	10	13	29	22	10	11	12	12	9	10	18
66	22	16	13	13	28	22	9	12	12	14	11	10	18
77	0	14	12	12	30	23	9	10	11	15	10	12	18
38	3	12	10	12	27	22	9	11	12	14	9	10	18
51	0	13	12	11	28	23	10	10	12	13	9	11	18
85	0	13	16	11	30	22	9	10	13	14	10	9	18
79	11	13	12	13	28	24	10	12	11	14	11	13	18
114	5	15	13	13	28	21	8	12	11	13	9	9	18
75	12	14	13	13	28	23	9	10	12	13	9	9	20
106	8	13	10	11	30	22	10	11	12	14	10	11	19
49	22	13	12	11	27	23	9	15	12	14	11	10	19
76	13	12	10	12	28	24	9	12	12	13	12	11	19
85	18	13	15	12	27	23	9	11	13	15	9	9	18
85	4	14	19	12	28	22	9	13	13	13	9	12	18
105	23	14	11	12	27	20	9	13	11	13	9	11	17
39	34	14	9	13	29	24	10	13	12	14	9	10	18
61	17	15	14	11	30	22	10	10	13	14	10	10	18
45	3	16	9	11	28	21	10	10	13	13	9	11	19
44	17	14	13	12	28	23	9	10	11	14	9	12	20
107	18	15	14	11	29	22	9	12	12	14	8	11	18
23	7	14	20	12	28	23	10	12	13	13	9	11	18
57	0	13	10	11	28	21	10	13	13	14	8	13	18
100	14	14	16	12	28	22	9	11	10	14	11	12	18
103	5	13	16	11	29	24	9	11	12	13	8	11	19
63	3	13	18	12	29	24	9	12	12	13	11	10	19
76	25	13	15	12	29	23	9	11	12	13	10	11	18
27	3	15	12	12	28	23	10	11	12	13	10	12	18
57	5	14	10	11	29	24	9	10	11	13	11	10	19
66	7	13	13	11	27	22	9	13	12	15	10	10	18
93	18	13	13	12	28	24	10	10	12	13	11	11	19
102	3	12	13	11	28	23	9	12	12	13	12	12	17
97	3	13	16	12	28	23	9	12	12	15	10	9	19
68	31	14	16	12	30	23	9	10	12	15	9	12	19
57	5	16	13	12	29	24	10	14	12	13	9	10	18
103	11	15	16	11	30	22	9	10	12	14	9	12	20
39	1	13	13	12	28	21	9	10	12	14	9	13	18
77	7	16	18	12	29	22	10	10	10	15	9	11	19
75	30	14	10	11	28	24	10	10	13	13	10	11	18
36	0	15	12	11	28	24	10	10	12	13	8	11	19
99	10	15	10	12	27	21	10	10	11	15	10	10	17
112	9	13	14	11	31	21	9	11	14	13	10	9	19
88	10	14	13	12	30	23	9	10	12	14	9	10	21
105	0	14	20	12	28	24	8	12	12	13	9	11	19
101	8	14	16	13	29	23	9	12	12	13	10	11	17
63	0	13	13	12	29	22	10	12	11	14	11	11	20
50	16	14	12	12	28	23	9	12	11	13	10	10	20
68	3	14	12	12	28	23	9	12	12	13	10	10	17
55	2	14	10	12	27	24	10	12	11	13	9	11	19
28	41	14	12	11	27	22	10	10	12	14	11	11	20
36	31	14	15	13	29	23	9	10	11	15	10	12	18
37	16	14	13	14	28	21	11	10	12	14	10	11	20
92	10	15	13	12	28	20	10	15	11	13	9	10	19
61	3	14	17	12	30	24	10	10	12	15	9	10	18
38	41	15	11	11	29	24	10	12	12	13	9	13	18
96	10	12	14	11	28	23	9	15	12	15	10	10	19
39	6	15	11	13	29	22	10	10	13	14	11	11	18
77	33	14	17	13	27	22	10	12	12	14	10	12	17
66	20	15	13	12	28	25	10	14	12	14	9	11	20
98	5	13	13	11	29	24	10	13	13	15	11	11	19
73	26	15	17	12	28	23	9	15	11	13	11	10	18
43	39	12	11	12	29	24	10	12	12	14	9	9	21
86	30	16	13	12	29	23	9	10	11	13	9	11	19
101	23	13	14	13	28	23	9	12	12	14	10	9	19
102	23	14	15	12	28	24	9	9	12	13	9	10	19
102	45	14	16	12	27	24	9	12	12	15	11	12	18
72	1	13	16	11	28	23	9	11	12	14	9	10	17
42	6	14	14	12	29	24	9	11	11	14	11	13	18
41	0	13	13	12	27	23	8	10	13	14	9	12	17
58	25	13	15	11	27	22	10	13	13	13	8	12	18
45	30	14	17	12	28	23	9	10	11	13	11	11	18
109	0	13	10	12	29	22	9	12	12	14	10	10	19
84	26	14	13	12	27	23	9	14	12	13	11	11	17
28	12	15	12	13	28	24	10	11	11	13	9	12	19
94	22	13	16	11	27	24	9	10	12	13	10	10	16
36	34	14	10	13	28	22	10	13	12	14	9	12	20
47	10	14	12	12	27	22	10	12	11	14	9	10	17
106	9	13	12	13	27	23	9	10	12	15	9	10	18
40	9	14	19	12	28	23	10	10	12	14	8	10	20
107	11	14	15	11	29	22	10	10	12	13	8	11	18
90	8	14	12	11	29	22	9	12	12	13	10	9	18
63	14	12	16	12	29	21	10	9	13	14	9	10	18
52	6	12	17	12	27	20	9	10	12	14	9	10	19
65	2	16	14	12	27	23	9	12	12	13	9	10	19
75	17	13	14	11	31	21	9	11	14	13	10	9	19
92	2	14	11	12	29	22	9	13	13	13	10	11	19
71	17	13	17	11	27	22	10	10	12	13	10	13	19
34	2	14	10	12	29	24	10	12	12	14	10	10	21
89	1	13	12	12	29	25	10	10	11	13	10	11	18
71	17	13	10	13	27	23	8	11	11	13	8	9	18
100	3	14	15	12	30	24	9	12	12	14	9	10	18
83	3	14	12	12	27	24	9	11	11	13	8	10	17
94	38	14	16	11	29	23	9	13	12	15	11	11	17
56	1	13	10	12	27	23	10	11	11	14	10	12	18
93	16	13	10	11	29	24	9	14	11	13	9	11	19
111	10	13	16	11	27	22	9	11	11	15	11	10	17
65	34	14	13	13	28	22	10	10	12	13	9	9	18
51	18	12	16	11	30	22	8	10	12	14	11	9	18
92	16	14	10	13	28	22	9	10	12	13	10	11	20
97	15	14	14	12	29	23	9	10	12	13	9	10	18
99	2	13	12	12	29	23	9	14	12	15	10	10	19
74	30	13	13	11	29	24	8	13	12	14	9	11	18
34	1	14	11	13	27	23	10	13	12	13	9	11	18
104	29	14	10	12	29	22	9	10	12	13	8	12	19
99	21	13	11	12	29	23	9	12	12	13	8	11	20
86	7	13	11	11	26	23	9	13	12	14	9	10	19
62	1	14	15	12	28	21	10	12	12	14	11	10	18
77	27	12	15	12	29	24	9	13	12	14	11	11	18
111	23	14	13	13	29	23	8	13	12	13	10	13	20
93	29	12	17	13	29	24	9	12	12	13	11	11	18
62	4	13	13	12	29	23	10	10	12	13	9	11	18
43	3	13	16	12	28	22	10	12	11	14	10	11	19
114	26	13	13	13	29	23	9	13	11	15	11	12	18
56	8	14	10	11	27	23	9	12	11	13	10	10	19
105	10	16	14	11	29	23	10	13	11	13	9	10	21
51	2	14	20	12	28	23	10	12	13	13	9	11	18
62	0	12	12	12	29	22	10	12	12	14	9	11	18
81	17	14	15	13	28	24	9	12	11	14	9	11	18
47	5	14	14	11	27	23	8	10	12	13	9	10	18
73	3	15	16	11	27	23	10	12	12	13	9	11	18
78	0	14	10	12	27	22	10	10	11	13	9	11	19
50	29	13	13	13	29	23	9	13	11	15	11	12	18
43	0	16	14	13	29	23	9	10	13	15	9	9	18
108	2	12	15	13	28	22	9	14	12	13	10	11	17
42	28	13	9	13	28	23	9	10	12	14	9	10	19
77	18	14	10	11	30	22	9	12	13	13	11	12	18
66	15	13	15	12	30	22	9	12	12	13	9	11	19
74	36	15	13	11	30	23	9	10	11	13	9	9	17
74	4	13	13	13	27	24	11	10	11	13	11	9	18
112	10	14	12	12	29	21	10	10	13	14	8	11	17
84	24	16	13	11	29	23	11	10	12	13	9	11	17
43	0	15	15	12	27	23	9	12	14	14	11	10	17
99	1	16	14	11	29	22	9	10	13	13	10	10	19
69	15	14	11	12	27	23	9	10	12	13	9	12	19
64	4	13	10	11	28	23	10	10	11	14	11	9	16
96	0	13	15	11	29	23	10	10	12	14	9	11	19
88	7	12	10	13	27	25	9	12	11	13	9	10	17
98	9	13	10	13	28	22	10	12	12	14	9	11	17
97	3	13	12	11	30	22	10	10	12	14	10	11	19
93	2	15	14	11	29	23	9	10	12	14	11	10	18
108	6	14	13	12	29	23	10	13	13	14	9	9	19
57	8	13	16	12	30	22	9	12	11	14	9	10	20
101	17	14	16	12	30	23	9	12	12	14	10	10	20
75	30	12	11	11	28	22	10	12	11	13	9	11	19
54	17	14	13	12	27	24	9	11	11	13	8	10	17
94	0	13	11	13	28	21	10	10	12	13	11	10	17
107	9	14	13	11	29	22	9	12	12	14	11	10	19
81	19	15	19	11	30	22	9	13	12	15	8	11	17
30	26	14	16	12	28	25	9	10	13	12	9	11	20
89	23	15	12	12	26	21	8	11	12	12	9	11	19
87	28	13	10	12	25	23	8	12	12	13	9	11	20
93	3	14	10	12	28	22	10	13	11	14	9	11	18
58	11	13	16	12	28	22	10	12	12	13	9	11	19
47	5	13	14	11	27	20	9	10	12	13	11	11	18
84	1	14	13	11	28	22	10	10	12	14	9	10	17
89	12	13	10	12	27	21	9	10	11	14	8	12	16
92	2	14	14	13	30	21	9	10	11	13	10	11	19
96	9	14	12	13	29	22	9	13	12	14	9	12	18
89	0	13	16	11	31	23	9	13	12	14	10	11	18
76	1	13	12	12	28	22	9	12	12	13	8	9	19
74	0	12	14	13	28	24	9	15	11	13	11	10	20
104	2	14	13	13	30	24	8	10	11	13	9	11	18
111	23	14	13	13	27	24	10	15	11	13	9	10	18
48	18	15	16	11	28	23	10	12	14	14	10	10	20
61	0	15	15	12	26	22	9	10	12	13	11	11	19
44	23	13	16	11	28	21	9	10	11	14	9	10	17
104	0	15	13	12	26	22	10	10	12	13	9	11	19
62	33	12	13	12	28	24	10	10	11	13	9	11	17
98	8	13	12	12	28	24	9	10	12	13	8	10	17
40	11	16	11	12	30	22	8	12	12	14	10	12	19
79	7	13	10	12	30	22	9	10	12	13	10	11	17
78	11	15	15	13	28	20	9	10	11	15	11	11	17
109	6	14	12	11	27	24	10	12	12	13	11	10	18
95	4	13	11	12	29	22	10	12	12	14	10	10	18
96	1	13	13	13	27	23	9	10	13	13	9	10	19
53	23	14	11	13	28	24	9	11	13	14	10	11	19
99	6	14	10	13	29	22	10	11	12	12	9	10	18
67	4	14	11	12	29	25	10	9	13	13	8	11	19
68	21	13	11	12	29	22	8	12	12	13	11	12	18
45	0	15	16	12	26	23	10	12	11	13	10	11	18
102	10	13	12	12	30	24	9	13	13	13	8	9	19
103	10	14	12	11	27	22	11	10	13	14	10	11	18
76	9	14	13	12	29	24	10	9	13	14	10	12	17
74	13	12	15	12	28	24	10	10	12	13	10	12	18
93	43	14	13	12	30	23	9	13	11	13	10	11	19
104	0	15	12	12	29	22	9	10	12	15	9	9	16
66	19	14	13	11	28	22	9	12	12	15	8	11	19
63	25	12	18	12	31	22	9	12	12	13	10	9	19
49	1	13	10	11	29	22	9	13	12	13	10	10	18
88	9	15	12	12	30	21	10	10	11	13	10	10	19
106	24	14	16	12	30	23	9	12	10	14	10	9	18
99	4	12	15	13	27	22	9	10	13	13	9	11	17
86	15	12	10	12	27	23	9	10	11	13	11	11	17
77	1	14	11	11	30	23	9	10	12	13	9	8	19
76	33	14	12	12	30	23	9	10	12	13	9	10	19
65	5	13	12	12	29	22	9	10	12	13	8	10	19
72	3	13	10	12	27	23	10	11	11	14	10	12	18
95	0	13	18	11	29	22	10	10	11	13	10	11	18
67	6	13	17	13	29	24	10	11	11	13	9	11	18
77	21	15	10	13	29	20	9	13	12	13	10	10	20
104	11	13	17	11	30	22	10	10	11	13	9	12	17
67	3	13	10	11	29	22	8	11	12	15	12	11	19
96	25	13	13	12	27	25	8	12	12	13	9	10	18
97	25	14	14	12	27	22	9	10	11	13	10	12	20
78	11	15	9	11	27	23	9	13	12	14	9	10	19
83	2	14	17	12	29	22	9	12	11	13	11	11	19
41	17	14	13	12	30	23	9	12	13	13	9	12	19
91	1	14	17	11	28	22	9	12	11	13	8	11	17
71	8	16	10	11	29	24	11	10	12	13	11	12	19
78	33	15	14	13	31	22	9	10	13	13	9	9	19
80	1	15	14	12	28	20	9	12	11	15	11	12	17
40	11	16	13	12	29	22	9	14	12	13	10	10	18
43	1	13	11	12	28	23	9	10	12	14	9	11	19
52	3	13	13	12	27	22	10	10	13	14	9	10	19
105	20	13	10	12	28	23	10	11	11	14	10	12	18
77	20	13	12	12	28	21	10	12	12	15	9	9	17
101	13	16	13	12	30	23	9	10	12	13	10	10	19
90	2	12	16	13	30	22	10	10	12	14	11	10	19
41	37	14	13	11	29	24	8	10	13	15	10	10	18
89	41	16	18	12	28	23	9	12	11	13	9	11	17
34	13	15	10	12	28	22	10	12	12	14	10	11	19
53	2	14	11	13	28	20	9	10	12	14	11	11	20
85	7	14	13	11	28	22	11	12	11	13	9	10	17
80	6	14	16	13	27	21	9	14	11	14	10	10	19
93	34	13	15	12	29	24	9	10	11	14	8	11	17
62	3	13	10	11	28	22	9	12	13	13	11	11	20
69	19	13	17	11	28	22	10	10	11	14	10	11	18
46	6	13	12	11	30	22	9	12	12	14	9	11	19
88	3	15	17	12	28	24	10	13	12	13	10	9	19
88	28	15	11	12	28	21	9	12	11	13	10	11	18
90	1	14	15	13	28	22	9	12	11	14	9	11	18
105	6	14	9	12	29	23	9	10	12	14	9	11	18
48	6	13	15	13	29	22	10	12	12	14	9	11	20
58	19	14	10	13	27	24	9	10	13	13	10	12	17
55	25	13	16	11	30	21	9	10	13	13	11	12	19
52	14	13	17	12	28	22	9	10	13	14	10	11	19
101	25	13	18	13	29	21	9	10	11	13	9	10	18
71	2	14	19	13	27	22	8	13	12	13	9	9	18
65	16	13	15	12	27	25	10	12	12	13	10	10	18
73	1	13	11	13	28	23	10	12	12	13	11	10	20
52	13	14	10	11	27	24	9	12	12	13	9	11	19
95	0	14	10	12	28	23	9	12	13	14	9	10	20
83	7	13	13	13	27	24	11	10	11	13	11	9	18
108	5	14	13	12	27	22	10	12	12	13	9	10	18
76	11	15	11	12	29	22	9	12	11	13	11	11	18
35	17	13	17	12	28	23	9	10	11	14	10	9	19
94	10	13	13	13	28	23	9	12	10	14	8	11	19
79	2	16	12	11	27	25	9	12	12	13	9	11	18
49	8	14	10	11	27	24	9	10	10	14	9	11	18
73	14	13	14	12	30	22	10	11	12	13	9	12	20
59	13	13	10	11	29	22	9	12	11	15	8	11	21
111	0	13	15	11	27	21	10	10	12	13	10	11	20
100	13	15	12	12	28	23	9	10	12	13	10	10	18
49	3	14	12	12	29	25	9	10	12	14	10	11	18
47	6	13	10	13	29	23	10	15	11	13	9	10	19
109	3	13	10	12	27	24	9	10	12	13	8	11	18
32	23	13	9	13	28	23	9	10	12	14	9	10	19
55	2	14	13	13	28	23	9	11	11	13	11	10	19
35	2	14	10	11	25	23	10	10	12	14	10	13	19
55	8	15	17	12	28	24	9	10	12	14	10	10	20
50	27	13	17	13	30	22	10	12	13	14	10	10	17
60	0	13	17	13	28	23	9	12	11	14	10	11	18
100	1	14	10	12	29	24	10	12	12	14	10	9	21
95	4	13	17	11	30	22	9	10	13	15	9	11	18
70	49	14	10	12	27	23	10	10	14	14	9	11	17
38	1	14	11	12	30	24	10	12	12	14	11	11	18
75	12	12	10	12	29	23	9	12	12	14	9	11	19
108	9	13	19	11	30	22	10	10	12	15	9	12	20
78	10	12	14	13	28	21	9	10	12	13	9	11	19
99	25	14	11	12	27	25	9	10	12	14	9	11	19
70	4	13	14	10	29	22	10	10	12	15	9	10	21
86	0	14	12	13	26	23	10	12	13	15	12	11	18
53	22	15	17	11	29	23	9	12	11	13	9	10	19
44	1	16	14	11	28	23	10	12	12	13	9	11	19
22	2	13	16	12	30	23	9	9	12	13	11	10	18
96	5	13	10	13	28	22	8	15	12	13	9	11	17
100	10	14	10	11	29	23	10	12	12	15	10	10	18
66	19	12	15	12	30	23	9	10	13	13	11	11	18
64	1	15	17	11	28	23	9	12	12	13	10	10	18
33	1	13	12	13	27	23	10	13	12	13	11	11	18
33	23	14	13	12	29	22	9	10	12	13	9	10	18
50	6	15	17	12	31	23	10	13	12	14	11	11	17
38	9	14	11	12	26	24	10	12	11	15	10	10	17
64	17	13	13	12	28	23	10	13	13	15	10	11	18
110	27	14	15	13	28	24	9	12	11	14	9	11	18
76	0	12	13	13	29	23	9	10	11	13	9	9	18
95	18	16	13	11	28	24	9	10	11	13	10	10	21
85	4	13	10	12	28	24	9	13	12	14	10	10	19
109	0	13	13	12	30	23	9	10	12	13	9	10	18
52	0	13	16	12	27	23	9	10	13	13	9	10	17
68	17	13	12	11	30	22	10	10	12	14	11	11	19
39	11	14	13	13	28	21	9	9	12	13	9	11	19
54	2	14	11	12	28	21	8	10	11	14	10	12	19
83	24	14	12	12	30	23	8	13	12	15	10	10	18
61	4	12	11	12	29	22	10	12	12	13	9	10	19
72	18	14	11	11	27	22	9	10	12	14	9	11	20
101	3	14	10	11	29	22	9	13	12	13	9	9	19
92	29	13	11	12	28	21	9	13	12	13	11	10	19
112	4	14	10	13	30	24	8	10	11	14	9	10	19
38	27	15	15	12	28	22	9	12	12	14	8	9	20
53	0	14	14	12	27	23	9	11	13	14	8	10	19
98	3	15	13	12	28	20	10	12	12	13	10	10	20
60	38	12	10	12	29	22	9	13	12	13	11	11	18
42	1	14	14	13	30	21	10	10	12	13	10	10	18
32	23	14	12	12	28	23	10	12	12	14	9	11	19
58	27	15	13	12	28	22	10	11	12	13	10	11	19
77	32	14	16	11	27	23	9	10	12	13	9	13	19
97	0	15	10	13	29	23	9	10	12	13	11	11	18
86	16	15	13	11	27	21	9	10	13	13	10	11	19
72	9	12	10	12	29	22	9	12	12	13	9	11	18
71	0	14	15	13	29	23	10	12	12	13	10	12	17
104	2	14	17	12	27	23	10	14	11	13	9	10	19
111	32	13	10	12	29	22	8	10	12	13	11	10	17
61	3	15	10	12	28	25	9	12	11	14	9	10	18
88	10	13	13	12	29	20	10	15	12	13	10	11	17
80	13	13	10	12	28	22	10	10	12	14	10	12	20
65	8	15	12	13	30	24	9	12	11	13	9	10	18
84	11	14	10	12	27	22	9	10	12	14	10	9	18
105	2	12	10	12	29	23	9	12	12	14	9	11	19
95	3	12	12	13	30	22	11	13	12	13	11	10	19
66	25	14	13	12	28	22	10	12	13	14	11	10	19
63	14	15	10	12	28	23	9	11	11	13	9	10	18
65	3	13	9	11	29	23	10	10	12	13	9	11	20
73	18	14	10	12	30	23	10	12	12	13	10	10	20
33	27	14	11	12	30	22	10	10	12	13	9	10	18
53	0	14	11	12	29	22	9	10	12	13	10	11	16
63	2	14	12	11	28	22	11	10	12	13	9	11	19
57	1	15	18	11	28	23	9	12	11	13	10	12	18
38	17	13	12	12	28	22	9	12	12	13	9	10	19
46	5	15	13	11	28	23	10	12	12	15	9	11	20
115	34	12	12	12	28	23	9	10	11	12	9	11	18
50	11	13	12	13	29	21	9	13	11	13	9	12	18
66	12	14	18	12	29	23	9	12	11	13	9	10	20
85	24	13	10	11	28	22	9	11	13	13	9	11	18
55	38	15	10	12	27	21	10	10	11	15	10	10	17
50	19	14	10	13	27	23	10	11	11	13	9	11	17
92	6	13	12	12	28	23	9	10	12	14	9	9	18
31	10	15	13	11	29	22	9	10	13	13	10	10	19
62	4	14	11	12	29	23	9	12	12	14	8	11	19
110	9	13	10	12	31	24	9	10	11	15	11	12	19
30	21	16	14	12	29	21	9	12	11	13	11	10	18
39	22	13	11	11	29	23	9	11	12	14	9	13	19
93	7	12	13	12	30	23	9	12	12	13	11	10	19
56	6	12	12	12	28	22	9	13	14	13	11	9	18
81	9	14	18	12	30	23	9	13	12	14	8	11	19
54	22	16	14	11	29	22	9	10	13	13	10	10	19
37	5	13	13	11	28	23	9	10	12	13	9	9	19
101	11	13	12	12	27	22	9	13	13	13	11	12	19
74	0	12	13	11	28	21	9	10	13	14	10	13	19
105	33	15	14	11	30	24	10	12	11	14	10	12	18
102	48	15	16	13	27	24	10	11	12	13	10	12	18
105	0	14	11	11	29	23	10	10	13	13	9	10	18
35	12	12	11	11	28	22	10	12	11	13	9	11	19
64	18	12	13	11	29	21	10	13	13	15	8	11	18
84	7	13	11	12	28	24	9	10	13	13	8	13	17
95	18	15	12	13	27	23	8	12	11	13	12	11	19
87	3	13	16	11	28	24	10	10	12	13	10	10	19
63	25	16	10	12	28	24	9	11	13	14	9	12	17
45	19	13	14	12	27	23	9	13	12	13	9	12	20
78	0	14	14	13	30	21	10	10	12	13	10	9	17
43	0	13	16	12	28	23	9	13	12	13	9	10	19
110	31	14	11	11	29	23	9	13	13	14	9	10	19
36	7	13	14	14	28	24	10	13	12	14	9	12	17
84	0	15	11	12	28	23	9	10	13	13	9	11	17
50	19	14	11	13	28	23	8	10	12	13	9	10	18
67	24	12	13	13	28	20	9	10	12	13	9	11	18
42	1	14	17	12	29	21	9	13	12	13	9	11	18
104	23	14	13	12	28	23	9	14	12	13	9	9	19
87	0	13	13	11	28	22	8	11	11	13	11	10	19
35	9	13	14	11	27	20	9	10	12	13	11	11	18
87	0	16	12	13	27	23	10	11	11	13	10	10	19
44	9	12	11	12	27	23	10	11	11	13	10	13	19
91	22	13	10	12	28	23	9	12	12	13	9	10	18
68	38	13	13	12	28	23	10	12	12	14	9	10	17
28	1	13	10	12	28	23	10	10	12	13	9	9	18
99	3	15	15	11	29	23	9	10	11	13	9	11	16
72	13	13	10	12	28	25	10	12	13	14	9	12	18
113	1	14	13	12	27	22	9	10	12	13	11	10	18
77	2	13	13	13	29	21	10	10	12	13	9	12	17
78	0	14	16	11	28	22	10	13	12	13	9	11	20
75	7	13	12	12	29	23	9	13	11	13	9	10	19
43	2	13	12	12	28	23	9	10	11	13	10	11	20
50	26	13	17	12	29	23	9	10	13	13	10	9	16
34	21	14	14	13	28	24	9	13	13	15	9	8	18
40	2	15	10	12	31	23	9	13	12	15	10	10	18
51	7	14	12	12	28	21	9	12	10	15	9	10	17
50	13	13	20	12	29	24	10	11	12	15	12	10	18
66	36	13	15	13	28	23	9	12	12	13	10	10	18
96	4	13	17	12	27	23	10	14	11	15	10	12	19
110	0	14	10	13	30	23	9	13	13	13	9	10	18
51	2	14	11	12	29	23	9	12	12	14	8	11	19
59	41	14	15	13	29	22	9	10	12	14	9	10	17
26	1	14	16	11	29	23	10	10	11	13	8	12	17
96	16	15	11	12	28	23	9	13	12	14	10	10	18
69	34	14	11	13	29	23	10	12	11	14	10	11	18
68	2	13	10	13	27	23	8	11	11	13	8	9	18
110	14	15	15	12	28	22	9	12	12	14	8	9	20
44	25	13	13	11	27	22	8	10	12	13	10	11	20
38	0	16	10	13	28	22	9	12	12	14	9	9	19
56	9	12	16	12	27	22	9	10	13	13	11	12	18
92	10	14	10	12	29	22	8	10	12	13	11	10	17
70	2	14	19	13	28	23	9	13	12	14	11	10	19
102	43	15	13	12	27	22	10	11	12	13	10	11	19
89	3	14	16	13	29	21	9	13	11	14	9	11	17
74	0	14	17	12	28	23	10	13	11	14	9	9	18
102	1	14	10	12	29	22	8	10	12	13	11	10	17
67	17	13	10	12	28	23	10	12	12	14	11	11	19
66	15	13	10	13	27	24	9	12	12	13	9	12	18
64	3	13	14	12	27	22	10	12	11	13	10	9	18
71	1	14	13	11	29	20	9	12	11	13	9	10	20
91	0	13	10	12	27	23	10	10	11	13	8	11	19
57	24	15	17	10	28	22	9	10	13	13	9	9	19
75	32	13	13	13	28	23	9	10	12	13	9	10	19
54	21	13	13	13	28	22	9	12	12	13	10	13	18
107	10	15	11	11	30	23	9	10	12	13	11	10	19
62	7	13	12	12	28	24	9	10	12	15	9	9	19
100	5	14	10	12	28	24	9	13	10	14	9	11	18
84	2	15	14	13	29	22	9	10	13	15	9	10	18
114	23	14	15	13	30	22	9	12	11	13	9	10	20
50	2	14	10	12	28	22	10	10	11	14	11	12	18
73	5	14	10	12	28	24	10	10	13	15	10	10	18
54	1	14	10	12	29	24	9	12	12	15	9	11	18
87	37	13	11	13	28	21	9	13	13	13	9	11	18
41	6	16	12	13	29	20	10	13	12	13	11	11	17
50	2	13	10	13	28	21	9	10	13	15	11	11	18
44	3	14	14	13	29	22	10	14	11	13	11	11	20
74	4	15	11	13	28	22	9	11	12	13	10	11	19
76	5	13	11	12	30	22	9	14	11	13	9	11	19
70	0	15	13	13	27	22	10	12	11	13	10	10	18
81	30	14	16	12	28	22	9	10	12	14	9	9	17
49	3	13	13	11	28	23	9	13	12	15	10	10	18
42	11	13	16	12	28	22	9	13	12	13	9	10	18
93	12	13	10	12	29	21	10	12	12	14	9	9	19
69	9	13	16	11	29	23	10	10	12	13	9	10	18
45	0	14	13	13	29	20	9	10	12	14	9	11	18
64	10	13	14	11	29	22	10	10	12	15	9	10	21
49	0	16	13	12	29	22	9	14	12	13	10	10	18
76	35	15	13	11	28	23	9	12	12	14	9	9	17
113	3	13	11	11	28	22	9	10	11	14	11	10	18
49	1	14	10	12	29	22	10	10	12	14	9	10	18
82	9	15	13	13	28	22	9	10	12	15	11	9	18
27	3	15	12	12	30	22	9	12	12	13	9	11	18
57	4	14	13	12	27	23	10	12	12	14	11	12	18
41	3	13	14	12	28	24	8	10	12	15	9	11	19
99	4	13	16	12	29	23	9	10	12	13	9	12	17
110	11	13	17	12	29	24	9	10	11	15	9	9	18
85	5	14	12	12	29	22	8	12	12	13	10	11	18
88	1	13	13	12	31	22	9	10	11	14	9	9	20
107	34	15	11	12	30	22	9	12	11	14	9	9	18
57	11	13	17	13	28	23	10	10	14	15	9	11	18
34	4	12	10	12	28	24	10	10	11	13	10	9	20
105	0	15	10	12	30	23	9	10	11	13	8	12	19
77	5	16	14	14	28	20	9	12	12	13	8	9	19
76	1	13	12	11	31	24	9	10	12	13	9	11	17
62	21	13	13	13	29	22	9	13	12	13	8	11	20
47	12	16	14	11	28	22	12	13	12	14	9	10	20
105	0	15	13	13	30	24	10	10	12	14	9	11	18
99	18	13	11	11	29	23	10	12	12	13	11	10	18
77	41	14	10	12	29	24	10	12	12	14	10	10	21
57	0	14	16	13	29	23	9	13	12	14	10	11	19
45	6	16	14	13	29	23	9	10	13	15	9	9	18
103	1	14	17	12	28	22	10	13	13	14	10	9	20
58	14	15	11	11	28	22	9	11	11	14	11	11	18
90	14	13	14	12	27	22	10	12	12	13	10	12	18
98	2	14	13	11	28	22	9	10	12	13	10	9	19
108	34	13	17	12	30	24	10	10	12	13	9	11	18
69	26	14	14	12	28	20	9	12	12	13	9	10	20
39	32	16	10	13	28	23	9	13	11	15	11	10	17
52	0	15	15	12	28	22	10	10	12	13	9	12	17
52	31	13	10	13	27	22	9	14	11	14	9	11	19
101	4	14	15	12	28	23	9	10	12	14	8	10	18
53	29	13	12	13	27	23	9	10	11	14	10	11	18
66	20	14	11	12	27	25	9	10	12	13	9	12	19
106	7	13	14	12	30	23	10	12	12	15	9	10	18
86	12	13	12	13	28	24	10	12	11	14	11	13	18
107	2	13	10	11	28	23	9	13	12	13	9	10	17
105	7	13	10	12	29	23	9	10	12	15	9	10	20
78	22	13	13	12	29	23	9	10	12	14	10	11	17
101	23	14	12	12	28	23	9	10	14	15	10	10	17
67	21	13	17	12	27	23	10	13	11	13	9	11	16
47	5	14	12	12	29	23	9	12	13	15	8	10	19
92	6	16	13	12	29	22	9	14	12	13	10	10	18
35	15	14	15	12	31	21	9	10	12	13	9	11	19
95	18	13	10	12	28	23	9	13	10	14	11	11	17
110	22	13	12	11	29	21	10	10	11	13	9	11	18
88	41	12	13	12	27	22	9	12	13	13	11	10	18
100	0	15	15	12	28	22	9	12	12	14	8	9	20
50	36	13	10	13	28	23	10	10	13	14	11	11	18
86	0	14	12	12	29	23	10	12	13	15	10	10	19
49	0	14	12	12	28	21	9	10	12	14	9	11	18
41	14	14	11	12	28	23	9	10	11	14	10	11	20
42	46	13	14	12	28	22	10	10	12	13	9	11	18
36	5	14	11	14	28	22	9	10	12	14	9	11	18
50	32	15	17	12	29	23	9	10	12	14	9	10	17
53	16	15	13	12	29	22	9	10	12	14	10	9	18
26	21	12	12	11	28	21	9	10	13	13	9	10	18
39	2	15	10	11	30	23	9	13	11	14	10	13	18
98	32	16	12	11	28	22	9	12	12	13	10	12	18
50	3	13	14	12	29	20	9	10	12	13	10	10	18
81	10	12	10	12	28	23	9	13	12	13	9	10	19
82	21	16	11	11	30	23	9	13	12	13	9	11	17
58	4	13	20	12	30	24	10	12	12	14	9	12	19
33	33	13	14	11	27	22	9	12	12	14	9	11	20
49	31	14	13	11	30	22	10	12	13	14	9	12	19
76	30	13	15	12	27	22	10	10	13	12	10	11	18
69	3	14	12	12	28	23	10	13	11	13	10	12	18
111	3	13	12	11	29	23	9	10	12	14	9	12	18
63	6	14	10	12	28	23	9	12	12	14	8	11	19
57	23	12	18	11	27	23	10	13	12	14	10	10	19
74	37	13	17	12	27	22	10	10	14	14	10	10	19
47	1	13	10	13	30	24	9	10	12	13	9	11	18
86	8	13	15	12	26	20	9	10	11	13	10	11	20
41	41	13	12	11	28	22	11	12	12	13	9	9	21
51	0	16	12	12	30	22	9	10	12	13	8	10	17
35	1	14	18	13	26	21	9	10	12	14	9	11	20
85	1	13	10	13	29	23	10	15	11	13	9	10	19
55	2	12	14	12	27	24	9	13	12	14	9	9	17
103	27	13	15	12	29	25	9	10	10	13	9	11	19
67	16	13	16	11	31	22	9	11	11	13	11	12	19
79	0	15	12	11	28	20	10	10	12	15	9	11	18
89	8	12	12	12	30	22	10	11	12	14	9	12	19
39	19	13	12	11	28	24	10	13	12	14	8	12	20
44	5	13	12	12	27	23	9	10	11	14	10	11	19
39	5	16	13	11	28	22	9	12	12	14	11	11	18
70	3	13	13	11	28	22	8	11	11	13	11	10	19
34	3	13	14	12	27	23	9	13	12	13	9	11	17
110	0	12	12	11	26	23	10	10	11	13	9	9	19
84	0	16	14	12	29	21	9	12	11	13	11	10	18
41	6	15	11	12	28	23	9	10	13	13	9	11	17
118	7	14	20	12	27	23	11	10	12	14	10	8	18
116	1	14	11	11	28	22	9	10	11	14	9	10	18
49	0	13	10	11	27	21	9	9	12	13	9	11	17
69	1	13	16	12	27	21	9	9	12	15	9	11	20
56	6	13	10	12	29	22	11	13	11	12	9	11	19
85	1	12	13	12	28	24	10	10	11	13	9	11	17
80	12	15	10	13	28	24	9	12	11	14	10	11	18
50	1	13	11	12	28	23	10	10	12	14	11	11	18
31	15	12	10	13	27	22	9	12	13	15	11	10	16
71	0	14	10	12	29	22	10	12	12	15	10	11	19
108	7	13	11	12	29	23	10	12	12	14	11	10	19
77	8	13	20	12	29	23	9	10	12	14	9	12	18
48	0	14	13	12	27	21	9	14	12	13	8	11	19
74	7	15	15	12	28	22	10	10	11	13	8	9	17
100	0	15	12	13	28	24	9	13	12	13	10	11	17
89	13	13	10	11	28	22	10	10	12	13	11	11	19
78	0	14	16	11	29	23	9	10	12	13	9	9	19
102	1	13	13	12	30	23	9	12	12	14	9	10	18
67	15	14	12	12	28	22	9	12	11	14	10	11	20
66	1	13	10	13	27	23	9	10	11	14	9	10	16
79	4	15	14	13	28	22	9	13	13	13	8	11	16
55	0	14	14	13	28	23	10	12	12	13	10	10	19
111	10	13	10	12	30	25	10	13	12	13	9	10	17
51	0	14	10	12	28	23	10	12	12	12	10	11	18
77	28	12	14	12	30	21	10	12	12	13	9	10	18
80	40	13	15	12	29	20	9	10	13	13	10	10	18
107	1	15	18	12	29	21	10	12	11	15	9	12	19
60	10	14	18	13	29	21	10	12	12	13	9	11	18
47	13	13	10	11	27	23	9	10	13	13	9	10	19
67	27	12	15	13	28	23	9	10	11	14	10	12	17
66	5	13	13	11	28	22	9	13	11	13	10	12	18
50	1	14	12	12	26	22	9	10	12	13	10	10	19
99	7	15	10	12	28	20	9	12	11	13	11	10	20
89	17	12	11	11	27	23	10	13	12	14	10	12	18
111	16	14	13	12	28	21	8	12	12	14	8	11	17
103	3	13	16	11	29	24	10	10	12	13	11	11	20
59	2	15	14	13	26	22	9	12	13	13	10	11	19
59	1	14	16	12	30	20	10	10	12	13	8	10	17
84	0	15	10	13	29	23	10	12	12	14	11	10	17
100	1	14	16	13	29	23	10	10	12	14	11	10	19
76	20	12	10	11	27	23	10	12	13	13	10	12	17
90	3	15	13	13	28	22	9	13	12	14	9	12	19
47	6	14	14	13	29	22	9	11	12	13	11	11	19
105	2	13	13	12	27	22	11	10	12	13	11	11	18
64	1	13	13	12	28	23	10	13	13	15	10	11	18
87	2	15	11	12	27	24	10	10	12	13	10	10	18
32	3	13	10	13	29	22	9	10	12	14	11	10	20
52	6	13	15	11	27	20	9	10	12	13	11	11	18
98	0	14	18	12	29	22	9	13	13	13	11	12	20
106	22	12	10	12	28	24	9	13	14	13	9	9	18
66	10	12	14	12	28	22	10	15	11	13	8	10	20
81	1	16	14	13	30	24	9	12	12	14	11	11	18
32	0	14	17	13	28	24	10	10	13	14	11	11	19
81	3	13	11	11	26	23	9	12	12	13	11	10	18
47	0	13	10	13	28	23	9	11	12	13	9	10	17
55	11	13	11	12	28	23	9	12	11	13	11	9	17
43	3	14	14	12	27	23	9	9	12	13	11	9	18
94	41	13	14	12	30	22	10	11	12	13	9	12	20
78	6	14	13	11	29	22	11	12	12	14	11	11	20
101	12	13	13	11	31	23	8	10	13	13	11	11	19
94	10	14	15	12	29	22	9	13	12	13	9	10	20
88	17	15	16	12	29	22	10	9	12	13	9	12	20
64	6	15	15	11	29	22	10	12	12	13	8	10	18
58	0	14	10	12	29	24	9	10	11	14	9	10	19
71	1	12	15	13	28	22	9	14	12	13	10	11	17
53	2	15	13	12	29	23	9	12	12	13	9	10	19
60	0	13	18	12	27	23	10	12	11	12	10	9	20
101	5	13	15	12	29	23	9	10	11	14	10	10	18
50	35	15	15	13	28	20	9	10	11	15	11	11	17
46	0	14	11	12	29	23	9	12	12	14	8	11	19
45	20	16	13	12	28	22	10	10	11	13	9	10	20
98	10	13	12	13	29	21	10	12	12	13	9	11	20
95	17	13	12	13	29	24	9	13	11	15	9	11	18
80	13	16	16	13	28	22	8	12	13	14	10	11	19
51	1	14	13	12	27	22	9	13	11	14	9	11	18
83	1	15	9	12	29	24	10	12	12	14	9	10	20
44	9	13	15	11	29	22	9	10	12	14	11	10	20
101	0	13	14	11	28	22	10	12	12	13	9	11	19
32	32	14	10	12	29	22	9	10	12	13	8	12	19
107	15	14	19	12	30	23	9	12	12	14	10	10	20
70	23	12	16	13	30	23	10	10	12	14	11	10	19
57	27	13	13	12	29	20	10	12	11	15	9	11	18
83	27	13	12	13	27	23	9	10	11	14	10	11	18
75	29	13	16	11	28	22	10	10	11	12	12	11	19
93	6	14	13	13	31	22	9	12	12	14	11	11	20
38	11	16	20	12	30	24	9	10	12	14	11	10	19
80	14	14	10	11	30	22	9	12	13	13	11	12	18
82	13	13	16	12	28	22	10	12	10	13	9	10	19
27	3	12	13	12	28	25	8	10	11	14	10	11	18
34	29	13	10	12	30	23	9	12	12	13	9	10	18
37	23	14	13	13	29	23	10	13	11	14	9	11	19
77	4	14	13	12	30	23	9	14	11	13	9	10	18
46	14	13	19	13	29	21	10	12	12	13	9	12	18
65	14	12	13	12	31	21	8	10	11	14	10	13	19
59	27	14	13	12	29	22	9	15	11	13	10	10	18
59	0	15	12	12	26	22	9	10	12	13	9	11	20
34	1	13	13	12	27	22	9	12	11	15	10	11	19
57	17	16	10	13	28	22	9	12	12	14	9	9	19
104	1	14	13	11	28	25	10	10	12	13	10	10	20
44	16	16	13	12	28	22	10	10	11	13	9	10	20
87	31	13	10	13	29	22	9	13	13	13	10	10	17
69	17	13	15	12	30	22	9	10	13	13	9	11	18
89	1	14	9	11	27	23	9	12	12	15	9	11	17
45	22	12	13	12	31	24	9	10	11	14	9	12	18
49	11	15	12	12	30	22	9	10	12	14	8	11	19
67	3	14	13	12	29	25	10	13	12	13	12	10	18
72	18	16	13	12	31	21	9	12	12	14	9	10	16
89	0	13	12	14	27	21	9	12	13	13	9	11	17
107	4	14	13	12	29	25	10	13	12	13	12	10	18
50	7	14	14	11	28	23	9	10	11	14	9	11	17
107	16	16	14	12	28	23	9	12	13	13	11	12	20
92	8	13	12	12	28	22	9	12	11	13	9	11	18
56	3	14	12	12	30	23	9	10	12	13	10	11	17
71	5	13	12	11	30	22	9	10	12	15	11	11	19
36	0	15	12	11	27	22	9	13	12	14	10	11	18
98	1	13	10	13	27	24	9	12	12	13	9	12	18
34	10	14	12	11	30	23	10	10	12	13	10	10	18
102	14	15	19	11	28	24	10	10	13	13	9	10	18
96	10	12	17	11	31	22	9	13	12	13	10	10	18
33	32	14	10	13	28	24	10	10	11	13	9	11	18
63	1	15	12	13	28	23	9	12	12	13	9	11	18
60	5	15	11	12	29	22	9	10	12	13	10	10	19
102	16	14	13	12	27	22	9	10	12	13	11	10	18
35	35	13	10	12	28	22	9	12	11	14	11	10	18
106	15	15	17	11	28	23	10	10	14	13	11	11	18
49	7	12	10	12	29	22	9	10	13	13	10	11	19
40	6	15	13	11	27	22	10	15	12	13	9	11	18
115	20	12	12	11	28	23	10	12	12	14	10	11	19
77	9	14	16	12	28	23	10	12	11	13	9	12	19
70	19	12	15	13	28	22	9	14	12	13	10	11	17
76	27	14	13	13	28	24	10	10	13	14	9	10	18
37	14	12	13	12	28	22	8	10	11	14	9	9	20
94	1	16	17	12	28	22	9	12	12	13	11	10	20
74	18	15	15	12	31	23	9	14	12	13	9	12	18
75	3	13	13	12	28	24	9	10	12	13	9	11	20
33	31	13	10	11	28	22	10	10	14	13	9	10	17
104	9	14	9	11	28	21	10	12	13	14	11	9	19
39	28	16	12	12	30	22	9	10	12	13	8	10	17
42	26	13	15	11	30	24	9	10	13	14	9	10	20
100	3	14	13	12	30	22	9	10	11	13	10	9	18
39	1	13	10	11	29	24	9	14	11	13	9	11	19
78	42	13	11	13	28	21	9	10	12	14	11	11	20
68	0	13	17	12	31	24	9	13	13	13	9	10	18
67	2	13	15	12	28	23	10	10	12	13	9	10	19
44	12	14	16	12	30	23	9	12	12	13	8	11	18
68	13	14	12	13	26	24	10	10	12	15	9	10	17
72	2	14	13	13	29	22	9	10	11	13	9	10	18
65	8	12	15	12	29	24	10	10	11	13	10	9	18
48	15	14	10	12	28	24	10	12	12	14	9	9	20
40	24	13	13	12	31	23	9	15	11	13	11	11	18
34	4	14	17	12	28	23	10	12	13	13	8	11	18
76	2	13	14	11	31	21	9	11	14	13	10	9	19
41	1	14	14	11	29	23	8	13	12	14	8	11	18
96	12	13	15	11	29	24	10	12	11	13	10	11	18
55	16	12	17	13	29	23	8	12	12	13	11	10	19
72	1	13	19	12	27	21	9	12	11	13	9	10	19
100	0	12	15	12	28	23	9	10	12	13	11	10	17
107	7	13	10	11	28	23	9	12	11	13	10	11	18
32	28	12	10	12	28	23	9	13	12	13	9	9	19
100	6	16	10	11	29	22	10	10	11	13	8	10	18
49	12	14	10	12	28	23	10	10	13	14	11	11	19
58	6	13	16	11	31	21	10	12	12	13	9	11	19
35	4	15	10	11	29	20	9	12	12	14	11	9	18
78	20	15	12	12	30	22	9	12	12	13	9	10	19
53	10	14	15	11	28	23	10	12	11	14	11	10	19
89	9	12	12	12	29	22	10	12	12	14	9	11	18
67	3	13	13	11	28	24	10	10	13	13	10	10	19
96	0	14	13	12	28	23	9	10	12	15	9	10	19
78	22	14	12	12	28	22	9	12	11	14	9	9	19
52	1	13	10	12	28	23	9	10	12	14	10	11	19
95	8	13	11	12	30	22	10	10	11	13	9	10	19
18	3	14	12	12	28	23	9	13	12	13	11	11	17
47	5	13	14	11	29	23	10	10	12	13	11	10	19
79	0	12	14	13	31	22	9	10	12	13	9	11	18
25	23	12	15	12	27	22	10	12	12	13	9	11	17
90	32	13	13	12	28	22	10	14	11	13	10	10	16
95	6	13	13	12	29	22	9	13	11	13	11	10	18
101	4	13	20	12	30	24	10	12	12	14	9	12	19
74	37	13	15	12	28	23	9	10	12	13	9	11	18
52	0	13	13	12	30	21	10	10	13	13	9	10	20
42	0	14	18	11	29	24	10	13	12	15	10	11	19
61	25	14	12	11	28	22	10	13	12	13	9	10	21
87	7	13	13	13	27	23	9	10	13	13	9	10	19
98	0	13	16	11	28	23	9	11	12	14	9	10	17
112	2	14	11	13	27	23	9	9	12	13	9	10	19
76	27	12	15	11	29	23	8	11	11	14	9	11	17
48	0	14	17	12	30	24	10	10	12	14	9	9	17
72	9	14	14	13	29	24	9	12	12	13	9	10	19
48	5	15	19	12	26	24	9	12	12	14	10	11	20
38	11	16	11	11	27	23	9	10	12	14	9	10	18
34	41	12	16	11	27	23	9	12	12	13	11	12	19
44	19	14	19	11	28	22	10	13	12	13	9	12	18
64	0	13	12	12	29	24	9	12	14	13	9	10	19
70	0	13	12	11	28	22	11	12	12	13	9	9	21
53	1	13	15	12	30	24	10	12	12	13	8	12	20
76	22	15	15	13	28	20	9	10	11	15	11	11	17
46	14	13	12	11	29	23	9	10	12	14	9	12	18
45	7	13	13	11	27	22	10	12	11	14	10	11	17
112	21	13	13	11	28	21	10	10	14	14	11	10	19
78	27	14	15	12	28	22	9	12	13	13	11	9	19
52	35	16	16	12	30	22	9	12	12	14	9	10	18
95	26	13	13	12	29	24	9	10	12	14	9	11	19
49	4	14	10	11	26	24	9	13	12	14	10	11	19
106	4	16	12	12	27	23	10	12	12	14	9	10	17
67	30	13	14	12	29	24	9	10	14	14	9	9	18
84	0	13	10	11	30	23	9	12	12	14	12	11	18
57	0	15	10	11	27	22	9	9	13	14	9	9	19
106	15	13	14	12	28	24	11	12	12	13	9	11	19
26	4	15	9	12	27	23	11	11	12	13	9	10	20
51	17	13	15	13	28	23	9	10	13	13	8	10	18
98	36	15	13	13	27	22	10	12	11	13	10	10	18
58	10	13	11	11	27	22	9	10	12	14	11	10	19
104	19	14	13	12	30	23	9	10	12	14	9	10	21
29	40	14	11	11	29	20	9	10	12	13	9	11	19
48	1	14	12	12	29	23	9	12	13	15	8	10	19
97	13	16	13	12	29	23	9	10	11	13	11	11	19
85	1	13	11	12	29	22	8	10	12	14	10	13	20
99	5	15	13	12	29	20	10	10	11	13	9	10	17
109	13	15	15	13	27	23	10	10	13	14	9	9	18
89	9	14	12	12	28	23	9	12	11	14	9	11	19
105	2	12	10	11	28	22	8	10	13	14	9	10	18
100	22	14	12	11	28	24	9	10	11	13	11	9	19
44	11	14	11	11	29	23	10	10	13	13	9	10	18
98	0	13	11	13	27	21	9	12	12	14	11	11	17
96	0	15	11	12	29	21	9	12	12	13	9	11	19
45	9	15	10	12	29	23	9	11	12	13	9	11	18
98	21	13	12	11	27	23	9	15	12	14	11	10	19
69	3	14	14	11	28	23	10	13	12	14	11	9	17
95	8	13	14	12	28	22	9	12	13	14	10	9	18
53	2	12	11	11	26	23	10	10	11	12	9	11	18
49	0	15	13	13	28	22	9	13	12	14	9	12	19
72	18	16	13	12	29	22	10	12	12	14	9	12	18
89	1	14	9	13	29	23	9	10	12	13	9	11	18
74	1	13	10	11	28	22	9	10	10	13	9	13	18
52	4	13	14	13	29	23	9	10	11	14	9	9	19
88	10	12	17	13	29	24	9	12	12	13	11	10	18
87	10	13	11	12	29	23	8	12	11	13	9	10	20
42	22	14	13	12	28	24	10	10	12	15	10	12	20
95	4	14	17	11	29	21	9	10	11	14	11	10	19
67	4	14	16	11	26	23	10	12	11	14	10	11	19
52	0	13	10	12	27	24	9	13	12	13	10	11	21
35	47	14	17	12	29	21	10	10	12	14	9	10	19
53	6	14	10	11	27	22	9	13	11	13	11	11	19
76	19	13	10	13	29	23	10	15	11	13	9	10	19
105	0	14	13	12	28	23	9	11	12	14	9	10	18
73	26	14	16	14	29	22	9	11	12	13	10	11	18
46	12	15	12	12	26	21	8	11	12	12	9	11	19
33	3	15	10	12	30	23	10	12	12	13	9	13	18
66	0	14	16	11	28	20	10	12	13	13	11	11	18
63	6	14	19	13	31	23	9	10	12	13	9	10	18
107	9	13	11	12	29	21	9	10	13	14	9	10	19
45	25	14	12	11	28	22	9	12	11	14	10	11	18
74	27	13	16	11	29	24	9	12	12	13	10	11	19
100	15	15	13	11	26	22	9	10	12	13	9	10	18
88	0	15	20	11	30	22	9	10	11	13	11	12	18
34	16	13	19	12	29	24	10	13	12	13	9	9	19
62	0	15	10	13	29	23	9	10	13	15	10	10	17
53	11	14	19	11	28	24	10	10	12	13	9	11	19
42	1	15	15	12	29	24	9	10	12	14	9	10	18
91	37	14	15	13	29	23	9	12	10	14	8	11	20
81	3	13	15	13	28	21	9	12	12	13	9	10	19
78	2	12	11	11	28	23	9	12	12	13	8	9	17
61	0	14	14	11	29	22	10	12	12	13	9	11	19
39	11	15	13	11	28	21	9	13	12	13	9	11	18
114	7	15	16	12	29	24	9	10	12	13	9	10	18
53	0	13	13	13	28	22	9	12	12	13	10	10	19
46	8	16	13	12	28	22	9	10	12	13	10	9	18
72	12	15	13	13	27	23	9	13	12	13	8	12	19
68	18	12	17	11	26	23	9	13	12	14	10	10	18
73	5	13	16	13	28	22	9	10	11	13	11	11	18
46	10	15	10	13	28	24	9	13	12	13	11	12	21
70	18	13	11	12	27	24	9	10	11	14	9	9	19
70	11	13	20	12	29	24	10	11	12	15	12	10	18
35	13	12	13	12	28	23	10	12	12	15	12	9	18
72	3	14	16	12	28	24	9	13	11	13	8	11	18
101	34	16	13	12	30	23	9	10	12	13	10	10	19
80	15	13	11	12	28	23	9	10	12	14	9	11	19
46	15	14	12	11	28	23	9	10	12	14	9	13	19
103	1	12	20	13	26	22	10	10	12	14	9	10	18
87	5	14	11	12	28	22	10	13	11	13	9	9	19
52	14	13	10	12	27	21	9	10	11	14	8	12	16
106	14	14	15	11	29	22	10	10	12	14	10	10	18
102	28	13	10	12	30	22	9	14	12	13	9	12	20
33	13	12	10	12	28	23	9	13	12	13	9	10	19
70	0	13	15	11	28	23	9	12	13	13	10	11	18
40	6	13	10	12	28	23	9	10	11	13	11	9	18
94	3	14	11	12	26	22	10	10	12	13	9	10	19
91	3	14	13	12	28	24	9	10	11	14	8	11	20
45	5	13	17	13	28	22	10	10	14	15	9	11	18
104	16	15	11	12	30	22	9	12	11	14	9	9	18
69	38	14	15	12	31	21	9	10	12	13	9	11	19
50	5	13	14	10	31	23	8	10	11	13	10	10	18
81	15	13	12	12	28	22	9	12	11	13	9	11	19
53	10	14	13	13	28	23	9	10	12	13	9	9	20
91	11	15	12	12	26	22	9	10	12	13	9	11	20
78	9	15	12	13	28	24	10	11	11	13	9	12	19
101	7	14	10	12	29	24	9	12	13	13	8	10	18
45	18	15	11	11	26	22	9	12	11	13	8	10	17
104	7	13	16	11	31	23	9	10	12	13	10	11	18
57	15	13	16	12	27	22	9	9	12	13	10	12	19
57	34	17	14	12	30	22	10	10	12	13	9	11	19
99	25	14	11	12	27	25	9	10	12	13	9	12	19
33	45	13	11	13	28	21	9	13	13	13	9	11	18
66	17	15	14	10	29	23	9	13	11	13	9	10	17
16	5	15	18	12	27	22	9	13	11	15	9	10	18
71	16	13	13	12	29	22	9	13	12	14	9	10	19
67	2	14	17	12	30	24	10	10	12	14	9	9	17
89	24	15	17	12	30	24	10	9	12	14	10	9	17
81	26	14	17	12	27	23	9	10	12	13	10	12	19
98	3	12	14	14	29	23	9	10	11	13	9	9	18
91	2	13	10	11	29	22	9	13	12	13	10	10	18
80	0	14	16	12	29	23	10	10	12	14	9	11	19
88	21	14	12	12	27	23	10	12	13	13	10	13	18
50	5	12	17	12	30	22	9	10	12	13	11	9	18
30	0	13	17	12	28	21	9	10	11	14	9	9	17
94	2	13	16	12	28	23	10	13	11	13	10	10	18
41	6	12	13	12	29	22	9	11	12	15	9	11	19
82	8	12	13	12	27	20	9	10	11	15	10	11	18
37	0	14	10	12	28	23	10	13	11	13	9	11	19
73	7	14	19	12	27	22	9	13	12	14	11	10	18
53	18	13	14	13	28	23	9	10	11	15	10	11	18
102	1	13	14	12	28	22	10	11	13	14	10	11	19
33	19	15	17	11	28	23	10	10	14	13	11	11	18
72	16	12	11	13	27	23	10	11	13	14	11	10	18
49	5	13	12	11	29	24	9	12	11	13	10	11	19
98	30	13	13	12	27	21	9	12	12	13	10	10	18
82	1	12	11	11	29	23	9	12	11	13	9	10	17
91	25	14	12	11	28	21	9	10	12	14	9	9	18
68	25	14	12	11	28	24	9	12	12	13	9	11	18
83	18	14	15	12	29	22	10	10	12	13	9	12	18
103	2	15	12	12	29	22	10	10	12	14	9	10	19
93	5	16	13	11	28	24	9	13	12	14	11	12	17
105	18	14	13	11	29	23	9	13	14	13	10	11	17
77	2	13	16	12	29	23	8	10	12	14	10	10	19
45	32	14	14	11	28	22	10	12	12	14	9	9	19
96	34	14	10	12	27	25	11	12	14	13	8	9	18
38	0	13	13	13	27	24	9	12	12	12	9	11	18
96	9	13	10	11	28	22	10	12	12	13	12	10	18
53	22	16	17	12	28	22	9	10	12	13	9	10	17
54	13	14	15	11	29	22	10	10	12	14	10	10	18
80	42	13	16	11	28	23	9	11	12	14	9	10	17
94	0	14	18	12	28	24	9	11	12	13	10	11	19
49	11	13	12	12	28	24	10	10	11	13	10	11	19
82	15	13	14	11	30	21	9	10	11	14	9	10	19
58	21	15	10	11	29	22	9	12	11	14	9	9	18
111	29	15	19	12	26	24	9	12	12	14	10	10	20
67	26	13	14	12	29	25	9	13	12	14	10	10	17
86	22	14	9	12	30	23	9	13	14	14	10	10	19
37	0	15	16	11	27	22	9	12	13	13	9	11	18
92	15	12	13	11	28	22	10	12	12	14	9	11	18
36	23	13	10	11	30	20	9	10	14	13	8	11	18
92	19	13	17	12	27	22	8	10	11	13	9	9	18
82	5	13	17	13	30	22	10	12	13	14	10	10	17
91	8	13	12	13	27	23	9	12	12	13	10	10	19
45	9	14	13	11	28	23	9	10	11	14	10	11	17
43	42	15	12	12	28	24	10	13	12	14	10	12	20
