# Supplementary material for: Using game theory to thwart multistage privacy intrusions when sharing data
Source: Sci Adv. 2021 Dec 10;7(50):eabe9986. doi: 10.1126/sciadv.abe9986 (PMC8664254; doi:10.1126/sciadv.abe9986)
Supplement: Supplementary file 2 — Data S1 [file sciadv.abe9986_data_s1.zip › sciadv.abe9986_data_s1/DemoKAnonymization/exp/2058/data/target_data/i21.csv]

YOB	State	STR1	STR2	STR3	STR4	STR5	STR6	STR7	STR8	STR9	STR10	STR11	STR12
101	34	15	13	12	26	22	10	10	12	13	9	11	19
39	1	13	10	11	29	22	8	11	12	15	12	11	19
79	0	13	13	12	27	24	9	12	13	14	10	9	19
104	18	15	17	11	28	20	10	10	12	13	10	10	18
62	22	12	13	12	29	23	9	10	12	14	8	11	18
109	0	15	10	12	28	20	10	13	13	13	10	10	20
45	13	14	13	11	29	23	9	13	11	13	9	11	16
109	26	13	13	12	26	23	9	12	12	13	11	12	18
101	14	14	13	13	28	22	9	10	11	13	11	12	19
97	1	15	12	13	29	23	9	10	12	13	10	10	20
69	6	14	18	11	31	24	9	10	13	13	10	10	19
96	12	14	12	12	29	23	10	10	12	14	11	10	17
95	18	12	12	12	28	22	9	13	12	13	11	11	19
32	1	13	16	11	28	23	9	11	12	13	12	11	19
40	3	13	10	12	27	23	10	11	11	14	10	12	18
47	44	13	14	11	27	21	9	10	12	14	10	11	18
94	8	14	13	13	28	22	10	10	12	13	9	9	18
71	6	16	10	12	28	24	9	11	13	14	9	12	17
85	7	13	12	12	28	22	9	12	12	13	9	10	19
44	12	13	12	13	27	23	9	10	11	14	10	11	18
50	7	13	16	12	28	21	10	10	11	13	9	9	18
51	16	15	11	13	30	23	9	10	11	15	10	12	19
54	0	13	15	11	27	23	10	12	11	14	9	10	19
100	19	14	11	11	29	23	9	10	12	13	8	11	18
112	24	14	12	13	29	22	9	13	11	14	10	11	19
99	13	12	11	12	27	24	9	13	12	13	10	12	18
56	43	13	15	12	29	23	9	13	11	13	10	12	18
107	39	15	11	12	28	22	10	13	12	14	8	12	18
45	9	12	12	13	28	22	9	10	12	14	10	9	17
95	3	15	14	11	30	23	8	11	13	13	9	11	18
89	0	14	10	13	28	24	9	10	13	14	9	9	19
98	9	13	10	13	28	22	10	12	12	14	9	11	17
45	4	15	11	13	30	23	9	10	11	15	10	12	19
43	4	14	15	12	30	24	9	12	12	14	9	10	18
95	5	15	18	13	30	22	10	12	12	13	9	10	20
82	2	12	14	13	28	22	10	10	12	13	9	9	17
97	2	14	13	13	28	22	10	10	12	13	9	9	18
100	0	14	10	12	29	24	9	10	11	14	9	10	19
77	2	15	13	12	28	20	9	12	10	14	11	11	18
102	4	13	15	11	27	22	10	13	13	13	8	12	18
28	5	12	11	13	28	23	9	12	11	13	9	11	18
94	2	13	15	12	29	23	8	10	12	13	9	10	19
49	3	14	20	12	29	22	8	10	11	13	9	11	19
110	18	14	11	13	29	23	10	12	11	14	10	11	18
49	1	13	12	13	27	23	10	12	12	15	10	12	19
73	2	13	10	11	28	24	9	12	12	13	8	13	20
66	3	16	10	13	27	23	9	10	12	13	10	11	18
54	5	12	13	13	29	23	9	10	14	13	10	10	18
86	50	16	19	12	28	21	8	11	11	14	8	9	18
67	8	15	17	12	30	24	10	9	12	14	10	9	17
95	3	14	16	12	31	23	9	14	12	14	8	10	18
41	0	13	16	12	28	23	9	12	12	14	9	10	18
75	39	14	14	11	27	23	9	11	12	13	11	10	20
77	16	12	18	12	28	22	8	12	12	13	10	12	18
80	5	15	12	13	29	22	8	10	12	13	9	10	17
112	30	12	11	11	28	22	10	12	11	13	9	11	19
59	4	15	15	11	29	25	9	10	12	13	10	9	18
101	1	14	12	12	26	23	9	10	12	13	11	11	19
85	19	13	12	12	29	23	10	13	12	13	10	12	19
50	5	15	10	13	29	20	9	12	13	13	8	12	18
57	8	14	14	11	29	23	8	13	12	14	8	11	18
109	6	13	12	12	29	24	10	10	12	14	10	11	20
39	3	15	15	12	28	24	9	10	12	14	9	10	18
26	7	14	12	12	27	22	9	10	12	13	11	12	20
53	23	14	12	12	30	23	10	10	12	13	9	10	17
30	35	12	16	11	31	21	10	12	12	13	9	11	19
58	3	15	9	13	29	24	9	12	13	15	10	11	18
77	3	16	12	13	30	23	12	10	13	13	10	13	18
72	0	14	12	12	30	20	10	10	11	13	9	10	17
47	42	14	13	11	29	24	8	10	13	15	10	10	18
56	21	14	12	11	30	23	10	13	11	13	9	10	18
80	0	15	14	13	29	22	10	11	12	15	9	8	18
89	4	15	12	13	28	24	9	13	11	14	11	11	17
110	0	13	17	12	28	22	9	12	11	13	12	11	19
54	5	14	14	11	27	22	9	13	12	13	9	9	17
76	25	14	11	11	28	23	9	14	11	13	11	11	18
38	7	13	11	12	29	23	9	13	12	13	11	11	17
69	23	14	14	11	28	24	10	10	12	14	10	11	17
79	9	12	11	11	29	23	8	12	13	13	9	11	20
72	2	15	18	12	27	23	9	13	12	13	10	12	18
81	7	16	10	12	27	22	10	11	12	14	10	10	19
53	3	13	14	11	31	21	9	11	14	13	10	9	19
87	5	15	15	11	29	23	9	10	13	13	11	11	19
56	2	13	12	12	28	21	9	10	13	13	9	12	19
52	5	14	11	12	26	22	9	10	13	13	10	10	18
68	15	12	13	12	27	23	10	10	12	15	9	11	19
90	3	14	10	13	28	22	9	11	11	13	8	9	19
34	26	14	12	12	30	24	9	10	12	13	12	10	19
93	3	12	18	12	27	23	10	12	12	14	10	10	18
107	28	15	13	12	30	22	9	10	12	13	10	10	18
94	2	15	13	11	26	21	9	14	12	13	10	10	18
81	1	14	10	11	29	24	9	10	11	14	10	10	17
80	21	14	11	13	28	22	9	10	12	14	10	12	18
91	30	14	10	11	27	24	10	13	12	13	9	12	18
61	3	14	17	12	30	24	10	10	12	15	9	10	18
31	2	13	11	13	28	21	9	10	12	14	11	11	20
47	2	14	9	11	27	22	9	12	11	14	9	11	18
73	16	13	17	11	27	21	10	12	12	13	9	11	19
39	24	16	12	12	29	23	9	10	14	15	12	11	18
66	9	15	13	11	30	25	9	12	11	13	9	11	18
35	10	15	16	11	26	23	10	12	12	13	9	11	18
83	2	14	18	13	29	22	11	10	12	13	10	11	18
93	2	14	16	11	29	23	10	12	12	14	10	12	18
61	6	14	16	11	27	21	9	12	12	13	9	11	19
102	1	13	10	13	27	24	9	12	12	13	9	12	18
76	21	14	14	13	30	24	9	12	11	13	11	10	17
45	21	14	11	11	28	24	9	15	12	13	9	11	17
44	1	14	11	14	29	22	9	11	11	14	9	11	16
53	0	16	10	12	28	24	9	11	13	14	9	12	17
73	1	13	20	12	29	20	10	11	12	13	11	11	19
56	10	13	10	13	27	22	9	14	11	14	9	11	19
95	1	14	12	11	28	23	9	10	12	14	9	13	19
64	0	12	16	12	27	23	9	10	12	13	9	7	20
61	1	13	17	11	30	22	9	12	11	13	9	11	19
81	22	13	12	12	28	24	9	10	12	13	8	10	18
92	10	15	13	12	28	20	10	15	11	13	9	10	19
100	12	12	12	11	27	22	10	12	13	13	10	10	20
104	40	15	19	12	29	23	9	12	12	15	11	12	17
83	1	14	12	12	27	25	9	10	12	13	9	12	18
81	23	15	15	13	28	24	11	10	12	15	11	11	18
99	10	14	12	12	29	21	9	10	12	14	11	11	19
99	2	16	17	11	28	23	9	12	12	15	10	11	20
81	0	15	19	12	26	24	9	12	12	14	10	11	20
98	31	13	12	12	29	25	10	10	11	13	10	11	18
36	7	15	13	11	28	21	9	12	13	13	12	9	20
89	19	12	13	12	27	23	9	10	12	14	11	9	18
49	3	15	15	12	30	22	9	12	11	13	10	11	18
29	13	15	15	12	29	23	9	10	11	14	10	10	20
98	4	13	12	13	28	24	9	10	12	13	8	10	18
32	11	13	12	13	28	24	9	11	12	13	9	11	19
113	20	13	19	12	29	24	9	12	11	13	9	11	19
97	7	13	10	14	30	24	9	10	12	13	10	11	19
120	36	13	12	13	28	23	9	13	12	13	9	10	19
70	2	14	12	13	29	21	10	12	11	14	10	10	19
48	26	13	17	13	28	23	9	13	12	14	9	9	17
64	16	13	13	13	28	24	8	13	12	13	9	10	17
35	0	14	10	12	29	24	9	10	11	14	9	10	19
67	23	14	14	11	28	23	10	9	12	12	9	12	19
41	3	14	12	12	29	21	9	13	12	15	9	11	19
89	11	15	17	12	29	23	10	10	11	14	9	13	19
59	2	13	13	12	28	24	10	11	11	13	9	11	18
58	0	13	12	12	29	23	9	10	12	13	11	12	19
60	13	14	15	12	31	21	9	13	12	14	9	9	17
51	27	13	12	13	27	23	9	12	12	13	10	10	19
86	0	14	11	12	29	21	10	12	13	13	10	10	18
44	13	12	13	13	29	23	9	10	13	13	9	11	18
103	5	12	12	13	30	21	10	10	13	13	9	11	19
91	16	13	11	13	29	24	9	10	11	14	11	11	18
69	7	15	13	11	29	24	9	12	12	13	9	10	19
58	50	13	19	13	29	21	9	13	12	13	10	11	18
65	0	12	13	11	30	23	9	12	11	14	11	11	18
98	1	14	14	13	29	24	9	10	12	13	9	11	21
105	15	13	13	12	28	20	9	12	11	13	9	10	17
87	28	12	17	11	28	24	10	10	11	13	9	11	17
35	0	13	16	12	27	25	9	12	12	14	10	10	17
109	19	14	12	12	29	22	10	11	12	14	9	10	18
44	23	13	12	13	29	23	8	12	12	13	11	11	18
107	10	14	18	13	26	21	9	10	12	14	9	11	20
80	11	16	12	13	27	23	10	11	11	13	10	10	19
42	1	16	13	12	29	23	9	10	11	13	9	11	19
30	24	13	12	13	29	23	9	10	11	13	11	11	19
83	21	13	20	11	30	23	10	12	12	14	10	9	19
78	21	14	11	11	27	24	10	12	12	13	10	10	19
82	10	13	13	12	29	22	10	12	12	14	12	11	19
79	21	13	12	12	29	23	9	12	11	13	9	13	19
88	19	12	15	12	30	23	9	10	13	13	11	11	18
63	0	14	10	12	29	22	9	10	12	13	8	12	19
63	2	14	12	11	29	23	10	12	12	13	9	10	18
27	12	13	10	12	27	23	10	10	11	13	8	11	19
107	3	13	16	13	28	22	9	10	12	13	9	9	18
36	22	14	16	13	29	23	9	13	12	14	10	11	19
43	14	13	13	12	30	24	10	10	13	15	10	11	18
95	24	13	10	12	27	23	9	10	13	13	9	10	17
42	37	15	18	12	27	22	9	10	11	14	9	10	19
68	15	15	10	11	30	23	9	13	11	14	10	13	18
66	3	14	10	12	28	23	10	13	11	13	9	11	19
56	37	16	12	13	27	22	9	12	12	14	9	10	17
77	2	14	15	12	28	23	8	13	12	14	10	11	20
80	40	12	13	12	28	23	9	12	13	14	11	10	18
67	1	13	10	12	31	24	9	11	12	13	10	9	18
75	5	13	11	13	27	23	10	12	13	13	11	9	18
54	5	15	16	13	29	21	10	10	12	13	12	10	20
77	3	12	16	13	28	22	9	12	12	13	9	11	20
46	0	13	12	13	28	23	9	10	13	15	11	10	17
99	0	13	14	12	28	21	9	12	12	13	9	9	19
71	5	12	16	13	29	23	9	14	12	14	9	9	18
90	0	13	17	12	28	23	9	13	12	13	10	11	19
47	5	14	17	12	27	24	9	11	12	13	11	11	19
94	21	14	12	11	28	22	10	11	11	13	9	10	17
100	0	13	15	12	27	23	9	15	14	13	11	10	18
48	37	14	16	13	29	23	9	13	12	14	10	11	19
74	2	12	10	13	28	22	9	13	12	14	10	11	19
100	38	14	11	12	27	22	10	10	11	13	10	9	19
110	35	14	13	12	28	23	9	13	12	14	11	10	17
87	3	14	13	12	28	22	9	10	13	13	9	11	18
53	6	13	10	12	30	25	10	13	11	13	9	10	19
106	2	14	18	12	30	23	9	13	12	14	8	11	19
20	23	15	14	12	28	23	9	10	13	13	9	10	19
107	3	14	13	12	29	22	9	12	14	13	11	11	18
109	5	13	10	13	29	22	9	13	13	13	10	10	17
76	6	13	11	11	28	22	9	12	12	12	12	10	17
55	12	12	13	12	28	24	10	10	11	13	9	11	17
86	2	12	16	13	30	23	10	10	12	14	11	10	19
49	27	13	15	12	28	23	10	10	12	13	9	10	19
55	4	15	12	11	29	22	9	10	12	13	10	11	18
80	24	12	18	11	29	21	9	10	12	14	10	9	18
38	22	12	13	12	29	22	9	13	11	13	9	11	20
117	28	14	13	11	29	23	9	10	12	12	9	10	20
63	7	13	13	11	29	23	9	10	11	14	8	11	18
44	27	13	13	11	28	24	10	10	12	14	9	9	20
66	7	14	10	13	29	22	9	10	12	14	9	8	19
72	9	15	13	12	30	22	9	12	12	12	12	11	19
74	2	14	13	12	31	23	9	12	12	13	10	10	18
102	1	14	14	11	29	21	9	13	12	13	9	10	19
81	6	13	12	11	29	23	9	10	12	15	11	10	20
52	3	13	10	12	27	23	8	12	11	15	9	10	20
33	12	14	12	13	27	22	10	12	12	13	8	10	18
78	10	13	18	11	29	22	10	10	11	13	10	11	18
46	1	14	12	13	28	22	9	10	13	15	9	12	18
80	15	13	15	12	27	22	10	10	13	12	10	11	18
59	1	12	12	13	28	21	9	12	13	13	11	11	18
49	0	16	10	12	28	24	9	11	13	14	9	12	17
41	12	13	18	13	28	23	9	10	12	13	11	10	18
35	26	14	14	11	28	24	10	10	12	14	9	10	18
45	0	15	15	12	28	22	9	10	13	13	9	9	19
73	22	14	13	13	31	22	9	12	12	14	11	12	20
87	3	13	15	11	28	23	9	10	12	14	9	11	19
71	0	15	13	12	29	22	9	10	12	14	10	9	18
52	11	14	14	13	30	24	9	12	11	13	11	10	17
99	7	14	10	12	28	20	9	10	12	13	9	11	19
48	19	14	12	13	27	22	10	12	12	13	8	10	18
50	3	15	11	11	28	22	9	11	11	14	11	11	18
100	0	16	14	11	29	22	9	10	13	13	10	10	19
35	1	14	11	13	27	23	9	9	12	13	9	10	19
28	14	12	11	12	27	22	9	12	12	15	11	10	16
90	49	12	14	11	28	23	9	10	12	14	10	11	19
96	1	14	13	12	29	21	9	15	11	13	10	10	18
53	19	12	16	12	28	21	9	13	12	15	9	11	19
73	38	13	10	11	28	24	9	10	11	13	9	11	17
102	10	12	13	12	30	22	11	12	12	12	9	11	17
27	0	14	11	11	28	23	9	11	12	13	10	11	19
37	7	14	10	12	27	23	9	12	12	13	9	10	18
77	14	15	11	12	27	23	8	10	12	14	12	10	19
34	3	13	10	13	29	22	9	10	12	14	11	10	20
46	17	16	13	12	29	21	10	13	13	13	9	9	19
55	2	15	10	13	29	23	9	10	12	13	11	11	18
56	29	13	12	12	29	21	9	12	12	14	8	10	18
88	3	13	13	12	28	24	9	10	12	13	9	11	20
26	11	15	12	12	30	22	9	12	12	13	9	10	19
83	25	15	13	12	31	23	9	11	13	15	9	12	19
76	3	14	9	12	28	23	10	13	11	13	9	11	19
70	15	13	10	12	28	21	9	10	12	14	9	10	17
43	0	13	10	13	30	23	9	10	12	14	10	10	17
84	30	12	14	12	28	23	9	13	12	15	9	10	16
44	37	14	14	11	30	22	9	13	13	13	9	10	18
72	5	13	13	12	30	21	10	10	14	14	12	9	18
101	24	13	13	11	28	20	9	12	11	13	11	11	19
98	27	13	14	13	30	23	9	14	12	13	10	12	21
52	11	15	16	11	26	23	11	10	12	13	10	11	18
71	4	13	12	11	29	22	10	12	12	13	9	10	18
42	1	14	10	12	29	22	8	10	12	13	11	10	17
111	18	15	13	11	28	22	9	10	12	13	10	10	20
92	13	12	11	11	31	23	9	9	12	13	8	11	19
100	0	15	10	11	28	23	10	12	12	13	9	11	17
86	0	16	14	12	29	21	10	10	11	13	9	9	18
35	24	13	12	11	28	23	9	10	11	14	10	12	19
70	24	13	10	11	27	23	9	12	11	13	10	11	18
104	1	15	16	13	27	24	10	11	12	13	10	12	18
94	4	14	13	12	29	22	10	10	11	14	11	11	19
43	22	14	12	12	28	22	9	12	12	12	9	13	18
102	0	14	12	12	28	24	9	13	13	13	11	11	18
35	1	15	10	12	28	23	9	10	12	13	11	9	17
78	0	13	12	11	29	23	10	10	12	14	9	10	18
113	3	15	16	12	29	24	9	10	12	13	9	10	18
73	13	12	11	12	27	24	9	13	12	13	10	12	18
70	16	12	15	13	27	22	9	10	13	13	9	11	17
47	34	14	12	12	29	24	9	13	12	14	9	12	20
57	5	16	13	12	29	24	10	14	12	13	9	10	18
90	0	15	9	12	29	23	9	10	14	14	9	10	19
45	3	14	12	12	30	23	10	10	12	13	9	10	17
38	21	14	10	12	28	23	10	13	11	13	9	11	19
41	15	13	10	11	27	22	9	10	11	14	9	9	18
72	18	14	13	11	31	23	9	12	12	14	9	12	16
101	2	12	13	12	30	22	11	12	12	12	9	11	17
54	3	14	13	12	29	21	9	15	11	13	10	10	18
34	10	13	17	12	27	25	11	13	11	14	10	11	19
63	8	13	16	12	29	23	9	12	12	14	11	10	19
71	14	16	11	13	29	23	11	13	12	14	11	11	21
26	7	16	15	11	30	22	9	12	12	14	11	12	18
64	6	15	10	11	29	20	9	12	12	14	11	9	18
41	41	14	12	12	29	22	9	10	11	13	9	11	17
78	3	14	14	12	30	23	9	12	11	13	9	11	20
46	6	13	10	12	27	22	10	10	11	13	10	12	19
78	24	13	11	12	27	23	9	13	12	14	10	12	19
96	7	14	15	12	28	22	9	10	12	14	11	10	19
38	2	13	13	13	28	23	10	12	12	13	10	12	20
77	12	13	18	12	29	23	9	10	12	13	10	12	21
26	3	13	15	12	29	24	9	12	11	14	9	11	19
90	0	15	15	12	28	23	10	10	11	14	10	10	18
65	0	14	12	12	27	24	10	10	13	13	8	10	19
100	4	12	13	12	30	23	8	10	14	13	10	13	20
24	3	14	15	13	29	23	9	12	10	14	8	11	20
105	22	13	13	12	27	24	9	10	13	13	9	10	19
108	19	15	13	11	30	24	11	13	14	14	9	10	19
76	40	13	16	12	28	22	10	12	10	13	9	10	19
87	1	14	16	13	27	23	9	10	13	13	9	10	20
61	6	13	17	12	28	22	9	10	12	13	11	9	18
83	16	15	12	11	28	21	10	10	11	13	9	11	18
31	11	14	15	13	28	21	9	10	12	13	9	11	19
98	1	15	14	13	28	23	10	12	12	15	10	12	18
46	10	14	9	13	27	20	10	9	13	15	9	10	18
103	11	15	16	13	27	24	10	11	12	13	10	12	18
85	45	15	14	12	28	21	9	12	14	13	10	9	19
101	0	14	12	11	31	23	9	12	13	13	8	11	18
70	27	14	13	12	28	23	9	10	11	14	9	12	20
92	3	13	10	12	27	23	9	9	12	14	9	11	19
85	10	13	11	11	27	20	9	11	11	14	10	11	19
45	2	13	11	11	28	24	10	9	12	14	9	10	20
79	2	16	10	12	31	23	9	13	12	13	11	10	21
110	5	13	10	11	28	22	10	10	12	13	11	11	19
67	19	13	13	13	28	23	9	12	11	14	9	11	18
81	20	12	13	12	28	22	9	11	13	13	10	11	19
77	28	13	13	11	27	24	9	10	12	13	10	11	19
92	12	15	13	12	28	22	10	11	12	13	9	11	18
79	11	15	11	11	28	23	9	12	13	13	10	10	18
104	10	12	12	11	30	23	9	14	12	14	9	10	19
95	19	14	10	13	28	23	9	12	13	15	9	10	19
90	0	13	13	12	30	23	9	12	13	13	9	11	18
51	3	13	18	12	26	20	10	12	11	14	10	12	18
89	33	13	14	13	29	23	10	12	12	13	10	11	19
43	0	14	12	12	29	21	10	10	13	14	8	10	17
61	13	14	10	12	28	23	9	10	11	15	9	11	18
46	4	13	16	12	28	22	10	12	11	14	10	11	19
82	0	12	14	13	28	22	10	10	12	13	9	9	17
82	0	14	16	11	28	23	9	10	12	13	10	13	19
92	8	15	12	12	31	20	9	9	12	13	10	10	19
29	42	12	11	11	27	23	10	13	12	14	10	12	18
40	0	12	14	11	28	23	10	15	13	13	11	9	20
93	31	15	12	12	30	24	9	10	11	13	9	10	17
104	4	14	11	12	29	23	9	10	12	13	10	11	16
38	16	15	10	12	30	22	10	11	12	14	10	11	19
70	0	13	12	13	29	23	10	13	12	13	10	12	19
87	0	14	10	12	27	24	10	12	11	13	9	11	19
88	17	13	10	11	29	24	9	14	11	13	9	11	19
37	3	14	13	13	28	21	8	12	12	13	11	10	18
76	22	15	17	11	29	23	9	12	11	13	9	10	19
65	0	14	16	12	28	25	9	10	11	13	9	10	16
89	0	14	11	11	30	24	9	12	13	13	12	9	17
107	0	13	12	12	27	24	9	10	11	14	11	11	17
45	25	16	12	12	30	23	9	10	13	13	11	11	17
105	23	13	13	11	31	22	9	10	11	13	10	9	20
69	4	14	10	12	28	23	9	13	11	14	12	11	19
74	11	12	10	12	29	22	10	10	13	13	10	11	18
106	1	14	13	12	27	20	9	10	12	14	11	11	19
17	0	14	10	11	30	23	9	13	12	13	12	11	19
77	2	12	17	11	29	21	9	10	12	14	10	13	20
98	33	12	11	11	30	23	9	10	13	13	9	9	17
63	15	15	18	12	30	23	9	10	13	14	9	13	19
69	14	14	15	11	30	23	9	12	11	13	9	12	19
51	27	13	14	13	29	21	11	13	11	13	11	12	18
77	5	13	12	12	29	23	9	13	11	13	9	10	19
45	2	13	13	11	29	23	9	12	12	13	9	9	17
102	9	13	15	11	28	22	9	10	13	13	9	11	16
79	26	14	18	13	29	22	11	10	12	13	10	11	18
74	15	13	16	12	27	20	9	10	12	13	11	12	19
94	4	13	13	11	28	22	10	12	12	13	9	12	18
48	0	14	11	12	26	22	9	10	13	13	10	10	18
67	26	15	14	12	28	23	9	10	11	12	11	12	17
73	5	12	14	11	27	22	9	11	12	14	9	12	19
43	1	16	11	12	29	21	9	10	12	13	9	10	20
75	21	14	14	12	30	23	9	12	11	13	9	11	20
66	25	14	12	11	28	20	10	15	11	13	9	12	19
106	0	13	15	11	29	22	9	10	11	13	9	11	17
42	2	13	14	13	29	23	9	10	11	14	9	9	19
60	1	14	15	13	29	23	10	12	12	13	10	12	17
48	3	15	13	13	30	21	10	10	12	14	9	10	19
76	7	12	14	12	27	22	9	13	11	13	9	11	19
65	9	15	17	12	27	23	8	12	13	14	9	12	20
98	7	14	13	12	27	22	10	10	13	13	11	11	18
76	0	13	17	11	27	22	9	13	12	13	9	11	18
100	25	13	15	11	27	22	10	13	13	13	8	12	18
44	1	14	11	12	27	22	10	10	11	13	9	10	19
110	22	13	12	12	30	25	9	13	13	13	9	11	20
99	0	14	13	13	28	24	10	10	12	14	9	11	19
110	3	13	10	13	30	23	9	10	12	14	10	10	17
67	17	14	13	12	29	24	9	10	12	13	11	10	19
48	21	14	12	11	29	24	9	13	11	13	9	9	18
85	0	13	13	13	29	20	9	12	12	13	9	10	16
93	2	14	10	11	27	23	9	10	12	13	10	12	17
92	0	15	11	11	31	23	10	11	11	13	10	9	21
52	8	13	13	12	28	23	10	10	11	14	11	12	18
68	12	13	15	11	27	23	10	12	11	14	9	10	19
91	19	15	13	12	29	22	9	12	12	13	10	12	18
44	4	13	15	12	27	22	9	10	12	14	10	11	17
102	8	13	12	11	29	22	10	12	12	13	9	11	18
37	1	14	10	12	27	20	8	15	11	14	10	11	18
86	0	16	9	12	29	22	9	10	13	14	11	11	19
54	2	15	10	11	27	22	9	9	13	14	9	9	19
101	39	14	15	12	30	23	9	10	12	14	9	11	17
73	0	13	13	12	27	24	9	10	13	13	9	11	19
35	6	14	15	12	29	21	9	12	13	13	9	12	19
65	0	13	14	12	28	22	9	12	13	14	10	9	18
88	7	16	12	11	27	25	9	12	12	13	9	11	18
47	7	14	15	13	28	22	9	12	11	14	9	11	18
50	7	13	10	12	29	24	10	12	12	13	9	11	20
77	31	13	13	12	28	23	9	10	12	13	9	10	18
58	44	15	12	12	29	23	11	10	11	13	9	10	18
105	5	14	18	11	27	23	9	10	12	14	9	9	20
72	2	14	12	12	28	23	10	12	12	14	9	11	19
70	11	13	14	11	30	23	9	10	11	14	10	10	18
105	5	14	18	12	27	22	9	10	11	13	9	10	17
62	0	16	11	13	29	23	11	13	12	14	11	11	21
72	31	13	16	11	26	22	11	12	12	13	9	11	18
39	16	12	16	12	30	22	9	10	12	13	10	12	17
59	14	16	13	12	28	22	10	12	12	14	9	12	18
40	11	13	9	12	28	24	9	12	11	14	10	11	19
89	26	13	15	12	28	22	10	9	11	14	9	11	19
82	10	13	10	12	31	24	9	11	12	13	10	9	18
103	23	16	17	12	28	24	10	12	12	13	10	12	18
94	27	13	14	12	29	23	9	13	11	14	10	12	17
79	1	13	17	12	27	23	10	13	11	13	9	11	16
87	5	13	11	12	27	22	10	9	12	13	10	11	19
63	1	13	16	12	29	23	9	10	12	13	9	10	21
74	13	14	13	13	28	23	9	13	13	12	9	13	18
48	3	13	10	12	29	20	8	10	12	13	10	11	19
52	25	15	11	12	27	23	9	10	13	13	8	11	19
46	7	14	13	12	30	23	10	12	12	13	9	9	19
49	5	14	19	13	27	23	9	12	12	14	10	9	19
107	27	15	10	12	29	25	10	12	13	13	9	10	19
92	39	14	10	12	29	22	9	10	12	13	9	12	18
88	44	13	10	11	30	23	9	12	12	14	12	11	18
43	11	14	18	12	26	21	9	10	13	13	9	11	19
76	45	15	10	12	27	24	9	13	12	13	9	10	19
45	6	16	14	13	29	23	9	10	13	15	9	9	18
66	1	16	14	12	31	25	10	10	11	13	9	12	19
59	24	13	17	12	28	24	10	15	13	13	10	11	19
90	2	16	12	12	28	23	10	10	12	14	9	12	17
94	29	15	17	13	29	23	9	13	11	15	9	10	19
66	1	12	19	12	31	24	9	10	11	13	10	10	18
36	30	13	10	11	28	24	9	12	12	13	8	13	20
93	21	14	11	12	27	23	9	10	11	13	9	9	17
39	15	13	12	13	29	21	9	13	11	13	9	12	18
110	13	13	16	11	31	23	9	13	12	14	10	11	18
74	18	13	10	12	28	23	10	10	12	13	9	9	18
87	8	14	12	12	30	22	10	13	12	13	8	11	17
84	37	14	13	12	29	24	10	10	12	14	9	11	20
99	12	13	12	11	28	23	10	10	12	13	9	11	18
77	3	13	15	11	28	23	9	12	13	13	10	11	18
56	2	12	17	11	29	21	9	10	12	14	10	13	20
70	30	15	14	12	30	25	9	10	12	15	9	13	19
78	18	15	17	12	29	22	9	10	12	13	9	9	16
62	26	14	10	12	28	22	9	10	13	13	12	11	18
34	1	14	10	12	31	22	10	10	12	13	10	9	19
58	45	14	14	12	28	23	9	10	13	14	9	11	18
91	0	12	13	12	28	23	9	12	11	13	9	11	18
87	0	14	13	13	28	23	9	10	11	14	10	13	19
38	38	13	11	11	29	23	10	10	11	13	9	11	18
63	35	13	15	13	28	22	9	13	12	13	9	10	20
95	5	13	17	12	27	23	10	13	11	13	9	11	16
99	12	13	10	12	29	24	9	12	11	13	9	9	19
61	25	16	12	12	30	23	9	10	13	13	11	11	17
98	11	13	12	13	27	23	9	10	11	14	10	11	18
85	20	13	14	12	29	22	11	12	13	13	11	11	18
60	10	15	20	11	27	24	10	10	12	13	10	11	18
107	11	14	15	13	28	21	10	10	11	13	12	9	20
80	22	13	13	12	28	21	9	10	12	14	9	13	18
55	13	15	12	11	28	20	9	12	14	14	9	11	18
59	22	14	10	12	27	24	9	12	11	13	9	11	19
54	4	14	20	12	29	22	10	14	13	14	10	10	20
37	8	14	13	12	28	24	11	10	12	15	10	13	20
51	3	13	10	11	27	23	9	10	11	13	9	10	19
82	27	14	10	12	28	23	10	13	11	13	8	10	18
94	9	15	10	11	27	21	9	10	11	14	10	14	17
74	9	15	10	11	26	22	9	12	12	14	9	11	17
72	9	14	14	13	29	24	9	12	12	13	9	10	19
98	9	15	10	12	30	21	9	10	12	12	9	11	18
45	27	13	12	11	28	23	9	12	11	14	9	10	17
23	12	16	10	14	29	23	9	13	13	13	10	11	18
99	14	13	12	13	31	21	9	10	12	14	11	10	16
106	36	14	12	11	28	22	10	11	11	13	9	10	17
74	18	15	11	13	29	23	9	12	10	13	11	11	18
55	30	14	10	12	27	22	9	13	13	15	10	10	19
57	17	13	11	12	28	24	9	10	13	13	8	13	17
93	3	13	13	12	28	21	9	10	12	14	9	12	18
95	0	13	14	13	28	23	9	12	12	13	10	10	18
101	30	12	9	12	27	22	9	13	11	15	9	10	19
32	0	13	17	12	29	21	10	12	11	14	9	10	20
52	1	13	10	13	30	23	9	10	13	15	10	9	20
62	11	14	12	11	27	23	11	10	12	13	10	10	18
86	2	13	10	11	28	24	9	12	12	13	8	13	20
93	0	13	13	12	30	24	10	10	12	15	9	11	19
31	15	13	12	11	28	24	10	13	12	14	8	11	20
38	7	13	13	13	27	21	9	12	12	13	9	12	18
51	29	14	12	12	26	23	9	10	12	13	11	11	19
70	28	13	10	13	28	23	10	10	13	14	11	11	18
64	1	15	13	12	31	23	9	11	13	15	9	12	19
92	30	13	14	11	28	22	9	10	12	13	11	10	17
53	11	14	11	14	29	22	9	11	11	14	9	11	17
65	3	16	13	12	29	23	9	10	14	15	12	11	18
99	29	15	19	11	30	22	9	13	12	15	8	11	17
52	0	16	9	12	29	22	9	10	13	14	11	11	19
94	5	13	16	13	28	22	9	12	11	14	9	10	19
34	11	14	12	12	30	20	10	10	11	13	9	10	17
91	17	14	16	11	29	24	10	10	11	13	9	12	18
81	16	12	12	11	30	23	8	12	13	13	11	10	17
57	23	14	13	11	27	21	8	12	11	15	10	11	18
46	8	13	13	10	28	22	8	11	11	13	11	10	19
31	4	13	13	11	28	23	10	10	12	13	7	11	18
65	36	14	15	12	28	22	9	12	13	13	11	9	19
87	14	13	13	12	28	23	9	10	12	13	9	9	18
107	0	13	13	12	26	24	10	12	12	13	9	10	19
110	1	15	10	13	27	21	10	10	12	14	9	9	17
62	4	13	20	12	30	24	10	12	12	14	9	12	19
62	15	13	17	12	29	23	9	10	13	13	10	9	16
36	19	13	13	12	27	21	10	13	12	13	10	9	19
98	14	13	17	12	28	24	9	12	13	14	8	11	19
68	26	13	19	13	28	23	9	13	12	13	10	10	18
109	2	14	12	11	28	23	10	10	12	13	9	10	17
71	6	13	11	13	28	23	10	12	12	13	11	10	20
101	21	13	13	12	28	24	9	10	12	13	9	11	20
99	0	15	13	12	27	22	10	14	12	13	10	10	20
67	0	15	15	12	28	22	10	10	11	13	8	9	17
42	6	14	15	11	28	22	9	10	11	13	10	11	19
106	32	13	12	11	28	21	9	10	13	14	9	11	18
105	23	13	16	12	29	22	8	12	13	13	11	11	17
61	34	15	12	13	27	21	10	10	12	13	11	11	17
101	16	15	15	13	28	22	10	10	12	13	9	10	19
74	37	13	17	12	27	22	10	10	14	14	10	10	19
101	6	14	10	11	26	23	9	11	12	13	11	9	18
78	0	13	15	13	29	23	10	10	12	15	10	11	18
105	0	13	14	12	31	21	10	10	12	13	9	12	18
66	0	13	19	12	27	21	9	12	11	13	9	10	19
106	31	14	12	12	28	21	9	12	12	14	12	11	18
49	38	14	16	11	29	23	9	12	12	13	10	10	20
51	9	16	14	14	28	20	9	12	12	13	8	9	19
89	3	14	15	11	28	22	9	10	12	13	9	12	17
103	13	14	13	11	29	20	10	12	12	13	10	10	18
59	20	13	12	12	27	23	9	12	12	13	9	10	20
66	7	13	10	11	30	22	9	10	12	13	10	9	19
76	21	13	14	12	28	21	10	11	13	14	10	11	19
51	4	12	16	13	29	23	10	13	11	13	11	11	17
54	2	14	12	12	29	23	10	12	11	14	11	10	18
60	6	15	13	12	30	22	10	10	13	14	10	10	18
79	9	12	11	11	27	23	10	13	12	14	10	12	18
71	13	14	16	12	30	22	9	12	11	14	9	10	20
33	10	14	10	12	30	25	10	13	11	13	9	10	17
83	0	13	15	11	28	23	9	12	12	13	10	11	20
42	1	14	13	12	29	23	9	12	12	13	10	11	20
75	13	13	10	12	29	22	9	12	13	15	10	12	18
87	11	13	13	12	27	21	10	11	11	14	9	11	18
98	16	12	13	13	29	23	9	10	11	13	9	9	18
103	19	13	18	12	29	23	11	10	11	13	9	9	18
77	33	15	14	12	30	25	9	10	12	15	9	13	19
94	5	13	10	13	30	23	9	10	13	15	10	9	20
93	29	12	17	13	29	24	9	12	12	13	11	11	18
27	21	15	12	13	29	23	10	10	11	14	8	10	18
108	1	13	10	13	27	24	9	12	12	13	9	12	18
97	1	13	12	12	28	22	10	10	12	13	9	11	17
62	11	15	17	12	28	22	10	12	11	13	9	11	20
101	5	14	12	12	30	23	8	13	12	15	10	10	18
38	2	14	15	12	28	22	9	10	12	14	11	10	19
114	1	15	12	12	27	20	10	10	12	13	11	11	17
76	5	13	12	11	32	22	9	10	12	13	11	10	19
77	19	12	10	13	27	23	9	12	12	15	9	12	18
107	10	15	12	11	29	23	9	12	14	13	9	10	18
106	2	13	13	13	27	24	9	12	12	12	9	11	18
54	3	13	11	13	29	20	9	14	12	13	10	9	19
41	9	13	17	12	29	23	10	12	12	13	10	9	19
77	3	13	11	12	27	22	9	13	11	13	12	11	18
58	2	16	11	11	28	22	9	12	13	13	9	12	19
39	29	13	13	12	27	23	8	10	13	14	9	12	17
81	1	14	12	12	30	23	10	12	11	13	10	10	19
20	3	14	11	12	29	22	10	12	13	13	10	10	18
103	45	13	16	11	28	23	11	10	12	13	9	10	19
68	14	12	20	12	28	23	9	9	13	15	10	11	17
36	27	15	11	11	27	24	9	10	13	15	11	11	18
35	0	14	12	13	26	23	10	12	13	15	12	11	18
100	15	12	16	13	29	21	8	10	14	14	9	10	19
84	11	13	14	11	29	24	10	12	13	13	10	10	18
68	0	13	12	13	29	23	9	10	11	13	11	11	19
111	35	13	16	11	30	22	9	10	13	14	10	9	18
43	11	14	17	11	29	23	10	10	12	15	9	11	17
61	3	14	13	12	28	24	9	12	12	13	9	12	20
51	1	13	12	12	29	22	9	10	14	14	9	10	18
52	31	14	13	11	27	20	10	10	11	14	10	9	18
46	21	14	16	13	28	25	10	10	12	13	10	11	19
60	8	12	15	13	27	22	9	10	13	13	9	11	17
32	4	14	12	12	28	21	9	12	10	15	9	10	17
79	4	13	11	12	29	24	10	13	12	15	9	11	17
57	6	12	10	12	29	23	9	12	12	14	9	11	19
28	5	12	12	13	27	24	9	10	12	15	9	11	19
92	10	12	13	12	28	24	9	13	12	13	11	12	19
64	37	13	12	12	28	23	9	13	11	14	9	10	20
72	1	12	12	12	28	22	10	10	13	14	11	12	18
106	4	13	13	13	27	24	11	10	11	13	11	9	18
78	19	14	15	12	30	23	9	10	12	14	9	11	17
73	0	14	13	12	28	22	10	12	13	13	9	11	18
85	38	13	15	13	28	23	9	12	12	15	8	11	19
66	2	12	14	12	28	22	10	15	11	13	8	10	20
90	9	13	14	11	27	23	9	10	14	15	10	11	19
42	14	14	12	12	28	23	9	12	12	13	10	10	17
54	29	13	16	12	27	25	9	12	12	14	11	11	17
87	11	15	10	13	28	20	9	10	12	13	10	10	19
45	12	15	13	13	28	22	9	13	12	14	9	12	19
104	2	13	13	13	28	25	9	13	11	14	11	12	19
98	0	12	10	12	28	22	9	9	13	14	9	11	19
102	1	14	13	12	28	22	9	10	11	14	12	11	18
52	25	14	11	12	27	22	9	12	12	14	9	12	17
60	1	16	12	12	29	20	8	12	12	13	9	12	19
94	0	14	12	12	30	22	9	12	13	14	10	12	17
40	21	15	16	12	29	24	9	10	12	14	9	12	18
17	17	12	15	12	27	22	10	12	12	13	9	11	17
95	0	14	9	13	29	24	10	13	12	14	9	9	18
105	6	14	15	13	28	24	9	12	11	14	9	11	18
98	8	15	12	13	30	24	9	12	11	13	9	10	18
63	7	12	12	13	30	21	10	10	13	13	9	11	19
67	4	13	14	11	26	23	10	10	12	13	9	10	19
88	0	14	15	12	29	23	9	10	12	14	8	11	19
106	3	13	10	13	28	23	9	12	12	15	9	11	19
86	7	15	11	11	29	24	10	14	11	14	9	10	20
61	39	15	13	11	30	23	9	10	12	13	8	11	19
53	48	14	13	12	31	23	9	12	12	13	10	10	18
57	1	13	12	13	28	24	9	12	11	14	9	11	18
99	24	14	16	11	29	24	10	10	12	14	9	10	19
61	23	14	13	11	29	24	8	10	12	15	11	10	17
80	8	14	11	12	26	22	9	15	11	14	11	10	19
87	46	15	10	12	28	21	9	10	11	14	9	9	19
83	25	13	10	12	27	23	9	12	12	13	11	11	17
71	15	12	18	12	28	24	9	12	12	13	9	10	17
70	23	13	12	12	27	23	9	10	11	14	10	11	19
45	30	13	14	11	28	22	9	10	12	13	11	10	17
76	0	13	15	12	28	22	10	9	11	14	9	11	19
48	3	13	13	11	28	24	10	11	12	14	10	10	18
96	8	15	16	11	30	22	9	10	12	14	9	12	20
46	15	15	12	13	28	22	8	10	12	13	9	10	17
87	4	14	9	11	27	23	9	12	12	15	9	11	17
42	19	13	11	12	31	23	10	12	12	13	10	9	19
46	33	14	15	12	28	22	9	10	12	14	11	10	19
75	21	12	12	13	30	22	9	9	11	14	12	11	18
70	17	12	15	12	29	24	10	10	11	13	10	9	18
54	6	13	11	13	27	23	9	12	11	13	9	10	19
71	11	13	12	13	27	23	9	10	11	14	10	11	18
102	5	13	12	13	29	22	9	13	11	14	8	10	20
34	3	14	11	12	28	24	9	12	14	14	9	9	18
97	27	13	13	12	28	24	9	10	12	13	9	11	20
99	22	14	10	12	27	20	8	15	11	14	10	11	18
69	7	13	10	11	29	21	10	12	12	13	10	13	17
20	6	13	13	12	28	23	9	11	11	14	10	11	20
107	29	13	18	12	30	22	9	11	12	14	11	13	18
69	4	13	18	12	29	24	9	10	12	14	10	10	19
104	1	12	16	12	27	23	10	12	11	14	9	11	18
91	3	14	12	12	27	23	10	13	12	13	12	11	19
49	1	12	13	12	28	23	9	12	11	14	10	9	19
99	0	15	13	11	28	23	10	12	12	15	9	11	20
60	0	13	13	11	27	22	10	13	12	14	9	10	20
87	0	14	12	12	29	21	9	13	13	13	10	10	19
47	30	13	15	12	29	22	9	12	12	13	9	9	18
67	0	13	10	12	30	23	8	12	11	13	9	10	18
80	16	12	11	12	27	24	9	13	12	13	10	12	18
72	13	15	10	12	29	25	10	12	13	13	9	10	19
71	23	14	13	13	28	22	9	12	11	13	11	11	17
45	1	13	17	11	29	22	9	12	11	13	9	11	19
87	0	13	14	11	28	23	10	11	12	14	9	10	21
55	18	13	16	13	28	22	9	10	12	13	9	9	18
46	23	16	10	12	29	22	9	10	12	13	10	13	18
63	16	12	10	12	27	22	9	12	12	14	9	13	20
28	1	13	18	11	29	23	10	10	12	13	10	10	19
87	10	13	15	11	27	23	9	9	12	13	9	10	19
99	0	14	13	14	28	21	11	10	12	14	10	11	20
55	6	15	10	12	27	24	9	13	12	13	9	10	19
39	46	16	13	12	31	21	9	12	12	14	9	10	15
26	2	12	12	14	28	22	10	13	13	15	9	10	18
107	9	16	17	14	29	23	10	13	12	13	11	11	16
100	13	13	15	12	30	22	9	11	12	14	11	10	18
103	19	13	13	13	27	22	9	10	12	14	11	10	18
72	0	12	10	13	27	22	10	13	12	13	10	9	20
46	47	14	11	13	28	24	9	11	13	14	10	11	20
63	20	14	11	11	28	24	10	9	12	14	9	10	20
104	23	15	17	12	30	22	9	10	12	14	11	11	20
107	0	13	10	13	27	22	9	14	11	14	9	11	19
84	0	14	16	13	27	21	9	14	11	14	10	10	19
59	11	13	18	13	28	23	9	10	12	13	11	10	18
84	0	13	12	12	28	24	10	10	11	13	10	11	19
38	0	12	14	13	28	24	9	15	11	13	11	10	20
51	23	13	10	13	29	23	10	15	11	13	9	10	19
79	7	13	11	12	27	22	10	13	12	13	11	10	19
46	0	16	10	11	29	22	10	10	11	13	8	10	18
25	2	14	14	11	29	23	8	13	12	14	8	11	18
101	8	13	13	12	30	24	10	12	12	13	8	10	19
42	4	15	10	11	27	25	9	10	10	13	10	9	18
99	23	15	13	12	30	22	9	12	12	12	12	11	19
90	28	15	12	12	30	24	10	10	12	13	9	10	18
54	1	14	20	11	29	24	9	10	11	15	9	11	19
110	14	15	15	13	28	23	9	12	12	13	9	11	18
37	2	14	10	12	27	22	9	10	12	14	10	8	18
50	13	15	16	12	27	23	10	10	14	13	9	10	19
38	31	14	14	11	28	20	9	13	13	14	9	11	19
99	19	14	12	11	28	21	10	11	11	13	9	10	17
106	0	14	16	12	29	22	10	11	13	14	10	11	20
101	15	13	10	13	27	22	9	10	12	13	9	11	18
63	3	14	14	12	27	23	9	12	13	13	9	11	19
42	3	14	11	12	28	22	10	12	11	14	9	10	17
115	5	15	13	12	30	22	10	10	13	14	10	10	18
57	26	12	15	12	30	23	9	10	12	14	9	10	18
71	4	14	15	12	29	21	9	12	13	13	9	12	19
48	1	13	16	12	27	23	9	10	13	13	9	10	17
53	15	14	20	12	27	22	9	11	12	13	9	11	19
78	7	14	13	12	29	21	9	13	13	12	9	12	19
50	6	14	10	13	27	23	10	11	11	13	9	11	17
42	32	15	17	12	27	23	8	12	13	14	9	12	20
44	5	12	14	12	27	24	9	13	12	14	9	9	17
86	1	14	18	12	30	23	10	10	12	13	9	9	19
99	0	15	12	12	29	23	9	12	12	13	9	11	18
97	4	15	12	13	27	21	10	10	12	13	11	11	17
44	4	14	12	12	28	22	10	10	11	13	11	11	18
76	7	15	17	12	27	24	9	12	12	13	8	12	18
56	28	15	11	12	29	23	9	12	11	14	11	10	19
51	1	13	14	12	29	23	9	12	12	13	9	11	19
101	4	15	12	13	28	21	9	12	12	12	9	10	17
73	21	12	13	11	28	22	10	10	12	13	11	11	18
37	1	14	10	13	28	23	9	12	12	13	8	12	18
66	3	13	13	11	28	21	10	11	13	15	9	9	18
54	45	13	10	12	29	22	10	10	12	13	10	11	17
57	8	13	15	12	27	25	10	12	12	13	10	10	18
84	3	14	15	12	28	23	9	12	12	13	9	12	20
117	20	13	10	13	28	23	9	10	11	14	9	10	19
85	19	13	11	11	29	22	9	13	13	13	11	10	19
95	13	14	15	11	28	21	9	13	12	12	10	10	20
62	12	14	12	11	28	24	9	9	12	13	9	10	17
40	4	14	10	11	26	23	9	11	12	13	11	9	18
59	31	16	17	12	30	23	10	13	12	14	11	13	19
90	4	13	13	12	31	23	9	15	11	13	11	11	18
68	7	12	9	12	28	24	9	12	12	13	11	10	17
38	3	15	12	12	31	25	9	10	13	13	9	11	20
101	10	12	15	13	28	23	9	15	12	14	9	9	18
63	0	14	15	13	28	23	9	10	12	13	10	10	19
50	0	12	10	13	29	21	9	9	12	13	8	11	17
75	10	13	15	11	31	22	10	14	12	13	10	10	19
57	1	14	12	12	30	23	10	12	11	13	10	10	19
76	24	14	13	13	31	22	9	12	12	14	11	11	20
66	3	14	11	12	29	22	9	13	13	13	10	11	19
79	3	13	14	12	30	24	10	12	11	14	9	11	20
74	28	15	12	13	27	22	9	12	11	15	9	11	21
91	14	13	17	11	28	22	10	10	11	14	10	11	18
81	7	14	14	13	31	23	9	11	11	14	10	10	18
64	41	16	14	13	30	24	9	12	12	14	11	11	18
109	12	16	10	11	29	22	10	10	12	14	12	10	18
20	14	14	13	12	27	22	10	12	12	13	9	10	18
70	21	14	17	13	28	25	9	12	12	15	10	11	18
53	13	16	14	12	31	25	10	10	11	13	9	12	19
71	16	12	18	12	28	24	9	12	12	13	9	10	17
72	0	13	13	12	30	24	10	10	12	15	9	11	19
92	5	16	13	11	30	23	9	11	12	14	9	12	18
91	21	13	16	13	29	23	10	10	12	13	11	12	17
79	0	13	10	11	31	22	9	13	13	13	10	11	18
36	0	14	12	12	28	23	9	12	12	13	10	10	17
74	1	14	10	11	29	23	9	12	12	14	9	9	16
77	0	13	15	11	30	22	10	11	12	13	9	11	18
55	9	14	13	14	29	24	9	11	13	13	11	10	18
104	11	13	13	12	28	23	10	13	12	14	11	11	19
46	2	14	17	11	27	23	10	12	12	13	9	11	19
76	19	13	15	13	29	23	10	10	12	14	9	11	18
55	5	13	16	13	27	23	9	12	13	14	9	11	19
29	48	13	16	12	30	23	9	11	12	13	8	11	18
80	0	14	12	11	28	23	10	10	12	13	9	10	17
63	0	13	10	11	30	23	9	12	12	14	12	11	18
90	45	14	11	13	28	23	9	12	12	14	10	11	20
50	17	14	19	12	27	22	9	10	12	14	11	11	18
38	2	15	15	11	29	23	9	10	13	13	11	11	19
74	4	14	14	11	27	22	9	13	12	13	9	9	17
40	37	14	14	11	30	22	9	13	13	13	9	10	18
92	34	14	15	13	29	21	9	13	11	14	11	9	20
82	23	14	13	12	29	23	10	10	12	14	10	13	16
41	7	15	17	12	27	24	9	12	13	14	9	11	18
89	3	16	10	11	28	23	9	11	10	13	9	11	19
62	9	14	10	12	28	22	9	12	14	13	9	10	18
83	11	16	13	11	29	23	11	10	12	13	9	11	17
33	0	14	15	11	29	22	10	12	13	13	9	11	18
84	22	13	17	13	28	23	9	12	11	14	10	11	18
58	2	15	12	13	31	24	9	13	12	13	10	11	18
48	2	13	15	12	26	24	10	13	12	15	9	11	20
41	0	13	10	11	28	24	10	12	12	13	9	10	18
52	13	14	14	13	30	23	9	13	12	13	10	11	16
72	23	12	11	12	29	24	10	12	12	13	9	12	20
38	41	15	11	11	29	24	10	12	12	13	9	13	18
42	10	13	12	13	28	24	10	12	11	14	11	13	18
115	5	13	13	11	30	22	10	11	12	14	11	11	18
80	7	12	18	12	28	24	9	12	12	13	9	10	17
76	11	13	17	12	28	22	9	12	11	13	12	11	19
47	7	13	12	11	28	23	10	10	12	13	9	11	18
116	1	15	10	11	28	23	10	12	12	13	9	11	17
81	39	13	13	13	27	24	9	12	12	12	9	11	18
103	5	12	13	12	29	22	9	12	13	13	11	9	19
109	2	14	13	11	30	22	9	13	12	13	10	10	18
103	18	14	10	11	26	23	10	10	12	14	10	13	19
42	0	15	12	11	29	22	10	10	12	14	9	11	18
53	0	12	16	12	27	23	9	10	12	13	9	7	20
72	48	13	12	11	28	24	10	13	12	14	8	11	20
110	0	13	15	13	27	23	9	10	12	13	10	11	20
48	13	14	16	13	29	21	9	13	11	14	9	11	17
76	0	15	9	12	30	24	10	12	12	13	10	11	17
35	27	13	11	12	27	24	9	12	11	13	9	12	19
51	4	13	19	12	31	23	10	10	12	15	10	11	19
38	0	15	11	12	28	20	10	10	11	15	9	11	20
100	3	13	13	11	28	23	10	15	12	13	8	12	18
53	19	14	9	11	27	22	10	12	12	13	8	11	19
68	3	14	11	12	29	21	10	12	13	13	10	10	18
87	23	13	19	11	28	23	9	13	13	14	10	10	17
52	6	13	12	13	29	23	9	12	12	14	12	11	17
109	29	14	9	13	29	24	8	14	12	15	9	11	19
111	12	14	10	13	29	21	9	12	12	13	9	11	20
71	9	14	14	11	29	22	10	10	11	14	8	12	18
97	1	14	13	11	29	20	9	10	11	13	11	12	18
91	26	15	14	12	27	21	9	13	12	13	11	13	19
50	15	13	13	12	29	24	9	10	12	13	10	10	19
70	25	14	17	12	27	23	10	13	13	14	8	10	19
83	2	13	10	12	28	21	9	11	13	14	10	11	18
61	15	14	11	12	30	22	10	10	12	13	9	10	18
101	25	14	10	12	28	21	9	12	12	13	10	10	18
54	13	15	15	13	28	23	9	12	13	13	11	10	19
75	7	13	19	13	29	21	10	12	12	13	9	12	18
41	21	13	10	12	30	21	10	11	11	13	10	11	19
54	0	12	13	12	28	24	9	13	12	13	11	12	19
49	7	12	13	12	27	23	9	12	11	14	11	11	18
26	4	14	12	11	27	23	9	10	13	14	11	11	18
77	12	13	10	12	28	23	10	13	12	14	10	9	19
89	4	14	12	12	28	23	9	10	12	14	9	11	19
75	32	12	10	12	29	22	10	13	11	13	9	11	18
66	29	13	13	11	27	22	8	10	13	14	9	9	18
52	21	13	10	13	27	23	8	11	11	13	8	9	18
101	0	13	13	12	27	23	9	13	11	14	10	10	19
103	36	13	13	11	28	23	10	10	12	13	8	11	18
66	41	13	14	13	29	23	9	10	11	14	9	9	19
97	2	14	15	13	28	24	9	10	11	13	9	10	19
82	42	14	12	12	30	22	9	12	13	14	10	12	17
42	9	13	10	12	29	22	10	10	12	16	9	11	19
71	2	13	12	13	29	23	9	13	12	14	9	10	18
115	8	13	10	11	28	22	10	12	12	13	12	10	18
94	9	16	13	11	28	23	9	10	12	13	11	10	18
39	6	16	12	11	27	24	9	10	12	14	11	10	20
45	17	14	12	12	30	23	9	10	11	15	10	12	18
73	1	14	11	11	27	24	10	12	12	14	9	11	18
108	22	13	13	11	27	22	10	13	12	14	9	10	20
53	17	13	13	11	27	24	10	10	11	13	8	11	18
67	1	13	14	12	28	25	10	12	12	13	10	11	18
54	12	15	16	11	28	23	8	10	11	14	11	11	18
89	11	12	11	12	27	22	9	12	12	15	11	10	16
36	26	13	19	13	29	21	9	13	12	13	10	11	18
43	2	13	17	12	28	23	9	13	12	13	10	11	19
108	31	12	12	12	31	22	10	10	11	13	9	11	20
108	13	15	15	12	28	22	9	12	12	14	8	9	20
49	6	14	13	12	29	24	10	10	12	14	9	11	20
106	0	14	19	12	30	21	9	12	12	13	9	12	19
100	0	13	13	12	27	23	9	13	11	14	10	10	19
68	46	15	11	12	29	21	9	12	12	13	9	11	19
92	6	13	11	11	31	22	10	15	11	13	10	11	17
73	0	14	11	13	27	23	10	13	12	13	9	9	18
48	1	13	10	11	29	21	9	12	11	13	11	9	18
79	2	15	13	12	27	21	10	10	11	14	10	10	19
96	1	14	12	12	27	22	10	10	11	13	9	11	18
43	1	13	14	13	29	24	9	11	12	13	11	11	20
61	1	14	14	11	27	23	10	9	13	13	9	12	19
90	8	12	13	12	31	21	8	10	11	14	10	13	19
60	43	15	10	11	28	24	10	12	12	13	9	12	16
55	0	13	14	13	28	22	9	12	13	13	9	12	19
30	5	16	17	11	28	23	9	12	12	15	10	11	20
66	6	14	12	12	27	25	9	10	12	13	9	12	18
27	10	12	16	11	27	23	9	12	12	13	11	12	19
53	3	13	18	11	30	24	10	9	12	14	10	12	18
68	2	14	11	12	28	23	9	12	11	14	11	10	18
63	11	16	12	11	29	23	9	11	12	14	10	11	18
65	6	14	12	13	29	23	10	10	12	14	10	11	18
55	7	14	13	12	29	22	9	10	11	13	10	11	18
47	10	13	13	11	27	23	10	10	12	13	9	10	20
72	5	16	10	12	28	23	9	13	13	14	10	10	19
69	5	13	13	11	27	21	9	12	13	13	10	11	16
69	8	15	11	11	29	20	10	12	14	14	11	12	18
107	16	12	15	12	29	24	10	10	11	13	10	9	18
42	0	13	14	13	29	23	9	10	11	14	9	9	19
52	9	15	10	11	30	23	9	13	11	14	10	13	18
42	35	13	13	12	29	20	10	12	11	15	9	11	18
90	0	14	11	12	26	24	10	12	11	15	10	10	17
42	6	14	13	12	28	23	9	10	12	15	11	9	18
60	2	13	13	11	27	22	9	12	12	13	9	11	19
80	2	15	13	12	28	23	9	12	12	13	9	10	19
47	16	14	11	13	30	24	9	10	14	13	9	12	18
99	1	14	10	12	29	22	9	10	12	13	8	12	19
51	12	13	13	12	29	22	9	10	13	13	8	11	18
79	26	13	16	11	29	23	10	10	12	13	9	10	18
94	23	13	12	11	31	24	10	12	13	13	9	10	18
94	1	12	11	12	29	23	9	11	14	14	9	10	19
51	0	14	20	12	28	23	10	12	13	13	9	11	18
45	1	13	12	13	27	23	9	10	11	14	10	11	18
67	38	14	17	12	30	24	10	10	12	15	9	10	18
51	1	13	11	13	30	23	9	10	13	15	10	9	20
105	16	13	10	13	30	23	9	10	13	15	10	9	20
104	23	14	12	12	30	23	10	10	12	13	9	10	17
79	2	12	10	12	30	23	9	10	12	13	11	10	19
46	8	14	15	12	28	23	8	13	12	14	10	12	20
102	25	13	14	13	29	23	10	10	12	12	10	11	20
51	22	15	10	12	28	23	9	12	12	13	8	11	18
73	4	14	13	12	30	22	10	10	11	14	11	11	19
98	28	14	12	11	28	23	9	10	12	13	8	11	19
87	28	14	16	12	26	23	9	12	13	15	9	11	19
64	11	14	9	12	30	21	9	10	12	14	10	12	20
35	5	16	14	13	30	24	9	12	12	14	11	11	18
72	7	15	11	11	28	22	9	11	11	14	11	11	18
29	22	15	17	12	31	23	10	13	12	14	11	12	17
90	2	15	13	12	28	21	10	10	12	13	11	10	16
91	2	14	12	12	28	23	9	10	12	14	11	9	18
38	3	12	18	12	28	24	9	12	12	13	9	10	17
76	0	13	9	12	28	22	9	12	11	14	9	12	19
111	10	14	12	12	29	22	9	13	12	13	9	10	18
31	23	16	14	11	29	22	9	10	12	15	9	10	18
25	10	15	12	12	28	23	10	11	12	13	10	12	18
99	10	14	11	14	29	22	9	11	11	14	9	11	17
111	19	13	13	12	28	23	10	13	12	14	11	11	19
77	7	12	11	13	29	23	9	10	12	13	12	11	19
33	2	15	12	12	29	23	8	10	11	13	10	12	19
52	39	14	16	11	29	23	10	12	12	14	10	12	18
40	0	14	16	13	29	23	10	10	12	14	11	10	19
42	32	16	13	13	28	24	8	13	12	13	10	12	18
108	26	13	11	12	28	22	9	10	13	13	10	11	17
62	8	15	13	13	31	23	9	13	13	13	9	11	18
96	9	15	11	12	28	21	9	13	12	15	8	9	19
78	7	14	13	12	29	22	9	14	12	13	9	10	19
99	1	15	17	12	30	22	9	10	12	14	11	11	20
54	5	15	13	13	30	22	9	10	13	14	9	11	17
89	0	14	10	12	28	23	9	10	12	15	9	11	18
106	8	14	16	12	31	23	9	14	12	14	8	10	18
101	38	13	15	12	28	24	9	11	11	13	9	11	18
101	11	13	19	13	29	21	10	12	12	13	9	12	18
75	7	15	13	12	30	22	9	11	11	14	10	10	18
69	0	14	14	11	28	24	8	10	12	13	10	11	17
36	1	12	16	13	29	21	8	10	14	14	9	10	19
53	6	15	15	13	28	22	9	10	12	13	10	10	18
118	5	14	14	12	30	24	9	10	12	13	10	11	17
80	0	14	12	12	28	23	10	13	11	13	10	12	18
74	9	13	12	11	28	23	9	12	11	13	9	12	20
46	0	15	13	11	28	23	10	12	14	14	8	10	19
46	47	15	11	11	28	22	9	11	11	14	11	11	18
54	0	14	13	12	28	22	9	13	11	13	9	12	17
100	22	15	17	12	29	23	10	10	11	14	9	12	19
48	24	13	12	12	29	24	9	12	14	13	9	10	18
90	0	13	18	11	29	22	9	12	11	13	10	10	19
108	2	14	11	12	27	23	10	13	12	15	11	10	18
94	0	13	17	12	28	24	10	15	13	13	10	11	19
46	9	14	16	12	28	22	9	12	13	13	9	10	18
79	0	14	10	12	27	23	9	10	13	14	9	11	18
75	17	13	16	11	29	24	9	11	12	13	8	11	19
31	33	13	12	12	29	24	8	13	11	13	10	9	18
107	15	13	12	12	27	20	10	10	12	15	8	10	17
43	0	13	10	14	28	22	9	14	11	13	9	12	19
80	1	15	14	12	31	22	10	13	12	13	10	11	21
102	2	14	14	11	27	22	9	13	12	13	9	9	17
39	1	12	10	11	26	22	9	12	13	13	8	10	17
93	4	14	11	14	29	22	9	11	11	14	9	11	16
66	18	13	18	12	28	22	10	13	12	15	10	11	18
97	0	14	16	11	28	20	10	12	13	13	11	11	18
62	0	15	11	11	26	22	9	10	10	14	8	10	19
44	7	14	9	11	31	23	9	10	12	14	10	10	19
56	15	13	10	14	28	22	9	14	11	13	9	12	19
86	14	13	15	12	27	23	10	10	12	12	9	10	20
99	24	12	10	12	27	24	9	10	12	14	8	12	18
67	1	14	10	11	28	21	10	10	12	14	9	11	18
32	13	13	12	12	27	22	10	11	11	14	8	11	18
50	5	14	12	12	28	21	9	12	12	13	9	12	19
83	6	14	10	11	27	23	9	10	12	13	10	12	17
63	18	14	12	11	28	21	9	10	12	15	10	13	17
35	2	14	13	13	28	22	10	10	12	13	9	9	18
63	1	13	13	13	29	23	9	13	12	14	12	10	18
68	4	13	10	14	28	22	9	14	11	13	9	12	19
45	7	12	17	12	27	20	9	10	12	14	9	10	19
109	0	14	12	11	31	23	9	12	13	13	8	11	18
55	23	14	13	13	26	23	9	13	11	14	11	10	20
91	33	14	11	11	27	22	9	10	12	14	9	11	20
118	23	16	12	12	27	23	10	13	12	13	10	9	17
103	20	14	12	12	28	24	9	13	11	13	10	11	20
86	10	13	12	12	29	24	11	13	12	13	10	10	17
87	0	14	15	12	29	23	9	13	13	13	9	10	17
46	4	16	14	11	31	25	11	11	11	13	11	10	19
82	2	15	11	11	29	21	9	10	12	13	9	10	19
117	2	13	10	12	27	22	10	13	12	15	11	11	17
33	0	15	17	12	28	23	9	12	12	13	11	11	18
49	2	12	14	13	28	20	10	13	11	14	9	11	18
65	5	14	12	13	30	22	10	10	12	13	9	11	17
33	0	14	12	13	28	24	10	10	13	13	9	12	17
44	38	13	10	12	28	23	10	12	12	14	12	11	19
45	3	14	13	12	29	23	8	10	12	14	8	10	20
101	22	12	10	11	28	21	10	12	11	14	9	11	18
104	5	13	13	11	29	23	10	11	11	13	8	10	18
94	10	13	16	12	28	25	10	12	11	13	9	12	19
92	8	14	15	12	30	23	9	10	12	14	9	11	17
54	46	14	10	12	29	22	9	10	12	13	9	12	18
68	19	15	13	11	28	21	9	13	12	13	9	11	18
88	26	14	14	11	30	22	10	10	12	13	8	10	20
103	30	12	13	12	27	23	8	12	12	13	9	12	20
40	4	14	9	12	30	24	10	12	14	13	10	10	19
52	7	14	13	13	27	22	9	10	12	14	8	10	20
50	17	13	13	11	27	24	9	10	12	14	10	11	18
