# Supplementary material for: Using game theory to thwart multistage privacy intrusions when sharing data
Source: Sci Adv. 2021 Dec 10;7(50):eabe9986. doi: 10.1126/sciadv.abe9986 (PMC8664254; doi:10.1126/sciadv.abe9986)
Supplement: Supplementary file 2 — Data S1 [file sciadv.abe9986_data_s1.zip › sciadv.abe9986_data_s1/DemoKAnonymization/exp/2058/data/target_data/i22.csv]

YOB	State	STR1	STR2	STR3	STR4	STR5	STR6	STR7	STR8	STR9	STR10	STR11	STR12
40	17	13	13	12	26	23	8	10	13	14	9	12	17
112	8	13	14	11	31	23	10	10	12	14	11	10	21
60	11	14	17	13	27	23	9	11	12	15	8	11	18
92	0	15	12	12	28	23	9	11	11	13	8	11	19
79	3	13	14	12	29	23	9	13	12	14	9	11	19
101	24	14	17	12	29	24	9	14	12	13	11	11	19
70	17	12	14	11	27	23	9	12	12	15	9	11	19
73	10	13	12	13	28	23	9	10	13	15	11	10	17
56	7	15	12	12	29	22	9	13	13	14	11	11	20
85	0	13	12	11	29	23	9	10	12	14	9	12	18
75	9	12	14	11	27	22	9	11	12	14	9	12	19
95	1	15	10	12	29	22	10	15	12	13	10	12	19
42	3	13	12	11	30	22	10	10	12	14	10	11	19
70	22	13	14	12	29	23	8	10	11	13	10	9	19
73	20	12	14	11	29	23	9	12	12	13	11	13	18
46	9	13	14	12	28	23	10	12	12	14	9	11	18
70	21	13	16	11	28	22	10	10	11	12	12	11	19
76	5	13	12	11	32	22	9	10	12	13	11	10	19
107	0	12	13	11	28	23	9	12	13	13	9	9	20
32	8	14	11	11	29	23	9	10	12	13	8	11	18
70	9	13	12	12	29	22	9	12	12	13	9	11	19
19	21	16	13	11	30	21	9	13	12	13	11	10	20
78	2	14	13	12	27	23	9	14	13	13	11	10	18
90	11	14	9	13	30	23	10	10	11	13	9	12	18
46	3	14	10	11	26	24	9	13	12	14	10	11	19
109	8	15	12	12	30	23	9	13	11	14	9	9	20
101	0	13	12	12	30	23	9	12	12	14	11	11	18
84	17	16	12	11	29	22	10	14	12	14	11	11	19
98	15	14	13	13	29	21	10	10	13	13	9	10	17
50	6	13	15	11	27	22	10	13	13	13	8	12	18
47	24	12	10	11	28	22	8	10	13	14	9	10	18
103	1	16	12	12	30	22	9	10	12	13	8	10	17
78	36	16	14	11	31	24	10	10	12	14	11	11	20
106	18	14	17	11	27	23	9	12	11	15	10	13	18
61	28	13	15	13	28	24	9	10	13	13	8	10	18
111	1	13	15	13	29	23	10	10	12	14	9	11	18
32	8	14	14	12	28	23	9	11	13	14	8	10	19
53	0	13	15	13	27	25	9	13	12	13	9	11	16
98	20	13	17	12	27	23	10	14	11	15	10	12	19
79	8	14	20	12	29	24	9	10	14	14	10	11	18
49	10	14	11	13	29	23	10	12	11	14	10	11	18
70	26	13	15	12	31	21	10	10	11	13	8	11	20
53	3	14	11	12	28	23	9	10	11	14	10	11	20
85	1	13	12	11	30	23	11	10	11	12	10	12	18
76	16	13	10	11	29	22	10	13	11	15	9	10	18
102	5	15	10	11	27	22	9	9	13	14	9	9	19
23	1	16	12	12	29	21	10	12	12	15	10	12	20
65	9	13	20	11	29	23	9	13	12	13	9	11	17
98	45	13	11	12	29	23	10	12	12	14	11	10	19
52	0	14	14	12	27	23	9	12	13	13	9	11	19
88	3	14	18	12	29	22	10	13	12	13	11	11	17
80	10	13	20	13	30	24	10	13	11	14	8	12	19
110	4	13	16	13	29	22	9	10	12	13	9	11	19
106	0	14	12	13	29	23	10	12	13	13	10	12	18
74	27	13	12	13	29	23	9	10	12	14	9	10	19
40	6	13	11	11	31	23	9	10	13	15	8	11	19
66	3	15	11	12	29	24	10	10	13	15	11	9	17
69	6	13	13	12	27	23	9	10	12	14	8	11	18
88	4	15	10	11	29	22	9	12	11	14	9	9	18
36	3	13	9	12	29	23	10	13	11	13	8	11	18
41	12	13	11	11	30	23	9	12	12	14	9	11	19
71	0	14	13	13	27	22	9	10	11	13	10	11	19
48	11	13	10	11	28	22	10	10	12	13	11	11	19
89	12	14	17	12	28	20	9	10	12	13	9	11	17
56	5	13	17	11	28	24	11	13	12	13	11	10	16
26	18	13	16	12	27	23	9	10	13	13	9	10	17
71	9	12	13	13	28	20	9	10	12	13	9	11	18
78	9	14	15	12	28	22	9	13	11	14	9	12	19
32	2	14	15	12	28	22	10	13	11	14	9	12	19
55	7	13	10	12	31	24	9	11	12	13	10	9	18
65	0	14	13	11	29	24	8	10	12	15	11	10	17
78	44	13	13	14	30	24	9	13	12	14	9	11	18
93	8	13	11	11	29	22	9	13	13	13	11	10	19
67	3	13	12	13	29	23	10	12	12	13	10	10	19
76	5	14	10	11	31	22	10	12	12	13	8	11	18
44	7	15	10	11	27	24	10	13	12	13	11	11	18
84	19	14	13	13	28	22	9	10	11	13	11	12	19
72	0	16	14	12	27	22	9	10	11	13	11	12	18
109	23	14	19	11	29	25	9	13	12	13	9	10	18
55	11	14	13	13	30	21	9	10	11	13	11	11	17
87	2	15	16	11	28	23	8	10	11	14	11	11	18
76	4	12	15	12	29	24	10	10	12	13	11	11	18
107	0	13	12	12	29	23	9	13	11	13	9	10	19
71	0	15	16	11	28	23	10	10	13	13	9	11	20
42	2	13	16	12	29	23	10	12	12	13	10	9	19
77	31	13	13	12	28	23	9	10	12	13	9	10	18
86	0	13	12	11	29	23	10	10	12	13	9	10	18
47	21	13	13	12	28	22	10	10	13	13	9	10	18
73	9	14	13	11	29	24	9	10	12	14	10	10	19
60	22	14	16	13	29	23	9	13	12	14	10	11	19
47	16	13	12	11	30	22	9	12	12	14	9	11	19
45	9	16	13	11	30	21	9	13	12	13	11	10	20
101	3	15	10	11	30	23	10	13	12	13	10	11	19
51	37	13	13	13	27	24	11	10	11	13	11	9	18
95	15	15	13	13	30	24	9	13	11	13	9	11	21
96	0	13	19	11	30	23	9	12	11	13	8	12	18
96	24	13	15	11	27	23	9	11	12	13	9	11	19
43	1	14	15	12	30	24	9	12	12	14	9	10	18
105	37	15	17	12	28	24	9	10	12	14	10	10	20
80	7	15	16	11	30	22	9	10	12	14	9	12	20
71	3	13	10	11	27	24	8	12	12	15	11	12	16
47	0	13	9	11	28	23	9	11	11	13	10	11	17
108	30	13	18	11	26	21	10	10	11	13	9	11	18
92	33	14	13	11	29	22	10	10	11	13	9	10	19
61	15	14	11	12	28	22	9	10	12	15	11	9	19
54	0	14	15	12	29	21	10	12	13	14	9	11	18
97	1	14	13	13	29	20	9	10	12	13	8	9	19
76	3	15	15	13	28	23	9	12	12	13	11	11	17
57	12	13	10	13	30	23	9	10	12	14	10	10	17
53	1	12	15	13	28	22	9	14	12	13	10	11	17
68	2	14	12	12	27	24	9	10	10	13	9	10	18
103	2	12	13	13	29	21	10	12	12	13	10	12	18
75	27	15	10	12	28	21	9	13	13	13	9	9	18
48	2	12	13	13	27	24	9	10	13	14	9	11	19
42	12	13	10	12	28	22	8	12	12	13	9	11	19
57	17	13	13	13	29	23	10	12	11	13	9	10	20
81	26	14	17	12	27	23	9	10	12	13	10	12	19
81	0	14	12	11	31	23	9	12	13	13	8	11	18
71	0	12	11	12	27	23	9	12	13	15	10	12	19
83	3	14	20	12	28	22	9	12	11	13	9	10	20
43	9	14	15	12	29	23	9	11	11	13	9	13	17
58	2	13	12	12	28	23	9	10	11	13	9	11	18
89	44	15	14	11	29	24	9	10	11	14	10	11	18
31	39	14	13	11	26	22	9	12	14	13	11	11	18
81	0	13	17	12	27	23	10	12	12	14	9	9	19
103	2	15	16	12	29	23	11	12	14	14	10	12	18
101	24	16	15	11	28	23	9	10	12	13	10	11	19
78	0	13	10	12	28	22	10	14	11	13	11	11	19
94	20	13	15	11	27	22	10	13	13	13	8	12	18
55	28	14	14	11	28	25	9	12	11	14	12	10	19
68	23	15	12	12	31	22	10	12	12	13	9	10	17
102	1	14	14	11	29	21	9	13	12	13	9	10	19
73	8	16	9	12	29	22	9	10	13	14	11	11	19
99	0	14	19	11	29	25	9	13	12	13	9	10	18
109	0	15	10	13	29	22	9	12	12	13	10	11	20
44	0	14	10	11	29	22	11	13	12	13	9	10	17
38	2	13	10	13	27	21	10	10	13	14	9	11	17
55	0	13	12	13	27	21	10	13	10	13	11	11	19
62	0	15	10	13	27	24	9	12	12	14	8	10	18
56	2	13	14	12	27	24	9	12	13	13	10	10	19
108	18	12	15	12	28	23	9	10	12	13	11	10	17
90	6	13	12	12	27	21	9	13	13	13	9	10	19
85	45	15	14	12	28	21	9	12	14	13	10	9	19
61	15	16	11	12	30	22	8	12	12	14	10	12	19
105	32	13	15	12	28	22	9	12	12	13	10	12	18
115	22	15	10	13	27	23	9	13	11	14	11	11	18
89	21	13	12	13	29	22	9	13	11	14	8	9	20
46	14	13	13	12	29	24	10	11	11	15	10	10	18
105	11	12	12	12	29	20	9	12	12	13	9	10	19
96	15	14	13	11	27	22	9	12	12	13	8	11	19
109	2	13	13	11	29	24	9	13	12	13	9	12	20
76	9	16	13	13	28	22	9	12	12	14	11	10	18
91	2	13	17	11	30	22	10	10	11	13	9	12	17
49	0	13	10	12	28	21	9	10	11	13	9	11	18
37	23	15	12	11	27	23	9	10	13	13	9	11	18
34	28	14	13	12	28	23	9	13	12	14	11	10	17
70	24	14	16	12	29	21	9	10	12	14	11	11	18
47	7	14	12	11	29	24	9	13	11	13	9	9	18
70	3	13	14	11	30	23	9	10	11	14	10	10	18
37	27	14	12	12	26	23	11	11	12	14	10	10	19
45	9	13	12	13	27	22	9	10	13	13	10	12	17
60	3	14	11	12	28	24	9	12	14	14	9	9	18
73	10	13	9	11	29	23	10	10	12	13	9	11	20
40	2	12	13	12	28	21	8	12	13	15	9	10	19
71	11	12	10	11	26	22	9	12	13	13	9	10	17
29	0	12	12	12	31	22	10	10	11	13	9	11	20
66	29	13	13	13	27	24	9	12	12	12	9	11	18
57	25	15	12	12	29	23	9	12	12	13	9	11	18
68	25	15	12	11	28	24	10	10	12	13	8	11	19
67	6	15	14	13	29	22	9	10	12	14	8	12	18
84	34	12	13	12	28	24	10	15	11	13	10	11	21
97	42	13	17	12	27	23	10	14	11	15	10	12	19
38	8	14	10	12	27	22	9	10	12	14	10	9	18
102	4	13	12	13	28	23	9	10	13	15	11	10	17
35	19	13	10	11	30	24	9	12	11	13	11	11	21
83	2	13	15	12	29	22	10	10	11	15	9	10	20
38	9	13	11	12	28	23	10	13	12	14	10	9	19
47	3	14	12	12	29	23	9	12	11	14	9	11	19
46	5	13	15	12	29	22	9	10	12	13	9	9	20
99	12	14	12	12	29	21	9	10	12	14	11	11	19
61	27	15	12	12	31	25	9	10	13	13	9	11	20
71	15	14	10	13	28	24	9	10	13	14	9	9	19
51	29	14	10	13	29	23	8	12	12	13	9	10	16
45	5	13	14	11	29	22	10	10	12	15	9	10	21
71	16	15	10	12	27	21	10	10	12	13	9	12	18
58	4	15	12	13	26	24	9	12	13	13	11	11	19
42	19	13	16	11	27	23	9	10	12	13	10	10	16
54	17	13	13	12	27	21	10	12	12	13	10	9	18
80	3	12	18	12	30	20	9	9	12	13	10	12	17
85	4	16	11	12	30	23	9	10	11	13	9	10	18
58	24	16	13	13	26	22	9	10	11	13	11	10	17
53	9	16	14	11	28	23	10	12	12	13	9	11	19
34	2	14	17	12	27	24	10	10	12	13	10	11	20
82	6	13	17	12	28	21	9	10	11	14	9	9	17
43	12	13	10	12	28	21	9	10	11	13	9	11	18
71	1	14	10	12	28	24	9	12	11	13	9	11	20
43	31	13	14	12	28	22	9	12	11	13	10	11	18
89	24	13	17	12	27	24	9	10	12	13	10	11	20
109	5	13	10	13	29	22	9	13	13	13	10	10	17
65	6	14	13	13	30	23	10	13	12	13	12	12	19
106	5	13	10	12	29	23	9	12	12	13	10	10	19
98	21	14	16	11	29	21	9	15	11	14	10	9	18
68	16	16	12	13	29	20	10	13	12	13	11	11	17
46	3	14	12	12	30	23	9	10	12	13	9	10	19
23	14	13	10	12	28	22	9	10	12	13	11	10	18
82	25	12	10	12	27	24	9	10	12	14	8	11	18
74	12	13	16	13	31	20	9	10	11	14	9	9	19
68	9	13	15	12	28	24	10	12	12	15	11	11	18
100	3	14	17	12	28	21	9	10	12	13	9	12	18
58	25	15	10	11	30	23	9	10	11	14	11	10	17
47	20	15	17	12	29	23	10	10	12	15	9	9	17
51	35	14	10	12	28	20	11	12	13	14	11	13	18
90	37	15	13	12	28	22	10	12	12	13	8	11	18
93	0	12	16	11	28	24	10	12	12	14	9	9	19
103	9	16	16	11	29	24	9	10	12	13	9	10	18
61	3	13	10	13	27	22	8	11	11	13	8	9	18
104	22	13	11	12	30	22	9	12	12	13	10	10	16
113	12	16	11	13	27	23	10	12	12	13	9	9	19
59	6	13	11	12	30	24	10	10	12	13	10	10	20
41	13	14	15	13	28	22	9	13	12	13	9	10	18
40	3	13	20	13	29	22	9	10	11	13	9	11	18
97	2	13	11	11	27	24	9	10	11	14	9	12	18
66	44	13	10	14	27	22	9	10	13	13	11	11	18
35	2	16	13	12	29	22	9	14	12	13	10	10	18
74	0	14	13	11	29	22	9	12	12	14	11	10	19
58	11	14	12	13	28	23	9	10	13	13	10	11	16
106	11	13	10	13	28	24	9	12	12	13	8	11	18
62	0	14	10	13	29	23	10	10	11	14	9	10	19
93	2	13	11	11	29	23	10	10	11	13	9	11	18
59	37	13	10	11	30	23	9	12	12	14	12	11	18
50	0	13	10	12	29	23	9	12	12	14	9	11	19
49	12	15	10	12	30	23	9	10	11	13	8	12	19
94	1	13	13	12	28	22	9	11	12	14	9	10	18
96	8	14	10	13	28	22	9	13	12	13	12	11	18
87	16	15	16	12	29	21	10	10	12	13	12	10	20
36	6	13	13	12	29	22	9	10	10	13	11	11	17
45	12	13	12	11	30	22	9	12	11	13	10	10	20
37	14	14	11	12	26	22	9	15	11	14	11	10	19
76	3	15	12	11	27	21	9	12	12	13	9	11	18
91	16	14	17	12	28	21	10	12	12	13	10	12	19
56	3	14	11	13	28	23	10	12	12	14	9	11	19
97	27	13	11	13	29	23	9	10	12	13	10	9	19
29	1	14	11	13	27	23	9	9	12	13	9	10	19
51	1	13	14	12	29	22	9	10	11	13	9	9	18
48	44	15	17	12	27	23	8	12	13	14	9	12	20
88	0	14	12	12	29	24	9	10	13	13	12	9	19
71	18	15	12	11	29	22	9	10	12	13	10	11	18
25	3	13	11	11	28	23	9	12	12	13	11	11	19
117	43	12	18	12	28	24	9	12	12	13	9	10	17
72	4	13	13	13	27	24	11	10	11	13	11	9	18
77	1	13	13	12	28	24	9	12	12	13	9	11	18
106	9	13	15	12	29	22	9	12	12	13	9	9	18
96	10	14	14	13	29	22	9	11	12	13	12	11	18
64	6	13	16	11	29	24	9	12	12	13	10	12	19
85	10	14	15	11	28	22	9	13	12	13	11	11	19
97	8	14	12	12	27	23	8	12	11	13	11	10	19
74	1	14	10	13	28	24	9	12	11	13	9	11	17
96	18	13	13	12	28	24	9	11	12	13	10	10	18
55	17	15	13	12	28	23	10	12	14	14	9	11	19
77	6	13	13	13	30	22	8	12	11	15	9	11	16
68	0	13	14	12	28	22	9	14	11	14	9	11	18
74	21	15	10	11	29	22	9	12	11	14	9	9	18
90	0	13	11	13	30	23	9	10	13	15	10	9	20
67	9	15	11	12	28	22	10	10	12	13	9	10	18
92	31	14	13	12	26	21	9	10	12	13	9	10	18
55	0	14	13	13	29	20	9	10	12	13	8	9	19
70	13	12	10	12	28	23	9	13	12	13	9	10	19
110	24	16	13	11	29	23	11	10	12	13	9	11	17
75	3	14	13	11	30	24	9	12	13	13	9	9	21
68	5	14	12	12	30	23	8	13	12	15	10	10	18
100	11	13	12	12	29	23	9	9	12	14	10	11	17
59	4	13	10	12	27	21	9	10	11	14	8	12	16
62	23	15	13	11	28	24	9	12	12	15	9	10	21
40	3	12	12	13	28	22	9	10	12	14	10	10	17
73	0	14	14	12	27	21	9	10	11	13	10	12	20
79	16	15	10	13	27	23	9	13	11	14	11	11	18
42	5	14	12	12	28	23	9	11	13	14	11	10	18
49	12	14	13	11	29	23	9	13	14	13	10	11	17
49	21	16	12	12	28	23	9	11	12	13	9	10	17
115	29	15	11	13	28	21	9	12	11	14	9	11	19
93	9	13	17	13	28	23	9	13	12	14	9	9	17
90	3	14	10	11	30	22	10	12	13	13	9	11	18
60	3	13	12	13	29	23	9	10	11	13	8	10	18
82	14	14	12	12	30	21	9	13	12	13	9	11	17
21	43	13	10	13	30	24	9	10	12	13	9	11	18
44	0	14	10	12	27	23	9	10	13	14	9	11	18
68	2	15	10	11	30	23	9	13	11	14	10	13	18
97	2	13	12	13	29	22	9	12	12	13	9	11	18
60	33	14	12	13	27	24	9	13	12	14	8	9	17
53	21	14	19	13	27	22	8	13	12	13	9	9	18
69	20	13	16	12	26	23	9	11	13	13	9	12	17
51	24	14	19	12	27	22	9	13	12	14	11	10	18
39	33	13	12	13	29	23	9	10	11	13	8	10	18
84	0	15	14	11	27	21	10	11	13	14	8	10	20
38	3	13	12	12	27	23	10	12	13	15	11	12	18
72	3	13	12	11	28	24	10	12	13	15	11	10	18
63	3	14	19	11	29	23	9	11	12	13	10	12	18
71	4	15	16	13	30	21	10	12	14	13	9	11	19
87	13	13	12	11	30	22	9	12	12	14	9	11	19
64	1	16	14	12	30	24	9	12	11	13	9	10	20
84	11	13	10	11	28	24	10	12	12	13	9	10	18
90	19	13	13	13	29	23	10	12	12	15	9	10	20
110	38	14	14	12	28	25	9	12	12	14	10	10	18
40	27	15	16	12	29	22	10	9	12	13	9	12	19
44	5	14	14	11	27	23	8	10	12	13	9	10	18
95	0	14	15	12	29	22	10	10	12	13	9	12	18
44	19	13	18	12	29	22	9	12	11	14	9	10	19
43	0	16	10	12	31	23	9	13	12	13	11	10	21
66	36	15	12	13	27	21	10	10	12	13	11	11	17
59	10	14	14	12	29	22	9	10	12	13	9	10	18
113	13	14	12	12	29	21	10	10	13	14	8	11	17
52	2	13	15	11	27	23	9	10	12	13	10	10	19
98	18	15	15	11	29	25	9	10	11	14	10	11	19
83	1	14	19	12	27	22	9	10	12	14	11	11	18
56	10	15	19	13	27	23	9	10	12	12	11	9	18
103	6	16	17	12	28	22	9	12	12	14	10	11	18
77	22	14	13	11	29	22	9	12	13	14	10	10	18
46	8	15	17	12	27	24	9	12	13	14	9	11	18
96	14	15	16	11	26	23	11	10	12	13	10	11	18
68	9	13	15	12	29	23	9	13	11	13	10	12	18
97	25	14	14	12	27	22	9	10	11	13	10	12	20
33	38	13	11	12	27	20	10	10	12	14	10	12	18
52	2	13	16	11	28	24	10	12	12	14	9	11	18
60	4	14	12	12	29	23	10	10	12	14	11	10	17
57	20	12	12	12	30	21	9	11	13	15	10	11	17
42	2	12	10	11	27	22	9	12	12	14	11	12	18
67	45	13	14	12	27	24	10	10	12	14	11	11	17
65	44	14	12	11	29	22	10	10	11	13	9	10	18
94	22	13	14	12	30	24	9	12	11	14	9	11	19
97	0	15	11	12	29	21	9	12	12	13	12	12	18
72	15	13	13	12	28	24	9	10	11	14	10	9	18
91	13	13	13	12	28	23	10	13	12	14	11	11	19
49	5	13	19	12	28	23	9	10	12	14	10	11	19
45	4	13	13	12	28	24	9	12	11	13	9	10	20
96	3	14	16	12	28	21	9	10	12	13	9	12	18
41	34	13	12	12	28	25	10	10	11	13	10	11	19
43	16	14	14	12	27	22	9	10	11	14	11	11	21
53	0	16	13	12	28	22	10	10	11	13	9	10	20
105	3	13	10	12	29	21	10	12	12	14	9	9	19
43	39	15	11	11	29	24	10	14	11	14	9	10	20
103	40	15	14	13	29	20	9	10	12	13	9	10	20
59	10	13	17	12	28	24	9	13	13	13	9	12	18
43	0	15	13	13	29	25	9	9	14	15	11	12	19
96	0	13	15	12	29	22	10	10	11	15	9	10	20
119	0	12	11	11	28	22	10	12	11	13	9	11	19
58	0	14	17	12	28	23	10	13	11	14	9	9	18
67	36	14	18	12	27	23	10	13	13	13	9	11	19
70	15	14	12	13	29	23	8	12	12	14	8	9	18
94	23	13	12	11	28	24	10	13	12	14	8	11	20
61	3	14	13	12	27	22	11	14	12	13	10	11	20
102	0	14	13	12	27	21	9	14	12	13	8	11	19
50	0	15	9	13	28	23	9	9	12	14	11	10	18
65	3	14	10	13	30	24	9	10	14	13	9	12	18
57	10	13	12	12	28	23	9	13	13	14	9	11	18
105	2	14	10	11	28	21	10	10	12	14	9	11	18
103	8	13	11	11	29	24	9	10	12	14	10	11	18
108	17	13	15	13	29	23	10	10	12	15	10	11	18
56	8	14	13	12	27	22	10	9	12	15	10	11	19
61	16	13	13	11	27	22	8	10	13	14	9	9	18
73	34	13	11	11	28	22	9	12	12	12	12	10	17
92	21	15	13	11	30	23	9	10	11	13	9	10	17
47	8	14	12	12	26	23	11	11	12	14	10	10	19
57	5	13	12	11	28	22	9	13	13	13	9	11	19
52	23	12	11	12	27	22	9	12	12	15	11	10	16
42	10	14	17	13	27	24	11	12	13	13	9	11	18
81	5	13	10	11	28	23	10	12	12	15	9	10	18
50	3	13	9	13	29	22	9	11	12	13	10	11	19
90	1	13	10	12	28	23	9	10	13	13	9	9	18
43	6	13	12	12	29	22	9	13	12	13	11	10	19
40	12	13	16	12	28	22	10	10	12	13	10	9	18
110	14	13	9	13	27	21	9	15	12	15	9	10	17
74	3	16	13	12	31	21	9	12	12	14	9	10	16
83	0	13	11	12	29	23	9	10	11	13	10	11	18
58	3	13	10	12	28	21	9	12	13	13	9	10	18
45	0	13	15	12	29	22	9	10	12	13	9	9	20
36	18	12	13	11	28	23	9	12	12	15	10	11	18
101	47	14	10	11	27	24	9	12	12	13	9	11	19
67	33	13	12	13	29	23	8	12	12	13	11	11	18
44	0	13	12	13	28	23	9	13	12	14	11	11	20
102	14	14	10	12	29	23	9	13	11	13	10	11	19
18	21	14	13	12	29	22	9	12	14	13	11	11	18
58	2	12	14	13	28	24	9	15	11	13	11	10	20
49	0	15	13	12	27	23	10	11	12	13	9	11	18
49	7	14	11	12	29	21	10	12	12	13	10	9	18
100	29	13	10	12	27	23	9	9	12	14	9	11	19
62	24	14	12	12	28	23	8	10	12	15	8	10	19
109	37	15	13	11	28	21	9	12	13	13	12	9	20
98	12	16	11	12	28	23	8	10	12	13	11	13	18
87	0	14	10	13	27	24	9	10	14	13	10	12	17
52	12	14	12	11	27	22	9	10	11	14	9	12	19
104	13	14	13	11	28	23	9	10	11	14	10	11	17
79	25	13	14	12	27	23	9	13	12	13	9	11	17
75	28	13	13	12	29	23	10	11	11	13	11	11	17
35	2	14	10	11	25	23	10	10	12	14	10	13	19
30	0	14	12	11	27	23	9	10	11	14	9	12	19
96	0	15	14	12	30	23	9	13	11	13	10	9	18
50	23	13	11	13	27	21	9	12	12	14	11	11	17
76	17	16	13	11	28	24	9	13	12	14	11	12	17
76	16	14	12	12	28	23	9	10	12	13	9	12	18
96	27	12	13	13	29	23	9	12	12	13	11	11	20
88	2	14	11	12	30	22	10	10	12	13	9	10	18
41	2	12	19	13	29	23	10	10	11	13	8	11	18
61	5	14	11	12	30	22	10	10	12	13	9	10	18
58	3	16	19	12	28	21	9	11	11	14	8	9	18
60	34	14	14	13	28	23	9	10	12	13	9	11	18
104	23	14	18	12	29	22	10	12	12	14	9	11	18
30	0	12	11	11	27	23	10	13	12	14	10	12	18
34	9	13	11	12	28	22	9	10	13	13	9	10	19
84	1	13	12	12	29	22	9	12	12	14	11	10	17
48	8	13	12	11	29	23	10	12	11	13	9	10	18
46	11	14	17	13	29	22	9	11	12	14	9	10	20
70	11	12	13	12	28	21	8	12	13	15	9	9	19
39	2	14	17	12	31	22	10	12	12	13	11	10	20
66	33	14	12	13	29	22	10	12	14	13	9	12	18
75	1	14	14	13	30	21	10	10	12	13	10	9	17
67	2	15	13	11	27	23	10	10	12	13	12	11	19
102	21	12	12	12	28	22	10	12	12	14	9	10	20
105	8	14	10	12	27	24	10	12	12	14	9	9	20
123	2	12	10	13	28	24	10	10	13	15	9	9	20
108	3	15	13	12	29	23	9	10	11	13	11	12	18
51	2	13	10	11	29	24	9	14	11	13	9	11	19
80	2	13	12	12	28	23	9	10	11	13	9	11	18
85	13	13	10	12	27	24	9	12	11	13	10	10	18
56	30	14	14	11	27	21	10	10	12	13	11	9	18
37	7	14	13	12	29	22	10	13	12	15	10	11	17
102	14	12	12	12	28	20	9	10	11	13	9	9	18
60	21	13	14	11	31	21	9	11	14	13	10	9	19
45	19	15	10	11	28	23	10	12	12	13	9	11	17
53	9	13	14	11	28	20	10	15	12	13	9	12	19
94	41	12	13	11	28	23	9	12	12	13	12	12	17
24	19	13	14	11	29	24	9	12	11	14	9	10	20
99	16	15	12	12	30	21	10	10	11	13	10	10	19
99	11	13	11	14	28	22	10	12	11	14	10	12	17
69	1	14	13	12	29	24	10	10	12	14	9	11	20
42	35	13	12	11	28	24	10	13	12	14	8	12	20
98	20	13	12	13	26	20	9	12	13	13	9	11	19
99	9	13	13	12	29	20	9	13	12	13	9	11	17
111	23	14	13	13	27	24	10	15	11	13	9	10	18
111	4	15	13	12	27	24	8	10	12	13	10	10	18
81	1	13	11	11	29	23	9	11	12	14	9	13	19
108	2	13	10	12	26	24	9	10	11	13	11	12	18
55	1	14	16	13	27	23	9	12	12	13	11	10	19
22	0	13	11	13	28	21	10	10	12	13	11	10	17
55	9	16	16	11	29	24	9	10	12	13	9	10	18
95	21	13	10	11	27	22	9	10	11	13	10	11	18
43	28	14	16	13	29	22	9	12	11	13	9	12	18
78	1	14	13	13	26	23	9	13	11	14	11	10	20
85	9	12	14	11	28	23	10	10	12	14	10	11	19
106	11	14	10	11	27	23	9	10	10	15	11	12	20
76	0	13	13	12	29	23	9	12	12	14	10	9	18
95	30	14	14	11	27	22	9	13	12	13	9	9	17
63	37	13	16	11	28	22	9	13	12	15	10	10	20
91	3	14	14	11	28	24	10	10	12	14	9	10	18
88	1	14	11	13	28	24	9	10	12	13	10	12	19
80	7	12	12	12	30	22	10	11	12	14	9	12	19
24	5	14	18	12	28	24	9	12	12	14	8	10	19
36	29	14	12	13	29	22	9	13	12	14	9	12	18
95	1	12	10	12	29	22	10	13	11	13	9	11	18
45	1	12	13	12	28	24	10	10	11	13	9	11	17
81	11	13	16	11	30	22	9	10	13	14	10	9	18
77	39	13	19	12	28	23	11	10	11	13	9	10	18
106	6	13	15	13	26	22	10	10	11	13	9	10	17
70	9	15	11	12	29	22	9	10	12	13	9	10	19
49	35	14	14	13	29	22	10	11	12	15	9	9	18
43	10	16	14	11	29	23	10	13	11	13	9	10	21
77	2	13	15	12	29	22	9	12	12	13	9	9	18
70	33	14	10	12	29	22	10	10	12	13	9	10	18
82	29	15	18	11	28	23	10	10	11	13	9	9	20
86	8	14	10	12	29	22	9	10	12	15	9	9	17
77	3	13	16	13	28	22	9	10	12	13	9	9	18
49	24	14	11	11	27	22	9	10	12	14	9	11	20
46	3	14	17	12	30	22	9	12	11	13	11	12	18
107	10	14	11	12	30	23	10	10	13	14	9	9	19
35	38	14	10	12	27	22	9	13	13	15	10	10	19
57	1	14	11	12	29	20	9	11	12	15	9	11	18
106	0	13	13	12	28	23	9	13	13	13	11	11	21
76	14	14	19	12	27	22	9	13	12	14	11	10	18
46	3	16	12	12	29	22	10	13	13	13	9	10	19
78	27	13	12	12	29	25	9	12	12	15	11	11	19
80	13	13	13	13	28	23	9	12	12	15	10	10	19
41	10	16	14	11	29	23	10	13	11	13	9	10	21
42	3	14	12	12	27	23	9	12	11	14	11	12	19
96	6	15	11	12	28	21	9	13	11	13	9	10	18
95	1	14	18	11	29	23	9	10	12	14	10	11	18
72	4	13	14	10	29	22	10	10	12	15	9	10	21
38	30	12	12	12	29	23	10	10	12	13	8	12	17
60	47	14	14	12	29	22	9	10	12	13	11	9	18
33	15	13	11	12	27	20	10	10	12	14	10	12	18
96	35	15	13	11	30	23	9	10	12	13	8	11	19
40	12	15	13	12	28	25	9	10	13	14	10	11	18
52	7	12	13	12	28	23	10	12	12	15	12	9	18
34	8	13	14	13	29	23	9	10	11	14	9	9	19
34	0	13	13	12	29	23	10	12	12	13	10	10	18
32	4	14	16	11	29	23	10	12	12	14	10	12	18
38	4	13	15	12	29	23	9	10	10	15	9	9	19
70	1	13	17	12	28	22	10	13	11	13	11	10	18
35	3	15	10	12	30	22	10	11	12	14	10	11	19
79	20	14	13	13	29	20	9	10	12	13	8	9	19
44	14	14	13	13	29	23	10	10	13	14	11	9	17
28	34	16	14	11	29	22	10	12	12	13	10	11	19
74	12	14	13	11	29	24	9	10	13	13	10	11	17
99	5	15	15	11	27	23	10	10	12	14	9	11	21
97	4	13	12	12	28	21	9	12	12	13	9	8	20
49	3	12	15	13	27	22	9	10	13	13	9	11	17
57	5	16	12	13	27	23	10	11	11	13	10	10	19
76	3	14	15	11	28	22	9	10	12	13	9	12	17
58	7	16	13	12	29	23	9	10	11	13	9	11	19
74	2	13	15	11	27	22	10	13	13	13	8	12	18
70	2	15	16	12	28	23	9	13	12	14	11	11	18
96	3	16	9	11	28	21	10	10	13	13	9	11	19
53	12	15	12	13	27	21	10	10	12	13	11	11	17
44	3	13	14	11	29	22	10	10	12	15	9	10	21
98	1	13	17	13	28	23	9	12	11	14	10	11	18
102	1	12	13	12	29	23	9	10	12	13	11	9	19
87	29	15	15	12	28	22	9	10	13	13	9	10	19
73	19	14	10	12	29	21	9	10	10	12	9	11	18
90	1	14	20	11	28	23	9	10	11	14	10	10	18
80	25	14	13	11	29	20	9	12	14	13	9	10	19
57	19	13	13	11	28	21	10	10	14	14	11	10	19
61	1	13	15	11	30	22	8	12	12	14	10	10	19
103	2	14	10	13	28	22	10	12	11	14	9	12	18
39	2	13	11	13	30	22	8	12	11	14	10	10	19
40	11	13	17	12	27	23	9	10	12	13	12	11	18
61	14	13	10	11	29	23	10	10	12	15	11	11	19
86	0	13	16	13	27	23	9	12	13	14	9	11	19
101	1	13	10	12	27	20	10	11	13	13	11	11	18
99	4	12	10	12	29	24	8	10	10	13	9	11	18
77	0	15	10	12	29	25	10	12	13	13	9	10	19
41	21	15	17	12	28	24	9	10	13	14	10	10	18
75	8	14	10	11	27	23	9	12	11	13	8	11	19
99	32	15	11	11	28	22	9	11	11	14	11	11	18
23	18	14	10	14	29	23	9	12	11	13	9	10	21
102	23	14	10	12	28	22	9	10	13	13	12	11	18
49	24	14	13	12	28	23	10	10	12	13	10	9	18
68	14	15	17	12	28	23	9	12	12	13	11	11	18
98	14	13	14	12	28	21	10	11	13	14	10	11	19
87	14	12	9	12	27	22	9	13	11	15	9	10	19
82	1	14	14	11	28	25	9	12	11	14	12	10	19
51	6	12	10	12	27	22	9	12	12	14	9	13	20
92	14	13	10	12	28	23	10	11	12	14	9	11	18
38	24	16	14	11	29	22	9	10	13	13	10	10	19
71	0	14	10	12	27	23	8	12	11	13	9	9	17
46	0	15	12	12	26	21	10	10	12	14	9	9	19
69	7	13	10	11	29	21	10	12	12	13	10	13	17
88	10	13	17	12	27	25	11	13	11	14	10	11	19
71	4	12	12	12	29	22	10	12	12	14	9	11	18
106	33	14	16	12	30	22	9	12	11	14	9	10	20
34	0	16	13	12	29	22	9	14	12	13	10	10	18
75	3	14	13	11	27	23	10	10	12	14	9	11	17
52	2	15	12	12	29	23	9	12	12	13	9	11	18
92	28	15	13	13	29	25	9	9	14	15	11	12	19
95	8	13	11	13	30	20	10	11	11	13	10	10	17
53	16	12	15	13	28	23	9	10	11	14	10	12	17
39	19	13	16	12	29	23	8	10	12	14	10	10	19
47	2	15	13	12	27	21	10	10	11	14	10	10	19
69	8	13	19	12	29	23	9	10	12	13	9	12	19
47	23	14	12	13	28	22	9	10	12	13	10	7	20
96	22	13	14	12	31	23	10	13	12	13	9	10	19
80	15	14	16	12	26	23	9	12	13	15	9	10	19
98	0	15	15	12	26	22	9	10	12	13	11	11	19
99	22	14	10	11	28	22	9	10	14	14	8	11	18
79	21	13	18	11	28	22	9	10	12	14	9	9	19
44	10	15	13	13	28	22	9	10	12	15	11	9	18
86	3	16	14	12	28	23	9	12	13	13	11	12	20
67	17	14	15	12	30	23	9	10	12	14	9	11	17
40	13	14	14	13	30	21	10	10	12	13	10	10	17
93	25	14	10	11	28	23	9	10	13	14	9	12	19
34	26	12	14	11	28	23	9	10	12	14	10	11	19
93	10	13	11	11	26	23	9	12	12	13	11	10	18
64	8	13	10	11	28	21	10	13	13	14	8	13	18
34	41	12	17	11	28	23	9	10	12	13	11	10	20
38	4	15	17	12	27	22	10	9	12	13	9	9	18
90	15	15	10	13	28	23	9	12	10	13	10	10	18
72	0	13	16	12	27	23	9	10	13	13	9	10	17
82	12	12	14	12	28	21	9	12	11	13	9	11	17
70	0	14	12	12	28	24	9	13	13	13	11	11	18
90	29	15	11	12	28	20	10	10	11	15	9	11	20
99	24	15	12	11	31	23	9	10	12	15	11	12	20
59	33	14	12	11	29	24	9	12	13	13	11	10	19
38	7	14	10	12	27	22	9	13	13	15	10	10	19
75	0	13	11	12	27	24	9	10	12	13	10	12	19
92	2	13	12	12	29	24	8	13	11	13	10	9	18
81	0	15	13	12	28	22	10	11	12	13	10	11	19
102	0	14	10	13	27	22	9	12	11	14	9	11	18
91	13	14	10	12	27	24	10	12	12	14	9	9	20
112	0	14	13	11	30	23	10	10	11	13	10	10	18
43	3	13	13	12	28	20	9	13	13	13	10	12	18
42	2	16	13	12	29	21	10	13	13	13	9	9	19
39	0	14	15	12	28	24	9	9	12	13	9	10	19
72	17	13	18	13	26	22	9	10	12	14	9	11	19
38	0	14	10	13	27	24	9	10	13	13	10	12	17
35	7	13	16	11	30	22	9	10	11	14	11	12	18
78	6	12	14	12	30	22	9	12	11	14	10	11	19
101	39	13	18	11	29	25	9	10	11	13	9	11	17
74	9	13	13	12	29	22	9	12	12	14	8	14	19
91	0	13	11	12	29	23	10	12	12	14	11	10	19
95	9	12	12	12	29	23	10	11	12	13	9	11	17
94	11	14	10	11	27	23	9	12	11	13	10	10	19
39	23	14	14	11	27	23	10	9	13	13	9	12	19
46	0	12	12	11	28	21	9	10	13	14	12	12	19
60	2	14	10	12	30	23	9	10	12	13	9	11	20
90	0	14	19	12	28	23	9	10	14	14	9	13	18
44	5	12	10	13	29	21	9	9	12	13	8	11	17
47	0	15	17	14	28	23	9	10	11	13	10	11	17
86	16	14	16	12	29	21	9	13	12	13	11	10	19
82	4	15	12	13	28	24	10	13	11	14	11	11	17
87	0	13	14	12	27	22	10	12	11	13	10	9	18
90	10	13	13	12	28	23	10	10	12	13	9	9	18
112	30	14	13	12	28	23	10	10	11	13	9	10	18
110	4	13	15	12	27	23	10	10	12	13	9	11	18
59	0	14	11	14	29	22	9	11	11	14	9	11	16
110	0	15	17	12	28	22	10	12	11	13	9	11	20
96	2	15	9	12	27	23	11	11	12	13	9	10	20
54	7	15	19	11	30	22	9	13	12	15	8	11	17
84	25	14	20	12	29	23	10	14	12	14	10	11	19
63	18	15	11	11	27	22	10	10	13	12	9	10	19
66	17	15	9	13	28	23	9	9	12	14	11	10	18
83	47	14	10	12	29	21	9	13	11	15	9	9	19
100	41	14	13	12	31	22	9	10	12	13	10	12	18
73	0	13	10	11	27	22	9	10	11	13	10	11	18
38	3	14	10	13	27	24	9	10	13	13	10	12	17
71	1	14	12	12	28	22	9	12	11	14	11	12	19
77	9	13	10	12	28	22	10	10	12	13	9	10	18
108	3	14	14	13	29	22	8	11	12	13	12	11	18
77	12	13	13	11	29	24	9	13	12	13	9	12	20
49	5	14	13	12	30	22	10	12	12	13	8	10	17
68	4	14	13	12	27	22	10	10	13	13	11	11	18
110	5	14	15	12	29	23	9	12	12	15	10	11	18
86	6	13	17	12	27	23	10	14	11	15	10	12	19
48	6	13	10	13	28	22	11	12	14	13	8	11	18
56	3	13	12	12	28	22	9	12	11	13	9	11	18
104	15	14	15	12	30	24	9	12	12	14	9	10	18
109	1	14	12	13	28	22	10	10	11	15	11	12	18
100	14	13	12	11	28	23	8	10	11	15	11	10	16
54	9	13	12	13	26	20	9	12	13	13	9	11	19
93	11	14	16	11	28	21	9	10	11	14	9	10	17
95	10	13	10	14	30	24	9	10	12	13	10	11	19
96	3	13	12	12	28	22	9	13	11	14	10	10	17
67	18	15	16	13	28	24	9	10	11	13	8	11	17
98	7	15	11	12	28	20	10	10	11	15	9	11	20
70	30	12	14	12	27	24	9	13	12	14	9	9	17
80	15	15	11	12	28	21	9	13	11	13	9	10	18
71	19	15	10	11	28	23	10	12	12	13	9	11	17
91	6	14	11	12	29	23	10	12	13	14	9	11	19
72	22	14	10	11	28	22	9	10	11	13	9	10	19
39	10	14	13	13	30	21	9	10	11	13	11	11	17
41	8	13	10	12	28	21	9	11	13	14	10	11	18
100	2	13	10	11	28	23	9	13	12	13	9	10	17
91	1	13	17	12	26	21	9	10	12	13	9	11	19
75	10	15	10	11	30	23	10	12	12	13	10	11	16
69	22	14	12	11	29	23	10	10	12	13	9	10	18
64	8	14	16	13	27	21	9	14	11	14	10	10	19
107	10	14	13	11	30	24	9	12	13	13	9	9	21
84	5	16	12	12	28	22	10	10	12	13	10	12	19
106	2	12	12	12	29	24	9	10	14	13	9	11	20
90	22	13	11	12	28	21	9	13	12	13	11	10	19
77	3	16	12	13	30	23	12	10	13	13	10	13	18
67	14	14	13	12	27	22	10	12	13	13	9	11	18
97	2	13	11	11	31	23	9	10	13	15	8	11	19
58	0	13	10	11	28	21	10	13	13	14	8	13	18
83	3	13	9	12	29	23	10	13	11	13	8	11	18
80	0	13	17	11	27	22	10	13	12	13	9	11	18
94	23	14	12	14	27	22	10	12	12	13	8	10	18
43	0	15	13	11	27	21	9	10	13	13	10	12	19
110	10	13	12	12	28	23	9	10	11	13	9	11	18
43	0	14	16	12	30	23	9	10	12	15	9	12	19
75	0	14	11	14	29	22	9	11	11	14	9	11	17
42	35	14	10	12	30	23	9	10	12	13	9	11	20
103	6	13	17	13	29	22	9	13	12	13	10	13	20
99	23	14	11	13	29	21	9	10	13	13	11	10	19
119	6	16	15	12	30	24	9	13	11	14	9	11	18
101	29	14	15	12	29	23	9	11	11	13	9	13	17
47	0	14	12	12	29	24	9	11	12	12	9	11	19
52	7	13	17	12	28	23	9	10	11	14	10	9	19
85	21	14	11	11	29	23	9	10	12	13	9	10	19
77	1	13	12	12	27	24	10	12	11	15	10	10	18
103	24	12	12	12	31	22	10	10	11	13	9	11	20
55	3	13	9	11	28	23	9	11	11	13	10	11	17
66	24	12	10	13	29	21	9	9	12	13	8	11	17
53	5	14	9	12	28	24	9	12	12	14	10	12	19
107	1	14	13	12	27	22	9	13	12	14	11	10	19
94	0	15	10	13	27	21	10	10	12	14	9	9	17
50	0	14	18	11	29	23	9	11	11	13	10	10	18
103	0	13	10	12	30	23	9	14	11	14	10	12	19
101	3	15	12	11	27	22	10	12	12	13	9	11	19
73	11	15	15	12	28	22	10	15	12	13	9	12	18
38	25	13	14	11	27	20	9	10	12	13	11	11	18
101	1	14	16	13	29	23	9	13	12	14	10	11	19
90	14	15	9	12	29	23	9	10	14	14	9	10	19
82	37	16	15	12	30	24	9	13	11	14	9	11	18
42	4	15	10	11	27	22	9	10	11	14	11	9	19
61	2	15	13	13	30	21	10	10	12	14	9	9	19
49	11	16	12	13	27	23	10	11	11	13	10	10	19
85	0	14	10	11	28	24	9	11	11	14	9	12	17
48	32	13	13	12	29	23	10	11	11	13	11	11	17
51	2	15	20	12	28	25	10	10	12	13	10	12	18
106	30	13	12	12	30	22	10	10	12	13	11	11	18
77	18	16	13	12	29	23	9	10	12	15	9	11	18
83	21	13	13	11	28	22	10	10	12	13	10	10	18
101	47	12	10	11	29	24	9	10	12	14	8	11	18
107	34	14	14	11	30	22	9	10	12	13	10	11	18
74	17	13	14	13	29	23	10	10	11	13	9	10	18
103	17	14	10	12	28	22	11	10	12	15	9	11	19
53	1	14	12	12	28	23	10	13	11	13	10	12	18
47	12	12	10	12	29	22	9	13	12	13	11	11	18
84	0	14	10	12	29	24	9	10	11	14	9	10	19
72	4	15	13	12	30	22	10	10	13	14	10	10	18
94	17	14	13	12	29	24	9	13	13	15	10	10	18
103	18	14	14	11	29	23	10	13	13	15	9	11	18
102	10	14	12	12	30	23	10	12	11	13	10	10	19
23	21	15	18	13	29	22	9	11	13	14	9	10	18
82	0	15	14	12	28	20	9	12	11	15	11	12	17
96	6	14	11	13	28	22	10	10	12	14	10	12	18
53	1	13	17	12	29	23	9	10	13	13	10	9	16
84	13	13	14	11	30	24	9	10	12	13	11	9	19
96	20	13	14	12	27	23	9	10	11	14	9	10	18
53	0	13	10	11	28	21	10	13	13	14	8	13	18
73	8	15	14	12	27	23	9	11	14	14	9	10	19
44	4	13	15	13	29	24	10	13	11	14	9	12	18
85	0	13	15	12	28	24	9	12	13	13	10	11	18
69	15	14	14	12	29	22	9	9	12	14	10	11	18
101	28	14	10	12	28	22	9	12	11	14	10	11	20
54	35	13	13	12	30	24	9	12	11	15	10	10	19
74	17	15	14	12	27	23	9	11	14	14	9	10	19
33	45	16	13	12	28	21	11	12	12	13	11	10	19
97	27	15	17	12	27	22	10	9	12	13	9	9	18
82	0	13	14	13	28	23	9	12	11	13	9	13	21
105	2	15	15	13	28	23	9	12	12	13	9	11	18
113	24	13	15	12	26	24	10	13	12	15	9	11	20
28	17	16	13	13	29	21	9	10	12	14	10	12	20
77	4	14	10	12	30	22	10	10	12	14	9	10	19
70	18	14	16	11	29	24	10	10	11	13	9	12	18
88	4	15	10	12	31	24	9	12	13	15	8	10	17
57	28	14	10	12	30	22	10	10	12	14	9	10	19
46	2	13	10	13	27	24	9	12	12	13	9	12	18
63	7	13	13	11	29	23	9	10	11	14	8	11	18
42	33	13	12	12	28	23	9	10	11	13	9	11	18
38	0	13	17	12	28	23	9	10	13	13	11	10	17
86	22	14	16	11	27	22	9	10	11	13	10	10	17
77	26	13	15	11	30	24	9	10	13	14	9	10	20
94	2	13	12	12	30	22	10	10	12	13	11	11	18
50	10	12	12	11	28	23	9	10	12	13	9	11	19
30	24	15	19	12	26	24	9	12	12	14	10	10	20
89	0	15	13	13	29	20	10	10	11	13	9	10	17
86	1	15	12	12	26	23	9	12	12	13	10	12	17
93	28	12	14	11	28	23	9	15	12	15	10	10	19
41	11	13	12	11	31	24	10	10	11	15	8	11	19
86	0	15	10	12	27	20	9	10	12	14	8	10	18
91	18	13	15	13	29	22	10	12	12	13	9	11	19
70	24	13	13	12	28	24	9	12	11	14	9	12	20
44	3	13	12	12	27	23	9	11	12	13	9	9	18
81	28	13	13	12	28	22	10	10	11	14	11	11	19
71	1	14	17	12	27	23	10	13	13	14	8	10	19
52	6	14	13	13	27	23	9	13	13	13	10	11	19
73	20	14	15	12	28	22	9	10	14	14	9	11	18
72	14	13	14	14	28	22	9	14	13	14	10	10	18
47	9	15	11	11	30	22	9	12	12	14	9	11	17
49	7	15	17	11	28	20	10	10	12	13	10	10	18
103	2	15	12	12	29	22	10	10	12	14	9	10	19
73	6	14	13	12	31	23	9	10	11	13	10	10	19
83	1	14	14	11	27	24	8	10	12	13	10	11	17
55	21	13	17	11	30	23	10	10	11	13	10	10	19
99	7	14	16	14	28	21	10	12	12	15	9	11	18
35	22	15	11	12	30	22	9	12	11	14	9	9	18
45	26	15	18	12	28	23	9	13	11	13	9	11	18
93	6	13	12	12	27	23	9	11	12	13	9	9	18
88	10	14	12	12	27	22	9	10	12	13	11	12	20
115	30	14	16	12	31	23	8	12	12	13	11	8	17
72	18	12	16	11	30	22	8	10	12	14	11	9	18
77	19	15	12	11	29	21	9	12	11	13	9	10	18
110	7	14	12	12	30	20	10	10	11	13	9	10	17
32	25	15	10	12	29	25	10	12	13	13	9	10	19
75	7	14	12	11	27	21	10	10	11	13	9	11	17
81	1	12	14	11	27	22	9	11	12	14	9	12	19
36	0	14	13	13	29	24	9	11	13	13	11	10	18
84	13	13	17	12	30	20	9	12	12	13	8	9	18
38	6	12	17	12	28	22	9	12	11	14	10	10	19
28	2	15	10	13	27	22	9	10	13	14	11	10	19
48	12	12	12	13	28	22	10	12	11	13	8	10	19
69	6	13	16	12	29	23	9	10	12	13	9	10	21
42	10	13	15	11	31	22	9	14	12	13	10	10	19
65	0	12	10	11	28	23	9	10	11	14	9	11	18
98	5	14	12	13	29	24	9	10	13	13	9	11	18
66	18	14	10	11	29	24	9	10	11	14	10	10	17
97	4	15	17	12	31	23	10	13	12	14	11	12	17
94	17	13	15	13	28	21	9	12	12	13	9	10	19
87	4	14	11	12	29	23	9	12	12	14	8	11	19
78	8	14	12	11	29	23	10	10	12	13	9	10	18
77	21	15	10	12	28	22	9	13	12	13	9	11	18
75	1	14	11	13	30	22	9	10	11	13	11	11	16
92	16	14	13	13	28	23	10	10	12	14	10	12	20
50	34	13	13	12	29	23	10	10	12	13	9	11	18
81	0	13	17	12	29	21	9	10	12	14	11	10	18
102	3	14	10	12	26	22	10	10	13	15	11	10	19
67	25	14	15	12	28	22	9	12	13	13	11	11	20
82	23	13	13	12	27	21	8	10	12	13	11	10	17
69	41	13	13	11	28	23	9	13	12	16	10	10	18
71	16	13	13	11	28	23	9	13	12	15	10	10	18
61	27	13	12	12	27	22	9	13	13	13	11	12	19
92	22	12	17	12	27	23	10	12	11	13	11	11	18
91	4	15	18	11	28	23	9	12	12	15	10	10	19
60	24	14	13	13	27	23	9	12	11	13	11	11	19
51	7	16	13	13	29	21	9	10	12	14	10	12	20
100	0	13	17	13	28	21	9	11	12	14	8	10	16
72	8	12	11	13	27	24	10	12	12	13	10	11	19
32	24	13	10	11	27	23	9	12	11	13	10	11	18
63	0	15	10	12	28	23	9	10	12	13	10	10	19
65	2	14	13	11	27	22	9	12	13	13	8	11	19
69	8	16	13	11	28	23	9	10	12	13	11	10	18
111	14	15	15	12	28	22	9	10	12	13	10	10	18
97	30	13	12	13	29	23	9	10	11	13	8	10	18
113	8	15	11	12	30	23	10	15	12	14	9	12	19
34	23	12	11	12	28	22	9	11	11	14	9	9	19
94	0	14	19	11	27	24	9	12	12	13	11	11	20
44	2	14	13	12	27	22	10	12	13	13	9	10	18
77	23	13	15	11	30	22	8	12	12	14	10	10	19
65	27	12	12	11	29	23	9	13	11	13	9	9	18
91	0	13	16	12	28	21	10	10	11	13	9	9	18
46	36	15	13	13	28	22	10	10	12	14	9	11	17
100	4	14	18	12	28	22	9	13	11	13	11	11	18
70	36	13	13	11	28	23	9	13	12	15	10	10	18
101	0	15	15	13	28	23	9	12	12	13	9	11	18
47	9	14	13	11	27	22	9	12	12	13	8	11	19
111	0	16	14	11	28	21	10	10	12	14	12	12	17
48	5	15	11	13	29	22	10	12	13	13	10	11	19
90	24	13	17	13	28	23	9	10	14	15	9	11	18
77	17	14	10	12	29	24	11	13	12	13	9	11	19
74	15	16	18	12	30	23	9	13	11	13	9	9	20
66	3	15	10	12	27	21	10	10	12	13	9	12	18
70	0	13	15	11	28	23	9	12	13	13	10	11	18
57	4	15	10	11	27	21	9	10	11	14	10	13	17
75	2	12	15	12	30	23	9	10	12	14	9	10	18
51	23	14	11	12	29	22	10	10	12	14	10	9	18
54	16	13	15	12	30	24	9	12	12	14	9	10	19
45	6	15	13	12	31	23	9	11	13	15	9	12	19
48	16	13	13	13	29	20	9	10	11	14	9	11	18
108	1	14	11	12	30	23	10	10	13	14	9	9	19
71	39	15	11	12	29	22	9	10	12	13	9	10	19
45	2	14	13	12	28	23	9	10	12	15	11	9	18
84	34	15	10	12	27	24	9	13	13	14	9	10	20
34	35	14	9	13	29	23	10	10	12	13	9	10	17
51	19	12	16	12	30	24	9	9	14	13	10	10	17
60	0	13	17	11	27	22	10	10	12	13	10	13	19
67	21	13	13	12	27	23	9	10	12	14	8	11	18
94	3	12	10	13	27	25	9	12	11	13	9	10	17
51	11	13	13	11	30	22	9	10	12	15	11	11	17
55	8	12	17	12	28	21	10	12	13	14	11	10	18
79	2	15	20	12	26	23	10	10	12	14	10	11	17
101	1	14	14	12	26	23	9	12	12	13	11	10	18
65	13	13	12	12	28	23	9	9	11	13	9	9	17
87	20	14	15	13	28	22	10	10	11	13	10	10	19
43	4	15	12	12	28	23	11	11	11	13	10	9	20
35	1	14	16	11	27	23	9	10	12	13	9	13	19
63	0	13	13	12	28	24	9	10	12	14	9	10	18
44	40	12	13	13	28	21	9	12	12	14	10	11	18
74	35	15	15	11	29	25	9	10	11	14	10	11	19
94	6	13	16	12	28	24	9	12	13	14	8	11	19
91	1	14	12	12	30	23	10	12	11	13	10	10	19
42	3	14	13	12	29	21	9	15	11	13	10	10	18
48	2	14	10	12	29	24	10	12	12	14	10	9	21
66	16	13	16	12	27	25	9	12	12	14	10	10	17
39	0	14	13	12	27	22	10	12	12	13	9	10	18
30	20	14	13	12	30	23	9	12	13	13	9	12	19
107	0	13	13	12	28	23	10	13	12	14	11	11	19
97	12	14	12	12	29	22	10	10	12	14	11	10	19
60	21	14	10	12	27	23	10	12	13	14	9	10	18
94	25	14	17	12	29	21	9	13	12	13	9	11	18
47	7	15	10	12	28	21	9	12	11	14	8	12	19
66	42	13	10	12	29	24	9	10	13	13	9	10	20
56	1	13	16	12	28	22	10	10	12	13	10	10	18
109	25	13	14	11	26	23	10	10	12	13	9	10	19
76	0	13	13	13	27	24	9	12	12	12	9	11	18
41	1	13	15	13	27	25	9	13	12	13	9	11	16
101	1	13	10	14	28	22	9	14	11	13	9	12	19
91	13	14	19	12	27	22	9	10	12	14	11	11	18
54	22	15	17	12	28	24	9	10	12	14	10	10	20
103	12	16	19	12	27	22	9	12	12	12	8	10	19
62	47	12	14	12	27	22	9	12	11	13	9	10	20
104	14	14	19	12	27	22	9	13	12	14	11	10	18
49	0	14	10	12	29	24	10	12	12	14	10	10	21
105	9	14	18	12	29	24	10	13	12	15	10	11	19
47	2	14	13	11	28	22	9	10	12	13	10	9	19
26	33	13	13	11	29	24	9	13	12	13	9	12	20
76	47	15	13	13	28	21	8	12	11	13	9	9	18
44	50	14	11	13	29	23	9	10	12	14	10	9	21
87	6	13	17	11	29	22	9	12	11	13	9	11	19
79	0	13	15	13	29	23	10	10	12	14	9	11	18
36	32	13	11	13	28	21	9	10	12	14	11	11	20
41	4	14	14	11	27	23	9	11	12	13	11	10	20
86	0	12	14	11	28	23	9	15	12	15	10	10	19
48	14	16	17	12	28	20	10	12	13	13	9	10	19
48	7	13	10	12	31	24	9	11	12	13	10	9	18
95	3	13	13	13	27	24	9	12	12	12	9	11	18
53	0	14	10	11	28	22	9	10	14	14	8	11	18
68	15	13	11	12	29	23	8	12	11	13	9	10	20
68	4	14	9	12	29	24	9	13	13	13	10	11	20
60	21	14	18	12	27	23	10	13	13	13	9	11	19
83	5	13	16	11	29	24	9	11	12	13	8	11	19
44	6	14	16	12	28	25	9	10	12	12	9	11	20
69	38	13	10	13	30	23	9	10	13	15	10	9	20
70	12	14	9	12	28	23	10	13	11	13	9	11	19
65	8	16	12	11	28	20	10	12	14	14	8	9	17
69	25	14	12	12	29	23	10	12	13	15	10	10	19
111	3	13	10	12	29	22	10	13	13	13	10	10	19
69	28	14	11	12	28	23	10	12	12	13	9	10	17
69	49	13	14	12	28	21	9	12	12	13	9	9	19
65	1	13	12	12	27	23	9	12	11	13	11	11	18
42	28	14	10	12	28	20	9	10	12	13	9	11	19
26	0	13	15	11	28	23	9	10	12	14	9	11	19
43	4	12	13	12	29	23	10	14	12	13	11	11	18
96	6	16	12	12	28	23	10	10	12	14	9	12	17
64	6	15	15	13	28	23	9	12	12	14	9	11	18
54	4	14	19	11	30	23	9	12	12	14	10	10	20
100	22	14	15	12	30	24	9	12	12	14	9	10	18
63	35	13	11	11	26	23	9	12	12	13	11	10	18
64	25	13	12	13	30	24	9	13	12	14	9	11	18
50	21	15	10	12	29	22	10	12	12	14	9	10	19
80	2	14	12	11	26	24	9	12	11	14	9	11	18
60	19	14	16	13	29	22	9	12	11	13	9	12	18
62	1	12	11	13	28	23	9	12	12	13	9	11	20
78	15	15	10	12	28	23	9	10	12	13	11	9	17
97	1	13	9	12	29	23	10	13	11	13	8	11	18
48	9	14	13	13	30	21	9	10	11	13	11	11	17
100	9	14	13	12	29	24	9	13	11	13	9	10	19
39	24	14	12	12	29	24	9	10	13	13	12	9	19
110	2	13	10	12	29	22	8	10	12	13	11	10	17
97	27	13	11	12	27	23	9	13	12	14	10	12	19
42	0	13	10	12	28	23	10	10	12	14	9	10	20
93	0	15	10	12	29	23	10	10	12	13	11	11	18
104	35	13	15	12	31	21	10	10	11	13	8	11	20
79	26	13	16	11	28	24	10	10	12	13	10	10	19
47	24	13	14	13	29	23	9	10	11	13	9	11	19
111	3	13	11	13	30	20	10	11	11	13	10	10	17
78	11	13	12	12	27	22	9	10	12	13	9	11	19
66	24	12	14	13	31	22	9	10	12	13	9	11	17
47	3	15	12	12	29	23	10	12	11	13	9	11	19
92	9	14	16	12	28	21	9	13	12	13	9	10	17
70	2	12	16	12	28	21	9	13	12	15	9	11	19
101	4	13	17	12	27	23	10	13	11	13	9	11	16
70	5	16	10	11	29	22	10	10	14	13	10	10	18
70	13	15	10	12	28	23	9	10	12	13	11	9	17
47	0	13	12	12	27	23	9	12	12	13	10	10	20
53	3	13	14	12	28	21	9	12	12	13	9	9	19
46	6	12	12	13	28	22	9	13	11	15	9	10	18
69	38	15	10	13	28	20	9	10	12	13	10	10	19
54	0	14	11	12	29	22	9	13	13	13	10	11	19
112	20	12	13	12	28	22	9	11	13	13	10	11	19
65	0	13	15	12	29	23	9	10	11	14	10	10	18
109	0	13	13	12	27	23	9	13	11	13	11	10	17
68	9	15	18	12	27	22	9	13	11	15	9	10	18
46	5	14	12	12	27	24	9	12	13	15	11	10	17
79	1	13	11	13	30	20	9	10	13	15	9	11	17
93	22	13	18	12	29	20	10	10	14	14	10	11	19
33	7	14	12	11	28	23	10	10	12	13	9	10	19
29	7	13	15	12	29	21	9	12	13	13	9	11	18
99	17	13	12	12	29	23	9	14	12	15	10	10	19
104	5	13	18	13	29	22	8	13	12	14	9	10	19
75	29	15	13	13	28	22	9	10	12	15	11	9	18
104	2	13	11	12	27	22	10	9	12	13	10	11	19
35	9	13	14	13	28	25	9	10	12	14	8	12	18
98	13	13	17	12	29	21	10	12	11	14	9	10	20
51	1	16	13	12	28	22	10	10	11	13	9	10	20
97	39	14	10	12	27	22	9	10	12	13	8	11	18
66	12	14	18	12	29	23	9	12	11	13	9	10	20
103	5	14	12	13	28	23	9	12	12	13	9	12	18
102	29	12	17	13	28	22	9	12	11	14	10	10	19
95	5	16	12	11	29	23	9	11	12	14	10	11	18
95	0	13	14	11	29	24	10	12	13	13	10	10	18
108	4	13	12	12	26	21	10	10	11	14	11	11	18
54	5	14	10	12	26	22	10	10	13	15	11	10	19
44	2	13	12	12	27	23	9	11	12	13	9	9	18
95	21	14	13	12	27	22	9	13	11	14	11	12	20
38	27	14	11	13	30	22	9	10	11	13	11	11	16
54	15	14	15	13	28	23	9	10	13	15	9	9	19
48	3	13	15	12	29	23	9	10	11	14	10	10	18
103	11	14	12	12	30	23	10	12	11	13	10	10	19
99	0	13	17	12	29	21	9	10	12	13	10	10	18
101	26	12	9	11	27	22	9	10	13	13	11	11	18
39	1	14	14	12	28	21	9	10	11	13	10	12	20
61	9	13	16	11	28	22	9	13	12	15	10	10	20
52	1	14	13	11	28	24	9	10	12	14	9	10	18
75	29	14	13	12	30	23	8	10	13	14	11	11	18
35	10	16	10	11	28	21	9	10	12	13	9	9	18
90	7	13	10	11	27	24	9	12	12	13	8	13	20
111	0	12	10	13	30	22	9	10	12	14	10	10	19
46	3	15	15	12	30	23	10	12	12	13	11	11	19
102	13	13	11	12	27	22	9	12	12	13	11	10	17
82	19	12	10	12	29	22	9	10	13	13	10	11	19
109	36	14	12	11	28	22	10	11	11	13	9	10	17
68	41	14	15	12	30	23	9	10	12	14	9	11	17
66	4	14	14	12	28	22	9	10	12	13	11	9	18
25	0	13	13	12	30	24	8	13	12	14	9	11	18
80	4	14	10	13	29	22	9	10	12	13	9	12	18
68	41	14	12	11	27	22	10	10	12	14	11	11	20
74	41	12	11	13	27	23	10	11	13	14	11	10	18
57	39	14	10	13	27	24	9	10	14	13	10	12	17
60	30	13	14	12	29	22	10	13	11	15	9	13	18
65	3	14	13	13	29	21	9	13	12	13	9	11	16
90	19	12	13	12	31	24	9	10	11	14	9	12	18
97	2	14	13	12	28	22	10	12	13	14	11	9	19
