# Supplementary material for: Using game theory to thwart multistage privacy intrusions when sharing data
Source: Sci Adv. 2021 Dec 10;7(50):eabe9986. doi: 10.1126/sciadv.abe9986 (PMC8664254; doi:10.1126/sciadv.abe9986)
Supplement: Supplementary file 2 — Data S1 [file sciadv.abe9986_data_s1.zip › sciadv.abe9986_data_s1/DemoKAnonymization/exp/2058/data/target_data/i23.csv]

YOB	State	STR1	STR2	STR3	STR4	STR5	STR6	STR7	STR8	STR9	STR10	STR11	STR12
74	2	14	10	11	30	22	10	12	11	12	9	9	18
99	6	16	12	12	29	23	9	12	12	13	11	11	20
64	25	13	10	12	27	23	9	10	12	14	8	10	18
45	0	13	15	12	29	22	9	10	12	13	9	9	20
74	19	15	17	12	28	24	9	10	12	14	10	10	20
78	1	16	12	12	31	22	9	10	13	15	10	11	17
91	26	15	14	12	27	21	9	13	12	13	11	13	19
107	0	13	17	13	30	23	9	13	12	14	10	10	21
94	5	13	13	11	28	23	9	13	12	15	10	10	18
62	9	13	11	13	29	23	9	10	12	13	10	10	19
50	1	14	10	12	28	23	9	12	13	14	9	10	20
68	11	13	12	13	27	23	9	12	12	13	10	10	19
66	39	14	16	12	29	22	9	10	13	15	10	11	18
108	7	14	12	12	28	22	9	9	12	13	9	11	18
98	32	14	10	13	29	23	9	13	12	13	11	10	20
88	18	13	10	12	28	23	9	13	10	14	11	11	17
61	15	14	18	12	29	22	9	12	12	14	8	11	18
82	3	13	12	12	29	25	10	10	11	13	10	11	18
38	9	16	14	11	29	22	9	10	13	13	10	10	19
91	21	13	10	11	27	22	10	11	13	14	10	9	17
106	16	14	20	11	28	23	10	12	12	13	9	10	18
109	0	14	13	12	29	21	9	13	13	12	9	12	19
66	7	14	12	12	28	24	9	10	12	14	9	11	19
38	29	12	12	13	28	22	9	10	12	14	10	10	17
52	13	15	9	12	27	23	11	11	12	13	9	10	20
38	3	14	18	13	29	22	11	10	12	13	10	11	18
32	4	16	15	11	29	23	9	12	12	13	10	13	19
96	31	14	12	11	29	23	10	12	12	13	9	10	18
99	7	14	13	12	28	23	10	10	11	13	9	10	18
42	18	13	12	12	29	21	9	11	11	13	10	11	19
59	38	15	11	12	29	25	9	12	11	14	10	9	19
70	11	15	16	12	29	23	11	12	14	14	10	12	18
26	2	13	15	11	27	22	10	13	13	13	8	12	18
39	1	12	14	12	28	22	10	15	11	13	8	10	20
61	4	13	17	12	27	23	10	14	11	15	10	12	19
101	11	13	15	12	27	23	9	11	13	15	9	9	18
31	0	13	19	13	28	22	10	10	12	14	10	10	18
78	0	16	12	11	27	25	9	12	12	13	9	11	18
95	2	15	10	12	28	21	9	13	13	13	9	9	18
97	19	12	16	12	28	21	9	13	12	15	9	11	19
105	14	13	17	11	30	21	9	13	11	13	11	11	19
85	16	14	10	13	28	25	10	13	12	13	10	10	19
45	5	13	15	12	29	23	9	10	11	14	10	10	18
100	4	13	12	11	30	25	9	10	12	14	10	12	18
97	38	14	14	11	27	24	10	10	12	14	9	10	18
41	43	13	15	11	28	23	9	10	12	14	9	11	19
72	0	13	15	12	27	23	9	11	13	15	9	9	18
85	0	12	13	12	28	23	9	10	12	14	9	9	19
91	8	13	12	13	27	23	9	12	12	13	10	10	19
41	3	14	16	13	29	23	9	13	12	14	10	11	19
64	9	15	12	12	29	22	10	12	12	13	8	11	19
65	6	14	19	11	27	21	9	12	12	13	10	10	19
88	3	15	17	12	30	22	10	10	11	15	10	12	17
98	8	15	17	13	27	25	10	12	12	13	10	10	20
95	6	13	16	12	29	23	9	10	12	13	9	10	21
58	9	13	10	12	29	22	9	14	12	13	9	12	20
71	34	13	15	11	29	23	10	10	12	14	9	11	19
74	0	14	16	12	28	23	10	12	11	13	9	12	19
101	17	14	14	12	28	23	9	11	13	14	8	10	19
44	10	13	11	13	27	22	9	10	11	14	9	10	19
102	13	15	13	11	30	23	9	11	12	14	10	10	19
70	30	15	13	11	27	21	9	10	13	13	10	11	19
97	7	12	14	12	30	21	10	12	12	13	9	10	18
34	4	12	10	12	28	24	10	10	11	13	10	9	20
58	11	15	10	13	27	22	9	11	12	13	11	9	19
49	6	13	13	12	30	24	10	10	12	15	9	11	19
33	3	15	10	12	30	23	10	12	12	13	9	13	18
81	20	12	14	12	30	23	9	12	12	14	9	10	19
101	4	15	10	12	27	24	9	13	13	14	9	10	20
73	2	13	11	11	29	23	10	10	11	13	9	11	18
26	2	15	17	13	27	25	10	12	12	13	10	10	20
75	15	13	13	12	29	23	10	12	11	14	10	9	18
31	5	13	18	13	28	23	9	10	12	13	11	10	18
40	11	16	13	12	29	22	9	14	12	13	10	10	18
45	17	14	15	12	29	24	10	13	13	14	10	10	18
109	16	14	12	12	29	21	10	10	13	14	8	11	17
73	23	14	14	11	27	23	10	9	13	13	9	12	19
43	1	14	15	12	30	24	9	12	12	14	9	10	18
82	8	15	18	12	28	24	10	13	12	14	8	11	18
98	2	13	13	12	28	23	10	13	12	14	11	11	19
58	10	13	20	13	29	21	9	12	11	13	9	11	20
69	0	13	11	12	27	20	10	10	12	14	10	12	18
93	0	13	14	12	29	22	10	13	11	15	9	13	18
98	45	13	11	12	29	23	10	12	12	14	11	10	19
86	10	13	10	11	28	22	10	10	12	13	11	11	19
36	0	14	12	12	27	21	9	10	12	14	12	11	19
57	26	15	14	13	26	22	9	12	13	13	10	11	19
43	44	13	12	13	27	23	10	13	12	13	11	11	18
109	11	14	14	11	28	23	10	9	12	12	9	12	19
81	3	13	14	12	29	21	9	10	13	14	9	11	20
93	18	13	17	12	29	24	9	10	11	13	10	11	19
100	12	14	16	12	30	20	10	10	12	13	8	10	17
69	10	13	16	12	29	23	10	10	11	14	9	10	18
42	8	13	15	11	27	21	10	10	12	13	10	11	20
84	8	13	10	13	30	23	9	10	13	15	10	9	20
60	27	14	13	11	27	24	10	12	12	13	9	9	18
50	47	15	11	11	29	23	10	13	12	13	11	12	19
99	4	15	15	13	28	24	9	10	11	13	10	10	17
101	16	13	17	13	27	23	9	13	12	13	10	12	18
33	21	14	12	12	30	24	10	13	12	13	10	11	17
46	10	15	12	11	29	22	10	10	12	14	10	11	16
74	20	13	17	12	26	22	9	10	12	14	10	10	20
60	15	13	17	12	29	22	9	12	11	14	9	11	20
54	1	13	12	11	27	22	9	13	11	14	11	11	19
59	2	15	10	11	27	22	9	9	13	14	9	9	19
98	48	14	17	12	28	20	9	12	11	13	10	11	20
68	0	15	13	11	28	23	11	12	12	13	10	11	17
74	13	14	15	11	28	23	10	9	12	14	9	9	17
90	2	14	13	11	27	21	9	10	11	13	9	9	19
79	6	14	15	12	29	22	10	12	13	13	9	11	18
44	26	13	11	12	30	24	10	10	12	13	10	10	20
28	6	15	13	13	28	21	9	10	12	14	9	10	20
101	13	15	14	11	28	23	9	12	13	15	9	11	18
54	48	14	11	12	28	21	8	10	11	14	10	12	19
100	7	15	10	11	28	23	10	12	12	13	9	11	17
105	0	14	18	11	28	20	9	12	13	13	9	12	19
70	0	13	15	12	27	23	10	10	12	12	9	10	20
103	0	13	14	11	29	22	10	10	12	15	9	10	21
48	37	13	12	12	29	22	9	13	13	13	9	10	19
78	29	14	10	13	28	22	10	12	11	14	9	12	18
44	5	14	13	12	27	22	9	10	12	13	9	11	19
61	6	14	16	11	27	21	9	12	12	13	9	11	19
67	26	14	10	11	29	22	9	13	12	13	9	9	19
77	2	13	12	12	28	22	9	12	11	13	9	11	19
95	2	15	12	12	28	24	10	13	12	14	10	11	20
77	18	16	13	12	29	23	9	10	12	15	9	11	18
56	1	13	10	11	29	22	9	10	11	14	12	10	19
60	24	14	12	12	27	23	9	11	14	14	9	11	18
67	18	15	13	12	28	21	9	12	12	14	8	9	17
56	6	13	13	12	29	22	10	12	11	14	10	11	17
71	17	12	16	12	27	23	10	12	11	14	9	11	18
45	10	13	14	11	29	22	10	10	12	15	9	10	21
21	12	14	13	13	28	23	10	12	12	14	10	11	20
49	22	13	13	12	27	21	9	13	12	13	10	11	18
51	18	12	13	12	27	23	8	12	12	13	9	12	20
46	11	12	11	11	28	22	9	12	12	13	10	10	18
46	1	15	12	12	28	23	10	12	12	13	10	9	18
57	1	15	16	13	27	24	10	11	12	13	10	12	18
96	8	15	16	11	29	23	9	10	11	13	9	9	18
75	16	14	11	14	29	22	9	11	11	14	9	11	17
76	2	13	12	13	30	21	10	12	12	13	9	11	20
110	3	13	13	11	28	24	10	10	13	13	10	10	19
57	11	13	13	13	27	23	9	10	13	13	9	10	19
95	5	13	14	12	27	21	9	10	13	14	9	13	18
103	8	14	13	13	29	20	9	10	12	14	9	11	18
77	12	15	11	12	29	22	10	13	11	13	10	10	18
65	3	14	16	11	29	23	10	12	12	14	10	12	18
97	6	13	20	11	29	23	9	13	12	13	9	11	17
75	11	14	10	12	28	23	10	12	12	12	10	11	18
75	1	13	16	11	29	24	9	12	12	13	10	11	19
37	24	14	10	12	30	23	10	12	12	13	10	10	20
112	26	13	16	11	27	24	9	14	11	14	10	11	18
37	0	14	10	12	28	23	10	13	11	13	9	11	19
57	6	13	17	12	27	22	10	10	14	14	10	10	19
20	10	13	16	12	28	22	10	12	11	14	10	11	19
39	9	14	13	12	29	21	10	13	11	14	8	10	20
53	2	14	10	11	29	24	9	10	11	13	11	10	19
101	2	15	16	12	28	23	10	11	11	15	11	11	19
45	20	13	15	12	30	24	9	12	12	14	9	10	19
56	1	14	16	11	27	22	9	10	11	13	10	10	17
42	4	12	13	13	30	22	8	12	11	15	9	11	16
46	24	14	12	12	27	21	9	12	12	14	11	9	19
50	4	13	10	13	27	22	9	14	11	14	9	11	19
59	27	15	16	12	29	24	9	10	12	13	9	10	18
48	26	12	13	13	28	19	9	10	12	13	9	11	18
73	27	15	14	13	28	22	9	13	13	13	8	11	16
81	17	14	13	11	27	22	9	12	13	13	8	11	19
109	0	15	10	12	27	24	9	13	12	13	9	10	19
99	1	13	15	11	30	22	8	12	12	14	10	10	19
102	0	14	11	11	29	23	10	10	13	13	9	10	18
94	10	13	13	12	27	21	8	10	12	13	11	10	17
86	35	13	12	13	27	24	9	12	11	12	9	10	17
78	9	15	11	11	30	23	9	13	12	13	8	11	19
98	43	15	10	13	27	22	9	11	12	13	11	9	19
75	17	13	14	11	31	21	9	11	14	13	10	9	19
42	16	14	12	11	27	22	9	13	11	13	9	9	18
109	9	14	19	11	28	24	10	10	12	13	9	11	19
77	9	12	10	13	28	22	9	13	12	14	10	11	19
35	16	13	12	12	28	23	10	10	12	14	9	11	18
78	8	14	13	13	28	23	9	10	12	13	9	9	20
36	8	14	13	11	29	20	9	12	11	13	9	10	20
105	0	13	12	13	28	24	10	12	11	14	11	13	18
101	41	13	13	12	27	22	9	12	11	15	10	11	19
65	28	15	9	13	28	23	9	9	12	14	11	10	18
33	1	14	17	12	27	21	10	10	12	13	10	11	19
59	0	13	16	12	29	23	10	12	12	13	9	10	19
101	32	15	14	13	28	22	9	11	11	13	8	11	19
70	7	14	14	12	27	21	9	12	12	13	8	11	17
59	10	16	14	11	29	22	9	10	13	13	10	10	19
103	21	12	14	11	27	23	9	12	12	15	9	11	19
60	1	15	10	13	27	22	9	11	12	13	11	9	19
79	26	13	13	12	29	22	10	12	12	13	10	10	18
96	6	15	10	11	27	24	10	13	12	13	11	11	18
56	17	14	13	13	29	23	8	13	12	13	10	13	20
91	2	12	14	12	28	22	10	15	11	13	8	10	20
35	25	15	10	12	29	23	10	13	11	13	9	10	17
97	8	12	13	12	29	22	9	13	11	13	9	11	20
68	20	14	11	12	27	25	9	10	12	13	9	12	19
113	17	14	17	12	29	23	10	12	13	13	8	11	18
77	11	13	16	12	28	21	10	10	11	13	9	9	18
96	19	14	14	11	28	25	9	12	11	14	12	10	19
41	3	14	15	13	30	22	9	12	11	13	9	10	20
104	6	14	17	12	27	23	9	12	13	13	9	10	20
60	38	15	16	11	30	22	9	10	12	14	9	12	20
59	34	14	10	13	28	22	10	13	12	14	9	12	20
41	1	13	15	12	29	23	9	11	12	13	10	11	18
52	14	16	16	11	30	24	9	13	12	13	9	11	20
58	13	13	10	14	26	22	10	14	12	14	9	9	19
102	1	14	16	14	29	22	9	11	12	13	10	11	18
54	10	12	12	12	27	22	9	15	13	14	9	10	17
85	34	13	14	11	28	22	9	11	13	13	8	10	18
54	5	15	13	13	30	22	9	10	13	14	9	11	17
80	8	14	13	12	28	22	9	12	12	15	11	10	17
50	0	12	12	11	28	23	9	10	11	14	9	10	19
94	1	13	17	12	29	21	10	12	11	14	9	10	20
83	15	13	13	13	29	23	10	12	11	14	11	11	16
44	10	12	10	13	30	22	9	10	12	14	10	10	19
84	13	13	10	12	28	23	10	10	12	13	9	12	17
67	37	13	10	14	30	24	9	10	12	13	10	11	19
107	6	13	18	11	29	22	9	12	11	13	10	10	19
96	11	13	14	12	30	23	9	10	11	15	11	10	18
73	28	14	10	12	31	23	9	11	11	13	10	9	19
64	41	16	13	12	29	21	10	13	13	13	9	9	19
116	9	14	12	11	27	23	9	10	12	14	9	10	19
69	11	14	13	12	28	22	10	12	13	14	11	9	19
52	6	14	11	12	28	22	10	12	11	14	9	10	17
68	13	14	16	12	27	21	9	12	12	13	9	10	18
69	19	14	12	12	29	21	10	10	12	14	11	11	19
107	16	14	14	12	28	22	9	12	11	13	10	10	20
68	0	13	11	12	29	24	10	13	12	15	9	11	17
41	11	14	15	12	27	22	9	13	13	15	9	11	18
59	1	13	10	12	28	22	9	12	12	14	10	10	19
80	0	14	16	13	28	22	10	12	12	13	9	10	18
68	40	14	10	12	29	22	9	10	12	13	9	12	18
38	1	13	16	12	27	23	8	10	13	13	9	10	17
74	3	12	14	11	27	22	9	11	12	14	9	12	19
113	1	14	13	12	28	24	11	10	12	15	10	13	20
95	2	14	12	11	30	25	9	14	12	14	9	11	20
78	5	13	10	11	29	22	9	12	13	14	9	10	18
68	1	14	9	12	31	21	9	10	11	14	9	11	16
107	7	14	12	12	27	25	9	10	12	13	9	12	18
75	32	13	11	11	28	21	10	12	13	15	9	11	18
90	29	14	13	11	29	24	9	10	13	13	10	11	17
96	37	14	12	12	29	22	10	11	13	13	12	9	19
106	1	13	11	12	29	23	10	10	11	14	10	11	19
106	28	15	16	11	28	23	9	10	12	13	10	9	19
69	0	12	14	12	28	23	9	12	12	13	9	11	18
110	4	13	13	12	28	24	9	12	11	14	9	12	19
49	28	13	13	13	28	23	9	10	12	13	9	10	19
89	1	15	11	12	29	22	9	12	11	13	11	11	18
76	9	15	10	12	28	23	9	10	12	13	11	9	17
66	18	12	15	13	27	22	9	10	13	13	9	11	17
71	0	14	11	12	28	24	9	12	12	15	9	11	20
109	5	12	14	12	27	24	9	10	12	13	11	10	17
43	0	14	15	13	28	23	9	10	12	13	10	10	19
40	8	15	18	11	28	23	10	10	11	13	9	9	20
103	25	14	11	12	27	25	9	10	12	14	9	11	19
40	3	13	17	12	27	23	10	12	12	14	9	9	19
67	0	13	13	11	26	24	9	13	13	13	10	10	17
46	11	13	13	12	29	22	10	12	12	14	12	11	19
64	3	13	15	12	29	23	9	13	11	13	10	12	18
103	11	12	9	13	29	24	9	12	13	13	9	9	18
79	5	14	14	11	28	23	10	13	12	14	11	9	17
25	3	13	9	12	29	24	9	10	12	13	9	10	18
66	6	14	15	11	28	22	9	13	12	13	11	11	19
61	0	14	12	11	28	22	10	11	11	13	9	10	17
35	13	14	11	13	30	22	9	13	12	13	10	10	19
112	3	14	13	12	28	22	9	9	10	13	9	10	19
106	31	13	12	12	28	24	9	12	13	13	10	10	17
40	1	14	17	12	30	22	9	12	11	13	11	12	18
106	13	13	11	12	28	23	10	13	12	14	10	9	19
104	1	13	11	12	27	25	9	10	11	13	9	12	19
112	6	14	10	12	28	23	10	13	11	13	9	11	19
73	7	15	10	12	27	24	9	13	13	14	9	10	20
74	18	12	10	12	30	23	9	10	12	13	11	10	19
38	6	13	10	12	26	20	9	13	13	14	8	10	18
98	3	15	14	12	28	20	9	12	11	15	11	12	17
76	3	12	12	12	27	22	8	12	12	14	10	11	19
101	8	15	10	12	28	21	9	10	11	14	9	9	19
32	11	13	15	12	31	21	10	10	11	13	8	11	20
68	1	14	18	12	30	23	9	13	12	14	8	11	19
37	5	13	17	12	27	22	10	13	11	13	9	11	18
107	0	13	12	12	28	24	9	10	12	15	9	10	19
111	9	13	13	13	29	24	10	13	12	13	11	11	19
88	0	13	10	13	27	22	9	10	12	13	9	11	18
47	13	14	14	11	30	21	9	11	11	13	11	10	19
96	34	14	11	12	28	23	9	12	11	14	11	10	18
99	0	13	10	12	28	22	10	10	11	13	9	11	18
64	7	14	12	12	28	23	9	10	12	14	9	11	18
78	25	13	17	12	30	22	10	12	12	13	10	9	19
31	32	13	16	13	29	23	9	10	12	14	11	10	18
99	35	15	15	12	31	24	10	15	13	13	8	11	17
85	2	13	15	12	26	20	9	10	11	13	10	11	20
47	7	14	13	12	27	23	8	12	11	13	9	12	19
56	10	14	10	11	28	23	10	10	12	14	9	12	19
41	6	15	15	12	26	24	9	11	14	13	11	11	16
30	21	13	12	12	29	22	9	10	12	13	8	10	19
76	0	12	13	11	28	24	10	13	12	13	9	11	18
108	21	13	16	13	29	22	9	13	12	13	9	10	18
22	0	15	10	12	27	24	9	13	12	13	9	10	19
41	1	14	15	12	30	23	9	10	12	14	9	11	17
92	29	14	11	12	30	22	9	12	13	14	9	12	20
72	9	12	10	11	28	21	10	12	11	14	9	11	18
77	1	12	12	12	29	23	10	11	12	13	9	11	17
46	29	12	14	11	28	23	10	15	13	13	11	9	20
104	1	13	12	11	29	22	9	10	12	13	11	11	17
106	27	14	13	12	27	22	11	14	12	13	10	11	20
58	1	14	15	11	28	23	10	9	12	14	9	9	17
96	25	12	11	12	29	24	10	12	12	13	9	12	20
102	0	14	14	12	28	23	9	11	13	14	8	10	19
106	6	13	10	12	30	25	10	13	12	13	9	10	17
104	1	13	10	13	27	24	9	12	12	13	9	13	18
43	0	13	17	13	27	23	9	13	12	13	10	12	18
55	3	13	13	12	27	23	9	10	12	14	8	11	18
93	0	16	10	11	29	22	9	10	11	13	9	10	19
48	2	15	13	11	28	21	9	13	12	13	9	11	18
78	21	14	20	12	27	23	11	10	12	15	10	8	18
47	1	12	12	12	28	21	11	12	13	13	11	10	21
73	6	14	14	11	29	23	9	12	12	13	11	10	18
81	0	14	13	12	26	22	9	10	12	15	12	9	18
45	5	12	17	13	29	24	9	12	12	13	11	11	18
97	4	14	16	11	29	22	9	10	12	14	11	10	18
37	26	13	14	12	26	22	10	12	11	13	10	9	18
41	0	15	14	11	28	23	7	13	12	14	10	11	17
29	11	16	16	11	30	23	9	10	11	13	10	9	17
101	4	14	14	11	26	21	9	10	10	14	10	11	18
29	19	13	10	12	28	24	9	11	11	13	11	11	19
89	1	15	10	11	30	23	10	12	12	13	10	11	16
75	1	16	14	11	29	22	9	10	12	15	9	10	18
95	34	14	12	11	29	22	9	10	13	15	9	10	19
45	1	14	13	12	30	23	10	12	12	13	9	9	19
53	6	14	9	13	29	23	10	13	13	13	10	11	20
99	17	13	13	13	27	24	9	12	12	12	9	11	18
99	1	15	13	12	28	20	9	12	10	14	11	11	18
72	0	14	13	12	27	22	10	9	12	14	10	12	19
42	10	14	13	12	31	24	9	13	12	13	9	10	19
78	8	15	10	12	28	24	10	10	11	13	9	12	18
79	1	13	10	12	31	23	9	13	12	13	9	11	18
108	44	14	13	11	30	22	9	12	12	13	10	10	18
96	2	12	9	11	27	22	9	10	13	13	11	11	18
75	11	12	15	11	30	24	9	11	12	13	10	11	17
99	1	13	16	12	30	23	9	11	12	13	8	11	18
78	24	14	12	12	27	21	9	12	12	14	11	9	19
50	22	14	11	13	30	23	9	10	11	13	8	10	18
37	5	14	17	11	30	23	10	14	12	12	11	10	20
73	4	13	15	11	27	22	10	12	12	14	11	11	19
57	34	16	13	12	27	21	9	9	13	14	9	11	18
87	20	13	12	13	29	23	9	13	12	14	9	10	18
110	0	13	11	11	29	22	9	13	13	13	11	10	19
30	16	14	11	12	29	22	9	13	13	13	10	11	19
62	7	13	12	12	28	24	9	10	12	15	9	9	19
66	29	13	13	11	27	22	8	10	13	14	9	9	18
42	1	13	10	12	29	22	10	10	13	13	12	11	19
49	37	15	14	12	28	24	8	10	12	13	9	12	18
51	3	13	10	12	28	24	8	13	11	13	10	11	19
95	0	12	15	12	28	22	10	9	12	13	9	10	16
95	3	14	10	12	27	23	8	10	13	13	9	12	17
28	1	13	18	11	29	23	10	10	12	13	10	10	19
39	1	13	10	11	29	22	8	11	12	15	12	11	19
48	6	14	11	12	29	22	9	13	13	13	10	11	19
82	1	15	17	12	28	24	9	10	12	14	10	10	20
75	34	14	13	11	28	24	9	10	12	14	9	10	18
65	26	15	11	12	27	22	9	12	12	13	8	11	19
101	21	16	12	12	28	21	9	10	12	13	10	9	18
41	24	13	13	12	28	24	9	11	12	14	10	12	18
43	22	13	11	12	28	21	9	13	12	13	11	10	19
87	10	16	17	14	29	23	10	13	12	13	11	11	16
70	1	16	13	11	29	23	9	10	11	13	11	11	19
39	11	14	12	12	27	22	10	12	11	14	9	10	17
52	20	13	12	11	29	21	10	10	11	13	9	11	18
95	16	12	14	11	27	23	9	12	12	15	9	11	19
73	0	14	11	12	31	24	10	10	13	13	9	9	19
84	15	14	17	12	27	22	9	9	11	13	9	10	18
97	17	12	13	12	27	22	9	12	11	13	11	9	18
104	0	12	10	13	29	23	9	13	12	14	10	10	18
93	3	12	13	12	28	24	10	15	11	13	10	11	21
63	3	13	18	12	29	24	9	12	12	13	11	10	19
64	24	13	13	12	29	22	9	13	12	14	9	10	19
107	1	14	13	12	27	22	9	13	12	14	11	10	19
27	17	14	17	12	30	22	9	12	11	13	11	12	18
74	8	16	11	11	27	23	9	10	12	14	9	10	18
89	24	13	13	11	28	20	9	12	11	13	11	11	19
72	0	13	13	11	29	23	9	12	12	13	9	9	17
65	4	13	15	13	29	24	10	13	11	14	9	12	17
6	0	14	10	11	28	21	10	10	12	14	9	10	18
57	2	14	12	11	30	23	10	10	12	14	9	10	20
45	40	14	17	12	27	23	9	10	12	13	10	12	19
79	7	15	15	12	26	22	10	12	12	14	9	11	19
51	2	14	13	12	28	24	9	12	12	13	9	12	20
91	20	12	14	11	27	23	9	12	12	15	9	11	19
47	36	13	16	11	29	23	10	10	12	13	9	10	18
98	5	14	15	13	29	22	10	10	12	15	10	11	19
80	28	14	11	12	29	22	9	10	12	13	10	11	16
72	12	14	13	11	27	20	10	10	11	14	10	9	18
46	0	12	11	13	28	23	9	11	12	13	10	11	18
96	3	15	13	12	29	25	10	10	13	14	11	11	18
77	12	13	11	12	31	23	10	12	12	13	10	9	19
111	34	13	11	13	29	23	9	12	11	13	9	11	19
104	4	15	14	13	29	22	10	11	12	15	9	9	18
67	0	16	14	13	29	23	9	10	13	15	9	9	18
76	4	16	14	12	28	24	9	10	14	14	10	11	18
105	3	13	9	12	29	23	10	13	11	13	8	11	18
53	6	14	11	11	30	24	9	12	13	13	12	9	17
49	40	14	10	12	28	22	10	10	11	14	11	12	18
59	0	14	11	14	28	22	9	10	12	14	9	11	18
49	1	14	12	12	28	21	9	12	10	15	9	10	17
60	21	14	10	12	30	21	9	12	12	13	9	12	20
50	9	14	11	12	27	24	9	12	11	13	11	12	17
78	31	13	13	13	28	22	9	10	12	15	9	9	18
36	1	14	13	11	30	22	9	12	12	13	10	10	18
95	17	12	12	11	28	23	9	10	12	13	9	11	19
59	2	13	13	12	28	23	9	10	12	13	9	10	18
97	10	15	17	12	28	23	10	10	11	15	11	10	18
48	16	14	14	12	29	24	9	11	11	14	11	13	18
98	5	14	11	12	28	23	9	12	11	14	9	12	19
66	1	14	13	12	29	22	9	10	12	13	9	10	18
41	3	15	10	13	29	23	10	12	12	14	11	10	17
87	24	13	10	12	29	23	9	10	12	14	9	10	18
69	9	14	15	12	29	23	9	10	14	14	9	11	19
82	13	13	13	12	29	25	9	10	12	14	11	10	19
75	36	15	13	12	28	20	9	12	10	14	11	11	18
72	2	14	19	13	28	23	9	13	11	15	10	11	18
71	0	14	13	12	28	24	9	10	11	14	8	11	20
36	1	14	10	12	29	24	9	12	13	13	8	10	18
76	1	13	10	12	30	23	9	10	12	14	9	11	20
74	27	13	18	12	29	23	9	10	12	13	10	12	21
48	24	14	20	11	29	22	10	10	12	13	10	12	18
53	5	15	19	11	30	22	9	13	12	15	8	11	17
76	36	13	13	12	27	21	9	13	12	13	10	11	18
39	8	14	13	13	29	20	9	10	12	13	8	9	19
49	2	14	10	12	30	23	9	10	12	13	9	11	20
108	9	15	10	11	30	23	10	12	12	13	10	11	16
70	7	13	10	11	30	20	10	10	14	13	8	11	19
79	10	14	19	13	27	22	9	13	12	14	9	10	18
34	26	12	14	11	28	23	9	10	12	14	10	11	19
54	0	13	16	13	30	22	10	11	12	13	11	9	19
102	1	13	12	12	29	22	9	12	12	14	11	10	17
71	18	13	13	11	27	22	8	10	13	14	9	9	18
53	13	13	10	11	28	23	11	13	12	13	9	10	19
90	3	14	10	11	28	23	9	10	12	13	9	9	18
48	17	13	10	12	28	23	10	12	12	14	11	11	19
46	1	14	10	12	28	24	9	10	11	13	9	10	19
71	1	15	10	11	30	23	9	13	11	14	10	13	18
100	26	15	12	12	31	22	10	12	12	13	9	10	17
100	1	14	18	12	29	22	9	13	12	13	9	10	17
81	3	15	17	11	28	23	10	10	14	13	11	11	18
98	21	15	13	11	26	21	9	14	12	14	10	10	18
88	0	14	16	11	29	22	9	10	12	14	11	10	18
49	1	13	12	11	29	23	10	10	12	14	9	10	18
75	23	15	10	11	27	22	9	9	13	14	9	9	19
87	10	13	12	11	30	22	10	10	12	14	10	11	19
59	3	15	10	11	28	23	9	10	10	15	8	10	19
92	30	15	16	11	29	23	9	10	11	13	9	9	18
41	17	14	16	13	29	23	9	13	12	14	10	11	19
95	6	13	15	12	27	20	9	10	14	13	10	10	18
23	25	12	18	12	31	22	9	12	12	13	10	9	19
89	32	15	12	12	27	20	10	14	11	12	9	11	18
102	5	13	20	11	29	23	9	13	12	13	9	11	17
48	28	14	19	12	28	23	9	10	12	13	9	9	17
68	4	13	10	14	28	22	9	14	11	13	9	12	19
53	8	13	13	12	29	20	10	12	11	15	9	11	18
62	2	13	10	12	28	22	10	13	11	14	9	11	18
115	3	14	10	11	29	22	9	12	13	13	10	11	19
80	44	13	13	13	27	24	9	12	13	14	11	11	17
101	3	14	10	11	29	24	9	10	11	14	10	10	17
70	36	13	11	12	30	24	10	10	12	13	10	10	20
96	28	14	20	13	28	21	9	13	13	13	11	11	18
69	1	14	12	11	28	22	9	10	12	13	9	10	20
76	10	13	13	13	29	22	9	9	11	14	9	10	18
76	10	13	10	12	28	21	9	10	12	13	9	11	19
64	27	15	14	11	28	23	7	13	12	14	10	11	17
57	5	13	11	12	28	23	10	10	11	14	9	10	18
68	5	13	12	13	29	21	9	13	11	13	9	12	18
42	47	15	16	12	26	23	10	12	11	13	10	11	18
108	16	14	13	11	29	22	10	12	12	14	9	13	21
69	13	14	13	12	28	23	8	13	12	14	11	10	17
77	50	14	12	12	28	22	10	13	12	13	10	11	20
49	11	13	10	13	27	24	9	12	12	13	9	12	18
95	1	12	14	13	28	20	10	13	11	14	9	11	18
45	10	13	15	11	31	22	9	14	12	13	10	10	19
115	8	14	12	11	29	22	9	10	12	13	9	12	18
59	15	13	9	13	28	23	9	10	12	14	9	10	19
39	12	13	17	12	28	22	10	13	11	13	11	10	18
114	6	14	12	11	29	23	10	10	12	13	9	10	18
69	21	14	14	11	30	22	9	10	12	15	11	10	19
84	25	13	14	12	27	23	9	13	12	13	9	11	17
47	21	13	14	12	29	22	9	10	11	13	9	9	18
98	3	14	11	12	31	24	8	11	13	13	9	13	17
103	12	16	13	12	29	22	10	12	12	14	9	12	18
47	12	15	10	11	30	23	9	10	11	14	11	10	17
40	12	15	11	11	30	23	9	13	12	12	8	11	19
37	2	16	13	12	28	22	10	10	11	13	9	10	20
78	15	12	18	12	28	22	10	10	12	13	9	10	17
50	30	14	13	12	28	22	9	12	12	15	11	10	17
55	11	13	14	11	29	24	10	12	13	13	10	10	18
46	0	14	18	12	29	22	8	13	12	13	9	10	19
49	1	14	13	12	27	23	8	12	11	13	9	12	19
67	1	13	17	11	29	22	9	12	11	13	9	11	19
96	0	13	13	13	27	24	9	12	12	12	9	11	18
39	0	16	12	12	28	23	10	10	12	14	9	12	17
79	18	12	13	12	27	23	9	12	11	14	11	11	18
84	0	14	12	12	29	21	9	11	13	13	12	10	19
66	9	13	13	13	29	23	9	13	11	15	11	12	18
110	11	14	14	13	29	22	9	12	12	15	10	10	17
93	11	13	12	12	28	22	10	13	12	13	9	13	20
68	16	14	15	13	27	22	9	13	12	13	10	11	18
108	2	13	14	13	29	23	10	12	12	13	10	11	19
89	0	14	12	12	29	25	9	10	12	14	10	11	18
46	13	13	16	12	28	23	9	12	12	14	9	10	18
103	0	14	13	12	29	22	9	12	14	13	11	11	18
76	28	13	17	13	27	23	9	13	12	13	10	12	18
43	7	13	10	11	28	22	9	13	11	14	9	9	18
92	3	12	14	12	28	21	9	12	11	13	9	11	17
64	25	12	17	11	26	23	9	13	12	14	10	10	18
65	2	14	13	13	28	22	10	10	12	13	9	9	18
93	6	14	14	13	30	21	10	10	12	13	10	10	17
94	0	15	16	11	30	22	9	10	11	13	11	10	17
64	9	14	10	12	29	21	9	13	12	13	9	12	20
112	5	16	10	12	30	23	9	13	12	13	9	11	17
70	20	13	18	11	30	23	8	12	14	14	9	11	18
95	0	14	17	12	28	22	10	13	13	14	10	9	20
106	37	14	9	12	28	22	10	13	13	13	10	11	18
84	8	14	10	11	29	23	10	12	12	14	9	9	16
106	8	13	10	13	29	23	9	13	12	14	10	10	18
54	3	14	12	11	29	24	10	13	13	13	9	12	20
75	7	13	17	13	27	22	10	13	12	15	10	11	18
42	11	14	11	13	28	22	9	10	12	14	10	12	18
105	12	14	17	12	27	22	10	14	11	13	9	11	19
57	41	13	12	11	28	22	11	12	12	13	9	9	21
78	23	15	10	12	28	22	9	15	12	14	11	11	19
57	28	14	13	12	27	23	9	14	13	13	11	11	18
45	16	13	17	11	27	23	9	13	12	12	9	12	18
60	23	13	17	12	29	22	9	12	11	14	9	11	20
64	28	13	16	12	28	22	10	12	11	14	10	11	19
97	0	14	13	11	29	24	8	10	12	15	11	10	17
69	6	13	15	12	31	21	10	10	11	13	8	11	20
91	28	14	12	13	26	22	11	12	12	13	8	12	18
81	0	12	13	12	30	23	10	12	11	14	12	11	18
42	15	13	10	12	29	24	9	10	12	14	11	11	19
44	15	15	12	11	27	22	10	12	12	13	10	11	20
52	39	14	12	12	30	25	10	12	12	13	10	11	20
90	1	14	10	11	28	22	9	10	14	14	8	11	18
55	7	14	15	12	28	22	9	12	13	13	11	9	19
53	15	14	14	12	29	22	9	9	12	14	10	11	18
41	10	14	16	12	31	23	9	10	12	14	9	11	21
44	1	14	13	11	30	24	9	12	12	14	9	10	19
28	12	13	10	13	27	23	9	10	11	14	9	10	16
80	6	12	11	11	30	23	9	10	13	13	9	9	17
47	9	16	9	12	29	22	9	10	13	14	11	11	19
59	2	13	17	13	27	23	9	13	12	13	10	12	18
48	11	13	13	13	29	24	9	10	13	14	11	11	18
102	25	14	12	12	29	21	10	10	13	14	8	10	17
90	13	15	17	12	28	23	10	10	14	13	11	11	18
41	12	15	13	11	27	21	9	10	13	13	10	11	19
58	8	13	11	13	27	23	9	12	11	13	9	10	19
100	6	16	10	11	29	22	10	10	11	13	8	10	18
74	26	14	13	11	30	22	9	10	13	13	11	13	16
94	4	14	18	12	30	23	10	10	12	13	9	9	19
86	2	13	17	11	29	23	9	10	12	14	11	10	18
96	36	14	15	12	30	22	9	12	12	13	12	11	20
89	10	13	10	12	30	25	10	13	12	13	9	10	17
42	26	13	13	12	28	22	10	10	13	13	9	10	18
44	1	14	9	12	28	23	9	10	12	13	11	11	18
97	22	13	13	13	27	24	11	10	11	13	11	9	18
86	17	13	13	11	26	24	11	13	12	13	10	11	17
98	14	16	11	12	29	21	9	10	12	13	9	10	20
105	16	12	11	11	28	22	10	12	11	13	9	11	19
107	17	15	12	13	27	22	9	12	11	15	9	11	21
88	14	14	16	14	29	22	9	10	12	13	9	10	21
39	7	14	15	13	28	23	9	10	13	15	9	9	19
61	30	12	11	13	27	25	9	12	11	13	9	10	17
100	17	13	14	12	29	21	9	10	13	14	9	11	20
90	0	13	14	12	28	22	9	14	11	14	9	11	18
100	43	13	18	12	29	22	9	12	12	14	8	11	18
46	11	13	10	12	28	22	9	10	12	14	10	13	17
50	2	14	18	12	29	22	9	10	11	13	10	11	18
67	31	13	15	13	28	23	9	13	14	13	9	11	19
98	10	14	12	12	29	23	9	10	12	13	10	12	20
94	9	15	10	11	27	21	9	10	11	14	10	14	17
78	26	15	12	12	27	25	8	10	13	14	9	11	21
93	4	13	12	11	30	22	10	10	12	14	10	11	19
32	2	15	10	12	28	23	9	10	12	13	11	9	17
68	46	13	17	11	27	22	10	13	12	13	9	11	18
56	2	13	10	12	27	22	10	13	12	15	11	11	17
110	3	14	10	12	28	22	10	13	11	14	9	11	18
91	18	12	13	12	30	22	9	10	11	12	11	10	19
109	26	14	12	12	28	23	9	12	12	15	11	9	19
58	16	15	13	12	28	21	9	12	12	14	8	9	17
58	15	14	12	11	27	23	9	10	11	14	9	12	19
65	13	12	9	12	29	21	9	11	12	14	8	11	17
50	7	14	16	12	28	21	9	10	12	13	9	12	18
46	15	15	14	13	29	22	9	10	12	14	8	12	18
35	1	14	16	12	28	21	9	13	12	13	9	10	17
115	0	14	12	11	28	22	9	12	13	14	9	11	19
88	19	12	15	12	30	23	9	10	13	13	11	11	18
64	7	15	13	12	30	21	11	13	12	14	10	11	19
108	3	14	17	12	26	22	9	12	11	13	8	10	19
73	0	13	11	13	29	23	9	10	12	13	10	9	19
78	9	13	10	13	27	23	10	10	12	13	10	10	20
66	26	12	12	12	28	22	9	13	12	13	11	11	19
35	37	13	9	12	28	22	9	12	11	14	9	12	19
67	13	14	17	11	27	23	10	12	12	13	9	11	19
93	0	14	15	11	28	24	10	10	11	13	10	10	18
89	5	12	13	13	28	21	9	12	12	14	10	11	18
111	1	15	10	12	28	22	9	15	12	14	11	11	19
76	9	15	11	13	29	23	9	12	10	13	11	11	18
38	41	15	15	12	28	24	9	10	12	14	9	10	18
97	15	14	12	12	31	22	9	10	12	14	10	10	17
66	1	13	15	11	28	22	10	12	12	15	9	12	19
82	5	12	13	13	30	24	9	13	13	13	11	10	17
105	3	14	13	12	30	23	9	10	11	14	8	12	20
103	27	14	12	12	28	23	9	10	12	13	9	11	18
32	14	14	10	12	29	24	10	12	12	14	10	10	21
96	2	14	12	12	28	25	11	13	12	15	9	11	18
106	1	13	15	11	27	22	10	13	13	13	8	12	18
106	6	15	12	12	28	24	10	13	12	14	10	12	20
104	24	14	13	11	30	23	9	10	11	13	9	11	19
107	1	14	10	12	30	22	9	10	13	14	12	10	18
63	45	13	13	13	28	21	9	10	12	13	10	11	19
30	1	13	10	13	27	21	9	10	12	13	8	10	19
51	27	14	17	12	29	22	9	12	11	13	11	11	19
63	9	13	10	13	28	22	10	12	12	14	9	11	17
89	28	13	10	11	28	22	9	13	11	14	9	9	18
25	1	15	13	11	30	23	9	11	12	14	10	10	19
28	9	13	17	11	28	22	9	10	11	13	12	9	17
94	37	13	13	11	30	23	9	13	11	13	10	11	17
48	32	15	11	13	29	22	10	10	13	14	11	11	18
108	0	14	12	11	27	23	11	10	12	13	10	10	18
62	1	12	13	13	27	24	9	10	13	14	9	11	19
43	29	13	10	11	28	24	10	12	12	13	9	11	18
113	21	14	15	12	28	22	10	10	12	14	12	12	19
104	48	13	11	12	27	20	9	10	12	14	10	9	17
104	11	15	15	13	28	20	9	10	12	13	9	10	19
98	9	15	10	13	27	22	10	9	13	13	9	10	19
54	3	14	18	11	28	23	9	10	11	13	11	10	21
106	0	15	12	12	31	25	9	10	13	13	9	11	20
95	2	14	18	13	26	21	9	10	12	14	9	11	20
102	12	14	12	12	27	22	9	10	12	13	11	12	20
47	5	13	13	11	29	24	9	13	12	13	9	12	20
95	19	12	10	13	27	23	9	12	12	15	9	12	18
59	25	14	13	12	29	22	9	10	12	13	9	10	18
34	17	12	13	12	28	22	9	11	13	13	10	11	19
60	5	16	17	13	28	25	9	12	11	14	9	11	18
50	5	14	14	13	28	23	9	10	12	13	9	11	18
54	10	14	13	12	27	24	9	12	12	13	9	12	19
71	13	14	15	12	28	22	9	10	11	14	9	11	19
76	10	14	12	11	27	22	9	13	11	13	9	9	18
89	3	16	12	13	30	23	11	10	13	13	10	13	18
50	15	14	16	13	29	21	9	13	11	14	9	11	17
75	0	14	13	12	27	23	9	14	12	13	11	11	17
56	1	13	13	13	28	24	9	13	14	14	9	11	18
75	1	14	10	12	29	22	9	10	12	13	8	12	19
108	7	12	16	11	29	23	9	11	11	13	8	10	17
69	9	14	12	13	29	22	10	12	14	13	9	12	18
93	2	13	13	12	29	23	10	11	12	14	11	12	18
73	21	16	12	12	28	23	9	11	12	13	9	10	17
76	0	14	10	12	28	23	10	13	11	13	9	11	19
41	1	13	11	11	26	23	9	12	12	13	11	10	18
42	27	15	17	12	30	22	9	10	12	14	11	11	20
106	0	15	16	12	29	24	9	10	12	13	9	10	18
40	31	13	10	11	31	22	9	13	13	13	10	11	18
58	0	14	11	11	28	23	9	11	13	15	9	11	18
73	30	13	13	11	29	23	9	12	12	13	9	9	17
37	11	13	14	12	27	23	9	13	12	13	9	11	17
109	6	13	16	12	28	23	9	13	12	13	9	10	19
99	9	14	10	13	27	24	9	10	13	13	10	12	17
83	8	12	16	12	29	22	8	10	12	14	10	11	19
43	4	13	16	11	27	22	9	11	11	15	11	10	17
35	3	14	12	12	30	23	10	10	12	13	9	10	17
40	22	13	17	12	29	23	10	12	12	13	10	9	19
105	36	12	12	12	28	24	9	12	14	13	9	10	18
114	5	14	16	12	28	22	9	12	13	13	9	10	18
41	34	13	13	11	31	23	9	9	12	13	10	11	19
105	8	14	10	11	29	24	9	10	11	14	10	10	17
70	28	16	10	12	29	22	9	10	12	13	10	13	18
74	32	11	12	12	30	23	10	10	12	13	9	10	17
56	8	15	13	12	30	22	10	10	13	14	10	10	18
38	2	13	13	12	28	24	9	10	12	13	9	11	20
91	31	13	11	13	28	22	9	13	13	14	9	10	18
97	3	13	15	11	27	22	10	12	12	14	11	11	19
96	23	17	11	12	28	23	8	10	12	13	11	13	18
60	19	13	16	12	27	23	9	10	13	13	9	10	17
70	25	14	10	12	27	23	10	10	14	14	9	11	17
36	8	13	15	11	29	23	9	10	12	13	11	11	18
59	0	13	13	13	29	23	10	12	11	14	11	11	16
81	4	16	13	12	29	23	9	10	11	13	11	11	19
39	2	13	14	12	28	22	9	14	11	14	9	11	18
84	0	13	12	12	29	22	10	13	12	13	11	11	20
48	3	14	15	12	30	23	9	10	12	14	9	11	17
86	11	13	9	13	28	23	9	10	12	14	9	10	19
76	15	15	15	12	28	24	9	13	13	13	11	12	18
95	1	15	13	12	27	23	10	12	13	13	11	11	18
114	0	14	10	11	28	23	10	10	12	14	9	12	19
72	0	15	16	12	29	23	9	11	12	13	9	11	18
57	9	15	13	12	27	24	9	10	13	13	11	11	18
68	8	14	14	11	28	24	10	10	12	14	9	10	18
84	10	13	12	12	29	21	9	10	12	14	9	12	17
68	4	13	11	11	27	24	9	10	11	14	9	12	18
50	4	14	17	12	30	24	10	10	12	14	9	9	17
65	11	14	9	12	30	21	9	10	12	14	10	12	20
101	8	15	16	13	27	23	9	12	12	13	8	13	19
83	16	14	19	12	29	23	10	13	13	14	10	10	18
80	9	14	16	13	29	21	9	13	11	14	9	11	17
60	10	15	13	11	28	23	11	12	12	13	10	11	17
91	1	14	12	12	30	20	10	10	11	13	9	10	17
84	23	12	13	12	30	23	8	10	14	13	10	13	20
72	11	13	11	11	29	23	10	12	12	13	11	10	18
41	21	13	15	11	30	22	10	11	12	13	9	11	18
79	3	13	14	12	29	22	10	13	11	15	9	13	18
97	25	13	10	13	27	23	8	11	11	13	8	9	18
74	12	14	16	13	27	21	9	14	11	14	10	10	19
50	0	13	16	11	28	23	11	10	12	13	9	10	19
89	44	15	14	11	29	24	9	10	11	14	10	11	18
62	2	14	17	12	28	23	10	13	11	14	9	9	18
77	32	12	13	11	29	23	9	12	12	14	9	11	19
47	8	13	12	12	28	22	9	10	13	13	10	11	17
77	45	16	14	14	28	20	9	12	12	13	8	9	19
97	13	14	12	12	31	24	9	12	11	13	9	11	19
38	0	12	16	12	26	22	10	12	11	14	9	11	18
44	40	13	12	11	29	22	10	12	12	13	9	11	18
99	35	14	16	12	29	21	9	10	12	14	11	11	18
40	28	13	17	12	28	22	9	10	13	14	10	11	19
65	27	15	12	12	29	22	10	12	12	13	8	11	19
47	0	14	13	12	28	24	10	10	12	15	10	12	20
107	30	13	13	13	31	23	9	14	12	14	9	10	18
37	11	14	15	11	29	23	9	10	11	14	10	10	20
52	5	13	10	12	29	23	9	10	13	14	8	10	19
32	1	13	13	12	30	22	9	10	12	13	11	11	17
71	12	15	16	12	28	23	10	11	11	15	11	11	19
59	0	14	10	11	28	23	9	10	12	13	9	9	18
39	34	12	18	12	30	22	9	12	12	13	10	9	19
41	13	13	10	13	28	23	9	10	11	14	9	10	19
111	1	12	11	12	27	24	9	13	12	13	10	12	18
88	21	14	15	12	28	22	9	12	13	13	11	9	19
76	12	13	16	12	31	24	10	10	12	15	11	13	18
65	6	13	13	11	27	22	9	12	12	15	9	11	18
72	21	14	14	13	29	23	9	11	12	13	11	12	19
105	1	13	18	12	28	22	10	13	12	15	10	11	18
99	0	15	17	12	28	23	9	12	12	13	11	11	18
38	4	14	12	13	29	23	9	10	11	13	10	10	19
44	29	12	10	13	28	22	9	10	12	15	12	10	18
46	5	14	15	12	28	22	9	12	12	14	9	9	19
62	10	13	15	11	27	22	10	13	13	13	8	12	18
99	12	12	12	11	29	23	9	13	11	13	9	9	18
79	2	13	16	12	31	24	10	10	12	15	11	13	18
77	7	13	16	13	27	23	9	12	13	14	9	11	19
76	25	13	13	12	27	25	8	12	12	13	9	10	18
20	8	13	16	12	27	21	9	10	11	13	9	10	19
71	9	13	13	12	28	24	9	10	12	13	9	11	20
76	19	13	11	12	27	22	9	12	12	13	9	11	19
69	23	12	14	11	28	22	10	12	12	14	10	10	18
38	3	13	16	12	27	21	9	10	11	13	9	10	19
85	1	15	12	13	27	21	10	10	12	13	11	11	17
82	22	14	17	11	29	22	9	10	13	14	9	10	19
86	1	13	15	12	29	23	9	13	11	13	10	12	18
35	2	12	14	12	27	22	10	10	12	13	11	12	17
112	6	13	10	11	27	22	9	11	13	13	9	10	18
39	14	15	13	12	27	23	10	11	12	13	9	11	18
91	0	14	12	12	28	23	10	13	12	13	11	10	19
104	4	13	11	12	26	24	8	9	12	13	10	11	19
48	21	12	13	12	28	22	9	13	12	13	11	11	19
69	4	12	13	13	29	23	10	10	11	13	11	9	17
83	0	12	10	13	27	25	9	12	11	13	9	10	17
49	3	13	10	12	29	23	9	13	12	14	10	10	19
95	28	15	10	12	29	23	10	12	12	13	9	13	18
37	1	14	12	11	27	23	11	10	12	13	10	10	18
37	1	12	16	12	29	23	9	12	12	14	8	11	17
83	1	12	17	11	29	21	9	10	12	14	10	13	20
73	24	14	17	12	29	22	10	12	12	14	8	12	19
91	5	13	10	13	29	23	9	10	12	13	9	12	19
74	0	14	18	12	28	24	11	12	13	15	10	12	19
44	0	14	12	11	29	23	10	10	12	13	9	10	18
45	5	15	10	12	28	21	10	15	12	13	9	12	20
57	0	14	10	12	29	22	10	10	12	13	9	10	18
47	6	12	11	11	28	23	10	12	12	13	8	9	17
35	0	13	15	11	28	23	9	12	13	13	10	11	18
100	1	14	13	11	27	22	9	12	13	13	8	11	19
69	1	14	12	11	29	23	10	10	12	13	9	9	18
35	0	14	19	12	28	23	9	10	14	14	9	13	18
51	11	15	12	12	30	23	9	13	11	14	9	9	20
77	7	15	15	11	28	21	9	10	12	14	10	10	19
70	9	13	13	13	29	24	9	10	13	14	11	11	18
41	14	13	15	12	29	23	9	11	12	13	10	11	18
101	13	14	15	11	29	22	10	10	12	14	10	10	18
107	5	14	13	12	28	23	10	10	12	15	9	10	19
36	8	14	14	12	29	22	9	10	12	13	11	9	18
49	16	13	12	13	27	24	9	12	11	12	9	10	17
105	15	14	15	13	27	22	9	13	12	13	10	11	18
26	8	14	12	12	28	23	9	13	12	13	11	11	17
91	17	14	10	12	27	22	9	12	13	13	9	11	20
100	19	14	15	13	29	22	9	10	12	14	9	10	17
105	10	14	17	12	28	22	10	13	13	14	10	9	20
33	22	12	13	12	30	22	9	12	13	13	11	9	19
68	1	15	15	12	31	24	10	15	13	13	8	11	17
47	2	13	14	12	29	22	10	11	13	14	9	11	18
100	25	12	15	12	29	22	9	10	13	13	10	11	17
61	0	14	12	12	27	23	10	13	12	13	12	11	19
120	4	14	12	11	27	22	9	13	11	13	9	9	18
45	7	14	16	14	28	21	10	12	12	15	9	11	18
104	19	14	13	11	29	24	9	10	12	14	10	10	19
61	0	13	12	12	27	21	9	12	12	13	10	10	18
40	7	14	15	12	28	22	10	10	12	14	12	12	19
48	0	13	16	11	28	23	10	13	13	13	9	10	17
51	3	15	12	11	28	23	9	10	12	13	10	11	19
93	6	16	18	13	28	24	8	12	11	13	9	12	18
85	5	14	13	12	28	23	9	10	11	14	9	12	20
78	15	12	10	12	30	23	9	10	12	13	11	10	19
52	1	16	11	12	30	24	9	10	12	13	10	12	18
79	4	14	13	11	27	21	8	12	11	15	10	11	18
105	12	15	15	11	29	23	10	13	12	13	9	11	19
58	0	15	16	12	30	22	9	10	12	14	9	12	20
89	1	13	12	11	28	22	11	12	12	13	9	8	21
74	4	14	13	12	28	23	10	10	11	13	9	10	18
75	21	12	12	11	27	22	10	12	13	13	10	10	20
95	0	16	12	12	28	23	9	10	11	13	9	11	18
100	36	14	17	12	27	24	9	10	12	13	8	9	18
107	16	14	14	12	28	20	9	12	12	13	9	10	20
78	11	15	15	13	28	20	9	10	11	15	11	11	17
57	35	13	12	13	27	23	9	10	11	14	10	11	18
47	2	13	18	11	29	22	9	12	11	13	10	10	19
100	42	14	11	11	29	22	9	10	12	14	9	12	18
104	22	12	14	12	29	23	11	12	11	15	11	11	19
64	0	13	14	12	29	24	9	10	14	14	9	9	18
96	0	14	13	11	28	21	9	10	12	13	9	9	17
60	5	15	11	12	28	21	9	12	11	13	9	10	18
77	37	13	11	12	26	22	9	15	11	14	11	10	19
76	15	12	14	12	28	23	9	12	12	13	9	11	18
100	3	14	12	11	28	24	10	12	11	14	8	10	18
100	0	13	15	13	29	24	10	13	11	14	9	12	18
65	0	14	16	12	28	25	9	10	11	13	9	10	16
113	8	13	15	13	29	24	9	13	13	13	8	11	20
57	7	15	12	12	28	21	9	13	11	14	10	10	19
94	1	13	11	12	29	21	9	10	13	14	9	10	19
74	26	14	11	12	29	21	10	12	12	13	10	9	18
73	13	14	14	10	28	24	9	11	11	14	9	11	19
44	6	14	10	13	27	24	9	10	13	13	10	12	17
80	0	15	10	12	27	24	9	13	12	13	9	10	19
90	22	15	13	12	28	22	9	10	12	13	11	13	19
74	2	15	16	12	28	23	10	13	12	14	11	11	18
65	4	14	12	11	28	22	9	10	12	14	9	12	17
98	14	14	15	12	29	23	9	10	12	14	12	11	18
57	45	13	14	11	29	24	9	12	11	14	9	10	20
99	23	15	13	12	30	22	9	12	12	12	12	11	19
54	17	14	13	11	29	22	9	12	12	14	11	10	19
78	15	15	10	12	28	22	9	15	12	14	11	11	19
98	8	15	12	12	30	23	9	13	11	14	9	9	20
48	7	13	17	13	28	23	8	10	11	14	9	11	18
59	7	14	16	12	28	23	10	12	11	13	9	12	19
50	16	13	17	12	28	22	9	10	12	13	11	9	18
110	1	13	14	12	29	22	10	15	11	14	10	9	20
63	3	14	10	11	30	23	9	13	12	13	12	11	19
67	3	14	15	12	28	22	9	10	14	14	9	11	18
83	31	14	12	13	26	21	10	10	11	14	9	11	17
107	12	12	12	11	29	23	9	13	11	13	9	9	18
45	15	14	10	11	27	23	9	10	11	13	9	10	19
108	3	13	13	12	29	22	9	10	10	13	11	11	17
51	23	13	12	13	29	24	9	13	11	15	9	11	18
61	4	15	13	12	31	23	9	11	13	15	9	12	19
75	18	14	12	13	29	24	9	10	14	15	10	9	19
56	37	14	14	11	27	23	9	11	12	13	11	10	20
92	45	12	13	11	29	21	10	13	12	12	11	12	18
46	0	14	10	12	27	22	9	13	11	13	9	11	20
67	0	14	11	12	27	23	9	10	11	14	10	9	19
83	39	12	13	13	29	23	9	10	10	13	9	11	19
53	0	13	12	11	30	23	11	10	11	13	10	12	18
47	17	13	10	12	29	21	10	12	12	14	9	9	19
80	4	14	20	12	27	23	10	10	12	13	11	10	18
75	1	13	20	12	30	24	10	12	12	14	9	12	19
70	7	13	10	12	28	23	9	10	12	14	10	11	19
89	18	12	17	12	27	20	9	10	12	14	9	10	19
42	12	14	20	12	27	23	11	10	13	14	10	8	18
44	9	12	11	13	27	24	10	12	12	13	10	12	19
74	41	12	11	13	27	23	10	11	13	14	11	10	18
61	30	13	11	11	28	21	10	12	13	15	9	11	18
103	0	13	14	13	27	22	9	12	12	14	8	12	19
105	23	14	10	12	28	23	9	10	13	14	10	10	17
50	0	14	11	12	28	21	8	10	11	14	10	12	19
51	6	13	16	11	30	22	9	10	13	14	10	9	18
56	3	14	10	13	27	22	9	12	11	14	9	11	18
108	37	15	13	13	30	21	10	10	12	14	9	9	19
47	15	14	14	13	29	20	9	10	12	13	11	10	18
95	6	15	11	11	27	22	10	10	13	12	9	10	19
99	20	12	13	14	28	23	10	10	13	15	10	10	19
51	40	13	13	12	29	24	10	10	12	13	10	10	19
34	11	13	11	12	28	22	9	10	13	13	9	10	19
101	44	15	14	11	30	24	10	12	11	14	10	12	18
44	23	13	14	12	29	20	9	10	12	13	10	10	18
61	31	15	19	11	30	22	9	13	12	15	8	11	17
63	2	15	10	12	29	24	9	12	13	15	10	11	18
106	4	16	12	12	27	23	10	12	12	14	9	10	17
67	19	14	11	13	27	20	9	10	12	14	9	12	19
49	1	13	15	12	27	23	9	13	11	15	10	11	17
42	26	14	18	12	29	22	10	13	12	13	11	11	17
100	0	14	11	13	31	23	9	12	14	14	11	10	19
68	0	13	10	11	28	24	9	12	12	13	8	13	20
105	32	14	11	13	27	23	9	9	12	13	9	10	19
48	5	12	14	12	30	23	10	10	11	13	8	11	18
62	3	12	16	12	28	21	9	13	12	15	9	11	19
43	8	14	14	11	28	25	9	12	11	14	12	10	19
43	11	13	10	12	29	23	9	12	12	14	9	12	19
98	7	12	11	13	29	21	9	10	13	14	10	12	18
73	8	13	9	13	27	21	9	15	12	15	9	10	17
100	3	14	11	11	29	22	9	10	12	14	9	12	18
76	9	14	14	12	27	22	9	10	11	14	11	11	21
110	9	12	11	12	29	24	10	12	12	13	9	12	20
55	3	14	10	12	27	22	10	12	14	14	9	12	19
92	15	12	14	11	27	22	9	11	12	14	9	12	19
32	31	13	13	11	30	23	9	12	11	14	9	10	19
111	0	13	20	12	28	22	9	10	12	14	9	12	20
98	12	12	14	11	28	23	10	15	13	13	11	9	20
97	5	13	11	12	27	24	9	13	12	14	10	12	19
50	3	13	9	13	29	22	9	11	12	13	10	11	19
70	9	15	10	13	29	24	9	10	12	14	10	11	18
45	13	12	17	12	29	23	9	10	11	13	10	11	18
55	44	12	11	11	27	23	10	13	12	14	10	12	18
31	1	13	15	12	29	23	9	10	10	15	9	9	19
48	0	13	10	12	30	23	9	12	11	15	9	11	19
46	3	14	14	11	28	24	10	10	12	14	9	10	18
85	30	16	11	11	28	22	9	12	13	13	9	12	19
101	35	13	12	11	28	22	9	13	13	13	9	11	19
79	6	13	10	11	29	22	9	12	13	14	9	10	18
75	0	14	13	12	27	21	9	14	12	13	8	11	19
37	12	14	14	12	28	23	9	11	13	14	8	10	19
53	7	14	14	13	28	23	9	10	12	13	9	11	18
91	3	14	11	12	27	22	9	10	11	14	11	10	18
76	24	14	18	12	29	24	10	10	12	13	8	11	19
30	46	12	10	12	28	23	9	13	12	13	9	10	19
79	1	13	11	12	28	21	9	10	12	13	9	10	19
50	1	14	10	12	29	24	9	12	13	13	8	10	18
59	26	14	10	12	28	21	9	10	11	13	10	10	20
52	44	13	13	11	26	24	10	13	12	13	10	11	17
83	12	12	17	12	29	22	9	12	11	13	10	12	18
97	0	13	10	12	28	23	10	12	13	13	10	11	19
78	17	13	13	13	28	22	9	10	12	15	9	9	18
101	32	13	12	12	29	22	9	13	13	14	11	10	18
70	5	13	15	12	26	24	10	13	12	15	9	12	20
35	45	14	12	11	30	23	10	10	12	14	9	10	20
36	0	14	12	12	29	22	10	10	12	14	11	10	19
104	5	15	15	11	27	23	10	10	12	14	9	11	21
52	11	12	17	12	28	23	9	12	12	14	10	11	17
51	25	13	16	11	29	24	9	11	12	13	8	11	19
116	3	12	16	12	29	23	8	12	12	14	10	11	19
52	33	16	14	13	29	24	10	13	11	13	10	10	18
85	5	14	12	12	29	22	8	12	12	13	10	11	18
104	31	14	13	12	28	22	9	10	11	14	12	11	18
110	12	13	17	12	28	22	9	12	11	13	12	11	19
89	0	15	16	12	26	23	10	12	11	13	10	11	18
96	1	13	16	12	28	22	9	13	12	13	9	10	18
55	3	15	15	12	28	22	10	10	12	13	9	12	17
83	19	15	13	12	30	22	9	10	12	13	10	10	18
72	6	13	11	12	28	22	9	10	12	13	9	11	18
48	11	12	16	12	27	25	9	12	12	14	11	11	17
54	31	13	11	12	28	23	10	10	11	14	9	10	18
77	21	14	14	12	27	22	9	13	11	14	9	10	17
47	12	14	21	12	28	24	9	12	12	13	9	12	20
44	8	13	12	11	28	22	10	12	14	14	9	10	18
106	2	13	10	11	28	22	9	12	13	14	9	10	18
88	0	13	12	11	27	22	10	13	14	14	9	11	17
33	13	15	12	13	27	21	10	10	12	13	11	11	17
85	28	16	12	12	30	23	9	11	13	14	12	9	19
79	0	13	11	12	26	24	8	9	12	13	10	11	19
47	18	13	11	12	28	22	9	10	12	13	9	10	19
35	1	14	15	12	30	22	10	13	11	13	11	11	18
109	0	14	13	12	28	24	9	12	12	13	9	12	20
96	21	13	10	12	30	22	10	12	11	13	8	11	18
52	11	14	11	12	28	20	9	10	12	14	11	11	18
92	3	12	15	12	30	24	10	12	12	14	11	10	18
41	4	14	13	11	28	23	9	12	13	14	10	10	18
50	4	15	12	13	28	23	9	12	12	13	9	11	18
77	4	13	13	13	29	23	10	11	11	13	11	10	18
31	1	13	15	12	27	23	10	12	11	14	9	11	19
42	26	14	10	12	28	24	9	13	10	14	9	11	18
75	38	13	13	12	27	25	8	12	12	13	9	10	18
111	5	14	15	12	29	23	9	13	13	13	9	10	17
63	10	15	13	12	28	20	10	15	11	13	9	10	19
92	32	13	15	12	27	23	8	13	12	13	10	10	18
48	4	14	10	12	30	20	10	10	12	14	9	11	20
118	2	14	15	13	28	23	9	10	13	15	9	9	19
97	0	15	16	12	26	23	10	12	11	13	10	11	18
74	1	15	15	11	29	25	9	10	12	13	10	9	18
61	6	16	17	12	28	23	9	12	12	13	9	10	18
80	16	14	16	12	29	22	10	10	13	14	10	10	19
48	4	13	14	11	28	23	10	11	12	14	9	10	21
46	2	14	10	12	28	20	11	12	13	14	11	13	18
95	12	13	14	14	30	22	9	11	12	15	11	12	19
79	6	14	16	12	29	21	9	10	12	14	11	11	18
46	18	13	11	13	29	24	9	14	11	13	11	11	19
63	1	13	12	13	27	22	9	13	11	13	8	9	20
80	9	13	14	12	28	24	10	12	13	14	10	10	17
97	14	14	18	12	29	22	11	10	13	14	9	9	19
69	5	15	10	11	28	23	10	12	12	13	9	11	17
60	22	14	10	13	29	25	9	10	12	13	10	10	18
116	3	16	13	13	26	22	9	10	11	13	11	10	17
49	0	13	11	11	30	22	10	10	12	13	11	11	19
76	7	15	12	12	28	23	9	11	11	13	8	11	19
61	3	13	14	11	29	22	10	10	12	15	9	10	21
49	26	14	13	11	28	25	10	10	12	13	10	10	20
60	0	12	18	12	28	24	9	12	12	13	9	10	17
63	6	13	10	12	27	23	8	12	11	15	9	10	20
46	23	14	21	12	28	24	9	12	12	13	9	12	20
