# Supplementary material for: Using game theory to thwart multistage privacy intrusions when sharing data
Source: Sci Adv. 2021 Dec 10;7(50):eabe9986. doi: 10.1126/sciadv.abe9986 (PMC8664254; doi:10.1126/sciadv.abe9986)
Supplement: Supplementary file 2 — Data S1 [file sciadv.abe9986_data_s1.zip › sciadv.abe9986_data_s1/DemoKAnonymization/exp/2058/data/target_data/i24.csv]

YOB	State	STR1	STR2	STR3	STR4	STR5	STR6	STR7	STR8	STR9	STR10	STR11	STR12
57	14	13	10	11	28	21	10	13	13	14	8	13	18
36	5	14	13	12	30	22	8	10	11	13	9	11	19
56	14	15	10	13	29	22	10	12	12	13	9	10	18
32	1	14	15	13	28	22	10	10	11	13	10	10	19
92	45	12	13	11	29	21	10	13	12	12	11	12	18
60	7	13	13	13	30	22	10	13	11	14	10	10	20
44	27	14	13	12	28	21	8	12	12	14	8	11	17
51	4	14	16	12	29	22	10	10	13	14	10	10	19
94	35	14	11	12	28	21	9	12	12	12	9	9	19
102	1	13	12	13	27	20	10	12	11	12	11	11	17
44	25	14	16	12	31	23	8	12	12	13	11	8	17
71	12	15	10	12	28	23	9	10	12	13	11	9	17
56	3	13	17	12	29	22	9	10	12	15	9	11	20
54	14	12	13	12	27	23	9	10	12	13	10	11	18
59	4	13	13	11	26	24	9	13	13	13	10	10	17
101	13	13	11	12	29	23	8	12	11	13	9	10	20
75	1	14	10	12	29	24	9	10	12	14	10	11	19
75	1	14	15	12	27	23	10	10	13	13	11	14	16
63	20	13	11	11	29	23	10	10	11	13	9	11	18
46	3	14	11	11	30	24	10	12	14	14	10	11	17
84	1	12	16	12	29	21	10	9	13	14	9	10	18
101	7	14	18	13	29	21	10	12	12	13	9	11	18
92	5	14	12	12	30	23	10	10	12	13	9	10	17
32	18	16	14	13	30	22	9	10	12	13	9	10	19
68	0	14	12	11	30	25	9	14	12	14	9	11	20
47	1	15	16	13	28	21	9	13	12	14	9	9	18
44	49	15	15	13	28	23	9	12	12	13	9	11	18
101	40	14	13	12	27	22	9	10	11	14	11	9	20
41	8	15	16	12	28	23	9	13	12	14	11	11	18
75	0	13	14	13	28	24	8	15	13	13	8	9	18
89	13	13	10	12	27	23	8	12	11	15	9	10	20
31	0	15	10	12	28	23	9	11	11	13	9	10	18
57	0	12	13	12	28	25	8	10	11	14	10	11	18
75	2	13	12	12	28	23	10	10	12	14	9	11	18
68	9	14	12	12	29	22	10	10	12	14	11	10	19
95	10	16	12	12	27	23	10	13	12	13	10	9	17
86	7	13	12	12	28	23	9	10	12	14	9	9	18
81	3	14	13	13	29	22	9	12	12	15	9	9	20
99	14	13	17	11	28	22	9	10	11	13	12	9	17
91	3	12	18	11	28	23	9	13	12	13	11	12	18
50	22	13	14	11	28	22	10	12	12	13	9	11	19
97	39	15	17	13	29	23	10	13	12	15	9	12	19
72	39	14	12	11	26	24	9	12	11	14	9	11	18
88	5	14	12	12	28	23	9	12	11	13	10	11	20
51	1	13	10	13	29	23	10	15	11	13	9	10	19
73	0	13	13	12	27	21	8	10	12	13	11	10	17
96	0	16	11	13	29	23	11	13	12	14	11	11	21
90	1	13	17	12	29	23	10	12	12	12	10	9	19
34	8	15	13	13	29	25	9	9	14	15	11	12	19
102	5	15	10	12	28	23	9	11	11	13	9	10	18
93	14	14	12	12	28	22	9	12	11	14	10	11	20
50	38	13	16	11	27	24	9	10	12	13	10	10	19
24	2	13	10	12	27	23	9	10	13	13	9	10	17
40	3	12	13	12	29	24	9	12	12	14	9	10	20
57	28	13	13	11	30	23	9	13	11	13	10	11	17
82	0	14	11	11	29	23	10	10	13	13	9	10	18
76	6	15	13	11	29	24	9	10	11	15	10	11	18
41	3	13	10	12	29	22	9	12	11	14	10	11	18
17	0	14	14	11	27	22	9	13	12	13	9	10	17
57	3	13	13	12	28	24	9	12	12	13	9	11	18
79	0	14	11	12	30	23	10	11	11	13	10	12	18
76	44	15	10	11	29	22	9	10	13	13	9	11	18
78	3	13	10	13	26	21	9	12	11	15	9	8	17
72	10	13	11	12	29	21	9	10	13	14	9	10	19
78	4	14	13	12	27	22	9	10	12	13	11	10	18
103	9	15	13	12	28	24	9	10	12	14	11	12	19
52	22	14	10	13	28	23	9	12	13	15	9	10	19
77	3	13	12	11	29	23	9	13	12	13	8	9	19
57	13	14	12	12	29	21	9	14	12	13	9	11	19
98	14	14	10	12	28	24	9	12	11	13	9	11	20
78	7	13	17	12	27	23	10	12	12	14	9	9	19
60	36	14	14	11	28	22	9	10	14	15	8	11	19
81	0	15	10	11	27	21	9	10	11	14	10	13	17
77	7	12	12	13	27	24	9	10	12	15	9	11	19
48	34	13	18	11	29	22	10	10	11	13	10	11	18
103	14	13	17	11	28	22	10	10	11	14	10	11	18
56	15	13	12	11	29	25	9	12	12	14	9	10	19
74	9	15	16	13	31	23	9	11	12	13	8	12	19
39	12	13	12	11	29	23	9	12	12	13	9	11	17
38	23	13	13	11	29	24	10	13	13	15	11	11	19
79	11	14	12	11	27	22	10	10	12	12	10	11	20
36	11	12	17	13	28	22	9	12	11	14	10	10	19
96	5	15	19	12	26	24	9	12	12	14	10	9	20
90	21	15	17	12	31	23	10	13	12	14	11	12	17
113	14	13	9	11	28	23	9	11	11	13	10	11	17
71	12	15	15	12	28	22	9	12	12	14	8	9	20
78	16	16	16	12	30	22	9	12	12	14	9	10	18
66	18	14	10	11	29	24	9	10	11	14	10	10	17
74	14	12	10	12	28	23	9	13	12	13	9	9	19
65	0	12	16	12	29	21	10	9	13	14	9	10	18
50	13	15	16	12	27	23	10	10	14	13	9	10	19
27	1	14	12	11	27	23	9	10	11	14	9	12	19
48	0	12	12	11	27	22	10	12	13	13	10	10	20
71	2	15	15	12	29	23	9	10	11	14	10	10	20
23	30	13	14	12	27	22	10	12	11	13	10	9	18
62	6	13	15	13	26	22	10	10	11	13	9	10	17
40	12	14	18	11	29	23	10	10	12	13	9	12	19
88	0	16	16	13	28	22	9	12	13	14	10	11	19
70	0	13	15	11	29	22	9	10	12	14	11	10	20
100	1	14	13	11	27	22	9	12	13	13	8	11	19
70	18	15	18	12	30	21	9	12	11	15	10	12	18
25	3	13	12	12	28	22	9	12	11	13	9	11	19
100	21	14	13	12	29	23	8	10	12	14	8	10	20
57	6	14	10	12	28	23	9	12	13	14	9	10	20
46	28	14	11	12	27	24	9	12	11	13	11	12	17
37	1	13	12	13	27	23	9	12	12	13	10	10	19
49	1	16	10	11	29	22	9	10	11	13	9	10	19
85	6	12	13	12	28	21	10	12	11	13	8	11	19
40	14	15	12	12	28	23	9	11	11	13	8	11	19
42	3	13	9	11	29	23	10	10	12	13	9	11	20
104	2	13	13	13	29	21	10	10	12	13	9	12	17
75	21	13	17	12	29	23	9	10	12	13	8	10	19
108	17	16	12	13	27	23	10	11	11	13	10	10	19
59	6	16	16	11	31	22	10	12	12	13	11	10	18
64	3	14	12	12	28	25	10	13	12	15	9	11	18
65	27	15	12	12	29	22	10	12	12	13	8	11	19
41	3	13	11	13	30	23	9	10	13	15	10	9	20
38	2	13	10	11	29	22	9	13	12	13	10	10	18
42	1	14	15	13	28	24	9	12	11	14	9	11	18
108	38	13	12	12	29	23	9	12	12	15	9	10	17
54	13	14	13	12	30	23	9	13	13	14	10	10	17
73	3	14	16	13	29	22	9	10	13	12	10	11	20
85	29	13	10	12	28	23	10	10	12	13	9	12	17
86	15	12	10	11	28	24	10	10	11	13	10	10	20
66	9	13	16	11	30	22	9	10	11	14	11	12	18
96	16	13	13	12	27	21	9	13	12	14	9	11	19
56	2	14	12	11	28	23	9	13	13	13	11	10	18
55	21	14	12	12	27	24	10	10	12	13	10	10	18
105	11	13	10	12	28	24	9	11	11	13	11	11	19
42	1	14	13	12	27	22	11	14	12	13	10	11	20
45	16	13	11	13	27	23	9	11	11	13	9	10	19
106	5	14	13	12	30	22	10	12	12	13	8	10	17
103	10	14	12	11	27	22	11	10	13	14	10	11	18
66	26	14	13	11	28	22	9	12	12	15	8	11	19
49	11	14	13	12	28	22	9	12	12	15	11	10	17
79	0	14	13	13	28	23	9	13	11	13	9	10	19
73	0	14	9	13	29	24	8	14	12	15	9	11	19
45	36	15	15	13	28	20	9	10	11	15	11	11	17
46	21	12	14	12	28	22	10	10	12	13	10	10	18
65	28	13	12	12	29	23	9	14	12	15	10	10	19
108	5	16	9	12	29	22	9	10	13	14	11	11	19
101	2	12	10	13	28	23	10	10	10	14	9	11	19
99	22	13	14	12	28	21	10	11	13	14	10	11	19
76	24	14	16	12	26	23	10	10	11	14	9	10	19
100	25	13	13	12	29	22	9	10	12	14	9	9	18
49	4	14	15	12	28	24	9	9	12	13	9	10	19
69	23	14	17	12	29	24	9	11	12	13	9	10	17
63	12	15	13	12	28	23	9	12	12	13	9	10	19
65	6	14	13	12	30	23	9	10	11	14	8	12	20
100	9	13	16	13	29	24	10	13	11	13	9	10	20
30	8	13	12	11	29	23	10	10	12	14	9	10	18
51	8	14	18	12	28	23	8	12	12	14	10	10	18
92	25	13	11	11	28	23	9	10	13	13	10	10	18
61	24	14	14	11	29	22	9	12	13	14	10	10	18
98	3	13	13	11	28	23	9	13	12	13	8	12	19
82	19	14	10	11	27	24	9	12	12	13	9	11	19
41	3	14	18	12	29	22	10	9	12	13	9	9	17
69	10	13	15	11	29	24	9	10	11	15	9	11	19
74	0	15	15	12	27	22	10	15	12	13	9	12	18
99	16	14	12	12	29	22	9	12	12	15	11	10	18
105	6	14	13	12	28	23	10	12	12	14	10	11	20
52	10	14	12	12	29	22	9	10	11	13	9	11	17
49	5	13	17	11	28	22	10	10	11	14	10	11	18
71	16	12	17	11	26	23	9	13	12	14	10	10	18
40	0	14	17	13	28	25	9	12	12	15	10	11	18
50	5	16	13	12	28	23	9	12	12	14	10	10	18
106	44	14	13	11	27	20	10	10	11	14	10	9	18
87	30	14	19	12	28	22	10	13	12	13	9	11	19
32	33	15	13	13	28	21	9	10	12	14	9	10	20
93	1	13	14	11	29	22	10	10	12	15	9	10	21
103	0	14	15	12	31	21	9	10	12	13	9	11	19
53	11	14	9	11	29	21	10	12	11	13	9	10	18
76	6	15	15	12	27	24	9	11	14	13	11	11	16
44	0	13	15	12	29	22	9	12	12	13	9	9	18
100	14	12	12	12	31	22	10	12	12	15	10	11	18
33	1	16	10	14	29	23	9	13	13	13	10	11	18
72	9	13	11	12	28	21	9	10	12	13	9	10	19
42	15	12	13	11	27	23	9	10	11	13	8	11	19
39	46	14	16	13	27	23	9	12	12	13	11	10	19
72	25	15	13	12	27	23	10	12	12	13	9	10	18
46	9	16	11	12	30	22	8	12	12	14	10	12	19
46	11	15	17	12	28	24	9	10	13	14	10	10	18
103	1	14	13	11	28	24	9	9	12	13	9	10	17
77	0	14	12	12	30	23	9	10	11	15	10	12	18
48	8	13	13	11	28	22	9	13	11	13	10	11	18
50	3	13	16	12	27	24	10	13	12	14	8	11	18
110	4	14	13	12	29	23	10	11	12	14	11	9	20
27	27	14	14	11	29	22	9	12	13	14	10	10	18
70	10	13	12	13	28	24	9	11	12	13	9	11	19
80	24	14	10	11	30	23	9	13	13	13	12	11	19
44	16	14	18	13	28	22	9	10	11	13	9	11	20
75	30	12	11	11	28	22	10	12	11	13	9	11	19
36	0	14	12	12	27	24	9	11	11	13	8	10	17
94	33	15	10	11	29	22	10	10	11	13	8	10	18
81	47	16	14	11	28	21	10	10	12	14	12	12	17
93	20	14	13	13	29	24	9	11	13	13	11	10	18
51	31	12	10	12	28	24	9	13	14	13	9	9	18
106	20	14	13	12	30	23	9	13	11	13	10	11	19
73	33	14	15	12	27	23	10	10	13	13	11	14	16
37	3	15	14	12	30	25	9	10	12	15	9	13	19
49	15	13	17	13	29	24	9	12	12	14	9	9	17
79	1	13	19	12	29	24	9	12	12	13	10	11	18
50	0	15	13	11	30	23	9	10	11	13	9	9	17
41	5	14	14	11	29	22	9	10	12	13	11	10	18
73	22	13	13	12	29	20	10	15	12	13	10	11	17
104	0	13	12	12	28	23	10	10	12	14	9	10	18
67	21	13	13	12	27	23	9	10	12	14	8	11	18
86	18	15	13	12	28	23	10	12	14	14	9	11	19
65	20	14	12	11	26	22	10	13	13	13	9	14	16
77	26	14	13	13	28	23	9	10	14	13	9	10	21
110	0	13	12	11	30	22	9	12	12	14	9	11	19
40	46	15	11	12	29	21	9	12	12	13	12	12	18
61	11	14	14	12	30	23	9	10	13	13	8	10	18
42	0	13	12	12	30	23	9	11	11	14	9	11	19
55	12	13	11	12	28	23	9	10	12	14	9	11	19
52	17	14	13	12	28	23	9	10	11	14	9	12	20
92	6	13	13	13	27	22	10	12	12	14	9	11	19
37	36	14	10	12	28	22	9	10	12	13	10	12	19
58	11	12	13	12	31	21	8	10	11	14	10	13	19
39	34	14	13	13	28	23	10	12	12	14	11	12	18
100	0	13	16	12	28	23	9	15	13	14	9	9	19
81	6	14	15	12	27	22	9	13	13	15	9	11	18
30	3	12	10	12	29	24	8	10	10	13	9	11	18
99	5	14	12	12	29	23	9	12	11	14	9	11	19
96	16	13	16	13	27	23	9	12	13	14	9	11	19
87	12	15	17	12	29	23	9	13	11	13	11	12	17
103	5	15	11	12	27	24	10	10	12	13	10	10	18
111	7	15	11	11	28	22	9	11	11	14	11	11	18
92	40	12	10	13	28	22	9	10	12	15	12	10	18
51	18	13	12	12	28	22	9	12	11	13	9	11	19
73	2	14	13	12	29	23	10	11	12	14	11	9	20
25	0	13	15	12	31	24	9	10	12	13	9	11	19
71	0	16	12	12	30	22	10	12	11	13	9	11	18
104	7	13	14	12	31	21	9	12	12	15	10	10	18
101	2	13	11	11	31	22	10	15	11	13	10	11	17
45	37	15	16	12	29	24	10	13	12	13	9	9	17
101	4	15	14	12	29	22	9	12	13	13	10	9	17
41	1	14	12	12	28	21	9	10	11	13	9	10	17
77	4	15	14	12	30	23	9	13	12	13	12	11	18
75	3	15	10	12	27	21	10	10	11	15	10	10	17
95	0	14	12	11	29	22	9	10	13	15	9	10	19
103	27	14	10	13	28	24	10	10	11	13	9	11	18
64	22	12	14	12	29	22	9	11	14	13	10	9	19
72	12	13	13	12	30	22	9	10	12	13	11	11	17
90	0	15	11	12	29	22	9	10	12	13	9	10	19
89	0	12	12	12	28	22	10	10	13	14	11	12	18
76	18	12	12	12	31	22	10	12	12	15	10	11	18
54	2	13	13	12	29	23	9	12	13	14	9	10	18
102	4	13	10	11	29	22	9	10	11	13	8	13	18
44	16	15	10	12	29	23	10	13	11	13	9	10	17
59	13	13	12	14	30	23	9	12	12	13	9	10	18
95	1	14	11	11	27	22	9	12	12	13	11	12	19
103	6	15	13	12	30	22	10	10	13	14	10	10	18
32	29	13	11	12	28	22	9	10	12	13	9	11	18
51	29	13	16	12	27	24	10	13	12	14	8	11	18
70	30	14	13	13	28	23	10	13	11	14	9	11	19
44	6	13	17	11	27	22	10	13	12	13	9	11	18
103	25	14	17	13	27	23	9	11	12	15	8	11	18
101	3	14	10	11	29	22	9	13	12	13	9	9	19
33	42	12	10	12	27	22	9	10	13	13	12	12	19
53	1	13	12	11	27	22	9	13	11	14	11	11	19
63	1	13	13	13	27	24	9	12	12	12	9	11	18
75	16	13	14	13	27	21	9	10	11	13	10	12	19
95	26	13	13	13	28	22	9	10	12	12	9	10	19
65	11	14	12	13	28	21	9	10	12	13	10	10	19
82	47	13	10	13	28	23	10	12	11	13	9	11	20
57	10	13	16	11	29	23	9	11	12	13	12	11	19
98	11	14	12	11	29	22	9	10	13	15	9	10	19
70	11	13	14	11	30	23	9	10	11	14	10	10	18
103	24	13	16	12	28	23	9	12	12	15	10	9	19
72	0	13	14	11	29	23	9	12	12	13	10	10	19
45	1	13	15	12	27	23	9	13	11	15	10	11	17
57	0	13	17	12	28	24	9	12	13	14	8	11	19
29	1	13	16	12	26	23	9	11	13	13	9	11	17
40	2	13	15	11	27	23	9	10	12	13	10	10	19
110	4	13	10	11	28	22	9	13	11	14	9	9	18
61	38	13	13	12	29	24	9	10	12	14	9	10	18
39	0	12	10	11	28	22	8	10	13	14	9	10	18
77	6	16	12	11	29	22	10	14	12	14	11	11	19
97	7	13	12	13	27	23	10	12	12	15	10	12	19
91	6	14	10	12	29	22	8	10	12	13	11	10	17
83	42	15	10	11	29	22	9	10	13	13	9	11	18
74	8	15	13	12	28	22	10	11	12	13	10	11	19
104	13	13	12	12	29	22	9	13	13	14	11	10	18
48	26	14	13	12	28	23	10	10	12	13	10	9	18
50	1	13	12	13	30	24	9	12	12	14	12	9	18
105	25	14	12	11	29	23	10	10	12	13	9	9	18
73	0	13	10	12	28	23	9	13	10	14	11	11	17
36	22	14	10	11	29	22	11	13	12	13	9	10	17
92	0	16	11	12	28	23	8	10	12	13	11	13	18
35	26	14	10	12	29	24	10	12	12	14	10	9	21
43	1	14	13	12	29	24	9	10	11	13	9	11	19
68	3	14	17	12	29	21	10	10	12	14	9	10	19
26	5	13	11	12	28	21	9	13	12	13	11	10	19
36	1	14	10	12	27	23	8	12	11	13	9	9	17
44	0	14	15	12	27	22	9	13	13	15	9	11	18
62	6	15	9	12	27	23	9	13	12	13	9	11	18
94	6	14	13	11	29	21	9	12	14	13	9	10	19
77	19	14	10	11	28	23	9	10	12	13	9	9	18
71	3	13	14	12	28	23	10	12	12	14	9	11	18
75	0	16	18	12	28	24	9	12	11	13	9	11	17
103	20	14	11	11	30	21	10	10	10	14	9	10	18
89	10	14	12	11	31	23	9	12	13	13	8	11	18
45	42	13	10	11	26	21	10	11	12	15	11	12	19
31	0	13	15	12	28	22	9	12	13	13	10	11	19
42	14	14	15	12	29	22	9	10	11	14	10	10	18
23	2	15	10	12	30	24	9	12	12	14	10	9	17
94	4	14	13	12	31	24	9	13	12	13	9	10	19
95	7	13	11	11	30	22	9	13	12	14	9	11	19
25	6	15	13	11	29	23	9	15	12	15	9	11	20
65	13	14	17	12	30	24	10	10	12	15	9	10	18
44	7	15	13	12	31	23	9	11	13	15	9	12	19
43	20	14	13	12	29	21	10	13	11	14	8	10	20
65	7	13	17	12	28	23	9	13	12	13	10	11	19
75	2	14	15	13	28	24	9	12	11	14	9	11	18
99	9	15	11	11	30	22	9	12	12	14	9	11	17
53	2	16	9	12	29	22	9	10	13	14	11	11	19
84	1	13	14	12	29	22	10	11	11	15	9	10	19
77	28	13	10	12	29	22	10	10	12	16	9	11	19
67	25	15	13	11	27	22	11	12	12	14	9	10	18
90	0	14	11	13	28	23	9	13	12	13	9	11	18
104	4	11	13	13	29	22	9	12	13	15	9	10	18
75	12	12	10	12	29	23	9	12	12	14	9	11	19
65	21	12	12	13	28	22	9	10	12	14	10	9	17
77	19	15	13	12	28	24	9	10	12	14	11	12	19
86	0	15	13	13	30	24	10	10	12	14	9	11	18
88	3	13	10	11	29	22	9	13	12	13	10	10	18
56	25	14	13	12	28	22	9	12	12	13	9	10	18
48	0	14	14	13	28	23	10	12	12	13	10	10	19
48	21	15	17	12	28	22	10	12	11	13	9	11	20
71	0	13	10	11	28	21	11	13	13	14	8	13	18
47	18	14	10	12	27	22	9	10	12	14	10	9	18
95	5	13	15	11	29	23	10	10	14	13	8	9	18
101	43	14	12	12	29	24	9	12	11	14	9	10	16
94	3	13	10	13	31	23	8	10	11	13	10	10	18
32	21	13	13	12	27	25	8	12	12	13	9	10	18
61	0	14	13	12	29	23	9	12	11	13	8	11	17
55	2	14	10	11	28	23	9	10	13	14	9	12	19
73	14	13	16	12	27	22	10	12	13	14	9	11	18
56	23	14	13	12	30	23	10	10	11	13	9	11	18
80	19	13	12	12	29	23	9	10	12	13	11	12	19
107	7	14	15	12	29	21	9	11	11	13	8	12	17
95	2	12	13	12	28	21	10	12	11	13	8	11	19
40	12	13	12	12	29	23	9	13	11	13	9	10	19
99	0	13	10	12	28	23	10	10	12	13	9	10	20
98	10	14	15	11	27	21	9	10	12	14	11	10	20
81	15	15	14	12	29	24	10	10	11	13	9	12	18
54	15	13	13	12	27	25	8	12	12	13	9	10	18
82	26	13	10	12	27	21	9	11	12	13	10	10	18
112	2	13	13	13	28	25	9	12	12	14	8	10	17
47	8	14	13	13	30	24	8	10	11	13	9	11	18
53	2	14	13	11	29	21	9	12	14	13	9	10	19
101	1	13	14	11	27	23	9	10	14	15	10	11	19
113	1	14	14	11	28	21	10	15	12	13	11	11	19
46	5	14	15	13	28	22	9	12	12	13	9	12	20
79	42	13	10	12	30	23	9	10	13	13	9	11	19
33	33	13	12	13	26	20	9	12	13	13	9	11	19
102	30	14	12	11	29	22	9	10	13	15	9	10	19
62	0	14	13	11	29	22	10	10	11	14	9	11	18
45	12	13	10	12	29	23	9	10	13	14	8	10	19
25	4	12	9	13	27	22	9	11	12	13	11	10	18
75	28	14	12	11	27	23	9	10	12	13	9	11	18
103	1	14	11	12	30	23	10	11	11	13	10	12	18
79	15	13	12	12	27	23	9	12	12	13	9	10	20
72	2	14	10	11	29	23	9	10	11	14	11	9	19
59	2	15	17	12	28	22	10	12	11	13	9	11	20
83	16	14	14	12	27	23	9	10	13	13	9	9	18
56	35	13	12	11	29	24	9	10	11	13	9	11	19
72	15	14	12	12	30	22	9	12	13	14	10	12	17
58	24	14	10	12	30	20	10	10	12	14	9	11	20
36	27	14	15	12	31	22	10	12	12	13	10	9	16
50	2	13	16	11	31	22	9	10	12	13	10	11	18
59	28	15	11	12	28	21	9	13	12	15	8	9	19
53	5	15	19	11	30	22	9	13	12	15	8	11	17
114	12	15	10	11	28	23	10	12	12	13	9	11	17
72	1	12	10	13	29	23	9	12	12	13	11	10	17
89	6	13	17	11	28	24	11	13	12	13	11	10	16
41	20	14	12	11	28	21	9	10	11	14	10	11	18
106	0	14	16	11	29	23	10	12	12	14	10	12	18
91	8	13	15	13	28	21	9	12	12	13	9	10	19
69	36	14	14	11	30	21	9	11	11	13	11	10	19
49	7	15	10	12	27	22	9	11	12	13	11	10	19
67	3	14	12	12	28	24	9	13	11	13	10	11	20
100	10	14	13	13	28	21	9	9	12	13	9	11	19
66	33	14	9	13	29	23	10	10	12	13	9	10	17
45	6	14	13	12	26	23	10	12	14	14	10	11	18
77	6	13	15	11	29	24	9	10	11	15	9	11	19
47	6	15	14	12	28	23	9	11	12	13	11	12	19
102	14	14	10	12	29	23	9	13	11	13	10	11	19
78	7	14	17	12	27	23	10	13	13	14	8	10	19
49	3	12	12	12	30	21	9	11	13	15	10	11	17
55	11	15	12	13	29	23	10	10	11	14	8	10	18
93	1	12	12	14	27	22	9	11	13	14	11	10	19
38	21	13	9	13	28	22	8	11	13	13	9	10	18
109	1	15	12	11	28	22	10	12	12	13	9	10	19
66	0	14	20	12	28	23	10	12	13	13	9	11	18
59	15	13	13	11	29	22	9	12	12	14	10	11	18
79	38	15	16	11	26	23	11	10	12	13	10	11	18
93	15	14	13	12	29	24	10	12	12	13	10	13	19
66	25	14	12	11	28	20	10	15	11	13	9	12	19
39	23	14	16	12	28	24	9	13	11	13	8	11	18
64	0	12	10	11	26	22	9	12	13	13	9	10	17
97	1	15	14	12	30	25	9	10	12	15	9	13	19
73	2	16	19	12	30	24	9	15	11	13	9	11	18
37	6	13	13	13	27	22	9	10	12	14	11	10	18
42	13	15	17	12	31	20	9	13	11	14	12	9	18
56	3	13	18	12	29	23	9	10	12	13	10	12	21
69	0	12	15	13	28	23	9	10	11	14	10	12	17
59	2	14	16	12	30	20	10	10	12	13	8	10	17
42	9	13	14	13	29	23	9	10	11	14	9	9	19
69	5	13	19	12	27	24	10	10	14	15	9	11	19
102	20	14	12	11	28	24	9	12	12	13	9	11	18
78	1	14	14	12	28	24	9	11	13	14	8	10	19
53	11	14	13	12	26	23	10	12	14	14	10	11	18
49	45	14	11	11	29	23	9	10	12	13	8	11	18
79	2	13	15	12	28	22	9	10	11	13	9	13	19
104	21	14	14	11	29	24	10	10	12	13	10	11	18
70	10	15	13	12	28	22	9	13	11	13	9	9	16
70	27	13	16	11	26	22	11	12	12	13	9	11	18
77	0	14	13	13	31	22	9	12	12	14	11	11	20
46	1	15	9	12	29	23	9	10	14	14	9	10	19
45	18	12	16	11	30	22	8	10	12	14	11	9	18
43	6	14	12	11	29	24	9	13	12	15	8	10	19
47	15	13	14	11	30	21	10	10	12	13	11	11	21
47	6	13	14	11	29	22	10	10	12	15	9	10	21
93	3	13	17	12	28	21	9	10	11	14	9	9	17
64	5	12	12	12	31	22	10	12	12	15	10	11	18
96	0	13	17	12	28	22	10	13	11	13	11	10	18
31	47	15	12	12	29	23	9	10	12	13	9	11	21
72	21	14	12	11	30	23	10	13	11	13	9	10	18
70	6	13	13	12	27	22	9	12	11	15	10	11	19
121	7	13	16	12	28	23	9	12	12	15	10	9	19
39	2	14	13	12	28	24	10	10	12	15	10	12	20
43	22	13	16	12	31	24	10	10	12	15	11	13	18
104	16	13	11	11	26	23	9	12	12	13	11	10	18
75	6	13	9	12	29	24	9	12	14	14	9	9	17
102	14	14	17	13	29	22	9	10	11	15	9	12	19
72	2	14	19	13	28	23	9	13	11	15	10	11	18
53	0	14	17	12	28	22	9	10	12	13	11	11	19
88	18	14	13	13	29	20	9	10	12	13	8	9	19
92	0	14	12	13	30	22	8	10	13	13	11	9	18
57	3	15	11	12	29	22	9	10	12	13	10	10	19
88	20	15	12	12	27	22	10	14	13	13	10	10	19
71	8	12	10	12	27	22	9	12	12	14	9	13	20
47	8	14	12	12	29	23	9	12	13	15	8	9	19
46	0	12	14	11	27	22	9	11	12	14	9	12	19
86	5	15	14	12	28	24	8	12	12	14	11	11	19
38	1	16	19	11	30	22	9	13	12	15	8	11	17
112	34	14	13	11	28	22	10	10	12	14	9	10	17
58	27	12	13	11	29	23	9	12	12	14	9	11	19
93	4	13	13	13	28	22	9	12	12	13	10	13	18
60	21	15	10	12	30	23	9	10	11	13	8	12	19
98	0	13	10	12	28	24	10	12	11	13	11	12	19
109	9	12	12	12	27	22	8	12	12	14	10	11	19
68	0	14	15	12	28	22	9	12	13	13	11	11	20
76	0	13	16	12	27	20	11	12	12	13	10	11	18
31	37	15	11	12	28	23	9	10	11	14	11	9	19
41	9	14	16	13	29	23	9	13	12	14	10	11	19
59	0	12	12	12	29	23	10	11	12	13	9	11	17
84	8	13	12	11	28	23	9	13	11	14	9	10	17
86	0	13	17	12	28	22	9	12	11	13	12	11	19
45	0	13	12	12	31	24	9	12	13	12	8	11	19
104	3	14	11	11	28	23	9	14	11	13	11	11	18
82	26	17	14	12	30	22	10	10	12	13	9	11	19
107	24	13	13	12	28	24	9	11	12	14	10	12	18
115	2	12	10	13	28	22	9	13	12	14	10	11	19
75	15	13	14	11	30	22	9	13	11	13	9	13	17
18	30	13	11	13	27	22	9	10	11	14	9	10	19
93	9	15	14	12	31	22	10	13	12	13	10	11	21
80	19	14	14	11	28	23	9	12	12	13	9	11	18
50	0	14	17	12	28	22	9	10	12	13	11	12	19
63	1	15	10	12	28	24	9	11	12	13	9	10	19
57	9	14	10	12	29	22	9	10	12	13	8	12	19
111	14	15	15	12	28	22	9	10	12	13	10	10	18
47	3	12	13	12	29	22	9	10	12	14	9	9	18
31	31	13	13	13	28	23	10	13	12	14	10	9	20
43	13	14	12	13	28	22	9	10	11	13	9	10	18
80	9	14	20	11	29	22	10	10	12	13	10	12	18
15	2	13	17	12	29	23	9	10	13	13	10	9	16
34	1	13	11	12	28	23	9	10	11	13	9	10	18
62	13	13	12	13	27	23	9	12	12	13	10	10	19
64	5	14	10	12	29	24	11	13	12	13	9	11	19
75	0	14	13	12	27	21	9	14	12	13	8	11	19
59	0	14	12	11	27	23	9	10	11	14	9	12	19
86	5	12	14	11	27	22	9	11	12	14	9	12	19
110	9	15	13	11	29	22	9	10	13	13	10	10	19
47	29	14	12	11	29	24	9	13	11	13	9	9	18
40	6	14	10	12	28	21	9	11	11	13	11	12	18
33	0	16	16	11	30	24	9	13	12	13	9	11	20
34	0	14	16	14	29	22	9	11	12	13	10	11	18
70	0	13	11	13	28	21	10	10	12	13	11	10	17
40	33	15	13	12	31	23	9	11	13	15	9	12	19
88	13	13	17	11	29	23	10	13	12	13	11	11	19
101	32	13	13	13	31	23	9	14	12	14	9	10	18
95	5	15	15	14	28	24	9	13	12	14	9	10	18
24	23	14	13	12	28	21	10	12	12	13	9	12	18
74	28	14	15	11	29	21	10	10	13	13	10	12	18
76	4	14	14	12	27	23	9	12	13	13	9	11	19
95	2	13	16	11	27	24	9	10	12	13	10	10	19
57	25	14	11	11	30	24	9	12	13	13	12	9	17
99	2	14	13	12	27	22	9	13	11	14	11	12	20
83	6	13	13	12	27	24	10	11	12	14	9	11	17
53	1	14	12	13	28	22	9	10	13	15	9	12	18
47	4	13	13	13	27	22	9	10	12	14	11	10	18
56	43	13	15	12	29	23	9	13	11	13	10	12	18
99	16	14	17	12	28	23	9	10	11	13	11	11	18
52	9	12	20	12	28	21	8	12	12	14	9	9	19
71	10	13	11	12	28	21	10	13	12	15	9	9	19
74	20	14	10	12	28	21	9	10	11	13	10	10	20
79	1	13	14	12	29	22	9	14	12	13	10	10	19
54	3	13	15	11	29	22	9	10	11	13	9	11	17
96	17	13	10	11	28	22	9	13	11	14	9	9	18
67	27	14	14	11	27	24	8	10	12	13	10	11	17
39	14	15	13	12	27	23	10	11	12	13	9	11	18
57	3	14	16	13	29	22	9	12	11	13	9	12	18
70	12	15	12	12	28	23	9	10	12	13	9	10	18
42	13	14	12	13	26	21	11	12	12	13	8	12	18
97	13	14	14	11	30	21	9	11	11	13	11	10	19
66	26	13	14	12	28	24	8	10	12	15	9	11	19
92	11	14	18	13	29	21	10	12	12	13	9	11	18
63	14	13	13	13	29	24	8	13	12	13	9	10	17
107	28	14	16	14	29	22	9	11	12	13	10	11	18
93	1	13	13	13	28	23	9	12	11	14	9	11	18
78	47	14	17	11	29	24	9	13	11	13	10	11	19
49	35	14	10	12	28	22	10	12	12	13	9	10	19
96	11	15	20	11	27	23	10	12	13	13	10	11	20
67	0	13	10	12	28	23	10	10	12	14	9	10	20
113	25	14	11	11	27	22	10	12	11	13	10	10	17
41	19	14	13	12	28	21	10	14	12	12	10	10	18
47	23	14	14	13	30	24	9	12	11	13	11	10	17
102	1	13	16	12	26	23	10	13	14	13	9	10	19
89	5	13	13	12	28	23	10	10	12	13	9	10	18
70	23	15	15	12	28	22	9	12	12	14	8	9	21
105	12	13	15	11	28	22	10	12	12	15	9	12	19
69	3	15	14	11	28	22	9	12	12	14	8	11	18
54	7	15	13	11	29	23	9	10	12	14	12	10	17
80	12	11	13	12	28	24	10	10	12	13	9	11	18
77	25	13	16	12	27	20	9	10	12	13	11	12	19
92	0	16	10	12	26	23	9	10	12	13	12	9	18
66	17	15	10	11	30	23	10	13	12	13	10	11	19
49	13	15	15	12	28	24	9	13	13	13	11	12	18
90	10	13	15	11	30	24	9	10	13	14	9	10	20
40	41	14	14	12	28	24	9	10	12	14	9	9	18
72	12	15	12	12	30	21	10	10	11	13	10	10	19
101	19	14	12	12	27	24	9	10	10	13	9	10	18
108	11	13	14	13	29	21	11	13	11	13	11	12	18
62	10	15	11	13	29	21	10	10	12	13	10	11	19
52	11	15	16	11	26	23	11	10	12	13	10	11	18
100	9	14	18	12	29	22	9	13	12	13	9	10	17
74	4	14	10	12	29	23	9	12	12	13	10	10	19
98	2	15	15	12	30	22	10	12	11	13	9	11	18
40	5	12	14	12	30	23	10	10	11	13	8	11	18
109	7	14	12	12	27	23	9	12	11	14	11	12	19
89	13	12	13	13	28	19	9	10	12	13	9	11	18
124	6	13	17	11	29	22	9	10	13	14	11	11	19
40	2	13	17	11	30	21	9	13	11	13	11	11	19
46	36	13	13	12	29	24	10	15	12	14	9	9	20
78	2	14	16	12	30	23	9	10	12	15	9	12	19
112	40	13	12	12	28	23	9	13	11	14	9	10	20
48	7	13	17	13	28	23	8	10	11	14	9	11	18
76	2	13	14	12	29	22	9	10	11	13	11	10	19
40	8	14	14	12	29	24	10	12	12	13	9	11	18
88	13	15	12	12	29	22	9	10	12	15	9	9	16
55	2	13	16	12	28	22	10	12	10	13	9	10	19
97	14	14	14	12	28	24	9	10	12	13	9	10	20
88	1	13	17	11	29	22	9	12	11	13	9	11	19
71	26	13	10	13	27	24	10	13	12	13	9	10	20
52	7	14	11	13	29	22	10	12	12	14	10	10	17
43	4	12	13	12	29	23	10	14	12	13	11	11	18
36	33	14	15	12	30	23	9	10	12	14	9	11	17
37	0	12	13	11	28	23	8	13	11	14	9	10	19
70	30	14	13	12	29	22	9	15	11	13	10	10	18
76	0	16	13	13	28	22	9	12	12	14	11	10	18
44	9	14	12	12	29	21	9	10	12	14	11	11	19
64	9	13	17	11	30	21	9	13	11	13	11	11	19
21	9	15	18	12	27	24	10	12	11	15	10	12	17
82	9	13	19	13	29	21	9	13	12	13	10	11	18
93	15	15	12	12	29	22	9	10	12	14	9	10	18
104	1	16	12	13	27	23	10	11	11	13	10	10	19
94	6	14	13	12	27	23	10	12	11	14	9	11	20
36	5	14	21	12	28	24	9	12	12	13	9	12	20
23	3	16	17	11	28	23	9	12	12	15	10	11	20
70	37	13	10	12	27	21	9	10	11	14	8	12	16
25	16	12	13	12	29	23	9	10	12	14	8	11	18
98	11	13	13	13	27	24	9	12	12	12	9	11	18
60	4	14	12	12	29	22	10	11	13	13	12	9	19
91	8	13	17	11	29	22	9	12	11	13	9	11	19
43	9	12	18	11	28	23	9	13	12	13	11	12	18
79	10	14	19	13	27	22	9	13	12	14	9	10	18
40	37	15	17	12	28	22	9	12	11	13	9	10	19
86	11	13	9	13	28	23	9	10	12	14	9	10	19
108	19	12	10	13	29	24	8	10	12	14	9	12	19
102	21	15	15	11	29	23	9	12	11	13	10	10	17
71	1	14	12	12	28	22	9	12	11	14	11	12	19
98	3	14	17	13	29	22	9	10	11	15	9	12	19
76	35	15	10	11	29	22	9	10	12	13	9	11	20
108	7	14	16	12	29	22	10	10	13	14	10	10	19
87	5	12	13	12	28	22	8	10	11	14	9	9	20
95	4	14	10	11	28	22	11	10	12	15	9	11	19
58	3	14	13	11	29	22	9	10	12	14	10	9	19
80	28	14	12	11	27	22	10	12	12	14	11	10	18
89	0	15	16	11	27	23	10	12	12	13	9	11	18
78	0	13	10	11	29	22	9	12	12	13	9	11	19
49	21	14	16	12	29	22	10	10	13	14	10	10	19
42	14	12	13	11	28	23	9	12	12	13	12	12	17
42	34	13	16	11	28	23	9	11	12	14	9	10	17
70	2	14	12	12	30	23	9	13	12	13	9	11	17
53	2	12	11	11	26	23	10	10	11	12	9	11	18
71	13	13	13	12	27	21	9	12	12	13	10	10	18
76	6	13	17	13	28	21	9	11	12	14	8	10	16
103	1	14	12	13	30	22	9	13	13	13	10	10	17
30	17	16	12	12	29	21	10	12	12	15	10	12	20
75	15	14	11	13	28	23	9	12	12	14	10	11	20
65	5	14	19	12	27	23	11	10	12	14	9	11	19
86	1	15	12	11	30	22	9	13	11	15	8	10	19
54	12	15	12	13	29	24	9	13	14	14	9	11	19
40	1	14	12	11	28	22	9	12	13	14	9	11	19
52	5	14	11	12	26	22	9	10	13	13	10	10	18
108	0	13	11	13	30	20	10	11	12	13	10	10	17
51	2	13	9	11	29	22	9	13	12	14	9	12	20
109	4	14	18	12	27	22	9	10	11	13	9	10	17
112	30	14	13	12	28	23	10	10	11	13	9	10	18
46	4	15	12	13	30	20	8	10	12	14	9	13	17
36	24	14	17	13	28	25	9	10	11	13	9	11	19
51	6	12	10	12	27	22	9	12	12	14	9	13	20
101	3	12	11	13	27	24	10	12	12	13	10	12	19
57	9	14	12	12	28	22	9	12	12	13	10	11	19
76	26	15	16	12	27	23	9	12	12	14	8	12	18
46	3	14	14	11	28	23	10	13	12	14	11	9	17
108	3	13	10	12	28	23	9	10	12	15	9	11	19
77	20	13	15	12	26	24	10	13	12	15	9	11	20
37	30	15	13	13	30	21	10	10	12	14	9	9	19
107	10	15	15	13	28	20	9	10	11	15	11	11	17
106	37	14	15	12	28	22	11	10	13	13	9	11	20
55	30	13	11	13	29	23	9	12	11	13	9	11	19
85	1	14	14	13	29	22	10	14	11	13	11	11	20
43	8	13	10	12	27	23	9	10	13	13	9	10	17
42	13	15	10	12	29	24	9	10	12	14	11	10	18
52	0	14	19	12	29	23	9	12	12	13	11	10	20
101	1	14	12	12	26	23	9	10	12	13	11	11	19
62	1	13	12	12	28	22	9	13	11	14	10	10	17
36	13	15	12	12	30	22	9	12	12	13	9	10	19
38	13	16	13	11	27	24	9	10	12	14	11	10	20
58	37	15	11	13	28	21	9	12	11	14	9	11	19
73	5	13	17	12	27	23	9	10	12	13	12	11	18
108	5	13	17	13	28	23	9	13	12	14	9	9	17
70	16	13	10	13	28	22	9	10	12	13	9	11	18
81	5	12	12	13	27	24	9	13	12	15	12	10	21
72	20	13	11	12	29	21	9	10	13	14	9	10	19
59	3	14	16	12	27	22	9	10	12	15	9	9	19
29	3	14	15	13	29	23	10	12	12	13	10	12	17
67	45	13	18	11	29	22	10	10	11	13	10	11	18
72	0	13	12	12	29	22	9	13	12	13	11	10	19
47	25	15	11	12	27	23	9	10	13	13	8	11	19
45	9	14	11	13	31	23	9	12	14	14	11	10	19
96	3	14	12	12	30	23	10	12	11	13	10	10	19
109	15	14	19	12	28	22	9	13	13	13	9	12	18
101	16	16	13	12	29	22	9	14	12	13	10	10	18
110	9	13	15	11	28	22	10	12	12	15	9	12	19
98	2	16	13	11	28	23	9	10	12	13	11	10	18
110	2	12	13	12	26	23	9	12	11	14	11	11	18
39	9	14	16	12	29	22	9	13	12	13	9	12	18
35	4	13	10	12	28	22	10	10	12	14	9	10	20
105	2	12	17	12	30	22	9	10	12	13	11	9	18
101	0	14	13	11	28	22	9	12	12	14	8	10	20
72	2	14	13	12	28	23	9	14	12	13	9	9	19
81	40	15	12	12	28	21	9	13	11	14	10	10	19
75	5	14	13	13	27	24	9	12	12	14	8	10	18
86	1	14	14	12	29	22	9	9	12	14	10	11	18
51	3	13	16	12	28	22	10	12	11	14	10	11	19
89	14	13	14	13	28	23	10	13	12	14	9	11	18
43	1	15	13	12	29	22	9	10	12	14	10	9	18
28	8	15	16	12	29	23	10	12	12	14	11	11	18
52	24	16	12	13	28	23	10	14	13	13	9	11	18
91	0	13	11	11	30	24	9	14	12	15	8	10	19
54	4	14	10	14	29	22	9	11	11	14	9	11	16
76	16	13	15	12	29	22	9	10	12	13	9	9	20
78	13	14	12	12	29	21	10	10	13	14	8	11	17
73	46	13	19	12	27	24	10	10	13	15	9	11	19
83	10	14	15	11	30	23	9	12	11	13	9	12	19
49	11	16	12	13	27	23	10	11	11	13	10	10	19
51	23	13	10	13	29	23	10	15	11	13	9	10	19
43	38	14	16	11	29	23	9	12	12	13	10	10	20
64	1	13	12	12	28	22	9	10	12	14	9	10	18
76	9	13	18	11	30	23	8	12	14	14	9	11	18
52	5	15	13	12	28	22	10	11	12	13	8	11	18
112	16	14	10	12	27	23	8	12	11	13	9	9	17
64	14	13	11	11	30	24	9	12	11	13	9	10	20
69	30	14	13	12	29	22	9	15	11	13	10	10	18
36	42	13	10	12	29	23	9	10	12	15	9	10	20
71	20	13	19	11	28	22	10	13	12	13	9	12	18
53	3	15	10	11	27	22	9	9	13	14	9	9	19
78	7	15	13	11	28	24	9	10	13	14	9	10	18
68	5	16	10	12	27	23	10	10	13	13	10	9	17
45	17	14	12	12	30	23	9	10	11	15	10	12	18
48	9	13	11	12	28	21	9	13	12	13	11	10	19
85	0	12	18	12	27	23	10	12	12	14	10	10	18
79	10	13	11	12	26	24	8	9	12	13	10	11	19
91	1	12	13	12	28	24	10	15	11	13	10	11	21
51	27	14	17	12	29	22	9	12	11	13	11	11	19
68	1	15	13	12	26	23	11	10	12	15	11	12	18
58	3	14	10	12	29	22	8	10	12	13	11	10	17
77	23	13	15	11	30	22	8	12	12	14	10	10	19
107	3	13	12	12	29	22	9	11	12	13	9	9	20
76	32	14	14	13	31	23	9	11	11	14	10	11	18
73	26	15	15	12	28	23	9	12	14	13	11	10	18
53	0	15	11	11	29	24	10	14	11	14	9	10	20
110	2	15	11	11	28	24	11	10	12	14	9	11	19
56	0	14	14	12	28	23	9	11	13	14	8	10	19
75	5	15	10	13	28	22	9	10	13	13	11	11	20
31	0	16	12	13	29	20	10	13	12	13	11	11	17
100	0	14	14	13	29	24	9	10	12	13	9	11	21
93	4	14	13	12	28	22	11	12	13	13	11	10	20
38	16	15	12	11	29	22	10	10	12	14	10	11	16
94	0	13	12	11	28	24	10	12	13	15	11	10	18
57	50	12	11	11	30	23	9	10	13	13	9	8	17
97	0	14	15	11	28	22	9	10	11	13	10	11	19
76	1	13	10	13	28	23	9	10	11	14	9	10	19
57	0	13	12	13	28	23	9	10	13	15	11	10	17
50	10	13	12	13	28	25	9	12	13	13	9	11	18
69	5	13	12	12	28	21	9	12	12	13	10	10	17
74	20	14	10	12	30	22	10	10	12	14	9	10	19
92	18	12	13	12	27	23	9	12	11	14	11	11	18
107	19	14	13	12	29	22	9	14	12	13	9	10	19
57	0	13	17	12	27	23	10	14	11	15	10	12	19
85	19	12	14	12	28	22	10	15	11	13	8	10	20
107	20	14	16	12	28	21	9	13	12	13	9	10	17
52	13	15	12	13	28	23	9	10	12	13	9	11	19
93	2	13	17	11	27	22	10	13	12	13	9	11	18
72	0	13	15	12	27	23	9	11	13	15	9	9	18
76	1	14	14	12	28	23	10	10	12	14	9	13	18
37	1	15	12	11	28	21	10	10	11	13	9	11	18
101	4	16	12	12	28	22	10	10	12	13	10	12	19
50	35	16	14	11	29	23	10	13	11	13	9	10	21
51	2	14	13	11	27	22	8	10	13	14	9	9	18
89	5	12	16	12	29	21	10	9	13	14	9	10	18
85	16	15	12	13	28	24	9	13	12	13	10	11	17
44	22	14	12	12	29	21	10	10	13	14	8	10	17
106	0	16	12	11	27	25	9	12	12	13	9	11	18
39	31	13	12	13	28	22	10	12	11	13	9	11	19
85	21	13	10	12	28	23	9	12	12	13	9	10	18
40	25	15	15	13	28	24	9	10	11	13	10	10	17
38	7	14	12	12	28	22	9	12	11	14	10	11	20
37	4	13	13	12	28	23	10	10	12	13	9	10	18
57	5	13	12	13	29	20	9	10	12	13	9	9	19
45	11	12	18	11	28	23	9	13	12	13	11	12	18
52	16	14	11	12	28	24	10	12	12	14	10	11	19
68	0	13	19	13	29	21	10	12	12	13	9	12	18
102	17	15	9	13	28	23	9	9	12	14	11	10	18
68	5	15	17	10	28	22	9	10	13	13	9	9	19
108	9	14	10	12	28	23	9	10	12	14	10	12	18
62	21	15	17	12	28	22	10	12	11	13	9	11	20
91	12	14	10	11	28	22	9	9	12	14	11	9	18
39	4	13	12	12	30	23	9	12	12	14	11	11	18
84	7	14	11	12	28	23	9	12	11	14	8	9	19
42	11	14	13	13	27	24	9	12	12	14	8	10	18
89	11	12	11	12	27	22	9	12	12	15	11	10	16
42	3	14	18	12	29	22	9	13	12	13	9	10	17
91	16	13	17	12	27	23	9	10	12	13	12	11	18
37	6	15	17	13	27	25	10	12	12	13	10	10	20
92	0	13	17	13	30	22	9	12	12	14	9	10	20
92	31	13	16	12	27	24	10	13	12	14	8	11	18
59	11	13	18	13	28	23	9	10	12	13	11	10	18
49	32	13	16	12	27	23	9	10	13	13	9	10	17
40	5	12	20	13	26	22	10	10	12	14	9	10	18
73	25	14	11	12	28	21	8	10	11	14	10	12	19
46	22	12	10	12	27	22	9	10	13	13	8	11	18
94	3	13	13	12	27	21	9	13	12	13	10	11	18
57	18	13	13	13	27	21	10	13	10	13	11	11	19
73	3	13	16	12	27	21	9	10	11	13	9	10	19
58	37	13	12	13	29	24	9	10	11	13	10	10	18
88	0	15	13	11	28	21	9	12	13	13	12	9	20
81	3	14	12	11	26	22	10	13	13	13	9	14	16
48	9	15	18	12	27	22	9	13	11	15	9	10	18
40	5	13	12	13	29	20	9	10	12	13	9	9	19
38	21	14	18	12	28	22	9	13	11	13	11	11	18
77	12	13	17	12	29	23	9	10	13	13	10	9	16
64	23	13	10	13	29	23	10	15	11	13	9	10	19
116	1	13	15	12	29	23	9	9	12	15	9	10	20
25	11	13	17	12	28	23	9	10	13	13	11	10	17
84	26	14	17	12	28	22	10	13	13	14	10	9	20
32	3	13	11	12	29	24	9	12	12	14	9	11	19
69	2	14	16	12	28	24	9	13	11	13	8	11	18
72	10	14	17	12	29	22	10	12	12	14	11	11	19
76	2	15	11	11	30	22	9	13	13	13	9	11	19
90	8	15	12	13	27	21	10	10	12	13	11	11	17
41	0	13	11	11	29	21	9	10	11	13	8	10	20
42	50	13	16	12	28	22	9	13	12	13	9	10	18
71	25	14	17	13	27	23	9	11	12	15	8	11	18
75	5	14	18	11	28	22	10	12	12	14	9	10	19
97	1	14	13	11	30	22	9	12	12	13	10	10	18
109	3	14	14	13	27	23	9	13	12	13	11	10	17
104	22	16	17	12	28	22	9	12	12	14	9	12	20
70	8	14	15	12	29	23	10	10	11	13	12	11	18
69	6	14	11	12	27	24	9	12	12	13	9	11	19
85	7	15	11	11	28	22	9	11	11	14	11	11	18
97	4	14	15	12	28	22	9	13	11	14	9	12	19
72	4	14	18	13	27	22	9	10	11	13	9	10	17
82	9	16	11	13	27	23	10	12	12	13	9	9	19
53	8	15	11	13	27	23	10	11	12	13	9	10	20
97	2	14	15	12	29	22	10	12	13	13	9	11	18
96	4	12	13	12	27	23	9	12	11	13	8	12	20
45	10	15	12	13	28	23	9	12	13	13	8	9	21
97	20	12	11	13	31	24	9	12	12	13	9	11	18
105	5	13	13	11	29	23	8	10	11	13	9	10	18
91	12	14	15	12	29	23	9	12	12	15	10	11	18
115	10	14	15	11	28	23	9	12	12	15	8	10	19
104	27	14	11	12	28	23	9	12	11	13	11	10	18
46	1	14	10	13	29	21	9	12	12	13	9	11	20
92	2	13	13	12	29	22	9	13	12	14	9	10	19
53	22	13	12	11	27	22	10	13	14	14	9	11	17
81	23	13	15	11	27	24	9	10	12	13	10	10	19
53	5	14	12	11	27	24	9	12	12	13	10	11	18
95	1	13	15	12	30	22	9	13	11	14	9	11	18
49	0	14	18	12	29	22	9	12	12	14	8	11	18
103	0	14	13	12	29	22	9	12	14	13	11	11	18
45	23	15	18	12	30	23	9	10	13	14	9	13	19
97	1	14	21	12	28	24	9	12	12	13	9	12	20
110	5	13	11	13	27	22	9	10	11	14	9	10	19
80	15	15	15	13	28	23	10	12	12	15	10	12	18
91	24	13	13	12	29	22	9	13	11	13	11	10	18
39	25	14	12	12	28	22	9	12	11	14	10	11	20
104	30	12	20	12	28	23	9	9	13	15	10	11	17
88	19	14	12	11	29	23	8	10	13	14	11	12	17
64	19	12	13	13	29	23	9	12	12	13	11	11	20
44	5	12	16	11	29	23	10	10	12	14	10	11	17
116	13	14	13	11	28	24	9	10	12	14	9	10	18
64	41	12	13	11	28	23	9	12	12	13	12	12	17
84	42	16	13	13	28	20	9	12	12	14	10	11	20
67	39	11	13	13	29	22	9	12	13	15	9	10	18
111	23	14	13	13	27	24	10	15	11	13	9	10	18
73	31	12	13	12	29	23	9	10	12	13	11	9	19
52	5	15	14	12	31	22	10	13	12	13	10	11	21
54	16	13	14	12	30	23	9	10	11	15	11	9	18
73	6	15	13	13	28	22	9	13	12	14	9	12	19
47	30	13	15	12	29	22	9	12	12	13	9	9	18
78	0	14	16	11	26	23	10	12	11	14	10	11	19
49	21	12	14	11	28	22	10	12	12	14	10	10	18
26	11	12	14	11	27	23	9	12	12	15	9	11	19
37	15	13	10	13	30	23	9	10	13	15	10	9	20
82	17	14	14	11	29	25	8	10	12	14	11	11	17
45	4	13	12	12	27	24	9	12	13	15	11	11	17
103	0	15	12	11	31	23	9	10	12	15	11	12	20
102	1	12	11	13	30	22	9	9	11	14	12	11	18
92	35	14	12	11	31	23	9	12	13	13	8	11	18
54	0	14	13	12	28	23	10	10	12	13	10	9	18
60	12	13	10	12	26	20	9	13	13	14	8	10	18
40	11	15	15	12	28	22	10	10	11	13	8	9	17
32	38	13	13	12	30	24	8	13	12	14	9	11	18
39	2	16	13	12	30	23	9	10	12	13	10	10	19
98	0	13	10	11	28	22	9	13	11	13	9	11	19
52	17	13	12	13	29	22	9	13	11	14	8	9	20
44	4	13	10	13	28	22	8	15	12	13	9	11	17
92	3	13	13	11	27	24	9	10	12	14	10	11	18
112	2	15	14	12	28	22	9	11	11	13	8	11	19
72	0	14	16	12	30	23	9	12	10	14	10	9	18
91	0	13	14	12	28	23	9	10	11	13	9	12	19
74	32	13	13	13	31	23	9	14	12	14	9	10	18
68	10	14	13	11	28	23	9	10	11	14	10	11	17
41	32	14	14	13	28	23	10	12	12	13	10	10	19
45	19	12	13	12	28	24	10	15	11	13	10	11	21
77	7	13	10	12	27	23	9	12	12	13	11	11	17
43	3	14	17	11	29	23	10	10	12	15	9	11	17
94	2	13	13	12	31	23	9	15	11	13	11	11	18
75	0	13	12	11	29	21	10	10	11	13	9	11	18
106	19	14	17	12	30	23	9	12	12	14	10	10	20
36	19	12	16	12	26	23	10	10	12	13	9	10	17
58	22	13	12	11	31	24	10	12	13	13	9	10	18
73	4	14	15	12	30	22	10	13	11	13	11	11	18
92	9	14	13	12	29	21	10	13	11	14	8	10	20
88	19	14	18	12	28	24	9	10	11	14	11	11	19
61	1	14	16	11	29	23	10	12	12	14	10	12	18
60	23	12	13	13	29	23	9	13	12	13	9	12	18
44	1	16	16	12	30	23	9	13	11	13	11	10	20
102	2	14	12	12	28	23	10	10	12	14	9	10	21
43	5	15	15	12	30	25	9	10	13	15	10	9	17
45	15	13	13	13	29	22	10	10	12	13	9	11	18
49	22	16	16	11	30	24	9	13	12	13	9	11	20
95	0	13	14	13	28	23	9	12	12	13	10	10	18
90	7	13	13	13	29	24	8	13	12	13	9	10	17
87	22	14	12	13	27	22	9	12	11	13	10	11	19
62	26	14	16	13	27	23	9	12	12	13	11	10	19
54	0	15	10	12	29	22	9	12	12	13	9	11	18
104	1	15	14	12	30	23	10	10	14	13	11	9	21
96	17	16	16	12	30	22	9	12	12	13	8	10	19
84	29	13	16	11	28	23	11	10	12	13	9	10	19
79	15	15	17	12	28	22	9	12	12	14	9	9	17
41	9	13	12	12	28	21	9	12	12	13	9	8	20
46	11	14	12	12	27	22	9	10	12	13	11	12	20
60	1	13	10	12	29	21	10	12	12	14	9	9	19
48	44	14	13	11	29	24	9	10	12	14	10	10	19
46	13	16	13	11	28	23	10	10	12	13	11	10	18
46	1	14	19	13	28	23	9	13	12	14	11	10	19
106	5	13	10	12	29	23	9	12	12	13	10	10	19
108	5	13	14	12	28	23	10	10	11	13	9	11	18
54	7	12	15	12	27	23	9	10	11	13	9	10	18
91	0	13	11	11	29	25	9	12	12	14	9	10	19
52	0	14	10	12	27	22	10	10	11	12	9	11	19
66	22	13	10	12	30	22	10	12	11	13	8	11	18
67	24	13	13	13	30	24	10	12	13	13	10	11	18
42	8	14	13	13	26	23	9	13	11	14	11	10	20
91	0	14	17	12	28	20	9	12	11	13	10	10	20
62	0	14	11	12	27	25	9	10	12	13	9	12	19
53	11	15	15	11	27	23	10	10	12	14	9	11	21
98	2	14	10	12	27	25	11	12	14	13	8	9	18
85	7	12	12	12	30	21	9	11	13	15	10	11	17
75	34	13	11	12	27	22	9	13	11	13	12	11	18
94	11	15	15	11	29	23	9	10	13	13	11	11	19
75	0	13	10	12	29	23	9	13	12	14	10	10	19
76	6	15	15	13	28	22	9	10	12	13	10	10	18
63	45	13	13	13	28	21	9	10	12	13	10	11	19
68	20	13	10	11	28	21	10	13	13	14	8	13	18
45	6	12	19	12	31	24	9	10	11	13	10	10	18
87	14	12	14	12	28	21	9	12	11	13	9	11	17
96	1	12	16	11	29	23	10	13	11	13	9	9	18
95	4	14	9	11	30	20	9	13	13	13	10	12	19
77	5	14	15	12	29	23	9	13	13	13	9	10	17
81	29	13	17	13	29	23	10	10	12	13	10	10	19
87	24	12	10	11	28	22	8	10	13	14	9	10	18
91	9	13	12	12	28	21	9	12	12	13	9	8	20
99	1	14	13	12	29	22	10	10	11	14	11	11	19
84	17	12	13	12	30	23	8	10	14	13	10	13	20
72	17	13	16	12	28	22	10	12	10	13	9	10	19
38	4	14	18	11	29	23	9	10	11	13	9	13	18
56	21	15	13	12	28	22	9	12	12	14	10	10	17
70	21	14	14	11	29	25	8	10	12	14	11	11	17
106	3	12	15	12	28	24	10	10	12	13	10	12	18
72	24	14	16	11	29	24	10	10	12	14	9	10	19
95	35	14	11	12	29	21	10	12	13	13	10	10	18
98	1	15	13	12	30	22	10	10	13	14	10	10	18
99	10	12	10	12	29	24	8	10	10	13	9	11	18
61	22	13	14	12	29	22	10	11	11	15	9	10	19
78	9	13	11	12	27	22	9	13	11	13	12	11	18
62	35	13	17	13	29	24	10	11	11	13	9	11	18
33	4	14	14	12	28	22	9	10	12	13	11	9	18
50	25	15	15	12	28	22	9	13	12	14	8	9	20
38	17	13	13	11	29	23	10	11	11	13	8	10	18
73	31	12	15	13	27	22	9	10	13	13	9	11	17
24	24	12	16	13	30	21	9	12	11	14	10	10	18
54	5	13	10	12	28	22	9	10	12	14	10	13	17
82	6	12	19	13	30	22	9	10	12	13	8	11	19
54	19	14	12	12	29	23	9	12	12	13	9	11	18
56	23	13	13	12	29	22	9	10	10	13	11	11	17
74	8	14	16	12	31	24	9	11	12	13	8	10	19
64	13	14	13	12	29	22	9	12	14	13	11	11	18
61	1	13	13	12	29	22	10	12	12	14	12	11	19
102	0	14	11	12	27	23	9	10	11	14	10	9	19
80	27	14	13	12	29	23	9	13	11	13	10	10	19
83	7	14	12	12	29	22	9	12	13	14	9	10	18
45	3	13	11	12	30	24	10	10	12	13	10	10	20
71	20	12	10	11	26	22	9	12	13	13	9	10	17
75	9	14	13	11	29	24	9	10	12	14	10	10	19
67	5	13	13	12	29	23	10	10	13	14	9	11	19
98	8	11	15	11	30	22	8	10	12	14	11	9	18
44	5	14	19	13	27	22	9	13	12	14	9	10	18
96	9	12	13	13	30	24	9	13	13	13	11	10	17
47	0	16	10	11	29	22	10	10	11	13	8	10	18
75	14	13	14	12	29	24	9	10	14	14	9	9	18
38	14	14	12	12	27	23	9	12	11	13	11	10	19
92	0	14	12	11	28	21	9	10	12	14	9	9	18
48	1	13	12	12	28	22	9	12	11	13	9	11	18
116	2	14	14	12	29	24	9	11	11	14	11	13	18
82	2	14	16	12	30	23	9	10	12	15	9	12	19
55	2	14	10	12	27	24	10	12	11	13	9	11	19
71	0	16	10	12	28	21	9	11	11	13	10	11	18
57	0	13	15	12	28	22	10	13	11	14	9	10	18
83	22	16	12	12	27	23	10	12	12	14	9	10	17
69	34	14	14	12	28	22	10	10	12	14	9	10	19
53	10	14	13	12	28	22	10	12	13	13	9	11	18
36	0	14	12	12	29	22	10	10	12	14	11	10	19
44	14	16	13	11	31	23	9	12	12	14	9	12	18
73	0	14	12	13	29	22	9	12	13	14	10	11	18
78	9	14	10	11	29	22	9	13	11	13	11	11	17
73	36	13	13	13	27	24	9	12	12	12	9	11	18
45	13	14	18	11	28	24	9	13	12	13	11	9	18
86	0	14	10	11	29	24	9	11	12	13	9	11	18
98	0	14	12	12	27	24	10	10	13	13	8	10	19
50	24	13	12	12	28	24	9	10	12	13	8	10	18
43	12	14	11	13	28	24	10	12	12	13	11	10	19
98	18	14	12	11	30	23	10	10	12	14	9	10	20
90	1	13	12	12	28	23	9	13	11	14	9	10	20
46	9	13	10	13	28	24	9	12	12	13	9	12	18
36	47	12	14	12	27	22	10	10	12	13	11	12	17
30	17	15	19	12	26	24	9	12	12	14	10	9	20
60	13	14	10	11	28	23	10	10	12	14	9	12	19
68	14	12	14	12	30	23	10	10	11	13	8	11	18
37	2	14	10	11	29	23	9	10	11	14	11	9	19
88	1	13	19	12	28	23	9	10	12	14	10	11	19
27	0	13	12	13	29	23	9	10	11	13	11	11	19
79	5	15	12	12	28	23	11	11	11	13	10	9	20
108	0	13	11	12	28	22	10	10	12	13	9	12	17
45	2	14	19	11	29	23	9	11	12	13	10	12	18
77	3	12	10	13	29	23	8	13	11	13	9	11	20
45	18	14	16	12	28	25	9	10	12	12	9	11	20
94	2	15	11	12	29	22	9	10	12	13	9	10	19
98	19	13	14	12	29	22	10	11	13	14	9	11	18
99	7	15	12	11	27	22	10	12	12	13	9	11	19
78	12	14	16	14	26	22	11	13	11	14	8	11	19
52	40	14	16	12	26	23	9	12	13	15	9	10	19
70	7	14	12	13	28	24	9	12	13	14	11	9	19
