# Supplementary material for: Using game theory to thwart multistage privacy intrusions when sharing data
Source: Sci Adv. 2021 Dec 10;7(50):eabe9986. doi: 10.1126/sciadv.abe9986 (PMC8664254; doi:10.1126/sciadv.abe9986)
Supplement: Supplementary file 2 — Data S1 [file sciadv.abe9986_data_s1.zip › sciadv.abe9986_data_s1/DemoKAnonymization/exp/2058/data/target_data/i25.csv]

YOB	State	STR1	STR2	STR3	STR4	STR5	STR6	STR7	STR8	STR9	STR10	STR11	STR12
101	6	14	14	11	29	23	8	13	12	14	8	11	18
108	27	13	16	12	27	24	9	12	12	12	9	10	17
73	24	13	17	12	27	24	9	10	12	13	10	11	20
100	13	12	10	13	27	22	9	12	13	15	11	10	16
70	29	13	17	11	30	23	10	10	11	13	10	10	19
79	27	15	17	14	28	23	9	10	11	13	10	11	17
105	16	15	17	14	28	23	9	10	11	13	10	11	17
49	0	14	17	12	28	23	9	12	11	13	8	12	18
109	43	13	12	13	29	21	9	13	11	13	9	12	18
96	21	13	10	11	29	22	9	10	13	14	9	10	19
103	22	15	19	12	30	21	9	12	13	13	9	12	19
94	1	13	9	13	28	24	9	10	11	13	11	11	19
87	24	14	14	13	30	23	10	13	12	14	11	12	19
82	17	13	18	12	28	22	9	13	12	13	9	11	20
105	1	14	17	11	29	23	9	13	10	14	10	11	19
102	5	13	14	12	27	23	9	13	12	13	9	12	20
70	33	14	14	10	28	24	9	11	11	14	9	11	19
107	23	16	15	12	30	24	9	13	11	14	9	11	18
58	0	15	15	13	28	23	9	12	12	14	9	11	18
58	3	13	18	12	29	23	9	10	13	14	9	12	20
43	1	12	10	11	27	23	9	12	13	14	8	11	20
52	30	13	10	12	29	23	9	13	12	14	10	10	19
59	0	14	10	12	29	23	10	10	12	13	10	11	19
53	22	14	13	12	28	23	9	10	11	14	9	12	20
100	11	15	15	12	28	22	9	12	12	14	8	9	20
108	7	14	16	12	28	23	10	12	12	13	9	11	17
80	39	14	13	12	29	22	9	14	12	13	9	10	19
49	3	16	17	12	28	24	10	12	12	13	10	12	18
95	7	16	15	11	29	22	9	12	12	14	11	12	18
55	28	14	14	11	28	23	9	10	11	14	9	11	17
67	2	14	17	12	30	24	10	10	12	14	9	9	17
62	3	15	11	12	29	21	9	12	12	14	9	9	18
113	14	13	15	12	29	23	9	10	11	14	10	10	18
102	12	13	10	12	28	23	10	11	11	14	10	12	18
68	6	15	16	12	26	23	10	12	11	13	10	11	18
57	1	14	17	12	29	22	9	12	11	13	11	11	19
22	4	12	11	13	29	21	9	10	13	14	10	12	18
89	0	15	14	11	27	23	9	10	13	13	9	10	18
87	3	14	15	12	28	22	9	10	14	14	9	11	18
51	32	15	17	12	29	23	9	10	12	14	9	10	17
54	6	14	12	11	29	24	9	13	12	15	8	10	19
86	18	13	11	12	28	23	9	10	11	14	11	11	19
68	4	14	12	12	28	22	9	12	12	12	9	13	18
64	2	12	13	13	29	23	10	12	12	14	9	11	18
95	0	13	13	11	28	23	9	13	12	15	10	10	18
51	45	13	18	11	29	22	10	10	11	13	10	11	18
46	16	16	14	12	31	25	10	10	11	13	9	12	19
46	1	12	20	12	27	22	9	10	12	13	11	10	19
76	0	16	11	12	29	21	9	10	12	13	9	10	20
78	10	13	15	12	28	24	9	12	12	13	9	9	19
76	2	14	13	12	27	22	9	13	11	14	9	11	18
30	1	12	9	13	29	24	9	10	11	14	10	10	18
37	4	13	15	13	28	22	9	13	12	13	9	10	20
46	37	13	17	13	28	23	9	13	12	14	9	9	17
75	9	15	11	12	29	24	10	10	13	15	11	9	17
62	11	13	12	13	28	24	10	12	11	14	11	13	18
49	0	13	16	12	30	23	9	12	12	14	10	11	19
59	9	15	12	11	29	22	10	10	12	14	10	11	16
83	18	13	13	11	28	23	9	13	12	15	10	10	18
58	45	15	10	12	30	21	9	10	12	12	9	11	18
113	34	13	13	12	28	23	8	12	12	13	10	9	19
86	0	14	13	11	29	22	11	13	12	14	9	10	20
106	4	13	13	13	27	24	11	10	11	13	11	9	18
77	19	13	11	12	28	22	9	10	11	15	9	10	18
80	20	13	13	12	28	24	9	10	12	13	9	11	20
105	13	13	10	12	29	23	10	10	14	13	9	10	18
31	0	14	15	13	29	23	10	12	12	13	10	12	17
23	45	15	10	11	27	22	9	10	11	14	11	9	19
104	1	13	13	12	30	22	9	10	12	13	11	11	17
101	0	13	16	12	26	23	9	11	13	13	9	12	17
84	29	15	14	12	28	23	9	11	12	13	11	12	19
70	4	13	11	12	30	22	9	12	13	14	10	11	19
51	5	13	19	13	28	23	9	13	12	13	10	10	18
111	0	14	11	11	28	24	9	15	12	13	9	11	17
60	9	13	13	12	27	21	9	13	12	13	10	11	18
76	0	13	17	12	27	25	11	13	11	14	10	11	19
58	26	14	10	12	28	21	9	10	11	13	10	10	20
80	0	13	12	12	27	22	9	10	12	13	9	11	19
65	10	14	14	11	30	24	9	10	12	15	11	10	19
70	4	14	13	11	28	25	10	10	12	13	10	10	20
70	1	14	12	12	27	25	9	10	12	13	9	12	18
102	0	14	17	12	27	22	8	13	12	13	9	10	18
47	12	16	20	12	30	24	9	10	12	14	11	10	19
64	9	12	11	11	30	24	9	12	11	14	11	11	18
67	37	13	12	12	28	20	10	13	12	15	10	10	18
49	2	14	16	12	26	24	9	12	12	13	9	12	19
42	5	15	13	13	29	25	9	9	14	15	11	12	19
47	23	14	12	13	28	22	9	10	12	13	10	7	20
87	1	14	13	11	29	24	8	10	13	15	10	10	18
99	5	15	11	11	27	24	9	10	13	15	11	11	18
101	0	14	18	11	29	20	11	10	12	13	9	11	18
38	26	13	11	13	28	21	10	10	12	13	11	10	17
75	2	12	17	12	29	23	9	10	11	13	10	11	18
40	3	14	10	13	29	24	9	12	12	14	9	10	16
44	3	14	14	13	29	22	10	14	11	13	11	11	20
55	4	14	10	12	29	22	9	10	12	13	9	12	18
61	6	14	10	12	29	24	10	12	12	14	10	10	21
62	2	14	17	12	28	23	10	13	11	14	9	9	18
49	0	14	11	12	27	23	9	9	12	13	9	10	19
85	26	13	12	12	30	23	9	13	11	14	11	11	17
101	28	14	10	12	31	23	9	11	11	13	10	9	19
39	3	13	11	11	29	23	10	10	11	13	9	11	18
68	0	13	16	12	27	23	9	10	13	13	9	10	17
46	0	13	17	13	29	24	9	10	11	13	10	10	18
36	19	14	14	12	29	22	9	10	12	13	11	9	18
64	12	14	14	12	28	24	9	10	12	14	9	9	18
101	1	14	16	11	27	24	9	10	12	14	8	10	18
95	1	14	12	11	30	25	9	14	12	14	9	11	20
43	8	17	14	12	30	22	10	10	12	13	9	11	19
99	3	13	13	11	27	23	9	13	12	14	9	10	18
74	8	12	11	11	27	23	10	13	12	14	10	12	18
56	13	14	10	11	30	22	10	12	13	13	9	11	18
107	1	13	15	13	28	21	9	12	12	13	9	10	19
43	23	13	12	13	29	22	10	12	11	13	9	11	19
58	5	14	11	11	29	23	9	10	12	13	9	10	19
64	39	15	11	12	27	22	9	12	12	13	8	11	19
85	0	13	14	12	27	23	9	10	11	14	9	10	18
16	26	15	12	12	27	23	9	12	11	13	11	10	19
108	30	12	12	11	29	24	10	10	12	13	9	11	18
81	3	15	14	12	28	22	9	13	12	14	10	12	18
78	9	15	12	13	28	24	10	11	11	13	9	12	19
85	33	13	15	11	28	23	9	12	13	13	10	11	18
74	14	12	12	12	28	23	9	11	12	15	11	11	18
67	2	16	14	12	28	23	9	10	11	13	12	12	19
19	21	13	14	12	29	22	10	13	11	15	9	13	18
78	8	13	13	12	29	24	10	10	12	13	10	10	19
70	12	14	17	13	28	25	9	12	12	15	10	11	18
68	0	14	12	12	28	22	9	12	12	12	9	13	18
96	9	16	9	12	29	22	9	10	13	14	11	11	19
80	0	13	11	11	29	21	9	10	11	13	8	10	20
48	5	12	10	11	26	22	9	12	13	13	9	10	17
52	6	14	16	11	27	23	9	10	12	13	9	13	19
24	17	13	15	11	27	22	10	13	13	13	8	12	18
30	8	13	16	12	28	22	10	12	10	13	9	10	19
36	2	14	21	12	28	24	9	12	12	13	9	12	20
71	1	13	10	11	29	24	10	12	12	13	10	9	18
62	0	13	17	13	29	24	9	10	11	13	10	10	18
53	10	15	9	12	30	24	10	12	12	13	10	11	17
74	26	14	12	11	28	20	10	15	11	13	9	12	19
110	0	13	10	11	28	21	10	13	13	14	8	13	18
96	2	14	15	12	28	22	9	12	13	13	11	11	20
31	14	12	10	13	30	24	9	13	12	14	10	12	18
46	2	15	15	12	31	24	10	15	13	13	8	11	17
90	13	14	11	11	28	24	9	15	12	13	9	12	17
57	37	16	13	12	30	23	10	10	13	14	9	11	18
75	35	15	12	11	28	20	10	10	12	15	9	11	18
123	28	16	12	12	28	21	9	13	12	13	9	10	18
101	3	14	11	12	29	22	9	10	12	14	8	9	19
60	16	12	14	12	27	24	9	13	12	14	9	9	17
104	10	13	15	12	29	22	9	12	13	13	10	11	17
107	8	12	12	12	28	20	9	12	12	14	9	11	19
106	8	15	12	12	27	20	10	14	11	12	9	11	18
35	9	14	11	12	26	22	9	15	11	14	11	10	19
95	0	13	15	12	25	20	9	10	11	13	10	11	20
74	13	12	16	11	31	21	10	12	12	13	9	11	19
76	0	13	16	13	27	23	9	12	13	14	9	11	19
47	23	14	15	13	28	22	9	12	12	14	9	11	17
48	28	14	19	12	28	23	9	10	12	13	9	9	17
72	23	14	12	13	28	23	9	10	13	13	10	11	16
51	6	16	17	11	28	23	9	12	11	15	10	11	20
55	9	15	17	12	29	24	9	13	12	14	9	9	20
31	0	14	15	12	28	22	9	10	12	14	11	10	19
108	14	15	14	12	29	23	9	12	12	14	10	11	18
61	3	13	14	11	29	22	10	10	12	15	9	10	21
47	9	16	11	11	30	23	9	13	12	13	9	11	17
79	21	14	11	12	27	23	9	10	12	13	9	12	19
44	43	14	12	12	29	20	9	14	12	13	9	11	19
89	10	13	18	13	28	22	9	13	12	14	10	11	18
93	16	13	13	12	29	22	10	12	12	14	12	11	19
36	24	13	10	12	27	21	9	10	11	14	8	12	16
36	4	13	12	12	28	24	9	10	12	15	9	11	19
61	0	13	12	12	29	22	9	13	13	13	9	10	19
86	6	14	13	12	29	24	9	10	12	13	11	10	19
109	4	16	13	12	27	24	9	10	12	13	9	11	18
42	7	13	10	12	28	23	10	10	12	14	9	10	20
111	1	14	20	12	27	23	11	10	12	14	10	8	18
84	33	14	11	13	28	24	9	11	13	13	10	11	20
85	3	14	18	11	31	24	9	10	13	13	10	10	19
102	23	14	19	11	27	24	9	12	12	13	11	11	20
26	17	14	12	11	30	23	10	13	11	13	9	10	18
54	13	13	11	12	31	23	10	12	12	13	10	9	19
78	3	15	11	11	29	23	10	13	12	13	11	12	19
57	8	14	14	11	29	23	8	13	12	14	8	11	18
43	6	14	12	11	29	24	9	13	12	15	8	10	19
104	1	14	13	12	29	22	9	14	12	13	9	10	19
71	6	14	13	11	28	20	10	13	12	14	11	11	18
50	16	12	13	12	29	20	10	10	12	14	11	11	18
90	2	14	18	13	29	22	11	10	12	13	10	11	18
107	0	13	11	11	28	22	9	12	12	12	12	10	17
70	0	15	13	12	29	20	10	13	11	14	9	10	19
110	22	13	12	12	30	25	9	13	13	13	9	11	20
19	3	14	12	12	29	23	9	12	11	14	9	11	19
60	7	14	12	13	29	22	9	12	13	14	10	11	18
60	0	14	13	12	28	24	10	10	12	14	9	11	18
74	0	15	12	13	28	23	9	10	12	13	9	11	19
74	3	14	14	13	30	21	10	10	12	13	10	10	17
119	2	15	15	12	27	24	9	11	14	13	11	11	16
72	23	15	14	11	28	23	7	13	12	14	10	11	17
75	24	12	14	12	27	22	10	10	12	13	11	12	17
108	5	16	13	12	28	23	9	12	12	14	10	10	18
96	24	15	17	11	28	20	9	12	11	13	9	9	18
79	42	14	10	12	28	21	9	14	12	13	9	10	19
97	10	13	18	13	30	25	9	10	12	13	9	10	18
55	6	13	15	12	28	24	10	12	12	15	11	11	18
67	11	13	13	11	28	23	9	10	12	13	9	11	19
57	2	13	20	11	29	23	9	13	12	13	9	11	17
107	16	12	12	12	29	22	10	12	12	14	9	11	18
76	5	15	11	11	27	24	9	10	13	15	11	11	18
92	29	13	12	12	29	25	10	10	11	13	10	11	18
88	12	13	15	11	28	23	9	12	13	13	10	11	18
39	10	16	14	13	30	23	9	12	12	13	11	10	19
51	8	13	10	13	28	24	9	10	11	13	9	11	18
62	0	14	13	13	27	22	9	10	12	14	8	10	20
78	7	14	11	11	27	24	9	12	11	14	9	10	18
46	7	14	10	11	28	21	10	10	12	14	9	11	18
62	15	15	12	12	28	22	9	10	12	13	10	9	19
102	17	14	10	11	31	22	10	12	12	13	8	11	18
38	20	15	15	11	28	21	9	10	12	14	10	10	19
45	12	12	13	12	28	21	10	12	11	13	8	11	19
91	0	13	10	12	30	23	9	14	11	14	10	12	19
57	1	13	10	12	27	23	9	9	12	14	9	11	19
75	0	16	18	12	28	24	9	12	11	13	9	11	17
54	11	14	14	11	27	24	10	10	12	14	9	10	18
80	8	15	19	12	28	24	9	10	12	13	10	12	18
116	19	12	13	12	28	24	10	15	11	13	10	11	21
100	1	13	13	12	30	24	10	10	13	15	10	11	18
83	7	16	14	11	28	22	10	13	12	13	9	12	18
60	28	13	10	12	28	24	9	11	11	13	11	11	19
35	9	15	17	12	27	24	9	12	13	14	9	11	18
47	16	12	17	12	29	22	9	12	11	13	10	12	18
77	10	16	13	11	30	22	9	13	13	13	10	11	19
23	11	13	12	13	28	24	9	11	12	13	9	11	19
29	29	12	14	13	28	24	9	15	11	13	11	10	20
96	21	14	11	13	30	24	8	10	12	14	10	11	19
99	1	14	16	11	30	23	9	12	12	13	11	11	18
95	0	14	14	11	28	24	10	11	11	14	9	12	19
72	34	13	15	12	29	23	9	10	11	14	10	10	18
53	8	13	14	12	29	22	10	12	13	13	11	11	18
61	17	14	12	12	28	23	9	12	12	13	10	10	17
70	33	13	17	12	29	20	9	12	13	15	9	11	18
34	19	13	14	12	29	21	9	10	13	14	9	11	20
44	24	13	15	13	29	23	9	10	14	14	11	10	17
45	0	15	11	11	30	22	9	12	12	14	9	11	17
105	25	14	18	12	29	23	10	13	12	13	11	10	17
30	28	16	17	14	29	23	10	13	12	13	11	11	16
102	9	16	9	12	28	20	10	10	12	13	8	11	17
32	7	12	14	12	27	24	9	13	12	14	9	9	17
79	2	12	13	12	29	22	9	13	11	13	9	11	20
67	3	13	16	12	27	24	10	13	12	14	8	11	18
103	1	14	14	13	29	22	10	12	11	13	11	12	18
63	7	13	9	12	28	24	9	12	11	14	10	11	19
79	20	13	16	12	27	20	10	11	12	13	9	9	18
48	9	13	15	12	27	23	10	12	11	14	9	11	19
38	9	14	11	13	31	21	10	10	12	14	9	12	18
70	17	15	13	12	28	22	9	12	12	14	10	10	17
76	7	14	12	11	30	23	10	10	12	13	10	10	18
47	13	13	10	11	27	23	9	10	13	13	9	10	19
105	0	15	11	13	29	22	9	12	12	13	9	12	17
108	30	14	10	12	29	24	9	10	11	14	9	10	19
71	45	14	13	11	28	23	10	10	12	14	11	11	19
91	1	15	16	12	29	24	9	10	12	14	9	12	18
40	1	15	15	12	31	21	9	11	12	14	10	11	18
39	6	14	16	12	29	21	10	10	14	14	9	9	18
72	10	14	17	12	29	22	10	12	12	14	11	11	19
88	25	13	12	12	29	25	9	10	11	13	11	10	18
49	2	12	16	11	31	21	10	12	12	13	9	11	19
47	8	14	14	11	28	23	9	10	12	13	9	11	17
78	7	14	13	12	29	21	9	13	13	12	9	12	19
65	1	13	16	12	28	22	10	12	11	14	10	11	19
50	11	15	10	12	27	21	10	10	11	15	10	10	17
112	35	14	12	12	30	23	9	10	12	13	9	10	19
67	1	13	18	11	26	21	11	10	11	13	9	11	18
52	6	13	12	13	29	23	9	12	12	14	12	11	17
70	8	15	13	11	28	23	9	10	12	13	9	10	17
47	8	13	12	12	27	23	9	12	11	13	9	12	19
41	34	12	11	11	28	23	10	10	14	14	10	11	19
72	6	13	13	12	27	22	11	10	12	13	11	11	18
91	12	13	12	12	28	22	9	12	12	13	9	10	19
50	35	14	10	12	31	23	9	12	11	13	10	10	18
71	24	12	14	12	30	21	10	12	12	13	9	10	18
106	7	13	10	12	31	24	9	11	12	13	10	9	18
106	6	13	13	14	28	24	9	10	13	15	9	11	21
34	47	13	13	12	27	24	9	12	13	13	11	13	19
92	9	14	14	11	30	22	9	13	13	13	9	10	18
94	2	14	12	12	27	24	9	12	13	15	11	10	17
76	18	12	13	12	29	22	9	13	11	13	9	11	20
82	5	13	13	11	27	23	9	13	12	15	10	10	18
62	24	14	16	12	28	21	9	13	12	13	9	10	17
97	9	13	13	12	29	22	9	12	12	14	8	14	19
38	15	15	14	11	28	23	9	11	12	13	9	12	18
32	8	13	10	12	29	23	9	10	13	14	8	10	19
45	5	12	12	13	28	22	9	13	11	15	9	11	18
98	25	13	13	12	29	24	10	11	11	15	10	10	18
42	14	13	13	13	29	23	9	12	13	13	9	10	19
74	21	12	17	11	29	21	9	10	12	14	10	13	20
76	22	14	13	12	27	23	9	14	13	13	11	11	18
62	30	14	12	12	27	24	9	11	11	13	8	10	17
37	4	14	12	11	30	23	10	10	12	13	10	10	18
93	17	15	13	11	27	22	9	11	13	13	9	10	19
100	6	14	16	11	30	22	9	12	12	14	9	10	19
87	5	14	9	13	31	21	9	11	12	14	10	9	17
112	40	14	10	12	29	23	9	12	12	13	10	10	19
54	8	13	14	11	27	21	9	10	12	14	10	11	18
37	7	13	13	13	28	22	9	10	12	12	9	10	19
66	19	14	11	12	26	24	10	12	11	15	10	10	17
76	5	16	17	13	30	22	10	10	13	13	11	11	18
52	11	14	10	12	30	22	10	12	12	15	9	12	17
47	7	13	18	11	29	23	9	14	11	13	9	9	18
102	10	15	15	13	28	23	9	12	12	13	11	11	17
107	26	14	15	12	29	21	10	12	13	14	9	11	18
101	1	12	13	11	29	24	9	12	12	14	9	11	19
52	9	13	9	13	27	23	9	10	11	14	9	10	16
49	14	14	10	11	28	24	9	11	11	14	9	12	17
72	11	16	14	12	27	23	10	10	13	14	10	11	17
85	8	13	12	12	28	22	9	12	11	13	9	11	18
28	18	14	13	11	28	25	10	10	12	13	10	10	20
70	3	14	18	12	30	23	9	13	12	14	8	11	19
45	2	14	10	12	30	20	10	10	12	14	9	11	20
88	5	13	12	11	32	22	9	10	12	13	11	10	19
45	1	14	12	12	31	22	9	10	12	14	10	10	17
76	11	13	13	12	30	24	9	13	12	14	10	10	19
86	6	14	11	12	28	22	10	13	11	13	9	9	19
94	26	15	13	12	28	20	10	15	11	13	9	10	19
45	22	15	10	12	28	21	10	11	13	14	9	11	17
100	1	15	9	12	27	23	11	11	13	13	9	10	20
64	16	13	13	13	29	22	9	13	12	13	8	11	20
55	8	15	17	12	28	24	9	10	12	14	10	10	20
98	1	13	10	12	27	22	9	13	11	13	12	11	18
109	0	14	14	13	28	23	10	12	12	13	10	10	19
36	14	14	12	11	28	23	9	13	13	13	11	10	18
22	3	13	12	13	29	23	8	12	12	13	11	11	18
69	45	12	14	12	30	24	10	10	11	13	8	11	18
53	4	13	11	12	28	21	9	13	12	13	11	10	19
74	4	15	13	11	29	23	9	10	12	14	12	10	17
81	1	13	11	13	30	22	9	11	13	13	11	9	20
94	39	14	13	13	28	23	10	12	12	14	11	12	18
106	24	13	10	11	28	21	10	13	13	14	8	13	18
36	1	14	13	11	30	22	9	12	12	13	10	10	18
41	12	12	13	12	28	22	8	10	11	14	9	9	20
36	5	15	16	12	29	23	9	10	12	14	9	10	17
42	1	14	12	12	28	22	9	12	12	12	9	13	18
46	3	14	13	11	28	24	10	10	12	13	11	9	19
67	11	14	10	12	28	23	10	13	11	13	9	11	19
77	2	13	13	11	27	24	10	10	11	13	8	11	18
54	26	15	17	12	29	23	9	10	11	13	9	10	16
86	5	15	14	12	28	24	8	12	12	14	11	11	19
59	1	13	13	13	27	23	9	13	11	13	11	10	17
75	5	16	13	13	30	22	9	12	11	14	9	9	20
109	17	16	13	12	29	21	10	13	13	13	9	9	19
87	14	12	9	12	27	22	9	13	11	15	9	10	19
58	4	15	14	13	30	22	9	12	13	13	9	11	19
106	4	13	13	12	28	22	10	12	12	13	9	9	18
39	17	13	13	13	27	24	11	10	11	13	11	9	18
40	10	13	14	12	27	24	9	12	11	13	9	9	19
55	0	13	12	13	27	24	9	12	11	12	9	10	17
113	0	13	12	11	28	23	10	10	12	13	9	11	18
85	23	14	15	12	31	21	9	13	12	14	9	9	17
86	2	14	13	12	28	23	9	13	12	14	11	10	17
78	30	12	9	13	29	24	9	10	11	14	10	10	18
37	2	12	10	12	31	22	10	10	12	14	9	9	18
108	26	16	17	14	29	23	10	13	12	13	11	11	16
37	18	15	10	13	28	20	9	10	12	13	10	10	19
116	0	14	16	12	26	24	9	12	12	13	9	12	19
81	10	12	15	12	27	21	9	13	13	13	9	11	18
49	2	14	12	12	30	23	9	10	12	13	9	10	19
36	15	14	18	12	27	23	10	13	13	13	9	11	19
47	3	12	13	12	30	22	11	12	12	12	9	11	17
65	5	14	19	12	27	23	11	10	12	14	9	11	19
63	0	14	15	13	28	23	9	10	12	13	10	10	19
31	1	13	10	12	27	22	10	13	12	15	11	11	17
78	21	13	12	13	29	21	9	13	11	13	9	12	18
62	9	12	13	12	29	22	9	10	12	14	9	9	18
103	4	15	14	13	30	22	9	12	13	13	9	11	19
20	2	13	13	12	29	22	9	10	12	13	12	10	18
49	2	14	16	12	28	24	9	13	11	13	8	11	18
60	9	14	12	12	28	23	10	10	12	14	9	10	21
39	17	13	11	11	27	21	10	12	13	13	11	12	19
51	31	16	13	11	27	24	9	10	12	14	11	10	20
95	23	12	13	12	30	23	8	10	14	13	10	13	20
85	2	14	12	12	29	20	9	14	12	13	9	11	19
51	10	14	10	13	27	23	9	12	12	14	11	10	17
95	0	13	16	12	27	21	9	9	12	15	9	11	20
51	4	14	10	12	29	21	10	10	12	13	9	10	18
48	34	14	10	12	27	23	8	12	11	13	9	9	17
38	41	15	11	11	29	24	10	12	12	13	9	13	18
77	1	14	11	11	29	24	9	10	12	14	9	9	21
76	1	13	16	12	28	20	10	13	12	14	9	10	18
82	47	12	16	12	27	23	10	12	11	14	9	11	18
97	26	13	20	12	30	23	10	12	13	13	8	10	18
52	0	14	18	11	29	23	10	10	12	13	9	12	19
45	8	14	13	13	27	24	9	12	12	14	8	10	18
105	1	12	11	11	29	23	8	12	13	13	9	11	20
105	0	12	14	11	27	22	9	11	12	14	9	12	19
45	0	13	10	12	30	22	9	12	12	14	9	11	19
86	2	13	12	11	31	23	9	10	12	15	8	12	18
48	0	15	18	11	28	21	9	10	10	13	9	10	18
96	3	13	10	11	29	22	10	13	11	15	9	10	18
43	25	15	14	12	30	23	9	13	11	13	10	9	18
101	6	12	16	13	29	23	9	14	12	14	9	9	18
64	32	14	16	11	28	22	10	13	12	13	9	11	20
81	0	14	10	13	27	22	9	12	11	14	9	11	18
99	1	13	16	11	31	23	9	13	12	14	10	11	18
61	2	15	15	11	29	25	9	10	11	14	10	11	19
30	2	15	15	12	26	22	10	12	12	14	9	11	19
40	0	13	16	12	28	22	9	13	12	13	9	10	18
28	37	14	20	12	29	21	10	10	13	13	10	10	18
60	10	14	12	12	27	23	9	12	12	13	9	12	17
76	24	14	13	12	30	22	9	10	12	15	10	10	19
53	4	13	19	12	28	23	10	10	12	14	10	11	19
50	40	12	13	11	30	22	9	13	13	14	9	11	16
90	15	15	19	12	29	23	9	12	12	15	11	12	17
45	0	13	16	12	28	23	9	15	13	14	9	9	19
94	1	12	10	11	28	22	9	13	11	13	10	9	18
58	10	14	13	12	28	22	10	12	13	14	11	9	19
50	1	15	17	12	27	24	9	12	12	13	8	12	18
49	30	13	16	12	28	24	9	11	14	14	9	11	18
86	16	13	14	11	28	22	9	12	11	13	9	10	20
57	41	14	12	12	27	23	9	12	12	14	11	11	18
66	8	13	20	13	31	22	9	10	12	13	10	10	19
104	0	14	9	12	29	24	9	13	13	13	10	11	20
25	10	13	11	12	27	22	10	9	12	13	10	11	19
59	1	12	10	12	27	24	9	10	12	14	8	11	18
45	6	14	16	12	31	24	9	11	12	13	8	10	19
88	6	15	17	11	29	22	9	13	12	13	11	11	18
50	11	13	18	12	31	21	9	12	13	14	9	10	18
36	4	15	15	12	30	23	9	12	12	14	9	10	20
78	11	13	12	13	29	21	8	10	11	15	10	10	20
83	2	13	12	12	28	22	10	13	12	13	9	13	20
27	13	16	14	13	29	23	9	10	13	15	9	9	18
110	1	14	13	12	29	23	9	12	11	13	8	11	17
44	15	16	12	12	27	23	10	13	12	13	10	9	17
83	8	14	13	12	30	23	9	10	11	14	8	12	20
47	13	16	14	13	29	23	9	10	13	15	9	9	18
54	42	12	13	11	30	23	9	12	11	14	11	11	18
47	5	13	13	12	29	22	9	12	12	15	9	11	17
35	6	14	12	11	30	20	9	13	12	13	11	11	19
73	1	16	11	12	30	23	9	10	11	13	9	10	18
62	1	13	10	11	30	23	9	12	12	14	12	11	18
105	15	14	19	12	27	22	9	13	12	14	11	10	18
22	1	13	10	12	30	25	10	13	12	13	9	10	17
50	22	15	16	12	29	24	10	13	12	13	9	9	17
96	0	16	10	11	28	23	9	11	10	13	9	11	19
12	9	13	10	12	29	23	9	10	13	14	8	10	19
51	8	12	10	11	29	24	9	10	12	14	8	11	18
114	12	15	11	11	28	23	9	12	12	14	9	12	17
70	34	13	15	12	29	22	10	12	12	14	9	10	20
39	31	15	10	12	28	22	9	15	12	14	11	11	19
63	6	15	15	12	27	24	9	11	14	13	11	11	16
64	25	16	13	11	30	21	9	13	12	13	11	10	20
74	19	14	12	12	28	23	10	12	12	14	9	11	19
44	1	14	12	11	30	24	9	10	12	13	9	11	19
35	42	13	11	13	28	21	9	10	12	14	11	11	20
85	21	14	10	11	29	24	9	10	11	14	10	10	17
49	1	13	12	11	29	21	9	12	12	13	8	11	17
60	16	13	10	11	27	21	9	9	12	13	9	11	17
64	9	12	16	12	29	21	10	9	13	14	9	10	18
44	16	15	14	12	27	21	9	13	12	13	11	13	19
61	2	12	11	11	26	23	10	10	11	12	9	11	18
35	1	14	18	13	26	21	9	10	12	14	9	11	20
82	5	14	11	13	29	22	9	10	13	13	11	11	18
90	8	13	10	12	27	23	10	10	11	13	10	12	19
72	6	13	11	11	28	24	9	10	12	13	10	12	18
107	24	15	14	12	28	23	9	11	12	13	11	12	19
104	20	14	17	12	27	23	10	10	11	14	9	9	19
101	6	15	11	13	28	21	9	12	11	14	9	11	19
94	8	13	17	12	29	23	9	10	13	13	10	9	16
33	21	13	10	11	29	22	9	10	11	13	8	13	18
38	1	15	12	12	29	22	10	12	12	13	8	11	19
46	8	13	18	12	28	22	11	13	12	15	10	11	18
37	12	14	14	12	27	23	9	9	12	13	11	9	18
55	2	14	14	11	28	22	9	10	14	15	8	11	19
85	19	13	10	11	29	22	9	12	13	14	9	10	18
94	1	15	13	12	30	22	10	10	13	14	10	10	18
83	2	14	13	13	29	20	9	10	12	13	8	9	19
78	6	13	15	13	29	22	10	12	12	14	9	11	20
104	14	12	16	13	28	22	9	12	12	13	9	11	20
45	13	13	11	11	29	23	10	10	11	13	9	11	18
91	20	13	17	12	27	25	11	13	11	14	10	11	19
102	22	14	9	11	28	21	10	12	11	13	9	10	18
52	11	14	12	12	28	23	9	11	13	14	11	10	18
55	8	16	10	11	31	22	10	10	12	13	8	11	18
49	38	13	16	11	31	23	9	13	12	14	10	11	18
69	4	13	10	12	28	23	10	11	12	14	9	11	18
81	11	14	10	12	27	22	9	13	13	15	10	10	19
23	0	13	12	12	29	22	9	11	12	13	9	9	20
103	16	13	17	11	27	20	9	12	12	13	10	11	18
95	1	14	10	11	30	24	8	12	14	14	8	10	18
74	0	13	10	11	28	23	9	13	11	14	9	10	18
62	22	13	14	12	29	22	10	11	11	15	9	10	19
46	24	14	12	12	27	21	9	12	12	14	11	9	19
102	5	13	10	11	28	22	10	10	12	13	11	11	19
64	5	13	17	11	30	23	10	10	11	13	10	10	19
92	3	12	11	13	29	21	9	10	13	14	10	12	18
97	42	13	12	13	28	23	9	10	13	15	11	10	17
80	20	15	14	12	28	22	9	12	13	14	9	11	17
53	1	13	19	12	28	23	9	10	12	14	10	11	19
105	5	12	14	12	31	20	9	12	12	14	10	11	20
47	25	15	13	12	27	24	8	10	12	13	10	10	18
45	15	12	12	11	28	21	10	10	13	14	12	12	19
72	35	15	12	12	28	24	10	13	12	14	10	11	20
41	29	15	16	12	29	24	10	12	11	13	9	11	19
55	1	13	18	11	29	23	10	10	12	13	10	10	19
64	12	15	14	12	29	24	10	10	11	13	9	12	18
94	13	14	19	11	30	23	9	12	12	14	10	11	20
43	5	14	12	12	26	22	9	10	12	13	10	10	19
94	10	13	16	12	28	25	10	12	11	13	9	12	19
62	45	12	12	11	28	23	9	10	12	13	9	11	19
67	17	14	16	12	29	23	9	12	11	14	9	11	20
97	15	14	13	11	29	22	9	10	12	15	9	11	20
103	37	13	15	11	29	20	9	10	12	13	11	12	19
49	3	12	12	11	28	23	10	12	12	14	10	11	19
68	19	14	13	13	28	22	9	10	11	13	11	12	19
111	2	14	10	12	28	22	10	13	11	14	9	11	18
91	2	14	12	12	27	22	9	10	12	13	11	12	20
63	13	14	17	13	28	25	9	12	12	15	10	11	18
77	0	14	15	12	28	22	9	10	14	14	9	11	18
91	9	15	11	12	28	23	9	10	13	13	9	11	17
105	2	14	11	13	28	23	10	10	12	13	11	12	19
102	4	13	10	12	25	23	8	12	12	13	9	11	20
100	11	14	16	11	29	21	9	15	11	14	10	9	18
103	1	14	13	13	28	23	9	10	12	13	9	9	20
91	20	14	13	12	29	24	10	12	12	13	9	10	18
97	4	14	12	11	28	22	10	11	11	13	9	10	17
110	14	13	15	11	27	23	9	11	12	13	9	11	19
62	50	14	12	12	29	23	10	12	13	15	10	10	19
79	15	15	11	11	30	22	9	10	13	14	10	13	20
66	16	14	12	13	29	24	9	11	12	14	10	11	20
39	8	13	17	13	30	22	10	12	13	14	10	10	17
70	2	15	11	13	29	22	10	10	13	14	11	11	18
95	1	15	13	11	30	23	9	10	11	13	9	9	17
73	19	13	12	13	29	24	9	10	11	14	11	11	18
53	21	13	10	13	27	22	9	10	12	13	9	11	18
70	19	14	13	12	28	21	9	10	13	13	9	10	18
67	1	15	15	12	26	22	10	12	12	14	9	11	19
103	6	13	14	11	31	21	9	11	14	13	10	9	19
49	12	13	12	12	27	24	9	11	13	15	11	11	17
70	0	13	13	11	29	24	10	13	13	15	11	11	19
98	0	15	9	13	28	23	9	9	12	14	11	10	18
61	14	14	19	11	29	25	9	13	12	13	9	10	18
51	19	14	19	13	29	23	10	9	12	13	10	10	18
101	0	12	10	13	28	22	9	12	12	13	11	11	18
82	27	13	18	12	28	22	10	13	12	13	9	11	18
84	8	16	18	12	29	22	10	10	10	16	9	12	19
94	15	14	13	11	29	22	11	12	12	14	11	11	20
20	37	14	20	12	29	21	10	10	13	13	10	10	18
73	38	16	12	12	28	23	9	10	11	13	9	11	18
79	2	14	13	12	29	22	9	10	12	13	9	10	18
33	1	14	12	11	27	23	9	10	13	14	11	11	18
63	50	13	13	13	29	22	9	13	12	13	8	11	20
70	2	13	13	12	29	23	9	12	12	14	10	9	18
61	0	13	12	13	28	23	9	14	12	14	11	11	20
107	7	16	15	11	29	23	9	12	12	13	10	13	19
74	0	15	16	13	28	23	8	10	12	15	9	9	18
41	9	15	13	12	28	22	10	11	12	13	9	11	18
43	5	13	14	11	30	22	9	13	11	13	9	13	17
105	35	15	11	13	29	22	9	12	12	13	9	12	17
45	6	16	17	12	28	23	9	12	12	13	9	10	18
48	28	13	11	11	28	24	9	10	12	13	10	12	18
100	3	13	13	11	27	22	9	10	13	14	9	9	18
50	4	13	10	12	30	23	10	10	12	13	9	11	19
73	20	16	10	12	28	23	10	12	12	16	10	12	17
52	10	13	17	11	27	22	10	13	12	13	9	11	18
71	19	14	10	12	28	24	9	10	11	13	9	10	19
32	2	13	11	12	30	24	10	10	12	13	10	10	20
50	20	13	10	11	30	22	9	10	12	13	10	9	19
76	36	14	15	12	28	23	9	12	13	13	9	11	19
85	10	13	11	11	27	20	9	11	11	14	10	11	19
104	2	13	17	12	27	23	10	14	11	15	10	12	19
102	5	14	12	11	28	23	9	10	12	13	9	12	18
80	6	12	10	12	31	22	10	10	12	14	9	9	18
40	7	14	16	13	30	23	9	12	11	14	10	10	17
50	21	12	13	12	27	22	9	12	11	13	11	9	18
102	18	15	12	12	27	22	8	10	12	13	10	10	18
68	22	14	15	12	29	23	9	10	14	14	9	11	19
86	38	13	18	13	28	22	9	13	12	14	10	11	18
77	19	13	13	12	28	23	9	10	12	13	9	10	18
68	24	14	19	13	27	23	9	10	12	12	11	9	18
38	7	13	14	13	27	21	9	10	11	13	10	12	19
88	1	14	20	12	28	23	10	12	13	13	9	11	18
43	4	15	19	13	26	24	9	10	12	13	9	11	19
30	19	13	10	12	29	22	9	12	12	14	10	10	19
67	0	15	11	11	26	22	10	10	12	15	9	9	20
79	5	14	12	11	28	22	9	10	12	13	9	10	20
48	7	14	11	12	28	23	9	10	11	14	10	11	20
76	6	15	12	12	29	22	9	10	13	14	9	11	19
97	2	12	16	13	28	22	9	12	12	13	9	11	20
96	17	16	16	12	30	22	9	12	12	13	8	10	19
48	1	13	12	11	28	23	8	10	11	14	11	10	16
49	3	14	16	11	27	22	9	10	11	13	10	10	17
94	4	14	13	12	29	22	10	10	11	14	11	11	19
103	1	14	12	13	30	22	9	13	13	13	10	10	17
76	8	15	11	12	26	22	9	10	12	13	9	9	19
40	21	13	10	12	27	22	11	12	13	13	9	10	16
92	0	14	10	12	26	23	10	12	12	14	10	11	19
41	0	13	12	12	29	22	9	12	12	13	9	11	19
105	3	14	12	11	30	22	9	13	12	13	9	9	20
85	30	14	13	12	28	23	9	10	12	14	10	10	18
105	5	13	10	12	30	23	8	12	11	13	9	10	18
39	2	13	16	13	29	23	9	10	12	14	11	10	18
58	26	14	16	12	28	25	10	12	12	14	11	10	19
103	17	15	15	12	28	22	10	10	11	13	8	9	17
39	2	14	15	12	28	22	10	10	12	14	12	12	19
101	31	14	20	12	29	24	9	10	14	14	10	11	18
81	44	13	19	14	29	21	9	13	12	13	10	11	18
63	28	13	10	14	30	24	9	10	12	13	10	11	19
89	14	14	10	12	29	22	10	11	12	14	10	10	20
91	39	14	12	12	29	22	9	10	11	14	11	11	17
106	28	14	12	12	30	23	9	10	12	13	9	10	19
94	39	13	20	13	31	22	9	10	12	13	10	10	19
76	41	15	11	11	29	24	10	12	12	13	9	13	18
62	6	14	13	12	28	22	9	12	12	13	12	11	20
96	3	13	9	12	28	24	9	12	11	14	10	11	19
92	22	14	13	11	28	23	9	10	11	13	9	10	19
70	0	15	13	12	29	20	10	10	11	13	9	10	17
88	5	14	11	11	29	24	9	10	11	13	9	10	17
99	0	13	17	12	30	20	9	12	12	13	8	9	18
115	14	13	14	11	29	23	10	10	13	13	9	10	18
82	23	13	10	12	30	25	10	13	12	13	9	10	17
89	2	13	12	13	27	23	10	11	12	13	11	11	18
63	0	14	13	12	30	23	9	14	11	13	9	10	18
75	0	15	15	12	29	23	9	10	11	14	10	10	20
84	6	13	13	12	27	25	9	12	12	13	11	10	19
62	4	13	13	12	29	23	10	10	12	13	9	11	18
43	1	12	17	11	29	21	9	10	12	14	10	13	20
39	6	14	12	13	30	22	10	10	12	13	9	11	17
96	23	14	12	12	30	23	10	12	11	13	10	10	19
62	0	14	16	13	28	24	10	10	13	14	11	11	19
62	0	12	17	11	29	21	9	10	12	14	10	13	20
71	2	13	13	13	29	22	9	10	13	13	10	11	18
38	0	14	10	11	30	23	9	13	12	13	12	11	19
57	12	15	14	11	29	21	10	10	12	14	8	11	18
46	26	13	10	11	29	21	9	12	11	13	11	9	18
69	11	14	13	12	29	22	9	10	12	13	9	10	18
56	0	14	16	11	29	22	9	10	12	14	11	10	18
103	6	13	10	11	28	22	10	12	12	13	9	12	18
51	1	13	17	12	28	24	9	12	13	14	8	11	19
96	13	14	12	13	28	22	10	10	11	15	11	12	18
45	25	16	12	12	30	23	9	10	13	13	11	11	17
31	35	14	11	11	27	24	9	12	11	14	9	10	18
109	3	12	19	12	31	24	9	10	11	13	10	10	18
47	5	13	18	11	29	23	9	14	11	13	9	9	18
56	29	14	16	11	29	24	10	10	12	14	9	10	19
101	3	14	14	12	28	23	9	12	12	14	9	10	18
104	0	14	13	12	29	22	10	12	12	15	9	11	19
41	2	14	11	12	27	23	10	12	12	13	9	10	19
73	6	13	10	12	27	23	8	12	11	15	9	10	20
57	5	14	10	12	28	24	9	12	11	13	9	11	20
45	0	13	11	11	28	21	9	12	11	14	10	11	19
53	0	14	20	12	27	23	10	10	12	13	11	10	18
63	3	14	14	12	27	23	9	12	13	13	9	11	19
93	16	14	18	13	29	22	11	10	12	13	10	11	18
81	1	13	17	11	30	21	10	13	11	13	11	10	19
50	1	12	13	12	28	23	9	12	11	14	10	9	19
66	46	13	12	12	28	23	9	13	11	14	9	10	20
57	5	13	12	11	29	22	9	11	13	14	9	10	18
99	4	14	11	13	29	21	9	10	13	13	11	10	19
90	2	13	14	13	29	21	11	13	11	13	11	12	18
73	30	15	14	13	29	22	10	11	12	15	9	9	18
46	30	14	17	13	30	23	9	12	11	14	10	9	17
47	0	14	12	12	29	20	10	10	13	14	8	10	17
35	9	13	12	12	27	22	9	13	13	13	11	12	19
46	5	12	9	12	28	23	9	14	12	14	9	12	18
71	5	13	12	11	30	22	9	10	12	15	11	11	19
107	37	15	12	12	29	23	8	10	11	13	10	12	19
49	3	14	14	11	28	22	10	12	12	14	9	9	18
47	10	13	17	12	27	23	10	14	11	15	10	12	19
65	0	12	9	13	29	24	9	10	11	14	10	10	18
100	14	13	13	12	29	23	9	12	11	13	10	9	17
98	3	15	12	12	28	23	9	9	12	14	11	10	18
103	3	13	16	11	29	24	10	10	12	13	11	11	20
64	2	13	10	13	27	23	11	12	11	12	10	12	19
101	44	14	10	13	27	24	9	12	13	13	9	12	19
54	2	14	13	12	29	21	9	12	12	13	11	10	18
57	2	13	12	13	29	22	9	13	11	14	8	9	20
73	0	12	17	11	29	21	8	10	12	14	10	13	20
114	25	15	10	12	27	21	9	12	11	13	9	10	18
48	7	14	12	12	28	21	9	12	12	13	9	12	19
112	21	12	17	11	26	23	9	13	12	14	10	10	18
98	9	14	12	11	27	23	9	10	12	14	9	10	19
41	0	15	16	12	28	20	10	14	10	15	11	9	18
35	9	15	12	11	29	23	9	12	14	13	9	10	18
41	27	13	9	12	28	24	11	10	13	13	10	10	19
37	0	14	12	13	28	22	9	10	13	13	9	12	18
61	11	15	14	12	29	22	9	13	13	13	10	10	19
70	5	16	12	11	29	23	9	11	12	14	10	11	18
107	8	14	11	13	27	23	10	13	12	13	9	10	18
70	20	13	13	12	28	22	9	12	12	15	11	10	17
37	0	14	11	12	27	22	10	12	13	14	11	10	17
100	17	12	11	11	27	23	10	13	12	14	10	12	18
45	3	15	11	11	29	23	10	13	12	13	11	12	19
87	0	13	15	11	30	23	9	10	12	13	10	11	19
45	7	14	14	11	28	24	10	10	12	14	9	10	18
40	4	14	10	12	28	22	9	10	12	14	9	11	17
103	0	15	12	11	31	23	9	10	12	15	11	12	20
30	41	15	12	11	28	23	9	10	12	13	10	11	19
69	31	14	15	13	28	22	10	10	11	13	10	10	19
62	16	13	12	12	30	25	9	13	13	13	9	11	20
46	8	14	11	12	30	22	10	10	11	14	10	12	17
70	6	15	12	11	27	22	10	10	11	14	10	10	19
51	12	16	10	14	29	23	9	13	13	13	10	11	18
66	16	13	13	13	27	24	11	10	11	13	11	9	18
70	30	15	15	11	27	23	10	10	12	14	9	11	21
76	47	14	10	11	28	21	10	10	12	14	9	11	18
38	10	14	14	12	28	24	9	10	12	13	9	10	20
85	2	15	11	11	29	23	10	13	12	13	11	12	19
99	26	14	15	11	29	22	10	12	13	13	9	11	18
73	3	13	14	11	31	21	9	11	14	13	10	9	19
55	1	14	10	12	28	24	9	12	11	13	9	11	20
39	12	13	17	11	29	24	9	13	12	13	9	9	19
60	21	12	12	11	28	23	10	12	12	14	10	11	19
34	8	12	16	12	30	20	10	13	12	13	10	10	17
39	5	16	13	11	28	23	9	10	12	13	11	10	18
103	1	16	12	12	30	22	9	10	12	13	8	10	17
28	21	12	14	12	28	22	10	10	12	13	10	10	18
97	2	14	12	11	28	22	9	10	12	13	11	10	21
98	11	13	13	11	31	23	8	10	13	13	11	11	19
76	31	13	14	12	27	24	9	12	11	13	9	9	19
53	21	16	10	12	28	22	9	10	12	13	9	11	20
70	6	14	15	11	29	23	8	11	14	15	9	11	19
100	0	13	14	11	30	21	10	10	12	13	11	11	21
109	1	15	11	12	29	22	9	10	12	13	9	10	19
39	6	13	13	12	27	24	9	10	13	13	9	11	19
53	2	12	14	11	28	23	9	10	12	14	10	11	19
88	5	12	17	13	28	22	9	12	11	14	10	10	19
38	1	13	9	13	29	22	9	11	12	13	10	11	19
91	34	15	10	12	30	23	9	10	11	13	8	12	19
37	0	13	15	11	27	23	9	10	12	13	10	10	19
41	8	14	10	12	29	21	9	10	12	13	9	11	18
52	3	14	10	12	26	22	10	10	13	15	11	10	19
89	19	13	15	12	29	23	9	10	11	14	10	10	18
86	19	13	10	11	26	23	10	12	13	13	9	11	20
92	7	14	13	12	28	24	9	10	12	14	9	10	19
65	12	14	11	12	27	23	10	12	12	13	9	10	19
44	6	13	10	11	30	23	9	12	12	13	9	10	18
83	34	13	10	12	28	22	10	14	11	13	11	11	19
34	19	13	10	12	29	23	9	13	12	14	10	10	19
83	18	15	14	12	30	25	9	10	12	15	9	13	19
53	6	14	11	11	28	20	10	10	11	14	9	10	18
95	4	13	12	12	29	22	9	10	12	13	8	10	19
47	1	16	13	11	28	23	9	10	12	13	11	10	18
114	16	14	15	13	30	22	9	12	11	13	9	10	20
36	24	13	14	13	29	23	10	10	11	13	9	10	18
72	4	15	13	12	30	22	10	10	13	14	10	10	18
93	40	15	12	12	27	20	10	14	11	12	9	11	17
41	3	14	13	12	29	21	9	15	11	13	10	10	18
47	14	14	14	13	29	22	9	11	12	13	12	11	18
85	11	14	11	13	27	23	9	9	12	13	9	10	19
36	4	14	12	12	29	24	9	12	11	14	9	10	17
37	4	13	12	12	29	24	10	10	12	14	10	11	20
96	13	12	15	12	29	22	8	10	12	14	10	11	19
86	49	13	11	12	28	22	9	10	12	13	9	11	18
34	0	14	14	12	29	24	10	12	12	13	9	11	18
41	42	13	14	12	27	24	9	12	11	13	9	9	19
32	8	13	18	13	29	22	8	13	12	14	9	10	19
104	30	15	17	11	29	22	9	13	12	13	11	11	18
34	0	15	13	13	29	25	9	9	14	15	11	12	19
76	4	13	10	11	30	22	9	12	11	14	9	12	19
51	0	14	12	12	29	23	10	12	13	15	10	10	19
45	9	14	12	12	27	22	9	10	12	13	11	12	20
27	2	14	10	12	29	21	9	10	12	13	9	11	18
99	25	12	14	13	28	24	9	15	11	13	11	10	20
43	18	14	12	12	27	22	10	12	11	14	9	10	17
77	0	15	16	11	27	23	10	13	13	14	9	11	18
74	1	13	10	13	27	24	9	12	12	13	9	12	18
31	34	14	13	13	28	23	10	12	12	14	11	12	18
71	35	13	12	11	28	24	10	13	12	14	8	12	20
64	18	14	14	13	29	22	8	11	12	13	12	12	18
54	0	14	13	12	29	22	10	10	11	14	11	11	19
114	4	14	12	12	27	20	9	10	12	14	11	11	17
112	0	13	14	11	31	21	9	11	14	13	10	9	19
54	6	16	10	12	29	23	9	9	12	13	10	11	18
87	6	13	12	12	30	25	9	13	13	13	9	11	20
66	17	15	13	11	28	23	10	12	14	14	8	10	19
74	19	12	13	12	28	22	8	10	11	14	9	9	20
37	22	13	10	12	26	20	9	13	13	14	8	10	18
54	0	14	11	13	30	24	9	10	14	13	9	12	18
92	13	15	14	11	30	23	8	11	13	13	9	11	18
65	37	13	10	12	25	23	8	12	12	13	9	11	20
100	17	12	10	12	28	23	8	12	12	13	9	12	20
89	0	14	14	13	30	23	10	13	12	14	11	12	19
93	3	14	17	13	29	22	9	10	11	15	9	12	19
60	18	11	14	12	31	24	9	12	10	13	8	9	17
72	3	15	12	12	27	20	10	14	11	12	9	11	17
63	31	15	12	13	29	23	10	10	11	14	8	10	18
54	25	12	15	12	30	23	9	10	13	14	9	10	19
79	18	12	13	12	27	23	9	12	11	14	11	11	18
43	33	13	10	12	27	24	9	12	11	13	10	10	18
77	15	14	16	12	28	25	9	10	12	11	9	11	20
116	35	14	11	11	30	24	9	12	13	13	12	9	17
45	4	15	11	13	30	23	9	10	11	15	10	12	19
56	0	13	12	12	27	23	9	10	12	13	9	11	18
64	1	13	17	12	27	22	10	10	14	14	10	10	19
44	6	14	11	13	28	23	9	12	12	14	10	11	20
102	14	14	10	12	29	23	9	13	11	13	10	11	19
89	8	12	16	13	30	21	9	12	11	14	10	10	18
48	19	15	15	12	28	22	9	12	12	14	8	9	20
57	10	15	15	12	28	24	9	13	13	13	11	12	18
62	4	15	18	13	29	22	9	11	13	14	9	10	18
82	1	13	14	11	29	22	9	13	14	13	12	12	19
95	15	13	10	12	28	21	9	10	12	14	9	10	17
70	8	14	14	12	27	22	9	11	10	13	11	12	18
100	23	12	13	12	30	23	8	10	14	13	10	13	20
74	12	14	11	12	27	22	9	10	11	14	11	10	18
76	12	12	13	12	26	22	9	12	13	13	8	10	18
85	27	13	18	13	28	20	9	15	13	13	9	11	16
86	23	14	11	11	30	22	9	13	11	14	9	11	20
85	31	14	16	12	27	21	10	10	11	13	10	12	17
41	34	12	13	13	30	22	8	12	11	15	9	11	16
64	13	12	13	12	29	22	9	14	12	13	10	10	20
108	1	13	15	11	29	22	9	12	12	14	10	11	17
40	5	14	15	13	28	22	9	12	12	14	9	11	17
101	33	15	14	13	30	23	10	9	13	13	11	11	19
103	16	15	19	12	26	24	9	12	12	14	10	10	20
47	3	15	11	11	29	20	10	12	14	14	11	12	18
47	7	13	18	12	27	20	10	12	13	13	9	9	19
87	15	14	10	12	30	24	9	12	12	13	9	9	18
110	1	14	10	12	28	22	9	10	12	13	10	12	19
92	1	14	9	11	27	22	10	12	12	13	8	11	19
64	4	15	14	12	30	22	10	11	11	14	11	10	17
97	26	13	12	11	28	23	8	13	12	13	9	11	18
109	2	13	13	13	28	22	9	10	12	14	11	12	18
89	1	14	14	13	29	23	9	11	12	13	11	11	19
49	1	14	15	12	31	21	9	10	12	13	9	11	19
55	10	15	15	13	28	23	9	12	12	13	9	11	18
95	2	15	12	13	28	21	9	12	12	12	9	10	17
44	16	15	10	12	29	23	10	13	11	13	9	10	17
48	27	14	10	13	29	21	9	10	11	13	9	12	19
33	14	16	10	12	28	24	9	11	13	14	9	12	17
103	3	13	10	11	29	22	9	12	12	13	9	10	19
45	5	14	13	12	30	22	10	12	12	13	8	10	17
75	1	15	18	12	31	20	9	13	11	14	12	9	18
45	3	15	14	12	27	23	9	12	12	13	11	11	19
47	19	13	11	13	28	21	10	10	12	13	11	10	17
46	6	14	15	12	29	22	9	10	11	14	10	10	18
59	10	15	14	12	29	20	10	10	11	13	9	10	17
56	0	13	15	12	29	23	9	11	12	13	10	11	18
101	30	15	13	13	29	25	9	9	14	15	11	12	19
102	17	13	14	13	28	23	9	12	11	13	9	13	21
37	19	12	10	11	30	20	9	10	14	13	8	11	19
38	29	13	13	12	31	23	9	15	11	13	11	11	18
80	3	13	13	12	28	22	8	9	12	13	10	9	18
71	24	13	18	13	29	22	8	13	12	14	9	10	19
95	18	14	13	11	29	20	9	12	13	14	9	12	18
53	0	13	15	11	27	23	9	10	12	13	10	10	19
67	2	13	12	11	28	24	10	13	12	14	8	12	20
96	16	13	16	13	27	23	9	12	13	14	9	11	19
52	4	14	14	12	29	24	9	11	11	14	11	13	18
110	6	13	10	12	28	24	8	10	12	13	10	10	21
102	46	13	18	11	29	22	9	11	11	13	10	11	17
64	23	13	15	12	29	24	9	12	11	14	9	11	19
45	21	15	11	12	29	22	9	12	11	13	10	11	19
88	0	13	12	11	30	22	9	12	12	14	9	11	19
59	26	14	15	13	28	22	9	12	11	14	9	11	18
54	0	13	18	11	30	23	8	12	14	14	9	11	18
54	0	14	10	13	29	23	8	10	13	14	10	12	18
94	23	13	13	12	27	21	9	13	12	13	10	11	18
84	25	14	20	12	29	23	10	14	12	14	10	11	19
100	32	12	10	11	28	24	10	10	11	13	10	10	20
97	34	15	14	13	30	22	9	12	13	13	9	11	19
46	0	13	13	12	29	23	9	10	12	13	10	11	18
42	1	13	13	13	27	23	9	10	13	13	9	10	19
104	2	13	12	11	28	23	8	10	11	14	11	10	16
98	18	14	12	13	28	23	9	10	13	13	10	11	15
92	0	16	14	11	28	23	10	12	12	13	9	11	19
54	13	15	15	13	28	23	9	12	13	13	11	10	19
50	0	14	18	13	26	21	9	10	12	13	10	11	20
60	15	15	17	11	29	23	10	13	12	13	11	13	17
89	0	13	10	12	29	22	10	12	10	14	10	10	19
73	19	15	12	12	27	20	10	14	11	12	9	11	18
101	4	15	14	13	31	22	9	12	12	13	10	12	19
89	16	13	10	14	27	22	9	10	13	13	11	11	18
45	4	13	10	13	31	23	8	10	11	13	10	10	18
58	5	14	13	12	29	23	9	13	11	13	10	10	19
83	21	13	13	11	28	22	10	10	12	13	10	10	18
72	2	14	9	12	30	21	9	10	12	14	10	12	20
63	37	15	17	12	28	23	10	10	11	15	11	10	18
32	13	13	10	11	29	24	10	12	12	13	10	9	18
41	3	13	14	11	28	22	9	11	13	13	8	10	18
38	23	15	10	12	29	23	9	11	12	13	9	11	18
102	21	14	10	11	29	22	9	13	11	13	11	11	17
87	6	12	15	11	29	23	8	11	11	14	9	11	17
37	6	12	10	12	27	22	10	10	11	14	11	11	17
55	19	13	15	11	29	22	9	10	11	13	10	11	17
41	30	15	11	12	28	23	9	13	12	14	10	10	18
79	20	13	14	11	27	21	9	10	12	14	10	11	18
103	11	14	10	11	26	24	9	13	12	14	10	11	19
115	3	13	14	11	31	21	9	11	14	13	10	9	19
36	15	13	13	12	28	24	9	10	12	13	9	11	20
87	13	13	10	11	28	22	10	10	14	13	9	10	17
59	5	13	11	12	30	24	10	10	12	13	10	10	20
64	9	13	10	11	28	23	11	13	12	13	9	10	19
100	8	13	12	13	30	24	9	12	12	14	12	9	18
113	10	13	11	12	28	21	10	13	12	15	9	9	19
48	21	13	13	13	28	24	9	10	12	13	8	11	20
96	1	13	14	12	28	25	10	12	12	13	10	11	18
35	1	13	16	12	28	22	10	12	10	13	9	10	19
92	11	14	18	12	26	21	9	10	13	13	9	11	19
95	10	13	11	12	26	24	8	9	12	13	10	11	19
77	5	12	10	13	28	22	9	13	12	14	10	11	19
97	0	13	16	13	28	22	9	10	12	13	9	9	18
77	18	13	12	12	28	23	9	12	13	14	11	9	18
26	24	13	15	12	29	23	10	10	13	14	11	12	19
88	3	13	14	12	31	21	10	12	12	14	9	13	19
114	0	14	13	11	28	25	10	10	12	13	10	10	20
95	5	14	16	12	29	21	10	10	14	14	9	9	18
25	5	13	14	11	31	21	9	11	14	13	10	9	19
103	10	14	13	12	30	23	9	12	12	13	10	12	17
60	0	14	13	13	29	23	10	13	11	14	9	11	19
82	1	15	12	13	30	22	9	12	12	13	10	11	19
77	19	14	20	11	29	22	10	10	12	13	10	11	18
56	14	15	13	12	28	22	10	11	12	13	10	11	19
111	4	13	10	12	29	22	10	13	13	13	10	10	19
96	24	15	15	12	29	21	9	11	12	14	10	9	17
40	2	13	10	12	28	21	9	10	11	13	9	11	18
94	3	14	13	11	30	23	10	10	11	13	10	10	18
70	5	13	14	11	27	22	9	12	12	14	9	11	20
59	28	15	11	12	28	21	9	13	12	15	8	9	19
58	21	14	13	12	28	23	10	10	11	13	9	10	18
114	21	13	13	11	26	24	11	13	12	13	10	11	17
36	3	13	16	12	27	25	9	12	12	14	11	11	17
76	16	14	13	12	28	23	9	13	12	13	11	11	21
50	23	13	14	11	29	21	9	12	13	13	10	9	19
97	2	14	15	12	27	20	9	11	11	13	8	12	18
104	4	13	13	12	29	22	9	10	12	13	9	11	19
49	4	13	15	13	28	23	10	12	12	13	9	9	18
52	41	13	10	12	29	24	9	12	14	14	9	9	17
79	0	14	11	12	28	23	9	12	11	14	8	9	19
35	2	14	12	12	28	22	9	12	12	12	9	13	18
111	0	13	13	13	29	23	10	12	11	14	11	11	16
61	7	15	10	12	30	20	9	12	11	14	10	10	18
81	6	13	15	13	29	24	9	13	11	13	10	11	19
41	5	14	14	11	29	22	9	10	12	13	11	10	18
40	6	12	13	12	31	21	8	10	11	14	10	13	19
103	14	13	17	11	28	22	10	10	11	14	10	11	18
96	35	13	13	11	28	21	9	12	11	13	8	11	20
47	7	12	13	11	31	23	9	12	12	13	8	10	17
44	37	14	12	12	29	23	10	10	12	14	11	10	17
45	13	14	18	11	28	24	9	13	12	13	11	9	18
43	10	15	10	13	28	22	9	10	13	13	11	11	20
70	1	15	10	14	28	23	9	12	12	13	9	11	18
41	2	16	18	12	29	22	10	10	10	15	9	12	19
59	21	12	12	12	29	22	10	12	12	14	9	11	18
79	16	14	11	12	28	23	9	12	12	13	10	12	19
55	3	15	10	13	28	22	9	10	13	13	11	11	20
101	2	14	13	13	27	23	9	13	13	13	10	11	19
59	10	14	15	13	28	22	9	13	12	13	9	10	18
56	0	12	16	11	29	23	10	10	12	14	10	11	17
65	13	14	11	11	26	22	9	12	11	13	8	10	17
34	3	13	13	12	29	23	10	10	12	13	9	11	18
64	4	13	10	12	28	21	9	10	11	13	9	11	18
41	8	13	13	11	28	23	9	10	12	13	9	11	19
95	28	13	10	12	27	23	9	12	12	13	11	11	17
34	1	15	16	11	27	23	10	12	12	14	9	10	19
105	26	16	18	12	28	21	9	12	11	13	10	10	20
59	11	13	13	12	30	22	9	10	12	13	11	11	17
47	0	16	13	12	27	22	10	12	13	14	8	9	17
67	0	13	13	12	28	22	9	12	11	14	8	10	18
48	2	13	13	12	28	23	9	10	12	13	9	10	18
68	1	14	9	12	31	21	9	10	11	14	9	11	16
61	11	14	11	12	29	25	10	9	13	13	8	11	19
40	3	12	17	11	27	20	9	12	12	13	10	11	18
60	23	13	10	11	30	23	10	12	12	14	12	11	18
47	45	14	10	12	27	23	9	10	13	14	9	11	18
92	27	14	13	11	27	20	10	10	11	14	10	9	18
57	7	14	10	12	30	22	9	10	14	14	10	11	20
73	16	15	17	13	28	24	9	12	12	13	11	9	18
63	25	16	10	12	28	24	9	11	13	14	9	12	17
101	12	12	14	11	28	21	8	10	12	13	9	13	18
80	21	12	20	12	30	22	9	10	12	13	10	10	17
40	20	15	17	14	28	24	9	12	12	13	11	9	18
107	0	13	12	12	29	23	9	13	11	13	9	10	19
56	38	14	10	12	28	21	9	10	11	13	10	10	20
48	7	13	13	12	29	22	10	12	11	14	11	11	20
60	3	13	13	11	27	24	9	10	12	14	10	11	18
118	8	13	19	12	26	23	10	14	12	14	9	10	19
63	20	13	10	12	28	22	9	12	12	13	9	10	18
88	10	15	14	11	29	23	9	10	12	14	11	10	18
35	8	13	12	12	27	24	9	11	13	15	10	11	17
59	16	13	10	12	29	22	9	12	11	14	10	11	18
85	0	13	12	11	28	24	10	12	13	15	11	10	18
76	4	14	9	12	28	24	9	12	12	14	10	12	19
43	0	13	13	11	28	22	8	10	11	13	10	13	19
58	36	12	16	13	30	22	10	10	12	14	11	10	19
87	11	14	13	11	28	24	9	10	12	14	9	10	18
40	10	14	10	11	27	23	9	12	11	13	10	10	19
101	1	13	10	12	28	24	9	10	12	13	9	9	17
49	7	14	15	13	29	23	9	11	11	13	9	12	17
110	13	13	10	12	27	23	8	12	11	15	9	10	20
99	4	14	15	11	29	23	9	10	11	14	10	10	20
58	18	13	15	11	29	22	9	12	12	14	10	11	17
20	27	15	16	11	28	22	9	12	12	13	11	12	20
89	0	12	13	12	28	23	10	12	12	14	9	10	17
39	3	13	13	11	27	22	9	10	12	13	9	11	17
111	1	14	20	12	28	23	10	12	13	13	9	11	18
101	0	14	13	12	28	23	9	10	12	14	8	11	18
92	33	13	12	11	28	22	10	11	11	14	9	11	20
90	3	15	12	12	29	23	10	12	11	13	9	11	19
49	11	16	13	12	28	22	10	10	11	13	9	10	20
45	42	14	12	12	27	22	9	11	12	13	9	9	19
55	37	12	10	12	28	22	9	12	12	14	9	9	18
