# Supplementary material for: Using game theory to thwart multistage privacy intrusions when sharing data
Source: Sci Adv. 2021 Dec 10;7(50):eabe9986. doi: 10.1126/sciadv.abe9986 (PMC8664254; doi:10.1126/sciadv.abe9986)
Supplement: Supplementary file 2 — Data S1 [file sciadv.abe9986_data_s1.zip › sciadv.abe9986_data_s1/DemoKAnonymization/exp/2058/data/target_data/i26.csv]

YOB	State	STR1	STR2	STR3	STR4	STR5	STR6	STR7	STR8	STR9	STR10	STR11	STR12
105	7	13	17	12	29	21	9	10	12	14	11	10	18
77	0	15	12	12	27	21	9	10	13	13	9	11	18
48	10	13	16	13	30	23	9	13	12	14	9	10	18
108	13	14	12	12	29	22	8	12	12	13	10	11	18
78	22	13	13	12	28	22	10	12	12	13	9	9	18
52	10	13	12	12	28	23	10	13	12	13	8	11	18
41	2	15	12	13	28	24	9	13	12	13	10	11	17
86	2	13	16	12	27	23	10	12	12	14	9	11	19
67	2	13	12	13	27	23	9	10	11	14	10	11	18
63	3	16	10	11	29	24	11	10	12	13	11	12	19
43	15	14	18	11	29	22	9	13	13	15	9	12	19
57	0	14	12	12	28	23	9	12	12	13	10	10	17
41	4	16	14	11	29	22	9	10	13	13	10	10	19
87	27	13	12	13	27	23	9	10	11	14	10	11	18
85	5	14	16	11	29	21	9	15	11	14	10	9	18
36	16	13	13	13	29	23	9	12	13	13	9	10	19
84	26	13	13	12	27	20	9	12	12	14	10	13	17
55	4	15	9	12	27	23	11	11	12	13	9	10	20
25	3	13	12	12	28	22	9	12	11	13	9	11	19
92	22	13	13	11	27	24	9	10	12	14	10	11	18
39	3	15	11	11	28	22	9	11	11	14	11	11	18
59	26	13	13	11	27	24	9	10	12	13	10	11	19
44	0	13	11	12	29	23	10	12	12	14	11	10	19
97	3	12	13	11	30	22	9	13	13	14	9	11	16
44	41	15	15	12	26	22	10	12	12	14	9	11	19
59	5	14	17	12	30	24	10	10	12	15	9	10	18
96	21	13	19	11	28	23	9	12	12	13	8	9	17
98	11	14	14	13	29	20	9	10	12	13	11	10	18
82	5	14	11	13	29	22	9	10	13	13	11	11	18
86	21	16	12	13	27	23	10	11	11	13	10	10	19
91	38	13	10	11	28	24	9	10	11	13	9	11	17
80	2	14	17	12	29	23	9	12	12	13	8	10	18
52	1	14	13	12	29	22	9	14	12	13	9	10	19
63	15	12	12	13	28	22	9	10	12	14	10	10	17
49	8	13	13	11	29	23	9	12	12	13	9	9	17
101	13	14	13	12	29	24	9	13	12	13	9	11	18
33	22	16	20	11	29	22	10	13	11	14	8	10	18
71	21	16	12	11	29	23	9	11	12	14	10	11	18
79	24	12	12	13	30	21	10	10	13	13	9	11	19
99	0	12	11	12	29	24	10	12	12	14	9	9	21
88	23	13	10	11	31	22	9	13	13	13	10	11	18
64	13	14	19	13	27	23	8	10	12	12	11	9	18
56	14	15	10	13	29	22	10	12	12	13	9	10	18
90	33	14	12	12	28	22	9	12	12	12	9	13	18
92	27	13	13	12	28	22	9	13	13	14	10	10	18
96	22	12	16	12	29	22	9	10	12	14	10	12	20
62	3	13	11	12	28	22	10	10	12	13	9	12	17
36	37	14	15	11	29	22	10	12	13	13	9	11	18
91	13	13	13	13	28	23	9	10	12	13	9	10	19
54	9	14	12	13	30	24	9	12	12	13	9	10	20
85	1	13	14	12	28	22	11	10	12	13	9	11	18
43	23	14	17	12	30	22	9	12	11	13	11	12	18
76	2	14	12	11	28	21	9	10	12	14	9	9	18
49	0	13	15	11	28	22	10	12	12	15	9	12	19
45	2	13	18	11	29	22	9	11	11	13	10	11	17
40	9	12	14	13	28	24	9	13	12	14	10	11	18
93	24	13	14	11	29	22	10	10	12	15	9	10	21
80	6	16	17	12	28	22	9	12	12	14	10	11	18
106	4	13	11	11	30	24	9	14	12	15	8	10	19
74	20	12	11	11	30	23	9	10	13	13	9	8	17
54	0	13	18	11	29	23	9	14	11	13	9	9	18
62	9	13	11	12	29	21	9	10	13	14	9	10	19
107	25	13	18	11	29	22	9	12	11	13	10	10	19
76	2	16	12	13	27	23	10	11	11	13	10	10	19
94	1	15	15	13	28	23	9	12	12	14	9	11	18
48	0	14	10	12	28	23	10	13	11	13	9	11	19
32	24	13	10	11	27	23	9	12	11	13	10	11	18
38	3	13	16	13	28	22	9	10	12	13	9	9	18
83	25	16	12	12	28	23	10	10	12	14	9	12	17
72	49	13	15	12	28	22	9	12	12	13	10	12	18
96	0	13	13	13	28	23	9	9	12	14	9	11	19
94	3	14	16	11	29	23	10	12	12	14	10	12	18
108	17	13	11	12	31	23	9	13	12	13	10	10	20
65	27	13	18	12	28	22	10	13	12	13	9	11	18
104	7	15	12	12	28	23	10	12	12	13	10	9	18
68	20	13	16	13	29	22	9	10	12	13	9	11	19
102	18	15	12	11	28	23	9	10	12	13	10	11	19
96	6	14	19	11	28	24	10	10	12	13	9	11	19
38	1	13	11	13	28	21	9	10	12	14	11	11	20
75	4	14	16	13	27	23	9	12	12	13	11	10	19
91	2	13	17	11	28	22	10	10	11	14	10	11	18
89	38	14	12	11	28	22	10	12	11	13	9	11	20
91	6	14	15	13	28	22	9	12	12	14	9	11	17
59	0	14	19	12	28	23	9	10	14	14	9	13	18
53	32	14	11	13	30	22	9	10	11	13	11	11	16
104	31	13	12	13	29	23	9	10	11	13	8	10	18
60	11	13	10	12	28	23	9	12	12	13	9	10	18
82	4	14	15	12	27	23	10	10	13	13	11	13	16
111	10	15	13	11	29	21	9	10	12	13	11	11	18
104	1	15	10	11	28	24	9	10	12	13	10	10	20
76	5	12	13	13	29	23	9	10	14	13	10	10	18
79	1	13	14	11	29	23	10	10	12	13	11	10	19
38	7	13	17	12	29	23	9	10	13	13	10	9	16
94	0	14	16	12	28	21	9	13	12	13	9	10	17
40	15	15	10	12	28	21	9	10	11	14	9	9	19
46	34	13	10	11	27	23	9	10	11	13	9	10	19
86	32	13	18	12	28	22	10	10	12	13	10	9	18
36	0	15	13	13	29	20	9	10	11	14	10	11	17
110	10	12	13	14	26	21	11	10	12	14	11	10	19
70	0	13	12	12	29	22	9	13	13	14	11	10	18
109	7	15	11	11	28	22	9	11	11	14	11	11	18
67	15	15	17	12	29	24	10	10	11	14	9	11	18
83	6	14	10	13	29	22	10	11	12	12	9	10	18
111	0	13	10	11	28	21	9	9	12	13	9	11	17
89	2	13	13	11	28	22	10	10	12	13	9	11	18
53	1	14	10	12	29	22	9	10	12	13	9	12	18
100	2	12	11	11	27	23	10	13	12	14	10	12	18
22	0	15	16	11	28	23	10	10	13	13	9	11	20
46	27	12	10	12	29	22	10	13	11	13	9	11	18
70	23	12	13	11	29	21	9	10	12	13	10	11	16
74	3	13	15	13	28	24	9	10	13	13	8	10	18
71	8	14	10	12	28	24	9	13	10	14	9	11	18
50	18	14	15	13	28	21	9	10	12	13	9	11	19
19	1	13	19	11	30	23	9	12	11	13	8	12	18
49	23	16	14	13	30	22	9	10	12	13	9	10	19
41	2	13	15	13	28	21	9	12	12	13	9	10	19
100	1	14	16	12	28	24	9	13	11	13	8	11	18
76	9	15	10	12	28	23	9	11	11	13	9	10	18
68	10	13	12	13	29	21	9	13	11	13	9	12	18
105	1	16	10	11	29	21	9	13	12	13	9	11	19
99	27	14	12	12	29	23	9	12	11	14	9	11	19
54	5	15	13	11	28	21	9	12	13	13	12	9	20
69	3	14	15	12	30	22	9	13	12	13	9	10	20
56	6	14	13	11	30	24	9	12	13	13	9	10	21
89	3	13	12	13	29	23	9	12	12	14	12	11	17
73	29	15	16	12	29	24	10	12	11	13	9	11	19
77	17	14	13	12	30	22	9	10	11	13	10	9	18
100	16	13	10	12	27	22	10	13	12	13	8	11	21
31	0	13	11	13	28	21	10	10	12	13	11	10	17
101	4	13	19	13	28	23	9	13	12	13	10	10	18
111	8	12	10	12	27	22	9	10	13	14	10	11	17
51	6	15	15	12	27	24	11	10	12	14	11	10	18
64	10	13	18	12	29	20	9	12	14	14	9	11	19
86	0	14	12	12	29	24	9	12	11	14	9	10	16
53	9	14	17	11	28	20	9	11	11	14	9	12	17
93	0	14	21	12	28	24	9	12	12	13	9	12	20
40	0	13	14	11	28	22	10	12	12	13	9	11	19
42	8	14	10	11	29	22	9	14	12	13	9	9	18
48	3	13	17	12	29	22	9	12	13	12	9	10	19
68	41	12	17	11	28	23	9	10	12	13	11	10	20
104	5	13	14	11	28	23	9	13	11	13	10	10	20
80	6	12	10	12	31	22	10	10	12	14	9	9	18
43	50	13	13	13	29	22	9	13	12	13	8	11	20
100	10	14	13	13	28	21	9	9	12	13	9	11	19
76	2	12	20	12	28	24	10	10	13	13	9	10	19
77	2	14	13	11	28	22	10	10	12	14	9	10	17
102	8	14	12	12	28	23	10	12	12	14	9	11	19
93	24	16	17	13	30	22	10	10	13	13	11	11	18
103	3	14	10	12	28	23	9	12	12	14	8	11	19
110	0	12	10	13	26	22	9	10	11	14	10	11	17
86	6	14	15	13	29	24	10	11	12	13	9	10	18
83	7	15	10	11	30	23	10	12	12	13	10	11	16
42	3	15	14	12	28	20	9	12	11	15	11	12	17
84	0	13	12	13	28	22	10	12	11	13	9	11	19
95	18	13	14	12	29	22	9	10	11	13	9	9	18
86	1	13	13	13	27	23	9	10	12	13	11	10	16
56	4	14	13	11	27	20	10	10	11	14	10	9	18
79	12	15	15	11	27	23	10	10	12	14	9	11	21
105	9	14	12	11	27	23	9	10	12	14	9	10	19
80	9	14	16	13	29	21	9	13	11	14	9	11	17
95	16	14	20	12	27	23	11	10	12	14	10	8	18
114	2	14	12	13	29	22	9	13	11	14	10	11	19
57	26	13	15	11	29	22	9	12	12	13	10	11	17
52	3	13	17	11	27	22	10	13	12	13	9	11	18
97	39	13	14	12	29	24	9	10	14	14	9	9	18
106	3	16	13	12	28	24	10	11	12	13	9	12	18
45	50	13	11	13	29	24	9	10	12	13	9	11	18
71	12	15	17	12	29	23	9	13	11	13	11	12	17
88	6	14	10	12	28	23	10	13	11	13	8	10	18
45	27	12	10	12	29	23	9	10	12	13	9	10	18
107	4	13	12	11	27	22	9	12	12	14	10	11	19
107	2	12	13	12	31	23	9	13	11	13	9	11	18
78	12	14	10	11	27	24	9	10	10	14	9	11	18
60	15	13	15	12	29	23	9	13	11	13	10	12	18
63	4	15	14	13	29	22	9	13	13	13	8	11	16
84	28	14	10	12	28	20	9	10	12	13	9	11	19
66	0	16	17	12	28	24	10	12	12	13	10	12	18
31	0	13	10	12	28	23	9	12	12	14	9	10	18
52	3	13	15	11	29	24	9	10	11	15	9	11	19
110	26	15	15	12	30	23	9	12	11	14	10	11	20
52	21	14	11	12	26	22	9	15	11	14	11	10	19
52	0	15	11	12	28	21	9	12	11	13	9	10	18
67	10	15	18	11	28	23	9	12	12	15	10	10	19
111	5	13	10	12	29	22	10	10	13	13	11	11	19
54	2	14	13	11	29	22	11	13	12	14	9	10	20
78	15	13	10	11	27	24	8	12	12	15	11	12	16
80	12	13	12	11	30	22	9	12	11	13	10	10	20
50	4	13	15	13	28	25	11	10	12	14	9	11	18
37	0	14	12	11	28	23	9	10	12	13	8	11	19
93	32	12	13	12	28	21	8	12	13	15	9	9	19
91	3	13	17	13	30	22	10	12	13	14	10	10	17
86	6	15	11	11	29	23	9	12	11	14	8	10	18
107	0	13	12	12	28	22	9	10	13	13	10	11	17
84	5	13	12	13	27	23	9	10	12	15	11	11	17
106	15	13	9	13	29	22	9	11	12	13	10	11	19
67	18	12	16	11	30	22	8	10	12	14	11	9	18
71	9	15	10	11	27	21	9	10	11	14	10	14	17
43	9	14	12	11	28	23	10	10	12	13	9	10	19
48	12	14	13	11	28	25	10	10	12	13	10	10	20
53	7	14	15	12	30	22	9	12	12	13	12	11	20
92	45	13	11	14	28	22	10	12	11	14	10	12	17
53	11	12	17	13	28	23	10	10	12	13	9	10	19
45	22	13	13	11	30	22	10	11	12	14	11	11	18
102	5	14	13	13	26	22	10	11	11	12	10	11	19
62	3	13	12	12	29	23	9	13	11	13	9	10	19
52	37	14	10	12	29	22	9	10	12	13	8	12	19
70	2	13	15	11	27	23	10	12	11	14	9	10	19
55	4	12	9	13	27	22	9	11	12	13	11	10	18
56	0	14	13	11	29	22	9	10	12	14	9	12	18
46	0	14	19	11	27	24	10	10	12	13	9	11	19
58	21	14	11	12	27	23	9	10	11	13	9	9	17
48	4	13	18	11	29	23	9	14	11	13	9	9	18
70	33	13	17	12	29	20	9	12	13	15	9	11	18
30	29	14	12	11	29	22	9	14	12	13	11	11	18
102	18	14	12	11	28	23	10	10	12	13	9	10	19
35	1	13	12	12	30	23	9	11	11	14	9	11	19
51	14	12	12	12	30	22	9	12	13	14	9	11	19
75	0	12	13	12	29	22	9	14	12	13	10	10	20
50	2	14	12	11	27	22	10	12	12	14	11	10	18
84	12	16	17	14	29	23	10	13	12	13	11	11	16
114	1	13	12	12	27	21	9	13	13	13	9	10	19
66	8	12	18	12	27	23	10	12	12	14	10	10	18
41	37	15	16	11	29	23	9	10	11	13	9	9	18
75	1	14	12	13	29	24	9	10	14	15	10	9	19
101	2	13	12	13	29	23	9	13	12	14	9	10	18
106	0	14	17	13	28	23	10	10	11	13	9	11	17
74	8	14	16	12	30	23	9	10	12	15	9	12	19
52	16	14	15	12	28	21	10	12	12	14	11	10	18
92	32	14	14	13	31	23	9	11	11	14	10	11	18
110	2	12	13	12	26	23	9	12	11	14	11	11	18
54	7	14	13	13	30	23	10	13	11	13	12	12	19
75	4	14	13	11	29	22	10	10	11	13	9	10	19
35	16	13	16	13	28	22	9	10	12	13	9	9	18
46	6	14	10	12	29	22	10	11	12	14	10	10	20
68	11	16	12	12	30	23	9	10	11	13	9	10	19
75	15	13	11	12	28	24	9	10	12	13	9	11	18
68	30	12	9	13	29	24	9	10	11	14	10	10	18
69	29	13	12	12	27	23	9	10	11	14	10	11	19
103	19	13	16	12	27	21	9	10	12	13	10	11	17
84	19	13	10	12	28	23	10	12	12	14	11	11	19
80	20	14	15	12	28	24	9	9	12	13	9	10	19
41	3	15	10	12	28	25	9	14	12	13	10	11	18
94	4	15	19	12	29	22	9	11	12	13	9	11	20
32	11	14	12	12	28	23	9	13	12	13	11	11	17
72	2	14	13	12	28	23	9	14	12	13	9	9	19
74	5	15	16	11	26	23	10	12	12	13	9	11	18
90	32	13	11	13	28	24	9	10	12	13	9	11	20
94	1	14	13	12	26	21	10	12	12	13	8	10	18
100	1	14	18	12	29	22	9	13	12	13	9	10	17
82	3	14	12	12	27	22	9	12	12	13	9	11	18
83	39	17	17	13	30	23	9	13	12	13	9	13	21
62	2	16	16	12	27	23	9	12	12	14	10	10	18
105	23	13	13	13	27	24	9	12	13	14	11	11	17
113	5	13	9	13	28	24	9	10	11	13	11	11	19
72	0	14	17	12	28	22	10	13	13	14	10	9	20
56	4	14	10	11	29	22	9	13	11	13	11	11	17
77	9	15	10	12	28	21	9	13	13	13	9	9	18
76	32	14	14	13	31	23	9	11	11	14	10	11	18
80	6	14	15	12	31	22	10	12	12	13	10	9	16
27	11	14	13	12	28	23	9	13	12	14	11	10	17
61	22	12	12	11	28	23	9	10	11	14	9	10	19
50	2	14	12	13	29	24	9	10	14	15	10	9	19
40	33	15	13	12	31	23	9	11	13	15	9	12	19
85	2	15	13	11	29	24	9	12	12	13	9	10	19
55	28	15	13	12	30	22	10	10	13	14	10	10	18
40	19	13	12	11	28	24	10	13	12	14	8	12	20
31	18	16	13	11	28	23	9	10	12	13	11	10	18
94	8	13	11	13	28	20	9	10	13	13	11	11	18
81	3	14	14	11	28	23	10	13	12	14	11	9	17
30	3	14	16	14	28	22	9	10	11	13	9	9	18
108	16	15	13	12	28	22	9	12	11	15	10	9	19
89	28	15	11	12	28	22	10	10	12	13	9	10	18
40	10	13	13	12	29	22	9	10	10	13	11	11	17
76	0	15	13	13	28	22	9	13	12	14	9	12	19
40	38	13	16	12	30	22	9	10	12	14	9	11	18
93	15	14	13	12	29	24	10	12	12	13	10	13	19
41	7	16	15	11	29	22	9	12	12	14	11	12	18
115	14	14	11	13	30	24	9	10	14	13	9	12	18
97	3	13	10	12	27	23	8	12	11	15	9	10	20
43	7	13	10	11	28	22	9	13	11	14	9	9	18
60	16	13	10	13	30	23	9	10	12	14	10	10	17
46	30	14	20	12	27	23	11	10	12	14	10	8	18
102	9	15	13	11	28	21	9	12	13	13	12	9	20
73	1	14	11	11	27	24	10	12	12	14	9	11	18
25	0	16	10	12	26	23	10	10	13	13	10	9	17
100	4	14	12	12	30	22	10	13	12	13	8	11	17
94	34	15	17	12	29	23	9	9	14	14	10	10	18
77	0	14	13	13	26	23	9	13	11	14	11	10	20
65	14	13	13	13	27	24	11	10	11	13	11	9	18
103	16	12	20	12	27	22	9	10	12	13	11	10	19
79	8	13	12	12	27	24	10	12	11	15	10	10	18
49	17	15	13	12	28	22	10	10	13	13	8	10	17
98	40	16	13	12	27	22	9	11	11	13	10	12	18
94	2	14	10	11	30	22	10	12	11	12	9	9	18
47	9	13	10	13	28	23	9	12	13	15	8	10	17
75	30	13	13	12	28	23	10	10	12	13	10	10	18
103	37	15	11	11	29	24	10	14	11	14	9	10	20
102	17	14	11	12	28	22	9	10	12	15	11	9	19
52	0	13	12	12	27	23	9	10	12	13	9	11	18
97	9	12	12	12	30	23	9	10	12	14	9	10	17
103	10	13	12	13	28	23	9	10	13	15	11	10	17
43	31	13	13	12	27	25	8	12	12	13	9	10	18
97	12	14	12	13	28	24	9	12	13	14	11	9	19
45	2	15	15	11	27	23	10	10	12	14	9	11	21
35	5	14	12	12	31	24	9	12	11	13	9	11	19
52	5	15	12	12	30	23	9	13	11	14	9	9	20
63	11	15	10	11	28	24	10	12	12	13	9	12	16
89	9	14	10	12	27	23	9	10	13	14	9	11	18
74	19	13	13	12	28	22	10	12	12	13	10	10	18
80	24	12	12	11	28	21	10	10	13	14	12	12	19
67	26	13	11	11	27	23	10	10	12	14	10	10	18
97	27	14	12	11	31	23	9	12	13	13	8	11	18
64	10	13	13	12	27	21	8	10	12	13	11	10	17
60	18	15	13	11	29	22	9	13	13	13	9	10	19
85	8	15	9	13	29	24	9	12	13	15	10	11	18
94	8	12	10	11	28	23	10	11	13	13	10	11	19
43	6	14	13	12	28	23	9	10	12	15	11	9	18
45	10	12	14	12	27	24	9	13	12	14	9	9	17
83	3	15	12	12	30	22	9	11	11	13	10	10	18
106	0	15	12	11	27	22	8	10	12	14	9	11	18
111	0	14	13	12	28	22	10	12	13	14	11	9	19
91	3	13	13	12	30	22	9	10	12	13	11	11	17
103	13	13	12	12	27	24	10	12	11	15	10	10	18
72	5	13	15	12	29	24	9	12	11	14	9	11	19
80	10	13	13	12	29	24	10	10	12	13	10	10	19
47	1	13	13	12	29	23	9	10	12	13	10	11	18
68	3	14	14	11	28	24	10	10	12	14	9	10	18
51	3	15	17	12	31	20	9	13	11	14	12	9	18
48	1	15	12	12	26	24	9	12	12	13	10	12	17
37	11	13	14	12	27	23	9	13	12	13	9	11	17
66	10	13	14	12	31	21	9	12	12	15	10	10	18
110	2	13	16	12	29	23	10	10	11	14	9	10	18
81	4	15	16	12	27	23	9	12	12	14	8	12	18
78	5	13	17	11	30	22	10	10	11	13	9	12	17
70	1	14	12	12	30	23	10	12	11	13	10	10	19
55	18	13	15	11	29	23	10	13	11	14	8	12	18
82	2	13	11	11	30	23	9	10	13	13	9	10	19
38	2	14	13	13	27	21	10	13	11	13	9	9	19
92	29	13	16	12	28	22	10	12	11	14	10	11	19
101	7	12	12	13	30	22	11	13	12	13	11	10	19
60	33	12	10	12	27	23	9	10	11	13	11	11	17
38	21	13	12	12	28	22	9	10	13	13	10	11	17
112	0	14	13	12	30	22	9	12	12	13	10	11	19
96	40	13	12	12	29	25	10	10	11	13	10	11	18
50	17	13	17	11	28	22	10	10	11	14	10	11	18
35	26	13	12	13	29	21	9	13	11	13	9	12	18
82	21	14	17	12	27	22	10	13	12	13	9	10	18
74	15	14	14	12	27	22	9	13	11	14	9	10	17
80	25	13	12	13	28	24	10	12	11	14	11	13	18
70	21	14	14	13	30	23	9	13	12	13	10	11	16
90	27	14	15	12	29	22	9	10	11	14	10	10	18
42	2	13	12	12	28	23	9	10	11	13	9	11	18
45	5	16	12	12	28	23	9	11	12	13	9	10	17
27	0	13	15	12	29	24	9	12	11	14	9	11	19
108	33	14	13	12	29	24	9	10	12	13	11	10	19
87	11	12	18	12	28	24	9	12	12	13	9	10	17
96	34	14	10	12	27	25	11	12	14	13	8	9	18
107	6	14	10	13	29	21	9	10	12	13	11	11	18
71	0	15	12	12	29	23	9	12	12	13	9	11	18
74	3	13	14	11	30	24	9	10	12	13	11	9	19
96	21	13	10	12	30	22	10	12	11	13	8	11	18
41	3	12	14	12	28	24	9	10	12	13	10	10	18
39	23	13	13	12	29	22	9	10	12	14	9	9	18
37	0	14	13	13	29	23	10	13	11	14	9	11	19
37	6	14	19	13	31	23	9	10	12	13	9	10	18
29	13	15	15	12	29	23	9	10	11	14	10	10	20
104	37	14	12	12	28	23	9	13	12	13	11	11	17
109	1	15	18	11	27	23	8	10	12	14	10	12	18
48	23	14	15	13	28	23	9	10	13	15	9	9	19
48	14	13	13	13	30	22	8	12	11	15	9	11	15
107	25	13	10	12	29	22	10	10	13	13	11	11	19
44	14	12	15	13	27	22	9	10	13	13	9	11	17
101	9	13	17	11	30	22	10	10	11	13	9	12	17
102	5	13	16	12	26	22	9	10	13	13	10	10	18
35	50	14	19	13	31	23	9	10	12	13	9	10	18
65	18	15	17	12	28	23	9	15	11	13	11	10	18
36	5	16	13	13	28	22	9	12	12	14	11	10	18
40	29	14	11	11	28	23	9	14	11	13	11	11	18
100	8	14	16	12	26	23	10	10	11	14	9	10	19
63	3	13	15	12	27	23	10	10	12	12	9	10	20
77	4	14	13	12	28	23	10	12	12	14	10	11	20
87	20	13	12	13	27	23	10	11	12	13	11	11	18
29	0	14	13	12	29	23	9	12	13	13	9	10	18
41	0	14	13	12	30	22	9	10	11	13	10	9	18
61	0	14	14	11	29	22	10	12	12	13	9	11	19
115	2	14	15	12	29	23	9	13	13	13	9	10	17
34	13	14	17	12	28	22	10	13	13	14	10	9	20
83	27	13	13	12	28	23	9	13	13	13	11	11	21
37	18	14	10	11	29	22	9	12	13	14	9	11	18
98	3	13	10	12	27	24	9	10	12	13	9	9	18
47	6	14	15	11	28	23	10	9	12	14	9	9	17
60	13	15	15	12	27	23	9	11	12	14	9	11	19
59	2	13	10	12	28	21	10	10	13	13	9	11	17
94	3	13	10	12	30	20	9	9	11	14	9	11	18
35	36	13	10	13	27	23	8	11	11	13	8	9	18
52	24	14	10	11	27	23	9	10	12	13	10	12	17
38	3	14	12	11	31	23	9	12	13	13	8	11	18
105	4	14	17	13	28	25	9	10	11	13	9	11	19
66	45	13	10	13	28	23	10	12	11	13	9	11	20
76	12	12	18	12	28	24	9	12	12	13	9	10	17
72	1	12	10	13	29	23	9	12	12	13	11	10	17
71	24	15	10	13	28	22	9	10	13	13	11	11	20
53	1	15	10	12	28	24	9	11	12	13	9	10	19
108	31	15	15	12	26	22	9	10	12	13	11	11	19
82	1	12	11	11	29	23	8	12	13	13	9	11	20
82	1	14	12	12	29	22	9	10	11	13	9	11	17
60	22	14	17	12	27	23	10	13	12	13	9	11	19
61	5	14	11	12	26	22	10	10	12	13	9	10	19
66	32	13	11	13	28	23	8	10	12	13	9	9	21
79	41	13	11	13	31	23	9	13	12	13	10	10	20
31	8	13	10	12	27	23	9	9	12	14	9	11	19
73	18	13	17	11	28	24	11	13	12	13	11	10	16
90	0	13	12	11	31	24	10	12	13	13	9	10	18
52	38	14	10	11	29	23	11	12	13	14	9	11	18
95	0	14	10	12	27	22	9	13	11	13	11	11	19
93	25	14	13	12	27	23	9	14	13	13	11	10	18
110	2	13	12	12	27	23	9	11	12	13	9	9	18
71	6	14	15	12	28	22	9	12	13	13	11	9	19
47	0	13	10	12	26	24	9	10	11	13	11	12	18
46	33	13	11	12	27	24	9	12	11	13	9	12	19
78	0	12	11	13	27	23	10	10	12	14	9	10	19
99	2	15	10	12	28	23	9	10	12	13	11	9	17
81	3	14	10	13	29	22	9	13	12	13	11	10	20
111	23	14	10	12	29	23	10	10	12	13	10	11	19
71	9	13	18	13	29	21	9	10	11	13	9	10	18
92	7	12	12	11	30	23	9	12	11	13	10	11	17
102	4	14	10	13	30	24	10	12	13	14	8	11	19
54	0	14	13	13	27	22	10	10	11	15	9	11	18
78	26	15	13	12	27	23	10	11	12	13	9	11	18
63	28	13	10	14	30	24	9	10	12	13	10	11	19
89	0	16	13	12	29	24	10	10	12	15	9	11	19
27	15	14	12	12	28	23	9	10	12	13	9	12	18
41	4	13	13	13	27	22	9	10	12	14	11	10	18
48	30	14	11	11	28	23	9	13	12	13	10	11	17
64	5	16	11	12	30	22	8	12	12	14	10	12	19
60	19	14	12	12	30	23	9	10	12	13	10	11	17
77	1	14	16	12	28	23	9	12	12	13	9	9	19
110	9	14	13	12	29	24	9	13	12	13	9	11	18
105	4	15	13	11	28	23	10	12	14	14	8	10	19
48	4	12	10	12	27	22	9	10	13	13	12	12	19
67	1	14	14	11	28	23	9	12	12	14	9	11	19
84	12	15	13	11	28	21	9	12	13	13	12	9	20
49	28	14	16	12	29	23	11	10	13	15	10	9	20
41	16	14	11	12	29	23	10	12	13	14	9	11	19
29	8	12	12	12	29	24	10	13	12	13	9	10	18
36	0	16	14	13	30	24	9	12	12	14	11	11	18
79	1	15	10	12	30	23	10	12	12	14	9	11	18
44	33	12	10	13	29	21	9	10	12	14	9	9	17
46	44	13	14	11	29	23	10	10	12	13	11	10	19
63	22	14	12	12	30	24	9	12	11	13	10	11	18
79	35	13	13	12	28	20	9	12	11	13	9	10	17
82	16	13	15	12	29	24	9	10	12	13	8	11	18
104	49	14	12	11	29	22	9	14	12	13	11	11	18
82	1	12	13	12	29	22	9	14	12	13	10	10	20
97	0	13	13	13	29	23	9	12	11	14	11	11	16
96	0	14	14	11	29	20	9	12	12	13	9	12	18
44	18	17	14	12	30	22	10	10	12	13	9	11	19
43	5	15	16	12	28	23	9	13	12	14	11	11	18
106	9	14	10	12	27	23	10	10	12	13	9	10	18
60	41	13	12	12	29	22	9	13	13	13	9	10	19
62	3	14	13	12	29	24	10	9	13	14	10	12	17
39	6	13	10	14	28	22	9	14	11	13	9	12	19
104	4	13	18	12	27	23	10	10	12	15	9	11	19
73	11	13	15	11	29	22	9	14	12	13	8	13	18
53	18	12	14	12	27	22	9	13	11	13	9	11	19
72	39	12	12	14	27	22	9	11	13	14	11	10	19
36	10	12	10	12	29	23	9	10	12	13	9	10	18
91	5	13	10	12	27	23	10	11	11	14	10	12	18
76	26	14	13	12	28	23	9	13	12	14	11	10	17
98	17	13	13	12	28	22	10	10	13	13	9	10	18
100	34	13	13	12	28	23	9	10	13	15	9	11	20
97	1	14	9	11	27	23	9	12	12	15	9	11	17
68	0	15	12	11	29	22	10	10	12	14	9	11	18
92	36	14	10	13	27	23	10	11	11	13	9	11	17
98	4	12	10	12	29	23	9	10	12	13	9	10	18
103	4	14	16	12	30	22	9	12	11	14	9	10	20
98	25	13	12	12	27	23	10	12	13	14	9	13	18
63	1	13	13	13	29	23	9	13	12	14	12	10	18
74	24	16	16	12	28	24	10	11	12	13	10	12	19
38	2	13	13	13	28	23	10	12	12	13	10	12	20
60	0	12	13	12	29	24	9	14	13	14	9	11	19
63	5	14	11	11	28	23	9	12	11	14	9	12	19
75	2	14	13	13	29	20	9	10	12	13	8	9	19
75	9	16	17	14	29	23	10	13	12	13	11	11	16
102	14	13	17	12	27	23	10	13	11	13	9	11	16
61	28	16	15	11	29	22	9	12	12	14	11	12	18
46	22	16	16	12	30	23	9	13	11	13	11	10	20
109	10	14	13	12	28	22	10	12	13	14	11	9	19
97	50	14	11	12	30	23	10	10	13	14	9	10	19
95	2	14	10	11	29	24	9	10	11	14	10	10	17
101	1	14	13	11	29	22	11	13	12	14	9	10	20
39	0	14	12	12	27	22	9	10	12	13	11	12	20
112	13	13	11	11	29	22	10	12	11	13	10	11	19
66	29	13	13	11	27	22	8	10	13	14	9	9	18
66	3	14	15	12	28	23	9	10	13	13	11	11	18
64	4	15	16	13	28	24	9	10	11	13	8	11	17
43	6	14	17	12	30	24	10	10	12	15	9	10	18
42	7	13	12	12	29	25	9	12	14	15	11	11	20
104	1	13	9	12	27	23	9	13	11	13	10	10	19
47	4	14	11	13	28	20	9	10	12	14	11	11	20
49	23	15	13	13	28	21	9	10	12	14	9	10	20
95	10	14	11	12	30	23	10	10	13	14	9	9	19
83	7	13	11	11	28	22	9	13	11	13	10	10	20
101	2	13	12	12	29	24	10	10	12	14	10	11	20
73	10	14	12	13	29	23	10	12	13	13	10	12	18
95	0	14	16	12	30	23	9	10	12	15	9	12	19
54	1	14	10	13	28	24	9	12	11	13	9	11	17
47	34	14	10	12	29	24	9	10	11	14	11	12	17
76	1	15	16	13	28	23	8	10	12	15	9	9	18
42	4	14	12	11	28	23	10	10	12	13	9	10	17
79	17	14	13	11	29	23	9	13	14	13	10	11	17
40	0	14	13	12	29	23	8	10	12	14	8	10	20
101	2	13	11	13	26	24	10	12	11	14	9	12	17
59	3	15	10	12	29	22	10	12	12	14	9	10	19
109	3	15	12	12	28	21	9	10	13	15	10	11	19
76	1	14	10	12	26	22	10	10	13	15	11	10	19
82	5	12	12	12	27	22	9	12	12	13	9	11	19
65	0	14	16	12	28	25	9	10	11	13	9	10	16
72	6	13	17	12	28	22	10	13	11	13	11	10	18
76	2	13	12	11	28	22	10	12	14	14	9	10	18
101	5	12	17	12	28	22	10	10	12	13	9	10	18
65	6	14	11	12	29	21	10	12	13	13	10	10	18
49	10	13	13	12	27	23	9	13	12	13	9	10	17
81	36	13	16	11	28	23	11	10	12	13	9	10	19
61	9	13	15	12	30	19	9	13	12	13	9	11	17
67	8	13	12	11	28	23	10	10	12	12	9	11	18
41	1	14	17	12	26	22	9	12	11	13	8	10	19
76	0	13	10	13	28	23	9	10	11	14	9	10	19
56	3	14	9	11	28	24	9	12	13	14	10	11	19
65	4	13	18	13	29	22	8	13	12	14	9	10	19
93	1	13	17	12	27	23	10	14	11	15	10	12	19
99	2	14	12	12	30	23	9	13	12	13	9	11	17
34	1	14	10	12	31	22	10	10	12	13	10	9	19
60	1	12	13	12	26	22	9	12	13	13	8	11	18
88	9	16	10	11	28	23	9	11	10	13	9	11	19
98	0	13	18	11	29	22	9	12	11	13	10	10	19
84	17	14	16	12	30	23	9	10	12	15	9	12	19
85	4	13	10	13	29	21	10	10	11	15	9	10	19
31	0	13	10	11	29	22	9	10	13	14	9	10	19
25	10	15	10	13	29	20	9	13	12	13	10	10	20
45	2	14	13	11	28	20	9	10	12	13	9	10	17
63	14	16	14	11	29	22	9	10	13	13	10	10	19
59	44	14	10	13	28	22	9	11	11	13	8	9	19
106	6	13	14	11	29	22	10	10	12	15	9	10	21
41	12	14	16	11	26	23	10	12	11	14	10	11	19
94	14	13	14	12	29	21	9	10	13	14	9	11	20
41	0	13	14	12	29	22	10	15	11	14	10	9	20
49	5	13	17	11	28	21	9	10	11	14	9	9	17
34	9	14	12	12	28	23	9	12	11	14	9	11	19
71	1	13	10	13	28	23	9	11	12	13	9	10	17
76	28	14	15	12	28	22	9	12	13	13	11	11	20
25	1	14	13	12	28	23	9	10	12	15	9	10	19
35	7	14	16	11	29	23	10	12	12	14	10	12	18
102	12	14	10	11	27	24	9	10	10	14	9	11	18
66	3	13	18	12	29	23	9	10	12	13	10	12	21
74	5	14	18	12	29	24	10	10	12	13	8	11	19
89	21	14	13	11	29	20	10	12	12	13	10	10	18
72	14	13	12	12	29	21	9	11	11	13	10	11	19
30	4	14	10	12	29	21	9	13	12	13	11	10	19
54	10	12	11	13	27	23	10	11	13	14	11	10	18
59	34	14	13	12	27	23	10	12	13	13	9	10	18
79	18	13	19	12	28	23	9	10	12	14	10	11	19
101	19	13	10	12	28	24	9	11	11	13	11	11	19
36	1	14	12	12	29	22	9	12	12	15	11	10	18
64	0	14	15	12	27	20	9	12	12	14	9	12	18
88	20	12	13	12	28	21	8	12	13	15	9	9	19
43	2	14	11	12	28	23	9	12	12	13	10	12	19
52	33	14	10	12	30	20	10	10	12	15	9	10	19
52	17	14	19	11	29	25	9	13	12	13	9	10	18
97	23	12	13	12	29	24	9	14	13	14	9	11	19
38	10	12	18	11	27	23	10	13	12	14	10	10	19
69	15	16	18	11	30	20	9	12	12	13	10	11	19
91	1	12	10	13	29	23	9	12	12	13	11	10	17
27	20	14	12	13	29	24	8	11	12	13	10	10	19
42	11	13	16	12	28	22	9	13	12	13	9	10	18
64	3	12	16	13	28	22	9	12	12	13	9	11	20
52	15	14	19	11	28	22	10	13	12	13	9	12	18
73	2	14	13	11	30	22	9	13	12	14	11	12	20
104	9	14	10	13	28	24	8	9	12	13	9	10	19
90	7	13	10	11	27	24	9	12	12	13	8	13	20
95	16	13	12	12	27	22	9	10	12	13	9	11	19
90	2	14	10	11	29	23	9	12	12	14	9	9	16
61	14	15	13	12	26	23	9	10	12	13	11	10	19
42	11	14	14	11	28	22	10	10	12	15	10	10	19
30	41	13	11	12	27	22	10	13	12	13	11	10	19
52	25	13	14	11	27	22	9	12	12	14	9	11	20
38	4	14	12	13	29	23	9	10	11	13	10	10	19
38	4	14	15	12	28	22	8	11	12	13	9	9	19
81	23	16	10	13	27	23	9	10	12	13	10	11	18
73	12	14	9	11	28	24	10	12	13	14	10	10	19
49	17	14	10	12	29	24	10	12	12	14	10	10	21
92	2	14	16	12	27	22	10	12	12	14	11	13	16
35	32	12	13	12	28	21	10	12	11	13	8	11	19
44	0	14	12	12	27	23	8	12	11	13	11	10	19
42	11	15	14	12	31	22	10	13	12	13	10	11	21
100	3	13	13	11	27	22	9	10	13	14	9	9	18
63	27	14	12	12	28	24	9	10	12	14	9	11	19
106	34	15	10	13	29	20	9	12	13	13	8	12	18
56	24	13	15	12	28	22	10	9	11	14	9	11	19
52	7	13	17	13	30	22	10	12	13	14	10	10	17
46	3	13	13	11	28	23	9	13	12	15	10	10	18
48	5	12	16	13	29	23	10	13	11	13	11	11	17
52	8	13	16	12	27	23	9	12	12	14	10	10	20
70	28	14	16	11	28	22	9	10	12	13	10	10	18
97	6	13	16	12	28	22	10	12	11	14	10	11	19
69	10	15	14	11	28	23	7	13	12	14	10	11	17
96	0	14	11	11	28	23	11	13	13	14	10	9	20
95	5	12	13	12	29	22	9	14	12	13	10	10	20
78	2	14	10	12	27	23	9	10	13	14	9	11	18
67	9	15	13	12	29	23	9	10	12	13	9	11	18
61	26	12	12	11	28	23	9	10	11	14	9	10	19
64	3	15	10	14	27	23	10	10	12	15	9	12	18
54	45	13	10	12	29	22	10	10	12	13	10	11	17
60	10	12	15	12	29	25	9	12	12	13	9	10	18
103	27	12	10	12	31	22	10	10	12	14	9	9	18
98	1	15	16	12	29	24	10	12	11	13	9	11	19
70	2	14	10	11	28	23	10	12	11	13	9	11	18
63	3	15	15	11	28	21	9	10	12	14	10	10	19
92	5	13	12	11	29	23	9	9	14	14	9	11	18
76	2	14	13	12	30	22	9	10	12	15	10	10	19
75	2	16	15	11	27	20	9	10	12	15	10	11	18
31	1	14	13	12	30	23	9	14	11	13	9	10	18
40	8	13	10	13	27	22	9	14	11	14	9	11	19
38	0	14	10	13	27	21	10	13	12	13	10	11	18
59	1	16	11	13	29	22	11	13	12	14	11	11	21
72	0	15	14	12	28	23	9	10	13	13	9	10	19
83	1	16	14	11	29	22	9	10	13	13	10	10	19
111	24	14	18	12	29	22	8	13	12	13	9	10	19
58	0	15	14	12	28	23	9	10	13	13	9	10	19
38	18	13	10	12	29	24	9	12	12	13	10	11	19
100	46	15	12	13	30	23	9	12	12	14	8	10	18
101	8	13	14	12	30	23	9	10	11	15	11	10	18
58	26	14	10	12	28	21	9	10	11	13	10	10	20
54	0	14	11	12	28	23	9	12	14	13	9	10	18
60	11	15	11	12	28	21	9	13	11	13	9	10	18
99	5	15	11	11	27	24	9	10	13	15	11	11	18
70	3	13	9	12	29	23	9	12	11	14	9	11	19
28	37	13	16	13	27	23	9	12	13	14	9	11	19
39	3	15	15	13	28	24	9	12	14	14	9	11	17
47	45	15	12	12	28	23	9	12	11	14	11	11	19
58	45	14	15	12	28	22	10	10	12	14	12	12	19
83	16	15	14	12	30	25	9	10	12	15	9	13	19
46	4	15	12	13	29	23	10	10	11	14	8	10	18
78	9	13	12	12	28	22	9	13	11	14	10	10	17
57	10	12	11	11	28	23	10	10	14	14	10	11	19
110	4	14	12	12	27	22	9	12	12	13	9	11	17
61	4	16	13	12	29	24	10	14	12	13	9	10	18
90	8	13	12	12	27	23	9	13	11	13	11	11	18
90	10	12	12	11	30	21	9	12	11	14	10	11	19
106	0	15	10	13	29	20	9	12	13	13	8	12	18
26	8	12	13	12	28	21	8	12	13	15	9	10	19
81	0	14	14	13	29	20	9	10	12	13	11	10	18
108	1	13	10	11	28	22	11	11	13	13	11	10	17
75	15	13	13	12	29	23	10	12	11	14	10	9	18
89	3	14	13	12	29	22	9	12	14	13	11	11	18
97	34	14	13	12	27	23	10	12	13	13	9	10	18
39	6	14	16	12	29	21	10	10	14	14	9	9	18
75	9	12	12	12	28	23	9	10	11	12	9	11	18
76	24	14	10	12	28	24	9	10	11	13	9	10	19
50	0	12	9	13	29	24	9	10	11	14	10	10	18
85	10	16	10	11	29	22	10	10	11	13	8	10	18
97	41	14	11	11	28	21	9	10	13	14	9	10	18
47	15	14	11	12	28	24	9	10	12	13	10	11	20
59	22	15	12	13	30	22	9	12	12	13	10	11	19
98	12	14	13	11	29	22	10	10	11	13	9	10	19
31	10	14	15	13	28	24	9	12	14	14	9	11	17
68	1	15	12	11	28	23	9	11	12	13	10	11	20
53	2	13	11	11	27	21	10	12	13	13	11	12	19
42	25	13	14	12	29	20	9	10	12	13	10	10	18
100	15	14	18	13	29	22	11	10	12	13	10	11	18
39	7	15	15	13	28	20	9	10	12	13	9	10	19
75	2	13	10	12	28	21	9	10	11	13	9	11	18
46	0	14	16	11	26	23	10	12	11	14	10	11	19
77	24	13	10	11	28	23	9	10	13	13	9	10	17
51	4	16	13	11	28	24	9	13	12	14	11	12	17
42	19	13	12	11	31	24	9	10	12	13	9	11	17
42	6	14	13	12	29	20	10	12	11	15	9	11	18
49	0	13	13	11	28	22	9	13	11	13	10	12	18
100	21	14	11	13	28	24	9	11	13	14	10	11	20
58	7	13	13	13	27	24	10	10	11	13	10	11	19
55	1	14	13	12	28	23	9	13	12	13	11	12	21
55	21	14	11	12	30	23	9	10	12	14	11	10	19
104	9	14	15	12	28	22	9	10	14	14	9	11	18
93	18	12	10	12	28	24	10	12	14	13	9	12	17
50	1	16	12	13	27	23	10	11	11	13	10	10	19
42	17	13	18	12	29	24	9	10	12	14	10	10	19
80	0	13	13	12	28	23	9	12	11	13	9	11	17
100	8	14	17	13	28	24	9	10	12	13	9	10	18
82	20	14	13	12	28	22	9	12	12	15	11	10	17
63	19	13	10	11	28	24	10	12	12	13	9	11	18
104	25	14	12	12	28	23	8	10	12	15	8	11	19
37	2	13	10	11	28	22	9	13	11	14	9	9	18
118	4	14	10	12	28	22	10	12	12	13	9	10	19
61	3	14	16	12	30	23	9	10	12	15	9	12	19
46	0	14	10	12	29	24	9	10	11	14	9	10	19
60	21	13	9	12	27	23	9	13	11	13	10	10	19
57	10	15	17	13	28	24	9	12	12	13	11	9	18
53	18	16	13	13	26	22	9	10	11	13	11	10	17
78	1	14	13	12	30	23	9	12	12	13	10	11	20
116	40	13	17	13	27	20	9	13	12	14	11	10	18
70	6	13	11	12	30	24	10	10	12	13	10	10	20
61	16	13	18	12	28	22	10	10	12	13	10	9	18
91	22	13	11	12	29	23	9	13	12	13	11	11	17
43	11	12	16	12	29	22	9	10	12	14	10	12	20
40	8	14	12	11	28	22	11	10	12	13	9	11	19
60	0	14	11	12	27	23	10	13	13	13	10	10	17
61	3	14	17	11	29	24	10	10	13	13	10	11	19
95	3	14	15	12	31	21	9	13	12	14	9	9	17
81	14	14	14	12	29	22	9	13	12	13	10	10	20
45	25	13	10	13	27	23	8	11	11	13	8	9	18
67	1	13	14	13	28	24	8	15	13	13	8	9	18
81	21	15	12	11	27	23	9	10	13	13	9	11	18
100	0	13	12	13	29	22	9	13	11	14	8	10	20
89	12	14	12	12	28	23	9	10	12	13	10	10	19
50	2	15	15	12	31	24	10	15	13	13	8	11	17
67	34	13	11	13	28	21	9	13	13	13	9	11	18
42	2	12	10	11	27	22	9	12	12	14	11	12	18
91	22	14	12	12	30	24	9	12	11	13	10	11	18
95	0	15	18	12	27	23	9	13	12	13	10	12	18
70	33	14	10	12	29	22	10	10	12	13	9	10	18
52	3	14	17	12	28	22	9	10	12	13	11	11	19
36	21	13	18	11	29	23	9	14	11	13	9	9	18
109	6	16	12	11	29	22	10	14	12	14	11	11	19
72	18	14	13	11	31	23	9	12	12	14	9	12	16
67	8	14	12	11	27	23	11	10	12	13	10	10	18
79	7	14	12	13	30	24	9	12	12	13	9	10	20
48	0	13	15	11	28	23	9	12	13	13	10	11	18
87	1	13	15	13	29	22	11	14	11	13	10	10	19
79	40	12	14	13	28	24	9	13	12	14	10	11	18
35	2	13	15	13	27	23	10	10	12	14	9	10	18
66	2	13	11	11	29	23	10	10	11	13	9	11	18
80	3	13	14	13	29	23	10	10	12	12	10	11	20
73	8	14	10	12	29	23	9	12	12	13	10	10	19
94	11	13	12	12	29	25	10	10	11	13	10	11	18
45	1	14	13	12	31	24	9	12	12	14	10	11	21
79	25	13	16	11	28	23	10	13	13	13	9	10	17
26	4	16	10	14	29	23	9	13	13	13	10	11	18
39	19	15	17	12	30	24	10	9	12	14	10	9	17
65	17	13	10	13	29	23	10	15	11	13	9	10	19
61	15	12	14	12	27	24	9	13	12	14	9	9	17
81	1	15	10	12	28	21	9	13	13	12	9	9	18
76	10	13	18	12	27	21	9	12	11	13	9	10	19
58	1	16	13	11	29	23	11	10	12	13	9	11	17
49	8	15	10	11	30	23	9	10	11	14	11	10	17
45	32	13	19	12	26	23	10	14	12	14	9	10	19
50	0	13	14	11	27	22	9	12	12	14	9	11	20
72	16	16	15	11	29	23	9	12	12	13	10	13	19
93	4	13	12	11	30	22	10	10	12	14	10	11	19
105	23	14	16	12	28	23	9	12	11	15	8	12	16
50	13	13	14	14	28	22	9	14	13	14	10	10	18
86	6	13	12	12	31	23	10	12	12	14	8	10	19
58	5	16	10	11	28	22	9	10	12	13	9	9	18
74	12	14	13	13	28	21	9	9	12	13	9	11	19
87	26	14	14	11	28	24	10	10	12	14	9	10	18
93	3	12	13	12	28	24	10	15	11	13	10	11	21
53	14	14	13	12	28	21	8	12	12	14	8	11	17
74	12	14	14	12	27	22	9	10	11	14	11	11	21
50	7	14	10	12	28	22	9	12	14	13	9	10	18
95	20	14	17	11	29	21	9	10	11	14	11	10	19
107	0	15	14	13	29	22	10	11	12	15	9	9	18
100	3	15	10	11	30	23	10	12	12	13	10	11	16
36	3	14	13	12	30	23	9	12	11	13	9	11	20
62	1	12	11	13	28	23	9	12	12	13	9	11	20
62	0	16	11	11	28	21	9	11	12	14	11	9	18
71	5	14	12	12	28	22	9	12	12	12	9	13	18
43	29	13	10	11	28	24	10	12	12	13	9	11	18
69	3	14	12	12	30	23	10	12	11	13	10	10	19
55	12	13	16	13	27	23	9	12	13	14	9	11	19
83	4	15	10	11	28	23	9	10	11	14	10	11	19
25	24	15	11	12	30	20	8	12	11	15	9	10	19
58	35	14	15	12	28	23	8	13	12	14	10	11	20
94	6	13	13	11	28	23	10	15	12	13	8	12	18
66	6	13	12	11	29	24	9	10	11	13	9	11	19
38	2	13	13	12	27	24	9	10	13	13	9	11	19
77	25	13	13	12	27	25	8	12	12	13	9	10	18
50	9	14	16	13	29	22	9	10	13	12	10	11	20
52	27	14	13	13	30	24	9	12	13	13	9	11	18
58	1	15	10	13	28	23	9	12	10	13	10	10	18
48	40	15	15	12	26	22	10	12	12	14	9	11	19
111	4	14	12	12	29	23	9	13	11	14	9	11	19
97	5	15	14	11	30	20	9	10	12	14	10	11	17
100	13	12	13	12	28	24	10	10	11	13	9	11	17
108	34	13	17	12	30	24	10	10	12	13	9	11	18
99	48	15	15	13	28	22	10	10	12	13	9	10	19
105	1	12	15	13	28	23	9	10	11	14	10	12	17
70	0	14	12	12	26	23	10	12	11	13	9	12	18
54	0	13	14	12	29	23	11	10	12	13	9	10	20
48	23	13	11	12	27	22	10	13	12	13	11	10	19
103	20	12	11	13	31	24	9	12	12	13	9	11	18
69	0	13	10	11	29	23	8	10	11	13	9	11	17
45	6	13	10	11	30	23	9	12	12	13	9	10	18
99	7	13	14	14	28	24	10	13	12	14	9	12	17
104	0	14	13	12	28	24	9	12	12	13	9	12	20
37	10	16	10	12	29	24	9	12	12	14	12	12	18
55	3	14	12	12	30	23	9	10	12	13	10	11	17
108	7	13	13	12	30	22	10	10	12	13	8	10	21
69	3	13	10	11	29	22	10	12	12	13	9	11	18
78	24	13	13	13	27	24	11	10	11	13	11	9	18
67	0	15	15	12	30	25	9	10	13	15	10	9	17
41	13	14	12	13	28	22	9	10	11	13	9	10	18
48	6	14	16	12	30	23	9	12	12	14	10	10	20
90	16	13	14	11	27	24	10	10	12	14	9	10	18
106	14	14	18	11	28	23	10	10	11	14	9	10	18
81	25	15	12	12	30	21	10	10	11	13	10	10	19
58	0	12	17	12	28	22	10	10	12	13	9	10	18
98	16	13	13	13	28	23	10	12	12	13	10	12	20
75	23	13	9	12	30	23	10	10	12	14	11	10	18
31	25	13	16	12	27	24	10	13	12	14	8	11	18
42	1	13	14	12	29	24	9	10	13	13	9	10	19
75	0	13	15	12	28	22	9	12	13	13	10	11	19
103	33	12	10	11	27	22	9	12	12	14	11	12	18
97	3	14	12	12	27	24	9	12	13	15	11	10	17
77	4	14	12	11	28	23	10	10	12	13	9	10	17
41	3	13	13	12	29	20	10	12	11	15	9	11	18
67	33	13	11	13	28	21	9	13	13	13	9	11	18
72	1	13	13	12	27	24	10	11	12	14	9	11	17
62	7	16	16	13	28	22	9	12	13	14	10	11	19
68	21	14	20	12	28	22	9	13	12	14	9	10	18
115	2	13	13	12	29	22	9	13	12	14	9	10	19
79	46	13	12	12	30	25	9	13	13	13	9	11	20
97	49	12	11	13	29	21	9	10	13	14	10	12	18
114	26	13	12	12	29	24	9	10	12	13	10	12	17
108	7	14	12	13	28	22	10	10	11	15	11	12	18
95	2	12	13	12	28	21	10	12	11	13	8	11	19
64	9	13	10	12	29	20	8	10	12	13	10	11	19
104	14	12	10	12	29	21	9	10	12	13	10	11	18
60	9	14	12	12	26	22	9	10	12	13	10	10	19
111	1	13	14	11	29	23	9	12	12	13	10	10	19
53	7	14	17	11	28	21	9	13	12	12	8	10	19
105	20	15	12	11	31	23	9	10	12	15	11	12	20
90	9	13	13	11	28	22	8	11	11	13	11	10	19
68	11	12	12	11	30	23	9	12	11	13	10	11	17
100	1	16	12	11	27	20	9	12	11	13	9	9	17
47	9	16	11	11	30	23	9	13	12	13	9	11	17
59	14	15	10	13	29	20	9	12	13	13	8	12	18
20	14	14	13	12	27	22	10	12	12	13	9	10	18
77	0	13	12	12	29	23	10	12	12	13	11	10	19
98	6	13	11	13	27	23	10	10	11	14	9	10	19
54	7	15	13	11	29	23	9	10	12	14	12	10	17
86	2	14	10	13	30	24	8	10	11	14	9	10	19
97	23	13	12	12	29	24	9	10	12	14	9	9	18
44	32	14	12	12	28	22	9	12	12	12	9	13	18
57	24	15	13	13	28	23	9	11	12	14	10	10	18
70	9	13	11	12	28	23	10	13	12	14	10	9	19
54	32	14	13	12	30	23	9	10	13	13	8	10	18
88	3	13	13	11	28	22	10	12	12	13	9	12	18
113	14	15	18	12	28	23	9	10	11	13	9	9	18
52	0	12	15	13	28	23	9	10	11	14	10	12	17
67	24	13	13	13	30	24	10	12	13	13	10	11	18
56	6	15	19	11	30	22	9	13	12	15	8	11	17
50	46	14	10	13	28	22	10	10	12	14	10	12	18
84	23	14	16	12	29	23	10	10	12	13	9	11	17
50	1	13	10	13	27	23	9	10	11	14	9	10	16
66	1	13	13	13	29	22	9	12	12	13	11	10	20
94	30	15	10	12	28	21	9	13	13	13	9	9	18
95	21	13	11	12	28	23	10	12	12	13	9	11	20
42	17	15	11	12	29	23	9	12	11	14	11	10	19
95	42	13	12	12	28	24	9	10	12	15	9	10	18
76	21	15	18	12	28	23	9	10	11	13	9	9	18
78	28	13	16	12	27	22	10	12	13	14	9	11	18
102	36	13	18	12	27	23	10	10	12	15	9	11	19
88	16	12	15	13	28	23	9	15	12	14	9	9	18
71	1	12	13	11	30	22	10	13	11	13	8	9	19
55	10	15	10	11	26	23	10	13	13	14	8	12	19
99	21	13	10	11	27	22	9	10	11	13	10	11	18
82	1	13	13	13	28	24	9	13	14	14	9	11	18
34	16	16	13	12	28	22	10	10	11	13	9	10	20
67	1	13	13	12	29	20	10	15	12	13	10	11	17
120	0	15	12	11	31	23	9	10	12	15	11	12	20
114	7	16	12	11	27	25	9	12	12	13	9	11	18
76	35	15	13	11	28	23	9	12	12	14	9	9	17
42	0	13	19	12	29	22	10	12	12	14	10	11	19
38	41	14	13	12	28	20	10	14	12	12	10	10	18
103	19	13	14	12	28	22	10	10	12	13	9	11	18
104	2	14	18	13	29	22	11	10	12	13	10	11	18
60	7	14	13	12	31	23	9	12	12	13	10	10	18
57	6	14	10	11	27	23	9	10	12	13	10	12	17
105	14	13	10	11	29	21	9	12	11	13	11	9	18
102	29	13	16	11	28	22	10	12	12	14	9	10	19
64	21	13	13	13	28	23	9	10	13	13	9	10	19
71	0	13	10	13	30	23	9	10	13	15	10	9	20
95	1	13	19	12	29	22	10	12	12	14	10	11	19
96	3	14	10	12	28	22	9	12	14	13	9	10	18
44	2	12	17	13	28	22	9	12	11	14	10	10	19
98	19	13	14	12	28	23	10	11	12	15	11	9	16
57	4	14	13	11	28	25	10	10	12	13	10	10	20
100	9	13	11	11	27	22	10	13	12	15	11	12	20
37	17	13	10	13	28	23	9	10	11	14	9	10	19
93	26	15	15	13	28	23	10	12	12	15	10	12	18
43	2	15	10	12	30	23	10	12	12	14	9	11	18
78	23	16	14	13	30	22	9	10	12	13	9	10	19
45	23	13	11	11	27	21	10	12	13	13	11	12	19
21	5	13	16	13	29	23	9	10	12	14	11	10	18
49	1	12	15	11	28	25	9	9	12	14	8	12	18
44	4	13	13	12	30	22	9	10	12	13	11	11	17
96	3	14	11	12	26	22	9	15	11	14	11	10	19
111	18	15	15	12	27	24	11	10	12	14	11	10	18
77	0	12	11	11	27	23	9	12	11	13	9	11	18
45	12	14	13	11	28	22	9	12	12	15	8	11	19
49	4	15	11	12	27	24	9	12	12	13	9	12	18
103	18	13	16	12	29	23	10	12	12	13	9	10	19
64	4	15	13	11	28	23	10	12	12	15	9	11	20
104	6	14	10	12	28	21	9	10	12	13	9	10	20
70	37	13	10	12	27	21	9	10	11	14	8	12	16
38	4	14	13	11	28	22	9	12	12	15	8	11	19
75	24	15	13	13	30	24	9	13	11	13	9	11	21
99	18	13	11	11	29	23	10	12	12	13	11	10	18
52	11	13	11	12	29	22	10	12	12	14	10	10	18
48	4	14	12	12	30	22	9	12	13	14	10	12	17
102	0	13	19	12	29	23	9	10	12	13	9	12	19
101	11	14	12	11	28	21	10	11	11	13	9	10	17
74	2	13	14	11	27	23	10	11	12	13	9	10	18
53	18	15	10	11	27	20	10	10	12	13	10	11	18
59	6	12	14	13	28	22	10	10	12	13	9	9	17
52	26	12	10	13	29	23	9	12	12	13	9	12	19
83	5	13	11	11	30	24	9	14	12	15	8	10	19
39	3	14	12	12	29	21	10	10	13	14	8	11	17
104	11	13	17	11	30	22	10	10	11	13	9	12	17
44	3	13	12	12	27	23	9	11	12	13	9	9	18
45	1	14	11	11	29	22	9	10	12	14	9	12	18
114	27	13	10	12	29	25	8	10	13	13	9	11	19
74	9	14	10	13	28	22	9	11	11	13	8	9	19
104	13	13	12	12	29	22	9	13	13	14	11	10	18
111	13	13	14	11	31	21	9	11	14	13	10	9	19
101	5	14	11	12	27	22	9	12	12	14	9	12	17
104	0	15	10	13	28	24	8	10	12	13	9	10	20
109	16	14	18	13	27	22	9	10	11	13	9	10	17
51	23	14	10	12	27	22	9	10	13	13	9	10	18
21	6	13	10	12	27	22	9	11	11	14	11	9	20
107	0	15	10	11	27	25	9	10	10	13	10	9	19
80	0	13	11	12	27	23	9	12	12	15	10	12	18
102	4	14	11	11	29	23	9	10	12	14	10	11	19
94	12	13	10	13	27	24	9	12	12	13	9	12	18
61	0	13	13	11	27	23	9	10	11	12	10	12	18
96	18	13	12	14	27	24	9	12	12	13	9	10	21
54	39	15	16	12	27	20	9	11	12	15	9	11	16
46	12	15	17	11	29	22	9	13	12	13	11	11	18
50	11	13	10	13	27	24	9	12	12	13	9	11	18
54	0	12	13	12	27	23	9	10	12	13	10	11	18
30	5	13	13	11	27	22	8	10	12	13	10	11	20
72	13	13	10	12	28	25	10	12	13	14	9	12	18
69	1	15	14	13	26	22	9	12	13	13	10	11	19
54	0	12	16	12	28	24	9	10	12	15	11	10	18
59	9	13	12	13	29	20	9	10	12	13	9	9	19
70	31	13	16	11	31	22	9	11	11	13	11	12	19
48	4	14	10	12	29	22	10	11	12	14	10	10	20
66	8	13	13	11	28	21	9	12	11	13	8	11	20
93	7	13	17	12	29	23	9	10	13	13	10	9	16
89	22	12	14	13	28	24	9	15	11	13	11	10	20
67	21	14	12	12	29	23	9	12	11	14	9	11	19
101	2	14	14	12	29	22	10	13	11	13	11	12	20
41	12	13	12	12	27	22	9	10	12	13	9	11	19
45	6	14	16	14	29	22	9	11	12	13	10	11	18
75	3	15	10	12	28	23	8	11	11	13	9	10	18
70	21	12	11	11	28	22	9	11	12	14	11	9	19
94	4	15	11	11	30	22	9	13	13	13	9	11	19
53	5	14	12	11	28	21	9	10	12	14	9	9	18
90	0	13	13	12	29	22	10	12	12	14	12	11	19
52	2	15	9	12	29	23	9	10	14	14	9	10	19
106	6	13	13	12	29	24	10	10	12	13	10	10	19
30	2	15	15	12	28	24	9	13	13	13	11	12	18
102	5	16	12	11	29	23	9	11	12	14	10	11	18
113	1	13	12	13	27	22	9	13	11	13	8	9	20
45	16	12	11	11	27	23	9	12	11	13	9	11	18
50	3	13	14	12	29	20	9	10	12	13	10	10	18
28	10	14	11	11	29	23	10	13	13	14	9	10	19
41	4	14	11	11	28	21	9	10	13	14	9	10	18
77	46	16	17	13	30	22	10	10	13	13	11	11	18
40	1	15	16	13	28	23	11	10	12	14	10	12	17
59	9	14	13	11	30	23	10	10	11	13	10	10	18
101	11	15	9	12	27	23	11	11	12	13	9	10	20
103	31	12	9	12	28	23	9	13	14	13	9	10	19
53	21	12	14	11	29	23	9	12	11	13	11	13	18
29	15	14	12	13	28	23	9	12	13	15	9	12	21
81	30	13	13	12	28	21	9	10	12	14	9	11	18
73	35	16	12	12	28	23	10	10	12	14	9	12	17
75	0	12	10	13	28	22	9	12	12	13	11	11	18
75	46	14	17	12	27	23	10	14	12	13	9	10	19
107	12	14	15	13	26	23	11	12	10	13	11	10	20
98	12	13	13	13	27	24	11	10	11	13	11	9	18
100	24	14	11	13	28	22	8	10	11	13	9	10	18
72	24	13	11	12	28	21	9	10	12	13	9	10	19
104	5	14	10	13	28	22	9	10	12	15	9	10	19
54	17	14	13	11	29	22	9	12	12	14	11	10	19
109	0	14	9	12	26	23	9	10	12	14	8	11	17
81	3	16	10	11	29	22	10	10	14	13	10	10	18
47	35	14	16	12	30	21	9	10	12	14	9	10	17
50	20	13	16	12	27	20	10	11	12	13	9	9	18
78	3	14	14	11	28	22	10	12	12	14	9	9	18
102	0	13	11	12	29	22	8	12	12	13	11	12	18
46	1	13	10	12	27	22	9	13	11	13	10	11	17
101	15	14	12	11	28	23	9	10	12	14	9	13	19
72	0	14	11	12	28	23	9	13	12	14	9	11	18
82	3	13	12	14	29	21	10	10	12	13	9	10	19
45	2	15	10	11	27	20	10	10	12	13	10	11	18
47	47	15	12	12	29	23	9	10	12	13	9	11	21
92	0	13	10	12	27	23	10	10	11	13	10	12	19
21	16	12	13	12	28	22	9	10	13	13	9	11	18
57	14	14	10	13	30	22	10	12	13	13	10	10	19
57	13	12	13	12	27	23	8	12	12	13	9	12	20
