# Supplementary material for: Using game theory to thwart multistage privacy intrusions when sharing data
Source: Sci Adv. 2021 Dec 10;7(50):eabe9986. doi: 10.1126/sciadv.abe9986 (PMC8664254; doi:10.1126/sciadv.abe9986)
Supplement: Supplementary file 2 — Data S1 [file sciadv.abe9986_data_s1.zip › sciadv.abe9986_data_s1/DemoKAnonymization/exp/2058/data/target_data/i27.csv]

YOB	State	STR1	STR2	STR3	STR4	STR5	STR6	STR7	STR8	STR9	STR10	STR11	STR12
64	29	13	20	11	28	23	10	12	12	13	10	11	17
98	3	13	20	13	31	22	9	10	12	13	10	9	19
78	5	14	10	12	31	22	10	10	12	13	10	9	19
46	0	14	13	12	28	22	9	13	11	13	9	12	17
55	10	14	13	13	26	23	9	13	11	14	11	10	20
70	32	12	11	12	29	21	9	12	13	14	8	10	19
68	11	13	14	12	29	23	8	10	11	13	10	9	19
69	3	13	16	11	29	23	10	10	12	13	9	10	18
64	20	14	10	11	30	24	8	12	14	14	8	10	18
103	5	13	15	11	30	22	8	12	12	14	10	10	19
82	10	13	13	12	29	22	10	12	12	14	12	11	19
39	13	14	13	12	29	22	9	15	11	13	10	10	18
29	19	14	14	11	30	21	10	10	12	13	8	11	20
84	1	15	12	12	29	22	9	13	13	14	11	11	20
46	35	14	12	11	31	23	9	12	13	13	8	11	18
70	7	13	17	13	30	22	10	12	13	14	10	10	17
113	6	14	13	13	29	20	9	10	12	14	9	11	18
42	34	13	14	12	29	22	10	15	11	14	10	9	20
69	23	13	19	11	28	23	9	13	13	14	10	10	17
65	25	14	14	13	29	23	9	11	12	13	11	11	19
66	10	15	13	12	28	22	10	11	12	13	9	11	18
73	26	13	13	13	29	23	10	12	11	13	9	10	20
26	18	14	13	13	28	23	9	10	12	14	12	10	19
104	4	13	10	12	27	23	10	10	11	13	8	11	19
69	3	14	14	13	29	22	8	11	12	13	12	11	18
75	17	14	15	13	27	22	9	13	12	13	10	11	18
75	23	15	14	12	29	20	10	10	11	13	9	10	17
98	15	15	13	11	28	21	9	12	13	13	12	9	20
66	14	15	14	12	28	23	9	10	13	13	9	10	19
37	8	14	14	11	30	22	10	13	13	13	10	12	19
37	3	13	11	12	30	23	10	10	11	15	9	10	16
36	0	15	17	11	28	23	9	12	12	13	10	10	18
102	10	12	13	12	30	22	11	12	12	12	9	11	17
68	13	14	16	12	27	21	9	12	12	13	9	10	18
72	8	14	10	12	27	24	10	12	12	14	9	9	20
84	3	14	17	12	29	23	10	13	12	13	11	10	17
84	8	13	16	12	29	23	9	12	12	14	11	10	19
47	8	13	13	12	28	22	9	11	12	14	9	10	18
74	0	15	13	12	27	24	8	10	12	13	10	10	18
33	33	14	14	12	29	24	9	10	13	15	10	9	18
78	7	13	16	12	27	21	9	9	12	15	9	11	20
100	1	12	16	12	27	23	10	12	11	14	9	11	18
108	5	15	10	11	27	21	9	10	11	14	10	13	17
37	38	15	13	13	29	25	9	9	14	15	11	12	19
41	3	13	10	12	29	22	10	13	11	12	9	11	19
36	24	14	13	11	27	22	9	12	13	13	8	11	19
38	10	13	10	12	27	23	10	11	11	14	10	12	18
55	5	13	10	12	27	23	10	10	13	14	10	12	19
36	0	12	16	13	30	22	10	10	12	14	11	10	19
96	8	14	10	12	30	21	9	10	12	13	9	10	18
76	20	13	13	11	27	23	9	13	12	14	9	10	18
49	0	14	12	11	28	21	9	10	12	14	9	9	18
51	19	16	11	12	30	22	8	12	12	14	10	12	19
69	33	12	13	11	28	23	9	12	13	13	9	9	20
74	0	14	14	13	31	23	9	11	11	14	10	11	18
52	38	14	10	11	29	23	11	12	13	14	9	11	18
59	14	15	20	11	30	22	9	10	11	13	11	12	18
105	0	12	17	12	30	22	9	10	12	13	11	9	18
44	7	15	10	11	27	24	10	13	12	13	11	11	18
53	14	14	12	12	26	23	9	10	12	13	11	11	19
40	38	13	19	12	28	23	9	10	12	14	10	11	19
45	13	13	13	12	29	24	10	10	12	13	10	10	19
72	1	14	12	11	29	24	10	13	12	15	8	10	19
62	14	15	10	11	28	23	8	12	13	13	10	11	18
39	2	15	16	11	26	23	11	10	12	13	10	11	18
55	29	12	13	11	28	23	9	12	12	13	12	12	17
58	9	13	13	13	28	23	9	12	12	13	9	9	18
25	0	14	9	13	30	23	10	10	11	13	9	12	18
86	5	13	13	13	28	21	9	10	12	13	10	11	19
66	6	12	15	11	29	23	8	11	11	14	9	11	17
85	3	13	15	12	27	22	9	12	12	13	10	11	17
101	15	12	17	11	27	22	9	13	12	14	9	11	19
70	0	14	12	12	26	23	10	12	11	13	9	12	18
31	13	13	13	12	29	20	10	12	11	15	9	11	18
90	0	14	15	12	29	22	9	13	12	13	9	10	20
43	1	13	12	11	29	24	9	12	11	13	10	11	19
73	4	14	15	12	30	22	10	13	11	13	11	11	18
73	3	13	10	12	28	22	10	10	11	13	9	11	18
45	4	12	10	12	29	23	9	10	12	13	9	10	18
83	41	14	12	13	28	21	10	12	12	13	9	10	17
24	23	14	13	12	28	21	10	12	12	13	9	12	18
81	32	12	14	13	28	21	9	10	12	13	9	11	19
105	3	13	13	11	28	22	8	11	11	13	11	10	19
76	0	14	11	11	30	24	9	12	13	13	12	9	17
104	1	16	12	12	31	22	9	10	13	15	10	11	17
103	4	13	12	13	29	23	10	12	12	13	10	10	19
70	5	14	16	13	27	23	10	12	14	13	9	10	19
80	45	12	18	12	31	24	9	10	11	13	10	10	18
68	1	13	12	11	28	23	9	12	12	13	9	12	19
59	33	15	13	11	27	22	9	12	12	13	9	10	18
68	5	13	10	12	27	24	9	10	12	13	9	9	18
82	11	13	13	12	27	22	9	10	13	14	10	13	18
72	8	14	16	12	31	23	9	14	12	14	8	10	18
79	4	13	19	12	28	23	9	10	12	14	10	11	19
56	0	13	12	11	28	24	10	12	11	14	10	11	19
106	14	13	15	11	28	23	9	12	12	13	10	11	20
63	29	13	16	12	27	23	10	10	12	15	9	12	20
48	21	13	15	11	27	22	10	13	13	13	8	12	18
71	2	13	14	11	29	24	9	12	11	14	9	10	20
77	16	14	13	11	27	21	8	12	11	15	10	11	18
48	24	14	11	11	30	23	8	10	13	14	10	11	17
111	20	13	11	12	28	21	9	10	12	13	9	10	19
109	6	13	20	12	30	24	10	12	12	14	9	12	19
103	26	15	10	11	27	24	10	13	12	13	11	11	18
81	2	16	15	11	27	20	10	10	12	15	10	11	18
40	20	13	17	13	28	21	9	10	12	13	10	12	19
69	8	13	12	11	30	23	11	10	11	13	10	12	18
66	6	15	16	12	28	24	9	13	13	13	11	12	18
46	18	14	13	12	27	22	11	14	12	13	10	11	20
44	23	13	12	12	31	23	9	13	12	14	11	10	18
100	11	14	16	11	29	21	9	15	11	14	10	9	18
71	16	13	14	12	30	23	9	10	11	15	11	9	18
95	9	14	12	11	27	22	10	10	12	12	10	11	20
74	11	14	10	13	28	22	9	13	12	13	12	11	18
96	22	14	18	13	29	22	11	10	12	13	10	11	18
67	26	13	14	12	29	25	9	13	12	14	10	10	17
94	41	12	13	11	28	23	9	12	12	13	12	12	17
48	0	14	13	12	28	22	10	12	13	13	9	11	18
87	30	14	15	12	28	22	9	10	14	14	9	11	18
53	0	14	13	12	26	23	10	12	14	14	10	11	18
49	37	15	17	12	27	22	10	9	12	13	9	9	18
64	1	15	16	12	31	23	9	13	12	14	9	10	19
40	18	16	16	12	30	23	9	13	11	13	11	10	20
62	20	13	14	12	27	22	9	12	11	13	11	12	20
54	18	13	17	12	26	21	9	10	12	13	9	11	19
70	32	13	10	11	28	23	9	13	11	14	9	13	17
81	0	15	15	13	28	23	9	12	12	14	9	11	18
60	15	12	11	11	30	23	9	10	13	13	9	9	17
59	39	15	16	11	28	23	10	10	13	13	9	11	20
37	2	13	10	12	31	23	9	13	12	13	9	11	18
51	4	13	10	12	28	24	10	12	11	13	11	12	19
85	38	13	15	13	28	23	9	12	12	15	8	11	19
87	27	13	12	13	27	23	9	10	11	14	10	11	18
74	34	12	17	12	30	23	9	11	12	13	9	12	20
53	39	13	14	13	29	24	10	11	12	13	9	11	19
35	40	11	13	14	29	22	9	12	13	15	9	10	18
113	8	13	12	11	28	23	10	10	12	13	9	11	18
76	23	13	13	12	27	22	11	10	12	13	11	11	18
45	35	13	10	12	28	22	9	12	11	14	11	10	18
105	13	13	10	12	29	23	10	10	14	13	9	10	18
27	12	15	14	11	27	23	8	10	13	13	9	10	18
83	3	14	12	12	27	24	9	11	11	13	8	10	17
69	8	14	17	12	27	22	10	14	11	13	9	11	19
40	7	13	13	13	27	21	9	12	12	13	9	12	18
40	1	15	17	12	28	23	10	10	14	13	11	11	18
78	0	14	12	12	29	21	9	13	12	15	9	11	19
79	6	14	12	12	30	23	10	12	11	13	10	10	19
50	10	15	16	12	29	20	9	10	13	14	10	10	19
51	28	15	13	12	27	22	10	11	12	13	10	11	19
51	6	15	15	12	27	24	11	10	12	14	11	10	18
46	31	13	14	11	26	22	9	10	12	13	9	10	18
46	16	14	10	12	30	20	10	10	12	14	9	11	20
95	2	14	12	13	27	22	9	10	11	15	9	11	18
70	33	12	11	11	30	23	9	10	13	13	9	9	17
45	17	14	13	12	30	23	9	10	11	14	8	12	20
79	9	14	16	12	29	23	11	10	13	15	10	9	20
75	41	13	20	12	29	20	10	11	12	13	11	11	19
91	0	12	11	11	28	22	10	12	11	13	9	11	19
82	27	14	15	13	29	22	9	10	12	14	9	10	17
94	0	14	18	12	28	24	9	11	12	13	10	11	19
84	22	13	16	11	30	22	9	10	13	14	10	9	18
102	37	13	14	12	28	25	10	12	12	13	10	11	18
57	5	13	12	13	29	22	9	14	11	14	9	11	19
74	6	13	10	11	27	23	10	10	13	14	9	10	19
44	8	13	11	13	28	21	10	10	12	13	11	10	17
19	8	12	10	12	28	25	10	10	12	13	9	9	18
83	5	15	19	12	29	23	9	12	12	15	11	12	17
81	0	13	15	12	29	23	9	10	11	14	10	10	18
42	1	16	13	12	29	23	9	10	11	13	9	11	19
84	0	13	14	12	29	24	10	10	12	14	10	11	19
55	14	14	19	12	27	22	9	10	12	14	11	11	18
33	0	16	12	13	29	20	10	13	12	13	11	11	17
60	14	13	16	12	28	24	9	13	14	14	11	10	18
93	35	16	13	13	29	23	10	10	11	16	9	10	18
72	1	13	10	12	29	23	9	10	12	14	11	11	19
74	12	14	11	13	30	21	9	10	11	13	12	11	18
40	6	12	13	12	31	21	8	10	11	14	10	13	19
37	17	13	10	13	28	23	9	10	11	14	9	10	19
38	9	14	15	12	28	22	9	10	12	14	11	10	19
47	19	13	10	11	28	24	10	12	12	13	9	11	18
45	7	12	11	11	27	23	9	12	11	13	9	11	18
75	0	13	12	11	29	23	10	10	12	14	9	10	18
74	20	16	10	11	28	23	9	13	12	13	10	10	18
99	4	13	16	12	28	23	9	10	12	13	10	11	17
49	13	14	12	11	30	25	9	14	12	14	9	11	20
50	11	14	10	12	28	24	9	10	11	13	9	10	19
63	2	13	14	12	28	24	11	12	12	13	9	11	19
39	36	13	11	14	28	23	9	12	12	15	9	11	19
103	32	15	10	13	28	20	9	10	12	13	10	10	19
45	1	15	13	12	26	23	11	10	12	15	11	12	18
109	0	12	13	12	27	23	10	10	12	15	9	11	19
80	0	15	13	13	28	23	9	11	12	14	10	10	18
60	1	14	18	13	29	22	11	10	12	13	10	11	18
108	0	15	18	12	29	21	9	10	12	13	12	11	18
62	4	13	10	12	28	23	9	9	12	14	10	11	20
64	27	14	10	12	29	24	9	10	11	14	9	10	19
68	22	14	13	13	30	24	8	10	11	13	9	11	18
53	16	15	15	12	28	24	9	13	13	13	11	12	18
96	0	13	13	13	27	24	9	12	12	12	9	11	18
109	27	15	15	12	28	23	9	12	14	13	11	10	18
104	18	12	14	13	28	20	10	13	11	14	9	11	18
103	0	14	14	13	28	22	11	15	12	13	9	10	17
67	48	15	16	12	26	23	9	10	13	13	10	11	18
45	32	14	20	12	28	22	9	13	12	14	9	10	18
104	10	15	13	12	28	22	9	13	11	13	9	9	16
108	11	13	10	12	28	23	9	10	12	15	9	11	19
61	2	13	13	11	26	23	10	13	12	13	9	10	18
106	6	14	12	11	28	23	9	12	12	13	9	9	20
103	36	13	12	12	27	24	9	10	11	14	11	11	17
98	10	13	16	13	29	22	9	10	12	13	9	11	19
49	23	13	10	11	29	22	9	10	11	13	8	13	18
68	13	14	13	13	29	21	9	13	12	13	9	11	16
48	0	14	10	11	30	22	10	12	13	13	9	11	18
86	0	14	9	13	27	20	10	9	13	15	9	10	18
95	3	13	10	13	27	24	9	12	12	13	9	12	18
92	14	16	10	12	28	23	9	13	13	14	10	10	19
74	23	14	17	11	29	23	10	10	12	15	9	11	17
64	20	14	13	11	30	24	9	12	13	13	9	10	21
77	0	13	13	12	30	24	8	13	12	14	9	11	18
56	1	14	11	13	28	24	9	11	13	14	10	11	19
78	31	15	13	12	29	20	10	10	11	13	9	10	17
40	9	13	12	11	28	22	9	10	12	14	9	11	19
75	6	13	20	13	27	22	9	12	12	14	8	9	18
36	1	14	12	11	30	25	9	14	12	14	9	11	20
40	17	14	12	11	30	25	9	14	12	14	9	11	20
52	15	15	10	13	29	20	9	13	12	13	10	10	20
50	5	15	15	11	28	21	9	10	12	14	10	10	19
98	1	13	15	12	27	23	10	10	12	13	9	11	18
100	1	15	15	12	30	25	9	10	13	15	10	9	17
47	0	13	12	12	29	23	10	12	12	13	11	10	19
114	7	16	14	11	29	22	9	10	13	13	10	10	19
23	3	13	12	13	29	23	9	10	11	13	11	11	19
89	1	13	12	12	29	22	9	12	12	14	11	10	17
75	2	14	12	12	27	23	9	11	14	14	9	11	18
73	41	13	20	12	29	20	10	11	12	13	11	11	19
105	11	14	16	14	29	22	9	10	12	13	9	10	21
58	37	13	10	12	28	25	10	12	13	14	9	12	18
59	2	13	17	13	27	23	9	13	12	13	10	12	18
54	33	15	10	11	30	23	10	12	12	13	10	11	16
69	37	13	12	13	29	23	9	13	12	14	9	10	18
64	11	13	13	12	28	22	10	11	12	13	9	11	17
41	3	13	11	12	28	21	9	13	12	13	11	11	19
60	0	12	13	12	27	23	8	12	12	13	9	12	20
35	9	12	15	11	29	23	8	11	11	14	9	11	17
73	0	15	17	12	30	24	10	9	12	14	10	9	17
96	0	14	10	12	28	23	9	10	11	13	9	10	18
45	33	14	18	12	28	22	9	13	11	13	11	11	18
109	6	15	10	11	26	24	10	10	13	13	10	12	19
108	1	13	20	12	30	24	10	12	12	14	9	12	19
43	7	14	10	12	29	24	9	12	13	13	8	10	18
97	4	16	12	12	30	22	10	12	11	13	9	11	18
73	3	14	13	11	27	21	8	12	11	15	10	11	18
112	11	12	12	12	29	22	10	12	12	14	9	11	18
77	2	14	15	11	31	24	10	10	12	13	9	11	19
42	2	14	14	12	27	21	9	12	12	13	8	11	17
61	27	12	12	11	30	21	9	12	11	14	10	11	19
73	3	13	13	11	28	23	9	13	12	15	10	10	18
26	3	14	13	13	28	23	9	10	12	13	9	9	20
53	0	13	13	12	29	23	9	12	12	14	10	9	18
45	0	14	12	11	27	24	9	12	12	13	10	11	18
119	0	13	11	13	28	21	10	10	12	13	11	10	17
103	2	13	14	12	28	21	9	12	12	13	9	9	19
47	3	14	14	13	29	23	9	11	12	13	11	11	19
61	40	12	13	11	27	23	9	10	11	13	8	11	19
53	0	15	9	13	28	23	9	9	12	14	11	10	18
90	27	13	11	12	28	21	10	12	13	13	10	11	17
107	8	14	15	13	28	23	9	10	13	15	9	9	19
50	35	14	10	13	29	23	10	10	12	15	10	12	17
98	7	15	13	11	29	23	9	12	11	13	10	12	17
62	21	15	10	12	29	25	10	12	13	13	9	10	19
44	21	15	10	14	27	23	10	10	12	15	9	12	18
93	0	15	10	12	29	23	10	10	12	13	11	11	18
90	4	16	17	12	28	22	9	12	12	14	9	12	20
57	28	13	10	12	29	24	9	12	14	14	9	9	17
106	8	14	13	11	27	24	10	12	12	14	9	9	18
39	12	13	11	12	28	21	10	10	12	13	11	10	17
54	47	14	16	12	28	22	9	12	13	13	9	10	18
86	4	13	12	12	28	21	9	12	12	13	9	8	20
42	0	15	12	13	26	24	9	12	13	13	11	11	19
75	7	14	12	11	27	21	10	10	11	13	9	11	17
48	5	13	16	13	29	23	9	10	12	14	11	11	18
84	19	15	17	12	28	24	9	10	13	14	10	10	18
96	1	16	9	11	28	21	10	10	13	13	9	11	19
81	19	14	16	12	28	25	9	10	12	12	9	11	20
33	0	14	16	13	29	23	10	10	12	14	11	10	19
63	35	13	11	11	26	23	9	12	12	13	11	10	18
69	43	14	16	11	28	21	9	10	11	14	9	10	17
93	1	13	14	12	29	24	9	10	14	14	9	9	18
112	18	13	17	12	27	23	10	12	12	14	9	9	19
106	5	16	12	13	27	23	10	11	11	13	10	10	19
96	2	13	14	12	29	22	9	13	12	14	10	11	18
98	4	14	13	12	28	23	9	10	12	15	9	10	19
46	26	13	10	12	29	24	9	12	14	14	9	9	17
57	48	15	16	13	27	24	10	11	12	13	10	12	18
49	29	14	15	12	29	24	10	13	13	14	10	10	18
71	0	13	10	11	28	22	10	10	14	13	9	10	17
109	26	14	15	12	28	21	10	12	12	14	11	10	18
86	38	15	18	11	27	23	9	13	13	15	9	11	19
77	23	16	10	12	28	24	9	11	13	14	9	12	17
77	32	12	12	13	30	22	11	13	12	13	11	10	19
89	0	12	13	12	31	21	8	10	11	14	10	13	19
74	27	15	12	12	31	25	9	10	13	13	9	11	20
38	22	15	12	12	28	23	9	11	11	13	8	11	19
68	20	13	10	11	28	21	10	13	13	14	8	13	18
93	10	13	9	13	29	22	9	11	12	13	10	11	19
79	0	13	9	11	27	23	9	10	12	13	11	11	17
43	27	15	13	11	27	22	9	12	12	13	9	10	18
73	9	13	16	11	28	22	10	12	12	14	9	10	19
100	0	14	10	11	28	22	11	10	12	15	9	11	19
84	11	13	16	12	28	21	10	10	11	13	9	9	18
95	3	15	10	12	28	25	9	12	11	14	9	10	18
101	7	14	12	12	28	23	9	10	14	15	10	10	17
68	4	13	14	12	31	21	9	12	12	15	10	10	18
55	1	12	18	12	28	22	8	12	12	13	10	12	18
112	33	13	12	12	29	24	11	13	12	13	10	10	17
78	1	12	10	12	30	22	10	11	11	13	11	11	17
70	0	14	14	11	28	23	10	9	12	12	9	12	19
75	13	13	16	12	28	21	10	10	11	13	9	9	18
46	6	13	12	11	28	23	10	10	11	13	9	9	18
92	1	14	11	11	28	23	9	14	11	13	11	11	18
33	9	13	13	13	28	23	9	10	12	13	9	10	19
81	2	14	9	11	30	20	9	13	13	13	10	12	19
98	18	15	12	11	30	21	9	11	12	13	11	11	18
109	32	13	10	12	27	23	9	10	12	14	8	10	18
70	1	13	14	13	28	24	8	15	13	13	8	9	18
27	9	14	16	11	29	23	9	12	12	13	10	10	20
99	8	14	19	12	27	22	9	13	12	14	11	10	18
94	9	14	11	12	27	22	10	10	11	13	9	9	20
53	12	15	12	13	29	22	8	10	12	13	9	10	17
87	3	14	13	12	28	22	9	10	13	13	9	11	18
105	25	14	10	11	28	22	9	10	14	14	8	11	18
52	0	13	10	11	28	23	9	13	11	14	9	10	18
82	33	13	14	12	29	22	10	13	11	15	9	13	18
48	29	16	13	11	30	21	9	13	12	13	11	10	20
66	18	13	11	11	28	24	9	10	12	13	10	12	18
67	0	13	11	12	29	24	9	12	12	14	9	11	19
40	19	15	13	11	28	21	9	13	12	13	9	11	18
36	3	13	9	12	29	23	10	13	11	13	8	11	18
64	22	14	9	11	28	21	10	12	11	13	9	10	18
54	4	12	11	12	27	23	9	10	11	13	10	9	19
58	0	13	15	13	31	20	9	10	11	14	9	10	19
114	0	13	14	11	27	22	9	12	12	14	9	11	20
50	17	13	15	11	29	23	10	13	11	14	8	12	18
87	4	12	13	12	29	24	9	12	12	14	9	10	20
84	2	13	12	13	29	23	9	10	11	13	11	11	19
84	9	12	14	12	30	23	10	10	11	13	8	11	18
66	15	12	9	11	29	20	8	10	12	13	9	12	18
44	4	15	17	12	31	20	9	13	11	14	12	9	18
79	13	16	11	13	29	23	11	13	12	14	11	11	21
24	1	14	17	12	29	21	9	13	12	13	9	11	18
114	5	12	14	11	28	23	9	15	12	15	10	10	19
115	11	14	13	11	29	24	9	10	12	14	10	10	19
78	12	13	13	12	28	21	10	12	11	13	11	10	18
36	4	13	12	12	28	24	9	10	12	15	9	11	19
48	3	13	10	11	28	23	9	13	11	14	9	10	18
97	1	15	11	13	27	23	10	11	12	13	9	10	20
45	5	13	12	12	28	21	9	12	12	13	9	8	20
53	19	13	13	12	30	23	9	10	12	13	9	10	18
112	30	13	17	11	30	22	10	10	12	14	11	11	20
87	0	15	16	11	28	23	10	10	13	13	9	11	20
101	1	15	15	12	28	23	9	12	14	13	11	10	18
64	3	14	17	12	31	22	10	12	12	13	11	10	20
93	14	14	16	12	26	23	10	12	12	15	9	9	19
106	17	14	12	12	28	21	9	12	10	15	9	10	17
68	0	14	15	12	28	22	9	12	13	13	11	11	20
40	1	13	9	11	29	23	10	10	12	13	9	11	20
52	21	15	18	11	27	23	9	13	13	15	9	11	19
50	9	13	14	12	28	24	8	10	12	15	9	11	19
102	15	12	17	12	28	23	9	12	12	14	10	11	17
74	35	15	16	11	29	21	9	10	13	14	9	11	20
50	50	15	17	11	26	21	9	12	12	13	9	11	21
39	12	16	13	12	28	20	9	12	11	15	11	10	19
90	8	15	12	11	30	22	9	13	11	15	8	10	19
42	0	14	10	12	28	23	9	12	13	14	9	10	20
29	29	13	19	12	29	22	10	12	12	14	10	11	19
66	40	14	13	12	27	20	9	10	12	14	11	11	19
46	3	14	12	12	30	23	9	10	12	13	9	10	19
25	4	13	10	11	27	23	10	12	13	13	9	11	20
98	14	14	10	12	28	24	9	12	11	13	9	11	20
75	5	13	16	11	27	24	9	14	11	14	10	11	18
76	22	13	10	12	27	24	9	10	12	13	9	11	19
84	2	14	9	13	29	23	9	10	12	13	9	11	18
37	22	13	14	12	29	22	9	12	13	13	9	10	18
89	0	13	9	12	28	21	9	10	12	13	9	11	17
97	3	13	12	11	28	24	10	10	13	15	12	11	20
107	3	15	12	12	30	23	9	11	11	13	10	10	18
80	13	13	10	12	28	22	10	10	12	14	10	12	20
100	4	16	12	11	27	20	9	12	11	13	9	9	17
69	2	15	13	13	28	22	9	12	14	13	9	11	19
45	32	14	14	12	27	22	9	10	11	14	11	11	21
96	0	13	13	13	30	22	10	12	11	14	11	10	20
96	1	15	12	13	30	22	9	12	12	13	9	10	19
89	7	14	10	12	28	22	9	10	12	14	9	11	17
40	3	14	16	12	28	24	10	12	13	13	11	11	20
62	5	13	12	11	30	23	11	10	11	13	10	12	18
52	1	14	10	12	27	23	9	10	13	14	9	11	18
46	11	13	13	11	30	22	9	12	14	13	10	11	19
92	0	13	17	12	29	21	9	10	12	14	11	10	18
110	1	16	14	13	27	23	10	13	12	15	9	11	18
48	22	13	10	13	28	24	9	12	12	13	8	11	18
44	32	15	16	12	28	23	9	13	12	14	11	11	18
102	35	16	12	12	28	23	10	10	12	13	11	10	19
47	0	13	12	13	27	23	9	10	11	14	10	11	18
68	20	14	10	13	28	24	9	10	12	13	9	10	18
57	3	16	14	13	30	23	9	12	12	13	10	10	18
43	1	13	12	13	27	22	9	10	13	13	10	12	17
118	17	13	14	14	28	22	9	14	13	14	10	10	18
105	10	15	10	11	29	22	10	10	12	13	11	10	19
39	6	14	19	11	29	25	9	13	12	13	9	10	18
68	29	13	15	12	29	23	8	10	12	13	9	10	19
53	10	13	13	12	27	23	9	10	12	14	8	11	18
84	0	16	17	14	29	23	10	13	12	13	11	11	16
95	15	15	13	13	30	24	9	13	11	13	9	11	21
76	0	14	14	11	29	24	11	10	11	14	9	11	19
83	0	13	14	11	29	23	10	10	12	13	11	10	19
59	30	15	12	12	28	24	10	13	12	14	10	12	20
87	22	14	11	13	29	23	9	10	12	14	10	9	21
48	24	14	11	12	27	23	10	12	12	14	9	11	19
41	2	14	14	12	29	22	9	13	12	14	10	10	20
68	32	15	10	12	30	24	10	13	12	14	9	10	18
60	5	13	10	12	28	23	9	13	11	13	9	10	18
79	11	13	10	12	29	22	10	10	13	13	11	10	19
96	0	14	16	12	28	24	9	13	11	13	8	11	18
22	6	13	13	12	29	22	9	13	12	14	9	10	19
66	0	12	11	11	29	23	9	12	11	13	9	10	17
81	28	14	13	12	28	23	10	10	12	13	10	9	18
87	15	13	11	13	28	21	10	10	13	13	11	9	18
107	1	13	13	12	27	21	10	11	12	13	9	10	18
54	5	14	13	13	28	23	9	10	12	13	9	9	20
35	0	16	17	12	28	20	10	12	13	13	9	10	19
32	6	16	10	11	29	24	11	10	12	13	11	12	19
76	10	13	18	12	27	21	9	12	11	13	9	10	19
44	1	15	15	12	28	22	10	10	11	13	8	9	17
53	3	15	14	13	29	22	10	11	12	15	9	9	18
63	13	16	13	11	28	23	9	10	12	13	11	10	18
70	1	15	10	12	30	24	10	13	12	14	9	10	18
91	30	14	10	11	27	24	10	13	12	13	9	12	18
89	11	13	10	13	27	21	10	10	13	14	9	11	17
29	9	14	10	13	30	22	10	12	13	13	10	10	19
36	1	14	10	13	29	22	10	11	12	12	9	10	18
43	22	12	20	12	28	23	9	9	13	15	10	11	17
91	2	14	16	12	29	22	9	10	13	15	10	11	18
60	1	14	10	12	27	22	9	10	12	14	10	9	18
36	14	14	11	12	31	23	9	15	12	14	9	11	17
85	22	13	12	13	29	23	8	12	12	13	11	11	18
68	26	13	17	12	31	24	9	13	13	13	9	10	18
61	15	14	11	12	30	22	10	10	12	13	9	10	18
47	1	13	19	12	29	24	10	13	12	13	9	9	19
41	30	15	14	12	31	22	10	13	12	13	10	11	21
92	6	13	11	11	31	22	10	15	11	13	10	11	17
89	6	13	17	12	30	24	10	10	12	13	9	9	19
57	0	14	16	11	28	21	10	13	12	13	9	11	20
107	5	13	13	11	29	23	9	10	11	14	8	11	18
68	8	13	12	12	27	23	9	11	12	13	9	9	18
91	2	14	11	11	30	23	9	10	12	13	9	9	19
38	17	14	10	12	28	22	9	10	12	14	9	11	17
100	2	12	15	13	27	22	10	13	12	13	9	9	20
51	20	13	11	13	28	21	9	10	12	14	11	11	20
104	10	15	10	11	28	21	10	12	12	14	10	10	19
104	2	16	10	13	27	25	10	10	11	13	9	11	18
110	2	15	13	11	29	22	9	10	13	13	10	10	19
116	40	13	17	13	27	20	9	13	12	14	11	10	18
42	11	13	19	11	28	23	9	12	11	13	9	10	17
48	19	16	18	12	28	21	9	12	11	13	10	10	20
52	8	13	12	11	29	23	10	12	11	13	9	10	18
111	0	15	13	11	30	22	9	12	12	13	9	11	17
106	2	14	10	12	28	23	9	13	11	14	12	11	19
66	4	14	10	13	28	24	8	10	12	13	9	10	19
58	3	13	11	12	28	22	10	10	12	13	9	12	17
96	7	13	13	11	29	23	8	13	11	15	8	11	18
60	21	14	10	12	27	23	10	12	13	14	9	10	18
94	14	15	12	12	28	23	9	9	12	14	11	10	18
61	0	15	14	11	30	20	9	10	12	14	10	11	17
98	19	15	17	12	28	24	9	10	12	14	10	10	20
54	43	13	12	12	28	22	9	12	12	13	8	9	19
80	11	15	18	11	28	24	9	12	11	13	8	11	17
46	0	15	18	12	28	23	9	10	11	13	9	11	20
57	7	14	12	11	29	23	9	12	12	13	10	9	18
44	5	13	10	11	29	22	9	12	12	13	9	10	19
42	4	12	14	12	27	22	10	10	12	13	11	12	17
92	24	13	10	12	28	22	8	12	12	13	9	11	19
96	0	13	11	12	27	23	9	12	12	15	10	12	18
79	22	13	13	12	27	24	9	10	13	13	9	10	19
99	9	12	15	12	28	24	9	12	12	13	10	10	19
35	17	16	13	13	28	22	9	12	12	14	11	10	18
91	0	14	11	11	29	22	9	10	12	14	9	12	18
46	5	14	12	12	27	24	9	12	13	15	11	10	17
23	3	13	11	12	29	23	9	12	12	14	8	10	20
84	8	15	15	12	28	22	10	10	12	13	9	12	17
37	29	15	13	13	28	22	9	10	12	15	11	9	18
82	1	14	12	13	29	22	10	12	14	13	9	12	18
86	7	14	20	11	29	24	9	10	11	15	9	11	19
37	27	14	12	11	28	23	9	10	12	13	9	12	18
98	48	13	12	13	29	23	10	12	12	14	12	11	17
44	0	13	16	11	30	22	9	10	11	14	11	12	18
31	1	13	10	12	30	25	10	13	12	13	9	10	17
105	8	13	9	13	28	24	9	12	13	13	9	12	19
72	16	14	11	12	29	24	9	10	12	13	10	10	19
96	5	13	10	11	29	24	9	14	11	13	9	11	19
72	40	16	10	11	29	22	10	10	12	14	12	10	18
47	12	12	17	11	26	23	9	13	12	14	10	10	18
103	18	14	16	13	28	24	10	10	13	14	11	11	19
103	0	13	15	12	27	22	10	10	13	12	10	11	18
86	5	12	14	11	27	22	9	11	12	14	9	12	19
45	7	13	14	12	28	23	10	12	11	13	9	10	18
60	2	13	15	12	27	23	8	13	12	13	10	10	18
48	14	14	12	12	26	22	9	10	12	13	10	10	19
63	42	15	13	12	28	22	10	11	12	13	10	11	19
81	43	13	12	13	29	21	9	13	11	13	9	12	18
60	16	13	10	11	27	21	9	9	12	13	9	11	17
82	26	14	10	12	26	21	10	10	12	14	10	12	18
58	5	13	14	12	31	21	9	12	12	14	9	13	19
98	13	15	15	11	29	25	9	10	11	14	10	11	19
51	0	14	12	11	28	22	9	13	12	13	9	10	19
61	5	14	11	12	26	22	10	10	12	13	9	10	19
60	1	12	10	11	28	22	9	13	11	13	10	9	18
33	7	14	14	12	27	22	9	10	12	13	10	9	19
78	20	13	12	13	26	20	9	12	13	13	9	11	19
49	25	13	13	12	28	24	9	12	11	14	9	12	20
45	5	13	10	13	28	23	9	11	12	13	9	10	17
47	25	15	13	12	27	24	8	10	12	13	10	10	18
93	12	13	10	12	29	21	10	12	12	14	9	9	19
80	5	14	13	12	30	24	10	12	12	13	8	10	19
73	25	13	19	12	28	24	9	12	11	13	8	11	20
78	15	14	16	12	30	23	9	12	12	14	10	10	20
73	27	15	14	13	28	22	9	13	13	13	8	11	16
71	13	13	14	12	27	22	10	12	12	13	10	11	18
56	2	12	12	12	27	24	9	10	12	13	11	10	19
68	1	16	10	12	27	22	10	11	12	14	10	10	19
26	14	13	10	11	29	23	9	10	12	13	9	11	20
61	13	15	13	12	27	23	9	10	12	13	9	9	18
30	38	15	15	12	29	24	9	12	13	13	9	11	18
80	21	13	10	13	28	23	10	10	13	14	11	11	18
102	1	14	11	12	27	23	9	10	12	13	9	12	19
62	22	14	14	13	30	23	10	13	12	14	11	12	19
26	0	13	10	13	28	22	9	10	12	13	9	11	18
48	22	14	10	11	29	24	9	10	11	13	11	10	19
47	14	15	15	12	28	22	10	10	11	13	8	9	17
48	23	14	15	13	28	23	9	10	13	15	9	9	19
115	15	12	12	11	28	23	10	12	12	14	10	11	19
74	9	13	10	11	30	24	9	12	11	13	11	11	21
61	17	15	14	12	27	23	9	11	14	14	9	10	19
65	31	13	10	11	28	23	9	13	11	14	9	10	18
78	15	12	11	12	27	24	9	13	12	13	10	12	18
33	8	16	18	12	28	21	9	10	13	14	9	11	18
40	19	14	11	12	30	24	10	12	12	14	11	11	18
52	23	13	17	11	27	22	10	13	12	13	9	11	18
53	33	14	10	12	27	22	9	10	13	13	12	11	18
87	24	15	14	11	29	23	8	10	12	13	9	11	18
63	2	13	10	12	29	20	8	10	12	13	10	11	19
57	0	13	13	11	27	24	10	10	12	13	8	10	19
46	7	13	12	12	28	21	9	12	12	14	9	10	18
97	7	13	13	11	29	22	9	12	13	14	9	12	18
79	11	14	14	11	27	24	10	10	12	14	9	10	18
45	6	16	17	12	28	23	9	12	12	13	9	10	18
112	18	13	12	13	26	20	9	12	13	13	9	11	19
34	24	15	10	12	30	24	9	12	12	14	10	9	17
69	34	14	11	13	29	23	10	12	11	14	10	11	18
56	0	14	11	11	28	23	9	14	11	13	11	11	18
72	13	13	10	12	28	25	10	12	13	14	9	12	18
62	2	13	20	12	29	24	10	11	12	15	12	10	18
34	2	13	16	12	28	24	9	13	14	14	11	10	18
41	7	14	10	13	29	21	9	12	12	13	9	11	20
67	8	13	10	12	28	21	9	11	13	14	10	11	18
40	22	14	13	12	29	22	9	10	12	13	9	10	18
102	13	14	11	12	27	23	8	12	11	13	11	10	19
73	30	13	17	12	27	23	10	13	11	13	9	11	16
27	0	14	11	13	27	23	10	13	12	13	9	11	18
77	5	14	10	11	27	23	9	10	11	13	9	10	19
83	5	12	12	12	28	20	9	12	12	14	9	11	19
83	5	13	13	12	29	23	9	14	12	13	8	10	20
54	18	13	14	12	27	21	9	10	13	14	9	13	18
44	13	13	10	13	27	23	9	10	11	14	9	10	16
73	1	14	10	11	28	24	9	11	11	14	9	12	17
94	9	14	13	12	29	23	9	13	11	13	10	10	19
99	5	13	11	12	27	22	9	13	11	13	12	11	18
96	6	14	14	11	29	23	9	12	12	13	11	10	18
90	0	13	15	12	29	20	9	10	13	13	10	10	18
99	7	13	12	12	27	24	10	12	11	15	10	10	18
47	17	16	17	12	28	24	10	12	12	13	10	12	18
71	11	13	12	12	29	24	10	10	12	14	10	11	20
71	29	13	12	12	29	24	10	10	12	14	10	11	20
113	25	12	18	13	29	23	9	12	12	14	8	11	19
66	0	14	10	12	29	22	10	10	12	14	9	10	18
93	12	15	15	12	28	24	9	13	13	13	11	12	18
56	1	15	14	12	28	20	9	12	11	15	11	12	17
26	0	15	10	12	30	22	10	11	12	14	10	11	19
52	41	14	16	12	28	25	9	10	13	12	9	11	20
70	2	14	13	13	28	24	11	11	13	14	9	11	18
61	17	13	14	12	27	22	10	12	12	13	10	11	18
41	17	14	16	13	29	23	9	13	12	14	10	11	19
70	32	15	12	12	30	23	9	13	11	14	9	9	20
70	35	14	11	11	27	24	9	12	11	14	9	10	18
72	14	14	12	11	30	24	9	10	12	13	9	11	19
57	23	13	13	13	28	22	9	10	11	14	11	9	19
44	17	13	15	12	27	25	10	12	12	13	10	10	18
62	1	14	11	11	28	22	10	10	12	13	10	11	18
73	41	14	14	13	29	22	8	11	12	13	12	11	18
65	25	14	18	11	27	21	9	10	11	14	10	11	20
40	2	13	13	13	29	24	10	13	12	13	11	11	19
32	7	13	14	11	28	22	9	10	12	14	9	10	20
90	0	15	10	11	27	22	9	10	11	14	11	9	19
84	17	12	13	12	30	23	8	10	14	13	10	13	20
39	21	13	17	12	28	21	9	10	11	14	9	9	17
55	0	14	11	12	30	22	9	10	12	13	12	12	18
58	0	13	10	12	28	24	9	13	12	14	10	10	19
113	1	13	17	11	29	23	9	10	12	14	11	10	18
61	13	15	12	13	27	21	10	10	12	13	11	11	17
56	15	13	12	13	29	24	9	10	11	13	10	10	18
82	47	13	10	13	28	23	10	12	11	13	9	11	20
93	6	13	12	12	27	23	9	11	12	13	9	9	18
24	12	12	10	12	29	23	9	10	12	13	9	10	18
89	14	14	20	12	27	23	11	10	12	14	10	8	18
102	5	15	9	12	28	22	9	12	11	13	9	12	20
114	30	13	14	12	28	24	10	10	12	14	10	11	19
58	22	13	12	12	26	24	9	13	12	14	9	11	19
77	3	13	13	12	29	23	10	10	12	13	9	11	18
58	19	15	13	11	29	24	10	12	12	14	10	10	17
101	32	15	13	11	27	21	9	10	13	13	10	11	19
61	1	13	10	13	28	23	10	10	13	14	11	11	17
46	7	16	10	13	27	23	9	10	12	13	10	11	18
24	19	13	18	11	28	22	9	10	12	14	9	9	19
96	11	13	13	13	28	23	9	10	12	13	9	10	19
58	22	13	16	13	31	20	9	10	11	14	9	9	19
78	3	15	17	12	30	22	9	10	12	14	11	11	20
35	10	14	16	13	29	22	9	12	11	13	9	12	18
75	3	13	13	12	28	24	9	10	12	13	9	11	20
48	11	15	13	12	29	23	9	10	12	13	9	11	18
82	36	13	16	12	29	22	8	12	13	13	11	11	17
68	6	15	16	12	26	23	10	12	11	13	10	11	18
62	6	14	12	12	28	25	9	13	12	13	9	9	19
72	25	14	15	12	28	21	10	12	12	14	11	10	18
78	0	13	10	12	28	22	9	10	12	14	10	13	17
77	43	15	13	13	26	24	9	12	12	14	10	10	18
97	14	13	17	12	30	20	9	12	12	13	8	9	18
39	32	15	13	11	28	21	9	12	13	13	12	9	20
68	25	14	12	12	29	23	10	10	12	14	11	10	17
68	10	13	12	13	28	21	8	9	12	15	9	10	19
66	27	16	11	12	27	21	9	12	12	14	9	10	20
101	14	13	12	12	29	23	9	9	12	14	10	11	17
77	10	13	13	12	29	23	10	10	12	13	9	11	18
96	23	13	10	12	29	24	9	12	14	14	9	9	17
98	20	14	13	11	29	24	9	10	13	13	10	11	17
58	23	14	10	13	28	23	9	12	12	13	8	12	18
53	26	13	17	12	29	21	9	10	12	14	11	10	18
31	18	16	13	11	28	23	9	10	12	13	11	10	18
37	13	14	13	11	29	20	9	10	11	13	11	12	18
46	15	15	13	13	28	21	9	10	12	14	9	10	20
98	30	14	13	12	29	21	9	12	12	13	11	10	18
71	4	14	13	13	28	22	9	10	11	13	11	12	19
52	0	14	13	12	27	22	10	12	12	13	9	10	18
41	1	14	11	12	29	23	9	12	12	14	8	11	19
74	2	15	13	11	27	21	9	12	13	13	12	9	20
48	2	14	13	12	30	22	9	12	12	13	10	11	19
89	2	13	13	12	29	23	10	10	12	13	9	11	18
80	30	14	20	12	27	23	10	10	12	13	11	10	18
63	24	15	16	13	28	23	9	10	12	14	10	11	21
108	21	13	16	13	29	22	9	13	12	13	9	10	18
49	0	14	13	11	29	24	9	10	12	14	10	10	19
52	2	14	10	11	28	23	9	10	12	13	9	9	18
70	15	13	12	13	29	23	9	10	11	13	11	11	19
72	35	12	12	12	27	23	8	12	12	13	9	12	20
78	30	15	11	13	29	21	10	10	12	13	10	11	19
56	0	15	17	11	28	23	9	12	12	13	10	10	18
44	3	14	15	12	29	23	9	10	14	14	9	11	19
94	41	13	14	12	30	22	10	11	12	13	9	12	20
50	4	13	10	12	27	21	9	10	11	14	8	12	16
71	4	14	12	13	29	22	9	13	11	14	10	11	19
67	16	15	10	11	28	24	9	10	12	13	10	10	20
55	1	13	17	11	31	22	9	11	11	13	11	12	19
53	5	14	12	11	27	24	9	12	12	13	10	11	18
98	21	14	19	13	31	23	9	10	12	13	9	10	18
76	11	15	13	12	27	24	9	10	13	13	11	11	18
97	0	14	15	12	30	24	9	12	12	14	9	10	18
72	10	12	16	11	28	24	10	12	12	14	9	9	19
93	2	13	12	11	29	23	9	9	14	14	9	11	18
53	20	15	13	13	29	25	9	9	14	15	11	12	19
99	1	15	17	12	30	22	9	10	12	14	11	11	20
42	22	13	10	13	27	24	9	12	12	13	9	12	18
81	7	13	16	11	27	23	9	11	14	13	10	11	19
33	21	14	20	12	29	22	8	10	11	13	9	11	19
93	13	14	14	12	28	22	10	13	13	13	10	12	19
41	35	12	13	12	29	22	9	14	12	13	10	10	20
107	0	13	13	12	28	23	10	13	12	14	11	11	19
69	6	13	10	12	28	21	9	10	11	13	9	11	18
97	19	13	17	13	26	21	10	13	12	13	8	11	19
55	12	12	10	13	29	23	8	13	11	13	9	11	20
75	19	13	9	12	28	24	9	12	11	14	10	11	19
87	0	14	10	12	29	24	10	12	12	14	10	10	21
46	1	14	15	12	28	22	10	10	12	14	12	12	19
96	26	13	13	14	28	23	9	9	12	14	9	11	19
49	3	14	15	13	28	24	8	12	11	14	9	11	18
69	16	15	12	11	28	22	10	12	12	13	9	10	19
93	6	13	19	14	29	21	9	13	12	13	10	11	18
57	13	15	10	12	27	22	9	11	12	13	11	10	19
106	10	13	15	12	29	23	9	11	12	13	10	11	18
98	0	13	15	11	29	24	9	10	11	15	9	11	19
59	9	13	13	11	27	22	8	10	13	14	9	9	18
53	0	12	16	12	27	23	9	10	12	13	9	7	20
80	0	12	16	12	28	20	9	13	12	14	12	10	18
84	18	13	13	13	27	22	9	10	12	14	11	10	18
44	1	16	10	12	28	21	9	11	11	13	10	11	18
66	10	15	13	11	28	22	8	11	12	13	9	10	17
71	17	12	11	11	27	23	10	13	12	14	10	12	18
47	49	13	10	12	29	21	10	12	11	13	9	10	19
87	19	13	11	12	30	21	10	10	12	14	10	9	18
79	0	14	10	13	29	23	9	13	12	13	11	10	20
95	3	12	12	13	30	22	11	13	12	13	11	10	19
80	5	13	13	12	30	22	9	10	12	13	11	11	17
48	1	15	13	12	28	20	9	12	10	14	11	11	18
82	8	14	10	14	29	23	9	12	11	13	9	10	21
54	16	16	11	12	30	23	9	10	11	13	9	10	18
91	3	14	13	12	28	24	9	10	11	14	8	11	20
70	1	16	12	12	29	22	10	13	13	13	9	10	19
80	7	15	9	11	27	23	9	13	12	14	9	10	19
89	13	14	16	12	31	24	9	11	12	13	8	10	19
113	22	13	10	12	27	23	9	9	12	14	9	11	19
81	5	14	15	12	28	22	10	10	12	14	12	12	19
47	11	14	14	11	30	22	10	13	12	13	10	12	17
54	5	14	12	12	29	23	9	12	12	13	9	11	18
67	10	12	10	12	30	24	9	13	11	14	9	11	19
104	5	12	16	12	27	23	10	12	11	14	9	11	18
73	34	16	16	11	30	24	9	13	12	13	9	11	20
79	10	13	16	13	30	23	9	13	12	14	9	10	18
46	2	14	11	12	29	21	11	12	13	13	10	10	18
98	2	14	11	12	27	22	10	10	11	13	9	10	19
53	2	14	12	12	28	23	10	13	11	13	10	12	18
86	0	14	10	11	29	24	9	11	12	13	9	11	18
97	1	15	14	12	27	21	9	13	12	13	11	13	19
91	2	14	16	12	27	24	9	11	12	14	11	11	18
76	3	14	13	11	29	20	9	12	14	13	9	10	19
51	46	15	15	12	26	22	9	10	12	13	11	11	19
60	11	15	14	13	26	22	9	12	13	13	10	11	19
92	16	13	10	12	29	23	10	10	14	13	9	10	19
90	2	13	13	13	28	22	9	12	12	13	10	13	18
69	6	12	14	12	30	23	9	12	12	14	9	10	19
71	7	13	16	11	27	23	9	11	14	13	10	11	19
64	13	14	13	12	30	22	9	10	12	15	10	10	19
107	7	16	17	14	29	23	10	13	12	13	11	11	16
53	18	13	16	12	28	23	9	12	12	13	9	11	19
36	0	15	13	12	29	23	9	10	12	13	9	11	18
60	0	13	17	11	27	22	10	13	12	13	9	11	18
66	10	13	10	12	27	21	9	10	11	14	8	12	16
104	18	13	10	12	26	24	9	10	13	14	9	11	18
52	8	13	13	12	29	25	9	10	12	14	11	10	19
80	19	13	13	12	29	20	10	12	12	13	9	11	19
47	0	14	12	12	29	20	10	10	13	14	8	10	17
96	15	14	16	13	28	25	10	10	12	13	10	11	19
95	1	13	10	12	29	23	9	10	12	13	9	10	18
61	6	13	17	12	28	22	9	10	12	13	11	9	18
82	7	14	13	13	29	24	9	11	12	13	9	10	19
75	25	16	11	12	30	23	9	10	11	13	9	10	18
72	5	13	11	11	29	23	9	10	13	13	10	9	19
43	4	13	14	12	28	23	10	12	11	13	9	10	18
110	30	13	10	11	29	21	9	12	11	13	11	9	18
96	9	13	11	11	29	21	9	10	11	13	8	10	20
54	4	13	12	12	29	21	9	10	12	14	9	12	17
58	2	13	20	12	29	23	9	12	14	14	9	11	18
64	0	13	13	13	27	24	11	10	11	13	11	9	18
82	3	15	10	13	29	21	9	13	11	14	9	11	18
64	6	13	11	12	29	23	10	10	11	13	10	10	20
83	11	13	13	13	27	24	11	10	11	13	11	9	18
57	1	14	16	12	29	22	9	12	10	13	9	10	19
63	43	14	14	12	29	22	9	11	11	14	10	11	17
77	2	13	12	11	29	23	9	9	14	14	9	11	18
95	2	15	17	12	29	23	9	10	12	14	9	10	17
56	12	14	12	12	30	22	9	12	13	14	10	12	17
69	2	13	14	11	31	23	10	10	12	14	11	10	21
70	17	12	15	12	29	24	10	10	11	13	10	9	18
93	19	13	10	12	29	22	9	12	12	14	10	10	19
70	31	14	13	12	29	21	9	15	11	13	10	10	18
112	12	15	12	12	29	20	10	10	12	14	10	11	18
32	3	13	12	11	28	22	9	10	12	14	9	11	19
103	5	14	18	13	29	21	10	12	12	13	9	11	18
61	3	15	18	12	26	21	9	10	12	13	10	11	18
78	45	14	12	12	30	23	8	13	12	15	10	10	18
84	8	13	10	12	28	23	10	10	12	14	9	10	20
47	1	14	12	13	28	23	9	12	12	15	10	11	17
106	1	14	14	12	29	22	9	13	12	14	10	10	20
34	0	14	10	11	30	23	9	13	12	13	12	11	19
99	1	15	16	13	28	23	8	10	12	15	9	9	18
51	2	12	15	12	30	23	9	10	13	14	9	10	19
36	6	15	16	12	29	24	9	10	12	13	9	10	18
68	3	14	14	11	28	24	10	10	12	14	9	10	18
37	8	14	10	11	28	23	9	10	13	14	9	12	19
62	0	13	18	12	29	20	9	12	14	14	9	11	19
105	47	14	11	12	28	23	9	12	14	13	9	10	18
75	5	13	14	13	29	23	10	10	11	13	9	10	18
38	0	14	11	12	30	22	9	12	13	14	9	12	20
49	4	15	17	14	29	23	9	12	11	13	9	9	18
98	15	13	19	13	29	23	10	13	13	13	9	10	19
52	9	15	10	11	27	20	10	10	12	13	10	11	18
68	11	13	10	13	28	23	9	11	12	13	9	10	17
40	3	14	10	12	28	23	9	10	12	15	9	11	18
98	7	14	14	13	30	21	9	10	11	13	10	11	19
54	5	13	10	12	29	23	9	10	12	15	9	10	20
63	18	15	16	12	29	23	9	12	13	13	9	10	18
81	39	13	14	12	28	21	9	12	12	14	9	12	18
42	14	15	14	12	28	23	9	10	13	13	9	10	19
75	9	14	13	12	29	22	9	14	12	13	9	10	19
61	4	13	17	12	27	23	10	14	11	15	10	12	19
105	40	13	14	12	28	23	9	10	11	13	9	12	19
44	4	12	13	14	28	23	10	10	13	15	10	10	19
69	34	14	14	12	28	22	10	10	12	14	9	10	19
50	6	13	9	12	29	21	10	10	12	13	11	12	17
113	14	13	17	12	31	22	9	12	13	14	9	11	18
69	17	13	12	12	28	24	9	10	12	15	9	10	18
33	10	14	17	13	28	22	9	10	11	14	11	11	20
81	6	13	9	12	29	21	10	10	12	13	11	12	17
73	6	16	12	12	28	21	9	13	12	13	9	10	18
63	22	15	15	14	28	24	9	13	12	14	9	10	18
55	9	15	15	12	30	22	9	12	11	13	10	10	18
91	20	12	13	12	27	23	8	12	12	13	9	12	20
47	0	15	18	11	28	22	10	12	11	13	10	12	18
101	2	15	11	12	29	22	9	10	12	13	10	10	19
50	5	15	12	13	30	22	9	12	12	13	9	10	19
63	1	14	12	12	31	24	9	12	11	13	9	11	19
106	4	14	13	11	27	21	8	12	11	15	10	11	18
100	14	14	16	12	28	22	9	11	10	14	11	12	18
48	9	13	15	11	27	21	10	10	12	13	10	11	20
42	15	13	18	11	30	24	10	9	12	14	10	12	18
104	17	15	14	11	30	24	10	12	11	14	10	12	18
85	2	15	15	12	27	22	8	10	12	13	9	9	20
76	6	15	11	12	27	22	9	12	12	13	8	11	19
87	20	13	12	13	29	23	9	13	12	14	9	10	18
79	9	14	13	13	28	23	9	10	12	14	12	10	19
99	0	14	11	12	30	24	10	12	12	14	11	11	18
43	8	13	16	12	30	23	9	12	12	14	10	11	19
34	30	13	20	12	29	24	10	11	12	15	12	10	18
69	5	13	18	12	28	24	10	13	12	13	9	11	18
47	38	13	19	13	28	22	10	10	12	14	9	9	17
56	0	14	12	13	28	23	9	10	13	13	10	11	16
47	10	13	15	12	29	23	9	11	12	13	10	11	18
29	10	15	10	12	30	22	10	11	12	14	10	11	19
95	12	14	12	13	29	23	10	12	13	13	10	12	18
115	37	14	10	13	28	24	9	12	11	13	9	11	17
46	0	13	12	11	28	23	8	10	11	14	11	10	16
76	21	13	13	12	31	22	11	10	11	14	9	10	20
103	0	14	12	12	29	22	10	11	12	14	9	10	18
73	0	12	13	13	28	21	9	12	12	14	10	11	18
46	0	15	12	13	28	21	9	12	12	12	9	10	17
97	25	12	13	12	27	23	8	12	12	13	9	12	20
105	17	13	12	11	28	23	10	10	11	13	9	9	18
75	9	16	17	14	29	23	10	13	12	13	11	11	16
116	35	13	16	12	29	23	10	10	11	14	9	10	18
120	13	12	10	13	25	22	9	10	11	14	10	11	17
38	41	16	18	12	28	21	9	10	13	14	9	11	18
37	27	15	18	12	30	23	9	10	13	14	9	13	19
104	30	13	13	11	27	22	9	10	12	13	10	11	20
52	32	12	14	12	30	23	9	12	12	14	9	10	19
70	3	13	18	11	29	23	9	14	11	13	9	9	18
87	13	15	13	12	28	22	10	11	12	13	10	11	19
66	1	13	13	13	27	21	9	12	12	13	9	12	18
85	12	13	13	12	27	24	9	12	13	14	10	9	19
103	15	14	13	12	29	24	10	10	12	14	9	11	20
46	41	14	16	12	30	23	9	10	12	15	9	12	19
37	8	13	13	11	29	23	9	10	12	13	10	10	21
37	6	12	13	12	29	24	9	12	12	14	9	10	20
47	6	14	12	13	29	24	9	10	13	13	9	11	18
94	0	13	14	11	30	23	8	11	12	13	9	12	19
101	28	15	11	11	29	23	10	13	12	13	11	12	19
78	0	13	13	11	27	22	10	13	12	14	9	10	20
57	24	15	17	10	28	22	9	10	13	13	9	9	19
36	3	15	20	11	30	23	9	10	12	13	8	10	17
65	1	16	10	12	29	23	9	9	12	13	10	11	18
78	9	12	10	12	27	22	9	10	13	13	8	11	18
100	18	16	15	12	30	21	10	13	12	13	10	11	18
96	0	14	14	11	30	24	9	10	12	15	11	10	19
79	21	14	13	12	29	21	9	15	11	13	10	10	18
87	3	15	13	13	26	24	9	12	12	14	10	10	18
40	11	16	14	11	28	23	10	10	11	14	9	10	19
27	2	13	15	11	29	24	10	12	11	13	10	11	18
38	35	15	18	12	27	24	10	12	11	15	10	12	17
48	19	13	11	11	30	22	9	10	12	15	11	11	19
77	24	12	11	12	27	23	9	10	11	13	10	10	19
50	0	14	11	12	26	24	10	12	11	15	10	10	17
77	19	13	10	13	27	23	8	11	11	13	8	9	18
102	34	14	12	12	27	22	9	10	12	13	11	12	20
42	34	13	10	13	28	25	9	10	12	14	11	11	19
96	33	16	18	13	28	24	8	12	11	13	9	12	18
109	15	14	14	13	27	23	9	13	12	13	11	10	17
63	0	14	17	12	28	20	10	10	12	13	11	11	19
40	2	14	12	12	28	23	10	10	12	14	9	10	21
82	4	12	10	12	28	22	9	12	12	14	9	9	18
42	1	13	13	12	27	24	9	10	13	13	9	11	19
38	4	13	16	13	29	23	10	10	11	13	9	8	17
76	16	14	14	12	29	24	9	10	13	15	10	9	18
109	8	12	15	11	30	24	9	11	12	14	10	11	17
68	50	13	15	12	26	24	10	13	12	15	9	11	20
98	33	12	11	11	30	23	9	10	13	13	9	9	17
21	0	15	13	13	29	22	10	10	12	14	9	10	17
120	1	13	15	13	28	23	9	12	12	15	8	11	19
105	9	13	18	11	29	23	9	14	11	13	9	9	18
76	8	15	9	13	28	23	9	9	12	14	11	10	18
98	10	13	12	13	29	21	10	12	12	13	9	11	20
89	7	15	17	12	28	22	9	10	12	14	12	10	17
67	0	14	16	12	28	23	11	13	11	13	10	11	20
104	0	12	13	12	31	23	9	13	11	13	9	11	18
28	8	16	13	12	29	21	10	13	13	13	9	9	19
100	2	13	10	12	27	23	9	12	12	13	11	11	17
113	0	12	12	12	29	22	10	12	12	14	9	11	18
71	4	14	15	12	30	23	9	10	12	14	9	11	17
57	6	13	17	12	27	22	10	10	14	14	10	10	19
77	18	14	10	11	28	23	9	10	13	14	9	12	19
52	5	14	13	11	29	20	9	12	11	13	9	10	20
87	21	14	17	11	30	22	10	10	11	13	9	12	17
79	35	14	15	11	27	21	9	12	12	13	9	12	19
77	10	12	19	12	31	24	9	10	11	13	10	10	18
69	2	15	13	12	28	25	9	10	13	14	10	11	18
74	1	13	10	13	27	24	9	12	12	13	9	12	18
73	11	15	15	12	28	22	10	15	12	13	9	12	18
42	30	14	13	11	29	22	9	12	12	14	11	10	19
45	12	14	13	11	28	24	10	10	12	13	11	9	19
95	18	15	13	11	30	23	9	10	11	13	9	10	17
76	11	13	14	12	28	21	9	12	12	13	9	9	19
95	8	15	13	12	28	20	10	15	11	13	9	10	19
86	1	15	12	13	29	22	9	10	13	15	9	10	18
38	8	13	12	13	27	23	9	10	11	14	10	11	18
101	13	14	15	12	31	21	9	13	12	14	9	9	17
13	0	12	10	12	28	22	9	9	13	14	9	11	19
66	12	13	17	12	28	22	9	10	12	13	11	9	18
93	29	16	14	11	29	23	10	13	11	13	9	10	21
113	12	13	10	11	28	21	9	9	12	13	9	11	17
38	24	13	20	12	29	23	9	12	14	14	9	11	18
68	0	13	10	12	27	21	9	10	11	14	8	12	16
76	4	12	11	12	29	24	10	12	12	13	9	12	20
72	28	13	11	12	27	24	9	10	11	14	9	9	19
92	9	12	9	12	27	22	9	13	11	15	9	10	19
66	2	14	15	12	28	23	9	12	12	13	9	12	20
80	8	15	17	13	27	25	10	12	12	13	10	10	20
51	3	13	17	12	27	23	10	14	11	15	10	12	19
95	18	16	13	12	31	23	10	10	11	14	9	13	19
45	22	13	10	12	28	23	9	10	13	14	10	13	20
61	2	12	18	11	29	24	9	12	11	14	9	10	18
53	2	14	11	12	27	23	10	13	13	13	10	10	17
55	0	15	13	12	29	20	10	10	11	13	9	10	17
73	2	14	13	12	29	23	10	11	12	14	11	9	20
31	15	15	13	12	30	23	9	10	11	14	9	10	19
76	16	14	13	11	29	22	9	13	12	15	10	11	19
69	5	13	13	12	29	23	9	12	12	14	8	10	20
108	16	13	12	12	27	22	9	13	13	13	11	12	19
73	7	15	10	12	27	24	9	13	13	14	9	10	20
88	10	15	10	12	30	20	10	10	12	14	9	10	17
60	0	15	12	13	28	24	10	11	11	13	9	12	19
94	7	13	14	12	28	22	9	10	12	13	10	11	17
104	6	15	18	12	27	21	9	12	12	13	9	10	19
40	34	14	13	12	28	23	9	11	12	14	9	10	18
80	7	14	14	11	28	25	9	12	11	14	12	10	19
52	4	14	19	12	27	22	9	10	12	14	11	11	18
64	40	15	16	12	27	23	10	10	14	13	9	10	19
81	0	13	18	12	27	20	10	12	13	13	9	9	19
74	23	14	14	12	29	24	10	12	12	13	9	11	18
75	20	14	15	11	28	22	9	13	12	13	11	11	19
88	19	16	10	14	29	23	9	13	13	13	10	11	18
74	0	13	16	12	28	23	9	12	12	15	10	9	19
73	18	14	11	12	27	23	9	10	11	14	10	9	19
93	3	12	13	12	28	24	10	15	11	13	10	11	21
56	26	14	13	12	28	22	9	12	12	13	9	10	18
93	6	12	12	12	28	24	9	12	14	13	9	10	18
82	19	12	10	12	27	23	9	10	11	13	11	11	17
92	49	14	17	12	28	20	9	12	11	13	10	11	20
96	12	14	15	11	30	24	9	10	12	14	9	11	17
45	39	15	15	12	26	22	9	10	12	13	11	11	19
97	10	15	17	12	28	23	10	10	11	15	11	10	18
28	0	15	17	14	28	23	9	10	11	13	10	11	17
49	0	14	10	12	28	23	9	12	12	14	10	10	18
100	9	14	13	12	29	22	9	13	11	14	10	11	18
98	22	16	14	12	28	24	9	10	14	14	10	11	18
68	23	13	16	12	31	24	10	10	12	15	11	13	18
66	1	13	10	13	27	23	9	10	11	14	9	10	16
90	15	13	10	12	30	22	9	11	12	13	9	13	19
58	9	14	10	13	30	22	10	12	13	13	10	10	19
82	0	14	13	12	27	22	9	10	11	14	11	9	20
119	13	14	10	12	28	22	9	12	14	13	9	10	18
79	8	13	13	12	28	23	10	10	12	13	9	10	18
47	2	13	17	12	27	23	10	14	10	15	10	12	19
82	3	13	15	11	29	24	9	10	11	15	9	11	19
77	0	13	13	10	26	24	10	10	11	14	10	10	18
53	15	13	10	14	28	22	9	14	11	13	9	12	19
80	36	15	13	11	30	22	9	12	12	13	9	11	17
101	22	14	13	12	28	22	10	12	13	14	11	9	19
63	4	13	14	12	27	23	9	12	12	14	9	10	17
70	11	12	14	12	28	21	9	12	11	13	9	11	17
50	11	15	10	12	27	21	10	10	11	15	10	10	17
81	9	13	10	12	28	23	9	12	11	15	10	13	18
77	1	16	11	12	28	21	9	10	12	14	9	11	18
50	27	14	15	12	27	19	9	12	12	14	9	12	18
95	15	14	15	12	29	21	8	12	13	13	9	12	19
52	34	13	18	13	28	22	9	13	12	14	10	11	18
67	23	13	12	11	30	22	10	10	12	14	10	11	19
45	2	14	13	12	30	22	9	10	12	15	10	10	19
110	1	16	11	12	28	22	9	10	12	13	11	10	18
44	23	15	12	12	30	24	10	10	12	13	9	10	18
58	26	14	10	12	28	21	9	10	11	13	10	10	20
27	2	12	13	12	27	22	9	10	11	14	10	9	19
51	1	13	16	11	27	24	9	14	11	14	10	11	18
41	3	12	15	13	28	23	9	10	11	14	10	12	17
102	13	14	12	12	29	24	9	12	11	14	9	10	16
45	0	15	12	11	28	23	9	10	12	13	10	11	19
69	2	13	10	12	29	25	8	10	13	13	9	11	19
