# Supplementary material for: Using game theory to thwart multistage privacy intrusions when sharing data
Source: Sci Adv. 2021 Dec 10;7(50):eabe9986. doi: 10.1126/sciadv.abe9986 (PMC8664254; doi:10.1126/sciadv.abe9986)
Supplement: Supplementary file 2 — Data S1 [file sciadv.abe9986_data_s1.zip › sciadv.abe9986_data_s1/DemoKAnonymization/exp/2058/data/target_data/i28.csv]

YOB	State	STR1	STR2	STR3	STR4	STR5	STR6	STR7	STR8	STR9	STR10	STR11	STR12
89	4	16	12	11	29	22	10	14	12	14	11	11	19
114	1	14	13	13	26	22	10	11	11	12	10	11	19
74	17	16	17	12	28	22	9	10	12	13	9	10	17
90	1	13	11	13	28	23	10	12	12	13	11	10	20
69	2	14	11	11	28	23	9	10	12	13	9	8	18
48	20	12	13	11	28	23	8	13	11	14	9	10	19
96	8	14	13	12	28	23	9	13	12	13	11	11	21
51	16	13	10	12	30	23	10	10	12	13	9	11	19
98	4	12	11	12	29	24	10	12	12	13	9	12	20
81	17	14	10	12	29	22	8	10	12	14	11	10	17
91	23	14	14	13	29	24	9	12	11	13	9	10	18
49	46	16	15	11	29	20	10	10	12	13	11	10	18
45	2	16	12	12	29	20	8	12	12	13	9	12	19
73	22	13	13	12	29	22	9	13	12	14	9	10	19
50	20	14	13	12	28	22	9	13	11	13	9	12	17
114	3	13	10	13	28	22	9	15	12	13	9	11	17
49	13	14	18	13	29	22	11	10	12	13	10	11	18
58	9	13	13	13	29	24	8	13	12	13	9	10	17
100	1	14	13	11	29	22	9	12	12	14	11	10	19
83	3	13	13	12	28	23	9	13	13	13	11	11	21
72	31	14	10	11	29	24	10	13	13	13	10	9	18
48	5	12	16	13	29	23	10	13	11	13	11	11	17
69	15	14	15	13	28	22	9	12	11	14	9	11	18
84	34	15	10	12	27	24	9	13	13	14	9	10	20
110	30	14	11	12	30	20	10	10	12	15	9	10	19
76	3	13	11	12	28	22	9	10	13	13	10	11	17
36	18	13	10	11	27	23	9	10	11	13	9	10	19
69	6	13	13	12	28	24	9	10	12	13	9	11	20
72	2	15	9	12	29	24	10	12	12	14	9	10	20
93	3	14	15	12	29	21	10	12	13	14	9	11	18
83	0	14	11	12	27	25	9	10	12	14	9	11	19
99	5	13	13	11	27	24	9	10	12	13	10	11	19
71	1	15	10	11	30	23	9	13	11	14	10	13	18
115	1	15	11	11	30	22	9	10	13	14	10	13	20
21	9	12	13	12	28	22	9	10	13	13	9	11	18
54	26	13	15	11	27	23	9	10	12	13	10	10	19
58	14	13	10	12	28	23	9	10	13	15	9	11	19
72	8	12	17	11	26	23	9	13	12	14	10	10	18
96	1	13	17	11	29	24	9	12	13	15	10	10	21
16	22	12	10	11	27	22	9	12	12	14	11	12	18
76	14	13	10	13	28	24	9	12	12	13	8	11	18
53	5	12	14	12	27	22	9	13	11	13	9	11	19
81	36	12	17	11	28	20	9	12	11	14	8	11	19
59	0	14	20	12	27	23	11	10	12	14	10	8	18
45	23	16	14	12	28	23	9	10	11	13	12	12	19
35	0	13	13	12	29	24	9	10	12	14	9	10	18
118	4	14	13	12	29	21	9	15	11	13	10	10	18
38	24	13	11	13	28	23	8	10	12	13	9	9	21
97	1	13	13	12	30	23	9	10	12	13	9	10	18
77	48	13	13	12	29	23	9	14	12	13	8	10	20
50	18	13	13	12	28	24	9	10	12	13	9	11	20
96	1	13	13	13	28	23	10	12	12	13	10	12	20
77	4	13	13	12	28	23	10	10	12	13	9	10	18
47	0	14	18	11	29	23	9	11	11	13	10	10	18
106	6	15	12	12	28	24	10	13	12	14	10	12	20
43	18	14	13	11	29	20	9	12	13	14	9	12	18
95	21	14	12	13	29	23	9	10	11	13	10	10	19
72	18	13	18	11	26	21	11	10	11	13	9	11	18
78	5	14	11	12	28	24	10	12	12	14	10	11	19
49	12	12	12	13	28	22	9	13	11	15	9	11	18
42	9	14	13	12	29	23	9	12	11	13	8	11	17
102	35	13	13	11	26	24	10	13	12	13	10	11	17
88	2	15	16	12	29	23	9	12	13	13	9	9	18
68	2	14	10	12	29	24	10	12	12	14	10	10	21
112	17	13	13	11	28	23	9	13	12	15	10	10	18
53	5	12	9	11	31	22	9	13	12	13	8	11	18
24	16	14	10	12	28	21	10	12	11	14	10	11	19
29	13	13	10	12	29	23	10	10	14	13	9	10	18
45	16	12	10	11	28	22	10	10	12	14	10	12	18
47	0	14	13	11	29	24	8	10	12	15	11	10	17
91	5	16	15	11	27	23	9	10	12	13	10	10	18
97	13	15	13	11	28	22	8	11	12	13	9	10	17
52	30	12	11	13	27	25	9	12	11	13	9	10	17
111	6	13	10	13	27	23	8	11	12	13	9	9	19
71	7	14	17	12	27	23	10	13	13	14	8	10	19
103	3	13	11	12	28	22	9	10	13	13	9	10	19
76	0	13	9	12	28	22	9	12	11	14	9	12	19
63	29	14	12	11	29	24	9	13	11	13	9	9	18
82	3	13	11	12	29	23	10	12	11	13	9	9	19
110	34	14	11	13	28	22	10	10	12	14	10	12	18
92	18	14	13	13	28	24	10	10	13	15	9	11	16
83	0	13	13	11	27	24	10	10	12	13	8	10	19
68	6	13	11	12	30	24	10	10	12	13	10	10	20
45	3	12	13	12	30	23	10	12	11	14	12	11	18
91	29	14	13	13	27	24	9	13	13	13	9	10	18
102	0	14	14	12	27	22	9	13	11	14	9	10	17
85	0	14	12	12	29	22	9	10	11	14	10	13	18
36	3	13	13	13	29	22	10	10	12	13	9	11	18
98	10	13	12	12	28	24	10	10	11	13	10	11	19
48	7	14	13	13	30	24	8	10	11	13	9	11	18
63	9	13	14	11	30	22	9	13	11	13	9	13	17
86	0	15	17	12	28	22	10	12	11	13	9	11	20
44	3	13	16	11	31	22	9	11	11	13	11	12	19
79	38	14	10	11	29	23	11	12	13	14	9	11	18
76	28	13	13	12	29	24	9	10	12	14	9	10	18
112	12	14	17	12	29	24	9	11	12	13	9	9	18
101	0	15	10	12	28	24	9	12	11	14	9	10	18
63	0	13	10	13	27	21	10	10	13	14	9	11	17
52	7	13	17	13	30	22	10	12	13	14	10	10	17
50	22	12	10	11	28	21	10	12	11	14	9	11	18
47	16	13	12	13	27	23	9	10	11	14	10	11	18
40	23	16	11	12	30	23	9	10	11	13	9	10	18
68	8	13	15	11	27	23	10	12	11	14	9	10	19
72	2	13	13	12	28	22	10	12	12	13	9	9	18
50	18	14	10	12	26	21	10	10	12	14	10	12	18
94	11	15	15	12	28	24	9	13	13	13	11	12	18
103	17	14	14	12	29	24	9	11	11	14	11	13	18
71	0	13	10	11	28	22	10	10	14	13	9	10	17
52	10	13	17	11	27	22	10	13	12	13	9	11	18
98	6	14	13	12	29	21	9	12	12	13	11	10	18
88	10	13	11	12	29	21	9	10	13	14	9	10	19
98	21	15	13	12	30	22	10	10	13	14	10	10	18
117	1	13	13	13	27	21	10	13	10	13	11	11	19
54	15	13	15	12	26	24	10	13	12	15	9	12	20
91	1	13	16	12	26	22	9	10	13	13	10	10	18
48	3	14	12	11	27	23	9	10	12	13	9	11	18
47	21	13	12	11	32	22	9	10	12	13	11	10	19
48	26	13	11	11	30	23	9	12	12	14	9	11	19
43	11	14	11	13	28	22	10	9	12	13	8	9	20
43	12	16	15	12	30	23	10	12	12	13	10	11	19
86	28	13	12	12	28	22	10	13	12	13	9	13	20
66	8	13	15	12	29	25	9	10	11	13	9	11	19
42	0	14	15	12	27	22	9	13	13	15	9	11	18
47	5	15	16	11	26	23	10	12	12	13	9	11	18
63	18	15	11	11	27	22	10	10	13	12	9	10	19
79	0	14	14	11	30	24	9	10	12	15	11	10	19
49	1	12	9	13	28	23	10	10	12	14	9	12	19
76	3	13	13	11	29	23	9	10	12	13	10	10	21
48	0	15	18	11	28	21	9	10	10	13	9	10	18
29	0	13	16	13	27	23	9	12	13	14	9	11	19
57	0	13	17	12	27	23	10	14	11	15	10	12	19
49	44	13	13	13	29	23	10	12	11	13	9	10	20
113	25	14	11	11	27	22	10	12	11	13	10	10	17
25	3	13	16	12	27	24	10	13	12	14	8	11	18
48	4	14	12	12	30	23	8	13	12	15	10	10	18
104	0	14	10	12	29	22	10	10	12	13	9	10	18
70	26	13	15	12	31	21	10	10	11	13	8	11	20
70	3	13	15	12	28	22	10	9	11	14	9	11	19
35	35	13	10	12	28	22	9	12	11	14	11	10	18
77	18	13	12	12	28	23	9	12	13	14	11	9	18
95	0	14	14	12	27	24	9	13	12	14	8	12	18
108	0	14	17	11	29	23	10	10	12	15	9	11	17
51	11	13	13	11	30	22	9	10	12	15	11	11	17
47	2	14	13	13	29	21	10	13	13	13	8	10	18
51	20	14	14	12	30	23	9	10	13	13	8	10	18
41	28	14	9	13	29	23	9	10	12	13	9	11	18
42	2	14	15	11	30	23	9	12	11	13	9	12	19
101	0	13	10	12	28	22	9	10	12	14	10	13	17
99	3	13	13	11	27	23	9	13	12	14	9	10	18
93	5	14	11	12	28	23	9	12	11	14	8	9	19
94	15	13	10	11	29	22	10	12	12	13	9	11	18
49	3	12	10	13	27	22	9	13	12	13	10	9	20
34	40	14	12	12	28	21	9	12	10	15	9	10	17
109	39	15	17	11	28	20	10	10	12	13	10	10	18
69	23	15	10	12	30	20	9	12	11	14	10	10	18
50	10	14	10	11	29	22	9	13	12	13	9	9	19
82	30	14	13	12	29	21	9	12	12	13	11	10	18
70	0	13	10	13	30	23	9	10	12	14	10	10	17
78	16	14	17	12	27	21	10	10	12	13	10	11	19
66	14	13	19	12	27	24	10	10	13	15	9	11	19
93	13	15	11	12	29	22	9	10	12	13	10	12	20
57	3	15	11	12	29	22	9	10	12	13	10	10	19
51	0	13	15	11	27	22	10	12	12	14	11	11	19
99	2	14	13	13	28	21	9	9	12	13	9	11	19
46	1	15	14	13	26	22	9	12	13	13	10	11	19
113	24	12	10	13	28	22	9	13	12	14	10	11	19
47	2	13	12	12	26	23	8	12	12	13	9	11	19
74	12	14	11	13	30	21	9	10	11	13	12	11	18
70	3	14	19	11	28	22	10	13	12	13	9	12	18
65	7	14	11	12	27	23	9	9	12	13	9	10	19
84	15	12	12	11	30	23	9	12	11	13	10	11	17
67	34	14	13	12	27	23	10	12	13	13	9	10	18
82	20	14	11	12	27	23	9	10	11	13	9	9	17
53	46	14	12	11	31	23	9	12	13	13	8	11	18
47	1	14	12	11	28	23	9	10	12	14	9	13	19
41	9	12	14	12	28	22	10	10	12	15	9	11	18
78	2	13	11	11	30	23	9	12	12	14	9	11	19
68	29	13	15	12	29	23	8	10	12	13	9	10	19
50	1	13	15	12	27	22	9	12	12	13	10	11	17
88	28	15	11	12	27	24	9	10	12	12	9	11	19
95	0	16	15	12	31	22	10	10	11	13	10	10	17
36	22	15	14	12	30	25	9	10	12	15	9	13	19
74	24	14	16	12	28	20	9	12	11	13	11	12	18
52	39	13	13	11	28	21	10	12	13	13	9	11	16
103	0	14	15	12	31	21	9	10	12	13	9	11	19
50	33	13	12	13	26	20	9	12	13	13	9	11	19
54	26	13	13	13	28	23	10	10	12	13	9	10	18
43	3	13	12	13	27	23	9	10	11	14	10	11	18
55	1	14	11	13	30	23	10	10	12	13	10	11	19
110	46	14	16	13	26	23	10	10	12	13	10	10	20
99	6	13	11	11	28	23	9	12	12	13	11	11	19
71	13	13	15	11	27	23	9	10	12	13	10	10	19
96	5	14	19	13	26	22	9	10	12	13	12	9	19
57	0	13	13	12	29	22	10	12	11	14	11	11	20
107	1	14	10	12	29	24	11	13	12	13	9	11	19
103	1	14	16	13	29	23	9	12	12	13	10	11	17
60	4	14	13	11	29	22	9	13	12	15	10	11	19
43	2	14	12	12	28	22	9	12	12	14	9	13	18
93	2	13	16	13	28	22	9	10	12	13	9	9	18
47	6	14	18	12	29	22	9	12	12	14	8	11	18
78	42	15	15	11	28	23	9	12	11	13	10	10	17
80	33	15	18	13	29	22	10	10	12	13	10	11	19
75	0	14	11	12	28	24	10	12	12	14	10	11	19
87	2	14	13	11	27	21	9	10	11	13	9	9	19
80	8	14	10	11	28	22	11	10	12	15	9	11	19
39	33	12	13	11	29	24	9	12	12	14	9	11	19
62	27	13	18	11	30	24	10	9	12	14	10	12	18
70	28	15	13	12	31	23	9	11	13	15	9	12	19
37	24	14	10	13	30	22	10	12	13	13	10	10	19
39	2	15	10	11	30	23	9	13	11	14	10	13	18
49	3	14	19	13	26	22	9	10	12	13	12	9	19
99	10	14	12	12	29	21	9	10	12	14	11	11	19
77	4	14	13	12	30	23	9	14	11	13	9	10	18
53	4	15	11	12	27	23	9	10	13	13	8	11	19
86	10	13	12	13	27	23	10	11	12	13	11	11	18
85	13	14	15	12	28	22	9	10	11	14	9	11	19
40	3	14	13	12	27	22	10	9	12	15	10	11	19
76	10	12	11	12	29	21	9	12	12	13	9	10	19
74	3	14	11	12	27	25	9	10	12	13	9	12	19
106	3	13	14	11	31	21	9	11	14	13	10	9	19
89	0	14	14	12	31	22	9	12	12	14	9	10	17
56	3	13	12	11	28	23	9	12	11	13	9	9	20
92	3	14	14	12	28	22	10	13	13	13	10	12	19
111	6	13	13	12	27	23	9	13	11	14	11	11	17
62	34	15	16	11	27	22	9	12	13	13	9	11	18
55	6	15	12	12	28	24	9	10	12	13	11	11	17
109	4	15	12	13	27	23	9	11	11	15	8	10	18
86	2	13	14	12	28	22	10	10	12	13	9	11	18
53	41	15	14	13	30	22	9	12	13	13	9	11	19
71	31	13	12	11	29	23	10	12	11	13	9	10	18
75	0	15	14	12	27	23	9	11	14	14	9	10	19
79	10	13	16	13	30	23	9	13	12	14	9	10	18
47	0	13	10	11	28	22	10	10	12	13	11	11	19
57	6	13	19	13	29	21	9	13	12	13	10	11	18
32	18	13	19	12	29	22	10	12	12	14	10	11	19
103	23	14	14	11	28	20	10	12	11	13	9	10	19
46	1	13	10	12	30	23	8	12	11	13	9	10	18
41	2	14	11	12	27	23	10	12	12	13	9	10	19
96	6	14	17	12	27	23	10	13	13	14	8	10	19
92	10	12	13	13	29	23	9	10	13	13	9	11	18
90	5	13	10	12	30	23	8	12	11	13	9	10	18
77	14	13	15	12	26	22	10	10	11	14	9	9	18
114	2	14	12	11	28	23	9	10	12	14	9	13	19
93	22	16	20	11	29	22	10	13	11	14	8	10	18
107	0	12	10	11	29	22	9	10	12	13	11	10	20
69	20	13	13	11	29	24	8	13	12	14	9	11	18
52	14	13	10	12	27	21	9	10	11	14	8	12	16
30	17	16	12	12	29	21	10	12	12	15	10	12	20
59	2	13	10	12	28	23	10	10	12	13	9	9	18
80	10	14	16	13	28	24	10	10	13	14	11	11	19
95	0	13	19	13	29	21	9	13	12	13	10	11	18
81	0	13	15	13	27	25	9	13	12	13	9	11	16
43	2	14	13	11	28	22	9	10	12	13	10	9	19
46	19	13	13	13	31	23	9	14	12	14	9	10	18
81	11	13	15	12	28	23	9	12	11	14	9	11	20
53	5	14	16	12	28	25	9	10	13	12	9	11	20
102	27	13	14	12	27	24	9	12	13	13	10	10	19
108	1	15	17	12	29	23	9	10	11	13	9	10	16
87	16	14	12	13	29	22	9	13	11	14	10	11	19
106	19	14	13	12	29	23	10	11	12	14	11	9	20
59	31	16	17	12	30	23	10	13	12	14	11	13	19
45	1	13	16	12	26	22	9	10	13	13	10	10	18
78	1	13	11	12	27	22	9	13	11	13	12	11	18
94	2	13	15	11	27	22	10	13	13	13	8	12	18
108	48	13	16	12	27	20	11	12	12	13	10	11	18
70	1	13	13	11	28	20	8	10	11	15	9	10	19
97	5	15	10	13	27	22	9	11	12	13	11	9	19
79	11	14	13	12	28	23	9	12	13	13	10	11	20
38	2	13	16	12	27	22	10	12	13	14	9	11	18
109	17	14	16	13	30	21	9	14	14	13	11	10	19
106	1	12	14	11	28	21	8	10	12	13	9	13	18
38	0	13	20	13	27	22	9	12	12	14	8	9	18
34	47	13	13	12	27	24	9	12	13	13	11	13	19
84	13	12	17	11	29	21	8	10	12	14	10	13	20
102	39	15	15	12	26	22	9	10	12	13	11	11	19
78	30	14	12	12	27	23	10	10	12	13	11	10	19
46	11	16	13	12	27	24	9	10	12	13	9	11	18
105	41	12	10	11	28	22	10	10	12	14	10	11	18
104	4	14	15	12	29	21	9	12	13	13	9	12	19
41	7	14	10	13	29	21	9	12	12	13	9	11	20
73	9	14	12	12	29	21	9	11	13	13	12	10	19
85	20	15	13	13	30	23	9	12	12	13	9	11	18
85	10	14	12	12	29	22	9	13	12	13	9	10	18
50	11	15	12	12	26	23	9	12	12	13	10	12	17
69	5	13	13	12	27	23	10	10	11	13	10	9	19
102	27	16	12	12	29	22	10	13	13	13	9	10	19
32	11	13	10	13	27	23	10	10	12	13	10	10	20
50	23	12	11	11	28	22	10	12	11	13	9	11	19
110	5	15	13	11	28	21	9	13	12	13	9	11	18
53	25	13	10	12	29	21	10	10	13	13	11	11	19
103	1	13	14	12	29	22	10	11	11	15	9	10	19
103	8	14	12	13	28	22	9	10	13	15	9	12	18
88	23	13	12	13	29	23	10	12	12	13	10	10	19
31	19	14	13	11	26	23	10	12	13	13	9	10	19
60	33	15	15	13	28	24	9	10	11	13	10	10	17
62	6	14	10	13	26	23	9	12	12	13	9	11	17
114	0	13	10	13	30	23	9	10	13	15	10	9	20
98	12	14	13	12	29	21	10	13	13	13	8	10	18
43	1	12	14	13	28	24	9	13	12	14	10	11	18
66	21	13	13	12	29	20	10	15	12	13	10	11	17
69	47	15	14	12	30	23	10	10	14	13	11	9	21
70	23	14	12	12	30	25	10	12	12	13	10	11	20
57	8	15	15	13	28	24	9	12	14	14	9	11	17
37	10	14	12	12	29	24	9	13	12	14	9	12	20
90	5	14	14	11	27	21	10	10	12	13	11	9	18
28	2	14	11	11	27	22	9	10	12	14	9	11	20
35	23	15	15	13	28	23	9	12	13	13	11	10	19
64	4	13	10	11	28	23	10	10	11	14	11	9	16
60	7	13	17	13	28	23	8	10	11	14	9	11	18
92	5	13	10	13	28	22	8	15	12	13	9	11	17
78	11	13	16	12	28	23	9	12	12	13	9	11	19
57	4	12	13	11	30	23	9	10	12	14	10	11	18
76	9	15	10	12	28	23	9	11	11	13	9	10	18
105	3	14	16	12	30	25	10	10	11	13	9	12	17
85	23	15	13	12	29	22	9	12	13	14	9	10	19
55	17	13	16	11	27	24	9	14	11	14	10	11	18
62	7	13	9	12	27	21	9	13	12	13	9	11	20
35	41	15	12	12	29	23	10	12	11	13	9	11	19
28	31	13	11	12	29	22	10	12	12	14	10	10	18
40	1	15	15	12	27	24	9	11	14	13	11	11	16
54	38	13	13	11	29	23	10	11	12	13	10	10	19
64	18	13	18	13	30	21	9	13	12	14	10	11	21
60	0	13	17	12	28	22	9	10	12	13	11	9	18
52	8	13	12	12	28	22	9	12	11	13	9	11	18
101	0	13	10	12	29	21	8	12	14	13	9	12	19
96	45	12	11	11	30	23	9	10	13	13	9	9	17
94	0	12	12	12	28	22	10	10	13	14	11	12	18
28	0	12	10	11	27	22	9	12	12	14	11	12	18
66	0	13	18	11	27	20	10	12	13	13	9	10	19
49	17	14	16	12	28	21	9	13	12	13	9	10	17
98	7	13	13	11	29	25	9	10	11	13	10	11	19
58	0	15	16	12	30	22	9	10	12	14	9	12	20
52	9	13	14	11	29	23	10	10	12	13	11	10	19
42	0	13	12	11	29	22	10	12	12	13	9	11	18
71	16	14	14	13	29	20	9	10	12	13	11	10	18
50	29	14	15	13	28	24	8	12	11	14	9	11	18
47	11	13	12	12	30	25	9	13	13	13	9	11	20
90	22	14	11	12	27	22	10	10	11	13	10	9	19
41	2	14	14	12	29	22	9	13	12	14	10	10	20
89	1	13	15	12	29	23	9	13	11	13	10	12	18
73	38	16	12	12	28	23	9	10	11	13	9	11	18
73	38	13	14	11	30	21	10	10	12	13	11	11	21
46	16	13	12	11	29	23	10	10	12	14	9	10	18
75	1	15	12	11	27	23	9	10	13	13	9	11	18
100	3	13	13	11	28	23	10	15	12	13	8	12	18
88	19	14	13	12	29	22	9	10	11	13	10	11	18
95	47	13	10	11	29	22	10	12	12	13	9	11	18
86	42	14	10	11	29	22	11	13	12	13	9	10	17
45	1	14	10	13	29	21	9	10	12	13	11	11	18
81	22	13	14	12	27	22	11	12	12	13	10	12	18
91	31	14	12	13	27	22	9	10	11	15	9	11	18
63	7	14	18	11	29	21	10	12	12	13	9	9	16
35	2	14	17	13	28	25	9	12	12	15	10	11	18
33	16	12	17	12	29	22	9	12	11	13	10	12	18
31	3	16	19	12	27	22	9	12	12	12	8	10	19
114	28	15	16	13	27	24	10	11	12	13	10	12	18
91	38	13	17	11	30	21	10	13	11	13	11	10	19
71	1	14	19	11	27	24	9	12	12	13	11	11	20
75	21	14	12	11	28	22	9	10	12	14	9	12	17
44	17	15	13	13	30	24	10	10	12	14	9	11	18
44	1	16	14	13	30	24	9	12	12	14	11	11	18
47	22	13	11	12	28	23	9	10	12	14	9	11	19
73	7	12	12	12	30	21	9	11	13	15	10	11	17
66	22	13	13	12	29	23	10	10	12	13	9	11	18
70	20	12	12	11	28	23	9	10	12	13	9	11	19
70	3	15	15	12	29	23	10	14	12	13	11	10	20
49	28	13	13	12	28	22	9	9	12	14	8	10	19
106	7	13	11	12	27	24	9	13	12	14	10	12	19
76	0	15	13	13	29	25	9	9	14	15	11	12	19
90	17	13	18	12	29	24	9	10	12	14	10	10	19
68	5	15	13	11	30	25	9	12	11	13	9	11	18
98	41	14	12	12	26	23	9	10	12	13	11	11	19
38	27	16	11	12	30	24	9	10	12	13	10	12	18
90	15	16	13	12	27	24	9	10	12	13	9	11	18
92	1	13	14	12	29	22	10	12	13	13	11	11	18
75	3	13	10	11	29	23	9	10	13	14	10	10	17
101	2	15	10	12	28	21	10	12	12	14	11	11	18
38	31	12	13	12	30	22	9	12	13	13	11	9	19
98	5	16	17	12	28	20	10	12	13	13	9	10	19
59	4	12	10	12	27	24	9	10	12	14	8	11	18
103	24	13	11	12	28	21	9	10	12	13	9	10	19
104	1	13	16	12	28	22	9	10	14	13	9	12	19
90	0	13	15	11	27	22	10	13	13	13	8	12	18
39	4	14	13	12	27	23	9	14	12	13	11	11	17
58	21	14	13	12	29	24	9	13	13	15	10	10	18
96	0	13	12	12	26	24	9	13	12	14	9	11	19
92	0	13	10	12	29	23	9	10	11	13	11	12	19
53	10	14	9	12	28	23	10	13	11	13	9	11	19
101	4	13	17	12	27	23	10	14	11	15	10	12	19
83	23	14	11	12	30	23	10	10	13	14	9	9	19
96	1	13	12	12	27	22	9	13	13	13	11	12	19
93	16	13	9	11	28	23	9	11	11	13	10	11	17
105	39	13	13	12	29	22	9	12	12	14	8	13	19
105	26	14	12	11	26	22	10	13	13	13	9	14	16
68	41	13	14	12	29	22	9	12	13	13	9	10	18
36	17	14	14	12	29	23	9	10	12	13	9	11	18
71	15	13	15	11	30	21	9	10	11	14	9	10	19
41	14	14	12	11	29	23	10	10	12	13	9	10	18
44	1	16	14	11	28	23	10	12	12	13	9	11	19
63	40	14	13	12	27	24	8	9	11	13	9	11	17
102	14	13	12	13	29	22	10	12	11	13	9	11	19
86	6	13	13	13	28	23	10	12	12	13	10	12	20
57	11	13	13	13	27	23	9	10	13	13	9	10	19
76	2	13	18	12	27	23	10	12	11	12	10	9	20
34	0	14	10	13	28	24	10	10	11	13	9	11	18
44	28	12	15	13	27	22	9	10	13	13	9	11	17
36	5	16	13	13	26	22	9	10	11	13	11	10	17
44	9	14	13	12	29	23	9	12	13	13	9	10	18
72	1	14	10	12	29	22	10	12	12	14	11	10	17
88	0	14	12	12	30	22	8	13	12	15	10	10	18
35	2	13	12	12	27	23	9	11	12	13	9	9	18
47	1	13	13	12	28	24	9	12	12	13	9	11	18
99	4	14	12	11	30	24	9	10	12	13	9	11	19
97	9	12	13	12	28	25	8	10	11	14	10	11	18
66	4	14	11	12	27	25	9	10	12	14	9	11	19
72	1	14	12	11	29	24	10	13	12	15	8	10	19
83	4	12	13	12	28	22	9	13	12	13	11	11	19
68	4	14	9	11	27	23	9	12	12	15	9	11	17
77	2	14	13	12	28	23	9	10	12	14	8	11	18
104	13	14	12	12	29	22	9	10	11	13	9	11	17
103	34	15	15	12	28	24	9	12	12	14	9	10	19
82	3	15	11	11	29	24	10	12	12	13	9	13	18
107	2	14	11	12	29	21	10	12	12	13	10	9	18
93	2	15	10	11	27	22	9	9	13	14	9	9	19
105	3	15	14	12	30	23	9	13	11	13	10	9	18
107	11	14	14	11	30	21	9	11	11	13	11	10	19
43	11	14	11	12	30	23	10	11	11	13	10	12	18
42	19	14	10	13	27	22	9	12	11	14	9	11	18
114	11	14	13	12	28	24	11	10	12	15	10	13	20
45	23	14	18	12	29	22	10	9	12	13	9	9	17
61	16	13	13	12	30	23	9	10	12	13	9	10	18
46	12	14	10	13	28	24	9	13	12	14	9	11	19
48	15	13	10	13	30	22	9	10	12	13	9	12	18
103	0	14	13	13	28	23	9	13	11	13	9	10	19
109	25	13	10	13	27	23	8	11	11	13	8	9	18
71	36	15	13	11	30	22	9	12	12	13	9	11	17
93	22	13	10	12	30	22	10	12	11	13	8	11	18
51	25	15	13	11	30	22	9	12	12	13	9	11	17
102	2	16	17	13	28	25	9	12	11	14	9	11	18
104	25	14	15	12	28	22	9	12	13	13	11	9	19
33	28	15	11	12	30	22	9	12	11	14	9	9	18
40	24	15	13	12	30	23	9	10	11	14	9	10	19
105	43	13	16	11	31	22	9	11	11	13	11	12	19
49	18	12	15	12	29	22	8	10	13	13	10	12	17
56	15	12	16	12	29	23	9	12	12	15	10	11	20
59	3	15	12	12	28	21	9	13	11	14	10	10	19
42	6	15	16	11	29	23	10	10	11	14	10	12	18
62	0	15	10	12	28	22	9	10	12	15	10	12	19
60	16	12	17	11	29	21	9	10	12	14	10	13	20
58	38	14	13	12	29	24	9	13	12	13	9	11	18
96	9	13	12	13	28	23	9	13	12	14	11	11	20
67	1	14	14	11	28	23	9	12	12	14	9	11	19
57	31	14	10	12	27	22	9	13	11	13	9	11	20
67	17	15	15	12	30	25	9	10	13	14	10	10	17
44	40	12	13	13	28	21	9	12	12	14	10	11	18
77	3	13	12	12	28	21	10	12	12	15	9	9	17
93	1	12	10	14	28	24	9	12	11	14	11	11	19
101	4	14	11	11	28	23	9	12	12	15	9	11	18
67	31	13	15	13	28	23	9	13	14	13	9	11	19
63	6	13	16	11	30	22	9	10	11	14	11	12	18
49	0	15	14	12	28	23	9	10	13	13	9	10	19
103	27	14	11	12	27	22	10	13	12	13	11	11	17
55	21	15	16	12	27	20	9	11	12	15	9	11	16
60	9	13	12	11	29	23	9	10	12	15	11	10	20
78	23	13	15	11	27	23	9	10	12	13	10	10	19
30	1	12	13	12	27	23	8	12	12	13	9	12	20
50	17	15	10	12	31	20	10	12	11	13	10	10	19
66	1	13	13	13	28	20	9	10	11	14	9	11	19
98	15	13	13	11	29	23	9	12	12	13	9	9	17
93	1	14	16	12	26	23	10	10	11	14	9	10	19
69	31	14	12	12	27	25	9	10	12	13	9	12	18
75	1	13	15	11	27	22	10	13	13	13	8	12	18
102	0	14	12	13	29	23	10	12	13	13	10	12	18
62	7	12	13	12	29	22	9	12	13	13	11	9	19
35	0	12	10	12	28	21	9	10	12	13	9	11	17
75	4	13	10	12	27	23	9	9	12	14	9	11	19
39	4	14	13	12	28	24	11	10	12	15	10	13	20
43	2	15	14	12	28	23	9	12	12	15	11	10	19
76	3	14	12	12	29	23	9	12	11	14	9	11	19
44	10	14	12	13	29	23	10	12	13	13	10	12	18
46	0	15	11	12	27	24	9	12	12	13	9	12	18
68	4	12	12	11	26	23	10	10	11	13	9	9	19
49	12	14	13	11	29	23	9	13	14	13	10	11	17
49	9	13	15	11	30	23	10	12	12	13	9	9	17
76	9	13	13	12	27	21	9	13	12	13	10	11	18
47	12	12	12	11	29	23	9	13	11	13	9	9	18
52	12	14	12	12	27	23	8	12	11	13	11	10	19
72	9	13	15	12	28	22	9	12	13	13	10	11	19
56	20	15	17	13	28	24	9	12	12	13	11	9	18
37	9	14	10	12	29	24	9	12	13	13	8	10	18
93	9	15	17	12	31	20	9	13	11	14	12	9	18
45	3	14	13	11	29	22	11	12	12	14	11	11	20
76	0	14	13	12	29	24	9	12	13	14	9	10	19
107	24	15	17	12	28	24	9	10	13	14	10	10	18
43	15	12	13	11	29	21	9	12	13	13	9	11	17
96	1	15	16	11	30	22	9	10	12	14	9	12	20
51	10	14	12	13	29	24	10	10	13	14	12	13	18
90	12	16	13	11	29	23	11	10	12	13	9	11	17
78	1	13	12	13	29	20	9	10	12	13	9	9	19
100	11	14	13	11	29	22	11	12	12	14	11	11	20
77	41	14	12	12	29	24	9	13	12	14	9	12	20
106	4	16	14	11	29	23	10	13	11	13	9	10	21
94	0	13	11	12	27	24	9	10	12	13	10	12	19
90	9	15	10	11	27	20	10	10	12	13	10	11	18
45	2	15	11	13	29	20	10	12	11	14	11	12	18
67	25	14	19	13	29	23	10	9	12	13	10	10	18
95	1	13	15	12	27	23	9	11	13	15	9	9	18
103	38	13	14	14	28	21	9	12	12	13	9	11	19
101	7	14	18	13	29	21	10	12	12	13	9	11	18
96	8	15	16	11	29	23	9	10	11	13	9	9	18
57	4	13	20	12	30	24	10	12	12	14	9	12	19
92	0	13	10	11	29	22	10	13	11	15	9	10	18
46	24	14	10	11	28	22	10	11	12	13	11	11	18
101	13	13	9	12	28	22	9	12	11	14	9	12	19
101	0	12	13	12	27	22	9	12	11	13	11	9	18
52	34	14	16	11	26	23	10	12	11	14	10	11	19
30	0	15	13	13	28	21	9	10	12	14	9	10	20
40	25	14	10	12	29	22	10	11	12	14	10	10	20
73	21	13	13	12	29	22	9	10	10	13	11	11	17
90	9	13	11	12	30	24	10	10	12	13	10	10	20
89	11	14	10	12	27	23	8	10	13	13	9	12	17
61	2	13	17	11	27	22	9	10	13	13	9	11	17
104	0	14	9	11	27	23	9	10	12	13	9	11	19
68	3	13	15	11	29	23	9	10	12	13	11	11	18
100	17	14	17	13	29	22	9	11	12	14	9	10	20
50	0	14	13	11	29	20	9	12	11	13	9	10	20
50	24	12	13	12	28	21	8	12	13	15	9	9	19
106	2	16	13	11	30	21	9	13	12	13	11	10	20
62	19	14	12	12	27	22	9	10	12	13	11	12	20
84	11	13	15	13	27	25	9	13	12	13	9	11	16
65	5	15	12	13	29	23	10	10	11	14	8	10	18
94	0	14	16	12	28	21	9	13	12	13	9	10	17
94	1	14	16	12	27	20	10	11	12	13	11	12	18
96	7	13	16	13	31	20	9	10	11	14	9	9	19
109	2	14	13	11	30	22	9	13	12	13	10	10	18
67	0	12	10	13	30	22	9	10	12	14	10	10	18
99	28	13	13	12	29	23	10	11	11	13	11	11	17
75	1	13	16	13	29	23	9	10	12	14	12	10	18
47	1	15	18	11	28	23	9	10	10	13	9	10	18
74	27	15	15	12	27	24	9	11	14	13	11	11	16
60	3	13	10	12	27	22	10	13	12	15	11	11	17
73	15	14	12	11	28	22	10	11	11	13	9	10	17
48	0	14	13	13	27	22	9	10	11	13	10	11	19
45	5	13	17	11	28	24	11	13	12	13	11	10	16
101	47	16	16	12	28	24	10	11	12	13	10	12	19
41	2	13	12	11	29	24	9	12	11	13	10	11	19
49	3	14	9	13	29	24	10	13	12	14	9	10	18
40	27	15	12	12	31	25	9	10	13	13	9	11	20
63	0	14	13	13	28	23	9	10	12	13	9	9	20
59	17	15	13	12	27	23	10	12	12	13	9	10	18
50	1	16	14	12	28	23	9	10	11	13	12	12	19
75	1	12	10	14	28	24	10	10	13	15	9	9	20
67	5	12	10	13	29	21	9	10	12	14	9	9	17
53	39	12	13	12	27	22	9	10	11	14	10	9	19
97	0	16	10	12	31	23	9	13	12	13	11	10	21
92	29	13	14	12	31	21	10	12	13	14	9	13	19
42	0	14	13	11	29	22	9	12	13	14	10	10	18
58	7	15	17	11	29	22	9	13	12	13	11	11	18
55	16	13	16	13	27	23	9	12	13	14	9	11	19
64	2	12	12	11	28	23	9	12	12	13	10	12	18
73	2	13	10	11	28	24	9	12	12	13	8	13	20
41	21	14	14	13	30	24	9	12	11	13	11	10	17
68	3	13	13	12	29	23	10	10	12	13	9	11	18
70	1	13	11	12	27	22	10	12	13	15	11	11	18
73	8	12	10	12	30	24	9	13	11	14	9	11	19
45	0	13	10	12	29	25	8	10	13	13	9	11	19
58	9	13	14	12	27	22	10	12	12	13	10	12	18
41	15	13	15	12	27	23	9	11	13	15	9	9	18
74	4	15	14	11	28	23	7	13	12	14	10	11	17
98	8	12	10	12	28	23	9	10	12	14	9	9	19
100	0	13	15	13	28	25	11	10	12	14	9	11	18
58	10	14	14	12	27	23	9	10	13	13	9	9	18
43	0	14	11	11	28	24	9	15	12	13	9	11	17
20	5	12	13	12	28	22	8	10	11	14	9	9	20
63	8	14	9	11	27	22	9	12	11	14	9	11	18
62	0	13	13	13	28	22	9	10	12	15	9	9	18
31	1	13	11	12	28	22	9	10	13	13	10	11	17
62	27	16	14	11	29	22	9	10	13	13	10	10	19
42	16	13	14	11	30	21	10	10	12	13	11	11	21
36	0	13	17	12	30	22	10	12	12	13	10	9	19
28	25	13	15	12	27	24	9	12	11	14	10	10	21
73	17	15	16	11	30	22	9	10	11	13	11	10	17
90	4	15	12	12	29	22	9	13	13	14	11	11	20
85	18	13	14	12	28	22	11	14	13	14	9	10	19
102	41	14	16	12	29	21	10	13	12	13	10	11	18
72	2	13	13	12	29	23	10	12	12	13	10	11	18
79	8	13	18	13	29	22	9	13	12	13	9	9	17
31	43	14	12	12	30	22	9	12	13	14	10	12	17
38	4	16	12	11	27	20	9	12	11	13	9	9	17
106	17	13	15	13	29	23	9	10	14	14	11	10	17
99	16	13	13	12	28	21	9	10	12	14	9	11	18
94	26	14	13	13	28	23	9	13	13	12	9	13	18
101	3	12	13	11	29	21	9	10	12	13	10	11	16
71	0	14	14	12	28	24	10	10	11	13	8	10	18
89	0	14	13	13	27	23	9	12	11	13	10	11	20
84	0	14	11	12	27	23	9	10	12	13	9	12	19
92	17	15	10	12	28	21	10	12	12	14	11	11	18
35	28	13	16	12	30	23	10	13	13	13	9	10	18
86	1	13	10	12	29	25	8	10	13	13	9	11	19
100	16	12	11	12	28	23	9	11	12	15	9	11	17
84	0	15	17	12	28	23	9	12	12	13	11	11	18
47	5	13	14	11	29	23	10	10	12	13	11	10	19
82	3	14	13	12	28	23	9	14	12	13	9	9	19
106	1	13	13	11	26	24	9	13	13	13	10	10	17
64	24	13	17	13	28	23	9	13	12	14	9	9	17
44	7	15	13	11	29	23	9	10	12	13	9	11	18
103	11	12	14	12	27	22	10	10	12	13	11	12	17
78	15	15	10	12	28	22	9	15	12	14	11	11	19
73	3	14	16	13	29	22	9	10	13	12	10	11	20
54	12	12	9	11	27	22	9	10	13	13	11	11	18
68	4	14	10	12	29	23	9	9	12	14	12	11	18
63	28	16	14	13	29	23	9	10	13	15	9	9	18
98	6	13	12	12	29	24	9	12	14	13	9	10	19
87	37	12	17	13	29	23	8	12	12	13	11	10	19
62	4	15	14	12	29	24	10	10	11	13	9	12	18
77	34	14	15	12	28	22	9	12	13	13	11	11	20
75	0	12	13	12	29	22	9	14	12	13	10	10	20
73	2	14	12	12	30	23	10	10	12	13	9	10	17
68	3	14	14	11	28	24	10	10	12	14	9	10	18
104	2	14	12	13	30	22	10	10	12	13	9	11	17
70	0	14	10	13	27	21	10	13	12	13	10	11	18
103	39	14	17	11	28	21	9	13	12	12	8	10	19
89	13	14	16	12	31	24	9	11	12	13	8	10	19
71	5	14	14	13	28	23	10	12	12	13	10	10	19
106	3	12	11	12	28	22	9	11	11	14	9	9	19
39	41	12	12	11	30	23	8	12	13	13	11	10	17
104	24	14	19	11	30	23	9	12	12	14	10	10	20
70	17	13	12	13	29	20	9	10	12	13	9	9	19
45	32	14	10	13	27	24	10	12	11	13	9	9	18
85	20	12	12	11	28	23	10	12	12	14	10	11	19
76	12	13	13	13	27	24	9	10	11	14	10	10	19
76	4	12	15	12	29	24	10	10	12	13	11	11	18
73	31	16	11	12	28	22	9	10	12	13	11	10	19
100	21	14	11	13	28	22	8	10	11	14	9	10	18
45	23	14	16	12	29	23	11	10	13	15	10	9	20
38	31	13	17	12	28	21	9	10	11	14	9	9	17
61	5	14	11	12	26	22	10	10	12	13	9	10	19
47	3	15	20	11	29	20	9	10	12	13	10	12	17
72	4	14	13	12	27	21	9	12	12	13	9	10	18
108	3	13	13	11	28	22	8	11	11	13	11	10	19
67	6	13	12	11	30	22	9	10	12	15	11	11	19
37	14	15	17	12	27	24	9	12	12	13	8	12	18
51	16	15	10	11	30	23	10	12	12	13	10	11	16
44	19	13	10	12	29	21	8	12	14	13	9	12	19
104	19	14	13	12	27	22	10	12	12	13	9	10	18
88	26	14	14	11	30	22	10	10	12	13	8	10	20
85	0	14	13	12	29	23	9	10	12	13	11	11	17
102	24	16	13	12	28	22	10	10	11	13	9	10	20
107	5	13	10	12	27	23	9	10	12	14	8	10	18
47	1	14	12	12	28	23	8	10	12	15	8	11	19
90	12	15	15	12	28	24	9	12	12	14	9	10	19
63	16	14	10	11	28	24	9	11	11	14	9	12	17
106	11	13	10	13	28	24	9	12	12	13	8	11	18
61	30	13	13	11	27	24	10	10	11	13	8	11	18
93	27	14	13	12	27	22	10	9	12	15	10	11	20
91	14	14	10	12	29	22	9	11	13	13	11	12	18
103	16	13	17	11	27	20	9	12	12	13	10	11	18
82	38	13	18	13	26	22	9	10	12	14	9	11	19
87	4	13	19	11	28	23	9	13	13	14	10	10	17
46	22	15	13	12	30	23	9	10	11	14	9	10	19
90	18	14	11	12	28	22	9	10	14	13	9	10	19
72	6	14	14	12	27	22	9	13	11	14	9	10	17
72	2	13	12	12	29	24	8	13	11	13	10	9	18
61	3	16	14	12	28	23	9	10	11	13	12	12	19
73	1	15	15	12	28	22	9	12	12	14	8	9	20
89	9	13	9	11	29	23	10	10	12	13	9	11	20
80	11	13	12	13	27	22	9	13	11	13	8	9	20
94	49	14	20	12	27	23	11	10	12	15	10	8	18
48	0	13	14	12	28	23	9	10	11	13	9	12	19
32	33	14	15	13	29	23	10	12	12	13	10	12	17
71	17	13	11	12	29	23	9	12	11	13	8	12	17
96	2	16	10	12	25	24	9	13	12	13	9	11	19
84	27	13	18	11	30	23	8	12	14	14	9	11	18
119	18	15	9	13	29	24	9	12	13	15	10	11	18
102	38	16	20	12	30	24	9	10	12	14	11	10	19
84	14	14	13	12	27	22	10	12	12	13	9	10	18
107	12	14	17	12	28	20	10	10	12	13	11	11	19
50	47	13	12	13	29	20	9	10	12	13	9	9	19
78	11	14	13	12	30	24	9	10	12	13	8	9	18
33	0	13	10	12	28	22	10	13	11	14	9	11	18
46	26	14	10	12	27	23	10	10	14	14	9	11	17
46	26	11	13	11	28	22	10	12	12	14	9	11	18
50	0	14	16	14	29	22	9	11	12	13	10	11	18
109	0	14	12	11	31	23	9	12	13	13	8	11	18
106	0	14	19	11	28	24	10	10	12	13	9	11	19
103	1	14	13	13	28	23	9	10	12	13	9	9	20
94	26	14	10	11	28	22	9	12	13	14	10	10	17
101	23	13	14	13	29	23	10	10	12	12	10	11	20
104	39	15	13	12	28	22	10	11	12	13	9	11	18
82	2	13	11	11	30	23	9	10	13	13	9	10	19
92	2	12	11	11	28	22	9	12	12	13	10	10	18
29	24	13	9	13	27	21	9	15	12	15	9	10	17
115	0	15	10	12	29	23	10	12	12	13	9	13	18
95	6	13	17	11	28	23	9	14	11	13	9	10	18
105	27	16	16	11	30	23	9	10	11	13	10	9	17
41	18	14	16	12	31	23	9	14	12	14	8	11	18
100	5	13	10	11	27	22	9	10	11	13	10	11	18
103	13	13	15	12	30	24	9	12	12	14	9	10	19
60	29	15	11	11	28	23	9	12	12	14	9	12	17
72	2	14	12	12	28	22	9	12	12	14	9	13	18
38	2	12	16	12	26	22	10	12	11	14	9	11	18
75	4	13	12	12	28	23	9	9	11	13	9	9	17
45	19	13	14	11	29	22	10	12	13	13	9	10	19
71	1	12	15	12	30	23	9	10	12	14	9	10	18
82	0	16	17	12	31	20	8	12	12	13	9	9	20
73	1	14	12	12	29	22	10	10	12	14	10	9	18
61	21	15	11	12	28	23	9	10	13	13	9	11	17
72	11	15	11	12	27	22	10	13	11	15	9	11	18
72	4	15	13	12	30	22	10	10	13	14	10	10	18
51	3	13	10	11	27	23	9	10	11	13	9	10	19
82	14	15	13	13	30	24	10	12	11	13	8	12	18
54	18	14	18	12	28	23	9	13	13	14	10	10	17
75	11	12	11	11	28	22	10	12	11	13	9	11	19
72	14	13	16	12	30	23	9	12	12	14	10	11	19
49	4	13	15	13	28	23	10	12	12	13	9	9	18
49	11	15	12	12	30	22	9	10	12	14	8	11	19
52	9	14	16	13	27	23	9	12	12	13	11	10	19
75	11	14	13	12	28	23	9	13	12	14	11	10	16
106	6	14	14	11	28	23	10	13	12	14	11	9	17
53	2	13	16	12	27	24	10	13	12	14	8	11	18
60	0	13	12	12	29	22	9	10	12	13	8	10	19
44	17	14	13	12	28	23	9	10	12	15	11	9	18
97	4	14	12	11	29	20	11	10	12	14	10	11	19
81	42	14	17	11	27	23	10	12	12	13	9	11	19
87	17	14	10	12	27	23	8	12	11	13	9	9	17
74	24	15	12	11	27	23	10	10	12	13	9	11	18
105	41	15	14	12	28	23	9	12	12	15	11	10	19
41	15	13	12	12	29	23	9	13	11	13	9	10	19
34	5	13	10	13	27	22	9	14	11	14	9	10	19
66	1	14	11	12	28	21	8	10	11	14	10	12	19
52	2	12	16	13	29	23	10	13	11	13	11	11	17
33	18	13	17	11	27	22	10	10	12	13	10	13	19
72	8	13	15	11	27	21	10	10	12	13	10	11	20
97	6	13	14	13	28	23	9	10	11	15	10	11	18
107	32	13	15	11	30	22	8	12	12	14	10	10	19
31	3	14	12	12	28	22	9	9	12	14	9	11	17
98	5	12	13	13	29	23	10	12	12	14	9	11	18
54	32	13	15	11	28	23	9	12	13	13	10	11	18
67	1	13	13	12	29	20	9	13	12	13	9	11	17
104	6	13	10	11	28	22	10	12	13	13	10	9	19
45	30	13	12	12	30	23	9	10	12	12	10	10	17
81	0	13	10	12	27	24	9	13	12	13	10	11	21
103	22	14	12	12	28	25	10	13	12	15	9	11	18
99	5	14	18	13	29	21	10	12	12	13	9	11	18
92	22	14	13	12	28	23	10	10	11	13	9	10	18
75	4	14	16	13	26	23	10	10	12	13	10	10	20
110	1	13	14	11	30	24	10	13	12	13	9	10	19
99	0	14	10	12	29	24	9	12	13	13	8	10	18
42	8	15	17	12	31	20	9	13	11	14	12	9	18
23	34	14	12	11	28	22	9	12	11	14	10	11	18
50	9	12	18	12	31	22	9	12	12	13	10	9	19
86	16	12	13	12	28	23	10	10	12	15	9	9	17
71	2	14	16	12	29	21	9	10	12	14	11	11	18
45	5	13	10	11	30	24	9	12	11	13	11	11	21
96	17	12	10	13	29	23	8	13	11	13	9	11	20
96	11	15	20	11	27	23	10	12	13	13	10	11	20
91	50	14	12	11	27	22	10	12	12	13	9	9	18
85	32	14	10	12	30	23	9	10	12	13	9	11	20
99	0	14	16	13	29	23	9	13	12	14	10	11	19
48	22	15	13	13	27	22	10	12	11	13	10	10	18
82	31	14	11	12	27	23	9	10	12	13	9	12	19
113	2	15	9	12	29	24	10	12	12	14	9	10	20
92	13	13	13	12	29	24	9	10	12	14	9	11	19
33	0	12	10	13	29	23	9	12	12	13	9	12	19
101	6	13	16	11	27	20	9	12	12	13	10	11	18
110	0	12	12	11	26	23	10	10	11	13	9	9	19
65	0	13	12	12	29	23	9	12	12	15	9	10	17
93	1	14	13	13	29	22	9	12	12	14	10	12	19
68	0	15	19	12	29	23	9	12	12	15	11	12	17
80	1	13	10	13	28	23	10	12	11	13	9	11	20
60	5	14	9	11	27	22	9	12	11	14	9	11	18
30	0	13	18	11	29	22	9	11	11	13	10	11	17
56	3	13	13	13	28	21	9	10	12	13	10	11	19
62	1	13	10	12	29	23	9	10	13	14	8	10	19
25	33	13	13	11	29	24	9	10	12	13	10	11	18
100	0	12	12	11	28	23	10	12	12	14	10	11	19
86	0	14	13	12	29	22	10	12	12	15	9	11	19
63	45	13	13	13	28	21	9	10	12	13	10	11	19
99	8	14	12	11	28	23	10	10	12	13	11	10	18
53	4	15	13	13	28	24	9	11	11	13	9	13	19
96	20	13	10	12	29	21	10	12	11	13	9	10	19
55	9	13	13	13	29	23	10	12	11	13	9	10	20
41	14	13	10	11	29	22	9	10	12	15	10	11	18
56	4	15	10	14	30	23	9	12	13	13	11	9	17
97	0	15	16	11	30	22	9	10	11	13	11	10	17
38	42	16	12	13	28	23	10	14	13	13	9	11	18
116	5	13	12	12	27	23	9	10	12	13	9	11	18
90	4	13	12	11	29	24	9	12	11	13	10	11	19
100	3	13	10	12	29	23	9	12	12	13	10	11	19
50	10	12	16	11	27	23	9	12	12	13	11	12	19
36	31	12	13	12	27	23	8	12	12	13	9	12	20
78	1	13	12	13	27	20	10	12	11	12	11	11	17
84	23	13	15	11	27	23	10	12	11	14	9	10	19
97	3	13	13	13	31	23	9	14	12	14	9	10	18
72	22	13	12	12	28	24	9	10	12	15	9	10	18
56	0	15	13	11	29	23	9	10	13	13	9	10	19
96	0	13	12	11	28	22	8	12	14	14	9	11	19
114	16	14	15	13	30	22	9	12	11	13	9	10	20
106	13	14	12	12	30	23	10	10	12	13	9	10	17
99	36	13	13	13	27	23	9	10	13	13	9	10	19
89	5	13	15	12	29	23	10	10	13	14	11	12	19
45	4	13	12	12	29	25	10	10	11	13	10	11	18
64	11	13	14	11	26	24	10	10	12	14	10	11	18
72	0	15	13	13	28	21	9	10	12	14	9	10	20
104	9	13	16	13	29	24	10	13	11	13	9	10	20
73	9	14	10	11	28	22	9	12	12	13	9	11	19
42	3	16	13	12	28	22	10	12	11	14	9	9	18
84	32	13	15	12	29	23	9	11	12	13	10	11	18
41	1	15	11	12	29	22	10	13	11	13	10	10	18
75	15	16	16	11	30	23	9	10	11	13	10	9	17
46	25	14	13	11	29	22	10	10	11	14	9	11	18
43	3	14	11	12	27	23	9	10	11	14	10	9	19
108	8	15	10	11	28	23	10	12	12	13	9	11	17
50	0	14	13	12	27	23	9	11	12	14	9	11	18
74	36	14	18	11	29	23	10	10	12	13	9	12	19
91	3	14	13	12	28	24	9	10	11	14	8	11	20
99	27	14	12	12	27	24	10	10	12	13	10	10	18
61	1	15	16	12	31	23	9	13	12	14	9	9	19
91	5	14	13	13	27	24	9	12	12	14	8	10	18
40	12	14	18	11	29	23	10	10	12	13	9	12	19
101	20	14	15	12	28	22	9	12	12	14	9	9	19
103	24	15	10	13	28	22	9	10	13	13	11	11	20
52	22	14	13	13	29	20	9	10	12	13	8	9	19
94	1	14	14	11	27	23	10	10	12	12	9	12	17
4	2	13	13	13	29	23	10	12	12	15	9	10	20
52	4	14	13	13	28	23	9	11	11	13	11	10	19
100	8	14	17	12	27	23	9	12	12	13	9	10	20
71	4	15	11	11	27	24	9	10	13	15	11	11	18
62	9	15	15	12	27	24	9	11	14	13	11	11	16
75	4	14	13	11	27	22	9	12	12	13	8	11	19
40	3	12	13	12	29	24	9	12	12	14	9	10	20
43	35	14	15	11	30	23	9	12	11	13	9	12	19
91	0	14	11	12	29	21	10	10	12	14	9	12	19
58	3	14	15	12	28	22	9	12	13	13	11	11	20
104	1	13	10	12	29	24	9	12	12	13	10	11	18
42	23	12	14	11	28	22	10	12	12	14	10	10	18
68	10	15	18	12	30	22	10	10	11	13	10	12	19
102	21	13	12	12	28	23	10	10	12	13	9	11	18
98	2	14	13	12	29	24	9	13	12	13	9	11	18
90	23	14	13	12	29	21	9	12	12	13	11	10	18
77	15	15	9	13	29	23	10	13	13	13	10	11	20
47	19	13	13	12	28	22	9	11	12	14	9	10	18
46	26	15	13	12	28	23	10	12	14	14	9	11	19
97	27	13	11	12	28	24	9	10	13	13	8	13	17
112	16	14	18	12	28	23	9	10	12	13	9	11	17
29	24	14	20	12	28	22	9	12	11	13	9	10	20
45	1	13	14	11	32	23	10	11	14	14	9	11	18
60	1	12	13	12	26	22	9	12	13	13	8	11	18
76	4	14	14	12	27	23	9	12	13	13	9	11	19
34	1	12	10	12	27	22	9	12	12	14	9	13	20
48	4	14	10	12	29	22	10	11	12	14	10	10	20
80	1	13	10	12	28	22	9	12	11	14	11	10	18
42	49	14	12	11	30	25	9	14	12	14	9	11	20
89	39	13	13	11	31	23	8	10	13	13	11	11	19
95	7	12	10	12	28	25	10	10	12	13	9	9	18
104	8	14	10	12	28	22	10	13	12	13	11	11	20
79	20	14	13	12	29	22	10	13	12	15	10	11	17
73	13	14	15	12	28	22	9	12	13	13	11	11	20
26	2	15	10	12	28	22	10	12	12	14	10	11	18
84	16	14	15	13	28	20	9	9	12	14	11	10	18
43	1	13	17	11	27	24	10	10	11	13	10	11	17
76	22	15	17	11	29	23	9	12	11	13	9	10	19
77	2	14	13	13	28	23	9	10	12	13	9	9	20
55	9	14	13	14	29	24	9	11	13	13	11	10	18
45	17	15	15	12	27	24	9	11	14	13	11	11	16
43	14	13	9	13	27	21	9	15	12	15	9	10	17
46	24	15	10	11	29	22	9	10	13	13	9	11	18
89	22	14	14	12	28	22	10	10	12	14	9	10	19
50	6	13	12	12	29	24	11	13	12	13	10	10	17
94	21	13	13	13	29	20	9	10	11	14	9	11	18
48	27	16	14	12	27	22	9	10	11	13	11	12	18
111	7	13	11	12	29	22	10	12	12	13	10	10	18
97	12	15	12	12	28	23	9	10	12	13	9	10	18
52	24	14	10	11	27	23	9	10	12	13	10	12	17
91	16	14	10	13	27	23	9	12	12	14	11	10	17
36	8	14	13	11	29	20	10	12	12	13	10	10	18
44	3	14	11	12	29	23	9	12	12	14	8	11	19
74	7	13	11	12	29	22	10	12	12	13	9	10	19
33	35	15	18	12	27	24	10	12	11	15	10	12	17
78	6	14	19	11	29	23	9	11	12	13	10	12	18
57	2	14	10	12	30	22	10	10	12	14	9	10	19
35	5	13	12	12	29	22	9	11	12	14	10	9	19
103	2	12	13	13	29	21	10	12	12	13	10	12	18
54	24	13	10	12	27	21	9	10	11	14	8	12	16
97	49	12	11	13	29	21	9	10	13	14	10	12	18
83	27	12	18	12	28	24	9	12	12	13	9	10	17
73	3	14	12	11	30	25	9	14	12	14	9	11	20
80	7	14	14	11	28	25	9	12	11	14	12	10	19
60	18	14	15	12	29	22	10	10	12	13	9	12	18
46	0	14	12	11	28	23	9	10	12	13	8	11	19
105	11	14	14	13	29	22	9	12	12	15	10	10	17
55	40	13	13	13	28	23	9	12	12	13	9	9	18
45	13	13	10	13	29	25	10	10	11	13	9	11	19
98	28	15	12	12	30	24	10	10	12	13	9	10	18
84	28	12	12	12	31	22	10	12	12	15	10	11	18
40	7	14	12	13	29	23	10	12	13	13	10	12	18
83	19	13	14	13	29	23	9	10	11	14	9	9	19
87	3	14	15	12	28	22	9	10	14	14	9	11	18
63	7	13	9	12	28	24	9	12	11	14	10	11	19
61	2	12	11	11	26	23	10	10	11	12	9	11	18
42	2	15	10	13	28	24	9	13	12	13	11	12	21
78	19	15	11	12	28	22	9	10	12	13	11	11	18
32	28	14	16	12	28	21	9	13	12	13	9	10	17
59	0	13	13	12	27	21	8	10	12	13	11	10	17
86	5	13	12	12	27	23	9	10	11	14	10	11	19
73	29	13	15	11	29	23	10	10	14	13	8	9	18
31	2	13	13	12	28	23	10	13	12	14	10	9	20
89	5	13	10	12	28	22	10	10	11	13	9	11	18
52	33	16	14	13	29	24	10	13	11	13	10	10	18
37	25	13	12	13	27	24	9	12	11	12	9	10	17
61	18	13	14	13	29	23	9	10	11	14	9	9	19
45	14	14	16	12	29	22	9	13	12	13	9	12	18
98	23	13	10	12	29	25	9	12	12	14	10	10	20
39	17	13	13	11	29	22	9	12	11	13	9	11	16
76	25	14	16	12	28	21	9	13	12	13	9	10	17
80	20	15	13	13	29	20	9	10	11	14	10	11	17
95	6	15	12	13	27	23	8	12	11	13	12	11	19
103	8	14	12	13	29	20	8	12	12	13	11	10	19
87	13	13	12	11	30	22	9	12	12	14	9	11	19
44	1	13	11	12	29	23	8	12	11	13	9	10	20
39	11	14	12	12	27	22	10	12	11	14	9	10	17
48	0	13	11	13	27	22	9	10	11	14	9	10	19
76	12	13	17	12	29	23	9	10	13	13	10	9	16
59	20	13	10	12	28	23	9	12	12	14	9	10	18
43	17	14	17	12	27	22	9	9	13	14	8	11	19
47	3	14	11	12	28	23	9	12	11	14	8	9	19
97	40	14	13	11	30	22	9	13	12	14	11	12	20
48	21	13	15	11	27	22	10	13	13	13	8	12	18
82	2	13	12	13	29	21	10	12	12	13	9	11	20
83	22	14	12	12	28	23	9	13	12	13	11	11	17
77	0	14	13	11	29	22	9	10	12	14	9	11	18
46	5	15	10	12	27	24	9	13	13	14	9	10	20
73	6	13	12	12	30	23	9	12	12	14	11	11	18
105	2	14	12	12	28	23	10	13	11	13	10	12	18
102	23	14	15	12	28	22	9	10	12	14	11	10	19
119	28	14	12	12	27	23	8	12	11	13	11	10	19
73	12	14	10	12	28	25	9	12	13	14	11	11	19
56	22	14	12	12	30	23	10	10	12	13	9	9	17
106	3	14	13	12	28	23	9	10	12	14	10	10	18
97	11	12	12	12	27	23	9	12	12	14	8	9	19
50	19	13	13	11	28	21	9	12	11	13	8	11	20
58	6	12	13	12	30	22	11	12	12	12	9	11	17
74	25	13	11	13	28	23	10	12	12	13	11	10	20
103	32	13	10	12	29	21	8	12	14	13	9	12	19
108	14	14	18	11	28	22	8	9	11	13	10	10	18
26	45	16	12	12	30	22	9	10	12	13	8	10	17
78	0	14	11	11	28	23	9	12	12	15	9	11	18
67	42	12	13	12	28	22	9	13	12	13	11	11	19
38	20	15	15	11	28	21	9	10	12	14	10	10	19
54	41	14	14	12	27	23	9	10	13	13	9	10	18
66	13	12	11	11	31	23	9	9	12	13	8	11	19
26	20	14	18	12	27	23	10	13	13	13	9	11	19
97	4	15	12	12	28	23	9	12	11	14	11	11	19
104	0	14	14	12	31	23	10	13	12	13	10	11	18
63	15	12	12	13	28	22	9	10	12	14	10	10	17
56	0	14	10	11	28	23	9	15	13	15	9	11	17
95	7	14	10	12	30	21	9	12	12	15	8	10	19
108	9	15	12	12	30	22	9	10	12	14	8	11	19
77	12	13	18	12	29	23	9	10	12	13	10	12	21
96	30	13	14	11	30	24	10	13	12	13	9	10	19
57	14	14	14	13	30	21	10	10	12	13	10	10	17
70	4	14	16	14	29	22	9	11	12	13	10	11	18
53	26	12	12	12	27	22	8	12	12	14	10	11	19
83	8	14	10	11	29	22	9	13	12	13	9	9	19
95	18	13	14	12	29	22	9	10	11	13	9	9	18
102	12	13	10	12	28	23	10	11	11	14	10	12	18
50	3	15	17	13	30	23	10	13	12	13	11	11	21
38	0	13	15	12	28	22	10	13	11	14	9	11	18
81	4	16	14	11	28	22	10	13	12	13	9	12	18
50	8	15	13	11	27	21	9	13	11	14	9	9	19
69	0	12	11	12	28	23	9	11	12	15	9	11	17
80	24	13	12	12	28	23	9	10	12	14	9	9	18
59	0	12	12	11	29	22	9	12	13	13	9	10	18
74	0	12	14	13	28	24	9	15	11	13	11	10	20
79	6	12	16	13	27	24	11	12	11	14	9	10	20
89	22	14	14	12	28	22	10	10	12	14	9	10	19
103	20	14	12	12	30	22	10	13	12	13	8	11	17
66	11	14	10	13	28	22	10	10	12	14	10	12	18
95	15	13	17	13	29	22	9	13	12	13	10	13	20
119	23	14	14	13	29	20	9	10	12	13	11	10	18
60	5	14	10	13	29	23	9	13	12	13	11	9	20
92	1	14	10	12	29	22	10	11	12	14	10	10	20
70	1	15	17	13	29	24	10	11	12	14	11	10	20
98	33	13	10	12	29	21	10	12	12	14	9	9	19
35	10	14	16	13	29	22	9	12	11	13	9	12	18
79	27	14	17	11	28	23	9	10	11	14	9	12	20
88	36	15	12	11	29	22	10	10	12	14	10	11	16
93	0	13	19	11	28	23	10	13	12	13	9	12	18
102	1	14	11	13	28	23	10	10	12	13	11	12	19
42	2	14	13	11	29	24	9	10	13	13	10	11	17
62	22	14	10	12	27	22	9	13	11	13	9	11	20
76	10	15	12	12	28	23	9	10	12	13	10	10	18
88	23	13	10	11	31	22	9	13	13	13	10	11	18
86	1	13	10	13	27	24	9	12	12	13	9	12	18
65	33	13	14	13	29	21	11	13	11	13	11	13	18
62	18	12	17	12	27	20	9	10	12	14	9	10	19
44	7	14	18	11	28	23	9	10	11	13	11	10	21
31	5	16	14	14	28	20	9	12	12	13	8	9	19
89	1	13	14	11	28	23	10	10	11	14	9	11	18
67	6	14	18	12	28	24	9	12	12	14	8	10	19
