# Supplementary material for: Using game theory to thwart multistage privacy intrusions when sharing data
Source: Sci Adv. 2021 Dec 10;7(50):eabe9986. doi: 10.1126/sciadv.abe9986 (PMC8664254; doi:10.1126/sciadv.abe9986)
Supplement: Supplementary file 2 — Data S1 [file sciadv.abe9986_data_s1.zip › sciadv.abe9986_data_s1/DemoKAnonymization/exp/2058/data/target_data/i29.csv]

YOB	State	STR1	STR2	STR3	STR4	STR5	STR6	STR7	STR8	STR9	STR10	STR11	STR12
69	1	14	13	13	28	23	9	10	14	13	9	10	21
103	0	12	10	12	29	22	9	10	13	13	10	11	19
99	12	12	14	12	29	23	11	12	11	15	11	11	19
86	4	16	13	12	28	22	10	12	12	14	9	12	18
118	9	15	15	12	28	22	9	12	12	14	8	9	20
109	0	15	13	11	30	22	9	12	12	13	9	11	17
110	25	15	9	12	29	23	9	10	14	14	9	10	19
39	10	13	13	12	28	22	9	11	12	14	9	11	18
75	13	14	13	12	28	23	10	12	12	13	11	10	18
64	19	13	10	11	29	22	9	10	11	13	8	13	18
49	17	16	12	12	30	22	10	12	11	13	9	11	18
88	20	13	14	12	28	21	9	12	12	14	9	12	18
37	21	15	10	11	29	22	9	12	11	14	9	9	18
101	45	14	17	12	28	23	10	13	11	14	10	11	17
99	3	13	12	11	30	22	9	12	12	14	9	11	19
53	17	15	13	12	28	22	9	12	12	14	10	10	17
41	41	13	12	11	28	22	11	12	12	13	9	9	21
85	19	12	16	13	28	24	10	11	12	13	9	12	18
101	4	13	14	12	28	22	9	14	11	14	9	11	18
69	24	16	14	11	29	22	9	10	12	15	9	10	18
87	23	14	17	11	29	23	9	13	10	14	10	11	19
66	3	14	16	12	29	22	9	13	12	13	9	12	18
58	25	13	13	11	28	24	10	10	12	14	9	9	20
35	18	14	11	12	28	21	8	10	11	14	10	12	19
59	0	13	14	11	27	22	9	12	12	14	9	11	20
51	18	14	12	11	28	22	9	13	12	13	9	10	19
106	5	16	11	13	29	23	9	10	12	13	9	11	19
49	3	12	12	12	30	21	9	11	13	15	10	11	17
35	5	15	11	12	29	23	9	12	11	14	11	10	19
91	1	13	16	12	27	23	9	12	12	14	10	10	20
96	4	13	10	12	27	23	9	10	12	14	8	10	18
102	30	14	12	11	29	22	9	10	13	15	9	10	19
70	2	15	11	12	28	20	10	10	11	15	9	11	20
45	2	14	20	11	29	22	10	10	12	13	10	12	18
81	31	12	10	12	28	23	9	10	12	14	9	9	19
99	6	13	13	12	28	23	9	13	13	13	11	11	21
66	19	14	18	12	29	23	11	10	11	13	9	9	18
67	35	14	10	12	28	20	11	12	13	14	11	13	18
50	0	16	11	11	28	21	9	13	11	13	10	11	18
31	0	15	13	12	29	24	9	11	11	14	9	10	19
41	2	13	10	12	28	23	9	12	11	15	10	13	18
98	0	14	10	11	29	24	9	10	12	14	9	10	18
32	7	13	10	11	26	23	10	12	13	13	9	11	20
46	25	13	13	12	30	22	9	10	12	13	11	11	17
79	6	14	15	12	29	22	10	12	13	13	9	11	18
90	10	15	18	13	30	22	10	12	12	13	9	10	20
94	4	13	13	12	29	22	9	13	12	14	9	10	19
73	24	13	14	13	27	21	9	10	11	13	10	12	19
99	8	15	12	12	29	22	10	12	12	13	8	11	19
63	6	15	10	13	27	21	10	10	12	14	9	9	17
112	2	14	11	12	30	20	10	10	12	14	9	11	20
77	9	15	10	12	28	21	9	13	13	13	9	9	18
53	33	14	10	12	27	22	9	10	13	13	12	11	18
87	6	16	10	12	29	23	9	9	12	13	10	11	18
44	0	12	12	11	27	22	10	12	13	13	10	10	20
91	7	14	14	12	27	23	9	12	12	13	11	11	19
36	21	13	13	12	29	22	10	11	13	14	9	11	18
39	3	13	12	13	29	22	10	12	11	13	9	11	19
108	2	14	17	12	29	21	9	13	12	13	9	11	18
37	25	14	18	12	29	22	9	13	13	13	11	12	20
96	21	15	13	13	31	23	9	13	13	13	9	11	18
107	18	14	12	11	27	22	9	13	11	13	9	9	18
47	12	16	20	12	30	24	9	10	12	14	11	10	19
47	8	13	15	12	27	22	9	9	12	13	10	12	19
89	9	12	12	11	30	23	8	12	13	13	11	10	17
74	9	14	13	11	27	22	9	12	11	14	10	12	19
49	0	14	17	13	28	25	9	12	12	15	10	11	18
109	6	13	17	11	30	23	9	11	11	13	9	11	20
42	17	12	13	12	29	23	10	14	12	13	11	11	18
46	2	12	13	12	31	24	9	10	11	14	9	12	18
40	19	13	12	13	29	24	9	13	11	15	9	11	18
59	14	14	10	12	28	24	9	10	11	13	9	10	19
44	16	13	16	13	29	23	9	10	12	14	12	10	18
43	17	12	13	12	29	23	10	14	12	13	11	11	18
107	21	14	16	13	27	23	10	12	14	13	9	10	19
107	8	12	17	12	27	23	9	10	13	13	8	12	18
35	11	12	16	12	28	23	9	10	12	13	10	10	18
51	6	15	11	12	28	22	9	10	12	13	10	11	19
101	2	14	10	11	29	24	9	10	11	13	11	10	19
61	3	14	13	14	28	21	11	10	12	14	10	11	20
40	28	12	10	12	29	21	9	10	12	13	10	11	18
75	0	13	10	12	29	23	9	13	12	14	10	10	19
71	9	14	19	11	28	22	10	13	12	13	9	12	18
40	13	13	12	12	29	24	9	10	12	14	9	9	18
103	0	14	10	13	27	22	9	12	11	14	9	11	18
41	25	14	12	13	27	23	10	10	12	14	9	9	19
104	5	13	18	13	29	22	8	13	12	14	9	10	19
35	1	14	14	12	27	23	9	10	13	13	9	10	18
90	0	13	12	12	28	23	9	10	11	13	9	11	18
65	32	13	11	13	28	21	10	10	13	13	11	9	18
52	43	13	13	11	28	21	10	10	14	14	11	10	19
100	0	12	16	11	30	23	9	12	11	13	9	11	19
35	18	12	11	11	27	23	10	13	12	14	10	12	18
64	27	14	10	12	28	24	10	10	12	13	9	13	18
45	31	13	13	13	28	22	9	10	12	15	9	9	18
71	0	13	10	11	30	23	9	12	12	13	9	10	18
71	7	15	12	12	29	23	10	12	11	13	9	11	19
72	9	14	10	12	29	24	9	10	11	14	9	10	19
47	30	13	18	12	30	24	10	9	12	14	10	12	18
84	13	12	17	11	29	21	8	10	12	14	10	13	20
45	9	13	18	13	26	22	9	10	12	14	9	11	19
51	10	16	13	12	28	22	9	10	12	13	10	9	18
44	14	15	13	11	28	23	11	12	12	13	10	11	17
86	5	14	9	11	28	21	10	12	11	13	9	10	18
76	0	13	10	12	30	23	9	14	11	14	10	11	19
45	10	13	18	11	30	23	8	12	14	14	9	11	18
84	6	13	10	12	27	21	9	10	11	14	8	12	16
111	25	13	10	12	28	22	9	10	12	14	10	13	17
60	5	14	12	13	28	23	9	12	12	15	10	11	17
66	24	13	10	12	27	23	9	10	13	13	9	10	17
46	1	14	16	12	26	23	10	10	11	14	9	10	19
46	8	14	10	11	27	23	9	12	11	13	10	10	19
109	26	13	11	12	31	23	10	12	12	13	10	9	19
52	0	14	13	11	29	20	9	12	14	13	9	10	19
81	18	12	16	12	29	23	9	12	12	14	8	11	17
96	45	12	11	11	30	23	9	10	13	13	9	9	17
84	3	12	12	13	27	22	9	10	12	13	9	10	19
45	17	14	11	12	30	23	10	11	11	13	10	12	18
103	0	14	14	13	29	22	10	14	11	13	11	11	20
94	4	15	19	12	29	22	9	11	12	13	9	11	20
67	1	13	16	12	29	23	9	10	12	13	9	12	17
96	25	13	11	12	31	23	9	13	12	13	10	10	20
80	14	15	10	11	29	20	9	12	12	14	11	9	18
97	9	14	11	13	29	22	9	10	13	13	11	11	18
88	0	13	18	13	28	23	9	10	12	13	11	10	18
31	2	15	11	13	29	22	10	10	13	14	11	11	18
78	0	12	18	12	27	23	10	9	12	13	10	11	19
96	15	15	15	13	28	23	10	12	12	15	10	12	18
62	10	14	15	13	28	24	9	12	11	14	9	11	18
72	2	13	13	14	28	21	9	10	12	13	10	10	19
106	18	16	13	12	31	21	9	12	12	14	9	10	16
50	0	14	13	12	28	22	9	12	12	15	11	11	17
78	2	13	13	12	31	22	11	10	11	14	9	10	20
95	14	13	16	12	30	22	9	12	11	14	9	10	20
97	3	14	11	12	28	24	9	10	12	13	10	11	20
31	11	13	14	12	29	23	8	10	11	13	10	9	19
52	1	14	9	12	29	24	9	13	13	13	10	11	20
37	4	13	12	13	28	24	10	12	11	14	11	13	18
44	4	13	17	11	27	21	10	12	12	13	9	11	19
32	29	13	13	13	27	24	9	12	12	12	9	11	18
67	0	13	13	11	26	24	9	13	13	13	10	10	17
72	23	13	9	12	27	21	9	13	12	13	9	11	20
89	17	12	11	11	27	23	10	13	12	14	10	12	18
115	17	13	19	12	29	24	9	12	12	13	10	11	18
102	3	16	15	11	29	23	9	12	12	13	10	13	19
62	11	13	12	13	28	24	9	11	12	13	9	11	19
94	0	13	14	11	28	22	9	12	12	14	9	12	19
94	2	13	12	11	30	23	11	10	11	13	10	12	18
86	2	13	11	13	28	22	9	13	13	14	9	10	18
39	21	12	13	12	28	22	10	12	13	13	9	10	20
90	15	15	19	12	29	23	9	12	12	15	11	12	17
102	28	13	13	12	27	21	9	13	12	14	9	11	19
28	7	16	10	12	26	23	10	10	13	13	10	9	17
56	10	14	11	12	27	22	10	12	13	14	11	10	17
72	2	15	17	12	28	23	10	10	14	13	11	11	18
67	10	12	10	12	30	24	9	13	11	14	9	11	19
104	1	15	17	12	28	24	10	13	12	13	10	9	19
68	0	13	14	11	29	22	9	13	14	13	12	12	19
68	25	16	10	13	27	21	9	13	14	13	9	10	19
71	23	12	12	11	27	22	10	12	13	13	10	10	20
31	16	12	13	12	28	23	9	10	12	13	10	11	18
79	2	14	21	11	27	21	9	10	12	13	9	10	19
95	4	14	11	12	28	23	9	12	12	13	10	12	19
88	2	13	13	12	27	25	8	12	12	13	9	10	18
72	10	13	9	13	27	21	9	15	12	15	9	10	17
101	3	14	13	13	28	21	9	9	12	13	9	11	19
75	18	13	16	12	30	22	9	10	12	14	9	11	18
29	8	12	11	11	27	21	9	12	12	13	9	11	18
98	7	12	12	11	27	22	10	12	13	13	10	10	20
61	25	14	19	13	28	20	9	10	11	14	12	10	21
39	20	14	13	12	27	23	9	14	13	13	11	11	18
36	16	13	11	12	27	24	9	12	11	13	9	12	19
107	7	14	16	12	28	21	9	13	12	13	9	10	17
57	14	13	12	13	29	21	9	10	12	14	9	11	19
98	2	13	12	13	29	21	10	12	12	13	9	11	20
95	18	14	13	11	29	20	9	12	13	14	9	12	18
83	12	13	13	12	28	21	9	10	12	14	9	11	18
92	15	15	10	12	30	22	10	11	12	14	10	11	19
87	0	12	11	11	29	23	8	12	13	13	9	11	20
64	0	12	12	11	26	23	10	10	11	13	9	9	19
75	3	13	11	11	28	22	10	14	11	13	9	10	18
87	5	13	17	11	30	21	10	13	11	13	11	10	19
76	16	14	12	12	28	23	9	10	12	13	9	12	18
61	0	13	10	12	28	24	10	10	12	13	9	11	18
96	29	13	17	11	28	23	9	14	11	13	9	10	18
52	35	14	12	11	29	24	10	13	13	13	9	12	20
44	23	13	14	12	29	20	9	10	12	13	10	10	18
95	9	13	11	11	28	24	10	9	12	14	9	10	20
40	0	13	17	12	27	23	10	15	12	14	11	10	18
38	4	15	13	12	28	23	10	13	12	14	9	11	19
58	21	14	19	12	28	23	10	10	12	14	8	10	20
105	31	14	11	12	29	23	9	10	12	14	10	11	17
65	11	13	10	12	29	21	11	13	12	14	8	11	18
53	14	13	12	12	29	22	9	10	14	14	9	10	18
46	11	15	10	12	28	24	9	11	12	13	9	10	19
71	29	13	14	12	29	22	9	12	13	13	9	10	18
46	11	12	13	13	29	23	10	12	12	14	9	11	18
103	16	12	9	13	27	22	9	11	12	13	11	10	18
120	23	15	9	12	29	24	10	12	12	14	9	10	20
33	34	15	11	11	30	23	9	10	12	13	11	10	19
66	12	14	13	12	28	23	9	10	12	15	11	10	18
82	8	12	13	12	27	20	9	10	11	15	10	11	18
42	13	12	12	12	27	22	9	15	13	14	9	10	17
67	0	15	16	11	26	23	11	10	12	13	10	11	18
90	1	15	19	11	28	24	10	10	13	13	9	10	18
36	0	15	13	12	29	23	9	10	12	13	9	11	18
105	20	15	16	12	26	23	10	12	11	13	10	11	18
56	9	13	12	12	27	22	9	12	14	13	9	10	18
62	14	13	15	12	29	24	9	12	11	14	9	11	19
27	5	15	15	12	31	23	9	14	12	13	9	12	18
39	8	14	15	11	29	21	10	10	13	13	10	12	19
66	1	14	9	13	31	21	9	11	12	14	10	9	17
73	0	14	20	12	28	23	10	12	13	13	9	11	18
73	11	14	14	13	29	22	9	12	12	15	10	10	17
43	32	11	12	12	30	23	10	10	12	13	9	10	17
50	13	15	15	12	28	22	9	12	12	14	8	9	20
94	37	13	12	12	28	23	9	13	11	14	9	10	20
107	7	14	15	12	28	22	9	12	12	14	9	9	19
115	8	16	13	13	29	21	9	12	12	14	10	12	18
39	1	13	13	12	27	21	9	13	12	14	9	11	19
68	15	13	13	11	27	22	10	13	14	14	10	12	18
58	4	14	13	13	27	21	10	11	11	14	9	11	16
43	0	13	10	12	28	23	11	10	12	13	9	9	18
45	1	13	12	13	28	23	9	10	13	15	11	10	17
40	10	14	15	12	28	22	9	12	12	14	9	9	19
99	26	13	13	13	29	22	9	10	12	14	9	11	18
65	1	14	12	12	29	21	9	13	13	13	10	10	19
96	0	15	15	12	28	22	9	12	12	14	8	9	20
80	10	14	10	12	28	23	9	10	13	14	9	10	19
26	11	13	13	12	28	23	10	13	12	14	10	9	20
52	0	13	10	12	27	22	11	12	13	13	9	10	16
72	42	16	15	12	30	23	10	12	12	13	10	11	19
103	18	15	13	11	28	24	9	12	12	15	9	10	21
71	0	13	11	13	28	24	9	10	12	13	9	11	20
94	5	13	13	11	28	23	9	13	12	15	10	10	18
77	47	13	14	12	29	20	9	10	12	13	10	10	18
113	2	14	12	11	30	23	10	10	12	13	10	10	18
106	7	16	10	12	28	23	9	12	13	15	9	10	18
86	16	14	11	12	27	23	9	10	12	13	9	12	19
92	14	13	13	12	28	22	9	9	12	14	8	10	19
78	21	14	20	12	27	23	11	10	12	15	10	8	18
67	0	13	13	12	29	23	9	12	12	13	11	11	19
70	4	13	13	12	27	23	9	10	12	14	8	11	18
86	0	13	15	11	27	22	10	13	13	13	8	12	18
62	2	13	10	12	28	24	10	12	11	13	11	12	19
98	8	15	12	12	30	23	9	13	11	14	9	9	20
82	1	13	15	12	28	24	10	12	12	15	11	11	18
38	0	14	12	11	28	23	9	10	12	14	9	13	19
65	5	13	10	11	29	23	8	10	11	13	9	11	17
41	31	13	9	12	27	23	9	13	11	13	10	10	19
72	0	13	17	12	27	24	9	10	12	13	10	11	20
107	16	14	14	12	28	22	9	12	11	13	10	10	20
113	2	14	10	12	27	23	10	12	12	14	11	11	18
83	27	14	9	12	29	23	9	10	12	14	9	11	18
112	20	12	16	12	27	23	9	10	12	13	9	7	20
46	1	12	14	14	28	21	10	12	14	14	9	9	16
99	8	14	15	12	28	24	9	11	12	14	12	12	19
55	9	13	10	12	28	24	8	13	11	13	10	11	19
44	0	13	10	11	28	22	11	11	13	12	11	10	17
85	8	13	10	11	28	22	10	12	12	13	12	10	18
28	0	12	10	11	27	22	9	12	12	14	11	12	18
118	7	14	20	12	27	23	11	10	12	14	10	8	18
72	0	14	12	12	27	22	9	10	12	13	11	12	20
108	9	15	11	12	28	21	9	13	11	13	9	10	18
63	0	13	10	12	28	23	9	13	11	13	9	10	18
73	26	15	15	12	28	23	9	12	14	13	11	10	18
73	0	13	10	12	25	23	8	12	12	13	9	11	20
58	0	14	16	13	27	21	9	14	11	14	10	10	19
16	17	14	13	13	28	23	9	10	12	13	9	9	20
47	3	13	15	11	28	23	9	12	12	13	9	11	21
103	22	12	13	12	26	22	9	12	13	13	8	10	18
57	0	14	16	13	29	23	9	13	12	14	10	11	19
26	3	13	12	12	29	22	9	13	13	14	11	10	18
80	18	13	13	12	28	22	10	12	12	13	9	9	18
28	11	16	13	12	30	25	10	13	12	14	10	10	21
72	17	13	16	12	28	22	9	10	14	13	9	12	19
57	9	15	13	12	28	20	10	15	11	13	9	9	19
95	28	13	12	12	28	22	10	13	12	13	9	13	20
103	0	13	13	11	28	23	9	13	12	13	8	12	19
48	17	14	20	11	29	24	9	10	11	15	9	11	19
104	17	13	14	13	29	23	10	10	11	13	9	10	18
97	5	13	14	11	30	24	10	13	12	13	9	10	19
106	17	13	13	13	30	24	9	10	12	14	9	11	16
67	15	13	13	13	28	25	9	12	12	14	8	10	17
75	0	13	14	11	28	21	9	10	12	13	11	10	17
37	9	13	13	13	30	24	9	10	12	13	9	10	17
56	39	16	13	13	28	22	9	12	12	14	11	10	18
97	31	15	16	12	29	24	9	10	12	13	9	10	18
97	5	16	13	11	28	23	9	10	12	13	11	10	18
77	31	14	13	12	28	22	9	10	11	14	12	11	18
52	3	15	10	12	28	21	9	10	11	14	9	9	19
43	1	13	16	12	27	22	10	12	13	14	9	11	18
101	19	13	10	11	29	22	9	12	13	14	9	10	18
67	4	13	12	12	29	22	10	13	13	13	9	11	19
93	24	15	15	13	28	20	9	10	11	15	11	11	17
107	0	14	14	12	28	23	9	11	13	14	8	10	19
54	6	14	16	12	31	23	9	14	12	14	8	10	18
55	35	13	12	11	28	24	10	13	12	14	8	11	20
49	10	13	15	13	28	23	9	10	13	13	8	10	18
64	3	13	15	12	29	23	9	13	11	13	10	12	18
78	30	13	11	11	27	21	10	12	13	13	11	12	19
48	5	14	15	13	27	22	9	13	12	13	10	11	18
114	30	13	12	13	26	20	9	12	13	13	9	11	19
42	9	14	12	11	28	23	9	10	12	14	9	13	19
72	7	13	12	12	28	24	9	10	12	15	9	10	19
70	11	13	11	12	27	24	9	10	11	14	9	9	19
63	16	13	11	13	29	24	9	10	11	14	11	11	18
106	35	13	12	12	27	22	9	12	13	14	9	9	19
94	0	15	9	11	28	22	9	12	12	13	8	12	18
26	0	15	10	12	30	22	10	11	12	14	10	11	19
82	14	12	13	13	28	21	9	12	12	14	10	11	18
65	3	13	15	11	29	21	10	10	13	13	10	12	19
77	4	14	10	12	28	23	10	12	12	12	10	11	18
42	9	12	11	12	27	23	10	11	11	13	10	13	19
93	0	12	11	12	29	21	9	12	13	14	8	10	19
51	16	13	14	13	28	22	9	12	13	13	9	13	19
77	36	15	13	11	29	23	9	10	13	13	9	10	19
60	3	14	13	12	28	23	10	10	12	13	10	9	18
103	0	14	12	12	29	23	10	12	11	14	11	10	18
107	2	14	13	11	26	22	9	12	12	14	9	11	18
55	5	14	13	11	28	24	10	12	12	13	9	12	20
90	15	14	10	11	29	24	9	10	11	14	10	10	17
54	2	14	19	12	27	22	9	10	12	14	11	11	18
77	15	15	18	12	27	24	10	12	11	15	10	12	17
44	6	14	18	12	29	22	9	12	12	14	8	11	18
103	3	13	17	13	28	21	9	11	12	14	8	10	16
82	3	13	13	12	28	20	9	10	11	13	9	9	18
92	38	13	10	11	27	22	10	10	12	13	9	11	18
52	8	14	12	12	29	22	10	10	12	14	11	10	19
50	5	12	10	11	28	24	9	12	12	13	11	10	18
31	0	13	14	11	30	21	10	10	12	13	11	11	21
83	2	12	10	13	29	23	8	13	11	13	9	11	20
72	32	13	12	12	28	21	9	11	11	13	9	11	18
103	0	14	14	11	26	23	9	13	12	13	10	12	18
84	3	14	13	11	28	23	9	10	11	14	10	11	17
68	26	13	11	12	31	23	10	12	12	13	10	9	19
56	3	12	11	13	27	24	10	12	12	13	10	11	19
46	34	13	10	11	27	23	9	10	11	13	9	10	19
51	0	12	11	11	27	23	10	13	12	14	10	12	18
38	3	13	13	11	28	20	8	10	11	15	9	10	19
105	24	13	10	11	28	22	10	10	12	13	11	11	19
70	32	15	11	13	29	22	10	10	13	14	11	11	18
45	7	16	11	12	28	23	8	10	12	13	11	13	18
105	44	13	10	12	29	24	9	10	13	13	9	10	20
116	3	13	13	12	29	23	10	12	12	13	9	9	18
103	24	14	17	13	28	25	9	10	11	13	9	11	19
102	1	15	20	12	26	23	10	10	12	14	10	11	17
51	7	13	12	12	29	22	9	13	13	13	9	10	19
52	3	14	11	13	30	24	9	10	14	13	9	12	18
31	0	15	10	12	28	23	9	10	12	13	11	9	17
31	8	14	13	11	28	21	11	12	11	13	9	10	17
29	0	13	16	12	29	23	10	12	12	13	10	9	19
73	3	13	13	12	29	23	9	10	12	13	10	11	18
40	10	14	12	12	29	22	9	13	12	13	9	10	18
106	6	13	12	12	30	23	9	12	12	14	11	11	18
94	14	12	12	12	28	24	9	12	14	13	9	10	18
74	10	15	10	12	29	22	10	12	12	14	9	10	19
96	0	14	11	11	28	23	11	13	13	14	10	9	20
106	0	14	14	14	29	24	9	13	12	13	9	12	20
22	1	14	10	12	28	22	9	10	12	13	10	12	19
78	32	12	12	11	29	24	10	10	12	13	9	11	18
78	20	13	10	12	29	22	10	10	13	13	11	11	19
69	13	12	15	13	30	23	9	10	12	13	12	11	21
49	2	13	11	11	30	23	9	10	13	13	9	10	19
99	0	14	11	13	28	20	9	10	12	14	11	11	20
76	0	12	17	11	28	20	9	12	13	15	11	10	18
61	12	14	12	12	28	22	9	12	12	12	9	13	18
14	1	13	12	12	28	22	10	12	11	14	11	10	19
39	0	16	12	13	27	23	10	11	11	13	10	10	19
45	3	14	12	11	27	22	9	13	11	13	9	9	18
88	5	13	20	12	31	23	10	10	12	15	10	11	19
31	0	14	13	12	31	23	9	10	11	13	10	10	19
65	3	16	10	13	27	20	9	11	13	15	11	12	20
93	5	16	10	11	28	20	8	12	13	13	10	10	17
43	11	12	14	12	30	23	10	10	11	13	8	11	18
51	46	13	12	12	28	24	9	13	11	14	10	11	19
42	35	14	16	12	30	21	9	10	12	14	9	10	17
56	1	14	11	13	28	24	9	11	13	14	10	11	19
50	0	14	16	12	28	24	9	13	11	13	8	11	18
33	13	12	10	11	28	24	9	12	12	13	11	11	18
47	13	14	10	12	26	21	10	10	12	14	10	12	18
107	0	14	12	11	27	22	10	12	12	14	11	10	18
86	37	13	10	12	27	21	9	10	11	14	8	12	16
61	7	16	11	11	27	23	9	10	12	14	9	10	18
39	33	16	10	12	26	23	9	10	12	13	12	9	18
113	2	16	18	12	30	23	9	13	11	13	9	9	20
35	15	15	11	12	29	22	9	10	12	13	9	10	19
90	0	14	10	12	29	23	9	10	12	13	9	10	19
74	15	13	17	12	28	24	9	13	13	13	9	12	18
77	25	15	10	11	30	23	10	12	12	13	10	11	16
43	0	12	12	11	28	23	9	14	13	14	8	9	19
47	6	13	13	12	29	20	9	12	11	13	10	10	19
59	10	14	15	13	28	22	9	13	12	13	9	10	18
57	1	15	17	10	28	22	9	10	13	13	9	9	19
26	11	12	14	11	27	23	9	12	12	15	9	11	19
112	0	13	10	12	28	22	9	12	11	14	11	10	18
57	6	14	10	11	27	23	9	10	12	13	10	12	17
60	0	14	16	12	30	23	9	10	12	15	9	12	19
100	11	14	13	12	28	24	9	12	10	14	9	11	19
24	12	13	11	12	27	20	10	10	12	14	10	12	18
91	23	15	12	12	29	23	9	9	12	14	11	10	18
62	10	15	11	12	30	22	9	12	11	14	9	9	18
102	5	14	11	12	28	21	9	12	12	12	9	9	19
89	8	12	12	12	30	22	10	11	12	14	9	12	19
104	1	15	14	12	30	25	9	10	12	15	9	13	19
49	3	13	10	11	29	22	9	10	11	13	8	13	18
102	1	14	16	14	29	22	9	11	12	13	10	11	18
73	50	15	10	11	29	23	9	10	14	14	11	10	18
47	6	15	14	12	28	23	9	11	12	13	11	12	19
111	0	14	13	12	29	24	9	10	12	13	11	10	19
62	0	13	17	11	28	21	10	11	13	15	10	12	17
111	41	15	12	12	28	21	9	13	12	13	9	10	18
100	25	14	13	13	27	24	9	12	12	14	8	10	18
83	0	14	10	13	29	22	10	11	12	12	9	10	18
57	1	13	11	12	28	23	10	10	11	14	9	10	18
51	47	12	11	13	27	23	9	10	11	13	8	11	20
56	9	13	9	13	26	22	9	13	13	13	9	11	19
80	8	13	12	13	29	21	9	10	12	14	9	11	19
85	1	12	11	11	29	23	9	12	11	13	9	10	17
71	15	14	10	11	27	23	9	10	11	13	9	10	19
46	14	13	13	12	29	24	10	11	11	15	10	10	18
73	0	13	17	12	28	21	9	10	11	14	9	9	17
50	12	13	13	12	27	24	9	12	13	14	10	9	19
76	24	15	10	13	29	23	10	12	12	14	11	10	17
73	13	14	11	11	29	23	10	13	13	14	9	10	19
71	33	14	12	11	28	22	9	10	12	14	9	12	17
49	0	16	10	11	28	23	9	13	12	13	10	10	18
97	12	15	14	11	29	24	9	10	11	15	10	11	18
82	47	13	13	11	29	23	10	11	13	15	9	10	19
78	8	12	16	12	28	21	9	13	12	15	9	11	19
94	31	13	17	12	31	22	9	10	12	13	9	11	20
78	2	12	15	12	30	23	9	10	13	14	9	10	19
85	9	15	12	12	26	23	10	12	13	13	9	10	19
50	1	14	13	11	30	23	9	10	11	13	9	11	19
91	3	12	9	13	29	24	9	12	13	13	9	9	18
83	1	13	13	12	29	24	10	15	12	14	9	9	20
61	0	12	12	11	26	23	10	10	11	13	9	9	19
104	19	14	17	12	29	24	9	14	12	13	11	11	19
73	43	14	11	11	29	23	9	10	12	14	10	11	19
115	4	13	12	13	30	24	9	12	12	14	12	9	18
92	0	14	11	12	26	22	10	10	12	13	9	10	19
33	13	15	11	13	28	22	9	11	13	14	9	10	18
70	3	16	9	11	28	21	10	10	13	13	9	11	19
111	23	13	11	12	28	23	9	10	12	14	9	11	19
110	9	13	10	12	26	24	9	10	13	14	9	11	18
58	35	16	12	11	27	20	9	12	11	13	9	9	17
66	13	15	11	12	30	22	9	12	11	14	9	9	18
117	11	15	17	12	31	20	9	13	11	14	12	9	18
104	31	14	15	11	27	22	9	12	11	14	10	12	17
70	2	16	9	13	28	20	10	12	12	13	9	10	18
113	34	16	15	12	30	21	10	13	12	13	10	11	18
66	0	12	13	12	27	23	8	12	12	13	9	12	20
99	1	13	10	12	28	24	9	10	11	13	9	9	18
39	22	15	12	13	27	23	8	12	11	13	12	11	19
102	0	16	12	11	27	25	9	12	12	13	9	11	18
37	12	15	10	13	28	23	9	12	10	13	10	10	18
46	26	15	12	12	27	25	8	10	13	14	9	11	21
97	2	13	16	11	27	22	9	11	11	15	11	10	17
107	24	12	12	12	27	22	9	13	12	14	8	10	19
71	18	13	16	13	28	22	9	13	13	13	9	10	20
79	4	13	14	12	29	22	9	12	14	13	9	9	19
52	7	15	14	12	28	22	9	12	13	14	9	11	17
92	7	13	15	12	30	21	9	13	11	13	9	11	18
41	9	14	14	13	30	21	10	10	12	13	10	9	17
50	36	13	10	13	28	23	10	10	13	14	11	11	18
73	2	14	10	12	28	23	9	10	13	14	10	10	17
37	32	14	14	12	28	23	9	11	13	14	8	10	19
47	8	12	10	12	28	23	11	12	12	13	11	9	18
91	0	13	13	11	27	24	10	10	12	13	8	10	19
75	33	15	10	12	30	23	9	10	11	13	8	12	19
66	3	13	12	12	29	21	9	11	11	13	10	11	19
84	7	16	15	11	28	22	9	10	11	13	9	10	17
45	0	13	13	13	26	22	9	10	11	13	9	11	18
49	10	13	20	13	31	22	9	10	12	13	10	10	19
25	26	14	15	13	29	23	9	12	10	14	8	11	20
85	15	16	10	11	29	22	10	10	11	13	8	10	18
70	41	12	10	11	28	21	9	13	12	15	8	10	20
44	13	14	14	12	28	22	9	12	12	13	10	10	18
106	23	15	11	12	28	21	9	13	12	15	8	9	19
76	0	13	12	11	27	22	9	13	13	13	11	12	19
71	48	13	10	12	29	22	9	12	13	15	10	12	18
111	7	12	10	12	29	24	9	10	13	13	11	10	19
34	0	14	13	12	28	23	10	10	12	15	9	10	19
44	3	15	12	12	28	23	10	12	12	13	10	9	18
89	5	12	13	13	28	21	9	12	12	14	10	11	18
48	28	14	13	11	27	23	10	10	12	14	9	11	17
74	17	15	10	13	27	22	9	11	12	13	11	9	19
84	3	14	15	12	28	23	9	12	12	13	9	12	20
96	0	14	18	11	29	23	9	10	11	13	9	13	18
102	3	13	14	13	28	21	9	12	12	13	9	9	19
57	5	15	15	12	28	23	9	12	12	13	9	11	18
100	2	15	15	12	31	21	9	11	12	14	10	11	19
63	37	13	16	11	28	22	9	13	12	15	10	10	20
63	29	14	12	11	29	24	9	13	11	13	9	9	18
59	15	13	9	13	28	23	9	10	12	14	9	10	19
57	28	14	15	12	30	23	9	10	12	14	12	11	18
91	2	14	11	12	29	23	9	10	12	14	10	11	17
66	14	13	11	12	29	22	8	12	12	13	11	12	18
103	5	14	18	13	29	21	10	12	12	13	9	11	18
67	3	13	13	12	30	22	9	10	11	14	10	9	19
109	13	13	10	12	28	22	10	13	11	14	9	11	18
49	13	14	19	12	27	23	11	10	12	14	9	11	19
62	29	14	10	13	28	22	10	12	11	14	9	12	18
47	1	13	13	12	29	24	10	15	12	14	9	9	20
45	11	12	18	11	28	23	9	13	12	13	11	12	18
72	21	14	14	13	29	23	9	11	12	13	11	12	19
69	2	14	12	12	30	23	10	10	12	13	9	10	17
31	4	16	10	13	27	21	9	13	14	13	9	10	19
28	5	12	11	12	27	23	9	12	13	15	10	11	19
73	0	14	14	13	31	23	9	11	11	14	10	11	18
94	6	16	12	12	30	23	9	10	11	13	9	10	19
48	10	13	15	12	30	24	9	12	12	14	9	10	19
92	24	14	10	12	28	20	10	12	13	13	9	12	18
61	23	14	13	11	29	24	8	10	12	15	11	10	17
36	22	15	10	12	27	21	9	12	11	13	9	10	18
48	21	15	15	12	26	22	9	10	12	13	11	11	19
84	0	14	10	11	30	22	9	12	12	13	10	10	18
50	0	16	16	13	28	23	8	10	12	13	11	10	19
88	6	15	11	12	30	21	9	10	11	13	10	11	20
101	2	13	14	13	29	23	10	10	11	13	9	10	18
66	37	12	10	13	30	24	9	13	12	14	10	12	18
85	9	15	14	12	27	22	9	10	11	13	10	9	18
50	2	13	16	12	29	23	9	11	13	13	8	10	17
109	0	13	13	12	27	23	9	13	11	13	11	10	17
86	25	14	10	12	27	23	10	10	14	14	9	11	17
45	0	14	14	11	26	22	9	13	12	13	10	11	16
43	39	14	10	12	29	24	9	10	11	14	9	10	19
87	2	15	15	12	26	22	9	10	12	13	11	11	19
82	0	13	10	13	27	23	10	12	11	12	10	12	19
79	4	13	10	11	27	23	10	10	13	14	9	10	19
114	6	14	17	12	27	22	8	13	12	13	9	10	18
60	3	15	17	13	28	23	10	10	11	13	8	9	18
97	0	14	12	13	28	23	9	10	13	13	10	11	16
100	30	14	10	11	27	23	9	10	11	13	9	10	19
97	25	12	13	12	28	20	9	12	11	13	9	10	17
40	8	13	10	13	27	22	9	14	11	14	9	11	19
69	11	16	11	12	29	23	9	10	12	13	9	11	19
63	10	13	12	11	31	24	10	12	13	13	9	10	18
33	7	13	16	12	28	22	10	12	10	13	9	10	19
78	6	15	12	13	30	22	9	12	12	13	10	11	19
86	14	15	15	12	26	22	9	10	12	13	11	11	19
71	13	15	11	12	28	22	10	13	12	14	8	12	18
67	3	12	9	11	27	22	9	10	13	13	11	11	18
84	2	13	13	11	28	21	10	10	14	14	11	10	19
91	23	14	14	13	29	24	9	12	11	13	9	10	18
27	0	14	14	11	28	23	9	12	12	13	9	11	18
89	17	15	15	11	29	23	9	10	11	13	9	11	16
70	28	15	10	11	30	23	10	12	12	13	10	11	16
44	9	13	10	13	30	23	9	10	12	14	10	10	17
97	25	15	12	12	28	22	9	13	12	15	9	10	17
65	0	13	12	12	29	23	9	12	12	15	9	10	17
82	7	13	13	11	29	22	9	12	13	14	9	12	18
107	5	15	13	12	30	22	10	10	13	14	10	10	18
99	21	13	19	13	29	20	10	12	11	14	9	11	18
92	12	13	13	11	29	23	9	10	11	14	8	11	18
69	0	15	13	11	28	21	9	12	13	13	12	9	20
81	0	16	12	12	30	23	9	10	13	13	11	11	17
50	25	13	10	12	29	24	9	10	12	14	11	11	19
69	0	12	11	12	29	24	10	12	12	13	9	12	20
30	29	14	10	12	27	23	9	10	13	14	9	11	18
39	39	12	10	12	27	22	9	10	13	14	10	11	17
50	2	13	12	12	29	24	10	10	12	14	10	11	20
54	1	14	15	12	29	23	9	10	14	14	9	11	19
62	0	14	13	12	28	24	9	10	11	14	8	11	20
40	10	14	10	12	28	23	9	10	13	14	9	10	19
49	19	12	20	12	28	23	9	9	13	15	10	11	17
87	15	14	12	12	28	23	10	13	11	13	10	12	18
79	1	15	16	11	29	23	9	10	11	13	9	9	18
93	1	15	10	12	28	22	10	12	12	14	10	11	18
93	14	12	10	12	29	22	9	10	12	14	9	11	17
78	12	16	11	12	28	23	8	10	12	13	11	13	18
81	0	14	14	12	29	21	9	10	12	12	10	10	18
82	1	13	12	11	31	24	10	12	13	13	9	10	18
75	6	15	11	11	27	22	10	10	13	12	9	10	19
105	0	14	13	11	29	22	10	10	11	14	9	11	18
72	14	12	10	12	29	21	9	10	12	13	10	11	18
47	5	12	12	12	31	22	10	10	11	13	9	11	20
71	17	15	12	13	28	24	9	13	12	14	10	12	20
25	4	12	13	12	30	23	8	10	14	13	10	13	19
43	20	13	14	12	29	22	10	15	11	14	10	9	20
116	2	13	13	12	29	20	9	13	12	13	9	11	17
83	17	13	12	12	27	22	9	12	13	13	9	10	18
62	21	13	13	12	29	22	10	11	13	14	9	11	18
32	41	14	13	13	29	22	9	12	12	14	10	12	19
83	13	12	14	12	30	23	10	10	11	13	8	11	18
98	12	13	10	12	28	22	9	10	12	14	10	13	17
38	6	16	12	12	28	23	9	10	11	13	9	11	18
44	15	14	13	13	26	23	9	13	11	14	11	10	20
54	3	14	17	12	29	21	9	13	12	13	9	11	18
100	0	15	15	12	28	22	9	12	12	14	8	9	20
39	19	14	17	13	29	22	9	11	12	14	9	10	20
81	6	13	9	12	29	21	10	10	12	13	11	12	17
107	2	13	13	14	28	24	9	10	13	15	9	11	21
101	8	14	14	11	30	22	10	13	12	13	10	12	17
58	24	16	13	13	26	22	9	10	11	13	11	10	17
61	45	14	16	13	27	23	10	12	12	14	11	11	19
56	2	15	15	12	30	23	9	13	12	13	9	9	20
47	0	14	12	12	29	24	10	13	12	13	10	11	17
33	25	12	15	13	28	22	9	14	12	13	10	11	17
37	4	14	10	13	29	22	10	11	12	12	9	10	17
86	2	13	11	12	27	24	9	10	11	14	9	9	19
94	7	15	9	12	29	23	9	10	14	14	9	10	19
58	0	14	15	12	30	23	9	10	12	14	9	11	17
61	0	13	13	11	27	23	9	10	11	12	10	12	18
81	2	12	12	11	28	21	9	10	13	14	12	12	19
37	2	12	15	13	27	22	9	10	13	13	9	11	17
35	0	13	13	12	29	20	9	13	12	13	9	11	17
88	25	13	18	11	29	22	10	10	11	13	10	11	18
71	0	12	10	12	27	22	9	10	13	13	12	12	19
57	24	14	14	12	29	22	10	10	12	13	9	12	18
99	11	14	18	11	28	24	10	12	11	13	9	9	20
76	3	16	13	12	31	21	9	12	12	14	9	10	15
88	6	14	10	12	31	22	10	10	12	13	10	9	19
47	1	14	13	13	30	21	9	10	11	13	11	11	17
52	19	13	17	12	29	23	9	13	12	14	8	12	18
21	43	13	10	13	30	24	9	10	12	13	9	11	18
70	16	14	12	12	28	23	9	12	12	15	11	9	19
107	41	12	13	12	31	24	9	10	11	14	9	12	18
78	28	14	10	12	29	22	9	10	12	15	9	9	17
95	6	14	14	11	28	21	9	12	11	13	10	10	17
58	9	14	16	13	29	21	9	13	11	14	9	10	17
53	0	16	9	11	27	21	10	12	12	13	11	11	17
58	30	16	10	11	29	22	10	10	11	13	8	10	18
114	1	16	10	12	26	23	9	10	12	13	12	9	18
92	11	13	13	12	28	24	9	12	12	14	9	11	18
110	4	14	11	13	28	22	8	12	12	13	11	10	18
103	0	14	10	12	30	21	9	12	12	15	8	10	19
90	0	14	13	11	28	23	10	10	12	14	11	11	19
59	8	13	14	13	29	23	10	10	11	13	9	10	18
52	1	13	12	12	28	23	10	10	12	13	9	11	18
87	9	12	13	11	29	24	9	12	12	14	9	11	19
45	4	15	16	12	29	24	9	10	12	13	9	10	18
50	26	14	13	13	28	23	9	10	12	13	9	9	20
46	24	14	18	11	28	22	10	12	12	14	9	10	19
70	34	13	15	12	29	22	10	12	12	14	9	10	20
93	20	16	10	11	28	23	9	13	12	13	10	10	18
108	5	16	19	12	26	24	9	12	14	13	9	11	18
91	3	13	11	13	27	23	10	12	13	13	11	9	18
55	1	14	10	11	26	23	9	11	12	13	11	9	18
95	1	14	13	13	27	22	9	10	11	13	10	11	19
79	1	14	12	11	27	23	9	10	12	13	9	11	17
75	1	13	15	11	28	24	9	10	11	13	11	11	19
86	1	14	12	12	30	21	9	13	12	13	9	11	17
102	3	15	12	12	28	23	9	12	11	14	11	11	19
62	4	13	16	12	29	23	10	12	12	13	9	10	19
110	2	13	10	12	29	22	8	10	12	13	11	10	17
97	2	13	13	12	29	22	9	10	12	14	9	9	18
74	25	13	18	11	29	22	9	11	11	13	10	11	17
68	33	16	17	12	28	24	10	12	12	13	10	12	18
80	21	15	11	11	29	21	9	10	12	13	9	10	19
36	26	15	15	12	26	22	10	12	12	14	9	11	19
80	37	13	12	13	29	24	9	10	11	13	10	10	18
63	33	14	10	12	29	22	10	10	11	15	9	10	19
113	21	14	15	12	29	22	9	10	12	14	9	10	18
64	5	13	15	12	29	23	9	11	12	13	10	11	18
97	13	12	16	13	30	21	9	12	11	14	10	10	18
76	17	13	13	13	28	24	9	10	12	13	8	11	20
57	25	16	10	14	29	23	9	13	13	13	10	11	18
71	18	15	19	12	26	24	9	12	12	14	10	10	20
50	26	14	12	12	30	25	10	12	12	13	10	11	20
109	26	13	13	12	26	23	9	12	12	13	11	12	18
96	1	14	12	11	29	23	10	12	12	13	9	10	18
65	3	12	16	12	30	23	9	10	13	13	9	10	17
92	37	12	10	13	27	23	9	12	12	15	9	12	18
81	2	15	13	12	28	22	9	13	11	13	9	9	16
46	7	12	12	13	28	22	9	13	11	15	9	11	18
98	11	14	13	11	29	22	11	12	12	14	11	11	20
52	47	15	16	12	30	23	9	10	12	13	9	9	18
91	8	13	12	13	27	23	9	12	12	13	10	10	19
46	18	13	9	13	29	23	10	13	11	15	10	10	19
35	24	14	13	13	27	22	9	10	12	14	11	10	18
86	8	14	13	11	29	22	11	12	12	14	11	11	20
46	27	13	12	13	29	23	10	13	12	13	10	12	19
64	20	14	10	11	30	24	8	12	14	14	8	10	18
53	24	13	12	12	30	25	9	13	13	13	9	11	20
53	17	13	12	11	28	23	10	10	11	13	9	9	18
43	0	15	13	12	28	21	9	12	12	14	8	9	17
30	24	13	12	13	29	23	9	10	11	13	11	11	19
47	0	15	13	11	30	23	9	10	12	13	8	12	19
49	0	13	15	11	28	22	10	12	12	15	9	12	19
70	5	13	17	11	30	21	10	13	11	13	11	10	19
84	3	13	17	11	27	22	9	13	12	13	9	11	18
48	24	13	20	13	31	22	8	10	12	13	10	10	19
62	4	14	13	11	30	23	10	10	11	13	10	10	18
76	5	14	11	11	28	20	10	10	11	14	9	10	18
68	21	14	12	12	30	24	9	10	12	13	12	10	19
74	40	13	10	12	27	21	9	12	13	13	11	11	19
41	3	13	12	12	31	23	9	13	12	14	11	10	18
48	5	13	16	13	29	23	9	10	12	14	11	11	18
86	6	12	16	12	29	23	8	12	12	14	10	10	19
36	0	14	15	12	31	23	9	12	12	13	11	10	17
78	6	12	19	12	31	24	9	10	11	13	10	10	18
36	21	13	14	14	28	22	9	14	13	14	10	10	18
78	0	15	13	12	28	21	9	12	12	14	8	9	17
70	0	13	13	12	28	22	9	13	13	14	10	10	18
46	31	16	10	12	26	23	9	10	12	13	12	9	18
45	12	13	12	12	31	23	10	12	12	14	8	10	19
29	21	13	12	13	29	22	9	13	11	14	8	10	20
60	1	15	10	12	30	22	10	11	12	14	10	11	19
47	21	13	14	12	30	21	9	10	12	13	8	11	20
48	2	13	10	11	29	22	9	10	11	13	8	13	18
112	4	14	10	12	28	22	10	13	11	14	9	11	18
97	8	14	18	12	26	21	9	10	13	13	9	11	19
105	2	16	15	12	31	22	10	10	11	13	10	10	17
66	3	14	11	11	29	23	9	13	13	14	9	10	19
66	16	13	12	13	30	24	9	13	12	14	9	11	18
68	40	15	14	11	27	21	10	11	13	14	8	10	20
42	40	13	13	11	28	23	9	12	12	13	9	11	18
41	25	13	15	12	29	23	9	11	12	13	10	11	18
90	2	12	10	12	27	22	10	10	11	14	11	11	17
81	6	13	17	12	30	22	10	12	12	13	10	9	19
112	30	15	14	12	28	24	8	10	12	13	9	12	18
53	12	14	12	11	29	22	9	11	12	13	9	11	18
54	1	14	13	13	29	23	8	13	12	13	10	12	20
68	2	13	13	11	28	21	10	10	14	14	11	10	19
96	10	15	13	13	29	25	9	10	12	15	9	11	19
65	19	15	12	12	27	20	10	10	12	13	11	11	17
58	2	13	10	13	30	24	9	10	12	13	9	11	18
67	37	13	9	13	29	22	9	11	12	13	10	11	19
120	4	14	12	11	27	22	9	13	11	13	9	9	18
88	14	12	9	13	28	23	10	10	12	14	9	12	19
46	15	15	15	12	28	22	9	12	12	14	8	9	20
82	9	14	15	12	28	24	9	11	12	14	12	12	19
72	39	14	13	12	30	23	9	13	11	13	10	11	19
101	4	12	10	12	30	24	9	13	11	14	9	11	19
69	38	13	19	12	28	23	9	12	12	15	9	10	20
76	27	15	12	11	28	22	10	12	12	13	9	10	19
101	16	13	14	11	30	22	9	12	12	14	8	9	20
44	19	16	12	11	29	23	9	11	12	14	10	11	18
88	30	16	17	12	28	22	9	12	12	14	9	12	20
80	25	15	11	12	27	23	9	10	13	13	8	11	19
65	33	12	15	13	28	22	9	14	12	13	10	11	17
33	1	14	13	12	30	23	9	10	12	14	9	10	21
40	2	13	17	12	28	24	9	12	13	14	8	11	19
94	0	14	18	12	28	24	9	11	12	13	10	11	19
83	8	15	12	11	28	22	9	12	13	13	11	11	19
80	21	14	11	13	28	22	9	10	12	14	10	12	18
111	26	16	14	12	31	22	10	13	12	13	10	11	21
78	0	13	15	12	27	25	9	10	11	14	9	11	18
79	8	15	15	12	28	22	9	10	13	13	9	9	19
21	5	12	10	12	28	23	11	12	12	13	11	9	18
84	28	14	11	11	26	22	9	12	11	13	8	10	17
56	28	14	13	11	29	22	11	13	12	14	9	10	20
92	11	12	17	11	29	21	9	10	12	14	10	13	20
61	0	15	17	14	27	23	9	10	11	13	10	11	17
40	16	13	15	12	30	24	9	12	12	14	9	10	19
64	1	13	18	12	29	23	9	10	12	13	9	10	18
42	28	13	9	13	28	23	9	10	12	14	9	10	19
41	2	13	12	12	29	23	9	10	12	13	8	10	18
54	2	14	10	12	28	20	11	12	13	14	11	13	18
49	35	14	10	12	28	22	10	12	12	13	9	10	19
119	0	12	10	13	28	24	10	10	13	15	9	9	20
52	0	14	14	13	28	23	10	12	12	13	10	10	19
83	26	15	10	11	27	24	10	13	12	13	11	11	18
74	12	12	18	11	29	21	9	10	12	14	10	9	18
68	8	13	10	11	28	22	9	13	11	14	9	9	18
58	16	13	16	12	28	20	10	13	12	14	9	10	18
40	2	15	20	11	30	22	9	12	12	14	11	12	18
68	1	13	12	12	29	22	9	13	12	13	10	11	17
54	5	16	15	11	31	24	10	10	12	14	11	11	20
87	5	13	10	11	28	22	10	10	12	13	11	11	19
106	0	16	12	12	29	22	10	13	13	13	9	10	19
104	2	14	12	12	29	21	10	10	13	14	8	10	17
98	5	13	17	13	30	22	10	12	13	14	10	10	17
47	2	14	18	12	28	22	9	13	11	13	11	11	17
77	27	14	17	12	29	22	9	12	11	13	11	11	19
38	9	14	14	11	28	23	10	13	12	14	11	9	17
47	12	15	16	12	29	24	9	10	12	13	9	10	18
59	4	13	13	13	28	23	9	12	12	13	9	9	18
92	2	14	13	12	27	23	10	12	13	13	9	10	18
73	3	15	15	13	29	21	9	13	11	14	11	9	20
73	15	13	15	11	27	21	9	9	12	14	9	11	19
85	9	16	9	11	28	22	10	13	13	14	9	10	19
89	3	13	14	12	29	21	9	10	13	14	9	11	20
93	1	13	13	12	28	22	8	9	12	13	10	9	18
100	21	14	12	11	28	23	9	12	12	13	9	9	20
82	35	13	13	12	27	25	8	12	12	13	9	10	18
40	1	13	12	12	27	22	9	13	13	13	11	12	19
98	33	15	14	12	28	22	9	12	13	14	9	11	17
78	3	14	13	13	29	20	9	10	12	13	8	9	19
96	23	13	10	12	29	24	9	12	14	14	9	9	17
89	1	15	12	11	29	23	9	12	13	13	10	11	18
102	2	13	10	11	27	22	10	10	12	13	9	11	18
86	2	14	11	11	28	24	9	15	12	13	9	11	17
84	0	12	12	11	28	23	10	12	12	14	10	11	19
67	10	13	13	13	28	23	10	12	12	13	10	12	20
71	23	14	10	11	28	23	9	10	12	13	9	9	18
103	32	15	10	13	28	20	9	10	12	13	10	10	19
106	2	16	13	11	30	21	9	13	12	13	11	10	20
77	0	12	14	12	30	21	10	12	12	13	9	10	18
69	9	14	10	12	29	22	9	10	12	13	9	12	18
85	21	14	10	11	29	24	9	10	11	14	10	10	17
108	10	14	15	11	28	22	9	13	12	13	11	11	19
100	10	14	16	13	28	24	10	10	13	14	11	11	19
103	31	14	12	13	28	22	9	10	11	15	11	12	18
51	5	13	13	11	29	24	10	13	13	15	11	11	19
34	6	14	20	12	29	21	10	10	13	13	10	10	18
56	3	13	10	12	27	21	9	10	11	14	8	12	16
108	22	15	11	12	28	24	9	11	12	12	9	11	18
97	20	16	12	12	30	22	10	12	11	13	9	11	18
35	4	13	12	12	28	24	9	10	12	13	10	12	17
40	26	15	17	12	28	22	9	12	11	13	9	10	19
82	5	12	12	11	28	23	9	10	11	14	9	10	19
53	0	14	10	11	28	22	9	10	14	14	8	11	18
69	5	15	10	11	28	23	10	12	12	13	9	11	17
98	8	11	15	11	30	22	8	10	12	14	11	9	18
91	13	14	14	12	27	24	9	12	12	13	12	10	19
110	1	12	13	13	29	23	10	12	12	14	9	11	18
67	6	13	14	12	30	23	8	10	11	13	10	9	19
66	0	13	14	12	27	22	9	12	11	13	11	12	20
80	20	13	16	12	27	22	10	10	12	13	9	11	15
94	4	13	17	11	30	23	10	10	11	13	10	10	19
105	24	15	17	12	29	23	10	10	14	13	11	11	18
42	17	13	18	12	29	24	9	10	12	14	10	10	19
85	19	12	14	12	28	22	10	15	11	13	8	10	20
44	3	12	12	11	28	23	9	10	12	13	9	11	19
93	0	13	15	12	29	24	9	12	11	14	9	11	19
76	20	14	10	12	28	21	9	11	11	13	11	12	18
33	33	13	14	11	27	22	9	12	12	14	9	11	20
57	3	15	12	11	28	23	9	10	12	13	10	11	19
78	0	14	15	12	29	22	10	10	12	13	9	12	18
71	4	14	15	12	29	21	9	12	13	13	9	12	19
82	20	13	10	12	29	24	9	10	13	13	9	10	20
66	3	14	17	13	29	22	9	10	11	15	9	12	19
67	37	12	16	12	30	24	9	9	14	13	10	10	17
44	26	13	11	12	30	24	10	10	12	13	10	10	20
70	20	13	13	12	28	22	9	12	12	15	11	10	17
105	11	15	15	12	28	22	9	12	12	14	8	9	20
80	1	15	9	12	28	20	10	10	12	13	10	10	18
108	0	14	13	12	29	24	10	12	12	13	10	13	19
46	27	15	10	12	28	21	9	13	13	13	9	9	18
62	14	13	13	12	28	22	9	10	12	14	9	10	18
52	10	13	12	12	28	23	10	13	12	13	8	11	18
60	6	12	10	12	27	23	9	10	12	13	11	11	19
59	0	15	15	12	29	23	9	10	11	14	10	10	20
87	1	14	15	12	27	19	9	12	12	14	9	12	18
81	1	12	10	12	28	23	9	13	12	13	9	10	19
30	15	15	10	11	27	21	9	10	11	14	10	13	17
85	20	14	13	11	29	20	9	12	14	13	9	10	19
74	7	14	17	12	29	24	9	14	12	13	11	11	19
75	0	16	13	11	30	21	9	13	12	13	11	10	20
85	0	13	10	11	27	22	9	10	11	14	9	9	18
100	4	13	20	11	29	23	9	13	12	13	9	11	17
43	5	13	13	12	27	21	8	10	12	13	11	10	17
56	8	13	13	12	27	22	10	9	12	13	9	12	19
44	0	14	11	11	27	24	9	10	10	14	9	11	18
79	38	15	13	13	28	21	9	13	13	13	9	12	21
106	13	12	13	12	28	21	8	12	13	15	9	10	19
92	5	13	11	11	31	23	9	10	13	15	8	11	19
63	10	14	10	12	28	23	9	13	11	14	12	11	19
34	0	15	17	12	29	23	9	10	13	14	10	10	19
51	44	16	10	12	28	24	10	13	12	13	9	11	20
109	3	13	14	11	30	21	10	10	12	13	11	11	21
62	5	13	14	11	28	22	10	12	12	13	9	11	19
57	16	13	14	11	28	24	9	11	11	15	10	11	18
82	22	13	15	11	30	22	8	10	12	14	8	10	17
58	16	15	11	12	30	22	9	12	11	14	9	9	18
53	7	13	10	13	27	22	9	14	11	14	9	11	19
93	2	15	11	12	29	22	9	10	12	13	9	10	19
38	1	13	17	11	30	21	10	13	11	13	11	10	19
98	26	15	10	12	29	24	9	10	12	14	11	10	18
76	1	14	10	11	28	24	8	10	12	13	9	11	18
56	17	13	11	11	28	23	9	10	13	13	10	10	18
89	10	13	14	12	28	21	9	12	12	13	9	9	19
79	9	13	13	13	29	24	10	13	12	13	11	11	19
65	0	12	11	11	27	23	9	12	11	13	9	11	18
71	16	14	14	12	30	24	10	12	11	14	10	11	17
42	1	14	14	13	30	23	10	13	12	14	11	12	19
111	3	15	13	13	28	22	9	10	12	15	11	9	18
68	5	13	14	11	28	22	10	12	12	13	9	11	19
23	29	14	13	13	27	21	10	11	11	14	9	11	16
37	38	14	11	12	27	25	9	10	12	13	9	12	19
50	7	13	11	12	28	22	10	12	12	13	10	11	17
72	21	16	15	11	27	20	9	10	12	15	10	11	18
35	9	13	18	13	29	22	9	13	12	13	9	9	17
35	23	12	17	11	29	21	8	10	12	14	10	13	20
70	10	13	18	11	29	25	9	10	11	13	9	11	17
96	19	12	15	12	29	24	10	10	11	13	10	9	18
82	1	14	13	12	29	23	9	10	11	14	9	10	18
46	3	13	15	12	29	24	9	12	11	14	9	11	19
94	26	15	13	12	28	20	10	15	11	13	9	10	19
100	0	13	15	12	27	23	9	15	14	13	11	10	18
42	2	13	16	12	28	22	10	12	12	13	9	11	19
39	3	15	15	13	28	24	9	12	14	14	9	11	17
106	14	16	13	12	28	21	11	12	12	13	11	10	19
31	32	13	16	13	29	23	9	10	12	14	11	10	18
69	2	13	16	13	28	22	9	10	12	13	9	9	18
96	16	13	13	11	27	22	8	10	13	14	9	9	18
85	8	13	10	14	27	23	9	10	11	13	12	11	18
78	24	13	15	12	29	22	10	10	11	15	9	10	20
61	10	14	13	12	27	22	10	12	12	13	9	10	18
90	4	14	15	12	28	22	8	12	12	13	9	9	19
101	15	13	10	12	26	24	9	10	11	13	11	12	18
60	13	13	15	13	29	22	9	11	12	14	9	11	18
68	0	13	19	12	28	23	9	10	12	14	10	11	19
43	11	14	14	11	27	21	10	10	12	13	11	9	18
64	37	16	10	12	30	22	10	13	13	13	11	10	19
110	21	12	16	11	29	23	9	11	11	13	8	10	17
87	19	14	13	11	29	22	9	10	12	14	10	9	19
35	0	13	13	11	28	22	9	12	12	14	9	9	18
77	35	15	11	13	29	22	9	12	12	13	9	12	17
37	3	13	16	12	28	24	9	13	14	14	11	10	18
42	5	15	13	13	29	25	9	9	14	15	11	12	19
96	6	14	12	12	30	22	10	13	11	13	8	11	17
90	3	15	14	12	30	25	9	10	12	15	9	13	19
97	4	14	12	12	27	23	9	12	12	13	10	10	18
60	18	13	10	13	27	23	11	12	11	12	10	12	19
88	5	12	17	13	28	22	9	12	11	14	10	10	19
76	1	13	12	11	31	24	9	10	12	13	9	11	17
94	11	16	14	12	29	22	9	12	11	13	11	11	19
59	21	13	9	12	27	23	9	13	11	13	10	10	19
100	17	12	17	12	30	22	9	10	12	13	11	9	17
46	1	12	12	12	27	24	9	10	12	13	11	10	19
63	45	13	13	13	28	21	9	10	12	13	10	11	19
79	3	12	13	11	27	23	9	10	11	13	8	11	19
61	8	16	14	13	30	24	9	12	12	14	11	11	18
95	13	15	12	12	28	23	9	10	12	13	10	10	18
84	0	14	11	12	27	23	9	10	12	13	9	12	19
93	0	13	13	12	28	24	9	10	11	14	10	9	18
54	2	13	15	13	28	22	9	13	12	13	9	10	20
40	11	14	13	11	28	20	10	13	12	14	11	11	18
73	38	16	12	12	28	23	9	10	11	13	9	11	18
93	3	14	10	12	28	23	9	10	12	15	9	11	18
76	9	13	13	12	29	20	9	13	12	13	9	11	17
68	1	14	15	12	27	20	9	12	12	14	9	12	18
70	2	13	13	12	28	22	9	9	12	14	8	10	19
45	21	13	15	11	29	22	9	12	12	13	10	11	17
20	17	14	10	12	27	23	10	12	13	14	9	11	18
61	9	14	13	12	28	23	9	13	12	14	11	10	17
82	35	12	13	12	27	23	9	10	12	13	10	11	18
93	18	13	13	12	28	24	10	10	12	13	11	11	19
93	31	14	14	11	28	22	10	12	12	14	9	9	19
48	42	14	10	12	29	22	9	11	13	13	11	12	18
51	7	14	16	13	28	22	10	12	12	13	9	10	19
111	1	14	17	12	27	22	8	13	12	13	9	10	18
100	3	14	13	12	28	23	9	10	12	14	8	11	18
97	7	14	17	11	28	21	9	13	12	12	8	10	19
49	27	14	12	11	29	22	10	10	12	14	9	11	18
21	12	16	15	12	30	24	9	13	11	14	9	11	18
86	6	12	14	12	31	22	9	10	12	13	11	10	17
46	2	14	11	12	29	21	11	12	13	13	10	10	18
92	2	13	16	11	30	22	9	10	11	14	11	12	18
102	0	15	14	12	29	22	9	13	13	13	10	10	19
49	1	15	11	11	26	22	10	10	12	15	9	9	20
94	2	12	12	12	28	22	10	10	13	14	11	12	18
44	33	13	15	12	28	23	9	10	12	13	11	9	19
57	14	12	15	12	28	21	10	9	14	14	11	13	17
54	28	13	13	12	29	23	10	10	12	13	9	11	18
94	7	13	12	11	29	22	10	12	12	13	9	11	18
71	6	12	15	13	28	22	9	14	12	13	10	11	17
80	10	13	15	12	28	22	10	13	11	14	9	11	18
74	15	13	16	12	27	20	9	10	12	13	11	12	19
62	47	14	11	12	27	24	9	12	11	13	11	12	17
57	0	16	16	11	30	24	9	13	12	13	9	11	20
50	18	15	16	12	28	23	10	13	12	14	11	11	18
79	34	15	17	12	28	23	9	13	12	13	11	12	19
62	4	15	14	12	29	24	10	10	11	13	9	12	18
37	8	14	12	12	29	24	9	10	13	13	12	9	19
81	14	15	16	11	28	22	9	12	12	13	11	12	20
102	17	12	12	13	28	23	9	10	12	13	10	10	18
38	21	13	10	12	28	23	10	10	12	13	9	10	20
37	6	13	13	13	27	22	9	10	12	14	11	10	18
64	0	13	10	12	30	25	10	13	12	13	9	10	17
63	29	13	16	12	27	23	10	10	12	15	9	12	20
99	0	14	13	12	29	22	9	12	14	13	11	11	18
81	1	13	13	12	28	23	9	10	13	13	9	12	17
100	6	13	10	13	28	24	9	12	12	13	8	11	18
96	25	14	10	13	28	20	10	13	12	13	8	11	18
95	7	12	13	12	29	23	10	14	12	13	11	11	18
96	5	15	13	11	28	23	10	12	12	15	9	11	20
72	0	16	10	12	26	23	9	10	12	13	12	9	18
100	26	14	13	12	29	24	10	12	12	14	11	11	17
37	19	14	10	11	29	22	9	12	13	14	9	11	18
38	0	14	14	12	28	24	9	11	13	14	8	10	19
66	4	14	10	11	27	24	9	10	10	14	9	11	18
40	32	13	9	13	29	22	9	11	12	13	10	11	19
41	8	12	9	13	28	23	10	10	12	14	9	12	19
81	0	14	10	12	29	24	9	12	13	13	8	10	18
80	0	13	11	11	29	21	9	10	11	13	8	10	20
58	6	13	15	12	29	23	9	11	12	13	10	11	18
37	41	14	12	12	29	22	10	10	12	14	10	9	18
55	37	15	12	12	30	23	9	13	11	14	9	9	20
84	29	14	13	12	27	23	10	12	13	13	9	10	18
55	22	14	13	12	28	22	10	12	13	14	11	9	19
102	37	12	10	12	30	24	9	13	11	14	9	11	19
83	18	17	14	12	30	22	10	10	12	13	9	11	19
91	20	12	13	12	27	23	8	12	12	13	9	12	20
66	13	13	11	12	29	22	10	12	12	14	10	10	18
46	17	12	12	12	27	22	9	13	12	14	8	10	19
102	22	13	10	12	27	23	10	13	12	13	10	9	18
98	0	13	11	11	28	22	9	10	12	15	9	11	18
94	32	14	13	12	28	23	10	10	12	15	9	10	19
89	3	13	19	11	28	23	9	12	11	13	9	10	17
97	11	13	17	12	27	23	10	14	11	15	10	12	19
46	0	15	10	13	27	24	9	12	12	14	8	10	18
114	6	14	12	11	29	23	10	10	12	13	9	10	18
71	1	13	11	13	28	21	9	10	12	14	11	11	20
60	7	15	16	12	31	23	9	13	12	14	9	10	19
39	43	15	10	11	28	23	9	10	10	15	8	10	19
52	0	14	11	12	28	23	9	12	11	14	11	10	18
