# Supplementary material for: Using game theory to thwart multistage privacy intrusions when sharing data
Source: Sci Adv. 2021 Dec 10;7(50):eabe9986. doi: 10.1126/sciadv.abe9986 (PMC8664254; doi:10.1126/sciadv.abe9986)
Supplement: Supplementary file 2 — Data S1 [file sciadv.abe9986_data_s1.zip › sciadv.abe9986_data_s1/DemoKAnonymization/exp/2058/data/target_data/i3.csv]

YOB	State	STR1	STR2	STR3	STR4	STR5	STR6	STR7	STR8	STR9	STR10	STR11	STR12
75	34	13	11	12	27	24	9	11	13	14	9	11	18
65	18	15	17	12	28	23	9	15	11	13	11	10	18
71	22	13	10	11	28	22	10	12	12	13	12	10	18
32	11	13	10	13	27	23	10	10	12	13	10	10	20
78	23	14	18	12	29	22	10	12	12	14	9	11	18
88	18	13	15	11	27	21	10	10	12	13	10	11	20
55	15	16	10	13	27	23	9	10	12	13	10	11	18
82	2	14	15	12	28	22	9	10	12	14	11	10	19
48	27	15	13	13	29	25	9	9	14	15	11	12	19
74	4	13	10	11	29	22	8	11	12	15	12	11	19
77	6	14	14	12	28	22	9	10	11	13	10	11	18
61	24	13	18	11	27	20	10	12	13	13	9	10	19
87	14	14	13	13	27	24	10	15	11	13	9	10	18
83	9	14	12	12	27	22	9	10	12	13	11	12	20
80	8	14	12	11	29	24	10	13	13	13	9	12	20
84	1	16	13	12	28	24	9	10	14	14	10	11	18
77	12	13	17	11	29	22	9	12	11	13	9	11	19
102	5	14	15	13	27	22	9	13	12	13	10	11	18
76	6	14	13	12	29	23	8	10	12	14	8	10	20
75	4	13	10	12	27	23	9	9	12	14	9	11	19
33	2	13	17	13	27	23	9	13	12	13	10	12	18
77	33	14	17	13	27	22	10	12	12	14	10	12	17
47	0	15	16	13	28	23	8	10	12	15	9	9	18
50	21	16	20	11	29	22	10	13	11	14	8	10	18
78	7	14	15	12	28	22	9	12	12	14	9	9	19
102	18	15	11	12	28	24	9	11	12	12	9	11	18
67	22	12	13	11	28	23	9	12	12	13	12	12	17
102	6	13	10	12	28	24	8	13	11	13	10	11	19
71	0	14	15	13	29	23	10	12	12	13	10	12	17
53	25	14	17	12	28	20	10	10	12	13	11	11	19
40	9	13	15	12	28	23	9	12	11	14	9	11	20
85	3	13	10	12	25	23	8	12	12	13	9	11	20
47	5	14	17	12	27	24	9	11	12	13	11	11	19
50	18	13	12	12	26	21	10	10	11	14	11	11	18
67	8	12	14	12	27	22	10	10	12	13	11	12	17
64	3	12	16	13	28	22	9	12	12	13	9	11	20
45	1	16	11	12	30	22	8	12	12	14	10	12	19
80	1	13	13	11	26	24	9	13	13	13	10	10	17
73	11	12	10	13	27	22	9	12	13	15	11	10	16
105	1	13	12	12	29	23	9	12	11	13	9	13	19
60	1	13	18	13	29	22	8	13	12	14	9	10	19
30	9	13	17	12	29	21	9	10	12	14	11	10	18
109	0	15	19	12	30	24	8	10	12	13	9	11	19
60	4	12	13	12	27	22	9	12	13	13	11	10	18
64	0	13	10	11	27	23	9	10	13	13	9	10	19
34	1	16	10	12	29	20	10	13	11	13	8	10	18
60	21	12	14	11	30	24	10	10	12	15	11	10	19
46	1	13	14	11	31	21	9	11	14	13	10	9	19
77	6	14	13	13	28	24	10	10	13	15	9	11	16
101	0	13	16	11	27	23	9	10	12	13	10	10	16
101	43	14	14	12	29	22	9	11	11	14	10	11	17
91	21	13	13	13	31	23	9	14	12	14	9	10	18
42	10	14	12	11	29	24	10	10	11	14	9	11	17
68	9	13	14	12	27	23	9	10	13	13	9	10	20
101	24	14	11	11	26	22	9	12	11	13	8	10	17
62	32	15	15	11	28	23	9	10	11	14	9	11	18
67	23	13	12	13	28	23	9	10	13	13	9	10	18
77	48	14	17	12	28	23	10	13	11	14	9	9	18
59	3	14	18	12	26	21	9	10	13	13	9	11	19
63	5	13	12	12	27	23	9	10	12	13	9	11	18
37	40	14	12	12	29	23	9	12	12	13	9	11	18
52	13	14	10	12	29	22	10	11	12	14	10	10	20
49	8	14	12	11	28	21	9	12	11	15	11	11	18
108	1	13	11	11	28	22	9	10	11	14	11	10	18
53	9	14	17	11	28	22	9	12	11	13	8	11	17
85	15	14	12	12	28	23	9	12	12	13	10	10	17
69	19	13	10	11	26	22	10	14	12	13	10	12	19
66	17	14	10	12	29	23	9	10	12	13	9	10	19
47	8	13	9	11	29	23	10	10	12	13	9	11	20
46	9	15	19	12	26	24	9	12	12	14	10	9	20
41	7	15	17	12	28	22	10	12	11	13	9	11	20
98	3	15	10	12	29	25	10	12	13	13	9	10	19
41	17	16	13	11	27	24	9	10	12	14	11	10	20
46	0	12	16	11	29	23	9	11	11	13	8	10	17
81	10	13	16	12	29	23	8	10	13	13	11	11	17
43	0	14	15	13	28	22	9	12	11	14	9	11	18
117	45	12	14	12	30	24	10	10	11	13	8	11	18
108	0	13	17	11	27	23	9	10	11	14	11	12	20
97	0	14	14	13	28	23	9	10	12	13	9	11	18
70	33	13	13	12	28	24	9	11	12	14	10	12	18
85	3	13	16	13	29	23	9	10	12	14	11	10	18
29	45	15	19	11	28	24	10	10	13	13	9	10	18
21	0	14	12	13	28	22	9	10	13	15	9	12	18
54	6	14	19	12	27	22	9	10	12	14	11	11	18
44	25	14	12	12	29	23	10	10	12	14	11	10	17
95	2	16	13	12	28	21	11	12	12	13	11	10	19
70	5	14	12	13	29	22	9	12	13	14	10	11	18
88	11	14	19	11	28	24	10	10	12	13	9	11	19
75	46	13	10	12	30	25	10	13	12	13	9	10	17
48	0	14	13	12	27	21	9	14	12	13	8	11	19
75	7	13	17	12	28	23	9	10	11	14	10	9	19
68	3	13	13	12	29	23	10	10	12	13	9	11	18
89	5	14	13	11	27	24	10	12	12	13	9	9	18
53	4	14	15	12	28	22	10	12	13	15	9	11	17
108	4	13	13	12	27	25	9	12	12	13	11	10	19
57	1	16	16	11	30	23	9	10	11	13	10	9	17
43	29	13	12	11	30	23	9	10	12	13	11	10	16
76	18	15	10	13	28	22	9	10	13	13	11	11	20
83	16	14	19	12	29	23	10	13	13	14	10	10	18
43	39	15	11	11	29	24	10	14	11	14	9	10	20
44	23	13	12	12	31	23	9	13	12	14	11	10	18
106	14	13	10	11	29	24	10	12	12	13	10	9	18
84	29	15	17	12	27	23	8	12	13	14	9	12	20
45	5	13	17	12	31	22	9	10	12	13	9	11	20
49	4	14	20	12	27	23	10	10	12	13	11	10	18
37	21	13	10	12	29	22	9	14	12	13	9	12	20
46	2	13	18	12	28	24	10	13	12	13	9	11	18
96	11	15	20	11	27	23	10	12	13	13	10	11	20
101	45	14	17	12	28	23	10	13	11	14	10	11	17
94	3	13	15	13	29	23	9	10	14	14	11	10	17
96	12	13	20	11	29	23	9	13	12	13	9	11	17
103	5	13	12	12	28	21	9	12	12	13	10	10	17
78	35	13	12	13	30	24	9	13	12	14	9	11	18
53	36	15	13	12	28	21	9	12	12	14	8	9	17
41	10	13	17	12	31	22	9	10	12	13	9	11	20
75	44	14	10	13	28	22	9	11	11	13	8	9	19
52	28	13	9	12	28	24	9	10	12	13	9	10	18
52	14	12	10	11	27	22	9	12	12	14	11	12	18
33	0	14	12	12	28	22	10	10	11	15	11	12	18
76	3	13	13	13	29	23	9	12	13	13	9	10	19
97	1	12	13	14	28	23	10	10	13	15	10	10	19
53	2	13	15	12	29	21	9	12	13	13	9	11	18
67	5	15	12	12	30	22	9	11	11	13	10	10	18
108	14	15	12	13	30	23	9	12	12	14	8	10	18
94	6	15	12	12	29	22	8	13	12	13	10	11	20
91	12	14	14	12	29	22	9	9	12	14	10	11	18
69	8	13	9	12	29	23	10	13	11	13	8	11	18
103	1	14	14	13	30	21	10	10	12	13	10	10	16
103	16	14	16	13	29	21	9	13	11	14	9	11	17
52	19	13	17	11	30	21	10	13	11	13	11	10	19
52	4	16	20	12	30	24	9	10	12	14	11	10	19
100	47	13	12	13	28	23	9	12	11	14	11	9	18
73	15	13	14	12	27	22	10	12	12	13	10	11	18
104	9	13	13	13	28	22	9	10	11	14	11	9	19
72	14	15	13	12	28	22	9	13	11	13	9	9	16
92	8	14	10	12	28	24	9	13	10	14	9	11	18
69	20	13	17	13	27	23	9	13	12	13	10	12	18
107	8	16	14	12	29	21	10	10	11	13	9	9	18
54	0	14	12	12	29	22	10	10	12	14	10	9	18
31	41	15	14	12	27	23	9	10	13	14	10	10	17
44	27	14	13	12	28	21	8	12	12	14	8	11	17
77	9	15	19	12	26	24	9	12	12	14	10	10	20
92	3	12	13	11	27	23	10	12	12	14	9	10	17
81	10	15	18	12	27	23	9	13	12	13	10	12	18
37	20	15	13	12	28	23	9	10	12	13	8	11	19
108	0	13	13	12	29	24	10	10	12	13	10	10	19
81	0	13	16	11	31	22	9	11	11	13	11	12	19
82	0	14	16	13	29	23	9	13	12	14	10	11	19
40	48	14	17	12	28	23	10	13	11	14	9	9	18
67	5	14	13	11	30	24	9	12	13	13	9	9	21
49	1	13	10	13	29	23	9	12	11	14	12	12	19
75	0	14	16	12	26	24	9	12	12	13	9	12	19
70	5	15	13	11	28	23	10	12	12	15	9	11	20
78	7	13	14	12	30	25	10	12	12	13	10	10	18
94	27	12	11	11	26	23	10	10	11	12	9	11	18
104	9	13	16	13	29	24	10	13	11	13	9	10	20
100	0	14	15	12	27	23	8	10	12	14	10	11	19
98	1	15	14	13	28	23	10	12	12	15	10	12	18
103	2	14	13	12	31	23	9	12	12	13	10	10	18
104	6	14	13	12	29	23	10	10	12	14	10	13	16
58	14	14	12	12	28	22	9	12	11	14	10	11	20
106	0	13	13	12	27	25	8	12	12	13	9	10	18
52	2	15	12	12	27	22	10	14	13	13	10	10	19
59	18	12	14	12	31	22	9	10	12	13	11	10	17
56	5	14	10	11	27	23	9	10	12	13	9	11	19
56	0	16	13	11	28	24	9	13	12	14	11	12	17
58	5	15	17	12	31	20	9	13	11	14	12	9	18
58	13	13	11	11	28	22	10	14	11	13	9	10	18
65	25	14	14	13	29	23	9	11	12	13	11	11	19
64	7	14	12	13	28	22	9	12	11	12	9	10	19
102	25	15	12	11	28	24	10	10	12	13	8	11	19
38	25	14	16	13	29	22	9	11	12	14	9	10	20
33	4	13	10	11	30	22	9	10	12	13	10	9	19
95	0	12	10	12	31	22	10	10	12	14	9	9	18
48	2	16	16	12	28	24	10	11	12	13	10	12	19
88	5	14	12	13	28	24	9	10	13	13	9	11	18
72	36	15	11	12	29	23	9	12	11	14	11	10	19
100	0	14	11	13	28	23	9	12	12	14	10	11	20
75	33	13	10	13	28	23	9	11	12	13	9	10	17
49	24	15	13	13	28	22	9	10	12	15	11	9	18
40	17	13	16	12	26	21	9	9	12	15	9	11	20
72	21	13	13	12	29	22	9	12	12	14	8	13	19
106	27	15	17	12	27	22	10	9	12	13	9	9	18
80	11	14	11	12	28	23	9	10	11	14	10	11	20
75	6	13	20	13	27	22	9	12	12	14	8	9	18
65	31	13	12	12	28	23	10	10	12	13	9	11	18
63	9	13	12	13	27	23	9	12	12	13	10	9	19
38	5	13	10	12	30	20	9	9	11	14	9	11	18
49	12	13	14	10	30	21	9	10	11	14	9	10	19
37	0	14	15	11	28	23	9	12	12	15	9	10	18
79	6	14	13	11	29	25	10	10	12	14	9	10	19
70	9	13	13	11	31	22	9	12	12	13	11	10	17
88	24	13	16	12	28	22	10	12	11	14	10	11	19
38	27	14	14	11	27	23	9	10	11	14	9	10	17
88	10	12	17	13	29	24	9	12	12	13	11	10	18
33	15	13	14	12	29	20	9	10	12	13	10	10	18
65	17	15	10	14	28	23	9	12	12	13	9	11	18
61	18	12	17	12	27	20	9	10	12	14	9	10	19
91	33	13	10	13	28	23	9	11	12	13	9	10	17
112	2	14	11	13	27	23	9	9	12	13	9	10	19
108	33	12	13	12	28	21	10	14	13	13	9	12	18
80	1	15	12	12	26	23	10	12	13	13	9	10	19
37	9	13	15	13	28	25	11	10	12	14	9	11	18
106	4	13	10	11	28	23	10	12	12	15	9	10	18
22	23	14	15	12	29	22	9	13	12	13	9	10	20
65	1	13	16	12	28	22	10	12	11	14	10	11	19
39	17	13	13	11	29	22	9	12	11	13	9	11	16
81	1	14	17	13	28	22	9	10	11	14	11	11	20
63	19	13	16	12	26	22	9	10	13	13	10	10	18
51	5	14	19	12	28	22	10	13	12	13	9	11	19
59	7	13	10	12	29	23	9	12	12	14	11	10	20
102	30	14	12	13	29	24	9	10	14	14	10	9	19
93	29	15	12	12	28	23	9	10	12	13	10	10	18
61	1	15	18	12	30	23	9	10	13	14	9	13	19
86	1	13	11	11	28	22	9	10	11	14	11	10	18
97	27	13	15	12	28	22	9	12	13	13	10	11	19
92	13	13	10	11	28	22	9	12	13	13	11	11	20
66	0	13	20	13	31	22	9	10	12	13	10	10	19
89	3	15	12	13	28	23	10	10	11	14	10	13	19
119	3	14	11	12	29	21	10	12	13	13	10	10	18
44	5	15	10	12	29	24	9	12	13	15	10	11	18
108	2	14	17	12	28	21	9	10	12	14	10	11	18
76	0	15	11	11	28	24	10	9	12	13	10	10	19
66	40	14	11	12	27	25	9	10	12	13	9	12	19
47	48	13	10	12	29	21	10	12	12	14	9	9	19
51	3	15	12	13	28	23	10	10	11	14	10	13	19
29	10	13	15	13	29	22	10	12	12	14	9	11	20
49	0	13	10	11	29	23	9	10	13	14	10	10	17
72	5	13	10	13	29	21	10	12	12	14	9	9	18
114	12	15	10	11	27	22	9	10	11	14	11	9	19
85	0	13	11	12	29	23	8	12	11	13	9	10	20
69	38	15	10	13	28	20	9	10	12	13	10	10	19
19	3	16	12	12	30	23	9	10	13	13	11	11	17
67	3	12	10	12	28	22	9	9	13	14	9	11	19
87	0	13	17	12	28	22	9	10	12	13	11	9	19
67	7	16	15	11	29	22	9	12	12	14	11	12	18
32	17	13	13	13	27	24	10	10	11	13	10	11	19
114	15	14	12	11	29	20	11	10	12	14	10	11	19
81	27	12	12	12	28	21	9	10	13	13	9	12	19
25	39	13	14	12	27	23	9	10	13	13	9	10	20
80	0	15	12	11	28	21	10	10	11	13	9	11	18
85	1	13	12	12	27	23	10	12	13	15	11	12	18
47	1	13	16	12	31	24	10	10	12	15	11	13	18
75	21	13	15	12	27	22	10	10	13	12	10	11	18
44	1	14	11	14	29	22	9	11	11	14	9	11	16
102	5	13	15	12	29	23	9	13	11	13	10	12	18
29	0	14	17	12	28	20	9	10	12	13	9	11	17
100	1	13	12	12	28	22	9	10	11	14	11	9	19
36	1	13	10	11	28	21	10	13	13	14	8	13	17
72	7	12	10	13	27	23	9	12	12	15	9	12	18
95	6	14	11	12	27	23	9	10	11	14	10	9	19
62	17	13	16	11	28	23	11	10	12	13	9	10	19
22	0	13	10	11	28	21	10	13	13	14	8	13	18
89	14	15	18	12	27	24	10	12	11	15	10	12	17
32	33	14	16	12	29	22	9	12	10	13	9	10	19
100	1	12	12	11	28	21	9	10	13	14	12	12	19
49	7	14	10	11	28	23	9	15	13	15	9	11	17
93	27	15	14	13	28	22	9	13	13	13	8	11	16
35	18	15	15	12	26	22	10	12	12	14	9	11	19
65	12	14	16	12	30	21	9	10	12	14	9	10	17
116	18	14	10	12	28	23	9	12	12	14	10	10	18
83	24	14	12	12	30	23	8	13	12	15	10	10	18
45	10	13	11	11	28	22	9	12	12	12	12	10	17
96	23	14	12	12	30	23	10	12	11	13	10	10	19
97	24	14	16	14	29	22	9	11	12	13	10	11	18
57	37	16	13	12	30	23	10	10	13	14	9	11	18
93	13	13	18	13	28	23	9	10	12	13	11	10	18
52	1	11	13	13	29	22	9	12	13	15	9	10	18
66	2	14	17	12	28	20	10	10	12	13	11	11	19
115	6	13	12	12	29	24	8	13	11	13	10	9	18
105	0	14	20	12	28	24	8	12	12	13	9	11	19
88	14	15	10	12	30	22	9	10	12	15	9	11	18
44	21	12	16	13	27	24	11	12	11	14	9	10	20
77	21	13	17	12	30	20	9	12	12	13	8	9	18
36	4	14	13	12	29	22	9	10	12	13	9	10	18
76	45	15	10	12	27	24	9	13	12	13	9	10	19
68	33	16	17	12	28	24	10	12	12	13	10	12	18
32	4	15	16	13	28	24	9	10	11	13	8	11	17
71	9	14	10	13	27	24	10	12	11	13	9	9	18
84	19	13	11	11	28	21	9	10	11	14	11	10	18
50	0	13	14	11	27	22	9	12	12	14	9	11	20
66	0	14	12	13	28	22	9	10	13	13	9	12	18
68	5	14	12	11	28	23	9	10	12	13	9	12	18
71	3	14	17	12	29	23	9	10	12	14	9	11	18
21	8	13	12	11	30	21	9	12	12	13	8	11	17
57	6	14	10	12	28	23	9	12	13	14	9	10	20
51	26	14	11	13	27	23	9	9	12	13	9	10	19
45	8	14	13	13	27	24	9	12	12	14	8	10	18
64	1	13	13	12	28	24	9	10	12	13	9	11	20
68	1	15	15	12	26	22	9	10	12	13	11	11	19
43	6	12	12	11	29	24	10	10	12	13	9	11	18
62	21	13	14	12	29	23	9	10	12	14	10	11	18
77	5	14	14	11	27	23	9	10	12	13	9	10	18
102	41	15	12	12	27	20	10	14	11	12	9	11	17
107	0	14	13	11	30	23	10	10	11	13	10	10	18
94	4	14	14	12	28	23	9	12	12	14	9	10	18
69	0	12	11	12	29	24	10	12	12	13	9	12	20
44	17	14	12	11	30	23	10	12	11	15	11	10	17
51	25	15	12	13	30	22	9	12	12	13	10	11	19
40	17	15	17	14	28	23	9	10	11	13	10	11	17
101	0	13	13	12	28	22	10	10	11	14	11	11	19
50	0	13	13	13	29	24	9	10	13	14	11	11	18
92	3	16	14	11	28	21	10	10	12	14	12	12	17
44	1	14	10	11	28	22	9	10	14	14	8	11	18
72	0	13	10	13	29	22	9	13	13	13	10	10	17
102	0	16	17	14	29	23	10	13	12	13	11	11	16
64	29	13	11	11	28	22	9	12	12	12	12	10	17
96	14	13	19	11	28	22	10	13	12	13	9	12	18
53	2	16	10	12	26	23	9	10	12	13	12	9	18
64	0	15	14	11	26	23	8	10	13	14	10	11	18
68	0	13	19	13	29	21	10	12	12	13	9	12	18
49	0	14	10	13	29	22	10	11	12	12	9	10	18
38	1	15	11	13	30	23	9	10	11	15	10	12	19
28	4	14	16	11	29	23	9	12	12	14	10	10	20
92	29	16	12	12	27	20	9	10	12	13	9	9	18
80	20	15	15	13	28	22	10	10	12	13	9	10	19
51	2	15	12	12	30	22	9	11	11	13	10	10	18
44	0	13	10	12	27	22	9	13	11	13	10	11	17
73	24	13	10	13	27	22	9	12	12	13	9	11	19
98	16	12	13	13	29	23	9	10	11	13	9	9	18
53	17	15	10	12	28	23	9	10	12	13	11	9	17
56	21	15	13	12	28	22	9	12	12	14	10	10	17
40	14	14	10	13	28	22	9	11	11	13	8	9	19
88	21	14	15	12	28	22	9	12	13	13	11	9	19
33	2	13	10	12	29	24	9	12	12	13	10	11	19
30	28	16	17	14	29	23	10	13	12	13	11	11	16
86	6	14	9	13	29	23	9	10	12	13	9	11	18
102	6	14	15	11	28	22	9	13	12	13	11	11	19
40	16	13	13	11	28	23	9	10	12	13	9	9	19
47	28	13	15	12	27	23	10	10	12	12	9	10	20
80	9	15	17	11	29	23	9	12	11	13	9	10	19
36	9	13	14	12	29	21	10	13	11	14	9	11	19
67	5	13	16	12	28	23	9	10	12	13	10	11	17
69	10	14	13	13	29	23	8	13	12	13	10	13	20
66	10	13	15	12	27	23	10	12	11	14	9	11	19
95	3	14	17	12	29	22	10	12	12	14	11	11	19
89	5	16	11	12	30	23	9	11	12	14	9	13	21
46	7	13	13	12	28	22	9	12	12	13	10	10	19
37	10	12	11	12	27	23	9	11	12	15	9	11	17
112	8	12	16	13	29	21	8	10	14	14	9	10	19
74	0	14	16	12	29	22	10	10	13	14	10	10	19
74	9	13	12	13	29	22	9	10	11	13	10	11	19
103	18	13	12	12	27	24	9	10	11	14	11	11	17
88	6	13	13	12	29	22	9	10	10	13	11	11	17
36	33	14	14	11	29	22	10	12	12	13	9	11	19
88	29	12	20	12	30	22	9	10	12	13	10	10	17
35	21	13	14	11	30	24	9	10	12	13	11	9	19
77	1	15	13	12	27	23	9	10	12	13	9	9	18
54	20	15	16	13	28	23	8	10	12	15	9	9	18
98	2	14	10	13	28	22	9	10	12	13	10	11	20
51	49	14	12	12	28	22	9	12	12	12	9	13	18
106	10	13	12	11	29	23	10	12	11	13	9	10	18
36	8	12	12	12	28	23	9	10	11	12	9	11	18
103	1	13	15	11	30	22	8	12	12	14	10	10	19
77	21	15	10	13	29	20	9	13	12	13	10	10	20
62	27	13	11	12	29	23	9	12	12	14	9	11	19
59	4	13	15	12	29	20	9	10	13	13	10	10	18
87	14	13	13	12	29	22	9	13	11	13	11	10	18
38	0	15	14	11	30	20	9	10	12	14	10	11	17
59	5	15	17	12	29	23	9	10	12	14	9	10	17
40	2	14	14	12	29	22	9	13	12	13	10	10	20
59	2	14	11	12	28	21	8	10	11	14	10	12	19
34	1	14	11	13	27	23	10	13	12	13	9	11	18
50	31	14	12	12	27	25	9	10	12	13	9	12	18
42	26	13	14	12	28	24	8	10	12	15	9	11	19
56	6	13	11	11	31	23	9	10	13	15	8	11	19
101	30	12	9	12	27	22	9	13	11	15	9	10	19
116	10	13	17	11	30	22	9	10	13	15	9	11	18
65	3	13	15	12	28	22	10	13	11	14	9	10	18
97	17	15	13	11	29	23	9	15	12	15	9	11	20
67	5	12	14	12	27	24	9	13	12	14	9	9	17
45	1	14	13	12	27	20	9	10	12	14	11	11	19
47	35	13	12	12	27	22	9	10	12	13	9	11	19
115	20	14	16	12	27	24	9	11	12	14	11	11	18
100	5	13	16	13	28	22	9	12	11	14	9	10	19
35	20	13	12	11	28	23	10	10	12	13	9	10	19
37	17	15	15	13	28	24	9	12	14	14	9	11	17
68	20	16	13	11	28	23	9	10	12	13	11	10	18
108	3	15	18	12	27	24	10	12	11	15	10	12	17
27	8	15	13	13	31	23	9	13	13	13	9	11	18
80	33	14	17	12	27	23	10	13	13	14	8	10	19
96	11	14	20	12	27	23	11	10	12	14	10	8	18
83	42	12	13	12	28	22	9	13	12	13	11	11	19
55	16	13	17	12	27	25	11	13	11	14	10	11	19
104	6	14	10	12	28	21	9	10	12	13	9	10	20
99	3	14	12	12	29	24	9	13	12	14	9	12	20
70	1	13	19	12	28	23	9	10	12	14	10	11	19
99	0	14	13	11	28	21	9	10	12	13	9	9	17
80	19	14	18	12	29	22	9	13	13	13	11	12	20
111	19	13	15	11	29	24	10	12	11	13	10	11	18
95	1	13	19	12	29	22	10	12	12	14	10	11	19
106	5	14	10	11	28	24	8	11	11	14	9	12	17
39	0	15	17	12	30	24	10	9	12	14	10	9	17
51	18	14	12	12	28	25	9	11	11	13	9	10	18
45	0	14	13	13	29	20	9	10	12	14	9	11	18
48	14	15	10	12	31	20	10	12	11	13	10	10	19
101	5	13	13	12	28	23	10	12	11	13	9	12	18
97	0	13	10	11	30	24	9	12	11	13	11	11	21
57	1	15	12	12	31	25	9	10	13	13	9	11	20
101	23	12	13	12	28	23	9	12	11	14	10	9	19
75	3	13	16	13	28	22	9	12	11	14	9	10	19
52	1	14	14	13	28	23	10	13	12	13	10	10	19
68	10	13	14	12	27	23	9	12	12	14	9	10	17
63	1	14	21	12	28	24	9	12	12	13	9	12	20
42	1	13	13	13	27	23	9	10	13	13	9	10	19
89	2	13	12	12	28	23	9	10	11	13	10	11	20
96	28	15	13	12	27	22	10	11	12	13	10	11	19
98	0	13	10	12	29	22	9	14	12	13	9	12	20
44	0	14	12	12	28	21	9	10	11	13	9	10	17
80	8	13	11	13	31	22	9	12	12	15	9	11	19
88	18	14	12	13	28	22	9	10	13	15	9	12	18
102	12	14	11	12	27	22	9	12	12	13	9	10	19
57	16	13	18	12	29	24	9	10	12	14	10	10	19
107	26	13	11	12	28	23	9	10	11	14	9	10	18
106	1	12	10	13	30	22	9	10	12	14	10	10	19
69	15	15	10	13	27	22	9	11	12	13	11	9	19
88	4	13	14	12	27	22	10	12	12	13	10	12	18
73	16	14	16	13	29	21	9	13	11	14	9	11	17
81	36	13	13	13	27	22	9	10	12	14	11	10	18
48	37	15	16	13	27	24	10	11	12	13	10	12	18
93	1	14	11	12	27	25	9	10	12	14	9	11	19
80	20	13	13	13	27	24	11	10	11	13	11	9	18
65	5	12	17	12	30	23	9	11	12	13	9	12	20
117	0	14	12	12	27	22	10	10	12	13	8	11	19
62	19	14	16	12	27	24	9	11	12	14	11	11	18
42	0	12	12	11	30	21	9	12	11	14	10	11	19
84	30	16	15	11	29	20	10	10	12	13	11	10	18
84	2	13	13	13	29	24	9	10	13	14	11	11	18
71	17	13	14	12	28	23	9	10	11	13	9	12	19
43	12	14	16	12	32	23	8	12	12	13	11	9	17
101	3	13	14	11	29	23	9	12	12	13	10	10	19
101	1	14	12	11	29	23	10	10	12	13	9	10	18
105	4	13	13	11	28	22	8	10	11	13	10	13	19
89	10	16	10	11	29	22	10	10	11	13	8	10	18
50	23	13	13	13	28	20	9	10	11	14	9	11	19
35	0	13	11	11	30	24	9	12	11	13	9	10	20
94	3	13	10	12	30	20	9	9	11	14	9	11	18
105	16	14	11	12	28	21	8	10	11	14	10	12	19
38	15	14	13	12	27	21	9	14	12	13	8	11	19
100	35	13	15	11	27	23	9	10	12	13	10	10	19
84	16	14	10	12	28	23	9	13	12	13	9	11	21
80	23	14	11	11	30	21	9	10	11	13	9	12	19
56	26	13	18	11	29	22	10	10	11	13	10	11	18
56	14	15	16	12	27	22	9	10	13	13	9	10	20
78	18	17	14	12	30	22	10	10	12	13	9	11	19
55	1	15	12	11	27	23	10	10	12	13	9	10	16
70	33	14	10	12	29	22	10	10	12	13	9	10	18
33	2	15	13	12	28	22	10	11	12	13	9	11	18
92	5	14	12	13	28	23	9	12	12	13	9	12	18
45	14	15	16	11	27	22	9	12	13	13	9	11	18
34	3	12	10	12	31	22	10	10	12	14	9	9	18
44	7	13	11	11	28	23	9	10	13	13	10	10	18
27	0	14	11	12	28	21	9	12	12	12	9	9	19
73	2	13	18	12	27	20	10	12	13	13	9	9	19
92	0	13	12	12	30	25	9	13	13	13	9	11	20
39	12	12	14	14	28	21	10	12	14	14	9	9	16
106	21	15	12	12	28	23	9	11	11	13	8	11	19
39	10	15	10	11	26	24	10	10	13	13	10	12	19
35	4	13	14	12	27	23	10	12	14	13	9	11	21
101	19	15	10	13	27	21	10	10	12	14	9	9	17
91	10	13	13	11	28	23	10	15	12	13	8	12	18
49	0	12	11	11	27	23	10	13	12	14	10	12	18
53	4	14	13	12	27	23	10	12	13	13	9	10	18
87	10	14	16	12	29	22	9	10	13	15	10	11	18
79	27	13	12	13	29	23	8	12	12	13	11	11	18
65	0	13	14	11	27	20	9	10	12	13	11	11	18
93	26	13	14	12	29	22	10	11	13	14	9	11	18
29	30	14	11	12	27	22	9	12	12	13	9	10	19
42	24	16	12	11	27	20	9	12	11	13	9	9	17
69	20	13	10	13	27	23	9	10	11	14	9	10	16
95	23	13	15	13	28	25	9	10	12	13	11	10	18
41	4	14	13	12	29	21	10	11	13	13	10	11	17
26	8	13	10	13	28	24	9	10	11	13	9	11	18
68	19	14	12	12	27	21	10	12	11	13	9	10	19
34	19	13	12	11	29	23	10	10	12	13	9	10	18
51	9	13	12	12	29	23	9	10	12	13	11	12	19
108	16	14	15	12	31	22	11	13	11	13	9	11	17
61	3	13	14	11	27	23	9	12	11	14	9	11	18
48	4	13	11	12	28	22	9	10	13	13	10	11	17
88	20	14	10	12	28	23	9	12	12	14	9	11	18
98	28	13	15	11	29	20	9	10	12	13	11	12	19
84	32	13	15	12	29	23	9	11	12	13	10	11	18
25	4	15	11	12	27	24	9	12	12	13	9	12	18
96	45	12	11	11	30	23	9	10	13	13	9	9	17
103	3	12	10	11	28	21	10	12	11	14	9	11	18
36	14	13	12	13	29	22	9	10	11	13	10	11	19
35	1	15	17	12	28	24	9	10	12	14	10	10	20
43	2	13	14	12	28	25	9	13	13	13	10	10	17
87	18	13	13	12	27	25	8	12	12	13	9	10	18
70	11	13	11	12	27	24	9	10	11	14	9	9	19
39	0	15	13	13	28	22	10	13	13	13	11	10	18
106	26	13	19	12	28	25	9	10	12	15	8	10	17
45	0	15	12	12	30	22	9	10	12	14	8	11	19
73	43	13	12	12	28	22	9	12	12	13	8	9	19
104	28	15	13	12	28	22	9	12	12	14	10	10	17
76	13	12	16	13	29	23	10	13	11	13	11	11	17
103	19	14	12	13	29	24	9	10	14	14	10	9	19
92	1	13	14	12	29	22	10	12	13	13	11	11	18
102	2	13	17	12	27	23	10	12	12	14	9	9	19
56	1	13	10	13	30	24	9	10	12	13	9	11	18
81	0	14	14	13	29	20	9	10	12	13	11	10	18
96	32	14	10	12	30	24	9	12	12	13	9	9	18
97	11	15	13	11	29	24	10	12	12	14	10	10	17
77	9	14	17	11	31	25	9	11	12	13	9	9	18
39	12	13	13	11	28	24	10	11	12	14	10	10	18
61	5	14	11	12	26	22	10	10	12	13	9	10	19
42	11	14	10	13	28	22	9	11	11	13	8	9	19
41	32	13	14	12	29	23	9	13	12	14	9	11	19
63	18	14	11	12	28	23	9	12	11	14	8	9	19
84	10	15	12	13	28	24	9	13	12	13	10	11	17
97	6	13	12	13	27	23	9	12	12	13	10	10	19
68	6	14	19	13	27	23	9	10	12	12	11	9	18
90	27	16	13	11	30	23	9	11	12	14	9	12	18
111	1	15	10	12	28	23	9	11	11	13	9	10	18
112	30	13	17	11	30	22	10	10	12	14	11	11	20
91	10	13	12	11	28	23	9	12	11	14	9	10	17
51	3	13	14	12	29	22	10	11	13	14	9	11	18
50	3	11	16	11	28	23	9	13	12	13	9	11	18
40	38	13	19	12	28	23	9	10	12	14	10	11	19
71	37	13	11	12	28	21	9	13	12	13	11	10	19
70	32	13	13	12	30	23	9	10	12	13	9	10	18
42	3	13	10	12	28	22	9	10	12	14	10	13	17
45	12	14	9	12	29	22	9	10	11	14	9	11	19
57	15	14	16	11	28	22	10	13	12	13	9	11	20
45	19	12	13	12	28	24	10	15	11	13	10	11	21
74	7	14	13	11	29	24	8	10	12	15	11	10	17
67	10	16	14	12	28	23	9	12	13	13	11	12	20
96	29	15	13	11	28	22	8	11	12	13	9	10	17
71	8	14	11	12	29	22	9	13	13	13	10	11	19
62	4	14	13	11	30	23	10	10	11	13	10	10	18
49	3	14	10	12	29	24	10	12	12	14	10	10	21
38	7	14	17	12	29	21	10	10	12	14	9	10	19
34	2	16	15	11	28	23	9	10	12	13	10	11	19
43	0	16	14	13	27	21	9	10	11	14	11	10	18
89	0	13	13	13	27	21	9	12	12	13	9	12	18
36	0	13	11	12	28	22	9	10	13	13	10	11	17
77	12	14	18	12	29	23	10	13	12	13	11	10	17
100	0	13	10	11	27	22	9	10	11	13	10	11	18
47	33	14	16	13	27	23	10	12	14	13	9	10	19
78	0	13	14	12	29	21	9	10	13	14	9	11	20
74	28	14	14	10	30	24	9	10	12	15	11	11	19
94	2	14	10	12	26	22	9	10	12	13	8	11	19
52	5	14	11	12	30	22	10	10	12	13	9	10	18
82	23	15	11	12	28	20	10	10	11	15	9	11	20
52	1	13	12	11	29	24	9	12	11	13	10	11	19
55	0	13	12	11	28	24	10	12	11	14	10	11	19
38	37	15	11	11	28	24	9	12	12	13	9	11	19
62	23	13	14	12	30	23	9	10	11	15	11	10	18
28	1	13	13	11	28	23	9	13	12	15	10	10	18
53	5	13	19	13	28	22	10	12	12	14	10	12	18
52	1	13	14	12	30	23	10	12	12	15	9	10	18
66	26	13	15	13	27	23	9	10	12	13	10	11	20
88	6	15	11	12	29	22	9	12	11	13	11	11	18
105	23	14	10	12	28	23	9	10	13	14	10	10	17
98	19	12	12	12	30	22	10	11	12	14	9	12	19
66	10	15	12	12	29	23	11	10	11	13	9	10	18
76	12	16	12	13	29	20	10	13	12	13	11	11	17
50	18	14	14	13	28	23	9	10	12	13	9	11	18
70	9	13	10	12	27	24	9	13	12	14	10	10	19
31	21	15	10	11	27	22	9	10	11	14	11	9	19
66	2	14	15	12	28	23	9	12	12	13	9	12	20
96	21	13	19	11	28	23	9	12	12	13	8	9	17
84	33	13	19	12	28	23	10	10	12	14	10	11	19
74	9	16	9	13	28	20	10	12	12	13	9	10	18
69	28	14	13	12	28	21	9	12	12	14	8	9	17
52	9	16	10	11	28	23	9	13	12	13	10	10	18
102	9	13	16	11	28	22	9	13	12	15	10	10	20
100	17	16	12	12	29	23	9	10	14	15	12	11	18
23	2	13	13	11	29	23	9	12	12	13	9	9	17
74	32	14	11	11	29	23	10	10	13	13	9	10	18
52	15	12	15	13	28	23	9	10	11	14	10	12	17
76	0	14	15	12	30	23	9	10	12	14	9	11	17
48	1	14	10	12	26	23	9	10	11	12	11	10	21
54	22	14	17	12	29	21	9	13	12	13	9	11	18
46	47	14	11	13	28	24	9	11	13	14	10	11	20
95	16	14	20	12	27	23	11	10	12	14	10	8	18
99	12	12	13	11	30	22	10	13	11	13	8	9	19
96	28	14	12	12	28	22	9	12	12	12	9	13	18
99	2	13	10	12	29	24	9	12	11	13	9	9	19
26	9	14	14	12	29	23	9	12	11	14	9	11	19
40	23	14	18	12	29	24	9	10	11	13	10	13	18
100	10	13	19	12	28	23	9	10	12	14	10	11	19
71	2	13	15	11	27	22	10	13	13	13	8	12	18
65	6	13	14	12	29	22	9	12	11	14	10	10	17
61	17	15	14	12	27	23	9	11	14	14	9	10	19
71	10	14	18	13	26	21	9	10	12	14	9	11	20
43	0	15	14	12	28	23	9	12	12	15	11	10	19
98	6	14	10	13	29	24	9	12	12	14	9	10	16
116	18	16	17	14	29	23	10	13	12	13	11	11	16
48	0	14	17	12	30	24	10	10	12	14	9	9	17
67	33	13	13	11	27	24	9	10	12	14	10	11	18
44	22	14	10	12	27	23	10	12	13	14	9	11	18
47	10	14	9	12	29	22	9	10	11	14	9	11	19
72	21	13	13	12	27	21	10	11	12	13	9	10	18
52	16	15	10	12	28	20	10	13	13	13	10	10	20
65	2	16	9	11	28	21	10	10	13	13	9	11	19
45	37	12	12	12	28	22	10	12	12	14	9	11	20
81	3	13	17	12	27	23	10	14	11	15	10	12	19
71	1	12	13	12	30	22	9	10	13	14	9	12	18
85	3	15	13	12	28	22	10	11	12	13	9	11	18
100	30	16	11	12	28	23	8	10	12	13	11	13	18
56	5	13	14	11	28	23	9	12	12	13	10	10	21
73	6	16	12	12	28	22	10	10	12	13	10	12	19
98	9	13	10	13	28	23	9	10	11	14	9	10	19
111	18	14	11	12	29	21	10	12	13	13	10	10	18
57	32	14	12	12	28	23	9	10	12	14	9	11	19
111	2	15	16	11	26	23	11	10	12	13	10	11	18
50	1	13	10	12	30	23	8	12	11	13	9	10	18
74	22	16	10	13	28	22	9	12	12	14	9	12	18
103	31	13	11	13	28	24	9	10	12	13	9	11	20
108	0	12	10	12	28	23	9	13	12	13	9	10	19
43	37	14	13	12	29	24	9	10	12	13	11	10	19
94	18	14	14	12	28	21	9	13	12	14	8	10	19
86	4	14	12	11	30	24	9	10	12	13	9	11	19
59	1	13	17	11	27	22	10	13	12	13	9	11	18
29	22	15	17	12	31	23	10	13	12	14	11	12	17
46	0	14	10	12	27	22	9	13	11	13	9	11	20
45	5	14	15	13	27	22	9	13	12	13	10	11	18
78	24	16	10	12	27	22	9	13	12	14	10	10	20
14	19	13	15	12	28	23	10	10	12	13	9	10	19
43	17	13	16	13	29	23	9	10	12	14	11	10	18
93	13	16	19	13	29	22	9	10	12	13	9	10	19
64	3	14	15	13	28	22	9	12	13	13	11	9	19
73	2	15	10	12	30	20	9	12	11	14	10	10	18
52	1	13	11	11	28	21	9	10	11	14	11	10	18
114	33	15	10	12	28	21	10	12	12	14	11	11	18
45	45	14	13	12	27	23	10	12	11	14	9	11	20
100	11	13	13	13	29	22	9	13	12	13	8	11	20
79	26	14	10	12	28	21	9	10	11	13	10	10	20
49	8	14	14	12	30	22	10	13	13	13	10	12	19
41	0	14	18	12	29	22	11	10	13	14	9	9	19
58	0	14	12	11	27	23	9	10	11	14	9	12	19
52	3	12	17	11	26	23	9	13	12	14	10	10	18
67	4	14	17	12	27	22	8	13	12	13	9	10	18
79	3	14	12	11	29	24	10	13	13	13	9	12	20
38	3	14	18	12	29	22	9	13	12	13	9	10	17
42	11	15	19	12	29	23	9	12	12	15	11	12	17
29	20	13	11	12	27	24	9	13	12	14	10	12	19
73	8	13	16	12	30	23	10	13	13	13	9	10	18
90	34	14	12	12	30	23	8	13	12	15	10	10	18
85	20	13	12	12	30	23	10	10	12	13	10	11	19
96	20	14	12	12	27	24	10	10	12	13	10	10	18
114	1	16	10	12	26	23	9	10	12	13	12	9	18
41	4	15	10	11	27	22	9	10	11	14	11	9	19
58	2	15	12	13	31	24	9	13	12	13	10	11	18
47	26	14	17	11	28	20	9	12	11	13	9	9	18
109	26	14	12	12	28	23	9	12	12	13	10	10	17
52	12	13	12	12	28	23	9	10	12	14	9	9	18
35	26	13	12	11	31	24	10	12	13	13	9	10	18
54	0	13	13	11	28	23	10	10	12	13	8	11	18
45	0	14	13	12	29	21	9	13	13	12	9	12	19
91	0	14	10	11	29	22	9	14	12	13	9	9	18
104	28	13	14	12	29	22	10	12	13	13	11	11	18
114	22	13	13	11	29	23	10	12	13	13	11	13	19
95	3	15	10	12	28	25	9	12	11	14	9	10	18
66	7	14	10	13	29	24	9	12	12	14	9	10	16
90	25	14	16	13	29	22	9	12	11	13	9	12	18
48	1	12	14	11	27	22	9	11	12	14	9	12	19
81	31	14	13	13	30	22	9	10	13	14	9	11	17
40	5	14	16	12	27	22	9	10	12	13	10	10	19
59	13	13	16	11	31	22	9	11	11	13	11	11	19
93	28	13	13	13	28	22	9	10	12	14	11	12	18
38	12	15	15	12	28	24	9	12	11	14	9	10	19
93	2	13	13	11	27	24	9	10	12	14	10	11	18
108	1	14	17	13	28	25	9	10	11	13	9	11	19
71	4	15	10	13	29	23	9	10	12	13	11	11	18
88	2	12	15	12	30	23	9	10	12	14	9	10	18
78	4	14	13	12	29	22	9	10	12	13	9	10	18
65	0	14	13	12	27	22	9	10	12	13	11	10	18
82	19	14	12	13	29	24	9	10	13	13	9	11	18
85	18	13	10	11	29	23	9	10	12	13	9	11	20
78	7	13	10	14	29	22	9	10	12	13	9	11	19
21	1	13	17	11	30	22	10	10	12	14	11	11	20
109	1	14	17	11	29	23	9	13	10	14	10	11	19
63	36	14	14	11	28	25	9	12	11	14	12	10	19
40	0	14	9	12	28	23	9	10	12	13	11	11	18
106	2	15	11	11	30	22	9	10	13	14	10	13	20
47	25	15	11	13	28	21	9	12	11	14	9	11	19
47	1	14	12	13	28	23	9	12	12	15	10	11	17
114	1	14	13	13	26	22	10	11	11	12	10	11	19
92	1	13	15	12	29	22	10	12	12	14	9	11	20
82	19	13	13	13	28	24	9	10	12	13	8	11	20
60	25	13	13	13	28	22	9	10	12	14	11	12	18
67	33	13	12	13	29	23	8	12	12	13	11	11	18
43	22	13	11	12	28	21	9	13	12	13	11	10	19
94	4	13	10	13	30	23	9	10	12	14	10	10	17
80	17	15	13	12	30	22	9	13	12	14	10	11	17
97	6	13	13	13	29	22	9	10	13	13	10	11	18
36	4	14	11	12	29	22	9	13	13	13	10	11	19
36	26	14	13	11	28	21	9	12	11	13	10	10	17
103	4	13	15	13	30	20	9	13	13	13	11	11	18
79	22	14	11	13	27	23	9	9	12	13	9	10	19
73	9	14	15	13	28	24	8	12	11	14	9	11	18
35	11	15	12	12	27	20	10	14	11	12	9	11	17
102	5	13	12	12	27	23	9	10	12	13	9	10	18
59	0	13	10	12	28	21	9	10	11	13	9	11	18
90	3	13	14	12	29	24	9	12	11	14	9	11	19
42	5	13	15	11	28	23	9	10	13	13	11	11	18
50	3	13	12	12	28	21	10	12	12	15	9	9	17
107	15	14	19	12	30	23	9	12	12	14	10	10	20
75	37	12	13	13	29	23	9	10	13	13	9	11	18
37	5	14	19	12	27	22	9	13	12	13	11	10	18
105	25	13	13	11	28	22	9	13	11	13	10	11	18
106	0	15	10	13	29	20	9	12	13	13	8	12	18
68	8	13	14	12	28	24	8	10	12	15	9	11	19
73	5	15	13	11	28	23	10	12	12	15	9	11	20
104	2	16	15	11	29	20	10	10	12	13	11	10	18
47	1	15	13	11	27	21	9	13	11	14	9	9	19
106	8	15	11	12	27	23	9	10	13	13	8	11	19
87	0	14	11	11	29	23	9	10	12	13	9	10	19
44	10	14	12	13	29	23	10	12	13	13	10	12	18
109	36	12	11	11	26	23	10	10	11	12	9	11	18
48	0	16	10	11	29	22	10	10	12	14	12	10	18
50	8	14	13	11	30	23	10	10	12	14	9	10	20
58	12	15	10	13	29	23	9	10	12	13	11	11	18
43	1	15	11	11	29	23	10	13	12	13	11	12	19
92	0	13	17	11	27	22	9	13	12	13	9	11	18
24	17	14	14	11	27	21	10	10	12	13	11	10	18
48	27	12	12	11	28	23	9	12	12	13	10	12	18
87	3	14	16	11	29	22	9	10	12	14	11	10	18
49	3	14	11	13	29	21	9	10	13	13	11	10	19
72	27	13	13	12	28	23	10	13	12	14	11	11	19
91	11	15	12	12	26	22	9	10	12	13	9	11	20
107	34	16	16	11	30	24	9	13	12	13	9	11	20
108	27	13	12	12	28	22	9	10	11	14	11	10	19
78	29	13	16	12	30	22	9	10	12	14	9	11	18
82	17	12	17	12	29	23	10	10	11	14	12	11	19
50	35	14	12	13	28	22	9	10	11	13	9	10	18
43	6	13	17	12	29	21	9	10	12	13	10	10	18
55	37	12	10	12	28	22	9	12	12	14	9	9	18
79	2	13	17	12	27	23	10	13	11	13	9	11	16
30	17	16	13	13	28	22	9	12	12	14	11	10	18
106	0	13	12	11	27	23	9	15	12	14	11	10	19
63	25	14	14	13	30	21	10	10	12	13	10	10	18
80	1	13	10	11	31	22	9	13	13	13	10	11	18
108	7	14	16	12	29	22	10	10	13	14	10	10	19
35	4	15	10	11	29	20	9	12	12	14	11	9	18
67	1	14	14	11	28	23	9	12	12	14	9	11	19
72	50	13	16	12	29	23	10	12	12	13	9	10	19
69	23	13	12	13	29	23	9	10	12	13	10	9	18
29	15	13	11	13	28	23	9	11	11	13	9	9	19
96	0	14	12	11	27	24	9	12	12	13	10	11	18
76	0	14	14	12	27	23	9	10	13	13	9	9	18
89	10	14	10	12	28	23	10	13	11	13	9	11	19
33	0	13	12	13	27	23	9	10	11	14	10	11	18
82	10	16	11	12	28	22	9	10	12	13	11	10	18
110	7	14	13	11	29	22	9	10	12	14	9	12	18
66	18	14	10	11	26	23	10	10	12	14	10	13	19
38	8	14	13	12	29	22	10	13	12	15	10	11	17
50	33	13	12	12	27	23	9	12	12	13	10	10	20
78	22	14	12	12	28	22	9	12	11	14	9	9	19
102	1	13	16	12	27	20	11	12	12	13	10	11	18
65	26	13	16	13	29	23	9	10	12	14	11	10	18
109	0	14	14	11	29	23	10	13	13	15	9	11	18
73	29	14	14	11	28	22	9	10	14	15	8	11	19
78	31	14	10	11	29	24	10	13	13	13	10	9	18
49	23	13	10	11	29	22	9	10	11	13	8	13	18
96	17	14	13	13	31	22	9	12	12	14	11	11	20
54	0	15	16	11	27	23	10	12	12	14	9	10	19
106	40	15	13	12	27	23	9	10	12	13	9	9	18
79	19	14	19	11	28	22	10	13	12	13	9	12	18
65	27	15	13	13	30	22	9	10	13	14	9	11	17
23	18	14	10	14	29	23	9	12	11	13	9	10	21
50	28	15	16	12	28	24	9	13	13	13	11	12	18
97	1	13	11	12	28	22	9	10	13	13	10	11	17
99	1	12	13	12	27	23	9	10	12	13	10	11	18
18	12	13	13	11	28	23	10	15	12	13	8	12	18
22	11	14	19	12	30	21	9	12	12	13	9	12	19
106	9	14	10	12	27	23	10	10	12	13	9	10	18
50	10	13	16	13	29	22	9	13	12	13	9	10	18
110	11	14	11	12	27	22	10	10	11	13	9	10	19
62	0	15	13	11	27	22	9	12	12	13	9	10	18
42	1	14	13	12	27	22	11	14	12	13	10	11	20
78	17	12	13	12	27	22	9	12	11	13	11	9	18
97	17	14	16	13	30	21	9	14	14	13	11	10	19
78	17	13	14	11	30	22	9	13	11	13	9	13	17
53	1	13	14	12	30	23	8	10	11	13	10	9	19
106	11	13	10	12	29	23	9	10	12	15	9	10	20
60	0	13	12	12	28	20	9	10	11	13	9	11	18
36	19	13	17	11	29	22	9	12	11	13	9	11	19
96	16	13	12	12	30	23	10	10	12	13	10	11	19
43	0	12	14	12	27	24	9	13	12	14	9	9	17
85	1	14	10	11	29	24	9	10	11	14	10	10	17
99	1	13	10	12	29	20	9	12	11	15	9	10	18
78	3	15	13	12	31	23	9	11	13	15	9	12	19
44	18	15	10	13	28	24	9	13	12	13	11	12	21
48	1	14	11	12	28	23	10	13	12	15	11	9	17
106	4	13	13	13	27	24	11	10	11	13	11	9	18
93	9	14	10	13	29	24	9	12	12	14	9	10	16
106	10	14	13	11	29	22	9	13	12	15	10	11	19
74	13	14	13	12	27	22	9	10	13	14	9	10	18
87	1	15	10	11	30	23	10	12	12	13	10	11	16
87	9	12	13	12	30	22	9	12	11	15	9	10	19
36	16	14	12	12	28	23	9	10	12	13	9	12	18
69	32	13	9	13	29	22	9	11	12	13	10	11	19
96	2	14	20	12	29	23	9	12	12	13	9	12	18
87	0	14	13	12	27	23	10	14	12	13	11	11	17
72	23	13	17	11	29	23	9	10	12	14	11	10	18
44	42	15	13	11	27	21	9	13	11	14	9	9	19
101	18	16	13	11	28	23	9	10	12	13	11	10	18
50	21	13	11	12	28	23	10	13	12	14	10	9	19
100	25	14	13	13	27	24	9	12	12	14	8	10	18
46	8	14	17	13	28	22	9	13	12	15	10	10	18
74	34	14	11	11	29	23	9	10	12	13	9	10	19
39	21	14	17	13	28	22	9	11	11	14	10	9	19
74	30	13	17	12	31	22	9	10	12	13	9	11	20
62	29	13	12	13	27	23	9	10	11	14	10	11	18
37	9	13	10	11	28	23	10	10	11	14	11	9	16
67	28	14	13	12	30	24	9	10	12	13	8	9	18
46	12	15	17	12	31	23	10	13	12	14	11	11	17
113	50	12	12	12	28	22	10	10	13	14	11	12	18
67	17	13	10	13	29	23	10	15	11	13	9	10	19
65	8	16	17	12	28	23	9	12	12	13	9	10	18
67	15	13	15	12	27	25	10	12	12	13	10	10	18
62	13	16	19	12	26	24	9	12	14	13	9	11	18
23	38	13	10	12	27	23	10	11	11	14	10	12	18
94	17	16	17	12	28	22	9	10	12	13	9	10	17
66	6	13	17	12	31	22	9	10	12	13	9	11	20
71	5	14	12	11	27	22	9	13	11	13	9	9	18
103	10	14	10	12	29	24	9	10	12	13	9	10	18
68	4	13	17	13	28	21	9	11	12	14	8	10	16
40	6	16	17	12	28	20	10	12	13	13	9	10	19
111	30	12	12	13	30	22	11	13	12	13	11	10	19
48	7	14	10	13	28	24	9	10	12	13	9	10	18
90	10	16	13	12	29	23	9	10	11	13	9	11	19
58	41	13	15	11	29	20	9	10	12	13	11	12	19
74	8	14	13	11	29	23	10	10	11	13	12	12	18
96	21	14	16	12	29	22	10	10	13	14	10	10	19
94	0	14	12	12	28	22	9	12	11	14	9	9	19
44	15	13	10	13	27	23	11	12	11	12	10	12	19
81	3	14	11	12	28	24	10	12	12	14	10	11	19
80	23	16	10	11	29	24	11	10	12	13	11	12	19
73	16	13	13	12	28	24	9	10	11	14	10	9	18
71	1	13	14	12	27	23	9	13	12	13	9	12	20
91	14	14	14	12	28	24	9	10	12	14	9	9	18
81	16	13	9	13	30	24	9	12	12	14	10	9	17
99	11	13	13	12	28	20	9	12	11	13	9	10	17
74	13	16	13	12	29	21	11	12	12	13	11	10	19
52	0	13	19	13	28	22	10	10	12	14	9	9	17
61	0	15	16	12	26	23	10	12	11	13	10	11	18
57	19	16	12	13	28	23	10	14	13	13	9	11	18
93	8	14	13	12	26	20	8	10	12	14	9	10	18
45	9	13	13	11	28	21	10	11	13	15	9	9	18
89	3	15	17	12	28	22	9	12	12	14	9	9	17
76	2	13	16	12	28	22	10	12	10	13	9	10	19
70	42	14	11	12	29	21	10	12	13	13	10	10	18
89	3	15	16	11	27	23	10	12	12	14	9	10	19
88	5	14	17	12	29	21	10	10	13	15	10	12	20
57	24	14	14	11	28	20	9	13	13	14	9	11	19
96	7	16	18	11	30	20	9	12	12	13	10	11	19
49	7	14	11	12	29	21	10	12	12	13	10	9	18
63	2	13	12	12	28	21	9	12	12	13	9	8	20
40	34	14	13	12	27	22	9	10	11	14	11	9	20
24	27	12	15	11	29	23	8	11	11	14	9	11	17
41	24	15	17	12	30	22	10	10	11	15	10	12	17
69	6	14	13	12	26	22	9	10	12	15	12	9	18
104	9	14	13	11	28	22	9	12	12	15	8	11	19
105	7	14	10	12	29	22	10	10	12	13	9	10	18
78	1	13	10	13	28	23	9	10	11	14	9	10	19
42	14	13	15	12	27	23	10	11	12	14	8	11	18
91	5	13	11	11	30	22	9	13	12	14	9	11	19
106	16	14	12	12	30	21	10	13	12	13	9	13	18
40	0	14	17	12	30	24	10	10	12	15	9	10	18
64	37	13	10	13	28	23	10	10	13	14	11	11	18
72	8	13	11	12	29	21	9	10	13	14	9	10	19
92	30	13	15	12	27	22	10	10	13	12	10	11	18
54	2	13	12	13	30	24	9	12	12	14	12	9	18
78	3	12	16	12	29	22	9	10	12	14	10	12	20
42	9	14	11	12	27	22	10	10	11	14	9	12	18
41	3	14	13	12	29	21	9	15	11	13	10	10	18
54	7	14	13	13	30	23	10	13	11	13	12	12	19
90	8	13	10	12	27	22	10	13	12	15	11	11	17
78	18	12	13	12	28	23	10	12	12	15	12	9	18
44	46	15	10	12	28	21	9	10	11	14	9	9	19
46	6	13	13	13	26	22	9	10	11	13	9	11	18
80	13	15	10	12	28	21	10	15	12	13	9	12	20
70	0	12	10	14	28	24	9	12	11	14	11	11	19
93	14	13	11	11	27	21	10	12	13	13	11	12	19
62	9	13	14	13	29	21	11	13	11	13	11	13	18
49	4	15	11	12	27	24	9	12	12	13	9	12	18
80	1	15	10	12	29	24	10	10	11	13	9	12	18
95	24	14	14	13	29	22	8	11	12	13	12	11	18
85	12	13	10	13	29	22	9	13	13	13	10	10	17
98	3	14	13	12	30	23	9	10	11	14	8	12	20
92	28	15	13	12	30	22	10	10	13	14	10	10	18
28	12	13	10	13	27	23	9	10	11	14	9	10	16
69	3	13	10	11	27	23	9	10	11	13	9	9	18
37	1	13	13	12	28	22	9	12	11	14	8	10	18
74	18	13	10	13	27	22	9	14	11	14	9	10	19
72	0	14	13	11	29	22	9	12	12	14	11	10	19
88	13	15	12	12	27	20	10	14	11	12	9	11	18
76	21	12	11	13	27	24	9	12	11	14	10	11	18
91	17	15	10	13	27	21	10	10	12	14	9	9	17
92	1	15	17	11	28	23	9	12	12	13	10	10	18
63	4	13	13	12	29	24	10	15	12	14	9	9	20
45	0	14	11	12	26	22	9	10	13	13	10	10	18
79	6	13	15	12	27	20	9	10	14	13	10	10	18
66	50	15	12	12	29	22	9	10	13	14	9	11	19
71	45	15	12	13	30	22	9	12	12	13	10	11	19
92	3	13	12	12	30	23	9	12	12	14	11	11	18
64	11	14	10	12	29	24	9	10	11	14	9	10	19
27	18	15	13	12	29	22	9	12	12	13	10	12	18
66	24	13	12	12	29	24	9	12	14	13	9	10	19
48	1	14	13	12	30	24	9	10	12	13	8	9	18
72	19	15	13	12	30	22	10	10	13	14	10	10	18
86	23	15	13	12	28	23	9	10	12	13	8	11	19
106	41	16	11	11	29	23	10	13	12	13	11	12	19
69	0	13	15	13	28	23	9	12	12	15	8	11	19
103	30	12	13	12	27	23	8	12	12	13	9	12	20
95	25	12	14	11	29	23	9	12	12	13	11	13	18
70	0	15	12	12	31	25	9	10	13	13	9	11	20
82	4	12	11	13	29	21	9	10	13	14	10	12	18
76	2	14	18	12	29	24	9	13	12	14	9	10	19
65	3	14	16	12	29	23	9	12	11	14	9	11	20
82	1	14	10	11	30	22	9	12	13	13	11	12	18
80	20	14	18	13	26	21	9	10	12	14	9	11	20
59	0	13	13	12	29	23	10	10	12	13	9	11	18
47	2	13	12	12	30	24	11	13	12	14	9	12	19
55	25	13	10	11	29	24	9	14	11	13	9	11	19
46	43	15	12	12	31	22	10	12	12	13	9	10	17
95	7	14	12	12	28	20	9	10	11	13	9	10	18
86	0	14	11	12	29	23	9	12	12	14	8	11	19
98	0	13	11	12	28	22	10	12	12	13	10	10	18
51	32	14	11	12	26	22	9	15	11	14	11	10	19
42	3	13	13	11	28	24	10	10	13	13	10	10	19
91	7	13	10	13	27	22	9	12	13	13	11	12	19
91	6	13	13	11	28	23	10	15	12	13	8	12	18
70	0	14	13	12	28	23	10	10	12	13	10	9	18
98	0	12	10	12	28	22	9	9	13	14	9	11	19
52	3	12	13	12	28	21	10	12	11	13	8	11	19
90	2	14	13	12	29	22	9	10	12	13	9	9	18
74	20	15	15	13	28	23	10	12	12	15	10	12	18
53	4	15	13	13	28	24	9	11	11	13	9	13	19
62	35	14	17	13	29	22	9	10	11	15	9	11	19
18	0	13	19	13	28	22	10	10	12	14	10	10	18
63	1	12	13	13	28	20	9	10	12	13	9	11	18
67	13	15	10	11	28	23	9	10	11	14	10	11	19
45	3	14	10	11	29	24	9	10	11	14	10	10	17
73	17	16	12	13	30	21	9	10	12	13	10	11	17
70	20	12	13	11	28	23	9	12	12	13	12	12	17
66	14	15	20	11	30	22	9	12	12	14	11	12	18
105	8	13	19	14	29	21	9	13	12	13	10	11	18
58	5	15	12	11	29	21	9	12	11	13	9	10	18
73	16	12	11	13	29	21	9	10	14	14	12	9	18
53	34	13	11	12	27	24	9	11	13	14	9	11	18
40	4	14	13	11	28	25	10	10	12	13	10	10	20
94	22	14	12	11	27	23	9	10	11	14	9	12	19
74	2	13	12	11	29	21	9	10	11	13	8	10	20
54	6	14	13	12	30	23	9	10	11	14	8	12	20
87	16	15	13	12	29	23	10	10	12	13	10	11	18
13	0	12	10	12	28	22	9	9	13	14	9	11	19
38	5	14	15	13	28	24	8	12	11	14	9	11	18
91	1	13	18	13	30	21	9	13	12	14	10	11	21
97	2	17	12	11	28	20	10	12	14	14	8	9	17
59	23	13	10	12	28	23	9	12	13	13	10	11	20
29	1	14	10	11	27	24	10	13	12	13	9	12	18
80	16	13	12	12	29	23	9	12	12	15	9	10	17
107	25	13	10	12	29	22	10	13	11	12	9	11	19
55	1	14	10	12	28	24	9	12	11	13	9	11	20
77	3	13	16	13	28	22	9	10	12	13	9	9	18
40	18	14	13	13	28	24	10	10	13	15	9	11	16
73	2	14	14	11	28	23	9	12	12	13	9	11	18
62	46	14	18	11	27	23	9	13	12	13	11	9	18
43	3	12	13	11	28	23	8	13	11	14	9	10	19
86	36	13	14	11	28	22	9	10	12	13	11	10	17
102	4	13	17	11	27	22	9	10	13	13	9	11	17
73	35	13	15	11	27	23	9	10	12	13	10	10	19
31	5	14	11	12	26	22	10	10	12	13	9	10	19
61	16	13	17	12	29	23	9	12	11	14	11	10	18
35	11	13	10	13	27	23	8	11	11	13	8	9	18
46	6	15	15	12	26	22	10	12	12	14	9	11	19
47	3	15	15	12	27	22	10	13	12	14	11	12	17
46	3	16	11	12	28	24	9	14	14	14	9	12	19
46	10	14	16	12	29	22	9	13	13	13	9	10	17
74	10	13	9	12	28	24	9	12	11	14	10	11	19
97	10	13	10	13	30	22	9	13	12	14	10	11	20
43	15	12	13	12	28	24	9	13	12	13	11	12	19
31	16	12	18	13	29	23	9	12	12	14	8	11	19
68	7	13	11	13	27	24	8	12	12	15	8	12	17
84	2	14	12	11	29	20	11	10	12	14	10	11	19
36	15	13	13	12	29	23	10	10	12	13	9	11	18
69	1	13	10	13	30	23	9	10	13	15	10	9	20
75	15	15	15	12	29	23	9	10	11	14	10	10	20
22	3	13	12	13	29	23	8	12	12	13	11	11	18
112	34	13	11	12	27	23	9	12	13	15	10	11	19
71	1	13	10	12	29	23	9	10	12	14	9	10	18
60	2	14	12	12	28	25	9	13	12	13	9	9	19
64	3	12	11	13	27	22	10	12	12	13	9	10	19
73	5	13	16	13	28	22	9	12	11	14	9	10	19
64	20	13	13	12	28	24	9	10	12	13	9	11	20
110	34	14	11	13	28	22	10	10	12	14	10	12	18
65	39	13	10	13	27	23	11	12	11	12	10	12	19
84	21	13	10	12	29	22	10	12	13	14	11	10	19
79	14	15	11	12	30	22	9	12	11	14	9	9	18
97	0	12	12	11	28	22	9	10	11	13	11	11	19
84	26	12	16	12	29	21	10	9	13	14	9	10	18
106	2	13	13	13	28	23	9	12	12	15	10	10	19
90	3	16	10	12	27	22	9	13	12	14	10	10	20
111	23	13	14	12	30	23	9	10	11	15	11	10	18
67	18	15	10	13	28	24	8	10	12	13	9	10	20
