# Supplementary material for: Using game theory to thwart multistage privacy intrusions when sharing data
Source: Sci Adv. 2021 Dec 10;7(50):eabe9986. doi: 10.1126/sciadv.abe9986 (PMC8664254; doi:10.1126/sciadv.abe9986)
Supplement: Supplementary file 2 — Data S1 [file sciadv.abe9986_data_s1.zip › sciadv.abe9986_data_s1/DemoKAnonymization/exp/2058/data/target_data/i30.csv]

YOB	State	STR1	STR2	STR3	STR4	STR5	STR6	STR7	STR8	STR9	STR10	STR11	STR12
35	3	13	14	12	29	24	9	12	13	14	10	9	18
61	35	14	11	12	29	21	10	12	13	13	10	10	18
65	7	13	18	12	26	22	9	10	12	15	10	10	16
48	0	12	10	13	29	21	9	10	12	14	9	9	17
60	25	13	13	13	28	22	9	10	12	14	11	12	18
52	6	12	13	11	28	20	9	10	11	13	10	10	19
111	16	14	19	13	27	22	9	13	12	14	9	10	18
51	0	13	10	12	29	24	9	12	11	13	9	10	19
42	6	13	11	12	27	23	9	12	12	15	10	13	18
81	1	14	13	11	29	22	11	13	12	14	9	10	20
47	11	15	13	12	28	22	10	11	12	13	9	11	18
77	13	13	9	12	28	22	9	12	11	14	9	12	19
44	31	14	10	12	28	20	11	12	13	14	11	13	18
55	1	14	11	14	29	22	9	11	11	14	9	11	17
75	15	12	20	11	27	23	9	13	12	15	9	11	19
95	38	13	12	12	28	22	8	10	12	13	10	9	19
89	5	14	10	11	28	24	8	11	11	14	9	12	17
93	2	13	18	11	29	24	10	10	12	13	10	11	18
38	42	12	10	12	27	22	9	11	12	14	9	10	18
72	2	14	19	13	28	23	9	13	11	15	10	11	18
51	11	13	11	11	28	22	9	10	12	15	9	11	18
70	0	13	10	12	30	23	9	14	12	14	11	10	18
104	1	14	10	12	27	22	10	12	14	14	9	12	19
66	24	13	12	12	29	22	9	13	13	14	11	10	18
68	25	14	19	12	27	22	9	10	12	14	11	11	18
65	6	13	10	12	29	24	9	10	12	14	11	11	19
75	1	16	12	12	28	23	9	13	12	15	10	11	18
114	8	13	15	13	28	25	8	10	12	13	11	10	18
36	15	14	12	12	31	24	9	12	11	13	9	11	19
72	4	13	13	13	27	24	11	10	11	13	11	9	18
56	15	13	16	12	28	20	10	13	12	14	9	10	18
54	47	14	12	12	28	23	9	13	12	13	11	11	17
77	9	13	13	12	28	22	10	14	11	13	10	10	16
92	0	15	12	12	28	23	9	11	11	13	8	11	19
38	34	14	10	11	28	24	9	11	11	14	9	12	17
58	0	13	16	12	28	20	10	13	12	14	9	10	18
78	21	14	11	11	27	24	10	12	12	13	10	10	19
81	0	13	16	11	31	22	9	11	11	13	11	12	19
74	14	15	13	14	27	22	10	10	13	13	9	10	16
97	0	13	13	12	29	23	10	10	12	13	9	11	18
45	14	15	15	13	30	22	9	10	14	13	10	10	20
52	16	15	14	12	30	23	9	13	11	13	10	9	18
58	2	13	12	12	28	23	9	10	11	13	9	11	18
35	0	14	12	13	26	23	10	12	13	15	12	11	18
46	39	14	20	12	28	23	10	12	13	13	9	11	18
74	3	14	13	11	30	22	9	10	13	13	11	13	16
31	0	15	10	11	27	21	9	10	11	14	10	13	17
40	17	16	12	12	29	21	10	12	12	15	10	12	20
68	19	15	13	11	28	21	9	13	12	13	9	11	18
43	0	13	10	12	28	23	10	11	11	14	10	12	18
46	0	13	13	12	28	23	10	13	12	14	11	11	19
82	4	14	10	11	28	24	9	11	11	14	9	12	17
45	11	14	12	12	27	23	9	12	12	13	10	10	17
49	1	12	10	13	30	22	9	10	12	14	10	10	19
114	0	13	11	11	29	22	9	13	13	13	11	10	19
93	14	12	11	13	27	23	10	11	13	14	11	10	18
54	0	13	10	12	28	21	9	12	13	13	9	10	18
54	10	16	11	11	28	21	9	13	11	13	10	11	18
75	1	15	15	13	28	23	9	12	12	13	9	11	18
103	8	13	10	12	28	22	10	13	11	14	9	11	18
101	2	13	11	11	28	22	9	12	12	12	12	10	17
69	19	13	17	11	28	22	10	10	11	14	10	11	18
92	3	13	17	12	28	22	9	12	11	13	12	11	19
54	17	14	13	13	30	21	9	10	11	13	11	11	17
64	16	14	13	12	27	20	9	10	12	14	11	11	19
97	0	13	13	13	31	23	9	10	11	13	10	12	18
53	33	16	14	12	27	23	9	12	12	13	9	10	19
104	6	14	19	12	28	23	9	10	14	14	9	13	18
77	3	14	13	12	27	22	9	10	12	13	9	11	19
71	20	13	11	12	29	23	10	10	12	13	9	12	19
82	29	13	11	12	28	24	9	10	12	13	8	10	17
108	11	13	15	12	28	22	10	9	11	14	9	11	19
101	16	16	10	12	25	24	9	13	12	13	9	11	19
62	1	14	15	13	29	21	9	13	11	14	11	9	20
45	0	14	14	11	28	22	10	12	12	14	9	9	19
85	8	14	15	13	28	24	9	12	11	14	9	11	18
49	9	14	14	11	26	22	9	13	12	13	10	11	16
90	9	14	13	13	30	24	8	10	11	13	9	11	18
53	2	14	13	13	28	23	9	10	12	15	9	11	19
37	5	14	13	11	28	24	9	9	12	13	9	10	17
89	25	13	17	12	27	24	9	11	12	14	9	9	18
83	25	15	18	12	27	23	9	12	13	13	9	9	17
50	2	15	13	11	27	22	11	12	12	14	9	10	18
70	1	13	16	13	29	23	9	10	12	14	11	10	18
92	10	14	11	13	28	23	10	12	12	14	9	11	19
67	31	16	12	12	30	23	9	10	13	13	11	11	17
81	19	13	18	11	29	24	9	12	11	13	9	12	19
31	13	13	11	12	29	22	10	12	12	14	10	10	18
104	3	14	13	12	28	21	10	14	12	12	10	10	18
109	6	13	10	12	29	21	8	12	14	13	9	12	19
48	0	15	12	12	29	23	10	12	11	13	9	11	19
99	2	13	14	11	29	22	10	10	12	15	9	10	21
50	0	13	13	12	27	25	8	12	12	13	9	10	18
75	2	12	16	12	27	23	10	12	11	14	9	11	18
39	10	13	9	11	28	22	9	12	13	14	9	10	18
90	8	12	18	11	29	21	9	10	12	14	10	9	18
98	12	12	16	11	29	23	10	10	12	14	10	11	17
33	5	13	10	12	28	24	9	13	12	14	10	10	19
42	0	14	18	12	29	23	10	13	12	13	11	10	17
92	0	13	12	13	29	22	10	12	11	13	9	11	19
67	5	12	14	12	27	24	9	13	12	14	9	9	17
110	38	13	12	12	27	24	10	11	11	13	9	10	19
47	1	15	12	12	30	22	9	11	11	13	10	10	18
65	35	15	15	12	28	24	9	13	13	13	11	12	18
48	6	13	17	13	29	24	10	11	11	13	9	11	18
34	1	13	15	12	29	22	10	12	12	14	9	11	20
96	11	13	15	12	27	22	9	9	12	13	10	12	19
89	41	14	12	13	29	25	9	10	13	14	10	10	20
95	1	14	17	12	29	21	10	10	13	15	10	12	20
80	0	14	10	12	30	22	9	10	12	14	9	10	18
66	13	13	13	13	29	23	10	13	13	14	9	11	19
58	4	13	13	13	28	22	9	12	12	13	10	13	19
48	28	12	10	12	28	23	11	12	12	13	11	8	18
39	21	13	16	11	28	22	10	10	11	12	12	11	19
108	19	15	10	12	30	21	9	10	12	12	9	11	18
101	7	15	11	12	29	22	9	10	12	13	10	10	19
46	4	16	14	11	31	25	11	11	11	13	11	10	19
76	3	15	15	13	28	23	9	12	12	13	11	11	17
69	40	15	12	11	29	22	10	10	12	14	10	11	16
53	9	13	10	13	27	24	9	12	12	13	9	12	18
41	19	14	9	12	29	22	9	10	11	14	9	11	19
78	0	13	18	11	29	22	10	10	11	13	10	11	18
80	4	15	10	12	30	23	10	12	12	14	9	11	18
78	3	13	11	13	28	21	9	10	12	14	11	11	20
70	1	16	10	12	29	23	9	12	12	13	9	10	20
97	21	12	16	12	29	21	10	9	13	14	9	10	18
109	24	15	15	12	28	24	9	10	12	14	9	10	18
67	17	15	10	11	28	23	10	13	12	13	11	9	17
50	18	12	13	12	28	23	10	12	12	15	12	9	18
93	23	14	12	13	29	22	9	12	13	14	10	11	18
77	26	13	12	13	29	21	9	13	11	13	9	12	18
50	3	12	13	11	29	24	9	12	12	14	9	11	19
104	0	16	11	11	28	21	9	11	12	14	11	9	18
70	24	14	16	12	29	21	9	10	12	14	11	11	18
58	22	12	15	11	29	23	9	13	13	13	9	11	18
41	26	15	10	11	28	22	9	13	12	13	11	10	17
32	16	12	16	11	27	23	9	12	12	13	11	12	19
98	5	14	10	12	28	22	9	12	14	13	9	10	18
93	36	13	16	13	29	22	9	10	12	13	9	11	19
86	19	14	9	11	28	24	10	12	13	14	10	10	19
67	1	13	12	12	29	22	9	10	14	14	9	10	18
104	3	14	13	12	29	22	10	10	11	14	11	11	19
45	16	14	16	12	27	24	9	12	12	15	11	12	18
60	26	13	13	11	29	24	8	13	12	14	9	11	18
58	22	12	13	12	28	23	9	12	13	14	11	10	18
46	8	13	12	11	29	22	10	10	12	14	9	10	18
44	33	13	12	12	28	22	9	12	11	13	9	11	18
23	5	13	13	12	28	22	10	12	12	13	10	10	18
37	17	14	10	12	29	23	9	10	12	13	9	10	19
73	0	16	12	12	28	23	9	10	11	13	9	11	18
58	0	14	12	12	29	22	9	10	11	13	9	11	17
92	5	13	12	13	28	22	10	13	11	13	10	10	18
64	0	13	10	12	30	25	10	13	12	13	9	10	17
82	26	13	11	12	28	22	10	10	12	13	9	12	17
53	14	15	10	11	30	23	10	13	12	13	10	11	19
88	15	15	17	11	28	23	10	10	14	13	11	11	18
70	20	14	10	13	28	23	9	10	12	15	10	11	19
38	0	13	15	12	29	23	9	10	11	14	10	10	18
62	1	13	10	11	30	23	9	12	12	14	12	11	18
92	8	11	10	12	30	23	9	10	12	13	11	11	21
60	27	13	17	11	28	24	9	10	12	14	11	11	20
37	8	16	9	12	29	22	9	10	13	14	11	11	19
94	0	13	12	13	27	23	9	10	11	14	10	11	18
42	31	14	11	11	29	23	9	10	12	13	9	10	19
74	3	14	12	11	28	22	9	12	11	14	10	11	18
84	1	13	11	12	28	24	9	10	13	13	8	13	17
64	0	13	15	12	27	23	10	10	12	12	9	10	20
77	4	12	10	12	29	22	9	10	13	13	10	11	19
101	28	15	11	11	29	23	10	13	12	13	11	12	19
16	17	14	13	13	28	23	9	10	12	13	9	9	20
25	0	13	13	12	30	24	8	13	12	14	9	11	18
105	36	15	12	12	26	21	10	10	12	14	9	9	19
75	30	14	15	12	28	23	8	13	12	14	10	12	20
87	3	14	15	12	28	22	9	12	13	13	11	11	20
30	10	13	12	13	27	23	9	10	11	14	10	11	18
60	5	13	10	11	29	22	9	12	12	13	9	10	19
66	0	13	13	11	29	23	10	10	11	13	9	10	17
106	48	14	16	12	28	23	10	12	11	13	9	12	19
65	11	13	10	11	28	22	10	10	14	13	9	10	17
93	40	15	16	11	29	23	10	10	11	14	10	12	18
76	18	13	13	12	28	22	10	12	12	13	9	9	18
81	18	16	10	11	28	23	9	11	10	13	9	11	19
41	14	13	16	12	28	22	10	12	11	14	10	11	19
31	7	14	17	12	29	22	9	12	11	13	11	11	19
109	2	14	13	11	28	23	9	10	13	14	9	13	19
49	19	13	10	11	26	21	10	11	12	15	11	12	19
88	6	15	17	11	29	22	9	13	12	13	11	11	18
39	17	14	11	12	27	22	9	12	12	14	9	12	17
38	19	14	11	13	28	20	10	10	12	12	11	11	18
80	23	13	14	11	27	21	9	10	12	14	10	11	18
83	16	14	11	12	28	23	9	10	11	13	9	10	19
41	7	15	10	12	28	21	9	12	11	14	8	12	19
43	6	14	10	12	29	24	9	12	13	13	8	10	18
44	0	13	11	13	27	24	10	9	11	14	9	11	17
43	15	12	10	13	27	22	9	12	13	15	11	10	16
97	3	13	15	13	29	22	9	11	12	14	9	11	18
58	2	14	13	12	30	23	9	13	13	14	10	10	17
80	27	14	12	11	31	23	9	12	13	13	8	11	18
71	4	15	13	12	28	20	10	15	11	13	9	10	19
74	30	13	17	12	31	22	9	10	12	13	9	11	20
41	10	13	12	12	28	24	9	12	13	13	10	10	17
98	11	12	16	12	28	21	9	13	12	15	9	11	19
83	11	16	17	12	28	22	9	12	12	14	10	11	18
103	2	14	14	12	30	23	9	12	12	14	10	10	20
63	0	14	10	12	29	22	9	10	12	13	8	12	19
48	47	15	13	11	28	23	10	12	12	15	9	11	21
88	2	14	12	11	30	25	9	14	12	14	9	11	20
43	11	13	13	11	27	22	9	10	10	13	11	10	19
98	3	12	16	12	28	21	9	13	12	15	9	11	19
57	1	12	11	13	28	23	9	11	12	13	10	11	18
78	3	14	15	13	28	23	9	10	13	15	9	9	19
49	2	13	11	13	28	22	9	12	12	15	12	10	19
98	13	14	10	12	28	21	9	11	11	13	11	12	18
68	24	14	19	13	27	23	9	10	12	12	11	9	18
101	4	13	10	15	28	22	9	14	11	13	9	12	19
94	23	14	13	11	29	22	8	10	12	15	10	10	19
86	9	15	17	12	28	24	9	10	12	14	10	10	20
70	11	12	13	12	31	21	8	10	11	14	10	13	19
63	0	12	17	12	30	23	9	11	12	13	9	12	20
41	0	13	10	12	30	20	9	9	11	14	9	11	18
90	7	15	11	12	29	24	10	12	12	14	9	11	18
57	10	12	13	12	29	22	9	14	12	13	10	10	20
100	5	15	12	11	27	21	9	10	11	13	9	11	17
48	3	13	11	12	28	24	9	10	13	13	8	13	17
69	38	15	11	12	30	22	9	12	11	14	9	9	18
52	26	13	14	12	29	22	10	15	11	14	10	9	20
40	38	12	14	12	27	22	9	13	11	13	9	11	19
59	2	13	10	12	28	23	10	10	12	14	9	10	20
81	14	14	12	12	27	23	8	12	11	13	11	10	19
84	5	12	12	12	31	22	10	10	11	13	9	11	20
75	10	14	10	13	27	23	9	12	12	14	11	10	17
109	2	13	17	13	27	23	10	14	11	15	10	12	19
81	2	13	16	11	27	23	8	10	12	13	10	10	16
61	26	12	15	13	30	23	9	10	12	13	12	11	21
55	5	13	13	11	28	22	8	11	11	13	11	10	19
74	22	13	13	13	28	22	9	13	12	13	9	10	18
78	6	15	10	12	30	21	9	10	12	12	9	12	18
60	17	14	13	12	29	24	9	13	11	13	9	10	19
43	25	16	11	12	30	23	9	10	11	13	9	10	18
96	10	12	13	12	28	23	9	10	12	13	10	11	18
90	22	13	13	12	28	21	10	12	11	13	11	10	18
98	7	14	12	12	30	23	10	12	11	13	10	10	19
99	9	13	17	12	27	25	11	13	11	14	10	11	19
77	8	13	14	12	27	23	9	12	12	14	9	10	17
48	12	14	13	11	27	23	10	10	12	14	9	11	17
112	20	12	16	12	27	23	9	10	12	13	9	7	20
47	2	14	13	11	29	22	9	10	12	14	10	9	19
106	7	15	12	11	27	22	10	12	12	13	9	11	19
85	9	14	16	11	28	22	9	10	11	13	9	9	18
68	11	13	10	12	29	22	9	12	11	14	10	11	18
73	7	15	10	12	28	21	9	12	11	14	8	12	19
31	3	13	10	13	31	23	8	10	11	13	10	10	18
100	2	15	15	12	31	21	9	11	12	14	10	11	19
99	1	15	11	12	27	24	9	10	12	12	9	11	19
105	32	13	13	13	29	22	9	13	12	13	8	11	20
74	11	14	14	12	29	22	9	13	12	14	9	11	19
27	10	14	15	12	28	22	9	10	12	14	11	10	19
40	3	13	17	12	27	23	10	12	12	14	9	9	19
72	0	15	13	12	28	21	9	12	12	14	8	9	17
116	0	14	14	11	29	22	9	12	13	14	9	10	17
40	46	16	13	12	31	21	9	12	12	14	9	10	15
87	45	15	12	13	30	22	9	12	12	13	10	11	19
54	16	13	12	12	28	24	9	10	12	13	10	13	17
71	38	13	12	12	29	23	9	12	12	15	9	10	17
87	2	13	11	12	29	25	9	13	11	13	11	10	18
86	0	14	12	13	29	20	8	12	12	13	11	10	19
82	14	14	10	12	29	22	10	11	12	14	10	10	20
95	30	15	15	13	28	24	9	10	11	13	10	10	17
49	4	13	13	12	29	21	10	11	13	15	10	11	18
72	0	13	12	12	28	23	9	9	11	13	9	9	17
75	10	14	12	11	27	22	10	12	12	13	9	9	18
98	2	15	17	13	28	24	9	12	12	13	11	9	18
89	2	14	10	12	28	24	9	10	11	13	9	10	19
72	28	14	10	12	29	22	10	10	12	13	9	10	18
52	4	14	13	13	28	24	10	12	12	13	10	11	19
34	7	14	10	11	30	23	9	13	12	13	12	11	19
72	35	15	14	12	28	24	8	10	12	13	9	12	18
56	4	15	10	14	30	23	9	12	13	13	11	9	17
81	1	15	12	12	26	24	9	12	11	13	9	10	18
82	5	13	10	12	28	21	9	13	12	13	11	10	20
97	29	13	10	13	29	23	11	11	12	14	9	11	19
101	1	15	13	13	28	22	9	12	14	13	9	11	19
62	1	13	11	14	29	23	9	12	12	15	9	11	19
71	25	14	14	11	27	23	9	11	12	13	11	10	20
51	0	14	14	11	27	23	9	12	12	13	11	12	20
66	19	14	11	13	28	20	10	10	12	12	11	11	18
96	7	13	15	11	29	23	10	10	12	14	9	11	19
63	30	12	12	13	30	21	10	10	13	13	9	11	19
74	3	13	14	12	28	22	9	10	12	13	10	11	20
67	30	12	14	11	28	23	9	15	12	15	10	10	19
48	2	13	15	12	26	24	10	13	12	15	9	11	20
100	3	14	15	12	30	24	9	12	12	14	9	10	18
97	7	14	10	11	27	24	10	13	12	13	9	12	18
45	6	17	14	12	30	22	10	10	12	13	9	11	19
95	9	14	16	12	31	23	9	14	12	14	8	10	18
37	5	14	12	12	27	20	9	10	12	14	11	11	17
39	21	13	14	12	29	22	9	12	14	13	9	9	19
72	43	13	12	13	29	21	9	13	11	13	9	12	18
75	12	14	14	12	28	24	9	11	13	14	8	10	19
84	33	13	12	12	28	21	9	12	12	14	9	10	18
108	0	13	14	12	28	23	10	12	11	13	9	10	18
51	49	14	13	12	27	22	9	10	11	14	11	9	20
74	2	16	12	12	30	23	9	13	11	14	9	9	20
40	30	13	16	12	27	24	10	13	12	14	8	11	18
98	18	13	11	12	30	23	9	10	12	13	9	11	18
62	11	14	12	11	27	22	9	13	11	13	9	9	18
92	0	14	20	12	28	23	10	12	13	13	9	11	18
88	28	14	12	11	31	23	9	12	13	13	8	11	18
86	10	14	13	11	30	24	9	12	13	13	9	9	21
99	1	13	16	12	30	23	9	11	12	13	8	11	18
104	11	13	17	11	30	22	10	10	11	13	9	12	17
63	16	13	12	11	28	23	9	10	11	14	10	12	19
75	18	13	15	11	30	22	8	12	12	14	10	10	19
54	33	13	13	12	28	24	9	11	12	14	10	12	18
64	12	15	14	12	29	24	10	10	11	13	9	12	18
102	48	15	15	13	28	20	9	10	12	13	9	10	19
39	3	14	14	12	30	22	9	12	12	13	8	9	18
48	5	16	15	11	27	23	9	13	12	13	9	10	19
87	3	15	17	12	31	23	10	13	12	14	11	11	17
72	18	14	12	12	29	22	9	12	12	15	11	10	18
51	1	14	19	11	28	24	10	10	12	13	9	11	19
48	23	13	10	12	27	23	9	10	12	14	8	10	18
67	5	14	13	12	29	23	9	12	12	13	10	11	20
82	29	13	17	11	29	22	9	12	11	13	9	11	19
63	25	15	10	11	26	22	9	12	12	14	9	11	17
44	0	15	13	12	31	23	9	11	13	15	9	12	19
69	18	13	11	13	28	21	10	10	12	13	11	10	17
45	11	14	13	12	27	22	9	10	11	14	11	9	20
103	21	15	15	12	27	23	9	11	12	14	9	11	19
66	1	13	10	13	28	21	9	10	13	15	11	11	18
69	32	13	14	13	30	23	9	14	12	13	10	12	21
40	20	12	18	12	26	23	9	12	12	14	10	11	18
76	28	13	13	12	30	24	10	10	12	13	9	11	20
105	2	15	14	11	27	23	9	10	13	13	9	10	18
91	3	14	11	12	27	22	9	10	11	14	11	10	18
42	0	12	13	12	26	22	9	12	13	13	8	11	18
77	3	13	12	11	29	23	9	13	12	13	8	9	19
96	16	14	12	12	29	23	9	12	13	15	8	10	19
82	0	13	11	13	28	23	8	10	12	13	9	9	21
40	21	13	16	12	27	23	9	12	12	14	10	10	20
102	3	12	12	12	27	22	8	12	12	14	10	11	19
93	16	14	12	12	28	21	9	10	12	14	9	11	18
103	0	15	10	12	28	22	10	15	12	14	11	11	19
41	26	13	13	11	27	23	10	13	14	14	9	10	18
84	13	15	10	11	27	22	9	10	11	14	11	9	19
102	5	15	14	12	28	23	9	12	12	15	11	10	19
69	47	14	12	11	28	23	10	10	12	13	9	10	17
118	7	14	20	12	27	23	11	10	12	14	10	8	18
100	25	12	19	13	30	22	9	10	12	13	8	11	19
52	5	14	11	12	30	22	10	10	12	13	9	10	18
103	0	13	10	12	28	22	9	12	12	13	9	10	18
88	2	13	16	12	30	22	9	10	12	14	9	11	18
48	1	14	16	11	28	21	9	10	11	14	9	10	17
71	2	13	17	11	30	22	9	10	13	15	9	11	18
39	2	13	10	12	27	22	10	10	11	13	10	12	19
112	14	12	10	12	30	23	9	10	12	13	11	10	19
38	28	14	14	13	29	22	8	11	12	13	12	12	18
75	2	14	10	11	29	24	9	10	11	13	11	10	19
78	1	15	12	11	27	21	9	12	12	13	9	11	18
75	8	12	13	11	28	23	9	12	12	13	12	12	17
52	24	12	12	14	28	22	10	13	13	15	9	10	18
40	12	14	15	12	28	22	9	10	14	14	9	11	18
57	23	13	10	12	27	23	10	10	11	13	8	11	19
82	1	14	12	11	31	23	9	12	13	13	8	11	18
45	6	13	12	11	30	23	11	10	11	13	10	12	18
52	5	16	17	13	30	22	10	10	13	13	11	11	18
63	0	13	10	12	28	23	9	13	11	13	9	10	18
77	33	15	14	12	30	25	9	10	12	15	9	13	19
63	22	13	11	11	29	23	10	10	11	13	9	11	18
82	30	12	17	12	29	23	10	10	11	14	12	11	19
67	11	13	10	12	28	23	9	10	14	14	10	10	18
53	0	13	10	11	29	23	8	10	11	13	9	11	17
64	3	15	15	12	28	22	9	10	13	13	9	9	19
99	0	12	10	11	28	24	9	12	12	13	11	11	18
104	10	14	13	11	29	21	9	13	12	13	11	12	19
37	23	15	12	11	27	23	9	10	13	13	9	11	18
41	0	14	18	11	29	22	9	13	13	15	9	12	19
105	0	14	11	13	28	22	10	10	12	14	10	12	18
79	2	13	17	12	27	23	10	13	11	13	9	11	16
43	21	13	10	12	28	22	9	10	12	13	11	9	22
99	11	14	16	12	29	21	10	13	12	13	10	11	18
86	20	15	11	12	29	22	9	10	12	13	9	10	19
93	12	13	10	12	29	21	10	12	12	14	9	9	19
72	19	13	17	12	31	22	9	12	13	14	9	10	18
110	1	14	10	12	30	24	9	12	12	13	9	9	18
106	7	13	10	11	27	23	10	10	13	14	9	9	19
100	4	14	10	11	28	22	9	12	13	14	10	10	17
89	0	14	13	12	26	21	9	10	12	13	9	10	18
65	3	13	10	12	29	22	9	12	11	14	10	11	18
58	20	14	14	11	30	22	9	10	12	13	10	11	18
90	0	15	13	13	28	21	9	10	12	14	9	10	20
113	14	12	13	11	27	23	9	10	11	13	8	11	19
82	34	14	9	13	29	24	8	14	12	15	9	11	19
65	3	15	15	11	27	23	10	10	12	14	9	11	21
103	41	13	16	12	27	24	9	12	12	12	9	10	17
59	24	12	20	12	28	21	8	12	12	14	9	9	19
68	0	16	20	12	30	24	9	10	12	14	11	10	19
77	2	14	12	12	27	23	10	13	12	13	12	11	19
56	1	14	11	13	27	20	9	10	12	14	9	12	19
54	35	13	12	12	28	22	10	13	12	13	9	13	20
58	1	14	10	11	29	24	9	10	11	14	10	10	17
79	0	13	12	12	30	23	9	14	12	15	11	10	18
43	6	13	14	12	29	22	10	13	11	15	9	14	18
104	0	12	10	13	29	23	9	13	12	14	10	10	18
92	11	14	20	12	30	20	9	12	11	13	9	9	18
104	18	14	13	12	29	21	10	11	13	13	10	11	17
73	23	13	15	12	29	23	9	13	11	13	10	12	18
32	4	16	15	11	29	23	9	12	12	13	10	13	19
100	17	14	11	13	28	23	8	10	12	13	9	10	18
73	5	13	17	11	30	22	10	10	11	13	9	12	17
73	4	13	13	11	31	22	9	10	11	13	10	9	20
69	0	13	13	11	27	22	9	10	12	13	10	11	20
44	3	13	14	11	29	22	10	10	12	15	9	10	21
72	10	13	9	13	27	21	9	15	12	15	9	10	17
28	9	13	17	11	28	22	9	10	11	13	12	9	17
44	16	14	11	12	27	22	10	10	11	13	10	9	19
107	17	12	10	12	29	23	9	10	12	13	9	10	18
82	17	13	15	12	30	23	8	13	13	14	9	11	19
80	0	14	13	12	28	23	9	10	12	15	11	9	18
64	0	15	10	12	29	25	10	12	13	13	9	10	19
108	4	12	13	12	28	23	10	10	12	15	9	9	17
29	1	12	12	11	28	22	9	10	12	13	9	10	20
62	17	14	14	11	28	23	10	13	12	14	11	9	17
43	4	14	11	12	29	23	10	12	13	14	9	11	19
68	25	12	14	11	28	23	9	10	12	14	10	11	19
100	1	14	15	12	29	23	9	10	14	14	9	11	19
34	41	12	18	11	29	24	9	12	11	14	9	10	18
36	24	14	13	13	30	23	10	13	11	13	12	12	19
41	30	13	16	12	28	23	9	12	12	13	9	11	19
89	11	14	12	12	30	24	10	10	12	14	9	10	17
92	0	13	17	13	30	22	9	12	12	14	9	10	20
34	0	14	10	13	28	24	10	10	11	13	9	11	18
46	38	15	12	12	27	20	10	14	11	12	9	11	17
52	5	15	10	12	29	23	9	10	14	14	9	10	19
53	8	16	10	11	29	22	10	10	14	13	10	10	18
45	9	12	12	11	28	21	9	10	13	13	9	10	18
84	6	16	17	13	28	22	10	13	12	13	8	10	18
53	6	14	16	11	29	24	10	10	12	14	9	10	19
93	2	15	10	11	27	22	9	9	13	14	9	9	19
69	0	14	15	13	28	21	9	10	12	13	9	11	19
47	2	14	11	12	30	22	10	10	11	14	10	12	17
36	19	12	16	12	26	23	10	10	12	13	9	10	17
67	11	14	13	12	28	24	10	10	12	15	10	12	20
54	13	14	13	12	30	23	9	13	13	14	10	10	17
65	3	14	11	12	28	24	10	12	12	14	10	11	19
48	8	16	17	14	29	23	10	13	12	13	11	11	16
89	0	14	12	12	29	25	9	10	12	14	10	11	18
68	7	13	13	11	30	23	9	13	13	13	9	9	17
83	3	13	12	12	29	22	9	12	12	13	9	11	19
94	3	14	10	13	29	25	10	10	11	13	9	11	19
76	20	16	14	12	28	24	9	10	14	14	10	10	18
61	0	12	17	13	29	24	9	12	12	13	11	11	18
83	23	13	12	12	29	22	9	13	12	13	11	10	19
43	9	14	10	11	27	24	9	10	10	14	9	11	18
66	11	13	15	12	28	24	9	11	11	13	9	11	18
37	6	14	10	12	29	23	9	10	12	13	9	9	19
105	3	16	16	11	30	22	10	12	12	13	11	10	18
51	4	14	13	11	28	21	9	13	12	13	9	11	20
49	36	15	17	13	27	23	10	10	11	13	8	9	18
55	4	16	12	11	28	20	10	12	14	14	8	9	17
92	3	15	15	12	31	21	9	11	12	14	10	11	19
96	34	12	13	11	31	23	9	12	12	13	8	10	17
39	0	13	13	11	28	24	10	10	13	13	10	10	19
81	5	13	10	11	28	23	10	12	12	15	9	10	18
39	0	16	13	13	28	20	9	12	12	14	10	10	20
62	9	15	12	12	28	24	10	13	12	14	10	11	20
93	0	14	10	11	29	22	9	14	12	13	9	9	18
91	16	13	16	11	29	24	10	10	12	13	11	11	20
108	25	15	17	12	28	24	9	13	12	13	10	9	19
29	1	14	11	13	27	23	9	9	12	13	9	10	19
101	11	13	12	12	27	22	9	13	13	13	11	12	19
31	0	15	10	12	30	24	9	12	12	14	10	10	19
51	1	14	15	13	29	23	9	10	11	15	10	12	18
25	0	16	13	11	30	21	9	13	12	13	11	10	20
34	5	12	12	11	28	23	10	12	12	14	10	11	19
51	4	14	16	12	29	22	10	10	13	14	10	10	19
30	10	14	18	11	28	22	10	10	11	13	9	10	19
112	1	16	19	12	30	24	9	15	11	13	9	11	18
66	3	13	13	12	29	20	9	13	12	13	9	11	17
71	32	14	10	12	30	22	9	10	14	14	10	12	20
41	5	13	15	12	29	23	9	13	11	13	10	12	18
77	13	16	12	12	30	22	10	12	11	13	9	11	18
88	30	16	17	12	28	22	9	12	12	14	9	12	20
104	11	13	11	12	27	22	10	10	12	14	9	11	18
42	0	13	18	13	29	21	9	10	11	13	9	10	18
73	15	13	10	12	29	22	10	12	10	14	10	10	19
69	27	14	19	13	27	23	9	10	12	13	9	10	19
109	18	12	11	13	27	24	10	12	12	13	10	12	19
67	18	16	13	12	29	22	9	14	12	13	10	10	18
94	9	16	13	11	29	23	9	10	12	14	10	11	18
96	20	14	11	13	27	23	9	9	12	13	9	10	19
35	0	13	16	12	27	25	9	12	12	14	10	10	17
103	1	13	16	11	29	22	10	13	12	15	9	10	19
93	15	15	13	13	30	21	10	10	12	14	9	9	19
109	14	14	12	12	30	23	9	10	11	15	10	12	18
90	35	15	16	11	29	21	9	10	13	14	9	11	20
66	6	13	12	13	28	24	9	10	12	13	8	10	18
116	11	14	13	12	29	24	10	12	12	13	10	13	19
78	3	13	14	12	28	24	8	10	12	15	9	11	19
63	30	14	10	11	26	23	9	11	12	13	11	9	18
54	0	13	15	12	29	23	9	11	12	13	10	11	18
52	14	14	10	12	30	23	9	10	12	13	9	11	20
112	10	16	16	12	28	24	10	11	12	13	10	12	19
70	11	14	9	12	30	24	10	12	14	13	10	10	19
80	3	14	15	12	29	23	10	10	11	13	12	11	18
36	34	14	10	11	29	22	9	12	13	13	10	11	19
101	6	14	10	11	29	22	11	13	12	13	9	10	17
91	17	13	9	13	27	21	10	10	13	14	9	11	17
79	5	14	15	12	27	24	10	10	11	14	8	10	18
29	2	13	10	13	28	22	10	12	12	14	9	11	17
42	35	12	11	12	28	23	9	12	13	14	9	12	18
44	17	13	15	12	27	25	10	12	12	13	10	10	18
87	5	12	14	12	27	22	10	10	12	13	11	12	17
55	14	12	13	12	28	23	10	10	12	15	9	9	17
36	31	14	17	13	29	21	10	10	12	13	11	11	20
38	15	13	13	13	29	22	9	12	12	13	11	10	20
56	12	13	10	11	26	22	10	14	12	13	10	12	19
53	27	13	15	11	28	23	9	12	13	13	10	11	18
53	1	12	12	11	29	23	11	10	12	15	9	10	18
97	0	14	16	13	28	23	9	12	11	13	11	10	19
79	1	13	11	12	27	24	9	12	11	13	9	12	19
69	5	14	12	11	27	23	9	10	11	14	9	12	19
103	31	13	11	13	28	24	9	10	12	13	9	11	20
74	19	12	13	12	28	22	8	10	11	14	9	9	20
70	1	13	11	12	27	22	10	12	13	15	11	11	18
69	7	12	12	12	28	20	9	12	12	14	9	11	19
51	6	14	12	12	28	21	9	10	12	14	9	11	18
51	11	14	12	13	28	22	9	12	11	12	9	10	19
72	26	16	11	12	28	23	10	10	13	13	9	10	18
105	10	12	13	13	28	21	9	12	12	14	10	11	18
97	4	13	12	12	28	21	9	12	12	13	9	8	20
78	19	14	20	11	29	22	10	10	12	13	10	11	18
99	27	16	10	13	28	22	9	11	12	13	12	9	18
95	11	16	13	13	30	22	9	12	11	14	9	9	19
93	22	13	16	12	28	23	9	10	11	14	9	10	18
62	23	16	13	12	30	23	9	10	12	13	10	10	19
98	3	13	12	13	28	24	10	12	11	14	11	13	18
36	18	12	13	11	28	23	9	12	12	15	10	11	18
33	25	12	15	13	28	22	9	14	12	13	10	11	17
101	0	13	13	12	29	23	9	10	12	14	10	11	17
98	6	13	14	11	28	22	10	14	12	15	10	11	21
49	4	14	13	12	30	23	9	13	11	13	10	11	19
44	29	14	11	11	29	23	9	10	12	14	10	11	19
43	44	13	16	13	27	21	10	12	12	13	9	10	19
101	19	14	18	11	31	24	9	10	13	13	10	10	19
73	8	12	14	12	27	22	9	13	11	13	9	11	19
77	4	14	13	11	29	22	9	12	12	14	11	10	19
97	11	15	17	13	28	24	9	12	12	13	11	9	18
69	8	12	13	12	28	23	9	12	12	13	9	9	20
64	6	13	17	11	27	23	9	13	12	12	9	12	18
64	0	15	11	13	29	21	10	10	12	13	10	11	19
46	13	13	13	12	29	20	10	12	11	15	9	11	18
48	1	13	17	12	31	24	9	13	13	13	9	10	18
76	3	15	13	13	28	22	9	10	12	15	11	9	18
69	0	13	11	13	27	22	9	10	11	14	9	10	19
75	49	14	14	12	27	22	8	12	13	13	10	10	17
66	32	13	14	11	31	21	9	11	14	13	10	9	19
110	0	13	16	13	29	23	10	10	12	13	11	12	17
42	7	13	16	12	27	23	9	10	13	13	9	10	17
88	6	12	10	12	29	22	9	10	13	13	10	11	19
36	2	14	10	13	29	24	9	12	12	14	9	10	16
29	3	14	15	13	29	23	10	12	12	13	10	12	17
31	25	15	12	12	29	23	11	10	11	13	9	10	18
44	34	15	9	13	28	23	10	12	12	13	9	9	18
112	0	15	13	12	28	22	10	11	12	13	10	11	19
70	1	13	13	13	28	23	10	13	12	14	10	9	20
55	0	13	12	13	27	23	9	12	12	13	10	10	19
89	3	13	15	12	29	23	9	10	11	14	10	10	18
90	13	14	11	13	27	20	9	10	12	14	9	12	19
68	8	14	13	12	28	23	10	10	12	13	10	9	18
55	25	16	10	12	28	21	9	11	11	13	10	11	18
76	17	13	13	11	29	23	9	10	12	13	10	10	21
92	34	15	10	12	27	24	9	13	13	14	9	10	20
103	37	14	13	11	29	22	10	10	11	14	9	11	18
50	18	14	17	11	29	22	9	10	13	14	9	10	19
55	3	16	10	12	27	22	9	11	13	13	10	11	19
88	9	12	10	12	28	22	9	13	13	13	8	10	17
105	0	13	13	12	29	22	10	10	12	13	11	11	18
60	2	14	10	13	27	21	10	13	12	13	10	11	18
76	19	13	15	13	29	23	10	10	12	14	9	11	18
30	2	14	17	12	27	22	9	9	13	14	8	11	19
96	13	14	17	14	30	22	9	10	12	14	11	10	20
83	17	13	10	11	27	23	9	10	11	13	9	10	19
93	7	14	14	11	28	23	9	10	11	14	9	11	17
39	19	12	12	11	26	23	10	10	11	13	9	9	19
81	0	14	10	11	27	23	9	10	12	13	9	11	19
65	32	13	13	12	29	22	9	13	12	14	9	10	19
95	6	15	10	13	27	22	9	11	12	13	11	9	19
60	5	14	10	13	29	23	9	13	12	13	11	9	20
95	0	15	12	12	31	22	10	12	12	13	9	10	17
38	0	13	15	12	28	22	10	13	11	14	9	11	18
90	3	16	10	12	27	22	9	13	12	14	10	10	20
110	23	13	14	12	28	25	10	12	12	13	10	11	18
42	1	13	11	12	27	20	9	10	12	14	10	9	17
54	3	13	11	12	29	24	10	10	12	13	9	12	19
52	12	13	12	12	27	24	9	12	13	15	11	11	17
41	13	14	12	13	28	22	9	10	11	13	9	10	18
40	0	13	13	12	28	23	9	13	13	13	11	11	21
42	1	13	14	12	28	24	8	10	12	15	9	11	19
71	29	13	10	13	27	23	10	12	11	12	10	12	19
96	34	14	11	12	28	23	9	12	11	14	11	10	18
55	0	14	16	14	26	22	11	13	12	14	9	11	19
76	3	12	11	12	29	21	9	12	12	13	9	10	19
68	15	12	10	12	28	23	11	12	12	13	11	9	18
106	4	13	14	12	27	23	9	13	12	13	9	12	20
76	1	14	13	13	30	21	9	10	11	13	11	11	17
56	17	13	14	13	29	23	10	10	11	13	9	10	18
82	16	13	18	12	29	24	9	10	12	14	10	10	19
55	0	13	15	11	27	22	10	13	13	13	8	12	18
49	11	16	13	12	28	22	10	10	11	13	9	10	20
65	0	14	11	12	28	21	8	10	11	14	10	12	19
67	22	14	13	12	28	25	9	12	11	13	11	11	19
55	45	14	16	12	26	24	9	12	12	13	9	12	19
86	11	14	11	13	27	23	9	9	12	13	9	10	19
34	14	13	10	14	30	24	9	10	12	13	10	11	19
56	29	13	13	12	29	22	9	10	12	13	12	10	18
43	27	14	11	11	28	21	9	12	11	15	11	11	18
70	28	12	12	11	29	23	8	13	11	13	9	9	18
63	45	13	13	13	28	21	9	10	12	13	10	11	19
57	3	12	13	12	27	22	9	12	11	13	11	9	18
74	37	14	9	12	28	22	10	13	13	13	10	11	18
79	3	14	13	12	31	21	10	12	11	14	10	11	20
103	0	13	12	12	28	24	9	10	12	13	8	10	18
107	2	13	10	11	30	20	9	10	14	13	8	11	19
74	6	13	17	12	28	23	9	10	11	14	10	9	19
50	20	14	10	13	28	24	8	10	12	13	9	11	19
36	50	16	12	13	27	23	10	11	11	13	10	10	19
45	12	15	11	13	30	23	9	10	11	15	10	12	19
84	9	14	13	12	29	23	9	12	13	13	9	10	18
57	4	15	10	13	27	21	10	10	12	14	9	9	17
70	2	13	11	12	29	22	8	10	12	14	10	13	20
82	3	13	13	12	28	20	9	13	13	13	10	12	18
35	5	13	12	13	28	23	10	12	11	14	9	11	18
58	13	14	12	13	28	22	9	10	11	13	9	10	18
44	6	16	17	11	28	23	9	12	11	15	10	11	20
38	1	15	17	12	30	22	9	10	12	14	11	11	20
53	18	16	13	12	28	24	10	11	12	13	9	12	18
84	8	13	13	12	30	21	10	10	13	13	9	10	20
100	1	15	16	12	29	24	10	13	12	13	9	9	17
73	3	14	12	11	30	25	9	14	12	14	9	11	20
79	0	12	13	12	28	23	10	12	12	14	9	10	17
85	17	14	15	13	28	22	10	10	11	13	10	10	19
91	38	13	10	11	28	24	9	10	11	13	9	11	17
56	0	13	10	12	29	22	10	10	12	13	8	11	19
98	9	13	10	12	28	21	9	13	12	13	11	10	20
59	29	15	13	12	27	24	8	10	12	13	10	10	18
51	1	13	10	13	28	23	9	10	11	14	9	10	19
96	29	14	19	11	29	21	9	10	14	14	8	10	19
35	3	14	18	11	29	22	9	10	12	14	11	11	17
46	4	13	12	12	28	23	10	10	12	14	9	11	18
43	1	13	10	12	27	21	9	10	11	14	8	12	16
108	7	14	16	11	29	23	10	12	12	14	10	12	18
78	1	14	12	12	28	23	9	12	12	13	10	10	17
60	8	13	13	12	28	22	10	12	12	13	9	9	18
88	0	14	13	12	31	23	9	12	12	13	10	10	18
48	20	14	10	12	27	22	9	12	11	13	9	12	19
59	16	13	10	12	29	22	9	12	11	14	10	11	18
89	21	13	12	13	29	22	9	13	11	14	8	9	20
74	0	13	10	11	28	22	10	10	14	13	9	10	17
75	12	13	10	13	27	22	9	14	11	14	9	10	19
77	2	14	13	12	28	23	9	10	12	14	8	11	18
94	4	15	15	11	28	21	9	10	12	14	10	10	19
45	11	14	10	12	26	22	10	10	13	15	11	10	19
40	37	15	16	12	27	23	10	10	14	13	9	10	19
85	8	15	13	11	27	21	9	13	11	14	9	9	19
62	26	14	13	12	27	23	9	12	12	14	11	9	19
89	3	13	12	12	28	22	9	12	12	13	8	9	19
76	16	14	14	12	29	22	10	13	11	13	11	12	20
34	0	13	12	13	27	23	9	10	11	14	10	11	18
51	33	13	12	13	29	23	8	12	12	13	11	11	18
46	3	13	10	13	28	23	10	10	13	14	11	11	18
102	4	12	12	12	31	23	9	12	11	13	11	9	19
62	0	13	18	12	29	20	9	12	14	14	9	11	19
44	29	13	13	12	28	23	9	10	12	13	9	10	18
99	40	14	20	12	28	22	9	12	11	13	9	10	20
78	0	13	11	13	30	20	9	10	13	15	9	11	17
52	10	13	13	13	28	22	9	10	12	15	9	9	18
66	7	13	13	12	29	23	10	12	12	13	11	9	18
48	9	12	10	11	28	21	10	12	11	14	9	11	18
69	3	13	10	12	28	22	9	10	12	14	10	13	17
43	17	13	10	12	29	22	9	12	11	14	10	11	18
87	0	16	9	12	29	22	9	10	13	14	11	11	19
35	1	15	10	13	29	20	9	13	12	13	10	10	20
60	36	14	14	11	28	22	9	10	14	15	8	11	19
112	5	14	10	11	29	22	9	12	13	13	10	11	19
99	12	14	12	12	29	23	10	12	13	15	10	10	19
90	0	13	15	12	27	23	10	10	12	13	9	11	18
74	0	12	9	13	29	24	9	10	11	14	10	10	18
51	9	15	13	12	30	22	9	10	11	14	9	10	19
83	4	15	14	11	29	24	9	10	11	14	10	11	18
34	0	15	11	13	29	22	9	12	12	13	9	12	17
56	4	15	13	12	27	23	10	11	12	13	9	11	18
29	16	14	17	14	30	22	9	10	12	14	11	10	20
70	1	13	15	13	29	24	9	13	11	13	10	11	19
50	0	13	19	11	28	22	10	13	12	13	9	12	18
55	2	15	13	13	30	21	10	10	12	14	9	9	19
66	3	13	12	14	29	21	10	10	12	13	9	10	19
58	5	14	12	13	28	23	9	12	12	13	9	12	18
98	1	13	10	12	29	21	10	12	12	14	9	9	19
50	3	12	11	11	26	23	10	10	11	12	9	11	18
110	46	14	16	13	26	23	10	10	12	13	10	10	20
71	22	12	13	12	27	23	8	12	12	13	9	12	20
72	29	13	14	12	29	24	9	10	14	14	9	9	18
60	4	13	11	12	29	23	10	10	11	14	10	11	19
94	30	13	15	11	29	23	10	10	14	13	8	9	18
39	1	14	13	13	27	22	9	13	11	13	11	9	19
93	1	13	12	12	28	21	9	12	12	13	10	10	17
94	1	14	17	13	30	23	9	12	11	14	10	10	17
74	24	14	17	12	28	22	10	13	13	14	10	9	20
85	2	14	10	11	28	23	9	15	13	15	9	11	17
96	0	14	14	11	30	24	9	10	12	15	11	10	19
28	9	13	12	12	30	23	9	10	12	12	10	10	17
64	1	13	13	12	28	24	9	10	12	13	9	11	20
34	26	12	14	11	28	23	9	10	12	14	10	11	19
75	40	14	10	12	28	24	9	12	11	13	9	11	20
44	0	14	13	11	29	22	9	12	12	14	11	10	19
48	23	13	13	13	30	22	10	13	11	14	10	10	20
89	41	13	11	12	29	23	10	12	12	14	11	10	19
69	10	13	16	12	29	23	10	10	11	14	9	10	18
34	17	14	10	12	29	23	9	10	12	13	9	10	19
92	28	11	13	12	28	23	9	10	12	14	9	9	19
95	3	12	15	13	28	22	9	14	12	13	10	11	17
102	0	13	11	12	29	22	8	12	12	13	11	12	18
57	26	12	15	12	30	23	9	10	12	14	9	10	18
32	16	12	13	12	30	23	8	10	14	13	10	13	20
100	2	15	13	11	28	23	9	11	12	13	9	12	18
86	5	14	12	12	29	21	9	13	12	15	9	11	19
101	0	12	10	13	29	23	8	13	11	13	9	11	20
103	11	14	9	11	28	21	10	12	11	13	9	10	18
52	0	15	13	12	26	23	11	10	12	15	11	12	18
56	43	13	15	12	29	23	9	13	11	13	10	12	18
90	0	13	10	11	28	23	9	13	11	14	9	10	18
73	15	14	15	12	28	22	9	10	14	14	9	11	18
33	7	13	13	12	28	24	9	11	12	14	10	12	18
106	0	15	12	11	27	22	8	10	12	14	9	11	18
42	14	14	10	12	29	24	9	10	11	14	11	12	17
92	0	13	11	11	28	21	10	12	13	15	9	11	18
56	17	15	13	12	30	22	9	10	12	13	10	10	18
98	3	12	18	12	31	22	9	12	12	13	10	9	19
90	23	14	15	12	31	21	9	10	12	13	9	11	19
83	12	13	10	12	27	21	9	11	12	13	10	10	18
61	20	13	17	12	27	23	10	14	11	15	10	12	19
56	3	13	13	13	28	21	9	10	12	13	10	11	19
90	4	14	10	12	27	22	10	10	12	13	9	12	17
71	3	13	14	12	29	21	9	10	13	14	9	11	20
83	40	13	13	13	30	22	8	12	11	15	9	11	16
31	9	12	12	11	30	23	9	12	13	13	11	10	17
58	0	14	10	11	30	23	9	13	12	13	12	11	19
101	6	14	12	12	27	24	10	10	13	13	10	12	19
59	31	14	13	12	28	20	10	12	13	14	9	9	19
88	20	13	12	13	27	22	9	10	13	13	10	12	17
77	7	13	10	12	27	23	10	11	11	14	10	12	18
100	2	13	14	12	28	22	10	10	12	13	9	11	18
91	24	13	17	12	28	23	9	10	11	14	10	9	19
40	3	12	12	11	30	21	9	12	11	14	10	11	19
50	5	14	14	13	28	23	9	10	12	13	9	11	18
54	42	13	16	11	27	23	9	10	12	13	10	10	16
101	1	14	11	12	30	22	10	10	12	13	9	10	18
70	1	13	13	11	29	21	9	13	11	14	9	13	18
48	4	13	19	12	31	23	10	10	12	15	10	11	19
63	0	16	13	12	27	22	10	12	13	14	8	9	17
66	3	15	14	11	29	24	9	10	11	15	10	11	18
41	9	12	11	11	28	23	10	10	14	14	10	11	19
35	8	15	13	12	30	23	9	10	11	14	9	10	19
69	0	15	16	13	29	23	9	10	12	14	8	11	17
57	0	13	13	11	28	22	8	11	11	13	11	10	19
92	17	16	10	12	30	22	10	13	13	13	11	10	19
47	21	16	11	12	28	23	10	10	13	13	9	10	18
97	0	13	10	12	29	21	8	12	14	13	9	12	19
94	7	13	14	12	29	22	10	11	11	15	9	10	19
75	3	13	16	12	26	21	9	9	12	15	9	11	20
82	6	13	12	13	29	23	9	10	11	13	11	11	19
37	1	13	15	11	28	23	9	12	12	13	9	11	21
21	1	13	10	12	25	23	8	12	12	13	9	11	20
56	30	15	10	12	29	23	9	11	12	13	9	11	18
108	3	14	15	12	28	22	9	10	12	14	11	10	19
84	21	14	12	11	29	24	9	12	13	13	11	10	19
69	16	13	18	13	29	21	9	10	11	13	9	10	18
97	3	13	17	13	28	21	9	11	12	14	8	10	16
79	5	15	12	12	28	23	11	11	11	13	10	9	20
63	2	13	17	11	27	22	10	13	12	13	9	11	18
76	5	12	13	13	29	23	9	10	14	13	10	10	18
81	13	13	16	13	29	23	9	10	12	14	11	10	18
46	3	15	13	13	28	21	9	10	12	14	9	10	20
99	7	14	13	11	29	24	8	10	12	15	11	10	17
86	3	14	13	11	27	23	9	10	12	13	8	10	19
36	1	15	13	12	28	22	10	11	12	13	9	11	18
97	19	14	16	14	29	22	9	10	12	13	9	10	21
50	6	13	13	11	28	23	9	13	12	15	10	10	18
83	24	12	13	12	30	23	8	10	14	13	10	13	20
42	0	14	16	12	30	24	9	10	12	15	9	12	19
100	5	15	11	12	30	22	9	12	11	14	9	9	18
84	7	15	10	13	29	23	9	10	12	13	11	11	18
91	32	13	14	12	29	24	9	12	13	14	10	9	18
66	15	16	12	12	28	23	9	10	11	13	9	11	18
101	5	14	13	11	28	23	9	10	11	14	10	11	17
58	14	12	12	12	29	23	10	10	13	14	10	11	17
67	0	15	11	13	27	23	10	11	12	13	9	10	20
43	0	13	17	13	27	23	9	13	12	13	10	12	18
52	15	15	10	13	29	20	9	13	12	13	10	10	20
75	22	16	13	12	29	22	9	14	12	13	10	10	18
43	31	12	9	12	28	23	9	13	14	13	9	10	19
49	19	13	12	11	27	22	9	13	11	14	11	11	19
36	20	14	13	12	29	21	10	10	11	14	8	10	18
93	20	16	14	12	28	24	9	10	14	14	10	11	18
63	22	13	9	11	27	23	9	10	12	13	11	11	17
78	10	14	14	13	27	23	9	13	12	13	11	10	17
99	9	12	20	13	26	22	10	10	12	14	9	10	18
53	23	14	11	13	28	24	9	11	13	14	10	11	19
43	22	12	20	12	28	23	9	9	13	15	10	11	17
96	8	12	13	12	30	21	10	13	12	13	12	11	21
53	16	13	12	12	28	24	9	12	13	13	10	10	17
76	17	13	13	13	28	24	9	10	12	13	8	11	20
92	30	13	15	12	27	22	10	10	13	12	10	11	18
71	24	15	10	13	28	22	9	10	13	13	11	11	20
105	4	15	11	11	28	24	9	12	12	13	9	11	19
62	10	14	13	12	31	24	9	13	12	13	9	10	19
51	7	14	20	12	28	24	9	12	12	13	9	12	20
98	2	13	12	13	29	21	10	12	12	13	9	11	20
80	36	13	14	11	29	22	10	10	12	15	9	10	21
50	12	12	15	11	28	25	9	9	12	14	8	12	18
37	4	13	13	12	29	24	10	15	12	14	9	9	20
62	7	14	10	11	29	22	9	13	12	13	11	11	17
69	1	13	13	12	29	22	9	10	12	13	12	10	18
98	0	13	13	12	28	23	9	11	12	14	9	10	19
92	1	14	14	12	27	24	9	12	12	13	12	10	19
49	23	16	14	13	30	24	9	12	12	14	11	11	18
63	28	15	11	11	29	23	10	13	12	13	11	12	19
69	0	13	11	14	29	24	9	12	12	15	9	11	19
97	5	13	14	11	30	24	10	13	12	13	9	10	19
75	42	16	10	13	28	22	9	11	12	13	12	9	18
45	30	12	20	12	30	23	10	10	11	14	9	11	19
100	0	15	10	12	28	21	9	9	12	14	8	11	18
36	1	13	10	12	29	24	9	12	11	13	9	10	19
85	29	13	14	11	29	24	10	12	13	13	10	10	18
81	7	16	12	12	27	23	10	13	12	13	10	9	17
65	0	15	13	13	30	21	10	10	12	14	9	9	19
70	2	14	11	12	28	22	9	13	12	13	11	11	19
98	5	14	14	11	29	22	10	12	12	13	9	11	19
100	25	14	13	13	27	24	9	12	12	14	8	10	18
107	17	15	16	12	29	21	10	10	12	13	12	10	20
95	5	16	10	13	28	23	8	10	11	13	9	10	19
51	8	14	13	12	30	23	9	12	13	13	9	12	19
40	24	13	12	12	30	25	9	13	13	13	9	11	20
54	23	15	17	12	29	23	9	10	13	14	10	10	19
72	3	16	10	12	27	22	9	13	12	14	10	10	20
50	4	14	10	13	29	23	10	10	11	14	9	10	19
33	7	13	16	11	28	21	9	10	11	14	9	10	17
101	2	15	15	11	29	23	9	10	13	13	11	11	19
55	7	13	9	11	28	22	9	12	13	14	9	10	18
42	3	14	14	11	28	24	8	10	12	13	10	11	17
61	7	13	19	13	29	19	10	12	11	14	9	11	18
78	26	14	10	13	29	21	9	12	12	13	9	11	20
81	45	14	18	12	29	23	10	13	12	13	11	10	17
107	11	13	18	11	29	22	10	10	11	13	10	11	18
48	33	15	11	12	27	22	9	12	12	13	8	11	19
112	3	13	14	11	29	22	9	11	13	13	8	10	18
73	0	13	12	12	28	21	10	12	12	15	9	9	17
107	30	13	12	11	28	23	9	12	11	13	9	9	20
80	15	14	15	13	30	22	9	12	11	13	9	10	20
53	4	14	15	12	28	22	10	12	13	15	9	11	17
56	6	13	20	12	29	24	10	11	12	14	12	10	19
44	15	12	10	12	27	23	9	10	11	13	11	11	17
80	0	13	15	11	28	23	9	12	13	13	10	11	18
74	11	14	16	13	29	22	9	12	11	13	9	12	18
107	6	13	18	11	29	22	9	12	11	13	10	10	19
40	1	14	12	11	28	22	9	12	13	14	9	11	19
41	5	15	16	12	29	21	10	10	12	13	12	10	20
32	3	15	18	11	28	23	10	10	11	15	10	11	18
52	0	14	12	12	28	25	9	13	12	13	9	9	19
80	27	15	17	12	27	22	10	9	12	13	9	9	18
107	10	15	18	12	30	23	9	10	13	14	9	13	19
81	0	14	10	13	28	22	9	11	11	13	8	9	19
44	9	14	11	12	27	25	9	10	12	13	9	12	19
77	20	13	16	12	28	23	9	13	12	13	9	10	19
53	2	14	13	11	30	23	9	15	11	13	9	10	17
38	9	13	15	12	27	25	10	12	12	13	10	10	18
112	14	13	9	12	29	23	10	13	11	13	8	11	18
52	1	13	12	11	29	24	9	12	11	13	10	11	19
74	29	12	13	11	29	23	10	12	12	13	11	9	17
102	0	13	18	13	28	22	9	13	12	14	10	11	18
105	19	13	10	12	28	23	10	10	12	14	9	10	20
103	21	15	13	12	28	24	9	10	12	14	11	12	19
83	1	16	10	12	28	23	9	12	13	15	9	10	18
99	19	13	16	12	28	24	9	10	12	15	11	11	18
77	9	13	10	12	28	23	9	12	11	15	10	13	18
62	2	14	14	12	27	22	9	10	11	14	11	11	21
94	40	14	10	12	30	23	10	12	12	13	10	10	20
47	1	12	12	11	28	22	9	10	11	13	11	11	19
74	1	13	12	12	28	23	9	10	11	13	9	11	18
33	46	13	15	11	27	23	9	10	12	13	10	10	19
77	25	13	16	12	27	20	9	10	12	13	11	12	19
108	37	13	14	12	27	22	11	12	12	13	10	11	18
101	36	14	10	12	29	22	10	10	11	13	9	11	18
68	5	13	10	12	30	20	9	9	11	14	9	11	18
110	4	13	16	13	29	22	9	10	12	13	9	11	19
88	5	13	12	12	27	22	9	11	13	13	10	10	19
54	3	14	16	12	28	21	9	10	12	13	9	12	18
41	0	13	10	11	28	24	10	12	12	13	9	10	18
34	38	13	14	11	31	21	9	11	14	13	10	9	19
111	19	14	12	12	27	21	9	12	12	15	10	10	19
75	42	13	17	12	28	23	9	10	13	13	11	10	17
67	19	16	13	12	28	22	11	12	12	13	11	10	19
66	11	13	14	12	29	23	9	14	10	12	9	9	18
83	25	13	16	12	27	23	10	10	12	15	9	12	20
104	2	13	13	12	29	23	10	10	12	13	9	11	18
45	8	13	20	13	31	22	9	10	12	13	10	10	19
62	2	14	15	12	28	23	9	10	12	14	8	10	18
45	9	13	13	11	27	23	9	10	11	12	10	12	18
89	2	14	11	12	27	25	9	10	12	14	9	11	19
112	6	16	17	14	29	23	10	13	12	13	11	11	16
74	4	14	11	13	30	24	9	10	14	13	9	12	18
61	25	15	10	11	30	23	10	12	12	13	10	11	16
89	6	13	14	11	31	21	9	11	14	13	10	9	19
45	10	15	12	13	28	23	9	12	13	13	8	9	21
73	29	13	15	11	29	23	10	10	14	13	8	9	18
72	32	14	15	13	27	22	9	12	14	13	11	12	21
40	47	13	16	13	28	22	9	10	12	13	9	9	18
76	1	13	14	13	29	24	10	11	12	13	9	11	19
115	49	14	14	12	27	22	8	12	13	13	10	10	17
63	1	13	16	12	28	22	9	10	14	13	9	12	19
40	24	16	16	13	28	22	8	12	13	14	10	11	19
96	30	16	10	11	29	24	11	10	12	13	11	12	19
47	4	15	18	12	30	23	9	10	13	14	9	13	19
59	2	14	13	12	28	23	9	13	12	14	10	9	18
89	46	15	15	14	28	24	9	13	12	14	9	10	18
54	45	13	10	12	29	22	10	10	12	13	10	11	17
49	0	13	12	12	27	23	9	12	12	13	9	10	19
51	3	14	15	12	28	22	9	12	13	13	11	11	20
45	13	13	13	11	29	23	10	12	13	13	11	13	19
40	2	14	17	12	28	20	9	12	11	13	10	11	20
62	27	13	18	11	30	24	10	9	12	14	10	12	18
58	26	13	12	12	29	25	10	10	11	13	10	11	18
87	10	13	14	14	28	22	9	14	13	14	10	10	18
50	28	12	12	11	29	22	9	12	13	13	9	10	18
77	26	15	20	11	30	22	9	12	12	14	11	12	18
102	9	14	17	12	31	22	10	12	12	13	11	10	20
53	31	13	12	12	27	23	10	12	13	14	9	13	18
94	3	14	18	11	28	23	9	10	11	13	11	10	21
98	20	15	13	12	27	24	9	10	13	13	11	11	18
34	26	13	17	12	28	23	9	10	11	14	10	9	19
111	1	13	18	13	26	22	9	10	12	14	9	11	19
96	10	13	12	13	29	23	10	10	13	13	9	12	19
47	2	14	9	11	27	22	9	12	11	14	9	11	18
70	1	13	10	11	28	22	10	10	12	13	11	11	19
42	0	13	13	11	28	23	9	13	12	13	9	9	18
83	18	14	13	11	29	22	9	10	12	14	9	12	18
87	1	13	13	11	28	24	10	10	12	14	9	9	20
46	20	14	10	13	31	23	9	13	11	13	11	12	18
80	34	13	13	12	27	23	9	10	12	14	8	11	18
99	4	14	11	13	29	21	9	10	13	13	11	10	19
88	40	13	13	11	29	23	10	12	13	13	11	13	19
92	16	13	12	12	29	25	10	10	11	13	10	11	18
51	4	15	13	12	27	23	9	10	12	13	9	9	18
54	24	13	17	12	28	22	9	10	13	14	10	11	19
66	21	13	13	12	27	24	9	14	12	13	9	10	19
37	2	15	13	11	27	22	9	12	12	13	9	10	18
101	11	12	12	12	28	23	9	11	12	15	11	11	18
68	24	14	20	12	31	23	9	13	11	14	9	9	19
72	23	14	12	13	28	23	9	10	13	13	10	11	16
85	4	13	14	12	28	25	10	12	12	13	10	11	18
50	10	14	15	13	28	22	9	12	11	14	9	11	18
75	11	15	10	12	30	22	10	10	12	13	9	11	17
99	32	13	13	12	29	23	10	11	12	14	11	12	18
25	43	16	14	11	26	23	10	12	11	13	8	10	18
102	2	13	10	12	29	25	8	10	13	13	9	11	19
69	2	14	12	12	27	22	10	10	11	13	9	11	18
102	27	13	15	13	27	23	9	10	12	13	10	11	20
71	5	14	11	12	27	23	9	10	12	13	9	12	19
25	1	15	13	11	30	23	9	11	12	14	10	10	19
50	20	14	13	12	28	22	9	13	11	13	9	12	17
23	5	14	17	12	28	23	9	10	11	13	11	11	18
107	1	15	11	11	29	21	9	10	12	13	9	10	19
85	7	13	10	11	28	23	9	13	12	13	12	10	19
69	21	14	10	11	29	23	9	10	11	13	9	12	17
70	13	14	9	11	30	20	9	13	13	13	10	12	19
56	2	13	13	12	28	23	10	13	12	14	11	11	19
39	18	13	11	13	29	24	9	14	11	13	11	11	19
78	23	13	17	11	30	23	9	11	11	13	9	11	20
110	9	13	10	12	29	25	9	12	12	14	10	10	20
46	24	13	18	12	28	22	9	13	12	13	9	11	20
95	3	14	12	12	27	24	10	10	13	13	10	12	19
76	2	13	12	12	28	23	10	10	12	14	9	11	18
55	29	14	10	12	28	24	10	12	12	14	11	10	19
52	0	15	17	13	28	24	9	12	12	13	11	9	18
51	2	15	13	12	28	21	9	12	12	14	8	9	17
76	14	14	18	11	28	23	10	10	11	14	9	10	18
71	21	13	17	13	27	22	10	13	12	15	10	11	18
46	20	14	14	13	30	21	10	10	12	13	10	10	17
65	0	14	13	12	27	22	9	13	11	14	11	12	20
42	8	14	13	12	28	22	9	12	12	13	9	9	18
59	33	15	15	12	26	22	9	10	12	13	11	11	20
72	0	14	16	11	30	22	9	12	12	14	9	10	19
43	0	12	14	12	27	24	9	13	12	14	9	9	17
38	4	13	17	13	28	22	9	12	12	13	9	12	20
50	1	14	13	12	28	23	9	10	12	14	10	10	17
68	20	13	13	11	28	22	10	12	12	13	9	12	18
88	29	12	20	12	30	22	9	10	12	13	10	10	17
63	20	15	13	12	29	20	10	13	11	14	9	10	19
96	0	13	11	11	29	21	9	10	11	13	8	10	20
