# Supplementary material for: Using game theory to thwart multistage privacy intrusions when sharing data
Source: Sci Adv. 2021 Dec 10;7(50):eabe9986. doi: 10.1126/sciadv.abe9986 (PMC8664254; doi:10.1126/sciadv.abe9986)
Supplement: Supplementary file 2 — Data S1 [file sciadv.abe9986_data_s1.zip › sciadv.abe9986_data_s1/DemoKAnonymization/exp/2058/data/target_data/i31.csv]

YOB	State	STR1	STR2	STR3	STR4	STR5	STR6	STR7	STR8	STR9	STR10	STR11	STR12
68	13	14	12	13	26	24	10	10	12	15	9	10	17
43	12	14	11	14	28	22	9	10	12	14	9	11	18
77	23	13	15	11	27	21	10	10	12	13	10	11	20
28	16	13	15	11	28	23	9	12	13	13	10	11	18
29	15	14	12	13	28	23	9	12	13	15	9	12	21
66	0	13	13	12	30	22	9	10	11	14	10	9	19
68	6	15	13	12	30	22	9	12	12	12	12	11	19
89	2	13	15	11	29	23	10	10	12	13	11	11	18
47	1	14	17	13	30	23	9	12	11	14	10	10	17
50	22	12	10	13	28	22	9	10	12	15	12	10	18
104	1	12	16	13	30	22	10	10	12	14	11	10	19
111	0	14	15	12	28	21	9	13	12	14	11	11	20
65	1	14	12	11	28	22	10	11	11	13	9	10	17
39	32	13	16	12	28	23	9	13	12	13	9	10	19
53	6	13	14	11	30	22	9	12	12	14	8	9	20
82	1	14	13	12	29	23	9	10	11	14	9	10	18
82	17	13	12	12	28	24	9	12	13	13	10	10	17
61	3	12	10	13	29	23	8	13	11	13	9	11	20
48	3	14	10	11	28	23	9	15	13	15	9	11	17
85	7	14	12	12	29	23	10	12	13	15	10	10	19
69	27	14	11	13	27	23	9	8	12	13	9	10	19
54	1	15	17	14	29	23	9	12	11	13	9	9	18
96	13	15	13	12	27	23	9	10	12	13	9	9	18
94	0	12	14	12	28	22	10	10	11	13	9	10	20
84	8	13	14	12	29	22	9	10	11	13	9	9	18
46	5	14	14	13	28	23	10	12	12	13	10	10	19
76	27	14	9	12	29	22	9	10	11	14	9	11	19
45	0	15	16	12	29	23	9	11	12	13	9	11	18
51	6	14	10	11	31	22	10	12	12	13	8	11	18
87	7	14	13	12	28	23	9	10	11	14	9	12	20
71	4	13	15	11	29	22	9	12	12	13	10	11	17
38	16	13	10	11	28	22	10	10	12	13	11	11	19
78	16	17	14	12	30	22	10	10	12	13	9	11	19
19	21	16	13	11	30	21	9	13	12	13	11	10	20
77	20	15	13	12	28	20	9	12	10	14	11	10	18
73	42	13	11	13	28	21	9	10	12	14	11	11	20
30	26	15	13	12	28	23	10	12	14	14	9	11	19
104	9	13	16	11	31	21	10	12	12	13	9	11	19
53	7	14	10	12	26	21	10	10	12	14	10	12	18
59	0	13	15	12	27	23	10	10	12	12	9	10	20
64	26	13	10	14	28	22	9	14	13	14	8	12	19
31	15	13	12	11	28	24	10	13	12	14	8	11	20
61	30	13	10	13	27	22	9	14	11	14	9	10	19
62	10	13	13	11	29	24	10	13	13	15	11	11	19
61	8	16	12	12	30	23	9	10	13	13	11	11	17
89	0	14	12	12	28	22	10	13	11	14	10	10	19
44	0	13	13	13	28	22	9	12	12	13	10	13	18
76	1	12	17	12	28	22	10	13	12	14	10	11	18
75	18	13	17	12	26	21	9	10	12	13	9	11	19
59	8	12	16	12	29	23	9	12	12	14	8	11	17
42	2	13	16	12	28	22	10	12	12	13	9	11	19
48	0	13	16	12	28	22	10	12	11	14	10	11	19
44	6	13	13	11	27	22	9	10	10	13	11	10	19
104	1	15	16	13	27	24	10	11	12	13	10	12	18
68	37	13	17	12	29	23	10	12	12	13	10	9	19
50	24	13	13	11	28	23	9	13	12	13	8	12	19
95	1	15	10	12	29	22	10	15	12	13	10	12	19
39	1	14	11	12	28	21	8	10	11	14	10	12	19
84	1	13	15	12	30	24	9	12	12	14	9	10	19
59	34	12	15	12	30	24	10	12	12	14	11	10	18
66	3	12	12	11	30	21	9	12	11	14	10	11	19
105	4	14	15	13	28	22	9	12	12	13	9	12	20
75	31	13	14	13	29	22	11	11	13	14	9	12	20
41	16	14	10	11	28	24	10	10	13	13	10	11	18
41	2	13	15	13	29	24	10	11	12	13	9	10	18
76	0	15	15	12	28	22	9	12	12	14	8	9	20
46	11	12	10	11	28	22	8	10	13	14	9	10	18
97	21	13	13	12	27	22	9	12	12	13	9	11	19
58	4	14	14	12	30	23	9	12	12	14	10	10	20
58	0	16	17	14	29	23	10	13	12	13	11	11	16
88	7	14	10	11	27	23	9	10	12	13	9	11	19
108	6	13	12	12	27	22	9	13	13	13	11	12	19
79	18	14	13	13	28	23	9	10	12	13	9	9	20
47	17	14	11	11	27	22	9	10	12	14	9	11	20
96	7	14	13	11	28	23	9	12	13	14	10	10	18
106	0	15	15	11	29	23	10	13	12	13	9	11	19
42	11	14	17	13	29	22	9	11	12	14	9	10	20
17	1	13	10	14	30	24	9	10	12	13	10	11	19
92	1	13	15	12	29	24	9	10	12	13	8	11	18
58	28	13	12	12	28	22	9	12	11	13	9	11	19
55	5	12	20	12	30	23	10	10	11	14	9	11	19
18	0	14	13	11	31	23	9	12	12	14	9	12	16
89	15	14	14	12	31	22	9	12	12	14	9	10	17
33	17	14	11	13	27	23	9	9	12	13	9	10	19
58	1	13	20	11	28	23	10	12	12	13	10	11	17
94	33	14	12	11	29	24	9	12	13	13	11	10	19
99	0	14	11	12	30	24	10	12	12	14	11	11	18
97	1	13	13	11	28	23	9	13	12	13	8	12	19
105	18	13	11	12	27	24	9	10	11	14	9	9	19
71	18	14	10	12	27	20	8	15	11	14	10	11	18
59	1	13	12	12	29	22	9	13	13	13	9	10	19
92	2	15	16	12	28	19	10	14	10	15	11	9	18
101	2	14	12	12	28	21	9	13	12	13	9	10	19
40	0	14	13	11	28	22	11	12	11	13	9	10	17
85	4	13	13	12	28	22	10	14	11	13	10	10	16
54	20	15	13	11	27	22	10	13	12	14	10	11	19
105	5	15	16	11	27	23	10	12	12	14	9	10	19
63	30	12	14	13	27	24	9	10	13	14	9	11	19
39	7	15	15	13	28	20	9	10	11	15	11	11	17
75	1	13	13	12	28	23	9	10	12	13	10	10	20
70	0	13	12	11	28	22	11	12	12	13	9	9	21
93	0	14	17	13	29	22	9	11	12	14	9	10	20
82	13	14	10	12	29	22	9	10	12	13	9	12	18
68	0	14	11	13	28	24	9	11	13	14	10	11	19
40	20	13	11	12	29	23	11	10	12	13	9	12	19
64	24	14	10	12	29	23	9	10	12	13	9	10	19
100	16	14	13	11	28	23	10	10	12	14	11	11	19
75	1	13	15	11	27	23	9	10	12	13	10	10	19
50	10	14	15	13	28	22	9	12	11	14	9	11	18
56	4	14	13	11	27	20	10	10	11	14	10	9	18
96	0	14	13	12	28	22	9	13	11	13	9	12	17
106	3	16	13	12	28	24	10	11	12	13	9	12	18
50	5	15	10	11	30	23	9	13	11	14	10	13	18
109	9	14	12	11	30	23	10	13	11	13	9	10	18
61	25	13	12	11	28	23	9	12	11	14	9	10	17
35	33	15	10	12	28	21	10	12	12	14	11	11	18
80	25	14	14	12	28	22	9	10	11	13	10	11	18
52	7	14	14	12	27	23	9	9	12	13	11	9	18
39	9	15	13	11	28	22	8	11	12	13	9	10	17
48	1	14	16	12	30	20	10	10	12	13	8	10	17
75	9	14	16	12	30	24	9	10	12	15	9	12	19
37	0	13	11	12	27	22	9	13	11	13	12	11	18
86	2	14	15	11	27	23	9	12	12	14	11	11	19
87	10	13	11	12	29	23	9	10	11	15	9	8	19
42	1	14	10	12	29	22	8	10	12	13	11	10	17
48	0	14	14	12	27	21	9	14	12	13	8	11	19
101	0	14	19	12	29	23	10	13	13	14	10	10	18
107	27	16	16	12	30	23	9	12	12	14	9	10	17
57	1	15	10	12	30	22	10	11	12	14	10	11	19
51	0	15	10	12	28	23	9	10	12	13	10	10	19
88	8	13	12	11	29	21	10	10	11	13	9	11	18
87	39	14	13	11	28	20	10	13	12	14	11	11	18
62	29	13	12	13	27	23	9	10	11	14	10	11	18
113	0	14	13	12	28	23	9	10	12	15	9	10	19
25	11	13	17	12	28	23	9	10	13	13	11	10	17
28	0	13	15	12	27	24	9	12	12	14	8	11	17
74	33	13	15	12	29	21	9	12	13	13	9	11	18
85	25	14	11	11	28	23	9	14	11	13	11	11	18
107	33	13	12	12	30	25	9	13	13	13	9	11	20
45	6	15	13	11	28	22	9	10	12	13	9	11	17
76	3	15	13	13	28	22	9	10	12	15	11	9	18
98	1	14	14	13	29	24	9	10	12	13	9	11	21
96	0	14	12	11	28	22	10	12	11	13	9	11	20
81	10	14	16	12	28	23	10	12	11	13	9	12	19
38	37	14	13	13	27	24	9	13	13	13	9	10	18
102	28	13	11	12	29	23	9	10	11	15	9	9	19
52	1	14	14	11	29	22	10	12	12	13	9	11	19
105	14	15	12	12	28	23	11	11	11	13	10	9	20
106	8	14	10	12	28	22	10	10	11	14	11	12	18
96	14	15	16	11	26	23	11	10	12	13	10	11	18
115	23	14	15	12	29	23	9	11	11	13	9	12	17
92	0	13	13	13	29	20	10	10	12	13	9	11	18
72	29	15	10	12	30	22	10	10	12	13	9	11	17
102	15	15	13	13	30	21	10	10	12	14	9	10	19
75	5	14	13	12	27	23	10	12	11	14	9	11	20
98	7	14	16	12	28	23	11	13	11	13	10	11	20
84	1	13	12	11	29	23	10	10	12	14	9	10	18
92	31	13	13	12	28	23	9	12	12	14	9	11	18
41	7	16	14	14	28	20	9	12	12	13	8	9	19
55	5	16	13	11	28	23	9	10	12	13	11	10	18
68	6	13	14	12	28	22	10	11	13	14	10	11	19
101	9	13	17	11	30	22	10	10	11	13	9	12	17
44	23	13	16	11	28	21	9	10	11	14	9	10	17
105	0	12	10	11	28	22	8	10	13	14	9	10	18
45	0	13	13	13	28	22	9	10	12	15	9	9	18
55	10	15	17	12	29	23	9	10	13	14	10	10	19
69	3	14	18	12	30	23	9	13	12	14	8	11	19
39	8	16	13	12	29	24	10	10	12	15	9	11	19
75	10	13	10	11	30	22	9	11	11	14	9	12	19
103	2	12	14	12	27	24	9	10	12	13	11	10	17
33	1	14	18	11	27	23	9	13	12	13	11	9	18
57	5	13	15	12	29	23	9	11	12	13	10	11	18
73	0	13	12	12	27	24	9	11	13	15	11	11	17
83	7	13	18	12	26	20	10	12	11	14	10	12	18
49	20	13	13	13	27	24	11	10	11	13	11	9	18
33	17	13	13	11	28	23	10	10	11	14	9	11	21
65	48	14	12	13	29	24	8	11	12	13	10	10	19
45	4	15	11	13	30	23	9	10	11	15	10	12	19
70	2	12	14	11	27	23	9	12	12	15	9	11	19
66	13	13	14	12	29	24	9	10	14	14	9	9	18
89	0	15	15	13	28	23	11	12	11	14	10	12	19
64	34	12	13	13	28	20	9	10	12	13	9	11	18
53	4	14	11	12	29	22	9	13	13	13	10	11	19
58	5	14	12	13	29	21	10	12	11	14	10	10	19
70	0	15	10	11	29	22	9	10	12	13	9	11	20
42	1	15	17	13	27	25	10	12	12	13	10	10	20
38	1	15	17	12	28	23	10	10	14	13	11	11	18
89	33	14	15	12	28	22	9	10	12	14	11	10	19
45	6	13	13	12	29	23	9	10	12	13	10	11	18
85	27	13	18	13	28	20	9	15	13	13	9	11	16
52	5	13	13	12	28	23	8	12	12	13	10	9	19
80	42	13	16	11	28	23	9	11	12	14	9	10	17
93	4	13	10	12	27	22	9	13	11	13	10	11	17
96	2	15	17	11	28	22	10	11	12	13	10	11	19
96	1	13	10	12	27	23	10	11	11	14	10	12	18
67	13	14	16	11	29	21	9	15	11	14	10	9	18
32	28	13	16	12	27	23	8	10	13	13	9	10	17
31	0	12	11	13	28	23	9	12	11	13	9	11	18
63	5	13	15	12	29	21	9	12	13	13	9	11	18
37	12	15	9	13	28	23	9	9	12	14	11	10	18
79	3	14	16	11	27	21	9	12	12	13	9	11	19
74	35	13	9	12	29	23	10	13	11	13	8	11	18
59	0	13	10	12	29	21	10	12	11	13	9	10	19
48	1	14	12	13	29	22	9	12	13	14	10	11	18
66	9	14	14	11	30	24	9	10	12	15	11	10	19
100	31	14	12	11	27	22	10	12	12	15	9	11	19
94	39	13	11	13	28	23	8	10	12	13	9	9	21
102	5	13	12	12	29	23	9	10	12	13	11	12	19
66	1	13	10	12	29	24	9	10	12	14	11	11	19
94	3	16	10	11	27	22	9	13	12	14	9	11	18
48	33	14	11	12	28	21	8	10	11	14	10	12	19
101	22	13	14	12	27	24	9	12	13	13	10	10	19
52	4	14	15	12	28	22	10	10	12	14	12	12	19
48	34	13	17	12	30	24	10	10	12	13	9	11	18
31	17	15	10	12	28	24	9	12	11	14	9	9	18
90	3	15	13	11	26	22	9	10	12	13	9	10	18
98	25	13	10	12	28	23	10	10	12	13	11	10	19
45	14	13	12	13	30	25	9	13	13	13	9	11	20
104	0	15	12	11	30	21	9	11	12	13	11	11	18
106	6	13	12	12	30	23	9	12	12	14	11	11	18
58	7	16	10	12	28	24	9	11	13	14	9	12	17
65	8	13	15	12	29	23	9	10	11	14	10	10	18
87	22	15	11	13	27	23	10	11	12	13	9	10	20
103	1	16	12	12	30	22	9	10	12	13	8	10	17
100	26	16	13	13	28	22	9	12	12	14	11	10	18
82	30	14	10	11	28	24	9	11	11	14	9	12	17
32	8	13	18	13	29	22	8	13	12	14	9	10	19
37	2	13	10	11	28	22	9	13	11	14	9	9	18
57	1	12	11	13	28	23	9	11	12	13	10	11	18
83	24	15	12	11	29	22	9	10	12	13	10	11	18
67	18	14	13	11	29	23	9	13	11	13	9	11	16
61	19	14	12	13	30	22	11	11	12	13	9	11	18
58	13	13	12	11	28	23	8	10	11	14	11	10	16
41	13	13	20	12	29	23	9	10	12	14	9	12	18
34	12	13	9	13	28	23	9	10	12	14	9	10	19
72	22	13	10	11	28	22	11	11	13	13	11	10	17
72	19	12	13	12	27	23	9	10	12	14	11	9	18
55	22	12	11	11	27	23	10	13	12	14	10	12	18
64	1	15	11	13	30	23	9	10	11	15	10	12	19
84	19	14	12	11	27	22	10	10	12	14	11	11	20
117	3	15	14	13	31	22	9	10	13	13	9	9	19
42	3	13	16	12	28	24	9	13	14	14	11	10	18
111	6	13	10	12	29	23	9	10	12	14	9	11	20
98	0	13	13	12	28	23	9	11	12	14	9	10	19
33	14	13	17	12	27	23	10	15	12	14	11	10	18
76	21	14	16	12	28	21	9	13	12	13	9	10	17
96	22	14	18	13	29	22	11	10	12	13	10	11	18
46	28	12	9	12	28	23	9	14	12	14	9	12	18
41	4	15	10	11	28	23	10	12	12	13	9	11	17
91	1	15	10	12	29	22	9	10	12	14	12	9	20
90	15	14	17	14	31	23	10	13	12	13	10	10	17
82	8	13	19	11	28	24	9	12	11	13	9	10	17
55	17	14	12	12	27	23	8	12	11	13	11	10	19
106	12	15	18	12	28	23	9	10	11	13	9	9	18
61	29	15	11	12	27	24	9	10	12	12	9	11	19
73	11	14	13	11	30	23	9	15	11	13	9	10	18
101	0	15	13	12	27	24	8	10	12	13	10	10	18
65	1	14	17	12	29	21	10	10	13	15	10	12	20
98	20	13	16	12	28	24	9	11	14	14	9	11	18
46	14	14	16	14	26	22	11	13	12	14	9	11	19
97	0	13	15	11	27	22	10	13	13	13	8	12	18
43	43	14	12	12	29	23	9	12	13	15	8	10	19
107	0	13	11	13	27	21	9	12	12	14	11	11	17
109	24	14	12	12	27	23	9	11	14	14	9	11	18
38	31	14	13	12	28	23	9	14	12	13	9	9	19
43	0	15	13	12	28	21	9	12	12	14	8	9	17
76	3	14	12	12	29	23	9	12	11	14	9	11	19
70	11	13	12	11	30	23	11	10	11	13	10	12	18
97	19	14	13	13	30	22	9	10	13	14	9	11	17
110	33	14	13	11	28	23	9	13	11	14	9	10	19
38	3	14	12	12	30	22	10	13	12	13	8	11	17
79	3	14	9	11	27	22	10	12	12	13	8	11	19
73	2	13	11	12	30	24	10	10	12	13	10	10	20
49	6	15	12	12	28	23	10	12	12	13	10	9	18
91	13	14	19	12	27	22	9	10	12	14	11	11	18
41	26	16	12	13	27	23	10	11	11	13	10	10	19
67	18	15	16	11	28	23	10	12	14	14	10	10	20
100	0	14	17	13	28	25	9	10	11	13	9	11	19
93	24	16	17	13	30	22	10	10	13	13	11	11	18
51	13	14	12	13	29	23	9	10	11	13	10	10	19
97	0	15	14	12	29	20	10	10	11	13	9	10	17
101	4	16	13	11	28	22	9	12	12	14	11	11	18
77	8	14	15	12	28	22	11	10	13	13	9	11	20
46	0	15	13	12	27	24	8	10	12	13	10	10	18
89	44	14	19	11	28	21	10	15	11	14	11	12	18
61	27	12	13	12	27	23	8	12	12	13	9	12	20
34	16	15	13	13	28	22	9	10	12	15	11	9	18
69	17	13	15	11	28	22	9	10	13	13	9	11	16
109	24	13	13	12	29	22	10	12	12	13	10	10	18
39	19	14	17	13	29	22	9	11	12	14	9	10	20
72	0	13	13	12	29	23	10	10	12	13	9	12	18
52	11	14	11	12	29	21	10	12	12	13	10	9	18
84	5	13	13	14	28	23	9	11	11	14	9	12	18
32	1	13	17	12	26	22	10	10	12	14	10	10	20
70	1	15	14	12	28	22	9	12	13	14	9	11	17
77	0	12	14	13	28	24	9	13	12	14	10	11	18
39	4	13	10	11	27	22	10	10	12	13	9	11	18
71	36	13	14	11	28	22	10	14	12	15	10	11	21
72	1	13	10	12	30	25	10	13	12	13	9	10	17
67	20	14	10	12	28	23	10	12	12	12	10	11	18
47	11	13	12	12	30	25	9	13	13	13	9	11	20
85	17	12	12	12	27	24	9	10	12	13	11	10	19
87	0	15	13	11	28	21	9	12	13	13	12	9	20
103	2	14	12	11	28	22	9	10	12	14	9	12	17
91	3	12	18	13	29	23	9	12	12	14	8	11	19
72	6	15	17	12	30	22	9	10	12	14	11	11	20
39	6	13	13	12	27	24	9	10	13	13	9	11	19
34	4	13	16	12	27	21	9	9	12	15	9	11	20
20	7	13	13	13	27	24	9	12	12	12	9	11	18
73	6	14	11	12	28	22	10	13	11	13	9	9	19
48	8	15	15	12	26	22	10	12	12	14	9	11	19
47	6	16	12	13	29	20	10	13	12	13	11	11	17
97	11	13	17	12	27	23	10	14	11	15	10	12	19
48	1	13	16	11	29	23	9	11	12	13	12	11	19
70	5	13	16	13	28	22	9	12	11	14	9	10	19
34	24	12	16	13	30	22	10	10	12	14	11	10	19
39	13	12	12	13	30	22	11	13	12	13	11	10	19
64	8	13	11	13	28	23	10	12	12	13	11	10	20
109	17	13	11	11	29	25	9	12	12	14	9	10	19
33	11	12	15	12	30	21	10	13	12	14	12	11	18
54	8	15	15	12	28	22	9	10	13	13	9	9	19
98	2	14	15	12	28	22	10	10	12	14	12	12	19
68	39	14	10	13	28	23	9	12	13	15	9	10	19
88	7	14	19	12	28	22	9	13	13	13	9	12	18
48	31	13	10	13	28	23	10	10	13	14	11	11	18
57	13	16	14	11	28	23	10	12	12	13	9	11	19
51	30	13	11	13	29	20	9	14	12	13	10	9	19
44	31	15	10	13	28	24	8	10	12	13	9	10	20
91	6	14	10	11	27	23	9	10	12	13	9	11	19
46	2	13	11	11	31	22	10	15	11	13	10	11	17
57	4	14	13	11	28	25	10	10	12	13	10	10	20
66	21	13	13	12	27	24	9	14	12	13	9	10	19
102	5	14	13	13	29	23	10	10	13	14	11	9	17
101	25	15	9	12	29	23	9	10	14	14	9	10	19
69	14	14	16	12	30	23	9	12	12	14	10	10	20
72	6	15	10	12	28	23	9	11	11	13	9	10	18
73	11	13	15	11	29	22	9	14	12	13	8	13	18
46	0	14	11	12	29	22	9	10	12	13	10	11	16
87	3	13	14	12	29	24	9	10	14	14	9	9	18
89	1	12	10	13	28	22	9	13	12	14	10	11	19
29	13	16	15	11	29	24	9	11	11	13	9	10	18
83	0	15	13	12	31	23	9	11	13	15	9	12	19
51	1	14	10	12	27	22	9	10	12	14	10	12	19
43	1	15	13	11	30	25	9	12	11	13	9	11	18
48	19	13	17	11	27	22	10	13	12	13	9	11	18
22	3	14	12	13	29	22	9	13	11	14	10	11	19
35	8	15	17	12	28	22	9	15	11	13	11	11	18
96	11	13	9	11	28	23	10	13	12	13	10	10	19
112	1	14	14	13	29	24	9	12	12	13	9	10	19
74	30	14	15	11	27	23	9	13	12	13	11	9	20
112	16	16	11	13	29	23	11	13	12	14	11	11	21
116	19	13	16	12	28	22	9	13	12	13	9	10	18
85	35	14	11	13	26	23	9	10	13	13	9	11	17
65	25	12	12	12	28	21	11	12	13	13	11	10	21
32	18	16	14	13	30	22	9	10	12	13	9	10	19
74	0	14	16	14	29	22	9	11	12	13	10	11	18
64	9	14	10	12	29	24	9	12	13	13	8	10	18
41	20	13	13	13	28	21	9	10	12	13	10	11	19
104	0	15	16	13	30	23	9	13	12	13	10	11	19
61	0	14	12	11	26	22	10	13	13	13	9	14	16
105	26	12	14	11	28	23	10	15	13	13	11	10	20
88	34	16	16	12	27	23	9	12	12	14	10	10	18
87	1	13	11	11	30	24	9	14	12	15	8	10	19
47	3	14	12	11	29	24	9	12	13	13	11	10	19
81	23	13	16	12	28	22	10	12	10	13	9	10	20
87	37	13	10	12	27	21	9	10	11	14	8	12	16
73	46	13	18	11	29	22	9	11	11	13	10	11	17
94	2	15	10	13	29	24	9	10	12	14	10	11	18
91	20	13	9	11	28	22	9	12	13	14	9	10	18
30	19	13	16	12	27	21	9	10	12	13	10	11	17
114	2	14	13	11	27	22	9	12	11	14	10	12	19
37	10	14	15	12	29	23	9	12	13	14	8	9	19
46	2	15	11	12	28	23	9	10	11	14	11	9	19
42	10	14	12	12	28	22	10	13	12	13	10	11	20
81	1	14	12	12	30	23	10	12	11	13	10	10	19
38	20	13	13	11	28	20	8	10	11	15	9	10	19
86	4	13	17	12	27	23	10	14	11	15	10	12	19
56	0	13	14	11	32	21	9	11	14	13	10	9	19
89	14	14	13	11	29	22	11	13	12	14	9	10	20
95	15	13	12	13	27	23	10	13	12	13	11	11	18
67	7	16	15	11	29	22	9	12	12	14	11	12	18
55	4	15	12	12	29	23	9	10	12	13	9	11	21
39	33	13	14	12	29	22	10	13	11	15	9	13	18
80	49	13	13	11	27	24	9	10	13	13	11	13	18
96	15	14	10	12	28	24	10	12	12	14	9	9	20
102	8	15	12	12	28	23	9	12	11	14	11	11	19
50	18	14	13	13	27	24	10	15	11	13	9	10	18
99	7	14	14	12	29	24	10	12	12	13	9	11	18
51	5	16	19	13	29	22	9	10	12	13	9	10	19
41	9	13	15	13	28	25	9	10	12	13	11	10	18
95	20	14	16	12	29	21	10	10	14	14	9	9	18
66	8	15	12	11	30	22	9	12	13	13	10	10	20
79	13	13	10	12	27	23	9	12	12	13	11	11	17
47	1	14	11	12	27	22	10	13	12	13	11	10	17
29	5	14	10	12	29	22	9	10	12	13	9	12	18
69	0	13	10	11	27	22	9	10	11	13	10	11	18
75	11	14	10	11	27	24	10	13	12	13	9	12	18
44	8	15	20	11	30	22	9	12	12	14	11	12	18
92	11	14	12	13	28	22	9	10	13	15	9	12	18
64	20	14	13	12	28	24	9	12	12	13	9	12	20
72	1	13	13	12	29	24	9	10	12	14	9	10	18
100	0	14	10	12	29	24	9	10	11	14	9	10	19
52	8	15	13	11	27	22	10	13	12	14	10	11	19
50	2	14	11	12	29	22	9	13	13	13	10	12	19
92	1	14	12	12	28	22	9	12	12	13	10	11	19
104	2	12	10	11	27	23	10	12	13	13	10	12	17
60	31	14	16	13	27	23	10	12	12	14	11	11	19
75	3	15	17	12	27	24	9	12	12	13	8	12	18
67	32	14	14	13	31	23	9	11	11	14	10	11	18
63	0	13	10	11	29	23	8	10	11	13	9	10	17
38	2	13	18	12	29	20	9	12	14	14	9	11	19
32	4	14	14	12	30	23	9	10	13	13	8	10	18
103	11	13	10	12	28	22	9	10	12	13	9	11	17
63	31	14	16	11	29	22	9	10	11	13	10	10	18
63	9	13	12	13	29	21	9	10	12	14	9	11	19
85	6	13	13	12	27	23	9	10	12	14	8	11	18
50	0	14	11	11	29	23	10	10	13	13	9	10	18
50	17	14	11	12	30	22	9	10	12	13	12	12	18
111	1	14	11	12	28	23	9	12	11	14	8	9	19
79	1	13	13	12	29	22	9	14	11	13	11	10	18
90	5	13	10	12	30	23	8	12	11	13	9	10	18
78	11	13	12	13	29	21	8	10	11	15	10	10	20
42	0	16	17	14	29	23	10	13	12	13	11	11	16
84	30	16	14	13	30	24	9	12	12	14	11	11	18
102	19	15	16	12	29	22	9	9	12	14	11	10	21
73	29	14	14	11	28	22	9	10	14	15	8	11	19
45	4	14	11	12	29	23	9	12	12	14	8	11	19
70	11	15	11	12	29	24	10	10	13	15	11	9	17
68	41	12	17	11	28	23	9	10	12	13	11	10	20
22	31	14	10	12	30	23	9	10	12	13	9	11	20
110	33	13	14	11	30	22	9	11	11	13	9	10	19
40	1	14	10	11	27	24	9	12	12	13	9	11	19
74	6	13	15	12	28	25	9	12	11	14	9	10	20
47	11	15	18	11	28	23	9	10	10	13	9	10	18
75	3	14	19	12	27	22	9	13	12	14	11	10	18
81	1	14	12	11	31	23	9	12	13	13	8	11	18
37	50	15	10	12	29	23	10	10	12	13	11	11	18
69	4	13	12	12	29	23	9	10	12	13	11	12	19
56	5	14	10	13	29	22	10	11	12	12	9	10	18
61	0	14	12	12	29	22	10	10	12	14	10	9	18
76	1	15	10	12	28	25	9	12	11	14	9	10	18
76	6	15	12	12	29	22	9	10	13	14	9	11	19
59	1	13	15	12	29	22	9	10	12	13	9	9	20
63	18	14	12	13	28	22	9	10	13	15	9	12	18
103	0	13	13	13	29	23	10	12	12	15	9	10	20
86	6	13	10	11	29	22	9	12	11	15	8	11	21
100	1	13	9	13	29	22	9	11	12	13	10	11	19
101	17	14	14	11	27	20	9	11	12	12	10	9	18
101	0	15	15	12	27	24	9	11	14	13	11	11	16
44	13	15	10	12	28	21	10	11	13	14	9	11	17
110	20	13	10	12	28	21	10	10	13	13	9	11	17
106	13	13	10	12	29	22	9	12	11	14	10	11	18
34	20	13	13	11	29	23	9	12	12	13	9	9	17
54	28	15	10	11	30	23	10	12	12	13	10	11	16
82	0	14	16	11	28	23	9	10	12	13	10	13	19
102	17	13	11	12	27	23	9	13	12	14	10	12	19
60	15	14	13	11	29	20	10	12	12	13	10	10	18
71	0	14	10	12	28	23	9	10	11	13	9	11	18
73	20	14	9	11	28	21	10	12	11	13	9	10	18
34	7	14	18	12	28	23	9	13	13	14	10	10	17
72	8	14	12	12	29	23	9	12	12	13	9	11	18
108	36	13	14	13	29	23	10	12	12	13	10	11	19
110	21	15	11	11	30	22	9	10	13	14	10	13	20
65	11	13	10	11	28	22	10	10	14	13	9	10	17
47	23	14	17	11	29	23	10	10	12	15	9	11	17
42	25	13	10	12	28	21	9	10	11	13	9	11	18
75	16	15	14	12	30	23	9	13	11	13	10	9	18
68	2	15	10	11	30	23	9	13	11	14	10	13	18
91	4	14	16	12	28	22	9	10	12	14	9	9	17
101	3	14	13	12	28	23	10	10	12	13	10	9	18
96	7	15	11	11	30	23	9	13	12	13	8	11	19
91	38	14	13	11	29	22	9	12	13	14	10	10	18
74	1	14	12	11	28	23	9	10	12	14	9	13	19
111	24	13	10	12	27	23	9	9	12	14	9	11	19
68	10	15	12	12	27	21	9	10	13	13	9	11	18
50	12	14	10	12	29	22	10	10	12	13	9	10	18
40	0	13	12	11	27	23	9	15	12	14	11	10	19
57	3	14	19	13	28	23	9	13	12	14	11	10	19
110	0	13	11	11	29	22	9	13	13	13	11	10	19
91	1	14	11	12	28	23	9	10	11	13	9	10	19
94	1	14	13	13	27	22	9	10	11	13	10	11	19
49	4	16	9	13	28	20	10	12	12	13	9	10	18
75	0	13	12	12	31	24	9	12	13	12	8	11	19
106	9	13	15	12	29	22	9	12	12	13	9	9	18
86	15	15	19	12	28	24	9	10	12	13	10	12	18
62	10	13	17	12	30	22	10	12	12	13	10	9	19
37	4	14	10	13	29	22	10	11	12	12	9	10	17
51	2	13	14	12	28	23	10	12	11	13	9	10	18
42	4	16	16	12	28	24	10	11	12	13	10	12	19
73	29	14	12	11	29	24	9	13	11	13	9	9	18
83	23	13	15	12	29	23	9	10	11	14	10	10	18
100	30	13	10	11	28	22	9	13	12	13	9	10	19
35	16	13	12	11	31	23	9	10	12	15	8	12	18
64	2	16	13	12	30	23	9	10	12	13	10	10	19
46	41	14	18	12	30	23	9	13	12	14	8	11	19
38	4	14	15	13	28	24	8	12	11	14	9	11	18
107	5	13	13	11	29	23	10	12	13	13	11	13	19
67	12	14	13	14	29	24	9	11	13	13	11	10	18
41	6	12	15	13	27	22	9	10	13	13	9	11	17
59	43	13	14	12	29	22	9	10	11	13	9	9	18
97	18	12	10	12	27	23	9	10	12	13	11	11	19
47	17	15	12	12	28	24	10	13	12	14	10	12	20
64	7	13	10	12	28	23	10	10	12	14	9	10	20
50	5	14	10	13	29	24	9	12	12	14	9	10	16
56	3	13	14	13	29	23	10	12	12	13	10	11	19
106	22	13	11	11	28	22	9	12	12	12	12	10	17
55	4	15	13	13	30	24	10	10	12	14	9	11	18
49	23	14	11	12	28	23	9	13	12	14	9	11	19
100	25	14	16	12	28	23	11	13	11	13	10	11	20
44	7	13	11	11	28	23	9	10	13	13	10	10	18
75	4	13	15	12	29	22	9	12	12	13	9	9	18
46	2	13	17	11	28	21	10	11	13	15	10	12	17
52	2	14	16	13	28	22	10	12	12	13	9	10	19
89	15	14	13	13	28	22	9	10	11	13	11	12	19
54	13	14	17	12	28	24	9	10	10	14	9	11	19
106	14	15	13	12	26	22	10	10	12	13	9	11	19
84	10	14	10	12	30	22	9	12	13	13	11	11	19
93	20	13	10	12	29	23	9	10	13	14	8	10	19
89	6	12	12	12	29	23	9	11	12	13	9	11	17
70	3	12	12	11	30	21	9	12	11	14	10	11	19
99	16	14	19	12	29	23	10	13	13	14	10	10	18
77	0	13	19	13	29	23	10	13	13	13	9	10	19
77	3	13	14	11	27	23	9	12	11	14	9	11	18
90	0	13	11	12	27	22	8	15	13	14	8	11	19
114	21	14	16	13	28	25	10	10	12	13	10	11	19
93	0	13	10	11	28	23	10	12	12	15	9	10	18
40	1	13	16	13	29	22	9	10	12	13	9	11	19
48	27	12	16	12	31	22	9	13	11	13	9	11	19
42	2	13	13	14	28	21	9	10	12	13	10	10	18
65	38	15	15	13	27	24	10	13	12	13	11	10	16
48	28	13	11	11	28	24	9	10	12	13	10	12	18
105	2	12	10	12	29	23	9	12	12	14	9	11	19
42	13	15	10	13	27	21	10	10	12	14	9	9	17
113	0	14	15	13	28	24	8	12	11	14	9	11	18
92	0	12	14	12	30	21	10	12	12	13	9	10	18
96	34	16	13	12	27	23	9	10	11	12	10	10	17
98	29	14	12	11	28	22	11	10	11	13	8	11	19
68	10	13	12	13	29	21	9	13	11	13	9	12	18
86	36	15	17	12	31	23	10	13	12	14	11	11	17
76	25	16	15	11	27	20	9	10	12	15	10	11	18
77	2	12	10	12	29	22	9	12	12	13	9	11	18
43	29	15	10	12	27	23	10	10	12	14	11	10	19
100	9	14	10	12	28	22	9	10	11	14	11	10	18
85	15	14	11	12	27	22	10	12	13	14	11	10	17
56	7	12	12	12	30	22	10	11	12	14	9	12	19
69	0	14	19	13	29	23	9	10	12	14	10	11	18
84	16	12	11	11	30	23	9	10	13	13	9	9	17
80	16	14	11	11	29	23	9	13	13	14	9	10	19
47	2	14	12	11	31	23	9	12	13	13	8	11	18
43	43	14	12	11	30	22	9	13	12	13	9	9	20
61	24	13	14	11	29	23	9	12	12	13	10	10	19
103	12	14	18	13	28	22	9	10	11	13	9	11	20
97	5	13	10	12	28	23	9	12	11	15	10	13	18
100	2	15	10	12	29	23	10	12	12	13	9	13	18
43	40	16	19	12	30	21	9	9	12	13	10	9	19
54	3	14	10	12	30	22	9	10	14	14	10	12	20
63	19	12	12	12	28	22	9	13	12	13	11	11	19
44	0	14	13	13	30	24	8	10	11	13	9	11	18
96	7	12	10	11	28	21	10	12	11	14	9	11	18
59	2	14	12	13	29	24	9	10	14	15	10	9	19
110	19	13	13	12	27	22	9	12	12	15	10	11	19
94	21	14	11	12	28	22	9	12	12	14	10	11	18
32	26	14	13	11	29	20	8	10	11	13	11	12	18
69	0	14	11	14	29	22	9	11	11	14	9	11	17
81	0	15	13	12	31	23	9	11	13	15	9	12	19
113	18	13	15	11	30	22	8	12	12	14	10	10	19
100	3	14	16	12	28	22	9	11	10	14	11	12	18
47	17	13	12	11	29	21	10	10	11	13	9	11	18
77	31	16	13	11	27	24	9	10	12	14	11	10	20
94	27	13	10	12	29	22	9	12	11	14	10	11	18
77	1	13	10	12	27	22	9	13	11	13	10	11	17
71	2	15	12	12	27	25	8	10	13	14	9	11	21
116	5	13	14	12	31	21	10	10	12	13	9	12	18
76	31	13	13	12	27	25	8	12	12	13	9	10	18
102	7	14	10	12	28	24	9	10	11	13	9	10	19
46	8	13	16	12	27	21	9	9	12	15	9	11	20
96	11	14	19	11	28	22	9	13	13	13	9	10	18
41	0	13	19	13	29	21	9	13	12	13	10	11	18
43	9	15	11	12	29	22	9	10	12	13	10	10	19
97	0	13	19	12	28	23	10	10	12	14	10	11	19
27	1	14	14	12	29	22	9	10	12	13	11	9	18
77	17	14	15	12	28	22	9	10	14	14	9	11	18
41	2	13	11	13	28	21	10	10	12	13	11	10	17
96	3	12	13	12	28	23	9	10	12	14	9	9	19
99	2	14	13	12	29	22	9	14	12	13	9	10	19
42	31	12	12	12	28	24	8	10	12	13	12	12	17
66	13	13	10	13	30	23	9	10	12	14	9	12	18
41	33	14	19	13	29	23	9	10	11	13	9	10	16
67	25	13	10	12	27	23	9	12	12	13	11	11	17
58	4	13	11	12	27	23	9	13	12	14	10	12	19
47	1	16	12	12	30	23	9	13	11	14	9	9	20
55	2	13	14	12	29	22	9	13	12	14	10	11	18
107	4	13	17	12	31	22	9	10	12	13	9	11	20
33	1	13	12	11	27	22	9	12	12	14	10	11	19
107	11	15	16	12	29	23	9	11	12	13	9	11	18
82	28	14	15	13	28	22	9	12	12	13	9	12	20
43	8	13	11	13	28	21	9	10	12	14	11	11	20
77	10	13	20	12	29	23	10	12	13	15	9	11	19
94	8	14	13	11	29	22	11	12	12	14	11	11	20
61	31	14	13	12	29	22	10	12	12	15	9	11	19
113	14	15	18	12	28	23	9	10	11	13	9	9	18
109	15	13	18	11	30	23	8	12	14	14	9	11	18
70	5	13	10	11	27	22	9	10	11	13	10	11	18
27	0	14	14	11	28	23	9	12	12	13	9	11	18
106	20	15	10	12	29	22	8	10	12	14	11	11	17
81	2	15	12	11	28	22	10	12	12	13	9	10	19
46	3	13	12	12	29	22	9	10	12	13	8	10	19
57	2	13	18	12	27	21	9	12	11	13	9	10	19
43	27	15	13	11	27	22	9	12	12	13	9	10	18
91	11	15	15	13	27	23	9	15	12	15	8	10	19
66	40	13	13	13	31	23	9	14	12	14	9	10	18
86	10	14	13	11	30	24	9	12	13	13	9	9	21
83	23	14	11	12	30	23	10	10	13	14	9	9	19
97	8	13	14	12	29	24	9	10	14	14	9	9	18
46	15	15	15	12	28	22	9	12	12	14	8	9	20
90	17	13	17	12	28	21	9	10	11	14	9	9	17
104	0	15	13	12	28	22	10	11	12	13	9	11	18
106	4	15	12	12	29	22	9	10	12	14	9	10	18
37	5	14	12	12	30	23	8	13	12	15	10	10	18
67	0	13	12	12	30	25	9	13	13	13	9	11	20
34	1	13	11	12	28	23	9	10	11	13	9	10	18
57	15	13	11	12	28	21	9	13	12	13	11	10	19
116	2	13	13	12	29	20	9	13	12	13	9	11	17
83	17	14	12	12	30	23	9	10	12	13	9	10	19
54	1	16	11	12	28	22	9	10	12	13	11	10	18
68	2	15	10	13	29	20	9	12	13	13	8	12	18
57	28	13	12	12	28	22	10	13	12	13	9	13	20
101	0	12	10	13	29	23	8	13	11	13	9	11	20
60	1	13	13	12	27	24	9	10	13	13	9	11	19
32	23	12	17	11	29	21	8	10	12	14	10	13	20
27	9	13	12	13	29	21	9	10	12	14	9	11	19
61	12	13	9	12	28	24	9	10	12	13	9	10	18
88	0	13	12	11	30	22	9	12	12	14	9	11	19
81	4	13	16	11	29	24	10	10	12	13	11	11	20
44	0	13	10	12	29	22	9	12	12	15	10	12	18
51	2	15	20	12	28	25	10	10	12	13	10	12	18
115	17	15	11	12	28	24	9	11	12	13	9	11	18
65	5	16	13	12	29	21	10	13	13	13	9	9	19
17	5	14	13	12	29	24	9	13	13	15	10	10	18
60	34	14	10	12	28	22	10	13	11	14	9	11	18
54	10	13	12	12	29	22	9	13	13	13	9	10	19
42	12	13	13	11	29	24	9	13	12	13	9	12	20
72	33	13	12	12	30	25	9	13	13	13	9	11	20
60	34	14	12	12	27	23	9	12	11	14	11	12	19
29	0	12	14	12	29	22	9	10	12	14	9	10	18
51	9	12	13	12	30	22	11	12	12	12	9	11	17
85	4	13	13	12	28	23	10	10	12	13	9	10	18
114	2	14	11	12	27	22	10	10	11	13	9	10	19
62	2	14	14	13	30	21	10	10	12	13	10	10	17
35	1	15	16	11	30	22	9	10	12	14	9	12	20
82	5	13	13	11	28	23	9	13	12	15	10	10	18
80	3	12	14	12	27	22	10	10	12	13	11	12	17
83	23	14	13	11	29	22	9	12	13	14	10	10	18
100	1	14	10	12	29	24	9	12	13	13	8	10	18
62	19	16	13	12	29	22	9	14	12	13	10	10	18
72	22	13	10	11	30	20	9	10	14	13	8	11	19
32	49	15	11	13	28	21	9	12	11	14	9	11	19
35	7	14	14	12	27	21	9	12	12	13	8	11	17
59	4	16	10	11	28	23	9	11	10	13	9	11	19
93	0	13	10	12	29	22	10	10	13	13	11	11	19
100	16	16	18	11	28	21	9	10	11	14	9	10	17
107	24	14	11	13	28	22	8	10	11	13	9	10	18
73	26	14	16	13	29	22	9	10	13	12	10	11	20
26	11	15	11	12	28	21	9	13	11	13	9	10	18
79	21	14	12	13	29	23	9	10	11	13	10	10	19
68	16	15	13	12	30	22	10	10	13	14	10	10	18
78	12	13	12	12	29	25	9	10	11	13	11	10	19
82	0	13	13	11	28	22	9	13	11	13	11	11	20
91	14	13	13	13	28	23	9	12	12	13	9	9	18
82	0	13	13	11	27	22	9	10	12	13	9	11	17
56	9	13	9	13	26	22	9	13	13	13	9	11	19
39	3	15	15	12	28	24	9	10	12	14	9	10	18
79	13	15	12	14	28	23	9	13	12	15	11	12	18
56	1	15	13	12	28	21	10	10	12	13	11	10	16
41	43	13	12	13	28	22	9	13	12	13	9	10	19
41	1	16	14	12	27	23	10	10	13	14	10	11	17
93	22	13	16	12	28	23	9	10	11	14	9	10	18
66	2	13	12	11	28	23	10	10	11	13	9	9	18
51	18	16	10	14	29	23	9	13	13	13	10	11	18
102	5	14	12	12	30	24	9	10	12	13	12	10	19
87	0	12	12	14	28	22	9	10	13	15	9	11	19
74	37	13	15	12	29	23	9	10	11	14	10	10	18
96	29	15	11	12	27	22	9	12	12	13	8	11	19
56	0	14	13	11	29	22	9	12	12	14	11	10	19
51	3	13	14	12	29	22	10	11	13	14	9	11	18
75	5	14	13	12	29	21	9	12	12	13	11	10	18
86	4	16	13	12	28	22	10	12	12	14	9	12	18
33	11	14	12	11	30	23	10	13	11	13	9	10	18
54	10	15	14	12	28	23	9	11	12	13	11	12	19
42	25	12	11	12	29	21	9	12	12	13	9	10	19
62	3	13	10	11	30	20	10	10	14	13	8	11	19
100	37	15	13	12	28	25	9	10	13	14	10	11	18
40	0	16	11	12	28	22	9	10	12	13	11	10	18
64	11	14	15	12	28	22	9	10	14	14	9	11	18
49	0	12	17	12	27	20	9	10	12	14	9	10	19
93	21	12	12	11	28	21	9	10	13	14	12	12	19
78	2	14	9	13	29	23	9	10	12	13	9	11	18
90	14	15	13	12	27	23	9	13	12	15	9	12	17
76	25	13	13	12	27	25	8	12	12	13	9	10	18
77	8	14	10	11	27	23	9	12	11	13	10	10	19
70	15	14	12	11	27	24	9	12	12	13	10	11	18
68	36	13	15	12	27	23	10	12	11	14	9	11	19
54	7	12	19	13	29	24	9	12	12	13	9	11	17
99	3	15	12	12	28	23	9	9	12	14	11	10	18
46	35	13	17	12	29	20	9	12	13	15	9	11	18
47	7	13	13	12	27	23	8	10	13	14	9	12	17
96	13	14	17	14	30	22	9	10	12	14	11	10	20
63	19	15	17	12	28	22	9	12	12	14	9	9	17
108	2	14	10	11	26	24	9	13	12	14	10	11	19
46	7	14	13	12	30	23	10	12	12	13	9	9	19
68	6	12	12	13	30	21	10	10	13	13	9	11	19
84	0	14	10	12	27	23	8	12	11	13	9	9	17
60	1	15	16	12	31	23	9	13	12	14	9	9	19
82	16	12	13	11	29	21	9	12	13	13	9	11	17
78	8	13	13	12	29	23	10	10	12	13	9	11	18
39	0	14	10	13	28	22	9	11	11	13	8	9	19
46	0	12	18	13	29	22	9	10	12	14	9	10	17
89	46	15	15	14	28	24	9	13	12	14	9	10	18
46	9	13	10	13	28	24	9	12	12	13	9	12	18
50	2	14	14	12	29	22	9	9	12	14	10	11	18
47	6	13	10	13	29	23	10	15	11	13	9	10	19
43	0	13	16	12	30	22	9	12	11	14	9	10	20
102	18	13	12	13	26	20	9	12	13	13	9	11	19
38	1	15	9	12	29	24	10	12	12	14	9	10	20
41	15	15	13	12	30	22	10	10	13	14	10	10	18
69	24	13	20	13	31	22	9	10	12	13	10	10	19
46	0	15	10	13	29	20	9	13	12	13	10	10	20
84	6	15	9	12	28	23	9	10	12	14	9	11	16
40	47	15	14	12	30	23	10	10	14	13	11	9	21
88	3	14	15	11	30	23	9	12	12	14	9	9	16
96	16	13	16	11	28	23	9	11	12	13	12	11	19
74	16	13	13	12	28	24	9	12	12	14	9	11	18
66	14	13	14	11	28	22	9	12	12	14	9	12	19
31	4	16	10	13	27	21	9	13	14	13	9	10	19
77	2	13	17	11	30	23	9	11	11	13	9	11	20
44	3	15	15	12	28	22	9	10	13	13	9	9	19
48	17	13	10	12	29	22	10	10	12	13	8	11	19
83	43	12	14	13	28	24	9	15	11	13	11	10	20
63	21	14	20	12	28	22	9	13	12	14	9	10	18
38	38	14	15	11	29	23	9	10	11	14	10	10	20
107	36	14	12	13	28	24	9	10	13	13	9	11	18
43	7	14	13	11	29	22	9	12	12	14	11	10	19
104	20	14	10	12	28	24	9	12	12	13	10	9	19
48	5	15	18	12	27	22	9	10	12	13	10	10	16
105	41	14	10	11	29	24	10	13	13	13	10	9	18
73	2	16	19	12	28	21	9	11	11	14	8	9	18
82	0	15	14	13	30	23	10	9	13	13	11	11	19
89	3	15	9	13	28	23	9	9	12	14	11	10	18
62	26	14	16	13	27	23	9	12	12	13	11	10	19
80	0	13	11	12	28	22	10	10	12	13	9	12	17
91	3	15	18	12	26	21	9	10	12	13	10	11	18
49	12	13	16	12	28	23	9	15	13	14	9	9	19
36	0	13	13	12	29	23	9	10	12	13	10	11	18
63	36	14	12	12	26	23	10	12	12	14	9	10	20
93	21	12	13	11	29	21	9	10	12	13	10	11	16
60	14	14	10	12	29	24	10	12	12	14	10	10	21
46	27	13	12	13	29	23	10	13	12	13	10	12	19
38	46	15	12	13	29	24	9	13	14	14	9	11	19
49	2	13	11	11	30	23	9	10	13	13	9	10	19
63	23	14	12	11	31	23	9	12	13	13	8	11	18
75	13	16	10	11	28	23	9	11	10	13	9	11	19
96	0	14	14	12	30	24	9	10	12	13	10	11	17
74	21	13	17	12	28	21	9	10	11	14	9	9	17
80	18	14	14	11	29	24	10	10	12	13	10	11	18
42	1	15	15	12	28	22	9	12	12	14	8	9	20
71	26	12	13	13	29	23	10	12	12	14	9	11	18
78	4	14	14	12	29	22	8	12	12	13	9	11	19
37	4	16	16	13	28	22	8	12	13	14	10	11	19
24	6	14	17	13	28	24	9	13	12	15	9	9	19
70	43	14	14	12	29	23	9	10	12	13	9	11	18
44	3	13	18	12	29	24	9	10	12	14	10	10	19
103	27	13	15	12	29	25	9	10	10	13	9	11	19
75	21	12	12	13	30	22	9	9	11	14	12	11	18
98	43	14	11	14	28	22	9	10	12	14	9	11	18
48	6	15	16	12	29	24	9	10	12	13	9	10	18
69	1	13	12	11	27	23	8	13	12	13	9	11	18
40	2	13	15	11	27	23	9	10	12	13	10	10	19
43	1	15	16	12	26	23	9	10	13	13	10	11	18
35	49	14	10	12	28	22	9	12	11	14	10	11	20
84	10	15	12	11	28	23	9	12	12	14	9	11	18
56	3	15	10	12	29	24	10	10	11	13	9	12	18
54	24	15	15	11	29	23	9	12	11	13	10	10	17
25	0	14	10	12	29	22	10	11	12	14	10	10	20
97	1	14	16	13	27	23	10	12	12	14	11	11	19
36	36	13	10	11	27	23	9	10	11	13	9	9	18
65	25	14	10	12	29	21	9	10	12	13	9	11	18
54	41	14	14	11	27	22	9	13	12	13	9	9	17
69	2	15	10	12	30	21	9	10	12	12	9	11	18
98	13	12	12	12	28	21	11	12	13	13	11	10	21
63	22	13	16	12	28	23	9	13	12	13	9	10	19
73	3	12	13	12	30	22	11	12	12	12	9	11	17
82	15	13	17	12	27	22	10	10	14	14	10	10	19
47	8	13	17	12	27	22	10	10	14	14	10	10	19
73	3	12	13	11	28	23	9	12	12	13	12	12	17
43	1	15	12	13	27	21	10	10	12	13	11	11	17
109	11	16	13	11	28	22	9	12	12	14	11	11	18
66	41	13	14	13	29	23	9	10	11	14	9	9	19
49	5	14	10	12	29	24	9	10	11	14	11	12	17
37	11	16	11	12	30	23	9	10	11	13	9	10	18
102	24	12	12	12	28	22	10	10	13	14	11	12	18
75	2	14	10	13	27	22	9	12	11	14	9	11	18
75	20	13	12	13	30	24	9	13	11	14	9	11	18
106	36	13	13	11	27	24	9	10	12	14	10	11	18
116	0	13	13	12	30	23	9	10	12	13	9	10	18
43	3	15	10	12	31	20	10	12	11	13	10	10	19
50	5	13	10	12	29	23	9	12	12	13	10	11	19
38	12	12	9	12	27	22	9	13	11	15	9	10	19
112	18	14	10	12	29	22	9	10	11	14	12	12	18
61	16	13	15	12	31	21	10	10	11	13	8	11	20
50	50	12	11	11	27	22	9	12	12	14	9	11	18
8	8	12	10	12	28	25	10	10	12	13	9	9	18
111	22	13	12	11	30	22	10	10	12	14	11	11	19
99	17	14	16	12	29	23	8	10	12	15	11	10	18
61	12	13	12	13	27	22	9	10	13	13	10	12	17
65	4	15	10	12	27	21	9	12	11	13	9	10	18
70	17	15	13	12	28	23	9	12	13	13	10	10	18
37	1	12	19	12	31	24	9	10	11	13	10	10	18
107	8	15	14	11	30	20	9	10	12	14	10	11	17
42	10	14	13	13	28	22	10	10	12	13	9	9	18
95	28	15	12	12	29	22	10	12	12	13	8	11	19
75	0	14	10	12	28	22	9	13	11	13	11	12	18
83	7	13	13	13	27	24	11	10	11	13	11	9	18
85	0	14	15	12	29	23	9	10	14	14	9	11	19
89	20	15	12	12	28	22	10	12	11	13	11	9	17
30	15	13	13	11	28	23	10	10	11	14	9	11	21
52	19	13	10	13	29	22	9	10	12	14	11	10	20
75	3	13	17	12	31	22	9	12	13	14	9	11	18
87	39	14	17	11	28	21	9	13	12	12	8	10	19
69	1	13	10	12	30	25	10	13	12	13	9	10	17
67	18	14	15	12	29	22	9	10	11	14	10	10	18
105	14	14	13	11	28	23	9	10	11	14	10	11	17
57	2	14	14	12	31	22	9	12	12	14	9	10	17
66	28	12	14	12	27	22	9	12	11	13	9	10	20
99	2	14	13	12	29	22	9	12	14	13	11	11	18
64	6	15	13	12	29	22	9	10	12	14	10	9	18
62	0	14	13	12	30	24	9	10	12	13	8	9	18
40	3	13	11	12	31	23	10	12	12	13	10	9	19
38	0	15	14	11	30	24	10	12	11	14	10	12	18
36	7	13	10	12	29	21	10	12	11	13	9	10	19
26	40	14	17	12	31	22	10	12	12	13	11	10	19
52	11	13	13	13	27	24	9	12	12	12	9	11	18
43	1	13	11	12	28	23	9	10	12	14	9	11	19
49	18	15	15	12	29	23	10	14	12	13	11	10	20
62	26	14	10	12	26	21	10	10	12	14	10	12	18
83	31	13	10	11	28	24	9	12	12	14	9	12	18
115	17	13	19	12	29	24	9	12	12	13	10	11	18
115	11	14	14	11	30	21	9	11	11	13	11	10	19
43	1	14	11	12	27	22	10	12	13	14	11	10	17
40	26	15	13	12	28	25	9	10	13	14	10	11	18
44	17	13	13	12	28	24	9	10	12	13	9	11	20
49	5	15	19	12	26	24	9	12	12	14	10	10	20
53	28	14	14	13	30	24	9	12	11	13	11	10	17
78	23	15	10	12	28	22	9	15	12	14	11	11	19
80	34	13	12	13	27	23	10	12	12	15	10	12	19
76	0	14	14	13	30	24	9	12	11	13	11	10	17
67	2	13	11	13	30	23	9	10	13	15	10	9	20
77	34	13	15	12	29	23	9	11	12	13	10	11	18
62	0	14	12	11	29	20	8	12	11	13	10	9	18
53	1	13	11	12	31	23	10	12	12	13	10	9	19
59	19	14	19	13	28	20	9	10	11	14	12	10	21
61	34	14	13	12	28	22	9	12	12	13	9	10	18
75	5	13	13	11	28	20	9	12	11	13	11	11	19
97	3	14	14	13	28	23	10	12	12	13	10	10	19
65	21	13	10	11	29	23	8	10	11	13	9	10	17
28	35	13	14	12	27	23	9	13	12	13	9	12	20
112	1	13	10	11	27	22	9	13	12	13	9	11	19
70	23	12	16	13	30	23	10	10	12	14	11	10	19
111	0	15	12	11	31	23	9	10	12	15	11	12	20
96	9	16	15	11	31	24	10	10	12	14	11	11	20
87	17	13	20	11	30	23	10	12	12	14	10	9	19
72	15	14	15	12	29	22	9	10	11	14	10	10	18
51	19	16	12	12	28	23	10	10	12	14	9	12	17
93	16	14	11	13	30	23	10	10	12	13	10	11	19
45	3	14	10	12	27	24	9	12	11	13	9	10	19
95	15	16	18	12	28	21	9	12	11	13	10	10	20
55	8	13	12	11	29	22	10	10	12	13	9	10	18
62	7	14	10	12	29	22	10	10	12	13	9	10	18
82	6	15	13	11	27	22	9	12	12	13	9	10	18
96	32	14	15	12	28	22	9	12	13	13	11	11	20
90	44	12	13	12	28	24	10	10	11	13	9	11	17
91	21	15	17	12	28	22	9	12	12	14	9	9	17
97	34	13	15	12	27	23	10	11	12	14	8	11	18
117	0	13	18	11	30	24	9	14	13	13	9	11	19
89	1	15	12	13	30	23	9	12	12	14	8	10	18
75	9	13	12	13	29	20	9	10	12	13	9	9	19
41	7	13	15	11	30	22	10	11	12	13	9	11	18
103	0	13	11	13	28	21	10	10	12	13	11	10	17
67	11	13	13	12	29	22	9	13	12	14	9	10	19
66	0	12	12	11	30	23	9	12	11	13	10	11	17
36	0	14	12	12	30	24	9	12	11	13	10	11	18
48	18	14	10	11	27	23	9	10	12	13	9	11	19
71	21	16	18	12	29	23	9	10	12	14	11	10	18
57	11	15	10	12	30	23	10	12	12	14	9	11	18
72	13	12	10	13	29	23	9	12	12	13	11	10	17
96	1	13	10	12	29	23	9	12	12	13	10	10	19
80	0	13	12	12	29	24	10	15	12	14	9	9	20
90	15	16	13	12	28	22	10	10	11	13	9	10	20
102	17	16	16	11	29	22	10	13	13	13	9	10	19
61	14	14	13	12	30	23	10	12	12	13	9	9	19
33	19	15	15	12	30	22	9	12	11	13	10	11	18
80	33	14	17	12	27	23	10	13	13	14	8	10	19
99	1	13	13	13	28	22	9	10	12	12	9	10	19
110	8	13	13	12	29	23	9	10	12	14	10	11	17
68	13	12	14	11	27	22	9	11	12	14	9	12	19
106	0	14	11	11	27	24	9	12	11	14	9	10	18
104	18	14	9	13	29	24	8	14	12	15	9	11	19
44	2	15	9	12	29	24	9	10	12	15	11	11	17
44	25	16	13	11	29	23	11	10	12	13	9	11	17
98	8	16	14	13	29	23	9	10	13	15	9	9	18
79	4	12	12	11	28	21	9	10	13	13	9	10	18
77	1	15	13	12	28	22	9	13	11	13	9	9	16
101	2	15	14	12	28	23	9	10	12	15	11	10	18
31	6	15	14	13	29	22	9	10	12	14	8	12	18
41	7	14	17	12	30	22	9	12	11	13	11	12	18
89	17	15	15	11	29	23	9	10	11	13	9	11	16
92	37	16	10	11	29	22	10	10	14	13	10	10	18
104	13	14	12	12	29	22	9	10	11	13	9	11	17
64	22	14	12	12	28	22	9	12	12	12	9	13	18
103	40	13	13	11	28	23	9	12	12	14	9	12	20
74	35	15	10	11	29	22	9	10	12	13	9	11	20
88	2	13	13	12	29	22	9	10	12	14	9	9	18
77	4	14	14	11	30	22	10	13	12	13	10	12	17
36	24	12	13	13	28	23	9	13	12	14	8	9	19
40	14	15	12	12	28	23	9	11	11	13	8	11	19
37	16	14	10	11	29	22	9	12	13	14	9	11	18
102	1	14	14	11	29	21	9	13	12	13	9	10	19
35	22	14	16	12	28	25	9	10	12	12	9	11	20
31	47	15	12	12	29	23	9	10	12	13	9	11	21
59	32	14	10	12	29	24	9	12	13	13	8	10	18
39	4	15	11	11	29	24	10	14	11	14	9	10	20
41	22	12	16	11	31	21	10	12	12	13	9	11	19
103	2	14	13	13	28	24	10	12	12	13	10	11	19
104	27	13	11	13	27	24	10	9	11	14	9	11	17
99	16	13	12	11	28	23	10	10	11	13	9	9	18
103	7	16	14	13	29	23	9	10	13	15	9	9	18
73	0	15	15	11	27	23	10	10	12	14	9	10	21
57	41	13	11	13	31	22	9	12	12	15	9	11	19
76	25	13	12	12	29	25	10	10	11	13	10	11	18
78	0	12	13	12	31	24	9	10	11	14	9	12	18
81	12	14	10	11	29	23	11	12	13	14	9	11	18
77	7	12	13	12	29	22	9	14	12	13	10	10	20
61	10	13	13	12	29	23	10	12	12	13	10	10	18
62	3	15	13	12	28	23	10	13	12	13	9	11	19
65	0	13	15	12	27	23	9	13	11	15	10	10	17
103	10	14	14	11	27	24	9	10	12	15	11	9	18
71	7	12	11	12	27	23	10	11	11	13	10	13	19
99	1	14	12	13	27	22	10	12	12	13	8	10	18
52	0	14	10	12	28	22	9	10	12	14	9	11	17
71	0	14	13	13	27	22	9	10	11	13	10	11	19
105	3	13	14	12	27	22	10	12	11	13	10	9	18
82	10	13	13	12	29	22	10	12	12	14	12	11	19
71	0	13	12	12	30	22	10	13	11	15	9	10	18
74	23	12	10	11	29	22	9	10	12	13	11	10	20
68	6	12	11	13	29	21	9	10	14	14	12	9	18
75	0	15	16	11	28	20	10	10	11	13	9	11	20
76	3	13	13	13	28	23	9	10	12	13	9	10	19
101	2	15	17	13	29	23	9	10	11	14	9	11	20
104	11	12	13	12	31	21	8	10	11	14	10	13	19
54	0	15	10	12	30	22	10	11	12	14	10	11	19
63	8	14	10	12	31	22	10	10	12	13	10	9	19
39	6	14	19	11	29	25	9	13	12	13	9	10	18
46	11	13	10	13	27	24	9	12	12	13	9	11	18
41	16	14	10	12	29	22	10	10	11	13	9	11	18
48	1	14	11	13	28	24	9	11	13	14	10	11	19
50	8	14	13	11	29	22	10	10	11	13	9	10	19
38	0	15	12	13	26	24	9	12	13	13	11	11	19
47	1	14	9	12	28	24	9	12	12	14	10	12	19
92	11	12	18	12	26	23	9	12	12	14	10	11	18
56	5	15	10	12	28	20	10	13	13	13	10	10	20
61	7	14	12	12	27	23	8	12	11	13	11	10	19
96	26	13	16	13	29	22	9	13	12	13	9	10	18
95	6	15	16	12	29	23	10	10	12	14	9	11	19
107	6	13	10	13	28	23	10	12	11	13	9	11	20
76	0	13	15	12	28	22	10	9	11	14	9	11	19
108	10	11	13	12	28	23	9	10	12	14	9	9	19
97	6	13	13	13	28	23	10	12	12	13	10	12	20
102	21	13	9	12	28	22	9	12	11	14	9	12	19
108	17	16	12	13	27	23	10	11	11	13	10	10	19
65	2	13	15	12	26	24	10	13	12	15	9	11	20
75	27	16	13	13	28	22	9	12	12	14	11	10	18
79	2	13	14	13	28	25	9	10	12	14	8	12	18
88	3	13	19	11	27	21	10	10	12	13	8	9	18
100	24	14	13	11	30	24	9	12	13	13	9	9	21
22	4	13	12	11	29	21	9	12	12	13	8	11	17
89	5	15	13	12	28	22	9	13	11	13	9	9	16
71	6	14	15	12	28	22	9	12	13	13	11	9	19
88	6	15	17	12	28	22	9	15	11	13	11	11	18
75	25	14	14	11	27	22	9	13	12	13	9	10	17
31	13	15	12	12	28	23	9	10	12	13	10	10	18
64	1	14	18	11	28	22	8	9	11	13	10	10	18
69	12	13	16	12	27	24	10	13	12	14	8	11	18
36	25	13	14	14	28	22	9	14	13	14	10	10	18
57	3	14	12	12	27	24	9	11	11	13	8	10	17
54	9	13	10	12	30	23	10	10	12	15	9	10	18
43	1	13	17	13	28	23	9	12	11	14	10	11	18
50	24	13	14	12	28	25	10	12	12	13	10	11	18
67	0	13	14	12	28	22	9	12	11	13	10	11	18
75	0	14	16	14	29	22	9	11	12	13	10	11	18
70	11	13	14	12	28	24	10	10	12	14	10	11	19
103	17	14	14	12	29	24	9	11	11	14	11	13	18
