# Supplementary material for: Using game theory to thwart multistage privacy intrusions when sharing data
Source: Sci Adv. 2021 Dec 10;7(50):eabe9986. doi: 10.1126/sciadv.abe9986 (PMC8664254; doi:10.1126/sciadv.abe9986)
Supplement: Supplementary file 2 — Data S1 [file sciadv.abe9986_data_s1.zip › sciadv.abe9986_data_s1/DemoKAnonymization/exp/2058/data/target_data/i32.csv]

YOB	State	STR1	STR2	STR3	STR4	STR5	STR6	STR7	STR8	STR9	STR10	STR11	STR12
54	0	16	12	12	28	23	10	10	12	13	11	10	19
99	8	14	13	12	28	24	9	12	10	14	9	11	19
110	28	15	11	12	29	23	9	12	11	14	11	10	19
63	35	13	11	11	26	23	9	12	12	13	11	10	18
106	2	14	13	11	29	23	9	10	12	12	9	10	20
103	11	12	14	12	27	22	10	10	12	13	11	12	17
104	3	14	13	11	28	24	10	10	12	13	11	9	19
72	16	15	19	12	26	24	9	12	12	14	10	10	20
42	31	14	13	13	28	23	9	11	11	13	11	10	19
59	49	13	13	12	27	21	9	10	12	14	10	8	18
44	17	13	13	11	30	23	9	13	11	13	10	11	17
44	12	13	19	12	28	23	9	12	12	15	9	10	20
75	35	14	17	13	28	25	9	12	12	15	10	11	18
77	3	13	16	13	28	22	9	10	12	13	9	9	18
29	15	12	13	12	28	21	10	12	11	13	8	11	19
101	9	13	10	13	30	23	9	10	13	15	10	9	20
64	7	12	11	12	27	23	9	10	11	13	10	9	19
79	31	13	9	12	27	23	9	13	11	13	10	10	19
112	11	14	13	11	30	24	9	12	13	13	9	9	21
52	3	13	11	12	28	22	9	10	13	13	10	11	17
80	6	12	12	13	30	21	10	10	13	13	9	11	19
45	12	14	20	11	29	22	10	10	12	13	10	11	18
48	0	13	12	11	28	22	10	10	12	14	10	11	19
97	11	14	14	11	30	22	10	13	13	13	10	12	19
71	17	14	12	12	28	23	8	10	12	15	8	10	19
76	20	13	16	11	29	22	10	13	12	15	9	10	19
77	1	14	17	13	27	24	11	12	13	13	9	11	18
112	1	12	13	12	27	22	11	13	12	14	9	12	19
47	0	14	12	11	28	23	9	10	12	14	9	13	19
96	10	13	16	11	27	22	10	13	11	13	9	11	18
74	0	13	16	12	28	24	9	10	12	15	11	11	18
103	5	13	11	12	29	23	10	10	11	14	10	11	19
31	1	13	16	12	28	23	9	12	12	14	9	10	18
72	15	14	9	12	26	23	9	10	12	14	8	11	17
70	2	12	10	11	27	22	9	12	12	14	11	12	18
50	2	13	16	11	31	22	9	10	12	13	10	11	18
76	25	13	10	12	29	23	9	10	12	15	9	10	20
31	12	15	14	13	27	23	9	10	12	14	9	10	20
55	20	15	13	13	28	22	10	13	13	14	11	11	18
56	0	13	12	11	28	24	10	12	11	14	10	11	19
105	6	14	12	12	29	23	10	10	12	13	11	10	18
79	6	13	10	12	29	21	10	12	12	14	9	9	19
96	15	14	10	12	28	24	10	12	12	14	9	9	20
71	9	14	10	13	29	24	9	12	12	14	9	10	16
83	23	14	10	11	28	23	9	15	13	15	9	11	17
51	12	16	10	14	29	23	9	13	13	13	10	11	18
43	1	14	17	12	28	20	9	12	11	13	10	11	20
82	0	12	17	12	28	23	9	12	12	14	10	11	17
100	2	14	13	11	30	22	10	12	12	15	9	11	18
66	0	13	17	11	28	24	9	10	12	14	11	11	20
103	18	16	19	13	29	22	9	10	12	13	9	10	19
75	11	13	11	14	28	22	10	12	11	14	10	12	17
71	24	13	12	11	30	22	9	10	12	15	11	11	19
40	8	15	13	12	29	23	9	10	12	13	9	11	18
74	0	12	10	11	28	24	10	10	11	13	10	10	20
103	40	13	13	11	28	23	9	12	12	14	9	12	20
80	9	13	15	12	27	23	10	12	11	14	9	11	19
39	4	14	14	12	28	22	9	12	11	13	10	10	20
96	0	13	20	12	28	22	9	10	12	14	9	12	20
104	4	13	13	12	29	22	9	10	12	13	9	11	19
82	0	14	16	13	29	23	9	13	12	14	10	11	19
52	14	12	12	13	29	22	9	10	12	13	9	10	18
71	17	14	12	12	30	23	10	10	12	14	11	10	20
99	26	15	12	12	27	22	10	14	13	13	10	10	19
61	13	14	10	11	28	22	9	10	14	14	8	11	18
46	9	15	18	12	27	22	9	13	11	15	9	10	18
73	4	13	10	12	29	20	9	12	11	15	9	10	18
41	2	14	9	12	29	22	9	10	11	14	9	11	19
43	11	14	11	12	27	22	9	10	11	14	11	10	18
55	14	14	16	14	26	22	11	13	12	14	9	11	19
51	21	13	11	13	28	23	8	10	12	13	9	9	21
93	50	14	10	12	26	21	10	10	12	14	10	12	18
76	28	13	13	12	30	24	10	10	12	13	9	11	20
42	26	14	15	12	28	22	9	12	13	13	11	11	20
104	0	13	11	11	28	23	9	12	12	15	9	11	18
22	1	14	12	12	29	22	10	10	12	14	11	10	19
103	30	12	13	12	27	23	8	12	12	13	9	12	20
58	6	12	13	12	30	22	11	12	12	12	9	11	17
71	27	14	11	12	27	25	9	10	13	13	9	12	19
104	7	13	14	11	29	22	9	13	14	13	12	12	19
40	45	16	18	12	28	21	9	10	13	14	9	11	18
46	7	14	12	12	27	23	8	12	11	13	11	10	19
86	22	14	12	13	29	24	10	10	13	14	12	13	18
82	14	12	18	11	28	23	9	13	12	13	11	12	18
90	15	16	17	12	28	22	9	10	12	13	9	10	16
51	5	13	12	11	28	22	10	10	12	14	10	11	19
46	13	13	12	12	30	22	10	13	11	15	9	10	18
62	1	13	10	12	27	22	9	11	11	14	11	9	20
16	17	14	13	13	28	23	9	10	12	13	9	9	20
76	1	14	11	11	28	24	9	15	12	13	9	11	17
77	0	13	13	13	28	22	9	12	12	13	10	10	19
43	0	13	16	12	30	22	9	12	11	14	9	10	20
37	37	13	12	13	29	21	9	13	11	13	9	12	18
102	7	13	10	12	28	24	10	12	11	13	11	12	19
96	0	13	16	13	27	23	9	12	13	14	9	11	19
57	15	13	16	11	28	22	10	12	11	14	11	9	19
40	16	13	12	13	29	21	9	10	12	14	9	11	19
86	30	13	12	11	29	24	10	11	11	13	9	12	18
103	24	13	16	12	28	23	9	12	12	15	10	9	19
77	0	14	13	11	28	24	9	12	11	14	11	10	18
75	1	14	10	12	27	23	10	10	12	13	9	10	18
33	1	14	15	12	28	22	9	10	14	14	9	11	18
86	24	13	12	12	27	23	9	12	12	13	9	10	19
42	0	14	10	12	28	22	10	10	11	14	11	12	18
61	1	13	13	11	28	22	8	11	11	13	11	10	19
30	2	13	11	13	28	21	10	10	12	13	11	10	17
63	0	14	15	12	28	22	10	10	13	14	10	10	17
109	16	13	15	12	31	24	9	10	12	13	9	11	19
41	1	14	13	12	27	23	9	14	12	13	11	11	17
99	0	14	11	13	28	20	9	10	12	14	11	11	20
78	24	13	15	12	29	22	10	10	11	15	9	10	20
36	16	13	19	11	28	23	9	12	12	13	8	9	17
46	1	14	15	13	29	21	9	13	11	14	11	9	20
74	19	12	16	12	28	20	9	13	12	14	12	10	18
99	14	15	12	12	29	23	11	10	11	13	9	10	18
37	0	14	15	11	28	23	9	12	12	15	9	10	18
93	12	12	17	12	29	23	10	10	11	14	12	11	19
85	22	16	15	11	28	23	9	10	12	13	10	11	19
75	0	15	20	11	30	22	9	10	11	13	11	12	18
46	29	14	14	13	30	24	9	12	11	13	11	10	17
60	38	13	18	11	30	23	8	12	14	14	9	11	18
44	0	15	10	13	29	23	10	12	12	14	11	10	17
51	1	13	14	12	29	23	9	12	12	13	9	11	19
49	24	12	12	13	27	22	9	10	12	13	9	10	19
114	11	13	10	12	29	22	10	12	10	14	10	10	19
106	23	13	12	13	27	23	10	11	11	13	11	11	18
38	7	16	10	12	28	22	10	11	12	14	11	9	20
43	8	13	14	12	28	22	9	12	13	14	10	9	18
71	0	14	12	12	27	24	10	10	12	13	10	10	18
61	29	16	10	13	28	22	9	12	12	14	9	9	19
34	7	13	11	12	30	24	10	10	12	13	10	10	20
103	32	16	11	12	29	23	9	10	12	13	9	11	19
15	43	13	18	13	29	21	9	10	11	13	9	10	18
100	2	14	17	11	28	21	9	13	12	14	10	12	19
78	5	13	13	11	30	23	9	13	11	13	10	11	17
88	41	15	16	12	26	23	10	12	11	13	10	11	18
83	1	14	13	12	29	23	10	11	12	14	11	9	20
31	0	13	14	11	29	20	10	12	12	14	9	12	18
34	30	13	12	11	31	24	9	10	12	13	9	11	17
27	0	14	12	12	27	24	10	10	13	13	8	10	19
61	11	13	13	12	27	24	9	10	13	13	9	11	19
110	1	14	17	12	28	21	10	12	12	13	10	12	19
76	40	14	11	12	27	22	10	12	13	14	11	10	17
84	50	13	17	11	30	22	9	10	13	15	9	11	18
83	25	13	10	12	27	23	9	12	12	13	11	11	17
75	4	15	12	11	29	22	10	10	12	14	9	11	18
96	19	15	13	13	27	22	10	10	12	14	9	11	17
86	12	15	12	11	27	23	10	10	12	13	9	11	18
90	5	16	10	13	27	20	9	11	13	15	11	12	20
48	5	12	14	12	30	23	10	10	11	13	8	11	18
66	13	14	15	13	28	22	9	12	11	14	9	11	18
91	7	15	11	12	29	22	9	10	12	13	10	10	19
107	0	13	14	12	28	23	9	10	11	13	9	12	19
78	8	15	13	11	27	21	9	10	13	13	10	11	19
30	9	15	12	11	29	24	9	10	11	13	10	11	19
42	12	13	13	12	27	24	9	10	13	13	9	11	19
66	20	13	18	12	29	22	9	12	11	14	9	10	19
39	0	15	10	11	27	21	9	10	11	14	10	13	17
60	13	14	10	13	29	23	9	13	12	13	11	10	20
61	1	14	10	12	27	23	8	10	13	13	9	12	17
73	4	13	10	12	29	24	9	12	14	14	9	9	17
67	17	15	10	11	28	21	10	9	12	13	8	10	18
90	4	15	12	12	28	23	10	11	12	13	10	12	18
40	1	14	14	11	27	21	10	10	12	13	11	10	18
35	9	13	13	11	29	23	9	10	12	13	10	10	21
105	1	14	18	11	28	24	9	9	13	13	10	12	19
106	3	14	13	11	28	24	10	10	12	13	11	9	19
74	9	12	13	12	28	21	10	12	11	13	8	11	19
102	2	14	19	11	28	24	10	10	12	13	9	11	19
91	20	13	11	12	27	22	9	13	11	13	12	11	18
100	3	12	16	13	28	22	9	12	12	13	9	11	20
70	1	14	15	11	30	23	9	12	11	13	9	12	19
76	5	13	14	14	28	21	9	12	12	13	9	11	19
68	8	15	14	11	27	21	10	11	13	14	8	10	20
82	41	14	10	13	28	24	8	10	12	13	9	10	19
107	12	12	12	11	29	23	9	13	11	13	9	9	18
62	0	15	10	13	29	23	9	10	13	15	10	10	17
71	14	14	10	13	29	24	9	12	12	14	9	10	16
85	18	13	9	11	27	21	10	11	11	13	9	11	19
38	1	15	10	12	28	21	10	12	12	14	11	11	18
75	0	14	16	14	29	22	9	11	12	13	10	11	18
45	28	13	10	13	29	24	10	10	13	13	10	11	17
101	2	14	14	11	26	22	8	12	12	15	9	10	19
86	9	15	17	12	28	24	9	10	12	14	10	10	20
59	7	13	11	12	28	21	9	13	12	13	11	10	19
104	31	13	12	13	29	23	9	10	11	13	8	10	18
67	3	13	16	13	27	22	9	10	14	14	9	9	18
70	7	13	10	11	29	22	9	13	12	13	10	10	18
101	33	13	16	13	29	23	9	10	12	14	12	10	18
73	12	13	16	11	31	22	9	11	11	13	11	12	19
44	4	14	12	13	29	22	9	12	13	14	10	11	18
78	4	14	15	12	31	21	9	10	12	13	9	11	19
61	10	14	11	12	27	22	9	10	11	14	11	10	18
43	3	12	14	11	28	22	10	12	12	14	10	10	18
54	20	14	10	12	29	22	9	10	12	13	9	12	18
65	4	14	15	12	28	22	8	12	12	13	9	9	19
56	26	13	10	11	28	22	10	10	12	13	11	11	19
108	2	15	10	12	29	24	9	12	13	15	10	11	18
52	3	14	11	12	29	21	10	12	13	13	10	10	18
64	0	13	12	13	27	23	10	12	12	15	10	12	19
59	1	13	15	13	28	23	10	12	12	13	9	9	18
42	1	14	14	13	30	23	10	13	12	14	11	12	19
106	12	14	20	12	28	23	10	12	13	13	9	11	18
103	17	15	17	12	31	23	9	12	12	13	9	11	18
101	25	13	13	12	29	22	9	11	12	15	9	11	19
41	3	13	17	12	29	21	10	12	11	14	9	10	20
45	8	15	10	14	28	23	9	12	12	13	9	11	18
52	3	14	17	12	27	23	10	13	13	14	8	10	19
76	16	14	12	12	28	23	9	10	12	13	9	12	18
82	36	13	16	11	28	23	11	10	12	13	9	10	19
59	20	13	10	12	28	23	9	12	12	14	9	10	18
110	10	13	13	12	29	23	10	10	12	13	9	11	18
64	7	13	14	11	29	22	9	13	14	13	12	12	19
51	30	12	17	12	27	23	9	10	13	13	8	12	18
90	2	14	12	12	30	21	9	13	12	13	9	11	17
37	4	15	12	12	30	21	10	10	11	13	10	10	19
100	12	14	16	12	30	20	9	10	11	13	8	10	19
52	10	15	17	13	28	24	9	12	12	13	11	9	18
90	1	13	12	13	27	23	10	11	12	13	11	11	18
100	13	13	19	14	29	21	9	13	12	13	10	11	18
110	19	14	13	12	28	21	8	12	12	14	8	11	17
71	1	14	15	11	29	24	10	13	11	13	9	10	18
76	3	15	10	12	28	20	9	10	12	13	11	10	19
106	28	13	13	11	28	20	8	10	11	15	9	10	19
90	1	13	13	11	27	23	9	10	11	12	10	12	18
99	37	15	10	12	27	23	10	10	12	14	11	10	19
40	1	13	11	14	29	23	9	12	12	15	9	11	19
35	1	13	9	13	28	22	8	11	13	13	9	10	18
44	0	12	15	12	30	23	9	10	12	14	9	10	18
81	10	15	17	12	28	23	10	10	11	15	11	10	18
52	5	14	14	11	28	24	10	10	12	14	9	10	18
49	27	15	12	12	31	25	9	10	13	13	9	11	20
41	0	13	16	12	28	23	9	12	12	14	9	10	18
105	24	15	17	12	29	23	10	10	14	13	11	11	18
35	14	14	18	11	27	25	9	13	13	14	11	10	19
68	15	14	10	12	30	24	9	12	12	13	9	9	18
81	0	14	14	11	26	22	9	13	12	13	10	11	16
41	8	14	10	12	29	21	9	10	12	13	9	11	18
75	3	16	15	11	29	20	10	10	12	13	11	10	18
61	9	13	14	13	29	21	11	13	11	13	11	13	18
60	6	13	20	12	29	20	10	11	12	13	11	11	19
108	32	12	15	13	28	22	9	14	12	13	10	11	17
41	1	13	13	13	28	23	9	10	12	13	9	10	19
51	3	14	11	11	28	24	8	12	12	13	11	11	18
105	7	13	10	11	27	23	9	10	11	13	9	9	18
85	0	15	10	11	28	23	9	10	11	14	10	11	19
100	34	13	10	11	27	20	10	11	13	13	11	11	18
94	0	14	18	12	28	24	9	10	11	14	11	11	19
68	4	14	16	11	26	23	10	12	11	14	10	11	19
47	23	15	14	12	29	24	10	10	11	13	9	12	18
80	17	13	18	13	29	23	11	10	12	13	11	11	17
37	11	14	15	11	28	23	10	10	12	13	9	11	17
46	0	13	9	13	28	24	9	10	11	13	11	11	19
61	0	13	12	13	28	21	8	9	12	15	9	10	19
57	12	12	14	13	28	24	9	13	12	14	10	11	18
45	33	13	16	13	27	24	9	12	13	14	9	12	19
69	4	13	13	14	27	23	9	9	12	14	9	11	19
37	6	12	17	13	28	22	9	12	11	14	10	10	19
96	17	15	16	12	29	23	11	12	14	14	10	12	18
40	8	14	13	11	28	23	9	11	12	13	9	12	18
72	10	13	11	11	29	23	10	10	11	13	9	11	18
79	6	13	16	12	28	22	9	13	12	13	9	10	18
101	22	14	14	11	28	25	9	12	11	14	12	10	19
76	0	13	15	12	30	23	8	13	13	14	9	11	19
67	10	17	14	12	30	22	10	10	12	13	9	11	19
38	9	13	16	12	28	22	10	12	11	14	10	11	19
71	0	16	13	11	29	23	11	10	12	13	9	11	17
100	26	14	13	12	29	24	10	12	12	14	11	11	17
99	17	16	10	11	28	23	9	13	12	13	10	10	18
106	17	13	16	11	27	24	9	14	11	14	10	11	18
80	2	15	11	11	30	24	9	10	11	14	9	10	18
50	35	15	15	13	28	20	9	10	11	15	11	11	17
65	1	13	12	12	28	23	9	10	11	13	10	11	19
38	10	13	14	12	27	24	9	12	11	13	9	9	19
43	12	14	11	13	28	24	10	12	12	13	11	10	19
89	0	13	10	12	27	23	9	10	13	13	9	9	17
62	2	13	10	13	28	23	9	11	12	13	9	10	17
101	17	14	12	12	26	23	9	10	12	13	11	11	19
49	0	15	12	12	29	22	9	10	12	13	11	10	17
50	6	14	17	13	29	22	9	10	11	15	9	12	19
48	12	13	11	11	27	20	9	11	11	14	10	11	19
52	8	14	12	12	30	23	10	10	12	13	9	10	17
40	0	13	15	11	27	21	10	10	12	13	10	11	20
51	3	13	14	12	29	22	10	12	13	13	11	11	18
59	1	14	13	12	26	21	9	10	12	13	9	10	18
41	16	15	12	11	28	22	10	12	12	13	9	10	19
91	0	14	13	13	26	23	9	13	11	14	11	9	20
98	18	12	13	13	29	23	9	10	14	13	10	10	18
27	8	12	10	13	30	22	9	10	10	13	9	11	17
26	17	13	12	12	29	22	9	13	12	13	10	11	17
25	2	13	13	13	28	22	9	10	12	13	10	12	17
34	44	13	13	12	28	22	9	9	12	14	8	10	19
49	12	13	14	10	30	21	9	10	11	14	9	10	19
77	8	14	10	11	27	23	9	12	11	13	10	10	19
81	11	15	12	12	26	23	9	10	12	13	11	11	19
81	4	13	17	11	29	23	10	10	11	14	10	12	18
44	31	13	19	11	28	23	9	12	12	13	8	9	17
30	0	13	13	11	28	23	9	13	12	13	8	12	19
79	7	15	13	11	29	23	9	12	11	13	10	12	17
109	21	14	13	12	28	23	9	10	11	14	9	12	20
75	1	13	16	12	28	24	9	11	14	14	9	11	18
31	0	14	13	12	28	23	9	10	12	14	10	10	18
85	0	16	13	11	27	24	10	12	12	14	11	10	18
54	11	13	12	12	27	22	9	10	12	13	9	11	19
80	23	12	13	12	28	23	9	12	11	14	10	9	19
40	2	13	10	12	28	21	9	10	11	13	9	11	18
101	1	14	16	11	27	24	9	10	12	14	8	10	18
98	22	14	19	12	27	20	10	10	12	13	10	11	18
74	22	15	13	12	30	23	9	10	11	14	9	10	19
66	10	13	14	12	29	20	9	10	12	13	10	10	18
48	11	13	9	11	29	23	9	11	11	13	10	11	17
88	7	15	10	12	31	20	10	12	11	13	10	10	19
66	46	14	18	12	29	22	9	13	12	13	9	10	17
96	26	15	18	13	29	20	10	13	12	14	9	11	17
103	0	14	14	12	30	23	9	10	13	13	8	10	18
53	3	13	14	12	28	21	9	12	12	13	9	9	19
68	7	13	16	11	28	22	9	10	11	13	8	11	19
90	19	14	18	12	26	21	9	10	13	13	9	11	19
42	9	12	20	13	26	22	10	10	12	14	9	10	18
67	49	14	14	12	27	22	8	12	13	13	10	10	17
40	10	14	16	13	28	22	10	12	12	13	9	10	18
112	41	12	12	12	30	22	10	11	12	15	9	12	19
111	35	14	10	13	28	22	9	11	11	13	8	9	19
96	0	13	12	11	30	22	9	12	11	14	11	10	17
62	2	14	14	13	30	21	10	10	12	13	10	10	17
40	10	13	11	12	28	21	9	13	12	13	11	10	19
69	4	13	10	12	28	23	10	11	12	14	9	11	18
111	0	13	13	13	29	23	10	12	11	14	11	11	16
78	12	13	12	12	29	25	9	10	11	13	11	10	19
90	25	14	19	12	27	22	9	10	12	14	11	11	18
60	0	13	18	11	30	23	8	12	14	14	9	11	18
68	19	14	12	12	27	21	10	12	11	13	9	10	19
39	41	12	13	12	28	23	9	10	12	13	10	11	18
51	1	13	13	12	31	24	10	10	13	15	10	11	18
43	15	12	13	11	29	21	9	12	13	13	9	11	17
98	12	14	13	12	28	24	9	12	12	13	9	12	20
85	27	12	17	12	27	20	9	10	12	14	9	10	19
100	12	13	10	11	27	23	9	12	11	13	10	11	18
98	1	13	13	13	28	20	9	10	11	14	9	11	19
104	0	16	14	12	30	24	9	12	11	13	9	10	20
67	8	12	14	12	27	22	10	10	12	13	11	12	17
53	5	14	12	12	28	23	8	10	12	15	8	11	19
39	35	12	10	11	29	22	9	13	11	13	9	11	19
39	0	15	13	12	28	22	9	13	11	13	9	9	16
23	5	14	17	12	28	23	9	10	11	13	11	11	18
73	8	12	14	12	27	22	9	13	11	13	9	11	19
61	24	15	12	12	31	25	9	10	13	13	9	11	20
69	18	13	12	13	29	22	9	10	11	13	10	11	19
96	12	11	13	12	28	24	10	10	12	13	9	11	18
96	0	13	10	11	28	22	11	11	13	13	11	10	17
78	5	16	14	11	29	22	9	10	13	13	10	10	19
99	24	13	13	12	30	24	9	13	12	14	10	10	19
38	3	12	18	13	29	23	9	12	12	14	8	11	19
89	19	15	13	12	28	23	9	12	13	13	10	10	18
99	10	16	14	13	30	23	9	12	12	13	10	10	18
78	25	14	13	12	29	22	9	12	14	13	11	11	18
68	24	15	9	12	30	24	10	12	12	13	10	11	17
103	20	15	17	12	28	22	9	12	12	14	9	10	17
43	0	14	16	11	29	20	10	14	12	12	9	10	19
69	7	14	14	12	29	23	10	12	14	13	9	12	18
96	4	12	14	11	27	23	9	12	12	15	9	11	19
79	7	13	10	12	30	22	9	10	12	13	10	11	17
93	0	14	14	13	28	23	10	12	12	13	10	10	19
90	1	16	13	11	30	23	9	11	12	14	9	12	18
94	12	13	12	13	31	22	10	10	13	14	11	10	20
103	0	13	15	13	27	23	9	10	12	13	10	11	20
43	11	14	17	11	29	23	10	10	12	15	9	11	17
67	10	12	16	11	27	23	9	12	12	13	11	12	19
61	0	15	9	13	30	21	9	12	13	13	9	10	19
102	2	14	10	12	27	23	9	12	11	13	9	12	19
63	3	14	10	12	29	22	10	12	12	15	10	11	19
56	28	13	13	13	28	22	9	10	11	14	11	9	19
51	3	14	15	12	28	22	9	12	13	13	11	11	20
22	0	14	10	12	27	25	11	12	14	13	8	9	18
37	11	14	16	12	28	24	10	12	13	13	11	11	20
82	10	13	12	12	27	24	9	10	11	14	11	11	17
69	0	14	12	11	28	21	9	10	12	15	10	13	17
39	46	12	17	12	28	21	10	12	13	14	11	10	18
75	9	12	13	12	28	21	8	12	13	15	9	9	19
52	40	14	16	12	26	23	9	12	13	15	9	10	19
64	2	15	13	13	30	21	10	10	12	14	9	9	19
29	25	14	12	12	28	23	10	13	11	13	10	12	18
57	15	14	10	12	28	24	10	12	12	14	9	9	20
78	29	14	15	12	28	24	10	10	12	13	9	12	19
66	33	14	13	12	27	22	10	12	13	13	9	11	18
44	1	14	13	11	27	23	10	10	12	14	9	11	17
80	30	15	10	12	30	23	10	12	12	14	9	11	18
87	2	13	12	12	28	21	9	10	13	13	9	12	19
79	2	14	13	13	29	23	8	13	12	13	10	13	20
41	4	13	11	12	29	21	9	10	13	14	9	10	19
52	17	16	12	11	29	22	10	14	12	14	11	11	19
82	15	14	11	13	31	23	9	12	14	14	11	10	19
111	0	13	12	12	27	22	9	10	12	13	9	11	19
78	7	13	10	14	29	22	9	10	12	13	9	11	19
35	15	15	15	12	29	23	9	10	11	14	10	10	20
36	15	14	12	12	31	24	9	12	11	13	9	11	19
56	0	13	15	12	28	22	10	9	11	14	9	11	19
97	18	14	12	13	29	24	9	10	14	15	10	9	19
48	28	13	13	12	29	23	9	10	12	13	10	11	18
52	12	13	13	12	28	24	9	10	12	13	9	11	20
95	3	14	13	12	29	23	10	13	13	14	9	9	19
31	1	14	11	13	30	24	9	10	14	13	9	12	18
71	0	14	13	12	29	21	9	15	11	13	10	10	18
48	28	14	12	11	29	22	9	14	12	13	11	11	18
79	0	15	11	11	28	23	9	12	13	13	10	10	18
104	39	13	10	12	28	23	9	12	12	14	9	10	18
84	31	14	12	12	30	21	9	13	12	13	9	11	17
53	0	14	13	12	26	23	10	12	14	14	10	11	18
70	20	16	10	11	28	22	9	10	12	13	9	9	18
39	8	13	10	13	27	23	10	10	12	13	10	10	20
52	3	13	16	11	27	23	9	10	12	13	10	10	16
39	37	12	11	13	27	22	9	11	13	13	11	11	20
47	19	14	18	12	29	22	10	9	12	13	9	9	17
45	5	12	14	12	28	23	9	12	12	13	9	11	18
106	37	15	13	12	28	25	9	10	13	14	10	11	18
112	39	15	13	12	27	24	8	10	12	13	10	9	18
91	1	13	15	12	29	23	9	13	11	13	10	12	18
79	1	13	13	11	26	24	9	13	13	13	10	10	17
105	9	12	12	12	27	22	9	15	13	14	9	10	17
67	14	14	10	12	28	24	9	12	11	13	9	11	20
74	32	13	11	12	27	24	9	12	13	14	9	10	18
49	9	14	14	11	27	24	10	10	12	14	9	10	18
93	4	13	13	11	29	22	9	12	12	14	10	11	18
87	11	15	13	12	29	20	10	13	11	14	9	10	19
57	2	14	14	12	31	22	9	12	12	14	9	10	17
95	45	13	10	11	29	22	9	10	11	13	8	13	18
39	40	13	16	12	28	22	10	12	10	13	9	10	19
86	35	13	16	12	28	23	9	15	13	14	9	9	19
53	5	12	11	13	27	24	10	12	12	13	10	12	19
47	24	14	17	13	27	24	11	12	13	13	9	11	18
48	20	15	13	11	28	23	9	12	12	14	9	9	18
91	0	13	16	12	28	21	10	10	11	13	9	9	18
101	24	13	10	11	29	22	9	10	13	14	9	10	19
112	8	13	14	11	31	23	10	10	12	14	11	10	21
99	4	13	17	12	28	23	10	13	11	13	10	10	18
97	17	13	10	11	26	22	10	14	12	13	10	12	19
91	9	15	13	12	28	25	9	10	13	14	10	11	18
101	0	14	13	11	29	22	11	13	12	14	9	10	20
37	9	13	13	13	30	24	9	10	12	13	9	10	17
48	9	12	11	11	30	24	9	12	11	14	11	11	18
80	23	16	14	12	27	23	10	12	12	13	9	10	19
41	6	15	12	12	28	23	10	12	12	13	10	9	18
62	2	15	10	12	31	20	10	12	11	13	10	9	19
51	32	14	14	12	28	23	9	11	13	14	8	10	19
57	2	12	12	12	30	21	9	11	13	15	10	11	17
32	27	13	14	11	30	23	9	12	12	13	10	10	19
47	3	14	13	11	29	22	9	10	12	14	9	11	18
86	9	13	16	12	28	22	10	12	10	13	9	10	20
47	4	16	19	12	28	21	9	11	11	14	8	9	18
80	42	16	10	12	28	22	9	13	12	15	9	12	18
49	2	14	11	12	27	23	9	10	12	13	9	12	19
42	3	13	17	12	28	23	9	10	11	14	10	9	19
89	23	13	10	12	27	23	9	12	12	13	11	11	17
83	7	13	18	12	28	24	10	13	12	13	9	11	18
51	1	16	15	11	29	20	10	10	12	13	11	10	18
104	8	13	13	11	27	23	9	13	12	14	9	10	18
6	0	14	10	11	28	21	10	10	12	14	9	10	18
107	1	12	13	12	28	21	10	12	11	13	8	11	19
71	0	12	14	11	27	22	9	11	12	14	9	12	19
93	12	14	10	13	31	23	9	13	11	13	11	12	18
38	23	13	13	11	29	24	10	13	13	15	11	11	19
38	0	15	14	11	30	20	9	10	12	14	10	11	17
68	16	14	14	13	28	23	10	12	12	13	11	11	17
33	43	15	15	11	27	23	10	10	12	14	9	11	21
37	1	15	11	11	31	23	10	11	11	13	10	9	21
103	18	14	15	12	29	24	10	13	13	14	10	10	18
111	13	14	19	11	30	23	9	12	12	14	10	11	20
100	16	14	16	12	30	20	9	10	11	13	8	10	19
53	1	13	12	11	27	22	9	13	11	14	11	11	19
38	0	14	14	11	27	24	9	10	12	15	11	9	18
45	12	13	10	12	29	23	9	10	13	14	8	10	19
103	3	13	13	13	29	23	9	12	13	13	9	10	19
114	12	13	10	12	27	24	9	10	13	14	9	9	18
77	8	14	15	12	28	22	9	12	13	13	11	9	19
84	6	14	13	12	30	23	9	10	11	14	8	12	20
34	18	14	20	11	29	22	9	10	10	13	12	12	18
92	24	13	13	12	29	24	10	15	12	14	9	9	20
96	2	15	16	12	29	23	9	12	13	13	9	9	18
99	45	13	12	12	28	24	10	10	11	13	10	11	19
76	16	14	11	11	28	20	10	10	11	14	9	10	18
37	8	14	17	13	28	24	9	12	12	14	9	12	17
55	25	14	12	12	29	24	10	13	12	13	10	11	18
101	2	14	12	12	28	25	9	13	12	13	9	9	19
67	0	13	13	12	29	24	9	10	12	14	9	11	19
61	27	15	13	12	30	23	9	10	11	14	9	10	19
43	6	13	14	13	31	22	8	10	13	13	11	11	18
73	0	15	10	12	30	22	10	10	12	13	9	11	17
88	17	15	16	12	29	22	10	9	12	13	9	12	20
113	7	13	13	12	28	22	10	10	11	14	11	11	19
67	15	13	10	13	27	23	9	10	11	14	9	10	16
76	0	15	10	12	30	23	9	10	11	13	8	12	19
79	30	13	11	13	29	20	9	14	12	13	10	9	19
60	1	14	14	12	27	21	9	10	11	13	10	12	20
103	0	15	13	12	30	22	9	11	11	14	10	10	18
106	3	16	16	12	28	23	9	12	12	14	9	10	19
74	20	16	12	11	29	22	10	14	12	14	11	11	19
93	0	13	13	12	29	22	10	12	11	14	11	11	20
65	2	13	12	12	28	21	9	12	12	14	9	10	18
45	42	14	9	13	29	23	9	10	12	13	9	11	18
30	11	13	16	12	27	24	10	13	12	14	8	11	18
43	6	15	12	12	28	21	9	13	11	14	10	10	19
93	11	13	18	11	29	22	10	10	11	13	10	11	18
55	7	14	10	12	27	23	9	12	12	13	9	10	18
45	14	11	10	12	30	23	9	10	12	13	11	11	21
40	7	14	16	13	30	23	9	12	11	14	10	10	17
40	0	14	11	11	30	24	9	12	13	13	12	9	17
47	9	13	10	13	28	23	9	12	13	15	8	10	17
76	5	12	13	13	29	23	9	10	14	13	10	10	18
69	33	13	13	12	27	23	9	13	12	13	9	10	17
60	13	13	12	12	29	25	9	10	11	13	11	10	18
102	2	14	13	11	27	21	8	12	11	15	10	11	18
50	1	14	11	11	28	23	9	11	13	15	9	11	18
115	0	14	16	12	29	22	9	12	10	13	9	10	19
43	21	13	10	12	28	22	9	10	12	13	11	9	22
56	0	14	14	13	28	23	10	12	12	13	10	10	19
104	34	13	11	11	27	22	9	10	12	14	11	10	19
108	4	13	12	12	29	22	9	10	14	14	9	10	18
31	41	16	14	12	29	21	10	10	11	13	9	9	18
39	11	13	15	12	29	22	10	10	11	15	9	10	20
107	23	14	18	12	31	20	9	10	13	14	11	10	18
90	8	15	10	11	29	21	9	12	12	13	9	11	18
68	1	15	11	12	29	22	9	10	12	14	10	12	18
71	22	13	13	13	28	23	9	12	12	13	9	9	18
61	0	13	14	12	30	23	10	12	12	15	9	10	18
105	16	13	10	13	30	23	9	10	13	15	10	9	20
67	3	14	13	12	27	23	9	10	11	14	10	11	18
51	0	13	13	12	29	23	10	12	12	13	11	9	18
54	13	12	15	12	29	25	9	12	12	13	9	10	18
86	12	14	12	13	28	24	9	12	13	14	11	9	19
49	10	14	11	12	27	22	10	12	13	14	11	10	17
44	1	13	13	12	29	23	10	10	12	13	9	11	18
83	0	13	14	11	29	22	10	10	12	15	9	10	21
114	3	13	13	12	29	20	9	13	12	13	9	11	17
73	10	13	10	14	27	22	9	10	13	13	11	11	18
67	3	14	12	11	28	22	9	10	12	13	11	10	21
42	15	13	12	12	30	25	9	13	13	13	9	11	20
77	12	15	10	12	28	22	9	13	12	13	9	11	18
88	13	12	16	12	29	23	9	12	12	14	8	11	17
109	22	12	16	12	26	22	10	12	11	14	9	11	18
47	5	13	10	12	28	21	9	10	12	13	9	11	17
95	2	12	13	12	28	21	10	12	11	13	8	11	19
81	20	14	15	13	29	24	10	11	12	13	9	10	18
59	16	14	11	12	28	24	10	12	12	14	10	11	19
54	1	14	11	12	29	21	10	12	12	13	10	9	18
70	9	13	13	11	29	22	9	12	11	14	9	12	20
53	1	13	9	12	27	23	9	13	11	13	10	10	19
54	2	15	15	12	28	24	9	10	12	14	9	10	18
63	17	15	10	14	28	23	9	12	12	13	9	11	18
114	10	13	10	12	28	22	9	12	12	13	8	11	19
40	2	13	10	12	28	23	8	12	13	13	10	11	20
60	8	14	15	12	29	23	9	11	11	13	9	12	17
92	18	16	14	11	28	21	10	10	12	14	12	12	17
48	25	14	12	13	28	24	9	10	13	13	9	11	18
57	3	14	15	12	29	24	10	13	13	14	10	10	18
47	0	13	13	12	28	20	9	13	13	13	10	12	18
58	7	16	14	11	28	22	10	13	12	13	9	11	18
57	3	16	16	11	29	22	10	12	12	13	11	10	18
77	27	14	17	12	29	22	9	12	11	13	11	11	19
48	5	13	17	13	27	20	9	13	12	14	11	10	18
94	25	16	13	12	28	22	10	10	11	13	9	10	20
62	3	14	10	12	29	22	9	10	12	13	9	12	18
40	22	15	9	13	28	23	9	9	12	14	11	10	18
110	27	14	11	13	28	22	9	10	12	14	10	12	18
46	18	14	13	11	29	22	9	12	12	14	11	10	19
112	6	14	12	11	30	25	9	14	12	14	9	11	20
40	5	13	13	11	29	22	9	12	11	13	9	11	16
79	13	14	17	12	29	23	9	10	12	13	9	10	19
96	19	14	13	12	28	23	9	10	12	15	9	10	19
75	8	14	11	12	27	25	9	10	12	13	9	12	19
100	1	15	16	12	29	24	10	13	12	13	9	9	17
67	3	14	13	13	28	22	10	12	12	13	9	10	18
45	0	14	12	12	27	24	10	10	13	13	8	10	19
75	1	13	15	12	29	22	9	10	12	13	9	9	20
90	13	14	11	11	28	24	9	15	12	13	9	12	17
63	27	14	11	13	30	22	9	10	11	13	11	11	16
51	29	14	10	13	29	23	8	12	12	13	9	10	16
93	22	15	14	12	28	22	9	12	13	14	9	11	17
100	7	15	12	11	31	23	10	10	12	14	9	9	18
61	9	15	15	13	28	20	9	10	11	15	11	11	17
27	6	15	12	14	28	23	9	13	12	15	11	12	18
40	20	12	12	11	31	24	9	12	13	13	9	12	18
100	49	12	12	13	28	22	9	10	12	14	10	9	17
76	8	15	17	13	27	25	10	12	12	13	10	10	20
122	18	15	12	11	29	22	9	10	12	13	10	11	18
75	11	13	17	12	27	23	10	14	11	15	10	12	19
88	13	15	11	11	30	23	9	10	12	13	11	10	19
92	2	13	13	12	29	22	9	13	12	14	9	10	19
70	33	15	11	11	30	23	9	10	12	13	11	10	19
49	21	14	17	13	28	25	9	10	11	13	9	11	19
95	5	14	11	12	27	22	9	12	12	14	9	12	17
52	5	13	16	12	28	23	9	15	13	14	9	9	19
79	10	13	12	12	28	21	9	12	12	13	9	8	20
47	6	15	12	12	28	23	10	12	12	13	10	9	18
91	12	13	11	12	29	23	9	10	11	13	10	11	18
68	31	14	15	12	29	23	10	13	13	13	9	11	17
41	11	13	10	11	28	22	10	10	14	13	9	10	17
66	16	14	12	13	29	24	9	11	12	14	10	11	20
93	19	14	13	12	28	24	11	10	12	15	10	13	20
55	44	13	11	13	28	23	10	12	12	13	11	10	20
82	4	15	12	13	28	24	10	13	11	14	11	11	17
48	12	14	13	11	28	25	10	10	12	13	10	10	20
99	19	14	13	12	28	23	9	10	12	15	9	10	19
103	9	13	10	12	29	22	10	13	13	13	10	10	19
96	1	15	13	12	26	23	11	10	12	15	11	12	18
38	2	13	10	11	29	22	9	13	12	13	10	10	18
80	2	13	16	12	29	23	9	11	13	13	8	10	17
78	1	15	12	11	27	21	9	12	12	13	9	11	18
92	12	14	20	12	27	24	9	11	12	13	10	10	18
78	0	14	13	12	28	23	10	12	12	15	10	10	17
110	21	13	14	12	29	24	9	13	12	14	10	10	17
82	0	14	15	12	28	22	9	12	12	14	9	9	19
50	1	13	12	13	30	24	9	12	12	14	12	9	18
43	4	13	14	12	28	23	10	12	11	13	9	10	18
89	35	13	11	13	28	23	8	10	12	13	9	9	21
76	5	16	12	13	27	23	10	11	11	13	10	10	19
27	31	15	16	11	27	23	10	12	12	13	9	11	18
83	42	12	13	12	28	22	9	13	12	13	11	11	19
48	2	14	11	12	28	23	10	12	12	13	9	10	17
56	36	13	12	12	27	24	9	10	11	14	11	11	17
51	25	13	17	12	30	22	10	12	12	13	10	9	19
49	8	15	12	13	27	21	10	10	12	13	11	11	17
50	46	13	13	12	28	24	9	10	12	13	9	11	20
44	9	16	15	11	27	20	9	10	12	15	10	11	18
103	3	13	17	12	28	21	9	10	11	14	9	9	17
34	3	15	13	11	28	23	10	12	14	14	8	10	19
96	11	14	12	12	29	22	9	12	12	15	11	10	18
40	7	14	12	13	29	23	10	12	13	13	10	12	18
62	0	16	13	12	29	21	10	13	13	13	9	9	19
27	7	15	11	12	30	22	9	12	11	14	9	9	18
103	4	13	12	13	29	23	10	12	12	13	10	10	19
62	3	13	12	12	29	23	9	13	11	13	9	10	19
105	14	14	13	11	28	23	9	10	11	13	9	11	19
99	11	14	11	11	27	24	10	12	12	14	9	11	18
80	22	14	14	11	28	24	9	12	11	14	12	10	19
90	9	13	10	13	29	23	10	15	11	13	9	10	19
40	34	13	17	11	27	22	9	13	12	13	9	11	18
95	10	14	17	12	28	24	9	10	10	14	9	11	19
43	2	12	16	12	30	24	9	9	14	13	10	10	17
57	34	15	10	12	28	23	9	11	11	13	9	10	18
77	11	14	11	11	30	24	9	12	13	13	12	9	17
79	6	13	16	12	28	22	10	12	11	14	10	11	19
90	4	15	14	12	30	22	10	11	11	14	11	10	17
65	2	15	11	12	27	24	9	12	12	13	9	12	18
72	0	13	13	12	29	22	10	12	12	14	12	11	19
50	4	12	15	12	28	22	10	9	12	13	9	10	16
30	0	14	11	12	28	23	9	12	11	14	11	10	18
101	11	13	19	13	29	21	10	12	12	13	9	12	18
78	16	17	14	12	30	22	10	10	12	13	9	11	19
60	18	14	15	12	29	22	10	10	12	13	9	12	18
98	26	14	11	12	29	22	9	10	12	14	8	9	19
58	41	13	15	11	29	20	9	10	12	13	11	12	19
69	5	13	13	12	29	23	9	12	12	14	8	10	20
40	2	13	14	12	30	24	10	12	11	14	9	11	20
105	48	13	13	13	28	24	9	10	12	13	8	11	20
62	36	14	15	12	27	24	9	10	13	13	9	11	18
79	2	15	20	12	26	23	10	10	12	14	10	11	17
77	0	14	9	11	27	24	9	13	11	13	9	11	18
99	9	14	10	13	27	24	10	12	11	13	9	9	18
70	28	14	16	11	28	22	9	10	12	13	10	10	18
77	0	13	11	12	29	24	10	13	12	15	9	11	17
48	22	13	10	11	27	23	9	10	13	13	9	10	19
26	3	15	9	13	30	22	8	14	12	14	9	11	19
80	5	13	13	12	30	22	9	10	12	13	11	11	17
60	19	13	12	13	29	22	9	13	11	14	8	9	20
69	9	14	10	12	29	22	9	10	12	13	9	12	18
42	19	12	10	11	28	21	10	12	11	14	9	11	18
28	1	13	10	12	28	23	10	10	12	13	9	9	18
70	49	13	13	12	29	22	10	12	12	14	12	11	19
82	2	14	12	12	28	23	9	12	11	13	10	10	20
45	11	14	12	12	29	24	9	13	12	14	9	12	20
72	19	12	13	12	29	22	9	14	12	13	10	10	20
45	17	14	12	11	28	21	9	10	12	15	10	13	17
73	12	16	13	12	27	22	10	12	13	14	8	9	17
53	13	14	13	13	30	24	8	10	11	13	9	11	18
64	0	14	10	12	29	24	9	10	12	14	10	11	19
76	24	14	10	12	28	24	9	10	11	13	9	10	19
45	2	13	11	12	29	23	8	12	11	13	9	10	20
68	10	14	14	12	27	22	9	10	11	14	11	11	21
104	6	13	11	12	28	22	10	10	12	13	9	12	17
110	7	15	15	12	31	24	10	15	13	13	8	11	17
108	30	15	13	13	29	20	10	10	11	13	9	10	17
48	25	13	12	11	29	21	9	12	12	13	8	11	17
80	40	14	13	11	28	23	9	10	11	14	10	11	17
96	3	14	15	12	30	23	9	10	12	14	9	11	17
85	25	13	12	12	30	23	10	10	12	13	10	11	19
88	1	12	18	12	26	23	9	12	12	14	10	11	18
52	4	14	15	13	29	21	9	10	12	14	9	10	17
48	8	13	12	11	29	23	10	12	11	13	9	10	18
83	0	15	16	12	28	23	10	11	11	15	11	11	19
60	22	15	13	12	28	22	10	11	12	13	10	11	19
70	0	13	15	12	28	24	8	11	12	15	9	11	19
61	1	15	18	12	30	23	9	10	13	14	9	13	19
82	1	12	13	12	27	23	8	12	12	13	9	12	20
46	8	14	10	12	29	24	9	10	11	14	9	10	19
75	23	14	12	13	28	23	9	10	13	13	10	11	16
64	9	12	13	12	29	22	9	13	11	13	9	11	20
53	37	13	16	12	28	23	9	10	12	13	10	11	17
90	1	15	13	12	28	22	9	13	11	13	9	9	16
52	3	14	12	11	29	22	9	12	13	13	11	12	19
38	42	12	10	11	28	22	8	10	13	14	9	10	18
48	2	14	12	12	29	23	9	12	11	14	9	11	19
39	0	13	11	11	30	24	9	14	12	15	8	10	19
78	1	13	13	11	31	23	8	10	13	13	11	11	19
31	14	13	15	12	28	24	9	11	11	13	9	11	18
53	8	12	18	12	26	23	9	12	12	14	10	11	18
97	2	13	14	11	30	24	9	10	12	13	11	9	19
106	0	12	17	13	28	22	9	12	11	14	10	10	19
58	0	13	13	12	29	24	10	11	11	15	10	10	18
45	8	14	13	13	27	24	9	12	12	14	8	10	18
55	2	14	19	12	28	23	9	10	12	13	9	9	17
87	10	15	12	11	29	23	9	12	14	13	9	10	18
126	5	14	13	12	27	22	10	12	12	13	9	10	18
46	5	15	13	11	28	23	10	12	12	15	9	11	20
35	5	14	12	12	27	22	10	10	11	13	9	11	18
69	8	13	15	11	28	23	9	12	13	13	10	11	18
42	9	14	13	11	27	22	9	12	13	13	8	11	19
77	13	14	17	12	29	21	9	13	12	13	9	11	18
44	5	12	10	13	29	21	9	9	12	13	8	11	17
49	1	14	16	13	28	22	10	12	12	13	9	10	18
70	35	13	13	12	29	23	10	10	12	13	9	11	18
55	1	13	15	12	28	24	9	12	12	13	9	9	19
109	7	14	13	12	29	22	9	11	11	13	9	10	18
49	16	13	14	13	28	22	9	12	13	13	9	13	19
56	36	13	11	12	29	23	8	12	11	13	9	10	20
78	0	15	17	14	28	23	9	10	11	13	10	11	17
92	21	13	13	12	30	24	10	10	12	15	9	11	19
53	1	15	11	12	29	21	9	12	12	13	12	12	18
70	6	16	12	11	29	22	9	12	12	15	9	11	19
108	14	14	16	12	30	24	9	10	12	15	9	12	19
107	48	14	13	13	28	22	10	10	12	13	9	9	18
33	19	16	12	11	29	23	9	11	12	14	10	11	18
53	17	13	12	11	28	23	10	10	11	13	9	9	18
23	1	15	16	11	30	22	9	10	11	13	11	10	17
39	19	13	13	13	28	24	9	12	12	14	9	11	18
74	16	15	10	12	30	24	9	12	12	14	10	9	17
36	3	14	10	13	29	22	10	9	11	14	9	10	18
58	16	13	11	11	28	23	9	10	13	13	10	11	18
65	32	14	13	12	27	23	8	12	11	13	9	12	19
59	5	15	16	12	28	23	9	13	12	14	11	11	18
101	0	14	13	12	28	23	10	10	12	15	9	10	19
63	1	13	10	11	29	22	9	10	11	14	12	10	19
68	1	14	9	13	29	23	10	10	12	13	9	10	17
32	18	13	10	13	29	23	10	15	11	13	9	10	19
67	30	13	12	13	29	23	8	12	12	14	12	11	17
71	0	14	15	12	27	23	10	10	13	13	11	13	16
93	0	13	15	12	29	24	9	12	11	14	9	11	19
76	10	15	17	12	31	23	9	12	12	13	9	11	18
66	1	12	13	13	29	23	9	10	11	13	9	9	18
55	11	14	19	12	30	21	9	12	12	13	9	12	19
40	11	14	13	13	27	23	9	12	11	13	11	11	19
55	8	15	17	12	28	24	9	10	12	14	10	10	20
96	24	15	17	11	28	20	9	12	11	13	9	9	18
63	8	13	11	12	27	22	9	13	11	13	12	11	18
57	14	13	12	13	29	21	9	10	12	14	9	11	19
45	17	14	11	12	30	23	10	11	11	13	10	12	18
96	0	12	13	12	28	23	9	10	12	14	9	9	19
103	0	13	15	12	30	22	9	12	12	13	9	11	19
81	6	15	10	11	27	22	9	10	11	14	11	9	19
65	46	13	15	11	27	23	9	10	12	13	10	10	19
79	42	13	10	12	30	23	9	10	13	13	9	11	19
109	2	13	15	11	29	24	9	10	11	15	9	11	19
44	38	14	17	12	29	23	9	10	12	14	9	11	18
53	2	13	11	11	27	21	10	12	13	13	11	12	19
74	3	12	15	13	28	22	9	14	12	13	10	11	17
99	20	13	13	11	28	22	10	10	12	13	10	10	18
40	35	13	13	11	27	24	10	10	11	13	8	11	18
88	45	12	9	11	27	22	9	10	13	13	11	11	18
95	5	13	10	13	27	22	10	10	12	13	9	12	19
57	0	13	20	12	30	22	10	12	12	15	9	12	19
57	41	14	12	13	26	24	10	10	12	15	9	10	17
83	0	13	14	11	29	22	10	10	12	15	9	10	21
48	2	14	11	12	29	23	10	12	13	14	9	11	19
36	5	14	13	12	30	22	8	10	11	13	9	11	19
97	0	14	9	12	27	24	9	12	12	13	10	10	17
97	7	14	10	13	28	23	9	12	13	15	9	10	19
73	9	14	10	13	28	20	10	13	12	13	8	11	18
54	24	15	16	11	27	23	10	13	13	14	9	11	18
14	37	16	11	11	28	21	9	11	12	14	11	9	18
100	35	14	16	12	29	23	9	12	11	14	9	11	20
55	0	13	12	11	28	24	10	13	12	14	8	11	20
61	21	14	14	12	29	23	9	12	11	14	9	11	19
36	40	14	16	12	26	23	9	12	13	15	9	10	19
51	23	14	10	12	27	22	9	10	13	13	9	10	18
100	5	12	9	12	29	22	10	12	13	13	11	10	20
46	20	14	14	13	30	21	10	10	12	13	10	10	17
41	31	13	9	12	27	23	9	13	11	13	10	10	19
109	11	14	20	12	28	22	9	13	12	14	9	10	18
46	20	13	16	11	27	24	9	14	11	14	10	11	18
46	20	14	11	10	27	24	9	12	11	14	9	10	18
105	6	15	13	11	29	23	9	10	12	13	9	11	18
110	31	15	20	11	30	22	9	12	12	14	11	12	18
95	36	13	11	13	27	22	9	10	11	14	9	10	19
83	1	14	13	12	27	23	9	14	12	13	11	11	17
84	16	14	10	13	27	23	9	12	12	14	11	10	17
40	10	15	19	12	29	23	9	12	12	15	11	12	17
109	48	13	14	12	30	25	10	12	12	13	10	10	18
70	8	13	10	12	30	25	10	13	12	13	9	10	17
85	3	14	11	12	27	23	10	13	12	15	11	10	18
89	17	13	10	13	29	23	10	15	11	13	9	10	19
106	10	13	15	12	29	23	9	11	12	13	10	11	18
65	4	14	13	11	29	22	9	12	12	14	11	10	19
49	16	13	13	11	26	23	10	10	12	13	9	10	20
67	31	14	11	12	27	23	9	10	12	13	9	12	19
103	0	14	12	12	29	23	10	12	11	14	11	10	18
75	0	14	10	12	28	22	9	13	11	13	11	12	18
58	33	16	11	12	30	22	8	12	12	14	10	12	19
54	1	16	12	12	29	22	10	13	11	13	9	9	18
32	19	15	10	13	29	23	10	12	12	14	11	10	17
60	7	13	10	11	30	23	9	12	12	14	12	11	18
58	16	13	16	11	28	23	9	11	12	13	12	11	19
111	3	14	12	13	30	22	10	10	12	13	9	11	17
77	0	14	18	13	29	22	11	10	12	13	10	11	18
93	11	14	14	11	30	22	10	13	12	13	10	12	17
47	5	15	16	11	26	23	10	12	12	13	9	11	18
32	25	12	15	13	27	22	9	10	13	13	9	11	17
81	2	15	14	12	29	20	10	10	11	13	9	10	17
80	8	15	13	12	28	25	9	10	13	14	10	11	18
95	28	13	12	11	31	24	10	12	13	13	9	10	18
72	9	12	20	12	27	22	9	10	12	13	11	10	19
50	0	14	15	11	28	23	9	12	12	15	8	10	19
106	2	13	14	11	29	22	10	10	12	15	9	10	21
42	4	14	13	12	28	22	9	12	12	13	9	10	18
75	20	13	10	12	28	23	10	11	11	14	10	12	18
25	2	13	10	12	30	25	10	13	12	13	9	10	17
78	0	16	10	11	27	22	9	13	12	14	9	11	18
72	0	15	12	11	31	23	9	10	12	15	11	12	20
99	15	13	13	12	28	23	10	13	12	14	11	11	19
58	24	12	16	12	29	21	10	9	13	14	9	10	18
59	17	12	13	12	28	24	10	15	11	13	10	11	21
70	8	13	13	13	30	22	10	13	11	14	10	10	20
28	29	14	10	12	29	24	10	12	12	14	10	10	21
43	6	13	13	11	28	22	8	11	11	13	11	10	19
91	11	15	12	12	30	21	10	10	11	13	10	10	19
74	1	13	16	12	28	23	9	12	12	14	9	10	18
104	1	14	10	12	27	22	10	12	14	14	9	12	19
103	18	15	13	11	28	24	9	12	12	15	9	10	21
99	20	15	17	13	28	24	9	12	12	13	11	9	18
44	0	13	12	11	28	23	10	10	11	13	9	9	18
103	27	13	15	12	29	25	9	10	10	13	9	11	19
74	5	13	19	12	27	24	10	10	14	15	9	11	19
75	5	13	10	12	27	23	10	10	11	13	10	12	19
50	2	13	10	13	29	23	10	15	11	13	9	10	19
84	1	13	16	13	29	23	9	12	13	15	11	10	18
92	0	14	12	14	27	20	9	10	11	14	9	11	18
102	0	13	10	12	27	23	10	10	13	14	10	12	19
106	45	14	15	11	31	24	10	10	12	13	9	11	19
102	0	14	11	12	28	24	10	12	12	14	10	11	19
27	23	12	10	12	31	22	10	10	12	14	9	9	18
84	13	13	17	12	30	20	9	12	12	13	8	9	18
96	3	15	12	11	30	22	9	13	11	15	8	10	19
46	8	14	11	11	28	22	10	10	12	13	10	11	18
100	18	14	12	12	30	25	10	12	12	13	10	11	20
57	11	13	15	12	29	22	9	12	12	13	9	9	18
74	15	14	14	12	27	22	9	13	11	14	9	10	17
102	7	14	14	10	28	24	9	11	11	14	9	11	19
52	3	14	16	12	29	22	9	13	12	13	9	12	18
86	26	15	13	13	29	25	9	9	14	15	11	12	19
52	2	12	13	12	30	22	11	12	12	12	9	11	17
33	0	12	9	12	29	22	10	12	13	13	11	10	20
42	6	14	14	11	30	22	10	13	12	13	10	12	17
61	15	13	16	13	28	22	9	10	12	13	9	9	18
58	0	13	11	12	29	23	8	12	11	13	9	10	20
34	15	14	12	11	28	22	9	10	12	13	11	10	21
65	0	14	15	12	27	24	10	10	11	14	8	10	18
96	1	16	14	12	29	21	9	12	11	13	11	10	18
42	26	15	9	13	30	22	8	14	12	14	9	11	19
95	12	13	11	12	29	23	10	12	12	14	11	10	19
100	5	14	15	13	29	23	9	10	11	15	10	12	18
81	10	14	11	13	29	23	10	12	11	14	10	11	18
72	9	12	11	12	29	22	9	10	10	15	9	9	18
71	5	15	11	11	27	24	9	10	13	15	11	11	18
97	7	14	16	13	26	23	10	10	12	13	10	10	20
76	3	15	12	13	28	24	9	13	11	14	11	11	17
69	5	14	16	13	29	22	9	12	11	13	9	12	18
53	26	14	12	13	28	23	9	12	13	15	9	12	21
87	3	13	16	12	29	23	10	11	12	12	9	11	17
73	30	13	12	12	28	24	9	10	12	13	8	10	18
70	22	16	13	12	31	21	9	12	12	14	9	10	16
97	22	13	13	13	27	24	11	10	11	13	11	9	18
50	8	12	12	11	30	23	9	12	11	13	10	11	17
98	2	13	13	13	28	23	9	12	12	13	9	9	18
32	19	13	15	13	28	25	8	10	12	14	11	10	18
48	0	13	19	12	26	23	10	14	12	14	9	10	19
67	0	13	12	12	29	22	10	11	12	13	9	10	20
85	9	16	9	11	28	22	10	13	13	14	9	10	19
64	0	13	17	11	27	23	9	10	11	14	11	12	20
94	8	13	13	12	27	23	8	10	13	14	9	12	17
68	1	15	13	12	26	23	11	10	12	15	11	12	18
50	17	14	16	13	27	23	9	12	12	13	11	10	19
56	0	13	13	11	28	22	9	12	12	14	9	9	18
103	6	13	14	11	31	21	9	11	14	13	10	9	19
78	7	12	14	11	27	22	9	11	12	14	9	12	19
74	2	13	10	13	27	23	9	10	11	13	9	9	18
68	33	13	14	11	28	22	10	12	12	13	9	11	19
53	9	14	17	11	28	22	9	12	11	13	8	11	17
114	14	14	10	13	28	24	9	12	11	13	9	11	17
74	0	12	12	11	27	22	10	12	13	13	10	10	20
61	39	13	10	12	27	23	9	10	13	13	9	10	17
50	3	14	11	12	27	25	9	10	12	14	9	11	19
48	2	15	11	11	29	24	10	14	11	14	9	10	20
77	19	13	12	12	28	22	9	12	12	13	9	10	19
47	4	15	12	11	27	22	10	12	12	13	10	11	20
95	16	12	14	11	27	23	9	12	12	15	9	11	19
86	16	13	10	13	27	22	9	14	11	14	9	11	19
32	31	13	14	12	30	23	9	10	11	15	11	10	18
75	31	13	13	12	31	22	11	10	11	14	9	10	20
61	0	15	11	11	29	24	10	14	11	14	9	10	20
91	17	15	15	12	28	22	9	10	13	13	9	10	19
48	6	15	10	12	29	24	9	10	12	14	11	10	18
65	6	14	11	11	27	24	10	12	12	14	9	11	18
61	1	13	15	11	30	22	8	12	12	14	10	10	19
95	9	13	15	11	27	22	10	13	13	13	8	12	18
95	8	15	11	12	28	22	10	13	12	14	8	12	18
80	13	13	10	12	28	22	10	10	12	14	10	12	20
44	39	14	11	11	29	22	9	10	12	14	9	12	18
68	16	15	13	12	30	22	10	10	13	14	10	10	18
51	10	13	17	13	28	23	10	10	14	15	9	11	18
104	34	16	13	11	28	24	9	13	12	14	11	12	17
79	2	14	12	12	28	21	9	13	12	13	9	10	19
102	0	15	14	13	26	22	9	12	13	13	10	11	19
75	9	13	12	11	29	23	9	12	11	14	11	10	20
101	6	13	15	12	27	20	9	10	14	13	10	10	18
28	14	12	17	12	30	23	9	11	12	13	9	12	20
78	4	14	12	11	27	23	9	10	12	13	9	11	18
50	18	14	17	11	29	22	9	10	13	14	9	10	19
101	0	14	13	12	28	23	9	10	12	14	8	11	18
109	7	14	11	13	28	20	10	10	12	12	11	11	17
106	46	14	11	11	28	23	9	12	12	15	9	11	18
64	29	13	11	11	28	22	9	12	12	12	12	10	17
44	1	14	13	13	28	23	9	10	12	13	9	9	20
29	16	14	17	14	30	22	9	10	12	14	11	10	20
38	3	13	12	12	28	22	9	10	11	14	11	10	19
104	8	14	19	12	27	23	11	10	12	14	9	11	19
63	18	14	12	13	28	22	9	10	13	15	9	12	18
105	15	13	10	11	27	24	8	12	12	15	11	12	16
59	3	14	10	12	26	23	9	11	11	12	11	10	21
49	17	14	10	13	29	23	8	12	12	13	9	10	16
42	28	14	10	12	28	20	9	10	12	13	9	11	19
62	1	13	11	14	29	23	9	12	12	15	9	11	19
102	0	12	16	11	29	23	10	10	12	14	10	11	17
101	0	14	10	13	29	22	9	10	12	13	9	12	18
57	6	13	12	12	29	25	9	12	14	15	11	11	20
76	18	13	12	13	27	23	10	11	12	13	11	11	18
51	6	15	15	12	27	24	11	10	12	14	11	10	18
97	18	12	11	12	29	24	10	12	12	13	9	12	20
43	22	13	15	12	29	23	9	11	12	13	10	11	18
92	42	14	10	11	29	22	11	13	12	13	9	10	17
35	12	13	17	12	29	21	9	10	12	13	10	10	18
41	3	15	20	11	30	22	9	10	11	13	11	12	18
82	1	12	13	12	28	24	10	10	11	13	9	11	17
75	0	13	12	11	29	23	10	10	12	14	9	10	18
26	3	14	13	11	29	20	10	12	12	13	10	10	18
94	33	14	12	12	27	23	9	12	11	13	11	10	19
111	3	13	15	11	28	23	9	12	13	13	10	11	18
72	1	13	13	12	30	24	10	10	12	13	9	11	20
101	0	13	19	13	29	21	9	13	12	13	10	11	18
78	7	15	11	13	28	22	9	13	13	13	10	10	18
76	14	14	14	12	27	22	8	12	13	13	10	10	17
111	47	14	13	12	28	23	9	13	12	14	11	10	17
69	1	14	19	12	27	22	9	13	12	14	11	10	18
38	6	13	16	11	29	24	9	12	12	13	10	12	19
50	7	15	15	12	28	22	10	10	12	13	9	12	17
46	12	14	19	13	27	23	9	12	12	14	10	9	19
97	30	16	10	12	31	23	9	13	12	13	11	10	21
100	1	14	13	11	29	22	9	12	12	14	11	10	19
65	5	15	12	12	27	20	10	14	11	12	9	11	18
78	0	13	11	11	28	22	9	12	12	12	12	10	17
51	7	16	13	12	29	22	9	14	12	13	10	10	18
78	22	13	12	12	27	23	10	12	13	14	9	13	18
83	14	14	10	11	31	22	10	12	12	13	8	11	18
48	26	13	10	12	27	23	9	12	11	15	10	13	18
82	0	14	15	12	28	21	9	13	12	14	11	11	20
43	2	14	12	12	28	23	10	13	11	13	10	12	18
98	1	14	12	11	28	23	10	12	11	13	9	11	17
48	37	13	13	11	29	23	9	12	11	15	11	10	19
79	14	14	13	13	30	21	9	10	11	13	11	11	17
68	16	15	12	12	29	22	9	10	12	14	9	10	18
74	28	13	16	12	27	22	10	12	13	14	9	11	18
68	12	14	13	11	28	25	10	10	12	13	10	10	20
75	4	13	13	12	28	20	9	12	12	12	9	11	18
65	19	13	16	12	28	22	9	13	12	13	9	10	18
91	37	14	14	12	27	23	9	12	13	13	9	11	19
72	13	15	12	12	30	22	9	12	12	13	9	11	18
113	31	13	12	13	29	24	9	10	14	14	10	9	19
42	44	14	13	11	27	20	10	10	11	14	10	9	18
111	37	14	12	11	27	23	9	10	12	14	9	10	19
65	3	12	10	13	30	22	9	10	12	14	10	10	19
68	24	14	20	12	31	23	9	13	11	14	9	9	19
112	49	14	9	11	28	21	10	12	13	14	11	9	19
69	7	13	12	12	28	22	9	12	12	13	9	10	19
74	1	13	10	12	27	22	9	11	11	14	11	9	20
87	39	13	16	12	28	24	9	12	13	14	8	11	19
46	1	14	10	13	29	21	9	12	12	13	9	11	20
107	24	15	13	12	28	25	9	10	13	14	10	11	18
42	0	13	10	13	29	22	9	13	13	13	10	10	17
101	32	15	11	11	28	24	8	12	12	13	11	11	18
40	7	15	12	11	30	22	9	13	11	15	8	10	19
110	13	12	13	12	28	21	8	12	13	15	9	10	19
77	2	16	11	12	30	22	8	12	12	14	10	12	19
38	13	14	13	13	29	23	10	10	13	14	11	9	17
