# Supplementary material for: Using game theory to thwart multistage privacy intrusions when sharing data
Source: Sci Adv. 2021 Dec 10;7(50):eabe9986. doi: 10.1126/sciadv.abe9986 (PMC8664254; doi:10.1126/sciadv.abe9986)
Supplement: Supplementary file 2 — Data S1 [file sciadv.abe9986_data_s1.zip › sciadv.abe9986_data_s1/DemoKAnonymization/exp/2058/data/target_data/i33.csv]

YOB	State	STR1	STR2	STR3	STR4	STR5	STR6	STR7	STR8	STR9	STR10	STR11	STR12
107	0	13	13	12	28	23	10	13	12	14	11	11	19
67	10	14	13	13	29	22	8	12	12	14	10	12	19
96	29	15	16	12	28	23	10	11	11	15	11	11	19
105	2	16	10	13	27	23	9	10	12	13	10	11	18
38	23	15	10	12	29	23	9	11	12	13	9	11	18
97	1	13	16	12	30	23	9	12	12	14	10	11	19
114	0	13	14	12	28	22	9	12	11	13	10	11	18
76	37	12	16	12	30	24	9	9	14	13	10	10	17
89	2	13	12	12	27	23	10	12	13	15	11	12	18
70	1	13	12	12	28	24	9	10	12	13	8	11	18
100	27	14	16	11	30	23	9	10	14	15	9	9	18
52	0	13	13	12	29	23	10	10	12	13	9	11	18
95	32	16	17	14	29	23	10	13	12	13	11	11	16
82	5	12	13	13	30	24	9	13	13	13	11	10	17
31	3	16	10	12	27	22	9	13	12	14	10	10	20
93	14	13	13	13	27	24	11	10	11	13	11	9	18
45	2	13	13	12	27	25	8	12	12	13	9	10	18
41	6	12	11	13	27	22	9	11	13	13	11	11	20
44	14	13	16	11	28	21	9	10	11	14	9	10	17
64	9	13	13	13	30	22	10	13	11	14	10	10	20
90	45	12	12	11	29	23	9	13	11	13	9	9	18
103	24	13	16	12	28	23	9	12	12	15	10	9	19
87	31	13	17	12	29	24	9	10	11	15	9	9	18
77	5	15	14	12	31	22	10	13	12	13	10	11	21
31	37	14	13	12	30	23	9	12	11	13	9	11	20
93	5	13	9	13	30	22	9	11	12	13	11	11	19
59	4	14	15	11	28	23	9	12	11	14	9	11	19
24	27	13	16	12	28	22	10	12	11	14	10	11	19
46	6	15	15	12	26	22	10	12	12	14	9	11	19
50	11	14	10	12	28	24	9	10	11	13	9	10	19
83	33	14	20	12	27	23	11	10	12	14	10	8	18
90	14	14	18	12	29	22	9	10	11	13	10	11	18
49	10	13	15	12	30	24	9	12	12	14	9	10	19
82	1	13	11	12	29	23	10	12	12	14	11	10	19
49	8	12	17	12	30	23	9	11	12	13	9	12	20
48	1	12	12	12	27	22	9	15	13	14	9	10	17
82	1	14	13	11	29	22	9	12	13	14	10	10	18
40	0	14	15	12	29	23	9	13	13	13	9	10	17
40	15	14	18	11	31	24	9	10	13	13	10	10	19
103	14	13	20	11	28	24	9	13	12	13	9	10	19
50	2	15	13	12	28	23	9	12	12	13	9	10	19
97	13	13	10	12	28	24	9	13	12	14	10	10	19
47	4	12	10	12	28	23	9	10	12	15	9	9	19
41	26	14	15	13	29	24	10	11	12	13	9	10	18
65	1	13	10	12	29	22	10	12	12	14	11	9	20
95	17	14	13	13	27	21	10	13	11	13	9	9	19
39	0	15	16	12	29	24	9	10	12	13	9	10	18
47	1	14	13	13	26	23	9	13	11	14	11	10	20
46	11	14	12	12	27	22	9	10	12	13	11	12	20
71	26	12	13	13	29	23	10	12	12	14	9	11	18
69	25	12	10	12	27	22	9	11	12	14	9	10	18
47	5	14	17	12	27	24	9	11	12	13	11	11	19
67	11	14	13	12	28	24	10	10	12	15	10	12	20
41	9	16	20	11	29	22	10	13	11	14	8	10	18
41	10	14	10	12	28	22	9	13	11	13	11	12	18
95	8	16	12	11	27	23	10	10	12	13	9	11	18
79	3	12	10	13	29	21	9	10	12	14	9	9	17
91	32	11	12	12	30	23	10	10	12	13	9	10	17
102	21	14	10	13	29	23	8	12	12	13	9	10	16
78	7	14	10	13	30	23	9	13	13	13	9	10	18
66	9	14	16	13	29	22	9	10	13	12	10	11	20
47	19	15	11	12	30	23	9	10	11	13	9	10	18
69	1	13	10	12	30	25	10	13	12	13	9	10	17
55	14	13	10	13	27	24	9	12	12	13	9	12	18
75	2	12	15	12	30	23	9	10	12	14	9	10	18
86	12	14	9	13	27	20	10	9	13	15	9	10	18
110	33	16	11	12	28	24	9	14	14	14	9	12	19
98	23	13	13	11	29	23	9	10	12	13	10	10	21
43	40	15	15	12	28	22	9	12	12	14	8	9	20
104	12	14	14	13	29	20	9	10	12	13	11	10	18
78	1	14	14	12	29	24	9	10	13	15	10	9	18
97	0	13	15	12	29	23	8	10	12	13	9	10	19
25	2	15	12	12	30	22	9	11	11	13	10	10	18
45	11	12	17	11	26	23	9	13	12	14	10	10	18
32	0	12	13	12	30	23	9	10	12	13	9	11	19
88	0	13	20	12	31	23	10	10	12	15	10	11	19
52	12	14	17	12	29	22	10	12	12	14	8	12	19
26	7	13	12	12	29	22	9	13	12	13	10	11	17
59	9	13	10	14	27	22	9	10	13	13	11	11	18
64	2	13	13	13	28	24	9	12	12	14	9	11	18
93	4	15	13	11	29	24	9	10	11	13	9	10	19
110	11	14	13	11	28	24	9	10	12	14	9	10	18
83	1	14	10	12	30	24	9	12	12	13	9	9	18
94	11	13	12	12	29	25	10	10	11	13	10	11	18
108	0	14	10	11	27	23	9	12	11	13	8	11	19
95	3	13	13	11	28	22	8	11	11	13	11	10	19
100	9	13	16	13	29	23	9	10	12	14	11	10	18
45	2	14	10	12	28	23	10	10	13	14	11	11	19
46	1	14	13	12	27	24	9	12	12	13	9	12	19
86	1	14	20	11	29	24	9	10	11	15	9	11	19
35	3	14	12	12	30	23	10	10	12	13	9	10	17
64	45	13	13	11	28	23	9	10	11	14	9	11	20
56	24	15	12	11	30	22	9	13	11	15	8	10	19
40	19	16	18	12	30	23	9	13	11	13	9	9	20
79	31	15	17	12	29	23	10	10	12	15	9	9	17
78	13	13	13	13	28	23	9	9	12	14	9	11	19
80	14	13	13	11	29	23	9	12	11	13	9	11	18
55	17	13	17	12	28	22	9	10	13	14	10	11	19
84	6	13	10	11	27	20	10	11	13	13	11	11	18
97	36	15	11	12	29	23	9	12	11	14	11	10	19
39	41	13	10	11	29	22	9	12	13	14	9	10	18
76	0	12	13	12	28	23	9	10	12	14	9	9	19
111	1	14	12	11	29	24	9	12	13	13	11	10	19
100	0	14	11	12	27	23	9	10	12	13	9	12	19
94	24	14	12	11	29	24	10	10	11	14	9	11	17
69	17	14	10	11	28	23	10	10	12	14	9	12	19
92	21	14	13	11	28	24	10	10	12	13	11	9	19
74	1	13	17	12	28	22	9	10	12	13	11	9	19
105	1	14	12	13	28	22	9	12	11	12	9	10	19
34	2	13	11	12	28	22	9	10	13	13	10	11	17
91	17	15	15	12	28	22	9	10	13	13	9	10	19
93	8	15	13	13	28	23	10	13	11	15	9	9	18
70	9	13	13	11	31	22	9	12	12	13	11	10	17
84	25	13	13	11	27	22	10	13	12	14	9	10	20
82	17	14	13	13	29	24	9	11	12	13	9	10	19
99	2	15	16	11	30	22	9	10	12	14	9	12	20
40	8	14	13	11	28	23	9	11	12	13	9	12	18
42	3	15	14	13	29	22	10	13	12	14	9	11	20
86	0	13	10	12	28	23	9	10	12	13	11	9	18
61	4	14	10	11	29	22	9	12	13	13	11	12	18
67	15	15	11	13	29	22	10	10	13	14	11	11	18
66	33	14	12	13	29	22	10	12	14	13	9	12	18
102	5	13	10	11	28	22	10	10	12	13	11	11	19
83	3	15	13	12	27	24	8	10	12	13	10	10	18
100	17	12	10	12	28	23	8	12	12	13	9	12	20
99	0	12	10	12	29	21	9	10	12	13	10	11	18
40	0	14	12	12	27	21	10	12	11	13	10	11	19
66	21	15	13	12	26	23	9	10	12	13	11	10	19
101	15	12	14	12	30	21	10	10	13	13	10	11	18
77	14	14	17	12	27	23	10	14	12	13	9	10	19
36	8	12	13	12	31	21	8	10	11	14	10	13	19
46	0	13	15	13	27	25	9	13	12	13	9	11	16
82	1	13	12	12	30	22	10	10	12	13	11	11	18
30	3	13	13	13	29	21	10	10	12	13	9	12	17
72	5	14	11	11	30	23	8	10	13	14	10	11	17
70	0	14	13	12	29	23	10	11	12	14	11	9	20
48	2	13	15	11	29	20	9	10	12	13	11	12	19
46	0	14	15	12	29	23	9	10	14	14	9	11	19
92	17	13	13	13	27	24	9	12	12	12	9	11	18
105	36	13	17	12	28	23	9	10	13	13	11	10	17
105	4	12	10	11	28	22	8	10	13	14	9	10	18
94	0	13	10	14	30	24	9	10	12	13	10	11	19
87	2	13	10	14	26	22	10	14	12	14	9	9	19
46	13	14	14	11	29	23	9	12	12	13	11	10	18
58	5	15	15	14	28	24	9	13	12	14	9	10	18
95	9	14	12	11	27	22	10	10	12	12	10	11	20
44	8	13	11	13	28	21	10	10	12	13	11	10	17
73	3	15	16	11	27	23	10	12	12	14	9	10	19
99	5	15	10	11	30	23	9	10	11	14	11	10	17
95	5	15	14	12	28	24	9	10	13	13	10	10	18
47	7	13	17	11	27	22	10	10	12	13	10	13	19
61	1	13	14	11	30	21	9	10	11	14	9	10	19
54	0	13	15	11	27	23	10	12	11	14	9	10	19
105	2	15	20	11	30	22	9	12	12	14	11	12	18
70	1	15	14	12	28	22	9	12	13	14	9	11	17
94	13	13	13	13	31	23	9	14	12	14	9	10	18
49	11	14	14	11	29	23	8	13	12	14	8	11	18
109	2	12	10	12	28	23	8	12	12	13	9	12	20
67	3	14	11	13	27	23	10	13	12	13	9	10	18
30	10	13	10	12	30	25	10	13	12	13	9	10	17
75	42	15	15	12	28	22	9	12	12	14	8	9	20
92	23	14	13	12	29	24	9	13	13	15	10	10	18
42	15	14	12	11	29	23	8	10	13	14	11	12	17
101	17	15	10	12	28	20	9	10	12	13	11	10	19
108	7	14	12	12	28	22	9	9	12	13	9	11	18
44	0	14	10	12	30	24	9	12	12	13	9	9	18
70	0	13	15	11	27	23	10	10	13	13	9	10	19
48	2	14	15	12	27	23	8	10	12	14	10	11	19
66	0	14	10	12	29	24	9	10	11	14	11	12	17
102	1	15	18	12	27	22	9	10	12	13	10	10	16
53	8	12	17	12	28	21	10	12	13	14	11	10	18
33	0	15	12	12	31	25	9	10	13	13	9	11	20
94	3	14	11	11	28	24	9	15	12	13	9	11	17
66	6	13	9	13	28	22	9	13	13	14	9	10	17
83	47	14	10	12	29	21	9	13	11	15	9	9	19
54	12	12	13	12	30	23	10	12	11	14	12	11	18
89	2	13	15	11	29	23	10	10	12	13	11	11	18
64	3	13	14	12	29	23	9	10	12	14	10	11	18
72	3	13	12	12	28	22	9	10	12	14	9	10	18
74	7	12	12	12	28	22	10	12	12	14	9	10	20
46	5	14	20	12	29	23	9	12	12	13	9	11	18
98	0	15	17	11	26	21	9	12	12	13	9	11	21
114	16	14	13	12	30	23	10	10	11	13	9	11	18
31	1	13	11	11	30	24	9	14	12	15	8	10	19
46	22	14	14	13	28	23	10	12	12	13	11	11	17
58	23	13	14	11	29	21	9	12	13	13	10	9	19
51	3	14	13	12	29	23	9	13	11	13	10	10	19
59	8	14	20	12	28	23	10	12	13	13	9	11	18
70	33	14	14	11	31	23	9	12	12	15	10	9	18
52	14	12	17	12	27	20	9	10	12	14	9	10	19
51	3	14	13	12	28	24	10	12	12	14	11	10	20
56	9	14	12	13	27	24	10	13	12	14	8	9	17
56	41	14	12	11	28	22	9	13	11	13	9	9	18
39	20	14	15	11	28	24	10	12	12	13	9	11	19
49	8	14	10	11	27	24	9	10	10	14	9	11	18
47	11	15	13	13	28	22	9	10	12	15	11	9	18
94	5	14	17	12	29	21	10	10	13	15	10	12	20
51	21	13	11	13	30	20	10	11	11	13	10	10	17
86	6	15	14	12	30	25	9	10	12	15	9	13	19
97	0	14	14	11	27	21	10	10	12	13	11	10	18
89	10	13	13	12	28	20	9	13	13	13	10	12	18
84	3	16	12	12	29	22	10	13	13	13	9	10	19
43	5	16	10	13	28	23	9	13	11	15	11	10	17
63	2	12	13	12	28	22	8	10	11	14	9	9	20
63	18	15	16	12	29	23	9	12	13	13	9	10	18
58	7	13	15	13	27	23	9	10	12	13	10	11	20
111	0	13	10	12	29	22	11	13	11	12	9	11	19
69	0	16	14	11	29	22	9	10	13	13	10	10	19
95	12	14	9	13	29	24	10	13	12	14	9	9	18
104	22	16	17	12	28	22	9	12	12	14	9	12	20
59	8	13	10	12	27	23	9	9	12	14	9	11	19
34	13	14	12	11	29	24	9	13	11	13	9	9	18
95	0	13	17	11	27	22	10	13	12	13	9	11	18
30	9	14	13	11	30	23	10	10	11	13	10	10	18
58	0	14	12	11	31	23	9	12	13	13	8	11	18
90	3	13	15	13	27	25	9	13	12	13	9	11	16
89	28	15	13	12	28	23	10	12	14	14	9	11	19
31	31	13	17	13	28	23	9	13	12	14	9	9	17
74	17	12	13	12	29	23	10	14	12	13	11	11	18
47	20	15	17	12	29	23	10	10	12	15	9	9	17
103	21	14	16	12	29	22	10	10	13	14	10	10	19
104	4	14	16	12	27	21	10	10	11	13	10	12	17
48	4	14	10	12	28	20	9	10	12	13	9	11	19
113	26	13	11	12	27	22	10	13	12	13	11	10	19
111	4	16	17	12	28	22	9	12	12	14	10	11	18
112	2	12	15	11	30	23	10	12	12	13	9	10	18
97	10	13	12	12	29	22	9	13	13	13	9	10	19
77	4	13	14	12	28	23	10	12	11	13	9	10	18
65	0	14	15	12	30	22	10	12	10	13	10	11	18
64	8	13	13	11	29	23	9	10	12	13	10	10	21
99	1	14	13	13	26	23	9	13	11	14	11	10	20
71	6	14	13	11	28	23	9	12	13	14	10	10	18
100	28	13	16	12	29	23	10	10	11	14	9	10	18
33	3	13	10	11	28	22	10	10	12	13	11	11	19
51	3	13	12	12	26	21	10	10	11	14	11	11	18
82	38	13	18	13	26	22	9	10	12	14	9	11	19
104	0	15	13	13	28	22	10	13	13	14	11	11	18
88	6	13	10	13	29	21	10	12	12	14	9	9	18
81	12	14	12	12	30	23	10	10	12	13	9	10	17
88	12	13	9	13	29	23	10	13	11	15	10	10	19
52	26	13	12	12	27	24	9	12	13	15	11	11	17
102	17	15	16	12	29	22	9	9	12	14	11	10	21
74	13	13	17	12	29	21	10	12	11	14	9	10	20
106	6	13	13	11	28	23	9	13	12	15	10	10	18
88	0	14	12	12	30	23	10	10	13	14	11	10	21
99	13	13	14	12	27	23	9	13	12	13	9	12	20
48	4	14	9	12	28	23	9	10	12	13	10	11	19
105	13	16	12	13	27	22	9	12	12	14	9	10	17
116	3	13	18	12	28	22	10	13	12	13	9	11	17
89	24	15	12	11	29	22	9	10	12	13	10	11	18
101	3	13	11	13	28	24	9	10	12	13	9	11	20
83	12	13	11	11	27	20	9	11	11	14	10	11	19
44	5	13	12	12	27	23	9	10	11	14	10	11	19
55	12	13	15	12	29	23	9	10	11	14	10	10	18
57	1	15	16	13	27	24	10	11	12	13	10	12	18
81	1	13	14	13	28	22	10	12	11	13	9	10	18
95	23	15	10	12	28	20	10	13	13	13	10	10	20
42	27	15	17	12	30	22	9	10	12	14	11	11	20
71	0	13	10	11	28	22	10	10	14	13	9	10	17
34	0	16	13	12	29	22	9	14	12	13	10	10	18
93	1	14	12	12	29	22	9	10	11	13	9	11	17
117	0	13	10	11	29	23	8	10	11	13	9	10	17
107	0	13	12	12	28	22	9	10	13	13	10	11	17
42	2	16	10	12	28	23	9	13	13	14	10	10	19
59	32	13	15	13	28	25	8	10	12	14	11	10	18
101	10	14	12	11	28	22	9	12	13	14	9	11	19
55	4	13	11	12	29	21	9	10	13	14	9	10	19
59	3	14	16	11	28	20	10	12	13	13	11	11	18
95	16	14	15	13	28	23	9	10	13	15	9	9	19
110	6	14	16	12	31	23	9	14	12	14	8	10	18
107	6	14	18	12	29	22	9	12	12	14	8	11	18
105	20	15	13	12	27	23	10	12	12	13	9	10	18
79	2	15	15	12	28	24	9	10	12	14	9	10	18
41	5	12	16	12	26	22	10	12	11	14	9	11	18
33	0	15	16	12	26	23	10	12	11	13	10	11	18
27	0	13	12	13	29	24	9	10	14	14	10	9	19
34	0	13	18	12	27	23	10	12	11	12	10	9	20
74	3	16	13	12	31	21	9	12	12	14	9	10	16
73	40	12	10	12	29	23	9	10	12	13	9	10	18
112	29	14	11	12	28	23	9	10	11	13	9	10	19
40	2	13	12	12	27	23	9	10	12	13	9	11	18
85	12	14	14	11	28	24	8	10	12	13	10	11	17
79	2	14	13	13	29	23	8	13	12	13	10	13	20
97	4	14	16	11	29	22	9	10	12	14	11	10	18
32	23	12	17	11	29	21	8	10	12	14	10	13	20
71	12	13	15	13	27	22	9	12	11	14	9	11	19
62	3	15	13	12	28	23	10	13	12	13	9	11	19
61	2	13	9	13	29	22	9	11	12	13	10	11	19
94	1	13	16	13	29	23	9	10	12	14	11	10	18
41	1	13	10	12	29	25	8	10	13	13	9	11	19
102	1	13	16	12	26	22	9	10	13	13	10	10	18
63	1	16	11	12	28	21	9	10	12	14	9	11	18
49	4	14	10	11	26	24	9	13	12	14	10	11	19
73	13	14	12	12	30	20	10	10	11	13	9	10	17
91	38	14	13	11	29	22	9	12	13	14	10	10	18
44	6	13	13	12	28	22	11	12	13	13	10	11	18
91	16	13	12	12	29	23	9	10	12	13	8	10	18
100	4	15	12	12	28	23	9	10	12	13	10	10	18
81	20	13	18	11	29	24	9	12	11	13	9	12	19
40	17	14	10	13	28	22	9	11	11	13	8	9	19
64	35	12	12	11	26	23	10	10	11	13	9	9	19
44	2	13	12	13	27	23	10	12	12	15	10	12	19
61	22	13	18	13	29	21	9	10	11	13	9	10	18
33	25	13	14	12	27	21	9	10	13	14	9	13	18
107	2	14	10	12	28	23	9	13	12	13	9	11	21
75	22	13	10	11	29	24	9	14	11	13	9	11	19
81	32	15	14	13	28	22	9	11	11	13	8	11	19
46	16	16	14	12	31	25	10	10	11	13	9	12	19
83	0	14	16	13	29	21	9	13	11	14	9	11	17
79	30	13	10	12	29	23	9	13	12	14	10	10	19
100	3	15	15	11	27	23	10	10	12	14	9	11	21
45	40	13	13	11	29	23	10	12	13	13	11	13	19
114	24	13	14	12	29	24	9	12	11	14	9	11	19
71	0	13	12	11	28	23	8	12	11	14	8	11	19
49	30	13	10	11	27	24	8	12	12	15	11	12	16
102	2	13	10	11	27	22	10	10	12	13	9	11	18
94	4	13	17	11	30	23	10	10	11	13	10	10	19
35	1	15	10	13	29	20	9	13	12	13	10	10	20
99	15	14	9	11	28	21	10	12	13	14	11	9	19
90	7	12	14	12	31	22	9	10	12	13	11	10	17
111	1	12	9	13	30	22	9	10	11	13	9	11	18
37	1	15	13	13	28	21	9	10	12	14	9	10	20
54	10	13	12	12	29	22	9	10	12	13	8	10	19
94	13	15	13	12	28	22	10	11	12	13	9	11	18
77	20	14	15	12	28	22	9	12	13	13	11	11	20
105	4	14	14	11	29	25	8	10	12	14	11	11	17
75	11	15	10	12	30	22	10	10	12	13	9	11	17
45	14	12	10	13	29	23	9	12	12	13	11	10	17
106	9	13	16	11	28	24	10	12	12	14	9	11	18
55	5	15	11	11	27	24	9	10	13	15	11	11	18
39	12	13	17	11	29	24	9	13	12	13	9	9	19
65	1	14	14	12	27	21	9	10	11	13	10	12	20
60	0	14	12	12	29	23	9	12	13	15	8	10	19
102	30	13	18	12	30	24	10	9	12	14	10	12	18
51	22	14	12	12	26	23	9	10	12	13	11	11	19
72	20	13	12	12	29	22	9	10	12	13	8	10	19
100	2	14	13	11	30	23	9	15	11	13	9	10	17
68	11	13	15	12	29	23	9	11	12	13	10	11	18
54	4	14	10	14	29	22	9	11	11	14	9	11	16
65	10	13	10	13	29	23	9	12	11	14	12	12	19
40	1	13	15	11	30	22	8	10	12	14	8	10	17
97	1	13	12	13	28	23	9	10	13	15	11	10	17
69	4	14	12	12	28	21	9	12	10	15	9	10	17
49	12	13	19	12	26	23	10	14	12	14	9	10	19
42	30	12	12	12	31	23	9	12	11	13	11	9	19
84	10	15	14	12	27	21	9	13	12	13	11	13	19
44	3	14	10	12	30	22	10	12	12	15	9	12	17
90	26	16	12	12	28	23	10	10	12	14	9	12	17
66	0	13	11	12	28	23	10	10	12	14	11	11	18
104	15	15	15	13	28	23	9	12	12	14	9	11	18
42	4	16	16	12	28	24	10	11	12	13	10	12	19
105	3	14	12	11	28	23	9	10	12	12	9	10	18
66	4	13	13	13	29	21	10	10	12	13	9	12	17
73	2	14	9	12	30	21	9	10	12	14	10	12	20
105	2	13	16	13	27	23	9	12	13	14	9	11	19
85	0	14	15	13	28	24	9	12	11	14	9	11	18
91	0	13	10	13	27	23	8	11	11	13	8	9	18
71	24	14	11	12	28	23	9	10	11	13	9	10	19
70	0	14	15	12	28	22	11	10	13	13	9	11	20
41	2	16	13	11	27	22	9	10	12	14	10	10	18
21	0	14	12	13	28	22	9	10	13	15	9	12	18
38	16	14	12	11	28	23	11	11	13	13	11	12	18
96	19	12	15	12	29	24	10	10	11	13	10	9	18
66	26	14	13	11	28	22	9	12	12	15	8	11	19
104	27	13	18	11	30	23	8	12	14	14	9	11	18
44	6	13	11	12	30	24	10	10	12	13	10	10	20
105	3	13	12	11	30	22	10	10	12	13	11	11	19
91	1	15	10	13	27	22	9	11	12	13	11	9	19
76	3	15	15	13	28	23	9	12	12	13	11	11	17
100	35	13	15	11	27	23	9	10	12	13	10	10	19
40	3	12	13	12	28	21	10	14	13	13	9	12	18
107	2	14	10	11	28	23	10	10	12	14	9	12	19
100	3	12	20	12	28	23	9	9	13	15	10	11	17
104	28	13	13	12	29	23	10	11	11	13	11	11	17
94	1	13	10	13	30	23	9	10	12	14	10	10	17
66	10	13	13	11	28	21	9	12	11	13	8	11	20
109	0	15	10	12	27	24	9	13	12	13	9	10	19
67	12	12	13	12	28	23	10	12	12	14	9	10	17
104	0	13	13	13	29	20	9	10	11	14	9	11	18
66	1	16	14	12	31	25	10	10	11	13	9	12	19
64	3	14	15	13	28	22	9	12	13	13	11	9	19
29	9	14	17	14	31	23	11	13	12	13	10	10	17
68	10	14	18	13	26	21	9	10	12	14	9	11	20
43	0	16	12	11	27	20	9	12	11	13	9	9	17
51	29	12	20	13	26	22	10	10	12	14	9	10	18
105	3	13	14	13	27	21	9	10	11	13	10	12	19
73	21	13	14	12	29	23	9	12	12	13	9	11	19
78	14	13	13	11	28	23	9	13	12	13	8	12	19
54	7	14	14	13	27	23	9	13	12	13	11	10	17
100	26	13	13	11	28	22	10	10	12	14	9	11	17
46	3	15	12	12	27	21	9	10	13	13	9	11	18
111	8	15	14	11	30	24	10	12	11	14	10	12	18
77	2	13	12	12	28	22	9	12	11	13	9	11	19
36	3	14	10	12	27	24	10	12	12	14	9	9	20
100	39	14	14	12	27	23	9	12	13	13	9	11	19
52	0	13	13	11	28	22	8	10	11	13	10	13	19
45	19	12	13	12	28	24	10	15	11	13	10	11	21
74	22	12	10	11	28	21	10	15	11	14	9	10	17
42	22	16	17	11	28	22	9	10	11	13	9	11	19
45	8	14	15	11	29	22	10	12	13	13	9	11	18
99	16	16	13	11	30	22	9	13	13	13	10	11	19
112	43	14	12	12	27	24	9	12	12	13	9	12	17
63	12	13	14	12	28	25	10	12	12	13	10	11	17
74	4	12	13	12	29	22	9	13	11	13	9	11	20
73	25	15	11	12	27	23	9	10	13	13	8	11	19
51	3	13	16	12	28	22	10	12	11	14	10	11	19
77	11	13	14	11	32	23	10	11	14	14	9	11	18
72	30	12	14	13	28	22	10	10	12	13	9	9	17
53	23	13	13	13	28	22	10	10	12	13	10	11	17
64	43	12	13	12	27	23	9	10	12	13	10	11	18
69	36	12	13	13	29	23	10	10	11	13	11	9	17
78	27	14	15	12	28	22	9	12	13	13	11	9	19
50	0	13	12	12	30	25	9	13	13	13	9	11	20
91	0	12	11	11	28	22	10	12	11	13	9	11	19
81	0	14	15	12	29	22	9	10	11	14	10	10	18
71	0	14	12	12	29	23	9	10	13	15	9	10	19
92	0	15	10	13	27	23	10	12	12	14	9	11	18
104	40	13	13	11	29	23	10	12	13	13	11	13	19
107	1	14	13	12	29	23	9	12	11	13	8	11	17
92	3	14	12	12	30	23	9	10	11	15	10	12	18
88	25	13	12	12	29	25	9	10	11	13	11	10	18
75	1	13	11	12	29	23	9	10	11	15	9	9	19
26	32	14	12	11	27	23	9	10	11	14	9	12	19
59	4	13	13	13	28	23	9	12	12	13	9	9	18
89	5	14	17	13	28	22	9	11	11	14	10	9	19
99	14	15	13	12	28	21	10	10	12	13	11	10	16
56	6	14	13	11	30	24	9	12	13	13	9	10	21
76	5	13	11	13	27	22	9	10	11	14	9	10	19
69	12	12	13	12	28	24	10	10	11	13	9	11	17
90	19	15	14	11	28	22	10	12	11	14	10	10	18
106	11	12	14	12	27	24	9	13	12	14	9	9	17
102	1	14	16	14	29	22	9	11	12	13	10	11	18
85	4	13	14	12	28	25	10	12	12	13	10	11	18
104	1	14	12	12	28	23	9	12	12	15	11	9	19
51	1	13	15	13	28	21	9	12	12	13	9	10	19
35	4	13	12	12	28	24	9	10	12	13	10	12	17
66	22	14	17	12	28	20	10	10	12	13	11	11	19
36	14	15	10	12	29	22	8	10	12	14	11	11	17
79	17	13	17	12	28	20	9	12	12	15	10	10	18
99	11	13	11	14	28	22	10	12	11	14	10	12	17
75	13	13	16	11	30	22	9	10	13	14	10	9	18
41	4	12	15	13	27	22	9	10	13	13	9	11	17
75	28	14	12	11	27	23	9	10	12	13	9	11	18
94	1	13	10	13	29	22	9	11	13	13	9	10	19
53	6	14	13	13	28	21	9	9	12	13	9	11	19
85	6	15	15	12	29	24	9	10	12	14	9	10	18
37	26	13	14	12	26	22	10	12	11	13	10	9	18
51	0	13	15	13	29	24	10	13	11	14	9	12	18
76	20	13	16	11	29	22	10	13	12	15	9	10	19
38	1	13	16	12	27	23	8	10	13	13	9	10	17
22	0	13	11	12	27	24	9	10	11	14	9	9	19
49	1	14	12	12	27	23	9	12	12	13	9	12	17
74	0	13	14	13	29	23	10	10	12	12	10	11	20
57	10	13	11	12	27	22	9	13	11	13	12	11	18
42	31	13	15	12	31	22	10	12	12	14	9	10	18
45	15	14	16	12	28	24	9	13	11	13	8	11	18
43	5	12	17	12	30	22	9	10	12	13	11	9	18
84	29	15	14	12	28	23	9	11	12	13	11	12	19
87	31	13	11	11	30	24	9	14	12	15	8	10	19
39	1	13	13	13	28	23	9	10	12	13	9	10	19
47	3	14	17	12	30	22	9	12	11	13	11	12	18
49	1	13	10	11	28	22	10	10	12	13	11	11	19
78	29	14	10	13	28	22	10	12	11	14	9	12	18
79	20	14	17	11	29	23	9	10	12	13	10	11	18
86	1	14	14	12	29	22	9	9	12	14	10	11	18
83	1	16	17	14	29	23	10	13	12	13	11	11	16
81	7	15	11	11	30	22	9	10	13	14	10	13	20
91	3	14	14	11	28	23	9	12	12	13	9	11	18
93	5	14	10	13	27	23	10	11	11	13	9	11	17
85	28	13	14	11	28	22	9	11	13	13	8	10	18
75	16	13	13	13	28	23	9	9	12	14	9	11	19
31	0	15	10	11	27	21	9	10	11	14	10	13	17
70	13	14	17	12	27	24	9	10	12	13	8	9	18
84	10	16	13	11	28	23	9	10	12	13	11	10	18
37	39	15	19	12	27	22	9	12	12	13	8	10	19
82	25	13	13	13	27	24	9	12	12	12	9	11	18
46	40	14	16	12	29	22	10	11	13	14	10	11	20
94	7	14	14	12	29	22	11	10	12	14	9	11	20
106	12	14	14	12	28	23	9	10	12	13	10	10	21
103	3	14	13	11	29	22	9	10	12	14	9	12	18
53	19	13	16	12	28	24	9	10	12	15	11	11	18
45	9	15	12	12	27	20	10	10	12	13	11	11	17
103	19	13	13	13	27	22	9	10	12	14	11	10	18
64	46	13	14	13	28	22	9	11	12	15	11	10	19
105	0	13	12	13	28	24	10	12	11	14	11	13	18
58	14	13	12	13	28	22	9	12	12	14	11	11	17
96	7	14	10	12	29	21	9	10	10	12	9	11	18
46	1	13	13	13	29	22	9	12	12	13	11	10	20
45	0	14	10	12	27	23	8	10	13	13	9	12	17
44	6	13	10	11	29	22	9	10	11	13	8	13	18
38	19	15	15	11	28	21	9	10	12	14	10	10	19
44	37	14	11	13	30	24	9	10	14	13	9	11	18
87	16	15	10	13	28	24	8	10	12	13	9	10	20
53	0	14	16	12	30	23	9	12	12	14	10	10	20
39	13	12	11	13	27	23	10	11	13	14	11	10	18
79	10	14	12	13	30	22	8	10	13	13	11	9	18
45	14	14	13	12	28	23	10	10	12	13	10	9	18
51	1	14	11	11	27	22	9	13	12	13	11	11	17
86	3	14	15	12	30	23	9	10	12	14	9	11	17
94	0	12	12	12	28	20	9	10	11	13	9	9	18
77	3	13	14	12	29	22	10	11	11	15	9	10	19
92	29	15	11	12	27	24	9	12	12	13	9	12	18
46	5	13	14	11	27	21	9	10	12	14	10	11	18
115	30	15	16	13	28	24	10	13	11	14	11	11	18
95	9	13	15	11	27	22	10	13	13	13	8	12	18
101	10	13	10	13	31	23	8	10	11	13	10	10	18
31	3	13	20	12	30	24	10	12	12	14	9	12	19
45	1	13	17	11	29	22	9	12	11	13	9	11	19
47	16	13	13	13	28	23	10	12	12	13	10	12	20
100	1	12	16	13	27	24	10	12	12	14	10	10	17
94	19	14	16	11	28	22	9	10	12	13	10	10	18
94	29	12	13	14	28	23	10	10	13	15	10	10	19
54	16	14	11	12	28	23	9	12	12	13	10	12	19
53	1	12	16	13	29	23	9	12	12	14	11	10	17
76	33	14	12	12	30	23	9	10	12	13	9	10	19
37	5	12	16	12	26	22	10	12	11	14	9	11	18
83	0	13	10	11	29	21	9	12	11	13	11	9	18
24	4	13	10	13	27	23	9	10	11	14	9	10	16
55	17	14	10	12	27	23	9	13	12	14	9	10	19
43	19	12	15	13	28	22	9	14	12	13	10	11	17
41	0	13	13	11	27	24	9	10	13	13	11	13	18
82	3	13	15	12	27	23	10	10	12	12	9	10	20
52	24	14	12	11	29	24	11	10	12	14	10	11	20
86	4	13	12	12	28	21	9	12	12	13	9	8	20
71	0	12	12	14	28	22	9	10	13	15	9	11	19
50	1	14	11	11	28	24	9	15	12	13	9	11	17
70	13	14	12	12	27	25	9	10	12	13	9	12	18
70	4	13	14	10	29	22	10	10	12	15	9	10	21
110	22	14	13	12	28	22	10	12	13	14	11	9	19
60	4	14	12	12	27	21	10	12	11	13	10	11	19
71	11	14	15	11	29	22	10	10	12	13	8	11	18
92	0	13	13	12	27	24	9	12	13	14	10	9	19
109	3	14	12	11	28	22	10	11	11	13	9	10	17
83	14	14	10	11	28	24	10	10	13	13	10	11	18
102	1	12	13	12	31	24	9	12	12	14	9	11	19
106	27	15	14	13	30	22	9	12	13	13	9	11	19
89	18	16	13	12	29	23	9	10	11	13	9	11	19
115	2	13	15	12	28	24	9	11	11	13	9	11	18
48	0	13	10	12	29	21	10	12	11	13	9	10	19
68	2	13	16	12	28	24	9	11	14	14	9	11	18
71	13	15	11	12	28	22	10	13	12	14	8	12	18
84	6	13	15	12	30	24	9	12	12	14	9	10	19
56	2	13	10	12	28	24	9	13	12	14	10	10	19
60	1	14	9	12	28	24	9	12	12	14	10	12	19
36	7	12	13	12	28	24	10	15	11	13	10	11	21
93	11	13	10	11	28	22	9	12	13	13	11	11	20
59	1	14	14	12	28	22	9	12	11	13	10	10	20
67	44	12	13	12	28	24	10	10	11	13	9	11	17
94	15	13	15	12	28	24	9	11	11	13	9	11	18
66	0	12	16	11	29	23	10	10	12	14	10	11	17
68	0	15	16	12	29	23	11	12	14	14	10	12	18
50	8	14	13	11	29	22	10	10	11	13	9	10	19
77	3	14	10	11	28	22	9	12	12	13	9	11	19
74	6	14	14	11	30	22	10	13	13	13	10	12	19
114	4	14	13	12	27	22	9	10	12	13	11	10	18
43	0	13	10	11	29	24	9	14	11	13	9	11	19
60	1	14	13	12	28	23	9	13	12	14	11	10	17
60	8	16	10	12	29	23	9	9	12	13	10	11	18
59	2	12	13	12	28	21	8	12	13	15	9	10	19
96	3	14	14	12	27	23	9	9	12	13	11	9	18
67	6	13	15	13	27	23	9	10	12	13	10	11	20
84	15	13	13	13	26	22	9	10	11	13	9	11	18
27	18	13	12	11	30	22	10	10	12	14	11	11	19
99	0	13	10	11	30	23	9	12	12	13	9	10	18
100	20	15	16	11	28	23	10	12	14	14	10	10	20
57	1	14	16	12	29	22	9	12	10	13	9	10	19
35	0	14	10	12	30	21	9	12	12	13	9	12	20
75	9	12	14	11	27	22	9	11	12	14	9	12	19
75	28	14	10	12	29	22	9	11	13	13	11	12	18
83	5	13	10	11	30	23	9	12	12	14	12	11	18
91	0	14	16	12	28	23	9	12	12	13	9	9	19
95	1	13	15	11	27	23	10	10	13	13	9	10	19
94	1	12	12	13	28	22	9	10	12	14	10	9	17
85	0	14	20	11	28	23	9	10	11	14	10	10	18
82	12	13	10	11	28	21	9	9	12	13	9	11	17
73	15	13	10	12	29	22	10	12	10	14	10	10	19
86	3	14	12	12	28	23	9	10	12	13	9	11	18
75	24	15	18	12	28	23	10	10	12	14	11	12	19
29	2	15	12	13	31	24	9	13	12	13	10	11	18
64	11	13	15	11	30	22	8	12	12	14	10	10	19
43	26	14	13	11	28	21	11	12	11	13	9	10	17
44	12	13	16	12	28	23	9	10	12	13	10	11	17
68	4	15	13	12	26	23	11	10	12	15	11	12	18
25	0	16	12	12	27	23	10	12	12	14	9	10	17
44	7	15	16	12	31	23	9	13	12	14	9	10	19
97	1	15	10	12	27	21	9	12	11	13	9	10	18
41	23	12	18	11	27	23	10	13	12	14	10	10	19
34	0	13	15	12	29	24	9	12	11	14	9	11	19
33	30	13	16	12	28	24	9	11	14	14	9	11	18
60	13	13	11	13	28	22	9	13	13	14	9	10	18
59	10	12	18	11	29	24	9	12	11	14	9	10	18
51	1	15	12	11	27	21	10	10	11	13	9	11	17
96	3	14	20	12	27	23	10	10	12	13	11	10	18
68	4	13	17	13	28	21	9	11	12	14	8	10	16
101	18	13	12	11	27	22	9	12	11	13	9	11	18
75	5	13	9	12	28	22	9	12	11	14	9	12	19
57	12	14	12	12	27	23	9	12	13	14	8	10	17
69	3	13	10	11	27	23	9	10	11	13	9	9	18
41	11	14	18	12	29	22	10	13	12	13	11	11	17
42	37	14	14	11	30	22	9	13	13	13	9	10	18
76	22	14	10	11	28	21	10	10	12	14	9	11	18
69	3	14	11	12	27	24	9	10	12	13	9	11	19
89	10	15	15	12	28	22	9	10	13	13	9	9	19
83	0	12	17	12	30	22	9	10	12	13	11	9	18
49	35	14	10	11	28	21	10	10	12	14	9	11	18
99	5	13	13	12	27	23	8	10	13	14	9	12	17
87	27	14	13	12	29	24	10	12	12	13	10	13	19
36	0	14	15	12	31	23	9	12	12	13	11	10	17
110	1	13	20	13	31	22	9	10	12	13	10	9	19
48	35	15	10	14	28	23	9	12	12	13	9	11	18
56	33	15	10	12	29	22	10	15	12	13	10	12	19
93	6	15	11	11	31	23	9	10	13	15	11	9	16
96	6	13	18	13	29	21	9	10	11	13	9	10	18
80	0	13	17	11	27	23	9	10	11	14	11	12	20
71	13	14	10	12	28	21	9	11	11	13	11	12	18
100	17	13	12	11	29	23	9	10	12	15	11	10	20
80	7	12	11	12	28	22	9	11	11	14	9	9	19
48	4	14	13	12	27	23	10	12	13	13	9	10	18
91	0	15	20	12	28	23	9	13	12	14	8	10	19
99	21	14	12	12	28	22	9	12	12	14	9	13	18
95	10	16	15	12	30	24	9	13	11	14	9	11	18
74	13	15	11	12	29	21	9	12	12	13	12	12	18
95	21	13	16	13	29	23	10	10	12	13	11	12	17
27	6	14	18	10	29	20	9	10	11	13	8	10	18
57	0	13	11	13	29	23	9	10	12	13	10	9	19
39	1	13	11	11	28	21	10	12	13	15	9	11	18
72	22	13	10	11	28	22	11	11	13	13	11	10	17
103	13	13	11	12	29	23	8	12	11	13	9	10	20
75	32	13	16	13	29	23	9	10	12	14	11	10	18
94	26	13	10	12	28	23	9	10	13	13	9	9	18
70	4	14	17	13	28	25	9	10	11	13	9	11	19
66	3	13	13	12	27	22	9	10	13	14	10	13	18
53	16	14	20	12	27	23	10	10	12	13	11	10	18
106	19	12	11	12	28	21	9	14	12	13	10	10	19
69	6	12	11	12	27	24	9	13	12	13	10	12	18
75	0	16	12	11	27	25	9	12	12	13	9	11	18
110	2	15	17	12	28	22	9	12	11	13	9	10	19
62	19	15	13	12	28	21	9	12	12	14	8	9	17
93	0	13	14	11	27	22	9	12	12	14	9	11	20
94	2	13	15	12	29	23	8	10	12	13	9	10	19
42	6	13	11	12	27	23	9	12	12	15	10	13	18
109	1	14	14	11	26	22	9	12	12	15	9	10	19
60	9	12	13	12	30	23	8	10	14	13	10	13	20
71	21	13	10	13	27	22	9	14	11	14	9	11	19
68	9	15	12	12	26	21	8	11	12	13	9	11	19
67	9	14	17	11	28	21	9	13	12	14	10	12	19
107	1	15	11	11	29	21	9	10	12	13	9	10	19
55	14	13	9	12	29	24	9	12	14	14	9	9	17
95	24	13	12	12	30	23	9	14	12	15	11	10	18
75	12	13	13	12	29	20	10	12	11	15	9	11	18
43	33	15	20	12	28	22	10	12	12	14	9	11	16
111	3	14	10	12	29	24	10	12	12	14	10	10	21
81	1	13	12	13	27	23	10	12	12	15	10	12	19
43	6	13	17	11	28	22	9	10	11	13	12	9	17
81	4	12	10	12	29	23	9	10	10	13	11	10	19
74	1	12	12	13	28	22	9	10	12	14	10	9	17
39	21	13	16	11	28	22	10	10	11	12	12	11	19
59	13	13	13	13	28	23	9	10	12	13	9	10	19
114	0	13	10	11	28	22	10	12	12	13	12	10	18
28	9	14	18	13	29	22	11	10	12	13	10	11	18
97	9	16	10	13	28	22	9	12	12	14	9	9	19
48	18	15	13	12	28	21	9	12	12	14	8	9	17
70	10	15	16	12	29	22	9	9	12	14	11	10	21
89	7	15	17	12	28	22	9	10	12	14	12	10	17
17	3	12	10	11	28	21	10	12	11	14	9	11	18
99	5	14	16	12	31	23	9	14	12	14	8	10	18
33	39	13	15	12	29	24	9	12	11	14	9	11	19
13	2	12	15	12	29	22	9	10	13	13	10	11	17
81	0	13	10	12	27	24	9	13	12	13	10	11	21
64	22	15	10	11	28	23	10	13	12	13	11	9	17
73	37	13	18	11	29	24	9	12	11	13	9	12	19
23	14	14	20	11	28	23	10	12	12	13	9	10	18
52	7	14	20	11	29	24	9	10	11	15	9	11	19
40	10	14	10	12	28	23	9	10	13	14	9	10	19
38	7	15	16	13	29	21	10	12	12	14	11	12	18
83	19	14	12	13	26	21	10	10	11	14	9	11	17
63	1	12	16	11	31	21	10	12	12	13	9	11	19
100	15	13	16	12	29	23	10	12	12	13	9	10	19
67	20	13	12	12	29	23	9	13	11	14	10	10	16
88	0	13	10	13	27	22	9	10	12	13	9	11	18
58	2	14	13	12	30	23	9	13	13	14	10	10	17
65	4	13	14	12	29	22	9	10	11	13	9	9	18
67	3	14	18	12	28	24	11	12	13	15	10	12	19
81	0	14	13	12	26	22	9	10	12	15	12	9	18
67	16	16	12	12	28	23	10	10	12	14	9	12	17
30	3	14	10	11	27	24	10	13	12	13	9	12	18
87	11	13	12	11	30	22	9	12	12	14	9	11	19
63	12	14	18	11	27	24	10	10	12	13	10	10	18
40	5	14	10	13	27	24	10	12	11	13	9	9	18
77	4	13	13	12	27	25	8	12	12	13	9	10	18
70	3	14	14	11	30	22	9	13	13	13	9	10	18
31	7	13	13	11	28	20	8	10	11	15	9	10	19
89	5	16	13	12	28	24	10	11	11	15	11	9	19
60	2	14	13	11	29	24	9	10	12	14	10	10	19
46	35	13	15	12	27	23	10	10	12	13	9	11	17
46	1	14	18	11	28	23	10	10	11	14	9	10	18
43	12	12	14	11	27	23	9	12	12	15	9	11	19
62	23	12	16	11	30	23	9	12	11	13	9	11	19
70	13	13	13	13	28	23	9	12	10	14	8	11	19
47	3	13	12	11	29	21	10	10	11	13	9	11	18
77	0	13	9	12	29	23	10	13	11	13	8	11	18
55	5	13	12	13	28	24	9	11	12	13	9	11	19
59	34	14	10	13	28	22	10	13	12	14	9	12	20
44	5	12	10	12	29	22	9	10	13	13	10	11	19
76	19	13	11	12	28	23	10	12	12	13	9	11	20
22	2	15	17	13	28	24	9	12	12	13	11	9	18
36	0	13	12	11	31	24	10	12	13	13	9	10	18
60	27	14	13	11	27	24	10	12	12	13	9	9	18
48	1	15	14	12	28	20	9	12	11	15	11	12	17
52	5	13	16	12	29	23	10	12	12	13	9	10	19
102	23	14	10	12	28	22	9	10	13	13	12	11	18
97	19	13	18	11	29	24	9	12	11	13	9	12	19
76	21	15	10	12	29	23	10	12	12	13	9	13	18
66	3	14	11	12	28	22	10	12	11	14	9	10	17
33	4	14	12	12	28	23	9	13	12	13	11	11	17
25	44	13	10	14	27	22	9	10	13	13	11	11	18
97	1	13	14	12	29	20	9	10	12	13	10	10	18
94	1	15	15	13	28	20	9	10	11	15	11	11	17
40	11	13	13	11	28	23	9	13	12	15	10	10	18
61	6	14	10	12	29	24	10	12	12	14	10	10	21
92	37	13	12	12	30	22	10	10	12	13	11	11	18
88	5	12	10	11	28	24	9	12	12	13	11	10	18
93	13	14	13	11	29	22	11	13	12	14	9	10	20
91	4	14	10	12	28	23	10	13	11	14	8	12	18
95	2	16	13	12	28	21	11	12	12	13	11	10	19
46	26	13	11	13	28	23	10	12	12	13	11	10	20
102	15	15	12	11	28	22	9	12	13	13	11	11	19
69	8	13	10	13	29	23	9	10	12	13	9	12	19
35	1	13	12	12	30	23	9	11	11	14	9	11	19
74	6	15	11	12	26	22	9	10	12	13	9	9	19
114	7	13	12	12	26	21	9	10	11	12	11	10	19
34	0	15	15	12	26	22	10	12	12	14	9	11	19
105	5	12	10	12	28	23	9	10	12	14	9	9	19
39	28	13	10	12	27	24	9	10	12	13	8	12	18
46	10	14	12	11	27	22	9	13	11	13	9	9	18
34	14	14	19	11	30	23	9	12	12	14	10	10	21
47	7	13	10	12	31	24	9	11	12	13	10	9	18
108	15	12	14	12	28	23	9	12	12	13	9	11	18
71	0	12	12	14	28	22	10	13	13	15	9	10	18
42	23	12	14	11	28	22	10	12	12	14	10	10	18
96	5	15	13	12	27	22	10	10	13	13	11	11	18
38	7	12	15	11	29	23	8	11	11	14	9	11	17
82	7	13	10	12	29	21	8	12	14	13	9	12	19
70	32	15	12	12	30	23	9	13	11	14	9	9	20
37	24	15	10	11	27	20	10	10	12	13	10	12	18
69	6	13	13	12	29	22	9	10	10	13	11	11	17
33	21	14	12	12	30	24	10	13	12	13	10	11	17
63	0	12	17	11	26	23	9	13	12	14	10	10	18
72	41	12	13	12	31	24	9	10	11	14	9	12	18
106	4	14	10	11	28	22	9	12	12	13	9	11	19
95	0	12	12	13	29	22	9	10	13	13	10	12	18
56	30	15	15	12	27	23	9	11	12	14	9	11	19
98	0	14	17	12	28	22	9	10	12	13	11	11	19
107	7	14	16	12	28	21	9	13	12	13	9	10	17
80	11	14	17	13	30	23	9	12	11	14	10	9	17
37	0	15	12	12	29	23	9	12	12	13	9	11	18
30	5	15	14	11	28	23	7	13	12	14	10	11	17
83	6	13	10	13	30	23	9	10	12	14	9	12	18
48	3	15	10	11	27	22	9	9	13	14	9	9	19
81	0	13	13	11	28	22	8	10	11	13	10	13	19
111	10	13	14	13	29	23	10	12	11	13	10	11	19
52	45	15	10	12	30	21	9	10	12	12	9	11	18
72	2	13	14	13	28	23	9	12	12	14	10	10	19
107	31	13	17	11	27	20	9	12	12	13	10	11	18
103	11	12	14	12	27	22	10	10	12	13	11	12	17
80	1	13	13	11	26	24	9	13	13	13	10	10	17
54	2	14	15	13	28	21	9	10	12	13	9	11	19
38	12	15	15	12	28	24	9	12	11	14	9	10	19
76	2	15	12	11	28	23	9	10	12	13	10	11	19
46	32	13	14	12	29	23	9	14	10	12	9	9	18
49	4	13	15	13	28	23	10	12	12	13	9	9	18
47	1	12	12	11	28	22	9	10	11	13	11	11	19
68	29	12	12	13	27	24	9	10	12	14	11	11	19
35	4	13	14	12	27	23	10	12	14	13	9	11	21
54	4	13	12	12	28	22	10	13	12	13	9	13	20
46	16	12	16	12	27	23	9	10	12	13	9	7	20
55	1	14	11	11	30	23	9	10	12	13	9	8	19
69	5	13	14	11	28	22	10	12	12	13	9	11	19
29	16	14	17	14	30	22	9	10	12	14	11	10	20
33	37	12	10	13	31	21	9	15	12	13	10	11	19
102	15	15	14	13	31	22	9	10	13	13	9	9	19
68	41	13	15	12	29	23	8	10	12	13	9	12	19
42	32	15	17	12	27	23	8	12	13	14	9	12	20
78	8	14	12	12	27	23	9	12	12	13	9	12	17
89	11	14	10	12	27	23	8	10	13	13	9	12	17
25	8	16	13	12	28	25	10	14	12	14	9	11	20
105	9	13	12	12	27	23	9	12	12	13	9	10	19
63	8	13	18	13	29	22	9	13	12	13	9	9	17
39	7	15	13	11	26	21	9	14	12	14	10	10	18
95	0	13	14	13	28	23	9	12	12	13	10	10	18
49	24	15	13	13	28	22	9	10	12	15	11	9	18
76	21	14	10	12	28	22	10	13	12	13	11	12	18
56	18	13	11	12	29	23	9	12	12	14	8	10	20
73	34	13	10	13	28	25	9	10	12	14	11	11	19
43	0	13	16	11	30	22	9	10	13	14	10	9	18
92	27	13	10	11	28	24	10	10	11	13	8	10	18
76	21	15	13	12	29	20	10	10	11	13	9	10	17
50	2	14	16	12	29	21	9	10	12	14	11	11	18
97	0	14	16	11	28	20	10	12	13	13	11	11	18
26	0	12	11	11	31	23	9	9	12	13	8	11	19
98	16	14	13	13	26	23	9	13	11	14	11	10	20
51	19	13	13	11	26	24	9	13	13	13	10	10	17
108	9	14	20	11	29	24	9	10	11	15	9	11	19
69	1	15	13	11	29	23	9	10	11	13	10	12	18
88	17	13	20	11	30	23	10	12	12	14	10	9	19
62	34	13	17	11	29	24	10	11	12	13	10	10	19
74	1	13	10	12	27	22	9	11	11	14	11	9	20
80	0	13	10	14	27	22	9	10	13	13	11	11	18
86	27	13	14	11	30	23	9	10	11	14	10	10	18
99	11	14	15	13	27	24	9	13	13	14	9	10	17
52	10	13	12	12	28	23	10	13	12	13	8	11	18
38	0	13	16	11	29	24	9	12	12	13	10	11	19
73	20	15	16	11	27	23	10	12	12	14	9	10	19
61	3	14	13	12	27	22	11	14	12	13	10	11	20
93	24	13	16	12	27	23	9	12	12	14	10	10	20
51	4	15	11	11	28	22	9	11	11	14	11	11	18
69	0	14	11	13	30	23	10	10	12	13	10	11	19
31	35	14	14	12	27	21	9	12	12	13	8	11	17
98	42	13	10	11	28	24	9	12	12	13	8	13	20
74	30	14	15	12	28	23	8	13	12	14	10	12	20
101	2	13	19	13	28	22	10	12	12	14	10	12	18
82	0	13	14	11	28	22	10	12	12	13	9	11	19
52	19	13	20	12	30	22	10	12	12	15	9	12	19
100	16	13	11	11	28	23	9	10	13	13	10	10	18
59	4	13	10	12	27	21	9	10	11	14	8	12	16
86	29	15	12	11	28	23	9	10	12	13	10	11	19
104	1	14	13	12	30	23	9	12	13	13	9	12	19
88	3	16	11	12	28	24	9	14	14	14	9	12	19
91	36	13	9	12	29	23	9	12	11	14	9	11	19
56	28	14	12	12	28	23	10	13	12	13	11	10	19
112	20	15	13	12	28	20	9	12	10	14	11	11	18
57	7	14	13	11	27	23	10	10	12	14	9	11	17
81	25	15	11	11	29	24	10	12	12	13	9	13	18
91	21	14	11	13	30	22	9	10	11	13	11	11	16
47	30	12	14	13	27	24	9	10	13	14	9	11	19
66	5	13	10	12	29	23	9	12	12	13	10	10	19
58	22	15	10	12	28	23	9	12	12	13	8	11	18
85	16	12	11	12	27	22	9	12	12	15	11	10	16
74	6	16	12	11	27	24	9	10	12	14	11	10	20
60	34	14	14	13	28	23	9	10	12	13	9	11	18
89	8	12	16	13	30	21	9	12	11	14	10	10	18
68	9	13	15	12	27	25	10	12	12	13	10	10	18
82	13	14	18	11	29	22	9	10	12	14	11	11	17
85	19	12	13	12	27	23	8	12	12	13	9	12	20
47	9	12	16	12	27	23	10	12	11	14	9	10	18
89	2	16	10	11	27	23	10	10	12	13	11	10	17
105	48	13	13	13	28	24	9	10	12	13	8	11	20
87	8	15	10	12	27	24	9	10	13	13	9	10	18
38	2	13	10	11	28	24	9	12	12	13	8	13	20
80	16	14	16	12	29	22	10	10	13	14	10	10	19
94	19	13	11	13	28	23	8	10	12	13	9	9	21
93	23	16	14	11	28	23	10	10	11	14	9	10	19
87	7	14	13	12	28	22	9	13	11	13	9	12	17
91	0	13	12	12	28	22	9	10	11	14	11	9	19
104	45	12	15	12	29	24	10	10	12	13	11	11	18
47	34	14	12	12	29	24	9	13	12	14	9	12	20
50	23	12	11	11	28	22	10	12	11	13	9	11	19
67	12	13	10	12	27	22	9	13	11	13	10	11	17
97	15	13	10	12	27	23	8	12	11	15	9	10	20
95	3	14	11	12	30	23	10	11	11	13	10	12	18
70	17	16	10	12	30	22	10	13	13	13	11	10	19
112	0	15	11	13	27	23	10	11	12	13	9	10	20
44	0	14	12	13	28	22	10	12	11	13	9	11	19
38	25	15	16	11	27	22	9	12	13	13	9	11	18
101	15	16	13	12	29	21	10	13	13	13	9	9	19
95	7	16	13	12	27	22	10	12	13	14	8	9	17
83	8	13	17	12	27	22	10	10	14	14	10	10	19
40	7	15	13	12	27	22	10	14	12	13	10	10	20
98	12	13	9	13	28	23	9	10	12	14	9	10	19
80	22	14	11	12	29	21	10	12	13	13	10	10	18
56	0	15	15	11	29	23	9	10	11	13	9	11	16
51	0	13	16	13	30	22	10	11	12	13	11	9	19
63	25	13	10	12	28	23	10	10	12	14	9	10	20
55	8	14	13	13	29	20	9	10	12	13	8	9	19
95	19	13	13	13	27	24	11	10	11	13	11	9	18
94	0	15	12	13	27	21	10	10	12	13	11	11	17
86	14	14	16	12	29	21	9	12	12	15	9	11	18
37	4	14	19	13	29	23	10	9	12	13	10	10	18
44	3	12	11	13	28	23	9	11	12	13	10	11	18
65	6	13	14	12	27	23	9	10	11	14	9	10	18
101	21	13	16	11	30	21	9	10	13	13	11	12	19
34	2	12	16	12	28	21	9	13	12	15	9	11	19
36	12	15	13	13	27	23	9	13	12	13	8	12	19
38	0	13	11	12	28	23	9	10	12	14	9	11	19
95	11	14	16	12	29	21	10	10	14	14	9	9	18
57	4	14	18	13	28	22	9	10	12	13	11	13	20
94	14	13	12	13	28	24	9	11	12	13	9	11	19
45	6	13	10	11	30	23	9	12	12	13	9	10	18
71	0	14	12	11	28	21	9	10	12	14	9	9	18
89	9	14	13	11	28	22	9	12	12	15	8	11	19
95	2	13	13	12	28	22	10	11	12	13	9	11	17
82	11	14	11	14	28	22	9	10	12	14	9	11	18
85	45	13	16	12	28	22	10	12	10	13	9	10	19
30	9	15	12	11	29	24	9	10	11	13	10	11	19
34	0	14	13	12	29	23	9	12	11	13	8	11	17
112	5	13	14	12	29	20	9	10	12	13	10	10	18
76	8	15	15	12	30	25	9	10	13	14	10	10	17
79	13	15	11	13	30	23	9	10	11	15	10	12	19
88	8	14	14	11	28	23	9	10	12	13	9	11	17
73	10	13	10	12	29	22	10	12	12	14	11	9	20
73	6	13	13	14	28	24	9	10	13	15	9	11	21
104	0	15	10	12	28	22	9	10	12	15	10	12	19
99	10	14	16	13	28	24	10	10	13	14	11	11	19
102	5	13	14	13	28	22	9	12	13	13	9	12	19
49	0	14	13	12	29	24	9	13	11	13	9	10	19
72	1	14	17	12	27	22	9	9	13	14	8	11	19
67	17	16	10	12	28	24	9	11	13	14	9	12	17
73	8	12	18	11	29	24	9	12	11	14	9	10	18
66	0	13	12	11	28	23	10	10	11	13	9	9	18
68	2	14	13	12	30	23	9	13	13	14	10	10	17
55	2	12	10	12	27	22	9	11	12	14	9	10	18
67	24	13	16	11	31	21	10	12	12	13	9	11	19
46	20	13	10	13	27	23	9	10	11	14	9	10	16
92	0	14	15	13	29	20	9	10	11	15	10	10	17
89	24	13	17	12	27	24	9	10	12	13	10	11	20
52	0	14	18	12	29	22	8	13	12	13	9	10	19
101	0	14	17	12	28	22	10	13	13	14	10	9	20
35	14	14	12	12	29	22	10	11	13	13	12	9	19
104	31	14	15	11	27	22	9	12	11	14	10	12	17
55	17	15	10	12	29	23	10	10	12	13	11	11	18
104	0	13	19	14	29	21	9	13	12	13	10	11	18
19	26	14	11	11	28	24	9	15	12	13	9	11	17
35	7	13	16	11	30	22	9	10	11	14	11	12	18
58	13	14	10	11	28	24	9	11	11	14	9	12	17
98	36	13	11	12	28	24	9	10	12	13	8	10	17
79	4	13	10	12	28	22	9	10	12	13	11	9	22
67	2	13	10	12	28	21	9	11	13	14	10	11	18
61	0	15	20	11	30	23	9	10	12	13	8	10	17
65	15	14	14	11	30	22	10	13	13	13	10	12	19
52	1	14	14	11	29	22	10	12	12	13	9	11	19
67	0	14	13	13	29	23	8	13	12	13	10	13	20
86	12	15	17	13	29	24	10	11	12	14	11	10	20
70	38	13	14	13	28	23	9	10	11	15	10	11	18
101	24	14	17	12	29	24	9	14	12	13	11	11	19
91	1	13	16	12	26	22	9	10	13	13	10	10	18
103	5	14	13	12	27	20	9	10	12	14	11	11	19
45	3	14	10	11	30	22	9	12	13	13	11	12	18
68	6	13	10	11	29	22	9	10	11	13	8	13	18
38	4	15	11	12	30	20	8	12	11	15	9	10	19
100	25	13	12	12	27	23	9	10	12	13	9	10	18
76	0	13	17	11	27	22	9	13	12	13	9	11	18
100	7	14	11	13	28	24	9	11	13	14	10	11	19
46	16	13	12	11	29	23	10	10	12	14	9	10	18
73	7	12	13	12	27	23	8	12	12	13	9	12	20
80	5	13	11	13	29	24	9	14	11	13	11	11	19
102	26	14	14	11	30	21	9	11	11	13	11	10	19
85	17	15	12	12	28	24	10	13	12	14	10	12	20
106	4	16	11	12	28	22	9	10	12	13	11	10	18
58	0	12	13	11	29	21	9	10	12	13	10	11	16
91	16	14	10	11	29	22	9	13	11	13	11	11	17
96	10	16	16	11	30	23	9	10	11	13	10	9	17
96	2	14	14	12	27	23	9	10	13	13	9	10	18
74	16	12	13	11	28	23	9	12	12	15	10	11	18
101	0	14	13	12	28	23	10	12	12	14	10	11	20
43	11	16	13	11	29	23	9	10	12	14	10	10	18
111	11	14	16	12	28	23	11	10	11	13	8	11	19
64	35	15	13	12	30	22	9	13	12	14	10	11	17
50	47	15	11	11	29	23	10	13	12	13	11	12	19
65	9	15	17	12	28	23	10	10	14	13	11	11	18
95	29	14	10	12	27	22	10	10	11	12	9	11	19
94	15	13	13	11	29	23	9	10	11	13	9	12	18
86	7	13	11	11	27	23	10	10	12	14	10	10	18
114	10	13	10	12	28	22	9	12	12	13	8	11	19
46	6	14	18	10	29	20	9	10	11	13	8	10	18
100	21	12	16	11	29	23	9	11	11	13	8	10	17
67	6	12	18	11	28	23	10	13	12	14	10	10	19
106	0	14	16	11	29	23	10	12	12	14	10	12	18
99	5	14	14	12	28	24	10	10	11	13	8	10	18
114	11	14	19	12	27	22	9	10	12	14	11	11	18
51	27	15	12	12	29	23	9	10	12	13	9	12	21
56	4	12	13	13	31	21	10	10	11	13	9	10	18
82	38	15	11	12	30	23	10	15	12	14	9	12	19
58	15	13	12	12	27	21	11	10	12	14	9	12	19
100	11	14	16	11	29	21	9	15	11	14	10	9	18
50	26	12	12	12	29	24	9	10	14	13	9	11	20
101	34	12	13	12	30	21	10	13	12	13	12	11	21
106	16	13	12	12	27	20	10	10	12	15	8	10	17
36	0	13	17	12	29	23	9	11	12	13	9	12	18
84	25	13	14	12	29	24	10	10	12	14	10	11	19
91	9	13	13	12	29	22	9	12	11	13	8	9	17
45	13	14	12	13	29	22	9	13	11	14	10	11	19
76	14	14	17	12	27	23	10	14	12	13	9	10	19
63	45	13	13	13	28	21	9	10	12	13	10	11	19
105	3	13	11	13	29	24	9	12	12	14	11	10	19
65	11	13	10	12	28	23	10	11	11	14	10	12	18
24	12	12	10	12	29	23	9	10	12	13	9	10	18
94	22	13	16	11	27	24	9	10	12	13	10	10	16
39	7	15	16	12	29	24	9	10	12	13	9	10	18
94	17	14	12	13	27	24	9	13	12	14	8	9	17
36	40	13	10	12	28	22	10	14	11	13	11	11	19
78	17	13	13	13	30	22	10	12	11	14	11	10	20
44	23	13	9	12	27	21	9	13	12	13	9	11	20
82	26	15	11	12	27	22	10	13	11	15	9	11	18
96	6	14	11	13	28	22	10	10	12	14	10	12	18
47	13	16	14	13	29	23	9	10	13	15	9	9	18
51	28	16	12	12	28	23	10	10	12	14	9	12	17
88	0	14	13	12	31	23	9	12	12	13	10	10	18
69	44	14	13	11	27	20	10	10	11	14	10	9	18
31	9	13	14	12	29	24	10	10	12	14	10	11	19
37	18	13	12	11	28	23	9	12	10	14	11	11	17
