# Supplementary material for: Using game theory to thwart multistage privacy intrusions when sharing data
Source: Sci Adv. 2021 Dec 10;7(50):eabe9986. doi: 10.1126/sciadv.abe9986 (PMC8664254; doi:10.1126/sciadv.abe9986)
Supplement: Supplementary file 2 — Data S1 [file sciadv.abe9986_data_s1.zip › sciadv.abe9986_data_s1/DemoKAnonymization/exp/2058/data/target_data/i34.csv]

YOB	State	STR1	STR2	STR3	STR4	STR5	STR6	STR7	STR8	STR9	STR10	STR11	STR12
36	27	14	13	12	28	23	9	10	11	14	9	12	20
33	2	13	10	12	27	23	9	10	13	13	9	10	17
34	6	13	14	12	30	23	9	10	12	14	9	10	18
55	16	14	14	12	29	23	9	10	12	13	9	11	18
77	25	16	17	13	30	22	10	10	13	13	11	11	18
31	17	13	12	12	28	22	9	10	11	14	11	9	19
103	32	16	11	12	29	23	9	10	12	13	9	11	19
72	29	14	11	12	26	22	9	10	13	13	10	10	18
100	25	13	15	11	27	22	10	13	13	13	8	12	18
69	23	14	20	12	27	23	9	11	12	13	10	10	18
53	6	13	13	12	29	22	9	10	10	13	11	11	17
92	29	14	13	12	28	23	9	10	12	15	9	10	19
71	11	13	11	12	30	24	10	10	12	13	10	10	20
106	0	14	12	11	28	25	8	13	11	13	9	10	19
43	27	13	12	13	27	23	9	12	12	13	10	10	19
88	2	12	10	13	28	22	9	10	12	15	12	10	18
29	38	14	13	11	29	23	10	10	12	14	8	10	18
102	10	14	12	12	30	23	9	10	12	13	9	10	19
87	15	14	12	12	28	23	10	13	11	13	10	12	18
48	19	16	15	11	29	22	9	12	12	14	11	12	18
72	18	12	16	11	30	22	8	10	12	14	11	9	18
33	3	14	9	11	27	23	9	13	12	14	9	10	19
79	4	16	13	12	28	22	10	12	12	14	9	12	18
43	7	13	16	11	28	21	9	10	11	14	9	10	17
85	6	14	12	11	29	23	10	10	12	13	9	10	18
77	32	13	10	12	28	22	10	10	12	13	9	10	18
100	34	15	14	13	29	22	9	10	13	15	9	10	18
77	1	13	10	12	27	23	8	12	11	15	9	10	20
45	14	15	15	11	27	23	10	10	12	14	9	11	21
83	1	13	13	12	28	24	9	12	12	13	9	11	18
22	0	14	10	12	27	25	11	12	14	13	8	9	18
54	0	13	12	11	30	22	9	12	12	14	9	11	19
76	1	16	15	13	30	24	9	12	11	14	9	11	19
73	7	14	13	12	30	23	10	12	12	13	9	9	19
96	24	13	13	12	27	25	8	12	12	13	9	10	18
54	14	12	13	12	27	23	9	10	12	13	10	11	18
91	3	12	10	13	30	22	9	10	12	14	10	10	19
45	26	13	11	13	28	21	10	10	12	13	11	10	17
100	13	13	17	11	30	22	10	10	12	14	11	11	20
70	3	15	19	12	26	24	9	12	12	14	10	10	20
60	5	14	12	13	28	23	9	12	12	15	10	11	17
47	21	14	13	11	28	24	9	10	12	14	9	10	18
79	5	14	12	12	27	20	9	10	12	14	11	11	17
35	12	12	11	11	28	22	10	12	11	13	9	11	19
100	6	14	10	13	27	23	10	11	11	13	9	11	17
51	22	14	14	12	26	23	9	12	12	13	11	11	18
44	4	16	10	12	26	23	9	10	12	13	12	9	18
81	8	14	12	12	28	21	9	12	11	13	9	10	21
101	16	12	15	12	30	22	9	10	12	13	10	12	17
72	15	14	11	12	27	22	9	10	11	14	11	10	18
101	23	13	15	12	27	23	10	10	12	12	9	10	20
94	5	15	12	12	29	22	9	13	13	14	11	11	20
98	7	15	11	12	28	20	10	10	11	15	9	11	20
46	0	13	14	11	29	22	9	11	12	14	9	10	17
83	4	15	12	12	30	22	9	12	12	14	9	10	21
75	4	13	10	12	28	23	11	10	12	13	9	9	18
69	24	16	13	11	31	23	9	12	12	14	9	12	18
88	31	14	18	11	31	24	9	10	13	13	10	10	19
93	10	14	16	11	29	24	10	10	11	13	9	12	18
56	16	15	12	12	28	23	9	9	12	14	11	10	18
108	1	14	10	12	28	22	9	10	12	13	10	12	19
106	7	14	13	12	28	22	9	12	12	15	11	10	17
94	10	14	13	13	26	23	9	13	11	14	11	10	20
67	19	14	10	12	29	22	8	12	11	13	9	10	17
73	14	13	13	11	28	22	8	11	11	13	11	10	19
39	0	12	13	12	27	23	9	10	12	13	10	11	18
41	7	12	16	12	27	22	9	10	13	13	11	12	18
82	0	16	13	13	30	22	9	12	11	14	9	9	20
74	24	14	17	13	28	24	9	12	12	14	9	12	17
76	15	14	12	11	26	22	10	13	13	13	9	14	16
94	31	13	19	12	28	23	9	10	12	14	10	11	19
95	47	13	17	12	26	21	9	10	12	13	9	11	19
49	14	14	19	13	27	23	9	12	12	14	10	9	19
67	22	16	10	12	26	23	9	10	12	13	12	9	18
64	1	15	17	12	29	23	10	10	12	15	9	9	17
57	25	14	11	11	30	24	9	12	13	13	12	9	17
53	8	13	13	11	28	23	10	10	12	13	10	9	20
44	14	13	11	12	29	21	9	10	13	14	9	10	19
75	13	14	10	13	29	22	9	10	12	14	9	8	19
95	41	14	9	13	29	23	9	10	12	13	9	11	18
75	21	14	19	12	27	22	9	10	12	13	10	11	18
106	1	14	12	11	29	24	10	13	12	15	8	10	19
54	8	13	11	12	29	23	10	11	14	14	9	10	19
45	34	14	9	12	28	23	10	13	11	13	9	11	19
106	24	13	12	11	30	22	9	10	12	15	11	11	19
104	6	14	11	12	29	21	10	12	13	13	10	10	18
83	7	14	14	13	28	23	10	12	12	13	11	11	17
68	0	14	12	12	29	22	9	11	13	13	12	10	19
92	1	13	13	12	28	23	9	10	12	13	10	10	20
58	35	14	15	12	28	23	8	13	12	14	10	11	20
109	15	13	15	12	29	20	9	10	11	13	9	10	18
100	37	14	12	11	28	20	10	15	11	13	9	12	19
70	18	14	15	13	28	23	9	10	13	15	9	9	19
93	1	12	14	12	28	22	10	15	11	13	8	10	20
63	23	13	10	12	26	20	9	13	13	14	8	10	18
66	31	13	13	12	28	22	9	11	12	14	9	10	18
70	19	13	11	12	31	23	10	12	12	13	10	9	19
69	26	16	13	12	29	23	9	10	14	15	12	11	18
72	19	13	15	12	29	23	9	11	12	13	10	11	18
51	7	14	16	13	28	22	10	12	12	13	9	10	19
39	28	15	13	13	28	22	9	13	12	14	9	12	19
77	40	13	16	12	27	21	9	10	11	13	9	10	19
93	16	14	18	11	27	25	9	13	13	14	11	10	19
43	13	11	16	11	27	23	9	12	12	13	11	12	19
54	1	15	13	12	31	23	9	11	13	15	9	12	19
92	36	13	15	13	28	25	8	10	12	13	11	10	18
91	1	13	11	12	27	25	9	10	11	13	9	12	19
45	11	14	13	12	26	23	10	12	14	14	10	11	18
66	32	13	17	11	27	22	9	10	13	13	9	11	17
55	9	14	13	12	28	21	8	12	12	14	8	11	17
55	18	14	12	13	29	24	9	10	14	14	10	9	19
47	2	15	13	12	27	21	10	10	11	14	10	10	19
99	20	13	12	12	29	22	9	13	12	13	11	10	19
98	4	12	10	12	30	24	9	13	11	14	9	11	19
65	6	16	17	12	28	24	10	12	12	13	10	12	18
103	3	13	11	12	28	22	10	10	12	13	9	12	17
100	5	13	12	12	28	24	9	10	12	13	10	12	17
33	1	13	14	13	28	22	10	12	11	13	9	10	18
33	13	15	12	13	27	21	10	10	12	13	11	11	17
78	39	14	13	12	30	23	9	13	13	14	10	10	17
49	26	14	10	12	28	22	9	13	11	13	11	12	18
76	34	11	13	13	29	22	9	12	13	15	9	10	18
23	18	14	10	14	29	23	9	12	11	13	9	10	21
30	0	14	12	12	30	22	9	12	13	14	10	12	17
54	2	13	15	12	27	25	9	10	11	14	9	11	18
59	14	14	12	12	28	23	9	10	12	13	9	12	18
82	5	13	10	13	28	22	10	12	12	14	9	11	17
82	16	13	15	12	29	24	9	10	12	13	8	11	18
89	17	15	15	11	29	23	9	10	11	13	9	11	16
45	32	13	15	12	27	23	10	11	12	14	8	11	18
39	10	12	18	12	31	24	9	10	11	13	10	10	18
55	0	14	15	12	31	21	9	13	12	14	9	9	17
98	1	15	12	13	30	24	9	12	11	13	9	10	18
65	10	14	13	11	28	21	9	10	12	13	9	9	17
31	12	13	20	12	30	24	10	12	12	14	9	12	19
97	32	13	12	12	29	22	9	13	13	13	9	10	19
95	16	14	12	11	29	24	9	13	12	15	8	10	19
73	24	16	12	11	27	20	9	12	11	13	9	9	17
51	5	14	15	12	27	22	9	13	13	15	9	11	18
65	8	14	10	13	28	24	8	10	12	13	9	10	19
64	2	13	12	11	29	21	10	10	11	13	9	11	18
66	0	14	15	13	27	22	9	13	12	13	10	11	18
102	1	14	18	12	29	22	11	10	13	14	9	9	19
108	9	13	15	11	28	24	9	10	11	13	11	11	19
92	25	13	13	12	27	25	8	12	12	13	9	10	18
45	2	14	16	12	27	24	9	11	12	14	11	11	18
85	6	13	10	11	30	23	9	12	12	14	12	11	18
96	0	16	16	12	30	22	9	12	12	14	9	10	18
52	0	14	10	12	29	24	9	12	13	13	8	10	18
25	12	13	10	12	29	21	8	12	14	13	9	12	19
70	3	13	14	12	28	24	10	10	12	14	10	11	19
42	12	12	12	11	30	23	8	12	13	13	11	10	17
78	0	13	14	13	28	21	9	12	12	13	9	11	19
26	4	13	19	12	29	24	10	13	12	13	9	9	19
22	4	13	17	11	30	22	9	10	13	15	9	11	18
81	30	14	14	12	28	24	9	10	12	13	9	10	20
66	46	14	14	13	29	24	9	12	12	13	9	10	19
53	30	14	13	12	26	21	10	12	12	13	8	10	18
101	28	13	16	11	27	22	9	11	11	15	11	10	17
79	0	13	14	12	29	23	9	13	12	14	9	11	19
97	23	12	13	12	29	24	9	14	13	14	9	11	19
58	34	12	17	12	30	23	9	11	12	13	9	12	20
73	23	14	17	12	28	22	10	13	13	14	10	9	20
92	21	15	15	11	27	23	10	10	12	14	9	11	21
76	0	15	14	12	29	20	10	10	11	13	9	10	17
43	0	13	12	12	29	23	10	10	12	13	9	11	19
36	2	14	16	12	29	23	9	12	11	14	9	11	20
81	3	14	12	12	27	24	9	11	11	13	8	10	17
80	2	14	12	12	28	25	11	13	12	15	9	11	18
61	12	13	17	11	28	21	10	11	13	15	10	12	17
75	11	14	15	13	28	24	8	12	11	14	9	11	18
67	8	15	16	13	27	23	9	12	12	13	8	13	19
47	2	14	18	12	28	22	9	13	11	13	11	11	17
103	38	13	18	12	29	24	9	12	12	13	11	10	19
56	37	14	17	12	29	22	9	10	11	13	10	11	18
45	33	15	12	13	30	23	9	12	12	14	8	10	18
84	0	13	12	13	29	21	9	13	11	13	9	12	18
49	1	15	12	13	28	24	10	11	11	13	9	12	19
59	1	14	18	12	30	23	10	10	12	13	9	9	19
64	40	13	12	12	28	22	9	10	12	13	9	10	18
46	1	12	20	12	27	22	9	10	12	13	11	10	19
31	4	13	17	11	27	23	9	13	12	12	9	12	18
69	26	13	11	12	28	22	9	10	13	13	10	11	17
48	3	13	18	11	29	22	10	10	11	13	10	11	18
70	27	13	10	13	29	23	9	10	12	13	9	12	19
103	0	12	10	14	28	24	9	12	11	14	11	11	19
112	20	12	13	12	28	22	9	11	13	13	10	11	19
51	0	14	18	13	26	21	9	10	12	14	9	11	20
43	2	13	18	11	28	22	9	10	12	14	9	9	19
76	27	14	9	12	29	22	9	10	11	14	9	11	19
71	1	14	19	12	27	23	11	10	12	14	9	11	19
108	0	12	11	13	29	22	9	10	14	14	12	9	18
97	0	14	15	12	30	24	9	12	12	14	9	10	18
56	0	15	12	11	31	23	9	10	12	15	11	12	20
79	26	13	16	11	28	24	10	10	12	13	10	10	19
59	18	15	12	13	28	24	9	13	12	13	10	11	17
79	1	13	20	11	30	23	10	12	12	14	10	9	19
78	12	16	11	12	28	23	8	10	12	13	11	13	18
95	26	13	13	12	29	24	9	10	12	14	9	11	19
25	19	13	9	12	29	24	9	10	12	13	9	10	18
57	7	15	11	13	28	22	9	13	13	13	10	10	18
48	24	13	11	12	28	21	9	10	12	13	9	10	19
75	12	14	12	11	28	21	9	10	11	14	10	11	18
37	11	14	15	11	29	23	9	10	11	14	10	10	20
86	0	14	10	13	28	22	9	11	11	13	8	9	19
58	17	14	13	13	26	23	9	13	11	14	11	10	20
68	12	14	12	11	27	22	9	13	11	13	9	9	18
78	1	12	10	11	28	23	9	10	11	14	9	11	18
26	10	13	10	11	27	21	9	9	12	13	9	11	17
45	18	14	13	12	27	23	9	14	13	13	11	11	18
110	10	12	10	13	27	22	9	13	12	13	10	9	20
53	16	13	10	12	29	25	9	12	12	14	10	10	20
95	0	13	19	13	29	21	9	13	12	13	10	11	18
57	1	13	19	13	29	23	11	10	12	13	11	11	17
33	29	12	10	11	27	22	9	12	12	14	11	12	18
51	23	13	17	11	28	21	10	11	13	15	10	12	17
99	31	15	10	11	28	24	10	12	12	13	9	12	16
61	6	15	15	12	31	21	9	11	12	14	10	11	19
37	0	14	13	13	27	24	10	15	11	13	9	10	18
41	3	13	19	12	29	23	9	10	12	13	9	12	19
107	1	15	9	12	28	20	11	10	12	13	10	10	18
117	16	13	15	12	29	24	9	10	12	13	8	11	18
97	23	14	10	13	29	21	9	10	12	13	11	11	18
52	18	13	14	12	27	23	9	10	13	13	9	10	20
101	11	15	16	11	30	22	9	10	12	14	9	12	20
83	3	13	13	12	30	21	10	10	14	14	12	9	18
69	21	12	13	12	28	21	8	12	13	15	9	9	19
31	7	14	17	12	27	22	10	14	11	13	9	11	19
102	11	15	9	11	27	23	9	13	12	14	9	10	19
39	13	15	11	13	30	23	9	10	11	15	10	12	19
101	12	15	10	12	28	23	9	10	12	13	11	9	17
32	35	15	15	12	28	23	9	12	13	13	9	11	20
38	1	16	10	13	27	25	10	10	11	13	9	11	18
77	1	14	16	12	28	23	9	12	12	13	9	9	19
75	2	14	12	13	28	22	10	10	11	15	11	12	18
56	6	13	12	12	27	24	9	12	13	15	11	11	17
41	10	12	10	12	27	22	9	10	13	13	8	11	18
55	25	13	13	12	29	20	9	13	12	13	9	11	17
74	11	14	13	13	30	21	9	10	11	13	11	11	17
107	19	14	18	13	29	22	11	10	12	13	10	11	18
98	23	14	10	12	28	23	9	10	11	15	9	11	18
80	29	13	15	11	29	23	10	10	12	13	11	11	18
103	12	14	15	12	27	23	10	10	13	13	11	13	16
38	0	13	17	12	28	23	9	10	13	13	11	10	17
76	25	15	14	11	30	23	8	11	13	13	9	11	18
16	0	13	20	12	30	23	10	12	13	13	8	10	18
75	26	13	16	12	28	23	9	13	12	13	9	10	19
95	11	13	17	11	30	22	10	10	11	13	9	12	17
39	2	13	12	13	27	23	9	10	11	14	10	11	18
105	26	16	18	12	28	21	9	12	11	13	10	10	20
78	1	13	13	12	30	21	10	10	14	14	12	9	18
50	8	12	12	11	30	23	9	14	12	14	9	10	19
79	10	15	14	12	28	23	9	11	12	13	11	12	19
56	4	14	10	12	29	21	9	13	12	13	9	12	20
46	11	14	12	11	28	23	10	10	12	13	9	10	17
85	3	13	15	12	27	22	9	12	12	13	10	11	17
94	21	14	13	12	27	22	10	12	12	13	9	10	18
95	7	13	11	12	29	23	9	13	12	13	11	11	17
72	7	13	12	13	27	22	9	10	13	13	10	12	17
83	11	13	11	12	28	21	10	13	12	15	9	9	19
55	5	13	11	11	30	24	9	14	12	15	8	10	19
99	1	13	16	12	27	23	9	12	12	14	10	10	20
43	0	13	17	11	28	21	10	11	13	15	10	12	17
102	7	13	10	14	30	24	9	10	12	13	10	11	19
62	7	14	13	11	29	22	10	10	11	14	9	11	18
53	21	14	19	13	27	22	8	13	12	13	9	9	18
48	4	13	14	12	30	23	9	12	12	14	9	10	19
115	9	13	17	13	29	24	10	11	11	13	9	11	18
99	18	14	15	12	28	23	9	12	12	15	8	10	19
76	0	14	10	11	28	21	10	10	12	14	9	11	18
49	19	12	11	11	27	23	10	13	12	14	10	12	18
30	3	13	12	12	31	23	9	13	12	14	11	10	18
58	14	14	17	12	28	20	10	10	12	13	11	11	19
81	2	15	13	12	28	22	9	13	11	13	9	9	16
66	0	14	15	12	28	23	8	13	12	14	10	11	20
116	5	13	12	13	27	24	9	12	11	12	9	10	17
65	11	13	10	12	28	23	10	11	11	14	10	12	18
51	1	15	13	12	27	22	10	14	12	13	10	10	20
85	17	12	12	12	27	24	9	10	12	13	11	10	19
90	40	14	13	12	29	24	10	10	12	14	9	11	20
91	13	14	10	12	28	23	10	12	12	12	10	11	18
70	29	13	11	12	28	22	9	10	13	13	9	10	19
105	5	12	12	11	28	20	9	10	12	14	9	12	20
95	12	14	16	12	30	21	9	10	12	14	9	10	17
66	6	14	14	11	29	24	11	10	11	14	9	11	19
75	24	13	12	13	30	24	9	12	12	14	12	9	18
65	22	13	14	12	31	21	9	12	12	15	10	10	18
67	32	13	14	11	28	22	9	10	12	14	9	10	20
103	18	13	9	12	27	21	9	13	12	14	10	10	19
37	4	14	10	11	28	22	11	10	12	15	9	11	19
66	0	14	10	12	28	23	10	12	12	12	10	11	18
76	9	14	11	12	27	23	9	9	12	13	9	10	19
97	0	15	16	12	28	23	10	10	11	14	10	9	19
53	34	15	11	12	30	22	9	12	11	14	9	9	18
37	6	12	13	11	30	22	10	13	11	13	8	9	19
76	0	14	16	12	29	23	10	10	12	14	9	11	19
112	1	16	19	12	30	24	9	15	11	13	9	11	18
92	12	13	16	11	31	22	9	11	11	13	11	12	19
70	1	14	10	13	29	21	9	10	12	13	11	11	18
59	36	13	15	13	28	23	9	12	12	13	10	10	18
48	11	16	11	12	29	23	9	10	12	13	9	11	19
49	6	14	16	13	29	23	9	12	12	13	10	10	17
71	0	12	10	12	28	22	9	9	13	14	9	11	19
59	1	13	10	11	27	23	10	12	13	13	9	11	20
102	3	14	10	11	29	22	9	13	12	13	9	9	19
72	0	15	13	12	27	23	10	11	12	13	9	11	18
73	5	14	14	12	28	23	9	12	12	14	9	10	19
49	0	15	14	12	28	23	9	10	13	13	9	10	19
17	3	12	10	11	28	21	10	12	11	14	9	11	18
63	4	13	12	11	29	21	10	13	12	14	10	11	16
106	4	13	14	12	27	24	9	12	13	13	10	10	19
62	38	15	11	11	29	24	10	12	12	13	9	13	18
44	5	14	14	11	27	23	8	10	12	13	9	10	18
49	0	13	12	12	28	23	9	13	11	14	9	10	20
67	0	13	10	12	30	23	8	12	11	13	9	10	18
85	3	12	16	11	29	23	10	10	12	14	10	11	17
48	9	13	13	12	28	22	9	10	11	13	11	11	19
100	9	13	10	13	30	24	9	10	12	13	9	11	18
70	17	13	13	13	30	24	9	10	12	14	9	11	16
57	10	14	16	12	31	23	9	10	12	14	9	11	21
80	33	15	12	12	30	23	9	11	11	13	10	10	18
39	41	12	13	12	28	23	9	10	12	13	10	11	18
97	13	15	13	11	28	22	8	11	12	13	9	10	17
72	25	13	13	13	29	20	9	10	11	14	9	11	18
100	0	16	16	11	30	24	9	13	12	13	9	11	20
90	27	12	15	12	29	22	9	10	13	13	10	10	17
61	26	13	15	11	27	24	9	10	12	13	10	10	19
53	6	13	10	12	30	25	10	13	11	13	9	10	19
94	0	13	11	11	27	24	9	10	11	14	9	12	18
102	39	14	12	12	30	23	10	10	12	13	9	10	17
67	0	16	13	12	29	22	9	14	12	13	10	10	18
108	25	13	12	13	29	23	9	12	12	14	12	11	17
57	9	14	16	12	31	23	11	10	12	13	9	10	19
69	12	12	13	12	28	24	10	10	11	13	9	11	17
100	25	12	10	12	30	23	9	10	12	13	11	10	19
71	5	15	11	11	27	24	9	10	13	15	11	11	18
112	23	15	12	12	26	21	8	11	12	12	9	11	19
70	2	13	12	13	30	24	9	12	12	14	12	9	18
99	0	13	13	12	30	23	10	10	12	13	9	9	18
110	12	16	16	12	30	23	9	12	12	14	9	10	17
39	41	12	16	12	29	23	9	13	12	13	9	9	16
42	0	12	11	13	27	23	10	10	12	14	9	10	19
71	4	15	12	12	30	24	9	10	11	13	9	10	17
41	5	13	16	12	30	22	9	12	11	14	9	10	20
55	3	15	20	11	29	22	9	12	12	14	11	12	18
89	12	14	13	13	28	23	9	10	12	13	9	9	20
39	12	14	13	12	29	21	9	12	12	13	11	10	18
96	0	14	12	13	29	21	10	12	11	14	10	10	19
67	0	13	10	11	26	22	10	14	12	13	10	12	19
49	10	13	16	13	28	22	9	13	13	13	9	10	20
54	0	15	13	12	28	23	9	10	12	13	8	11	19
40	8	14	14	12	27	23	9	12	13	13	9	11	19
107	8	14	11	13	27	23	10	13	12	13	9	10	18
92	3	14	13	12	29	22	9	10	12	13	9	10	18
68	21	14	10	12	27	23	9	10	13	14	9	11	18
48	18	15	12	12	28	23	9	12	12	14	10	10	20
75	6	15	16	13	29	23	10	12	13	13	8	11	18
51	28	14	12	12	29	23	9	10	12	13	10	9	19
46	20	14	17	12	28	20	10	10	12	13	11	11	19
73	22	13	13	12	29	22	9	13	12	14	9	10	19
96	6	14	12	12	28	23	9	10	12	14	11	9	18
103	7	13	11	12	27	22	10	13	12	13	11	10	19
39	4	13	13	12	28	23	10	13	12	14	10	9	20
39	19	14	14	13	27	23	9	13	12	13	11	10	17
111	21	13	10	12	27	22	10	13	12	15	11	11	17
64	10	14	12	13	27	22	9	10	11	15	9	11	18
112	1	14	10	13	27	22	9	12	11	14	9	11	18
73	5	14	10	12	28	24	9	12	11	13	9	11	20
97	28	15	10	12	30	24	9	12	12	14	10	10	19
68	22	13	17	11	27	22	9	13	12	13	9	11	18
67	23	13	15	13	28	25	11	10	12	14	9	11	18
76	0	15	13	12	28	22	10	11	12	13	10	11	19
42	12	13	12	12	30	25	9	13	13	13	9	11	20
87	30	14	10	12	27	22	9	10	12	14	10	9	18
64	37	13	18	11	29	24	9	12	11	13	9	12	19
98	41	12	10	12	29	23	9	10	12	13	9	10	18
77	23	12	10	13	27	25	9	12	11	13	9	10	17
67	34	14	12	12	30	23	9	10	12	13	9	10	19
75	12	13	17	12	28	24	10	15	13	13	10	11	19
54	7	15	10	12	30	20	9	12	11	14	10	10	18
48	24	14	15	11	30	23	9	12	11	13	9	12	19
76	15	12	14	12	28	23	9	12	12	13	9	11	18
53	4	14	13	11	27	23	9	10	12	13	8	9	19
83	5	14	12	11	30	24	9	10	12	13	9	11	19
47	0	14	10	12	30	22	9	10	12	14	9	10	18
81	16	13	12	13	29	23	10	10	13	13	12	9	17
69	27	14	9	12	28	24	9	12	12	14	10	12	19
48	27	12	12	11	28	23	9	12	12	13	10	12	18
99	12	16	17	12	28	22	9	10	12	13	9	10	17
82	0	13	13	11	26	24	9	13	13	13	10	10	17
89	0	15	10	13	28	22	9	10	13	13	11	11	20
108	2	13	11	11	30	21	10	12	12	13	10	10	19
63	1	13	16	12	29	23	9	10	12	13	9	10	21
90	46	14	10	12	30	22	9	10	12	14	9	10	18
84	2	12	12	13	27	23	10	11	11	13	10	13	19
102	17	12	12	13	28	23	9	10	12	13	10	10	18
54	15	12	11	13	27	24	10	12	12	13	10	12	19
76	17	14	10	12	29	21	10	10	12	13	9	10	18
33	33	16	12	11	29	22	10	14	12	14	11	11	19
83	1	13	13	12	28	20	9	13	13	13	10	12	18
59	31	12	9	12	28	23	9	13	14	13	9	10	19
109	2	14	13	11	30	22	9	13	12	13	10	10	18
96	0	16	15	12	28	22	9	13	12	13	10	10	19
57	41	13	11	13	31	22	9	12	12	15	9	11	19
119	1	16	10	11	29	22	10	10	11	13	8	10	18
29	15	13	11	13	28	23	9	11	11	13	9	9	19
93	11	15	10	12	29	24	9	10	12	14	11	10	18
71	0	13	10	11	28	21	11	13	13	14	8	13	18
49	8	15	12	11	29	22	10	10	12	14	10	11	16
64	3	14	15	13	28	22	9	12	13	13	11	9	19
33	29	13	16	12	28	23	9	13	12	13	9	10	19
52	9	14	18	12	27	22	9	10	11	13	9	10	17
73	10	13	10	14	27	22	9	10	13	13	11	11	18
49	17	13	11	12	27	25	9	10	11	13	9	12	19
53	5	13	9	12	29	23	10	13	11	13	8	11	18
39	28	13	10	14	30	24	9	10	12	13	10	11	19
90	4	12	12	13	29	20	9	12	13	14	9	11	19
44	12	14	17	11	28	20	9	12	11	13	9	9	18
43	11	14	19	12	28	22	9	9	12	14	11	13	17
87	7	12	13	11	30	22	10	13	11	13	8	9	19
79	9	15	13	12	30	23	9	10	11	14	9	10	19
36	4	14	10	11	28	22	9	12	12	13	9	11	19
70	8	14	12	12	29	25	9	10	12	14	10	11	18
45	31	15	13	12	28	25	9	10	13	14	10	11	18
79	4	15	15	12	27	24	9	11	14	13	11	11	16
82	15	14	14	12	29	22	9	13	12	14	10	10	20
78	39	13	18	11	29	23	9	14	11	13	9	9	18
71	16	14	13	12	28	21	8	12	12	14	8	11	17
49	17	12	16	13	28	22	9	12	12	13	9	11	20
106	17	16	13	12	28	22	10	10	11	13	9	10	20
95	25	13	16	11	28	23	10	13	13	13	9	10	17
109	0	15	10	13	28	22	9	10	11	14	10	9	18
77	0	13	13	10	26	24	10	10	11	14	10	10	18
82	6	13	9	11	27	21	10	11	11	13	9	11	19
64	29	13	19	12	29	22	10	12	12	14	10	11	19
61	27	12	10	11	28	24	9	12	12	13	11	11	18
95	7	15	17	12	27	24	9	12	12	13	8	12	18
44	2	12	17	13	28	22	9	12	11	14	10	10	19
50	2	13	12	12	30	23	10	10	12	13	10	11	19
26	1	14	16	11	29	23	10	10	11	13	8	12	17
77	15	13	10	12	27	21	9	10	11	14	8	12	16
102	5	13	13	12	27	23	8	10	13	14	9	12	17
68	7	14	12	11	28	22	10	13	12	13	9	11	21
68	3	14	12	12	28	21	9	12	12	13	9	12	19
97	0	16	10	12	31	23	9	13	12	13	11	10	21
83	43	15	13	12	30	23	10	10	13	14	9	11	18
81	11	14	12	12	30	23	10	12	11	13	10	10	19
61	16	13	10	12	28	22	9	10	12	14	10	13	17
46	20	13	9	12	28	24	9	10	12	13	9	10	18
75	6	13	13	13	28	23	9	12	12	13	9	9	18
65	6	14	13	13	30	23	10	13	12	13	12	12	19
39	17	15	20	11	30	22	9	12	12	14	11	12	18
43	3	13	10	11	27	22	9	11	13	13	9	10	18
83	0	14	14	11	30	21	9	11	11	13	11	10	19
33	13	14	10	11	28	23	9	10	12	13	9	9	18
90	19	14	14	12	30	23	9	12	12	14	10	10	20
77	7	13	16	13	27	23	9	12	13	14	9	11	19
41	1	15	11	12	29	22	10	13	11	13	10	10	18
62	18	12	15	13	30	22	9	10	12	14	11	10	19
73	1	13	19	13	29	23	11	10	12	13	11	11	17
65	6	13	11	12	27	23	9	13	11	14	9	11	21
43	10	14	12	12	28	23	9	10	12	14	9	11	18
94	31	13	12	12	28	21	10	12	12	15	9	9	17
97	13	14	11	12	27	23	9	10	12	13	9	12	19
79	19	14	17	12	27	22	8	13	12	13	9	10	18
44	38	14	17	12	29	23	9	10	12	14	9	11	18
33	0	13	16	12	28	23	9	12	12	13	9	11	19
55	26	13	12	12	29	23	10	10	12	13	9	11	19
100	15	13	16	13	29	23	9	10	12	14	12	10	18
64	9	12	16	12	29	21	10	9	13	14	9	10	18
46	3	14	10	11	30	22	9	12	13	13	11	12	18
67	29	14	16	12	29	21	9	13	12	13	11	10	19
61	0	15	13	12	30	22	10	10	13	14	10	10	18
35	2	14	12	11	28	22	9	10	12	13	11	10	21
95	0	14	10	12	27	22	10	10	12	13	9	12	17
70	48	14	13	14	28	21	11	10	12	14	10	11	20
98	4	13	13	11	29	23	9	10	11	14	8	11	18
99	7	14	12	12	28	22	9	12	11	14	9	9	19
38	20	13	13	12	27	25	8	12	12	13	9	10	18
103	18	14	15	12	29	24	10	13	13	14	10	10	18
95	12	14	10	11	28	22	9	10	14	14	8	11	18
36	1	15	18	13	29	22	10	10	12	13	10	11	19
65	1	14	18	12	29	22	9	13	12	13	9	10	17
87	5	13	13	11	28	23	9	10	12	13	9	9	19
109	0	13	18	12	28	22	10	10	12	13	10	9	18
89	27	14	10	12	29	22	9	10	12	15	9	9	17
63	36	14	14	11	28	25	9	12	11	14	12	10	19
50	5	16	13	11	28	23	9	10	12	13	11	10	18
109	1	15	11	12	29	22	9	10	12	13	9	10	19
72	3	14	17	12	31	22	10	12	12	13	11	10	20
63	2	14	14	12	30	24	9	10	12	13	10	11	17
48	13	13	13	11	28	24	10	10	13	13	10	10	19
91	13	14	14	12	28	22	9	12	11	13	10	10	20
106	0	14	17	13	28	23	10	10	11	13	9	11	17
91	0	15	11	11	29	24	10	12	12	13	9	13	18
96	10	15	9	13	28	23	10	12	12	13	9	9	18
107	1	13	12	12	29	21	9	12	12	13	9	11	17
89	24	15	16	11	27	22	9	12	13	13	9	11	18
20	3	12	15	12	30	23	9	10	12	14	9	10	18
113	14	13	15	12	29	23	9	10	11	14	10	10	18
44	3	13	10	11	28	21	10	13	13	14	8	13	18
57	2	13	12	12	28	24	9	10	12	15	9	10	18
46	13	14	15	13	29	20	9	10	11	15	10	10	17
102	10	12	12	13	30	22	11	13	12	13	11	10	19
74	0	14	10	13	29	23	10	10	11	14	9	10	19
43	23	14	13	13	29	20	9	10	12	14	9	10	18
27	6	15	14	12	28	22	9	11	11	13	8	11	19
94	39	14	13	11	29	22	11	13	12	14	9	10	20
94	7	12	14	12	27	22	9	13	11	13	9	11	19
100	0	13	14	13	27	21	9	10	11	13	10	12	19
72	25	14	14	11	28	24	9	12	11	14	12	10	19
85	4	13	13	12	28	23	10	10	11	14	11	12	18
43	9	13	16	12	27	23	9	12	12	14	10	10	20
62	4	13	9	12	29	23	10	13	11	13	8	11	18
99	40	14	20	12	28	22	9	12	11	13	9	10	20
66	1	14	15	13	28	20	9	10	11	15	11	11	17
84	6	13	13	12	28	20	9	13	11	12	9	13	20
63	9	14	14	11	27	21	9	13	13	13	11	12	18
80	0	15	15	11	28	22	10	14	11	13	11	11	19
75	2	14	12	12	28	23	10	13	11	13	10	12	18
33	13	14	15	12	27	19	9	12	12	14	9	12	18
39	29	13	13	13	29	22	9	13	12	13	8	11	20
83	30	13	13	11	27	24	9	10	13	13	11	13	18
55	24	16	14	12	28	23	9	12	13	13	11	11	20
21	0	12	10	12	29	22	10	13	11	13	9	11	18
49	11	14	16	12	30	23	9	10	12	15	9	12	19
72	1	14	14	12	28	24	9	10	12	14	9	9	18
48	40	14	19	12	29	23	9	12	12	13	11	10	20
49	0	16	11	11	28	22	10	10	12	13	9	10	17
36	6	15	15	12	31	24	10	15	13	13	8	11	17
74	0	14	13	12	29	23	9	12	13	13	9	10	18
35	17	13	10	11	26	22	10	14	12	13	10	12	19
33	8	15	12	12	29	23	8	10	11	13	10	12	19
93	6	13	12	13	30	24	10	10	12	13	9	11	19
53	22	16	13	12	30	23	9	10	12	13	10	10	19
64	21	13	11	12	30	21	10	10	12	14	10	9	18
43	25	14	10	12	27	22	9	13	11	13	9	11	20
50	2	14	12	12	29	21	10	10	13	14	8	10	17
92	1	12	11	13	27	23	10	11	13	14	11	10	18
64	40	12	10	12	28	23	9	13	12	13	9	10	19
49	2	14	16	12	28	24	9	13	11	13	8	11	18
74	11	13	17	12	31	22	9	10	12	13	9	11	20
64	7	12	14	12	28	22	10	15	11	13	8	10	20
66	50	15	12	12	29	22	9	10	13	14	9	11	19
68	8	14	10	12	28	23	10	12	12	12	10	11	18
112	16	16	11	13	29	23	11	13	12	14	11	11	21
97	0	15	17	12	29	23	9	13	11	13	11	12	17
46	22	12	14	11	28	23	9	10	12	14	10	11	19
31	7	13	13	11	28	20	8	10	11	15	9	10	19
78	1	14	12	12	30	23	9	10	12	13	9	10	19
54	0	13	15	11	27	23	9	10	12	13	10	9	19
50	15	13	17	11	28	23	9	14	11	13	9	10	18
61	3	14	15	12	27	24	9	12	11	13	9	9	18
103	12	15	12	12	28	24	9	11	12	13	9	12	19
65	12	14	13	13	26	23	9	13	11	14	11	10	20
43	21	13	10	12	28	22	9	10	12	13	11	9	22
77	14	14	11	12	29	24	11	13	12	13	9	11	19
111	3	13	16	12	30	23	9	12	12	14	10	11	19
61	17	15	14	12	27	23	9	11	14	14	9	10	19
56	0	13	12	11	28	24	10	12	11	14	10	11	19
97	9	13	19	13	28	22	10	10	12	14	9	9	17
106	3	13	11	13	28	21	9	10	12	14	11	11	20
90	6	15	11	12	29	22	9	12	11	13	11	11	18
73	23	15	10	11	29	20	9	12	12	14	11	9	18
106	31	13	16	11	28	24	10	12	12	14	9	11	18
64	27	13	17	11	27	22	10	13	12	13	9	11	18
78	1	15	10	12	28	22	9	10	13	13	11	10	19
109	17	13	15	12	28	22	10	9	11	14	9	11	19
77	21	14	11	12	27	23	9	10	12	13	9	12	19
95	24	13	10	12	27	23	9	10	13	13	9	10	17
88	0	12	17	12	27	24	9	10	11	13	10	10	19
82	3	16	13	13	30	22	9	12	11	14	9	9	20
41	8	15	10	11	27	22	9	9	13	14	9	9	19
31	5	12	12	11	26	23	10	10	11	13	9	9	19
62	17	13	16	11	28	23	11	10	12	13	9	10	19
49	10	15	10	13	29	24	9	10	12	14	10	11	18
73	11	14	13	11	30	23	9	15	11	13	9	10	18
109	1	14	13	13	26	23	9	13	11	14	11	10	20
65	0	13	14	11	29	23	9	10	12	13	9	11	19
72	17	13	13	12	29	24	10	15	12	14	9	9	20
76	28	13	13	12	30	24	10	10	12	13	9	11	20
100	20	13	17	12	28	22	9	10	13	14	10	11	19
60	4	14	17	12	28	20	10	10	12	13	11	11	19
36	3	13	12	12	29	21	9	12	12	14	8	10	18
31	0	13	11	13	28	21	10	10	12	13	11	10	17
99	8	13	12	12	27	23	9	10	12	13	9	11	18
62	11	13	12	12	28	21	9	10	13	13	9	12	19
42	12	15	13	12	28	20	10	12	13	14	9	9	19
53	8	14	17	12	27	22	10	14	11	13	9	11	19
88	36	15	10	12	29	23	10	12	12	13	9	13	18
63	11	16	14	13	30	24	9	12	12	14	11	11	18
77	1	13	10	12	27	23	8	12	11	15	9	10	20
103	3	13	13	11	28	23	10	10	12	13	8	11	18
64	14	13	13	11	29	24	8	13	12	14	9	11	18
42	22	13	12	11	30	22	9	12	12	14	9	11	19
68	17	13	16	13	29	22	9	10	12	13	9	11	19
98	17	15	13	13	28	22	9	10	12	15	11	9	18
59	35	14	14	13	29	22	10	11	12	15	9	9	18
49	3	13	14	12	28	24	9	10	14	14	9	9	18
89	2	13	13	13	28	24	9	12	12	14	9	11	18
42	8	13	13	11	31	22	9	12	12	13	11	10	17
90	13	14	10	12	28	22	9	10	12	13	10	12	19
63	30	13	14	11	31	21	9	11	14	13	10	9	19
83	1	14	10	12	28	23	10	13	11	13	9	11	19
81	20	13	10	13	31	23	8	10	11	13	10	10	18
110	0	12	12	11	26	23	10	10	11	13	9	9	19
46	0	15	11	13	28	21	9	13	11	13	9	10	18
66	30	14	13	12	28	22	9	12	12	13	9	10	18
102	5	14	12	11	28	23	9	10	12	13	9	12	18
86	7	12	13	11	27	23	9	10	11	13	8	11	19
52	10	13	14	12	30	23	9	10	11	15	11	10	18
75	34	13	11	12	27	22	9	13	11	13	12	11	18
79	17	13	10	12	28	23	9	12	11	15	10	13	18
43	2	12	16	12	29	22	8	10	12	14	10	11	19
91	14	15	16	12	28	23	10	13	12	14	11	11	18
43	11	14	14	12	28	22	9	12	11	13	10	10	20
70	5	14	19	13	27	22	8	13	12	13	9	10	18
98	5	12	14	11	28	23	9	15	12	15	10	10	19
111	30	15	10	13	28	22	9	10	11	14	10	9	18
103	16	14	16	13	29	21	9	13	11	14	9	11	17
35	0	14	14	12	28	25	9	12	11	13	11	11	19
37	6	13	13	13	27	22	9	10	12	14	11	10	18
102	23	13	18	12	28	22	10	10	12	13	10	9	18
40	2	13	16	11	28	24	10	12	12	14	9	11	18
65	8	13	13	11	27	22	9	10	12	13	10	11	20
25	2	15	12	13	31	24	9	13	12	13	10	11	18
75	14	15	10	12	28	21	9	12	11	14	8	12	19
34	30	16	13	12	29	21	10	13	13	13	9	9	19
56	15	14	15	12	28	22	9	10	14	14	9	11	18
46	23	15	16	11	29	21	9	10	13	14	9	11	20
29	26	15	15	13	28	23	9	12	12	14	9	11	18
47	23	13	14	12	28	22	10	10	12	13	9	11	18
84	30	13	14	11	29	23	9	12	12	13	10	10	19
101	43	14	17	12	31	22	10	12	12	13	11	10	20
65	24	14	16	11	29	22	9	10	12	14	11	10	18
109	11	14	10	12	30	22	10	10	12	14	9	10	19
112	30	14	13	11	28	22	10	10	12	14	9	10	17
39	10	14	12	11	27	22	11	10	13	14	10	11	18
48	13	14	13	12	27	23	10	12	13	13	9	10	18
59	5	13	11	12	30	24	10	10	12	13	10	10	20
109	15	13	12	11	27	22	9	12	11	13	9	11	18
59	2	13	19	12	30	23	9	10	11	14	9	9	19
55	29	12	13	11	28	23	9	12	12	13	12	12	17
55	4	16	13	12	29	23	9	10	11	13	11	11	19
79	2	12	10	12	30	23	9	10	12	13	11	10	19
88	16	14	13	13	30	23	10	13	11	13	12	12	19
94	12	15	16	12	28	23	10	11	11	15	11	11	19
97	29	13	16	11	30	21	9	10	13	13	11	12	19
33	10	15	13	13	28	24	9	11	11	13	9	13	19
77	24	16	14	13	30	23	9	12	12	13	11	10	19
42	5	13	10	14	30	24	9	10	12	13	10	11	19
52	5	12	17	11	29	23	9	10	11	13	10	11	18
76	14	15	13	12	28	22	9	13	11	13	9	9	16
62	11	15	10	13	28	22	9	10	13	13	11	11	20
97	13	13	10	12	28	24	9	13	12	14	10	10	19
95	10	13	11	11	29	23	10	10	11	13	9	11	18
50	24	14	13	13	28	24	10	10	13	14	9	10	18
98	2	13	15	12	29	23	9	11	12	13	10	11	18
92	1	15	12	12	28	22	10	10	12	13	9	11	19
101	4	13	10	12	28	22	9	10	12	14	10	13	17
96	4	13	13	12	27	23	9	13	11	13	11	10	17
78	21	12	18	12	28	22	8	12	12	13	10	12	18
87	0	14	13	13	28	23	9	10	11	14	10	13	19
97	11	14	14	11	30	22	10	13	13	13	10	12	19
74	11	14	11	13	28	22	9	10	12	14	10	12	18
70	25	14	12	13	30	22	9	13	13	13	10	10	17
81	1	13	14	12	29	24	9	10	13	14	9	9	18
86	5	13	13	11	27	22	9	10	10	13	11	10	19
108	38	13	14	13	29	22	11	11	13	14	9	12	20
106	17	13	10	11	27	21	9	9	12	13	9	11	17
75	6	14	17	12	27	23	10	13	13	14	8	10	19
74	9	15	13	11	29	23	9	10	12	14	12	10	17
36	5	16	13	13	28	22	9	12	12	14	11	10	18
91	23	15	12	11	28	20	9	12	14	14	9	11	18
93	5	12	13	11	27	23	8	12	12	13	9	12	20
77	6	14	12	12	27	23	9	12	13	14	8	10	17
97	0	14	12	12	28	22	9	9	12	13	9	11	18
107	11	13	17	11	27	23	9	13	12	12	9	12	18
54	2	13	12	12	28	23	9	10	11	13	9	11	18
100	25	15	11	12	29	22	10	13	11	13	10	10	18
48	13	14	17	12	30	24	10	10	12	15	9	10	18
122	18	15	12	11	29	22	9	10	12	13	10	11	18
61	12	13	18	12	29	23	9	10	12	13	10	12	21
100	20	16	10	13	28	22	9	12	12	14	9	9	19
84	0	14	18	13	29	21	10	12	12	13	9	11	18
40	28	12	10	12	29	21	9	10	12	13	10	11	18
63	8	13	11	12	27	22	9	13	11	13	12	11	18
49	3	12	10	12	27	22	9	11	12	14	9	10	18
88	9	13	12	12	28	21	9	12	12	13	9	8	20
41	16	13	12	11	28	24	10	10	11	14	9	12	17
44	18	13	13	12	27	24	9	10	13	13	9	11	19
77	17	12	12	13	28	23	9	10	12	13	10	10	18
107	1	13	11	12	27	24	9	10	11	14	9	9	19
45	18	13	13	12	28	24	9	10	11	14	10	9	18
42	0	13	12	12	28	23	10	10	12	13	9	11	18
50	20	13	10	11	30	22	9	10	12	13	10	9	19
37	10	12	14	13	28	24	9	13	12	14	10	11	18
70	5	13	14	11	27	22	9	12	12	14	9	11	20
53	4	15	11	12	27	23	9	10	13	13	8	11	19
49	26	13	10	12	28	22	10	10	12	14	9	10	20
90	22	14	11	12	27	22	10	10	11	13	10	9	19
87	8	15	12	13	27	21	10	10	12	13	11	11	17
84	1	14	16	12	29	23	9	10	11	13	9	9	18
71	0	14	10	12	28	22	9	12	14	13	9	10	18
55	21	13	17	11	30	23	10	10	11	13	10	10	19
98	7	14	14	12	29	24	9	11	11	14	11	13	18
44	5	13	12	11	28	23	10	10	11	13	9	9	18
86	4	13	12	11	29	21	10	13	12	14	10	11	16
70	37	14	14	11	30	22	9	13	13	13	9	10	18
100	0	14	13	13	27	22	9	10	11	13	10	11	19
92	26	13	14	13	29	23	10	12	12	13	10	11	19
88	16	13	13	12	29	22	9	10	10	13	11	11	17
105	13	13	17	12	27	25	11	13	11	14	10	11	19
104	21	13	16	12	27	25	9	12	12	14	10	10	17
70	2	13	13	11	28	22	8	11	11	13	11	10	19
104	0	13	9	13	30	24	9	12	12	14	10	9	17
105	18	15	19	11	28	22	9	11	13	13	11	11	18
74	1	14	11	12	27	22	10	10	11	13	9	10	19
93	10	13	18	12	27	21	9	12	11	13	9	10	19
86	17	12	17	11	26	23	9	13	12	14	10	10	18
52	25	16	11	12	28	22	9	10	12	13	11	10	18
59	0	13	13	13	28	23	9	10	12	13	9	10	19
94	6	14	13	12	27	23	10	12	11	14	9	11	20
49	0	13	12	12	27	23	10	12	13	15	11	12	18
89	4	13	12	13	27	23	10	11	12	13	11	11	18
113	10	12	11	12	29	24	10	12	12	13	9	12	20
92	0	14	13	13	27	22	9	10	12	14	8	10	20
36	40	13	11	11	26	23	9	12	12	13	11	10	18
104	6	13	15	12	27	23	10	12	11	14	9	11	19
102	3	12	15	12	30	23	9	10	12	14	9	10	18
63	1	16	11	11	27	23	9	10	12	14	9	10	18
42	15	12	13	11	27	23	9	10	11	13	8	11	19
68	7	13	10	12	27	23	10	11	11	14	10	12	18
41	2	12	11	11	27	23	10	13	12	14	10	12	18
105	1	12	11	11	29	23	8	12	13	13	9	11	20
101	1	14	10	11	29	24	9	10	11	14	10	10	17
73	33	14	13	12	29	25	10	13	12	13	12	10	18
57	2	14	14	13	27	23	9	13	12	13	11	10	17
39	30	14	12	12	30	22	10	13	12	13	8	11	17
102	19	13	12	12	29	22	9	13	13	13	9	10	19
78	8	15	13	11	27	21	9	10	13	13	10	11	19
97	8	13	10	12	29	21	11	12	12	14	9	9	19
93	27	14	15	12	30	23	9	10	12	14	9	11	17
73	1	14	10	12	29	22	10	12	12	14	11	10	17
82	5	13	12	12	30	25	9	13	13	13	9	12	20
84	10	12	14	12	27	24	11	10	13	13	9	10	20
36	1	13	12	12	27	21	11	10	12	14	9	12	19
100	21	14	13	12	29	23	8	10	12	14	8	10	20
82	17	14	15	13	28	22	10	10	11	13	10	10	19
80	1	13	14	13	28	23	9	12	12	14	10	10	19
100	5	13	9	13	28	24	9	10	11	13	11	11	19
60	6	14	9	12	28	23	9	10	12	13	11	11	18
58	22	12	13	12	28	23	9	12	13	14	11	10	18
60	19	13	12	13	29	22	9	13	11	14	8	9	20
64	16	13	12	11	28	23	9	12	10	14	11	11	17
78	2	12	12	12	29	22	9	12	12	14	9	11	19
76	8	15	11	12	26	22	9	10	12	13	9	9	19
113	10	14	12	12	29	24	9	12	11	14	9	10	16
60	47	13	16	11	29	24	9	11	12	13	8	11	19
61	26	13	12	12	30	22	10	13	11	15	9	10	18
71	12	15	12	11	27	21	9	12	12	13	9	11	18
90	7	13	12	11	27	24	10	13	12	13	10	12	17
55	9	13	10	11	29	22	9	12	12	13	9	10	19
49	7	15	17	11	28	20	10	10	12	13	10	10	18
56	28	14	12	12	28	23	10	13	12	13	11	10	19
96	0	12	13	12	30	22	11	12	12	12	9	11	17
38	5	14	15	13	28	24	8	12	11	14	9	11	18
74	28	13	14	11	29	23	9	12	12	13	10	10	19
75	0	13	10	12	30	22	10	12	11	13	8	11	18
84	9	12	11	11	27	23	10	13	12	14	10	12	18
110	27	15	12	12	27	24	10	12	12	13	9	10	18
35	1	13	17	12	29	23	9	11	12	13	9	12	18
70	2	14	18	11	27	23	9	10	12	14	9	9	20
58	14	15	10	12	29	25	10	12	13	13	9	10	19
106	8	13	12	13	28	24	10	12	11	14	11	13	18
49	8	13	13	11	29	23	9	12	12	13	9	9	17
34	17	15	12	12	28	21	9	13	11	14	10	10	19
71	19	15	10	11	27	21	9	10	11	14	10	13	17
45	24	14	11	11	29	23	9	10	12	14	10	11	19
108	18	14	11	11	28	23	9	11	13	15	9	11	18
41	44	14	16	12	26	22	9	12	12	13	10	10	20
83	7	14	10	12	28	23	10	13	11	13	9	11	19
42	15	13	12	13	28	23	9	14	12	14	11	11	20
61	0	14	13	12	29	24	10	12	12	13	10	13	19
84	22	13	17	12	29	24	10	10	12	14	9	10	17
50	50	15	17	11	26	21	9	12	12	13	9	11	21
102	10	13	10	12	28	22	9	10	12	14	10	13	17
78	1	15	12	12	26	22	9	10	12	13	9	11	20
43	3	14	12	11	28	22	9	10	12	13	9	10	20
77	22	14	13	11	29	22	9	12	13	14	10	10	18
39	5	13	12	12	28	24	9	10	12	13	8	10	18
75	8	13	12	12	28	23	9	13	13	14	9	11	18
74	0	14	10	13	29	25	9	12	12	13	9	10	18
86	0	13	15	12	29	23	10	10	13	14	11	12	19
74	1	14	15	11	29	22	10	12	13	13	9	11	18
69	15	13	11	11	28	23	9	10	13	13	10	10	18
45	1	12	18	12	26	23	9	12	12	14	10	11	18
108	22	13	13	11	27	22	8	10	13	14	9	9	18
41	0	12	11	13	29	21	9	10	13	14	10	12	18
51	3	13	13	12	28	23	8	12	12	13	10	9	19
54	20	14	10	12	29	22	9	10	12	13	9	12	18
41	0	14	19	13	28	23	9	13	12	14	11	10	19
47	17	13	10	12	29	22	10	10	13	13	11	11	19
114	10	13	11	13	27	23	9	11	11	13	9	10	19
74	4	14	9	12	28	23	9	10	12	13	10	11	19
72	8	13	18	11	30	23	8	12	14	14	9	11	18
27	0	14	12	12	28	23	9	10	12	13	9	11	18
44	13	13	18	12	28	22	10	10	12	13	10	9	18
67	35	14	15	11	30	23	9	12	11	13	9	12	19
100	0	13	13	12	31	23	9	15	11	13	11	11	18
68	16	13	12	13	30	24	9	13	12	14	9	11	18
53	24	13	13	12	29	24	9	10	12	14	9	10	18
79	14	13	14	12	30	24	10	12	11	14	9	11	20
39	5	14	13	12	29	23	9	13	11	13	10	10	19
77	16	13	16	11	28	22	9	14	11	13	9	12	19
87	11	14	16	12	29	23	10	9	11	13	9	10	17
62	17	14	12	11	28	23	10	10	12	13	9	10	19
60	4	12	13	12	27	22	9	12	13	13	11	10	18
33	14	13	13	11	29	22	9	12	13	14	9	12	18
99	4	14	15	11	29	23	9	10	11	14	10	10	20
82	0	14	12	13	27	24	9	13	12	14	8	9	17
96	37	13	14	12	29	22	11	10	12	14	9	11	20
81	16	15	13	12	30	22	9	12	12	12	12	11	19
70	1	13	12	13	28	23	9	12	11	14	11	9	18
38	5	14	21	12	28	24	9	12	12	13	9	12	20
67	15	14	17	13	27	24	11	12	13	13	9	11	18
36	1	13	17	12	29	21	10	12	11	14	9	10	20
101	4	12	12	12	27	23	9	12	12	14	8	10	19
99	3	13	11	12	30	24	10	10	12	13	10	10	20
91	6	13	13	12	27	21	9	13	12	13	10	11	18
92	14	14	15	12	30	22	10	12	10	13	10	11	18
94	5	13	13	11	28	23	9	13	12	15	10	10	18
110	10	13	13	12	29	23	10	10	12	13	9	11	18
101	0	14	13	13	28	23	9	10	11	14	10	13	19
64	12	12	10	12	31	22	10	10	12	14	9	9	18
103	4	14	11	11	29	23	9	10	12	14	10	11	19
79	17	13	12	11	28	23	10	10	11	13	9	9	18
91	36	13	9	12	29	23	9	12	11	14	9	11	19
48	25	13	11	12	28	23	10	13	12	14	10	9	19
78	21	13	15	11	27	22	10	13	13	13	8	12	18
93	13	12	15	13	30	23	9	10	12	13	12	11	21
70	14	15	19	13	26	24	9	10	12	13	9	11	19
39	34	14	13	13	28	23	10	12	12	14	11	12	18
97	19	13	13	12	28	22	10	12	12	13	9	9	18
57	16	13	17	12	27	22	10	10	14	14	10	10	19
84	1	11	16	11	27	23	9	12	12	13	11	12	19
95	0	13	15	12	29	23	9	11	12	13	10	11	18
106	9	14	10	12	27	22	9	13	11	13	11	11	19
74	1	13	10	12	27	22	9	11	11	14	11	9	20
101	3	13	17	12	28	22	10	10	12	13	10	10	18
38	16	15	12	11	29	22	10	10	12	14	10	11	16
52	0	15	13	12	26	23	11	10	12	15	11	12	18
62	10	13	17	12	30	22	10	12	12	13	10	9	19
89	13	13	13	11	29	24	9	13	12	13	9	12	20
29	17	13	17	12	29	21	10	12	11	14	9	10	20
91	10	13	9	13	26	22	9	13	13	13	9	11	19
49	0	12	10	13	27	21	9	10	12	13	11	11	18
58	2	15	12	13	31	24	9	13	12	13	10	11	18
67	32	13	17	12	27	25	11	13	11	14	10	11	19
98	11	12	16	12	28	21	9	13	12	15	9	11	19
106	11	13	14	12	27	24	9	12	13	13	10	10	19
100	29	12	13	12	28	22	8	10	11	14	9	9	20
102	10	14	12	12	30	23	10	12	11	13	10	10	19
44	4	16	13	12	28	24	9	10	14	14	10	11	18
76	12	14	10	12	29	24	9	12	13	13	8	10	18
69	7	12	13	12	28	22	9	11	13	13	10	11	19
107	16	13	10	12	27	24	9	13	12	13	10	11	21
90	39	13	11	14	29	23	9	12	12	15	9	11	19
79	18	14	15	12	28	23	9	12	12	15	8	10	19
111	7	13	13	12	29	22	10	12	12	13	10	10	18
62	42	13	13	11	28	20	9	12	11	13	11	11	19
40	7	13	13	11	28	22	8	10	11	13	10	13	19
45	8	14	20	13	27	24	10	10	11	13	10	11	18
88	29	13	12	11	29	23	9	12	12	13	9	11	17
37	4	13	18	13	28	23	9	10	12	13	11	10	18
60	24	13	12	12	27	21	9	13	13	13	9	10	19
107	5	12	12	12	29	23	10	11	12	13	9	11	17
72	2	13	10	12	29	24	9	12	14	14	9	9	17
44	23	15	15	13	28	24	11	10	12	15	11	11	18
72	8	12	13	12	28	21	10	12	11	13	8	11	19
39	5	15	13	13	29	25	9	9	14	15	11	12	19
86	19	14	17	13	29	22	9	12	13	13	9	9	17
74	16	15	10	12	30	24	9	12	12	14	10	9	17
73	10	14	11	12	26	22	9	10	13	13	10	10	18
74	12	15	14	11	30	23	8	11	13	13	9	11	18
53	46	14	12	11	31	23	9	12	13	13	8	11	18
55	5	14	10	12	31	22	10	10	12	13	10	9	19
79	12	13	11	12	29	22	10	12	12	14	10	10	18
40	5	14	16	12	30	24	9	10	12	15	9	12	19
106	33	12	15	12	30	23	9	10	12	14	9	10	18
50	28	13	12	12	29	22	9	10	12	13	8	10	19
92	3	15	11	12	28	23	9	10	13	13	9	11	17
95	5	15	12	12	28	23	11	11	11	13	10	9	20
32	1	13	12	11	28	24	10	13	12	14	8	11	20
31	0	14	12	13	28	22	9	10	13	15	9	12	18
86	13	13	12	12	29	23	9	10	12	13	8	10	18
77	26	13	12	13	29	21	9	13	11	13	9	12	18
66	20	15	13	12	28	25	10	14	12	14	9	11	20
51	11	13	11	11	29	23	10	10	11	13	9	11	18
79	33	14	10	13	27	21	10	13	12	13	10	11	18
64	5	15	14	12	28	23	9	10	13	13	9	10	19
42	5	14	14	11	26	22	9	13	12	13	10	11	16
87	22	15	11	13	27	23	10	11	12	13	9	10	20
100	0	13	10	12	28	21	9	10	11	13	9	11	18
101	31	13	14	13	29	23	9	10	11	14	9	9	19
109	2	12	10	12	29	23	9	12	12	14	9	11	19
119	26	13	17	12	31	22	9	12	13	14	9	11	18
41	5	15	9	12	29	24	9	10	12	15	11	11	17
78	10	13	15	12	28	24	9	12	12	13	9	9	19
100	20	13	16	11	30	21	9	10	13	13	11	12	19
96	0	14	12	12	28	21	9	10	12	14	9	11	18
90	2	15	10	11	27	22	9	9	13	14	9	9	19
59	2	14	16	12	30	20	10	10	12	13	8	10	17
70	43	16	16	13	28	23	9	10	12	13	11	9	19
67	32	14	14	13	31	23	9	11	11	14	10	11	18
81	13	14	10	11	30	22	10	12	13	13	9	11	18
60	1	13	14	11	30	24	10	13	12	13	9	10	19
93	26	15	15	13	28	23	10	12	12	15	10	12	18
74	10	13	11	11	27	22	9	10	12	14	11	10	19
106	0	14	19	12	30	21	9	12	12	13	9	12	19
47	7	14	13	11	28	23	9	10	11	14	10	11	17
44	50	14	11	13	29	23	9	10	12	14	10	9	21
41	7	15	10	12	30	22	10	11	12	14	10	11	19
80	3	14	14	12	28	23	10	12	11	13	9	11	18
49	1	13	11	12	27	22	10	9	12	13	10	11	19
77	8	14	12	12	28	20	10	10	12	15	9	10	18
49	1	15	14	12	30	23	10	10	14	13	11	9	21
70	0	15	11	13	29	20	10	12	11	14	11	12	18
81	6	13	15	13	29	24	9	13	11	13	10	11	19
24	22	13	9	11	29	23	10	10	12	13	9	11	20
82	5	14	16	12	28	25	9	10	11	13	9	10	16
73	18	13	15	12	29	22	10	12	12	14	9	11	20
79	28	14	9	13	29	23	9	10	12	13	9	11	18
106	19	14	17	12	30	23	9	12	12	14	10	10	20
52	0	14	12	12	29	21	9	13	12	15	9	11	19
54	1	13	10	11	29	22	9	12	12	13	9	10	19
56	23	13	10	11	27	21	9	9	12	13	9	11	17
67	1	15	13	11	29	21	9	10	12	14	10	11	19
39	13	13	12	11	28	23	9	12	11	14	9	10	17
67	2	14	16	13	29	22	9	11	12	14	9	10	20
65	14	14	13	12	27	23	10	10	12	14	10	10	18
32	0	15	15	12	28	24	9	10	12	14	9	10	18
91	0	14	13	12	28	23	9	10	12	15	11	9	18
99	5	14	16	12	28	21	9	13	12	13	9	10	17
67	29	14	11	13	30	22	9	10	11	13	11	11	16
100	33	13	13	12	29	22	10	12	11	14	10	11	17
77	6	14	12	11	28	24	9	12	12	13	9	11	18
58	21	15	15	12	30	23	9	12	12	14	9	10	20
67	6	13	16	14	31	24	9	15	13	13	11	9	18
92	44	13	14	12	29	23	8	10	11	13	10	9	19
109	1	15	16	13	29	23	10	12	13	13	8	11	18
67	0	12	10	12	29	23	9	10	10	13	11	10	19
52	6	13	12	13	29	23	9	12	12	14	12	11	17
108	20	16	13	12	27	21	9	9	13	14	9	11	18
109	22	12	12	12	30	21	9	11	13	15	10	11	17
48	5	14	13	11	28	24	9	12	12	13	11	12	20
66	1	13	16	13	29	23	10	10	12	13	11	12	17
60	15	14	9	11	31	23	9	10	12	14	10	10	19
74	6	13	20	12	31	23	10	10	12	15	10	11	19
51	12	15	10	12	28	23	9	10	12	13	11	9	17
100	15	12	11	12	29	24	10	12	12	13	9	12	20
48	3	12	12	12	28	21	11	12	13	13	11	10	21
83	1	16	14	12	31	22	10	13	12	13	10	11	21
86	32	12	11	13	27	25	9	12	11	13	9	10	17
51	4	14	13	12	30	23	10	12	12	13	9	9	19
65	25	14	18	11	27	21	9	10	11	14	10	11	20
74	16	13	12	12	27	22	9	13	13	13	11	12	19
17	5	14	13	12	29	24	9	13	13	15	10	10	18
64	2	16	11	12	30	23	9	11	12	14	9	13	21
83	3	15	13	12	27	24	8	10	12	13	10	10	18
110	0	13	9	12	27	23	9	13	11	13	10	10	19
53	5	14	15	13	28	24	8	12	11	14	9	11	18
22	10	16	19	12	28	21	9	11	11	14	8	9	18
36	0	15	16	12	29	24	9	10	12	13	9	10	18
87	16	15	13	11	28	23	9	12	12	14	9	9	18
19	0	14	12	11	29	21	9	9	12	13	9	10	19
47	25	16	12	12	29	20	8	12	12	13	9	12	19
64	6	13	17	12	28	21	9	10	11	14	9	9	17
66	1	13	15	12	29	21	9	12	13	13	9	11	18
45	2	15	9	12	29	23	9	10	14	14	9	10	19
56	0	14	13	11	29	22	9	10	12	14	9	12	18
27	3	13	15	11	27	23	10	12	11	14	9	10	19
111	18	13	10	11	30	22	9	12	11	14	9	12	19
103	10	14	10	12	29	24	9	10	12	13	9	10	18
103	3	15	13	12	28	23	9	12	12	13	9	10	19
69	27	14	12	11	29	24	9	13	12	15	8	10	19
55	25	13	12	12	27	23	10	12	13	15	11	12	18
52	13	15	9	12	27	23	11	11	12	13	9	10	20
62	4	14	10	12	27	22	10	10	11	13	9	11	19
48	6	12	10	12	28	23	9	13	12	13	9	10	19
49	4	15	16	13	29	23	10	12	13	13	9	10	19
38	12	14	13	12	29	23	10	11	12	14	11	9	20
55	5	16	13	11	28	23	9	10	12	13	11	10	18
103	32	13	15	12	27	25	10	12	12	13	10	10	18
86	2	14	14	13	27	23	9	13	12	13	11	10	17
104	1	14	15	11	29	22	10	10	12	13	8	11	18
83	31	14	12	13	26	21	10	10	11	14	9	11	17
50	14	13	16	12	27	23	9	10	13	13	9	10	17
93	0	12	11	12	29	21	9	12	13	14	8	10	19
82	28	15	13	12	28	22	10	10	11	13	9	10	20
