# Supplementary material for: Using game theory to thwart multistage privacy intrusions when sharing data
Source: Sci Adv. 2021 Dec 10;7(50):eabe9986. doi: 10.1126/sciadv.abe9986 (PMC8664254; doi:10.1126/sciadv.abe9986)
Supplement: Supplementary file 2 — Data S1 [file sciadv.abe9986_data_s1.zip › sciadv.abe9986_data_s1/DemoKAnonymization/exp/2058/data/target_data/i35.csv]

YOB	State	STR1	STR2	STR3	STR4	STR5	STR6	STR7	STR8	STR9	STR10	STR11	STR12
73	11	13	15	11	29	22	9	14	12	13	8	13	18
95	3	12	15	13	28	22	9	14	12	13	10	11	17
51	5	14	11	13	30	22	9	10	11	13	11	11	16
90	5	16	10	13	27	20	9	11	13	15	11	12	20
70	14	15	17	13	28	24	9	12	12	13	11	9	18
32	24	15	14	10	29	23	9	13	11	13	9	10	17
48	23	15	13	11	28	21	9	12	13	13	12	9	20
123	3	12	12	12	27	22	9	15	13	14	9	10	17
34	0	15	10	12	28	23	9	10	12	13	11	9	17
98	7	15	12	12	28	23	10	12	12	13	10	9	18
90	29	13	12	12	28	24	9	13	12	14	10	11	19
106	24	13	11	11	30	23	9	12	12	14	9	11	19
47	34	16	10	11	28	22	9	10	12	13	9	9	18
44	37	13	12	11	27	24	10	13	12	13	10	12	17
109	13	13	13	12	27	22	9	14	12	13	9	11	18
44	4	14	16	12	29	21	9	10	12	14	11	11	18
109	6	15	16	12	28	23	10	11	11	15	11	11	19
39	6	12	10	11	28	22	9	13	11	13	10	9	18
69	1	14	12	11	27	22	9	13	11	13	9	9	18
58	2	13	17	11	30	23	9	11	11	13	9	11	20
81	2	13	10	11	29	24	9	14	11	13	9	11	19
82	26	13	11	12	28	22	10	10	12	13	9	12	17
41	7	14	10	13	29	21	9	12	12	13	9	11	20
39	5	14	19	12	27	22	9	10	12	14	11	11	18
63	20	15	17	13	27	25	10	12	12	13	10	10	20
60	9	12	13	12	30	23	8	10	14	13	10	13	20
116	0	13	12	12	28	24	9	10	12	13	8	10	18
38	1	13	14	11	30	22	10	13	13	13	10	12	19
30	1	14	11	12	29	23	9	10	11	14	10	10	18
106	0	15	15	11	29	23	10	13	12	13	9	11	19
94	33	14	16	12	31	24	9	11	12	13	8	10	19
93	26	15	15	13	28	23	10	12	12	15	10	12	18
63	7	13	9	12	28	24	9	12	11	14	10	11	19
51	3	15	11	12	29	24	10	10	13	15	11	9	17
47	32	13	18	11	30	23	8	12	14	14	9	11	18
98	18	15	15	12	27	24	9	11	14	13	11	11	16
113	1	13	10	13	28	24	10	12	12	13	10	9	21
62	3	13	15	12	27	23	9	13	11	15	10	11	17
60	3	13	15	12	29	23	9	10	11	14	10	10	18
78	23	13	13	12	28	22	10	14	11	13	10	10	16
76	14	15	17	12	29	23	9	10	11	13	9	10	16
105	6	14	10	12	27	22	9	10	12	13	10	9	18
96	1	15	19	12	26	24	9	12	12	14	10	10	20
62	3	12	16	12	28	21	9	13	12	15	9	11	19
75	17	12	10	11	29	24	9	10	12	14	8	11	18
65	6	15	10	12	30	23	10	12	12	14	9	11	18
57	2	14	13	12	27	22	9	13	11	14	9	11	18
75	1	15	17	12	29	23	9	13	11	13	11	12	17
94	9	13	13	12	27	24	9	10	12	13	9	10	18
67	29	14	12	12	29	22	9	12	13	14	9	10	18
95	10	14	12	12	29	21	9	13	12	15	9	11	19
79	5	14	13	11	28	23	9	10	11	14	10	11	17
33	5	15	17	12	30	22	8	10	12	13	11	10	18
87	11	15	14	12	29	22	10	12	12	13	9	10	19
83	0	13	13	12	29	23	9	10	12	14	10	11	17
78	2	13	11	11	31	23	9	10	13	15	8	11	19
50	29	12	10	12	28	24	9	12	12	13	12	11	19
52	0	13	11	12	27	22	10	13	12	14	11	10	19
70	9	13	16	13	29	23	9	10	12	14	11	10	18
39	14	14	12	11	28	22	9	10	12	13	9	10	20
112	41	14	10	12	30	22	10	12	12	15	9	12	17
102	15	14	14	11	29	23	8	13	12	14	8	11	18
98	13	14	15	13	26	23	11	12	10	13	11	10	20
37	45	13	10	12	27	23	10	11	11	14	10	12	18
55	7	15	10	11	28	23	10	12	12	13	9	11	17
54	3	13	10	12	27	23	9	12	12	13	11	11	17
98	8	15	15	11	28	21	9	10	12	14	10	10	19
43	2	13	15	11	30	22	8	12	12	14	10	10	19
99	34	13	11	12	30	23	10	12	11	15	9	10	19
78	25	13	10	12	29	21	10	10	13	13	11	11	19
82	1	13	20	12	29	20	10	11	12	13	11	11	19
71	3	13	13	12	29	23	9	12	12	14	10	9	18
87	19	14	10	12	28	21	9	14	12	13	9	10	19
44	21	12	12	13	28	22	9	10	12	14	10	9	17
109	29	14	9	13	29	24	8	14	12	15	9	11	19
37	25	15	14	11	27	23	9	11	12	13	11	10	20
73	21	13	13	14	28	21	9	10	12	13	10	10	19
34	0	12	16	12	27	22	9	10	13	13	11	12	18
50	0	13	10	13	27	21	10	10	13	14	9	11	17
108	22	13	13	11	27	22	10	13	12	14	9	10	20
74	0	15	10	12	30	22	10	10	12	13	9	11	17
71	27	16	16	13	28	23	9	10	12	13	11	9	19
55	8	15	13	11	27	21	9	10	13	13	10	11	19
95	0	14	11	12	30	20	10	10	12	14	9	11	20
99	10	13	13	12	27	23	8	10	13	14	9	12	17
78	45	14	15	11	29	22	10	10	12	14	10	10	18
50	7	15	15	12	28	22	10	10	12	13	9	12	17
99	1	12	17	12	27	23	9	10	13	13	8	12	18
50	1	15	18	11	28	23	9	12	11	13	10	12	18
95	3	14	15	11	28	24	10	12	12	13	9	11	19
80	28	13	15	11	27	23	9	10	12	13	10	10	19
104	11	12	20	12	30	23	10	10	11	14	9	11	19
54	7	14	16	13	28	22	10	12	12	13	9	10	19
104	4	16	16	11	30	22	10	12	12	13	11	10	18
52	13	15	9	12	27	23	11	11	12	13	9	10	20
61	2	14	10	11	28	23	9	10	12	14	10	9	18
86	33	13	17	11	30	20	9	13	11	13	11	11	19
45	3	14	10	11	27	23	9	10	12	13	10	12	17
102	5	14	12	11	30	23	10	12	11	15	11	10	17
89	0	14	14	13	29	23	9	11	12	13	11	11	19
46	5	14	13	12	29	22	10	13	12	15	10	11	17
37	11	15	12	12	30	23	9	13	11	14	9	9	20
82	1	15	12	12	29	22	9	10	12	13	11	10	17
64	34	13	10	11	31	22	9	13	13	13	10	11	18
58	0	13	13	11	28	22	8	11	11	13	11	10	19
81	7	15	11	12	28	24	9	11	12	13	9	11	18
77	5	13	13	13	29	22	10	10	12	13	9	11	18
65	13	16	14	11	28	22	10	13	12	13	9	11	18
34	4	16	12	13	29	20	10	13	12	13	11	11	17
90	2	16	13	11	30	21	9	13	12	13	11	10	20
28	12	13	13	12	29	22	10	12	12	14	12	11	19
45	10	13	20	13	31	22	9	10	12	13	10	10	19
73	6	13	10	13	27	22	9	15	11	14	9	11	19
46	6	14	18	11	27	25	9	13	13	14	11	10	19
50	12	12	13	12	30	23	8	10	14	13	10	13	20
52	8	15	13	11	27	22	10	13	12	14	10	11	19
56	16	14	12	11	30	23	10	13	11	13	9	10	18
53	9	14	11	12	27	25	9	10	13	13	9	12	19
58	0	13	10	13	28	24	10	12	12	13	10	9	21
32	13	13	18	12	28	22	10	10	12	13	10	9	18
50	8	12	15	12	29	22	8	10	13	13	10	12	17
65	0	15	13	12	28	22	10	11	12	13	9	11	18
73	1	13	10	11	27	22	9	10	11	13	10	11	18
70	13	13	13	12	28	24	9	12	12	14	9	11	18
86	27	12	12	12	27	24	9	10	12	13	11	10	19
94	12	15	12	11	28	23	10	12	12	14	9	9	17
104	0	16	18	12	29	22	10	10	10	15	9	11	19
45	22	15	10	12	28	21	10	11	13	14	9	11	17
61	10	15	17	12	30	22	9	10	12	14	11	11	20
48	0	14	15	11	29	22	10	10	12	14	10	10	18
105	15	14	19	13	29	23	9	10	12	14	10	11	18
40	0	14	15	12	27	24	10	10	11	14	8	10	18
90	13	14	11	11	28	24	9	15	12	13	9	12	17
88	8	16	11	12	30	22	8	12	12	14	10	12	19
66	1	13	13	12	29	22	10	12	12	13	8	10	18
77	7	14	16	13	26	23	10	10	12	13	10	10	19
73	0	14	16	11	29	20	10	14	12	12	9	10	19
96	0	14	14	11	30	24	9	10	12	15	11	10	19
53	4	14	14	11	28	25	9	12	11	14	12	10	19
50	47	15	11	11	29	23	10	13	12	13	11	12	19
92	4	12	12	11	28	21	9	10	13	13	9	10	18
113	0	14	13	12	28	24	10	10	12	15	10	12	20
104	8	15	12	12	27	20	10	14	11	12	9	11	18
57	18	15	10	13	27	22	9	11	12	13	11	9	19
35	19	13	12	12	27	23	10	12	13	15	11	12	18
72	4	13	17	11	29	22	9	12	11	13	9	11	19
88	3	15	13	12	28	22	10	11	12	13	9	11	18
25	1	16	11	12	30	24	9	10	12	13	10	12	18
69	27	14	9	12	28	24	9	12	12	14	10	12	19
40	47	13	13	13	28	22	10	10	12	13	10	11	17
47	0	15	13	11	29	24	9	10	11	15	10	11	18
103	1	13	9	13	28	24	9	10	11	13	11	11	19
79	0	14	15	13	26	23	11	12	10	13	11	10	20
95	1	13	10	12	27	23	10	10	11	13	8	11	19
42	11	15	14	12	31	22	10	13	12	13	10	11	21
57	16	14	11	13	26	23	9	10	13	13	9	11	17
49	19	15	13	12	28	22	10	10	13	13	8	10	17
71	2	13	13	12	29	20	9	13	12	13	9	11	17
112	10	13	13	12	28	23	10	13	12	14	11	11	19
108	9	15	13	12	30	22	9	11	11	14	10	10	18
80	5	15	12	12	30	22	9	10	12	14	8	11	19
85	35	13	9	13	28	22	8	11	13	13	9	10	18
102	2	13	14	11	30	24	10	13	12	13	9	10	19
96	10	14	12	12	30	24	9	10	14	13	8	10	18
93	2	15	13	13	26	24	9	12	12	14	10	10	18
80	8	14	12	11	29	24	10	13	13	13	9	12	20
92	1	13	13	12	28	22	11	12	13	13	10	11	18
29	1	14	11	13	27	23	9	9	12	13	9	10	19
71	15	16	10	12	29	20	10	13	11	13	8	10	18
81	9	14	12	11	31	23	9	12	13	13	8	11	18
78	6	13	13	12	28	24	9	10	11	14	10	9	18
67	0	13	13	13	27	24	9	12	12	12	9	11	18
97	2	14	10	12	31	23	9	12	11	13	10	10	18
84	3	15	13	13	28	22	9	13	12	14	9	12	19
57	18	15	16	12	29	24	10	12	11	13	9	11	19
56	3	14	13	12	27	22	9	13	11	14	11	12	20
48	6	13	10	13	28	22	11	12	14	13	8	11	18
64	36	14	10	11	28	22	9	10	14	14	8	11	18
97	20	13	16	12	27	21	9	9	12	15	9	11	20
57	16	14	19	13	28	24	9	12	14	13	10	10	17
106	11	13	17	13	28	23	9	13	12	14	9	9	17
47	33	12	16	13	29	21	8	10	14	14	9	10	19
53	2	14	16	11	27	23	9	10	12	13	9	13	19
66	12	14	14	13	28	24	9	13	13	15	9	9	18
57	30	16	17	14	29	23	10	13	12	13	11	11	16
59	3	13	12	12	28	23	9	13	11	14	9	10	20
52	2	14	17	13	30	23	9	12	11	15	10	10	17
70	7	14	11	12	30	22	10	10	11	14	10	12	17
39	19	13	10	12	28	23	9	13	10	14	11	11	17
83	0	13	14	11	29	22	10	10	12	15	9	10	21
77	2	14	13	12	28	24	9	12	10	14	9	11	19
81	5	14	13	12	27	22	10	12	12	13	9	10	18
50	41	14	18	12	28	20	10	10	12	13	11	11	19
48	5	14	10	11	29	24	9	10	11	13	11	10	19
45	31	12	18	11	28	23	9	13	12	13	11	12	18
35	49	14	15	13	27	22	9	13	12	13	10	11	18
50	3	13	12	11	27	22	10	13	14	14	9	11	17
31	31	13	13	11	29	23	9	10	12	13	10	10	21
88	3	16	11	12	28	22	9	10	12	13	11	10	18
38	21	14	17	13	28	24	9	10	12	13	9	9	18
87	19	16	10	11	30	20	9	13	13	13	9	10	19
90	34	16	12	12	30	22	9	10	12	13	8	10	17
107	31	12	17	13	28	23	10	10	12	13	9	10	19
65	37	14	12	11	28	23	9	10	12	13	9	12	18
77	0	14	13	13	31	22	9	12	12	14	11	11	20
41	0	14	11	11	28	22	9	10	11	14	9	10	18
41	15	16	14	11	28	22	10	13	12	13	9	11	18
45	2	14	10	13	27	24	10	12	11	13	9	10	18
73	10	14	9	12	29	24	9	13	13	13	10	11	20
56	1	12	13	12	30	22	11	12	12	12	9	11	17
46	18	14	13	13	28	23	9	10	12	13	9	9	20
90	13	13	10	11	28	23	9	13	11	14	9	10	18
88	12	14	14	11	28	25	9	12	11	14	12	10	19
87	0	12	11	11	29	23	8	12	13	13	9	11	20
94	17	15	13	12	30	22	9	10	12	13	10	10	18
72	6	15	15	13	28	22	9	10	12	13	10	10	18
74	12	14	10	12	28	22	10	10	11	14	9	11	20
31	12	14	13	12	28	22	9	12	12	13	9	10	18
67	15	13	11	11	27	20	9	11	11	14	10	11	19
37	0	15	11	12	28	21	9	12	12	12	9	9	19
101	2	14	12	11	29	22	9	14	12	13	11	11	18
74	1	13	13	11	28	21	10	10	14	14	11	10	19
40	11	13	12	11	30	23	11	10	11	13	10	12	18
79	2	15	12	12	29	23	8	10	11	13	10	12	19
92	32	14	12	12	29	20	10	10	13	14	8	10	17
91	19	13	12	13	29	22	9	13	11	14	8	9	20
36	22	14	12	12	29	21	10	10	13	14	8	10	17
69	3	13	16	11	29	23	10	10	12	13	9	10	18
109	5	15	17	14	29	23	9	12	11	13	9	9	18
72	0	14	10	12	27	22	9	10	12	13	10	9	18
41	1	13	10	13	30	24	9	10	12	13	9	11	18
85	2	15	13	12	28	23	9	12	12	13	9	10	19
99	3	14	11	12	27	23	9	12	12	14	8	11	19
77	23	13	10	13	28	23	9	11	12	13	9	10	17
85	6	14	14	12	29	23	10	12	14	13	9	12	18
99	4	13	12	12	29	21	9	12	12	14	8	10	18
45	6	12	19	12	31	24	9	10	11	13	10	10	18
87	13	13	14	12	29	22	9	12	13	13	9	10	18
55	3	12	12	11	28	22	9	10	12	13	9	10	20
120	0	13	17	12	27	23	10	12	12	14	9	9	19
74	3	13	10	11	30	22	9	12	11	14	9	12	19
46	3	16	13	11	27	22	9	10	12	14	9	11	21
105	2	14	11	13	28	23	10	10	12	13	11	12	19
48	17	13	11	12	27	24	9	10	11	14	9	9	19
110	20	13	10	12	28	21	10	10	13	13	9	11	17
121	7	13	16	12	28	23	9	12	12	15	10	9	19
66	5	14	10	11	30	23	9	12	11	13	11	10	19
98	0	15	9	13	28	23	9	9	12	14	11	10	18
72	3	13	15	12	28	23	9	12	12	13	10	10	18
95	25	14	12	12	29	22	10	11	13	13	12	9	19
32	0	14	11	12	29	23	9	12	12	14	8	11	19
99	2	13	17	12	30	20	9	12	12	13	8	9	18
82	36	13	16	12	29	22	8	12	13	13	11	11	17
75	23	12	10	11	28	22	8	10	13	14	9	10	18
43	7	14	13	12	30	23	10	10	11	13	9	11	18
90	27	16	13	11	30	23	9	11	12	14	9	12	18
41	10	13	17	12	31	22	9	10	12	13	9	11	20
51	28	15	13	12	28	22	10	10	11	13	9	10	20
71	21	14	19	12	28	23	9	10	12	13	9	9	17
102	3	13	10	12	29	23	9	13	12	14	10	10	19
94	0	13	14	12	27	23	9	13	12	13	9	12	20
33	25	13	14	12	27	21	9	10	13	14	9	13	18
67	4	16	17	12	28	24	10	12	12	13	10	12	18
97	17	12	13	12	27	22	9	12	11	13	11	9	18
34	14	14	11	12	26	24	10	12	11	15	10	10	17
56	32	15	14	13	31	22	9	12	12	13	10	12	19
63	25	15	10	12	28	21	10	11	13	14	9	11	17
54	13	15	12	12	28	23	9	10	12	13	10	10	18
81	28	14	12	12	28	22	9	12	12	12	9	13	18
89	0	14	11	13	29	24	9	10	12	14	9	12	19
81	8	14	10	12	28	24	9	10	11	13	9	10	19
67	10	13	12	11	29	23	9	13	12	13	9	9	19
30	41	14	13	11	27	23	10	10	12	14	9	11	17
106	13	14	13	11	30	24	9	12	13	13	9	9	21
64	2	15	13	12	27	24	8	9	11	13	9	11	17
86	2	13	12	12	28	23	10	10	12	14	9	11	18
99	24	15	12	11	31	23	9	10	12	15	11	12	20
56	4	14	13	11	27	20	10	10	11	14	10	9	18
56	16	16	14	11	29	22	11	12	12	13	10	11	19
43	38	14	13	12	30	23	10	10	11	13	9	11	18
40	2	13	13	13	29	24	10	13	12	13	11	11	19
56	16	13	16	11	30	21	9	10	13	13	11	12	19
66	2	15	10	12	28	21	9	13	13	13	9	9	18
98	25	12	10	11	28	24	10	10	11	13	10	9	20
54	23	16	9	12	29	22	9	10	13	14	11	11	19
46	32	14	12	12	29	25	10	10	11	13	10	11	18
101	26	12	10	11	27	23	9	12	12	14	11	10	20
74	36	14	9	13	29	23	10	13	13	13	10	11	20
71	11	16	11	11	29	23	9	11	13	13	9	10	19
33	33	14	17	12	29	22	9	12	11	13	11	11	19
84	16	14	10	12	28	23	9	13	12	13	9	11	21
102	1	14	13	12	28	22	9	10	11	14	12	11	18
100	47	15	10	11	27	21	9	10	11	14	10	13	17
45	0	13	17	12	28	21	9	12	11	13	12	11	19
36	15	14	10	12	28	20	9	10	12	13	9	11	19
58	25	15	15	12	27	22	9	12	11	13	10	11	18
68	19	14	15	13	27	22	9	13	12	13	10	11	18
92	37	13	12	12	30	22	10	10	12	13	11	11	18
93	41	14	13	12	29	22	9	13	12	13	9	10	19
40	19	13	19	11	28	22	10	13	12	13	9	12	18
70	3	14	15	13	27	22	9	13	12	13	10	11	18
51	0	13	13	11	27	22	9	13	12	15	10	10	18
46	13	14	14	11	29	23	9	12	12	13	11	10	18
52	34	14	10	12	28	24	10	10	13	15	10	10	18
46	10	16	12	12	27	23	10	12	12	14	9	10	17
39	5	15	13	12	30	22	9	11	11	14	10	10	18
63	8	13	13	13	28	21	8	12	12	13	11	10	18
64	25	14	13	12	30	24	9	10	12	13	8	9	18
86	10	13	15	12	29	23	10	12	14	12	12	11	18
98	28	14	12	11	28	23	9	10	12	13	8	11	19
78	12	15	10	12	29	25	10	12	13	13	9	10	19
83	2	14	11	13	27	23	10	13	12	13	9	10	18
63	2	15	15	12	28	22	9	12	12	14	8	9	20
47	1	15	15	12	31	23	9	12	11	13	9	10	18
95	8	14	12	12	29	23	9	12	13	15	8	10	19
111	0	14	12	12	28	24	9	13	13	13	11	11	18
53	0	15	12	13	30	22	9	12	12	13	10	11	19
97	0	14	13	12	28	23	10	12	12	14	10	10	17
60	11	12	15	13	28	22	9	14	12	13	10	11	17
52	6	12	13	13	29	23	9	10	11	13	9	8	18
79	6	13	10	13	28	23	9	12	13	15	8	10	17
46	8	16	11	12	28	20	9	10	12	13	9	13	18
90	30	12	14	11	27	22	9	11	12	14	9	12	19
45	16	12	11	11	28	22	10	12	11	13	9	11	19
58	25	13	16	12	30	21	9	12	12	14	9	12	17
89	0	14	10	12	30	22	10	12	12	15	9	12	17
55	24	13	13	13	31	23	9	10	11	13	10	12	18
44	13	15	11	13	28	21	9	12	11	14	9	11	19
92	1	15	15	12	27	23	9	11	12	14	9	11	19
39	14	14	13	11	29	24	9	10	12	14	10	10	19
83	4	14	19	13	26	22	9	10	12	13	12	9	19
73	21	13	12	11	32	22	9	10	12	13	11	10	19
105	1	14	10	13	29	25	10	10	11	13	9	11	19
57	1	14	11	12	29	22	10	12	13	13	10	10	18
98	11	14	10	13	27	21	9	12	13	15	9	11	19
68	4	13	13	11	29	23	10	12	13	13	11	13	19
42	9	14	17	13	29	22	9	10	11	15	9	12	19
89	6	14	14	12	29	22	11	10	12	14	9	11	20
108	6	14	13	11	29	22	11	13	12	14	9	10	20
42	6	14	14	11	30	22	10	13	12	13	10	12	17
43	17	13	11	12	30	21	10	10	12	14	10	9	18
63	8	13	12	12	29	23	9	12	11	13	9	13	19
35	0	16	12	11	29	22	10	14	12	14	11	11	19
74	0	13	19	13	28	22	10	10	12	14	9	9	17
76	32	14	12	12	27	23	10	13	12	13	12	11	19
64	26	14	11	13	30	23	9	10	11	13	10	12	18
77	19	13	17	11	27	22	10	13	12	13	9	11	18
104	23	14	15	12	27	24	10	10	11	14	8	10	18
42	26	13	11	11	27	23	10	10	12	14	10	10	18
56	7	13	14	12	30	24	10	12	11	14	9	11	20
81	6	13	9	12	29	21	10	10	12	13	11	12	17
61	1	15	15	12	29	24	9	12	13	13	9	11	18
79	37	14	12	12	28	22	9	12	12	12	9	13	18
70	22	12	13	13	29	23	9	10	11	13	9	9	18
50	0	12	13	13	29	23	9	10	11	13	9	9	18
44	1	14	13	12	29	24	9	13	12	13	9	11	18
93	16	15	13	13	27	22	10	12	11	13	10	10	18
113	13	15	10	13	27	22	9	11	12	13	11	9	19
96	0	14	10	12	28	23	9	10	11	13	9	10	18
24	6	13	12	12	28	24	9	10	12	15	9	10	19
43	12	12	14	11	27	23	9	12	12	15	9	11	19
61	0	13	17	13	29	24	9	10	11	13	10	10	18
59	1	14	12	11	29	23	8	10	13	14	11	12	17
62	0	16	17	14	29	23	10	13	12	13	11	11	16
93	0	13	10	11	28	23	10	12	12	15	9	10	18
98	13	16	16	12	30	22	9	12	12	14	9	10	18
31	13	15	9	13	28	23	9	9	12	14	11	10	18
90	0	14	10	13	28	22	10	13	12	14	9	12	20
67	1	12	17	12	30	22	9	10	12	13	11	9	18
106	7	16	13	12	31	21	9	12	12	14	9	10	16
51	9	14	14	13	30	21	10	10	12	13	10	10	16
102	38	15	12	11	29	24	9	10	11	13	10	11	19
68	19	13	12	13	29	21	9	13	11	13	9	12	18
80	11	12	15	11	30	24	9	11	12	13	10	11	17
94	13	14	9	13	29	23	9	10	12	13	9	11	18
109	2	14	18	12	29	22	10	9	12	13	9	9	17
99	5	14	20	12	27	24	9	10	12	13	9	9	21
95	37	15	15	12	30	23	9	10	12	13	10	11	18
46	22	16	16	12	30	23	9	13	11	13	11	10	20
48	9	13	12	13	29	21	9	13	11	13	9	12	18
49	7	14	15	13	28	24	8	12	11	14	9	11	18
101	28	14	19	11	29	25	9	13	12	13	9	10	18
48	13	12	12	13	30	22	11	13	12	13	11	10	19
64	1	13	12	11	29	25	9	12	12	14	9	10	19
83	2	14	10	13	29	22	9	11	11	13	10	12	18
38	0	13	12	13	29	21	9	13	11	13	9	12	18
67	34	16	9	12	28	20	10	10	12	13	8	11	17
108	28	12	10	11	28	23	9	10	11	14	9	11	18
38	2	13	15	12	27	23	10	11	12	14	8	11	18
97	0	12	10	14	28	24	9	12	11	14	11	11	19
42	5	13	12	11	31	24	10	12	13	13	9	10	18
65	38	15	15	13	27	24	10	13	12	13	11	10	16
60	8	14	13	12	28	23	9	10	11	13	10	9	20
92	12	14	11	11	28	20	10	10	11	14	9	10	18
96	19	14	15	12	27	23	10	10	13	13	11	13	16
70	19	13	18	12	29	22	9	12	11	14	9	10	19
93	8	13	11	11	29	22	9	13	13	13	11	10	19
75	16	14	14	12	29	23	9	10	12	13	9	11	18
67	3	15	15	12	30	23	10	12	12	13	11	11	19
105	3	14	18	12	28	24	11	12	13	15	10	12	19
71	0	14	12	11	28	21	9	10	12	14	9	9	18
30	1	12	9	13	29	24	9	10	11	14	10	10	18
53	8	13	14	12	29	22	10	12	13	13	11	11	18
101	5	13	20	12	29	24	10	11	12	14	12	10	19
70	37	14	14	11	30	22	9	13	13	13	9	10	18
99	2	13	13	13	28	23	9	12	12	13	9	9	18
110	3	13	16	13	28	22	9	10	11	13	11	11	18
42	5	14	10	12	27	23	9	12	11	13	9	12	19
109	11	14	15	12	28	22	9	12	12	14	9	9	19
28	5	15	13	12	30	21	11	13	12	14	10	11	19
33	0	14	12	13	28	24	10	10	13	13	9	12	17
70	29	16	14	11	29	22	9	10	13	13	10	10	19
78	1	14	13	11	29	20	9	10	11	13	11	12	18
54	6	12	11	11	27	23	10	10	11	12	9	11	18
61	0	14	14	11	30	24	9	10	12	15	11	10	19
43	23	13	17	12	27	23	9	10	12	13	12	11	18
68	15	12	12	11	30	23	9	12	11	13	10	11	17
42	1	14	10	12	28	24	10	10	12	13	9	13	18
64	3	16	10	11	28	23	10	13	11	13	10	10	18
88	30	16	17	12	28	22	9	12	12	14	9	12	20
56	2	14	13	12	29	22	9	14	12	13	9	10	19
72	13	13	13	12	29	20	10	15	12	13	10	11	17
88	9	13	15	12	29	24	9	12	11	14	9	11	19
38	2	13	10	11	29	22	9	13	12	13	10	10	18
78	6	13	15	13	29	22	10	12	12	14	9	11	20
103	48	15	10	12	28	21	10	11	13	14	9	11	17
96	38	15	12	11	29	24	9	10	11	13	10	11	19
67	18	14	13	11	29	23	9	13	11	13	9	11	16
106	0	13	13	12	29	23	10	10	12	13	9	11	18
74	14	13	13	11	28	22	11	12	11	13	9	10	17
79	7	14	12	13	27	22	10	12	12	13	8	10	18
86	35	14	12	12	27	23	8	12	11	13	11	10	19
105	9	14	10	13	30	24	10	12	13	14	8	11	19
82	5	12	12	11	28	23	9	10	11	14	9	10	19
105	18	14	16	13	28	25	10	10	12	13	10	11	19
113	24	13	15	12	26	24	10	13	12	15	9	11	20
79	2	14	12	12	28	21	9	13	12	13	9	10	19
106	0	14	12	12	28	23	9	12	12	13	10	10	17
97	2	14	10	12	27	23	10	12	13	14	9	10	18
31	8	14	13	11	28	21	11	12	11	13	9	10	17
78	6	14	11	13	27	23	10	13	12	13	9	11	18
64	1	13	13	12	28	23	10	13	13	15	10	11	18
56	16	12	13	12	27	22	9	10	11	14	10	9	19
60	3	13	16	12	27	23	9	10	13	13	9	10	17
108	0	13	10	12	29	24	9	12	14	14	9	9	17
51	16	13	10	12	30	23	10	10	12	13	9	11	19
67	3	14	13	12	27	23	9	10	11	14	10	11	18
42	4	13	18	12	28	22	11	13	12	15	10	11	18
46	11	13	9	12	27	21	9	13	12	13	9	11	20
72	21	15	12	13	30	20	8	10	12	14	9	13	17
102	40	13	13	12	30	23	9	12	13	13	9	11	18
80	5	13	11	13	29	24	9	14	11	13	11	11	19
69	6	12	13	11	29	23	10	12	12	13	11	9	17
42	40	13	15	13	28	25	11	10	12	14	9	11	18
39	14	15	10	14	28	23	9	12	12	13	9	11	18
83	20	13	15	11	28	23	9	12	13	13	10	11	18
90	24	16	13	13	26	22	9	10	11	13	11	10	17
107	16	13	12	12	30	23	9	14	12	15	11	10	18
103	19	14	16	11	28	21	10	13	12	13	9	11	20
77	11	15	10	12	28	24	9	11	12	13	9	10	19
45	11	14	14	12	30	23	9	10	13	13	8	10	18
79	21	14	11	12	27	23	9	10	12	13	9	12	19
98	2	14	13	11	27	23	10	10	12	14	9	11	17
71	32	14	16	12	28	23	11	10	11	13	8	11	19
34	8	12	10	13	26	22	9	10	11	14	10	11	17
43	12	16	11	12	30	22	8	12	12	14	10	12	19
77	3	15	12	11	31	23	9	10	12	15	11	12	20
38	23	16	14	11	29	22	9	10	13	13	10	10	19
25	2	15	16	11	28	23	8	10	11	14	11	11	18
85	0	14	13	11	30	22	9	13	12	13	10	10	18
102	3	15	11	12	27	22	9	12	12	13	8	11	19
54	29	14	17	12	31	22	10	12	12	13	11	10	20
52	13	12	12	12	29	23	10	11	12	13	9	11	17
94	7	14	12	12	29	24	9	10	13	13	12	9	19
96	1	14	10	12	29	22	9	10	12	13	9	12	18
86	0	15	13	12	28	22	10	11	12	13	9	11	18
42	0	13	12	12	30	22	10	10	12	13	11	11	18
71	35	16	9	12	28	20	10	10	12	13	8	11	17
67	23	13	10	12	28	23	10	12	12	14	11	11	19
45	1	14	11	12	28	22	10	13	11	13	9	9	19
81	5	13	15	11	29	24	10	12	11	13	10	11	18
100	9	13	17	12	31	22	9	10	12	13	9	11	20
47	1	13	15	12	30	24	10	12	12	13	8	12	20
107	3	15	13	12	28	21	10	10	12	13	11	10	16
76	44	15	14	12	29	22	10	12	11	14	11	9	19
32	6	15	13	12	29	22	9	10	12	14	10	9	18
95	15	14	15	12	29	21	8	12	13	13	9	12	19
60	1	15	10	12	29	23	10	10	12	13	11	11	18
44	10	14	16	13	28	24	10	10	13	14	11	11	19
30	34	12	13	12	28	21	10	12	11	13	8	11	19
45	2	15	14	13	28	21	9	10	11	12	10	9	20
60	4	14	12	12	29	22	10	11	13	13	12	9	19
30	17	14	13	12	29	24	9	10	12	13	11	10	19
69	10	13	13	12	29	23	10	13	12	13	9	10	19
53	30	12	17	11	28	20	9	12	11	14	8	11	19
104	18	13	19	11	28	22	10	13	12	13	9	12	18
38	4	16	11	12	30	22	10	13	12	13	9	11	19
57	2	12	13	12	28	21	10	14	13	13	9	12	18
30	21	14	14	13	30	24	9	12	11	13	11	10	17
78	24	14	18	12	29	22	8	13	12	13	9	10	19
54	0	14	13	12	28	23	10	10	12	13	10	9	18
73	0	15	16	11	27	23	10	12	12	13	9	11	18
30	3	12	10	11	27	22	9	12	12	14	11	12	18
90	0	16	11	12	28	23	8	10	12	13	11	13	18
76	17	13	16	11	30	22	9	10	13	14	10	9	18
75	6	15	13	13	29	25	9	10	12	15	9	11	19
52	0	15	13	13	29	25	9	9	14	15	11	12	19
51	12	12	14	12	27	22	9	12	11	13	9	10	20
87	31	12	11	12	28	23	9	11	12	15	9	11	17
51	19	14	19	13	29	23	10	9	12	13	10	10	18
52	0	13	13	13	28	23	9	10	12	13	9	10	19
80	8	14	13	13	30	23	9	10	12	13	10	10	19
42	2	13	13	13	27	24	9	12	12	12	9	11	18
76	3	14	18	13	29	22	11	10	12	13	10	11	18
56	19	14	10	12	28	21	9	10	12	13	9	10	20
61	8	14	15	11	29	22	10	12	13	13	9	11	18
50	10	12	16	12	28	20	9	13	12	14	12	10	18
85	0	14	12	12	30	22	10	13	12	13	8	11	17
82	1	13	16	11	26	22	11	12	12	13	9	11	18
105	24	13	16	11	28	22	10	10	11	12	12	11	19
89	7	13	14	12	27	24	10	10	12	14	11	11	17
99	1	15	16	11	30	22	9	10	12	14	9	12	20
46	4	13	12	13	30	24	9	12	12	14	12	9	18
66	2	14	15	12	28	23	9	12	12	13	9	12	20
37	2	14	13	13	28	23	9	11	11	13	11	10	19
79	1	13	16	12	28	22	10	10	12	13	10	10	18
91	3	12	19	12	29	22	9	12	13	15	9	11	18
42	2	13	20	12	28	22	9	10	12	14	9	12	20
87	17	13	18	12	28	22	10	10	12	13	10	9	18
67	0	15	13	12	29	23	9	10	12	13	9	11	18
79	0	13	19	14	29	21	9	13	12	13	10	11	18
34	18	13	14	12	28	22	10	10	12	13	9	11	18
76	6	14	11	13	30	24	9	10	14	13	9	12	18
70	5	14	16	12	29	22	9	10	13	15	10	11	18
45	2	13	17	12	31	24	9	13	13	13	9	10	18
62	0	12	18	12	27	23	10	9	12	13	10	11	19
56	6	14	13	11	30	23	10	10	11	13	10	10	18
75	39	15	11	13	28	22	9	13	13	13	10	10	18
22	8	13	10	12	28	24	10	10	12	13	9	11	18
40	23	13	13	12	29	24	10	11	11	15	10	10	18
67	0	14	13	13	29	23	8	13	12	13	10	13	20
35	42	13	11	13	28	21	9	10	12	14	11	11	20
46	10	14	12	13	28	22	9	10	13	13	9	12	18
107	34	14	17	12	27	23	10	13	13	14	8	10	19
49	36	16	14	14	28	20	9	12	12	13	8	9	19
106	14	13	10	11	29	24	10	12	12	13	10	9	18
90	13	13	14	12	31	21	10	12	12	14	9	13	19
31	3	13	16	11	27	24	9	10	12	13	10	10	19
54	2	12	11	11	28	22	9	12	12	13	10	10	18
42	1	13	10	12	29	22	10	10	13	13	11	11	19
48	6	13	14	12	30	22	10	11	12	13	9	11	20
105	10	13	13	12	28	23	10	11	11	13	10	11	18
96	3	13	13	11	27	22	9	10	12	13	9	11	17
82	6	15	11	12	27	22	9	12	12	13	8	11	19
93	6	12	12	13	28	22	9	14	11	13	9	10	20
73	4	13	13	11	31	22	9	10	11	13	10	9	20
96	0	15	12	13	28	24	10	12	11	13	9	11	19
66	4	14	12	12	28	23	8	10	12	15	8	11	19
40	2	14	17	12	28	20	9	12	11	13	10	11	20
49	0	15	16	12	29	24	9	10	12	13	9	10	18
73	30	13	11	12	29	22	10	12	12	14	10	10	18
90	26	13	13	11	30	22	9	12	14	13	10	11	19
98	2	14	12	11	28	24	10	12	11	14	8	10	18
29	0	13	14	11	32	21	9	11	14	13	10	9	19
105	0	15	10	12	30	22	9	10	12	15	9	11	18
101	0	15	10	11	28	24	10	12	12	13	9	12	16
89	18	14	14	13	29	24	9	12	12	13	9	10	19
54	18	16	11	12	30	22	8	12	12	14	10	12	19
111	12	14	12	11	27	22	9	13	11	13	9	9	18
70	2	15	12	12	28	23	11	11	11	13	10	9	20
110	9	14	10	12	29	23	10	10	12	13	10	11	19
47	11	13	15	12	27	25	9	10	11	14	9	11	18
41	46	14	9	11	28	24	10	12	13	14	10	10	19
85	2	13	16	12	28	23	9	10	11	14	9	10	18
102	21	15	9	12	28	23	10	10	12	13	9	10	18
97	13	13	13	11	29	23	9	12	12	13	9	9	17
99	29	14	20	12	31	23	9	13	11	14	9	9	19
45	0	13	15	11	27	23	9	11	12	13	9	11	19
53	12	14	18	12	29	23	10	13	12	13	11	10	17
60	2	15	10	13	28	22	9	10	11	14	10	9	18
61	25	14	13	11	29	25	11	12	13	15	10	9	17
61	5	15	11	11	30	23	9	10	12	13	11	10	19
55	5	14	10	12	27	23	8	12	11	13	9	9	17
39	5	12	12	12	27	22	9	10	13	13	9	9	18
72	9	16	19	12	28	21	9	11	11	14	8	9	18
107	30	15	10	11	28	23	8	10	11	14	9	11	20
104	6	13	17	11	27	20	9	12	12	13	10	11	18
76	10	13	12	12	28	23	10	10	12	14	9	11	18
40	1	15	17	12	28	22	10	12	11	13	9	11	20
95	5	14	18	12	29	22	10	13	12	13	11	11	17
76	1	15	10	12	28	20	9	10	12	13	11	11	19
42	49	16	19	12	28	21	9	11	11	14	8	9	18
102	0	14	13	12	28	23	9	13	12	13	11	11	21
101	47	16	16	12	28	24	10	11	12	13	10	12	19
44	10	13	10	12	29	22	10	12	12	14	11	9	20
81	36	14	10	11	27	23	9	12	11	13	8	11	19
80	21	14	10	11	30	22	9	12	13	13	11	12	18
112	2	16	15	11	29	20	10	10	12	13	11	10	18
89	0	14	10	13	29	23	8	10	13	14	10	12	18
115	14	12	10	11	27	23	9	10	12	15	9	11	19
97	1	15	11	12	28	23	9	10	13	13	9	11	17
79	13	13	14	11	30	24	9	10	12	13	11	9	19
32	29	14	12	12	27	23	10	12	13	13	10	13	18
101	2	16	11	11	30	23	9	13	12	13	9	11	17
78	8	13	10	11	27	22	9	10	12	13	9	12	18
70	0	12	10	11	29	22	9	13	11	13	9	11	19
101	0	12	14	12	28	22	10	15	11	13	8	10	20
55	1	15	15	13	28	22	10	10	12	13	9	10	19
63	7	14	11	12	28	22	10	12	11	14	9	10	17
92	17	12	11	12	28	21	9	14	12	13	10	10	19
106	5	14	13	12	30	22	10	12	12	13	8	10	17
91	2	13	12	12	30	22	10	10	12	13	11	11	18
84	12	13	13	11	27	22	9	12	12	13	9	11	19
106	30	15	13	11	28	23	9	10	12	13	9	10	17
77	6	14	12	11	28	24	9	12	12	13	9	11	18
56	4	14	15	11	28	23	9	12	12	15	8	10	19
115	12	15	11	12	28	24	9	11	12	13	9	11	18
93	0	13	11	13	28	23	10	12	12	13	11	10	20
41	31	16	18	12	28	23	9	12	11	13	9	11	17
62	0	13	20	12	28	22	9	10	12	14	9	12	20
94	6	14	10	11	28	22	11	10	12	15	9	11	19
61	19	12	13	12	28	24	10	15	11	13	10	11	21
103	29	13	13	13	27	24	9	12	12	12	9	11	18
92	11	14	17	12	28	24	9	10	10	14	9	11	19
34	26	14	11	12	27	22	9	10	11	14	11	10	18
77	2	13	19	11	28	23	9	10	12	13	9	12	17
60	5	12	13	12	29	20	10	10	12	14	11	11	18
105	7	13	10	12	29	23	9	10	12	15	9	10	20
40	2	15	20	11	30	22	9	12	12	14	11	12	18
45	37	12	12	12	28	22	10	12	12	14	9	11	20
111	0	14	13	12	29	24	9	10	12	13	11	10	19
45	3	13	18	11	26	21	10	10	11	13	9	11	18
68	23	13	11	12	28	22	9	10	12	13	9	10	19
102	6	12	14	12	30	22	9	12	11	14	10	11	19
37	4	14	10	11	30	22	10	12	13	13	9	11	18
103	6	15	13	11	29	22	9	13	13	13	9	10	19
39	7	15	16	12	29	24	9	10	12	13	9	10	18
47	34	12	12	12	29	24	9	10	14	13	9	11	20
101	2	14	12	11	28	22	9	13	12	13	9	10	19
43	16	14	14	12	27	22	9	10	11	14	11	11	21
55	1	14	14	11	28	23	9	12	12	13	9	11	18
76	0	16	12	13	27	23	10	11	11	13	10	10	19
99	0	16	10	11	29	22	10	10	14	13	10	10	18
47	24	15	14	12	29	24	10	10	11	13	9	12	18
29	0	13	13	11	28	23	10	15	12	13	8	12	18
37	1	13	10	11	29	21	10	10	12	15	10	10	19
42	0	13	14	11	27	22	9	12	12	14	9	11	20
96	0	13	12	11	30	22	9	12	11	14	11	10	17
67	1	14	16	12	28	20	10	12	13	13	11	11	18
60	0	12	12	12	28	20	9	10	11	13	9	9	18
101	5	12	11	12	29	24	10	12	12	13	9	12	20
96	18	14	13	11	29	23	9	13	11	13	9	11	16
99	7	14	13	12	29	21	10	13	11	14	8	10	20
79	0	15	10	11	27	21	9	10	11	14	10	13	17
39	1	14	12	12	28	23	8	10	12	15	8	11	19
46	16	14	12	11	28	24	10	13	12	14	10	11	19
103	16	15	18	12	29	22	9	10	14	13	10	10	20
75	19	14	13	12	28	21	10	14	12	12	10	10	18
92	1	13	11	12	27	25	9	10	11	13	9	12	19
86	8	14	13	12	30	24	10	10	12	15	9	11	19
58	17	12	17	11	28	20	9	12	13	15	11	10	18
63	12	14	9	12	29	22	9	10	11	14	9	11	19
34	17	14	10	13	29	23	8	12	12	13	9	10	16
57	1	12	13	12	30	23	8	10	14	13	10	13	20
95	12	14	15	13	29	20	9	10	11	15	10	10	17
50	3	15	9	13	28	23	9	9	12	14	11	10	18
70	17	12	14	13	28	24	9	15	11	12	11	10	20
104	0	14	10	11	27	23	9	10	12	13	10	12	17
63	12	13	11	12	28	24	9	10	12	13	8	10	17
68	6	14	13	12	27	22	9	13	11	14	9	11	18
105	2	14	10	12	28	22	10	13	11	14	9	11	18
95	1	14	10	12	28	20	9	10	12	13	9	11	19
40	18	14	10	11	29	23	9	10	11	14	11	9	19
95	11	13	10	12	28	23	10	11	11	14	10	12	18
44	0	14	16	13	27	23	9	12	12	13	11	10	19
67	29	13	13	12	30	24	10	10	13	15	10	11	18
63	7	14	16	12	28	23	9	12	12	13	9	9	19
50	9	15	12	11	31	23	9	10	12	15	11	12	20
58	5	13	14	11	29	23	9	12	12	13	10	10	19
45	15	14	10	13	28	24	9	12	11	13	9	11	17
52	19	14	12	12	28	23	9	10	12	13	9	11	18
95	21	13	10	12	28	23	10	11	12	14	9	11	18
61	19	14	15	12	29	22	9	12	13	13	11	9	19
55	14	15	12	11	28	20	10	10	12	15	9	11	18
96	0	16	11	13	29	23	11	13	12	14	11	11	21
116	5	13	14	12	31	21	10	10	12	13	9	12	18
50	22	13	15	12	27	22	9	9	12	13	10	12	19
66	1	15	13	12	29	22	9	10	12	14	10	9	18
53	7	13	10	13	29	22	9	13	13	13	10	10	17
107	9	15	20	11	27	22	10	10	11	14	9	11	18
123	24	12	10	13	28	24	10	10	13	15	9	9	20
34	31	12	12	12	28	22	10	12	12	14	9	10	20
74	3	13	19	11	28	23	9	12	12	13	8	9	17
43	42	15	12	12	28	24	10	13	12	14	10	12	20
72	11	14	13	12	27	24	9	12	12	13	9	12	19
40	4	14	10	11	26	23	9	11	12	13	11	9	18
61	22	13	18	13	29	21	9	10	11	13	9	10	18
64	30	15	10	12	28	23	9	10	12	13	11	9	17
45	6	13	12	11	30	23	11	10	11	13	10	12	18
57	1	14	18	11	29	23	9	10	11	13	9	13	18
78	0	13	11	11	27	24	9	10	11	14	9	12	18
70	5	12	11	13	27	24	10	12	12	13	10	12	19
42	2	15	11	12	30	22	9	12	11	14	9	9	18
48	6	14	10	12	29	22	10	10	12	13	9	10	18
102	32	12	13	11	27	23	9	10	11	13	8	11	19
63	22	13	9	11	27	23	9	10	12	13	11	11	17
43	15	15	15	12	28	24	9	13	13	13	11	12	18
39	27	14	13	12	29	21	9	12	12	13	11	10	18
31	23	13	15	12	30	22	9	11	12	14	11	10	18
43	6	13	11	13	28	23	8	10	12	13	9	9	21
49	17	13	12	12	30	23	9	12	12	15	9	10	17
94	4	16	14	13	30	24	9	12	12	14	11	11	18
76	26	15	19	12	26	24	9	12	12	14	10	9	20
58	7	15	15	13	28	20	9	10	11	15	11	11	17
41	2	15	18	11	27	23	10	10	12	13	9	11	20
100	5	12	12	12	28	23	9	10	11	12	9	11	18
91	28	13	11	11	28	22	9	12	12	12	12	10	17
103	26	13	9	13	28	23	9	10	12	14	9	10	19
52	10	13	17	11	28	22	10	10	11	14	10	11	18
96	3	13	13	11	28	22	8	11	11	13	11	10	19
53	2	14	13	11	29	21	9	12	14	13	9	10	19
107	8	14	17	12	30	24	10	10	12	14	9	9	17
100	34	14	13	12	30	23	9	10	11	14	8	12	20
68	20	14	16	11	29	23	10	10	11	13	8	12	17
89	15	16	13	12	27	24	9	10	12	13	9	11	18
88	4	15	13	12	30	22	10	10	13	14	10	10	18
41	14	14	13	12	27	22	9	13	11	14	11	12	20
66	0	14	13	12	27	22	10	10	13	13	11	11	18
111	3	13	10	11	29	23	9	10	13	14	10	10	17
90	31	13	11	11	26	23	9	12	12	13	11	10	18
64	27	13	17	11	27	22	10	13	12	13	9	11	18
92	8	13	12	12	28	22	9	12	11	13	9	11	18
46	21	13	13	13	29	22	9	13	12	13	8	11	20
45	8	12	14	12	30	23	10	10	11	13	8	11	18
61	4	13	18	12	28	22	10	13	12	15	10	11	18
89	5	13	14	11	29	22	10	10	12	15	9	10	21
45	0	15	10	12	30	24	9	12	12	14	10	9	17
77	38	14	16	11	27	23	9	10	12	13	9	13	19
53	27	15	14	13	28	22	9	13	13	13	8	11	16
95	9	13	14	11	26	22	9	10	12	13	9	10	18
57	0	15	15	13	28	23	9	12	12	13	11	11	17
32	12	14	9	11	27	22	10	12	12	13	8	10	19
86	50	13	12	12	28	25	9	10	12	15	9	10	18
101	24	14	9	11	31	23	9	10	12	14	10	10	19
98	4	12	12	11	27	22	10	12	13	13	10	10	20
94	4	15	19	12	29	22	9	11	12	13	9	11	20
70	1	12	13	12	28	23	9	12	13	14	11	10	18
83	17	15	10	11	28	21	10	9	12	13	8	10	18
38	25	13	16	12	26	22	9	10	13	13	10	10	18
106	29	16	17	12	28	22	9	12	12	14	9	12	20
50	34	14	15	12	28	21	10	12	12	14	11	10	18
53	2	14	19	12	27	22	9	13	12	14	11	10	18
79	0	16	14	12	28	24	9	10	14	14	10	11	18
50	34	13	12	13	27	23	10	12	12	15	10	12	19
39	46	14	14	12	29	24	9	11	11	14	11	13	18
109	12	15	11	12	29	22	10	13	11	13	10	10	18
59	6	13	11	12	29	23	10	11	14	14	9	10	19
59	30	15	12	12	28	24	10	13	12	14	10	12	20
77	5	16	12	11	29	23	9	11	12	14	10	11	18
34	4	15	11	12	29	22	9	10	12	13	9	10	19
58	13	13	20	12	30	24	10	12	12	14	9	12	19
63	33	13	13	12	29	22	10	12	11	14	10	11	17
89	0	12	15	12	27	23	9	10	11	13	9	10	18
116	10	14	10	11	29	23	9	10	11	14	11	9	19
33	11	13	13	13	26	22	9	10	11	13	9	11	18
69	38	12	15	12	30	23	9	10	12	14	9	10	18
111	4	12	10	11	28	21	9	13	12	15	8	10	20
74	15	13	14	11	31	21	9	11	14	13	10	9	19
64	16	13	16	11	28	23	9	11	12	14	9	10	17
36	8	13	20	12	28	22	9	10	12	14	9	12	20
76	34	14	16	13	27	23	10	12	12	14	11	11	19
63	34	15	9	13	28	23	10	12	12	13	9	9	18
86	5	14	9	11	28	21	10	12	11	13	9	10	18
81	20	15	17	13	28	24	9	12	12	13	11	9	18
75	7	12	16	11	27	23	9	12	12	13	11	12	19
74	17	14	12	12	26	23	9	10	12	13	11	11	19
39	26	16	16	12	28	24	10	11	12	13	10	12	19
109	29	14	15	12	27	24	10	10	11	14	8	10	18
77	1	13	14	12	29	22	10	11	13	14	9	11	18
86	1	13	14	12	28	23	10	10	11	13	9	11	18
65	15	15	10	11	27	21	9	10	11	14	10	13	17
83	5	14	12	11	30	24	9	10	12	13	9	11	19
60	0	13	12	12	28	20	9	10	11	13	9	11	18
93	11	13	18	11	29	22	10	10	11	13	10	11	18
39	2	13	10	12	27	22	10	10	11	13	10	12	19
74	3	15	11	12	28	24	9	11	12	13	9	11	18
40	15	13	13	11	28	20	9	12	11	13	11	11	17
95	28	15	11	13	30	23	9	10	11	15	10	12	19
64	22	15	17	13	28	23	10	10	11	13	8	9	18
98	3	12	13	12	28	21	8	12	13	15	9	9	19
38	2	13	16	12	28	22	10	12	10	13	9	10	19
65	8	14	13	12	28	22	10	12	13	14	11	10	19
28	4	14	14	11	28	23	9	10	12	13	9	10	17
89	3	13	10	13	30	22	9	10	12	14	12	10	18
74	11	13	13	13	28	22	9	10	12	15	9	9	18
50	3	13	15	12	29	20	9	10	13	13	10	10	18
90	16	16	13	12	28	22	10	10	11	13	9	10	20
73	3	14	13	12	29	23	9	12	11	13	8	11	17
44	2	13	11	11	29	23	10	10	11	13	9	11	18
36	0	13	17	12	29	23	9	11	12	13	9	12	18
91	1	14	11	12	28	23	9	10	11	13	9	10	19
103	17	15	13	12	28	23	9	12	13	13	10	10	18
97	26	14	10	11	27	24	9	10	10	14	9	11	18
52	4	15	15	13	28	22	9	10	12	13	10	10	18
97	6	14	10	13	30	23	9	10	11	13	9	9	20
106	1	12	17	12	26	23	9	10	13	13	8	12	18
84	2	15	14	13	29	22	9	10	13	15	9	10	18
85	2	13	16	12	28	23	9	10	11	14	9	10	18
83	0	15	15	11	29	23	9	13	12	13	9	11	19
65	27	14	13	12	27	22	11	14	12	13	10	11	20
80	16	15	15	11	29	22	10	12	12	13	8	10	18
90	11	13	18	12	31	21	9	12	13	14	9	10	18
91	10	15	15	12	29	23	9	10	11	14	10	10	20
78	0	13	13	13	28	23	10	13	12	14	10	9	20
114	0	15	9	12	30	24	10	12	12	13	10	11	17
45	6	14	16	12	31	24	9	11	12	13	8	10	19
74	30	14	12	12	29	21	9	13	12	15	9	11	19
47	14	13	20	12	29	24	10	11	12	15	12	10	18
81	22	14	19	12	28	23	9	10	14	14	9	13	18
99	16	15	12	12	30	21	10	10	11	13	10	10	19
110	9	14	11	11	27	22	9	10	12	14	9	11	20
78	23	13	14	11	29	22	9	11	12	14	9	10	17
85	21	15	15	12	28	24	9	13	13	13	11	12	18
62	0	16	11	13	29	23	11	13	12	14	11	11	21
87	14	15	13	12	28	23	9	12	12	13	9	10	19
27	29	15	13	13	28	22	9	10	11	15	11	9	18
47	4	14	15	12	29	21	9	12	13	13	9	12	19
42	21	13	17	12	31	22	9	12	13	14	9	10	18
90	19	12	11	11	27	23	10	13	12	14	10	12	18
68	0	13	14	12	31	21	9	12	12	15	10	10	18
69	11	14	11	11	29	23	10	13	13	14	9	10	19
27	0	13	12	13	29	23	9	10	11	13	11	11	19
55	20	14	15	13	29	23	9	11	11	13	9	12	17
80	6	14	12	12	29	21	10	10	13	14	8	10	17
104	16	14	17	12	27	21	10	10	12	13	10	11	19
103	1	15	15	12	28	22	10	10	11	13	8	9	17
57	3	14	15	12	29	24	10	13	13	14	10	10	18
64	13	14	19	13	27	23	8	10	12	12	11	9	18
63	2	13	15	12	28	24	10	12	12	15	11	11	18
64	2	13	12	13	29	21	9	13	11	13	9	12	18
100	6	13	12	12	28	24	9	10	12	15	9	10	19
95	4	14	12	11	30	22	9	12	13	13	10	10	20
66	13	15	13	12	30	23	9	10	11	14	9	10	19
108	3	13	10	13	30	22	9	10	12	14	12	10	18
56	4	14	13	12	29	24	9	13	12	13	9	11	18
78	7	13	16	12	27	21	9	9	12	15	9	11	20
69	9	14	13	12	29	22	10	10	11	14	11	11	19
81	5	13	11	12	27	24	9	12	11	13	9	12	19
76	0	13	12	13	28	23	9	10	13	15	11	10	17
103	0	15	9	13	28	23	9	9	12	14	11	10	18
97	21	16	12	13	29	20	10	13	12	13	11	11	17
45	24	13	10	11	29	22	9	10	13	14	9	10	19
70	9	13	12	13	27	23	9	10	12	15	9	10	18
99	22	13	11	12	28	23	9	10	11	14	9	10	18
45	33	14	10	11	30	22	9	12	12	13	10	10	18
39	37	12	11	13	27	22	9	11	13	13	11	11	20
96	39	12	13	12	27	23	8	12	12	13	9	12	20
86	38	13	11	11	30	24	9	14	12	15	8	10	19
57	8	15	13	12	28	22	10	11	12	13	10	11	19
39	2	14	13	13	28	25	9	12	12	13	11	10	17
96	14	13	16	11	31	22	9	11	11	13	11	12	19
52	25	15	15	12	31	24	10	15	13	13	8	11	17
51	33	13	12	12	28	23	10	10	12	14	9	11	18
31	33	13	12	12	29	24	8	13	11	13	10	9	18
42	27	13	10	12	29	23	9	12	12	13	10	10	19
93	46	15	16	12	28	23	10	11	11	15	11	11	19
80	27	14	12	11	31	23	9	12	13	13	8	11	18
106	0	13	11	11	29	22	9	13	13	13	11	10	19
95	0	13	18	11	29	22	10	10	11	13	10	11	18
100	9	14	16	11	29	22	10	9	12	13	8	10	19
38	1	13	15	12	28	22	9	12	12	14	9	10	19
107	1	13	14	12	28	22	9	12	13	14	10	9	18
70	30	13	13	12	27	21	9	12	12	13	10	10	18
35	2	14	12	12	28	22	9	12	12	12	9	13	18
100	0	13	12	13	27	23	9	12	12	13	10	10	19
68	0	13	18	11	27	20	11	12	13	13	9	10	19
62	5	13	13	12	31	23	9	15	11	13	11	11	18
49	26	13	10	13	28	23	9	11	12	13	9	10	17
81	5	14	12	11	28	23	9	13	12	14	9	10	20
48	2	14	15	12	27	23	8	10	12	14	10	11	19
109	2	13	15	13	29	22	11	14	11	13	10	10	19
58	22	15	14	11	26	23	8	10	13	14	10	11	18
37	14	14	13	12	27	22	9	10	12	13	11	10	18
46	0	15	13	12	27	22	10	11	12	13	10	11	19
108	24	13	12	13	28	21	10	12	12	13	9	10	17
99	23	16	10	12	28	24	9	11	13	14	9	12	17
33	0	12	17	11	29	21	8	10	12	14	10	13	20
89	28	14	14	11	30	21	10	10	12	13	8	11	20
69	30	13	10	12	29	21	11	13	12	14	8	11	18
103	11	13	12	12	29	25	10	10	11	13	10	11	18
68	3	13	15	12	27	23	10	10	12	12	9	10	20
78	7	12	9	13	29	24	9	10	11	14	10	10	18
78	0	13	10	12	28	23	10	10	12	13	9	9	18
37	0	13	13	12	29	23	9	13	12	14	10	11	18
111	27	16	16	12	27	23	9	12	12	14	10	10	18
37	22	13	14	12	29	22	9	12	13	13	9	10	18
73	11	14	16	12	29	23	10	9	11	13	9	10	17
105	1	15	12	11	29	22	10	10	12	14	9	11	18
97	3	14	14	13	28	23	10	12	12	13	10	10	19
99	33	12	13	11	29	24	9	12	12	14	9	11	19
49	12	15	11	12	29	22	10	13	11	13	10	10	18
75	33	16	18	12	29	22	10	10	10	15	9	12	19
48	3	15	16	13	27	24	10	11	12	13	10	12	18
42	14	14	15	12	27	22	9	10	11	13	11	9	18
78	16	14	13	13	28	23	9	10	12	14	12	10	19
63	33	14	9	13	29	23	10	10	12	13	9	10	17
52	13	14	11	13	29	23	10	12	11	14	10	11	18
76	3	14	10	13	29	25	10	10	11	13	9	11	19
105	17	15	13	11	30	24	9	10	11	13	9	9	19
101	22	13	10	12	29	21	11	13	12	14	8	11	18
53	24	15	16	11	30	22	9	10	12	14	9	12	20
112	12	12	14	12	30	21	10	12	12	13	9	10	18
106	25	13	15	11	27	23	10	12	11	14	9	10	19
57	17	15	11	12	28	23	9	10	13	13	9	11	17
97	1	14	13	13	29	20	9	10	12	13	8	9	19
73	5	13	17	12	27	23	9	10	12	13	12	11	18
66	24	13	13	12	28	24	9	12	11	14	9	12	20
58	36	12	13	12	27	22	9	12	11	13	11	9	18
94	4	13	17	12	27	23	10	14	11	15	10	12	19
68	10	14	18	12	29	24	10	13	12	15	10	11	19
41	4	12	15	13	27	22	9	10	13	13	9	11	17
43	2	14	11	12	28	23	9	12	12	13	10	12	19
107	1	15	9	12	30	23	9	10	11	13	9	10	19
106	7	13	10	12	28	21	9	10	11	13	9	11	18
104	9	14	15	12	28	22	9	10	14	14	9	11	18
35	24	15	17	12	28	22	10	12	11	13	9	11	20
87	0	14	12	12	28	22	9	12	11	14	11	12	19
40	12	13	13	12	29	22	9	10	10	13	11	11	17
60	24	14	13	13	31	22	9	12	12	14	11	11	20
63	26	15	10	12	27	24	9	10	13	13	9	10	18
49	17	14	10	11	27	23	9	10	12	13	10	12	17
58	8	15	15	12	30	23	9	10	12	13	10	11	18
70	0	14	15	13	28	21	9	10	12	13	9	11	19
94	5	15	15	12	30	23	9	13	12	13	9	9	20
36	3	13	9	12	29	23	10	13	11	13	8	11	18
89	1	14	10	11	30	23	9	10	12	14	10	11	19
112	6	13	11	12	29	22	9	13	12	13	9	10	19
66	0	14	12	13	28	22	9	10	13	13	9	12	18
69	11	13	10	11	28	21	9	9	12	13	9	11	17
81	6	14	19	12	28	23	9	10	13	14	9	9	18
29	2	12	11	13	29	21	9	10	13	14	10	12	18
47	1	13	13	12	27	21	9	12	12	13	10	10	18
95	23	14	14	11	27	22	9	13	12	13	9	9	17
52	1	13	13	13	27	21	9	12	12	13	9	12	18
77	3	13	16	13	28	22	9	10	12	13	9	9	18
38	15	14	9	11	27	22	10	12	12	13	8	11	19
60	36	14	14	11	28	22	9	10	14	15	8	11	19
63	0	14	14	13	29	23	9	11	12	13	11	11	19
102	3	13	13	12	27	25	9	12	12	13	11	10	19
47	0	15	11	12	29	24	10	10	13	15	11	9	17
67	19	15	12	11	27	21	9	10	11	12	9	11	17
81	23	13	15	11	27	24	9	10	12	13	10	10	19
65	16	14	12	12	27	23	10	12	12	13	10	11	18
96	25	14	15	12	29	22	9	10	11	14	11	11	18
65	5	13	14	11	27	22	9	12	12	14	9	11	20
42	3	12	13	12	28	23	9	10	12	14	9	9	19
100	17	15	14	10	29	23	9	13	11	13	9	10	17
92	33	14	13	11	29	22	10	10	11	13	9	10	19
67	0	14	13	12	30	24	9	10	12	13	8	9	18
55	29	13	13	13	29	22	9	13	12	13	8	11	20
102	22	16	20	12	30	24	9	10	12	14	11	10	19
102	10	12	10	11	28	24	10	10	11	13	10	9	20
68	20	14	10	13	28	24	9	10	12	13	9	10	18
32	14	14	14	11	28	23	10	13	12	14	11	9	17
37	0	12	13	11	28	23	8	13	11	14	9	10	19
73	33	14	13	12	29	25	10	13	12	13	12	10	18
47	50	15	15	12	30	23	10	12	12	13	10	11	19
52	17	13	13	11	28	23	9	13	12	15	10	10	18
65	0	13	13	13	29	23	10	12	12	15	9	10	20
83	4	16	13	12	29	23	9	10	11	13	11	11	19
78	8	15	14	13	26	22	9	12	13	13	10	11	19
111	10	14	11	12	29	21	10	12	12	13	10	9	18
85	1	14	14	12	27	23	9	11	13	14	8	10	19
79	49	14	11	12	26	22	9	10	13	13	10	10	18
70	23	14	12	12	30	25	10	12	12	13	10	11	20
43	27	14	15	12	28	22	9	10	14	14	9	11	18
71	18	14	10	12	27	24	11	10	12	13	9	11	18
70	12	15	13	13	29	25	9	9	14	15	11	12	19
44	20	13	12	12	30	23	9	11	11	14	9	11	19
91	32	14	10	12	27	20	8	15	11	14	10	11	18
86	4	13	17	12	27	23	10	14	11	15	10	12	19
40	3	13	10	13	28	22	10	12	11	14	9	12	18
66	6	15	17	12	28	24	9	10	12	14	10	10	20
45	23	14	10	11	25	23	10	10	12	14	10	13	19
83	11	16	17	12	28	22	9	12	12	14	10	11	18
68	12	13	10	13	27	24	10	13	12	13	9	10	20
97	9	14	11	12	28	24	10	12	12	14	10	11	19
65	28	13	14	11	28	22	9	11	13	13	8	10	18
62	1	14	12	12	27	24	10	10	12	13	10	10	18
33	0	14	13	13	29	23	10	10	13	14	11	9	17
38	0	14	13	13	27	24	9	12	11	13	10	11	20
98	6	13	11	14	28	23	9	12	12	15	9	11	19
101	17	14	11	12	26	22	9	10	13	13	10	10	18
48	12	13	13	12	29	20	9	13	12	13	9	11	17
85	1	14	10	11	28	22	11	10	12	15	9	11	19
51	36	13	18	12	28	22	10	10	12	13	10	9	18
48	0	14	11	13	30	24	9	10	14	13	9	12	18
73	38	14	10	12	29	22	10	10	12	13	9	10	18
89	45	12	10	12	27	22	10	10	11	14	11	11	17
43	25	14	15	12	29	23	9	11	11	13	9	12	17
