# Supplementary material for: Using game theory to thwart multistage privacy intrusions when sharing data
Source: Sci Adv. 2021 Dec 10;7(50):eabe9986. doi: 10.1126/sciadv.abe9986 (PMC8664254; doi:10.1126/sciadv.abe9986)
Supplement: Supplementary file 2 — Data S1 [file sciadv.abe9986_data_s1.zip › sciadv.abe9986_data_s1/DemoKAnonymization/exp/2058/data/target_data/i36.csv]

YOB	State	STR1	STR2	STR3	STR4	STR5	STR6	STR7	STR8	STR9	STR10	STR11	STR12
93	17	15	17	14	28	23	9	10	11	13	10	11	17
45	41	14	15	11	31	24	10	10	12	13	9	11	19
45	0	13	16	12	29	20	9	12	12	14	9	10	16
71	27	15	10	14	30	23	9	12	13	13	11	9	17
41	19	14	18	12	28	22	9	13	11	13	11	11	18
111	2	15	11	12	27	24	10	10	12	13	10	10	18
51	31	14	13	12	28	23	9	13	12	14	11	10	17
45	5	12	14	12	28	23	9	12	12	13	9	11	18
108	28	15	17	12	29	23	9	13	11	13	11	12	17
107	10	13	15	11	27	23	9	11	11	13	9	11	19
44	5	14	17	13	28	22	9	11	11	14	10	9	19
65	23	14	10	12	29	21	9	13	11	15	9	9	19
73	1	14	16	13	29	22	9	10	13	12	10	11	20
41	39	15	16	11	28	23	10	10	13	13	9	11	20
70	5	12	14	11	27	22	9	11	12	14	9	12	19
91	1	15	13	12	30	23	9	10	11	14	9	10	19
97	3	13	13	13	31	23	9	14	12	14	9	10	18
99	26	13	13	13	29	22	9	10	12	14	9	11	18
92	17	16	10	12	29	22	9	10	12	13	10	13	18
86	3	13	18	13	29	23	9	11	11	15	11	11	18
94	9	12	13	12	31	24	9	10	11	14	9	12	18
95	2	13	13	12	28	22	10	11	12	13	9	11	17
36	29	14	12	13	29	22	9	13	12	14	9	12	18
75	38	13	14	12	29	22	10	12	13	13	11	11	18
96	1	15	18	12	27	23	9	13	12	13	10	12	18
79	35	14	14	13	29	22	9	11	12	13	12	11	18
94	1	12	11	12	29	23	9	11	14	14	9	10	19
63	19	15	17	12	28	22	9	12	12	14	9	9	17
98	7	14	14	11	28	24	10	10	12	14	9	10	18
61	3	15	14	12	27	23	9	12	12	13	11	11	19
103	9	14	13	12	28	24	10	10	12	14	9	11	18
72	0	13	12	12	28	24	9	10	12	13	8	10	17
42	2	13	13	14	28	21	9	10	12	13	10	10	18
55	13	15	15	12	29	24	9	10	12	14	9	10	18
55	45	16	14	13	30	22	9	10	12	13	9	10	19
66	41	14	12	13	29	22	9	13	11	14	10	11	19
100	27	14	13	12	28	23	9	10	11	14	9	12	20
23	1	14	12	11	28	22	9	12	11	14	10	11	18
100	0	14	20	11	29	22	10	10	12	13	10	12	18
76	20	13	13	11	27	23	9	13	12	14	9	10	18
36	37	15	12	12	29	23	8	10	11	13	10	12	19
110	35	12	15	12	29	22	8	10	13	13	10	12	17
78	12	13	13	12	28	21	10	12	11	13	11	10	18
104	19	15	10	13	28	24	9	12	11	14	10	11	18
83	10	14	12	13	29	23	8	10	11	14	9	11	19
117	1	14	13	11	29	23	9	13	11	13	9	11	16
59	7	13	11	13	28	21	10	10	13	13	11	9	18
40	20	13	13	11	31	22	9	10	12	14	9	10	19
45	6	14	15	12	29	23	9	10	14	14	9	11	19
106	48	14	18	12	29	22	10	13	12	13	11	11	17
39	5	13	13	11	29	25	9	10	11	13	10	11	19
36	33	14	12	12	28	23	10	13	12	13	11	10	19
78	0	12	13	13	29	23	10	12	12	14	9	11	18
74	9	14	10	12	27	23	8	12	11	13	9	9	17
44	10	14	18	13	27	22	10	13	13	13	9	10	18
78	3	14	16	12	28	21	9	13	12	13	9	10	17
34	19	15	13	12	28	23	9	12	12	13	9	10	19
52	32	14	10	12	30	22	10	12	12	15	9	12	17
40	15	14	12	12	29	20	10	10	13	14	8	10	17
47	3	14	14	13	29	23	9	11	12	13	11	11	19
62	16	13	10	12	29	23	9	10	13	14	8	10	19
97	3	13	10	12	29	22	9	12	13	15	10	12	18
78	12	15	10	12	29	25	10	12	13	13	9	10	19
73	0	13	10	12	28	23	10	10	12	14	9	10	20
56	47	13	13	11	29	23	9	10	11	15	9	10	19
31	49	13	19	13	28	23	9	13	12	13	10	10	18
58	4	16	12	12	28	23	10	10	12	14	9	12	17
93	0	14	10	12	27	22	9	10	12	14	10	9	18
101	4	14	12	12	28	23	9	12	12	13	10	10	17
46	19	13	16	12	27	21	9	10	12	13	10	11	17
69	0	15	11	11	31	23	10	11	11	13	10	9	21
84	37	14	12	12	27	23	9	10	13	13	9	10	20
47	21	14	15	12	28	24	9	11	12	14	12	12	19
114	0	12	10	13	29	23	9	12	12	13	9	12	19
70	16	14	18	13	29	22	11	10	12	13	10	11	18
51	22	14	15	13	27	22	9	13	12	13	10	11	18
85	8	15	13	11	27	21	9	13	11	14	9	9	19
106	6	14	17	11	29	23	9	10	12	14	9	10	18
51	3	13	10	12	28	24	8	13	11	13	10	11	19
44	5	13	14	11	31	21	9	11	14	13	10	9	19
94	31	15	17	12	28	22	10	12	11	13	9	11	20
59	11	13	13	12	27	23	8	10	13	14	9	12	17
67	8	12	14	11	28	23	10	10	12	14	10	11	19
85	3	13	11	12	29	21	9	10	13	14	9	10	19
102	27	16	12	12	29	22	10	13	13	13	9	10	19
97	15	13	12	12	28	20	9	10	11	13	9	11	18
95	22	14	10	11	28	22	9	10	11	13	9	10	19
88	0	16	10	11	29	24	11	10	12	13	11	12	19
50	19	13	11	12	28	22	9	10	11	15	9	10	18
40	26	15	13	12	28	25	9	10	13	14	10	11	18
76	0	13	17	12	29	21	9	10	12	14	11	10	18
101	2	14	12	12	27	24	9	10	10	13	9	10	18
41	22	16	15	11	28	23	9	10	12	13	10	11	19
56	11	14	10	13	28	23	9	10	12	14	9	12	19
82	29	14	19	13	26	22	9	10	12	13	12	9	19
69	11	13	11	11	29	23	10	10	11	13	9	11	18
93	9	13	15	13	29	22	9	11	12	14	9	11	18
49	18	12	14	13	28	24	9	13	12	14	10	11	18
85	22	14	12	11	28	22	11	10	12	13	9	11	19
87	8	15	12	13	27	21	10	10	12	13	11	11	17
96	10	16	16	11	30	23	9	10	11	13	10	9	17
105	14	13	15	13	28	23	10	12	12	13	9	9	18
45	21	13	13	13	28	23	9	10	13	13	9	10	19
46	11	12	13	13	29	23	10	12	12	14	9	11	18
98	2	14	14	12	28	23	9	12	12	14	9	10	19
63	5	14	14	11	27	23	8	10	12	13	9	10	18
50	16	16	13	12	30	23	9	10	12	13	10	10	19
54	4	14	10	14	29	22	9	11	11	14	9	11	16
62	3	13	12	12	29	23	9	13	11	13	9	10	19
82	0	13	14	11	29	24	9	12	11	14	9	10	20
54	0	14	12	13	28	24	9	12	13	14	11	9	19
81	23	14	10	12	30	23	9	10	12	13	9	11	20
92	0	16	13	13	28	22	9	12	12	14	11	10	18
33	14	14	13	12	28	23	10	10	11	13	9	10	18
99	11	14	12	13	28	21	9	10	12	13	10	10	19
43	33	15	20	12	28	22	10	12	12	14	9	11	16
33	2	14	10	13	29	23	9	10	12	15	10	12	17
93	31	15	12	12	30	24	9	10	11	13	9	10	17
102	12	13	10	11	28	24	9	12	12	13	8	13	20
66	20	13	13	11	28	21	9	12	11	13	8	11	20
71	1	14	19	11	27	24	9	12	12	13	11	11	20
51	6	14	9	13	29	24	8	14	12	15	9	11	19
44	2	13	11	13	27	24	8	12	12	15	8	12	17
63	3	14	11	13	28	24	9	11	13	14	10	11	19
49	15	12	16	12	29	24	8	11	13	15	9	12	19
78	30	13	11	12	31	24	9	10	12	14	10	9	17
75	5	14	12	12	28	23	9	13	12	13	11	11	17
49	17	14	11	12	29	20	9	10	11	14	11	11	19
93	50	14	10	12	26	21	10	10	12	14	10	12	18
29	38	16	14	13	29	23	9	10	13	15	9	9	18
58	37	13	16	12	27	22	10	12	13	14	9	11	18
42	31	13	12	11	30	22	9	12	11	13	10	10	20
73	29	15	12	12	28	23	9	10	12	13	10	10	18
99	16	12	15	13	28	23	9	15	12	14	9	9	18
95	1	14	12	11	28	23	9	10	12	14	9	13	19
91	8	15	17	12	27	24	9	13	12	13	9	11	19
60	0	13	11	13	28	22	9	13	13	14	9	10	18
58	5	15	15	12	26	22	10	12	12	14	9	11	19
33	21	13	13	13	28	21	9	10	12	13	10	11	19
96	0	14	10	12	29	22	8	12	12	13	10	9	18
95	3	14	12	12	28	22	9	12	12	14	9	13	18
108	5	13	17	13	28	23	9	13	12	14	9	9	17
68	2	14	14	13	30	24	9	12	11	13	11	10	17
80	9	13	11	12	29	21	9	10	13	14	9	10	19
106	0	16	12	11	27	25	9	12	12	13	9	11	18
39	6	14	12	12	28	23	10	13	11	13	10	12	18
100	20	16	13	11	30	21	9	13	12	13	11	10	20
76	21	15	13	11	30	23	9	10	11	13	9	10	17
71	49	14	15	13	27	22	9	13	12	13	10	11	18
58	6	12	13	12	30	22	11	12	12	12	9	11	17
66	11	13	18	13	28	23	9	10	12	13	11	10	18
102	2	16	12	12	30	22	9	10	12	13	8	10	17
35	20	12	11	11	28	22	10	12	11	13	9	11	19
75	0	15	16	13	30	21	10	12	14	13	9	11	19
72	4	14	18	13	27	22	9	10	11	13	9	10	17
67	0	15	14	13	26	22	9	12	13	13	10	11	19
94	6	13	10	14	30	24	9	10	12	13	10	11	19
97	24	13	10	12	28	22	9	12	11	14	11	10	18
43	18	13	10	12	28	24	8	13	11	13	10	11	19
96	3	14	12	13	27	22	10	12	12	13	8	10	18
98	10	14	13	12	30	23	8	10	13	14	11	11	18
79	0	13	10	13	30	22	9	12	11	14	9	11	19
95	3	14	13	12	29	23	10	13	13	14	9	9	19
79	32	15	11	11	28	22	9	11	11	14	11	11	18
66	10	14	11	12	28	23	10	12	12	13	9	10	17
46	5	15	13	12	31	23	9	11	13	15	9	12	19
75	0	14	10	11	28	23	10	10	12	14	9	12	19
38	7	14	10	12	27	22	9	13	13	15	10	10	19
74	14	12	12	12	28	23	9	11	12	15	11	11	18
50	14	13	14	12	30	22	11	11	12	13	9	11	20
56	12	13	10	11	26	22	10	14	12	13	10	12	19
60	1	14	12	12	29	22	8	13	12	13	9	10	18
54	3	13	14	13	31	22	8	10	13	13	11	11	18
85	9	15	14	12	27	22	9	10	11	13	10	9	18
70	28	14	9	12	28	23	9	10	12	13	11	11	18
107	17	13	18	12	29	24	9	10	12	14	10	10	19
47	18	14	10	12	28	20	10	12	13	13	9	12	18
53	2	13	15	11	27	23	10	12	11	14	9	10	19
97	6	14	16	12	28	24	9	13	11	13	8	11	18
61	15	13	12	12	28	23	9	12	13	14	11	9	18
53	4	13	12	13	29	20	9	10	12	13	9	9	19
69	26	14	20	12	27	23	10	10	12	13	11	10	18
82	1	16	14	13	29	23	9	10	13	15	9	9	18
40	34	13	11	12	27	24	9	10	11	14	9	9	19
79	12	13	16	11	29	24	9	12	12	13	10	11	19
65	5	13	10	11	29	23	8	10	11	13	9	11	17
100	2	12	11	11	27	23	10	13	12	14	10	12	18
52	8	13	16	11	26	22	11	12	12	13	9	11	18
71	34	16	16	11	30	24	9	13	12	13	9	11	20
96	1	14	19	11	30	23	9	11	12	13	10	12	18
91	0	14	10	12	30	21	9	12	12	15	8	10	19
70	2	16	9	13	28	20	10	12	12	13	9	10	18
104	12	15	10	12	28	20	9	10	12	13	11	10	19
37	12	14	11	14	29	22	8	11	11	14	9	11	17
77	12	14	17	13	28	25	9	12	12	15	10	11	18
75	21	12	13	12	31	24	9	10	11	14	9	12	18
107	29	13	15	11	27	23	9	11	12	13	9	11	19
57	5	12	17	12	30	23	9	11	12	13	9	12	20
32	16	12	16	11	27	23	9	12	12	13	11	12	19
59	14	13	19	11	28	22	10	13	12	13	9	12	18
50	22	13	13	11	26	24	9	13	13	13	10	10	17
26	14	14	16	12	28	25	9	10	13	12	9	11	20
46	16	15	13	12	29	23	10	9	12	13	9	10	19
31	15	13	12	11	28	24	10	13	12	14	8	11	20
110	27	13	10	11	28	24	10	10	11	13	8	10	18
85	10	12	18	11	29	24	9	12	11	14	9	10	18
26	21	12	18	12	28	24	9	12	12	13	9	10	17
29	6	13	10	11	28	23	9	13	11	14	9	13	17
79	27	16	13	12	28	21	11	12	12	13	11	10	19
55	30	13	11	13	29	23	9	12	11	13	9	11	19
101	3	13	15	11	28	23	9	12	13	13	10	11	18
99	5	15	10	12	29	25	10	12	13	13	9	10	19
31	27	13	10	12	30	25	10	13	12	13	9	10	17
68	6	13	11	12	30	24	10	10	12	13	10	10	20
84	0	12	13	12	30	23	8	10	14	13	10	13	20
104	21	13	12	11	28	23	9	12	12	13	10	10	19
41	12	13	10	11	28	22	10	10	12	13	11	11	19
52	14	13	12	12	27	24	9	10	11	14	11	11	17
41	25	13	17	11	27	22	10	13	12	13	9	11	18
59	2	15	14	13	26	22	9	12	13	13	10	11	19
73	9	14	10	13	28	20	10	13	12	13	8	11	18
43	4	13	12	13	29	23	9	10	11	13	8	10	18
78	46	12	11	11	28	23	9	12	12	13	8	9	17
77	23	13	9	12	30	23	10	10	12	14	11	10	18
75	10	12	11	11	28	22	10	12	11	13	9	11	19
99	3	13	10	12	29	24	9	12	12	13	10	11	19
101	19	13	10	11	29	22	9	12	13	14	9	10	18
43	18	14	13	11	29	20	9	12	13	14	9	12	18
95	42	13	11	12	30	22	10	10	11	13	9	10	19
47	4	13	9	13	28	23	9	10	12	14	9	10	19
46	3	14	12	12	29	21	10	10	13	14	8	11	17
85	1	15	17	12	27	24	9	12	13	14	9	11	18
84	5	12	12	12	30	20	10	10	12	14	11	11	19
99	0	13	14	12	28	22	9	14	11	14	9	11	18
112	11	13	10	13	27	24	9	12	12	13	9	12	18
45	19	13	15	11	29	22	9	10	11	13	10	11	17
39	7	13	12	13	28	24	9	11	12	13	9	11	19
56	12	14	15	12	28	22	9	10	12	14	11	10	19
66	18	14	10	11	26	23	10	10	12	14	10	13	19
82	1	15	12	12	27	20	10	14	11	12	9	11	18
115	1	13	10	12	27	24	9	10	12	13	8	11	18
33	11	14	12	11	30	23	10	13	11	13	9	10	18
37	43	13	14	11	29	22	10	10	12	15	9	10	21
106	9	13	15	12	29	22	9	12	12	13	9	9	18
43	24	13	16	12	26	23	9	11	13	13	9	11	17
112	11	15	13	13	28	21	9	13	13	13	9	12	21
103	31	13	11	13	28	24	9	10	12	13	9	11	20
40	3	16	10	12	27	22	10	11	12	14	10	10	19
100	3	13	10	12	28	21	9	10	11	13	9	11	18
100	4	17	17	13	30	23	9	13	12	13	9	13	21
75	21	13	15	12	27	22	10	10	13	12	10	11	18
48	37	13	13	11	29	23	9	12	12	13	9	9	17
62	0	15	12	12	28	23	10	11	12	13	10	12	18
69	16	13	10	12	28	22	10	10	11	13	9	11	18
71	10	15	12	11	27	22	8	10	13	14	11	9	19
98	8	16	14	11	29	22	9	10	13	13	10	10	19
80	28	15	13	13	28	22	9	13	12	14	9	12	19
91	5	12	12	11	29	22	9	12	13	13	9	10	18
41	10	16	13	12	29	22	10	12	12	14	9	12	18
69	16	15	11	13	30	23	9	10	11	15	10	12	19
83	2	14	12	12	28	22	9	12	12	13	10	11	19
111	15	12	16	13	30	22	10	10	12	14	11	10	19
91	1	13	17	12	26	21	9	10	12	13	9	11	19
102	24	13	19	11	27	23	10	10	12	13	9	10	20
96	9	14	12	13	29	22	9	13	12	14	9	12	18
39	14	14	15	12	28	22	9	12	12	14	9	9	19
45	31	13	10	11	29	22	9	10	11	13	8	13	18
71	28	14	12	11	31	23	9	12	13	13	8	11	18
59	18	13	16	13	27	23	9	12	13	14	9	11	19
27	12	14	14	11	28	22	9	10	14	15	8	11	19
65	11	14	12	13	28	21	9	10	12	13	10	10	19
99	6	13	13	12	28	23	9	13	13	13	11	11	21
62	2	15	15	13	28	22	9	10	12	13	10	10	18
109	15	14	13	13	28	22	9	10	11	13	11	12	19
76	5	15	11	11	27	24	9	10	13	15	11	11	18
72	17	13	12	12	27	22	9	13	13	13	11	12	19
104	7	15	16	12	28	23	9	13	11	14	11	11	17
49	32	15	16	12	29	22	9	9	12	14	11	10	21
102	9	15	19	11	28	22	9	11	13	13	11	11	18
105	23	13	13	13	28	23	10	12	12	13	10	11	18
75	2	13	17	11	30	22	10	10	11	13	9	12	17
26	9	14	10	13	28	20	10	13	12	13	8	12	18
19	42	15	14	12	30	25	9	10	12	15	9	13	19
69	5	13	16	12	30	23	9	11	12	13	8	11	18
98	26	13	14	12	28	22	10	10	12	13	9	11	18
74	6	13	13	11	29	23	9	12	11	13	9	11	18
100	17	13	13	11	28	24	10	10	12	14	9	9	20
70	17	12	15	12	29	24	10	10	11	13	10	9	18
95	28	13	13	13	28	22	9	10	11	14	11	9	19
73	2	14	12	12	30	24	9	10	12	13	12	10	19
54	7	15	11	12	29	22	9	10	12	13	9	10	19
73	2	13	14	10	31	23	8	10	11	13	10	10	18
22	8	14	17	12	29	23	9	10	11	15	9	9	17
59	11	14	17	11	31	25	9	11	12	13	9	9	18
58	0	13	16	12	28	20	10	13	12	14	9	10	18
51	4	13	10	13	27	23	9	10	11	14	9	10	16
49	16	16	13	12	28	24	10	10	11	14	9	9	18
100	8	14	18	12	29	22	9	12	12	14	8	11	18
99	32	14	14	12	30	21	10	10	12	14	10	9	18
106	3	13	15	12	29	22	9	12	13	13	10	11	17
106	2	14	16	11	27	23	9	10	12	13	9	13	19
106	8	14	13	11	27	24	10	12	12	14	9	9	18
63	6	14	10	12	28	23	9	12	12	14	8	11	19
33	19	12	18	12	28	22	10	10	12	13	9	10	17
101	21	13	11	12	28	23	10	12	12	13	9	11	20
80	13	14	17	12	29	21	10	10	12	14	9	10	19
94	1	14	10	12	27	23	8	10	13	13	9	12	17
91	23	15	13	12	28	20	10	15	11	13	9	10	19
112	4	16	10	12	28	23	9	12	13	15	9	10	18
107	3	13	15	12	29	24	9	12	11	14	9	11	19
61	4	13	11	13	27	24	8	12	12	15	8	12	17
33	16	13	12	11	29	23	10	10	12	14	9	10	18
79	20	14	12	12	31	24	9	12	11	13	9	11	19
96	5	15	15	11	29	23	9	12	11	13	10	10	17
104	11	13	15	11	27	23	9	10	12	13	10	10	19
71	2	14	13	12	30	23	9	10	12	14	9	10	21
82	36	13	16	12	29	22	8	12	13	13	11	11	17
71	2	13	15	11	27	22	10	13	13	13	8	12	18
68	27	14	13	12	28	23	9	11	12	14	9	10	18
49	6	14	19	13	29	23	10	9	12	13	10	10	18
37	14	12	15	13	29	24	10	13	11	14	9	12	17
89	8	12	18	11	29	24	9	12	11	14	9	10	18
76	12	12	11	12	28	21	9	14	12	13	10	10	19
78	7	14	12	12	27	21	9	12	12	14	11	9	19
35	19	13	12	12	27	23	10	12	13	15	11	12	18
61	1	16	13	11	30	21	9	13	12	13	11	10	20
106	17	13	16	11	27	24	9	14	11	14	10	11	18
47	21	13	11	13	31	22	9	12	12	15	9	11	19
97	26	13	12	11	28	23	8	13	12	13	9	11	18
50	0	15	12	12	31	25	9	10	13	13	9	11	20
83	3	12	14	12	27	24	11	10	13	13	9	10	20
100	0	13	12	12	28	23	10	13	12	13	8	11	18
40	0	16	17	12	28	24	10	12	12	13	10	12	18
36	4	16	10	11	31	22	10	10	12	13	8	11	18
75	16	14	12	11	27	22	9	13	11	13	9	9	18
105	6	15	13	12	30	21	11	13	12	14	10	11	19
46	2	15	11	11	29	23	9	12	11	14	8	10	17
109	0	14	10	12	29	24	9	12	13	13	8	10	18
103	0	13	12	12	28	24	9	12	13	13	10	10	17
33	9	15	15	11	27	23	10	10	12	14	9	11	21
78	4	14	16	13	26	23	10	10	12	13	10	10	20
88	4	14	10	12	29	23	9	10	12	13	9	9	19
43	5	14	12	13	29	24	9	11	12	14	10	11	20
51	4	16	10	11	29	22	9	10	11	13	9	10	19
57	2	13	12	13	26	20	9	12	13	13	9	11	19
65	9	15	17	12	28	23	10	10	14	13	11	11	18
102	13	14	12	12	28	22	9	12	11	14	10	11	20
78	14	13	12	12	27	23	9	12	12	13	9	10	19
64	3	13	11	12	27	24	9	10	11	14	9	9	19
72	0	14	10	12	28	21	9	10	11	13	10	10	20
108	26	13	13	13	29	21	9	11	14	14	10	12	18
73	1	13	11	13	28	23	10	12	12	13	11	10	20
49	7	14	14	13	30	21	10	10	12	13	10	10	16
40	14	13	12	12	29	25	9	10	11	13	11	10	18
105	35	15	11	13	29	22	9	12	12	13	9	12	17
50	0	13	13	12	28	22	10	10	11	14	11	11	19
49	8	13	18	11	29	21	9	11	11	13	10	11	17
59	11	16	13	12	28	24	10	11	12	13	9	12	18
88	10	13	14	14	28	22	9	14	13	14	10	10	18
88	23	13	10	11	28	22	10	10	14	13	9	10	17
107	16	13	12	12	27	22	9	13	13	13	11	12	19
70	1	13	10	13	30	24	9	10	12	13	9	11	18
67	32	15	10	13	27	24	9	12	12	14	8	10	18
41	3	14	15	13	30	22	9	12	11	13	9	10	20
52	0	14	12	12	29	21	9	13	12	15	9	11	19
54	10	12	10	12	27	22	9	12	12	14	9	13	20
55	32	15	13	13	27	22	10	12	11	13	10	10	18
74	24	13	11	12	28	23	9	10	11	14	9	10	18
22	3	16	18	13	28	24	9	12	12	13	11	10	18
110	36	15	12	12	26	24	9	12	11	13	9	10	18
30	10	15	15	12	27	22	9	12	11	13	10	11	18
95	1	15	12	12	29	22	9	10	12	15	9	9	16
46	4	15	12	13	30	20	8	10	12	14	9	13	17
43	21	13	15	12	27	23	10	11	12	14	8	11	18
73	5	16	13	11	28	24	9	13	12	14	11	12	17
99	1	13	10	12	28	24	9	10	11	13	9	9	18
110	0	12	15	11	29	23	9	10	13	13	8	11	18
81	35	13	13	13	27	21	10	13	10	13	11	11	19
82	10	13	14	13	29	24	10	11	12	13	9	11	19
107	1	13	10	13	27	24	9	12	12	13	9	12	18
115	0	12	12	11	28	24	8	13	12	14	9	9	17
41	13	13	10	13	28	23	9	10	11	14	9	10	19
56	20	14	13	13	28	23	9	13	13	12	9	13	18
98	24	15	20	12	26	23	9	10	12	14	10	11	17
66	1	13	19	12	31	23	10	10	12	15	10	11	19
40	1	13	18	11	29	22	10	10	11	12	10	11	18
48	15	16	13	11	27	24	9	10	12	14	11	10	20
45	9	15	15	12	28	22	9	12	12	14	8	9	20
105	15	14	19	13	29	23	9	10	12	14	10	11	18
93	0	13	17	12	29	21	10	12	11	14	9	10	20
50	1	15	17	12	28	24	9	10	13	14	10	10	18
107	0	14	13	13	28	23	9	10	11	14	10	13	19
44	17	14	11	11	29	23	10	10	13	13	9	10	18
98	11	14	13	12	28	22	9	12	12	13	9	10	18
93	23	15	11	13	29	22	9	12	12	13	9	12	17
61	0	13	12	13	28	21	8	9	12	15	9	10	19
63	0	13	13	13	28	22	9	12	12	13	10	13	18
47	2	15	13	11	27	22	11	12	12	14	9	10	18
58	22	15	14	11	26	23	8	10	13	14	10	11	18
88	45	12	9	11	27	22	9	10	13	13	11	11	18
73	0	13	12	12	28	21	10	12	12	15	9	9	17
73	42	13	16	11	27	23	9	10	12	13	10	10	16
104	2	12	14	11	27	22	9	11	12	14	9	12	19
41	21	14	15	12	28	24	9	11	12	14	12	12	19
45	11	12	12	12	28	20	9	10	11	13	9	9	18
91	1	13	15	11	30	22	10	11	12	13	9	11	18
96	33	13	11	13	28	23	8	10	12	13	9	9	21
87	31	12	11	12	28	23	9	11	12	15	9	11	17
84	25	14	14	13	30	21	10	10	12	13	10	10	18
92	22	13	10	12	29	25	8	10	13	13	9	11	19
86	0	13	20	12	30	22	10	12	12	15	9	12	19
94	4	13	17	11	30	23	10	10	11	13	10	10	19
107	2	12	15	12	29	24	10	10	11	13	10	9	18
76	17	15	11	12	27	23	10	10	12	13	8	10	18
109	20	14	11	13	27	23	9	9	12	13	9	10	19
64	16	14	13	12	27	20	9	10	12	14	11	11	19
59	2	13	12	11	28	23	8	10	11	14	11	10	16
55	18	12	9	12	29	22	10	12	13	13	11	10	20
52	12	13	12	12	27	24	9	12	13	15	11	11	17
79	0	12	16	13	30	21	9	12	11	14	10	10	18
64	23	13	10	13	29	23	10	15	11	13	9	10	19
96	5	15	12	11	29	22	9	10	12	13	10	11	18
82	2	12	14	12	28	22	10	15	11	13	8	10	20
89	31	14	12	11	28	22	9	10	12	13	9	10	20
23	3	14	15	12	29	23	9	11	11	13	9	13	17
100	0	15	10	12	28	23	9	11	11	13	9	10	18
45	13	13	12	12	29	22	9	13	12	13	11	10	19
61	20	15	16	12	29	24	9	10	12	13	9	10	18
81	0	13	15	12	29	23	9	10	11	14	10	10	18
91	47	12	11	11	27	22	9	12	12	14	9	11	18
104	2	16	12	12	28	23	10	10	12	14	9	12	17
89	25	15	11	12	29	21	9	12	12	14	9	9	18
55	3	15	20	11	29	22	9	12	12	14	11	12	18
41	0	13	10	11	30	23	9	12	12	14	12	11	18
89	21	14	13	12	26	23	10	12	14	14	10	11	18
96	23	14	15	12	28	22	10	12	12	14	9	11	20
75	25	13	16	12	26	22	9	10	13	13	10	10	18
95	25	15	12	12	26	22	9	10	12	13	9	11	20
48	2	13	14	12	27	22	10	12	13	13	10	11	18
48	6	16	16	11	30	22	10	12	12	13	11	10	18
55	4	14	14	13	30	21	10	10	12	13	10	10	18
39	7	13	10	12	30	23	9	14	11	14	10	12	19
80	16	14	17	14	30	22	9	10	12	14	11	10	20
77	2	15	10	11	29	20	9	12	12	14	11	9	18
62	26	13	17	11	28	21	10	11	13	15	10	12	17
42	6	15	13	13	29	22	9	13	11	13	9	12	18
73	17	14	17	13	28	24	10	10	13	14	11	11	19
46	1	15	14	12	31	22	10	13	12	13	10	11	21
96	38	14	13	12	28	23	9	10	12	15	11	9	18
79	8	13	13	11	27	23	9	13	12	14	9	10	18
93	7	14	13	12	30	22	10	12	12	13	8	10	17
104	14	12	16	13	28	22	9	12	12	13	9	11	20
46	4	13	18	12	29	22	9	10	13	14	9	12	20
51	18	14	15	12	29	22	9	10	11	14	10	10	18
34	2	12	13	12	31	21	8	10	11	14	10	13	19
36	9	14	10	12	29	24	9	12	12	15	9	11	18
88	30	13	14	12	30	22	10	11	12	13	9	12	20
107	20	14	12	11	28	22	9	10	12	14	9	12	17
58	15	13	10	12	27	24	9	13	12	13	10	11	21
81	2	12	11	12	27	24	9	13	12	13	10	12	18
88	3	13	14	12	29	22	10	13	12	13	12	10	19
65	0	15	16	12	29	24	9	10	12	13	9	10	18
45	22	14	10	11	28	21	10	10	12	14	9	11	18
99	0	13	17	12	30	20	9	12	12	13	8	9	18
68	41	13	15	12	29	23	8	10	12	13	9	12	19
50	9	16	10	12	29	23	9	12	12	13	9	10	20
101	17	14	12	12	30	23	10	10	13	14	11	10	20
37	0	14	12	12	29	20	9	12	14	13	11	12	20
94	26	14	12	13	28	22	10	10	11	15	11	12	18
72	5	13	15	11	28	23	9	12	13	13	10	11	18
80	2	13	15	11	28	22	10	12	12	15	9	12	19
56	20	15	10	12	30	23	10	12	12	14	9	11	18
54	0	15	13	12	29	20	10	10	11	13	9	10	17
39	1	16	17	14	29	23	10	13	12	13	11	11	16
75	0	13	18	13	30	21	9	13	12	14	10	11	21
92	0	13	10	12	27	23	10	10	11	13	10	12	19
44	23	15	12	12	30	24	10	10	12	13	9	10	18
73	3	13	13	12	29	23	9	10	12	13	10	11	18
71	24	13	12	12	30	25	9	13	13	13	9	11	20
87	1	13	13	12	28	22	9	10	11	13	11	11	19
71	0	14	10	12	27	23	10	12	13	14	9	10	18
101	1	14	13	12	29	22	9	10	12	13	9	9	18
43	1	14	11	11	28	23	9	12	12	15	9	11	18
68	9	13	12	12	27	22	9	12	13	13	9	10	18
102	6	14	11	12	29	23	9	10	12	13	9	13	19
52	9	14	10	13	28	23	9	12	13	15	9	10	19
94	20	13	13	12	27	22	11	10	12	13	11	11	18
42	3	16	12	12	30	22	10	12	11	13	9	11	18
75	0	15	15	13	27	23	10	10	13	14	9	9	18
41	30	14	13	12	28	23	9	10	12	14	10	10	18
34	0	14	11	12	26	24	10	12	11	15	10	10	17
59	10	15	17	12	28	24	9	10	12	14	10	10	20
49	17	14	13	12	30	23	10	12	12	13	9	9	19
40	25	14	14	11	27	21	10	10	12	13	11	9	18
105	18	14	11	12	26	22	9	15	11	14	11	10	19
73	14	15	16	11	26	23	11	10	12	13	10	11	18
89	18	13	14	13	28	25	9	10	12	14	8	12	18
102	7	14	14	11	28	24	10	10	12	14	9	10	18
82	19	14	10	11	27	24	9	12	12	13	9	11	19
72	38	14	18	12	29	22	8	13	12	13	9	10	19
107	27	13	14	11	29	22	9	13	14	13	12	12	19
58	9	14	13	11	29	22	9	10	12	14	9	12	18
96	1	13	12	13	29	24	9	13	11	15	9	11	18
76	0	13	12	11	27	22	9	13	13	13	11	12	19
70	33	14	10	12	29	22	10	10	12	13	9	10	18
28	6	12	12	11	30	23	9	12	11	13	10	11	17
65	16	15	11	11	27	22	10	10	13	12	9	10	19
110	4	13	13	12	27	25	8	12	12	13	9	10	18
41	31	16	18	12	28	23	9	12	11	13	9	11	17
90	19	14	14	12	30	23	9	12	12	14	10	10	20
82	4	13	15	13	29	23	10	10	12	14	9	11	18
69	5	13	13	11	28	22	9	13	11	13	10	12	18
63	9	14	9	11	28	24	10	12	13	14	10	10	19
96	1	15	13	13	28	21	8	12	11	13	9	9	18
62	40	14	17	12	31	22	10	12	12	13	11	10	20
75	4	14	14	12	27	22	8	12	13	13	10	10	17
86	7	12	12	11	30	23	8	12	13	13	11	10	17
30	17	15	12	12	31	25	9	10	13	13	9	11	20
116	3	14	12	12	29	21	10	10	13	14	8	10	17
50	25	14	12	12	30	23	10	12	11	12	10	10	19
45	5	15	16	11	27	23	10	12	12	13	9	11	18
30	5	13	12	11	28	23	9	13	12	15	11	9	21
54	22	14	13	13	31	22	9	12	12	14	11	12	20
74	24	15	17	12	28	23	10	10	14	13	11	11	18
55	14	15	10	14	28	23	9	12	12	13	9	11	18
84	49	14	16	14	26	22	11	13	11	14	9	11	19
77	35	14	10	13	29	23	9	10	12	15	10	12	17
76	2	14	18	12	30	23	9	13	12	14	8	11	19
103	1	14	10	12	31	23	9	12	11	13	10	10	18
52	26	13	15	12	27	22	9	9	12	13	10	12	19
39	2	12	15	13	28	22	9	14	12	13	10	11	17
52	8	13	12	12	27	23	9	10	12	13	9	11	18
72	1	13	14	12	29	24	9	10	14	14	9	9	18
99	32	12	11	12	28	23	9	11	12	15	9	11	17
88	3	13	13	11	28	20	9	12	11	13	11	11	19
104	0	13	10	12	29	22	10	12	10	14	10	10	19
54	2	13	16	12	28	22	9	10	14	13	9	12	19
67	39	16	12	11	28	20	10	12	14	14	8	9	17
54	3	13	14	12	28	22	10	10	12	13	9	11	18
95	18	13	10	12	28	23	9	13	10	14	11	11	17
87	1	14	11	12	29	22	9	13	13	13	10	11	19
99	7	14	11	11	29	22	9	10	12	14	9	12	18
54	5	16	10	14	29	23	9	13	13	13	10	11	18
100	0	13	13	12	30	24	10	10	12	15	9	11	19
49	11	14	12	12	29	21	9	13	13	13	10	10	19
82	5	15	13	11	28	21	9	12	13	13	12	9	20
42	28	14	11	12	29	21	10	10	12	14	9	12	19
36	5	14	11	13	27	23	9	9	12	13	9	10	19
55	17	12	12	11	31	24	9	12	13	13	9	12	18
116	19	16	18	12	28	21	9	12	11	13	10	10	20
68	9	14	17	13	28	24	10	10	13	14	11	11	19
94	0	16	12	12	28	22	10	15	12	14	9	11	18
51	1	14	10	11	28	24	9	11	11	14	9	12	17
37	8	14	13	12	28	24	11	10	12	15	10	13	20
50	3	13	15	12	27	22	9	9	12	13	10	12	19
77	14	13	15	12	26	22	10	10	11	14	9	9	18
72	4	15	10	11	27	22	9	10	11	14	11	9	19
89	0	14	14	11	27	23	10	9	13	13	9	12	19
44	3	14	12	11	28	21	9	10	12	14	9	9	18
78	20	14	13	13	28	22	9	10	12	13	10	10	19
67	24	13	18	12	26	20	10	12	11	14	10	12	18
92	7	13	11	12	28	21	9	13	12	13	11	10	19
57	10	12	13	12	29	22	9	14	12	13	10	10	20
26	1	13	17	13	28	21	9	11	12	14	8	10	16
76	0	13	12	12	27	22	9	10	12	13	9	11	19
50	17	14	20	12	28	24	9	12	12	13	9	13	20
44	14	16	13	11	31	23	9	12	12	14	9	12	18
93	15	14	15	11	27	25	10	10	12	13	8	11	18
66	20	14	10	13	28	24	8	10	12	13	9	10	19
66	2	16	16	12	30	22	9	12	12	14	9	10	18
37	0	15	12	12	29	23	9	12	12	13	9	11	18
95	1	14	14	12	29	22	8	12	12	13	9	11	19
78	23	13	10	12	29	22	9	12	11	14	10	11	18
56	0	14	12	11	29	22	9	12	12	13	10	9	18
44	1	16	14	13	30	24	9	12	12	14	11	11	18
44	19	13	12	12	28	23	10	10	12	14	9	10	21
76	20	13	16	11	29	22	10	13	12	15	9	10	19
49	45	13	12	12	30	24	9	12	11	13	10	10	18
69	27	14	11	13	27	23	9	8	12	13	9	10	19
33	9	15	13	12	29	23	9	10	11	13	11	12	18
35	38	14	10	12	27	22	9	13	13	15	10	10	19
83	5	16	11	12	29	22	10	13	12	13	9	11	19
64	21	13	14	12	28	24	11	12	12	13	9	11	19
53	1	13	15	13	27	25	9	13	12	13	9	11	16
51	4	14	16	13	29	23	9	13	12	14	10	11	19
45	14	14	16	11	27	22	9	10	11	13	10	10	17
102	15	12	17	12	28	23	9	12	12	14	10	11	17
46	6	13	14	12	27	23	10	12	14	13	9	11	21
54	2	14	12	13	28	23	9	10	13	13	10	11	16
34	35	14	9	13	29	23	10	10	12	13	9	10	17
74	10	13	9	12	28	24	9	12	11	14	10	11	19
50	23	12	11	11	28	22	10	12	11	13	9	11	19
47	30	14	13	11	29	22	10	10	11	13	9	10	19
56	41	14	13	12	30	23	9	10	11	14	8	12	20
58	6	14	13	12	30	23	9	10	11	14	8	12	20
76	38	13	18	11	30	23	8	12	14	14	9	11	18
97	15	13	18	11	29	22	10	10	11	13	10	11	18
64	6	15	15	11	29	22	10	12	12	13	8	10	18
50	5	15	10	13	29	20	9	12	13	13	8	12	18
82	17	13	18	12	28	22	9	13	12	13	9	11	20
37	26	15	13	12	28	22	9	13	11	13	9	9	16
80	12	14	15	12	27	24	9	10	13	13	9	11	18
24	42	15	16	11	30	22	9	10	11	13	11	10	17
48	6	14	16	12	30	23	9	12	12	14	10	10	20
55	5	14	11	11	28	24	9	15	12	13	9	11	17
78	0	14	13	12	28	24	9	12	12	13	9	12	20
73	0	12	13	14	28	23	10	10	13	15	10	10	19
40	0	13	10	12	30	20	9	9	11	14	9	11	18
105	34	16	10	12	27	22	9	13	12	14	10	10	20
45	0	14	13	13	29	20	9	10	12	14	9	11	18
84	4	12	18	12	31	22	9	12	12	13	10	9	19
68	22	13	15	13	29	22	11	14	11	13	10	10	19
74	1	15	14	13	26	21	9	12	13	13	10	11	19
96	16	16	12	12	30	22	8	10	12	13	8	10	17
96	15	13	15	13	27	21	10	10	12	14	9	10	18
102	3	16	18	12	28	21	9	12	11	13	10	10	20
67	32	16	13	11	30	23	9	12	13	14	9	10	18
57	8	13	13	12	28	23	10	10	12	13	9	10	18
36	6	14	13	11	30	22	9	12	12	13	10	10	18
31	24	13	17	12	29	21	10	12	11	14	9	10	20
65	8	14	11	12	30	23	10	10	13	14	9	9	19
111	5	15	17	12	27	24	9	12	13	14	9	11	18
46	43	13	20	13	27	22	9	12	12	14	8	9	18
98	35	14	13	11	30	23	9	10	11	13	9	11	19
48	6	14	11	12	30	22	10	10	12	13	9	10	18
73	7	13	19	13	29	21	10	12	12	13	9	13	18
111	27	12	20	12	27	22	9	10	12	13	11	10	19
74	36	12	13	12	27	22	9	12	11	13	11	9	18
44	0	13	10	11	30	23	9	12	12	13	9	10	18
46	5	13	10	12	30	23	8	12	11	13	9	10	18
98	0	16	17	14	29	23	10	13	12	13	11	11	16
104	9	14	15	12	28	22	9	10	14	14	9	11	18
48	0	14	15	12	28	22	9	12	13	13	11	9	19
107	1	13	17	11	28	21	10	11	13	15	10	12	17
51	8	14	13	12	30	23	9	12	13	13	9	12	19
96	2	13	13	13	28	23	9	12	12	15	10	10	19
115	1	16	16	11	30	24	9	13	12	12	9	12	20
100	3	13	16	13	28	22	9	10	11	13	11	11	18
57	16	13	13	12	28	24	9	12	12	13	9	11	18
89	0	14	12	12	29	25	9	10	12	14	10	11	18
48	12	13	12	11	31	22	9	13	11	13	9	12	17
52	20	16	10	11	28	23	9	13	12	13	10	10	18
86	32	12	16	13	27	24	11	12	11	14	9	10	20
50	15	13	16	12	27	22	10	12	13	14	9	11	18
94	19	12	12	13	29	22	9	10	13	13	10	12	18
103	22	11	13	13	29	22	9	12	13	15	9	10	18
61	2	16	17	14	29	23	10	13	12	13	11	11	16
74	24	14	12	12	27	21	10	12	11	13	10	11	19
57	14	13	10	11	28	21	10	13	13	14	8	13	18
54	7	12	10	12	28	25	10	10	12	13	9	9	18
50	26	16	13	13	28	24	9	13	12	13	10	12	18
91	5	13	14	12	29	24	9	10	14	14	9	9	18
85	35	13	9	13	28	22	8	11	13	13	9	10	18
90	10	12	20	11	28	23	9	10	12	13	9	10	19
35	1	13	12	11	29	23	10	10	12	13	9	10	18
71	10	13	10	11	27	23	10	10	13	14	9	10	19
34	36	13	12	13	29	20	9	10	12	13	9	9	19
94	39	15	12	12	28	24	10	13	12	14	10	12	20
74	0	14	11	13	28	22	8	10	11	13	9	10	18
40	6	12	18	12	27	23	10	12	12	14	10	10	18
89	34	14	13	13	29	22	9	10	11	13	9	10	18
68	50	13	15	12	26	24	10	13	12	15	9	11	20
117	21	14	10	11	28	22	9	12	12	13	9	11	19
63	45	15	13	13	29	25	9	10	12	15	9	11	19
51	4	15	15	12	28	22	10	15	12	13	9	12	18
82	5	14	17	12	27	23	10	14	12	13	9	10	19
100	9	14	16	11	29	22	10	9	12	13	8	10	19
51	3	13	13	12	28	22	10	10	13	13	9	10	18
104	10	13	12	11	30	22	10	10	12	14	11	11	19
44	6	14	10	13	27	24	9	10	13	13	10	12	17
99	2	16	17	11	28	23	9	12	12	15	10	11	20
76	12	16	12	13	29	20	10	13	12	13	11	11	17
99	0	14	16	12	29	23	9	12	11	14	9	11	20
113	3	13	11	13	28	24	9	10	12	13	9	11	20
58	0	15	13	13	28	22	10	13	13	13	11	11	18
107	16	14	10	12	28	22	10	10	11	14	11	12	18
87	2	13	10	14	26	22	10	14	12	14	9	9	19
27	0	14	10	11	28	23	9	10	12	13	9	9	18
69	7	13	13	11	29	23	9	12	11	13	9	11	18
75	48	13	12	13	29	23	10	12	12	14	12	11	17
100	10	14	13	13	28	21	9	9	12	13	9	11	19
74	13	16	10	12	27	22	9	13	12	14	10	10	20
62	26	14	10	12	26	21	10	10	12	14	10	12	18
108	5	14	11	11	30	23	8	10	13	14	10	11	17
81	3	14	12	12	27	24	9	11	11	13	8	10	17
65	14	14	15	12	29	22	9	10	11	14	10	10	18
48	22	15	17	13	28	23	10	10	11	13	8	9	18
92	29	12	18	12	31	22	9	12	12	13	10	9	19
84	0	14	18	11	28	20	9	12	13	13	9	12	19
65	33	16	10	11	27	22	9	10	12	13	9	11	17
98	24	14	16	12	29	22	9	12	10	13	9	10	19
51	8	12	9	13	29	24	9	12	12	13	9	9	18
66	16	13	11	11	30	24	9	14	12	15	8	10	19
97	4	14	12	11	30	23	10	10	12	15	8	10	18
67	13	15	10	13	29	24	9	10	12	14	10	11	18
88	9	13	15	12	29	24	9	12	11	14	9	11	19
97	3	14	10	11	28	24	8	10	12	13	9	11	18
107	4	13	11	12	28	23	9	12	11	13	11	9	17
37	2	13	12	11	30	22	9	12	12	14	9	11	19
33	3	14	12	11	28	23	9	13	12	14	9	10	20
31	20	14	12	12	30	25	10	12	12	13	10	11	20
60	1	14	10	12	27	22	9	10	12	14	10	9	18
51	49	12	13	12	29	20	10	10	12	14	11	11	18
98	19	12	12	12	30	22	10	11	12	14	9	12	19
88	0	14	13	12	29	22	9	10	12	13	9	10	18
41	3	13	10	12	29	21	10	12	12	14	9	9	19
89	28	14	12	11	30	20	9	13	12	13	11	11	19
74	8	14	12	12	29	20	10	10	13	14	8	10	17
50	14	15	17	12	30	22	9	10	12	14	11	11	20
38	9	12	12	12	29	24	10	13	12	13	9	10	18
90	27	14	12	12	30	23	9	10	12	13	9	10	19
42	22	13	13	13	28	22	9	12	12	13	10	13	18
56	0	14	11	12	28	21	8	10	11	14	10	12	19
51	10	13	11	12	28	23	10	12	12	13	9	11	20
116	31	12	14	13	31	22	9	10	12	14	10	10	19
70	2	14	12	13	29	21	10	12	11	14	10	10	19
41	0	14	17	12	30	24	10	10	12	14	9	9	17
39	1	13	18	11	29	23	9	14	11	13	9	9	18
51	5	14	10	12	30	22	10	12	12	15	9	12	17
98	8	12	11	12	29	23	9	11	14	14	9	10	19
47	23	15	10	11	30	23	10	12	12	13	10	11	16
102	3	16	14	12	29	21	10	10	11	13	9	9	18
103	8	16	17	14	29	23	10	13	12	13	11	11	16
60	10	14	17	12	28	20	10	10	12	13	11	11	19
87	2	15	18	11	27	23	10	10	12	13	9	11	20
71	10	15	11	13	28	21	9	12	11	14	9	11	19
95	9	14	13	12	28	22	11	12	13	13	11	10	20
76	1	15	10	12	28	23	9	11	11	13	9	10	18
33	5	13	17	13	28	22	9	12	12	13	9	12	20
76	30	14	12	12	28	21	9	10	11	13	9	10	17
108	2	12	10	12	29	23	9	12	12	14	9	11	19
39	13	15	16	12	28	23	10	13	12	14	11	11	18
76	21	14	14	13	30	24	9	12	11	13	11	10	17
83	9	15	13	12	29	23	9	10	12	13	9	11	18
43	0	14	15	11	27	23	9	13	12	13	11	9	20
84	2	13	14	11	30	24	10	13	12	13	9	10	19
81	1	12	10	12	28	23	9	13	12	13	9	10	19
100	9	13	12	11	30	22	9	12	11	13	10	10	20
62	0	12	14	12	31	21	10	12	12	14	9	12	19
38	0	14	12	12	30	23	10	10	13	14	11	10	21
73	0	15	11	12	29	22	9	10	12	13	9	10	19
47	1	14	10	13	29	23	10	10	11	14	9	10	19
64	0	13	12	12	29	24	9	12	14	13	9	10	19
92	0	12	13	12	28	23	9	10	12	14	9	9	19
107	17	14	13	12	29	23	10	11	12	14	11	9	20
53	7	15	10	12	28	21	9	12	11	14	8	12	19
99	1	15	16	13	28	21	9	13	12	14	9	9	18
52	14	14	15	13	28	22	9	12	11	14	9	11	18
63	37	13	16	11	28	22	9	13	12	15	10	10	20
72	21	14	12	11	27	24	10	10	12	14	9	10	17
99	1	12	14	13	28	24	9	15	11	12	11	10	20
97	3	13	19	12	30	22	10	12	12	13	9	12	20
62	35	13	17	13	29	24	10	11	11	13	9	11	18
78	2	14	12	11	29	22	9	12	13	13	11	12	19
54	1	15	13	12	31	23	9	11	13	15	9	12	19
106	28	12	15	13	28	22	9	14	12	13	10	11	17
48	11	13	17	12	26	22	10	10	12	14	10	10	20
90	1	13	19	12	28	23	9	12	12	15	9	10	20
108	11	14	19	11	28	22	9	13	13	13	9	10	18
76	14	13	13	12	29	22	10	9	11	14	10	10	18
79	18	12	13	12	27	23	9	12	11	14	11	11	18
112	27	13	17	12	28	23	9	13	12	13	10	11	19
99	1	13	17	11	27	21	10	12	12	13	9	11	19
53	0	12	13	12	30	23	10	12	11	14	12	11	18
25	26	15	14	12	28	22	9	9	12	13	12	9	20
47	1	13	10	12	28	23	9	10	13	13	9	9	18
75	6	15	10	11	29	20	9	12	12	14	11	9	18
104	8	13	10	11	28	22	9	10	12	13	9	11	19
41	10	15	10	13	28	21	9	13	12	13	10	9	18
82	1	12	16	12	28	23	9	10	12	13	10	10	18
45	22	13	17	13	28	23	9	13	12	14	9	9	17
79	1	15	10	13	29	23	9	10	12	13	11	11	18
77	21	15	10	12	28	22	9	13	12	13	9	11	18
46	36	15	18	13	29	22	9	11	13	14	9	10	18
109	2	15	15	13	28	20	9	10	11	15	11	11	17
47	24	14	17	13	27	24	11	12	13	13	9	11	18
58	38	15	11	11	28	23	9	12	12	14	9	11	17
109	2	15	11	11	28	23	9	12	13	13	10	10	18
42	46	13	10	12	27	23	8	12	11	15	9	10	20
45	0	15	13	13	30	21	10	10	12	14	9	9	19
106	35	13	11	13	29	24	9	10	11	14	11	11	18
96	14	13	13	12	29	24	10	11	11	15	10	10	18
83	9	13	16	12	27	24	10	13	12	14	8	11	18
63	0	15	14	13	28	22	11	12	12	13	9	10	17
90	38	13	12	12	27	23	9	10	12	13	9	11	18
48	21	14	14	12	30	23	9	12	11	13	9	10	20
47	33	13	12	11	28	21	9	12	12	14	9	10	18
35	0	14	10	12	29	24	9	10	11	14	9	10	19
89	8	14	14	12	26	23	10	10	12	13	11	9	19
73	0	13	13	12	29	23	9	10	12	13	10	11	18
30	10	12	11	11	28	22	9	12	12	13	10	10	18
103	12	14	12	12	28	23	9	10	12	14	9	11	19
77	9	13	18	13	26	22	9	10	12	14	9	11	19
42	33	14	11	12	28	21	8	10	11	14	10	12	19
63	3	14	19	11	29	23	9	11	12	13	10	12	18
65	8	15	10	13	28	22	8	10	13	13	11	11	20
76	3	15	13	12	27	24	8	9	11	13	9	11	17
81	7	13	12	13	29	23	9	12	12	14	12	11	17
93	1	13	11	12	27	23	9	12	12	15	8	11	18
96	7	14	14	14	28	23	10	10	12	13	10	10	19
52	9	13	10	11	30	20	10	10	14	13	8	11	19
88	0	12	17	12	27	24	9	10	11	13	10	10	19
53	2	12	15	12	30	23	9	10	13	13	11	11	18
103	1	14	10	11	28	24	9	11	11	14	9	12	17
92	4	16	10	12	28	24	9	11	13	14	9	12	17
102	3	13	16	11	27	24	9	10	12	13	10	10	19
47	4	14	10	11	28	22	9	10	14	14	8	11	18
102	6	13	18	12	29	20	9	12	14	14	9	11	19
64	14	13	20	13	27	22	9	12	12	14	8	9	18
38	32	14	14	13	31	23	9	11	11	14	10	11	18
101	16	13	16	11	28	23	9	11	12	13	12	11	19
88	5	14	13	13	30	21	9	10	11	13	11	11	17
111	13	15	11	12	27	23	9	10	13	13	8	11	19
97	5	13	14	11	30	22	9	12	12	14	8	9	20
101	31	15	17	13	30	23	10	13	12	13	11	11	21
96	9	14	10	11	29	22	11	13	12	13	9	10	17
93	14	14	9	13	29	23	10	13	13	13	10	11	20
69	1	13	10	12	27	20	10	11	13	13	11	11	18
105	0	14	12	12	30	24	10	10	12	14	9	10	17
95	19	14	11	12	29	20	9	11	12	15	9	11	18
97	16	13	10	12	28	24	9	10	12	13	9	9	17
47	39	13	14	12	29	22	9	12	14	13	9	9	19
112	4	13	14	11	29	24	10	12	13	13	10	10	18
41	0	15	12	11	30	22	9	13	11	15	8	10	19
84	10	13	12	12	30	23	9	11	11	14	9	11	19
68	0	13	12	11	30	22	9	12	12	14	9	11	19
90	0	13	10	11	27	23	9	10	11	13	9	10	19
73	6	12	20	12	28	21	8	12	12	14	9	9	19
51	26	14	10	11	29	23	9	12	12	14	9	9	16
41	26	14	15	11	29	22	10	12	13	13	9	11	18
47	5	15	16	11	26	23	10	12	12	13	9	11	18
95	22	14	16	12	30	23	9	12	12	14	10	10	20
38	11	16	11	11	27	23	9	10	12	14	9	10	18
70	7	13	10	12	28	23	9	10	12	14	10	11	19
70	0	15	12	12	28	23	11	11	11	13	10	9	20
84	7	14	13	11	29	22	9	10	12	14	9	12	18
30	0	14	12	13	28	20	10	13	12	13	9	11	18
39	3	13	13	12	29	23	10	10	12	13	9	11	18
69	0	13	10	14	30	24	9	10	12	13	10	11	19
46	1	14	13	12	27	22	10	13	12	15	10	11	18
67	5	15	19	12	29	23	9	12	12	15	11	12	17
95	28	13	10	12	27	23	9	12	12	13	11	11	17
23	28	12	12	13	30	21	10	10	13	13	9	11	19
99	46	13	12	11	28	23	8	10	11	14	11	10	16
87	3	12	17	13	28	23	10	10	12	13	9	10	19
42	1	14	19	12	28	23	9	10	14	14	9	13	18
94	34	13	17	12	29	23	9	11	12	13	9	12	18
73	4	13	20	12	29	23	9	10	12	14	9	12	18
39	19	12	15	12	29	24	10	10	11	13	10	9	18
87	0	14	10	11	28	24	9	11	11	14	9	12	17
79	0	15	17	13	27	25	10	12	12	13	10	10	20
58	2	13	10	13	30	24	9	10	12	13	9	11	18
67	18	12	10	12	28	24	10	12	14	13	9	12	17
97	2	12	13	12	30	23	10	12	11	14	12	11	18
71	13	14	12	11	28	22	10	11	11	13	9	10	17
98	21	15	13	12	30	22	9	12	12	12	12	11	19
40	3	14	11	12	30	23	10	11	11	13	10	12	18
44	10	14	13	11	29	22	11	13	12	14	9	10	20
50	6	12	10	11	27	22	9	12	12	14	11	12	18
84	3	13	10	13	27	23	8	11	11	13	8	9	18
53	35	14	17	12	30	24	10	10	12	14	9	9	17
46	2	14	11	12	29	21	11	12	13	13	10	10	18
77	0	14	19	13	28	24	9	12	14	13	10	10	17
100	10	14	15	11	29	22	10	12	13	13	9	11	18
38	8	16	13	13	28	22	9	12	12	14	11	10	18
74	5	13	10	11	29	21	9	12	11	13	11	9	18
102	0	15	15	12	27	23	9	11	12	14	9	11	19
55	0	13	14	12	28	22	9	14	11	14	9	11	18
68	15	13	18	12	29	20	9	12	14	14	9	11	19
89	5	14	10	11	28	24	8	11	11	14	9	12	17
50	10	14	12	12	27	23	8	12	11	13	11	10	19
72	6	13	13	13	29	22	9	11	11	13	9	10	18
101	2	13	13	12	28	22	9	13	13	14	10	10	18
112	15	13	13	12	29	20	10	15	12	13	10	11	17
52	1	15	16	12	31	23	9	13	12	14	9	9	19
93	1	14	16	13	27	22	8	10	12	13	10	12	18
71	5	14	10	13	27	23	10	11	11	13	9	11	17
72	7	15	10	11	28	21	10	12	12	14	10	10	19
43	43	14	12	11	30	22	9	13	12	13	9	9	20
105	4	14	12	11	29	22	10	10	11	13	9	10	18
113	1	13	10	13	28	24	10	12	12	13	10	9	21
74	11	12	17	13	28	22	9	12	11	14	10	10	19
43	2	13	10	12	27	23	8	12	11	15	9	10	20
99	19	13	15	13	29	22	11	14	11	13	10	10	19
92	36	14	13	12	28	24	9	12	10	14	9	11	19
100	10	14	12	12	27	21	9	10	12	14	12	11	19
66	15	13	15	12	30	22	9	12	12	13	9	11	19
55	0	16	14	11	29	22	9	10	12	15	9	10	18
101	2	13	14	11	29	22	9	12	14	13	9	11	20
54	5	13	12	12	31	23	9	13	12	14	11	10	18
99	8	14	12	11	28	21	9	10	12	15	10	13	17
104	0	16	12	12	29	20	8	12	12	13	9	12	19
55	2	14	10	12	29	22	8	12	11	13	9	10	17
87	3	14	15	12	28	22	9	12	13	13	11	11	20
64	25	16	13	11	30	21	9	13	12	13	11	10	20
38	29	16	12	12	27	20	9	10	12	13	9	9	18
93	14	13	10	12	27	22	10	13	12	15	11	11	17
69	3	15	10	13	27	22	9	12	11	14	9	11	18
103	10	13	10	13	30	23	9	10	13	15	10	9	20
46	1	12	17	11	28	24	10	10	11	13	9	11	17
53	26	13	14	11	28	22	10	12	12	13	9	11	19
91	1	12	14	13	28	24	9	15	11	13	11	10	20
44	4	13	17	11	27	21	10	12	12	13	9	11	19
94	6	12	17	12	30	22	9	10	12	13	11	9	18
108	15	15	13	12	30	23	9	10	11	14	9	10	19
61	0	15	12	12	30	21	10	10	11	13	10	10	19
83	5	13	10	13	28	24	9	12	12	13	8	11	18
77	1	13	10	12	27	23	8	12	11	15	9	10	20
95	9	12	12	12	29	23	9	10	13	15	11	11	19
92	19	15	16	12	29	22	9	9	12	14	11	10	21
96	0	13	16	13	28	22	9	12	11	14	9	10	19
48	2	15	12	11	28	21	9	10	12	15	10	13	17
63	39	15	10	11	27	25	9	10	10	13	10	9	19
106	1	12	17	12	26	23	9	10	13	13	8	12	18
118	11	15	13	12	28	22	10	10	11	13	9	10	20
80	1	13	13	13	27	23	9	10	13	13	9	10	19
91	4	12	10	12	29	24	9	10	13	13	11	10	19
96	2	12	9	11	27	22	9	10	13	13	11	11	18
88	1	15	13	12	28	22	9	12	12	14	10	10	17
68	1	15	10	12	27	24	9	13	13	14	9	10	20
84	13	15	12	12	27	25	8	10	13	14	9	11	21
90	16	15	17	12	26	21	10	12	12	13	12	11	18
73	46	13	18	11	29	22	9	11	11	13	10	11	17
69	18	16	16	12	28	24	10	11	12	13	10	12	19
73	11	12	10	13	27	22	9	12	13	15	11	10	16
62	26	12	18	12	27	23	10	9	12	13	10	11	19
101	6	15	11	13	28	21	9	12	11	14	9	11	19
99	31	16	11	12	28	22	9	10	12	13	11	10	19
27	7	15	17	11	29	22	9	13	12	13	11	11	18
82	11	14	17	13	28	25	9	10	11	13	9	11	19
57	5	13	10	12	28	22	9	10	12	14	10	13	17
86	15	15	10	12	28	23	9	10	12	13	11	9	17
77	3	13	14	12	29	23	9	10	12	14	10	11	18
44	8	14	14	11	28	22	10	10	12	15	10	10	19
46	21	14	13	13	30	23	10	13	12	13	12	12	19
95	2	15	13	11	30	24	9	10	11	13	9	9	19
110	18	16	10	12	27	23	9	12	12	14	11	11	19
84	29	15	19	11	30	22	9	13	12	15	8	11	17
114	16	14	15	12	27	22	9	10	11	13	11	9	18
63	9	13	9	12	30	22	9	11	12	13	11	11	19
54	11	13	16	11	27	23	9	10	12	13	10	10	16
83	2	13	10	12	28	24	9	10	12	13	9	9	17
69	3	13	10	11	29	22	10	12	12	13	9	11	18
80	13	14	13	11	28	23	9	10	11	14	10	11	17
55	3	14	15	12	29	23	9	11	11	13	9	13	17
109	3	15	19	13	29	21	9	11	12	13	9	10	18
72	9	14	20	12	27	23	11	10	12	14	10	8	18
40	11	13	13	11	28	23	9	13	12	15	10	10	18
100	4	15	17	13	28	23	10	10	11	13	8	9	18
21	21	13	16	12	28	23	9	13	12	13	9	10	19
91	5	13	15	11	27	22	10	13	13	13	8	12	18
70	48	14	13	14	28	21	11	10	12	14	10	11	20
96	32	14	10	13	28	22	9	11	11	13	8	9	19
42	1	14	10	13	28	22	9	10	13	13	9	10	19
53	45	15	10	12	30	21	9	10	12	12	9	11	18
82	5	13	17	13	30	22	10	12	13	14	10	10	17
83	14	14	18	12	29	22	10	9	12	13	9	9	17
81	2	13	10	11	28	24	9	12	12	14	9	12	18
45	26	12	12	12	27	22	8	12	12	14	10	11	19
40	6	12	12	12	29	23	10	10	12	13	8	12	17
59	28	17	14	12	30	22	10	10	12	13	9	11	19
40	5	14	15	13	28	22	9	12	12	14	9	11	17
52	21	13	11	12	29	22	8	12	12	13	11	12	18
81	18	12	16	12	29	23	9	12	12	14	8	11	17
89	38	14	12	11	28	23	9	10	12	14	9	13	19
42	2	15	11	13	28	21	9	12	11	14	9	11	19
56	3	13	14	12	27	22	10	12	11	13	10	9	18
80	41	14	12	12	29	21	10	10	13	14	8	10	17
92	9	14	11	11	29	23	9	10	12	13	9	10	19
45	4	15	19	12	30	24	8	10	12	13	9	11	19
76	12	12	13	12	26	22	9	12	13	13	8	10	18
53	16	14	18	13	29	21	10	12	12	13	9	11	18
37	0	15	15	11	27	23	10	10	12	14	9	10	21
90	6	14	14	11	27	23	10	10	12	12	9	12	17
51	2	13	9	11	29	22	9	13	12	14	9	12	20
74	16	13	10	12	28	23	10	10	12	13	9	9	18
69	3	13	11	12	27	22	9	12	12	13	11	10	17
62	18	13	18	11	29	22	9	12	11	13	10	10	19
97	21	13	18	11	29	22	10	10	11	13	10	11	18
34	19	14	16	12	30	23	9	10	12	15	9	12	19
96	18	14	13	12	29	23	10	11	12	14	11	9	20
46	15	14	15	12	28	22	9	10	14	14	9	11	18
51	2	14	13	13	28	23	9	10	12	13	9	9	20
78	17	13	17	13	29	22	9	13	12	13	10	13	20
47	2	12	14	11	27	22	9	12	12	14	9	11	20
75	1	14	14	11	27	21	10	10	12	13	11	10	18
74	10	12	9	12	29	22	11	12	11	13	9	10	18
47	7	14	12	11	30	25	9	14	12	14	9	11	20
79	2	15	15	12	30	23	10	12	12	13	10	11	19
98	11	13	13	11	31	23	8	10	13	13	11	11	19
68	0	14	15	12	28	22	10	13	11	14	9	12	19
108	35	13	10	13	29	21	10	10	11	15	9	10	19
80	2	13	16	12	29	23	9	11	13	13	8	10	17
101	36	13	14	12	28	22	10	10	12	13	9	11	18
100	21	14	11	11	27	24	10	12	12	13	10	10	19
95	31	13	13	12	29	20	9	13	12	13	9	11	17
91	1	15	15	11	29	23	9	10	11	13	9	11	16
65	6	14	13	12	29	23	9	12	12	13	10	11	20
52	18	14	13	13	29	22	9	12	12	15	9	9	20
49	3	13	13	12	27	21	9	12	12	13	10	10	18
