# Supplementary material for: Using game theory to thwart multistage privacy intrusions when sharing data
Source: Sci Adv. 2021 Dec 10;7(50):eabe9986. doi: 10.1126/sciadv.abe9986 (PMC8664254; doi:10.1126/sciadv.abe9986)
Supplement: Supplementary file 2 — Data S1 [file sciadv.abe9986_data_s1.zip › sciadv.abe9986_data_s1/DemoKAnonymization/exp/2058/data/target_data/i37.csv]

YOB	State	STR1	STR2	STR3	STR4	STR5	STR6	STR7	STR8	STR9	STR10	STR11	STR12
113	14	13	17	12	31	22	9	12	13	14	9	11	18
34	1	15	18	11	28	23	9	10	11	13	9	10	18
107	6	14	12	11	28	23	9	13	12	14	11	11	20
76	9	15	11	13	29	23	9	12	10	13	11	11	18
79	23	16	13	12	30	25	10	13	12	14	10	10	21
44	7	13	11	11	28	23	9	10	13	13	10	10	18
78	3	14	12	11	28	24	10	13	12	14	10	11	19
29	16	13	10	12	28	22	10	10	11	13	9	11	18
26	2	13	14	12	27	21	9	10	13	14	9	13	18
24	5	12	13	13	28	21	9	12	12	14	10	11	18
45	12	16	12	12	30	22	10	12	11	13	9	11	18
89	15	14	13	12	30	23	9	13	13	14	10	10	17
69	2	16	13	12	30	23	9	10	12	13	10	10	19
53	8	16	10	11	29	22	10	10	14	13	10	10	18
29	15	16	15	11	27	23	9	10	12	13	10	10	18
44	7	14	12	12	30	23	8	13	12	15	10	10	18
68	10	14	11	11	27	24	9	12	12	13	11	11	20
101	11	13	15	12	28	23	9	12	12	13	10	10	18
93	24	15	10	11	27	21	9	10	11	14	10	13	17
79	0	13	12	12	28	22	11	12	13	13	9	9	20
50	1	16	14	12	28	23	9	10	11	13	12	12	19
70	1	15	10	14	27	23	10	10	12	15	9	12	18
109	0	15	10	12	28	20	10	13	13	13	10	10	20
55	33	16	13	13	30	22	9	12	11	14	9	9	20
79	6	13	13	13	28	22	9	10	12	15	9	9	18
71	5	13	12	13	27	21	10	13	10	13	11	11	19
48	29	14	12	12	28	22	9	12	12	13	10	11	19
55	20	13	20	13	31	22	9	10	12	13	10	9	19
42	6	16	13	13	29	23	10	10	11	16	9	10	18
47	13	14	10	12	26	21	10	10	12	14	10	12	18
91	43	13	17	12	29	23	9	10	12	13	8	10	19
39	1	15	17	12	28	24	9	10	13	14	10	10	18
90	11	13	15	13	27	25	9	13	12	13	9	11	16
50	24	12	18	11	29	21	9	10	12	14	10	9	18
59	21	14	19	12	28	23	9	10	14	14	9	13	18
64	3	16	12	11	28	20	10	12	14	14	8	9	17
113	10	17	14	12	30	22	10	10	12	13	9	11	19
68	35	14	11	11	30	23	10	13	11	13	9	10	19
109	1	15	13	12	29	22	9	12	12	13	10	12	18
99	14	15	13	13	28	24	10	13	12	13	12	13	18
69	2	13	13	12	29	22	9	13	12	14	9	10	19
97	4	12	10	12	29	23	9	10	10	13	11	10	19
83	5	13	17	12	27	23	9	10	12	13	12	11	18
103	0	12	13	12	28	22	9	13	12	13	11	11	19
105	3	14	11	12	29	25	10	10	14	13	10	10	18
111	26	14	10	13	29	21	9	10	11	13	9	12	19
94	13	14	13	12	30	23	10	12	12	13	9	9	19
54	13	12	15	12	29	25	9	12	12	13	9	10	18
43	10	15	15	12	28	22	9	12	12	14	8	9	20
50	24	12	12	13	29	20	9	12	13	14	9	11	19
100	1	14	10	12	29	24	10	12	12	14	10	9	21
104	11	16	14	13	30	24	9	12	12	14	11	11	18
99	0	12	13	13	28	20	9	10	12	13	9	11	18
34	32	14	11	12	26	22	9	15	11	14	11	10	19
70	20	13	13	12	28	22	9	12	12	15	11	10	17
110	9	14	10	12	27	22	9	13	11	13	11	11	19
79	0	13	17	13	29	20	10	10	12	13	11	11	18
75	16	14	14	12	26	23	9	12	12	13	11	11	18
40	11	12	12	11	30	23	9	12	11	13	10	11	17
63	27	16	12	11	29	22	10	14	12	14	11	11	19
83	2	13	20	11	28	23	10	12	12	13	10	11	17
93	22	13	18	12	29	20	10	10	14	14	10	11	19
97	15	12	14	12	26	23	9	12	11	14	9	11	21
40	12	14	13	13	30	22	9	10	13	14	9	11	17
78	0	13	10	11	29	23	9	10	12	13	9	11	20
56	33	16	11	12	30	22	8	12	12	14	10	12	19
60	29	14	12	11	28	22	9	12	11	14	10	11	18
26	0	15	14	11	30	24	10	12	11	14	10	12	18
102	0	16	10	14	29	23	9	13	13	13	10	11	18
41	2	13	12	12	28	22	9	12	11	13	10	11	19
52	35	13	13	12	29	20	10	12	11	15	9	11	18
55	12	13	12	12	28	24	9	10	12	15	9	10	19
95	8	14	15	13	27	22	9	13	12	13	10	11	18
80	0	13	10	12	28	24	9	10	12	13	9	9	17
62	47	14	12	11	28	24	11	10	11	15	8	10	18
110	1	14	14	11	29	24	11	10	11	14	9	11	19
76	45	12	11	12	27	24	9	13	12	13	10	12	18
100	1	15	15	11	28	20	9	14	13	14	9	11	18
71	1	15	10	11	30	23	10	12	12	13	10	11	16
71	39	15	13	11	28	23	10	12	12	15	9	11	20
59	48	14	13	11	29	20	9	12	11	13	9	10	20
83	20	14	11	11	29	23	9	13	13	14	9	10	19
63	13	15	10	12	27	23	11	10	13	13	9	11	18
71	3	14	16	12	28	24	10	12	13	13	11	11	20
65	0	13	14	12	27	24	10	10	12	14	11	11	17
46	11	15	17	12	28	24	9	10	13	14	10	10	18
109	1	15	12	11	28	22	10	12	12	13	9	10	19
100	30	15	16	11	28	23	10	12	14	14	10	10	20
34	0	14	19	13	29	23	10	9	12	13	10	10	18
61	0	13	13	12	27	23	9	13	11	13	11	10	17
70	19	12	13	13	28	20	9	10	12	13	9	11	18
59	12	13	13	11	29	23	9	12	11	13	9	11	18
107	2	14	11	12	28	23	9	12	11	14	8	9	19
84	0	16	17	14	29	23	10	13	12	13	11	11	16
103	1	14	10	12	31	23	9	12	11	13	10	10	18
100	0	15	10	12	30	24	9	12	12	14	10	10	19
53	0	13	16	13	29	22	9	13	12	13	9	10	18
57	3	12	10	11	27	23	10	12	13	13	10	12	17
102	1	13	15	12	30	21	9	13	11	15	9	9	18
99	14	14	10	12	29	22	10	11	12	14	10	10	20
33	12	15	10	12	30	23	9	10	11	13	8	12	19
106	1	15	12	12	26	21	8	11	12	13	9	11	19
82	13	14	18	11	29	22	9	10	12	14	11	11	17
72	22	14	12	12	26	22	9	10	12	13	10	10	19
39	0	13	10	12	28	23	9	9	12	14	10	11	20
68	5	13	11	11	28	23	9	10	13	13	10	10	18
97	10	12	15	12	27	21	9	13	13	13	9	11	18
106	29	14	11	11	28	23	9	11	12	13	10	11	19
81	5	13	10	12	30	23	8	12	11	13	9	10	18
82	9	14	12	12	28	23	10	13	11	13	10	12	18
96	18	13	9	13	28	23	9	10	12	14	9	10	19
59	4	13	10	12	27	21	9	10	11	14	8	12	16
77	13	16	13	11	28	23	10	10	12	13	11	10	18
109	27	14	12	13	27	22	10	12	11	13	11	11	18
48	31	14	10	13	28	23	9	12	13	15	9	10	19
86	40	14	12	13	29	24	9	10	11	15	10	9	17
97	38	15	16	12	28	23	10	13	12	14	11	11	18
58	4	13	12	12	29	23	9	10	12	13	11	11	19
63	8	14	10	11	29	24	9	10	11	14	10	10	17
64	21	14	13	13	29	23	10	10	13	14	11	9	17
43	16	15	11	11	28	23	9	12	13	13	10	10	18
74	24	14	12	12	27	21	10	12	11	13	10	11	19
53	12	12	13	12	30	23	8	10	14	13	10	13	20
49	31	15	13	12	30	22	9	13	12	14	10	11	17
38	3	15	12	12	31	25	9	10	13	13	9	11	20
41	22	13	13	12	27	23	8	10	13	14	9	12	17
112	0	14	10	11	28	23	9	15	13	15	9	11	17
102	6	14	10	11	27	23	9	10	12	13	10	12	17
100	23	14	18	13	29	22	11	10	12	13	10	11	18
94	10	14	15	13	28	22	9	12	12	13	9	12	20
45	8	12	10	12	27	22	9	12	12	14	9	13	20
43	13	14	19	13	27	23	8	10	12	12	11	9	18
37	28	13	12	12	28	23	10	10	12	14	9	11	18
33	9	12	13	13	28	20	9	10	12	13	9	11	18
109	19	12	12	12	29	22	10	12	12	14	9	11	18
57	3	15	10	13	27	21	10	10	12	14	9	9	17
113	0	13	12	11	28	23	10	10	12	13	9	11	18
70	11	13	13	13	29	23	9	13	12	14	12	10	18
105	10	12	16	13	27	24	10	12	12	14	10	10	17
62	9	14	10	12	28	22	9	12	14	13	9	10	18
53	0	16	10	11	29	22	11	10	11	13	8	10	18
82	10	12	10	13	29	24	8	10	12	14	9	12	19
90	1	14	14	11	28	24	10	10	12	14	9	10	18
90	37	14	10	11	29	22	9	10	12	13	9	10	18
91	7	13	18	12	31	21	9	12	13	14	9	10	18
88	0	14	13	12	27	23	9	10	11	14	10	11	18
59	2	13	13	12	28	23	9	10	12	13	9	10	18
36	0	14	12	11	28	23	9	10	12	14	9	13	19
41	1	15	15	11	28	21	9	10	12	14	10	10	19
93	21	14	10	13	29	22	9	10	12	13	9	12	18
73	12	15	11	11	29	23	9	11	12	14	10	10	20
89	16	14	12	11	29	24	9	13	11	13	9	9	18
71	9	14	13	11	30	23	9	10	11	13	9	11	19
55	6	15	10	12	27	24	9	13	12	13	9	10	19
49	8	13	13	12	29	22	10	12	12	14	12	11	19
52	6	15	13	12	28	21	9	12	12	14	8	9	17
39	5	15	13	12	30	22	9	11	11	14	10	10	18
101	1	13	10	11	29	22	9	10	11	13	8	13	18
29	26	15	10	12	28	21	9	13	13	13	9	9	18
96	6	14	18	11	28	23	10	10	11	14	9	10	18
114	10	13	12	11	28	24	10	13	12	14	8	11	20
37	5	13	12	13	29	24	9	10	14	14	10	9	19
47	0	14	10	13	29	23	8	10	13	14	10	12	18
61	2	16	12	12	29	23	9	10	12	15	9	11	18
70	37	12	16	12	30	24	9	9	14	13	10	10	17
46	33	12	13	12	28	24	10	10	11	13	9	11	17
83	0	14	15	11	29	22	10	12	13	13	9	11	18
71	0	13	13	11	29	23	10	12	13	13	11	13	19
96	11	13	16	12	27	21	9	10	12	13	10	11	17
84	0	14	11	12	27	23	9	10	12	13	9	12	19
40	2	13	13	11	31	23	9	9	12	13	10	11	19
44	0	13	9	12	29	23	10	13	11	13	8	11	18
108	2	13	13	13	27	23	9	10	13	13	9	10	19
82	11	14	15	11	30	23	9	12	11	13	9	12	19
100	29	12	12	13	28	22	9	14	11	13	9	10	20
84	15	12	12	12	30	21	9	11	13	15	10	11	17
93	24	13	10	12	27	23	9	12	12	13	11	11	17
105	8	16	13	11	27	22	9	10	12	14	10	10	18
104	27	13	10	11	30	22	10	11	12	14	10	11	19
39	0	12	13	12	27	23	9	10	12	13	10	11	18
73	22	14	13	13	31	22	9	12	12	14	11	12	20
31	21	14	13	12	27	24	9	10	12	14	9	10	19
76	17	13	13	13	28	24	9	10	12	13	8	11	20
34	11	14	12	11	29	20	11	10	12	14	10	11	19
98	3	14	16	13	29	22	9	12	11	13	9	12	18
75	23	13	12	13	27	22	9	10	13	13	10	12	17
43	36	13	13	13	27	23	9	13	11	13	11	10	17
86	8	16	12	12	30	22	9	10	12	13	8	10	17
69	15	13	11	11	28	23	9	10	13	13	10	10	18
106	11	15	16	12	29	24	9	10	12	13	9	10	18
66	16	14	14	11	28	24	10	10	12	14	9	10	18
39	4	16	13	11	28	23	9	10	12	13	11	10	18
76	26	15	15	11	27	23	10	10	12	14	9	11	21
40	37	15	10	13	27	22	10	9	13	13	9	10	19
76	28	14	13	11	30	23	10	10	11	13	10	10	18
72	27	15	16	12	29	23	9	12	13	13	9	9	18
107	19	13	13	12	27	22	9	12	12	15	10	11	19
44	41	15	15	12	26	22	10	12	12	14	9	11	19
90	6	13	13	12	29	25	9	10	12	14	11	10	19
95	0	14	15	12	28	24	9	11	12	14	12	12	19
44	31	13	14	12	30	23	9	12	12	14	9	10	19
63	15	13	10	12	27	22	10	13	12	15	11	11	17
89	12	13	15	11	29	20	9	10	12	13	11	12	19
90	39	12	12	12	29	23	9	11	12	13	9	11	17
43	0	14	12	12	29	21	10	10	13	14	8	10	17
99	16	14	10	13	29	25	10	10	11	13	9	11	19
65	9	13	10	12	29	22	9	10	12	13	8	11	19
44	13	12	11	13	27	22	9	11	13	13	11	11	20
94	1	13	9	13	28	24	9	10	11	13	11	11	19
55	34	14	12	12	28	21	9	12	12	13	9	12	19
81	1	13	11	13	30	22	9	11	13	13	11	9	20
58	0	14	12	12	29	22	9	10	11	13	9	11	17
80	3	13	10	12	29	23	9	12	12	13	10	10	19
99	2	13	12	12	28	24	9	12	13	13	10	10	17
43	4	14	17	11	28	20	9	11	11	14	9	12	17
97	38	13	12	13	28	23	9	13	12	14	11	11	20
76	1	13	14	12	29	22	10	15	11	14	10	9	20
77	25	14	14	11	26	22	9	12	12	15	9	10	19
40	14	14	10	11	27	23	10	14	11	13	10	11	18
34	10	13	17	12	29	23	9	11	12	13	9	12	18
38	16	14	10	13	27	24	9	10	13	13	10	12	17
110	3	13	14	12	28	23	10	12	12	14	9	11	18
23	33	15	14	12	30	25	9	10	12	15	9	13	19
51	6	13	16	11	30	22	9	10	13	14	10	9	18
108	18	14	16	12	30	21	9	10	12	14	9	10	17
73	5	13	18	12	29	24	9	10	12	14	10	10	19
102	5	13	12	13	27	21	10	13	10	13	11	11	19
53	6	14	12	12	27	23	8	12	11	13	11	10	19
100	17	13	13	11	28	24	10	10	12	14	9	9	20
98	2	13	15	12	29	23	8	10	12	13	9	12	19
42	10	14	10	11	27	24	10	13	12	13	9	12	18
104	42	13	15	11	28	22	9	10	13	13	9	11	16
68	33	13	14	11	28	22	10	12	12	13	9	11	19
74	0	15	13	13	29	25	9	9	14	15	11	12	19
99	43	15	14	12	30	22	10	11	11	14	11	10	17
41	20	14	12	11	27	22	9	13	11	13	9	11	18
64	7	14	12	13	28	22	9	12	11	12	9	10	19
49	3	12	12	11	28	23	10	12	12	14	10	11	19
55	1	13	15	13	27	22	9	12	11	14	9	11	19
43	19	13	20	13	32	22	9	10	12	13	10	10	19
78	5	13	10	13	29	22	9	13	13	13	10	10	17
55	23	13	18	12	28	22	10	13	12	15	10	11	18
37	3	16	14	13	30	24	9	12	13	14	11	11	18
86	35	14	12	12	27	23	8	12	11	13	11	10	19
97	22	13	17	11	29	23	10	10	11	14	10	12	18
90	2	13	14	12	29	22	9	12	11	14	10	10	17
72	2	13	11	11	30	23	9	12	12	14	9	11	19
45	13	12	17	11	28	20	9	12	13	15	11	10	18
44	1	13	12	12	27	23	9	10	11	14	10	11	19
79	5	14	17	13	28	22	9	11	11	14	10	9	19
36	9	14	10	12	28	24	9	10	11	13	9	10	19
98	39	15	11	13	28	22	9	13	13	13	10	10	18
73	0	14	12	11	28	23	9	10	12	14	9	13	19
60	2	16	10	10	27	24	8	12	11	15	10	11	18
104	1	13	13	12	28	23	9	11	12	14	9	10	19
101	3	15	10	11	30	23	10	13	12	13	10	11	19
41	50	15	16	12	29	23	11	12	14	14	10	12	18
67	10	14	13	12	27	24	9	12	12	13	9	12	19
36	2	14	17	12	27	23	10	13	13	14	8	10	19
42	6	13	12	11	29	23	9	12	12	13	9	11	17
94	14	12	12	12	28	24	9	12	14	13	9	10	18
82	21	14	18	12	30	23	10	10	12	13	9	9	19
36	1	15	10	13	29	24	9	10	12	14	10	11	18
23	16	12	11	13	27	22	10	12	10	15	10	10	19
64	3	14	13	13	28	24	10	12	12	13	10	11	19
23	3	14	15	12	29	23	9	11	11	13	9	13	17
81	20	13	20	12	28	22	9	10	12	14	9	12	20
47	6	14	12	13	29	24	9	10	13	13	9	11	18
54	15	16	13	11	30	23	9	11	12	14	9	12	18
54	17	13	10	11	28	22	10	10	12	13	11	11	19
77	12	12	13	12	31	24	9	10	11	14	9	12	18
95	34	14	10	11	29	24	10	13	13	13	10	9	18
97	25	15	13	12	28	23	10	13	12	14	9	11	19
35	2	12	14	12	27	22	10	10	12	13	11	12	17
87	8	15	15	14	28	24	9	13	12	14	9	10	18
33	39	13	15	12	29	24	9	12	11	14	9	11	19
73	19	15	12	12	27	20	10	14	11	12	9	11	18
70	0	14	19	11	28	24	10	10	12	13	9	11	19
75	24	15	13	13	30	24	9	13	11	13	9	11	21
86	9	13	10	12	29	25	8	10	13	13	9	11	19
83	12	12	17	12	29	22	9	12	11	13	10	12	18
100	2	15	10	12	28	23	9	11	11	13	9	10	18
72	1	13	15	12	30	24	10	12	12	13	8	12	20
67	23	13	11	13	28	21	9	13	13	13	9	11	18
35	45	13	13	12	29	22	10	11	13	13	9	11	18
48	34	15	14	12	28	20	9	12	11	15	11	12	17
110	1	13	14	13	28	21	9	12	12	13	9	11	19
49	5	13	15	13	29	23	10	10	12	15	10	11	18
91	1	13	12	13	27	22	9	10	13	13	10	12	17
56	14	15	13	12	28	22	10	11	12	13	10	11	19
79	1	13	14	11	31	21	9	11	14	13	10	9	19
41	23	15	10	12	30	23	10	12	12	13	9	13	18
41	20	14	16	12	31	24	9	11	12	13	8	10	19
104	0	15	16	13	30	23	9	13	12	13	10	11	19
35	10	16	10	11	28	21	9	10	12	13	9	9	18
10	0	15	18	12	27	22	9	13	11	15	9	10	18
78	15	14	16	12	30	23	9	12	12	14	10	10	20
39	0	13	16	12	28	24	9	13	14	14	11	10	18
63	2	15	15	13	28	23	9	12	13	13	11	10	19
108	13	14	12	13	26	21	11	12	12	13	8	12	18
65	3	15	16	12	29	23	11	12	14	14	10	12	18
68	9	14	15	12	28	22	11	10	13	13	9	11	20
75	11	15	15	13	28	24	9	10	11	13	10	10	17
33	17	13	12	12	28	24	9	10	12	13	10	12	17
76	8	16	13	11	27	22	9	10	12	14	10	10	18
44	1	15	13	13	27	22	10	12	11	13	10	10	18
98	0	14	13	13	26	23	9	13	11	14	11	10	20
31	8	14	13	11	28	21	11	12	11	13	9	10	17
59	4	13	17	11	28	22	9	10	11	13	12	9	17
76	25	13	15	12	29	23	9	11	12	13	10	11	18
45	5	16	12	12	28	23	9	11	12	13	9	10	17
37	3	13	12	12	28	22	9	10	12	14	9	10	18
65	5	13	13	12	29	24	10	10	12	13	10	10	19
81	7	15	11	12	29	24	10	12	12	14	9	11	18
78	17	13	12	11	28	22	10	12	14	14	9	10	18
41	15	15	13	12	28	22	10	11	12	13	10	11	19
98	23	14	16	11	30	22	9	12	12	14	9	10	19
40	26	16	16	12	28	24	10	11	12	13	10	12	19
78	3	14	14	11	28	22	10	12	12	14	9	9	18
59	3	16	16	12	30	22	9	12	12	14	9	10	18
66	0	13	17	11	28	24	9	10	12	14	11	11	20
88	11	13	13	11	26	22	9	12	14	13	11	11	18
102	2	12	11	12	27	23	8	13	12	14	11	12	17
83	19	15	10	11	27	21	9	10	11	14	10	13	17
92	16	14	12	12	31	23	9	12	12	15	8	10	18
83	11	16	17	12	28	22	9	12	12	14	10	11	18
40	0	13	14	12	29	22	9	12	13	14	10	9	18
101	43	14	13	12	27	22	9	10	12	13	11	10	18
40	26	14	10	12	28	23	9	10	13	14	9	10	19
92	2	13	16	11	27	23	8	10	12	13	10	10	16
42	1	13	13	11	28	21	10	10	14	14	11	10	19
108	1	13	10	12	28	23	9	13	10	14	11	11	17
95	18	13	14	12	29	22	9	10	11	13	9	9	18
51	0	12	11	12	29	24	10	12	12	14	9	9	21
62	26	16	10	12	27	22	9	13	12	14	10	10	20
55	22	14	11	11	28	24	9	15	12	13	9	11	17
62	7	16	16	13	28	22	9	12	13	14	10	11	19
77	0	14	13	12	28	22	10	12	13	14	11	9	19
78	0	16	12	12	29	20	8	12	12	13	9	12	19
39	16	13	16	12	29	22	8	12	13	13	11	11	17
103	20	15	11	12	28	23	9	10	11	14	11	9	19
101	5	12	16	12	28	21	9	13	12	15	9	11	19
71	2	12	11	13	28	23	9	11	12	13	10	11	18
47	8	12	14	11	27	23	10	11	12	13	9	10	18
60	23	15	17	12	28	24	9	10	12	14	10	10	20
69	1	14	10	11	26	23	9	11	12	13	11	9	18
34	4	14	10	12	30	23	9	10	12	13	9	11	20
123	3	12	12	12	27	22	9	15	13	14	9	10	17
44	23	13	16	11	28	21	9	10	11	14	9	10	17
58	31	13	10	11	29	22	9	10	12	15	10	11	18
111	3	13	10	12	29	22	10	13	13	13	10	10	19
98	26	13	17	11	28	21	10	11	13	15	10	12	17
76	0	14	13	12	28	24	9	12	10	14	9	11	19
65	4	11	14	12	31	24	9	12	10	13	8	9	17
38	0	12	16	12	26	22	10	12	11	14	9	11	18
29	6	13	13	12	29	20	10	12	12	13	9	10	19
48	4	12	12	12	28	22	9	13	12	13	11	11	19
44	21	13	10	11	28	24	9	12	12	14	9	12	18
38	5	15	10	11	27	21	9	10	11	14	10	13	17
76	26	13	16	12	28	22	9	13	12	13	9	10	18
104	42	13	13	11	28	24	10	11	12	14	10	10	18
66	0	14	18	11	29	23	9	10	12	13	9	12	19
98	0	14	11	12	28	23	9	12	11	14	8	9	19
32	6	12	14	12	29	22	9	10	12	14	9	10	18
29	4	14	17	12	28	23	10	13	11	14	9	9	18
96	3	15	13	11	30	24	11	13	14	14	9	10	19
76	2	14	12	13	28	23	9	10	13	13	10	11	16
81	22	13	10	14	29	22	9	10	12	13	9	11	19
32	0	13	17	12	28	22	9	12	11	13	12	11	19
41	9	15	10	12	29	24	9	12	13	15	10	11	18
85	10	12	15	13	28	22	9	14	12	13	10	11	17
65	1	13	11	14	29	23	9	12	12	15	9	11	19
73	5	13	16	13	29	22	9	13	12	13	9	10	18
102	1	14	17	12	27	22	9	9	13	14	8	11	19
86	2	13	19	12	30	23	9	10	11	14	9	9	19
47	12	13	13	13	27	24	9	12	12	12	9	11	18
74	3	13	11	12	31	23	10	12	12	13	10	9	19
98	4	12	11	12	29	24	10	12	12	13	9	12	20
114	4	14	12	11	27	23	9	10	13	14	11	11	18
79	24	14	18	11	29	23	9	10	12	14	10	11	18
33	0	12	12	13	30	22	11	13	12	13	11	10	19
50	28	13	12	12	29	22	9	10	12	13	8	10	19
99	12	14	11	12	27	22	9	10	11	14	11	10	18
40	11	15	15	12	28	22	10	10	11	13	8	9	17
79	2	13	15	12	28	22	9	10	11	13	9	13	19
49	37	13	9	12	28	24	9	12	11	14	10	11	19
107	2	15	18	12	29	21	9	10	12	13	12	11	18
107	6	13	12	12	29	22	9	10	12	13	8	10	19
40	0	15	14	11	30	24	10	12	11	14	10	12	18
73	2	14	15	13	28	23	9	10	13	15	9	9	19
99	1	15	19	11	30	22	9	13	12	15	8	11	17
104	2	13	16	13	29	23	9	10	12	14	11	10	18
68	8	14	9	13	29	23	10	10	12	13	9	10	17
80	2	13	20	11	28	23	10	12	12	13	10	11	17
100	21	14	20	12	27	23	10	10	12	13	11	10	18
37	0	13	14	12	28	22	9	11	12	14	9	10	18
50	3	14	17	11	29	22	9	10	13	14	9	10	19
61	16	13	18	12	28	22	10	10	12	13	10	9	18
54	3	12	12	12	29	23	10	10	13	14	10	11	17
49	0	13	16	12	28	22	9	13	12	13	9	10	18
57	5	14	12	13	28	23	9	10	13	13	10	11	16
62	25	14	12	12	27	23	8	12	11	13	11	10	19
102	36	16	20	12	30	24	9	10	12	14	11	10	19
41	0	14	12	11	29	24	9	12	13	13	11	10	19
98	3	13	17	13	28	21	9	11	12	14	8	10	16
62	10	13	11	12	27	22	9	13	11	13	12	11	18
72	18	12	14	13	31	22	9	10	12	13	9	11	17
106	6	14	10	13	29	23	9	13	10	14	9	11	18
30	3	14	11	11	27	24	9	12	11	14	9	10	18
39	0	15	14	13	30	23	10	9	13	13	11	11	19
72	18	12	12	12	27	24	9	10	12	13	11	10	19
53	13	13	10	11	28	23	9	13	12	13	9	10	18
104	11	12	13	12	31	21	8	10	11	14	10	13	19
50	3	13	9	13	29	22	9	11	12	13	10	11	19
71	20	14	12	14	27	23	10	10	12	14	9	9	19
96	15	14	18	11	28	23	9	10	11	13	11	10	21
107	38	15	13	11	29	22	9	13	13	13	9	10	19
91	34	14	12	13	29	21	10	12	11	14	10	10	19
104	19	13	15	11	29	24	9	10	11	15	9	11	19
89	6	14	12	12	30	23	10	10	12	13	9	10	17
82	22	12	12	12	31	23	9	12	11	13	11	9	19
100	22	14	20	12	27	23	11	10	12	14	10	8	18
95	1	13	10	12	29	22	9	12	13	15	10	12	18
72	13	15	12	12	30	22	9	12	12	13	9	11	18
102	4	13	17	11	27	22	9	10	13	13	9	11	17
97	0	13	12	11	28	24	10	13	12	14	8	11	20
72	10	13	15	12	29	24	9	12	11	14	9	11	19
59	4	14	10	11	27	24	10	13	12	13	9	12	18
95	24	13	10	12	27	23	9	10	13	13	9	10	17
76	23	13	12	12	27	23	9	10	11	14	10	11	19
96	9	14	10	11	28	21	10	10	12	14	9	11	18
38	4	13	12	12	28	24	9	12	13	13	10	10	18
91	10	13	12	11	28	23	9	12	11	14	9	10	17
37	3	14	12	11	28	22	9	13	11	13	9	9	18
34	1	16	12	12	29	20	8	12	12	13	9	12	19
78	19	15	11	12	28	22	9	10	12	13	11	11	18
27	3	12	14	11	30	23	9	10	11	13	9	10	18
45	0	14	12	12	27	22	9	10	12	13	11	12	20
90	4	13	13	12	31	23	9	15	11	13	11	11	18
70	17	13	11	12	27	23	9	13	12	14	10	12	19
29	27	13	16	12	28	23	9	10	12	13	10	11	17
87	3	13	11	13	28	21	9	10	12	14	11	11	20
71	9	14	10	11	28	22	10	11	12	13	11	10	18
51	1	13	18	11	26	21	10	10	11	13	9	11	18
67	8	15	16	13	27	23	9	12	12	13	8	13	19
73	30	13	10	11	29	24	9	14	11	13	9	11	19
62	2	13	16	11	26	22	11	12	12	13	9	11	18
109	1	14	12	13	28	22	10	10	11	15	11	12	18
95	24	13	14	12	28	21	9	12	12	13	9	9	19
68	18	13	11	11	28	22	10	14	11	13	9	10	18
81	6	13	9	12	29	21	10	10	12	13	11	12	17
48	11	12	16	12	28	21	9	13	12	15	9	11	19
93	36	13	13	12	28	23	9	10	12	13	11	12	17
100	5	12	12	11	30	23	8	12	13	13	11	10	17
76	14	13	10	13	28	24	9	12	12	13	8	11	18
105	16	12	10	11	28	22	8	10	13	14	9	10	18
107	42	13	12	12	29	23	9	10	12	13	11	12	19
52	41	12	16	12	27	23	10	12	11	14	9	11	18
80	0	13	10	13	27	23	8	11	11	13	8	9	18
45	26	14	15	11	28	23	9	12	12	15	8	10	19
57	13	14	12	13	28	23	9	12	12	15	10	11	17
114	9	13	11	12	27	24	9	10	11	14	9	9	19
112	3	13	15	13	29	22	9	11	12	14	9	12	18
42	0	13	18	12	28	22	10	10	12	13	10	9	18
63	25	12	18	12	31	22	9	12	12	13	10	9	19
55	33	15	10	12	29	22	10	15	12	13	10	12	19
51	9	13	13	12	28	24	10	11	11	13	9	11	18
57	7	15	13	12	30	23	9	10	11	14	9	10	19
95	18	14	10	12	29	24	10	12	12	14	10	9	21
66	41	14	12	13	29	22	9	13	11	14	10	11	19
74	17	14	14	11	28	22	10	10	12	15	10	10	19
57	0	12	19	12	31	24	9	10	11	13	10	10	18
34	6	15	9	12	27	23	9	13	12	13	9	11	18
70	1	13	12	11	30	22	10	10	12	13	11	11	19
110	1	14	12	13	27	22	10	12	11	13	11	11	18
80	2	14	13	12	29	22	9	10	12	13	9	10	18
59	8	12	15	13	28	22	9	14	12	13	10	11	17
72	3	14	15	11	28	22	9	10	12	13	9	12	17
98	14	13	10	11	29	23	9	11	11	13	11	10	16
55	9	14	16	12	30	24	9	10	12	15	9	12	19
45	5	14	11	12	30	22	9	10	12	13	12	12	18
92	7	12	11	13	27	23	10	11	13	14	11	10	18
105	1	14	15	11	29	22	10	12	13	13	9	11	18
82	8	14	17	13	27	24	11	12	13	13	9	11	18
55	5	12	17	12	30	23	9	11	12	13	9	12	20
17	48	12	10	11	27	23	10	12	13	13	10	12	17
39	19	14	12	13	29	22	9	13	11	14	10	11	19
40	19	13	13	12	27	25	8	12	12	13	9	10	18
55	4	12	17	12	30	23	9	11	12	13	9	12	20
69	10	13	16	12	29	23	10	10	11	14	9	10	18
71	15	14	10	11	27	23	9	10	11	13	9	10	19
27	13	15	17	12	28	24	9	10	12	14	10	10	20
89	3	14	15	13	27	22	9	13	12	13	10	11	18
102	0	13	17	11	30	23	10	10	11	13	10	10	19
49	9	12	12	11	28	23	9	12	12	13	10	12	18
38	2	12	12	11	28	23	9	11	12	13	9	11	20
52	25	15	15	12	31	24	10	15	13	13	8	11	17
43	44	13	15	13	27	21	10	10	12	14	9	10	18
91	2	14	12	11	30	22	9	13	12	13	9	9	20
62	9	15	15	12	27	24	9	11	14	13	11	11	16
56	16	14	12	11	30	23	10	13	11	13	9	10	18
89	4	14	14	11	27	21	10	10	12	13	11	10	18
77	5	12	10	12	27	24	9	10	12	14	8	11	18
87	0	14	11	11	29	23	9	10	12	13	9	10	19
70	3	13	18	11	29	23	9	14	11	13	9	9	18
73	26	12	15	12	30	23	9	10	13	13	11	11	18
27	9	14	13	11	28	21	8	10	12	13	9	9	17
17	17	14	10	12	28	22	10	13	12	13	11	12	18
104	17	15	10	12	28	23	9	10	12	13	11	9	17
70	11	13	13	13	29	23	9	13	12	14	12	10	18
37	3	13	11	12	27	24	9	10	11	14	9	9	19
65	50	14	13	12	29	22	9	10	12	13	9	10	18
47	14	15	10	12	28	23	9	10	12	13	11	9	17
76	6	13	11	12	27	22	9	13	11	13	12	11	18
110	12	13	16	12	28	23	9	15	13	14	9	9	19
90	6	14	14	11	27	23	10	10	12	12	9	12	17
30	1	13	13	13	28	23	9	12	12	15	10	10	19
62	36	15	11	11	27	22	10	10	13	12	9	10	19
72	16	14	17	12	28	20	9	12	11	13	10	11	20
56	4	15	15	12	29	24	9	12	13	13	9	11	18
52	21	13	14	11	29	24	10	12	13	13	10	10	18
93	2	13	12	12	27	23	9	10	12	13	9	11	18
57	14	12	15	12	28	21	10	9	14	14	11	13	17
105	20	13	13	12	27	23	9	13	11	14	11	11	17
46	0	13	13	12	29	23	9	10	12	13	10	11	18
92	17	16	10	12	29	22	9	10	12	13	10	13	18
61	1	14	11	11	28	23	9	14	11	13	11	11	18
45	3	14	12	12	27	24	10	10	13	13	10	12	19
92	2	13	10	12	29	22	10	13	12	14	10	9	18
104	1	13	11	12	29	24	10	13	12	15	9	11	17
105	4	14	13	12	30	22	10	12	12	13	8	10	17
78	5	15	16	11	29	23	10	10	11	14	10	12	18
87	19	14	12	12	28	23	10	13	11	13	10	12	18
71	6	13	16	13	28	22	9	13	13	13	9	10	20
63	1	12	14	11	27	22	9	11	12	14	9	12	19
93	18	13	12	12	29	24	9	12	14	13	9	10	18
66	1	16	13	12	27	22	9	11	11	13	10	12	18
69	0	14	16	11	28	20	10	12	13	13	11	11	18
73	0	16	10	12	31	23	9	13	12	13	11	10	21
78	17	13	17	11	27	22	10	13	12	13	9	11	18
105	25	14	10	12	28	23	9	12	12	14	9	11	18
91	20	15	11	12	28	24	9	11	12	13	9	11	18
35	13	14	11	13	30	22	9	13	12	13	10	10	19
82	1	12	13	12	27	23	8	12	12	13	9	12	20
66	20	15	11	12	30	22	9	12	11	14	9	9	18
66	3	13	17	11	28	23	9	11	12	14	9	11	18
47	5	13	14	11	29	23	10	10	12	13	11	10	19
80	2	13	16	12	29	23	9	11	13	13	8	10	17
79	5	15	13	12	28	22	10	11	12	13	8	11	18
87	3	14	12	12	27	21	10	12	11	13	10	11	19
66	4	14	12	12	30	23	9	13	12	13	9	11	17
48	28	13	16	11	27	23	9	11	14	13	10	11	19
75	1	15	15	13	28	23	9	12	12	13	9	11	18
101	6	13	10	11	28	24	10	10	11	13	8	10	18
96	26	15	18	13	29	20	10	13	12	14	9	11	17
83	11	15	13	12	27	23	9	10	12	13	9	9	18
64	0	13	12	11	30	22	9	12	12	14	9	11	19
46	4	13	13	12	30	24	10	10	13	15	10	11	18
76	3	14	13	11	29	20	9	12	14	13	9	10	19
40	0	14	12	12	27	21	10	12	11	13	10	11	19
91	1	14	13	13	27	23	9	12	11	13	11	11	19
106	47	14	11	12	28	23	9	12	14	13	9	10	18
70	0	15	13	12	28	23	10	12	14	14	9	11	19
98	9	15	10	13	27	22	10	9	13	13	9	10	19
52	21	13	15	11	29	22	10	10	12	15	9	10	21
95	29	13	17	11	27	21	10	12	12	13	9	11	19
104	25	13	11	11	30	24	9	14	12	15	8	10	19
79	27	14	16	12	28	22	9	11	10	14	11	12	18
85	10	14	11	12	29	22	9	13	13	13	10	11	19
13	26	12	17	12	28	23	9	10	13	13	9	11	18
41	4	14	13	13	27	22	9	13	11	13	11	9	19
60	5	12	13	12	27	23	8	12	12	13	9	12	20
56	4	15	11	13	30	23	9	10	11	15	10	12	19
62	25	12	12	12	29	23	9	10	13	15	11	11	19
38	16	15	12	11	29	22	10	10	12	14	10	11	16
41	0	13	10	11	28	22	11	11	13	12	11	10	17
48	3	14	12	11	30	23	9	10	12	14	9	10	17
38	4	13	11	12	29	22	8	12	12	13	11	12	18
63	35	13	15	13	28	22	9	13	12	13	9	10	20
66	2	15	14	11	27	23	9	10	13	13	9	10	18
68	6	14	11	12	28	23	9	10	11	13	9	10	19
52	3	14	17	12	27	23	10	13	13	14	8	10	19
79	5	14	14	11	28	23	10	13	12	14	11	9	17
58	0	14	10	12	29	24	9	12	13	13	8	10	18
46	7	14	14	11	28	20	10	12	11	13	9	10	19
45	3	12	13	12	30	23	10	12	11	14	12	11	18
89	34	14	16	12	29	23	9	10	11	13	9	9	18
59	1	15	13	11	30	23	9	10	11	13	9	9	17
98	21	12	17	11	29	21	9	10	12	14	10	13	20
91	43	14	12	11	28	22	10	11	11	13	9	10	17
47	0	13	10	11	28	22	10	10	12	13	11	11	19
66	0	13	12	11	30	22	9	12	11	14	11	10	17
116	2	13	10	11	29	22	9	10	11	14	12	10	19
38	2	14	10	11	29	22	9	13	12	13	9	9	19
81	41	15	17	12	28	23	10	10	11	15	11	10	18
48	13	15	20	12	28	25	10	10	12	13	10	12	18
30	1	13	10	13	27	21	9	10	12	13	8	10	19
76	16	14	14	12	29	22	10	13	11	13	11	12	20
98	35	14	19	11	28	22	9	13	13	13	9	10	18
73	2	15	10	12	30	20	9	12	11	14	10	10	18
70	6	14	10	11	26	23	9	11	12	13	11	9	18
99	26	15	13	12	29	22	9	10	12	14	10	9	18
39	7	13	16	13	28	22	9	10	12	13	9	9	18
100	14	13	10	12	29	23	9	12	12	13	10	11	19
74	4	13	14	11	26	22	9	10	12	13	9	10	18
114	8	13	15	13	28	25	8	10	12	13	11	10	18
66	10	13	15	12	27	23	10	12	11	14	9	11	19
62	23	12	16	11	30	23	9	12	11	13	9	11	19
71	20	12	11	13	27	23	10	11	13	14	11	10	18
100	15	14	10	12	29	22	10	12	12	14	11	10	17
82	0	12	17	12	28	23	9	12	12	14	10	11	17
27	1	14	17	12	30	22	9	12	11	13	11	12	18
47	5	16	9	13	30	21	9	12	13	13	9	10	19
48	35	13	10	11	28	22	10	12	12	13	12	10	18
84	0	14	10	12	29	24	9	10	11	14	9	10	19
75	1	14	13	13	29	23	8	13	12	13	10	13	20
61	1	13	16	11	31	23	9	13	12	14	10	11	18
108	2	14	17	13	28	25	9	12	12	15	10	11	18
30	7	14	10	13	29	24	9	12	12	14	9	10	16
79	4	15	13	12	30	23	9	10	11	14	9	10	19
47	2	13	14	13	29	24	9	11	12	13	11	11	20
52	25	13	15	13	28	22	9	12	12	15	8	11	19
50	0	14	14	11	27	23	10	10	12	12	9	12	17
73	16	13	11	13	27	22	9	10	11	14	9	10	19
55	2	15	13	13	30	21	10	10	12	14	9	9	19
70	3	15	15	13	28	22	10	10	12	13	9	10	19
61	0	12	13	13	29	23	9	10	13	13	9	11	18
28	12	13	13	12	29	22	9	13	12	14	9	10	19
52	2	13	19	12	28	23	11	10	11	13	9	10	18
53	5	13	12	12	29	21	9	12	12	14	8	10	18
95	3	13	16	11	28	24	10	10	12	13	10	10	19
81	9	14	13	14	29	24	9	11	13	13	11	10	18
109	32	14	10	12	28	23	9	13	11	14	12	11	19
69	1	14	19	13	29	23	9	10	11	13	9	10	16
80	0	15	14	11	28	23	7	13	12	14	10	11	17
52	17	13	17	11	27	21	10	12	12	13	9	10	19
73	2	13	11	11	29	23	10	12	12	13	11	10	18
115	0	13	11	11	29	23	10	12	12	13	11	10	18
70	9	13	11	12	28	23	10	13	12	14	10	9	19
106	0	13	11	13	28	21	10	10	12	13	11	10	17
43	25	14	18	13	26	21	9	10	12	14	9	11	20
100	21	14	11	11	27	24	10	12	12	13	10	10	19
99	0	13	13	13	29	21	10	10	12	13	9	12	17
56	28	12	17	11	26	23	9	13	12	14	10	10	18
45	24	13	17	11	27	22	9	10	13	13	9	11	17
56	7	13	11	12	28	21	9	10	12	13	9	10	19
90	10	13	12	12	29	21	9	12	12	13	9	11	17
79	12	13	16	11	29	24	9	12	12	13	10	11	19
107	6	14	12	12	28	24	9	13	13	13	11	11	18
106	7	14	13	12	28	22	9	12	12	15	11	10	17
48	14	14	12	11	28	23	10	10	12	13	9	10	17
78	24	14	13	12	30	22	9	10	12	15	10	10	19
70	37	13	10	12	27	21	9	10	11	14	8	12	16
66	23	13	12	12	27	22	9	13	13	13	11	12	19
72	22	13	13	12	28	21	10	12	11	13	11	10	18
90	9	13	11	13	29	24	9	14	11	13	11	11	19
54	48	13	17	11	29	23	10	10	11	14	10	12	18
67	1	14	12	12	31	23	9	12	12	15	8	10	18
108	8	14	10	12	26	23	10	12	12	14	10	11	19
100	2	14	10	11	26	23	9	11	12	13	11	9	18
96	0	15	11	11	29	24	10	14	11	14	9	10	20
61	0	14	13	12	29	24	10	12	12	13	10	13	19
64	37	13	12	12	28	23	9	13	11	14	9	10	20
60	8	14	15	12	29	23	9	11	11	13	9	12	17
97	3	15	16	11	27	23	10	12	12	14	9	10	19
32	0	12	10	12	27	22	10	10	11	14	11	11	17
51	5	13	12	13	27	23	9	10	12	15	11	11	17
83	7	13	11	11	28	22	9	13	11	13	10	10	20
80	16	13	12	12	29	23	9	12	12	15	9	10	17
105	0	14	14	13	27	23	9	13	12	13	11	10	17
78	32	12	12	11	29	24	10	10	12	13	9	11	18
46	4	14	13	13	28	23	9	10	12	14	12	10	19
96	17	13	16	13	28	22	9	10	12	13	9	9	18
41	19	14	12	12	30	24	9	12	11	13	10	11	18
56	8	14	12	12	28	23	10	12	12	14	9	11	19
38	11	12	17	11	28	23	9	10	12	13	11	10	20
78	23	16	14	13	30	22	9	10	12	13	9	10	19
25	33	13	16	12	27	24	10	13	12	14	8	11	18
38	2	12	13	12	28	21	10	12	11	13	8	11	19
100	0	12	12	12	31	23	9	12	11	13	11	9	19
94	1	13	13	13	29	24	10	12	12	13	9	10	19
99	16	14	19	12	29	23	10	13	13	14	10	10	18
75	27	15	14	11	28	22	10	12	11	14	10	10	18
82	1	15	15	11	29	23	10	13	12	13	9	11	19
62	4	15	12	13	28	21	9	12	12	12	9	10	17
103	35	14	14	12	29	24	10	12	12	13	9	11	18
42	0	13	12	12	28	24	10	10	11	13	10	11	19
61	2	14	13	12	29	23	9	12	11	13	8	11	17
109	0	15	10	13	28	22	9	10	11	14	10	9	18
67	0	15	10	14	28	23	9	12	12	13	9	11	18
77	27	13	10	14	27	22	9	10	13	13	11	11	18
41	21	15	12	11	27	21	10	10	11	13	9	11	17
36	22	14	16	13	29	23	9	13	12	14	10	11	19
43	6	12	17	11	26	23	9	13	12	14	10	10	18
52	3	13	16	11	27	23	9	10	12	13	10	10	16
72	5	14	10	12	30	21	10	10	11	14	11	11	18
102	16	12	12	12	29	23	10	11	12	13	9	11	17
64	13	12	13	12	29	22	9	14	12	13	10	10	20
56	11	12	11	11	27	23	10	13	12	14	10	12	18
38	7	13	14	12	30	24	10	12	11	14	9	11	20
102	6	14	10	11	28	23	9	12	11	14	10	10	18
45	24	13	14	12	28	22	10	10	12	13	9	11	18
33	0	14	13	12	30	23	9	12	11	13	9	11	20
104	28	14	12	13	28	22	9	10	13	15	9	12	18
52	3	15	10	12	29	23	10	10	12	13	11	11	18
63	24	15	13	12	29	24	9	11	11	14	9	10	19
55	0	13	14	12	28	22	9	14	11	14	9	11	18
67	15	13	15	12	27	25	10	12	12	13	10	10	18
110	0	13	17	12	28	22	9	12	11	13	12	11	19
70	44	13	14	12	29	22	10	13	11	15	9	12	18
103	13	15	14	14	29	23	9	10	12	15	10	10	18
96	21	14	16	11	26	23	10	12	11	14	10	11	19
52	13	14	14	13	30	23	9	13	12	13	10	11	16
98	25	13	12	12	27	23	10	12	13	14	9	13	18
99	39	13	11	13	28	20	9	10	13	13	11	11	18
55	0	14	13	12	27	22	10	12	12	13	9	10	18
40	9	14	13	12	30	23	9	10	11	14	8	12	20
70	1	13	15	13	29	24	9	13	11	13	10	11	19
70	17	13	12	13	29	20	9	10	12	13	9	9	19
46	29	15	11	13	30	23	9	10	11	15	10	12	19
117	7	14	15	12	27	23	10	10	13	13	11	14	16
40	21	15	15	12	26	22	9	10	12	13	11	11	19
91	0	12	17	12	27	20	9	10	12	14	9	10	19
61	3	13	12	12	29	22	9	10	14	14	9	10	18
40	33	13	12	11	28	23	9	12	11	14	9	10	17
93	0	14	12	12	29	21	9	13	12	15	9	11	19
58	50	14	9	12	30	21	9	10	12	14	10	12	20
90	17	14	14	11	30	22	9	13	13	13	9	10	18
72	0	13	10	11	28	24	9	12	12	13	8	13	20
20	19	13	10	12	28	23	10	11	12	14	9	11	18
110	32	14	10	12	27	23	10	12	12	13	9	12	17
94	5	15	14	12	29	20	10	10	11	13	9	10	17
99	1	16	14	13	30	23	9	12	12	13	10	10	19
92	7	15	17	12	28	22	9	15	11	13	11	11	18
80	13	12	13	13	29	23	9	10	11	13	9	9	18
77	23	12	11	11	27	23	11	10	11	15	9	12	20
54	3	13	13	12	28	24	9	12	12	13	9	11	18
101	0	14	10	12	28	23	9	10	13	14	9	10	19
104	20	14	10	12	28	24	9	12	12	13	10	9	19
47	14	12	12	12	30	22	10	11	12	14	9	12	19
52	3	12	17	11	26	23	9	13	12	14	10	10	18
66	10	15	12	12	29	23	11	10	11	13	9	10	18
95	15	13	12	12	28	22	9	12	11	13	9	11	19
95	12	14	13	12	27	22	9	10	11	14	11	10	20
101	9	14	16	12	31	23	9	10	12	14	9	11	21
107	5	13	14	11	30	24	10	13	12	13	9	10	19
58	6	13	13	12	29	23	9	14	12	13	8	10	20
85	10	13	11	11	27	20	9	11	11	14	10	11	19
100	0	15	14	12	30	22	9	10	12	14	9	10	20
46	36	15	13	13	28	22	10	10	12	14	9	11	17
103	0	15	20	11	30	22	9	10	11	13	11	12	18
54	0	15	17	12	28	22	9	12	12	14	9	9	17
54	1	16	11	12	28	22	9	10	12	13	11	10	18
76	16	13	16	12	30	22	9	12	11	14	9	10	20
29	40	14	11	11	29	20	9	10	12	13	9	11	19
45	0	16	14	11	29	22	9	10	12	15	9	10	18
50	6	14	12	11	27	22	10	12	12	14	11	10	18
53	12	13	17	12	27	22	10	10	14	14	10	10	19
46	14	14	10	12	28	24	9	12	11	13	9	11	20
61	18	14	17	12	28	21	10	10	12	14	9	13	19
77	6	13	20	12	30	24	10	12	12	14	9	12	19
78	42	15	15	11	28	23	9	12	11	13	10	10	17
95	0	12	17	12	28	23	9	12	12	14	10	11	17
38	0	15	17	12	27	24	9	12	13	14	9	11	18
68	26	12	17	11	28	24	10	10	11	13	9	11	17
46	0	14	10	13	28	23	9	10	12	14	9	12	19
101	2	13	13	12	28	22	9	13	13	14	10	10	18
33	2	15	13	12	28	22	10	11	12	13	9	11	18
63	16	13	13	13	27	22	9	10	12	14	11	10	18
51	0	13	18	11	29	22	10	12	11	13	10	10	19
79	5	14	13	11	28	23	9	10	11	14	10	11	17
65	2	13	18	13	28	20	9	15	13	13	9	11	16
41	20	13	12	11	32	22	9	10	12	13	11	10	19
88	5	14	15	12	28	22	10	10	12	14	12	12	19
105	7	13	10	12	29	23	9	10	12	15	9	10	20
103	13	15	10	12	28	21	9	12	11	14	8	12	19
45	6	13	16	12	27	23	9	10	13	13	9	10	17
91	48	15	11	11	29	21	9	10	12	13	9	10	19
72	0	13	12	11	29	24	9	12	11	13	10	10	19
31	23	16	14	11	29	22	9	10	12	15	9	10	18
61	11	12	16	11	29	22	11	12	12	14	10	11	19
57	3	13	13	12	28	24	9	12	12	13	9	11	18
74	0	14	10	12	28	21	9	10	11	13	10	10	20
57	32	14	16	13	26	23	10	10	12	13	10	10	20
46	5	14	13	13	29	23	8	13	12	13	10	13	20
49	22	12	17	13	29	24	9	12	12	13	11	11	18
106	16	14	16	12	31	21	9	10	12	13	9	10	18
37	0	15	10	13	29	23	10	12	12	14	11	10	17
71	1	13	12	11	28	21	9	10	13	14	9	11	18
53	28	13	13	13	28	22	9	10	11	14	11	9	19
89	0	14	14	13	30	23	10	13	12	14	11	12	19
89	8	14	14	12	26	23	10	10	12	13	11	9	19
64	43	16	14	11	26	23	10	12	11	13	8	10	18
94	9	15	20	12	28	22	10	12	12	14	9	11	16
91	24	14	17	12	28	23	9	10	11	13	11	11	18
94	22	13	11	11	29	23	10	10	11	13	9	11	18
99	4	12	15	13	27	22	9	10	13	13	9	11	17
86	12	13	10	11	28	24	9	12	12	13	8	13	20
26	11	14	17	12	27	23	9	10	12	13	10	12	19
73	23	14	17	12	28	22	10	13	13	14	10	9	20
39	4	15	13	13	27	23	9	13	12	13	8	12	19
95	6	15	11	11	27	22	10	10	13	12	9	10	19
67	45	12	18	12	28	24	9	12	12	13	9	10	17
61	23	15	9	11	28	22	9	12	12	13	8	12	18
92	21	15	13	12	29	20	10	10	11	13	9	10	17
97	22	15	17	14	28	23	9	10	11	13	10	11	17
45	18	16	14	13	30	24	9	12	12	14	11	11	18
83	4	14	15	13	28	24	9	12	11	14	9	11	18
19	42	15	14	12	30	25	9	10	12	15	9	13	19
73	6	13	10	12	27	23	8	12	11	15	9	10	20
83	7	13	18	12	28	24	10	13	12	13	9	11	18
71	3	13	14	12	29	22	10	11	11	15	9	10	19
79	7	14	19	13	31	23	9	10	12	13	9	10	18
103	16	14	14	12	28	22	9	10	11	13	10	11	18
47	8	14	11	12	28	24	10	12	12	14	10	11	19
63	0	14	10	12	29	22	9	10	12	13	8	12	19
91	7	15	11	12	29	22	9	10	12	13	10	10	19
50	9	13	16	12	27	25	9	12	12	14	11	11	17
105	31	13	16	11	27	24	9	10	12	13	10	10	19
43	20	13	10	12	28	22	10	10	11	13	9	11	18
54	20	14	16	13	26	23	11	12	10	13	11	10	20
38	2	13	13	12	28	24	9	10	12	13	9	11	20
38	26	12	10	11	28	22	8	10	13	14	9	10	18
100	0	13	13	12	27	23	9	13	11	14	10	10	19
45	24	13	10	11	29	22	9	10	13	14	9	10	19
54	13	15	15	13	28	23	9	12	13	13	11	10	19
50	8	14	13	12	26	20	8	10	12	14	9	10	18
47	1	16	14	13	30	23	9	12	12	13	11	10	19
109	15	14	14	13	28	22	11	15	12	13	9	10	17
56	19	13	15	13	26	22	10	10	11	13	9	10	17
40	3	12	17	11	26	23	9	13	12	14	10	10	18
48	4	13	12	12	29	23	9	13	11	13	9	10	19
46	15	15	13	13	28	21	9	10	12	14	9	10	20
33	3	13	14	12	27	23	9	13	12	13	9	12	20
65	5	12	17	12	30	22	9	10	12	13	11	9	18
52	1	13	12	12	28	23	10	10	12	13	9	11	18
85	2	15	17	12	29	23	9	10	12	14	9	10	17
72	9	15	11	13	30	23	9	10	11	15	10	12	19
72	22	14	11	12	27	25	9	10	12	14	9	11	19
74	4	13	17	11	27	22	10	13	12	13	9	11	18
108	7	14	12	11	27	24	9	12	12	13	10	10	18
59	14	14	12	12	28	21	9	10	12	14	9	11	18
50	3	14	9	11	27	22	10	12	12	13	8	11	19
53	13	14	12	11	29	20	8	12	11	13	10	9	18
90	4	15	12	12	29	22	9	13	13	14	11	11	20
86	20	13	10	12	28	21	9	10	12	14	9	10	17
59	7	13	12	12	30	25	9	13	13	13	9	11	20
47	2	15	12	12	30	23	9	13	11	14	9	9	20
36	7	14	18	13	29	21	10	12	12	13	9	11	18
44	2	13	12	12	27	23	9	11	12	13	9	9	18
68	11	12	12	12	29	22	10	12	12	14	9	11	18
66	3	14	17	13	29	22	9	10	11	15	9	12	19
77	0	12	16	11	28	24	10	10	12	13	9	11	19
44	4	13	10	13	28	22	8	15	12	13	9	11	17
71	1	14	15	12	30	23	9	10	12	14	9	11	17
44	1	16	10	11	29	24	11	10	12	13	11	12	19
75	2	15	14	11	28	22	10	12	11	14	10	10	18
68	5	15	13	12	30	21	11	13	12	14	10	11	19
78	9	14	13	12	29	22	10	10	11	14	11	11	19
71	5	14	12	12	28	22	9	12	12	12	9	13	18
65	10	15	13	12	28	21	9	12	12	14	8	9	17
101	1	14	13	14	28	21	11	10	12	14	10	11	20
42	1	14	19	11	30	23	9	12	12	14	10	10	21
79	1	14	12	13	29	24	8	11	12	13	10	10	19
102	5	13	14	13	28	22	9	12	13	13	9	12	19
76	6	13	12	11	29	24	9	10	11	13	9	11	19
54	2	13	15	12	29	22	10	10	11	15	9	10	20
78	0	16	16	11	30	22	10	12	12	13	11	10	18
87	9	12	13	11	29	24	9	12	12	14	9	11	19
75	15	13	11	12	28	24	9	10	12	13	9	11	18
56	5	14	15	12	29	23	9	13	13	13	9	10	17
95	19	14	10	12	26	22	10	10	13	15	11	10	19
50	6	15	10	12	30	24	10	13	12	14	9	10	18
101	32	15	15	11	29	23	9	10	11	13	9	11	16
59	13	13	13	14	28	21	9	10	12	13	10	10	19
107	3	15	13	13	26	24	9	12	12	14	10	10	18
112	9	12	20	12	28	21	8	12	12	14	9	9	19
58	34	12	13	12	29	21	10	12	12	14	8	12	18
73	27	15	9	12	30	23	10	9	12	14	9	11	18
28	4	14	17	13	27	23	9	11	12	15	8	11	18
103	4	14	12	13	26	24	10	10	12	15	9	10	17
81	0	15	12	12	27	20	10	14	11	12	9	11	18
71	2	14	17	11	28	21	9	13	12	14	10	12	19
77	28	15	10	12	28	23	9	10	12	13	11	9	17
71	38	14	12	12	29	22	10	11	13	13	12	9	19
38	1	13	12	12	29	23	9	12	11	13	9	13	19
96	27	15	11	13	29	22	9	11	13	14	9	10	18
106	5	14	16	12	29	23	10	9	11	13	9	10	17
50	1	15	13	11	28	24	9	12	12	15	9	10	21
72	7	12	11	12	28	23	9	11	12	15	9	11	18
79	15	15	11	11	30	22	9	10	13	14	10	13	20
61	7	13	16	13	27	23	9	12	13	14	9	11	19
82	2	13	17	12	28	24	9	12	13	14	8	11	19
48	33	14	13	12	28	23	9	10	12	15	9	11	19
93	27	12	12	12	28	20	9	12	12	14	9	11	19
70	18	14	13	12	27	20	9	10	12	14	11	11	19
95	17	15	15	12	26	22	9	10	12	13	11	11	19
106	14	14	13	12	29	21	9	12	12	13	11	10	18
27	22	13	13	12	29	23	10	12	12	13	10	11	18
41	5	14	14	11	29	22	9	10	12	13	11	10	18
100	8	15	18	12	30	23	9	10	13	14	9	13	19
44	8	13	15	13	29	22	9	11	12	14	9	11	18
68	23	13	11	13	28	23	9	11	11	13	9	9	19
37	25	14	12	13	29	22	9	13	11	14	10	11	19
40	21	13	14	11	30	24	9	10	12	13	11	9	19
67	0	14	14	12	29	23	9	10	12	13	9	11	18
101	0	13	19	13	29	21	9	13	12	13	10	11	18
80	4	15	13	12	28	22	10	11	12	13	10	11	19
79	0	15	13	12	27	23	9	10	12	13	9	9	18
94	21	13	10	12	27	23	9	10	13	13	9	10	17
77	6	12	10	11	27	23	9	12	12	14	11	10	20
80	12	11	13	12	28	24	10	10	12	13	9	11	18
45	13	13	9	13	28	24	9	10	11	13	11	11	19
111	0	15	10	12	29	23	9	11	12	13	9	11	18
79	0	14	11	12	30	23	10	11	11	13	10	12	18
31	17	14	12	12	27	22	9	10	12	13	11	12	20
48	33	15	17	12	28	23	10	10	14	13	11	11	18
93	21	13	18	11	29	23	9	14	11	13	9	9	18
65	7	13	18	12	26	22	9	10	12	15	10	10	16
93	0	14	17	12	27	22	10	14	11	13	9	11	19
31	2	15	17	13	29	23	9	10	11	14	9	11	20
43	29	13	12	13	29	23	8	12	12	13	11	11	18
88	1	14	20	12	28	23	10	12	13	13	9	11	18
35	3	14	12	12	30	23	10	10	12	13	9	10	17
75	2	14	12	12	27	23	9	11	14	14	9	11	18
77	2	13	12	12	28	22	9	12	11	13	9	11	19
112	28	14	17	12	29	21	10	10	13	15	10	12	20
66	14	15	20	11	30	22	9	12	12	14	11	12	18
81	16	13	13	12	28	21	9	10	12	14	9	11	18
68	26	13	17	12	29	24	9	10	11	15	9	9	18
57	0	14	15	12	28	22	9	12	13	13	11	9	19
62	0	16	13	13	28	22	9	12	12	14	11	10	18
109	23	14	19	11	29	25	9	13	12	13	9	10	18
80	0	13	17	12	27	22	10	10	14	14	10	10	19
108	21	13	15	11	30	22	8	12	12	14	10	10	19
54	2	15	17	12	28	24	9	10	12	14	10	10	20
91	4	13	10	13	27	21	10	10	12	13	9	12	19
107	1	13	17	11	28	21	10	11	13	15	10	12	17
39	18	14	12	12	29	21	9	10	12	14	11	11	19
81	15	14	12	11	29	20	11	10	12	14	10	11	19
63	28	14	13	12	27	23	9	14	13	13	11	11	18
34	27	13	13	13	27	23	10	13	12	13	9	10	18
101	27	13	13	13	30	24	9	10	12	13	9	10	17
59	3	12	10	11	28	21	9	13	12	15	8	10	20
96	27	14	10	11	27	23	9	10	11	13	9	10	19
60	17	13	13	12	27	24	9	10	13	13	9	11	19
53	8	14	13	11	30	23	10	10	11	13	10	10	18
86	6	14	13	13	27	23	9	13	13	13	10	11	19
82	24	12	13	12	26	23	9	12	11	14	11	11	18
38	1	14	13	12	30	23	9	10	12	14	9	10	21
42	2	16	13	11	28	22	9	12	12	14	11	11	18
43	6	14	10	12	29	23	9	10	12	13	9	10	19
64	39	12	11	11	26	23	10	10	11	12	9	11	18
85	24	14	12	11	30	25	9	14	12	14	9	11	20
98	31	13	13	12	29	22	9	11	12	15	9	11	19
74	3	15	13	12	27	22	10	14	12	13	10	10	20
101	14	13	11	11	27	20	9	11	11	14	10	11	19
78	0	12	10	13	29	23	9	12	12	13	9	12	19
96	2	13	10	11	28	24	9	12	12	13	8	13	20
35	27	14	10	12	29	21	9	13	12	13	9	12	20
37	7	13	15	12	27	22	9	10	12	14	10	11	17
89	15	13	17	13	29	24	9	12	12	14	9	9	17
90	7	12	12	11	29	24	10	10	12	13	9	11	18
32	10	13	12	11	31	24	10	12	13	13	9	10	18
50	22	14	19	12	28	23	9	10	14	14	9	13	18
105	2	14	16	12	28	23	9	12	12	13	9	9	19
69	5	12	10	11	29	24	9	10	12	14	8	11	18
95	25	14	18	13	29	22	11	10	12	13	10	11	18
46	0	11	14	12	31	24	9	12	10	13	8	9	17
49	3	12	15	13	27	22	9	10	13	13	9	11	17
76	9	15	17	12	26	21	10	12	12	13	12	11	18
40	21	13	13	13	28	22	9	12	12	13	10	13	18
105	7	13	17	12	29	21	9	10	12	14	11	10	18
94	4	14	13	12	31	24	9	13	12	13	9	10	19
45	19	13	9	12	30	23	10	10	12	14	11	10	18
78	8	14	13	12	30	23	9	10	11	14	8	12	20
111	2	14	16	11	27	21	9	12	12	13	9	11	19
56	20	16	12	12	28	23	10	10	12	14	9	12	17
101	3	14	11	13	30	24	9	10	14	13	9	12	18
100	10	14	15	11	29	22	10	12	13	13	9	11	18
92	16	13	19	12	29	24	9	12	11	13	9	11	19
97	13	14	11	12	27	23	9	10	12	13	9	12	19
76	0	14	12	12	29	21	10	10	13	14	8	11	17
42	9	14	12	12	26	23	11	11	12	14	10	10	19
57	19	13	20	12	31	23	10	10	12	15	10	11	19
67	1	13	15	13	28	21	9	12	12	13	9	10	19
57	19	14	12	11	26	22	10	13	13	13	9	14	16
99	6	13	14	12	28	24	10	10	12	14	10	11	19
52	26	13	12	11	32	22	9	10	12	13	11	10	19
33	2	13	10	12	27	23	9	10	13	13	9	10	17
105	28	14	17	12	30	24	10	10	12	15	9	10	18
55	2	16	20	12	30	24	9	10	12	14	11	10	19
48	4	14	16	12	27	21	10	10	11	13	10	12	17
79	11	12	14	11	30	24	10	10	12	15	11	11	19
83	1	14	13	12	29	23	9	12	12	13	10	11	20
103	5	15	12	11	29	22	9	10	12	13	10	11	18
76	1	13	12	12	28	24	10	10	11	13	10	11	19
78	3	13	11	13	28	21	9	10	12	14	11	11	20
69	17	13	15	13	28	21	9	12	12	13	9	10	19
91	3	13	11	13	27	23	10	12	13	13	11	9	18
