# Supplementary material for: Using game theory to thwart multistage privacy intrusions when sharing data
Source: Sci Adv. 2021 Dec 10;7(50):eabe9986. doi: 10.1126/sciadv.abe9986 (PMC8664254; doi:10.1126/sciadv.abe9986)
Supplement: Supplementary file 2 — Data S1 [file sciadv.abe9986_data_s1.zip › sciadv.abe9986_data_s1/DemoKAnonymization/exp/2058/data/target_data/i38.csv]

YOB	State	STR1	STR2	STR3	STR4	STR5	STR6	STR7	STR8	STR9	STR10	STR11	STR12
48	1	13	14	12	28	22	9	12	11	13	10	11	18
71	2	12	11	13	28	23	9	11	12	13	10	11	18
38	21	16	14	13	30	24	9	12	12	14	11	11	18
51	30	13	11	13	29	20	9	14	12	13	10	9	19
61	25	15	17	12	28	22	9	10	12	14	12	10	17
103	23	14	14	11	28	20	10	12	11	13	9	10	19
37	0	13	11	13	30	20	9	10	13	15	9	11	17
36	3	15	20	11	30	23	9	10	12	13	8	10	17
109	36	13	13	11	28	24	10	12	11	13	9	11	19
55	1	14	16	12	28	23	10	12	11	13	9	12	19
102	14	15	12	12	29	24	9	12	12	15	10	11	18
56	6	13	12	12	27	24	9	12	13	15	11	11	17
54	1	14	13	13	29	20	9	10	12	14	9	11	18
55	12	15	17	12	29	23	9	10	12	14	9	10	17
45	3	15	14	12	27	23	9	12	12	13	11	11	19
73	1	16	18	12	29	22	10	10	10	15	9	11	19
42	0	12	13	13	29	23	9	10	14	13	10	10	18
30	38	14	15	11	28	22	9	10	12	13	9	12	17
89	8	13	10	12	27	23	9	12	12	13	11	11	17
68	23	12	14	11	27	23	9	12	12	15	9	11	19
40	5	14	13	12	29	24	9	12	13	14	9	10	19
76	5	14	13	11	28	24	9	9	12	13	9	10	17
74	4	14	13	13	27	24	9	12	12	14	8	10	18
56	5	13	13	13	27	22	9	10	12	14	11	10	18
63	28	13	10	14	30	24	9	10	12	13	10	11	19
111	18	15	12	11	28	23	9	10	12	13	10	11	19
61	23	15	9	11	28	22	9	12	12	13	8	12	18
89	6	12	12	12	29	23	9	11	12	13	9	11	17
38	41	16	18	12	28	21	9	10	13	14	9	11	18
82	3	13	12	12	26	21	10	10	11	14	11	11	18
112	19	13	10	13	28	24	10	12	12	13	10	9	21
76	40	14	11	12	27	22	10	12	13	14	11	10	17
68	0	13	19	12	28	23	9	10	12	14	10	11	19
51	16	16	12	12	28	21	9	13	12	13	9	10	18
80	33	12	10	11	29	21	9	13	11	13	9	10	19
74	40	13	14	11	27	23	9	10	14	15	10	11	19
35	1	12	10	11	28	21	10	12	11	14	9	11	18
42	2	16	13	11	28	22	9	12	12	14	11	11	18
45	34	16	18	12	30	23	9	13	11	13	9	9	20
43	4	12	13	12	29	23	10	14	12	13	11	11	18
45	0	13	12	12	29	22	10	11	12	13	9	10	20
112	5	13	12	12	28	21	9	12	12	13	9	8	20
41	45	14	17	12	30	22	9	12	11	13	11	11	18
66	3	13	9	13	30	22	9	11	12	13	11	11	19
88	15	13	15	12	28	23	9	12	12	13	10	9	18
53	1	13	10	13	28	23	10	12	11	13	9	11	20
66	3	13	13	11	28	22	8	11	11	13	11	10	19
58	12	15	12	12	29	21	9	12	12	15	11	11	20
97	7	13	10	14	30	24	9	10	12	13	10	11	19
27	27	15	11	12	29	22	9	12	11	13	11	11	18
76	12	14	11	11	29	24	9	10	12	14	9	9	21
44	1	13	13	13	28	23	9	12	11	14	9	11	18
55	2	15	15	12	27	23	9	12	14	14	11	10	17
53	10	13	10	12	30	25	10	13	11	12	9	9	19
36	31	15	13	13	28	21	9	10	12	14	9	10	20
75	0	14	12	13	28	24	10	10	13	13	9	11	17
42	8	14	13	13	26	23	9	13	11	14	11	10	20
91	20	12	13	12	27	23	8	12	12	13	9	12	20
80	29	16	9	11	27	21	10	12	12	13	11	11	17
106	4	15	14	12	28	20	9	12	11	15	11	12	17
44	2	13	12	13	27	23	10	12	12	15	10	12	19
66	1	13	13	13	27	21	9	12	12	13	9	12	18
67	5	14	12	11	30	23	10	13	11	13	9	10	18
94	15	12	14	12	27	22	10	10	12	13	11	13	17
55	10	14	14	13	29	22	8	11	12	13	12	11	18
29	9	13	16	12	28	22	10	12	11	14	10	11	19
41	1	13	16	12	27	23	8	10	13	13	9	10	17
91	11	15	12	11	27	22	10	12	12	13	9	11	20
87	15	14	12	12	28	23	10	13	11	13	10	12	18
51	9	14	13	12	28	24	9	12	10	14	9	11	19
89	12	12	13	13	29	23	9	10	11	13	9	9	18
73	1	13	15	13	28	21	9	12	12	13	9	10	19
98	1	14	12	11	28	22	9	12	13	14	9	11	19
82	0	14	12	12	28	22	9	13	12	12	9	9	18
86	3	15	15	13	28	20	9	10	11	15	11	11	17
24	10	14	16	13	26	23	10	10	12	13	10	10	20
97	6	14	18	11	29	22	9	13	13	15	9	12	19
54	1	14	13	11	29	20	9	10	11	13	11	12	18
48	15	14	12	12	30	23	9	10	12	13	9	10	19
108	11	14	19	11	28	22	9	13	13	13	9	10	18
67	21	14	11	13	28	23	10	12	12	14	9	11	19
45	10	16	10	12	28	23	9	13	13	14	10	10	19
86	20	13	15	12	29	21	9	12	12	13	11	9	18
73	0	13	10	11	27	22	9	10	11	13	10	11	18
72	17	14	11	12	26	22	9	10	13	13	10	10	18
46	13	14	14	11	29	23	9	12	12	13	11	10	18
88	7	14	10	11	27	23	9	10	12	13	9	11	19
100	1	13	19	12	28	23	9	12	12	15	9	10	20
28	1	14	13	12	28	23	10	10	11	13	9	10	18
51	27	14	15	13	27	24	9	13	13	14	9	10	17
117	10	13	15	13	28	23	9	12	12	15	8	11	19
113	0	14	16	12	28	25	9	10	13	12	9	11	20
38	4	13	12	12	28	24	9	12	13	13	10	10	18
23	34	14	12	11	28	22	9	12	11	14	10	11	18
66	0	13	13	12	28	23	10	10	12	13	9	10	18
82	1	13	15	11	27	23	10	10	13	13	9	10	19
100	13	12	10	13	27	22	9	12	13	15	11	10	16
103	18	13	11	12	29	23	9	12	12	14	8	10	20
45	27	15	12	12	31	25	9	10	13	13	9	11	20
37	1	14	14	12	28	20	9	12	12	13	9	10	20
105	24	14	18	13	29	21	10	12	12	13	9	11	18
96	14	13	16	11	31	22	9	11	11	13	11	12	19
84	0	13	17	12	31	24	9	13	13	13	9	10	18
48	7	14	13	12	27	22	9	10	12	13	9	11	19
101	6	13	18	12	29	20	9	12	14	14	9	11	19
115	23	13	15	11	28	21	9	10	11	13	10	12	20
71	45	13	13	12	29	23	9	14	12	13	8	10	20
112	20	14	15	13	28	22	9	12	11	14	9	11	18
100	6	13	12	12	30	25	9	13	13	13	9	11	20
91	6	14	12	12	27	22	10	10	11	13	9	11	18
45	0	13	10	12	29	22	10	10	13	13	11	11	19
54	7	14	9	13	29	23	9	10	12	13	9	11	18
56	15	13	10	14	28	22	9	14	11	13	9	12	19
59	8	12	16	12	29	23	9	12	12	14	8	11	17
54	0	13	16	11	28	23	11	10	12	13	9	10	19
46	15	14	13	12	28	23	10	10	12	13	10	9	18
61	50	15	11	12	29	22	9	10	12	13	9	10	19
51	20	15	13	12	28	22	10	11	12	13	9	11	18
94	11	16	14	12	29	22	9	12	11	13	11	11	19
35	1	13	11	11	28	23	9	10	13	13	10	10	18
62	0	14	10	12	29	22	9	10	12	13	9	12	18
48	9	14	10	11	28	22	10	11	12	13	11	10	18
49	36	13	14	12	28	25	10	12	12	13	10	11	18
75	9	13	13	11	29	25	9	10	11	13	10	11	19
97	16	13	15	12	29	24	9	10	11	14	8	11	17
99	4	14	13	12	30	23	9	12	11	13	9	11	20
71	1	15	10	12	30	22	10	11	12	14	10	11	19
58	32	14	16	12	28	24	9	13	11	13	8	11	18
99	15	13	11	12	27	25	9	10	11	13	9	12	19
71	25	12	16	12	30	20	10	13	12	13	10	10	17
76	1	14	10	12	28	23	9	13	11	14	12	11	19
56	15	14	11	11	28	23	9	11	13	15	9	11	18
77	0	15	13	12	30	23	9	10	11	14	9	10	19
54	6	15	13	13	30	23	10	13	13	14	11	10	17
106	0	13	11	13	29	20	9	14	12	13	10	9	19
92	3	14	14	12	31	23	9	13	13	14	11	10	18
52	2	13	18	12	27	23	10	12	11	12	10	9	20
53	2	14	11	11	28	23	9	10	12	13	9	8	18
29	1	14	12	11	27	22	10	12	12	14	11	10	18
96	28	16	12	11	27	20	9	12	11	13	9	9	17
72	3	15	11	11	30	22	9	13	12	13	11	10	19
99	5	13	12	12	27	24	10	11	11	13	9	10	19
70	13	13	13	13	28	23	9	12	10	14	8	11	19
93	23	14	17	13	28	23	10	10	11	13	9	11	17
103	6	14	14	11	29	23	10	13	13	15	9	11	18
77	2	14	13	11	28	24	10	10	12	13	11	9	19
103	5	13	18	12	28	22	10	10	12	13	10	9	18
53	0	14	16	11	28	23	9	10	12	13	10	13	19
61	0	12	13	11	30	23	9	10	12	14	10	11	18
106	12	14	10	12	27	22	10	10	11	13	9	11	19
101	2	15	10	11	29	22	9	10	13	13	9	11	18
97	27	13	18	12	28	22	10	10	12	13	10	9	18
88	15	12	16	13	29	23	10	13	11	13	11	11	17
38	21	13	13	12	29	22	10	11	13	14	9	11	18
100	1	14	16	11	29	24	10	10	11	13	9	12	18
100	15	13	12	12	27	22	9	10	12	13	9	11	19
93	5	13	13	11	28	23	9	13	12	13	9	9	18
70	0	14	15	11	27	24	10	10	11	13	10	10	18
51	4	15	16	11	28	23	10	12	14	14	10	10	20
57	37	12	17	11	26	23	9	13	12	14	10	10	18
98	14	13	17	12	28	24	9	12	13	14	8	11	19
41	9	13	13	12	27	21	9	13	12	14	9	11	19
102	4	12	10	11	27	23	9	12	13	14	8	11	20
67	8	12	14	11	28	23	10	10	12	14	10	11	19
43	0	12	12	11	28	23	9	14	13	14	8	9	19
75	24	15	10	11	27	20	10	10	12	13	10	11	18
77	9	15	19	12	26	24	9	12	12	14	10	10	20
91	11	12	12	11	30	23	9	12	11	13	10	11	17
103	2	14	12	12	27	23	10	13	12	13	12	11	19
100	20	13	15	11	27	23	9	10	12	13	10	10	19
92	29	16	17	12	30	23	10	13	12	14	11	13	19
105	5	14	18	11	27	23	9	10	12	14	9	9	20
48	6	15	12	12	29	22	9	10	13	14	9	11	19
55	3	13	11	13	28	23	8	10	12	13	9	9	21
56	8	14	9	12	28	23	9	10	12	13	11	11	18
60	18	13	16	12	30	23	9	11	12	13	8	11	18
40	6	14	17	13	28	24	10	10	13	14	11	11	19
38	22	13	10	11	27	23	9	10	11	13	9	10	19
86	2	15	11	12	29	22	9	10	12	13	9	10	19
68	22	14	20	12	27	23	11	10	12	15	10	8	18
34	26	14	12	12	30	24	9	10	12	13	12	10	19
71	39	14	13	13	28	23	10	12	12	14	11	12	18
103	0	14	14	13	27	23	9	13	12	13	11	10	17
100	9	13	11	11	28	24	10	9	12	14	9	10	20
64	11	16	13	12	28	22	10	10	11	13	9	10	20
42	41	15	13	11	27	22	9	13	12	14	10	11	19
38	13	16	13	11	27	24	9	10	12	14	11	10	20
94	1	14	15	12	29	22	8	12	12	13	9	11	19
57	31	14	12	11	31	23	9	12	13	13	8	11	18
61	2	13	13	11	30	22	9	12	12	13	9	10	19
98	46	13	12	12	28	22	9	10	13	13	10	11	17
50	0	12	13	13	29	23	9	10	11	13	9	9	18
71	1	15	10	13	27	25	10	10	11	13	9	10	18
71	20	14	13	12	28	22	9	13	11	13	9	12	17
106	3	14	11	12	27	24	9	12	12	13	9	11	19
89	8	13	10	12	28	23	9	10	12	14	10	11	19
70	32	13	13	12	30	23	9	10	12	13	9	10	18
61	4	16	18	13	28	24	9	12	12	13	11	10	18
62	5	16	16	11	28	23	10	12	14	14	10	10	20
77	3	15	12	11	31	23	9	10	12	15	11	12	20
83	6	13	17	11	27	22	9	13	12	13	9	11	18
50	4	14	15	12	27	24	10	10	11	14	8	10	18
109	19	14	14	13	28	22	11	15	12	13	9	10	17
71	0	14	15	12	27	23	10	10	13	13	11	13	16
43	1	13	12	13	30	24	9	12	12	14	12	9	18
81	24	15	20	12	29	23	11	10	11	15	11	11	19
44	5	13	16	12	28	22	9	13	12	13	9	10	18
66	11	14	10	13	28	22	10	10	12	14	10	12	18
73	2	15	11	13	27	22	9	13	11	13	11	10	18
39	1	15	13	13	28	22	10	13	13	13	11	11	18
48	0	14	10	11	28	21	10	10	12	14	9	11	18
27	0	13	12	13	29	24	9	10	14	14	10	9	19
43	6	15	14	11	27	23	9	10	13	13	9	10	18
41	3	14	16	14	26	22	11	13	11	14	8	11	19
88	22	12	12	13	29	20	9	12	13	14	9	11	19
79	8	14	13	11	29	24	8	10	13	15	10	10	18
47	23	13	13	12	27	21	8	10	12	13	11	10	17
73	0	14	10	12	27	22	9	13	11	13	9	11	20
41	1	13	14	12	27	21	9	10	12	14	10	12	17
93	25	12	19	13	30	22	9	10	12	13	8	11	19
85	33	15	12	11	29	23	9	12	13	13	10	11	18
69	22	15	10	11	29	20	9	12	12	14	11	9	18
95	16	13	12	11	30	22	10	10	12	14	10	11	19
103	4	15	14	13	28	23	10	12	12	15	10	12	18
87	29	13	17	11	28	24	11	13	12	13	11	10	16
82	3	13	11	12	29	23	10	12	11	13	9	9	19
31	0	14	14	11	28	23	9	12	12	13	9	11	18
79	33	15	11	12	29	21	9	12	12	13	12	12	18
98	0	14	16	14	29	22	9	11	12	13	10	11	18
101	3	13	10	12	28	21	9	10	12	13	9	11	17
56	37	16	12	13	27	22	9	12	12	14	9	10	17
46	9	13	12	13	29	20	9	10	12	13	9	9	19
107	34	14	14	11	30	22	9	10	12	13	10	11	18
44	9	12	17	12	28	23	9	12	12	14	10	11	17
26	4	14	12	11	27	23	9	10	13	14	11	11	18
106	8	12	14	13	28	24	9	15	11	13	11	10	20
42	6	15	13	12	30	22	9	10	12	13	10	10	18
68	7	13	17	12	28	21	9	10	11	14	9	9	17
79	0	13	15	12	28	22	10	9	11	14	9	11	19
44	35	13	16	12	27	25	9	12	12	14	11	12	17
77	2	13	18	12	27	20	10	12	13	13	9	9	19
36	6	13	10	13	27	24	9	12	12	13	9	12	18
41	19	15	11	12	27	24	9	12	12	13	9	12	18
103	0	13	13	12	29	22	9	10	12	13	12	10	18
47	14	15	10	11	28	22	9	13	12	13	11	9	17
66	10	15	13	12	28	22	10	11	12	13	9	11	18
95	45	15	13	11	27	22	10	13	12	14	10	11	19
61	21	14	11	12	27	23	9	10	12	13	9	12	19
75	17	13	15	12	29	24	9	10	12	13	8	11	18
70	17	12	9	12	28	24	9	12	12	13	11	10	17
93	2	13	20	12	31	23	10	10	12	15	10	11	19
59	9	13	13	11	27	22	8	10	13	14	9	9	18
72	12	13	10	11	26	22	10	14	12	13	10	12	19
46	17	12	12	11	29	24	10	10	12	13	9	11	18
72	25	15	15	12	30	22	9	12	11	13	10	10	18
70	0	13	15	11	28	23	9	12	13	13	10	11	18
100	23	14	13	12	28	23	9	13	12	14	11	10	17
25	2	13	13	13	28	22	9	10	12	13	10	12	17
51	2	13	11	13	29	20	9	14	12	13	10	9	19
35	26	14	10	12	29	24	10	12	12	14	10	9	21
42	2	15	14	11	27	24	10	13	12	13	9	11	19
89	36	15	18	13	29	22	9	11	13	14	9	10	18
43	19	14	12	12	29	22	9	11	13	13	12	10	19
72	12	14	12	12	30	22	9	12	13	14	10	12	17
20	3	13	12	12	30	25	9	13	13	13	9	11	20
65	19	12	12	13	30	21	10	10	13	13	9	11	19
67	20	13	13	12	28	22	10	10	11	14	9	10	17
116	13	14	11	11	29	24	9	10	12	14	9	9	21
47	3	12	13	12	29	22	9	10	12	14	9	9	18
108	28	14	14	11	28	23	9	12	12	13	9	11	18
99	11	14	16	12	29	21	10	13	12	13	10	11	18
111	12	14	12	12	27	22	10	10	11	13	9	11	18
61	10	14	10	12	27	20	8	15	11	14	10	11	18
77	34	13	15	12	29	23	9	11	12	13	10	11	18
68	15	13	15	11	29	23	9	10	12	13	11	11	18
62	22	13	18	12	29	24	9	12	12	13	11	10	19
35	5	16	14	13	30	24	9	12	12	14	11	11	18
39	32	15	13	11	28	21	9	12	13	13	12	9	20
109	0	15	15	12	28	22	9	12	12	14	8	9	20
76	6	15	12	12	29	22	9	10	13	14	9	11	19
41	7	13	15	11	30	22	10	11	12	13	9	11	18
94	20	14	13	12	27	22	11	14	12	13	10	11	20
45	45	14	13	12	28	23	9	13	12	14	11	10	17
102	15	13	12	12	29	25	9	10	11	13	11	10	18
100	33	12	17	11	28	24	10	10	11	13	9	11	17
48	0	16	14	12	28	23	9	10	11	13	12	12	19
81	17	12	10	12	29	24	10	12	12	15	10	10	18
27	3	14	10	12	27	22	10	12	14	14	9	12	19
43	11	13	11	12	27	23	9	12	12	15	9	11	18
90	1	12	15	11	30	23	10	12	12	13	9	10	18
49	10	13	12	12	30	22	10	10	12	13	11	11	18
39	27	14	13	12	29	21	9	12	12	13	11	10	18
45	1	14	11	12	28	23	9	12	12	13	10	12	19
24	17	13	15	11	27	22	10	13	13	13	8	12	18
92	10	13	14	10	31	23	8	10	11	13	10	10	18
107	16	13	10	12	27	24	9	13	12	13	10	11	21
77	0	13	14	12	28	22	11	14	13	14	9	10	19
111	3	13	16	12	30	23	9	12	12	14	10	11	19
98	11	14	13	11	29	22	11	12	12	14	11	11	20
80	0	13	10	13	27	23	9	10	11	14	9	10	16
90	4	12	18	11	29	24	9	12	11	14	9	10	18
76	0	12	12	11	28	24	8	13	12	14	9	9	17
84	1	16	13	12	28	24	9	10	14	14	10	11	18
46	21	14	16	13	28	25	10	10	12	13	10	11	19
34	41	12	16	11	27	23	9	12	12	13	11	12	19
34	4	13	11	12	29	23	9	12	12	13	8	11	20
87	8	13	13	12	28	23	10	12	12	14	9	10	17
37	3	14	13	13	28	21	8	12	12	13	11	10	18
81	21	15	12	12	28	23	9	12	11	14	11	11	19
39	5	14	13	12	29	23	9	13	11	13	10	10	19
77	8	13	16	12	28	22	9	13	12	13	9	10	18
45	34	16	17	11	28	23	9	12	12	15	10	11	20
99	49	13	11	12	28	24	9	10	12	13	9	11	18
102	10	14	11	13	28	23	9	13	12	13	9	11	18
99	33	14	12	12	30	23	8	13	12	15	10	10	18
55	3	14	18	12	29	23	10	13	12	13	11	10	17
62	10	12	15	12	27	22	10	12	12	13	9	11	17
50	5	13	11	11	28	22	9	10	11	14	11	10	18
113	1	14	15	12	29	23	9	10	11	13	12	12	19
23	3	13	16	12	28	23	9	13	12	13	9	10	19
39	0	13	9	12	28	24	9	12	11	14	10	11	19
38	28	15	16	12	30	23	9	10	12	13	9	9	18
64	16	15	15	11	29	23	9	10	11	13	9	11	16
51	14	15	13	12	30	22	9	10	12	13	10	10	18
64	0	15	15	12	27	23	9	11	12	14	9	11	19
98	31	14	14	12	29	22	10	13	11	13	11	12	20
66	19	14	18	12	29	23	11	10	11	13	9	9	18
106	35	13	12	12	27	22	9	12	13	14	9	9	19
68	22	13	20	11	27	21	9	12	11	15	11	12	21
68	5	14	13	12	28	23	10	12	12	14	10	11	20
53	23	13	11	12	27	22	9	13	11	13	12	11	18
75	0	13	10	12	28	24	9	10	12	13	9	9	17
44	5	13	15	12	26	24	10	13	12	15	9	12	20
75	4	15	10	11	27	22	9	9	13	14	9	9	19
56	0	12	20	12	28	21	8	12	12	14	9	9	19
35	18	13	11	13	28	21	10	10	12	13	11	10	17
104	30	13	13	11	27	22	9	10	12	13	10	11	20
96	6	15	11	12	28	21	9	13	11	13	9	10	18
90	38	13	16	13	28	23	8	13	12	14	11	9	18
113	1	14	13	12	28	24	11	10	12	15	10	13	20
97	24	15	14	11	29	21	10	10	12	14	8	11	18
100	4	12	17	12	29	23	10	10	11	14	12	11	19
45	11	13	10	13	30	22	9	12	11	14	9	11	19
61	1	15	12	11	27	22	10	12	12	13	9	11	20
103	24	12	12	12	30	22	9	12	13	14	9	11	19
95	0	13	12	12	29	21	9	12	12	14	8	10	18
63	21	14	12	12	29	23	9	13	11	14	9	11	19
66	3	12	14	12	31	22	9	10	12	13	11	10	17
44	3	15	13	11	30	23	9	10	11	13	9	10	17
41	33	15	10	11	29	20	9	12	12	14	11	9	18
81	8	14	12	12	28	21	9	12	11	13	9	10	21
87	1	15	16	12	28	23	9	13	12	14	11	11	18
98	7	12	10	13	27	21	9	10	12	12	11	11	18
115	2	13	12	13	30	24	9	12	12	14	12	9	18
96	15	12	17	13	28	22	9	12	11	14	10	10	19
62	1	12	11	13	28	23	9	12	12	13	9	11	20
57	18	14	15	12	29	21	9	11	11	13	8	12	17
68	2	14	14	13	30	24	9	12	11	13	11	10	17
72	7	12	11	12	28	23	9	11	12	15	9	11	18
61	22	12	12	11	28	23	9	10	11	14	9	10	19
75	3	13	16	13	28	22	9	12	11	14	9	10	19
108	11	14	13	13	30	21	9	10	11	13	11	11	17
40	3	15	11	12	29	25	9	12	11	14	9	11	19
64	40	15	12	12	29	23	8	10	11	13	10	12	19
74	26	13	14	12	28	24	8	10	12	15	9	11	19
60	22	14	10	13	29	25	9	10	12	13	10	10	18
89	3	15	16	11	27	23	10	12	12	14	9	10	19
47	3	14	13	11	29	22	10	12	12	14	9	13	21
74	40	15	19	12	26	24	9	12	12	14	10	11	20
42	26	14	18	12	29	22	10	13	12	13	11	11	17
100	14	14	13	13	29	24	10	13	12	13	11	11	19
115	20	15	11	11	29	20	10	10	11	13	10	11	18
25	0	15	10	12	28	24	9	11	12	13	9	10	19
70	14	13	16	12	28	22	9	13	12	13	9	10	18
90	41	14	13	12	28	20	9	9	12	15	10	10	18
87	21	15	18	12	31	20	9	13	11	14	12	9	18
74	35	15	10	11	29	22	9	10	12	13	9	11	20
61	7	13	16	13	27	23	9	12	13	14	9	11	19
67	0	14	10	12	28	23	10	13	11	13	9	11	19
76	29	14	12	11	27	23	9	10	11	14	9	12	19
86	0	16	16	13	28	22	9	12	13	14	10	11	19
59	32	15	14	12	30	25	9	10	12	15	9	13	19
56	20	13	12	12	29	24	8	13	11	13	10	9	18
94	4	14	17	13	28	22	9	13	12	15	10	10	18
39	5	14	18	12	29	22	10	9	12	13	9	9	17
64	21	14	12	13	28	23	9	12	12	15	9	12	21
101	19	14	17	11	28	20	9	12	11	13	9	9	18
66	11	15	15	11	28	21	9	10	12	14	10	10	19
66	15	14	12	13	29	24	9	10	14	15	10	9	19
94	0	15	15	12	26	22	9	10	12	13	11	11	19
104	28	12	13	11	29	21	9	10	12	13	10	11	16
50	19	15	17	12	28	23	9	15	11	13	11	10	18
99	3	12	10	13	29	22	10	10	12	14	9	10	18
103	21	13	12	12	29	23	9	10	12	14	9	12	19
49	36	13	12	13	29	23	8	12	12	13	11	11	18
47	0	12	12	12	29	24	9	13	12	13	9	10	18
39	2	15	16	11	26	23	11	10	12	13	10	11	18
37	8	13	10	13	27	24	9	12	12	13	9	12	18
33	3	16	12	13	30	23	11	10	13	13	10	13	19
72	18	13	17	12	27	23	10	12	12	14	9	9	19
73	0	13	16	12	27	24	10	13	12	14	8	11	18
82	4	14	15	12	29	21	9	11	11	13	8	12	17
52	11	16	17	12	28	22	9	12	12	14	9	12	20
113	21	13	15	11	27	22	10	13	13	13	8	12	18
48	10	15	12	12	29	23	8	10	11	13	10	12	19
110	0	13	12	13	29	22	9	12	12	13	9	11	18
67	12	13	12	12	28	24	9	10	12	15	9	10	19
64	5	15	14	13	29	22	10	11	12	15	9	8	18
68	35	13	14	12	27	23	9	10	13	13	9	10	20
46	9	15	11	11	28	22	9	11	11	14	11	11	18
96	1	13	13	12	29	22	10	10	12	13	11	11	18
53	13	16	14	12	31	25	10	10	11	13	9	12	19
110	7	14	13	12	29	22	9	11	11	13	9	10	18
89	18	15	15	12	28	22	9	12	12	14	8	9	20
57	23	14	16	11	29	21	9	15	11	14	10	9	18
43	4	12	18	12	30	22	9	12	12	13	10	9	19
50	33	14	13	12	29	24	10	10	12	14	9	11	20
39	3	15	17	12	29	23	10	10	14	13	11	11	18
38	1	15	18	12	27	23	9	13	12	13	10	12	18
71	3	13	14	12	28	23	10	12	12	14	9	11	18
73	7	15	14	11	29	24	9	10	11	15	10	12	18
42	1	14	14	13	30	21	10	10	12	13	10	9	17
72	1	13	15	12	30	24	10	12	12	13	8	12	20
29	0	14	13	12	29	23	9	12	13	13	9	10	18
55	17	14	12	12	29	25	9	10	12	13	9	11	19
77	10	14	10	12	27	23	8	10	13	13	9	12	17
54	1	13	16	11	27	24	9	14	11	14	10	11	18
101	7	13	17	12	28	23	9	10	11	14	10	9	19
109	7	15	11	11	30	22	9	12	12	14	9	11	17
54	22	13	10	11	27	23	9	10	11	13	9	10	19
80	14	13	10	13	30	24	9	10	12	13	9	11	18
87	4	14	9	11	27	23	9	12	12	15	9	11	17
65	5	13	13	11	28	23	9	13	12	15	10	10	18
78	8	15	13	11	27	21	9	10	13	13	10	11	19
93	0	12	11	12	29	21	9	12	13	14	8	10	19
117	1	14	17	11	28	20	9	11	11	14	9	12	17
105	1	14	20	12	28	23	10	12	13	13	9	11	18
81	2	16	13	12	29	22	9	14	12	13	10	10	18
38	4	13	10	12	28	22	10	10	11	13	9	11	18
109	6	14	12	12	27	21	9	10	12	14	12	11	19
31	33	13	12	12	29	24	8	13	11	13	10	9	18
71	0	13	14	12	29	22	11	12	13	13	11	11	18
67	32	13	17	12	27	25	11	13	11	14	10	11	19
62	10	13	11	12	27	22	9	13	11	13	12	11	18
45	18	14	10	11	29	22	9	12	13	13	11	12	18
71	50	13	14	12	27	22	10	12	11	13	10	9	18
106	8	13	10	13	29	23	9	13	12	14	10	10	18
81	0	12	10	12	28	24	9	13	14	13	9	9	18
108	6	13	15	11	30	24	9	10	13	14	9	10	20
76	38	13	14	12	30	22	10	11	12	13	9	12	20
71	4	14	12	13	29	22	9	13	11	14	10	11	19
92	0	14	13	12	27	23	10	10	11	13	11	10	18
38	4	15	11	12	30	20	8	12	11	15	9	10	19
89	3	14	13	12	29	21	9	10	11	13	10	11	19
30	3	12	19	12	29	22	9	12	13	15	9	11	18
79	29	13	12	13	29	23	8	12	12	13	11	11	18
52	5	15	14	12	31	22	10	13	12	13	10	11	21
84	10	14	16	11	29	21	9	15	11	14	10	9	18
68	3	13	15	11	29	23	9	10	12	13	11	11	18
98	3	13	12	12	27	24	9	11	13	15	11	11	17
51	20	13	16	11	29	23	10	10	11	13	11	9	18
107	40	15	19	12	29	23	9	12	12	15	11	12	17
38	1	15	13	12	28	21	9	12	12	14	8	9	17
78	3	14	12	11	30	22	9	13	12	13	9	9	20
105	6	13	13	11	28	21	10	12	13	13	9	11	16
68	8	15	15	12	30	21	10	10	11	14	10	13	18
77	24	15	12	12	30	23	9	13	11	14	9	9	20
98	25	13	16	12	27	23	10	10	12	15	9	12	20
105	12	13	13	12	27	24	9	11	13	13	9	11	18
22	22	15	13	13	30	22	9	10	13	14	9	11	17
94	8	13	10	12	30	22	9	12	12	14	9	11	19
50	13	14	11	11	28	24	9	15	12	13	9	11	17
110	1	16	11	12	28	22	9	10	12	13	11	10	18
92	3	16	17	11	28	24	9	12	12	13	9	10	19
55	19	14	11	12	28	21	8	10	11	14	10	12	19
96	19	15	10	11	28	23	10	12	12	13	9	11	17
116	1	16	12	11	31	23	9	13	11	13	10	11	18
74	1	13	10	13	27	24	9	12	12	13	9	12	18
50	23	13	11	11	28	22	9	10	11	14	11	10	18
41	6	13	13	12	28	23	10	13	12	14	11	11	19
75	3	16	15	11	29	20	10	10	12	13	11	10	18
51	5	13	19	13	28	23	9	13	12	13	10	10	18
116	11	14	12	12	28	23	10	12	12	13	9	11	17
65	0	15	13	12	29	23	10	10	12	13	9	11	20
74	24	14	16	14	26	22	11	13	11	14	8	11	19
51	41	15	15	12	30	21	10	10	11	14	10	13	18
100	12	15	12	13	27	22	9	12	11	15	9	11	21
80	39	14	10	11	27	22	9	13	13	14	9	10	18
75	20	13	17	12	27	25	11	13	11	14	10	11	19
76	27	13	12	12	28	23	9	10	11	13	10	11	19
73	26	14	16	13	29	22	9	10	13	12	10	11	20
77	1	13	13	11	29	22	9	12	12	14	10	11	18
82	0	14	20	12	28	23	10	12	13	13	9	11	18
73	15	14	15	12	28	22	9	10	14	14	9	11	18
48	3	12	18	13	29	22	9	10	12	14	9	10	17
60	0	15	12	13	27	23	9	13	11	14	9	11	18
42	0	13	20	12	29	24	10	11	12	14	12	10	19
55	17	15	14	11	29	24	9	10	11	15	10	11	18
101	22	14	17	14	31	23	10	13	12	13	10	10	17
84	7	13	13	12	29	22	9	10	10	13	11	11	17
43	0	15	15	12	27	23	9	12	14	14	11	10	17
98	0	16	14	11	28	23	10	12	12	13	9	11	19
43	0	15	15	13	27	23	9	10	12	13	9	10	19
72	17	14	13	13	26	23	9	13	11	14	11	10	20
91	7	12	14	11	27	22	9	11	12	14	9	12	19
63	24	15	16	12	27	20	9	11	12	15	9	11	16
39	19	15	17	12	30	24	10	9	12	14	10	9	17
70	20	15	15	12	27	23	9	11	12	14	9	11	19
59	5	13	16	13	28	23	10	10	11	13	10	10	19
64	1	13	14	12	27	22	9	12	11	13	11	12	20
85	1	14	12	11	29	22	9	15	12	14	10	9	18
76	5	13	9	11	28	23	9	11	11	13	10	11	17
105	17	13	16	12	28	22	10	12	10	13	9	10	19
71	0	14	10	12	27	23	8	12	11	13	9	9	17
81	19	13	17	11	29	22	9	12	11	13	9	11	19
109	11	15	13	12	29	20	10	13	11	14	9	10	19
88	10	14	13	12	30	23	9	10	12	14	9	10	21
65	0	13	13	12	29	22	10	12	12	14	12	11	19
47	14	13	14	12	29	24	9	12	11	14	9	11	19
63	0	16	12	11	27	24	9	10	12	14	11	10	20
82	19	15	10	13	29	24	9	10	12	14	10	11	18
89	2	14	16	12	29	20	9	10	11	14	9	9	19
47	5	13	10	11	29	24	10	12	12	13	10	9	18
97	36	12	13	12	30	23	10	12	11	14	12	11	18
50	0	14	11	12	28	24	10	12	12	14	10	11	19
42	5	14	14	11	29	22	9	12	13	14	9	10	17
41	20	14	12	11	27	22	9	13	11	13	9	11	18
81	0	12	13	12	30	23	10	12	11	14	12	11	18
107	15	15	10	12	30	22	10	10	12	13	9	11	17
98	20	15	13	12	27	24	9	10	13	13	11	11	18
69	1	13	14	11	29	20	10	10	14	15	9	11	18
34	2	14	13	12	27	22	11	12	13	13	9	11	18
91	47	14	13	12	29	22	9	10	12	13	9	10	18
117	6	13	12	11	29	23	10	10	12	14	9	10	18
77	6	16	10	11	29	22	10	10	11	13	8	10	18
63	16	13	13	13	27	22	9	10	12	14	11	10	18
72	3	15	13	11	28	21	9	13	12	13	9	11	18
64	9	16	12	12	29	22	10	13	11	13	9	9	18
55	3	13	11	12	26	20	9	10	10	14	9	10	17
64	20	13	17	13	27	20	9	13	12	14	11	10	18
83	1	16	14	11	29	22	9	10	13	13	10	10	19
53	26	12	12	13	28	22	9	10	12	14	10	9	17
103	3	13	11	13	27	22	9	10	11	14	9	10	19
67	12	13	10	12	31	23	9	13	12	13	9	11	18
54	0	15	13	13	27	22	10	12	11	13	10	10	18
95	17	12	12	11	28	23	9	10	12	13	9	11	19
100	1	14	10	12	29	22	9	9	12	14	8	11	18
67	2	15	11	12	29	22	9	10	12	13	9	10	19
26	3	13	12	12	29	22	9	13	13	14	11	10	18
55	32	13	12	12	27	22	9	11	13	13	10	10	19
49	13	14	17	12	29	22	9	12	11	13	11	11	19
34	36	14	18	11	27	23	9	13	12	13	11	9	18
40	11	13	13	12	27	23	10	10	11	13	10	9	19
64	8	13	11	13	28	24	9	10	12	13	9	11	20
111	19	14	15	13	28	22	9	13	12	13	9	10	18
45	32	14	14	11	28	22	10	12	12	14	9	9	19
43	6	14	10	11	28	24	9	11	11	14	9	12	17
83	42	12	13	12	28	22	9	13	12	13	11	11	19
75	30	14	17	12	30	24	10	10	12	14	9	9	17
39	2	13	9	12	29	23	10	13	11	13	8	11	18
57	3	13	12	12	30	25	9	13	13	13	9	11	20
103	6	15	13	12	28	23	9	10	11	13	10	10	17
98	0	13	11	11	30	23	9	12	12	14	9	11	19
60	3	16	10	12	28	24	9	11	13	14	9	12	17
67	3	13	13	12	30	22	9	10	11	14	10	9	19
37	6	14	17	12	29	21	10	10	13	15	10	12	20
30	17	15	19	12	26	24	9	12	12	14	10	9	20
49	5	13	15	11	29	24	10	12	11	13	10	11	18
111	5	13	14	11	31	21	9	11	14	13	10	9	19
93	4	12	12	14	28	22	10	13	13	15	9	10	18
103	29	14	11	12	28	23	9	12	11	14	8	9	19
44	25	13	10	11	26	22	10	14	12	13	10	12	19
99	0	14	11	12	28	23	9	13	12	14	9	11	18
70	0	15	12	12	28	23	9	11	11	13	8	11	19
88	2	16	14	11	29	22	9	10	13	13	10	10	19
58	0	14	10	12	29	24	9	10	11	14	9	10	19
105	34	16	10	12	27	22	9	13	12	14	10	10	20
62	0	14	12	12	30	24	9	10	12	13	12	10	19
105	3	14	12	11	28	23	9	10	12	12	9	10	18
79	8	15	12	12	29	22	10	10	12	14	9	10	19
59	8	16	11	12	30	23	9	10	11	13	9	10	18
32	24	15	12	12	31	25	9	10	13	13	9	11	20
88	14	13	17	13	27	23	9	13	12	13	10	12	18
32	30	15	16	11	27	23	10	12	12	13	9	11	18
103	5	13	11	12	29	23	10	10	11	14	10	11	19
79	2	13	14	12	28	24	11	12	12	13	9	11	19
40	37	14	14	11	30	22	9	13	13	13	9	10	18
81	15	14	13	12	29	24	10	10	12	14	9	11	20
39	8	15	11	12	28	24	9	11	12	13	9	11	18
87	9	13	12	11	31	24	9	10	12	13	9	11	17
104	5	14	11	12	27	22	9	12	12	13	9	10	19
83	2	14	18	13	29	22	11	10	12	13	10	11	18
100	16	13	15	13	29	23	9	10	14	14	11	10	17
97	0	14	12	13	28	23	9	10	13	13	10	11	16
40	41	14	14	12	28	24	9	10	12	14	9	9	18
46	4	14	13	13	28	23	9	10	12	14	12	10	19
72	19	15	13	12	30	22	10	10	13	14	10	10	18
69	3	13	10	12	28	22	9	10	12	14	10	13	17
80	20	15	13	13	29	20	9	10	11	14	10	11	17
45	13	16	13	12	29	21	11	12	12	13	11	10	19
93	7	12	12	11	28	23	10	12	12	14	10	11	19
95	0	15	10	12	29	23	9	11	12	13	9	11	18
65	10	15	10	12	28	21	9	13	13	13	9	9	18
66	2	14	10	13	29	23	8	12	12	13	9	10	16
42	4	13	12	12	28	22	9	12	11	13	9	11	18
43	14	13	9	13	27	21	9	15	12	15	9	10	17
69	10	13	13	12	29	23	10	13	12	13	9	10	19
102	2	14	11	12	30	22	10	10	12	13	9	10	18
54	9	13	10	12	30	23	9	14	12	14	11	10	18
77	20	14	13	12	29	21	10	13	11	14	8	10	20
53	24	13	18	12	28	22	9	13	12	13	9	10	20
94	5	13	13	11	28	23	9	13	12	15	10	10	18
62	4	14	12	12	30	22	9	12	13	14	10	12	17
73	29	14	13	13	27	24	9	13	13	13	9	10	18
47	15	15	12	11	27	22	9	13	12	14	10	11	18
105	33	14	11	12	28	23	9	12	11	14	8	9	19
105	24	13	13	12	28	23	9	10	12	13	9	9	18
103	5	14	11	11	30	23	8	10	13	14	10	11	17
71	0	13	10	13	30	23	9	10	13	15	10	9	20
17	0	13	14	11	32	21	9	11	14	13	10	9	19
44	6	14	10	12	30	22	10	12	12	15	9	12	17
91	1	14	14	11	28	22	10	10	12	15	10	10	19
97	0	12	13	11	29	21	9	10	12	13	10	11	16
39	1	15	14	12	28	23	9	10	11	12	11	12	17
109	3	12	19	12	31	24	9	10	11	13	10	10	18
50	8	15	13	11	27	21	9	13	11	14	9	9	19
75	22	14	12	12	31	23	9	12	12	15	8	10	18
90	10	12	17	11	29	21	9	10	12	14	10	13	20
102	15	14	17	11	30	22	10	10	11	13	9	12	17
76	7	14	13	12	29	23	9	12	11	13	8	11	17
60	2	14	13	11	29	20	9	10	11	13	11	12	18
99	14	13	17	11	28	22	9	10	11	13	12	9	17
73	14	13	13	12	26	24	10	12	12	13	9	10	19
70	6	14	13	12	29	22	10	13	12	15	10	11	17
48	7	13	13	12	29	22	10	12	11	14	11	11	20
66	18	13	11	11	28	24	9	10	12	13	10	12	18
42	0	15	12	11	27	21	9	12	12	13	9	11	18
111	1	14	20	12	28	23	10	12	13	13	9	11	18
70	6	14	12	12	29	22	9	10	11	13	9	11	17
82	2	13	10	11	28	22	9	10	10	13	9	13	18
101	8	13	15	12	28	24	8	11	12	15	9	11	19
75	17	13	14	12	29	22	9	10	11	13	9	9	18
99	21	14	10	12	30	23	9	10	12	13	9	11	20
105	10	14	15	11	31	22	10	14	12	13	10	10	19
98	42	14	12	11	28	22	11	10	11	13	8	11	19
98	0	13	20	13	31	22	9	10	12	13	10	10	19
67	34	13	12	12	29	21	9	11	11	13	10	11	19
98	5	13	10	13	28	24	9	10	11	13	9	11	18
53	35	15	13	11	27	21	9	13	11	14	9	9	19
32	26	15	16	11	27	22	9	12	13	13	9	11	18
72	8	12	11	13	27	24	10	12	12	13	10	11	19
39	27	14	17	12	28	22	9	10	12	13	11	11	19
83	11	16	17	12	28	22	9	12	12	14	10	11	18
95	10	14	13	12	30	23	9	12	12	13	10	12	17
76	27	14	14	12	29	22	9	13	12	13	10	10	20
54	0	14	15	12	28	22	9	10	12	14	11	10	19
62	7	13	13	12	29	23	10	10	12	13	9	11	18
40	2	13	10	13	28	22	10	12	11	14	9	12	18
41	5	13	13	13	29	22	10	10	12	13	9	11	18
37	9	13	13	13	30	24	9	10	12	13	9	10	17
53	8	13	10	12	27	20	10	11	13	13	11	11	18
53	0	14	19	13	27	22	8	13	12	13	9	10	18
38	0	13	15	12	29	23	9	10	11	14	10	10	18
94	2	12	10	13	30	24	10	12	12	13	10	10	18
65	0	13	16	12	30	23	9	12	12	14	10	11	19
101	28	13	13	12	29	23	10	10	12	13	9	11	18
45	47	13	13	11	29	23	8	13	11	15	8	11	18
52	39	13	13	12	28	22	8	9	12	13	10	9	18
51	7	14	10	12	26	23	9	10	11	12	11	10	21
52	18	13	17	12	28	22	10	10	12	13	10	10	18
56	21	14	12	12	27	23	10	10	12	13	11	10	19
27	1	14	18	12	30	23	10	10	12	13	9	9	19
90	1	13	13	13	29	22	10	10	12	13	9	11	18
79	13	14	10	12	29	22	10	10	12	13	9	10	18
95	17	14	15	12	27	23	9	10	13	13	9	10	18
47	9	14	13	13	28	23	9	10	12	13	9	9	20
96	1	13	10	11	27	23	10	10	13	14	9	10	19
96	11	15	18	12	27	24	10	12	11	15	10	12	17
48	0	14	11	11	29	23	10	13	13	14	9	10	19
101	2	14	11	12	28	21	8	10	11	14	10	12	19
27	13	13	20	12	29	24	10	11	12	14	12	10	19
42	49	16	19	12	28	21	9	11	11	14	8	9	18
105	36	12	12	12	28	24	9	12	14	13	9	10	18
32	29	13	13	13	27	24	9	12	12	12	9	11	18
71	16	13	19	12	28	23	11	10	11	13	9	10	18
100	3	14	10	12	29	24	9	12	13	13	8	10	18
88	23	13	12	13	29	23	10	12	12	13	10	10	19
73	2	15	17	12	27	24	9	12	12	13	8	12	18
59	8	12	10	13	28	23	9	13	13	14	11	10	18
83	12	13	12	12	29	21	9	12	12	14	8	10	18
57	27	14	13	12	28	23	9	10	11	14	9	12	20
105	28	16	12	11	27	20	9	12	11	13	9	9	17
37	21	14	11	14	29	22	8	11	11	14	9	11	17
83	5	14	18	12	29	23	10	13	12	13	11	10	17
106	41	12	10	12	30	24	9	11	12	15	11	11	19
97	0	15	10	12	29	23	10	10	12	13	11	11	18
42	12	13	13	13	28	23	9	10	12	13	9	10	19
99	43	13	16	12	28	23	9	10	12	13	10	11	17
84	49	13	12	11	30	22	10	10	12	14	11	11	19
75	3	12	18	13	29	22	9	10	12	14	9	10	17
86	4	14	15	11	30	23	9	12	11	13	9	12	19
106	10	14	12	13	29	22	9	13	12	14	9	12	18
57	21	13	13	12	28	23	10	10	12	13	9	9	18
73	19	14	18	13	29	22	11	10	12	13	10	11	18
44	1	12	11	13	27	23	10	11	13	14	11	10	18
100	11	13	12	13	29	21	8	10	11	15	10	10	20
63	13	13	13	11	29	23	9	10	11	14	8	11	18
41	32	16	12	11	29	22	9	12	12	15	9	11	19
41	14	16	12	13	27	23	10	11	11	13	10	10	19
67	3	14	15	12	28	22	9	10	14	14	9	11	18
49	2	15	18	12	27	24	10	12	11	15	10	12	17
108	34	14	17	13	28	25	9	10	11	14	9	11	19
109	16	16	13	11	28	22	9	12	12	14	11	11	18
79	1	13	15	12	28	25	9	12	11	14	9	10	20
107	11	14	13	12	28	21	9	10	13	13	9	10	18
53	1	15	10	12	28	21	9	13	13	12	9	9	18
37	15	12	11	13	28	23	9	11	12	13	10	11	18
29	10	14	14	11	27	23	9	11	12	13	11	10	20
89	17	15	17	14	28	23	9	10	11	13	10	11	17
109	0	14	12	13	28	24	10	10	13	13	9	12	17
82	40	13	13	11	29	23	10	12	13	13	11	13	19
61	0	14	13	11	29	22	9	10	12	14	9	12	18
98	3	13	13	13	28	23	9	12	12	13	9	9	18
86	15	13	10	13	28	23	9	10	11	14	9	10	19
59	11	13	13	12	27	23	8	10	13	14	9	12	17
105	2	15	13	11	28	23	8	11	11	12	9	10	17
33	17	13	13	11	28	23	10	10	11	14	9	11	21
96	5	15	12	11	29	22	9	10	12	13	10	11	18
73	5	12	14	11	27	22	9	11	12	14	9	12	19
46	15	12	11	11	27	23	9	12	11	13	9	11	18
41	3	15	10	12	28	22	9	13	12	13	9	11	18
86	6	13	17	12	27	23	10	14	11	15	10	12	19
45	0	13	12	12	30	25	9	13	13	13	9	11	20
83	16	15	18	12	27	22	9	10	12	13	10	10	16
81	20	12	14	12	30	23	9	12	12	14	9	10	19
51	38	13	11	13	30	20	9	10	13	15	9	11	17
74	2	13	17	11	31	21	10	13	11	13	11	11	19
36	27	13	14	13	29	23	10	10	11	13	9	10	18
96	29	14	13	12	28	23	9	10	12	15	9	10	19
77	37	13	15	11	28	22	10	12	12	15	9	12	19
88	19	13	11	11	29	23	9	10	13	15	9	11	19
47	36	14	14	11	28	25	9	12	11	14	12	10	19
107	20	15	14	12	29	22	9	12	13	13	10	9	17
101	39	14	15	12	30	23	9	10	12	14	9	11	17
55	1	14	14	11	28	23	9	12	12	13	9	11	18
18	29	14	16	13	27	23	9	10	13	13	9	10	20
110	27	15	12	12	27	24	10	12	12	13	9	10	18
96	3	14	12	12	30	23	10	12	11	13	10	10	19
68	8	13	10	12	29	21	10	12	12	14	9	9	19
92	8	14	15	13	28	24	9	12	11	14	9	11	18
26	1	13	13	11	29	22	9	12	12	14	10	11	18
67	9	13	15	11	29	22	10	10	12	13	10	10	19
100	3	15	15	12	30	23	10	12	12	13	11	11	19
78	5	14	17	13	28	25	9	12	12	15	10	11	18
95	11	13	17	13	28	21	9	11	12	14	8	10	16
53	1	13	11	12	27	22	9	13	11	13	12	11	18
86	3	12	12	12	30	23	9	10	12	14	9	10	17
35	35	14	10	12	30	23	9	10	12	13	9	11	20
60	34	14	10	12	28	22	10	13	11	14	9	11	18
44	15	14	12	12	30	23	10	12	11	13	10	10	19
95	21	13	12	12	29	22	9	10	12	13	8	10	19
97	16	16	10	13	27	23	9	10	12	13	10	11	18
80	36	15	13	13	29	20	9	10	11	14	10	11	17
102	26	15	12	11	27	22	9	13	12	14	10	11	18
55	15	13	16	12	29	23	10	12	12	13	9	10	19
55	15	13	10	13	27	24	10	13	12	13	9	10	20
70	19	14	10	12	29	24	9	10	11	14	11	12	17
105	3	14	12	11	29	23	10	10	12	13	9	10	18
36	2	15	13	12	29	23	10	10	12	13	9	10	19
41	9	14	11	12	29	25	10	9	13	13	8	11	20
35	3	14	10	12	27	22	9	10	12	14	10	9	18
34	0	13	10	13	27	22	9	12	12	13	9	11	19
79	2	13	11	12	29	24	10	13	12	15	9	11	17
45	3	14	12	12	28	23	9	13	12	13	11	11	17
56	41	14	17	12	30	22	9	12	11	13	11	12	18
64	0	16	15	11	27	23	9	13	12	13	9	10	19
63	25	13	9	11	29	23	10	10	12	13	9	11	20
47	16	13	11	11	29	21	9	10	11	13	8	10	20
68	1	13	13	13	29	23	9	12	13	13	9	10	19
85	2	16	16	13	28	22	8	12	13	14	10	11	19
66	6	14	14	11	29	24	11	10	11	14	9	11	19
59	19	15	15	11	28	23	9	12	11	13	10	10	17
64	3	13	14	11	29	24	9	12	11	14	9	10	20
79	31	13	12	12	29	20	10	12	11	12	10	10	19
28	0	14	12	12	30	23	9	10	12	13	10	11	17
73	2	14	10	13	29	23	8	10	13	14	10	12	18
106	4	14	12	11	30	23	10	10	12	15	8	10	18
84	26	12	16	12	29	21	10	9	13	14	9	10	18
45	39	15	15	12	26	22	9	10	12	13	11	11	19
98	4	15	10	12	28	23	9	10	12	13	11	9	17
44	5	16	13	13	28	24	10	11	11	15	11	9	20
119	5	12	17	12	28	23	9	12	12	14	10	11	17
72	0	13	12	12	29	22	9	13	13	13	9	10	19
81	7	16	10	12	27	22	10	11	12	14	10	10	19
68	22	13	18	11	29	21	9	10	11	14	9	10	19
100	1	13	15	12	28	25	9	12	11	14	9	10	20
33	30	13	13	11	31	23	9	9	12	13	10	11	19
73	4	13	12	12	30	23	9	10	12	12	10	10	17
70	33	12	10	12	27	23	9	10	12	13	11	11	19
100	35	14	11	11	29	23	9	10	12	13	8	11	18
52	11	14	11	12	29	21	10	12	12	13	10	9	18
86	10	13	11	12	29	21	9	10	13	14	9	10	19
86	6	13	13	13	28	23	10	12	12	13	10	12	20
74	8	14	10	12	28	21	9	10	11	13	10	10	20
58	6	14	13	12	30	23	9	10	11	14	8	12	20
50	15	13	17	11	28	23	9	14	11	13	9	10	18
109	12	14	13	12	27	23	9	10	11	14	10	11	18
40	9	15	12	13	26	24	9	12	13	13	11	11	19
18	18	14	11	12	29	25	10	9	13	13	8	11	19
101	0	14	12	11	28	25	9	12	11	13	9	12	18
51	28	13	10	13	27	22	9	14	11	14	9	11	19
86	0	12	17	12	28	23	9	12	12	14	10	11	17
35	11	13	10	12	27	23	9	12	12	13	11	11	17
91	2	16	17	14	29	23	10	13	12	13	11	11	16
81	1	15	9	12	29	23	9	10	14	14	9	10	19
66	10	12	11	11	29	23	8	12	13	13	9	11	20
74	19	14	10	11	28	23	9	10	12	13	9	9	18
103	22	14	12	12	28	25	10	13	12	15	9	11	18
41	2	13	15	11	28	23	9	12	13	13	10	11	18
83	0	13	13	12	29	22	10	9	11	14	10	10	18
102	48	12	12	12	30	21	9	11	13	15	10	11	17
105	3	15	16	12	28	23	10	11	11	15	11	11	19
78	11	13	11	12	27	23	9	13	12	14	10	12	19
71	22	15	11	13	27	23	10	11	12	13	9	10	20
70	43	13	15	11	29	23	10	10	14	13	8	9	18
50	18	13	12	12	26	21	10	10	11	14	11	11	18
56	15	15	10	12	28	21	9	10	11	14	9	9	19
36	17	13	12	12	28	23	10	10	12	14	9	11	18
78	15	14	16	12	30	23	9	12	12	14	10	10	20
62	1	14	11	12	27	23	10	12	12	13	9	10	19
63	39	14	12	11	30	25	9	14	12	14	9	11	20
39	10	12	13	12	30	23	8	10	14	13	10	13	20
62	12	14	12	11	28	24	9	9	12	13	9	10	17
68	33	13	11	14	28	23	9	12	12	15	9	11	19
23	23	16	14	12	27	23	10	12	12	13	9	10	19
114	12	13	10	12	27	24	9	10	13	14	9	9	18
44	0	14	10	12	28	22	9	12	11	14	10	11	20
43	5	15	12	13	30	23	9	12	12	14	8	10	18
49	0	12	13	11	29	21	9	10	12	13	10	11	16
62	11	14	13	12	28	22	9	13	11	13	9	12	17
70	34	14	11	12	28	21	8	10	11	14	10	12	19
100	0	13	12	12	28	24	9	12	13	13	10	11	17
44	10	13	14	12	29	22	9	12	11	14	10	10	17
52	22	13	13	11	27	22	9	12	12	12	9	11	19
79	7	13	16	12	28	21	10	10	11	13	9	9	18
46	3	14	10	11	27	23	9	10	12	13	10	12	17
43	31	16	11	12	28	22	10	12	12	14	8	11	17
47	2	12	13	12	29	22	9	11	12	15	9	11	19
83	34	14	13	13	28	24	10	10	13	14	9	10	18
48	4	16	10	12	28	23	9	12	13	15	9	10	18
66	10	13	13	13	29	24	10	13	12	13	11	11	19
41	4	13	16	11	27	22	9	11	11	15	11	10	17
82	34	12	12	12	28	23	9	10	11	12	9	11	18
40	3	13	10	12	29	24	9	10	12	14	11	11	19
114	4	12	9	13	27	22	9	11	12	13	11	10	18
95	4	14	11	12	28	23	9	12	12	13	10	12	19
88	5	13	20	12	31	23	10	10	12	15	10	11	19
44	3	14	12	11	27	22	10	10	12	12	10	11	20
46	29	13	12	12	30	25	9	13	13	13	9	11	20
45	12	14	15	12	29	22	9	10	11	14	10	10	18
78	34	13	9	11	27	22	8	14	13	13	9	11	19
56	7	13	14	11	30	22	9	12	12	14	8	9	20
95	1	15	13	12	27	23	10	12	13	13	11	11	18
49	30	13	10	12	28	23	10	11	11	14	10	12	18
100	29	16	10	13	27	21	9	13	14	13	9	10	19
45	7	13	17	12	27	22	10	13	11	13	9	11	19
68	25	14	13	13	28	24	10	10	13	14	9	10	18
77	27	12	15	12	29	24	9	13	12	14	11	11	18
66	12	14	10	12	29	22	10	10	12	14	9	10	18
74	0	13	20	12	31	23	10	10	12	15	10	11	19
66	24	12	14	12	31	22	9	10	12	13	11	10	17
72	20	13	15	12	28	22	9	10	12	14	10	9	19
96	3	13	10	11	28	23	11	13	12	13	9	10	19
86	36	13	15	13	29	23	10	10	12	14	9	11	18
50	30	13	11	13	27	22	9	10	11	14	9	10	19
30	30	14	11	11	29	20	9	10	12	13	9	11	19
96	5	15	15	11	29	23	9	12	11	13	10	10	17
100	15	15	18	12	27	23	9	12	13	13	9	9	17
51	8	13	10	13	28	24	9	10	11	13	9	11	18
41	12	12	16	12	29	22	9	10	12	14	10	12	20
76	0	13	13	14	30	24	9	13	12	14	9	11	18
91	9	14	13	12	29	23	9	13	11	13	10	10	19
113	1	13	13	11	28	23	10	11	12	14	9	10	21
99	7	16	17	12	28	20	10	12	13	13	9	10	19
40	13	14	15	12	29	23	9	13	13	13	9	10	17
37	9	14	10	11	29	22	9	12	13	14	9	11	18
111	3	14	19	11	28	24	10	10	12	13	9	11	19
95	31	15	12	12	30	23	9	13	11	14	9	9	20
66	0	14	14	11	29	23	10	13	13	15	9	11	18
97	1	13	13	12	29	22	9	10	12	14	9	9	18
103	5	15	17	12	27	24	9	12	13	14	9	11	18
79	8	13	15	12	27	25	10	12	12	13	10	10	18
88	34	13	10	12	28	21	9	10	12	13	9	11	17
103	18	14	10	11	30	22	9	12	13	13	11	12	18
55	0	14	10	11	27	23	9	12	11	13	8	11	19
88	20	15	11	11	28	24	11	10	12	14	9	11	19
111	0	15	13	11	28	22	9	10	12	13	10	10	20
46	16	14	11	12	29	23	9	12	12	14	8	11	19
79	1	13	13	12	28	24	9	10	12	13	9	11	20
66	18	14	15	12	27	24	9	12	11	14	10	10	21
98	0	14	15	13	26	23	11	12	10	13	11	10	20
89	8	12	12	13	30	22	9	10	12	13	9	10	18
34	10	14	14	12	27	22	8	12	13	13	10	10	17
78	8	14	11	13	27	23	10	13	12	13	9	10	18
55	2	15	10	13	29	23	9	10	12	13	11	11	18
50	11	14	10	13	28	22	10	10	12	14	10	12	18
72	2	13	10	12	29	24	9	12	14	14	9	9	17
97	10	12	12	12	28	21	11	12	13	13	11	10	21
101	22	16	16	11	28	24	10	11	12	13	10	12	19
89	2	14	18	12	29	22	9	13	13	13	11	12	20
34	37	13	14	11	31	21	9	11	14	13	10	9	19
91	4	13	13	13	28	23	9	10	12	13	9	10	19
49	16	14	14	13	29	20	9	10	12	13	11	10	18
56	29	14	12	12	30	24	9	10	12	13	12	10	19
92	11	14	12	13	28	23	10	10	13	13	10	11	16
49	6	13	16	12	28	23	9	12	12	13	9	11	19
59	46	13	11	12	29	21	9	10	13	14	9	10	19
47	4	14	11	13	28	20	9	10	12	14	11	11	20
108	0	14	17	13	28	25	9	12	12	15	10	11	18
57	24	15	17	13	29	23	9	13	11	15	9	10	19
45	9	15	10	12	29	23	9	11	12	13	9	11	18
37	3	15	10	11	27	24	9	10	11	14	9	10	21
75	18	14	10	11	27	23	9	10	12	13	10	12	17
50	17	13	18	11	29	23	9	14	11	13	9	9	18
67	14	14	20	12	27	24	9	11	12	13	10	10	18
100	12	13	19	12	29	21	10	10	12	14	8	12	20
101	27	15	15	13	28	23	9	12	12	13	9	11	18
59	3	13	13	11	29	24	10	13	13	15	11	11	19
55	19	13	15	11	29	22	9	10	11	13	10	11	17
37	6	14	13	12	28	23	9	10	12	14	10	10	18
102	2	13	13	13	30	22	9	11	12	14	11	10	18
85	1	14	18	12	28	24	9	12	12	14	8	10	19
66	26	15	10	11	30	23	10	12	12	13	10	11	16
42	4	12	14	11	27	23	10	11	12	13	9	10	18
54	3	15	12	11	28	23	9	10	12	13	10	11	19
61	3	13	10	13	28	23	10	10	13	14	11	11	17
54	2	13	15	12	27	23	9	13	11	15	10	11	17
97	33	15	18	12	27	23	9	12	13	13	9	9	17
68	22	13	12	11	30	22	10	10	12	14	11	11	19
48	6	14	11	12	29	22	9	13	13	13	10	11	19
65	26	14	12	11	27	22	10	12	12	15	9	11	19
44	46	14	15	12	29	23	9	11	11	13	9	12	17
50	5	14	13	11	29	24	9	10	12	14	10	10	19
52	5	15	10	12	30	24	9	12	12	14	10	9	17
97	26	13	12	11	28	23	8	13	12	13	9	11	18
96	2	13	12	12	29	21	9	12	12	14	8	10	18
41	2	13	13	12	29	22	10	12	11	14	10	11	17
67	29	14	17	12	28	20	10	10	12	13	11	11	19
52	16	12	11	13	29	21	9	10	14	14	12	9	18
91	22	12	12	14	28	22	10	13	13	15	9	10	18
61	3	13	17	12	30	24	10	10	12	13	9	11	18
88	20	13	13	13	29	21	10	10	12	13	9	11	18
73	0	13	15	13	29	23	10	10	12	15	10	11	18
113	4	13	12	13	27	22	9	13	11	13	8	9	20
71	5	14	11	12	27	23	9	10	12	13	9	12	19
96	3	14	19	13	29	23	9	10	11	13	9	10	16
50	29	13	12	12	28	24	9	12	13	13	10	10	17
84	16	12	11	11	30	23	9	10	13	13	9	9	17
95	17	14	13	13	27	21	10	13	11	13	9	9	19
75	6	12	16	12	30	23	9	10	13	13	9	10	17
103	1	13	13	11	27	22	9	13	12	15	10	10	18
40	13	12	12	11	26	23	10	10	11	13	9	9	19
75	2	14	17	13	28	25	9	12	12	15	10	11	18
42	28	13	13	11	28	23	9	10	12	13	9	9	19
41	22	12	16	11	31	21	10	12	12	13	9	11	19
62	18	15	10	12	29	23	9	10	14	14	9	10	19
82	9	14	12	11	28	24	10	13	12	14	10	11	19
95	11	13	15	11	30	22	8	12	12	14	10	10	19
82	22	13	10	13	27	24	9	12	12	13	9	12	18
44	8	12	18	12	28	22	10	10	12	13	9	10	17
98	10	14	12	12	29	24	9	12	11	14	9	10	16
33	21	14	12	12	30	24	10	13	12	13	10	11	17
109	3	15	10	11	28	24	9	10	12	13	10	10	20
33	2	14	18	12	29	23	10	13	12	13	11	10	17
49	5	12	18	13	29	22	9	10	12	14	9	10	17
71	19	14	13	12	28	23	9	13	12	14	11	10	17
36	22	13	10	11	29	22	8	11	12	15	12	11	19
101	19	14	13	12	30	24	9	10	12	13	8	9	18
51	0	13	13	12	27	22	10	9	12	13	9	12	19
31	0	13	10	12	28	23	9	12	12	14	9	10	18
64	5	14	12	12	29	23	9	12	11	14	9	11	19
86	1	15	12	13	27	21	10	10	12	13	11	11	17
80	38	13	14	12	29	22	10	12	13	13	11	11	18
57	16	13	13	12	28	24	9	12	12	13	9	11	18
111	10	15	13	11	29	21	9	10	12	13	11	11	18
45	33	15	17	12	30	22	10	10	11	15	10	12	17
92	11	13	14	12	29	22	9	12	13	13	9	10	18
68	0	13	17	12	31	24	9	13	13	13	9	10	18
48	8	13	14	12	29	22	10	12	13	13	11	11	18
53	0	13	10	12	29	24	9	12	14	14	9	9	17
100	10	13	13	12	31	23	9	15	11	13	11	11	18
39	27	15	10	13	29	23	9	10	12	13	11	11	18
52	0	13	11	12	27	22	10	13	12	14	11	10	19
82	50	14	13	11	28	20	10	13	12	14	11	11	18
88	5	12	18	12	30	20	9	9	12	13	10	12	17
55	21	14	12	12	27	24	10	10	12	13	10	10	18
72	41	14	12	12	29	22	9	10	11	13	9	11	17
56	0	13	16	12	29	22	8	12	13	13	11	11	17
46	17	13	12	12	30	22	10	13	11	15	9	10	18
47	1	12	12	13	28	22	9	10	12	14	10	9	17
