# Supplementary material for: Using game theory to thwart multistage privacy intrusions when sharing data
Source: Sci Adv. 2021 Dec 10;7(50):eabe9986. doi: 10.1126/sciadv.abe9986 (PMC8664254; doi:10.1126/sciadv.abe9986)
Supplement: Supplementary file 2 — Data S1 [file sciadv.abe9986_data_s1.zip › sciadv.abe9986_data_s1/DemoKAnonymization/exp/2058/data/target_data/i39.csv]

YOB	State	STR1	STR2	STR3	STR4	STR5	STR6	STR7	STR8	STR9	STR10	STR11	STR12
57	2	13	14	11	31	21	9	11	14	13	10	9	19
87	0	13	14	12	27	22	10	12	11	13	10	9	18
74	34	13	10	12	28	21	9	10	12	13	9	11	17
56	4	16	13	13	26	22	9	10	11	13	11	10	17
47	38	13	13	13	28	21	8	12	12	13	11	10	18
65	1	15	14	12	28	24	10	13	14	15	10	10	18
69	3	13	10	11	29	22	10	12	12	13	9	11	18
80	7	12	20	12	28	21	8	12	12	14	9	9	19
76	9	13	12	13	28	24	8	11	12	13	10	10	18
58	0	13	10	13	28	23	9	11	12	13	9	10	17
60	13	14	15	12	31	21	9	13	12	14	9	9	17
76	17	14	10	12	30	22	10	12	12	15	9	12	17
39	0	13	13	13	31	23	9	14	12	14	9	10	18
50	22	14	11	13	30	23	9	10	11	13	8	10	18
74	17	15	14	12	27	23	9	11	14	14	9	10	19
99	7	16	15	11	29	22	9	12	12	14	11	12	18
39	3	13	10	12	27	21	9	10	11	14	8	12	16
89	9	14	10	11	28	21	10	10	12	14	9	11	18
77	0	15	10	12	29	25	10	12	13	13	9	10	19
71	0	15	17	12	28	23	9	12	12	13	11	11	18
46	8	14	13	12	27	23	9	10	11	14	10	11	18
96	18	14	15	12	29	22	10	10	12	13	9	12	18
70	0	13	10	11	28	22	11	11	13	13	11	10	17
24	19	16	10	12	28	23	9	13	13	14	10	10	19
38	1	14	17	12	28	21	10	12	12	13	10	11	19
39	12	14	16	12	31	23	9	14	12	14	8	10	18
74	46	14	14	12	29	24	9	11	11	14	11	13	18
78	27	15	12	12	30	22	9	11	11	13	10	10	18
103	0	15	10	12	28	23	9	11	11	13	9	10	18
40	3	13	18	11	29	22	9	12	11	13	10	10	19
102	11	13	12	13	27	23	9	10	11	14	10	11	18
34	4	14	16	11	29	23	9	12	12	14	10	10	20
51	0	15	14	12	30	23	10	10	14	13	11	9	21
71	1	14	13	12	27	23	9	14	12	13	11	10	17
52	29	15	17	12	28	23	10	10	14	13	11	11	18
47	2	16	12	13	28	23	10	14	13	13	9	11	18
44	5	14	12	11	29	22	9	15	12	14	10	9	18
26	4	13	19	12	29	24	10	13	12	13	9	9	19
106	2	13	13	13	28	23	9	12	12	15	10	10	19
94	8	15	14	11	29	23	8	10	12	13	9	11	18
39	9	16	13	12	28	22	10	10	11	13	9	10	20
76	9	16	14	14	28	20	9	12	12	13	8	9	19
71	14	13	15	11	27	21	10	10	12	13	10	11	20
80	20	12	10	13	28	22	9	13	12	14	10	11	19
45	4	12	11	11	29	23	8	12	13	13	9	11	20
70	0	13	15	12	27	23	10	10	12	12	9	10	20
84	45	13	10	13	31	23	9	10	13	14	9	12	19
96	0	12	15	12	29	24	10	10	12	13	11	11	18
52	5	13	11	12	29	23	9	12	12	13	8	11	20
114	32	13	15	12	28	24	10	12	12	15	11	11	18
64	0	15	14	11	30	20	9	10	12	14	10	11	17
97	21	14	13	13	28	22	9	10	12	13	10	9	19
42	9	13	14	13	29	23	9	10	11	14	9	9	19
86	1	12	15	12	28	22	10	9	12	13	9	10	16
56	2	13	10	12	28	24	9	13	12	14	10	10	19
78	32	12	12	11	29	24	10	10	12	13	9	11	18
44	7	15	16	12	31	23	9	13	12	14	9	10	19
102	16	14	13	12	27	22	9	10	12	13	11	10	18
50	8	13	17	11	27	23	9	13	12	12	9	12	18
59	18	13	16	13	27	23	9	12	13	14	9	11	19
61	30	13	12	13	29	22	9	13	11	14	8	10	20
44	23	14	16	12	28	21	9	10	12	14	11	11	18
46	8	15	20	11	28	20	9	10	12	13	10	12	17
80	48	15	16	13	27	24	10	11	12	13	10	12	18
60	9	14	12	12	28	23	10	10	12	14	9	10	21
75	31	13	13	12	29	20	9	13	12	13	9	11	17
89	0	14	11	11	30	24	9	12	13	13	12	9	17
44	21	15	11	12	29	22	9	10	12	15	10	12	18
77	13	13	12	11	29	22	9	11	13	14	9	10	18
55	17	14	12	12	27	23	8	12	11	13	11	10	19
62	1	13	9	12	27	23	9	13	11	13	10	10	19
70	7	14	11	12	30	22	10	10	11	14	10	12	17
104	1	12	13	11	27	23	10	12	12	14	9	10	17
102	37	14	12	12	27	23	9	10	13	13	9	10	20
107	3	15	11	11	29	24	10	12	12	13	9	13	18
46	7	13	9	11	28	22	9	12	13	14	9	10	18
77	2	14	11	12	27	23	10	12	12	14	9	11	19
74	9	13	16	12	28	23	10	13	11	13	10	10	18
28	6	13	14	12	29	22	9	10	11	13	9	9	18
38	25	13	15	11	28	22	10	12	12	15	9	12	19
116	16	15	14	11	28	22	10	12	11	14	10	10	18
107	20	13	14	11	29	22	9	13	14	13	12	12	19
71	5	12	10	12	30	24	9	11	12	15	11	11	19
90	13	13	11	12	29	22	10	12	12	14	10	10	18
95	2	13	10	12	27	22	10	13	12	15	11	11	17
99	26	13	13	13	29	22	9	10	12	14	9	11	18
92	0	14	11	12	29	22	9	13	13	13	10	11	19
70	37	14	12	12	29	22	10	11	13	13	12	9	19
81	6	14	19	12	28	23	9	10	13	14	9	9	18
43	12	13	10	11	28	22	9	10	12	13	11	10	18
72	0	13	17	12	27	23	10	14	11	15	10	12	19
76	10	12	11	12	29	21	9	12	12	13	9	10	19
62	10	13	11	12	27	22	9	13	11	13	12	11	18
89	5	14	12	12	28	23	9	12	12	13	10	10	17
105	7	14	11	12	27	22	9	12	12	14	9	12	17
53	11	12	14	12	28	22	10	15	11	13	8	10	20
92	3	14	15	12	29	23	9	10	12	14	8	12	19
61	0	14	14	12	27	23	9	10	13	13	9	10	18
69	1	13	16	12	27	21	9	9	12	15	9	11	20
69	3	14	16	12	31	23	9	14	12	14	8	10	18
100	18	14	13	12	28	23	9	13	12	14	10	9	18
88	33	12	13	13	28	23	9	13	12	14	8	9	19
68	37	13	12	13	29	24	9	10	11	13	10	10	18
59	2	13	9	13	27	21	9	15	12	15	9	10	17
56	6	14	17	12	28	23	9	10	11	13	11	11	18
101	12	13	17	13	29	24	10	11	11	13	9	11	18
50	1	15	13	11	28	24	9	12	12	15	9	10	21
54	1	15	12	12	27	22	10	14	13	13	10	10	19
100	29	14	11	12	28	22	9	10	12	15	11	9	19
68	5	13	11	11	28	23	9	10	13	13	10	10	18
75	11	14	13	12	28	23	9	13	12	14	11	10	16
51	3	14	13	12	28	24	10	12	12	14	11	10	20
47	1	12	12	11	28	22	9	10	11	13	11	11	19
79	2	14	15	13	29	24	10	11	12	13	9	10	18
97	4	13	10	12	29	24	9	12	11	13	9	10	19
44	9	13	14	12	27	23	9	10	13	13	9	10	20
100	13	12	10	13	27	22	9	12	13	15	11	10	16
123	15	13	13	12	28	20	9	12	11	13	9	10	17
100	6	14	10	12	28	23	10	13	11	13	8	10	18
104	3	14	16	12	30	23	9	12	12	13	8	11	18
73	36	13	11	12	29	22	10	10	11	13	10	9	19
61	5	16	16	12	28	24	10	11	12	13	10	12	19
71	1	14	11	12	28	23	9	12	12	13	10	12	19
94	17	14	13	12	30	23	9	13	13	15	10	10	17
80	17	14	14	12	27	23	9	9	12	13	11	9	18
74	0	13	15	11	30	23	10	12	12	13	9	9	17
74	40	14	14	12	28	22	9	10	11	13	10	11	18
101	47	14	10	11	27	24	9	12	12	13	9	11	19
106	16	14	10	11	28	22	9	12	12	13	9	11	19
89	17	13	10	13	29	23	10	15	11	13	9	10	19
84	1	13	10	11	29	24	9	14	11	13	9	11	19
36	20	13	12	11	28	23	10	10	12	13	9	10	19
45	0	13	17	12	29	21	9	10	12	13	10	10	18
78	0	13	10	10	27	23	9	10	11	13	9	9	18
64	2	15	18	12	29	21	9	10	12	13	12	11	18
98	25	15	15	12	30	22	9	12	11	13	10	10	18
80	0	12	16	13	30	22	10	10	12	14	11	10	19
50	24	14	11	11	27	24	10	12	12	14	9	11	18
100	32	12	13	12	29	23	9	10	12	14	8	11	18
68	8	14	12	12	29	23	9	12	12	13	9	11	18
49	2	12	14	13	28	20	10	13	11	14	9	11	18
24	13	13	11	12	28	22	9	10	13	13	10	11	17
70	34	15	15	11	27	23	10	10	12	14	9	11	21
35	0	14	14	12	27	23	9	12	13	13	9	11	19
46	2	14	13	12	27	23	10	12	13	13	9	10	18
45	19	14	9	13	29	23	9	10	12	13	9	11	18
84	33	13	13	12	29	22	10	12	11	14	10	11	17
49	2	14	14	11	28	25	9	12	11	14	12	10	19
99	16	14	12	12	27	22	9	10	12	13	11	12	20
53	30	14	13	12	26	21	10	12	12	13	8	10	18
74	13	14	15	11	28	23	10	9	12	14	9	9	17
66	14	13	11	12	29	22	8	12	12	13	11	12	18
63	20	15	17	13	27	25	10	12	12	13	10	10	20
68	12	14	12	12	30	23	9	10	12	13	9	10	19
93	24	14	14	12	28	21	9	13	12	14	8	10	19
77	31	13	15	12	30	19	9	13	12	13	9	11	17
54	21	13	13	11	28	23	9	10	12	13	9	9	19
79	2	15	13	11	27	22	11	12	12	14	9	10	18
98	3	12	13	12	30	22	9	10	13	14	9	12	18
53	19	13	13	12	30	23	9	10	12	13	9	10	18
84	1	13	15	12	30	24	9	12	12	14	9	10	19
30	1	13	14	13	29	23	9	10	11	14	9	9	19
50	10	13	13	13	31	23	9	14	12	14	9	10	18
107	2	14	10	12	28	21	9	11	11	13	11	12	18
109	4	14	12	12	29	23	9	13	12	13	9	11	17
114	32	15	15	13	28	24	9	10	11	13	10	10	17
28	34	14	13	12	28	23	10	10	14	14	9	11	17
49	38	14	16	11	29	23	9	12	12	13	10	10	20
68	6	14	18	11	27	25	9	13	13	14	11	10	19
63	13	13	10	13	29	23	9	12	11	14	12	12	19
78	1	14	13	12	27	22	9	10	11	14	11	9	20
90	16	15	13	12	27	22	10	14	12	13	10	10	20
91	7	14	13	12	27	22	9	13	11	14	11	12	20
58	27	14	11	13	30	22	9	10	11	13	11	11	16
79	16	13	14	12	29	23	9	13	12	14	9	11	19
61	2	14	13	12	29	23	9	12	11	13	8	11	17
63	14	16	11	12	28	23	10	10	13	13	9	10	18
46	0	15	11	12	27	24	10	10	12	13	10	10	18
43	1	13	14	13	29	21	11	13	11	13	11	12	18
47	28	14	12	13	29	24	9	10	13	13	9	11	18
89	4	12	12	12	28	21	9	10	13	13	9	12	19
69	6	12	14	12	30	23	9	12	12	14	9	10	19
70	2	15	11	12	28	20	10	10	11	15	9	11	20
53	1	16	11	12	30	22	10	13	12	13	9	11	19
104	10	15	10	11	28	23	10	12	12	13	9	11	17
66	16	13	12	12	27	22	9	13	13	13	11	12	19
71	2	13	18	12	28	23	9	10	12	14	12	10	19
86	31	15	14	12	28	22	9	11	11	13	8	11	19
38	9	12	13	12	26	23	9	12	11	14	11	11	18
80	23	15	13	13	29	21	10	10	11	13	9	10	17
39	25	14	13	11	28	22	9	10	12	13	10	9	19
45	0	12	18	11	29	24	9	12	11	14	9	10	18
61	1	13	10	14	30	24	9	10	12	13	10	11	19
104	15	13	15	11	28	22	10	12	12	15	9	12	19
89	13	14	13	12	30	22	9	10	12	15	10	10	19
82	0	15	16	11	30	22	9	10	12	14	9	12	20
106	0	14	19	12	30	21	9	12	12	13	9	12	19
102	42	13	16	11	27	22	9	11	11	15	11	10	17
47	0	13	18	11	30	23	8	12	14	14	9	11	18
49	3	15	13	12	28	23	9	12	12	13	9	10	19
80	16	13	14	11	27	22	9	12	12	14	9	11	20
94	32	13	13	12	29	23	9	12	12	14	10	9	18
71	37	15	13	11	27	22	9	13	12	14	10	11	19
47	2	16	13	12	27	22	10	12	13	14	8	9	17
75	18	14	12	13	29	24	9	10	14	15	10	9	19
96	30	15	12	11	28	23	9	12	12	14	9	11	18
100	9	13	12	11	30	22	9	12	11	13	10	10	20
97	16	16	10	13	27	23	9	10	12	13	10	11	18
55	24	16	10	11	29	24	11	10	12	13	11	12	19
100	3	14	13	12	29	23	9	12	13	13	9	10	18
98	1	14	13	13	28	22	9	10	12	13	10	9	19
38	11	15	14	11	30	22	10	10	13	14	10	10	18
45	4	13	10	12	28	23	11	10	12	13	9	9	18
72	6	14	12	11	28	23	9	13	12	14	11	11	20
50	10	14	13	13	29	21	10	13	13	13	8	10	18
42	26	14	18	12	29	22	10	13	12	13	11	11	17
79	0	13	10	12	31	24	9	10	11	15	11	12	19
101	6	12	16	13	29	23	9	14	12	14	9	9	18
101	7	13	13	12	29	22	9	10	12	14	9	9	18
112	4	14	14	13	31	23	9	11	11	14	10	11	18
36	5	13	12	11	30	23	11	10	11	13	10	12	18
68	16	15	13	12	30	22	10	10	13	14	10	10	18
40	1	16	12	11	29	22	10	14	12	14	11	11	19
102	3	14	10	12	28	23	10	12	12	14	11	11	19
50	13	13	12	12	29	22	9	12	12	14	11	10	16
64	41	16	13	12	29	21	10	13	13	13	9	9	19
80	19	14	11	12	30	23	10	10	13	14	9	9	19
110	5	13	16	13	28	23	10	10	11	13	10	10	19
108	0	14	11	12	29	23	10	12	13	14	9	11	19
78	10	15	11	11	29	20	10	10	11	13	10	11	18
82	24	14	12	12	27	23	9	11	14	14	9	11	18
61	2	14	12	11	30	24	9	10	12	13	9	11	19
113	4	13	13	12	27	25	8	12	12	13	9	10	18
46	15	12	13	12	27	22	9	14	12	13	9	11	17
86	0	15	14	12	28	23	9	10	11	12	11	12	17
96	4	12	13	12	26	22	9	12	13	13	8	11	18
108	20	13	12	11	28	23	9	12	11	13	9	12	20
46	9	13	12	12	28	23	10	10	12	14	9	11	18
31	32	16	13	11	27	22	9	10	12	14	9	11	21
77	1	13	10	12	27	23	8	12	11	15	9	10	20
54	4	15	11	13	30	23	9	10	11	15	10	12	19
47	2	12	14	11	27	22	9	12	12	14	9	11	20
43	0	15	16	12	26	23	10	12	11	13	10	11	18
105	0	15	11	12	28	21	9	13	12	15	8	9	19
45	21	16	15	11	28	23	9	10	12	13	10	11	19
58	10	13	20	13	29	21	9	12	11	13	9	11	20
94	27	12	14	12	27	24	9	13	12	14	9	9	17
39	24	13	14	11	28	22	9	10	12	14	9	10	20
60	3	13	12	12	29	23	9	12	11	13	9	13	19
45	0	13	12	12	29	22	10	11	12	13	9	10	20
102	8	13	15	12	28	23	9	12	12	13	10	9	18
42	6	15	10	11	27	24	10	13	12	13	11	11	18
65	23	13	10	12	26	20	9	13	13	14	8	10	18
78	6	15	12	13	30	22	9	12	12	13	10	11	19
65	19	13	11	12	27	20	10	10	12	14	10	12	18
27	17	13	19	12	27	24	10	10	13	15	9	11	19
43	7	16	11	11	30	22	9	10	11	14	9	9	17
37	35	14	12	12	29	22	10	10	12	14	10	9	18
68	5	13	10	12	30	20	9	9	11	14	9	11	18
52	6	14	12	12	29	23	10	12	13	15	10	10	19
64	1	13	10	13	27	23	9	10	11	14	9	10	16
40	7	16	13	13	29	21	9	12	12	14	10	12	18
94	9	14	11	12	27	22	10	10	11	13	9	9	20
95	12	14	13	14	29	24	9	11	13	13	11	10	18
71	19	13	18	12	28	22	9	13	12	13	9	10	20
94	6	13	12	11	32	22	9	10	12	13	11	10	19
79	3	13	13	12	28	23	9	10	13	15	9	11	20
100	2	15	18	12	27	24	10	12	11	15	10	12	17
47	5	14	12	13	27	22	10	12	12	13	8	10	18
54	0	15	13	13	27	22	10	12	11	13	10	10	18
29	3	16	12	12	28	23	10	10	12	14	9	12	17
94	3	14	13	11	29	23	9	13	11	13	9	11	16
70	13	16	13	12	28	21	11	12	12	13	11	10	19
60	4	14	15	11	28	23	10	10	12	13	9	11	17
49	17	14	11	12	29	20	9	10	11	14	11	11	19
110	0	15	10	14	30	23	9	12	13	13	11	9	17
48	27	14	10	13	29	21	9	10	11	13	9	12	19
31	4	16	13	12	29	22	9	14	12	13	10	10	18
43	44	16	10	12	27	22	9	13	12	14	10	10	20
74	11	14	13	11	28	22	10	10	12	14	9	10	17
33	14	14	13	12	28	23	10	10	11	13	9	10	18
40	15	13	15	11	30	21	9	12	11	13	9	12	19
47	5	13	14	11	29	23	10	10	12	13	11	10	19
82	22	13	15	11	30	22	8	10	12	14	8	10	17
94	36	13	10	13	29	23	9	12	11	14	12	12	19
38	3	13	13	11	27	21	9	12	13	13	10	11	16
63	8	14	17	14	31	23	10	13	12	13	10	10	17
100	12	14	17	12	30	22	9	12	11	13	11	12	18
78	0	14	16	13	29	21	9	13	11	14	9	11	17
47	9	13	10	12	28	21	9	10	12	13	9	11	17
86	4	12	13	13	29	23	9	10	13	13	9	11	18
67	1	13	11	12	30	24	10	10	12	13	10	10	20
63	3	14	10	13	28	24	9	12	11	13	9	11	17
62	32	14	12	12	29	20	10	10	13	14	8	10	17
95	30	14	13	12	27	20	9	14	13	15	9	11	19
71	19	14	10	12	31	23	9	12	11	13	10	10	18
42	20	12	16	11	27	23	9	12	12	13	11	12	19
95	0	16	12	12	28	23	9	10	11	13	9	11	18
73	21	13	10	13	27	23	8	11	11	13	8	9	18
41	16	14	17	12	30	22	9	12	11	13	11	11	18
67	4	15	10	12	28	23	9	11	11	13	9	10	18
44	3	13	15	11	27	22	9	12	11	13	9	11	18
79	16	13	13	13	27	22	9	10	12	14	11	10	18
88	12	15	15	11	29	22	10	12	12	13	8	10	18
40	12	14	14	12	27	23	9	10	13	13	9	10	18
88	1	13	10	11	27	22	9	13	11	13	9	11	19
94	6	13	16	13	29	22	9	13	12	13	9	10	18
77	23	14	17	11	28	20	9	12	11	13	9	10	18
33	0	13	14	11	29	22	10	10	12	15	9	10	21
56	3	14	10	13	27	21	10	13	12	13	10	11	18
73	14	14	13	11	27	24	10	12	12	13	9	9	18
48	9	13	9	13	28	23	9	10	12	14	9	10	19
35	16	14	15	11	27	20	10	10	12	13	10	11	17
117	45	12	14	12	30	24	10	10	11	13	8	11	18
66	16	13	12	12	27	23	9	12	11	13	9	12	19
77	24	13	13	12	29	20	10	12	12	13	9	11	19
94	14	14	11	12	30	22	9	12	13	14	9	12	20
45	18	14	10	12	29	22	9	10	12	13	8	12	19
101	26	13	10	13	30	22	9	13	12	14	10	11	20
72	50	13	16	12	29	23	10	12	12	13	9	10	19
74	13	14	14	11	30	21	9	11	11	13	11	10	19
57	24	13	11	12	27	24	9	10	11	14	9	9	19
76	2	14	12	12	27	21	10	12	11	13	10	11	19
82	36	13	16	12	29	22	8	12	13	13	11	11	17
76	16	14	20	12	27	22	9	11	12	13	9	11	19
53	5	13	12	13	27	23	10	11	11	13	11	11	18
100	21	12	11	12	27	23	9	12	12	13	10	10	18
95	5	14	13	12	29	22	9	13	12	13	9	10	19
39	4	14	12	13	29	22	9	12	13	14	10	11	18
51	41	15	14	12	28	24	8	10	12	13	9	12	18
46	7	12	11	11	28	22	9	11	12	14	11	9	19
101	30	14	13	12	28	23	10	10	12	13	10	9	18
47	5	12	16	12	26	22	10	12	11	14	9	11	18
88	4	13	12	11	28	23	10	10	12	12	9	11	18
75	6	16	13	13	29	23	10	10	11	16	9	10	18
64	24	15	19	12	30	21	9	12	13	13	9	12	19
94	6	16	12	12	30	23	9	10	11	13	9	10	19
80	43	15	14	12	30	22	10	11	11	14	11	10	17
74	6	13	13	11	29	23	9	12	11	13	9	11	18
57	1	15	18	12	31	20	9	13	11	14	12	9	18
64	34	12	10	11	28	22	8	10	13	14	9	10	18
100	17	15	14	10	29	23	9	13	11	13	9	10	17
95	0	14	11	12	30	20	10	10	12	14	9	11	20
43	23	13	14	12	29	22	9	12	13	14	10	9	18
39	2	14	12	12	27	23	10	10	12	13	11	9	19
95	0	14	17	12	28	23	9	11	12	14	9	11	18
94	23	15	18	12	27	22	9	13	11	15	9	10	18
92	1	14	9	11	27	22	10	12	12	13	8	11	19
55	9	15	12	13	27	21	10	10	12	13	11	11	17
78	8	13	13	13	29	22	9	13	12	13	8	11	20
32	27	15	13	12	27	23	10	12	12	13	9	11	18
51	11	14	11	12	27	25	9	13	11	14	10	11	19
89	17	13	18	13	29	23	11	10	12	13	11	11	17
87	1	13	12	13	27	23	10	12	12	15	10	12	19
58	21	13	13	12	27	24	9	14	12	13	9	10	19
106	1	16	11	12	28	22	9	10	12	13	11	10	19
74	12	12	14	11	27	22	9	11	12	14	9	12	19
39	3	16	14	12	28	23	9	10	11	13	12	12	19
70	9	14	15	13	29	22	9	10	12	14	9	10	17
97	16	16	10	12	27	23	10	10	13	13	10	9	17
51	38	13	13	12	29	23	10	13	12	13	9	10	19
40	0	12	20	12	28	21	8	12	12	14	9	9	19
71	0	13	12	13	28	24	10	12	11	14	11	13	18
90	32	12	15	12	27	24	8	13	13	13	10	11	19
44	3	14	13	12	29	24	10	12	12	13	9	10	18
106	8	13	15	13	29	22	9	11	12	14	9	11	18
94	0	13	14	11	29	22	9	11	12	14	9	10	17
79	8	16	13	12	27	21	9	9	13	14	9	11	18
89	4	13	11	11	26	23	9	13	12	14	9	10	19
53	37	14	12	12	30	23	10	10	12	13	9	10	17
77	20	12	9	13	27	22	9	11	12	13	11	10	18
100	8	13	13	12	29	23	9	12	12	13	11	11	19
49	9	13	11	12	27	24	9	12	11	13	9	12	19
63	4	14	12	12	27	20	9	10	12	14	11	11	17
101	4	12	16	12	31	22	9	13	11	13	9	11	19
33	13	14	12	11	27	22	10	10	12	14	11	11	20
38	6	12	17	12	28	22	9	12	11	14	10	10	19
55	9	13	13	12	29	20	10	12	11	15	9	11	18
69	40	13	10	12	29	22	8	10	12	13	11	10	17
70	3	14	18	12	30	22	9	13	13	13	11	12	20
41	27	12	12	12	31	22	10	12	12	15	10	11	18
52	7	14	10	12	30	22	9	10	12	14	9	10	18
35	1	12	17	12	28	22	10	13	12	14	10	11	18
85	3	16	10	12	27	23	9	12	12	14	11	11	19
36	24	15	12	11	28	22	10	12	12	13	9	10	19
102	18	13	15	12	31	21	10	10	11	13	8	11	20
69	0	14	12	13	28	22	9	10	13	15	9	12	18
42	21	12	18	12	28	24	9	12	12	13	9	10	17
100	28	13	16	12	29	23	10	10	11	14	9	10	18
96	3	14	13	11	29	22	9	10	12	14	9	12	18
52	11	14	12	12	30	23	9	10	12	13	9	10	19
37	12	13	15	12	28	23	10	10	12	12	9	10	20
24	11	13	10	13	30	23	9	10	12	13	10	10	18
115	20	14	16	12	27	24	9	11	12	14	11	11	18
91	0	12	13	12	29	22	9	14	12	13	10	10	20
49	34	13	17	11	28	21	10	11	13	15	10	12	17
100	16	15	19	12	30	24	8	10	12	13	9	11	19
66	0	13	15	12	28	24	9	11	11	13	9	11	18
76	2	14	11	12	27	23	10	12	12	14	9	11	19
108	35	15	13	12	27	21	10	10	11	14	10	10	19
43	24	13	17	11	27	23	10	12	12	12	9	11	19
50	16	13	16	12	29	22	8	12	13	13	11	11	17
44	18	13	12	12	27	23	9	11	12	13	10	11	19
47	4	14	10	11	28	23	9	10	12	14	10	9	18
107	12	14	15	13	26	23	11	12	10	13	11	10	20
47	2	14	16	13	26	23	9	12	12	13	11	10	19
39	9	15	10	11	29	22	9	12	11	14	9	9	18
99	20	13	13	11	28	22	10	10	12	13	10	10	18
95	12	16	13	12	27	22	9	11	11	13	10	12	18
52	7	13	16	12	26	21	9	9	12	15	9	11	20
92	4	13	13	13	28	22	9	10	12	14	11	12	18
60	4	14	10	12	28	24	9	10	11	13	9	10	19
78	6	14	11	13	28	23	8	10	12	13	9	10	18
90	4	14	15	12	28	22	8	12	12	13	9	9	19
91	38	13	10	11	28	24	9	10	11	13	9	11	17
102	29	13	17	12	27	20	10	12	10	14	9	9	19
90	0	12	13	11	30	23	9	10	12	14	10	11	18
97	1	15	16	11	30	22	9	10	12	14	9	12	20
97	0	15	13	11	29	24	9	10	11	13	9	10	19
77	0	15	13	11	30	23	9	10	12	13	8	11	19
54	33	14	11	12	26	24	10	12	11	15	10	10	17
51	3	14	15	12	28	22	9	12	13	13	11	11	20
83	5	14	17	13	29	22	9	11	12	14	9	10	20
42	2	15	16	12	28	19	10	14	10	15	11	9	18
73	6	14	10	13	29	21	9	10	12	13	11	11	18
80	10	13	20	13	30	24	10	13	11	14	8	12	19
50	23	15	12	11	27	21	10	10	11	13	9	11	17
65	1	13	10	11	27	22	9	13	11	13	9	11	19
57	32	14	12	12	28	23	9	10	12	14	9	11	19
105	0	14	14	13	27	23	9	13	12	13	11	10	17
107	0	13	10	11	28	21	11	13	13	14	8	13	18
70	1	13	13	12	30	23	9	10	12	13	9	10	18
44	30	14	13	11	27	23	10	12	12	13	9	10	19
93	25	14	17	12	31	22	10	12	12	13	11	10	20
43	3	14	17	11	29	23	10	10	12	15	9	11	17
60	0	14	13	12	31	23	9	10	11	13	10	10	19
55	23	13	10	12	29	25	9	12	12	14	10	10	20
57	25	14	11	11	30	24	9	12	13	13	12	9	17
70	27	14	10	13	27	23	10	11	11	13	9	11	17
32	9	14	16	12	28	23	10	10	12	14	11	11	18
34	0	14	11	12	26	22	9	15	11	14	11	10	19
94	3	13	12	12	27	22	9	11	13	13	10	10	19
51	13	14	12	13	29	23	10	12	13	13	10	12	18
116	1	14	17	13	28	25	9	12	12	15	10	11	18
108	7	14	11	13	28	23	9	13	12	13	9	11	18
79	7	15	15	12	27	24	9	11	14	13	11	11	16
102	5	13	10	12	29	22	9	12	11	14	10	11	18
62	2	13	10	12	28	24	10	12	11	13	11	12	19
42	4	14	17	13	29	22	9	11	12	14	9	10	20
111	3	14	11	12	29	22	9	13	13	13	10	11	19
44	23	13	17	12	27	23	9	10	12	13	12	11	18
50	2	15	11	11	30	24	9	10	11	14	9	10	18
46	2	14	9	11	27	22	10	12	12	13	8	11	19
54	34	14	13	11	26	20	10	10	11	14	10	9	18
70	23	13	12	12	27	23	9	10	11	14	10	11	19
37	16	13	15	11	27	21	10	10	12	13	10	11	20
43	19	13	13	13	29	23	9	13	11	15	11	12	18
55	8	12	17	12	28	21	10	12	13	14	11	10	18
60	34	14	11	12	30	23	10	10	13	14	9	9	19
26	49	13	16	12	27	21	9	10	11	13	9	10	19
92	2	12	11	12	27	23	8	13	12	14	11	12	17
98	37	13	16	12	28	24	9	12	13	14	8	11	19
25	9	14	11	12	29	22	9	13	13	13	10	11	19
67	2	15	13	11	29	23	9	10	11	13	10	12	18
76	3	14	12	12	29	23	9	12	11	14	9	11	19
43	5	13	15	12	29	22	9	12	12	13	9	9	18
75	4	14	16	13	26	23	10	10	12	13	10	10	20
86	16	12	13	12	28	23	10	10	12	15	9	9	17
92	1	13	12	11	29	25	9	12	12	14	9	10	19
87	28	13	13	12	29	22	10	12	11	14	11	11	20
35	0	13	11	12	30	24	10	10	12	13	10	10	20
95	24	14	14	12	30	23	10	11	12	13	9	11	18
51	6	12	17	12	30	22	9	10	12	13	11	9	18
64	5	13	17	11	30	23	10	10	11	13	10	10	19
70	2	13	12	12	27	23	9	10	12	13	9	11	18
37	0	14	11	13	30	23	10	10	12	13	10	11	19
97	27	14	11	12	26	22	9	15	11	14	11	10	19
71	12	13	12	13	29	22	10	12	11	13	9	11	19
57	0	15	14	12	29	22	10	12	11	14	11	9	19
36	4	14	12	11	30	22	9	12	13	13	10	10	20
37	18	12	10	12	27	22	9	11	12	14	9	10	18
48	17	14	10	12	29	23	9	10	12	13	9	10	19
55	1	13	15	12	27	23	10	10	12	12	9	10	20
97	19	13	14	12	30	23	10	12	12	15	9	10	18
92	9	15	18	12	27	22	9	13	11	15	9	10	18
64	22	14	11	12	31	23	9	15	12	14	9	11	17
56	0	16	17	13	30	22	10	10	13	13	11	11	18
29	38	15	11	12	30	22	9	12	11	13	9	9	18
85	3	13	15	11	29	24	9	10	11	15	9	11	19
108	3	14	17	12	26	22	9	12	11	13	8	10	19
72	12	14	16	13	27	23	9	12	12	13	11	10	19
81	0	16	12	12	30	23	9	10	13	13	11	11	17
87	48	14	11	12	27	25	9	10	13	13	9	12	19
107	27	15	17	14	28	23	9	10	11	13	10	11	17
103	21	13	12	11	30	23	9	12	11	14	11	12	18
90	4	14	17	12	29	21	9	13	12	13	9	11	18
55	10	14	11	12	29	22	9	13	13	13	10	11	19
109	0	14	11	11	26	22	9	12	11	13	8	10	17
105	39	13	13	12	29	22	9	12	12	14	8	13	19
103	31	13	11	12	28	24	9	10	12	13	8	10	17
67	7	13	10	12	28	21	9	10	12	13	9	11	17
83	6	16	15	11	31	24	10	10	12	14	11	11	20
101	0	13	16	11	27	23	9	10	12	13	10	10	16
91	9	14	13	12	29	23	9	13	11	13	10	10	19
72	0	16	14	12	27	22	9	10	11	13	11	12	18
105	0	15	10	13	28	22	9	10	13	13	11	11	20
50	0	14	11	12	28	21	8	10	11	14	10	12	19
100	27	13	10	13	27	23	9	10	11	14	9	10	16
86	38	13	11	11	30	24	9	14	12	15	8	10	19
51	1	12	12	12	30	21	9	11	13	15	10	12	17
39	9	13	11	12	29	23	8	12	11	13	9	10	20
112	27	13	10	12	28	22	9	10	12	14	10	13	17
69	5	13	15	12	29	24	9	12	11	14	9	11	19
44	5	14	10	11	27	23	9	13	12	13	9	11	19
42	0	12	13	12	27	23	8	12	12	13	9	12	20
66	0	14	17	11	28	23	9	10	11	14	9	12	20
65	1	13	15	11	29	22	9	10	11	13	9	11	17
42	3	13	15	12	29	23	10	10	13	14	11	12	19
79	20	13	12	12	28	24	9	12	13	13	10	10	18
66	22	16	10	13	27	23	9	10	12	13	10	11	18
66	1	12	16	12	29	24	8	11	13	15	9	12	19
99	27	13	14	11	30	23	9	12	12	13	10	10	19
46	25	15	16	12	29	24	9	10	12	13	9	10	18
66	1	13	11	11	28	24	9	10	12	13	10	12	18
66	2	14	10	12	26	22	10	10	13	15	11	10	19
54	6	14	12	12	29	23	9	12	12	13	9	11	18
90	18	15	9	13	28	23	9	9	12	14	11	10	18
84	0	14	16	13	27	21	9	14	11	14	10	10	19
78	36	15	13	11	29	23	9	10	13	13	9	10	19
66	0	13	10	13	28	24	10	12	12	13	10	9	21
84	14	14	16	12	29	23	11	10	13	15	10	9	20
98	4	14	14	13	29	22	9	11	11	14	9	11	19
45	8	14	13	13	27	24	9	12	12	14	8	10	18
104	1	13	10	11	27	24	8	12	12	15	11	12	16
104	18	14	12	11	28	23	10	10	12	13	9	10	17
96	15	16	15	12	28	24	9	10	12	13	11	10	18
84	1	13	12	11	29	23	10	10	12	14	9	10	18
70	9	13	16	12	27	25	9	12	12	14	11	11	17
35	21	14	12	11	29	24	10	13	12	15	8	10	19
80	1	14	20	12	27	23	10	10	12	13	11	10	18
76	2	13	14	12	27	23	9	12	12	14	9	10	17
38	1	15	17	12	28	24	10	13	12	13	10	9	19
64	24	13	17	12	29	22	9	12	13	12	9	10	19
102	3	14	10	12	26	22	10	10	13	15	11	10	19
99	25	12	14	12	27	24	9	13	12	14	9	9	17
72	8	12	15	12	28	23	9	10	12	13	11	10	17
92	1	12	10	12	29	22	10	13	11	13	9	11	18
51	13	13	10	12	30	25	10	13	11	13	9	10	19
96	21	13	14	12	28	22	9	14	11	14	9	11	18
101	6	13	12	12	29	23	9	12	12	15	9	10	17
80	49	13	13	11	27	24	9	10	13	13	11	13	18
86	5	14	12	11	30	23	10	12	11	15	11	10	17
25	12	13	10	12	29	21	8	12	14	13	9	12	19
37	45	13	10	12	27	23	10	11	11	14	10	12	18
49	6	14	15	13	28	22	9	12	12	13	9	12	20
53	10	14	13	12	29	23	8	10	12	14	8	10	20
114	6	12	14	12	29	22	10	10	14	14	11	11	17
68	0	14	9	13	29	23	9	10	12	13	9	11	18
47	3	15	13	13	28	22	9	12	14	13	9	11	19
41	0	14	13	13	27	24	10	15	11	13	9	10	18
96	1	14	11	13	30	23	9	10	11	13	10	12	18
70	18	14	12	11	30	23	10	13	11	13	9	10	18
95	2	12	13	12	28	21	10	12	11	13	8	11	19
93	15	14	17	11	29	23	9	13	10	14	10	11	19
100	28	13	10	12	30	20	9	9	11	14	9	11	18
57	23	13	10	12	27	23	10	10	11	13	8	11	19
113	16	14	13	11	29	24	9	10	12	14	10	10	19
106	29	16	17	12	28	22	9	12	12	14	9	12	20
39	6	14	14	12	28	22	9	10	11	13	10	11	18
68	31	15	14	11	30	24	10	12	11	14	10	12	18
98	22	14	15	13	28	22	9	12	12	14	9	11	17
53	26	13	17	12	29	21	9	10	12	14	11	10	18
61	1	15	12	11	27	22	10	12	12	13	9	11	20
32	32	14	10	12	29	22	9	10	12	13	8	12	19
110	0	13	10	11	28	22	10	10	14	13	9	10	17
81	19	14	16	12	28	25	9	10	12	12	9	11	20
50	2	13	14	12	30	23	9	10	12	14	9	10	18
90	22	14	11	12	27	22	10	10	11	13	10	9	19
47	3	14	11	11	30	24	9	12	13	13	12	9	17
74	1	13	10	12	27	22	9	11	11	14	11	9	20
56	20	13	12	13	29	21	8	10	11	15	10	10	20
46	5	14	13	11	28	23	9	10	11	14	10	11	17
93	5	13	10	14	30	24	9	10	12	13	10	11	19
108	11	14	19	11	28	22	9	13	13	13	9	10	18
43	2	13	12	12	29	22	9	13	12	13	11	10	19
84	11	14	12	12	28	23	10	12	12	13	9	11	17
95	29	15	12	11	27	22	10	12	12	13	10	11	20
50	4	12	18	11	28	23	10	13	12	14	10	10	19
102	9	14	16	12	27	22	9	10	12	13	10	10	19
68	6	14	10	12	28	22	9	12	14	13	9	10	18
87	4	12	12	11	28	22	9	10	11	13	11	11	19
98	3	14	12	13	30	23	10	12	11	13	9	11	18
99	7	12	18	12	30	22	9	10	12	14	9	10	18
28	10	16	12	12	29	22	10	13	11	13	9	9	18
91	4	13	10	13	28	22	10	12	11	14	9	12	18
102	6	14	10	11	27	23	9	10	12	13	10	12	17
73	40	15	13	13	31	23	9	13	13	13	9	11	18
55	37	14	11	11	28	23	9	10	12	13	9	8	18
101	16	13	16	11	28	23	9	11	12	13	12	11	19
83	0	15	10	13	27	25	10	10	11	13	9	10	18
55	11	14	13	13	30	21	9	10	11	13	11	11	17
44	35	13	17	12	27	22	10	13	11	13	9	11	19
74	1	13	17	12	29	22	9	10	12	15	9	11	20
60	14	13	11	13	27	22	9	10	11	14	9	10	19
103	14	14	10	12	29	22	9	11	13	13	11	12	18
41	1	14	13	12	27	23	9	14	12	13	11	11	17
39	16	14	17	12	30	24	10	10	12	14	9	9	17
77	35	13	10	12	27	24	9	10	12	13	9	11	19
54	0	14	11	11	29	20	9	10	12	13	9	11	19
66	30	14	13	12	28	22	9	12	12	13	9	10	18
35	16	12	17	13	28	23	10	10	12	13	9	10	19
39	2	13	13	13	29	23	9	12	11	14	11	11	16
103	17	15	16	13	27	24	10	11	12	13	10	12	18
73	0	16	10	12	31	23	9	13	12	13	11	10	21
69	34	14	11	13	29	23	10	12	11	14	10	11	18
62	15	14	16	13	27	23	9	12	12	13	11	10	19
72	9	13	13	12	28	24	10	11	11	13	9	11	18
37	18	14	13	13	28	23	9	10	12	14	12	10	19
71	0	15	12	13	28	23	9	12	12	13	9	11	18
54	36	14	13	11	27	23	10	10	12	14	9	11	17
70	1	13	12	12	28	24	9	10	12	13	8	11	18
113	0	14	13	12	28	23	9	10	12	15	9	10	19
55	0	13	14	13	28	25	9	10	12	14	8	12	18
102	15	13	10	14	28	22	9	14	11	13	9	12	19
98	18	13	14	11	32	23	10	11	14	14	9	11	18
54	0	14	11	12	29	22	9	13	13	13	10	11	19
55	20	15	14	11	29	21	10	10	12	14	8	11	18
86	33	14	14	12	29	24	9	10	13	15	10	9	18
51	4	15	11	12	29	24	10	12	12	14	9	11	18
86	16	14	16	12	29	21	9	13	12	13	11	10	19
104	1	14	14	12	27	23	9	10	13	13	9	10	18
96	29	13	10	11	27	22	9	10	12	13	9	12	18
93	17	15	13	12	29	22	9	12	12	13	10	12	18
34	49	13	16	12	29	23	8	10	12	14	10	10	19
43	0	13	16	12	28	23	9	12	12	13	9	11	19
68	21	12	10	12	28	22	9	9	13	14	9	11	19
98	26	14	11	12	29	22	9	10	12	14	8	9	19
49	27	13	11	11	28	21	9	10	11	14	11	10	18
67	5	14	13	12	29	23	9	12	12	13	10	11	20
96	25	14	10	12	28	23	10	10	13	14	11	11	19
45	19	13	17	12	28	22	10	12	10	13	9	10	19
103	1	13	12	12	28	22	9	11	12	13	9	11	19
99	0	13	15	13	29	24	9	13	13	13	8	11	20
81	0	13	18	12	29	23	9	10	12	13	10	12	21
73	14	16	16	12	30	22	9	12	12	14	9	10	18
73	19	14	13	12	27	22	10	12	11	13	11	10	18
89	9	15	13	11	27	21	9	13	11	14	9	9	19
47	0	14	13	11	29	24	8	10	12	15	11	10	17
74	12	12	13	12	26	23	9	12	11	14	11	11	18
61	1	13	13	13	28	24	9	13	14	14	9	11	18
87	2	13	16	12	27	22	9	13	12	13	9	11	20
71	0	13	16	12	28	24	9	12	13	14	8	11	19
60	3	14	11	13	27	23	10	13	12	13	9	11	18
63	11	16	13	12	30	23	9	10	12	13	10	10	19
79	2	15	9	13	28	23	9	9	12	14	11	10	18
70	40	15	11	11	29	24	10	14	11	14	9	10	21
107	4	14	9	12	30	21	9	10	12	14	10	12	20
63	7	13	14	11	28	22	10	12	12	13	9	11	19
94	28	15	20	12	28	22	10	12	12	14	9	11	16
95	31	13	11	12	29	22	10	12	12	14	10	10	18
94	8	14	14	13	30	21	10	10	12	13	10	10	17
97	3	12	9	11	29	22	9	12	11	13	11	11	18
63	2	15	15	13	28	23	9	12	13	13	11	10	19
90	1	16	13	11	30	23	9	11	12	14	9	12	18
40	25	13	15	13	30	20	9	13	13	13	11	11	18
52	7	14	14	12	27	23	9	9	12	13	11	9	18
79	5	13	13	11	30	23	9	12	11	14	9	10	19
83	4	16	10	12	26	23	9	10	12	13	11	9	18
74	6	16	12	11	27	24	9	10	12	14	11	10	20
65	6	14	18	12	29	24	10	13	12	15	10	11	19
60	11	15	15	11	29	25	9	10	12	13	10	9	18
113	13	13	10	12	28	22	10	10	12	14	10	12	20
57	36	12	10	13	29	21	9	10	12	14	9	9	17
77	2	13	16	11	27	22	9	11	11	15	11	10	17
119	18	15	9	13	29	24	9	12	13	15	10	11	18
46	0	13	13	12	27	23	9	13	11	13	11	10	17
79	21	14	14	11	27	23	9	12	12	13	11	12	20
45	11	12	18	11	28	23	9	13	12	13	11	12	18
67	37	13	9	13	29	22	9	11	12	13	10	11	19
100	28	13	13	12	28	24	10	11	11	13	9	11	18
60	12	13	13	12	28	23	9	10	12	13	9	10	18
41	2	15	10	12	28	25	9	12	11	14	9	10	18
53	22	14	12	13	29	24	10	10	13	14	12	13	18
77	4	13	11	11	28	23	9	10	13	13	10	10	18
41	1	14	15	11	29	22	10	10	12	13	8	11	18
98	14	14	17	13	27	24	11	12	13	13	9	11	18
43	4	15	16	12	27	23	10	10	14	13	9	10	19
96	12	12	10	13	27	21	9	10	12	13	11	11	18
113	7	13	12	12	27	23	9	11	12	13	9	9	18
37	2	12	10	12	31	22	10	10	12	14	9	9	18
114	3	16	19	11	28	20	9	13	13	13	9	10	19
66	0	13	10	13	27	21	10	10	13	14	9	11	17
71	9	15	11	12	28	24	9	11	12	12	9	11	18
99	8	14	13	13	30	24	9	12	13	13	9	11	18
101	18	13	12	12	29	24	9	10	12	14	9	9	18
48	0	13	10	12	28	21	9	10	12	14	9	10	17
97	1	14	10	12	30	22	9	10	14	14	10	11	20
60	4	15	17	14	29	23	9	12	11	13	9	9	18
119	13	13	10	11	28	23	9	10	13	13	9	10	17
54	12	14	14	12	28	22	10	10	12	14	9	10	19
107	0	13	14	12	28	23	9	10	11	13	9	12	19
57	12	14	16	11	26	23	10	12	11	14	10	11	19
68	13	13	12	12	30	21	9	11	11	13	10	11	19
21	12	14	13	13	28	23	10	12	12	14	10	11	20
91	0	14	11	11	29	22	9	10	12	14	9	12	18
26	8	13	10	13	28	24	9	10	11	13	9	11	18
76	4	12	13	12	28	21	10	12	11	13	8	11	19
56	1	13	10	13	30	24	9	10	12	13	9	11	18
76	23	13	12	13	29	22	10	12	11	13	9	11	19
98	36	13	11	12	28	24	9	10	12	13	8	10	17
62	3	13	13	11	29	23	9	12	11	15	11	10	19
45	6	14	13	12	26	23	10	12	14	14	10	11	18
92	22	15	10	13	29	21	9	10	11	14	9	11	18
58	0	14	10	12	29	24	9	10	11	14	9	10	19
25	2	13	13	13	28	22	9	10	12	13	10	12	17
62	7	16	18	12	29	23	9	10	12	14	11	10	18
87	8	12	12	11	27	22	10	12	13	13	10	10	20
67	3	13	13	12	29	23	9	14	12	13	8	10	20
67	5	13	14	12	29	22	10	13	11	15	9	12	18
86	38	12	15	12	30	23	9	10	12	14	9	10	18
84	7	13	13	12	29	22	9	10	10	13	11	11	17
95	0	13	12	12	29	22	10	10	13	15	9	12	18
117	27	13	10	12	28	22	9	10	12	14	10	13	17
82	8	12	10	12	30	24	9	13	11	14	9	11	19
40	7	13	10	12	28	21	9	10	11	13	9	11	18
54	22	13	11	12	30	23	10	12	11	15	9	10	19
71	14	14	16	14	26	22	11	13	12	14	9	11	19
88	13	14	15	13	27	22	9	12	14	13	11	12	21
46	12	13	10	12	28	21	9	10	11	13	9	11	18
57	9	14	16	13	29	23	10	10	12	14	11	10	19
59	5	14	12	11	29	20	11	10	12	14	10	11	19
42	12	16	10	12	27	22	9	11	13	13	10	11	19
52	2	14	17	13	30	23	9	12	11	15	10	10	17
79	17	15	13	11	30	24	9	10	11	13	9	9	19
48	2	13	10	12	28	24	8	13	11	13	10	11	19
88	7	14	13	11	30	23	10	10	11	13	10	10	18
66	14	15	10	11	29	20	9	12	12	14	11	9	18
90	1	14	11	11	27	24	9	12	11	14	9	10	18
103	8	15	12	12	29	20	10	10	12	14	10	11	18
25	8	15	10	12	29	23	10	13	11	13	9	10	17
51	3	14	14	13	29	22	10	14	11	13	11	11	20
49	23	13	13	12	29	20	9	13	12	13	9	11	17
42	18	15	18	12	29	22	9	10	14	13	10	10	20
39	3	13	10	12	28	23	9	12	13	13	10	11	20
93	6	16	12	12	28	23	10	10	12	14	9	12	17
81	6	13	10	11	29	23	8	10	11	13	9	10	17
95	31	15	10	12	30	23	9	10	11	13	8	12	19
40	6	13	11	11	31	23	9	10	13	15	8	11	19
67	2	14	17	12	27	23	10	13	13	14	8	10	19
51	33	13	10	11	28	22	11	11	13	13	11	10	17
76	6	16	13	12	28	24	10	11	12	13	9	12	18
79	7	12	13	12	29	23	10	14	12	13	11	11	18
46	0	14	14	13	30	21	10	10	12	13	10	10	16
106	22	13	14	11	28	22	9	10	12	13	11	10	17
48	0	13	17	12	29	23	9	10	13	13	10	9	16
79	3	14	16	11	27	21	9	12	12	13	9	11	19
55	5	14	15	12	29	22	8	12	12	12	9	11	19
63	0	14	15	13	28	22	9	13	12	13	9	10	18
45	0	15	11	13	29	22	9	12	12	13	9	12	17
68	41	12	17	11	28	23	9	10	12	13	11	10	20
104	28	13	13	12	30	24	10	10	12	13	9	11	20
91	34	14	13	11	26	23	10	12	13	13	9	10	19
63	0	14	9	12	28	23	9	10	12	13	10	11	19
28	9	13	12	12	30	23	9	10	12	12	10	10	17
79	0	14	12	12	27	24	9	11	11	13	8	10	17
48	0	14	16	13	29	21	9	13	11	14	9	11	17
97	42	13	17	12	27	23	10	14	11	15	10	12	19
72	4	15	13	12	30	22	10	10	13	14	10	10	18
65	10	15	14	11	30	24	10	12	11	14	10	12	18
53	0	14	18	12	29	22	10	13	12	13	11	11	17
57	2	13	12	13	26	20	9	12	13	13	9	11	19
86	38	13	18	13	28	22	9	13	12	14	10	11	18
61	0	14	10	11	29	22	9	12	13	13	10	11	19
49	20	14	14	11	30	22	10	13	13	13	10	12	19
30	3	12	19	12	29	22	9	12	13	15	9	11	18
47	14	14	14	13	28	23	10	12	12	13	10	10	19
63	9	13	13	11	27	22	10	13	12	14	9	10	20
58	6	14	13	12	30	23	9	10	11	14	8	12	20
110	2	13	12	12	27	23	9	11	12	13	9	9	18
85	8	14	11	13	28	24	10	12	12	13	11	10	19
73	13	14	12	11	28	23	9	10	12	14	9	13	19
68	3	12	11	11	27	21	9	12	12	13	9	11	18
101	37	14	11	11	27	24	9	12	11	14	9	10	18
95	2	13	10	11	29	23	9	10	12	13	9	11	20
34	0	13	13	12	29	23	10	12	12	13	10	10	18
102	28	13	14	14	28	22	9	14	13	14	10	10	18
49	4	14	13	13	29	20	9	10	12	14	9	11	18
92	1	12	18	11	29	21	9	10	12	14	10	9	18
39	16	14	14	13	26	22	9	10	12	13	11	10	18
78	1	13	14	12	28	25	9	13	13	13	10	10	17
68	2	12	13	12	28	21	10	12	11	13	8	11	19
103	26	12	13	13	29	23	10	10	11	13	11	9	17
98	31	14	11	12	27	23	9	10	12	13	9	12	19
33	4	12	14	12	27	24	9	13	12	14	9	9	17
74	3	14	13	12	29	23	10	13	13	14	9	9	19
79	0	13	10	11	29	22	9	12	12	13	9	10	19
111	7	13	13	12	29	22	10	12	12	13	10	10	18
89	0	13	10	12	30	22	9	11	12	13	9	13	19
58	11	12	13	12	28	23	9	12	11	13	11	11	18
72	24	14	13	11	29	22	10	10	11	13	9	10	19
79	17	13	16	12	27	23	8	10	13	13	9	10	17
51	18	12	16	11	30	22	8	10	12	14	11	9	18
64	22	15	17	13	28	23	10	10	11	13	8	9	18
105	18	12	10	13	29	21	9	10	12	14	9	9	17
76	14	13	13	12	28	23	10	13	12	14	11	11	19
45	12	13	13	11	27	22	8	10	13	14	9	9	18
111	5	15	9	12	29	23	9	10	14	14	9	10	19
50	5	14	10	12	27	22	10	10	12	13	9	12	17
98	2	13	13	13	27	24	9	12	12	12	9	11	18
45	9	13	17	12	27	23	10	14	11	15	10	12	19
63	17	13	16	13	29	23	10	10	11	13	9	9	17
45	5	12	12	13	28	22	9	13	11	15	9	11	18
42	2	12	11	12	29	21	9	12	12	13	9	10	19
66	46	12	14	12	29	22	9	10	12	14	9	10	18
47	47	15	12	12	29	23	9	10	12	13	9	11	21
36	2	13	18	12	29	24	9	12	12	13	11	10	19
42	14	15	14	13	28	22	9	13	13	13	8	11	16
75	0	15	13	13	28	21	9	10	12	14	9	10	20
39	6	16	12	11	27	24	9	10	12	14	11	10	20
43	23	13	12	13	29	22	10	12	11	13	9	11	19
42	6	13	12	11	29	23	9	12	12	13	9	11	17
96	23	17	11	12	28	23	8	10	12	13	11	13	18
39	4	13	19	12	27	24	10	10	13	15	9	11	19
37	3	14	12	13	28	22	9	10	11	13	9	10	18
35	47	14	17	12	29	21	10	10	12	14	9	10	19
36	50	16	12	13	27	23	10	11	11	13	10	10	19
49	8	15	12	11	29	22	10	10	12	14	10	11	16
89	1	13	17	11	30	23	9	11	11	13	9	11	20
73	0	12	17	12	30	22	9	10	12	13	11	9	18
38	14	14	13	12	27	20	9	10	12	14	11	11	19
77	5	15	10	13	29	23	8	10	13	14	10	12	18
80	0	14	16	12	29	23	10	10	12	14	9	11	19
56	11	12	11	11	27	23	10	13	12	14	10	12	18
62	8	13	10	12	27	22	11	12	13	13	9	10	16
47	9	14	15	12	28	22	9	12	12	14	9	9	19
102	6	14	15	13	29	24	10	11	12	13	9	10	18
59	4	13	13	12	28	22	10	11	12	13	9	11	17
51	2	12	15	12	30	23	9	10	13	14	9	10	19
76	8	14	12	11	27	23	11	10	12	13	10	10	18
41	1	13	10	12	29	25	8	10	13	13	9	11	19
49	14	16	18	12	28	21	9	12	11	13	10	10	20
108	6	13	12	12	27	22	9	13	13	13	11	12	19
102	24	15	10	12	30	23	10	12	12	14	9	11	18
76	0	14	11	12	27	25	9	10	12	13	9	12	19
88	0	15	10	12	29	24	9	10	12	14	11	10	18
88	25	13	17	13	28	23	9	10	14	15	9	11	18
53	13	14	11	11	29	23	10	10	13	13	9	10	18
62	1	13	11	14	29	23	9	12	12	15	9	11	19
76	25	15	14	11	30	23	8	11	13	13	9	11	18
29	48	12	10	11	27	23	10	12	13	13	10	12	17
37	4	14	10	11	30	22	10	12	13	13	9	11	18
102	0	15	17	13	28	24	9	12	12	13	11	9	18
72	16	12	11	13	27	23	10	11	13	14	11	10	18
54	21	13	18	13	29	21	9	10	11	13	9	10	18
57	1	14	11	11	28	23	9	11	13	15	9	11	18
110	1	13	10	12	29	21	10	12	12	14	9	9	19
28	2	14	13	12	29	22	9	12	14	13	11	11	18
51	4	13	10	12	28	24	10	12	11	13	11	12	19
49	0	16	11	11	28	22	10	10	12	13	9	10	17
90	38	12	16	13	30	22	10	10	12	14	11	10	19
41	6	15	15	12	30	22	9	12	11	13	10	11	18
49	0	14	10	13	29	22	10	11	12	12	9	10	18
93	7	15	15	13	29	21	9	13	11	14	11	9	20
108	1	13	10	11	29	22	9	13	12	13	10	10	18
43	0	15	10	12	30	22	10	11	12	14	10	11	19
99	27	15	12	13	27	22	9	12	11	15	9	11	21
38	0	13	13	11	28	22	8	11	11	13	11	10	19
107	5	13	10	11	30	20	9	10	14	13	8	11	19
90	17	15	11	13	29	22	9	12	12	13	9	12	17
54	28	12	13	12	28	21	10	12	11	13	8	11	19
76	1	13	12	12	28	24	10	10	11	13	10	11	19
40	9	12	15	12	29	23	8	10	13	13	10	12	17
68	0	13	15	11	27	21	10	10	12	13	10	11	20
56	0	15	15	11	29	23	9	10	11	13	9	11	16
84	34	14	13	13	28	23	9	10	12	13	9	9	20
41	25	14	18	13	28	22	10	10	12	14	10	10	18
101	14	13	11	13	27	21	9	12	12	14	11	11	17
30	9	15	12	11	29	24	9	10	11	13	10	11	19
50	3	13	16	13	29	23	9	10	12	14	11	10	18
90	20	14	13	11	28	22	11	12	11	13	9	10	17
74	3	14	10	13	27	24	10	12	11	13	9	10	18
36	33	14	12	12	28	23	10	12	12	14	9	11	19
41	23	13	14	12	28	22	10	10	12	13	9	11	18
73	17	13	10	12	28	21	9	10	11	13	9	11	18
104	3	14	13	12	29	22	10	10	11	14	11	11	19
57	1	14	18	11	28	20	9	12	13	13	9	12	19
77	0	15	10	13	27	22	9	10	13	14	11	10	19
74	1	15	14	13	26	21	9	12	13	13	10	11	19
48	1	13	12	12	28	22	9	12	11	13	9	11	18
49	6	14	16	13	29	23	9	12	12	13	10	10	17
89	2	13	12	12	27	23	10	12	13	15	11	12	18
46	6	13	10	13	29	23	9	13	12	14	10	10	18
46	19	13	13	11	28	22	8	11	11	13	11	10	19
48	10	15	12	12	29	23	8	10	11	13	10	12	19
84	6	14	15	13	28	22	9	12	13	13	11	9	19
69	10	16	14	12	30	24	9	12	11	13	9	10	20
55	10	13	10	13	29	23	10	15	11	13	9	10	19
111	26	13	9	12	29	23	10	13	11	13	8	11	18
69	3	15	10	13	27	22	9	12	11	14	9	11	18
58	4	14	12	11	29	20	11	10	12	14	10	11	19
65	35	12	12	11	30	23	9	11	12	13	11	11	19
103	0	15	20	11	30	22	9	10	11	13	11	12	18
62	0	16	10	12	27	22	9	13	12	14	10	10	20
67	0	12	16	11	31	21	10	12	12	13	9	11	19
67	28	14	13	12	30	24	9	10	12	13	8	9	18
33	5	14	15	12	27	23	10	10	13	13	11	13	16
84	33	13	19	12	28	23	10	10	12	14	10	11	19
75	4	13	15	12	29	22	9	12	12	13	9	9	18
71	23	13	12	12	26	21	10	10	11	14	11	11	18
68	5	13	18	12	29	24	9	12	12	13	11	10	19
53	1	13	13	13	28	22	9	10	11	14	11	9	19
75	37	14	14	12	28	23	9	12	13	13	9	11	19
82	2	14	16	11	27	23	9	10	12	13	9	13	19
99	12	14	11	12	29	20	9	11	12	15	9	11	18
92	14	15	18	12	27	22	9	10	12	13	10	10	16
85	6	12	13	12	28	21	10	12	11	13	8	11	19
104	24	15	13	12	31	23	9	11	13	15	9	12	19
91	2	14	11	12	29	23	9	10	12	14	10	11	17
95	18	13	16	12	29	23	9	10	12	13	9	10	21
52	1	15	18	11	28	23	10	10	11	13	9	9	20
100	3	15	17	11	29	22	9	13	12	13	11	11	18
42	16	15	15	12	28	22	9	12	12	14	8	9	20
93	12	12	13	12	27	22	9	12	13	13	11	10	18
40	6	14	17	12	27	23	10	13	13	14	8	10	19
61	47	14	17	11	29	23	9	13	10	14	10	11	19
59	34	13	12	12	28	23	9	12	13	14	11	9	18
34	2	13	18	12	28	22	9	13	12	13	9	11	20
86	8	15	13	14	27	22	10	10	13	13	9	10	16
88	0	14	12	11	31	23	9	12	13	13	8	11	18
44	3	13	16	12	27	23	9	10	13	13	9	10	17
95	41	13	14	12	31	21	10	10	12	13	9	12	18
52	6	14	10	12	29	22	10	12	12	14	11	10	17
71	14	13	12	12	28	21	10	12	12	15	9	9	17
95	7	15	10	12	29	22	9	12	12	13	9	11	18
103	0	13	9	13	28	24	9	12	13	13	9	12	19
90	5	15	10	11	26	24	10	10	13	13	10	12	19
42	10	13	11	12	28	23	10	12	12	13	9	11	20
54	1	14	13	13	29	20	9	10	12	14	9	11	18
39	30	15	18	12	27	24	10	12	11	15	10	12	17
54	5	14	10	12	26	22	10	10	13	15	11	10	19
41	4	15	10	11	27	22	9	10	11	14	11	9	19
105	10	15	10	12	30	22	9	10	12	15	9	11	18
64	1	15	15	12	26	22	9	10	12	13	11	11	19
34	1	15	13	13	28	22	10	13	13	14	11	11	18
103	10	13	10	13	30	23	9	10	13	15	10	9	20
84	42	16	13	13	28	20	9	12	12	14	10	11	20
78	18	15	13	12	30	23	9	10	11	14	9	10	19
105	23	16	14	12	29	21	10	10	11	13	9	9	18
71	42	12	11	11	27	23	10	13	12	14	10	12	18
111	0	12	13	11	29	21	9	12	13	13	9	11	17
44	7	14	18	11	28	23	9	10	11	13	11	10	21
70	26	13	12	13	28	23	9	10	13	15	11	10	17
54	1	13	11	13	29	24	9	14	11	13	11	11	19
100	22	14	14	12	28	22	9	12	11	13	10	10	20
27	19	12	13	13	29	23	9	10	13	13	9	11	18
70	4	16	13	12	28	21	11	12	12	13	11	10	19
51	17	13	15	13	28	23	9	10	13	13	8	10	18
67	11	13	13	12	29	23	9	10	12	14	10	11	17
41	0	13	14	12	29	25	9	13	12	14	10	10	17
87	14	13	15	12	28	23	10	10	12	13	9	10	19
57	11	14	11	12	27	23	9	10	11	13	9	9	17
60	14	13	16	12	28	24	9	13	14	14	11	10	18
67	34	13	11	13	28	21	9	13	13	13	9	11	18
105	2	14	11	11	28	23	9	14	11	13	11	11	18
47	3	13	11	11	26	23	9	12	12	13	11	10	18
112	1	16	10	12	30	22	10	13	13	13	11	10	19
113	23	14	16	11	29	23	10	12	12	14	10	12	18
84	1	13	20	13	31	22	9	10	12	13	10	9	19
83	23	14	13	13	28	23	9	13	11	13	9	10	19
67	5	14	11	12	27	24	9	12	12	13	9	11	19
98	7	15	10	14	27	23	10	10	12	15	9	12	18
40	0	13	12	11	27	23	9	15	12	14	11	10	19
33	1	12	18	11	28	23	10	13	12	14	10	10	19
48	5	14	14	13	28	23	10	12	12	13	10	10	19
53	25	13	15	12	26	24	10	13	12	15	9	11	20
73	9	13	16	11	28	22	10	12	12	14	9	10	19
98	2	13	10	12	27	24	9	10	13	14	9	9	18
60	12	13	12	12	29	22	9	10	12	13	8	10	19
92	4	16	10	12	28	24	9	11	13	14	9	12	17
79	7	14	19	13	31	23	9	10	12	13	9	10	18
69	37	16	12	12	30	22	10	12	11	13	9	11	18
67	1	15	15	12	28	23	9	12	14	13	11	10	18
32	1	12	12	12	27	22	9	15	13	14	9	10	17
75	3	13	13	12	28	24	9	10	12	13	9	11	20
73	3	12	13	12	27	23	8	12	12	13	9	12	20
82	1	13	10	11	28	22	9	10	12	13	9	11	19
47	23	12	13	12	28	24	9	13	12	13	11	12	19
73	17	13	12	11	28	23	10	10	11	13	9	9	18
40	21	14	13	11	29	24	10	10	12	13	11	9	19
68	2	13	13	11	28	21	9	12	11	13	8	11	20
74	0	14	12	11	28	22	9	10	12	13	9	10	20
107	32	15	14	12	30	23	9	13	12	13	12	11	18
36	21	13	12	12	28	22	9	13	11	14	10	10	17
110	18	13	10	12	28	24	9	11	11	13	11	11	19
68	8	14	14	11	28	24	10	10	12	14	9	10	18
68	15	15	10	12	28	23	9	10	12	13	11	9	17
44	2	13	18	13	26	22	9	10	12	14	9	11	19
44	17	15	10	11	28	23	10	12	12	13	9	11	17
39	6	14	14	11	27	23	8	10	12	13	9	10	18
38	19	12	12	12	28	23	9	10	11	12	9	11	18
