# Supplementary material for: Using game theory to thwart multistage privacy intrusions when sharing data
Source: Sci Adv. 2021 Dec 10;7(50):eabe9986. doi: 10.1126/sciadv.abe9986 (PMC8664254; doi:10.1126/sciadv.abe9986)
Supplement: Supplementary file 2 — Data S1 [file sciadv.abe9986_data_s1.zip › sciadv.abe9986_data_s1/DemoKAnonymization/exp/2058/data/target_data/i4.csv]

YOB	State	STR1	STR2	STR3	STR4	STR5	STR6	STR7	STR8	STR9	STR10	STR11	STR12
115	15	14	13	11	28	24	9	10	12	14	9	10	18
70	8	13	17	12	31	23	9	13	12	13	9	10	17
93	13	13	18	13	28	23	9	10	12	13	11	10	18
43	7	14	14	11	28	25	9	12	11	14	12	10	19
58	7	14	10	11	29	23	9	12	12	14	9	9	16
69	1	13	10	12	27	20	10	11	13	13	11	11	18
50	27	13	17	13	30	22	10	12	13	14	10	10	17
86	3	12	10	12	27	22	9	11	12	14	9	10	18
27	1	14	14	12	29	22	9	10	12	13	11	9	18
82	12	13	12	11	29	23	10	10	12	14	9	10	18
77	7	13	18	12	28	22	9	13	12	13	9	10	20
95	7	14	18	12	29	22	9	13	13	13	11	12	20
70	29	13	11	12	28	22	9	10	13	13	9	10	19
34	10	11	14	12	31	24	9	12	10	13	8	9	17
69	37	12	10	12	28	24	10	12	14	13	9	12	17
83	15	15	12	13	30	23	9	12	12	14	8	10	18
87	4	15	10	12	28	22	10	10	14	13	9	11	20
95	4	14	16	14	28	22	9	10	11	13	9	9	18
88	3	15	13	12	28	22	10	11	12	13	9	11	18
40	32	13	13	12	28	20	9	12	12	12	9	11	18
32	43	13	10	13	31	23	8	10	11	13	10	10	18
36	34	13	10	13	30	23	9	10	13	15	10	9	20
58	3	12	12	12	28	23	9	10	11	12	9	11	18
103	2	14	14	12	30	23	9	12	12	14	10	10	20
70	6	13	15	12	29	23	9	11	12	13	10	11	18
46	3	12	11	11	28	22	10	12	11	13	9	11	19
98	3	14	17	13	29	22	9	10	11	15	9	12	19
78	37	13	14	12	28	25	10	12	12	13	10	11	18
71	12	15	17	12	29	23	9	13	11	13	11	12	17
54	5	14	12	12	29	23	10	10	12	14	11	10	17
38	22	14	12	12	29	20	9	14	12	13	9	11	19
29	6	14	13	11	28	22	9	12	12	15	8	11	19
44	2	15	13	11	28	21	9	13	12	13	9	11	18
80	5	15	12	13	29	22	8	10	12	13	9	10	17
88	0	13	15	13	29	23	10	10	12	15	10	11	18
102	2	14	11	12	29	22	9	13	13	13	10	11	19
101	2	14	13	12	28	23	9	13	12	14	10	9	18
96	7	14	14	14	28	23	10	10	12	13	10	10	19
75	11	14	15	11	30	23	8	11	14	15	9	11	19
104	0	13	12	11	29	22	10	10	12	13	9	10	18
52	1	13	20	12	30	22	10	12	12	15	9	12	19
44	3	13	15	13	29	21	9	10	12	14	10	9	18
79	13	13	12	12	27	24	10	12	11	15	10	10	18
69	39	14	13	11	29	22	11	13	12	14	9	10	20
64	23	14	16	12	28	24	9	13	11	13	8	11	18
79	10	12	13	12	29	23	10	14	12	13	11	11	18
71	14	15	12	13	28	23	9	12	13	13	8	9	21
56	7	13	14	11	30	22	9	12	12	14	8	9	20
31	3	14	10	13	28	24	9	10	12	13	9	10	18
79	9	13	14	12	28	22	9	12	13	14	10	9	18
97	1	14	9	11	27	23	9	12	12	15	9	11	17
64	37	13	12	12	28	23	9	13	11	14	9	10	20
85	1	14	13	12	29	24	10	10	12	14	9	11	20
78	14	12	12	13	27	24	9	13	12	15	12	10	21
42	2	15	13	11	26	21	9	14	12	14	10	10	18
58	1	12	12	14	28	22	10	13	13	15	9	10	18
49	34	15	15	12	28	24	9	12	12	14	9	10	19
53	13	13	14	12	28	22	10	10	12	13	9	11	18
101	41	13	10	13	30	23	9	10	13	15	10	9	20
37	8	14	14	11	30	22	10	13	13	13	10	12	19
32	4	14	15	12	30	23	9	10	12	14	9	11	17
75	30	14	10	11	28	24	10	10	13	13	10	11	18
75	24	15	10	11	27	20	10	10	12	13	10	11	18
39	0	12	17	12	30	22	9	10	12	13	11	9	17
49	29	12	10	11	29	22	9	13	11	13	9	11	19
110	0	15	14	12	28	22	9	11	11	13	8	11	19
84	29	15	14	12	28	23	9	11	12	13	11	12	19
90	2	13	12	11	30	22	9	12	12	14	9	11	19
37	2	13	17	11	28	22	10	10	11	14	10	12	18
80	3	14	13	12	28	23	9	10	12	14	8	11	18
30	5	13	10	13	28	23	9	11	12	13	9	10	17
80	11	13	12	13	29	22	9	10	11	13	10	11	19
116	23	13	17	11	30	21	10	13	11	13	11	10	19
102	1	16	12	12	28	23	9	13	12	15	10	11	18
53	16	15	13	12	29	22	9	10	12	14	10	9	18
72	32	12	17	12	26	23	9	10	13	13	8	12	18
79	0	13	15	11	30	22	10	11	12	13	9	11	18
102	29	16	14	12	30	22	10	10	12	13	9	11	19
52	0	14	12	12	29	21	9	13	12	15	9	11	19
70	8	15	12	11	30	22	9	13	11	15	8	10	19
108	7	14	16	11	29	23	10	12	12	14	10	12	18
80	30	14	13	12	29	23	10	10	14	14	10	11	19
61	0	13	13	11	27	24	9	10	12	14	10	11	18
70	17	16	10	12	30	22	10	13	13	13	11	10	19
44	2	15	13	11	28	21	9	12	13	13	12	9	20
113	14	12	13	11	27	23	9	10	11	13	8	11	19
51	22	13	10	14	29	22	9	10	12	13	9	11	19
104	2	13	13	12	28	22	10	11	12	13	9	11	17
47	10	13	15	12	29	23	9	11	12	13	10	11	18
58	7	16	13	12	29	23	9	10	11	13	9	11	19
100	22	14	20	11	29	24	9	12	11	13	10	11	17
96	5	13	12	13	29	23	9	13	12	14	9	10	18
94	1	13	9	13	28	24	9	10	11	13	11	11	19
96	4	14	14	12	28	23	10	12	11	13	9	11	18
71	31	15	10	13	28	24	8	10	12	13	9	10	20
75	18	14	10	12	27	20	8	15	11	14	10	11	18
97	15	13	10	12	27	23	8	12	11	15	9	10	20
104	7	13	15	13	27	23	9	10	12	13	10	11	20
71	42	13	12	11	28	23	8	10	11	14	11	10	17
57	8	12	14	12	30	23	10	10	11	13	8	11	18
69	1	13	11	12	28	21	9	10	12	13	9	10	19
63	26	14	12	12	27	24	10	10	12	13	10	10	18
80	30	14	13	13	28	20	9	10	12	13	9	10	18
103	24	12	12	12	31	22	10	10	11	13	9	11	20
60	29	14	12	11	28	22	9	12	11	14	10	11	18
97	9	13	14	12	29	22	10	11	11	15	9	10	19
90	0	13	13	12	29	23	10	10	12	13	9	11	18
75	15	14	17	12	27	23	9	12	12	13	10	12	19
101	7	12	12	13	30	22	11	13	12	13	11	10	19
42	7	15	15	12	28	22	10	10	12	13	9	12	17
55	27	14	10	12	29	24	10	12	12	14	10	9	21
43	2	14	11	12	26	22	9	10	13	13	10	10	18
94	39	15	17	12	28	22	10	12	11	13	9	11	20
108	0	16	11	12	30	24	9	10	12	13	10	12	18
92	1	16	14	13	30	24	9	12	12	14	11	11	18
67	1	14	14	11	28	24	10	10	12	14	9	10	18
80	0	14	11	11	28	22	9	10	11	14	9	10	18
48	2	15	15	12	28	22	10	10	11	13	8	9	17
67	22	13	18	12	29	24	9	12	12	13	11	10	19
105	41	13	10	12	28	22	10	14	11	13	11	11	19
40	7	14	19	13	31	23	9	10	12	13	9	10	18
32	2	16	13	11	28	24	9	13	12	14	11	12	17
42	24	12	17	13	28	22	9	12	11	14	10	10	19
53	12	14	13	12	30	23	10	12	12	13	12	11	20
90	8	15	13	11	28	22	8	11	12	13	9	10	17
47	15	14	12	12	26	22	9	10	12	13	10	10	19
71	2	15	15	12	29	23	9	10	11	14	10	10	20
77	7	14	13	12	28	23	10	12	12	14	10	11	20
98	40	13	13	11	29	23	10	12	13	13	11	13	19
53	20	13	10	12	29	22	9	10	12	13	8	11	19
67	26	13	11	11	27	23	10	10	12	14	10	10	18
60	41	14	15	12	30	23	9	10	12	14	9	11	17
54	3	13	11	12	27	25	9	10	11	13	9	12	19
32	27	13	13	12	28	21	9	10	12	14	9	13	18
91	0	14	11	11	28	22	9	10	11	14	9	10	18
47	39	12	9	12	27	22	9	13	11	15	9	10	19
45	1	13	12	13	27	23	9	10	11	14	10	11	18
70	20	13	16	12	27	23	9	12	12	14	10	10	20
34	27	15	13	12	28	23	10	13	12	13	9	11	19
111	5	15	9	12	29	23	9	10	14	14	9	10	19
98	32	14	16	12	29	22	9	12	10	13	9	10	19
41	0	13	17	12	29	23	9	13	12	14	8	12	18
102	34	12	11	11	30	23	9	10	13	13	9	9	17
111	7	13	13	13	28	22	9	10	12	12	9	10	19
100	16	14	13	11	29	23	9	10	12	12	9	10	20
50	33	15	10	14	30	23	9	12	13	13	11	9	17
72	0	14	13	12	28	21	10	12	12	13	9	12	18
66	5	12	11	12	29	21	9	12	12	13	9	10	19
97	7	15	13	12	27	23	10	11	12	13	9	11	18
74	0	13	16	12	27	21	9	10	11	13	9	10	19
48	10	15	12	12	29	23	8	10	11	13	10	12	19
69	19	13	17	11	28	22	10	10	11	14	10	11	18
67	9	13	18	12	27	20	10	12	13	13	9	9	19
69	23	14	13	11	29	24	8	10	13	15	10	10	18
108	14	13	15	12	26	22	10	10	11	14	9	9	18
76	0	12	13	12	28	23	9	10	12	14	9	9	19
78	40	13	10	12	27	21	9	10	11	14	8	12	16
86	23	16	10	14	29	23	9	13	13	13	10	11	18
79	22	13	10	14	26	22	10	14	12	14	9	9	19
83	0	13	13	12	29	23	9	10	12	14	10	11	17
41	19	15	11	12	27	24	9	12	12	13	9	12	18
97	13	13	13	11	29	23	9	12	12	13	9	9	17
75	8	14	17	12	27	23	10	14	12	13	9	10	19
96	19	14	12	12	28	24	9	13	11	13	10	11	20
85	13	12	16	13	28	24	9	10	11	13	9	10	20
67	6	13	17	12	28	20	9	12	12	15	10	10	18
70	13	16	13	12	28	21	11	12	12	13	11	10	19
39	14	13	13	11	26	23	10	10	12	13	9	10	20
98	3	14	12	12	29	21	10	10	13	14	8	11	17
108	20	13	12	11	30	23	11	10	11	13	10	12	18
83	5	13	10	12	27	23	9	12	12	13	11	11	17
51	28	13	10	12	27	22	9	12	12	13	11	11	17
115	11	13	16	12	27	21	9	9	12	15	9	11	20
61	11	15	13	12	28	22	9	13	11	13	9	9	16
112	18	13	13	12	27	25	8	12	12	13	9	10	18
55	16	13	16	13	27	23	9	12	13	14	9	11	19
99	11	15	12	11	28	23	9	10	12	13	10	11	19
105	12	13	10	12	27	23	10	10	11	13	8	11	19
48	2	13	11	11	30	23	9	12	12	14	9	11	19
58	14	14	17	12	28	20	10	10	12	13	11	11	19
46	25	13	15	13	28	22	9	12	12	15	8	11	19
62	45	12	12	11	28	23	9	10	12	13	9	11	19
45	23	14	13	11	28	24	9	10	12	14	9	10	18
103	2	14	18	12	30	23	9	13	12	14	8	11	19
69	20	15	10	12	28	25	9	14	12	13	10	11	18
58	8	13	10	13	27	23	11	12	11	12	10	12	19
77	31	16	14	11	29	22	9	10	13	13	10	10	19
39	1	15	15	12	28	22	10	10	11	13	8	9	17
75	26	13	20	12	29	24	10	11	12	15	12	10	18
96	4	14	10	12	28	22	10	13	11	14	9	11	18
41	0	12	13	13	29	22	9	10	12	13	9	11	18
55	30	13	12	12	30	24	9	13	13	13	8	9	19
79	1	14	14	13	27	23	9	13	12	13	11	10	17
104	2	14	13	11	30	22	10	12	12	15	9	11	18
64	0	13	14	12	29	24	9	10	14	14	9	9	18
97	30	15	13	13	28	21	9	10	12	14	9	10	20
42	18	13	14	11	29	24	9	12	11	14	9	10	20
55	0	13	13	13	28	22	9	12	12	13	10	13	18
49	4	14	16	11	29	22	9	10	12	14	11	10	18
59	23	15	12	11	30	22	9	13	11	15	8	10	19
67	6	14	15	12	30	22	10	12	12	13	10	9	16
99	19	14	17	12	30	24	10	10	12	14	9	9	17
84	20	13	12	11	30	23	11	10	11	13	10	12	18
104	10	13	15	12	29	22	9	12	13	13	10	11	17
75	11	16	15	11	28	23	9	10	12	13	10	11	19
44	1	14	11	12	28	21	8	10	11	14	10	12	19
35	4	13	20	11	28	23	10	12	12	13	10	11	17
45	11	14	19	13	29	23	10	9	12	13	10	10	18
48	2	15	12	11	28	21	9	10	12	15	10	13	17
79	49	13	13	12	27	21	9	10	12	14	10	8	18
84	17	15	15	12	28	22	10	10	12	13	9	12	17
73	14	13	13	12	27	23	9	10	12	14	8	11	18
38	0	14	10	12	28	22	10	10	11	14	9	11	20
55	1	14	11	14	29	22	9	11	11	14	9	11	17
57	11	13	17	13	28	23	10	10	14	15	9	11	18
75	15	15	14	11	29	22	10	12	12	13	8	10	19
68	1	14	13	11	30	22	10	12	12	15	9	11	18
19	8	12	10	12	28	25	10	10	12	13	9	9	18
40	32	15	17	12	29	23	9	10	12	14	9	10	17
35	2	14	14	11	28	24	10	10	12	14	9	10	18
88	17	13	20	11	30	23	10	12	12	14	10	9	19
81	37	13	19	12	29	23	10	14	12	14	11	10	20
109	2	15	11	11	28	23	9	12	13	13	10	10	18
36	1	14	12	13	30	22	10	10	12	13	9	11	17
62	2	15	19	11	28	24	10	10	13	13	9	10	18
74	20	16	10	11	28	23	9	13	12	13	10	10	18
48	0	14	13	12	29	24	9	13	13	15	10	10	18
46	34	13	13	12	29	22	10	12	12	14	12	11	19
101	1	14	16	13	29	23	9	13	12	14	10	11	19
32	0	14	12	11	29	22	9	14	12	13	11	11	19
70	9	15	13	11	27	21	9	13	11	14	9	9	19
67	22	13	11	12	29	24	10	13	12	15	9	11	17
33	13	12	10	12	28	23	9	13	12	13	9	10	19
80	50	16	16	12	30	22	9	12	12	13	8	10	19
106	3	16	11	13	29	23	11	13	12	14	11	11	21
53	1	14	15	12	30	23	9	10	12	14	9	11	17
92	13	14	10	12	29	22	9	10	12	13	9	12	18
82	12	15	18	11	28	23	10	10	11	13	9	9	20
103	12	16	19	12	27	22	9	12	12	12	8	10	19
89	5	12	10	12	29	24	8	10	10	13	9	11	18
71	3	15	10	12	28	22	10	15	12	14	11	11	19
23	2	14	10	12	29	22	9	10	11	14	12	12	18
106	3	15	18	12	27	22	9	13	11	15	9	10	18
87	9	12	12	12	29	24	9	13	12	13	9	10	18
101	7	12	10	13	27	25	9	12	11	13	9	10	17
42	8	12	13	12	27	23	8	12	12	13	9	12	20
77	0	13	10	12	30	23	10	10	12	15	9	10	18
67	0	15	10	14	28	23	9	12	12	13	9	11	18
97	4	12	10	12	30	24	9	13	11	14	9	11	19
39	3	14	16	12	29	24	9	10	12	14	12	11	19
95	15	16	10	13	28	23	8	10	11	13	9	10	19
49	12	13	18	12	28	22	9	13	12	13	9	10	20
95	12	14	15	13	29	20	9	10	11	15	10	10	17
110	0	14	11	13	30	21	10	12	12	13	9	11	19
42	17	13	11	12	27	23	8	13	12	14	11	12	17
41	1	13	11	12	29	22	10	12	12	14	10	10	18
39	5	13	14	11	29	24	10	12	13	13	10	10	18
40	5	14	14	12	30	23	9	12	12	14	10	10	20
36	18	13	17	11	27	22	9	13	12	13	9	11	18
34	2	15	17	11	29	23	9	12	11	13	9	10	19
52	10	13	11	12	29	24	10	10	12	13	9	12	19
71	24	13	12	13	27	23	9	10	11	14	10	11	18
85	5	14	15	13	29	23	9	12	10	14	8	11	20
90	8	13	10	12	29	24	11	10	12	14	10	10	20
54	0	12	12	13	30	21	10	10	13	13	9	11	19
102	0	14	12	12	28	24	9	13	13	13	11	11	18
74	10	13	10	11	27	23	10	12	13	13	9	11	20
80	35	14	16	12	30	22	9	12	11	14	9	10	20
110	9	13	10	12	26	24	9	10	13	14	9	11	18
70	0	13	10	12	30	23	9	14	12	14	11	10	18
37	0	12	13	12	29	23	10	14	12	13	11	11	18
98	2	14	10	12	27	25	11	12	14	13	8	9	18
84	47	12	14	12	27	22	9	12	11	13	9	10	20
39	16	13	12	12	27	23	9	12	11	13	9	12	19
85	1	15	17	12	27	24	9	12	13	14	9	11	18
72	2	14	14	12	30	24	9	10	12	13	10	11	17
89	3	14	15	11	28	22	9	10	12	13	9	12	17
105	34	12	13	12	28	23	9	12	11	13	9	11	18
70	21	15	13	12	28	22	9	13	11	13	9	9	16
100	25	12	10	13	28	24	10	10	13	15	9	9	20
48	0	15	11	12	29	25	9	12	11	14	9	11	19
72	5	13	13	12	27	23	10	10	13	14	9	10	18
89	43	14	10	12	27	22	9	10	12	14	10	9	18
95	11	13	17	13	28	21	9	11	12	14	8	10	16
57	6	14	10	12	30	22	9	12	13	13	11	11	19
103	1	13	17	13	28	21	9	10	12	13	10	12	19
82	37	13	16	12	28	24	9	12	13	14	8	11	19
56	0	16	17	13	30	22	10	10	13	13	11	11	18
72	0	14	13	11	29	22	8	10	12	15	10	10	19
39	17	14	13	12	29	24	9	12	13	14	9	10	19
75	22	13	11	12	28	24	9	10	12	13	8	10	17
97	25	12	10	13	30	22	9	10	12	14	10	10	19
66	39	13	18	12	31	21	9	12	13	14	9	10	18
29	10	15	17	12	28	24	9	10	12	14	10	10	20
74	11	13	16	12	28	23	9	12	12	13	9	11	19
111	9	12	13	13	30	24	9	13	13	13	11	10	17
88	1	12	13	12	28	21	8	12	13	15	9	10	19
51	0	14	20	12	28	23	10	12	13	13	9	11	18
51	6	14	10	13	30	23	9	10	11	13	9	10	20
94	7	14	12	12	29	24	9	10	13	13	12	9	19
80	0	14	14	12	27	22	9	10	11	14	11	11	21
94	16	12	19	12	31	24	9	10	11	13	10	10	18
43	0	13	14	11	30	24	10	13	12	13	9	10	19
69	12	13	13	13	27	22	9	10	12	14	11	10	18
19	1	15	13	12	30	22	9	11	11	14	10	10	18
48	22	13	10	13	28	24	9	12	12	13	8	11	18
55	1	14	10	12	29	22	9	10	12	13	9	12	18
113	9	15	18	12	28	23	9	10	11	13	9	9	18
77	6	14	17	12	29	22	9	12	11	13	11	11	19
72	10	13	13	11	28	24	10	10	12	14	9	9	20
34	2	14	16	12	29	22	9	12	10	13	9	10	19
36	2	14	13	12	30	23	9	12	11	13	9	11	20
103	7	12	17	12	28	22	10	10	12	13	9	10	18
51	8	12	9	13	29	24	9	12	12	13	9	9	18
45	18	13	13	12	28	24	9	10	11	14	10	9	18
31	1	13	11	11	30	24	9	14	12	15	8	10	19
53	0	12	12	11	28	23	9	10	11	14	9	10	19
104	7	15	12	12	28	23	10	12	12	13	10	9	18
34	24	14	13	11	29	20	9	12	11	13	9	10	20
64	16	14	13	12	27	20	9	10	12	14	11	11	19
94	21	14	11	12	28	22	9	12	12	14	10	11	18
91	43	14	12	11	28	22	10	11	11	13	9	10	17
61	0	14	12	12	27	23	9	11	14	14	9	11	18
106	18	16	14	12	28	24	9	10	14	14	10	11	18
75	10	12	10	11	28	22	8	10	13	14	9	10	18
82	0	16	13	13	30	22	9	12	11	14	9	9	20
87	3	15	9	13	28	23	10	12	12	13	9	9	18
56	1	15	17	14	28	23	9	10	11	13	10	11	17
95	18	15	14	13	29	22	10	11	12	15	9	9	18
48	0	14	15	12	31	22	10	12	12	13	10	9	16
84	19	14	12	13	27	22	9	10	11	15	9	11	18
104	0	12	10	13	29	23	9	13	12	14	10	10	18
88	18	14	13	11	29	24	9	10	13	13	10	11	17
49	24	14	12	11	29	22	9	11	12	13	9	11	18
47	14	15	13	12	28	22	9	13	11	13	9	9	16
42	37	14	14	11	30	22	9	13	13	13	9	10	18
79	8	13	12	12	27	24	10	12	11	15	10	10	18
106	3	13	10	13	28	23	9	12	12	15	9	11	19
67	14	14	20	12	27	24	9	11	12	13	10	10	18
59	12	14	11	12	27	23	9	10	12	13	9	12	19
89	8	13	10	12	28	23	9	10	12	14	10	11	19
76	7	15	12	12	28	23	9	11	11	13	8	11	19
80	7	13	12	12	29	22	9	13	13	14	11	10	18
112	0	12	14	11	28	23	9	10	12	14	10	11	19
85	6	16	13	13	30	22	9	12	11	14	9	9	20
79	10	13	11	12	27	24	9	10	11	14	9	9	19
91	4	14	16	12	28	22	9	12	13	13	9	10	18
81	43	13	12	13	29	21	9	13	11	13	9	12	18
56	0	13	13	12	30	21	10	10	14	14	12	9	18
110	35	14	14	12	27	22	9	13	12	13	9	10	19
43	29	12	9	11	31	22	9	13	12	13	8	11	18
43	9	14	13	12	30	23	8	10	13	14	11	11	18
112	1	15	10	12	28	24	9	11	12	13	9	10	19
80	15	14	16	12	26	23	9	12	13	15	9	10	19
37	2	14	10	11	29	23	9	10	11	14	11	9	19
97	21	14	10	13	31	23	9	13	11	13	11	12	18
39	23	13	16	12	28	22	10	12	10	13	9	10	19
99	2	14	13	11	29	20	9	12	12	14	11	10	19
100	1	13	16	12	28	23	9	13	12	13	9	10	19
68	19	14	15	13	27	22	9	13	12	13	10	11	18
79	1	15	11	11	29	21	9	10	12	13	9	10	19
37	3	11	16	11	28	23	9	13	13	13	9	11	18
55	44	13	12	13	29	24	9	13	11	15	9	11	18
106	34	16	12	12	30	22	9	10	12	13	8	10	17
86	8	14	10	12	29	22	9	10	12	15	9	9	17
94	1	14	12	12	30	24	9	10	12	13	12	10	19
92	2	12	13	12	28	22	9	13	12	13	11	11	19
49	21	13	17	11	28	22	9	10	11	13	12	9	17
106	0	15	15	11	29	23	10	13	12	13	9	11	19
73	30	15	16	11	28	23	10	12	14	14	10	10	20
47	21	14	10	12	28	22	9	12	14	13	9	10	18
69	29	15	17	11	28	23	9	12	12	13	10	10	18
81	5	13	12	11	31	24	10	12	13	13	9	10	18
35	38	13	14	12	27	21	9	10	13	14	9	13	18
91	10	15	14	11	28	23	7	13	12	14	10	11	17
98	1	13	11	12	29	24	10	13	12	15	9	11	17
106	26	13	13	13	28	23	10	12	12	13	10	12	20
29	17	13	17	12	29	21	10	12	11	14	9	10	20
49	32	14	13	12	28	25	9	12	11	13	11	11	19
33	25	15	15	13	28	24	9	10	11	13	10	10	17
86	29	14	12	11	30	25	9	14	12	14	9	11	20
72	17	13	17	13	27	20	9	13	12	14	11	10	18
106	14	13	15	11	28	23	9	12	12	13	10	11	20
82	34	14	13	11	29	25	10	10	12	14	9	10	19
61	40	13	10	12	29	22	11	13	11	12	9	11	19
70	4	13	9	13	28	23	9	10	12	14	9	10	19
56	37	14	13	12	28	23	9	10	11	14	9	12	20
102	17	16	16	11	29	22	10	13	13	13	9	10	19
77	7	13	13	13	28	23	9	10	12	13	9	10	19
103	15	13	11	12	29	23	10	10	11	14	10	11	19
47	0	16	13	12	29	22	9	14	12	13	10	10	18
41	8	13	13	11	28	23	9	10	12	13	9	11	19
64	4	15	13	11	28	23	10	12	12	15	9	11	20
41	22	15	18	12	28	23	9	10	11	13	9	11	20
65	1	15	16	11	27	23	10	12	12	14	9	10	19
64	1	13	13	12	27	21	9	13	12	14	9	11	19
78	13	13	13	13	28	23	9	9	12	14	9	11	19
40	34	13	11	12	27	24	9	10	11	14	9	9	19
72	15	12	16	13	30	22	10	10	12	14	11	10	19
27	16	14	19	12	29	23	10	13	13	14	10	10	18
79	31	12	20	12	28	23	9	9	13	15	10	11	17
101	1	13	9	13	28	23	9	10	12	14	9	10	19
59	36	13	15	13	28	23	9	12	12	13	10	10	18
87	24	13	10	12	29	21	10	12	11	13	9	10	19
102	6	14	20	12	29	21	10	10	13	13	10	10	18
104	17	13	16	13	30	22	10	11	12	13	11	9	19
64	30	13	14	12	30	22	11	11	12	13	9	11	20
65	2	13	10	14	26	22	10	14	12	14	9	9	19
101	8	13	13	13	28	23	9	10	12	13	9	10	19
62	2	13	10	13	28	23	9	11	12	13	9	10	17
54	1	14	20	11	29	24	9	10	11	15	9	11	19
54	2	14	11	12	28	21	8	10	11	14	10	12	19
76	0	13	9	12	28	22	9	12	11	14	9	12	19
40	13	13	12	12	29	24	9	10	12	14	9	9	18
101	0	13	14	12	29	21	10	13	11	14	9	11	19
79	0	13	9	11	27	23	9	10	12	13	11	11	17
45	11	13	10	13	30	22	9	12	11	14	9	11	19
35	37	14	15	12	27	20	9	12	12	14	9	12	18
100	40	13	14	12	27	24	9	13	12	13	9	11	17
85	6	14	13	12	27	22	9	10	12	13	11	10	18
61	3	12	13	13	28	22	9	12	11	13	9	11	16
57	1	12	12	13	30	22	9	10	12	13	9	10	18
97	3	14	10	12	28	21	10	12	11	14	10	11	19
70	9	13	11	12	28	23	10	13	12	14	10	9	19
46	15	13	13	12	29	22	9	12	12	15	9	11	17
96	8	14	19	11	29	25	9	13	12	13	9	10	18
34	8	15	12	13	26	24	9	12	13	13	11	11	19
14	19	13	11	12	28	23	9	12	11	14	10	10	19
81	20	14	10	12	28	21	10	12	11	14	10	11	19
71	0	13	13	12	28	22	10	12	12	13	9	9	18
107	2	14	11	12	28	23	9	12	11	14	8	9	19
58	3	13	10	12	28	24	8	13	11	13	10	11	19
65	28	13	13	12	30	24	10	10	12	13	9	11	20
81	0	15	12	12	30	22	9	11	11	13	10	10	18
108	9	15	10	11	30	23	10	12	12	13	10	11	16
100	16	13	11	11	28	23	9	10	13	13	10	10	18
109	31	14	12	12	29	22	9	12	12	15	11	10	18
80	35	13	13	12	29	20	10	12	11	15	9	11	18
94	0	12	16	12	27	22	9	10	13	13	11	12	18
77	1	16	12	11	29	22	10	14	12	14	11	11	19
98	10	16	14	11	31	24	10	10	12	14	11	11	20
92	7	13	10	12	29	22	10	12	10	14	10	10	19
94	3	12	11	12	30	21	10	11	12	14	8	11	20
96	0	13	15	11	28	23	9	12	13	13	10	11	18
43	1	15	16	12	28	23	9	13	12	14	11	11	18
106	0	14	18	11	29	22	9	10	12	14	11	11	17
112	28	14	14	12	28	23	10	10	12	14	9	13	18
79	7	12	13	12	29	23	10	14	12	13	11	11	18
55	26	13	12	12	29	23	10	10	12	13	9	11	19
38	21	13	12	12	26	21	10	10	11	14	11	11	18
71	10	14	17	12	28	24	9	10	10	14	9	11	19
34	20	13	14	12	29	23	9	14	10	12	9	9	18
104	27	16	18	12	30	23	9	13	11	13	9	9	20
76	0	16	12	13	28	23	10	14	13	13	9	11	18
105	23	12	13	11	27	23	9	10	11	13	8	11	19
77	14	12	12	12	29	22	10	12	12	14	9	11	18
67	3	13	10	13	28	24	9	12	12	13	9	12	18
98	12	14	13	12	28	24	9	12	12	13	9	12	20
47	7	13	18	12	27	20	10	12	13	13	9	9	19
50	21	14	12	12	29	22	9	12	12	15	11	10	18
101	26	12	11	13	27	22	9	11	13	13	11	11	20
100	16	14	9	12	27	24	9	12	12	13	10	10	17
90	8	12	13	12	31	21	8	10	11	14	10	13	19
88	5	12	17	12	30	22	9	10	12	13	11	9	18
94	13	12	10	13	29	23	9	12	12	13	11	10	17
77	6	13	14	12	29	20	9	10	12	13	10	10	18
79	0	13	13	12	27	25	8	12	12	13	9	10	18
51	8	15	17	14	28	23	9	10	11	13	10	11	17
71	5	13	10	12	27	21	9	10	11	14	8	12	16
46	4	15	17	12	28	23	9	12	12	13	11	11	18
95	0	14	15	12	29	21	9	11	11	13	8	12	17
70	3	12	12	12	29	24	10	12	11	13	9	10	19
116	0	13	17	11	28	24	9	10	12	14	11	11	20
40	29	12	13	12	29	23	10	14	12	13	11	11	18
75	3	15	15	12	31	23	9	14	12	13	9	12	18
68	0	14	12	12	29	22	9	11	13	13	12	10	19
102	29	14	12	12	30	23	9	10	12	13	9	10	19
99	26	13	13	12	30	21	10	10	14	14	12	9	18
113	0	13	12	12	28	24	9	10	12	13	8	10	18
29	20	13	11	12	27	24	9	13	12	14	10	12	19
94	12	16	12	12	28	23	10	10	12	14	9	12	17
89	6	15	10	14	28	23	9	12	12	13	9	11	18
100	10	13	12	12	30	23	9	11	11	14	9	11	19
55	0	14	14	13	28	23	10	12	12	13	10	10	19
95	18	16	13	11	28	24	9	10	11	13	10	10	21
117	9	13	12	13	28	23	9	10	13	13	9	10	18
62	24	16	10	12	27	22	9	13	12	14	10	10	20
66	44	14	15	12	29	22	9	10	11	14	10	10	18
85	35	13	9	13	28	22	8	11	13	13	9	10	18
76	39	13	12	11	30	22	9	12	12	14	9	11	19
37	24	14	13	11	29	22	10	10	11	13	9	10	19
78	25	13	19	13	29	21	9	13	12	13	10	11	18
110	13	14	10	11	29	22	9	12	13	13	10	11	19
62	35	16	14	13	30	22	9	10	12	13	9	10	19
42	1	14	19	11	30	23	9	12	12	14	10	10	21
30	2	15	15	12	28	24	9	13	13	13	11	12	18
42	22	14	13	12	28	24	10	10	12	15	10	12	20
89	1	15	12	11	29	23	9	12	13	13	10	11	18
41	42	12	16	12	28	21	9	13	12	15	9	11	19
26	39	14	16	11	28	22	9	10	12	13	10	10	18
63	21	14	20	12	28	22	9	13	12	14	9	10	18
104	45	13	10	13	31	23	9	10	13	14	9	12	19
96	29	13	16	12	28	23	10	13	11	13	10	10	18
58	1	16	10	11	29	22	10	10	11	13	8	10	18
49	33	14	14	11	26	22	8	12	12	15	9	10	19
117	29	15	17	12	28	23	10	10	14	13	11	11	18
25	3	15	12	13	27	21	10	10	12	13	11	11	17
105	27	15	13	12	28	25	9	10	13	14	10	11	18
41	27	14	12	12	26	23	10	12	11	13	9	12	18
40	1	13	18	11	29	22	9	11	11	13	10	11	17
56	6	12	13	12	27	23	9	10	12	13	10	11	18
91	8	14	16	12	28	25	9	10	13	12	9	11	20
76	31	13	13	13	28	23	9	10	12	13	9	10	19
80	30	15	10	12	30	23	10	12	12	14	9	11	18
87	38	14	14	11	28	23	10	9	12	12	9	11	19
81	0	14	14	13	29	20	9	10	12	13	11	10	18
38	22	13	12	13	29	20	9	10	12	13	9	9	19
67	13	16	14	12	28	23	9	12	11	13	11	10	19
94	25	14	12	11	28	24	9	12	12	13	9	11	18
76	3	14	20	12	28	22	9	12	11	13	9	10	20
85	12	13	10	12	28	23	9	10	12	13	11	9	18
45	4	16	18	13	28	24	9	12	12	13	11	10	18
41	4	14	14	12	28	23	9	11	13	14	8	10	19
66	32	14	13	12	29	25	10	13	12	13	12	10	18
35	21	14	19	11	29	25	9	13	12	13	9	10	18
81	7	13	13	12	28	23	10	13	12	15	11	11	19
106	2	13	10	12	28	22	10	10	11	13	9	11	18
105	4	13	14	12	27	23	9	13	12	13	9	12	20
25	2	14	15	13	26	23	11	12	10	13	10	10	20
76	0	13	10	12	30	23	9	14	11	14	10	11	19
104	0	14	13	12	26	21	10	12	12	13	8	10	18
52	3	13	13	11	28	22	8	11	11	13	11	10	19
46	26	15	17	14	28	23	9	10	11	13	10	11	17
64	3	13	13	13	29	24	9	12	12	13	9	10	19
59	9	13	12	13	29	20	9	10	12	13	9	9	19
43	3	14	19	12	28	22	9	9	12	14	11	13	17
32	0	13	12	13	29	23	9	10	11	13	11	11	19
89	16	13	13	11	31	23	8	10	13	13	11	11	19
91	7	15	11	12	29	22	9	10	12	13	10	10	19
74	4	13	13	12	28	22	10	10	13	14	9	11	18
76	1	14	10	12	26	22	10	10	13	15	11	10	19
60	1	16	14	13	30	22	9	10	12	13	9	10	19
61	0	13	16	13	29	23	9	10	12	14	11	10	18
76	1	13	13	12	28	22	11	12	13	13	10	11	18
104	0	12	12	13	30	22	11	13	12	13	11	10	19
39	13	15	11	11	30	23	9	10	12	13	11	10	19
34	3	13	10	13	29	22	9	10	12	14	11	10	20
84	0	14	15	12	28	22	9	12	13	13	11	9	19
73	10	16	14	13	30	22	9	10	12	13	9	10	19
94	2	15	11	12	29	22	9	10	12	13	9	10	19
70	10	15	12	12	30	23	9	13	11	14	9	9	20
36	33	13	13	12	30	24	8	13	12	14	9	11	18
62	7	15	15	13	28	22	10	10	12	13	9	10	19
44	0	13	12	11	30	25	9	10	12	14	10	12	18
47	3	13	11	12	31	23	10	12	12	13	10	9	19
53	0	14	16	12	26	23	9	12	13	15	9	11	19
102	0	15	18	12	28	23	9	13	11	13	9	11	18
66	13	13	18	12	29	24	9	10	12	14	10	10	19
104	0	13	13	11	28	24	10	10	12	14	9	9	20
76	2	16	16	11	29	22	10	13	13	13	9	10	19
61	3	15	13	12	30	23	9	10	11	14	9	10	19
72	17	13	20	11	30	23	10	12	12	14	10	9	19
66	3	14	11	12	29	22	9	13	13	13	10	11	19
97	10	15	17	14	28	23	9	10	11	13	10	11	17
76	0	13	10	13	28	23	9	10	11	14	9	10	19
37	24	15	10	11	27	20	10	10	12	13	10	12	18
79	9	13	14	12	30	23	8	10	11	13	10	9	19
35	22	15	18	12	27	23	9	12	13	13	9	9	17
97	42	13	12	13	28	23	9	10	13	15	11	10	17
73	7	12	14	12	31	22	9	10	12	13	11	10	17
55	19	15	20	11	30	22	9	12	12	14	11	12	18
80	0	14	14	12	28	22	9	10	11	13	10	11	18
94	5	13	14	11	27	21	9	10	12	14	10	11	18
102	4	15	12	11	28	22	10	12	12	13	9	10	19
76	39	13	10	12	28	22	9	10	12	13	11	10	18
99	1	15	15	13	28	23	9	12	12	13	9	11	18
74	41	12	11	13	27	23	10	11	13	14	11	10	18
34	13	15	13	12	30	22	10	10	13	14	10	10	18
82	24	13	17	11	28	24	11	13	12	13	11	10	16
63	2	15	14	12	30	23	10	10	11	13	11	12	19
46	2	14	10	12	28	20	11	12	13	14	11	13	18
63	2	13	10	12	29	20	8	10	12	13	10	11	19
100	25	14	10	13	28	20	10	13	12	13	8	11	18
74	4	14	13	12	28	23	10	10	11	13	9	10	18
98	2	12	12	12	29	24	9	13	12	13	9	11	18
70	29	16	14	11	29	22	9	10	13	13	10	10	19
94	0	14	12	12	29	22	10	11	12	14	9	10	18
60	2	14	13	13	28	22	9	10	12	13	10	9	19
89	12	14	9	11	28	24	10	12	13	14	10	10	19
73	0	14	13	12	27	23	10	12	13	13	9	10	18
65	2	16	10	11	28	23	9	11	10	13	9	11	19
58	3	15	9	12	29	23	9	10	14	14	9	10	19
51	1	13	20	12	30	24	10	12	12	14	9	12	19
56	4	16	13	13	26	22	9	10	11	13	11	10	17
100	0	14	13	11	28	21	9	13	12	13	9	11	20
91	6	16	10	12	28	24	9	11	13	14	9	12	17
90	4	15	11	12	26	22	9	10	12	13	9	9	19
69	0	16	14	11	29	22	10	12	12	13	10	11	19
88	0	13	11	12	29	23	9	10	11	15	9	8	19
107	15	12	10	12	30	23	9	10	12	13	11	10	19
79	28	13	13	13	28	22	9	10	11	14	11	9	19
50	15	15	11	12	29	22	9	10	12	13	9	10	19
63	42	13	11	12	28	22	9	10	12	13	9	11	18
99	2	13	10	11	27	22	10	11	13	14	10	9	17
52	2	16	16	11	30	24	9	13	12	13	9	11	20
63	23	15	10	12	28	23	9	11	11	13	9	10	18
43	17	12	16	12	30	23	9	10	13	13	9	10	17
59	38	15	11	12	29	25	9	12	11	14	10	9	19
69	16	14	13	12	27	22	9	10	12	13	11	10	18
77	8	15	13	11	30	23	9	11	12	14	10	10	19
76	1	15	20	11	27	24	10	10	12	13	10	11	18
114	21	14	13	11	29	22	11	13	12	14	9	10	20
36	49	14	13	13	28	23	9	11	11	13	11	10	19
69	10	12	12	13	30	22	11	13	12	13	11	10	19
37	3	15	13	13	27	22	11	12	11	13	10	10	18
47	10	13	13	11	27	23	10	10	12	13	9	10	20
98	0	13	17	13	28	23	10	10	14	15	9	11	18
46	0	14	20	12	28	23	10	12	13	13	9	11	18
62	2	15	17	12	29	24	9	11	12	13	9	12	20
108	23	15	15	12	27	24	9	11	14	13	11	11	16
54	9	14	10	11	28	21	10	10	12	14	9	11	18
73	12	13	10	13	28	22	9	12	11	13	10	9	17
41	31	13	9	12	27	23	9	13	11	13	10	10	19
107	8	14	16	12	28	23	10	12	11	13	9	12	19
105	11	14	14	13	28	23	10	12	12	13	11	11	17
42	45	14	12	12	28	25	10	13	12	15	9	11	18
49	17	14	10	13	29	23	8	12	12	13	9	10	16
38	2	13	13	13	28	23	10	12	12	13	10	12	20
48	5	15	16	12	29	24	10	13	12	13	9	9	17
96	3	12	10	13	29	23	9	12	12	13	9	12	19
70	7	13	10	12	29	22	10	10	12	13	10	11	17
38	5	14	11	12	28	23	9	13	12	14	9	11	19
73	23	14	10	12	28	24	10	10	12	13	9	13	18
73	8	13	10	13	27	22	9	14	11	14	9	11	19
89	11	12	17	11	29	21	9	10	12	14	10	13	20
40	2	12	10	11	27	23	10	10	12	15	9	11	19
70	1	15	15	12	28	24	9	13	13	13	11	12	18
68	41	13	14	12	29	22	9	12	13	13	9	10	18
56	4	14	13	11	26	23	10	12	13	13	9	10	19
77	0	14	18	12	28	24	11	12	13	15	10	12	19
59	5	13	15	12	28	22	10	13	11	14	9	10	18
67	4	14	10	12	30	23	9	10	12	13	9	11	20
29	13	14	19	12	27	20	10	10	12	13	10	11	18
72	4	14	13	12	27	21	9	12	12	13	9	10	18
25	3	15	12	11	28	20	10	10	12	15	9	11	18
95	30	14	15	13	29	24	10	11	12	13	9	10	18
47	23	14	17	12	31	22	10	12	12	13	11	10	20
66	0	14	15	12	29	22	10	10	12	13	9	12	18
95	3	13	16	11	28	24	10	10	12	13	10	10	19
53	2	13	10	11	29	24	9	14	11	13	9	11	19
104	5	16	16	12	30	22	9	12	12	14	9	10	18
106	0	13	11	12	29	21	9	10	13	14	9	10	19
63	0	12	13	12	28	23	9	12	11	13	9	11	18
77	8	16	13	11	27	22	9	10	12	14	10	10	18
72	1	15	10	14	30	23	9	12	13	13	11	9	17
95	1	14	12	12	30	21	9	13	12	13	9	11	17
42	2	13	10	13	28	23	9	12	12	15	9	11	19
59	17	13	11	12	30	21	10	10	12	14	10	9	18
29	10	16	15	11	27	23	9	13	12	13	9	10	19
102	8	15	11	11	29	20	10	10	11	13	10	11	18
89	0	14	12	12	27	21	10	12	11	13	10	11	19
79	3	12	10	12	29	22	9	10	13	13	10	11	19
90	4	13	14	12	29	22	9	10	12	14	10	9	18
29	22	13	9	12	28	24	9	10	12	13	9	10	18
65	2	13	18	13	28	20	9	15	13	13	9	11	16
97	9	13	19	13	28	22	10	10	12	14	9	9	17
33	2	15	12	12	29	23	8	10	11	13	10	12	19
103	15	15	14	12	28	23	9	11	12	13	11	12	19
92	22	16	12	13	28	23	10	14	13	13	9	11	18
79	7	15	13	12	30	22	9	10	12	13	10	10	18
98	15	13	20	12	29	23	9	12	14	14	9	11	18
97	26	14	16	12	27	22	9	10	12	15	9	9	19
103	1	13	16	11	31	22	9	11	11	13	11	12	19
50	10	14	13	13	29	20	9	10	12	14	9	10	18
83	14	13	13	12	27	23	9	10	11	14	11	10	17
84	17	16	12	11	29	22	10	14	12	14	11	11	19
104	26	13	12	12	30	23	9	12	12	14	11	11	18
94	39	14	13	13	28	23	10	12	12	14	11	12	18
32	13	13	10	11	29	24	10	12	12	13	10	9	18
49	2	14	12	11	26	22	10	13	13	13	9	14	16
73	43	13	12	12	28	22	9	12	12	13	8	9	19
57	4	12	10	12	29	22	10	13	11	13	9	11	18
50	5	12	10	11	28	24	9	12	12	13	11	10	18
47	25	14	11	12	26	22	9	10	13	13	10	10	18
79	16	12	15	13	28	23	9	10	11	14	10	12	17
106	25	13	12	11	29	21	9	12	12	13	8	11	17
70	8	16	11	12	29	22	10	13	12	13	9	11	19
49	5	16	13	12	29	21	10	13	13	13	9	9	19
88	15	13	18	13	26	22	9	10	12	14	9	11	19
48	49	15	11	13	28	21	9	12	11	14	9	11	19
89	22	13	12	12	27	24	9	10	12	13	10	12	19
110	11	12	10	13	28	24	10	10	13	15	9	9	20
39	25	14	14	12	27	22	9	10	11	14	11	11	21
32	6	13	12	13	29	22	9	13	11	14	8	8	20
60	39	13	10	13	30	24	9	10	12	13	9	11	18
83	2	13	10	12	28	21	9	11	13	14	10	11	18
80	1	13	14	13	28	23	9	12	12	14	10	10	19
78	23	15	10	12	28	22	9	15	12	14	11	11	19
89	4	12	12	12	28	21	9	10	13	13	9	12	19
56	30	15	13	11	28	21	9	13	12	13	9	11	18
57	17	13	13	13	29	23	10	12	11	13	9	10	20
76	2	13	14	11	29	23	9	12	12	13	10	10	19
103	0	13	12	12	28	24	9	12	13	13	10	10	17
44	12	13	15	13	27	25	9	13	12	13	9	11	16
100	17	13	13	11	28	24	10	10	12	14	9	9	20
88	6	12	10	12	29	22	9	10	13	13	10	11	19
96	4	13	16	12	26	23	10	13	14	13	9	10	19
98	21	14	13	11	27	23	10	12	12	13	9	10	19
24	1	12	13	12	29	22	9	11	12	15	9	11	19
83	22	13	11	12	31	23	9	12	12	14	9	12	19
93	6	13	12	11	28	24	10	12	11	14	10	11	19
48	23	13	11	12	27	22	10	13	12	13	11	10	19
50	18	14	12	11	28	22	9	12	13	14	9	11	19
74	10	13	13	12	27	23	9	10	12	14	8	11	18
108	12	15	12	11	28	22	10	12	12	13	9	10	19
74	14	14	16	12	28	21	9	13	12	13	9	10	17
71	2	14	13	11	30	23	9	15	11	13	9	10	17
81	0	14	10	13	28	22	9	11	11	13	8	9	19
73	11	12	9	13	29	24	9	12	13	13	9	9	18
65	34	14	11	11	28	24	9	15	12	13	9	11	17
54	6	14	16	12	31	23	9	14	12	14	8	10	18
66	9	12	10	12	29	23	9	10	12	13	9	10	18
101	27	14	13	12	27	22	11	14	12	13	10	11	20
51	0	13	12	11	28	23	10	10	12	13	9	11	18
54	9	15	11	12	29	22	9	10	12	13	9	10	19
35	10	15	12	11	29	23	9	12	14	13	9	10	18
41	6	16	12	13	29	20	10	13	12	13	11	11	17
44	0	15	18	11	28	23	10	10	12	14	11	10	19
93	16	16	12	11	29	22	10	14	12	14	11	11	19
50	3	13	12	12	29	22	9	12	12	14	11	10	16
54	0	16	12	12	29	20	8	12	12	13	9	12	19
62	2	13	10	12	28	22	10	13	11	14	9	11	18
85	24	14	12	12	27	23	9	11	14	14	9	11	18
75	41	12	13	11	28	23	9	12	11	13	11	11	19
100	0	15	13	12	27	23	9	10	12	13	9	9	18
67	42	15	12	11	28	23	10	12	12	14	9	9	17
107	11	14	14	11	27	23	10	9	13	13	9	12	19
59	1	15	15	12	27	22	8	10	12	13	9	9	20
82	3	12	13	13	28	22	9	12	11	13	9	11	16
89	4	13	13	14	28	21	9	10	12	13	10	10	19
38	29	16	12	12	27	20	9	10	12	13	9	9	18
90	24	14	12	12	26	23	10	12	12	14	9	10	20
55	3	14	10	11	27	23	9	10	12	13	10	12	17
65	45	13	11	12	27	22	10	11	12	14	10	11	18
33	14	13	13	13	27	24	9	12	12	12	9	11	18
98	0	13	10	12	29	23	9	13	12	14	10	10	19
46	5	12	9	12	28	23	9	14	12	14	9	12	18
27	10	12	11	11	28	22	9	12	12	13	10	10	18
98	0	13	10	11	28	22	9	13	11	14	9	9	18
89	16	13	13	12	29	20	10	15	12	13	10	11	17
108	1	14	17	13	28	25	9	10	11	13	9	11	19
41	11	13	12	12	28	21	9	12	12	13	9	8	20
48	3	14	16	13	27	21	9	14	11	14	10	10	19
92	6	14	14	11	30	22	9	10	12	15	11	10	19
75	6	14	14	11	26	22	9	13	12	13	10	11	16
62	4	14	16	12	29	22	10	10	13	14	10	10	19
67	8	14	12	13	29	23	10	12	13	13	10	12	18
96	46	13	19	12	27	24	10	10	13	15	9	11	19
50	3	14	12	11	28	23	9	13	13	13	11	10	18
54	7	15	11	12	29	22	9	10	12	13	9	10	19
101	24	13	13	11	28	20	9	12	11	13	11	11	19
55	9	13	13	11	29	23	9	10	12	13	10	10	21
117	12	14	13	12	27	22	10	12	12	13	9	10	18
53	1	12	15	13	28	22	9	14	12	13	10	11	17
62	9	16	19	13	29	22	9	10	12	13	9	10	19
84	34	12	13	12	27	23	8	12	12	13	9	12	20
111	10	14	12	12	30	24	9	10	12	13	8	9	18
25	33	13	16	12	27	24	10	13	12	14	8	11	18
90	32	14	12	12	29	21	9	13	12	15	9	11	19
75	5	14	13	13	27	24	9	12	12	14	8	10	18
103	5	15	17	12	28	22	9	10	12	13	12	10	17
87	10	14	10	13	29	22	9	10	12	13	9	12	18
96	0	13	10	14	30	24	9	10	12	13	10	11	19
34	3	14	11	12	28	24	9	12	14	14	9	9	18
75	12	14	10	12	29	24	9	12	13	13	8	10	18
79	9	13	13	11	28	22	10	10	12	13	9	11	18
97	31	13	11	11	28	22	9	12	13	13	9	12	18
58	8	13	13	12	28	22	10	12	11	12	12	12	19
110	19	14	11	11	28	21	9	10	13	14	9	10	18
44	19	13	12	11	27	22	9	13	11	14	11	11	19
104	16	14	16	13	27	23	10	12	14	13	9	10	19
44	0	14	10	13	29	23	9	13	12	13	11	10	20
95	3	14	11	12	30	23	10	11	11	13	10	12	18
75	21	14	12	13	27	22	10	12	12	13	8	10	18
53	0	13	10	11	28	21	10	13	13	14	8	13	18
64	26	16	14	12	27	22	9	10	11	13	11	12	18
110	9	14	10	12	27	22	9	13	11	13	11	11	19
32	29	14	13	12	28	23	9	13	12	13	11	12	21
75	10	14	10	12	27	22	10	10	11	13	9	11	19
44	2	13	11	12	27	22	9	12	12	13	9	11	19
68	1	15	15	12	28	24	9	13	13	13	11	12	18
72	8	12	15	12	28	23	9	10	12	13	11	10	17
62	30	14	12	12	27	24	9	11	11	13	8	10	17
93	25	13	10	12	28	21	9	10	11	13	8	9	18
76	2	13	12	11	28	22	10	12	14	14	9	10	18
41	8	14	16	13	28	24	10	10	13	14	11	11	19
72	10	13	15	12	29	24	9	12	11	14	9	11	19
63	31	15	12	13	29	23	10	10	11	14	8	10	18
64	27	14	10	11	30	22	10	12	13	13	9	11	18
97	1	13	11	12	28	22	9	10	13	13	10	11	17
71	42	14	15	13	27	21	10	12	11	13	9	10	19
67	0	16	14	12	28	23	9	10	11	13	12	12	19
98	6	13	15	13	29	23	9	10	14	14	11	10	17
59	15	12	10	12	29	22	10	13	11	13	9	11	18
96	19	14	14	11	28	25	9	12	11	14	12	10	19
107	40	13	12	11	28	24	9	10	12	14	10	13	19
65	4	13	13	12	28	23	10	13	12	14	11	11	19
40	14	14	10	13	28	22	9	11	11	13	8	9	19
79	14	14	19	12	27	22	9	13	12	14	11	10	18
73	13	12	11	12	27	24	9	13	12	13	10	12	18
83	20	13	15	11	29	22	10	10	12	13	10	10	19
90	22	13	11	12	28	21	9	13	12	13	11	10	19
61	32	14	14	11	28	22	10	12	12	14	9	9	19
95	1	14	13	11	27	23	10	12	12	13	9	10	19
89	2	13	10	13	27	22	9	15	11	14	9	11	19
78	3	13	13	11	27	22	9	10	12	13	9	11	17
107	19	12	10	12	29	22	9	10	13	13	10	11	19
90	11	13	19	11	28	23	9	10	12	13	9	12	17
64	7	14	12	12	29	24	9	10	13	13	12	9	19
64	14	13	12	12	29	22	9	13	12	13	11	10	19
45	1	13	10	11	28	22	11	11	13	13	11	10	17
76	19	14	10	13	28	22	9	11	11	13	8	9	19
104	3	13	10	12	28	21	9	10	11	13	9	11	18
93	14	14	16	12	26	23	10	12	12	15	9	9	19
62	4	12	12	11	28	21	9	10	13	13	9	10	18
92	25	15	14	11	28	22	9	12	12	14	8	11	18
69	0	13	10	12	27	22	10	13	12	13	8	11	21
83	22	16	12	12	27	23	10	12	12	14	9	10	17
56	9	14	13	13	27	22	9	10	11	13	10	11	19
60	4	13	13	12	30	22	9	10	12	13	11	11	17
30	13	13	17	11	30	22	9	10	13	15	9	11	18
60	0	15	15	13	28	22	10	10	12	13	9	10	19
78	17	13	10	12	29	22	10	10	13	13	11	11	19
79	11	13	11	12	27	25	9	10	11	13	9	11	19
44	1	14	18	13	26	21	9	10	12	14	9	11	20
51	4	15	10	11	28	22	9	13	12	13	11	10	17
113	2	15	9	13	28	23	9	9	12	14	11	10	18
47	22	14	17	13	28	24	9	10	12	13	9	9	18
86	3	13	16	13	27	24	9	12	13	14	9	12	19
72	2	13	14	12	28	22	10	10	12	13	9	11	18
93	23	13	19	12	29	22	10	12	12	14	10	11	19
33	0	16	14	14	28	20	9	12	12	13	8	9	19
105	9	13	12	12	27	23	9	12	12	13	9	10	19
71	38	14	12	12	29	22	10	11	13	13	12	9	19
94	7	16	13	12	30	25	10	13	12	14	10	10	21
99	15	13	13	11	29	23	9	11	12	13	10	10	19
83	33	16	13	13	30	22	9	12	11	14	9	9	20
79	15	14	10	11	27	23	9	10	12	13	10	12	17
35	1	13	11	13	28	22	9	12	12	15	12	10	19
45	12	14	13	13	26	23	9	13	11	14	11	10	20
67	5	14	13	12	29	23	9	12	12	13	10	11	20
102	15	16	13	11	27	24	9	10	12	14	11	10	20
50	0	14	11	12	29	22	9	13	13	13	10	11	19
106	17	13	12	13	27	23	9	10	12	15	11	11	17
108	0	13	13	12	28	20	9	10	11	13	9	9	18
41	28	14	13	12	27	23	9	14	13	13	11	11	18
50	11	15	12	12	29	20	10	10	12	14	10	11	18
68	11	13	14	13	28	22	9	12	13	13	9	12	19
77	16	15	12	11	29	20	10	10	11	13	10	11	18
48	10	14	16	11	29	23	10	12	12	14	10	12	18
73	1	13	12	11	29	23	9	9	14	14	9	11	18
100	20	15	16	11	28	23	10	12	14	14	10	10	20
70	20	15	13	12	28	23	9	10	12	13	8	11	19
89	0	13	12	12	29	25	9	10	11	13	11	10	19
73	13	13	15	11	29	22	9	14	12	13	8	13	18
95	12	14	13	12	27	22	9	10	11	14	11	10	20
68	3	16	12	13	29	20	10	13	12	13	11	11	17
30	6	14	10	12	28	24	10	10	13	14	9	10	19
31	16	13	19	12	29	21	10	10	12	14	8	12	20
80	16	13	11	13	27	23	9	12	11	13	9	10	19
79	8	14	10	13	29	23	9	13	10	14	9	11	18
107	11	13	17	11	29	22	9	12	11	13	9	11	19
31	22	13	9	11	27	23	9	10	12	13	11	11	17
79	0	12	16	11	29	23	10	10	12	14	10	11	17
81	36	13	16	11	28	23	11	10	12	13	9	10	19
71	7	13	12	12	30	22	10	13	11	15	9	10	18
43	17	14	12	11	29	20	11	10	12	14	10	11	19
42	14	13	11	11	29	22	9	13	13	13	11	10	19
77	5	14	10	11	27	23	9	10	11	13	9	10	19
54	4	13	12	12	29	25	9	10	11	13	11	10	19
58	7	16	10	12	26	23	9	10	12	13	12	9	18
76	4	14	10	13	29	23	10	10	11	14	9	10	19
78	1	14	12	12	30	23	8	13	12	15	10	10	18
70	22	12	12	11	30	23	8	12	13	13	11	10	17
114	2	14	11	12	27	22	10	10	11	13	9	10	19
25	23	15	15	13	27	23	9	10	12	13	9	10	19
48	10	13	10	12	30	25	10	13	12	13	9	10	17
105	43	13	16	11	31	22	9	11	11	13	11	12	19
83	0	13	15	11	30	23	10	12	12	13	9	9	17
58	2	14	19	12	28	23	9	10	14	14	9	13	18
95	7	14	12	12	28	20	9	10	11	13	9	10	18
60	18	14	13	12	30	23	8	10	13	14	11	11	18
72	0	15	12	11	31	23	9	10	12	15	11	12	20
91	13	14	16	13	27	22	9	10	12	13	10	12	18
32	23	15	15	12	27	24	9	11	14	13	11	11	16
80	20	14	17	13	27	23	9	11	12	15	8	11	18
89	2	14	12	12	28	22	9	12	11	14	10	11	20
90	27	14	15	12	29	22	9	10	11	14	10	10	18
94	7	15	15	13	28	20	9	10	11	15	11	11	17
82	0	13	11	13	28	23	8	10	12	13	9	9	21
33	11	16	10	11	27	23	10	10	12	13	11	10	17
104	0	13	10	13	27	23	10	10	12	13	10	10	20
56	6	13	12	12	27	24	9	12	13	15	11	11	17
100	16	14	13	11	28	23	10	10	12	14	11	11	19
91	17	12	20	12	30	22	9	10	12	13	10	10	17
113	1	15	18	11	28	23	9	10	10	13	9	10	18
93	1	14	13	13	28	23	9	10	12	13	9	9	20
100	22	13	14	11	27	23	9	12	11	14	9	11	18
84	0	13	13	12	28	22	9	13	13	14	10	10	18
45	2	14	18	11	29	22	9	13	13	15	9	12	19
99	23	16	10	12	28	24	9	11	13	14	9	12	17
80	2	15	11	11	30	24	9	10	11	14	9	10	18
45	2	13	15	13	28	25	8	10	12	14	11	10	18
34	17	14	12	12	30	23	9	10	11	15	10	12	18
39	28	16	12	12	30	22	9	10	12	13	8	10	17
76	11	12	18	12	26	23	9	12	12	14	10	11	18
114	5	12	14	11	28	23	9	15	12	15	10	10	19
87	3	14	15	12	28	22	9	12	13	13	11	11	20
37	5	12	12	12	29	23	10	10	12	13	8	12	17
42	6	14	17	12	27	23	9	12	13	13	9	10	20
65	2	15	10	12	30	20	9	12	11	14	10	10	18
101	5	16	11	11	30	23	9	13	12	13	9	11	17
111	3	14	11	14	28	22	9	10	12	14	9	11	18
44	3	13	10	11	28	21	10	13	13	14	8	13	18
105	26	14	12	11	26	22	10	13	13	13	9	14	16
76	20	12	12	11	28	23	10	12	12	14	10	11	19
33	21	13	13	11	28	23	10	10	11	14	9	11	21
39	7	13	12	12	26	24	9	13	12	14	9	11	19
87	32	15	10	11	30	23	9	13	11	14	10	13	18
45	9	16	10	12	28	22	9	13	12	15	9	12	18
98	37	13	13	11	26	24	9	13	13	13	10	10	17
67	11	13	10	13	27	24	9	12	12	13	9	12	18
93	20	14	13	13	29	24	9	11	13	13	11	10	18
85	3	13	12	12	27	23	9	11	12	13	9	9	18
103	19	13	13	13	28	24	9	10	12	13	8	11	20
81	23	14	10	11	29	22	9	12	13	13	10	11	19
89	7	14	10	12	28	22	9	10	12	14	9	11	17
65	6	14	10	12	28	21	9	10	12	13	9	10	20
94	4	12	11	11	29	23	8	12	13	13	9	11	20
37	16	13	15	11	27	21	10	10	12	13	10	11	20
20	6	13	12	12	28	24	9	10	12	15	9	10	19
86	15	13	11	13	28	21	9	10	12	14	11	11	20
63	16	12	12	11	28	22	9	10	12	13	9	10	20
102	1	14	12	11	28	23	9	10	12	13	9	12	18
80	1	13	13	13	27	23	9	10	13	13	9	10	19
43	9	13	16	12	27	23	9	12	12	14	10	10	20
65	1	13	12	11	31	24	9	10	12	13	9	11	17
35	3	13	13	12	28	23	10	13	12	14	11	11	19
67	26	16	14	12	28	23	9	10	11	13	12	12	19
61	1	13	12	13	29	23	8	12	12	14	12	11	17
94	11	15	17	12	28	22	9	10	12	14	12	10	17
77	31	14	12	11	28	22	9	12	12	14	9	10	17
55	0	13	12	12	29	23	9	10	12	13	11	12	19
92	2	15	17	12	29	24	9	11	12	13	9	12	20
104	16	13	19	13	29	21	10	12	12	13	9	12	18
49	0	13	14	12	27	24	10	10	12	14	11	11	17
40	3	14	17	12	28	21	10	10	12	14	9	13	19
45	1	13	17	12	26	22	9	10	12	14	10	10	20
76	1	13	12	12	29	22	9	13	13	13	9	10	19
66	27	14	16	14	28	22	9	10	11	13	9	9	18
65	3	14	16	12	29	23	9	12	11	14	9	11	20
75	10	15	10	12	27	21	10	10	11	15	10	10	17
73	6	14	16	13	29	23	9	12	12	13	10	10	17
72	9	15	9	12	27	23	11	11	13	13	9	10	20
30	9	15	16	12	27	20	9	11	12	15	9	11	16
67	21	15	13	11	29	23	9	10	13	13	9	10	19
55	3	13	10	12	28	23	9	12	13	13	10	11	20
98	27	15	10	11	28	23	10	12	12	13	9	11	17
96	4	15	13	12	28	24	9	10	12	14	11	12	19
74	1	12	12	11	28	22	9	10	12	13	9	10	20
38	37	14	17	11	28	20	9	11	11	14	9	12	17
54	16	13	15	12	30	24	9	12	12	14	9	10	19
105	4	14	12	11	29	22	10	10	11	13	9	10	18
108	3	15	13	12	29	23	9	10	11	13	11	12	18
80	6	15	12	12	31	22	10	12	12	13	9	10	17
104	16	15	10	11	28	23	10	12	12	13	9	11	17
71	48	13	15	12	28	24	9	12	12	13	9	9	19
64	1	14	13	13	31	22	9	12	12	14	11	12	20
104	3	13	13	11	31	23	8	10	13	13	11	11	19
76	2	13	14	12	29	22	9	10	11	13	11	10	19
40	4	13	10	12	25	23	8	12	12	13	9	11	20
62	6	15	13	11	29	23	9	15	12	15	9	11	20
46	4	14	10	12	28	23	10	10	13	14	11	11	19
73	31	12	13	12	29	23	9	10	12	13	11	9	19
100	4	17	17	13	30	23	9	13	12	13	9	13	21
106	20	13	10	13	28	22	8	15	12	13	9	11	17
64	12	14	14	12	28	24	9	10	12	14	9	9	18
87	3	13	16	12	29	23	10	11	12	12	9	11	17
74	10	13	11	11	28	22	9	12	12	12	12	10	17
61	15	14	14	12	31	22	9	12	12	14	9	10	17
122	7	13	10	12	30	20	8	13	12	15	9	10	19
74	1	15	15	12	30	23	9	12	12	14	9	10	20
85	28	13	13	12	29	22	8	10	10	13	11	11	17
49	28	13	13	12	28	22	10	10	11	14	11	11	19
106	0	13	10	13	30	22	9	10	12	14	12	10	18
68	7	12	12	11	30	23	9	12	11	13	10	11	17
89	23	16	10	11	29	22	10	10	12	14	12	10	18
30	20	13	10	13	27	24	9	12	12	13	9	12	18
61	10	13	10	13	28	22	9	15	12	13	9	11	17
43	1	13	14	11	30	24	9	10	12	13	11	9	19
