# Supplementary material for: Using game theory to thwart multistage privacy intrusions when sharing data
Source: Sci Adv. 2021 Dec 10;7(50):eabe9986. doi: 10.1126/sciadv.abe9986 (PMC8664254; doi:10.1126/sciadv.abe9986)
Supplement: Supplementary file 2 — Data S1 [file sciadv.abe9986_data_s1.zip › sciadv.abe9986_data_s1/DemoKAnonymization/exp/2058/data/target_data/i40.csv]

YOB	State	STR1	STR2	STR3	STR4	STR5	STR6	STR7	STR8	STR9	STR10	STR11	STR12
68	9	15	15	11	29	25	9	10	12	13	10	9	18
106	24	13	11	13	29	22	10	13	14	13	10	12	18
55	5	14	13	12	28	22	10	12	13	14	11	9	19
80	8	15	10	11	30	23	10	12	12	13	10	11	16
86	1	14	12	12	27	25	9	10	12	13	9	12	18
103	45	13	18	13	28	22	9	13	12	14	10	11	18
65	2	13	20	11	28	23	10	12	12	13	10	11	17
104	0	15	19	12	28	23	9	10	12	13	9	9	17
92	3	12	15	12	30	24	10	12	12	14	11	10	18
42	5	13	12	12	28	22	9	10	11	14	11	9	19
101	23	13	13	13	27	24	9	12	13	14	11	11	17
101	16	13	13	12	27	24	9	10	13	13	9	11	19
44	20	13	12	12	30	23	9	11	11	14	9	11	19
102	14	13	11	13	28	21	11	10	13	13	11	9	18
51	42	13	16	12	27	20	9	10	12	13	11	12	19
56	23	15	12	12	26	21	8	11	12	12	9	11	19
66	10	15	13	12	28	22	10	11	12	13	9	11	18
81	33	13	11	13	27	24	10	9	11	14	9	11	17
101	0	14	13	12	28	22	10	13	11	13	9	11	17
82	2	13	10	13	27	24	9	12	12	13	9	12	18
97	0	14	16	12	29	21	9	12	12	15	9	11	18
109	9	14	19	13	31	23	9	10	12	13	9	10	18
98	32	16	12	11	28	22	9	12	12	13	10	12	18
106	0	14	10	12	28	24	9	10	11	13	9	10	19
84	10	14	16	11	29	21	9	15	11	14	10	9	18
65	2	14	13	13	28	22	10	10	12	13	9	9	18
46	26	15	13	12	28	23	10	12	14	14	9	11	19
84	3	13	12	11	29	23	10	10	12	14	9	10	18
112	17	15	15	13	28	24	11	10	12	15	11	11	18
107	8	13	12	12	28	23	9	13	13	14	9	11	18
49	3	15	11	13	29	20	10	12	11	14	11	12	18
67	0	12	10	12	29	23	9	10	10	13	11	10	19
77	23	13	10	11	26	22	10	14	12	13	10	12	19
32	0	13	12	13	29	23	9	10	11	13	11	11	19
74	9	15	16	13	31	23	9	11	12	13	8	12	19
67	1	13	15	12	29	23	9	11	12	13	10	11	18
45	7	12	18	12	27	23	9	10	12	13	11	11	18
45	45	14	10	12	29	22	9	10	12	13	8	12	19
45	12	14	13	13	26	23	9	13	11	14	11	10	20
85	18	13	9	11	27	21	10	11	11	13	9	11	19
39	16	15	11	11	30	24	10	12	12	13	9	13	18
98	5	14	11	12	30	22	9	10	12	13	12	12	18
42	13	13	13	13	27	24	9	12	12	12	9	11	18
62	11	15	10	13	28	22	9	10	13	13	11	11	20
50	4	15	10	13	29	21	9	13	11	14	9	11	18
78	5	14	12	11	28	22	10	13	12	13	9	10	21
95	2	13	13	12	28	22	10	11	12	13	9	11	17
49	8	12	14	13	31	22	9	10	12	13	9	11	17
49	0	13	10	11	29	22	9	10	11	13	8	13	18
60	12	14	18	11	28	22	10	12	12	14	9	10	19
108	2	12	10	12	29	23	9	12	12	14	9	11	19
37	0	15	15	13	28	24	9	12	14	14	9	11	17
95	7	15	10	11	29	20	9	12	12	14	11	9	18
61	2	12	15	13	28	22	9	14	12	13	10	11	17
101	44	12	20	12	28	23	9	9	13	15	10	11	17
100	7	13	16	13	29	23	9	12	13	15	11	10	18
92	2	14	19	11	29	25	9	13	12	13	9	10	18
41	16	14	11	12	29	23	10	12	13	14	9	11	19
45	21	13	10	11	31	23	8	10	13	14	10	11	19
45	13	16	12	12	28	23	9	13	12	15	10	11	18
49	1	13	13	12	28	24	9	12	12	13	9	11	18
91	14	13	13	12	28	23	8	12	12	13	10	9	19
95	23	14	14	11	27	22	9	13	12	13	9	9	17
39	6	15	16	12	29	23	9	12	13	13	9	10	18
102	6	14	11	12	29	23	9	10	12	13	9	13	19
96	10	15	9	13	28	23	10	12	12	13	9	9	18
74	17	14	11	13	28	23	8	10	12	13	9	10	18
30	16	15	10	13	27	23	9	13	11	14	11	11	18
82	0	13	12	12	29	24	10	10	12	14	10	11	20
40	4	15	10	12	28	24	9	12	11	14	9	9	18
75	18	13	11	12	27	24	9	10	11	14	9	9	19
31	4	16	13	12	29	22	9	14	12	13	10	10	18
96	36	13	13	11	28	23	9	13	12	13	9	10	18
93	50	16	12	11	28	20	9	12	11	13	9	9	17
90	4	15	11	13	28	22	9	13	13	13	10	10	18
103	16	13	10	12	28	21	9	10	11	13	9	11	18
49	1	16	15	12	30	23	10	12	12	13	10	11	19
119	26	13	17	12	31	22	9	12	13	14	9	11	18
55	27	14	10	12	28	24	10	10	12	13	9	13	18
62	24	13	12	13	29	23	9	10	11	13	11	11	19
72	2	13	13	14	28	21	9	10	12	13	10	10	19
106	0	13	10	13	30	22	9	10	12	14	12	10	18
95	12	15	12	13	26	24	9	12	13	13	11	11	19
79	3	14	9	11	27	22	10	12	12	13	8	11	19
62	19	13	18	12	29	24	9	12	12	13	11	10	19
70	4	15	10	13	29	21	9	13	11	14	9	11	18
83	18	17	14	12	30	22	10	10	12	13	9	11	19
43	6	13	9	13	27	21	9	15	12	15	9	10	17
101	2	16	14	11	28	22	10	13	12	13	9	11	18
102	19	14	12	12	30	24	9	12	11	13	10	11	18
68	1	15	16	12	31	23	9	13	12	14	9	9	19
30	1	14	11	12	29	23	9	10	11	14	10	10	18
100	9	13	16	12	29	23	10	12	12	13	9	10	19
57	39	13	10	13	27	23	10	10	12	13	10	10	20
55	4	14	15	12	27	20	9	11	11	13	8	12	18
80	0	13	18	11	27	20	10	12	13	13	9	10	19
72	8	13	16	12	28	22	9	13	12	13	9	10	18
104	19	13	15	11	29	24	9	10	11	15	9	11	19
39	17	13	16	13	29	23	9	12	13	15	11	10	18
70	11	13	14	11	30	23	9	10	11	14	10	10	18
97	32	13	10	12	29	22	8	10	12	13	11	10	17
99	0	13	10	13	31	23	8	10	11	13	10	10	18
63	29	15	12	11	28	23	9	10	12	13	10	11	19
57	15	13	18	12	27	23	10	12	11	12	10	9	20
81	13	14	10	11	30	22	10	12	13	13	9	11	18
52	17	13	12	13	29	22	9	13	11	14	8	9	20
49	10	15	10	11	30	23	9	10	11	14	11	10	17
55	5	13	13	11	28	22	8	11	11	13	11	10	19
76	25	13	15	12	29	23	9	11	12	13	10	11	18
101	2	13	20	13	31	22	9	10	12	13	10	10	19
83	4	15	13	11	28	21	9	12	13	13	12	9	20
96	8	14	13	12	28	24	9	10	11	14	8	11	20
41	21	15	10	12	28	23	9	11	11	13	9	10	18
52	13	14	15	12	29	21	9	11	11	13	8	12	17
104	10	16	14	13	30	23	9	12	12	13	10	10	18
57	1	12	10	11	28	21	10	12	11	14	9	12	18
83	10	14	12	13	29	23	8	10	11	14	9	11	19
83	45	16	10	13	28	22	9	12	12	14	9	12	18
60	0	14	13	13	29	23	10	13	11	14	9	11	19
41	40	15	13	13	30	21	10	10	12	14	9	9	19
39	21	14	13	12	28	23	9	13	12	14	11	10	17
42	15	13	10	12	29	24	9	10	12	14	11	11	19
39	22	14	10	12	29	23	9	10	12	13	9	10	19
74	12	14	12	12	29	21	10	10	13	14	8	10	17
111	13	14	13	13	26	23	9	13	11	14	11	10	20
52	30	15	12	12	26	23	9	12	12	13	10	12	17
80	23	14	11	11	29	24	9	10	11	13	9	10	17
77	2	13	17	11	30	23	9	11	11	13	9	11	20
56	3	14	13	12	29	21	9	12	12	13	11	10	18
79	0	14	10	12	27	23	9	10	13	14	9	11	18
99	27	13	17	11	30	23	9	11	11	13	9	11	20
112	0	13	12	12	28	21	9	12	12	13	9	8	20
52	1	13	10	13	30	23	9	10	13	15	10	9	20
33	33	13	14	11	27	22	9	12	12	14	9	11	20
75	12	14	11	13	29	22	10	12	13	13	10	11	19
103	5	15	12	11	29	21	9	12	11	13	9	10	18
38	17	13	12	12	28	22	9	12	12	13	9	10	19
39	20	13	17	12	27	23	10	15	12	14	11	10	18
28	36	12	15	11	29	23	8	11	11	14	9	11	17
69	42	13	16	11	28	23	9	11	12	14	9	10	17
91	3	14	10	13	29	25	10	10	11	13	9	11	19
77	16	13	12	11	29	22	9	10	12	13	11	11	17
111	6	14	11	12	27	22	10	13	12	13	11	11	17
101	22	14	13	12	28	23	9	13	12	14	11	10	17
70	25	12	12	11	28	22	9	10	11	13	11	11	19
50	7	14	13	12	29	22	9	15	11	13	10	10	18
84	24	15	9	12	29	23	9	10	14	14	9	10	19
82	1	14	12	12	29	22	9	10	11	13	9	11	17
70	2	13	10	13	30	24	9	10	12	13	9	11	18
66	4	14	18	12	29	24	10	13	12	15	10	11	19
62	1	15	16	11	28	23	10	12	14	14	10	10	20
67	3	13	13	12	30	22	9	10	11	14	10	9	19
39	5	13	16	12	27	25	9	12	12	14	10	10	17
41	9	16	20	11	29	22	10	13	11	14	8	10	18
30	4	14	10	11	28	22	11	10	12	15	9	11	19
90	33	13	14	13	30	23	9	14	12	13	10	12	21
38	3	14	14	11	30	21	10	10	12	13	8	11	20
48	5	12	16	11	29	23	10	10	12	14	10	11	17
95	2	15	17	12	29	23	9	10	12	14	9	10	17
48	17	12	10	12	28	21	10	10	13	13	9	11	17
91	29	16	16	11	31	22	10	12	12	13	11	10	18
94	3	13	14	13	29	23	9	10	11	13	9	11	19
93	0	14	10	11	29	22	9	14	12	13	9	9	18
87	0	13	13	13	26	22	9	10	11	13	9	11	18
73	3	12	17	11	31	21	9	13	11	13	9	11	18
41	40	12	14	11	27	23	9	12	12	15	9	11	19
94	9	14	13	13	27	24	10	15	11	13	9	10	18
67	7	12	13	11	31	23	9	12	12	13	8	10	17
34	14	14	19	11	30	23	9	12	12	14	10	10	21
57	3	14	12	12	27	24	9	11	11	13	8	10	17
108	9	12	15	13	30	23	9	10	12	13	12	11	21
81	15	13	13	11	28	24	10	11	12	14	10	10	18
53	21	13	10	13	27	22	9	10	12	13	9	11	18
40	33	13	12	12	27	22	9	10	12	13	9	11	19
105	1	13	16	12	29	22	9	14	12	13	10	10	19
73	4	12	10	13	30	22	9	10	10	13	9	11	17
93	1	13	10	12	28	23	10	10	12	13	11	10	19
89	46	15	11	12	28	23	9	13	12	14	10	10	18
27	9	14	16	11	28	21	10	13	12	13	9	11	20
76	2	13	12	12	28	23	10	10	12	14	9	11	18
100	15	15	9	13	29	24	9	12	13	15	10	11	18
99	13	13	14	12	27	23	9	13	12	13	9	12	20
109	13	14	11	12	27	23	9	10	12	13	9	12	19
49	3	15	9	12	29	24	9	10	12	15	11	11	17
33	0	14	13	11	30	22	10	12	12	15	9	11	18
68	2	14	13	12	28	21	8	12	12	14	8	11	17
104	9	16	14	14	28	20	9	12	12	13	8	9	19
56	1	13	10	11	29	22	9	10	11	13	8	13	18
97	0	13	12	12	29	25	10	10	11	13	10	11	18
45	0	13	16	12	28	23	9	15	13	14	9	9	19
54	4	13	16	11	29	24	10	10	12	13	11	11	20
29	6	13	10	11	28	23	9	13	11	14	9	13	17
102	0	13	9	13	28	22	8	11	13	13	9	10	18
78	15	13	12	12	29	23	9	15	12	15	10	10	19
48	9	15	10	12	28	21	10	12	12	14	11	11	18
110	14	13	12	12	28	23	9	9	11	13	9	9	17
31	0	14	12	12	30	24	10	10	12	14	9	10	17
103	15	13	13	12	27	23	9	13	11	14	10	10	19
55	11	13	13	12	29	23	10	10	12	13	9	11	18
22	0	14	10	12	28	23	10	10	13	14	11	11	19
58	14	15	13	13	27	22	10	12	11	13	10	10	18
66	28	16	10	12	29	21	9	11	11	13	10	11	18
80	20	15	13	13	29	20	9	10	11	14	10	11	17
70	17	12	15	12	29	24	10	10	11	13	10	9	18
50	45	15	12	13	29	23	10	10	11	14	8	10	18
76	3	13	11	11	28	22	9	10	11	14	11	10	18
47	10	13	13	12	29	22	9	10	10	13	11	11	17
62	5	13	12	11	30	23	11	10	11	13	10	12	18
92	14	14	13	13	28	22	9	10	11	13	11	12	19
70	5	13	11	12	31	22	9	12	12	15	9	9	18
72	2	14	12	12	28	22	9	12	12	14	9	13	18
65	16	13	10	13	28	22	10	12	12	14	9	11	17
82	10	13	20	13	30	24	10	13	11	14	8	12	19
57	20	12	17	12	29	23	9	10	11	13	10	11	18
100	25	14	12	12	29	25	9	10	12	13	9	11	19
80	17	14	14	12	27	23	9	9	12	13	11	9	18
80	4	13	19	12	29	24	9	12	11	13	9	11	19
69	1	15	11	12	27	24	9	12	12	13	9	12	18
45	38	14	18	11	29	22	9	13	13	15	9	12	19
36	5	13	18	11	29	23	9	14	11	13	9	9	18
73	6	14	10	13	29	24	9	12	12	14	9	10	16
77	8	16	11	12	30	23	9	11	12	14	9	13	21
76	6	14	13	13	28	23	9	10	12	13	9	9	20
104	0	13	12	11	29	22	10	10	12	13	9	10	18
77	24	14	13	11	30	23	9	10	11	13	9	11	19
81	21	12	10	13	31	21	9	15	12	13	10	11	19
63	24	15	13	12	29	24	9	11	11	14	9	10	19
85	20	14	16	12	27	22	9	10	12	15	9	9	19
53	10	14	12	13	29	23	10	12	13	13	10	12	18
57	12	14	13	11	27	24	10	12	12	13	9	9	18
45	2	14	10	13	27	24	10	12	11	13	9	9	18
80	18	13	13	12	28	22	10	12	12	13	9	9	18
113	9	14	18	12	29	22	10	9	12	13	9	9	17
52	23	14	10	13	31	23	9	13	11	13	11	12	18
67	2	14	12	11	29	24	10	12	12	14	8	11	20
71	10	15	16	12	28	23	10	11	11	15	11	11	19
53	25	15	12	13	30	22	9	12	12	13	10	11	19
101	4	12	10	12	30	24	9	13	11	14	9	11	19
102	0	14	11	12	28	24	10	12	12	14	10	11	19
24	3	14	13	11	28	25	10	10	12	13	10	10	20
61	2	14	16	12	28	25	10	12	12	14	11	10	19
60	15	14	17	12	29	21	10	10	12	14	9	10	19
77	10	13	17	12	29	20	9	12	13	15	9	11	18
62	7	12	12	11	29	24	10	10	12	13	9	11	18
110	3	13	15	12	26	23	9	10	13	13	9	9	17
74	22	12	10	11	28	21	10	15	11	14	9	10	17
35	11	14	13	13	30	24	8	10	11	13	9	11	18
60	8	13	13	12	28	22	10	12	12	13	9	9	18
48	12	13	10	11	30	24	9	12	11	13	11	11	21
45	0	15	12	11	28	21	10	10	11	13	9	11	18
93	24	15	15	13	28	20	9	10	11	15	11	11	17
94	9	16	15	11	27	20	9	10	12	15	10	11	18
97	5	13	17	11	28	24	9	12	12	14	10	8	19
104	29	15	17	13	30	23	10	13	12	13	11	11	21
78	0	13	13	11	27	23	10	13	14	14	9	10	18
20	16	14	12	13	27	23	10	10	12	14	9	9	19
72	2	12	13	13	29	23	9	10	13	13	9	11	18
111	33	15	10	11	28	21	10	12	12	14	10	10	19
99	14	15	10	11	30	23	10	13	12	13	10	11	19
64	25	16	13	11	30	21	9	13	12	13	11	10	20
56	7	14	11	13	28	20	9	10	12	14	11	11	20
82	17	13	14	11	29	22	10	10	12	15	9	10	21
93	4	14	13	14	28	21	11	10	12	14	10	11	20
68	24	14	11	11	27	24	10	12	12	14	9	11	18
84	14	14	11	11	30	23	9	10	12	13	9	8	19
105	16	12	10	11	28	23	9	10	11	14	9	11	18
81	7	14	13	13	29	22	9	12	12	14	10	12	19
89	13	13	11	13	27	24	8	12	12	15	8	12	17
34	10	13	17	12	29	23	9	11	12	13	9	12	18
110	35	15	12	11	29	22	10	10	12	14	9	11	18
110	6	13	10	11	27	23	10	10	13	14	9	9	19
44	4	16	10	11	28	23	9	13	12	13	10	10	18
45	20	16	12	12	29	23	9	10	12	15	9	11	18
79	3	14	11	13	30	23	9	10	11	13	10	12	18
96	1	13	12	12	28	23	10	10	12	13	9	11	18
113	1	13	16	13	29	22	9	13	12	14	9	10	19
33	9	12	13	13	28	20	9	10	12	13	9	11	18
56	0	13	12	12	27	23	9	10	12	13	9	11	18
97	36	12	13	12	30	23	10	12	11	14	12	11	18
96	0	13	16	12	27	21	9	10	12	13	10	11	17
109	14	14	12	12	30	23	9	10	11	15	10	12	18
70	5	14	12	13	29	22	9	12	13	14	10	11	18
73	26	13	11	12	29	23	10	10	12	13	9	12	19
61	3	13	16	12	27	23	9	10	13	13	9	10	17
69	5	14	12	11	27	23	9	10	11	14	9	12	19
96	38	15	12	11	29	24	9	10	11	13	10	11	19
89	11	16	11	12	30	23	9	11	12	14	9	13	21
52	1	13	13	11	28	22	8	10	11	13	10	13	19
63	3	13	14	13	28	22	10	11	13	14	10	11	19
87	13	13	10	11	28	22	10	10	14	13	9	10	17
48	7	13	18	11	29	22	9	11	11	13	10	11	17
77	1	12	11	13	29	21	9	10	13	14	10	12	18
64	2	13	12	12	29	22	9	13	13	13	9	10	19
107	27	15	15	13	28	23	9	12	12	13	11	11	17
27	24	13	13	13	27	24	9	12	12	12	9	11	18
71	5	12	13	14	27	21	10	10	12	14	11	10	19
72	18	13	16	13	28	22	9	10	12	13	9	9	18
50	10	12	16	12	28	20	9	13	12	14	12	10	18
106	8	13	15	13	29	22	9	11	12	14	9	11	18
80	0	13	11	11	29	21	9	10	11	13	8	10	20
65	8	15	10	13	28	22	8	10	13	13	11	11	20
72	3	14	16	12	28	24	9	13	11	13	8	11	18
97	8	14	20	12	28	23	10	12	13	13	9	11	18
53	12	13	14	11	30	23	9	10	11	14	10	10	18
79	42	14	10	12	28	21	9	14	12	13	9	10	19
98	23	13	18	12	29	20	9	12	14	14	9	11	19
90	0	13	18	11	29	22	9	12	11	13	10	10	19
65	2	14	13	11	27	22	9	12	13	13	8	11	19
85	48	13	10	12	28	23	9	10	12	14	10	11	19
19	10	16	10	11	28	21	9	10	12	13	9	9	18
79	18	13	11	11	29	23	9	10	13	13	10	9	19
41	2	13	12	12	28	22	9	12	11	13	10	11	19
79	8	13	15	12	27	25	10	12	12	13	10	10	18
71	0	13	16	11	31	22	9	11	11	13	11	12	19
52	8	14	10	12	26	22	10	10	13	15	11	10	19
31	7	14	17	12	29	22	9	12	11	13	11	11	19
76	7	15	12	12	27	20	10	14	11	12	9	11	17
48	33	15	17	12	28	23	10	10	14	13	11	11	18
66	7	14	12	11	28	23	9	13	13	13	11	10	18
47	12	15	12	13	29	23	10	10	11	14	8	10	18
46	31	15	14	12	28	22	9	11	11	13	8	11	19
55	21	15	18	12	28	23	9	10	11	13	9	9	18
41	19	12	11	11	27	23	10	13	12	14	10	12	18
75	22	12	13	12	31	24	9	10	11	14	9	12	18
96	27	13	10	11	31	22	9	13	13	13	10	11	18
62	7	14	16	14	29	22	9	11	12	13	10	11	18
75	31	14	12	12	28	23	10	13	11	13	10	12	18
42	2	15	17	12	30	24	10	9	12	14	10	9	17
116	13	14	9	11	27	22	10	12	12	13	8	11	19
56	3	13	18	12	29	23	9	10	12	13	10	12	21
71	27	16	16	13	28	23	9	10	12	13	11	9	19
99	20	15	14	12	28	23	9	10	11	12	11	12	17
70	2	14	13	12	28	22	9	12	12	13	9	10	18
54	2	14	10	12	28	20	11	12	13	14	11	13	18
104	36	15	13	11	29	22	9	10	13	14	9	10	20
42	6	14	18	13	26	21	9	10	12	14	9	11	20
64	2	13	12	13	29	21	9	13	11	13	9	12	18
108	6	13	12	13	29	23	9	10	11	13	8	10	18
9	26	12	17	12	28	23	9	10	13	13	9	11	18
74	13	13	10	11	28	23	9	13	12	13	9	10	17
103	1	13	15	11	30	22	8	12	12	14	10	10	19
80	15	12	12	12	31	22	10	10	11	13	9	11	20
36	3	13	10	12	30	23	9	12	12	13	9	10	18
73	5	13	12	12	28	21	9	12	12	13	9	8	20
64	13	16	17	14	29	23	10	13	12	13	11	11	16
84	2	13	13	11	28	21	10	10	14	14	11	10	19
74	20	14	11	13	29	22	10	12	13	13	10	11	19
75	16	14	12	11	27	22	9	13	11	13	9	9	18
44	3	15	10	11	29	21	9	12	12	14	11	9	18
54	0	13	11	12	28	21	10	12	13	13	10	11	17
89	3	13	13	11	29	23	10	11	13	15	9	10	19
33	9	13	13	11	28	24	10	10	12	14	9	9	20
53	0	13	11	14	29	24	9	12	12	15	9	11	19
95	28	15	11	13	30	23	9	10	11	15	10	12	19
23	0	13	12	12	29	22	9	12	12	13	9	11	19
50	14	13	16	12	27	23	9	10	13	13	9	10	17
69	5	13	11	13	28	23	8	10	12	13	9	9	21
86	3	13	13	11	31	22	9	12	12	13	11	10	17
46	36	15	16	12	29	24	10	12	11	13	9	11	19
40	2	14	12	12	28	25	11	13	12	15	9	11	18
54	3	14	16	12	28	21	9	10	12	13	9	12	18
81	11	13	16	11	30	22	9	10	13	14	10	9	18
81	30	13	13	12	28	21	9	10	12	14	9	11	18
51	0	14	10	12	28	23	10	12	12	12	10	11	18
40	7	15	16	11	30	22	9	10	12	14	9	12	20
61	2	12	12	12	30	22	9	12	13	14	9	11	19
41	5	14	13	11	29	22	9	10	12	14	10	9	19
98	13	16	10	11	31	22	10	10	12	13	8	11	18
97	1	12	14	13	31	22	9	10	12	13	9	11	17
76	18	13	13	12	28	22	10	12	12	13	9	9	18
97	14	15	12	12	30	23	9	13	11	14	9	9	20
72	47	13	13	13	28	22	10	10	12	13	10	11	17
60	5	14	16	12	29	23	10	9	11	13	9	10	17
71	6	12	15	13	28	22	9	14	12	13	10	11	17
67	10	15	10	12	30	23	10	12	12	14	9	11	18
44	13	13	19	12	28	23	9	10	12	14	10	11	19
75	12	14	14	11	29	23	8	13	12	14	8	11	18
28	9	15	18	12	27	23	9	12	13	13	9	9	17
41	3	14	12	11	27	22	9	13	11	13	9	9	18
72	28	13	11	12	27	24	9	10	11	14	9	9	19
67	15	15	10	12	30	22	10	10	12	13	9	11	17
40	1	16	14	11	29	23	10	13	11	13	9	10	21
46	10	13	10	11	27	21	9	9	12	13	9	11	17
77	6	13	14	12	30	20	9	10	12	13	8	11	20
84	11	12	13	12	30	23	9	12	12	13	11	10	19
68	19	15	13	12	27	23	10	11	12	13	9	11	18
53	2	16	9	12	29	22	9	10	13	14	11	11	19
111	0	13	10	11	28	21	9	9	12	13	9	11	17
98	28	14	12	13	27	22	9	12	11	13	10	11	19
36	22	15	16	13	27	23	9	12	12	13	8	13	19
69	9	14	16	12	27	21	10	10	11	13	10	12	17
30	2	13	11	13	28	21	10	10	12	13	11	10	17
35	3	15	17	12	31	20	9	13	11	14	12	9	18
87	30	14	19	12	28	22	10	13	12	13	9	11	19
86	45	13	14	12	30	21	9	13	12	14	9	11	19
33	12	14	12	12	27	22	9	11	13	13	9	9	19
42	16	14	13	12	30	22	8	10	11	13	9	11	19
80	28	13	14	12	29	22	11	10	12	14	9	11	20
62	36	14	10	12	27	24	10	12	11	13	9	11	19
100	5	14	10	12	28	24	9	13	10	14	9	11	18
84	16	15	13	12	28	22	10	10	13	13	8	10	17
41	19	13	10	12	27	21	9	10	11	14	8	12	16
64	11	14	15	11	30	23	9	12	11	13	9	12	19
104	9	15	20	11	28	20	9	10	12	13	10	12	17
86	0	12	10	13	30	22	9	10	12	14	10	10	19
73	9	15	17	12	30	24	10	9	12	14	10	9	17
49	12	13	15	13	27	25	9	13	12	13	9	11	16
43	0	13	13	11	28	22	8	10	11	13	10	13	19
47	2	14	16	12	29	23	9	12	11	14	9	11	20
35	33	15	18	12	27	22	9	10	12	13	10	10	16
55	6	14	18	13	28	22	9	10	12	13	11	13	20
40	2	13	11	13	28	23	8	10	12	13	9	9	21
85	32	14	10	12	30	23	9	10	12	13	9	11	20
111	11	14	11	11	29	22	9	13	11	13	11	10	17
81	15	13	12	12	28	22	9	12	11	13	9	11	19
34	0	14	9	13	29	23	9	10	12	13	9	11	18
55	16	13	17	12	27	25	11	13	11	14	10	11	19
105	1	15	14	11	28	22	10	12	11	14	10	10	18
75	0	14	11	12	27	23	10	13	13	13	10	10	17
55	39	14	13	12	28	22	9	12	12	13	9	10	18
84	22	13	10	11	27	23	9	10	13	13	9	10	19
92	24	14	13	12	30	22	9	10	12	15	10	10	19
54	0	13	10	12	28	21	9	12	13	13	9	10	18
44	6	13	13	13	31	23	9	14	12	14	9	10	18
108	12	15	11	12	27	23	8	10	12	14	12	10	19
84	26	13	13	12	27	20	9	12	12	14	10	13	17
100	5	13	10	11	28	23	9	13	11	14	9	10	18
101	3	14	9	13	29	24	8	14	12	15	9	11	19
87	9	13	18	13	29	21	9	10	11	13	9	10	18
69	1	13	13	12	27	24	9	10	13	13	9	11	19
105	14	15	11	12	29	21	9	12	12	13	9	11	19
53	8	12	17	12	28	21	10	12	13	14	11	10	18
49	41	12	10	12	28	22	9	12	12	14	9	9	18
49	0	13	10	11	27	21	9	9	12	13	9	11	17
101	8	13	15	13	28	25	11	10	12	14	9	11	18
63	24	13	17	12	29	23	10	12	12	13	10	9	19
56	6	13	11	11	31	23	9	10	13	15	8	11	19
97	32	13	16	12	29	23	9	10	12	13	9	12	17
73	4	15	16	12	29	24	9	10	12	13	9	10	18
46	12	15	14	12	30	23	10	10	14	13	11	9	21
43	0	15	15	12	27	24	9	11	14	13	11	11	16
120	19	15	14	12	29	20	10	10	11	13	9	10	17
91	38	13	17	11	30	21	10	13	11	13	11	10	19
99	33	13	11	13	29	24	9	10	11	14	11	11	18
45	3	13	13	11	27	24	9	10	12	13	10	11	19
46	0	13	14	12	28	22	9	10	12	13	10	11	20
84	10	14	12	13	29	22	9	13	12	14	9	12	18
76	21	14	14	13	30	24	9	12	11	13	11	10	17
41	2	13	12	12	29	23	9	10	12	13	8	10	18
49	3	14	19	13	26	22	9	10	12	13	12	9	19
64	11	13	15	11	30	22	8	12	12	14	10	10	19
101	24	14	11	11	26	22	9	12	11	13	8	10	17
111	24	14	18	12	29	22	8	13	12	13	9	10	19
78	3	13	14	12	29	22	9	12	11	14	10	10	17
108	0	12	10	12	28	23	9	13	12	13	9	10	19
62	28	14	12	11	28	23	9	10	12	13	8	11	19
71	17	13	12	13	30	24	9	12	12	14	12	9	18
103	22	13	13	12	29	23	9	10	12	13	9	9	18
38	17	13	17	11	27	22	10	10	12	13	10	13	19
40	0	14	15	12	27	24	10	10	11	14	8	10	18
53	18	15	10	11	27	20	10	10	12	13	10	11	18
39	27	13	18	12	29	24	9	10	12	14	10	10	19
63	33	13	13	12	28	20	9	13	13	13	10	12	18
58	3	15	18	11	28	22	10	12	11	13	10	12	18
74	11	14	17	11	28	20	9	11	11	14	9	12	17
80	20	15	17	13	28	24	9	12	12	13	11	9	18
75	11	14	10	11	27	24	10	13	12	13	9	12	18
113	0	13	12	12	28	24	9	10	12	13	8	10	18
88	13	15	11	11	30	23	9	10	12	13	11	10	19
84	6	15	13	13	27	23	10	10	11	15	8	11	19
96	19	12	15	12	29	24	10	10	11	13	10	9	18
32	22	16	13	11	28	24	9	13	12	14	11	12	17
76	8	15	15	12	30	25	9	10	13	14	10	10	17
49	29	13	13	11	28	23	9	13	12	13	8	12	19
107	27	14	15	12	27	23	10	10	13	13	11	14	16
66	37	14	12	12	30	22	10	13	12	13	8	11	17
43	22	15	12	12	28	23	8	11	11	13	8	11	19
102	2	14	13	12	29	23	10	11	12	14	11	9	20
72	47	13	13	11	27	24	9	10	12	13	10	11	19
93	36	12	10	13	27	25	9	12	11	13	9	10	17
95	15	16	16	12	27	22	9	12	11	14	8	10	20
69	0	12	12	12	27	24	9	10	12	13	11	10	19
68	50	13	15	12	26	24	10	13	12	15	9	11	20
61	1	13	17	11	30	22	9	12	11	13	9	11	19
48	12	13	16	12	28	21	10	10	11	13	9	9	18
43	0	13	13	13	28	23	10	12	12	13	10	12	20
73	32	16	13	11	27	22	9	10	12	14	9	11	21
58	9	14	10	13	30	22	10	12	13	13	10	10	19
99	2	15	13	12	30	23	10	10	13	14	9	11	18
62	0	13	14	11	29	22	10	10	12	15	9	10	21
95	13	14	9	11	29	24	10	12	12	13	10	11	18
54	2	14	19	12	27	22	9	10	12	14	11	11	18
82	6	14	15	13	28	23	9	10	12	13	10	10	19
31	47	15	12	12	29	23	9	10	12	13	9	11	21
76	1	15	16	13	28	23	8	10	12	15	9	9	18
103	1	13	13	11	27	22	9	10	12	13	10	11	20
91	2	13	12	11	29	23	9	12	12	13	9	11	17
93	31	13	13	13	28	23	9	12	12	13	9	9	18
76	4	14	11	12	30	23	10	10	13	14	9	9	19
71	38	14	12	12	29	22	10	11	13	13	12	9	19
55	25	13	14	11	29	23	10	10	12	13	11	10	19
44	0	13	17	11	30	21	10	13	11	13	11	10	19
44	2	15	13	12	29	24	9	10	13	14	9	10	17
42	6	14	10	13	29	24	9	12	12	14	9	10	16
40	7	14	11	12	27	23	9	10	11	14	10	9	19
89	9	13	13	12	30	24	9	13	12	14	10	10	19
65	18	12	14	13	28	24	9	13	12	14	10	11	18
93	1	14	16	13	27	22	8	10	12	13	10	12	18
48	2	13	15	13	28	21	9	12	12	13	9	10	19
38	3	13	12	11	28	22	10	12	14	14	9	10	18
73	8	13	16	12	30	22	9	12	11	14	9	10	20
90	4	13	13	12	31	23	9	15	11	13	11	11	18
84	12	13	13	13	29	22	9	10	13	13	10	11	18
105	8	13	9	13	28	24	9	12	13	13	9	12	19
111	12	15	10	11	28	23	10	13	12	13	11	9	17
86	4	14	14	11	30	22	9	13	13	13	9	10	18
95	2	14	13	12	28	23	10	10	12	13	10	11	17
102	17	14	10	11	31	22	10	12	12	13	8	11	18
40	23	15	15	13	28	22	10	10	12	13	9	10	19
108	4	15	15	12	30	23	10	12	12	13	11	11	19
70	10	12	18	12	26	23	9	12	12	14	10	11	18
87	4	13	13	12	30	24	10	12	12	13	8	10	19
83	43	13	17	12	27	23	10	14	11	15	10	12	19
89	1	14	10	13	29	23	8	12	12	13	9	10	16
100	16	14	16	12	30	20	9	10	11	13	8	10	19
91	0	15	15	13	29	22	9	9	11	13	11	11	17
72	4	15	15	12	26	22	9	10	12	13	11	11	19
81	1	14	12	12	28	22	9	12	11	14	10	11	20
99	23	14	11	13	29	21	9	10	13	13	11	10	19
46	14	14	10	12	28	24	9	12	11	13	9	11	20
87	44	14	19	12	29	23	9	12	12	13	11	10	20
97	4	14	13	11	30	24	9	12	13	13	9	10	21
69	2	14	12	12	28	23	10	13	12	13	11	10	19
81	3	13	16	13	27	23	9	12	13	14	9	11	19
54	43	12	10	12	28	23	9	13	12	13	9	10	19
44	3	14	15	12	28	22	9	12	13	13	11	11	20
70	1	14	15	12	29	23	9	10	14	14	9	11	19
56	9	15	11	12	27	23	9	10	13	13	8	11	19
49	12	16	14	11	29	21	10	10	11	13	9	9	18
56	19	15	18	12	28	23	9	10	11	13	11	11	17
93	31	13	12	12	29	24	9	10	12	14	9	9	18
54	4	14	17	12	29	21	9	13	12	13	9	11	18
45	15	13	13	12	30	23	9	12	12	14	9	10	18
59	25	15	13	12	28	23	10	13	12	14	9	11	19
104	19	14	17	12	28	20	9	12	11	13	10	11	20
38	1	13	12	11	29	23	9	13	12	13	9	12	18
57	30	16	14	13	29	23	8	10	13	15	9	9	18
36	5	13	12	13	27	23	10	13	12	13	11	11	18
36	8	12	13	12	31	21	8	10	11	14	10	13	19
46	38	14	20	12	27	23	11	10	12	14	10	8	18
77	17	15	10	12	28	23	9	10	12	13	10	10	19
83	1	13	16	12	28	23	9	12	12	15	10	9	19
71	5	14	12	13	27	22	10	10	14	14	10	10	20
70	19	12	12	12	29	22	10	12	12	14	9	11	18
68	22	14	16	12	29	23	9	12	11	14	9	11	20
97	13	13	18	12	29	24	9	12	12	13	11	10	19
83	12	13	13	12	28	21	9	10	12	14	9	11	18
37	30	15	13	13	30	21	10	10	12	14	9	9	19
81	4	16	13	12	29	22	10	12	12	14	9	12	18
74	24	14	17	13	28	24	9	12	12	14	9	12	17
96	3	15	10	12	28	24	9	12	11	14	9	10	18
52	5	13	12	11	30	23	11	10	11	13	10	12	18
100	6	15	19	12	30	24	8	10	12	13	9	11	19
54	0	14	16	12	27	22	9	10	12	13	10	10	19
40	36	13	15	11	28	23	9	10	13	13	11	11	18
94	9	13	12	13	29	21	9	10	12	14	9	11	19
106	2	14	18	12	30	23	9	13	12	14	8	11	19
103	0	15	13	12	30	22	9	11	11	14	10	10	18
82	3	15	12	12	30	22	9	10	11	14	9	10	18
66	12	16	13	11	31	23	9	12	12	14	9	12	18
69	41	13	15	12	29	23	9	11	12	13	10	11	18
52	9	13	10	12	29	22	10	12	10	14	10	10	19
104	19	15	10	13	28	24	9	12	11	14	10	11	18
107	10	14	11	12	28	23	9	12	11	14	11	10	18
43	21	12	20	12	30	22	9	10	12	13	10	10	17
70	20	16	10	11	28	22	9	10	12	13	9	9	18
68	21	15	11	11	30	23	9	10	12	13	11	10	19
59	20	16	15	12	30	24	10	13	11	14	9	11	18
64	29	12	13	12	28	23	9	12	13	14	11	10	18
50	12	13	15	11	27	23	10	12	11	14	9	10	19
120	18	13	12	12	29	23	10	10	12	13	9	11	19
51	1	15	13	11	27	24	8	10	11	15	10	9	18
105	24	15	13	12	29	22	9	10	12	14	9	10	18
97	0	13	11	13	28	21	10	10	13	13	11	9	18
63	6	13	17	11	27	21	10	12	12	13	9	11	19
76	13	13	11	12	28	21	10	12	13	13	10	11	17
95	4	15	17	11	28	23	10	10	14	13	11	11	18
19	1	15	13	12	30	22	9	11	11	14	10	10	18
104	1	15	12	12	26	21	8	11	12	12	9	11	19
96	15	14	10	13	28	24	9	10	13	14	9	9	19
56	11	14	10	12	28	20	10	12	13	13	9	12	18
91	14	13	12	13	27	23	9	12	12	13	10	10	19
40	9	14	10	12	28	24	10	10	12	13	9	13	18
105	0	12	14	11	27	22	9	11	12	14	9	12	19
71	1	14	13	13	26	23	9	13	11	14	11	10	20
81	12	15	11	12	28	24	9	11	12	13	9	11	18
100	21	12	11	12	27	23	9	12	12	13	10	10	18
67	47	13	10	11	27	23	10	12	13	13	9	11	20
76	16	14	13	11	29	22	9	13	12	15	10	11	19
45	1	14	14	11	29	22	9	10	12	13	11	10	18
91	6	15	11	12	29	23	9	12	11	14	11	10	19
46	21	13	13	12	30	24	10	10	12	13	9	11	20
94	0	16	19	12	30	24	9	15	11	13	9	11	18
48	33	14	12	12	30	23	10	10	12	13	9	10	17
78	26	14	10	13	29	21	9	12	12	13	9	11	20
45	8	14	15	11	29	22	10	12	13	13	9	11	18
108	31	15	12	13	29	22	8	10	12	13	9	10	17
52	5	13	13	13	28	22	9	10	11	14	11	9	19
43	29	13	11	12	27	22	10	12	13	15	11	11	18
42	10	14	10	12	27	22	9	13	11	13	11	11	19
54	49	14	11	12	28	23	9	12	14	13	9	10	18
84	3	13	17	11	27	22	9	13	12	13	9	11	18
44	10	12	10	13	30	22	9	10	12	14	10	10	19
92	6	12	12	12	28	22	9	13	14	13	11	9	18
53	0	13	12	12	29	23	9	12	12	14	11	11	19
104	10	12	11	13	27	23	10	10	12	14	9	10	19
93	11	13	10	11	29	22	9	10	11	13	8	13	18
45	2	13	9	12	29	23	10	13	11	13	8	11	18
71	14	15	15	13	28	20	9	10	11	15	11	11	17
74	12	15	17	11	28	22	10	11	12	13	10	11	19
95	35	14	15	12	28	22	9	12	13	13	11	9	19
64	4	12	13	12	28	22	9	13	12	13	11	11	19
49	44	13	14	12	29	24	9	10	14	14	9	9	18
56	2	14	11	12	29	20	9	11	12	15	9	11	18
57	4	14	16	11	29	24	10	10	11	13	9	12	18
64	3	14	13	12	29	21	9	15	11	13	10	10	18
45	6	14	16	12	31	24	9	11	12	13	8	10	19
53	11	12	16	12	28	24	9	10	12	15	11	10	18
49	0	15	13	13	28	22	9	13	12	14	9	12	19
105	18	13	12	12	27	23	9	11	12	13	10	11	19
106	3	13	12	12	30	22	10	13	11	15	9	10	18
34	35	14	9	13	29	23	10	10	12	13	9	10	17
75	1	14	10	12	30	21	9	10	12	13	9	10	18
73	27	13	12	11	29	24	9	12	11	13	10	11	19
104	10	12	15	13	28	22	9	14	12	13	10	11	17
101	2	14	11	12	30	23	9	10	12	14	11	10	19
52	5	14	11	12	26	22	9	10	13	13	10	10	18
95	20	14	16	13	28	22	10	12	12	13	9	10	18
91	0	12	11	11	28	22	10	12	11	13	9	11	19
47	12	13	13	13	27	24	9	10	11	14	10	10	19
67	17	14	16	12	29	23	9	12	11	14	9	11	20
81	13	13	13	11	28	23	10	11	11	14	9	9	20
52	7	14	13	12	29	22	9	10	11	13	10	11	18
98	29	13	15	13	31	20	9	10	11	14	9	10	19
45	0	14	16	12	29	24	9	10	12	14	12	11	19
81	8	13	11	11	28	22	9	12	13	13	9	12	18
72	1	14	19	13	27	23	9	10	12	12	11	9	18
91	7	14	10	11	28	22	10	11	12	13	11	11	18
101	33	14	15	12	27	24	10	10	11	14	8	10	18
86	8	13	13	11	27	22	9	10	12	13	10	11	20
46	3	14	12	12	29	21	10	10	13	14	8	11	17
107	14	15	12	13	28	24	9	13	11	14	11	11	17
68	1	16	12	13	27	23	10	11	11	13	10	10	19
77	13	12	16	12	30	20	10	13	12	13	10	10	17
47	5	14	14	11	27	23	8	10	12	13	9	10	18
38	15	14	13	12	28	23	10	10	12	13	10	9	18
97	4	14	15	12	28	22	9	13	11	14	9	12	19
102	30	12	16	12	30	23	9	10	13	13	9	10	17
93	17	15	13	12	28	22	9	12	12	14	10	10	17
106	40	14	12	13	29	22	9	13	11	14	10	11	19
52	36	14	12	12	30	23	10	10	12	13	9	10	17
37	10	13	17	11	28	22	10	10	11	14	10	11	18
77	3	12	10	13	29	23	8	13	11	13	9	11	20
38	15	14	13	12	31	24	9	12	12	14	10	11	21
35	42	13	11	13	28	21	9	10	12	14	11	11	20
92	0	14	17	13	28	25	9	10	11	13	9	11	18
98	1	14	13	11	29	20	9	12	11	13	9	10	20
109	0	15	17	12	28	24	9	10	12	14	10	10	20
100	4	16	12	12	30	22	9	10	12	13	8	10	17
45	2	13	12	12	29	22	9	10	14	14	9	10	18
32	12	14	17	13	29	22	9	10	11	15	9	12	19
71	7	13	17	12	31	22	9	10	12	13	9	11	20
100	1	16	12	13	27	23	10	11	11	13	10	10	19
103	24	13	11	12	28	21	9	10	12	13	9	10	19
72	21	13	13	12	28	20	9	13	13	13	10	12	18
40	20	14	13	12	29	21	10	13	11	14	8	10	20
61	8	12	12	13	29	22	9	10	13	13	10	12	18
74	3	16	12	12	30	22	10	12	11	13	9	11	18
108	10	17	14	12	30	22	10	10	12	13	9	11	19
48	0	16	15	11	29	22	9	12	12	14	11	12	18
49	42	13	14	12	29	24	9	10	14	14	9	9	18
43	12	14	11	14	28	22	9	10	12	14	9	11	18
72	2	13	10	13	29	23	10	15	11	13	9	10	19
59	2	16	11	12	30	22	10	13	12	13	9	11	19
86	16	13	17	12	30	23	9	12	11	13	9	10	18
97	1	13	11	12	28	22	9	10	13	13	10	11	17
85	0	13	12	11	28	24	10	12	13	15	11	10	18
68	20	12	9	11	31	22	9	13	12	13	8	11	18
89	38	15	12	12	29	20	10	10	12	14	10	11	18
47	2	13	9	11	28	23	9	11	11	13	10	11	17
61	17	14	15	12	29	21	9	11	11	13	8	12	17
16	0	15	14	13	27	22	10	10	12	13	9	10	18
40	3	15	12	12	26	21	8	11	12	12	9	11	19
72	3	14	12	13	27	22	10	12	12	13	8	10	18
101	9	13	12	11	30	23	9	10	12	13	11	10	16
41	8	14	13	11	29	22	10	10	11	13	9	10	19
112	0	13	14	12	29	22	9	12	11	14	10	10	17
36	9	14	10	12	28	24	9	10	11	13	9	10	19
68	16	13	10	13	30	24	9	10	12	13	9	11	18
39	6	16	11	12	30	23	9	10	11	13	9	10	18
106	3	13	13	13	29	20	9	10	11	14	9	11	18
72	40	14	16	14	29	22	9	10	12	13	9	10	21
53	0	14	10	13	27	24	9	10	13	13	10	12	17
45	1	13	13	13	28	23	9	10	12	13	9	10	19
70	10	14	10	12	29	22	9	11	13	13	11	12	18
111	19	13	15	11	29	24	10	12	11	13	10	11	18
16	17	14	13	13	28	23	9	10	12	13	9	9	20
43	4	12	13	12	29	23	10	14	12	13	11	11	18
46	0	12	15	11	28	25	9	9	12	14	8	12	18
112	28	15	13	12	28	22	10	10	11	13	9	10	20
47	9	12	13	12	30	22	11	12	12	12	9	11	17
57	7	12	11	12	30	24	8	13	12	13	9	11	20
50	10	13	11	11	29	23	10	10	11	13	9	11	18
93	0	15	12	12	30	23	9	13	11	14	9	9	20
85	35	13	9	13	28	22	8	11	13	13	9	10	18
77	31	14	12	11	28	22	9	10	12	14	9	12	17
78	3	14	11	12	27	22	9	10	11	14	11	10	18
69	44	14	12	11	30	24	9	10	12	13	9	11	19
46	2	13	11	12	30	23	10	12	11	15	9	10	19
102	4	13	12	12	29	23	9	13	11	13	9	10	19
104	3	13	10	12	28	21	9	10	11	13	9	11	18
61	21	14	12	13	29	23	9	10	11	13	10	10	19
77	0	13	10	14	28	22	9	14	11	13	9	12	19
83	17	13	12	12	27	22	9	12	13	13	9	10	18
82	14	14	15	12	30	23	9	10	12	14	9	11	17
101	7	15	13	12	27	24	9	10	13	13	11	11	18
40	9	14	13	11	29	22	9	12	13	14	10	10	18
28	14	12	17	12	30	23	9	11	12	13	9	12	20
76	24	14	13	13	31	22	9	12	12	14	11	11	20
88	21	12	20	12	30	22	9	10	12	13	10	10	17
91	31	13	11	12	28	23	10	10	11	14	9	10	18
46	5	14	12	12	27	24	9	12	13	15	11	10	17
88	4	15	12	13	27	21	10	10	12	13	11	11	17
108	15	14	19	13	29	23	10	9	12	13	10	10	18
75	7	13	17	13	27	22	10	13	12	15	10	11	18
51	3	14	13	12	29	23	9	13	11	13	10	10	19
85	9	14	9	11	28	24	10	12	13	14	10	10	19
93	7	12	13	12	30	23	9	12	12	13	11	10	19
56	17	15	11	12	29	21	9	12	12	13	9	11	19
57	22	15	10	12	30	23	10	12	12	14	9	11	18
108	3	13	14	12	31	21	9	12	12	15	10	10	18
103	4	15	13	12	28	21	10	12	12	14	11	10	20
96	8	15	16	11	29	23	9	10	11	13	9	9	18
82	1	13	10	11	28	22	9	10	12	13	9	11	19
74	28	14	15	11	29	21	10	10	13	13	10	12	18
63	14	12	16	12	29	21	10	9	13	14	9	10	18
111	16	13	13	11	29	24	8	13	12	14	9	11	18
57	0	12	12	12	27	22	9	13	12	14	8	10	19
113	36	14	11	13	30	22	9	10	11	13	11	11	16
65	12	13	10	12	27	22	9	11	11	14	11	9	20
98	1	15	17	11	28	23	9	12	12	13	10	10	18
113	10	14	12	11	28	22	11	10	12	13	9	11	19
54	15	13	12	12	30	24	9	12	11	13	10	10	18
80	28	14	15	12	30	23	9	10	12	14	9	12	17
49	2	12	17	12	30	23	9	11	12	13	9	12	20
56	0	13	10	12	29	22	10	10	12	13	8	11	19
40	4	14	10	12	28	22	9	10	12	14	9	11	17
94	21	14	13	11	28	24	9	12	11	14	11	10	18
104	6	13	12	11	29	23	10	10	12	14	9	10	18
48	3	15	16	13	27	24	10	11	12	13	10	12	18
72	0	13	15	11	29	24	9	10	11	15	9	11	19
107	3	13	12	12	28	22	9	13	11	14	10	10	17
60	3	14	16	12	31	23	9	14	12	14	8	10	18
85	4	13	14	11	29	22	9	10	14	13	10	10	20
103	14	12	14	11	29	23	9	12	12	13	11	13	18
26	24	13	15	12	29	23	10	10	13	14	11	12	19
108	2	15	10	12	29	24	9	12	13	15	10	11	18
86	2	15	13	12	29	23	9	12	12	13	9	10	19
83	49	14	11	12	30	24	10	12	12	14	11	11	18
74	0	14	15	13	27	24	9	13	13	14	9	10	17
50	0	14	16	14	29	22	9	11	12	13	10	11	18
80	0	13	12	12	29	22	9	13	13	13	9	10	19
103	46	15	15	12	29	24	9	12	13	13	9	11	18
66	6	14	12	12	27	25	9	10	12	13	9	12	18
108	15	13	17	13	29	24	9	12	12	14	9	9	17
51	38	13	11	13	30	20	9	10	13	15	9	11	17
66	0	15	11	11	30	23	9	10	12	13	11	10	19
72	5	13	16	12	27	25	9	12	12	14	10	10	17
109	36	16	13	13	28	20	9	12	12	14	10	10	20
66	3	13	9	11	29	23	10	10	12	13	9	11	20
73	50	15	10	11	29	23	9	10	14	14	11	10	18
92	2	13	17	12	28	22	10	10	12	13	10	10	18
79	4	15	11	12	29	21	9	12	12	13	12	12	18
72	6	15	11	12	29	22	9	12	11	13	11	11	18
64	3	14	12	13	27	22	10	12	12	13	8	10	18
107	6	13	12	13	29	21	9	10	12	14	9	11	19
52	10	13	14	11	30	21	10	10	12	13	11	11	21
49	37	14	12	12	30	23	10	10	13	14	11	10	21
59	13	12	13	12	28	22	9	13	12	13	11	11	19
34	3	14	18	13	29	21	10	12	12	13	9	11	18
53	18	16	13	13	26	22	9	10	11	13	11	10	17
102	2	12	14	11	27	22	9	11	12	14	9	12	19
70	0	14	15	11	27	24	10	10	11	13	10	10	18
96	1	13	10	12	27	23	8	12	11	15	9	10	20
96	1	15	19	12	26	24	9	12	12	14	10	10	20
109	6	16	12	11	29	22	10	14	12	14	11	11	19
70	1	15	15	12	28	24	9	13	13	13	11	12	18
100	49	12	12	13	28	22	9	10	12	14	10	9	17
79	6	12	11	13	30	22	9	9	11	14	12	11	18
65	1	14	12	13	29	22	9	12	13	14	10	11	18
50	6	13	12	12	29	23	10	12	12	13	11	10	19
80	0	14	15	12	28	22	9	10	14	14	9	11	18
107	4	14	13	12	29	25	10	13	12	13	12	10	18
106	1	13	11	12	29	24	9	13	12	14	11	10	16
69	31	14	15	13	28	22	10	10	11	13	10	10	19
48	6	15	16	12	29	24	9	10	12	13	9	10	18
73	14	14	9	12	29	24	9	13	13	13	10	11	20
120	13	15	15	11	27	23	10	10	12	14	9	11	21
34	1	13	10	11	29	23	9	10	12	13	9	11	20
29	22	14	11	12	27	22	9	10	11	14	11	11	18
93	22	13	13	11	29	22	9	12	11	13	9	11	16
90	4	15	11	12	26	22	9	10	12	13	9	9	19
92	12	12	12	12	28	24	9	12	14	13	9	10	18
43	18	14	13	11	29	20	9	12	13	14	9	12	18
70	1	12	15	13	27	22	10	13	12	13	9	9	20
95	5	12	9	11	29	20	8	10	12	13	9	12	18
69	24	16	13	11	31	23	9	12	12	14	9	12	18
105	11	13	13	11	28	23	9	13	12	15	10	10	18
38	18	13	13	11	28	21	10	12	13	13	9	11	16
78	23	13	14	11	29	22	9	11	12	14	9	10	17
68	31	13	10	14	27	22	9	10	13	13	11	11	18
66	3	15	15	13	28	24	9	10	11	13	10	10	17
40	0	12	14	11	28	23	10	15	13	13	11	9	20
50	9	13	16	12	27	25	9	12	12	14	11	11	17
40	30	13	13	12	27	21	9	12	12	13	10	10	18
52	20	14	13	12	28	23	9	10	12	14	10	9	18
94	1	13	17	12	29	21	10	12	11	14	9	10	20
101	7	14	10	12	29	24	9	12	13	13	8	10	18
111	20	16	9	13	30	21	9	12	13	13	9	9	19
17	4	13	11	12	27	20	10	10	12	14	10	12	18
83	19	15	13	12	29	23	10	10	12	13	10	11	18
110	1	13	13	13	27	24	9	10	11	14	10	10	19
34	0	15	15	12	31	24	10	15	13	13	8	11	17
30	0	14	13	12	27	23	10	12	13	13	9	10	18
60	19	14	19	12	29	23	10	13	13	14	10	10	18
63	5	14	14	11	27	23	8	10	12	13	9	10	18
102	10	14	12	12	29	21	10	10	13	14	8	11	17
100	5	12	11	13	29	21	9	10	13	14	10	12	18
15	19	15	10	13	28	24	9	13	12	13	11	12	21
53	0	14	14	12	28	24	10	10	11	13	8	10	18
95	5	14	14	11	28	23	10	13	12	14	11	9	17
45	16	13	11	13	27	23	9	11	11	13	9	10	19
43	1	14	20	11	29	24	9	10	11	15	9	11	19
43	15	15	13	12	26	23	9	10	12	13	11	10	19
77	4	13	13	12	27	25	8	12	12	13	9	10	18
99	12	13	17	12	29	24	10	10	12	14	9	10	17
99	1	16	14	13	29	24	11	13	11	13	10	10	18
86	5	13	13	13	28	21	9	10	12	13	10	11	19
110	40	16	13	11	30	21	9	13	12	13	11	10	20
63	0	13	11	13	27	22	9	10	11	14	9	10	19
92	4	14	10	11	29	22	11	13	12	13	9	10	17
97	38	13	14	12	29	22	9	12	11	14	10	10	17
63	3	13	13	13	29	23	9	12	13	13	9	10	19
31	50	13	13	13	29	22	9	13	12	13	8	11	20
77	27	12	15	12	29	24	9	13	12	14	11	11	18
81	0	12	13	11	28	24	10	13	12	13	9	11	18
62	2	13	10	12	29	24	9	12	11	13	9	10	19
44	0	14	12	12	27	23	8	12	11	13	11	10	19
84	2	12	19	13	30	22	9	10	12	13	8	11	19
94	0	13	17	12	28	24	10	15	13	13	10	11	19
73	8	14	14	13	29	23	9	11	12	13	11	11	19
37	40	15	13	12	30	22	9	12	12	12	12	11	19
64	5	15	10	12	29	23	10	12	12	13	9	13	18
50	7	13	10	12	30	22	10	12	11	13	8	11	18
55	10	14	12	12	29	21	10	10	13	14	8	11	17
4	26	13	10	11	30	22	10	11	12	14	10	11	19
46	12	14	13	12	27	23	9	12	11	13	9	12	19
74	0	13	11	12	27	22	9	13	11	13	12	11	18
122	0	14	11	12	27	23	9	10	12	13	9	12	19
97	17	12	17	11	26	23	9	13	12	14	10	10	18
106	13	13	10	12	29	22	9	12	11	14	10	11	18
46	16	13	10	11	29	22	9	12	11	15	8	11	21
82	19	15	11	12	29	22	9	10	12	13	10	12	20
114	1	13	15	11	30	22	10	11	12	13	9	11	18
64	6	15	13	12	29	22	9	10	12	14	10	9	18
54	35	13	10	12	27	23	9	12	12	13	11	11	17
102	25	14	12	11	29	23	10	10	12	13	9	9	18
107	30	14	14	11	28	22	10	10	12	15	10	10	19
47	20	14	10	11	29	24	9	10	11	13	11	10	19
59	26	14	10	13	30	21	9	10	12	14	9	9	19
107	10	13	16	13	29	22	9	13	12	13	9	10	18
92	0	13	10	11	30	23	9	12	12	14	12	11	18
45	11	13	9	13	29	22	9	11	12	13	10	11	19
30	15	16	13	11	28	23	9	10	12	13	11	10	18
38	40	14	13	11	29	22	9	10	12	14	10	9	19
32	1	13	13	12	30	22	9	10	12	13	11	11	17
71	2	13	16	12	28	24	9	10	12	15	11	11	18
84	3	16	12	11	28	20	10	12	14	14	8	9	17
90	8	12	9	13	27	22	9	11	12	13	11	10	18
42	3	13	13	13	27	24	9	12	12	12	9	11	18
96	26	16	13	12	29	23	9	10	11	13	9	11	19
37	37	16	11	12	28	23	8	10	12	13	11	13	18
52	7	14	13	11	29	22	10	10	11	14	9	11	18
42	3	13	11	11	29	24	9	11	11	15	8	11	17
99	8	15	16	12	29	23	11	12	14	14	10	12	18
49	9	12	18	13	29	22	9	10	12	14	9	10	17
76	36	14	13	12	29	22	9	14	12	13	9	10	19
76	2	14	13	13	29	21	10	13	13	13	8	10	18
52	0	13	11	11	29	22	9	13	13	13	11	10	19
46	1	14	18	11	28	22	10	10	11	13	9	10	19
65	0	16	11	11	28	22	10	10	12	13	9	10	17
95	5	16	13	11	28	22	9	12	12	14	11	11	18
63	4	13	11	12	27	22	10	10	12	14	9	11	18
63	33	14	10	12	29	22	10	10	11	15	9	10	19
54	0	14	11	12	31	24	8	11	13	13	9	13	17
94	19	14	10	13	27	23	9	12	12	14	11	10	17
87	24	14	10	13	29	22	9	10	12	14	9	9	19
63	0	16	12	11	28	20	10	12	14	14	8	10	17
41	10	15	10	12	30	23	10	12	12	14	9	11	18
53	8	12	18	12	26	23	9	12	12	14	10	11	18
38	3	13	12	12	27	23	10	12	13	15	11	12	18
26	11	13	13	12	28	23	10	13	12	14	10	9	20
61	22	12	12	11	28	23	9	10	11	14	9	10	19
100	4	13	14	13	29	23	9	10	11	14	9	9	19
48	2	13	10	12	30	25	10	13	12	13	9	10	17
96	31	14	11	11	26	22	9	12	11	13	8	10	17
58	39	17	17	13	30	23	9	13	12	13	9	13	21
73	1	14	13	12	28	23	10	12	12	14	10	11	20
75	26	12	12	14	27	22	9	11	13	14	11	10	19
82	20	15	10	13	28	24	9	13	12	13	11	12	21
74	12	14	16	13	27	21	9	14	11	14	10	10	19
70	5	14	16	12	29	22	9	10	13	15	10	11	18
86	13	15	14	12	28	23	9	11	12	13	11	12	19
55	0	14	14	12	28	24	9	11	13	14	8	10	19
42	2	15	15	12	31	24	10	15	13	13	8	11	17
80	0	13	10	11	28	21	10	13	13	14	8	13	18
66	1	14	10	12	28	24	9	10	11	13	9	10	19
84	0	13	11	11	28	22	9	12	12	12	12	10	17
75	16	15	16	13	28	22	8	12	11	13	11	9	18
109	1	15	13	13	28	23	10	13	11	15	9	9	18
85	2	15	11	11	29	24	10	14	11	14	9	10	20
71	0	14	14	12	28	24	9	11	13	14	8	10	19
94	0	15	16	12	27	22	9	10	13	13	9	10	20
53	19	13	15	11	28	23	9	12	12	13	9	11	21
90	27	14	11	12	28	21	8	10	11	14	10	12	19
38	9	15	16	12	29	23	10	12	12	14	11	11	18
36	20	14	13	12	28	23	10	10	12	13	10	9	18
108	1	14	11	12	30	23	10	10	13	14	9	9	19
72	2	13	12	14	30	23	9	12	12	13	9	10	18
72	11	12	13	11	28	23	9	12	12	15	10	11	18
68	6	15	17	13	29	24	10	11	12	14	11	10	20
42	0	13	12	12	29	24	8	13	11	13	10	9	18
105	5	13	10	12	30	23	8	12	11	13	9	10	18
55	20	15	13	12	29	22	9	10	12	14	9	10	18
28	23	16	11	12	30	23	9	10	11	13	9	10	18
72	0	16	14	12	27	22	9	10	11	13	11	12	18
52	1	14	17	11	28	22	9	13	12	13	9	9	17
71	0	12	11	12	27	23	9	12	13	15	10	12	19
47	8	14	10	11	28	21	10	10	12	14	9	11	18
88	0	13	14	13	27	21	9	10	11	13	10	12	19
65	4	14	16	12	30	23	9	10	12	15	9	12	19
47	40	14	10	12	29	22	9	10	12	13	9	12	18
115	21	14	12	12	30	24	9	10	12	13	8	9	18
29	9	14	10	13	30	22	10	12	13	13	10	10	19
77	10	13	12	12	29	22	9	13	12	13	10	11	17
106	11	16	10	12	30	22	10	13	13	13	11	10	19
104	0	13	13	12	28	23	9	10	12	13	9	10	18
85	8	13	12	11	28	22	9	13	13	13	9	11	19
55	23	15	18	12	27	22	9	13	11	15	9	10	18
95	6	14	13	11	28	20	9	10	12	13	9	10	17
51	1	14	17	11	29	22	9	10	13	14	9	10	19
103	5	13	10	12	29	23	9	12	12	13	9	10	19
79	33	13	14	12	29	22	9	10	11	13	11	10	19
100	2	13	10	12	29	21	10	12	12	14	9	9	19
36	1	13	13	12	31	23	9	15	11	13	11	11	18
104	12	15	10	12	28	20	9	10	12	13	11	10	19
66	3	13	12	12	28	22	10	13	12	15	9	9	17
94	1	15	20	12	28	22	10	12	12	14	9	11	16
55	20	12	12	12	29	22	10	12	12	14	9	11	18
69	5	14	10	12	29	22	9	10	12	13	9	12	18
100	8	14	15	11	28	23	9	12	12	15	8	10	19
98	3	14	12	11	28	22	9	12	11	14	10	11	18
92	31	13	16	12	27	24	10	13	12	14	8	11	18
87	1	14	13	11	29	24	8	10	13	15	10	10	18
42	3	13	15	11	29	23	9	10	12	13	11	11	18
105	32	14	9	11	30	24	9	12	12	13	9	12	20
72	30	13	16	12	30	23	9	12	12	14	10	11	19
52	8	16	14	13	30	24	9	12	12	14	11	11	18
84	31	13	15	12	28	24	10	12	12	15	11	11	18
40	16	13	12	12	27	24	10	12	11	15	10	10	18
95	1	15	17	14	28	23	9	10	11	13	10	11	17
70	3	14	10	11	29	23	9	10	11	14	11	9	19
96	0	13	17	11	27	22	10	13	12	13	9	11	18
45	1	13	13	11	27	24	10	10	11	13	8	11	18
67	2	14	13	12	29	23	9	12	12	13	10	11	20
48	29	14	14	11	27	23	9	11	12	13	11	10	20
73	0	14	14	10	28	24	9	11	11	14	9	11	19
82	6	16	17	13	30	22	10	10	13	13	11	11	18
97	7	14	9	11	28	23	9	12	13	13	9	11	18
59	2	15	10	11	27	22	9	9	13	14	9	9	19
41	15	14	12	11	27	22	9	13	11	13	9	11	18
79	24	14	15	12	27	19	9	12	12	14	9	12	18
107	6	14	12	12	28	24	9	13	13	13	11	11	18
29	31	14	12	11	28	22	10	11	11	13	9	10	17
47	0	15	10	13	27	24	9	12	12	14	8	10	18
82	37	14	15	12	28	22	9	12	12	14	9	9	19
45	1	14	12	12	31	22	9	10	12	14	10	10	17
58	15	14	11	12	28	23	9	12	11	14	8	9	19
37	0	13	11	12	27	24	9	10	11	14	9	9	19
81	7	13	16	11	27	23	9	11	14	13	10	11	19
