# Supplementary material for: Using game theory to thwart multistage privacy intrusions when sharing data
Source: Sci Adv. 2021 Dec 10;7(50):eabe9986. doi: 10.1126/sciadv.abe9986 (PMC8664254; doi:10.1126/sciadv.abe9986)
Supplement: Supplementary file 2 — Data S1 [file sciadv.abe9986_data_s1.zip › sciadv.abe9986_data_s1/DemoKAnonymization/exp/2058/data/target_data/i41.csv]

YOB	State	STR1	STR2	STR3	STR4	STR5	STR6	STR7	STR8	STR9	STR10	STR11	STR12
36	5	14	17	12	30	24	10	10	12	14	9	9	17
57	10	14	13	11	29	24	9	10	12	14	10	10	19
95	45	15	16	13	27	22	9	12	11	13	9	9	19
103	16	12	9	13	27	22	9	11	12	13	11	10	18
50	8	14	10	13	29	23	9	13	12	13	11	10	20
68	8	14	10	12	28	23	10	12	12	12	10	11	18
106	15	16	12	12	30	22	10	12	11	13	9	11	18
93	14	14	12	12	30	23	9	10	11	15	10	12	18
39	17	13	13	11	29	22	9	12	11	13	9	11	16
63	0	13	13	12	29	22	10	12	11	14	11	11	20
80	28	13	15	11	27	23	9	10	12	13	10	10	19
38	42	12	14	13	28	24	9	15	11	13	11	10	20
104	13	13	14	12	31	21	9	12	12	15	10	10	18
56	25	14	12	13	28	24	9	10	13	13	9	11	18
46	17	12	12	14	28	22	9	10	13	15	9	11	19
103	27	12	13	12	28	22	10	12	13	13	9	10	20
44	20	13	12	11	28	23	9	12	11	14	9	10	17
69	35	16	13	12	27	23	9	10	11	12	10	10	17
92	3	13	10	12	27	23	9	9	12	14	9	11	19
67	10	14	10	11	29	23	10	12	12	14	9	9	16
75	6	14	17	12	27	23	10	13	13	14	8	10	19
109	0	13	19	12	28	23	9	10	12	14	10	11	19
104	12	14	20	12	29	23	10	14	12	14	10	11	19
102	22	13	13	11	29	20	9	13	11	14	9	13	18
107	16	13	12	12	27	24	9	12	13	15	11	10	17
101	0	13	11	12	29	24	10	10	12	13	9	12	19
82	17	13	18	12	28	22	9	13	12	13	9	11	20
97	22	13	10	11	28	23	11	10	12	15	10	11	19
43	5	12	11	13	27	22	10	12	12	13	9	10	19
52	36	13	12	13	29	24	9	10	11	13	10	10	18
60	32	13	15	12	29	23	9	11	12	13	10	11	18
66	7	14	15	12	27	20	9	11	11	13	8	12	18
73	13	14	16	12	31	24	9	11	12	13	8	10	19
70	11	12	14	12	28	21	9	12	11	13	9	11	17
124	6	13	17	11	29	22	9	10	13	14	11	11	19
75	39	13	12	12	29	23	9	10	12	13	11	12	19
76	13	14	12	12	27	23	11	10	11	14	9	9	18
84	1	14	16	12	28	24	9	13	11	13	8	11	18
94	17	14	13	12	30	23	9	13	13	15	10	10	17
69	17	12	12	12	27	24	9	10	12	13	11	10	19
95	4	14	13	12	28	23	9	10	12	15	9	10	19
102	6	13	12	11	30	24	11	12	13	15	11	10	19
71	30	15	13	12	28	22	9	12	12	14	10	10	17
84	1	14	10	12	29	22	10	11	12	14	10	10	20
108	14	13	11	11	28	22	9	12	12	12	12	10	17
58	8	13	13	12	28	22	10	12	11	12	12	12	19
97	19	13	17	13	28	21	9	11	12	14	8	10	16
74	1	13	10	12	30	23	8	12	11	13	9	10	18
55	2	13	12	12	28	24	9	12	13	13	10	10	18
78	0	15	16	11	27	22	9	12	13	13	9	11	18
113	25	14	13	13	27	23	9	13	13	13	10	11	19
84	21	16	12	12	28	23	10	10	12	13	11	10	19
103	3	13	15	12	29	22	9	12	13	13	10	11	17
102	1	14	11	12	28	21	8	10	11	14	10	12	19
86	6	13	13	12	27	23	9	10	12	14	8	11	18
47	29	12	14	11	28	23	9	10	12	14	10	11	19
79	7	15	15	12	28	22	10	10	12	13	9	12	17
46	2	13	11	12	30	23	10	12	11	15	9	10	19
83	39	12	13	13	29	23	9	10	10	13	9	11	19
65	0	13	17	12	29	22	9	10	12	15	9	11	20
43	9	13	14	12	27	23	9	10	13	13	9	10	20
73	38	13	10	11	28	24	9	10	11	13	9	11	17
39	9	15	12	13	28	23	9	12	13	13	8	9	21
106	11	15	11	12	28	21	9	13	11	13	9	10	18
53	19	16	14	14	28	20	9	12	12	13	8	9	19
91	16	12	12	11	26	23	10	10	11	13	9	9	19
70	10	16	13	13	28	20	9	12	12	14	10	10	20
89	0	13	16	11	31	23	9	13	12	14	10	11	18
111	26	13	9	12	29	23	10	13	11	13	8	11	18
32	7	12	14	12	27	24	9	13	12	14	9	9	17
113	0	14	15	13	28	24	8	12	11	14	9	11	18
40	28	13	15	11	29	22	9	14	12	13	8	13	18
81	40	12	11	13	28	23	9	11	12	13	11	11	18
32	4	15	12	12	27	24	10	10	11	15	9	12	19
50	39	14	14	12	29	22	9	13	12	13	10	10	20
74	5	14	12	12	29	23	9	12	12	13	9	11	18
74	25	13	13	11	28	21	10	10	14	14	11	10	19
92	6	15	15	13	28	20	9	10	11	15	11	11	17
51	27	13	13	12	30	24	10	10	13	15	10	11	18
60	47	15	12	12	29	23	9	10	12	13	9	11	21
110	0	12	10	12	28	24	10	12	12	13	9	13	20
61	45	13	11	12	28	22	9	10	13	13	10	11	17
103	13	13	14	12	29	22	10	15	11	14	10	9	20
101	9	15	15	13	28	24	9	12	14	14	9	11	17
80	3	14	13	12	28	23	9	10	12	14	8	11	18
72	18	14	16	11	29	24	10	10	12	14	9	10	19
31	3	16	19	12	28	21	9	11	11	14	8	9	18
56	6	13	14	11	28	22	10	12	12	13	9	11	19
61	34	13	13	11	27	24	9	10	12	13	10	11	19
102	21	13	11	12	28	23	10	12	12	13	9	11	20
43	2	12	19	13	29	23	10	10	11	13	8	11	18
37	0	14	13	11	28	23	10	10	12	14	11	11	19
18	35	13	12	13	29	21	9	10	12	14	9	11	19
93	18	13	13	13	28	22	9	10	11	14	11	9	19
93	8	16	13	12	27	23	9	10	11	12	10	10	17
84	16	14	10	12	29	24	9	12	13	13	8	10	18
33	4	15	17	12	29	23	9	10	12	14	9	10	17
57	2	13	12	12	28	24	9	10	12	15	9	10	18
82	29	12	16	12	29	24	8	12	12	14	9	11	19
29	37	15	15	13	28	24	9	12	14	14	9	11	17
86	1	13	16	12	27	23	8	10	13	13	9	10	17
85	25	12	12	11	28	21	9	10	13	13	9	10	18
51	14	14	10	11	28	24	10	10	13	13	10	11	18
70	16	13	12	12	28	24	9	10	12	13	10	13	17
95	1	13	11	13	28	24	9	10	12	13	9	11	20
77	18	13	12	11	30	22	9	12	11	13	10	10	20
98	5	14	19	13	27	22	8	13	12	13	9	10	18
69	15	14	9	11	27	22	10	12	12	13	8	11	19
106	7	16	10	12	28	23	9	12	13	15	9	10	18
44	2	13	11	13	29	22	10	12	12	13	9	11	19
65	23	12	13	12	27	23	9	12	11	14	11	11	18
64	23	13	11	12	27	23	9	12	12	15	8	11	18
105	0	13	17	12	28	22	10	13	12	14	10	11	18
78	0	13	18	11	29	22	10	10	11	13	10	11	18
104	16	12	11	11	28	22	10	12	11	13	9	11	19
66	0	15	14	11	27	23	8	10	13	13	9	10	18
99	6	14	13	12	28	23	9	10	11	14	9	12	20
70	3	12	11	13	28	23	9	12	11	13	9	11	18
48	5	12	9	12	28	24	9	12	12	13	11	10	17
71	2	13	14	11	28	20	10	15	12	13	9	12	20
44	2	13	12	12	29	21	9	11	11	13	10	11	19
44	33	14	9	13	29	23	10	10	12	13	9	10	17
95	9	13	13	12	29	22	10	12	12	14	12	11	19
87	0	12	12	12	27	22	9	13	12	14	8	10	19
37	13	13	13	12	27	21	10	12	12	13	10	9	18
101	6	16	9	12	31	22	9	12	13	13	11	11	19
72	0	13	14	12	30	23	8	10	11	13	10	8	19
40	45	16	10	13	28	22	9	12	12	14	9	12	18
74	7	16	13	11	28	22	9	12	12	14	11	11	18
36	5	13	16	12	27	21	9	10	11	13	9	10	19
106	0	15	11	11	29	20	10	10	11	13	10	11	18
43	5	14	13	11	28	22	9	12	12	15	8	11	19
77	5	13	17	13	28	21	9	10	12	13	10	13	18
48	35	16	12	12	29	22	10	13	11	13	9	9	18
69	9	14	11	12	27	24	9	10	12	13	9	11	19
54	1	14	15	11	30	23	9	12	11	13	9	12	19
107	15	13	12	12	27	20	10	10	12	15	8	10	17
44	39	13	12	12	27	23	9	10	12	13	9	10	18
71	1	13	10	12	29	23	9	10	12	14	9	10	18
74	7	14	12	11	30	22	9	12	13	13	10	10	20
94	1	13	15	12	29	22	9	12	12	13	9	9	18
112	0	13	12	12	27	21	9	13	13	13	9	10	19
43	9	15	16	13	27	23	9	12	12	13	8	13	19
42	4	14	15	12	29	21	9	12	13	13	9	12	19
53	24	13	16	11	31	21	10	12	12	13	9	11	19
98	17	14	11	11	27	22	9	10	12	14	9	11	20
106	15	14	12	11	27	22	9	13	11	13	9	11	18
56	22	13	17	11	27	22	9	13	12	13	9	11	18
88	7	13	14	12	29	21	9	10	13	14	9	11	20
70	6	12	17	12	28	23	9	10	13	13	9	11	18
76	14	13	13	12	28	22	9	9	12	14	8	10	19
106	18	14	13	12	30	23	8	10	13	14	11	11	18
103	19	13	12	11	28	22	8	12	13	14	10	10	19
92	10	15	15	12	28	22	9	12	12	14	8	9	20
51	1	14	12	11	29	22	9	13	11	13	10	10	18
66	5	13	14	11	30	22	9	12	12	14	8	9	20
78	1	16	13	11	26	21	9	12	12	13	10	11	16
101	43	14	14	12	29	22	9	11	11	14	10	11	17
113	29	15	10	13	27	23	9	13	11	14	11	11	18
52	12	14	12	12	28	23	10	12	12	14	9	11	19
81	0	13	18	12	27	23	10	12	11	12	10	9	20
85	2	14	14	11	29	22	9	10	12	13	11	10	18
95	18	13	10	12	29	21	8	12	14	13	9	12	19
103	18	15	12	12	31	25	9	10	13	13	9	11	20
48	17	13	11	12	27	24	9	10	11	14	9	9	19
87	15	14	12	12	28	23	10	13	11	13	10	12	18
76	0	13	12	12	29	24	8	13	11	13	10	9	18
83	17	13	10	13	29	22	9	10	12	14	11	10	20
69	0	13	11	14	29	24	9	12	12	15	9	11	19
43	17	13	9	12	29	21	10	10	12	13	11	12	17
45	0	13	17	12	29	21	9	10	12	13	10	10	18
102	28	14	12	11	31	23	9	12	13	13	8	11	18
41	1	13	18	12	28	22	10	13	12	15	10	11	18
70	8	15	13	14	27	22	10	10	13	13	9	10	16
103	34	15	15	12	28	24	9	12	12	14	9	10	19
88	6	14	10	12	28	23	10	13	11	13	8	10	18
37	6	14	12	11	30	25	9	14	12	14	9	11	20
36	4	14	13	11	29	22	10	10	11	13	9	10	19
40	43	12	17	11	28	20	9	12	13	15	11	10	18
42	1	15	12	12	26	24	9	12	12	13	10	12	17
23	12	14	17	12	28	20	9	10	12	13	9	11	17
73	1	16	18	12	28	24	9	12	11	13	9	11	17
49	0	13	12	12	28	23	10	10	12	13	9	11	18
115	4	13	12	13	30	24	9	12	12	14	12	9	18
102	0	13	12	12	28	23	9	10	11	13	10	11	19
84	28	14	10	12	28	20	9	10	12	13	9	11	19
51	3	13	13	12	28	22	10	10	13	13	9	10	18
97	7	13	16	11	29	22	9	12	11	14	9	11	19
117	15	14	10	12	28	23	10	10	12	13	9	11	17
43	20	14	14	13	28	23	10	12	12	13	11	11	17
117	3	16	15	11	27	20	9	10	12	15	10	11	18
69	0	14	12	11	28	21	9	10	12	15	10	13	17
61	9	14	15	12	27	23	9	10	13	13	9	10	18
48	0	12	10	13	29	21	9	10	12	14	9	9	17
72	5	13	16	11	31	21	10	12	12	13	9	12	19
103	28	16	13	11	30	23	9	12	13	14	9	10	18
91	0	13	13	12	28	23	9	10	12	13	9	10	18
66	1	15	10	12	31	20	10	12	11	13	10	10	19
84	0	14	12	11	28	23	9	13	13	13	11	10	18
97	1	15	10	11	28	23	9	10	11	14	10	11	19
103	8	13	16	11	27	24	9	14	11	14	10	11	18
59	7	13	12	12	30	25	9	13	13	13	9	11	20
92	15	13	14	12	29	25	9	13	12	14	10	10	17
38	0	16	13	12	29	23	9	10	11	13	9	11	19
73	1	14	12	12	29	22	10	10	12	14	10	9	18
73	3	14	12	11	30	25	9	14	12	14	9	11	20
71	16	14	12	11	29	24	9	13	12	15	8	10	19
77	1	14	19	13	28	24	9	12	14	13	10	10	17
86	4	13	10	12	31	24	9	11	12	13	10	9	18
67	19	15	13	12	30	21	11	13	12	14	10	11	19
32	2	15	10	12	28	23	9	10	12	13	11	9	17
103	18	12	9	13	29	24	9	12	12	13	9	9	18
35	8	14	10	12	28	22	9	10	12	14	9	11	17
104	1	13	15	11	27	22	10	13	13	13	8	12	18
82	10	13	13	11	29	22	10	11	13	15	9	10	19
104	4	14	14	11	27	23	9	10	11	14	9	10	17
81	18	12	9	11	27	22	9	10	13	13	11	11	18
75	2	12	16	12	27	23	10	12	11	14	9	11	18
97	11	12	18	12	26	23	9	12	12	14	10	11	18
110	1	14	12	12	29	22	9	10	11	14	11	11	17
75	41	13	20	12	29	20	10	11	12	13	11	11	19
35	37	13	16	12	27	22	10	12	13	14	9	11	18
65	26	15	11	12	27	22	9	12	12	13	8	11	19
79	2	14	12	12	28	23	9	13	12	13	11	11	17
90	3	13	15	12	29	24	9	10	12	13	8	11	18
62	8	14	13	12	28	22	10	12	13	14	11	9	19
84	5	13	17	12	29	24	10	10	12	14	9	10	17
61	1	13	12	13	28	23	9	10	13	15	11	10	17
71	28	15	13	13	28	22	9	13	12	14	9	12	19
74	6	13	14	13	31	22	8	10	13	13	11	11	18
55	45	16	14	13	30	22	9	10	12	13	9	10	19
97	21	13	14	11	28	22	9	12	12	14	9	12	19
71	1	14	12	12	30	21	10	13	12	13	9	13	18
95	7	13	13	13	28	23	10	12	12	13	11	11	18
98	1	13	11	13	28	21	10	10	13	13	11	9	18
107	12	15	11	11	29	22	9	11	11	14	10	10	18
82	13	12	12	12	29	23	9	10	13	15	11	11	19
72	10	14	10	11	29	22	9	13	12	13	9	9	19
52	44	14	13	11	29	23	9	13	14	13	10	11	17
60	0	15	11	11	29	24	9	13	11	14	10	12	19
76	9	14	14	12	27	22	9	10	11	14	11	11	21
58	32	13	12	13	29	24	9	13	11	15	9	11	18
50	35	14	10	13	29	23	10	10	12	15	10	12	17
91	2	16	11	12	30	24	9	10	12	13	10	12	18
59	41	15	14	12	28	24	8	10	12	13	9	12	18
68	28	14	10	12	28	20	9	10	12	13	9	11	19
59	1	15	14	12	30	25	9	10	12	15	9	13	19
26	0	13	9	12	29	24	9	10	12	13	9	10	18
49	24	12	18	12	31	22	9	12	12	13	10	9	19
99	11	15	15	11	29	25	9	10	12	13	10	9	18
93	1	15	12	11	29	22	9	10	14	15	8	10	18
116	17	14	10	12	28	22	9	12	14	13	9	10	18
89	16	12	13	12	28	23	9	12	11	14	10	9	19
50	5	13	18	12	28	22	9	13	12	13	9	11	20
70	11	13	14	11	30	23	9	10	11	14	10	10	18
57	1	14	13	12	30	24	9	13	13	13	10	10	19
95	7	14	18	12	29	22	9	13	13	13	11	12	20
106	3	12	15	12	28	24	10	10	12	13	10	12	18
79	21	13	9	12	28	22	9	12	11	14	9	12	19
58	5	14	11	11	29	23	9	10	12	13	9	10	19
100	2	13	16	11	28	24	10	12	12	14	9	11	18
99	4	13	12	12	28	22	8	10	12	13	10	9	19
70	3	14	14	11	30	22	9	13	13	13	9	10	18
99	26	15	10	12	31	20	10	12	11	13	10	10	19
28	0	14	12	12	30	23	9	10	12	13	10	11	17
79	27	13	12	13	29	23	8	12	12	13	11	11	18
86	14	15	15	12	30	23	9	14	13	13	11	9	19
105	1	14	18	13	29	22	11	10	12	13	10	11	18
83	12	13	13	12	28	21	9	10	12	14	9	11	18
101	1	12	11	13	27	23	9	10	11	13	8	11	20
77	40	14	12	11	30	22	9	12	13	13	10	10	20
109	10	14	15	13	28	22	9	12	11	14	9	11	18
49	2	16	11	12	28	24	9	14	14	14	9	12	19
83	0	12	17	12	30	22	9	10	12	13	11	9	18
40	18	13	18	11	26	21	11	10	11	13	9	11	18
90	19	13	10	12	27	23	10	11	11	14	10	12	18
95	7	13	11	11	30	22	9	13	12	14	9	11	19
88	15	12	16	12	29	23	9	12	12	15	10	11	20
91	1	15	10	13	27	22	9	11	12	13	11	9	19
80	2	14	14	12	27	23	9	10	13	13	9	10	18
55	9	13	11	12	29	21	9	10	13	14	9	10	19
72	2	14	10	12	28	23	10	10	13	14	11	11	19
46	24	13	10	11	27	22	9	13	11	13	9	11	19
74	1	14	10	11	28	22	9	10	14	14	8	11	18
76	2	14	13	12	30	22	9	10	12	15	10	10	19
81	3	14	13	11	29	22	11	12	12	14	11	11	20
87	14	13	10	11	29	23	10	10	12	15	11	11	19
84	8	13	12	11	28	23	9	13	11	14	9	10	17
14	11	16	13	13	26	22	9	10	11	13	11	10	17
66	34	14	18	12	29	24	10	13	12	15	10	11	19
100	6	14	10	12	28	23	9	12	13	14	9	10	20
83	9	13	17	12	29	22	9	12	13	12	9	10	19
68	0	14	14	12	28	23	9	11	13	14	8	10	19
74	18	13	10	12	28	23	10	10	12	13	9	9	18
38	25	14	16	13	29	22	9	11	12	14	9	10	20
41	25	13	15	12	29	23	9	11	12	13	10	11	18
62	9	13	11	12	29	21	9	10	13	14	9	10	19
44	7	14	10	11	28	22	10	11	12	13	11	11	18
41	2	13	14	12	28	23	9	10	11	13	9	12	19
95	0	14	12	14	29	21	10	10	12	13	9	10	19
36	34	14	15	12	27	22	9	13	13	15	9	11	18
52	17	13	13	11	28	23	9	13	12	15	10	10	18
87	26	15	16	13	29	23	10	12	13	13	9	10	19
56	8	14	12	11	27	22	10	10	12	14	11	11	20
28	4	16	14	12	27	22	9	10	11	13	11	12	18
93	16	13	13	12	27	24	10	11	12	14	9	11	17
40	5	14	9	12	31	21	9	10	11	14	9	11	16
54	11	11	13	12	28	23	9	10	12	14	9	9	19
106	2	12	14	12	29	23	10	10	11	13	8	11	18
41	0	12	10	12	28	24	9	13	14	13	9	9	18
93	20	13	13	12	29	22	10	12	12	14	12	11	19
99	19	14	12	12	29	22	10	10	12	14	10	9	18
97	19	12	13	13	29	23	9	12	12	13	11	11	20
80	0	13	14	11	29	20	10	12	12	14	9	12	18
101	15	16	13	12	28	23	9	12	12	13	9	11	19
33	0	16	13	11	28	23	9	10	12	13	11	10	18
59	18	13	10	13	28	24	10	12	12	13	10	9	21
107	22	13	16	11	31	22	9	10	12	13	10	11	18
66	23	15	9	12	28	23	10	10	12	13	9	10	18
82	10	13	15	12	26	24	10	13	12	15	9	12	20
106	17	16	13	12	28	22	10	10	11	13	9	10	20
84	6	15	9	12	28	23	9	10	12	14	9	11	16
95	2	15	14	13	29	22	10	11	12	15	9	9	18
104	6	14	10	13	29	22	9	12	12	14	9	12	19
67	12	14	12	12	28	23	9	10	12	13	9	12	18
81	2	13	12	14	30	23	9	12	12	13	9	10	18
43	0	15	11	12	30	22	9	12	11	14	9	9	18
80	16	13	10	14	27	23	9	10	11	13	12	11	18
75	1	14	10	12	28	22	9	13	11	13	11	12	18
62	9	17	17	13	30	23	9	13	12	13	9	13	21
89	26	13	19	13	28	23	9	13	12	13	10	10	18
64	20	13	15	12	28	22	9	10	11	13	9	13	19
54	9	15	12	11	29	22	9	10	12	13	10	11	18
98	9	14	10	12	28	23	10	12	12	12	10	11	18
58	21	14	19	12	28	23	10	10	12	14	8	10	20
97	11	13	15	11	29	24	10	12	11	13	10	11	18
16	34	13	12	12	29	25	9	10	11	13	11	10	18
44	8	16	10	11	31	22	10	10	12	13	8	11	18
99	6	13	11	12	28	23	9	12	11	14	10	10	19
97	22	15	12	12	31	25	9	10	13	13	9	11	20
37	37	13	12	13	29	21	9	13	11	13	9	12	18
64	19	15	13	12	29	20	10	13	11	15	9	10	19
70	13	15	10	12	28	23	9	10	12	13	11	9	17
86	4	13	12	11	29	23	10	10	12	14	9	10	18
94	8	12	11	13	27	24	10	12	12	13	10	12	19
54	28	15	10	11	30	23	10	12	12	13	10	11	16
60	16	16	13	12	28	22	10	10	11	13	9	10	20
53	15	16	16	12	27	22	9	12	11	14	8	10	20
44	16	13	16	13	27	22	9	10	14	14	9	9	18
70	1	15	11	12	29	22	9	12	11	13	11	11	18
52	1	13	17	12	29	23	9	10	13	13	10	9	16
83	0	13	13	13	29	24	10	13	12	13	11	11	19
104	15	13	11	12	28	23	9	10	11	13	9	10	18
78	38	14	13	11	29	22	11	13	12	14	9	10	20
28	1	14	13	12	28	23	10	10	11	13	9	10	18
75	18	14	12	13	29	24	9	10	14	15	10	9	19
83	23	14	10	11	28	23	9	15	13	15	9	11	17
110	2	13	15	13	27	22	10	10	11	13	9	10	17
51	3	15	10	12	29	22	9	10	12	14	12	9	20
77	1	15	13	12	30	22	9	12	12	12	12	11	19
100	4	13	14	13	29	23	9	10	11	14	9	9	19
82	28	13	10	12	30	25	10	13	12	13	9	10	17
72	42	14	10	12	28	23	9	13	11	14	12	11	19
87	34	12	10	11	28	22	8	10	13	14	9	10	18
41	3	15	15	12	28	22	9	12	12	14	8	9	20
38	2	13	12	13	27	23	9	12	12	13	10	10	19
98	9	13	15	12	29	20	9	10	13	13	10	10	18
57	23	12	12	11	28	23	10	12	12	14	10	11	19
37	10	13	17	13	28	21	9	11	12	14	8	10	16
71	14	13	12	13	30	24	9	12	12	14	12	9	18
75	16	15	15	11	28	21	9	10	12	14	10	10	19
57	4	12	11	13	28	23	9	12	11	13	9	11	18
70	1	13	13	13	28	23	10	13	12	14	10	9	20
93	7	14	14	11	28	23	9	10	11	14	9	11	17
89	6	12	14	12	28	22	10	15	11	13	8	10	20
82	15	16	10	13	27	23	9	10	12	13	10	11	18
51	29	12	20	13	26	22	10	10	12	14	9	10	18
91	19	13	14	12	27	23	10	12	14	13	9	11	21
34	25	15	13	12	27	23	10	12	12	13	9	10	18
105	30	13	13	11	28	23	10	11	11	14	9	9	20
35	28	15	15	12	28	24	9	13	13	13	11	12	18
71	14	14	16	14	29	22	9	11	12	13	10	11	18
75	16	15	14	12	30	23	9	13	11	13	10	9	18
91	2	13	17	12	29	24	9	10	12	13	9	10	18
110	6	12	11	11	27	23	11	10	11	15	9	12	20
71	37	15	13	11	27	22	9	13	12	14	10	11	19
49	1	14	14	13	28	24	9	13	13	15	9	9	18
61	39	16	19	11	28	20	8	13	13	13	9	10	19
99	3	14	13	11	29	24	9	10	12	14	10	10	19
39	2	15	13	12	27	23	10	12	13	13	11	11	18
69	5	13	13	12	28	22	9	9	12	14	8	10	19
41	22	13	13	12	27	23	8	10	13	14	9	12	17
48	13	14	17	12	30	24	10	10	12	15	9	10	18
47	11	11	18	12	27	23	10	12	12	14	10	10	18
44	4	15	11	11	27	24	9	10	13	15	11	11	18
57	26	15	16	12	28	23	9	13	11	14	11	11	17
111	24	12	13	12	26	23	9	12	11	14	11	11	18
41	0	14	11	12	29	23	9	12	12	14	8	11	19
63	30	12	12	13	30	21	10	10	13	13	9	11	19
82	48	14	20	14	28	21	9	13	13	13	11	11	18
94	6	12	10	12	31	22	10	10	12	14	9	9	18
101	32	15	11	11	28	24	8	12	12	13	11	11	18
104	23	14	12	12	30	23	10	10	12	13	9	10	17
78	11	13	11	12	27	23	9	13	12	14	10	12	19
67	12	13	16	13	31	20	9	10	11	14	9	9	19
98	5	14	14	12	27	22	9	10	11	14	11	11	21
71	4	15	12	12	29	23	11	10	11	13	9	10	18
71	13	13	13	12	27	24	9	10	14	13	9	11	20
108	1	13	14	12	29	20	9	10	12	13	10	10	18
31	1	13	13	12	28	23	10	13	12	14	11	11	19
78	16	13	19	12	29	24	10	13	12	13	9	9	19
109	5	15	17	14	29	23	9	12	11	13	9	9	18
91	16	15	13	13	30	23	10	13	13	14	11	10	17
64	0	13	10	13	27	23	8	11	11	13	8	9	18
61	25	15	17	12	28	22	9	10	12	14	12	10	17
49	1	15	9	13	28	23	9	9	12	14	11	10	18
64	2	16	13	12	30	23	9	10	12	13	10	10	19
48	22	12	16	12	30	23	9	10	13	13	9	10	17
90	1	13	10	13	27	23	10	10	12	13	10	10	20
56	1	13	10	13	30	24	9	10	12	13	9	11	18
81	4	14	10	13	29	23	10	10	11	14	9	10	19
60	37	15	13	13	29	25	9	9	14	15	11	12	19
67	34	13	15	12	29	23	9	13	11	13	10	12	18
77	25	13	17	13	27	20	9	13	12	14	11	10	18
90	9	14	14	13	29	24	9	12	12	13	9	10	19
76	26	13	10	12	28	23	9	9	12	14	10	11	20
47	33	14	16	13	27	23	10	12	14	13	9	10	19
49	2	15	16	12	28	20	10	14	10	15	11	9	18
61	1	14	16	12	29	23	10	10	12	13	9	11	17
65	1	13	13	13	28	22	9	10	11	14	11	9	19
107	5	15	18	11	28	23	10	10	11	15	10	11	18
80	0	13	10	12	28	22	10	10	11	13	9	11	18
106	12	14	11	11	29	24	9	10	12	14	9	9	21
48	16	14	12	12	29	22	10	10	12	14	11	10	19
49	17	16	14	11	28	21	10	10	12	14	12	12	17
44	2	13	9	12	30	23	10	10	12	14	11	10	18
75	14	13	12	11	30	23	11	10	11	13	10	12	18
77	11	14	11	12	30	25	9	11	12	15	9	10	20
41	8	11	16	11	28	23	9	13	13	13	9	11	18
48	1	14	11	13	28	24	9	11	13	14	10	11	19
79	6	14	16	12	29	21	9	10	12	14	11	11	18
84	12	14	10	12	30	23	9	10	12	13	9	11	20
42	25	14	10	12	29	22	9	10	12	13	8	12	19
25	9	13	12	12	30	23	9	10	12	12	10	10	17
30	6	15	11	12	27	22	9	12	12	13	8	11	19
50	46	13	13	12	28	24	9	10	12	13	9	11	20
98	10	16	14	11	28	22	10	13	12	13	9	11	18
54	31	13	12	11	28	23	10	10	11	13	9	9	18
87	4	15	10	13	27	21	10	10	12	14	9	9	17
48	12	13	16	12	28	21	10	10	11	13	9	9	18
53	18	13	12	12	28	23	9	10	11	13	9	11	18
47	1	14	15	12	27	23	10	10	13	13	11	14	16
92	0	13	14	12	30	21	9	10	12	13	8	11	20
44	10	13	11	12	29	22	8	12	12	13	11	12	18
32	23	14	12	12	28	23	10	12	12	14	9	11	19
76	11	14	13	12	28	22	10	12	13	14	11	9	19
51	11	13	11	11	29	23	10	10	11	13	9	11	18
98	26	14	12	13	29	23	9	10	11	13	10	10	19
81	23	14	12	11	28	23	10	10	12	13	11	10	18
64	41	14	10	12	27	22	9	10	12	14	10	9	18
39	25	13	16	11	31	22	9	11	11	13	11	12	19
58	15	13	17	11	27	21	10	12	12	13	9	11	19
76	28	14	12	13	29	24	9	10	13	13	9	11	18
101	13	13	12	12	27	24	10	12	11	15	10	10	18
103	6	15	13	12	30	22	10	10	13	14	10	10	18
49	0	16	12	13	27	23	10	11	11	13	10	10	19
112	24	14	12	13	29	22	9	13	11	14	10	11	19
61	39	15	13	11	30	23	9	10	12	13	8	11	19
42	6	14	15	13	27	22	9	13	12	13	10	11	18
51	15	12	17	11	28	20	9	12	11	14	8	11	19
77	27	14	9	13	27	20	10	9	13	15	9	10	18
44	8	12	18	12	28	22	10	10	12	13	9	10	17
111	6	16	14	11	29	22	9	10	13	13	10	10	19
86	0	14	11	12	29	21	10	12	13	13	10	10	18
32	8	14	14	12	28	23	9	11	13	14	8	10	19
72	1	12	12	12	28	22	10	10	13	14	11	12	18
45	20	13	10	11	30	24	9	12	11	13	11	11	21
80	5	12	17	12	30	23	9	11	12	13	9	12	20
82	7	13	12	12	28	25	10	10	11	13	10	11	19
83	3	14	16	11	29	23	9	12	12	13	10	10	20
60	1	13	11	12	29	21	9	10	13	14	9	10	19
100	1	12	13	12	30	23	9	12	12	13	11	10	19
59	38	15	11	12	29	25	9	12	11	14	10	9	19
71	8	13	13	11	29	24	9	13	12	13	9	12	20
39	8	14	13	13	29	20	9	10	12	13	8	9	19
66	26	15	14	12	29	22	9	13	13	13	10	10	19
36	7	13	14	14	28	24	10	13	12	14	9	12	17
94	3	13	13	12	27	21	9	13	12	13	10	11	18
52	22	14	10	13	28	23	9	12	13	15	9	10	19
53	9	14	11	12	27	25	9	10	13	13	9	12	19
74	4	14	13	11	28	23	9	12	13	14	10	10	18
90	0	14	10	12	29	21	10	10	12	13	9	10	18
84	16	14	16	11	27	22	9	10	11	13	10	10	17
46	3	16	14	13	30	22	9	10	12	13	9	10	19
86	49	13	15	11	27	23	9	12	12	13	8	9	18
97	6	13	12	13	27	23	9	12	12	13	10	10	19
82	2	13	12	13	29	21	10	12	12	13	9	11	20
83	22	13	11	12	30	22	9	12	12	13	10	10	16
109	15	14	16	12	29	23	9	12	11	14	9	11	20
80	2	12	17	11	29	21	9	10	12	14	10	13	20
50	0	12	17	12	28	23	9	12	12	14	10	11	17
82	18	13	14	12	27	21	9	10	13	14	9	13	18
98	22	14	12	11	28	23	9	10	12	14	9	13	19
77	1	16	13	12	28	22	10	10	11	13	9	10	20
46	23	13	10	11	31	22	9	13	13	13	10	11	18
66	14	14	17	13	28	25	9	10	11	13	9	11	19
100	12	14	10	12	28	22	10	10	11	14	11	12	18
52	13	15	12	13	28	23	9	10	12	13	9	11	19
42	13	14	11	11	29	20	8	12	11	13	10	9	18
67	5	13	12	12	27	24	10	12	11	15	10	10	18
67	5	14	11	12	27	24	9	12	12	13	9	11	19
94	21	14	13	11	28	24	9	12	11	14	11	10	18
39	25	14	13	11	28	22	9	10	12	13	10	9	19
85	34	13	14	11	28	22	9	11	13	13	8	10	18
53	0	14	19	12	29	22	9	13	11	13	8	9	18
79	47	13	15	11	27	24	9	10	12	13	10	10	19
72	4	13	10	13	29	23	9	13	12	14	10	10	18
62	30	12	11	13	27	25	9	12	11	13	9	10	17
88	5	12	11	11	27	23	9	12	11	13	9	11	18
111	21	13	11	13	29	23	9	12	11	13	9	11	19
67	0	13	13	12	29	23	9	10	12	14	10	11	17
41	23	13	13	11	28	24	10	10	12	14	9	9	20
52	1	15	12	12	31	25	9	10	13	13	9	11	20
68	11	14	13	13	28	21	8	12	12	13	11	10	18
114	3	13	10	13	28	22	9	15	12	13	9	11	17
78	3	13	15	12	26	23	9	10	13	13	9	9	17
44	3	15	13	11	28	23	9	12	12	14	9	9	17
106	1	14	13	13	28	23	9	10	14	13	9	10	21
48	1	14	19	13	28	24	9	12	14	13	10	10	17
54	2	14	16	12	26	23	9	12	13	15	9	10	19
36	0	13	17	11	29	24	9	13	12	13	9	9	19
94	12	13	15	11	29	23	10	13	11	14	8	12	18
96	21	13	13	11	31	22	9	10	12	14	9	10	19
79	3	13	12	12	27	23	9	12	12	13	9	10	20
57	12	14	12	12	28	25	9	13	12	13	9	9	19
72	9	15	13	12	30	22	9	12	12	12	12	11	19
50	0	15	16	11	27	23	10	13	13	14	9	11	18
51	19	12	16	12	27	22	9	10	13	13	11	12	18
38	13	13	12	12	28	21	9	12	12	13	9	8	20
106	0	13	14	11	28	22	9	12	12	14	9	12	19
62	17	13	12	11	28	22	10	12	14	14	9	10	18
93	28	13	15	12	28	25	9	12	11	14	9	10	20
80	12	13	15	12	30	24	9	12	12	14	9	10	19
112	1	14	12	11	29	20	11	10	12	14	10	11	19
20	17	14	10	12	27	23	10	12	13	14	9	11	18
69	12	16	19	12	27	22	9	12	12	12	8	10	19
100	3	13	10	12	29	23	9	12	12	13	10	11	19
80	13	15	12	11	27	23	10	10	12	13	9	11	18
94	0	15	15	12	26	22	9	10	12	13	11	11	19
80	18	14	19	13	29	23	10	9	12	13	10	10	18
61	35	13	10	12	30	20	9	9	11	14	9	11	18
59	34	12	15	12	30	24	10	12	12	14	11	10	18
44	43	14	12	12	29	20	9	14	12	13	9	11	19
71	18	15	19	12	26	24	9	12	12	14	10	10	20
100	2	14	13	12	28	23	10	12	12	14	10	11	20
67	2	14	11	13	28	23	9	12	12	14	10	11	20
77	0	14	13	13	26	23	9	13	11	14	11	10	20
57	9	13	16	12	27	24	10	13	12	14	8	11	18
53	13	15	11	12	28	21	9	13	11	13	9	10	18
72	18	13	11	12	27	25	9	10	11	13	9	12	19
79	2	12	11	13	29	21	9	10	13	14	10	12	18
74	3	13	15	12	27	23	9	11	13	15	9	9	18
72	8	14	12	11	28	21	9	10	12	15	10	13	17
108	16	13	12	13	30	24	9	13	12	14	9	11	18
49	8	14	13	12	27	22	10	10	13	13	11	11	18
71	4	15	15	12	26	22	10	12	12	14	9	11	19
101	0	13	16	11	27	23	9	10	12	13	10	10	16
41	47	13	15	13	28	25	11	10	12	14	9	11	18
58	12	13	11	12	28	21	9	13	12	13	11	10	19
75	33	14	14	12	29	21	9	12	12	13	11	10	19
80	14	13	15	12	27	23	10	11	12	14	8	11	18
39	25	14	16	12	27	21	10	10	11	13	10	12	17
51	9	15	14	11	29	24	9	10	11	15	10	11	18
41	31	16	18	12	28	23	9	12	11	13	9	11	17
74	35	12	15	12	30	21	10	13	12	14	12	11	18
45	3	13	15	12	27	22	10	10	13	12	10	11	18
94	5	13	19	12	27	24	10	10	13	15	9	11	19
73	5	15	10	11	29	20	9	12	12	14	11	9	18
30	4	13	12	11	29	21	10	10	11	13	9	11	18
117	9	15	11	11	30	23	9	10	12	13	11	10	19
80	11	13	12	13	27	22	9	13	11	13	8	9	20
88	5	13	12	12	27	22	9	11	13	13	10	10	19
57	25	15	12	12	29	23	9	12	12	13	9	11	18
76	20	15	10	12	30	23	10	12	12	14	9	11	18
65	24	15	12	11	27	23	10	10	12	13	9	11	18
55	14	15	10	14	28	23	9	12	12	13	9	11	18
87	12	14	17	12	27	23	10	13	13	14	8	10	19
26	25	14	15	13	28	24	9	10	11	13	9	10	19
93	46	12	11	11	27	23	10	13	12	14	10	12	18
102	0	13	11	12	31	23	10	12	12	13	10	9	19
101	35	13	10	12	29	23	9	10	12	15	9	10	20
75	14	13	12	12	31	24	9	12	13	12	8	11	19
77	7	15	12	12	28	23	10	12	12	13	10	9	18
67	20	13	12	12	27	22	9	13	13	13	11	12	19
94	39	15	17	12	28	22	10	12	11	13	9	11	20
36	1	14	11	12	28	22	9	13	12	13	11	11	19
59	16	15	10	13	27	21	10	10	12	14	9	9	17
38	20	15	15	11	28	21	9	10	12	14	10	10	19
111	16	13	13	11	29	24	8	13	12	14	9	11	18
45	12	13	14	12	27	23	9	10	14	15	10	11	19
57	1	14	11	12	29	20	9	11	12	15	9	11	18
87	22	15	10	12	30	24	9	12	12	14	10	9	17
82	33	14	16	12	31	24	9	11	12	13	8	10	19
38	1	13	13	12	31	23	9	15	11	13	11	11	18
56	6	15	19	11	30	22	9	13	12	15	8	11	17
121	2	13	14	13	29	24	9	11	12	13	11	11	20
79	14	14	13	13	27	21	10	13	11	13	9	9	19
50	17	15	10	11	30	23	10	13	12	13	10	11	19
107	1	13	15	13	28	21	9	12	12	13	9	10	19
91	6	14	10	12	29	22	8	10	12	13	11	10	17
34	30	12	14	11	27	22	9	11	12	14	9	12	19
110	21	15	10	11	27	24	9	10	11	14	9	10	21
76	8	13	12	11	28	23	10	10	12	12	9	11	18
87	3	14	12	12	27	23	8	12	11	13	11	10	19
78	5	14	14	11	28	24	11	10	11	14	9	11	19
91	26	14	14	12	29	23	9	10	12	13	9	11	18
110	11	15	11	12	29	21	9	12	12	13	12	12	18
53	5	15	10	11	28	23	10	12	12	13	9	11	17
60	8	15	10	12	29	25	10	12	13	13	9	10	19
81	5	14	13	12	27	22	10	12	12	13	9	10	18
100	18	14	13	12	29	23	9	12	13	13	9	10	18
64	18	12	9	12	28	24	9	12	12	13	11	10	17
85	1	14	16	12	28	21	9	10	12	13	9	12	18
86	33	13	17	11	30	20	9	13	11	13	11	11	19
99	49	13	10	13	28	24	9	12	12	13	8	11	18
64	25	12	18	12	28	24	9	12	12	13	9	10	17
100	2	12	14	11	27	22	9	11	12	14	9	12	19
24	6	14	15	12	29	23	9	13	13	13	9	10	17
97	1	14	12	13	28	22	9	10	12	13	10	8	20
78	11	14	19	13	29	23	10	9	12	13	10	10	18
32	4	14	16	11	30	22	9	12	12	14	9	10	19
50	23	15	14	12	28	23	9	11	12	13	11	12	19
78	13	13	13	12	29	23	8	12	12	13	11	12	18
29	18	14	10	12	31	22	10	10	12	13	10	9	19
70	49	13	13	12	29	22	10	12	12	14	12	11	19
35	14	13	13	13	27	24	11	10	11	13	11	9	18
64	34	12	10	11	28	22	8	10	13	14	9	10	18
82	35	13	13	11	31	23	8	10	13	13	11	11	19
93	0	15	12	11	29	23	9	12	13	13	10	11	18
76	3	15	14	13	29	22	9	10	13	15	9	10	18
49	3	14	13	11	29	22	9	10	12	14	10	9	19
54	1	13	12	13	30	24	9	12	12	14	12	9	18
86	39	13	14	12	28	23	10	10	11	13	9	11	18
50	24	13	12	12	29	24	9	12	14	13	9	10	19
104	11	14	14	13	28	23	9	13	12	13	11	10	17
36	26	13	11	12	27	23	9	13	11	14	9	11	21
93	41	15	15	12	28	22	10	10	12	13	9	12	17
78	8	14	13	13	28	23	9	10	12	13	9	9	20
56	22	16	12	12	29	21	10	12	12	14	10	12	20
27	24	13	10	11	30	20	10	10	14	13	8	11	19
36	0	13	19	13	28	23	9	13	12	13	10	10	18
41	0	13	14	12	29	20	9	10	12	13	10	10	18
88	3	14	11	13	27	23	9	9	12	13	9	10	19
99	22	13	12	11	30	23	10	10	13	14	9	9	19
99	12	14	12	12	29	21	9	10	12	14	11	11	19
64	20	14	10	11	30	24	8	12	14	14	8	10	18
95	16	12	13	13	31	21	10	10	11	13	9	10	18
103	13	13	12	13	27	23	10	13	12	13	11	11	18
94	5	14	11	12	27	23	9	10	10	14	9	11	19
70	3	13	11	12	27	22	10	13	12	13	11	10	19
69	8	15	16	12	27	23	10	10	14	13	9	10	20
37	4	16	16	13	28	22	8	12	13	14	10	11	19
55	0	14	13	12	27	22	10	12	12	13	9	10	18
96	0	13	13	11	29	23	9	10	12	13	10	10	21
61	40	13	10	12	29	22	11	13	11	12	9	11	19
104	3	13	16	11	29	24	10	10	10	13	9	11	18
107	8	12	12	12	28	20	9	12	12	14	9	11	19
51	17	14	11	12	29	21	10	12	13	13	10	10	18
85	1	14	13	12	27	23	9	14	12	13	11	11	17
45	45	12	18	12	28	24	9	12	12	13	9	10	17
84	29	13	16	11	28	23	11	10	12	13	9	10	19
62	0	14	16	13	28	24	10	10	13	14	11	11	19
43	1	14	11	12	27	22	10	12	13	14	11	10	17
83	21	12	10	12	31	22	10	10	12	14	9	9	18
46	2	12	15	12	29	25	9	12	12	13	9	10	18
47	23	14	17	11	29	23	10	10	12	15	9	11	17
101	12	12	14	11	28	21	8	10	12	13	9	13	18
77	3	13	12	12	30	25	9	13	13	13	9	11	20
74	0	13	10	12	28	23	10	12	12	14	12	11	19
78	2	15	17	12	29	22	9	10	12	13	9	9	16
42	37	14	13	13	27	22	9	12	12	13	11	12	18
67	17	13	10	12	31	24	9	11	12	13	10	9	18
103	14	14	13	12	27	22	10	12	12	13	9	10	18
45	7	13	17	12	27	22	10	13	11	13	9	11	19
97	11	13	13	13	28	22	9	10	11	14	11	9	19
50	20	13	16	12	27	22	10	10	12	13	9	11	15
102	1	13	12	13	29	21	8	10	11	15	10	10	20
95	0	16	12	11	27	24	9	10	12	14	11	10	20
67	15	15	17	12	29	24	10	10	11	14	9	11	18
72	0	13	10	12	29	24	9	12	11	13	9	9	19
104	0	13	12	12	28	21	10	12	12	15	9	9	17
97	7	16	10	12	29	22	9	10	12	13	10	13	18
69	4	14	14	13	28	23	10	12	12	13	10	10	19
81	0	15	10	11	27	21	9	10	11	14	10	13	17
100	4	13	10	11	29	22	8	11	12	15	12	11	19
92	5	12	13	13	29	23	9	10	14	13	10	10	18
44	3	14	15	12	28	22	9	12	13	13	11	9	19
89	14	14	11	13	28	20	9	10	12	14	11	11	20
69	3	15	12	12	30	22	9	11	11	13	10	10	18
107	1	14	17	13	28	24	10	10	13	14	11	11	19
86	0	13	10	13	28	22	10	12	12	14	9	11	17
89	0	14	12	12	29	23	9	12	12	13	9	11	18
73	2	14	15	13	29	24	10	11	12	13	9	10	18
85	4	15	15	12	28	22	10	10	11	13	8	9	17
106	0	13	16	11	28	23	11	10	12	13	9	10	19
35	0	16	12	12	30	22	9	10	12	13	8	10	17
86	32	16	11	12	30	23	9	11	12	14	9	13	21
38	7	15	16	13	29	21	10	12	12	14	11	12	18
52	3	14	17	12	31	22	10	12	12	13	11	10	20
67	17	15	10	11	28	23	10	13	12	13	11	9	17
94	36	13	10	13	29	23	9	12	11	14	12	12	19
107	0	12	16	12	27	23	9	10	11	13	8	11	19
70	2	14	12	13	29	21	10	12	11	14	10	10	19
91	4	14	16	12	28	22	9	10	12	14	9	9	17
71	0	13	13	11	28	23	10	11	11	14	9	9	20
63	6	15	17	12	28	23	9	12	12	13	11	11	18
46	5	14	12	12	27	24	9	12	13	15	11	10	17
61	22	15	12	12	30	22	9	10	12	14	8	11	19
56	26	13	10	11	28	22	10	10	12	13	11	11	19
64	3	13	14	11	29	24	9	12	11	14	9	10	20
81	0	14	19	12	30	21	9	12	12	13	9	12	19
71	21	14	14	13	30	24	9	12	11	13	11	10	17
75	30	13	18	12	30	24	10	9	12	14	10	12	18
41	3	13	15	12	28	24	9	12	12	13	9	9	19
53	40	14	13	12	27	20	9	10	12	14	11	11	19
49	4	13	15	13	28	23	10	12	12	13	9	9	18
75	7	13	17	11	30	23	10	10	11	13	10	10	19
98	4	14	13	12	28	24	9	12	12	13	9	12	20
72	24	15	11	11	29	23	10	13	12	13	11	12	19
84	0	13	10	11	30	23	9	12	12	14	12	11	18
73	4	13	20	12	29	23	9	10	12	14	9	12	18
92	0	15	13	11	30	23	9	10	13	13	9	9	19
70	31	13	10	13	28	23	10	10	13	14	11	11	18
93	17	13	15	12	28	22	9	12	12	14	9	10	19
41	0	14	11	11	28	22	9	10	11	14	9	10	18
30	1	14	13	12	27	23	9	13	12	14	11	10	17
100	0	13	19	11	28	22	10	13	12	13	9	12	18
106	0	15	12	11	27	22	8	10	12	14	9	11	18
108	5	13	14	12	29	22	10	11	11	15	9	10	19
36	29	14	12	13	29	22	9	13	12	14	9	12	18
57	0	13	13	12	30	23	9	10	12	13	9	10	18
54	11	13	15	11	27	23	9	10	12	13	10	10	19
37	10	14	12	12	29	24	9	13	12	14	9	12	20
52	0	12	11	11	27	23	10	13	12	14	10	12	18
51	15	12	15	12	28	24	10	10	12	13	10	12	18
69	12	13	13	13	27	22	9	10	12	14	11	10	18
49	14	14	14	11	28	24	8	10	12	13	10	11	17
50	5	13	12	13	28	22	9	12	12	14	11	12	18
54	9	16	12	12	29	22	10	13	11	13	9	9	18
95	1	15	12	12	30	22	9	12	12	13	9	11	18
99	8	15	12	12	29	22	10	12	12	13	8	11	19
64	5	15	14	12	28	23	9	10	13	13	9	10	19
99	13	13	16	12	28	22	9	13	12	13	9	10	18
34	33	14	12	12	28	23	10	12	12	14	9	11	19
90	0	14	12	12	29	22	10	11	12	14	9	10	18
84	1	13	14	12	29	22	10	15	11	14	10	9	20
110	3	14	10	12	28	22	10	13	11	14	9	11	18
104	3	13	9	12	29	23	9	12	11	14	9	11	19
51	20	15	13	11	29	24	9	12	12	13	9	10	19
113	23	14	16	11	29	23	10	12	12	14	10	12	18
104	1	12	12	12	30	22	9	12	13	14	9	11	19
43	3	14	15	11	29	23	9	10	11	14	10	10	20
42	17	12	11	12	28	22	9	11	11	14	9	9	19
100	2	13	13	13	27	22	9	10	12	14	11	10	18
98	33	15	17	12	30	22	8	10	12	13	11	10	18
79	1	13	15	12	28	25	9	12	11	14	9	10	20
51	24	14	11	11	29	23	10	13	12	13	9	11	17
98	2	14	13	11	28	22	9	10	12	13	10	9	19
39	6	15	13	13	28	22	10	13	13	13	11	10	18
48	5	14	10	11	29	24	9	10	11	13	11	10	19
81	8	13	12	12	29	24	8	13	11	13	10	9	18
58	7	15	10	11	28	23	9	10	11	14	10	11	19
92	5	14	16	11	29	23	10	12	12	14	10	12	18
73	22	13	15	12	31	22	10	12	12	14	9	10	18
96	2	14	10	12	29	24	9	12	13	13	8	10	18
101	27	13	10	12	27	21	9	10	11	14	8	12	16
41	13	14	13	11	30	24	9	12	13	13	9	9	21
38	5	15	15	13	28	20	9	10	11	15	11	11	17
103	0	15	20	11	30	22	9	10	11	13	11	12	18
90	0	14	10	13	28	22	10	13	12	14	9	12	20
33	45	14	14	12	28	23	9	10	13	14	9	11	18
81	0	15	10	13	29	23	9	10	12	13	11	11	18
91	1	13	15	12	29	23	9	13	11	13	10	12	18
102	0	13	12	12	29	23	9	10	12	13	11	12	19
92	0	13	13	12	28	24	9	11	12	14	10	12	18
70	2	14	12	13	30	24	9	12	12	13	9	10	20
76	14	14	12	13	29	20	8	12	12	13	11	10	19
70	2	12	10	11	27	22	9	12	12	14	11	12	18
64	24	15	15	12	28	23	9	12	13	13	9	11	20
56	14	13	13	12	30	24	8	13	12	14	9	11	18
73	38	14	12	12	28	23	9	12	12	13	10	10	17
39	10	14	12	11	27	22	11	10	13	14	10	11	18
98	2	14	13	12	30	23	9	12	11	13	9	11	20
100	4	13	12	13	28	22	10	12	11	13	9	11	19
76	10	15	17	12	31	23	9	12	12	13	9	11	18
44	0	13	12	11	29	24	9	10	11	13	9	11	18
104	28	14	10	12	29	21	9	13	12	13	9	12	20
68	3	14	12	12	28	21	9	12	12	13	9	12	19
43	19	15	13	12	31	23	9	11	13	15	9	12	19
100	8	15	10	12	29	23	10	12	12	13	9	13	18
84	5	14	17	13	28	25	9	10	11	13	9	11	18
42	2	14	11	12	26	22	9	10	13	13	10	10	18
52	20	13	13	11	27	24	9	10	12	13	10	11	19
101	32	14	15	12	27	24	9	12	11	14	10	10	21
41	34	15	10	11	27	21	9	10	11	14	10	14	17
85	10	13	13	11	29	20	9	13	11	14	9	13	18
95	0	13	10	12	29	22	10	12	13	14	11	10	19
79	29	14	11	11	27	24	10	12	12	13	10	10	19
97	5	13	14	11	30	22	9	12	12	14	8	9	20
68	14	14	10	11	28	22	9	12	12	13	9	11	19
101	1	14	13	11	29	22	11	13	12	14	9	10	20
52	17	13	10	13	28	24	10	12	12	13	10	9	21
50	12	14	16	12	28	25	9	10	12	12	9	11	20
100	10	14	10	11	29	23	10	12	12	15	10	10	18
46	5	14	13	12	29	22	10	13	12	15	10	11	17
64	2	13	17	13	27	23	9	13	12	13	10	12	18
91	1	12	17	12	27	20	9	10	12	14	9	10	19
107	8	13	10	12	30	20	9	9	11	14	9	11	18
95	8	14	15	13	27	22	9	13	12	13	10	11	18
113	12	13	14	11	29	20	10	10	14	15	9	11	18
99	49	13	11	12	28	24	9	10	12	13	9	11	18
70	14	15	19	13	26	24	9	10	12	13	9	11	19
71	12	12	18	12	28	24	9	12	12	13	9	10	17
49	7	12	11	11	27	23	10	13	12	14	10	12	18
99	1	14	13	13	26	23	9	13	11	14	11	10	20
113	3	13	10	13	30	23	10	10	13	15	10	9	20
100	0	16	14	12	27	22	9	10	11	13	11	12	18
101	1	13	18	12	29	23	9	10	13	14	9	12	20
90	4	16	17	12	28	22	9	12	12	14	9	12	20
51	13	15	12	12	27	20	10	14	11	12	9	11	17
37	0	14	10	11	29	22	9	12	13	14	9	11	18
52	14	12	12	13	27	24	9	13	12	15	12	10	21
71	3	13	12	12	28	21	10	12	12	15	9	9	17
38	19	13	13	11	29	23	9	10	12	13	10	10	21
110	5	13	12	12	27	23	9	10	12	13	9	11	18
106	14	13	20	13	27	22	9	12	12	14	8	9	18
94	5	13	14	11	27	21	9	10	12	14	10	11	18
52	4	14	14	12	29	24	9	11	11	14	11	13	18
99	9	13	16	12	30	22	9	12	11	14	9	10	20
45	16	13	14	11	27	21	9	10	12	14	10	11	18
50	47	12	10	11	29	24	9	10	12	14	8	11	18
49	0	14	13	11	29	24	9	10	12	14	10	10	19
44	8	12	17	11	28	20	9	12	11	14	8	11	19
47	2	13	12	12	27	24	10	12	11	15	10	10	18
55	14	14	12	11	31	23	9	12	13	13	8	11	18
105	1	12	14	12	27	22	10	10	12	13	11	12	17
90	16	14	13	12	28	23	9	14	13	13	9	9	19
29	20	13	13	12	28	22	10	10	11	14	9	10	17
88	10	13	13	12	29	20	10	15	12	13	10	11	17
97	6	13	13	13	28	23	10	12	12	13	10	12	20
59	39	15	16	11	28	23	10	10	13	13	9	11	20
42	10	13	12	13	28	23	9	10	13	15	11	10	17
47	22	13	11	11	29	23	10	10	11	13	9	11	18
63	9	14	12	12	29	25	9	10	12	14	10	11	18
102	2	14	10	11	29	23	9	10	11	13	9	12	17
87	2	13	14	12	30	23	9	10	11	15	11	10	18
56	18	13	11	12	29	23	9	12	12	14	8	10	20
52	16	15	10	12	28	20	10	13	13	13	10	10	20
94	35	14	12	12	27	24	10	10	12	13	10	10	18
108	0	13	16	12	27	24	10	13	12	14	8	11	18
104	10	14	18	11	31	24	9	10	13	13	10	10	19
45	11	14	17	12	29	22	9	10	11	13	10	11	18
59	0	13	20	13	31	22	8	10	12	13	10	10	19
52	19	14	15	12	30	23	9	10	12	14	9	11	17
97	0	14	10	12	27	22	9	13	13	15	10	10	19
58	8	14	10	13	28	23	9	12	12	13	8	12	18
68	27	13	13	12	29	24	10	10	12	13	10	10	19
60	29	13	11	12	29	24	9	13	12	14	11	10	16
63	0	13	11	12	28	23	9	10	11	14	9	10	18
45	18	13	18	13	30	21	9	13	12	14	10	11	21
112	13	13	9	12	29	23	10	13	11	13	8	11	18
42	11	13	13	11	28	22	10	12	12	13	10	10	18
102	45	12	14	12	30	23	9	12	12	14	9	10	19
71	0	14	13	12	27	22	10	12	12	13	9	10	18
88	7	14	12	11	27	22	10	10	12	12	10	11	20
72	6	17	14	12	30	22	10	10	12	13	9	11	19
42	8	13	13	11	28	23	9	13	12	15	10	10	18
94	40	13	13	11	29	24	10	13	13	15	11	11	19
76	1	13	12	12	29	22	9	13	13	13	9	10	19
42	46	13	14	12	28	22	10	10	12	13	9	11	18
44	9	12	11	13	27	24	10	12	12	13	10	12	19
100	15	14	18	13	29	22	11	10	12	13	10	11	18
32	0	14	13	11	28	22	10	10	12	14	9	10	17
47	23	15	10	11	30	23	10	12	12	13	10	11	16
75	41	13	13	13	28	22	9	10	12	15	9	9	18
94	1	13	13	13	28	23	9	12	11	14	9	11	18
21	1	13	17	11	30	22	10	10	12	14	11	11	20
99	28	13	10	13	30	22	9	13	12	14	10	11	20
39	3	14	11	12	28	23	9	12	11	14	11	10	18
33	8	13	10	11	29	22	10	12	12	15	9	9	18
74	23	14	17	11	29	23	10	10	12	15	9	11	17
97	3	15	17	12	27	24	9	12	12	13	8	12	18
66	1	12	13	13	29	23	9	10	13	13	9	11	18
41	3	14	12	11	31	23	9	12	13	13	8	11	18
100	0	13	15	12	29	23	9	11	12	13	10	11	18
74	34	14	11	11	29	23	9	10	12	13	9	10	19
70	13	14	13	12	30	23	9	13	13	14	10	10	17
107	15	13	13	13	28	23	9	12	12	15	10	10	19
46	28	12	17	12	30	22	9	10	12	13	11	9	18
81	22	15	16	12	29	22	9	9	12	14	11	10	21
62	7	13	12	12	27	24	10	12	11	15	10	10	18
100	0	13	11	12	29	24	9	12	12	14	9	11	19
50	5	14	11	11	26	22	9	12	11	13	8	11	17
92	8	14	15	13	28	24	9	12	11	14	9	11	18
62	17	14	12	12	29	21	10	12	11	14	9	12	19
96	0	13	12	11	30	22	9	12	11	14	11	10	17
46	1	13	13	12	29	22	9	12	12	15	9	11	17
73	1	15	17	11	30	22	9	10	12	13	10	10	18
84	4	15	11	11	30	23	9	10	12	13	11	10	19
57	6	13	13	12	28	21	9	10	12	14	9	11	18
85	15	14	15	12	28	22	9	12	13	13	11	11	20
22	15	12	13	12	28	23	9	12	11	13	9	11	18
84	7	13	16	11	28	22	9	10	11	13	8	11	19
116	15	13	13	12	29	20	10	15	12	13	10	11	17
87	6	13	13	11	29	23	9	10	11	15	9	10	19
51	8	12	11	12	29	24	10	12	12	14	9	9	21
29	22	13	13	12	28	21	10	12	11	13	11	10	18
68	16	13	12	13	30	24	9	13	12	14	9	11	18
77	21	13	12	12	29	22	9	12	12	14	11	10	16
60	13	13	11	14	29	23	9	12	12	15	9	11	19
51	4	15	15	12	28	22	10	15	12	13	9	12	18
72	32	14	15	13	27	22	9	12	14	13	11	12	21
34	15	15	10	13	27	22	9	11	12	13	11	9	19
99	0	14	10	12	29	24	9	12	13	13	8	10	18
52	7	14	11	11	28	21	9	10	13	14	9	10	18
43	0	16	10	13	28	22	9	12	12	14	9	9	19
109	2	15	13	12	29	23	9	12	12	13	9	10	19
48	0	15	14	11	29	21	10	10	12	14	8	11	18
81	4	16	13	12	29	22	10	12	12	14	9	12	18
88	27	13	12	13	27	23	9	10	11	14	10	11	18
32	32	14	10	12	29	22	9	10	12	13	8	12	19
48	4	14	9	11	28	24	9	13	11	13	9	11	18
74	16	13	10	12	28	23	10	10	12	13	9	9	18
77	7	15	15	13	27	23	9	10	12	12	9	10	19
106	4	12	13	12	28	21	10	12	11	13	8	11	19
76	4	12	11	12	27	23	9	10	11	13	10	9	19
64	13	13	10	12	30	23	9	12	11	15	9	11	19
51	2	14	15	12	28	22	9	10	14	14	9	11	18
104	46	14	12	12	29	22	10	10	12	14	11	10	19
67	1	14	14	12	30	22	9	12	12	13	8	9	18
101	17	15	10	11	30	23	10	13	12	13	10	11	19
35	33	15	10	12	28	21	10	12	12	14	11	11	18
77	12	13	17	12	29	23	9	10	13	13	10	9	16
70	6	12	17	11	28	20	9	12	11	14	8	11	19
90	0	14	9	13	27	20	10	9	13	15	9	10	18
91	9	15	13	11	27	21	9	13	11	14	9	9	19
68	10	14	14	12	27	22	9	10	11	14	11	11	21
48	0	13	14	12	29	24	9	12	13	14	10	9	18
92	1	15	12	12	29	22	9	10	13	14	9	11	19
89	26	13	10	12	29	22	8	10	12	13	11	10	17
56	3	14	12	13	27	22	9	10	11	15	9	11	18
90	0	15	16	11	27	23	10	13	13	14	9	11	18
51	49	14	13	12	27	22	9	10	11	14	11	9	20
102	18	16	14	11	29	22	9	10	13	13	10	10	19
108	28	12	10	11	28	23	9	10	11	14	9	11	18
87	21	14	11	12	28	21	8	10	11	14	10	12	19
91	16	14	17	12	28	21	10	12	12	13	10	12	19
71	22	13	10	11	28	22	10	12	12	13	12	10	18
100	1	14	13	11	29	22	9	12	12	14	11	10	19
41	1	16	10	12	28	24	9	11	13	14	9	12	17
94	18	14	14	12	28	21	9	13	12	14	8	10	19
62	1	14	20	12	29	24	9	10	14	14	10	11	18
106	3	15	10	11	29	23	10	12	12	14	9	9	17
86	1	13	11	12	29	23	9	10	11	13	10	11	18
87	26	13	10	12	29	23	9	12	12	13	10	11	19
60	27	13	13	11	28	21	10	10	14	14	11	10	19
86	13	14	13	11	29	23	9	10	12	12	9	10	20
93	12	15	10	11	27	22	9	9	13	14	9	9	19
82	1	13	11	11	28	24	9	10	12	13	10	12	18
87	5	13	12	12	28	24	9	12	13	13	10	10	18
66	1	14	12	13	28	23	9	12	13	15	9	12	21
34	4	13	13	13	29	22	9	13	12	13	8	11	20
46	3	14	15	11	28	23	10	10	12	13	9	11	17
73	1	14	12	12	29	23	9	12	13	15	8	10	19
93	12	15	13	13	27	23	10	10	11	15	8	11	19
20	13	13	14	11	30	24	9	10	12	13	11	9	19
91	11	14	15	12	30	23	9	10	12	14	9	11	17
80	21	13	13	13	28	24	9	10	12	13	8	11	20
70	29	13	15	12	27	23	10	12	11	14	10	11	19
52	32	14	13	12	29	23	9	12	11	13	8	11	17
96	27	15	14	11	28	22	10	12	11	14	10	10	18
41	10	14	11	12	28	21	8	10	11	14	10	12	19
83	28	15	13	12	28	22	9	12	12	14	10	10	17
61	9	13	12	13	27	23	9	12	12	13	10	9	19
43	18	13	16	11	27	24	9	10	12	13	10	10	19
52	13	12	16	13	28	24	10	11	12	13	9	12	18
98	1	14	10	11	29	24	9	10	11	14	10	10	17
76	6	14	13	13	28	23	9	10	12	13	9	9	20
43	31	15	11	11	30	22	9	13	13	13	9	11	19
100	2	12	11	12	29	21	9	12	12	13	9	10	19
91	4	13	13	13	28	21	9	10	12	13	10	11	19
29	11	16	16	11	30	23	9	10	11	13	10	9	17
32	11	13	15	12	31	21	10	10	11	13	8	11	20
68	21	14	13	12	27	24	9	10	12	14	9	10	19
62	1	16	9	11	27	21	10	12	12	13	11	11	17
69	3	13	10	12	28	22	9	10	12	14	10	13	17
50	5	14	14	13	28	23	9	10	12	13	9	11	18
73	5	12	14	11	27	22	9	11	12	14	9	12	19
95	17	15	13	13	30	21	10	10	12	14	9	9	19
120	23	13	15	11	27	21	10	10	12	13	10	11	20
