# Supplementary material for: Using game theory to thwart multistage privacy intrusions when sharing data
Source: Sci Adv. 2021 Dec 10;7(50):eabe9986. doi: 10.1126/sciadv.abe9986 (PMC8664254; doi:10.1126/sciadv.abe9986)
Supplement: Supplementary file 2 — Data S1 [file sciadv.abe9986_data_s1.zip › sciadv.abe9986_data_s1/DemoKAnonymization/exp/2058/data/target_data/i42.csv]

YOB	State	STR1	STR2	STR3	STR4	STR5	STR6	STR7	STR8	STR9	STR10	STR11	STR12
85	9	13	18	11	31	24	9	11	12	12	12	10	19
92	41	14	16	12	30	23	9	10	12	15	9	12	19
38	19	14	10	12	27	23	9	10	13	14	9	11	18
84	10	15	15	12	27	24	11	10	12	14	11	10	18
111	41	14	15	13	29	22	9	10	12	14	9	10	17
89	15	13	11	12	28	23	10	12	12	15	11	10	17
90	14	13	10	13	30	23	9	10	12	14	9	10	20
72	30	12	14	13	28	22	10	10	12	13	9	9	17
64	9	12	12	12	28	22	10	10	13	14	11	12	18
66	1	14	10	13	28	22	9	11	11	13	8	9	19
53	28	13	10	12	28	22	9	10	12	14	10	13	17
104	6	14	10	12	28	21	9	10	12	13	9	10	20
70	9	14	10	12	27	22	10	10	11	12	9	11	19
25	0	13	15	12	31	24	9	10	12	13	9	11	19
105	32	13	12	12	30	25	9	13	13	13	9	11	20
44	2	14	10	12	28	22	9	10	12	14	9	11	17
88	35	12	12	12	27	23	8	12	12	13	9	12	20
76	3	13	11	11	28	22	9	10	11	14	11	10	18
57	28	14	13	11	28	24	10	10	12	13	11	9	19
67	18	16	13	12	29	22	9	14	12	13	10	10	18
84	6	13	13	12	27	25	9	12	12	13	11	10	19
51	22	13	10	14	29	22	9	10	12	13	9	11	19
56	4	15	13	13	26	24	9	12	12	14	10	10	18
41	9	12	16	12	30	24	9	9	14	13	10	10	17
95	3	13	13	13	27	24	11	10	11	13	11	9	18
45	16	14	10	11	28	21	10	10	12	14	9	11	18
77	21	14	10	11	27	23	9	10	12	13	9	11	19
38	0	14	10	11	30	23	9	13	12	13	12	11	19
90	0	14	10	12	29	22	9	10	12	13	8	12	19
38	8	14	12	11	29	22	9	15	12	14	10	9	18
91	7	14	12	12	28	21	9	12	10	15	9	10	17
96	1	13	13	13	28	23	10	12	12	13	10	12	20
67	2	14	15	12	29	21	9	12	13	13	9	12	19
84	33	13	10	11	27	22	10	10	12	13	9	11	18
73	16	13	15	13	28	25	8	10	12	14	11	10	18
46	16	15	10	13	27	23	9	11	12	13	11	9	19
31	0	13	10	11	29	22	9	10	13	14	9	10	19
69	9	16	13	12	28	22	10	10	11	13	9	10	20
61	1	14	16	13	29	23	9	12	12	13	10	11	17
75	21	14	13	12	28	23	9	13	12	14	11	10	17
77	14	14	13	12	27	22	10	12	12	13	9	10	18
39	5	13	18	12	30	24	10	9	12	14	10	12	18
84	1	14	16	11	29	22	9	10	12	14	11	10	18
41	37	14	13	11	29	24	8	10	13	15	10	10	18
41	19	14	18	12	28	22	9	13	11	13	11	11	18
74	4	13	12	12	28	22	9	12	12	13	8	9	19
54	35	13	14	12	31	21	9	12	12	15	10	10	18
47	0	13	12	12	30	25	9	13	13	13	9	11	20
71	1	14	13	12	29	22	9	10	12	13	9	10	18
93	5	13	10	13	28	22	10	12	12	14	9	11	17
56	1	14	13	11	29	22	9	10	12	14	9	12	18
105	8	13	16	12	28	22	10	12	10	13	9	10	19
53	4	15	10	12	28	22	9	15	12	14	11	11	19
32	1	15	13	12	28	23	10	12	12	13	10	9	18
74	0	15	15	12	27	22	10	15	12	13	9	12	18
85	0	14	15	12	29	23	9	10	14	14	9	11	19
63	3	14	19	11	29	23	9	11	12	13	10	12	18
50	0	14	19	13	27	22	9	13	12	14	9	10	18
53	5	12	14	12	27	22	9	13	11	13	9	11	19
38	15	13	13	13	29	22	9	12	12	13	11	10	20
68	0	14	15	12	27	20	9	12	12	14	9	12	18
45	13	13	13	12	29	24	9	12	12	15	9	12	17
37	3	14	18	11	29	21	9	10	11	13	9	10	19
75	48	13	11	11	28	23	9	12	11	13	9	9	21
97	0	16	14	11	29	23	10	13	11	13	9	10	21
92	32	12	17	13	29	24	9	12	12	13	11	11	18
38	2	13	18	12	29	20	9	12	14	14	9	11	19
67	15	15	11	13	29	22	10	10	13	14	11	11	18
56	8	12	14	11	28	23	9	15	12	15	10	10	19
78	16	14	10	12	28	22	10	13	11	14	9	11	18
61	21	14	12	13	28	24	9	10	13	13	9	11	18
101	19	15	10	13	27	21	10	10	12	14	9	9	17
77	0	14	12	13	29	24	9	10	13	13	9	11	18
47	1	14	14	12	29	24	10	12	12	13	9	11	18
97	29	14	20	11	28	23	9	10	11	15	10	10	18
77	5	14	11	11	28	24	9	15	12	13	9	11	17
61	18	14	13	12	27	22	9	10	11	14	11	9	20
38	7	13	10	12	28	21	9	10	12	13	9	11	17
33	39	14	16	14	26	22	11	13	12	14	9	11	19
94	21	14	16	11	29	21	9	15	11	14	10	8	18
108	27	14	14	13	28	23	10	12	12	13	10	10	19
98	10	14	15	11	27	21	9	10	12	14	11	10	20
100	0	12	13	13	29	23	9	10	11	13	9	9	18
102	1	13	10	13	27	24	9	12	12	13	9	12	18
103	1	13	12	13	26	20	9	12	13	13	9	11	19
62	50	16	16	12	30	22	9	12	12	13	8	10	19
94	7	15	11	12	28	23	9	12	12	14	10	9	20
47	16	13	13	12	30	24	10	10	12	15	9	11	19
94	43	15	13	12	27	22	10	14	12	13	10	10	20
81	5	13	17	12	27	23	10	13	11	13	9	11	16
73	2	14	12	12	30	24	9	10	12	13	12	10	19
22	10	14	17	12	28	23	9	10	11	13	11	11	18
51	10	14	10	12	27	22	10	10	11	13	9	11	19
38	2	14	13	12	29	24	9	10	12	13	11	10	19
98	10	14	11	13	28	24	9	10	12	13	10	12	19
109	0	12	10	12	31	22	10	10	12	14	9	9	18
79	10	14	11	12	30	22	10	10	11	14	10	12	17
88	4	13	12	12	29	23	10	10	12	13	9	11	19
94	34	15	17	12	29	23	9	9	14	14	10	10	18
32	26	13	11	12	27	23	9	13	11	14	9	11	21
75	1	14	10	11	29	24	9	10	11	13	11	10	19
63	10	13	10	13	29	23	9	10	12	13	9	12	19
104	8	16	14	11	26	23	10	12	11	13	8	10	18
88	10	15	10	13	28	22	9	10	13	13	11	11	20
37	18	12	10	12	27	22	9	11	12	14	9	10	18
67	1	14	12	12	28	22	9	12	12	13	10	11	19
96	1	13	16	13	28	22	9	12	11	14	9	10	19
97	5	14	10	12	30	23	9	10	12	13	9	11	20
41	4	16	14	11	29	22	9	10	13	13	10	10	19
66	41	13	11	12	30	24	10	10	12	13	10	10	20
38	0	13	14	12	29	22	10	11	11	15	9	10	19
44	12	13	17	12	27	23	10	14	11	15	10	12	19
86	5	14	12	12	29	23	10	10	12	14	11	10	17
71	6	14	16	11	29	22	9	10	11	13	10	10	18
57	0	13	13	12	28	23	9	10	13	15	9	11	20
87	16	15	10	13	28	24	8	10	12	13	9	10	20
42	25	14	16	12	30	23	9	10	12	15	9	12	19
76	20	15	15	13	28	23	9	12	12	13	11	11	17
71	5	14	13	12	28	24	10	12	12	14	11	10	20
50	8	14	13	12	28	22	9	10	11	14	12	11	18
91	47	12	11	11	27	22	9	12	12	14	9	11	18
35	2	14	16	11	26	23	10	12	11	14	10	11	19
45	12	13	13	13	28	25	9	12	12	14	8	10	17
52	28	13	10	12	29	24	9	12	14	14	9	9	17
49	28	13	10	12	30	22	9	12	12	13	11	11	19
73	14	14	9	12	29	24	9	13	13	13	10	11	20
74	10	14	14	13	30	21	10	10	12	13	10	10	16
77	7	13	12	12	29	23	9	13	11	13	9	10	19
66	36	13	15	13	28	23	9	12	12	13	10	10	18
58	2	13	15	11	27	22	10	13	13	13	8	12	18
56	0	14	12	11	28	22	9	10	12	13	9	10	20
91	17	13	9	13	27	21	10	10	13	14	9	11	17
56	2	14	16	12	27	24	9	12	12	15	11	12	18
83	14	14	13	12	28	23	9	12	13	13	10	11	20
68	0	12	10	11	27	22	9	12	12	14	11	12	18
81	1	13	10	12	27	23	10	10	11	13	10	12	19
41	0	13	18	12	28	22	10	13	12	15	10	12	18
72	3	14	11	13	30	24	9	10	14	13	9	12	18
61	15	13	13	11	28	22	8	11	11	13	11	10	19
120	28	13	12	12	29	23	10	10	12	13	9	11	19
44	0	13	10	11	27	22	9	13	12	13	9	11	19
61	18	14	11	11	29	22	9	10	12	14	9	12	18
38	11	15	12	12	26	23	9	12	12	13	10	12	17
87	16	15	15	12	28	22	9	12	12	14	8	9	20
45	4	16	10	12	29	23	9	12	12	13	9	10	20
93	0	14	15	12	29	23	9	10	14	14	9	11	19
102	8	15	11	11	29	20	10	10	11	13	10	11	18
43	25	14	13	12	28	22	11	12	13	13	11	10	20
48	6	16	18	12	29	22	10	10	10	15	9	11	19
85	12	14	11	11	28	24	9	15	12	13	9	11	17
78	1	15	12	12	27	22	10	14	13	13	10	10	19
71	16	14	13	12	28	21	8	12	12	14	8	11	17
48	9	13	10	12	29	20	8	10	12	13	10	11	19
82	5	14	16	11	28	22	10	13	12	13	9	11	20
55	10	13	10	13	29	22	9	10	12	14	11	10	20
52	3	13	14	12	30	24	10	12	11	14	9	11	20
96	14	13	19	12	27	21	9	12	11	13	9	10	19
93	2	14	16	12	29	23	10	10	12	13	9	11	17
85	11	13	15	12	29	23	9	11	12	13	10	11	18
94	4	14	13	12	27	23	10	12	13	13	9	10	18
87	0	13	9	13	28	24	9	12	13	13	9	12	19
101	1	12	16	12	27	23	10	12	11	14	9	11	18
55	2	15	13	13	30	24	10	12	11	13	8	12	18
104	31	13	10	13	28	21	9	10	12	13	10	12	18
104	6	13	13	11	27	22	8	10	13	14	9	9	18
46	9	13	12	13	29	20	9	10	12	13	9	9	19
37	2	14	16	12	29	22	9	13	13	13	9	10	17
98	0	14	15	12	29	23	9	12	13	14	8	9	19
105	22	13	11	13	28	22	9	12	12	15	12	10	19
83	35	14	10	12	28	21	9	10	12	13	9	10	20
106	9	16	12	12	29	22	10	13	13	13	9	10	19
76	14	14	16	12	30	24	9	12	12	13	8	11	18
82	8	14	10	13	26	23	9	12	12	13	9	11	17
98	21	14	19	13	31	23	9	10	12	13	9	10	18
112	1	12	13	12	27	22	11	13	12	14	9	12	19
65	3	13	15	12	28	22	10	13	11	14	9	10	18
91	4	13	10	13	28	22	10	12	11	14	9	12	18
87	10	13	18	12	27	21	9	12	11	13	9	10	19
101	2	14	14	13	30	24	9	12	11	13	11	10	17
51	0	15	16	11	30	22	9	10	12	14	9	12	20
71	1	14	12	12	30	22	10	13	12	13	8	11	17
69	3	15	14	11	28	22	9	12	12	14	8	11	18
50	23	14	10	12	28	23	10	13	11	13	9	11	19
97	3	12	12	13	28	22	9	13	11	15	9	11	18
79	0	14	12	12	30	23	8	13	12	15	10	10	18
100	19	13	15	12	27	20	9	10	14	13	10	10	18
93	7	13	11	11	29	23	10	10	11	13	9	11	18
48	2	13	10	13	29	23	9	13	12	14	10	10	18
119	1	13	11	11	29	24	9	11	11	15	8	11	17
104	17	12	12	12	28	21	11	12	13	13	11	10	21
47	10	13	15	12	29	23	9	11	12	13	10	11	18
67	11	15	11	11	27	24	9	10	13	15	11	11	18
91	20	15	11	11	30	23	9	11	12	14	10	9	20
95	6	12	16	12	27	22	9	10	13	13	11	12	18
62	1	14	15	12	28	21	10	12	12	14	11	10	18
49	5	13	12	12	28	24	9	10	12	13	8	11	18
100	0	15	10	13	27	23	9	13	11	14	11	11	18
43	1	13	12	12	28	22	8	10	12	13	10	9	19
54	6	15	10	13	27	23	9	13	11	14	11	11	18
42	4	14	17	13	29	22	9	11	12	14	9	10	20
51	2	13	16	12	29	23	8	10	12	14	10	10	19
40	25	14	13	12	28	24	10	10	12	15	10	12	20
66	17	12	10	12	28	21	10	10	13	13	9	11	17
97	42	15	15	12	27	24	9	11	14	13	11	11	16
70	11	14	13	12	27	23	10	12	10	14	9	11	20
82	34	14	9	13	29	24	8	14	12	15	9	11	19
69	22	14	14	13	30	21	10	10	12	13	10	10	18
94	19	14	16	11	28	22	9	10	12	13	10	10	18
95	1	15	17	14	28	23	9	10	11	13	10	11	17
72	0	13	12	12	29	22	9	13	13	13	9	10	19
46	15	15	14	13	29	22	9	10	12	14	8	12	18
24	0	12	13	13	29	23	9	10	13	13	9	11	18
40	20	15	11	13	28	21	9	12	11	14	9	11	19
88	19	14	18	12	28	24	9	10	11	14	11	11	19
90	6	15	13	12	30	22	9	12	12	12	12	11	19
89	12	16	10	11	29	22	10	10	12	14	12	10	18
100	3	13	10	12	29	23	9	12	12	13	10	11	19
30	41	15	12	11	28	23	9	10	12	13	10	11	19
35	0	13	17	11	30	23	9	11	11	13	9	12	20
42	0	15	11	11	30	22	9	12	12	14	9	11	17
76	0	13	16	11	29	23	9	11	12	13	12	11	19
85	24	14	12	11	30	25	9	14	12	14	9	11	20
70	8	13	13	13	30	22	10	13	11	14	10	10	20
67	2	14	12	12	27	22	9	11	12	13	9	9	19
102	5	16	10	13	28	23	8	10	11	13	9	10	19
55	8	14	13	12	28	23	9	13	12	13	11	12	21
27	2	14	10	12	29	21	9	10	12	13	9	11	18
37	13	15	12	11	27	23	9	10	13	13	9	11	18
64	23	13	10	13	30	23	9	10	13	15	10	9	20
100	17	13	15	12	29	24	9	12	11	14	9	11	19
60	0	15	13	12	30	21	11	13	12	14	10	11	19
76	5	14	12	12	30	23	10	10	12	13	9	9	17
102	20	14	17	11	29	23	9	10	12	13	10	11	18
79	4	13	11	12	27	24	9	12	11	13	9	12	19
75	13	13	12	11	28	22	9	11	11	13	9	10	18
49	0	13	15	11	28	22	10	12	12	15	9	12	19
84	7	13	13	12	27	23	9	10	12	14	8	11	18
50	0	13	16	11	28	23	11	10	12	13	9	10	19
64	0	14	12	12	27	23	9	12	13	14	8	10	17
91	0	13	12	13	29	21	9	13	11	13	9	12	18
44	6	14	18	11	29	22	9	13	13	15	9	12	19
100	13	13	12	12	30	23	9	11	11	14	9	11	19
106	14	15	11	12	27	24	10	10	12	13	10	10	18
49	5	14	12	11	29	22	9	13	11	13	10	11	18
51	1	15	14	12	30	23	10	10	14	13	11	9	21
42	23	13	15	11	27	23	10	10	13	13	9	10	19
96	5	13	13	12	29	22	9	13	12	14	9	10	19
67	35	15	13	12	28	20	10	12	12	13	10	10	20
50	5	15	10	11	30	23	9	13	11	14	10	13	18
66	7	12	12	12	27	23	9	12	12	14	8	9	19
79	30	14	14	11	27	22	9	13	12	13	9	9	17
105	41	13	20	12	29	20	10	11	12	13	11	11	19
32	9	13	11	12	28	23	10	13	12	14	10	9	19
71	39	13	11	11	29	22	9	13	13	13	11	10	19
97	6	14	13	13	29	24	9	11	13	13	11	10	18
86	8	15	13	11	28	22	8	11	12	13	9	10	17
105	9	14	20	11	29	22	10	10	12	13	10	12	18
73	30	13	15	11	30	22	8	10	12	14	8	10	17
94	22	13	14	12	29	25	9	13	12	14	10	10	17
69	4	15	13	12	30	23	9	10	11	14	9	10	19
106	11	14	13	12	29	23	9	12	11	13	8	11	17
102	9	15	12	12	30	21	10	10	11	13	10	10	19
47	23	14	17	11	28	22	9	13	12	13	9	10	17
43	25	14	10	12	29	23	9	10	11	13	11	11	17
103	0	12	10	14	28	24	9	12	11	14	11	11	19
53	13	14	13	11	29	20	9	10	11	13	11	12	18
100	1	14	19	12	28	23	9	10	13	14	9	9	18
103	4	14	12	13	26	24	10	10	12	15	9	10	17
47	44	13	14	11	27	21	9	10	12	14	10	11	18
76	1	15	13	12	27	23	10	12	12	13	9	11	18
61	11	13	13	12	27	24	9	10	13	13	9	11	19
95	1	13	10	11	27	23	10	12	13	13	9	11	20
91	24	14	17	12	27	23	9	12	12	13	10	12	19
47	8	14	12	12	26	23	11	11	12	14	10	10	19
85	11	15	14	12	28	23	9	10	13	13	9	10	19
58	6	14	12	11	27	24	10	12	12	13	11	10	18
70	5	14	11	12	29	22	9	13	13	13	10	11	19
85	27	14	10	12	28	24	10	10	12	13	9	13	18
47	5	12	12	12	31	22	10	10	11	13	9	11	20
59	4	13	14	13	29	23	10	10	11	13	9	10	18
77	1	13	13	11	29	22	9	12	12	14	10	11	18
47	1	14	9	12	28	24	9	12	12	14	10	12	19
109	10	14	17	13	29	22	9	12	13	13	9	9	17
95	18	13	12	11	28	24	10	13	12	14	8	11	20
43	2	14	12	12	28	23	10	12	12	14	9	11	19
78	5	15	12	11	28	24	10	10	12	13	8	11	19
105	25	12	18	12	27	23	10	12	12	14	10	10	18
90	3	13	17	12	26	22	10	10	12	14	10	10	20
87	9	14	10	12	29	22	9	10	12	13	8	12	19
82	22	13	13	12	29	24	9	10	12	14	9	11	19
64	22	15	10	11	28	23	10	13	12	13	11	9	17
101	0	14	12	11	31	23	9	12	13	13	8	11	18
65	1	13	16	12	28	22	9	13	12	13	9	10	18
85	1	13	17	13	30	22	10	12	13	14	10	10	17
65	31	13	12	12	29	21	9	11	11	13	10	11	19
115	39	13	14	11	28	22	9	10	12	13	11	10	17
86	8	14	13	11	29	22	11	12	12	14	11	11	20
92	15	12	14	11	27	22	9	11	12	14	9	12	19
46	16	15	11	12	29	24	10	12	12	14	9	10	18
84	39	13	14	11	28	22	9	10	12	13	11	10	17
80	0	13	11	11	29	21	9	10	11	13	8	10	20
50	30	14	13	13	28	20	9	10	12	13	9	10	18
81	29	15	16	12	30	22	9	10	12	14	9	12	20
100	39	15	12	11	28	23	9	12	13	13	10	11	18
111	45	15	11	11	28	22	9	11	11	14	11	11	18
58	4	14	10	11	28	23	9	15	13	15	9	11	17
38	43	13	12	11	30	23	9	12	12	12	9	10	18
95	21	14	13	12	27	22	9	13	11	14	11	12	20
47	16	14	10	11	28	24	9	11	11	14	9	12	17
56	25	14	12	12	28	22	9	12	11	14	10	11	20
76	0	13	12	12	27	23	9	11	12	13	10	11	19
71	11	13	14	11	26	24	10	10	12	14	10	11	18
100	27	14	13	12	28	24	10	10	12	15	10	12	20
51	27	14	15	12	28	22	9	12	12	14	9	9	19
44	21	17	17	13	30	23	9	13	12	13	9	13	21
104	4	15	14	11	28	22	9	12	12	14	8	11	18
59	19	14	13	11	27	23	9	10	12	13	8	10	19
53	6	14	13	12	29	25	9	12	11	13	11	11	19
34	34	12	11	11	31	23	9	9	12	13	8	11	19
87	4	13	14	11	31	21	9	11	14	13	10	9	19
98	24	13	10	12	27	20	10	11	13	13	11	11	18
93	0	12	12	13	30	21	10	10	13	13	9	11	19
59	9	14	10	11	28	23	9	10	12	13	9	9	18
102	4	13	18	13	28	22	9	13	12	14	10	11	18
45	5	13	17	12	31	22	9	10	12	13	9	11	20
58	4	13	16	11	29	22	9	12	11	14	9	11	19
99	5	14	12	12	29	23	9	12	11	14	9	11	19
98	0	14	18	12	29	22	9	13	13	13	11	12	20
51	24	13	17	12	27	23	10	14	11	15	10	12	19
77	9	12	10	13	28	22	9	13	12	14	10	11	19
100	19	13	10	11	28	22	9	13	11	14	9	9	18
67	9	13	16	12	29	22	9	14	12	13	10	10	19
62	6	15	10	11	28	23	10	12	12	13	9	11	17
103	18	14	10	11	30	22	9	12	13	13	11	12	18
107	0	14	17	13	28	24	9	10	12	13	9	10	18
51	11	15	14	12	30	22	10	11	11	14	11	10	17
67	3	14	11	12	27	25	9	13	11	14	10	11	19
41	1	14	17	12	26	22	9	12	11	13	8	10	19
34	2	13	16	12	27	23	9	12	12	14	10	10	20
82	29	12	18	12	30	20	9	9	12	13	10	12	17
75	1	14	14	12	28	23	10	10	12	14	9	13	18
43	46	14	10	12	28	25	9	13	13	13	10	10	17
95	0	12	17	12	28	23	9	12	12	14	10	11	17
48	26	13	13	12	29	24	9	10	12	13	10	10	19
111	2	15	16	11	26	23	11	10	12	13	10	11	18
62	0	13	14	11	29	23	9	12	12	13	10	10	19
49	1	16	12	12	31	22	9	10	13	15	10	11	17
74	4	13	10	11	29	22	8	11	12	15	12	11	19
93	5	14	13	11	28	22	10	12	13	15	11	13	18
78	16	13	15	11	28	22	9	12	12	13	9	12	19
55	17	14	12	12	27	23	8	12	11	13	11	10	19
87	34	14	10	11	29	22	9	12	13	13	10	11	19
53	10	14	13	12	28	22	10	12	13	13	9	11	18
103	37	14	13	11	29	22	10	10	11	14	9	11	18
60	1	13	15	12	29	22	10	12	12	14	9	11	20
98	0	13	13	11	31	22	9	12	12	13	11	10	17
77	4	14	13	12	27	22	9	10	12	13	9	11	19
99	8	14	11	11	28	22	10	10	12	13	10	11	18
97	5	13	11	12	29	24	10	13	12	15	9	11	17
56	16	15	11	11	30	23	9	10	12	13	11	10	19
38	1	14	12	11	27	23	9	10	11	14	9	12	19
70	8	12	10	13	30	22	9	10	10	13	9	11	17
114	1	15	12	12	27	20	10	10	12	13	11	11	17
34	12	13	16	11	27	24	9	10	12	13	10	10	19
33	3	15	10	12	30	23	10	12	12	13	9	13	18
95	19	14	10	12	28	22	9	10	12	13	10	12	19
71	17	14	10	12	28	24	9	12	11	13	9	11	20
70	6	13	13	12	27	23	9	10	12	14	8	11	18
114	28	15	16	13	27	24	10	11	12	13	10	12	18
47	1	14	9	11	30	20	9	13	13	13	10	12	19
71	0	15	13	12	29	22	9	10	12	14	10	9	18
32	10	15	12	12	28	24	10	13	12	14	10	11	20
62	25	16	13	12	28	22	10	10	11	13	9	10	20
44	14	14	14	13	30	21	10	10	12	13	10	10	17
39	0	13	16	12	28	24	9	13	14	14	11	10	18
48	5	16	17	14	29	23	10	13	12	13	11	11	16
98	3	16	19	12	28	21	9	11	11	14	8	9	18
64	3	14	13	13	28	24	10	12	12	13	10	11	19
65	9	14	13	11	29	22	11	12	12	14	11	11	20
52	1	13	16	12	30	23	9	11	12	13	8	11	18
83	1	16	14	12	31	22	10	13	12	13	10	11	21
102	42	13	16	11	27	22	9	11	11	15	11	10	17
70	6	14	10	11	29	24	9	10	11	13	11	10	19
53	5	14	12	11	27	24	9	12	12	13	10	11	18
67	17	15	10	12	28	22	10	12	12	14	10	11	18
104	16	15	16	11	27	23	10	12	12	13	9	11	18
81	0	14	10	13	29	23	9	10	12	14	10	11	17
63	21	14	13	13	28	23	9	10	12	13	9	9	20
95	2	14	18	13	26	21	9	10	12	14	9	11	20
42	6	14	15	12	31	22	10	12	12	13	10	9	16
94	36	15	16	12	28	23	10	10	11	14	10	9	19
63	9	14	13	11	27	22	9	12	12	13	8	11	19
75	13	13	16	12	28	21	10	10	11	13	9	9	18
101	10	14	12	11	28	22	9	12	13	14	9	11	19
48	30	14	10	13	29	23	8	12	12	13	9	10	16
69	2	12	13	12	28	21	10	12	11	13	8	11	19
53	0	15	15	12	31	24	10	15	13	13	8	11	17
96	3	14	15	12	31	21	9	13	12	14	9	9	17
55	29	13	13	13	29	22	9	13	12	13	8	11	20
46	1	15	14	12	31	22	10	13	12	13	10	11	21
94	4	14	12	11	27	23	9	10	12	13	9	11	18
101	2	14	17	12	29	21	9	13	12	13	9	11	18
50	0	13	13	12	27	25	8	12	12	13	9	10	18
64	7	13	10	12	28	23	10	10	12	14	9	10	20
74	12	14	16	13	27	21	9	14	11	14	10	10	19
93	21	15	16	11	28	20	10	10	11	13	9	11	20
73	29	15	16	12	29	24	10	12	11	13	9	11	19
107	4	13	10	13	27	22	9	14	11	14	9	11	19
99	24	15	18	12	30	21	9	12	11	15	10	12	18
71	6	13	12	12	28	22	9	12	11	13	10	11	19
56	5	13	11	11	29	25	9	12	12	14	9	10	19
97	27	13	11	12	27	23	9	13	12	14	10	12	19
68	41	15	15	12	26	22	10	12	12	14	9	11	19
48	7	14	10	13	28	24	9	10	12	13	9	10	18
50	2	13	14	12	30	23	9	10	12	14	9	10	18
59	11	14	10	11	28	23	9	15	13	15	9	11	17
93	31	12	17	12	27	23	10	12	11	13	11	11	18
81	9	12	16	11	29	23	10	10	12	14	10	11	17
99	1	13	16	11	31	23	9	13	12	14	10	11	18
66	2	14	12	12	29	21	10	10	13	14	8	10	17
77	1	14	12	12	28	23	9	13	12	13	11	11	17
84	10	15	14	12	27	21	9	13	12	13	11	13	19
65	22	14	9	13	27	24	9	12	13	13	9	12	19
63	0	12	17	11	26	23	9	13	12	14	10	10	18
109	7	12	13	12	27	23	9	10	12	13	10	11	18
64	7	14	18	11	29	23	9	11	11	13	10	10	18
94	0	15	17	11	28	22	10	10	14	13	11	11	18
83	5	14	10	13	29	22	10	11	12	12	9	10	18
90	0	14	18	13	28	23	10	12	12	13	11	11	19
49	12	13	14	12	28	21	9	12	12	13	9	9	19
99	50	14	13	12	26	21	10	12	12	13	8	10	18
85	21	13	12	12	29	23	9	10	12	13	11	11	19
30	0	14	11	11	29	20	9	10	12	13	9	11	19
73	22	13	9	13	29	23	10	13	11	15	10	10	19
95	0	15	13	12	29	23	9	12	12	13	9	9	19
119	38	16	12	12	27	23	10	13	12	13	10	9	17
75	27	16	13	12	28	22	10	10	11	13	9	10	20
91	18	13	15	13	29	22	10	12	12	13	9	11	19
105	15	14	13	12	27	22	10	12	12	13	9	10	18
97	9	15	13	12	27	24	8	9	11	13	9	11	17
72	6	14	14	12	27	22	9	13	11	14	9	10	17
41	14	14	13	13	29	20	9	10	12	14	9	11	18
52	37	14	10	12	29	22	9	10	12	13	8	12	19
55	14	13	9	12	29	24	9	12	14	14	9	9	17
75	2	14	12	13	28	22	10	10	11	15	11	12	18
104	30	14	13	12	28	23	10	10	11	13	9	10	18
94	10	16	16	11	30	23	9	10	11	13	10	9	17
79	14	14	13	13	30	21	9	10	11	13	11	11	17
30	0	14	10	12	28	23	9	12	12	14	9	11	18
96	3	14	12	11	28	23	10	10	12	13	9	10	17
108	34	14	17	13	28	25	9	10	11	14	9	11	19
81	47	16	14	11	28	21	10	10	12	14	12	12	17
51	4	13	15	12	29	23	9	13	11	13	10	11	18
43	2	14	19	11	27	24	9	12	12	13	11	11	20
86	49	13	11	12	28	22	9	10	12	13	9	11	18
38	0	15	13	11	27	22	10	13	12	14	10	11	19
80	9	13	10	12	29	21	10	12	11	13	9	10	19
39	42	14	11	13	28	23	8	10	12	13	9	10	18
64	6	13	10	13	29	24	10	10	13	13	10	11	17
55	2	14	15	12	29	23	9	13	13	13	9	10	17
67	6	13	14	12	27	23	9	12	12	14	9	10	17
26	6	13	10	11	28	22	10	10	12	13	11	11	19
51	27	12	12	12	28	22	10	10	13	14	11	12	18
56	10	13	10	13	27	22	9	14	11	14	9	11	19
36	25	13	14	12	27	23	10	12	14	13	9	11	21
80	31	14	9	13	28	23	9	10	12	13	9	11	18
88	4	15	10	11	29	22	9	12	11	14	9	9	18
99	3	12	19	13	29	23	10	10	11	13	8	11	18
44	0	13	16	12	29	23	9	10	12	13	9	10	21
97	19	13	14	12	30	23	10	12	12	15	9	10	18
58	22	12	15	11	29	23	9	13	13	13	9	11	18
89	6	12	19	12	29	22	10	13	12	14	9	11	18
87	5	13	13	12	29	22	10	11	12	14	11	12	18
77	0	15	11	12	29	22	9	10	12	13	10	12	20
77	12	14	14	11	28	23	10	13	12	14	11	9	17
76	29	14	12	13	27	22	10	12	12	13	8	10	18
74	0	15	12	13	28	23	9	10	12	13	9	11	19
68	9	14	10	12	29	24	9	12	13	13	8	10	18
26	5	14	12	12	29	22	9	10	11	13	9	11	17
43	13	14	12	13	28	22	9	10	11	13	9	10	18
66	25	14	13	12	28	22	10	12	13	14	11	10	19
42	3	13	15	13	28	25	11	10	12	14	9	11	18
42	7	15	15	12	28	22	10	10	12	13	9	12	17
80	28	15	11	13	27	23	11	11	12	13	9	10	20
91	10	15	10	12	30	23	9	10	11	13	8	12	19
40	9	13	15	12	28	23	9	12	11	14	9	11	20
66	15	13	11	13	28	23	8	10	12	13	9	9	21
34	19	13	14	12	29	21	9	10	13	14	9	11	20
22	1	13	11	11	29	23	10	10	11	13	9	11	18
58	31	13	10	12	26	20	9	13	13	14	8	10	18
98	34	14	9	13	29	24	8	14	12	15	9	11	19
87	0	14	16	12	29	23	9	13	12	14	9	10	17
75	30	13	10	12	28	23	10	11	11	14	10	12	18
88	0	15	20	11	30	22	9	10	11	13	11	12	18
103	5	14	13	11	29	20	10	12	12	13	10	10	18
49	20	14	10	11	28	24	9	11	11	14	9	12	17
73	39	15	15	12	26	22	9	10	12	13	11	11	19
83	7	15	11	13	29	22	10	10	13	14	11	11	18
79	16	13	12	13	29	24	9	13	11	15	9	11	18
100	1	14	10	12	29	22	9	9	12	14	8	11	18
71	6	14	13	12	27	22	9	10	13	14	9	10	18
31	50	13	13	13	29	22	9	13	12	13	8	11	20
58	22	13	16	13	31	20	9	10	11	14	9	9	19
41	0	13	13	12	27	23	8	10	13	14	9	12	17
100	1	14	16	12	28	24	9	13	11	13	8	11	18
49	10	13	15	12	30	24	9	12	12	14	9	10	19
77	21	14	11	12	27	23	9	10	12	13	9	12	19
104	0	13	15	12	26	24	10	13	12	15	9	12	20
69	16	15	13	13	29	25	9	9	14	15	11	12	19
52	0	13	16	11	28	23	11	10	12	13	9	10	19
32	19	13	15	13	28	25	8	10	12	14	11	10	18
93	14	15	13	12	29	23	9	10	12	13	9	11	18
77	31	14	12	11	28	22	9	10	12	14	9	12	17
82	3	13	13	12	28	24	9	12	12	13	9	11	18
102	17	12	12	13	28	23	9	10	12	13	10	10	18
32	5	13	11	11	28	23	9	10	13	13	10	10	18
32	18	14	13	12	29	23	10	11	12	14	11	9	20
77	0	15	13	12	31	23	9	11	13	15	9	12	19
83	5	13	16	11	29	24	9	11	12	13	8	11	19
34	3	15	13	12	31	23	9	11	13	15	9	12	19
64	5	12	13	12	29	22	9	12	13	13	11	9	19
59	25	13	10	12	27	23	9	10	13	13	9	10	17
77	48	13	13	12	29	23	9	14	12	13	8	10	20
30	25	12	15	11	29	23	9	10	13	13	8	11	18
80	8	13	15	11	27	22	10	13	13	13	8	12	18
96	30	15	12	11	28	23	9	12	12	14	9	11	18
54	0	14	13	12	28	22	9	10	11	14	12	11	18
42	15	15	16	11	29	23	10	10	11	14	10	12	18
109	7	16	12	11	27	25	9	12	12	13	9	11	18
87	0	14	12	12	28	22	9	12	11	14	11	12	19
37	24	13	10	13	30	23	9	10	12	14	9	12	18
79	10	14	12	12	29	24	9	12	11	14	9	10	16
70	2	14	17	11	31	25	9	11	12	13	9	9	18
72	27	13	18	11	30	23	8	12	14	14	9	11	18
56	6	16	12	12	28	23	9	11	12	13	9	10	17
96	17	15	13	13	29	25	9	10	12	15	9	11	19
65	0	13	15	12	27	23	9	13	11	15	10	10	17
33	22	14	13	13	29	24	10	13	12	13	11	11	19
87	3	13	11	12	28	22	10	10	12	13	9	12	17
31	31	13	17	13	28	23	9	13	12	14	9	9	17
52	0	15	13	12	29	24	9	11	11	14	9	10	19
51	24	14	19	12	27	22	9	13	12	14	11	10	18
98	5	14	19	13	27	22	8	13	12	13	9	10	18
39	9	13	14	11	28	22	9	10	12	13	11	10	17
81	2	14	16	13	29	21	9	13	11	14	9	11	17
59	0	14	15	12	29	23	9	10	11	13	12	12	19
88	5	13	12	12	27	22	9	11	13	13	10	10	19
106	1	13	14	13	28	23	9	12	12	13	10	10	18
88	0	14	9	12	29	24	9	13	13	13	10	12	20
69	5	12	17	13	28	21	9	12	11	14	10	10	19
64	1	15	16	12	31	23	9	13	12	14	9	10	19
51	4	14	11	12	28	24	9	10	12	13	10	11	20
27	17	13	19	12	27	24	10	10	13	15	9	11	19
35	32	13	13	12	27	24	9	10	13	13	9	11	19
48	1	13	16	12	27	23	9	10	13	13	9	10	17
43	13	15	15	11	29	23	9	10	13	13	11	11	19
41	42	13	14	12	27	24	9	12	11	13	9	9	19
72	34	15	13	12	30	25	9	12	13	13	11	11	18
86	3	16	10	12	27	23	9	12	12	14	11	11	19
33	19	13	11	12	28	22	9	10	11	15	9	10	18
94	26	15	13	11	28	21	9	13	12	13	9	11	18
105	15	12	12	13	30	22	10	10	13	13	9	11	19
53	13	14	10	12	30	21	9	10	12	13	9	10	18
46	36	15	17	12	28	22	9	12	12	14	9	9	17
106	34	16	12	12	30	22	9	10	12	13	8	10	17
54	15	12	17	11	26	23	9	13	12	14	10	10	18
109	0	14	11	11	29	23	8	12	13	13	12	11	19
80	0	13	15	11	29	22	9	10	11	13	9	11	17
64	8	13	11	13	28	23	10	12	12	13	11	10	20
69	15	13	11	11	28	23	9	10	13	13	10	10	18
29	12	16	10	12	28	22	9	13	12	15	9	12	18
60	15	13	18	11	29	22	10	10	11	13	10	11	18
82	28	16	12	12	28	21	9	13	12	13	9	10	18
74	17	16	17	12	28	22	9	10	12	13	9	10	17
53	33	14	10	12	27	22	9	10	13	13	12	11	18
58	7	13	10	12	28	23	10	10	12	14	9	10	20
99	31	15	12	13	29	23	10	10	11	14	8	10	18
99	6	12	17	12	30	23	9	11	12	13	9	12	20
74	22	14	12	12	28	23	9	10	14	15	10	10	17
103	6	13	16	13	27	22	9	10	14	14	9	9	18
97	1	16	10	11	29	24	11	10	12	13	11	12	19
67	13	15	12	13	27	22	9	12	11	15	9	11	21
74	22	16	10	13	28	22	9	12	12	14	9	12	18
57	9	15	11	11	29	24	9	13	11	14	10	12	19
58	10	15	10	12	30	22	9	10	12	15	9	11	18
96	1	15	13	11	28	23	11	12	12	13	10	11	17
42	32	13	13	13	27	24	10	10	11	13	10	11	19
78	7	13	10	12	31	24	9	11	12	13	10	9	18
62	0	12	14	12	31	21	10	12	12	14	9	12	19
104	13	13	18	12	28	22	10	10	12	13	10	9	18
83	33	13	19	11	27	23	10	10	12	13	9	10	20
103	15	13	13	12	27	23	9	13	11	14	10	10	19
102	19	12	13	12	27	22	9	12	13	13	11	10	18
41	1	13	13	12	27	25	8	12	12	13	9	10	18
64	1	13	14	12	30	24	10	12	11	14	9	11	20
90	3	13	18	12	28	21	9	10	13	13	9	11	19
52	7	14	13	11	29	22	10	10	11	14	9	11	18
42	23	15	12	12	31	25	9	10	13	13	9	11	20
65	3	14	12	12	27	23	10	13	12	13	12	11	19
49	4	13	11	13	28	21	9	10	12	14	11	11	20
49	44	15	13	13	28	21	9	10	12	14	9	10	20
34	26	13	17	12	28	23	9	10	11	14	10	9	19
91	17	15	15	12	28	22	9	10	13	13	9	10	19
78	21	14	20	12	27	23	11	10	12	15	10	8	18
99	0	13	10	11	28	20	9	10	12	13	11	12	17
37	25	15	10	12	29	23	9	11	12	13	9	11	18
115	4	13	13	13	31	23	9	10	11	13	10	12	18
105	2	14	17	12	29	21	9	13	12	13	9	11	18
38	24	15	15	12	29	21	9	11	12	14	10	9	17
35	0	14	12	11	28	23	9	10	12	14	9	13	19
49	3	14	12	12	28	21	9	12	12	13	9	13	19
40	8	14	13	11	28	23	9	11	12	13	9	12	18
52	0	13	19	13	28	22	10	10	12	14	9	9	17
25	10	15	12	12	28	23	10	11	12	13	10	12	18
115	1	16	16	11	30	24	9	13	12	12	9	12	20
65	5	13	14	11	27	22	9	12	12	14	9	11	20
62	31	12	11	12	28	23	10	10	11	14	9	10	18
58	24	14	10	12	30	20	10	10	12	14	9	11	20
46	8	13	13	10	28	22	8	11	11	13	11	10	19
38	2	15	10	12	27	24	9	13	12	13	9	10	19
91	8	13	14	12	29	25	9	13	12	14	10	10	17
91	14	14	17	12	30	24	10	10	12	15	9	10	18
51	26	14	11	13	27	23	9	9	12	13	9	10	19
95	29	12	11	13	27	22	8	11	13	13	11	11	20
59	0	15	18	12	28	23	10	11	11	14	10	9	18
105	18	14	10	12	30	24	9	12	12	13	9	9	18
110	0	14	12	11	27	23	11	10	12	13	10	10	18
86	9	13	13	13	29	24	9	10	13	14	11	11	18
78	13	13	13	13	28	23	10	13	12	14	10	9	20
50	3	12	15	13	30	23	9	10	12	13	12	11	21
84	26	12	16	12	29	21	10	9	13	14	9	10	18
103	24	16	13	12	28	22	9	10	12	13	10	9	18
98	12	13	9	13	28	23	9	10	12	14	9	10	19
96	10	14	12	11	28	23	9	13	13	13	11	10	18
70	0	13	15	12	29	23	8	10	12	13	9	10	19
81	1	13	11	11	29	23	9	11	12	14	9	13	19
88	7	14	19	12	28	22	9	13	13	13	9	12	18
95	20	16	10	11	28	23	9	13	12	13	10	10	18
108	24	14	12	12	29	20	10	10	13	14	8	10	17
85	6	14	9	13	29	24	8	14	12	15	9	11	19
81	28	14	11	12	28	23	9	10	11	13	9	10	19
33	22	14	13	12	30	23	10	10	11	13	9	11	18
28	3	14	15	13	27	22	9	13	12	13	10	11	18
103	34	14	13	13	28	23	9	10	12	13	9	9	20
61	8	14	15	11	29	22	10	12	13	13	9	11	18
28	36	14	18	11	27	23	9	13	12	13	11	9	18
90	3	13	13	13	29	24	9	12	12	13	9	10	19
47	2	13	12	11	29	23	10	10	12	14	9	10	18
41	11	13	20	12	29	23	9	12	14	14	9	11	18
103	2	15	13	12	28	24	9	10	12	14	11	12	19
77	16	14	10	11	30	23	9	10	12	14	10	11	19
92	12	13	14	12	29	21	9	10	13	14	9	11	20
43	0	13	12	12	26	24	9	13	12	14	9	11	19
62	19	14	15	13	28	24	9	12	11	14	9	11	18
45	1	13	11	12	29	21	9	10	13	14	9	10	19
93	12	14	10	11	28	21	10	10	12	14	9	11	18
55	3	14	15	13	28	23	9	10	13	15	9	9	19
52	5	12	14	11	28	21	8	10	12	13	9	13	18
101	11	13	13	13	27	24	9	12	12	12	9	11	18
35	9	15	12	13	30	23	9	12	12	14	8	10	18
71	1	14	18	11	28	23	9	10	11	13	11	10	21
68	19	14	12	12	27	21	10	12	11	13	9	10	19
73	13	13	15	12	29	23	9	11	12	13	10	11	18
52	21	13	13	13	28	22	9	12	12	13	10	13	18
82	10	13	13	12	29	22	10	12	12	14	12	11	19
91	2	13	14	13	29	23	10	12	12	13	10	11	19
98	21	13	10	12	29	24	9	10	12	14	11	11	19
26	9	14	10	13	28	20	10	13	12	13	8	12	18
82	19	12	13	13	29	23	9	10	13	13	9	11	18
63	0	13	10	12	28	22	10	14	11	13	11	11	19
98	0	13	17	13	27	22	9	10	13	15	11	10	18
80	12	14	19	11	29	25	9	13	12	13	9	10	18
76	26	13	16	12	28	22	9	13	12	13	9	10	18
97	0	13	10	12	29	24	9	12	14	14	9	9	17
72	35	14	19	12	28	22	9	13	13	13	9	12	18
76	2	14	19	13	27	22	8	13	12	13	9	9	18
60	6	16	18	12	28	21	9	12	11	13	10	10	20
94	22	13	16	11	27	24	9	10	12	13	10	10	16
99	0	14	19	11	29	25	9	13	12	13	9	10	18
110	4	13	14	12	30	24	10	12	11	14	9	11	20
90	6	13	13	12	29	25	9	10	12	14	11	10	19
69	3	13	12	12	29	22	9	13	13	13	9	10	19
33	29	13	16	12	28	23	9	13	12	13	9	10	19
44	14	16	13	12	28	20	9	12	11	15	11	10	19
60	4	14	11	12	29	22	9	13	13	13	10	11	19
41	0	13	13	12	30	22	9	10	12	13	11	11	17
38	0	15	10	13	29	20	9	13	12	13	10	10	20
33	1	14	18	11	27	23	9	13	12	13	11	9	18
106	0	14	11	12	28	23	9	13	12	14	9	11	19
46	31	13	15	11	30	23	9	12	12	13	11	12	19
108	11	14	13	13	28	22	10	10	12	13	9	9	18
46	17	16	13	12	29	21	10	13	13	13	9	9	19
53	41	13	16	11	27	23	9	10	12	13	10	10	16
107	12	15	10	12	28	22	10	12	12	14	10	11	18
82	22	15	12	13	30	22	9	12	12	13	10	11	19
107	0	13	10	12	27	22	11	12	13	13	9	10	16
95	2	13	9	12	28	24	10	12	12	14	9	10	19
51	35	13	10	13	28	23	9	10	11	14	9	10	19
94	17	14	16	14	28	22	9	10	11	13	9	9	18
47	2	15	15	11	29	22	10	12	12	13	8	10	18
95	14	14	11	13	30	24	9	10	14	13	9	11	18
57	1	16	16	11	30	23	9	10	11	13	10	9	17
17	0	13	10	13	28	23	9	11	12	13	9	10	17
62	21	13	12	13	27	23	10	11	12	13	11	11	18
70	4	13	14	11	29	22	9	11	12	14	9	10	17
93	0	14	12	12	29	21	9	13	12	15	9	11	19
91	5	16	10	11	29	22	10	10	11	13	8	10	18
34	1	15	13	13	28	22	10	13	13	14	11	11	18
46	23	13	16	12	28	22	10	12	11	14	10	11	19
48	12	14	13	13	31	22	9	12	12	14	11	11	20
68	3	14	11	12	26	24	10	12	11	15	10	10	17
83	5	14	10	13	29	21	9	10	11	13	9	12	19
82	10	14	13	11	28	24	9	9	12	13	9	10	17
59	4	13	10	12	27	21	9	10	11	14	8	12	16
93	10	14	10	11	28	23	10	10	12	14	9	12	19
41	1	13	11	12	29	22	10	12	12	13	10	10	18
36	16	15	17	11	29	23	9	12	11	13	9	10	19
53	6	15	14	13	28	22	11	12	12	13	9	10	17
104	6	15	13	12	30	21	11	13	12	14	10	11	19
63	16	13	13	12	27	21	9	13	12	14	9	11	19
106	22	14	19	12	29	22	9	13	11	13	8	9	18
111	4	16	11	11	27	23	9	10	12	14	9	10	18
97	4	14	13	13	26	23	9	13	11	14	11	10	20
70	0	13	16	11	29	22	9	12	11	14	9	11	19
87	10	13	14	12	29	23	9	10	11	15	11	10	18
17	1	13	10	14	30	24	9	10	12	13	10	11	19
52	7	14	13	13	27	22	9	10	12	14	8	10	20
21	31	14	13	12	28	20	10	12	13	14	9	9	19
49	45	14	20	11	29	23	9	12	12	13	10	10	18
44	0	13	12	11	28	23	10	10	11	13	9	9	18
98	2	16	14	12	28	23	9	12	13	13	11	11	20
52	3	15	17	12	29	23	9	10	12	14	9	10	17
44	40	12	15	13	27	22	10	13	12	13	9	9	20
82	7	13	10	11	28	22	10	12	13	13	10	9	19
52	8	14	10	12	29	23	9	12	12	13	10	10	19
61	47	14	17	11	29	23	9	13	10	14	10	11	19
40	4	16	16	13	28	22	8	12	13	14	10	11	19
97	0	13	11	13	28	21	9	10	12	14	11	11	20
35	4	14	13	11	28	24	10	10	12	13	11	9	19
88	7	15	15	12	28	22	9	12	12	14	8	9	20
110	1	13	9	13	28	24	9	12	13	13	9	12	19
73	12	15	11	11	29	23	10	13	12	13	11	12	19
78	1	16	12	12	29	20	8	12	12	13	9	12	19
99	1	13	13	12	27	21	8	10	12	13	11	10	17
61	19	15	11	12	28	23	9	10	12	13	11	11	18
48	2	15	15	12	31	24	10	15	13	13	8	11	17
108	30	14	10	12	29	24	9	10	11	14	9	10	19
41	5	13	16	13	28	23	10	10	11	13	10	10	19
96	7	13	14	14	28	24	10	13	12	14	9	12	17
82	1	13	13	11	26	24	9	13	13	13	10	10	17
96	12	14	16	12	30	23	9	12	12	13	8	11	18
68	20	13	10	11	28	22	9	12	13	14	9	10	18
103	1	14	10	11	28	23	9	10	12	13	9	9	18
111	3	15	11	11	28	22	9	11	11	14	11	11	18
34	2	14	18	11	28	22	10	10	11	13	9	10	19
79	12	14	15	12	27	19	9	12	12	14	9	12	18
63	5	14	11	11	28	23	9	12	11	14	9	12	19
85	2	14	11	12	28	23	9	12	11	14	9	12	19
61	31	14	12	13	28	22	9	10	13	15	9	12	18
92	10	13	14	10	31	23	8	10	11	13	10	10	18
106	21	14	13	13	29	23	10	10	13	14	11	9	17
70	27	12	13	12	28	23	9	10	12	14	9	9	19
43	5	15	12	13	30	23	9	12	12	14	8	10	18
91	16	16	13	12	28	22	10	10	11	13	9	10	20
78	4	14	15	13	28	24	8	12	11	14	9	11	18
51	0	14	20	12	28	23	10	12	13	13	9	11	18
46	5	14	12	12	28	22	9	12	12	12	9	13	18
105	6	15	13	11	28	23	10	12	12	15	9	11	20
41	2	13	11	13	28	21	10	10	12	13	11	10	17
99	8	14	12	12	27	23	10	10	12	13	11	10	19
68	0	14	12	12	29	24	9	11	12	12	9	11	19
92	24	15	13	11	27	22	9	12	12	13	9	10	18
70	20	14	10	13	28	23	9	10	12	15	10	11	19
49	7	16	13	11	28	22	9	12	12	14	11	11	18
102	0	14	10	12	27	22	10	10	11	13	9	11	19
100	44	15	10	11	29	22	9	10	13	13	9	11	18
82	36	13	15	13	28	23	9	12	12	13	10	10	18
72	10	13	10	12	30	22	9	12	12	14	9	11	19
57	19	14	10	11	29	22	9	12	13	13	10	11	19
108	19	12	11	11	29	23	8	12	13	13	9	11	20
44	34	13	10	12	28	24	9	10	12	13	9	9	17
38	0	14	15	12	29	23	9	10	12	14	8	11	19
101	0	12	11	12	29	24	10	12	12	13	9	12	20
33	7	14	16	11	29	23	10	12	12	14	10	12	18
39	25	13	15	12	30	22	10	13	11	14	9	11	18
62	0	14	17	12	29	21	9	13	12	13	9	11	18
102	26	15	12	11	27	22	9	13	12	14	10	11	18
52	12	14	17	12	29	22	10	12	12	14	8	12	19
100	6	16	9	12	29	22	9	10	13	14	11	11	19
107	27	13	11	12	29	23	9	12	12	14	9	11	19
115	2	13	12	11	28	23	8	10	11	14	11	10	16
96	0	13	15	11	28	23	9	12	13	13	10	11	18
68	21	14	12	12	28	23	9	10	12	13	9	11	18
47	7	12	13	11	31	23	9	12	12	13	8	10	17
65	37	14	15	12	28	22	9	12	12	14	9	9	19
94	1	13	12	13	28	24	9	12	11	14	9	11	18
39	0	14	11	12	29	22	9	13	13	13	10	11	19
70	8	16	14	13	29	23	9	10	13	15	9	9	18
96	20	13	20	11	29	23	9	13	12	13	9	11	17
66	16	13	10	11	28	22	9	13	11	14	9	9	18
91	14	12	11	13	27	22	10	12	12	13	9	10	19
35	19	13	15	11	27	23	9	12	12	13	8	9	18
44	7	15	13	12	31	23	9	11	13	15	9	12	19
66	20	15	12	12	29	20	10	10	12	14	10	11	18
41	0	13	10	11	28	22	11	11	13	12	11	10	17
99	23	13	12	11	30	22	9	12	11	14	11	10	17
56	8	13	12	13	26	20	9	12	13	13	9	11	19
102	0	12	15	13	28	22	9	14	12	13	10	11	17
91	2	12	14	12	28	22	10	15	11	13	8	10	20
93	2	13	11	12	28	21	9	13	12	13	11	10	19
86	11	13	11	11	29	22	9	13	13	13	11	10	19
72	10	13	10	12	30	25	10	13	12	13	9	10	17
53	15	15	9	13	28	23	9	9	12	14	11	10	18
30	0	16	13	11	30	22	9	13	13	13	10	11	19
30	19	13	10	11	29	23	9	10	12	13	9	11	20
51	17	13	10	11	30	24	9	12	11	13	11	11	21
107	28	15	16	11	28	23	9	10	12	13	10	9	19
44	1	13	19	12	29	24	9	12	12	13	10	11	18
101	1	15	12	11	30	21	9	11	12	13	11	11	18
46	4	14	14	13	29	22	10	14	11	13	11	11	20
77	9	13	16	12	27	25	9	12	12	14	11	11	17
96	12	14	14	12	26	23	9	12	12	13	11	11	18
43	20	13	13	13	28	23	10	12	12	13	10	12	20
102	22	16	13	11	31	23	9	12	12	14	9	12	18
105	21	13	15	12	30	22	9	12	12	14	9	11	19
69	20	12	9	12	29	21	9	11	12	14	8	11	17
68	22	15	16	11	29	23	9	10	11	13	9	9	18
30	3	14	11	11	27	24	9	12	11	14	9	10	18
33	27	14	11	13	30	22	9	10	11	13	11	11	16
104	28	14	12	13	28	22	9	10	13	15	9	12	18
39	35	12	10	11	29	22	9	13	11	13	9	11	19
64	5	14	16	11	29	23	10	12	12	14	10	12	18
78	6	15	10	11	27	21	9	10	11	14	10	14	17
102	6	13	10	14	30	24	9	10	12	13	10	11	19
36	8	14	14	12	29	22	9	10	12	13	11	9	18
48	35	14	12	12	29	23	9	12	13	15	8	10	19
79	4	15	13	12	30	23	9	10	11	14	9	10	19
74	12	12	14	11	30	23	9	10	11	13	9	10	18
108	30	12	12	11	29	24	10	10	12	13	9	11	18
72	6	13	13	12	27	23	9	13	11	14	11	11	17
83	1	14	10	12	30	24	9	12	12	13	9	9	18
114	20	13	10	13	31	23	8	10	11	13	10	10	18
79	2	15	17	12	28	22	9	12	11	13	9	10	19
46	0	14	15	12	28	23	8	13	12	14	10	12	20
73	3	15	17	12	31	20	9	13	11	14	12	9	18
57	15	13	11	13	28	21	9	10	12	14	11	11	20
64	33	12	13	11	28	23	9	12	13	13	9	9	20
99	7	15	15	13	28	23	9	12	12	13	11	11	17
89	5	14	13	11	29	23	9	10	12	12	9	10	20
85	42	13	15	11	28	23	9	12	12	13	9	11	21
46	43	14	14	12	29	22	9	10	12	13	11	9	18
111	0	13	16	11	29	24	10	10	10	13	9	11	18
59	4	13	12	13	28	24	10	12	11	14	11	13	18
43	0	14	14	12	28	23	9	11	13	14	8	10	19
104	4	14	20	12	27	22	9	11	12	13	9	11	19
37	0	14	12	12	29	23	10	12	11	14	11	10	18
79	5	14	12	12	28	21	9	12	10	15	9	10	17
75	1	13	15	13	28	21	9	12	12	13	9	10	19
82	37	13	16	12	28	24	9	12	13	14	8	11	19
56	5	13	10	12	27	21	9	10	11	14	8	12	16
79	20	13	17	12	29	24	10	10	12	14	9	11	19
58	3	14	14	13	27	23	9	13	12	13	11	10	17
37	15	12	16	13	29	21	8	10	14	14	9	10	19
37	2	13	12	11	29	21	9	10	11	13	8	10	20
75	21	14	14	12	28	23	9	12	13	13	9	11	19
102	0	13	13	12	27	24	9	10	13	13	9	10	19
75	15	14	17	12	28	23	10	13	11	14	9	9	18
73	18	14	11	12	30	25	9	11	12	15	9	10	20
40	11	14	17	12	30	22	9	12	11	13	11	12	18
67	9	14	11	12	30	22	10	10	12	13	9	10	18
78	8	14	13	11	29	22	9	12	12	14	11	10	19
99	11	14	13	11	29	22	9	12	12	14	11	10	19
106	1	13	11	12	29	24	9	13	12	14	11	10	16
36	7	13	13	12	29	20	9	13	12	13	9	11	17
36	0	14	13	12	29	21	9	12	12	13	11	10	18
92	0	14	11	12	29	23	9	10	11	14	10	10	18
86	12	13	11	12	29	22	8	12	12	13	11	12	18
99	7	14	14	11	28	23	9	10	11	14	9	11	17
27	3	13	13	11	27	22	8	10	13	14	9	9	18
58	0	15	13	11	28	23	9	10	12	13	9	10	17
94	1	13	13	11	27	24	10	10	12	13	8	10	19
81	3	14	14	11	28	23	10	13	12	14	11	9	17
43	3	14	15	12	27	23	10	10	13	13	11	13	16
94	0	14	13	12	27	23	10	12	13	13	9	10	18
83	11	13	10	11	28	22	9	13	13	13	9	11	18
60	21	14	9	12	28	23	9	10	12	13	11	11	18
90	19	15	10	13	28	24	8	10	12	13	9	10	20
104	16	12	13	12	28	21	8	12	13	15	9	10	19
45	28	14	15	12	28	22	9	12	13	13	11	11	20
49	22	12	17	13	29	24	9	12	12	13	11	11	18
91	26	14	13	13	27	22	9	13	11	13	11	9	19
38	10	14	12	12	27	25	9	10	12	13	9	12	18
81	32	13	16	11	26	22	11	12	12	13	9	11	18
106	7	13	10	13	30	23	9	10	12	14	9	12	18
85	0	12	13	11	28	24	10	13	12	13	9	11	18
65	10	16	14	11	31	24	10	10	12	14	11	11	20
104	8	13	11	12	27	22	9	13	11	13	12	11	18
53	13	15	11	12	28	21	9	13	11	13	9	10	18
101	3	13	14	11	29	23	9	12	12	13	10	10	19
63	26	15	10	12	27	24	9	10	13	13	9	10	18
40	43	14	10	13	29	25	10	10	11	13	9	11	19
43	19	13	13	13	29	23	9	13	11	15	11	12	18
62	26	13	14	13	28	24	8	15	13	13	8	9	18
68	1	14	13	13	29	22	9	12	12	15	9	9	20
25	11	13	17	12	28	23	9	10	13	13	11	10	17
45	8	14	20	13	27	24	10	10	11	13	10	11	18
103	9	12	9	13	29	24	10	12	11	14	9	9	16
41	10	14	11	12	28	21	8	10	11	14	10	12	19
73	22	15	17	12	30	24	10	9	12	14	10	9	17
72	19	12	13	12	29	22	9	14	12	13	10	10	20
92	3	13	13	11	27	24	9	10	12	14	10	11	18
98	43	14	11	14	28	22	9	10	12	14	9	11	18
51	29	15	14	12	30	23	10	10	11	13	11	12	19
34	16	15	15	12	28	22	10	10	12	13	9	12	17
40	15	14	11	11	28	23	9	13	11	13	9	10	19
104	6	14	12	12	28	24	9	13	13	13	11	11	18
97	1	13	12	13	27	21	10	12	12	13	9	9	17
46	26	13	14	12	28	25	9	13	13	13	10	10	17
109	15	15	13	12	28	23	10	12	14	14	9	11	19
42	5	16	15	11	27	20	9	10	12	15	10	11	18
37	1	13	12	13	29	23	9	13	12	14	9	10	18
68	30	14	14	13	27	23	9	13	12	13	11	10	17
92	17	13	15	11	27	22	9	12	11	13	9	11	18
72	6	16	10	11	29	24	11	10	12	13	11	12	19
39	1	14	11	11	29	24	9	10	12	14	9	9	21
53	14	16	18	12	28	24	9	12	11	13	9	11	17
39	1	16	13	12	28	22	10	10	11	13	9	10	20
56	43	13	11	13	29	20	9	14	12	13	10	9	19
93	32	13	11	12	27	24	9	12	13	14	9	10	18
104	8	14	19	12	27	23	11	10	12	14	9	11	19
78	12	15	16	12	28	23	10	11	11	15	11	11	19
94	9	15	11	11	30	23	9	13	12	13	8	11	19
103	6	14	10	13	29	23	8	10	13	14	10	12	18
84	12	12	14	11	28	21	8	10	12	13	9	13	18
63	1	15	10	12	28	24	9	11	12	13	9	10	19
34	15	16	9	12	27	22	9	13	12	14	10	10	20
94	3	13	12	12	29	25	10	10	11	13	10	11	18
93	39	14	17	13	28	25	9	10	11	13	9	11	19
37	32	14	13	12	29	24	10	10	12	14	9	11	20
35	6	12	13	12	29	24	9	12	12	14	9	10	20
93	5	16	10	11	28	20	8	12	13	13	10	10	17
75	10	15	10	11	27	24	9	10	11	14	9	10	21
106	1	15	15	13	28	22	9	10	12	13	10	10	18
94	38	13	14	12	29	24	9	10	14	14	9	9	18
94	21	14	12	11	28	22	10	11	11	13	9	10	17
90	21	13	11	12	28	23	9	12	11	13	11	9	17
38	28	14	14	13	29	22	8	11	12	13	12	12	18
33	24	14	16	13	29	23	9	12	12	13	10	10	17
98	5	13	18	12	28	23	9	10	12	14	12	10	19
58	37	13	13	11	30	23	9	13	11	13	10	11	17
71	3	13	14	11	29	23	10	10	12	13	11	10	19
80	12	13	14	12	29	22	9	12	11	14	10	10	17
81	18	15	12	13	30	22	9	12	12	13	10	11	19
78	3	12	11	11	27	23	10	13	12	14	10	12	18
52	2	13	18	12	27	23	10	12	11	12	10	9	20
42	25	13	16	12	29	22	8	12	13	13	11	11	17
97	1	14	10	12	27	22	9	14	12	13	9	11	19
32	0	12	15	12	30	21	10	13	12	14	12	11	18
99	0	13	10	12	28	22	10	10	11	13	9	11	18
85	33	14	13	12	27	23	10	9	12	15	10	11	20
98	4	15	11	13	30	23	9	10	11	15	10	12	19
64	19	15	15	11	28	21	9	10	12	14	10	10	19
110	5	16	17	14	29	23	10	13	12	13	11	11	16
56	1	15	17	14	28	23	9	10	11	13	10	11	17
108	3	14	15	12	27	24	10	11	13	13	9	11	17
71	12	13	10	12	28	23	10	12	12	14	11	11	19
82	9	13	17	12	27	23	10	14	11	15	10	12	19
87	1	14	12	12	29	23	9	12	11	14	9	11	19
85	4	15	13	11	28	24	9	12	12	15	9	10	21
78	0	14	11	12	28	23	9	13	12	14	9	11	19
43	6	13	12	12	29	22	9	13	12	13	11	10	19
44	9	14	12	12	27	23	9	12	11	14	11	12	19
72	16	12	11	13	27	23	10	11	13	14	11	10	18
76	30	14	13	13	27	24	9	12	12	14	8	10	18
41	13	13	20	12	29	23	9	10	12	14	9	12	18
54	3	13	19	13	28	22	10	10	12	14	9	9	17
64	0	13	14	11	28	22	9	10	12	13	11	10	17
54	11	13	15	11	27	23	9	10	12	13	10	10	19
86	16	13	16	11	28	22	10	12	12	14	9	10	19
74	1	14	10	11	28	21	10	10	12	14	9	11	18
101	0	14	11	12	30	23	10	10	13	14	9	9	19
93	5	13	13	13	27	24	11	10	11	13	11	9	18
72	6	12	12	11	28	22	9	10	12	13	9	10	20
77	4	13	11	11	28	22	9	12	12	12	12	10	17
50	27	14	15	12	27	19	9	12	12	14	9	12	18
44	3	13	18	12	29	24	9	10	12	14	10	10	19
105	0	15	10	12	30	23	9	10	11	13	8	12	19
49	21	15	13	12	28	21	9	12	12	14	8	9	17
83	20	13	11	13	27	23	9	9	12	13	9	10	19
75	16	15	15	11	27	23	10	10	12	14	9	11	21
56	43	13	16	12	28	23	9	10	12	13	10	11	17
57	6	14	10	12	28	23	9	12	13	14	9	10	20
49	19	15	13	12	28	24	9	10	12	14	11	12	19
40	15	15	13	12	30	22	10	10	13	14	10	10	18
74	0	14	10	12	28	24	9	12	11	13	9	11	20
40	3	14	12	12	29	23	10	12	11	14	11	10	18
96	0	13	10	12	28	22	10	14	11	13	11	11	19
69	19	14	12	13	28	23	9	12	13	15	9	12	21
32	10	14	13	11	28	20	10	13	12	14	11	11	18
70	24	15	10	13	29	23	10	12	12	14	11	10	17
