# Supplementary material for: Using game theory to thwart multistage privacy intrusions when sharing data
Source: Sci Adv. 2021 Dec 10;7(50):eabe9986. doi: 10.1126/sciadv.abe9986 (PMC8664254; doi:10.1126/sciadv.abe9986)
Supplement: Supplementary file 2 — Data S1 [file sciadv.abe9986_data_s1.zip › sciadv.abe9986_data_s1/DemoKAnonymization/exp/2058/data/target_data/i43.csv]

YOB	State	STR1	STR2	STR3	STR4	STR5	STR6	STR7	STR8	STR9	STR10	STR11	STR12
100	25	12	15	12	29	22	9	10	13	13	10	11	17
77	23	13	15	11	30	22	8	12	12	14	10	10	19
83	25	13	16	11	28	23	11	10	12	13	9	10	19
108	11	14	19	11	28	22	9	13	13	13	9	10	18
121	1	11	16	11	27	23	9	12	12	13	11	12	19
31	14	14	11	12	30	22	10	10	12	13	9	10	18
75	11	16	15	11	28	23	9	10	12	13	10	11	19
55	1	14	13	12	28	23	9	13	12	13	11	12	21
24	3	14	13	11	28	25	10	10	12	13	10	10	20
95	0	13	16	12	31	24	10	10	12	15	11	13	18
108	10	16	13	11	30	22	9	13	13	13	10	11	19
55	5	13	17	11	27	22	9	13	12	13	9	11	18
54	6	13	16	13	29	23	10	10	11	13	9	9	17
86	24	12	16	12	29	23	8	11	12	14	10	11	19
84	11	13	15	13	27	25	9	13	12	13	9	11	16
54	7	15	16	12	29	24	9	10	12	13	9	10	18
52	17	16	12	12	30	22	9	10	12	13	8	10	17
85	5	14	16	11	29	21	9	15	11	14	10	9	18
44	11	13	14	12	29	22	9	10	11	13	9	9	18
34	10	14	15	12	29	23	9	12	13	14	8	9	19
116	2	13	13	12	29	20	9	13	12	13	9	11	17
43	36	13	13	13	27	23	9	13	11	13	11	10	17
89	9	14	11	12	27	23	9	10	12	13	9	12	19
54	2	12	13	12	29	22	9	12	13	13	11	9	19
57	26	13	13	11	27	24	9	10	12	13	10	11	19
88	15	12	10	13	27	22	9	13	12	13	10	9	20
75	1	14	13	13	29	23	8	13	12	13	10	13	20
73	9	13	14	12	30	23	10	12	12	15	9	10	18
39	3	13	10	12	28	23	9	12	13	13	10	11	20
100	32	14	10	13	29	23	9	10	12	14	10	11	17
48	9	14	13	13	30	21	9	10	11	13	11	11	17
23	6	14	13	11	29	24	8	10	12	15	11	10	17
52	0	14	13	12	29	23	10	11	12	14	11	9	20
59	13	13	13	14	28	21	9	10	12	13	10	10	19
41	8	12	12	12	27	23	10	11	11	13	10	13	19
85	0	16	14	13	29	24	10	13	11	13	10	10	18
62	0	13	19	13	28	22	10	10	12	14	10	10	18
48	7	12	16	13	29	23	10	13	11	13	11	11	17
106	50	13	15	12	27	22	9	10	12	14	10	11	17
86	26	13	12	13	27	23	9	12	12	13	10	10	19
54	1	14	15	12	29	23	9	12	13	14	8	9	19
77	19	13	10	12	27	22	9	13	11	13	10	11	17
44	11	13	13	11	27	23	9	13	12	15	10	10	18
82	15	13	14	11	30	21	9	10	11	14	9	10	19
50	12	13	17	12	28	23	9	11	12	13	10	10	20
86	26	14	11	12	29	21	10	12	12	13	10	9	18
74	5	16	16	13	28	23	9	10	12	13	11	9	19
76	6	15	15	12	27	24	9	11	14	13	11	11	16
96	15	14	18	11	28	23	9	10	11	13	11	10	21
63	26	16	12	12	29	22	10	13	13	13	9	10	19
43	2	13	13	11	27	23	9	13	12	15	10	10	18
91	50	14	12	11	27	22	10	12	12	13	9	9	18
107	9	12	13	12	28	24	10	10	11	13	9	11	17
78	5	14	16	12	28	24	9	13	11	13	8	11	18
71	10	13	10	13	27	23	9	10	11	14	9	10	16
42	3	13	13	12	29	24	9	12	12	13	10	10	20
110	5	12	13	12	27	23	10	10	12	15	9	11	19
35	27	15	17	12	30	22	10	10	11	15	10	12	17
118	4	14	10	12	28	22	10	12	12	13	9	10	19
47	5	15	13	13	28	21	9	13	13	13	9	12	21
45	0	14	15	12	27	20	9	12	12	14	9	12	18
69	21	13	14	11	30	23	8	10	11	13	10	10	18
46	10	15	13	12	28	22	9	13	11	13	9	9	16
97	0	13	11	13	31	22	9	12	12	15	9	11	19
47	43	14	16	12	31	23	9	14	12	14	8	10	18
101	2	13	16	11	28	24	10	12	12	14	9	11	18
109	36	14	12	11	28	22	10	11	11	13	9	10	17
49	16	15	13	13	28	22	10	13	13	13	11	11	18
23	2	14	10	12	29	22	9	10	11	14	12	12	18
41	5	13	16	12	30	22	9	12	11	14	9	10	20
103	11	14	12	13	27	22	9	10	11	15	9	11	18
76	26	15	16	12	27	23	9	12	12	14	8	12	18
71	12	15	17	12	29	23	9	13	11	13	11	12	17
37	1	14	13	13	28	23	9	11	11	13	11	10	19
71	10	15	12	11	27	22	8	10	13	14	11	9	19
58	7	15	13	14	27	22	10	10	13	13	9	10	16
56	30	15	13	11	29	23	9	12	11	13	10	12	17
98	19	15	15	12	28	22	10	10	12	13	9	12	17
99	22	14	13	12	28	23	9	10	11	14	9	12	20
40	15	14	11	12	28	23	9	12	12	13	10	12	19
96	21	14	12	11	28	24	11	10	11	15	8	10	18
46	35	13	15	12	29	23	9	11	12	13	10	11	18
70	19	14	12	12	28	23	10	12	12	14	9	11	19
46	6	14	18	10	29	20	9	10	11	13	8	10	18
79	24	16	12	13	28	23	10	14	13	13	9	11	18
81	13	13	13	11	28	23	10	11	11	14	9	9	20
35	0	14	10	11	30	24	9	10	12	13	9	11	17
86	22	16	13	11	28	23	10	10	12	13	11	10	18
64	27	13	17	11	27	22	10	13	12	13	9	11	18
104	30	15	12	12	31	20	9	9	12	13	10	10	19
42	16	14	14	11	29	22	10	12	12	13	9	11	19
100	3	16	19	12	30	21	9	9	12	13	10	9	19
106	2	14	13	11	29	23	9	10	12	12	9	10	20
69	4	14	14	13	27	23	9	13	12	13	11	10	17
61	27	12	10	11	28	24	9	12	12	13	11	11	18
110	4	14	12	12	28	22	9	12	12	14	9	13	18
101	30	16	12	12	29	21	10	12	12	15	10	12	20
86	6	13	10	13	28	23	10	10	13	14	11	11	18
69	1	13	12	12	28	23	9	10	12	14	11	11	18
99	6	14	13	12	28	23	9	10	11	14	9	12	20
104	2	13	15	13	29	22	9	11	12	14	9	11	18
98	6	13	11	13	27	23	10	10	11	14	9	10	19
107	27	14	11	11	27	22	10	10	11	13	9	10	19
91	0	15	20	12	28	23	9	13	12	14	8	10	19
42	3	13	15	11	28	22	10	12	12	15	9	12	19
92	2	13	16	12	30	23	9	12	12	14	10	11	19
34	7	15	18	14	27	23	9	10	13	16	9	9	18
36	5	14	10	12	30	22	10	12	12	15	9	12	17
47	44	13	14	11	27	21	9	10	12	14	10	11	18
86	25	12	14	12	30	23	10	10	11	13	8	11	18
59	11	13	13	14	28	23	9	11	11	14	9	12	18
26	9	15	13	11	27	22	9	12	12	13	9	10	18
83	9	13	12	12	28	24	10	10	11	13	10	11	19
63	1	15	16	13	27	24	10	11	12	13	10	12	18
38	31	14	13	12	28	23	9	14	12	13	9	9	19
74	9	12	13	12	28	24	9	13	12	13	11	12	19
84	5	13	12	13	27	23	9	10	12	15	11	11	17
35	36	15	10	11	28	23	10	12	12	13	9	11	17
103	1	14	11	12	30	23	10	10	13	14	9	9	19
46	4	16	13	12	31	21	9	12	12	14	9	10	16
72	39	13	10	13	29	24	10	10	13	13	10	11	17
65	36	15	18	13	29	22	9	11	13	14	9	10	18
99	9	15	10	12	30	23	10	12	12	14	9	11	18
52	32	14	13	13	29	24	10	10	12	14	8	10	17
101	6	12	14	11	27	23	10	11	12	13	9	10	18
106	5	13	17	12	30	24	10	10	12	13	9	9	19
76	2	14	12	12	27	21	10	12	11	13	10	11	19
54	1	14	11	12	29	21	10	12	12	13	10	9	18
101	2	13	9	12	29	24	9	12	14	14	9	9	17
61	0	13	13	12	27	23	9	13	11	13	11	10	17
95	29	16	12	12	27	23	10	12	12	14	9	10	17
72	34	13	11	11	28	22	10	14	11	13	9	10	18
52	13	12	15	12	30	23	9	10	12	14	9	10	18
54	20	15	16	13	28	23	8	10	12	15	9	9	18
69	17	16	11	12	30	22	8	12	12	14	10	12	19
76	4	15	15	11	27	23	10	10	12	14	9	11	21
48	15	12	13	12	27	23	8	12	12	13	9	13	20
68	6	14	18	11	27	25	9	13	13	14	11	10	19
104	9	15	20	11	28	20	9	10	12	13	10	12	17
32	22	16	13	11	28	24	9	13	12	14	11	12	17
56	3	14	11	13	28	23	10	12	12	14	9	11	19
103	1	14	17	13	28	24	9	10	12	13	9	9	18
59	18	14	11	12	28	21	9	12	12	12	9	9	19
78	1	13	13	11	31	23	8	10	13	13	11	11	19
79	3	14	14	13	30	21	10	10	12	13	10	10	17
72	4	13	10	13	29	23	9	13	12	14	10	10	18
96	27	12	13	13	29	23	9	12	12	13	11	11	20
110	6	14	10	12	31	23	9	12	11	13	10	10	18
44	7	14	12	12	30	23	8	13	12	15	10	10	18
96	0	16	15	12	28	22	9	13	12	13	10	10	19
101	7	13	13	12	29	22	9	10	12	14	9	9	18
45	50	13	11	13	29	24	9	10	12	13	9	11	18
93	44	13	16	13	29	23	10	10	12	13	11	12	17
72	3	13	10	12	27	22	9	13	11	13	10	11	17
101	28	14	10	12	31	23	9	11	11	13	10	9	19
50	0	14	16	14	29	22	9	11	12	13	10	11	18
90	20	13	13	12	29	20	9	13	12	13	9	11	17
76	0	13	11	13	28	21	10	10	13	13	11	9	18
52	27	15	12	14	28	23	9	13	12	15	11	12	18
95	26	12	14	13	28	20	10	13	11	14	9	11	18
106	1	13	13	13	28	23	10	13	12	14	10	9	20
99	5	14	17	12	28	22	10	13	13	14	10	9	20
101	19	15	15	12	28	24	9	13	13	13	11	12	18
95	11	12	9	12	28	23	9	14	12	14	9	12	18
96	0	13	20	11	29	23	9	13	12	13	9	11	17
45	2	13	12	12	29	22	9	10	14	14	9	10	18
111	5	16	14	11	29	22	10	12	12	13	10	11	19
96	39	15	12	12	28	23	9	9	12	14	11	10	18
50	29	14	10	12	27	23	8	12	11	13	9	9	17
98	17	13	10	11	26	21	10	11	12	15	11	12	19
24	7	14	13	12	28	23	9	10	12	15	9	10	19
91	11	14	10	12	27	22	9	10	12	14	10	9	18
99	3	14	12	12	29	23	9	12	12	13	9	9	19
45	12	15	14	12	28	23	9	11	12	13	11	12	19
101	29	13	10	11	29	21	9	12	11	13	11	9	18
52	0	14	13	13	30	23	10	13	12	13	12	12	19
45	25	13	13	12	29	20	9	13	12	13	9	11	17
81	4	12	11	13	29	22	9	10	14	14	12	9	18
60	4	15	13	12	28	23	9	12	13	13	10	10	18
69	5	12	14	11	27	22	9	11	12	14	9	12	19
63	1	15	14	13	27	22	10	10	12	13	9	10	18
52	8	12	12	13	30	21	10	10	13	13	9	11	19
75	14	14	13	12	27	22	9	10	12	13	11	10	18
112	11	12	12	12	29	22	10	12	12	14	9	11	18
101	43	13	15	12	29	22	10	10	11	15	9	10	20
71	31	13	12	12	29	25	9	10	11	13	11	10	18
77	0	15	14	12	28	23	9	10	13	13	9	10	19
99	22	12	15	11	29	23	8	11	11	14	9	11	17
97	21	12	10	11	28	23	9	10	11	14	9	11	18
40	21	13	10	12	27	22	11	12	13	13	9	10	16
53	14	13	10	13	27	21	9	10	12	13	8	10	19
93	0	14	11	13	28	23	8	10	12	13	9	10	18
88	40	13	13	12	29	20	9	13	12	13	9	11	17
106	6	13	10	13	28	22	9	13	12	13	9	11	17
104	22	14	12	12	27	21	9	10	12	14	12	11	19
58	8	15	13	11	29	24	9	10	11	13	9	9	19
99	48	15	13	12	29	20	10	10	11	13	9	10	17
121	1	13	17	11	29	22	9	12	11	13	9	11	19
74	27	14	10	11	30	24	8	12	14	14	8	10	18
60	37	16	10	12	30	22	10	13	13	13	11	10	19
108	7	13	13	11	26	24	10	13	12	13	10	11	17
89	2	14	12	13	30	22	11	11	12	13	9	11	18
83	19	13	10	12	28	23	10	12	12	14	11	11	19
40	4	14	18	11	27	23	9	10	12	14	9	9	20
109	0	14	19	13	27	23	9	10	12	13	9	10	19
34	10	15	10	11	27	22	9	10	11	14	11	9	19
64	35	15	13	12	30	22	9	13	12	14	10	11	17
99	31	13	10	12	30	23	9	12	11	15	9	11	19
58	0	14	14	12	29	23	9	10	12	12	9	11	18
100	0	13	11	12	28	23	10	13	12	14	10	9	19
108	0	12	11	13	29	22	9	10	14	14	12	9	18
83	18	13	9	13	28	23	9	10	12	14	9	10	19
103	1	14	13	11	29	22	9	10	12	14	9	12	18
99	28	15	16	11	28	23	9	10	12	13	10	9	19
118	17	14	12	13	29	23	9	12	13	13	11	9	19
32	6	15	13	12	29	22	9	10	12	14	10	9	18
80	13	16	16	12	30	22	9	12	12	14	9	10	18
82	8	16	16	11	28	23	9	10	12	13	9	11	18
45	10	12	17	12	28	23	9	12	12	14	10	11	17
34	10	13	9	13	27	21	9	15	12	15	9	10	17
72	2	14	13	11	29	20	10	12	12	13	10	10	18
45	18	14	17	14	30	22	9	10	12	14	11	10	20
75	41	13	15	11	30	23	10	12	12	13	9	9	17
87	7	14	14	10	30	24	9	10	12	15	11	11	19
43	2	14	14	12	29	24	10	12	12	13	9	11	18
83	18	14	13	13	29	22	9	12	12	14	10	12	19
97	7	15	13	12	27	23	10	11	12	13	9	11	18
66	0	14	10	12	28	23	10	12	12	12	10	11	18
104	9	16	11	12	28	24	9	15	14	14	9	12	19
99	27	14	12	12	29	23	9	12	11	14	9	11	19
58	10	13	13	13	28	24	9	10	12	13	8	11	20
41	2	13	9	12	27	23	9	13	11	13	10	10	19
106	31	13	12	11	29	22	9	11	13	14	9	10	18
24	10	14	12	13	28	23	9	12	12	13	9	12	18
42	3	13	13	12	29	22	10	12	12	13	8	10	18
37	2	14	10	11	29	23	9	10	11	14	11	9	19
77	26	16	14	14	28	20	9	12	12	13	8	9	19
22	22	15	13	13	30	22	9	10	13	14	9	11	17
47	9	12	11	13	27	24	9	12	11	14	10	11	18
97	16	14	15	11	29	23	9	10	11	14	10	10	20
64	17	13	13	13	29	20	9	10	11	14	9	11	18
68	9	14	14	13	28	23	9	10	12	13	9	11	18
85	16	13	10	12	28	22	9	10	12	14	10	13	17
107	1	14	17	13	28	24	10	10	13	14	11	11	19
85	29	15	12	12	29	21	10	10	12	14	8	12	20
60	22	14	9	12	29	22	9	10	11	14	9	11	19
37	32	12	13	12	28	22	8	10	11	14	9	9	20
39	3	14	11	12	28	23	9	12	11	14	11	10	18
30	4	15	11	13	28	22	9	11	12	13	10	11	19
86	3	15	15	12	29	24	9	12	13	13	9	11	18
60	16	14	15	12	28	22	9	10	12	14	11	10	19
29	2	15	12	13	29	24	9	13	14	14	9	11	19
42	19	13	16	11	27	23	9	10	12	13	10	10	16
76	33	15	11	12	27	24	10	10	12	13	10	10	18
64	35	14	20	12	28	23	10	12	13	13	9	11	18
96	12	14	11	12	28	23	9	12	11	14	8	9	19
72	0	14	15	12	29	23	9	10	12	14	8	11	19
26	0	14	14	12	28	24	9	10	12	13	9	10	20
37	2	13	13	12	28	23	9	11	11	14	10	11	20
104	10	14	14	12	29	24	10	12	12	13	9	11	18
100	0	13	11	11	31	22	10	15	11	13	10	11	17
72	14	13	10	12	26	24	9	10	11	13	11	12	18
78	4	14	10	12	28	22	9	12	14	13	9	10	18
73	2	15	10	12	30	20	9	12	11	14	10	10	18
53	0	12	11	12	29	24	10	12	12	13	9	12	20
92	50	12	11	11	30	23	9	10	13	13	9	9	17
111	30	13	16	12	28	23	9	10	11	14	9	10	18
89	3	15	17	12	31	20	9	13	11	14	12	9	18
110	0	14	12	13	30	22	10	10	12	13	9	11	17
78	6	14	18	11	29	23	10	10	12	13	9	12	19
59	0	13	12	13	27	23	9	10	11	14	10	11	18
66	12	15	18	11	28	23	9	12	12	15	10	9	19
69	1	15	13	11	28	24	9	12	12	15	9	10	21
89	0	13	13	12	28	22	9	10	12	14	9	10	18
50	0	15	14	12	30	23	9	13	12	13	12	11	18
39	17	14	13	12	29	24	9	12	13	14	9	10	19
42	0	15	18	11	28	23	9	12	12	15	10	10	19
64	20	13	17	13	27	20	9	13	12	14	11	10	18
42	0	14	16	12	27	22	9	10	12	13	10	10	19
37	1	14	10	13	28	23	9	12	12	13	8	12	18
103	28	14	14	13	30	24	9	12	11	13	11	10	17
95	6	14	13	12	30	23	9	10	13	13	8	10	18
103	24	13	16	12	28	23	9	12	12	15	10	9	19
99	15	14	10	12	28	24	10	10	12	13	9	13	18
81	0	15	15	13	28	23	9	12	12	14	9	11	18
112	1	12	11	12	27	24	9	13	12	13	10	12	18
96	36	15	17	12	29	23	10	10	12	15	9	9	17
116	3	13	10	12	30	20	8	13	12	15	9	10	19
58	27	13	13	12	28	22	9	13	13	14	10	10	18
51	6	14	10	12	27	23	9	10	12	14	10	9	18
71	23	13	12	13	28	21	10	12	12	13	9	10	17
50	0	12	10	13	29	21	9	9	12	13	8	11	17
92	0	13	12	13	29	22	10	12	11	13	9	11	19
106	42	14	11	12	31	24	10	10	13	13	9	9	19
56	6	13	11	11	31	23	9	10	13	15	8	11	19
70	0	12	13	13	29	23	9	13	12	13	9	12	18
98	26	13	17	11	28	21	10	11	13	15	10	12	17
75	2	14	12	11	30	22	9	13	12	13	9	9	20
97	2	14	10	12	27	23	10	12	13	14	9	10	18
93	1	13	19	12	29	24	9	12	12	13	10	11	18
54	5	13	10	14	30	24	9	10	12	13	10	11	19
39	3	13	10	12	27	23	10	11	11	14	10	12	18
55	18	14	14	12	27	22	9	13	11	14	9	10	17
95	9	14	12	11	27	23	9	10	12	13	9	11	18
75	17	15	15	12	27	24	9	11	14	13	11	11	16
47	7	15	15	11	27	23	10	10	12	14	9	10	21
51	20	13	12	12	29	23	9	13	11	14	10	10	16
52	5	14	11	12	30	22	10	10	12	13	9	10	18
83	25	13	9	11	29	23	9	11	11	13	10	11	17
82	26	12	11	13	27	23	9	12	11	14	10	11	18
46	8	13	16	12	27	21	9	9	12	15	9	11	20
85	29	13	16	12	27	24	10	13	12	14	8	11	18
16	7	13	16	13	27	23	9	12	13	14	9	11	19
79	19	14	19	11	28	22	10	13	12	13	9	12	18
57	32	14	16	13	26	23	10	10	12	13	10	10	20
29	8	13	16	12	27	23	9	12	12	14	10	10	20
67	11	14	10	12	28	23	10	12	12	12	10	11	18
102	27	14	13	12	29	21	9	12	12	13	11	10	18
67	19	16	13	12	28	22	11	12	12	13	11	10	19
101	16	13	12	12	29	24	10	10	12	14	10	11	20
64	5	16	11	12	30	22	8	12	12	14	10	12	19
39	0	14	10	13	28	22	9	11	11	13	8	9	19
111	12	13	9	13	28	23	9	10	12	14	9	10	19
36	27	14	13	12	28	23	9	10	11	14	9	12	20
74	28	13	16	13	29	23	9	10	12	14	11	10	18
105	6	14	14	11	28	23	9	10	12	13	9	11	17
70	2	14	10	12	27	23	9	10	13	14	9	11	18
92	8	14	16	13	27	23	9	10	13	13	9	10	20
62	0	16	19	13	29	22	9	10	12	13	9	10	19
68	0	15	13	12	26	23	11	10	12	15	11	12	18
93	11	13	12	12	29	25	10	10	11	13	10	11	18
84	15	15	11	12	29	22	9	10	12	14	10	12	18
74	7	13	16	12	27	24	10	13	12	14	8	11	18
48	15	15	11	12	28	22	9	10	12	13	10	11	19
52	9	13	16	12	27	21	9	9	12	15	9	11	20
69	19	13	14	12	30	24	10	12	11	14	9	11	20
70	5	16	20	11	29	22	10	13	11	14	8	10	18
66	10	13	13	11	29	22	10	11	13	15	9	10	19
88	21	14	15	12	28	22	9	12	13	13	11	9	19
89	12	12	13	13	29	23	9	10	11	13	9	9	18
70	4	13	16	11	28	24	10	10	12	13	10	10	19
78	35	13	10	12	28	22	9	12	11	14	11	10	18
56	37	16	12	13	27	22	9	12	12	14	9	10	17
108	2	14	11	12	27	23	10	13	12	15	11	10	18
40	23	13	17	12	31	24	9	13	13	13	9	10	18
121	5	14	14	12	29	22	8	12	12	13	9	11	19
45	25	14	14	12	28	24	9	10	12	14	9	9	18
81	0	14	10	11	28	23	9	10	12	13	9	9	18
48	35	15	15	12	28	23	9	12	13	13	9	11	20
99	11	14	11	11	27	24	10	12	12	14	9	11	18
91	48	12	10	12	28	23	9	10	12	14	9	9	19
68	5	15	13	12	28	22	10	10	13	13	8	10	17
41	0	12	15	12	30	24	10	12	12	14	11	10	18
55	9	14	10	11	28	21	10	10	12	14	9	11	18
85	16	15	12	13	28	24	9	13	12	13	10	11	17
64	20	15	11	12	28	23	9	10	11	14	11	9	19
31	0	15	14	12	29	24	10	10	11	13	9	12	18
87	23	13	10	12	30	23	8	12	11	13	9	10	18
89	16	15	18	12	28	23	10	11	11	14	10	9	18
85	19	15	12	12	26	23	9	12	12	13	10	12	17
79	20	14	15	13	28	22	9	12	12	14	9	11	17
92	24	15	17	12	30	22	10	10	11	15	10	12	17
75	0	15	15	13	27	23	10	10	13	14	9	9	18
106	26	13	19	12	28	25	9	10	12	15	8	10	17
54	1	12	17	11	29	21	9	10	12	14	10	13	20
49	37	13	16	11	28	22	9	13	12	15	10	10	20
96	3	13	13	11	29	24	10	13	13	15	11	11	19
76	11	14	13	12	28	24	9	12	10	14	9	11	19
53	29	12	13	12	30	22	9	12	11	15	9	10	19
74	4	13	15	13	28	22	9	13	12	13	9	10	20
25	3	13	15	12	27	24	9	12	11	14	10	10	21
39	0	14	13	12	28	23	9	10	12	14	10	10	18
44	10	12	15	12	30	23	9	10	12	14	9	10	18
56	10	14	17	12	27	23	9	10	12	13	10	12	19
119	1	13	11	11	29	24	9	11	11	15	8	11	17
48	6	14	14	12	27	22	9	13	11	14	9	10	17
55	31	14	13	12	28	20	10	12	13	14	9	9	19
72	6	14	14	13	30	21	10	10	12	13	10	10	18
41	0	14	12	12	30	23	10	10	13	14	11	10	21
72	27	14	15	11	28	23	10	9	12	14	9	9	17
44	12	13	10	13	27	23	8	11	11	13	8	9	18
102	1	14	17	12	27	22	9	9	13	14	8	11	19
98	4	14	10	12	28	23	10	12	12	12	10	11	18
41	6	15	15	12	26	24	9	11	14	13	11	11	16
106	10	16	13	13	29	21	9	10	12	14	10	12	20
45	26	13	12	11	29	22	10	12	12	13	9	11	18
38	18	15	16	12	28	23	10	11	11	15	11	11	19
75	7	13	17	11	30	23	10	10	11	13	10	10	19
64	24	14	20	11	29	22	10	10	12	13	10	12	18
86	4	12	13	13	29	23	9	10	13	13	9	11	18
100	41	13	15	11	27	23	9	11	12	13	9	11	19
73	28	14	17	13	27	24	11	12	13	13	9	11	18
85	3	13	14	13	30	23	9	14	12	13	10	12	21
39	30	14	10	11	28	21	10	10	12	14	9	11	18
41	2	15	11	12	28	22	10	10	12	13	9	10	18
112	3	14	10	11	29	23	9	10	11	14	11	9	19
33	0	14	16	12	28	23	11	13	11	13	10	11	20
96	1	14	10	11	30	22	9	12	13	13	11	12	18
48	6	15	15	11	29	22	10	12	12	13	8	10	18
64	8	13	12	12	30	22	10	13	11	15	9	10	18
33	3	14	10	12	27	25	11	12	14	13	8	9	18
69	2	12	17	12	27	23	9	10	13	13	8	12	18
82	10	13	12	12	28	24	10	10	11	13	10	11	19
71	2	14	13	12	30	23	9	10	12	14	9	10	21
68	30	14	11	12	27	22	9	12	12	14	9	12	17
50	20	12	13	13	28	20	9	10	12	13	9	11	18
76	43	14	10	13	28	24	8	9	12	13	9	10	19
106	18	13	10	12	29	23	9	10	13	14	8	10	19
62	0	13	17	11	28	21	10	11	13	15	10	12	17
67	9	15	12	12	28	24	10	13	12	14	10	12	20
108	0	14	14	11	29	21	9	13	12	13	9	10	19
48	8	14	12	11	28	23	10	10	12	13	9	10	17
99	10	14	12	13	27	22	10	12	12	13	8	10	18
85	2	14	13	13	28	23	9	13	13	13	9	13	18
72	0	15	15	12	26	22	9	10	12	13	11	11	19
53	0	13	17	12	29	23	9	10	12	13	11	10	18
84	6	16	17	13	28	22	10	13	12	13	8	10	18
50	1	14	13	11	30	23	9	10	11	13	9	11	19
112	14	14	17	12	28	20	10	10	12	13	11	11	19
106	44	16	10	12	28	24	10	13	12	13	9	11	20
46	31	14	12	11	28	22	9	12	12	14	9	10	17
23	0	12	12	11	29	23	8	13	11	13	9	9	18
56	5	13	18	11	29	23	9	14	11	13	9	9	18
39	40	15	13	12	30	22	9	12	12	12	12	11	19
47	32	13	14	13	29	23	9	10	11	14	9	9	19
85	1	12	13	12	28	24	10	10	11	13	9	11	17
47	7	14	12	11	27	23	9	10	13	14	11	11	18
85	8	13	10	11	28	22	10	12	12	13	12	10	18
103	29	14	11	12	28	23	9	12	11	14	8	9	19
68	44	12	14	12	30	23	10	10	11	13	8	11	18
62	9	16	19	13	29	22	9	10	12	13	9	10	19
44	14	13	10	11	29	21	9	12	11	13	11	9	18
106	18	14	16	11	29	20	10	14	12	12	9	10	19
108	10	13	15	13	29	23	9	10	14	14	11	10	17
43	1	14	11	12	27	22	10	10	11	13	10	9	19
94	43	14	17	13	28	25	9	12	12	15	10	11	18
46	8	13	10	13	27	22	9	12	12	13	9	11	19
55	3	13	17	13	28	23	9	12	11	14	10	11	18
109	5	13	14	13	28	24	8	15	13	13	8	9	18
69	25	12	17	12	27	20	9	10	12	14	9	10	19
43	50	14	15	12	29	23	9	13	13	13	9	10	17
46	1	15	16	13	29	23	10	12	13	13	8	11	18
65	6	14	16	13	29	23	10	10	12	14	11	10	19
102	3	14	19	12	27	22	10	11	12	14	11	9	19
96	16	14	13	11	30	24	9	12	13	13	9	9	21
60	17	13	11	14	29	23	9	12	12	15	9	11	19
52	3	13	13	12	28	23	9	12	11	13	9	11	17
24	12	13	17	11	30	22	9	10	13	15	9	11	18
102	39	13	15	11	29	24	10	12	11	13	10	11	18
93	14	14	13	11	29	22	9	12	12	14	11	10	19
28	3	13	13	11	29	23	10	12	13	13	11	13	19
106	26	14	15	13	28	22	9	12	11	14	9	11	18
102	3	14	13	12	29	22	9	10	12	13	9	10	18
105	0	15	15	12	30	21	10	10	11	14	10	13	18
84	16	14	16	12	30	20	9	10	11	13	8	10	19
79	14	15	17	14	28	23	9	10	11	13	10	11	17
104	8	13	13	11	27	22	10	13	12	14	9	10	20
60	1	12	11	11	27	23	9	12	11	13	9	11	18
62	7	14	13	11	29	22	10	10	11	14	9	11	18
43	22	14	12	12	28	22	9	12	12	12	9	13	18
54	6	13	12	11	29	22	9	10	12	13	11	11	17
93	16	15	11	11	30	23	9	13	12	13	8	11	19
58	39	13	12	12	27	24	9	10	11	14	11	11	17
98	29	12	14	12	28	22	10	10	12	15	9	11	18
51	29	13	10	11	28	23	9	13	11	14	9	13	17
77	24	13	13	12	29	22	9	13	12	14	9	10	19
73	3	13	18	11	29	22	9	11	11	13	10	11	17
37	38	15	13	13	29	25	9	9	14	15	11	12	19
52	5	13	13	12	27	23	9	13	11	13	11	10	17
114	33	15	10	12	28	21	10	12	12	14	11	11	18
48	1	13	16	11	29	22	9	12	11	14	9	11	19
41	0	14	17	12	29	24	9	11	12	13	9	9	18
37	10	13	12	12	29	25	9	12	14	15	11	11	20
48	24	14	11	11	30	23	8	10	13	14	10	11	17
33	44	13	12	13	27	23	10	13	12	13	11	11	18
97	14	13	12	12	30	23	9	13	11	14	11	11	17
85	25	14	12	12	30	25	9	11	12	15	9	11	20
68	3	13	16	13	28	23	8	10	11	13	8	11	18
43	20	15	17	13	28	24	9	12	12	13	11	9	18
55	23	14	16	12	31	23	9	14	12	14	8	10	18
44	0	15	10	12	28	22	9	13	12	13	9	11	18
84	16	13	18	12	29	24	9	10	12	14	10	10	19
100	12	13	19	12	29	21	10	10	12	14	8	12	20
61	8	13	12	12	27	23	9	13	11	13	11	11	18
62	9	14	10	12	29	22	10	11	12	14	10	10	20
90	11	14	14	12	30	23	9	10	13	13	8	10	18
42	25	12	12	12	29	23	9	10	13	15	11	11	19
51	14	15	12	12	29	23	8	10	11	13	10	12	19
49	1	13	12	11	30	22	10	10	12	14	11	11	19
107	33	14	12	12	27	23	8	12	11	13	11	10	19
31	29	12	11	12	28	23	9	12	13	14	9	12	18
54	0	14	13	12	28	23	10	10	12	13	10	9	18
38	18	13	14	12	27	23	9	13	12	13	9	12	20
80	12	15	17	12	29	24	9	11	12	13	9	12	20
36	15	12	16	13	29	23	9	12	12	14	11	10	17
95	45	15	16	13	27	22	9	12	11	13	9	9	19
48	13	13	12	12	27	22	10	11	11	14	8	11	18
34	11	14	10	11	29	24	10	13	13	13	10	9	18
39	4	15	10	12	27	21	9	12	11	13	9	10	18
32	18	13	10	13	29	23	10	15	11	13	9	10	19
75	21	14	12	13	27	22	10	12	12	13	8	10	18
105	15	13	13	13	27	21	10	13	10	13	11	11	19
98	7	14	13	12	27	22	9	10	12	13	9	11	19
106	6	15	17	12	29	23	10	10	14	13	11	11	18
69	0	13	10	11	27	22	9	10	11	13	10	11	18
57	14	14	10	13	30	22	10	12	13	13	10	10	19
46	17	14	16	13	27	22	8	10	12	13	10	12	18
103	0	13	17	11	27	23	10	12	12	12	9	11	19
107	9	14	17	13	28	25	9	10	11	13	9	11	18
58	8	13	13	11	28	23	9	13	12	15	10	10	18
36	16	15	12	13	29	24	9	13	14	14	9	11	19
89	19	14	17	12	29	23	10	12	13	13	8	11	18
85	21	13	12	12	29	23	9	10	12	13	11	11	19
43	1	13	13	13	28	23	10	12	12	13	10	12	20
84	14	13	11	11	28	22	10	14	11	13	9	10	18
56	10	13	11	11	29	23	9	10	13	13	10	9	19
39	27	14	17	12	28	22	9	10	12	13	11	11	19
77	7	14	13	12	27	23	8	10	12	13	10	10	18
71	20	13	11	11	29	23	10	10	11	13	9	11	18
114	14	14	13	13	30	22	9	10	13	14	9	11	17
69	31	13	13	12	28	23	10	13	12	14	11	11	19
96	0	12	12	11	26	23	10	10	11	13	9	9	19
110	1	14	12	13	27	22	10	12	11	13	11	11	18
44	6	15	14	12	28	20	9	12	11	15	11	12	17
86	11	13	11	11	29	22	9	13	13	13	11	10	19
73	4	13	14	12	27	23	9	13	12	13	9	12	20
110	24	12	18	11	29	21	9	10	12	14	10	9	18
47	13	14	15	12	28	22	9	10	12	14	11	10	19
42	0	13	15	12	28	23	9	11	12	13	10	11	18
52	32	14	17	12	28	23	10	13	11	14	9	9	18
50	2	15	14	14	29	23	9	10	12	15	10	10	18
96	2	14	18	12	29	23	10	13	12	13	11	10	17
73	19	14	16	13	27	23	9	10	13	13	9	10	20
64	0	14	15	13	28	20	9	10	11	15	11	11	17
88	40	13	12	12	30	25	9	13	13	13	9	11	20
63	5	14	14	11	27	23	8	10	12	13	9	10	18
51	1	13	18	12	28	21	9	10	13	13	9	11	19
66	9	13	16	11	30	22	9	10	11	14	11	12	18
73	0	13	13	13	27	21	9	12	12	13	9	12	18
104	16	13	19	13	29	21	10	12	12	13	9	12	18
84	27	14	12	13	28	22	9	10	13	13	9	12	18
105	0	13	14	12	29	23	11	10	12	13	9	10	20
78	37	13	17	12	27	22	10	10	14	14	10	10	19
29	15	12	13	12	28	21	10	12	11	13	8	11	19
107	26	14	20	12	27	23	10	10	12	13	11	10	18
103	21	14	13	12	29	21	9	13	13	12	9	12	19
72	39	14	11	11	29	22	9	10	12	14	9	12	18
113	28	13	10	12	27	23	9	9	12	14	9	11	19
54	18	13	13	11	28	24	10	10	12	14	9	9	20
50	0	12	18	12	26	23	9	12	12	14	10	11	18
45	10	13	9	11	29	23	10	10	12	13	9	11	20
103	2	14	13	12	31	23	9	12	12	13	10	10	18
103	0	13	16	13	29	23	9	10	12	14	12	10	18
112	8	13	10	11	28	22	10	12	12	13	12	10	18
68	4	14	13	12	28	23	9	10	12	15	9	10	19
48	9	13	11	11	29	22	9	13	13	13	11	10	19
64	18	13	12	11	30	23	9	10	12	13	11	10	16
83	40	13	13	13	30	22	8	12	11	15	9	11	16
77	14	14	13	12	29	22	10	13	12	15	10	11	17
111	13	14	13	11	28	24	10	10	12	13	11	9	19
54	0	13	15	11	27	23	9	10	12	13	10	9	19
88	17	14	12	12	30	23	8	13	12	15	10	10	18
65	6	14	19	11	27	21	9	12	12	13	10	10	19
87	1	15	11	12	29	22	9	10	12	13	9	10	19
34	3	12	10	12	31	22	10	10	12	14	9	9	18
73	47	15	11	11	28	22	9	11	11	14	11	11	18
113	8	13	15	13	29	24	9	13	13	13	8	11	20
38	1	13	11	11	28	22	10	14	11	13	9	10	18
43	28	14	10	12	29	24	9	12	13	13	8	10	18
39	9	13	14	12	30	23	9	10	12	14	9	10	18
34	7	13	17	12	27	23	10	14	10	15	10	12	19
72	6	15	11	12	29	22	9	12	11	13	11	11	18
107	11	13	18	11	29	22	10	10	11	13	10	11	18
102	0	13	12	13	29	22	9	10	11	13	10	11	19
39	4	13	13	12	28	23	10	13	12	14	10	9	20
47	1	14	13	13	26	23	9	13	11	14	11	10	20
83	1	14	10	12	27	22	9	10	13	13	12	11	18
108	0	14	17	11	29	23	10	10	12	15	9	11	17
71	3	13	14	12	28	23	10	12	12	14	9	11	18
45	0	14	10	11	28	21	10	10	12	14	9	11	18
75	9	12	14	11	27	22	9	11	12	14	9	12	19
106	31	14	12	12	30	21	9	13	12	13	9	11	17
51	24	14	18	12	29	24	10	10	12	13	8	11	19
38	20	13	13	13	31	23	9	14	12	14	9	10	18
18	22	13	10	11	28	22	10	10	12	13	11	11	19
67	18	13	13	12	28	24	9	11	12	13	10	10	18
91	4	14	12	12	31	22	9	10	12	14	10	10	17
80	18	15	13	13	28	22	9	10	12	15	11	9	18
107	1	15	11	13	28	22	9	11	13	14	9	10	18
91	31	14	12	13	27	22	9	10	11	15	9	11	18
106	14	15	9	12	28	23	9	10	12	14	9	11	16
65	16	14	12	12	27	23	10	12	12	13	10	11	18
40	6	15	16	13	27	24	10	11	12	13	10	12	18
50	2	13	16	12	28	24	10	13	14	14	11	10	18
97	0	12	13	13	28	20	9	10	12	13	9	11	18
84	14	13	14	12	27	23	9	13	12	13	9	12	20
81	0	15	20	12	28	24	10	10	12	13	10	12	18
101	39	13	18	11	29	25	9	10	11	13	9	11	17
68	15	15	10	14	30	23	9	12	13	13	11	9	17
45	13	12	17	13	29	24	9	12	12	13	11	11	18
85	9	12	16	13	28	24	11	12	11	14	9	10	20
102	23	13	18	12	28	22	10	10	12	13	10	9	18
78	43	13	11	11	29	23	10	10	11	13	9	11	18
43	1	15	12	13	29	24	10	10	13	14	9	9	18
79	2	16	16	12	27	22	9	12	11	14	8	10	20
101	12	14	11	13	28	20	9	10	12	14	11	11	20
89	31	13	10	11	28	24	9	12	12	14	9	12	18
55	37	14	15	12	27	23	10	10	13	13	11	13	16
63	3	15	10	12	28	23	9	10	12	13	11	9	17
44	1	13	11	12	30	24	10	10	12	13	10	10	20
91	18	13	13	14	28	21	9	10	12	13	10	10	19
102	0	14	17	13	27	23	9	11	12	15	8	11	18
74	8	15	15	12	30	23	9	12	12	14	9	10	20
69	25	14	10	12	29	22	9	10	12	13	8	12	19
40	0	14	12	12	27	21	10	12	11	13	10	11	19
89	42	16	11	11	28	22	10	10	12	13	9	10	17
46	24	13	18	12	28	22	9	13	12	13	9	11	20
46	25	14	10	13	28	22	10	12	11	14	9	12	18
44	23	13	16	11	28	21	9	10	11	14	9	10	17
97	12	16	12	12	28	23	9	11	12	13	9	10	17
90	12	13	10	14	30	24	9	10	12	13	10	11	19
47	14	12	13	12	26	22	9	12	13	13	8	11	18
35	29	13	14	12	28	21	9	12	12	14	9	12	18
70	30	13	10	13	29	23	9	10	12	13	10	9	19
70	2	13	12	13	28	24	8	11	12	13	10	10	18
67	11	13	13	11	28	23	9	10	12	13	9	11	19
111	0	14	13	12	29	24	9	10	12	13	11	10	19
57	1	13	10	11	28	21	11	13	13	14	8	13	18
99	0	13	14	12	27	23	9	10	13	13	9	10	20
34	31	12	12	12	28	22	10	12	12	14	9	10	20
98	11	13	16	12	26	23	9	11	13	13	9	11	17
73	3	14	16	13	29	23	9	13	12	14	10	11	19
73	1	13	15	11	30	22	8	10	12	14	8	10	17
79	49	13	13	12	27	21	9	10	12	14	10	8	18
77	5	14	11	11	28	24	9	15	12	13	9	11	17
42	23	13	14	12	29	22	10	15	11	14	10	9	20
86	0	14	13	12	29	21	9	10	11	13	10	11	19
28	44	13	15	12	29	24	9	12	11	14	9	11	19
67	1	13	14	12	29	22	10	15	11	14	10	9	20
57	34	17	14	12	30	22	10	10	12	13	9	11	19
72	3	13	13	11	29	22	9	12	11	13	9	11	16
85	8	13	12	12	27	23	9	12	12	13	9	10	20
83	8	14	12	11	28	21	9	10	12	15	10	13	17
68	12	16	12	11	28	20	10	12	14	14	8	9	17
104	0	14	12	12	28	23	9	12	11	13	10	11	20
106	29	16	17	12	28	22	9	12	12	14	9	12	20
73	35	15	10	12	27	21	10	10	12	13	9	12	18
75	0	16	11	12	30	23	9	10	11	13	9	10	18
107	8	14	10	12	30	22	10	10	12	14	9	10	19
45	26	13	16	13	27	23	9	12	13	14	9	11	19
80	40	12	13	12	28	23	9	12	13	14	11	10	18
49	1	15	17	12	28	23	10	10	14	13	11	11	18
55	0	14	15	12	29	23	9	12	13	14	8	9	19
101	39	14	16	12	29	22	9	13	12	13	9	12	18
95	0	15	14	12	28	23	9	10	13	13	9	10	19
47	2	15	17	12	28	24	10	13	12	13	10	9	19
99	3	12	10	13	29	22	10	10	12	14	9	10	18
103	1	12	16	11	30	22	8	10	12	14	11	9	18
45	1	13	14	12	27	21	9	10	13	14	9	13	18
46	23	14	18	12	29	24	9	10	11	13	10	13	18
52	18	14	12	12	30	23	8	13	12	15	10	10	18
45	23	16	13	12	28	22	10	10	11	13	9	10	20
90	9	15	10	11	27	21	9	10	11	14	10	14	17
86	30	14	16	12	30	22	9	12	11	14	9	10	20
59	21	13	15	12	27	22	10	10	13	12	10	11	18
89	26	13	12	12	29	24	9	12	14	13	9	10	19
75	6	15	11	12	29	23	9	12	11	14	11	10	19
112	3	12	13	11	27	23	9	10	11	13	8	11	19
112	15	12	13	12	28	22	9	11	13	13	10	11	19
100	11	13	15	12	28	22	10	13	11	14	9	10	18
102	14	14	16	11	27	22	9	10	11	13	10	10	17
99	22	13	12	13	28	22	9	10	12	14	10	10	17
91	0	13	13	11	26	22	9	12	14	13	11	11	18
47	0	16	12	13	28	23	10	14	13	13	9	11	18
54	6	14	9	12	30	24	10	12	14	13	10	10	19
70	2	13	9	12	28	22	9	12	11	14	9	12	19
101	24	14	11	12	29	22	9	13	12	15	10	10	18
76	6	15	12	13	28	24	9	13	12	14	10	12	20
38	9	14	13	11	28	22	10	10	12	14	9	10	17
98	1	13	10	12	28	24	8	10	11	13	8	10	17
54	31	13	12	11	28	23	10	10	11	13	9	9	18
91	10	14	12	12	30	24	9	10	12	13	12	10	19
75	21	14	13	12	28	23	9	13	12	14	11	10	17
69	31	13	10	11	28	23	9	13	11	14	9	10	18
68	38	13	13	12	28	23	10	12	12	14	9	10	17
106	7	14	18	12	29	22	9	10	11	13	10	11	18
52	12	12	14	12	30	21	10	12	12	13	9	10	18
44	18	13	10	12	28	23	9	10	13	13	9	9	18
41	14	13	15	11	28	23	9	12	13	13	10	11	18
107	0	13	10	13	27	22	9	14	11	14	9	10	19
66	7	14	10	13	29	22	9	10	12	14	9	8	19
72	0	14	10	12	28	21	9	10	11	13	10	10	20
107	2	13	13	12	27	22	11	10	12	13	11	11	18
53	17	12	18	12	27	23	10	12	12	14	10	10	18
75	30	13	14	11	28	22	9	10	12	13	11	10	17
41	5	13	10	13	28	22	9	15	12	13	9	11	17
71	21	14	11	11	27	22	9	10	12	14	9	11	20
85	17	12	12	12	27	24	9	10	12	13	11	10	19
53	4	14	15	12	28	22	10	12	13	15	9	11	17
27	1	14	13	12	27	23	9	14	12	13	11	11	17
69	19	14	17	12	29	21	10	10	13	15	10	12	20
100	4	14	13	11	28	21	9	13	12	13	9	11	20
59	1	12	17	11	29	21	8	10	12	14	10	13	20
92	13	14	19	12	27	22	9	10	12	14	11	11	18
54	11	13	12	11	28	23	10	10	12	13	9	11	18
78	4	13	13	12	28	24	9	10	12	13	9	11	20
85	7	15	16	12	28	23	9	13	11	14	11	11	17
74	18	13	16	12	27	25	9	12	12	14	11	11	17
81	39	13	13	12	29	22	10	9	11	14	10	10	18
101	8	13	11	13	28	20	9	10	13	13	11	11	18
45	9	13	14	11	30	24	9	10	12	13	11	9	19
51	2	13	12	12	29	24	8	13	11	13	10	9	18
34	16	13	12	12	29	23	9	14	12	15	10	10	19
78	35	15	10	13	27	21	10	10	12	14	9	9	17
107	0	13	15	13	29	24	10	13	11	14	9	12	18
45	12	15	10	12	28	24	9	12	11	14	9	9	18
90	22	14	15	13	28	22	9	12	12	14	9	11	17
70	7	13	10	11	28	22	10	12	13	13	10	9	19
82	14	13	12	12	30	25	9	13	13	13	9	12	20
37	15	12	11	13	28	23	9	11	12	13	10	11	18
55	2	13	12	11	27	22	9	13	11	14	11	11	19
32	25	12	12	11	30	23	8	12	13	13	11	10	17
97	3	14	13	13	28	23	9	10	12	13	9	9	20
53	2	14	11	12	27	23	10	13	13	13	10	10	17
64	2	14	13	12	27	22	9	10	12	13	11	10	18
106	30	14	10	11	28	24	9	11	11	14	9	12	17
57	25	14	14	12	29	22	10	13	11	15	11	10	18
63	8	14	16	13	27	23	10	12	12	14	11	11	19
68	11	13	10	13	28	23	9	11	12	13	9	10	17
104	41	13	11	13	31	22	9	12	12	15	9	11	19
58	0	12	11	11	28	22	9	12	12	13	10	10	18
50	28	15	19	13	27	22	8	13	12	13	9	10	18
84	0	13	18	12	28	24	10	13	12	13	9	11	18
102	11	14	12	11	29	24	10	10	12	14	9	11	17
113	31	14	13	12	27	20	9	10	12	14	11	11	19
30	16	15	11	11	30	23	9	13	12	13	8	11	19
83	21	14	15	12	28	22	9	12	13	13	11	9	19
76	12	14	11	11	29	24	9	10	12	14	9	9	21
70	33	14	12	11	28	22	9	10	12	13	11	10	21
95	22	13	13	12	27	21	9	12	12	13	10	10	18
98	30	13	20	11	29	23	9	13	12	13	9	11	17
41	3	14	13	13	28	23	9	10	12	13	10	9	18
58	4	13	13	13	28	22	9	12	12	13	10	13	19
98	0	15	16	12	28	23	10	13	12	14	11	11	18
44	9	13	13	12	27	25	8	12	12	13	9	10	18
67	26	14	10	13	29	22	9	10	12	14	9	8	19
69	16	14	15	12	28	21	10	12	12	14	11	10	18
33	1	13	18	12	30	24	10	9	12	14	10	12	18
91	11	14	11	12	26	22	10	10	12	13	9	10	19
42	26	12	20	13	26	22	10	10	12	14	9	10	18
45	33	13	16	13	27	24	9	12	13	14	9	12	19
52	1	13	17	12	29	23	9	10	13	13	10	9	16
65	0	15	12	12	30	22	9	11	11	13	10	10	18
38	3	14	13	12	29	21	9	15	11	13	10	10	18
48	27	16	14	12	27	22	9	10	11	13	11	12	18
86	0	16	10	13	27	21	9	13	14	13	9	10	19
103	16	13	15	12	27	22	9	10	12	14	10	11	17
39	6	13	16	11	31	21	10	12	12	13	9	11	19
80	6	14	10	12	28	23	10	13	11	13	8	10	18
75	10	13	15	11	31	22	10	14	12	13	10	10	19
103	2	14	12	12	27	23	10	13	12	13	12	11	19
76	19	14	10	13	28	22	9	11	11	13	8	9	19
37	33	12	10	12	27	22	10	10	11	14	11	11	17
53	22	13	12	11	27	22	10	13	14	14	9	11	17
40	2	13	17	12	28	23	9	13	12	13	10	11	19
86	35	13	15	11	29	22	9	12	12	14	10	11	17
40	6	13	10	11	28	22	10	10	14	13	9	10	17
80	7	16	13	12	29	24	10	14	12	13	9	11	18
47	6	13	13	12	29	20	9	12	11	13	10	10	19
63	32	14	10	13	29	24	9	12	12	14	9	10	16
38	24	13	16	12	27	21	9	9	12	15	9	11	20
72	1	13	10	14	30	24	9	10	12	13	10	11	19
69	4	13	10	11	29	22	10	12	12	13	9	11	18
93	16	13	13	12	27	24	10	11	12	14	9	11	17
46	26	13	10	11	29	21	9	12	11	13	11	9	18
73	14	13	12	11	28	23	10	10	12	13	9	11	18
51	27	13	12	12	28	21	10	12	12	15	9	9	17
89	18	13	13	11	28	22	8	11	11	13	11	10	19
99	5	13	13	12	27	23	8	10	13	14	9	12	17
91	6	13	13	12	27	21	9	13	12	13	10	11	18
37	6	13	13	13	27	22	9	10	12	14	11	10	18
46	28	14	19	13	26	22	9	10	12	13	12	9	19
71	27	15	11	12	28	22	10	10	12	13	9	10	18
29	28	15	10	13	29	23	9	10	12	13	11	11	18
48	31	16	10	11	27	22	9	13	12	14	9	11	18
112	27	14	15	13	28	22	9	12	12	14	9	11	17
15	4	15	15	13	28	20	9	10	11	15	11	11	17
77	15	13	10	12	27	21	9	10	11	14	8	12	16
91	3	13	14	12	28	22	9	10	12	13	10	11	20
42	41	12	13	11	28	23	9	12	12	13	12	12	17
71	10	13	11	12	28	21	10	13	12	15	9	9	19
105	0	13	12	12	27	23	9	11	12	13	10	11	19
38	1	15	12	12	28	22	10	10	12	13	9	11	19
71	11	14	16	12	29	22	10	10	13	14	10	10	19
78	2	13	11	11	31	23	9	10	13	15	8	11	19
99	9	16	11	12	30	23	9	10	11	13	9	10	18
34	46	13	18	11	29	22	9	12	11	13	10	10	19
60	8	14	12	13	28	22	10	10	11	15	11	12	18
80	11	14	10	12	30	22	10	12	12	15	9	12	17
86	2	12	16	13	30	23	10	10	12	14	11	10	19
38	0	15	15	11	29	23	9	10	13	13	11	11	19
68	1	14	12	11	28	23	9	10	12	14	9	13	19
92	6	15	13	11	29	22	9	10	13	13	10	10	19
68	37	14	13	12	29	23	9	12	11	13	8	11	17
22	0	14	10	12	27	25	11	12	14	13	8	9	18
40	0	12	20	12	28	21	8	12	12	14	9	9	19
81	18	14	14	12	27	22	9	13	11	14	9	10	17
48	29	15	12	12	29	23	11	10	11	13	9	10	18
52	6	14	13	11	28	25	10	10	12	13	10	10	20
56	9	14	13	13	27	22	9	10	11	13	10	11	19
75	3	14	11	11	27	22	9	10	12	14	9	11	20
68	6	13	10	12	27	22	9	12	12	13	11	11	17
61	1	13	13	13	28	22	9	10	12	15	9	9	18
72	24	14	18	12	27	23	10	13	13	13	9	11	19
44	8	15	20	11	30	22	9	12	12	14	11	12	18
93	11	16	10	11	28	23	9	11	10	13	9	11	19
72	4	15	10	11	27	22	9	10	11	14	11	9	19
77	0	14	14	12	28	24	9	11	13	14	8	10	19
96	18	13	18	12	28	24	10	13	12	13	9	11	18
41	0	13	15	12	26	24	10	13	12	15	9	12	20
71	14	15	12	13	28	23	9	12	13	13	8	9	21
48	0	14	18	12	29	23	10	13	12	13	11	10	17
106	22	14	15	12	28	22	9	13	11	14	9	12	19
84	21	16	12	12	28	23	10	10	12	13	11	10	19
64	4	13	18	11	29	23	9	14	11	13	9	9	18
33	7	13	16	11	28	21	9	10	11	14	9	10	17
99	20	13	12	11	30	23	9	12	12	13	9	10	18
66	12	14	11	12	28	24	10	12	12	14	10	11	19
76	0	15	13	12	28	22	10	11	12	13	10	11	19
102	28	13	10	12	30	22	9	14	12	13	9	12	20
37	2	14	13	12	28	23	9	13	12	14	10	9	18
79	0	13	15	11	27	23	9	10	12	13	10	10	19
67	17	12	9	11	27	22	9	10	13	13	11	11	18
52	2	15	13	12	27	22	10	14	12	13	10	10	20
40	30	13	13	12	27	21	9	12	12	13	10	10	18
106	13	12	12	12	29	22	10	12	12	14	9	11	18
39	3	14	12	12	29	21	10	10	13	14	8	11	17
58	0	13	16	12	27	21	9	10	11	13	9	10	19
51	3	12	10	11	26	22	9	12	13	13	9	10	17
102	48	12	12	12	30	21	9	11	13	15	10	11	17
75	32	13	13	13	28	23	9	10	12	13	9	10	19
87	0	13	12	11	32	22	9	10	12	13	11	10	19
55	11	15	12	13	29	23	10	10	11	14	8	10	18
60	1	14	18	13	29	22	11	10	12	13	10	11	18
101	8	13	11	12	27	20	9	10	12	14	10	9	17
33	16	13	15	12	28	23	10	13	11	14	9	10	18
97	36	15	13	11	29	23	9	10	13	13	9	10	19
36	3	13	13	11	28	20	8	10	11	15	9	10	19
74	26	13	17	13	27	23	9	13	12	13	10	12	18
32	10	15	10	11	27	24	9	10	11	14	9	10	21
67	0	13	11	11	29	22	10	12	11	13	10	11	19
51	3	13	18	11	29	22	10	10	11	13	10	11	18
87	25	14	11	13	28	24	10	12	12	13	11	10	19
57	29	13	19	11	28	23	9	10	12	13	9	12	17
101	2	13	11	11	29	24	9	11	11	15	8	11	17
33	16	13	12	11	29	23	10	10	12	14	9	10	18
40	14	15	10	12	28	21	9	10	11	14	9	9	19
75	34	15	11	11	29	24	10	14	11	14	9	10	20
37	4	13	13	12	27	23	8	10	13	14	9	12	17
42	4	13	13	12	29	21	10	11	13	15	10	11	18
60	1	16	11	12	28	23	8	10	12	13	11	13	18
73	24	12	12	12	29	23	9	10	13	15	11	11	19
88	25	13	16	12	28	23	9	10	11	14	9	10	18
81	0	14	12	11	28	25	8	13	11	13	9	10	19
57	24	14	14	12	29	22	10	10	12	13	9	12	18
80	1	13	10	11	28	24	10	10	11	13	8	10	18
89	5	13	14	12	31	21	10	12	12	14	9	13	19
88	0	12	10	12	28	22	10	10	12	13	9	10	20
104	0	12	9	13	27	22	9	11	12	13	11	10	18
48	1	13	16	11	30	21	9	10	13	13	11	12	19
34	13	15	17	12	29	23	9	13	11	13	11	12	17
75	0	12	15	12	29	24	9	13	12	14	11	11	18
52	8	13	15	11	29	23	9	10	12	13	11	11	18
40	6	14	10	12	30	23	9	10	12	13	9	11	20
100	31	14	15	12	29	22	9	10	11	14	10	10	18
97	1	14	10	12	30	22	9	10	14	14	10	11	20
30	16	14	12	13	29	22	9	13	11	14	10	11	19
47	5	14	11	11	28	24	9	15	12	13	9	12	17
78	8	14	12	11	29	23	10	10	12	13	9	10	18
40	0	13	10	11	29	23	10	10	12	15	11	11	19
91	21	13	16	13	29	23	10	10	12	13	11	12	17
63	18	13	13	11	29	23	9	12	11	13	9	11	18
55	3	15	12	11	29	22	9	10	12	13	10	11	18
89	46	15	11	12	28	23	9	13	12	14	10	10	18
33	6	12	14	12	28	24	9	10	12	13	10	10	18
103	4	13	12	13	28	21	8	9	12	15	9	10	19
59	3	13	20	12	30	24	10	12	12	14	9	12	19
83	22	13	11	12	31	23	9	12	12	14	9	12	19
26	8	13	17	12	29	23	9	11	12	13	9	12	18
95	4	13	17	11	30	22	9	10	13	15	9	11	18
73	15	13	10	12	29	24	9	12	11	13	9	10	19
85	1	14	14	12	27	23	9	11	13	14	8	10	19
65	0	13	14	11	29	23	9	10	12	13	9	11	19
67	8	15	10	11	30	23	9	10	11	14	11	10	17
44	7	13	10	12	28	24	10	12	11	13	11	12	19
44	35	13	10	14	27	22	9	10	13	13	11	11	18
43	20	13	12	12	28	24	9	12	13	13	10	10	18
94	1	15	12	12	28	23	9	11	11	13	8	11	19
73	8	15	15	12	28	22	10	10	11	13	8	9	17
72	4	13	10	11	28	22	9	10	10	13	9	13	18
77	2	13	11	12	28	22	9	10	13	13	10	11	17
103	10	13	14	12	29	23	9	13	12	14	9	11	19
91	39	15	11	13	28	22	9	13	13	13	10	10	18
72	28	14	15	12	30	23	9	10	12	14	9	11	17
59	0	13	13	12	27	21	8	10	12	13	11	10	17
88	2	14	11	12	30	22	10	10	12	13	9	10	18
91	1	13	15	11	27	23	9	11	11	13	9	11	19
46	4	13	12	11	29	23	9	10	12	15	11	10	20
42	7	13	13	11	26	23	10	13	12	13	9	10	18
76	6	14	14	12	28	23	9	11	13	14	8	10	19
78	9	13	10	11	28	21	9	12	12	14	9	10	17
67	4	13	12	13	28	22	10	13	11	14	10	10	19
63	1	14	12	12	31	24	9	12	11	13	9	11	19
96	9	13	13	13	27	24	9	12	12	12	9	11	18
63	15	12	12	13	28	22	9	10	12	14	10	10	17
57	0	13	19	12	28	23	11	10	11	13	9	10	18
97	21	14	13	11	29	23	10	10	12	14	8	10	18
58	9	13	14	12	28	23	8	12	12	14	10	11	18
91	16	14	12	11	28	22	10	11	11	13	9	10	17
53	39	13	14	13	29	24	10	11	12	13	9	11	19
100	0	15	13	12	26	21	10	10	11	14	10	10	19
47	35	13	12	12	27	22	9	10	12	13	9	11	19
105	2	13	14	12	27	23	9	12	12	14	9	10	17
98	1	14	13	12	28	23	9	14	12	13	9	9	19
73	20	15	14	11	27	23	9	12	13	12	10	11	19
56	0	13	17	12	27	23	9	10	12	13	12	11	18
70	0	15	10	12	29	24	9	12	13	15	10	11	18
93	0	14	21	12	28	24	9	12	12	13	9	12	20
93	4	14	11	11	29	24	9	10	12	14	9	9	21
81	14	13	16	12	29	23	10	10	11	14	9	10	18
75	7	12	20	12	27	22	9	10	12	13	11	10	19
93	42	14	10	12	29	24	9	10	11	14	11	12	17
45	23	12	13	12	28	23	9	12	11	14	10	9	19
86	0	13	10	11	27	21	9	9	12	13	9	11	17
120	4	14	12	11	27	22	9	13	11	13	9	9	18
107	9	15	15	12	28	24	9	13	13	13	11	12	18
52	41	14	13	12	29	22	9	10	12	13	9	10	18
55	23	13	10	12	29	25	9	12	12	14	10	10	20
68	5	15	15	12	28	22	10	10	12	13	9	12	17
48	3	12	18	13	29	22	9	10	12	14	9	10	17
79	34	12	11	13	28	23	9	12	12	13	9	11	20
103	9	14	13	12	28	24	10	10	12	14	9	11	18
108	28	15	17	12	29	23	9	13	11	13	11	12	17
109	15	13	15	12	29	20	9	10	11	13	9	10	18
76	5	16	16	13	28	23	9	10	12	13	11	9	19
72	0	13	14	11	29	22	9	13	14	13	12	12	19
32	26	15	14	12	28	23	9	10	13	13	9	10	19
91	24	13	18	13	30	21	9	13	12	14	10	11	21
64	2	12	10	11	28	24	10	10	11	13	10	9	20
30	4	15	11	12	30	20	8	12	11	15	9	10	19
62	6	15	10	11	28	23	10	12	12	13	9	11	17
48	3	15	10	11	27	22	9	9	13	14	9	9	19
71	0	13	13	12	30	24	10	10	12	15	9	11	19
82	6	14	13	12	29	24	9	13	12	13	9	11	18
53	39	15	15	12	28	24	9	13	13	13	11	12	18
100	5	15	15	12	30	25	9	10	13	14	10	10	17
70	28	15	10	11	30	23	10	12	12	13	10	11	16
29	12	15	10	12	30	23	10	12	12	13	9	13	18
86	22	14	9	12	30	23	9	13	14	14	10	10	19
70	0	15	11	13	27	23	10	11	12	13	9	10	20
98	10	12	17	12	27	23	9	10	13	13	8	12	18
75	0	15	14	11	27	23	9	13	13	14	9	10	19
66	3	15	14	11	26	23	8	10	13	14	10	11	18
42	4	13	20	12	29	23	9	12	14	14	9	11	18
104	10	15	10	11	28	21	10	12	12	14	10	10	19
43	1	14	18	12	30	23	10	10	12	13	9	9	19
100	26	13	13	13	29	23	9	12	13	13	9	10	19
72	0	14	13	13	29	23	8	13	12	13	10	13	20
100	20	14	19	12	28	23	9	10	13	14	9	9	18
40	0	13	12	12	29	23	9	10	11	13	9	11	21
76	27	15	11	12	26	22	9	10	12	13	9	9	19
40	6	12	12	12	28	22	10	10	13	14	11	12	18
100	13	14	12	13	28	22	9	10	11	13	9	10	18
89	1	14	18	11	29	23	9	12	12	13	9	11	19
88	1	15	11	12	29	22	9	12	11	13	11	11	18
79	31	13	12	12	29	20	10	12	11	12	10	10	19
84	34	12	13	12	27	23	8	12	12	13	9	12	20
99	1	14	12	12	29	22	8	13	12	13	9	10	18
97	10	15	15	13	28	22	9	10	12	13	10	10	18
101	3	14	10	11	29	24	9	10	11	14	10	10	17
81	48	13	14	12	27	22	10	12	11	13	10	9	18
55	19	14	12	11	28	22	11	10	12	13	9	11	19
91	5	13	13	12	28	20	9	12	11	13	9	10	17
90	0	13	13	12	29	22	10	12	12	14	12	11	19
47	7	14	13	11	28	23	9	10	11	14	10	11	17
83	0	13	16	11	27	22	9	11	11	15	11	10	17
39	15	13	10	11	29	23	8	10	11	13	9	11	17
108	40	15	12	12	30	22	9	12	12	13	9	11	18
38	22	14	12	12	29	22	9	10	11	14	11	11	17
47	25	15	10	11	28	23	8	12	13	13	10	11	18
33	9	15	13	12	29	23	9	10	11	13	11	12	18
74	34	13	13	11	28	23	9	13	12	13	8	12	19
29	5	14	17	12	30	24	10	10	12	14	9	9	17
67	17	15	10	12	28	22	10	12	12	14	10	11	18
73	5	16	10	12	28	24	10	13	12	13	9	11	20
80	17	13	12	11	28	23	10	10	11	13	9	9	18
39	22	13	11	11	29	23	9	11	12	14	9	13	19
83	1	13	18	12	27	21	9	12	11	13	9	10	19
75	4	14	18	13	27	22	9	10	11	13	9	10	17
113	0	14	13	11	28	25	10	10	12	13	10	10	20
