# Supplementary material for: Using game theory to thwart multistage privacy intrusions when sharing data
Source: Sci Adv. 2021 Dec 10;7(50):eabe9986. doi: 10.1126/sciadv.abe9986 (PMC8664254; doi:10.1126/sciadv.abe9986)
Supplement: Supplementary file 2 — Data S1 [file sciadv.abe9986_data_s1.zip › sciadv.abe9986_data_s1/DemoKAnonymization/exp/2058/data/target_data/i44.csv]

YOB	State	STR1	STR2	STR3	STR4	STR5	STR6	STR7	STR8	STR9	STR10	STR11	STR12
91	1	13	12	13	28	24	9	12	11	14	9	11	18
48	15	14	10	12	28	24	10	12	12	14	9	9	20
43	13	14	12	13	28	22	9	10	11	13	9	10	18
98	13	14	13	11	29	20	9	12	13	14	9	12	18
32	2	12	13	12	29	24	9	14	13	14	9	11	19
100	0	12	13	13	29	23	9	10	11	13	9	9	18
57	13	13	14	11	29	24	9	12	11	14	9	10	20
57	1	13	15	13	29	23	10	10	12	14	9	11	18
95	28	15	11	11	28	22	9	11	11	14	11	11	18
73	9	13	10	11	26	21	10	11	12	15	11	12	19
62	11	14	16	11	29	21	9	15	11	14	10	9	18
56	5	14	14	12	28	23	10	9	12	14	12	10	19
69	21	13	10	13	27	22	9	12	12	13	9	11	19
46	46	13	10	12	30	25	10	13	12	13	9	10	17
53	1	13	17	12	29	23	9	10	13	13	10	9	16
88	33	12	12	12	28	23	9	10	11	12	9	11	18
77	0	13	18	13	26	22	9	10	12	14	9	11	19
32	4	15	13	13	30	22	9	10	13	14	9	11	17
40	4	14	18	11	27	23	9	10	12	14	9	9	20
104	1	12	16	13	30	22	10	10	12	14	11	10	19
63	5	14	12	11	27	23	9	10	11	14	9	12	19
103	8	15	12	12	29	20	10	10	12	14	10	11	18
51	23	13	11	12	28	22	9	10	12	13	9	10	19
111	3	14	10	11	29	24	9	10	11	13	11	10	19
54	3	14	13	12	29	21	9	15	11	13	10	10	18
56	5	14	16	12	27	21	10	10	11	13	10	12	17
88	0	13	12	11	30	22	9	12	12	14	9	11	19
51	3	13	10	11	28	23	10	12	12	15	9	10	18
39	19	13	10	12	28	23	9	13	10	14	11	11	17
69	11	14	15	11	29	22	10	12	13	13	9	11	18
108	3	13	13	11	29	23	9	12	12	13	9	9	17
73	17	14	14	11	29	23	8	13	12	14	8	11	18
80	31	16	16	13	28	22	9	12	13	14	10	11	19
54	0	15	10	12	29	22	9	12	12	13	9	11	18
85	0	14	10	12	28	23	9	10	13	14	9	10	19
67	38	15	10	13	28	20	9	10	12	13	10	10	19
40	1	13	14	11	29	21	9	12	13	13	10	9	19
118	0	13	12	12	27	23	9	10	12	13	9	11	18
96	5	12	10	11	28	23	9	10	11	14	9	11	18
43	10	14	12	11	30	25	9	14	12	14	9	11	20
101	32	15	11	12	28	22	10	13	12	14	8	12	18
96	0	13	13	12	29	23	9	12	12	14	10	9	18
82	8	13	16	12	27	23	9	12	12	14	10	10	20
81	22	15	12	12	28	21	9	13	11	14	10	10	19
95	3	13	19	12	28	23	9	10	12	14	10	11	19
57	37	13	12	11	29	23	9	10	12	15	11	10	20
94	20	13	15	11	27	22	10	13	13	13	8	12	18
78	11	13	12	12	27	22	9	10	12	13	9	11	19
55	23	14	13	13	26	23	9	13	11	14	11	10	20
35	0	16	12	11	29	22	10	14	12	14	11	11	19
41	6	15	11	12	28	23	9	10	13	13	9	11	17
45	5	14	13	13	28	23	9	10	12	13	9	9	20
95	0	15	13	12	28	20	10	12	13	14	9	9	19
43	1	13	13	13	28	23	10	12	12	13	10	12	20
39	18	14	13	13	29	22	9	10	11	13	9	10	18
87	31	12	11	12	28	23	9	11	12	15	9	11	17
59	0	13	11	12	27	20	10	10	12	14	10	12	18
55	3	12	11	11	28	22	10	12	11	13	9	11	19
39	5	15	10	12	28	20	10	13	13	13	10	10	20
72	2	12	12	11	28	24	8	13	12	14	9	9	17
50	0	14	11	12	29	23	9	12	12	14	8	11	19
83	9	14	13	12	30	24	9	10	12	13	8	9	18
104	18	15	13	12	30	25	9	12	13	13	11	11	18
90	24	13	12	12	28	23	9	10	11	14	10	11	19
69	23	13	12	13	29	23	8	12	12	13	11	11	18
42	5	16	20	11	29	22	10	13	11	14	8	10	18
71	9	13	12	13	29	23	9	10	11	13	8	10	18
71	0	14	12	11	28	23	9	10	12	13	8	11	19
93	2	14	13	12	29	23	8	10	12	14	8	10	20
108	4	13	16	11	27	23	9	10	12	13	10	10	16
54	9	13	16	12	28	23	9	12	12	14	9	10	18
89	24	14	15	12	27	19	9	12	12	14	9	12	18
56	6	13	11	12	31	23	9	12	12	14	9	12	19
91	44	12	11	13	27	22	9	11	13	13	11	11	20
98	30	14	18	12	30	23	10	10	12	13	9	9	19
71	4	15	16	11	29	21	9	10	13	14	9	11	20
106	2	13	12	11	29	23	10	10	12	14	9	10	18
99	6	14	11	12	28	23	9	13	12	14	9	11	19
85	7	14	14	13	30	24	9	12	11	13	11	10	17
72	36	12	12	12	29	23	9	10	14	14	9	12	18
46	0	13	15	12	30	22	9	12	12	13	9	11	19
47	2	12	13	12	29	22	9	11	12	15	9	11	19
73	0	14	15	12	28	23	9	12	13	13	9	11	19
58	29	15	14	12	27	23	9	11	14	14	9	10	19
51	7	13	10	12	31	24	9	11	12	13	10	9	18
66	45	14	10	11	30	23	9	12	11	13	11	10	19
37	2	14	17	11	29	24	10	10	13	13	10	11	19
54	15	13	17	12	29	21	10	12	11	14	9	10	20
74	11	13	10	13	29	23	9	13	12	14	10	10	18
97	11	12	18	12	26	23	9	12	12	14	10	11	18
27	13	12	16	12	29	22	8	10	12	14	10	11	19
51	17	13	10	11	30	24	9	12	11	13	11	11	21
82	33	14	16	12	31	24	9	11	12	13	8	10	19
43	1	13	14	13	29	24	9	11	12	13	11	11	20
106	8	13	12	13	29	22	9	14	11	14	9	11	19
40	30	13	12	11	29	22	10	10	12	13	9	10	18
86	9	13	10	12	30	23	9	14	12	14	11	10	18
68	1	15	14	13	27	22	10	10	11	15	9	10	18
42	0	13	10	11	28	22	10	12	12	13	12	10	18
67	0	12	13	11	28	24	9	12	12	13	8	12	20
92	1	13	10	12	29	24	9	10	12	14	11	11	19
53	6	14	13	13	31	22	9	12	12	14	11	11	20
70	29	16	14	11	29	22	9	10	13	13	10	10	19
51	1	14	10	12	27	22	9	10	12	14	10	12	19
33	5	14	13	11	27	24	10	10	11	13	8	11	18
43	6	12	12	11	29	24	10	10	12	13	9	11	18
100	12	12	12	11	27	22	10	12	13	13	10	10	20
104	8	14	19	12	27	23	11	10	12	14	9	11	19
72	24	15	13	12	31	23	9	11	13	15	9	12	19
116	0	13	17	11	28	24	9	10	12	14	11	11	20
90	0	13	11	12	29	22	10	12	12	14	10	10	18
106	3	12	12	12	29	22	10	12	12	14	9	11	18
102	39	13	17	12	27	23	10	14	11	15	10	12	19
75	27	14	10	12	29	22	10	10	12	13	9	10	18
91	14	13	18	12	28	24	10	13	12	13	9	11	18
57	0	14	15	12	28	23	9	12	13	13	9	11	19
105	11	13	13	13	28	22	9	10	12	15	9	9	18
60	31	14	16	12	31	23	9	14	12	14	8	10	18
101	39	15	15	12	26	22	10	12	12	14	9	11	19
75	20	14	12	12	28	23	9	12	11	14	9	11	19
66	34	14	14	11	29	22	10	10	11	14	8	12	18
79	0	13	13	12	29	22	10	12	11	14	10	11	17
100	9	14	12	12	29	22	8	12	12	13	10	11	18
52	4	14	10	12	27	22	10	10	11	13	9	11	19
103	38	13	18	12	29	24	9	12	12	13	11	10	19
89	24	12	13	11	30	23	9	10	12	14	10	11	18
46	19	13	13	12	27	23	9	10	12	14	8	11	18
97	1	14	12	13	28	22	9	10	12	13	10	8	20
51	4	15	10	12	30	23	10	12	12	14	9	11	18
44	35	13	17	12	27	22	10	13	11	13	9	11	19
51	29	15	14	12	30	23	10	10	11	13	11	12	19
53	12	16	13	12	27	22	10	12	13	14	8	9	17
32	10	13	17	12	29	23	9	11	12	13	9	12	18
72	16	13	11	11	28	23	9	10	13	13	10	10	18
88	33	13	11	12	29	22	10	12	12	13	10	10	18
106	15	14	13	11	28	21	9	10	12	13	9	9	17
98	0	14	15	13	26	23	11	12	10	13	11	10	20
76	10	13	10	12	28	21	9	10	12	13	9	11	19
93	12	16	12	12	29	23	9	11	12	14	10	11	18
39	14	13	12	12	27	22	9	11	13	13	10	10	19
70	0	12	16	11	28	23	8	12	14	13	10	10	20
70	2	14	11	12	29	23	9	12	12	14	8	11	19
92	2	14	14	11	28	24	10	10	12	14	9	10	18
35	10	14	13	13	30	22	9	10	11	13	11	11	17
87	27	13	12	13	27	23	9	10	11	14	10	11	18
103	10	13	11	13	27	22	9	10	11	14	9	10	19
109	2	14	13	11	28	23	9	10	13	14	9	13	19
62	5	12	13	13	29	23	10	12	12	14	9	11	18
98	12	13	9	13	28	23	9	10	12	14	9	10	19
91	5	13	13	12	29	22	10	9	11	14	10	10	18
48	6	13	11	13	29	21	9	11	12	13	9	12	18
103	0	13	14	13	28	22	9	12	13	13	9	12	19
61	1	14	16	13	29	23	9	12	12	13	10	11	17
54	1	15	14	11	29	21	10	10	12	14	8	11	18
83	10	14	10	11	28	22	10	10	12	14	9	10	20
79	12	14	14	13	29	22	8	11	12	13	12	11	18
94	5	14	15	11	29	23	9	10	11	14	10	10	20
91	32	11	12	12	30	23	10	10	12	13	9	10	17
49	5	14	13	12	29	24	9	13	13	15	10	10	18
70	2	14	17	11	31	25	9	11	12	13	9	9	18
71	6	14	18	13	26	21	9	10	12	14	9	11	20
83	6	13	14	12	29	22	10	11	11	15	9	10	19
43	22	15	10	12	30	24	9	12	12	14	10	9	17
31	3	13	20	12	30	24	10	12	12	14	9	12	19
97	6	14	18	11	29	22	9	13	13	15	9	12	19
44	3	14	13	11	30	24	9	12	13	13	9	9	21
70	3	14	12	12	30	23	10	12	11	13	10	10	19
46	11	13	10	11	28	23	9	10	13	13	9	10	17
42	12	13	13	13	28	23	9	10	12	13	9	10	19
106	16	13	12	12	27	20	10	10	12	15	8	10	17
53	1	13	10	11	29	21	10	10	12	15	10	10	19
86	2	13	12	12	28	23	10	10	12	14	9	11	18
64	24	15	17	12	30	22	10	10	11	15	10	12	17
61	38	14	12	13	28	23	9	12	12	15	10	11	17
62	17	14	12	12	29	23	9	12	11	14	9	11	19
106	2	14	13	12	28	22	9	12	12	15	11	10	17
103	45	13	10	13	28	23	10	12	11	13	9	11	20
76	7	13	12	12	28	23	9	10	11	13	10	11	19
116	6	13	10	12	28	22	10	14	11	13	11	11	19
83	1	14	12	12	28	22	9	9	12	14	9	11	17
39	10	14	12	11	27	22	11	10	13	14	10	11	18
39	0	16	13	13	28	20	9	12	12	14	10	10	20
104	19	13	15	11	29	24	9	10	11	15	9	11	19
63	2	12	13	12	27	23	8	12	12	13	9	12	20
54	19	13	13	11	28	22	8	11	11	13	11	10	19
96	4	13	17	13	28	22	9	12	12	13	9	12	20
51	0	15	11	11	29	22	9	11	11	14	10	10	18
62	1	13	12	13	30	24	9	13	12	14	9	11	18
95	3	14	14	12	29	21	9	10	12	13	11	11	17
73	19	14	13	11	29	22	9	12	12	14	11	10	19
72	27	13	15	12	29	24	9	12	11	14	9	11	19
77	23	14	17	11	28	22	9	13	12	13	9	10	17
33	23	16	14	12	27	23	10	12	12	13	9	10	19
101	39	15	10	12	30	24	10	13	12	14	9	10	18
91	4	13	14	12	27	22	10	12	11	13	10	9	18
66	3	16	13	12	30	23	9	10	12	13	10	10	19
86	11	13	10	12	29	22	10	12	10	14	10	10	19
47	21	13	10	11	29	24	9	14	11	13	9	11	19
67	37	12	13	11	28	22	10	10	12	13	11	11	18
120	7	15	10	13	29	22	10	12	12	13	9	10	18
61	31	14	13	12	29	22	10	12	12	15	9	11	19
103	16	13	17	12	27	23	9	10	12	13	12	11	18
54	20	12	15	13	28	22	9	14	12	13	10	11	17
110	28	15	12	13	27	23	9	11	11	15	8	10	18
86	12	15	12	11	27	23	10	10	12	13	9	11	18
85	0	13	12	12	28	22	9	12	12	13	8	9	19
108	18	13	16	12	29	23	9	10	12	13	9	10	21
60	18	12	13	12	27	23	9	10	12	13	10	11	18
55	7	13	10	11	30	23	9	12	12	14	12	11	18
103	13	14	10	11	28	22	9	10	14	14	8	11	18
48	22	15	11	13	27	23	10	11	12	13	9	10	20
105	6	13	13	11	28	21	10	12	13	13	9	11	16
47	6	14	18	11	27	23	9	13	12	13	11	9	18
104	23	14	10	12	28	22	9	12	11	14	10	11	20
46	6	14	11	11	28	20	10	10	11	14	9	10	18
101	18	14	13	12	29	22	10	14	12	15	10	11	17
52	3	13	11	12	29	24	10	10	12	13	9	12	19
89	10	13	13	12	28	20	9	13	13	13	10	12	18
71	22	15	15	13	28	23	9	12	13	13	11	10	19
95	28	13	12	11	31	24	10	12	13	13	9	10	18
32	1	14	15	13	28	22	10	10	11	13	10	10	19
99	9	15	12	11	28	23	9	10	12	13	10	11	19
96	5	14	12	12	27	24	9	10	10	13	9	10	18
101	2	13	17	11	30	23	9	11	11	13	9	11	20
115	33	13	13	12	27	22	8	12	11	14	10	10	19
47	27	13	16	12	28	23	9	10	11	14	9	10	18
91	1	14	10	13	28	23	9	10	12	14	9	12	19
106	50	13	15	12	27	22	9	10	12	14	10	11	17
63	8	13	12	12	29	23	9	12	11	13	9	13	19
53	32	13	12	11	30	23	11	10	11	13	10	12	18
38	3	13	16	13	28	22	9	10	12	13	9	9	18
71	15	13	11	11	28	23	9	12	13	13	9	10	18
79	21	14	11	12	27	23	9	10	12	13	9	12	19
32	5	14	14	12	27	21	9	12	12	13	8	11	17
92	6	12	12	12	28	22	9	13	14	13	11	9	18
73	5	16	10	12	28	24	10	13	12	13	9	11	20
45	1	13	14	11	29	23	9	10	12	13	9	11	19
51	44	13	11	13	29	22	10	12	13	13	10	11	19
106	17	13	16	13	27	23	9	12	13	14	9	11	19
91	17	15	12	11	27	21	10	10	11	13	9	11	17
109	16	13	13	12	28	23	9	12	12	14	9	11	18
73	5	13	17	12	31	22	9	10	12	13	9	11	20
89	17	13	14	12	27	22	10	12	12	13	10	11	18
87	0	13	13	13	26	22	9	10	11	13	9	11	18
108	5	13	12	12	29	24	9	10	13	14	8	10	19
50	33	15	10	14	30	23	9	12	13	13	11	9	17
76	9	13	15	12	29	23	9	13	11	13	10	12	18
103	0	13	19	13	29	21	9	13	12	13	10	11	18
46	3	16	10	11	29	22	10	10	12	14	12	10	18
65	4	15	10	13	29	23	9	10	12	13	11	11	18
108	3	15	18	12	27	24	10	12	11	15	10	12	17
72	23	13	12	11	29	23	9	13	12	13	9	12	18
71	42	13	12	11	28	23	8	10	11	14	11	10	17
27	2	14	10	11	27	23	9	12	11	13	10	10	19
94	11	15	9	13	28	23	9	9	12	14	11	10	18
84	0	14	11	11	27	24	10	12	12	14	9	11	18
112	12	14	12	12	29	22	10	11	13	13	12	9	19
112	0	16	14	13	30	23	9	12	12	13	11	10	19
46	8	14	10	11	27	23	9	12	11	13	10	10	19
46	16	15	13	12	29	23	10	9	12	13	9	10	19
77	7	14	10	12	28	23	10	13	11	13	9	11	19
38	3	12	12	12	29	23	10	10	13	14	10	11	17
66	8	13	10	12	27	23	10	10	11	13	10	12	19
62	1	12	13	12	29	22	9	11	12	15	9	11	19
111	4	14	10	12	29	22	9	10	12	13	9	12	18
79	6	12	16	11	31	21	10	12	12	13	9	11	19
42	3	13	13	11	28	24	10	10	13	13	10	10	19
77	28	13	13	11	27	24	9	10	12	13	10	11	19
70	2	13	11	13	28	21	9	10	12	14	11	11	20
65	0	14	13	12	29	24	9	10	11	13	9	11	19
31	8	13	16	12	28	22	9	13	12	13	9	10	18
108	38	15	11	12	28	21	9	13	11	13	9	10	18
76	1	13	11	13	28	21	10	10	12	13	11	10	17
83	6	15	11	12	29	24	10	12	12	14	9	11	18
40	39	13	13	13	27	24	9	12	12	12	9	11	18
82	2	13	10	12	29	23	9	10	13	14	8	10	19
64	1	13	10	12	27	23	9	9	12	14	9	11	19
70	17	14	12	12	30	22	10	13	12	13	8	11	17
107	24	14	16	11	29	22	9	10	12	14	11	10	18
70	7	14	14	12	28	24	9	10	12	13	9	10	20
106	20	13	10	13	28	22	8	15	12	13	9	11	17
75	0	13	18	11	29	22	9	12	11	13	10	10	19
81	12	12	13	12	27	23	9	12	11	14	11	11	18
92	0	13	16	12	30	23	10	13	13	13	9	10	18
103	1	16	16	11	27	23	10	12	12	14	9	10	19
79	1	13	17	12	27	23	10	13	11	13	9	11	16
63	10	12	10	12	27	22	9	12	12	14	9	13	20
45	11	14	13	11	29	24	8	10	12	15	11	10	17
58	25	13	17	12	27	24	9	11	12	14	9	9	18
61	6	15	15	12	31	21	9	11	12	14	10	11	19
104	1	14	18	12	29	23	10	13	12	13	11	10	17
28	0	14	11	12	27	23	9	10	12	13	9	12	19
71	0	13	10	11	28	22	10	10	14	13	9	10	17
103	10	16	13	12	29	23	9	10	11	13	11	11	19
75	14	13	12	11	30	23	11	10	11	13	10	12	18
99	0	14	13	14	28	21	11	10	12	14	10	11	20
91	1	15	10	12	29	22	9	10	12	14	12	9	20
91	10	14	14	11	28	22	10	12	12	14	9	9	19
63	19	15	12	13	30	22	9	12	12	13	10	12	19
106	3	14	13	12	28	23	9	10	12	14	10	10	18
53	3	15	15	13	28	22	10	10	12	13	9	10	19
41	40	15	13	13	30	21	10	10	12	14	9	9	19
108	25	13	14	12	31	21	9	12	12	15	10	10	18
114	3	16	19	11	28	20	9	13	13	13	9	10	19
46	41	15	15	12	27	22	9	12	11	13	10	11	18
100	5	13	11	13	28	21	10	10	12	13	11	10	17
99	0	12	11	13	29	21	9	10	13	14	10	12	18
39	11	14	13	13	28	21	9	9	12	13	9	11	19
52	1	15	12	12	31	25	9	10	13	13	9	11	20
107	20	14	15	12	29	24	10	13	13	14	10	10	18
79	20	14	12	12	27	22	9	10	12	13	11	12	20
49	1	13	12	11	30	22	10	10	12	14	11	11	19
43	0	13	16	12	28	23	9	12	12	13	9	11	19
112	0	14	19	12	30	21	9	12	12	13	9	12	19
91	21	13	10	12	30	22	10	12	11	13	8	11	18
84	8	13	10	12	28	23	10	10	12	14	9	10	20
30	0	14	13	13	26	23	9	13	11	14	11	10	20
57	13	12	13	12	27	23	8	12	12	13	9	12	20
106	35	13	12	12	27	22	9	12	13	14	9	9	19
73	45	14	13	11	29	22	10	10	11	13	9	10	19
76	4	13	12	11	29	22	10	10	12	13	9	10	18
101	2	13	16	11	28	24	10	12	12	14	9	11	18
88	6	13	13	12	29	22	9	10	10	13	11	11	17
91	0	15	13	12	29	20	10	10	11	13	9	10	17
35	11	13	14	12	29	21	10	13	11	14	9	11	19
45	25	14	13	11	29	25	11	12	13	15	10	9	17
95	17	13	15	13	28	21	9	12	12	13	9	10	19
48	6	14	13	12	28	24	10	10	12	15	10	12	20
106	25	14	10	11	28	21	10	10	12	14	9	11	18
83	5	15	9	12	28	22	9	12	11	13	9	12	20
43	0	14	12	13	29	24	9	10	13	13	9	11	18
48	10	15	19	12	30	21	9	12	13	13	9	12	19
62	7	12	12	11	29	24	10	10	12	13	9	11	18
87	9	16	10	12	29	23	9	9	12	13	10	11	18
108	5	14	12	12	28	23	9	13	12	13	11	11	17
73	11	14	11	11	29	24	9	10	12	14	9	9	21
110	14	15	15	12	28	22	9	12	12	14	8	9	20
66	10	14	13	12	29	22	9	15	11	13	10	10	18
38	9	13	10	13	28	23	9	10	11	14	9	10	19
101	6	15	10	12	28	22	9	10	12	15	10	12	19
94	0	15	16	12	27	22	9	10	13	13	9	10	20
73	0	14	10	12	27	22	9	13	11	13	9	11	20
49	20	13	13	13	27	24	11	10	11	13	11	9	18
66	29	15	10	11	30	22	10	13	12	13	10	11	18
120	1	14	16	12	26	24	9	12	12	13	9	12	19
98	5	14	16	12	30	22	9	12	11	14	9	10	20
101	31	14	15	11	28	23	9	12	12	15	8	10	19
45	28	14	15	12	28	22	9	12	13	13	11	11	20
42	1	15	10	13	29	23	9	10	12	13	11	11	18
53	3	13	12	13	29	22	10	12	11	13	9	11	19
59	4	14	13	11	26	23	10	12	13	13	9	10	19
96	1	17	11	12	28	23	8	10	12	13	11	13	18
19	12	15	9	13	30	22	8	14	12	14	9	11	19
36	3	14	11	12	28	23	9	12	12	13	10	12	19
50	31	14	13	12	29	23	9	12	13	13	9	10	18
72	30	15	12	13	26	24	9	12	13	13	11	11	19
68	29	15	17	12	28	23	10	10	14	13	11	11	18
65	14	15	13	12	30	22	9	13	12	14	10	11	17
59	1	14	15	13	28	22	9	13	12	13	9	10	18
98	32	14	10	13	29	23	9	13	12	13	11	10	20
51	3	14	12	13	29	22	9	12	12	15	9	13	19
91	22	13	10	12	30	22	10	12	11	13	8	11	18
104	1	15	10	11	28	24	9	10	12	13	10	10	20
63	5	15	14	12	27	21	9	13	12	13	11	13	19
75	5	13	12	12	29	23	9	10	12	13	11	12	19
82	13	14	10	12	29	22	9	10	12	13	9	12	18
91	5	13	13	13	29	23	10	11	11	13	11	10	18
49	4	14	14	13	29	24	9	12	12	13	9	10	19
102	0	16	11	12	30	24	9	10	12	13	10	12	18
38	0	14	12	12	30	23	10	10	13	14	11	10	21
107	14	14	12	12	28	23	10	13	11	13	10	12	18
82	27	13	10	11	28	24	10	12	12	13	9	11	18
103	24	15	10	13	28	22	9	10	13	13	11	11	20
43	0	13	13	12	27	25	8	12	12	13	9	10	18
40	16	14	11	12	28	23	9	10	11	13	9	10	19
54	11	14	12	12	28	22	9	12	11	14	10	11	20
101	1	13	10	11	29	21	10	10	12	15	10	10	19
45	15	12	12	11	28	21	10	10	13	14	12	12	19
92	22	15	11	12	29	24	10	10	13	15	11	9	17
110	2	13	10	13	29	22	9	13	13	13	10	10	17
110	41	15	11	12	29	22	9	12	11	13	11	11	18
106	14	14	18	11	28	23	10	10	11	14	9	10	18
49	3	15	11	12	29	21	9	12	12	13	12	12	18
88	6	14	12	12	28	23	9	12	11	13	10	11	20
100	12	13	13	12	28	23	9	10	12	13	9	10	18
111	7	14	14	11	28	23	9	10	12	13	9	11	17
119	16	15	15	12	26	22	9	10	12	13	11	11	19
73	31	12	11	11	27	23	10	13	12	14	10	12	18
90	5	14	11	13	29	22	10	12	13	13	10	11	19
91	10	13	13	12	31	23	9	15	11	13	11	11	18
61	13	16	13	11	27	24	9	10	12	14	11	10	20
31	3	13	14	12	29	24	9	12	11	14	9	11	19
37	0	14	16	12	32	23	8	12	12	13	11	9	17
57	15	15	10	12	30	23	10	13	12	14	8	10	18
44	16	15	11	12	28	21	9	13	12	15	8	9	19
45	10	13	14	11	29	22	10	10	12	15	9	10	21
77	4	14	11	11	29	24	9	10	12	14	9	9	21
65	3	14	9	13	29	24	10	13	12	14	9	10	18
104	2	13	13	12	28	22	10	11	12	13	9	11	17
107	11	13	14	12	28	22	9	12	13	14	10	9	18
36	11	15	11	13	29	22	9	12	12	13	9	12	17
99	1	13	12	12	28	23	9	10	11	13	10	11	19
43	34	13	15	13	27	25	9	13	12	13	9	11	16
88	5	14	9	12	30	21	9	10	12	14	10	12	20
73	20	15	16	12	29	23	9	12	13	13	9	11	18
104	0	15	13	12	27	24	9	10	13	13	11	11	18
52	40	16	13	13	28	22	9	12	12	14	11	10	18
74	4	12	13	12	31	21	8	10	11	14	10	13	19
111	23	12	10	11	28	24	10	10	11	13	10	10	20
101	18	14	13	11	29	22	11	13	12	14	9	10	20
98	0	15	10	14	30	23	9	12	13	13	11	9	17
76	14	14	12	13	29	23	10	10	12	14	10	11	18
73	29	14	14	11	28	22	9	10	14	15	8	11	19
72	19	12	13	12	29	22	9	14	12	13	10	10	20
97	2	13	16	11	27	22	9	11	11	15	11	10	17
42	4	15	20	11	30	22	9	10	11	13	11	12	18
89	22	12	14	13	28	24	9	15	11	13	11	10	20
43	32	13	12	13	30	24	9	12	12	14	12	9	18
72	1	14	14	13	30	23	10	13	12	14	11	12	19
39	17	14	16	12	29	23	10	10	12	14	9	11	19
55	12	12	13	12	28	24	10	10	11	13	9	11	17
76	14	13	14	11	31	21	9	11	14	13	10	9	19
102	0	16	17	14	29	23	10	13	12	13	11	11	16
62	3	14	13	11	27	23	9	10	12	13	8	10	19
57	10	15	15	12	28	24	9	13	13	13	11	12	18
82	30	14	10	11	28	24	9	11	11	14	9	12	17
59	21	13	10	11	27	22	9	11	13	13	9	10	18
64	13	14	14	11	30	21	9	11	11	13	11	10	19
113	10	14	12	12	29	24	9	12	11	14	9	10	16
108	34	16	14	13	30	24	9	12	12	14	11	11	18
98	20	16	11	12	28	22	9	10	12	13	11	10	18
25	23	12	15	12	27	22	10	12	12	13	9	11	17
55	5	14	13	12	28	22	10	12	13	14	11	9	19
33	3	15	13	11	27	22	9	12	12	13	9	10	18
42	4	12	16	11	29	23	10	10	12	14	10	11	17
98	28	15	19	13	27	22	8	13	12	13	9	10	18
65	22	13	14	12	31	21	9	12	12	15	10	10	18
76	14	14	14	12	29	22	10	13	11	13	11	12	20
64	23	15	13	12	28	23	10	12	14	14	9	11	19
103	11	14	13	12	28	24	9	12	10	14	9	11	19
45	27	12	10	12	29	23	9	10	12	13	9	10	18
54	8	13	14	11	27	21	9	10	12	14	10	11	18
55	30	13	11	13	29	23	9	12	11	13	9	11	19
75	21	16	12	12	27	23	10	13	12	13	10	9	17
93	10	14	15	11	30	23	9	12	11	13	9	12	19
101	10	13	15	11	28	23	9	12	13	13	10	11	18
115	24	15	14	12	29	24	9	12	12	14	9	10	19
64	1	15	17	11	28	23	9	12	12	13	10	10	18
113	24	13	12	13	29	23	9	10	11	13	11	11	19
42	37	13	12	12	28	24	9	10	12	13	8	11	18
60	4	12	13	12	28	25	8	10	11	14	10	11	18
41	8	14	14	11	29	23	8	13	12	14	8	11	18
107	0	12	16	12	27	23	9	10	14	13	10	9	17
95	3	14	12	12	27	24	10	10	13	13	10	12	19
79	7	12	11	12	27	23	9	11	12	15	9	11	17
81	18	13	13	12	28	23	9	10	13	13	9	12	17
59	20	13	17	12	27	22	10	10	14	14	10	10	19
65	32	13	11	11	30	23	9	12	12	14	9	11	19
44	3	14	15	12	28	22	9	12	13	13	11	11	20
51	6	14	10	12	28	21	11	12	13	14	11	13	18
74	0	14	15	12	29	22	9	13	12	13	9	10	20
105	23	13	13	13	29	22	9	9	11	14	9	10	18
61	7	12	10	12	27	22	9	11	12	14	9	10	18
51	43	14	10	13	28	22	9	11	11	13	8	9	19
45	0	16	16	12	28	24	10	11	12	13	10	12	19
56	16	14	16	11	29	23	10	12	12	14	10	12	18
49	11	14	19	11	29	25	9	13	12	13	9	10	18
43	11	14	18	12	29	22	9	13	13	13	11	12	20
41	0	13	11	11	29	21	9	10	11	13	8	10	20
34	8	15	11	12	26	22	9	10	12	13	9	9	19
110	50	13	9	11	29	23	10	10	12	13	9	11	20
87	10	15	10	12	31	20	10	12	11	13	10	10	19
117	41	13	15	12	29	22	10	12	12	14	9	11	20
75	0	13	13	11	26	24	9	13	13	13	10	10	17
81	16	14	12	12	27	23	10	12	12	13	10	11	18
69	19	15	13	12	29	22	9	12	12	13	10	12	18
68	25	14	19	12	27	22	9	10	12	14	11	11	18
48	0	16	16	11	30	24	9	13	12	13	9	11	20
43	1	14	10	12	28	24	10	10	12	13	9	13	18
24	3	14	13	13	29	20	9	10	12	14	9	11	18
53	11	14	10	13	27	23	9	12	12	14	11	10	17
103	4	13	16	12	27	21	9	9	12	15	9	11	20
105	0	14	16	12	28	21	9	10	12	13	9	12	18
56	23	16	18	12	29	22	10	10	10	15	9	12	19
91	6	12	16	12	29	24	9	11	13	14	9	12	19
72	29	13	14	12	29	24	9	10	14	14	9	9	18
94	7	12	16	13	29	23	10	13	11	13	11	11	17
41	11	13	13	12	28	23	10	10	12	13	9	9	18
104	13	15	10	13	29	24	9	10	12	14	10	11	18
55	12	12	13	12	28	24	10	10	11	13	9	11	17
91	26	15	14	12	27	21	9	13	12	13	11	13	19
61	19	13	16	12	27	23	7	10	13	13	9	10	17
45	7	15	17	12	27	23	9	12	12	14	8	12	18
97	16	15	17	12	26	21	10	12	12	13	12	11	18
41	19	14	13	12	28	21	10	14	12	12	10	10	18
51	23	13	12	13	29	24	9	13	11	15	9	11	18
56	13	15	17	12	31	20	9	13	11	14	12	9	18
102	1	14	12	13	28	22	9	10	12	13	10	8	20
86	1	15	12	13	27	21	10	10	12	13	11	11	17
41	2	13	12	12	29	25	9	10	11	13	11	10	18
97	3	15	17	12	29	23	9	10	12	14	9	10	17
66	0	13	18	13	29	21	9	10	11	13	9	10	18
69	22	13	12	12	27	23	10	12	13	14	9	13	18
45	20	14	10	12	28	23	10	10	13	14	11	11	19
102	30	14	11	11	26	22	9	12	11	13	8	10	17
82	34	15	10	12	28	20	10	13	13	13	10	10	20
77	2	14	12	12	27	23	10	13	12	13	12	11	19
52	25	15	11	12	27	23	9	10	13	13	8	11	19
40	1	13	17	12	31	22	9	12	13	14	9	11	18
101	0	15	13	13	28	22	9	12	14	13	9	11	19
43	15	13	12	12	29	22	9	13	12	13	11	10	19
69	16	13	17	12	30	24	10	10	12	13	9	9	19
38	10	13	14	12	27	24	9	12	11	13	9	9	19
65	17	13	10	13	29	23	10	15	11	13	9	10	19
86	33	12	13	12	28	21	10	14	13	13	9	12	18
87	4	14	15	12	28	22	8	12	12	13	9	9	19
101	6	13	12	12	29	23	9	12	12	15	9	10	17
111	2	12	10	11	28	24	10	10	11	13	10	10	20
44	46	13	12	12	30	22	10	13	11	15	9	10	18
104	4	17	17	13	30	23	9	13	12	13	9	13	21
103	12	14	13	12	30	23	9	12	13	13	9	12	19
44	11	13	10	13	28	23	9	11	12	13	9	10	17
42	3	13	9	11	29	23	10	10	12	13	9	11	20
59	0	13	13	12	29	23	10	10	12	13	9	11	18
75	7	14	10	11	28	22	9	12	13	14	10	10	17
28	44	13	15	12	29	24	9	12	11	14	9	11	19
47	5	13	17	13	27	23	9	13	12	13	10	12	18
65	25	14	10	12	29	21	9	10	12	13	9	11	18
47	3	14	10	13	30	23	9	10	12	14	9	12	18
40	2	14	12	12	30	23	10	10	12	13	9	10	17
37	19	14	13	12	27	23	10	12	13	13	9	10	18
102	2	12	10	11	27	22	9	12	12	14	11	12	18
81	19	13	10	12	28	21	9	11	13	14	10	11	18
66	0	13	18	11	27	20	10	12	13	13	9	10	19
88	21	13	13	12	29	22	9	10	12	13	12	10	18
110	0	12	12	11	26	23	10	10	11	13	9	9	19
84	4	14	16	12	28	22	9	12	13	13	9	10	18
79	3	14	15	13	29	23	10	12	12	13	10	12	17
116	25	12	10	11	28	23	9	10	11	14	9	11	18
42	7	15	16	13	28	24	10	13	11	14	11	11	18
65	27	14	13	12	27	22	11	14	12	13	10	11	20
54	12	13	10	11	29	24	10	12	12	13	9	10	18
38	45	15	11	11	31	23	10	11	11	13	10	9	21
84	3	13	15	12	29	22	9	12	12	13	9	9	18
21	3	15	12	12	30	23	9	13	11	14	9	9	20
38	0	14	12	11	28	23	9	10	12	14	9	13	19
51	2	15	12	12	30	23	9	13	11	14	9	9	20
57	0	13	17	12	27	23	10	14	11	15	10	12	19
73	0	13	12	12	26	24	9	13	12	14	9	11	19
32	32	14	10	12	29	22	9	10	12	13	8	12	19
44	14	13	13	11	27	22	8	10	12	13	10	11	20
76	0	15	17	12	28	22	10	12	11	13	9	11	20
82	17	13	11	12	27	23	9	12	12	15	9	11	18
101	1	14	12	12	26	23	9	10	12	13	11	11	19
96	0	15	12	13	28	24	10	12	11	13	9	11	19
74	10	14	11	12	27	22	10	12	13	14	11	10	17
75	0	13	11	13	28	21	10	10	12	13	11	10	17
88	1	16	10	12	26	23	9	10	12	13	12	9	18
46	2	12	18	12	27	23	10	12	12	14	10	10	18
52	3	13	12	12	27	22	9	10	12	13	9	11	19
44	32	14	10	12	28	24	9	12	11	13	9	11	20
99	17	15	15	12	28	22	9	12	12	14	8	9	20
71	8	14	16	13	26	23	10	10	12	13	10	10	20
91	5	16	15	11	27	23	9	10	12	13	10	10	18
97	27	13	15	12	28	22	9	12	13	13	10	11	19
100	24	14	10	12	28	24	9	10	11	13	9	10	19
102	5	13	12	12	29	23	9	13	11	13	9	10	19
61	9	13	12	13	27	23	9	12	12	13	10	9	19
37	1	13	11	13	28	23	8	10	12	13	9	9	21
89	29	14	11	12	30	22	9	12	13	14	9	12	20
52	0	14	12	12	28	25	9	13	12	13	9	9	19
83	14	15	15	13	28	22	9	10	12	13	10	10	18
58	24	12	16	12	29	21	10	9	13	14	9	10	18
98	18	15	12	11	30	21	9	11	12	13	11	11	18
41	7	13	16	13	29	23	10	10	12	13	11	12	17
76	32	12	17	13	28	23	10	10	12	13	9	10	19
101	46	14	9	12	29	22	9	10	11	14	9	11	19
98	8	15	16	12	28	23	9	13	12	14	11	11	18
75	10	15	16	12	29	22	9	9	12	14	11	10	21
98	7	12	13	13	27	24	9	10	13	14	9	11	19
102	3	15	11	12	27	22	9	12	12	13	8	11	19
41	0	12	13	13	29	22	9	10	12	13	9	11	18
48	11	15	13	12	29	23	9	10	12	13	9	11	18
105	3	13	15	11	27	22	10	13	13	13	8	12	18
105	4	12	10	11	28	22	8	10	13	14	9	10	18
60	41	14	15	12	30	23	9	10	12	14	9	11	17
57	0	13	15	11	29	24	10	12	11	13	10	11	18
49	4	13	15	13	28	23	10	12	12	13	9	9	18
65	31	13	12	12	27	24	9	11	13	15	11	11	17
109	0	12	15	12	29	24	9	13	12	14	11	11	18
71	0	15	10	11	30	23	9	13	11	14	10	13	18
50	0	12	17	12	28	23	9	12	12	14	10	11	17
78	45	13	10	12	29	22	10	10	12	13	10	11	17
47	1	14	13	12	29	23	9	10	11	14	9	10	18
88	3	15	17	12	28	24	10	13	12	13	10	9	19
68	15	13	13	11	27	22	10	13	14	14	10	12	18
49	2	14	12	12	30	23	10	10	12	13	9	10	17
121	4	14	13	11	30	23	10	10	11	13	10	10	18
109	29	14	13	13	28	22	9	12	11	13	11	11	17
69	0	13	13	13	27	24	9	12	12	12	9	11	18
76	2	14	9	11	31	23	9	10	12	14	10	10	19
105	25	14	12	12	29	21	9	13	12	15	9	11	19
95	1	14	13	12	28	23	10	12	12	14	10	11	20
102	5	13	16	11	27	24	9	14	11	14	10	11	18
65	32	16	12	13	27	23	10	11	11	13	10	10	19
62	23	12	9	13	27	22	9	11	12	13	11	10	18
44	26	13	10	12	28	23	10	11	11	14	10	12	18
84	0	14	14	12	30	24	10	12	11	14	10	11	17
39	3	14	12	12	29	21	10	10	13	14	8	11	17
64	21	13	14	12	28	24	11	12	12	13	9	11	19
51	2	12	12	12	28	22	10	12	12	14	9	11	20
73	6	14	14	12	29	22	11	10	12	14	9	11	20
97	18	15	10	12	30	23	10	12	12	14	9	11	18
55	0	13	13	13	29	22	9	10	13	13	10	11	18
61	0	14	10	13	28	24	9	10	13	14	9	9	19
76	13	15	11	13	29	20	10	12	11	14	11	12	18
103	18	16	19	13	29	22	9	10	12	13	9	10	19
39	24	13	10	13	28	23	9	10	11	14	9	10	19
46	25	14	16	13	28	24	10	10	13	14	11	11	19
34	26	14	11	12	28	23	10	10	12	14	11	11	18
101	19	14	13	12	30	24	9	10	12	13	8	9	18
97	25	15	12	12	28	22	9	13	12	15	9	10	17
89	24	13	13	12	28	23	10	13	13	15	10	11	18
76	0	13	17	12	27	25	11	13	11	14	10	11	19
40	38	13	12	11	28	23	9	12	11	14	9	10	17
63	6	15	10	12	28	22	10	10	14	13	9	11	20
60	1	15	12	13	29	23	10	10	11	14	8	10	18
74	29	14	13	11	29	24	9	10	13	13	10	11	17
50	24	14	19	13	27	23	9	10	12	12	11	9	18
44	1	13	18	13	29	22	9	13	12	13	9	9	17
82	4	14	13	12	29	22	9	15	11	13	10	10	18
106	1	14	12	11	29	24	10	13	12	15	8	10	19
111	31	16	12	13	30	21	9	10	12	13	10	11	17
100	35	15	13	12	28	22	10	11	12	13	10	11	19
37	15	14	10	12	28	22	9	10	13	13	12	11	18
106	4	14	13	11	30	23	10	10	11	13	10	10	18
28	4	12	13	12	27	23	9	10	12	13	10	11	18
37	15	14	14	12	31	23	9	13	13	14	11	10	18
89	11	15	12	12	29	24	9	12	12	15	10	11	18
43	6	14	17	12	30	24	10	10	12	15	9	10	18
87	0	13	13	12	29	24	9	10	12	14	9	11	19
68	11	13	15	12	27	22	9	9	12	13	10	12	19
38	14	15	16	12	28	23	9	13	12	14	11	11	18
88	2	13	17	12	30	23	9	10	11	14	9	13	20
46	0	14	11	12	27	22	9	12	12	13	9	10	19
54	5	15	13	13	30	22	9	10	13	14	9	11	17
37	28	14	17	12	29	23	9	10	12	13	9	10	19
111	4	15	13	12	27	24	8	10	12	13	10	10	18
33	0	15	11	11	30	23	9	10	12	13	11	10	19
54	0	15	16	12	28	23	9	13	12	14	11	11	18
55	18	12	11	12	29	24	10	12	12	13	9	12	20
111	17	12	12	13	27	23	10	11	11	13	10	13	19
110	17	14	10	13	28	24	8	10	12	13	9	10	19
49	8	15	15	12	26	22	10	12	12	14	9	11	19
81	11	13	10	12	28	23	10	10	12	14	9	10	20
76	5	13	17	12	28	22	10	10	12	13	10	10	18
28	2	15	12	13	31	24	9	13	12	13	10	11	18
102	8	13	16	11	28	24	10	12	12	14	9	11	18
96	0	14	11	11	28	24	9	15	12	13	9	11	17
20	2	12	11	11	30	23	9	10	13	13	9	9	17
107	41	15	12	11	27	22	10	12	12	13	9	11	19
84	13	13	10	12	28	22	10	14	11	13	11	11	19
41	0	13	13	11	27	22	9	10	12	13	9	11	17
114	14	13	10	12	31	23	9	13	12	13	9	11	18
114	1	15	11	11	29	21	9	10	12	13	9	10	19
66	26	13	15	13	27	23	9	10	12	13	10	11	20
77	12	14	10	11	27	24	9	10	10	14	9	11	18
46	25	15	14	12	30	23	9	13	11	13	10	9	18
42	3	13	11	11	29	24	9	11	11	15	8	11	17
44	13	12	13	13	29	23	9	10	13	13	9	11	18
83	4	15	14	11	29	24	9	10	11	14	10	11	18
72	8	15	10	11	27	24	10	13	12	13	11	11	18
86	34	14	14	12	27	23	9	12	13	13	9	11	19
82	23	14	10	11	27	23	9	10	12	14	9	11	19
63	10	16	10	12	26	23	9	10	12	13	12	9	18
47	17	13	16	12	28	22	9	10	14	13	9	12	19
78	5	14	11	12	28	24	10	12	12	14	10	11	19
46	35	14	12	11	31	23	9	12	13	13	8	11	18
54	27	13	13	12	28	23	9	11	11	14	10	11	20
107	10	13	15	11	27	23	9	11	11	13	9	11	19
92	7	13	13	12	29	23	9	12	12	13	11	11	19
55	6	13	14	13	29	23	10	10	11	13	9	10	18
41	21	15	12	11	27	21	10	10	11	13	9	11	17
71	42	14	13	11	29	23	10	10	11	13	12	12	18
71	0	13	16	11	31	22	9	11	11	13	11	12	19
71	0	12	17	13	28	22	9	12	11	14	10	10	19
52	34	14	12	13	26	24	10	10	12	15	9	10	17
46	11	14	12	11	28	23	10	10	12	13	9	10	17
70	31	13	10	13	28	23	10	10	13	14	11	11	18
82	1	13	13	12	27	23	9	10	11	14	11	10	17
75	6	12	13	11	29	23	10	12	12	13	11	9	17
47	27	15	18	12	31	20	9	13	11	14	12	9	18
74	40	16	10	13	27	25	10	10	11	13	9	11	18
73	8	15	10	13	29	23	10	12	12	14	11	10	17
48	12	13	12	11	29	23	10	10	12	14	9	10	18
46	1	13	12	12	30	23	9	12	12	14	11	11	18
105	10	13	10	12	29	23	9	12	12	14	11	10	20
72	24	14	10	11	28	23	10	10	12	14	9	12	19
50	11	13	12	13	29	21	9	13	11	13	9	12	18
54	15	13	10	12	29	22	10	12	10	14	10	10	19
96	2	13	10	13	30	20	10	10	11	13	8	10	18
103	0	13	19	12	26	23	10	14	12	14	9	10	19
38	3	12	10	12	27	24	9	10	12	14	8	11	18
53	4	13	14	11	29	22	9	13	14	13	12	12	19
53	11	14	16	12	28	25	9	10	12	12	9	11	20
78	8	14	12	12	29	23	9	12	13	15	8	10	19
118	4	14	13	12	29	21	9	15	11	13	10	10	18
103	1	16	11	11	29	23	9	11	13	13	9	10	19
44	7	14	18	11	29	23	9	10	12	13	9	12	19
46	10	12	14	11	28	21	8	10	12	13	9	13	18
71	22	14	12	11	31	23	9	12	13	13	8	11	18
47	43	14	16	12	31	23	9	14	12	14	8	10	18
76	2	13	12	13	27	20	10	12	11	12	11	11	17
75	23	15	11	11	29	23	10	12	12	13	9	13	18
104	20	14	10	12	28	24	9	12	12	13	10	9	19
78	37	15	12	12	29	23	8	10	11	13	10	12	19
78	6	14	11	12	28	23	9	13	12	14	9	11	19
40	37	15	10	13	27	22	10	9	13	13	9	10	19
42	38	12	17	12	28	23	9	10	13	13	9	11	18
103	26	14	10	12	28	23	10	13	11	13	9	11	19
58	39	13	12	12	27	24	9	10	11	14	11	11	17
45	12	13	9	13	29	23	10	13	11	15	10	10	19
23	25	12	18	12	31	22	9	12	12	13	10	9	19
119	1	13	11	11	29	24	9	11	11	15	8	11	17
65	2	13	15	11	29	22	9	10	11	13	9	11	17
64	0	12	9	12	29	21	9	11	12	14	8	11	17
41	2	13	14	13	28	21	9	12	12	13	9	11	19
80	3	13	10	12	28	23	10	10	12	13	9	9	18
62	0	13	13	12	29	22	9	13	12	14	9	10	19
75	23	12	9	11	31	22	9	13	12	13	8	11	18
99	0	14	12	12	29	24	9	11	12	12	9	11	19
39	16	14	10	13	28	21	10	12	12	13	11	12	20
74	20	13	12	12	28	25	10	10	11	13	10	11	19
89	17	14	11	11	29	23	9	10	12	14	10	11	19
42	4	12	14	12	27	22	10	10	12	13	11	12	17
33	0	13	14	11	29	22	10	10	12	15	9	10	21
73	16	13	9	13	30	24	9	12	12	14	10	9	17
58	15	13	17	11	27	21	10	12	12	13	9	11	19
71	13	13	15	11	27	23	9	10	12	13	10	10	19
48	10	13	19	12	28	23	10	10	12	14	10	11	19
35	3	13	12	11	28	24	10	10	13	15	12	11	20
69	5	14	11	12	28	24	9	10	12	13	10	11	20
55	18	14	10	12	30	23	9	10	12	13	9	11	20
52	10	13	13	13	28	22	9	10	12	15	9	9	18
55	33	16	13	13	30	22	9	12	11	14	9	9	20
91	1	15	10	13	27	22	9	11	12	13	11	9	19
45	17	12	18	11	29	24	9	12	11	14	9	10	18
50	23	14	10	12	28	23	10	13	11	13	9	11	19
94	0	15	10	11	28	23	8	12	13	13	10	11	18
46	4	15	12	13	29	23	10	10	11	14	8	10	18
70	0	13	13	12	27	25	8	12	12	13	9	10	18
116	2	13	10	11	29	22	9	10	13	14	9	10	19
45	32	14	13	12	28	25	9	12	11	13	11	11	19
50	23	12	11	11	28	22	10	12	11	13	9	11	19
88	0	15	10	11	28	22	9	10	13	13	11	10	20
102	38	15	17	12	27	24	9	13	12	13	9	11	19
70	32	16	13	12	30	24	10	13	12	13	10	10	17
104	3	13	16	11	28	22	10	12	12	14	9	10	19
56	3	13	13	13	28	25	9	13	11	14	11	12	19
46	9	14	12	12	28	22	9	12	12	12	9	13	18
35	4	13	18	11	29	25	9	10	11	13	9	11	17
68	9	13	10	14	27	22	9	10	13	13	11	11	18
87	16	16	13	12	29	23	9	10	11	13	9	11	19
106	28	13	13	11	28	20	8	10	11	15	9	10	19
73	30	14	17	12	28	23	9	10	11	13	11	11	18
71	20	12	14	11	28	22	10	12	12	14	10	10	18
29	10	16	9	12	31	22	9	12	13	13	11	11	19
31	0	14	17	12	28	20	10	10	12	13	11	11	19
66	1	15	19	11	28	24	10	10	13	13	9	10	18
78	3	13	11	13	28	21	9	10	12	14	11	11	20
42	2	14	16	13	29	22	9	11	12	14	9	10	20
82	6	14	12	11	29	23	10	10	12	13	9	10	18
30	9	15	16	12	27	20	9	11	12	15	9	11	16
63	0	14	20	12	29	24	9	10	14	14	10	11	18
106	23	13	16	12	29	24	10	12	12	14	8	10	18
69	0	14	10	12	29	24	11	13	12	13	9	11	19
85	1	14	16	12	28	21	9	10	12	13	9	12	18
46	0	14	13	12	28	22	9	13	11	13	9	12	17
100	1	13	10	13	29	24	10	10	13	13	10	11	17
105	23	12	9	13	27	22	9	11	12	13	11	10	18
79	6	13	10	12	29	21	10	12	12	14	9	9	19
97	50	14	11	12	30	23	10	10	13	14	9	10	19
58	33	15	10	11	27	20	10	10	12	13	10	11	18
93	9	14	17	12	31	22	10	12	12	13	11	10	20
37	10	14	15	12	29	23	9	12	13	14	8	9	19
58	6	13	14	13	31	22	8	10	13	13	11	11	18
63	10	13	12	12	28	25	9	10	12	15	9	10	18
85	13	15	15	13	28	24	9	12	14	14	9	11	17
99	0	13	10	11	30	23	9	12	12	13	9	10	18
50	2	13	20	13	31	22	9	10	12	13	10	10	19
64	1	13	13	12	29	23	10	10	12	13	9	11	18
104	1	12	13	11	27	23	10	12	12	14	9	10	17
46	6	14	10	11	28	23	9	10	12	14	10	9	18
82	2	13	14	12	27	21	9	10	13	14	9	13	18
51	32	12	14	11	27	23	9	12	12	15	9	11	19
55	0	13	12	12	29	23	9	10	12	13	11	12	19
33	9	15	16	11	28	23	8	10	11	14	11	11	18
65	2	14	16	11	27	24	9	10	12	14	8	10	18
96	0	14	10	11	30	23	9	10	12	14	10	11	19
85	2	16	13	13	29	21	9	10	12	14	10	12	20
36	12	16	12	12	28	23	9	11	12	13	9	10	17
86	32	12	16	13	27	24	11	12	11	14	9	10	20
57	2	13	17	13	28	23	8	13	12	14	11	9	18
55	27	16	9	12	29	22	9	10	13	14	11	11	19
81	11	13	15	12	28	23	9	12	11	14	9	11	20
48	2	15	15	12	26	22	10	12	12	14	9	11	19
35	8	13	12	12	27	24	9	11	13	15	10	11	17
101	0	14	19	11	29	25	9	13	12	13	9	10	18
49	27	15	15	14	28	24	9	13	12	14	9	10	18
41	29	14	16	12	30	23	9	12	12	13	8	11	18
102	29	14	11	14	28	22	9	10	12	14	9	11	18
95	17	13	15	11	29	23	10	10	14	13	8	9	18
54	8	13	18	13	29	22	9	13	12	13	9	9	17
32	37	13	11	13	30	20	9	10	13	15	9	11	17
85	15	14	12	12	28	23	9	13	12	13	11	11	17
105	33	16	14	13	29	24	10	13	11	13	10	10	18
101	17	13	10	13	31	23	8	10	11	13	10	10	18
82	26	17	14	12	30	22	10	10	12	13	9	11	19
51	13	13	10	12	30	25	10	13	11	13	9	10	19
63	0	14	10	12	29	23	9	13	11	13	10	11	19
94	4	13	13	13	28	21	9	10	12	13	10	11	19
51	3	15	13	12	28	22	10	11	12	13	10	11	19
38	19	13	10	12	28	23	10	11	12	14	9	11	18
84	9	14	13	11	29	20	9	12	11	13	9	10	20
90	5	13	14	12	28	24	11	12	12	13	9	11	19
35	46	13	10	12	28	24	8	10	11	13	8	10	17
97	0	14	9	13	29	23	10	10	12	13	9	10	17
97	8	13	14	12	29	24	9	10	14	14	9	9	18
87	30	16	14	11	29	22	9	10	13	13	10	10	19
59	0	14	10	12	28	23	10	12	12	12	10	11	18
61	12	13	10	13	30	23	9	10	12	13	10	10	18
59	6	14	10	13	28	22	9	11	11	13	8	9	19
72	30	15	13	11	29	22	9	10	13	14	9	10	20
61	0	15	12	13	28	24	10	12	11	13	9	11	19
79	37	14	12	12	28	22	9	12	12	12	9	13	18
77	0	13	13	11	28	24	9	10	12	14	9	9	20
98	0	12	17	11	29	21	9	10	12	14	10	13	20
34	17	14	10	12	29	22	8	10	12	13	11	10	17
96	6	13	10	13	28	23	9	12	11	14	12	12	19
73	22	13	15	12	31	22	10	12	12	14	9	10	18
100	28	13	16	12	29	23	10	10	11	14	9	10	18
49	20	13	10	13	29	22	9	13	12	13	10	9	17
89	3	14	15	13	27	22	9	13	12	13	10	11	18
84	1	13	10	11	29	24	9	14	11	13	9	11	19
95	3	13	14	12	29	22	10	11	11	15	9	10	19
44	2	13	12	13	27	23	10	11	12	13	11	11	18
105	2	14	14	10	28	24	9	11	11	14	9	11	19
87	13	14	11	12	27	22	10	10	12	13	8	10	17
67	2	14	16	12	28	23	9	12	12	13	9	9	19
75	4	13	12	12	28	24	9	10	12	13	10	12	17
66	21	13	13	12	29	20	10	15	12	13	10	11	17
43	6	14	13	12	28	23	9	10	12	15	11	9	18
44	10	13	17	12	26	22	9	10	12	14	10	10	20
75	11	12	14	13	28	20	10	13	11	14	9	11	18
53	1	14	17	12	29	23	10	13	12	13	11	10	17
59	6	13	13	11	28	22	8	11	11	13	11	10	19
33	8	16	18	12	28	21	9	10	13	14	9	11	18
102	26	12	12	13	28	23	9	10	12	13	10	10	18
56	16	13	13	13	28	24	9	10	12	13	8	11	20
92	5	15	15	11	29	23	9	12	11	13	10	10	17
28	11	15	13	12	30	22	10	10	13	14	10	10	18
78	9	13	10	12	28	24	9	10	12	13	9	9	17
84	0	12	17	12	30	22	9	10	12	13	11	9	18
37	11	12	10	12	27	22	9	10	13	13	8	11	18
101	0	13	13	12	27	23	9	13	11	14	10	10	19
101	2	13	14	11	29	22	10	12	13	13	9	10	19
48	7	13	13	12	29	22	10	12	11	14	11	11	20
46	1	12	12	12	29	23	9	10	13	15	11	11	19
35	2	13	13	13	28	22	9	13	12	13	9	10	18
41	5	14	13	11	29	22	9	10	12	14	10	9	19
63	21	14	13	13	28	23	9	10	12	13	9	9	20
59	31	12	9	12	28	23	9	13	14	13	9	10	19
107	6	13	17	11	27	20	9	12	12	13	10	11	18
62	24	12	16	12	27	23	9	10	12	13	9	7	20
48	0	14	13	12	28	23	9	14	12	13	9	9	19
57	15	13	11	13	28	21	9	10	12	14	11	11	20
45	15	13	13	12	30	23	9	12	12	14	9	10	18
76	8	13	14	12	27	23	9	13	12	13	9	12	20
82	0	14	17	13	28	24	10	10	13	14	11	11	19
39	12	12	13	13	29	23	10	12	12	14	9	11	18
83	0	14	10	12	28	22	10	13	11	14	9	11	18
76	0	16	9	12	29	22	9	10	13	14	11	11	19
93	1	15	12	13	27	23	9	13	11	14	9	11	18
33	3	13	10	11	29	22	9	12	12	13	9	10	19
104	12	14	10	12	29	24	10	12	12	14	10	10	21
48	6	13	10	12	28	24	9	10	12	13	9	9	17
95	47	13	10	11	29	22	10	12	12	13	9	11	18
44	0	13	15	12	29	22	9	12	12	13	9	9	18
76	21	14	14	11	29	24	10	10	12	13	10	11	18
100	13	14	12	12	27	24	9	12	13	15	11	10	17
63	8	15	12	13	30	24	9	12	11	13	9	10	18
89	45	14	13	11	30	22	9	13	12	14	11	12	20
83	13	14	12	12	28	24	9	13	13	13	11	11	18
57	25	13	10	12	28	24	8	10	11	13	8	10	17
59	0	12	11	13	29	21	9	10	13	14	10	12	18
64	30	13	12	12	30	23	9	10	12	12	10	10	17
83	9	14	12	12	27	22	9	10	12	13	11	12	20
50	2	13	17	12	27	23	10	14	11	15	10	12	19
99	12	13	13	13	28	23	10	12	11	13	9	11	18
72	26	13	10	12	28	23	9	10	12	15	9	11	19
51	7	13	15	11	28	22	9	12	12	13	10	11	19
50	13	13	14	14	28	22	9	14	13	14	10	10	18
69	5	13	13	12	28	22	9	9	12	14	8	10	19
94	5	14	11	12	27	23	9	10	10	14	9	11	19
70	11	15	15	12	28	24	9	13	13	13	11	12	18
57	11	15	10	12	28	20	9	10	12	13	11	11	19
59	0	13	17	11	29	22	9	12	11	13	9	11	19
74	8	13	13	12	28	24	9	10	11	14	10	9	18
54	0	13	18	11	30	23	8	12	14	14	9	11	18
94	21	14	13	12	28	23	9	13	12	14	11	10	17
36	0	15	10	12	28	21	10	12	12	14	11	11	18
66	41	14	12	13	29	22	9	13	11	14	10	11	19
108	2	14	11	12	28	23	9	12	11	14	9	12	19
87	18	12	13	11	27	23	9	10	11	13	8	11	19
57	4	14	15	13	28	22	9	12	12	13	9	12	20
25	0	12	9	13	27	22	9	11	12	13	11	10	18
47	2	14	18	12	29	24	9	10	11	13	10	13	18
45	2	13	20	13	31	22	9	10	12	13	10	10	19
63	19	14	18	11	29	23	9	13	12	13	11	11	19
49	29	15	13	12	29	23	9	10	12	13	9	11	18
82	26	15	11	12	27	22	10	13	11	15	9	11	18
88	0	14	13	13	27	22	10	10	11	15	9	11	18
95	31	14	13	12	28	22	11	12	13	13	11	10	20
68	14	14	18	12	29	22	10	13	12	13	11	11	17
66	4	16	13	12	28	21	11	12	12	13	11	10	19
79	38	15	16	11	26	23	11	10	12	13	10	11	18
90	4	12	18	11	29	24	9	12	11	14	9	10	18
49	16	15	15	12	28	22	10	10	11	13	8	9	17
73	1	14	13	12	28	23	9	10	12	14	10	9	18
109	2	13	12	12	30	22	10	10	12	13	11	11	18
68	11	13	10	12	31	23	9	13	12	13	9	11	18
22	4	12	11	13	29	21	9	10	13	14	10	12	18
68	0	15	10	13	29	23	10	12	12	14	11	10	17
82	7	15	10	13	29	24	9	10	12	14	10	11	18
76	8	13	11	11	30	23	9	12	12	14	9	11	19
49	0	15	15	12	29	24	9	12	13	13	9	11	18
75	3	13	16	13	27	23	9	12	13	14	9	11	19
82	5	12	12	13	27	23	10	11	11	13	10	13	19
68	0	14	11	13	28	24	9	11	13	14	10	11	19
68	28	13	16	12	28	23	9	10	12	13	10	11	17
46	0	13	18	11	29	25	9	10	11	13	9	11	17
60	20	13	11	12	28	21	9	10	12	13	9	10	19
77	15	13	15	12	28	24	9	12	13	13	10	11	18
51	19	13	11	12	27	23	9	12	12	15	10	12	18
60	9	15	14	13	29	22	10	11	12	15	9	9	18
62	1	13	12	11	28	23	9	11	12	13	9	11	20
56	14	13	15	12	29	22	9	12	13	13	10	11	17
36	0	13	17	11	30	23	9	11	11	13	9	12	20
101	27	15	10	12	28	21	9	13	13	13	9	9	18
103	15	14	11	12	27	22	9	10	11	14	11	10	18
89	25	15	18	12	27	22	9	13	11	15	9	10	18
55	1	15	17	12	27	23	8	12	13	14	9	12	20
55	2	13	12	12	28	24	9	12	13	13	10	10	18
81	2	15	11	11	30	22	9	13	13	13	9	11	19
100	15	12	16	13	29	21	8	10	14	14	9	10	19
53	5	16	11	12	30	22	8	12	12	14	10	12	19
89	1	15	16	12	31	23	9	13	12	14	9	9	19
65	2	13	12	12	30	23	9	12	12	15	9	10	17
81	0	13	12	13	29	22	9	10	11	13	10	11	19
94	6	16	12	12	30	23	9	10	11	13	9	10	19
63	0	12	17	11	26	23	9	13	12	14	10	10	18
52	1	13	13	12	29	23	10	10	12	13	9	11	18
103	11	15	13	12	27	24	9	10	13	13	11	11	18
114	8	13	10	13	28	22	9	12	12	13	11	13	19
84	2	14	10	11	28	21	10	10	12	14	9	11	18
60	8	15	11	12	28	23	9	10	13	13	9	11	17
30	41	15	12	11	28	23	9	10	12	13	10	11	19
67	4	15	9	12	28	22	9	12	11	13	9	12	20
98	0	13	16	13	28	22	9	10	12	13	9	9	18
106	6	13	13	12	29	24	10	10	12	13	10	10	19
114	27	13	10	12	29	25	8	10	13	13	9	11	19
42	9	15	13	13	29	25	9	9	14	15	11	12	19
61	22	14	12	12	28	23	10	10	13	13	8	12	20
74	20	16	14	13	29	23	8	10	13	15	9	9	18
38	26	12	10	11	28	22	8	10	13	14	9	10	18
104	2	13	18	12	29	23	9	10	12	13	10	12	21
41	6	12	13	12	29	22	9	11	12	15	9	11	19
81	0	13	12	13	30	24	9	12	12	14	12	9	18
62	14	13	13	11	28	23	9	13	12	13	8	12	19
67	0	15	12	12	30	22	9	11	11	13	10	10	18
62	1	12	20	12	27	22	9	10	12	13	11	10	19
63	2	12	10	12	28	22	9	9	13	14	9	11	19
89	36	15	18	13	29	22	9	11	13	14	9	10	18
47	15	14	12	12	30	23	10	12	11	13	10	10	19
72	11	14	10	12	30	24	9	12	12	13	9	9	18
41	3	13	14	11	28	22	9	11	13	13	8	10	18
51	44	13	11	13	29	22	10	12	13	13	10	11	19
65	18	13	10	12	29	21	8	12	14	13	9	12	19
44	27	15	12	12	31	22	10	12	12	13	9	10	17
49	23	13	12	11	29	23	10	12	11	13	9	10	18
41	1	14	13	12	29	21	9	12	12	13	11	10	18
43	3	14	12	11	27	22	9	13	11	13	9	9	18
108	21	13	12	12	29	22	9	13	13	13	9	10	19
82	22	14	10	12	27	24	11	10	12	13	9	11	18
41	31	13	12	12	30	25	9	13	13	13	9	11	20
52	31	13	12	13	27	23	9	10	11	14	10	11	18
44	26	14	12	12	30	25	10	12	12	13	10	11	20
77	1	15	20	11	30	22	9	10	11	13	11	12	18
108	0	14	15	11	28	23	10	9	12	14	9	9	17
71	19	13	10	13	27	23	10	12	11	12	10	12	19
