# Supplementary material for: Using game theory to thwart multistage privacy intrusions when sharing data
Source: Sci Adv. 2021 Dec 10;7(50):eabe9986. doi: 10.1126/sciadv.abe9986 (PMC8664254; doi:10.1126/sciadv.abe9986)
Supplement: Supplementary file 2 — Data S1 [file sciadv.abe9986_data_s1.zip › sciadv.abe9986_data_s1/DemoKAnonymization/exp/2058/data/target_data/i45.csv]

YOB	State	STR1	STR2	STR3	STR4	STR5	STR6	STR7	STR8	STR9	STR10	STR11	STR12
70	20	12	12	11	28	23	9	10	12	13	9	11	19
44	7	14	13	12	28	23	9	13	12	13	11	11	21
18	2	14	16	12	29	23	10	9	11	13	9	10	17
102	0	13	16	12	28	25	10	12	11	13	9	12	19
47	13	13	14	13	29	23	10	10	11	13	9	10	18
37	0	12	13	11	28	23	8	13	11	14	9	10	19
86	0	14	10	13	28	22	9	11	11	13	8	9	19
23	2	13	16	12	28	23	9	10	11	14	9	10	18
53	1	13	14	12	30	23	8	10	11	13	10	9	19
102	4	12	10	11	27	23	9	12	13	14	8	11	20
55	32	13	15	12	27	23	8	13	12	13	10	10	18
38	22	12	13	12	29	22	9	13	11	13	9	11	20
33	3	13	15	12	28	23	10	10	12	12	9	10	20
71	17	14	12	11	30	23	10	13	11	13	9	10	18
71	4	13	13	12	27	25	8	12	12	13	9	10	18
77	1	15	15	13	28	20	9	10	12	13	9	10	19
50	3	13	16	12	27	24	10	13	12	14	8	11	18
88	9	13	15	12	29	24	9	12	11	14	9	11	19
74	9	14	13	13	27	22	9	12	12	13	11	12	18
102	10	13	15	11	28	23	8	12	12	13	9	11	17
59	13	12	13	12	28	22	9	13	12	13	11	11	19
64	4	13	19	12	26	23	10	14	12	14	9	10	19
45	8	14	10	12	29	23	9	12	12	13	10	10	19
93	6	15	13	11	30	23	9	10	11	13	9	10	17
83	25	15	18	12	27	23	9	12	13	13	9	9	17
108	0	12	12	12	29	22	10	12	12	14	9	11	18
36	36	13	11	11	28	22	9	12	12	12	12	10	17
27	1	16	14	12	28	23	9	10	11	13	12	12	19
113	3	13	15	13	27	23	10	10	12	14	9	10	18
100	13	13	17	11	30	22	10	10	12	14	11	11	20
75	15	15	15	11	29	23	9	10	11	13	9	11	16
50	5	15	10	11	30	23	9	13	11	14	10	13	18
95	20	14	16	12	29	21	10	10	14	14	9	9	18
111	15	15	17	14	29	23	9	12	11	13	9	9	18
41	23	13	13	11	28	24	10	10	12	14	9	9	20
58	1	13	11	12	27	23	8	13	12	14	11	12	17
102	11	14	11	13	27	23	10	13	12	13	9	10	18
53	31	13	12	12	27	23	10	12	13	14	9	13	18
48	1	15	12	12	31	22	10	12	12	13	9	10	17
46	2	12	16	12	28	21	9	13	12	15	9	11	19
49	1	14	13	11	27	22	9	12	11	14	10	12	19
104	8	13	12	12	30	25	9	13	13	13	9	11	20
79	3	12	13	12	28	21	10	14	13	13	9	12	18
100	25	12	15	12	29	22	9	10	13	13	10	11	17
45	40	13	15	12	29	22	9	12	12	13	9	9	18
67	38	13	10	11	28	22	10	10	12	13	11	11	19
81	9	14	11	12	27	22	10	10	11	13	9	10	19
46	28	14	20	12	27	23	10	10	12	13	11	10	18
87	30	16	10	11	27	22	9	13	12	14	9	11	18
53	11	14	13	13	31	22	9	12	12	14	11	11	20
85	14	13	13	12	27	23	9	13	11	14	11	11	17
58	3	13	10	12	28	21	9	12	13	13	9	10	18
30	7	14	10	13	29	24	9	12	12	14	9	10	16
84	1	13	15	12	29	23	9	11	12	13	10	11	18
112	3	13	10	12	29	23	9	10	12	15	9	10	20
56	1	12	13	12	29	24	9	12	12	14	9	10	20
41	10	12	10	12	27	22	9	10	13	13	8	11	18
72	1	13	12	11	29	24	9	12	11	13	10	11	19
72	0	14	10	12	28	22	9	10	12	14	9	11	17
67	18	15	13	12	28	21	9	12	12	14	8	9	17
66	6	14	11	12	28	21	8	10	11	14	10	12	19
51	27	15	14	12	27	21	9	13	12	13	11	12	19
91	6	16	10	12	28	24	9	11	13	14	9	12	17
57	2	12	13	12	28	21	10	12	11	13	8	11	19
100	0	15	10	12	30	24	9	12	12	14	10	10	19
42	1	14	10	13	28	22	9	10	13	13	9	10	19
102	0	15	13	11	29	22	9	10	13	14	9	10	20
79	19	13	13	12	29	20	9	13	12	13	9	11	17
46	5	13	13	13	28	22	9	10	12	15	9	9	18
71	24	14	10	12	29	21	9	10	12	13	9	11	18
54	35	12	10	11	27	23	9	12	13	14	8	11	20
50	0	14	10	13	28	22	9	11	11	13	8	9	19
30	10	12	16	13	29	22	8	10	14	14	9	10	19
59	7	13	12	12	30	25	9	13	13	13	9	11	20
27	29	16	12	12	27	23	10	12	12	14	9	10	17
79	16	12	15	13	28	23	9	10	11	14	10	12	17
86	0	16	16	13	28	22	9	12	13	14	10	11	19
103	6	14	13	11	28	24	9	12	12	13	11	12	20
88	6	15	11	12	30	21	9	10	11	13	10	11	20
55	9	14	12	11	28	23	10	10	12	13	9	10	19
45	7	13	11	11	30	24	9	14	12	15	8	10	19
99	1	13	11	11	30	23	9	12	12	14	9	11	19
36	27	13	14	13	29	23	10	10	11	13	9	10	18
36	0	14	10	12	28	23	10	13	11	14	8	12	18
29	21	15	14	11	26	23	8	10	13	14	10	11	18
41	22	15	18	12	28	23	9	10	11	13	9	11	20
96	3	14	13	11	29	22	9	10	12	14	9	12	18
97	9	13	19	13	28	22	10	10	12	14	9	9	17
92	7	14	13	12	29	22	10	10	11	14	11	11	19
68	25	14	12	11	29	22	9	10	12	13	9	12	18
90	19	13	10	11	30	23	9	12	12	13	9	10	18
32	26	13	11	12	27	23	9	13	11	14	9	11	21
54	1	14	12	11	26	22	10	13	13	13	9	14	16
66	3	14	16	12	29	22	9	13	12	13	9	12	18
59	11	14	15	12	28	22	9	12	12	14	9	9	19
85	9	13	18	11	31	24	9	11	12	12	12	10	19
44	6	13	10	13	28	22	9	12	11	13	10	9	17
41	0	14	10	12	27	23	10	12	13	14	9	11	18
69	20	16	10	11	28	23	9	10	13	14	10	11	19
85	11	13	14	11	28	22	9	10	12	14	9	10	20
50	6	16	13	12	29	24	10	10	12	15	9	11	19
51	6	15	11	12	28	22	9	10	12	13	10	11	19
80	0	12	16	12	30	23	9	10	13	13	9	10	17
80	8	13	15	13	28	23	10	12	12	13	9	9	18
76	24	14	13	12	30	22	9	10	12	15	10	10	19
105	0	14	11	11	29	23	9	10	12	13	9	10	19
77	9	15	17	12	31	20	9	13	11	14	12	9	18
77	6	14	12	12	27	23	9	12	13	14	8	10	17
53	3	15	15	13	28	22	10	10	12	13	9	10	19
57	4	14	9	12	28	24	9	12	12	14	10	12	19
47	0	15	16	13	28	23	8	10	12	15	9	9	18
41	3	13	10	12	29	22	10	13	11	12	9	11	19
104	10	12	11	13	27	23	10	10	12	14	9	10	19
80	0	13	12	11	28	21	9	14	11	13	9	10	19
48	1	16	11	12	27	21	9	12	12	14	9	10	20
96	3	15	10	11	28	23	9	10	11	14	10	11	19
60	33	14	19	12	27	22	9	10	12	14	11	11	18
49	6	13	13	12	27	24	9	12	13	14	10	9	19
53	38	14	10	13	29	21	9	10	11	13	9	12	19
86	42	14	10	11	29	22	11	13	12	13	9	10	17
113	8	15	11	12	30	23	10	15	12	14	9	12	19
109	1	15	13	11	28	23	9	12	12	14	9	9	17
75	49	14	14	12	27	22	8	12	13	13	10	10	17
73	33	14	10	11	28	23	9	10	12	13	9	9	18
97	3	15	19	12	27	23	9	12	11	13	9	11	19
93	3	13	12	12	29	25	10	10	11	13	10	11	18
109	27	15	14	12	31	22	10	13	12	13	10	11	21
49	27	14	13	11	27	20	10	10	11	14	10	9	18
48	2	14	16	12	27	23	9	10	12	14	11	11	18
90	37	14	11	13	28	22	9	10	13	13	9	12	18
45	2	12	11	12	28	22	9	11	11	14	9	9	19
42	6	13	14	12	27	23	9	10	11	14	9	10	18
68	10	13	10	12	28	23	9	9	12	14	10	11	20
49	0	13	10	12	27	22	10	13	12	15	11	11	17
35	20	13	10	11	30	22	9	10	12	13	10	9	19
109	3	13	16	12	28	23	9	10	12	13	10	11	17
93	10	13	13	12	29	22	9	12	12	15	9	11	17
103	5	15	13	13	27	23	9	10	12	13	9	10	19
39	16	12	9	13	27	22	9	11	12	13	11	10	18
46	46	13	18	11	29	22	9	11	11	13	10	11	17
51	1	16	16	13	28	22	8	12	13	14	10	11	19
95	0	12	19	12	31	24	9	10	11	13	10	10	18
87	8	14	10	12	28	23	9	12	12	14	9	11	18
44	11	14	15	13	27	24	9	13	13	14	9	10	17
65	36	13	11	12	27	24	9	12	11	13	9	12	19
100	10	12	12	11	30	23	8	12	13	13	11	10	17
51	19	16	12	12	28	23	10	10	12	14	9	12	17
81	0	14	19	11	29	25	9	13	12	13	9	10	18
80	18	14	11	12	30	23	10	10	13	14	9	9	19
41	2	12	11	11	27	23	10	13	12	14	10	12	18
49	3	15	15	11	27	23	10	10	12	14	9	11	21
97	0	12	13	12	27	23	8	12	12	13	9	12	20
41	0	14	17	12	29	24	9	11	12	13	9	9	18
14	15	14	13	13	29	21	10	10	13	13	9	10	17
59	7	14	17	12	29	21	10	10	12	14	9	10	19
71	12	13	12	12	27	24	9	11	13	15	11	11	17
49	31	15	13	12	30	22	9	13	12	14	10	11	17
101	11	16	14	14	28	20	9	12	12	13	8	9	19
83	11	15	13	12	30	23	10	10	13	14	9	11	18
47	7	14	12	11	30	25	9	14	12	14	9	11	20
48	32	13	16	12	28	22	10	12	11	14	10	11	19
76	1	15	13	11	28	23	10	12	12	15	9	11	20
36	8	14	13	11	29	20	9	12	11	13	9	10	20
51	27	12	12	12	28	21	9	10	13	13	9	12	19
27	17	13	12	11	28	23	10	10	11	13	9	9	18
100	1	14	17	12	27	23	10	13	12	13	9	11	19
47	15	14	12	12	26	22	9	10	12	13	10	10	19
101	16	13	13	12	29	25	9	10	12	14	11	10	19
77	6	15	12	11	27	22	10	12	12	13	9	11	19
84	33	13	16	12	28	21	10	10	11	13	9	9	18
63	21	14	12	12	29	23	9	13	11	14	9	11	19
104	2	13	11	12	29	23	8	12	11	13	9	10	20
55	6	15	12	12	28	24	9	10	12	13	11	11	17
44	5	16	14	13	30	24	9	12	12	14	11	11	18
38	28	14	13	11	29	22	10	12	12	14	9	13	21
41	7	14	13	12	28	23	10	12	12	14	10	11	20
96	21	13	19	11	28	23	9	12	12	13	8	9	17
89	0	13	12	12	29	23	9	10	12	13	11	12	19
77	5	14	16	12	26	23	10	10	11	14	9	10	19
93	18	13	13	11	28	24	9	10	12	14	9	9	20
80	6	12	10	11	28	22	9	13	11	13	10	9	18
93	23	13	19	12	29	22	10	12	12	14	10	11	19
70	15	13	12	13	29	23	9	10	11	13	11	11	19
80	24	13	13	11	26	24	9	13	13	13	10	10	17
64	1	15	17	12	28	22	9	15	11	13	11	11	18
61	0	14	12	12	27	23	9	11	14	14	9	11	18
37	9	14	17	11	28	22	9	12	11	13	8	11	17
96	10	14	14	12	31	22	9	12	12	14	9	10	17
48	33	15	13	14	27	22	10	10	13	13	9	10	16
46	0	14	15	12	31	22	10	12	12	13	10	9	16
102	0	14	11	12	31	24	9	11	13	13	9	13	17
94	32	14	10	12	29	22	9	10	12	13	8	12	19
49	11	13	12	12	30	25	9	13	13	13	9	11	20
51	5	14	10	11	28	24	8	11	11	14	9	12	17
112	1	13	17	12	29	21	10	12	11	14	9	10	20
95	35	14	12	11	31	23	9	12	13	13	8	11	18
71	14	14	16	14	29	22	9	11	12	13	10	11	18
35	17	13	13	11	29	23	9	10	11	14	8	11	18
88	0	15	11	11	31	23	10	11	11	13	10	9	21
80	4	15	13	12	28	22	10	11	12	13	10	11	19
52	38	14	14	13	27	23	9	13	12	13	11	10	17
50	2	13	18	12	29	23	11	10	11	13	9	8	18
99	5	13	10	11	29	22	10	12	12	13	9	11	18
48	4	13	14	11	28	23	10	11	12	14	9	10	21
57	3	14	12	13	28	23	9	12	12	15	9	12	21
40	13	13	16	12	29	23	10	10	11	14	9	10	18
78	33	16	11	12	30	22	8	12	12	14	10	12	19
39	10	13	10	13	27	24	9	12	12	13	9	12	18
66	0	13	15	13	28	25	11	10	12	14	9	11	18
45	3	14	10	11	28	22	11	10	12	15	9	11	19
84	0	13	11	11	28	22	9	12	12	12	12	10	17
76	39	14	10	12	29	22	9	10	12	13	8	12	19
102	30	14	11	12	28	21	8	10	11	14	10	12	19
97	8	13	13	13	28	23	10	12	12	13	10	12	20
101	3	14	14	11	29	24	11	10	11	14	9	11	19
114	6	14	10	13	29	25	10	10	11	13	9	11	19
102	21	15	11	11	30	22	9	13	13	13	9	11	19
71	6	13	15	12	29	22	10	10	11	15	9	10	20
111	27	13	14	11	27	23	9	10	14	15	10	11	19
63	0	12	10	12	29	24	9	10	13	13	11	10	19
80	6	14	12	12	29	21	10	10	13	14	8	10	17
111	8	14	15	13	28	22	9	12	12	13	9	12	20
25	3	13	14	12	29	23	9	12	12	13	9	11	19
116	13	14	13	11	28	24	9	10	12	14	9	10	18
73	20	14	16	11	28	20	10	12	13	13	11	11	18
79	32	14	10	13	28	23	9	12	13	15	9	10	19
34	0	15	11	13	29	22	9	12	12	13	9	12	17
79	49	12	13	11	28	23	9	12	12	13	12	12	17
78	25	12	12	12	29	23	9	10	13	15	11	11	19
93	32	12	13	12	28	21	8	12	13	15	9	9	19
108	25	14	10	11	29	24	9	11	12	13	9	11	18
66	0	15	11	11	30	23	9	10	12	13	11	10	19
81	1	13	10	13	27	22	9	14	11	14	9	11	19
41	8	15	15	13	28	24	9	12	14	14	9	11	17
43	9	13	13	13	27	21	10	13	10	13	11	11	19
60	21	13	15	12	26	24	10	13	12	15	9	11	20
45	16	13	14	11	27	21	9	10	12	14	10	11	18
75	11	14	15	11	30	23	8	11	14	15	9	11	19
69	38	15	10	13	28	20	9	10	12	13	10	10	19
45	24	13	11	12	27	20	10	10	12	14	10	12	18
74	41	13	10	12	28	24	9	13	12	14	10	10	19
66	17	16	11	12	29	21	9	10	12	13	9	9	20
78	45	13	10	13	27	24	9	12	12	13	9	12	18
77	0	15	16	11	27	23	10	13	13	14	9	11	18
105	39	14	9	13	29	24	8	14	12	15	9	11	19
91	0	14	16	13	27	23	9	12	12	13	11	10	19
82	21	14	11	11	27	24	10	12	12	13	10	10	19
73	6	14	12	12	29	23	9	12	13	15	8	10	19
41	6	16	12	13	29	20	10	13	12	13	11	11	17
98	1	12	10	13	29	23	9	12	12	13	9	12	19
105	0	12	13	12	27	23	8	12	12	13	9	12	20
63	8	12	11	13	27	24	10	12	12	13	10	11	19
95	19	14	16	12	30	23	9	12	12	14	10	10	20
101	15	14	13	13	28	22	9	10	11	13	11	12	19
98	7	15	10	12	30	20	9	12	11	14	10	10	18
54	6	15	10	13	27	23	9	13	11	14	11	11	18
112	4	13	11	11	29	23	9	10	13	13	10	9	19
108	2	13	17	13	29	22	9	10	12	13	11	11	18
59	37	13	10	12	28	22	9	10	12	14	10	13	17
86	0	15	14	13	29	22	10	11	12	15	9	9	18
49	6	14	16	12	30	23	9	12	12	13	8	11	18
101	21	13	13	12	28	24	9	10	12	13	9	11	20
105	4	13	14	12	29	24	9	12	13	14	10	9	18
34	15	14	16	12	27	24	9	12	12	15	11	12	18
34	6	13	13	11	28	23	9	10	12	13	9	9	19
45	20	15	13	12	27	24	9	10	13	13	11	11	18
66	19	13	18	11	29	23	9	14	11	13	9	9	18
41	13	12	11	12	28	22	9	11	11	14	9	9	19
70	1	13	13	11	28	22	8	11	11	13	11	10	19
70	43	16	13	12	29	23	9	10	11	13	9	11	19
39	13	14	14	11	28	22	10	10	12	15	10	10	19
98	14	13	17	12	28	24	9	12	13	14	8	11	19
55	3	14	15	13	28	23	9	10	13	15	9	9	19
84	20	13	12	13	29	21	9	13	11	13	9	12	18
43	6	14	13	12	30	23	9	10	13	13	8	10	18
100	2	14	10	12	26	22	10	10	13	15	11	10	19
65	20	15	11	12	28	24	9	11	12	13	9	11	18
38	9	13	10	13	28	23	9	10	11	14	9	10	19
99	31	16	11	12	28	22	9	10	12	13	11	10	19
41	20	13	13	12	30	24	10	10	13	15	10	11	18
54	33	15	15	11	29	23	9	10	13	13	11	11	19
75	18	14	12	13	29	24	9	10	14	15	10	9	19
79	32	14	10	13	29	23	10	10	11	14	9	10	19
35	13	14	18	13	28	22	10	10	12	14	10	10	18
73	8	13	12	11	28	23	10	10	12	13	9	10	19
39	35	14	12	12	27	23	9	12	12	13	9	12	17
95	1	14	13	13	27	24	10	15	11	13	9	10	18
76	9	13	10	12	28	24	9	10	12	13	9	9	17
93	28	16	10	11	29	22	10	10	11	13	8	10	18
90	0	13	15	12	27	23	10	10	12	13	9	11	18
69	11	14	15	11	29	22	10	12	13	13	9	11	18
87	3	15	13	13	26	24	9	12	12	14	10	10	18
86	30	14	16	12	30	22	9	12	11	14	9	10	20
100	2	13	12	13	29	24	9	10	11	13	10	10	18
110	6	14	10	12	26	23	10	12	12	14	10	11	19
104	22	13	9	13	29	23	10	13	11	15	10	10	19
105	11	14	10	11	27	23	9	12	11	13	8	11	19
110	26	15	15	12	30	23	9	12	11	14	10	11	20
60	43	15	10	11	28	24	10	12	12	13	9	12	16
31	0	14	12	12	30	24	10	10	12	14	9	10	17
61	0	13	16	13	29	23	9	10	12	14	11	10	18
94	31	12	12	12	28	22	10	12	12	14	9	10	20
67	5	13	12	12	27	24	10	12	11	15	10	10	18
74	24	14	12	12	27	21	10	12	11	13	10	11	19
75	32	14	10	13	29	23	9	13	12	13	11	10	20
50	3	14	10	12	28	23	10	13	11	13	9	11	19
58	9	14	11	12	27	22	9	10	11	14	11	10	18
72	6	12	12	11	28	22	9	10	12	13	9	10	20
70	16	13	12	12	28	24	9	10	12	13	10	13	17
43	5	13	16	12	29	23	10	12	12	13	9	10	19
61	28	16	15	11	29	22	9	12	12	14	11	12	18
95	28	13	13	12	27	21	9	12	12	13	10	10	18
36	34	14	13	13	28	23	9	10	12	13	9	9	20
101	6	13	17	12	30	22	10	12	12	13	10	9	19
44	12	13	12	11	29	23	10	10	12	14	9	10	18
112	4	14	15	12	29	22	10	13	12	14	10	11	20
106	11	13	18	12	28	21	9	10	13	13	9	11	19
108	0	13	10	11	29	22	9	13	12	13	10	10	18
99	2	15	14	12	28	22	9	12	13	14	9	11	17
103	11	14	12	12	30	23	10	12	11	13	10	10	19
62	5	13	19	12	30	23	9	10	11	14	9	9	19
105	3	16	15	12	31	22	10	10	11	13	10	10	17
68	34	14	10	12	27	22	9	10	12	14	10	9	18
74	8	16	14	13	29	24	10	13	11	13	10	10	18
98	34	13	12	11	30	22	10	10	12	14	11	11	19
101	30	12	12	11	29	24	10	10	12	13	9	11	18
67	1	14	11	12	29	23	9	12	12	14	8	11	19
73	4	15	12	12	28	23	9	12	11	14	11	11	19
46	6	12	12	11	28	23	10	12	12	14	10	11	19
73	3	15	16	11	27	23	10	12	12	14	9	10	19
67	0	15	12	11	27	22	9	13	12	14	10	11	18
43	18	15	18	11	28	21	9	10	10	13	9	10	18
78	6	13	17	11	30	22	10	10	11	13	9	12	17
41	0	13	10	11	28	22	11	11	13	13	11	10	17
78	25	13	12	13	30	24	9	13	12	14	9	11	18
37	8	13	10	13	27	24	9	12	12	13	9	12	18
103	1	13	13	11	30	24	9	13	13	13	9	9	17
30	3	13	12	13	29	23	8	12	12	13	11	11	18
25	5	13	12	11	32	22	9	10	12	13	11	10	19
100	17	14	10	12	29	24	9	12	13	13	8	10	18
45	14	11	10	12	30	23	9	10	12	13	11	11	21
83	0	14	15	12	28	22	9	12	13	13	11	9	19
111	18	14	16	11	29	22	10	9	12	13	8	10	19
77	2	14	10	12	28	24	10	10	13	15	10	10	18
66	1	13	17	11	28	23	9	14	11	13	9	10	18
82	7	14	12	13	29	24	9	10	13	13	9	11	18
71	3	13	10	11	30	22	9	12	12	13	11	11	19
78	4	12	13	12	28	23	9	12	11	13	11	10	18
75	1	13	15	11	27	22	10	13	13	13	8	12	18
81	3	14	11	12	28	24	10	12	12	14	10	11	19
69	1	13	17	12	27	23	9	10	12	13	12	11	18
100	27	14	13	12	28	23	9	10	11	14	9	12	20
67	17	14	16	12	29	23	9	12	11	14	9	11	20
76	2	16	14	13	30	22	9	10	12	13	9	10	19
109	2	13	13	11	29	24	9	13	12	13	9	12	20
99	25	13	10	11	29	24	10	12	12	13	10	9	18
47	23	14	17	11	29	23	10	10	12	15	9	11	17
37	34	13	10	13	27	22	9	12	12	13	9	11	19
47	0	14	17	11	27	22	9	12	11	15	10	13	18
68	6	15	13	12	27	22	10	14	12	13	10	10	20
21	5	12	10	12	28	23	11	12	12	13	11	9	18
43	14	14	11	12	28	21	9	12	12	12	9	9	19
59	8	13	13	12	28	23	9	13	13	13	11	11	21
96	5	15	9	12	29	25	10	12	12	15	10	11	18
28	9	13	12	12	27	24	10	12	11	15	10	10	18
108	4	12	10	12	27	24	9	10	12	14	8	11	18
52	6	13	12	13	29	23	9	12	12	14	12	11	17
69	22	16	11	12	30	23	9	10	11	13	9	10	18
32	3	14	13	11	29	20	9	12	13	14	9	12	18
50	10	12	16	12	28	20	9	13	12	14	12	10	18
54	2	13	13	12	29	23	9	12	13	14	9	10	18
62	47	14	12	11	28	24	11	10	11	15	8	10	18
108	2	13	15	12	27	23	10	10	12	12	9	10	20
49	27	14	16	13	29	22	9	12	11	13	9	12	18
96	20	14	10	11	30	24	8	12	14	14	8	10	18
65	10	13	10	13	29	23	9	12	11	14	12	12	19
51	25	15	13	11	30	22	9	12	12	13	9	11	17
42	10	14	12	11	27	22	9	13	11	13	9	9	18
103	0	14	10	13	27	21	10	13	12	13	10	11	18
98	3	15	13	12	27	23	9	10	12	13	9	9	18
48	30	14	16	12	27	24	9	11	12	14	11	11	18
33	4	14	10	12	29	23	9	10	12	13	9	10	19
19	0	14	10	11	29	23	9	10	11	13	9	12	17
94	4	13	17	11	30	23	10	10	11	13	10	10	19
52	36	14	11	13	28	22	9	10	12	14	10	12	18
53	16	12	11	11	27	23	9	12	11	13	9	11	18
90	2	14	14	11	30	21	10	10	12	13	8	11	20
82	9	13	15	12	30	24	9	12	12	14	9	10	19
98	0	14	10	12	28	21	10	12	11	14	10	11	19
109	24	14	12	12	27	23	9	11	14	14	9	11	18
95	7	12	11	12	29	21	9	12	13	14	8	10	19
77	0	13	13	11	31	22	9	12	12	13	11	10	17
38	10	16	12	11	28	22	9	12	12	13	10	12	18
112	16	13	17	12	27	23	9	10	12	13	12	11	18
99	13	12	11	13	27	23	10	11	14	14	11	10	18
69	33	13	12	12	30	22	10	10	12	13	11	11	18
34	0	13	19	14	29	21	9	13	12	13	10	11	18
46	4	16	12	12	30	22	10	12	11	13	9	11	18
103	29	14	11	12	28	23	9	12	11	14	8	9	19
34	0	13	16	11	31	22	8	11	11	13	11	12	19
96	1	13	13	13	27	24	9	10	11	14	10	10	19
65	28	14	12	11	28	21	9	10	12	14	9	9	18
79	25	14	12	12	28	23	8	10	12	15	8	11	19
96	15	13	10	12	29	21	10	12	11	13	9	10	19
67	7	16	15	11	28	23	9	10	12	13	10	11	19
88	19	14	17	12	29	21	10	10	12	14	9	10	19
61	4	14	10	13	29	25	9	12	12	13	9	10	18
76	3	13	10	11	30	22	9	12	12	13	11	11	20
51	12	13	13	12	29	22	9	10	13	13	8	11	18
75	0	16	17	12	28	20	10	12	13	13	9	10	19
96	2	16	16	13	28	23	9	10	12	13	11	9	19
65	36	15	16	12	29	24	10	13	12	13	9	9	17
63	13	15	11	12	27	23	9	10	13	13	8	11	19
84	28	14	12	11	27	23	9	10	13	14	11	11	18
68	14	14	17	13	28	24	9	13	12	15	9	9	19
104	0	14	14	13	29	22	10	14	11	13	11	11	20
87	1	16	11	11	29	23	9	11	13	13	9	10	19
87	9	15	18	12	31	20	9	13	11	14	12	9	18
44	22	14	14	11	28	23	9	10	11	14	9	11	17
45	0	14	15	12	28	22	9	12	13	13	11	11	20
119	13	13	15	12	29	21	9	12	13	13	9	12	18
41	5	13	16	11	28	23	11	10	12	13	9	10	19
85	4	13	14	11	29	22	9	10	14	13	10	10	20
100	2	13	13	11	29	23	9	12	11	13	9	11	18
74	18	13	10	13	27	22	9	14	11	14	9	10	19
65	31	13	14	13	29	23	9	10	11	14	9	9	19
39	16	13	15	11	27	21	10	10	12	13	10	11	20
51	3	14	12	12	28	22	9	12	12	12	9	13	18
82	5	14	17	12	28	23	9	12	11	13	8	12	18
87	9	14	18	12	29	23	10	13	12	13	11	10	17
49	16	13	14	13	28	22	9	12	13	13	9	13	19
69	7	15	11	11	29	24	10	14	11	14	9	10	20
66	13	13	10	13	30	23	9	10	12	14	9	12	18
107	14	13	12	13	29	21	9	10	12	14	9	11	19
89	17	15	15	11	29	23	9	10	11	13	9	11	16
69	23	15	10	12	30	20	9	12	11	14	10	10	18
39	4	14	13	12	27	23	9	14	12	13	11	11	17
51	1	13	16	11	27	24	9	14	11	14	10	11	18
86	1	13	13	13	27	23	9	10	12	13	11	10	16
67	2	13	12	12	29	21	10	10	12	14	9	10	17
111	8	14	12	12	27	23	8	12	11	13	11	10	19
51	0	13	13	12	27	23	9	10	12	14	8	11	18
34	27	14	12	13	29	22	10	12	14	13	9	12	18
99	24	13	12	11	31	24	10	12	13	13	9	10	18
96	12	14	14	11	27	23	9	11	12	13	11	10	20
38	21	13	16	12	28	23	9	12	12	15	10	9	18
68	4	14	9	11	27	23	9	12	12	15	9	11	17
65	28	15	9	13	28	23	9	9	12	14	11	10	18
111	33	15	10	11	28	21	10	12	12	14	10	10	19
47	11	14	14	11	30	22	10	13	12	13	10	12	17
61	1	14	16	12	29	23	10	10	12	13	9	11	17
100	2	12	15	13	27	22	10	13	12	13	9	9	20
74	30	13	17	12	31	22	9	10	12	13	9	11	20
106	8	15	17	12	29	24	9	11	12	13	9	12	20
46	17	12	16	12	27	23	10	12	11	14	9	11	18
112	3	13	14	11	29	23	9	12	12	13	10	10	19
46	0	12	15	12	30	23	9	10	12	14	9	10	18
69	18	13	17	12	28	22	9	13	12	13	9	10	18
102	4	14	16	12	29	22	9	12	10	13	9	10	19
84	0	14	11	12	27	22	10	12	13	14	11	10	17
62	0	13	11	13	26	24	10	12	11	14	9	12	17
91	39	14	12	12	29	22	9	10	11	14	11	11	17
63	2	16	12	11	28	22	9	12	12	13	10	12	18
100	25	14	10	13	28	20	10	13	12	13	8	11	18
72	25	14	13	12	28	22	9	12	12	13	9	10	18
64	3	15	15	12	28	22	9	10	13	13	9	9	19
53	22	15	17	11	29	23	9	12	11	13	9	10	19
38	7	13	10	12	28	21	9	10	12	13	9	11	17
84	1	15	10	13	28	24	9	13	12	13	11	12	21
91	9	13	16	12	29	23	8	10	12	14	10	10	19
92	0	14	10	12	29	22	8	10	12	13	11	10	17
100	2	16	12	13	27	23	10	11	11	13	10	10	19
70	0	14	10	11	28	24	10	10	13	13	10	11	18
61	13	14	10	11	28	22	9	10	14	14	8	11	18
107	20	14	12	11	28	22	9	10	12	14	9	12	17
79	22	13	13	12	27	24	9	10	13	13	9	10	19
100	0	15	10	11	28	23	10	12	12	13	9	11	17
50	3	14	11	12	27	25	9	10	12	14	9	11	19
72	25	14	13	12	27	22	10	9	12	14	10	12	19
50	3	14	16	12	28	25	9	10	11	13	9	10	16
60	42	16	13	13	28	20	9	12	12	14	10	11	20
79	1	14	10	13	28	24	9	10	12	13	9	10	18
58	16	12	13	12	28	22	9	13	12	13	11	11	19
27	16	14	19	12	29	23	10	13	13	14	10	10	18
47	11	16	12	11	29	23	9	11	12	14	10	11	18
11	0	14	13	13	30	23	10	13	11	13	12	12	19
81	7	13	13	11	27	22	9	10	12	13	10	11	20
27	21	16	10	12	25	24	9	13	12	13	9	11	19
99	22	12	15	11	29	23	8	11	11	14	9	11	17
79	10	14	12	11	26	22	10	13	13	13	9	14	16
106	0	15	13	12	27	22	10	14	12	13	10	10	20
100	16	16	13	12	27	24	9	10	12	13	9	11	18
68	1	15	15	12	26	22	9	10	12	13	11	11	19
40	2	13	11	11	28	23	9	12	12	12	12	10	17
112	35	13	11	12	29	23	9	12	11	13	8	12	17
72	12	13	20	11	29	23	9	13	12	13	9	11	17
84	25	15	17	12	28	22	9	12	12	14	9	10	17
44	13	13	11	13	28	22	9	13	13	14	9	10	18
99	8	14	12	12	29	23	9	12	12	13	9	9	19
25	43	16	14	11	26	23	10	12	11	13	8	10	18
94	4	13	13	11	29	23	9	10	12	13	9	11	22
89	8	12	13	12	28	23	9	12	12	13	9	9	20
72	9	14	10	11	26	23	10	10	12	14	10	13	19
41	25	13	17	11	27	22	10	13	12	13	9	11	18
38	10	13	10	11	27	20	10	11	13	13	11	11	18
91	7	14	13	12	27	22	9	12	11	13	9	10	18
51	2	16	13	12	28	21	11	12	12	13	11	10	19
51	16	13	11	11	28	22	9	12	12	12	12	10	17
97	5	14	16	12	28	24	9	13	11	13	8	11	18
87	9	14	10	13	29	24	9	12	12	14	9	10	16
69	0	15	13	11	28	22	10	12	11	14	9	11	19
98	1	15	14	12	29	22	9	13	13	13	10	10	19
95	0	14	17	12	28	23	9	11	12	14	9	11	18
32	14	16	18	13	28	24	9	12	12	13	11	10	18
71	37	13	12	13	29	21	9	13	11	13	9	12	18
93	24	13	12	12	27	24	10	12	11	15	10	10	18
108	11	14	16	12	28	24	9	13	11	13	8	11	18
55	7	14	10	12	27	23	9	12	12	13	9	10	18
72	12	15	13	13	27	23	9	13	12	13	8	12	19
76	8	13	11	11	30	23	9	12	12	14	9	11	19
107	13	15	12	12	27	22	8	10	12	13	10	10	18
46	14	12	18	12	28	22	10	10	12	13	9	10	17
97	3	13	13	12	27	23	10	10	11	13	10	9	19
81	5	14	11	13	28	22	10	12	12	14	11	11	18
99	6	16	9	11	28	21	10	10	13	13	9	11	19
73	21	13	10	14	30	24	9	10	12	13	10	11	19
70	44	14	12	12	28	23	9	10	12	13	10	9	19
41	0	15	16	12	29	24	9	10	12	13	9	10	18
21	0	12	12	13	30	21	10	10	13	13	9	11	19
107	7	13	13	12	28	23	10	13	12	14	11	11	19
104	8	15	10	11	28	21	10	12	12	14	10	10	19
73	11	14	13	12	28	22	10	12	13	14	11	9	19
44	0	12	17	11	31	21	9	13	11	13	9	11	18
43	5	12	10	11	28	21	10	12	11	14	9	11	18
71	30	12	14	12	27	22	10	10	12	13	11	13	17
92	2	14	12	13	29	22	9	12	13	14	10	11	18
71	5	14	13	12	28	24	10	12	12	14	11	10	20
95	13	14	10	11	29	22	9	12	13	13	10	11	19
53	7	13	10	12	28	21	9	13	12	13	11	10	20
103	7	12	17	11	26	23	9	13	12	14	10	10	18
41	38	13	11	13	30	20	9	10	13	15	9	11	17
98	24	14	10	11	29	23	9	10	11	14	11	9	19
105	8	13	20	12	28	22	9	10	12	14	9	12	20
107	20	14	9	11	28	21	10	12	11	13	9	10	18
34	3	15	13	12	29	23	10	10	12	13	9	11	20
60	1	12	11	11	27	23	9	12	11	13	9	11	18
106	0	13	13	12	29	22	10	12	12	13	10	10	18
105	5	13	15	13	29	24	9	13	11	13	10	11	19
42	0	13	15	13	28	23	9	10	13	13	8	10	18
50	25	14	16	12	31	23	11	10	12	13	9	10	19
48	9	13	17	12	28	22	9	12	11	13	12	11	19
42	1	15	13	13	28	22	10	13	13	13	11	11	18
43	2	14	13	11	29	22	11	12	12	14	11	11	20
59	2	12	17	12	28	23	9	12	12	14	10	11	17
98	22	16	13	12	29	22	9	14	12	13	10	10	18
71	23	14	12	11	28	22	11	10	12	13	9	11	19
81	38	14	14	11	27	24	10	10	12	14	9	10	18
101	16	13	10	12	26	24	9	10	11	13	11	12	18
75	1	14	11	13	30	23	10	10	12	13	10	11	19
52	13	14	14	13	30	23	9	13	12	13	10	11	16
42	9	13	18	12	29	20	9	12	14	14	9	11	19
78	3	12	14	12	27	22	10	10	12	13	11	13	17
87	3	13	12	12	30	25	9	13	13	13	9	11	20
44	17	14	12	11	30	23	10	12	11	15	11	10	17
73	12	13	17	11	30	21	10	13	11	13	11	11	19
84	0	14	13	13	27	22	9	10	11	13	10	11	19
102	11	13	17	11	30	23	10	10	11	13	10	10	19
77	26	13	18	11	28	22	9	10	12	14	9	9	19
62	9	15	13	12	28	20	10	15	11	13	9	10	19
55	7	14	13	12	29	22	9	10	11	13	10	11	18
38	6	14	9	13	29	24	8	14	12	15	9	11	19
98	1	15	12	11	27	22	10	12	12	13	10	11	20
63	7	13	13	12	30	24	8	13	12	14	9	11	18
66	2	12	11	13	28	23	9	11	12	13	10	11	18
96	3	14	16	12	28	21	9	10	12	13	9	12	18
54	17	13	12	12	30	23	9	12	12	14	11	11	18
72	0	15	13	13	27	23	9	13	12	13	8	12	19
99	43	12	17	12	30	22	9	10	12	13	11	9	18
90	15	14	12	12	28	23	10	12	12	14	9	11	19
98	50	16	18	12	28	21	9	10	13	14	9	11	18
85	6	16	13	13	30	22	9	12	11	14	9	9	20
56	4	13	15	12	27	23	10	11	12	14	8	11	18
80	25	13	10	11	29	22	10	12	12	13	9	11	18
70	48	14	13	14	28	21	11	10	12	14	10	11	20
106	11	13	10	13	28	24	9	12	12	13	8	11	18
87	39	14	17	11	28	21	9	13	12	12	8	10	19
76	14	13	10	11	29	21	9	12	11	13	11	9	18
108	30	13	18	11	26	21	10	10	11	13	9	11	18
89	0	15	17	12	28	24	9	10	12	14	10	10	20
62	1	13	10	13	29	24	10	10	13	13	10	11	17
53	1	13	15	13	27	25	9	13	12	13	9	11	16
35	14	14	16	13	29	23	9	13	12	14	10	11	19
18	18	14	11	12	29	25	10	9	13	13	8	11	19
88	7	12	14	11	27	23	9	12	12	15	9	11	19
44	22	14	12	12	29	21	10	10	13	14	8	10	17
95	17	13	17	13	29	24	10	11	11	13	9	11	18
68	17	15	17	12	31	20	10	13	11	14	12	9	18
42	4	14	13	12	29	23	9	12	11	13	8	11	17
81	12	13	13	12	27	23	9	10	12	14	8	11	18
81	10	12	14	12	28	22	10	15	11	13	8	10	20
70	28	16	10	12	29	22	9	10	12	13	10	13	18
55	1	14	13	11	30	23	9	10	11	13	9	11	19
49	0	13	16	11	31	22	10	11	11	13	11	12	19
43	4	13	10	12	28	23	10	10	12	13	9	12	17
96	2	15	12	12	29	23	11	10	11	13	9	10	18
44	2	14	10	12	28	22	9	10	12	14	9	11	17
94	3	14	16	11	29	23	10	12	12	14	10	12	18
49	9	13	15	11	28	23	9	12	13	13	10	11	18
51	40	13	12	12	27	23	10	12	13	15	11	12	18
105	7	12	12	12	30	21	9	11	13	15	10	11	17
70	16	14	12	12	28	23	9	12	12	15	11	9	19
63	2	14	13	13	28	23	9	10	12	14	12	10	19
51	3	14	12	12	27	22	9	10	12	13	11	12	20
35	28	13	16	11	28	23	9	11	12	14	9	10	17
77	1	15	17	12	28	23	10	10	14	13	11	11	18
73	0	15	10	13	27	22	10	9	13	13	9	10	19
101	3	14	12	11	28	22	10	11	11	13	9	10	17
39	4	12	9	13	27	22	9	11	12	13	11	10	18
65	9	13	10	12	29	22	9	10	12	13	8	11	19
77	6	14	13	13	28	24	10	10	13	15	9	11	16
90	7	12	12	11	29	24	10	10	12	13	9	11	18
111	42	15	10	12	30	22	9	10	12	15	9	11	18
107	27	13	11	13	27	24	10	9	11	14	9	11	17
49	0	13	16	12	30	23	9	12	12	14	10	11	19
36	36	13	10	11	27	23	9	10	11	13	9	9	18
45	12	13	10	12	29	23	9	10	13	14	8	10	19
94	4	13	13	13	29	21	10	10	12	13	9	12	17
77	10	12	12	12	29	23	8	10	11	15	10	9	18
47	30	14	13	12	30	23	9	12	11	13	9	11	20
83	17	15	10	11	28	21	10	9	12	13	8	10	18
96	1	13	13	12	29	22	10	10	12	13	11	11	18
34	3	13	9	13	29	23	10	13	11	15	10	10	19
30	7	13	10	12	30	22	10	12	11	13	10	11	17
69	19	14	17	11	28	20	9	12	11	13	9	9	18
70	9	15	10	13	29	24	9	10	12	14	10	11	18
99	6	12	10	11	28	22	9	13	11	13	10	9	18
94	6	13	12	12	27	22	9	13	13	13	11	12	19
90	23	15	13	13	28	21	9	10	12	14	9	10	20
40	0	13	16	12	28	23	9	10	12	13	10	11	17
64	41	12	13	11	28	23	9	12	12	13	12	12	17
75	1	14	14	11	27	21	10	10	12	13	11	10	18
41	0	15	15	13	28	22	9	10	12	13	10	10	18
45	3	14	12	12	27	24	10	10	13	13	10	12	19
32	0	16	13	11	28	23	9	10	12	13	11	10	18
88	28	15	16	12	30	23	9	10	12	13	9	9	18
72	11	13	13	11	26	22	9	12	14	13	11	11	18
78	8	14	12	11	29	23	10	10	12	13	9	10	18
88	16	14	11	11	30	23	8	10	13	14	10	11	17
39	28	16	15	11	29	22	9	12	12	14	11	12	18
56	34	15	15	11	27	23	10	10	12	14	9	11	21
44	39	14	10	12	29	22	9	10	12	13	8	12	19
38	12	13	12	12	30	25	9	13	13	13	9	11	20
46	5	13	13	11	29	23	8	10	11	13	9	10	18
83	11	13	13	13	27	24	11	10	11	13	11	9	18
96	24	15	17	11	28	20	9	12	11	13	9	9	18
30	1	16	13	12	29	23	9	10	14	15	12	11	18
50	26	12	12	12	29	24	9	10	14	13	9	11	20
39	34	15	18	12	29	21	10	12	11	15	9	12	19
77	2	14	13	12	28	24	9	12	10	14	9	11	19
72	13	13	12	11	30	22	10	10	12	14	11	11	19
57	5	14	13	11	29	20	9	10	11	13	11	12	18
103	8	15	11	12	27	24	10	10	12	13	10	10	18
52	19	14	12	13	29	22	9	13	11	14	10	11	19
77	12	15	10	12	28	22	9	13	12	13	9	11	18
33	7	13	13	11	27	22	8	10	13	14	9	9	18
84	27	15	18	13	28	23	10	10	12	14	11	12	19
70	50	14	15	12	28	22	9	10	12	14	11	10	19
44	0	15	16	13	28	23	11	10	12	14	10	12	17
51	29	13	13	12	29	23	9	10	12	13	10	11	18
56	3	14	9	11	28	21	10	12	11	13	9	10	18
97	13	14	10	12	30	23	10	12	12	13	10	10	20
99	7	12	20	12	27	22	9	10	12	13	11	10	19
52	2	12	12	13	30	21	10	10	13	13	9	11	19
92	28	14	13	12	28	23	10	12	12	14	10	11	20
85	27	12	17	12	27	20	9	10	12	14	9	10	19
64	29	13	11	11	28	22	9	12	12	12	12	10	17
96	3	14	18	12	28	22	10	11	13	14	12	11	18
64	0	12	13	12	28	23	9	10	12	14	9	9	19
66	33	13	12	12	29	24	8	13	11	13	10	9	18
48	2	13	10	11	28	20	9	10	12	13	11	12	17
119	10	15	11	12	27	22	9	11	11	14	10	9	20
86	49	13	15	11	27	23	9	12	12	13	8	9	18
81	10	13	15	13	29	22	11	14	11	13	10	10	19
31	34	14	12	11	31	23	9	12	13	13	8	11	18
91	11	14	16	12	29	22	9	12	10	13	9	10	19
107	16	12	12	12	29	22	10	12	12	14	9	11	18
99	27	14	16	12	28	22	9	11	10	14	11	12	18
114	10	13	11	13	27	23	9	11	11	13	9	10	19
22	1	13	10	12	30	25	10	13	12	13	9	10	17
71	14	13	11	12	30	22	9	12	13	14	10	11	19
61	5	13	10	12	28	23	9	12	12	14	9	10	18
55	12	15	10	13	28	24	9	12	11	14	10	11	18
75	2	14	12	13	27	22	10	10	14	14	10	10	20
36	1	13	14	13	28	24	8	15	13	13	8	9	18
45	16	13	10	13	28	22	10	12	12	14	9	11	17
91	10	14	14	11	28	22	10	12	12	14	9	9	19
85	25	15	16	13	27	24	10	11	12	13	10	12	18
64	48	15	19	12	28	24	9	10	12	13	10	12	18
40	3	16	17	11	28	23	9	12	12	15	10	11	20
96	10	13	12	12	29	24	8	13	11	13	10	9	18
30	21	16	14	12	29	21	9	12	11	13	11	10	18
70	2	14	18	11	27	23	9	10	12	14	9	9	20
87	4	13	11	12	29	21	9	10	13	14	9	10	19
61	45	14	16	13	27	23	10	12	12	14	11	11	19
45	8	15	13	12	30	23	9	10	11	14	9	10	19
41	1	14	10	12	27	23	10	10	12	13	9	10	18
84	1	14	12	13	29	22	10	10	11	13	8	11	19
35	3	14	9	13	29	24	10	13	12	14	9	10	18
73	42	13	13	12	29	23	9	10	12	13	10	11	18
112	11	15	10	12	29	24	9	12	13	15	10	11	18
72	25	13	11	12	29	22	9	13	12	13	9	10	19
48	2	15	16	12	29	24	10	13	12	13	9	9	17
82	44	13	13	11	27	22	9	10	12	13	10	11	20
27	6	13	14	13	29	23	10	10	11	13	9	10	18
29	13	16	15	11	29	24	9	11	11	13	9	10	18
53	30	16	13	12	29	22	9	14	12	13	10	10	18
93	4	12	13	12	30	23	8	10	14	13	10	13	20
103	21	12	12	11	28	23	9	12	12	13	10	12	18
93	14	14	12	12	28	22	9	12	11	14	10	11	20
18	38	14	12	12	27	23	8	12	11	13	11	10	19
103	10	14	12	11	29	24	10	13	12	15	8	10	19
31	0	16	12	13	29	20	10	13	12	13	11	11	17
53	8	13	13	12	29	20	10	12	11	15	9	11	18
101	3	14	18	11	27	25	9	13	13	14	11	10	19
59	16	13	10	12	29	22	9	12	11	14	10	11	18
100	13	13	10	11	30	22	9	12	11	14	9	12	19
97	8	14	16	12	30	23	9	10	12	15	9	12	19
86	4	13	10	12	27	24	9	13	12	14	10	10	19
108	1	14	10	11	28	21	10	10	12	14	9	11	18
50	18	13	18	12	28	22	10	13	12	15	10	11	18
62	29	14	10	13	28	22	10	12	11	14	9	12	18
43	3	12	10	13	29	23	9	12	12	13	9	12	19
96	4	14	13	13	28	24	10	10	13	15	9	11	16
108	24	16	12	12	27	23	10	13	12	13	10	9	17
94	26	15	13	11	28	21	9	13	12	13	9	11	18
65	17	12	13	12	29	22	9	12	13	13	11	9	19
71	7	16	15	11	29	22	9	12	12	14	11	12	18
64	1	15	13	12	28	22	10	11	12	13	8	11	18
47	0	14	12	12	28	21	9	12	10	15	9	10	17
34	27	15	15	12	28	22	9	12	12	14	8	9	20
87	21	14	11	12	28	21	8	10	11	14	10	12	19
108	10	12	10	14	29	23	9	12	12	14	11	11	18
28	14	16	14	11	28	24	9	13	12	14	11	12	17
87	12	14	16	12	29	21	9	10	12	14	11	11	18
73	1	13	14	12	28	21	9	12	12	13	9	9	19
71	15	15	16	12	29	23	11	12	14	14	10	12	18
99	33	13	15	12	28	22	10	9	11	14	9	11	19
57	28	15	10	11	29	20	9	12	12	14	11	9	18
58	14	13	14	11	27	22	9	12	14	14	9	10	18
67	23	14	14	11	28	23	10	9	12	12	9	12	19
50	10	13	9	12	28	24	9	12	11	14	10	11	19
86	16	14	12	11	26	22	10	13	13	13	9	14	16
80	10	12	17	12	27	23	9	10	13	13	8	12	18
59	3	14	16	11	28	20	10	12	13	13	11	11	18
34	19	13	10	12	29	23	9	13	12	14	10	10	19
69	21	14	11	12	30	22	10	10	12	13	9	10	18
40	3	14	16	12	28	24	10	12	13	13	11	11	20
87	18	14	10	13	28	22	9	11	11	13	8	9	19
46	27	12	17	13	28	23	10	10	12	13	9	10	19
30	15	14	13	12	29	23	9	12	11	13	8	11	17
94	11	15	9	13	28	23	9	9	12	14	11	10	18
65	23	14	12	12	30	25	10	12	12	13	10	11	20
98	2	13	16	11	31	23	9	10	12	13	10	11	18
78	13	15	14	11	28	23	9	12	13	15	9	11	18
54	48	13	17	11	29	23	10	10	11	14	10	12	18
38	3	13	10	11	28	24	10	10	11	13	8	10	18
77	41	15	12	12	29	23	11	10	11	13	9	10	18
84	7	14	12	12	27	23	8	12	11	13	11	10	19
44	1	16	14	11	28	23	10	10	11	14	9	10	19
71	11	13	16	12	30	21	9	12	12	14	9	12	17
104	2	14	13	13	26	22	10	11	11	12	10	11	19
78	0	12	17	13	28	22	9	12	11	14	10	10	19
84	14	13	12	13	29	22	9	14	11	14	9	11	19
93	21	12	12	11	28	21	9	10	13	14	12	12	19
38	5	13	10	13	28	22	11	12	14	13	8	11	18
88	30	16	17	12	28	22	9	12	12	14	9	12	20
85	17	14	12	12	27	24	9	11	11	13	8	10	17
107	0	15	12	12	28	23	9	11	11	13	8	11	19
40	9	13	17	12	28	22	9	10	13	14	10	11	19
62	2	13	17	11	28	21	10	11	13	15	10	12	17
67	0	14	13	13	31	22	9	12	12	14	11	11	20
75	32	13	18	11	30	23	8	12	14	14	9	11	18
98	48	14	11	13	27	23	10	13	12	13	9	11	18
80	5	14	15	12	31	21	9	10	12	13	9	11	19
35	9	14	18	11	28	23	9	10	11	13	11	10	21
106	15	14	12	12	30	24	9	10	12	13	12	10	19
71	3	14	10	12	28	24	10	10	13	14	9	10	19
56	25	15	11	11	28	23	9	12	13	13	10	10	18
78	33	14	11	12	28	21	8	10	11	14	10	12	19
43	4	15	19	13	26	24	9	10	12	13	9	11	19
68	14	13	14	12	29	22	10	13	11	15	9	13	18
45	15	14	13	12	28	21	10	12	12	13	9	12	18
87	3	14	16	11	29	22	9	10	12	14	11	10	18
113	1	12	11	12	29	24	10	12	12	13	9	12	20
61	10	14	10	12	28	23	10	13	11	13	9	11	19
40	3	15	20	11	30	22	9	10	11	13	11	12	18
113	9	14	13	12	27	22	10	13	12	15	10	11	18
103	33	14	12	12	28	25	9	13	12	13	9	9	19
77	0	13	10	12	29	21	10	12	11	13	9	10	19
51	0	14	15	13	28	22	9	13	12	13	9	10	18
64	11	14	12	13	28	24	9	12	13	14	11	9	19
96	1	14	11	12	27	25	9	13	11	14	10	11	19
53	39	14	16	12	29	22	9	13	12	13	9	12	18
35	4	13	17	12	31	24	9	13	13	13	9	10	18
37	7	14	12	12	29	24	9	10	13	13	12	9	19
51	17	13	11	13	28	20	9	10	13	13	11	11	18
66	2	15	10	11	28	24	9	10	12	13	10	10	20
33	10	13	9	13	28	23	9	10	12	14	9	10	19
71	0	13	10	11	28	22	10	12	12	13	12	10	18
95	3	15	15	12	28	22	10	10	12	13	9	12	17
57	0	13	11	11	26	23	9	12	12	13	11	10	18
93	32	13	13	12	29	22	10	12	12	14	12	11	19
102	1	14	12	11	29	24	10	13	13	13	9	12	20
101	45	13	15	11	27	23	9	10	12	13	10	10	19
81	39	13	18	11	29	22	9	12	11	13	10	10	19
50	6	13	10	11	29	22	9	10	11	13	8	13	18
89	0	15	13	13	29	21	9	12	12	14	11	10	19
44	4	13	14	12	31	21	10	10	12	13	9	12	18
44	28	14	11	12	28	23	9	10	11	13	9	10	19
59	0	14	10	12	29	22	10	11	12	14	10	10	20
86	8	12	18	12	27	23	9	10	12	13	11	11	18
58	3	14	10	12	28	22	10	12	12	13	9	10	19
78	0	15	12	11	29	22	9	10	12	13	10	11	18
84	10	14	14	12	29	22	10	13	11	13	11	12	20
94	13	15	13	12	28	22	10	11	12	13	9	11	18
97	3	15	17	12	31	24	10	9	12	14	10	9	17
94	9	12	13	12	30	23	8	10	14	13	10	13	20
28	1	13	10	12	28	23	9	10	12	13	10	9	16
112	1	13	16	11	27	22	9	11	11	15	11	10	17
74	0	14	15	12	29	22	10	10	12	13	9	12	18
98	12	14	17	12	29	22	9	12	11	13	11	11	19
70	2	16	11	11	30	22	9	10	11	14	9	9	17
42	4	14	12	11	28	23	10	10	12	13	9	10	17
92	15	12	17	11	29	21	9	10	12	14	10	13	20
74	9	12	13	12	28	24	9	13	12	13	11	12	19
65	0	14	12	11	28	23	10	10	12	13	9	10	17
48	44	13	12	13	26	20	9	12	13	13	9	11	19
35	15	12	13	11	30	23	9	10	12	14	10	11	18
87	1	12	14	14	28	21	10	12	14	14	9	9	16
94	31	13	17	12	31	22	9	10	12	13	9	11	20
62	0	13	10	11	28	21	10	13	13	14	8	13	18
75	22	15	15	13	28	23	9	12	13	13	11	10	19
55	6	14	10	11	29	24	9	10	11	13	11	10	19
32	2	13	20	12	29	24	10	11	12	15	12	10	18
72	6	13	11	11	28	24	9	10	12	13	10	12	18
48	2	13	17	11	30	21	9	13	11	13	11	11	19
52	6	12	13	13	29	23	9	10	11	13	9	8	18
107	2	14	16	12	30	23	9	10	12	15	9	12	19
101	22	12	10	11	28	21	10	12	11	14	9	11	18
43	2	12	13	11	27	20	9	10	13	14	9	11	19
86	1	13	11	12	29	22	10	12	12	14	10	10	18
52	31	13	10	13	27	22	9	14	11	14	9	11	19
61	2	13	10	13	28	23	10	10	13	14	11	11	17
27	7	14	15	13	26	23	11	12	10	13	10	10	20
94	9	12	13	12	27	21	10	11	12	13	12	10	19
64	3	14	12	13	27	22	10	12	12	13	8	10	18
87	9	12	13	12	30	22	9	12	11	15	9	10	19
52	22	13	14	12	29	22	10	11	11	15	9	10	19
92	20	14	12	11	26	24	9	12	11	14	9	11	18
112	6	13	12	12	28	24	9	10	12	15	9	10	18
46	15	13	20	11	28	23	10	12	12	13	10	11	17
34	13	14	12	11	29	24	9	13	11	13	9	9	18
41	1	15	16	13	27	24	10	11	12	13	10	12	18
97	38	14	13	12	30	22	9	12	12	13	10	11	19
75	3	13	14	13	29	23	9	10	11	14	9	9	19
99	7	14	10	12	30	24	9	12	12	13	9	9	18
43	0	16	14	13	29	23	9	10	13	15	9	9	18
99	22	14	10	12	27	20	8	15	11	14	10	11	18
78	11	13	16	12	28	23	9	12	12	13	9	11	19
47	10	16	10	11	29	22	10	10	11	13	8	10	18
70	4	14	9	12	29	24	9	13	13	13	10	11	20
89	9	13	18	11	29	23	10	10	12	13	10	10	19
108	9	15	20	11	27	23	10	12	12	13	10	11	20
70	0	12	11	12	28	23	9	11	12	15	9	11	17
54	2	13	18	11	27	20	11	12	13	13	9	10	19
70	11	13	20	12	29	24	10	11	12	15	12	10	18
46	32	12	10	12	29	23	9	10	10	13	11	10	19
69	2	14	14	12	28	25	9	12	12	14	10	10	18
90	24	15	14	13	27	22	10	10	11	15	9	10	18
100	2	13	10	11	28	24	9	12	12	14	9	12	18
82	5	14	12	12	29	22	9	10	11	14	11	11	17
49	20	13	10	13	29	22	9	13	12	13	10	9	17
95	3	14	12	13	29	22	10	12	14	13	9	12	18
77	0	13	10	12	26	20	9	13	13	14	8	10	18
50	4	15	16	11	27	23	10	13	13	14	9	11	18
40	9	13	15	12	28	23	9	12	11	14	9	11	20
71	11	12	10	12	30	23	9	10	12	13	11	10	19
45	0	15	13	11	28	22	8	11	12	13	9	10	17
95	12	13	14	14	30	22	9	11	12	15	11	12	19
94	1	13	13	11	27	24	10	10	12	13	8	10	19
54	45	14	12	12	30	21	9	13	12	13	9	11	17
98	4	14	12	12	29	21	10	10	13	14	8	11	17
65	2	15	15	13	28	22	10	10	12	13	9	10	19
74	17	13	10	13	28	22	8	15	12	13	9	11	17
75	13	12	11	12	29	24	10	12	12	13	9	12	20
73	17	14	10	13	27	23	11	10	11	15	9	11	16
53	2	12	10	12	27	22	10	10	11	14	11	11	17
52	13	13	13	11	28	21	10	10	14	14	11	10	19
118	9	12	12	12	30	22	10	11	12	14	9	12	19
75	47	13	15	13	28	25	11	10	12	14	9	11	18
37	24	14	13	12	30	23	10	10	11	13	9	11	18
88	12	13	18	13	26	22	9	10	12	14	9	11	19
108	13	14	12	13	26	21	11	12	12	13	8	12	18
101	31	14	15	11	28	23	9	12	12	15	8	10	19
47	12	13	16	12	30	22	9	10	12	14	9	11	18
64	35	15	17	12	31	20	9	13	11	14	12	9	18
118	2	15	11	11	30	22	9	12	12	14	9	12	17
95	2	13	10	11	29	23	9	10	12	13	9	11	20
96	3	15	10	12	28	24	9	12	11	14	9	10	18
61	12	12	14	13	28	20	10	13	11	14	9	11	18
70	29	15	15	12	28	22	9	12	12	14	8	9	20
49	28	14	13	13	29	22	9	12	12	15	9	9	20
71	0	15	13	12	29	22	9	10	12	14	10	9	18
79	31	12	20	12	28	23	9	9	13	15	10	11	17
40	11	14	12	12	30	24	9	12	11	13	10	11	18
105	7	14	13	13	28	21	9	9	12	13	9	11	19
29	1	14	11	13	27	23	9	9	12	13	9	10	19
59	7	14	16	12	28	23	10	12	11	13	9	12	19
34	7	15	16	13	28	24	9	10	11	13	8	11	17
38	21	14	16	12	29	22	9	13	12	13	9	12	18
95	16	13	10	13	27	24	9	12	12	13	9	12	18
93	4	15	13	11	29	24	9	10	11	13	9	10	19
109	21	14	11	13	28	24	9	11	13	14	10	11	19
79	16	14	14	12	29	24	9	10	13	15	10	9	18
81	13	14	18	11	28	24	9	13	12	13	11	9	18
62	16	16	13	11	29	23	11	10	12	13	9	11	17
79	41	13	15	12	28	22	9	10	12	14	10	9	19
71	5	13	12	13	27	21	10	13	10	13	11	11	19
55	1	14	13	13	30	21	9	10	11	13	11	11	17
87	0	14	10	12	28	21	9	14	12	13	9	10	19
53	21	13	12	11	29	23	10	12	11	13	9	10	18
68	50	16	12	13	27	23	10	11	11	13	10	10	19
100	20	14	19	12	28	23	9	10	13	14	9	9	18
51	4	15	13	12	27	23	9	10	12	13	9	9	18
37	41	16	15	12	30	23	10	12	12	13	10	11	19
86	7	12	13	11	27	23	9	10	11	13	8	11	19
55	8	12	16	12	29	21	10	9	13	14	9	10	18
80	5	15	18	11	30	22	9	13	12	15	8	11	17
58	23	15	10	12	28	22	9	15	12	14	11	11	19
72	2	15	11	13	28	21	9	12	11	14	9	11	19
109	31	14	12	12	27	25	9	10	12	13	9	12	18
111	1	12	10	11	27	23	10	13	12	13	11	11	16
96	3	15	12	11	30	22	9	13	11	15	8	10	19
89	22	12	14	13	28	24	9	15	11	13	11	10	20
64	5	13	15	12	29	23	9	11	12	13	10	11	18
39	14	15	18	11	28	23	9	12	12	15	10	10	19
95	17	13	10	12	27	22	9	10	11	13	9	11	17
104	0	14	19	13	27	23	9	10	12	13	9	10	19
98	4	12	10	12	29	23	9	10	12	13	9	10	18
115	11	13	10	12	28	23	9	10	14	14	10	10	18
75	1	14	10	11	29	24	9	10	11	13	11	10	19
91	16	12	18	12	28	24	9	12	12	13	9	10	17
72	14	12	15	13	27	22	9	10	13	13	9	11	17
75	3	14	18	11	28	23	9	10	11	13	11	10	21
98	6	13	13	12	29	25	9	10	12	14	11	10	19
75	9	14	14	11	27	22	9	13	12	13	9	9	17
53	25	14	17	12	28	20	10	10	12	13	11	11	19
98	37	12	12	12	28	22	10	10	13	14	11	12	18
70	30	14	18	12	30	23	10	10	12	13	9	9	19
103	33	13	10	11	30	22	9	12	12	14	12	11	18
33	20	14	11	12	27	22	10	10	11	13	10	9	19
39	18	14	10	11	28	23	9	10	12	13	9	9	18
59	34	14	12	13	28	24	10	10	13	13	9	11	17
39	24	13	12	12	28	25	10	10	11	13	10	11	19
102	5	13	11	12	28	22	10	10	12	13	9	12	17
84	3	13	17	11	27	22	9	13	12	13	9	11	18
73	1	13	11	12	29	22	10	12	12	14	10	10	18
46	33	15	10	12	29	22	10	15	12	13	10	12	19
106	32	13	12	11	28	21	9	10	13	14	9	11	18
79	2	14	12	12	28	23	9	13	12	13	11	11	17
71	1	14	18	11	28	23	9	10	11	13	11	10	21
42	10	12	11	13	29	21	9	10	13	14	10	12	18
104	4	14	15	12	28	22	9	12	12	14	9	9	19
74	1	15	17	12	29	24	9	10	14	15	9	11	18
88	12	13	11	12	28	21	10	10	12	13	11	10	17
74	18	13	10	11	26	21	10	11	12	15	11	12	19
88	0	16	10	11	29	24	11	10	12	13	11	12	19
80	5	13	17	13	28	22	10	10	14	15	9	11	18
25	32	15	18	12	27	23	9	12	13	13	9	9	17
113	31	14	12	12	29	24	9	10	13	13	12	9	19
89	7	12	12	11	30	23	9	12	11	13	10	11	17
108	9	13	18	11	27	20	10	12	13	13	9	10	19
53	9	13	12	13	29	20	9	10	12	13	9	9	19
94	1	15	12	12	28	23	9	11	11	13	8	11	19
90	0	13	17	13	28	23	8	10	11	14	9	11	18
104	11	15	14	11	27	23	9	12	13	12	10	11	19
99	18	14	12	12	28	23	9	10	12	13	10	9	19
49	4	14	12	12	27	24	10	10	13	13	8	10	19
104	42	13	15	11	28	22	9	10	13	13	9	11	16
108	24	14	14	11	30	22	9	10	12	15	11	10	19
48	1	13	16	12	27	23	9	10	13	13	9	10	17
78	1	14	10	12	28	21	10	12	11	14	10	11	19
64	10	15	12	13	28	24	9	13	12	13	10	11	17
81	6	14	18	11	29	22	9	13	13	15	9	12	19
44	30	12	11	13	27	22	10	12	12	13	9	10	19
77	32	13	10	13	27	23	8	11	11	13	8	9	18
61	3	14	12	11	28	22	9	12	11	14	10	11	18
66	32	16	10	11	29	23	9	12	12	13	9	10	20
87	38	15	20	11	28	20	9	10	12	13	10	12	17
68	17	15	10	13	27	24	9	12	12	14	8	10	18
