# Supplementary material for: Using game theory to thwart multistage privacy intrusions when sharing data
Source: Sci Adv. 2021 Dec 10;7(50):eabe9986. doi: 10.1126/sciadv.abe9986 (PMC8664254; doi:10.1126/sciadv.abe9986)
Supplement: Supplementary file 2 — Data S1 [file sciadv.abe9986_data_s1.zip › sciadv.abe9986_data_s1/DemoKAnonymization/exp/2058/data/target_data/i46.csv]

YOB	State	STR1	STR2	STR3	STR4	STR5	STR6	STR7	STR8	STR9	STR10	STR11	STR12
49	14	14	10	11	28	24	9	11	11	14	9	12	17
81	37	14	9	12	28	22	10	13	13	13	10	11	18
75	0	14	10	12	27	23	10	10	12	13	9	10	18
102	1	13	15	13	29	23	10	10	12	15	10	11	18
109	17	13	17	12	29	22	9	10	12	15	9	11	20
84	1	15	15	12	30	21	10	10	11	14	10	13	18
52	8	12	12	13	30	22	11	13	12	13	11	10	19
95	12	14	15	13	29	20	9	10	11	15	10	10	17
103	1	14	10	12	30	21	9	13	12	13	9	12	20
50	20	13	12	11	32	22	9	10	12	13	11	10	19
58	0	16	17	14	29	23	10	13	12	13	11	11	16
66	12	13	19	12	29	21	10	10	12	14	8	12	20
101	8	16	10	12	30	23	9	13	12	13	9	11	17
76	20	13	10	12	28	21	9	10	12	13	9	11	17
39	12	13	12	12	31	23	9	13	12	14	11	9	18
98	4	15	11	12	27	22	10	13	11	15	9	11	18
35	32	16	10	12	29	23	9	9	12	13	10	11	18
90	8	15	13	11	28	22	8	11	12	13	9	10	17
64	6	14	18	13	29	22	11	10	12	13	10	11	18
75	1	14	10	11	29	24	9	10	11	13	11	10	19
55	24	13	18	12	27	20	10	12	13	13	9	9	19
51	23	13	12	13	29	23	9	10	12	13	10	9	18
70	0	13	12	12	29	22	9	13	13	14	11	10	18
103	4	13	13	12	28	22	10	10	11	14	11	11	19
82	15	13	13	11	27	23	9	13	12	14	9	10	18
88	20	15	11	12	28	24	9	11	12	13	9	11	18
39	17	12	10	13	30	22	9	10	12	14	10	10	19
81	1	14	16	12	28	24	9	13	11	13	8	11	18
70	0	14	12	12	28	21	9	12	11	13	9	10	21
109	29	15	11	12	29	22	9	10	12	14	10	12	18
106	3	13	13	12	28	23	10	11	11	13	10	11	18
60	35	13	12	11	29	24	10	12	12	13	9	10	19
89	29	14	14	12	28	22	9	10	11	13	10	11	18
51	28	13	10	12	27	22	9	12	12	13	11	11	17
70	35	14	12	12	28	23	9	12	12	13	10	10	17
53	1	12	11	12	29	24	10	12	12	14	9	9	21
77	13	12	16	12	30	20	10	13	12	13	10	10	17
49	3	14	10	12	27	23	8	10	13	13	9	12	17
60	0	15	13	11	29	22	9	10	13	13	10	10	19
105	36	14	10	12	28	22	9	12	11	14	10	11	20
101	5	13	10	12	29	23	9	12	12	14	9	11	19
124	6	13	17	11	29	22	9	10	13	14	11	11	19
72	24	15	11	11	29	23	10	13	12	13	11	12	19
65	21	14	12	12	30	20	10	10	11	13	9	10	17
66	11	13	18	13	28	23	9	10	12	13	11	10	18
52	3	13	15	13	28	25	8	10	12	14	11	10	18
100	26	13	9	13	28	24	9	10	11	13	11	11	19
43	4	12	13	12	29	23	10	14	12	13	11	11	18
40	6	15	10	12	28	23	9	10	12	13	11	9	17
100	1	13	15	12	29	23	9	11	12	13	10	11	18
78	31	15	18	14	27	23	9	10	13	16	9	9	18
110	11	12	12	13	27	24	9	13	12	15	12	10	21
38	4	15	11	11	28	22	9	11	11	14	11	11	18
49	16	16	13	12	28	24	10	10	11	14	9	9	18
108	45	14	10	13	28	22	9	10	12	15	9	10	19
55	0	13	15	11	27	22	10	13	13	13	8	12	18
55	1	15	10	12	28	23	9	11	11	13	9	10	18
63	0	14	14	13	29	23	9	11	12	13	11	11	19
112	8	13	15	12	30	22	9	13	11	14	9	11	18
71	1	14	13	13	27	24	10	15	11	13	9	10	18
86	4	15	12	12	30	23	9	13	11	14	9	9	20
96	21	14	12	11	28	24	11	10	11	15	8	10	18
64	31	13	10	13	28	22	8	15	12	13	9	11	17
79	42	12	10	12	29	23	9	10	10	13	11	10	19
50	3	15	17	13	30	23	10	13	12	13	11	11	21
39	1	16	13	12	29	24	10	14	12	13	9	10	18
67	17	12	13	11	27	23	10	12	12	14	9	10	17
97	41	13	12	13	29	20	9	10	12	13	9	9	19
69	19	15	13	12	29	22	9	12	12	13	10	12	18
99	12	13	17	12	27	22	10	10	14	14	10	10	19
74	1	14	18	12	29	24	10	10	12	13	8	11	19
46	1	13	17	12	31	23	9	13	12	13	9	10	17
80	25	13	10	12	27	23	9	12	12	13	11	11	17
77	25	14	10	13	29	21	9	10	11	13	9	12	19
39	13	15	15	12	31	21	9	11	12	14	10	11	18
108	2	14	17	12	28	21	9	10	12	14	10	11	18
107	16	12	12	12	29	22	10	12	12	14	9	11	18
38	3	14	11	11	30	23	8	10	13	14	10	11	17
76	3	15	16	11	29	21	9	10	13	14	9	11	20
76	0	16	12	13	28	23	10	14	13	13	9	11	18
77	3	14	10	11	28	22	9	12	12	13	9	11	19
100	0	13	16	13	27	21	10	12	12	13	9	10	19
46	15	14	12	11	28	23	9	10	12	14	9	13	19
87	15	14	10	12	30	24	9	12	12	13	9	9	18
77	9	13	18	13	26	22	9	10	12	14	9	11	19
62	5	13	12	11	30	23	11	10	11	13	10	12	18
59	28	14	11	13	28	23	9	12	12	14	10	11	20
49	0	14	15	13	28	22	9	12	11	14	9	11	18
48	3	13	10	12	29	20	8	10	12	13	10	11	19
89	7	14	10	12	28	22	9	10	12	14	9	11	17
68	5	15	10	12	28	23	9	11	11	13	9	10	18
56	0	14	12	12	29	23	9	12	12	13	9	11	18
88	3	13	13	12	28	24	9	10	12	13	9	11	20
49	11	14	15	11	29	22	10	12	13	13	9	11	18
103	9	14	11	13	31	21	10	10	12	14	9	12	18
14	1	13	12	12	28	22	10	12	11	14	11	10	19
48	0	13	14	12	28	22	9	12	11	13	10	11	18
92	4	14	17	11	28	23	9	13	10	14	8	11	19
91	3	12	9	13	29	24	9	12	13	13	9	9	18
95	6	15	16	12	29	23	10	10	12	14	9	11	19
73	33	13	14	12	27	21	9	10	13	14	9	13	18
31	10	14	12	12	28	24	9	13	13	13	11	11	18
48	2	13	10	13	29	23	9	13	12	14	10	10	18
45	18	13	12	13	29	22	9	10	11	13	10	11	19
49	1	15	11	12	28	21	9	13	12	15	8	9	19
36	2	14	10	12	29	22	9	11	13	13	11	12	18
34	19	14	19	11	29	25	9	13	12	13	9	10	18
89	13	15	13	13	30	21	10	10	12	14	9	9	19
37	38	13	17	13	28	23	9	10	14	15	9	11	18
48	40	14	16	12	30	23	9	12	10	14	10	9	18
47	47	15	12	12	29	23	9	10	12	13	9	11	21
78	8	14	12	12	29	23	9	12	13	15	8	10	19
46	4	13	12	13	30	24	9	12	12	14	12	9	18
60	11	15	11	12	28	21	9	13	11	13	9	10	18
89	13	14	12	12	27	23	8	12	11	13	11	10	19
36	2	15	11	13	27	23	10	11	12	13	9	10	20
75	3	14	14	12	27	23	9	12	12	13	11	11	19
81	17	13	10	13	28	24	9	10	11	13	9	11	18
39	0	15	16	12	29	24	9	10	12	13	9	10	18
91	33	13	16	13	29	22	9	13	12	13	9	10	18
42	9	13	10	12	29	22	10	10	12	16	9	11	19
68	27	13	13	12	29	24	10	10	12	13	10	10	19
45	0	14	10	11	28	21	10	10	12	14	9	11	18
69	2	13	14	12	29	20	9	10	12	13	10	10	18
50	0	13	18	13	29	21	9	10	11	13	9	10	18
109	28	13	10	12	31	23	9	13	12	13	9	11	18
95	42	13	12	12	28	24	9	10	12	15	9	10	18
44	9	15	12	12	28	24	10	13	12	14	10	11	20
30	8	13	12	11	30	22	10	10	12	14	11	11	19
67	2	14	17	12	28	23	9	10	11	13	11	11	18
52	14	13	14	12	30	24	10	12	11	14	9	11	20
58	24	14	10	12	30	20	10	10	12	14	9	11	20
51	3	13	15	13	29	23	9	10	14	14	11	10	17
50	18	14	12	11	28	22	9	12	13	14	9	11	19
43	11	13	13	11	27	22	9	10	10	13	11	10	19
74	34	12	17	11	26	23	9	13	12	14	10	10	18
87	0	14	11	11	29	23	9	10	12	13	9	10	19
55	2	13	10	12	28	23	10	10	12	13	9	12	17
40	1	13	19	12	26	22	9	10	12	15	10	10	16
56	2	14	12	11	28	23	9	13	13	13	11	10	18
72	14	16	13	12	28	21	11	12	12	13	12	10	19
77	7	14	13	11	28	24	9	10	12	14	9	10	18
45	4	14	20	12	27	23	10	10	12	13	11	10	18
80	9	12	12	11	30	23	9	12	11	13	10	11	17
89	29	12	13	13	30	22	9	10	11	14	9	10	19
54	11	12	17	11	28	24	10	10	11	13	9	11	17
44	50	14	13	12	29	23	9	12	12	13	10	11	20
52	1	13	18	11	29	22	9	12	11	13	10	10	19
95	0	15	14	12	29	22	10	12	11	14	11	9	19
95	2	13	9	12	28	24	10	12	12	14	9	10	19
100	1	13	12	12	29	24	10	10	12	14	10	11	20
102	6	14	10	11	27	23	9	10	12	13	10	12	17
104	0	14	13	11	29	20	9	12	14	13	9	10	19
107	27	13	14	11	29	22	9	13	14	13	12	12	19
99	1	16	12	13	28	23	10	14	13	13	9	11	18
44	26	15	13	11	30	24	11	13	14	14	9	10	19
61	15	12	14	12	27	24	9	13	12	14	9	9	17
88	0	14	14	13	27	23	9	13	12	13	11	10	17
78	2	13	17	13	29	24	9	12	12	14	9	9	17
104	3	13	10	13	30	23	9	10	12	14	10	10	17
41	24	15	15	12	28	23	9	12	14	13	11	10	18
58	30	14	12	11	27	23	9	10	11	14	9	12	19
100	4	16	18	13	28	24	9	12	12	13	11	10	18
39	1	14	16	12	30	23	9	10	12	15	9	12	19
56	20	14	14	12	28	22	9	12	11	13	10	10	20
41	1	13	12	13	29	22	9	13	11	14	8	9	20
107	3	13	15	12	29	24	9	12	11	14	9	11	19
89	0	14	14	12	26	22	8	10	12	14	10	11	18
57	2	14	11	13	27	23	10	13	12	13	9	9	18
84	16	14	14	13	28	23	10	12	12	13	11	11	17
89	0	14	13	12	27	22	9	13	11	14	9	11	18
70	5	13	10	11	27	22	9	10	11	13	10	11	18
77	21	14	13	12	29	21	9	12	12	13	11	10	18
36	0	14	17	13	28	23	10	10	11	13	9	11	17
48	0	12	15	11	29	23	8	11	11	14	9	11	17
38	11	15	13	11	27	21	9	13	11	14	9	9	19
101	3	14	10	13	29	23	8	12	12	13	9	10	16
79	0	15	11	12	28	21	9	13	11	13	9	10	18
83	19	13	14	13	29	23	9	10	11	14	9	9	19
41	5	13	16	13	28	23	10	10	11	13	10	10	19
69	30	13	10	12	29	20	10	12	11	13	10	11	19
69	0	13	10	11	29	21	10	12	12	13	10	13	17
101	2	12	20	12	30	22	9	10	12	13	10	10	17
110	3	14	11	13	30	23	9	10	11	13	8	10	18
43	7	14	13	12	29	22	10	10	11	14	11	11	19
99	4	15	11	13	30	23	9	10	11	15	10	12	19
48	20	15	16	11	27	23	10	12	12	14	9	10	19
83	2	14	10	12	27	22	10	10	11	12	9	11	19
51	15	15	13	13	30	21	10	10	12	14	9	9	19
49	21	13	17	11	28	22	9	10	11	13	12	9	17
69	1	15	15	12	28	22	9	10	13	13	9	9	19
93	6	13	19	14	29	21	9	13	12	13	10	11	18
100	2	14	17	11	28	21	9	13	12	14	10	12	19
62	0	14	12	11	28	24	10	13	12	14	10	11	19
106	0	14	15	12	28	22	11	10	13	13	9	11	20
97	1	13	14	12	29	24	9	10	14	14	9	9	18
90	7	12	14	12	31	22	9	10	12	13	11	10	17
110	5	14	15	12	29	23	9	12	12	15	10	11	18
51	16	15	11	12	29	22	9	12	11	13	10	11	19
85	3	14	13	12	28	21	8	12	12	14	8	11	17
62	2	14	15	11	29	23	8	11	14	15	9	11	19
74	5	13	17	12	27	22	10	10	14	14	10	10	19
99	18	14	15	12	28	23	9	12	12	15	8	10	19
102	0	14	14	12	28	23	9	11	13	14	8	10	19
100	26	14	15	12	28	22	10	10	12	14	12	12	19
41	14	13	17	12	29	22	9	10	12	15	9	11	20
87	0	14	13	13	27	22	9	10	11	13	10	11	19
96	15	16	15	12	28	24	9	10	12	13	11	10	18
113	7	13	13	13	27	24	9	12	12	12	9	11	18
97	30	13	12	11	31	24	10	12	13	13	9	10	18
35	2	12	17	12	29	22	9	12	11	13	10	12	18
62	50	14	12	12	29	23	10	12	13	15	10	10	19
114	5	14	16	12	28	22	9	12	13	13	9	10	18
36	24	13	10	11	29	22	9	10	13	14	9	10	19
68	33	13	11	14	28	23	9	12	12	15	9	11	19
57	10	14	11	13	27	22	10	12	11	14	9	11	20
50	22	14	16	13	28	23	9	12	11	13	11	10	19
41	8	13	10	11	28	22	11	11	13	13	11	10	17
72	0	13	12	11	27	22	10	13	14	14	9	10	17
47	11	13	13	12	30	22	9	10	12	13	11	11	17
43	12	12	12	11	30	23	9	12	11	13	10	11	17
99	7	16	18	12	29	23	8	12	12	13	9	9	21
108	11	13	15	12	26	24	10	13	12	15	9	11	20
96	19	16	14	12	29	21	9	12	11	13	11	10	18
67	16	13	11	11	29	22	9	13	13	13	11	10	19
90	2	15	11	11	30	24	9	10	11	14	9	10	18
73	2	13	13	11	27	22	10	12	11	14	10	11	17
41	11	14	15	11	29	23	9	10	11	14	10	10	20
90	11	15	10	11	29	22	9	12	11	14	9	9	18
103	1	14	13	12	27	23	9	14	13	13	11	10	18
103	0	13	15	12	30	22	9	12	12	13	9	11	19
60	1	14	9	12	28	24	9	12	12	14	10	12	19
39	0	15	17	14	28	23	9	10	11	13	10	11	17
42	5	13	18	12	27	21	9	12	11	13	9	10	19
113	14	15	13	12	30	22	10	10	13	14	10	10	18
58	35	14	16	14	29	22	9	11	12	13	10	11	18
99	8	14	13	13	30	24	9	12	13	13	9	11	18
102	3	13	9	12	29	23	9	12	11	14	9	11	19
95	1	14	12	12	27	22	9	10	12	13	11	12	20
24	7	13	11	12	28	24	9	10	13	13	8	13	17
56	23	14	10	13	27	24	10	12	11	13	9	10	18
75	19	14	13	12	28	21	10	14	12	12	10	10	18
82	23	12	13	12	29	22	9	12	13	13	11	9	19
82	2	12	15	12	29	24	10	10	11	13	10	9	18
54	4	12	14	11	27	23	10	11	12	13	9	10	18
39	6	14	9	12	30	23	9	13	14	14	10	10	19
67	23	13	12	13	29	22	9	10	11	13	10	11	19
91	8	12	11	12	27	22	9	12	12	15	11	10	16
103	10	13	14	11	28	23	10	10	11	14	9	11	18
40	38	13	16	12	30	22	9	10	12	14	9	11	18
25	24	16	13	12	30	23	9	10	12	13	10	10	19
83	22	14	20	12	27	22	9	11	12	13	9	11	19
98	11	12	16	12	28	21	9	13	12	15	9	11	19
53	11	13	15	13	29	22	9	11	12	14	9	11	18
71	2	15	15	12	29	23	9	10	11	14	10	10	20
86	6	13	11	13	28	23	10	12	12	13	11	10	20
108	12	13	14	11	29	24	9	12	11	14	9	10	20
44	3	14	20	11	29	24	9	10	11	15	9	11	19
66	22	13	16	12	31	24	10	10	12	15	11	13	18
113	34	14	13	12	27	24	8	9	11	13	9	11	17
47	26	14	17	11	28	20	9	12	11	13	9	9	18
48	42	13	13	12	28	22	10	10	13	14	9	11	18
99	5	14	16	12	28	22	9	11	10	14	11	12	18
107	8	15	14	11	30	20	9	10	12	14	10	11	17
98	2	14	11	11	29	24	9	12	12	13	9	12	17
43	2	14	13	12	27	21	9	14	12	13	8	11	19
52	18	15	16	11	28	23	10	10	13	13	9	11	20
66	0	12	11	11	29	23	9	12	11	13	9	10	17
90	31	13	11	11	26	23	9	12	12	13	11	10	18
78	5	13	11	11	28	22	10	14	11	13	9	10	18
69	4	14	10	12	26	21	10	10	12	14	10	12	18
71	9	13	12	13	26	20	9	12	13	13	9	11	19
90	2	12	13	12	29	22	9	14	12	13	10	10	20
75	11	15	13	12	28	21	10	10	12	13	11	10	16
70	5	12	13	12	29	22	9	12	13	13	11	9	19
38	0	15	14	11	30	24	10	12	11	14	10	12	18
96	22	13	11	12	27	23	9	10	11	13	9	10	18
90	4	12	18	11	30	21	9	10	11	13	11	11	18
35	3	15	10	12	30	22	10	11	12	14	10	11	19
54	19	15	16	12	29	22	9	9	12	14	11	10	21
103	1	12	16	11	30	22	8	10	12	14	11	9	18
19	2	12	12	13	28	22	9	13	11	15	9	11	18
78	9	14	10	11	29	22	9	13	11	13	11	11	17
83	11	12	14	13	28	24	9	15	11	13	11	10	20
58	12	13	11	12	28	21	9	13	12	13	11	10	19
66	7	14	13	12	29	24	9	13	12	13	9	11	18
102	33	13	17	12	29	23	9	10	13	13	10	9	16
44	17	14	12	11	30	23	10	12	11	15	11	10	17
35	20	13	17	13	27	23	9	13	12	13	10	12	18
78	30	13	11	11	27	21	10	12	13	13	11	12	19
108	5	15	12	11	29	22	10	10	12	14	10	11	16
71	20	13	13	11	28	22	8	11	11	13	11	10	19
77	10	16	12	12	30	22	9	10	12	13	8	10	17
65	42	14	13	12	29	21	10	10	11	14	8	10	18
37	33	12	10	12	27	22	10	10	11	14	11	11	17
76	20	13	12	13	29	24	9	10	11	13	10	10	18
91	7	13	12	11	29	23	10	10	12	13	9	10	18
60	47	14	14	12	29	22	9	10	12	13	11	9	18
47	23	13	12	12	29	23	9	12	11	13	9	13	19
77	12	13	18	12	29	23	9	10	12	13	10	12	21
48	1	13	14	12	29	23	9	12	12	13	9	11	19
74	10	15	10	12	29	22	10	12	12	14	9	10	19
45	19	13	16	11	29	22	9	12	11	14	9	11	19
69	23	13	12	13	29	23	9	10	12	13	10	9	18
44	0	14	19	13	29	23	9	10	11	13	9	10	16
91	13	13	13	12	28	23	10	13	12	14	11	11	19
75	3	16	16	13	28	22	9	12	13	14	10	11	19
102	14	15	9	12	29	23	9	10	14	14	9	10	19
108	0	16	10	12	28	21	9	11	11	13	10	11	18
49	23	14	13	13	28	23	9	12	13	13	10	10	18
71	24	12	10	11	26	22	9	12	13	13	9	10	17
45	4	12	18	12	30	20	9	9	12	13	10	12	17
46	26	13	16	11	31	22	9	10	12	13	10	11	18
23	3	13	16	12	28	23	9	13	12	13	9	10	19
45	5	13	19	14	29	21	9	13	12	13	10	11	18
102	0	15	10	13	28	24	8	10	12	13	9	10	20
84	0	14	10	13	28	20	10	13	12	13	8	11	18
86	16	12	13	12	28	23	10	10	12	15	9	9	17
64	16	12	13	13	29	23	9	10	11	13	9	9	18
77	14	12	12	12	29	22	10	12	12	14	9	11	18
109	2	14	11	12	27	25	9	10	12	14	9	11	19
41	20	13	12	11	28	23	8	10	11	14	11	10	16
87	25	13	10	12	27	23	9	10	12	14	8	10	18
37	5	14	13	12	28	22	10	12	13	13	9	11	18
54	18	15	11	13	28	21	9	13	11	13	9	10	18
82	0	13	10	12	28	23	10	10	12	13	11	10	19
83	5	14	12	11	30	24	9	10	12	13	9	11	19
92	13	12	10	12	28	24	9	12	12	13	12	11	19
94	4	15	17	11	30	22	9	10	12	13	10	10	18
47	1	14	13	13	30	21	9	10	11	13	11	11	17
34	0	14	10	12	27	22	9	10	12	14	10	12	19
105	23	13	13	13	28	23	10	12	12	13	10	11	18
58	21	15	15	12	30	23	9	12	12	14	9	10	20
76	13	14	10	12	26	23	10	12	12	14	10	11	19
74	6	14	12	13	28	24	10	10	13	13	9	11	17
73	13	14	13	12	30	23	8	10	13	14	11	11	18
72	1	13	15	12	30	24	10	12	12	13	8	12	20
37	0	14	15	13	28	22	9	13	12	13	9	10	18
85	4	14	11	12	27	23	10	12	12	14	9	11	19
48	0	14	13	13	27	22	9	10	11	13	10	11	19
45	32	14	20	12	28	22	9	13	12	14	9	10	18
88	24	16	10	12	27	22	9	13	12	14	10	10	20
92	0	14	15	11	28	22	9	13	12	13	11	11	19
108	2	14	10	12	28	23	9	10	13	14	10	10	17
98	22	15	16	12	29	23	11	12	14	14	10	12	18
38	13	13	13	11	28	23	10	15	12	13	8	12	18
101	0	14	10	11	29	23	9	10	11	14	11	9	19
23	1	14	13	12	28	23	9	10	11	14	9	12	20
82	4	13	17	11	30	23	10	10	11	13	10	10	19
107	7	13	16	13	27	23	9	12	13	14	9	11	19
42	2	13	10	13	28	23	9	12	12	15	9	11	19
66	2	16	10	12	28	22	9	10	12	13	9	11	20
106	0	14	13	12	29	24	10	9	13	14	10	12	17
94	9	13	12	13	29	21	9	10	12	14	9	11	19
102	20	12	13	12	26	22	9	12	13	13	8	11	18
73	26	14	15	11	29	22	10	12	13	13	9	11	18
73	20	13	16	12	28	21	10	10	11	13	9	9	18
75	5	14	14	12	28	24	9	10	12	13	9	10	20
50	3	14	17	11	29	22	9	10	13	14	9	10	19
72	11	16	14	12	27	23	10	10	13	14	10	11	17
52	11	14	12	11	30	23	10	12	11	15	11	10	17
50	0	13	14	11	27	22	9	12	12	14	9	11	20
46	2	12	11	13	27	24	9	12	11	14	10	11	18
71	0	13	10	12	30	25	10	13	12	13	9	10	17
110	0	14	13	11	29	24	9	10	12	14	10	10	19
76	31	13	13	12	27	25	8	12	12	13	9	10	18
33	6	12	14	12	28	24	9	10	12	13	10	10	18
77	17	13	19	13	29	23	10	13	13	13	9	10	19
68	20	14	10	13	28	24	9	10	12	13	9	10	18
61	7	15	13	12	27	23	9	10	12	13	9	9	18
51	0	12	12	12	27	22	9	13	12	14	8	10	19
84	24	13	10	12	26	20	9	13	13	14	8	10	18
65	26	13	17	12	29	23	9	13	12	14	8	12	18
76	16	15	13	12	28	22	10	11	12	13	9	11	18
69	40	15	12	11	29	22	10	10	12	14	10	11	16
108	11	13	10	12	28	23	9	10	12	15	9	11	19
74	25	16	16	12	28	24	10	11	12	13	10	12	19
93	2	14	16	11	29	23	10	12	12	14	10	12	18
44	1	14	11	12	27	22	10	10	11	13	9	10	19
61	3	14	14	11	30	21	10	10	12	13	8	11	20
37	19	13	12	11	28	23	9	11	12	13	9	11	20
27	9	14	13	11	28	21	8	10	12	13	9	9	17
99	0	15	16	13	28	21	9	13	12	14	9	9	18
44	4	14	14	12	28	24	9	10	12	14	9	9	18
89	5	14	16	11	28	22	9	10	12	13	10	10	18
45	14	12	13	12	28	21	10	12	11	13	8	11	19
39	14	14	13	11	29	24	9	10	12	14	10	10	19
55	1	14	10	13	28	20	10	13	12	13	8	12	18
42	16	13	11	11	28	23	9	10	13	13	10	11	18
46	18	14	12	11	28	23	9	10	12	13	8	11	19
47	1	12	10	13	29	23	9	12	12	13	9	12	19
39	42	12	16	12	27	23	10	12	11	14	9	11	18
93	2	12	13	12	29	22	9	14	12	13	10	10	20
32	1	13	17	12	26	22	10	10	12	14	10	10	20
101	2	15	15	13	28	23	9	12	13	13	11	10	19
46	42	13	15	12	27	22	10	10	13	12	10	11	18
11	10	16	15	12	31	22	10	10	11	13	10	10	17
64	8	16	10	13	27	21	9	13	14	13	9	10	19
100	0	13	12	13	29	22	9	13	11	14	8	10	20
47	21	13	10	11	29	24	9	14	11	13	9	11	19
99	17	13	12	12	29	23	9	14	12	15	10	10	19
49	25	14	11	11	28	22	10	10	12	13	10	11	18
75	26	14	16	13	29	23	10	10	12	14	11	10	19
99	7	14	17	12	29	22	9	12	11	13	11	11	19
35	20	13	10	11	30	22	9	10	12	13	10	9	19
96	9	14	10	12	30	20	10	10	12	14	9	11	20
67	46	13	16	13	30	22	10	11	12	13	11	9	19
91	16	14	13	11	28	22	9	12	12	15	8	11	19
108	11	15	12	13	30	22	9	12	12	13	9	10	19
93	41	15	12	12	29	23	11	10	11	13	9	10	18
66	34	15	14	13	30	22	9	12	13	13	9	11	19
31	31	13	13	13	28	22	9	10	12	15	9	9	18
72	1	14	13	13	30	21	9	10	11	13	11	11	17
41	28	13	12	12	28	22	10	13	12	13	9	13	20
107	6	15	14	12	28	23	9	11	12	13	11	12	19
107	8	13	9	13	27	21	9	15	12	15	9	10	17
85	0	16	14	11	28	22	12	13	12	14	9	10	20
89	5	14	13	11	27	24	10	12	12	13	9	9	18
52	9	12	20	12	28	21	8	12	12	14	9	9	19
78	1	15	17	12	30	22	10	10	11	15	10	12	17
87	4	12	19	12	31	24	9	10	11	13	10	10	18
73	14	13	13	11	28	22	8	11	11	13	11	10	19
85	3	13	16	13	28	22	9	10	11	13	11	11	18
35	14	16	9	11	28	21	10	10	13	13	9	11	19
48	5	14	13	12	29	21	9	15	11	13	10	10	18
103	10	13	11	12	28	23	10	12	12	13	9	11	20
75	36	15	17	12	28	24	10	13	12	13	10	9	19
88	2	14	12	11	30	25	9	14	12	14	9	11	20
87	0	14	13	12	29	22	9	14	12	13	9	10	19
43	1	12	12	12	29	23	10	10	13	14	10	11	17
41	3	14	18	12	29	22	10	9	12	13	9	9	17
61	27	15	12	12	31	25	9	10	13	13	9	11	20
38	32	13	20	11	27	21	9	12	11	15	11	12	21
67	6	15	15	12	28	24	9	13	13	13	11	12	18
35	27	14	17	12	28	22	9	10	12	13	11	11	19
69	17	15	9	13	28	23	9	9	12	14	11	10	18
109	1	13	17	11	27	23	9	13	12	12	9	12	18
56	8	14	12	11	30	25	9	14	12	14	9	11	20
43	3	12	15	11	29	23	8	11	11	14	9	11	17
98	3	12	15	12	28	25	10	14	12	14	9	10	19
63	1	14	17	11	27	22	9	10	11	13	10	10	17
73	14	14	18	12	27	24	10	10	13	15	9	11	19
108	15	14	20	12	29	23	10	14	12	14	10	11	19
103	27	14	10	12	28	22	9	12	14	13	9	10	18
47	2	13	16	12	27	21	9	10	11	13	9	10	19
45	33	14	10	11	30	22	9	12	12	13	10	10	18
84	8	13	10	12	28	23	10	10	12	14	9	10	20
74	21	15	18	11	27	23	9	13	13	15	9	11	19
55	6	15	12	12	28	24	9	10	12	13	11	11	17
98	13	12	10	13	29	23	9	12	12	13	11	10	17
40	14	12	10	13	27	22	9	12	13	15	11	10	16
45	7	13	10	12	29	24	9	12	14	14	9	9	17
65	1	14	12	11	29	23	10	10	12	13	9	10	18
50	1	13	11	11	28	23	9	10	13	13	10	10	18
105	15	15	16	13	28	24	9	10	11	13	8	11	17
72	0	14	15	12	29	23	9	10	12	14	8	11	19
56	10	13	18	13	28	22	9	13	12	14	10	11	18
59	11	14	18	12	29	22	9	12	12	14	8	11	18
73	11	15	11	12	27	24	10	10	12	13	10	10	18
45	15	13	20	12	27	21	9	12	11	15	11	12	21
75	12	12	9	11	27	22	9	10	13	13	11	11	18
112	6	13	12	12	28	24	9	10	12	15	9	10	18
81	20	12	13	13	28	21	9	12	12	14	10	11	18
59	25	14	17	13	28	24	9	10	12	13	9	10	18
100	13	13	12	12	30	25	9	13	13	13	9	11	20
76	3	14	15	11	28	22	9	10	12	13	9	12	17
99	1	14	12	11	29	23	10	10	12	13	9	10	18
67	17	13	10	12	31	24	9	11	12	13	10	9	18
60	13	13	11	13	28	22	9	13	13	14	9	10	18
93	26	13	12	12	28	23	10	13	12	13	8	11	18
58	3	15	13	12	28	22	10	11	12	13	10	11	19
63	2	13	13	12	29	23	9	12	13	14	9	10	18
87	3	13	13	11	26	24	9	13	13	13	10	10	17
90	13	13	14	12	31	21	10	12	12	14	9	13	19
42	26	14	15	12	28	22	9	12	13	13	11	11	20
76	4	12	11	12	29	24	10	12	12	13	9	12	20
73	16	12	13	11	29	21	9	10	12	13	10	11	16
63	11	14	10	11	26	24	9	13	12	14	10	11	19
86	6	15	14	12	30	25	9	10	12	15	9	13	19
89	45	14	13	11	30	22	9	13	12	14	11	12	20
55	4	13	12	11	29	22	10	10	12	13	9	10	18
69	26	16	13	12	29	23	9	10	14	15	12	11	18
51	24	14	19	12	27	22	9	13	12	14	11	10	18
107	28	12	16	12	28	23	9	10	12	13	10	10	18
64	13	14	16	12	26	23	9	12	13	15	9	10	19
45	2	13	14	11	28	22	9	10	12	14	9	10	20
62	29	14	10	13	28	22	10	12	11	14	9	12	18
108	18	14	16	12	30	21	9	10	12	14	9	10	17
90	1	14	13	13	30	24	8	10	11	13	9	11	18
79	0	14	17	12	28	23	9	11	12	14	9	11	18
51	5	12	18	12	31	22	9	12	12	13	10	9	19
93	31	14	12	11	28	22	9	12	12	14	9	10	17
75	22	13	10	12	27	23	9	9	12	14	9	11	19
49	41	15	13	12	29	22	9	12	12	13	10	12	18
50	0	13	10	11	30	22	9	12	12	13	11	11	20
82	2	14	12	13	29	22	9	12	13	14	10	11	18
109	3	13	11	12	29	23	10	12	11	13	9	9	19
86	2	13	13	13	30	22	10	13	11	14	10	10	20
32	2	14	12	11	26	22	10	13	13	13	9	14	16
72	12	13	11	12	28	21	10	10	12	13	11	10	17
69	7	15	16	11	27	22	9	12	13	13	9	11	18
45	30	14	11	12	27	22	9	12	12	13	9	10	19
69	2	12	17	12	27	23	9	10	13	13	8	12	18
54	3	14	13	11	29	20	9	10	11	13	11	12	18
99	33	12	13	11	29	24	9	12	12	14	9	11	19
102	50	16	12	13	27	23	10	11	11	13	10	10	19
70	13	12	11	13	27	22	9	11	13	13	11	11	20
31	0	16	12	13	29	20	10	13	12	13	11	11	17
105	3	15	17	12	28	23	10	10	14	13	11	11	18
106	1	14	16	12	29	23	10	10	12	13	9	11	17
64	37	14	12	11	28	22	11	10	12	13	9	11	19
82	0	13	13	12	29	20	9	13	12	13	9	11	17
42	6	14	18	13	26	21	9	10	12	14	9	11	20
71	17	12	11	11	27	23	10	13	12	14	10	12	18
44	27	15	17	12	28	24	10	13	12	13	10	9	19
57	1	13	11	12	28	23	10	10	11	14	9	10	18
77	27	14	12	12	30	23	9	10	12	13	9	10	19
42	28	14	10	12	28	20	9	10	12	13	9	11	19
109	11	14	20	12	28	22	9	13	12	14	9	10	18
54	7	12	15	12	27	23	9	10	11	13	9	10	18
75	0	12	13	12	29	22	9	14	12	13	10	10	20
70	23	15	17	13	28	23	10	10	11	13	8	9	18
50	0	13	10	11	31	22	9	13	13	13	10	11	18
66	0	13	11	12	28	23	10	10	12	14	11	11	18
30	1	15	13	12	28	25	9	10	13	14	10	11	18
96	0	13	12	11	28	22	8	12	14	14	9	11	19
107	1	15	18	12	29	21	10	12	11	15	9	12	19
57	4	14	13	11	28	25	10	10	12	13	10	10	20
24	0	15	12	12	26	21	8	11	12	13	9	11	19
42	0	13	10	13	28	23	9	11	12	13	9	10	17
106	0	13	11	11	28	21	9	10	11	14	11	10	18
42	3	14	12	12	27	23	9	12	11	14	11	12	19
64	1	14	16	11	28	21	9	10	11	14	9	10	17
82	9	13	12	12	28	22	11	12	13	13	9	9	20
75	8	14	11	12	27	23	10	12	12	14	9	11	19
85	19	15	15	12	28	24	9	12	12	14	9	10	19
60	13	14	10	13	29	23	9	13	12	13	11	10	20
98	16	14	13	13	26	23	9	13	11	14	11	10	20
89	29	13	14	11	29	23	10	12	12	13	9	9	19
103	38	13	14	14	28	21	9	12	12	13	9	11	19
71	11	13	14	12	27	22	10	12	11	13	10	9	18
83	6	13	19	12	29	22	10	12	12	14	10	11	19
52	35	13	12	13	29	21	9	13	11	13	9	12	18
104	27	13	19	12	29	23	10	14	12	14	11	10	20
46	0	12	16	11	31	21	10	12	12	13	9	11	19
70	3	14	19	11	28	22	10	13	12	13	9	12	18
46	3	14	17	12	30	22	9	12	11	13	11	12	18
62	10	13	17	12	30	22	10	12	12	13	10	9	19
88	6	14	12	11	26	22	10	13	13	13	9	14	16
45	30	14	10	12	29	22	10	11	12	14	10	10	20
36	18	13	10	12	29	23	9	10	13	14	8	10	19
57	5	12	17	12	30	23	9	11	12	13	9	12	20
99	9	15	14	11	30	22	10	10	13	14	10	10	18
39	37	14	15	12	29	23	9	11	11	13	9	13	17
102	1	13	16	12	26	22	9	10	13	13	10	10	18
93	18	12	10	12	27	22	9	11	12	14	9	10	18
29	5	14	12	12	29	23	10	10	12	14	11	10	17
75	14	13	10	12	29	24	9	10	13	13	9	10	20
66	28	12	15	13	28	22	9	14	12	13	10	11	17
35	0	13	17	11	30	23	9	11	11	13	9	12	20
101	9	14	10	11	27	23	9	10	12	13	9	11	19
93	4	14	12	12	28	23	9	10	12	14	9	11	18
98	11	14	12	12	30	23	9	10	12	13	9	10	19
43	19	15	10	13	27	21	10	10	12	14	9	9	17
103	24	13	16	12	28	23	9	12	12	15	10	9	19
86	0	14	13	12	29	22	10	12	12	15	9	11	19
56	0	15	14	12	29	20	10	10	11	13	9	10	17
99	6	13	11	11	31	23	9	10	13	15	8	11	19
69	25	15	16	12	29	23	9	12	13	13	9	9	18
63	15	15	10	11	29	22	10	10	11	13	8	10	18
98	10	16	12	12	30	23	9	10	13	13	11	11	17
45	4	14	11	12	29	23	9	12	12	14	8	11	19
64	2	13	18	11	29	22	9	11	11	13	10	11	17
41	3	15	12	12	31	25	9	10	13	13	9	11	20
75	0	14	12	12	30	23	10	12	11	13	10	10	19
105	28	14	17	12	30	24	10	10	12	15	9	10	18
43	0	14	12	12	29	21	10	10	13	14	8	10	17
71	25	14	17	13	27	23	9	11	12	15	8	11	18
52	5	13	17	11	27	22	10	13	12	13	9	11	18
115	39	13	14	11	28	22	9	10	12	13	11	10	17
68	33	13	13	11	29	24	8	13	12	14	9	11	18
39	9	13	14	12	30	23	9	10	12	14	9	10	18
94	0	13	20	12	29	23	9	12	14	14	9	11	18
53	27	16	12	11	29	22	10	14	12	14	11	11	19
79	9	12	11	11	27	23	10	13	12	14	10	12	18
80	14	14	20	12	27	22	9	11	12	13	9	11	19
73	0	15	11	12	29	24	10	10	13	15	11	9	17
60	31	13	10	12	27	23	9	12	12	13	11	11	17
89	0	15	15	12	28	22	10	15	12	13	9	12	18
74	35	13	16	12	28	22	10	10	12	13	10	10	18
68	8	14	16	13	29	22	9	10	12	15	10	11	17
62	19	13	9	12	30	23	10	10	12	14	11	10	18
68	38	13	12	12	29	22	9	10	12	13	8	10	19
83	11	16	13	11	29	23	11	10	12	13	9	11	17
103	1	16	10	11	28	23	10	13	11	13	10	10	18
53	23	14	10	12	29	24	9	12	12	15	9	11	18
89	34	15	10	12	27	24	9	13	13	14	9	10	20
70	0	14	13	12	29	23	10	11	12	14	11	9	20
108	24	12	18	12	26	23	9	12	12	14	10	11	18
40	26	16	14	11	29	23	10	13	11	13	9	10	21
30	48	13	15	11	27	21	10	10	12	13	10	11	20
100	0	13	19	11	28	22	10	13	12	13	9	12	18
64	10	14	12	12	29	23	9	10	12	13	10	12	20
101	29	14	13	12	28	22	10	12	13	14	11	10	19
72	33	14	11	13	28	24	9	11	13	14	10	11	19
72	19	14	12	11	30	20	9	13	12	13	11	11	19
74	6	13	13	11	29	23	9	12	11	13	9	11	18
71	8	14	16	13	26	23	10	10	12	13	10	10	20
101	0	14	10	12	27	23	10	10	12	13	10	9	18
88	4	13	13	13	28	23	9	12	11	14	10	11	21
89	32	15	12	12	27	20	10	14	11	12	9	11	18
101	0	16	14	11	29	22	9	10	13	13	10	10	19
77	1	14	13	13	30	21	9	10	11	13	11	11	17
108	13	12	13	12	30	23	8	10	14	13	10	13	20
105	13	15	19	12	27	23	9	12	11	13	9	11	19
100	3	16	19	12	30	21	9	9	12	13	10	9	19
79	4	16	13	12	29	22	10	12	12	14	9	12	18
62	0	14	17	12	30	24	10	10	12	15	9	10	18
104	4	12	13	12	29	22	9	10	14	13	10	12	18
73	8	13	15	12	29	23	9	10	12	15	9	9	20
96	4	15	13	11	28	23	10	12	14	14	8	10	19
45	0	14	11	12	26	22	9	10	13	13	10	10	18
36	19	13	13	12	27	21	10	13	12	13	10	9	19
43	14	14	11	12	28	21	9	12	12	12	9	9	19
81	28	14	13	12	28	23	10	10	12	13	10	9	18
52	30	14	10	12	29	24	9	10	11	14	11	12	17
82	29	15	10	12	27	24	9	13	13	14	9	10	20
65	9	13	15	11	27	21	9	10	12	15	11	10	19
86	22	14	12	13	29	24	10	10	13	14	12	13	18
40	1	15	15	12	31	21	9	11	12	14	10	11	18
51	15	12	15	12	28	24	10	10	12	13	10	12	18
91	0	15	14	12	29	24	10	10	11	13	9	12	18
43	20	12	12	12	29	23	10	10	13	14	10	11	17
38	18	14	15	12	27	24	9	12	11	14	10	10	21
62	9	16	19	13	29	22	9	10	12	13	9	10	19
48	15	13	13	13	28	23	9	12	12	13	9	9	18
54	15	14	15	13	28	23	9	10	13	15	9	9	19
51	1	14	20	12	28	24	8	12	12	13	9	11	19
72	0	13	13	12	29	23	10	10	12	13	9	12	18
27	8	14	10	14	29	23	9	12	11	13	9	10	21
93	15	14	13	12	29	24	10	12	12	13	10	13	19
62	18	13	17	13	28	21	9	11	12	14	8	10	16
16	13	14	13	13	27	21	10	11	11	14	9	11	16
88	7	14	14	13	27	23	9	13	12	13	11	10	17
46	22	13	17	11	27	22	10	13	12	13	9	11	18
106	7	12	17	12	28	23	9	10	13	13	9	11	18
81	5	13	13	12	30	23	9	12	13	14	9	11	18
60	5	13	10	11	29	22	9	12	12	13	9	10	19
69	0	15	11	11	31	23	10	11	11	13	10	9	21
55	4	15	11	13	29	22	10	12	13	13	10	11	19
39	17	13	16	13	29	23	9	12	13	15	11	10	18
84	0	13	14	12	29	24	10	10	12	14	10	11	19
58	17	14	10	13	28	22	10	13	12	14	9	12	20
70	0	14	13	12	29	23	10	11	12	14	11	9	20
69	27	15	14	12	27	21	9	13	12	13	11	13	19
83	15	15	11	12	29	22	9	10	12	13	10	10	19
109	12	14	19	11	28	22	9	13	13	13	9	10	18
47	14	15	13	13	26	24	9	12	12	14	10	10	18
55	14	14	13	11	29	20	9	12	13	14	9	12	18
89	32	13	17	13	29	23	10	10	12	13	10	10	19
109	1	13	17	12	31	22	9	12	13	14	9	11	18
29	5	14	17	12	30	24	10	10	12	14	9	9	17
88	18	13	10	12	28	23	9	13	10	14	11	11	17
67	47	13	10	11	27	23	10	12	13	13	9	11	20
92	46	14	10	12	29	22	9	10	12	13	8	12	19
57	1	15	12	12	31	25	9	10	13	13	9	11	20
79	21	14	14	11	27	23	9	12	12	13	11	12	20
90	13	13	10	11	28	23	9	13	11	14	9	10	18
105	1	14	11	13	30	24	9	10	14	13	9	12	18
67	3	13	15	13	28	22	9	13	12	13	9	10	20
34	20	14	12	11	28	22	9	10	12	14	9	12	17
70	1	14	18	13	28	23	9	10	11	13	9	11	20
44	6	13	10	12	29	23	9	12	12	13	10	11	19
93	26	13	12	12	29	22	9	12	12	13	9	11	19
76	20	13	12	13	29	24	9	10	11	13	10	10	18
57	0	13	13	11	27	22	9	10	12	13	10	11	20
99	10	14	16	12	26	23	10	10	11	14	9	10	19
75	13	13	10	12	29	22	9	12	13	15	10	12	18
44	8	13	15	12	29	23	9	10	11	14	10	10	18
46	5	13	15	12	29	22	9	10	12	13	9	9	20
101	21	12	14	12	29	22	9	11	14	13	10	9	19
98	21	13	13	12	28	22	9	12	12	13	10	10	19
52	19	13	12	11	27	23	9	15	12	14	11	10	19
99	41	13	10	12	28	22	10	14	11	13	11	11	19
91	16	13	18	12	29	23	11	10	11	14	9	9	18
36	2	13	10	13	27	21	9	10	11	15	8	11	20
101	2	13	11	11	28	22	9	12	12	12	12	10	17
32	3	13	12	11	28	22	9	10	12	14	9	11	19
44	5	14	11	11	28	20	10	10	11	14	9	10	18
105	2	15	14	11	27	23	9	10	13	13	9	10	18
74	36	13	18	12	28	22	10	10	12	13	10	9	18
66	8	13	11	11	27	21	10	12	13	13	11	12	19
38	1	12	16	12	28	23	9	10	12	13	10	10	18
33	30	13	13	11	31	23	9	9	12	13	10	11	19
33	32	15	13	12	30	22	10	10	13	14	10	10	18
52	20	12	14	12	27	24	9	13	12	14	9	9	17
80	8	14	13	13	30	23	9	10	12	13	10	10	19
79	0	12	12	12	29	22	10	12	12	14	9	11	18
69	1	15	10	12	31	20	10	12	11	13	10	10	19
45	1	13	13	11	27	24	10	10	11	13	8	11	18
78	1	14	15	12	29	23	9	10	12	14	12	11	18
104	2	16	12	12	28	23	10	10	12	14	9	12	17
62	11	15	11	12	27	24	9	10	12	12	9	11	19
67	1	15	10	13	27	22	9	11	12	13	11	9	19
113	25	14	14	12	29	22	9	13	12	14	9	11	19
31	37	13	10	11	28	21	9	13	11	14	10	11	19
34	43	14	13	12	26	23	10	12	14	14	10	11	18
101	5	15	9	13	28	23	9	9	12	14	11	10	18
115	7	13	12	12	29	23	9	10	12	13	11	12	19
73	5	13	17	12	31	22	9	10	12	13	9	11	20
27	15	13	13	13	28	23	9	12	12	13	9	9	18
103	11	13	13	13	29	20	9	12	12	13	9	10	16
35	9	13	12	12	29	22	9	13	12	13	11	10	19
46	34	13	15	11	27	22	9	9	12	13	9	10	18
59	25	13	13	11	27	22	10	13	12	14	9	10	20
102	10	13	15	13	29	22	10	12	12	14	9	11	20
76	3	13	16	13	27	24	9	12	13	14	9	12	19
62	8	12	18	12	27	23	10	9	12	13	10	11	19
36	1	15	13	11	29	23	9	10	13	13	9	10	19
41	0	16	12	12	27	23	10	13	12	13	10	9	17
65	0	13	10	11	27	22	9	11	13	13	9	10	18
105	6	14	15	13	28	24	9	12	11	14	9	11	18
50	6	13	15	11	27	22	10	13	13	13	8	12	18
106	0	16	12	11	27	25	9	12	12	13	9	11	18
86	34	13	16	11	29	22	9	12	11	14	9	11	19
114	0	13	13	11	27	24	9	10	12	14	10	11	18
36	0	15	13	11	27	21	9	10	13	13	10	12	19
94	29	15	20	11	27	22	10	10	11	14	9	11	18
46	20	15	13	13	30	21	10	10	12	14	9	9	19
110	4	13	14	12	28	23	10	12	11	13	9	10	18
73	10	13	17	11	28	22	10	10	11	14	10	11	18
97	1	14	12	12	29	22	9	10	11	13	9	11	17
35	9	15	12	11	29	23	9	12	14	13	9	10	18
58	3	13	12	12	30	25	9	13	13	13	9	11	20
74	3	14	12	11	28	23	9	13	12	14	11	11	20
61	28	15	10	12	28	22	9	13	12	13	9	11	18
104	1	13	17	11	30	22	9	10	13	15	9	11	18
63	42	13	11	13	29	24	9	10	11	14	11	11	18
61	16	14	13	12	30	23	9	14	11	13	9	10	18
90	1	15	17	12	29	23	10	10	11	14	9	13	19
39	22	15	12	13	30	22	9	12	12	13	10	11	19
49	10	13	15	13	28	23	9	10	13	13	8	10	18
96	25	14	10	12	28	23	10	10	13	14	11	11	19
47	11	13	12	12	28	21	9	12	12	13	9	8	20
36	16	14	12	12	28	23	9	10	12	13	9	12	18
36	6	13	10	13	27	24	9	12	12	13	9	12	18
50	23	13	10	13	28	22	9	12	11	13	10	9	17
38	13	15	13	13	28	24	10	13	12	13	12	13	18
47	9	13	17	12	27	23	10	13	11	13	9	11	16
76	28	13	10	12	30	25	10	13	12	13	9	10	17
47	1	14	14	12	29	24	10	12	12	13	9	11	18
24	11	13	10	13	30	23	9	10	12	13	10	10	18
55	7	14	12	12	29	23	10	12	11	14	11	10	18
68	0	13	10	13	27	23	10	10	12	13	10	10	20
91	39	14	11	13	28	22	8	10	11	13	9	10	18
85	7	13	13	13	29	23	9	12	13	13	9	10	19
42	0	12	13	12	28	23	10	12	12	14	9	10	17
71	9	14	10	13	29	24	9	12	12	14	9	10	16
36	0	14	11	12	27	22	9	10	11	14	11	10	18
75	39	14	14	11	27	23	9	11	12	13	11	10	20
102	5	15	12	12	28	24	10	13	12	14	10	11	20
95	38	14	11	11	31	22	10	11	12	14	10	10	18
55	22	14	13	12	28	22	10	12	13	14	11	9	19
44	7	14	14	11	28	24	9	12	11	14	12	10	19
38	1	14	14	12	28	24	9	11	13	14	8	10	19
59	17	14	13	12	28	24	9	12	10	14	9	11	19
100	26	14	13	11	29	23	10	12	12	15	10	11	19
89	15	13	12	14	30	23	9	12	12	13	9	10	18
54	11	13	12	11	31	24	10	12	13	13	9	10	18
45	42	13	13	11	29	23	10	12	13	13	11	13	19
98	18	13	11	12	28	23	9	10	11	14	9	10	18
32	14	16	18	13	28	24	9	12	12	13	11	10	18
81	48	13	14	12	27	22	10	12	11	13	10	9	18
29	16	14	17	14	30	22	9	10	12	14	11	10	20
104	0	14	13	11	28	21	9	12	11	13	10	10	17
99	0	16	11	12	28	22	9	10	12	13	11	10	18
65	24	15	15	12	28	24	9	10	12	14	9	10	18
51	18	13	14	11	28	22	9	10	12	13	11	10	17
61	8	16	10	12	26	23	9	10	12	13	12	9	18
97	39	13	14	12	29	24	9	10	14	14	9	9	18
41	31	13	15	11	28	23	9	12	12	13	9	11	21
102	8	14	12	12	28	23	10	12	12	14	9	11	19
99	10	15	12	12	30	21	10	10	11	13	10	10	19
64	3	14	9	13	30	22	9	12	12	14	8	10	19
31	11	13	14	12	29	23	8	10	11	13	10	9	19
72	6	14	19	11	28	24	10	10	12	13	9	11	19
99	4	14	15	11	29	23	9	10	11	14	10	10	20
65	6	13	14	11	31	21	9	11	14	13	10	9	19
82	22	16	13	12	29	21	10	13	13	13	9	9	19
61	23	15	9	11	28	22	9	12	12	13	8	12	18
44	0	14	10	13	30	22	10	12	13	13	10	10	19
49	9	15	13	12	28	24	9	10	12	14	11	12	19
85	0	15	11	11	28	24	8	12	12	13	11	11	18
70	33	15	11	11	30	23	9	10	12	13	11	10	19
97	24	14	20	12	29	24	9	10	14	14	10	11	18
35	50	14	14	12	29	22	9	13	12	14	9	11	19
94	41	13	13	12	29	22	9	10	10	13	11	11	17
87	30	14	19	12	28	22	10	13	12	13	9	11	19
86	8	14	10	12	29	22	9	10	12	15	9	9	17
66	27	13	12	12	28	22	9	12	11	13	9	11	18
54	20	13	17	12	28	23	9	10	11	14	10	9	19
88	4	13	10	11	29	24	9	14	11	13	9	11	19
29	19	15	12	12	28	23	10	12	12	13	10	8	18
37	18	13	14	13	29	24	9	11	12	13	11	11	20
38	16	12	16	11	31	21	10	12	12	13	9	11	19
103	6	14	17	13	30	23	9	12	11	14	10	10	17
67	26	16	14	12	28	23	9	10	11	13	12	12	19
101	3	15	12	11	27	22	10	12	12	13	9	11	19
37	30	15	16	11	30	22	9	10	12	14	9	12	20
49	20	13	10	13	29	22	9	13	12	13	10	9	17
98	0	12	10	13	27	21	9	10	12	13	11	11	18
100	1	13	15	12	28	25	9	12	11	14	9	10	20
100	14	13	13	12	29	23	9	12	11	13	10	9	17
54	12	12	9	11	27	22	9	10	13	13	11	11	18
65	0	14	13	12	27	22	9	10	11	14	11	9	20
79	20	14	15	13	28	22	9	12	11	14	9	11	18
53	14	12	10	13	30	22	9	10	12	14	10	10	19
99	0	13	14	12	28	22	9	14	11	14	9	11	18
26	2	13	14	12	27	21	9	10	13	14	9	13	18
65	2	13	16	13	28	22	9	10	12	13	9	9	18
47	3	14	12	12	29	23	9	12	11	14	9	11	19
109	6	15	9	13	28	23	9	9	12	14	11	10	18
35	0	16	11	13	29	23	11	13	12	14	11	11	21
37	8	14	13	12	28	24	11	10	12	15	10	13	20
83	9	13	17	12	29	22	9	12	13	12	9	10	19
109	11	17	17	13	30	23	9	13	12	13	9	13	21
43	5	15	13	11	28	22	10	12	11	14	9	11	19
111	15	12	12	12	29	23	10	10	12	13	8	12	17
114	12	13	16	12	29	23	10	10	11	14	9	10	18
47	5	13	9	12	28	24	9	12	11	14	10	11	19
40	4	14	18	11	27	23	9	10	12	14	9	9	20
105	1	15	16	12	29	22	10	10	12	13	9	12	20
69	2	16	19	12	28	21	9	11	11	14	8	9	18
63	25	14	14	13	30	21	10	10	12	13	10	10	18
49	0	16	14	12	27	23	10	10	13	14	10	11	17
83	7	12	20	12	28	21	8	12	12	14	9	9	19
56	6	14	13	11	30	23	10	10	11	13	10	10	18
86	28	16	12	11	29	22	10	14	12	14	11	11	19
85	8	14	10	12	29	24	9	12	12	15	9	11	18
41	8	14	13	12	29	24	9	13	13	15	10	10	18
37	9	14	10	11	29	22	9	12	13	14	9	11	18
33	1	14	12	12	30	23	10	12	11	13	10	10	19
70	24	14	13	13	26	23	9	13	11	14	11	10	20
106	9	13	12	12	27	23	9	11	12	13	9	9	18
22	4	12	10	12	27	23	9	12	11	13	9	10	20
56	14	12	10	13	28	22	9	13	12	14	10	11	19
82	27	12	12	11	28	21	9	10	13	14	12	12	19
94	0	15	12	11	28	20	10	10	12	15	9	11	18
111	1	14	18	11	27	24	10	10	12	13	10	10	18
76	1	14	18	11	28	22	10	12	12	14	9	10	19
115	32	13	13	14	30	24	9	13	12	14	9	11	18
93	25	13	14	12	27	23	9	13	12	13	9	12	20
74	27	12	15	12	29	22	9	10	13	13	10	11	17
107	6	14	12	11	28	23	9	13	12	14	11	11	20
97	5	15	10	12	27	23	10	10	12	14	11	10	19
24	50	14	10	12	30	23	9	10	12	13	9	11	20
105	31	14	15	12	27	24	9	12	11	13	9	9	18
82	5	14	16	12	28	25	9	10	11	13	9	10	16
97	5	13	14	11	30	22	9	12	12	14	8	9	20
93	16	14	16	12	29	22	9	13	13	13	9	10	17
108	5	12	17	12	26	23	9	10	13	13	8	12	18
89	21	14	12	12	30	24	9	10	12	13	8	9	18
45	2	13	12	14	30	23	9	12	12	13	9	10	18
85	17	14	11	12	27	25	9	10	12	14	9	11	19
103	1	13	14	12	29	22	10	13	11	15	9	13	18
103	1	14	14	13	30	21	10	10	12	13	10	9	17
71	16	14	14	12	30	24	10	12	11	14	10	11	17
101	0	13	12	11	29	21	10	10	11	13	9	11	18
104	3	13	12	11	28	23	9	12	11	13	9	9	20
87	22	13	10	12	29	22	9	12	12	15	10	12	18
60	33	12	10	13	29	21	9	10	12	14	9	9	17
42	1	13	16	12	28	22	10	12	10	13	9	10	19
39	2	13	20	11	30	23	10	12	12	14	10	9	19
76	13	15	13	11	28	22	8	11	12	13	9	10	17
96	1	12	16	11	29	23	10	13	11	13	9	9	18
97	22	14	12	11	28	23	9	13	12	13	11	12	20
72	4	12	11	13	27	25	9	12	11	13	9	10	17
75	0	13	16	11	29	23	9	11	12	13	12	11	19
76	31	12	19	12	31	24	9	10	11	13	10	10	18
86	6	13	13	12	27	23	9	10	12	14	8	11	18
52	34	12	10	12	29	23	9	12	12	14	9	11	19
65	3	13	13	12	29	23	9	10	12	13	10	11	18
32	35	13	12	12	26	23	10	12	12	13	9	10	20
41	6	13	12	11	29	24	10	12	12	13	9	10	19
73	4	13	10	12	28	22	10	10	11	13	9	11	18
88	9	15	19	12	26	24	9	12	12	14	10	10	20
112	19	13	10	12	29	24	9	12	11	13	9	10	19
83	12	12	16	11	29	23	10	10	12	14	10	11	17
29	12	16	10	12	28	22	9	13	12	15	9	12	18
76	1	14	13	13	28	23	9	10	12	13	9	9	20
105	10	14	18	12	29	24	10	13	12	15	10	11	19
78	17	15	13	13	30	25	9	10	12	15	9	11	19
68	37	14	12	13	29	22	9	13	12	14	9	12	18
83	13	15	11	12	27	24	9	10	12	12	9	11	19
34	3	12	13	11	28	23	9	12	11	13	11	11	19
92	0	14	15	13	28	22	9	12	12	14	9	11	17
27	1	14	17	12	30	22	9	12	11	13	11	12	18
33	0	13	10	12	30	23	8	12	11	13	9	10	18
34	19	13	12	11	29	23	10	10	12	13	9	10	18
84	32	13	14	11	30	24	10	13	12	13	9	10	19
75	12	14	18	12	30	23	10	10	12	13	9	9	19
46	20	14	12	13	29	23	10	12	13	13	10	12	18
89	10	13	11	11	28	23	9	12	13	13	9	10	18
57	6	14	10	12	28	23	9	12	13	14	9	10	20
42	1	14	12	11	27	24	10	10	12	14	9	10	17
66	3	14	13	12	27	22	10	12	13	13	9	10	18
79	16	15	10	13	27	23	9	13	11	14	11	11	18
74	5	14	19	13	29	23	10	9	12	13	10	10	18
45	29	14	10	12	27	24	9	12	11	13	9	10	19
46	20	15	10	13	29	24	9	10	12	14	10	11	18
74	42	13	10	13	28	23	9	10	11	14	9	10	19
102	2	14	11	12	27	22	10	12	13	14	11	10	17
48	1	15	14	12	28	20	9	12	11	15	11	12	17
40	22	13	17	11	27	22	9	13	12	13	9	11	18
77	2	13	12	11	29	23	9	13	12	13	9	12	18
52	0	14	10	12	28	23	9	10	13	14	9	10	19
41	40	15	10	11	30	23	9	13	11	14	10	13	18
66	31	14	15	12	31	21	9	10	12	13	9	11	19
105	2	16	10	13	27	23	9	10	12	13	10	11	18
54	15	13	15	12	26	24	10	13	12	15	9	12	20
72	7	14	17	12	27	23	10	13	12	13	9	11	19
99	16	16	12	11	27	20	9	12	11	13	9	9	17
36	24	12	13	13	28	23	9	13	12	14	8	9	19
91	18	15	13	11	29	22	9	10	13	14	9	10	20
77	10	14	14	13	31	23	9	11	11	14	10	11	18
52	7	14	19	13	29	23	10	9	12	13	10	10	18
59	11	13	13	12	30	22	9	10	12	13	11	11	17
100	25	15	17	12	30	24	10	9	12	14	10	9	17
62	25	13	15	11	27	23	10	10	13	13	9	10	19
46	17	13	13	11	28	23	9	10	12	14	9	10	19
72	3	13	16	12	29	20	9	12	12	14	9	10	16
90	1	13	12	12	27	22	9	13	13	13	11	12	19
83	8	14	13	12	30	23	9	10	11	14	8	12	20
57	0	13	19	12	28	23	11	10	11	13	9	10	18
76	19	14	17	12	30	24	10	10	12	14	9	9	17
103	11	14	13	12	29	21	9	15	11	13	10	10	18
111	19	14	14	12	29	24	10	12	12	13	9	11	18
77	33	15	12	11	29	20	10	10	11	13	10	11	18
104	0	13	12	12	27	23	10	12	13	14	9	13	18
98	0	13	17	11	29	24	9	13	12	13	9	9	19
76	9	14	13	11	29	24	9	10	12	14	10	10	19
103	5	14	12	12	26	23	9	10	12	13	11	11	19
38	32	14	14	13	31	23	9	11	11	14	10	11	18
34	0	14	13	12	26	21	10	12	12	13	8	10	18
96	3	13	13	12	28	23	10	10	12	13	9	10	18
101	5	12	13	12	30	22	9	12	11	15	9	10	19
104	16	15	16	11	27	23	10	12	12	13	9	11	18
65	0	12	12	11	29	23	11	10	12	15	9	10	18
40	1	14	10	11	27	24	9	12	12	13	9	11	19
90	8	13	16	12	27	20	9	10	12	13	11	12	19
61	0	12	12	12	28	20	9	10	11	13	9	9	18
108	2	12	13	12	31	23	9	13	11	13	9	11	18
77	15	13	13	12	30	24	8	13	12	14	9	11	18
85	13	14	15	12	28	22	9	10	11	14	9	11	19
37	0	12	14	13	28	22	10	10	12	13	9	9	17
106	5	14	16	12	29	23	10	9	11	13	9	10	17
108	2	13	10	13	28	23	9	10	11	14	9	10	19
50	26	14	15	11	28	23	9	12	12	15	8	10	19
96	35	13	13	11	28	21	9	12	11	13	8	11	20
91	2	13	13	12	29	22	9	10	12	13	12	10	18
62	16	13	12	12	27	23	10	12	13	14	9	13	18
81	18	14	18	11	29	22	9	10	12	14	11	11	17
102	30	16	13	12	30	25	10	13	12	14	10	10	21
97	0	14	12	11	28	23	10	10	12	13	9	10	17
83	10	13	12	11	28	23	10	10	11	13	9	9	18
67	13	14	17	11	27	23	10	12	12	13	9	11	19
37	25	14	18	12	29	22	9	13	13	13	11	12	20
72	2	12	10	11	28	22	8	10	13	14	9	10	18
46	8	14	13	11	29	22	11	13	12	14	9	10	20
36	2	13	10	12	29	25	8	10	13	13	9	11	19
111	3	13	15	12	31	22	10	12	12	14	9	10	18
43	0	15	20	12	28	20	9	10	12	13	10	13	17
41	2	15	13	12	29	22	9	10	12	14	10	9	18
104	16	12	15	12	29	24	10	10	12	13	11	11	18
61	0	13	12	13	28	23	9	14	12	14	11	11	20
76	19	14	11	11	29	24	9	10	12	14	9	9	21
45	32	14	13	12	28	22	9	12	12	13	9	10	18
59	32	13	10	12	27	23	9	9	12	14	9	11	19
61	13	15	13	12	27	23	9	10	12	13	9	9	18
42	2	13	13	14	28	21	9	10	12	13	10	10	18
97	4	14	14	12	28	24	9	10	12	13	9	10	20
93	7	13	14	11	29	20	10	12	12	14	9	12	18
107	12	14	16	12	28	21	9	13	12	13	9	10	17
82	0	13	14	12	29	20	9	10	12	13	10	10	18
51	12	14	9	11	27	22	10	12	12	13	8	10	19
74	5	14	17	12	28	23	9	10	11	13	11	11	18
38	6	16	15	11	27	20	9	10	12	15	10	11	18
103	20	16	9	13	28	20	10	12	12	13	9	10	18
104	1	14	12	13	27	22	9	10	11	15	9	11	18
50	5	14	14	13	28	23	9	10	12	13	9	11	18
84	2	14	19	11	29	23	9	11	12	13	10	12	18
104	15	13	11	11	26	23	9	12	12	13	11	10	18
104	0	14	10	12	29	22	10	10	12	13	9	10	18
58	12	15	10	11	28	23	10	12	12	13	9	11	17
70	21	14	12	12	28	25	10	13	12	15	9	11	18
92	1	15	13	12	28	24	9	10	12	14	11	12	19
50	11	14	17	13	27	23	9	11	12	15	8	11	18
105	27	14	14	12	27	22	9	11	10	13	11	12	18
109	7	16	12	11	27	25	9	12	12	13	9	11	18
68	26	13	11	12	31	23	10	12	12	13	10	9	19
