# Supplementary material for: Using game theory to thwart multistage privacy intrusions when sharing data
Source: Sci Adv. 2021 Dec 10;7(50):eabe9986. doi: 10.1126/sciadv.abe9986 (PMC8664254; doi:10.1126/sciadv.abe9986)
Supplement: Supplementary file 2 — Data S1 [file sciadv.abe9986_data_s1.zip › sciadv.abe9986_data_s1/DemoKAnonymization/exp/2058/data/target_data/i47.csv]

YOB	State	STR1	STR2	STR3	STR4	STR5	STR6	STR7	STR8	STR9	STR10	STR11	STR12
34	4	16	12	13	29	20	10	13	12	13	11	11	17
55	17	14	12	11	28	23	10	10	12	13	9	10	17
46	1	14	10	11	28	23	9	10	12	13	9	9	18
76	21	13	16	11	30	21	9	10	13	13	11	12	19
73	0	13	10	11	28	22	10	12	12	13	12	10	18
73	2	13	10	12	27	23	9	10	12	14	8	10	18
64	34	13	20	12	30	22	10	12	12	15	9	12	19
83	22	16	16	12	30	23	9	13	11	13	11	10	20
97	8	15	14	13	28	22	11	12	12	13	9	10	17
95	16	14	20	12	27	23	11	10	12	14	10	8	18
71	3	13	10	12	27	24	9	10	12	13	9	9	18
39	1	14	15	12	29	23	9	13	13	13	9	10	17
42	1	13	14	11	28	23	9	13	11	13	10	10	20
79	9	14	12	12	28	22	9	12	12	12	9	13	18
45	19	13	13	11	29	23	9	12	11	13	9	11	18
74	1	13	11	13	29	23	9	12	11	13	9	11	19
51	27	14	10	12	30	22	9	10	14	14	10	11	20
106	44	14	13	11	27	20	10	10	11	14	10	9	18
59	9	15	17	14	28	23	9	10	11	13	10	11	17
112	0	16	14	13	30	23	9	12	12	13	11	10	19
82	0	14	12	12	28	23	8	10	12	15	8	11	19
97	6	14	13	11	28	23	9	10	13	14	9	13	19
111	31	14	10	12	27	23	10	12	13	14	9	11	18
58	0	13	15	11	30	23	10	12	12	13	9	9	17
58	36	12	16	13	30	22	10	10	12	14	11	10	19
64	19	14	13	11	28	22	9	12	12	15	8	11	19
99	35	13	12	12	27	20	10	12	11	12	11	11	17
97	1	14	14	12	27	22	9	10	11	13	10	12	20
56	23	14	10	11	27	23	9	12	11	13	10	10	19
102	47	13	14	12	29	20	9	10	12	13	10	10	18
37	5	15	13	13	27	22	11	12	11	13	10	10	18
45	0	13	11	12	29	22	10	12	12	13	9	10	19
70	13	15	9	12	30	24	10	12	12	13	10	11	17
37	1	15	11	11	30	23	9	10	12	13	11	10	19
109	1	13	16	13	29	23	9	10	12	14	11	10	18
96	4	13	10	12	27	23	9	10	12	14	8	10	18
97	8	14	10	12	29	23	9	12	12	13	10	10	19
68	15	14	10	12	30	24	9	12	12	13	9	9	18
62	2	14	11	13	30	24	9	10	14	13	9	11	18
43	0	13	12	12	26	24	9	13	12	14	9	11	19
74	15	15	12	11	27	22	10	12	12	13	10	11	20
107	9	12	14	11	27	23	10	11	12	13	9	10	18
67	12	13	10	12	28	22	10	14	11	13	9	11	19
108	0	15	11	12	29	24	10	12	12	14	9	10	18
106	16	13	13	13	28	24	9	12	11	15	9	10	19
27	0	13	15	11	28	23	9	12	13	13	10	11	18
37	28	17	14	12	30	22	10	10	12	13	9	11	19
43	0	15	13	13	29	25	9	9	14	15	11	12	19
81	14	13	10	12	28	22	9	10	12	14	10	13	17
101	4	16	12	12	28	22	10	10	12	13	10	12	19
92	5	14	12	13	29	22	9	13	11	14	10	11	19
94	0	14	11	13	29	22	10	12	13	13	10	11	19
39	6	15	10	12	29	25	10	12	13	13	9	10	19
84	4	13	10	12	29	22	8	10	12	13	11	10	17
98	0	13	9	11	29	23	10	10	12	13	9	11	20
23	19	13	10	11	28	24	10	12	12	13	9	11	18
38	21	13	13	12	29	22	10	11	13	14	9	11	18
21	12	14	13	13	28	23	10	12	12	14	10	11	20
71	0	13	13	12	30	24	10	10	12	15	9	11	19
46	5	14	15	12	26	24	10	10	11	14	8	10	18
104	46	14	11	11	28	22	9	12	11	13	9	10	18
83	5	14	18	12	29	23	10	13	12	13	11	10	17
110	9	14	13	12	29	24	9	13	12	13	9	11	18
99	0	14	19	11	29	25	9	13	12	13	9	10	18
82	10	13	15	12	26	24	10	13	12	15	9	12	20
80	1	13	20	12	30	22	10	12	12	15	9	12	19
87	13	14	17	12	27	23	10	13	13	14	8	10	19
62	22	12	13	12	29	23	9	10	12	14	8	11	18
25	0	15	10	12	30	24	9	12	12	14	10	9	17
42	2	15	14	11	27	24	10	13	12	13	9	11	19
107	12	13	10	13	28	24	9	10	11	13	9	11	18
67	17	14	15	12	30	23	9	10	12	14	9	11	17
108	28	14	14	11	28	23	9	12	12	13	9	11	18
89	40	14	13	13	26	22	10	11	11	12	10	11	19
42	13	14	12	13	26	21	11	12	12	13	8	12	18
63	3	15	13	13	30	24	9	13	11	13	9	11	21
73	3	14	13	13	30	24	8	10	11	13	9	11	18
44	28	12	15	13	27	22	9	10	13	13	9	11	17
65	6	15	14	12	29	24	10	10	11	13	9	12	18
71	11	14	10	12	28	23	9	10	13	14	10	10	17
73	14	13	17	12	28	24	9	12	13	14	8	11	19
61	31	13	15	12	30	19	9	13	12	13	9	11	17
109	3	13	10	12	27	24	9	10	12	13	8	11	18
56	4	15	11	13	30	23	9	10	11	15	10	12	19
101	0	12	17	11	29	21	9	10	12	14	10	13	20
52	1	13	15	11	27	23	10	12	11	14	9	10	19
70	3	12	10	12	27	22	9	11	12	14	9	10	18
46	7	12	12	12	28	21	9	10	13	13	9	12	19
66	3	14	17	13	29	22	9	10	11	15	9	12	19
90	5	14	10	11	30	24	9	10	12	13	9	11	17
61	40	14	14	11	28	21	9	12	11	13	10	10	17
80	33	14	12	12	28	25	9	13	12	13	9	9	19
75	28	12	16	12	28	23	9	10	12	13	10	10	18
57	13	16	14	11	28	23	10	12	12	13	9	11	19
88	27	13	12	13	27	23	9	10	11	14	10	11	18
93	8	13	16	11	31	21	10	12	12	13	9	11	19
90	15	14	10	12	27	22	10	10	11	12	9	11	19
78	6	13	10	12	27	23	9	10	13	13	9	10	17
96	1	13	10	12	29	23	9	12	12	13	10	10	19
68	1	14	13	12	30	23	9	14	11	13	9	10	18
5	0	14	13	13	30	23	10	13	11	13	12	12	19
80	1	14	11	12	28	22	10	13	11	13	9	9	19
75	3	13	15	12	28	22	10	9	11	14	9	11	19
45	27	12	10	12	29	23	9	10	12	13	9	10	18
91	6	13	13	11	28	23	10	15	12	13	8	12	18
45	11	15	11	12	29	22	10	13	11	13	10	10	18
59	1	14	11	13	28	24	9	11	13	14	10	11	19
68	13	14	13	13	29	21	9	13	12	13	9	11	16
96	4	12	13	12	28	24	9	13	12	13	11	12	19
108	1	15	14	11	30	22	10	10	13	14	10	10	18
93	0	15	12	11	29	23	9	12	13	13	10	11	18
33	2	13	20	13	27	22	9	12	12	14	8	9	18
43	1	13	14	13	29	24	9	11	12	13	11	11	20
36	0	13	13	12	28	23	10	13	12	14	10	9	20
98	3	12	18	12	31	22	9	12	12	13	10	9	19
102	5	13	10	11	30	22	10	11	12	14	10	11	19
51	7	14	10	12	27	24	11	10	12	13	9	11	18
46	2	15	13	11	28	23	9	10	12	13	9	10	17
108	3	13	13	11	28	22	9	13	11	13	10	12	18
94	6	15	12	12	29	23	10	12	11	13	9	11	19
57	6	13	10	13	30	23	9	10	13	15	10	9	20
65	24	13	17	13	28	23	9	13	12	14	9	9	17
72	2	14	13	12	27	23	9	10	11	14	10	11	18
61	0	13	14	12	30	23	10	12	12	15	9	10	18
42	40	13	13	11	28	23	9	12	12	13	9	11	18
95	20	14	17	12	28	20	9	12	11	13	10	11	20
96	6	13	12	12	28	24	10	11	11	13	9	10	19
47	32	13	14	13	29	23	9	10	11	14	9	9	19
81	2	15	12	11	28	22	10	12	12	13	9	10	19
96	1	12	13	12	30	23	8	10	14	13	10	13	20
93	0	13	10	12	27	22	9	13	11	13	10	11	17
67	7	15	19	11	28	24	10	10	13	13	9	10	18
51	6	14	10	12	27	23	9	10	12	14	10	9	18
94	0	12	17	12	30	22	9	10	12	13	11	9	18
99	27	15	10	12	30	23	9	10	11	13	8	12	19
54	0	14	13	12	29	23	9	12	11	13	8	11	17
94	2	14	10	12	28	24	10	12	12	14	9	9	20
49	3	12	12	11	28	23	10	12	12	14	10	11	19
99	0	14	10	12	28	23	10	13	11	13	8	9	18
45	0	13	16	12	29	20	9	12	12	14	9	10	16
38	15	16	18	12	30	23	9	13	11	13	9	9	20
45	11	13	16	12	27	21	9	9	12	15	9	11	20
61	3	13	17	12	30	24	10	10	12	13	9	11	18
100	3	14	12	11	26	22	10	13	13	13	9	14	16
80	9	15	15	13	28	22	10	10	12	13	9	10	19
48	19	14	16	12	28	21	9	13	12	13	9	10	17
93	2	15	10	12	27	21	9	12	11	13	9	10	18
107	3	13	10	13	29	21	10	10	11	15	9	10	19
93	11	14	12	13	29	24	9	10	13	13	9	11	18
66	9	13	13	13	29	23	9	13	11	15	11	12	18
41	0	15	14	12	30	23	9	13	11	13	10	9	18
38	0	14	12	12	30	23	10	10	13	14	11	10	21
101	11	16	14	14	28	20	9	12	12	13	8	9	19
36	11	15	11	13	29	22	10	10	13	14	11	11	18
110	4	13	16	13	29	22	9	10	12	13	9	11	19
44	18	14	12	12	30	23	8	13	12	15	10	10	18
51	27	13	17	11	28	21	9	9	11	14	11	11	18
79	17	13	17	12	27	23	9	10	12	13	12	11	18
87	29	12	12	12	28	20	9	12	12	14	9	11	19
72	36	15	11	12	29	23	9	12	11	14	11	10	19
59	5	15	17	10	28	22	9	10	13	13	9	9	19
103	20	16	9	13	28	20	10	12	12	13	9	10	18
90	27	13	12	12	28	22	9	10	11	14	11	10	19
96	0	15	13	12	28	21	9	12	12	14	8	9	17
62	0	14	12	12	29	22	10	11	12	14	9	10	18
56	17	15	13	13	30	25	9	10	12	15	9	11	19
48	0	14	14	12	27	23	9	10	13	13	9	9	18
84	0	13	14	12	29	24	10	10	12	14	10	11	19
62	21	13	12	13	27	23	10	11	12	13	11	11	18
96	2	14	16	12	29	20	9	10	11	14	9	9	19
69	2	13	13	12	29	24	9	10	12	14	9	11	19
74	11	13	15	12	27	23	10	12	11	14	10	11	19
88	1	14	20	12	28	23	10	12	13	13	9	11	18
45	26	13	11	13	28	21	10	10	12	13	11	10	17
76	14	13	14	11	31	21	9	11	14	13	10	9	19
76	2	12	10	12	27	22	10	10	11	13	11	12	18
51	27	14	14	11	27	24	8	10	12	13	10	11	17
40	23	13	17	12	31	24	9	13	13	13	9	10	18
66	9	12	10	12	27	22	10	10	11	14	11	11	17
80	5	13	11	13	28	20	9	10	13	13	11	11	18
94	15	15	10	11	28	22	9	13	12	13	11	10	17
111	24	12	13	12	26	23	9	12	11	14	11	11	18
76	6	15	12	12	27	20	10	14	11	12	9	11	17
79	24	13	13	13	31	23	9	14	12	14	9	10	18
96	15	15	10	12	30	23	10	12	12	14	9	11	18
54	6	13	12	11	29	22	9	10	12	13	11	11	17
76	22	12	11	11	29	23	8	12	13	13	9	11	20
63	0	15	12	13	28	24	9	13	12	13	10	11	17
108	0	15	14	12	29	24	10	10	11	13	9	12	18
59	8	13	14	12	28	22	9	12	13	14	10	9	18
74	15	16	14	13	30	22	9	10	12	13	9	10	19
68	6	14	19	13	27	23	9	10	12	12	11	9	18
86	10	14	13	13	28	22	9	12	11	13	11	11	17
40	23	15	11	12	28	22	9	10	12	13	10	11	19
63	28	13	10	14	30	24	9	10	12	13	10	11	19
27	2	15	13	12	28	22	10	11	12	13	9	11	18
44	5	13	15	12	26	24	10	13	12	15	9	12	20
110	30	13	9	13	27	21	9	15	12	15	9	10	17
72	4	13	18	12	27	23	10	10	12	15	9	11	19
71	4	15	12	12	30	24	9	10	11	13	9	10	17
98	0	14	11	12	30	24	10	12	12	14	11	11	18
46	8	13	15	12	27	23	9	13	11	15	10	11	17
48	6	14	16	12	28	20	9	12	11	13	11	12	18
95	31	13	11	12	27	22	9	13	11	13	12	11	18
104	8	13	14	12	29	22	10	12	13	13	11	11	18
46	15	14	10	12	29	22	8	12	11	13	9	10	17
69	1	14	15	12	29	22	10	10	12	13	9	12	18
66	4	14	12	12	30	22	10	13	12	13	8	11	17
73	0	16	10	12	27	22	9	13	12	14	10	10	20
100	15	13	13	11	27	23	9	13	12	14	9	10	18
40	28	13	15	11	29	22	9	14	12	13	8	13	18
100	1	14	18	13	27	22	9	10	11	13	9	10	17
45	0	12	13	12	28	23	10	12	12	15	12	9	18
65	21	13	10	11	27	23	10	10	13	14	9	10	19
24	17	12	10	12	29	23	9	10	12	13	9	10	18
106	0	13	13	13	28	23	10	12	12	13	10	12	20
44	2	13	11	12	27	22	9	12	12	13	9	11	19
42	12	15	15	13	27	23	9	10	12	13	9	10	19
76	17	13	10	11	30	22	10	11	12	14	10	11	19
32	4	12	12	11	30	23	8	12	13	13	11	10	17
97	26	12	12	11	28	22	9	10	11	13	11	11	19
111	15	12	12	12	29	23	10	10	12	13	8	12	17
61	12	13	18	11	29	23	9	14	11	13	9	9	18
74	1	13	18	12	29	23	9	10	13	14	9	12	20
86	12	14	9	13	27	20	10	9	13	15	9	10	18
87	17	14	10	12	27	23	8	12	11	13	9	9	17
79	0	14	10	13	29	25	10	10	11	13	9	11	19
109	34	14	13	12	26	22	9	10	12	15	12	9	18
77	11	13	10	12	27	22	9	13	11	13	10	11	17
40	3	16	12	12	30	23	10	12	11	13	9	11	18
39	8	14	13	13	29	20	9	10	12	13	8	9	19
45	4	14	10	12	29	23	9	9	12	14	12	11	18
65	0	15	13	13	30	21	10	10	12	14	9	9	19
38	13	16	17	14	29	23	10	13	12	13	11	11	16
72	2	13	13	14	28	21	9	10	12	13	10	10	19
96	0	14	10	12	29	23	9	10	12	13	9	10	19
45	26	14	12	12	27	23	9	12	11	13	11	10	19
39	6	13	13	12	29	24	10	10	12	13	10	10	19
39	0	15	10	11	27	21	9	10	11	14	10	13	17
47	43	11	13	13	29	22	9	12	13	15	9	10	18
31	0	13	11	12	29	23	9	10	11	13	10	11	18
57	19	15	10	13	27	22	9	11	12	13	11	9	19
91	46	12	17	11	29	21	9	10	12	14	10	13	20
41	12	15	10	11	27	21	9	10	11	14	10	13	17
47	1	12	17	12	29	23	10	10	11	14	12	11	19
55	0	12	17	13	28	22	9	12	11	14	10	10	19
83	1	16	12	12	30	22	9	10	12	13	8	10	17
54	0	13	16	11	28	23	11	10	12	13	9	10	19
44	12	13	13	12	28	23	9	10	12	13	9	10	18
58	5	13	14	11	29	23	9	12	12	13	10	10	19
43	24	14	13	11	29	24	8	10	12	15	11	10	17
33	39	15	11	13	30	23	9	10	11	15	10	12	19
104	7	16	13	12	28	22	10	10	11	13	9	10	20
114	0	13	13	12	30	23	9	10	12	13	9	10	18
36	2	15	15	12	27	24	9	11	14	13	11	11	16
72	2	13	13	12	28	22	10	12	12	13	9	9	18
94	16	15	13	12	30	23	9	12	11	14	9	9	19
64	3	14	13	12	29	23	10	11	12	14	11	9	20
95	0	12	10	12	27	22	9	10	13	13	8	11	18
31	3	14	16	11	28	21	10	13	12	13	9	11	20
79	5	16	12	13	27	23	10	11	11	13	10	10	19
100	4	14	16	12	28	23	11	13	11	13	10	11	20
47	19	13	10	11	28	24	10	12	12	13	9	11	18
41	8	15	15	12	30	21	10	10	11	14	10	13	18
80	12	15	15	12	27	22	10	15	12	13	9	12	18
71	18	15	17	12	29	23	10	10	12	15	9	9	17
92	15	12	17	11	29	21	9	10	12	14	10	13	20
105	14	15	11	12	28	21	9	12	11	13	9	10	18
82	8	13	13	12	27	25	8	12	12	13	9	10	18
67	20	15	13	12	30	23	9	10	11	14	9	10	19
72	14	14	12	11	27	22	10	12	12	15	9	11	19
100	12	14	16	12	30	20	10	10	12	13	8	10	17
59	0	14	13	12	29	24	9	13	13	15	10	10	18
43	43	12	12	14	28	22	10	13	13	15	9	10	18
99	0	13	13	12	28	21	9	10	12	14	9	11	18
82	29	15	17	12	28	23	10	10	14	13	11	11	18
55	8	14	19	11	29	23	9	11	12	13	10	12	18
74	1	14	12	12	26	23	9	10	12	13	11	11	19
115	14	13	15	12	26	24	10	13	12	15	9	11	20
109	12	13	12	13	29	23	9	10	12	14	9	10	19
82	3	13	13	12	27	22	9	10	13	14	10	13	18
57	2	13	17	12	31	22	9	10	12	13	9	11	20
55	3	13	13	12	27	23	9	10	12	14	8	11	18
60	6	14	13	12	28	23	9	13	12	14	11	10	17
31	3	14	16	13	29	23	9	12	12	13	10	11	17
49	11	14	10	12	30	23	9	12	11	15	9	10	17
45	4	15	13	12	26	22	10	10	12	13	9	11	19
97	8	15	12	13	28	23	9	12	13	13	8	9	21
107	6	13	12	13	29	21	9	10	12	14	9	11	19
75	16	13	10	12	27	24	9	13	12	13	10	11	21
103	3	13	12	13	27	23	9	12	12	13	10	9	19
73	0	14	17	11	28	20	9	12	11	13	9	9	18
52	12	13	16	12	27	23	9	10	13	13	9	10	17
67	1	13	13	11	28	21	10	10	14	14	11	10	19
53	24	12	11	12	29	24	10	12	12	13	9	12	20
91	22	15	11	12	27	24	10	10	12	13	10	10	18
96	5	14	16	13	27	21	9	14	11	14	10	10	19
44	13	14	10	13	27	21	10	13	12	13	10	11	18
46	25	14	16	13	28	24	10	10	13	14	11	11	19
39	11	14	13	13	30	21	9	10	11	13	11	11	17
99	26	13	13	13	29	22	9	10	12	14	9	11	18
107	10	14	10	12	29	22	9	10	11	14	12	12	18
38	22	14	12	12	29	20	9	14	12	13	9	11	19
52	3	13	17	11	27	22	10	13	12	13	9	11	18
93	0	13	17	12	29	21	10	12	11	14	9	10	20
99	11	14	9	12	30	21	9	10	12	14	10	12	20
57	2	13	12	12	28	24	9	10	12	15	9	10	18
99	13	14	17	13	27	24	11	12	13	13	9	11	18
79	0	14	12	12	30	23	8	13	12	15	10	10	18
80	41	14	10	12	28	23	9	13	11	14	12	11	19
120	29	14	14	13	29	20	9	10	12	13	11	10	18
36	19	14	14	12	29	22	9	10	12	13	11	9	18
43	8	14	13	11	28	24	10	10	12	13	11	9	19
75	2	13	13	11	28	22	8	10	11	13	10	13	19
71	1	14	17	12	27	24	9	11	12	13	11	11	19
88	12	14	15	12	28	21	10	12	12	14	11	10	18
97	6	16	13	12	28	24	10	10	11	14	9	9	18
52	10	16	11	13	29	23	11	13	12	14	11	11	21
73	26	14	15	11	29	22	10	12	13	13	9	11	18
58	4	14	13	11	29	22	9	13	12	14	11	9	19
45	1	13	20	12	26	24	9	10	12	13	8	11	20
98	18	12	17	12	29	23	9	10	11	13	10	11	18
46	4	13	10	12	27	23	10	11	11	14	10	12	18
72	6	13	16	12	27	22	10	12	13	14	9	11	18
95	2	13	10	13	28	22	9	9	12	13	11	10	18
38	1	13	12	12	29	23	9	12	11	13	9	13	19
107	8	12	17	12	27	23	9	10	13	13	8	12	18
105	4	16	13	12	31	21	9	12	12	14	9	10	15
66	20	14	10	13	28	24	8	10	12	13	9	10	19
68	4	14	16	11	26	23	10	12	11	14	10	11	19
82	28	15	13	12	28	22	10	10	11	13	9	10	20
113	35	15	10	12	27	21	10	10	12	13	9	12	18
76	9	15	13	12	28	25	9	10	13	14	10	11	18
84	7	13	13	11	30	23	9	13	13	13	9	9	17
59	22	14	10	12	27	24	9	12	11	13	9	11	19
77	1	12	14	11	27	23	10	11	12	13	9	10	18
100	28	15	13	13	28	22	9	13	12	14	9	12	19
80	4	13	19	12	29	24	9	12	11	13	9	11	19
48	14	13	13	13	30	22	8	12	11	15	9	11	15
85	8	13	10	11	28	22	10	12	12	13	12	10	18
46	24	14	13	11	30	24	9	12	13	13	9	9	21
36	0	14	13	13	27	22	9	10	11	13	10	11	19
61	1	13	11	11	29	22	9	13	13	13	11	10	19
56	4	15	11	12	29	22	9	12	11	13	11	11	18
113	1	16	16	12	28	24	10	11	12	13	10	12	19
91	27	16	12	12	30	20	9	10	12	14	8	11	19
57	9	13	15	11	27	23	9	11	11	13	9	11	19
103	4	13	11	13	27	24	10	12	11	14	9	12	17
37	34	16	18	12	29	22	10	10	10	15	9	11	19
92	4	13	12	13	29	22	9	10	11	13	10	11	19
51	6	14	13	13	28	24	10	10	13	15	9	11	16
99	19	14	10	13	29	24	9	12	12	14	9	10	16
38	10	15	17	12	29	23	9	10	13	14	10	10	19
72	15	15	10	12	28	20	9	10	12	13	11	10	19
40	11	14	15	12	28	21	10	12	12	14	11	10	18
116	22	13	10	11	28	22	10	10	12	13	11	11	19
83	2	13	10	11	27	23	9	10	11	13	9	10	19
50	34	14	10	11	27	23	9	10	12	13	9	11	19
107	32	13	11	12	29	23	10	11	14	14	9	10	19
52	2	13	18	12	28	23	9	10	12	14	12	10	19
62	22	12	14	11	28	23	9	10	12	14	10	11	19
52	33	13	15	13	29	24	10	13	11	14	9	12	18
41	4	14	13	12	29	21	10	11	13	13	10	11	17
30	2	13	16	12	28	23	9	10	11	14	9	10	18
105	6	15	11	12	27	22	9	12	12	13	8	11	19
81	0	14	10	12	26	22	10	10	13	15	11	10	19
71	6	13	16	13	28	22	9	13	13	13	9	10	20
58	3	14	15	12	28	22	9	12	13	13	11	11	20
75	38	13	13	12	27	25	8	12	12	13	9	10	18
41	8	15	10	11	27	22	9	9	13	14	9	9	19
88	1	13	17	12	29	23	9	10	13	13	10	9	16
42	3	13	11	12	27	24	9	10	12	13	10	12	19
94	18	13	16	11	29	22	10	13	12	15	9	10	19
48	0	14	17	12	30	24	10	10	12	14	9	9	17
92	10	12	13	12	28	23	9	13	12	13	11	11	19
117	9	15	11	11	30	23	9	10	12	13	11	10	19
102	0	12	14	11	27	22	9	11	12	14	9	12	19
98	1	15	16	12	29	24	10	12	11	13	9	11	19
34	19	14	19	11	29	25	9	13	12	13	9	10	18
80	2	12	13	12	30	22	11	12	12	12	9	11	17
63	17	16	17	14	29	23	10	13	12	13	11	11	16
103	1	14	15	12	29	23	9	10	12	14	8	12	19
48	24	12	17	11	29	23	9	10	11	13	10	11	18
71	1	13	16	13	28	22	9	10	12	13	9	9	18
50	13	13	10	12	27	22	10	13	12	15	11	11	17
57	24	14	12	12	28	23	9	12	12	13	10	10	17
38	0	13	11	12	28	23	9	10	12	14	9	11	19
76	24	14	13	13	31	22	9	12	12	14	11	11	20
77	11	13	12	11	29	23	10	10	12	14	9	10	18
105	18	15	19	11	28	22	9	11	13	13	11	11	18
46	1	15	11	13	28	22	9	11	12	13	10	11	19
12	3	14	15	12	28	22	9	12	12	14	9	9	19
99	29	15	19	11	30	22	9	13	12	15	8	11	17
55	24	13	15	12	27	25	9	10	11	14	9	11	18
34	23	14	12	12	28	22	10	13	12	13	10	11	20
69	21	14	11	12	30	22	10	10	12	13	9	10	18
40	8	14	13	13	29	23	8	13	12	13	10	13	20
81	8	13	10	11	28	22	9	10	12	13	9	11	19
84	16	13	18	12	29	24	9	10	12	14	10	10	19
65	8	15	12	12	29	22	9	10	12	13	11	10	17
63	34	14	12	12	29	24	9	13	12	14	9	12	20
44	4	14	13	11	29	22	9	13	12	15	10	11	19
78	12	15	11	11	30	23	9	13	12	13	8	11	19
43	1	14	14	11	28	24	10	10	12	14	9	10	18
91	7	14	11	13	28	24	9	11	13	14	10	11	20
72	8	14	14	11	27	23	9	11	12	13	11	10	20
99	32	13	17	13	27	22	9	9	12	13	9	11	18
64	21	15	10	13	28	24	8	10	12	13	9	10	20
98	10	16	14	11	31	24	10	10	12	14	11	11	20
97	10	13	18	13	30	25	9	10	12	13	9	10	18
117	0	14	15	12	31	22	10	12	12	13	10	9	16
30	1	15	12	12	28	23	11	11	11	13	10	9	20
96	4	12	10	12	30	24	9	13	11	14	9	11	19
52	13	15	16	12	28	23	9	13	12	14	11	11	18
54	10	14	15	12	28	22	9	13	11	14	9	12	19
82	0	16	16	11	30	24	9	13	12	13	9	11	20
94	8	12	11	13	27	24	10	12	12	13	10	12	19
36	18	13	10	11	27	23	9	10	11	13	9	10	19
92	11	14	18	13	29	21	10	12	12	13	9	11	18
100	13	15	10	12	29	25	10	12	13	13	9	10	19
69	3	14	16	11	28	21	10	13	12	13	9	11	20
63	1	14	13	11	29	23	9	13	11	13	9	11	16
70	33	13	10	11	28	22	9	13	11	14	9	9	18
70	44	14	10	13	28	22	9	11	11	13	8	9	19
35	0	13	12	12	27	24	9	10	11	14	11	11	17
92	12	16	13	12	28	20	9	12	11	15	11	10	19
109	0	14	11	11	28	24	9	15	12	13	9	11	17
53	4	14	10	11	29	22	9	12	13	14	9	11	18
47	2	14	14	13	29	23	9	11	12	13	11	11	19
88	5	12	17	12	30	22	9	10	12	13	11	9	18
48	11	13	16	12	29	23	9	10	12	13	9	12	17
91	9	15	13	11	27	21	9	13	11	14	9	9	19
58	8	14	10	13	28	23	9	12	12	13	8	12	18
45	38	13	16	13	28	22	9	10	11	13	11	11	18
57	0	13	10	12	26	24	9	10	11	13	11	12	18
54	13	13	11	12	31	23	10	12	12	13	10	9	19
52	12	14	12	12	28	21	9	12	11	13	9	10	21
71	6	16	10	12	28	24	9	11	13	14	9	12	17
90	14	15	13	12	27	23	9	13	12	15	9	12	17
108	3	14	11	12	28	21	8	10	11	14	10	12	19
75	3	13	11	11	28	22	10	14	11	13	9	10	18
72	1	16	13	13	26	22	9	10	11	13	11	10	17
82	22	14	17	11	29	22	9	10	13	14	9	10	19
68	9	15	15	12	27	24	11	10	12	14	11	10	18
37	8	12	13	14	28	23	10	10	13	15	10	10	19
38	7	13	12	11	30	22	10	10	12	14	11	11	19
107	7	14	11	12	27	22	9	10	11	14	11	10	18
103	2	14	16	13	29	22	9	12	11	13	9	12	18
75	17	15	15	12	27	24	9	11	14	13	11	11	16
76	21	15	12	11	27	21	10	10	11	13	9	11	17
77	23	13	15	11	30	22	8	12	12	14	10	10	19
72	12	14	12	12	30	22	9	12	13	14	10	12	17
35	28	15	11	12	29	24	10	12	12	14	9	11	18
45	1	14	9	13	31	21	9	11	12	14	10	9	17
33	3	15	10	12	30	23	10	12	12	13	9	13	18
78	11	13	10	11	27	23	9	10	11	13	9	10	19
48	5	12	10	11	26	22	9	12	13	13	9	10	17
94	8	14	9	13	29	22	9	13	12	15	9	10	17
73	22	16	13	12	28	23	9	12	12	14	10	10	18
28	0	13	10	12	27	23	10	11	11	14	10	12	18
106	6	14	14	11	28	23	10	13	12	14	11	9	17
100	0	13	15	12	27	22	9	11	12	13	11	11	19
48	0	13	13	11	29	23	10	12	13	13	11	13	19
69	5	13	10	11	27	22	9	10	11	14	9	9	18
78	0	15	10	12	28	23	9	11	11	13	9	10	18
107	0	13	15	12	28	22	9	12	12	13	10	12	18
98	6	14	12	11	29	22	9	14	12	13	11	11	18
33	22	14	13	13	29	24	10	13	12	13	11	11	19
60	1	12	16	13	29	23	10	13	11	13	11	11	17
115	8	13	13	12	27	25	8	12	12	13	9	10	18
55	0	14	12	12	29	23	9	10	12	13	10	12	20
71	19	13	16	12	30	23	10	13	13	13	9	10	18
32	37	13	11	13	30	20	9	10	13	15	9	11	17
97	15	14	13	13	28	20	9	10	12	13	9	10	18
64	31	14	15	11	30	23	9	12	11	13	9	12	19
52	8	16	13	12	27	24	9	10	12	13	9	11	18
80	0	14	13	12	28	23	9	10	12	15	9	10	19
26	0	13	15	11	28	23	9	10	12	14	9	11	19
75	10	14	12	12	27	23	8	12	11	13	11	10	19
64	1	15	15	12	26	22	9	10	12	13	11	11	19
28	6	15	18	12	28	23	9	13	11	13	9	11	18
102	0	14	13	11	28	24	9	12	11	14	11	10	18
93	0	13	15	11	29	22	9	10	12	14	11	10	20
42	0	14	13	12	29	22	9	10	12	13	9	10	18
34	23	13	13	12	31	23	9	12	12	13	9	11	19
50	35	12	16	12	29	21	10	9	13	14	9	10	18
97	5	15	10	13	27	22	9	11	12	13	11	9	19
105	32	14	16	12	29	22	9	13	12	13	9	12	18
46	3	13	11	11	28	22	9	13	13	13	9	11	20
32	12	13	18	11	30	24	10	9	12	14	10	12	18
53	3	13	14	12	28	21	9	12	12	13	9	9	19
108	2	14	17	13	28	25	9	12	12	15	10	11	18
89	13	14	19	12	27	20	10	10	12	13	10	11	18
71	1	13	12	12	29	23	10	10	12	13	9	11	19
103	29	13	13	11	29	23	9	12	12	13	9	9	17
48	41	13	13	12	28	22	8	9	12	13	10	9	18
82	21	13	10	12	29	21	11	13	12	14	8	11	18
54	2	13	11	12	27	24	9	12	11	13	9	12	19
72	23	14	10	11	29	22	11	13	12	13	9	10	17
80	9	13	10	12	28	23	10	10	12	13	9	12	17
57	9	14	13	12	27	21	9	14	12	13	8	11	19
102	20	12	13	12	26	22	9	12	13	13	8	11	18
78	11	13	12	12	27	22	9	10	12	13	9	11	19
47	36	15	13	12	27	22	10	14	12	13	10	10	20
94	26	14	10	11	28	22	9	12	13	14	10	10	17
90	6	13	10	11	28	22	9	10	10	13	9	13	18
50	28	12	15	12	29	22	8	10	13	13	10	12	17
99	23	14	11	13	29	21	9	10	13	13	11	10	19
67	14	12	12	12	30	22	9	12	13	14	9	11	19
78	3	14	12	12	29	21	10	10	13	14	8	11	17
85	2	12	18	12	28	22	8	12	12	13	10	12	18
99	13	13	10	12	27	23	9	12	12	13	11	11	17
102	1	12	13	12	29	23	9	10	12	13	11	9	19
45	3	15	10	12	28	25	9	12	11	14	9	10	18
39	27	14	10	12	28	21	9	10	11	13	10	10	20
73	28	13	14	12	30	25	11	12	12	13	10	10	18
86	5	13	11	12	30	23	10	12	11	15	9	10	19
49	7	14	12	13	27	22	10	12	11	13	9	11	17
93	5	13	9	13	30	22	9	11	12	13	11	11	19
99	12	13	13	12	29	22	10	11	13	14	9	11	18
94	0	15	9	11	28	22	9	12	12	13	8	12	18
100	1	12	12	12	31	22	10	12	12	15	10	11	18
39	12	15	13	13	27	23	9	13	12	13	8	12	19
57	1	14	13	11	28	23	9	10	11	14	10	11	17
39	4	13	13	13	29	22	9	13	12	13	8	11	20
60	3	14	10	12	26	21	10	10	12	14	10	12	18
114	12	15	11	11	28	23	9	12	12	14	9	12	17
48	6	13	13	11	29	24	9	13	12	13	9	12	20
90	5	14	12	12	29	23	10	10	12	14	11	10	17
44	32	14	10	12	28	24	9	12	11	13	9	11	20
88	13	15	13	12	30	23	10	10	13	14	9	11	18
70	32	16	13	12	30	24	10	13	12	13	10	10	17
109	11	16	13	11	28	22	9	12	12	14	11	11	18
88	27	13	11	13	29	23	9	12	11	13	9	11	19
113	19	15	13	12	29	23	9	10	11	13	11	12	18
66	0	13	12	13	27	23	9	10	11	14	10	11	18
93	31	15	12	12	30	24	9	10	11	13	9	10	17
72	7	13	10	12	27	22	10	10	11	13	10	12	19
39	14	14	12	12	30	23	8	13	12	15	10	10	18
49	26	16	11	11	27	23	9	10	12	14	9	10	18
36	43	14	11	14	28	22	9	10	12	14	9	11	18
41	24	13	11	12	27	24	9	10	11	14	9	9	19
49	17	14	17	12	28	24	9	10	10	14	9	11	19
115	20	16	14	11	29	23	10	13	11	13	9	10	21
72	34	16	14	11	28	22	11	13	12	14	9	10	20
71	9	13	11	11	28	24	9	10	12	13	10	12	18
74	20	16	12	11	29	22	10	14	12	14	11	11	19
105	9	14	12	12	28	25	9	13	12	13	9	9	19
90	2	12	12	13	28	22	9	10	12	14	10	9	17
29	5	14	17	12	30	24	10	10	12	14	9	9	17
60	18	13	16	12	30	23	9	11	12	13	8	11	18
35	21	13	14	11	30	24	9	10	12	13	11	9	19
84	2	15	14	13	29	22	9	10	13	15	9	10	18
36	5	14	11	14	28	22	9	10	12	14	9	11	18
72	2	13	15	12	29	20	9	10	13	13	10	11	18
88	45	12	9	11	27	22	9	10	13	13	11	11	18
43	20	13	13	12	27	21	8	10	12	13	11	10	17
86	6	15	14	13	30	22	9	12	13	13	9	12	19
87	8	14	13	12	29	20	10	10	11	13	9	10	17
87	0	15	16	11	28	23	10	10	13	13	9	11	20
92	27	16	16	11	30	23	9	10	11	13	10	9	17
99	20	15	17	13	28	24	9	12	12	13	11	9	18
97	19	14	13	13	30	22	9	10	13	14	9	11	17
53	2	12	15	13	28	22	9	14	12	13	10	11	17
83	9	13	20	12	30	24	10	12	12	14	9	12	19
56	0	13	12	11	28	24	10	12	11	14	10	11	19
96	15	15	10	12	30	23	10	13	12	14	9	10	18
112	44	13	14	12	29	22	10	13	11	15	9	12	18
52	22	15	12	12	29	22	9	10	12	14	9	10	18
23	11	13	16	12	28	23	9	13	12	13	9	10	19
100	24	15	10	12	30	24	9	12	12	14	10	10	19
73	8	13	12	11	28	23	10	10	12	13	9	10	19
63	2	14	12	12	28	25	9	13	11	13	10	11	20
93	23	14	13	12	27	22	10	12	12	13	9	10	18
96	41	13	13	13	28	23	9	10	12	13	9	10	19
108	1	14	13	12	27	23	8	12	11	13	9	12	19
64	37	13	18	11	29	24	9	12	11	13	9	12	19
77	22	14	13	11	29	20	9	12	11	13	9	10	20
70	36	12	15	11	29	23	8	11	11	14	9	11	17
54	16	14	15	12	28	22	10	10	12	14	12	12	19
42	0	14	14	11	28	25	9	12	11	14	12	10	19
49	1	14	12	11	29	22	9	11	12	13	9	11	18
44	24	13	19	13	29	23	10	13	13	13	9	10	19
41	10	13	12	12	29	24	11	13	12	13	10	10	17
113	4	14	12	13	29	22	9	13	12	14	9	12	18
69	1	13	10	12	28	24	9	10	12	13	9	9	17
103	26	12	13	13	29	23	10	10	11	13	11	9	17
50	0	16	13	12	29	21	10	13	13	13	9	9	19
76	2	14	10	11	28	21	10	10	12	14	9	11	18
46	20	12	14	13	28	24	9	15	11	13	11	10	20
35	39	14	13	13	27	21	10	11	11	14	9	11	16
49	0	13	16	11	30	22	9	10	11	14	11	12	18
51	0	15	17	11	28	20	10	10	12	13	10	10	18
47	0	13	10	11	29	24	9	14	11	13	9	11	19
73	8	12	14	12	28	22	10	15	11	13	8	10	20
79	33	15	15	12	27	22	10	13	12	14	11	12	17
57	0	14	16	11	28	21	10	13	12	13	9	11	20
34	1	16	12	12	29	20	8	12	12	13	9	12	19
100	17	14	11	13	28	23	8	10	12	13	9	10	18
87	31	13	11	11	30	24	9	14	12	15	8	10	19
87	5	14	9	13	31	21	9	11	12	14	10	9	17
96	26	13	17	12	29	23	9	13	12	14	8	12	18
73	5	13	17	12	27	23	9	10	12	13	12	11	18
67	5	14	11	11	28	23	9	13	11	13	9	10	19
59	17	13	11	12	30	21	10	10	12	14	10	9	18
90	15	13	11	12	27	22	9	12	12	13	9	11	19
99	15	13	13	11	29	23	9	11	12	13	10	10	19
94	31	14	13	12	28	23	9	14	12	13	9	9	19
106	33	13	14	11	27	22	9	12	12	14	9	11	20
31	0	15	11	11	29	23	9	12	11	14	8	10	17
71	16	14	18	13	28	22	9	10	12	13	11	13	20
60	0	12	12	12	27	22	9	13	12	14	8	10	19
65	37	15	13	12	26	23	11	10	12	15	11	12	18
48	2	14	10	12	29	24	10	12	12	14	10	9	21
107	1	15	18	12	29	21	10	12	11	15	9	12	19
104	12	13	19	14	29	21	9	13	12	13	10	11	18
100	4	13	14	13	29	23	9	10	11	14	9	9	19
74	0	14	10	12	28	24	9	12	11	13	9	11	20
39	24	14	12	12	29	24	9	10	13	13	12	9	19
107	27	15	17	14	28	23	9	10	11	13	10	11	17
93	24	13	10	12	28	24	9	10	11	13	9	9	18
110	3	12	12	11	30	21	9	12	11	14	10	11	19
98	9	13	20	12	28	25	10	13	12	13	9	9	20
105	6	14	12	12	29	23	10	10	12	13	11	10	18
46	18	14	10	11	28	22	9	12	12	13	9	11	19
31	11	13	11	11	31	23	9	10	13	15	8	11	19
75	3	13	13	11	29	24	10	13	13	15	11	11	19
60	2	16	18	12	28	23	9	12	11	13	9	11	17
109	5	15	17	14	29	23	9	12	11	13	9	9	18
65	7	13	13	12	29	23	10	10	12	13	9	11	18
46	0	12	12	12	28	20	9	10	11	13	9	9	18
50	15	13	17	11	28	23	9	14	11	13	9	10	18
78	8	14	13	12	30	23	9	10	11	14	8	12	20
71	0	13	14	12	29	22	11	12	13	13	11	11	18
108	6	13	18	11	29	22	9	12	11	13	10	10	19
29	10	13	19	12	28	23	10	10	12	14	10	11	19
77	7	13	12	11	28	23	9	13	11	14	9	10	17
64	3	13	13	13	29	24	9	12	12	13	9	10	19
42	15	13	12	12	30	25	9	13	13	13	9	11	20
62	14	15	10	11	28	23	8	12	13	13	10	11	18
36	8	12	12	12	28	23	9	10	11	12	9	11	18
103	2	13	13	12	29	23	9	10	12	13	10	11	18
50	27	13	13	12	28	24	9	10	12	13	9	11	20
55	25	15	12	12	30	21	10	10	11	13	10	10	19
44	4	12	14	11	27	22	9	11	12	14	9	12	19
41	4	13	10	11	29	22	9	13	12	13	10	10	18
92	49	14	17	12	28	20	9	12	11	13	10	11	20
59	0	14	12	11	27	23	9	10	11	14	9	12	19
49	2	15	17	13	28	24	9	12	12	13	11	9	18
37	40	14	12	12	29	23	9	12	12	13	9	11	18
102	2	14	12	12	28	23	9	12	11	14	9	11	19
94	7	13	13	11	27	24	9	10	12	13	10	11	19
116	3	12	16	12	29	23	8	12	12	14	10	11	19
32	2	13	12	12	27	23	9	10	12	13	9	11	18
66	2	12	17	12	27	23	9	10	13	13	8	12	18
41	5	13	16	12	30	22	9	12	11	14	9	10	20
48	2	14	11	12	28	23	10	12	12	13	9	10	17
28	0	12	10	13	29	23	9	12	12	13	9	12	19
97	36	14	18	11	29	23	10	10	12	13	9	12	19
24	14	13	15	12	28	24	9	11	11	13	9	11	18
101	19	13	11	11	29	22	9	13	13	13	11	10	19
101	2	14	12	12	27	24	9	10	10	13	9	10	18
102	17	14	11	12	28	22	9	10	12	15	11	9	19
88	0	13	13	13	29	24	8	13	12	13	9	10	17
75	22	16	13	12	29	22	9	14	12	13	10	10	18
39	22	15	12	13	30	22	9	12	12	13	10	11	19
75	0	14	16	12	26	24	9	12	12	13	9	12	19
102	0	14	17	13	27	23	9	11	12	15	8	11	18
45	1	15	11	12	28	21	9	13	11	13	9	10	18
100	16	15	11	11	26	22	10	10	12	15	9	9	20
71	9	14	11	13	31	23	9	12	14	14	11	10	19
49	1	13	12	11	29	23	10	10	12	14	9	10	18
82	1	12	15	12	30	23	9	10	12	14	9	10	18
39	7	15	20	11	28	20	9	10	12	13	10	12	17
32	1	13	12	11	30	22	9	12	11	13	10	10	20
109	6	13	17	11	27	23	9	10	11	14	11	12	20
101	34	13	13	12	29	23	10	10	12	13	9	11	18
75	10	14	10	12	30	23	9	10	12	13	9	11	20
82	8	14	17	13	29	22	9	10	11	15	9	11	19
92	13	13	10	11	28	22	9	12	13	13	11	11	20
92	2	14	13	12	27	23	10	12	13	13	9	10	18
79	13	13	10	12	29	22	10	12	13	14	11	10	19
95	12	13	13	11	31	22	9	12	12	13	11	10	17
74	2	14	11	11	28	24	9	15	12	13	9	12	17
85	11	16	13	12	30	25	10	13	12	14	10	10	21
62	9	14	18	10	29	20	9	10	11	13	8	10	18
35	28	14	14	12	28	23	9	11	13	14	8	10	19
100	15	14	11	12	27	22	10	12	13	14	11	10	17
49	28	13	10	12	30	22	9	12	12	13	11	11	19
29	22	14	12	12	30	24	10	10	12	14	9	10	17
78	14	14	12	13	26	24	10	10	12	15	9	10	17
39	4	13	12	13	27	23	9	10	11	14	10	11	18
100	35	12	13	12	28	23	9	10	12	14	9	9	19
66	1	12	13	12	29	24	9	12	12	14	9	10	20
66	7	14	11	13	28	24	9	10	11	14	11	11	17
51	3	13	10	12	28	24	8	13	11	13	10	11	19
77	17	12	10	11	28	21	9	13	12	15	8	10	20
93	0	15	18	11	29	23	10	10	11	15	10	11	18
101	12	14	13	13	27	21	10	11	11	14	9	11	16
42	13	13	15	12	29	24	9	10	12	13	8	11	18
69	15	13	13	11	27	22	10	13	14	14	10	12	18
108	3	14	14	13	29	22	8	11	12	13	12	11	18
103	17	16	17	11	28	22	9	10	11	13	9	11	19
61	4	15	10	12	29	22	9	12	12	13	9	11	18
67	9	13	13	11	28	24	10	12	11	13	9	11	19
83	24	15	12	11	29	22	9	10	12	13	10	11	18
111	14	13	10	12	27	23	8	12	11	15	9	10	20
47	19	13	12	11	27	22	10	13	14	14	9	10	17
70	25	15	11	11	31	23	10	11	11	13	10	10	21
29	2	15	12	13	31	24	9	13	12	13	10	11	18
77	3	14	17	12	29	21	9	13	12	13	9	11	18
64	30	15	10	12	28	23	9	10	12	13	11	9	17
68	22	13	12	11	31	24	10	12	13	13	9	10	18
53	0	14	19	12	29	22	9	13	11	13	8	9	18
98	30	13	14	11	31	21	9	11	14	13	10	9	19
32	8	13	10	12	29	23	9	10	13	14	8	10	19
50	0	14	21	11	27	21	9	10	12	13	9	10	19
39	3	13	10	12	27	23	10	11	11	14	10	12	18
47	34	13	9	13	28	23	9	10	12	14	9	10	19
101	20	14	15	12	28	22	9	12	12	14	9	9	19
36	0	14	15	11	27	24	9	10	11	13	10	10	18
72	33	13	13	12	30	24	10	10	13	15	10	11	18
77	9	15	15	13	28	20	9	10	11	15	11	11	17
83	0	15	16	12	28	23	10	11	11	15	11	11	19
84	1	13	14	12	29	22	10	11	11	15	9	10	19
43	0	14	17	12	27	23	10	14	12	13	9	10	19
102	19	15	16	12	29	22	9	9	12	14	11	10	21
72	20	14	10	13	31	23	9	13	11	13	11	12	18
90	0	14	10	13	28	22	10	13	12	14	9	12	20
87	15	13	11	13	29	23	9	12	11	13	9	12	17
67	8	16	12	12	28	23	9	10	11	13	9	11	18
94	13	13	14	12	29	25	9	13	12	14	10	10	17
88	4	13	10	12	28	23	9	10	13	14	10	13	20
95	22	13	13	12	27	21	9	12	12	13	10	10	18
97	18	14	12	13	28	23	9	10	13	13	10	11	15
48	9	13	10	13	31	23	8	10	11	13	10	10	18
102	2	14	17	11	28	21	9	12	12	14	9	12	18
74	19	15	15	12	28	22	10	10	12	13	9	12	17
42	6	14	15	12	28	22	9	12	13	13	11	11	20
80	2	15	15	12	29	24	9	10	12	14	9	10	18
55	30	13	18	12	28	24	10	13	12	13	9	11	18
43	15	14	16	11	30	23	9	12	12	13	11	11	18
87	11	15	11	12	29	22	10	13	11	13	10	10	18
47	33	13	13	12	27	23	9	13	12	13	9	10	17
50	0	14	13	12	26	23	10	12	14	14	10	11	18
74	23	13	12	12	27	23	10	12	13	14	9	13	18
89	0	14	19	11	29	21	9	10	14	14	8	10	19
74	18	13	10	11	26	21	10	11	12	15	11	12	19
110	10	12	10	14	28	24	10	10	13	15	9	9	20
90	1	13	10	11	28	21	10	13	13	14	8	13	18
74	24	14	16	12	28	20	9	12	11	13	11	12	18
69	36	14	12	11	29	22	10	10	11	13	9	10	18
72	0	14	12	12	30	25	10	12	12	13	10	11	20
102	6	15	10	12	30	23	10	12	12	14	9	11	18
63	3	15	15	11	28	21	9	10	12	14	10	10	19
69	12	13	13	12	27	23	8	10	13	14	9	12	17
107	1	14	12	13	29	24	9	10	14	14	10	9	19
87	39	14	15	12	27	19	9	12	12	14	9	12	18
43	2	14	10	11	27	23	9	13	12	13	9	11	19
83	12	13	15	12	28	23	9	12	12	13	10	10	18
72	27	16	11	12	30	24	9	10	12	13	10	12	18
95	37	16	12	12	30	22	10	12	11	13	9	11	18
65	2	14	9	12	28	23	9	10	12	13	10	11	19
55	3	14	10	11	27	23	9	10	12	13	10	12	17
84	20	15	14	11	27	23	9	12	13	12	10	11	19
69	4	12	17	11	26	23	9	13	12	14	10	10	18
86	21	13	14	12	28	25	10	12	12	13	10	11	18
50	16	13	10	13	28	23	9	10	11	14	9	10	19
85	2	15	15	12	29	22	9	11	12	13	11	12	18
102	7	13	13	12	26	22	10	12	12	13	9	10	20
44	4	14	10	12	28	23	10	13	11	13	9	11	19
68	0	15	13	13	28	22	10	13	13	14	11	11	18
82	19	13	12	13	29	22	9	13	11	14	8	9	20
62	42	15	14	13	29	22	9	10	13	15	9	10	18
77	0	12	12	12	29	23	10	10	12	13	8	12	17
41	1	14	11	12	27	22	9	12	12	13	9	10	19
93	1	13	13	12	28	22	8	9	12	13	10	9	18
81	2	13	12	11	29	23	10	10	12	14	9	10	18
79	1	13	10	12	31	23	9	13	12	13	9	11	18
72	29	12	13	13	27	24	9	10	13	14	9	11	19
70	15	12	14	13	28	20	10	13	11	14	9	11	18
68	8	14	19	13	27	23	9	10	12	13	9	9	19
67	18	15	13	12	28	21	9	12	12	14	8	9	17
82	4	14	9	12	30	21	9	10	12	14	10	12	20
92	7	13	11	12	28	21	9	13	12	13	11	10	19
102	0	13	11	13	27	23	9	11	11	13	9	10	19
114	5	12	14	11	28	23	9	15	12	15	10	10	19
100	2	12	15	13	27	22	10	13	12	13	9	9	20
49	7	14	13	13	30	23	10	13	11	13	12	12	19
106	2	14	15	12	28	22	9	12	12	14	9	9	19
96	9	14	10	11	28	21	10	10	12	14	9	11	18
43	19	14	20	12	27	23	11	10	12	14	10	8	18
97	26	13	14	12	28	24	8	10	12	15	9	11	19
69	16	14	12	12	27	23	8	12	11	13	11	10	19
68	10	12	10	12	27	22	9	10	13	13	8	11	18
73	19	13	10	12	28	22	10	14	11	13	11	11	19
50	12	14	16	12	28	25	9	10	12	12	9	11	20
115	47	13	12	12	28	22	9	13	11	14	10	10	17
69	2	13	17	11	28	22	10	10	11	14	10	11	18
80	4	13	16	13	29	23	9	10	12	14	11	10	18
74	2	13	10	13	31	23	8	10	11	13	10	10	18
76	18	13	12	13	27	23	10	11	12	13	11	11	18
24	1	14	19	12	27	22	9	10	12	14	11	11	18
81	40	12	11	13	28	23	9	11	12	13	11	11	18
88	3	13	13	11	28	22	10	12	12	13	9	12	18
76	17	14	11	13	28	23	8	10	12	13	9	10	18
45	31	13	13	13	28	22	10	10	11	14	11	9	19
108	16	13	10	11	30	22	10	10	12	13	10	11	18
57	13	13	9	13	30	24	9	12	12	14	10	9	17
49	10	12	11	11	28	22	10	12	11	13	9	11	19
51	2	14	10	11	28	24	10	10	13	13	10	11	18
72	1	15	12	12	26	21	10	10	12	14	9	9	19
76	8	13	11	11	30	23	9	12	12	14	9	11	19
51	3	14	12	12	28	22	9	12	12	12	9	13	18
71	14	13	17	12	29	23	9	13	12	14	8	12	18
79	2	15	16	13	28	23	9	10	12	14	10	11	21
77	9	15	19	12	26	24	9	12	12	14	10	10	20
78	8	15	13	11	27	21	9	10	13	13	10	11	19
73	3	13	12	11	28	21	9	10	13	14	9	11	18
30	5	13	10	12	27	22	10	13	12	15	11	11	17
63	6	15	15	12	27	24	9	11	14	13	11	11	16
68	1	15	15	12	31	24	10	15	13	13	8	11	17
56	0	13	14	13	29	23	10	10	11	13	9	10	18
47	4	13	15	11	27	23	10	10	13	13	9	10	19
51	8	14	10	12	27	24	10	12	12	14	9	9	20
65	8	14	15	12	28	22	9	12	13	13	11	11	20
80	23	14	11	11	29	24	9	10	11	13	9	10	17
40	24	13	13	11	31	22	9	10	11	13	10	9	20
74	10	14	13	11	28	24	9	9	12	13	9	10	17
79	17	14	12	12	28	22	9	12	11	14	10	11	20
48	40	14	16	12	30	23	9	12	10	14	10	9	18
43	7	14	10	12	29	24	9	12	13	13	8	10	18
110	31	15	20	11	30	22	9	12	12	14	11	12	18
94	6	16	12	12	30	23	9	10	11	13	9	10	19
46	20	13	14	13	30	23	9	14	12	13	10	12	21
71	0	13	10	12	29	24	9	12	14	14	9	9	17
99	10	15	12	12	30	21	10	10	11	13	10	10	19
31	10	16	11	11	29	23	9	11	13	13	9	10	19
56	11	14	11	13	30	24	9	10	14	13	9	12	18
82	40	13	13	11	29	23	10	12	13	13	11	13	19
45	8	13	14	12	30	21	9	13	12	14	9	11	19
106	28	15	11	12	28	21	9	13	12	15	8	9	19
92	4	14	13	12	27	23	9	14	13	13	11	10	18
55	1	13	12	12	27	23	9	12	12	13	10	10	20
53	2	13	11	12	28	21	9	13	12	13	11	10	19
104	20	14	16	12	29	20	9	10	11	14	9	9	19
51	6	14	9	13	29	24	8	14	12	15	9	11	19
78	5	13	11	11	30	23	9	10	13	13	9	10	19
81	23	13	15	11	27	24	9	10	12	13	10	10	19
91	10	14	13	12	30	24	9	13	13	13	10	10	19
106	28	15	13	12	28	21	9	12	12	14	8	9	17
73	16	14	16	13	29	21	9	13	11	14	9	11	17
83	1	14	12	12	28	22	9	9	12	14	9	11	17
71	13	16	16	13	28	22	8	12	13	14	10	11	19
82	0	13	12	12	29	24	10	10	12	14	10	11	20
54	18	14	10	13	29	24	9	12	12	14	9	10	16
93	0	13	10	12	29	22	10	10	13	13	11	11	19
35	5	14	12	12	27	22	10	10	11	13	9	11	18
55	6	14	18	11	29	22	9	13	13	15	9	12	19
78	0	13	15	12	26	24	10	13	12	15	9	11	20
99	18	15	11	13	29	23	9	12	10	13	11	11	18
55	2	14	15	12	29	23	9	13	13	13	9	10	17
67	9	13	12	13	27	23	9	10	11	14	10	11	18
85	0	15	11	11	28	24	8	12	12	13	11	11	18
70	18	13	14	12	28	22	10	10	12	13	9	11	18
98	43	15	10	13	27	22	9	11	12	13	11	9	19
65	6	15	15	12	31	21	9	11	12	14	10	11	19
62	16	13	9	13	28	24	9	10	11	13	11	11	19
37	9	16	12	12	28	23	10	10	12	14	9	12	17
75	14	14	16	13	29	22	9	11	12	14	9	10	20
66	34	13	16	12	28	22	9	10	14	13	9	12	19
46	3	13	16	12	28	21	10	10	11	13	9	9	18
69	6	13	15	12	26	23	9	10	13	13	9	9	17
104	27	13	18	11	30	23	8	12	14	14	9	11	18
102	9	13	12	12	30	23	9	11	11	14	9	11	19
111	35	14	11	12	26	22	10	10	12	13	9	10	19
91	5	13	12	13	28	24	9	11	12	13	9	11	19
94	0	14	18	12	28	24	9	10	11	14	11	11	19
72	3	13	11	12	28	23	10	13	12	14	10	9	19
99	23	16	16	12	30	22	9	12	12	14	9	10	18
70	11	14	13	12	30	23	9	12	13	13	9	12	19
56	0	13	13	12	29	22	10	12	11	14	11	11	20
93	38	13	16	11	28	22	9	14	11	13	9	12	19
68	0	13	12	12	29	23	9	13	11	13	9	10	19
71	4	15	11	11	27	24	9	10	13	15	11	11	18
58	14	13	15	12	28	22	10	9	11	14	9	11	19
68	0	13	11	12	28	21	9	13	12	13	11	10	19
47	6	15	10	12	29	25	10	12	13	13	9	10	19
103	16	12	18	11	28	23	10	13	12	14	10	10	19
62	3	13	17	12	28	23	10	13	11	13	10	10	18
97	1	15	12	13	29	23	9	10	12	13	10	10	20
48	9	12	13	12	28	24	10	15	11	13	10	11	21
84	0	12	12	13	28	23	10	11	12	13	10	9	17
44	28	13	13	12	29	23	9	10	12	13	10	11	18
85	11	13	14	11	28	22	9	10	12	14	9	10	20
86	10	13	12	12	29	24	11	13	12	13	10	10	17
84	10	15	12	13	28	24	9	13	12	13	10	11	17
88	7	16	12	11	27	25	9	12	12	13	9	11	18
110	1	14	10	11	28	23	9	10	13	14	9	12	19
76	20	12	10	11	27	23	10	12	13	13	10	12	17
43	10	13	17	11	28	22	10	10	11	14	10	11	18
46	3	14	15	12	29	22	10	12	13	13	9	11	18
87	0	14	10	12	30	24	9	12	12	13	9	9	18
43	29	15	11	11	29	24	9	13	11	14	10	12	19
73	13	13	15	12	29	23	9	11	12	13	10	11	18
68	16	12	10	12	27	22	9	10	12	13	10	11	18
69	0	13	13	12	29	24	9	10	12	14	9	11	19
74	19	15	11	12	29	24	10	12	12	14	9	11	18
101	35	15	12	11	29	24	9	10	11	13	10	11	19
48	21	15	15	12	26	22	9	10	12	13	11	11	19
48	5	13	12	11	28	23	10	10	12	13	9	11	18
44	9	14	12	12	27	23	9	12	11	14	11	12	19
42	2	13	18	12	28	23	9	10	12	14	12	10	19
109	13	14	17	11	28	22	9	13	12	13	9	10	17
64	12	14	14	12	28	24	9	10	12	14	9	9	18
92	3	15	16	11	29	21	9	10	13	14	9	11	20
102	16	13	16	13	29	22	9	13	12	13	9	10	18
71	2	13	13	12	29	20	9	13	12	13	9	11	17
86	14	14	12	13	29	23	10	12	13	13	10	12	18
90	9	14	13	11	28	22	9	12	12	15	8	11	19
96	49	14	10	12	29	22	9	10	12	13	9	12	18
34	4	13	16	12	27	21	9	9	12	15	9	11	20
95	5	15	15	12	30	25	9	10	13	14	10	10	17
65	3	13	11	11	29	24	9	11	11	15	8	11	17
98	6	13	12	13	27	20	10	12	11	12	11	11	17
109	7	15	11	11	30	22	9	12	12	14	9	11	17
52	1	16	11	12	30	24	9	10	12	13	10	12	18
103	3	15	15	11	28	21	9	10	12	14	10	10	19
39	5	15	13	13	29	25	9	9	14	15	11	12	19
73	7	14	13	13	30	22	9	10	13	14	9	11	17
64	24	15	19	12	30	21	9	12	13	13	9	12	19
105	9	14	13	14	29	24	9	11	13	13	11	10	18
35	0	13	16	11	31	22	9	11	11	13	11	12	19
82	3	15	10	13	29	21	9	13	11	14	9	11	18
41	26	14	18	12	27	23	10	13	13	13	9	11	19
51	21	15	17	11	28	20	10	10	12	13	10	10	18
94	1	14	12	13	29	22	9	12	13	14	10	11	18
64	1	15	13	12	28	22	10	11	12	13	8	11	18
79	9	14	16	12	29	23	11	10	13	15	10	9	20
59	0	14	13	12	27	24	9	11	13	13	9	11	18
40	9	15	12	13	26	24	9	12	13	13	11	11	19
60	0	12	15	11	29	23	9	13	13	13	9	11	18
45	25	13	12	12	30	23	9	13	11	14	11	11	17
107	2	13	10	11	30	20	9	10	14	13	8	11	19
86	21	15	13	12	27	22	10	14	12	13	10	10	20
68	8	16	12	11	28	22	9	12	12	13	10	12	18
104	1	15	16	11	30	22	9	10	12	14	9	12	20
61	4	16	14	12	28	23	9	12	13	13	11	12	20
78	18	13	10	12	29	23	9	12	12	13	8	10	19
62	16	14	12	12	27	23	9	12	12	13	9	12	17
53	5	13	10	11	27	22	9	10	11	13	10	11	18
95	0	13	18	11	29	22	10	10	11	13	10	11	18
117	8	14	14	11	29	22	9	10	12	13	11	10	18
47	47	13	11	12	28	21	9	13	12	13	11	10	19
57	0	15	13	12	29	24	9	10	13	14	9	10	17
82	34	12	17	11	28	20	9	12	11	14	8	11	19
68	7	13	13	11	30	23	9	13	13	13	9	9	17
50	0	14	18	11	29	20	11	10	12	13	9	11	18
101	11	14	19	13	29	23	10	9	12	13	10	10	18
104	8	13	12	12	28	22	9	11	12	13	9	11	19
102	0	14	13	12	28	23	9	13	12	13	11	11	21
53	9	14	18	13	27	22	10	13	13	13	9	10	18
75	0	13	14	11	30	21	10	10	12	13	11	11	21
102	14	15	16	13	31	23	9	11	12	13	8	12	19
84	31	13	15	12	28	24	10	12	12	15	11	11	18
112	4	13	10	12	31	24	9	11	12	13	10	9	18
103	5	16	15	12	30	23	10	12	12	13	10	11	19
92	25	12	10	12	25	23	8	12	12	13	9	11	20
46	6	13	10	12	27	22	10	10	11	13	10	12	19
33	0	13	10	12	27	21	9	10	11	14	8	12	16
86	12	15	16	12	26	23	10	12	11	13	10	11	18
48	0	14	13	13	29	20	9	10	12	14	9	10	18
69	37	13	13	13	29	21	10	10	12	13	9	12	17
42	4	13	12	12	28	22	8	10	12	13	10	9	19
44	16	12	10	12	28	23	9	10	12	14	9	9	19
40	11	13	13	12	29	22	10	11	13	14	9	11	18
33	13	15	11	13	28	22	9	11	13	14	9	10	18
106	45	14	15	11	29	22	10	10	12	14	10	10	18
107	31	12	13	13	29	23	10	12	12	14	9	11	18
34	0	13	12	13	27	23	9	10	11	14	10	11	18
62	9	13	12	13	27	23	9	10	12	15	9	10	18
73	38	14	12	12	28	23	9	12	12	13	10	10	17
102	25	14	13	11	28	22	10	12	13	15	11	13	18
49	10	12	20	12	28	23	9	9	13	15	10	11	17
31	0	14	16	13	26	23	10	10	12	13	10	10	20
110	14	12	14	13	28	24	9	13	12	14	10	11	18
95	10	16	12	12	27	23	10	13	12	13	10	9	17
20	16	14	12	13	27	23	10	10	12	14	9	9	19
19	42	15	14	12	30	25	9	10	12	15	9	13	19
84	1	15	13	12	28	22	9	12	11	14	11	10	19
44	13	15	11	13	28	21	9	12	11	14	9	11	19
80	1	14	11	13	27	23	9	10	13	13	11	11	18
106	0	12	11	13	29	21	9	10	13	14	10	12	18
32	8	14	11	11	29	23	9	10	12	13	8	11	18
38	11	15	13	13	28	22	10	13	13	14	11	11	18
52	4	16	20	12	30	24	9	10	12	14	11	10	19
61	23	15	11	12	28	21	9	13	11	13	9	10	18
53	6	14	10	11	27	22	9	13	11	13	11	11	19
106	14	16	13	12	28	21	11	12	12	13	11	10	19
29	0	12	14	12	29	22	9	10	12	14	9	10	18
