# Supplementary material for: Using game theory to thwart multistage privacy intrusions when sharing data
Source: Sci Adv. 2021 Dec 10;7(50):eabe9986. doi: 10.1126/sciadv.abe9986 (PMC8664254; doi:10.1126/sciadv.abe9986)
Supplement: Supplementary file 2 — Data S1 [file sciadv.abe9986_data_s1.zip › sciadv.abe9986_data_s1/DemoKAnonymization/exp/2058/data/target_data/i48.csv]

YOB	State	STR1	STR2	STR3	STR4	STR5	STR6	STR7	STR8	STR9	STR10	STR11	STR12
101	30	16	12	12	29	21	10	12	12	15	10	12	20
99	13	12	11	11	31	23	9	9	12	13	8	11	19
37	9	13	10	11	28	23	10	10	11	14	11	9	16
86	12	14	18	11	31	24	9	10	13	13	10	10	19
40	20	15	10	13	28	23	9	12	12	14	9	11	18
55	3	13	11	13	28	23	8	10	12	13	9	9	21
107	6	15	15	12	30	21	10	10	11	14	10	13	18
38	13	12	12	13	30	22	11	13	12	13	11	10	19
53	2	14	13	12	28	23	10	12	12	13	11	10	18
92	5	15	12	12	29	22	9	13	13	14	11	11	20
48	23	13	19	11	28	23	9	13	13	14	10	10	17
106	11	13	13	12	28	23	10	10	12	13	10	10	18
106	1	16	13	11	29	23	11	10	12	13	9	11	17
53	0	15	11	12	28	23	9	10	11	14	11	9	19
104	0	15	13	12	26	22	10	10	12	13	9	11	19
68	10	14	13	12	29	24	9	10	11	13	9	11	19
91	1	13	18	13	30	21	9	13	12	14	10	11	21
115	41	13	13	13	28	23	10	13	12	14	10	9	20
66	28	12	15	12	29	22	8	10	13	13	10	12	17
65	1	13	17	12	28	22	9	12	11	13	12	11	19
89	1	14	10	13	29	23	8	12	12	13	9	10	16
104	31	12	16	12	27	23	10	12	11	14	9	11	18
53	30	11	18	12	27	23	10	12	12	14	10	10	18
69	10	14	13	13	29	20	9	10	12	14	9	11	18
95	1	13	10	12	29	21	8	12	14	13	9	12	19
48	33	14	14	11	27	23	10	10	12	12	9	12	17
74	0	15	13	13	28	22	9	13	12	14	9	12	19
48	21	15	10	13	28	22	9	10	13	13	11	11	20
80	0	13	10	13	27	23	8	11	11	13	8	9	18
55	29	14	11	11	27	24	10	12	12	13	10	10	19
102	6	16	13	12	28	22	10	12	12	14	9	12	18
35	1	12	12	13	26	20	9	12	13	13	9	11	19
66	5	15	12	12	30	22	9	11	11	13	10	10	18
63	12	13	11	12	28	24	9	10	12	13	8	10	17
90	0	12	12	13	27	22	9	10	12	13	9	10	19
102	8	14	12	13	29	22	9	13	11	14	10	11	19
86	0	14	13	12	28	23	10	10	12	13	10	9	18
111	1	15	10	12	30	23	10	12	12	14	9	11	18
58	3	13	10	12	28	24	8	13	11	13	10	11	19
84	29	14	13	12	27	23	10	12	13	13	9	10	18
93	0	13	17	11	28	24	11	13	12	13	11	10	16
89	1	14	12	11	29	20	11	10	12	14	10	11	19
79	21	14	16	11	27	23	9	10	12	13	9	13	19
83	10	13	12	11	28	23	10	10	11	13	9	9	18
100	21	14	13	12	29	23	8	10	12	14	8	10	20
53	2	14	12	11	29	20	11	10	12	14	10	11	19
102	5	13	16	11	27	24	9	14	11	14	10	11	18
40	3	15	17	10	28	22	9	10	13	13	9	9	19
47	6	13	10	12	28	24	8	10	12	13	10	10	21
104	17	12	13	12	29	23	9	10	12	13	11	9	19
25	10	12	18	12	31	22	9	12	12	13	10	9	19
57	28	13	10	12	29	24	9	12	14	14	9	9	17
76	3	13	16	13	27	24	9	12	13	14	9	12	19
101	5	13	12	11	28	22	9	13	13	13	9	11	19
77	8	14	13	12	26	20	8	10	12	14	9	10	18
86	12	15	12	12	28	23	11	11	11	13	10	9	20
80	12	13	12	12	29	25	9	10	11	13	11	10	19
109	3	15	15	12	31	23	9	14	12	13	9	12	18
87	0	12	17	12	28	21	10	12	13	14	11	10	18
27	0	13	15	12	28	24	9	11	11	13	9	11	18
27	0	16	19	13	29	22	9	10	12	13	9	10	19
57	10	12	13	12	29	22	9	14	12	13	10	10	20
32	1	14	11	12	26	22	10	10	12	13	9	10	18
103	0	13	11	13	28	21	10	10	12	13	11	10	17
28	2	14	13	12	29	22	9	12	14	13	11	11	18
42	0	14	17	13	28	25	9	10	11	13	9	11	19
66	0	15	11	12	30	22	9	12	11	14	9	9	18
43	0	14	13	11	27	22	9	12	11	14	10	12	19
37	25	14	12	13	29	22	9	13	11	14	10	11	19
62	31	13	11	12	28	22	10	10	12	13	9	12	17
71	5	13	12	12	28	22	9	12	12	13	9	10	19
67	20	13	12	13	26	20	9	12	13	13	9	11	19
40	28	12	13	14	28	23	10	10	13	15	10	10	20
40	0	15	15	13	28	22	10	10	12	13	9	10	19
49	1	14	18	11	27	23	9	13	12	13	11	9	18
105	21	12	12	12	29	22	10	12	12	14	9	11	18
99	6	12	19	12	31	24	9	10	11	13	10	10	18
104	49	15	15	12	30	22	9	12	11	13	10	11	18
56	4	13	11	12	27	23	9	10	11	13	9	10	18
96	1	14	14	12	28	23	9	11	13	14	8	10	19
80	0	13	11	12	27	23	9	12	12	15	10	12	18
75	15	16	18	12	30	23	9	13	11	13	9	9	20
94	8	13	12	13	27	23	9	10	11	14	10	11	18
43	5	15	13	11	28	23	9	12	12	14	9	9	17
45	2	13	18	11	29	22	9	11	11	13	10	11	17
83	2	14	16	11	29	23	10	12	12	14	10	12	18
50	6	15	12	12	30	22	9	11	11	13	10	10	18
70	6	16	12	11	29	22	9	12	12	15	9	11	19
78	3	14	12	12	28	22	9	12	11	14	10	11	20
80	9	14	20	11	29	22	10	10	12	13	10	12	18
108	17	12	10	12	29	22	10	13	11	13	9	11	18
66	36	14	10	13	28	24	9	13	12	14	9	11	19
68	0	12	14	12	27	24	9	13	12	14	9	9	17
95	19	14	15	12	30	23	9	10	12	14	9	11	17
32	5	15	16	11	27	23	10	12	12	14	9	10	19
60	31	15	12	12	28	23	11	11	11	13	10	9	20
102	5	13	13	11	28	23	9	10	13	13	10	11	17
46	21	14	10	11	30	22	10	12	13	13	9	11	18
53	34	14	17	12	29	22	9	10	11	13	10	11	18
78	23	13	10	12	28	23	10	10	12	13	9	9	18
112	41	12	12	12	30	22	10	11	12	15	9	12	19
99	6	13	14	11	27	21	9	10	12	14	10	11	18
80	2	13	16	12	29	23	9	11	13	13	8	10	17
64	24	12	10	13	27	25	9	12	11	13	9	10	17
98	12	14	17	12	29	22	10	12	12	14	8	12	19
106	3	13	13	12	28	23	10	11	11	13	10	11	18
25	10	12	16	12	28	20	9	13	12	14	12	10	18
82	0	12	17	12	28	23	9	12	12	14	10	11	17
75	0	13	12	12	28	22	9	12	11	13	9	11	19
40	19	16	18	12	30	23	9	13	11	13	9	9	20
58	5	14	17	13	29	22	9	10	11	15	9	12	19
50	0	14	11	12	29	22	9	13	13	13	10	11	19
39	27	15	13	13	30	22	9	10	13	14	9	11	17
33	25	13	10	13	30	23	9	10	13	15	10	9	20
79	17	13	17	12	27	23	9	10	12	13	12	11	18
77	8	15	16	11	30	22	9	10	12	14	9	12	20
34	4	13	13	12	28	24	9	10	12	12	9	11	20
35	15	14	9	12	31	21	9	10	11	14	9	11	16
36	15	14	18	12	27	23	10	13	13	13	9	11	19
55	0	14	10	11	27	23	9	12	11	13	8	11	19
115	13	14	9	11	27	22	10	12	12	13	8	11	19
40	3	14	10	11	27	24	9	12	12	13	9	11	19
49	12	14	10	11	29	23	10	12	12	14	9	9	16
68	0	13	12	13	28	24	9	11	12	13	9	11	19
50	0	13	16	13	29	23	10	10	11	13	9	9	17
38	21	12	14	12	28	22	10	15	11	13	8	10	20
44	19	14	9	13	29	23	10	13	13	13	10	11	20
47	0	13	10	12	27	21	9	10	11	14	8	12	16
98	10	14	13	12	30	23	8	10	13	14	11	11	18
78	26	14	11	12	28	23	10	10	12	14	11	11	18
57	1	14	11	11	28	23	9	11	13	15	9	11	18
45	2	14	11	11	27	22	9	10	12	14	9	11	20
45	20	13	16	12	30	23	9	11	12	13	8	11	18
109	1	13	17	12	31	22	9	12	13	14	9	11	18
92	21	13	13	12	30	24	10	10	12	15	9	11	19
40	24	13	10	11	29	22	9	10	11	14	12	10	19
96	0	15	10	12	29	25	10	12	13	13	9	10	19
103	19	14	10	11	30	23	9	10	12	14	10	11	19
90	1	16	10	11	28	22	9	11	11	12	9	10	19
63	3	13	12	11	30	22	10	10	12	14	11	11	19
101	16	16	10	12	25	24	9	13	12	13	9	11	19
95	0	14	15	12	30	23	9	10	12	14	9	11	17
94	9	12	13	12	31	24	9	10	11	14	9	12	18
60	8	16	10	12	29	23	9	9	12	13	10	11	18
65	18	14	14	11	30	22	10	13	13	13	10	12	19
51	0	13	18	11	29	22	10	12	11	13	10	10	19
103	39	14	13	12	30	23	9	13	11	13	10	11	19
57	0	14	12	12	31	23	9	12	12	15	8	10	18
98	7	14	12	11	28	23	11	11	13	13	11	12	18
38	13	11	13	13	29	22	9	12	13	15	9	10	18
47	23	14	17	11	29	23	10	10	12	15	9	11	17
45	11	15	17	12	31	23	10	13	12	14	11	12	17
105	0	14	12	12	29	22	10	11	12	14	9	10	18
30	2	15	12	11	27	23	10	10	12	13	9	11	18
53	8	14	13	13	28	22	10	10	12	13	9	9	18
100	1	16	11	12	27	21	9	12	12	14	9	10	20
74	12	14	14	12	27	22	9	10	11	14	11	11	21
60	3	13	10	12	27	22	10	13	12	15	11	11	17
19	4	15	11	12	27	22	10	13	11	15	9	11	18
54	1	14	12	11	26	22	10	13	13	13	9	14	16
94	2	13	14	11	28	22	10	12	12	13	9	11	19
59	10	12	19	13	29	24	9	12	12	13	9	11	17
101	3	15	12	12	29	22	9	13	13	14	11	11	20
95	42	13	15	11	28	23	9	12	12	13	9	11	21
76	3	14	10	13	29	25	10	10	11	13	9	11	19
42	8	15	15	12	30	22	9	12	11	13	10	11	18
67	13	14	16	11	29	21	9	15	11	14	10	9	18
80	1	15	9	11	27	23	9	13	12	14	9	10	19
66	3	13	9	11	29	23	10	10	12	13	9	11	20
96	25	14	10	13	28	20	10	13	12	13	8	11	18
102	22	15	16	12	26	23	10	12	11	13	10	11	18
107	8	16	14	11	29	22	9	10	13	13	10	10	19
49	19	12	12	13	29	23	9	13	12	12	9	12	19
91	0	13	14	12	28	23	9	10	11	13	9	12	19
104	0	12	10	12	28	22	9	9	13	14	9	11	19
59	5	15	10	13	27	25	10	10	11	13	9	10	18
99	19	13	10	12	28	24	10	12	11	13	11	12	19
109	39	15	17	11	28	20	10	10	12	13	10	10	18
28	18	15	15	12	28	22	9	12	12	14	8	9	20
72	24	16	10	12	28	23	9	12	13	15	9	10	18
60	12	16	14	11	28	23	10	10	11	14	9	10	19
66	21	15	16	12	27	20	9	11	12	15	9	11	16
99	12	13	13	12	27	24	9	10	13	13	9	11	19
57	13	14	12	12	29	21	9	14	12	13	9	11	19
30	8	15	16	13	27	24	10	11	12	13	10	12	18
117	20	13	10	13	28	23	9	10	11	14	9	10	19
66	19	15	13	11	30	24	11	13	14	14	9	10	19
50	5	13	11	12	28	21	9	13	12	13	11	10	19
97	18	12	16	12	29	23	9	12	12	14	8	11	17
94	16	13	12	12	30	25	9	13	13	13	9	11	20
74	23	14	13	12	29	24	9	13	13	15	10	10	18
97	9	13	15	13	28	23	9	13	14	13	9	11	19
71	18	14	10	12	29	21	9	13	11	15	9	9	19
70	3	14	13	13	31	22	9	12	12	14	11	11	20
64	2	13	10	11	27	22	9	11	13	13	9	11	18
44	31	15	10	13	28	24	8	10	12	13	9	10	20
105	9	14	18	12	29	24	10	13	12	15	10	11	19
112	41	14	10	12	30	22	10	12	12	15	9	12	17
92	3	12	14	12	28	21	9	12	11	13	9	11	17
88	4	13	10	12	28	24	8	10	11	13	8	10	17
43	34	12	17	12	30	23	9	11	12	13	9	12	20
92	1	12	18	12	28	24	9	12	12	13	9	10	17
109	2	14	18	12	29	22	10	9	12	13	9	9	17
75	1	16	14	12	28	24	9	10	14	14	10	11	18
69	0	14	15	12	29	21	9	12	13	13	9	12	19
76	1	13	10	13	28	23	9	10	11	14	9	10	19
68	25	14	17	14	31	23	10	13	12	13	10	10	17
77	7	15	11	12	30	22	9	12	11	14	9	9	18
67	34	13	11	13	28	21	9	13	13	13	9	11	18
43	19	12	15	13	28	22	9	14	12	13	10	11	17
72	2	14	19	13	28	23	9	13	11	15	10	11	18
76	25	13	13	12	29	20	9	13	12	13	9	11	17
29	0	14	13	12	30	23	9	12	11	13	9	11	20
75	20	13	10	12	28	23	10	11	11	14	10	12	18
35	0	13	14	12	31	21	9	12	12	15	10	10	18
75	33	14	10	11	29	23	11	12	13	14	9	11	18
42	3	13	16	12	27	23	9	10	13	13	9	10	17
66	5	13	15	12	27	24	9	12	11	14	10	10	21
61	9	12	13	12	28	22	9	10	13	13	9	11	18
73	28	13	17	12	29	23	10	12	12	13	10	9	19
71	13	13	14	12	27	22	10	12	12	13	10	11	18
65	16	13	10	13	29	22	9	13	12	13	10	9	17
45	28	15	12	12	28	24	10	13	12	14	10	11	20
91	38	14	13	11	29	22	9	12	13	14	10	10	18
60	5	14	17	11	27	23	9	12	11	15	10	13	18
48	6	15	12	12	29	22	9	10	13	14	9	11	19
48	0	14	13	12	27	21	9	14	12	13	8	11	19
77	6	13	11	12	30	24	10	10	12	13	10	10	20
59	9	14	13	12	28	22	9	12	12	13	9	10	18
78	0	13	14	12	29	24	10	10	12	14	10	11	19
63	6	14	9	12	30	21	9	10	12	14	10	12	20
67	8	14	12	11	27	23	11	10	12	13	10	10	18
110	5	14	14	11	29	22	9	10	12	13	11	10	18
91	2	13	15	12	28	22	10	9	11	14	9	11	19
81	2	12	13	12	27	22	9	10	11	14	10	9	19
71	4	15	16	13	30	21	10	12	14	13	9	11	19
102	0	13	12	11	30	22	10	10	12	14	11	11	19
40	11	14	15	12	28	21	10	12	12	14	11	10	18
75	23	13	14	13	28	24	8	15	13	13	8	9	18
86	1	15	12	11	30	22	9	13	11	15	8	10	19
86	2	14	13	12	28	23	9	13	12	14	11	10	17
44	2	14	13	12	28	23	9	10	12	14	8	11	18
49	3	13	14	12	28	24	9	10	14	14	9	9	18
72	19	14	16	12	31	23	9	14	12	14	8	10	18
71	3	12	13	12	28	21	10	14	13	13	9	12	18
104	6	15	11	11	27	24	9	10	13	15	11	11	18
34	26	14	13	11	29	22	9	10	12	14	9	12	18
78	0	13	12	12	28	24	9	12	13	13	10	10	17
42	24	15	17	12	29	24	9	11	12	13	9	12	20
113	1	14	10	12	28	23	10	13	11	13	8	10	18
58	5	16	13	11	27	24	9	10	12	14	11	10	20
93	6	15	13	11	30	23	9	10	11	13	9	10	17
105	1	13	12	12	29	23	9	12	11	13	9	13	19
79	1	14	14	11	27	23	9	10	12	13	9	10	18
43	8	15	13	12	29	23	9	10	11	13	11	12	18
104	14	12	10	12	29	21	9	10	12	13	10	11	18
56	8	14	19	11	28	24	10	10	12	13	9	11	19
109	1	14	14	11	26	22	9	12	12	15	9	10	19
36	3	15	20	12	29	23	11	10	11	15	11	11	19
32	18	13	10	13	29	23	10	15	11	13	9	10	19
41	3	14	12	13	29	24	9	11	12	14	10	11	20
37	0	14	13	11	28	24	10	10	12	13	11	9	19
80	10	15	13	13	28	24	9	11	11	13	9	13	19
52	4	12	12	11	26	23	10	10	11	13	9	9	19
108	44	13	13	13	28	24	9	12	11	15	9	10	19
68	30	12	9	13	29	24	9	10	11	14	10	10	18
76	13	12	13	13	29	23	9	10	13	13	9	11	18
46	25	14	15	12	28	22	9	12	13	13	11	9	19
34	14	14	19	11	29	25	9	13	12	13	9	10	18
109	3	13	16	12	28	23	9	10	12	13	10	11	17
86	16	14	11	12	27	23	9	10	12	13	9	12	19
121	16	13	18	12	28	22	10	10	12	13	10	9	18
46	6	14	10	13	29	23	9	13	12	13	11	10	20
39	21	14	13	12	28	23	9	13	12	14	11	10	17
103	14	13	17	11	28	22	10	10	11	14	10	11	18
38	28	13	15	11	27	21	10	10	12	13	10	11	20
46	47	14	11	13	28	24	9	11	13	14	10	11	20
36	0	14	10	12	30	23	9	10	12	13	9	11	20
62	0	14	11	11	27	24	9	12	11	14	9	10	18
42	2	16	9	13	28	20	10	12	12	13	9	10	18
50	13	13	10	12	27	22	10	13	12	15	11	11	17
40	4	14	12	11	28	22	10	13	12	13	9	11	21
68	3	16	10	13	27	23	9	10	12	13	10	11	18
73	25	13	19	12	28	24	9	12	11	13	8	11	20
79	27	16	13	12	28	21	11	12	12	13	11	10	19
94	0	13	10	11	29	22	9	13	12	13	10	10	18
64	1	15	17	12	29	23	10	10	12	15	9	9	17
102	39	14	16	12	28	23	10	12	12	13	9	11	17
104	0	13	13	11	29	23	10	12	13	13	11	13	19
107	2	14	18	11	30	21	9	10	11	13	9	10	19
87	14	13	9	13	28	24	9	12	13	13	9	12	19
48	30	13	13	13	28	23	10	12	12	13	10	12	20
59	6	14	11	11	29	22	9	10	12	14	9	12	18
104	28	13	12	13	28	24	10	12	11	14	11	13	18
52	7	12	12	12	29	22	10	12	12	14	9	11	18
83	3	14	20	12	28	22	9	12	11	13	9	10	20
101	2	14	11	12	28	21	8	10	11	14	10	12	19
26	0	15	10	12	30	22	10	11	12	14	10	11	19
24	29	14	17	12	27	23	10	13	12	13	9	11	19
102	37	14	12	12	27	23	9	10	13	13	9	10	20
101	9	14	10	11	30	22	10	12	13	13	9	11	18
85	17	16	13	13	30	22	9	12	11	14	9	9	20
92	7	14	10	11	29	23	9	12	12	14	9	9	16
87	9	14	10	12	29	22	9	10	12	13	8	12	19
53	24	14	12	12	30	23	9	10	12	13	10	11	17
47	1	16	9	13	30	21	9	12	13	13	9	10	19
54	30	13	10	12	28	23	9	13	10	14	11	11	17
82	1	13	10	13	27	23	9	10	11	14	9	10	16
89	0	14	14	12	28	24	9	11	13	14	8	10	19
77	24	13	13	12	29	20	10	12	12	13	9	11	19
73	12	15	11	13	30	23	9	10	11	15	10	12	19
94	0	14	11	12	26	22	10	10	12	13	9	10	19
111	9	13	12	13	27	23	9	10	12	15	9	10	18
49	12	13	14	11	30	23	9	10	11	14	10	10	18
79	35	14	10	12	28	23	10	12	12	12	10	11	18
97	1	13	13	12	30	23	9	10	12	13	9	10	18
57	2	14	11	13	27	23	10	13	12	13	9	9	18
49	11	16	12	13	27	23	10	11	11	13	10	10	19
67	49	13	12	11	30	22	10	10	12	14	11	11	19
49	5	13	17	11	28	22	10	10	11	14	10	11	18
85	0	13	10	12	28	22	9	10	12	14	10	13	17
71	1	14	17	12	27	23	10	13	13	14	8	10	19
89	13	16	15	12	31	22	10	10	11	13	10	10	17
37	21	13	12	11	28	24	10	12	11	14	10	11	19
93	0	12	18	11	29	24	9	12	11	14	9	10	18
103	20	13	10	12	28	21	9	10	11	13	9	11	18
50	37	13	16	12	28	23	10	13	11	13	10	10	18
45	21	13	20	11	30	23	10	12	12	14	10	9	19
43	2	14	11	12	28	23	9	12	12	13	10	12	19
88	13	12	16	12	29	23	9	12	12	14	8	11	17
49	1	14	16	13	28	22	11	12	11	14	8	10	18
50	21	13	10	12	27	24	9	10	12	13	9	9	18
93	1	14	16	13	27	23	9	12	12	13	11	10	19
33	33	15	13	14	27	22	10	10	13	13	9	10	16
83	8	13	17	12	28	22	9	10	12	13	11	9	18
111	2	12	12	13	30	21	10	10	13	13	9	11	19
62	0	14	13	13	27	22	9	10	12	14	8	10	20
40	49	13	10	11	29	22	9	10	11	13	8	13	18
57	1	15	10	12	30	22	10	11	12	14	10	11	19
53	47	13	12	11	29	23	10	10	12	14	9	10	18
66	29	15	11	13	28	21	9	12	11	14	9	11	19
38	1	15	15	13	28	20	9	10	12	13	9	10	19
68	5	13	12	12	27	23	9	11	12	13	9	9	18
31	24	13	11	13	28	24	9	10	12	13	9	11	20
58	10	14	13	13	30	21	9	10	11	13	11	11	17
95	16	14	10	11	28	23	9	10	13	14	9	12	19
101	37	14	18	12	29	24	10	13	12	15	10	11	19
59	2	14	15	11	27	24	9	12	12	13	9	11	20
42	19	13	12	11	30	25	9	10	12	14	10	12	18
59	30	12	17	12	29	23	10	10	11	14	12	11	19
52	24	12	11	13	30	22	9	9	11	14	12	11	18
72	0	16	10	12	26	23	9	10	12	13	12	9	18
70	1	13	13	13	28	23	10	13	12	14	10	9	20
39	18	14	12	12	27	22	10	10	11	13	9	11	18
114	33	15	10	12	28	21	10	12	12	14	11	11	18
39	24	14	10	12	28	24	9	10	11	13	9	10	19
24	4	13	10	13	27	23	9	10	11	14	9	10	16
102	6	13	17	12	27	23	10	14	11	15	10	12	19
99	10	12	13	12	28	24	9	13	12	13	11	12	19
48	12	13	14	12	28	22	10	10	12	13	9	11	18
76	0	14	19	12	29	23	10	13	13	14	10	10	18
104	2	14	18	13	29	22	11	10	12	13	10	11	18
82	5	14	14	12	28	22	9	12	11	13	10	10	20
100	13	14	9	13	29	23	10	13	13	13	10	11	20
48	35	13	10	11	28	22	10	12	12	13	12	10	18
48	23	13	14	12	29	22	9	12	13	13	9	10	18
64	9	13	12	12	27	24	10	12	11	15	10	10	18
94	32	13	10	11	29	22	9	10	11	13	8	13	18
45	8	13	16	12	28	22	9	13	12	13	9	10	18
78	3	13	10	12	29	22	9	12	11	14	10	11	18
84	0	14	15	12	28	22	9	12	13	13	11	9	19
66	10	15	13	11	28	22	8	11	12	13	9	10	17
72	21	14	12	11	27	24	10	10	12	14	9	10	17
75	1	15	17	12	27	23	8	12	13	14	9	12	20
31	5	13	18	13	28	23	9	10	12	13	11	10	18
101	1	15	11	12	29	22	9	10	12	14	10	12	18
51	19	14	14	12	31	23	9	13	13	14	11	10	18
38	9	14	10	12	27	23	8	12	11	13	9	9	17
82	5	13	17	13	30	22	10	12	13	14	10	10	17
99	6	14	12	13	29	24	9	10	14	15	10	9	19
66	3	13	11	11	27	23	10	10	11	13	9	11	18
28	1	13	13	11	28	23	9	13	12	15	10	10	18
38	10	13	14	11	30	22	9	13	11	13	9	13	17
38	14	14	12	12	28	23	9	12	11	13	10	11	20
71	12	14	11	13	28	23	9	13	12	13	9	11	18
77	31	13	9	12	27	23	9	13	11	13	10	10	19
84	8	13	17	12	28	22	9	10	13	14	10	11	19
96	32	14	10	12	30	21	9	12	12	13	9	12	20
69	15	16	10	12	25	24	9	13	12	13	9	11	19
51	10	13	17	11	30	22	10	10	11	13	9	12	17
96	0	14	12	12	26	23	11	11	12	14	10	10	19
98	8	14	12	12	29	20	10	10	13	14	8	10	17
37	10	16	14	11	28	23	10	10	11	14	9	10	19
44	36	13	16	12	28	23	9	10	12	13	10	11	17
109	42	13	11	13	28	21	9	10	12	14	11	11	20
23	6	15	17	12	27	24	9	13	12	13	9	11	19
87	16	14	11	12	29	24	9	10	11	15	10	10	18
85	4	14	17	13	28	23	9	10	11	14	11	11	20
109	19	14	10	12	30	22	9	10	14	14	10	11	20
68	16	15	13	12	30	22	10	10	13	14	10	10	18
113	0	12	13	12	30	23	9	10	12	13	9	11	19
30	2	14	14	12	28	24	9	10	12	13	9	10	20
65	6	13	14	12	29	21	10	13	11	14	9	11	19
104	23	14	18	11	27	25	9	13	13	14	11	10	19
76	11	15	13	12	27	24	9	10	13	13	11	11	18
46	2	15	11	11	29	23	9	12	11	14	8	10	17
92	14	14	15	12	30	22	10	12	10	13	10	11	18
67	20	13	13	12	28	21	9	10	12	14	9	11	18
37	0	13	11	11	30	24	9	14	12	15	8	10	19
46	2	14	12	11	28	23	9	10	12	13	8	11	19
102	4	13	17	13	27	22	10	13	12	15	10	11	18
36	15	13	13	11	27	22	10	13	14	14	10	12	18
114	12	15	10	11	28	23	10	12	12	13	9	11	17
64	5	13	15	12	29	23	9	11	12	13	10	11	18
44	0	12	15	12	30	23	9	10	12	14	9	10	18
39	0	16	10	12	27	23	10	10	13	13	10	9	17
59	9	15	11	12	28	23	9	12	12	14	10	9	20
97	3	12	9	11	29	22	9	12	11	13	11	11	18
54	4	14	15	13	28	24	8	12	11	14	9	11	18
104	26	12	13	12	28	23	10	12	12	15	12	9	18
80	8	13	13	14	28	21	9	10	12	13	10	10	19
89	26	13	19	13	28	23	9	13	12	13	10	10	18
41	40	12	14	11	27	23	9	12	12	15	9	11	19
40	15	12	14	12	28	22	10	15	11	13	8	10	20
52	29	13	12	12	29	22	9	13	12	13	11	10	19
96	22	15	9	11	28	22	9	12	12	13	8	12	18
94	4	13	10	13	30	23	9	10	12	14	10	10	17
41	2	13	12	12	29	25	9	10	11	13	11	10	18
104	24	12	11	12	29	24	10	12	12	13	9	12	20
114	5	15	12	13	27	23	9	11	11	15	8	10	18
99	14	13	11	11	29	23	10	10	11	13	9	11	18
98	33	13	14	11	28	22	10	12	12	13	9	11	19
92	4	13	16	12	27	25	9	12	12	14	11	11	17
38	1	15	13	12	31	23	9	11	13	15	9	12	19
40	4	14	14	12	28	24	9	10	12	14	9	9	18
57	33	13	12	13	29	21	9	13	11	13	9	12	18
71	3	13	10	12	27	24	9	10	12	13	9	9	18
58	31	15	11	11	29	23	9	12	11	14	8	10	18
51	0	14	15	11	27	23	9	13	12	13	11	9	20
74	4	15	10	12	27	24	9	13	13	14	9	10	20
105	30	14	17	11	27	22	9	12	11	15	10	13	18
33	29	12	10	11	27	22	9	12	12	14	11	12	18
103	0	12	13	13	29	23	9	10	14	13	10	10	18
81	18	14	14	12	27	22	9	13	11	14	9	10	17
85	7	14	12	12	26	23	10	12	11	13	9	12	18
34	27	15	13	12	28	23	10	13	12	13	9	11	19
47	9	14	19	11	29	25	9	13	12	13	9	10	18
64	22	14	11	12	31	23	9	15	12	14	9	11	17
44	14	14	13	13	29	23	10	10	13	14	11	9	17
45	0	15	11	11	30	22	9	12	12	14	9	11	17
104	6	13	13	11	27	22	8	10	13	14	9	9	18
42	9	14	12	11	28	23	9	10	12	14	9	13	19
105	1	14	12	12	27	23	8	12	11	13	11	10	19
88	21	15	10	13	28	20	9	10	12	13	10	10	19
101	4	14	15	12	28	23	9	10	12	14	8	10	18
29	5	14	17	12	30	24	10	10	12	14	9	9	17
97	21	12	16	12	29	21	10	9	13	14	9	10	18
66	0	14	14	11	29	23	10	13	13	15	9	11	18
42	7	14	13	11	29	24	8	10	12	15	11	10	17
97	24	12	10	13	30	22	9	10	12	14	10	10	19
33	14	16	10	12	28	24	9	11	13	14	9	12	17
34	3	13	19	11	28	22	10	13	12	13	9	12	18
56	7	13	10	12	30	22	9	12	12	14	9	11	19
53	13	13	16	11	28	22	10	12	11	14	11	9	19
72	15	12	9	11	27	22	9	10	13	13	11	11	18
79	15	15	11	12	28	21	9	13	11	13	9	10	18
89	17	12	11	11	27	23	10	13	12	14	10	12	18
103	2	14	13	12	31	23	9	12	12	13	10	10	18
80	3	15	11	13	28	21	9	12	11	14	9	11	19
71	10	14	12	11	28	23	9	13	13	13	11	10	18
86	36	15	17	12	31	23	10	13	12	14	11	11	17
52	31	13	10	13	27	22	9	14	11	14	9	11	19
111	2	13	13	13	27	23	9	10	13	13	9	10	19
43	2	13	15	11	30	22	8	12	12	14	10	10	19
54	0	12	13	12	27	23	9	10	12	13	10	11	18
71	9	14	10	12	28	24	10	10	12	13	9	13	18
77	2	15	20	11	27	22	10	10	11	14	9	11	18
64	4	16	12	12	30	22	9	10	12	13	8	10	17
51	0	13	18	12	26	20	10	12	11	14	10	12	18
85	1	12	13	12	28	24	10	10	11	13	9	11	17
106	13	13	16	12	30	22	9	13	12	15	10	11	20
99	8	15	16	12	29	23	11	12	14	14	10	12	18
113	3	15	15	13	28	22	10	10	12	13	9	10	19
101	20	14	13	13	28	22	9	10	12	13	10	10	19
71	13	14	13	11	29	20	9	12	11	13	9	10	20
69	16	14	12	13	29	22	9	12	12	15	9	13	19
98	38	14	10	11	28	23	9	10	12	14	10	9	18
96	41	15	13	12	29	20	10	13	11	14	9	10	19
92	30	13	15	12	31	24	9	10	12	13	9	11	19
51	4	13	13	11	30	23	9	13	13	13	9	9	17
102	1	16	14	12	29	21	10	10	11	13	9	9	18
93	0	15	10	12	29	23	10	10	12	13	11	11	18
90	14	12	14	12	29	21	9	10	13	14	9	11	20
25	37	15	12	13	28	23	9	12	12	13	9	11	18
61	0	15	13	13	29	25	9	9	14	15	11	12	19
51	34	13	13	13	29	20	9	10	11	14	9	11	18
117	7	14	15	12	27	23	10	10	13	13	11	14	16
81	2	13	12	12	30	24	11	13	12	14	9	12	19
86	20	14	12	12	28	23	10	12	12	14	9	11	19
49	17	16	12	12	30	22	10	12	11	13	9	11	18
53	10	16	10	11	28	23	9	11	10	13	9	11	19
65	3	14	13	13	29	21	9	13	12	13	9	11	16
51	44	15	12	13	27	22	9	13	11	14	9	11	18
96	12	13	20	11	29	23	9	13	12	13	9	11	17
50	0	13	16	12	28	23	9	12	12	14	9	10	18
93	31	13	10	13	28	21	9	10	12	13	10	12	18
92	15	14	12	13	29	23	8	12	12	14	8	9	18
66	3	13	12	14	29	21	10	10	12	13	9	10	19
81	6	13	11	13	27	24	10	10	12	14	9	12	19
66	12	13	10	12	25	23	8	12	12	13	9	11	20
99	8	13	10	12	28	22	10	14	11	13	11	11	19
83	1	16	14	12	31	22	10	13	12	13	10	11	21
64	2	16	14	11	29	22	10	12	12	13	10	11	19
72	7	13	9	12	28	24	9	12	11	14	10	11	19
48	0	13	12	13	28	24	9	11	12	13	9	11	19
47	3	15	11	11	30	22	9	13	13	13	9	11	19
91	3	13	10	12	27	23	9	10	13	13	9	10	17
42	47	14	16	13	27	23	9	10	13	13	9	10	20
72	3	13	12	12	28	22	9	10	12	14	9	10	18
59	1	14	14	11	27	23	8	10	12	13	9	10	18
64	1	15	16	12	31	23	9	13	12	14	9	10	19
44	22	13	15	11	27	23	10	12	11	14	9	10	19
82	28	14	12	12	29	22	9	10	11	13	9	11	17
72	14	13	16	12	30	22	9	12	11	14	9	10	20
101	3	13	10	12	28	21	9	10	12	13	9	11	17
80	3	14	11	13	31	20	9	12	12	13	11	10	19
48	7	14	11	12	28	23	9	10	11	14	10	11	20
95	43	13	14	12	29	22	9	10	11	13	9	9	18
104	10	13	18	12	28	22	10	13	12	15	10	11	18
75	3	15	14	13	30	23	10	9	13	13	11	11	19
73	1	15	16	12	31	23	9	13	12	14	9	9	19
114	10	13	12	11	28	24	10	13	12	14	8	11	20
77	9	13	17	13	28	23	9	13	12	14	9	9	17
96	9	12	13	13	30	24	9	13	13	13	11	10	17
95	1	15	12	12	29	22	9	10	12	15	9	9	16
53	21	13	17	12	31	22	9	12	13	14	9	10	18
52	2	14	19	12	29	23	9	12	12	13	11	10	20
72	25	13	11	12	29	22	9	13	12	13	9	10	19
100	18	15	11	12	28	21	9	13	11	13	9	10	18
72	40	13	12	12	30	25	9	13	13	13	9	11	20
104	22	14	14	11	27	21	10	10	12	13	11	10	18
42	0	13	16	12	31	23	9	12	11	13	10	9	19
48	0	12	15	12	29	23	8	10	13	13	10	12	17
55	6	13	10	11	29	22	9	12	11	15	8	11	21
112	1	16	10	12	30	22	10	13	13	13	11	10	19
48	17	14	10	12	28	22	9	12	14	13	9	10	18
53	20	12	15	12	29	25	9	12	12	13	9	10	18
107	16	12	17	13	28	23	10	10	12	13	9	10	19
77	9	13	10	12	28	23	9	12	11	15	10	13	18
74	9	13	11	12	28	22	10	12	12	13	10	10	18
93	6	14	13	13	31	22	9	12	12	14	11	11	20
104	10	15	12	12	27	20	10	14	11	12	9	11	18
99	21	13	13	11	26	24	11	13	12	13	10	11	17
86	5	16	17	14	29	23	10	13	12	13	11	11	16
86	4	13	9	12	28	21	9	10	12	13	9	11	17
99	6	14	10	13	29	22	10	11	12	12	9	10	18
100	29	13	10	12	27	23	9	9	12	14	9	11	19
76	5	13	17	11	27	21	10	12	12	13	9	11	19
45	6	12	15	12	29	22	9	10	13	13	10	11	17
70	47	13	11	11	29	22	9	13	13	13	11	10	19
72	0	14	15	12	29	23	9	10	12	14	8	11	19
64	1	16	14	12	30	24	9	12	11	13	9	10	20
99	1	13	17	11	29	24	9	12	13	15	10	10	21
44	44	15	10	11	28	23	10	12	12	13	9	11	17
77	0	15	10	13	29	23	9	10	13	15	10	10	17
38	9	14	18	13	27	22	9	10	11	13	9	10	17
54	9	12	11	11	28	22	10	12	11	13	9	11	19
92	13	14	13	12	28	23	8	13	12	14	11	10	17
73	15	14	12	11	28	22	10	11	11	13	9	10	17
70	5	14	16	13	27	23	10	12	14	13	9	10	19
53	23	13	9	11	28	23	10	13	12	13	10	10	19
95	1	13	12	12	27	22	9	13	13	13	11	12	19
99	26	13	13	13	29	22	9	10	12	14	9	11	18
48	12	14	10	12	29	21	9	10	11	13	11	11	19
46	38	14	20	12	27	23	11	10	12	14	10	8	18
99	27	13	12	12	29	23	9	14	12	15	10	10	19
53	0	14	16	11	28	23	9	10	12	13	10	13	19
79	24	14	17	13	27	24	11	12	13	13	9	11	18
94	23	16	14	13	29	24	10	13	11	13	10	10	18
59	48	14	16	12	28	25	9	10	11	13	9	10	16
63	31	14	13	12	31	23	9	12	12	13	10	10	18
109	2	13	12	12	30	22	10	10	12	13	11	11	18
68	15	14	11	12	27	23	9	10	11	14	10	9	19
56	5	14	13	11	29	22	9	12	13	14	10	10	18
87	13	13	12	12	28	23	9	9	11	13	9	9	17
98	2	13	18	12	29	24	9	10	12	14	10	10	19
98	0	14	10	13	30	22	10	12	13	13	10	10	19
47	1	15	13	13	29	22	9	13	11	13	9	12	18
77	35	15	12	13	27	23	9	13	11	14	9	11	18
97	29	13	15	12	29	23	9	10	11	14	10	10	18
63	28	14	13	12	27	23	9	14	13	13	11	11	18
105	2	15	20	11	30	22	9	12	12	14	11	12	18
101	23	15	10	12	29	24	9	12	13	15	10	11	18
72	39	14	13	11	29	22	11	13	12	14	9	10	20
98	0	14	10	11	29	24	9	10	12	14	9	10	18
61	16	13	11	11	27	24	9	10	11	14	9	12	18
57	12	12	14	13	28	24	9	13	12	14	10	11	18
97	24	13	10	11	28	22	10	10	12	13	11	11	19
48	5	15	15	11	29	23	9	10	13	13	11	11	19
75	2	12	18	11	28	23	10	13	12	14	10	10	19
110	13	12	11	11	29	23	8	12	13	13	9	11	20
62	2	15	17	12	29	24	9	11	12	13	9	12	20
32	14	16	18	13	28	24	9	12	12	13	11	10	18
42	7	14	13	12	28	21	9	12	11	14	9	10	17
78	5	15	12	11	28	24	10	10	12	13	8	11	19
41	0	14	17	12	28	22	10	13	13	14	10	9	20
47	5	14	14	11	27	23	8	10	12	13	9	10	18
103	8	14	12	13	29	22	10	12	14	13	9	12	18
71	2	14	11	13	28	22	8	12	12	13	11	10	18
67	31	13	12	12	27	23	9	10	12	13	9	10	18
57	9	14	13	12	27	22	9	10	11	14	11	9	20
53	0	16	10	12	28	24	9	11	13	14	9	12	17
29	11	13	14	12	31	21	9	12	12	15	10	10	18
79	3	14	11	12	30	23	10	11	11	13	10	12	18
45	0	14	16	12	29	24	9	10	12	14	12	11	19
99	6	14	12	11	28	23	10	10	12	13	9	10	17
47	27	12	11	12	28	22	9	11	11	14	9	9	19
80	17	14	12	12	27	23	10	10	12	13	11	10	19
63	10	14	12	11	30	25	9	14	12	14	9	11	20
89	20	13	12	11	32	22	9	10	12	13	11	10	19
80	22	13	11	12	30	23	10	12	11	15	9	10	19
46	11	13	9	12	27	21	9	13	12	13	9	11	20
87	0	15	16	11	27	23	10	13	13	14	9	11	18
109	21	14	16	12	28	23	11	10	11	13	8	11	19
73	11	15	16	12	29	24	10	12	11	13	9	11	19
64	22	15	10	11	28	23	10	13	12	13	11	9	17
97	4	14	10	12	30	24	9	12	12	13	9	9	18
95	6	15	16	12	29	23	10	10	12	14	9	11	19
77	0	14	13	11	28	24	9	12	11	14	11	10	18
81	16	13	17	12	29	23	9	10	12	13	11	10	18
40	1	15	17	12	28	22	10	12	11	13	9	11	20
56	1	14	13	12	30	24	10	12	11	13	8	10	19
34	37	13	14	11	31	21	9	11	14	13	10	9	19
92	8	14	13	12	28	23	9	13	12	13	11	11	21
69	10	13	16	12	29	23	10	10	11	14	9	10	18
35	15	13	13	11	28	23	9	13	12	15	10	10	18
72	1	13	17	12	31	22	9	12	13	14	9	11	18
113	4	13	10	13	30	23	9	10	12	14	9	10	20
39	34	14	16	11	28	20	10	12	13	13	11	11	18
109	2	14	12	12	29	21	10	10	13	14	8	11	17
37	12	13	15	12	28	23	10	10	12	12	9	10	20
104	23	15	17	12	30	22	9	10	12	14	11	11	20
34	3	13	10	13	29	22	9	10	12	14	11	10	20
80	0	14	12	11	31	23	9	12	13	13	8	11	18
48	14	13	13	13	30	22	8	12	11	15	9	11	15
48	12	13	13	12	29	20	10	15	12	13	10	11	17
107	39	14	14	12	29	20	10	10	12	13	10	10	17
75	1	13	10	12	30	23	8	12	11	13	9	10	18
63	1	15	14	13	29	22	10	11	12	15	9	9	18
93	0	13	10	11	29	22	10	13	11	15	9	10	18
67	8	15	16	13	27	23	9	12	12	13	8	13	19
53	9	14	11	12	27	24	9	10	12	13	9	11	19
92	2	14	14	12	28	23	10	10	12	14	9	13	18
65	0	13	10	11	27	23	9	10	11	13	9	10	19
66	9	13	17	12	29	21	10	12	11	14	9	10	20
41	23	12	10	13	27	25	9	12	11	13	9	10	17
49	0	13	10	12	29	22	9	10	12	13	8	11	19
76	5	14	12	11	26	24	9	12	11	14	9	11	18
77	1	12	12	13	28	22	9	13	11	15	9	11	18
70	2	13	13	12	27	24	9	12	13	13	11	13	19
99	33	13	15	12	28	22	10	9	11	14	9	11	19
46	0	14	12	11	28	23	11	11	13	13	11	12	18
39	4	15	15	12	28	22	10	10	12	13	9	12	17
76	0	16	11	12	29	21	9	10	12	13	9	10	20
87	8	15	10	12	27	24	9	10	13	13	9	10	18
49	5	13	12	11	29	24	9	12	11	13	10	11	19
50	0	13	10	11	31	22	9	13	13	13	10	11	18
42	0	14	14	11	28	25	9	12	11	14	12	10	19
46	16	14	10	11	28	23	10	10	12	14	9	12	19
71	11	14	15	11	29	22	10	10	12	13	8	11	18
76	9	13	11	11	28	22	10	14	11	13	9	10	18
103	18	16	13	12	29	22	10	12	12	14	9	12	18
34	11	14	10	11	29	24	10	13	13	13	10	9	18
73	16	13	16	12	28	23	9	12	12	15	10	9	19
99	2	13	10	12	29	24	9	12	11	13	9	9	19
76	13	14	11	11	26	22	9	12	11	13	8	10	17
103	5	14	11	11	29	20	9	10	12	13	9	11	19
108	1	14	13	12	27	23	8	12	11	13	9	12	19
78	18	15	17	12	29	22	9	10	12	13	9	9	16
66	15	13	12	12	28	22	9	12	11	13	9	11	19
106	0	12	9	12	28	24	9	12	12	13	11	10	17
102	14	13	15	11	30	23	9	10	11	13	10	11	19
50	23	13	13	13	27	24	11	10	11	13	11	9	18
60	4	14	15	13	26	23	11	12	10	13	10	10	20
38	5	14	15	13	28	24	8	12	11	14	9	11	18
53	28	14	14	13	30	24	9	12	11	13	11	10	17
67	2	14	17	12	30	24	10	10	12	14	9	9	17
74	17	13	10	12	28	21	9	10	11	13	9	11	18
79	1	14	10	12	28	22	11	10	12	15	9	11	19
84	15	15	11	12	29	22	9	10	12	14	10	12	18
78	6	13	13	12	28	24	9	10	11	14	10	9	18
95	15	12	12	13	28	22	9	10	12	14	10	10	17
43	33	14	13	12	27	21	9	14	12	13	8	11	19
94	5	15	14	12	29	20	10	10	11	13	9	10	17
93	48	14	15	12	31	22	11	13	11	13	9	11	17
40	29	14	17	12	30	24	10	10	12	15	9	10	18
58	1	13	11	12	28	23	10	10	12	14	11	11	18
46	1	15	17	12	29	23	9	13	11	13	11	12	17
76	31	14	19	13	31	23	9	10	12	13	9	10	18
53	10	13	13	12	27	23	9	10	12	14	8	11	18
28	17	14	18	11	28	23	9	10	11	13	11	10	21
51	0	14	13	11	29	22	9	13	12	15	10	11	19
60	17	13	10	12	27	23	10	10	11	13	10	12	19
97	21	14	13	12	30	23	9	10	12	14	9	12	18
79	13	14	17	12	29	23	9	10	12	13	9	10	19
54	10	13	13	12	27	23	9	10	12	14	8	11	18
94	3	13	14	13	29	23	9	10	11	13	9	11	19
106	21	15	10	12	27	22	9	13	11	13	11	11	19
89	4	14	12	11	29	24	9	13	11	13	9	9	18
95	0	13	15	12	29	23	10	12	14	12	12	11	18
92	37	14	12	12	29	23	9	12	11	14	9	11	19
92	27	14	13	11	27	20	10	10	11	14	10	9	18
73	1	14	19	12	27	22	9	10	12	13	10	11	18
56	1	14	11	13	28	24	9	11	13	14	10	11	19
74	2	15	16	12	28	23	9	13	12	14	11	11	18
33	5	13	17	13	28	22	9	12	12	13	9	12	20
108	5	12	17	12	26	23	9	10	13	13	8	12	18
50	2	13	15	13	28	22	10	10	11	13	10	10	19
37	7	14	12	12	28	23	9	12	12	15	11	9	19
70	28	15	11	11	28	22	9	11	11	14	11	11	18
50	3	14	12	12	30	22	10	13	12	13	8	11	17
98	29	12	14	12	28	22	10	10	12	15	9	11	18
98	22	16	13	11	31	23	9	12	12	14	9	12	18
94	31	13	20	13	31	22	9	10	12	13	10	10	19
32	16	14	11	13	27	23	9	9	12	13	9	10	19
100	7	14	11	13	28	24	9	11	13	14	10	11	19
45	0	13	10	11	30	24	9	12	11	13	11	11	21
87	0	13	11	13	28	21	10	10	12	13	11	10	17
99	43	15	15	11	27	23	10	10	12	14	9	11	21
77	10	14	9	11	27	22	10	12	12	13	8	11	19
73	1	14	12	11	30	23	10	10	12	13	10	10	18
91	8	13	17	11	29	22	9	12	11	13	9	11	19
79	17	14	13	12	29	24	10	12	12	13	9	10	18
91	0	14	12	13	29	20	8	12	12	12	11	10	19
42	0	13	19	12	29	22	10	12	12	14	10	11	19
30	1	13	10	14	30	24	9	10	12	13	10	11	19
108	3	13	10	13	30	22	9	10	12	14	12	10	18
51	0	13	11	11	30	24	9	14	12	15	8	10	19
73	3	14	15	13	30	22	9	12	11	13	9	10	20
110	1	13	14	12	29	22	10	15	11	14	10	9	20
52	1	14	12	13	29	22	9	12	13	14	10	11	18
89	40	13	16	11	29	23	10	10	12	13	9	10	18
29	6	13	16	12	27	23	9	10	13	13	9	10	17
42	1	14	10	12	28	24	10	10	12	13	9	13	18
81	18	13	13	12	27	25	8	12	12	13	9	10	18
32	3	15	18	11	28	23	10	10	11	15	10	11	18
100	7	15	13	12	27	24	8	9	11	13	9	11	17
54	4	12	10	12	29	23	9	10	10	13	11	10	19
92	1	13	17	12	27	25	11	13	11	14	10	11	19
55	36	16	13	12	28	22	10	10	11	13	9	10	20
71	7	15	15	13	28	22	9	10	12	13	10	10	18
109	34	12	14	11	28	23	10	15	13	13	11	9	20
104	18	14	12	13	28	22	9	10	13	15	9	12	18
82	1	15	15	11	29	23	10	13	12	13	9	11	19
59	27	14	13	11	28	25	10	10	12	13	10	10	20
40	17	15	10	12	30	23	10	12	12	13	9	13	18
89	12	14	9	11	27	22	10	12	12	13	8	10	19
49	28	13	16	12	27	22	10	12	13	14	9	11	18
84	25	15	13	12	28	21	9	12	12	14	8	9	17
114	2	14	15	12	28	22	9	12	12	14	9	9	19
41	36	13	10	11	29	24	9	14	11	13	9	11	19
80	15	12	13	12	27	23	8	12	12	13	9	13	20
106	3	13	12	12	28	22	9	12	13	14	9	9	19
55	12	14	12	13	27	22	9	13	12	13	10	10	19
103	9	14	13	12	28	24	10	10	12	14	9	11	18
84	8	14	12	12	27	21	10	12	11	13	9	10	19
52	40	14	12	11	30	22	9	12	13	13	10	10	20
89	1	14	10	12	28	22	9	10	12	13	10	12	19
93	12	14	17	11	30	23	10	14	12	12	11	10	20
73	10	13	13	13	28	23	9	12	12	13	9	9	18
65	11	12	9	13	28	23	10	10	12	14	9	12	19
58	4	13	13	13	29	20	9	10	11	14	9	11	18
56	0	13	12	13	26	20	9	12	13	13	9	11	19
61	10	14	13	12	30	23	8	10	13	14	11	11	18
91	13	14	14	12	27	24	9	12	12	13	12	10	19
38	0	15	14	11	30	20	9	10	12	14	10	11	17
73	9	14	10	11	28	22	9	12	12	13	9	11	19
30	17	16	12	12	29	21	10	12	12	15	10	12	20
71	15	13	15	12	27	22	9	10	12	14	10	11	17
50	11	14	19	12	29	22	9	13	11	13	8	9	18
104	6	13	11	13	29	24	9	10	11	14	11	11	18
42	49	15	17	11	28	23	10	10	14	13	11	11	18
37	2	13	13	12	28	22	10	11	12	13	9	11	17
32	4	16	10	12	25	24	9	13	12	13	9	11	19
33	20	13	13	13	27	24	9	12	12	12	9	11	18
67	33	14	13	11	29	24	8	10	12	15	11	10	17
59	34	12	15	12	30	24	10	12	12	14	11	10	18
54	5	12	13	13	28	21	9	12	12	14	10	11	18
100	31	13	15	12	28	24	10	12	12	15	11	11	18
80	4	13	10	11	28	22	9	12	13	13	11	11	20
91	38	14	13	11	29	22	9	12	13	14	10	10	18
45	1	13	13	13	28	23	9	10	12	13	9	10	19
39	3	15	15	12	30	22	9	12	11	13	10	11	18
64	25	14	12	12	26	23	10	12	11	13	9	12	18
88	4	12	10	11	27	23	9	12	12	14	11	11	20
64	10	13	11	12	28	24	9	10	12	13	8	10	17
40	10	14	14	12	27	22	9	10	11	14	11	11	21
77	3	16	12	13	30	23	12	10	13	13	10	13	18
97	13	15	12	12	29	23	9	10	12	13	9	12	21
27	27	14	13	12	29	23	10	10	14	14	10	11	19
90	14	15	11	12	27	23	9	10	13	13	8	11	19
89	29	14	11	12	30	22	9	12	13	14	9	12	20
90	9	15	10	11	27	20	10	10	12	13	10	11	18
70	6	13	13	12	27	22	9	12	11	15	10	11	19
81	32	14	17	12	28	20	9	10	12	13	9	11	17
79	13	13	12	13	28	25	9	10	12	14	9	9	20
87	9	13	13	12	29	22	9	10	12	14	9	9	18
105	20	14	10	12	28	23	10	12	12	12	10	11	18
43	39	14	11	12	27	22	10	10	11	13	9	9	20
96	19	15	13	13	27	22	10	10	12	14	9	11	17
105	18	14	13	11	29	23	9	13	14	13	10	11	17
98	0	15	13	12	28	23	10	12	14	14	9	11	19
44	6	14	10	13	27	24	9	10	13	13	10	12	17
40	0	13	14	11	29	22	10	10	12	15	9	10	21
76	0	13	13	11	29	24	9	13	12	13	9	12	20
106	15	16	10	11	28	22	9	10	12	13	9	9	18
64	3	15	15	12	28	22	9	10	13	13	9	9	19
56	5	12	17	12	30	23	9	11	12	13	9	12	20
91	9	13	12	11	30	22	10	10	12	14	11	11	19
104	4	14	13	12	28	22	9	12	12	13	9	10	18
62	0	13	13	12	28	22	9	13	12	14	9	11	18
72	26	13	10	12	28	23	9	10	12	15	9	11	19
86	17	14	16	14	26	22	11	13	11	14	8	11	19
71	26	12	13	13	29	23	10	12	12	14	9	11	18
68	10	13	14	11	30	21	10	10	12	13	11	11	21
111	2	13	10	11	29	23	9	10	12	15	9	10	19
44	10	12	10	13	30	22	9	10	12	14	10	10	19
62	33	15	13	11	27	22	9	12	12	13	9	10	18
32	2	16	14	11	29	22	10	12	12	13	10	11	19
90	24	15	14	13	27	22	10	10	11	15	9	10	18
101	8	14	15	11	27	23	10	10	12	13	11	9	19
34	3	12	11	11	27	23	10	13	12	14	10	12	18
74	0	14	11	12	28	23	10	13	12	15	11	9	17
44	26	15	11	11	28	24	8	12	12	13	11	11	18
94	0	13	15	12	27	23	9	11	13	15	9	9	18
70	2	14	17	13	30	23	9	12	11	14	10	9	17
35	15	15	11	12	29	22	9	10	12	13	9	10	19
70	9	13	12	12	29	22	9	12	12	13	9	11	19
77	0	14	12	12	30	22	10	13	12	13	8	11	17
101	22	13	14	12	27	24	9	12	13	13	10	10	19
97	3	14	10	12	28	21	10	12	11	14	10	11	19
49	22	13	14	12	27	24	9	12	11	13	9	9	19
55	15	16	10	13	27	23	9	10	12	13	10	11	18
61	8	12	10	11	27	23	9	12	12	14	11	10	20
79	4	12	12	12	27	23	9	13	12	14	9	9	18
66	16	16	10	13	27	23	9	10	12	13	10	11	18
27	19	13	15	12	27	23	9	11	13	15	9	9	18
52	9	14	11	13	30	22	9	10	11	13	11	11	16
97	30	14	15	13	29	22	9	10	12	14	9	10	17
53	8	15	12	11	31	23	9	10	12	15	11	12	20
58	9	13	13	11	26	22	9	12	14	13	11	11	18
42	2	13	10	11	29	21	9	12	11	13	11	9	18
41	28	13	12	12	29	23	9	14	12	15	10	10	19
67	20	12	10	12	29	22	9	13	12	13	11	11	18
49	0	14	12	11	30	23	10	10	12	13	10	10	18
73	7	14	20	12	28	23	10	12	13	13	9	11	18
53	9	13	15	12	29	24	9	10	12	13	8	11	18
55	3	13	16	12	27	23	9	10	13	13	9	10	17
46	18	14	12	12	30	23	9	10	12	13	9	10	19
24	5	13	12	12	30	25	9	13	13	13	9	11	20
72	33	15	10	13	27	21	10	10	12	14	9	9	17
72	6	13	13	12	29	22	9	10	12	13	12	10	18
68	30	13	13	12	27	21	9	12	12	13	10	10	18
38	16	14	10	13	27	24	9	10	13	13	10	12	17
42	22	15	10	11	27	22	9	9	13	14	9	9	19
113	15	15	14	13	29	22	9	10	12	14	8	12	18
89	1	14	11	13	28	24	9	11	13	14	10	11	19
42	18	15	18	12	29	22	9	10	14	13	10	10	20
93	5	15	15	13	27	23	9	15	12	15	8	10	19
96	2	14	12	12	29	23	10	10	12	14	11	10	17
53	27	13	15	11	28	22	9	12	12	13	9	12	19
53	8	14	17	12	27	22	10	14	11	13	9	11	19
69	5	13	16	12	30	23	9	11	12	13	8	11	18
57	9	14	17	11	27	24	10	13	12	13	11	12	20
86	5	14	12	11	30	23	10	12	11	15	11	10	17
101	13	14	15	12	28	23	9	10	12	14	8	10	18
78	22	13	13	12	28	22	10	12	12	13	9	9	18
75	1	13	16	13	29	23	9	10	12	14	12	10	18
105	10	15	14	12	29	22	9	12	13	13	10	9	17
21	6	13	10	12	27	22	9	11	11	14	11	9	20
94	2	14	11	11	29	22	10	12	11	13	12	11	19
48	9	13	10	12	29	20	8	10	12	13	10	11	19
48	26	13	10	14	28	22	9	14	13	14	8	12	19
101	0	14	16	12	31	23	9	14	12	14	8	10	18
101	6	16	9	12	31	22	9	12	13	13	11	11	19
84	8	14	10	12	29	24	9	10	11	14	11	12	17
51	4	12	13	14	27	21	10	10	12	14	11	10	19
64	11	15	12	12	28	24	10	13	12	14	10	11	20
47	0	13	12	12	29	23	10	12	12	13	11	10	19
99	30	15	13	11	29	24	9	10	11	13	9	10	19
61	34	13	13	11	27	24	9	10	12	13	10	11	19
88	1	13	17	12	29	23	10	12	12	13	11	9	19
60	17	13	11	14	29	23	9	12	12	15	9	11	19
62	24	16	17	12	28	22	9	10	12	13	9	10	17
41	0	15	12	11	30	22	9	13	11	15	8	10	19
102	19	13	9	13	27	21	9	15	12	15	9	10	17
103	0	13	16	12	28	22	10	12	10	13	9	10	20
89	1	14	19	11	28	24	10	10	12	13	9	11	19
98	12	16	10	12	28	22	9	13	12	15	9	12	18
47	29	13	17	11	29	22	9	12	11	13	9	11	19
37	1	14	14	12	28	20	9	12	12	13	9	10	20
109	19	16	13	12	29	22	9	14	12	13	10	10	18
91	0	13	12	11	32	22	9	10	12	13	11	10	19
74	10	15	12	11	29	23	9	12	14	13	9	10	18
84	18	15	11	12	29	21	9	12	12	13	12	12	18
49	4	15	16	12	26	23	10	12	11	13	10	11	18
48	7	15	10	13	27	22	9	11	12	13	11	9	19
60	17	14	14	11	28	22	10	10	12	15	10	10	19
63	30	13	14	12	28	24	11	12	12	13	9	11	19
96	34	14	11	12	28	23	9	12	11	14	11	10	18
108	32	14	19	13	27	23	9	10	12	13	9	10	19
57	1	15	16	13	27	24	10	11	12	13	10	12	18
89	26	13	10	12	30	20	9	9	11	14	9	11	18
46	28	12	17	12	30	22	9	10	12	13	11	9	18
75	17	13	14	12	29	22	9	10	11	13	9	9	18
83	23	13	15	13	28	25	11	10	12	14	9	11	18
71	2	14	13	12	28	24	10	10	12	15	10	12	20
65	0	14	11	12	27	23	9	10	12	13	9	12	19
76	2	16	10	11	29	22	10	10	12	14	12	10	18
36	25	15	17	12	28	24	9	10	12	14	10	10	20
44	6	14	13	12	27	22	11	14	12	13	10	11	20
53	19	16	14	12	29	21	9	12	11	13	11	10	18
71	0	13	10	11	27	23	9	10	13	13	9	10	19
92	15	13	17	11	28	22	9	10	11	13	12	9	17
76	1	13	15	13	29	24	10	13	11	14	9	12	18
29	5	15	10	12	28	24	9	12	11	14	9	10	18
45	0	13	12	12	30	23	9	12	12	14	11	11	18
88	35	13	10	12	27	23	10	10	11	13	8	11	19
42	46	13	10	12	27	23	8	12	11	15	9	10	20
63	1	14	12	12	31	24	9	12	11	13	9	11	19
59	9	14	16	11	27	23	9	10	12	13	9	13	19
38	21	13	16	12	28	23	9	12	12	15	10	9	18
91	11	15	12	11	27	22	10	12	12	13	9	11	20
89	1	12	10	13	28	22	9	13	12	14	10	11	19
75	0	14	10	12	28	22	9	13	11	13	11	12	18
72	7	13	13	12	29	23	10	10	12	13	9	11	18
33	4	15	15	12	30	25	9	10	13	14	10	10	17
73	16	14	16	13	29	21	9	13	11	14	9	11	17
76	1	15	14	12	27	22	9	10	11	13	10	9	18
96	2	13	9	12	28	24	11	10	13	13	10	10	19
72	41	13	13	13	30	24	9	10	12	13	9	10	17
101	4	14	17	11	27	22	9	12	12	14	9	10	20
40	9	14	17	12	27	23	9	10	12	13	10	12	19
55	10	14	16	12	28	22	9	12	13	13	9	10	18
98	38	15	11	13	28	22	9	13	13	13	10	10	18
97	5	16	13	12	29	21	10	13	13	13	9	9	19
97	0	15	12	11	27	23	9	10	13	13	9	11	18
75	16	13	19	12	29	24	9	12	11	13	9	11	19
74	21	14	10	11	29	24	9	10	11	14	10	10	17
111	17	14	15	11	27	23	10	10	12	13	11	9	19
94	0	13	17	13	27	22	9	10	13	15	11	10	18
56	11	13	14	12	30	23	9	10	11	15	11	9	18
67	4	14	16	11	26	23	10	12	11	14	10	11	19
100	39	15	12	11	28	23	9	12	13	13	10	11	18
57	12	13	10	12	28	23	10	10	12	13	9	12	17
66	21	14	15	13	27	22	9	13	12	13	10	11	18
44	4	16	14	11	29	22	9	10	13	13	10	10	19
37	0	13	10	11	28	22	10	12	12	13	12	10	18
47	1	14	14	13	29	20	9	10	12	13	11	10	18
59	12	14	17	12	28	22	10	13	13	14	10	9	20
109	13	13	10	12	28	22	10	10	11	13	9	11	18
65	25	14	13	12	29	22	9	10	12	13	9	10	18
78	11	13	10	12	29	22	9	12	11	14	10	11	18
96	12	14	16	12	30	23	9	12	12	13	8	11	18
100	9	16	14	11	28	21	10	10	12	14	12	12	17
74	0	13	10	12	28	22	10	13	11	14	9	11	18
70	4	12	10	12	31	22	10	10	12	14	9	9	18
104	8	15	10	11	28	21	10	12	12	14	10	10	19
76	5	13	12	13	28	24	9	12	11	14	9	11	18
65	0	14	11	12	26	24	10	12	11	15	10	10	17
102	8	14	12	12	29	22	9	10	11	14	11	11	17
84	0	14	10	13	29	23	9	13	12	13	11	10	20
115	3	13	13	12	27	22	9	12	12	13	9	11	19
74	18	13	10	11	28	24	9	10	11	13	9	11	17
89	37	15	13	11	26	22	9	10	12	13	9	10	18
35	23	12	17	11	29	21	8	10	12	14	10	13	20
64	14	13	10	12	28	22	10	13	11	14	9	11	18
44	32	13	20	13	29	21	9	12	11	13	9	11	20
84	1	13	12	13	29	21	9	10	12	14	9	11	19
80	12	13	13	12	28	24	9	10	12	13	9	11	20
40	3	13	11	12	28	22	10	10	12	13	9	12	17
72	23	12	11	12	29	24	10	12	12	13	9	12	20
92	5	13	12	13	27	23	9	10	11	14	10	11	18
113	20	13	16	12	27	20	10	11	12	13	9	9	18
52	2	15	11	12	28	23	9	10	13	13	9	11	17
74	0	13	15	12	29	20	9	10	13	13	10	11	18
48	43	13	12	12	28	22	9	12	12	13	8	9	19
67	30	15	13	12	29	24	9	11	11	14	9	10	19
50	27	13	13	12	28	24	9	10	12	13	9	11	20
42	11	13	10	13	30	22	9	12	11	14	9	11	19
34	26	14	11	13	27	23	9	9	12	13	9	10	19
70	13	13	13	13	28	23	9	12	10	14	8	11	19
54	44	13	13	14	30	24	9	13	12	14	9	11	18
50	1	15	12	11	27	23	9	10	13	13	9	11	18
78	3	13	14	12	28	24	8	10	12	15	9	11	19
66	8	13	10	13	30	24	9	10	12	13	9	11	18
27	1	16	14	12	28	23	9	10	11	13	12	12	19
81	0	13	13	11	28	22	8	10	11	13	10	13	19
65	19	15	12	12	29	23	10	12	11	13	9	11	19
97	17	14	13	12	29	23	9	12	13	13	9	10	18
