# Supplementary material for: Using game theory to thwart multistage privacy intrusions when sharing data
Source: Sci Adv. 2021 Dec 10;7(50):eabe9986. doi: 10.1126/sciadv.abe9986 (PMC8664254; doi:10.1126/sciadv.abe9986)
Supplement: Supplementary file 2 — Data S1 [file sciadv.abe9986_data_s1.zip › sciadv.abe9986_data_s1/DemoKAnonymization/exp/2058/data/target_data/i49.csv]

YOB	State	STR1	STR2	STR3	STR4	STR5	STR6	STR7	STR8	STR9	STR10	STR11	STR12
101	4	13	14	12	28	22	9	14	11	14	9	11	18
63	2	15	13	11	26	21	9	14	12	13	10	10	18
89	4	14	12	11	29	24	9	13	11	13	9	9	18
48	25	14	13	12	28	23	9	10	12	15	9	10	19
33	33	15	13	14	27	22	10	10	13	13	9	10	16
63	1	14	12	12	28	23	9	12	11	13	10	11	20
51	16	16	12	12	28	23	9	11	12	13	9	10	17
82	7	14	12	13	29	24	9	10	13	13	9	11	18
64	2	13	12	12	29	22	9	13	13	13	9	10	19
54	3	15	14	13	26	22	9	12	13	13	10	11	19
103	27	14	18	12	29	22	9	13	13	13	11	12	20
45	4	13	14	12	28	21	10	11	13	14	10	11	19
68	12	14	17	12	27	24	10	10	12	13	10	11	20
54	26	14	15	13	28	22	9	12	11	14	9	11	18
91	33	12	18	11	28	23	9	13	12	13	11	12	18
47	15	12	17	11	29	21	8	10	12	14	10	13	20
87	0	13	12	11	27	22	9	13	11	14	11	11	19
74	15	14	17	12	28	23	9	11	12	14	9	11	18
100	1	13	15	13	29	22	11	14	11	13	10	10	19
73	1	14	14	13	28	22	11	15	13	13	9	10	17
61	31	12	20	12	30	23	10	10	11	14	9	11	19
42	0	14	10	12	28	22	10	10	11	14	11	12	18
37	16	14	13	14	28	21	11	10	12	14	10	11	20
27	1	13	12	12	27	22	9	13	13	13	11	12	19
82	1	14	10	12	29	24	9	12	13	13	8	10	18
107	10	14	11	12	30	23	10	10	13	14	9	9	19
32	11	14	12	12	28	23	9	13	12	13	11	11	17
45	28	13	10	13	29	24	10	10	13	13	10	11	17
94	4	14	13	12	31	24	9	13	12	13	9	10	19
72	0	13	13	12	29	22	10	12	12	14	12	11	19
91	30	15	13	13	28	21	9	10	12	14	9	10	20
58	4	13	20	12	30	24	10	12	12	14	9	12	19
59	43	13	14	12	29	22	9	10	11	13	9	9	18
49	19	14	13	12	29	24	10	12	12	13	10	13	19
108	5	13	14	12	29	22	10	11	11	15	9	10	19
40	6	12	18	12	27	23	10	12	12	14	10	10	18
72	25	14	14	11	28	24	9	12	11	14	12	10	19
86	5	13	11	13	29	23	9	12	11	13	9	11	19
93	9	14	10	11	28	23	9	10	12	14	10	9	18
87	22	14	13	11	29	20	9	12	11	13	9	10	20
99	7	13	12	12	26	23	8	12	12	13	9	11	19
100	2	14	13	11	30	23	9	15	11	13	9	10	17
51	30	13	10	11	29	22	8	11	12	15	12	11	19
101	8	15	13	12	28	21	9	12	12	14	8	9	17
90	13	12	13	12	27	22	9	14	12	13	9	11	17
41	0	13	12	12	27	23	9	10	12	13	9	11	18
40	24	15	12	12	29	22	9	10	12	15	9	9	16
55	14	14	13	11	29	20	9	12	13	14	9	12	18
67	3	15	10	12	28	20	9	10	12	13	11	10	19
53	34	13	16	13	27	24	9	12	13	14	9	12	19
40	16	14	16	13	29	22	9	12	11	13	9	12	18
94	0	16	17	14	29	23	10	13	12	13	11	11	16
64	49	14	16	14	26	22	11	13	11	14	9	11	19
12	29	12	13	12	28	24	10	10	11	13	9	11	17
105	7	13	11	13	29	23	9	12	11	13	9	11	19
89	13	14	12	12	30	23	9	10	11	15	10	12	18
68	20	13	10	12	29	23	9	10	13	14	8	10	19
98	4	15	11	13	30	23	9	10	11	15	10	12	19
53	2	14	16	11	27	23	9	10	12	13	9	13	19
87	10	13	15	11	27	23	9	9	12	13	9	10	19
77	23	13	12	12	27	23	9	12	12	13	9	10	19
35	2	13	18	10	31	24	9	11	12	12	12	10	19
48	9	12	13	12	28	24	10	15	11	13	10	11	21
82	5	14	12	12	28	23	9	12	12	13	10	10	17
102	5	14	12	11	30	25	9	14	12	14	9	11	20
63	8	13	16	12	29	23	9	12	12	14	11	10	19
71	41	14	13	12	28	20	9	9	12	15	10	10	18
44	49	13	16	13	28	22	9	10	11	13	11	11	18
47	33	14	12	12	30	23	9	10	12	13	9	10	19
84	8	13	10	12	29	21	10	12	12	14	9	9	19
54	14	13	14	12	29	22	10	13	11	15	9	13	18
95	10	16	10	11	28	23	9	11	10	13	9	11	19
102	0	14	13	11	29	21	9	12	14	13	9	10	19
84	30	12	15	12	29	24	10	10	12	13	11	11	18
56	6	13	13	12	29	22	9	10	12	13	12	10	18
84	37	14	12	12	27	23	9	10	13	13	9	10	20
73	6	14	14	12	29	22	11	10	12	14	9	11	20
100	13	13	10	11	29	22	9	12	11	15	8	11	21
95	7	12	10	12	28	25	10	10	12	13	9	9	18
66	37	12	10	13	30	24	9	13	12	14	10	12	18
61	25	14	13	11	29	25	11	12	13	15	10	9	17
79	20	14	13	12	29	22	10	13	12	15	10	11	17
43	29	13	10	11	28	24	10	12	12	13	9	11	18
48	2	13	10	12	29	20	8	10	12	13	10	11	19
100	29	13	10	12	30	25	10	13	12	13	9	10	17
76	2	14	11	12	27	23	10	12	12	14	9	11	19
89	34	15	10	12	27	24	9	13	13	14	9	10	20
51	12	12	14	12	27	22	9	12	11	13	9	10	20
96	1	13	10	12	27	23	8	12	11	15	9	10	20
97	50	13	15	12	26	24	10	13	12	15	9	11	20
38	24	12	9	12	27	22	9	13	11	15	9	10	19
100	1	12	16	12	29	21	10	9	13	14	9	10	18
101	5	14	11	12	30	22	9	12	13	14	9	12	20
49	23	13	10	11	28	24	9	12	12	13	8	13	20
102	5	13	16	11	27	24	9	14	11	14	10	11	18
44	5	12	16	11	29	23	10	10	12	14	10	11	17
104	31	12	12	11	29	23	9	13	11	13	9	9	18
74	20	14	9	11	28	21	10	12	11	13	9	10	18
104	26	12	15	12	29	25	9	12	12	13	9	10	18
98	7	12	10	13	27	21	9	10	12	12	11	11	18
71	2	16	14	12	29	21	9	12	11	13	11	10	18
56	22	15	17	12	29	23	9	13	11	13	11	12	17
75	16	14	13	11	27	23	10	10	12	14	9	11	17
108	15	15	10	12	28	21	9	13	13	13	9	9	18
97	34	13	14	12	29	22	10	15	11	14	10	9	20
99	5	14	10	13	27	24	9	10	13	13	10	12	17
46	43	15	17	12	28	23	9	13	12	13	11	12	19
79	28	14	17	12	29	21	10	10	13	15	10	12	20
93	14	14	16	12	26	23	10	12	12	15	9	9	19
82	0	15	12	12	29	22	8	13	12	13	10	10	20
52	11	16	11	12	29	23	9	10	12	13	9	11	19
82	15	12	17	11	27	22	9	13	12	14	9	11	19
75	1	13	11	13	27	23	9	12	11	13	9	10	19
39	15	15	15	13	28	22	10	10	12	13	9	10	19
68	22	13	15	13	29	22	11	14	11	13	10	10	19
98	10	13	13	13	29	23	10	12	12	15	9	10	20
83	0	12	17	12	30	22	9	10	12	13	11	9	18
54	3	13	12	13	27	23	9	10	11	14	10	11	18
101	8	14	16	13	29	23	9	12	12	13	10	11	17
78	22	12	16	12	27	22	9	10	13	13	11	12	18
72	14	12	13	13	29	23	9	12	12	13	11	11	20
42	45	14	13	12	29	24	9	10	12	13	11	10	19
82	17	12	17	12	29	23	10	10	11	14	12	11	19
95	6	13	17	11	30	21	10	13	11	13	11	10	19
33	29	13	14	12	27	23	10	12	14	13	9	11	21
84	14	13	14	12	27	23	9	13	12	13	9	12	20
73	17	14	10	13	27	23	11	10	11	15	9	11	16
75	3	13	13	12	28	23	10	11	11	13	10	11	18
54	16	14	20	12	27	22	9	11	12	13	9	11	19
92	5	13	11	12	27	22	9	12	12	13	9	11	19
106	0	14	16	11	29	23	10	12	12	14	10	12	18
88	0	14	13	12	29	22	9	10	12	13	9	10	18
98	8	12	10	11	28	23	10	11	13	13	10	11	19
100	1	14	16	13	29	23	10	10	12	14	11	10	19
55	7	13	13	13	31	23	9	14	12	14	9	10	18
107	14	16	12	13	29	20	10	13	12	13	11	11	17
69	30	16	11	11	28	22	9	12	13	13	9	12	19
63	0	13	13	12	29	23	10	10	12	13	9	11	18
94	31	15	18	14	27	23	9	10	13	16	9	9	18
39	10	12	13	12	30	23	8	10	14	13	10	13	20
75	22	15	15	13	28	23	9	12	13	13	11	10	19
52	5	14	14	12	28	23	10	10	12	14	9	13	18
40	0	13	13	12	29	24	9	10	12	14	9	11	19
100	32	13	13	13	27	24	11	10	11	13	11	9	18
93	5	14	13	12	29	21	9	15	11	13	10	10	18
38	5	13	10	13	28	22	11	12	14	13	8	11	18
60	21	13	9	12	27	23	9	13	11	13	10	10	19
31	0	14	12	12	30	24	10	10	12	14	9	10	17
90	7	13	10	11	27	24	9	12	12	13	8	13	20
110	14	14	10	12	29	24	10	12	12	14	10	10	21
32	33	13	13	12	29	20	10	15	12	13	10	11	17
75	12	13	14	12	28	22	9	10	12	13	10	11	17
79	29	14	13	12	30	23	10	10	11	13	9	11	18
64	1	13	13	12	29	24	9	12	12	15	9	12	17
104	25	12	16	13	29	23	10	13	11	13	11	11	17
66	0	13	13	11	29	23	10	10	11	13	9	10	17
36	32	16	13	12	30	25	10	13	12	14	10	10	21
83	23	14	10	12	28	22	10	13	11	14	9	11	18
75	3	13	12	13	28	23	9	10	13	13	9	10	18
102	33	12	11	11	29	23	8	12	13	13	9	11	20
66	4	13	15	12	27	22	9	11	12	13	11	11	19
97	40	13	12	12	29	25	10	10	11	13	10	11	18
84	9	15	12	11	28	22	9	12	13	13	11	11	19
97	6	14	16	13	29	22	9	12	11	13	9	12	18
45	12	12	14	13	28	24	9	13	12	14	10	11	18
46	11	12	13	13	29	23	10	12	12	14	9	11	18
70	1	13	16	13	29	23	9	10	12	14	11	10	18
102	4	16	17	12	28	22	9	10	12	13	9	10	17
72	2	15	12	12	27	22	10	14	13	13	10	10	19
37	0	15	10	13	29	23	10	12	12	14	11	10	17
58	34	13	12	12	27	22	9	13	13	13	11	12	19
94	35	15	10	12	28	23	8	11	11	13	9	10	18
68	34	15	20	11	27	22	10	10	11	14	9	11	18
101	0	13	14	13	28	21	9	12	12	13	9	11	19
78	17	13	17	11	27	22	10	13	12	13	9	11	18
89	21	13	18	11	29	23	9	14	11	13	9	9	18
70	9	13	20	12	28	25	10	13	12	13	9	9	20
98	0	14	12	11	28	24	10	13	12	14	10	11	19
37	5	12	12	12	29	23	10	10	12	13	8	12	17
55	0	12	13	12	31	21	8	10	11	14	10	13	19
61	25	13	12	11	28	23	9	12	11	14	9	10	17
69	9	14	11	12	27	23	9	10	11	13	9	9	17
63	23	15	10	12	28	23	9	11	11	13	9	10	18
59	0	14	16	12	27	22	9	10	12	15	9	9	19
64	1	13	18	12	29	23	9	10	12	13	9	10	18
91	18	13	14	13	29	21	11	13	11	13	11	13	18
49	10	12	20	12	28	23	9	9	13	15	10	11	17
69	20	13	10	13	27	23	9	10	11	14	9	10	16
61	2	13	14	12	27	22	10	12	11	13	10	9	18
88	34	16	13	12	28	20	9	12	11	15	11	10	19
42	11	14	13	13	27	24	9	12	12	14	8	10	18
53	2	13	9	12	29	23	10	13	11	13	8	11	18
64	9	14	18	12	29	22	10	9	12	13	9	9	17
105	6	12	15	13	28	22	9	14	12	13	10	11	17
73	2	11	13	11	29	21	10	13	12	12	11	12	18
46	6	13	13	13	26	22	9	10	11	13	9	11	18
68	0	12	10	11	27	22	9	12	12	14	11	12	18
29	0	13	14	11	32	21	9	11	14	13	10	9	19
99	12	13	17	12	27	22	10	10	14	14	10	10	19
93	0	13	10	11	29	22	10	13	11	15	9	10	18
32	18	16	15	12	30	24	9	13	11	14	9	11	18
51	26	13	19	13	29	21	9	13	12	13	10	11	18
91	18	16	13	12	28	23	9	12	12	14	10	10	18
34	7	14	16	14	29	22	9	11	12	13	10	11	18
40	0	14	11	12	27	24	9	10	12	13	9	11	19
73	8	12	11	12	28	23	9	11	12	15	9	11	17
107	2	14	13	11	26	22	9	12	12	14	9	11	18
44	6	13	10	13	28	22	9	13	12	14	10	11	19
82	5	12	13	12	28	21	10	14	13	13	9	12	18
39	36	13	11	14	28	23	9	12	12	15	9	11	19
49	27	14	12	11	29	22	10	10	12	14	9	11	18
31	23	14	15	12	31	21	9	10	12	13	9	11	19
98	2	13	12	12	27	23	10	12	13	15	11	12	18
113	26	16	12	11	29	22	10	14	12	14	11	11	19
51	0	13	10	13	30	23	9	10	12	14	10	10	17
96	10	13	10	12	27	21	9	10	11	14	8	12	16
75	5	13	10	13	28	22	8	15	12	13	9	11	17
83	2	13	12	11	30	22	10	10	12	14	11	11	19
45	20	13	15	12	29	23	9	10	11	14	10	10	18
82	33	14	11	12	28	22	10	12	11	14	9	10	17
102	13	14	10	11	30	22	10	12	13	13	9	11	18
52	1	15	15	12	31	24	10	15	13	13	8	11	17
88	16	12	15	13	28	23	9	15	12	14	9	9	18
48	3	14	16	11	27	21	9	12	12	13	9	11	19
96	5	15	19	12	26	24	9	12	12	14	10	9	20
64	4	13	12	11	29	21	10	13	12	14	10	11	16
70	11	12	10	12	29	22	9	10	13	13	10	11	19
47	0	13	12	12	27	23	9	12	12	13	10	10	20
69	27	14	11	13	27	23	9	8	12	13	9	10	19
69	4	14	14	13	27	23	9	13	12	13	11	10	17
71	0	13	13	12	28	22	10	12	12	13	9	9	18
107	34	12	11	13	28	23	9	12	12	13	9	11	20
100	4	16	13	12	29	23	9	10	14	15	12	11	18
61	19	12	13	12	28	24	10	15	11	13	10	11	21
93	4	13	11	12	29	22	10	12	12	14	10	10	18
72	24	13	10	13	31	23	8	10	11	13	10	10	18
37	8	14	14	11	30	22	10	13	13	13	10	12	19
97	9	13	15	13	28	23	9	13	14	13	9	11	19
101	3	14	12	12	27	23	8	12	11	13	11	10	19
103	2	15	16	12	29	23	11	12	14	14	10	12	18
40	4	14	10	11	29	22	9	13	11	13	11	11	17
100	18	15	12	12	28	23	9	12	12	14	10	10	20
49	1	14	13	12	28	23	9	10	12	15	11	9	18
45	4	13	16	12	28	21	10	10	11	13	9	9	18
37	10	14	15	12	29	23	9	12	13	14	8	9	19
68	8	13	13	13	29	22	9	10	13	13	10	11	18
49	1	14	17	12	28	22	10	13	13	14	10	9	20
104	6	16	11	11	27	23	9	10	12	14	9	10	18
39	42	13	10	12	28	22	10	13	11	12	9	11	19
104	37	14	18	12	29	22	10	12	12	14	9	11	18
96	23	15	13	12	29	23	9	12	13	14	9	11	18
46	1	13	18	12	29	23	9	10	13	14	9	12	20
52	11	13	13	13	29	20	9	12	12	13	9	10	16
75	1	14	12	13	29	24	9	10	14	15	10	9	19
76	8	13	17	12	31	23	9	13	12	13	9	10	17
109	0	13	14	12	27	21	9	10	13	14	9	13	18
46	5	12	12	13	27	24	9	13	12	15	12	10	21
43	8	13	12	12	28	23	9	12	13	14	11	9	18
65	3	16	13	12	27	22	9	11	11	13	10	12	18
56	3	13	18	12	29	23	9	10	12	13	10	12	21
102	12	13	10	12	29	24	9	12	11	13	9	9	19
68	3	13	10	13	30	23	10	10	13	15	10	9	20
98	7	13	12	12	29	20	9	10	11	13	10	11	19
86	31	13	18	12	28	22	10	13	12	15	10	11	18
105	4	13	13	11	28	22	8	10	11	13	10	13	19
38	5	12	11	13	27	24	10	12	12	13	10	12	19
42	12	15	13	12	28	20	10	12	13	14	9	9	19
40	20	14	14	12	30	22	9	12	12	13	8	9	18
90	9	15	10	11	27	20	10	10	12	13	10	11	18
68	3	13	13	12	30	23	9	12	12	14	9	10	18
118	33	15	11	11	30	23	9	10	12	13	11	10	19
107	0	13	12	11	27	22	9	12	12	14	10	11	19
84	0	12	12	13	28	23	10	11	12	13	10	9	17
77	23	15	9	12	27	23	11	11	12	13	9	10	20
47	12	14	15	12	29	21	9	12	13	13	9	12	19
61	34	14	16	12	29	21	9	13	12	13	11	10	19
43	37	14	13	12	29	24	9	10	12	13	11	10	19
108	14	15	12	13	30	23	9	12	12	14	8	10	18
34	6	14	17	12	27	24	10	10	12	13	10	11	20
65	9	13	13	12	28	22	9	11	12	13	11	9	17
50	1	14	10	13	28	22	9	11	11	13	8	9	19
99	0	14	13	13	27	24	10	15	11	13	9	10	18
87	0	13	13	11	28	23	9	13	12	15	10	10	18
61	6	16	17	12	28	23	9	12	12	13	9	10	18
91	1	15	16	12	29	22	9	14	11	14	11	9	16
55	21	14	12	13	28	23	9	10	13	13	10	11	15
51	1	13	18	12	28	21	9	10	13	13	9	11	19
47	7	13	11	13	30	20	10	11	11	13	10	10	17
70	8	15	10	13	28	23	9	12	10	13	10	10	18
108	7	14	11	13	28	23	9	13	12	13	9	11	18
96	1	15	13	13	28	21	9	10	12	14	9	10	20
52	18	16	10	11	28	22	9	10	12	13	9	9	18
53	1	14	9	12	28	24	9	12	12	14	10	12	19
69	0	12	13	12	30	23	8	10	14	13	10	13	20
25	26	13	15	12	28	25	9	12	11	14	9	10	20
61	22	14	14	13	30	23	10	13	12	14	11	12	19
46	11	13	9	13	30	24	9	12	12	14	10	9	17
48	17	13	14	12	28	22	10	10	12	13	9	11	18
55	12	15	10	13	28	24	9	12	11	14	10	11	18
82	6	14	15	13	28	23	9	10	12	13	10	10	19
91	0	13	13	12	28	23	9	10	12	13	9	10	18
79	1	14	10	13	28	24	9	10	12	13	9	10	18
63	0	13	11	12	29	22	8	12	12	13	11	12	18
64	1	15	17	12	26	21	10	12	12	13	12	11	18
47	8	11	10	12	30	23	9	10	12	13	11	11	21
37	24	15	16	11	30	22	9	10	12	14	9	12	20
71	45	15	12	13	30	22	9	12	12	13	10	11	19
94	10	14	13	13	26	23	9	13	11	14	11	10	20
47	1	14	12	12	28	23	8	10	12	15	8	11	19
69	0	14	13	13	27	24	9	13	13	13	9	9	18
35	41	14	16	12	26	23	9	12	13	15	9	10	19
39	9	13	14	11	30	21	10	10	12	13	11	11	21
114	3	14	18	12	29	22	8	13	12	13	9	10	19
95	6	14	11	13	27	23	10	13	12	13	9	11	18
56	15	14	11	12	27	23	8	12	11	13	11	10	19
63	26	15	10	12	27	24	9	10	13	13	9	10	18
58	7	14	14	13	30	21	9	10	11	13	10	11	19
97	15	14	14	12	29	23	9	10	12	13	9	10	18
39	5	14	10	11	28	22	9	10	14	14	8	11	18
70	12	13	19	11	28	22	10	13	12	13	9	12	18
107	3	12	13	12	28	21	10	12	11	13	8	11	19
77	23	13	15	11	27	23	9	10	12	13	10	10	19
67	14	15	15	12	28	23	9	12	14	13	11	10	18
71	16	15	10	12	27	21	10	10	12	13	9	12	18
102	0	15	17	13	28	24	9	12	12	13	11	9	18
45	37	13	11	11	27	21	10	12	13	13	11	12	19
76	26	14	13	12	28	23	9	13	12	14	11	10	17
60	0	14	11	12	27	23	10	13	13	13	10	10	17
95	3	13	14	12	29	22	10	11	11	15	9	10	19
84	1	13	14	11	27	23	10	10	13	13	9	10	19
115	41	13	13	13	28	23	10	13	12	14	10	9	20
55	6	13	10	12	30	22	9	14	12	13	9	12	20
70	7	14	12	13	28	24	9	12	13	14	11	9	19
46	25	14	12	13	27	22	10	12	12	13	8	10	18
41	21	13	15	12	28	22	11	9	11	14	9	11	19
90	7	13	11	12	29	24	9	13	12	14	11	10	16
68	11	13	12	12	29	22	9	12	12	13	9	11	19
106	8	14	19	11	29	23	9	11	12	13	10	12	18
50	26	14	15	13	28	22	9	12	11	14	9	11	18
30	1	13	14	13	29	23	9	10	11	14	9	9	19
68	14	14	17	13	28	24	9	13	12	15	9	9	19
78	1	13	10	13	30	23	9	10	12	14	10	10	17
91	2	13	10	13	27	23	9	10	11	14	9	10	16
96	0	15	14	12	30	23	9	13	11	13	10	9	18
42	10	14	15	12	28	23	8	13	12	14	10	11	20
87	12	14	12	11	26	22	10	13	13	13	9	14	16
84	0	14	15	13	28	22	9	12	13	13	11	9	19
44	18	15	10	13	28	24	9	13	12	13	11	12	21
94	43	15	10	12	31	20	10	12	11	13	10	10	19
26	36	12	9	11	27	22	9	10	13	13	11	11	18
58	5	13	10	11	29	24	10	12	12	13	9	10	18
81	1	13	11	12	28	21	9	13	12	13	11	10	19
93	4	14	13	14	28	21	11	10	12	14	10	11	20
86	2	13	13	12	30	24	10	10	12	15	9	11	19
75	9	14	13	11	28	24	9	10	12	14	9	10	18
89	9	14	11	12	27	23	9	10	12	13	9	12	19
74	21	14	16	11	27	23	9	10	12	13	9	13	19
48	18	12	9	12	28	24	9	12	12	13	11	10	17
90	39	13	11	14	29	23	9	12	12	15	9	11	19
84	13	15	12	12	27	25	8	10	13	14	9	11	21
75	4	13	10	12	28	22	10	13	11	14	9	11	18
99	17	14	16	13	26	23	10	10	12	13	10	10	20
47	31	15	15	11	27	23	10	10	12	14	9	11	21
99	8	12	13	13	28	22	9	12	11	13	9	11	16
90	2	14	14	11	30	21	10	10	12	13	8	11	20
42	11	13	10	13	30	22	9	12	11	14	9	11	19
42	2	14	13	11	28	22	9	10	12	13	10	9	19
51	4	13	14	11	30	24	9	10	12	13	11	9	19
80	3	13	10	13	28	23	9	12	12	15	9	11	19
46	29	13	12	12	30	25	9	13	13	13	9	11	20
82	16	13	17	11	29	24	10	11	12	13	10	10	19
94	0	14	10	11	28	21	10	10	12	14	9	11	18
85	0	14	10	11	27	23	9	12	11	13	8	11	19
57	13	13	10	12	28	23	9	10	12	15	9	11	19
84	22	12	17	12	28	23	9	12	12	14	10	11	17
46	3	16	10	11	29	22	10	10	12	14	12	10	18
70	3	14	15	12	29	22	9	10	11	14	10	10	18
39	27	15	11	12	30	23	9	10	11	13	9	10	18
100	0	12	12	11	28	23	10	12	12	14	10	11	19
39	24	16	12	12	29	23	9	10	14	15	12	11	18
59	0	13	10	12	28	21	9	10	11	13	9	11	18
73	7	13	19	13	29	21	10	12	12	13	9	13	18
99	40	14	20	12	28	22	9	12	11	13	9	10	20
67	0	13	13	11	26	24	9	13	13	13	10	10	17
101	31	15	17	13	30	23	10	13	12	13	11	11	21
65	18	13	10	12	29	21	8	12	14	13	9	12	19
35	0	14	19	11	28	22	9	13	13	13	9	10	18
111	3	14	11	12	29	22	9	13	13	13	10	11	19
50	22	15	10	12	30	22	10	10	12	13	9	11	17
44	23	14	10	12	29	23	9	10	12	13	9	10	19
47	17	13	10	12	29	22	10	10	13	13	11	11	19
66	4	13	11	12	27	20	10	10	12	14	10	12	18
78	27	12	17	12	27	23	9	11	12	13	11	11	18
51	5	14	13	13	28	22	9	10	11	13	11	12	19
53	0	13	13	12	29	22	9	10	12	13	9	10	20
58	5	14	13	13	27	24	9	12	12	14	8	10	18
24	1	14	14	12	28	22	9	12	11	13	10	10	20
70	9	14	16	13	29	22	9	10	13	12	10	11	20
39	31	13	19	13	28	22	10	12	12	14	10	12	18
102	0	13	10	13	27	24	9	12	12	13	9	11	18
97	7	15	12	12	27	20	10	14	11	12	9	11	17
60	9	14	19	12	28	22	9	9	12	14	11	13	17
105	0	15	11	13	29	22	9	12	12	13	9	12	17
64	28	16	15	11	28	23	9	10	12	13	10	11	19
78	13	14	11	12	27	23	8	12	11	13	11	10	19
96	1	13	15	12	29	23	9	11	12	13	10	11	18
96	2	14	17	13	30	23	9	12	11	14	10	9	17
95	2	14	12	11	28	24	11	10	11	15	8	10	18
89	0	13	10	12	30	23	8	12	11	13	9	10	18
46	0	12	16	11	30	23	9	12	11	13	9	11	19
78	45	13	10	12	29	22	10	10	12	13	10	11	17
90	1	12	13	12	27	22	11	13	12	14	9	12	19
46	40	14	16	12	29	22	10	11	13	14	10	11	20
25	12	13	10	12	29	21	8	12	14	13	9	12	19
100	6	15	12	12	28	21	9	13	11	14	10	10	19
93	35	14	12	11	28	23	9	13	13	13	11	10	18
33	32	14	10	13	28	24	10	10	11	13	9	11	18
45	4	14	10	12	29	23	9	9	12	14	12	11	18
76	25	15	11	11	29	24	10	12	12	13	9	13	18
97	1	14	19	13	27	23	9	10	12	13	9	10	19
83	0	14	15	12	28	22	9	12	13	13	11	9	19
45	0	14	12	12	27	23	9	11	14	14	9	11	18
90	15	16	13	12	28	22	10	10	11	13	9	10	20
73	0	13	14	13	29	22	11	11	13	14	9	12	20
81	29	13	13	12	29	22	9	10	12	13	12	10	18
24	0	13	15	13	31	20	9	10	11	14	9	10	19
102	20	13	16	12	28	24	9	11	14	14	9	11	18
72	9	13	11	13	27	22	9	10	11	14	9	10	19
104	10	13	12	12	29	24	11	13	12	13	10	10	17
53	2	14	15	12	29	22	10	13	12	14	10	11	20
85	15	13	15	13	28	25	11	10	12	14	9	11	18
37	0	13	14	11	31	21	9	11	14	13	10	9	19
42	2	15	15	13	27	24	10	13	12	13	11	10	16
107	27	13	11	13	27	24	10	9	11	14	9	11	17
87	5	14	9	13	31	21	9	11	12	14	10	9	17
108	22	15	16	12	29	23	11	12	14	14	10	12	18
71	6	14	10	12	27	23	9	12	12	13	9	10	18
91	24	14	17	12	27	23	9	12	12	13	10	12	19
41	3	14	16	12	28	24	10	12	13	13	11	11	20
91	1	14	14	11	28	23	10	13	12	14	11	9	17
94	19	14	19	11	28	22	9	13	13	13	9	10	18
42	3	13	19	14	29	21	9	13	12	13	10	11	18
40	18	16	16	12	30	23	9	13	11	13	11	10	20
70	13	14	16	12	26	23	9	12	13	15	9	10	19
84	5	12	11	11	29	23	8	12	13	13	9	11	20
36	22	15	16	13	27	23	9	12	12	13	8	13	19
97	21	13	18	11	29	22	10	10	11	13	10	11	18
110	7	14	13	11	29	22	9	10	12	14	9	12	18
100	12	14	16	12	30	20	9	10	11	13	8	10	19
88	14	15	10	12	30	22	9	10	12	15	9	11	18
84	8	13	13	12	28	23	10	13	13	15	10	11	18
61	23	14	13	11	29	24	8	10	12	15	11	10	17
53	27	13	16	13	29	22	9	13	12	13	9	10	18
78	7	14	10	11	28	21	10	10	12	14	9	11	18
79	0	13	14	12	30	23	9	10	11	15	11	10	18
104	23	13	10	12	28	23	10	12	12	14	11	11	19
71	5	14	13	12	28	24	10	12	12	14	11	10	20
43	2	13	15	11	30	22	8	12	12	14	10	10	19
56	11	13	14	12	30	23	9	10	11	15	11	9	18
97	30	13	12	13	29	23	9	10	11	13	8	10	18
100	8	15	15	12	27	23	9	12	14	14	11	10	17
55	4	13	10	12	31	24	9	11	12	13	10	9	18
98	15	14	12	11	29	24	11	10	12	14	10	11	20
54	0	15	13	12	28	23	9	10	12	13	8	11	19
117	13	15	13	12	27	23	10	11	13	13	11	11	18
43	0	14	10	12	27	23	10	10	14	14	9	11	17
38	12	13	16	11	30	22	9	10	11	14	11	12	18
51	1	16	17	12	28	20	10	12	13	13	9	10	19
98	4	13	10	13	27	23	9	10	11	14	9	10	16
84	1	13	12	11	29	23	10	10	12	14	9	10	18
93	11	12	9	13	28	23	10	10	12	14	9	12	19
62	2	13	10	11	28	24	9	12	12	13	8	13	20
71	3	14	13	11	28	20	10	13	12	14	11	11	18
74	15	14	13	13	27	23	9	13	13	13	10	11	19
60	9	13	14	13	28	21	9	12	12	13	9	11	19
38	7	13	10	12	28	21	9	10	12	13	9	11	17
37	5	14	12	12	30	23	9	10	12	13	10	11	17
47	30	15	10	13	27	24	9	12	12	14	8	10	18
62	0	13	13	13	28	22	9	10	12	15	9	9	18
96	11	13	14	12	30	23	9	10	11	15	11	10	18
92	4	14	12	12	28	23	9	13	12	13	11	11	17
95	1	14	14	12	29	22	8	12	12	13	9	11	19
96	44	13	15	11	30	23	9	12	12	13	11	12	19
53	8	14	20	12	27	23	9	11	12	13	10	10	18
94	1	13	14	11	28	22	9	10	12	14	9	10	20
122	1	13	11	11	29	24	9	11	11	15	8	11	17
35	0	13	12	12	29	22	9	13	12	13	11	10	19
104	28	12	10	12	29	22	9	12	12	13	9	11	18
71	0	14	13	12	29	22	9	10	12	13	9	10	18
100	3	14	16	12	28	22	9	11	10	14	11	12	18
36	5	13	12	13	29	22	9	14	11	14	9	11	19
105	14	13	12	12	29	22	9	12	12	14	11	10	16
79	1	13	10	11	30	20	9	10	14	13	8	11	19
50	0	12	11	13	29	21	9	10	13	14	10	12	18
95	31	15	10	12	30	23	9	10	11	13	8	12	19
95	0	14	11	13	28	24	9	10	12	13	10	12	19
110	14	15	15	13	28	23	9	12	12	13	9	11	18
109	10	14	15	13	28	22	9	12	11	14	9	11	18
51	21	13	11	13	30	20	10	11	11	13	10	10	17
80	15	13	11	12	28	23	9	10	12	14	9	11	19
24	15	13	16	12	28	23	9	10	11	14	9	10	18
41	13	13	11	12	29	22	10	12	12	13	10	10	18
91	32	13	13	11	28	22	10	12	12	13	10	10	18
91	1	14	11	12	29	23	9	10	11	14	10	10	18
97	1	14	11	11	28	23	9	11	12	13	10	11	19
55	38	12	11	13	28	23	9	11	12	13	10	11	18
82	8	13	17	12	31	22	9	12	13	14	9	11	18
71	29	13	12	12	29	24	10	10	12	14	10	11	20
104	22	14	14	11	27	21	10	10	12	13	11	10	18
90	9	14	19	12	28	23	9	10	12	13	9	9	17
93	5	12	18	13	26	23	9	10	12	13	9	11	19
100	7	15	15	13	27	23	10	10	13	14	9	9	18
90	42	13	11	12	28	24	9	10	13	13	8	13	17
101	48	14	11	12	27	25	9	10	12	13	9	12	19
68	3	14	13	11	29	25	10	10	12	13	10	10	19
65	7	13	12	13	27	23	9	10	11	14	10	11	18
45	0	13	13	13	28	22	9	10	12	15	9	9	18
103	2	13	12	11	28	23	8	10	11	14	11	10	16
97	5	13	14	12	27	23	9	12	12	14	9	10	17
100	1	16	12	13	27	23	10	11	11	13	10	10	19
53	31	13	14	11	28	22	9	10	12	14	9	10	20
56	23	14	13	12	30	23	10	10	11	13	9	11	18
63	2	13	14	12	30	24	10	12	11	14	9	11	20
80	28	15	11	12	29	25	9	12	11	14	9	11	19
49	15	14	12	11	29	22	10	10	11	13	9	10	18
42	0	13	16	13	28	22	9	10	12	13	9	9	18
109	13	13	13	12	27	21	9	13	12	13	10	11	18
37	4	12	13	12	29	24	9	14	13	14	9	11	19
72	50	13	16	12	29	23	10	12	12	13	9	10	19
74	22	13	14	12	27	24	9	12	13	13	10	10	19
99	0	14	18	12	28	22	9	13	11	13	11	11	18
38	32	15	11	11	28	22	9	11	11	14	11	11	18
79	0	14	10	11	28	21	10	10	12	14	9	11	18
40	37	15	16	11	29	23	9	10	11	13	9	9	18
81	3	13	10	11	28	22	10	12	12	13	12	10	18
65	6	15	14	12	29	24	10	10	11	13	9	12	18
57	3	14	15	12	29	24	10	13	13	14	10	10	18
75	0	14	16	11	29	23	9	10	12	13	9	9	19
30	10	15	10	13	28	24	9	13	12	13	11	12	21
59	11	13	13	11	28	21	10	11	13	15	9	9	18
47	25	14	17	13	28	24	9	10	12	13	9	10	18
65	5	14	19	12	27	23	11	10	12	14	9	11	19
76	0	14	12	11	27	23	9	10	12	13	9	11	18
78	9	12	13	13	28	20	9	10	12	13	9	11	18
88	50	13	15	12	27	22	9	10	12	14	10	11	17
44	42	15	13	11	27	21	9	13	11	14	9	9	19
42	0	13	13	12	27	23	8	10	13	14	9	12	17
22	32	15	13	11	28	24	9	10	13	14	9	10	18
96	20	14	11	13	27	23	9	9	12	13	9	10	19
33	1	15	13	12	29	20	10	10	11	13	9	10	17
76	11	13	16	12	29	23	10	12	12	13	9	10	19
83	0	15	13	12	31	23	9	11	13	15	9	12	19
60	23	12	13	13	29	23	9	13	12	13	9	12	18
89	18	12	12	11	29	23	9	12	11	13	11	11	18
51	6	13	15	12	29	24	9	12	11	14	9	11	19
85	17	13	12	13	29	22	9	13	11	14	8	9	20
45	1	13	12	11	28	23	9	13	12	15	11	9	21
41	7	15	10	13	28	22	9	10	11	14	10	9	18
45	26	12	12	12	27	22	8	12	12	14	10	11	19
84	12	14	10	12	27	22	9	10	13	13	9	10	18
106	11	13	12	13	27	23	9	10	11	14	10	11	18
100	11	12	14	12	27	24	9	13	12	14	9	9	17
100	0	12	12	12	31	23	9	12	11	13	11	9	19
83	19	15	9	12	29	23	9	10	14	14	9	10	19
66	10	15	12	12	29	23	11	10	11	13	9	10	18
110	15	15	13	12	26	22	10	10	12	13	9	11	19
56	11	14	11	13	30	24	9	10	14	13	9	12	18
44	3	13	10	11	28	21	10	13	13	14	8	13	18
70	45	14	13	11	29	22	10	10	11	13	9	10	19
65	19	15	12	12	27	20	10	10	12	13	11	11	17
41	0	13	10	12	30	22	9	12	12	14	9	11	19
50	29	13	12	13	27	23	9	10	11	14	10	11	18
75	30	14	15	12	28	23	8	13	12	14	10	12	20
94	36	12	12	11	29	23	9	12	11	13	11	11	18
64	2	15	13	11	28	23	9	11	12	13	9	12	18
46	5	14	10	12	29	24	9	10	12	14	10	11	19
29	16	14	17	14	30	22	9	10	12	14	11	10	20
94	6	13	10	14	30	24	9	10	12	13	10	11	19
66	5	13	15	11	30	22	8	12	12	14	10	10	19
109	10	13	11	13	27	22	9	10	11	14	9	10	19
74	21	15	18	11	27	23	9	13	13	15	9	11	19
95	0	16	11	12	28	22	10	12	12	14	8	11	17
77	10	12	12	12	29	23	8	10	11	15	10	9	18
85	1	13	9	13	28	24	9	10	11	13	11	11	19
41	8	13	15	12	28	22	10	9	11	14	9	11	19
51	1	15	13	12	27	22	10	14	12	13	10	10	20
82	5	13	13	11	28	23	9	13	12	15	10	10	18
50	1	14	10	12	27	22	9	12	11	13	9	12	19
48	15	13	13	13	28	23	9	12	12	13	9	9	18
55	21	13	15	11	29	23	10	10	12	14	9	11	19
79	34	15	15	12	27	24	9	11	14	13	11	11	16
75	41	13	13	11	28	24	10	10	12	14	9	9	20
54	1	15	16	12	29	23	9	12	13	13	9	10	18
84	7	13	16	11	28	22	9	10	11	13	8	11	19
94	27	12	9	12	27	21	10	10	12	13	9	11	17
73	2	13	17	13	28	23	9	10	14	15	9	11	18
46	0	15	17	12	29	23	9	10	12	14	9	10	17
61	41	14	11	12	27	22	10	10	12	13	8	10	17
55	1	13	15	12	28	24	9	12	12	13	9	9	19
66	13	15	12	13	27	22	9	12	11	15	9	11	21
35	27	13	12	12	28	22	9	12	12	13	8	9	19
61	9	14	10	12	29	24	9	10	12	14	10	11	19
112	16	16	11	13	29	23	11	13	12	14	11	11	21
82	17	13	13	12	28	24	9	12	11	13	9	10	20
61	6	13	17	12	28	22	9	10	12	13	11	9	18
54	1	16	11	12	28	22	9	10	12	13	11	10	18
60	21	15	14	12	29	24	10	10	11	13	9	12	18
60	0	12	12	12	27	22	9	13	12	14	8	10	19
98	41	14	9	13	29	23	10	13	13	13	10	11	20
103	16	12	15	12	30	22	9	10	12	13	10	12	17
69	22	14	15	11	28	23	9	12	11	14	9	11	19
69	0	13	17	11	27	22	9	13	12	13	9	11	18
89	0	13	15	12	29	24	9	12	11	14	9	11	19
101	8	13	12	13	29	20	9	10	12	13	9	9	19
39	16	13	12	12	29	23	10	12	12	13	11	9	19
98	15	15	13	13	27	23	9	13	12	13	8	12	19
80	9	13	14	12	29	22	9	14	12	13	10	10	19
82	15	13	13	11	27	23	9	13	12	14	9	10	18
64	9	14	10	12	29	24	9	12	13	13	8	10	18
85	1	13	15	12	28	24	9	11	11	13	9	11	18
88	0	14	10	11	30	22	10	12	11	12	9	9	18
75	8	13	12	12	31	24	9	12	13	12	8	11	19
74	10	13	14	10	31	23	8	10	11	13	10	10	18
104	4	13	14	12	30	24	10	12	11	14	9	11	20
83	9	13	18	12	28	24	10	13	12	13	9	11	18
64	1	13	15	12	27	22	10	10	13	12	10	11	18
39	40	12	15	13	27	22	10	13	12	13	9	9	20
56	14	14	15	13	29	23	10	12	12	13	10	12	17
63	4	14	12	12	27	20	9	10	12	14	11	11	17
76	2	13	11	11	29	23	10	10	11	13	9	11	18
66	13	13	14	12	29	24	9	10	14	14	9	9	18
42	23	14	13	12	27	22	9	10	11	14	11	9	20
103	10	14	14	11	27	24	9	10	12	15	11	9	18
97	0	13	10	12	29	21	8	12	14	13	9	12	19
51	4	14	10	11	28	23	9	15	13	15	9	11	17
71	1	14	11	12	28	23	9	12	12	13	10	12	19
102	21	14	10	11	29	22	9	13	11	13	11	11	17
64	2	13	10	13	29	23	9	13	12	14	10	10	18
66	18	14	12	12	28	23	9	10	12	14	9	11	19
105	24	16	13	12	28	24	10	11	12	13	9	12	18
83	8	13	14	13	29	23	9	10	11	14	9	9	19
88	15	13	18	13	26	22	9	10	12	14	9	11	19
98	3	13	17	12	27	23	10	12	12	14	9	9	19
46	5	16	15	11	27	23	9	13	12	13	9	10	19
47	20	14	13	11	29	22	9	12	13	14	10	10	18
107	20	13	10	11	29	24	9	14	11	13	9	11	19
71	2	14	19	12	29	23	9	12	12	13	11	10	20
95	1	13	19	12	28	23	9	10	12	14	10	11	19
96	41	13	13	13	28	23	9	10	12	13	9	10	19
100	13	13	15	12	29	22	9	10	12	14	9	10	18
62	1	14	12	14	27	23	10	10	12	14	9	9	19
42	10	13	11	13	27	22	9	10	11	14	9	10	19
79	7	13	10	12	30	22	9	10	12	13	10	11	17
52	44	13	13	11	26	24	10	13	12	13	10	11	17
60	11	13	12	11	30	22	10	10	12	14	10	11	19
63	0	12	13	12	28	21	10	14	13	13	9	12	18
43	1	15	12	13	29	23	10	10	11	14	8	10	18
59	9	13	10	14	27	22	9	10	13	13	11	11	18
119	42	14	13	12	28	22	9	12	12	15	11	10	17
91	1	13	16	13	29	23	9	10	12	14	12	10	18
102	39	14	16	12	28	23	10	12	12	13	9	11	17
52	2	13	17	12	31	22	9	10	12	13	9	11	20
43	11	14	17	12	29	22	9	12	11	13	11	11	19
75	25	15	15	13	28	24	9	10	11	13	10	10	17
40	16	15	9	12	29	24	9	10	12	15	11	11	17
86	42	13	13	12	28	22	9	13	12	14	9	11	18
108	7	13	13	11	26	24	10	13	12	13	10	11	17
43	26	14	17	13	28	22	9	11	11	14	10	9	19
85	13	13	11	12	27	22	9	12	12	13	11	10	17
49	7	14	15	13	27	24	9	13	13	14	9	10	16
47	8	14	10	12	30	21	9	12	12	13	9	12	20
48	2	12	13	13	27	24	9	10	13	14	9	11	19
92	1	12	15	12	28	24	9	10	12	13	11	9	19
55	5	13	10	12	27	23	10	10	13	14	10	12	19
36	13	13	14	11	29	24	9	12	11	14	9	10	20
66	8	14	10	11	29	24	9	10	11	14	10	10	17
91	20	14	16	13	29	22	9	12	11	13	9	12	18
98	21	14	11	11	26	22	9	12	11	13	8	10	17
28	12	15	13	12	30	22	10	10	13	14	10	10	18
105	3	13	13	12	27	24	9	10	13	13	9	11	19
55	33	15	10	12	29	22	10	15	12	13	10	12	19
85	0	13	10	12	29	22	10	10	12	13	8	11	19
32	13	14	14	13	29	22	8	11	12	13	12	11	18
100	15	14	15	11	28	23	9	12	12	13	8	11	19
102	12	13	10	12	28	23	10	11	11	14	10	12	18
89	8	13	14	12	28	23	10	10	11	13	9	11	18
85	3	14	12	12	28	23	9	12	12	13	10	10	17
102	0	15	14	13	26	22	9	12	13	13	10	11	19
42	7	13	12	12	29	25	9	12	14	15	11	11	20
96	0	16	15	12	28	22	9	13	12	13	10	10	19
35	14	13	16	12	28	23	9	10	11	14	9	10	18
76	11	15	11	12	29	21	9	12	12	13	12	12	18
109	13	13	17	13	28	23	10	10	14	15	9	11	18
79	0	14	15	12	29	23	9	13	13	13	9	10	17
46	47	14	11	13	28	24	9	11	13	14	10	11	20
54	0	14	16	11	27	23	9	10	12	13	9	13	19
48	40	13	16	11	29	23	10	10	12	13	9	10	18
108	18	14	20	11	29	24	9	10	11	15	9	11	19
31	0	12	13	13	29	22	9	10	12	13	9	11	18
97	9	13	12	12	29	22	9	12	12	13	9	11	19
98	17	16	13	13	30	22	9	12	11	14	9	9	20
36	7	13	14	13	29	23	10	10	11	13	9	10	18
70	0	13	14	12	28	23	10	10	11	13	9	11	18
38	15	15	14	11	28	23	9	11	12	13	9	12	18
71	7	14	17	12	28	22	10	13	13	14	10	9	20
61	5	13	10	12	28	23	9	12	12	14	9	10	18
115	7	13	12	12	28	24	9	10	11	15	9	10	16
43	3	15	17	12	31	23	10	13	12	14	11	11	17
80	12	13	13	12	28	24	9	10	12	13	9	11	20
68	23	13	10	11	27	23	9	12	11	13	10	11	18
90	1	15	19	11	28	24	10	10	13	13	9	10	18
40	13	14	10	12	28	22	10	10	11	14	11	12	18
67	9	15	11	12	28	22	10	10	12	13	9	10	18
70	4	13	14	12	27	22	10	12	11	13	10	9	18
53	17	14	16	14	28	22	9	10	11	13	9	9	18
33	25	13	17	12	28	21	9	10	11	14	9	9	17
53	27	16	12	11	29	22	10	14	12	14	11	11	19
72	9	15	18	13	29	20	10	13	12	14	9	11	17
39	17	13	14	13	29	23	10	10	11	13	9	10	18
86	12	13	13	12	29	25	9	10	12	14	11	10	19
50	7	13	11	12	28	22	10	12	12	13	10	11	17
100	3	15	13	12	28	22	10	11	12	13	10	11	19
67	4	13	17	11	27	22	10	13	12	13	9	11	18
62	3	14	13	13	28	20	10	12	11	13	10	12	18
90	1	15	10	13	27	22	9	11	12	13	11	9	19
117	15	14	12	12	28	23	10	10	12	14	9	10	21
81	28	12	12	11	30	23	9	12	13	13	11	10	17
87	24	14	10	13	29	22	9	10	12	14	9	9	19
73	18	14	11	12	30	25	9	11	12	15	9	10	20
69	9	14	14	12	28	24	9	10	12	14	9	9	18
85	4	14	17	11	29	24	9	13	11	13	10	11	19
64	1	13	13	13	27	24	9	12	12	12	9	11	18
76	3	13	20	12	29	23	9	10	12	14	9	12	18
73	9	13	14	12	30	23	10	12	12	15	9	10	18
68	35	14	16	13	27	23	9	12	12	13	11	10	19
67	7	12	10	14	28	24	9	12	11	14	11	11	19
95	37	12	11	12	28	23	9	11	12	15	9	11	17
79	1	15	15	11	27	23	10	10	12	14	9	11	21
105	27	15	13	12	28	25	9	10	13	14	10	11	18
59	28	17	14	12	30	22	10	10	12	13	9	11	19
54	28	15	19	12	30	24	8	10	12	13	9	11	19
106	6	14	17	11	29	23	9	10	12	14	9	10	18
101	16	12	13	12	26	22	9	12	13	13	8	11	18
90	10	13	16	12	26	23	9	11	13	13	9	12	17
77	23	13	10	13	28	23	9	11	12	13	9	10	17
50	39	14	12	12	30	24	9	10	12	13	12	10	19
73	33	15	16	12	29	24	9	10	12	14	9	12	18
32	43	13	10	13	31	23	8	10	11	13	10	10	18
101	15	14	10	11	29	23	9	10	11	14	11	9	19
93	1	13	10	12	28	23	10	10	12	14	9	10	20
106	21	13	12	12	27	23	9	13	11	13	11	11	18
99	12	13	13	12	27	24	9	12	13	14	10	9	19
41	19	13	17	12	31	22	9	12	13	14	9	10	18
63	3	13	16	12	28	24	9	13	14	14	11	10	18
16	13	14	13	13	27	21	10	11	11	14	9	11	16
79	12	13	12	11	29	21	10	10	11	13	9	11	18
48	5	15	10	11	28	24	9	10	12	13	10	10	20
36	9	13	16	12	27	22	10	12	13	14	9	11	18
34	3	13	14	12	27	23	9	13	12	13	9	11	17
65	0	15	15	11	28	21	9	10	12	14	10	10	19
53	14	12	10	11	28	21	10	12	11	14	9	11	18
100	6	12	16	11	31	21	10	12	12	13	9	11	19
99	8	13	13	13	28	22	9	12	12	13	10	13	18
87	35	14	9	12	31	21	9	10	11	14	9	11	16
107	16	13	9	13	30	24	9	12	12	14	10	9	17
113	3	12	13	11	27	23	9	10	11	13	8	11	19
80	2	15	13	12	28	23	9	12	12	13	9	10	19
64	13	14	14	11	30	21	9	11	11	13	11	10	19
47	8	15	10	11	26	22	9	12	12	14	9	11	17
91	17	15	15	12	28	22	9	10	13	13	9	10	19
89	28	15	13	12	28	23	10	12	14	14	9	11	19
106	16	13	16	12	27	21	9	9	12	15	9	11	20
104	50	14	12	13	27	24	9	13	12	14	8	9	17
96	2	15	16	12	29	23	9	12	13	13	9	9	18
66	34	13	10	12	31	24	9	12	12	14	8	10	20
72	14	13	12	12	26	21	10	10	11	14	11	11	18
102	28	14	13	12	28	23	9	10	12	14	9	10	19
43	15	15	10	14	30	23	9	12	13	13	11	9	17
103	26	14	10	12	28	23	10	13	11	13	9	11	19
52	21	13	13	13	28	22	9	12	12	13	10	13	18
75	0	14	15	12	30	23	9	10	12	14	9	11	17
33	1	13	18	12	30	24	10	9	12	14	10	12	18
72	16	13	11	11	28	23	9	10	13	13	10	10	18
26	34	13	10	11	27	23	10	12	13	13	9	11	20
36	6	13	13	12	27	23	9	13	11	13	11	10	17
43	8	13	10	12	27	23	9	10	13	13	9	10	17
82	32	13	14	14	27	20	10	12	12	15	9	9	19
100	0	12	12	11	28	21	9	10	13	14	12	12	19
105	11	13	10	12	28	24	9	11	11	13	11	11	19
69	21	13	12	12	28	22	9	10	13	13	10	11	17
80	34	14	12	13	28	22	9	12	11	12	9	10	19
90	8	14	12	12	27	23	10	12	13	13	10	13	18
81	13	13	10	12	28	23	9	12	11	15	10	13	18
47	12	15	12	12	29	22	9	10	13	14	9	11	19
97	21	12	16	12	29	21	10	9	13	14	9	10	18
77	0	15	13	11	29	24	9	10	11	13	9	10	19
49	0	15	15	12	28	22	10	10	12	13	9	12	17
63	28	13	10	14	30	24	9	10	12	13	10	11	19
107	16	15	16	12	30	22	9	10	12	14	9	12	20
57	35	16	12	12	28	23	10	10	12	14	9	12	17
54	2	14	12	13	28	23	9	10	13	13	10	11	16
98	31	13	13	12	29	22	9	11	12	15	9	11	19
48	15	12	13	12	27	23	8	12	12	13	9	13	20
64	3	14	15	13	28	21	9	10	12	13	9	11	19
80	15	12	12	12	31	22	10	10	11	13	9	11	20
101	1	13	16	12	28	23	9	12	12	14	9	10	18
46	26	13	10	11	29	21	9	12	11	13	11	9	18
105	1	14	16	11	29	22	10	9	12	13	8	10	19
54	4	12	10	12	29	23	9	10	10	13	11	10	19
113	45	16	12	12	28	23	10	10	12	14	9	12	17
84	1	14	12	12	29	22	10	11	13	13	12	9	19
68	4	12	11	13	29	22	9	10	14	14	12	9	18
40	24	13	12	12	29	22	9	11	12	14	10	9	19
90	4	13	10	12	29	22	9	14	12	13	9	12	20
94	2	13	13	12	30	24	8	13	12	14	9	11	18
37	9	16	12	12	28	23	10	10	12	14	9	12	17
88	9	13	13	13	29	24	10	13	12	13	11	11	19
88	27	14	14	11	28	25	9	12	11	14	12	10	19
112	27	13	12	11	28	23	9	12	11	13	9	9	20
115	0	15	10	12	29	23	10	12	12	13	9	13	18
102	16	13	13	12	30	24	9	12	11	15	10	10	19
107	23	14	19	11	27	24	9	12	12	13	11	11	20
104	0	13	9	11	29	23	10	10	12	13	9	11	20
44	10	14	12	12	28	23	9	12	12	15	11	9	19
61	1	14	13	11	29	22	8	10	12	15	10	10	19
34	5	16	14	14	28	20	9	12	12	13	8	9	19
52	22	13	10	12	27	22	9	10	11	13	9	11	17
44	7	14	14	12	28	23	9	10	11	13	10	11	17
65	0	13	12	13	30	25	9	13	13	13	9	11	20
87	11	13	13	12	27	21	10	11	11	14	9	11	18
27	48	16	12	12	28	23	10	10	12	14	9	12	17
99	6	14	10	13	29	21	9	10	12	13	11	11	18
86	9	13	13	13	29	24	9	10	13	14	11	11	18
102	1	15	15	12	28	22	10	10	12	13	9	12	17
94	9	12	10	12	27	22	9	10	13	13	12	12	19
79	7	13	11	12	27	22	9	13	11	13	12	11	18
74	20	13	12	12	28	25	10	10	11	13	10	11	19
99	0	13	12	12	29	24	10	10	12	14	10	11	20
35	30	12	10	13	30	24	9	13	12	14	10	12	18
30	3	13	14	11	29	22	10	10	12	15	9	10	21
42	21	12	14	11	29	23	9	12	11	13	11	13	18
65	0	15	12	11	27	22	8	10	12	14	9	11	18
70	13	14	12	12	27	25	9	10	12	13	9	12	18
81	5	14	15	12	28	22	10	10	12	14	12	12	19
106	16	14	11	12	28	24	10	12	12	14	10	11	19
106	4	13	13	13	27	24	11	10	11	13	11	9	18
75	18	13	17	12	26	21	9	10	12	13	9	11	19
73	42	13	17	12	29	22	9	10	12	15	9	11	20
33	15	13	13	12	30	21	10	10	14	14	12	9	18
45	11	12	13	12	30	22	11	12	12	12	9	11	17
52	1	14	17	13	28	22	9	10	11	14	11	11	20
83	6	12	14	12	28	22	10	15	11	13	8	10	20
37	9	13	15	11	28	23	9	12	12	13	9	11	21
91	16	13	16	11	29	24	10	10	12	13	11	11	20
72	17	13	12	12	28	24	8	10	12	15	9	10	19
38	0	13	15	12	29	23	9	10	11	14	10	10	18
88	27	14	12	12	30	23	9	10	12	13	9	10	19
107	36	14	10	12	28	22	10	13	11	14	9	11	18
58	36	13	13	12	27	23	8	10	13	14	9	12	17
88	10	15	10	12	30	20	10	10	12	14	9	10	17
36	16	15	17	11	29	23	9	12	11	13	9	10	19
59	32	13	10	12	27	23	9	9	12	14	9	11	19
83	17	13	10	13	29	22	9	10	12	14	11	10	20
64	14	15	12	11	29	23	9	12	13	13	10	11	18
67	7	15	15	13	28	22	9	10	12	13	10	10	18
68	34	15	15	12	30	22	10	12	11	13	9	11	18
37	11	13	14	12	27	23	9	13	12	13	9	11	17
75	21	16	10	12	26	23	9	10	12	13	12	9	18
73	8	14	13	13	29	20	9	10	12	14	9	10	18
41	25	13	11	12	27	24	9	12	11	13	9	12	19
106	0	13	16	11	28	23	11	10	12	13	9	10	19
93	0	13	13	12	28	24	9	10	11	14	10	9	18
78	13	14	12	11	29	20	11	10	12	14	10	11	19
105	3	15	9	12	29	22	9	10	14	14	9	10	19
78	0	14	16	11	26	23	10	12	11	14	10	11	19
65	15	15	17	12	27	24	9	12	12	13	8	12	18
96	0	14	10	12	29	22	9	10	12	13	9	12	18
48	0	13	13	11	31	22	9	10	12	14	9	10	19
46	27	13	16	12	27	25	9	12	12	14	11	11	17
32	21	15	17	12	28	22	10	12	11	13	9	11	20
79	32	15	14	12	28	20	9	12	11	15	11	12	17
87	0	12	17	11	28	20	9	12	11	14	8	11	19
95	11	16	13	13	30	22	9	12	11	14	9	9	19
78	4	14	11	12	28	23	9	12	14	13	9	10	18
52	8	13	13	12	28	23	10	10	11	14	11	12	18
72	3	14	11	12	28	24	9	12	12	15	9	11	20
32	0	13	11	13	28	21	10	10	13	13	11	9	18
78	14	12	12	13	27	24	9	13	12	15	12	10	21
47	1	16	11	12	29	23	9	10	12	13	9	11	19
42	6	15	10	11	27	24	10	13	12	13	11	11	18
78	3	14	11	13	28	22	10	9	12	13	8	9	20
84	23	13	16	13	29	23	9	10	12	14	11	10	18
95	1	12	13	13	29	23	10	12	12	14	9	11	18
111	22	14	19	12	29	23	9	12	12	13	11	10	20
39	0	13	15	12	29	23	9	11	12	13	10	11	18
47	31	13	11	13	27	24	8	12	12	15	8	12	17
112	15	13	16	12	28	23	9	13	12	13	9	10	19
34	42	13	14	13	29	23	9	10	11	14	9	9	19
97	0	12	14	11	28	23	10	15	13	13	11	10	20
52	1	12	14	13	28	24	9	15	11	13	11	10	20
70	11	13	16	13	28	22	9	10	12	13	9	9	18
91	7	14	10	13	29	22	9	10	12	14	9	8	19
53	5	14	10	13	30	22	10	12	13	13	10	10	20
86	2	14	15	13	31	23	10	10	12	13	11	11	18
51	11	15	12	12	30	23	9	13	11	14	9	9	20
50	10	12	16	11	27	23	9	12	12	13	11	12	19
38	28	13	15	11	27	21	10	10	12	13	10	11	20
96	21	13	10	13	29	23	10	15	11	13	9	10	19
57	21	12	20	11	28	23	9	10	12	13	9	10	19
59	1	13	12	12	29	22	9	13	13	13	9	10	19
48	0	12	15	12	29	23	8	10	13	13	10	12	17
45	0	15	12	12	30	21	10	10	11	13	10	10	19
42	9	15	11	12	29	23	9	12	11	14	11	10	19
88	0	13	13	13	29	24	8	13	12	13	9	10	17
20	11	13	16	12	26	23	9	11	13	13	9	12	17
105	10	14	15	11	31	22	10	14	12	13	10	10	19
99	8	14	16	13	29	23	9	12	12	13	10	11	17
52	30	13	17	13	28	21	9	11	12	14	8	10	16
76	11	12	15	13	27	22	9	10	13	13	9	11	17
66	1	15	10	12	31	20	10	12	11	13	10	10	19
101	3	14	10	13	29	24	9	12	12	14	9	10	16
83	7	13	13	13	27	24	11	10	11	13	11	9	18
62	26	12	18	12	27	23	10	9	12	13	10	11	19
99	1	13	18	12	27	21	9	12	11	13	9	10	19
64	0	14	10	13	28	22	10	13	12	14	9	12	20
97	15	14	13	12	30	23	9	14	11	13	9	10	18
43	1	13	19	14	29	21	9	13	12	13	10	11	18
29	24	16	15	12	29	21	9	14	12	14	9	10	19
65	10	13	11	11	29	23	9	11	12	14	9	13	19
89	12	14	18	12	29	22	9	13	12	13	9	10	17
50	0	12	12	11	28	23	9	10	11	14	9	10	19
50	21	15	10	12	29	22	10	12	12	14	9	10	19
60	4	15	9	12	29	23	9	10	14	14	9	10	19
61	9	13	14	13	28	23	9	12	12	14	10	9	19
73	5	13	10	12	28	22	9	10	12	14	10	13	17
97	3	14	12	12	29	25	9	10	12	14	10	11	18
77	0	14	13	13	26	23	9	13	11	14	11	10	20
93	0	14	12	12	27	23	9	10	12	13	9	11	19
42	4	16	13	13	29	21	9	12	12	14	10	12	18
47	0	14	18	11	29	23	9	11	11	13	10	10	18
102	7	13	17	11	29	24	9	13	12	13	9	9	19
93	21	13	10	12	28	23	11	10	12	13	9	9	18
63	0	12	17	11	26	23	9	13	12	14	10	10	18
24	6	14	12	11	28	22	10	13	12	13	9	11	21
38	2	14	10	11	30	23	9	13	12	13	12	11	19
90	0	14	13	13	30	23	9	10	12	13	10	10	19
71	0	12	17	13	29	24	9	12	12	13	11	11	18
102	28	15	16	12	28	23	10	11	11	15	11	11	19
56	0	12	17	11	26	23	9	13	12	14	10	10	18
33	23	14	11	12	28	24	9	12	14	14	9	9	18
49	3	14	16	11	27	22	9	10	11	13	10	10	17
70	2	13	10	11	28	24	9	12	12	13	8	13	20
90	3	14	10	11	30	22	10	12	13	13	9	11	18
92	27	16	16	11	30	23	9	10	11	13	10	9	17
55	20	15	13	12	29	22	9	10	12	14	9	10	18
50	19	14	12	13	28	22	9	10	13	15	9	12	18
78	6	13	10	12	27	23	9	10	13	13	9	10	17
50	50	12	11	11	27	22	9	12	12	14	9	11	18
67	0	14	18	12	29	22	10	12	12	14	9	11	18
77	16	15	16	12	29	21	10	10	12	13	12	10	20
71	28	13	11	11	27	23	10	10	11	13	9	11	18
101	12	15	10	12	28	23	9	10	12	13	11	9	17
72	8	13	20	12	29	23	9	10	12	14	9	12	18
96	20	12	14	11	27	23	9	12	12	15	9	11	19
96	16	14	12	13	29	23	8	12	12	14	8	9	18
49	12	16	17	12	28	24	10	12	12	13	10	12	18
113	12	13	11	11	29	22	9	13	13	13	11	10	19
50	1	14	15	12	28	23	9	12	12	13	9	12	20
26	9	13	11	12	28	23	9	10	12	13	9	10	17
60	15	12	11	11	30	23	9	10	13	13	9	9	17
35	1	14	10	12	28	22	10	13	11	14	9	11	18
87	7	13	14	13	29	23	9	10	11	14	9	9	19
37	1	14	12	12	28	22	9	12	11	14	9	9	19
67	6	13	11	11	28	21	10	12	13	15	9	11	18
63	26	14	13	11	28	24	10	10	12	13	11	9	19
88	5	14	15	12	28	22	10	10	12	14	12	12	19
99	1	14	12	12	29	22	8	13	12	13	9	10	18
101	43	14	13	12	27	22	9	10	12	13	11	10	18
78	12	15	16	12	28	23	10	11	11	15	11	11	19
108	28	13	10	12	28	24	10	12	12	13	9	11	20
42	9	12	20	13	26	22	10	10	12	14	9	10	18
79	25	13	17	13	30	24	9	12	12	13	11	10	18
57	13	13	14	11	27	23	9	12	11	14	9	11	18
35	6	14	18	12	29	22	9	12	12	14	8	11	18
57	28	13	13	11	30	23	9	13	11	13	10	11	17
79	7	13	17	13	27	20	9	13	12	14	11	10	18
85	31	16	16	13	28	22	9	12	13	14	10	11	19
37	2	14	13	13	26	23	9	13	11	14	11	10	20
32	3	14	15	12	29	22	8	12	12	13	9	11	19
76	5	16	13	11	28	22	9	12	12	14	11	11	18
41	8	13	13	11	27	23	9	13	12	14	9	10	18
93	2	13	12	11	29	21	10	10	11	13	9	11	18
67	5	13	13	12	29	23	10	10	13	14	9	11	19
94	19	13	11	13	28	23	9	11	11	13	9	10	19
58	25	13	17	12	27	24	9	11	12	14	9	9	18
100	0	14	13	12	28	23	9	12	13	13	10	11	20
56	28	14	13	11	29	20	9	12	13	14	9	12	18
55	1	15	17	12	27	23	8	12	13	14	9	12	20
41	1	14	18	13	29	23	9	10	11	14	11	10	18
53	8	14	16	12	31	24	9	11	12	13	8	10	19
