# Supplementary material for: Using game theory to thwart multistage privacy intrusions when sharing data
Source: Sci Adv. 2021 Dec 10;7(50):eabe9986. doi: 10.1126/sciadv.abe9986 (PMC8664254; doi:10.1126/sciadv.abe9986)
Supplement: Supplementary file 2 — Data S1 [file sciadv.abe9986_data_s1.zip › sciadv.abe9986_data_s1/DemoKAnonymization/exp/2058/data/target_data/i5.csv]

YOB	State	STR1	STR2	STR3	STR4	STR5	STR6	STR7	STR8	STR9	STR10	STR11	STR12
112	18	13	17	12	27	23	10	12	12	14	9	9	19
107	3	12	10	11	28	24	10	10	11	13	10	9	20
40	2	15	13	12	27	23	10	12	13	13	11	11	18
34	1	14	11	12	26	24	10	12	11	15	10	10	17
89	2	14	13	12	30	23	9	13	13	14	10	10	17
36	2	14	16	12	31	24	9	11	12	13	8	10	19
49	10	14	18	13	27	22	10	13	13	13	9	10	18
47	47	15	12	12	29	23	9	10	12	13	9	11	21
87	26	14	15	12	28	21	10	12	12	14	11	10	18
56	23	14	10	11	28	23	10	10	12	14	9	12	19
72	0	14	13	11	29	22	8	10	12	15	10	10	19
52	9	14	10	13	28	23	9	12	13	15	9	10	19
103	7	13	14	12	28	24	10	10	12	14	10	11	19
45	20	16	13	12	28	22	10	10	11	13	9	10	20
103	17	14	14	12	29	24	9	11	11	14	11	13	18
58	1	15	12	12	31	25	9	10	13	13	9	11	20
100	15	13	14	12	27	24	9	13	12	13	9	11	17
50	31	13	13	12	27	23	8	10	13	14	9	12	17
94	40	13	13	11	29	24	10	13	13	15	11	11	19
52	10	14	11	12	28	23	9	13	12	14	9	11	19
84	0	13	12	13	29	23	9	10	11	13	11	11	19
104	8	13	12	12	28	22	9	11	12	13	9	11	19
90	19	14	10	13	28	21	10	12	12	13	11	12	20
51	1	14	12	11	29	22	9	13	11	13	10	10	18
62	27	15	15	12	28	22	9	12	12	14	8	9	20
77	2	13	17	13	29	22	9	13	12	13	10	13	20
97	20	14	13	12	29	21	10	13	11	14	8	10	20
76	17	13	17	12	28	23	9	10	11	14	10	9	19
69	19	16	9	12	29	22	9	10	13	14	11	11	19
61	0	12	13	11	30	23	9	10	12	14	10	11	18
92	30	16	12	13	27	22	9	12	12	14	9	10	17
82	40	13	13	11	29	23	10	12	13	13	11	13	19
91	1	14	17	11	28	22	9	12	11	13	8	11	17
51	6	13	12	12	28	25	10	10	11	13	10	11	19
69	3	14	13	12	28	20	9	9	12	15	10	10	18
74	2	14	11	12	28	22	10	13	11	13	9	9	19
98	7	15	10	12	30	20	9	12	11	14	10	10	18
94	4	14	13	12	27	23	10	12	13	13	9	10	18
107	18	13	10	12	28	23	9	10	12	13	11	9	18
79	8	14	13	11	28	21	9	12	11	13	10	10	17
94	0	15	18	11	28	23	9	12	12	15	10	10	19
98	22	15	9	12	30	23	10	9	12	14	9	11	18
44	15	12	10	12	27	23	9	10	11	13	11	11	17
97	0	14	12	12	28	22	9	12	12	12	9	13	18
101	8	16	10	12	30	23	9	13	12	13	9	11	17
69	14	14	16	12	30	23	9	12	12	14	10	10	20
54	7	15	11	13	29	20	10	12	11	14	11	12	18
98	15	13	10	12	27	21	9	10	11	14	8	12	16
91	0	14	17	12	28	20	9	12	11	13	10	10	20
75	1	12	10	13	29	23	9	12	12	13	11	10	17
77	11	15	12	11	31	23	9	10	12	15	11	12	20
51	21	15	18	12	30	23	9	10	13	14	9	13	19
76	10	14	12	11	29	22	9	12	12	13	10	9	18
104	23	14	15	12	27	24	10	10	11	14	8	10	18
68	21	12	10	12	28	22	9	9	13	14	9	11	19
66	3	14	12	11	26	24	9	12	11	14	9	11	18
61	8	12	10	11	27	23	9	12	12	14	11	10	20
69	5	15	10	11	28	23	10	12	12	13	9	11	17
50	11	14	10	12	27	22	9	12	13	13	9	11	20
43	19	15	10	11	26	23	10	13	13	14	8	12	19
105	9	14	10	12	29	24	9	10	11	14	9	10	19
75	2	14	11	12	30	23	10	10	13	14	9	9	19
65	0	14	17	13	28	23	10	10	11	13	9	11	17
30	12	13	10	13	29	23	9	12	11	14	8	10	17
80	5	14	15	12	28	22	9	10	14	14	9	11	18
53	3	15	12	12	28	23	10	11	12	13	10	12	18
101	4	16	13	11	28	22	9	12	12	14	11	11	18
103	38	13	14	14	28	21	9	12	12	13	9	11	19
75	1	14	11	11	27	22	9	13	12	13	11	11	17
50	8	14	13	11	28	24	9	10	12	14	9	10	18
102	15	14	12	12	28	21	9	12	10	15	9	10	17
99	9	12	20	13	26	22	10	10	12	14	9	10	18
87	0	14	20	12	28	23	10	12	13	13	9	11	18
72	3	15	11	11	30	22	9	13	12	13	11	10	19
93	6	13	12	13	30	24	10	10	12	13	9	11	19
72	0	13	13	12	29	23	9	14	12	13	8	10	20
36	40	13	11	11	26	23	9	12	12	13	11	10	18
61	0	15	20	11	30	23	9	10	12	13	8	10	17
79	20	13	17	12	29	24	10	10	12	14	9	11	19
90	11	14	14	12	30	23	9	10	13	13	8	10	18
31	38	16	14	13	29	23	9	10	13	15	9	9	18
70	5	16	10	11	29	22	10	10	14	13	10	10	18
76	23	14	13	11	29	22	9	10	12	14	10	9	19
94	3	15	13	11	28	23	9	10	12	13	9	10	17
76	29	14	12	12	30	23	9	10	12	13	9	10	19
75	11	12	14	13	28	20	10	13	11	14	9	11	18
114	5	14	12	11	29	23	9	13	13	13	8	11	17
75	14	14	16	13	29	22	9	11	12	14	9	10	20
70	8	13	17	11	27	20	9	12	12	13	10	11	18
93	7	15	15	11	29	23	9	12	11	13	10	10	17
72	2	15	16	12	28	23	10	11	11	15	11	11	19
96	35	14	12	11	28	23	9	12	12	13	9	9	20
71	4	14	11	12	30	22	10	10	11	14	10	12	17
87	38	12	10	12	29	22	9	13	12	13	11	11	18
69	11	13	11	11	28	23	9	10	13	13	10	10	18
73	2	15	10	12	28	20	9	10	12	13	11	10	19
92	15	13	17	11	28	22	9	10	11	13	12	9	17
77	33	12	15	12	30	23	9	10	12	14	9	10	18
85	9	14	11	12	27	24	9	10	12	13	9	11	19
112	23	16	12	11	29	23	9	10	13	14	9	9	17
71	8	14	17	12	27	23	10	13	13	14	8	10	19
98	1	14	12	11	28	22	9	12	11	14	10	11	18
52	6	15	17	12	27	24	9	13	12	13	9	11	19
67	3	15	10	12	28	20	9	10	12	13	11	10	19
51	18	13	17	13	28	23	9	13	12	14	9	9	17
57	8	15	15	13	27	23	9	10	12	13	9	10	19
33	22	13	15	12	27	23	10	10	12	12	9	10	20
88	30	15	17	11	29	22	9	13	12	13	11	11	18
60	14	13	12	13	27	23	9	10	11	14	10	11	18
63	5	14	11	11	28	23	9	12	11	14	9	12	19
98	19	13	14	12	28	23	10	13	11	14	8	9	18
57	0	12	12	11	28	23	10	12	12	14	10	11	19
46	10	13	10	12	29	22	10	12	12	14	11	9	20
89	3	13	12	12	28	22	9	12	12	13	8	9	19
77	25	14	15	13	30	22	9	12	11	13	9	10	20
107	16	16	16	11	30	24	9	13	12	13	9	11	20
99	43	13	12	13	28	24	9	11	12	13	9	11	19
52	4	13	12	11	28	23	10	10	12	13	9	10	19
48	2	15	15	12	28	22	10	10	11	13	8	9	17
90	26	13	13	11	30	22	9	12	14	13	10	11	19
24	3	13	14	12	29	22	10	13	11	15	9	13	18
96	5	13	13	12	29	25	9	10	12	14	11	10	19
93	9	15	10	12	28	23	9	10	12	13	11	9	17
67	9	16	14	12	31	25	10	10	11	13	9	12	19
68	13	14	12	13	26	24	10	10	12	15	9	10	17
30	34	13	10	12	29	23	9	10	13	14	8	10	19
41	3	14	16	13	29	23	9	13	12	14	10	11	19
45	5	13	19	14	29	21	9	13	12	13	10	11	18
77	2	14	15	12	28	23	8	13	12	14	10	11	20
105	44	13	10	12	29	24	9	10	13	13	9	10	20
89	0	14	13	12	29	24	9	13	12	13	9	11	18
73	29	15	20	11	30	22	9	10	11	13	11	12	18
82	23	15	12	12	30	24	10	10	12	13	9	10	18
79	34	15	15	12	27	24	9	11	14	13	11	11	16
108	3	14	13	11	29	22	9	10	12	14	9	11	18
77	2	13	12	12	28	22	9	12	11	13	9	11	19
73	22	16	13	12	31	21	9	12	12	14	9	10	16
55	23	15	15	12	30	23	9	14	13	13	11	9	19
52	13	15	12	13	28	23	9	10	12	13	9	11	19
49	24	14	16	13	27	21	9	14	11	14	10	10	19
85	0	13	10	11	28	24	10	10	11	13	8	10	18
55	24	13	13	13	31	23	9	10	11	13	10	12	18
114	0	13	10	11	28	22	10	12	12	13	12	10	18
57	23	12	12	11	28	23	10	12	12	14	10	11	19
93	3	16	11	13	29	23	11	13	12	14	11	11	21
31	1	14	20	12	29	24	9	10	14	14	10	11	18
80	28	13	10	12	29	22	9	12	12	15	10	12	18
77	19	13	10	12	27	22	9	13	11	13	10	11	17
100	26	15	15	12	30	25	9	10	13	14	10	10	17
38	0	14	11	12	29	21	10	10	12	14	9	12	19
35	11	15	12	12	30	22	9	10	12	14	8	11	19
48	22	13	14	12	31	23	10	13	12	13	9	10	19
80	29	14	11	11	29	23	9	10	12	13	9	10	19
29	1	14	10	11	27	24	10	13	12	13	9	12	18
38	0	15	17	12	27	24	9	13	12	13	9	11	19
108	11	16	13	13	26	22	9	10	11	13	11	10	17
66	33	14	20	12	27	23	11	10	12	15	10	8	18
79	8	13	15	12	27	25	10	12	12	13	10	10	18
91	19	13	12	13	29	22	9	13	11	14	8	9	20
94	1	13	10	11	28	22	10	12	12	13	12	10	18
41	17	12	14	13	31	22	9	10	12	13	9	11	17
92	33	14	17	12	28	24	9	10	10	14	9	11	19
111	4	13	17	13	27	20	9	13	12	14	11	10	18
99	6	14	13	12	30	22	9	12	12	13	10	11	19
98	3	14	11	12	29	22	9	13	13	13	10	11	19
83	37	16	10	12	27	23	9	12	12	14	11	11	19
40	5	14	15	13	28	22	9	12	12	14	9	11	17
31	0	14	16	13	26	23	10	10	12	13	10	10	20
87	7	12	13	12	30	24	8	11	12	14	10	11	18
99	31	15	10	11	29	22	10	13	11	15	11	10	18
41	3	15	12	12	31	25	9	10	13	13	9	11	20
53	22	15	15	11	29	23	9	10	13	13	11	11	19
45	13	12	17	11	28	20	9	12	13	15	11	10	18
92	16	14	13	13	28	23	10	10	12	14	10	12	20
90	2	14	14	11	30	21	10	10	12	13	8	11	20
71	45	14	15	11	29	22	10	10	12	14	10	10	18
50	9	13	16	11	28	22	10	12	12	14	9	10	19
53	2	13	13	13	28	22	9	10	11	14	11	9	19
78	5	16	14	11	29	22	9	10	13	13	10	10	19
77	23	14	13	12	26	23	10	12	14	14	10	11	18
53	34	13	16	13	27	24	9	12	13	14	9	12	19
93	1	13	12	12	29	23	9	13	11	13	9	10	19
45	2	14	10	11	28	21	10	10	12	14	9	11	18
79	0	12	13	11	28	22	10	10	12	13	11	11	18
47	11	11	18	12	27	23	10	12	12	14	10	10	18
109	0	14	13	12	28	24	9	12	12	13	9	12	20
58	6	12	11	13	29	21	9	10	13	14	10	12	18
52	9	15	10	11	30	23	9	13	11	14	10	13	18
41	34	13	9	12	27	23	9	13	11	13	10	10	19
53	7	13	12	12	27	23	10	12	13	14	9	13	18
75	3	14	12	12	27	23	9	12	12	13	10	10	17
50	12	13	13	12	27	24	9	12	13	14	10	9	19
92	9	13	17	12	27	24	9	10	12	13	10	11	20
90	11	13	13	11	27	22	9	12	12	13	9	11	19
38	13	15	13	13	28	24	10	13	12	13	12	13	18
99	2	13	12	12	29	23	9	14	12	15	10	10	19
52	2	13	10	12	29	24	9	10	12	14	11	11	19
53	1	13	19	12	28	23	9	10	12	14	10	11	19
68	32	14	9	12	28	23	9	10	12	13	10	11	19
51	2	14	10	12	29	22	8	12	11	13	9	10	17
84	26	14	13	12	27	23	9	14	12	13	11	11	17
118	3	15	17	13	29	23	9	13	11	15	9	10	19
54	6	14	12	11	28	23	9	12	12	13	9	9	20
64	8	15	12	11	29	22	10	10	12	14	10	11	16
76	0	13	12	11	28	22	9	10	12	14	9	11	19
64	21	14	13	13	29	23	10	10	13	14	11	9	17
65	0	15	16	12	29	24	9	10	12	13	9	10	18
98	1	16	13	12	29	21	10	13	13	13	9	9	19
39	3	14	18	12	27	23	10	13	13	13	9	11	19
85	25	13	16	11	30	22	9	10	11	14	11	12	18
89	15	14	13	13	28	22	9	10	11	13	11	12	19
47	17	14	11	11	27	22	9	10	12	14	9	11	20
80	3	13	10	12	28	23	10	10	12	13	9	9	18
74	2	13	14	11	27	23	10	11	12	13	9	10	18
78	7	12	11	13	29	21	9	10	13	14	10	12	18
75	5	15	17	10	28	22	9	10	13	13	9	9	19
110	5	13	12	12	28	24	9	10	12	13	10	12	17
35	5	15	11	12	29	23	9	12	11	14	11	10	19
71	1	12	11	11	29	23	8	12	13	13	9	11	20
99	10	15	12	12	30	21	10	10	11	13	10	10	19
94	34	15	13	12	28	21	9	12	12	14	8	9	17
23	7	14	10	13	29	24	9	12	12	14	9	10	16
57	2	13	12	12	28	24	9	10	12	15	9	10	18
57	17	14	11	11	29	24	9	10	12	14	9	9	21
73	28	14	12	12	31	22	9	10	12	14	10	10	17
82	9	13	10	13	28	23	10	12	11	13	9	11	20
37	15	14	10	12	28	22	9	10	13	13	12	11	18
97	8	13	14	11	29	22	8	11	12	13	10	12	20
41	17	14	10	11	28	23	9	10	12	13	9	9	18
64	3	14	10	12	28	23	10	10	13	14	11	11	19
94	2	14	10	12	26	22	9	10	12	13	8	11	19
89	6	12	12	12	29	23	9	11	12	13	9	11	17
69	1	14	12	12	27	24	10	10	12	13	10	10	18
56	7	13	10	12	30	22	9	12	12	14	9	11	19
59	7	14	10	11	28	23	9	10	12	13	9	9	18
69	15	13	10	11	29	23	9	13	11	13	9	11	19
96	10	15	13	13	28	24	9	11	11	13	9	13	19
86	0	13	14	13	29	23	9	12	12	14	10	10	18
84	0	15	13	12	30	21	11	13	12	14	10	11	19
67	27	12	15	13	28	23	9	10	11	14	10	12	17
85	4	13	16	12	28	23	9	13	12	13	9	10	19
102	13	15	10	12	29	22	8	10	10	13	9	11	20
61	0	14	12	12	27	23	9	11	14	14	9	11	18
114	6	15	11	11	29	20	10	10	11	13	10	11	18
82	20	15	12	12	30	23	9	13	11	14	9	9	20
64	3	15	13	11	27	22	9	12	12	13	9	10	18
72	10	13	12	11	30	22	9	12	12	14	9	11	19
95	1	13	12	12	27	22	9	13	13	13	11	12	19
102	9	13	12	11	31	24	10	12	13	13	9	10	18
110	10	12	10	13	27	22	9	13	12	13	10	9	20
88	2	15	13	11	29	23	9	12	11	13	10	12	17
57	25	14	15	12	30	24	9	12	12	14	9	10	18
79	10	15	14	12	27	21	9	13	12	13	11	13	19
23	0	13	13	11	29	23	9	12	11	13	9	11	18
66	34	13	10	12	31	24	9	12	12	14	8	10	20
41	24	13	15	11	27	21	10	10	12	13	10	11	20
45	10	12	19	12	31	24	9	10	11	13	10	10	18
74	16	14	16	13	28	25	10	10	12	13	10	11	19
94	23	13	10	11	29	22	9	10	11	13	8	13	18
77	22	14	13	11	29	22	9	12	13	14	10	10	18
66	3	16	13	12	30	23	9	10	12	13	10	10	19
47	4	13	10	12	30	23	9	14	12	14	11	10	18
74	8	16	15	11	28	23	9	10	12	13	10	11	19
82	7	14	13	13	29	24	9	11	12	13	9	10	19
89	7	13	15	12	31	21	10	10	11	13	8	11	20
38	8	13	15	11	28	23	9	12	13	13	10	11	18
40	6	15	11	12	26	22	9	10	12	13	9	9	19
39	17	13	13	11	29	22	9	12	11	13	9	11	16
46	1	15	16	13	29	23	10	12	13	13	8	11	18
71	4	15	16	11	29	21	9	10	13	14	9	11	20
52	0	14	12	12	29	21	9	13	12	15	9	11	19
41	1	14	12	12	28	21	9	10	11	13	9	10	17
69	32	14	12	12	27	23	10	10	12	13	11	10	19
76	0	14	11	12	27	25	9	10	12	13	9	12	19
80	3	13	12	11	31	22	9	13	11	13	9	12	17
91	15	12	11	11	27	23	9	12	11	13	9	11	18
93	24	15	13	12	30	23	9	10	11	14	9	10	19
54	7	13	14	12	27	23	9	13	12	13	9	12	20
38	15	14	13	12	28	23	10	10	12	13	10	9	18
110	4	15	13	12	27	23	9	10	12	13	9	9	18
69	16	15	13	13	29	25	9	9	14	15	11	12	19
45	3	14	11	12	28	22	10	12	11	14	9	10	17
101	5	13	15	12	29	23	9	10	11	14	10	10	18
60	9	16	12	12	28	21	9	10	12	13	10	9	18
75	5	14	16	14	29	22	9	10	12	13	9	10	21
102	18	15	16	12	29	24	10	12	11	13	9	11	19
67	3	13	15	12	27	23	10	12	11	13	10	9	19
37	28	14	17	12	29	23	9	10	12	13	9	10	19
66	16	12	12	11	26	23	10	10	11	13	9	9	19
30	3	14	20	11	29	24	9	10	11	15	9	11	19
108	20	14	13	12	27	23	10	10	12	14	10	10	18
114	12	13	12	12	28	23	9	13	13	14	9	11	18
49	4	16	9	13	28	20	10	12	12	13	9	10	18
56	0	13	12	11	28	24	10	12	11	14	10	11	19
111	9	13	13	13	31	23	9	14	12	14	9	10	18
42	4	13	16	12	28	23	9	10	12	13	10	11	17
104	6	13	11	12	28	22	10	10	12	13	9	12	17
56	6	13	17	13	27	23	9	13	12	13	10	12	18
102	33	12	11	12	27	23	9	12	13	15	10	12	19
46	15	15	14	13	29	22	9	10	12	14	8	12	18
75	1	15	17	12	29	23	9	13	11	13	11	12	17
80	5	12	10	12	29	22	9	12	12	13	9	11	18
101	1	15	15	12	28	23	9	12	14	13	11	10	18
39	16	14	14	13	26	22	9	10	12	13	11	10	18
97	13	14	13	11	29	22	10	10	11	13	9	10	19
49	2	15	12	12	31	22	10	12	12	13	9	10	17
111	12	14	12	11	27	22	9	13	11	13	9	9	18
101	8	14	13	12	30	23	9	12	12	13	10	11	20
73	10	12	10	13	29	24	8	10	12	14	9	12	19
88	22	15	9	11	28	22	9	12	12	13	8	12	18
91	2	14	17	11	31	25	9	11	12	13	9	9	18
55	24	13	18	12	27	20	10	12	13	13	9	9	19
96	20	13	12	11	30	23	9	12	12	13	9	10	18
94	1	14	13	13	27	22	9	10	11	13	10	11	19
105	14	15	11	12	29	21	9	12	12	13	9	11	19
101	8	15	10	12	29	23	10	13	11	13	9	10	17
58	17	13	12	12	28	22	9	12	12	13	8	9	19
71	0	13	18	12	28	23	9	10	12	14	12	10	19
113	14	14	12	12	29	24	9	10	13	13	12	9	19
92	5	15	10	11	26	22	10	12	12	14	9	11	17
68	8	14	12	12	29	23	9	12	12	13	9	11	18
81	4	16	13	12	29	22	10	12	12	14	9	12	18
98	8	14	12	12	28	23	9	12	11	13	10	10	20
103	1	14	10	12	31	23	9	12	11	13	10	10	18
102	3	14	10	12	28	24	9	10	11	13	9	10	19
58	6	14	10	11	27	23	9	10	12	13	9	11	19
35	1	13	17	12	29	23	9	11	12	13	9	12	18
79	2	12	16	13	30	22	10	10	12	14	11	10	19
33	18	15	13	11	29	23	9	10	12	13	9	11	18
111	13	15	13	12	30	22	9	13	12	14	10	11	17
45	0	13	12	12	30	23	9	12	12	14	11	11	18
100	18	13	11	11	27	22	9	10	12	14	11	10	19
95	8	13	11	12	29	21	9	10	13	14	9	10	19
65	1	13	13	12	29	22	9	12	12	15	9	11	17
102	3	12	13	12	28	21	10	14	13	13	9	12	18
45	9	14	11	13	31	23	9	12	14	14	11	10	19
77	32	15	15	13	27	23	9	10	12	13	9	10	19
53	11	12	17	11	28	20	9	12	13	15	11	10	18
61	11	14	10	11	27	23	9	10	11	13	9	10	19
99	21	14	13	12	27	24	9	10	12	14	9	10	19
38	6	16	14	11	29	22	10	12	12	13	10	11	19
60	0	16	15	11	31	24	10	10	12	14	11	11	20
66	12	13	16	12	26	23	10	13	14	13	9	10	19
43	14	13	12	13	27	23	9	12	12	13	10	10	19
102	25	15	9	12	29	23	9	10	14	14	9	10	19
106	1	14	13	12	29	22	9	10	12	13	9	10	18
38	3	13	16	12	28	24	10	13	14	14	11	10	18
63	0	14	14	13	29	23	9	11	12	13	11	11	19
101	14	14	13	13	28	24	10	10	13	14	9	10	18
70	0	13	15	13	27	25	9	13	12	13	9	11	16
96	10	12	17	11	31	22	9	13	12	13	10	10	18
68	6	15	11	12	28	21	9	13	12	15	8	9	19
51	15	15	13	13	30	21	10	10	12	14	9	9	19
49	8	14	18	13	29	22	11	10	12	13	10	11	18
57	13	13	14	11	27	23	9	12	11	14	9	11	18
36	29	16	17	12	28	24	10	12	12	13	10	12	18
94	11	14	10	11	27	23	9	12	11	13	10	10	19
79	7	15	13	12	30	22	9	10	12	13	10	10	18
64	14	15	13	12	27	23	9	13	12	15	9	12	17
68	0	13	15	11	28	23	9	12	13	13	10	11	18
77	17	14	10	12	29	24	11	13	12	13	9	11	19
42	0	12	13	13	29	23	9	10	14	13	10	10	18
53	6	14	13	13	31	22	9	12	12	14	11	11	20
35	6	13	11	12	29	23	9	12	12	14	9	11	19
35	22	15	18	12	27	23	9	12	13	13	9	9	17
94	2	13	16	11	28	22	9	14	11	13	9	12	19
54	4	15	15	12	29	23	9	10	11	14	10	10	20
92	4	12	12	11	28	21	9	10	13	13	9	10	18
39	23	13	15	11	27	21	10	10	12	13	10	11	20
54	23	15	10	12	27	21	10	10	12	13	9	12	18
88	0	14	12	12	29	24	9	10	13	13	12	9	19
75	37	16	12	12	30	22	10	12	11	13	9	11	18
27	5	14	15	12	29	21	9	12	13	13	9	12	19
111	28	13	12	12	28	22	10	13	12	13	9	13	20
71	26	14	10	12	29	24	9	12	13	13	8	10	18
38	11	15	11	13	29	22	9	12	12	13	9	12	17
93	11	16	14	11	29	22	9	10	13	13	10	10	19
69	6	14	11	11	29	20	9	10	12	13	9	11	19
43	33	13	10	12	27	24	9	12	11	13	10	10	18
75	12	13	13	12	29	22	9	12	12	15	9	11	17
81	23	13	16	12	28	22	10	12	10	13	9	10	20
66	13	13	15	12	30	23	8	13	13	14	9	11	19
47	6	14	16	13	26	23	10	10	12	13	10	10	20
85	37	14	15	12	28	22	10	10	12	14	12	12	19
33	32	15	13	12	30	22	10	10	13	14	10	10	18
45	6	14	16	12	31	24	9	11	12	13	8	10	19
98	10	13	12	13	29	21	10	12	12	13	9	11	20
89	1	14	19	11	28	24	10	10	12	13	9	11	19
101	19	13	17	11	27	23	9	10	11	14	11	12	20
70	34	15	15	11	27	23	10	10	12	14	9	11	21
31	6	12	16	11	27	23	9	12	12	13	11	12	19
34	1	16	14	13	29	23	9	10	13	15	9	9	18
40	32	15	17	12	27	23	8	12	13	14	9	12	20
55	3	14	10	12	28	23	9	10	13	14	10	10	17
31	34	16	10	12	25	24	9	13	12	13	9	11	19
94	1	14	12	13	29	22	9	12	13	14	10	11	18
29	0	14	10	11	28	23	10	10	12	14	9	12	19
77	11	13	11	12	28	23	9	12	11	13	11	9	17
50	11	13	11	11	29	25	9	12	12	14	9	10	19
110	14	13	12	13	27	24	9	12	11	12	9	10	17
43	25	13	16	12	26	22	9	10	13	13	10	10	18
85	4	14	11	13	28	20	9	10	12	14	11	11	20
71	3	14	17	12	29	23	9	10	12	14	9	11	18
82	3	13	10	12	27	22	11	12	13	13	9	10	16
66	19	12	15	12	30	23	9	10	13	13	11	11	18
22	7	14	12	12	26	23	10	12	12	14	9	10	20
78	3	14	15	13	28	23	9	10	13	15	9	9	19
57	2	14	16	13	27	21	9	14	11	14	10	10	19
35	37	14	15	12	27	20	9	12	12	14	9	12	18
36	5	14	10	12	30	22	10	12	12	15	9	12	17
82	11	14	13	12	27	23	10	12	12	14	11	12	18
92	19	14	17	11	28	21	9	13	12	14	10	12	19
97	5	14	13	11	29	22	10	12	12	14	9	13	21
66	18	13	11	11	28	24	9	10	12	13	10	12	18
102	15	14	17	11	30	22	10	10	11	13	9	12	17
40	1	15	17	12	28	23	10	10	14	13	11	11	18
114	11	14	13	12	28	24	11	10	12	15	10	13	20
53	28	14	14	13	30	24	9	12	11	13	11	10	17
32	2	13	13	11	26	24	9	13	13	13	10	10	17
25	26	14	15	13	29	23	9	12	10	14	8	11	20
74	3	13	14	12	28	22	9	10	12	13	10	11	20
75	7	15	13	12	30	22	9	11	11	14	10	10	18
73	17	16	13	13	28	24	10	11	11	15	11	9	20
72	0	13	12	12	28	24	9	10	12	13	8	10	17
97	0	14	14	11	27	21	10	10	12	13	11	10	18
106	1	13	10	12	29	23	9	12	12	14	9	11	19
74	5	13	10	11	29	22	10	12	12	13	9	11	18
73	2	12	10	14	28	24	9	12	11	14	11	11	19
35	0	14	11	13	28	22	10	10	12	14	10	12	18
51	0	14	10	11	30	22	9	12	13	13	11	12	18
38	3	14	14	13	30	21	10	10	12	13	10	10	17
38	0	15	12	11	28	20	10	10	12	15	9	11	18
103	18	16	13	12	29	22	10	12	12	14	9	12	18
88	1	16	16	11	29	22	10	13	13	13	9	10	19
95	0	13	17	12	29	22	9	10	12	15	9	11	20
85	15	14	14	11	31	23	9	12	12	15	10	9	18
106	20	13	10	13	28	22	8	15	12	13	9	11	17
35	29	13	10	11	30	22	10	11	12	14	10	11	19
39	2	14	12	13	27	22	10	10	14	14	10	10	20
64	1	14	16	11	28	21	9	10	11	14	9	10	17
106	23	15	13	13	28	21	9	10	12	14	9	10	20
66	23	12	13	11	29	21	9	10	12	13	10	11	16
39	7	15	15	13	28	20	9	10	12	13	9	10	19
86	9	15	17	12	28	24	9	10	12	14	10	10	20
96	26	14	10	13	28	24	9	12	11	14	9	12	18
67	5	15	13	13	27	23	9	10	12	13	9	10	19
40	17	14	9	12	26	23	9	10	12	14	8	11	17
73	16	13	15	11	27	23	10	12	11	14	9	10	19
85	30	14	13	11	28	22	10	12	14	15	10	10	19
59	7	13	15	12	27	23	10	12	11	14	9	11	19
72	47	13	13	13	28	22	10	10	12	13	10	11	17
93	0	13	15	12	30	24	9	10	13	14	11	10	18
78	5	13	17	11	30	22	10	10	11	13	9	12	17
54	2	14	15	13	30	22	9	12	11	13	9	10	20
81	30	14	10	12	29	22	10	11	12	14	10	10	20
87	1	14	15	12	27	19	9	12	12	14	9	12	18
78	20	13	12	13	29	22	9	13	12	14	9	10	18
71	14	15	12	11	29	22	9	10	12	13	10	11	18
71	2	14	12	11	30	25	9	14	12	14	9	11	20
41	12	15	12	13	28	23	9	12	13	13	8	9	21
17	0	13	10	13	28	23	9	11	12	13	9	10	17
37	7	14	12	12	29	24	9	10	13	13	12	9	19
60	5	16	17	13	28	25	9	12	11	14	9	11	18
29	0	14	12	12	27	23	9	12	11	13	11	10	19
74	1	16	13	12	29	23	9	10	14	15	12	11	18
48	6	15	16	12	29	24	9	10	12	13	9	10	18
71	23	14	10	12	28	21	9	11	11	13	11	12	18
37	5	15	17	12	30	22	9	10	12	14	11	11	20
70	34	15	10	11	30	23	9	13	11	14	10	13	18
73	1	14	16	13	29	22	9	11	12	14	9	10	20
107	3	15	13	12	27	24	8	10	12	13	10	10	18
44	11	14	18	11	29	22	9	13	13	15	9	12	19
91	4	14	10	12	28	24	8	10	13	14	8	11	19
64	7	14	12	12	29	24	9	10	13	13	12	9	19
46	30	13	13	13	27	23	9	10	12	14	9	11	18
65	34	14	12	12	27	22	9	10	12	13	11	12	20
103	25	15	17	12	29	23	9	10	12	14	9	11	17
70	5	12	13	12	30	23	8	10	14	13	10	13	20
89	19	16	18	12	28	21	9	12	11	13	10	10	20
54	32	14	13	12	30	23	9	10	13	13	8	10	18
66	4	14	15	11	28	22	9	10	11	13	10	11	19
86	0	13	13	12	27	21	9	12	12	13	10	10	18
43	26	13	16	12	28	22	9	13	12	13	9	10	18
104	1	15	14	12	30	25	9	10	12	15	9	13	19
37	11	14	10	13	27	23	9	12	12	14	11	10	17
45	16	14	12	13	28	23	9	12	12	15	10	11	17
78	4	13	12	12	31	23	9	13	12	14	11	10	18
76	16	13	10	13	28	24	10	12	12	13	10	9	21
38	0	12	16	12	26	22	10	12	11	14	9	11	18
84	11	15	13	12	28	22	10	11	12	13	9	11	18
115	3	12	16	11	29	23	10	10	12	14	10	11	17
40	26	12	17	11	26	23	9	13	12	14	10	10	18
112	14	12	10	12	30	23	9	10	12	13	11	10	19
52	45	14	17	12	28	23	9	11	12	14	9	11	18
80	6	14	11	13	28	23	10	10	12	13	11	12	19
65	12	12	13	12	27	23	9	12	11	14	11	11	18
106	28	15	16	11	28	23	9	10	12	13	10	9	19
109	34	14	13	12	26	22	9	10	12	15	12	9	18
70	9	13	20	12	28	25	10	13	12	13	9	9	20
92	2	14	12	13	28	23	9	10	13	13	10	11	16
101	3	13	14	12	27	22	10	12	11	13	10	9	18
47	0	14	16	13	28	22	10	12	12	13	9	10	18
105	23	13	13	13	29	22	9	9	11	14	9	10	18
78	6	14	14	13	27	23	9	13	12	13	11	10	17
45	9	13	14	11	27	22	9	12	12	14	9	11	20
108	5	15	10	13	27	21	10	10	12	14	9	9	17
49	28	14	16	12	28	24	9	13	11	13	8	11	18
101	5	14	14	12	28	23	10	9	12	14	12	10	19
42	0	14	10	12	28	23	9	12	13	14	9	10	20
98	8	13	12	11	30	22	9	12	12	14	9	11	19
53	14	14	10	12	28	24	9	10	11	13	9	10	19
103	5	12	13	12	29	22	9	12	13	13	11	9	19
36	16	13	11	13	27	23	9	11	11	13	9	10	19
42	1	15	13	13	28	22	10	13	13	13	11	11	18
73	0	14	14	13	30	21	10	10	12	13	10	10	16
73	22	12	13	12	28	22	9	13	12	13	11	11	19
112	1	13	10	11	27	22	9	13	12	13	9	11	19
81	9	12	16	11	29	23	10	10	12	14	10	11	17
101	12	13	13	12	27	24	9	12	13	14	10	9	19
81	22	13	12	12	30	25	9	13	13	13	9	11	20
79	37	14	12	12	29	23	9	10	12	13	10	12	20
53	32	14	14	12	28	23	9	11	13	14	8	10	19
71	3	13	18	11	29	22	10	10	11	13	10	11	18
53	15	15	14	11	29	23	9	10	12	14	11	10	18
78	12	12	13	12	28	21	10	14	13	13	9	12	18
35	5	13	12	12	29	22	9	11	12	14	10	9	19
106	37	14	15	12	28	22	11	10	13	13	9	11	20
90	29	15	11	12	28	20	10	10	11	15	9	11	20
72	12	14	14	12	29	22	9	9	12	14	10	11	18
64	17	13	13	12	29	24	9	10	12	14	9	10	18
82	0	13	12	12	29	24	10	10	12	14	10	11	20
57	5	14	10	12	28	24	9	12	11	13	9	11	20
39	7	15	13	11	26	21	9	14	12	14	10	10	18
46	2	12	11	11	28	22	9	12	12	13	10	10	18
82	1	15	15	12	26	22	9	10	12	13	11	11	19
44	5	13	14	11	31	21	9	11	14	13	10	9	19
94	2	13	10	13	30	23	9	10	12	14	10	10	17
34	2	15	12	11	29	22	10	10	12	14	10	11	16
92	0	15	11	11	31	23	10	11	11	13	10	9	21
104	25	13	9	12	29	24	9	12	14	14	9	9	17
105	24	14	18	13	29	21	10	12	12	13	9	11	18
67	15	14	17	13	27	24	11	12	13	13	9	11	18
108	8	13	12	11	31	24	10	12	13	13	9	10	18
65	33	12	15	13	28	22	9	14	12	13	10	11	17
107	1	13	14	12	28	22	9	12	13	14	10	9	18
76	0	15	15	12	27	23	9	12	14	14	11	10	17
36	3	14	13	12	30	23	9	12	11	13	9	11	20
63	10	14	11	11	29	23	10	13	13	14	9	10	19
33	32	14	13	12	28	25	9	12	11	13	11	11	19
71	5	14	10	12	28	22	9	12	14	13	9	10	18
55	34	13	11	11	28	21	9	12	11	14	10	11	19
35	27	13	15	11	28	22	9	12	12	13	9	12	19
111	10	16	10	13	29	23	9	12	12	13	10	9	19
111	20	14	17	11	28	20	9	11	11	14	9	12	17
93	22	13	16	13	29	22	9	10	12	13	9	11	19
59	1	14	16	12	30	20	10	10	12	13	8	10	17
61	0	15	17	14	27	23	9	10	11	13	10	11	17
81	2	15	11	11	30	22	9	13	13	13	9	11	19
73	8	12	10	12	27	22	9	10	13	14	10	11	17
88	7	16	14	11	29	22	9	10	13	13	10	10	19
108	18	12	12	12	28	22	9	13	12	13	11	11	19
44	19	16	12	11	29	23	9	11	12	14	10	11	18
55	6	13	13	13	27	24	11	10	11	13	11	9	18
97	4	14	10	12	30	22	10	10	12	14	9	10	19
82	1	13	12	12	30	22	10	10	12	13	11	11	18
48	3	14	12	11	30	23	9	10	12	14	9	10	17
53	18	12	17	13	28	23	10	10	12	13	9	10	19
86	22	13	18	12	29	22	9	12	11	14	9	10	19
107	11	15	15	12	28	23	9	12	14	13	11	10	18
45	38	15	20	11	29	20	9	10	12	13	10	12	17
89	15	13	17	13	29	24	9	12	12	14	9	9	17
44	9	12	13	12	28	22	9	10	13	13	9	11	18
27	11	15	15	11	28	21	9	10	12	14	10	10	19
39	13	15	11	13	30	23	9	10	11	15	10	12	19
109	4	12	10	12	30	22	10	11	11	13	11	11	17
51	22	15	11	12	27	22	9	12	12	13	8	11	19
77	28	14	11	12	27	22	10	10	11	13	9	10	19
39	3	13	15	12	27	23	10	12	11	13	10	9	19
36	23	13	13	13	28	22	10	10	12	13	10	11	17
100	18	15	10	13	29	23	9	10	12	13	11	11	18
105	25	14	12	12	29	21	9	13	12	15	9	11	19
50	0	14	11	11	29	23	10	10	13	13	9	10	18
81	21	15	12	12	28	23	9	12	11	14	11	11	19
95	34	13	13	12	29	23	10	13	12	13	9	12	18
36	6	13	15	12	27	20	9	10	14	13	10	10	18
36	5	14	9	12	28	23	10	13	11	13	9	11	19
106	12	12	13	13	29	23	10	12	12	14	9	11	18
52	3	14	13	11	29	25	10	10	12	13	10	10	19
94	0	14	13	12	28	23	9	10	12	14	10	10	18
40	16	13	12	13	29	21	9	10	12	14	9	11	19
99	3	14	13	11	30	24	9	12	13	13	9	9	21
37	2	13	17	11	28	22	10	10	11	14	10	12	18
82	40	15	13	12	31	23	9	11	13	15	9	12	19
62	0	16	11	13	29	23	11	13	12	14	11	11	21
48	1	14	12	12	29	22	8	13	12	13	9	10	18
40	7	12	13	12	29	20	10	10	12	14	11	11	18
34	13	15	13	12	30	22	10	10	13	14	10	10	18
53	0	15	12	12	29	22	10	10	12	14	9	10	19
81	1	13	14	13	28	22	9	12	13	13	9	12	19
109	31	14	12	12	29	22	9	12	12	15	11	10	18
53	17	13	19	12	28	23	9	10	12	14	10	11	19
40	3	13	10	12	27	23	10	11	11	14	10	12	18
101	6	14	12	11	29	24	9	13	12	15	8	10	19
37	0	14	10	12	29	24	8	10	11	14	9	10	19
62	2	13	14	11	29	22	10	10	12	15	9	10	21
61	0	14	13	12	29	23	9	12	11	13	8	11	17
64	22	13	13	12	28	21	9	10	12	14	9	13	18
60	5	13	12	11	28	24	10	12	13	15	11	10	18
91	7	13	16	13	28	23	8	13	12	14	11	9	18
41	10	14	10	12	28	22	9	13	11	13	11	12	18
78	1	14	14	12	27	23	9	11	13	14	8	10	19
33	31	13	13	12	30	24	10	10	12	13	9	11	20
64	1	13	12	12	29	22	9	12	12	14	11	10	16
61	29	15	11	12	27	24	9	10	12	12	9	11	19
49	10	14	15	13	29	23	9	10	11	15	10	12	18
44	3	15	20	11	30	22	9	12	12	14	11	12	18
92	28	14	10	12	29	21	9	13	12	13	9	12	20
100	13	15	12	12	27	25	8	10	13	14	9	11	21
77	7	13	10	12	27	23	9	12	12	13	11	11	17
89	3	12	15	12	30	23	9	10	12	14	9	10	18
32	26	14	12	13	29	24	8	11	12	13	10	10	19
44	12	13	14	11	29	23	9	12	12	13	10	10	19
64	23	13	16	12	28	22	10	12	11	14	10	11	19
59	1	13	16	13	28	23	8	13	12	14	11	9	18
50	2	13	15	11	30	22	8	12	12	14	10	10	19
67	6	13	17	13	29	24	10	11	11	13	9	11	18
102	9	15	12	12	30	24	9	10	12	13	9	10	18
61	12	13	15	13	28	23	9	13	14	13	9	11	19
53	19	16	14	12	29	21	9	12	11	13	11	10	18
119	31	14	12	12	29	22	10	10	12	13	11	9	18
58	1	14	13	11	28	25	10	10	12	13	10	10	20
81	14	15	16	11	28	22	9	12	12	13	11	12	20
88	11	13	13	11	28	24	10	11	12	14	10	10	18
86	0	15	13	13	28	22	10	13	13	13	11	11	18
98	15	15	13	13	30	21	10	10	12	14	9	10	19
76	16	14	20	12	27	22	9	11	12	13	9	11	19
52	8	13	12	11	29	23	10	12	11	13	9	10	18
85	0	14	14	12	28	24	9	11	13	14	8	10	19
98	1	14	12	12	27	24	10	10	13	13	8	10	19
91	18	14	12	12	27	23	9	12	11	13	11	10	19
38	21	16	12	12	29	21	10	12	12	15	10	12	20
47	4	13	13	11	28	20	9	12	11	13	11	11	17
72	6	17	14	12	30	22	10	10	12	13	9	11	19
47	8	13	15	12	27	22	9	9	12	13	10	12	19
89	10	13	18	13	28	22	9	13	12	14	10	11	18
49	38	16	20	12	30	24	9	10	12	14	11	10	19
64	1	13	13	12	28	24	9	10	12	13	9	11	20
49	3	16	11	12	28	23	8	10	12	13	11	13	18
80	12	13	15	12	30	24	9	12	12	14	9	10	19
36	5	14	19	11	27	21	9	12	12	13	10	10	19
106	19	14	13	12	29	23	10	11	12	14	11	9	20
64	18	13	14	13	28	22	9	11	12	15	11	10	19
43	0	13	16	12	28	23	9	12	12	13	9	11	19
97	1	13	13	13	29	23	10	12	11	13	9	10	20
79	3	14	16	13	28	24	10	10	13	14	11	11	19
103	6	14	14	11	29	23	10	13	13	15	9	11	18
102	1	14	13	12	29	24	9	13	12	13	9	11	18
112	34	14	13	11	28	22	10	10	12	14	9	10	17
60	14	15	11	12	29	22	9	10	12	13	10	10	19
57	0	13	13	12	28	24	9	11	12	14	10	12	18
40	1	15	16	13	28	23	11	10	12	14	10	12	17
80	22	13	11	12	30	23	10	12	11	15	9	10	19
50	1	13	13	13	31	23	9	14	12	14	9	10	18
72	22	12	13	12	28	21	10	12	11	13	8	11	19
105	8	13	10	11	28	22	10	12	13	13	10	9	19
90	3	14	16	12	31	23	9	14	12	14	8	10	18
71	4	13	20	12	28	22	9	10	12	14	9	12	20
28	20	13	16	12	28	23	9	10	12	13	10	11	17
109	10	14	12	13	29	22	9	13	12	14	9	12	18
76	25	13	10	12	29	23	9	10	12	15	9	10	20
78	12	13	15	13	27	22	9	12	11	14	9	11	19
91	26	13	10	12	27	23	8	12	11	15	9	10	20
45	0	15	12	12	28	23	10	11	12	13	10	12	18
111	23	13	11	12	28	23	9	10	12	14	9	11	19
85	0	16	14	11	28	23	10	12	12	13	9	11	19
74	4	15	13	11	29	23	9	10	12	14	12	10	17
66	1	13	11	12	28	21	9	13	12	13	11	10	19
38	25	14	16	13	29	22	9	11	12	14	9	10	20
62	1	15	10	12	28	21	9	12	11	14	8	12	19
85	0	15	15	13	28	23	9	12	12	13	9	11	18
101	0	14	13	11	29	22	9	13	12	15	10	11	19
80	37	13	11	12	29	22	9	13	12	13	9	10	19
108	12	13	16	11	28	24	10	10	12	13	10	10	19
90	0	15	12	12	31	25	9	10	13	13	9	11	20
46	28	14	20	12	27	23	10	10	12	13	11	10	18
70	6	14	10	11	29	24	9	10	11	13	11	10	19
93	5	16	10	11	28	20	8	12	13	13	10	10	17
40	7	13	13	11	28	23	10	15	12	13	8	12	18
101	1	13	14	11	27	21	9	10	12	14	10	11	18
70	11	13	17	13	27	23	9	13	12	13	10	12	18
31	13	16	12	12	27	23	10	12	12	14	9	10	17
79	10	15	10	12	30	22	9	10	12	15	9	11	18
86	0	14	10	11	29	22	9	12	13	13	10	11	19
41	7	15	17	12	27	24	9	12	12	13	8	12	18
61	1	13	13	12	29	22	10	12	12	14	12	11	19
38	5	13	16	12	30	23	10	13	13	13	9	10	18
40	2	13	16	11	28	24	10	12	12	14	9	11	18
49	11	16	12	13	27	23	10	11	11	13	10	10	19
92	0	13	17	11	27	22	9	13	12	13	9	11	18
65	3	15	16	12	29	23	11	12	14	14	10	12	18
97	30	13	14	13	28	22	10	11	13	14	10	11	19
40	7	14	10	11	29	23	11	12	13	14	9	11	18
53	1	13	10	11	26	22	10	14	12	13	10	12	19
23	0	13	12	12	29	22	9	12	12	13	9	11	19
60	24	13	10	13	28	24	9	12	12	13	9	12	18
101	22	14	12	12	28	23	9	13	12	13	11	11	17
59	9	15	12	11	29	22	10	10	12	14	10	11	16
45	9	15	12	12	27	20	10	10	12	13	11	11	17
66	10	15	12	12	29	23	11	10	11	13	9	10	18
33	24	16	12	12	29	20	8	12	12	13	9	12	19
83	18	15	14	12	30	25	9	10	12	15	9	13	19
96	2	13	15	12	30	22	9	11	12	14	11	10	18
72	18	16	13	12	31	21	9	12	12	14	9	10	16
99	0	15	13	13	28	21	9	10	12	14	9	10	20
72	2	15	16	12	28	23	10	11	11	15	11	11	19
27	0	13	15	11	28	23	9	12	13	13	10	11	18
71	3	14	12	13	29	22	9	13	11	14	10	11	19
78	4	13	18	13	28	22	9	13	12	14	10	11	18
72	1	13	10	14	28	22	9	14	11	13	9	12	19
81	13	16	13	12	29	23	9	10	11	13	11	11	19
59	19	13	10	12	28	24	10	12	11	13	11	12	19
42	1	12	17	11	28	20	9	12	11	14	8	11	19
92	23	14	17	12	30	24	10	10	12	15	9	10	18
67	0	15	14	11	27	23	9	10	13	13	9	10	18
82	0	16	16	11	30	24	9	13	12	13	9	11	20
72	29	13	14	12	29	24	9	10	14	14	9	9	18
85	28	16	12	12	30	23	9	11	13	14	12	9	19
46	5	13	13	12	27	25	8	12	12	13	9	10	18
78	16	13	14	12	30	23	9	10	11	15	11	9	18
64	3	14	12	12	28	25	10	13	12	15	9	11	18
99	43	15	10	11	28	24	10	12	12	13	9	12	16
71	42	14	10	12	28	23	9	13	11	14	12	11	19
86	12	14	17	12	31	22	10	12	12	13	11	11	20
69	47	14	12	11	28	23	10	10	12	13	9	10	17
39	3	14	11	12	28	23	9	12	11	14	11	10	18
53	0	14	10	11	29	23	9	10	11	13	9	12	17
98	1	15	14	13	29	22	10	11	12	15	9	9	18
104	0	14	17	12	29	21	9	13	12	13	9	11	18
61	16	14	17	12	30	24	10	10	12	14	9	9	17
58	0	13	11	11	29	23	10	10	11	13	9	11	18
104	18	14	13	12	29	21	10	11	13	13	10	11	17
43	15	15	13	12	26	23	9	10	12	13	11	10	19
82	5	14	14	13	28	23	10	12	12	13	10	10	19
70	21	14	12	12	29	23	10	10	12	14	11	10	17
93	16	15	18	12	27	24	10	12	11	15	10	12	17
43	41	14	13	12	28	20	9	9	12	15	10	10	18
79	0	15	12	12	31	22	10	12	12	13	9	10	17
95	22	14	10	11	28	22	9	10	11	13	9	10	19
37	10	15	16	11	27	22	9	12	13	13	9	11	18
100	29	12	13	12	28	22	8	10	11	14	9	9	20
73	0	13	9	13	26	22	9	13	13	13	9	11	19
84	2	13	10	12	30	25	10	13	12	13	9	10	17
80	39	13	17	12	28	21	9	10	11	14	9	9	17
47	17	13	10	12	29	22	10	10	13	13	11	11	19
45	2	14	15	11	31	24	10	10	12	13	9	11	19
51	0	14	10	12	28	21	9	11	11	13	11	12	18
95	7	13	19	13	28	22	10	12	12	14	10	12	18
53	14	14	19	12	27	22	9	10	12	14	11	11	18
50	28	13	13	11	27	22	9	12	12	13	9	11	19
90	14	12	17	13	29	24	9	12	12	13	11	11	18
46	31	13	14	11	26	22	9	10	12	13	9	10	18
86	16	14	12	11	26	22	10	13	13	13	9	14	16
43	9	12	13	12	26	23	9	12	11	14	11	11	18
88	17	14	13	12	26	20	8	10	12	14	9	10	18
91	0	13	12	13	27	22	9	10	13	13	10	12	17
45	0	15	10	12	30	24	9	12	12	14	10	9	17
74	15	14	17	12	28	23	9	11	12	14	9	11	18
47	1	12	13	13	30	22	8	12	11	15	9	11	16
81	15	13	14	13	28	23	9	10	11	15	10	11	18
36	12	14	15	12	28	22	10	10	12	14	12	12	19
102	16	13	10	11	29	23	8	10	11	13	9	11	17
92	10	14	11	11	28	22	10	10	12	13	10	11	18
32	23	16	13	12	29	22	9	14	12	13	10	10	18
93	15	12	10	12	28	23	9	13	12	13	9	10	19
89	28	13	10	11	28	22	9	13	11	14	9	9	18
77	12	15	16	12	29	23	9	11	12	13	9	11	18
92	6	14	12	12	30	24	9	10	14	13	8	10	18
45	9	13	17	12	27	23	10	13	11	13	9	11	16
97	8	15	14	13	28	22	11	12	12	13	9	10	17
96	6	14	14	11	29	23	9	12	12	13	11	10	18
60	21	12	14	11	30	24	10	10	12	15	11	10	19
40	0	15	13	13	30	21	10	10	12	14	9	9	19
97	1	14	12	12	30	23	10	12	11	13	10	10	19
38	0	13	9	13	29	22	9	11	12	13	10	11	19
78	16	14	16	14	26	22	11	13	11	14	8	11	19
55	22	13	13	11	28	20	9	12	11	13	11	11	19
68	18	13	17	11	27	23	10	10	12	12	11	11	18
76	14	14	15	13	28	22	9	12	12	14	9	11	17
63	1	13	16	11	29	24	9	12	12	13	10	11	19
44	9	13	13	12	28	20	9	13	13	13	10	12	18
23	29	14	13	13	27	21	10	11	11	14	9	11	16
77	16	13	16	12	29	22	8	12	13	13	11	11	17
53	13	14	10	11	29	23	11	12	13	14	9	11	18
46	1	13	12	12	27	22	9	13	13	13	11	12	19
77	7	14	12	13	27	22	10	12	11	13	9	11	17
101	19	15	15	12	28	24	9	13	13	13	11	12	18
65	12	13	10	12	27	22	9	11	11	14	11	9	20
94	28	13	13	12	28	22	9	9	12	14	8	10	19
100	28	13	11	12	27	25	9	10	11	13	9	12	19
76	25	14	10	11	28	24	8	10	12	13	9	11	18
69	0	14	12	12	29	20	10	10	13	14	8	10	17
44	5	13	13	11	28	24	10	11	12	14	10	10	18
66	2	14	13	11	27	23	10	12	12	13	9	10	19
46	3	13	17	12	28	22	9	12	11	13	12	11	19
83	3	13	13	12	29	23	9	10	12	14	10	11	17
104	23	14	10	11	30	22	10	12	13	13	9	11	18
75	5	13	11	11	29	23	10	12	12	13	11	10	18
44	1	14	13	13	30	24	8	10	11	13	9	11	18
32	3	15	14	12	28	23	9	10	13	13	9	10	19
68	0	15	12	11	29	22	10	10	12	14	9	11	18
63	1	14	20	11	29	24	9	10	11	15	9	11	19
48	7	12	12	11	30	21	9	12	11	14	10	11	19
99	15	12	15	11	29	23	8	11	11	14	9	11	17
78	15	12	11	12	27	24	9	13	12	13	10	12	18
86	6	14	11	12	28	22	10	13	11	13	9	9	19
72	34	15	13	12	30	25	9	12	13	13	11	11	18
105	38	14	10	12	31	20	9	13	13	13	11	10	19
81	18	14	12	13	27	23	10	10	12	14	9	9	19
82	5	13	13	11	28	23	9	13	12	15	10	10	18
71	16	14	12	11	29	24	9	13	12	15	8	10	19
55	12	13	13	12	29	23	10	10	12	13	9	11	19
20	5	13	16	11	29	24	9	11	12	13	8	11	19
91	0	13	12	13	29	21	9	13	11	13	9	12	18
50	20	12	10	13	29	22	10	10	12	14	11	10	19
76	12	14	10	12	28	23	10	10	13	14	11	11	19
96	0	13	17	13	27	23	9	13	12	13	10	12	18
94	0	13	10	12	28	24	9	10	12	13	9	9	17
85	2	14	10	11	28	23	9	15	13	15	9	11	17
53	11	14	14	11	29	24	10	10	12	13	10	11	18
52	23	13	17	13	28	21	9	11	12	14	8	10	16
48	0	13	11	11	29	22	9	13	13	13	11	10	19
40	26	14	15	11	28	22	9	10	12	13	9	13	17
104	18	15	14	11	30	24	10	12	11	14	10	12	18
54	10	12	12	12	27	22	9	15	13	14	9	10	17
45	18	14	13	12	27	23	9	14	13	13	11	11	18
110	24	15	10	12	30	22	10	10	12	13	9	11	17
61	39	13	10	12	27	23	9	10	13	13	9	10	17
111	18	15	15	12	27	24	11	10	12	14	11	10	18
97	34	16	16	13	28	23	9	10	12	13	11	9	19
93	12	13	10	12	29	21	10	12	12	14	9	9	19
83	13	15	16	11	27	23	10	12	12	13	9	11	18
54	1	14	13	13	28	23	9	11	11	13	11	10	19
48	0	15	19	12	26	24	9	12	12	14	10	9	20
108	9	15	13	12	30	22	9	11	11	14	10	10	18
78	2	13	11	11	31	23	9	10	13	15	8	11	19
63	2	13	11	12	29	22	10	12	12	14	10	10	18
94	34	14	12	12	29	22	9	10	12	13	10	10	18
39	3	14	16	12	29	24	9	10	12	14	12	11	19
56	45	15	10	12	30	21	9	10	12	12	9	11	18
52	6	14	11	12	28	22	10	12	11	14	9	10	17
66	14	14	11	13	27	20	9	10	12	14	9	12	19
100	2	13	14	12	28	22	10	10	12	13	9	11	18
85	20	13	12	12	30	23	10	10	12	13	10	11	19
45	17	14	10	12	27	23	8	10	13	13	9	12	17
35	10	14	12	12	27	23	10	13	12	13	12	11	19
99	7	13	12	13	27	23	10	12	12	15	10	12	19
27	8	15	13	13	31	23	9	13	13	13	9	11	18
84	33	13	15	13	29	24	10	13	11	14	9	12	18
102	6	13	14	11	31	21	9	11	14	13	10	9	19
80	23	14	13	11	28	23	9	10	11	14	10	11	17
64	1	13	13	13	28	23	10	12	12	13	10	12	20
103	0	13	10	12	29	21	10	12	12	14	9	9	19
103	1	14	10	11	28	23	9	10	12	13	9	9	18
70	14	13	13	12	27	23	9	10	12	14	8	11	18
102	17	15	14	12	30	23	10	10	14	13	11	9	21
68	25	12	14	11	28	23	9	10	12	14	10	11	19
50	2	12	12	11	30	23	9	12	11	13	10	11	17
77	6	13	13	13	30	22	8	12	11	15	9	11	16
72	4	14	10	11	28	22	11	10	12	15	9	11	19
77	11	14	11	12	27	23	9	10	11	13	9	9	17
70	15	13	16	12	28	24	9	13	14	14	11	10	18
94	6	13	18	12	29	22	9	12	11	14	9	10	19
38	23	14	11	12	27	22	10	10	11	13	10	9	19
95	4	13	17	13	28	23	9	10	14	15	9	11	18
42	13	13	12	12	30	25	9	13	13	13	9	11	20
66	10	13	12	12	29	25	9	12	14	15	11	11	20
69	2	15	12	11	30	22	9	13	11	15	8	10	19
103	8	15	12	12	29	20	10	10	12	14	10	11	18
106	0	13	18	13	28	22	9	13	12	14	10	11	18
83	1	15	10	12	28	23	9	11	11	13	9	10	18
100	1	14	17	11	28	20	9	11	11	14	9	12	17
75	6	15	16	13	29	23	10	12	13	13	8	11	18
55	1	14	13	12	29	22	9	15	11	13	10	10	18
77	22	14	13	11	29	20	9	12	11	13	9	10	20
78	45	13	10	13	27	24	9	12	12	13	9	12	18
71	6	13	10	13	28	22	11	12	14	13	8	11	18
95	1	14	13	12	28	22	9	13	11	13	9	12	17
59	19	12	13	12	27	23	8	12	12	13	9	12	20
49	2	15	14	13	29	22	10	11	12	15	9	9	18
104	2	14	15	13	28	24	9	12	11	14	9	11	18
38	23	14	14	11	28	24	10	10	12	14	10	11	17
78	0	13	17	13	29	24	9	10	11	13	10	10	18
72	20	13	12	12	29	22	9	10	12	13	8	10	19
115	30	13	16	11	29	22	9	12	11	14	9	11	19
108	4	14	12	12	30	24	10	13	12	13	10	11	17
40	3	13	19	12	29	23	9	10	12	13	9	12	19
68	4	14	9	11	27	23	9	12	12	15	9	11	17
65	0	15	12	13	26	24	9	12	13	13	11	11	19
79	1	13	11	12	28	21	9	10	12	13	9	10	19
54	7	14	12	12	27	23	9	10	12	13	9	11	19
74	9	12	13	12	28	24	9	13	12	13	11	12	19
50	0	13	12	11	30	22	9	12	12	14	9	11	19
106	2	13	15	11	27	23	9	11	12	13	9	11	19
75	20	15	14	13	28	21	9	10	11	12	10	9	20
47	35	13	11	13	31	22	9	12	12	15	9	11	19
74	0	13	15	12	29	20	9	10	13	13	10	11	18
45	40	14	16	12	28	24	9	13	11	13	8	11	18
86	0	14	11	12	29	21	10	12	13	13	10	10	18
46	11	15	12	12	27	20	10	14	11	12	9	11	18
53	3	14	9	13	29	22	9	13	12	15	9	10	17
76	5	14	10	11	31	22	10	12	12	13	8	11	18
48	1	13	10	12	29	23	9	10	12	15	9	10	20
82	47	13	13	11	29	23	10	11	13	15	9	10	19
111	18	15	12	11	31	23	9	10	12	15	11	12	20
58	2	14	13	12	30	23	9	13	13	14	10	10	17
71	12	15	10	12	28	23	9	10	12	13	11	9	17
42	32	13	14	12	28	23	9	10	11	13	9	12	19
115	7	14	13	11	28	24	9	10	12	14	9	10	18
27	11	14	10	12	30	22	10	12	12	15	9	12	17
58	4	12	14	13	28	20	10	13	11	14	9	11	18
108	0	13	15	11	30	22	10	11	12	13	9	11	18
105	6	13	10	11	29	22	9	13	12	13	10	10	18
72	19	16	10	12	28	23	9	13	13	14	10	10	19
87	5	16	10	11	29	22	10	10	12	14	12	10	18
92	37	13	12	12	30	22	10	10	12	13	11	11	18
64	3	14	13	11	29	20	9	10	11	13	11	12	18
63	15	14	18	11	29	23	10	10	12	13	9	12	19
68	8	13	14	12	28	24	8	10	12	15	9	11	19
100	3	14	13	12	27	23	9	12	11	13	9	12	19
75	32	16	9	11	27	21	10	12	12	13	11	11	17
70	1	13	10	12	26	24	9	10	11	13	11	12	18
100	6	14	10	12	28	23	9	12	13	14	9	10	20
107	9	13	16	11	31	22	9	10	12	13	10	11	18
95	18	12	12	12	28	22	9	13	12	13	11	11	19
35	14	13	10	12	29	23	9	10	12	15	9	10	20
60	31	13	12	11	28	23	10	10	11	13	9	9	18
102	33	14	14	11	27	23	9	11	12	13	11	10	20
29	1	12	9	12	29	21	9	11	12	14	8	11	17
93	25	12	13	12	28	21	10	12	11	13	8	11	19
40	17	13	11	12	29	23	9	12	11	13	8	12	17
91	2	13	10	13	27	23	9	10	11	14	9	10	16
92	4	14	14	13	28	23	10	12	12	13	10	10	19
102	0	14	11	12	31	24	8	11	13	13	9	13	17
64	0	13	13	13	27	23	10	13	12	13	9	10	18
77	15	12	10	12	29	22	9	10	13	13	10	12	19
103	34	14	13	13	28	23	9	10	12	13	9	9	20
57	26	13	12	12	27	24	9	11	13	15	11	11	17
101	2	15	14	12	28	23	9	10	12	15	11	10	18
45	2	14	14	13	28	24	9	13	13	15	9	9	18
105	22	13	11	13	28	22	9	12	12	15	12	10	19
42	0	13	10	12	28	23	10	10	12	14	9	10	20
58	6	13	10	12	29	23	9	10	13	14	8	10	19
97	4	14	14	12	28	24	9	10	12	13	9	10	20
62	2	15	17	12	29	24	9	11	12	13	9	12	20
63	8	15	13	12	29	24	9	11	11	14	9	10	19
40	12	12	10	13	29	23	9	13	12	14	10	10	18
96	1	13	10	12	29	23	9	12	12	13	10	10	19
106	6	14	11	12	27	22	9	12	12	13	9	10	19
26	2	14	12	12	30	22	10	13	12	13	8	11	17
82	40	13	13	11	29	23	10	12	13	13	11	13	19
82	36	13	13	12	27	21	9	13	12	13	10	11	18
65	41	14	13	13	29	22	9	12	12	14	10	12	19
103	1	14	13	13	28	23	9	10	12	13	9	9	20
104	9	13	14	12	27	22	10	12	12	13	10	12	18
47	33	13	10	12	27	23	9	9	12	14	9	11	19
56	10	15	15	12	28	24	9	13	13	13	11	12	18
78	8	14	14	12	30	23	10	10	11	13	11	12	19
51	41	16	13	12	29	21	10	13	13	13	9	9	19
68	34	15	15	12	30	22	10	12	11	13	9	11	18
115	30	14	12	11	30	23	9	10	12	14	9	10	17
87	1	13	15	13	29	22	11	14	11	13	10	10	19
48	0	12	10	12	27	22	10	10	11	14	11	11	17
75	12	13	12	13	29	21	8	10	11	15	10	10	20
69	1	13	10	12	27	21	9	10	11	14	8	12	16
107	36	14	11	11	29	22	9	10	12	14	9	12	18
36	1	12	12	11	30	21	9	12	11	14	10	11	19
63	2	13	15	12	27	24	9	12	12	14	8	11	17
111	20	14	15	11	29	22	10	12	13	13	9	11	18
93	13	13	10	13	28	23	9	12	11	13	9	11	20
69	10	14	13	13	29	20	9	10	12	14	9	11	18
57	7	15	10	12	27	24	9	13	13	14	9	10	20
42	2	15	15	13	27	24	10	13	12	13	11	10	16
101	10	13	14	12	29	21	9	10	13	14	9	11	20
63	21	13	10	12	29	23	9	10	12	13	9	10	18
39	6	15	13	13	28	22	10	13	13	13	11	10	18
85	1	13	13	11	27	24	9	10	12	13	10	11	19
101	3	15	9	12	30	24	10	12	12	13	10	11	17
73	0	13	11	13	29	23	9	10	12	13	10	9	19
111	0	15	16	12	27	23	10	10	14	13	9	10	19
83	24	14	13	13	31	22	9	12	12	14	11	11	20
98	14	13	15	12	30	22	9	11	12	14	11	10	18
97	0	15	11	12	29	21	9	12	12	13	12	12	18
88	0	15	12	12	31	25	9	10	13	13	9	11	20
94	9	15	12	12	28	24	10	13	12	14	10	12	20
94	16	14	13	12	30	22	8	10	11	13	9	11	19
72	17	13	10	11	26	21	10	11	12	15	11	12	19
40	28	12	10	12	29	21	9	10	12	13	10	11	18
41	32	14	14	13	28	23	10	12	12	13	10	10	19
67	3	13	16	12	27	23	8	10	13	13	9	10	17
77	6	15	14	12	28	23	9	10	11	12	11	12	17
