# Supplementary material for: Using game theory to thwart multistage privacy intrusions when sharing data
Source: Sci Adv. 2021 Dec 10;7(50):eabe9986. doi: 10.1126/sciadv.abe9986 (PMC8664254; doi:10.1126/sciadv.abe9986)
Supplement: Supplementary file 2 — Data S1 [file sciadv.abe9986_data_s1.zip › sciadv.abe9986_data_s1/DemoKAnonymization/exp/2058/data/target_data/i50.csv]

YOB	State	STR1	STR2	STR3	STR4	STR5	STR6	STR7	STR8	STR9	STR10	STR11	STR12
64	17	13	18	12	30	22	9	11	12	14	11	13	18
84	0	13	12	13	29	22	10	12	11	13	9	11	19
70	11	14	14	11	27	23	9	11	12	13	11	10	20
85	7	12	12	13	28	22	9	13	11	15	9	11	18
71	5	12	10	12	27	22	9	12	12	14	9	13	20
26	0	13	10	12	28	22	9	10	12	13	11	10	18
105	0	14	12	12	29	22	10	11	12	14	9	10	18
76	1	15	9	12	29	24	10	12	12	14	9	10	20
102	27	15	14	13	30	22	9	12	13	13	9	11	19
52	25	14	13	13	27	24	9	13	13	13	9	10	18
73	1	15	12	11	31	23	9	10	12	15	11	12	20
35	11	14	12	12	30	22	10	13	12	13	8	11	17
72	2	13	11	11	30	23	9	12	12	14	9	11	19
75	1	13	11	13	27	23	9	12	11	13	9	10	19
42	11	12	9	13	29	24	9	12	13	13	9	9	18
35	36	13	10	13	27	23	8	11	11	13	8	9	18
50	10	14	12	12	27	23	8	12	11	13	11	10	19
67	1	14	16	11	29	22	10	9	12	13	8	10	19
60	9	12	17	12	27	20	9	10	12	14	9	10	19
109	3	13	13	11	28	22	8	11	11	13	11	10	19
84	3	13	12	13	30	24	8	13	11	13	10	11	18
64	1	13	14	11	29	22	10	10	12	15	9	10	21
39	29	13	13	13	29	22	9	13	12	13	8	11	20
74	27	14	9	12	28	24	9	12	12	14	10	12	19
83	19	15	10	11	27	21	9	10	11	14	10	13	17
42	34	13	16	11	28	23	9	11	12	14	9	10	17
106	14	14	11	12	26	24	10	12	11	15	10	10	17
102	37	13	14	12	28	25	10	12	12	13	10	11	18
79	7	14	10	12	29	22	10	10	11	13	9	11	18
44	5	13	10	11	29	22	9	12	12	13	9	10	19
36	9	13	16	11	27	23	9	10	12	13	10	10	16
67	0	15	11	11	26	22	10	10	12	15	9	9	20
56	9	13	12	13	27	23	9	10	12	15	11	11	17
73	5	13	10	13	27	23	11	12	11	12	10	12	19
59	1	13	11	11	29	23	10	10	11	13	9	11	18
48	0	15	13	12	30	25	9	12	13	13	11	11	18
74	1	14	11	11	28	24	10	9	12	14	9	10	20
77	31	14	14	11	29	23	10	10	12	13	9	10	21
43	24	13	12	12	28	22	9	12	12	13	9	10	19
98	5	13	11	13	28	21	10	10	12	13	11	10	17
44	26	13	11	12	30	24	10	10	12	13	10	10	20
37	6	12	11	11	27	23	10	13	12	14	10	12	18
90	7	13	16	12	28	24	9	13	14	14	11	10	18
39	0	14	13	11	28	24	9	12	12	13	11	12	20
92	15	14	11	13	31	23	9	12	14	14	11	10	19
98	0	13	14	11	29	23	10	10	12	13	11	10	19
49	11	14	14	12	30	22	10	13	13	13	10	12	19
116	30	13	16	12	28	23	9	10	11	14	9	10	18
110	4	14	13	12	29	23	10	11	12	14	11	9	20
110	1	14	13	12	29	23	9	12	11	13	8	11	17
29	47	12	14	12	28	22	10	15	11	13	8	10	20
65	13	12	16	13	30	21	9	12	11	14	10	10	18
35	12	14	11	12	27	22	10	10	11	13	10	9	19
44	18	15	10	13	28	24	9	13	12	13	11	12	21
66	3	14	10	12	28	22	9	10	11	13	9	11	20
38	1	15	12	12	28	22	10	10	12	13	9	11	19
105	4	14	19	11	28	22	9	13	13	13	9	10	18
100	0	13	16	13	27	21	10	12	12	13	9	10	19
40	17	12	13	12	30	23	8	10	14	13	10	13	20
78	0	15	10	12	28	23	9	10	12	13	10	10	19
58	0	14	10	12	29	24	9	10	11	14	9	10	19
77	5	15	10	13	29	23	8	10	13	14	10	12	18
85	50	13	12	12	28	25	9	10	12	15	9	10	18
78	21	14	11	11	30	24	9	12	13	13	12	9	17
55	2	13	10	12	28	23	10	10	12	13	9	12	17
57	12	13	15	11	29	23	10	13	11	14	8	12	18
27	13	13	11	13	27	24	9	9	12	13	9	10	19
101	1	14	12	12	30	22	9	12	13	14	10	12	17
81	2	12	12	11	28	21	9	10	13	14	12	12	19
30	4	14	10	11	28	22	11	10	12	15	9	11	19
59	11	13	10	12	29	22	10	10	12	13	10	11	17
48	4	12	13	11	29	24	9	12	12	14	9	11	19
39	42	14	13	12	28	22	9	12	12	15	11	10	17
86	10	13	10	11	28	22	10	10	12	13	11	11	19
34	21	14	12	12	28	21	9	12	12	13	9	12	19
98	20	14	17	13	28	24	10	10	13	14	11	11	19
65	0	13	15	12	28	22	9	12	12	13	10	12	18
49	1	15	13	12	29	20	10	13	11	14	9	10	19
48	1	13	17	12	31	24	9	13	13	13	9	10	18
71	0	12	11	12	27	23	9	12	13	15	10	12	19
104	16	14	10	12	31	21	10	12	11	13	9	10	16
63	2	15	13	13	26	24	9	12	12	14	10	10	18
46	38	14	20	12	27	23	11	10	12	14	10	8	18
112	30	14	13	12	28	23	10	10	11	13	9	10	18
100	24	14	11	13	28	22	8	10	11	13	9	10	18
58	12	12	11	11	30	23	9	10	13	13	9	8	17
52	33	14	10	12	30	20	10	10	12	15	9	10	19
52	3	14	13	12	31	24	9	13	12	13	9	10	19
97	8	16	10	11	31	22	10	10	12	13	8	11	18
89	13	15	13	13	30	21	10	10	12	14	9	9	19
106	6	14	16	12	29	21	9	10	12	14	11	11	18
99	1	14	12	12	29	22	8	13	12	13	9	10	18
57	9	15	13	11	27	22	9	12	12	13	9	10	18
46	3	13	17	12	31	22	9	12	13	14	9	11	18
96	1	15	13	13	28	21	9	10	12	14	9	10	20
97	30	13	12	13	29	23	9	10	11	13	8	10	18
85	1	14	13	12	29	24	10	10	12	14	9	11	20
118	1	14	16	12	28	21	9	10	12	13	9	12	18
54	17	13	14	12	27	23	9	12	12	14	9	10	17
85	26	16	14	11	31	25	11	11	11	13	11	10	18
8	8	12	10	12	28	25	10	10	12	13	9	9	18
94	2	13	12	13	28	24	8	11	12	13	10	10	18
100	1	13	15	12	30	22	9	11	12	14	11	10	18
64	4	13	17	12	27	23	10	13	11	13	9	11	16
106	8	13	14	12	28	24	8	10	12	15	9	11	19
101	28	14	10	12	31	23	9	11	11	13	10	9	19
40	12	12	13	13	29	23	9	10	11	13	9	9	18
102	2	15	10	11	29	20	9	12	12	14	11	9	18
75	10	14	12	12	27	23	8	12	11	13	11	10	19
99	7	14	13	12	28	23	10	10	11	13	9	10	18
92	10	15	15	12	28	22	9	12	12	14	8	9	20
106	11	15	11	12	28	21	9	13	11	13	9	10	18
63	0	12	11	11	29	23	8	12	13	13	9	11	20
75	6	15	11	12	29	23	9	12	11	14	11	10	19
65	8	14	12	11	28	21	9	10	12	15	10	13	17
114	17	13	11	11	29	22	9	13	13	13	11	10	19
101	4	13	20	12	30	24	10	12	12	14	9	12	19
48	5	14	14	13	28	23	10	12	12	13	10	10	19
104	0	13	13	12	29	22	10	11	13	14	9	11	18
68	5	16	11	12	30	22	8	12	12	14	10	12	19
104	7	14	15	12	29	22	9	10	11	14	10	10	18
37	15	12	10	13	27	22	9	12	13	15	11	10	16
55	3	16	10	13	28	24	9	12	11	13	10	12	16
67	20	13	12	13	26	20	9	12	13	13	9	11	19
95	4	14	16	14	28	22	9	10	11	13	9	9	18
65	2	14	13	12	28	22	10	12	13	14	11	9	19
70	1	12	12	12	27	24	9	10	12	13	11	10	19
68	7	13	10	12	27	23	10	11	11	14	10	12	18
77	1	15	10	12	28	22	10	10	14	13	9	11	20
82	25	13	17	12	27	25	11	13	11	14	10	11	19
87	0	14	17	12	29	21	9	13	12	13	9	11	18
105	32	13	15	12	28	22	9	12	12	13	10	12	18
101	0	13	12	12	28	23	10	10	12	14	9	9	18
93	2	14	10	11	27	23	9	10	12	13	10	12	17
64	14	14	13	13	26	23	9	13	11	14	11	10	20
65	1	15	15	14	28	24	9	13	12	14	9	10	18
69	15	13	19	12	28	23	9	10	12	14	10	11	19
30	20	15	10	11	27	21	9	10	11	14	10	13	17
75	39	12	10	11	27	22	9	12	12	14	11	12	18
57	4	14	12	12	30	23	10	12	11	13	10	10	19
36	3	14	15	12	27	23	10	10	13	13	11	13	16
94	17	13	15	13	28	21	9	12	12	13	9	10	19
92	1	14	14	12	26	22	8	10	12	14	10	11	18
69	9	14	16	12	27	21	10	10	11	13	10	12	17
63	27	16	13	12	28	21	11	12	12	13	11	10	19
51	32	14	14	12	28	23	9	11	13	14	8	10	19
36	29	13	16	12	29	23	10	10	11	14	9	10	18
103	7	12	17	12	28	22	10	10	12	13	9	10	18
108	13	12	17	13	29	24	9	12	12	13	11	10	18
66	11	15	15	12	28	22	9	12	12	14	8	9	20
55	20	15	13	11	28	23	9	10	12	13	9	10	17
95	20	14	11	12	26	22	9	15	11	14	11	10	19
46	29	14	13	13	28	23	9	13	11	13	9	10	19
51	18	14	16	12	31	23	11	10	12	13	9	10	19
36	1	12	16	13	29	21	8	10	14	14	9	10	19
50	13	13	10	12	27	22	10	13	12	15	11	11	17
90	22	13	11	12	28	23	10	13	12	14	10	9	19
91	3	15	18	12	26	21	9	10	12	13	10	11	18
65	19	15	12	12	27	20	10	10	12	13	11	11	17
40	20	13	12	13	26	20	9	12	13	13	9	11	19
35	3	13	14	12	28	24	8	10	12	15	9	11	19
110	29	13	16	12	27	23	9	10	13	13	9	10	17
42	1	14	10	12	28	24	10	10	12	13	9	13	18
54	42	13	16	11	27	23	9	10	12	13	10	10	16
56	11	15	12	11	28	23	9	10	12	13	10	11	19
103	1	14	14	13	29	22	10	12	11	13	11	12	18
41	2	13	10	11	28	23	9	10	13	13	9	10	17
35	20	13	11	12	28	21	10	10	12	13	11	10	17
95	10	13	13	13	31	23	9	10	11	13	10	12	18
88	32	16	10	11	28	23	9	10	13	14	10	11	19
71	5	13	12	11	30	22	9	10	12	15	11	11	19
52	16	13	10	11	27	23	9	10	11	13	9	10	19
70	23	12	13	11	29	21	9	10	12	13	10	11	16
90	0	13	11	12	27	20	9	10	12	14	10	9	17
66	1	13	11	12	28	21	9	10	12	13	9	10	19
69	9	13	10	11	26	21	10	11	12	15	11	12	19
106	10	13	15	12	29	23	9	11	12	13	10	11	18
72	8	13	20	12	29	23	9	10	12	14	9	12	18
67	3	14	13	12	29	25	10	13	12	13	12	10	18
48	12	13	13	13	27	24	9	10	11	14	10	10	19
34	7	14	16	14	29	22	9	11	12	13	10	11	18
25	0	13	15	12	31	24	9	10	12	13	9	11	19
31	23	14	17	13	28	23	10	10	11	13	9	11	17
57	14	14	19	12	27	22	9	13	12	14	11	10	18
102	1	14	14	11	30	22	10	13	13	13	10	12	19
99	31	13	10	12	28	24	9	10	12	13	9	9	17
44	2	14	10	12	26	21	10	10	12	14	10	12	18
87	2	14	10	12	30	22	10	10	12	14	9	10	19
102	45	16	13	12	27	22	10	12	13	14	8	9	17
97	0	15	10	14	28	23	9	12	12	13	9	11	18
65	14	14	13	12	27	22	10	12	12	13	9	10	18
73	5	14	13	12	28	22	11	12	13	13	11	10	20
84	14	14	13	12	27	22	10	12	12	13	9	10	18
74	5	15	11	12	29	23	9	12	11	14	11	10	19
108	8	13	11	12	27	20	9	10	12	14	10	9	17
95	28	13	13	12	27	21	9	12	12	13	10	10	18
91	27	15	12	11	27	21	10	10	11	13	9	11	17
110	14	15	15	13	28	23	9	12	12	13	9	11	18
75	4	14	16	13	26	23	10	10	12	13	10	10	20
35	1	14	14	12	27	23	9	10	13	13	9	10	18
91	4	14	12	12	30	22	10	13	12	13	8	11	17
76	27	13	10	11	28	22	10	10	14	13	9	10	17
55	0	13	13	10	28	22	8	11	11	13	11	10	19
101	1	13	10	12	28	24	9	10	12	13	9	9	17
92	1	15	16	12	29	24	9	10	12	13	9	10	18
72	12	13	13	12	30	22	9	10	12	13	11	11	17
73	15	12	10	13	27	23	9	12	12	15	9	12	18
66	8	15	15	11	29	21	9	12	14	14	9	11	18
86	6	15	14	13	30	22	9	12	13	13	9	12	19
56	0	13	13	12	28	22	10	12	11	12	12	12	19
95	11	13	15	11	30	22	8	12	12	14	10	10	19
95	30	14	14	11	27	22	9	13	12	13	9	9	17
74	0	14	12	13	28	22	9	10	13	13	9	12	18
61	4	13	18	12	28	22	10	13	12	15	10	11	18
67	21	16	11	12	28	23	8	10	12	13	11	13	18
77	3	13	17	12	27	23	10	14	11	15	10	12	19
65	2	14	10	12	29	24	9	12	13	13	8	10	18
101	9	12	10	13	30	22	9	10	10	13	9	11	17
52	10	13	10	14	27	22	9	10	13	13	11	11	18
56	8	14	10	12	27	22	10	10	11	12	9	11	19
77	25	14	18	13	29	22	11	10	12	13	10	11	18
47	1	13	11	11	30	24	9	12	11	13	9	10	20
66	22	13	10	12	30	22	10	12	11	13	8	11	18
49	14	14	10	11	28	24	9	11	11	14	9	12	17
88	0	13	16	12	28	22	10	12	10	13	9	10	19
41	30	13	15	13	29	24	10	13	11	14	9	12	18
95	22	13	13	12	27	21	9	12	12	13	10	10	18
108	1	14	11	12	30	23	10	10	13	14	9	9	19
47	2	15	8	11	28	22	9	12	12	13	8	12	18
89	1	14	11	13	28	24	9	11	13	14	10	11	19
40	37	14	14	11	30	22	9	13	13	13	9	10	18
70	3	12	12	13	28	23	10	10	12	13	10	11	18
48	10	14	16	11	29	23	10	12	12	14	10	12	18
57	12	13	12	11	28	24	10	10	11	14	9	12	17
102	11	13	12	12	29	25	10	10	11	13	10	11	18
70	9	13	11	11	28	23	9	10	13	13	10	10	18
109	24	15	15	12	28	24	9	10	12	14	9	10	18
78	30	14	13	13	29	23	8	13	12	13	10	12	20
67	21	14	10	13	28	22	9	11	11	13	8	9	19
97	44	13	19	14	29	21	9	13	12	13	10	11	18
102	23	14	12	12	27	22	9	12	12	13	9	11	17
92	1	12	13	12	28	22	10	12	13	13	9	10	20
68	38	13	12	12	27	23	9	10	12	13	9	11	18
64	4	15	12	11	27	22	10	12	12	13	10	11	20
113	24	13	12	13	29	23	9	10	11	13	11	11	19
101	17	14	12	12	30	23	10	10	13	14	11	10	20
40	6	13	11	11	31	23	9	10	13	15	8	11	19
62	1	13	11	14	29	23	9	12	12	15	9	11	19
115	0	12	12	11	28	24	8	13	12	14	9	9	17
41	3	16	17	13	30	22	10	10	13	13	11	11	18
87	2	12	10	12	28	23	8	12	12	13	9	12	20
44	6	14	17	12	28	24	9	10	10	14	9	11	19
66	12	15	16	13	30	21	10	12	14	13	9	11	19
40	4	12	20	12	28	21	8	12	12	14	9	9	19
48	36	13	14	11	29	22	9	13	14	13	12	12	19
95	1	13	13	12	28	23	9	10	12	13	10	10	20
47	8	13	10	11	29	22	9	12	13	14	9	10	18
72	23	13	11	11	31	23	9	10	13	15	8	11	19
86	25	14	11	11	30	23	10	13	11	13	9	10	19
53	2	13	11	12	27	22	10	13	12	13	11	10	19
41	5	13	16	11	28	23	11	10	12	13	9	10	19
38	10	15	10	13	28	22	9	10	13	13	11	11	20
102	45	12	14	12	30	23	9	12	12	14	9	10	19
88	22	12	12	13	29	20	9	12	13	14	9	11	19
96	0	15	9	12	28	20	10	10	12	13	10	10	18
67	0	12	14	12	30	23	10	10	11	13	8	11	18
53	3	15	10	12	29	22	9	10	12	14	12	9	20
67	6	13	12	11	30	22	9	10	12	15	11	11	19
65	1	13	12	13	28	21	8	9	12	15	9	10	19
42	0	14	19	13	29	23	9	10	12	14	10	11	18
106	22	13	12	12	29	23	9	12	11	13	9	13	19
89	31	15	13	12	27	23	10	12	13	13	11	11	18
29	0	14	10	11	28	23	10	10	12	14	9	12	19
39	8	14	15	11	29	21	10	10	13	13	10	12	19
93	1	12	14	12	28	22	10	15	11	13	8	10	20
61	0	14	14	11	29	22	10	12	12	13	9	11	19
38	21	13	9	13	28	22	8	11	13	13	9	10	18
39	16	15	11	11	30	24	10	12	12	13	9	13	18
42	2	12	10	11	27	22	9	12	12	14	11	12	18
97	3	14	10	12	27	20	8	15	11	14	10	11	18
103	14	12	14	11	29	23	9	12	12	13	11	13	18
63	12	12	14	12	29	22	9	10	12	14	9	10	18
81	24	14	12	11	28	22	9	12	11	14	10	11	18
115	3	13	13	12	27	22	9	12	12	13	9	11	19
46	0	13	14	12	28	22	9	10	12	13	10	11	20
75	39	13	12	12	28	24	9	10	12	13	8	10	18
73	24	13	13	11	29	24	8	13	12	14	9	11	18
43	5	15	12	13	30	23	9	12	12	14	8	10	18
40	1	13	15	11	30	22	8	10	12	14	8	10	17
100	14	15	18	11	28	23	9	12	12	15	10	10	19
39	2	15	10	11	30	23	9	13	11	14	10	13	18
28	7	15	13	14	27	22	10	10	13	13	9	10	16
51	3	15	10	12	29	22	9	10	12	14	12	9	20
53	5	14	12	12	30	23	9	10	12	13	9	10	19
41	14	14	16	12	26	23	10	12	12	15	9	9	19
54	6	13	14	13	29	23	9	10	11	13	9	11	19
50	35	14	10	12	31	23	9	12	11	13	10	10	18
89	41	13	11	12	29	23	10	12	12	14	11	10	19
108	6	12	17	11	28	20	9	12	11	14	8	11	19
97	12	16	12	12	28	23	9	11	12	13	9	10	17
42	0	14	12	12	26	22	9	10	12	13	10	10	19
66	3	16	13	12	30	23	9	10	12	13	10	10	19
90	4	13	12	11	29	24	9	12	11	13	10	11	19
86	14	12	10	12	29	23	9	12	12	14	9	11	19
101	2	12	14	12	28	22	10	10	12	13	10	10	18
109	25	15	18	12	30	22	10	10	11	13	10	12	19
90	0	13	10	12	28	21	9	10	11	13	9	11	18
76	20	15	10	12	30	23	10	12	12	14	9	11	18
104	6	13	12	13	27	20	10	12	11	12	11	11	17
71	6	14	12	12	27	23	9	12	12	13	9	12	17
26	2	13	13	12	28	23	10	13	13	15	10	11	18
50	0	15	17	11	26	21	9	12	12	13	9	11	21
66	35	15	17	12	28	24	9	10	12	14	10	10	20
70	3	14	14	11	28	22	9	10	14	15	8	11	19
88	10	14	16	13	28	24	10	10	13	14	11	11	19
65	8	16	14	11	31	25	11	11	11	13	11	10	19
96	11	14	19	11	28	22	9	13	13	13	9	10	18
47	7	13	12	12	28	22	9	12	12	13	9	10	19
94	0	15	18	11	28	23	9	12	12	15	10	10	19
33	2	13	20	13	27	22	9	12	12	14	8	9	18
74	0	14	14	13	31	23	9	11	11	14	10	11	18
65	11	13	10	11	28	22	10	10	14	13	9	10	17
107	4	14	13	12	29	25	10	13	12	13	12	10	18
51	23	13	12	12	29	22	9	13	13	13	9	10	19
102	11	13	14	11	28	22	8	10	12	13	10	13	18
78	1	15	13	11	26	21	9	14	12	14	10	10	18
103	11	12	13	12	29	22	9	12	13	13	11	9	19
78	24	16	10	12	28	23	9	13	13	14	10	10	19
93	11	16	10	11	28	23	9	11	10	13	9	11	19
56	9	13	12	12	28	23	9	13	13	14	9	11	18
92	1	16	12	11	27	24	9	10	12	14	11	10	20
98	2	15	17	13	28	24	9	12	12	13	11	9	18
49	4	14	11	13	30	23	10	10	12	13	10	11	19
65	23	13	12	11	29	23	10	12	11	13	9	10	18
51	6	14	10	11	28	21	10	10	12	14	9	11	18
51	5	15	19	12	29	23	9	12	12	15	11	12	17
50	21	14	11	12	29	25	10	9	13	13	8	11	20
76	3	13	12	13	26	20	9	12	13	13	9	11	19
96	3	14	13	11	29	24	8	10	13	15	10	10	18
91	30	14	10	11	27	24	10	13	12	13	9	12	18
97	25	12	10	13	30	22	9	10	12	14	10	10	19
42	0	12	10	12	28	22	10	10	12	13	9	10	20
38	5	13	17	12	29	23	10	12	12	13	10	9	19
67	20	12	10	12	29	22	9	13	12	13	11	11	18
38	6	16	12	13	29	20	10	13	12	13	11	12	17
77	17	14	15	11	28	24	10	14	11	13	11	10	18
53	1	13	15	11	30	23	10	12	12	13	9	9	17
39	16	13	15	11	27	21	10	10	12	13	10	11	20
60	7	13	17	12	31	24	9	13	13	13	9	10	18
47	4	13	17	11	30	23	9	11	11	13	9	11	20
97	5	13	17	13	30	22	9	12	12	14	9	10	20
95	19	14	11	12	29	20	9	11	12	15	9	11	18
79	3	15	17	12	28	22	9	10	12	14	12	10	17
49	23	16	13	13	28	22	9	12	12	14	11	10	18
61	15	14	10	11	27	23	9	12	11	13	8	11	19
47	1	14	19	12	29	22	9	13	11	13	8	9	18
73	24	14	13	12	27	22	9	10	11	14	11	9	20
77	1	16	11	12	28	21	9	10	12	14	9	11	18
77	2	15	10	12	27	21	9	12	11	13	9	10	18
89	9	13	13	12	30	24	9	13	12	14	10	10	19
104	5	12	13	12	29	21	9	12	12	13	9	12	17
98	2	13	15	12	29	23	9	11	12	13	10	11	18
52	10	15	18	13	29	20	10	13	12	14	9	11	17
121	2	13	14	13	29	24	9	11	12	13	11	11	20
103	31	14	14	13	27	23	9	13	12	13	11	10	17
57	6	14	16	12	29	23	9	12	11	14	9	11	20
40	4	13	18	11	29	23	9	12	12	14	10	11	17
78	12	13	15	11	29	23	10	13	11	14	8	12	18
31	4	12	14	13	28	20	10	13	11	14	9	11	18
91	0	14	13	13	26	23	9	13	11	14	11	9	20
54	2	14	13	12	27	22	10	9	12	15	10	11	20
77	1	14	18	12	28	23	9	13	13	14	10	10	17
40	29	14	12	11	29	22	9	14	12	13	11	11	18
73	18	14	10	12	29	22	9	10	12	13	8	12	19
117	6	14	19	13	27	22	9	13	12	14	9	10	18
107	36	12	10	12	28	22	9	12	12	14	9	9	18
94	5	14	20	12	28	23	10	12	13	13	9	11	18
60	10	13	12	12	27	23	9	11	12	13	9	9	18
50	16	14	11	13	28	23	8	10	12	13	9	10	18
66	13	15	12	13	27	22	9	12	11	15	9	11	21
73	0	14	19	13	28	23	9	13	12	14	11	10	19
66	13	12	14	11	27	22	9	11	12	14	9	12	19
78	23	13	14	11	29	22	9	11	12	14	9	10	17
43	23	16	16	12	30	22	9	12	12	14	9	10	18
97	33	14	10	12	27	22	9	10	12	14	10	12	19
48	4	13	19	12	31	23	10	10	12	15	10	11	19
42	5	12	17	12	26	23	9	10	13	13	8	12	18
107	22	13	13	12	28	23	9	9	12	14	9	11	19
58	1	15	10	12	28	21	9	13	13	12	9	9	18
43	21	14	15	11	29	21	10	10	13	13	10	12	19
97	22	13	16	12	30	23	9	11	12	13	8	11	18
42	11	12	10	12	28	23	8	12	12	13	9	12	20
105	25	13	12	12	27	24	10	12	11	15	10	10	18
43	4	15	15	11	28	21	9	10	12	14	10	10	19
92	4	15	20	11	28	20	9	10	12	13	10	12	17
98	32	13	10	13	28	22	9	10	10	13	9	11	17
62	1	13	10	11	28	22	10	12	12	13	12	10	18
45	35	13	10	12	30	20	9	9	11	14	9	11	18
45	6	13	18	13	29	23	11	10	12	13	11	11	17
41	1	13	10	11	29	22	9	10	11	14	12	10	19
86	4	15	10	12	28	22	10	10	14	13	9	11	20
86	0	16	16	12	28	23	9	12	12	14	9	10	19
66	32	14	13	12	29	25	10	13	12	13	12	10	18
94	8	13	10	13	28	24	10	12	12	13	10	9	21
51	2	15	12	12	30	22	9	11	11	13	10	10	18
79	17	14	14	13	27	23	9	13	12	13	11	10	17
45	4	14	11	12	29	23	9	12	12	14	8	11	19
102	0	13	12	13	29	22	9	10	11	13	10	11	19
71	26	14	15	12	29	22	9	10	12	13	11	11	21
37	1	15	10	12	29	22	10	12	12	14	9	10	19
92	11	14	19	12	28	22	9	13	13	13	9	12	18
96	2	13	15	11	28	22	9	12	12	13	9	12	19
74	28	14	15	11	29	21	10	10	13	13	10	12	18
104	3	16	10	13	27	25	10	10	11	13	9	11	18
68	21	13	17	12	30	20	9	12	12	13	8	9	18
80	16	15	13	13	29	22	9	13	11	14	9	12	18
70	19	15	15	12	31	23	9	14	12	13	9	12	18
49	11	12	17	13	28	22	9	12	11	14	10	10	19
85	5	14	16	12	28	23	10	12	12	13	9	11	17
70	1	13	13	12	30	23	9	12	12	14	9	10	18
76	6	13	14	12	27	22	10	12	11	13	10	9	18
39	1	15	12	11	27	22	10	12	12	13	9	11	19
32	15	13	13	13	28	23	9	12	12	13	9	9	18
78	15	15	10	12	28	22	9	15	12	14	11	11	19
69	32	13	11	11	29	23	9	10	13	13	10	9	19
74	1	15	11	11	29	24	10	14	11	14	9	10	20
35	3	15	17	12	31	20	9	13	11	14	12	9	18
52	2	16	14	11	28	22	10	13	12	13	9	12	18
111	1	13	15	12	27	25	9	10	11	14	9	11	18
69	1	13	18	12	27	23	10	10	12	15	9	11	19
97	42	13	10	11	28	24	9	12	12	13	8	13	20
92	1	13	11	12	29	23	10	11	14	14	9	10	18
72	1	15	13	12	29	20	10	13	11	14	9	10	19
90	2	14	12	12	28	25	10	13	12	15	9	11	18
104	0	13	17	11	30	22	9	10	13	15	9	11	18
51	4	14	13	11	28	21	9	13	12	13	9	11	20
40	2	16	16	12	28	23	9	12	12	14	9	10	19
49	22	14	10	11	29	23	10	12	12	14	9	9	16
89	29	14	10	13	29	23	9	13	12	13	11	10	20
57	6	13	14	13	29	23	10	10	11	13	9	10	18
41	16	16	10	12	29	23	9	12	12	13	10	10	17
66	1	12	16	13	29	23	9	12	12	14	11	10	17
53	5	13	12	13	27	22	9	10	13	13	10	12	17
82	0	15	13	12	28	23	10	12	14	14	9	11	19
50	2	14	11	12	28	23	9	10	11	14	10	11	20
91	6	13	10	14	30	24	9	10	12	13	10	11	19
80	7	13	17	12	29	23	9	10	13	13	10	9	16
75	7	15	12	11	29	22	10	10	12	14	10	11	16
47	0	13	16	12	27	21	9	10	11	13	9	10	19
76	19	13	16	12	27	23	9	10	13	13	9	10	17
105	45	14	17	11	29	21	9	10	11	14	11	10	19
33	10	14	10	12	28	22	9	12	14	13	9	10	18
89	7	13	12	11	28	23	9	12	10	14	11	11	17
43	10	14	12	11	30	25	9	14	12	14	9	11	20
99	27	13	13	12	27	24	9	11	13	13	9	11	18
39	14	13	12	12	27	22	9	11	13	13	10	10	19
81	1	13	14	12	29	20	9	10	12	13	10	10	18
58	0	15	14	12	28	23	9	10	13	13	9	10	19
83	0	14	19	13	29	23	10	9	12	13	10	10	18
60	16	13	10	13	30	23	9	10	12	14	10	10	17
37	30	13	13	12	27	21	9	12	12	13	10	10	18
56	2	12	12	11	29	24	10	10	12	13	9	11	18
50	17	13	17	11	28	22	10	10	11	14	10	11	18
106	25	15	17	12	28	24	9	10	12	14	10	10	20
105	16	12	11	11	28	22	10	12	11	13	9	11	19
53	0	14	13	12	26	23	10	12	14	14	10	11	18
42	6	14	13	11	29	22	11	12	12	14	11	11	20
59	10	13	14	11	29	22	10	10	12	15	9	10	21
64	21	13	13	12	29	23	10	11	12	14	11	12	18
56	27	14	12	13	27	22	10	12	12	13	8	10	18
73	1	12	10	11	27	23	9	12	12	14	11	10	20
37	12	13	14	11	29	24	9	12	11	14	9	10	20
111	26	13	14	11	29	22	9	12	13	14	10	11	17
98	18	14	12	13	28	23	9	10	13	13	10	11	15
100	1	13	14	12	29	20	9	10	12	13	10	10	18
42	3	15	11	12	30	22	9	12	11	14	9	9	18
39	38	13	15	12	28	22	9	12	12	14	9	10	19
46	6	14	9	11	28	21	10	12	11	13	9	10	18
52	6	13	13	10	26	24	10	10	11	14	10	10	18
110	28	15	12	13	27	23	9	11	11	15	8	10	18
113	1	14	10	12	28	23	10	13	11	13	8	10	18
38	2	15	17	11	29	22	9	13	12	13	11	11	18
37	18	14	11	12	29	21	10	12	13	13	10	10	18
44	26	12	14	11	28	23	9	15	12	15	10	10	19
43	2	14	11	12	26	22	9	10	13	13	10	10	18
76	17	14	10	12	30	22	10	12	12	15	9	12	17
82	17	13	18	12	28	22	9	13	12	13	9	11	20
52	0	13	12	12	27	23	9	11	12	13	9	9	18
86	5	13	17	12	29	22	9	10	12	15	9	11	20
72	11	14	18	12	29	22	10	13	12	13	11	11	17
97	27	15	11	11	28	23	9	12	12	14	9	12	17
75	24	16	10	11	28	20	8	12	13	13	10	10	17
51	6	13	12	11	27	22	10	13	14	14	9	11	17
90	1	15	10	12	27	24	9	13	13	14	9	10	20
71	24	12	10	11	26	22	9	12	13	13	9	10	17
92	0	13	10	12	27	24	9	10	12	13	9	9	18
101	5	12	13	12	30	22	9	12	11	15	9	10	19
47	17	13	11	12	27	23	9	13	12	14	10	12	19
72	20	13	10	11	28	22	9	12	13	14	9	10	18
101	41	13	13	12	27	22	9	12	11	15	10	11	19
49	27	16	13	13	28	22	9	12	12	14	11	10	18
41	1	13	13	12	28	23	9	11	11	14	10	11	20
77	1	14	17	13	27	24	11	12	13	13	9	11	18
55	44	12	11	11	27	23	10	13	12	14	10	12	18
64	1	14	13	13	28	23	9	10	12	15	9	11	19
77	16	13	15	12	29	24	9	10	11	14	8	11	17
44	33	14	16	13	29	22	9	12	11	13	9	12	18
87	2	13	12	12	28	21	9	10	13	13	9	12	19
100	2	14	10	11	29	24	9	10	11	14	10	10	17
41	7	14	10	12	29	22	10	11	12	14	10	10	20
98	15	13	11	11	28	22	9	10	12	15	9	11	18
66	2	13	20	11	28	23	10	12	12	13	10	11	17
52	18	14	18	12	27	23	10	13	13	13	9	11	19
103	16	12	15	12	29	24	10	10	11	13	10	9	18
73	16	13	13	12	29	23	10	10	12	13	9	11	18
95	32	13	10	12	27	23	9	10	13	13	9	10	17
101	12	14	13	12	29	22	10	12	12	13	10	10	18
79	13	13	12	13	28	25	9	10	12	14	9	9	20
42	19	12	12	12	29	23	9	10	14	14	9	12	18
56	0	14	17	12	28	23	10	13	11	14	9	9	18
72	3	13	12	12	29	24	9	10	13	14	8	10	19
71	14	14	16	14	26	22	11	13	12	14	9	11	19
80	3	14	13	12	28	23	9	10	12	14	8	11	18
45	29	14	12	12	30	22	10	13	12	13	8	11	17
104	2	14	12	12	29	21	10	10	13	14	8	10	17
62	20	13	16	12	27	22	10	10	12	13	9	11	15
111	33	14	16	13	30	21	9	14	14	13	11	10	19
39	30	16	14	13	27	23	10	13	12	15	9	11	18
75	7	15	13	11	28	23	9	10	12	13	9	10	17
55	1	15	14	11	30	20	9	10	12	14	10	11	17
95	0	14	12	12	29	23	9	10	12	13	10	12	20
104	0	12	14	13	28	21	9	10	12	13	9	11	19
64	40	13	10	12	27	21	9	10	11	14	8	12	16
43	14	12	10	11	28	21	10	12	11	14	9	11	18
85	8	14	17	12	27	22	10	14	11	13	9	11	19
102	5	15	12	12	27	20	10	14	11	12	9	11	18
6	2	13	10	11	30	22	10	11	12	14	10	11	19
40	0	13	18	11	29	22	9	12	11	13	10	10	19
41	0	13	10	11	30	23	9	12	12	14	12	11	18
72	2	14	13	12	28	23	9	14	12	13	9	9	19
55	24	13	12	12	29	23	10	13	12	13	10	12	19
79	20	14	15	13	27	24	9	11	11	13	10	10	19
55	12	13	10	11	27	22	10	11	13	14	10	9	18
78	11	13	10	11	27	23	9	10	11	13	9	10	19
94	28	13	13	12	28	22	9	9	12	14	8	10	19
23	13	15	10	12	28	23	9	10	12	13	11	9	17
66	38	14	15	12	28	22	9	12	12	14	9	9	19
94	2	14	11	12	30	25	9	11	12	15	9	10	20
65	36	15	16	12	29	24	10	13	12	13	9	9	17
41	1	13	10	11	29	24	10	12	12	13	9	10	18
80	18	14	11	11	26	22	9	12	11	13	8	10	17
57	6	14	10	12	30	22	9	12	13	13	11	11	19
108	31	14	13	13	30	22	9	10	13	14	9	11	17
65	21	13	10	11	27	23	10	10	13	14	9	10	19
88	29	14	13	11	29	24	9	10	13	13	10	11	17
53	6	14	13	13	31	22	9	12	12	14	11	11	20
71	33	15	17	12	28	22	10	9	12	13	9	9	18
50	26	14	15	13	28	22	9	12	11	14	9	11	18
68	17	13	12	12	27	23	9	10	11	14	10	11	19
102	10	13	12	13	28	23	9	10	13	15	11	10	17
42	1	15	17	12	29	23	9	10	13	14	10	10	19
77	28	14	11	12	27	22	10	10	11	13	9	10	19
46	1	12	14	14	28	21	10	12	14	14	9	9	16
111	4	14	16	12	27	21	9	12	12	13	9	10	18
70	3	15	15	13	28	22	10	10	12	13	9	10	19
53	5	13	9	12	29	23	10	13	11	13	8	11	18
90	36	14	19	11	29	23	9	11	12	13	10	12	18
86	0	14	11	13	28	22	10	10	12	14	10	12	18
77	6	13	13	11	27	24	9	10	12	13	10	11	19
89	11	14	13	12	27	22	11	14	12	13	10	11	20
105	0	15	12	12	29	24	9	12	12	15	10	11	18
86	38	14	11	12	27	23	9	10	11	14	10	9	19
41	8	14	17	12	28	22	10	13	13	14	10	9	20
76	29	16	12	12	27	20	9	10	12	13	9	9	18
80	20	13	13	12	29	22	9	12	12	15	9	11	17
84	21	14	16	13	28	25	10	10	12	13	10	11	19
40	24	15	18	12	28	23	9	10	11	13	11	11	17
41	3	13	10	12	29	22	10	13	11	12	9	11	19
72	2	13	12	12	26	23	9	13	12	13	9	11	18
46	13	15	11	11	30	23	9	10	12	13	11	10	19
59	14	14	10	12	28	24	9	10	11	13	9	10	19
98	1	13	15	12	27	23	10	10	12	13	9	11	18
48	21	12	13	12	28	22	9	13	12	13	11	11	19
65	2	14	18	11	29	23	9	11	11	13	10	10	18
86	24	12	13	12	26	23	9	12	11	14	11	11	18
33	20	14	14	12	29	22	9	13	12	13	10	10	20
56	6	13	14	12	27	22	10	12	11	13	10	9	18
59	26	13	13	11	27	24	9	10	12	13	10	11	19
50	11	14	11	12	29	22	9	13	13	13	10	11	19
96	1	13	13	13	28	23	10	12	12	13	10	12	20
81	12	15	10	12	28	22	10	12	12	14	10	11	18
41	1	13	13	11	28	22	9	13	11	13	10	12	18
38	2	17	14	12	30	22	10	10	12	13	9	11	19
52	5	13	17	11	27	22	10	13	12	13	9	11	18
104	0	14	13	12	29	22	9	10	12	13	9	10	18
65	5	12	10	11	28	21	9	13	12	15	8	10	20
34	15	13	18	13	26	22	9	10	12	14	9	11	19
39	2	12	18	11	28	23	10	13	12	14	10	10	19
42	13	14	12	11	28	22	10	11	11	13	9	10	17
117	4	15	10	13	27	21	10	10	12	14	9	9	17
64	0	13	10	11	31	23	8	10	13	14	10	11	19
97	3	15	10	12	29	25	10	12	13	13	9	10	19
84	4	14	13	13	28	24	9	12	11	15	9	10	19
27	19	13	11	12	30	24	10	10	12	13	10	10	20
68	31	15	14	11	30	24	10	12	11	14	10	12	18
40	0	13	18	12	29	24	9	10	12	14	10	10	19
100	10	14	12	13	30	22	8	10	13	13	11	9	18
40	5	14	13	13	28	23	9	10	12	13	9	9	20
116	20	12	13	12	28	22	9	11	13	13	10	11	19
79	2	13	14	12	28	24	11	12	12	13	9	11	19
108	0	12	14	12	28	22	10	15	11	13	8	10	20
46	4	13	12	11	28	23	10	10	12	13	9	10	19
82	27	13	12	12	27	21	9	13	13	13	9	10	19
53	5	14	18	12	29	22	10	9	12	13	9	9	17
88	15	13	13	13	28	22	9	13	12	13	9	10	18
69	40	14	13	12	28	20	9	9	12	15	10	10	18
56	30	14	13	12	27	21	9	14	12	13	8	11	19
94	25	13	18	11	29	22	10	10	11	13	10	11	18
82	0	16	13	13	30	22	9	12	11	14	9	9	20
36	26	13	19	13	29	21	9	13	12	13	10	11	18
75	26	12	13	11	29	22	10	12	12	13	9	13	19
92	0	15	17	12	29	23	10	10	12	15	9	9	17
50	20	15	12	13	29	23	9	10	12	13	10	10	20
99	5	14	12	12	29	23	9	12	11	14	9	11	19
75	4	14	12	13	26	24	10	10	12	15	9	10	17
31	31	13	13	11	29	23	9	10	12	13	10	10	21
94	3	15	12	11	29	22	10	10	12	14	10	11	16
97	6	14	15	13	27	22	9	13	12	13	10	11	18
108	3	16	12	12	28	23	10	10	12	14	9	12	17
89	1	14	10	11	30	23	9	10	12	14	10	11	19
43	2	13	10	13	30	22	9	10	12	14	12	10	18
66	26	14	13	13	28	24	10	10	13	15	9	11	16
58	6	14	10	11	27	23	9	10	12	13	9	11	19
66	10	15	13	11	27	22	9	12	12	13	9	10	18
39	31	13	19	13	28	22	10	12	12	14	10	12	18
111	34	13	15	12	29	23	9	13	11	13	10	12	18
36	27	14	15	12	31	22	10	12	12	13	10	9	16
100	6	14	16	11	30	22	9	12	12	14	9	10	19
54	45	13	10	12	29	22	10	10	12	13	10	11	17
83	32	14	15	13	28	21	9	10	12	13	9	11	19
100	25	14	12	12	29	25	9	10	12	13	9	11	19
111	17	14	14	12	27	21	9	12	12	13	8	11	17
65	3	13	11	11	29	24	9	11	11	15	8	11	17
92	15	14	14	11	28	25	9	12	11	14	12	10	19
38	0	14	12	12	28	23	9	12	11	13	10	10	20
44	1	13	10	11	28	22	10	10	12	13	11	11	19
97	33	14	15	13	27	21	9	10	12	14	9	12	18
45	39	15	15	12	26	22	9	10	12	13	11	11	19
49	35	14	14	13	29	22	10	11	12	15	9	9	18
84	0	13	12	12	27	23	9	10	11	14	10	11	19
66	1	14	12	11	29	24	9	12	13	13	11	10	19
94	30	13	15	12	29	21	9	12	13	13	9	11	18
106	48	12	13	12	28	23	10	12	12	14	9	10	17
54	23	13	12	12	27	22	9	10	12	13	9	11	19
105	10	13	12	11	28	24	10	12	11	14	10	11	19
43	29	13	15	13	31	20	9	10	11	14	9	10	19
46	3	14	13	11	28	24	10	10	12	13	11	9	19
49	2	15	17	13	28	24	9	12	12	13	11	9	18
35	11	13	10	12	27	23	9	12	12	13	11	11	17
38	9	14	13	11	28	22	10	10	12	14	9	10	17
90	16	16	13	12	28	22	10	10	11	13	9	10	20
65	3	14	13	11	29	22	9	12	13	14	10	10	18
100	0	15	13	12	26	21	10	10	11	14	10	10	19
68	2	13	13	12	29	23	10	10	12	13	9	11	18
54	36	14	10	12	29	24	9	10	11	14	11	12	17
63	0	16	12	12	28	23	10	10	12	14	9	12	17
95	2	13	17	12	29	22	9	12	11	14	9	11	20
100	2	15	10	12	28	23	9	11	11	13	9	10	18
43	39	13	10	13	28	22	9	12	11	13	10	9	17
53	7	14	13	11	27	23	10	12	12	13	9	10	19
111	5	15	17	12	27	24	9	12	13	14	9	11	18
101	23	13	10	13	29	23	10	15	11	13	9	10	19
109	7	14	12	12	28	24	9	13	10	14	9	11	18
101	25	15	15	12	30	23	9	12	12	14	9	10	20
91	0	13	11	11	27	23	10	10	11	13	9	11	18
96	10	14	15	13	27	24	9	12	11	13	9	12	20
36	2	15	15	12	27	24	9	11	14	13	11	11	16
102	6	15	10	12	30	23	10	12	12	14	9	11	18
115	35	14	10	12	28	23	9	10	13	14	9	10	19
67	7	13	17	13	27	23	9	13	12	13	10	12	18
33	1	13	11	12	27	20	10	10	12	14	10	12	18
71	9	14	14	11	29	22	10	10	11	14	8	12	18
44	0	14	12	12	28	21	9	10	11	13	9	10	17
107	39	14	11	11	29	23	9	13	13	14	9	10	19
93	50	13	14	11	31	21	9	11	14	13	10	9	19
108	21	13	16	13	29	22	9	13	12	13	9	10	18
104	0	14	10	12	29	22	10	10	12	13	9	10	18
95	26	13	17	12	28	22	9	12	11	13	12	11	19
53	3	13	17	12	26	22	10	10	12	14	10	10	20
60	0	16	13	11	28	23	9	10	12	13	11	10	18
44	1	15	13	11	30	23	9	10	12	13	8	11	19
61	39	13	10	12	27	23	9	10	13	13	9	10	17
45	7	13	10	11	28	24	10	12	12	13	9	10	18
60	5	13	10	13	27	21	9	12	12	13	9	11	20
53	4	16	11	12	28	21	9	10	12	14	9	11	18
45	0	14	14	11	28	22	10	12	12	14	9	9	19
68	20	13	16	13	29	22	9	10	12	13	9	11	19
62	9	14	11	12	27	22	9	10	11	14	11	10	18
95	18	14	13	11	29	20	9	12	13	14	9	12	18
84	16	14	12	13	30	24	9	12	12	13	9	10	20
68	1	13	11	11	29	25	9	12	12	14	9	10	19
84	30	12	14	12	28	23	9	13	12	15	9	10	16
54	11	14	9	12	29	24	9	13	13	13	10	11	20
53	0	14	10	13	27	24	9	10	13	13	10	12	17
103	2	13	12	11	28	23	8	10	11	14	11	10	16
103	1	13	12	13	26	20	9	12	13	13	9	11	19
112	47	16	16	12	28	24	10	11	12	13	10	12	19
35	38	13	14	12	27	21	9	10	13	14	9	13	18
79	5	12	9	13	29	24	9	12	12	13	9	9	18
48	2	15	11	11	29	24	10	14	11	14	9	10	20
54	5	15	13	11	28	23	10	12	12	15	9	11	20
38	2	15	12	12	29	23	8	10	11	13	10	12	19
103	2	12	20	12	28	24	10	10	13	13	9	10	19
96	0	13	12	11	28	23	9	13	12	15	11	9	21
72	5	13	10	13	28	22	10	12	11	14	9	12	18
96	1	13	12	12	29	22	9	13	12	13	10	11	17
52	23	15	16	12	29	24	9	10	12	13	9	10	18
104	8	14	13	12	28	24	9	12	12	13	9	12	20
70	27	14	16	12	28	25	9	10	13	12	9	11	20
97	25	13	10	12	28	22	9	10	12	13	11	11	17
50	14	13	16	11	29	23	9	11	12	13	12	11	19
80	1	13	16	12	28	23	9	12	12	13	9	11	19
103	18	14	10	11	26	23	10	10	12	14	10	13	19
38	19	13	10	12	28	23	10	11	12	14	9	11	18
107	11	14	14	11	30	21	9	11	11	13	11	10	19
73	1	16	13	11	27	22	9	10	12	14	9	11	21
79	1	13	16	12	28	22	10	10	12	13	10	10	18
62	0	14	12	11	28	24	10	13	12	14	10	11	19
79	15	16	11	12	28	24	9	14	14	14	9	12	19
68	0	14	16	12	28	25	9	10	12	12	9	11	20
49	1	14	16	11	27	24	9	10	12	14	8	10	18
65	6	13	10	12	27	23	9	9	12	14	9	11	19
36	29	12	10	13	27	23	9	12	12	15	9	12	18
100	1	13	14	11	26	22	9	10	12	13	9	10	18
103	1	13	12	12	28	22	9	11	12	13	9	11	19
98	13	16	14	13	29	23	9	10	13	15	9	9	18
110	35	15	12	11	29	22	10	10	12	14	9	11	18
98	17	16	10	13	29	22	9	11	12	13	12	9	18
41	10	13	12	12	28	24	9	12	13	13	10	10	17
45	50	15	15	12	31	21	9	11	12	14	10	11	19
87	43	14	16	13	28	23	9	12	11	13	11	10	19
74	11	14	14	12	29	22	9	13	12	14	9	11	19
73	1	13	12	11	29	23	9	9	14	14	9	11	18
70	18	13	18	13	29	21	9	10	11	13	9	10	18
46	20	14	13	12	27	22	9	10	11	14	11	9	20
36	0	13	17	12	30	22	10	12	12	13	10	9	19
110	30	13	9	13	27	21	9	15	12	15	9	10	17
85	15	12	17	11	27	22	9	13	12	14	9	11	19
99	16	14	12	12	29	23	9	12	13	15	8	10	19
60	10	15	13	11	28	23	11	12	12	13	10	11	17
69	34	14	14	12	28	22	10	10	12	14	9	10	19
28	20	15	11	12	30	22	9	12	11	13	9	9	18
46	0	13	15	11	27	23	10	10	13	13	9	10	19
36	18	13	10	12	29	23	9	10	13	14	8	10	19
32	24	16	13	12	28	22	10	10	11	13	9	10	20
92	25	12	10	12	25	23	8	12	12	13	9	11	20
52	3	13	10	13	30	23	9	10	13	15	10	9	20
71	3	14	14	12	31	22	9	12	12	14	9	10	17
36	11	13	13	11	29	22	9	12	12	14	10	11	18
85	3	14	13	12	28	21	8	12	12	14	8	11	17
72	12	14	13	12	29	23	9	12	13	13	9	10	18
105	2	16	17	12	28	22	9	12	12	14	10	11	18
83	5	13	11	11	30	24	9	14	12	15	8	10	19
68	5	15	13	13	29	25	9	9	14	15	11	12	19
38	23	16	14	11	29	22	9	10	13	13	10	10	19
38	0	13	16	12	30	23	9	12	12	14	10	11	19
94	1	12	20	12	27	23	10	10	11	14	9	11	19
110	3	14	18	12	28	23	9	10	12	13	9	11	17
41	1	13	11	11	26	23	9	12	12	13	11	10	18
92	10	15	17	12	29	23	9	10	12	14	9	10	17
37	21	14	11	14	29	22	8	11	11	14	9	11	17
96	12	13	13	12	29	23	10	10	12	13	9	11	18
53	5	14	12	12	28	23	8	10	12	15	8	11	19
60	6	14	14	12	29	22	9	10	12	13	11	9	18
106	4	14	12	11	30	23	10	10	12	15	8	10	18
108	11	14	13	13	28	22	10	10	12	13	9	9	18
61	34	14	16	12	29	21	9	13	12	13	11	10	19
46	12	14	13	12	30	23	9	12	13	13	9	12	19
59	7	15	17	12	31	20	9	13	11	14	12	9	18
89	0	14	20	12	27	23	10	10	12	13	11	10	18
76	32	14	9	11	30	24	9	12	12	13	9	12	20
57	35	16	12	12	28	23	10	10	12	14	9	12	17
99	4	15	11	12	29	22	9	10	12	14	10	12	18
57	12	14	13	11	27	24	10	12	12	13	9	9	18
97	3	16	11	12	29	24	9	10	12	13	9	10	18
64	0	15	10	12	29	25	10	12	13	13	9	10	19
80	8	15	19	12	28	24	9	10	12	13	10	12	18
61	6	14	17	12	30	24	10	10	12	15	9	10	18
101	0	14	17	12	28	22	10	13	13	14	10	9	20
35	9	14	13	13	26	23	9	13	11	14	11	10	20
94	9	15	11	11	30	23	9	13	12	13	8	11	19
107	0	15	10	11	29	20	9	12	12	14	11	9	18
59	1	14	14	11	27	23	8	10	12	13	9	10	18
105	7	13	10	12	29	23	9	10	12	15	9	10	20
44	37	14	11	13	30	24	9	10	14	13	9	11	18
81	17	14	10	12	29	22	8	10	12	14	11	10	17
85	1	14	17	12	30	24	10	10	12	15	9	10	18
58	2	13	10	11	27	22	9	11	13	13	9	10	18
55	1	14	13	13	30	21	9	10	11	13	11	11	17
62	11	13	12	12	28	21	9	10	13	13	9	12	19
97	11	15	13	11	29	24	10	12	12	14	10	10	17
82	30	12	13	12	28	22	9	13	12	13	11	11	19
74	10	13	15	13	29	22	10	12	12	14	9	11	20
39	28	14	10	12	29	22	10	12	12	14	11	10	17
53	19	16	14	14	28	20	9	12	12	13	8	9	19
40	15	12	14	12	28	22	10	15	11	13	8	10	20
50	2	13	12	12	29	24	10	10	12	14	10	11	20
56	11	13	14	12	30	23	9	10	11	15	11	9	18
27	8	12	15	11	29	23	9	10	13	13	8	11	18
84	1	14	12	12	30	23	10	12	11	13	10	10	19
102	11	13	10	12	28	23	10	10	12	14	9	10	20
58	1	13	12	12	28	23	9	10	11	13	9	10	18
69	34	14	11	13	29	23	10	12	11	14	10	11	18
62	17	13	16	11	28	23	11	10	12	13	9	10	19
112	14	13	13	11	28	24	10	10	12	14	9	9	20
38	1	12	13	12	28	24	9	12	11	13	9	11	18
79	3	14	14	11	29	25	8	10	12	14	11	11	17
48	16	15	19	12	26	24	9	12	12	14	10	10	20
72	0	14	13	11	29	22	8	10	12	15	10	10	19
103	5	13	15	11	30	22	8	12	12	14	10	10	19
74	1	14	10	12	28	23	10	13	11	13	8	10	18
81	9	12	16	11	29	23	10	10	12	14	10	11	17
106	8	13	10	11	27	24	8	12	12	15	11	12	16
101	38	12	17	11	29	21	9	10	12	14	10	13	20
86	30	16	12	12	29	22	10	13	11	13	9	9	18
49	37	16	14	11	29	22	10	12	12	13	10	11	19
33	13	13	10	12	28	23	9	12	13	13	10	11	20
101	24	16	15	11	28	23	9	10	12	13	10	11	19
39	9	14	16	12	29	22	9	13	12	13	9	12	18
92	9	11	16	11	27	23	9	12	12	13	11	12	19
104	3	13	14	13	28	23	9	12	11	13	9	13	21
54	8	13	13	12	29	23	10	11	12	14	11	12	18
73	3	12	17	11	31	21	9	13	11	13	9	11	18
46	34	13	16	12	28	23	9	13	12	13	9	10	19
63	22	14	13	12	28	22	10	12	13	14	11	9	19
92	1	13	11	11	28	22	9	10	11	14	11	10	18
64	9	14	13	12	29	21	9	15	11	13	10	10	18
45	5	14	11	12	30	22	9	10	12	13	12	12	18
55	35	13	12	11	28	24	10	13	12	14	8	11	20
63	31	14	16	11	29	22	9	10	11	13	10	10	18
30	2	14	12	12	27	23	10	12	13	13	9	10	18
61	12	13	9	12	28	24	9	10	12	13	9	10	18
112	4	14	13	13	28	22	9	12	11	13	11	11	17
104	1	14	14	12	27	23	9	10	13	13	9	10	18
74	18	14	16	13	27	23	9	10	13	13	9	10	20
104	6	12	12	11	30	23	9	14	12	14	9	10	19
117	2	15	11	11	28	24	10	9	12	13	10	10	19
57	2	14	12	11	30	22	9	13	12	13	9	9	20
87	8	13	15	12	29	20	9	10	11	13	9	10	18
78	32	15	13	12	27	23	9	10	12	13	9	9	18
77	25	15	13	12	27	23	10	12	12	13	9	10	18
110	0	15	10	14	30	23	9	12	13	13	11	9	17
52	8	15	13	12	28	22	10	10	11	13	9	10	20
51	3	15	15	12	30	23	10	12	12	13	11	11	19
42	3	15	15	12	27	24	9	11	14	13	11	11	16
54	17	14	11	11	29	23	10	10	13	13	9	10	18
63	2	13	15	12	28	24	10	12	12	15	11	11	18
92	1	13	10	12	27	22	10	13	12	15	11	11	17
41	6	13	10	11	29	23	8	10	11	13	9	11	17
61	19	12	13	12	28	24	10	15	11	13	10	11	21
80	6	14	12	12	28	23	9	10	12	14	11	9	18
109	19	14	12	12	29	22	10	11	12	14	9	10	18
62	8	12	15	13	27	22	10	13	12	13	9	9	20
74	16	14	15	12	29	22	9	13	12	13	9	10	20
60	22	14	9	12	29	22	9	10	11	14	9	11	19
84	1	13	15	12	29	22	9	12	13	13	10	11	17
89	9	14	18	12	29	22	10	9	12	13	9	9	17
49	2	14	13	11	30	23	9	10	11	13	9	11	19
96	29	13	10	11	28	22	10	10	12	13	11	11	19
72	0	12	15	12	29	24	10	10	11	13	10	9	18
33	26	14	13	11	29	20	8	10	11	13	11	12	18
107	4	15	12	12	27	20	10	14	11	12	9	11	17
39	25	14	12	12	28	22	9	12	11	14	10	11	20
47	19	14	10	11	29	22	9	13	11	13	11	11	17
76	20	15	11	12	28	21	9	12	11	13	9	10	18
92	1	14	10	13	27	24	9	10	14	13	10	12	17
63	35	14	13	13	28	23	9	10	12	14	12	10	19
60	18	15	13	11	29	22	9	13	13	13	9	10	19
48	0	14	14	13	28	23	10	12	12	13	10	10	19
99	19	13	15	12	28	25	9	10	12	13	10	10	18
98	3	13	13	12	27	21	9	12	12	13	10	10	18
78	1	13	12	12	29	24	8	13	11	13	10	9	18
40	8	13	14	12	27	23	9	13	12	13	9	12	20
32	21	14	15	12	28	23	9	10	14	14	9	11	18
53	0	12	15	12	28	22	10	9	12	13	9	10	16
42	12	13	13	11	29	24	9	13	12	13	9	12	20
32	9	14	14	12	29	21	9	10	12	13	11	11	17
88	17	15	14	13	29	22	10	11	12	15	9	9	18
98	12	14	16	12	30	25	10	10	11	13	9	12	17
35	0	14	11	12	26	24	10	12	11	15	10	10	17
85	19	14	15	12	27	22	9	13	13	15	9	11	18
90	26	14	17	12	26	22	9	12	11	13	8	10	19
60	36	14	14	11	28	22	9	10	14	15	8	11	19
54	0	12	13	12	27	23	9	10	12	13	10	11	18
56	6	13	13	12	29	22	10	12	11	14	10	11	17
63	7	13	18	13	29	22	9	13	12	13	9	9	17
53	8	15	17	13	28	24	9	12	12	13	11	9	18
64	6	13	12	11	27	22	10	13	14	14	9	10	17
42	9	13	17	12	27	24	9	11	12	14	9	9	18
37	4	13	15	13	28	22	9	13	12	13	9	10	20
84	9	13	18	12	29	24	9	10	12	14	10	10	19
82	9	14	16	13	28	22	10	12	12	13	9	10	18
63	0	14	15	11	28	24	10	12	12	13	9	11	19
70	37	13	10	12	27	21	9	10	11	14	8	12	16
39	10	16	14	13	30	23	9	12	12	13	11	10	19
69	23	13	19	11	28	23	9	13	13	14	10	10	17
67	2	15	11	12	29	22	9	10	12	13	9	10	19
69	0	12	12	11	28	23	9	10	11	14	9	10	19
51	3	13	13	12	29	22	10	12	12	14	12	11	19
80	20	12	10	13	28	22	9	13	12	14	10	11	19
100	0	14	20	11	29	22	10	10	12	13	10	12	18
41	1	12	13	12	28	25	8	10	11	14	10	11	18
97	22	14	16	12	28	21	9	10	11	13	11	12	17
97	1	13	11	11	28	21	10	12	13	15	9	11	18
88	11	12	17	13	29	23	8	12	12	13	11	10	19
103	1	13	14	12	29	22	10	11	11	15	9	10	19
34	4	14	10	11	28	23	9	10	13	14	9	12	19
99	1	14	16	11	30	23	9	12	12	13	11	11	18
101	5	16	13	12	29	22	9	14	12	13	10	10	18
54	0	14	12	11	28	23	9	10	12	14	9	13	19
52	12	13	13	12	28	24	9	10	12	13	9	11	20
102	16	16	13	12	29	22	9	14	12	13	10	10	18
95	1	14	11	12	30	23	10	10	13	14	9	9	19
98	4	15	10	12	28	23	9	10	12	13	11	9	17
71	10	13	11	12	28	21	10	13	12	15	9	9	19
58	34	12	13	12	29	21	10	12	12	14	8	12	18
120	14	14	10	13	29	22	9	10	12	13	9	12	18
61	0	14	9	13	27	20	10	9	13	15	9	10	18
57	26	13	15	11	29	22	9	12	12	13	10	11	17
65	2	12	10	13	27	22	9	13	12	13	10	9	20
94	36	13	10	13	29	23	9	12	11	14	12	12	19
56	9	13	13	11	27	22	10	10	12	13	9	11	18
51	13	14	13	12	28	23	9	13	12	14	11	10	17
54	35	13	18	11	30	23	8	12	14	14	9	11	18
93	13	14	13	11	29	22	11	13	12	14	9	10	20
97	45	14	13	11	29	22	10	10	11	13	9	10	19
76	1	14	13	13	30	21	9	10	11	13	11	11	17
105	23	14	11	12	27	20	9	13	11	13	9	11	17
96	7	14	13	11	28	23	9	12	13	14	10	10	18
72	4	13	14	12	29	20	9	10	12	13	10	10	18
75	1	12	10	13	29	23	9	12	12	13	11	10	17
105	2	16	13	13	28	20	9	12	12	14	10	11	20
55	7	15	12	12	29	23	9	10	12	13	9	11	21
44	20	16	12	12	30	22	9	10	12	13	8	10	17
88	40	13	16	13	31	22	9	10	12	15	9	11	17
61	14	13	11	11	27	23	10	10	12	14	10	10	18
71	40	14	13	12	27	22	9	10	11	14	11	9	20
84	8	16	13	11	30	23	9	11	12	14	9	12	18
27	1	13	12	12	27	22	9	13	13	13	11	12	19
70	0	12	10	11	28	22	8	10	13	14	9	10	18
30	3	14	16	12	29	22	9	13	12	13	9	12	18
75	2	12	18	11	28	23	10	13	12	14	10	10	19
31	1	14	18	11	29	22	9	10	12	14	11	11	17
75	15	15	13	12	30	23	9	10	11	14	9	10	19
49	31	15	13	11	29	24	9	10	11	13	9	10	19
40	2	13	12	12	27	24	9	10	11	14	11	11	17
63	6	16	13	11	29	22	9	10	12	13	10	11	20
50	11	13	17	11	27	23	10	12	12	12	9	11	19
102	16	12	11	11	26	25	9	12	12	14	9	11	18
96	36	13	13	11	28	23	9	13	12	13	9	10	18
55	13	15	15	12	29	24	9	10	12	14	9	10	18
106	11	16	18	12	30	23	9	13	11	13	9	9	20
110	8	15	12	12	27	20	10	14	11	12	9	11	17
93	43	15	13	13	28	21	9	13	13	13	9	12	21
31	0	16	12	13	29	20	10	13	12	13	11	11	17
73	27	15	14	13	28	22	9	13	13	13	8	11	16
80	2	12	11	12	29	24	10	12	12	13	9	12	20
36	15	14	18	12	27	23	10	13	13	13	9	11	19
97	22	15	16	12	28	23	10	13	12	14	11	11	18
63	2	13	11	13	27	23	9	11	11	13	9	10	19
104	0	14	11	11	28	24	9	15	12	13	9	11	17
40	12	13	11	11	28	23	9	12	13	13	9	10	18
88	0	15	14	13	30	23	10	9	13	13	11	11	19
108	10	13	13	12	29	24	10	15	12	14	9	9	20
82	37	15	11	11	30	23	9	10	12	13	11	10	19
96	26	14	16	13	29	23	9	12	12	13	10	11	17
50	34	13	13	12	29	23	10	10	12	13	9	11	18
105	8	14	12	12	28	23	9	10	12	14	9	11	19
30	5	14	15	13	28	24	9	12	11	14	9	11	18
80	30	14	20	12	27	23	10	10	12	13	11	10	18
46	5	14	12	12	28	22	9	12	12	12	9	13	18
41	22	14	12	12	29	21	10	10	13	14	8	10	17
40	0	14	12	11	28	22	9	12	11	14	10	11	18
100	14	14	13	12	27	22	9	10	13	14	9	10	18
99	33	12	13	11	28	23	8	13	11	14	9	10	19
55	17	15	12	12	31	25	9	10	13	13	9	11	20
38	2	13	16	12	27	22	10	12	13	14	9	11	18
78	14	13	13	11	29	24	10	13	13	15	11	11	19
79	5	14	10	11	29	24	9	10	11	14	10	10	17
110	29	12	10	11	27	22	9	12	12	14	11	12	18
55	16	13	11	11	28	24	10	9	12	14	9	10	20
103	2	13	10	12	27	22	10	10	11	13	10	12	19
96	0	15	12	11	29	20	10	10	11	13	10	11	18
60	42	13	14	11	28	22	9	11	13	13	8	10	18
93	16	14	12	12	28	21	9	10	12	14	9	11	18
36	21	14	10	12	27	22	9	13	13	15	10	10	19
59	1	14	20	12	28	23	10	12	13	13	9	11	18
35	23	13	16	12	28	22	9	13	12	13	9	10	18
59	1	13	13	13	27	23	9	13	11	13	11	10	17
37	0	16	13	12	29	22	9	14	12	13	10	10	18
