# Supplementary material for: Using game theory to thwart multistage privacy intrusions when sharing data
Source: Sci Adv. 2021 Dec 10;7(50):eabe9986. doi: 10.1126/sciadv.abe9986 (PMC8664254; doi:10.1126/sciadv.abe9986)
Supplement: Supplementary file 2 — Data S1 [file sciadv.abe9986_data_s1.zip › sciadv.abe9986_data_s1/DemoKAnonymization/exp/2058/data/target_data/i51.csv]

YOB	State	STR1	STR2	STR3	STR4	STR5	STR6	STR7	STR8	STR9	STR10	STR11	STR12
72	25	15	16	12	29	24	9	10	12	13	9	10	18
70	1	13	16	12	27	23	8	10	13	13	9	10	17
104	5	15	16	12	26	23	10	12	11	13	10	11	18
39	19	13	16	12	27	21	9	10	12	13	10	11	17
91	1	12	17	12	27	20	9	10	12	14	9	10	19
81	34	13	15	12	29	23	9	11	12	13	10	11	18
89	0	13	11	12	28	21	9	13	12	13	11	10	19
68	8	16	11	12	30	24	9	10	12	13	10	12	18
87	9	15	13	12	28	20	10	15	11	13	9	10	19
39	41	13	13	14	28	23	9	11	11	14	9	12	18
105	36	12	12	12	28	24	9	12	14	13	9	10	18
83	16	13	15	12	29	22	10	10	11	15	9	10	20
81	0	13	10	14	27	23	9	10	11	13	12	11	18
54	16	14	13	12	29	21	9	15	11	13	10	10	18
63	1	14	13	12	28	24	11	10	12	15	10	13	20
68	38	13	13	13	30	24	9	10	12	13	9	10	17
107	0	13	15	13	29	24	10	13	11	14	9	12	18
71	16	15	12	12	26	21	10	10	12	14	9	9	19
98	23	13	10	13	29	22	9	13	12	13	10	10	17
57	0	13	14	12	28	25	10	12	12	13	10	11	18
56	0	13	13	12	30	21	10	10	14	14	12	9	18
39	5	14	18	12	29	22	11	10	13	14	9	9	19
43	15	14	16	11	30	23	9	12	12	13	11	11	18
79	46	13	12	12	30	25	9	13	13	13	9	11	20
48	0	14	14	12	27	23	9	11	13	14	8	10	19
87	0	15	9	11	27	23	9	13	12	14	9	10	19
101	28	14	10	12	28	22	9	12	11	14	10	11	20
50	26	14	12	12	30	25	10	12	12	13	10	11	20
46	1	13	13	13	27	24	11	10	11	13	11	9	18
62	0	13	12	12	28	21	9	12	12	13	9	8	20
56	5	12	13	11	27	20	9	10	13	14	9	11	19
51	16	13	11	13	29	20	9	14	12	13	10	9	19
112	0	13	14	12	30	21	9	13	12	14	9	11	19
102	18	14	12	12	28	23	10	10	12	14	9	10	21
77	18	13	11	11	29	25	9	12	12	14	9	10	19
52	7	13	16	13	28	22	9	10	12	13	9	9	18
95	24	16	13	12	28	22	10	10	11	13	9	10	20
78	28	14	14	11	30	21	10	10	12	13	8	11	20
52	9	13	16	12	27	21	9	9	12	15	9	11	20
77	40	13	16	12	27	21	9	10	11	13	9	10	19
108	5	13	14	12	29	22	10	11	11	15	9	10	19
48	1	16	16	11	30	24	9	13	12	13	9	11	20
79	20	13	16	11	28	21	9	10	11	14	9	10	17
73	11	14	17	12	29	23	9	10	11	15	9	9	17
80	22	13	10	13	27	22	9	12	12	13	9	11	19
46	5	14	14	13	28	23	10	12	12	13	10	10	19
58	5	13	15	12	29	22	10	10	11	15	9	10	20
75	2	14	19	12	29	23	9	12	12	13	11	10	20
31	0	16	12	13	29	20	10	13	12	13	11	11	17
97	1	15	17	11	29	23	9	12	11	13	9	10	19
73	1	13	18	12	29	20	9	12	14	14	9	11	19
66	13	13	14	12	29	24	9	10	14	14	9	9	18
61	1	13	13	13	28	24	9	13	14	14	9	11	18
32	0	14	12	11	29	22	9	14	12	13	11	11	19
70	14	13	16	12	28	22	9	13	12	13	9	10	18
68	6	14	11	12	28	23	9	10	11	13	9	10	19
90	37	14	16	12	30	22	9	12	11	14	9	10	20
71	16	13	13	12	29	22	9	13	12	14	9	10	19
64	32	14	16	11	28	22	10	13	12	13	9	11	20
100	18	13	12	12	28	23	9	10	11	13	9	11	18
55	0	12	13	11	28	22	10	10	12	13	11	11	18
84	13	14	19	11	29	23	9	11	12	13	10	12	18
108	11	15	12	13	30	22	9	12	12	13	9	10	19
100	14	16	13	12	31	21	9	12	12	14	9	10	15
71	11	13	16	12	28	22	10	12	10	13	9	10	19
50	17	13	17	11	28	22	10	10	11	14	10	11	18
64	11	13	9	12	30	23	10	10	12	14	11	10	18
92	31	13	16	12	27	24	10	13	12	14	8	11	18
88	13	13	10	11	29	22	9	13	12	13	10	10	18
79	0	16	13	12	29	21	10	13	13	13	9	9	19
34	0	14	11	12	30	23	10	11	11	13	10	12	18
78	25	14	11	12	27	25	9	10	12	13	9	12	19
56	11	12	16	13	29	21	8	10	14	14	9	10	19
76	34	14	16	13	27	23	10	12	12	14	11	11	19
45	1	14	11	12	28	22	10	13	11	13	9	9	19
55	13	16	13	12	29	23	9	10	14	15	12	11	18
96	29	12	9	11	31	22	9	13	12	13	8	11	18
98	9	14	13	12	28	23	9	13	12	14	11	10	17
67	14	12	12	12	30	22	9	12	13	14	9	11	19
54	2	14	14	12	29	22	10	13	11	13	11	12	20
74	2	12	16	13	30	22	10	10	12	14	11	10	19
47	6	13	12	13	28	24	9	11	12	13	9	11	19
21	9	12	13	12	28	22	9	10	13	13	9	11	18
93	24	13	12	12	27	24	10	12	11	15	10	10	18
49	16	12	10	12	27	23	9	10	12	13	11	11	19
98	5	14	14	12	27	22	9	10	11	14	11	11	21
102	3	13	10	11	30	23	9	12	12	14	12	11	18
43	6	13	16	13	28	22	9	13	13	13	9	10	20
76	4	12	11	12	29	24	10	12	12	13	9	12	20
54	6	14	9	12	30	24	10	12	14	13	10	10	19
71	15	15	11	12	27	24	9	10	12	12	9	11	19
38	19	14	13	12	28	22	10	12	13	13	9	11	18
89	5	13	14	11	29	22	10	10	12	15	9	10	21
48	0	14	14	11	28	23	9	10	11	14	9	11	17
109	26	15	15	12	30	21	10	10	11	14	10	13	18
79	6	14	10	12	30	21	9	12	12	15	8	10	19
43	24	13	10	12	29	23	9	12	12	14	11	10	20
45	1	13	16	12	26	22	9	10	13	13	10	10	18
45	3	14	12	12	27	23	9	11	14	14	9	11	18
32	25	15	10	12	29	25	10	12	13	13	9	10	19
48	14	13	10	12	27	23	10	10	11	13	8	11	19
111	42	15	10	12	30	22	9	10	12	15	9	11	18
29	10	14	13	13	28	24	10	10	13	15	9	11	16
77	5	16	14	14	28	20	9	12	12	13	8	9	19
57	15	13	16	11	28	22	10	12	11	14	11	9	19
91	19	13	10	12	27	21	9	10	11	14	8	12	16
73	6	16	10	12	28	24	9	11	13	14	9	12	17
68	14	16	12	12	28	23	9	13	12	15	10	11	18
51	29	13	13	12	29	22	9	10	13	13	8	11	18
103	1	14	10	13	29	25	9	10	12	13	10	10	18
104	23	13	10	12	28	23	10	12	12	14	11	11	19
82	1	12	15	13	30	23	9	10	12	13	12	11	21
62	39	15	12	11	29	24	9	10	11	13	10	11	19
77	2	12	13	12	31	23	9	13	11	13	9	11	18
35	1	13	12	12	30	23	9	11	11	14	9	11	19
55	20	15	14	11	29	21	10	10	12	14	8	11	18
70	1	15	11	12	29	22	9	12	11	13	11	11	18
83	12	15	10	13	28	21	9	13	12	13	10	9	18
87	0	16	9	12	29	22	9	10	13	14	11	11	19
52	9	12	13	12	31	23	9	13	11	13	9	11	18
88	29	14	14	11	28	25	9	12	11	14	12	10	19
98	14	13	10	12	30	25	10	13	12	13	9	10	17
66	35	13	17	13	27	23	9	13	12	13	10	12	18
27	0	13	16	12	28	24	9	12	13	14	8	11	19
81	17	13	13	12	28	24	9	10	12	13	9	11	20
109	5	12	15	12	29	24	9	13	12	14	11	11	18
57	2	14	12	12	29	23	9	12	11	14	9	11	19
41	16	13	17	12	27	22	10	10	14	14	10	10	19
76	7	15	11	11	28	22	9	11	11	14	11	11	18
103	7	14	17	12	29	21	10	10	12	14	9	10	19
46	4	13	10	12	28	21	9	10	11	13	9	11	18
38	6	14	18	12	29	23	10	13	12	13	11	10	17
23	0	15	17	14	28	23	9	10	11	13	10	11	17
100	26	13	19	12	28	23	10	10	12	14	10	11	19
102	8	14	12	11	29	24	10	13	13	13	9	12	20
63	20	13	10	12	29	21	10	12	11	13	9	10	19
82	5	14	17	12	27	23	10	14	12	13	9	10	19
98	0	13	10	11	28	22	9	13	12	13	9	10	19
41	2	15	14	11	26	23	8	10	13	14	10	11	18
40	11	13	12	12	29	24	9	10	12	14	9	9	18
45	0	13	15	13	29	22	10	12	12	14	9	11	20
81	19	13	11	11	29	23	9	10	13	15	9	11	19
49	19	14	10	12	29	24	10	12	12	14	10	9	21
52	2	13	17	12	31	22	9	10	12	13	9	11	20
42	22	15	13	12	30	21	11	13	12	14	10	11	19
43	39	13	12	12	29	22	9	12	12	14	11	10	16
80	14	13	11	11	29	22	9	13	13	13	11	10	19
92	12	15	13	12	28	22	10	11	12	13	9	11	18
107	3	13	11	12	28	20	10	13	11	13	11	9	17
79	3	14	13	12	31	21	10	12	11	14	10	11	20
104	8	13	11	12	27	22	10	9	12	13	10	11	19
77	19	14	10	13	29	23	10	10	11	14	9	10	19
48	0	12	10	11	28	24	9	12	12	14	11	10	18
43	0	13	10	12	27	23	9	9	12	14	9	11	19
110	11	14	11	12	28	23	9	10	11	14	10	11	20
78	3	14	16	12	29	22	10	11	13	14	10	11	20
90	9	14	12	12	27	24	9	12	13	15	11	10	17
97	27	15	13	12	28	23	9	10	12	13	9	10	18
84	7	14	13	11	29	22	9	10	12	14	9	12	18
94	3	13	10	12	28	21	9	10	11	13	9	11	18
22	2	14	9	11	28	24	9	12	13	14	10	11	19
99	19	13	11	11	29	22	9	13	13	13	11	10	19
103	34	14	13	13	28	23	9	10	12	13	9	9	20
40	0	13	13	12	28	23	9	11	11	14	10	11	20
76	14	16	10	12	28	23	9	13	13	14	10	10	19
67	2	14	10	12	27	23	8	13	12	14	9	10	19
64	23	12	12	13	28	22	9	13	11	15	9	11	18
66	19	13	19	12	28	23	9	10	12	14	10	11	19
99	40	14	10	12	29	22	8	10	12	13	11	10	17
111	32	13	10	11	28	23	9	13	11	14	9	13	17
60	5	15	12	12	28	24	10	13	12	14	10	12	20
82	2	14	16	13	29	21	9	13	11	14	9	11	17
92	29	16	17	12	30	23	10	13	12	14	11	13	19
23	5	14	17	12	28	23	9	10	11	13	11	11	18
97	0	14	12	12	29	22	9	10	11	13	9	11	17
102	40	14	13	12	28	22	9	13	12	14	9	11	18
77	3	13	13	12	29	23	10	10	12	13	9	11	18
101	19	12	13	12	28	23	9	10	12	14	9	9	19
90	1	12	12	12	29	23	10	10	13	14	10	11	17
70	5	15	12	11	29	22	9	10	12	13	10	11	18
29	20	13	13	12	28	22	10	10	11	14	9	10	17
60	0	14	10	12	27	23	10	10	12	13	10	9	18
70	27	14	11	12	28	23	9	12	14	13	9	10	18
36	5	14	9	11	28	21	10	12	13	13	11	9	19
47	27	14	12	12	28	24	9	10	12	14	9	11	19
62	5	13	13	12	28	24	9	12	12	14	9	11	18
76	3	13	11	12	28	22	9	10	13	13	10	11	17
70	0	12	12	11	28	23	9	12	12	13	10	12	18
36	2	15	11	13	27	23	10	11	12	13	9	10	20
33	6	13	12	13	28	24	9	11	12	13	9	11	19
41	7	14	12	12	28	25	9	13	12	13	9	9	19
70	33	12	10	12	27	23	9	10	12	13	11	11	19
98	16	12	15	12	30	21	10	13	12	14	12	11	18
93	2	15	14	12	28	22	9	12	13	14	9	11	17
49	0	15	15	13	28	22	10	10	12	13	9	10	19
112	21	12	10	13	30	22	9	10	10	13	9	11	17
35	18	13	13	11	29	24	10	13	13	15	11	11	19
67	10	12	17	11	26	23	9	13	12	14	10	10	18
34	4	14	13	12	27	20	9	10	12	14	11	11	19
65	29	13	16	12	28	24	9	10	12	15	11	11	18
97	24	16	11	12	28	22	10	12	12	14	8	11	17
42	28	14	12	12	29	22	10	11	12	14	9	10	18
57	18	12	14	13	27	24	9	10	13	14	9	11	19
41	0	14	18	13	26	21	9	10	12	14	9	11	20
92	14	15	18	12	27	22	9	10	12	13	10	10	16
50	14	12	13	11	27	23	10	12	12	14	9	10	17
58	27	13	11	13	28	20	9	10	13	13	11	11	18
86	31	13	12	13	29	24	9	10	14	14	10	9	19
69	9	13	14	11	29	23	9	12	12	13	10	10	19
54	1	13	12	13	27	23	9	10	11	14	10	11	18
43	4	15	16	12	27	23	10	10	14	13	9	10	19
45	2	14	10	12	30	20	10	10	12	14	9	11	20
43	9	13	10	11	29	22	9	10	12	15	10	11	18
82	3	13	15	11	29	24	9	10	11	15	9	11	19
93	2	13	12	11	28	24	10	10	11	14	9	12	17
57	5	14	12	11	29	22	9	15	12	14	10	9	18
84	16	12	11	11	30	23	9	10	13	13	9	9	17
92	14	13	13	12	30	23	9	10	12	13	9	10	18
104	1	13	12	11	32	22	9	10	12	13	11	10	19
55	1	13	11	12	28	21	9	13	12	13	11	10	19
39	1	13	13	11	27	22	9	10	11	13	10	11	20
63	0	15	10	13	27	24	9	12	12	14	8	10	18
98	28	13	15	11	29	20	9	10	12	13	11	12	19
100	0	13	10	12	27	23	10	10	11	13	10	12	19
100	21	14	13	12	29	23	8	10	12	14	8	10	20
57	13	13	14	11	27	23	9	12	11	14	9	11	18
46	0	14	12	11	28	23	11	11	13	13	11	12	18
47	8	12	10	12	28	23	11	12	12	13	11	9	18
112	23	15	12	12	26	21	8	11	12	12	9	11	19
46	20	14	11	10	27	24	9	12	11	14	9	10	18
68	8	13	15	11	29	23	9	10	12	13	11	11	18
88	15	13	13	13	28	22	9	13	12	13	9	10	18
106	1	15	12	13	27	21	10	10	12	13	11	11	17
109	41	13	10	12	25	23	8	12	12	13	9	11	20
63	2	15	9	11	27	23	9	13	12	14	9	10	19
45	9	13	13	11	28	21	10	11	13	15	9	9	18
51	3	13	12	13	27	23	9	10	12	15	9	10	18
58	2	14	13	12	30	23	9	13	13	14	10	10	17
52	21	12	15	13	28	23	9	10	11	14	10	12	17
74	27	15	12	12	31	25	9	10	13	13	9	11	20
40	20	12	12	11	31	24	9	12	13	13	9	12	18
60	12	14	18	11	28	22	10	12	12	14	9	10	19
49	9	14	16	12	29	23	9	12	10	14	9	11	20
94	17	14	15	11	29	22	10	12	13	13	9	11	18
102	0	13	17	11	30	23	10	10	11	13	10	10	19
63	4	13	13	12	28	22	10	10	11	14	11	11	19
99	40	15	19	13	29	21	9	11	12	13	9	9	18
77	33	12	15	12	30	23	9	10	12	14	9	10	18
96	0	14	11	11	28	23	11	13	13	14	10	9	20
48	27	16	15	11	27	23	9	13	12	13	9	10	19
98	0	15	10	13	29	23	10	12	12	14	11	10	17
58	6	14	13	12	28	21	9	12	11	14	9	10	17
99	0	14	15	12	27	19	9	12	12	14	9	12	18
98	10	15	17	12	29	23	9	10	12	14	9	10	17
68	1	14	14	12	28	22	9	12	11	13	10	10	20
56	0	13	16	11	29	24	9	12	12	13	10	11	19
101	16	16	13	12	28	24	10	10	11	14	9	9	18
37	0	13	15	11	27	23	9	10	12	13	10	10	19
103	10	15	12	13	29	22	8	10	12	13	9	10	17
96	0	14	11	13	30	23	10	10	12	13	10	11	19
83	7	13	16	12	28	23	9	12	12	15	10	9	19
106	21	13	12	11	29	24	9	10	11	13	9	11	19
58	18	12	11	13	27	24	9	12	11	14	10	11	18
108	2	13	20	12	30	22	10	12	12	15	9	12	19
42	8	14	14	12	29	22	11	10	12	14	9	11	20
40	11	13	13	12	29	22	10	11	13	14	9	11	18
57	0	16	10	12	28	24	9	11	13	14	9	12	17
97	1	14	13	12	29	25	10	13	12	13	12	10	18
64	13	13	13	12	27	21	10	13	12	13	10	9	19
95	10	14	13	12	28	23	9	13	12	14	11	10	17
71	13	14	10	13	29	21	9	10	11	13	9	12	19
51	8	13	10	12	30	20	9	9	11	14	9	11	18
96	12	15	17	13	28	24	9	12	12	13	11	9	18
104	1	16	12	12	28	23	9	11	12	13	9	10	17
84	21	14	12	11	29	24	9	12	13	13	11	10	19
74	24	14	12	12	27	21	10	12	11	13	10	11	19
103	30	12	13	12	27	23	8	12	12	13	9	12	20
53	2	14	12	11	29	20	11	10	12	14	10	11	19
60	43	14	10	12	28	23	10	13	11	13	9	11	19
90	10	16	13	12	29	23	9	10	14	15	12	11	18
63	13	13	17	13	27	23	9	13	12	13	10	12	18
43	0	15	16	12	26	23	10	12	11	13	10	11	18
103	18	13	16	12	29	23	10	12	12	13	9	10	19
56	9	16	13	12	29	22	9	14	12	13	10	10	18
32	15	15	12	12	27	20	10	14	11	12	9	11	17
57	10	15	15	12	28	24	9	13	13	13	11	12	18
55	6	13	10	11	27	23	9	10	11	13	9	10	19
50	7	13	12	11	28	23	10	10	12	13	9	11	18
70	6	13	15	12	27	22	9	11	12	13	11	11	19
92	0	13	15	11	30	23	9	10	12	13	10	11	19
101	5	15	13	12	30	22	9	12	12	13	10	12	18
118	17	14	10	12	28	22	9	12	14	13	9	10	18
69	19	14	13	12	28	24	11	10	12	15	10	13	20
86	36	13	14	11	28	22	9	10	12	13	11	10	17
75	11	14	9	12	29	22	9	10	11	14	9	11	19
56	7	13	14	12	30	24	10	12	11	14	9	11	20
80	25	13	14	11	27	23	9	12	11	14	9	11	18
49	7	13	17	12	28	20	9	12	12	15	10	10	18
99	17	14	16	13	26	23	10	10	12	13	10	10	20
75	16	14	13	11	27	23	10	10	12	14	9	11	17
36	0	14	12	11	28	23	9	10	12	14	9	13	19
97	42	13	12	13	28	23	9	10	13	15	11	10	17
52	0	14	17	11	27	22	9	12	11	15	10	13	18
100	1	14	16	12	28	24	9	13	11	13	8	11	18
103	3	14	17	14	31	23	10	13	12	13	10	10	17
106	0	13	13	12	29	22	10	12	12	13	10	10	18
26	39	14	16	11	28	22	9	10	12	13	10	10	18
104	29	14	11	12	29	20	9	10	11	14	11	11	19
108	19	12	11	11	29	23	8	12	13	13	9	11	20
37	40	14	12	12	29	23	9	12	12	13	9	11	18
56	3	15	15	12	27	24	9	11	14	13	11	11	16
101	26	16	10	14	29	23	9	13	13	13	10	11	18
93	45	14	11	12	27	25	9	10	12	13	9	12	19
69	27	14	19	13	27	23	9	10	12	13	9	10	19
87	9	15	14	12	28	22	9	10	13	14	10	12	20
97	2	14	12	12	27	23	9	12	12	13	10	10	18
49	20	13	13	11	28	21	9	12	11	13	8	11	20
64	1	15	11	13	30	23	9	10	11	15	10	12	19
70	13	15	9	12	30	24	10	12	12	13	10	11	17
76	25	13	19	12	28	23	9	12	12	15	9	10	20
52	1	14	10	12	29	24	9	12	13	13	8	10	18
63	5	14	12	13	30	24	9	12	12	13	9	10	20
67	2	12	13	12	26	22	9	12	13	13	8	11	18
41	33	15	10	11	29	20	9	12	12	14	11	9	18
80	15	13	10	12	30	22	10	12	11	13	8	11	18
41	4	13	16	11	27	22	9	11	11	15	11	10	17
91	4	13	12	11	29	23	9	13	12	13	9	12	18
83	36	15	13	12	28	22	9	12	11	14	11	10	19
61	34	13	15	11	28	23	9	12	13	13	10	11	18
48	13	16	10	11	28	23	9	10	13	14	10	11	19
76	2	16	16	11	29	22	10	13	13	13	9	10	19
47	31	13	15	13	29	24	9	13	11	13	10	11	19
72	14	13	13	13	29	23	9	12	13	13	9	10	19
79	14	14	13	13	27	21	10	13	11	13	9	9	19
101	15	13	10	13	27	21	9	10	12	13	8	10	19
55	11	14	10	12	30	22	10	10	12	14	9	10	19
88	3	14	13	13	28	23	9	10	12	13	10	9	18
32	7	16	11	11	27	23	9	10	12	14	9	10	18
63	14	12	16	12	29	21	10	9	13	14	9	10	18
88	0	14	12	12	30	23	10	10	13	14	11	10	21
34	3	13	10	11	29	22	8	11	12	15	12	11	19
69	5	16	13	13	28	24	10	11	11	15	11	9	20
59	10	14	12	11	30	25	9	14	12	14	9	11	20
74	35	12	15	12	30	21	10	13	12	14	12	11	18
72	9	16	16	11	29	24	9	10	12	13	9	10	18
97	15	12	14	11	27	23	9	12	12	15	9	11	19
43	9	14	15	11	30	23	9	12	11	13	9	12	19
67	19	13	16	12	27	25	9	12	12	14	11	11	17
47	12	14	16	12	28	24	9	13	11	13	8	11	18
77	13	13	13	14	28	24	9	12	11	15	9	10	19
40	8	13	9	12	28	22	9	12	11	14	9	12	19
86	17	14	11	12	29	20	9	10	11	14	11	11	19
80	1	14	13	13	29	20	9	10	12	13	8	9	19
94	7	15	13	11	27	24	11	12	12	13	10	9	19
21	19	14	16	12	26	24	9	12	12	13	9	12	19
98	10	16	14	11	31	24	10	10	12	14	11	11	20
92	5	15	13	12	26	23	9	10	12	13	11	10	19
49	0	13	14	12	28	22	9	12	13	14	10	9	19
35	4	15	11	13	29	22	9	12	12	13	9	12	17
58	16	14	13	12	30	22	8	10	11	13	9	11	19
69	7	14	12	12	30	22	9	12	13	14	10	12	17
94	1	13	13	12	28	22	9	12	12	13	9	10	19
114	12	13	10	11	30	22	9	12	11	14	9	12	19
83	25	13	10	12	27	23	9	12	12	13	11	11	17
48	4	14	10	12	28	20	9	10	12	13	9	11	19
101	0	13	13	12	28	22	10	10	11	14	11	11	19
102	15	16	13	11	27	24	9	10	12	14	11	10	20
96	11	13	10	11	28	22	10	10	14	13	9	10	17
52	12	14	12	12	27	23	8	12	11	13	11	10	19
110	1	16	14	13	27	23	10	13	12	15	9	11	18
77	34	15	11	12	30	22	9	12	11	14	9	9	18
98	5	12	12	12	30	20	10	10	12	14	11	11	19
118	35	12	16	13	29	21	8	10	14	14	9	10	19
46	27	14	13	11	29	22	9	12	13	14	10	10	18
105	10	14	17	12	28	22	10	13	13	14	10	9	20
54	28	12	13	12	28	21	10	12	11	13	8	11	19
43	11	13	13	11	27	22	9	10	10	13	11	10	19
93	1	14	10	11	27	23	9	10	12	13	9	11	19
41	3	14	12	13	29	24	9	11	12	14	10	11	20
36	0	15	10	13	27	21	10	10	12	14	9	9	17
71	17	13	13	12	29	22	9	10	12	13	12	10	18
64	13	16	17	14	29	23	10	13	12	13	11	11	16
49	29	14	16	11	29	23	10	12	12	14	10	12	18
105	0	14	11	12	29	23	9	10	12	13	9	13	19
70	30	13	13	13	28	23	9	12	10	14	8	11	19
70	7	15	11	12	29	22	9	10	12	13	9	10	19
49	22	16	16	11	30	24	9	13	12	13	9	11	20
56	35	13	12	11	28	22	10	10	12	14	10	11	19
47	17	14	11	13	31	23	9	12	14	14	11	10	19
37	18	13	14	13	29	24	9	11	12	13	11	11	20
92	5	12	13	13	29	23	9	10	14	13	10	10	18
65	34	14	13	13	28	22	10	10	12	13	9	9	18
91	38	13	14	13	29	22	11	11	13	14	9	12	20
108	5	16	19	12	26	24	9	12	14	13	9	11	18
61	8	14	15	11	29	22	10	12	13	13	9	11	18
96	19	13	15	12	29	23	9	13	11	13	10	12	18
27	40	13	13	11	30	22	10	11	12	14	11	11	18
35	27	13	11	12	27	24	9	12	11	13	9	12	19
32	11	14	12	12	28	23	9	13	12	13	11	11	17
83	4	13	12	13	30	24	9	12	12	14	12	9	18
36	16	16	17	14	29	23	10	13	12	14	11	11	16
102	5	16	10	13	28	23	8	10	11	13	9	10	19
44	6	14	16	12	28	25	9	10	12	12	9	11	20
48	0	14	16	13	29	21	9	13	11	14	9	11	17
101	4	14	13	12	28	23	10	12	12	14	10	10	17
111	21	14	13	12	29	23	9	10	12	13	11	11	17
96	26	15	19	12	26	24	9	12	12	14	10	9	20
90	1	13	16	12	29	23	10	10	11	14	9	10	18
98	27	16	11	13	27	23	10	12	12	13	9	9	19
64	6	14	13	12	28	24	9	12	12	13	9	12	20
98	4	13	12	12	27	21	11	10	12	14	9	12	19
92	15	13	14	12	29	25	9	13	12	14	10	10	17
105	31	12	13	12	27	22	9	12	11	13	11	9	18
102	5	13	9	13	28	22	8	11	13	13	9	10	18
98	10	14	15	12	28	23	9	10	13	13	11	11	18
65	2	14	16	11	26	22	9	13	12	13	9	11	18
45	1	16	10	11	29	22	10	10	11	13	8	10	18
91	23	15	12	12	29	23	9	9	12	14	11	10	18
70	21	14	17	13	28	25	9	12	12	15	10	11	18
75	13	16	10	11	28	23	9	11	10	13	9	11	19
69	16	14	15	13	28	23	9	10	13	15	9	9	19
68	26	14	12	12	30	24	9	10	12	13	12	10	19
69	8	12	13	12	28	23	9	12	12	13	9	9	20
102	15	15	12	11	28	22	9	12	13	13	11	11	19
88	17	13	10	11	29	24	9	14	11	13	9	11	19
45	19	15	10	11	28	23	10	12	12	13	9	11	17
48	27	12	10	11	28	21	9	13	12	15	8	9	20
95	7	14	16	12	27	22	10	10	11	13	9	11	18
42	2	14	13	13	28	23	9	10	12	14	12	10	19
49	0	14	12	12	28	21	9	10	12	14	9	11	18
57	0	13	10	11	30	23	9	12	12	14	12	11	18
86	0	14	12	13	29	20	8	12	12	13	11	10	19
72	18	16	14	11	29	22	9	10	12	15	9	10	18
79	42	12	12	12	29	22	10	12	12	14	9	11	18
112	11	13	10	13	27	24	9	12	12	13	9	12	18
64	11	12	12	13	30	21	10	10	13	13	9	11	19
69	18	16	16	12	28	24	10	11	12	13	10	12	19
78	45	14	17	12	29	23	9	10	12	13	9	10	19
28	5	13	12	12	28	24	9	10	12	13	8	10	18
77	8	16	11	12	30	23	9	11	12	14	9	13	21
72	21	14	10	11	27	23	9	12	11	13	8	11	19
41	10	14	11	12	28	21	8	10	11	14	10	12	19
93	2	14	10	11	30	22	9	13	12	13	9	12	17
79	2	14	21	11	27	21	9	10	12	13	9	10	19
98	19	12	12	12	30	22	10	11	12	14	9	12	19
104	0	14	13	13	28	24	10	10	13	15	9	11	16
55	9	13	13	12	29	20	10	12	11	15	9	11	18
40	11	14	11	12	27	22	10	12	13	14	11	10	17
54	11	16	13	13	28	20	9	12	12	14	10	10	20
43	35	13	13	12	28	20	9	12	11	13	9	10	17
86	39	16	19	11	28	20	9	13	13	13	9	10	19
90	8	13	14	11	29	22	9	11	12	14	9	10	17
47	7	13	13	12	27	23	8	10	13	14	9	12	17
81	36	13	10	13	27	22	9	13	14	15	10	11	18
62	2	14	12	13	27	22	9	12	11	13	10	11	19
59	8	16	12	11	28	22	9	12	12	13	10	12	18
109	24	14	10	12	27	22	10	10	12	13	9	12	17
46	0	13	15	12	30	22	9	12	12	13	9	11	19
45	27	13	13	11	27	24	9	10	12	13	10	11	19
65	23	13	12	11	29	23	10	12	11	13	9	10	18
92	3	14	13	12	28	24	10	12	12	14	11	10	20
116	5	12	18	11	29	24	9	12	11	14	9	10	18
50	1	14	10	12	29	22	10	10	12	14	9	10	18
41	2	15	11	12	30	22	9	12	11	14	9	9	18
81	1	14	12	12	30	23	10	12	11	13	10	10	19
107	17	12	10	12	29	23	9	10	12	13	9	10	18
57	49	13	15	11	27	23	9	9	12	13	9	10	19
46	2	15	15	13	28	20	9	10	11	15	11	11	17
74	11	13	10	13	29	23	9	13	12	14	10	10	18
55	4	15	17	11	28	22	9	10	13	13	9	9	19
68	2	13	11	12	29	24	10	10	12	13	9	12	19
87	2	15	16	11	28	23	8	10	11	14	11	11	18
51	20	13	12	13	26	20	9	12	13	13	9	11	19
19	23	15	15	12	27	24	9	11	14	13	11	11	16
107	34	16	16	11	30	24	9	13	12	13	9	11	20
100	9	14	13	12	29	24	9	13	11	13	9	10	19
76	5	13	11	13	27	22	9	10	11	14	9	10	19
74	1	14	12	11	31	23	9	12	13	13	8	11	18
36	1	14	11	14	29	22	9	11	11	14	9	11	16
58	43	13	17	11	27	21	10	12	12	13	9	11	19
42	34	14	11	12	27	24	9	10	12	13	9	11	19
53	45	13	13	11	28	23	10	15	12	13	8	12	18
60	14	13	14	12	30	24	10	12	11	14	9	11	20
109	37	13	9	12	28	24	9	12	11	14	10	11	19
42	47	14	16	13	27	23	9	10	13	13	9	10	20
104	1	14	10	11	30	22	9	12	13	13	11	12	18
83	0	12	13	13	29	23	9	13	12	13	9	12	18
116	5	13	12	12	26	23	9	13	12	13	9	11	18
97	26	14	16	12	27	22	9	10	12	15	9	9	19
103	5	12	16	11	27	23	9	12	12	13	11	12	19
69	13	14	17	13	28	25	10	12	12	15	10	11	19
69	4	13	10	12	30	22	9	10	12	13	10	11	17
72	3	15	12	12	27	20	10	14	11	12	9	11	17
69	1	13	13	12	29	22	9	10	12	13	12	10	18
45	22	13	13	13	30	24	9	10	12	14	8	11	18
110	33	13	13	12	27	23	9	13	12	13	9	10	17
65	11	13	10	12	28	23	10	10	12	14	9	10	20
51	32	12	14	11	27	23	9	12	12	15	9	11	19
84	27	15	18	13	28	23	10	10	12	14	11	12	19
75	1	15	17	12	31	20	9	13	11	14	12	9	18
67	1	13	13	11	28	21	10	10	14	14	11	10	19
102	30	13	13	13	27	24	11	10	11	13	11	9	18
77	22	13	18	12	29	20	10	10	14	14	10	11	19
72	10	13	13	13	27	24	9	12	13	14	11	11	17
108	0	14	13	13	31	22	9	12	12	14	11	11	20
79	5	14	12	12	28	21	9	12	12	13	9	12	19
47	4	14	11	13	28	20	9	10	12	14	11	11	20
90	1	15	10	13	28	24	8	10	12	13	9	10	20
67	26	13	17	12	29	23	9	13	12	14	8	12	18
50	15	12	11	11	29	23	8	12	13	13	9	11	20
86	14	15	15	12	26	22	9	10	12	13	11	11	19
102	16	16	13	12	29	22	9	14	12	13	10	10	18
51	0	12	12	12	29	22	10	12	12	14	9	11	18
89	22	13	12	12	27	24	9	10	12	13	10	12	19
66	14	14	11	13	27	20	9	10	12	14	9	12	19
88	25	15	17	11	29	22	9	13	12	13	11	11	18
97	37	14	13	12	28	22	9	13	11	13	9	12	17
76	1	15	20	11	27	24	10	10	12	13	10	11	18
46	0	14	12	12	29	22	10	11	12	14	9	10	18
51	27	12	12	12	28	22	10	10	13	14	11	12	18
81	20	13	13	12	28	24	9	12	11	14	9	12	19
40	3	13	12	11	29	21	10	10	11	13	9	11	18
69	0	13	20	12	28	23	9	12	12	14	9	12	18
41	3	13	14	12	30	21	9	10	12	13	8	11	20
112	15	12	13	12	28	22	9	11	13	13	10	11	19
74	7	15	11	12	29	22	9	10	12	13	10	10	19
62	34	13	17	11	29	24	10	11	12	13	10	10	19
70	9	14	13	11	30	23	10	10	11	13	10	10	18
113	1	15	18	11	28	23	9	10	10	13	9	10	18
81	0	15	16	11	28	22	9	12	12	13	11	12	20
39	29	14	11	13	29	23	10	12	11	14	10	11	18
89	5	14	12	12	28	23	9	12	12	13	10	10	17
47	2	13	13	12	29	23	9	12	13	14	9	10	18
90	33	13	12	11	28	23	10	10	11	13	9	9	18
40	17	14	16	12	27	22	9	10	12	13	10	10	19
36	4	14	12	12	29	24	9	12	11	14	9	10	17
71	19	16	12	12	30	22	10	12	11	13	9	11	18
64	0	14	13	12	28	23	9	10	12	15	9	10	19
80	7	14	14	11	28	25	9	12	11	14	12	10	19
53	13	13	16	11	28	22	10	12	11	14	11	9	19
65	1	13	14	12	29	22	10	13	12	13	12	10	19
75	5	14	13	13	28	23	9	10	12	13	9	9	20
101	5	13	12	11	28	22	9	13	13	13	9	11	19
81	21	14	13	12	29	21	9	13	13	12	9	12	19
84	0	13	12	13	29	21	9	13	11	13	9	12	18
97	0	13	13	11	28	22	9	13	11	13	10	11	18
40	4	14	18	11	27	23	9	10	12	14	9	9	20
101	32	13	16	11	31	22	9	10	12	13	10	11	18
54	17	13	13	12	27	21	10	12	12	13	10	9	18
74	4	13	15	11	27	23	10	10	13	13	9	10	19
66	0	14	19	11	28	22	9	13	13	13	9	10	18
88	16	14	20	12	28	23	10	12	13	13	9	11	18
64	43	12	13	12	27	23	9	10	12	13	10	11	18
26	45	16	12	12	30	22	9	10	12	13	8	10	17
56	15	14	11	12	27	23	8	12	11	13	11	10	19
71	0	16	14	13	30	22	9	10	11	13	9	10	19
41	2	13	15	12	30	22	9	11	12	14	11	10	18
71	11	15	10	12	28	23	9	10	12	13	11	9	17
85	0	12	11	12	28	23	9	11	12	15	9	11	17
65	11	13	11	12	27	24	9	12	11	13	9	12	19
40	26	16	16	12	28	24	10	11	12	13	10	12	19
65	36	13	12	12	27	23	10	12	13	15	11	12	18
99	6	16	13	11	28	22	9	12	12	14	11	11	18
71	10	12	14	13	28	24	9	13	12	14	10	11	18
50	35	15	15	13	28	20	9	10	11	15	11	11	17
104	10	14	18	11	31	24	9	10	13	13	10	10	19
91	0	15	15	11	27	23	10	10	12	14	9	10	21
61	6	15	12	11	28	20	9	12	14	14	9	11	18
33	3	15	10	12	30	23	10	12	12	13	9	13	18
92	3	12	11	13	29	21	9	10	13	14	10	12	18
64	12	15	15	12	29	24	9	12	13	13	9	11	18
96	4	13	10	12	27	23	9	10	12	14	8	10	18
46	1	13	17	12	31	23	9	13	12	13	9	10	17
60	0	14	10	13	26	24	10	12	11	13	9	10	18
71	13	15	10	12	29	22	10	12	12	14	9	10	19
54	12	14	12	12	27	23	8	12	11	13	11	10	19
72	3	13	16	12	29	20	9	12	12	14	9	10	16
72	5	13	16	12	28	23	9	10	11	14	9	10	18
93	1	15	15	13	27	23	9	10	12	13	9	10	19
59	7	13	15	12	27	23	10	12	11	14	9	11	19
96	10	15	13	12	27	22	10	14	12	13	10	10	20
47	28	14	16	12	29	22	9	13	12	13	9	12	18
54	2	14	16	12	26	23	9	12	13	15	9	10	19
64	7	13	13	13	27	24	9	12	12	12	9	11	18
39	4	13	13	12	28	23	10	13	12	14	10	9	20
99	29	13	11	12	28	24	9	10	12	13	8	10	17
78	19	15	15	13	28	23	9	12	13	13	11	10	19
86	12	15	12	12	28	23	11	11	11	13	10	9	20
73	2	16	19	12	28	21	9	11	11	14	8	9	18
104	1	13	13	12	30	22	9	10	12	13	11	11	17
77	4	15	18	12	30	23	9	10	13	14	9	13	19
52	31	14	13	11	27	20	10	10	11	14	10	9	18
97	24	14	12	12	27	25	9	10	12	13	9	12	18
57	5	13	15	13	28	22	9	12	12	15	8	11	19
109	14	15	15	13	28	22	10	10	12	13	9	10	19
96	4	12	13	12	27	23	9	12	11	13	8	12	20
38	4	15	13	11	27	21	9	10	13	13	10	11	19
84	10	13	10	13	27	21	9	10	12	13	8	10	19
47	9	15	15	12	28	22	10	10	12	13	9	12	17
84	6	16	12	13	29	20	10	13	12	13	11	11	17
99	4	15	11	12	29	22	9	10	12	13	10	10	19
39	1	15	10	12	29	24	10	10	11	13	9	12	18
51	3	14	16	12	28	21	9	13	12	13	9	10	17
32	1	14	13	12	28	22	9	12	12	13	9	10	18
55	1	13	13	12	29	24	9	10	12	14	9	10	18
90	0	14	15	12	29	22	9	13	12	13	9	10	20
101	23	14	17	12	28	23	10	13	11	14	9	8	18
78	5	13	12	11	28	24	10	13	12	14	8	11	20
34	34	12	11	11	31	23	9	9	12	13	8	11	19
89	0	15	15	13	28	23	11	12	11	14	10	12	19
104	37	14	18	12	29	22	10	12	12	14	9	11	18
46	11	13	10	13	27	24	9	12	12	13	9	11	18
94	2	15	17	12	29	24	9	11	12	13	9	12	20
70	39	12	13	12	30	24	8	11	12	14	10	11	18
54	17	13	13	12	29	22	10	12	11	14	11	11	20
103	22	14	12	12	28	25	10	13	12	15	9	11	18
106	4	13	19	13	29	23	10	13	13	13	9	10	19
62	2	12	12	12	29	23	10	10	13	14	10	11	17
105	2	14	12	12	28	22	9	12	11	14	10	11	20
37	4	12	11	12	27	23	9	10	11	13	10	9	19
102	1	14	10	11	28	24	9	11	11	14	9	12	17
104	0	15	12	12	28	23	10	11	12	13	10	12	18
81	41	14	13	12	28	24	10	10	12	15	10	12	20
73	0	15	16	11	27	23	10	12	12	13	9	11	18
41	4	13	10	12	29	23	9	10	13	14	8	10	19
71	23	13	12	12	26	21	10	10	11	14	11	11	18
97	41	16	11	12	28	23	8	10	12	13	11	13	18
47	0	13	12	13	30	25	9	13	13	13	9	11	20
68	0	13	15	11	30	23	9	10	12	13	10	11	19
84	2	14	12	12	30	23	9	10	12	13	10	11	17
69	32	13	11	11	29	23	9	10	13	13	10	9	19
87	2	15	15	12	26	22	9	10	12	13	11	11	19
41	26	16	12	13	27	23	10	11	11	13	10	10	19
40	5	13	13	12	28	22	9	9	12	14	8	10	19
52	1	13	11	11	28	21	9	10	11	14	11	10	18
83	42	13	10	12	30	20	9	9	11	14	9	11	18
94	0	15	13	11	27	24	8	10	11	15	10	9	18
85	7	15	14	14	28	23	9	11	12	13	9	10	19
72	47	13	17	12	26	21	9	10	12	13	9	11	19
60	20	13	12	12	28	25	9	10	12	15	9	10	18
33	2	15	12	12	28	23	9	12	11	14	11	11	19
87	24	13	10	12	27	21	9	10	11	14	8	12	16
59	26	13	16	12	28	22	10	12	11	14	10	11	19
47	1	13	10	13	28	24	9	12	12	13	8	11	18
26	24	13	15	12	29	23	10	10	13	14	11	12	19
50	11	15	17	12	29	23	9	10	12	14	9	11	17
74	2	15	16	12	31	23	9	13	12	14	9	9	19
81	37	13	10	13	30	23	9	10	12	14	10	10	17
33	5	14	13	12	29	24	9	13	13	15	10	10	18
70	9	12	11	11	28	22	10	12	11	13	9	11	19
74	10	15	10	13	27	22	9	11	12	13	11	9	19
72	5	13	10	13	29	21	10	12	12	14	9	9	18
68	1	15	17	12	27	23	8	12	13	14	9	12	20
53	1	14	17	12	29	23	10	13	12	13	11	10	17
59	14	12	10	13	29	23	9	12	12	13	9	12	19
43	20	13	10	12	28	22	10	10	11	13	9	11	18
95	0	13	17	13	28	23	10	10	14	15	9	11	18
17	4	14	11	13	28	20	9	10	12	14	11	11	20
90	0	13	12	11	31	24	10	12	13	13	9	10	18
75	31	13	13	12	29	20	9	13	12	13	9	11	17
90	0	15	12	12	31	25	9	10	13	13	9	11	20
82	6	13	16	11	29	24	9	12	12	13	10	11	19
85	12	13	12	12	29	23	9	10	12	13	11	12	19
102	30	16	13	12	30	25	10	13	12	14	10	10	21
48	36	12	12	12	30	22	10	11	12	14	9	12	19
100	1	14	12	12	29	21	9	11	13	13	12	10	19
95	18	15	14	13	29	22	10	11	12	15	9	9	18
46	22	15	12	13	30	22	9	12	12	13	9	10	19
31	3	13	13	12	29	23	10	10	12	13	9	11	18
33	4	12	13	13	30	22	8	12	11	15	9	11	16
46	26	13	10	11	29	21	9	12	11	13	11	9	18
90	16	14	9	11	27	22	10	12	12	13	8	10	19
50	3	14	12	11	26	24	9	12	11	14	9	11	18
104	4	13	10	12	27	23	10	10	11	13	8	11	19
95	11	14	10	11	29	23	9	10	11	14	11	9	19
88	15	13	18	13	26	22	9	10	12	14	9	11	19
43	7	14	13	12	29	22	10	10	11	14	11	11	19
89	2	13	12	12	27	23	10	12	13	15	11	12	18
67	2	15	17	12	30	22	9	10	12	14	11	11	20
54	23	13	12	12	27	22	9	10	12	13	9	11	19
94	1	15	12	11	28	23	10	12	12	14	9	9	17
93	18	14	13	12	28	21	8	12	12	14	8	11	17
73	2	16	19	12	30	24	9	15	11	13	9	11	18
84	3	15	12	11	29	22	9	10	12	13	10	11	18
101	6	13	16	11	27	20	9	12	12	13	10	11	18
37	2	13	13	12	28	23	9	11	11	14	10	11	20
50	20	14	11	12	27	25	9	10	12	13	9	12	19
24	19	13	18	11	28	22	9	10	12	14	9	9	19
84	7	13	15	13	29	22	11	14	11	13	10	10	19
105	3	14	13	11	29	22	9	13	12	15	10	11	19
42	7	14	20	12	28	23	10	12	13	13	9	11	18
42	4	14	15	12	29	21	9	12	13	13	9	12	19
74	4	13	16	12	30	23	9	9	12	13	11	10	18
67	10	15	10	12	28	23	9	10	12	13	11	9	17
77	9	15	17	12	31	20	9	13	11	14	12	9	18
74	10	15	14	12	28	23	9	10	13	13	9	10	19
74	3	15	12	12	30	22	9	12	12	13	9	11	18
79	16	14	11	12	29	20	9	11	12	15	9	11	18
96	1	13	12	12	29	22	9	13	12	13	10	11	17
88	18	13	12	13	27	22	9	13	11	13	8	9	20
39	5	13	13	12	28	22	10	10	13	13	9	10	18
49	0	16	10	12	28	24	9	11	13	14	9	12	17
105	22	12	10	11	28	21	10	12	11	14	9	11	18
96	0	14	14	11	30	21	10	10	12	13	8	11	20
64	18	12	9	12	28	24	9	12	12	13	11	10	17
99	4	13	17	11	26	24	9	10	13	13	11	11	17
58	8	13	15	11	27	23	9	10	12	13	10	10	19
48	3	12	18	13	29	22	9	10	12	14	9	10	17
109	37	13	19	12	29	23	10	14	12	14	11	10	20
50	1	16	12	13	27	23	10	11	11	13	10	10	19
56	10	14	13	11	29	21	9	12	14	13	9	10	19
86	9	13	13	13	29	24	9	10	13	14	11	11	18
61	30	14	11	12	29	22	10	10	12	14	10	9	18
47	28	14	12	13	28	22	10	12	11	13	9	11	19
105	31	13	12	12	28	24	9	12	13	13	10	10	17
103	1	13	15	12	29	21	9	12	12	13	11	9	18
104	0	14	18	12	29	22	9	12	12	14	8	11	18
48	31	15	15	12	31	21	9	11	12	14	10	11	18
99	17	13	12	12	29	23	9	14	12	15	10	10	19
98	27	15	20	12	28	25	10	10	12	13	10	12	18
87	16	13	12	13	27	23	9	10	11	14	10	11	18
112	1	14	11	11	30	23	9	10	12	13	9	8	19
92	30	13	14	14	28	22	9	14	13	14	10	10	18
52	29	14	14	13	30	21	10	10	12	13	10	10	17
39	23	13	13	13	29	23	9	12	13	13	9	10	19
55	6	14	16	12	30	22	9	12	11	14	9	10	20
45	11	15	13	12	27	23	9	10	12	13	9	9	18
45	25	14	9	11	30	20	9	13	13	13	10	12	19
49	1	14	13	11	27	22	9	12	11	14	10	12	19
78	16	16	17	12	28	22	9	12	12	14	10	11	18
44	1	14	10	12	29	24	10	12	12	14	10	10	21
95	0	15	12	12	27	22	10	14	13	13	10	10	19
102	10	14	12	12	27	21	9	12	12	15	10	10	19
70	33	13	12	13	26	20	9	12	13	13	9	11	19
38	22	15	12	12	28	23	9	11	11	13	8	11	19
92	9	13	12	12	28	22	10	13	12	15	9	9	17
77	4	12	10	11	28	21	10	12	11	14	9	11	18
38	1	15	12	12	29	22	10	12	12	13	8	11	19
53	25	16	13	11	27	24	9	10	12	14	11	10	20
49	0	14	13	13	29	24	9	11	13	13	11	10	18
59	24	12	14	12	27	22	10	10	12	13	11	12	17
45	4	13	17	12	28	23	9	10	13	13	11	10	17
54	42	14	14	11	28	24	10	10	12	14	10	11	17
90	2	14	18	13	29	22	11	10	12	13	10	11	18
36	19	14	14	12	29	22	9	10	12	13	11	9	18
71	7	13	16	13	29	22	9	13	12	13	9	10	18
72	7	13	12	11	28	23	9	13	11	14	9	10	17
74	18	15	13	13	29	25	9	9	14	15	11	12	19
114	13	15	14	13	30	22	9	12	13	13	9	11	19
42	4	14	13	12	27	23	9	14	12	13	11	10	17
71	1	14	13	12	26	21	10	12	12	13	8	10	18
55	26	15	15	12	30	23	9	12	12	14	9	10	20
74	6	14	16	14	29	22	9	11	12	13	10	11	18
61	31	14	11	12	27	23	9	10	12	13	9	12	19
42	2	13	10	11	29	21	9	12	11	13	11	9	18
91	1	14	10	12	26	23	9	10	11	12	11	10	21
109	19	14	14	13	28	22	11	15	12	13	9	10	17
78	1	13	17	12	29	21	10	12	11	14	9	10	20
101	5	12	16	12	28	21	9	13	12	15	9	11	19
37	4	14	16	13	26	23	11	12	10	13	11	10	20
97	23	13	19	13	28	22	10	10	12	14	9	9	17
81	13	14	14	11	26	23	10	13	12	13	10	12	18
48	19	16	13	12	27	22	10	12	13	14	8	9	17
48	0	12	14	12	31	22	9	10	12	13	11	10	17
106	3	15	10	11	29	23	10	12	12	14	9	9	17
78	30	13	11	12	31	24	9	10	12	14	10	9	17
62	9	15	12	12	30	22	9	12	12	13	9	11	18
44	0	13	18	13	29	22	8	13	12	14	9	10	19
44	1	14	13	13	28	23	9	10	12	13	9	9	20
42	22	14	15	13	28	21	9	10	12	13	9	11	19
66	42	13	10	11	28	24	9	12	12	13	8	13	20
64	9	13	10	12	29	20	8	10	12	13	10	11	19
51	8	15	11	12	28	24	9	11	12	12	9	11	18
77	28	12	14	12	30	21	10	12	12	13	9	10	18
105	14	13	11	12	30	24	10	10	12	13	10	10	20
103	5	14	13	12	27	20	9	10	12	14	11	11	19
24	7	16	17	11	28	23	9	12	12	15	10	11	20
85	21	14	11	11	29	23	9	10	12	13	9	10	19
32	34	14	10	12	27	22	9	13	13	15	10	10	19
33	28	15	11	12	30	22	9	12	11	14	9	9	18
110	9	13	10	12	26	24	9	10	13	14	9	11	18
85	49	14	15	13	27	22	9	13	12	13	10	11	18
102	9	13	16	12	27	23	9	12	12	14	10	10	20
36	3	13	10	12	30	23	9	12	12	13	9	10	18
97	27	15	11	11	28	23	9	12	12	14	9	12	17
37	30	15	12	13	26	24	9	12	13	13	11	11	19
47	20	14	10	12	31	22	10	10	12	13	10	9	19
57	6	13	13	12	30	24	10	10	12	13	9	11	20
75	3	14	15	12	28	24	9	11	12	14	12	12	19
88	2	15	13	11	29	23	9	12	11	13	10	12	17
22	17	15	12	12	31	25	9	10	13	13	9	11	20
54	1	13	12	13	28	24	9	10	12	13	8	10	18
49	1	14	16	11	27	24	9	10	12	14	8	10	18
39	13	12	11	11	26	23	10	10	11	12	9	11	18
73	7	12	14	12	31	22	9	10	12	13	11	10	17
53	7	14	13	11	27	23	10	12	12	13	9	10	19
63	4	12	13	12	28	22	9	13	12	13	11	11	19
32	0	13	17	12	28	21	9	10	11	14	9	9	17
106	4	15	12	12	29	22	9	10	12	14	9	10	18
38	28	13	16	11	29	23	10	10	12	13	9	10	18
114	10	14	12	12	28	22	9	12	12	12	9	13	18
64	1	14	12	12	29	22	9	10	11	13	9	11	17
47	1	13	17	11	28	24	11	13	12	13	11	10	16
77	10	14	14	12	29	22	10	13	11	13	11	12	20
68	45	14	10	12	26	23	10	12	12	14	10	11	19
73	3	13	12	11	28	21	9	10	13	14	9	11	18
26	9	13	13	12	29	23	10	10	12	13	9	11	18
83	0	15	16	12	28	23	10	11	11	15	11	11	19
52	10	16	11	13	29	23	11	13	12	14	11	11	21
45	10	13	14	11	29	22	10	10	12	15	9	10	21
52	9	13	14	12	27	23	9	10	13	13	9	10	20
76	12	13	20	13	29	21	9	12	11	13	9	11	20
93	0	13	13	12	29	22	10	12	11	14	11	11	20
98	1	13	13	11	26	24	9	13	13	13	10	10	17
39	4	13	16	11	27	24	9	14	11	14	10	11	18
38	3	15	10	11	27	24	9	10	11	14	9	10	21
50	0	13	12	12	29	22	9	13	13	13	9	10	19
109	1	13	16	12	27	23	8	10	13	13	9	10	17
49	2	13	17	11	27	22	10	13	12	13	9	11	18
36	0	13	13	11	29	23	9	10	11	14	8	11	18
88	11	12	12	11	26	23	10	10	11	13	9	9	19
102	0	13	10	13	27	24	9	12	12	13	9	11	18
85	6	16	13	13	30	22	9	12	11	14	9	9	20
43	27	16	11	12	30	24	9	10	12	13	10	12	18
49	19	14	12	11	29	20	8	12	11	13	10	9	18
65	9	12	13	13	30	24	9	13	13	13	11	10	17
77	3	13	15	11	27	23	9	10	12	13	10	10	19
55	15	16	10	13	27	23	9	10	12	13	10	11	18
64	18	13	10	13	27	21	9	12	12	13	9	11	20
97	0	13	20	13	31	22	9	10	12	13	10	10	19
53	0	13	17	12	28	23	9	10	11	14	10	9	19
43	15	12	10	13	28	23	10	10	11	14	9	10	18
109	12	15	11	12	29	22	10	13	11	13	10	10	18
74	9	15	16	13	31	23	9	11	12	13	8	12	19
104	0	14	13	12	29	22	9	10	12	13	9	10	18
46	3	14	18	11	28	23	10	10	11	14	9	10	18
94	43	14	15	13	28	22	9	12	11	14	9	11	18
93	20	14	14	12	28	23	9	12	12	14	9	10	19
82	5	12	11	13	27	23	9	12	11	14	10	11	18
70	2	13	12	12	27	23	9	10	12	13	9	11	18
96	19	14	14	11	30	24	9	10	12	15	11	10	19
63	8	13	13	13	28	21	8	12	12	13	11	10	18
76	0	14	15	11	28	23	10	9	12	14	9	9	17
44	6	14	10	12	29	23	9	12	12	13	10	10	19
88	9	13	15	12	29	24	9	12	11	14	9	11	19
35	7	13	13	13	27	21	9	12	12	13	9	12	18
101	34	13	11	11	27	24	9	10	11	14	9	12	18
37	6	14	17	12	29	21	10	10	13	15	10	12	20
44	4	13	15	12	27	22	9	10	12	14	10	11	17
37	12	14	12	12	30	22	9	12	13	14	10	12	17
94	10	14	14	12	27	23	9	11	13	14	8	10	19
104	0	13	12	13	29	22	9	10	11	13	10	11	19
77	8	14	19	12	28	22	9	13	13	13	9	12	18
58	11	13	19	11	30	22	10	10	12	15	9	12	20
71	9	13	10	11	28	22	10	10	12	13	11	11	19
100	35	15	10	12	29	22	9	10	12	14	12	9	20
106	9	13	10	12	29	23	9	10	12	15	9	10	20
105	15	13	10	11	27	24	8	12	12	15	11	12	16
75	0	15	13	11	29	22	9	10	13	14	9	10	20
53	20	15	16	13	28	23	8	10	12	15	9	9	18
65	0	13	13	13	27	21	9	12	12	13	9	12	18
89	38	13	11	11	29	23	10	10	11	13	9	11	18
53	15	13	19	12	28	23	9	10	12	14	10	11	19
103	0	12	10	12	29	22	9	12	12	13	9	11	18
61	3	13	16	12	27	23	9	10	13	13	9	10	17
33	1	13	10	12	28	23	8	12	12	14	11	9	19
101	5	13	10	12	30	25	10	13	12	13	9	10	17
88	34	15	13	12	28	23	9	10	11	13	10	10	17
50	25	16	13	11	28	23	10	12	12	15	9	11	18
52	0	14	10	12	27	22	10	10	11	12	9	11	19
62	10	13	11	12	27	22	9	13	11	13	12	11	18
61	1	15	16	13	27	24	10	11	12	13	10	12	18
83	14	14	12	11	29	22	10	12	12	13	10	9	18
30	8	13	11	13	30	23	11	10	12	13	10	11	19
75	1	13	15	12	28	25	9	12	11	14	9	10	20
98	26	13	17	11	28	21	10	11	13	15	10	12	17
100	41	14	17	12	28	22	9	10	12	13	11	11	19
97	1	13	10	13	27	24	9	12	12	13	9	12	18
77	6	15	13	13	28	21	9	10	12	14	9	10	20
26	0	14	14	12	28	24	9	10	12	13	9	10	20
89	5	14	10	13	27	22	9	10	12	13	10	11	19
57	19	15	10	13	27	22	9	11	12	13	11	9	19
42	0	14	13	12	29	22	9	10	12	13	9	10	18
92	1	14	14	12	28	23	9	11	13	14	8	10	19
39	8	14	13	13	29	20	9	10	12	13	8	9	19
109	28	14	10	11	28	23	9	10	12	14	10	9	18
33	8	15	14	12	28	22	9	12	13	14	9	11	17
43	16	14	19	13	27	23	9	10	12	13	9	10	19
43	1	13	16	12	27	23	9	12	12	14	10	10	20
55	20	15	13	13	28	22	10	13	13	14	11	11	18
62	19	14	12	11	30	24	9	10	12	13	9	11	19
49	39	13	11	11	29	22	9	13	13	13	11	10	19
78	16	13	13	12	28	22	10	12	11	12	12	12	19
35	20	13	16	11	29	23	10	10	12	13	9	10	18
42	0	13	10	11	28	24	9	12	12	13	8	13	20
101	7	12	12	13	30	22	11	13	12	13	11	10	19
100	39	15	12	11	28	23	9	12	13	13	10	11	18
85	0	15	10	12	29	23	9	11	12	13	9	11	18
84	1	12	16	12	29	21	10	9	13	14	9	10	18
106	8	14	16	12	31	23	9	14	12	14	8	10	18
63	5	15	17	12	28	22	10	12	11	13	9	11	20
40	3	13	12	13	27	23	9	12	12	13	10	10	19
77	18	16	13	12	29	23	9	10	12	15	9	11	18
42	13	13	12	12	30	25	9	13	13	13	9	11	20
74	1	15	13	12	28	22	10	12	12	13	8	11	18
103	21	15	12	12	30	22	9	11	11	13	10	10	18
39	9	15	12	12	26	21	8	11	12	13	9	11	19
105	10	16	13	11	28	24	9	13	12	14	11	12	17
40	0	14	9	12	28	23	9	10	12	13	11	11	18
94	3	14	13	12	28	23	9	11	12	14	9	10	18
64	3	13	14	11	29	24	9	12	11	14	9	10	20
81	1	14	10	11	29	24	9	10	11	14	10	10	17
89	1	13	20	13	27	22	9	12	12	14	8	9	18
48	25	13	13	12	29	20	9	13	12	13	9	11	17
93	33	14	10	11	29	24	10	13	13	13	10	9	18
56	1	15	10	11	27	22	9	10	11	14	11	9	19
53	0	14	11	12	28	23	9	13	12	14	9	11	19
91	30	14	16	13	29	23	9	12	12	13	10	10	17
67	1	12	17	12	28	23	9	10	13	13	9	11	18
109	8	13	13	13	27	22	9	10	12	14	11	10	18
76	3	13	13	11	29	23	9	10	12	13	10	10	21
105	31	13	10	11	29	22	9	10	12	15	10	11	18
43	1	13	12	12	28	24	9	10	12	15	9	10	19
100	34	14	12	13	29	21	10	12	11	14	10	10	19
61	12	13	12	12	30	24	9	12	11	13	10	10	18
94	34	15	13	12	28	21	9	12	12	14	8	9	17
111	10	14	20	11	28	23	9	10	11	14	10	10	18
38	32	13	15	12	29	20	9	10	13	13	10	11	18
49	2	14	12	12	28	25	9	11	11	13	9	10	18
97	0	14	13	12	27	22	9	13	11	14	11	12	20
97	0	15	10	12	27	24	9	13	13	14	9	10	20
52	45	13	13	12	28	23	8	12	12	13	10	9	19
77	11	14	10	12	28	22	10	10	11	14	11	12	18
69	5	15	10	12	29	22	9	10	12	14	12	9	20
43	3	13	10	12	27	23	10	11	11	14	10	12	18
106	45	14	15	13	27	22	9	13	12	13	10	11	18
56	4	14	10	11	29	22	9	13	11	13	11	11	17
48	40	15	15	12	26	22	10	12	12	14	9	11	19
42	11	16	14	12	27	23	10	10	13	14	10	11	17
44	10	14	13	11	29	22	11	13	12	14	9	10	20
104	22	13	17	11	27	22	10	10	12	13	10	13	19
94	6	13	12	11	32	22	9	10	12	13	11	10	19
39	5	13	12	12	31	23	9	13	12	14	11	10	18
94	3	12	10	12	28	22	9	9	13	14	9	11	19
59	14	15	10	13	29	22	10	12	12	13	9	10	18
99	11	15	16	11	27	22	9	12	13	13	9	11	18
76	22	11	13	13	29	22	9	12	13	15	9	10	18
73	17	16	12	13	27	22	9	12	12	14	9	10	17
76	14	13	10	13	28	24	9	12	12	13	8	11	18
10	0	15	18	12	27	22	9	13	11	15	9	10	18
75	1	14	15	12	27	23	10	10	13	13	11	14	16
72	1	14	19	13	27	23	9	10	12	12	11	9	18
39	5	15	11	12	28	22	9	10	12	13	10	11	19
94	0	16	12	12	28	22	10	15	12	14	9	11	18
100	4	13	14	11	29	23	9	12	12	13	10	10	19
105	10	14	16	13	27	23	9	10	13	13	9	10	20
102	1	15	12	12	27	25	8	10	13	14	9	11	21
52	15	14	13	12	29	23	9	12	13	13	9	10	18
48	30	13	12	12	28	23	10	10	12	14	9	11	18
87	26	16	14	12	27	22	9	10	11	13	11	12	18
51	20	15	9	12	29	23	9	10	14	14	9	10	19
105	16	12	16	12	29	22	9	10	12	14	10	12	20
111	24	13	15	12	28	23	9	10	12	13	11	9	19
63	30	13	14	11	31	21	9	11	14	13	10	9	19
45	28	13	16	11	27	23	9	11	14	13	10	11	19
60	21	12	13	12	28	23	10	12	12	15	12	9	18
91	4	14	18	13	28	22	9	10	12	13	11	13	20
79	23	14	12	11	28	24	10	13	12	14	10	11	19
107	0	13	15	11	29	24	10	12	11	13	10	11	18
57	3	13	14	12	27	23	9	13	12	13	9	11	17
44	25	15	14	12	30	22	10	11	11	14	11	10	17
76	0	12	13	12	30	23	8	10	14	13	10	13	20
58	13	14	18	12	29	22	9	12	12	14	8	11	18
38	2	13	16	12	28	24	9	13	14	14	11	10	18
60	26	15	10	12	28	20	9	12	11	13	11	10	20
86	8	15	13	14	27	22	10	10	13	13	9	10	16
55	15	13	17	11	27	23	9	13	12	12	9	12	18
50	11	13	10	13	27	24	9	12	12	13	9	11	18
53	5	14	15	13	28	24	8	12	11	14	9	11	18
65	15	15	10	11	27	21	9	10	11	14	10	13	17
76	25	13	14	12	30	23	9	12	12	14	9	10	19
39	0	14	14	12	29	22	10	13	11	13	11	12	20
82	37	13	14	11	29	22	9	12	14	13	9	11	20
103	12	15	10	12	27	24	9	13	13	14	9	10	20
66	9	16	11	11	30	23	9	13	12	13	9	11	17
83	3	15	9	12	29	24	9	10	12	15	11	11	17
26	19	16	10	11	28	22	9	10	12	13	9	9	18
64	23	13	16	12	28	22	10	12	11	14	10	11	19
67	0	13	17	11	29	24	9	12	13	15	10	10	21
72	2	14	12	13	27	22	10	10	14	14	10	10	20
102	0	13	11	12	28	21	9	13	12	13	11	10	19
101	21	14	10	11	27	23	9	12	11	13	8	11	19
89	0	13	16	13	29	23	9	10	12	14	11	10	18
67	4	13	12	11	29	23	10	10	12	13	9	10	18
43	0	15	11	12	30	22	9	12	11	14	9	9	18
95	4	12	12	14	28	22	10	13	13	15	9	10	18
96	0	14	19	13	30	23	9	12	11	13	8	12	19
47	44	14	13	11	28	20	10	13	12	14	11	11	18
84	2	14	11	12	27	25	9	10	12	14	9	11	19
101	22	13	10	12	29	21	11	13	12	14	8	11	18
