# Supplementary material for: Using game theory to thwart multistage privacy intrusions when sharing data
Source: Sci Adv. 2021 Dec 10;7(50):eabe9986. doi: 10.1126/sciadv.abe9986 (PMC8664254; doi:10.1126/sciadv.abe9986)
Supplement: Supplementary file 2 — Data S1 [file sciadv.abe9986_data_s1.zip › sciadv.abe9986_data_s1/DemoKAnonymization/exp/2058/data/target_data/i52.csv]

YOB	State	STR1	STR2	STR3	STR4	STR5	STR6	STR7	STR8	STR9	STR10	STR11	STR12
48	3	14	15	12	30	23	9	10	12	14	9	11	17
71	3	13	14	11	29	23	10	10	12	13	11	10	19
71	21	13	10	13	27	22	9	14	11	14	9	11	19
93	2	13	12	11	29	23	9	9	14	14	9	11	18
81	11	13	15	12	26	24	10	13	12	15	9	11	20
79	30	13	11	12	28	23	9	10	12	14	9	11	19
39	14	15	18	11	28	23	9	12	12	15	10	10	19
103	31	13	11	13	28	24	9	10	12	13	9	11	20
62	17	14	12	13	27	22	10	12	12	13	8	10	18
88	11	13	14	11	29	24	10	12	13	13	10	10	18
96	14	13	13	12	27	24	9	10	13	14	9	11	19
97	0	13	12	11	28	24	10	13	12	14	8	11	20
50	26	12	12	12	29	24	9	10	14	13	9	11	20
92	20	15	14	11	30	20	9	10	12	14	10	11	17
27	3	12	13	12	28	25	8	10	11	14	10	11	18
100	0	14	19	11	28	24	10	10	12	13	9	11	19
75	3	14	12	12	28	23	9	12	12	13	10	10	17
83	24	13	15	13	30	22	10	12	12	13	9	11	19
98	23	13	18	12	29	23	9	10	12	13	10	12	21
75	27	13	12	11	28	23	9	14	13	14	8	9	19
104	6	14	13	12	29	23	10	10	12	14	10	13	16
49	1	14	14	13	28	24	9	13	13	15	9	9	18
100	0	14	13	13	28	24	10	10	12	14	9	11	19
101	5	14	17	12	29	22	10	12	12	14	11	11	19
53	21	13	10	13	27	22	9	10	12	13	9	11	18
83	3	14	13	13	28	22	10	12	12	13	9	10	18
65	11	13	10	12	28	23	10	11	11	14	10	12	18
45	1	12	9	11	27	22	9	10	13	13	11	11	18
70	6	14	13	12	29	24	10	12	12	13	9	10	18
23	6	14	13	11	29	24	8	10	12	15	11	10	17
106	0	14	10	13	27	22	9	12	11	14	9	11	18
52	27	14	15	13	28	22	9	12	12	14	9	11	17
87	11	12	17	12	28	23	9	12	12	14	10	11	17
66	14	13	19	12	27	24	10	10	13	15	9	11	19
71	0	13	11	11	28	22	9	12	12	12	12	10	17
77	1	14	17	13	27	24	11	12	13	13	9	11	18
100	4	13	12	13	28	25	9	10	12	14	9	9	20
73	0	12	17	13	28	23	10	10	12	13	9	10	19
47	3	12	17	11	29	21	9	10	12	14	10	13	20
78	1	13	10	13	28	23	9	10	11	14	9	10	19
93	0	13	13	12	28	24	9	10	11	14	10	9	18
99	34	16	13	12	28	20	9	12	11	15	11	10	19
46	1	14	13	11	29	22	11	13	12	14	9	10	20
98	11	14	10	13	27	21	9	12	13	15	9	11	19
99	0	13	19	12	27	21	9	12	11	15	11	12	21
29	9	12	17	12	27	20	9	10	12	14	9	10	19
68	2	13	10	11	28	24	9	12	12	13	8	13	20
84	25	14	14	13	30	21	10	10	12	13	10	10	18
44	3	13	10	11	27	23	10	10	13	14	9	10	19
56	10	13	17	12	27	25	11	13	11	14	10	11	19
49	1	14	13	12	30	23	8	10	13	14	11	11	18
67	1	13	11	11	28	22	9	10	12	15	9	11	18
117	13	12	14	11	28	23	9	10	12	14	10	11	19
77	6	15	17	12	31	20	9	13	11	14	12	9	18
106	35	16	13	11	27	24	10	12	12	14	11	10	18
38	18	13	10	12	29	21	8	12	14	13	9	12	19
114	22	13	13	11	29	23	10	12	13	13	11	13	19
76	0	14	14	12	28	22	9	10	11	13	10	9	17
52	18	15	12	12	28	22	9	12	12	12	9	13	18
93	38	15	11	11	29	20	10	12	14	14	11	12	18
45	40	14	16	12	28	24	9	13	11	13	8	11	18
92	18	12	16	12	30	20	10	9	12	13	10	11	19
64	3	12	13	12	29	24	9	12	12	14	9	10	20
51	11	13	19	12	28	23	9	10	12	14	10	11	19
106	3	16	18	12	30	23	9	13	11	13	9	9	20
65	12	14	18	13	27	22	9	10	11	13	9	10	17
75	1	13	14	12	29	22	10	11	11	15	9	10	19
104	16	14	16	13	28	24	10	10	13	14	11	11	19
77	1	14	16	12	28	25	9	10	13	12	9	11	20
101	43	15	10	11	28	24	10	12	12	13	9	12	16
80	6	14	12	12	29	21	10	10	13	14	8	10	17
34	8	15	17	12	28	22	9	12	11	13	9	10	19
68	7	13	13	11	29	23	9	12	11	13	9	11	18
46	15	13	10	11	28	23	9	13	11	14	9	10	18
86	20	13	13	11	27	23	9	13	12	14	9	10	18
37	29	12	13	12	28	23	9	12	12	13	9	9	20
80	6	14	12	12	30	22	10	13	11	13	8	11	17
102	5	14	13	12	29	22	9	15	11	13	10	10	18
102	3	13	13	12	30	21	10	10	14	14	12	9	18
56	5	13	14	11	29	21	9	12	13	13	10	9	19
94	0	16	13	13	26	22	9	10	11	13	11	10	17
91	5	16	10	13	28	22	9	11	12	13	12	9	18
39	39	14	12	12	29	20	9	14	12	13	9	11	19
80	27	13	12	12	29	25	10	10	11	13	10	11	18
58	1	14	11	13	29	21	9	10	13	13	11	10	19
94	3	15	13	11	27	21	9	13	11	13	9	12	19
71	32	12	13	12	28	24	10	10	11	13	9	11	17
32	5	13	12	13	28	24	9	11	12	13	9	11	19
37	0	15	12	12	28	23	10	11	12	13	10	12	18
53	6	14	16	12	29	22	9	13	12	13	9	12	18
107	39	15	13	13	27	22	10	12	11	13	10	10	18
74	10	14	13	11	28	24	9	9	12	13	9	10	17
63	0	13	10	13	27	21	10	10	13	14	9	11	17
67	17	13	10	12	28	23	10	12	12	14	11	11	19
102	13	13	16	12	28	23	9	13	12	13	9	10	19
54	9	16	17	12	28	22	9	10	12	13	9	10	17
106	25	15	10	13	28	22	9	10	13	13	11	11	20
88	3	14	11	13	27	23	9	9	12	13	9	10	19
99	8	14	10	12	30	23	9	10	12	13	9	11	20
51	41	15	14	12	28	24	8	10	12	13	9	12	18
86	0	14	12	13	26	23	10	12	13	15	12	11	18
99	9	16	11	12	30	23	9	10	11	13	9	10	18
71	6	15	13	12	28	22	10	10	11	13	9	10	20
54	10	13	18	11	27	20	10	12	13	13	9	10	19
22	35	15	13	13	28	22	9	10	11	15	11	9	18
64	8	15	11	13	29	20	10	12	11	14	11	12	18
57	29	14	11	12	30	22	9	12	13	14	9	12	20
73	1	13	18	12	29	24	9	10	12	14	10	10	19
82	19	13	13	13	28	24	9	10	12	13	8	11	20
56	12	13	17	12	28	23	9	11	12	13	10	10	20
90	10	12	20	11	28	23	9	10	12	13	9	10	19
43	8	13	10	12	27	23	9	10	13	13	9	10	17
65	2	12	10	13	27	22	9	13	12	13	10	9	20
101	0	14	17	12	28	23	9	10	11	13	11	11	18
94	0	13	14	12	28	21	9	12	12	13	9	9	19
46	0	15	17	12	28	22	9	12	11	13	9	10	19
99	0	14	12	11	28	23	10	10	12	13	11	10	18
85	0	15	10	12	29	23	9	11	12	13	9	11	18
65	21	13	10	11	29	23	8	10	11	13	9	10	17
41	4	13	10	11	29	22	9	13	12	13	10	10	18
45	5	13	14	13	29	23	10	12	12	13	10	11	19
52	30	14	10	12	29	24	9	10	11	14	11	12	17
67	29	13	13	12	30	24	10	10	13	15	10	11	18
58	6	14	14	11	28	25	9	12	11	14	12	10	19
20	7	15	13	12	27	23	9	10	12	13	9	9	18
101	16	13	13	13	31	23	9	14	12	14	9	10	18
74	8	14	16	12	30	23	9	10	12	15	9	12	19
21	30	14	12	12	28	23	9	13	12	13	11	11	17
99	3	14	9	13	29	24	8	14	12	15	9	10	19
104	2	16	10	13	27	25	10	10	11	13	9	11	18
97	8	13	10	12	26	24	9	10	11	13	11	12	18
104	4	13	13	11	28	23	9	13	12	15	10	10	18
83	19	15	10	11	29	20	9	12	12	14	11	9	18
47	15	14	13	12	28	25	9	12	11	13	11	11	19
65	36	15	16	12	29	24	10	13	12	13	9	9	17
90	19	15	10	13	28	24	8	10	12	13	9	10	20
103	40	13	13	12	29	20	10	12	11	15	9	11	18
105	0	13	15	11	29	24	9	10	11	15	9	11	19
60	9	13	16	11	28	22	10	12	12	14	9	10	19
43	12	14	11	14	28	22	9	10	12	14	9	11	18
94	0	15	9	11	28	22	9	12	12	13	8	12	18
105	22	14	13	12	28	23	9	13	12	14	11	10	17
78	31	15	18	14	27	23	9	10	13	16	9	9	18
99	24	12	14	14	29	23	9	10	11	13	9	9	18
53	13	14	11	11	29	23	10	10	13	13	9	10	18
74	0	13	12	13	30	24	9	13	12	14	9	11	18
64	2	14	17	12	29	23	9	12	12	13	8	10	18
49	3	14	11	12	27	25	9	10	12	13	9	12	19
79	7	13	11	12	27	22	9	13	11	13	12	11	18
46	0	16	9	12	29	22	9	10	13	14	11	11	19
116	1	15	11	13	29	20	10	12	11	14	11	12	18
89	8	14	10	12	30	21	9	12	12	13	9	12	20
89	14	13	10	11	27	24	9	12	12	13	8	13	20
31	17	14	12	12	27	22	9	10	12	13	11	12	20
71	2	13	17	12	27	25	11	13	11	14	10	11	19
75	2	14	16	12	27	24	9	11	12	14	11	11	18
104	28	15	13	12	28	22	9	12	12	14	10	10	17
54	9	14	10	11	28	21	10	10	12	14	9	11	18
92	2	13	10	12	29	22	10	13	12	14	10	9	18
42	22	12	12	12	31	23	9	12	11	13	11	9	19
77	22	13	14	13	28	23	10	13	12	14	9	11	18
92	7	16	13	12	29	21	10	13	13	13	9	9	19
80	31	14	15	11	30	23	9	12	11	13	9	12	19
56	0	13	20	12	30	22	10	12	12	15	9	12	19
65	2	14	13	12	28	22	10	12	13	14	11	9	19
83	5	14	10	11	27	23	9	10	12	13	9	11	19
92	4	14	17	11	28	23	9	13	10	14	8	11	19
56	4	15	16	12	29	24	9	10	12	13	9	10	18
89	11	14	12	11	27	22	9	13	11	13	9	9	18
80	1	13	14	12	28	25	10	12	12	13	10	11	18
102	12	14	12	12	27	22	9	10	12	13	11	12	20
65	27	13	16	11	26	22	11	12	12	13	9	11	18
40	4	12	13	11	28	22	10	12	12	14	9	11	18
78	24	14	20	12	29	24	9	10	14	14	10	11	18
98	0	13	10	13	27	23	10	12	11	12	10	12	19
99	7	14	18	11	29	23	9	11	11	13	10	10	18
74	0	13	11	12	27	20	10	10	12	14	10	12	18
66	2	15	15	11	28	21	9	10	12	14	10	10	19
53	0	14	16	12	30	23	9	12	12	14	10	10	20
94	9	13	13	12	27	24	9	10	12	13	9	10	18
53	14	15	10	11	30	23	10	13	12	13	10	11	19
70	19	14	13	12	28	21	9	10	13	13	9	10	18
110	4	13	12	11	31	24	9	10	11	13	9	11	17
109	9	14	13	11	29	24	9	10	12	14	10	10	19
75	13	14	10	12	26	23	9	10	11	12	11	10	21
51	2	16	13	11	30	21	9	13	12	13	11	10	20
68	3	15	17	12	29	24	9	11	12	13	9	12	20
100	17	13	12	11	29	23	9	10	12	15	11	10	20
85	7	13	13	13	29	23	9	12	13	13	9	10	19
58	18	12	11	11	28	22	10	12	11	13	9	11	19
55	11	13	14	11	30	24	9	10	12	13	11	9	19
105	8	14	12	12	27	22	10	10	12	13	8	11	19
39	3	13	10	12	29	25	8	10	13	13	9	11	19
41	0	16	12	12	27	23	10	13	12	13	10	9	17
103	18	16	19	13	29	22	9	10	12	13	9	10	19
86	3	12	12	12	30	23	9	10	12	14	9	10	17
76	4	13	13	12	29	21	10	11	13	15	10	11	18
105	7	12	12	12	30	21	9	11	13	15	10	11	17
61	18	14	17	13	28	24	9	10	12	13	12	10	21
45	5	14	12	12	27	20	9	10	12	14	11	11	17
71	12	15	10	11	30	23	9	10	11	14	11	10	17
59	33	15	13	11	27	22	9	12	12	13	9	10	18
98	19	13	10	14	27	22	9	10	13	13	11	11	18
44	3	14	16	12	29	22	9	10	13	15	10	11	18
112	6	14	14	12	30	23	9	12	12	14	10	10	20
106	12	14	11	11	29	24	9	10	12	14	9	9	21
101	0	12	12	11	30	23	9	12	13	13	11	10	17
101	38	13	11	12	28	24	9	10	12	13	8	10	17
77	37	13	16	12	28	24	9	12	13	14	8	11	19
100	1	13	13	12	28	23	10	10	11	14	11	12	18
35	8	13	12	12	27	24	9	11	13	15	10	11	17
102	1	14	18	13	29	23	9	10	11	14	11	10	18
60	25	13	19	12	28	23	9	12	12	15	9	10	20
54	3	13	13	13	29	22	9	12	12	13	11	10	20
29	4	13	12	11	30	22	10	10	12	14	11	11	19
99	16	16	13	11	30	22	9	13	13	13	10	11	19
61	7	14	12	13	29	22	9	13	11	14	10	11	19
77	50	14	12	11	29	23	10	10	12	13	9	9	18
44	16	13	10	13	27	23	8	11	11	13	8	9	18
82	0	14	12	13	28	22	10	10	11	15	11	12	18
90	8	12	13	11	29	21	9	10	12	13	10	11	16
59	0	14	12	11	27	23	9	10	11	14	9	12	19
45	13	13	12	12	29	22	9	13	12	13	11	10	19
103	18	13	12	11	29	23	10	10	12	14	9	10	18
39	14	13	13	11	26	23	10	10	12	13	9	10	20
49	18	12	16	12	29	23	9	12	12	14	8	11	17
28	4	14	14	11	28	23	9	10	12	13	9	10	17
60	0	15	16	12	29	22	10	9	12	13	9	12	20
38	45	15	11	11	31	23	10	11	11	13	10	9	21
52	22	13	10	12	27	22	9	10	11	13	9	11	17
99	7	14	13	11	29	22	10	10	11	14	9	11	18
85	26	13	12	12	30	23	9	13	11	14	11	11	17
107	3	12	10	11	28	24	10	10	11	13	10	9	20
33	3	14	9	11	27	23	9	13	12	14	9	10	19
43	6	12	17	11	26	23	9	13	12	14	10	10	18
93	0	14	21	12	28	24	9	12	12	13	9	12	20
96	2	14	16	12	29	20	9	10	11	14	9	9	19
101	19	13	13	12	28	22	10	12	12	13	9	9	18
76	0	13	12	13	29	23	9	10	11	13	8	10	18
91	0	13	13	12	29	22	9	13	13	13	9	10	19
84	2	12	19	13	30	22	9	10	12	13	8	11	19
69	21	15	10	11	29	22	9	12	11	14	9	9	18
75	21	15	12	12	28	23	9	12	11	14	9	12	17
77	1	13	10	12	27	21	9	10	11	14	8	12	16
48	11	12	10	12	28	22	9	13	13	13	8	10	17
42	30	14	13	11	29	22	8	10	12	15	10	10	19
92	7	14	13	12	28	24	9	10	12	14	9	10	19
52	5	15	13	12	30	22	10	10	13	14	10	10	18
45	16	13	14	11	27	21	9	10	12	14	10	11	18
36	0	15	12	11	28	24	10	10	12	13	8	11	19
105	4	14	10	12	27	23	8	12	11	13	9	9	17
44	4	15	17	14	28	23	9	10	11	13	10	11	17
39	4	13	12	12	30	21	9	11	11	13	10	11	19
100	13	13	15	13	29	24	10	13	11	14	9	12	17
85	15	15	13	11	30	24	11	13	14	14	9	10	19
66	5	14	15	13	29	22	9	10	12	14	9	10	17
103	8	14	12	13	29	22	10	12	14	13	9	12	18
69	1	13	16	13	29	23	9	10	12	14	11	10	18
44	15	14	9	13	27	20	10	9	13	15	9	10	18
42	6	14	13	12	28	23	9	10	12	15	11	9	18
62	0	14	10	11	29	24	9	11	12	13	9	11	18
68	5	13	14	12	28	23	10	11	12	15	11	9	16
59	10	13	13	11	26	24	9	13	13	13	10	10	17
64	2	14	12	13	28	21	10	12	12	13	9	10	18
70	9	15	15	12	29	24	9	12	13	13	9	11	18
104	11	12	13	12	28	21	8	12	13	15	9	9	19
95	16	13	12	12	27	22	9	10	12	13	9	11	19
38	0	14	11	12	27	23	10	12	12	14	9	11	19
61	0	15	15	12	26	22	9	10	12	12	11	11	19
52	6	15	13	12	28	21	9	12	12	14	8	9	17
51	34	14	16	12	30	20	10	10	12	13	8	10	17
81	41	14	13	12	28	24	10	10	12	15	10	12	20
102	10	12	13	12	30	22	11	12	12	12	9	11	17
72	4	13	17	12	29	21	9	10	12	13	10	10	18
109	7	14	13	12	29	22	9	11	11	13	9	10	18
41	38	14	17	12	29	23	9	10	12	14	9	11	18
95	4	14	13	12	27	22	9	10	12	13	11	10	18
63	0	14	15	13	28	22	9	12	11	14	9	11	18
91	8	14	11	12	27	22	10	10	11	13	9	10	19
36	18	13	12	11	28	23	9	14	13	14	8	9	19
39	23	14	16	12	28	24	9	13	11	13	8	11	18
79	32	14	10	13	29	23	10	10	11	14	9	10	19
67	18	13	10	12	27	23	9	10	12	14	8	10	18
71	44	14	10	12	26	22	10	10	13	15	11	10	19
102	10	14	16	12	29	23	11	10	13	15	10	9	20
66	7	15	16	12	30	23	9	10	12	13	9	9	18
75	34	16	14	11	29	23	10	13	11	13	9	10	21
79	13	14	12	12	27	24	9	10	10	13	9	10	18
99	27	13	18	13	29	23	11	10	12	13	11	11	17
45	35	13	10	12	28	22	9	12	11	14	11	10	18
77	0	14	13	12	27	22	10	12	12	13	9	10	18
76	19	13	17	12	26	22	9	10	12	14	10	10	20
95	2	15	11	11	28	23	9	12	13	13	10	10	18
101	3	13	17	12	28	22	10	10	12	13	10	10	18
110	20	12	14	11	28	23	10	15	13	13	11	9	20
67	0	13	15	13	29	24	10	13	11	14	9	12	18
77	9	13	16	13	28	22	9	10	11	13	11	11	18
44	0	13	19	12	31	24	9	10	11	13	10	10	18
47	0	13	13	11	29	23	9	10	11	14	8	11	18
37	0	14	10	12	28	23	10	13	11	13	9	11	19
37	0	13	17	12	29	22	9	10	12	15	9	11	20
46	15	15	19	12	26	24	9	12	12	14	10	10	20
69	33	14	11	11	27	22	9	10	12	14	9	11	20
98	32	14	16	12	29	22	9	12	10	13	9	10	19
97	7	15	12	12	27	20	10	14	11	12	9	11	17
48	11	16	11	12	29	23	9	10	12	13	9	11	19
92	3	13	18	12	29	23	9	10	12	13	10	12	21
48	9	14	12	11	28	23	9	12	11	13	9	11	17
33	25	12	15	13	28	22	9	14	12	13	10	11	17
41	38	12	12	12	27	23	9	13	12	14	9	10	19
91	14	13	17	11	28	22	10	10	11	14	10	11	18
74	35	13	12	12	28	23	9	10	12	14	9	9	18
65	4	13	14	12	27	23	10	12	14	13	9	11	21
102	9	12	12	12	29	22	9	13	11	13	10	11	18
80	3	13	13	12	27	23	8	10	13	14	9	12	17
48	2	14	11	13	28	23	9	12	12	14	10	11	20
56	21	14	13	11	29	25	10	10	12	14	9	10	19
38	28	13	17	11	29	24	9	13	12	13	9	9	19
103	0	16	19	12	30	24	9	15	11	13	9	11	18
84	34	13	10	11	27	20	10	11	13	13	11	11	18
81	3	13	14	12	29	21	9	10	13	14	9	11	20
82	2	13	16	12	30	23	10	13	13	13	9	10	18
29	35	14	11	11	29	20	9	10	12	13	9	11	19
46	0	14	19	11	29	23	9	11	12	13	10	12	18
106	0	12	11	13	29	21	9	10	13	14	10	12	18
89	9	15	17	10	28	22	9	10	13	13	9	9	19
61	13	13	15	12	28	24	9	11	11	13	9	11	18
56	29	13	13	12	29	23	10	10	12	13	9	11	18
97	5	13	17	12	28	22	9	13	12	13	9	10	18
69	1	14	16	12	30	23	9	12	12	14	10	10	20
95	11	14	10	12	28	23	10	13	11	13	8	10	18
65	14	13	13	13	27	24	11	10	11	13	11	9	18
92	14	15	18	12	27	22	9	10	12	13	10	10	16
84	0	14	19	13	31	23	9	10	12	13	9	10	18
61	14	13	11	11	27	23	10	10	12	14	10	10	18
79	13	16	18	12	30	23	9	13	11	13	9	9	20
61	21	14	18	11	29	22	9	13	13	15	9	12	19
66	6	13	12	13	28	24	9	10	12	13	8	10	18
45	8	13	12	11	29	23	9	13	12	13	9	12	18
92	1	14	14	12	26	22	8	10	12	14	10	11	18
44	10	12	10	13	30	22	9	10	12	14	10	10	19
62	21	15	10	12	29	25	10	12	13	13	9	10	19
41	0	14	10	12	28	21	9	10	11	13	10	10	20
32	18	16	14	13	30	22	9	10	12	13	9	10	19
79	36	13	15	12	28	22	10	13	11	14	9	10	18
46	3	13	20	13	31	22	9	10	12	13	10	9	19
80	2	15	11	11	30	24	9	10	11	14	9	10	18
103	4	15	15	11	29	22	10	12	12	13	8	9	18
100	15	14	15	12	29	23	9	10	14	14	9	11	19
69	17	12	12	12	27	23	9	12	12	14	8	10	19
105	1	12	12	11	28	23	9	10	11	14	9	10	19
69	5	13	15	12	29	22	9	12	13	13	10	11	17
42	2	13	14	12	29	21	10	13	11	14	9	11	19
109	14	15	15	13	28	22	10	10	12	13	9	10	19
74	8	13	11	12	28	23	9	10	11	14	9	10	18
30	3	12	13	12	27	23	9	10	12	13	10	11	18
70	27	14	11	12	28	23	9	12	14	13	9	10	18
54	33	12	14	12	29	22	9	10	12	14	9	10	18
38	1	13	14	11	30	22	10	13	13	13	10	12	19
80	9	14	10	12	28	24	10	12	12	14	9	9	20
38	2	14	10	12	30	22	9	12	13	13	11	11	19
67	23	13	12	11	30	22	10	10	12	14	10	11	19
101	22	16	16	11	28	24	10	11	12	13	10	12	19
46	1	14	16	12	26	23	10	10	11	14	9	10	19
49	5	12	17	12	30	23	9	11	12	13	9	12	20
85	11	14	15	12	30	22	9	12	13	13	9	9	18
69	14	16	13	11	31	23	9	12	12	14	9	12	18
70	0	13	15	13	27	25	9	13	12	13	9	11	16
78	20	14	13	13	28	22	9	10	12	13	10	10	19
91	0	15	16	11	30	22	9	10	12	14	9	12	20
19	1	15	13	12	30	22	9	11	11	14	10	10	18
29	2	15	12	13	29	24	9	13	14	14	9	11	19
116	0	13	12	13	27	24	9	12	11	12	9	10	17
75	5	15	15	12	26	22	10	12	12	14	9	11	19
97	1	13	12	12	28	24	9	11	11	13	9	10	16
49	3	15	10	11	30	23	10	12	12	13	10	11	16
59	8	14	14	12	28	22	9	10	11	13	10	9	17
101	8	13	13	13	28	23	9	10	12	13	9	10	19
98	0	15	10	12	28	23	9	10	12	13	11	9	17
103	12	15	11	13	27	23	10	11	12	13	9	10	20
81	7	13	13	11	27	22	9	10	12	13	10	11	20
95	3	14	17	12	27	23	9	12	12	13	10	12	19
118	0	14	11	12	29	21	10	12	12	13	10	9	18
43	18	15	10	12	30	22	10	12	14	14	9	10	17
89	45	12	10	12	27	22	10	10	11	14	11	11	17
111	24	13	10	12	27	21	9	10	11	14	8	12	16
108	8	13	14	12	28	22	10	11	13	14	10	11	19
40	44	15	13	11	30	24	11	13	14	14	9	10	19
35	15	14	9	12	31	21	9	10	11	14	9	11	16
59	21	13	10	11	27	22	9	11	13	13	9	10	18
79	1	15	12	13	29	24	10	10	13	14	9	9	18
54	0	12	16	13	30	21	9	12	11	14	10	10	18
43	10	13	12	11	30	22	10	10	12	14	11	11	19
76	1	16	11	12	29	21	9	10	12	13	9	10	20
45	3	15	16	12	29	24	10	13	12	13	9	9	17
41	10	13	17	12	29	21	9	10	12	14	11	10	18
101	14	13	17	13	28	23	9	10	14	15	9	11	18
90	4	16	10	12	27	22	9	13	12	14	10	10	20
63	0	16	19	12	30	21	9	9	12	13	10	9	19
100	15	15	13	12	30	22	9	13	12	14	10	11	17
33	0	14	15	11	29	22	10	12	13	13	9	11	18
79	4	13	10	12	28	22	9	10	12	13	11	9	22
75	27	13	10	13	29	23	10	15	11	13	9	10	19
107	0	14	13	12	28	21	10	14	12	12	10	10	18
41	5	14	12	12	29	23	9	12	11	14	9	11	19
102	22	13	16	12	30	23	9	11	12	13	8	11	18
68	22	13	20	11	27	21	9	12	11	15	11	12	21
100	4	15	10	12	28	21	10	12	12	14	11	11	18
53	2	14	16	11	27	23	9	10	12	13	9	13	19
48	2	12	16	12	27	25	9	12	12	14	11	11	17
90	8	13	15	11	27	23	9	10	11	13	11	9	18
73	0	14	11	11	27	22	9	13	12	13	11	11	17
72	32	13	12	11	28	21	9	10	13	14	9	11	18
84	4	15	17	12	27	23	8	12	13	14	9	12	20
97	12	13	14	11	28	22	10	14	12	15	10	11	21
57	0	14	15	12	28	22	9	12	13	13	11	9	19
104	30	12	11	12	30	24	8	13	12	13	9	11	20
116	3	13	13	12	29	23	10	12	12	13	9	9	18
52	9	14	18	12	27	22	9	10	11	13	9	10	17
68	7	14	14	11	28	23	9	10	11	14	9	11	17
84	8	14	15	12	28	22	9	12	13	13	11	9	19
26	3	13	15	12	29	23	10	10	13	14	11	12	19
102	2	16	12	12	30	22	9	10	12	13	8	10	17
45	4	14	11	12	29	23	9	12	12	14	8	11	19
89	1	13	17	12	27	23	10	13	11	13	9	11	16
104	31	14	13	12	28	22	9	10	11	14	12	11	18
91	27	16	12	12	30	20	9	10	12	14	8	11	19
108	9	13	15	12	27	23	10	10	12	12	9	10	20
91	2	16	11	12	30	24	9	10	12	13	10	12	18
44	26	14	12	12	29	22	10	11	12	14	9	10	18
78	46	12	11	11	28	23	9	12	12	13	8	9	17
93	11	13	11	13	30	20	9	10	13	15	9	11	17
103	22	15	13	13	30	21	10	10	12	14	9	9	19
65	15	14	10	11	26	24	9	13	12	14	10	11	19
101	3	14	12	11	29	24	9	13	12	15	8	10	19
112	10	13	13	12	28	23	10	13	12	14	11	11	19
31	15	15	15	13	28	24	9	12	14	14	9	11	17
59	18	15	12	13	28	24	9	13	12	13	10	11	17
41	19	15	12	12	27	24	10	10	11	14	10	10	20
76	9	13	13	12	27	21	9	13	12	13	10	11	18
57	7	13	19	12	28	23	10	10	12	14	10	11	19
84	9	15	15	14	28	24	9	13	12	14	9	10	18
92	1	15	17	11	28	23	9	12	12	13	10	10	18
39	1	13	19	12	31	23	10	10	12	15	10	11	19
80	13	15	10	12	27	20	9	10	12	14	8	10	18
55	9	14	11	13	28	23	9	12	12	14	10	11	20
70	26	14	12	11	28	23	9	10	12	14	9	13	19
99	24	15	12	11	31	23	9	10	12	15	11	12	20
50	18	16	14	12	31	25	10	10	11	13	9	12	19
97	16	16	10	13	27	23	9	10	12	13	10	11	18
67	10	14	13	13	29	22	8	12	12	14	10	12	19
39	0	12	17	12	29	23	9	10	11	13	10	11	18
102	5	13	12	13	27	21	10	13	10	13	11	11	19
42	0	15	12	12	28	24	10	13	12	14	10	12	20
104	1	13	17	11	30	22	9	10	13	15	9	11	18
79	0	13	14	11	30	23	8	11	12	13	9	12	19
51	6	13	10	13	31	23	8	10	11	13	10	10	18
50	25	14	15	12	29	23	9	13	13	13	9	10	17
78	0	14	13	12	28	23	10	12	12	15	10	10	17
61	4	15	10	11	29	22	9	12	11	14	9	9	18
58	11	12	13	12	31	21	8	10	11	14	10	13	19
66	27	12	10	12	27	22	9	10	13	13	8	11	18
85	2	13	9	13	30	22	9	11	12	13	11	11	19
51	11	12	12	12	27	22	9	15	13	14	9	10	17
49	44	14	9	12	28	23	9	10	12	13	10	11	19
66	5	15	10	11	29	20	9	12	12	14	11	9	18
114	0	14	17	12	28	20	10	10	12	13	11	11	19
99	29	14	13	11	29	22	10	10	11	13	9	10	19
66	5	13	15	11	30	22	8	12	12	14	10	10	19
92	19	13	16	12	27	21	9	10	12	13	10	11	17
75	1	13	16	12	28	24	9	11	14	14	9	11	18
45	36	15	11	12	29	23	9	12	11	14	11	10	19
56	28	13	10	13	30	23	9	10	13	15	10	9	20
50	31	12	16	13	31	23	10	10	12	14	11	10	19
100	3	14	13	12	28	23	9	10	12	14	8	11	18
41	6	13	16	13	27	23	9	12	13	14	9	11	19
38	7	13	11	13	27	23	9	11	11	13	9	10	19
75	27	13	13	11	28	24	10	10	13	13	10	10	19
96	2	16	13	13	28	22	9	12	12	14	11	10	18
104	17	13	13	12	29	23	10	10	12	13	9	11	18
88	0	14	10	11	30	22	10	12	11	12	9	9	18
72	23	13	11	11	31	23	9	10	13	15	8	11	19
101	18	13	18	11	29	23	9	12	12	14	10	11	17
57	13	16	13	12	28	22	11	12	12	13	11	10	19
100	0	14	10	13	29	23	8	12	12	13	9	10	16
107	6	14	10	11	28	22	9	9	12	14	11	9	18
84	18	13	10	11	28	22	10	10	12	13	11	11	19
58	7	13	14	12	29	23	9	12	12	13	9	11	19
72	0	14	16	13	28	24	10	10	13	14	11	11	19
45	11	13	16	11	28	23	11	10	12	13	9	10	19
45	8	14	10	12	29	23	9	12	12	13	10	10	19
57	0	13	10	12	30	22	10	12	11	13	8	11	18
107	3	14	12	12	26	23	9	10	12	13	11	11	19
103	30	13	12	13	30	24	8	13	11	13	10	11	18
107	13	16	14	12	31	22	10	13	12	13	10	11	21
103	19	14	12	13	29	24	9	10	14	14	10	9	19
45	35	13	12	11	29	23	9	13	12	13	9	12	18
64	0	13	10	12	30	25	10	13	12	13	9	10	17
43	46	14	10	12	28	25	9	13	13	13	10	10	17
105	18	13	16	12	27	23	9	12	12	14	10	10	20
68	6	15	17	12	28	22	10	12	11	13	9	11	20
43	27	14	15	12	27	22	9	10	11	13	11	9	18
71	22	14	13	13	31	22	9	12	12	14	11	12	20
84	20	14	13	12	28	23	10	10	11	13	9	10	18
86	14	16	12	12	31	22	9	10	13	15	10	11	17
77	1	12	18	12	28	22	8	12	12	13	10	12	18
64	21	12	20	12	30	22	9	10	12	13	10	10	17
96	16	16	14	12	31	25	10	10	11	13	9	12	19
85	9	14	15	12	28	22	9	13	11	14	9	12	19
76	14	13	18	12	28	24	10	13	12	13	9	11	18
74	4	14	12	12	29	23	9	12	11	14	9	11	19
73	13	16	14	11	31	25	11	11	11	13	11	10	18
53	3	15	17	12	28	23	10	10	14	13	11	11	18
97	0	12	16	13	28	24	10	11	12	13	9	12	18
60	1	13	14	11	29	22	9	13	14	13	12	12	19
34	2	13	13	14	28	24	9	10	13	15	9	11	21
81	2	13	15	12	27	23	9	11	13	15	9	9	18
49	3	14	13	12	29	23	9	12	11	13	8	11	17
35	0	14	11	13	28	22	10	10	12	14	10	12	18
76	10	14	12	11	27	22	9	13	11	13	9	9	18
52	14	14	10	11	27	23	9	10	12	13	10	12	17
87	2	13	12	12	28	21	9	10	13	13	9	12	19
47	6	14	10	12	30	21	9	12	12	15	8	10	19
34	13	14	12	11	30	23	10	10	12	14	9	10	20
71	14	14	13	13	27	24	10	15	11	13	9	10	18
104	16	12	13	12	28	21	8	12	13	15	9	10	19
72	16	15	19	12	26	24	9	12	12	14	10	10	20
87	28	12	14	13	28	24	9	15	11	13	11	10	20
51	0	16	15	11	29	20	10	10	12	13	11	10	18
113	4	13	10	13	30	23	9	10	12	14	9	10	20
65	2	14	10	12	28	23	10	10	13	14	11	11	19
86	36	13	14	11	28	22	9	10	12	13	11	10	17
75	6	15	11	12	29	23	9	12	11	14	11	10	19
45	1	14	19	13	28	23	9	13	12	14	11	10	19
109	8	14	12	12	28	20	10	10	12	15	9	10	18
101	0	13	10	11	28	22	10	10	14	13	9	10	17
50	4	14	14	12	29	21	9	10	12	12	10	10	18
121	1	11	16	11	27	23	9	12	12	13	11	12	19
92	27	13	13	12	28	22	9	13	13	14	10	10	18
93	14	14	16	12	26	23	10	12	12	15	9	9	19
45	3	12	14	12	27	22	10	10	12	13	11	12	17
107	24	13	15	13	28	22	9	12	12	15	8	11	19
100	11	15	10	11	28	24	9	10	12	13	10	10	20
104	3	14	13	12	28	24	9	10	11	14	8	11	20
64	1	13	12	13	29	23	8	12	12	13	11	11	18
49	13	13	10	13	27	23	8	11	11	13	8	9	18
107	21	14	12	12	27	21	9	10	12	14	12	11	19
75	2	15	10	11	28	23	8	10	11	14	9	11	20
44	46	13	12	11	30	23	11	10	11	13	10	12	18
105	1	16	14	13	30	24	9	12	12	14	11	11	18
53	27	13	15	12	29	24	9	12	11	14	9	11	19
97	2	13	18	13	29	22	8	13	12	14	9	10	19
76	2	13	12	12	27	23	9	10	11	14	10	11	19
44	5	15	10	12	29	24	9	12	13	15	10	11	18
83	2	12	14	12	28	22	10	10	12	13	10	10	18
51	38	13	13	12	29	23	10	13	12	13	9	10	19
90	27	12	15	12	29	22	9	10	13	13	10	10	17
92	8	15	12	12	31	20	9	9	12	13	10	10	19
64	2	14	13	11	29	23	10	10	12	14	8	10	18
90	2	14	13	12	28	23	9	13	12	14	11	10	17
80	4	13	10	11	28	23	10	10	11	14	11	9	16
60	9	13	12	12	29	22	9	12	12	14	11	10	16
86	0	15	13	13	30	24	10	10	12	14	9	11	18
38	7	12	10	11	28	23	9	10	11	14	9	11	18
105	23	15	11	12	28	21	9	13	12	15	8	9	19
41	33	15	11	12	27	22	9	12	12	13	8	11	19
63	20	14	11	11	28	24	10	9	12	14	9	10	20
100	2	14	13	11	30	23	9	15	11	13	9	10	17
107	23	15	10	11	27	24	9	10	11	14	9	10	21
86	3	13	9	11	29	23	10	10	12	13	9	11	20
59	11	13	13	12	27	23	8	10	13	14	9	12	17
63	42	14	13	11	28	22	9	12	12	13	9	12	16
106	6	12	17	13	29	24	9	12	12	13	11	11	18
103	12	16	13	12	29	22	10	12	12	14	9	12	18
81	1	13	11	12	27	20	9	10	12	14	10	9	17
59	17	12	13	12	28	24	10	15	11	13	10	11	21
31	0	13	12	13	27	23	9	10	11	14	10	11	18
104	1	13	15	11	29	22	9	10	11	13	9	11	17
50	36	13	13	13	29	23	9	13	12	14	12	10	18
74	12	14	13	13	28	21	9	9	12	13	9	11	19
32	7	14	15	13	29	23	10	12	12	13	10	12	17
92	35	14	10	12	29	23	9	10	11	13	11	11	17
101	2	14	10	12	29	21	10	10	12	13	9	10	18
108	11	14	10	12	29	21	10	10	12	13	9	10	18
37	3	14	18	11	29	21	9	10	11	13	9	10	19
97	21	13	10	11	28	22	10	10	14	13	9	10	17
46	20	13	14	13	30	23	9	14	12	13	10	12	21
55	36	17	17	13	30	23	9	13	12	13	9	13	21
29	0	13	16	12	29	23	10	12	12	13	10	9	19
90	19	15	10	13	27	22	10	9	13	13	9	10	19
44	33	12	13	13	28	23	9	13	12	14	8	9	19
67	8	12	14	12	27	22	10	10	12	13	11	12	17
18	29	14	16	13	27	23	9	10	13	13	9	10	20
101	1	13	10	11	28	22	9	13	12	13	9	10	19
23	48	14	13	14	28	21	11	10	12	14	10	11	20
79	41	15	11	12	29	22	9	12	11	13	11	11	18
69	8	14	10	12	28	22	10	13	12	13	11	11	20
101	36	13	14	12	28	22	10	10	12	13	9	11	18
91	43	14	18	12	27	22	9	10	11	13	9	10	17
59	32	15	14	12	30	25	9	10	12	15	9	13	19
96	19	13	14	12	30	24	10	12	11	14	9	11	20
38	16	15	16	12	29	24	9	10	12	13	9	10	18
92	17	13	16	12	28	24	9	13	14	14	11	10	18
49	46	13	13	13	28	22	9	10	12	14	11	12	18
65	8	12	12	12	28	23	9	11	12	15	11	11	18
82	7	14	12	13	29	24	9	10	13	13	9	11	18
57	20	16	13	12	30	23	10	10	13	14	9	11	18
46	6	13	12	11	30	23	11	10	11	13	10	12	18
35	8	15	13	12	30	23	9	10	11	14	9	10	19
60	8	15	11	12	28	23	9	10	13	13	9	11	17
41	39	13	16	12	30	23	10	13	13	13	9	10	18
92	1	13	13	11	27	23	9	13	12	14	9	10	18
60	0	16	15	11	31	24	10	10	12	14	11	11	20
112	21	13	10	13	29	23	10	15	11	13	9	10	19
80	13	14	14	11	27	24	9	10	12	15	11	9	18
41	11	14	16	12	30	23	9	12	12	14	10	10	20
75	41	12	13	11	28	23	9	12	11	13	11	11	19
96	0	13	12	11	28	23	9	13	12	15	11	9	21
62	15	13	17	12	29	23	9	10	13	13	10	9	16
105	2	13	9	12	30	22	9	10	12	14	11	11	18
87	32	14	11	13	30	22	9	10	11	13	11	11	16
81	39	13	13	12	28	23	10	10	12	13	9	10	18
71	2	15	10	13	29	24	9	10	12	14	10	11	18
34	0	16	13	12	29	22	9	14	12	13	10	10	18
109	0	12	10	13	27	24	9	13	12	13	9	11	18
89	19	14	14	12	28	23	9	11	13	14	8	10	19
66	25	14	12	11	29	23	10	10	12	13	9	9	18
79	8	15	11	12	29	22	9	10	12	13	10	11	20
86	0	13	18	12	27	21	9	12	11	13	9	10	19
101	44	12	20	12	28	23	9	9	13	15	10	11	17
93	0	13	11	12	27	22	9	13	11	13	12	11	18
37	6	14	20	12	27	23	10	10	12	13	11	10	18
78	0	13	14	11	31	21	9	11	14	13	10	9	19
106	36	13	13	11	27	24	9	10	12	14	10	11	18
71	3	13	10	12	27	24	9	10	12	13	9	9	18
59	8	16	16	12	28	23	9	12	12	14	9	10	19
76	39	13	12	12	29	22	9	12	12	14	11	10	16
89	18	14	15	12	27	23	10	10	13	13	11	13	16
76	27	14	9	12	29	22	9	10	11	14	9	11	19
49	12	14	10	11	29	24	9	10	11	13	11	10	19
101	2	15	16	12	28	23	10	11	11	15	11	11	19
91	28	13	11	11	28	22	9	12	12	12	12	10	17
21	0	12	12	13	30	21	10	10	13	13	9	11	19
35	2	14	12	12	28	22	9	12	12	12	9	13	18
94	33	13	18	12	28	22	10	13	12	15	10	11	18
76	36	13	13	12	27	21	9	13	12	13	10	11	18
80	0	13	12	12	29	24	10	15	12	14	9	9	20
51	16	16	12	12	28	21	9	13	12	13	9	10	18
31	7	14	13	11	28	24	10	10	12	13	11	9	19
103	6	16	17	12	28	22	9	12	12	14	10	11	18
75	36	14	14	12	28	25	9	12	12	14	10	10	18
47	15	15	12	11	27	22	9	13	12	14	10	11	18
99	5	15	13	12	30	23	9	10	11	14	9	10	19
91	0	15	17	13	28	24	9	12	12	13	11	9	18
71	8	12	14	12	27	22	9	13	11	13	9	11	19
47	8	15	10	12	28	21	9	13	13	13	9	9	18
44	17	13	13	12	28	24	9	10	12	13	9	11	20
76	9	15	11	12	30	20	8	12	11	15	9	10	19
96	1	12	16	11	29	23	10	13	11	13	9	9	18
32	18	13	19	12	29	22	10	12	12	14	10	11	19
103	25	14	12	11	28	22	9	10	12	13	9	10	20
33	27	14	13	13	30	22	9	10	13	14	9	11	17
98	2	13	10	12	27	24	9	10	13	14	9	9	18
66	31	14	15	12	31	21	9	10	12	13	9	11	19
85	1	14	18	12	29	23	10	13	12	13	11	10	17
42	0	15	13	12	29	23	9	10	11	13	11	12	18
29	26	16	12	13	29	20	10	13	12	13	11	11	17
101	0	13	13	12	29	24	9	10	12	14	9	11	19
84	5	12	12	12	30	20	10	10	12	14	11	11	19
74	16	14	15	12	28	22	10	10	13	14	10	10	17
95	6	14	13	12	30	23	9	10	13	13	8	10	18
38	21	14	10	12	28	23	10	13	11	13	9	11	19
44	2	13	12	13	27	23	10	11	12	13	11	11	18
69	3	14	12	12	28	22	9	12	12	12	9	13	18
40	4	14	13	12	28	23	10	10	12	13	10	9	18
96	1	13	12	12	29	22	9	13	12	13	10	11	17
58	9	14	12	11	28	22	9	10	12	13	9	10	20
111	22	15	13	12	28	20	9	12	10	14	11	11	18
89	7	13	11	13	27	24	8	12	12	15	8	12	17
89	10	13	18	13	28	22	9	13	12	14	10	11	18
47	3	15	20	11	29	20	9	10	12	13	10	12	17
49	4	15	12	12	31	25	9	10	13	13	9	11	20
86	2	13	14	13	29	24	9	11	12	13	11	11	20
78	1	14	12	11	29	23	10	10	12	13	9	10	18
99	0	13	13	12	29	24	9	10	11	13	10	11	18
63	8	13	17	13	27	23	9	13	12	13	10	12	18
40	6	14	13	11	27	20	10	10	11	14	10	9	18
88	3	15	13	12	28	22	10	11	12	13	9	11	18
92	10	15	12	13	28	24	9	13	12	13	10	11	17
70	2	13	14	12	27	22	10	12	12	13	10	12	18
57	4	12	11	13	28	23	9	12	11	13	9	11	18
58	25	15	13	12	28	22	10	11	12	13	10	11	19
100	9	13	16	11	29	24	9	12	12	13	10	11	19
99	23	16	16	12	30	22	9	12	12	14	9	10	18
74	50	14	16	13	28	22	10	12	12	13	9	10	18
93	1	14	13	13	30	23	10	13	11	13	12	12	19
73	9	14	20	11	29	22	10	10	12	13	10	12	18
82	20	15	12	12	30	23	9	13	11	14	9	9	20
93	5	14	11	12	28	23	9	12	11	14	8	9	19
108	2	14	10	11	26	24	9	13	12	14	10	11	19
98	41	14	12	12	26	23	9	10	12	13	11	11	19
47	49	13	13	12	27	21	9	10	12	14	10	8	18
94	0	16	12	11	27	24	9	10	12	14	11	10	20
86	1	15	10	14	28	23	9	12	12	13	9	11	18
54	0	13	18	11	30	23	8	12	14	14	9	11	18
52	7	13	10	12	31	23	9	13	12	13	9	11	18
105	11	14	13	12	29	22	10	13	12	15	10	11	17
32	17	14	13	12	29	22	10	10	11	14	11	11	19
103	24	14	13	11	30	23	9	10	11	13	9	11	19
105	44	13	10	12	29	24	9	10	13	13	9	10	20
38	42	12	10	11	28	22	8	10	13	14	9	10	18
40	25	13	15	13	30	20	9	13	13	13	11	11	18
95	1	14	15	13	27	22	9	13	12	13	10	11	18
41	15	13	12	12	29	23	9	13	11	13	9	10	19
94	27	12	11	11	26	23	10	10	11	12	9	11	18
46	7	13	13	12	28	22	9	12	12	13	10	10	19
32	13	14	14	13	29	22	8	11	12	13	12	11	18
101	1	15	12	11	30	21	9	11	12	13	11	11	18
39	14	12	20	12	30	22	9	10	12	13	10	10	17
56	1	13	12	11	30	22	9	10	12	15	11	11	19
78	11	14	13	12	27	22	10	12	12	13	9	10	18
98	4	12	10	12	29	23	9	10	12	13	9	10	18
49	43	15	15	11	27	23	10	10	12	14	9	11	21
100	28	13	16	12	29	23	10	10	11	14	9	10	18
32	2	13	15	12	29	23	9	13	11	13	10	12	18
69	5	13	16	11	27	24	9	10	12	13	10	10	19
35	1	14	16	11	27	23	9	10	12	13	9	13	19
32	1	15	13	12	28	23	10	12	12	13	10	9	18
86	0	13	11	12	30	24	10	10	12	13	10	10	20
62	3	14	13	12	29	24	10	9	13	14	10	12	17
108	7	14	11	13	28	23	9	13	12	13	9	11	18
44	2	13	9	12	30	23	10	10	12	14	11	10	18
50	24	16	11	12	28	22	10	12	12	14	8	11	17
55	8	14	13	11	27	23	10	12	12	13	9	10	18
51	6	14	10	12	28	21	11	12	13	14	11	13	18
47	4	16	11	12	28	23	8	10	12	13	11	13	18
86	2	12	15	13	27	22	10	13	12	13	9	9	20
112	0	15	11	12	28	24	9	11	12	13	9	11	18
76	1	15	13	12	26	21	10	10	11	14	10	10	19
78	0	15	15	12	27	24	9	11	14	13	11	11	16
48	14	13	13	13	30	22	8	12	11	15	9	11	15
93	1	15	10	13	27	22	9	10	13	14	11	10	19
73	29	12	13	13	30	22	9	10	11	14	9	10	19
31	35	14	11	11	27	24	9	12	11	14	9	10	18
68	22	12	13	12	28	20	9	12	11	13	9	10	17
30	0	12	13	12	29	24	9	14	13	14	9	11	19
106	17	14	16	12	30	23	9	10	12	15	9	12	19
34	26	14	12	12	30	23	10	10	12	13	9	10	17
32	1	13	11	13	27	22	9	10	11	14	9	10	18
65	10	13	12	13	27	23	9	10	11	14	10	11	18
87	6	13	13	11	29	23	9	10	11	15	9	10	19
19	12	16	17	14	29	23	10	13	12	13	11	11	16
39	41	13	11	12	28	21	9	13	12	13	11	10	19
62	3	14	13	11	27	23	9	10	12	13	8	10	19
55	9	14	12	12	28	23	10	13	11	13	10	12	18
57	1	14	18	11	29	23	9	10	11	13	9	13	18
55	44	13	12	13	29	24	9	13	11	15	9	11	18
63	8	13	18	13	29	22	9	13	12	13	9	9	17
43	11	14	14	11	27	21	10	10	12	13	11	9	18
92	33	15	11	12	28	20	10	10	11	15	9	11	20
53	6	13	13	12	29	22	9	10	10	13	11	11	17
82	3	15	10	12	29	22	10	12	12	14	9	10	19
65	2	15	13	12	29	20	10	13	11	14	9	10	19
98	0	13	14	12	27	21	9	10	13	14	9	13	18
90	7	14	14	13	30	21	10	10	12	13	10	10	16
37	2	13	14	12	28	22	9	14	11	14	9	11	18
114	23	13	13	12	27	21	8	10	12	13	11	10	17
54	3	14	16	12	28	21	9	10	12	13	9	12	18
92	3	12	13	12	28	24	9	13	12	13	11	12	19
113	22	13	11	11	28	22	9	10	11	14	11	10	18
89	11	12	17	11	28	23	9	10	12	13	11	10	20
76	4	13	12	11	29	22	10	10	12	13	9	10	18
76	2	13	12	13	30	21	10	12	12	13	9	11	20
62	4	12	17	13	28	22	9	12	11	14	10	10	19
60	9	14	13	12	29	23	9	13	11	13	10	10	19
54	50	16	11	12	30	23	9	11	12	14	9	13	21
79	8	14	13	12	28	21	10	12	12	13	9	12	18
90	6	14	12	12	30	24	10	10	11	13	9	11	18
102	22	13	10	11	28	22	9	10	12	13	11	10	18
51	4	13	13	11	30	23	9	13	13	13	9	9	17
93	6	16	18	13	28	24	8	12	11	13	9	12	18
72	5	13	14	11	29	23	9	12	12	13	10	10	19
50	13	13	12	12	29	22	9	12	12	14	11	10	16
50	3	15	9	13	28	23	9	9	12	14	11	10	18
103	25	12	14	12	28	22	10	15	11	13	8	10	20
41	36	14	13	13	26	23	9	13	11	14	11	10	20
81	7	13	12	13	29	23	9	12	12	14	12	11	17
91	30	13	12	13	26	20	9	12	13	13	9	11	19
91	14	16	10	12	29	23	9	12	12	13	10	10	17
84	11	13	10	11	28	24	10	12	12	13	9	10	18
104	0	14	20	12	27	23	11	10	12	14	10	8	18
47	6	14	18	11	27	23	9	13	12	13	11	9	18
103	8	15	12	12	29	20	10	10	12	14	10	11	18
113	18	12	13	11	27	20	9	10	13	14	9	11	19
40	1	13	10	13	28	23	9	12	11	13	9	11	20
49	6	13	13	12	30	24	10	10	12	15	9	11	19
63	9	14	16	12	31	23	9	14	12	14	8	10	18
101	25	13	13	12	29	22	9	11	12	15	9	11	19
106	19	14	12	13	29	24	9	10	14	14	10	9	19
57	21	15	13	12	28	22	9	13	11	13	9	9	16
45	12	13	12	13	28	23	9	14	12	14	11	11	20
70	8	14	12	11	28	23	10	10	12	13	9	10	17
39	5	16	13	11	28	23	9	10	12	13	11	10	18
97	9	16	19	12	28	21	9	11	11	14	8	9	18
90	1	16	13	11	30	23	9	11	12	14	9	12	18
80	28	14	15	12	30	23	9	10	12	14	9	12	17
79	8	14	13	11	28	21	9	12	11	13	10	10	17
79	6	14	10	13	27	22	9	12	11	14	9	11	18
78	11	14	12	11	28	23	10	10	12	13	9	10	17
93	21	13	12	12	29	24	10	10	12	14	10	11	20
96	37	13	15	13	31	20	9	10	11	14	9	10	19
84	23	14	12	11	29	22	9	12	12	13	10	9	18
35	2	15	13	11	30	25	9	12	11	13	9	11	18
80	12	13	16	13	29	23	9	10	12	14	11	10	18
36	7	14	12	11	29	24	10	13	13	13	9	12	20
55	1	15	11	13	28	21	9	12	11	14	9	11	19
103	6	14	17	13	28	24	9	10	12	13	9	10	18
60	7	13	17	12	31	24	9	13	13	13	9	10	18
32	22	12	16	12	27	22	8	10	13	13	11	12	18
57	15	13	14	11	29	20	10	10	14	15	9	11	18
86	25	13	12	13	30	24	9	13	12	14	9	11	18
35	20	12	11	11	28	22	10	12	11	13	9	11	19
39	7	14	10	11	28	21	10	10	12	14	9	11	18
74	13	13	18	12	29	24	9	12	12	13	11	10	19
96	2	13	15	12	30	22	9	11	12	14	11	10	18
112	0	13	11	13	28	24	9	10	12	13	9	11	20
51	8	14	11	12	27	24	9	12	11	13	11	12	17
75	11	14	13	12	30	24	9	10	12	13	8	9	18
41	4	15	15	13	28	23	9	12	13	13	11	10	19
34	1	15	17	12	28	22	9	10	12	14	12	10	17
82	3	15	11	11	29	24	10	12	12	13	9	13	18
109	11	14	17	13	29	21	10	10	12	13	11	11	20
65	25	13	12	12	29	23	9	14	12	15	10	10	19
78	1	13	13	13	29	24	10	12	12	13	9	10	19
92	9	14	10	12	29	23	9	13	11	13	10	11	19
67	1	14	13	13	26	23	9	13	11	14	11	10	20
40	9	12	13	12	31	24	9	10	11	14	9	12	18
104	8	13	13	13	27	21	10	13	10	13	11	11	19
68	24	13	10	12	27	23	9	12	12	13	11	11	17
60	15	13	14	12	28	24	8	10	12	15	9	11	19
101	8	12	15	13	28	22	9	14	12	13	10	11	17
42	17	12	11	12	28	22	9	11	11	14	9	9	19
61	18	16	10	12	27	22	9	11	13	13	10	11	19
100	0	14	12	12	27	25	9	10	12	13	9	12	18
102	30	13	13	13	27	24	11	10	11	13	11	9	18
90	0	13	16	12	27	23	8	10	13	13	9	10	17
80	24	13	13	11	26	24	9	13	13	13	10	10	17
65	34	14	12	12	27	22	9	10	12	13	11	12	20
26	8	14	12	12	28	23	9	13	12	13	11	11	17
102	3	13	14	12	28	24	10	10	12	14	10	11	19
37	10	16	10	12	29	24	9	12	12	14	12	12	18
102	0	14	13	12	28	23	9	10	12	15	9	10	19
48	22	15	17	13	28	23	10	10	11	13	8	9	18
62	2	14	15	11	29	23	8	11	14	15	9	11	19
81	36	12	17	11	28	20	9	12	11	14	8	11	19
51	7	14	17	11	28	21	9	13	12	12	8	10	19
44	27	12	17	13	28	23	10	10	12	13	9	10	19
103	2	15	9	11	28	22	9	12	12	13	8	12	18
53	30	13	14	11	31	21	9	11	14	13	10	9	19
99	12	13	10	12	28	23	10	10	12	13	9	9	18
79	15	13	14	13	28	23	9	12	12	13	10	10	18
48	0	12	12	11	26	23	10	10	11	13	9	9	19
100	6	13	11	13	30	22	9	11	13	13	11	9	20
98	6	14	12	11	29	22	9	14	12	13	11	11	18
73	3	12	14	11	28	23	9	15	12	15	10	10	19
33	26	15	16	12	29	23	10	12	12	14	11	11	18
101	26	15	17	12	29	23	9	10	13	14	9	10	19
78	39	14	13	12	30	23	9	13	13	14	10	10	17
69	38	13	19	12	28	23	9	12	12	15	9	10	20
39	25	14	12	12	28	22	9	12	11	14	10	11	20
88	3	14	13	13	28	23	9	10	12	13	10	9	18
50	20	12	10	13	29	22	10	10	12	14	11	10	19
46	5	14	12	11	30	22	9	12	13	13	10	10	20
72	27	15	17	12	30	22	10	10	11	15	10	12	17
95	0	14	13	12	27	20	9	10	12	14	11	11	19
55	10	15	17	12	29	23	9	10	13	14	10	10	19
52	38	13	13	13	27	24	9	12	12	12	9	11	18
106	16	14	10	12	27	23	9	10	13	14	9	11	18
103	0	16	13	11	30	21	9	13	12	13	11	10	20
25	3	13	14	12	27	23	9	13	12	13	9	12	20
72	8	13	12	11	29	23	9	13	12	13	9	12	18
45	1	13	16	11	29	22	9	12	11	14	9	11	19
85	19	12	14	12	28	22	10	15	11	13	8	10	20
58	18	14	14	12	29	24	9	11	11	14	11	13	18
60	4	14	12	12	29	22	10	11	13	13	12	9	19
35	33	13	15	13	28	25	8	10	12	14	11	10	18
44	2	14	19	13	28	23	9	13	11	15	10	11	18
71	50	12	10	12	27	22	9	10	12	13	10	11	18
39	21	12	16	12	27	22	9	10	13	13	11	12	18
55	1	13	12	13	27	22	9	10	13	13	10	12	17
49	11	14	14	12	30	22	10	13	13	13	10	12	19
44	26	14	12	12	28	23	10	13	12	13	11	10	19
95	20	14	17	12	28	20	9	12	11	13	10	11	20
70	0	13	14	12	28	22	10	10	12	13	9	11	18
35	0	14	18	12	29	23	10	13	12	13	11	10	17
62	2	13	12	12	27	23	10	12	13	14	9	13	18
94	17	13	20	12	28	22	8	10	12	14	9	12	20
76	8	16	12	12	28	22	10	10	12	13	10	12	19
52	6	15	10	11	28	23	10	13	12	13	11	9	17
102	1	13	16	12	26	21	9	9	12	15	9	11	20
107	41	14	11	11	30	24	9	12	13	13	12	9	17
73	3	14	19	11	29	23	9	11	12	13	10	12	18
62	26	14	10	12	26	21	10	10	12	14	10	12	18
65	26	14	13	12	28	23	9	13	12	14	11	10	17
109	25	13	14	13	28	23	9	12	12	14	10	10	19
26	4	14	12	11	27	23	9	10	13	14	11	11	18
51	18	12	16	11	30	22	8	10	12	14	11	9	18
47	24	14	15	13	29	24	10	11	12	13	9	10	18
77	8	12	14	12	30	23	10	10	11	13	8	11	18
115	21	14	12	12	30	24	9	10	12	13	8	9	18
82	10	14	16	13	28	24	10	10	13	14	11	11	19
67	2	16	14	12	28	23	9	10	11	13	12	12	19
39	12	14	12	13	27	22	10	10	14	14	10	10	20
54	7	15	12	11	27	22	10	10	11	14	10	10	19
89	3	14	15	13	27	22	9	13	12	13	10	11	18
97	27	12	10	12	28	22	10	10	12	13	9	10	20
47	33	14	10	12	29	22	10	10	11	13	9	11	18
43	2	13	10	11	28	24	9	12	12	13	8	13	20
60	6	14	14	12	29	22	9	10	12	13	11	9	18
44	0	13	16	12	27	21	9	10	12	13	10	11	17
63	5	14	18	12	28	24	9	12	12	14	8	10	19
45	8	13	10	13	27	24	9	12	12	13	9	11	18
113	2	15	12	12	27	24	10	10	11	15	9	12	19
63	6	14	9	12	30	21	9	10	12	14	10	12	20
67	8	13	10	11	28	23	9	10	13	13	9	10	17
46	7	14	10	11	28	21	10	10	12	14	9	11	18
42	0	15	12	13	28	23	9	12	13	13	8	9	21
83	0	15	13	12	31	23	9	11	13	15	9	12	19
71	2	15	17	12	29	23	10	10	12	15	9	9	17
42	6	13	15	13	29	24	9	10	11	12	9	11	20
55	15	12	10	11	28	21	10	15	11	14	9	10	17
79	10	13	16	13	29	22	9	10	12	13	9	11	19
75	0	16	12	11	27	25	9	12	12	13	9	11	18
61	13	15	10	12	29	21	9	9	11	13	9	11	19
46	2	12	12	12	29	22	9	12	12	14	9	11	19
68	16	14	13	12	27	22	9	10	12	13	11	10	18
73	6	13	10	12	27	23	8	12	11	15	9	10	20
40	2	14	12	11	27	22	9	13	11	13	9	9	18
100	9	14	11	13	30	22	9	10	11	13	11	11	16
71	13	13	14	12	28	22	9	14	11	14	9	11	18
73	21	13	16	12	30	22	9	12	11	14	9	10	20
79	2	14	12	12	28	21	9	13	12	13	9	10	19
87	1	12	13	12	28	24	10	10	11	13	9	11	17
100	2	14	12	12	27	21	10	12	11	13	9	10	19
48	35	15	15	12	28	23	9	12	13	13	9	11	20
76	18	12	13	12	28	24	10	15	11	13	10	11	21
90	1	15	13	12	27	23	9	10	12	13	9	9	18
60	16	14	12	13	28	22	10	10	11	15	11	12	18
108	5	13	12	13	29	22	9	13	11	14	8	10	20
108	2	13	12	14	30	23	9	12	12	13	9	10	18
54	17	12	17	12	27	20	9	10	12	14	9	10	19
48	21	13	17	12	28	22	9	12	11	13	12	11	19
89	26	13	10	11	27	22	10	10	12	13	9	11	18
67	28	14	19	13	26	22	9	10	12	13	12	9	19
98	12	16	11	12	28	23	8	10	12	13	11	13	18
105	8	16	13	12	28	20	9	12	11	15	11	10	19
83	1	13	16	12	28	23	9	12	12	15	10	9	19
74	4	14	14	11	27	23	9	11	12	13	11	10	20
103	25	14	18	12	29	22	10	13	12	13	11	11	17
24	12	12	10	12	29	23	9	10	12	13	9	10	18
38	2	13	10	11	28	24	9	12	12	13	8	13	20
71	12	15	16	12	28	23	10	11	11	15	11	11	19
54	15	15	13	12	29	23	9	10	12	13	9	11	18
51	38	15	10	13	28	20	9	10	12	13	10	10	19
103	12	13	17	12	29	24	10	10	12	14	9	10	17
74	3	15	11	12	29	22	9	10	12	13	10	10	19
32	27	13	13	12	28	21	9	10	12	14	9	13	18
100	1	13	14	13	28	22	10	11	13	14	10	11	19
50	11	15	15	11	28	21	9	10	12	14	10	10	19
52	3	13	15	11	27	24	9	10	12	13	10	10	19
49	41	14	13	12	29	24	10	12	12	13	9	10	18
47	12	14	15	12	29	21	9	12	13	13	9	12	19
75	12	14	10	12	29	24	9	12	13	13	8	10	18
76	24	15	10	13	29	23	10	12	12	14	11	10	17
35	24	13	13	13	27	24	9	12	12	12	9	11	18
75	3	13	12	12	29	22	9	10	12	13	8	10	19
50	3	15	17	12	27	24	9	12	13	14	9	11	18
86	25	13	14	12	29	20	9	10	12	13	10	10	18
51	0	13	13	11	27	22	9	13	12	15	10	10	18
30	9	15	12	11	29	24	9	10	11	13	10	11	19
51	43	12	10	13	29	23	9	12	12	13	9	12	19
100	3	15	13	13	29	25	9	9	14	15	11	12	19
99	1	14	12	11	29	23	10	10	12	13	9	10	18
91	27	13	12	13	29	23	9	10	12	14	9	10	19
59	19	13	15	12	29	23	9	11	12	13	10	11	18
64	8	12	12	13	30	22	11	13	12	13	11	10	19
42	6	14	15	13	27	22	9	13	12	13	10	11	18
61	8	14	14	12	28	22	10	13	13	13	10	12	19
93	0	13	10	12	29	22	10	10	13	13	11	11	19
43	28	13	12	11	28	23	10	10	12	13	9	10	19
71	31	12	13	12	29	23	9	11	11	13	11	13	18
53	7	14	9	12	28	24	9	12	12	14	10	12	19
74	23	15	15	14	28	24	9	13	12	14	9	10	18
54	9	13	13	12	30	23	9	10	12	13	9	10	18
80	47	12	11	13	27	23	9	10	11	13	8	11	20
59	0	12	13	12	28	23	9	12	11	14	10	9	19
94	1	14	14	11	27	23	10	10	12	12	9	12	17
56	20	13	19	13	29	23	10	13	13	13	9	10	19
83	13	14	10	12	29	22	8	10	12	14	11	10	17
106	3	14	13	12	28	23	9	10	12	14	10	10	18
