# Supplementary material for: Using game theory to thwart multistage privacy intrusions when sharing data
Source: Sci Adv. 2021 Dec 10;7(50):eabe9986. doi: 10.1126/sciadv.abe9986 (PMC8664254; doi:10.1126/sciadv.abe9986)
Supplement: Supplementary file 2 — Data S1 [file sciadv.abe9986_data_s1.zip › sciadv.abe9986_data_s1/DemoKAnonymization/exp/2058/data/target_data/i53.csv]

YOB	State	STR1	STR2	STR3	STR4	STR5	STR6	STR7	STR8	STR9	STR10	STR11	STR12
95	1	14	10	12	28	20	9	10	12	13	9	11	19
56	10	13	12	12	28	23	10	10	12	14	9	11	18
77	3	13	15	11	27	23	9	10	12	13	10	10	19
104	18	13	16	12	27	23	8	10	13	13	9	10	17
90	14	14	17	12	29	21	10	10	13	15	10	12	20
44	2	15	15	12	29	23	9	10	13	13	11	12	19
56	2	13	13	12	28	23	10	13	12	14	11	11	19
56	1	14	13	11	29	24	8	10	13	15	10	10	18
38	15	14	9	11	27	22	10	12	12	13	8	11	19
91	43	14	18	12	27	22	9	10	11	13	9	10	17
53	7	13	12	12	29	21	10	10	12	14	9	10	17
71	14	12	13	12	28	21	10	14	13	13	9	12	18
78	8	13	10	13	28	23	9	11	12	13	9	10	17
102	9	14	10	11	28	22	9	10	14	14	8	11	18
54	0	13	11	12	29	23	10	12	12	14	11	10	19
53	2	12	12	12	30	21	9	11	13	15	10	11	17
58	11	15	15	11	29	23	9	10	11	13	9	11	16
71	10	14	13	11	29	22	9	10	12	15	9	11	20
74	6	13	11	11	26	23	9	12	12	13	11	10	18
56	38	14	10	12	28	21	9	10	11	13	10	10	20
78	37	14	10	12	30	22	10	10	12	14	9	10	19
70	28	15	10	12	30	22	10	11	12	14	10	11	19
84	1	14	10	12	29	22	9	11	13	13	11	12	18
77	0	13	10	13	28	23	9	10	11	14	9	10	19
100	1	15	12	13	29	24	10	10	13	14	9	9	18
35	45	14	13	13	29	20	9	10	12	13	8	9	19
60	3	13	16	13	29	23	9	10	12	14	12	10	18
71	2	13	16	12	28	22	9	10	14	13	9	12	19
47	16	13	12	13	27	23	9	10	11	14	10	11	18
100	3	14	13	13	30	23	10	13	12	13	12	12	19
98	20	15	13	12	27	24	9	10	13	13	11	11	18
57	32	16	11	12	28	20	9	10	12	13	9	13	18
89	0	12	10	12	27	24	10	12	13	13	9	11	19
74	14	14	16	12	28	21	9	13	12	13	9	10	17
77	5	14	11	11	28	24	9	15	12	13	9	11	17
50	3	15	14	11	28	22	10	12	11	14	10	10	18
50	2	13	15	11	27	21	9	9	12	14	9	11	19
60	21	14	10	12	30	21	9	12	12	13	9	12	20
27	9	14	16	11	29	23	9	12	12	13	10	10	20
120	28	13	12	12	29	23	10	10	12	13	9	11	19
94	3	13	15	12	29	23	10	10	13	14	11	12	19
89	5	13	10	12	28	22	10	10	11	13	9	11	18
42	40	13	15	13	28	25	11	10	12	14	9	11	18
46	1	12	13	12	28	23	9	12	13	14	11	10	18
79	21	14	14	11	27	23	9	12	12	13	11	12	20
71	20	14	12	13	29	23	10	12	13	13	10	12	18
51	6	14	12	12	28	21	9	10	12	14	9	11	18
71	1	14	13	11	29	20	9	12	11	13	9	10	20
95	2	16	13	12	28	21	11	12	12	13	11	10	19
39	20	13	10	12	30	23	9	10	13	13	9	11	19
32	26	14	12	12	30	25	10	12	12	13	10	11	20
66	6	13	13	12	29	22	10	12	11	14	11	11	20
105	0	14	10	13	29	25	10	10	11	13	9	11	19
63	10	15	11	11	31	23	10	11	11	13	10	9	21
59	26	14	17	11	29	23	10	10	12	15	9	11	17
61	0	13	15	12	27	23	9	13	11	15	10	11	17
59	12	15	17	12	28	24	9	10	13	14	10	10	18
72	1	12	11	13	27	22	10	12	10	15	10	10	19
79	19	13	18	13	29	21	9	10	11	13	9	10	18
78	0	13	11	13	28	21	10	10	12	13	11	10	17
76	41	12	13	11	29	21	10	13	12	12	11	12	18
71	16	14	16	11	28	22	9	10	12	13	10	10	18
47	25	15	10	11	28	23	8	12	13	13	10	11	18
110	0	13	17	12	28	22	9	12	11	13	12	11	19
85	0	13	14	12	29	21	10	13	11	14	9	11	19
111	4	15	13	12	28	22	10	11	12	13	10	11	19
91	34	14	16	13	26	23	10	10	12	13	10	10	20
51	0	16	16	13	28	22	9	12	13	14	10	11	19
110	34	14	11	13	28	22	10	10	12	14	10	12	18
102	10	13	13	12	27	24	9	10	13	13	9	11	19
86	1	13	13	12	27	22	10	9	12	13	9	12	19
92	12	13	17	11	27	24	10	10	11	13	10	11	17
75	2	13	13	13	27	22	9	10	12	15	11	10	18
57	3	13	15	11	27	22	10	13	13	13	8	12	18
96	1	13	10	11	29	24	9	14	11	13	9	11	19
99	5	13	16	12	29	22	8	12	13	13	11	11	17
69	5	14	17	12	30	24	10	10	12	14	9	9	17
70	0	15	13	12	28	22	9	13	11	13	9	9	16
111	7	14	12	13	29	22	9	13	11	14	10	11	19
52	7	14	14	12	27	23	9	9	12	13	11	9	18
108	17	13	11	12	31	23	9	13	12	13	10	10	20
84	9	14	13	12	29	23	9	12	13	13	9	10	18
88	1	13	15	12	26	23	9	10	13	13	9	9	17
44	6	13	10	13	28	22	9	13	12	14	10	11	19
76	1	16	14	12	27	22	9	10	11	13	11	12	18
78	3	12	11	11	27	23	10	13	12	14	10	12	18
52	3	14	12	11	29	22	9	12	13	13	11	12	19
70	17	12	14	13	28	24	9	15	11	12	11	10	20
59	27	14	13	12	29	22	9	15	11	13	10	10	18
38	1	14	15	12	28	24	9	11	12	14	12	12	19
40	1	15	10	12	28	21	9	10	11	14	9	9	19
56	18	13	15	12	28	24	9	11	11	13	9	11	18
99	26	14	10	11	28	22	9	10	14	14	8	11	18
67	0	13	10	12	28	23	10	12	13	13	10	11	19
78	0	16	12	11	27	25	9	12	12	13	9	11	18
84	0	14	15	13	28	22	9	12	13	13	11	9	19
102	0	13	16	12	28	25	10	12	11	13	9	12	19
82	20	13	10	12	29	24	9	10	13	13	9	10	20
92	5	15	12	12	29	22	9	13	13	14	11	11	20
81	6	14	19	12	28	23	9	10	13	14	9	9	18
71	21	14	19	12	28	23	9	10	12	13	9	9	17
74	0	13	11	12	28	23	9	12	11	13	11	9	17
97	27	14	12	11	31	23	9	12	13	13	8	11	18
96	3	14	10	12	28	22	9	12	14	13	9	10	18
89	2	12	13	12	28	24	10	10	11	13	9	11	17
74	28	13	16	12	27	22	10	12	13	14	9	11	18
33	1	14	13	12	30	23	9	10	12	14	9	10	21
37	0	15	10	12	27	21	10	10	11	15	10	10	17
81	48	13	14	12	27	22	10	12	11	13	10	9	18
77	5	14	13	11	29	22	9	10	12	14	10	9	19
92	14	14	15	12	30	22	10	12	10	13	10	11	18
75	6	14	12	11	29	24	9	13	12	15	8	10	19
78	38	14	13	11	29	22	11	13	12	14	9	10	20
93	12	13	10	12	29	21	10	12	12	14	9	9	19
51	33	13	10	11	28	22	11	11	13	13	11	10	17
52	31	14	11	11	28	22	10	10	12	13	10	11	18
96	0	13	12	12	26	24	9	13	12	14	9	11	19
41	27	13	15	12	30	23	8	13	13	14	9	11	19
97	30	14	15	12	28	24	9	11	12	14	12	12	19
69	8	13	10	13	29	23	9	10	12	13	9	12	19
114	12	15	10	11	27	22	9	10	11	14	11	9	19
63	1	13	16	12	27	24	10	13	12	14	8	11	18
48	2	14	13	12	29	23	10	11	12	14	11	9	20
102	2	13	13	13	30	22	9	11	12	14	11	10	18
37	24	13	10	13	31	23	8	10	11	13	10	10	18
96	2	14	13	12	28	22	9	13	12	14	9	11	18
46	1	13	16	11	31	22	9	11	11	13	11	12	19
66	3	13	10	12	27	23	10	11	11	14	10	12	18
113	1	14	15	12	28	22	10	10	12	14	12	12	19
62	42	13	11	12	30	22	10	10	11	13	9	10	19
69	7	14	12	12	30	22	9	12	13	14	10	12	17
106	18	14	17	11	27	23	9	12	11	15	10	13	18
97	15	14	13	11	29	22	9	10	12	15	9	11	20
75	26	14	11	12	28	24	10	12	12	14	10	11	19
39	2	16	17	12	28	22	9	12	12	14	9	12	20
99	12	13	10	12	29	24	9	12	11	13	9	9	19
76	24	13	18	12	29	24	10	13	12	13	10	11	18
36	8	13	14	12	30	23	9	10	11	15	11	10	18
49	35	14	10	12	28	22	10	12	12	13	9	10	19
50	8	16	13	11	27	22	9	10	12	14	10	10	18
65	13	16	14	11	28	22	10	13	12	13	9	11	18
42	34	14	9	12	28	23	10	13	11	13	9	11	19
36	9	12	13	12	29	22	9	13	11	13	9	11	20
65	20	14	12	11	26	22	10	13	13	13	9	14	16
66	0	13	10	11	28	22	9	13	13	13	9	11	18
43	44	13	16	13	27	21	10	12	12	13	9	10	19
90	0	13	15	11	27	22	10	13	13	13	8	12	18
93	29	13	11	12	27	23	8	13	12	14	11	12	17
25	30	13	12	12	29	23	9	10	12	13	11	12	19
84	27	15	18	13	28	23	10	10	12	14	11	12	19
61	3	14	19	12	29	25	9	10	12	14	10	9	18
113	22	14	11	12	30	23	9	10	12	14	11	10	19
64	0	13	13	13	31	23	9	14	12	14	9	10	18
48	4	14	10	12	27	22	10	10	11	13	9	11	19
93	22	15	14	11	26	23	8	10	13	14	10	11	18
96	24	13	10	13	28	23	9	10	11	14	9	10	19
66	0	14	16	11	28	20	10	12	13	13	11	11	18
68	14	12	14	12	30	23	10	10	11	13	8	11	18
39	3	14	19	11	29	23	9	11	12	13	10	12	18
82	19	12	13	13	29	23	9	10	13	13	9	11	18
39	0	14	12	11	28	23	11	11	13	13	11	12	18
72	25	15	15	12	30	22	9	12	11	13	10	10	18
67	14	14	16	12	29	23	11	10	13	15	10	9	20
98	24	14	16	12	29	22	9	12	10	13	9	10	19
54	6	13	11	13	27	23	9	12	11	13	9	10	19
87	39	14	17	11	28	21	9	13	12	12	8	10	19
59	28	15	11	12	28	22	9	10	12	13	10	11	19
40	8	14	11	11	28	22	9	12	11	13	9	10	18
74	6	14	10	13	27	23	10	11	11	13	9	11	17
78	0	14	14	11	27	23	9	12	12	13	11	12	20
99	4	14	15	12	28	22	10	10	13	14	10	10	17
47	36	14	14	11	28	25	9	12	11	14	12	10	19
95	1	13	13	12	29	22	9	13	12	14	9	10	19
56	25	14	14	13	30	21	9	10	11	13	10	11	19
61	0	16	10	12	30	22	10	13	13	13	11	10	19
93	1	13	14	11	29	22	10	10	12	15	9	10	21
71	8	14	16	12	28	21	9	13	12	13	9	10	17
59	0	14	13	12	29	24	9	13	13	15	10	10	18
99	12	12	10	13	25	22	9	10	11	14	10	11	17
106	18	15	16	13	28	24	9	10	11	13	8	11	17
73	1	13	10	11	28	22	10	12	12	13	12	10	18
59	0	14	15	11	28	23	9	12	12	15	8	10	19
110	4	14	11	13	28	22	8	12	12	13	11	10	18
73	6	14	16	13	29	23	9	12	12	13	10	10	17
71	16	14	14	13	29	20	9	10	12	13	11	10	18
98	11	13	16	12	26	23	9	11	13	13	9	11	17
36	13	15	10	12	29	22	10	12	12	14	9	10	19
84	26	12	10	13	29	23	9	12	12	13	9	12	19
80	11	13	12	11	29	23	10	10	12	14	9	10	18
66	13	12	14	13	31	22	9	10	12	13	9	11	17
97	12	13	15	12	26	24	10	13	12	15	9	11	20
46	9	15	17	12	28	23	10	10	14	13	11	11	18
76	20	15	15	13	28	23	9	12	12	13	11	11	17
39	7	12	10	13	27	23	9	12	12	15	9	12	18
79	22	13	13	12	28	22	8	9	12	13	10	9	18
30	10	13	10	12	30	25	10	13	12	13	9	10	17
86	16	13	14	11	28	22	9	12	11	13	9	10	20
52	2	16	14	11	28	22	10	13	12	13	9	12	18
105	2	13	12	11	28	23	8	10	11	14	11	10	16
78	5	14	12	13	27	24	9	13	12	14	8	9	17
103	10	13	11	12	28	23	10	12	12	13	9	11	20
64	16	12	11	12	28	21	9	14	12	13	10	10	19
89	13	13	11	13	27	24	8	12	12	15	8	12	17
53	0	13	12	12	30	25	9	13	13	13	9	11	20
55	0	13	14	12	27	22	10	12	11	13	10	9	18
71	17	15	12	12	28	23	9	10	12	13	10	10	18
30	3	13	13	13	29	21	10	10	12	13	9	12	17
52	2	15	12	12	27	22	10	14	13	13	10	10	19
48	1	14	13	12	29	23	10	11	12	14	11	9	20
104	4	13	15	13	29	23	9	10	14	14	11	10	17
76	4	16	12	12	29	22	10	13	13	13	9	10	19
35	11	14	12	12	30	22	10	13	12	13	8	11	17
99	13	14	12	11	29	23	8	10	13	14	11	12	17
84	9	13	9	12	27	23	9	13	11	13	10	10	19
86	22	14	11	13	29	23	9	10	12	14	10	9	21
88	6	13	13	11	29	22	9	10	12	13	9	11	20
80	16	15	15	11	29	22	10	12	12	13	8	10	18
89	10	13	13	12	28	20	9	13	13	13	10	12	18
96	30	14	13	12	31	23	9	10	11	13	10	10	19
113	18	13	12	13	30	24	9	13	11	14	9	11	18
71	14	13	17	11	27	22	10	10	12	13	10	13	19
70	7	13	14	11	29	22	9	13	14	13	12	12	19
76	0	14	17	13	27	23	9	12	12	13	11	10	19
98	0	14	16	12	30	23	9	10	12	15	9	12	19
99	12	15	12	12	28	23	9	12	11	14	11	11	19
100	20	14	17	12	28	20	9	12	11	13	10	11	20
105	33	15	14	11	30	24	10	12	11	14	10	12	18
42	26	15	17	12	29	24	9	11	12	13	9	12	20
56	0	13	13	11	28	22	9	12	12	14	9	9	18
23	0	13	13	11	29	23	9	12	11	13	9	11	18
96	18	16	10	11	28	23	9	13	12	13	10	10	18
44	19	13	10	12	29	24	9	12	11	13	9	9	19
94	5	15	15	12	30	23	9	13	12	13	9	9	20
73	1	14	10	12	29	24	9	10	12	14	10	11	19
83	26	16	15	11	31	24	10	10	12	14	11	11	20
45	3	13	18	11	26	21	10	10	11	13	9	11	18
44	4	15	16	13	30	21	10	12	14	13	9	11	19
62	24	13	17	13	28	23	9	13	12	14	9	9	17
114	8	13	10	13	28	22	9	12	12	13	11	13	19
108	48	13	13	13	28	22	9	10	12	13	9	10	19
96	12	13	15	11	29	24	10	12	11	13	10	11	18
104	1	13	13	13	30	22	10	12	11	14	11	10	20
103	18	13	13	12	27	25	8	12	12	13	9	10	18
47	1	14	14	12	29	24	10	12	12	13	9	11	18
63	11	13	10	12	29	24	9	12	11	13	9	10	19
107	18	13	12	12	29	24	9	10	12	14	9	9	18
91	5	13	12	12	30	25	9	13	13	13	9	11	20
37	3	13	11	12	30	23	10	10	11	15	9	10	16
31	0	14	13	12	26	23	10	12	14	14	10	11	18
91	4	13	14	12	29	22	9	13	12	14	10	11	18
61	0	12	11	13	29	21	9	10	13	14	10	12	18
54	4	13	12	12	29	25	9	10	11	13	11	10	19
81	29	15	16	12	30	22	9	10	12	14	9	12	20
38	17	13	9	12	29	21	10	10	12	13	11	12	17
33	8	14	19	13	27	23	9	12	12	14	10	9	19
107	10	13	15	11	27	23	9	11	11	13	9	11	19
71	3	14	13	11	28	20	10	13	12	14	11	11	18
58	12	15	12	12	28	23	10	11	12	13	10	12	18
110	22	13	12	11	31	24	10	12	13	13	9	10	18
100	0	13	20	12	30	22	10	12	12	15	9	12	19
81	9	14	12	12	28	21	9	12	11	13	9	10	21
63	17	13	15	12	28	23	10	10	12	13	9	10	19
97	3	13	13	13	31	23	9	14	12	14	9	10	18
92	13	15	9	12	28	23	9	10	12	14	9	11	16
79	7	15	15	12	27	24	9	11	14	13	11	11	16
71	11	14	10	12	28	23	9	10	13	14	10	10	17
68	38	13	13	12	28	23	10	12	12	14	9	10	17
51	40	15	13	12	31	23	9	11	13	15	9	12	19
97	9	14	15	12	29	22	8	12	12	13	9	11	19
76	6	15	12	12	29	22	9	10	13	14	9	11	19
87	0	14	12	12	28	22	9	12	11	14	11	12	19
84	31	16	13	12	28	21	11	12	12	13	11	10	19
42	23	13	15	11	27	23	10	10	13	13	9	10	19
95	3	15	13	12	29	24	9	11	11	14	9	10	19
56	2	13	10	11	29	23	9	10	12	15	9	10	19
93	11	13	10	11	29	22	9	10	11	13	8	13	18
72	3	15	10	11	30	23	10	13	12	13	10	11	19
83	14	13	16	12	29	23	10	12	12	13	9	10	19
59	26	13	15	12	27	25	9	10	11	14	9	11	18
90	18	13	12	12	27	23	9	10	12	13	9	11	18
77	0	15	17	12	30	22	8	10	12	13	11	10	18
38	41	14	14	12	27	21	9	12	12	13	8	11	17
70	4	12	10	12	27	22	9	10	13	13	12	12	19
64	5	14	12	12	29	23	9	12	11	14	9	11	19
47	33	14	16	13	27	23	10	12	14	13	9	10	19
57	9	14	12	12	28	22	9	12	12	13	10	11	19
77	7	13	13	13	29	23	9	13	11	15	11	12	18
96	21	14	11	13	28	22	9	10	12	14	10	12	18
27	8	13	16	11	28	22	9	14	11	13	9	12	19
56	1	13	12	13	27	21	10	12	12	13	9	9	17
46	16	13	10	12	26	24	9	10	11	13	11	12	18
89	10	13	12	12	26	24	9	13	12	14	9	11	19
73	14	14	11	12	28	23	9	10	11	14	10	11	20
29	3	14	10	12	28	22	11	10	12	15	9	11	19
68	3	16	12	13	29	20	10	13	12	13	11	11	17
101	2	13	9	12	29	24	9	12	14	14	9	9	17
85	11	13	10	13	27	21	9	12	12	13	9	11	20
98	41	15	13	11	27	21	9	13	11	14	9	9	19
105	1	13	10	12	29	25	8	10	13	13	9	11	19
74	28	13	20	12	27	21	9	12	11	15	11	11	21
77	6	15	17	12	31	20	9	13	11	14	12	9	18
104	6	16	11	11	27	23	9	10	12	14	9	10	18
108	0	15	13	12	28	22	10	11	12	13	10	11	19
89	5	13	14	12	31	21	10	12	12	14	9	13	19
110	15	14	12	12	29	22	9	10	11	13	9	11	17
102	8	14	12	12	28	23	10	12	12	14	9	11	19
109	33	12	9	11	27	22	9	10	13	13	11	11	18
107	27	16	16	12	30	23	9	12	12	14	9	10	17
76	1	16	10	11	29	24	11	10	12	13	11	12	19
66	3	13	16	11	27	24	9	10	12	13	10	10	19
91	7	15	15	13	28	22	10	10	12	13	9	10	19
51	0	14	13	12	29	23	9	12	11	13	8	11	17
50	34	13	14	12	29	24	10	10	12	14	10	11	19
53	1	13	15	12	30	24	10	12	12	13	8	12	20
71	0	13	10	11	28	22	10	10	14	13	9	10	17
79	16	12	11	13	28	23	9	12	12	13	9	11	20
98	4	14	13	13	28	23	9	10	12	13	10	9	18
83	5	13	14	11	28	21	9	10	12	13	11	10	17
63	8	15	13	11	28	21	9	12	11	13	10	10	17
18	1	13	20	12	30	23	10	12	13	13	8	10	18
92	7	12	12	12	29	23	10	10	13	14	10	11	17
79	7	15	13	11	29	23	9	12	11	13	10	12	17
73	22	15	17	12	30	24	10	9	12	14	10	9	17
69	6	14	16	12	30	20	9	10	11	13	8	10	19
72	8	14	16	12	31	23	9	14	12	14	8	10	18
79	7	13	10	11	29	23	8	10	11	13	9	11	17
49	14	14	16	12	28	23	10	10	12	14	11	11	18
100	19	15	10	13	28	23	9	12	10	13	10	10	18
69	13	14	13	11	28	22	11	12	11	13	9	10	17
99	0	14	10	12	28	24	9	12	12	13	10	9	19
87	12	14	14	12	28	25	9	12	12	14	10	10	18
74	19	15	13	12	28	22	9	13	11	13	9	9	16
31	2	13	12	13	29	23	8	12	12	13	11	11	18
64	9	13	10	12	29	20	8	10	12	13	10	11	19
51	4	13	12	12	29	21	10	10	12	14	9	10	17
87	10	14	18	11	29	21	9	10	11	13	9	10	19
28	4	12	10	11	29	22	9	10	12	13	11	10	20
96	12	13	20	11	29	23	9	13	12	13	9	11	17
55	4	14	10	12	29	22	9	10	12	13	9	12	18
87	2	14	15	12	29	21	10	12	13	14	9	11	18
45	40	14	11	11	27	23	9	10	12	13	10	10	17
105	5	14	15	12	27	24	9	10	12	14	11	11	18
108	11	16	13	13	26	22	9	10	11	13	11	10	17
34	1	14	11	13	27	23	10	13	12	13	9	11	18
77	10	13	12	12	28	23	9	12	13	14	11	9	18
97	40	15	15	12	26	22	10	12	12	14	9	11	19
72	0	14	12	13	28	22	10	10	11	15	11	12	18
111	9	14	14	11	29	24	9	10	13	14	9	11	19
54	5	14	13	13	28	23	9	10	12	13	9	9	20
39	17	11	12	12	29	23	10	11	12	13	9	11	17
74	23	14	19	11	29	25	9	13	12	13	9	10	18
64	20	13	13	12	28	24	9	10	12	13	9	11	20
53	7	13	15	12	31	21	10	10	11	13	8	11	20
30	34	13	12	12	28	22	9	10	12	14	9	10	18
68	9	14	10	11	28	22	11	10	12	15	9	11	19
54	3	13	12	13	27	23	9	10	11	14	10	11	18
35	3	13	14	12	29	24	9	12	13	14	10	9	18
101	32	14	10	12	29	21	9	13	12	13	11	10	19
42	24	14	10	12	30	20	10	10	12	14	9	11	20
33	4	14	15	13	28	24	9	12	11	14	9	11	18
102	0	14	14	12	31	22	9	12	12	14	9	10	17
106	12	13	10	13	30	23	10	10	11	13	10	11	18
52	16	14	19	12	29	23	10	13	13	14	10	10	18
69	7	13	16	13	27	23	9	12	13	14	9	11	19
37	9	13	13	13	30	24	9	10	12	13	9	10	17
78	34	13	17	12	27	23	9	10	12	13	12	11	18
81	26	13	11	12	27	23	9	12	12	15	10	12	18
86	0	14	12	13	26	23	10	12	13	15	12	11	18
46	1	14	18	11	28	23	10	10	11	14	9	10	18
112	32	13	15	11	28	23	9	12	13	13	10	11	18
27	0	13	12	13	29	23	9	10	11	13	11	11	19
64	9	14	13	12	29	21	9	15	11	13	10	10	18
29	24	13	16	12	28	22	10	12	10	13	9	10	19
40	31	16	10	11	28	23	9	13	12	13	10	10	18
66	2	14	14	11	30	21	9	11	11	13	11	10	19
85	24	13	12	12	28	22	9	12	11	13	9	11	19
70	14	16	10	12	31	23	9	13	12	13	11	10	21
89	8	15	14	12	29	20	10	10	11	13	9	10	17
43	5	14	10	13	30	21	9	10	12	14	9	9	19
49	3	13	15	11	27	22	10	13	13	13	8	12	18
39	8	15	17	12	30	24	10	9	12	14	10	9	17
53	36	15	11	12	28	24	9	11	12	13	9	11	18
98	13	16	14	13	29	23	9	10	13	15	9	9	18
35	19	13	12	12	27	23	10	12	13	15	11	12	18
94	2	12	10	13	30	24	10	12	12	13	10	10	18
104	2	14	14	12	29	22	10	13	11	13	11	12	20
110	0	13	17	12	28	22	9	12	11	13	12	11	19
92	0	14	13	13	27	22	9	10	12	14	8	10	20
95	24	16	13	12	28	22	10	10	11	13	9	10	20
94	30	13	16	13	28	22	9	10	12	13	11	10	21
57	23	14	16	11	29	21	9	15	11	14	10	9	18
75	9	15	10	11	30	23	10	12	12	13	10	11	16
88	3	14	13	12	30	23	8	10	13	14	11	11	18
86	13	13	13	11	28	20	9	10	11	13	9	11	18
72	6	14	18	12	28	23	9	10	12	13	9	11	17
77	26	14	13	13	28	23	9	10	14	13	9	10	21
46	0	12	16	11	30	23	9	12	11	13	9	11	19
79	8	14	12	12	29	23	9	12	13	15	8	10	19
54	2	15	17	12	29	23	9	10	12	14	9	10	17
79	24	13	13	13	31	23	9	14	12	14	9	10	18
90	0	14	10	11	28	21	10	10	12	14	9	11	18
91	4	14	10	12	28	24	8	10	13	14	8	11	19
61	0	14	13	11	28	21	8	10	12	13	9	9	17
58	24	14	10	12	28	23	10	10	12	13	9	11	17
34	16	14	13	12	28	23	10	10	11	13	9	10	18
30	40	14	11	11	29	20	9	10	12	13	9	11	19
107	1	14	10	13	28	23	9	10	12	14	9	12	19
37	1	14	12	12	28	22	9	12	11	14	9	9	19
66	0	14	13	11	29	21	9	13	12	13	11	12	19
42	2	13	14	14	28	22	9	14	13	14	10	10	18
92	10	15	12	13	28	24	9	13	12	13	10	11	17
97	4	13	20	13	29	21	9	12	11	13	9	11	20
94	32	14	12	13	27	24	9	13	12	14	8	9	17
62	2	15	10	11	27	21	9	10	11	14	10	13	17
80	12	13	17	12	29	23	9	10	13	13	10	9	16
44	37	13	12	11	28	24	10	10	13	15	12	11	20
80	5	16	13	12	29	22	9	14	12	13	10	10	18
59	21	15	13	12	27	22	10	14	12	13	10	10	20
103	14	14	13	11	29	20	9	12	13	14	9	12	18
25	0	14	10	12	29	22	10	11	12	14	10	10	20
74	1	14	10	11	29	23	9	12	12	14	9	9	16
74	7	13	18	12	28	22	9	13	12	13	9	10	20
57	1	16	13	11	27	22	9	10	12	14	9	11	21
80	6	16	10	11	28	23	9	13	12	13	10	10	18
45	24	15	13	11	30	22	9	12	12	13	9	11	17
109	2	12	10	12	29	23	9	12	12	14	9	11	19
74	7	14	13	11	29	24	8	10	12	15	11	10	17
101	1	15	10	11	28	22	9	13	12	13	11	10	17
78	7	12	14	11	27	22	9	11	12	14	9	12	19
40	19	14	11	12	30	24	10	12	12	14	11	11	18
85	15	14	9	12	29	22	9	10	11	14	9	11	19
68	22	14	13	11	28	23	9	10	11	14	10	11	17
87	5	12	14	12	27	22	10	10	12	13	11	12	17
48	1	13	10	11	27	22	10	11	13	14	10	9	18
63	2	14	11	13	28	24	9	10	11	14	11	11	17
85	0	14	20	12	28	23	10	12	13	13	9	11	18
31	11	14	15	11	30	23	9	12	11	13	9	12	19
98	11	15	13	12	29	24	9	10	13	14	9	10	17
76	32	14	14	13	31	23	9	11	11	14	10	11	18
92	1	12	15	12	28	24	9	10	12	13	11	9	19
57	26	12	15	12	30	23	9	10	12	14	9	10	18
89	3	15	10	12	28	23	9	10	12	13	11	9	17
32	1	15	13	12	28	23	10	12	12	13	10	9	18
66	21	13	16	12	27	24	10	13	12	14	8	11	18
46	6	12	14	12	30	22	9	12	11	14	10	11	19
105	0	15	15	11	29	23	9	12	11	13	10	10	17
97	9	13	10	12	28	23	9	12	11	15	10	13	18
46	16	13	13	11	27	22	8	10	13	14	9	9	18
107	13	15	13	12	28	22	10	11	12	13	10	11	19
38	2	16	15	11	29	24	9	11	11	13	9	10	18
71	18	14	10	12	27	20	8	15	11	14	10	11	18
88	1	13	16	11	28	23	9	11	12	14	9	10	17
65	11	14	12	13	28	21	9	10	12	13	10	10	19
58	2	13	10	12	28	23	8	12	12	14	11	9	19
81	1	16	10	11	29	22	10	10	11	13	8	10	18
46	0	14	19	11	27	24	10	10	12	13	9	11	19
111	27	14	11	12	28	23	9	10	12	15	10	11	18
103	27	14	10	13	28	24	10	10	11	13	9	11	18
71	4	13	12	11	30	22	9	12	12	14	9	11	19
24	6	14	13	11	29	20	10	12	12	13	10	10	18
99	4	15	15	13	28	24	9	10	11	13	10	10	17
47	3	13	17	12	27	22	10	10	14	14	10	10	19
72	6	12	12	12	28	22	9	13	14	13	11	9	18
65	15	13	10	13	30	23	9	10	12	14	10	10	17
96	9	14	15	12	28	22	9	10	14	14	9	11	18
61	9	13	12	11	28	23	9	12	11	13	9	9	20
65	9	14	16	13	29	21	9	13	11	14	9	10	17
82	44	13	13	11	27	22	9	10	12	13	10	11	20
39	15	14	18	12	30	23	9	13	12	14	8	11	19
43	14	14	11	12	28	21	9	12	12	12	9	9	19
42	7	12	13	12	28	21	10	12	11	13	8	11	19
105	14	13	12	12	29	22	9	12	12	14	11	10	16
33	10	13	12	12	28	24	9	13	11	14	10	11	19
71	11	14	15	12	28	21	10	12	12	14	11	10	18
72	0	13	10	12	29	20	10	12	11	13	10	11	19
99	1	13	10	12	29	21	11	12	12	14	9	9	19
67	5	13	17	11	28	24	11	13	12	13	11	10	16
54	9	15	18	11	27	23	9	13	13	15	9	11	19
62	14	15	10	11	28	23	8	12	13	13	10	11	18
87	5	13	11	12	27	22	10	9	12	13	10	11	19
64	22	12	14	12	29	22	9	11	14	13	10	9	19
75	17	16	18	13	28	24	8	12	11	13	9	12	18
99	39	13	19	12	28	23	11	10	11	13	9	10	18
92	10	13	14	13	29	23	9	10	11	13	9	11	19
39	7	14	14	13	28	23	10	12	12	13	10	10	19
47	33	13	13	12	27	23	9	13	12	13	9	10	17
103	13	15	15	12	27	24	9	11	14	13	11	11	16
48	1	13	12	12	28	22	9	10	11	14	11	9	19
41	22	13	16	13	29	23	10	10	12	13	11	12	17
63	32	14	10	13	29	24	9	12	12	14	9	10	16
73	34	13	12	13	27	23	9	12	12	13	10	10	19
66	32	14	10	11	29	22	11	13	12	13	9	10	17
91	1	14	13	11	29	22	9	10	12	14	9	12	18
104	1	14	18	12	29	23	10	13	12	13	11	10	17
114	33	15	10	12	28	21	10	12	12	14	11	11	18
102	9	13	12	11	31	24	10	12	13	13	9	10	18
41	3	15	12	12	31	25	9	10	13	13	9	11	20
90	0	12	12	13	27	22	9	10	12	13	9	10	19
57	1	15	18	12	31	20	9	13	11	14	12	9	18
60	14	13	14	12	30	24	10	12	11	14	9	11	20
52	7	14	14	13	30	24	9	12	11	13	11	10	17
98	8	12	10	12	28	23	9	10	12	14	9	9	19
97	0	14	19	11	29	25	9	13	12	13	9	10	18
73	15	14	10	12	27	23	9	10	13	14	9	11	18
109	47	14	10	11	27	24	9	12	12	13	9	11	19
61	1	14	16	11	29	23	10	12	12	14	10	12	18
33	39	15	11	13	30	23	9	10	11	15	10	12	19
56	13	13	13	12	29	23	9	14	12	13	8	10	20
41	8	14	13	13	27	22	9	12	12	13	11	12	18
66	0	14	14	12	28	23	9	11	13	14	8	10	19
83	16	14	12	11	30	20	9	13	12	13	11	11	19
39	5	15	11	12	30	22	9	12	11	14	9	9	18
47	25	15	11	13	28	21	9	12	11	14	9	11	19
47	10	14	13	11	28	23	9	10	11	14	10	11	17
102	50	16	12	13	27	23	10	11	11	13	10	10	19
51	20	13	12	12	29	22	9	13	12	13	11	10	19
80	20	14	11	13	27	23	9	9	12	13	9	10	19
65	0	15	13	12	28	22	10	11	12	13	9	11	18
41	23	13	12	12	29	24	10	10	12	14	10	11	20
80	0	15	13	13	28	22	10	10	12	14	9	11	17
45	8	15	13	12	30	23	9	10	11	14	9	10	19
70	15	13	19	13	28	23	9	13	12	13	10	10	18
64	15	14	17	12	28	23	10	13	11	14	9	9	18
86	30	13	16	13	28	23	8	13	12	14	11	9	18
108	7	12	10	12	28	23	9	13	12	13	9	10	19
104	23	13	19	11	28	23	9	13	13	14	10	10	17
94	2	12	17	12	30	23	9	11	12	13	9	12	20
105	8	14	10	11	29	24	9	10	11	14	10	10	17
66	25	13	10	14	27	22	9	10	13	13	11	11	18
89	21	12	13	11	28	23	8	13	11	14	9	10	19
40	43	15	15	11	27	23	10	10	12	14	9	11	21
102	0	13	9	13	28	22	8	11	13	13	9	10	18
93	8	16	14	12	27	23	10	12	12	13	9	10	19
52	1	15	12	12	27	20	10	14	11	12	9	11	18
70	7	15	12	12	27	22	10	14	13	13	10	10	19
70	5	14	14	11	27	22	9	13	12	13	9	9	17
82	9	14	11	13	31	21	10	10	12	14	9	12	18
83	38	14	12	11	29	22	9	15	12	14	10	9	18
88	26	13	17	12	29	22	9	12	13	12	9	10	19
81	2	16	11	11	28	22	10	10	12	13	9	10	17
51	41	16	13	12	29	21	10	13	13	13	9	9	19
80	3	14	14	11	28	24	8	10	12	13	10	11	17
47	1	14	12	11	28	21	9	10	12	15	10	13	17
41	6	13	13	11	28	23	9	13	12	13	9	9	18
40	41	12	13	12	29	22	9	14	12	13	10	10	20
58	37	13	13	11	30	23	9	13	11	13	10	11	17
109	1	13	13	14	28	23	9	11	11	14	9	12	18
104	0	15	11	11	30	23	9	10	12	13	11	10	19
61	0	14	10	11	29	23	9	10	11	14	11	9	19
110	0	14	15	11	27	23	9	12	12	14	11	11	19
73	1	15	13	13	26	24	9	12	12	14	10	10	18
71	2	12	11	13	28	23	9	11	12	13	10	11	18
49	23	15	9	12	29	24	10	12	12	14	9	10	20
66	0	14	16	14	29	22	9	11	12	13	10	11	18
54	3	13	9	12	28	22	9	12	11	14	9	12	19
115	13	14	13	13	27	23	9	12	11	13	10	11	20
45	10	12	10	11	28	21	10	12	11	14	9	11	18
66	28	12	13	12	27	20	9	10	11	15	10	11	18
83	35	14	10	12	28	21	9	10	12	13	9	10	20
42	5	13	12	13	27	23	9	10	12	15	9	10	18
36	15	13	13	12	28	24	9	10	12	13	9	11	20
75	28	14	12	12	28	22	9	13	12	12	9	9	18
96	21	13	10	11	27	22	10	11	13	14	10	9	17
43	2	14	12	13	27	22	10	10	14	14	10	10	20
63	2	14	16	11	26	22	9	13	12	13	9	11	18
51	1	14	12	11	28	23	10	10	12	13	9	10	17
106	0	14	10	12	28	23	9	13	11	14	12	11	19
72	47	16	13	12	28	22	9	10	12	13	10	9	18
112	0	14	10	12	29	24	11	13	12	13	9	11	19
32	17	15	14	13	29	22	10	11	12	15	9	9	18
67	11	16	13	11	28	22	9	12	12	14	11	11	18
36	5	15	16	12	28	20	10	14	10	15	11	9	18
84	3	14	13	12	27	22	10	12	13	13	9	10	18
88	20	14	12	11	30	23	10	10	12	15	8	10	18
70	7	15	17	12	31	20	9	13	11	14	12	9	18
95	5	13	14	11	28	22	10	12	12	13	9	11	19
74	8	15	16	12	27	23	10	10	14	13	9	10	19
94	0	14	10	11	28	21	10	10	12	14	9	11	18
46	3	14	12	11	28	23	9	13	12	14	11	11	20
108	11	14	19	11	28	22	9	13	13	13	9	10	18
49	0	15	14	13	30	23	10	9	13	13	11	11	19
54	35	14	12	11	26	24	9	12	11	14	9	11	18
76	0	14	20	12	28	23	10	12	13	13	9	11	18
58	26	14	12	12	30	23	10	10	12	13	9	10	17
105	3	15	14	12	30	23	9	13	11	13	10	9	18
34	3	15	13	12	29	23	10	10	12	13	10	11	18
104	15	15	15	13	28	23	9	12	12	14	9	11	18
89	8	14	19	13	28	23	9	13	12	14	11	10	19
54	2	14	14	12	29	22	10	13	11	13	11	12	20
71	16	13	14	12	30	23	9	10	11	15	11	9	18
70	14	15	15	11	28	20	9	14	13	14	9	11	18
62	38	16	13	12	28	22	10	10	11	13	9	10	20
37	5	14	15	13	29	23	9	12	10	14	8	11	20
107	3	14	13	12	29	22	9	12	14	13	11	11	18
74	30	13	11	13	29	23	9	12	11	13	9	11	19
84	26	13	13	13	29	23	10	12	11	13	9	10	20
36	25	13	14	12	27	23	10	12	14	13	9	11	21
85	0	14	11	12	26	22	10	15	11	14	11	10	19
63	5	14	12	13	28	23	9	12	12	13	9	12	18
52	0	15	11	12	28	21	9	12	11	13	9	10	18
70	8	16	11	12	29	22	10	13	12	13	9	11	19
112	13	15	11	12	27	23	9	10	13	13	8	11	19
66	34	14	14	13	28	23	9	10	12	13	9	11	18
28	22	14	12	12	29	24	10	10	12	13	9	11	18
114	17	14	13	12	27	22	9	12	11	13	9	10	18
36	6	16	12	12	27	20	9	10	12	13	9	9	18
83	3	14	13	13	28	22	10	12	12	13	9	10	18
72	3	15	12	13	28	23	10	10	11	14	10	13	19
70	1	13	12	12	28	24	9	10	12	13	8	11	18
72	3	15	14	12	29	22	9	13	13	13	10	10	19
46	0	13	15	13	27	25	9	13	12	13	9	11	16
98	45	13	11	12	29	23	10	12	12	14	11	10	19
74	10	14	13	11	28	24	9	9	12	13	9	10	17
82	10	13	20	13	30	24	10	13	11	14	8	12	19
55	3	15	20	11	29	22	9	12	12	14	11	12	18
83	1	12	14	13	31	22	9	10	12	13	9	11	17
45	0	13	18	13	29	21	9	10	11	13	9	10	18
85	22	14	12	11	28	22	11	10	12	13	9	11	19
70	24	13	13	13	28	23	9	12	12	13	9	9	18
67	17	12	13	11	27	23	10	12	12	14	9	10	17
107	2	15	18	12	29	21	9	10	12	13	12	11	18
59	0	14	15	12	29	23	9	10	11	13	12	12	19
98	0	16	14	11	28	23	10	12	12	13	9	11	19
101	22	14	19	13	29	23	9	10	11	13	9	10	16
63	20	12	16	11	27	23	9	12	12	13	11	12	19
52	3	13	16	11	27	23	9	10	12	13	10	10	16
32	4	13	14	12	27	22	10	12	11	13	10	9	18
77	5	14	14	11	27	23	9	10	12	13	9	10	18
47	9	14	20	12	29	24	9	10	14	14	10	11	18
83	13	14	13	11	27	23	10	12	12	13	9	10	18
102	3	14	10	11	29	22	9	13	12	13	9	9	19
41	23	13	17	12	29	24	10	10	12	14	9	9	17
41	2	15	13	12	29	23	9	10	12	13	9	11	18
107	45	14	17	11	29	21	9	10	11	14	11	10	19
82	0	14	15	12	28	22	9	12	12	14	9	9	19
49	29	12	12	13	28	21	9	12	13	13	11	11	18
82	36	13	11	12	28	21	9	13	12	13	11	10	19
57	19	15	10	13	27	22	9	11	12	13	11	9	19
52	3	14	13	11	27	23	10	12	12	13	9	10	18
96	5	12	10	11	28	23	9	10	11	14	9	11	18
41	19	13	11	13	28	23	9	11	11	13	9	10	19
24	6	14	15	12	29	23	9	13	13	13	9	10	17
53	3	12	12	13	28	21	9	12	13	13	11	11	18
43	49	15	17	12	29	24	9	11	12	13	9	12	20
36	37	15	17	12	28	22	9	15	11	13	11	11	18
79	15	14	10	11	27	23	9	10	12	13	10	12	17
85	0	15	12	12	29	23	10	12	11	13	9	11	19
80	1	16	13	13	26	22	9	10	11	13	11	10	17
29	18	12	12	11	28	23	9	14	13	14	8	9	19
102	3	12	13	11	28	23	9	12	12	13	12	12	17
69	20	12	9	12	29	21	9	11	12	14	8	11	17
46	24	14	10	11	28	22	10	11	12	13	11	11	18
46	29	14	14	13	30	24	9	12	11	13	11	10	17
53	3	15	15	13	28	22	10	10	12	13	9	10	19
88	28	14	13	11	29	22	9	12	12	14	9	11	18
89	3	14	16	13	29	22	9	10	13	12	10	11	20
35	26	14	10	12	29	24	10	12	12	14	10	9	21
39	27	15	16	11	29	23	9	10	11	13	9	9	18
81	25	15	13	12	29	23	9	10	11	13	11	12	18
100	18	15	12	12	28	23	9	12	12	14	10	10	20
72	0	15	12	12	27	20	10	10	12	13	11	11	17
115	39	13	14	11	28	22	9	10	12	13	11	10	17
90	19	12	13	12	31	24	9	10	11	14	9	12	18
104	2	15	12	12	29	22	10	10	12	14	9	10	19
103	15	12	9	13	29	24	10	12	11	14	9	9	16
38	2	15	13	11	27	21	9	12	13	13	12	9	20
119	29	13	20	11	28	23	10	12	12	13	10	11	17
54	5	14	12	12	29	23	10	10	12	14	11	10	17
55	2	13	13	13	29	23	9	12	11	14	11	11	16
52	5	13	16	11	29	24	9	11	12	13	8	11	19
46	0	13	16	13	29	22	9	13	12	13	9	10	18
55	32	16	9	11	27	21	10	12	12	13	11	11	17
58	3	13	16	12	27	20	9	10	12	13	11	12	19
105	24	16	13	12	28	24	10	11	12	13	9	12	18
44	8	14	13	12	29	22	9	11	11	13	9	10	18
43	19	15	10	13	27	22	9	11	12	13	11	9	19
87	0	15	9	11	27	23	9	13	12	14	9	10	19
98	0	13	11	12	28	22	10	12	12	13	10	10	18
55	1	14	15	12	31	21	9	13	12	14	9	9	17
73	20	15	15	13	28	24	9	12	14	14	9	11	17
40	13	14	11	13	31	23	9	12	14	14	11	10	19
107	10	14	18	13	26	21	9	10	12	14	9	11	20
96	7	16	18	11	30	20	9	12	12	13	10	11	19
101	4	14	11	11	28	23	9	12	12	15	9	11	18
55	5	14	14	11	28	24	11	10	11	14	9	11	19
49	0	13	16	11	28	23	11	10	12	13	9	10	19
62	3	13	10	11	28	22	9	12	13	13	11	11	20
63	0	13	13	12	28	22	9	10	11	13	11	11	19
45	10	12	19	12	31	24	9	10	11	13	10	10	18
36	30	13	10	11	28	24	9	12	12	13	8	13	20
62	25	12	12	12	29	23	9	10	13	15	11	11	19
109	4	15	11	13	29	20	10	12	11	14	11	12	18
75	10	13	16	11	31	22	9	10	12	13	10	11	18
102	4	14	17	13	27	23	9	11	12	15	8	11	18
99	7	14	16	12	28	20	9	12	11	13	11	12	18
63	4	12	10	11	27	23	9	12	13	14	8	11	20
39	8	15	11	12	28	24	9	11	12	13	9	11	18
79	2	13	15	13	28	22	9	13	12	13	9	10	20
67	5	14	11	12	27	24	9	12	12	13	9	11	19
76	9	15	13	12	28	25	9	10	13	14	10	11	18
43	3	13	16	12	28	22	10	12	11	14	10	11	19
108	11	13	11	13	27	23	10	12	13	13	11	9	18
31	6	15	14	13	29	22	9	10	12	14	8	12	18
90	0	13	11	12	29	22	10	12	12	14	10	10	18
40	36	13	15	11	28	23	9	10	13	13	11	11	18
45	41	13	11	13	31	23	9	13	12	13	10	10	20
49	36	13	16	12	27	25	9	12	12	14	11	11	17
59	9	13	13	11	28	20	9	12	11	13	11	11	19
76	5	16	16	13	28	23	9	10	12	13	11	9	19
54	4	15	14	12	28	24	8	10	12	13	9	12	18
81	4	14	16	13	26	23	11	12	10	13	11	10	20
71	13	14	10	13	29	21	9	10	11	13	9	12	19
36	0	13	14	13	28	23	9	12	12	14	10	9	19
104	29	14	10	13	29	23	9	10	11	14	8	11	17
73	12	14	13	13	30	22	9	10	13	14	9	11	17
64	2	13	18	11	29	22	9	11	11	13	10	11	17
88	13	15	12	12	27	20	10	14	11	12	9	11	18
102	4	13	10	11	29	22	9	10	11	13	8	13	18
74	14	12	12	12	28	23	9	11	12	15	11	11	18
70	0	14	10	11	29	22	9	13	11	13	11	11	17
83	3	14	9	12	30	24	10	12	14	13	10	10	19
52	9	13	14	13	29	23	10	10	11	13	9	10	18
48	6	15	12	12	29	22	9	10	13	14	9	11	19
60	5	12	13	12	27	23	8	12	12	13	9	12	20
72	0	13	14	11	29	23	9	12	12	13	10	10	19
64	1	13	10	12	27	23	9	9	12	14	9	11	19
107	5	15	18	11	28	23	10	10	11	15	10	11	18
58	6	13	14	13	31	22	8	10	13	13	11	11	18
45	3	13	10	13	29	24	10	10	13	13	10	11	17
75	2	16	12	12	29	22	10	13	11	13	9	9	18
79	1	14	19	12	27	22	9	13	12	14	11	10	18
44	17	14	13	12	28	23	9	10	12	15	11	9	18
45	28	15	13	13	28	22	9	13	12	14	9	12	19
75	0	12	12	11	28	23	10	12	12	14	10	11	19
47	21	14	12	12	29	22	10	11	12	14	9	10	18
62	35	14	12	11	28	23	9	12	12	13	9	9	20
78	11	13	16	12	28	23	9	12	12	13	9	11	19
100	2	13	12	13	29	24	9	10	11	13	10	10	18
101	26	12	17	12	27	23	9	10	13	13	8	12	18
71	0	14	10	12	28	23	9	10	11	13	9	11	18
50	0	15	13	11	29	23	9	10	13	13	9	10	19
116	0	13	13	12	27	23	9	10	12	14	8	11	18
67	10	15	18	11	28	23	9	12	12	15	10	10	19
101	18	16	13	11	28	24	9	10	11	13	10	10	21
81	3	14	11	12	28	24	10	12	12	14	10	11	19
39	0	15	14	13	30	23	10	9	13	13	11	11	19
66	22	13	10	12	30	22	10	12	11	13	8	11	18
82	0	14	13	11	28	24	10	10	12	13	11	9	19
55	8	12	10	11	29	24	9	10	12	14	8	11	18
101	26	12	10	11	27	23	9	12	12	14	11	10	20
92	32	14	14	13	31	23	9	11	11	14	10	11	18
72	17	13	13	12	28	24	9	11	12	13	10	10	18
75	5	14	15	11	29	23	9	10	11	14	10	10	20
70	31	13	12	13	30	24	9	12	12	14	12	9	18
84	31	13	11	12	29	22	10	12	12	14	10	10	18
109	6	13	17	11	30	23	9	11	11	13	9	11	20
103	23	14	11	12	30	23	10	10	13	14	9	9	19
92	1	13	12	13	29	23	8	12	12	13	11	11	18
48	12	14	13	13	31	22	9	12	12	14	11	11	20
56	9	12	12	12	29	24	9	13	12	13	9	10	18
108	28	14	11	13	30	21	9	10	11	13	12	11	18
45	32	14	14	11	28	22	10	12	12	14	9	9	19
25	21	14	11	12	27	23	9	10	11	13	9	9	17
60	1	14	11	12	29	20	9	11	12	15	9	11	18
57	25	14	11	11	30	24	9	12	13	13	12	9	17
70	28	15	10	12	30	22	10	11	12	14	10	11	19
99	1	13	15	11	29	22	9	10	12	14	11	10	20
49	7	16	11	13	27	23	10	12	12	13	9	9	19
82	5	12	10	13	30	22	9	10	12	14	10	10	19
76	19	13	11	11	28	23	9	10	13	13	10	10	18
63	8	12	11	13	27	24	10	12	12	13	10	11	19
104	1	13	12	11	29	22	10	10	12	13	9	10	18
104	0	14	12	12	29	21	9	11	12	14	9	12	18
94	1	14	12	11	30	23	10	12	11	15	11	10	17
109	21	14	13	12	28	23	9	10	11	14	9	12	20
52	5	13	12	12	28	23	9	10	12	14	11	11	18
104	0	13	13	12	28	22	10	12	11	12	12	12	19
64	0	15	10	12	29	23	10	10	12	13	11	11	18
87	2	13	16	12	28	22	9	13	12	13	9	10	18
96	0	14	13	12	27	20	9	10	12	14	11	11	19
100	0	14	12	14	27	22	10	12	12	13	8	10	18
47	4	14	13	13	28	23	9	10	12	13	9	9	20
114	14	13	10	12	31	23	9	13	12	13	9	11	18
44	2	15	13	11	28	21	9	13	12	13	9	11	18
39	14	12	18	12	28	22	10	10	12	13	9	10	17
105	1	13	12	12	29	22	9	12	12	14	11	10	17
95	3	15	10	11	28	24	9	10	12	13	10	10	20
71	1	15	13	13	28	22	9	10	12	15	11	9	18
60	8	14	13	13	28	22	10	10	12	13	9	9	18
73	5	14	18	13	26	21	9	10	12	14	9	11	20
83	2	12	11	12	27	24	9	13	12	13	10	12	18
51	18	14	12	11	28	22	9	13	12	13	9	10	19
104	5	14	15	12	29	22	8	12	12	12	9	11	19
92	1	15	12	12	29	22	9	10	13	14	9	11	19
77	12	12	11	11	30	24	9	12	11	14	11	11	18
96	4	13	10	12	29	22	10	10	12	16	9	11	19
96	0	15	17	14	28	23	9	10	11	13	10	11	17
78	19	14	12	12	30	23	10	12	11	13	10	10	19
87	10	13	11	12	27	24	9	10	11	14	9	9	19
97	21	13	9	13	30	22	9	10	12	14	11	11	18
73	38	13	14	11	30	21	10	10	12	13	11	11	21
113	3	16	12	12	29	22	10	13	13	13	9	10	19
60	18	15	17	11	29	23	10	13	12	13	11	13	17
85	0	14	10	11	28	24	9	11	11	14	9	12	17
68	24	14	20	12	31	23	9	13	11	14	9	9	19
94	25	13	18	11	29	22	10	10	11	13	10	11	18
88	32	13	18	11	29	22	10	12	11	13	10	10	19
50	22	14	10	12	29	21	9	13	11	15	9	9	19
38	0	14	13	11	29	24	10	10	12	14	10	11	19
52	1	15	16	12	31	23	9	13	12	14	9	9	19
101	0	13	14	13	28	21	9	12	12	13	9	11	19
81	9	12	16	11	29	23	10	10	12	14	10	11	17
33	5	14	10	11	28	22	9	12	12	13	9	11	19
99	0	13	10	11	28	22	11	11	13	13	11	10	17
61	1	16	11	12	28	24	9	14	14	14	9	12	19
89	21	12	10	12	28	22	10	10	12	13	9	10	19
60	24	15	11	12	28	23	9	10	13	13	9	11	17
106	10	13	12	11	29	23	10	12	11	13	9	10	18
90	0	15	11	13	27	23	10	11	12	13	9	10	20
57	9	16	14	11	28	22	10	13	12	13	9	11	18
52	3	15	13	12	31	23	9	11	13	15	9	12	19
72	2	13	13	12	27	25	8	12	12	13	9	10	18
50	5	12	17	12	30	22	9	10	12	13	11	9	18
39	15	13	12	13	29	21	9	13	11	13	9	12	18
87	7	14	15	12	29	22	9	10	11	14	10	10	18
42	15	14	15	13	28	23	9	10	13	15	9	9	19
73	15	14	15	12	29	23	9	10	14	14	9	11	19
89	0	13	12	12	29	23	9	10	12	13	11	12	19
96	11	14	12	13	27	22	9	10	11	15	9	11	18
47	15	15	10	12	27	24	9	13	13	14	9	10	20
76	1	13	12	12	29	22	9	13	13	13	9	10	19
99	0	13	12	12	29	24	10	10	12	14	10	11	20
87	2	13	10	14	26	22	10	14	12	14	9	9	19
39	23	14	19	11	29	25	9	13	12	13	9	10	18
38	15	12	16	11	29	23	10	10	12	14	10	11	17
63	3	13	16	12	28	24	9	13	14	14	11	10	18
47	20	13	14	11	31	21	9	11	14	13	10	9	19
41	2	15	10	12	28	25	9	12	11	14	9	10	18
61	21	13	16	12	28	23	10	13	11	13	10	10	18
48	6	14	10	12	29	22	10	10	12	13	9	10	18
40	6	14	10	12	30	23	9	10	12	13	9	11	20
52	5	13	13	12	29	22	9	10	12	13	9	10	20
80	2	15	11	11	30	24	9	10	11	14	9	10	18
95	0	14	15	11	29	21	9	13	12	15	10	11	18
57	7	13	14	11	27	22	9	12	12	14	9	11	20
112	31	13	13	12	28	23	9	11	12	14	9	10	19
86	6	14	11	12	27	25	9	10	12	13	9	12	19
63	0	14	11	12	28	21	9	12	12	12	9	9	19
34	1	15	16	11	30	22	9	10	12	14	9	12	20
61	27	12	12	11	30	21	9	12	11	14	10	11	19
110	6	13	10	12	28	24	8	10	12	13	10	10	21
85	0	15	20	11	28	20	9	10	12	13	10	12	17
104	0	14	12	12	28	23	9	12	11	13	10	11	20
77	16	12	12	11	28	23	9	10	11	14	9	10	19
103	36	13	14	12	29	22	9	10	11	13	11	10	19
84	4	15	15	12	26	22	9	10	12	13	11	11	19
65	38	15	15	13	27	24	10	13	12	13	11	10	16
37	5	13	13	11	28	23	9	10	12	13	9	9	19
78	1	15	15	11	27	23	10	10	12	14	9	11	21
24	0	15	12	12	26	21	8	11	12	13	9	11	19
75	22	12	10	11	29	21	9	13	11	13	9	10	19
41	2	14	11	12	29	22	10	12	13	13	10	10	18
40	1	14	13	12	31	24	9	12	12	14	10	11	21
101	0	15	10	11	28	24	10	12	12	13	9	12	16
110	0	14	12	13	30	22	10	10	12	13	9	11	17
98	28	14	12	11	28	23	9	10	12	13	8	11	19
30	3	15	16	13	28	24	10	13	11	14	11	11	18
93	1	15	17	12	27	23	8	12	13	14	9	12	20
77	7	14	19	12	29	23	9	12	12	13	11	10	20
96	8	14	12	12	29	23	9	12	13	15	8	10	19
52	0	14	17	12	31	22	10	12	12	13	11	10	20
70	17	14	13	12	28	23	10	12	12	14	10	11	20
56	15	14	12	12	28	23	8	10	12	15	8	11	19
76	6	15	13	11	29	24	9	10	11	15	10	11	18
103	0	13	16	12	27	21	9	9	12	15	9	11	20
99	18	14	10	12	28	22	10	12	12	14	9	10	17
57	39	13	10	13	27	23	10	10	12	13	10	10	20
46	17	12	12	13	30	22	11	13	12	13	11	10	19
54	2	15	12	11	27	23	10	10	12	13	9	11	18
95	3	14	12	12	28	22	9	12	12	14	9	13	18
97	3	15	17	12	27	24	9	12	12	13	8	12	18
47	6	14	16	13	26	23	10	10	12	13	10	10	20
109	1	14	16	11	29	22	9	10	12	14	11	10	18
51	0	13	16	12	27	22	10	12	13	14	9	11	18
68	3	15	12	13	28	23	10	10	11	14	10	13	19
28	36	12	15	11	29	23	8	11	11	14	9	11	17
93	0	13	10	12	27	23	9	12	12	13	11	11	17
45	0	14	12	12	27	24	10	10	13	13	8	10	19
94	21	12	11	13	29	21	9	10	13	14	10	12	18
68	15	13	10	11	27	22	9	10	11	14	9	9	18
105	35	15	14	11	30	24	10	12	11	14	10	12	18
85	3	13	10	11	29	23	10	10	12	13	9	10	20
54	23	13	12	12	27	22	9	10	12	13	9	11	19
91	8	15	12	12	29	23	9	12	12	13	9	11	18
41	19	14	17	12	27	23	9	12	13	13	9	10	20
50	8	15	10	11	28	22	9	13	12	13	11	10	17
35	12	14	11	12	27	22	10	10	11	13	10	9	19
105	1	15	12	13	30	22	9	12	12	13	10	11	19
44	8	14	20	12	29	24	9	10	14	14	10	11	18
26	0	13	16	11	28	22	9	14	11	13	9	12	19
48	0	13	18	11	29	25	9	10	11	13	9	11	17
82	0	14	16	13	28	22	10	12	12	13	9	10	18
52	10	14	12	12	27	24	9	10	10	13	9	10	18
102	5	13	10	12	29	22	9	12	11	14	10	11	18
50	12	15	12	11	28	23	9	10	12	13	10	11	19
106	15	13	14	11	30	21	10	10	12	13	11	11	21
54	0	15	16	12	29	22	9	9	12	14	11	10	21
106	45	13	12	12	30	23	9	12	12	14	11	11	18
101	15	12	17	11	27	22	9	13	12	14	9	11	19
35	26	13	19	13	29	21	9	13	12	13	10	11	18
69	35	14	11	11	27	24	9	12	11	14	9	10	18
53	19	14	20	11	29	22	10	10	12	13	10	11	18
65	28	15	16	12	28	23	10	11	11	15	11	11	19
89	18	15	15	12	28	22	9	12	12	14	8	9	20
66	12	14	10	11	28	23	9	10	13	14	9	12	19
27	4	14	19	12	27	23	11	10	12	14	9	11	19
67	5	14	10	12	30	22	10	12	12	15	9	12	17
105	0	13	14	12	29	23	11	10	12	13	9	10	20
46	23	16	10	12	29	22	9	10	12	13	10	13	18
95	10	15	13	13	28	21	9	13	13	13	9	12	21
94	35	15	10	12	28	23	8	11	11	13	9	10	18
93	36	14	18	12	27	23	10	13	13	13	9	11	19
52	24	13	15	12	28	24	9	11	11	13	9	11	18
52	27	13	16	12	28	24	10	13	14	14	11	10	18
89	44	13	11	11	28	24	9	10	12	13	10	12	18
52	12	15	12	12	28	22	9	12	12	12	9	13	18
72	14	14	13	12	29	21	9	10	11	13	10	11	19
45	1	15	13	11	28	21	9	12	13	13	12	9	20
40	12	13	12	12	29	23	9	13	11	13	9	10	19
85	0	13	12	11	28	24	10	12	13	15	11	10	18
98	1	13	11	11	28	22	10	14	11	13	9	10	18
52	22	14	10	13	28	23	9	12	13	15	9	10	19
100	25	14	15	12	28	22	9	12	13	13	11	11	20
75	1	13	13	13	30	24	9	10	12	13	9	10	17
51	2	13	10	12	29	25	8	10	13	13	9	11	19
114	44	13	13	14	30	24	9	13	12	14	9	11	18
45	14	14	10	11	29	23	9	12	12	14	9	9	16
85	22	16	13	12	30	23	9	10	12	13	10	10	19
39	3	14	13	12	29	20	9	12	14	13	9	10	19
78	36	14	15	12	29	23	9	12	13	14	8	9	19
28	2	13	11	12	29	24	9	12	12	14	9	11	19
70	0	13	13	12	28	23	10	13	12	14	11	11	19
70	3	12	20	12	28	23	9	9	13	15	10	11	17
102	21	13	11	12	29	23	9	12	12	13	8	11	20
16	7	13	16	13	27	23	9	12	13	14	9	11	19
103	11	14	12	13	27	22	9	10	11	15	9	11	18
66	15	14	18	12	30	23	9	13	12	14	8	11	19
101	2	15	9	12	29	24	9	10	12	15	11	11	17
99	0	14	21	11	27	21	9	10	12	13	9	10	19
93	50	12	10	12	31	22	10	10	12	14	9	9	18
46	4	13	12	11	28	23	10	10	12	13	9	10	19
90	0	16	13	13	29	21	9	10	12	14	10	12	20
57	21	14	16	12	29	23	10	9	11	13	9	10	17
62	4	14	10	11	30	22	9	12	13	13	11	12	18
29	29	16	9	11	27	21	10	12	12	13	11	11	17
113	1	15	11	12	29	22	9	10	12	13	9	10	19
91	5	16	15	11	27	23	9	10	12	13	10	10	18
65	12	13	11	13	30	22	9	11	13	13	11	9	20
24	5	13	18	13	29	21	9	10	11	13	9	10	18
98	21	12	17	11	29	21	9	10	12	14	10	13	20
94	12	14	11	12	27	23	10	12	12	13	9	10	19
57	16	16	13	12	29	24	10	14	12	13	9	10	18
95	5	16	12	13	27	23	10	11	11	13	10	10	19
110	7	14	13	12	27	22	9	13	11	14	11	12	20
77	7	16	14	12	27	23	10	12	12	13	9	10	19
44	0	14	10	12	28	22	9	12	11	14	10	11	20
46	23	14	15	12	31	21	9	10	12	13	9	11	19
99	15	14	9	11	28	21	10	12	13	14	11	9	19
45	30	13	12	12	30	23	9	10	12	12	10	10	17
80	1	13	20	12	30	22	10	12	12	15	9	12	19
63	39	12	16	13	30	22	10	10	12	14	11	10	19
86	18	16	10	12	27	23	9	12	12	14	11	11	19
41	7	14	10	13	28	22	9	11	11	13	8	9	19
98	36	13	16	12	29	22	8	12	13	13	11	11	17
42	34	13	10	12	28	24	8	13	11	13	10	11	19
38	6	15	14	12	26	22	9	12	13	14	11	11	18
75	0	13	15	12	30	24	10	12	12	13	8	12	20
52	13	14	10	11	30	22	10	12	13	13	9	11	18
86	7	14	12	13	30	24	9	12	12	13	9	10	20
61	0	14	12	12	26	23	11	11	12	14	10	10	19
45	10	15	13	11	29	21	9	10	12	13	11	11	18
45	11	14	12	13	29	24	9	11	12	14	10	11	20
101	24	13	13	12	29	20	10	12	12	13	9	11	19
109	34	14	13	13	29	23	8	13	12	13	10	13	20
104	0	14	13	13	28	24	10	10	13	15	9	11	16
40	25	16	13	12	28	21	11	12	12	13	11	10	19
91	29	13	11	13	28	22	9	13	13	14	9	10	18
72	6	14	16	12	29	22	9	13	12	13	9	12	18
38	34	14	14	12	28	23	9	11	13	14	8	10	19
41	2	13	12	12	29	23	9	10	12	13	8	10	18
43	5	14	17	13	28	23	10	10	11	13	9	11	17
48	3	13	13	12	29	20	9	13	12	13	9	11	17
34	8	13	10	12	31	24	9	11	12	13	10	9	18
50	32	13	12	12	29	24	11	13	12	13	10	10	17
101	36	14	11	13	30	23	10	10	12	13	10	11	19
77	0	13	13	12	30	21	10	10	14	14	12	9	18
75	3	14	10	12	26	21	10	10	12	14	10	12	18
105	3	13	10	12	29	21	10	12	12	14	9	9	19
84	0	15	12	12	29	23	11	10	11	13	9	10	18
64	3	13	14	11	29	24	9	12	11	14	9	10	20
