# Supplementary material for: Using game theory to thwart multistage privacy intrusions when sharing data
Source: Sci Adv. 2021 Dec 10;7(50):eabe9986. doi: 10.1126/sciadv.abe9986 (PMC8664254; doi:10.1126/sciadv.abe9986)
Supplement: Supplementary file 2 — Data S1 [file sciadv.abe9986_data_s1.zip › sciadv.abe9986_data_s1/DemoKAnonymization/exp/2058/data/target_data/i54.csv]

YOB	State	STR1	STR2	STR3	STR4	STR5	STR6	STR7	STR8	STR9	STR10	STR11	STR12
47	1	15	13	12	28	22	9	13	11	13	9	9	16
39	26	13	12	13	28	24	10	12	11	14	11	13	18
52	44	12	11	13	27	22	9	11	13	13	11	11	20
62	0	14	11	11	27	24	9	12	11	14	9	10	18
39	10	15	15	13	28	20	9	10	11	15	11	11	17
45	9	13	10	11	28	22	10	10	12	13	11	11	19
54	48	14	11	12	28	21	8	10	11	14	10	12	19
62	23	14	10	12	28	24	9	10	11	13	9	10	19
69	4	13	12	12	29	23	9	10	12	13	11	12	19
95	7	15	13	12	27	24	8	9	11	13	9	11	17
49	2	14	10	12	28	24	10	12	12	14	9	9	20
35	0	15	17	12	28	22	9	10	12	14	12	10	17
44	3	13	10	11	30	22	9	12	11	14	9	12	19
70	0	15	17	12	29	23	9	10	12	14	9	10	17
48	4	14	19	13	29	23	10	9	12	13	10	10	18
41	2	13	15	13	29	24	10	11	12	13	9	10	18
99	45	14	16	12	28	25	9	10	13	12	9	11	20
70	0	14	11	12	27	23	10	13	13	13	10	10	17
89	1	12	13	12	28	24	10	10	11	13	9	11	17
74	23	12	10	11	29	22	9	10	12	13	11	10	20
73	8	13	12	11	28	23	10	10	12	13	9	10	19
98	36	13	11	12	28	24	9	10	12	13	8	10	17
103	25	14	18	12	29	22	10	13	12	13	11	11	17
100	22	16	15	11	28	23	9	10	12	13	10	11	19
101	4	13	10	15	28	22	9	14	11	13	9	12	19
76	13	13	11	12	28	21	10	12	13	13	10	11	17
100	19	15	10	13	28	23	9	12	10	13	10	10	18
112	27	14	13	12	27	23	8	12	11	13	9	12	19
57	2	14	10	12	26	22	10	10	13	15	11	10	19
79	3	13	14	12	29	23	9	13	12	14	9	11	19
89	1	13	12	11	28	23	10	10	12	13	9	10	19
101	27	15	10	12	28	21	9	13	13	13	9	9	18
44	29	14	11	11	29	23	9	10	12	14	10	11	19
76	18	13	11	13	29	23	9	10	12	13	10	9	19
70	6	14	13	12	29	24	10	12	12	13	9	10	18
35	9	13	12	12	29	22	9	13	12	13	11	10	19
76	0	14	20	12	29	24	9	10	14	14	10	11	18
55	10	12	14	12	28	22	10	15	11	13	8	10	20
90	7	15	10	11	30	23	10	12	12	13	10	11	16
103	11	16	11	12	29	23	9	10	12	13	9	11	19
60	2	15	14	11	30	24	10	12	11	14	10	12	18
65	4	14	15	12	28	22	8	12	12	13	9	9	19
74	11	13	13	11	28	21	10	10	14	14	11	10	19
95	0	13	10	11	27	24	8	12	12	15	11	12	16
57	18	12	14	13	27	24	9	10	13	14	9	11	19
48	0	14	13	12	29	24	9	13	13	15	10	10	18
29	32	13	16	12	30	23	9	11	12	13	8	11	18
53	1	13	12	12	29	22	9	13	12	13	10	11	17
73	14	13	12	11	27	23	9	15	12	14	11	10	19
93	1	13	13	13	29	23	9	13	11	15	11	12	18
104	13	14	12	12	29	22	9	10	11	13	9	11	17
109	1	12	17	13	29	23	8	12	12	13	11	10	19
77	26	16	14	14	28	20	9	12	12	13	8	9	19
101	8	16	10	12	30	23	9	13	12	13	9	11	17
52	11	13	11	12	29	22	10	12	12	14	10	10	18
95	14	14	13	12	28	21	8	12	12	14	8	11	17
69	24	14	12	12	28	23	9	10	12	13	10	9	19
39	22	14	14	13	28	23	10	12	12	13	10	10	19
99	16	14	12	12	29	22	9	12	12	15	11	10	18
64	31	14	10	12	27	23	10	12	13	14	9	11	18
77	2	15	16	12	28	19	10	14	10	15	11	9	18
53	14	12	10	11	27	23	9	12	12	14	11	11	20
90	0	15	12	12	31	25	9	10	13	13	9	11	20
111	4	14	10	12	29	22	9	10	12	13	9	12	18
60	41	14	17	13	28	24	9	10	12	13	9	10	18
50	32	14	13	13	29	24	9	11	13	13	11	10	18
87	48	14	11	12	27	25	9	10	13	13	9	12	19
113	11	15	13	12	27	21	10	10	11	14	10	10	19
69	18	14	10	13	28	23	9	10	12	14	9	11	19
48	12	13	10	13	27	21	10	12	12	13	9	11	20
44	13	15	11	13	28	21	9	12	11	14	9	11	19
92	0	13	16	12	28	23	9	13	12	13	9	10	19
61	31	13	15	12	30	19	9	13	12	13	9	11	17
92	40	15	12	11	29	22	10	10	12	14	10	11	16
73	36	13	20	12	29	23	9	10	12	14	9	12	18
82	1	12	15	13	30	23	9	10	12	13	12	11	21
32	2	13	15	11	29	20	9	10	12	13	11	12	19
38	22	14	13	13	28	23	9	10	12	13	9	9	20
105	6	15	12	11	27	22	10	10	11	14	10	10	19
100	11	12	14	12	27	24	9	13	12	14	9	9	17
104	2	13	13	12	28	22	10	11	12	13	9	11	17
55	7	13	15	11	27	23	9	10	12	13	10	10	19
52	5	14	10	12	26	22	10	10	13	15	11	10	19
82	7	14	16	11	29	24	10	10	11	13	9	12	18
71	15	15	15	12	27	23	9	12	14	14	11	10	17
41	0	15	14	11	28	23	7	13	12	14	10	11	17
84	1	14	19	13	27	23	9	10	12	12	11	9	18
37	8	13	13	13	28	23	9	12	11	14	9	11	18
79	5	14	17	13	28	22	9	11	11	14	10	9	19
76	2	13	12	11	29	23	10	10	12	14	9	10	18
78	0	15	16	11	27	22	9	12	13	13	9	11	18
84	7	16	10	12	27	22	10	11	12	14	10	10	19
101	19	15	11	13	28	21	9	12	11	14	9	11	19
75	9	12	17	12	27	20	9	10	12	14	9	10	19
79	43	13	12	13	29	21	9	13	11	13	9	12	18
51	49	14	13	12	27	22	9	10	11	14	11	9	20
100	30	15	16	11	28	23	10	12	14	14	10	10	20
59	25	14	13	12	29	22	9	10	12	13	9	10	18
49	3	14	10	11	29	24	9	10	11	13	11	10	19
95	3	14	12	13	29	22	10	12	14	13	9	12	18
55	6	13	12	11	28	23	9	12	12	14	9	9	19
74	1	14	16	11	30	23	9	10	14	15	9	9	18
104	2	13	12	11	30	23	9	10	12	13	11	10	16
61	10	15	11	12	29	22	9	10	12	13	10	10	19
56	6	15	12	11	28	23	9	12	12	14	9	11	18
56	0	15	14	12	28	23	9	10	13	13	9	10	19
46	29	14	13	13	28	23	9	13	11	13	9	10	19
87	13	14	17	12	27	23	10	13	13	14	8	10	19
87	38	14	15	12	27	22	9	10	11	13	11	9	18
49	16	13	10	12	28	24	8	13	11	13	10	11	19
56	13	15	13	13	30	21	10	10	12	14	9	9	19
78	21	13	10	12	29	21	11	13	12	14	8	11	18
85	13	13	11	12	29	23	8	12	11	13	9	10	20
47	0	14	12	12	29	23	10	12	11	14	11	10	18
98	14	16	17	13	30	22	10	10	13	13	11	11	18
72	6	15	15	13	28	22	9	10	12	13	10	10	18
80	5	13	13	12	27	22	10	9	12	13	9	12	19
26	25	14	15	13	28	24	9	10	11	13	9	10	19
66	3	15	10	11	30	23	10	12	12	13	10	11	16
79	0	15	10	11	27	21	9	10	11	14	10	13	17
59	12	13	14	12	28	25	10	12	12	13	10	11	18
79	5	14	13	11	28	22	9	12	12	15	8	11	19
58	11	13	19	11	30	22	10	10	12	15	9	12	20
70	8	13	14	11	27	21	9	10	12	14	10	11	18
55	9	14	15	12	28	21	9	13	12	14	11	11	20
101	2	13	16	12	27	23	9	10	13	13	9	10	17
104	12	13	11	13	28	20	9	10	13	13	11	11	18
68	24	14	20	12	31	23	9	13	11	14	9	9	19
44	1	16	13	12	28	22	10	10	11	13	9	10	20
76	5	15	10	12	27	23	10	10	12	14	11	10	19
111	20	13	13	13	29	22	9	13	12	13	8	11	20
94	0	12	10	11	27	23	9	12	12	14	11	11	20
100	27	14	16	11	30	23	9	10	14	15	9	9	18
91	5	15	13	14	27	22	10	10	13	13	9	10	16
41	2	15	13	11	26	21	9	14	12	13	10	10	18
62	4	13	9	12	29	23	10	13	11	13	8	11	18
108	10	14	16	12	29	22	10	10	13	14	10	10	19
80	25	14	13	13	28	23	9	10	12	13	9	9	20
82	10	15	17	12	31	20	9	13	11	14	12	9	18
79	4	13	10	11	29	22	9	10	11	13	8	12	18
95	0	13	17	13	28	23	10	10	14	15	9	11	18
107	5	12	13	13	28	23	9	13	12	14	8	9	19
46	18	13	13	14	28	21	9	10	12	13	10	10	19
39	11	13	11	11	29	22	9	13	13	13	11	10	19
93	11	13	12	12	29	25	10	10	11	13	10	11	18
20	7	13	13	13	27	24	9	12	12	12	9	11	18
52	0	12	11	13	27	24	10	12	12	13	10	11	19
81	1	15	13	12	30	21	11	13	12	14	10	11	19
92	12	14	11	11	28	20	10	10	11	14	9	10	18
41	12	13	12	12	27	22	9	10	12	13	9	11	19
72	1	14	11	12	29	23	10	12	13	14	9	11	19
53	1	14	13	13	28	23	9	10	12	15	9	11	19
51	4	12	18	12	28	22	8	12	12	13	10	12	18
67	2	13	13	12	28	22	9	13	13	14	10	10	18
69	6	12	12	11	28	22	9	10	11	13	11	11	19
101	10	12	15	13	28	23	9	15	12	14	9	9	18
82	0	14	14	13	29	22	9	11	12	13	12	11	18
46	15	13	10	13	28	23	9	10	11	14	9	10	19
66	25	13	14	11	28	22	9	10	12	13	11	10	17
96	9	14	15	12	28	22	9	10	14	14	9	11	18
101	0	12	18	11	29	24	9	12	11	14	9	10	18
102	22	13	16	12	30	23	9	11	12	13	8	11	18
45	7	16	11	12	28	23	8	10	12	13	11	13	18
79	30	13	10	12	29	23	9	13	12	14	10	10	19
42	27	13	10	12	29	23	9	12	12	13	10	10	19
74	4	15	15	12	29	22	9	10	12	13	11	11	18
103	18	16	13	12	29	22	10	12	12	14	9	12	18
99	21	14	12	12	27	23	9	12	11	14	11	12	19
40	4	15	10	12	28	24	9	12	11	14	9	9	18
59	0	13	16	12	28	23	9	13	12	13	9	10	19
89	3	12	15	12	27	24	8	13	13	13	10	11	19
74	3	15	14	13	26	22	9	12	13	13	10	11	19
72	4	12	13	12	28	22	9	11	13	13	10	11	19
73	9	13	10	12	28	22	10	14	11	13	11	11	19
73	0	13	12	11	29	23	10	10	12	14	9	10	18
70	23	13	12	12	27	23	9	10	11	14	10	11	19
42	0	15	15	13	28	20	9	10	11	15	11	11	17
49	10	15	11	12	28	24	9	11	12	13	9	11	18
54	1	13	12	13	27	23	9	10	11	14	10	11	18
77	18	14	10	11	26	23	9	11	12	13	11	9	18
86	2	14	10	12	27	23	9	13	12	14	9	10	19
60	5	12	16	12	27	23	10	12	11	14	9	11	18
95	15	16	16	12	27	22	9	12	11	14	8	10	20
81	20	14	15	13	29	24	10	11	12	13	9	10	18
80	1	14	16	12	28	23	9	12	12	13	9	9	19
101	5	15	9	12	27	23	11	11	12	13	9	10	20
114	5	14	16	12	28	22	9	12	13	13	9	10	18
47	8	15	15	13	28	23	9	12	12	13	9	11	18
114	0	13	10	11	27	23	9	10	11	13	9	10	19
50	36	12	10	12	28	24	9	12	12	13	10	11	19
81	16	14	13	13	30	23	10	13	12	13	12	12	19
46	3	13	17	12	28	23	10	13	11	13	10	10	18
72	5	13	13	12	27	23	10	10	13	14	9	10	18
91	1	14	12	12	30	20	10	10	11	13	9	10	17
110	1	14	11	12	30	23	10	10	13	14	9	9	19
98	24	13	14	11	29	23	10	10	12	13	11	10	19
52	18	13	11	12	28	23	9	10	11	14	11	11	19
93	10	16	13	13	26	22	9	10	11	13	11	10	17
96	3	14	16	12	28	20	9	12	11	13	11	12	18
67	31	13	12	12	27	23	9	10	12	13	9	10	18
109	34	14	13	12	26	22	9	10	12	15	12	9	18
97	0	16	10	12	31	23	9	13	12	13	11	10	21
101	1	13	13	12	29	23	10	13	12	13	9	10	19
104	1	16	12	12	28	23	9	11	12	13	9	10	17
85	27	12	17	12	27	20	9	10	12	14	9	10	19
76	13	15	13	11	28	22	8	11	12	13	9	10	17
39	10	15	18	12	30	22	10	10	11	13	10	12	19
69	36	12	13	13	29	23	10	10	11	13	11	9	17
28	5	15	15	13	28	22	9	10	12	13	10	10	18
82	6	13	15	13	29	22	11	14	11	13	10	10	19
112	44	13	14	12	29	22	10	13	11	15	9	12	18
20	4	15	12	12	29	23	9	10	12	13	9	11	21
84	20	13	12	11	30	23	11	10	11	13	10	12	18
29	20	16	15	11	27	23	9	10	12	13	10	10	18
98	21	16	10	13	28	22	9	12	12	14	9	9	19
60	29	14	15	12	27	22	9	13	13	15	9	11	18
54	7	14	9	13	29	23	9	10	12	13	9	11	18
72	18	15	13	12	27	23	9	10	12	13	9	9	18
55	12	12	10	13	29	23	8	13	11	13	9	11	20
73	3	14	19	11	29	23	9	11	12	13	10	12	18
105	20	13	13	12	27	23	9	13	11	14	11	11	17
46	31	15	18	14	27	23	9	10	13	16	9	9	18
27	23	12	15	12	29	24	10	10	11	13	10	9	18
41	37	13	15	12	30	21	9	12	13	13	9	11	18
44	15	13	15	11	28	24	9	12	11	15	10	9	19
101	1	14	16	12	29	23	10	10	12	13	9	11	17
79	5	14	15	12	28	22	10	10	12	14	12	12	19
68	11	12	10	13	27	22	9	12	13	15	11	10	16
106	32	13	12	11	28	21	9	10	13	14	9	11	18
85	2	15	15	12	29	22	9	11	12	13	11	12	18
97	0	15	20	12	28	24	10	10	12	13	10	12	18
31	21	13	15	12	27	23	10	11	12	14	8	11	18
94	6	13	18	12	29	22	9	12	11	14	9	10	19
75	1	14	14	12	30	23	9	12	12	14	10	10	20
100	24	12	15	13	30	23	9	10	12	13	12	11	21
58	1	13	10	12	28	23	8	12	12	14	11	9	19
91	5	15	15	13	28	22	10	10	12	13	9	10	19
49	11	12	16	13	28	22	9	12	12	13	9	11	20
107	7	13	16	13	27	23	9	12	13	14	9	11	19
49	9	12	12	11	28	23	9	12	12	13	10	12	18
96	21	15	13	13	31	23	9	13	13	13	9	11	18
111	15	13	12	11	27	22	9	12	11	13	9	11	18
52	31	13	11	12	27	23	9	13	12	14	10	12	19
66	1	13	13	13	29	22	9	12	12	13	11	10	20
46	0	12	13	12	30	23	10	12	11	14	12	11	18
67	18	13	10	12	27	23	10	10	11	13	10	12	19
88	0	15	12	12	31	25	9	10	13	13	9	11	20
46	14	14	15	11	28	23	10	13	12	14	11	9	17
82	4	12	13	12	28	22	9	13	12	13	11	11	19
36	16	14	11	13	30	22	9	10	11	13	11	11	16
76	0	14	12	12	27	21	9	10	12	14	12	11	19
67	21	15	13	11	29	23	9	10	13	13	9	10	19
35	30	13	16	11	27	24	9	10	12	13	10	10	19
55	4	16	12	11	28	20	10	12	14	14	8	9	17
54	0	14	10	12	27	23	9	10	13	14	9	11	18
97	8	14	16	12	30	23	9	10	12	15	9	12	19
72	3	13	17	13	28	23	10	10	14	15	9	11	18
50	9	13	12	12	28	21	9	12	12	13	9	8	20
28	3	13	13	11	29	23	10	12	13	13	11	13	19
102	7	12	14	12	27	22	9	13	11	13	9	11	19
40	1	15	15	12	27	24	9	11	14	13	11	11	16
44	1	14	11	12	27	22	10	10	11	13	9	10	19
95	0	16	12	12	28	23	9	10	11	13	9	11	18
89	39	14	13	12	29	23	9	12	12	13	10	11	20
93	22	13	18	12	29	20	10	10	14	14	10	11	19
111	20	14	17	12	29	21	10	10	13	15	10	12	20
45	36	15	15	13	28	20	9	10	11	15	11	11	17
40	33	13	12	12	27	22	9	10	12	13	9	11	19
40	32	13	17	11	30	21	10	13	11	13	11	9	19
109	1	16	14	13	29	24	10	13	11	13	10	10	18
101	28	14	13	12	29	23	9	10	11	14	9	10	18
36	39	13	10	13	27	24	9	12	12	13	9	12	18
77	26	15	20	11	30	22	9	12	12	14	11	12	18
37	1	15	11	11	29	24	10	14	11	14	9	10	20
85	5	14	12	12	29	22	8	12	12	13	10	11	18
100	17	13	14	12	29	21	9	10	13	14	9	11	20
52	17	13	14	11	31	21	9	11	14	13	10	9	19
35	22	13	12	12	28	24	9	10	12	13	8	10	18
64	4	15	12	11	27	22	10	12	12	13	10	11	20
53	7	14	12	12	27	21	9	12	12	14	11	9	19
93	36	12	16	12	29	23	9	10	11	13	10	11	17
112	28	14	12	11	27	23	9	10	12	13	9	11	18
45	2	13	10	12	27	23	8	12	11	15	9	10	20
91	22	14	11	12	30	23	10	10	13	14	9	9	19
64	19	14	13	11	28	22	9	12	12	15	8	11	19
99	19	14	10	13	29	24	9	12	12	14	9	10	16
104	0	13	11	13	28	21	10	10	12	13	11	10	17
40	3	13	12	11	29	23	10	10	12	14	9	10	18
87	6	15	15	12	27	22	9	12	11	13	10	11	18
67	23	14	14	11	28	23	10	9	12	12	9	11	19
101	23	14	16	12	27	22	9	10	12	13	10	10	19
49	7	14	10	11	28	23	9	15	13	15	9	11	17
100	34	15	14	13	29	22	9	10	13	15	9	10	18
107	3	14	10	12	28	22	10	13	11	14	9	11	18
94	11	14	10	13	29	25	9	12	12	13	9	10	18
52	18	14	13	11	29	24	8	10	12	15	11	10	17
55	1	14	11	13	30	23	10	10	12	13	10	11	19
91	5	14	13	13	27	24	9	12	12	14	8	10	18
41	26	13	12	12	27	22	9	10	12	13	9	11	19
96	1	15	12	11	29	22	9	10	12	13	10	11	18
51	1	12	16	12	28	21	9	13	12	15	9	11	19
35	27	14	11	12	30	22	10	10	12	13	9	10	18
74	0	14	15	13	27	24	9	13	13	14	9	10	17
100	7	12	11	12	29	24	10	12	12	13	9	12	20
91	14	14	14	13	29	24	9	12	11	13	9	10	18
83	4	15	13	11	28	21	9	12	13	13	12	9	20
64	19	13	10	11	29	22	9	13	12	13	10	10	18
72	22	14	10	11	28	22	9	10	11	13	9	10	19
32	0	14	12	12	27	25	9	10	12	13	9	12	18
75	20	14	15	12	27	23	10	10	13	13	11	14	16
112	32	13	15	11	28	23	9	12	13	13	10	11	18
106	0	14	20	13	27	22	9	12	12	14	8	9	18
80	7	12	14	11	28	23	9	10	12	14	10	11	19
34	5	15	13	12	28	25	9	10	13	14	10	11	18
75	0	15	14	12	27	23	9	11	14	14	9	10	19
71	17	13	12	13	29	24	9	13	11	15	9	11	18
49	11	13	12	12	28	24	10	10	11	13	10	11	19
72	11	13	13	11	26	22	9	12	14	13	11	11	18
70	20	15	15	12	27	23	9	11	12	14	9	11	19
75	0	14	11	12	28	24	10	12	12	14	10	11	19
62	0	13	19	13	28	22	10	10	12	14	10	10	18
43	2	13	9	12	29	23	10	13	11	13	8	11	18
95	6	14	14	12	27	23	9	12	13	13	9	11	19
70	11	12	14	12	28	21	9	12	11	13	9	11	17
90	31	13	11	11	26	23	9	12	12	13	11	10	18
55	1	12	12	12	29	24	9	10	14	13	9	11	20
89	7	15	20	12	28	25	10	10	12	13	10	12	18
96	1	13	12	13	29	24	9	13	11	15	9	11	18
86	1	15	9	12	29	24	10	12	12	14	9	10	20
102	34	13	13	12	29	23	9	10	12	14	9	11	19
101	0	15	13	12	27	24	8	10	12	13	10	10	18
49	3	14	13	13	29	24	10	10	12	14	8	10	17
98	29	15	13	12	30	24	9	12	11	14	9	9	19
74	4	16	13	12	31	21	9	12	12	14	9	10	16
95	45	15	16	13	27	22	9	12	11	13	9	9	19
93	24	13	10	12	27	23	9	12	12	13	11	11	17
32	23	16	13	12	29	22	9	14	12	13	10	10	18
68	23	13	10	11	27	23	9	12	11	13	10	11	18
113	4	16	11	12	30	22	10	13	12	13	9	11	19
41	8	13	13	11	28	23	9	10	12	13	9	11	19
104	33	14	12	12	28	25	9	13	12	13	9	9	19
61	0	15	15	12	26	22	9	10	12	13	11	11	19
75	1	14	14	11	30	22	10	13	12	13	10	12	17
79	4	14	11	13	30	22	9	10	11	13	11	11	16
108	0	14	10	11	27	23	9	12	11	13	8	11	19
106	24	13	11	11	30	23	9	12	12	14	9	11	19
62	41	13	15	13	28	21	9	12	12	13	9	10	19
59	13	13	12	11	28	23	10	10	11	13	9	9	18
67	0	14	12	13	28	23	9	12	13	15	9	12	21
32	23	13	9	13	28	23	9	10	12	14	9	10	19
34	10	12	12	12	28	23	9	10	11	12	9	11	18
104	8	13	10	11	28	22	9	10	12	13	9	11	19
58	44	15	12	12	29	23	11	10	11	13	9	10	18
71	37	14	12	11	27	22	10	12	12	14	11	10	18
57	15	14	11	12	27	22	10	10	11	13	9	9	20
54	5	12	13	12	29	22	9	14	12	13	10	10	20
43	0	13	15	12	28	22	10	9	11	14	9	11	19
111	1	14	17	12	27	22	8	13	12	13	9	10	18
51	4	12	12	11	26	23	10	10	11	13	9	9	19
49	22	15	10	12	28	23	9	11	11	13	9	10	18
101	1	14	10	12	31	23	10	12	12	13	9	11	16
74	6	15	12	13	27	21	10	10	12	13	11	11	17
30	1	16	13	12	29	23	9	10	14	15	12	11	18
42	3	15	12	12	28	23	10	11	12	13	10	12	18
99	7	13	10	12	27	23	10	11	11	14	10	12	18
82	0	15	16	11	30	22	9	10	12	14	9	12	20
68	2	13	13	12	28	24	9	11	12	13	10	10	18
37	19	14	13	12	30	22	9	10	11	13	10	9	18
96	3	15	12	11	30	22	9	13	11	15	8	10	19
45	21	14	11	12	28	22	9	10	12	15	11	9	19
65	0	12	17	13	28	22	9	12	11	14	10	10	19
40	6	13	11	11	27	21	10	12	13	13	11	12	19
78	1	13	17	11	28	21	10	11	13	15	10	12	17
79	25	13	13	12	29	20	9	13	12	13	9	11	17
36	2	13	10	13	27	21	9	10	11	15	8	11	20
67	1	12	13	14	28	23	10	10	13	15	10	10	19
97	17	13	10	11	26	22	10	14	12	13	10	12	19
79	0	12	16	13	30	21	9	12	11	14	10	10	18
94	27	14	10	11	29	22	11	14	12	13	9	10	17
74	24	12	14	14	28	21	10	12	14	14	9	9	16
96	8	13	12	12	31	23	10	12	12	14	8	10	19
32	40	14	14	13	28	23	9	10	12	13	9	11	18
31	13	13	11	12	29	22	10	12	12	14	10	10	18
39	23	14	13	13	27	22	9	12	12	13	11	12	18
30	6	15	11	12	27	22	9	12	12	13	8	11	19
46	14	14	13	12	30	24	9	10	12	13	8	9	18
73	2	13	12	12	28	23	9	10	11	13	10	11	20
60	16	12	14	12	27	24	9	13	12	14	9	9	17
67	16	13	11	11	29	22	9	13	13	13	11	10	19
88	3	13	16	11	31	23	9	10	12	13	10	11	18
54	23	14	13	13	29	23	10	13	11	14	9	11	19
96	16	13	13	12	27	21	9	13	12	14	9	11	19
74	9	12	16	12	29	21	10	9	13	14	9	10	18
79	26	13	16	11	28	24	10	10	12	13	10	10	19
52	2	13	14	12	28	23	9	10	11	13	9	12	19
71	5	15	11	11	27	24	9	10	13	15	11	11	18
73	10	13	12	13	28	23	9	10	13	15	11	10	17
111	17	13	13	13	29	22	9	13	12	13	8	11	20
69	0	12	11	12	28	23	9	11	12	15	9	11	17
114	2	14	13	11	27	22	9	12	11	14	10	12	19
21	27	14	11	12	29	21	11	12	13	13	10	10	18
100	8	13	14	12	29	22	10	12	11	14	11	11	18
103	18	12	13	12	27	23	9	10	12	13	10	11	18
39	26	12	10	12	28	22	9	9	13	14	9	11	19
27	0	14	11	13	27	23	10	13	12	13	9	11	18
47	3	14	12	12	28	21	9	12	12	13	9	13	19
113	33	14	11	13	28	22	10	12	12	14	11	11	18
47	8	13	12	11	30	23	11	10	11	13	10	12	18
74	0	15	14	12	31	24	9	10	12	14	11	10	19
69	3	15	14	11	28	22	9	12	12	14	8	11	18
93	17	16	10	13	27	21	9	13	14	13	9	10	19
77	35	13	17	12	30	24	10	10	12	13	9	11	18
34	14	13	10	14	30	24	9	10	12	13	10	11	19
47	6	12	15	12	29	22	9	10	13	13	10	11	17
70	17	13	13	13	30	24	9	10	12	14	9	11	16
34	9	15	10	11	27	21	9	10	11	14	10	13	17
21	8	15	18	12	28	23	9	13	11	13	9	11	18
98	0	13	11	11	30	23	9	12	12	14	9	11	19
49	11	14	13	12	28	22	9	12	12	15	11	10	17
62	3	14	11	11	30	24	10	12	14	14	10	11	17
70	22	14	10	12	29	22	9	10	12	13	8	12	19
94	7	14	10	12	28	22	9	12	11	14	10	11	20
92	8	14	10	12	28	24	9	13	10	14	9	11	18
58	9	13	17	12	27	22	10	10	14	14	10	10	19
71	0	15	10	13	27	22	10	9	13	13	9	10	19
57	4	13	17	11	30	21	9	13	11	13	11	11	19
53	3	14	10	12	28	23	10	12	12	12	10	11	18
56	11	13	16	12	27	21	9	9	12	15	9	11	20
98	12	13	14	12	27	24	9	12	11	13	9	9	19
48	1	12	14	11	27	22	9	11	12	14	9	12	19
102	3	13	9	12	29	23	9	12	11	14	9	11	19
97	7	14	13	13	29	23	10	13	11	14	9	11	19
41	14	14	12	11	29	23	10	10	12	13	9	10	18
49	1	12	17	11	29	21	8	10	12	14	10	13	20
75	12	14	18	12	30	23	10	10	12	13	9	9	19
80	1	16	9	11	27	21	10	12	12	13	11	11	17
104	17	13	16	13	30	22	10	11	12	13	11	9	19
100	0	14	10	13	28	22	9	11	11	13	8	9	19
76	34	12	10	12	28	22	9	9	13	14	9	11	19
102	5	15	12	12	28	24	10	13	12	14	10	11	20
99	2	13	13	12	29	23	9	10	12	13	10	11	18
99	6	12	16	12	27	22	9	10	13	13	11	12	18
104	23	14	10	12	28	22	9	12	11	14	10	11	20
53	18	14	13	11	29	22	9	10	12	14	10	9	19
50	29	12	10	12	28	24	9	12	12	13	12	11	19
102	17	15	12	12	30	22	9	10	12	14	8	11	19
49	18	12	15	12	29	22	8	10	13	13	10	12	17
64	2	15	15	13	27	24	10	13	12	13	11	10	16
47	13	13	16	13	29	22	9	13	12	13	9	10	18
114	16	14	13	12	30	23	10	10	11	13	9	11	18
91	23	15	17	13	28	23	10	10	11	13	8	9	18
86	1	14	20	11	29	24	9	10	11	15	9	11	19
91	7	15	12	12	29	22	9	13	13	14	11	11	20
56	16	14	12	11	30	23	10	13	11	13	9	10	18
69	3	13	16	13	27	24	9	12	13	14	9	12	19
51	5	13	10	12	27	23	10	10	11	13	10	12	19
82	6	14	15	11	30	24	9	10	12	14	9	11	17
69	5	14	14	12	28	25	9	12	12	14	10	10	18
84	22	13	11	11	29	22	9	13	13	13	11	10	19
65	2	12	10	11	28	22	8	10	13	14	9	10	18
71	1	13	17	12	27	25	11	13	11	14	10	11	19
39	4	15	10	11	27	22	9	10	11	14	11	9	19
79	8	14	10	13	29	23	9	13	10	14	9	11	18
105	23	13	13	13	29	22	9	9	11	14	9	10	18
45	0	13	12	12	30	23	9	12	12	14	11	11	18
67	6	13	10	12	30	23	8	12	11	13	9	10	18
42	17	13	17	13	29	24	9	10	11	13	10	10	18
56	10	16	11	12	28	22	9	10	12	13	11	10	18
51	19	15	17	13	28	24	9	12	12	13	11	9	18
107	1	13	12	11	30	25	9	10	12	14	10	12	18
58	0	13	16	12	29	22	8	12	13	13	11	11	17
48	9	14	9	11	27	23	9	12	12	15	9	11	17
105	4	13	11	12	30	24	10	10	12	13	10	10	20
61	7	15	9	12	27	23	11	11	12	13	9	10	20
80	13	14	12	11	28	24	9	12	12	13	9	11	18
38	31	13	17	12	28	21	9	10	11	14	9	9	17
102	0	15	12	11	27	22	10	10	11	14	10	10	19
71	12	13	10	12	28	23	10	12	12	14	11	11	19
76	0	13	12	13	28	23	9	10	13	15	11	10	17
92	0	13	14	13	28	24	8	15	13	13	8	9	18
34	6	14	20	12	29	21	10	10	13	13	10	10	18
82	0	14	13	12	28	22	9	12	12	13	9	10	18
69	19	13	17	11	28	22	10	10	11	14	10	11	18
111	21	14	13	12	29	23	9	10	12	13	11	11	17
95	11	16	12	13	28	23	10	14	13	13	9	11	18
104	17	13	14	13	29	23	10	10	11	13	9	10	18
48	34	14	16	12	30	23	9	12	12	13	8	11	18
48	0	12	16	12	30	22	9	10	12	13	10	12	17
70	9	13	16	12	28	22	9	13	12	13	9	10	18
84	22	13	13	12	28	20	9	13	13	13	10	12	18
71	38	14	9	12	30	22	9	10	12	14	10	12	20
94	14	13	12	13	30	24	9	13	12	14	9	11	18
104	0	13	14	12	28	25	9	13	13	13	10	10	17
96	17	15	16	12	28	22	10	13	12	15	8	12	19
48	9	13	19	11	28	22	10	13	12	13	9	11	18
51	0	14	11	13	30	22	9	13	12	13	10	10	19
45	18	14	17	12	27	23	9	10	12	13	10	12	19
105	30	13	14	13	28	22	10	11	13	14	10	11	19
96	10	15	9	13	28	23	10	12	12	13	9	9	18
92	0	13	12	12	26	21	10	10	11	14	11	11	18
101	10	15	11	11	29	24	10	14	11	14	9	10	21
70	35	14	12	12	28	23	9	12	12	13	10	10	17
34	13	14	12	12	27	25	9	10	12	13	9	12	18
103	12	15	11	13	27	23	10	11	12	13	9	10	20
58	3	13	12	12	30	25	9	13	13	13	9	11	20
87	6	13	10	11	29	22	9	12	11	15	8	11	21
88	3	14	13	12	30	23	8	10	13	14	11	11	18
39	3	13	13	13	28	23	10	10	12	13	9	10	18
101	47	13	10	12	28	23	9	10	12	13	10	9	16
45	11	15	13	13	28	21	9	10	12	14	9	10	20
53	3	15	15	12	30	23	10	12	12	13	11	11	19
75	8	13	10	13	29	23	9	12	11	14	12	12	19
91	20	13	10	12	29	22	9	10	12	13	8	11	19
43	7	14	15	12	30	24	9	12	12	14	9	10	18
105	8	15	10	13	29	22	9	12	12	13	10	11	20
78	0	13	14	12	29	25	9	13	12	14	10	10	17
60	14	14	10	13	30	22	10	12	13	13	10	10	19
45	1	13	12	13	27	22	9	10	13	13	10	12	17
69	12	13	10	12	31	23	9	13	12	13	9	11	18
46	5	15	15	11	28	21	9	10	12	14	10	10	19
54	5	14	9	11	31	23	9	10	12	14	10	10	19
64	21	13	13	12	29	23	10	11	12	14	11	12	18
44	14	15	16	11	26	23	11	10	12	13	10	11	18
98	16	15	17	13	28	24	9	12	12	13	11	9	18
43	3	13	16	12	28	22	10	12	11	14	10	11	19
52	0	13	21	11	28	24	9	13	12	13	9	10	19
82	7	13	11	12	28	22	10	12	12	13	10	11	17
55	0	14	18	13	26	21	9	10	12	13	10	11	20
106	1	13	12	12	27	22	9	12	13	13	9	11	18
73	9	13	13	11	27	24	9	13	12	14	9	10	18
110	0	14	11	13	30	21	10	12	12	13	9	11	19
47	33	13	12	11	28	21	9	12	12	14	9	10	18
62	17	12	11	13	29	21	9	10	13	14	10	12	18
49	7	13	10	12	29	22	10	10	12	13	10	11	17
73	0	14	14	13	31	23	9	11	11	14	10	11	18
45	5	13	9	13	29	23	10	13	11	15	10	10	19
86	15	15	19	12	28	24	9	10	12	13	10	12	18
102	40	13	13	12	30	23	9	12	13	13	9	11	18
82	3	16	13	13	30	22	9	12	11	14	9	9	20
107	10	13	13	13	28	22	9	10	12	13	10	12	17
41	25	16	13	11	27	24	9	10	12	14	11	10	20
120	26	15	11	12	29	22	10	13	11	13	10	10	18
107	0	13	13	12	28	23	10	13	12	14	11	11	19
54	2	14	15	13	28	21	9	10	12	13	9	11	19
98	4	14	12	12	27	24	10	10	13	13	8	10	19
36	3	15	10	12	28	23	8	11	11	13	9	10	18
78	11	14	13	12	30	24	9	10	12	13	8	9	18
64	0	13	10	11	27	23	9	10	13	13	9	10	19
25	24	13	14	13	27	21	9	10	11	13	10	12	19
93	1	13	15	12	27	23	9	11	13	15	9	9	18
47	1	14	13	13	26	23	9	13	11	14	11	10	20
107	12	14	13	11	29	24	8	10	12	15	11	10	17
119	33	15	10	11	28	21	10	12	12	14	10	10	19
39	1	15	10	12	29	24	10	10	11	13	9	12	18
93	16	14	13	12	28	23	9	14	13	13	9	9	19
68	6	13	13	12	27	21	9	13	12	13	10	11	18
49	0	13	12	11	28	21	9	10	13	14	9	11	18
50	3	13	15	12	27	22	9	10	12	14	10	11	17
46	27	13	14	11	31	21	9	11	14	13	10	9	19
109	12	13	12	13	29	23	9	10	12	14	9	10	19
98	20	13	12	13	26	20	9	12	13	13	9	11	19
30	22	13	10	11	28	22	10	10	12	13	11	11	19
111	3	13	10	12	28	21	9	10	11	13	9	11	18
73	4	12	17	11	26	23	9	13	12	14	10	10	18
105	0	15	10	12	30	23	9	10	11	13	8	12	19
39	10	14	13	13	30	21	9	10	11	13	11	11	17
79	8	14	12	11	31	23	9	12	13	13	8	11	18
49	34	12	14	14	28	21	10	12	14	14	9	9	16
43	25	15	17	10	28	22	9	10	13	13	9	9	19
57	8	12	11	11	27	23	10	13	12	14	10	12	18
54	3	12	12	11	28	23	10	12	12	14	10	11	19
45	14	14	20	12	27	23	10	10	12	13	11	10	18
89	2	16	19	12	28	21	9	11	11	14	8	9	18
76	17	14	14	12	27	23	9	9	12	13	11	9	18
44	44	15	10	11	28	23	10	12	12	13	9	11	17
46	5	15	13	13	29	25	9	9	14	15	11	12	19
115	12	15	11	11	28	24	11	10	12	14	9	11	19
80	3	14	11	13	31	20	9	12	12	13	11	10	19
97	8	16	18	12	29	22	10	10	10	15	9	11	19
90	19	13	10	13	29	23	9	13	12	14	10	10	18
105	15	15	16	13	28	24	9	10	11	13	8	11	17
36	0	13	12	12	30	25	9	13	13	13	9	11	20
116	13	12	11	12	28	23	9	12	13	14	9	12	18
93	26	14	15	11	30	23	9	12	12	14	9	9	16
46	21	12	18	12	28	22	8	12	12	13	10	12	18
48	15	12	13	12	27	23	8	12	12	13	9	13	20
46	3	15	14	11	30	24	10	12	11	14	10	12	18
103	0	13	14	12	31	23	10	13	12	13	9	10	19
42	6	14	17	12	27	23	9	12	13	13	9	10	20
51	1	13	15	13	28	21	9	12	12	13	9	10	19
56	29	14	12	12	30	24	9	10	12	13	12	10	19
21	8	13	17	13	28	21	9	11	12	14	8	10	16
88	0	12	11	11	26	25	9	12	12	14	9	11	18
75	27	13	12	11	28	23	9	14	13	14	8	9	19
46	43	15	17	12	28	23	9	13	12	13	11	12	19
94	9	13	10	13	28	23	9	12	11	13	9	11	20
95	4	13	12	13	29	23	10	12	12	13	10	10	19
73	4	14	10	12	27	25	11	12	14	13	8	9	18
42	6	14	13	11	29	22	11	12	12	14	11	11	20
55	1	14	13	13	30	21	9	10	11	13	11	11	17
104	13	12	12	11	28	23	9	10	12	13	9	11	19
71	0	14	11	12	28	21	8	10	11	14	10	12	19
44	1	13	13	12	29	23	10	10	12	13	9	11	18
100	1	15	13	12	29	24	9	10	13	14	9	10	17
53	2	12	15	12	30	23	9	10	13	13	11	11	18
75	9	13	10	11	30	24	9	12	11	13	11	11	21
34	0	14	16	14	29	22	9	11	12	13	10	11	18
34	10	15	13	12	27	23	10	11	12	13	9	11	18
41	3	15	20	11	30	22	9	10	11	13	11	12	18
47	3	14	12	11	28	23	10	10	12	13	9	10	19
46	0	13	13	12	29	23	9	10	12	13	10	11	18
51	9	16	14	14	28	20	9	12	12	13	8	9	19
13	49	15	11	12	29	22	9	10	12	13	10	11	20
95	0	12	10	11	29	22	9	13	11	13	9	11	19
88	8	13	14	11	29	24	9	12	11	14	9	10	20
46	0	13	15	11	27	23	10	10	13	13	9	10	19
33	5	15	13	13	28	21	9	13	13	13	9	12	21
40	0	13	14	11	29	22	10	10	12	15	9	10	21
41	1	13	13	13	29	23	9	12	13	13	9	10	19
100	23	14	13	12	28	23	9	13	12	14	11	10	17
89	21	14	18	11	27	24	9	13	12	13	11	9	18
70	0	13	15	11	27	23	10	10	13	13	9	10	19
101	11	13	12	12	27	22	9	13	13	13	11	12	19
93	8	12	18	12	27	23	10	12	12	14	10	10	18
64	10	13	11	12	28	24	9	10	12	13	8	10	17
49	15	12	12	11	28	23	10	12	12	14	10	11	19
46	11	13	10	12	28	22	9	10	12	14	10	13	17
42	6	12	9	12	28	23	9	14	12	14	9	12	18
45	17	14	12	11	28	21	9	10	12	15	10	13	17
61	18	14	9	13	29	23	9	10	12	13	9	11	18
43	16	14	14	12	27	22	9	10	11	14	11	11	21
43	2	13	9	13	28	21	9	15	12	15	9	10	17
95	22	13	17	13	27	22	9	9	12	13	9	11	18
93	8	16	13	12	27	23	9	10	11	12	10	10	17
52	13	15	16	12	28	23	9	13	12	14	11	11	18
64	39	12	11	11	26	23	10	10	11	12	9	11	18
39	18	14	10	13	30	24	8	10	11	14	9	10	19
58	2	14	12	12	30	22	10	13	12	13	8	11	17
72	17	12	16	12	28	23	9	10	12	13	10	10	18
73	14	13	12	11	28	23	10	10	12	13	9	11	18
66	5	12	10	11	28	24	9	12	12	13	11	10	18
70	21	15	13	12	28	22	9	13	11	13	9	9	16
84	14	13	14	12	27	23	9	13	12	13	9	12	20
45	12	15	10	12	28	24	9	12	11	14	9	9	18
57	9	13	13	12	28	23	9	10	13	15	9	11	20
65	0	14	12	12	28	21	9	12	10	15	9	10	17
100	10	13	17	13	28	24	9	13	12	14	9	9	20
67	3	14	14	11	28	24	8	10	12	13	10	11	17
105	7	12	18	12	27	23	10	12	12	14	10	10	18
114	22	13	13	11	29	23	10	12	13	13	11	13	19
58	23	14	14	13	30	21	10	10	12	13	10	10	16
53	0	14	17	12	27	22	9	9	11	13	9	10	18
49	0	14	17	13	28	25	9	12	12	15	10	11	18
110	0	15	10	14	30	23	9	12	13	13	11	9	17
70	9	13	11	13	31	23	9	13	12	13	10	10	20
94	0	16	15	11	29	24	9	12	11	13	9	10	18
97	1	12	13	12	28	24	10	15	11	13	10	11	21
74	7	13	11	12	29	22	10	12	12	13	9	10	19
96	28	16	12	11	29	22	10	14	12	14	11	11	19
51	0	15	11	12	29	22	9	12	11	13	10	11	19
77	0	16	10	12	27	22	9	11	13	13	10	11	19
38	1	14	11	11	29	23	9	13	13	14	9	10	19
101	11	13	19	13	29	21	10	12	12	13	9	12	18
119	0	13	12	13	30	24	9	13	12	14	9	11	18
97	21	13	11	12	30	24	10	10	12	13	10	10	20
68	35	16	9	12	28	20	10	10	12	13	8	11	17
20	27	15	16	11	28	22	9	12	12	13	11	12	20
53	5	14	16	12	30	22	9	12	11	14	9	10	20
20	13	13	14	11	30	24	9	10	12	13	11	9	19
105	2	15	12	12	29	23	9	10	12	13	9	12	21
42	0	16	14	11	28	22	12	13	12	14	9	10	20
38	1	15	16	12	29	24	9	10	12	14	9	12	18
39	0	13	11	11	29	22	9	13	13	13	11	10	19
71	10	12	10	14	28	24	9	12	11	14	11	11	19
76	12	12	15	11	29	23	9	10	13	13	8	11	18
49	0	14	14	11	26	22	9	13	12	13	10	11	16
51	27	14	15	13	27	24	9	13	13	14	9	10	17
72	5	12	12	13	30	22	11	13	12	13	11	10	19
56	40	13	10	12	29	22	8	10	12	13	11	10	17
67	0	15	12	12	30	22	9	11	11	13	10	10	18
84	2	14	17	12	31	22	10	12	12	13	11	10	20
54	2	12	12	13	30	22	9	9	11	14	12	11	18
42	19	15	15	12	28	22	9	12	12	14	8	9	20
57	30	16	14	13	29	23	8	10	13	15	9	9	18
72	5	14	10	12	27	23	10	10	14	14	9	11	17
94	1	14	10	12	29	22	8	10	12	13	11	10	17
101	23	13	13	13	27	24	9	12	13	14	11	11	17
96	10	15	13	13	28	24	9	11	11	13	9	13	19
108	24	13	16	13	28	22	9	10	12	13	9	9	18
81	5	14	11	11	28	23	9	14	11	13	11	11	18
92	1	13	10	12	27	22	10	13	12	15	11	11	17
98	5	14	19	13	27	22	8	13	12	13	9	10	18
45	7	15	19	12	26	24	9	12	12	14	10	10	20
82	14	13	12	12	30	25	9	13	13	13	9	12	20
53	16	12	13	12	27	24	10	15	11	13	10	11	21
106	2	13	17	12	26	22	9	10	12	14	10	10	20
112	25	13	13	12	27	23	9	13	12	13	9	10	17
82	0	14	17	13	28	24	10	10	13	14	11	11	19
29	9	14	12	12	28	22	9	12	11	14	10	11	20
71	9	15	10	11	28	23	10	12	12	13	9	11	17
94	0	14	13	12	29	24	9	12	13	14	9	10	19
88	0	14	15	12	27	23	10	10	13	13	11	13	16
41	10	12	12	12	29	23	10	11	12	13	9	11	17
49	1	15	14	12	30	23	10	10	14	13	11	9	21
66	9	12	10	12	29	23	9	10	12	13	9	10	18
42	4	16	13	13	29	21	9	12	12	14	10	12	18
48	9	15	10	12	28	21	10	12	12	14	11	11	18
74	2	16	12	11	28	20	10	12	14	14	8	10	17
80	0	15	10	12	28	20	10	13	13	13	10	10	20
88	3	15	13	12	28	22	10	11	12	13	9	11	18
96	5	14	10	11	30	24	8	12	14	14	8	10	18
104	2	14	12	12	29	21	10	10	13	14	8	10	17
78	9	13	10	12	28	24	8	13	11	13	10	11	19
104	1	15	14	12	30	23	10	10	14	13	11	9	21
50	0	14	13	12	27	22	11	12	13	13	9	11	18
46	2	13	13	11	26	24	10	13	12	13	10	11	17
74	20	16	14	13	29	23	8	10	13	15	9	9	18
50	23	13	14	11	29	21	9	12	13	13	10	9	19
64	2	15	13	11	28	23	9	11	12	13	9	12	18
89	7	13	16	13	29	22	9	13	12	13	9	10	18
81	7	13	13	12	28	23	10	13	12	15	11	11	19
101	5	12	14	11	27	22	9	11	12	14	9	12	19
43	3	14	13	12	29	24	10	9	13	14	10	12	17
101	2	13	17	11	30	23	9	11	11	13	9	11	20
38	1	16	13	12	29	23	9	10	14	15	12	11	18
25	0	16	12	12	27	23	10	12	12	14	9	10	17
35	23	13	16	12	28	22	9	13	12	13	9	10	18
87	9	14	13	12	28	24	9	10	11	14	8	11	20
112	15	13	13	12	29	20	10	15	12	13	10	11	17
42	1	15	17	12	30	22	9	10	12	14	11	11	20
39	5	15	13	13	29	25	9	9	14	15	11	12	19
29	19	15	12	12	28	23	10	12	12	13	10	8	18
65	23	12	13	12	27	23	9	12	11	14	11	11	18
59	15	14	13	12	30	23	10	10	11	13	9	11	18
43	1	16	13	11	30	21	9	13	12	13	11	10	20
65	22	15	16	12	29	22	9	9	12	14	11	10	21
82	13	12	12	12	29	23	9	10	13	15	11	11	19
53	4	15	11	12	27	23	9	10	13	13	8	11	19
80	10	15	13	13	28	24	9	11	11	13	9	13	19
52	19	13	20	12	30	22	10	12	12	15	9	12	19
42	11	14	12	13	29	23	9	12	13	14	10	11	18
47	3	14	11	11	27	22	9	13	12	13	11	11	17
105	10	13	11	12	27	22	10	9	12	13	10	11	19
82	0	15	13	11	29	24	9	10	11	13	9	9	19
68	38	12	17	12	27	24	9	10	11	13	10	10	19
106	0	13	10	11	29	23	9	10	12	15	9	10	19
98	0	14	10	13	27	24	9	10	14	13	10	12	17
35	0	16	13	11	27	22	9	10	12	14	10	10	18
61	5	14	13	11	28	22	9	12	12	15	8	11	19
95	23	14	13	12	29	24	9	13	13	15	10	10	18
64	10	14	12	13	27	22	9	10	11	15	9	11	18
79	8	14	12	12	29	23	9	12	13	15	8	10	19
71	25	15	14	12	28	22	9	12	13	14	9	11	17
68	0	14	11	12	27	23	9	10	11	14	10	9	19
100	5	13	15	11	27	21	9	9	12	14	9	11	19
107	2	14	11	12	27	23	10	13	12	15	11	10	18
85	9	14	11	12	27	24	9	10	12	13	9	11	19
31	4	16	13	12	29	22	9	14	12	13	10	10	18
40	1	15	12	12	26	24	9	12	11	13	9	10	18
97	36	15	17	12	31	23	10	13	12	14	11	12	17
103	5	12	17	12	27	23	8	10	13	13	8	12	18
68	22	12	12	12	28	24	8	10	12	13	12	12	17
87	21	15	18	12	31	20	9	13	11	14	12	9	18
71	13	14	10	12	28	21	9	11	11	13	11	12	18
23	0	13	12	12	29	22	9	11	12	13	9	9	20
93	1	13	18	11	27	20	10	12	13	13	9	10	19
46	2	13	17	12	31	22	9	10	12	13	9	11	20
109	13	13	17	13	28	23	10	10	14	15	9	11	18
90	2	15	10	11	27	22	9	9	13	14	9	9	19
35	26	12	13	12	27	23	8	12	12	13	9	12	20
101	6	14	11	11	29	23	10	10	13	13	9	10	18
105	0	15	13	12	27	24	8	10	12	13	10	10	18
108	30	13	18	11	26	21	10	10	11	13	9	11	18
95	24	14	16	11	27	22	9	10	11	13	10	10	17
88	18	16	14	11	29	22	9	10	12	15	9	10	18
101	24	15	15	12	28	24	9	10	12	14	9	10	18
47	5	12	15	12	28	24	9	10	12	13	11	9	19
107	17	13	18	12	29	24	9	10	12	14	10	10	19
47	35	14	13	12	28	22	9	12	12	13	9	10	18
44	4	13	10	13	28	22	8	15	12	13	9	11	17
95	8	14	12	12	29	23	9	12	13	15	8	10	19
72	10	14	12	11	28	22	9	12	13	14	9	11	19
59	2	15	14	13	26	22	9	12	13	13	10	11	19
56	12	13	13	13	29	23	9	13	11	15	11	12	18
99	14	14	9	12	28	24	9	12	12	14	10	12	19
51	42	15	20	12	28	23	9	13	12	14	8	10	19
64	8	13	15	11	27	22	10	13	13	13	8	12	18
103	9	13	13	13	28	22	9	10	11	14	11	9	19
102	5	13	16	11	27	24	9	14	11	14	10	11	18
91	2	13	10	13	27	24	9	12	12	13	9	12	18
86	1	16	15	12	30	23	10	12	12	13	10	11	19
76	17	14	10	13	28	24	8	10	12	13	9	10	19
75	28	13	10	12	28	23	9	10	12	13	10	9	16
35	31	13	12	12	28	22	10	13	12	13	9	13	20
109	0	15	10	12	28	20	10	13	13	13	10	10	20
74	22	14	12	12	28	23	9	10	14	15	10	10	17
75	21	13	13	11	28	22	8	11	11	13	11	10	19
88	34	16	13	12	28	20	9	12	11	15	11	10	19
57	21	15	13	11	29	24	9	12	12	13	9	10	19
56	1	12	16	13	27	24	11	12	11	14	9	10	20
108	3	12	16	12	29	22	9	10	12	14	10	12	20
82	44	13	13	11	27	22	9	10	12	13	10	11	20
49	22	12	17	13	29	24	9	12	12	13	11	11	18
102	6	15	18	12	29	21	10	12	11	15	9	12	19
44	1	15	13	11	30	23	9	10	12	13	8	11	19
100	6	13	14	11	27	24	10	10	12	15	11	11	18
36	24	14	13	13	27	22	9	10	11	13	10	11	19
43	3	14	15	12	27	23	10	10	13	13	11	13	16
86	0	14	20	12	27	23	11	10	12	14	10	8	18
109	1	16	17	11	29	24	9	10	12	13	9	10	18
115	6	13	12	12	29	24	8	13	11	13	10	9	18
86	0	12	12	14	27	22	9	11	13	14	11	10	19
51	16	14	13	12	28	23	9	10	12	14	10	10	17
39	6	13	13	12	27	24	9	10	13	13	9	11	19
103	8	16	14	13	29	24	10	13	11	13	10	10	18
70	27	14	13	12	28	23	9	10	11	14	9	12	20
58	9	13	13	12	29	23	10	10	12	13	9	11	18
105	3	16	16	11	30	22	10	12	12	13	11	10	18
70	0	13	13	11	29	24	10	13	13	15	11	11	19
74	1	13	17	11	30	21	10	13	11	13	11	10	19
61	16	13	15	12	31	21	10	10	11	13	8	11	20
50	24	15	17	12	28	23	10	10	14	13	11	11	18
86	0	16	16	12	28	23	9	12	12	14	9	10	19
109	8	13	12	13	29	21	9	13	11	13	9	12	18
75	33	13	14	11	28	22	8	10	12	13	10	13	18
51	30	16	14	12	28	23	9	10	11	13	12	12	19
31	2	13	13	13	28	24	9	12	12	14	9	11	18
81	18	14	14	12	30	23	9	12	12	14	10	10	20
112	1	12	11	12	27	24	9	13	12	13	10	12	18
90	3	13	14	12	29	24	9	12	11	14	9	11	19
86	14	14	14	12	31	22	9	12	12	14	9	10	17
102	16	13	13	11	27	22	8	10	13	14	9	9	18
104	1	13	13	13	30	22	10	12	11	14	11	10	20
78	3	13	15	11	30	23	9	12	12	13	11	12	19
39	1	16	9	12	28	20	10	10	12	13	8	11	17
97	0	15	12	11	27	23	9	10	13	13	9	11	18
97	21	12	10	11	28	23	9	10	11	14	9	11	18
69	8	13	10	13	29	23	9	10	12	13	9	12	19
96	11	12	10	13	29	23	8	13	11	13	9	11	20
51	8	13	10	12	30	23	9	14	11	14	10	12	19
95	15	13	18	11	29	22	10	10	11	13	10	11	18
39	27	12	10	12	25	23	8	12	12	13	9	11	20
68	0	14	9	13	29	23	9	10	12	13	9	11	18
60	13	13	10	13	30	23	9	10	13	15	10	9	20
60	14	14	10	12	29	24	10	12	12	14	10	10	21
78	26	14	10	13	29	21	9	12	12	13	9	11	20
79	3	12	17	12	27	23	9	10	13	13	8	12	18
76	0	13	10	13	27	24	9	12	12	13	9	11	18
112	20	15	13	12	28	20	9	12	10	14	11	11	18
79	23	13	12	12	27	22	9	10	12	13	9	11	19
42	25	12	18	12	26	23	9	12	12	14	10	11	18
35	37	14	15	12	27	20	9	12	12	14	9	12	18
106	15	12	14	12	30	23	10	10	11	13	8	11	18
44	3	13	14	12	28	22	10	10	12	13	9	11	18
109	7	15	13	12	27	23	10	11	12	13	9	11	18
57	7	15	11	13	28	22	9	13	13	13	10	10	18
26	1	14	16	11	29	23	10	10	11	13	8	12	17
99	10	13	10	13	31	23	8	10	11	13	10	10	18
65	27	14	17	12	27	21	10	10	12	13	10	11	19
62	4	16	13	12	29	22	10	12	12	14	9	12	18
49	7	14	12	13	27	22	10	12	11	13	9	11	17
65	26	15	12	13	29	22	9	10	13	15	9	10	18
46	1	12	14	14	28	21	10	12	14	14	9	9	16
92	49	14	17	12	28	20	9	12	11	13	10	11	20
62	11	13	12	13	28	24	9	11	12	13	9	11	19
45	21	14	10	12	29	22	9	10	12	13	9	12	18
28	9	14	15	12	29	22	8	12	12	12	9	11	19
68	12	12	14	11	27	22	9	11	12	14	9	12	19
100	17	16	17	14	29	23	10	13	12	13	11	11	16
109	11	14	20	12	28	22	9	13	12	14	9	10	18
61	10	14	18	11	28	22	10	10	11	13	9	10	19
96	50	14	13	11	31	23	9	12	12	14	9	12	16
102	2	14	14	11	30	22	10	13	12	13	10	12	17
27	21	16	10	12	25	24	9	13	12	13	9	11	19
86	2	13	10	13	30	23	9	10	12	13	10	10	18
64	4	13	12	11	29	21	10	13	12	14	10	11	16
89	0	15	14	11	27	23	9	10	13	13	9	10	18
89	8	15	11	12	27	22	9	12	12	13	8	11	19
53	9	15	10	12	27	21	10	10	11	15	10	10	17
100	48	13	15	11	29	23	10	10	12	14	9	11	19
83	16	13	11	11	29	22	9	13	13	13	11	10	19
65	31	14	19	12	27	22	9	13	12	14	11	10	18
48	5	13	11	12	28	22	9	10	12	13	9	10	19
26	38	12	12	11	28	23	10	12	12	14	10	11	19
106	7	13	11	12	27	24	9	13	12	14	10	12	19
77	2	12	10	12	29	22	9	12	12	13	9	11	18
52	10	14	10	11	29	22	9	13	12	13	9	9	19
48	3	13	13	12	29	20	9	13	12	13	9	11	17
32	35	13	17	13	28	23	8	10	11	14	9	11	18
46	5	14	13	12	29	22	10	13	12	15	10	11	17
102	7	14	14	11	28	24	10	10	12	14	9	10	18
98	4	14	13	11	29	22	9	12	12	14	11	10	19
98	8	14	9	12	28	24	9	12	12	14	10	12	19
76	15	12	14	12	28	23	9	12	12	13	9	11	18
102	10	14	13	12	28	23	9	14	12	13	9	9	19
53	1	14	15	12	29	21	9	12	13	13	9	12	19
33	10	14	17	13	28	22	9	10	11	14	11	11	20
45	19	13	15	12	29	20	9	10	13	13	10	11	18
112	4	16	10	12	28	23	9	12	13	15	9	10	18
65	10	14	14	12	31	22	9	12	12	14	9	10	17
80	7	15	9	12	28	23	9	10	12	14	9	11	16
70	19	13	10	13	27	23	8	11	11	13	8	9	18
76	0	15	17	12	28	22	10	12	11	13	9	11	20
20	6	13	13	12	28	23	9	11	11	14	10	11	20
92	1	12	10	12	29	22	10	13	11	13	9	11	18
88	7	14	10	11	27	23	9	10	12	13	9	11	19
96	26	14	12	12	26	22	9	10	12	13	10	10	19
60	22	13	11	13	27	22	9	10	11	14	9	10	19
40	3	13	17	11	28	23	9	14	11	13	9	10	18
92	6	15	15	12	28	22	10	10	11	13	8	9	17
62	6	15	11	12	29	24	10	10	13	15	11	9	17
44	0	13	11	12	27	23	9	12	12	15	10	12	18
105	11	15	17	12	28	23	9	13	12	13	11	12	19
113	3	14	13	12	28	22	9	13	12	14	9	11	18
55	23	13	16	13	28	22	9	12	11	14	9	10	19
84	6	13	12	12	29	23	9	13	11	13	9	10	19
74	23	14	15	12	31	21	9	10	12	13	9	11	19
43	1	13	13	12	30	24	9	12	11	15	10	10	19
100	4	15	17	13	28	23	10	10	11	13	8	9	18
48	0	15	12	12	29	23	10	12	11	13	9	11	19
95	22	14	16	12	30	23	9	12	12	14	10	10	20
51	16	14	14	11	30	23	9	12	10	13	9	10	19
79	34	14	17	12	28	24	9	10	10	14	9	11	19
60	8	13	14	11	29	22	9	13	14	13	12	12	19
41	25	13	10	11	26	22	10	14	12	13	10	12	19
69	23	14	20	12	27	23	9	11	12	13	10	10	18
42	3	13	15	11	28	22	10	12	12	15	9	12	19
94	12	13	15	11	29	23	10	13	11	14	8	12	18
63	8	11	10	12	30	23	9	10	12	13	11	11	21
36	3	12	13	11	28	23	8	13	11	14	9	10	19
54	8	13	10	12	27	22	9	13	11	13	10	11	17
102	34	12	13	13	30	24	9	13	13	13	11	10	17
38	1	13	13	11	28	20	9	12	11	13	11	11	19
103	3	14	13	11	28	24	9	12	12	13	11	12	20
63	38	11	13	12	28	23	9	10	12	14	9	9	19
61	1	14	13	12	29	22	9	12	14	13	11	11	18
101	9	13	13	11	29	23	9	10	11	14	8	11	18
48	28	12	16	12	28	23	9	10	12	13	10	10	18
39	28	13	14	12	30	21	9	10	12	13	8	11	20
68	36	12	12	12	30	22	10	11	12	14	9	12	19
110	11	14	11	12	27	22	10	10	11	13	9	10	19
43	21	14	11	12	27	23	9	10	12	13	9	12	19
51	13	12	10	13	27	25	9	12	11	13	9	10	17
82	0	14	18	12	29	22	9	13	13	13	11	12	20
38	5	13	11	12	28	21	10	13	12	15	9	9	19
39	20	13	10	13	28	24	9	12	12	13	8	11	18
89	11	15	17	12	30	24	10	9	12	14	10	9	17
40	3	13	18	11	29	22	9	12	11	13	10	10	19
74	11	14	14	12	29	22	9	13	12	14	9	11	19
100	29	16	10	13	27	21	9	13	14	13	9	10	19
45	33	14	16	11	29	23	10	12	12	14	10	12	18
52	5	13	10	11	28	22	10	10	12	13	11	11	19
71	3	14	11	12	27	22	10	10	11	14	9	12	18
99	0	14	12	12	28	25	10	13	12	15	9	11	18
103	6	15	12	13	30	22	9	12	12	13	10	11	19
78	0	14	13	12	30	23	9	12	11	13	9	11	20
72	7	12	13	12	27	22	9	12	13	13	11	10	18
57	5	13	16	12	27	21	9	10	12	13	10	11	17
53	32	12	13	11	29	23	9	12	12	14	9	11	19
51	6	13	16	11	28	22	10	10	11	12	12	11	19
88	7	12	14	11	27	23	9	12	12	15	9	11	19
36	32	16	13	12	30	25	10	13	12	14	10	10	21
100	10	13	12	11	31	24	9	10	11	13	9	11	17
102	9	15	17	11	29	22	9	13	12	13	11	11	18
97	15	13	12	12	28	20	9	10	11	13	9	11	18
46	39	12	10	12	27	22	9	10	13	14	10	11	17
94	1	12	13	12	29	22	9	12	13	13	11	9	19
80	36	15	13	11	30	22	9	12	12	13	9	11	17
113	22	13	11	11	28	22	9	10	11	14	11	10	18
54	0	13	10	12	29	24	9	12	14	14	9	9	17
70	3	13	14	11	30	23	9	10	11	14	10	10	18
102	2	13	16	12	28	22	10	12	10	13	9	10	19
53	19	16	17	14	29	23	10	13	12	13	11	11	16
28	19	12	11	12	27	23	9	12	13	15	10	11	19
41	8	13	10	11	28	22	11	11	13	13	11	10	17
102	13	13	11	12	27	22	9	12	12	13	11	10	17
42	10	13	16	12	28	23	9	13	12	13	9	10	19
57	9	15	12	13	28	23	9	12	13	13	8	9	21
67	9	12	16	13	29	23	9	12	12	14	11	10	17
75	6	14	20	11	29	22	10	10	12	13	10	12	18
43	4	13	14	12	28	23	10	10	11	13	9	11	18
53	32	13	14	11	31	21	9	11	14	13	10	9	19
51	25	12	15	13	30	22	9	10	12	14	11	10	19
57	35	14	10	11	29	24	9	10	11	13	11	10	19
65	23	12	13	12	27	23	9	12	11	14	11	11	18
41	32	14	14	12	28	22	9	10	11	13	10	11	18
63	11	14	16	13	29	22	9	12	11	13	9	12	18
35	2	14	12	13	28	23	9	12	12	15	10	11	17
104	31	15	15	12	31	21	9	11	12	14	10	11	19
86	5	13	14	11	28	22	10	14	12	15	10	11	21
99	1	14	12	11	29	23	10	10	12	13	9	10	18
108	0	14	11	12	27	23	10	12	12	13	9	10	19
108	26	13	16	12	28	24	9	12	13	14	8	11	19
57	38	14	10	12	29	22	10	10	12	13	9	10	18
48	12	13	12	11	31	22	9	13	11	13	9	12	17
39	26	16	16	12	28	24	10	11	12	13	10	12	19
37	3	16	16	12	28	23	9	12	12	15	9	10	19
82	7	14	13	11	28	22	9	10	11	14	9	10	17
47	4	15	13	13	26	24	9	12	12	14	10	10	18
70	5	13	18	12	28	24	10	13	12	13	9	11	18
