# Supplementary material for: Using game theory to thwart multistage privacy intrusions when sharing data
Source: Sci Adv. 2021 Dec 10;7(50):eabe9986. doi: 10.1126/sciadv.abe9986 (PMC8664254; doi:10.1126/sciadv.abe9986)
Supplement: Supplementary file 2 — Data S1 [file sciadv.abe9986_data_s1.zip › sciadv.abe9986_data_s1/DemoKAnonymization/exp/2058/data/target_data/i55.csv]

YOB	State	STR1	STR2	STR3	STR4	STR5	STR6	STR7	STR8	STR9	STR10	STR11	STR12
47	3	13	13	12	28	21	9	10	12	14	9	11	18
94	4	15	11	11	30	22	9	13	13	13	9	11	19
77	11	14	13	12	30	23	9	14	11	13	9	10	18
97	4	14	19	11	30	23	9	12	12	14	10	10	20
44	5	12	10	12	29	22	9	10	13	13	10	11	19
91	6	14	12	12	29	21	9	13	12	15	9	11	19
80	5	16	11	11	30	23	9	13	12	13	9	11	17
41	2	13	10	11	28	23	9	10	13	13	9	10	17
68	1	15	10	12	27	23	10	10	12	14	11	10	19
75	11	12	14	13	28	20	10	13	11	14	9	11	18
49	2	13	11	11	30	23	9	10	13	13	9	10	19
43	18	13	14	12	28	22	9	12	13	14	10	9	18
43	10	16	10	11	29	22	10	10	11	13	8	10	18
47	6	12	15	12	29	22	9	10	13	13	10	11	17
82	12	14	12	13	29	24	10	10	13	14	12	13	18
44	4	13	10	12	27	24	9	13	12	13	10	11	21
39	1	15	14	12	28	23	9	10	11	12	11	12	17
59	12	13	16	12	30	22	9	10	12	14	9	11	18
47	29	14	12	11	29	24	9	13	11	13	9	9	18
46	6	13	10	12	27	22	10	10	11	13	10	12	19
99	13	16	10	13	27	23	9	10	12	13	10	11	18
76	6	13	11	11	28	22	9	12	12	12	12	10	17
42	1	13	10	11	28	22	11	11	13	13	11	10	17
49	12	15	10	12	30	23	9	10	11	13	8	12	19
100	14	13	10	12	30	22	9	12	12	14	9	11	19
60	2	16	14	13	30	24	9	12	13	14	11	11	18
41	0	13	17	12	29	23	9	13	12	14	8	12	18
48	5	14	10	11	28	23	10	10	12	14	9	12	19
106	6	13	10	12	28	22	9	10	12	14	10	13	17
83	36	15	13	12	28	22	9	12	11	14	11	10	19
99	1	13	13	12	31	23	9	15	11	13	11	11	18
96	10	14	19	11	29	23	9	11	12	13	10	12	18
62	0	13	10	13	31	23	8	10	11	13	10	10	18
68	5	13	12	12	27	23	9	11	12	13	9	9	18
78	1	14	15	11	27	23	9	12	12	14	11	11	19
21	30	14	12	12	28	23	9	13	12	13	11	11	17
40	37	15	17	12	28	22	9	12	11	13	9	10	19
81	17	13	16	13	27	23	9	12	13	14	9	11	19
46	5	15	13	13	29	25	9	9	14	15	11	12	19
41	14	14	12	11	28	23	9	12	11	14	9	12	18
49	34	15	15	12	28	24	9	12	12	14	9	10	19
82	20	15	11	12	29	22	10	13	11	13	10	10	18
32	12	14	9	11	27	22	10	12	12	13	8	10	19
77	12	14	14	12	28	22	10	10	12	14	9	10	19
84	10	15	12	11	28	23	9	12	12	14	9	11	18
71	2	13	15	11	29	23	10	13	11	14	8	12	18
107	22	16	17	12	28	24	10	12	12	13	10	12	18
92	5	16	14	11	29	22	9	10	12	15	9	10	18
38	36	13	14	11	28	22	9	10	12	13	11	10	17
88	24	14	12	12	29	25	9	10	12	13	9	11	19
104	28	13	14	12	29	22	10	12	13	13	11	11	18
101	4	13	14	12	28	22	9	14	11	14	9	11	18
78	42	14	10	12	27	24	9	12	11	13	9	11	19
93	16	12	11	12	27	22	9	12	12	15	11	10	16
79	7	15	15	12	28	22	10	10	12	13	9	12	17
56	0	13	16	12	27	23	10	12	12	14	9	11	19
55	33	13	11	13	29	23	9	12	11	13	9	11	19
47	13	15	10	12	27	23	11	10	13	13	9	11	18
86	14	16	12	12	31	22	9	10	13	15	10	11	17
111	4	14	12	11	27	22	9	13	11	13	9	9	18
55	11	14	10	12	30	22	10	10	12	14	9	10	19
45	16	15	13	11	30	23	9	11	12	14	10	10	19
80	8	13	12	13	28	24	10	12	11	14	11	13	18
58	0	14	14	10	30	24	9	10	12	15	11	11	19
36	30	13	13	11	27	23	10	10	12	13	9	10	20
108	0	15	11	12	29	24	10	12	12	14	9	10	18
103	1	13	15	11	28	23	9	10	13	13	9	11	19
69	42	13	10	12	28	21	9	13	12	13	11	10	20
34	8	12	16	12	30	20	10	13	12	13	10	10	17
47	8	13	17	12	27	22	10	10	14	14	10	10	19
79	4	15	14	13	28	22	9	13	13	13	8	11	16
94	27	13	18	12	29	24	9	10	12	14	10	10	19
100	34	14	13	13	27	22	9	10	12	14	8	10	20
34	8	12	10	13	30	22	9	10	12	14	10	10	19
57	16	14	12	12	29	21	10	10	13	14	8	11	17
48	2	13	14	11	31	23	10	10	12	14	11	10	21
74	2	14	10	13	28	23	9	10	12	14	9	11	19
61	39	14	17	13	28	25	9	10	11	13	9	11	19
35	0	13	14	12	29	24	9	12	13	14	10	9	18
71	14	13	15	11	27	21	10	10	12	13	10	11	20
100	6	13	10	13	28	24	9	12	12	13	8	11	18
88	2	13	9	12	27	21	9	13	12	13	9	11	20
80	0	14	12	13	29	22	9	12	13	14	10	11	18
23	27	14	10	12	27	23	9	12	11	13	9	12	19
73	34	14	11	12	27	25	9	10	12	14	9	11	19
105	27	14	14	12	27	22	9	11	10	13	11	12	18
78	9	13	10	12	28	24	8	13	11	13	10	11	19
48	0	13	11	11	29	22	9	13	13	13	11	10	19
79	15	14	10	11	27	23	9	10	12	13	10	12	17
100	7	13	16	12	28	21	10	10	11	13	9	9	18
68	28	15	10	13	28	24	8	10	12	13	9	10	20
44	11	12	11	12	29	22	9	10	10	15	9	9	18
65	20	12	14	11	28	23	9	15	12	15	10	10	19
108	2	15	11	12	28	23	9	10	11	14	11	9	19
82	28	15	13	12	28	22	10	10	11	13	9	10	20
27	0	14	10	13	29	23	8	12	12	13	9	10	16
43	4	15	12	12	31	25	9	10	13	13	9	11	20
48	0	14	10	12	29	21	9	13	12	13	11	10	19
47	6	13	10	12	28	23	9	13	10	14	11	11	17
103	26	12	16	11	27	23	9	12	12	13	11	12	19
46	1	17	14	12	30	22	10	10	12	13	9	11	19
54	1	13	12	11	27	22	9	13	11	14	11	11	19
42	5	13	10	13	28	24	10	12	12	13	10	9	21
54	1	12	20	12	28	23	9	9	13	15	10	11	17
72	15	14	13	13	29	21	10	10	13	13	9	10	17
43	40	15	16	12	27	23	10	10	14	13	9	10	19
54	5	13	14	12	29	22	10	13	11	15	9	13	18
50	29	13	16	11	31	22	9	11	11	13	11	12	19
93	13	16	13	12	30	25	10	13	12	14	10	10	21
102	0	13	11	12	29	23	9	10	11	13	10	11	18
63	30	14	14	11	27	22	9	13	12	13	9	9	17
57	2	14	14	13	27	23	9	13	12	13	11	10	17
46	15	14	12	13	27	22	10	12	12	13	8	10	18
77	31	14	12	11	28	22	9	12	12	14	9	10	17
83	21	13	16	13	29	23	9	12	13	15	11	10	18
81	27	15	11	11	28	23	9	12	12	14	9	12	17
79	6	12	11	13	29	21	9	10	13	14	10	12	18
116	1	12	10	11	28	24	10	10	11	13	10	10	20
71	0	13	11	13	28	21	9	10	12	14	11	11	20
82	13	12	10	13	28	22	9	13	12	14	10	11	19
36	0	13	17	12	29	23	9	11	12	13	9	12	18
66	2	13	14	11	28	22	9	10	12	14	9	10	20
74	6	14	14	13	30	21	10	10	12	13	10	10	16
44	25	15	17	12	28	24	9	10	13	14	10	10	18
102	5	13	16	12	26	22	9	10	13	13	10	10	18
40	0	16	11	12	28	22	9	10	12	13	11	10	18
100	8	15	13	12	28	22	10	11	12	13	10	11	19
88	2	13	16	12	30	22	9	10	12	14	9	11	18
100	4	14	18	12	28	22	9	13	11	13	11	11	18
54	10	13	12	12	29	22	9	10	12	13	8	10	19
43	31	16	11	12	28	22	10	12	12	14	8	11	17
75	0	13	12	12	31	24	9	12	13	12	8	11	19
92	0	15	12	12	29	23	10	12	11	13	9	11	19
47	3	15	11	11	29	20	10	12	14	14	11	12	18
60	38	15	16	11	30	22	9	10	12	14	9	12	20
84	0	15	13	11	27	22	9	13	12	14	10	11	19
109	17	12	17	12	30	22	9	10	12	13	11	9	18
55	17	13	17	12	28	22	9	10	13	14	10	11	19
73	14	15	11	11	30	23	9	13	12	13	8	11	19
63	3	12	10	13	29	22	10	10	12	14	9	10	18
70	0	15	13	12	29	20	10	13	11	14	9	10	19
81	13	14	14	11	26	23	10	13	12	13	10	12	18
77	7	14	16	13	26	23	10	10	12	13	10	10	19
28	14	12	11	12	27	22	9	12	12	15	11	10	16
83	5	15	15	13	28	24	9	10	11	13	10	10	17
63	6	13	11	12	28	23	10	13	12	14	10	9	19
77	27	14	12	12	30	23	9	10	12	13	9	10	19
35	46	13	10	12	28	24	8	10	11	13	8	10	17
57	8	14	18	12	29	22	9	13	13	13	11	12	20
75	4	14	10	12	27	24	9	12	11	13	9	11	19
40	11	14	14	12	30	23	9	10	13	13	8	10	18
78	0	13	16	11	28	23	11	10	12	13	9	10	19
102	9	13	16	11	28	22	9	13	12	15	10	10	20
103	24	12	12	12	30	22	9	12	13	14	9	11	19
90	38	12	16	13	30	22	10	10	12	14	11	10	19
48	12	15	16	11	28	24	9	14	12	13	10	9	18
99	4	15	13	12	27	24	8	10	12	13	10	10	18
44	1	15	11	12	27	23	10	10	12	13	8	10	18
73	11	14	13	11	30	23	9	15	11	13	9	10	18
24	24	14	15	11	30	22	10	10	11	13	11	11	18
82	1	13	11	11	28	24	9	10	12	13	10	12	18
34	2	14	13	12	27	22	11	12	13	13	9	11	18
37	8	14	13	12	28	24	11	10	12	15	10	13	20
51	0	15	12	12	30	22	9	10	11	14	9	10	18
44	3	13	20	11	28	23	10	12	12	13	10	11	17
69	0	13	14	12	29	22	12	12	13	13	11	11	18
65	8	13	13	11	27	22	9	10	12	13	10	11	20
94	1	13	12	14	30	23	9	12	12	13	9	10	18
59	0	13	10	13	28	24	10	12	12	13	10	9	21
115	8	14	10	12	27	23	8	12	11	13	9	9	17
57	21	15	13	12	28	22	9	13	11	13	9	9	16
100	6	15	10	11	27	22	9	10	11	14	11	9	19
52	13	14	10	11	30	22	10	12	13	13	9	11	18
111	5	15	16	13	29	21	10	12	11	13	9	11	19
37	19	13	12	11	28	23	9	11	12	13	9	11	20
92	45	13	11	14	28	22	10	12	11	14	10	12	17
78	6	13	16	11	28	23	11	10	12	13	9	10	19
92	5	13	19	11	28	23	10	13	12	13	9	12	18
55	3	15	11	12	29	23	9	12	11	14	11	10	19
88	18	13	10	12	28	23	9	13	10	14	11	11	17
94	0	13	13	11	29	22	9	10	12	13	9	11	20
62	1	14	10	11	29	22	9	13	12	13	9	9	19
80	31	14	12	11	27	22	11	10	13	14	10	11	18
39	17	15	20	11	30	22	9	12	12	14	11	12	18
48	7	13	13	12	29	22	10	12	11	14	11	11	20
48	14	14	10	12	30	23	9	10	12	13	9	11	20
111	10	14	14	12	27	22	9	10	11	14	11	11	21
88	29	15	10	11	28	23	10	12	12	13	9	11	17
70	2	13	9	12	29	23	10	13	11	13	8	11	18
82	42	14	13	12	27	22	10	10	13	13	11	11	18
76	5	14	14	13	28	23	9	10	12	13	9	11	18
94	1	14	16	13	28	25	10	10	12	13	10	11	19
82	11	14	10	12	27	23	8	12	11	13	9	9	17
61	15	13	13	13	28	23	9	12	12	13	9	9	18
67	1	14	16	11	26	23	10	12	11	14	10	11	19
109	26	13	11	12	31	23	10	12	12	13	10	9	19
84	28	15	11	12	30	22	9	12	11	14	9	9	18
111	34	12	10	12	28	22	9	9	13	14	9	11	19
100	0	14	10	11	28	22	11	10	12	15	9	11	19
72	9	12	10	11	28	21	10	12	11	14	9	11	18
50	19	14	13	13	29	22	9	12	13	13	11	11	20
46	2	14	17	11	27	23	10	12	12	13	9	11	19
109	5	15	13	11	28	23	9	12	12	14	9	9	17
44	26	15	13	11	30	24	11	13	14	14	9	10	19
72	24	14	16	11	29	24	10	10	12	14	9	10	19
80	12	11	13	12	28	24	10	10	12	13	9	11	18
54	4	13	12	12	28	22	10	13	12	13	9	13	20
107	0	15	11	13	29	21	10	10	12	13	10	11	19
70	33	14	14	11	31	23	9	12	12	15	10	9	18
101	11	15	9	12	27	23	11	11	12	13	9	10	20
94	13	14	10	12	29	24	9	10	11	14	11	12	17
74	8	14	10	11	29	22	11	13	12	13	9	10	17
48	1	12	15	13	28	22	9	14	12	13	10	11	17
115	40	14	14	13	29	24	9	12	12	13	9	10	19
68	0	13	14	11	29	22	10	10	12	15	9	10	21
88	22	13	10	11	28	22	10	10	12	13	11	11	19
68	13	13	12	12	30	21	9	11	11	13	10	11	19
71	3	15	15	12	29	23	10	14	12	13	11	10	20
45	13	16	12	12	28	23	9	13	12	15	10	11	18
26	0	15	16	12	29	23	10	12	12	14	11	11	18
47	14	16	14	11	29	22	9	10	13	13	10	10	19
79	13	15	11	13	30	23	9	10	11	15	10	12	19
80	6	14	13	13	29	20	9	10	12	14	9	11	18
26	2	13	12	12	28	23	9	13	11	14	9	10	20
55	22	14	11	11	28	24	9	15	12	13	9	11	17
70	0	13	10	12	27	23	10	10	11	13	8	11	19
35	4	13	12	12	29	23	9	14	12	15	10	10	19
109	0	14	12	13	28	24	10	10	13	13	9	12	17
82	8	13	11	13	28	23	8	10	12	13	9	9	21
65	7	13	13	13	29	22	9	10	13	13	10	11	18
68	15	13	15	11	29	23	9	10	12	13	11	11	18
77	11	13	10	12	27	22	9	13	11	13	10	11	17
62	19	14	12	12	27	22	9	10	12	13	11	12	20
99	2	13	13	12	29	23	9	10	12	13	10	11	18
79	12	15	12	12	30	22	9	12	12	13	9	10	19
68	22	14	15	12	29	23	9	10	14	14	9	11	19
52	1	14	12	12	28	25	9	13	12	13	9	9	19
84	35	15	13	12	29	20	10	13	11	14	9	10	19
44	7	15	10	13	28	23	9	12	10	13	10	10	18
55	19	13	15	11	29	22	9	10	11	13	10	11	17
99	4	13	17	11	26	24	9	10	13	13	11	11	17
44	18	13	12	12	27	23	9	11	12	13	10	11	19
85	8	13	12	12	28	22	9	12	11	13	9	11	18
70	21	15	16	12	27	20	9	11	12	15	9	11	16
106	27	14	13	13	28	23	9	13	11	13	9	10	19
100	16	13	15	12	28	24	9	11	11	13	9	11	18
86	18	14	13	12	28	22	10	12	13	14	11	9	19
45	11	13	16	12	27	21	9	9	12	15	9	11	20
98	0	15	10	13	29	23	10	12	12	14	11	10	17
31	11	14	13	11	30	22	10	11	11	14	11	12	20
94	0	13	14	12	29	22	9	10	11	13	9	9	18
75	12	13	13	12	27	24	9	10	13	13	9	11	19
30	9	13	10	12	29	22	10	10	12	16	9	11	19
59	12	15	10	12	28	23	9	10	12	13	11	9	17
58	0	14	12	11	27	23	9	10	11	14	9	12	19
18	29	14	16	13	27	23	9	10	13	13	9	10	20
94	30	14	12	12	27	23	9	10	12	13	9	11	19
60	22	14	12	11	29	24	9	13	12	15	8	10	19
77	2	13	10	13	28	23	10	10	13	14	11	11	18
68	8	13	11	12	27	24	9	10	11	14	9	9	19
37	7	14	12	12	28	23	9	10	12	13	10	9	19
42	0	14	16	12	27	22	9	10	12	13	10	10	19
42	22	13	13	13	28	22	9	12	12	13	10	13	18
47	0	14	16	14	29	22	9	10	12	13	9	10	21
96	7	16	18	11	30	20	9	12	12	13	10	11	19
46	4	13	12	12	27	22	9	11	13	13	10	10	19
101	19	15	10	13	27	21	10	10	12	14	9	9	17
38	13	13	9	13	28	24	9	10	11	13	11	11	19
68	20	13	10	12	29	23	9	10	13	14	8	10	19
36	0	14	15	12	28	22	10	10	13	14	10	10	17
112	25	13	13	12	27	23	9	13	12	13	9	10	17
72	0	14	14	12	27	23	9	12	13	13	9	11	19
86	16	14	11	12	27	23	9	10	12	13	9	12	19
79	9	13	12	12	29	22	9	12	12	13	9	11	19
89	1	16	17	14	29	23	10	13	12	13	11	11	16
92	0	15	17	12	29	23	10	10	12	15	9	9	17
42	10	14	15	12	28	23	8	13	12	14	10	11	20
87	17	13	20	11	30	23	10	12	12	14	10	9	19
47	0	13	18	12	29	24	9	10	12	14	10	10	19
50	10	13	9	12	28	24	9	12	11	14	10	11	19
80	20	13	11	13	27	23	9	9	12	13	9	10	19
101	2	14	11	11	28	21	9	10	13	14	9	10	18
103	7	15	12	11	27	21	10	10	11	13	9	11	17
108	2	16	13	12	28	21	11	12	12	13	11	10	19
102	0	14	17	14	31	23	10	13	12	13	10	10	17
23	1	13	12	12	28	23	9	13	11	14	9	10	20
108	23	15	15	12	27	24	9	11	14	13	11	11	16
107	25	13	18	11	29	22	9	12	11	13	10	10	19
75	0	14	13	13	30	21	9	10	11	13	11	11	17
111	16	16	11	12	30	22	8	12	12	14	10	12	19
46	0	12	16	11	29	23	9	11	11	13	8	10	17
42	17	16	10	12	27	23	10	10	13	13	10	9	17
113	1	16	16	12	28	24	10	11	12	13	10	12	19
101	31	13	13	11	26	24	9	13	13	13	10	10	17
49	0	13	12	11	30	22	10	10	12	14	11	11	19
90	11	15	14	13	26	22	9	12	13	13	10	11	19
54	5	13	12	12	31	23	9	13	12	14	11	10	18
112	6	13	14	11	31	21	9	11	14	13	10	9	19
47	9	13	17	12	27	23	10	13	11	13	9	11	16
106	1	13	13	11	26	24	9	13	13	13	10	10	17
43	17	12	13	12	29	23	10	14	12	13	11	11	18
59	16	14	16	13	26	23	10	10	12	13	10	10	20
72	2	15	11	13	28	21	9	12	11	14	9	11	19
90	32	13	11	13	28	24	9	10	12	13	9	11	20
66	25	14	13	12	28	22	10	12	13	14	11	10	19
95	11	14	10	11	29	23	9	10	11	14	11	9	19
92	2	14	11	12	29	22	9	13	13	13	10	11	19
86	2	12	16	13	30	23	10	10	12	14	11	10	19
70	1	13	12	12	28	24	9	10	12	13	8	11	18
23	0	14	11	12	29	23	9	12	12	14	8	11	19
72	17	14	11	12	26	22	9	10	13	13	10	10	18
51	27	14	17	12	29	22	9	12	11	13	11	11	19
51	6	14	10	12	28	22	9	10	13	13	12	11	18
73	18	14	15	12	30	22	9	13	12	13	9	10	20
98	19	14	13	11	29	22	9	12	12	14	11	10	19
70	8	15	15	12	26	22	10	12	12	14	9	11	19
100	10	13	12	12	27	23	9	11	12	13	9	9	18
41	7	15	17	12	28	22	10	12	11	13	9	11	20
54	9	15	12	11	29	22	9	10	12	13	10	11	18
47	4	13	9	13	28	23	9	10	12	14	9	10	19
37	4	14	11	11	29	20	8	12	11	13	10	9	18
73	4	14	16	11	29	22	9	10	12	14	11	10	18
54	35	14	16	12	30	22	9	12	11	14	9	10	20
86	24	15	20	11	27	24	10	10	12	13	10	11	18
104	11	15	11	12	29	21	9	12	12	13	12	12	18
24	17	12	10	12	29	23	9	10	12	13	9	10	18
44	2	11	13	11	29	21	10	13	12	12	11	12	18
55	5	13	13	13	30	22	10	12	11	14	11	10	20
53	31	13	11	12	28	23	10	10	11	14	9	10	18
72	0	13	14	12	28	22	10	12	13	13	10	11	18
93	6	16	11	12	29	21	9	10	12	13	9	9	20
48	34	14	10	12	27	23	8	12	11	13	9	9	17
103	1	13	17	12	29	24	9	10	11	15	9	9	18
85	0	14	14	12	29	22	11	10	12	14	9	11	20
74	4	13	19	11	28	22	10	13	12	13	9	12	18
47	22	15	13	12	27	24	8	10	12	13	10	10	18
51	21	13	11	13	28	23	8	10	12	13	9	9	21
107	15	13	13	13	28	23	9	12	12	15	10	10	19
51	14	13	9	13	27	21	9	15	12	15	9	10	17
95	0	13	19	14	29	21	9	13	12	13	10	11	18
53	14	16	18	12	28	24	9	12	11	13	9	11	17
51	26	13	16	12	27	22	9	10	14	14	9	9	18
62	0	13	15	12	28	24	10	12	12	15	11	11	18
38	4	15	15	13	28	20	9	10	12	13	9	10	19
48	0	12	10	13	30	22	9	10	10	13	9	11	17
102	15	14	12	12	28	21	9	12	10	15	9	10	17
107	6	13	16	13	29	23	10	10	11	13	9	9	17
47	0	12	10	13	27	22	9	12	13	15	11	10	16
75	3	13	13	12	31	22	9	10	11	14	9	9	20
45	5	15	16	13	30	21	10	12	14	13	9	11	19
79	6	12	11	13	30	22	9	9	11	14	12	11	18
102	16	13	10	11	29	23	8	10	11	13	9	11	17
54	9	14	11	12	27	24	9	12	12	13	9	11	19
68	16	12	10	12	27	22	9	10	12	13	10	11	18
99	5	14	13	13	28	23	9	10	12	13	9	9	20
106	0	13	19	13	29	23	10	13	13	13	9	10	19
80	3	12	13	11	28	23	8	13	11	14	9	10	19
107	4	14	10	12	28	23	9	12	12	14	8	11	19
67	24	13	12	13	29	23	9	10	11	13	11	11	19
57	7	14	11	13	28	24	9	11	13	14	10	11	19
97	0	15	12	12	31	25	9	10	13	13	8	11	20
55	21	15	16	12	27	20	9	11	12	15	9	11	16
56	16	12	13	12	27	22	9	10	11	14	10	9	19
87	26	16	18	11	30	20	9	12	12	13	10	11	19
116	35	15	15	12	30	22	9	12	11	13	10	11	18
50	28	12	15	12	29	22	8	10	13	13	10	12	17
43	1	15	11	11	28	22	9	11	11	14	11	11	18
106	0	14	13	13	30	21	9	10	11	13	11	11	17
47	20	14	13	11	29	22	9	12	13	14	10	10	18
111	0	13	18	11	30	22	9	10	13	13	10	10	17
73	10	14	13	12	30	22	9	12	11	14	9	12	18
47	29	14	15	12	28	22	10	10	12	14	12	12	19
104	6	14	11	13	30	22	9	10	11	13	11	11	16
41	3	14	12	11	31	23	9	12	13	13	8	11	18
39	41	13	15	11	29	24	9	10	11	15	9	11	19
109	43	13	12	13	29	21	9	13	11	13	9	12	18
73	6	14	14	11	29	23	9	12	12	13	11	10	18
29	1	13	10	13	27	21	9	10	12	13	8	10	19
49	48	15	17	12	28	22	9	10	12	14	12	10	17
89	11	12	12	11	28	22	9	10	12	13	9	10	20
81	0	14	19	12	30	21	9	12	12	13	9	12	19
78	31	14	11	12	29	23	9	10	12	14	10	11	17
70	20	14	10	12	28	23	9	12	12	14	9	11	18
41	28	14	13	12	27	23	9	14	13	13	11	11	18
59	8	12	10	13	28	23	9	13	13	14	11	10	18
72	0	14	13	11	29	22	9	12	12	14	11	10	19
100	17	14	10	12	29	24	9	12	13	13	8	10	18
65	2	16	14	12	27	23	9	12	12	13	9	10	19
73	8	14	10	12	30	21	9	12	12	13	9	12	20
107	22	12	14	12	29	22	10	10	14	14	11	11	17
62	1	13	13	12	30	21	10	10	14	14	12	9	18
77	12	15	10	12	28	22	9	13	12	13	9	11	18
53	5	13	17	12	27	22	10	10	14	14	10	10	19
93	26	13	12	12	29	22	9	12	12	13	9	11	19
91	5	13	10	13	29	23	9	10	12	13	9	12	19
100	2	14	17	11	28	21	9	13	12	14	10	12	19
76	14	13	10	11	29	21	9	12	11	13	11	9	18
63	2	13	17	11	27	22	10	13	12	13	9	11	18
94	13	13	11	13	28	24	9	10	12	13	9	11	20
53	6	14	13	11	28	23	9	10	13	14	9	13	19
101	0	13	16	12	26	23	9	11	13	13	9	12	17
97	38	14	13	12	30	22	9	12	12	13	10	11	19
67	0	13	11	12	31	24	9	10	12	14	10	9	17
105	0	15	10	12	30	22	9	10	12	15	9	11	18
89	20	15	14	12	28	23	9	12	12	15	11	10	19
77	3	15	12	12	27	20	10	14	11	12	9	11	17
112	19	14	18	12	29	22	9	13	13	13	11	12	20
53	13	16	14	12	31	25	10	10	11	13	9	12	19
52	12	14	14	12	27	23	9	10	13	13	9	10	18
60	2	16	18	12	28	23	9	12	11	13	9	11	17
54	33	15	10	11	30	23	10	12	12	13	10	11	16
73	4	14	13	12	27	23	10	12	12	14	11	12	18
42	1	14	12	12	29	25	9	10	12	13	9	11	19
52	8	13	16	12	27	22	10	12	13	14	9	11	18
47	1	14	13	11	29	23	9	10	12	12	9	10	20
60	9	13	12	11	29	23	9	10	12	15	11	10	20
80	22	13	14	12	29	22	10	11	11	15	9	10	19
33	11	13	10	14	30	24	9	10	12	13	10	11	19
97	24	14	15	11	28	22	9	10	12	13	9	12	17
66	19	12	15	12	30	23	9	10	13	13	11	11	18
44	35	14	10	13	28	22	9	11	11	13	8	9	19
63	3	14	10	12	29	22	10	12	12	15	10	11	19
32	2	14	15	12	28	22	10	13	11	14	9	12	19
45	0	13	14	11	29	23	9	12	12	13	10	10	19
31	20	14	12	12	30	25	10	12	12	13	10	11	20
30	0	13	11	12	27	22	10	11	12	14	10	11	18
51	1	13	10	12	31	23	9	13	12	13	9	11	18
87	10	13	11	12	29	23	9	10	11	15	9	8	19
62	8	13	18	12	30	22	9	11	12	14	11	13	18
81	1	13	18	11	29	25	9	10	11	13	9	11	17
81	2	14	12	11	28	24	10	12	11	14	8	10	18
69	10	13	13	12	29	23	10	13	12	13	9	10	19
94	3	13	14	13	29	23	9	10	11	13	9	11	19
105	12	16	10	11	28	23	9	13	12	13	10	10	18
76	9	14	14	12	27	22	9	10	11	14	11	11	21
108	33	14	14	11	26	22	8	12	12	15	9	10	19
79	1	15	12	13	29	24	10	10	13	14	9	9	18
79	21	13	18	11	28	22	9	10	12	14	9	9	19
93	5	13	16	11	29	24	9	10	12	13	9	10	17
47	16	15	16	11	26	23	11	10	12	13	10	11	18
87	3	13	16	13	29	23	9	10	12	14	11	10	18
71	24	14	10	12	29	21	9	10	12	13	9	11	18
68	14	13	15	12	29	24	9	12	11	14	9	11	19
84	15	15	12	11	28	23	9	12	12	13	11	11	21
83	6	15	11	11	30	22	9	13	13	13	9	11	19
56	17	13	14	13	29	23	10	10	11	13	9	10	18
59	0	13	12	12	27	23	9	10	12	13	9	11	18
80	4	14	12	12	29	24	10	10	12	13	9	11	18
32	25	15	10	12	29	25	10	12	13	13	9	10	19
92	11	14	18	13	29	22	11	10	12	13	10	11	18
95	1	12	14	13	28	20	10	13	11	14	9	11	18
83	5	13	14	12	27	22	11	12	12	13	10	11	18
68	13	12	14	12	28	23	9	13	12	15	9	10	16
104	2	16	15	11	29	20	10	10	12	13	11	10	18
67	6	13	10	12	27	21	9	10	11	14	8	12	16
33	20	16	10	13	28	22	9	12	12	14	9	9	19
73	24	14	11	13	28	23	9	13	12	13	9	11	18
36	0	16	10	13	28	22	9	12	12	14	9	9	19
102	44	12	13	12	28	23	9	12	13	14	11	10	18
43	16	14	10	12	27	25	11	12	14	13	8	9	18
107	5	15	14	12	27	23	9	11	14	14	9	10	19
105	24	14	11	11	28	23	9	14	11	13	11	11	18
55	7	15	13	12	27	23	10	11	12	13	9	12	18
82	0	14	11	12	27	22	10	10	11	13	10	9	19
97	17	13	20	13	29	21	9	12	11	13	9	11	20
83	13	15	14	13	30	22	9	12	13	13	9	11	19
74	18	16	14	11	28	21	10	10	12	14	12	12	17
30	5	13	17	11	29	23	10	10	11	14	10	12	18
55	0	14	12	11	28	23	9	13	13	13	11	10	18
59	5	15	13	12	28	22	9	13	11	13	9	9	16
96	6	13	10	13	28	23	9	12	11	14	12	12	19
96	30	13	14	11	30	24	10	13	12	13	9	10	19
47	3	14	12	12	29	23	9	12	11	14	9	11	19
74	6	14	16	14	29	22	9	11	12	13	10	11	18
50	2	14	12	12	29	21	10	10	13	14	8	10	17
55	9	14	10	11	28	21	10	10	12	14	9	11	18
96	12	13	16	12	27	20	10	11	12	13	9	9	18
51	31	16	15	11	28	23	9	10	12	13	10	11	19
66	18	15	15	11	29	25	9	10	12	13	10	9	18
39	20	15	10	14	28	23	9	12	12	13	9	11	18
66	2	14	16	13	29	23	9	13	12	14	10	11	19
95	9	14	10	13	27	22	9	12	11	14	9	11	18
114	10	13	13	12	28	24	9	10	11	14	10	9	18
57	26	13	15	11	29	22	9	12	12	13	10	11	17
87	0	14	16	12	29	21	9	12	12	15	9	11	18
104	0	13	19	14	29	21	9	13	12	13	10	11	18
76	3	14	13	11	29	22	9	10	12	14	9	12	18
57	5	13	12	11	29	21	10	10	11	13	9	11	18
76	26	15	19	12	26	24	9	12	12	14	10	9	20
48	18	14	10	12	26	21	10	10	12	14	10	12	18
54	2	13	15	13	28	22	9	13	12	13	9	10	20
49	9	13	13	12	29	23	9	10	12	13	10	11	18
30	0	13	13	11	28	23	9	13	12	13	8	12	19
55	24	16	14	12	28	23	9	12	13	13	11	11	20
44	1	13	18	13	29	22	9	13	12	13	9	9	17
66	29	13	13	13	27	24	9	12	12	12	9	11	18
96	22	12	16	12	29	22	9	10	12	14	10	12	20
24	1	14	14	12	28	22	9	12	11	13	10	10	20
85	19	14	13	12	27	23	10	12	13	13	9	10	18
70	2	13	13	12	28	20	9	12	11	13	9	10	17
55	20	13	20	13	31	22	9	10	12	13	10	9	19
68	18	14	10	12	28	23	8	10	13	13	9	10	18
98	11	12	16	12	28	21	9	13	12	15	9	11	19
71	1	14	10	12	28	24	9	12	11	13	9	11	20
66	7	14	12	12	28	24	9	10	12	14	9	11	19
98	7	15	10	14	27	23	10	10	12	15	9	12	18
37	1	13	10	12	28	24	9	10	11	13	9	9	18
102	9	13	18	12	30	24	10	9	12	14	10	12	18
66	3	16	13	12	30	23	9	10	12	13	10	10	19
35	34	14	11	12	27	25	9	10	12	14	9	11	19
62	27	15	15	12	27	22	9	12	11	13	10	11	18
107	8	14	17	12	30	24	10	10	12	14	9	9	17
42	13	14	11	13	31	23	9	12	14	14	11	10	19
51	40	15	13	12	31	23	9	11	13	15	9	12	19
83	17	14	16	12	29	23	9	12	11	14	9	11	20
76	5	14	12	11	28	23	9	13	13	13	11	10	18
66	11	15	12	12	26	23	9	12	12	13	10	12	17
48	2	16	16	12	28	24	10	11	12	13	10	12	19
54	32	15	11	11	28	22	9	11	11	14	11	11	18
79	6	12	16	11	31	21	10	12	12	13	9	11	19
82	13	14	10	12	29	22	9	10	12	13	9	12	18
98	0	14	11	11	27	24	10	12	12	13	10	10	19
78	2	14	9	13	29	23	9	10	12	13	9	11	18
101	4	13	10	11	28	22	11	11	13	13	11	10	17
104	6	15	13	12	30	21	11	13	12	14	10	11	19
105	24	13	16	11	28	22	10	10	11	12	12	11	19
46	5	14	14	11	28	24	10	10	12	14	9	10	18
49	5	12	11	12	29	24	10	12	12	13	9	12	20
70	20	15	13	12	28	23	9	10	12	13	8	11	19
89	2	15	10	12	27	20	9	10	12	14	8	10	18
64	4	13	11	12	29	23	9	12	12	13	8	11	20
108	10	15	12	12	29	23	11	10	11	13	9	10	18
83	0	15	13	12	27	22	10	14	12	13	10	10	20
92	0	12	13	12	27	23	8	12	12	13	9	12	20
42	10	15	13	12	30	22	9	10	12	13	10	10	18
70	0	14	10	11	29	22	9	13	11	13	11	11	17
73	1	14	14	12	29	23	9	12	11	14	9	11	19
57	2	15	18	11	27	23	10	10	12	13	9	11	20
28	2	15	13	12	27	24	8	10	12	13	10	10	18
104	50	14	10	12	27	24	11	10	12	13	9	11	18
93	8	13	15	11	28	23	9	10	13	13	9	11	19
87	14	13	10	13	28	22	9	10	12	13	9	11	18
91	6	13	16	11	29	24	9	12	12	13	10	12	19
58	6	12	15	12	28	24	10	10	12	13	10	12	18
35	0	13	16	13	27	23	9	12	13	14	9	11	19
111	19	13	14	13	29	23	10	10	12	12	10	11	20
51	10	14	13	12	30	23	9	12	12	13	10	12	17
83	2	13	15	12	29	22	10	10	11	15	9	10	20
79	2	12	14	11	27	23	10	11	12	13	9	10	18
102	16	14	11	12	28	23	10	10	12	14	11	11	18
98	16	12	17	12	27	20	9	10	12	14	9	10	19
75	23	13	14	13	28	24	8	15	13	13	8	9	18
73	3	15	10	11	30	23	10	12	12	13	10	11	16
44	9	15	13	11	27	21	9	13	11	14	9	9	19
43	6	15	14	11	27	23	9	10	13	13	9	10	18
57	5	13	14	12	28	24	10	10	12	14	10	11	19
72	0	13	16	12	27	23	9	10	13	13	9	10	17
109	2	14	11	12	27	25	9	10	12	14	9	11	19
52	41	14	12	12	30	23	9	10	12	13	9	10	19
75	1	15	20	12	29	24	9	10	14	14	10	11	18
103	1	14	12	13	30	22	9	13	13	13	10	10	17
43	2	13	10	12	29	23	9	12	12	14	11	10	20
77	0	14	14	11	27	23	10	9	13	13	9	12	19
57	37	14	9	12	28	22	10	13	13	13	10	11	18
100	31	14	12	11	27	22	10	12	12	15	9	11	19
55	0	13	18	13	28	22	9	13	12	14	10	11	18
68	18	13	11	11	28	22	10	14	11	13	9	10	18
36	27	14	15	12	31	22	10	12	12	13	10	9	16
103	31	14	15	13	28	20	9	9	12	14	11	10	18
55	1	14	12	12	26	23	11	11	12	14	10	10	19
112	40	14	10	12	28	22	10	13	11	14	9	11	18
50	11	13	10	13	27	22	9	15	11	14	9	11	19
98	0	14	20	12	30	20	9	12	11	13	9	9	18
96	10	16	11	12	30	23	9	11	12	14	9	13	21
103	36	13	12	12	27	24	9	10	11	14	11	11	17
59	50	14	19	11	27	24	9	12	12	13	11	11	20
75	9	15	16	12	29	24	10	13	12	13	9	9	17
67	21	16	10	12	29	23	9	9	12	13	10	11	18
100	2	12	11	12	29	21	9	12	12	13	9	10	19
51	28	15	13	12	27	22	10	11	12	13	10	11	19
41	6	15	12	12	28	23	10	12	12	13	10	9	18
75	26	14	10	13	29	21	9	10	11	13	9	12	19
105	1	15	16	12	29	22	10	10	12	13	9	12	20
102	10	13	14	11	30	24	10	13	12	13	9	10	19
34	27	14	12	13	29	22	10	12	14	13	9	12	18
113	6	13	13	13	27	22	9	10	12	14	11	10	18
74	3	14	10	13	27	24	10	12	11	13	9	10	18
99	4	12	13	12	28	22	9	13	12	13	11	11	19
111	3	15	13	13	28	22	9	10	12	15	11	9	18
78	24	16	14	11	28	22	10	13	12	13	9	11	18
91	6	15	10	11	27	22	9	9	13	14	9	9	19
106	16	13	15	11	27	23	10	12	11	14	9	10	19
84	33	13	10	11	27	22	10	10	12	13	9	11	18
80	0	13	12	12	29	22	9	13	13	13	9	10	19
85	21	14	19	12	30	21	9	12	12	13	9	12	19
49	3	15	10	11	30	23	10	12	12	13	10	11	16
89	5	13	15	11	28	24	9	12	11	15	10	9	19
36	6	13	9	13	28	23	9	10	12	14	9	10	19
80	2	12	13	12	28	22	8	10	11	14	9	9	20
38	3	16	12	13	30	23	12	10	13	13	10	13	18
94	10	13	13	12	27	21	8	10	12	13	11	10	17
70	6	16	10	12	29	23	9	9	12	13	10	11	18
75	0	13	13	12	29	22	9	13	13	13	9	10	19
93	4	13	11	12	27	23	9	13	12	14	10	12	19
83	15	16	17	14	29	23	10	13	12	13	11	11	16
55	24	15	10	12	28	23	9	11	11	13	9	10	18
58	2	13	20	12	29	23	9	12	14	14	9	11	18
73	2	14	10	13	29	23	8	10	13	14	10	12	18
35	13	16	12	13	29	20	10	13	12	13	11	11	17
63	32	13	10	13	28	23	9	10	11	14	9	10	19
88	2	16	14	11	29	22	9	10	13	13	10	10	19
51	32	15	17	12	29	23	9	10	12	14	9	10	17
45	26	14	17	12	27	22	9	9	13	14	8	11	19
41	2	13	14	12	30	21	9	13	12	14	9	11	19
111	40	14	14	11	26	22	8	12	12	15	9	10	19
42	18	14	10	12	29	22	10	10	12	13	9	10	18
93	1	13	10	12	28	22	10	14	11	13	9	11	19
70	8	12	18	12	27	23	9	10	12	13	11	11	18
95	1	13	11	12	28	21	9	10	12	13	9	10	19
43	23	16	16	12	30	22	9	12	12	14	9	10	18
57	32	12	14	12	28	22	10	15	11	13	8	10	20
89	1	14	9	13	29	23	9	10	12	13	9	11	18
55	9	16	13	12	28	22	10	10	11	13	9	10	20
88	5	16	10	11	28	21	9	10	12	13	9	9	18
74	1	15	11	13	27	23	10	11	12	13	9	10	20
66	0	13	20	13	31	22	9	10	12	13	10	10	19
79	0	14	12	12	27	24	9	11	11	13	8	10	17
42	37	13	12	12	28	24	9	10	12	13	8	11	18
110	0	12	10	13	26	22	9	10	11	14	10	11	17
61	20	13	15	12	27	23	9	13	11	15	10	11	17
52	4	15	16	11	27	23	10	12	12	14	9	10	19
42	10	14	15	12	28	23	8	13	12	14	10	11	20
104	20	15	17	12	29	23	9	10	12	14	9	10	17
103	11	15	16	11	30	22	9	10	12	14	9	12	20
93	0	14	12	11	28	21	9	10	11	14	10	11	18
93	27	16	11	12	30	22	8	12	12	14	10	12	19
94	3	13	10	12	29	23	9	12	12	13	10	10	19
105	1	13	10	12	29	24	9	10	12	14	11	11	19
53	2	14	11	12	27	23	10	13	13	13	10	10	17
37	7	12	16	13	29	21	8	10	14	14	9	10	19
61	9	13	14	13	28	23	9	12	12	14	10	9	19
106	8	14	12	12	30	22	10	13	12	13	8	11	17
77	14	15	15	12	26	22	9	10	12	13	11	11	19
50	0	13	13	12	29	23	10	12	12	13	10	10	18
44	1	14	11	12	28	21	8	10	11	14	10	12	19
103	1	12	13	13	29	23	9	10	11	13	9	9	18
40	20	14	17	11	29	23	10	10	12	15	9	11	20
70	10	15	12	12	30	23	9	13	11	14	9	9	20
76	11	13	12	13	27	23	9	10	11	14	10	11	18
83	7	13	18	12	26	20	10	12	11	14	10	12	18
82	21	16	12	12	28	22	10	10	12	13	10	12	19
97	0	14	20	11	28	23	9	10	11	14	10	10	18
66	5	14	11	12	28	21	8	10	11	14	10	12	19
83	6	14	13	11	29	22	9	12	12	14	11	10	19
79	1	13	14	11	29	23	10	10	12	13	11	10	19
99	5	12	12	12	29	23	9	10	13	15	11	11	19
46	2	13	13	12	30	24	10	10	13	15	10	11	18
45	10	16	13	11	28	23	9	10	12	13	11	10	18
97	2	14	14	10	28	24	9	11	11	14	9	11	19
94	18	12	13	11	29	21	10	13	13	15	8	11	18
109	13	12	16	11	29	23	10	10	12	14	10	11	17
72	6	13	17	12	28	22	10	13	11	13	11	10	18
88	0	13	12	11	30	22	9	12	12	14	9	11	19
72	9	14	19	13	27	23	9	10	12	12	11	9	18
107	18	15	14	11	29	22	9	12	12	14	8	11	18
72	20	14	10	12	28	23	9	12	13	14	9	10	20
101	34	13	11	12	27	24	9	11	13	14	9	11	18
92	31	16	17	12	30	23	10	13	12	14	11	13	19
56	21	12	10	12	28	22	9	12	12	14	9	9	18
48	21	14	14	12	30	23	9	12	11	13	9	10	20
112	1	13	10	11	27	22	9	13	12	13	9	11	19
92	12	13	13	11	28	21	9	12	11	13	8	11	20
102	5	13	14	13	29	23	10	10	12	12	10	11	20
44	21	15	12	13	28	24	10	12	11	13	9	11	19
99	9	14	17	12	27	24	10	10	12	13	10	11	20
77	5	14	13	11	28	23	9	10	11	14	10	11	17
97	29	13	16	12	29	23	10	12	12	13	9	10	19
49	0	14	10	12	29	24	10	12	12	14	10	10	21
65	24	13	20	11	29	23	9	13	12	13	9	11	17
42	8	15	17	12	31	20	9	13	11	14	12	9	18
37	30	13	12	11	28	23	8	12	11	14	8	11	19
75	1	14	11	11	27	22	9	13	12	13	11	11	17
64	12	12	10	12	31	22	10	10	12	14	9	9	18
84	0	13	11	11	28	22	9	12	12	12	12	10	17
85	17	12	12	12	27	24	9	10	12	13	11	10	19
58	1	15	12	13	27	23	9	13	11	14	9	11	18
72	14	13	14	14	28	22	9	14	13	14	10	10	18
52	1	13	11	12	28	23	10	13	12	14	10	9	19
76	31	13	12	12	27	23	9	10	12	13	9	10	18
75	6	13	17	12	29	23	9	10	12	13	8	10	19
100	43	14	13	12	27	22	9	10	12	13	11	10	18
75	0	13	15	12	29	23	9	11	12	13	10	11	18
73	9	13	10	12	28	22	10	14	11	13	11	11	19
68	29	14	9	12	27	24	9	12	12	13	10	10	17
37	1	13	17	12	27	25	11	13	11	14	10	11	19
40	5	13	16	12	27	25	9	12	12	14	10	10	17
80	3	12	14	11	30	23	9	10	11	13	9	10	18
107	10	15	11	11	30	23	9	10	12	13	11	10	19
93	12	12	17	12	29	23	10	10	11	14	12	11	19
75	8	14	10	11	27	24	10	13	12	13	9	12	18
96	4	15	20	12	26	23	10	10	12	14	10	11	17
53	36	15	17	12	28	22	9	12	12	14	9	9	17
39	29	12	11	13	30	22	9	9	11	14	12	11	18
108	0	14	13	11	28	23	9	11	12	13	9	12	18
68	1	13	19	13	28	23	9	13	12	13	10	10	18
29	10	14	18	12	29	22	9	12	12	14	8	11	18
93	35	14	15	13	26	23	11	12	10	13	11	10	20
100	20	14	17	12	27	23	10	14	12	13	9	10	19
77	7	13	16	13	27	23	9	12	13	14	9	11	19
36	1	13	17	12	29	21	10	12	11	14	9	10	20
57	14	14	11	12	29	22	9	13	13	13	10	11	19
46	1	13	17	12	27	22	10	10	14	14	10	10	19
83	33	15	10	13	29	20	9	13	12	13	10	10	20
105	0	15	13	12	29	24	9	10	13	14	9	10	17
74	3	15	13	12	27	22	10	14	12	13	10	10	20
105	27	15	13	12	28	25	9	10	13	14	10	11	18
91	31	14	12	13	27	22	9	10	11	15	9	11	18
92	13	16	14	13	29	24	10	13	11	13	10	10	18
66	1	13	11	11	29	23	10	10	11	13	9	11	18
59	0	15	15	12	29	23	9	10	11	14	10	10	20
53	2	13	11	11	27	21	10	12	13	13	11	12	19
86	30	14	13	12	27	20	9	14	13	15	9	11	19
37	0	14	10	13	28	22	10	13	12	14	9	12	20
113	22	13	11	11	28	22	9	10	11	14	11	10	18
27	40	13	13	11	30	22	10	11	12	14	11	11	18
92	2	14	13	13	28	23	9	11	11	13	11	10	19
75	12	14	14	12	28	24	9	11	13	14	8	10	19
96	3	12	9	13	28	23	10	10	12	14	9	12	19
74	0	13	10	12	28	22	10	13	11	14	9	11	18
62	22	12	14	11	28	23	9	10	12	14	10	11	19
68	0	15	13	11	28	23	11	12	12	13	10	11	17
72	18	16	14	11	29	22	9	10	12	15	9	10	18
62	1	15	19	12	26	24	9	12	12	14	10	11	20
39	1	14	13	11	28	23	9	13	11	14	9	10	19
84	32	12	14	12	29	22	9	10	12	14	9	10	18
99	13	12	14	12	28	23	9	12	12	13	9	11	18
64	5	16	11	12	30	22	8	12	12	14	10	12	19
67	15	13	17	12	27	23	10	14	11	15	10	12	19
101	41	13	16	11	29	22	9	12	11	14	9	11	19
38	24	14	10	11	29	23	10	12	12	14	9	9	16
49	3	12	12	11	28	23	10	12	12	14	10	11	19
40	21	13	10	12	27	22	11	12	13	13	9	10	16
88	0	14	12	12	27	22	9	10	12	13	11	12	20
57	4	13	12	13	28	22	10	12	11	13	9	11	19
43	4	13	10	12	27	24	9	13	12	13	10	11	21
57	37	14	13	13	28	22	9	10	12	13	10	9	19
104	18	15	13	11	30	23	9	11	12	14	10	10	19
98	0	15	10	14	30	23	9	12	13	13	11	9	17
41	9	15	10	12	29	24	9	12	13	15	10	11	18
44	5	13	17	11	28	21	10	11	13	15	10	12	17
47	3	14	13	11	28	23	10	10	12	14	11	11	19
96	1	13	12	13	28	22	9	13	12	13	9	10	19
85	1	14	10	11	29	24	9	10	11	14	10	10	17
51	15	14	12	11	28	22	9	13	12	13	9	10	19
68	41	13	14	12	29	22	9	12	13	13	9	10	18
80	26	14	15	13	27	22	9	13	12	13	10	11	18
80	13	14	19	12	26	23	10	14	12	14	9	10	19
36	4	13	10	13	27	22	9	14	11	14	9	11	19
65	1	13	10	11	27	22	9	13	11	13	9	11	19
51	10	13	11	13	28	24	9	10	12	13	9	11	20
110	2	12	11	11	27	23	10	13	12	14	10	12	18
57	17	15	11	12	28	23	9	10	13	13	9	11	17
96	4	13	13	14	28	21	9	10	12	13	10	10	19
70	14	13	13	11	28	22	8	11	11	13	11	10	19
35	3	14	10	13	29	23	9	10	12	15	10	12	17
41	45	15	11	11	31	23	10	11	11	13	10	9	21
88	2	12	12	11	27	23	9	12	12	15	11	10	19
103	0	13	12	13	27	23	9	10	12	15	9	10	18
71	33	14	13	11	29	24	8	10	12	15	11	10	17
73	24	13	17	12	27	24	9	10	12	13	10	11	20
97	0	14	16	11	28	20	10	12	13	13	11	11	18
48	27	16	10	11	28	20	8	12	13	13	10	10	17
58	2	14	10	11	27	23	9	12	11	13	8	11	19
70	0	13	11	12	30	23	10	12	11	15	9	10	19
90	18	13	10	14	29	22	9	10	12	13	9	11	19
53	30	14	12	11	28	23	10	10	12	13	8	11	19
72	23	13	14	11	29	22	9	11	12	14	9	10	17
107	0	13	11	11	29	25	9	12	12	14	9	10	19
100	7	13	12	11	31	24	9	10	11	13	9	11	17
31	0	14	13	12	31	23	9	10	11	13	10	10	19
68	0	13	15	12	29	22	10	12	12	14	9	11	20
95	25	15	14	13	30	22	9	12	13	13	9	11	19
29	37	14	12	12	29	22	10	10	12	14	11	10	19
38	42	12	10	12	27	22	9	11	12	14	9	10	18
75	5	13	14	11	28	22	9	10	11	13	11	10	17
87	24	14	14	13	30	23	10	13	12	14	11	12	19
77	0	14	19	11	28	22	9	13	13	13	9	10	18
42	5	13	10	13	30	24	9	11	12	13	9	11	18
80	13	15	12	11	27	23	10	10	12	13	9	11	18
92	10	14	13	11	30	22	10	12	12	15	9	11	18
67	10	13	11	12	28	23	10	12	12	13	9	11	20
83	35	13	10	12	27	22	10	13	12	15	11	11	17
101	14	14	13	11	29	20	9	12	13	14	9	12	18
90	10	13	15	11	30	24	9	10	13	14	9	10	20
104	0	14	9	11	28	23	11	12	12	13	10	10	22
98	34	14	9	13	29	24	8	14	12	15	9	11	19
62	7	12	12	11	29	24	10	10	12	13	9	11	18
121	6	15	10	12	30	20	9	12	11	14	10	10	18
52	20	13	13	11	27	24	9	10	12	13	10	11	19
64	5	14	12	12	30	23	9	13	12	13	9	11	17
120	0	13	12	11	31	24	9	10	12	13	9	11	17
51	22	12	13	12	28	22	9	13	12	13	11	11	19
35	3	14	10	12	27	22	9	10	12	14	10	9	18
93	12	14	13	13	29	23	10	13	11	14	9	11	19
104	11	14	14	13	30	24	9	12	11	13	10	10	17
64	33	14	13	13	28	23	9	10	12	15	9	11	19
75	1	14	13	12	28	23	10	10	11	13	9	10	18
36	0	16	13	11	29	22	9	10	12	13	10	11	20
64	5	14	10	12	29	24	11	13	12	13	9	11	19
95	30	14	12	13	27	22	9	10	11	15	9	11	18
50	3	16	13	11	28	23	9	10	12	13	11	10	18
60	22	13	11	13	27	22	9	10	11	14	9	10	19
74	23	12	16	13	29	21	8	10	14	14	9	10	19
59	2	13	13	12	29	20	9	13	12	13	9	11	17
73	9	14	15	13	27	24	10	13	12	13	11	10	16
49	10	13	15	12	30	24	9	12	12	14	9	10	19
99	17	14	20	12	28	23	10	12	13	13	9	11	18
33	14	15	17	12	29	23	9	10	11	13	9	10	16
106	32	15	12	12	27	20	10	14	11	12	9	11	18
95	29	13	17	11	27	21	10	12	12	13	9	11	19
71	0	13	12	11	28	23	8	12	11	14	8	11	19
49	6	13	13	12	30	24	10	10	12	15	9	11	19
111	17	14	14	12	27	21	9	12	12	13	8	11	17
79	4	12	12	11	28	21	9	10	13	13	9	10	18
96	10	12	16	12	29	23	9	10	11	13	10	11	17
50	2	14	15	13	27	22	9	13	12	13	10	11	18
73	5	14	14	12	29	22	11	10	12	14	9	11	20
74	5	13	18	12	29	24	9	10	12	14	10	10	19
68	49	14	11	12	28	23	10	13	12	15	11	9	17
98	22	15	9	12	30	23	10	9	12	14	9	11	18
92	6	13	11	11	29	22	9	13	13	13	11	10	19
86	1	13	13	13	27	24	9	10	11	14	10	10	19
75	1	13	13	12	28	23	9	10	12	13	10	10	20
65	10	16	11	13	29	23	11	13	12	14	11	11	21
90	26	16	12	12	29	20	8	12	12	13	9	12	19
38	7	16	10	12	28	22	10	11	12	14	11	9	20
43	1	15	12	12	28	23	9	10	12	13	9	10	18
32	13	13	16	11	28	23	9	11	12	13	12	11	19
42	2	13	12	12	28	23	9	10	11	13	9	11	18
75	13	13	12	11	28	22	9	11	11	13	9	10	18
100	17	14	17	12	28	22	9	12	12	14	9	10	19
77	0	15	13	13	30	24	10	12	11	13	8	12	18
78	1	13	17	11	30	21	10	13	11	13	11	10	19
39	2	16	13	12	30	23	9	10	12	13	10	10	19
75	6	14	10	11	27	23	9	10	12	13	9	11	19
60	9	16	10	12	29	23	9	9	12	13	10	11	18
83	1	16	10	12	28	23	9	12	13	15	9	10	18
47	32	13	15	13	29	24	9	13	11	13	10	11	19
28	9	14	15	12	29	22	8	12	12	12	9	11	19
57	5	15	15	12	28	23	9	12	12	13	9	11	18
102	2	14	13	11	29	21	9	13	12	13	11	12	19
96	34	12	10	12	31	22	10	10	12	14	9	9	18
42	16	14	14	12	29	24	10	12	12	13	9	11	18
65	35	15	15	12	28	24	9	13	13	13	11	12	18
50	17	13	19	13	29	23	10	13	13	13	9	10	19
80	0	14	15	12	28	22	9	10	14	14	9	11	18
77	13	12	16	12	30	20	10	13	12	13	10	10	17
99	20	13	15	11	27	23	9	12	12	13	8	9	18
66	36	15	14	11	29	24	9	10	11	15	10	11	18
76	17	13	17	12	28	23	9	10	11	14	10	9	19
67	6	13	16	14	31	24	9	15	13	13	11	9	18
77	27	15	10	11	28	24	10	12	12	13	9	12	16
65	3	14	12	12	27	23	10	13	12	13	12	11	19
105	45	14	17	11	29	21	9	10	11	14	11	10	19
61	3	12	12	11	28	23	9	10	11	14	9	10	19
103	1	13	14	12	28	22	10	10	12	13	9	11	18
37	1	15	16	12	28	23	10	11	11	15	11	11	19
69	6	14	14	13	27	23	9	13	12	13	11	10	17
95	7	13	10	11	30	22	9	10	12	13	10	9	19
66	18	13	9	13	28	23	9	10	12	14	9	10	19
69	17	16	11	12	30	22	8	12	12	14	10	12	19
34	28	14	13	12	28	23	9	13	12	14	11	10	17
76	40	14	11	12	27	22	10	12	13	14	11	10	17
101	5	14	17	12	28	24	9	10	10	14	9	11	19
38	4	13	14	12	27	23	9	13	12	13	9	12	20
92	0	13	10	11	29	22	10	13	11	15	9	10	18
77	38	12	10	12	28	23	9	13	12	13	9	10	19
97	25	14	15	12	30	24	9	12	12	14	9	10	18
76	15	13	14	12	29	20	9	10	12	13	10	10	18
67	7	13	14	12	29	22	10	11	13	14	9	11	18
102	28	13	18	12	29	23	9	10	13	14	9	12	20
74	27	14	12	13	28	23	9	12	12	15	10	11	17
71	6	14	18	13	26	21	9	10	12	14	9	11	20
62	3	14	14	11	28	24	10	10	12	14	9	10	18
45	10	13	10	12	29	22	10	12	12	14	11	9	20
86	3	13	12	12	30	22	10	10	12	13	11	11	18
103	2	15	13	12	29	23	9	12	12	13	9	10	19
100	28	14	13	11	28	25	10	10	12	13	10	10	20
42	0	15	12	13	28	23	9	12	13	13	8	9	21
110	14	15	15	13	28	23	9	12	12	13	9	11	18
93	20	14	15	11	28	22	9	13	12	13	11	11	19
71	6	14	11	12	28	23	9	13	12	14	9	11	19
49	5	14	12	11	26	22	10	12	11	13	8	10	20
100	18	16	15	12	30	21	10	13	12	13	10	11	18
49	10	16	12	13	27	23	10	11	11	13	10	10	19
72	1	15	10	14	30	23	9	12	13	13	11	9	17
33	40	16	14	13	30	22	9	10	12	13	9	10	19
97	30	14	10	13	27	23	10	11	11	13	9	11	17
55	0	13	12	12	26	21	10	10	11	14	11	11	18
47	9	14	15	12	28	22	9	12	12	14	9	9	19
75	12	14	14	11	29	23	8	13	12	14	8	11	18
54	6	15	13	13	30	23	10	13	13	14	11	10	17
28	0	13	12	13	29	22	9	10	11	13	10	11	19
65	1	13	10	13	30	24	9	10	12	13	9	11	18
106	6	12	17	11	26	23	9	13	12	14	10	10	18
56	7	13	16	13	28	23	8	13	12	14	11	9	18
37	3	15	10	13	29	24	9	10	12	14	10	11	18
101	22	13	14	11	28	22	10	12	12	13	9	11	19
67	2	13	10	11	28	21	10	13	13	14	8	13	18
44	36	13	16	12	28	23	9	10	12	13	10	11	17
88	27	15	13	12	30	22	9	12	12	12	12	11	19
77	38	14	10	12	27	22	9	13	13	15	10	10	19
76	4	15	11	12	28	21	9	12	11	13	9	10	18
66	0	13	11	12	28	21	9	13	12	13	11	10	19
98	16	12	13	13	29	23	9	10	11	13	9	9	18
72	8	14	14	11	27	23	9	11	12	13	11	10	20
40	1	14	11	12	27	22	10	12	13	14	11	10	17
42	5	15	12	10	29	22	9	10	12	13	10	11	18
103	3	14	11	12	29	23	9	10	12	14	10	11	17
41	28	14	13	12	27	22	9	10	12	13	11	10	18
88	23	12	16	12	30	24	9	9	14	13	10	10	17
77	5	13	13	12	27	23	8	10	13	14	9	12	17
96	26	14	11	12	30	23	10	11	11	13	10	12	18
43	10	14	12	11	28	20	10	15	11	13	9	12	19
87	3	15	16	12	28	23	10	11	11	15	11	11	19
43	1	16	10	11	28	23	9	11	10	13	9	11	19
73	19	14	14	11	27	23	10	9	13	13	9	12	19
76	5	13	17	11	28	21	10	11	13	15	10	12	17
32	35	15	16	12	28	23	10	11	11	15	11	11	19
72	21	14	20	12	28	23	10	12	13	13	9	11	18
67	3	13	9	13	29	22	9	11	12	13	10	11	19
107	0	13	19	13	29	21	10	12	12	13	9	12	18
26	15	14	12	12	28	23	8	10	12	15	8	11	19
100	10	14	10	13	28	23	9	12	13	15	9	10	19
76	33	14	11	12	30	22	10	10	12	13	9	10	18
100	1	12	11	13	27	22	10	12	10	15	10	10	19
45	1	15	12	11	27	22	9	13	12	14	10	11	18
77	6	14	12	11	28	24	9	12	12	13	9	11	18
55	10	14	12	11	28	22	9	10	12	14	9	12	17
47	10	13	13	13	29	24	10	13	12	13	11	11	19
48	29	14	12	12	27	23	10	12	13	13	10	13	18
71	38	15	11	12	28	22	9	10	12	13	11	11	18
91	50	14	12	11	27	22	10	12	12	13	9	9	18
84	19	15	13	12	28	22	10	10	13	13	8	10	17
53	2	14	14	12	29	20	10	10	12	13	10	10	17
47	36	14	10	11	26	23	9	11	12	13	11	9	18
52	2	12	16	13	29	23	10	13	11	13	11	11	17
52	11	12	17	11	29	21	9	10	12	14	10	13	20
37	19	12	15	12	29	24	9	13	12	14	11	11	18
41	41	13	12	11	28	22	11	12	12	13	9	9	21
42	7	13	13	11	26	23	10	13	12	13	9	10	18
104	1	14	13	12	29	22	9	14	12	13	9	10	19
43	2	14	13	12	29	23	9	10	11	14	9	10	18
79	9	14	10	13	27	24	10	12	11	13	9	9	18
27	2	13	12	12	28	23	9	13	11	14	9	10	20
52	3	15	16	13	27	24	10	11	12	13	10	12	18
69	0	12	11	11	27	23	9	12	11	13	9	11	18
76	3	15	17	12	27	24	9	12	12	13	8	12	18
55	2	12	11	11	27	23	10	13	12	14	10	12	18
43	7	14	15	12	30	24	9	12	12	14	9	10	18
42	17	12	11	12	28	22	9	11	11	14	9	9	19
74	15	14	13	13	27	23	9	13	13	13	10	11	19
47	17	15	12	12	27	22	8	10	12	13	10	10	18
31	0	15	11	11	29	23	9	12	11	14	8	10	17
94	19	14	16	12	30	20	9	10	11	13	8	10	19
94	17	14	16	13	29	23	10	10	12	14	11	10	19
65	38	14	17	12	28	24	9	10	10	14	9	11	19
39	6	15	17	12	29	24	9	11	12	13	9	12	20
99	25	13	9	11	28	23	9	11	11	13	10	11	17
65	27	14	17	12	27	21	10	10	12	13	10	11	19
98	11	14	12	11	29	22	9	10	13	15	9	10	19
75	35	15	13	12	29	20	10	13	11	14	9	10	19
51	5	14	17	13	28	24	9	12	12	14	9	12	17
82	3	14	16	13	29	23	9	13	12	14	10	11	19
96	2	16	10	12	25	24	9	13	12	13	9	11	19
104	14	13	16	12	27	22	10	10	12	13	9	11	15
104	1	13	12	13	26	20	9	12	13	13	9	11	19
109	15	13	12	13	29	23	9	10	11	13	11	11	19
89	0	14	14	13	29	23	9	11	12	13	11	11	19
56	2	13	10	12	28	21	9	12	12	14	9	10	18
85	2	12	13	12	27	22	9	10	11	14	10	9	19
79	8	15	12	11	27	21	9	12	12	13	9	11	18
72	0	13	12	11	27	22	10	13	14	14	9	10	17
93	7	13	14	11	29	20	10	12	12	14	9	12	18
94	33	16	11	12	30	22	8	12	12	14	10	12	19
87	3	15	13	12	29	23	9	12	12	13	9	10	19
65	2	13	15	11	29	22	9	10	11	13	9	11	17
42	1	13	13	12	27	24	9	10	13	13	9	11	19
85	19	15	10	13	28	24	9	13	12	13	11	12	21
68	6	13	14	12	28	22	10	11	13	14	10	11	19
40	28	12	10	12	29	21	9	10	12	13	10	11	18
68	2	13	10	11	28	24	9	12	12	13	8	13	20
85	0	14	15	12	28	21	9	13	12	14	11	11	20
72	18	12	16	11	30	22	8	10	12	14	11	9	18
84	5	14	15	13	27	22	9	13	12	13	10	11	18
87	28	12	17	11	28	24	10	10	11	13	9	11	17
97	6	13	10	12	27	23	10	10	13	14	10	12	19
42	7	12	16	13	30	22	10	10	12	14	11	10	19
84	5	14	11	12	27	22	10	13	12	13	11	11	17
47	21	13	14	12	29	22	9	10	11	13	9	9	18
