# Supplementary material for: Using game theory to thwart multistage privacy intrusions when sharing data
Source: Sci Adv. 2021 Dec 10;7(50):eabe9986. doi: 10.1126/sciadv.abe9986 (PMC8664254; doi:10.1126/sciadv.abe9986)
Supplement: Supplementary file 2 — Data S1 [file sciadv.abe9986_data_s1.zip › sciadv.abe9986_data_s1/DemoKAnonymization/exp/2058/data/target_data/i56.csv]

YOB	State	STR1	STR2	STR3	STR4	STR5	STR6	STR7	STR8	STR9	STR10	STR11	STR12
43	22	13	14	12	29	22	10	11	11	15	9	10	19
95	4	12	12	14	28	22	10	13	13	15	9	10	18
86	6	13	13	12	27	22	9	10	13	14	10	13	18
35	8	14	10	12	28	22	9	10	12	14	9	11	17
66	9	14	12	13	29	24	9	10	14	15	10	9	19
106	50	13	15	12	27	22	9	10	12	14	10	11	17
94	9	15	16	11	29	21	9	10	13	14	9	11	20
105	0	13	10	11	27	23	10	12	13	13	9	11	20
98	7	15	10	12	27	23	11	10	12	13	9	11	18
52	5	14	11	13	28	24	9	11	13	14	10	11	19
38	45	14	12	12	28	21	9	12	12	13	9	12	19
92	2	14	13	12	28	23	10	10	11	13	9	10	18
74	3	13	13	12	29	22	9	12	12	14	8	14	19
64	19	14	13	12	27	22	9	13	12	14	11	10	19
100	10	13	12	11	29	24	10	11	11	13	9	12	18
52	7	14	14	12	27	23	9	9	12	13	11	9	18
53	2	16	15	11	28	23	9	10	12	13	10	11	19
72	26	13	12	11	28	23	9	11	12	13	9	11	20
71	1	13	12	12	27	22	9	13	13	13	11	12	19
74	6	13	14	13	31	22	8	10	13	13	11	11	18
60	2	16	14	13	30	24	9	12	13	14	11	11	18
63	12	15	10	12	31	20	10	12	11	13	10	10	19
73	12	12	13	13	29	23	9	10	11	13	9	9	18
68	0	14	10	12	28	23	9	10	12	14	10	12	18
103	21	16	19	13	29	22	9	10	12	13	9	10	19
93	1	13	12	12	28	21	9	12	12	13	10	10	17
105	12	13	12	11	30	22	9	12	11	13	10	10	20
76	2	15	12	11	28	23	9	10	12	13	10	11	19
51	44	13	10	13	28	23	9	10	11	14	9	10	19
106	11	15	15	12	28	23	9	12	14	13	11	10	18
104	16	12	11	11	28	22	10	12	11	13	9	11	19
59	4	12	12	11	28	23	9	14	13	14	8	9	19
55	15	12	15	13	28	22	9	14	12	13	10	11	18
90	0	15	10	11	27	22	9	10	11	14	11	9	19
57	17	14	13	12	30	23	9	12	13	13	9	12	19
72	7	15	12	11	27	21	10	10	11	13	9	11	17
47	1	14	13	12	28	24	9	10	11	14	8	11	20
27	4	15	12	12	27	23	9	12	11	13	11	10	19
101	17	15	15	12	26	22	10	12	12	14	9	11	19
66	2	13	11	13	28	21	9	10	12	14	11	11	20
72	5	14	12	11	30	23	10	10	12	14	9	10	20
99	3	14	14	11	28	23	10	13	12	14	11	9	17
71	26	12	13	13	29	23	10	12	12	14	9	11	18
39	14	13	16	13	27	23	9	12	13	14	9	11	19
50	3	14	9	11	27	22	10	12	12	13	8	11	19
71	17	14	10	12	28	24	9	12	11	13	9	11	20
101	9	12	13	11	29	23	9	12	12	14	9	11	19
36	8	12	13	11	28	23	9	12	12	13	12	12	17
48	4	13	19	12	31	23	10	10	12	15	10	11	19
51	9	15	13	12	30	22	9	10	11	14	9	10	19
92	31	13	16	12	27	24	10	13	12	14	8	11	18
35	27	13	12	12	28	22	9	12	12	13	8	9	19
75	10	15	14	12	29	22	10	12	11	14	11	9	19
74	27	12	15	12	29	22	9	10	13	13	10	11	17
81	4	14	10	13	29	23	10	10	11	14	9	10	19
93	0	14	10	12	27	22	9	10	12	14	10	9	18
62	33	12	13	12	28	24	10	10	11	13	9	11	17
98	29	16	17	13	28	22	10	13	12	13	8	10	18
43	4	16	10	14	29	23	9	13	13	13	10	11	18
50	1	16	15	12	31	22	10	10	11	13	10	10	17
58	6	14	14	11	28	25	9	12	11	14	12	10	19
84	31	13	15	12	28	24	10	12	12	15	11	11	18
31	5	13	10	12	29	22	10	13	13	13	10	10	19
48	3	15	14	11	26	23	8	10	13	14	10	11	18
63	0	14	12	12	31	24	9	12	11	13	9	11	19
74	9	14	10	13	28	22	9	11	11	13	8	9	19
67	0	14	12	12	27	22	9	10	12	13	11	12	20
94	11	14	10	11	30	23	9	10	12	14	10	11	19
44	36	11	14	12	31	24	9	12	10	13	8	9	17
41	11	14	10	12	30	23	9	10	12	13	9	11	20
102	6	14	10	11	27	23	9	10	12	13	10	12	17
29	50	14	13	11	30	23	10	10	12	14	9	10	20
81	2	12	12	11	28	21	9	10	13	14	12	12	19
74	6	13	14	11	29	22	10	12	13	13	9	10	19
75	1	14	12	13	29	24	9	10	14	15	10	9	19
67	2	12	13	12	26	22	9	12	13	13	8	11	18
110	10	13	10	12	30	23	9	14	11	14	10	12	19
92	7	12	12	11	30	23	9	12	11	13	10	11	17
104	4	14	13	12	28	22	9	12	12	13	9	10	18
79	33	14	19	12	27	22	9	10	12	14	11	11	18
96	34	14	11	11	29	24	9	10	12	14	9	9	21
100	11	15	15	11	29	25	9	10	12	13	10	9	18
106	3	13	10	12	28	23	9	13	10	14	11	11	17
36	4	13	11	11	28	23	9	10	13	13	10	10	18
103	24	12	12	12	31	22	10	10	11	13	9	11	20
87	32	13	11	11	29	23	10	10	11	13	9	11	18
98	19	12	14	11	28	22	10	12	12	14	10	10	18
92	6	13	11	12	29	22	8	10	12	14	10	13	20
90	17	13	10	12	28	22	9	10	12	14	10	13	17
93	0	14	13	13	31	22	9	12	12	14	11	11	20
78	29	14	15	12	28	24	10	10	12	13	9	12	19
91	1	14	12	12	30	23	10	12	11	13	10	10	19
49	0	12	14	12	27	22	10	10	12	13	11	12	17
50	4	13	10	12	28	23	9	10	13	14	10	13	20
86	1	15	16	12	28	23	9	13	12	14	11	11	18
90	1	14	13	11	29	22	9	10	12	14	10	9	19
66	0	14	10	12	28	21	9	14	12	13	9	10	19
105	27	15	18	12	27	22	9	10	12	13	10	10	16
65	24	15	13	12	30	23	9	10	11	14	9	10	19
87	8	13	17	13	27	23	9	13	12	13	10	12	18
110	2	13	12	13	26	20	9	12	13	13	9	11	19
95	6	14	11	11	29	23	10	13	13	14	9	10	19
96	3	16	10	11	28	20	8	12	13	13	10	10	17
95	11	13	17	11	30	22	10	10	11	13	9	12	17
84	22	14	12	12	29	20	10	10	13	14	8	10	17
79	5	15	13	12	30	22	10	10	13	14	10	10	18
79	17	12	9	13	29	24	9	10	11	14	10	10	18
94	14	14	17	11	31	25	9	11	12	13	9	9	18
86	49	13	15	11	27	23	9	12	12	13	8	9	18
72	18	14	13	11	31	23	9	12	12	14	9	12	16
98	32	14	16	12	29	22	9	12	10	13	9	10	19
49	3	14	10	11	30	23	9	13	12	13	12	11	19
32	33	15	15	12	28	23	9	12	13	13	9	11	20
30	5	13	17	11	29	23	10	10	11	14	10	12	18
69	3	14	11	12	27	23	9	10	12	13	9	12	19
69	36	14	12	11	29	22	10	10	11	13	9	10	18
23	2	15	10	12	30	24	9	12	12	14	10	9	17
79	9	13	17	12	27	23	10	13	11	13	9	11	16
70	15	15	9	12	30	23	9	10	11	13	9	10	19
101	50	16	10	12	26	23	9	10	12	13	12	9	18
34	46	13	18	11	29	22	9	12	11	13	10	10	19
47	40	13	13	11	29	23	10	12	13	13	11	13	19
90	25	13	10	11	28	22	10	12	12	13	12	10	18
33	20	13	12	12	30	25	9	13	13	13	9	11	20
95	10	13	11	11	29	23	10	10	11	13	9	11	18
84	21	15	17	11	29	22	9	13	12	13	11	11	18
78	6	14	10	11	27	23	9	10	12	13	10	12	17
67	10	14	15	13	28	22	9	12	12	13	9	12	20
107	12	14	16	12	28	21	9	13	12	13	9	10	17
69	19	13	10	11	26	22	10	14	12	13	10	12	19
103	36	13	13	11	28	21	9	12	11	13	8	11	20
62	15	14	13	11	28	23	10	10	12	14	11	11	19
79	5	14	10	12	26	22	10	10	13	15	11	10	19
23	1	14	12	12	27	21	10	12	11	13	10	11	19
61	16	16	13	11	28	23	9	10	12	13	11	10	18
69	15	13	11	11	28	23	9	10	13	13	10	10	18
97	17	13	18	12	28	22	9	13	12	13	9	11	20
56	43	13	11	13	29	20	9	14	12	13	10	9	19
108	35	14	16	11	29	23	9	12	12	13	10	10	20
35	31	15	10	12	31	20	10	12	11	13	10	10	19
89	30	13	11	12	28	21	9	13	12	13	11	10	19
96	1	13	17	12	29	24	9	10	11	15	9	9	18
37	5	13	15	12	27	23	10	11	12	14	8	11	18
42	6	15	13	12	27	23	9	10	12	13	9	9	18
96	11	13	13	13	28	23	9	10	12	13	9	10	19
64	0	13	10	11	27	23	9	10	13	13	9	10	19
48	21	13	10	12	28	23	10	12	12	14	12	11	19
73	4	13	12	12	30	23	9	10	12	12	10	10	17
100	17	12	13	11	29	24	10	12	11	13	9	10	18
66	12	14	14	13	28	24	9	13	13	15	9	9	18
69	6	14	11	11	29	20	9	10	12	13	9	11	19
86	36	13	16	12	26	21	9	9	12	15	9	11	20
70	29	13	10	12	29	25	8	10	13	13	9	11	19
110	5	13	13	12	29	22	9	13	12	14	9	10	19
106	35	13	12	12	27	22	9	12	13	14	9	9	19
52	14	15	18	12	27	22	9	10	12	13	10	10	16
92	0	13	14	11	28	22	10	12	12	13	9	11	19
37	34	13	18	13	28	22	9	13	12	14	10	11	18
53	21	13	12	11	29	23	10	12	11	13	9	10	18
82	3	12	16	12	28	21	9	13	12	15	9	11	19
77	17	13	16	13	28	22	9	10	12	13	9	9	18
55	36	13	14	12	30	23	9	10	11	15	11	9	18
99	5	13	16	12	29	22	8	12	13	13	11	11	17
36	6	12	14	11	27	23	9	12	12	15	9	11	19
88	19	12	13	12	29	22	9	10	14	13	10	12	18
68	2	14	13	12	30	22	10	12	12	13	8	10	17
45	34	16	17	11	28	23	9	12	12	15	10	11	20
54	5	15	13	13	30	22	9	10	13	14	9	11	17
53	1	13	10	12	29	21	10	12	12	14	9	9	19
50	31	13	15	12	30	22	10	13	11	14	9	11	18
107	31	13	12	12	28	21	10	12	12	15	9	9	17
77	7	16	14	13	29	23	9	10	13	15	9	9	18
34	38	13	14	11	31	21	9	11	14	13	10	9	19
98	12	13	11	12	30	24	10	10	12	13	10	10	20
114	6	12	14	12	29	22	10	10	14	14	11	11	17
28	2	15	13	12	27	24	8	10	12	13	10	10	18
37	4	14	14	11	28	25	9	12	11	14	12	10	19
47	23	14	20	12	27	22	9	11	12	13	9	11	19
65	8	15	20	12	26	23	10	10	12	14	10	11	17
98	15	13	14	11	27	23	9	12	11	14	9	11	18
78	41	12	16	12	29	23	9	13	12	13	9	9	16
100	16	15	10	12	28	25	9	14	12	13	10	11	18
45	9	13	15	12	27	23	10	12	11	14	9	11	19
65	16	13	10	11	29	22	10	13	11	15	9	10	18
93	0	12	12	13	30	21	10	10	13	13	9	11	19
71	1	13	10	12	29	23	9	10	12	14	9	10	18
77	0	15	13	12	26	22	10	10	12	13	9	11	19
48	2	13	17	12	28	23	9	13	12	13	10	11	19
56	1	12	13	12	30	22	9	12	11	15	9	10	19
100	2	15	13	11	28	23	9	11	12	13	9	12	18
56	0	14	14	13	28	23	10	12	12	13	10	10	19
78	23	14	13	12	28	23	9	13	12	14	11	10	16
49	17	14	16	12	28	22	9	12	13	13	9	10	18
67	1	15	16	11	30	22	9	10	12	14	9	12	20
104	39	13	10	12	28	23	9	12	12	14	9	10	18
75	35	15	13	12	29	20	10	13	11	14	9	10	19
113	21	14	15	12	28	22	10	10	12	14	12	12	19
102	24	13	16	11	30	22	9	10	13	14	10	9	18
54	5	14	12	13	30	24	9	12	12	13	9	10	20
38	19	14	13	12	28	22	10	12	13	13	9	11	18
90	0	13	11	12	29	23	10	10	11	13	10	10	20
89	14	14	13	11	29	22	11	13	12	14	9	10	20
101	5	12	12	13	27	24	9	10	12	15	9	11	19
56	14	14	15	12	29	23	9	10	11	13	12	12	19
85	43	14	12	13	27	22	9	12	11	13	10	11	19
97	2	14	12	11	30	25	9	14	12	14	9	11	20
98	41	14	9	13	29	23	10	13	13	13	10	11	20
55	0	12	14	12	29	23	11	12	11	15	11	11	19
55	22	12	11	11	27	23	10	13	12	14	10	12	18
104	0	13	11	12	27	24	9	12	11	13	9	12	19
95	3	13	14	11	28	24	9	11	11	15	10	11	18
71	0	14	10	12	27	22	9	10	12	14	10	12	19
65	36	15	18	13	29	22	9	11	13	14	9	10	18
92	23	15	10	12	28	20	10	13	13	13	10	10	20
82	1	13	20	12	29	20	10	11	12	13	11	11	19
107	0	14	13	12	27	23	10	12	13	13	9	10	18
24	7	14	13	12	28	23	9	10	12	15	9	10	19
84	3	14	14	11	30	22	10	13	13	13	10	12	19
49	1	14	11	12	28	23	9	13	12	14	9	11	19
98	1	15	12	13	30	24	9	12	11	13	9	10	18
62	0	16	14	11	28	22	10	13	12	13	9	11	18
68	0	13	12	13	29	23	9	10	11	13	11	11	19
67	38	15	10	13	28	20	9	10	12	13	10	10	19
53	2	16	13	12	27	24	9	10	12	13	9	11	18
50	13	13	18	13	29	22	8	13	12	14	9	10	19
63	34	15	13	12	28	22	9	12	11	15	10	9	19
54	0	13	17	12	28	24	9	13	13	13	9	12	18
59	11	13	12	12	28	23	9	12	11	13	9	10	19
52	13	14	14	13	30	23	9	13	12	13	10	11	16
42	12	13	10	11	28	21	10	13	13	14	8	13	18
101	9	13	11	13	29	23	9	10	12	13	10	10	19
55	7	14	13	12	29	22	9	10	11	13	10	11	18
65	2	14	16	11	26	22	9	13	12	13	9	11	18
50	7	13	13	12	28	23	9	10	12	13	9	10	18
79	11	13	16	12	27	23	10	12	12	14	9	11	19
98	14	15	12	12	27	20	10	10	12	13	11	11	17
59	10	15	17	12	28	24	9	10	12	14	10	10	20
102	3	12	16	12	30	23	9	10	13	13	9	10	17
52	6	14	10	11	29	24	9	10	11	13	11	10	19
58	27	14	11	13	30	22	9	10	11	13	11	11	16
54	1	15	17	14	29	23	9	12	11	13	9	9	18
99	1	13	16	11	31	23	9	13	12	14	10	11	18
56	4	13	19	12	28	23	9	10	12	14	10	11	19
79	22	13	12	11	30	23	10	10	13	14	9	9	19
67	3	16	10	12	28	22	9	13	12	15	9	11	18
99	2	14	13	12	29	22	9	14	12	13	9	10	19
69	2	15	13	13	28	22	9	12	14	13	9	11	19
34	0	14	15	12	30	22	10	12	10	13	10	11	18
51	1	14	13	13	28	23	9	10	11	14	10	13	19
108	1	12	17	11	29	21	8	10	12	14	10	13	20
49	29	13	13	12	27	23	9	13	11	14	11	11	17
52	3	14	13	12	29	24	9	10	11	13	9	11	19
37	44	13	12	12	29	23	9	13	11	13	9	10	19
78	1	12	14	13	28	24	9	15	11	13	11	10	20
108	0	13	14	11	30	22	9	12	12	14	8	9	20
107	2	14	13	12	28	23	9	10	12	15	11	9	18
95	32	16	17	14	29	23	10	13	12	13	11	11	16
67	10	13	11	13	28	21	9	13	13	13	9	11	18
97	6	14	16	12	28	23	9	12	12	13	9	9	19
101	27	13	10	12	30	23	9	14	12	14	11	10	18
55	15	15	10	12	28	23	9	11	11	13	9	10	18
57	2	13	12	12	28	23	9	10	11	13	10	11	20
107	13	14	10	12	26	23	10	12	12	14	10	11	19
62	22	13	10	13	28	23	9	11	12	13	9	10	17
105	1	13	12	12	27	21	9	13	13	13	9	10	19
82	17	14	14	11	29	25	8	10	12	14	11	11	17
81	6	14	12	13	27	23	10	10	12	14	9	9	19
73	25	15	15	12	27	24	9	11	14	13	11	11	16
101	17	14	11	12	26	22	9	10	13	13	10	10	18
32	18	15	14	12	28	23	9	10	13	13	9	10	19
105	5	14	18	12	27	22	9	10	11	13	9	10	17
56	1	13	10	12	30	23	8	12	11	13	9	10	18
113	8	13	12	11	28	23	10	10	12	13	9	11	18
66	2	13	11	11	29	24	9	11	11	15	8	11	17
77	14	14	9	11	28	21	10	12	13	14	11	9	19
42	28	13	9	13	28	23	9	10	12	14	9	10	19
93	6	14	14	13	30	21	10	10	12	13	10	10	17
96	3	14	15	12	28	22	9	10	12	14	11	10	19
113	12	13	10	11	28	21	10	13	13	14	8	13	18
46	0	14	15	11	27	23	9	13	12	13	11	9	20
72	8	13	10	12	27	21	9	10	11	14	8	12	16
107	47	14	13	12	28	23	9	10	12	14	10	10	17
51	12	13	13	11	27	22	10	13	12	14	9	10	20
65	19	13	17	11	29	22	9	12	11	13	9	11	19
103	0	15	10	12	28	22	10	15	12	14	11	11	19
86	18	13	16	12	28	22	9	13	12	13	9	10	18
82	0	16	16	12	30	22	9	12	12	14	9	10	18
42	32	13	13	13	27	24	10	10	11	13	10	11	19
80	2	15	15	12	28	24	9	13	13	13	11	12	18
100	9	14	10	12	28	22	9	10	11	14	11	10	18
86	7	13	17	12	31	23	9	13	12	13	9	10	17
83	0	12	12	11	28	23	10	12	12	14	10	11	19
82	23	15	12	12	30	24	10	10	12	13	9	10	18
78	0	13	13	13	27	24	9	12	12	12	9	11	18
88	6	14	10	11	27	24	10	13	12	13	9	12	18
85	16	14	10	13	28	25	10	13	12	13	10	10	19
71	16	13	12	13	27	23	9	10	11	14	10	11	18
41	11	14	15	13	28	21	9	10	12	13	9	11	19
42	4	12	14	11	27	23	10	11	12	13	9	10	18
35	8	15	10	12	30	23	9	10	11	13	8	12	19
72	25	14	13	13	28	23	9	11	11	13	11	10	19
26	0	13	16	11	28	22	9	14	11	13	9	12	19
55	18	13	11	12	27	24	9	10	11	14	9	9	19
36	8	15	13	11	27	22	10	13	12	14	10	11	19
45	2	12	18	12	28	24	9	12	12	13	9	10	17
104	14	12	16	13	28	22	9	12	12	13	9	11	20
102	4	12	14	12	27	24	9	13	12	14	9	9	17
81	7	14	9	13	29	23	9	10	12	13	9	11	18
87	11	14	14	13	30	20	9	13	12	14	9	11	18
77	10	14	14	13	31	23	9	11	11	14	10	11	18
54	2	14	10	12	29	24	9	12	13	13	8	10	18
82	33	14	20	14	28	21	9	13	13	13	11	11	18
108	8	16	14	11	29	22	10	12	12	13	10	11	19
81	18	13	13	12	28	23	9	10	13	13	9	12	17
110	39	14	13	13	27	22	9	10	11	13	10	11	19
53	0	14	10	12	29	24	10	12	12	14	10	10	21
97	21	13	13	12	27	22	9	12	12	13	9	11	19
67	33	14	13	11	29	24	8	10	12	15	11	10	17
83	6	13	13	12	27	24	10	11	12	14	9	11	17
81	36	14	10	11	27	23	9	12	11	13	8	11	19
97	1	12	11	12	28	21	9	14	12	13	10	10	19
59	28	15	11	12	28	22	9	10	12	13	10	11	19
49	2	15	14	12	27	23	9	11	14	14	9	10	19
73	15	13	14	12	27	22	10	12	12	13	10	11	18
81	22	13	12	11	29	23	10	12	11	13	9	10	18
70	14	13	10	12	27	23	10	10	11	13	8	11	19
106	8	16	12	13	28	23	10	14	13	13	9	11	18
37	2	14	10	12	27	24	10	12	11	13	9	11	19
69	1	14	10	11	30	22	9	12	12	13	10	10	18
104	1	13	15	13	29	24	10	13	11	14	9	12	18
63	4	14	13	12	30	23	9	12	11	13	9	11	20
74	19	13	15	12	28	25	9	10	12	13	10	10	18
99	18	12	15	13	30	22	9	10	12	14	11	10	19
104	1	14	13	11	28	25	10	10	12	13	10	10	20
89	0	15	10	12	30	22	9	10	12	15	9	11	18
59	9	15	18	11	28	23	10	10	11	15	10	11	18
100	1	14	18	13	27	22	9	10	11	13	9	10	17
68	39	11	12	12	30	23	10	10	12	13	9	10	17
33	2	14	10	13	29	23	9	10	12	15	10	12	17
90	1	13	10	12	27	21	9	10	11	14	8	12	16
61	15	12	14	12	27	24	9	13	12	14	9	9	17
72	33	14	13	12	29	21	9	12	12	13	11	10	18
47	5	14	14	11	27	23	8	10	12	13	9	10	18
97	1	12	12	11	29	23	9	13	11	13	9	9	18
53	2	14	10	11	27	24	9	10	10	14	9	11	18
69	28	14	16	12	30	23	9	12	12	14	10	10	20
27	22	13	13	12	29	23	10	12	12	13	10	11	18
46	0	13	12	12	29	24	10	15	12	14	9	9	20
77	14	14	13	12	27	22	10	12	12	13	9	10	18
95	9	14	10	13	27	22	9	12	11	14	9	11	18
63	42	14	12	12	28	22	10	13	11	14	10	10	19
112	6	14	16	13	26	23	11	12	10	13	11	10	20
75	1	15	20	12	29	24	9	10	14	14	10	11	18
100	0	15	13	12	26	21	10	10	11	14	10	10	19
75	20	15	11	12	28	23	9	10	11	14	11	9	19
33	12	15	12	12	28	23	10	11	12	13	10	12	18
72	10	13	18	11	29	23	10	10	12	13	10	10	19
67	5	13	12	12	27	24	10	12	11	15	10	10	18
49	21	14	18	12	29	24	10	13	12	15	10	11	19
68	27	14	10	11	27	23	9	12	11	13	10	10	19
101	28	15	13	12	30	22	10	10	13	14	10	10	18
79	4	16	13	12	28	22	10	12	12	14	9	12	18
103	6	14	12	13	29	23	10	10	12	14	10	11	18
101	24	15	15	12	28	24	9	10	12	14	9	10	18
58	25	15	10	11	30	23	9	10	11	14	11	10	17
46	14	14	10	12	28	24	9	12	11	13	9	11	20
44	2	13	16	12	28	24	9	12	13	14	8	11	19
60	29	13	13	12	27	23	8	10	13	14	9	12	17
86	0	15	17	12	28	22	10	12	11	13	9	11	20
23	3	14	15	12	29	23	9	11	11	13	9	13	17
71	0	13	12	12	27	22	9	11	13	13	10	10	19
57	16	13	14	11	28	24	9	11	11	15	10	11	18
110	4	14	12	12	28	22	9	12	12	14	9	13	18
56	1	15	14	12	30	25	9	10	12	15	9	13	19
77	31	14	13	12	28	22	9	10	11	14	12	11	18
114	5	13	12	12	28	24	9	12	13	13	10	10	18
100	2	14	12	12	27	21	10	12	11	13	9	10	19
62	33	13	12	13	29	23	10	13	12	13	10	12	19
25	0	13	10	13	30	24	9	10	12	13	9	11	18
53	0	13	16	11	28	23	9	11	12	14	9	10	17
47	1	15	16	13	28	24	9	10	11	13	8	11	17
49	29	14	14	12	27	23	9	9	12	13	11	9	18
58	3	15	11	13	29	23	9	12	10	13	11	11	18
84	0	15	13	12	30	21	11	13	12	14	10	11	19
105	5	14	10	13	29	23	9	13	12	13	11	10	20
75	0	12	12	12	29	23	9	10	13	15	11	11	19
94	4	14	18	12	30	23	10	10	12	13	9	9	19
68	6	13	17	11	27	21	10	12	12	13	9	11	19
109	23	14	10	13	29	24	9	12	12	14	9	10	16
59	12	15	17	12	28	24	9	10	13	14	10	10	18
70	19	14	13	12	28	21	9	10	13	13	9	10	18
97	7	15	16	12	29	23	10	10	12	14	9	11	19
45	9	13	10	12	28	22	10	10	12	13	9	10	18
47	13	13	14	13	29	23	10	10	11	13	9	10	18
30	0	13	10	13	30	22	9	10	12	14	12	10	18
86	2	14	12	12	27	23	8	12	11	13	11	10	19
62	6	13	13	11	27	22	9	10	10	13	11	10	19
46	9	11	13	12	28	24	10	10	12	13	9	11	18
35	22	15	10	12	30	24	9	12	12	14	10	9	17
69	4	14	14	13	27	23	9	13	12	13	11	10	17
95	12	15	11	11	29	22	9	11	11	14	10	10	18
44	6	14	10	13	27	24	9	10	13	13	10	12	17
62	10	13	12	12	28	23	10	10	12	14	9	11	18
78	0	13	16	11	28	23	11	10	12	13	9	10	19
49	11	12	16	13	28	22	9	12	12	13	9	11	20
100	25	12	19	13	30	22	9	10	12	13	8	11	19
54	15	16	13	12	31	21	9	12	12	14	9	10	16
102	12	13	10	12	29	24	9	12	11	13	9	9	19
45	22	14	9	13	30	22	9	12	12	14	8	10	19
88	0	13	10	12	30	22	10	12	11	13	8	11	18
56	2	13	16	12	28	23	9	15	13	14	9	9	19
47	9	13	13	12	29	24	9	10	12	14	9	11	19
58	6	14	13	11	29	21	9	12	14	13	9	10	19
51	0	13	16	11	31	21	10	12	12	13	9	11	19
106	3	13	15	13	28	25	11	10	12	14	9	11	18
52	45	15	10	12	30	21	9	10	12	12	9	11	18
51	22	15	15	12	29	22	9	10	12	13	11	11	18
114	0	14	17	12	28	20	10	10	12	13	11	11	19
74	3	15	19	12	27	22	9	12	12	13	8	10	19
52	3	12	10	11	28	21	10	12	11	14	9	11	18
72	20	13	13	13	29	21	10	10	12	13	9	11	18
70	5	14	16	12	30	24	9	10	12	15	9	12	19
38	2	12	12	13	27	23	9	12	12	13	9	12	20
66	0	13	20	13	31	22	9	10	12	13	10	10	19
50	35	14	12	13	28	22	9	10	11	13	9	10	18
46	10	12	14	11	28	21	8	10	12	13	9	13	18
111	18	15	13	11	28	22	9	10	12	13	10	10	20
112	12	12	12	12	28	24	9	12	14	13	9	10	18
98	9	13	10	13	28	22	10	12	12	14	9	11	17
79	42	12	10	12	29	23	9	10	10	13	11	10	19
108	5	16	13	12	28	23	9	12	12	14	10	10	18
40	8	16	11	12	28	21	9	10	12	14	9	11	18
72	8	12	13	11	27	23	9	10	11	13	8	11	19
65	14	13	14	11	26	22	9	10	12	13	9	10	18
98	0	14	10	12	28	21	10	12	11	14	10	11	19
57	4	15	10	13	27	21	10	10	12	14	9	9	17
44	28	14	13	12	27	22	9	13	12	14	11	10	19
35	28	13	12	11	30	23	11	10	11	13	10	12	18
69	2	15	9	12	30	24	10	12	12	13	10	11	17
45	23	13	19	13	29	19	10	12	11	14	9	11	18
71	7	14	14	11	28	20	10	12	11	13	9	10	19
65	2	15	17	12	30	22	9	10	12	14	11	11	20
104	36	14	9	12	28	22	10	13	13	13	10	11	18
47	0	12	12	11	30	23	9	14	12	14	9	10	19
44	23	16	17	14	29	23	10	13	12	13	11	11	16
72	19	14	12	11	30	20	9	13	12	13	11	11	19
115	10	14	12	11	30	23	9	10	12	14	9	10	17
74	16	14	15	12	28	22	10	10	13	14	10	10	17
55	7	13	17	12	27	22	10	10	14	14	10	10	19
66	2	16	20	11	29	22	10	13	11	14	8	10	18
68	0	13	17	12	29	24	10	10	12	14	9	10	17
73	24	13	10	11	27	23	9	10	11	13	9	9	18
48	3	13	12	12	28	23	9	13	11	14	9	10	20
112	9	16	13	13	28	20	9	12	12	14	10	10	20
63	22	14	13	12	28	22	10	12	13	14	11	9	19
52	5	13	11	11	28	22	9	12	12	12	12	10	17
64	6	14	17	13	28	23	8	10	12	13	10	12	18
51	4	13	20	13	29	21	9	12	11	13	9	11	20
57	6	13	17	12	27	22	10	10	14	14	10	10	19
73	6	14	16	13	29	23	9	12	12	13	10	10	17
44	8	12	17	11	28	20	9	12	11	14	8	11	19
85	11	12	12	12	29	22	10	12	12	14	9	11	18
42	3	14	12	12	30	23	9	10	12	13	9	10	19
90	23	14	13	12	29	21	9	12	12	13	11	10	18
29	17	14	17	12	27	23	10	13	12	13	9	11	19
47	1	15	12	13	27	21	10	10	12	13	11	11	17
45	2	15	10	11	27	20	10	10	12	13	10	11	18
80	28	15	13	12	27	22	10	14	12	13	10	10	20
53	5	13	17	11	27	23	10	12	12	12	9	11	19
74	22	12	16	13	30	22	10	10	12	14	11	10	19
109	17	13	10	11	29	23	9	10	13	14	10	10	17
41	0	14	16	12	29	22	9	12	10	13	9	10	19
48	2	12	13	13	27	24	9	10	13	14	9	11	19
64	4	15	10	11	28	23	9	10	11	14	10	11	19
52	41	14	16	13	26	23	10	10	12	13	10	10	19
68	12	13	19	12	28	23	11	10	12	14	10	11	19
70	0	14	13	11	29	20	9	12	14	13	9	10	19
66	50	13	16	11	28	22	10	12	12	14	9	10	19
76	20	13	12	11	32	22	9	10	12	13	11	10	19
86	11	13	13	13	29	23	9	13	12	14	12	10	18
98	0	15	10	12	28	23	9	10	12	13	11	9	17
81	13	13	17	12	27	23	10	13	11	13	9	11	16
65	19	14	16	12	30	23	9	10	12	15	9	12	19
99	25	16	12	12	27	23	10	12	12	14	9	10	17
58	34	14	13	12	27	24	8	9	11	13	9	11	17
111	24	12	13	12	26	23	9	12	11	14	11	11	18
35	12	15	17	14	28	23	9	10	11	13	10	11	17
84	1	14	13	12	30	23	9	14	11	13	9	10	18
43	4	12	18	12	30	22	9	12	12	13	10	9	19
90	3	13	16	11	28	24	10	10	12	13	10	10	19
109	13	13	10	12	28	22	10	10	11	13	9	11	18
47	3	15	17	12	27	24	9	12	13	14	9	11	18
70	1	14	13	12	29	22	10	14	12	15	10	11	17
96	2	14	9	13	28	23	9	10	12	13	9	11	18
73	27	15	13	12	30	21	11	13	12	14	10	11	19
33	6	13	10	11	29	22	10	13	11	15	9	10	18
48	0	15	10	13	27	21	10	10	12	14	9	9	17
106	27	15	17	12	27	22	10	9	12	13	9	9	18
42	14	15	12	11	29	21	9	12	11	13	9	10	18
103	0	15	14	13	28	22	9	13	13	13	8	11	16
99	12	13	13	12	29	22	10	11	13	14	9	11	18
93	8	14	18	13	28	22	10	10	12	14	10	10	18
41	8	15	12	12	27	20	10	14	11	12	9	11	18
27	7	15	11	12	30	22	9	12	11	14	9	9	18
39	27	14	16	14	29	22	9	11	12	13	10	11	18
58	1	15	12	12	31	25	9	10	13	13	9	11	20
56	4	13	12	11	31	24	9	10	12	13	9	11	17
98	10	12	17	12	27	23	9	10	13	13	8	12	18
84	19	14	12	13	27	22	9	10	11	15	9	11	18
80	2	12	12	11	27	23	9	12	12	15	11	10	19
80	12	15	13	12	30	21	11	13	12	14	10	11	19
48	0	13	14	12	29	24	9	12	13	14	10	9	18
59	0	12	15	11	28	25	9	9	12	13	8	12	18
53	3	14	10	12	28	23	10	12	12	12	10	11	18
41	0	14	13	13	27	24	10	15	11	13	9	10	18
85	1	14	10	11	30	22	9	12	12	13	10	10	18
77	18	14	10	11	30	22	9	12	13	13	11	12	18
51	10	14	13	12	27	24	9	12	12	13	9	12	19
44	15	13	16	12	28	21	10	10	11	13	9	9	18
67	30	13	14	12	29	24	9	10	14	14	9	9	18
82	0	13	13	11	29	23	9	11	12	13	10	10	19
72	3	15	14	12	29	22	9	13	13	13	10	10	19
96	1	12	20	12	30	23	10	10	11	14	9	11	19
82	4	14	10	12	29	21	9	10	12	13	9	11	18
88	6	15	17	12	28	22	9	15	11	13	11	11	18
90	0	14	10	12	30	21	9	12	12	13	9	12	20
95	9	13	11	11	28	24	10	9	12	14	9	10	20
91	0	14	13	12	29	21	9	10	11	13	10	11	19
76	10	12	11	12	29	21	9	12	12	13	9	10	19
78	4	13	12	11	28	21	9	10	13	14	9	11	18
80	4	14	10	12	28	21	8	10	13	13	9	12	17
44	0	14	11	11	28	22	9	10	11	14	9	10	18
81	34	16	20	11	29	22	10	13	11	14	8	10	18
55	4	13	11	12	29	21	9	10	13	14	9	10	19
70	8	15	11	12	29	22	9	10	12	13	10	10	19
65	3	13	10	12	28	22	10	10	11	13	9	11	18
84	35	13	14	12	29	22	10	13	11	15	9	13	18
80	3	13	13	12	28	22	8	9	12	13	10	9	18
95	24	13	12	12	30	23	9	14	12	15	11	10	18
59	1	15	14	12	30	25	9	10	12	15	9	13	19
73	0	15	15	12	29	21	9	11	12	14	10	9	17
97	2	12	14	12	30	23	10	10	11	13	8	11	18
104	22	12	14	12	29	23	11	12	11	15	11	11	19
92	2	13	16	12	30	23	9	12	12	14	10	11	19
39	0	16	10	12	27	23	10	10	13	13	10	9	17
71	26	14	13	11	29	22	10	12	12	14	9	13	21
70	16	14	10	12	27	25	11	12	14	13	8	9	18
52	1	13	13	11	27	24	9	10	12	13	10	11	19
59	21	14	19	12	28	23	9	10	14	14	9	13	18
94	2	13	13	11	27	22	10	13	12	14	9	10	20
92	17	13	15	11	27	22	9	12	11	13	9	11	18
45	8	15	13	12	30	23	9	10	11	14	9	10	19
50	2	15	15	14	28	24	9	13	12	14	9	10	18
76	14	13	14	11	31	21	9	11	14	13	10	9	19
23	3	13	16	12	28	23	9	13	12	13	9	10	19
55	2	13	13	13	29	22	9	10	13	13	10	11	18
74	0	14	16	12	28	23	10	12	11	13	9	12	19
63	9	13	17	12	30	20	9	12	12	13	8	9	18
112	20	12	16	12	27	23	9	10	12	13	9	7	20
96	0	14	10	11	30	23	9	10	12	14	10	11	19
47	20	14	13	11	30	24	9	12	13	13	9	9	21
77	12	15	11	12	29	22	10	13	11	13	10	10	18
41	28	13	14	11	30	23	9	12	12	13	10	10	19
95	2	13	15	11	27	23	10	10	13	13	9	10	19
38	16	16	12	11	29	22	10	14	12	14	11	11	19
41	11	13	12	11	28	21	9	10	13	14	9	11	18
67	5	13	14	11	30	22	9	12	12	14	8	9	20
32	1	13	10	11	27	24	8	12	12	15	11	12	16
50	49	15	15	12	30	23	9	12	11	14	10	11	20
78	1	13	13	12	29	22	9	10	12	14	9	9	18
40	0	14	11	11	28	23	9	12	12	15	9	11	18
36	21	14	10	12	30	22	10	12	12	15	9	12	17
73	1	13	15	12	29	23	9	13	11	13	10	12	18
42	26	13	13	12	28	22	10	10	13	13	9	10	18
88	0	13	10	13	27	22	9	10	12	13	9	11	18
97	8	13	10	11	26	22	10	14	12	13	10	12	19
109	14	15	10	11	28	24	9	10	13	13	8	12	18
88	5	14	17	12	29	21	10	10	13	15	10	12	20
35	0	13	10	12	28	23	10	12	13	13	10	11	19
47	11	14	13	13	29	20	9	10	12	14	9	10	18
74	7	14	13	13	28	22	10	10	12	13	9	9	18
91	14	14	12	12	28	23	9	12	12	13	10	10	17
53	5	14	13	12	29	21	9	10	11	13	10	11	19
105	18	13	17	13	29	24	9	12	12	14	9	9	17
47	0	12	12	12	29	24	9	13	12	13	9	10	18
106	2	13	18	12	29	24	9	10	12	14	10	10	19
68	10	13	13	11	31	23	9	9	12	13	10	11	19
51	13	14	17	13	27	24	11	12	13	13	9	11	18
104	2	13	14	12	28	25	10	12	12	13	10	11	18
61	2	15	11	11	29	24	10	14	11	14	9	10	20
53	21	12	12	13	30	22	9	9	11	14	12	11	18
102	0	13	13	11	29	22	9	10	12	13	9	11	20
87	12	14	11	12	28	23	9	13	12	14	9	11	19
85	1	13	11	12	27	24	9	12	11	13	9	12	19
110	14	12	15	12	29	22	8	10	13	13	10	12	17
56	0	13	12	12	28	22	9	12	11	13	9	11	18
49	9	13	13	13	29	23	9	13	11	15	11	12	18
105	36	13	13	13	27	23	9	10	13	13	9	10	19
45	1	13	15	12	28	23	10	10	12	13	9	10	19
71	12	14	13	13	28	23	9	10	12	13	9	9	20
41	13	13	12	11	28	23	8	10	11	14	11	10	16
75	10	13	16	13	28	22	9	12	11	14	9	10	19
39	20	14	12	11	28	23	10	10	12	13	11	10	18
81	9	14	10	12	27	24	9	12	11	13	9	10	19
40	18	15	13	13	28	20	9	13	12	13	9	10	18
36	3	15	10	12	28	23	8	11	11	13	9	10	18
87	4	15	14	12	28	23	9	11	12	13	11	12	19
97	22	14	15	12	30	23	9	10	12	14	9	11	17
44	6	14	10	11	28	23	9	10	13	14	9	12	19
65	9	13	12	13	27	23	9	10	12	15	11	11	17
44	18	13	10	12	28	23	9	10	13	13	9	9	18
91	24	14	17	12	27	23	9	12	12	13	10	12	19
20	13	13	14	11	30	24	9	10	12	13	11	9	19
78	23	13	10	12	28	23	10	10	12	13	9	9	18
81	40	15	15	12	27	24	9	11	14	13	11	11	16
31	1	16	14	13	30	24	9	12	12	14	11	11	18
96	17	12	14	11	27	23	9	12	12	15	9	11	19
93	1	15	15	13	27	23	9	10	12	13	9	10	19
79	15	15	17	12	28	22	9	12	12	14	9	9	17
65	0	15	10	12	30	24	9	12	12	14	10	10	19
71	44	14	10	12	26	22	10	10	13	15	11	10	19
67	13	14	10	11	28	23	9	15	13	15	9	11	17
58	24	14	16	13	27	21	9	14	11	14	10	10	19
54	7	14	13	11	29	20	10	12	12	13	10	10	18
38	11	13	19	12	28	23	9	10	12	14	10	11	19
39	1	13	11	11	29	23	10	10	11	13	9	11	18
87	21	13	13	12	28	24	9	10	12	13	9	11	20
49	11	14	12	12	28	22	9	12	11	14	11	12	19
22	17	15	12	12	31	25	9	10	13	13	9	11	20
92	46	13	11	13	29	21	9	11	12	13	9	12	18
36	20	14	14	13	27	23	9	13	12	13	11	10	17
44	16	16	13	12	30	23	9	10	12	13	10	10	19
52	18	14	18	12	27	23	10	13	13	13	9	11	19
68	30	14	11	12	27	22	9	12	12	14	9	12	17
38	7	13	12	12	28	24	9	10	12	13	10	13	17
50	8	12	13	11	30	23	9	12	11	14	11	11	18
98	12	14	15	11	27	20	10	10	12	13	10	11	17
79	0	14	12	11	29	22	9	13	11	13	10	11	18
92	18	15	14	12	30	23	10	10	11	13	11	12	19
80	25	14	10	13	28	22	10	12	11	14	9	12	18
77	3	15	12	11	31	23	9	10	12	15	11	12	20
56	14	14	15	13	29	23	10	12	12	13	10	12	17
66	10	15	13	12	28	22	10	11	12	13	9	11	18
71	11	13	13	12	29	20	9	13	12	13	9	11	17
101	41	15	12	13	30	22	9	12	12	13	10	11	19
61	4	13	14	12	29	20	9	10	12	13	10	10	18
78	1	14	12	11	29	23	10	10	12	13	9	10	18
101	24	14	13	12	29	23	9	12	13	13	9	10	18
54	45	14	12	12	30	21	9	13	12	13	9	11	17
88	8	14	12	13	27	23	10	10	12	14	9	9	19
92	3	14	13	12	28	24	10	12	12	14	11	10	20
104	0	15	12	12	28	23	9	12	12	14	10	10	20
88	1	13	12	11	28	22	10	10	12	14	10	11	19
45	19	13	13	11	29	23	9	12	11	13	9	11	18
75	15	15	13	12	30	23	9	10	11	14	9	10	19
73	11	13	13	13	27	24	9	12	12	12	9	11	18
45	38	13	13	13	27	23	9	10	13	13	9	10	19
36	20	14	13	12	28	23	10	10	12	13	10	9	18
32	3	13	12	12	28	22	9	10	12	14	9	10	18
116	45	14	10	12	27	23	8	12	11	13	9	9	17
100	27	14	13	12	28	24	10	10	12	15	10	12	20
72	2	13	12	14	30	23	9	12	12	13	9	10	18
62	1	14	12	12	29	22	9	12	12	15	11	10	18
37	39	15	19	12	27	22	9	12	12	13	8	10	19
87	1	13	13	11	28	24	10	10	12	14	9	9	20
75	22	15	11	12	27	22	9	12	12	13	8	11	19
52	33	13	10	12	28	21	9	10	12	13	9	11	17
107	1	14	13	12	27	22	9	13	12	14	11	10	19
99	16	12	17	11	29	21	9	10	12	14	10	13	20
44	20	14	12	13	29	24	9	10	13	13	9	11	18
107	32	13	17	12	28	23	9	13	12	13	10	11	19
52	1	13	14	13	29	23	9	10	11	14	9	9	19
44	19	13	10	12	29	21	8	12	14	13	9	12	19
79	1	13	16	13	29	24	10	13	11	13	9	10	20
97	8	13	11	12	27	23	9	13	11	14	9	11	21
65	25	15	17	12	28	22	9	10	12	14	12	10	17
70	5	12	13	12	29	22	9	12	13	13	11	9	19
91	1	14	14	11	28	23	10	13	12	14	11	9	17
66	3	13	13	12	29	20	9	13	12	13	9	11	17
63	3	14	18	11	28	23	9	10	11	13	11	10	21
50	26	14	15	13	28	22	9	12	11	14	9	11	18
75	6	14	15	13	28	22	9	12	12	14	9	11	17
44	41	15	15	12	26	22	10	12	12	14	9	11	19
52	0	14	13	13	27	22	10	10	11	15	9	11	18
54	8	13	12	12	27	21	9	13	13	13	9	10	19
98	24	14	10	11	29	23	9	10	11	14	11	9	19
99	0	14	10	11	29	22	9	12	13	13	10	11	19
37	5	16	17	12	28	20	10	12	13	13	9	10	19
31	32	15	17	11	28	23	10	10	14	13	11	11	18
54	3	12	13	12	28	22	9	13	12	13	11	11	19
93	33	14	12	13	26	24	10	10	12	15	9	10	17
113	4	13	16	13	29	23	9	10	12	14	11	10	18
74	32	13	13	13	31	23	9	14	12	14	9	10	18
42	2	15	15	13	27	24	10	13	12	13	11	10	16
85	2	13	13	11	27	22	8	10	13	14	9	9	18
48	1	12	11	11	26	23	10	10	11	12	9	11	18
67	0	12	10	13	30	22	9	10	12	14	10	10	18
28	14	16	14	11	28	24	9	13	12	14	11	12	17
52	4	14	14	12	29	24	9	11	11	14	11	13	18
83	15	14	15	12	29	21	8	12	13	13	9	12	19
69	7	15	11	11	29	24	10	14	11	14	9	10	20
97	4	13	13	12	31	22	11	10	11	14	9	10	20
103	20	14	12	12	30	22	10	13	12	13	8	11	17
41	6	13	12	11	29	23	10	10	12	14	9	10	18
108	2	15	14	12	29	24	9	10	12	13	9	11	17
82	22	13	10	11	27	23	9	10	11	13	9	10	19
90	36	13	16	12	28	23	9	10	11	14	9	10	18
78	0	12	13	13	29	23	10	12	12	14	9	11	18
33	7	13	16	12	28	22	10	12	10	13	9	10	19
88	4	13	12	11	28	23	10	10	12	12	9	11	18
61	16	13	10	12	28	22	9	10	12	14	10	13	17
40	34	13	11	12	27	24	9	10	11	14	9	9	19
109	10	14	13	12	28	22	10	12	13	14	11	9	19
111	20	13	14	12	28	21	9	12	12	14	9	12	18
96	38	13	17	11	27	24	10	10	11	13	10	11	17
68	7	12	12	11	30	23	9	12	11	13	10	11	17
46	2	13	12	11	32	22	9	10	12	13	11	10	19
76	22	14	18	13	29	21	10	12	12	13	9	11	18
60	15	14	17	12	29	21	10	10	12	14	9	10	19
49	7	14	13	13	30	23	10	13	11	13	12	12	19
92	0	14	11	12	26	22	10	10	12	13	9	10	19
38	2	13	10	11	29	22	9	13	12	13	10	10	18
56	1	14	16	11	27	22	9	10	11	13	10	10	17
36	1	15	13	12	28	22	10	11	12	13	9	11	18
75	6	14	18	13	28	22	9	10	11	13	9	11	20
108	31	12	13	12	28	21	10	14	13	13	9	12	18
97	0	14	9	13	29	23	10	10	12	13	9	10	17
89	0	15	13	13	29	21	9	12	12	14	11	10	19
77	2	13	18	11	29	24	10	10	12	13	10	11	18
59	2	12	10	12	27	24	9	10	12	14	8	11	18
55	13	13	10	13	28	23	9	11	12	13	9	10	17
72	0	14	15	12	29	23	9	10	12	14	8	11	19
69	19	14	17	11	28	20	9	12	11	13	9	9	18
44	23	13	12	12	31	23	9	13	12	14	11	10	18
104	16	13	14	11	28	24	9	11	11	15	10	10	18
93	25	13	10	12	27	20	10	11	13	13	11	11	18
46	31	14	11	13	27	23	9	9	12	13	9	10	19
39	16	13	13	13	29	22	9	13	12	13	8	11	20
104	3	14	11	13	31	23	9	12	14	14	11	10	19
45	1	16	11	12	30	22	8	12	12	14	10	12	19
54	23	15	17	12	29	23	9	10	13	14	10	10	19
36	9	16	18	12	28	21	9	12	11	13	10	10	20
53	1	16	11	12	30	22	10	13	12	13	9	11	19
45	18	14	11	11	29	22	9	10	12	14	9	12	18
33	33	16	12	11	29	22	10	14	12	14	11	11	19
66	2	14	11	11	29	23	9	13	13	14	9	10	19
94	14	13	12	13	30	24	9	13	12	14	9	11	18
31	19	14	13	11	26	23	10	12	13	13	9	10	19
103	9	13	10	13	30	24	9	10	12	13	9	11	18
32	1	13	12	11	28	24	10	13	12	14	8	11	20
70	5	14	10	11	29	23	9	10	11	14	11	9	19
44	33	15	15	12	28	22	9	12	12	14	8	9	20
76	14	14	15	13	28	22	9	12	12	14	9	11	17
32	2	14	12	12	27	25	9	10	12	13	9	12	18
65	1	13	12	12	27	23	9	12	11	13	11	11	18
61	6	13	17	12	28	22	9	10	12	13	11	9	18
55	0	14	12	11	28	23	9	10	12	14	9	13	19
43	4	15	11	11	26	22	9	12	11	13	8	10	17
58	6	12	14	11	27	22	9	11	12	14	9	12	19
44	0	13	13	13	28	22	9	12	12	13	10	13	18
84	26	12	16	12	29	21	10	9	13	14	9	10	18
92	23	14	11	12	28	22	10	10	12	13	9	12	17
67	16	14	12	13	29	23	8	10	11	14	9	11	19
78	3	14	11	11	30	24	10	12	14	14	10	11	17
47	10	14	12	11	30	25	9	14	12	14	9	11	20
49	43	13	11	11	28	24	10	9	12	14	9	10	20
73	18	13	14	12	27	23	9	10	11	14	9	10	18
99	16	13	14	11	28	23	9	12	12	13	10	10	21
63	0	14	13	12	27	22	9	13	11	14	11	12	20
102	1	13	12	12	27	22	9	11	13	13	10	10	19
116	5	13	12	12	26	23	9	13	12	13	9	11	18
86	8	15	13	11	28	22	8	11	12	13	9	10	17
73	14	15	10	11	30	23	10	13	12	13	10	11	19
67	8	15	10	11	30	23	9	10	11	14	11	10	17
78	1	13	13	12	27	24	9	11	13	13	9	11	19
109	25	13	14	13	28	23	9	12	12	14	10	10	19
100	46	15	12	13	30	23	9	12	12	14	8	10	18
83	24	15	10	12	28	24	9	11	12	13	9	10	19
101	16	16	16	11	30	22	10	12	12	13	11	10	18
76	2	13	16	11	27	23	8	10	12	13	10	10	16
79	25	14	12	12	28	23	8	10	12	15	8	11	19
87	0	13	15	13	28	25	11	10	12	14	9	11	18
95	43	12	11	11	26	23	10	10	11	12	9	11	18
48	15	15	11	12	28	22	9	10	12	13	10	11	19
76	4	14	15	12	29	23	9	10	12	14	12	11	18
45	2	15	12	12	31	25	9	10	13	13	9	11	20
42	1	14	13	12	27	22	11	14	12	13	10	11	20
37	0	12	10	12	27	22	9	10	13	13	8	11	18
46	9	15	17	13	29	24	10	11	12	14	11	10	20
106	12	15	13	13	28	22	9	13	12	14	9	12	19
90	30	12	14	11	27	22	9	11	12	14	9	12	19
32	6	16	10	11	29	24	11	10	12	13	11	12	19
44	15	14	13	13	26	23	9	13	11	14	11	10	20
35	45	13	13	12	29	22	10	11	13	13	9	11	18
100	9	13	17	12	31	22	9	10	12	13	9	11	20
69	4	12	13	12	26	22	9	12	13	13	8	11	18
73	22	13	15	12	31	22	10	12	12	14	9	10	18
40	26	13	15	13	29	24	9	13	11	13	10	11	19
89	1	13	12	12	29	22	9	12	12	14	11	10	17
36	10	15	15	11	28	21	9	10	12	14	10	10	19
99	1	12	14	13	28	24	9	15	11	12	11	10	20
44	23	16	12	13	29	20	10	13	12	13	11	11	17
96	12	13	10	11	29	23	9	11	11	13	11	10	16
45	0	14	16	13	27	21	9	14	11	14	10	10	19
92	2	14	11	12	29	22	9	13	13	13	10	11	19
39	0	12	13	12	29	24	9	14	13	14	9	11	19
91	16	12	16	11	27	23	9	12	12	13	11	12	19
35	18	12	14	11	28	23	9	15	12	15	10	10	19
95	8	13	13	12	27	24	9	12	13	14	10	9	19
30	15	15	10	11	27	21	9	10	11	14	10	13	17
49	13	14	13	12	26	23	10	12	14	14	10	11	18
102	11	13	14	11	28	23	9	12	11	14	9	11	18
110	5	14	14	11	29	22	9	10	12	13	11	10	18
68	11	14	16	12	26	23	9	12	13	15	9	10	19
72	7	13	10	12	27	22	10	10	11	13	10	12	19
75	9	13	10	11	30	24	9	12	11	13	11	11	21
65	8	14	12	12	27	24	9	11	11	13	8	10	17
42	6	13	16	11	28	22	10	12	12	14	9	10	19
98	0	12	14	13	28	22	10	10	12	13	9	9	17
66	3	13	9	13	30	22	9	11	12	13	11	11	19
104	3	14	18	11	29	23	10	10	12	13	9	12	19
43	19	16	11	11	30	22	9	10	11	14	9	9	17
90	0	13	15	12	29	22	10	12	12	14	9	11	20
69	13	12	11	11	29	23	9	12	11	13	9	10	17
102	0	13	12	12	28	23	9	10	11	13	10	11	19
65	35	14	14	13	29	22	10	11	12	15	9	9	18
116	21	15	16	13	27	22	9	12	11	13	9	9	19
60	16	14	12	13	28	22	10	10	11	15	11	12	18
43	25	13	10	12	27	24	8	11	12	13	11	10	18
64	0	13	10	11	29	22	9	12	11	15	8	11	21
72	13	15	12	12	28	23	9	10	12	13	10	10	18
101	1	13	12	12	30	23	10	10	12	13	10	11	19
99	19	15	11	11	29	24	9	13	11	14	10	12	19
86	2	14	15	12	29	21	9	12	13	13	9	12	19
83	0	15	15	11	29	23	9	13	12	13	9	11	19
101	2	13	12	13	29	23	9	13	12	14	9	10	18
100	3	14	15	12	30	24	9	12	12	14	9	10	18
79	3	14	10	12	27	23	8	10	13	13	9	12	17
109	13	14	11	12	27	23	9	10	12	13	9	12	19
45	6	15	13	11	28	22	9	10	12	13	9	11	17
42	2	14	19	11	29	25	9	13	12	13	9	10	18
45	32	12	18	11	29	24	9	12	11	14	9	10	18
76	33	16	10	11	29	22	10	10	11	13	8	10	18
105	5	15	15	12	30	25	9	10	13	14	10	10	17
74	17	13	10	13	28	22	8	15	12	13	9	11	17
41	19	15	11	12	27	24	9	12	12	13	9	12	18
72	35	14	10	12	27	23	9	12	12	13	9	10	18
100	33	14	17	11	28	21	9	13	12	12	8	10	19
94	14	13	10	12	29	23	9	12	12	13	10	10	19
115	25	14	12	11	29	23	10	10	12	13	9	9	18
44	3	13	10	11	27	23	10	10	13	14	9	10	19
96	20	12	14	11	27	23	9	12	12	15	9	11	19
88	7	14	10	13	29	21	9	10	12	13	11	11	18
53	5	12	12	11	29	23	9	12	11	13	11	11	18
45	20	15	15	11	27	23	10	10	12	14	9	11	21
64	6	13	10	12	30	25	10	13	12	13	9	10	17
93	7	13	11	11	29	23	10	10	11	13	9	11	18
21	27	14	11	12	29	21	11	12	13	13	10	10	18
82	28	14	12	12	28	25	10	13	12	15	9	11	18
44	7	14	15	13	27	22	9	13	12	13	10	11	18
72	5	13	15	11	28	23	9	12	13	13	10	11	18
91	9	13	16	12	28	20	10	13	12	14	9	10	18
31	42	12	11	11	27	23	10	13	12	14	10	12	18
82	34	14	13	11	29	25	10	10	12	14	9	10	19
98	34	13	12	11	30	22	10	10	12	14	11	11	19
60	18	13	16	12	30	23	9	11	12	13	8	11	18
51	28	15	13	12	28	22	10	10	11	13	9	10	20
109	8	13	12	13	29	21	9	13	11	13	9	12	18
46	11	14	12	12	27	22	9	10	12	13	11	12	20
58	9	13	18	12	28	22	9	13	12	13	9	10	20
65	14	14	13	11	28	23	9	10	11	13	9	11	19
93	0	13	13	11	28	23	9	13	12	13	9	9	18
64	28	13	16	12	28	22	10	12	11	14	10	11	19
29	7	12	11	13	29	21	9	10	13	14	10	12	18
98	6	13	12	11	29	22	9	13	11	14	9	13	18
78	3	14	15	13	28	23	9	10	13	15	9	9	19
44	3	15	15	12	29	24	9	12	13	13	9	11	18
114	27	13	13	11	28	24	10	10	13	13	10	10	19
54	3	16	14	13	30	23	9	12	12	13	10	10	18
50	12	14	17	11	28	20	9	12	11	13	9	9	18
72	10	13	10	12	30	22	9	12	12	14	9	11	19
53	27	15	14	13	28	22	9	13	13	13	8	11	16
54	2	13	12	12	27	22	9	10	12	13	9	11	19
46	20	13	11	13	27	23	9	9	12	13	9	10	19
48	10	15	12	12	29	23	8	10	11	13	10	12	19
71	14	14	13	13	27	24	10	15	11	13	9	10	18
42	0	14	13	12	29	22	9	10	12	13	9	10	18
72	5	14	13	13	29	23	8	13	12	13	10	13	20
55	8	15	17	12	30	24	10	9	12	14	10	9	17
102	32	15	17	11	28	22	10	11	12	13	10	11	19
77	7	14	13	12	28	23	10	12	12	14	10	11	20
72	4	13	10	11	28	22	9	10	10	13	9	13	18
111	4	14	17	13	29	22	9	11	12	14	9	10	20
40	7	16	15	11	31	23	10	10	12	14	11	11	20
34	0	13	11	13	28	21	10	10	12	13	11	10	17
91	1	13	18	11	29	23	9	14	11	13	9	9	18
50	21	13	15	11	27	22	10	13	13	13	8	12	18
109	22	12	12	12	30	21	9	11	13	15	10	11	17
71	50	15	12	12	30	22	9	11	11	13	10	10	18
61	5	15	15	12	27	23	9	12	14	14	11	10	17
87	13	14	10	13	28	22	9	11	11	13	8	9	19
108	35	14	11	11	31	23	10	10	12	13	9	9	18
106	8	14	19	11	29	23	9	11	12	13	10	12	18
78	16	14	12	12	28	23	9	12	12	15	11	9	19
40	50	12	13	12	29	22	9	11	12	15	9	11	19
41	5	15	20	12	28	25	10	10	12	13	10	12	18
110	10	13	13	11	28	21	9	12	11	13	8	11	20
61	10	14	12	12	29	21	9	14	12	13	9	11	19
107	3	13	12	11	29	23	10	10	12	14	9	10	18
31	6	16	13	11	31	23	9	12	12	14	9	12	18
71	14	15	18	11	28	23	9	12	12	15	10	10	19
96	19	14	17	12	27	22	10	14	11	13	9	11	19
57	3	13	13	12	28	24	9	12	12	13	9	11	18
35	0	13	14	12	28	22	9	12	13	14	10	9	18
53	1	13	14	12	30	23	8	10	11	13	10	9	19
64	37	15	16	13	27	24	10	11	12	13	10	12	18
61	1	13	12	11	28	24	10	13	12	14	8	11	20
45	23	13	11	11	27	21	10	12	13	13	11	12	19
61	32	15	17	12	29	24	9	11	13	13	9	12	20
45	3	14	14	11	30	21	10	10	12	13	8	11	20
64	25	13	10	12	29	22	9	12	11	14	10	10	18
67	0	13	14	11	29	20	10	10	14	15	9	11	18
50	10	14	11	11	26	22	9	12	11	13	8	10	17
84	3	13	17	11	27	23	10	10	12	12	11	11	18
98	3	14	17	11	29	23	10	10	12	15	9	11	20
88	0	13	13	13	29	24	8	13	12	13	9	10	17
70	1	16	13	11	30	23	9	11	12	14	9	12	18
52	14	14	15	13	28	22	9	12	11	14	9	11	18
108	25	14	12	12	28	23	10	13	11	13	10	12	18
81	4	12	13	12	27	22	11	13	12	14	9	12	19
84	10	15	15	12	27	24	11	10	12	14	11	10	18
82	33	14	20	14	28	21	9	13	13	13	11	11	18
75	13	12	13	12	29	22	9	14	12	13	10	10	20
43	0	12	12	11	28	23	9	14	13	14	8	9	19
100	10	14	11	12	27	22	9	10	11	14	11	10	18
81	13	14	17	12	30	24	10	10	12	15	9	10	18
42	0	15	12	13	28	23	9	12	13	13	8	9	21
96	23	16	14	12	29	21	9	12	11	13	11	10	18
99	10	14	13	12	26	21	10	12	12	13	8	10	18
115	6	14	13	13	30	21	9	10	11	13	11	11	17
96	19	14	12	12	27	22	10	10	11	13	9	11	18
103	3	13	14	12	27	22	10	12	11	13	10	9	18
46	18	15	14	11	27	23	9	10	13	13	9	10	18
92	6	15	10	13	29	23	10	12	12	14	11	10	17
103	22	16	10	12	28	24	10	13	12	13	9	11	20
105	4	13	12	11	31	24	9	10	11	13	9	11	17
75	2	12	14	13	28	21	9	10	12	13	9	11	19
78	3	15	11	12	28	22	9	10	12	13	11	11	18
50	37	13	12	12	29	23	9	13	11	13	9	10	19
80	0	13	12	12	29	22	9	13	12	13	11	10	19
108	21	14	13	13	28	23	9	10	12	13	9	9	20
57	9	14	13	12	27	22	9	10	11	14	11	9	20
104	2	14	12	12	27	21	10	12	11	13	10	11	19
76	39	14	10	12	29	22	9	10	12	13	8	12	19
70	11	14	9	12	30	24	10	12	14	13	10	10	19
42	2	15	13	12	29	23	9	10	12	13	9	11	18
97	6	15	14	12	28	21	9	12	14	13	10	9	19
49	40	14	10	12	28	22	10	10	11	14	11	12	18
96	1	13	16	13	28	22	9	12	11	14	9	10	19
81	5	13	10	11	28	23	10	12	12	15	9	10	18
40	9	13	10	11	29	21	9	12	11	13	11	9	18
107	0	13	17	12	27	22	10	10	14	14	10	10	19
109	30	13	13	13	27	22	9	10	12	14	11	10	18
81	11	13	10	12	28	23	10	10	12	14	9	10	20
84	29	15	10	12	29	24	9	12	13	15	10	11	18
42	10	15	17	12	31	20	9	13	11	14	12	9	18
58	2	14	13	12	30	23	9	13	13	14	10	10	17
46	9	14	11	13	30	22	9	10	11	13	11	11	16
70	0	14	13	12	27	22	10	12	11	13	11	10	18
116	0	13	12	13	27	24	9	12	11	12	9	10	17
99	5	14	16	12	28	21	9	13	12	13	9	10	17
75	12	13	17	12	28	24	10	15	13	13	10	11	19
56	4	14	13	11	26	23	10	12	13	13	9	10	19
47	24	13	9	12	29	23	10	13	11	13	8	11	18
85	7	14	10	12	29	23	9	10	12	13	9	10	19
24	5	14	17	12	28	23	9	10	11	13	11	11	18
47	21	13	14	12	29	22	9	10	11	13	9	9	18
70	1	14	12	11	30	23	10	10	12	13	10	10	18
110	9	14	16	11	28	22	9	10	11	13	9	9	18
93	0	13	10	13	28	22	11	12	12	14	9	11	17
101	0	12	14	11	27	23	10	11	12	13	9	10	18
94	20	14	12	13	29	23	10	12	13	13	10	12	18
64	38	15	12	12	30	22	9	11	11	13	10	10	18
79	43	14	14	12	27	22	9	11	10	13	11	12	18
74	0	14	18	11	29	24	10	13	12	15	10	11	19
29	11	13	14	12	31	21	9	12	12	15	10	10	18
92	1	14	19	13	29	23	9	10	12	14	10	11	18
93	27	14	13	12	27	22	10	9	12	15	10	11	20
71	9	15	10	11	27	21	9	10	11	14	10	14	17
102	3	13	10	12	29	22	9	12	11	14	10	11	18
108	1	14	17	13	28	25	9	10	11	13	9	11	19
25	1	14	13	14	28	21	11	10	12	14	10	11	20
36	3	12	14	12	28	21	9	12	11	13	9	11	17
51	40	15	13	12	31	23	9	11	13	15	9	12	19
64	5	14	10	12	29	24	11	13	12	13	9	11	19
70	14	15	15	11	28	20	9	14	13	14	9	11	18
73	7	13	19	13	29	21	10	12	12	13	9	13	18
81	8	14	12	12	28	21	9	12	11	13	9	10	21
89	3	15	11	11	28	22	9	11	11	14	11	11	18
74	26	13	19	12	28	23	11	10	12	14	10	11	19
