# Supplementary material for: Using game theory to thwart multistage privacy intrusions when sharing data
Source: Sci Adv. 2021 Dec 10;7(50):eabe9986. doi: 10.1126/sciadv.abe9986 (PMC8664254; doi:10.1126/sciadv.abe9986)
Supplement: Supplementary file 2 — Data S1 [file sciadv.abe9986_data_s1.zip › sciadv.abe9986_data_s1/DemoKAnonymization/exp/2058/data/target_data/i57.csv]

YOB	State	STR1	STR2	STR3	STR4	STR5	STR6	STR7	STR8	STR9	STR10	STR11	STR12
65	1	13	17	13	27	22	10	13	12	15	10	11	18
60	5	14	15	12	29	23	9	13	13	13	9	10	17
70	4	14	12	13	29	21	10	12	11	14	10	10	19
104	1	14	10	11	28	24	9	11	11	14	9	12	17
95	4	14	11	12	27	25	9	10	12	13	9	12	19
38	9	15	16	13	28	23	8	10	12	15	9	9	18
73	43	14	11	11	29	23	9	10	12	14	10	11	19
57	4	14	17	12	27	22	8	13	12	13	9	10	18
47	0	13	10	15	28	22	9	14	11	13	9	12	19
68	8	14	14	11	30	22	10	13	13	13	10	12	19
104	3	14	11	11	28	23	9	14	11	13	11	11	18
39	2	14	11	13	27	22	10	12	11	14	9	11	20
105	5	15	13	12	28	22	9	12	11	14	11	10	19
102	5	15	14	12	28	23	9	12	12	15	11	10	19
88	9	15	13	13	28	22	10	13	13	14	11	12	18
109	33	12	9	11	27	22	9	10	13	13	11	11	18
46	15	13	13	12	29	22	9	12	12	15	9	11	17
104	7	13	12	11	31	24	10	10	11	15	8	11	19
68	17	13	12	11	30	22	10	10	12	14	11	11	19
51	4	14	16	12	29	22	10	10	13	14	10	10	19
25	5	13	17	12	29	24	10	10	12	14	9	10	17
52	24	13	15	12	28	24	9	11	11	13	9	11	18
46	0	15	12	12	31	22	10	12	12	13	9	10	17
87	46	13	10	12	29	22	9	12	11	14	10	11	18
46	2	14	15	12	29	23	9	10	12	14	12	11	18
85	8	14	11	13	28	24	10	12	12	13	11	10	19
75	1	15	20	12	29	24	9	10	14	14	10	11	18
102	26	15	12	11	27	22	9	13	12	14	10	11	18
81	6	14	19	12	28	23	9	10	13	14	9	9	18
101	16	12	10	11	28	22	8	10	13	14	9	10	18
43	18	12	14	12	31	22	9	10	12	13	11	10	17
62	1	16	12	13	27	22	9	12	12	14	9	10	17
24	21	15	10	13	29	20	9	13	12	13	10	10	20
69	32	15	12	13	28	23	9	12	12	13	9	11	18
100	0	13	10	11	27	22	9	10	12	13	9	12	18
81	1	15	12	12	26	24	9	12	11	13	9	10	18
53	17	14	11	11	29	23	9	10	12	13	8	11	17
56	36	13	18	12	29	24	9	12	12	13	11	10	19
64	11	13	9	12	30	23	10	10	12	14	11	10	18
71	0	13	12	12	28	23	10	10	12	14	9	11	18
92	19	15	16	12	29	22	9	9	12	14	11	10	21
69	22	13	13	13	27	24	9	12	12	12	9	11	18
99	5	14	13	11	29	22	10	10	11	13	9	10	19
67	1	14	10	11	30	22	9	12	13	13	11	12	18
34	1	14	13	12	27	22	10	9	12	14	10	12	19
41	8	16	14	13	29	24	10	13	11	13	10	10	18
103	0	14	11	12	26	22	9	10	13	13	10	10	18
84	7	13	16	11	28	22	9	10	11	13	8	11	19
37	3	12	13	12	29	22	9	14	12	13	10	10	20
44	32	15	16	12	28	23	9	13	12	14	11	11	18
104	15	13	15	11	28	22	10	12	12	15	9	12	19
36	4	14	13	12	27	22	10	12	13	13	9	10	18
43	0	13	17	13	27	20	9	13	12	14	11	10	18
76	22	13	12	12	27	24	10	11	11	13	9	10	19
70	6	12	17	11	28	20	9	12	11	14	8	11	19
81	38	14	11	12	26	22	10	10	12	13	9	10	19
52	25	15	17	12	30	24	10	9	12	14	10	9	17
97	17	14	12	11	28	23	10	10	12	13	9	10	17
108	9	15	11	11	31	23	10	11	11	13	10	9	21
53	0	14	12	11	28	23	9	10	12	14	9	13	19
71	3	12	16	12	27	22	8	10	13	13	11	12	18
38	2	16	16	13	28	23	9	10	12	13	11	9	19
119	10	15	11	12	27	22	9	11	11	14	10	9	20
92	11	15	13	12	27	22	10	11	12	13	11	11	19
111	12	13	9	13	28	23	9	10	12	14	9	10	19
64	26	13	13	12	29	24	9	10	12	13	10	10	19
94	32	13	9	11	27	22	8	14	13	13	9	11	19
71	44	14	17	12	30	24	10	10	12	15	9	10	18
34	21	14	12	12	28	21	9	12	12	13	9	12	19
57	12	13	10	13	27	24	9	12	12	13	9	12	18
71	14	14	13	12	28	23	9	13	12	14	11	10	17
61	15	14	16	12	28	25	9	10	12	11	9	11	20
51	27	15	12	12	29	23	9	10	12	13	9	12	21
66	0	13	10	12	29	22	9	12	12	15	10	12	18
77	24	13	10	12	29	23	9	10	12	15	9	10	20
87	8	15	12	13	27	21	10	10	12	13	11	11	17
96	2	15	16	12	29	24	9	10	12	13	9	10	18
70	3	12	10	12	29	23	9	12	12	14	9	11	19
92	3	12	14	13	28	24	9	15	11	13	11	10	20
38	9	14	11	12	26	24	10	12	11	15	10	10	17
67	0	14	21	12	27	24	9	10	12	13	9	9	21
101	14	14	10	11	28	22	9	10	14	14	8	11	18
79	0	14	12	11	28	22	9	10	12	13	9	10	20
61	0	13	19	13	29	23	10	13	13	13	9	10	19
102	1	15	16	12	29	20	9	10	13	14	10	10	19
102	22	13	16	12	30	23	9	11	12	13	8	11	18
86	4	14	13	11	29	22	8	10	12	15	10	10	19
45	10	15	15	12	26	22	10	12	12	14	9	11	19
81	0	14	10	12	26	22	10	10	13	15	11	10	19
68	0	13	17	12	28	22	9	10	12	13	11	9	19
77	11	13	12	12	29	22	9	10	12	13	8	10	19
82	29	15	10	12	27	24	9	13	13	14	9	10	20
39	22	13	13	12	29	23	10	10	12	13	9	11	18
72	3	12	14	13	31	22	9	10	12	13	9	11	17
72	3	13	13	11	29	22	9	12	11	13	9	11	16
70	0	15	10	11	29	22	9	10	12	13	9	11	20
67	14	13	12	12	29	22	9	13	12	13	11	10	19
40	42	13	17	11	30	22	9	10	13	15	9	11	18
72	29	15	16	11	29	23	9	10	11	13	9	9	18
69	1	15	17	12	28	22	10	12	11	13	9	11	20
77	3	13	15	13	28	25	11	10	12	14	9	11	18
71	2	13	14	12	30	22	11	11	12	13	9	11	20
103	1	14	13	11	29	22	9	10	12	14	9	12	18
77	3	15	10	12	31	23	9	13	12	15	10	10	18
72	9	14	10	12	29	24	9	10	11	14	9	10	19
78	14	13	10	14	30	24	9	10	12	13	10	11	19
113	2	13	12	12	29	24	8	13	11	13	10	9	18
72	6	14	14	12	27	22	9	13	11	14	9	10	17
43	0	16	10	11	29	24	11	10	12	13	11	12	19
27	9	14	12	11	29	22	9	12	12	13	10	9	18
95	2	15	13	11	30	24	9	10	11	13	9	9	19
39	24	13	14	11	28	22	9	10	12	14	9	10	20
47	7	13	12	13	27	24	9	12	11	12	9	10	17
102	2	14	12	11	30	25	9	14	12	14	9	11	20
75	44	14	10	12	28	22	9	10	12	14	9	11	17
74	10	13	11	12	28	24	9	11	12	14	11	11	20
74	17	16	17	12	28	22	9	10	12	13	9	10	17
67	0	13	13	11	29	23	9	12	12	13	9	9	17
77	2	14	10	13	28	22	10	12	11	14	9	12	18
80	1	15	9	12	28	20	10	10	12	13	10	10	18
95	0	13	9	13	28	22	9	13	13	14	9	10	17
58	24	12	10	13	28	22	9	10	12	15	12	10	18
42	6	15	13	12	28	21	9	12	12	14	8	9	17
71	7	14	12	12	27	24	10	10	13	13	8	10	19
47	19	14	10	11	29	22	9	13	11	13	11	11	17
50	26	16	10	13	27	23	9	10	12	13	10	11	18
79	1	13	13	13	29	22	10	10	12	13	9	11	18
57	22	14	12	12	28	20	10	10	12	15	9	10	18
49	24	13	13	11	27	22	9	10	12	13	10	11	20
66	3	13	16	11	27	24	9	10	12	13	10	10	19
47	3	14	11	12	27	25	9	10	12	13	9	12	19
97	0	14	16	11	27	21	9	12	12	13	9	11	19
108	30	15	13	13	29	20	10	10	11	13	9	10	17
50	10	14	12	12	28	22	9	12	12	12	9	13	18
67	0	14	18	12	29	22	10	12	12	14	9	11	18
96	6	14	15	12	28	23	9	10	12	14	8	10	18
104	6	14	14	13	30	21	10	10	12	13	10	10	16
29	13	13	10	12	29	23	10	10	14	13	9	10	18
36	0	15	14	13	30	22	9	12	13	13	9	11	19
48	9	15	10	12	28	21	10	12	12	14	11	11	18
35	14	13	9	13	27	21	9	15	12	15	9	10	17
116	12	14	16	13	29	22	9	12	11	13	9	12	18
54	43	14	14	12	29	22	10	13	11	13	11	12	20
89	22	14	12	12	28	22	9	12	12	12	9	13	18
103	2	14	13	13	28	24	10	12	12	13	10	11	19
42	22	15	12	12	28	23	9	12	11	14	11	11	19
45	8	13	14	12	30	21	9	13	12	14	9	11	19
64	15	14	13	12	29	22	9	12	14	13	11	11	18
98	3	13	13	11	29	24	10	13	13	15	11	11	19
56	1	14	13	12	30	24	10	12	11	13	8	10	19
44	47	13	16	11	29	24	9	11	12	13	8	11	19
80	0	11	13	12	28	21	9	10	13	15	10	13	18
47	22	13	11	12	28	23	9	10	12	14	9	11	19
79	4	13	9	12	29	23	10	13	11	13	8	11	18
41	2	13	19	12	28	24	9	12	11	13	8	11	20
46	13	13	16	12	28	24	9	13	14	14	11	10	18
110	1	14	17	11	29	23	9	13	10	14	10	11	19
53	2	14	13	11	30	23	9	15	11	13	9	10	17
50	1	14	13	12	27	22	10	10	13	13	11	11	18
38	31	13	17	12	28	21	9	10	11	14	9	9	17
105	23	14	10	12	27	23	9	10	13	14	9	11	18
87	2	14	20	12	29	24	9	10	14	14	10	11	18
29	24	14	10	12	27	22	9	13	13	15	10	10	19
72	24	13	10	13	31	23	8	10	11	13	10	10	18
62	12	16	12	12	30	23	9	10	13	13	11	11	17
51	38	12	14	11	27	22	9	11	12	14	9	12	19
114	6	15	11	11	29	20	10	10	11	13	10	11	18
22	7	14	17	12	29	21	10	10	13	15	10	12	20
85	3	13	10	13	30	23	10	10	13	15	10	9	20
32	34	14	10	12	27	22	9	13	13	15	10	10	19
100	30	13	10	11	28	22	9	13	12	13	9	10	19
74	33	13	16	13	28	24	9	13	12	13	10	10	18
54	0	14	12	12	29	22	10	10	12	14	10	9	18
57	13	16	10	11	29	22	10	10	11	13	8	10	18
105	41	13	20	12	29	20	10	11	12	13	11	11	19
48	5	12	14	12	30	23	10	10	11	13	8	11	18
109	4	12	13	12	29	24	9	12	12	14	9	10	20
45	2	14	10	13	28	22	10	13	12	14	9	11	20
103	29	15	10	13	29	23	10	12	12	14	11	10	17
90	31	13	10	11	29	22	9	10	12	15	10	11	18
85	6	13	17	12	31	22	9	10	12	13	9	11	20
56	35	13	12	11	28	22	10	10	12	14	10	11	19
88	0	14	13	12	29	22	9	10	12	13	9	10	18
99	10	14	17	11	29	22	9	10	13	14	9	10	19
78	4	14	12	11	27	23	9	10	12	13	9	11	18
68	0	12	14	12	27	24	9	13	12	14	9	9	17
98	15	15	13	11	28	21	9	12	13	13	12	9	20
95	0	14	17	12	28	22	10	13	13	14	10	9	20
82	4	14	17	13	28	24	10	10	13	14	11	11	19
80	23	15	13	12	28	23	10	12	14	14	9	11	19
85	8	13	12	11	28	23	10	10	11	13	9	9	18
35	0	13	17	11	30	23	9	11	11	13	9	12	20
54	1	14	19	12	29	22	9	13	11	13	8	9	18
64	13	13	10	12	30	23	9	12	11	15	9	11	19
80	4	16	13	12	28	22	11	12	12	13	11	10	19
87	37	14	15	12	27	23	10	10	13	13	11	13	16
71	31	12	13	12	29	23	9	11	11	13	11	13	18
40	9	13	16	13	28	22	9	10	11	13	11	11	18
41	2	14	17	11	29	21	9	10	11	14	11	10	19
72	17	13	18	13	26	22	9	10	12	14	9	11	19
26	3	14	18	12	30	23	9	13	12	14	8	11	19
102	3	14	10	12	28	21	11	12	13	14	11	13	18
65	8	16	12	11	28	20	10	12	14	14	8	9	17
66	24	12	14	12	31	22	9	10	12	13	11	10	17
63	21	12	12	13	28	22	9	10	12	14	10	9	17
78	1	14	12	12	30	23	8	13	12	15	10	10	18
46	9	14	17	12	27	21	10	10	12	13	10	11	19
56	10	14	17	12	27	23	9	10	12	13	10	12	19
24	0	13	15	12	28	24	9	12	12	13	9	9	19
109	15	14	13	12	27	20	9	10	12	14	11	11	19
47	0	14	20	12	27	23	10	10	12	13	11	10	18
68	23	13	20	12	29	24	10	11	12	14	12	10	19
33	8	14	10	12	31	22	10	10	12	13	10	9	19
79	0	13	11	13	26	24	10	12	11	14	9	12	17
66	11	15	15	11	28	21	9	10	12	14	10	10	19
53	6	12	12	13	30	21	10	10	13	13	9	11	19
95	22	14	10	11	28	21	10	10	12	14	9	11	18
45	26	13	14	13	28	22	9	12	13	13	9	12	19
55	0	15	10	12	28	20	10	13	13	13	10	10	20
100	34	15	16	13	28	23	8	10	12	15	9	9	18
104	22	13	11	12	30	22	9	12	12	13	10	10	16
55	2	15	15	12	27	23	9	12	14	14	11	10	17
109	4	16	13	12	29	23	9	10	11	13	11	11	19
106	0	16	12	12	29	22	10	13	13	13	9	10	19
74	10	13	18	12	29	24	9	10	12	14	10	10	19
22	1	14	12	11	29	20	11	10	12	14	10	11	19
56	28	15	11	12	28	22	9	10	12	13	10	11	19
110	34	14	11	13	28	22	10	10	12	14	10	12	18
28	0	14	13	12	30	23	9	12	11	13	9	11	20
106	40	12	13	13	28	21	9	12	12	14	10	11	18
93	31	14	10	12	27	22	9	13	11	13	9	11	20
78	32	13	17	12	30	20	9	12	12	13	8	9	18
40	3	14	13	13	27	24	9	13	13	13	9	10	18
101	0	14	17	12	28	23	9	10	11	13	11	11	18
103	34	14	10	11	28	21	10	10	12	14	9	11	18
34	2	13	13	12	28	23	9	10	12	13	9	10	18
48	7	13	18	11	29	22	9	11	11	13	10	11	17
107	24	15	13	12	28	25	9	10	13	14	10	11	18
40	23	15	11	12	28	22	9	10	12	13	10	11	19
32	1	14	15	13	28	22	10	10	11	13	10	10	19
85	1	14	13	12	28	22	9	13	11	13	9	12	17
78	16	16	16	12	30	22	9	12	12	14	9	10	18
73	14	14	13	13	28	23	9	10	12	13	9	9	20
56	10	13	19	13	29	23	10	13	13	13	9	10	19
55	1	13	15	12	27	23	10	11	12	14	8	11	18
47	12	13	17	12	29	23	10	12	12	13	10	9	19
43	33	14	13	13	26	23	9	13	11	14	11	10	20
85	8	12	20	12	30	23	10	10	11	14	9	11	19
78	17	16	13	13	28	24	10	11	11	15	11	9	20
99	44	14	12	11	29	22	10	10	11	13	9	10	18
72	49	13	13	11	27	23	9	10	11	12	10	12	18
65	25	15	11	12	29	22	9	10	12	13	10	11	20
65	22	15	17	10	28	22	9	10	13	13	9	9	19
91	4	13	18	11	29	22	10	10	11	13	10	11	18
76	1	16	14	12	27	22	9	10	11	13	11	12	18
38	0	15	12	13	26	24	9	12	13	13	11	11	19
45	8	15	13	12	26	23	9	10	12	13	11	10	19
72	1	14	12	12	30	23	8	13	12	15	10	10	18
114	11	13	11	11	29	22	9	13	13	13	11	10	19
62	11	13	18	13	26	22	9	10	12	14	9	11	19
54	2	12	13	12	31	23	9	13	11	13	9	11	18
43	0	15	16	12	26	23	10	12	11	13	10	11	18
45	8	15	10	14	28	23	9	12	12	13	9	11	18
91	4	12	10	12	29	24	9	10	13	13	11	10	19
75	12	13	17	12	28	24	10	15	13	13	10	11	19
53	0	13	17	12	28	23	9	10	11	14	10	9	19
37	6	16	13	12	28	22	10	10	11	13	9	10	20
49	6	14	16	13	27	23	9	12	12	13	11	10	19
63	14	16	11	12	28	23	10	10	13	13	9	10	18
48	24	16	16	12	28	24	10	11	12	13	10	12	19
32	7	12	14	12	27	24	9	13	12	14	9	9	17
85	3	12	12	11	29	22	9	12	13	13	9	10	18
99	25	14	11	12	27	25	9	10	12	14	9	11	19
53	30	14	12	11	28	23	10	10	12	13	8	11	19
68	12	15	16	12	28	23	9	13	11	14	11	11	17
79	21	14	14	11	27	23	9	12	12	13	11	12	20
64	1	12	11	12	28	23	9	12	13	14	9	12	18
57	3	15	20	11	30	22	9	10	11	13	11	12	18
76	13	13	11	12	28	21	10	12	13	13	10	11	17
50	14	13	9	13	28	24	9	12	13	13	9	12	19
33	24	16	16	12	30	22	9	12	12	13	8	10	19
80	9	15	11	13	29	20	10	12	11	14	11	12	18
45	18	13	12	13	29	22	9	10	11	13	10	11	19
92	10	14	17	11	29	24	9	13	12	14	10	12	20
54	9	14	10	11	28	21	10	10	12	14	9	11	18
107	34	15	11	12	30	22	9	12	11	14	9	9	18
97	7	15	12	12	27	20	10	14	11	12	9	11	17
50	3	15	10	11	29	22	9	12	11	14	9	9	18
99	1	15	19	11	30	22	9	13	12	15	8	11	17
108	19	13	20	12	29	24	10	11	12	14	12	10	19
84	1	14	12	13	29	22	10	10	11	13	8	11	19
78	8	13	10	11	28	22	10	10	14	13	9	10	17
81	3	15	10	11	29	23	10	12	12	14	9	9	17
52	22	14	10	13	28	23	9	12	13	15	9	10	19
71	2	15	15	12	29	23	9	10	11	14	10	10	20
45	7	16	14	14	28	20	9	12	12	13	8	9	19
77	3	14	11	13	30	24	9	10	14	13	9	12	18
48	1	14	12	12	29	22	8	13	12	13	9	10	18
31	6	13	12	12	27	23	10	12	13	14	9	13	18
58	0	13	14	12	27	22	10	12	11	13	10	9	18
82	0	14	15	12	27	19	9	12	12	14	9	12	18
106	19	13	10	12	28	23	10	10	12	14	9	10	20
98	27	13	14	13	30	23	9	14	12	13	10	12	21
48	0	13	10	13	30	23	9	10	12	14	9	10	20
47	2	13	12	11	29	23	10	10	12	14	9	10	18
96	10	14	12	12	27	25	9	10	12	13	9	12	18
66	17	13	17	11	27	24	10	10	11	13	11	11	17
103	6	14	17	13	28	24	9	10	12	13	9	10	18
92	13	14	13	12	28	23	8	13	12	14	11	10	17
63	2	14	13	13	28	23	9	10	12	14	12	10	19
75	2	14	12	12	27	23	9	11	14	14	9	11	18
76	41	12	13	11	29	21	10	13	12	12	11	12	18
110	10	12	10	14	28	24	10	10	13	15	9	9	20
73	4	13	15	11	27	22	10	12	12	14	11	11	19
108	11	14	13	13	30	21	9	10	11	13	11	11	17
35	45	14	13	13	29	20	9	10	12	13	8	9	19
40	5	14	9	12	31	21	9	10	11	14	9	11	16
105	28	13	13	13	28	24	9	10	12	13	8	11	20
80	3	14	12	12	30	22	10	13	12	13	8	11	17
40	18	12	14	13	31	22	9	10	12	13	9	11	17
56	29	14	12	12	30	24	9	10	12	13	12	10	19
56	8	14	12	12	29	23	9	12	13	15	8	9	19
76	14	15	13	12	28	22	9	13	11	13	9	9	16
86	29	13	10	13	27	23	9	10	11	13	9	9	18
92	8	14	13	12	28	23	9	13	12	13	11	11	21
68	1	13	10	13	30	23	9	10	13	15	10	9	20
61	10	12	17	12	27	23	9	10	13	13	8	12	18
57	0	13	15	13	29	24	10	13	11	14	9	12	18
70	11	14	13	12	30	23	9	12	13	13	9	12	19
105	11	16	14	14	28	20	9	12	12	13	8	9	19
104	10	12	11	13	27	23	10	10	12	14	9	10	19
74	5	12	11	13	27	22	8	11	13	13	11	11	20
114	1	15	13	12	29	23	9	12	12	13	11	12	18
117	6	13	10	13	27	23	9	10	11	14	9	10	16
56	2	13	10	11	29	23	9	10	12	15	9	10	19
108	2	14	15	12	27	22	9	13	13	15	9	11	18
72	4	15	12	12	27	20	10	14	11	12	9	11	17
91	9	12	15	12	27	22	10	12	12	13	9	11	17
107	27	15	16	12	29	22	10	9	12	13	9	12	20
101	18	16	13	11	28	23	9	10	12	13	11	10	18
78	1	15	12	12	27	22	10	14	13	13	10	10	19
84	28	14	11	11	26	22	9	12	11	13	8	10	17
45	9	15	15	12	28	22	9	12	12	14	8	9	20
38	7	13	17	12	29	23	9	10	13	13	10	9	16
59	9	13	13	11	26	24	9	13	13	13	10	10	17
58	7	15	12	12	30	22	9	12	12	13	9	10	19
90	0	15	15	12	28	22	10	15	12	13	9	12	18
95	1	13	11	12	28	21	9	10	12	13	9	10	19
93	3	12	18	13	26	23	9	10	12	13	9	11	19
45	33	14	16	11	29	23	10	12	12	14	10	12	18
54	2	12	13	12	29	22	9	12	13	13	11	9	19
48	0	13	16	12	30	22	9	12	11	14	9	10	20
71	17	14	13	12	28	23	9	13	12	14	11	10	17
38	8	14	11	12	27	22	9	10	11	14	11	10	18
97	10	13	14	12	27	23	10	12	14	13	9	11	21
103	7	13	12	11	28	24	10	12	11	14	10	11	19
52	35	13	12	12	27	20	10	12	11	12	11	11	17
43	3	16	13	12	29	22	9	14	12	13	10	10	18
60	38	15	16	11	30	22	9	10	12	14	9	12	20
94	0	13	10	13	27	23	11	12	11	12	10	12	19
95	11	14	10	12	28	23	10	13	11	13	8	10	18
38	2	13	17	12	28	23	9	10	11	14	10	9	19
61	0	14	17	13	28	25	9	10	11	13	9	11	18
98	4	14	17	12	27	23	10	14	12	13	9	10	19
92	2	13	16	11	27	23	8	10	12	13	10	10	16
90	26	13	17	13	28	23	10	10	14	15	9	11	18
67	4	13	13	11	31	22	9	12	12	13	11	10	17
96	4	15	13	12	27	24	9	10	13	13	11	11	18
78	45	13	16	12	27	23	9	12	12	14	10	10	20
48	0	13	13	11	31	22	9	10	12	14	9	10	19
83	0	12	10	13	27	25	9	12	11	13	9	10	17
85	0	13	10	12	29	22	10	10	12	13	8	11	19
59	28	13	11	13	27	22	9	10	11	14	9	10	19
83	14	14	10	12	28	22	10	13	11	14	9	11	18
104	19	15	16	12	29	24	9	10	12	13	9	10	18
87	36	13	13	12	29	22	9	10	12	13	12	10	18
50	5	14	19	12	28	22	9	13	13	13	9	12	18
94	0	14	12	12	28	22	9	12	11	14	9	9	19
75	16	13	13	11	28	23	9	9	12	13	9	10	17
96	4	13	13	12	27	23	9	13	11	13	11	10	17
54	1	13	10	11	29	22	9	12	12	13	9	10	19
58	1	14	10	11	29	24	9	10	11	14	10	10	17
57	0	14	13	11	29	22	8	10	12	15	10	10	19
47	10	15	12	12	29	23	11	10	11	13	9	10	18
45	0	14	10	12	29	22	8	12	12	13	10	9	18
77	18	13	12	11	29	23	10	10	12	14	9	10	18
106	41	16	11	11	29	23	10	13	12	13	11	12	19
50	2	13	20	13	31	22	9	10	12	13	10	10	19
72	9	13	13	13	28	23	9	12	12	15	10	10	19
102	25	14	12	11	29	23	10	10	12	13	9	9	18
67	0	12	18	12	28	24	9	12	12	13	9	10	17
103	7	14	12	12	28	23	9	12	11	13	10	10	20
65	6	16	17	12	28	24	10	12	12	13	10	12	18
43	50	16	17	14	29	23	10	13	12	13	11	11	16
101	22	14	13	12	28	22	10	12	13	14	11	9	19
107	1	14	10	13	28	23	9	10	12	14	9	12	19
89	5	13	15	11	28	24	9	12	11	15	10	9	19
104	21	14	16	13	27	23	10	12	14	13	9	10	19
84	0	13	15	11	28	23	9	12	13	13	10	11	18
80	0	14	12	11	27	22	9	13	11	13	9	9	18
37	12	14	12	12	29	24	10	13	12	13	10	11	17
49	3	14	13	11	29	22	9	10	12	14	10	9	19
57	3	14	13	12	30	24	10	12	12	13	8	10	19
86	0	13	14	11	28	22	10	12	12	13	9	11	19
104	6	13	11	13	29	24	9	10	11	14	11	11	18
45	3	14	12	13	29	24	9	10	14	15	10	9	19
96	3	15	12	11	30	22	9	13	11	15	8	10	19
59	10	12	11	11	31	23	9	9	12	13	8	11	19
82	2	14	15	12	31	21	9	13	12	14	9	9	17
79	1	13	13	12	29	22	9	14	11	13	11	10	18
93	1	13	13	13	29	23	9	13	11	15	11	12	18
97	1	14	9	11	27	23	9	12	12	15	9	11	17
37	2	14	17	11	29	24	10	10	13	13	10	11	19
71	1	12	10	12	31	22	10	10	12	14	9	9	18
104	8	13	12	12	28	22	9	11	12	13	9	11	19
80	7	16	13	12	29	24	10	14	12	13	9	11	18
85	34	15	19	12	29	23	9	12	12	15	11	12	17
43	11	13	13	11	26	23	10	13	12	13	9	10	18
78	0	13	11	13	28	21	10	10	12	13	11	10	17
47	3	13	10	12	28	23	10	10	12	13	9	10	20
39	3	14	11	12	28	21	8	10	11	14	10	12	19
101	3	13	11	12	30	24	10	10	12	13	10	10	20
99	0	14	12	11	28	22	10	11	11	13	9	10	17
75	23	13	14	13	28	24	8	15	13	13	8	9	18
29	8	12	17	12	27	20	9	10	12	14	9	10	19
84	15	15	10	11	30	23	9	13	11	14	10	13	18
108	14	15	12	13	30	23	9	12	12	14	8	10	18
72	4	12	11	13	27	25	9	12	11	13	9	10	17
97	6	15	14	12	28	21	9	12	14	13	10	9	19
67	6	12	18	11	28	23	10	13	12	14	10	10	19
85	28	15	13	11	27	21	9	10	13	13	10	11	19
69	20	14	12	11	28	22	9	10	12	14	9	12	17
68	9	16	10	11	31	22	10	10	12	13	8	11	18
48	16	13	10	14	27	22	9	10	13	13	11	11	18
53	5	13	10	12	28	22	9	10	12	14	10	13	17
73	5	15	10	11	29	20	9	12	12	14	11	9	18
113	2	15	17	11	28	20	10	10	12	13	10	10	18
61	9	13	14	13	29	21	11	13	11	13	11	13	18
83	19	15	10	11	29	20	9	12	12	14	11	9	18
55	18	13	12	12	29	22	9	13	12	13	10	11	17
84	49	13	12	11	30	22	10	10	12	14	11	11	19
81	1	14	12	12	28	22	9	12	11	14	10	11	20
52	11	14	12	12	30	23	9	10	12	13	9	10	19
45	19	15	10	11	28	23	10	12	12	13	9	11	17
71	1	12	13	12	28	23	9	10	12	13	10	11	18
70	2	13	12	12	29	23	9	10	12	13	8	10	18
94	6	13	15	11	28	22	10	12	12	15	9	12	19
36	9	13	13	13	28	22	9	10	11	14	11	10	19
96	19	14	18	11	29	23	9	13	12	13	11	11	19
106	18	14	17	11	27	23	9	12	11	15	10	13	18
77	0	14	15	12	28	22	9	10	14	14	9	11	18
29	15	15	12	11	29	24	9	10	11	13	10	11	19
100	2	13	13	11	26	23	10	10	12	13	9	10	20
48	19	13	17	12	27	23	10	14	11	15	10	12	19
41	11	14	10	12	29	22	9	10	12	13	8	12	19
63	6	16	13	12	29	22	9	14	12	13	10	10	18
57	3	14	12	12	30	25	10	12	12	13	10	11	20
61	23	13	10	12	27	23	10	10	11	13	8	11	19
106	25	13	15	11	27	23	10	12	11	14	9	10	19
71	13	13	12	12	29	22	9	10	12	13	8	10	19
100	9	14	18	13	29	22	11	10	12	13	10	11	18
36	3	12	11	13	29	21	9	10	13	14	10	12	18
50	1	13	19	11	30	22	10	10	12	15	9	12	20
93	2	15	13	13	26	24	9	12	12	14	10	10	18
46	0	13	19	11	28	23	9	12	11	13	9	10	17
66	3	13	13	12	29	20	9	13	12	13	9	11	17
33	0	15	11	11	30	23	9	10	12	13	11	10	19
54	27	13	10	13	30	23	9	10	12	14	10	10	17
55	1	13	15	11	28	22	10	12	12	15	9	12	19
62	7	14	18	12	29	22	10	9	12	13	9	9	17
55	24	15	12	12	27	22	10	14	13	13	10	10	19
31	23	14	15	12	31	21	9	10	12	13	9	11	19
73	4	14	13	12	27	22	9	13	11	14	9	11	18
68	9	13	12	12	27	22	9	12	13	13	9	10	18
89	6	12	19	12	29	22	10	13	12	14	9	11	18
86	23	13	12	12	27	22	9	10	12	13	9	11	19
42	7	12	16	13	30	22	10	10	12	14	11	10	19
82	1	13	16	12	28	24	9	10	12	15	11	11	18
42	1	14	11	12	28	23	9	12	12	13	10	12	19
55	4	12	15	11	30	24	9	11	12	13	10	11	17
75	25	13	11	12	27	22	9	13	11	13	12	11	18
41	5	13	15	12	29	23	9	13	11	13	10	12	18
33	36	12	16	12	27	22	9	10	13	13	11	12	18
114	0	12	10	13	29	23	9	12	12	13	9	12	19
101	1	13	9	13	29	22	9	11	12	13	10	11	19
40	6	16	17	13	30	22	10	10	13	13	11	11	18
83	1	14	12	12	28	23	9	12	12	15	11	9	19
70	5	14	12	13	29	22	9	12	13	14	10	11	18
98	10	15	13	12	29	24	8	9	12	13	12	10	18
79	0	13	11	12	31	24	9	10	12	14	10	9	17
100	2	13	10	12	30	23	9	12	11	15	9	11	19
82	3	14	13	12	28	22	9	12	12	15	11	11	17
40	0	13	14	11	28	22	10	12	12	13	9	11	19
76	6	15	12	12	29	22	9	10	13	14	9	11	19
59	3	13	20	12	30	24	10	12	12	14	9	12	19
70	1	13	13	13	29	22	9	12	12	13	11	10	20
99	0	15	13	12	28	25	9	10	13	14	10	11	18
86	21	15	10	11	28	22	8	10	12	14	9	10	17
84	4	14	16	12	28	22	9	12	13	13	9	10	18
36	0	13	15	13	28	22	9	13	12	13	9	10	20
65	3	16	13	13	30	22	9	12	11	14	9	9	20
91	8	15	12	12	29	23	9	12	12	13	9	11	18
98	12	14	16	13	29	21	9	13	11	14	9	11	17
76	11	13	11	12	27	20	9	10	12	14	10	9	17
79	29	14	14	13	28	24	9	13	13	15	9	9	18
35	20	14	12	13	29	23	10	12	13	13	10	12	18
47	6	14	12	11	30	25	9	14	12	14	9	11	20
101	8	13	13	13	28	23	9	10	12	13	9	10	19
63	5	12	17	11	28	20	9	12	13	15	11	10	18
102	0	13	14	11	29	22	10	10	12	15	9	10	21
89	2	13	13	13	27	22	9	10	12	14	11	10	18
50	4	13	18	12	29	24	9	10	12	14	10	10	19
79	18	13	11	12	31	23	10	12	12	13	10	9	19
59	3	14	11	11	30	22	10	10	12	13	9	10	18
89	4	13	13	14	28	21	9	10	12	13	10	10	19
102	45	14	16	13	27	23	10	12	12	14	11	11	19
91	18	13	12	13	29	22	10	12	11	13	9	11	19
45	18	14	13	12	28	22	10	12	13	14	11	9	19
43	1	15	15	12	26	22	10	12	12	14	9	11	19
55	0	14	17	14	31	23	10	13	12	13	10	10	17
69	1	14	12	11	29	23	10	10	12	13	9	9	18
120	14	13	12	13	27	21	10	12	12	13	9	9	17
42	22	12	13	12	31	24	9	13	11	13	9	11	18
47	33	14	14	13	29	20	9	10	12	13	11	10	18
62	0	13	13	12	27	23	9	13	11	13	11	10	17
38	0	15	18	12	30	23	9	10	13	14	9	13	19
48	2	12	12	11	30	23	9	12	11	13	10	11	17
53	0	15	9	12	29	25	10	12	12	15	10	11	18
75	3	14	11	11	27	22	9	10	12	14	9	11	20
100	14	14	13	12	28	23	10	12	12	14	10	10	17
43	12	13	10	11	28	22	9	10	12	13	11	10	18
62	5	13	19	12	30	23	9	10	11	14	9	9	19
83	8	13	17	12	27	24	9	10	12	13	10	11	20
35	2	14	12	11	28	23	9	10	12	13	8	11	19
63	6	15	18	12	27	22	9	10	12	13	10	10	16
84	33	13	15	13	29	24	10	13	11	14	9	12	18
107	15	14	9	12	29	23	9	10	12	14	9	11	18
68	3	13	10	13	30	23	10	10	13	15	10	9	20
56	3	16	14	11	28	22	10	13	12	13	9	11	18
76	13	13	12	12	30	25	9	13	13	13	9	11	20
54	21	13	18	13	29	21	9	10	11	13	9	10	18
100	1	14	18	12	29	22	9	13	12	13	9	10	17
100	1	13	12	12	28	23	10	10	12	14	9	10	18
86	30	15	13	11	28	23	9	10	12	13	9	10	17
109	2	14	13	11	28	23	9	10	13	14	9	13	19
83	4	13	13	12	28	23	9	10	12	13	9	10	18
99	3	15	17	12	31	23	10	13	12	14	11	12	17
104	0	13	11	12	28	21	10	12	14	13	9	11	21
104	16	15	14	13	30	23	10	9	13	13	11	11	19
96	2	14	9	13	28	23	9	10	12	13	9	11	18
92	3	13	12	13	27	23	9	10	11	14	10	11	18
101	23	15	12	13	27	22	9	12	11	15	9	11	21
104	2	14	13	11	28	22	9	12	12	13	9	12	16
77	2	13	18	11	29	24	10	10	12	13	10	11	18
38	4	14	19	13	28	24	9	12	14	13	10	10	17
59	44	14	10	13	28	22	9	11	11	13	8	9	19
96	0	13	12	12	28	22	9	10	13	13	10	11	17
88	14	14	13	13	26	23	9	13	11	14	11	10	20
72	25	14	10	12	28	21	9	12	12	13	10	10	18
102	3	14	10	12	28	21	9	11	11	13	11	12	18
53	17	14	10	11	30	22	9	12	12	13	10	10	18
88	10	15	14	11	29	23	9	10	12	14	11	10	18
70	1	14	15	11	30	23	9	12	11	13	9	12	19
99	1	12	12	12	29	23	10	10	13	14	10	11	17
100	14	12	12	12	31	22	10	12	12	15	10	11	18
87	21	14	17	13	28	22	9	13	12	15	10	10	18
114	1	14	13	13	26	22	10	11	11	12	10	11	19
95	3	13	14	12	29	22	10	11	11	15	9	10	19
54	4	12	11	12	29	24	10	12	12	13	9	12	20
103	0	13	17	11	27	23	10	12	12	12	9	11	19
74	8	12	13	12	29	22	9	12	13	13	11	9	19
73	9	15	17	12	30	24	10	9	12	14	10	9	17
79	3	13	14	11	29	22	10	10	12	15	9	10	21
49	2	12	19	13	30	22	9	10	12	13	8	11	19
82	12	13	12	11	29	23	10	10	12	14	9	10	18
45	1	14	12	12	31	22	9	10	12	14	10	10	17
92	0	12	10	12	30	23	9	10	12	13	11	11	21
50	12	14	11	13	28	23	10	12	12	14	9	11	19
114	0	13	13	12	30	23	9	10	12	13	9	10	18
26	0	13	15	11	28	23	9	10	12	14	9	11	19
65	6	14	13	12	30	23	9	10	11	14	8	12	20
103	0	12	12	11	30	23	9	12	13	13	11	10	17
99	11	13	17	12	31	22	9	10	12	13	9	11	20
42	1	12	12	11	30	23	8	12	13	13	11	10	17
107	2	16	9	11	28	22	10	13	13	14	9	10	19
57	6	14	10	11	26	23	9	11	12	13	11	9	18
68	5	14	14	13	29	23	9	11	12	13	11	11	19
59	3	13	16	12	28	23	9	12	12	14	9	10	18
92	45	14	17	12	30	22	9	12	11	13	11	12	18
96	25	14	10	13	28	20	10	13	12	13	8	11	18
106	9	13	18	13	28	23	9	10	12	13	11	10	18
73	18	14	15	12	30	22	9	13	12	13	9	10	20
95	27	13	17	13	28	23	9	13	12	14	9	9	17
51	0	13	19	11	28	23	9	12	12	13	8	9	17
58	13	14	12	13	26	21	11	12	12	13	8	12	18
37	49	14	10	12	29	23	9	10	12	13	9	10	19
85	20	12	12	11	28	23	10	12	12	14	10	11	19
62	50	16	16	12	30	22	9	12	12	13	8	10	19
77	1	13	16	11	29	24	10	10	12	13	11	11	20
100	11	12	11	11	29	23	8	12	13	13	9	11	20
64	2	16	14	11	29	22	10	12	12	13	10	11	19
114	6	15	17	11	28	20	10	10	12	13	10	10	18
47	11	16	14	12	27	23	10	10	13	14	10	11	17
43	12	12	14	11	27	23	9	12	12	15	9	11	19
65	28	13	13	11	31	23	8	10	13	13	11	11	19
68	15	13	10	11	27	22	9	10	11	14	9	9	18
69	30	13	14	11	30	22	9	12	12	14	8	9	20
45	4	13	13	12	28	24	9	12	11	13	9	10	20
95	18	15	13	11	30	23	9	10	11	13	9	10	17
62	0	13	11	12	27	22	9	12	12	13	11	10	17
86	20	12	11	13	29	21	9	10	13	14	10	12	18
47	17	13	10	12	29	21	10	12	12	14	9	9	19
79	10	13	16	13	30	23	9	13	12	14	9	10	18
118	34	13	17	12	31	23	9	13	12	13	9	10	17
74	3	13	10	11	30	22	9	12	11	14	9	12	19
73	2	14	19	11	30	23	9	11	12	13	10	12	18
71	16	16	17	13	30	22	10	10	13	13	11	11	18
107	14	14	14	11	29	22	10	10	11	14	8	12	18
65	6	15	16	11	29	23	9	10	11	13	9	9	18
97	5	14	16	12	28	24	9	13	11	13	8	11	18
59	14	15	10	13	29	20	9	12	13	13	8	12	18
65	2	14	10	12	29	24	9	12	13	13	8	10	18
85	8	13	16	13	28	24	9	13	12	13	10	10	18
72	26	13	11	11	28	23	9	10	13	13	10	10	18
98	21	12	16	11	28	23	8	12	14	13	10	10	20
111	45	15	11	11	28	22	9	11	11	14	11	11	18
38	16	14	13	11	27	23	10	10	12	14	9	11	17
102	5	16	12	11	29	23	9	11	12	14	10	11	18
52	12	12	12	11	31	24	9	12	13	13	9	12	18
94	2	13	15	12	27	23	10	11	12	14	8	11	18
47	0	14	13	11	29	24	8	10	12	15	11	10	17
103	7	14	16	13	29	23	8	13	12	14	10	11	19
103	4	13	16	12	29	22	8	12	13	13	11	11	17
64	0	15	13	12	30	23	9	10	11	14	9	11	19
66	22	15	13	12	28	21	9	12	12	14	8	9	17
90	7	12	14	11	28	23	10	10	12	14	10	11	19
34	17	12	13	12	28	22	9	11	13	13	10	11	19
55	1	14	10	13	27	24	9	10	13	13	10	12	17
43	4	14	11	12	29	23	10	12	13	14	9	11	19
72	12	13	12	13	29	23	9	10	11	13	8	10	18
69	1	14	13	12	29	23	9	12	13	13	9	10	18
84	0	15	15	12	26	22	9	10	12	13	11	11	19
87	0	14	11	11	29	23	9	10	12	13	9	10	19
48	0	13	15	13	27	21	10	10	12	14	9	10	18
83	12	13	15	12	28	23	9	12	12	13	10	10	18
120	4	14	12	11	27	22	9	13	11	13	9	9	18
90	1	14	10	13	30	24	9	10	11	14	9	10	19
35	20	13	12	12	30	23	10	10	12	13	10	11	19
100	13	14	13	12	26	23	10	12	14	14	10	11	18
76	0	14	13	12	30	23	9	10	11	14	8	12	20
50	1	13	10	13	27	24	9	12	12	13	9	12	18
90	1	15	15	12	26	22	10	12	12	14	9	11	19
34	27	15	15	12	28	22	9	12	12	14	8	9	20
48	0	13	19	12	31	23	10	10	12	15	10	11	19
100	25	14	16	12	28	23	11	13	11	13	10	11	20
105	22	13	13	12	27	24	9	10	13	13	9	10	19
74	26	13	19	12	28	23	11	10	12	14	10	11	19
98	0	14	13	12	27	22	10	12	11	13	11	10	18
58	50	14	9	12	30	21	9	10	12	14	10	12	20
84	25	13	14	12	27	23	9	13	12	13	9	11	17
110	2	14	13	13	27	24	9	13	13	13	9	10	18
55	2	14	13	13	27	22	9	12	12	13	11	12	18
101	22	16	13	12	27	24	10	10	12	13	11	9	19
98	25	14	16	12	26	23	10	10	11	14	9	10	19
84	5	13	15	11	30	22	8	12	12	14	10	10	19
47	2	13	17	11	30	23	9	11	11	13	9	11	20
94	3	14	13	13	28	25	9	12	12	13	11	10	17
109	16	13	13	12	27	24	9	10	13	13	9	11	19
42	0	15	13	13	30	23	10	13	13	14	11	10	17
81	14	13	13	13	27	24	11	10	11	13	11	9	18
61	36	13	12	12	27	24	9	11	13	15	11	11	17
41	13	14	13	12	28	23	9	13	12	14	11	10	17
103	23	13	10	12	28	23	10	11	12	14	9	11	18
49	8	14	14	12	30	22	10	13	13	13	10	12	19
65	24	13	17	13	28	23	9	13	12	14	9	9	17
57	1	16	13	11	27	24	10	12	12	14	11	10	18
82	12	16	13	12	28	22	10	10	11	13	9	10	20
77	41	14	12	12	29	24	9	13	12	14	9	12	20
112	13	12	14	12	30	23	9	12	12	14	9	10	19
41	41	14	18	12	30	23	9	13	12	14	8	11	19
65	33	12	10	11	28	21	10	12	11	14	9	11	18
70	0	14	16	11	27	23	9	10	12	13	9	13	19
49	34	12	14	14	28	21	10	12	14	14	9	9	16
99	9	14	10	13	27	24	10	12	11	13	9	9	18
46	19	15	12	12	31	25	9	10	13	13	9	11	20
57	17	14	11	11	29	24	9	10	12	14	9	9	21
46	7	14	14	11	28	20	10	12	11	13	9	10	19
108	13	14	13	12	28	24	11	10	12	15	10	13	20
71	3	14	16	12	28	24	10	12	13	13	11	11	20
57	7	14	13	11	27	23	10	10	12	14	9	11	17
44	11	13	17	12	27	23	9	10	12	13	12	11	18
45	3	13	10	13	29	24	10	10	13	13	10	11	17
41	1	14	13	12	29	21	9	12	12	13	11	10	18
104	18	14	9	13	29	24	8	14	12	15	9	11	19
90	6	13	10	11	28	22	9	10	10	13	9	13	18
54	0	15	13	12	27	24	8	10	12	13	10	10	18
102	17	14	15	13	30	22	9	10	12	13	10	11	18
76	4	14	11	12	30	23	10	10	13	14	9	9	19
95	39	15	12	12	28	23	9	9	12	14	11	10	18
69	25	14	18	11	28	22	8	9	11	13	10	10	18
90	39	12	12	12	29	23	9	11	12	13	9	11	17
33	21	14	12	12	30	24	10	13	12	13	10	11	17
51	2	14	15	12	28	22	9	10	14	14	9	11	18
86	8	13	13	11	27	22	9	10	12	13	10	11	20
89	22	14	14	12	28	22	10	10	12	14	9	10	19
90	8	12	12	12	27	22	10	12	11	13	11	11	19
101	14	13	12	12	29	24	10	10	12	13	9	11	19
55	2	13	17	12	27	22	10	10	14	14	10	10	19
51	11	13	11	11	28	22	9	10	12	15	9	11	18
65	0	14	17	12	27	23	9	12	13	13	9	10	20
44	7	16	14	13	29	23	9	10	13	15	9	9	18
57	15	13	11	12	28	21	9	13	12	13	11	10	19
58	6	14	15	11	28	22	9	10	11	13	10	11	19
107	1	13	13	12	27	21	10	11	12	13	9	10	18
45	0	15	16	12	26	23	10	12	11	13	10	11	18
94	31	13	12	12	27	24	9	11	13	15	11	11	17
96	8	14	10	11	28	22	11	10	12	15	9	11	19
76	27	12	15	11	29	23	8	11	11	14	9	11	17
91	8	13	17	11	29	22	9	12	11	13	9	11	19
88	40	13	13	12	29	20	9	13	12	13	9	11	17
41	31	16	18	12	28	23	9	12	11	13	9	11	17
73	17	14	17	13	28	24	10	10	13	14	11	11	19
45	5	13	14	11	29	22	10	10	12	15	9	10	21
81	5	13	10	11	28	23	10	12	12	15	9	10	18
48	9	14	13	13	30	21	9	10	11	13	11	11	17
95	11	14	17	12	29	23	10	12	13	13	8	11	18
49	4	14	12	11	28	21	9	10	12	14	9	9	18
46	1	13	13	12	29	22	9	12	12	15	9	11	17
41	7	15	10	13	28	22	9	10	11	14	10	9	18
68	2	13	10	12	29	22	9	10	12	13	8	11	19
71	0	14	11	11	27	24	9	12	11	14	9	10	18
42	8	15	11	12	30	22	9	12	11	14	9	8	18
102	0	14	18	11	27	25	9	13	13	14	11	10	19
59	7	13	16	11	28	21	9	10	11	14	9	10	17
64	8	13	19	13	29	21	9	13	12	13	10	11	18
71	1	13	12	11	29	24	9	12	11	13	10	11	19
104	27	13	13	11	29	22	9	12	11	13	9	11	16
48	8	14	12	13	29	24	9	10	13	13	9	11	18
76	2	14	9	11	31	23	9	10	12	14	10	10	19
61	7	15	13	12	27	23	9	10	12	13	9	9	18
75	5	12	17	12	29	23	9	10	11	13	10	11	18
97	0	12	12	11	28	22	9	10	11	13	11	11	19
53	10	16	10	11	28	23	9	11	10	13	9	11	19
104	21	14	14	11	29	24	10	10	12	13	10	11	18
46	2	15	10	12	31	20	10	12	11	13	10	9	19
45	2	14	10	13	27	24	10	12	11	13	9	9	18
105	1	11	16	11	28	23	9	13	12	13	9	11	18
49	17	14	14	12	27	23	9	10	13	13	9	10	18
53	23	13	12	13	28	22	9	12	12	14	11	11	17
110	14	12	14	13	28	24	9	13	12	14	10	11	18
106	17	12	15	13	28	23	9	10	11	14	10	12	17
113	0	13	17	12	31	22	9	12	13	14	9	11	18
86	11	16	17	11	28	22	9	10	11	13	9	12	19
108	2	14	14	11	28	25	9	12	11	14	12	10	19
98	14	16	17	13	30	22	10	10	13	13	11	11	18
56	0	13	12	11	28	24	10	12	11	14	10	11	19
42	5	16	20	11	29	22	10	13	11	14	8	10	18
34	17	15	17	14	28	23	9	10	11	13	10	11	17
86	5	13	12	13	29	23	10	13	12	13	10	12	19
86	3	16	14	13	30	23	9	12	12	13	10	10	18
35	18	13	13	11	29	24	10	13	13	15	11	11	19
83	16	15	11	12	28	21	9	12	11	13	9	10	18
47	23	16	10	12	28	24	9	11	13	14	9	12	17
75	12	12	10	12	29	23	9	12	12	14	9	11	19
109	1	13	13	12	28	22	10	10	11	14	11	11	19
97	1	13	13	13	28	22	9	10	12	12	9	10	19
92	6	16	10	13	28	23	8	10	11	13	9	10	19
72	0	13	12	12	28	23	9	9	11	13	9	9	17
97	42	13	17	12	27	23	10	14	11	15	10	12	19
65	9	13	12	13	27	23	9	10	12	15	11	11	17
81	1	15	9	12	29	23	9	10	14	14	9	10	19
74	14	13	11	12	29	23	9	10	11	15	9	9	19
108	25	13	15	12	29	24	9	12	11	14	9	11	19
69	32	16	12	12	29	21	10	12	12	14	10	12	20
97	0	13	18	11	30	23	8	12	14	14	9	11	18
43	18	13	12	11	29	25	9	12	12	14	9	10	19
35	14	14	18	11	27	25	9	13	13	14	11	10	19
99	2	14	9	13	29	24	8	14	12	15	9	11	19
33	22	12	13	12	30	22	9	12	13	13	11	9	19
81	2	15	12	11	28	22	10	12	12	13	9	10	19
72	13	12	10	11	28	22	8	10	13	14	9	10	18
52	16	14	10	13	30	22	10	12	13	13	10	10	19
102	20	13	13	13	28	21	9	10	12	13	10	11	19
44	4	14	13	12	27	22	10	12	12	13	9	10	18
111	45	14	15	12	27	23	10	10	13	13	11	14	16
34	6	15	11	11	31	23	10	11	11	13	10	9	21
48	14	13	17	12	26	21	9	10	12	14	9	11	19
99	15	14	14	12	28	23	9	11	13	14	8	10	19
88	8	14	13	13	29	22	9	10	11	13	9	10	18
83	28	15	10	12	28	20	10	13	13	13	10	10	20
71	12	16	16	12	30	23	9	12	12	14	9	10	17
67	21	14	16	13	27	23	10	12	14	13	9	10	19
77	32	14	14	13	28	23	10	12	12	13	10	10	19
80	32	13	16	12	27	23	9	10	13	13	9	10	17
94	5	13	15	12	29	23	9	10	11	14	10	10	18
107	6	15	10	11	27	21	9	10	11	14	10	13	17
57	1	14	16	12	29	22	9	12	10	13	9	10	19
66	12	13	16	12	28	21	10	10	11	13	9	9	18
104	6	15	12	12	28	24	9	10	12	13	11	11	17
63	16	12	10	11	28	23	9	10	11	14	9	11	18
54	16	14	12	12	28	22	9	12	11	14	11	12	19
34	11	13	14	11	26	24	10	10	12	14	10	11	18
80	14	15	12	13	28	24	9	13	12	13	10	11	17
118	4	13	13	12	28	22	9	10	11	13	11	11	19
99	4	15	13	12	30	22	9	11	11	14	10	10	18
78	4	16	10	12	29	20	10	13	11	13	8	10	18
63	6	14	16	13	29	22	9	12	11	13	9	12	18
73	14	16	16	12	30	22	9	12	12	14	9	10	18
82	18	13	12	12	28	23	9	10	11	13	9	11	18
52	12	15	13	12	29	20	10	10	11	13	9	10	17
96	28	14	15	11	29	21	10	10	13	13	10	12	18
59	0	14	11	14	29	22	9	11	11	14	9	11	16
51	0	16	12	11	29	22	10	14	12	14	11	11	19
97	6	14	14	12	28	22	9	10	11	13	10	11	18
60	1	12	13	12	26	22	9	12	13	13	8	11	18
59	14	13	13	11	29	23	9	10	11	15	9	10	19
60	5	16	11	13	29	22	11	13	12	14	11	11	21
70	0	13	10	11	28	22	11	11	13	13	11	10	17
121	16	13	18	12	28	22	10	10	12	13	10	9	18
26	1	16	17	14	29	23	10	13	12	13	11	11	16
38	27	13	9	13	28	23	9	10	12	14	9	10	19
40	0	13	16	12	28	24	9	11	14	14	9	11	18
65	7	13	16	11	28	22	9	10	11	13	8	11	19
36	13	14	15	12	31	21	9	10	12	13	9	11	19
93	12	15	10	11	29	20	9	12	12	14	11	9	18
66	3	12	15	11	29	23	8	11	11	14	9	11	17
48	20	14	17	12	31	22	10	12	12	13	11	10	20
67	1	13	13	12	27	23	9	13	11	14	11	11	17
41	18	14	16	13	26	23	11	12	10	13	11	10	20
86	21	14	14	12	27	22	9	11	10	13	11	12	18
109	21	14	11	13	28	24	9	11	13	14	10	11	19
45	0	12	18	11	29	24	9	12	11	14	9	10	18
66	18	14	10	11	29	24	9	10	11	14	10	10	17
98	0	13	13	12	31	22	9	10	11	14	9	9	20
60	14	13	17	11	27	22	10	10	12	13	10	13	19
33	3	14	10	12	29	23	9	10	12	13	9	10	19
48	2	12	13	13	27	24	9	10	13	14	9	11	19
103	0	13	15	11	29	22	9	10	11	13	9	11	17
42	0	16	12	13	27	23	10	11	11	13	10	10	19
58	3	13	11	12	27	24	9	10	11	14	9	9	19
55	0	16	14	11	29	22	9	10	12	15	9	10	18
77	31	15	12	12	31	22	10	12	12	13	9	10	17
94	1	14	13	13	28	21	9	12	11	14	9	10	18
72	18	13	10	12	29	23	9	10	13	14	8	10	19
35	2	13	10	11	28	24	9	12	12	13	8	13	20
78	0	13	10	12	28	22	10	14	11	13	11	11	19
71	14	14	14	12	26	22	8	10	12	14	10	11	18
37	19	13	13	13	28	24	9	10	12	13	8	11	20
82	1	12	18	12	26	23	9	12	12	14	10	11	18
108	3	14	18	12	29	24	10	10	12	13	8	11	19
60	16	13	17	12	27	23	9	10	12	13	12	11	18
74	26	13	14	12	28	24	8	10	12	15	9	11	19
71	8	16	14	11	29	22	10	12	12	13	10	11	19
78	12	15	11	11	30	23	9	13	12	13	8	11	19
76	0	13	10	12	29	25	8	10	13	13	9	11	19
48	11	15	17	12	29	23	9	13	11	13	11	12	17
72	14	13	10	12	28	23	10	12	12	14	12	11	19
48	4	14	16	12	27	21	10	10	11	13	10	12	17
55	9	15	17	12	29	24	9	13	12	14	9	9	20
50	12	13	13	13	28	23	9	12	12	13	9	9	18
84	0	15	11	12	29	22	8	12	11	13	11	11	18
105	1	14	11	13	30	24	9	10	14	13	9	12	18
32	2	15	12	11	29	23	9	12	13	13	10	11	18
103	5	14	11	13	27	20	9	10	12	14	9	12	19
74	4	14	13	12	28	23	10	10	11	13	9	10	18
56	10	15	19	13	27	23	9	10	12	12	11	9	18
43	12	15	15	13	28	22	10	10	12	13	9	10	19
50	0	13	10	13	27	22	9	14	11	14	9	11	19
59	16	14	20	12	28	23	10	12	13	13	9	11	18
79	31	14	10	12	28	22	9	10	13	13	12	11	18
54	7	15	12	12	28	22	10	12	11	13	11	9	17
77	0	15	17	12	28	22	10	12	11	13	9	11	20
72	5	14	18	12	29	22	9	13	12	13	9	10	17
97	26	14	12	12	29	21	9	11	13	13	12	10	19
82	29	12	18	12	30	20	9	9	12	13	10	12	17
89	38	14	12	11	28	22	10	12	11	13	9	11	20
40	21	15	17	12	31	20	9	13	11	14	12	9	18
85	24	14	9	12	29	24	9	13	13	13	10	11	20
44	0	15	12	11	28	24	10	10	12	13	8	11	19
67	11	14	12	11	30	23	10	10	12	14	9	10	20
88	2	14	10	12	29	21	10	10	12	13	9	10	18
97	5	13	14	12	27	23	9	12	12	14	9	10	17
66	2	14	12	11	28	22	10	11	11	13	9	10	17
75	12	13	14	12	28	22	9	10	12	13	10	11	17
44	2	13	12	12	27	23	9	11	12	13	9	9	18
42	0	14	10	12	28	23	10	10	13	14	11	11	19
100	31	13	19	13	28	22	10	12	12	14	10	12	18
90	25	12	13	11	29	23	10	12	12	13	11	9	17
113	4	13	13	12	27	25	8	12	12	13	9	10	18
98	1	16	12	12	28	22	9	13	12	15	10	11	18
96	11	15	12	11	28	20	10	10	12	15	9	11	18
55	5	13	11	13	27	21	9	12	12	14	11	11	17
40	2	15	20	11	30	22	9	12	12	14	11	12	18
51	9	15	14	11	29	24	9	10	11	15	10	11	18
65	0	15	13	13	30	21	10	10	12	14	9	9	19
110	3	12	14	13	28	24	9	13	12	14	10	11	18
64	7	14	18	11	29	23	9	11	11	13	10	10	18
43	6	14	10	12	29	23	9	10	12	13	9	10	19
84	0	13	14	12	29	24	10	10	12	14	10	11	19
112	3	13	11	11	27	23	10	10	12	14	10	10	18
66	14	14	17	13	28	25	9	10	11	13	9	11	19
22	26	15	13	12	28	21	9	12	12	14	8	10	17
60	11	13	10	12	28	23	9	12	12	13	9	10	18
78	3	12	16	12	29	22	9	10	12	14	10	12	20
80	41	15	11	11	29	24	10	12	12	13	9	13	18
33	11	14	13	12	29	24	9	10	12	13	11	10	19
57	0	14	13	12	27	22	10	13	12	15	10	11	18
96	1	14	10	12	28	23	10	13	11	13	8	10	18
27	21	15	12	13	29	23	10	10	11	14	8	10	18
114	2	14	16	13	27	23	9	10	13	13	9	10	20
55	1	14	13	13	29	23	8	13	12	13	10	12	20
112	11	13	10	12	28	22	9	12	12	14	10	10	19
50	11	12	12	11	30	21	9	12	11	14	10	11	19
47	7	12	13	11	31	23	9	12	12	13	8	10	17
71	2	12	13	12	31	21	8	10	11	14	10	13	19
91	3	13	17	13	30	22	10	12	13	14	10	10	17
45	1	13	14	11	32	23	10	11	14	14	9	11	18
63	17	13	15	11	27	23	10	10	13	13	9	10	19
76	5	14	12	12	30	23	10	10	12	13	9	9	17
36	2	13	13	11	28	23	10	10	11	14	9	11	21
28	2	14	11	11	27	22	9	10	12	14	9	11	20
72	11	14	12	13	29	24	9	10	13	13	9	11	18
48	10	15	17	11	28	22	9	10	13	13	9	9	19
68	6	15	17	13	29	24	10	11	12	14	11	10	20
81	1	14	17	12	26	22	10	13	11	15	9	10	19
82	10	15	17	14	29	23	9	12	11	13	9	9	18
93	0	15	10	13	29	23	9	10	13	15	10	10	17
115	9	14	10	12	27	22	10	10	11	13	9	11	19
36	0	13	13	12	27	21	9	13	12	13	10	11	18
95	3	13	16	12	27	20	9	10	12	13	11	12	19
82	10	12	10	13	29	24	8	10	12	14	9	12	19
79	5	13	13	11	27	22	10	13	12	14	9	10	20
85	19	14	15	12	27	22	9	13	13	15	9	11	18
100	35	12	13	12	28	23	9	10	12	14	9	9	19
98	0	14	13	13	26	23	9	13	11	14	11	10	20
95	17	13	15	13	28	21	9	12	12	13	9	10	19
68	2	13	14	11	29	22	10	12	13	13	9	10	19
91	25	14	12	11	28	21	9	10	12	14	9	9	18
73	1	13	9	13	27	21	9	15	12	15	9	10	17
34	1	14	10	13	28	22	9	13	12	13	12	11	18
90	5	15	15	13	29	22	9	9	11	13	11	11	17
98	14	14	15	12	29	23	9	10	12	14	12	11	18
63	17	16	16	12	30	22	9	12	12	13	8	10	19
100	0	16	14	12	27	22	9	10	11	13	11	12	18
108	7	14	12	12	28	22	9	9	12	13	9	11	18
46	9	12	16	13	29	23	9	14	12	14	9	9	18
45	17	15	15	12	27	24	9	11	14	13	11	11	16
46	0	14	15	12	29	23	9	10	14	14	9	11	19
84	31	14	12	12	27	25	9	10	12	13	9	12	18
85	4	14	16	12	27	21	10	10	11	13	10	12	17
46	34	13	15	11	27	22	9	9	12	13	9	10	18
115	22	13	15	12	27	23	10	10	12	12	9	10	20
115	3	13	14	11	31	21	9	11	14	13	10	9	19
79	38	13	10	13	27	24	9	12	12	13	9	12	18
52	22	13	14	12	29	22	10	11	11	15	9	10	19
45	2	14	15	12	28	22	10	10	12	14	12	12	19
89	15	13	11	12	28	23	10	12	12	15	11	10	17
43	15	14	9	12	28	23	9	10	12	13	11	11	18
58	15	16	12	13	28	23	10	14	13	13	9	11	18
82	0	14	16	13	29	23	9	13	12	14	10	11	19
53	0	14	17	12	28	23	10	13	11	14	9	9	18
52	19	15	15	13	28	20	9	10	11	15	11	11	17
106	3	13	16	11	28	22	10	12	12	14	9	10	19
94	24	13	10	12	28	22	9	12	11	14	11	10	18
71	1	13	14	12	28	23	10	12	11	13	9	10	18
59	1	16	12	12	29	20	8	12	12	13	9	12	19
104	4	15	14	12	28	23	9	10	13	13	9	10	19
100	0	14	11	13	31	23	9	12	14	14	11	10	19
47	6	14	18	12	29	22	9	12	12	14	8	11	18
79	9	13	14	12	28	22	9	12	13	14	10	9	18
51	39	15	18	12	27	22	9	13	11	15	9	10	18
39	22	14	17	12	28	22	9	10	12	13	11	11	19
100	4	15	10	12	28	21	10	12	12	14	11	11	18
103	16	14	17	14	30	22	9	10	12	14	11	10	20
46	4	13	14	12	27	23	9	12	12	14	9	10	17
44	0	13	11	12	29	21	9	10	13	14	9	10	19
68	23	15	10	11	29	22	9	10	13	13	9	11	18
95	10	14	13	11	29	24	9	10	12	14	10	10	19
100	39	14	15	11	29	22	10	12	13	13	9	11	18
95	16	15	12	11	27	21	10	10	11	13	9	11	17
71	7	14	12	12	28	23	10	13	11	13	10	12	18
77	1	13	17	13	30	22	10	12	13	14	10	10	17
70	43	14	14	12	29	23	9	10	12	13	9	11	18
65	0	15	11	12	29	22	9	12	11	13	11	11	18
48	1	13	14	12	28	22	9	12	11	13	10	11	18
100	9	14	13	12	29	22	9	13	11	14	10	11	18
47	5	13	17	13	27	23	9	13	12	13	10	12	18
26	17	13	10	12	26	19	9	13	13	14	8	10	18
89	5	13	18	11	29	22	9	11	11	13	10	11	17
98	6	14	13	12	30	23	9	10	12	14	9	10	21
53	39	14	13	12	28	22	9	12	12	13	9	10	18
69	38	13	10	13	30	23	9	10	13	15	10	9	20
89	3	14	10	12	27	22	9	10	12	14	10	9	18
48	16	13	15	12	29	24	9	10	11	14	8	11	17
51	21	14	15	11	28	23	9	12	12	15	8	10	19
80	27	14	10	12	28	23	10	10	13	14	11	11	19
31	24	12	13	12	27	23	8	12	12	13	9	12	20
25	3	13	11	11	28	23	9	12	12	13	11	11	19
72	7	13	9	12	28	24	9	12	11	14	10	11	19
41	4	13	14	11	27	22	9	12	12	14	9	11	20
