# Supplementary material for: Using game theory to thwart multistage privacy intrusions when sharing data
Source: Sci Adv. 2021 Dec 10;7(50):eabe9986. doi: 10.1126/sciadv.abe9986 (PMC8664254; doi:10.1126/sciadv.abe9986)
Supplement: Supplementary file 2 — Data S1 [file sciadv.abe9986_data_s1.zip › sciadv.abe9986_data_s1/DemoKAnonymization/exp/2058/data/target_data/i58.csv]

YOB	State	STR1	STR2	STR3	STR4	STR5	STR6	STR7	STR8	STR9	STR10	STR11	STR12
52	0	13	13	14	30	24	9	13	12	14	9	11	18
39	37	12	11	13	27	22	9	11	13	13	11	11	20
76	15	13	10	12	29	23	9	12	12	14	9	11	19
92	1	16	12	13	28	23	10	14	13	13	9	11	18
82	3	14	13	12	28	22	9	12	12	15	11	11	17
62	24	16	10	12	27	22	9	13	12	14	10	10	20
93	2	14	15	11	30	23	9	12	12	14	9	9	16
66	0	14	16	12	29	21	10	13	12	13	10	11	18
106	25	16	16	12	28	24	10	11	12	13	10	12	19
26	3	15	13	12	29	24	9	10	13	14	9	10	17
106	3	13	13	13	29	20	9	10	11	14	9	11	18
67	0	15	19	11	28	24	10	10	13	13	9	10	18
92	13	15	9	12	28	23	9	10	12	14	9	11	16
99	4	14	11	13	29	21	9	10	13	13	11	10	19
87	43	13	12	13	29	23	9	10	12	14	9	10	19
100	3	15	13	12	27	22	10	14	12	13	10	10	20
89	40	15	13	12	27	23	9	10	12	13	9	9	18
102	4	12	14	12	27	24	9	13	12	14	9	9	17
96	5	13	11	12	29	21	9	10	13	14	9	10	19
98	17	13	16	11	28	22	10	10	11	12	12	11	19
100	46	13	18	12	29	23	11	10	11	13	9	9	18
46	1	14	15	12	28	22	10	10	12	14	12	12	19
104	9	12	13	12	29	23	9	10	12	14	8	11	18
49	2	13	11	11	30	23	9	10	13	13	9	10	19
47	27	13	16	12	28	23	9	10	11	14	9	10	18
86	28	15	13	12	28	22	10	11	12	13	9	11	18
74	10	12	13	11	30	23	9	12	11	14	11	11	18
111	40	14	14	11	26	22	8	12	12	15	9	10	19
53	1	13	15	13	27	25	9	13	12	13	9	11	16
34	19	12	10	11	28	22	8	10	13	14	9	10	18
51	3	12	13	12	27	23	8	12	12	13	9	12	20
58	18	14	14	12	29	24	9	11	11	14	11	13	18
109	2	13	10	12	28	23	10	10	12	14	9	10	20
39	3	13	10	12	27	21	9	10	11	14	8	12	16
66	37	14	12	11	28	21	9	12	11	15	11	11	18
72	5	14	18	11	28	22	10	12	12	14	9	10	19
106	45	13	12	11	30	21	9	12	12	13	8	11	17
96	1	13	10	13	30	24	9	10	12	13	9	11	18
31	17	15	10	12	28	24	9	12	11	14	9	9	18
92	4	15	13	12	27	23	9	10	12	13	9	9	18
65	5	14	10	11	29	24	9	10	11	14	10	10	17
77	3	13	12	12	30	25	9	13	13	13	9	11	20
45	26	14	17	12	27	22	9	9	13	14	8	11	19
100	4	15	12	13	31	24	9	13	12	13	10	11	18
77	14	15	14	13	30	22	9	12	13	13	9	11	19
35	35	13	10	12	28	22	9	12	11	14	11	10	18
80	40	13	18	11	29	22	10	10	11	13	10	11	18
54	18	13	12	12	29	24	11	13	12	13	10	10	17
97	2	14	11	12	29	22	9	13	13	13	10	11	19
33	11	15	11	12	28	21	9	13	12	15	8	9	19
54	11	14	13	12	28	23	9	13	12	14	11	10	17
89	10	13	13	12	28	20	9	13	13	13	10	12	18
48	40	15	16	12	27	23	10	10	14	13	9	10	19
102	8	15	12	11	28	20	10	10	12	15	9	11	18
47	7	13	12	11	28	23	8	10	11	14	11	10	16
89	0	14	11	12	28	23	9	12	12	13	10	12	19
50	21	13	13	11	31	22	9	10	12	14	9	10	19
85	5	15	13	12	30	22	9	12	12	12	12	11	19
112	19	13	11	12	28	24	9	10	12	13	8	10	17
52	0	13	11	13	29	20	9	14	12	13	10	9	19
78	1	13	14	12	30	23	8	10	11	13	10	9	19
48	1	14	12	12	30	22	10	13	11	13	8	11	17
95	11	15	10	11	28	23	10	13	12	13	11	9	17
98	47	14	13	12	28	24	11	10	12	15	10	13	20
79	5	14	13	11	28	23	9	10	11	14	10	11	17
79	1	13	10	13	28	23	10	10	13	14	11	11	18
96	0	12	15	12	29	22	8	10	13	13	10	12	17
43	16	14	13	11	28	25	10	10	12	13	10	10	20
77	23	14	13	12	26	23	10	12	14	14	10	11	18
57	3	13	15	12	28	24	9	12	12	13	9	9	19
41	3	13	14	11	28	22	9	11	13	13	8	10	18
103	5	15	12	11	29	22	9	10	12	13	10	11	18
115	2	13	11	11	29	22	10	12	11	13	10	11	19
90	9	13	11	12	28	21	10	12	13	13	10	11	17
43	18	12	12	13	30	21	10	10	13	13	9	11	19
58	34	13	12	12	28	24	9	13	13	13	11	11	18
57	2	14	12	11	30	22	9	13	12	13	9	9	20
50	1	12	13	13	29	23	9	10	11	13	9	9	18
94	17	14	14	11	28	22	10	10	12	15	10	10	19
65	5	13	16	11	29	24	10	10	12	13	11	11	20
55	0	14	19	11	28	24	10	10	12	13	9	11	19
90	9	15	11	13	27	23	10	11	12	13	9	10	20
81	21	15	12	12	28	23	9	12	11	14	11	11	19
66	24	12	10	13	29	21	9	9	12	13	8	11	17
103	8	13	13	13	28	22	9	10	12	14	11	12	18
84	12	15	11	11	28	24	11	10	12	14	9	11	19
47	8	16	15	12	30	21	10	13	12	13	10	11	18
28	21	12	14	12	28	22	10	10	12	13	10	10	18
114	0	13	15	12	29	23	9	11	12	13	10	11	18
69	1	14	13	12	31	24	9	12	12	14	10	11	21
100	12	12	14	12	28	21	9	12	11	13	9	11	17
89	18	13	15	11	29	22	10	10	12	15	9	10	21
61	1	15	11	12	29	22	10	13	11	13	10	10	18
83	27	12	11	12	29	24	10	12	12	13	9	12	20
67	1	13	12	12	28	22	9	12	12	13	9	10	19
95	1	15	10	12	30	22	10	11	12	14	10	11	19
85	0	14	13	11	30	22	9	13	12	13	10	10	18
52	15	15	14	11	29	24	9	10	11	15	10	11	18
95	0	13	17	11	27	22	10	13	12	13	9	11	18
84	15	12	12	12	30	21	9	11	13	15	10	11	17
40	42	14	12	13	28	23	9	12	12	15	10	11	17
35	0	14	14	12	28	25	9	12	11	13	11	11	19
66	0	14	12	12	27	25	9	10	12	13	9	12	18
50	2	15	15	14	28	24	9	13	12	14	9	10	18
73	0	12	17	12	30	22	9	10	12	13	11	9	18
58	17	13	9	12	28	24	9	10	12	13	9	10	18
103	9	13	13	13	28	22	9	10	11	14	11	9	19
61	22	15	12	12	30	22	9	10	12	14	8	11	19
75	3	13	17	12	28	22	9	10	12	13	11	9	19
86	2	14	9	11	31	23	9	10	12	14	10	10	19
101	15	13	12	12	30	25	9	13	13	13	9	11	20
42	0	15	12	13	26	24	9	12	13	13	11	11	19
46	41	15	15	12	27	22	9	12	11	13	10	11	18
60	4	13	11	12	29	23	10	10	11	14	10	11	19
40	9	15	12	13	26	24	9	12	13	13	11	11	19
50	8	13	17	11	27	23	9	13	12	12	9	12	18
72	1	14	19	13	27	23	9	10	12	12	11	9	18
98	12	13	13	12	29	23	10	10	12	13	9	11	18
90	1	12	14	11	28	23	9	15	12	15	10	10	19
74	5	14	11	11	28	24	9	15	12	13	9	11	17
68	1	14	20	12	27	23	11	10	12	14	10	8	18
60	7	12	10	11	29	24	9	10	12	14	8	11	18
69	3	15	10	11	27	24	9	10	11	14	9	10	21
82	25	14	14	12	29	22	9	13	12	14	9	11	19
68	16	14	9	12	29	22	9	10	11	14	9	11	19
88	2	15	16	12	29	23	9	12	13	13	9	9	18
69	2	16	13	12	30	23	9	10	12	13	10	10	19
102	8	13	12	12	29	25	10	10	11	14	11	10	19
57	3	14	15	12	28	22	9	12	13	13	11	9	19
84	13	13	10	12	28	22	10	14	11	13	11	11	19
37	48	14	13	12	28	22	10	12	13	13	9	11	18
43	7	13	10	12	28	21	9	10	11	13	9	11	18
44	0	12	12	11	27	22	10	12	13	13	10	10	20
77	0	16	12	12	30	22	10	12	11	13	9	11	18
74	0	14	11	12	26	22	9	10	13	13	10	10	18
40	25	16	13	12	28	21	11	12	12	13	11	10	19
39	4	14	10	11	27	24	9	10	10	14	9	11	18
106	4	16	11	12	28	22	9	10	12	13	11	10	18
67	11	15	9	12	29	24	9	10	12	15	11	11	17
86	11	16	11	13	29	22	9	10	11	13	9	10	19
74	18	13	12	12	27	24	9	10	11	14	11	11	17
56	36	13	18	12	28	22	10	10	12	13	10	9	18
97	15	13	18	11	29	22	10	10	11	13	10	11	18
108	32	15	11	12	27	22	9	10	11	13	12	10	19
40	24	13	12	12	29	22	9	11	12	14	10	9	19
70	11	14	10	11	29	23	9	10	14	13	9	10	20
84	4	14	12	13	29	23	9	12	13	13	11	9	19
35	27	13	13	13	28	22	9	10	12	14	11	12	18
51	14	15	12	13	28	23	9	12	13	13	8	9	21
40	8	14	13	11	29	22	11	12	12	14	11	11	20
97	27	15	17	12	27	22	10	9	12	13	9	9	18
90	9	13	16	11	28	24	10	12	12	14	9	11	18
96	9	15	10	12	28	23	9	11	11	13	9	10	18
97	20	12	11	13	31	24	9	12	12	13	9	11	18
62	0	14	15	12	28	23	8	13	12	14	10	12	20
102	4	12	16	12	30	22	9	10	12	13	10	12	17
73	3	14	12	13	27	22	9	10	11	15	9	11	18
37	5	13	13	11	28	23	9	10	12	13	9	9	19
57	6	15	15	12	28	24	9	13	13	13	11	12	18
116	1	13	13	13	28	22	9	10	12	14	11	12	18
105	0	16	19	12	27	23	9	12	12	14	9	10	19
99	17	12	10	11	28	21	9	13	12	15	8	10	20
86	26	15	16	11	29	23	9	10	11	13	9	9	18
34	33	14	13	13	28	23	9	10	12	13	9	9	20
107	41	12	13	12	31	24	9	10	11	14	9	12	18
74	0	14	10	11	28	22	9	9	12	14	11	9	18
68	28	15	10	13	28	24	8	10	12	13	9	10	20
103	25	14	15	12	28	22	9	12	13	13	11	11	20
68	37	13	17	12	29	23	10	12	12	13	10	9	19
50	22	12	13	12	30	24	8	11	12	14	10	11	18
25	3	14	13	12	28	23	9	10	12	15	9	10	19
28	24	15	11	12	28	21	9	13	11	13	9	10	18
49	3	13	10	12	29	22	9	12	11	14	10	11	18
79	3	14	15	11	28	24	10	14	11	13	11	10	18
85	0	14	11	12	28	20	10	12	13	13	9	12	18
83	10	12	15	11	28	25	9	9	12	14	8	12	18
45	9	12	15	12	30	23	9	10	12	14	9	10	18
109	31	14	12	12	29	22	9	12	12	15	11	10	18
18	12	13	13	11	28	23	10	15	12	13	8	12	18
96	0	13	11	11	29	21	9	10	11	13	8	10	20
45	12	12	14	11	27	22	9	11	12	14	9	12	19
51	1	15	13	11	28	22	8	11	12	13	9	10	17
94	2	13	13	13	28	24	9	12	12	14	9	11	18
57	32	13	12	13	28	23	9	10	13	15	11	10	17
47	3	14	13	11	29	22	10	12	12	14	9	13	21
71	12	15	17	12	29	23	9	10	12	14	9	10	17
71	23	12	13	11	30	22	10	13	11	13	8	9	19
51	5	13	12	11	28	22	10	10	12	14	10	11	19
66	24	13	12	11	31	24	10	12	13	13	9	10	18
76	5	15	10	13	29	20	9	12	13	13	8	12	18
64	8	15	15	13	29	21	9	13	11	14	11	9	20
70	19	13	11	12	31	23	10	12	12	13	10	9	19
65	3	14	13	13	29	21	9	13	12	13	9	11	16
102	10	13	15	13	29	22	10	12	12	14	9	11	20
79	24	12	10	12	30	24	9	11	12	15	11	11	19
95	2	14	10	12	27	24	10	12	12	14	9	9	20
66	2	14	10	12	26	22	10	10	13	15	11	10	19
44	1	15	13	13	27	22	10	12	11	13	10	10	18
40	5	12	12	12	27	23	8	12	12	13	9	12	20
89	15	13	17	13	29	24	9	12	12	14	9	9	17
51	16	13	17	11	29	24	10	11	12	13	10	10	19
107	1	14	12	13	28	23	9	12	13	15	9	12	21
46	7	14	10	11	29	22	9	13	12	13	11	11	17
39	4	13	12	12	30	23	9	12	12	14	11	11	18
86	5	14	12	12	29	21	9	13	12	15	9	11	19
54	21	15	13	13	28	23	9	11	12	14	10	10	18
35	1	14	16	14	29	22	9	11	12	13	10	11	18
29	9	15	11	11	29	24	10	14	11	14	9	10	20
79	22	14	11	13	27	23	9	9	12	13	9	10	19
70	37	13	10	12	27	21	9	10	11	14	8	12	16
45	26	13	12	11	29	22	10	12	12	13	9	11	18
64	13	14	14	11	30	21	9	11	11	13	11	10	19
82	5	13	10	12	28	22	9	10	12	14	9	10	20
70	9	15	13	11	27	21	9	13	11	14	9	9	19
75	0	13	11	11	27	20	9	11	11	14	10	11	19
50	20	13	10	11	30	22	9	10	12	13	10	9	19
66	1	13	11	12	28	21	9	10	12	13	9	10	19
66	46	14	18	12	29	22	9	13	12	13	9	10	17
96	9	14	14	12	29	22	9	13	12	14	10	10	20
57	0	15	15	11	29	22	10	12	12	13	8	10	18
72	34	16	14	11	28	22	11	13	12	14	9	10	20
98	10	13	17	12	29	24	9	10	12	13	9	10	18
52	16	13	13	12	28	22	9	11	12	14	9	10	18
33	21	15	11	12	28	21	10	13	11	13	9	10	18
53	8	14	16	12	31	24	9	11	12	13	8	10	19
94	29	13	16	12	27	23	9	10	13	13	9	10	17
53	30	13	16	11	28	23	11	10	12	13	9	10	19
63	0	14	12	12	28	23	9	12	12	13	10	10	17
109	11	15	16	13	27	24	10	11	12	13	10	12	18
98	24	13	17	13	27	22	9	10	13	15	11	10	18
59	0	14	13	11	29	22	11	13	12	14	9	10	20
104	16	15	13	12	28	22	10	11	12	13	9	11	18
45	8	12	14	12	30	23	10	10	11	13	8	11	18
98	1	14	16	12	29	22	9	12	10	13	9	10	19
48	41	15	13	13	30	22	9	10	13	14	9	11	17
38	3	13	18	12	29	24	9	10	12	14	10	10	19
83	4	15	14	11	29	24	9	10	11	14	10	11	18
85	13	13	16	12	28	23	9	12	12	14	9	10	18
96	3	12	13	11	30	22	9	13	13	14	9	11	16
104	28	13	16	12	28	23	9	10	12	13	10	11	17
40	26	13	19	12	28	23	11	10	12	14	10	11	19
35	19	13	15	11	27	23	9	12	12	13	8	9	18
110	11	15	11	12	29	21	9	12	12	13	12	12	18
30	4	13	13	12	29	20	10	12	11	15	9	11	18
52	16	13	15	11	27	22	10	13	13	13	8	12	18
84	13	13	10	12	28	23	10	10	12	14	9	9	20
35	14	12	13	12	28	23	10	12	12	15	12	9	18
89	1	15	12	11	29	23	9	12	13	13	10	11	18
99	13	13	12	11	29	23	10	10	12	14	9	10	18
66	1	13	14	11	29	23	10	10	12	13	11	10	19
88	4	13	10	11	29	24	9	14	11	13	9	11	19
93	11	13	14	12	28	23	10	12	11	13	9	10	18
78	0	14	14	13	29	21	9	12	12	15	10	10	17
59	5	16	13	11	27	24	9	10	12	14	11	10	20
89	17	13	10	13	29	23	10	15	11	13	9	10	19
42	6	14	13	13	29	20	9	10	12	14	9	11	18
52	0	14	10	12	29	24	9	12	13	13	8	10	18
69	23	15	10	12	27	20	9	10	12	14	8	10	18
42	2	14	13	11	29	24	9	10	13	13	10	11	17
56	0	14	18	12	27	22	9	10	11	13	9	10	17
52	21	15	16	11	30	22	9	10	12	14	9	12	20
66	0	13	10	12	27	24	9	12	11	13	10	10	18
48	6	15	15	11	29	22	10	12	12	13	8	10	18
70	33	13	11	13	29	23	9	12	11	13	9	11	19
51	2	15	13	13	30	23	10	13	13	14	11	10	17
108	5	15	13	13	28	21	9	10	12	14	9	10	20
47	15	15	10	11	29	22	10	10	11	13	8	10	18
86	1	13	15	12	29	23	9	13	11	13	10	12	18
73	0	14	10	12	27	22	10	10	11	13	9	11	19
68	23	13	20	12	29	24	10	11	12	14	12	10	19
99	0	15	20	11	30	23	9	10	12	13	8	10	17
100	22	14	15	12	30	24	9	12	12	14	9	10	18
65	33	13	11	12	27	22	10	11	12	14	10	11	18
77	1	15	13	12	27	23	9	10	12	13	9	9	18
89	3	14	12	11	28	23	9	13	13	13	11	10	18
95	3	14	17	12	27	23	9	12	12	13	10	12	19
74	28	13	14	11	29	23	9	12	12	13	10	10	19
61	10	14	13	12	27	22	10	12	12	13	9	10	18
66	0	12	10	11	26	22	9	12	13	13	9	10	17
70	5	13	15	12	26	24	10	13	12	15	9	12	20
51	19	13	13	13	29	23	9	10	12	15	9	11	20
41	3	14	15	13	30	22	9	12	11	13	9	10	20
40	1	16	14	11	29	23	10	13	11	13	9	10	21
31	16	12	18	13	29	23	9	12	12	14	8	11	19
79	12	14	14	13	29	22	8	11	12	13	12	11	18
36	0	15	15	13	28	20	8	10	11	15	11	11	17
112	18	14	10	12	29	22	9	10	11	14	12	12	18
98	2	14	13	12	29	24	9	13	12	13	9	11	18
72	14	13	13	13	29	23	9	12	13	13	9	10	19
98	1	14	10	12	29	22	10	12	12	14	11	10	17
80	23	15	10	11	28	23	9	10	11	14	10	11	19
94	1	16	12	12	27	23	10	13	12	13	10	9	17
76	31	13	12	13	30	23	10	12	12	13	10	10	19
64	17	14	13	13	29	23	10	13	11	14	9	11	19
69	8	13	12	11	30	23	11	10	11	13	10	12	18
60	5	14	12	13	28	23	9	12	12	15	10	11	17
70	2	14	11	12	28	22	9	13	12	13	11	11	19
69	0	13	11	14	29	24	9	12	12	15	9	11	19
78	28	14	11	11	30	23	9	10	12	13	9	8	19
104	1	15	13	13	28	22	9	10	12	15	11	9	18
43	0	14	10	12	30	23	9	12	11	15	9	10	17
14	19	13	11	12	28	23	9	12	11	14	10	10	19
30	17	13	16	13	29	23	10	10	11	13	9	9	17
61	25	14	19	13	28	20	9	10	11	14	12	10	21
72	1	15	13	12	28	25	9	10	13	14	10	11	18
62	5	14	15	11	30	23	9	12	11	13	9	12	19
102	5	12	16	12	30	23	9	10	13	13	9	10	17
96	7	14	14	12	29	22	10	13	11	15	11	10	18
92	3	13	15	12	25	20	9	10	11	13	10	11	20
57	0	12	9	13	29	24	9	10	11	14	10	10	18
75	11	13	10	11	28	24	10	12	12	13	9	10	18
75	16	14	13	11	28	24	9	9	12	13	9	10	17
45	11	14	12	12	27	23	9	12	12	13	10	10	17
65	27	14	15	12	29	22	10	10	12	13	9	12	18
34	14	14	11	12	30	22	9	12	13	14	9	12	20
66	0	16	15	11	31	24	10	10	12	14	11	11	20
41	22	15	18	12	28	23	9	10	11	13	9	11	20
71	6	15	17	14	28	23	9	10	11	13	10	11	17
83	12	13	16	12	28	22	9	10	14	13	9	12	19
26	11	13	13	12	28	23	10	13	12	14	10	9	20
80	40	12	10	12	28	23	9	13	12	13	9	10	19
70	1	15	14	12	28	22	9	12	13	14	9	11	17
85	6	13	17	12	31	22	9	10	12	13	9	11	20
89	0	12	15	12	27	23	9	10	11	13	9	10	18
23	15	13	12	11	28	21	9	10	13	14	9	11	18
45	14	14	18	11	29	22	9	13	13	15	9	12	19
116	21	15	16	13	27	22	9	12	11	13	9	9	19
100	8	14	16	12	26	23	10	10	11	14	9	10	19
47	9	13	14	11	29	23	9	12	12	13	10	10	19
62	24	14	11	11	27	24	10	12	12	13	10	10	19
44	40	13	13	11	27	23	9	13	12	14	9	10	18
49	0	13	11	12	27	24	9	10	11	14	9	9	19
44	3	13	10	11	27	23	10	10	13	14	9	10	19
69	11	15	12	11	28	23	9	10	12	13	10	11	19
92	20	14	12	14	29	23	9	12	11	13	9	11	17
92	0	14	14	12	28	24	9	10	12	14	9	9	18
110	28	15	12	13	27	23	9	11	11	15	8	10	18
92	19	15	13	12	29	22	9	12	12	13	10	12	18
85	1	12	13	12	28	24	10	10	11	13	9	11	17
52	10	13	15	11	29	22	9	12	12	13	10	11	17
100	6	13	10	13	30	23	9	10	13	15	10	9	20
52	2	13	19	12	28	23	11	10	11	13	9	10	18
76	1	11	16	11	28	23	9	13	12	13	9	11	18
48	11	13	9	11	29	23	9	11	11	13	10	11	17
106	36	14	12	11	28	22	10	11	11	13	9	10	17
101	31	15	17	13	30	23	10	13	12	13	11	11	21
60	6	12	11	11	30	23	9	10	13	13	9	9	17
87	11	12	18	12	28	24	9	12	12	13	9	10	17
93	16	13	14	12	28	24	9	10	11	13	9	12	19
44	14	15	13	13	30	22	9	10	13	14	9	11	17
48	8	15	13	11	30	23	9	11	12	14	10	10	19
102	11	13	17	13	27	22	10	10	12	13	9	9	19
23	4	13	12	13	28	25	9	10	12	14	9	9	20
116	15	13	13	12	29	20	10	15	12	13	10	11	17
44	1	14	10	13	29	22	9	10	12	14	9	8	19
103	39	14	12	12	27	23	10	10	12	13	11	10	19
51	2	14	10	12	28	23	10	12	12	12	10	11	18
111	16	13	11	12	30	24	10	10	12	13	10	10	20
65	1	13	12	12	27	23	9	12	11	13	11	11	18
94	1	13	9	11	27	23	9	10	12	13	11	11	17
54	34	14	14	12	28	23	9	11	13	14	8	10	19
113	20	12	17	12	30	22	9	10	12	13	11	9	18
92	0	14	10	11	28	22	9	9	12	14	11	9	18
67	0	14	10	12	30	23	9	12	11	15	9	10	17
95	2	14	13	12	28	23	10	10	12	13	10	11	17
82	40	15	10	11	30	23	9	13	11	14	10	13	18
65	19	15	12	12	27	20	10	10	12	13	11	11	17
105	0	13	18	13	26	22	9	10	12	14	9	11	19
66	0	13	16	13	27	21	10	12	12	13	9	10	19
109	1	14	13	13	26	23	9	13	11	14	11	10	20
51	10	14	19	12	28	23	9	10	13	14	9	9	18
36	7	15	13	11	28	21	9	12	13	13	12	9	20
44	31	13	19	11	28	23	9	12	12	13	8	9	17
38	20	13	13	13	31	23	9	14	12	14	9	10	18
63	3	14	11	11	29	23	9	10	12	14	10	11	19
108	6	15	17	12	29	23	9	13	11	13	11	12	17
107	16	13	20	11	28	24	9	13	12	13	9	10	19
51	4	15	13	12	30	23	9	10	11	14	9	10	19
100	27	13	10	12	30	23	8	12	11	13	9	10	18
39	35	14	12	12	27	23	9	12	12	13	9	12	17
102	4	13	9	12	27	21	9	13	12	13	9	12	21
44	1	13	13	12	30	23	9	12	12	14	9	10	18
114	30	13	14	12	28	24	10	10	12	14	10	11	19
37	8	14	13	12	28	24	11	10	12	15	10	13	20
97	0	16	13	12	27	22	10	12	13	14	8	9	17
99	1	14	14	12	29	22	10	13	11	13	11	12	20
76	8	13	11	11	30	23	9	12	12	14	9	11	19
80	28	15	11	13	27	23	11	11	12	13	9	10	20
66	5	12	9	12	28	23	9	14	12	14	9	12	18
73	2	13	12	13	26	20	9	12	13	13	9	11	19
81	3	13	16	13	27	23	9	12	13	14	9	11	19
103	38	12	13	12	29	22	9	12	13	13	11	9	19
99	2	13	13	11	27	22	9	12	12	13	9	11	19
66	1	15	19	11	28	24	10	10	13	13	9	10	18
85	37	14	15	12	28	22	10	10	12	14	12	12	19
94	0	13	19	13	29	19	10	12	11	14	9	11	18
50	10	14	16	13	29	21	9	13	11	14	9	11	17
51	5	14	16	11	29	21	9	15	11	14	10	9	18
66	0	13	10	13	29	23	9	13	12	14	10	10	18
23	11	13	16	12	28	23	9	13	12	13	9	10	19
84	19	13	10	12	28	23	10	12	12	14	11	11	19
50	15	13	12	12	29	22	9	13	13	13	9	10	19
71	4	15	11	12	28	22	9	10	12	13	11	11	18
39	19	12	12	11	26	23	10	10	11	13	9	9	19
50	36	13	10	13	28	23	10	10	13	14	11	11	18
49	8	15	10	12	28	23	9	10	12	13	11	9	17
78	0	14	14	13	29	22	10	14	11	13	11	11	20
77	4	13	18	13	28	23	9	10	12	13	11	10	18
35	49	14	15	13	27	22	9	13	12	13	10	11	18
25	25	13	10	12	29	22	9	12	11	14	10	11	18
111	7	14	15	12	29	23	9	10	12	14	8	12	19
57	2	12	15	12	30	21	10	13	12	14	12	11	18
52	23	13	14	13	28	24	8	15	13	13	8	9	18
91	11	14	15	12	30	23	9	10	12	14	9	11	17
48	28	12	16	12	28	23	9	10	12	13	10	10	18
79	24	12	10	13	29	23	9	13	12	14	10	10	18
65	3	14	10	12	29	24	9	12	12	15	9	11	18
44	31	13	12	13	30	24	9	13	12	14	9	11	18
96	23	15	13	12	29	23	9	12	13	14	9	11	18
110	28	15	11	12	29	23	9	12	11	14	11	10	19
106	3	13	11	12	30	24	10	10	12	13	10	10	20
103	27	14	15	12	27	22	9	13	13	15	9	11	18
99	8	13	13	12	28	23	10	11	11	13	10	11	18
98	7	15	10	12	27	23	11	10	12	13	9	11	18
67	32	14	12	11	29	23	10	10	12	13	9	9	18
31	23	16	14	11	29	22	9	10	12	15	9	10	18
85	8	13	16	13	28	24	9	13	12	13	10	10	18
51	11	14	11	11	30	23	8	10	13	14	10	11	17
75	20	13	12	13	30	24	9	13	11	14	9	11	18
73	0	14	15	12	27	22	9	13	13	15	9	11	18
44	6	15	13	13	27	22	10	12	11	13	10	10	18
94	18	13	12	12	29	22	9	13	12	13	11	10	19
44	0	14	11	11	27	24	9	10	10	14	9	11	18
46	3	13	11	11	28	24	10	9	12	14	9	10	20
80	23	14	13	12	29	22	10	13	12	15	10	11	17
35	2	13	10	11	28	24	9	12	12	13	8	13	20
56	5	12	13	12	28	22	8	10	11	14	9	9	20
25	0	14	9	13	30	23	10	10	11	13	9	12	18
51	4	14	10	12	28	21	9	10	12	13	9	10	20
67	15	12	15	12	30	21	10	13	12	14	12	11	18
89	6	13	17	11	28	24	11	13	12	13	11	10	16
46	2	12	12	12	29	22	9	12	12	14	9	11	19
65	17	14	13	12	29	22	10	10	11	14	11	11	19
91	15	14	13	12	29	24	10	12	12	13	9	10	18
53	5	12	9	11	31	22	9	13	12	13	8	11	18
54	6	13	11	13	28	23	10	12	12	13	11	10	20
71	45	14	10	12	28	23	9	10	13	14	10	10	17
33	5	16	10	11	29	22	10	10	14	13	10	10	18
21	29	13	13	12	28	23	10	12	12	14	9	10	17
101	6	12	14	11	27	23	10	11	12	13	9	10	18
46	7	15	12	13	28	21	9	12	12	12	9	10	17
91	18	14	11	12	26	23	9	10	10	14	9	11	19
108	27	13	12	12	28	22	9	10	11	14	11	10	19
82	4	12	11	13	29	21	9	10	13	14	10	12	18
77	7	14	17	12	29	22	9	12	11	13	11	11	19
99	5	14	14	12	28	24	10	10	11	13	8	10	18
96	0	15	13	12	28	23	9	12	12	13	9	10	19
33	7	13	10	12	27	23	9	10	12	14	8	10	18
77	0	12	13	11	28	23	9	12	11	13	11	11	19
47	27	15	15	11	28	20	9	10	12	14	10	10	19
51	26	14	14	13	29	20	9	10	12	13	11	10	18
103	1	13	13	11	30	24	9	13	13	13	9	9	17
67	15	13	11	11	27	20	9	11	11	14	10	11	19
67	0	13	10	12	28	23	10	10	12	14	9	10	20
41	7	14	17	12	30	22	9	12	11	13	11	12	18
106	11	15	11	12	28	21	9	13	11	13	9	10	18
34	3	15	12	11	27	22	10	12	12	13	9	11	19
41	4	12	11	12	27	23	9	10	11	13	10	9	19
83	10	12	12	12	30	20	10	10	12	14	11	11	19
77	16	13	18	12	29	24	9	10	12	14	10	10	19
82	29	13	15	12	28	24	10	12	12	15	11	11	18
68	0	13	12	13	29	23	9	10	11	13	11	11	19
31	0	15	10	12	28	23	9	10	12	13	11	9	17
37	10	16	10	12	29	24	9	12	12	14	12	12	18
92	24	12	12	12	29	22	9	12	12	14	9	11	19
78	20	13	12	13	26	20	9	12	13	13	9	11	19
76	4	14	11	13	30	22	9	10	11	13	11	11	16
82	3	13	12	13	27	23	9	10	12	15	9	10	18
74	19	14	11	11	29	23	9	13	13	14	9	10	19
81	10	14	15	12	29	23	9	12	13	14	8	9	19
50	4	14	10	13	29	23	10	10	11	14	9	10	19
71	14	15	16	13	30	21	10	12	14	13	9	11	19
50	28	14	10	12	29	22	10	10	12	13	9	10	18
86	1	15	12	12	29	23	10	12	11	13	9	11	19
100	23	15	9	13	28	23	9	9	12	14	11	10	18
43	17	14	12	12	28	23	10	13	11	13	10	12	18
77	11	13	12	13	30	24	9	12	12	14	12	9	18
83	2	13	12	11	30	22	10	10	12	14	11	11	19
43	0	13	17	13	27	20	9	13	12	14	11	10	18
37	2	13	12	11	30	22	9	12	12	14	9	11	19
58	36	12	15	12	27	22	10	12	12	13	9	11	17
22	8	13	10	12	28	24	10	10	12	13	9	11	18
103	10	13	12	13	30	24	8	13	11	13	10	11	18
81	23	13	10	13	29	22	9	13	12	13	10	10	17
102	6	15	10	12	30	23	10	12	12	14	9	11	18
77	3	14	12	13	27	23	10	10	12	14	9	9	19
84	32	16	11	12	30	23	9	11	12	14	9	13	21
94	32	14	13	12	28	23	10	10	12	15	9	10	19
50	15	14	17	11	28	21	9	13	12	12	8	10	19
66	14	14	11	13	27	20	9	10	12	14	9	12	19
99	12	13	13	12	27	22	9	10	13	14	10	13	18
58	17	15	14	11	29	23	9	10	12	14	11	10	18
46	7	16	10	13	27	23	9	10	12	13	10	11	18
57	2	15	13	11	26	22	9	10	12	13	9	10	18
52	0	16	9	12	29	22	9	10	13	14	11	11	19
68	22	14	16	12	29	23	9	12	11	14	9	11	20
98	43	15	10	13	27	22	9	11	12	13	11	9	19
84	5	13	10	12	28	21	9	10	11	13	9	11	18
46	0	15	11	12	28	21	9	13	11	13	9	10	18
73	30	13	10	11	29	24	9	14	11	13	9	11	19
72	16	14	11	12	28	23	9	10	11	14	10	11	20
56	5	13	10	12	27	21	9	10	11	14	8	12	16
49	12	15	19	12	26	24	9	12	12	14	10	10	20
99	1	16	14	13	29	24	11	13	11	13	10	10	18
60	12	14	12	13	27	22	9	13	12	13	10	10	19
96	4	13	11	12	29	23	10	12	11	13	9	9	19
42	28	14	20	12	28	24	8	12	12	13	9	11	19
73	23	13	14	11	27	23	9	10	14	15	10	11	19
86	4	13	14	11	30	23	8	11	12	13	9	12	19
106	2	14	11	12	27	25	9	10	12	13	9	12	19
27	9	14	10	12	28	23	9	12	13	14	9	10	20
41	0	13	10	12	27	21	9	10	11	14	8	12	16
98	3	12	12	12	30	21	9	11	13	15	10	11	17
70	33	13	17	12	29	20	9	12	13	15	9	11	18
66	0	15	11	11	29	24	10	14	11	14	9	10	20
72	6	16	13	12	28	22	10	10	11	13	9	10	20
62	32	14	12	12	29	20	10	10	13	14	8	10	17
116	1	14	17	13	28	25	9	12	12	15	10	11	18
46	47	14	13	11	28	23	9	12	13	14	10	10	18
63	5	14	9	13	29	23	10	10	12	13	9	10	17
38	26	13	11	13	28	21	10	10	12	13	11	10	17
68	25	15	16	11	30	22	9	10	12	14	9	12	20
41	7	14	18	12	27	23	10	13	13	13	9	11	19
55	19	13	18	12	28	22	9	13	12	13	9	10	20
88	4	14	10	12	29	23	9	10	12	13	9	9	19
88	3	15	13	12	28	22	10	11	12	13	9	11	18
109	13	14	15	13	28	22	9	12	11	14	9	11	18
48	9	13	10	13	31	23	8	10	11	13	10	10	18
112	40	14	10	12	29	23	9	12	12	13	10	10	19
47	9	12	11	13	27	24	9	12	11	14	10	11	18
107	12	14	17	12	28	20	10	10	12	13	11	11	19
101	25	15	13	12	31	23	9	11	13	15	9	12	19
63	9	14	11	13	30	24	8	10	12	14	10	11	19
51	12	13	15	11	27	23	10	12	11	14	9	10	19
49	0	14	10	12	29	24	9	10	11	14	9	10	19
39	13	13	20	12	29	24	10	11	12	15	12	10	18
67	2	12	13	12	27	22	11	13	12	14	9	12	19
106	23	14	13	11	30	24	9	12	13	13	9	9	21
45	0	14	12	12	28	23	10	13	11	13	10	12	18
63	16	13	12	12	28	22	9	12	12	13	9	11	18
66	0	15	17	12	28	23	9	12	12	13	11	11	18
38	1	15	11	13	30	23	9	10	11	15	10	12	19
63	0	13	12	11	28	22	10	11	11	14	9	11	20
91	3	12	13	12	28	24	9	13	12	13	11	12	19
106	26	14	15	13	28	22	9	12	11	14	9	11	18
116	31	12	14	13	31	22	9	10	12	14	10	10	19
112	4	13	10	12	31	24	9	11	12	13	10	9	18
97	16	14	13	13	28	23	10	10	12	14	10	12	20
65	7	16	10	11	28	22	9	10	12	13	9	9	18
74	13	14	14	11	30	21	9	11	11	13	11	10	19
71	20	13	11	11	29	23	10	10	11	13	9	11	18
114	4	12	9	13	27	22	9	11	12	13	11	10	18
63	1	12	13	13	28	20	9	10	12	13	9	11	18
95	0	13	13	12	29	23	10	10	12	13	9	11	18
53	35	13	11	12	28	21	10	13	12	15	9	9	19
103	16	14	16	13	29	21	9	13	11	14	9	11	17
110	3	12	12	11	31	24	9	12	13	13	9	12	18
114	1	13	15	11	30	22	10	11	12	13	9	11	18
81	34	15	14	12	28	24	9	10	13	13	10	10	18
94	21	14	13	11	28	24	9	12	11	14	11	10	18
74	11	13	18	12	31	21	9	12	13	14	9	10	18
96	2	16	13	12	30	25	10	13	12	14	10	10	21
51	0	13	13	11	27	22	9	13	12	15	10	10	18
61	9	13	10	12	29	22	10	12	10	14	10	10	19
34	2	14	18	11	28	22	10	10	11	13	9	10	19
105	20	13	12	12	29	21	9	12	12	13	9	11	17
74	1	15	10	13	27	22	9	11	12	13	11	9	19
38	19	15	14	11	29	23	9	10	12	14	11	10	18
78	11	15	16	12	29	24	10	12	11	13	9	11	19
59	10	15	14	12	29	20	10	10	11	13	9	10	17
84	23	14	13	11	28	23	9	10	11	14	10	11	17
101	23	14	15	12	28	22	9	10	12	14	11	10	19
80	1	14	13	13	29	20	9	10	12	13	8	9	19
73	0	13	11	11	28	22	9	12	13	13	9	12	18
95	8	15	11	12	28	23	9	10	13	13	9	11	17
91	9	13	17	12	29	21	10	12	11	14	9	10	20
31	25	13	10	11	29	22	9	10	12	15	10	11	18
104	9	13	10	11	30	24	9	12	11	13	11	11	21
94	5	15	13	11	30	23	9	10	11	13	9	9	17
115	20	14	17	13	28	25	9	10	11	13	9	11	19
46	25	13	10	12	27	23	9	12	12	13	11	11	17
42	24	13	13	12	27	24	9	12	13	14	10	9	19
77	9	15	11	12	28	21	9	13	12	15	8	9	19
98	16	15	17	13	28	24	9	12	12	13	11	9	18
56	22	16	15	11	27	20	10	10	12	15	10	11	18
65	23	12	13	12	27	23	9	12	11	14	11	11	18
72	12	13	12	13	29	23	9	10	11	13	8	10	18
46	10	13	13	12	29	24	10	10	12	13	10	10	19
97	0	13	14	11	30	23	8	11	12	13	9	12	19
102	4	14	20	12	27	23	10	10	12	13	11	10	18
47	38	16	12	12	28	23	9	11	12	13	9	10	17
42	25	14	13	12	30	23	9	13	13	14	10	10	17
78	4	14	12	11	28	22	10	11	11	13	9	10	17
97	39	12	13	12	30	23	9	10	12	13	9	11	19
47	3	14	13	11	28	23	10	10	12	14	11	11	19
49	45	13	12	12	30	24	9	12	11	13	10	10	18
59	11	13	10	12	29	23	9	12	12	14	9	11	19
100	15	15	13	12	30	23	9	10	11	14	9	10	19
46	0	15	13	11	27	22	9	12	12	13	9	10	18
110	6	14	10	12	26	23	10	12	12	14	10	11	19
57	0	15	11	12	29	22	9	10	12	13	9	10	19
102	1	14	11	13	28	23	10	10	12	13	11	12	19
103	20	15	10	12	30	23	9	10	11	13	8	12	19
52	31	14	14	13	30	21	10	10	12	13	10	10	17
109	3	16	10	12	27	22	9	11	13	13	10	11	19
73	0	16	10	13	27	23	9	10	12	13	10	11	18
54	39	14	11	11	29	22	9	10	12	14	9	12	18
89	3	13	12	13	29	23	9	12	12	14	12	11	17
103	5	14	10	13	30	22	10	12	13	13	10	10	19
49	34	13	17	12	27	23	9	10	12	13	12	11	18
109	5	13	14	13	28	24	8	15	13	13	8	9	18
73	1	15	15	13	28	22	9	10	12	13	10	10	18
55	1	14	13	13	28	23	9	10	12	13	9	9	20
92	34	14	17	12	27	21	10	10	12	13	10	11	19
50	5	13	12	11	28	22	10	10	12	14	10	11	19
39	3	16	14	12	30	24	9	12	11	13	9	10	20
55	1	14	13	12	29	23	10	11	12	14	11	9	20
52	5	15	10	12	30	24	9	12	12	14	10	9	17
77	8	15	13	12	30	23	9	10	11	14	9	10	19
66	22	16	9	12	29	22	9	10	13	14	11	11	19
55	29	15	12	12	31	25	9	10	13	13	9	11	20
60	2	14	13	11	29	24	9	10	12	14	10	10	19
41	9	13	17	12	29	23	10	12	12	13	10	9	19
71	1	14	11	12	29	23	9	10	11	14	10	10	18
70	24	14	13	13	26	23	9	13	11	14	11	10	20
64	10	14	20	11	28	23	9	10	11	14	10	10	18
113	0	15	9	11	28	22	9	12	12	13	8	12	18
94	7	14	12	12	29	24	9	10	13	13	12	9	19
99	0	14	13	13	26	23	9	13	11	14	11	10	20
40	15	14	12	11	28	25	8	13	11	13	9	10	19
49	7	13	10	11	28	21	11	13	13	14	8	13	18
118	14	11	13	13	29	22	9	12	13	15	9	10	18
51	4	13	14	11	30	24	9	10	12	13	11	9	19
49	0	15	12	13	29	24	10	10	13	14	9	9	18
91	3	13	19	11	28	23	9	12	12	13	8	9	17
93	0	13	13	11	28	22	9	10	12	14	9	11	20
36	18	13	12	11	30	22	10	10	12	14	11	11	19
55	1	14	14	12	28	22	9	10	11	13	10	9	17
103	16	13	17	12	27	23	9	10	12	13	12	11	18
51	7	13	13	12	30	23	10	10	12	13	9	10	19
39	5	15	13	12	30	22	9	11	11	14	10	10	18
47	12	13	17	12	29	23	10	12	12	13	10	9	19
34	15	13	9	12	29	23	10	13	11	13	8	11	18
66	3	15	15	12	30	22	9	12	11	13	10	11	18
42	4	12	13	13	30	22	8	12	11	15	9	11	16
101	3	15	12	11	27	22	10	12	12	13	9	11	19
71	6	14	9	13	29	24	8	14	12	15	9	10	19
58	12	12	11	11	31	23	9	9	12	13	8	11	19
92	12	13	13	11	28	21	9	12	11	13	8	11	20
68	2	14	16	11	29	21	9	15	11	14	10	8	18
67	31	14	16	11	29	23	9	12	12	13	10	10	20
31	1	16	11	13	29	23	11	13	12	14	11	11	21
97	6	14	16	12	29	23	10	10	12	13	9	11	17
107	1	13	10	11	29	22	9	10	11	13	8	13	18
49	27	14	16	13	29	22	9	12	11	13	9	12	18
96	5	14	10	11	29	23	9	10	11	14	11	9	19
67	34	15	10	13	28	22	9	10	13	13	11	11	20
80	31	16	16	13	28	22	9	12	13	14	10	11	19
107	0	13	15	11	28	22	10	12	12	15	9	12	19
29	8	13	16	12	27	23	9	12	12	14	10	10	20
46	13	15	14	14	29	23	9	10	12	15	10	10	18
98	3	14	12	11	31	23	9	12	13	13	8	11	18
57	10	15	15	12	28	24	9	13	13	13	11	12	18
99	3	12	20	12	27	22	9	10	12	13	11	10	19
106	6	14	10	12	28	22	10	13	11	14	9	11	18
73	5	14	11	12	28	24	10	12	12	14	10	11	19
103	6	13	17	13	29	22	9	13	12	13	10	13	20
107	1	13	18	11	29	25	9	10	11	13	9	11	17
97	20	14	14	12	29	22	10	13	11	13	11	12	20
51	0	12	12	12	27	22	9	13	12	14	8	10	19
99	1	13	16	12	28	22	10	12	11	14	10	11	19
68	18	12	10	12	27	22	9	11	12	14	9	10	18
114	3	13	14	12	30	24	10	12	11	14	9	11	20
105	0	14	10	12	27	23	9	10	13	14	9	11	18
49	20	14	14	11	30	22	10	13	13	13	10	12	19
92	9	14	11	12	27	23	9	9	12	13	9	10	19
38	28	14	12	11	30	20	9	13	12	13	11	11	19
111	20	13	12	12	30	25	9	13	13	13	9	11	20
23	12	16	10	14	29	23	9	13	13	13	10	11	18
54	10	13	12	12	29	22	9	13	13	13	9	10	19
30	0	12	12	12	28	20	9	10	11	13	9	9	18
66	15	14	18	12	30	23	9	13	12	14	8	11	19
74	7	15	14	11	28	22	9	12	12	14	8	11	18
31	20	13	12	11	30	23	11	10	11	13	10	12	18
94	3	14	11	11	28	24	9	15	12	13	9	11	17
68	13	14	16	12	27	21	9	12	12	13	9	10	18
95	11	13	10	12	28	23	10	11	11	14	10	12	18
41	3	13	20	11	28	23	10	12	12	13	10	11	17
54	20	15	13	11	27	22	10	13	12	14	10	11	19
62	35	14	15	12	28	22	9	12	13	13	11	9	19
72	12	14	16	13	27	23	9	12	12	13	11	10	19
72	9	14	10	11	28	22	9	10	14	14	8	11	18
100	5	13	12	12	28	24	9	10	12	13	10	12	17
41	5	13	15	11	27	23	10	12	11	14	9	10	19
96	9	16	14	12	31	25	10	10	11	13	9	12	19
90	0	12	12	13	27	22	9	10	12	13	9	10	19
102	2	14	10	13	29	22	9	12	12	14	9	12	19
71	18	14	14	11	28	22	10	10	12	15	10	10	19
43	20	16	12	12	28	23	9	10	11	13	9	11	18
36	11	14	17	11	28	23	9	10	11	14	9	12	20
116	29	13	12	12	28	24	9	12	13	13	10	10	17
21	12	13	15	12	28	23	10	10	12	12	9	10	20
99	12	16	13	11	28	24	9	13	12	14	11	12	17
115	9	14	10	12	27	22	10	10	11	13	9	11	19
43	31	13	13	12	27	25	8	12	12	13	9	10	18
114	3	14	11	11	30	24	9	12	13	13	12	9	17
73	50	15	10	11	29	23	9	10	14	14	11	10	18
48	5	14	13	12	30	24	9	10	12	13	8	9	18
102	25	16	17	12	28	22	9	12	12	14	9	12	20
35	2	14	10	13	27	24	10	12	11	13	9	9	18
80	1	12	15	13	28	22	9	14	12	13	10	11	17
56	9	13	10	13	30	23	9	10	13	15	10	9	20
86	16	15	13	11	27	21	9	10	13	13	10	11	19
48	22	13	13	12	29	24	9	12	13	14	10	9	18
51	18	13	14	13	28	23	9	12	12	14	10	10	19
111	15	12	16	13	30	22	10	10	12	14	11	10	19
100	3	12	16	12	31	22	9	13	11	13	9	11	19
73	12	12	10	11	28	22	10	10	12	14	10	11	18
82	11	14	11	14	28	22	9	10	12	14	9	11	18
75	13	12	13	12	29	22	9	14	12	13	10	10	20
66	0	13	13	13	27	24	9	12	12	12	9	11	18
83	19	14	13	11	29	20	9	12	14	13	9	10	19
81	2	16	11	12	27	23	8	10	12	13	11	13	18
109	2	15	15	13	28	20	9	10	11	15	11	11	17
103	7	13	14	12	28	24	10	10	12	14	10	11	19
62	1	15	10	12	28	21	9	12	11	14	8	12	19
55	0	13	17	12	29	20	9	12	13	15	9	11	18
45	15	14	10	13	28	24	9	12	11	13	9	11	17
50	45	15	12	13	29	23	10	10	11	14	8	10	18
42	37	13	12	12	28	24	9	10	12	13	8	11	18
109	0	13	16	12	28	22	9	13	12	13	9	10	18
89	11	13	14	12	29	23	8	10	11	13	10	9	19
57	34	13	14	13	28	24	8	15	13	13	8	9	18
90	3	13	14	14	28	24	10	13	12	14	9	12	17
47	33	13	18	12	28	23	9	10	12	14	12	10	19
66	30	13	16	12	30	23	9	11	12	13	8	11	18
35	24	14	13	13	26	23	9	13	11	14	11	10	20
110	1	14	10	12	28	22	9	10	12	13	10	12	19
77	22	16	14	12	31	25	10	10	11	13	9	12	19
107	22	15	11	12	28	24	9	11	12	12	9	11	18
100	15	15	10	12	30	22	10	10	12	13	9	11	17
85	26	14	10	11	29	22	9	12	13	13	10	11	19
44	0	15	13	12	31	23	9	11	13	15	9	12	19
104	17	14	11	11	27	23	9	10	12	13	10	10	17
49	34	14	15	12	29	23	9	13	13	13	9	10	17
73	12	14	13	13	28	24	11	11	13	14	9	11	18
66	31	15	11	12	29	23	9	14	12	14	9	11	18
82	0	14	12	12	28	22	9	13	12	12	9	9	18
47	10	14	10	12	30	22	9	10	14	14	10	12	20
75	3	13	16	12	26	21	9	9	12	15	9	11	20
67	1	14	10	11	30	22	9	12	13	13	11	12	18
90	11	13	14	11	29	24	10	12	13	13	10	10	18
70	19	14	10	12	29	24	9	10	11	14	11	12	17
69	44	14	12	11	30	24	9	10	12	13	9	11	19
74	34	13	10	12	27	22	10	13	12	15	11	11	17
57	13	13	14	13	28	21	9	12	12	13	9	9	19
49	20	12	17	11	30	23	9	10	11	13	9	11	18
103	4	13	16	12	27	21	9	9	12	15	9	11	20
98	13	13	18	13	26	22	9	10	12	14	9	11	19
91	2	13	17	11	30	22	10	10	11	13	9	12	17
112	4	14	13	11	29	22	9	12	13	14	10	10	18
42	24	13	15	11	27	22	10	13	13	13	8	12	18
104	9	13	14	11	30	22	9	13	11	13	9	13	17
58	1	12	20	13	26	22	10	10	12	14	9	10	18
81	2	15	11	11	29	23	9	12	11	14	8	10	18
45	10	13	9	11	29	23	10	10	12	13	9	11	20
75	46	13	16	13	30	22	10	11	12	13	11	9	19
100	0	13	16	12	28	23	9	15	13	14	9	9	19
62	10	16	16	11	30	23	9	10	11	13	10	9	17
69	7	13	15	12	31	21	10	10	11	13	8	11	20
92	13	14	10	12	29	22	9	10	12	13	9	12	18
113	12	13	14	11	29	20	10	10	14	15	9	11	18
98	36	14	10	11	27	23	9	12	11	13	8	11	19
77	1	13	14	12	29	22	10	11	13	14	9	11	18
43	11	12	11	11	28	23	9	12	12	13	8	9	17
51	20	13	12	12	29	22	9	13	12	13	11	10	19
52	0	13	13	11	28	22	8	10	11	13	10	13	19
99	0	14	14	11	30	24	9	10	12	15	11	10	19
100	3	14	12	11	28	24	10	12	11	14	8	10	18
100	12	14	13	11	29	22	9	12	12	14	11	10	19
57	1	13	13	13	29	22	9	13	12	13	8	11	20
41	20	12	13	12	28	22	9	11	13	13	10	11	19
69	6	13	15	12	26	23	9	10	13	13	9	9	17
89	3	14	16	13	29	22	9	10	13	12	10	11	20
106	15	13	9	13	29	22	9	11	12	13	10	11	19
42	14	14	18	12	29	22	10	13	12	13	11	11	17
69	20	15	15	11	29	23	9	10	13	13	11	11	19
100	24	14	13	13	27	22	9	10	12	14	8	10	20
96	2	15	12	12	29	22	10	10	12	14	9	10	19
73	17	14	17	13	28	24	10	10	13	14	11	11	19
92	18	13	12	12	28	23	10	13	12	13	8	11	18
64	9	14	13	12	29	21	9	15	11	13	10	10	18
72	25	14	18	13	29	22	11	10	12	13	10	11	18
75	3	14	10	12	29	21	9	13	11	15	9	9	19
105	6	16	13	12	29	22	9	14	12	13	10	10	18
42	25	15	14	13	28	23	9	14	12	13	11	10	20
76	5	13	12	11	32	22	9	10	12	13	11	10	19
106	0	13	16	12	28	23	9	13	12	13	9	10	19
48	8	13	11	12	28	24	9	10	12	13	8	10	17
44	2	11	13	11	29	21	10	13	12	12	11	12	18
62	27	16	14	11	29	22	9	10	13	13	10	10	19
46	7	14	17	12	29	22	10	12	12	14	11	11	19
93	34	13	11	11	28	22	9	12	12	12	12	10	17
76	3	15	15	13	28	23	9	12	12	13	11	11	17
64	1	13	15	11	28	23	9	12	12	13	9	11	21
106	32	13	11	12	29	23	10	11	14	14	9	10	19
74	34	13	13	11	28	23	9	13	12	13	8	12	19
69	4	14	13	12	30	23	9	12	11	13	9	11	20
24	22	13	10	11	31	22	9	13	13	13	10	11	18
47	1	13	11	12	27	25	9	10	11	13	9	12	19
95	22	14	18	11	28	23	9	10	11	13	11	10	21
102	27	14	13	12	29	21	9	12	12	13	11	10	18
71	40	13	10	11	28	22	9	13	11	14	9	9	18
40	1	13	16	12	29	23	9	10	12	13	9	12	17
92	19	13	17	12	26	22	9	10	12	14	10	10	20
47	5	12	18	12	30	20	9	9	12	13	10	11	17
94	18	13	16	11	29	22	10	13	12	15	9	10	19
91	0	13	16	12	26	22	9	10	13	13	10	10	18
28	1	14	10	12	29	22	10	11	12	14	10	10	20
81	1	16	10	11	29	22	10	10	11	13	8	10	18
37	29	15	12	12	27	20	10	10	12	13	11	11	17
68	25	14	13	13	28	24	10	10	13	14	9	10	18
72	16	15	11	13	30	23	9	10	11	15	10	12	19
38	3	13	10	11	27	23	9	10	11	13	9	10	19
62	4	12	12	11	28	21	9	10	13	13	9	10	18
62	0	13	18	12	29	20	9	12	14	14	9	11	19
38	9	14	18	13	27	22	9	10	11	13	9	10	17
100	13	13	15	12	29	22	9	10	12	14	9	10	18
82	10	13	17	12	29	21	10	12	11	14	9	10	20
120	23	14	12	13	29	24	9	10	13	13	9	11	18
36	0	13	13	11	29	23	9	12	11	15	11	10	19
111	0	12	10	11	29	22	9	10	12	13	11	10	20
43	23	14	16	12	27	22	9	10	12	13	10	10	19
100	30	14	10	12	29	22	8	12	11	13	9	10	17
109	34	13	11	11	28	22	9	12	12	12	12	10	17
75	35	14	15	12	28	23	9	10	12	14	8	10	18
68	7	14	12	11	28	23	10	10	12	13	9	10	19
89	5	12	13	13	28	21	9	12	12	14	10	11	18
73	21	12	13	12	28	23	10	12	12	15	12	9	18
36	28	14	12	13	28	22	9	10	11	15	11	12	18
86	22	13	11	13	27	23	9	11	11	13	9	10	19
112	0	12	20	12	28	24	10	10	13	13	9	10	19
53	5	12	17	11	26	23	9	13	12	14	10	10	18
67	9	12	10	13	27	23	9	12	12	15	9	12	18
103	10	12	10	12	29	22	10	10	13	13	10	11	18
76	16	13	16	12	30	22	9	12	11	14	9	10	20
77	1	15	10	13	27	22	9	10	13	14	11	10	19
73	6	12	20	12	28	21	8	12	12	14	9	9	19
93	0	14	21	12	28	24	9	12	12	13	9	12	20
55	40	13	18	12	27	20	10	12	13	13	9	9	19
30	41	15	12	11	28	23	9	10	12	13	10	11	19
47	16	14	11	13	30	24	9	10	14	13	9	12	18
23	7	14	20	12	28	23	10	12	13	13	9	11	18
46	3	15	16	13	28	24	10	13	11	14	11	11	18
79	1	15	11	11	29	21	9	10	12	13	9	10	19
44	14	14	18	12	29	24	10	13	12	15	10	11	19
107	3	13	18	12	29	24	10	13	12	13	10	11	18
39	13	15	11	11	30	23	9	10	12	13	11	10	19
97	8	16	18	12	29	22	10	10	10	15	9	11	19
51	22	13	14	11	31	23	10	10	12	14	11	10	21
69	1	13	10	12	27	20	10	11	13	13	11	11	18
88	21	14	13	11	28	23	9	11	12	13	9	12	18
46	4	13	12	11	28	23	10	10	12	13	9	10	19
44	19	13	14	12	27	24	9	12	13	13	10	10	19
103	0	15	11	13	29	20	10	12	11	14	11	12	18
41	29	13	18	11	27	20	10	12	13	13	9	10	19
46	23	14	21	12	28	24	9	12	12	13	9	12	20
110	1	13	10	12	27	22	9	11	11	14	11	9	20
93	9	13	16	13	27	23	9	12	13	14	9	11	19
72	13	14	13	13	28	23	10	12	12	14	11	12	18
93	13	16	19	13	29	22	9	10	12	13	9	10	19
20	2	14	16	12	31	23	9	14	12	14	8	10	18
38	18	14	14	11	28	22	10	10	12	15	10	10	19
72	24	14	13	12	27	22	9	13	11	14	11	12	20
32	7	14	15	13	29	23	10	12	12	13	10	12	17
92	10	15	9	13	28	23	10	12	12	13	9	9	18
49	25	14	11	11	28	22	10	10	12	13	10	11	18
103	4	14	14	13	29	22	9	11	11	14	9	11	19
55	1	13	10	12	28	23	10	10	12	14	9	10	20
75	29	13	12	13	27	21	10	13	10	13	11	11	19
74	8	12	13	12	29	22	9	12	13	13	11	9	19
24	17	14	14	11	28	24	10	10	12	14	9	10	18
98	11	13	14	11	27	23	9	12	11	14	9	11	18
48	2	13	10	11	29	22	9	10	11	13	8	13	18
46	5	13	13	11	29	23	8	10	11	13	9	10	18
49	1	13	10	11	28	22	10	10	12	13	11	11	19
63	0	12	13	12	30	23	9	12	12	13	11	10	19
76	9	16	13	13	28	22	9	12	12	14	11	10	18
50	4	14	13	13	29	20	9	10	12	14	9	10	18
68	35	13	14	12	27	23	9	10	13	13	9	10	20
46	28	14	13	13	30	24	9	12	13	13	9	11	18
63	20	15	17	13	27	25	10	12	12	13	10	10	20
104	28	16	13	12	31	23	10	10	11	14	9	13	19
77	3	14	10	11	30	22	10	12	13	13	9	11	18
47	0	12	10	13	27	22	9	12	13	15	11	10	16
96	1	15	13	11	28	23	11	12	12	13	10	11	17
66	41	13	14	13	29	23	9	10	11	14	9	9	19
72	2	13	10	12	29	24	9	12	14	14	9	9	17
28	1	13	10	12	30	23	9	12	11	15	9	11	19
99	0	12	11	12	29	24	10	12	12	14	9	9	21
37	0	15	12	12	28	23	10	11	12	13	10	12	18
90	18	13	11	12	30	23	9	10	12	13	9	11	18
100	8	13	10	13	28	23	9	10	11	14	9	10	19
31	7	13	14	10	31	23	8	10	11	13	10	10	18
77	22	13	14	13	28	23	10	13	12	14	9	11	18
77	4	12	10	11	29	22	9	10	12	13	11	10	20
63	1	13	16	12	29	23	9	10	12	13	9	10	21
71	0	14	13	12	29	24	9	13	12	13	9	11	18
77	13	13	14	12	28	22	10	11	13	14	10	11	19
75	32	15	10	12	28	22	10	10	14	13	9	11	20
105	9	14	20	11	29	22	10	10	12	13	10	12	18
91	14	16	10	12	29	23	9	12	12	13	10	10	17
55	7	14	12	12	29	23	10	12	11	14	11	10	18
75	45	14	10	12	28	23	10	12	12	12	10	11	18
80	0	14	10	12	30	21	9	12	12	15	8	10	19
69	0	13	11	12	27	20	10	10	12	14	10	12	18
67	0	15	15	12	27	24	11	10	12	14	11	10	18
62	30	12	10	12	28	23	9	10	12	14	9	9	19
107	2	12	13	13	29	23	9	10	11	13	9	9	18
43	12	16	12	12	31	21	9	12	12	14	9	10	16
47	23	15	13	13	30	23	10	13	13	14	11	10	17
71	0	14	10	13	27	24	10	12	11	13	9	9	18
105	2	15	16	11	28	23	8	10	11	14	11	11	18
45	14	14	14	11	28	24	10	10	12	14	9	10	18
97	14	15	10	12	28	23	9	11	11	13	9	10	18
101	2	12	14	12	28	22	10	10	12	13	10	10	18
53	4	15	9	12	30	24	10	12	12	13	10	11	17
45	26	14	15	11	28	23	9	12	12	15	8	10	19
40	13	12	18	11	28	23	10	13	12	14	10	10	19
49	5	13	10	12	30	20	9	9	11	14	9	11	18
101	18	13	15	12	28	24	9	11	11	13	9	11	18
68	0	15	13	13	28	21	8	12	11	13	9	9	18
50	29	12	10	12	28	24	9	12	12	13	12	11	19
65	1	13	15	11	29	22	9	10	11	13	9	11	17
53	0	15	9	12	29	25	10	12	12	15	10	11	18
111	3	13	15	11	28	23	9	12	13	13	10	11	18
41	2	14	13	11	28	25	10	10	12	13	10	10	20
73	14	13	13	11	28	22	8	11	11	13	11	10	19
42	45	14	13	12	29	24	9	10	12	13	11	10	19
51	46	15	15	12	26	22	9	10	12	13	11	11	19
75	11	14	9	12	29	22	9	10	11	14	9	11	19
100	6	12	12	11	30	21	9	12	11	14	10	11	19
78	10	15	11	11	29	20	10	10	11	13	10	11	18
62	12	15	10	12	27	24	9	13	13	14	9	10	20
80	25	14	10	13	28	22	10	12	11	14	9	12	18
100	29	12	12	13	28	22	9	14	11	13	9	10	20
86	0	15	17	12	28	24	9	10	13	14	10	10	18
68	21	14	12	12	28	23	9	10	12	13	9	11	18
72	0	13	17	12	27	24	9	10	12	13	10	11	20
45	8	16	11	12	30	22	8	12	12	14	10	12	19
89	12	14	18	12	29	22	9	13	12	13	9	10	17
42	6	14	10	13	29	24	9	12	12	14	9	10	16
27	0	14	10	12	27	25	11	12	14	13	8	9	18
108	6	12	10	12	28	23	9	13	12	13	9	10	19
47	40	13	10	13	28	22	10	12	12	14	9	11	17
32	21	13	13	12	27	25	8	12	12	13	9	10	18
52	4	15	16	11	27	23	10	12	12	14	9	10	19
78	0	15	17	12	27	23	8	12	13	14	9	12	20
34	17	14	12	12	30	23	9	10	11	15	10	12	18
79	29	13	16	11	29	24	10	11	12	13	10	10	19
112	0	14	12	12	28	22	9	12	11	14	11	12	19
82	45	13	18	11	29	22	10	10	11	13	10	11	18
72	20	14	10	12	28	23	9	12	13	14	9	10	20
52	0	13	10	11	30	23	9	12	12	13	9	10	18
55	11	13	11	12	28	23	9	12	11	13	11	9	17
108	9	15	10	11	30	23	10	12	12	13	10	11	16
95	9	12	18	12	27	23	10	12	12	14	10	10	18
102	20	14	10	13	29	21	9	10	11	13	9	12	19
98	1	14	10	11	29	24	9	10	11	14	10	10	17
38	3	13	10	11	28	24	10	10	11	13	8	10	18
94	4	13	10	13	29	22	9	13	13	13	10	10	17
72	5	14	12	12	28	22	10	10	11	13	11	11	18
107	26	14	16	11	28	22	10	13	12	13	9	11	20
34	14	14	13	12	29	22	10	10	11	14	11	11	19
44	11	14	14	12	28	22	9	12	11	13	10	10	20
56	43	14	10	11	28	21	10	10	12	14	9	11	18
76	9	13	12	12	29	22	9	13	12	13	11	10	19
94	13	13	13	13	31	23	9	14	12	14	9	10	18
62	14	16	12	12	27	23	10	12	12	14	9	10	17
75	0	15	10	12	28	22	10	12	12	14	9	10	19
80	12	14	12	12	29	21	9	10	12	14	11	11	19
62	3	15	12	12	27	20	10	14	11	12	9	11	17
84	7	16	10	12	27	22	10	11	12	14	10	10	19
69	5	13	19	12	28	23	9	10	12	14	10	11	19
114	30	13	12	13	26	20	9	12	13	13	9	11	19
67	29	13	13	12	30	24	10	10	13	15	10	11	18
63	4	13	12	11	29	21	10	13	12	14	10	11	16
40	43	15	15	11	27	23	10	10	12	14	9	11	21
65	5	12	12	12	29	23	9	10	13	15	11	11	19
83	1	16	14	12	31	22	10	13	12	13	10	11	21
