# Supplementary material for: Using game theory to thwart multistage privacy intrusions when sharing data
Source: Sci Adv. 2021 Dec 10;7(50):eabe9986. doi: 10.1126/sciadv.abe9986 (PMC8664254; doi:10.1126/sciadv.abe9986)
Supplement: Supplementary file 2 — Data S1 [file sciadv.abe9986_data_s1.zip › sciadv.abe9986_data_s1/DemoKAnonymization/exp/2058/data/target_data/i59.csv]

YOB	State	STR1	STR2	STR3	STR4	STR5	STR6	STR7	STR8	STR9	STR10	STR11	STR12
83	12	13	17	12	31	22	9	10	12	13	9	11	20
94	25	13	19	13	29	21	9	13	12	13	10	11	18
38	19	13	11	13	30	24	9	13	12	14	9	11	18
71	28	13	11	11	27	23	10	10	11	13	9	11	18
98	0	13	11	11	30	23	9	12	12	14	9	11	19
92	37	16	10	11	29	22	10	10	14	13	10	10	18
34	15	13	18	13	26	22	9	10	12	14	9	11	19
81	0	13	10	12	26	24	9	10	11	13	11	12	18
67	3	14	13	12	28	24	11	10	12	15	10	13	20
72	2	16	10	12	28	23	9	13	13	14	10	10	19
51	3	15	17	12	31	20	9	13	11	14	12	9	18
78	15	12	10	12	30	23	9	10	12	13	11	10	19
45	3	15	12	12	30	23	9	13	11	14	9	9	20
38	34	15	12	11	27	22	10	10	11	14	10	10	19
59	16	13	15	12	29	22	10	10	11	15	9	10	20
106	18	15	12	12	28	23	9	11	11	13	8	11	19
92	3	14	12	12	30	23	9	10	11	15	10	12	18
87	26	16	14	12	27	22	9	10	11	13	11	12	18
98	36	13	11	12	28	24	9	10	12	13	8	10	17
78	13	13	17	13	28	23	10	10	14	15	9	11	18
98	28	15	12	12	27	22	10	14	13	13	10	10	19
42	2	13	10	11	26	23	10	12	13	13	9	11	20
38	3	13	14	14	28	22	9	14	13	14	10	10	18
34	30	12	14	11	27	22	9	11	12	14	9	12	19
74	8	12	13	12	29	22	9	12	13	13	11	9	19
85	20	14	11	13	27	23	9	9	12	13	9	10	19
74	37	13	15	12	29	23	9	10	11	14	10	10	18
68	1	14	19	11	30	23	9	12	12	14	10	10	20
89	26	13	12	12	27	24	10	12	11	15	10	10	18
77	4	12	10	11	29	22	9	10	12	13	11	10	20
87	14	13	12	11	28	22	10	11	11	14	9	11	20
72	18	16	13	12	31	21	9	12	12	14	9	10	16
73	20	12	13	13	29	22	9	10	12	13	9	11	18
59	5	13	13	12	27	25	9	12	12	13	11	10	19
52	0	13	13	14	30	24	9	13	12	14	9	11	18
97	0	13	13	12	28	22	10	10	13	14	9	11	18
93	22	16	12	13	28	23	10	14	13	13	9	11	18
89	5	13	15	11	28	24	9	12	11	15	10	9	19
68	16	15	10	11	28	24	9	10	12	13	10	10	20
103	11	12	16	12	29	21	10	9	13	14	9	10	18
107	0	13	10	14	28	22	9	14	11	13	9	12	19
57	25	12	11	13	28	23	9	11	12	13	10	11	18
82	5	13	13	11	28	23	9	13	12	15	10	10	18
91	0	15	15	11	27	23	10	10	12	14	9	10	21
81	7	14	12	11	30	23	9	10	12	14	9	10	17
73	8	16	9	12	29	22	9	10	13	14	11	11	19
53	2	16	14	11	29	22	9	10	13	13	10	10	19
51	4	13	20	13	29	21	9	12	11	13	9	11	20
96	8	13	17	12	28	20	9	12	12	15	10	10	18
108	8	13	11	12	27	20	9	10	12	14	10	9	17
111	8	14	12	12	27	23	8	12	11	13	11	10	19
77	32	14	16	11	27	23	9	10	12	13	9	13	19
41	5	14	17	12	27	24	10	10	12	13	10	11	20
86	1	13	12	12	28	22	9	10	13	13	10	11	17
67	30	14	16	12	31	23	8	12	12	13	11	8	17
47	5	12	18	12	30	20	9	9	12	13	10	11	17
73	3	14	12	12	28	22	10	13	12	13	10	11	20
91	16	13	18	12	29	23	11	10	11	14	9	9	18
102	7	13	14	12	29	22	11	12	13	13	11	11	18
82	10	15	15	12	27	24	9	11	14	13	11	11	16
80	5	16	13	11	30	23	9	11	12	14	9	12	18
87	2	15	9	13	28	23	9	9	12	14	11	10	18
91	1	12	14	13	28	24	9	15	11	13	11	10	20
63	4	14	12	11	29	21	9	9	12	13	9	10	19
63	11	14	13	12	27	22	9	10	12	13	11	10	18
107	1	13	11	12	28	21	9	13	12	13	11	10	19
45	19	13	13	11	29	23	9	12	11	13	9	11	18
74	3	13	12	12	30	25	9	13	13	13	9	11	20
91	10	14	12	12	30	24	9	10	12	13	12	10	19
52	1	13	14	11	28	21	10	11	11	13	10	9	19
102	16	15	11	12	29	22	9	10	12	14	10	12	18
96	3	13	11	13	28	21	9	10	12	14	11	11	20
66	2	14	10	12	26	22	10	10	13	15	11	10	19
102	3	14	18	13	29	22	11	10	12	13	10	11	18
46	3	13	18	12	28	22	10	10	12	13	10	9	18
87	0	14	15	13	28	24	9	12	11	14	9	11	18
101	8	14	19	12	29	23	10	13	13	14	10	10	18
64	24	13	13	12	29	22	9	13	12	14	9	10	19
103	32	13	11	11	28	22	10	14	11	13	9	10	18
42	4	12	14	11	27	23	10	11	12	13	9	10	18
99	0	14	12	11	29	23	10	10	12	13	9	9	18
74	5	14	15	12	27	24	9	12	11	13	9	9	18
47	13	14	14	11	30	21	9	11	11	13	11	10	19
109	27	15	10	11	26	24	10	10	13	13	10	12	19
82	1	12	11	11	29	23	9	12	11	13	9	10	17
100	9	14	13	12	29	22	9	14	12	13	9	10	19
71	10	14	13	11	28	20	10	13	12	14	11	11	18
54	10	14	15	12	28	22	9	13	11	14	9	12	19
53	8	14	16	13	26	23	10	10	12	13	10	10	20
51	18	13	10	12	27	23	10	10	11	13	10	12	19
101	4	12	16	12	31	22	9	13	11	13	9	11	19
77	4	14	13	13	27	22	9	12	12	13	11	12	18
116	1	13	12	11	29	25	9	12	12	14	9	10	19
113	12	16	11	12	30	24	9	10	12	13	10	12	18
110	15	13	13	11	27	22	10	13	12	14	9	10	20
51	16	13	12	12	29	23	9	13	11	14	10	10	16
54	11	16	10	11	29	22	10	10	12	14	12	10	18
86	0	13	10	12	28	23	9	10	12	13	11	9	18
102	0	13	18	13	28	22	9	13	12	14	10	11	18
100	45	16	10	13	28	22	9	12	12	14	9	12	18
98	3	13	20	13	31	22	9	10	12	13	10	9	19
93	4	13	12	11	30	22	10	10	12	14	10	11	19
48	11	14	11	13	30	24	9	11	12	13	10	11	18
69	9	14	13	13	26	23	9	13	11	14	11	10	20
77	14	14	17	12	30	22	9	12	11	13	11	12	18
74	0	13	13	12	29	22	10	12	12	14	12	11	19
92	10	13	17	12	28	24	9	13	13	13	9	12	18
90	17	16	14	13	30	22	9	10	12	13	9	10	19
84	26	13	17	12	31	24	9	13	13	13	9	10	18
71	1	14	15	11	29	24	10	13	11	13	9	10	18
45	38	13	13	11	27	24	9	10	12	13	10	11	19
77	5	14	12	13	28	22	10	10	11	15	11	12	18
78	9	11	13	13	29	22	9	12	13	15	9	10	18
48	37	13	13	11	29	23	9	12	12	13	9	9	17
68	1	14	15	12	28	23	8	13	12	14	10	12	20
33	26	15	16	12	29	23	10	12	12	14	11	11	18
47	0	14	10	12	30	22	9	10	12	14	9	10	18
30	5	12	15	11	30	24	9	11	12	13	10	11	17
59	25	12	14	13	28	24	9	15	11	13	11	10	20
72	9	15	18	13	29	20	10	13	12	14	9	11	17
84	12	13	13	11	27	22	9	12	12	13	9	11	19
50	6	14	12	11	27	22	10	12	12	14	11	10	18
98	1	13	17	13	28	23	9	12	11	14	10	11	18
103	3	14	18	12	29	22	10	13	12	13	11	11	17
78	18	13	10	12	28	23	9	9	12	14	10	11	20
67	25	13	10	12	27	23	9	12	12	13	11	11	17
107	7	14	12	11	26	22	10	13	13	13	9	14	16
59	8	14	16	13	29	22	9	10	13	12	10	11	20
33	1	13	12	12	30	25	9	13	13	13	9	11	20
50	3	14	17	11	29	22	9	10	13	14	9	10	19
63	26	13	12	12	29	25	10	10	11	13	10	11	18
97	9	13	11	13	31	22	9	12	12	15	9	11	19
69	2	14	10	13	28	22	9	10	12	13	10	11	20
64	3	13	10	12	28	21	9	10	11	13	9	11	18
82	1	14	13	11	28	24	10	10	12	13	11	9	19
86	3	14	10	11	28	22	11	12	12	14	11	10	18
60	8	13	16	12	29	23	9	10	12	13	9	10	21
55	5	12	17	12	30	23	9	11	12	13	9	12	20
52	0	13	19	13	28	22	10	10	12	14	9	9	17
68	17	14	16	12	30	23	9	10	12	15	9	12	19
42	6	14	13	12	28	22	10	11	12	13	9	11	17
82	0	14	12	12	28	22	9	13	12	12	9	9	18
104	35	13	15	12	31	21	10	10	11	13	8	11	20
74	12	14	13	13	28	21	9	9	12	13	9	11	19
97	22	13	19	13	29	21	9	13	12	13	10	11	18
102	3	13	10	14	30	24	9	10	12	13	10	11	19
107	19	13	10	13	27	21	10	10	12	13	9	12	19
50	12	13	17	12	28	23	9	11	12	13	10	10	20
83	12	13	11	11	27	20	9	11	11	14	10	11	19
96	7	14	14	14	28	23	10	10	12	13	10	10	19
105	0	14	13	12	30	23	9	12	11	13	9	11	20
76	1	14	15	13	28	22	9	12	12	14	9	11	17
70	2	14	10	12	27	22	10	10	11	13	9	11	19
96	25	15	17	14	28	23	9	10	11	13	10	11	17
96	1	14	10	12	29	22	9	10	12	13	9	12	18
74	1	13	11	11	29	25	9	12	12	14	9	10	19
57	6	14	10	11	29	24	9	10	11	13	11	10	19
95	29	13	17	11	27	21	10	12	12	13	9	11	19
90	1	15	10	13	27	22	9	11	12	13	11	9	19
73	17	15	16	11	30	22	9	10	11	13	11	10	17
94	1	13	13	13	30	22	10	12	11	14	11	10	20
34	3	15	13	12	31	23	9	11	13	15	9	12	19
65	13	12	16	13	30	21	9	12	11	14	10	10	18
63	3	13	16	12	28	24	9	13	14	14	11	10	18
45	25	15	15	11	29	23	9	10	11	13	9	11	16
37	48	13	10	12	30	23	9	12	12	13	9	10	18
47	1	14	19	12	29	22	9	13	11	13	8	9	18
47	2	14	16	12	30	23	9	12	12	14	10	10	20
45	41	14	17	12	27	22	9	9	11	13	9	10	18
69	15	15	15	12	28	22	10	10	11	13	8	9	17
85	4	15	14	13	31	22	9	12	12	13	10	12	19
46	28	16	19	13	29	22	9	10	12	13	9	10	19
8	20	12	12	12	31	22	10	12	12	15	10	11	18
43	18	12	14	12	30	23	9	12	12	14	9	10	19
89	1	15	12	13	30	23	9	12	12	14	8	10	18
86	2	13	13	12	30	24	10	10	12	15	9	11	19
41	35	13	13	12	29	22	9	10	12	13	12	10	18
70	3	13	12	12	28	22	10	10	12	13	9	11	17
49	19	14	13	12	28	21	10	14	12	12	10	10	18
71	0	12	12	14	28	22	9	10	13	15	9	11	19
73	2	14	9	12	30	21	9	10	12	14	10	12	20
94	0	13	10	11	29	22	9	13	12	13	10	10	18
105	0	13	10	12	27	22	9	10	11	13	9	11	17
45	2	14	14	12	29	22	9	13	12	14	10	10	20
97	10	14	12	13	28	23	9	10	13	13	10	11	16
32	27	15	13	13	30	22	9	10	13	14	9	11	17
50	27	14	15	12	27	19	9	12	12	14	9	12	18
78	13	14	17	12	29	24	9	11	12	13	9	9	18
67	21	15	10	13	29	22	9	12	12	13	10	11	20
102	5	13	16	11	27	24	9	14	11	14	10	11	18
84	4	12	18	12	31	22	9	12	12	13	10	9	19
98	10	15	13	12	29	24	8	9	12	13	12	10	18
49	1	12	12	12	27	22	9	15	13	14	9	10	17
24	2	13	15	12	31	21	10	10	11	13	8	11	20
83	20	13	15	11	29	22	10	10	12	13	10	10	19
31	20	13	12	12	29	22	9	10	12	13	8	10	19
77	9	13	13	12	29	23	10	11	12	14	11	12	18
61	21	15	13	13	30	21	10	10	12	14	9	9	19
79	10	15	12	12	29	23	8	10	11	13	10	12	19
85	3	14	10	12	29	22	10	10	12	13	9	10	18
24	4	13	11	12	27	20	10	10	12	14	10	12	18
115	22	13	15	12	27	23	10	10	12	12	9	10	20
49	44	13	13	12	28	24	9	10	12	13	9	11	20
40	0	14	17	11	29	21	9	10	11	14	11	10	19
96	7	14	14	13	28	23	10	12	12	13	10	10	19
43	5	13	13	11	27	23	9	13	12	14	9	10	18
102	29	15	13	12	30	21	11	13	12	14	10	11	19
99	23	15	13	12	30	22	9	12	12	12	12	11	19
84	7	15	13	11	30	25	9	12	11	13	9	11	18
85	22	16	11	12	30	23	9	10	11	13	9	10	18
65	26	14	13	11	27	23	10	10	12	14	9	11	17
107	6	14	18	11	27	25	9	13	13	14	11	10	19
43	18	13	10	11	27	20	10	11	13	13	11	11	18
77	8	14	17	12	30	24	10	10	12	14	9	9	17
43	9	13	14	12	28	22	10	10	12	13	9	11	18
54	14	14	12	13	29	23	8	12	12	14	8	9	18
108	0	13	19	12	28	23	10	10	12	14	10	11	19
94	0	15	10	11	28	23	8	12	13	13	10	11	18
47	31	15	15	11	27	23	10	10	12	14	9	11	21
99	8	14	13	11	29	20	10	12	12	13	10	10	18
72	0	14	13	11	29	24	9	10	12	14	10	10	19
88	1	13	11	11	29	22	9	13	13	13	11	10	19
84	0	15	14	11	27	21	10	11	13	14	8	10	20
28	0	12	11	13	28	23	9	11	12	13	10	11	18
97	21	14	13	12	27	23	10	12	12	14	11	12	18
110	4	13	15	12	27	23	10	10	12	13	9	11	18
77	32	13	10	12	28	22	10	10	12	13	9	10	18
100	2	13	10	11	30	22	9	10	12	13	10	9	19
71	11	14	15	11	29	22	10	10	12	13	8	11	18
55	24	16	14	13	30	24	9	12	12	14	11	11	18
64	3	12	11	13	27	22	10	12	12	13	9	10	19
74	3	14	12	11	28	22	9	12	11	14	10	11	18
33	1	16	13	12	30	23	9	10	12	13	10	10	19
44	1	14	10	12	27	22	9	10	12	14	10	9	18
99	12	12	10	11	28	22	10	10	12	14	10	11	18
74	10	13	11	11	28	22	9	12	12	12	12	10	17
50	4	15	12	12	29	22	9	10	13	14	9	11	19
39	14	13	11	12	28	24	9	10	13	13	8	13	17
69	6	13	13	12	28	24	9	10	12	13	9	11	20
60	4	12	13	12	27	22	9	12	13	13	11	10	18
41	0	13	16	13	29	23	9	10	12	14	11	10	18
69	20	14	12	11	28	22	9	10	12	14	9	12	17
62	3	14	13	11	27	23	9	10	12	13	8	10	19
50	3	14	12	11	26	24	9	12	11	14	9	11	18
65	17	14	13	11	27	22	9	12	13	13	8	11	19
33	5	14	10	12	31	22	9	10	13	14	12	10	18
54	2	14	13	12	27	22	10	9	12	15	10	11	20
53	0	14	13	12	26	23	10	12	14	14	10	11	18
86	12	13	13	13	28	22	9	10	12	14	11	12	18
95	15	12	12	13	28	22	9	10	12	14	10	10	17
106	2	14	15	12	28	22	9	12	12	14	9	9	19
22	37	13	10	12	29	23	9	10	13	14	8	10	19
77	5	13	13	12	28	20	9	12	11	13	9	10	17
64	3	14	10	12	30	22	10	12	12	15	9	12	17
104	12	15	10	12	28	20	9	10	12	13	11	10	19
85	16	14	11	12	28	23	9	10	11	13	9	10	19
35	1	13	12	12	30	23	9	11	11	14	9	11	19
42	9	13	10	13	29	24	10	10	13	13	10	11	17
54	21	12	18	12	28	24	9	12	12	13	9	10	17
73	26	15	15	12	28	23	9	12	14	13	11	10	18
51	13	14	12	13	29	23	9	10	11	13	10	10	19
71	3	13	12	12	27	23	9	10	11	14	10	11	19
43	12	15	15	12	27	22	8	10	12	13	9	9	20
82	0	14	17	13	28	24	10	10	13	14	11	11	19
48	0	14	12	12	27	24	10	10	12	13	10	10	18
67	33	16	12	11	29	22	10	14	12	14	11	11	19
100	14	14	13	12	28	23	10	12	12	14	10	10	17
52	5	12	17	11	29	23	9	10	11	13	10	11	18
55	8	14	14	12	27	21	9	12	12	13	8	11	17
106	13	14	12	12	30	23	10	10	12	13	9	10	17
47	4	14	10	11	27	23	9	10	12	13	10	12	17
74	6	14	12	13	28	24	10	10	13	13	9	11	17
83	14	12	12	12	30	22	9	12	13	14	9	11	19
46	8	14	13	11	29	22	11	13	12	14	9	10	20
111	3	14	14	11	28	22	9	10	14	15	8	11	19
67	3	14	13	13	31	22	9	12	12	14	11	11	20
83	0	12	13	11	27	23	9	10	11	13	8	11	19
64	10	16	16	11	30	23	9	10	11	13	10	9	17
71	0	13	13	11	28	22	9	13	11	13	10	12	18
47	7	13	12	12	28	22	9	12	12	13	9	10	19
37	17	14	10	12	29	23	9	10	12	13	9	10	19
110	42	13	10	12	28	24	9	13	12	14	10	10	19
29	10	16	9	12	31	22	9	12	13	13	11	11	19
103	0	14	14	13	29	22	9	11	12	13	12	11	18
82	4	15	15	12	31	24	10	15	13	13	8	11	17
82	7	14	12	12	28	23	10	10	13	13	8	12	20
57	22	13	10	11	27	23	9	10	11	13	9	10	19
50	5	13	12	13	28	22	9	12	12	14	11	12	18
69	17	13	15	11	28	22	9	10	13	13	9	11	16
58	5	13	10	11	29	24	10	12	12	13	9	10	18
76	32	14	14	13	31	23	9	11	11	14	10	11	18
88	5	14	14	12	28	22	9	10	11	13	10	11	18
76	3	14	15	11	28	22	9	10	12	13	9	12	17
103	6	14	13	11	28	24	9	12	12	13	11	12	20
36	26	15	13	13	28	22	10	13	13	14	11	12	18
98	7	15	10	12	30	20	9	12	11	14	10	10	18
66	3	13	14	12	29	22	10	13	11	15	9	13	18
42	4	14	14	11	28	20	10	12	11	13	9	10	19
68	4	14	10	11	30	22	10	12	13	13	9	11	18
84	25	13	11	13	28	23	9	11	11	13	9	9	19
92	1	13	11	12	29	23	9	12	12	14	9	11	19
107	12	13	12	11	31	23	9	10	12	15	8	12	18
80	8	15	10	11	30	23	10	12	12	13	10	11	16
86	22	15	10	14	28	23	9	12	12	13	9	11	18
90	22	14	17	11	29	24	9	13	11	13	10	11	19
51	4	14	10	11	28	23	9	15	13	15	9	11	17
77	31	16	14	11	29	22	9	10	13	13	10	10	19
64	13	14	19	13	27	23	8	10	12	12	11	9	18
45	18	14	13	12	27	23	9	14	13	13	11	11	18
94	2	13	18	13	29	22	8	13	12	14	9	10	19
54	28	13	13	13	28	25	9	13	11	14	11	12	19
57	19	14	10	11	29	22	9	13	12	13	9	9	19
83	27	13	13	12	28	23	9	13	13	13	11	11	21
72	24	15	13	12	31	23	9	11	13	15	9	12	19
45	9	13	13	12	29	24	9	12	13	14	10	9	18
62	10	13	13	11	29	20	9	13	11	14	9	13	18
51	19	13	17	11	27	23	9	10	11	14	11	12	20
40	5	13	12	13	29	20	9	10	12	13	9	9	19
41	26	13	15	11	29	22	9	14	12	14	8	13	18
99	14	13	17	11	28	22	9	10	11	13	12	9	17
31	6	12	13	13	29	23	9	10	13	13	9	11	18
96	0	13	10	11	28	24	9	12	12	13	8	13	20
108	3	14	12	12	28	23	9	12	12	13	10	10	17
97	0	13	18	11	29	23	10	10	12	13	10	10	19
80	0	14	12	13	29	22	9	12	13	14	10	11	18
43	15	14	9	12	28	23	9	10	12	13	11	11	18
43	0	13	20	11	30	23	10	12	12	14	10	9	19
99	8	14	13	12	31	24	9	13	12	13	9	10	19
52	2	13	14	14	28	22	9	14	13	14	10	10	18
75	0	13	16	12	28	23	9	10	12	13	10	11	17
108	5	16	11	12	30	22	8	12	12	14	10	12	19
95	10	14	18	13	26	21	9	10	12	14	9	11	20
54	0	13	16	13	30	22	10	11	12	13	11	9	19
75	4	13	13	12	28	20	9	12	12	12	9	11	18
102	5	13	10	11	28	22	10	10	12	13	11	11	19
52	2	13	10	11	28	23	9	13	11	14	9	13	17
39	4	14	12	12	28	23	9	12	11	14	9	11	19
64	24	16	12	12	29	23	9	10	14	15	12	11	18
63	0	12	17	11	26	23	9	13	12	14	10	10	18
39	1	13	15	11	28	23	9	12	13	13	10	11	18
56	28	15	13	12	26	22	10	10	12	13	9	11	19
65	6	14	12	13	29	23	10	10	12	14	10	11	18
37	39	13	10	11	29	23	10	10	12	15	11	11	19
77	0	13	10	12	30	23	10	10	12	15	9	10	18
54	10	13	18	11	27	20	10	12	13	13	9	10	19
79	27	16	13	12	28	21	11	12	12	13	11	10	19
74	0	14	12	11	28	20	10	15	11	13	9	12	19
63	4	14	13	12	27	23	10	12	13	13	9	10	18
60	11	16	12	13	28	23	10	14	13	13	9	11	18
100	9	14	14	12	31	23	10	13	12	13	10	11	18
55	12	14	19	13	27	22	9	13	12	14	9	10	18
35	1	14	12	13	29	22	9	13	11	14	10	11	19
36	19	14	12	11	29	22	10	10	11	13	9	10	18
108	0	13	10	11	29	22	9	13	12	13	10	10	18
42	3	14	10	13	28	22	9	11	11	13	8	9	19
81	0	13	16	11	31	22	9	11	11	13	11	12	19
84	1	13	14	12	29	22	10	11	11	15	9	10	19
88	9	13	10	12	30	22	10	12	11	13	10	12	17
46	21	12	18	12	28	22	8	12	12	13	10	12	18
97	4	13	16	13	29	23	9	10	12	14	11	10	18
98	6	13	15	13	29	23	9	10	14	14	11	10	17
86	15	15	10	12	28	23	9	10	12	13	11	9	17
45	36	13	15	11	27	22	10	13	13	13	8	12	18
51	0	12	10	13	28	22	9	10	12	15	12	10	18
103	17	14	13	12	30	23	9	10	12	14	9	10	21
104	5	13	14	12	29	23	9	12	12	13	9	11	19
29	0	13	14	12	28	22	10	10	12	13	9	10	18
87	0	13	15	12	28	22	9	12	12	14	9	10	19
86	36	15	17	12	31	23	10	13	12	14	11	11	17
78	8	14	13	12	30	23	9	10	11	14	8	12	20
95	28	13	20	12	26	24	9	10	12	13	8	11	20
76	30	14	10	12	28	22	9	12	11	14	10	11	20
57	0	12	10	14	28	24	9	12	11	14	11	11	19
87	30	13	16	12	28	23	9	10	11	14	9	10	18
43	1	15	16	12	29	23	9	12	13	12	9	9	18
101	16	14	13	11	28	23	10	10	12	14	11	11	19
106	5	13	10	12	29	23	9	12	12	13	10	10	19
51	3	15	12	13	27	23	9	12	11	15	9	11	21
42	16	15	11	12	30	22	9	12	11	14	9	8	18
95	13	14	10	11	29	22	9	12	13	13	10	11	19
50	24	14	15	11	28	22	9	10	11	13	10	11	19
37	22	13	10	12	26	20	9	13	13	14	8	10	18
75	1	14	10	11	29	24	9	10	11	13	11	10	19
69	6	13	16	12	29	23	9	10	12	13	9	10	21
66	29	13	10	13	30	23	9	10	12	14	9	10	20
75	0	14	13	12	29	21	9	10	11	13	10	11	19
84	1	14	15	12	27	20	9	11	11	13	8	12	18
26	3	13	12	12	29	22	9	13	13	14	11	10	18
118	4	13	13	12	28	22	9	10	11	13	11	11	19
81	4	15	16	12	27	23	9	12	12	14	8	12	18
82	46	13	16	12	26	23	9	11	13	13	9	11	17
94	0	12	12	12	28	22	10	10	13	14	11	12	18
71	7	15	10	12	29	23	10	12	12	13	9	13	18
76	24	13	19	13	29	21	10	12	12	13	9	12	18
57	3	13	16	11	31	22	9	10	12	13	10	11	18
79	1	14	15	12	27	23	10	10	13	13	11	14	16
80	3	15	13	11	30	23	9	10	11	13	9	10	17
38	0	12	10	11	29	22	9	13	11	13	9	11	19
65	11	12	15	12	27	23	9	13	11	15	10	11	17
31	1	14	11	13	30	24	9	10	14	13	9	12	18
99	6	13	13	12	27	25	8	12	12	13	9	10	18
83	0	14	17	12	29	24	9	11	12	13	9	9	18
103	2	14	10	12	29	24	9	10	11	14	9	10	19
94	2	15	11	12	29	22	9	10	12	13	9	10	19
41	8	13	12	12	31	24	9	12	13	12	8	11	19
72	7	13	12	12	29	23	9	13	11	13	9	9	19
67	0	12	13	12	27	22	9	12	11	13	11	9	18
59	15	12	10	12	29	22	10	13	11	13	9	11	18
27	9	14	13	12	28	24	9	12	12	13	9	12	20
48	2	13	15	13	29	22	11	14	11	13	10	10	19
91	13	13	13	12	28	23	10	13	12	14	11	11	19
99	2	13	14	12	29	21	10	13	11	14	9	11	19
100	23	14	11	12	30	23	10	10	13	14	9	9	19
71	23	13	13	12	29	20	9	13	12	13	9	11	17
42	9	13	16	12	28	23	9	10	12	13	10	11	17
96	7	14	12	12	30	24	9	12	11	13	10	11	18
45	0	14	13	13	29	20	9	10	12	14	9	11	18
90	1	15	10	12	27	24	9	13	13	14	9	10	20
33	2	13	10	12	27	23	9	10	13	13	9	10	17
109	23	14	13	13	29	23	8	13	12	13	10	13	20
48	20	14	10	12	27	22	9	12	11	13	9	12	19
102	21	15	15	11	29	23	9	12	11	13	10	10	17
82	33	15	15	12	26	22	9	10	12	13	11	11	19
52	38	14	11	12	27	23	9	10	11	14	10	9	19
30	8	13	12	11	30	22	10	10	12	14	11	11	19
44	1	16	12	13	28	23	10	14	13	13	9	11	18
30	9	13	14	11	30	22	9	13	11	13	9	13	17
59	5	14	11	11	26	22	9	12	11	13	8	10	17
105	4	16	13	12	31	21	9	12	12	14	9	10	15
45	0	12	12	12	28	22	10	10	13	14	11	12	18
31	0	12	11	13	28	23	9	12	11	13	9	11	18
80	3	13	13	11	29	24	10	13	13	15	11	11	19
68	0	13	15	11	29	23	10	10	12	14	9	11	19
53	14	12	10	13	30	22	9	10	12	14	10	10	19
50	1	14	15	13	27	22	9	13	12	13	10	11	18
102	28	13	10	12	30	22	9	14	12	13	9	12	20
61	4	13	17	12	27	23	10	14	11	15	10	12	19
104	12	13	19	14	29	21	9	13	12	13	10	11	18
82	13	14	18	11	29	22	9	10	12	14	11	11	17
57	14	13	12	11	28	23	8	10	11	15	11	10	16
47	17	15	11	13	29	21	10	10	12	13	10	11	19
54	14	13	10	11	30	23	9	12	12	14	12	11	18
61	13	13	10	13	28	23	9	12	11	13	9	11	20
32	8	13	17	12	28	22	9	12	11	13	12	11	19
44	25	13	15	11	29	24	10	12	11	13	10	11	18
49	44	15	12	12	28	23	11	11	11	13	10	9	20
42	11	14	12	13	29	23	9	12	13	14	10	11	18
26	15	14	12	12	28	23	8	10	12	15	8	11	19
88	6	12	10	12	29	22	9	10	13	13	10	11	19
111	20	14	17	11	28	20	9	11	11	14	9	12	17
106	41	16	11	11	29	23	10	13	12	13	11	12	19
37	7	14	12	12	29	23	9	12	11	14	9	11	19
110	3	14	12	13	30	22	10	10	12	13	9	11	17
86	0	12	12	14	27	22	9	11	13	14	11	10	19
37	18	14	15	12	28	22	9	12	13	13	11	9	19
106	0	13	13	11	28	21	10	10	14	14	11	10	19
61	4	15	13	12	31	23	9	11	13	15	9	12	19
95	6	13	15	12	27	20	9	10	14	13	10	10	18
32	29	15	10	12	28	21	9	13	13	13	9	9	18
81	11	13	14	12	29	22	9	12	14	13	9	9	19
27	1	14	17	12	30	22	9	12	11	13	11	12	18
82	8	14	12	12	28	20	10	10	12	15	9	10	18
90	29	13	12	12	28	24	9	13	12	14	10	11	19
102	13	14	12	12	27	21	9	12	12	14	11	9	19
116	11	13	13	13	27	22	9	10	12	14	11	10	18
51	1	14	12	12	31	23	9	12	12	15	8	10	18
65	2	14	10	12	29	24	9	12	13	13	8	10	18
52	3	14	12	11	29	22	9	12	13	13	11	12	19
96	17	14	11	11	31	23	10	10	12	13	9	9	18
48	26	15	12	12	29	23	9	10	12	13	9	12	21
68	14	15	11	11	30	23	9	10	12	13	11	10	19
35	18	13	18	12	28	21	9	10	13	13	9	11	19
94	0	13	12	13	27	23	9	10	11	14	10	11	18
68	35	14	14	12	29	24	10	12	12	13	9	11	18
88	28	13	12	11	29	21	10	10	11	13	9	11	18
46	3	14	14	11	28	24	10	10	12	14	9	10	18
31	5	14	11	12	26	22	10	10	12	13	9	10	19
56	0	13	12	11	28	24	10	12	11	14	10	11	19
65	1	14	18	11	29	22	9	10	12	14	11	11	17
92	30	13	14	14	28	22	9	14	13	14	10	10	18
71	0	13	13	11	29	23	10	12	13	13	11	13	19
53	12	14	14	11	28	23	10	13	12	14	11	9	17
36	3	13	15	12	28	23	9	12	12	13	10	10	18
33	32	15	17	12	29	22	9	12	11	13	9	10	19
52	18	13	11	11	28	22	10	14	11	13	9	10	18
69	3	14	12	12	28	23	10	13	11	13	10	12	18
73	21	15	12	12	29	23	10	12	13	13	10	11	19
37	30	15	13	13	30	21	10	10	12	14	9	9	19
101	11	14	12	11	28	21	10	11	11	13	9	10	17
36	0	15	11	11	26	22	10	10	12	15	9	9	20
107	0	13	17	12	27	22	10	10	14	14	10	10	19
92	0	13	16	12	28	23	9	13	12	13	9	10	19
58	20	13	14	12	30	22	10	11	12	13	9	12	20
75	5	13	10	13	28	22	8	15	12	13	9	11	17
36	1	16	12	12	29	20	8	12	12	13	9	12	19
39	1	13	10	12	27	23	10	10	11	13	10	12	19
43	0	13	13	13	27	24	11	10	11	13	11	9	18
79	12	14	10	12	27	22	10	10	11	13	9	11	19
54	8	16	13	11	28	23	10	12	12	15	9	11	18
107	18	13	13	11	28	23	9	13	12	15	10	10	18
39	12	14	16	14	29	22	9	10	12	13	9	10	21
43	28	13	11	13	27	22	9	10	11	14	9	10	19
43	0	14	12	13	28	23	9	10	13	13	10	11	16
80	0	14	14	13	29	22	10	14	11	13	11	11	20
70	8	15	13	11	28	23	9	10	12	13	9	10	17
43	8	14	13	11	28	24	10	10	12	13	11	9	19
92	0	12	17	11	29	21	9	10	12	14	10	13	20
100	31	12	15	12	29	25	10	12	12	13	11	11	19
60	7	15	17	13	29	23	9	13	11	15	9	10	19
94	12	13	15	11	29	23	10	13	11	14	8	12	18
24	8	16	17	14	29	23	10	13	12	13	11	11	16
60	13	13	10	13	30	23	9	10	13	15	10	9	20
46	21	14	13	12	27	22	10	13	12	15	10	11	18
82	45	13	18	11	29	22	10	10	11	13	10	11	18
74	4	14	13	11	28	23	9	12	13	14	10	10	18
68	7	13	13	11	29	23	9	12	11	13	9	11	18
86	2	14	13	13	27	24	9	13	13	13	9	10	18
50	35	15	15	13	28	20	9	10	11	15	11	11	17
57	25	12	18	11	29	24	9	12	11	14	9	10	18
87	34	13	15	11	29	20	9	10	12	13	11	12	19
27	4	15	12	12	27	23	9	12	11	13	11	10	19
37	5	12	12	12	29	23	10	10	12	13	8	12	17
38	24	14	14	11	29	22	9	12	13	14	10	10	18
82	19	13	10	13	27	23	11	12	11	12	10	12	19
57	27	15	11	12	28	21	9	13	12	15	8	9	19
50	20	15	13	12	27	23	10	11	12	13	9	11	18
98	8	12	11	12	29	23	9	11	14	14	9	10	19
71	5	13	12	13	27	21	10	13	10	13	11	11	19
44	0	15	13	12	31	23	9	11	13	15	9	12	19
83	23	13	13	11	29	23	9	12	11	15	11	10	19
92	19	16	13	11	30	21	9	13	12	13	11	10	20
109	13	13	18	12	27	22	8	10	12	14	9	11	18
92	18	16	14	11	28	21	10	10	12	14	12	12	17
111	20	15	14	12	30	22	10	11	11	14	11	10	17
94	0	13	13	12	27	24	9	12	13	14	10	9	19
62	20	12	16	13	29	21	8	10	14	14	9	10	19
65	7	13	16	12	27	23	10	12	12	14	9	11	19
42	26	12	20	13	26	22	10	10	12	14	9	10	18
99	17	12	10	11	28	21	9	13	12	15	8	10	20
106	18	13	13	13	27	24	9	12	13	14	11	11	17
88	16	14	11	11	30	23	8	10	13	14	10	11	17
48	11	15	17	12	29	23	9	13	11	13	11	12	17
97	9	15	10	12	27	21	9	12	11	13	9	10	18
93	48	14	15	12	31	22	11	13	11	13	9	11	17
55	4	14	13	11	28	24	9	10	12	14	9	10	18
94	22	14	16	12	30	23	9	10	12	15	9	12	19
70	5	14	17	12	27	22	10	14	11	13	9	11	19
111	5	16	12	12	28	23	9	11	12	13	9	10	17
31	0	14	15	12	28	22	9	10	12	14	11	10	19
99	9	13	16	12	30	22	9	12	11	14	9	10	20
75	42	16	10	13	28	22	9	11	12	13	12	9	18
90	15	15	17	12	29	23	9	13	11	13	11	12	17
37	0	13	12	11	30	23	11	10	11	13	10	12	18
94	5	15	14	13	27	23	9	10	12	14	9	10	20
49	1	14	16	11	27	24	9	10	12	14	8	10	18
62	15	15	13	12	27	23	10	11	12	13	9	11	18
47	7	14	17	11	28	20	9	12	11	13	9	9	18
95	24	13	12	12	30	23	9	14	12	15	11	10	18
43	11	14	17	12	29	22	9	12	11	13	11	11	19
68	0	14	11	11	26	22	9	12	11	13	8	10	17
55	15	13	16	12	29	23	10	12	12	13	9	10	19
92	1	13	13	12	29	23	10	10	12	13	9	11	18
46	0	13	14	12	30	23	8	10	11	13	10	8	19
69	2	13	16	13	28	22	9	10	12	13	9	9	18
56	8	15	9	13	28	23	9	9	12	14	11	10	18
104	18	14	9	13	29	24	8	14	12	15	9	11	19
54	8	13	12	12	27	21	9	13	13	13	9	10	19
73	48	15	11	12	29	22	9	10	12	13	9	10	19
95	2	12	10	13	29	21	9	10	12	14	9	9	17
80	11	14	9	13	27	20	10	9	13	15	9	10	18
103	0	14	12	13	30	22	9	13	13	13	10	10	17
35	12	13	17	12	29	21	9	10	12	13	10	10	18
86	21	14	10	11	30	22	9	12	12	13	10	10	18
96	3	12	9	13	28	23	10	10	12	14	9	12	19
27	18	15	13	12	29	22	9	12	12	13	10	12	18
33	10	15	14	12	28	23	9	10	13	13	9	10	19
108	35	14	11	11	29	23	9	13	13	14	9	10	19
55	0	14	12	14	27	23	10	10	12	14	9	9	19
56	1	13	12	11	30	22	9	10	12	15	11	11	19
90	1	14	21	12	28	24	9	12	12	13	9	12	20
55	22	16	14	12	27	22	9	10	11	13	11	12	18
70	17	13	13	13	30	24	9	10	12	14	9	11	16
36	15	15	11	12	30	22	9	12	11	14	9	9	18
97	4	14	12	11	30	23	10	10	12	15	8	10	18
52	20	13	14	11	26	22	9	10	12	13	9	10	18
38	0	14	10	12	28	22	10	10	11	14	9	11	20
67	10	14	15	13	29	21	9	13	11	14	11	9	20
43	0	13	10	12	27	23	9	9	12	14	9	11	19
100	1	12	16	11	30	22	8	10	12	14	11	9	18
82	17	13	17	12	28	22	9	12	11	13	12	11	19
50	3	11	16	11	28	23	9	13	12	13	9	11	18
41	0	14	10	12	28	21	9	10	11	13	10	10	20
102	1	12	15	13	30	22	9	10	12	14	11	10	19
45	10	14	16	12	29	22	9	12	10	13	9	10	19
76	10	15	17	12	31	23	9	12	12	13	9	11	18
42	45	12	12	12	30	22	10	11	12	14	9	12	19
95	8	14	13	12	29	21	9	15	11	13	10	10	18
96	4	14	10	11	29	22	9	14	12	13	9	9	18
89	0	13	12	13	27	21	9	12	11	13	12	10	18
112	31	15	17	12	29	22	9	12	11	13	9	10	19
28	1	13	17	12	28	21	9	10	11	14	9	9	17
90	0	13	10	12	29	22	10	12	10	14	10	10	19
62	12	16	12	12	30	23	9	10	13	13	11	11	17
69	2	14	11	11	28	23	9	10	12	13	9	8	18
69	6	13	15	12	31	21	10	10	11	13	8	11	20
52	0	14	10	11	29	23	10	12	12	15	10	10	18
71	8	14	13	11	30	23	10	10	12	14	9	10	20
76	36	14	19	12	28	23	9	10	13	14	9	9	18
58	6	12	13	12	30	22	11	12	12	12	9	11	17
98	7	15	11	12	28	20	10	10	11	15	9	11	20
46	3	13	15	12	29	24	9	12	11	14	9	11	19
78	34	15	12	13	27	21	10	10	12	13	11	11	17
74	0	12	14	12	27	22	10	10	12	13	11	12	17
93	0	15	10	13	29	23	9	10	13	15	10	10	17
72	14	13	14	14	28	22	9	14	13	14	10	10	18
47	1	13	16	12	31	24	10	10	12	15	11	13	18
42	1	15	16	11	26	23	10	12	12	13	9	11	18
35	1	12	15	13	28	22	9	14	12	13	10	11	17
69	49	13	14	12	28	21	9	12	12	13	9	9	19
75	21	15	12	12	28	23	9	12	11	14	9	12	17
80	5	14	16	12	31	23	9	14	12	14	8	10	18
54	0	15	16	12	29	23	10	10	12	14	9	11	19
71	0	13	13	12	28	22	10	12	12	13	9	9	18
73	31	14	13	11	30	24	9	12	13	13	9	9	21
62	4	12	12	11	28	21	9	10	13	13	9	10	18
105	22	14	11	13	28	23	9	12	12	14	10	11	20
90	0	15	9	12	29	24	9	10	12	15	11	11	17
96	7	16	10	12	29	23	9	9	12	13	10	11	18
85	7	14	12	12	27	24	10	10	12	13	10	10	18
56	4	14	12	11	29	23	10	10	12	13	9	10	18
49	28	12	16	13	28	22	9	12	12	13	9	11	20
51	8	13	17	12	27	25	11	13	11	14	10	11	19
105	7	14	10	11	27	23	9	10	12	13	9	11	19
101	7	15	13	12	30	22	9	10	12	13	10	10	18
77	39	14	17	13	28	25	9	10	11	13	9	11	19
40	22	14	11	11	30	21	9	10	11	13	9	12	19
48	4	16	10	12	28	23	9	12	13	15	9	10	18
59	16	14	12	12	27	22	9	10	12	13	11	12	20
70	4	14	16	12	29	21	9	10	12	14	11	11	18
91	20	14	13	12	29	24	10	12	12	13	9	10	18
93	0	13	10	12	29	22	10	10	13	13	11	11	19
80	1	13	10	12	29	22	10	12	13	14	11	10	19
97	1	12	13	12	26	22	9	12	13	13	8	11	18
41	10	13	10	11	29	22	9	13	12	13	10	10	18
102	15	13	14	12	30	23	8	10	11	13	10	9	19
55	4	12	17	12	30	23	9	11	12	13	9	12	20
74	9	14	14	13	30	21	10	10	12	13	10	10	16
57	18	14	15	12	30	23	9	10	12	14	9	11	17
92	22	15	11	12	29	24	10	10	13	15	11	9	17
45	6	14	9	13	29	24	8	14	12	15	9	11	19
109	3	15	19	13	29	21	9	11	12	13	9	10	18
82	24	14	12	11	29	24	11	10	12	14	10	11	20
114	16	12	17	11	29	21	9	10	12	14	10	13	20
57	0	13	13	12	28	24	9	12	11	14	9	12	20
30	5	15	13	12	30	23	10	10	13	14	9	11	18
88	1	14	12	12	27	22	10	12	11	14	9	10	17
57	15	15	13	13	28	22	9	13	12	14	9	12	19
57	3	15	11	12	29	22	9	10	12	13	10	10	19
83	10	13	13	13	29	23	10	12	12	15	9	10	20
50	0	14	12	11	28	23	9	10	12	14	9	13	19
102	0	13	10	13	28	21	9	10	12	13	10	12	18
92	1	13	11	11	28	22	9	10	11	14	11	10	18
65	23	13	10	12	26	20	9	13	13	14	8	10	18
64	14	13	11	12	27	23	9	13	12	14	10	12	19
83	12	15	11	11	26	22	10	10	12	15	9	9	20
77	1	12	18	12	28	22	8	12	12	13	10	12	18
88	9	13	12	12	28	21	9	12	12	13	9	8	20
100	16	14	13	11	29	23	9	10	12	12	9	10	20
100	17	16	17	14	29	23	10	13	12	13	11	11	16
93	1	14	13	11	29	23	9	13	11	13	9	11	16
97	27	13	11	13	29	23	9	10	12	13	10	9	19
75	30	14	17	12	28	23	9	10	11	13	11	11	18
93	4	14	13	14	28	21	11	10	12	14	10	11	20
79	45	14	17	12	28	23	9	11	12	14	9	11	18
52	1	14	12	12	28	25	9	13	12	13	9	9	19
74	26	14	13	11	30	22	9	10	13	13	11	13	16
67	13	15	12	13	30	24	9	12	11	13	9	10	18
90	1	15	13	11	30	23	9	11	12	14	10	10	19
60	5	12	13	12	27	23	8	12	12	13	9	12	20
50	5	13	14	13	29	23	10	10	11	13	9	10	18
84	5	14	11	13	27	20	9	10	12	14	9	12	19
47	2	15	17	12	28	24	10	13	12	13	10	9	19
100	17	14	10	12	29	24	9	12	13	13	8	10	18
38	0	13	17	13	28	21	9	11	12	14	8	10	16
101	32	14	17	12	28	23	10	13	11	14	9	9	18
46	15	14	10	13	29	23	9	13	12	13	11	10	20
31	3	13	19	12	29	23	9	10	12	13	9	12	19
47	5	15	10	11	26	22	9	12	12	14	9	11	17
56	14	14	10	12	29	22	10	11	12	14	10	10	20
108	7	13	18	12	29	24	9	12	12	13	11	10	19
42	12	12	12	11	30	23	8	12	13	13	11	10	17
45	38	15	20	11	29	20	9	10	12	13	10	12	17
39	13	13	12	11	28	23	9	12	11	14	9	10	17
88	8	14	15	13	29	23	9	10	11	15	10	12	18
77	16	14	12	11	30	23	10	13	11	13	9	10	18
94	3	13	13	11	28	23	9	12	12	13	9	11	18
74	10	13	11	11	28	22	10	14	11	13	9	10	18
38	27	14	14	11	27	23	9	10	11	14	9	10	17
47	12	12	12	11	29	23	9	13	11	13	9	9	18
40	11	13	13	11	28	23	9	10	12	13	9	11	19
101	32	15	14	13	28	22	9	11	11	13	8	11	19
61	2	13	14	12	27	24	9	12	11	13	9	9	19
33	3	15	11	11	28	23	9	12	12	14	9	12	17
47	11	14	14	11	30	24	9	10	12	15	11	10	19
44	0	12	10	12	29	22	9	10	13	13	10	11	19
40	1	14	10	11	28	22	9	10	14	14	8	11	18
79	17	13	17	12	28	20	9	12	12	15	10	10	18
102	14	14	13	11	29	21	11	10	11	13	9	11	19
103	25	14	18	12	29	22	10	13	12	13	11	11	17
68	14	14	12	12	28	21	9	10	12	14	9	11	18
57	25	13	17	12	31	22	9	10	12	13	9	11	20
45	12	14	13	11	28	24	10	10	12	13	11	9	19
57	26	14	12	12	29	23	10	10	12	14	11	10	17
62	24	13	17	13	28	23	9	13	12	14	9	9	17
73	2	15	11	13	29	20	10	12	11	14	11	12	18
50	9	13	17	11	30	22	10	10	11	13	9	12	17
57	2	13	12	13	26	20	9	12	13	13	9	11	19
72	22	13	14	11	28	22	10	12	12	13	9	11	19
96	17	13	13	12	28	23	10	13	12	14	11	11	19
93	10	12	10	13	28	22	9	10	12	15	12	10	18
38	21	14	16	12	29	22	9	13	12	13	9	12	18
98	12	14	16	13	29	21	9	13	11	14	9	11	17
65	35	14	14	13	29	22	10	11	12	15	9	9	18
101	23	14	13	12	30	24	9	10	12	13	8	9	18
52	1	13	13	13	29	22	9	9	11	14	9	10	18
114	3	14	11	11	30	24	9	12	13	13	12	9	17
45	17	12	18	11	29	24	9	12	11	14	9	10	18
40	3	14	10	13	28	22	9	11	11	13	8	9	19
49	1	14	11	11	27	22	9	13	12	13	11	11	17
61	0	12	12	12	28	20	9	10	11	13	9	9	18
30	2	15	12	12	28	23	9	12	11	14	11	11	19
78	1	13	13	13	29	24	10	12	12	13	9	10	19
88	31	13	10	11	27	22	9	10	12	13	9	12	18
107	0	13	17	12	31	22	9	12	13	14	9	11	18
46	20	14	12	13	29	23	10	12	13	13	10	12	18
104	20	14	17	12	31	22	10	12	12	13	11	10	20
43	3	13	10	13	27	22	9	13	14	15	10	11	18
36	1	15	10	12	30	24	10	13	12	14	9	10	18
45	0	15	10	12	29	21	9	9	11	13	9	11	19
68	35	13	14	12	27	23	9	10	13	13	9	10	20
67	22	12	10	12	28	22	9	9	13	14	9	11	19
57	1	12	13	12	30	23	8	10	14	13	10	13	20
40	18	15	13	13	28	20	9	13	12	13	9	10	18
84	43	13	11	11	28	24	10	9	12	14	9	10	20
46	6	14	10	13	29	23	9	13	12	13	11	10	20
86	3	16	14	12	28	23	9	12	13	13	11	12	20
106	17	13	11	12	28	23	9	10	11	13	9	10	18
75	28	13	10	12	28	23	9	10	12	13	10	9	16
107	5	14	13	12	30	24	10	12	12	13	8	10	19
31	0	14	13	12	31	23	9	10	11	13	10	10	19
102	3	13	18	13	28	22	9	13	12	14	10	11	18
47	1	13	12	12	28	22	9	13	11	14	10	10	17
46	16	13	18	11	29	25	9	10	11	13	9	11	17
108	27	13	16	12	27	24	9	12	12	12	9	10	17
47	11	13	12	12	30	25	9	13	13	13	9	11	20
76	28	14	17	12	29	23	10	13	12	13	11	10	17
49	3	15	13	11	27	21	9	10	12	13	9	13	18
106	15	15	17	11	28	23	10	10	14	13	11	11	18
88	3	13	10	11	28	22	9	12	13	13	11	11	20
96	6	13	10	13	29	24	10	10	13	13	10	11	17
45	0	14	15	12	28	23	9	12	12	15	8	10	19
53	0	13	13	12	29	22	9	10	12	13	9	10	20
48	29	14	19	13	27	22	8	13	12	13	9	9	18
97	0	14	10	13	30	23	9	13	13	13	9	10	18
92	20	15	16	12	29	24	9	10	12	13	9	10	18
64	13	14	13	12	30	22	9	10	12	15	10	10	19
47	22	13	11	11	29	23	10	10	11	13	9	11	18
96	24	15	15	12	29	21	9	11	12	14	10	9	17
46	14	13	12	12	28	24	9	10	12	15	9	9	19
37	35	13	15	12	29	23	9	11	12	13	10	11	18
56	3	13	11	13	30	22	9	11	13	13	11	9	20
102	1	15	20	12	26	23	10	10	12	14	10	11	17
31	20	14	15	13	28	24	8	12	11	14	9	11	18
51	0	12	12	12	28	23	9	11	12	15	11	11	18
77	23	13	9	12	30	23	10	10	12	14	11	10	18
91	28	15	14	13	26	22	9	12	13	13	10	11	19
108	1	14	10	11	28	21	10	10	12	14	9	11	18
87	6	14	15	12	27	22	9	13	13	15	9	11	18
45	30	13	15	12	29	22	10	12	12	14	9	11	20
71	18	15	17	12	27	24	9	12	13	14	9	11	18
33	25	13	10	11	27	21	9	9	12	13	9	11	17
87	3	15	17	12	31	23	10	13	12	14	11	11	17
46	43	15	12	12	31	22	10	12	12	13	9	10	17
90	15	15	19	12	29	23	9	12	12	15	11	12	17
97	20	15	11	12	28	23	9	10	11	14	11	9	19
45	9	13	12	11	28	23	9	13	11	14	9	10	17
71	0	12	14	14	28	21	10	12	14	14	9	9	16
51	9	12	14	11	27	22	9	11	12	14	9	12	19
46	15	12	13	12	27	22	9	14	12	13	9	11	17
44	2	13	16	12	28	24	10	13	14	14	11	10	18
48	30	13	16	11	28	23	10	13	13	13	9	10	17
108	1	15	11	11	31	23	10	11	11	13	10	9	21
71	17	13	12	13	30	24	9	12	12	14	12	9	18
46	0	13	13	12	29	23	9	10	12	13	10	11	18
77	4	12	18	12	28	22	8	12	12	13	10	12	18
101	4	14	14	12	28	22	9	12	12	13	10	10	18
94	0	14	16	12	28	23	11	10	11	13	8	11	19
107	14	14	13	11	30	23	10	10	11	13	10	10	18
112	13	13	9	12	29	23	10	13	11	13	8	11	18
55	9	12	11	13	27	22	10	12	12	13	9	10	19
78	28	13	16	12	27	22	10	12	13	14	9	11	18
98	0	14	15	12	29	24	10	13	13	14	10	10	18
103	1	13	16	11	29	22	10	13	12	15	9	10	19
45	1	13	14	11	32	23	10	11	14	14	9	11	18
98	15	14	13	12	27	21	9	14	12	13	8	11	19
101	11	14	16	11	28	21	9	10	11	14	9	10	17
71	0	14	10	12	27	23	10	12	13	14	9	10	18
34	8	14	15	13	29	24	10	11	12	13	9	10	18
48	0	14	14	12	27	23	9	10	13	13	9	9	18
33	1	13	14	13	28	22	10	12	11	13	9	10	18
52	11	14	12	12	28	23	9	11	13	14	11	10	18
113	15	15	14	13	29	22	9	10	12	14	8	12	18
38	22	14	10	12	31	22	10	10	12	13	10	9	19
75	5	12	17	12	29	23	9	10	11	13	10	11	18
64	18	13	12	12	28	23	10	10	12	13	9	11	18
82	1	13	10	11	29	23	9	13	11	12	9	11	19
63	1	12	13	13	28	20	9	10	12	13	9	11	18
61	0	14	10	12	26	22	10	10	13	15	11	10	19
101	3	12	10	11	29	21	9	13	11	13	9	10	19
86	0	13	14	13	28	23	9	10	11	15	10	11	18
86	16	13	14	11	28	22	9	12	11	13	9	10	20
103	1	15	12	11	27	23	10	10	12	13	9	11	18
99	17	14	12	12	28	23	9	12	12	13	10	10	17
86	12	15	13	12	28	24	9	10	12	14	11	12	19
102	9	13	16	12	27	23	9	12	12	14	10	10	20
51	6	12	17	12	30	22	9	10	12	13	11	9	18
73	8	12	14	12	28	22	10	15	11	13	8	10	20
114	18	13	11	12	30	22	9	11	11	14	9	10	18
59	19	13	16	11	28	22	10	12	11	14	11	9	19
103	8	13	16	11	27	24	9	14	11	14	10	11	18
101	14	14	15	11	30	23	9	12	11	13	9	12	19
67	4	13	14	12	28	22	9	14	11	14	9	11	18
71	18	13	17	11	27	23	9	13	12	12	9	12	18
93	16	15	11	11	30	23	9	13	12	13	8	11	19
69	5	14	16	12	29	21	9	10	12	14	11	11	18
72	12	13	10	12	28	21	9	13	12	13	11	10	20
56	0	14	12	13	26	23	10	12	13	15	12	11	18
43	15	13	12	12	29	22	9	13	12	13	11	10	19
64	0	12	17	11	26	23	9	13	12	14	10	10	18
53	14	13	14	11	28	22	9	10	12	14	9	10	20
47	10	14	10	12	30	22	9	10	14	14	10	12	20
70	20	15	13	12	28	23	9	10	12	13	8	11	19
74	8	13	13	12	28	22	10	12	11	12	12	12	19
84	29	15	14	12	28	23	9	11	12	13	11	12	19
82	8	12	10	12	30	24	9	13	11	14	9	11	19
71	1	13	11	12	30	24	10	10	12	13	10	10	20
106	45	14	15	11	31	24	10	10	12	13	9	11	19
77	36	13	16	11	28	23	11	10	12	13	9	10	19
74	28	15	11	12	28	22	9	10	12	13	10	11	19
48	34	15	17	12	27	24	9	12	13	14	9	11	18
47	2	13	12	11	29	23	10	10	12	14	9	10	18
61	30	14	16	12	28	25	9	10	12	11	9	11	20
103	21	14	10	12	27	22	10	12	14	14	9	12	19
99	16	13	17	12	29	22	9	12	11	14	9	11	20
80	19	13	10	11	29	22	9	10	11	13	8	13	18
73	23	13	15	12	29	23	9	13	11	13	10	12	18
111	19	14	12	12	27	21	9	12	12	15	10	10	19
59	32	14	13	12	27	22	9	10	12	13	11	10	18
52	4	13	12	11	28	21	9	14	11	13	9	10	19
77	21	14	10	11	27	23	9	10	12	13	9	11	19
96	11	14	16	12	30	22	9	12	11	14	9	10	20
103	32	16	11	12	29	23	9	10	12	13	9	11	19
75	5	13	11	11	29	23	10	12	12	13	11	10	18
76	4	13	12	11	29	22	10	10	12	13	9	10	18
84	6	14	18	12	29	22	9	10	11	13	10	11	18
35	20	13	12	11	28	23	10	10	12	13	9	10	19
52	3	13	16	11	27	23	9	10	12	13	10	10	16
59	0	13	16	12	28	23	9	13	12	13	9	10	19
41	18	13	12	13	28	23	9	10	13	15	11	10	17
85	25	14	20	12	27	23	11	10	12	14	10	8	18
98	1	14	18	12	30	23	10	10	12	13	9	9	19
47	3	14	13	11	29	22	10	12	12	14	9	13	21
82	8	13	17	12	31	22	9	12	13	14	9	11	18
82	8	14	10	14	29	23	9	12	11	13	9	10	21
94	11	13	12	12	29	25	10	10	11	13	10	11	18
47	3	14	11	11	27	22	9	13	12	13	11	11	17
78	10	13	10	11	28	22	10	10	12	13	11	11	19
66	12	12	12	11	29	23	9	13	11	13	9	9	18
101	12	12	14	11	28	23	10	15	13	13	11	9	20
75	5	14	13	12	29	23	10	11	12	14	11	9	20
55	14	16	16	12	30	23	9	12	12	14	9	10	17
98	10	14	15	11	30	23	9	12	11	13	9	12	19
97	36	14	18	11	29	23	10	10	12	13	9	12	19
108	3	14	13	11	30	22	9	12	12	13	10	10	18
77	2	15	9	11	28	22	9	12	12	13	8	12	18
100	9	14	13	11	28	23	9	10	11	14	10	11	17
61	0	14	14	11	29	22	10	12	12	13	9	11	19
88	15	12	16	13	29	23	10	13	11	13	11	11	17
62	3	14	11	11	30	24	10	12	14	14	10	11	17
63	17	13	15	11	27	23	10	10	13	13	9	10	19
65	1	13	10	12	27	22	9	13	11	13	10	11	17
77	6	16	10	11	29	22	10	10	11	13	8	10	18
58	0	16	16	12	30	22	9	12	12	14	9	10	18
76	1	13	14	12	30	23	9	10	11	15	11	10	18
49	2	13	14	11	30	24	10	13	12	13	9	10	19
51	0	15	14	12	29	24	10	10	11	13	9	12	18
88	0	13	10	11	29	22	9	12	11	15	8	11	21
104	32	12	10	12	29	23	9	10	10	13	11	10	19
94	5	14	12	12	28	23	8	10	12	15	8	11	19
77	8	14	14	12	28	22	10	13	13	13	10	12	19
54	39	14	11	11	29	22	9	10	12	14	9	12	18
61	6	14	17	12	30	24	10	10	12	15	9	10	18
49	0	16	13	12	29	22	9	14	12	13	10	10	18
82	35	15	17	12	28	24	9	10	12	14	10	10	20
43	27	14	15	12	28	22	9	10	14	14	9	11	18
109	16	13	13	12	27	24	9	10	13	13	9	11	19
38	9	13	10	13	28	23	9	10	11	14	9	10	19
112	1	14	12	11	29	20	11	10	12	14	10	11	19
99	30	13	11	12	27	24	9	10	11	14	9	9	19
49	1	15	11	12	28	21	9	13	12	15	8	9	19
56	8	14	14	11	30	22	10	13	12	13	10	12	17
77	0	12	16	12	30	24	9	9	14	13	10	10	17
83	11	15	13	12	29	20	10	13	11	14	9	10	19
108	0	15	13	13	27	22	10	12	11	13	10	10	18
45	10	13	20	13	31	22	9	10	12	13	10	10	19
96	0	13	13	13	27	24	9	12	12	12	9	11	18
109	11	15	16	13	27	24	10	11	12	13	10	12	18
96	16	14	17	12	27	23	9	10	12	13	10	12	19
90	0	14	10	12	28	21	9	10	11	13	10	10	20
44	17	15	13	11	29	23	9	10	11	13	10	12	18
25	2	14	15	13	26	23	11	12	10	13	10	10	20
38	2	14	10	12	28	20	11	12	13	14	11	13	18
57	6	14	10	12	28	23	9	12	13	14	9	10	20
64	16	13	19	11	28	24	9	12	11	13	9	10	17
79	2	13	15	12	27	22	9	10	12	14	10	11	17
64	0	12	12	11	26	23	10	10	11	13	9	9	19
70	2	12	14	11	27	23	9	12	12	15	9	11	19
65	27	13	12	13	29	23	8	12	12	14	12	11	17
110	2	13	14	12	28	23	10	12	11	13	9	10	18
77	22	15	10	12	28	24	9	12	11	14	9	10	18
75	10	15	14	12	29	22	10	12	11	14	11	9	19
70	13	13	10	11	29	23	9	10	12	13	9	11	20
80	2	14	13	12	29	22	9	10	12	13	9	10	18
102	12	14	12	12	27	22	9	10	12	13	11	12	20
67	2	13	12	11	31	24	10	12	13	13	9	10	18
93	6	12	13	12	28	23	9	12	13	14	11	10	18
60	2	15	20	11	30	22	9	10	11	13	11	12	18
74	10	12	14	13	31	22	9	10	12	13	9	11	17
68	21	14	13	12	27	24	9	10	12	14	9	10	19
96	6	13	15	11	29	23	10	13	11	14	8	12	18
43	4	13	10	12	27	24	9	13	12	13	10	11	21
100	15	14	15	11	28	23	9	12	12	13	8	11	19
95	21	13	11	12	28	23	10	12	12	13	9	11	20
56	0	13	10	12	29	22	10	10	12	13	8	11	19
105	12	13	15	11	28	22	10	12	12	15	9	12	19
29	45	15	19	11	28	24	10	10	13	13	9	10	18
72	6	15	12	12	29	23	10	12	11	13	9	11	19
46	23	16	13	12	30	23	9	10	12	13	10	10	19
100	24	13	14	13	29	21	11	13	11	13	11	13	18
74	0	14	17	12	28	23	10	13	11	14	9	9	18
70	1	12	13	12	30	23	8	10	14	13	10	13	20
90	15	15	15	12	29	22	9	10	12	13	11	11	18
95	9	14	12	11	27	22	10	10	12	12	10	11	20
101	3	14	12	12	27	23	10	12	12	13	10	11	18
115	7	13	11	11	27	21	10	12	13	13	11	12	19
37	2	15	18	12	27	24	10	12	11	15	10	12	17
60	0	14	15	13	27	24	9	12	11	13	9	12	20
95	0	16	12	12	28	23	9	10	11	13	9	11	18
30	5	15	14	11	30	22	10	10	13	14	10	10	18
93	13	13	18	13	28	23	9	10	12	13	11	10	18
91	12	13	12	13	29	23	9	10	12	14	9	10	19
44	26	14	12	11	28	23	9	10	12	14	9	13	19
97	39	13	10	13	28	22	9	12	11	13	10	9	17
27	12	14	12	12	29	23	9	12	12	13	9	11	18
60	4	13	17	12	29	23	10	12	12	12	10	9	19
28	9	13	12	12	27	23	9	10	11	14	10	11	19
73	3	13	12	12	30	25	9	13	13	13	9	11	20
43	3	13	12	11	30	22	10	10	12	14	10	11	19
66	5	12	9	12	28	23	9	14	12	14	9	12	18
58	1	14	13	12	28	22	10	12	13	14	11	9	19
36	0	15	13	12	27	22	10	11	12	13	11	11	19
98	18	14	12	12	27	24	10	10	13	13	8	10	19
100	0	13	14	11	30	21	10	10	12	13	11	11	21
103	0	13	12	12	28	24	9	10	12	13	8	10	17
93	2	13	11	12	28	21	9	13	12	13	11	10	19
70	23	15	17	13	28	23	10	10	11	13	8	9	18
94	28	15	14	12	28	23	9	10	11	12	11	12	17
77	16	15	12	11	29	20	10	10	11	13	10	11	18
73	21	13	13	12	29	22	9	10	10	13	11	11	17
101	9	12	14	11	27	22	9	11	12	14	9	12	19
76	0	13	15	12	28	22	10	9	11	14	9	11	19
48	7	13	18	11	29	25	9	10	11	13	9	11	17
87	1	13	13	13	28	23	9	12	12	13	9	9	18
58	0	15	13	11	28	23	9	11	12	13	9	12	18
42	4	16	13	13	29	21	9	12	12	14	10	12	18
79	15	13	10	13	28	23	9	10	11	14	9	10	19
107	14	14	13	12	27	23	9	14	13	13	11	11	18
40	17	15	17	14	28	23	9	10	11	13	10	11	17
63	35	14	10	12	30	22	8	10	13	14	12	10	18
66	4	14	12	11	29	20	11	10	12	14	10	11	19
44	26	13	12	13	27	23	9	12	12	13	10	10	19
99	4	12	15	13	27	22	9	10	13	13	9	11	17
111	0	14	16	12	28	25	9	10	11	13	9	10	16
88	27	15	10	12	30	23	10	12	12	14	9	11	18
21	8	13	17	13	28	21	9	11	12	14	8	10	16
65	23	14	13	13	29	20	9	10	12	14	9	10	18
104	6	13	11	13	29	24	9	10	11	14	11	11	18
80	0	14	16	13	29	23	10	10	12	14	11	10	19
93	0	12	10	13	30	22	9	10	10	13	9	11	17
107	6	14	12	13	28	24	9	10	13	13	9	11	18
