# Supplementary material for: Using game theory to thwart multistage privacy intrusions when sharing data
Source: Sci Adv. 2021 Dec 10;7(50):eabe9986. doi: 10.1126/sciadv.abe9986 (PMC8664254; doi:10.1126/sciadv.abe9986)
Supplement: Supplementary file 2 — Data S1 [file sciadv.abe9986_data_s1.zip › sciadv.abe9986_data_s1/DemoKAnonymization/exp/2058/data/target_data/i6.csv]

YOB	State	STR1	STR2	STR3	STR4	STR5	STR6	STR7	STR8	STR9	STR10	STR11	STR12
49	3	14	10	12	29	22	10	11	12	14	10	10	20
72	6	14	13	12	28	22	9	12	12	13	12	11	20
46	5	16	11	11	28	21	9	11	12	14	11	9	18
59	12	15	12	12	28	23	9	10	12	13	9	10	18
48	4	14	16	12	27	25	9	11	12	14	11	11	18
76	12	14	10	12	28	23	10	10	13	14	11	11	19
90	33	13	14	13	30	23	9	14	12	13	10	12	21
46	14	13	12	12	29	21	10	10	12	14	9	10	17
98	5	13	15	12	29	23	9	10	11	14	10	10	18
30	4	14	11	12	26	23	9	10	10	14	9	11	19
53	1	12	16	13	29	23	9	12	12	14	11	10	17
65	27	14	15	12	29	22	10	10	12	13	9	12	18
110	13	14	10	11	29	22	9	12	13	13	10	11	19
73	8	15	11	12	28	23	9	10	13	13	9	11	17
51	32	12	14	11	27	23	9	12	12	15	9	11	19
104	1	14	12	12	28	23	9	12	12	15	11	9	19
56	30	15	11	13	29	21	10	10	12	13	10	11	19
104	19	12	15	12	30	23	9	10	13	13	11	11	18
49	1	13	12	11	30	22	10	10	12	14	11	11	19
97	3	14	15	12	29	23	9	10	14	14	9	11	19
48	9	14	14	12	27	22	9	13	11	14	9	10	17
77	31	14	14	11	29	23	10	10	12	13	9	10	21
47	9	14	12	12	28	23	9	12	12	13	10	10	17
38	3	13	10	11	28	24	10	10	11	13	8	10	18
61	9	13	15	12	30	19	9	13	12	13	9	11	17
82	18	13	14	11	29	24	9	12	11	14	9	10	20
51	2	16	10	11	28	23	9	13	12	13	10	10	18
77	27	13	12	11	29	22	10	12	12	13	9	11	18
55	5	16	12	11	28	22	9	12	12	13	10	12	18
79	2	15	17	12	30	22	10	10	11	15	10	12	17
64	3	14	16	12	31	23	9	14	12	14	8	10	18
105	3	15	10	11	28	23	8	10	11	14	9	11	20
100	0	13	13	13	27	24	11	10	11	13	11	9	18
50	17	14	19	12	27	22	9	10	12	14	11	11	18
36	0	13	11	12	26	22	9	15	11	14	11	10	19
92	3	14	12	12	28	23	9	12	12	13	10	10	17
40	31	16	10	11	28	23	9	13	12	13	10	10	18
44	46	14	15	13	30	22	9	10	12	13	10	11	18
35	3	14	9	12	26	23	9	10	12	14	8	11	17
60	24	12	20	13	26	22	10	10	12	14	9	10	18
83	4	16	13	12	29	23	9	10	11	13	11	11	19
23	15	15	14	13	30	22	9	12	13	13	9	11	19
80	27	14	12	11	29	24	10	13	12	15	8	10	19
49	1	13	10	12	25	23	8	12	12	13	9	11	20
38	47	14	13	11	28	23	9	12	13	14	10	10	18
31	45	14	10	12	29	22	9	10	12	13	9	12	18
92	41	14	16	12	30	23	9	10	12	15	9	12	19
48	2	13	10	12	29	20	8	10	12	13	10	11	19
61	6	14	10	12	29	24	10	12	12	14	10	10	21
102	3	12	12	13	30	22	9	10	12	13	9	10	18
101	13	13	13	12	29	23	9	10	12	13	10	11	18
40	1	14	12	13	28	23	9	10	13	13	10	11	16
41	0	14	13	11	29	22	9	12	12	14	11	10	19
110	22	13	12	12	30	25	9	13	13	13	9	11	20
74	8	14	11	13	27	23	10	13	12	13	9	9	18
98	13	14	13	12	29	21	9	12	12	13	11	10	18
93	24	13	10	12	29	22	10	13	11	12	9	11	19
52	38	13	13	12	29	23	10	13	12	13	9	10	19
93	2	14	15	12	28	22	10	10	13	14	10	10	17
50	33	13	12	12	27	23	9	12	12	13	10	10	20
90	25	13	16	13	29	22	9	10	12	13	9	11	19
83	2	14	16	11	30	23	9	10	14	15	9	9	18
97	39	13	14	11	27	22	9	12	12	14	9	11	20
100	0	13	13	12	27	23	9	13	11	14	10	10	19
68	18	14	16	12	28	23	9	12	12	13	9	9	19
98	3	13	17	12	31	22	9	10	12	13	9	11	20
46	0	16	19	13	29	22	9	10	12	13	9	10	19
63	24	14	17	12	30	24	10	10	12	15	9	10	18
21	3	15	12	12	30	23	9	13	11	14	9	9	20
75	21	14	15	13	28	24	8	12	11	14	9	11	18
35	30	13	16	11	27	24	9	10	12	13	10	10	19
61	1	14	10	12	27	23	8	10	13	13	9	12	17
77	16	13	13	12	29	23	9	14	12	13	8	10	20
94	19	13	10	13	29	23	10	15	11	13	9	10	19
43	23	13	14	12	29	22	9	12	13	14	10	9	18
80	1	12	17	11	26	23	9	13	12	14	10	10	18
58	14	14	17	12	28	20	10	10	12	13	11	11	19
41	6	14	10	11	28	23	9	10	12	13	9	9	18
50	23	15	14	12	28	23	9	11	12	13	11	12	19
95	0	13	12	12	30	24	9	12	11	13	10	10	18
79	5	14	19	11	29	23	9	11	12	13	10	12	18
41	4	13	14	12	28	23	9	10	11	13	9	12	19
69	6	14	16	11	29	22	9	10	12	14	11	10	18
100	0	14	14	11	26	22	9	13	12	13	10	11	16
36	48	13	11	12	27	23	9	13	11	14	9	11	21
56	16	15	12	12	28	23	9	9	12	14	11	10	18
49	17	12	16	13	28	22	9	12	12	13	9	11	20
101	15	16	13	12	28	23	9	12	12	13	9	11	19
44	31	13	19	11	28	23	9	12	12	13	8	9	17
72	17	14	13	12	28	22	9	12	12	15	11	11	17
96	3	14	11	12	28	24	9	12	14	14	9	9	18
97	15	12	14	11	27	23	9	12	12	15	9	11	19
62	12	14	10	12	29	24	10	12	12	14	10	10	21
61	25	15	17	12	28	22	9	10	12	14	12	10	17
39	1	14	14	12	28	21	9	10	11	13	10	12	20
85	28	13	13	12	29	22	8	10	10	13	11	11	17
65	14	13	14	11	26	22	9	10	12	13	9	10	18
102	2	13	13	11	29	24	8	13	12	14	9	11	18
59	4	15	16	13	28	21	9	13	12	14	9	9	18
105	5	12	18	12	26	23	9	12	12	14	10	11	18
43	10	13	9	12	29	24	9	12	14	14	9	9	17
95	25	14	9	11	27	23	9	12	12	15	9	11	17
89	26	13	10	11	27	22	10	10	12	13	9	11	18
62	1	13	15	12	28	24	9	12	12	13	9	9	19
64	22	15	17	13	28	23	10	10	11	13	8	9	18
53	26	13	10	11	27	22	9	10	11	14	9	9	18
97	9	12	13	12	29	22	9	13	11	13	9	11	20
68	6	14	16	11	27	23	9	10	12	13	9	13	19
45	12	13	12	11	30	22	9	12	11	13	10	10	20
44	10	16	14	13	30	22	9	10	12	13	9	10	19
68	7	12	12	11	30	23	9	12	11	13	10	11	17
49	1	14	10	12	28	22	10	12	12	13	9	10	19
42	1	15	17	12	30	22	9	10	12	14	11	11	20
79	9	12	16	12	27	22	9	10	13	13	11	12	18
45	3	13	13	11	27	24	9	10	12	13	10	11	19
38	28	14	13	11	29	22	10	12	12	14	9	13	21
40	30	13	13	11	28	21	10	12	13	13	9	11	16
65	37	14	15	12	28	22	9	12	12	14	9	9	19
49	38	14	16	11	29	23	9	12	12	13	10	10	20
44	16	13	10	13	27	23	8	11	11	13	8	9	18
41	31	16	18	12	28	23	9	12	11	13	9	11	17
67	2	14	16	12	28	23	9	12	12	13	9	9	19
55	6	15	11	13	28	21	9	12	11	14	9	11	19
30	5	13	12	11	28	23	9	13	12	15	11	9	21
74	2	13	10	13	31	23	8	10	11	13	10	10	18
65	23	13	13	11	28	23	10	11	11	14	9	9	20
88	42	13	15	12	29	23	9	11	12	13	10	11	18
91	28	14	10	11	29	23	9	12	12	14	9	9	16
96	0	15	9	12	28	20	10	10	12	13	10	10	18
80	3	15	11	12	29	24	10	10	13	15	11	9	17
107	27	15	10	12	29	25	10	12	13	13	9	10	19
50	28	14	11	12	28	23	10	12	12	13	9	10	17
74	37	13	15	12	29	23	9	10	11	14	10	10	18
41	1	13	16	13	31	22	9	10	12	15	9	11	17
37	18	13	12	11	28	23	9	12	10	14	11	11	17
108	3	13	10	12	26	24	9	10	11	13	11	12	18
49	12	13	10	13	27	24	10	13	12	13	9	10	20
78	3	13	11	13	28	21	10	10	13	13	11	9	18
101	3	12	13	11	29	21	9	10	12	13	10	11	16
93	10	14	13	11	27	23	10	10	12	14	9	11	17
50	15	12	14	11	27	22	9	11	12	14	9	12	19
76	30	12	10	11	29	24	9	10	12	14	8	11	18
64	17	14	15	12	30	22	9	12	13	13	10	9	18
93	24	13	16	12	27	23	9	12	12	14	10	10	20
43	6	15	10	12	29	23	10	12	12	13	9	13	18
73	4	13	20	11	30	23	10	12	12	14	10	9	19
107	0	14	13	11	28	23	9	10	11	14	10	11	17
99	26	13	13	12	27	23	8	10	13	14	9	12	17
59	2	14	13	11	28	22	11	12	11	13	9	10	17
50	1	16	10	11	28	23	9	13	12	13	10	10	18
43	2	15	14	12	28	23	9	12	12	15	11	10	19
55	15	13	16	12	29	23	10	12	12	13	9	10	19
105	4	15	12	11	29	22	10	10	12	14	9	11	18
80	24	13	12	12	28	23	9	10	12	14	9	9	18
36	7	15	13	11	28	21	9	12	13	13	12	9	20
89	15	16	13	12	27	24	9	10	12	13	9	11	18
78	0	13	12	12	28	24	9	12	13	13	10	10	17
41	0	13	12	12	27	23	9	10	12	13	9	11	18
95	6	13	16	13	31	20	9	10	11	14	9	9	19
65	29	12	17	13	29	24	9	12	12	13	11	11	18
91	20	15	11	11	30	23	9	11	12	14	10	9	20
78	3	14	11	11	30	24	10	12	14	14	10	11	17
51	0	14	12	12	28	23	10	13	11	13	10	12	18
32	10	13	18	11	29	22	9	11	11	13	10	11	17
42	21	13	13	13	28	21	9	10	12	13	10	11	19
98	25	13	10	12	28	23	10	10	12	13	11	10	19
31	2	13	12	12	28	24	9	12	13	13	10	10	17
96	16	13	16	13	27	23	9	12	13	14	9	11	19
43	8	13	15	12	29	25	9	10	11	13	9	11	19
103	37	14	14	11	29	23	10	13	13	15	9	11	18
100	24	14	10	13	28	22	9	11	11	13	8	9	19
86	4	14	11	12	28	21	8	10	11	14	10	12	19
74	18	13	10	13	27	22	9	14	11	14	9	10	19
71	10	14	10	12	30	23	9	10	12	13	9	11	20
97	38	15	18	13	29	22	10	11	12	13	10	11	19
107	36	14	16	12	28	21	9	13	12	13	9	10	17
52	9	14	11	13	30	22	9	10	11	13	11	11	16
85	7	13	9	12	29	24	9	12	14	14	9	9	17
103	8	13	12	12	28	22	9	12	11	13	9	11	18
37	3	14	12	13	28	22	9	10	11	13	9	10	18
114	18	14	13	12	28	21	8	12	12	14	8	11	17
105	0	14	12	11	28	22	9	12	13	14	9	11	19
55	5	13	18	12	29	24	9	10	12	14	10	10	19
41	5	13	16	13	28	23	10	10	11	13	10	10	19
24	17	12	10	12	29	23	9	10	12	13	9	10	18
42	12	13	12	12	30	25	9	13	13	13	9	11	20
73	10	14	12	12	27	21	9	10	12	14	12	11	19
53	19	16	14	12	29	21	9	12	11	13	11	10	18
72	16	15	13	12	30	22	9	10	11	14	9	10	19
97	29	16	13	11	30	22	9	13	13	13	10	11	19
32	0	12	13	12	28	24	9	13	12	13	11	12	19
82	24	14	12	11	28	22	11	10	11	13	8	11	19
104	15	14	15	12	30	24	9	12	12	14	9	10	18
74	23	14	15	12	31	21	9	10	12	13	9	11	19
42	3	14	12	12	27	23	9	12	11	14	11	12	19
93	17	13	9	12	30	23	10	10	12	14	11	10	18
97	34	14	13	12	27	23	10	12	13	13	9	10	18
52	3	13	15	11	29	24	9	10	11	15	9	11	19
76	3	13	9	11	28	23	9	11	11	13	10	11	17
54	22	14	13	13	31	22	9	12	12	14	11	12	20
109	3	15	14	13	26	22	9	12	13	13	10	11	19
49	23	13	13	12	27	22	10	10	13	14	9	10	19
101	9	14	15	12	28	22	9	12	12	14	9	9	19
77	4	13	18	13	28	23	9	10	12	13	11	10	18
85	49	13	18	13	26	20	8	10	13	15	9	11	19
68	31	13	13	13	30	22	8	12	11	15	9	11	16
76	22	11	13	13	29	22	9	12	13	15	9	10	18
102	4	15	16	11	29	21	9	10	13	14	9	11	20
100	3	15	12	13	27	23	9	11	11	15	8	10	18
46	9	14	13	11	28	22	10	10	12	14	9	10	17
79	3	12	16	13	27	24	11	12	11	14	9	10	20
41	26	16	12	13	27	23	10	11	11	13	10	10	19
112	14	12	17	12	28	23	9	12	12	14	10	11	17
102	2	13	14	12	27	22	10	12	12	13	10	12	18
88	0	13	14	11	30	24	10	13	12	13	9	10	19
63	33	15	15	13	28	23	10	12	12	15	10	12	18
54	11	12	12	11	29	23	8	13	11	13	9	9	18
28	25	14	20	12	28	23	10	12	13	13	9	11	18
27	1	14	13	11	28	24	10	10	12	13	11	9	19
95	14	13	11	11	29	23	10	10	11	13	9	11	18
47	0	13	10	13	28	23	9	11	12	13	9	10	17
114	4	15	12	13	28	24	10	13	11	14	11	11	17
45	1	13	15	11	29	20	9	10	12	13	11	12	19
73	22	13	9	13	29	23	10	13	11	15	10	10	19
102	0	13	11	13	27	23	9	11	11	13	9	10	19
44	18	13	13	12	27	24	9	10	13	13	9	11	19
107	3	13	14	12	28	23	9	10	11	13	9	12	19
50	16	11	13	13	29	22	9	12	13	15	9	10	18
48	20	13	11	12	30	23	10	10	11	15	9	10	16
106	15	13	9	13	29	22	9	11	12	13	10	11	19
47	21	14	10	13	29	23	9	10	11	14	8	11	17
97	13	12	13	12	28	22	9	13	12	13	11	11	19
111	14	15	14	13	26	22	9	12	13	13	10	11	19
44	10	13	11	13	27	22	9	10	11	14	9	10	19
69	19	14	12	13	28	23	9	12	13	15	9	12	21
101	8	15	15	12	28	22	10	10	11	13	8	9	17
46	36	13	15	12	27	22	10	10	13	12	10	11	18
64	42	15	13	12	27	24	8	10	12	13	10	10	18
21	19	15	14	12	27	22	9	10	13	14	10	12	20
110	18	13	12	11	30	22	9	10	12	15	11	11	19
50	1	15	11	12	30	23	9	10	11	13	9	10	18
30	4	13	13	12	29	20	10	12	11	15	9	11	18
99	3	13	13	12	28	20	9	13	13	13	10	12	18
100	7	14	11	13	28	24	9	11	13	14	10	11	19
41	7	14	17	11	28	20	9	11	11	14	9	12	17
104	17	12	12	12	28	21	11	12	13	13	11	10	21
98	4	12	10	13	28	23	9	13	13	14	11	10	18
45	9	16	13	12	28	20	9	12	11	15	11	10	19
84	6	15	9	12	28	23	9	10	12	14	9	11	16
66	0	14	11	11	26	22	9	12	11	13	8	10	17
98	14	15	13	13	28	24	10	13	12	13	12	13	18
104	19	15	16	12	29	24	9	10	12	13	9	10	18
65	0	12	12	11	29	23	11	10	12	15	9	10	18
96	3	14	10	12	28	22	9	12	14	13	9	10	18
82	27	13	12	12	28	22	9	10	11	14	11	10	19
69	32	14	9	11	30	24	9	12	12	13	9	12	20
52	7	14	13	12	29	22	9	10	11	13	10	11	18
99	0	14	13	13	26	23	9	13	11	14	11	10	20
100	1	14	10	12	29	22	9	9	12	14	8	11	18
64	3	12	16	12	27	22	8	10	13	13	11	12	18
66	10	14	11	12	28	23	10	12	12	13	9	10	17
70	17	12	12	12	29	22	10	12	12	14	9	11	18
81	0	13	17	12	29	21	9	10	12	14	11	10	18
92	3	14	11	12	28	22	10	12	11	14	9	10	17
96	20	13	12	12	27	24	9	10	11	14	11	11	17
71	0	14	13	13	27	22	9	10	11	13	10	11	19
42	1	13	13	12	27	23	9	10	12	14	8	11	18
65	10	14	17	12	28	20	9	10	12	13	9	11	17
60	2	12	18	12	26	23	9	12	12	14	10	11	18
68	1	14	15	12	27	20	9	12	12	14	9	12	18
60	19	14	10	12	28	23	9	10	13	14	9	10	19
77	26	13	18	11	28	22	9	10	12	14	9	9	19
100	5	14	13	11	31	23	9	12	12	14	9	12	16
101	3	13	10	12	29	22	9	12	12	15	10	12	18
97	41	13	12	13	29	20	9	10	12	13	9	9	19
105	21	13	14	12	28	22	9	14	11	14	9	11	18
23	6	14	13	11	29	24	8	10	12	15	11	10	17
75	9	12	18	12	28	24	9	12	12	13	9	10	17
56	17	15	14	11	29	22	9	12	12	13	8	11	18
102	4	16	10	12	28	22	9	13	12	15	9	11	18
80	9	12	14	11	27	22	9	11	12	14	9	12	19
108	3	16	13	11	27	24	10	12	12	14	11	10	18
79	32	13	10	12	28	21	9	12	13	13	9	10	18
37	6	12	13	11	28	23	9	12	12	13	12	12	17
90	1	13	11	13	28	23	10	12	12	13	11	10	20
74	9	14	13	11	27	22	9	12	11	14	10	12	19
105	4	12	12	11	28	21	9	10	13	13	9	10	18
30	6	15	12	11	27	22	10	12	12	13	10	11	20
42	24	14	16	11	29	22	9	10	12	14	11	10	18
15	43	13	18	13	29	21	9	10	11	13	9	10	18
50	14	15	14	12	28	23	9	10	11	12	11	12	17
95	13	12	13	12	26	22	9	12	13	13	8	11	18
48	6	15	15	11	29	22	10	12	12	13	8	10	18
42	5	13	10	12	27	21	9	10	11	14	8	12	16
60	13	12	13	12	29	22	9	14	12	13	10	10	20
33	11	15	13	11	28	21	9	13	12	13	9	11	18
64	2	15	13	12	27	24	8	9	11	13	9	11	17
49	5	15	13	11	30	22	9	12	12	13	9	11	17
53	7	15	10	12	28	21	9	12	11	14	8	12	19
95	15	14	13	12	28	24	11	10	12	15	10	13	20
106	24	14	10	12	29	21	9	10	11	13	11	11	19
110	2	13	12	12	27	23	9	11	12	13	9	9	18
53	27	16	14	14	28	20	9	12	12	13	8	9	19
89	0	13	15	12	27	23	10	10	12	12	9	10	20
75	3	12	11	13	28	23	9	12	11	13	9	11	18
58	2	14	10	12	29	23	9	10	12	13	9	10	19
37	2	14	13	13	26	23	9	13	11	14	11	10	20
31	24	14	13	12	29	23	9	10	11	14	9	10	18
64	21	13	10	12	27	23	9	12	12	13	11	11	17
95	17	15	10	11	27	21	9	10	11	14	10	13	17
83	18	13	9	13	28	23	9	10	12	14	9	10	19
23	13	14	13	11	29	20	9	10	11	13	11	12	18
42	6	14	10	12	30	23	9	10	12	13	9	11	20
71	0	12	10	12	28	22	9	9	13	14	9	11	19
97	23	14	12	11	30	23	10	10	12	15	8	10	18
109	9	15	15	13	28	24	9	12	14	14	9	11	17
94	3	13	13	11	28	23	9	12	12	13	9	11	18
80	9	14	10	12	28	24	10	12	12	14	9	9	20
116	2	14	18	12	30	23	9	13	12	14	8	11	19
99	1	15	11	13	29	20	10	12	11	14	11	12	18
102	14	14	13	12	27	23	9	14	13	13	11	11	18
46	8	13	10	13	27	22	9	12	12	13	9	11	19
72	2	14	13	12	27	23	9	10	11	14	10	11	18
46	11	12	15	11	30	24	9	11	12	13	10	11	17
101	0	13	13	12	31	23	9	12	12	13	9	11	19
86	25	13	14	12	29	20	9	10	12	13	10	10	18
78	0	12	17	13	28	22	9	12	11	14	10	10	19
70	33	13	12	13	26	20	9	12	13	13	9	11	19
85	7	14	13	13	30	23	10	13	12	13	12	12	19
42	0	13	15	13	28	23	9	10	13	13	8	10	18
51	0	14	13	13	30	23	10	13	12	13	12	12	19
86	1	15	14	12	27	23	9	11	14	14	9	10	19
46	0	12	17	12	30	22	9	10	12	13	11	9	18
32	2	13	14	11	29	23	9	12	12	13	10	10	19
39	13	14	11	13	28	24	10	12	12	13	11	10	19
77	23	14	13	12	26	23	10	12	14	14	10	11	18
106	3	13	12	11	28	21	9	10	13	14	9	11	18
42	29	14	12	13	26	21	11	12	12	13	8	12	18
81	15	14	10	12	28	24	10	12	12	14	9	9	20
76	10	13	10	12	27	22	10	12	12	13	9	11	18
104	4	15	14	13	29	22	10	11	12	15	9	9	18
31	5	13	12	13	28	24	9	11	12	13	9	11	19
91	1	13	12	11	29	25	9	12	12	14	9	10	19
107	0	15	10	13	27	24	9	12	12	14	8	10	18
78	16	14	15	12	28	24	10	10	12	13	9	12	19
103	27	14	15	12	28	22	9	12	13	13	11	9	19
52	18	13	10	12	28	21	9	10	11	13	9	11	18
57	18	14	13	13	29	20	9	10	12	13	8	9	19
102	1	14	11	11	26	22	9	12	11	13	8	10	17
66	0	14	13	12	27	22	10	10	13	13	11	11	18
79	9	13	17	11	30	21	9	13	11	13	11	11	19
28	17	16	13	13	29	21	9	10	12	14	10	12	20
107	33	14	11	13	27	23	9	9	12	13	9	10	19
56	14	14	15	12	29	23	9	10	11	13	12	12	19
96	7	14	14	13	28	23	10	12	12	13	10	10	19
18	9	13	14	12	30	23	10	12	12	15	9	11	18
106	33	12	15	12	30	23	9	10	12	14	9	10	18
102	6	14	18	11	27	25	9	13	13	14	11	10	19
93	8	13	16	11	31	21	10	12	12	13	9	11	19
105	4	13	16	12	29	23	9	10	12	13	9	12	17
106	11	13	10	11	30	22	9	12	11	14	9	12	19
80	41	13	10	11	27	22	10	11	13	14	10	9	17
41	6	14	11	12	30	23	10	10	13	14	9	9	19
78	0	14	13	12	30	23	9	12	11	13	9	11	20
67	1	14	13	13	28	22	10	12	12	13	9	10	18
61	26	13	13	11	30	22	10	11	12	14	11	11	18
89	8	14	13	11	28	24	9	10	12	14	9	10	18
48	0	12	16	12	30	22	9	10	12	13	10	12	17
30	8	13	11	13	30	23	11	10	12	13	10	11	19
68	20	14	16	11	29	23	10	10	11	13	8	12	17
57	8	13	16	11	27	23	9	10	12	13	10	10	16
107	5	14	13	12	28	22	9	12	12	13	9	10	18
38	11	14	18	11	28	23	9	10	11	13	11	10	21
97	0	15	10	12	29	23	10	10	12	13	11	11	18
44	19	13	10	12	29	20	9	9	11	14	9	11	18
96	17	13	15	12	27	22	10	10	13	12	10	11	18
71	17	13	11	12	29	23	9	12	11	13	8	12	17
86	18	13	14	11	30	21	9	10	11	14	9	10	19
101	27	15	16	13	27	23	9	12	12	13	8	13	19
92	28	11	13	12	28	23	9	10	12	14	9	9	19
95	31	13	13	13	27	24	11	10	11	13	11	9	18
82	25	14	13	12	28	22	9	12	12	13	9	10	18
55	6	12	14	12	28	22	9	12	11	13	9	11	17
52	0	14	13	13	27	24	10	15	11	13	9	10	18
40	19	13	19	11	28	22	10	13	12	13	9	12	18
51	14	13	10	12	26	24	9	10	11	13	11	12	18
96	1	13	13	13	29	22	9	12	12	13	11	10	20
99	7	14	14	11	28	23	9	10	11	14	9	11	17
89	23	14	18	12	29	22	9	13	12	13	9	10	17
78	2	14	13	12	27	23	9	14	13	13	11	10	18
77	41	15	12	12	29	23	11	10	11	13	9	10	18
47	16	13	10	11	28	22	9	13	11	14	9	9	18
58	1	13	13	13	28	24	9	13	14	14	9	11	18
54	35	14	12	11	26	24	9	12	11	14	9	11	18
57	1	14	13	12	30	22	8	10	11	13	9	11	19
64	5	15	16	12	29	23	9	10	12	14	9	10	17
92	9	12	9	12	27	22	9	13	11	15	9	10	19
57	46	14	9	11	28	24	10	12	13	14	10	10	19
47	9	13	10	12	28	21	9	10	12	13	9	11	17
17	22	16	20	11	29	22	10	13	11	14	8	10	18
81	1	13	13	12	28	23	9	10	13	13	9	12	17
61	20	13	17	12	27	23	10	14	11	15	10	12	19
80	12	13	15	12	27	22	9	9	12	13	10	12	19
67	17	13	10	11	27	21	9	9	12	13	9	11	17
28	4	14	11	12	29	22	9	13	13	13	10	11	19
45	5	15	13	11	30	25	9	12	11	13	9	11	18
58	21	13	13	12	27	24	9	14	12	13	9	10	19
100	0	14	14	11	27	23	10	9	13	13	9	12	19
108	7	14	12	12	28	22	9	9	12	13	9	11	18
110	2	13	14	12	30	23	9	10	11	15	11	10	18
109	4	15	12	13	27	23	9	11	11	15	8	10	18
40	3	14	13	12	28	24	10	12	12	14	11	10	20
110	3	14	11	11	28	20	10	10	11	14	9	10	18
45	38	12	17	13	29	24	9	12	12	13	11	11	18
35	12	14	11	12	27	22	10	10	11	13	10	9	19
63	0	15	12	12	30	23	9	13	11	14	9	9	20
105	3	13	13	12	29	22	9	12	12	14	8	14	19
107	3	14	13	11	29	20	10	12	12	13	10	10	18
53	18	15	13	11	27	22	11	12	12	14	9	10	18
53	5	14	12	12	29	23	9	12	12	13	9	11	18
61	3	12	11	11	27	23	9	12	11	13	9	11	18
108	6	15	11	12	28	21	9	13	11	13	9	10	18
100	1	13	18	12	28	21	9	10	13	13	9	11	19
92	37	15	13	12	28	21	9	12	12	14	8	9	17
99	1	15	11	12	27	24	9	10	12	12	9	11	19
102	0	12	14	12	30	23	11	10	11	13	8	11	18
78	40	15	13	12	27	21	10	10	11	14	10	10	19
89	6	14	11	12	27	25	9	10	12	14	9	11	19
96	11	13	13	11	28	23	9	13	12	15	10	10	18
74	16	13	16	12	29	21	9	10	12	15	9	11	19
69	41	13	15	12	29	23	9	11	12	13	10	11	18
31	38	16	14	13	29	23	9	10	13	15	9	9	18
84	10	14	10	12	30	22	9	12	13	13	11	11	19
99	17	13	12	13	30	24	9	13	12	14	9	11	18
113	5	13	11	13	26	24	10	12	11	14	9	12	17
40	41	14	12	12	27	23	9	12	12	14	11	11	18
75	19	13	15	11	29	22	9	10	11	13	9	11	17
61	20	14	13	13	29	23	8	13	12	13	10	12	20
97	30	15	10	12	29	25	10	12	13	13	9	10	19
76	2	14	13	12	30	22	9	10	12	15	10	10	19
111	31	14	10	12	27	23	10	12	13	14	9	11	18
106	4	13	20	12	30	24	10	12	12	14	9	12	19
37	2	13	10	12	31	23	9	13	12	13	9	11	18
82	5	15	13	11	28	21	9	12	13	13	12	9	20
49	6	14	10	12	27	23	9	10	13	14	9	11	18
65	11	14	10	12	28	23	10	13	11	14	8	12	18
81	0	13	17	12	27	23	10	12	12	14	9	9	19
99	11	13	13	12	28	20	9	12	11	13	9	10	17
42	0	12	13	12	26	22	9	12	13	13	8	11	18
98	3	14	13	11	29	20	9	10	11	13	11	12	18
110	9	13	12	13	28	22	9	12	12	14	11	11	18
99	1	13	11	13	29	23	9	12	11	13	9	11	19
72	32	15	12	13	27	23	9	13	11	14	9	11	18
40	1	15	15	12	27	24	9	11	14	13	11	11	16
37	8	14	12	12	29	24	9	10	13	13	12	9	19
86	21	15	16	12	27	20	9	11	12	15	9	11	16
82	16	15	12	13	30	22	9	12	12	13	10	11	19
107	18	15	14	11	29	22	9	12	12	14	8	11	18
41	9	15	15	13	28	24	9	10	11	13	10	10	17
79	46	13	12	12	30	25	9	13	13	13	9	11	20
117	18	14	14	11	29	24	10	10	12	13	10	11	18
62	0	14	19	11	28	24	10	10	12	13	9	11	19
101	5	14	14	11	27	23	9	11	12	13	11	10	20
46	1	14	10	12	28	24	9	10	11	13	9	10	19
80	13	13	10	12	28	22	10	10	12	14	10	12	20
46	29	15	11	13	30	23	9	10	11	15	10	12	19
49	3	13	15	11	28	23	9	12	13	13	10	11	18
74	27	14	10	11	30	24	8	12	14	14	8	10	18
37	3	13	12	12	28	22	9	10	12	14	9	10	18
92	2	16	13	12	27	24	9	10	12	13	9	11	18
76	1	14	14	12	28	23	10	10	12	14	9	13	18
25	11	13	13	12	28	22	9	12	11	14	8	10	18
88	10	14	12	11	27	23	9	10	12	13	9	11	18
49	6	15	17	12	30	22	9	10	12	14	11	11	20
64	3	15	12	11	27	22	10	12	12	13	9	11	19
94	45	13	14	12	27	23	9	13	12	13	9	12	20
46	18	15	17	12	31	20	10	13	11	14	12	9	18
69	2	13	11	12	28	22	9	10	12	13	9	10	19
91	3	14	14	13	28	23	10	12	12	13	10	10	19
92	4	14	13	12	27	23	9	14	13	13	11	10	18
97	10	14	11	12	30	23	10	10	13	14	9	9	19
49	2	14	12	11	29	22	9	12	12	13	10	9	18
78	2	16	12	12	29	20	8	12	12	13	9	12	19
64	3	12	11	11	29	23	8	12	13	13	9	11	20
97	0	14	10	11	26	24	9	13	12	14	10	11	19
35	15	14	9	12	31	21	9	10	11	14	9	11	16
35	20	12	10	13	29	23	8	13	11	13	9	11	20
56	20	13	13	12	30	21	10	10	14	14	12	9	18
50	17	14	16	11	29	24	10	10	11	13	9	12	18
31	10	14	12	11	28	23	9	13	12	14	11	11	20
80	4	13	17	11	30	21	9	13	11	13	11	11	19
103	0	12	10	12	29	22	9	10	13	13	10	11	19
103	2	14	15	13	28	24	8	12	11	14	9	11	18
56	3	13	14	13	29	23	10	12	12	13	10	11	19
76	0	14	13	11	28	23	9	10	11	14	10	11	17
66	4	14	10	13	29	21	9	12	12	13	9	11	20
97	30	16	10	12	31	23	9	13	12	13	11	10	21
101	6	13	18	12	29	20	9	12	14	14	9	11	19
46	30	13	16	12	27	22	10	12	13	14	9	11	18
73	8	14	13	13	29	20	9	10	12	14	9	10	18
72	8	14	10	13	29	21	9	10	12	13	11	11	18
51	13	14	13	12	28	23	9	13	12	14	11	10	17
50	15	15	12	11	27	22	10	12	12	13	10	11	20
33	0	13	10	12	27	21	9	10	11	14	8	12	16
73	21	16	11	12	28	22	9	10	12	13	11	10	18
54	28	15	10	11	30	23	10	12	12	13	10	11	16
48	0	13	13	11	29	22	9	12	12	14	10	11	18
95	28	13	13	12	27	21	9	12	12	13	10	10	18
48	14	14	10	12	30	23	9	10	12	13	9	11	20
54	5	14	12	12	29	23	9	12	12	13	9	11	18
45	17	14	11	11	29	23	9	13	13	14	9	10	19
45	9	13	13	12	28	23	9	10	12	13	9	9	18
77	18	14	13	13	28	21	9	9	12	13	9	11	19
42	23	13	14	12	29	22	10	15	11	14	10	9	20
73	23	14	12	11	28	23	9	10	12	14	9	13	19
45	19	13	13	11	29	23	9	12	11	13	9	11	18
68	0	13	19	12	28	23	9	10	12	14	10	11	19
55	2	12	10	12	27	22	9	11	12	14	9	10	18
71	1	13	12	11	28	21	9	10	13	14	9	11	18
73	48	14	18	12	29	23	10	13	12	13	11	10	17
51	10	13	13	11	27	22	8	10	13	14	9	9	18
45	8	13	10	13	27	24	9	12	12	13	9	11	18
102	0	14	19	11	29	25	9	13	12	13	9	10	18
97	22	15	12	12	31	25	9	10	13	13	9	11	20
70	17	15	13	12	28	22	9	12	12	14	10	10	17
34	1	15	13	13	28	22	10	13	13	14	11	11	18
46	2	12	13	12	31	24	9	10	11	14	9	12	18
62	9	14	10	12	28	22	9	12	14	13	9	10	18
47	12	14	16	12	28	24	9	13	11	13	8	11	18
100	7	14	18	11	29	23	9	11	11	13	10	10	18
38	36	15	17	12	27	22	10	9	12	13	9	9	18
38	5	14	13	12	28	23	9	10	12	14	8	11	18
97	2	14	13	13	29	20	9	10	12	13	8	9	19
59	8	13	10	12	28	23	9	10	13	13	9	9	18
71	26	14	11	12	27	22	9	10	11	14	11	10	18
50	12	13	9	13	28	24	9	12	13	13	9	12	19
38	25	15	16	11	27	22	9	12	13	13	9	11	18
106	3	13	13	13	29	20	9	10	11	14	9	11	18
92	31	13	16	12	27	24	10	13	12	14	8	11	18
111	0	15	15	14	28	24	9	13	12	14	9	10	18
45	16	13	11	13	27	23	9	11	11	13	9	10	19
94	10	12	17	12	30	22	9	10	12	13	11	9	18
54	10	13	15	13	28	22	9	13	12	13	9	10	20
100	3	13	13	11	29	23	10	10	11	13	9	10	17
102	19	13	9	12	28	24	11	10	13	13	10	10	19
89	0	15	13	11	29	21	9	10	12	13	11	11	18
70	12	16	14	12	28	23	9	12	13	13	11	12	20
37	6	15	17	13	27	25	10	12	12	13	10	10	20
43	3	15	17	14	28	23	9	10	11	13	10	10	17
42	17	13	11	12	27	23	8	13	12	14	11	12	17
31	24	12	13	12	27	23	8	12	12	13	9	12	20
90	3	13	15	13	27	25	9	13	12	13	9	11	16
56	25	14	17	12	27	23	10	13	12	13	9	11	19
80	4	13	15	12	27	23	10	10	12	13	9	11	18
106	6	14	10	12	28	22	10	13	11	14	9	11	18
68	17	13	12	12	27	23	9	10	11	14	10	11	19
91	28	14	13	12	27	22	9	13	11	14	11	12	20
44	6	15	9	12	29	22	8	10	10	13	9	11	20
63	4	13	11	13	29	24	9	10	11	14	11	11	18
30	31	14	10	12	27	23	10	12	13	14	9	11	18
50	32	14	11	12	26	22	9	15	11	14	11	10	19
101	8	13	14	12	30	23	9	10	11	15	11	10	18
41	6	13	10	13	28	22	11	12	14	13	8	11	18
37	33	13	15	11	27	22	10	13	13	13	8	12	18
78	3	14	18	10	29	20	9	10	11	13	8	10	18
49	20	14	14	11	30	22	10	13	13	13	10	12	19
54	1	13	12	13	28	24	9	10	12	13	8	10	18
107	10	13	15	11	27	23	9	11	11	13	9	11	19
103	1	14	17	12	27	23	9	10	12	13	10	12	19
64	3	15	11	13	29	22	10	10	10	13	9	10	18
41	11	16	13	12	27	22	9	11	11	13	10	12	18
64	5	14	11	12	28	23	9	12	11	14	8	9	19
50	22	13	13	11	26	24	9	13	13	13	10	10	17
26	0	12	15	11	29	23	9	10	13	13	8	11	18
67	0	15	14	11	27	23	9	10	13	13	9	10	18
49	2	14	12	12	28	22	9	12	12	12	9	13	18
103	28	14	14	13	30	24	9	12	11	13	11	10	17
102	34	12	10	11	28	24	10	10	11	13	10	10	20
98	8	14	12	12	29	20	10	10	13	14	8	10	17
93	14	14	13	11	27	23	10	10	12	14	9	11	17
47	33	13	12	11	28	21	9	12	12	14	9	10	18
61	3	13	19	12	27	24	10	10	13	15	9	11	19
45	7	13	13	11	28	24	10	10	13	13	10	10	19
52	7	13	13	12	29	25	9	10	12	14	11	10	19
91	6	14	13	13	28	24	10	10	13	14	9	10	18
72	0	16	14	12	27	22	9	10	11	13	11	12	18
26	10	13	10	11	27	23	10	12	13	13	9	11	20
96	1	14	13	12	29	21	9	15	11	13	10	10	18
44	46	14	15	12	29	23	9	11	11	13	9	12	17
48	13	14	14	12	28	22	9	12	11	13	10	10	20
69	4	13	18	12	29	24	9	10	12	14	10	10	19
73	9	12	12	11	30	23	8	12	13	13	11	10	17
79	4	13	10	11	27	23	10	10	13	14	9	10	19
40	6	14	10	12	28	21	9	11	11	13	11	12	18
80	18	12	12	12	28	22	9	13	12	13	11	11	19
69	16	14	12	13	29	22	9	12	12	15	9	13	19
102	0	14	9	12	29	24	9	13	13	13	10	11	20
34	19	12	10	11	28	22	8	10	13	14	9	10	18
86	33	14	14	11	31	23	9	12	12	15	10	9	18
41	3	14	16	13	29	23	9	13	12	14	10	11	19
50	40	12	13	11	30	22	9	13	13	14	9	11	16
105	8	15	11	12	29	22	9	10	12	13	10	11	20
64	4	13	18	11	29	23	9	14	11	13	9	9	18
87	19	14	13	11	29	22	9	10	12	14	10	9	19
47	2	14	13	12	29	23	10	11	12	14	11	9	20
96	14	14	12	13	28	22	9	12	11	12	9	10	19
103	6	14	17	13	28	24	9	10	12	13	9	10	18
58	1	12	15	12	30	23	9	10	12	14	9	10	18
34	4	15	12	12	27	22	10	14	13	13	10	10	19
104	44	15	11	12	28	23	9	10	13	13	9	11	17
105	9	14	18	12	29	24	10	13	12	15	10	11	19
56	2	13	10	13	29	23	9	12	11	14	8	10	17
38	0	12	13	13	29	23	9	10	11	13	9	9	18
72	10	13	11	13	27	23	9	11	11	13	9	10	19
39	2	12	15	12	29	24	10	10	11	13	10	9	18
102	19	12	13	12	31	24	9	10	11	14	9	12	18
61	2	12	11	11	26	23	10	10	11	12	9	11	18
98	20	14	18	13	29	21	10	12	12	13	9	11	18
99	5	13	10	11	29	22	10	12	12	13	9	11	18
50	4	14	12	12	28	23	8	10	12	15	8	11	19
42	11	14	13	13	27	24	9	12	12	14	8	10	18
86	21	16	13	13	29	21	9	10	12	14	10	12	20
68	24	14	20	12	31	23	9	13	11	14	9	9	19
84	31	13	11	12	29	22	10	12	12	14	10	10	18
112	8	13	16	12	28	23	9	13	12	13	9	10	19
80	39	13	17	12	28	21	9	10	11	14	9	9	17
104	3	15	13	12	28	25	9	10	13	14	10	11	18
104	14	13	11	12	31	23	10	12	12	13	10	9	19
100	2	14	14	13	30	21	9	10	11	13	10	11	19
85	12	13	12	12	27	22	9	13	13	13	11	12	19
54	1	14	16	14	28	22	9	10	11	13	9	9	18
65	4	14	10	11	28	23	9	10	12	13	9	9	18
44	2	14	10	12	28	21	9	11	11	13	11	12	18
43	27	13	16	11	26	22	11	12	12	13	9	11	18
39	20	13	10	12	30	23	9	10	13	13	9	11	19
61	6	15	13	13	28	21	9	10	12	14	9	9	20
49	4	14	11	13	30	23	10	10	12	13	10	11	19
68	0	14	20	11	29	24	9	10	11	15	9	11	19
56	0	14	17	11	29	23	9	10	12	14	9	10	18
65	10	13	11	12	28	21	9	13	12	13	11	10	19
38	11	14	13	11	29	22	9	12	12	14	11	10	19
49	5	16	14	11	28	23	10	10	11	14	9	10	19
85	8	13	10	13	29	23	9	13	12	14	10	10	18
67	9	14	14	11	29	23	10	13	13	15	9	11	18
50	11	13	12	13	28	25	9	12	13	13	9	11	18
55	7	13	17	12	31	22	9	10	12	13	9	11	20
41	3	13	10	11	27	22	9	10	11	14	9	9	18
95	21	16	10	13	28	23	8	10	11	13	9	10	19
79	18	14	15	12	28	23	9	12	12	15	8	10	19
57	24	15	17	13	29	23	9	13	11	15	9	10	19
67	5	13	14	12	29	22	10	13	11	15	9	12	18
34	18	13	10	11	26	21	10	11	12	15	11	12	19
66	11	14	10	13	28	22	10	10	12	14	10	12	18
67	8	12	14	12	27	22	10	10	12	13	11	12	17
98	3	13	17	13	28	21	9	11	12	14	8	10	16
92	19	13	16	12	27	21	9	10	12	13	10	11	17
59	11	13	13	12	29	23	9	10	12	14	10	11	17
77	11	12	17	13	28	22	9	12	11	14	10	10	19
50	24	14	19	13	27	23	9	10	12	12	11	9	18
101	43	13	15	12	29	22	10	10	11	15	9	10	20
88	20	13	13	13	29	21	10	10	12	13	9	11	18
65	36	13	12	12	27	23	10	12	13	15	11	12	18
51	23	13	12	13	29	23	9	10	12	13	10	9	18
70	49	14	13	13	29	21	9	10	12	13	10	11	17
88	26	13	16	12	27	22	9	10	14	14	9	9	18
67	3	13	10	13	27	23	9	10	11	14	9	10	16
115	20	15	11	12	28	24	9	11	12	13	9	11	18
95	35	13	12	12	29	25	10	10	11	13	10	11	18
74	29	13	15	13	29	24	9	13	11	13	10	11	19
72	3	14	10	13	29	23	9	10	12	15	10	12	17
75	1	13	15	11	28	24	9	10	11	13	11	11	19
69	3	14	18	10	29	20	9	10	11	13	8	10	18
114	44	15	12	12	28	23	9	9	12	14	11	10	18
90	2	13	12	11	29	23	10	10	12	13	9	10	18
103	15	15	16	13	27	22	9	12	11	13	9	9	19
36	12	16	12	12	28	23	9	11	12	13	9	10	17
99	4	16	18	12	28	21	9	10	13	14	9	11	18
85	36	15	14	13	29	22	10	11	12	15	9	8	18
61	3	14	12	12	28	23	9	13	12	13	11	11	17
80	2	16	13	12	30	23	9	10	12	13	10	10	19
53	24	13	16	11	31	21	10	12	12	13	9	11	19
50	19	14	10	11	29	23	9	10	11	14	11	9	19
78	10	12	11	11	28	23	9	12	12	13	8	9	17
41	0	15	12	13	29	22	8	10	12	13	9	10	17
42	0	13	17	12	27	23	10	14	11	15	10	12	19
68	5	14	12	12	28	23	10	12	12	14	9	11	19
71	3	14	17	12	27	22	10	14	11	13	9	11	19
57	0	13	11	12	27	20	10	10	12	14	10	12	18
55	1	14	13	13	28	23	9	10	12	13	9	9	20
71	19	14	13	12	28	24	9	12	12	13	9	12	20
90	27	16	13	11	30	23	9	11	12	14	9	12	18
45	32	14	13	12	28	22	9	12	12	13	9	10	18
72	9	13	16	12	28	21	10	10	11	13	9	9	18
103	27	12	13	12	28	22	10	12	13	13	9	10	20
115	14	12	10	11	27	23	9	10	12	15	9	11	19
38	0	15	12	12	26	21	8	11	12	12	9	11	19
104	10	14	16	13	26	23	11	12	10	13	11	10	20
74	21	14	16	12	29	22	10	10	13	14	10	10	19
64	11	13	14	11	26	24	10	10	12	14	10	11	18
54	14	14	10	13	26	23	9	12	12	13	9	11	17
103	2	13	15	12	29	22	9	12	12	13	9	9	18
99	0	13	15	12	27	25	9	10	11	14	9	11	18
105	14	13	17	13	27	23	9	13	12	13	10	12	18
96	7	12	10	11	28	21	10	12	11	14	9	11	18
48	0	15	12	12	29	23	8	10	11	13	10	12	19
26	7	13	13	12	28	24	9	10	12	13	9	11	20
88	0	14	17	12	27	22	10	13	12	13	9	10	18
43	14	13	12	13	27	23	9	12	12	13	10	10	19
102	0	12	13	13	28	21	9	12	12	14	10	11	18
78	0	14	14	12	29	22	10	13	11	13	11	12	20
70	28	14	9	12	28	23	9	10	12	13	11	11	18
60	2	16	18	12	28	23	9	12	11	13	9	11	17
89	9	14	10	12	27	23	9	10	13	14	9	11	18
102	19	12	13	14	26	21	10	10	12	14	11	10	19
98	25	12	10	11	27	23	9	12	13	14	8	11	20
95	3	12	16	12	30	22	9	10	12	13	10	12	17
83	23	13	12	12	27	20	10	12	11	12	11	11	17
69	2	13	13	12	29	24	9	10	12	14	9	11	19
92	3	12	13	11	27	23	10	12	12	14	9	10	17
75	10	14	10	13	27	23	9	12	12	14	11	10	17
90	22	14	11	12	27	22	10	10	11	13	10	9	19
44	6	14	18	12	29	24	9	10	11	13	10	13	18
104	9	12	10	12	27	22	9	10	13	13	8	11	18
55	22	14	11	13	29	23	9	10	12	14	10	9	21
59	34	14	14	12	27	23	9	12	13	13	9	11	19
30	3	15	16	13	28	24	10	13	11	14	11	11	18
70	18	15	12	11	28	23	9	11	12	13	10	11	20
94	0	14	12	12	30	22	10	13	12	13	8	11	17
112	27	14	17	11	28	21	9	13	12	14	10	12	19
34	4	14	13	12	27	20	9	10	12	14	11	11	19
70	16	14	14	13	28	24	9	13	13	15	9	9	18
58	35	13	11	13	28	23	8	10	12	13	9	9	21
89	18	16	13	12	29	23	9	10	11	13	9	11	19
81	8	14	12	12	29	22	9	10	11	13	9	11	17
68	38	13	13	12	28	23	10	12	12	14	9	10	17
72	1	13	16	11	28	23	9	11	12	14	9	10	17
41	3	14	18	12	30	23	9	13	12	14	8	11	19
76	18	15	20	11	27	23	10	12	12	13	10	11	20
79	18	14	13	13	28	23	9	10	12	13	9	9	20
93	0	12	16	12	27	23	9	10	14	13	10	10	17
58	6	12	10	12	28	23	9	13	12	13	9	10	19
33	26	15	11	11	30	23	9	10	12	13	11	10	19
106	29	13	11	12	31	23	10	12	12	13	10	9	19
75	10	15	10	12	27	21	10	10	11	15	10	10	17
90	1	15	10	12	28	24	9	11	12	13	9	10	19
106	4	13	11	12	29	23	9	10	11	13	10	11	18
53	2	14	11	12	27	23	10	13	13	13	10	10	17
94	44	13	11	11	27	24	9	10	11	14	9	12	18
72	0	13	12	12	28	23	9	9	11	13	9	9	17
94	35	15	13	12	30	23	9	11	13	15	9	12	19
76	29	13	14	12	27	22	10	12	11	13	10	9	18
107	47	14	13	12	28	23	9	10	12	14	10	10	17
74	19	15	13	13	29	25	9	9	14	15	11	12	19
102	0	13	15	12	28	24	10	12	12	15	11	11	18
105	26	14	12	11	26	22	10	13	13	13	9	14	16
82	41	13	16	12	27	24	9	12	12	12	9	10	17
52	2	13	18	12	28	23	9	10	12	14	12	10	19
31	23	12	11	12	29	24	10	12	12	13	9	12	20
99	20	15	10	12	28	25	9	14	12	13	10	11	18
98	12	14	17	12	29	22	9	12	11	13	11	11	19
45	0	15	14	12	28	23	9	12	12	15	11	10	19
47	30	13	15	12	29	22	9	12	12	13	9	9	18
67	2	15	13	11	29	23	9	10	11	13	10	12	18
31	34	16	10	12	25	24	9	13	12	13	9	11	19
39	3	14	13	13	28	25	9	12	12	13	11	10	17
56	10	16	14	13	30	22	9	10	12	13	9	10	19
60	3	14	10	12	26	21	10	10	12	14	10	12	18
94	1	16	10	12	28	24	9	11	13	14	9	12	17
90	15	13	12	12	27	23	9	12	11	13	9	12	19
56	13	12	14	11	28	23	10	15	13	13	11	9	20
50	33	13	12	12	27	23	9	12	12	13	10	10	20
67	9	15	12	12	28	24	10	13	12	14	10	12	20
97	7	14	11	12	28	24	10	12	12	14	10	11	19
76	4	14	10	13	29	23	10	10	11	14	9	10	19
88	50	13	16	12	29	23	10	12	12	13	9	10	19
112	20	15	13	11	27	22	10	13	12	14	10	11	19
69	0	13	11	13	28	21	9	10	12	14	11	11	20
73	46	15	11	12	28	23	9	13	12	14	10	10	18
91	23	14	16	12	29	22	9	13	12	13	9	12	18
103	9	13	13	12	28	24	9	11	12	14	10	12	18
117	21	14	10	11	28	22	9	12	12	13	9	11	19
121	33	13	11	12	29	22	10	12	12	13	10	10	18
86	0	15	10	14	28	23	9	12	12	13	9	11	18
65	1	13	13	12	27	23	10	10	11	13	10	9	19
72	45	15	12	12	28	23	9	12	11	14	11	11	19
94	31	13	12	12	28	24	9	13	11	14	10	11	19
50	0	14	10	12	29	22	10	11	12	14	10	10	20
45	16	14	14	13	28	24	9	13	13	15	9	8	18
105	24	13	13	12	28	23	9	10	12	13	9	9	18
113	0	12	13	11	28	21	9	10	13	13	9	10	18
69	2	13	14	12	29	22	11	12	13	13	11	11	18
69	12	13	16	12	27	24	10	13	12	14	8	11	18
38	4	14	10	11	28	22	9	9	12	14	11	9	18
103	8	16	17	14	29	23	10	13	12	13	11	11	16
69	11	14	13	12	28	22	10	12	13	14	11	9	19
80	1	16	9	11	27	21	10	12	12	13	11	11	17
106	0	14	17	12	27	24	9	10	12	13	8	9	18
79	14	16	13	12	27	22	10	12	13	14	8	9	17
51	0	14	10	13	29	23	8	12	12	13	9	10	16
43	5	13	12	11	32	22	9	10	12	13	11	10	19
88	2	14	19	13	28	23	9	13	11	15	10	11	18
72	34	13	17	12	29	23	9	11	12	13	9	12	18
85	25	13	10	12	29	23	9	13	12	14	10	10	19
44	4	13	15	12	27	25	10	12	12	13	10	10	18
56	12	13	15	12	30	24	9	12	12	14	9	10	19
65	6	14	12	11	29	24	9	13	12	15	8	10	19
105	20	13	12	12	29	22	9	13	12	13	11	10	19
39	9	15	13	12	28	23	10	12	14	14	9	11	19
38	10	15	9	12	29	24	10	12	12	14	9	10	20
94	16	15	16	11	29	21	9	10	13	14	9	11	20
42	21	15	15	12	30	23	9	12	12	14	9	10	20
61	9	13	10	11	27	23	10	12	13	13	9	11	20
47	11	15	13	12	28	22	10	11	12	13	9	11	18
101	7	14	10	11	28	24	9	11	11	14	9	12	17
73	24	14	10	12	27	22	10	10	12	13	9	12	17
68	0	14	10	11	29	23	10	12	12	15	10	10	18
68	0	14	14	12	27	22	9	13	11	14	9	10	17
88	13	14	15	12	29	22	9	13	12	13	9	10	20
38	10	13	14	12	27	24	9	12	11	13	9	9	19
47	15	15	15	13	28	23	9	12	12	14	9	11	18
97	3	15	13	12	27	24	8	10	12	13	10	10	18
85	29	15	12	12	26	24	9	12	11	13	9	10	18
46	7	16	11	12	30	23	9	10	11	13	9	10	18
82	5	14	12	12	29	22	9	10	11	14	11	11	17
103	1	15	13	11	28	22	8	11	12	13	9	10	17
108	25	15	11	13	29	20	10	12	11	14	11	12	18
79	2	13	14	13	28	25	9	10	12	14	8	12	18
42	19	14	12	11	28	23	9	13	13	13	11	10	18
67	7	13	17	13	27	23	9	13	12	13	10	12	18
47	0	14	13	12	30	24	9	10	12	13	8	9	18
113	5	13	9	13	28	24	9	10	11	13	11	11	19
78	7	13	10	12	31	24	9	11	12	13	10	9	18
92	14	14	11	12	27	23	9	10	12	13	9	12	19
46	18	14	13	12	27	22	11	14	12	13	10	11	20
85	30	14	13	12	28	23	9	10	12	14	10	10	18
46	6	13	14	12	27	23	10	12	14	13	9	11	21
79	3	12	17	12	27	23	9	10	13	13	8	12	18
46	7	14	11	11	29	20	9	10	12	13	9	11	19
100	31	13	15	12	28	24	10	12	12	15	11	11	18
29	1	12	12	11	28	22	9	10	12	13	9	10	20
66	2	16	15	11	27	20	9	10	12	15	10	11	18
100	5	13	13	13	29	22	9	12	12	13	11	10	20
88	17	13	12	11	27	22	10	13	14	14	9	11	17
103	1	14	17	12	27	22	9	9	13	14	8	11	19
54	0	15	12	12	29	23	9	12	12	13	9	11	18
42	5	13	11	12	27	23	8	13	12	14	11	12	17
91	5	15	15	13	28	22	10	10	12	13	9	10	19
100	1	14	15	12	29	23	9	10	14	14	9	11	19
77	34	16	14	13	30	22	9	10	12	13	9	10	19
84	3	14	13	12	27	22	10	12	13	13	9	10	18
18	3	14	12	12	28	23	9	13	12	13	11	11	17
58	22	13	17	11	27	21	10	12	12	13	9	11	19
44	0	12	12	11	27	22	10	12	13	13	10	10	20
68	5	13	9	12	29	23	9	12	11	14	9	11	19
52	21	13	11	12	29	22	8	12	12	13	11	12	18
109	25	13	14	12	30	21	9	13	12	14	9	11	19
78	50	13	14	12	29	25	9	13	12	14	10	10	17
84	35	14	10	13	28	22	9	11	11	13	8	9	19
45	11	15	11	12	29	22	10	13	11	13	10	10	18
46	1	12	20	12	27	22	9	10	12	13	11	10	19
87	34	14	10	12	28	22	9	10	12	14	9	11	17
75	10	13	10	12	28	23	10	10	12	13	9	9	18
31	0	14	12	12	29	23	11	12	13	15	10	10	19
100	0	13	10	13	29	23	9	12	11	14	8	10	17
71	1	12	17	13	29	23	8	12	12	13	11	10	19
76	0	13	10	11	28	22	11	11	13	13	11	10	17
45	7	13	12	12	29	22	9	10	14	14	9	10	18
78	17	16	13	13	28	24	10	11	11	15	11	9	20
53	19	12	16	12	28	21	9	13	12	15	9	11	19
114	4	14	13	12	29	23	10	13	13	14	9	9	19
27	13	14	15	12	30	23	9	10	12	14	12	11	18
100	9	13	17	12	29	23	9	12	13	12	9	10	19
14	37	16	11	11	28	21	9	11	12	14	11	9	18
45	0	14	13	12	29	21	9	13	13	12	9	12	19
109	19	14	12	12	29	22	10	11	12	14	9	10	18
98	46	14	12	12	28	23	9	12	11	13	10	10	20
100	0	15	13	11	29	24	9	10	11	13	9	10	19
62	23	16	15	12	30	23	10	12	12	13	10	11	19
85	38	13	15	13	28	23	9	12	12	15	8	11	19
42	0	15	12	12	28	24	10	13	12	14	10	12	20
99	4	16	19	12	30	24	9	15	11	13	9	11	18
94	8	14	13	11	29	22	11	12	12	14	11	11	20
51	0	12	14	13	28	24	9	13	12	14	10	11	18
47	3	15	15	12	27	22	10	13	12	14	11	12	17
66	36	14	10	13	28	24	9	13	12	14	9	11	19
71	1	15	15	14	28	24	9	13	12	14	9	10	18
51	10	14	13	12	29	21	9	15	11	13	10	10	18
61	2	14	14	12	28	22	10	10	12	14	9	10	19
98	16	14	11	11	29	23	9	10	12	13	9	10	19
85	21	13	14	11	29	23	9	12	12	13	10	10	19
75	7	13	12	12	29	23	9	13	11	13	9	10	19
36	7	13	10	13	28	22	9	10	12	13	9	11	18
74	0	13	20	12	31	23	10	10	12	15	10	11	19
70	27	13	20	12	29	24	10	11	12	15	12	10	18
56	21	14	13	12	29	23	10	13	13	14	9	9	19
102	34	15	11	12	29	24	10	10	13	15	11	9	17
102	5	13	14	12	27	23	9	13	12	13	9	12	20
79	32	16	13	11	28	23	9	10	12	13	11	10	18
43	17	14	12	12	28	23	10	13	11	13	10	12	18
82	26	13	11	12	28	22	10	10	12	13	9	12	17
97	20	14	13	12	29	21	10	13	11	14	8	10	20
76	21	14	15	11	29	21	10	10	13	13	10	12	19
79	5	14	17	13	29	22	9	10	11	15	9	12	19
108	0	14	11	12	27	23	10	12	12	13	9	10	19
77	3	15	13	13	28	21	9	10	12	14	9	10	20
113	25	14	18	11	28	22	8	9	11	13	10	10	18
110	2	13	10	13	29	22	9	13	13	13	10	10	17
108	12	13	14	11	29	24	9	12	11	14	9	10	20
89	3	12	15	12	30	23	9	10	12	14	9	10	18
92	20	13	18	11	29	25	9	10	11	13	9	11	17
47	5	13	10	13	28	22	10	12	11	14	9	12	18
56	24	16	14	12	29	21	10	10	11	13	9	9	18
62	9	17	17	13	30	23	9	13	12	13	9	13	21
92	2	14	13	12	28	23	10	10	11	13	9	10	18
75	0	15	13	12	30	22	9	12	12	12	12	11	19
23	22	13	10	12	28	23	10	12	12	14	12	11	19
112	35	15	13	12	29	20	10	13	11	14	9	10	19
94	23	14	15	11	30	24	9	10	12	14	9	11	17
40	2	13	15	11	27	23	9	10	12	13	10	10	19
83	9	13	16	12	27	24	10	13	12	14	8	11	18
54	3	13	10	11	27	23	9	10	11	13	9	10	19
106	33	14	16	12	30	22	9	12	11	14	9	10	20
63	28	15	11	11	29	23	10	13	12	13	11	12	19
96	44	14	12	11	27	22	9	13	11	13	9	11	18
47	12	13	13	13	27	24	9	12	12	12	9	11	18
44	2	13	13	12	29	22	9	11	12	14	8	14	19
40	6	12	15	12	28	21	10	9	14	14	11	13	17
90	0	14	16	12	28	23	10	12	11	13	9	12	19
64	19	13	13	12	29	22	10	12	11	14	11	11	20
87	18	12	13	12	30	23	8	10	14	13	10	13	20
61	1	15	16	12	31	23	9	13	12	14	9	9	19
64	28	13	16	12	28	22	10	12	11	14	10	11	19
68	6	15	13	12	27	22	10	14	12	13	10	10	20
86	0	14	11	12	29	21	10	12	13	13	10	10	18
95	0	15	15	13	28	20	9	10	11	15	11	11	17
80	7	13	10	11	26	22	10	14	12	13	10	12	19
96	3	14	14	12	27	23	9	9	12	13	11	9	18
52	25	13	15	13	28	22	9	12	12	15	8	11	19
100	0	14	15	12	27	23	8	10	12	14	10	11	19
69	14	14	15	12	28	22	9	12	13	13	11	9	19
68	17	15	15	12	28	23	9	12	13	13	9	11	20
51	4	13	12	12	29	22	9	12	12	14	11	10	16
93	0	15	18	11	29	23	10	10	11	15	10	11	18
48	14	14	11	12	27	23	10	12	12	14	9	11	19
112	1	14	13	12	28	23	9	13	12	14	11	10	17
44	4	14	16	12	29	21	9	10	12	14	11	11	18
43	5	12	11	12	27	23	8	13	12	14	11	12	17
53	0	14	14	11	30	22	9	13	13	13	9	10	18
106	7	14	16	11	28	22	10	13	12	13	9	11	20
57	2	13	12	13	26	20	9	12	13	13	9	11	19
107	2	16	12	12	28	23	10	10	12	14	9	12	17
64	18	13	12	12	28	23	10	10	12	13	9	11	18
56	0	12	13	12	28	23	10	12	12	14	9	10	17
52	4	15	12	13	28	24	10	13	11	14	11	11	17
96	1	14	10	11	27	24	8	10	12	13	9	11	18
103	10	13	14	12	29	23	9	13	12	14	9	11	19
56	19	13	13	13	27	22	9	10	12	14	11	10	18
46	1	13	12	12	29	23	9	10	12	13	11	12	19
74	5	14	18	12	29	24	10	10	12	13	8	11	19
82	15	16	13	12	28	24	9	10	12	13	11	12	20
53	30	12	17	11	28	20	9	12	11	14	8	11	19
45	11	14	17	12	29	22	9	10	11	13	10	11	18
50	5	13	15	12	27	24	9	12	11	14	10	10	21
34	0	14	11	12	30	23	10	11	11	13	10	12	18
36	21	14	10	12	30	22	10	12	12	15	9	12	17
67	3	14	18	12	30	23	10	10	12	13	9	9	19
48	12	16	10	12	28	24	9	11	13	14	9	12	17
84	15	15	11	11	30	23	9	10	12	13	11	10	19
74	0	14	14	13	31	23	9	11	11	14	10	11	18
113	43	16	16	11	30	22	10	12	12	13	11	10	18
79	8	13	10	12	30	20	9	9	11	14	9	11	18
107	24	12	12	12	27	22	9	13	12	14	8	10	19
106	0	14	11	12	27	25	9	10	12	13	9	12	19
73	17	14	16	12	31	23	11	10	12	13	9	10	19
86	13	13	13	11	28	20	9	10	11	13	9	11	18
101	11	16	13	11	27	24	10	12	12	14	11	10	18
46	3	13	11	11	28	22	9	13	13	13	9	11	20
75	11	12	14	13	28	20	10	13	11	14	9	11	18
48	3	13	14	12	27	22	10	12	11	13	10	9	18
75	36	14	12	13	29	22	9	13	11	14	10	11	19
68	0	14	11	11	26	22	9	12	11	13	8	10	17
104	0	12	14	13	28	21	9	10	12	13	9	11	19
97	17	13	15	12	29	20	9	10	11	13	9	11	18
54	0	15	13	12	28	23	9	10	12	13	8	11	19
100	1	16	12	11	27	20	9	12	11	13	9	9	17
94	0	12	15	13	27	22	10	13	12	13	9	9	20
41	8	15	15	12	30	21	10	10	11	14	10	13	18
83	13	15	11	12	27	24	9	10	12	12	9	11	19
53	10	13	13	11	28	23	9	13	12	13	8	12	19
105	6	14	10	12	27	22	9	10	12	13	10	9	18
64	12	13	17	12	29	23	10	12	12	13	10	9	19
48	3	13	13	11	28	24	10	11	12	14	10	10	18
77	0	13	12	11	28	23	9	12	11	14	9	10	17
65	16	14	14	11	28	23	10	13	12	14	11	9	17
55	2	13	17	12	27	22	10	10	14	14	10	10	19
95	6	13	12	12	29	25	9	12	14	15	11	11	20
113	0	12	12	12	29	22	10	12	12	14	9	11	18
68	21	15	11	11	30	23	9	10	12	13	11	10	19
107	2	14	16	12	30	23	9	10	12	15	9	12	19
88	7	14	10	13	29	21	9	10	12	13	11	11	18
