# Supplementary material for: Using game theory to thwart multistage privacy intrusions when sharing data
Source: Sci Adv. 2021 Dec 10;7(50):eabe9986. doi: 10.1126/sciadv.abe9986 (PMC8664254; doi:10.1126/sciadv.abe9986)
Supplement: Supplementary file 2 — Data S1 [file sciadv.abe9986_data_s1.zip › sciadv.abe9986_data_s1/DemoKAnonymization/exp/2058/data/target_data/i60.csv]

YOB	State	STR1	STR2	STR3	STR4	STR5	STR6	STR7	STR8	STR9	STR10	STR11	STR12
109	29	14	9	13	29	24	8	14	12	15	9	11	19
69	7	13	12	11	28	23	8	10	11	14	11	10	16
83	16	14	12	12	30	24	10	13	12	13	10	11	17
37	37	16	11	12	28	23	8	10	12	13	11	13	18
44	5	13	15	12	26	24	10	13	12	15	9	12	20
75	18	13	13	12	27	25	8	12	12	13	9	10	18
86	16	13	10	13	27	22	9	14	11	14	9	11	19
51	7	14	10	11	28	21	10	10	12	14	9	11	18
92	4	15	13	12	27	24	8	10	12	13	10	10	18
34	1	14	11	13	27	23	10	13	12	13	9	11	18
79	27	13	14	12	30	24	10	12	11	14	9	11	20
92	6	13	11	11	29	22	9	13	13	13	11	10	19
96	6	13	11	11	29	21	9	10	11	13	8	10	20
71	42	13	10	12	27	23	9	9	12	14	9	11	19
52	5	12	14	11	28	21	8	10	12	13	9	13	18
79	17	13	16	12	27	23	8	10	13	13	9	10	17
53	14	14	13	11	29	22	9	10	12	14	9	12	18
55	21	14	12	13	28	23	9	10	13	13	10	11	15
69	26	13	19	12	31	23	10	10	12	15	10	11	19
74	36	15	19	12	26	24	9	12	12	14	10	10	20
97	9	13	10	12	28	23	9	12	13	13	10	11	20
94	5	15	12	12	29	22	9	13	13	14	11	11	20
91	9	13	12	12	28	21	9	12	12	13	9	8	20
71	1	12	10	11	28	21	10	15	11	14	9	10	17
110	1	14	12	12	29	22	9	10	11	14	11	11	17
93	18	13	13	12	27	22	9	10	13	14	10	13	18
100	23	14	16	13	27	21	9	14	11	14	10	10	19
29	8	15	13	12	28	23	9	12	12	13	9	10	19
42	31	15	12	12	30	22	9	11	11	13	10	10	18
93	0	14	17	12	27	22	10	14	11	13	9	11	19
64	2	13	10	12	29	24	9	10	13	13	9	10	20
111	0	15	15	12	27	23	9	11	12	14	9	11	19
36	0	13	17	11	30	23	9	11	11	13	9	12	20
102	28	13	10	12	30	22	9	14	12	13	9	12	20
49	3	14	12	12	28	21	9	12	12	13	9	13	19
53	10	12	10	12	28	23	11	12	12	13	11	9	18
55	0	15	13	12	29	20	10	10	11	13	9	10	17
78	0	13	11	12	29	23	9	13	12	13	11	11	17
99	5	14	12	11	28	22	11	10	12	13	9	11	19
57	17	14	10	12	30	25	10	13	11	13	9	10	17
106	33	12	15	12	30	23	9	10	12	14	9	10	18
49	5	14	19	13	27	23	9	12	12	14	10	9	19
78	11	14	13	12	27	22	10	12	12	13	9	10	18
104	22	13	17	11	28	23	9	14	11	13	9	10	18
71	3	14	17	12	28	21	10	10	12	14	9	13	19
66	1	12	13	13	29	23	9	10	11	13	9	9	18
90	29	13	10	12	28	25	10	12	13	14	9	12	18
81	40	14	15	11	27	23	9	13	12	13	11	9	20
73	17	13	19	13	29	23	11	10	12	13	11	11	17
45	0	13	10	11	30	24	9	12	11	13	11	11	21
99	26	15	10	12	31	20	10	12	11	13	10	10	19
59	28	15	11	12	28	21	9	13	12	15	8	9	19
82	2	12	12	13	26	20	9	10	13	13	9	10	19
49	12	14	12	13	30	22	9	13	13	13	10	10	17
104	2	14	14	12	29	22	10	13	11	13	11	12	20
38	15	14	15	13	28	24	8	12	11	14	9	11	18
78	40	13	10	12	27	21	9	10	11	14	8	12	16
91	8	13	12	12	31	24	9	12	13	12	8	11	19
84	11	13	11	12	29	24	10	10	12	13	9	12	19
47	15	15	10	11	29	22	10	10	11	13	8	10	18
94	14	15	13	12	29	20	10	10	11	13	9	10	17
66	1	13	14	12	28	21	9	12	12	14	9	12	18
86	13	14	13	11	29	23	9	10	12	12	9	10	20
47	8	13	14	12	27	23	9	13	12	13	9	12	20
72	2	16	13	12	27	23	9	10	11	12	10	10	17
31	25	15	12	12	29	23	11	10	11	13	9	10	18
45	7	13	13	11	27	22	10	12	11	14	10	11	17
49	3	12	10	11	27	22	9	12	12	14	11	12	18
96	37	12	15	12	29	25	9	12	12	13	9	10	18
96	3	14	15	12	28	22	9	10	12	14	11	10	19
97	22	15	16	12	28	23	10	13	12	14	11	11	18
77	2	13	13	11	30	22	9	12	12	13	9	10	19
35	0	15	13	13	28	22	10	10	12	14	9	11	17
105	5	14	10	13	29	23	9	13	12	13	11	10	20
67	0	15	17	12	27	23	8	12	13	14	9	12	20
67	1	14	12	11	29	22	9	13	11	13	10	10	18
54	2	14	10	12	29	24	9	12	13	13	8	10	18
43	6	13	10	12	30	23	9	14	11	14	10	12	19
88	2	13	13	12	29	23	10	12	12	13	10	11	18
100	1	13	13	12	28	23	10	10	11	14	11	12	18
67	22	13	18	12	29	24	9	12	12	13	11	10	19
33	23	16	14	12	27	23	10	12	12	13	9	10	19
104	10	13	12	11	30	22	10	10	12	14	11	11	19
28	3	14	15	13	28	23	9	10	13	15	9	9	19
69	0	16	9	11	27	21	10	12	12	13	11	11	17
42	9	15	16	12	29	23	9	12	13	13	9	11	18
47	16	12	17	12	29	22	9	12	11	13	10	12	18
97	29	13	13	12	30	24	10	10	13	15	10	11	18
104	11	13	15	11	27	23	9	10	12	13	10	10	19
45	5	14	16	12	28	24	9	13	11	13	8	11	18
91	7	14	10	13	29	22	9	10	12	14	9	8	19
54	34	13	10	14	30	24	9	10	12	13	10	11	19
42	23	14	14	12	29	24	9	10	13	15	10	9	18
56	8	14	13	12	29	23	9	12	13	13	9	10	18
78	45	13	10	12	29	22	10	10	12	13	10	11	17
43	8	13	10	11	29	22	10	12	11	13	11	9	20
53	0	13	14	12	28	22	11	14	13	14	9	10	19
109	4	14	13	13	27	22	9	12	12	13	11	12	18
97	14	14	18	12	29	22	11	10	13	14	9	9	19
107	28	15	12	12	28	23	10	11	12	13	10	12	18
24	16	14	20	12	27	24	9	11	12	13	10	10	18
37	36	13	14	13	29	23	9	10	11	14	9	9	19
71	2	14	19	13	27	22	8	13	12	13	9	9	18
91	15	12	11	11	27	23	9	12	11	13	9	11	18
47	23	14	15	12	29	22	9	13	12	13	9	10	20
100	9	14	12	12	29	22	8	12	12	13	10	11	18
87	4	14	10	12	28	20	9	10	12	13	9	11	19
49	2	16	10	12	28	23	9	13	13	14	10	10	19
71	11	14	15	13	28	21	10	10	11	13	12	9	20
79	6	12	16	13	27	24	11	12	11	14	9	10	20
73	9	15	17	12	30	24	10	9	12	14	10	9	17
33	20	13	13	12	28	22	9	12	11	14	8	10	18
69	19	13	17	11	28	22	10	10	11	14	10	11	18
75	6	14	17	12	31	22	10	12	12	13	11	10	20
105	2	13	13	12	27	22	11	10	12	13	11	11	18
65	7	14	11	12	28	24	10	12	12	14	10	11	19
66	0	14	11	11	26	22	9	12	11	13	8	10	17
57	39	14	11	11	30	23	10	13	11	13	9	10	19
45	20	13	13	12	29	20	9	13	12	13	9	11	17
69	3	13	18	13	28	23	9	10	12	13	11	10	18
74	0	15	9	12	30	23	9	10	11	13	9	10	19
104	3	13	9	12	28	24	9	12	11	14	10	11	19
48	2	13	10	13	27	23	11	12	11	12	10	12	19
83	34	14	13	13	28	24	10	10	13	14	9	10	18
107	17	13	18	12	29	24	9	10	12	14	10	10	19
83	0	15	15	12	28	24	9	13	13	13	11	12	18
104	9	14	13	12	29	22	10	10	11	14	11	11	19
91	5	13	12	12	30	25	9	13	13	13	9	11	20
107	15	14	16	12	30	23	9	12	12	14	10	10	19
108	3	14	18	12	29	24	10	10	12	13	8	11	19
57	26	14	18	13	29	22	11	10	12	13	10	11	18
74	18	14	16	13	27	23	9	10	13	13	9	10	20
103	0	13	12	11	27	22	9	13	11	14	11	11	19
93	12	13	13	12	29	23	10	10	12	13	9	11	18
45	0	12	10	12	28	23	9	10	12	14	9	9	19
50	25	14	12	11	27	23	9	10	12	13	9	11	18
58	11	13	17	12	29	24	10	10	12	14	9	10	17
40	25	15	10	12	30	22	10	12	14	14	9	10	17
90	0	13	13	12	30	23	9	12	13	13	9	11	18
57	1	14	13	11	28	23	9	10	11	14	10	11	17
82	0	13	13	11	27	22	9	10	12	13	9	11	17
100	2	13	13	11	26	23	10	10	12	13	9	10	20
91	23	13	9	13	28	23	9	10	12	14	9	10	19
86	30	16	12	12	29	22	10	13	11	13	9	9	18
61	14	15	12	13	27	22	9	10	11	13	11	11	20
78	9	13	12	11	31	24	9	10	12	13	9	11	17
78	18	13	10	12	29	23	9	12	12	13	8	10	19
71	0	12	12	11	26	23	10	10	11	13	9	9	19
89	5	13	15	13	29	24	9	13	11	13	10	11	19
76	18	14	11	12	27	22	9	10	11	14	11	10	18
99	24	12	14	14	29	23	9	10	11	13	9	9	18
99	9	14	10	13	27	24	10	12	11	13	9	9	18
82	10	13	10	12	31	24	9	11	12	13	10	9	18
67	4	14	11	12	29	25	10	9	13	13	8	11	19
47	1	15	14	12	30	23	10	10	14	13	11	9	21
69	28	14	13	12	28	21	9	12	12	14	8	9	17
56	2	13	14	12	28	22	9	14	11	14	9	11	18
76	29	12	20	11	28	23	9	10	12	13	9	10	19
88	0	13	14	13	27	21	9	10	11	13	10	12	19
35	39	14	13	12	26	23	11	10	12	15	11	12	18
38	3	13	11	11	28	23	9	10	13	13	10	10	18
63	18	15	11	12	29	21	9	12	12	13	12	12	18
102	13	14	11	12	27	23	8	12	11	13	11	10	19
68	11	12	12	12	29	22	10	12	12	14	9	11	18
78	1	16	10	12	28	24	9	11	13	14	9	12	17
57	10	14	13	11	29	24	9	10	12	14	10	10	19
45	8	14	12	12	26	22	9	10	12	13	10	10	19
89	1	12	13	12	28	24	10	10	11	13	9	11	17
75	0	13	10	14	30	24	9	10	12	13	10	11	19
111	12	15	10	11	28	23	10	13	12	13	11	9	17
95	0	14	17	12	28	23	9	11	12	14	9	11	18
40	14	14	11	12	29	20	9	11	12	15	9	11	18
68	26	13	17	12	29	24	9	10	11	15	9	9	18
52	5	14	9	13	31	21	9	11	12	14	10	9	17
96	2	13	11	12	26	24	8	9	12	13	10	11	19
40	5	14	13	12	29	24	9	12	13	14	9	10	19
84	7	14	12	12	27	23	8	12	11	13	11	10	19
67	0	15	12	11	28	21	9	10	12	15	10	13	17
87	13	14	19	12	27	20	10	10	12	13	10	11	18
56	6	13	11	11	31	23	9	10	13	15	8	11	19
38	7	14	12	12	28	22	9	12	11	14	10	11	20
95	0	13	18	11	29	22	10	10	11	13	10	11	18
76	15	13	13	12	30	23	9	12	12	14	9	10	18
63	1	15	15	13	28	23	9	12	12	13	9	11	18
74	1	15	17	12	29	24	9	10	14	15	9	11	18
47	15	14	12	12	30	23	10	12	11	13	10	10	19
56	16	14	16	11	29	23	10	12	12	14	10	12	18
49	7	13	12	12	29	22	10	11	12	13	9	10	20
98	13	16	13	12	28	22	10	10	11	13	9	10	20
73	31	14	16	12	26	23	10	10	11	14	9	10	19
36	0	14	13	13	29	24	9	11	13	13	11	10	18
67	28	14	14	11	28	23	9	12	12	14	9	11	19
103	0	16	13	11	30	21	9	13	12	13	11	10	20
94	0	13	11	12	27	24	9	10	12	13	10	12	19
50	3	15	11	11	28	22	9	11	11	14	11	11	18
45	1	13	17	12	26	22	9	10	12	14	10	10	20
35	0	13	14	12	28	22	9	12	13	14	10	9	18
88	19	14	13	12	26	23	10	12	14	14	10	11	18
95	11	12	12	12	28	22	10	10	13	14	11	12	18
101	5	12	14	11	27	22	9	11	12	14	9	12	19
56	23	13	10	11	27	21	9	9	12	13	9	11	17
84	3	14	11	13	28	24	9	10	11	14	11	11	17
54	20	16	12	13	27	23	10	11	11	13	10	10	19
95	2	15	13	11	28	22	8	11	12	13	9	10	17
99	8	14	13	13	30	24	9	12	13	13	9	11	18
72	14	16	13	12	28	21	11	12	12	13	12	10	19
90	17	15	11	13	29	22	9	12	12	13	9	12	17
51	1	15	16	13	28	23	9	10	11	13	8	11	17
40	12	13	10	13	28	22	9	12	11	13	10	9	17
103	33	13	10	11	30	22	9	12	12	14	12	11	18
48	26	13	15	11	27	21	10	10	12	13	10	10	20
38	0	13	10	11	29	23	8	10	11	13	9	10	17
98	1	13	16	13	28	22	9	12	11	14	9	10	19
106	30	13	12	12	30	22	10	10	12	13	11	11	18
49	20	16	18	12	30	23	9	13	11	13	9	9	20
63	0	12	13	12	28	23	9	12	11	13	9	11	18
86	13	14	10	11	30	22	10	12	13	13	9	11	18
69	0	15	13	11	28	22	10	12	11	14	9	11	19
38	2	13	12	12	29	24	10	10	12	14	10	11	20
63	15	16	13	11	28	23	9	10	12	13	11	10	18
33	11	13	13	12	27	24	9	10	13	13	9	11	19
67	0	13	13	12	29	23	9	12	12	13	11	11	19
69	5	13	15	11	27	23	10	12	11	14	9	10	19
78	10	13	15	11	27	23	10	12	11	14	9	10	19
98	6	13	15	13	29	23	9	10	14	14	11	10	17
46	5	13	10	11	28	22	10	10	12	13	11	11	19
52	2	13	10	12	29	24	9	10	12	14	11	11	19
88	29	13	12	13	27	23	9	10	11	14	10	11	18
62	2	15	9	12	29	23	9	10	14	14	9	10	19
16	35	14	15	12	28	23	9	10	12	14	8	10	18
60	21	14	10	12	27	23	10	12	13	14	9	10	18
74	3	15	13	12	28	23	9	12	12	13	9	10	19
84	6	12	12	11	26	23	10	10	11	13	9	9	19
40	14	14	13	13	29	23	8	13	12	13	10	13	20
45	30	14	13	13	28	20	9	10	12	13	9	10	18
103	2	15	12	12	29	22	10	10	12	14	9	10	19
94	38	13	14	12	29	24	9	10	14	14	9	9	18
36	10	13	11	11	26	23	9	13	12	14	9	10	19
46	24	16	10	12	28	21	9	11	11	13	10	11	18
56	8	13	12	12	29	23	9	13	11	13	9	10	19
70	20	16	13	11	27	22	9	10	12	14	10	10	18
38	31	15	11	11	30	22	9	13	13	13	9	11	19
59	5	14	12	11	29	20	11	10	12	14	10	11	19
64	24	13	17	12	29	22	9	12	13	12	9	10	19
90	2	15	12	11	28	23	9	10	12	13	10	11	19
88	43	14	13	12	29	24	9	10	11	13	9	11	19
122	1	13	11	11	29	24	9	11	11	15	8	11	17
31	0	12	17	12	27	20	9	10	12	14	9	10	19
59	5	16	17	14	29	23	10	13	12	13	11	11	16
45	3	14	9	12	28	23	10	13	11	13	9	11	19
98	1	14	17	12	30	24	10	10	12	15	9	10	18
68	2	15	15	11	28	21	9	10	12	14	10	10	19
32	25	12	18	12	28	24	9	12	12	13	9	10	17
74	24	14	17	12	28	22	10	13	13	14	10	9	20
52	2	14	16	12	28	25	9	10	11	13	9	10	16
68	1	13	12	12	26	21	10	10	11	14	11	11	18
106	12	13	12	11	30	22	10	10	12	14	11	11	19
82	40	13	13	11	29	23	10	12	13	13	11	13	19
82	0	14	12	13	27	24	9	13	12	14	8	9	17
55	24	13	10	12	30	23	9	12	11	15	9	11	19
97	13	14	18	11	28	24	9	13	12	13	11	9	18
45	0	14	16	13	27	21	9	14	11	14	10	10	19
72	5	13	11	11	29	23	9	10	13	13	10	9	19
109	17	12	14	13	31	22	9	10	12	13	9	11	17
95	11	13	12	12	28	22	9	12	12	13	8	9	19
38	19	14	11	13	28	20	10	10	12	12	11	11	18
69	8	13	12	11	30	23	11	10	11	13	10	12	18
82	19	14	12	13	29	24	9	10	13	13	9	11	18
40	24	13	10	13	29	22	9	13	13	13	10	10	17
74	1	16	13	13	28	20	9	12	12	14	10	10	20
34	1	13	13	11	28	23	9	10	11	14	9	11	20
53	0	13	16	13	28	22	9	10	12	13	9	9	18
39	3	13	10	12	27	21	9	10	11	14	8	12	16
106	14	14	12	13	26	24	10	10	12	15	9	10	17
62	0	16	12	12	28	22	9	13	12	15	10	11	18
79	20	14	12	12	31	24	9	12	11	13	9	11	19
53	28	14	16	11	29	22	10	9	12	13	8	10	19
53	4	14	19	11	29	23	9	11	12	13	10	12	18
66	32	13	17	11	31	21	10	13	11	13	11	11	19
57	2	14	9	11	28	24	10	12	13	14	10	10	19
100	1	14	15	12	30	23	9	10	12	14	9	11	17
82	6	17	14	12	30	22	10	10	12	13	9	11	19
78	19	14	12	12	30	23	10	12	11	13	10	10	19
41	7	15	10	13	28	22	9	10	11	14	10	9	18
67	17	15	14	10	29	23	9	13	11	13	9	10	17
39	5	14	18	12	29	22	11	10	13	14	9	9	19
58	3	13	11	12	28	22	10	10	12	13	9	12	17
90	20	14	13	11	29	23	10	10	11	13	12	12	18
87	14	13	12	11	28	22	10	11	11	14	9	11	20
46	35	13	15	12	27	23	10	10	12	13	9	11	17
48	12	13	10	11	30	24	9	12	11	13	11	11	21
102	5	14	10	13	29	22	9	12	12	14	9	12	19
87	7	14	10	12	29	24	10	12	12	14	10	10	21
48	20	13	16	11	31	22	9	11	11	13	11	12	19
93	40	14	15	12	27	23	10	10	12	13	9	10	17
101	28	14	13	12	29	23	9	10	11	14	9	10	18
62	0	12	12	12	29	22	10	12	12	14	9	11	18
49	7	12	17	12	30	23	9	11	12	13	9	12	20
60	10	14	17	11	29	24	9	13	12	14	10	12	20
31	0	12	11	13	28	23	9	11	12	13	10	11	18
107	6	13	12	12	29	22	9	10	12	13	8	10	19
56	12	14	10	12	29	23	9	10	12	13	9	10	19
95	5	15	12	12	27	20	10	14	11	12	9	11	18
43	10	14	19	12	28	23	9	10	14	14	9	13	18
108	28	13	9	13	27	21	9	15	12	15	9	10	17
106	3	15	10	11	29	23	10	12	12	14	9	9	17
89	7	12	12	11	30	23	9	14	12	14	9	10	19
106	12	13	14	12	27	24	9	12	11	13	9	12	19
93	4	14	11	14	29	22	9	11	11	14	9	11	16
39	15	12	10	13	28	22	9	10	12	15	12	10	18
97	5	13	10	11	27	22	9	10	12	13	9	12	18
58	24	13	12	13	28	24	8	11	12	13	10	10	18
108	25	13	15	12	29	24	9	12	11	14	9	11	19
94	19	14	10	12	29	23	9	10	12	13	9	10	19
31	5	13	18	13	28	23	9	10	12	13	11	10	18
32	0	14	17	13	28	25	9	10	11	13	9	11	18
98	27	15	10	11	28	23	10	12	12	13	9	11	17
102	11	13	12	13	27	23	9	10	11	14	10	11	18
82	5	14	16	12	28	25	9	10	11	13	9	10	16
35	11	15	12	12	30	22	9	10	12	14	8	11	19
103	14	13	17	11	28	22	10	10	11	14	10	11	18
59	4	16	10	14	29	23	9	13	13	13	10	11	18
102	27	14	11	13	28	22	8	10	11	13	9	10	18
74	17	13	10	12	28	21	9	10	11	13	9	11	18
29	12	12	14	11	27	22	9	11	12	14	9	12	19
72	9	15	9	12	27	23	11	11	13	13	9	10	20
96	3	15	15	13	28	22	10	10	12	13	9	10	19
41	4	13	14	12	28	23	9	10	11	13	9	12	19
46	22	15	12	13	30	22	9	12	12	13	9	10	19
102	13	14	14	12	28	24	9	10	12	14	9	9	18
57	3	16	11	12	28	22	9	10	12	13	11	10	18
39	14	15	13	12	27	23	10	11	12	13	9	11	18
91	50	14	10	12	26	21	10	10	12	14	10	12	18
76	2	14	15	13	28	24	8	12	11	14	9	11	18
70	24	13	16	11	28	22	10	10	11	12	12	11	19
51	26	15	16	12	27	23	9	12	12	14	8	12	18
49	9	13	13	12	29	23	9	10	12	13	10	11	18
84	2	12	12	13	27	23	10	11	11	13	10	13	19
100	33	13	18	12	28	22	10	13	12	15	10	11	18
85	3	14	15	13	28	22	9	13	12	13	9	10	18
103	1	13	15	12	29	23	9	13	11	13	10	12	18
110	10	12	13	14	26	21	11	10	12	14	11	10	19
102	21	13	12	11	30	22	10	10	12	14	11	11	19
91	39	15	15	12	28	23	9	12	14	13	11	10	18
29	3	14	12	11	28	23	10	10	12	13	11	10	18
74	22	14	17	11	29	24	10	10	13	13	10	11	19
45	28	13	16	11	27	23	9	11	14	13	10	11	19
49	40	12	12	12	28	20	9	12	12	14	9	12	19
103	9	12	9	13	29	24	10	12	11	14	9	9	16
101	11	13	19	13	29	21	10	12	12	13	9	12	18
61	8	14	18	12	29	22	9	12	12	14	8	11	18
99	5	15	13	12	30	23	9	10	11	14	9	10	19
95	0	14	10	12	28	23	10	13	11	13	8	10	18
100	11	14	13	11	29	22	11	12	12	14	11	11	20
81	22	13	13	12	28	23	9	9	12	14	9	11	19
96	1	13	12	13	29	24	9	13	11	15	9	11	18
36	0	12	13	11	28	24	10	13	12	13	9	11	18
77	2	14	12	11	27	22	11	10	13	14	10	11	18
101	9	13	9	12	29	23	10	13	11	13	8	11	18
60	0	14	10	12	27	23	10	10	12	13	10	9	18
54	1	14	10	13	28	24	9	12	11	13	9	11	17
72	11	15	16	11	27	22	9	12	13	13	9	11	18
60	0	12	12	12	27	22	9	13	12	14	8	10	19
94	9	12	10	12	27	22	9	10	13	13	8	11	18
101	1	13	12	12	30	23	10	10	12	13	10	11	19
39	3	13	17	12	29	23	9	12	13	12	9	10	19
104	8	13	12	13	26	20	9	12	13	13	9	11	19
103	0	14	15	12	30	23	9	10	12	14	9	11	17
21	2	13	12	12	27	23	9	11	12	13	9	9	18
107	2	13	14	12	28	23	10	12	11	13	9	10	18
72	2	14	19	13	28	23	9	13	11	15	10	11	18
31	0	14	12	12	30	24	10	10	12	14	9	10	17
67	17	16	16	11	29	22	10	13	13	13	9	10	19
42	3	14	14	13	27	23	9	13	12	13	11	10	17
98	12	14	13	11	29	22	10	10	11	13	9	10	19
36	33	14	13	12	30	23	9	14	11	13	9	10	18
63	2	13	10	11	29	22	9	13	12	13	10	10	18
70	3	13	10	11	27	22	10	11	13	14	10	9	17
67	20	13	10	13	28	22	8	15	12	13	9	11	17
85	1	14	18	12	28	24	9	12	12	14	8	10	19
50	16	13	17	12	28	22	9	10	12	13	11	9	18
47	1	13	10	12	27	23	9	9	12	14	9	11	19
101	14	13	11	13	27	21	9	12	12	14	11	11	17
81	5	13	10	12	30	23	8	12	11	13	9	10	18
92	22	13	15	11	27	23	9	10	11	13	11	9	18
99	1	15	16	13	28	21	9	13	12	14	9	9	18
68	11	15	17	14	28	23	9	10	11	13	10	11	17
85	0	14	11	12	27	22	9	12	12	13	9	10	19
108	4	12	13	12	28	23	10	10	12	15	9	9	17
106	33	14	13	12	28	21	9	10	13	13	9	10	18
53	2	14	19	13	29	23	10	9	12	13	10	10	18
54	18	13	12	12	29	24	11	13	12	13	10	10	17
105	7	14	15	12	28	22	9	12	12	14	9	9	19
55	37	12	10	12	28	22	9	12	12	14	9	9	18
97	36	15	17	12	28	22	9	12	12	14	9	9	17
96	11	13	13	11	28	23	9	13	12	15	10	10	18
46	3	13	13	11	29	22	9	12	11	13	9	11	16
38	9	13	15	12	27	25	10	12	12	13	10	10	18
56	7	13	16	12	29	22	8	12	13	13	11	11	17
83	2	15	12	11	28	23	9	10	12	13	10	11	19
44	18	13	12	11	29	23	10	10	12	13	9	10	18
46	17	14	12	12	29	23	9	12	11	14	9	11	19
66	15	13	10	11	27	24	8	12	12	15	11	12	16
59	2	13	14	12	30	23	9	10	11	15	11	10	18
43	2	16	14	12	28	23	9	12	13	13	11	12	20
58	37	13	12	13	27	23	9	10	11	14	10	11	18
54	8	14	13	12	29	21	9	15	11	13	10	10	18
42	3	15	15	12	27	24	9	11	14	13	11	11	16
101	0	14	13	11	29	22	9	13	12	15	10	11	19
101	41	13	13	12	27	22	9	12	11	15	10	11	19
66	46	14	14	13	29	24	9	12	12	13	9	10	19
43	18	15	10	12	30	22	10	12	14	14	9	10	17
43	3	16	13	12	29	23	9	10	11	13	9	11	19
76	4	13	13	11	29	23	9	12	11	13	9	11	18
98	17	14	10	12	28	21	9	10	11	13	10	10	20
97	25	13	15	11	28	22	9	12	12	13	10	11	19
85	7	13	18	11	27	20	11	12	13	13	9	10	19
64	2	13	12	11	29	21	10	10	11	13	9	11	18
92	8	13	10	13	30	22	9	10	12	14	12	10	18
101	3	14	16	11	26	23	10	12	11	14	10	11	19
88	25	14	13	12	29	22	10	10	11	14	11	11	19
85	20	15	13	13	30	23	9	12	12	13	9	11	18
64	11	14	16	11	29	23	9	12	12	13	10	10	20
96	10	13	12	13	29	23	9	10	11	13	11	11	19
72	5	15	10	13	29	20	9	12	13	13	8	12	18
39	14	13	13	11	26	23	10	10	12	13	9	10	20
32	0	14	13	13	28	23	9	10	12	13	9	9	20
106	6	14	11	11	30	24	9	12	13	13	12	9	17
47	20	13	10	13	27	22	9	14	11	14	9	11	19
45	17	14	11	11	29	23	9	13	13	14	9	10	19
110	3	13	14	12	29	21	9	10	13	14	9	11	20
82	0	13	14	12	29	20	9	10	12	13	10	10	18
71	17	13	17	11	27	22	10	10	12	13	10	13	19
98	5	12	13	11	28	22	10	12	12	14	9	11	18
74	9	14	11	12	29	25	10	9	13	13	8	11	20
54	6	14	15	12	28	22	10	10	12	14	12	12	19
96	0	14	10	12	27	22	9	13	13	15	10	10	19
29	5	14	12	12	29	23	10	10	12	14	11	10	17
95	33	12	13	12	30	23	8	10	14	13	10	13	20
72	20	13	15	12	28	22	10	9	11	14	9	11	19
47	24	14	10	13	27	23	9	12	12	14	11	10	17
91	4	15	18	11	28	23	9	12	12	15	10	10	19
40	20	12	12	11	31	24	9	12	13	13	9	12	18
45	0	12	11	11	28	23	9	12	12	13	8	9	17
97	13	13	18	12	29	24	9	10	12	14	10	10	19
75	7	15	13	11	28	23	9	10	12	13	9	10	17
103	0	14	14	11	26	23	9	13	12	13	10	12	18
48	4	16	11	12	30	23	9	10	11	13	9	10	18
71	19	14	11	11	29	23	9	10	12	13	8	11	18
40	19	14	11	12	30	24	10	12	12	14	11	11	18
110	15	13	10	12	28	22	9	12	11	14	11	10	18
39	17	14	12	12	28	22	9	12	12	14	9	13	18
59	1	13	11	13	27	23	10	12	13	13	11	9	18
47	8	13	10	12	28	23	10	12	12	14	12	11	19
106	2	14	11	11	28	23	9	11	13	15	9	11	18
76	12	14	11	11	29	24	9	10	12	14	9	9	21
39	5	12	12	12	27	24	9	10	12	13	11	10	19
44	8	13	18	11	27	20	11	12	13	13	9	10	19
72	4	13	13	12	28	22	10	12	12	13	9	11	19
52	33	13	12	11	28	21	9	12	12	14	9	10	18
73	2	14	12	12	30	24	9	10	12	13	12	10	19
97	3	13	19	12	30	22	10	12	12	13	9	12	20
100	2	14	16	13	27	23	9	10	13	13	9	10	20
75	19	12	13	12	26	23	9	12	11	14	11	11	18
73	1	13	20	13	27	22	9	12	12	14	8	9	18
27	12	14	14	11	28	22	9	10	14	15	8	11	19
22	0	15	14	12	31	24	9	10	12	14	11	10	19
112	16	14	13	12	28	24	9	12	11	13	11	11	19
94	3	12	10	12	28	22	9	9	13	14	9	11	19
42	34	12	12	12	29	23	10	10	13	14	10	11	17
43	0	13	17	13	27	20	9	13	12	14	11	10	18
100	8	14	18	12	29	22	9	13	12	13	9	10	17
70	10	14	16	11	29	21	9	15	11	14	10	9	18
48	5	14	14	13	28	23	10	12	12	13	10	10	19
54	1	15	15	12	28	22	10	10	11	13	8	9	17
70	1	13	11	13	27	22	9	10	11	14	9	10	19
54	1	13	10	12	25	23	8	12	12	13	9	11	20
45	11	14	12	11	27	23	11	10	12	13	10	10	18
44	0	15	15	12	28	22	9	10	13	13	9	9	19
80	12	13	16	13	29	23	9	10	12	14	11	10	18
80	24	15	10	12	28	23	9	10	12	13	11	9	17
54	6	14	19	12	27	22	9	10	12	14	11	11	18
49	30	14	13	12	28	23	10	10	12	13	10	9	18
48	7	12	12	11	30	21	9	12	11	14	10	11	19
83	17	14	20	12	28	23	10	12	13	13	9	11	18
110	0	13	12	11	30	22	9	12	12	14	9	11	19
40	0	15	14	12	31	24	9	10	12	14	11	10	19
114	1	13	12	11	30	22	10	10	12	13	11	11	19
63	3	14	15	11	28	24	10	14	11	13	11	10	18
87	17	14	14	11	28	20	10	12	11	13	9	10	19
99	11	14	19	12	28	23	9	10	12	14	10	10	17
47	23	14	15	13	28	22	9	12	12	14	9	11	17
77	0	14	14	11	27	23	10	9	13	13	9	12	19
46	15	14	12	13	28	23	9	12	13	15	9	12	21
94	20	13	13	12	27	22	11	10	12	13	11	11	18
73	20	12	10	13	29	23	9	13	12	14	10	10	18
68	4	13	13	12	27	25	8	12	12	13	9	10	18
69	0	14	15	12	29	21	9	12	13	13	9	12	19
61	13	12	14	13	28	24	9	15	11	13	11	10	20
77	4	13	13	13	29	23	10	11	11	13	11	10	18
91	4	14	16	12	28	22	9	12	13	13	9	10	18
43	40	15	15	12	28	22	9	12	12	14	8	9	20
77	0	12	16	11	28	24	10	10	12	13	9	11	19
100	23	14	11	13	27	23	10	13	12	13	9	11	18
95	13	13	17	12	28	21	9	10	11	14	9	9	17
48	0	15	15	13	28	22	10	10	12	13	9	10	19
61	7	15	13	12	27	23	9	10	12	13	9	9	18
52	14	15	12	12	29	22	9	10	12	15	9	9	16
107	3	15	10	11	28	23	9	10	10	15	8	10	19
95	35	14	10	12	28	23	10	12	12	12	10	11	18
111	0	15	12	11	28	23	9	12	12	14	9	11	18
82	11	14	11	14	28	22	9	10	12	14	9	11	18
113	31	14	12	12	29	24	9	10	13	13	12	9	19
68	2	15	13	13	30	21	10	10	12	14	9	9	19
43	18	16	10	11	28	22	9	10	12	13	9	9	18
48	29	13	14	12	30	23	9	12	12	14	9	10	19
117	0	14	15	12	31	22	10	12	12	13	10	9	16
45	22	14	9	13	30	22	9	12	12	14	8	10	19
72	6	14	12	11	28	23	9	13	12	14	11	11	20
47	28	15	20	11	30	22	9	10	11	13	11	12	18
76	42	14	10	12	30	21	9	10	12	13	9	10	18
70	0	14	13	12	28	23	10	10	12	13	10	9	18
38	6	16	15	11	27	20	9	10	12	15	10	11	18
97	5	13	17	13	30	22	9	12	12	14	9	10	20
53	3	13	14	12	28	21	9	12	12	13	9	9	19
35	2	12	17	12	29	22	9	12	11	13	10	12	18
45	1	12	13	14	28	23	10	10	13	15	10	10	20
77	15	14	12	12	30	24	9	10	12	13	12	10	19
74	3	13	16	12	27	24	10	13	12	14	8	11	18
99	1	13	10	12	29	21	11	12	12	14	9	9	19
43	22	15	10	12	30	24	9	12	12	14	10	9	17
90	13	14	16	14	29	22	9	10	12	13	9	10	21
47	25	15	11	12	27	23	9	10	13	13	8	11	19
76	19	13	17	12	27	23	10	14	11	15	10	12	19
97	6	15	16	12	27	23	9	12	12	14	8	12	18
45	20	15	13	12	27	24	9	10	13	13	11	11	18
49	13	15	12	14	28	23	9	13	12	15	11	12	18
98	0	16	10	11	28	22	9	10	12	13	9	9	18
43	26	14	17	13	28	22	9	11	11	14	10	9	19
70	13	13	13	11	28	21	10	10	14	14	11	10	19
113	17	13	12	11	27	22	9	13	11	14	11	11	19
54	35	14	10	13	29	21	9	10	12	13	11	11	18
38	2	13	13	12	28	23	9	13	13	13	11	11	21
92	3	12	10	12	30	23	9	10	12	13	11	10	19
52	2	13	12	12	29	23	9	10	12	13	8	10	18
43	8	13	11	13	28	21	9	10	12	14	11	11	20
82	0	14	12	12	28	23	9	10	12	14	9	11	19
84	2	13	16	12	28	24	9	11	14	14	9	11	18
101	19	13	16	13	28	22	9	10	12	13	9	9	18
84	6	13	13	12	27	25	9	12	12	13	11	10	19
67	2	14	16	12	28	23	9	12	12	13	9	9	19
47	28	14	16	12	29	22	9	13	12	13	9	12	18
100	3	13	10	12	27	22	11	12	13	13	9	10	16
64	5	13	11	12	27	25	9	10	11	13	9	12	19
106	24	13	10	11	28	21	10	13	13	14	8	13	18
60	5	13	10	11	29	22	9	12	12	13	9	10	19
63	21	15	16	12	27	20	9	11	12	15	9	11	16
76	24	14	16	12	29	22	10	10	13	14	10	10	19
86	4	14	14	11	30	22	9	13	13	13	9	10	18
40	3	13	12	11	28	21	9	10	13	14	9	11	18
67	34	13	12	12	28	22	9	12	11	13	9	11	19
109	7	15	13	11	29	23	9	12	11	13	10	12	17
100	14	14	16	12	28	22	9	11	10	14	11	12	18
57	2	14	14	12	31	22	9	12	12	14	9	10	17
110	11	14	11	12	28	23	9	10	11	14	10	11	20
121	4	13	10	12	29	23	9	10	12	15	9	10	20
60	31	13	12	13	30	23	10	12	12	13	10	10	19
84	22	12	11	12	30	21	10	11	12	14	8	11	20
75	9	15	18	12	27	22	9	13	11	15	9	10	18
111	35	13	14	12	28	24	8	10	12	15	9	11	19
77	6	16	10	11	29	22	10	10	11	13	8	10	18
42	17	13	17	13	29	24	9	10	11	13	10	10	18
43	6	13	17	12	29	21	9	10	12	13	10	10	18
72	29	13	14	12	29	24	9	10	14	14	9	9	18
43	19	14	10	12	29	23	9	10	12	13	9	10	19
55	22	14	11	13	29	23	9	10	12	14	10	9	21
114	10	13	10	12	28	22	9	12	12	13	8	11	19
64	46	13	14	13	28	22	9	11	12	15	11	10	19
96	8	13	13	11	28	23	9	13	12	13	9	10	18
61	6	12	14	14	28	21	10	12	14	14	9	9	16
74	3	13	12	12	30	25	9	13	13	13	9	11	20
34	8	14	12	11	28	23	10	10	12	13	9	10	17
76	1	13	10	12	29	21	10	12	12	14	9	9	19
72	0	14	13	12	28	21	10	12	12	13	9	12	18
40	1	14	15	12	27	24	10	10	11	14	8	10	18
108	2	15	19	11	30	22	9	13	12	15	8	11	17
68	0	14	16	12	28	25	9	10	13	12	9	11	20
62	15	15	10	11	28	22	9	13	12	13	11	10	17
44	6	14	16	12	28	25	9	10	12	12	9	11	20
42	2	12	11	12	29	21	9	12	12	13	9	10	19
71	0	13	13	12	28	22	10	12	12	13	9	9	18
98	22	14	12	11	28	23	9	10	12	14	9	13	19
48	2	16	16	12	28	24	10	11	12	13	10	12	19
42	2	13	16	12	27	24	10	13	12	14	8	11	18
43	2	12	16	12	29	22	8	10	12	14	10	11	19
34	3	15	13	12	29	23	10	10	12	13	9	11	20
102	9	14	10	11	28	22	9	10	14	14	8	11	18
67	22	13	14	11	30	24	9	10	12	13	11	9	19
48	4	14	13	11	29	22	10	10	11	13	9	10	19
35	4	15	10	11	29	20	9	12	12	14	11	9	18
107	16	13	12	13	27	23	9	12	12	13	10	10	19
101	8	13	13	12	30	24	10	12	12	13	8	10	19
118	37	14	10	12	29	23	9	10	12	13	9	10	19
85	0	12	10	12	30	23	9	10	12	13	11	10	19
75	33	14	12	11	29	22	9	12	12	13	10	9	18
68	5	16	11	12	30	22	8	12	12	14	10	12	19
87	23	14	18	11	28	23	10	10	11	14	9	10	18
86	0	16	16	12	28	23	9	12	12	14	9	10	19
54	6	12	11	11	27	23	10	10	11	12	9	11	18
90	0	13	12	12	27	21	9	13	13	13	9	10	19
103	2	12	15	13	27	22	10	13	12	13	9	9	20
76	5	15	14	13	28	23	10	12	12	15	10	12	18
97	0	14	15	11	28	22	9	10	11	13	10	11	19
41	17	16	13	11	27	24	9	10	12	14	11	10	20
73	8	14	11	13	27	23	10	13	12	13	9	11	18
63	7	15	15	12	28	22	10	10	12	13	9	12	17
29	9	12	17	12	27	20	9	10	12	14	9	10	19
98	3	14	11	12	31	24	8	11	13	13	9	13	17
63	6	13	12	12	29	23	9	13	11	13	9	10	19
71	2	14	13	11	30	23	9	15	11	13	9	10	17
86	6	13	11	12	31	23	9	13	12	13	10	10	20
45	6	14	13	12	26	23	10	12	14	14	10	11	18
75	45	12	13	12	28	21	10	14	13	13	9	12	18
63	7	12	17	13	28	23	10	10	12	13	9	10	19
50	1	15	16	11	29	20	10	14	12	12	9	10	19
91	1	13	9	11	29	22	9	13	12	14	9	12	20
109	2	13	12	12	28	25	9	10	12	15	9	10	18
106	3	12	13	13	28	22	9	12	11	13	9	11	16
102	20	13	16	12	28	24	9	11	14	14	9	11	18
72	4	13	12	12	27	24	9	12	13	15	11	11	17
79	41	13	15	12	28	22	9	10	12	14	10	9	19
87	3	13	16	12	29	23	10	11	12	12	9	11	17
111	30	13	14	12	27	23	9	10	11	15	9	12	18
53	6	13	14	11	30	21	9	10	11	14	9	10	19
77	7	16	18	12	29	22	10	10	10	15	9	11	19
39	28	13	10	12	27	24	9	10	12	13	8	12	18
108	9	13	18	11	27	20	10	12	13	13	9	10	19
78	25	13	12	11	32	22	9	10	12	13	11	10	19
47	3	14	12	12	27	21	9	10	12	14	12	11	19
108	19	12	10	13	29	24	8	10	12	14	9	12	19
82	37	14	15	12	28	22	9	12	12	14	9	9	19
112	1	16	19	12	30	24	9	15	11	13	9	11	18
105	2	13	16	12	28	22	9	10	14	13	9	12	19
47	18	13	15	13	29	22	11	14	11	13	10	10	19
30	12	13	13	12	29	23	10	10	12	13	9	11	18
38	24	13	20	12	29	23	9	12	14	14	9	11	18
97	1	13	18	13	30	21	9	13	12	14	10	11	21
100	3	13	15	11	30	23	10	11	12	13	10	12	19
100	18	15	12	12	28	23	9	12	12	14	10	10	20
79	22	13	13	12	28	22	8	9	12	13	10	9	18
53	33	12	19	12	31	24	9	10	11	13	10	10	18
106	1	15	10	12	28	22	10	12	12	14	9	10	19
45	17	15	13	13	30	25	9	10	12	15	9	11	19
50	36	13	13	13	29	23	9	13	12	14	12	10	18
44	2	13	11	13	29	22	10	12	12	13	9	11	19
89	1	14	10	12	28	22	9	10	12	13	10	12	19
49	1	14	12	11	28	23	9	13	12	14	9	10	20
96	41	13	13	13	28	23	9	10	12	13	9	10	19
116	8	14	13	12	30	23	9	13	13	15	10	10	17
56	14	13	13	12	30	24	8	13	12	14	9	11	18
105	2	14	11	12	31	24	10	10	13	13	9	9	19
78	20	14	12	13	29	23	10	12	13	13	10	12	18
106	18	14	13	12	28	22	9	12	12	15	11	10	17
60	2	13	19	13	29	21	9	13	12	13	10	11	18
43	19	12	9	12	28	23	9	13	14	13	9	10	19
49	0	14	12	12	28	21	9	10	12	14	9	11	18
45	1	13	20	12	26	24	9	10	12	13	8	11	20
106	3	15	14	11	27	23	9	10	13	13	9	10	18
97	6	14	18	11	29	22	9	13	13	15	9	12	19
95	3	12	10	12	27	22	9	10	13	13	8	11	18
100	40	14	15	12	28	22	9	13	12	14	9	11	17
94	2	15	10	13	29	24	9	10	12	14	10	11	18
53	14	12	10	13	30	22	9	10	12	14	10	10	19
112	31	13	13	12	28	23	9	11	12	14	9	10	19
54	1	15	12	12	26	22	9	10	12	13	9	11	20
39	10	15	12	11	27	22	10	10	11	14	10	10	19
65	12	15	15	12	28	24	9	13	13	13	11	12	18
87	27	13	10	12	28	23	10	12	12	14	11	11	19
43	25	15	10	12	28	21	10	11	13	14	9	11	17
72	16	15	11	11	30	23	9	10	12	13	11	10	19
104	21	15	10	13	28	20	9	10	12	13	10	10	19
101	16	16	13	12	27	23	9	10	11	12	10	10	17
100	13	14	10	12	28	22	10	13	11	14	9	11	18
47	0	15	15	12	27	23	9	11	12	14	9	11	19
97	6	13	10	12	27	23	10	10	13	14	10	12	19
56	8	13	17	12	28	21	9	12	11	13	12	11	19
52	13	12	10	12	28	23	11	12	12	13	11	9	18
50	3	16	20	11	29	22	10	13	11	14	8	10	18
44	16	14	18	13	28	22	9	10	11	13	9	11	20
100	13	12	16	11	30	23	9	12	11	13	9	10	19
44	29	14	12	12	29	23	10	10	12	14	11	10	17
107	7	13	13	13	28	23	9	12	12	13	9	9	18
56	1	12	13	12	28	21	10	12	11	13	8	11	19
85	8	13	10	11	29	21	10	12	12	13	10	13	17
37	11	14	15	12	27	19	9	12	12	14	9	12	18
44	2	14	13	12	28	23	9	10	12	14	8	11	18
31	2	12	12	12	28	22	10	12	12	14	9	11	20
102	5	13	13	11	28	23	9	10	13	13	10	11	17
73	24	14	10	12	27	22	10	10	12	13	9	12	17
48	1	12	13	13	28	21	9	12	12	14	10	11	18
101	29	15	11	12	29	22	9	10	12	13	10	10	19
89	23	14	13	12	28	21	10	12	12	13	9	12	18
22	0	14	13	11	28	24	10	10	12	13	11	9	19
113	0	12	13	11	28	21	9	10	13	13	9	10	18
41	23	13	10	14	30	24	9	10	12	13	10	11	19
78	3	14	15	13	28	23	9	10	13	15	9	9	19
37	2	13	10	11	28	22	10	12	12	13	12	10	18
73	11	15	17	12	30	24	10	9	12	14	10	9	17
34	8	13	18	11	30	24	10	9	12	14	10	12	18
97	0	13	10	12	28	22	9	10	12	14	10	13	17
84	28	12	12	12	31	22	10	12	12	15	10	11	18
35	18	15	17	13	29	23	9	10	11	14	9	11	20
47	44	15	13	12	28	25	9	10	13	14	10	11	18
76	6	15	15	12	27	24	9	11	14	13	11	11	16
91	19	15	13	12	29	22	9	12	12	13	10	12	18
77	11	14	11	12	27	23	9	10	11	13	9	9	17
105	0	15	16	11	28	22	9	12	12	13	11	12	20
67	11	15	11	11	27	24	9	10	13	15	11	11	18
93	2	13	13	11	27	22	9	12	12	13	9	11	19
93	8	16	10	11	29	21	9	13	12	13	9	11	19
101	19	14	17	11	28	20	9	12	11	13	9	9	18
92	3	13	13	11	27	24	9	10	12	14	10	11	18
85	8	13	12	11	28	22	9	13	13	13	9	11	19
88	1	13	12	11	28	22	10	10	12	14	10	11	19
54	12	15	16	11	28	23	8	10	11	14	11	11	18
32	31	12	11	13	27	24	10	12	12	13	10	11	19
50	38	15	13	11	29	22	9	13	13	13	9	10	19
55	1	15	12	11	27	23	10	10	12	13	9	10	16
52	5	13	10	12	29	22	10	10	12	16	9	11	19
104	15	13	12	12	27	23	9	11	12	13	9	9	18
47	4	13	12	12	28	24	9	10	12	13	10	12	17
67	30	13	12	13	29	23	8	12	12	14	12	11	17
81	0	14	15	12	29	22	9	10	11	14	10	10	18
52	33	16	11	12	30	22	8	12	12	14	10	12	19
58	0	15	13	12	28	22	10	11	12	13	10	11	19
73	17	13	16	13	28	22	9	10	12	13	9	9	18
83	13	15	19	12	27	23	9	12	11	13	9	11	19
103	6	14	10	11	29	24	9	10	11	13	11	10	19
85	22	13	14	11	28	22	10	12	12	13	9	11	19
52	39	14	11	12	30	22	10	10	12	13	9	9	18
42	21	13	13	13	28	21	9	10	12	13	10	11	19
34	0	15	15	12	26	22	10	12	12	14	9	11	19
72	14	14	13	12	30	23	10	12	12	13	9	9	19
76	21	14	14	11	29	24	10	10	12	13	10	11	18
95	28	13	13	12	27	21	9	12	12	13	10	10	18
52	1	14	10	11	29	23	10	12	12	15	10	10	18
75	5	12	16	11	29	23	10	10	12	14	10	11	17
59	1	15	15	13	27	23	10	10	13	14	9	9	18
40	23	13	15	13	28	25	11	10	12	14	9	11	18
76	0	14	15	13	29	23	9	10	11	15	10	12	18
59	0	13	14	12	28	22	9	12	11	13	10	11	18
104	6	14	10	13	29	22	9	12	12	14	9	12	19
54	0	13	16	11	28	23	11	10	12	13	9	10	19
105	0	16	19	12	27	23	9	12	12	14	9	10	19
44	43	13	13	11	28	23	9	13	12	15	10	10	18
88	32	16	10	11	28	23	9	10	13	14	10	11	19
35	0	14	13	12	26	23	10	12	14	14	10	11	18
100	3	15	13	13	28	22	9	13	12	14	9	12	19
51	0	14	18	12	29	23	10	13	12	13	11	10	17
110	1	16	12	11	27	20	9	12	11	13	9	9	17
67	4	16	13	13	28	20	9	12	12	14	10	10	20
60	18	14	18	11	29	23	9	10	12	14	10	11	18
72	19	14	13	11	28	21	11	12	11	13	9	10	17
100	1	13	14	11	26	22	9	10	12	13	9	10	18
25	3	14	12	13	27	24	9	13	12	14	8	9	17
86	9	15	16	12	28	20	10	14	10	15	11	9	18
81	13	12	13	12	28	21	8	12	13	15	9	10	19
95	3	14	17	12	27	23	9	12	12	13	10	12	19
77	17	13	18	11	29	25	9	10	11	13	9	11	17
85	24	13	15	12	28	24	9	11	11	13	9	11	18
28	34	15	13	12	30	25	9	12	13	13	11	11	18
59	35	14	14	13	29	22	10	11	12	15	9	9	18
33	4	14	17	12	29	23	9	10	11	15	9	9	17
47	0	14	10	12	28	20	9	10	12	13	9	11	19
62	17	14	16	12	29	22	9	13	13	13	9	10	17
54	14	12	13	12	27	23	9	10	12	13	10	11	18
66	8	14	12	13	29	22	10	12	14	13	9	12	18
106	40	13	13	12	27	21	10	11	12	13	9	10	18
47	30	14	13	11	29	22	10	10	11	13	9	10	19
89	1	13	15	13	29	24	9	13	11	13	10	11	19
60	16	14	13	11	29	23	9	13	11	13	9	11	16
78	14	13	14	12	29	21	9	10	13	14	9	11	20
74	6	14	12	12	30	24	9	10	14	13	8	10	18
87	0	14	17	12	29	21	9	13	12	13	9	11	18
93	6	16	16	12	30	22	9	12	12	14	9	10	18
76	0	14	10	12	28	24	9	13	10	14	9	11	18
41	0	14	13	12	27	22	9	10	12	13	11	10	18
99	0	13	11	12	28	22	9	12	11	13	11	12	18
60	8	13	10	12	28	23	9	10	12	14	10	11	19
76	10	13	14	13	29	23	9	10	11	13	9	11	19
99	6	12	19	12	31	24	9	10	11	13	10	10	18
100	8	14	16	12	26	23	10	10	11	14	9	10	19
90	6	13	13	11	27	23	9	13	12	14	9	10	18
40	4	15	15	12	28	22	10	10	12	13	9	12	17
63	0	12	13	12	28	24	10	10	11	13	9	11	17
41	30	13	15	13	29	24	10	13	11	14	9	12	18
96	9	15	11	11	30	23	9	10	12	13	11	10	19
67	23	14	10	11	28	23	9	15	13	15	9	11	17
58	4	15	13	11	27	21	9	12	13	13	12	9	20
104	16	13	13	13	30	22	10	12	11	14	11	10	20
77	1	13	17	13	30	22	10	12	13	14	10	10	17
78	19	13	13	13	28	24	9	10	12	13	8	11	20
45	12	13	13	12	28	22	10	10	11	14	11	11	19
68	1	12	11	12	29	23	9	11	14	14	9	10	19
78	30	13	11	13	29	23	9	12	11	13	9	11	19
102	15	13	12	12	29	25	9	10	11	13	11	10	18
67	2	15	13	12	28	25	9	10	13	14	10	11	18
67	6	15	14	13	29	22	9	10	12	14	8	12	18
61	8	13	16	11	27	24	9	14	11	14	10	11	18
75	5	13	10	11	28	21	10	13	12	13	9	10	19
113	27	14	10	12	27	23	10	12	12	14	11	11	18
69	30	14	13	12	29	22	9	15	11	13	10	10	18
62	11	13	16	12	27	21	9	10	12	13	10	11	17
68	0	13	13	13	29	23	10	12	11	13	9	10	20
66	1	15	13	11	28	24	9	12	12	15	9	10	21
53	17	14	10	11	29	22	11	13	12	13	9	10	17
95	1	13	10	11	27	23	10	12	13	13	9	11	20
33	28	15	11	12	30	22	9	12	11	14	9	9	18
81	27	13	18	11	30	24	10	9	12	14	10	12	18
30	1	15	15	12	27	22	9	12	11	13	10	11	18
96	14	14	13	12	30	23	9	12	11	13	9	11	20
75	26	14	17	11	29	23	10	10	12	15	9	11	17
99	35	15	17	12	31	20	9	13	11	14	12	9	18
58	39	14	14	12	29	20	10	10	12	13	10	10	17
84	6	13	13	12	29	22	9	12	12	15	9	11	17
83	1	13	17	12	27	23	10	13	11	13	9	11	16
69	1	15	15	12	28	22	9	10	13	13	9	9	19
88	3	13	14	12	29	22	10	13	12	13	12	10	19
86	12	13	11	12	29	22	8	12	12	13	11	12	18
42	15	15	13	11	30	23	9	10	11	13	9	10	17
34	27	14	12	13	29	22	10	12	14	13	9	12	18
76	5	16	10	12	28	24	9	11	13	14	9	12	17
80	3	14	19	13	29	23	9	10	11	13	9	10	16
115	22	15	12	12	28	22	10	12	11	13	11	9	17
91	28	15	12	13	28	21	9	12	12	12	9	10	17
47	5	13	14	11	29	23	10	10	12	13	11	10	19
29	15	16	15	11	27	23	9	10	12	13	10	10	18
90	11	13	13	11	27	22	9	12	12	13	9	11	19
67	25	14	12	11	31	23	9	12	13	13	8	11	18
97	13	13	10	14	26	22	10	14	12	14	9	9	19
57	6	14	18	12	28	23	9	10	12	13	9	11	17
78	0	13	11	12	28	24	9	10	13	13	8	13	17
38	0	13	16	11	28	23	9	11	12	13	12	11	19
78	1	15	11	11	26	22	9	10	10	14	8	10	19
76	7	12	10	11	29	24	9	10	12	14	8	11	18
81	3	16	10	11	29	22	10	10	14	13	10	10	18
71	1	14	18	11	28	23	9	10	11	13	11	10	21
72	30	12	11	13	27	22	9	11	13	13	11	11	20
38	3	13	12	12	27	23	10	12	13	15	11	12	18
101	1	12	10	13	28	23	10	10	10	14	9	11	19
90	11	13	19	11	28	23	9	10	12	13	9	12	17
102	46	13	18	11	29	22	9	11	11	13	10	11	17
55	5	14	14	11	28	24	11	10	11	14	9	11	19
94	2	13	10	12	27	23	10	10	11	13	8	11	19
105	43	13	16	11	31	22	9	11	11	13	11	12	19
75	0	15	16	11	26	23	11	10	12	13	10	11	18
69	2	11	13	11	29	21	10	13	12	12	11	12	18
93	8	14	13	12	29	22	9	14	12	13	9	10	19
40	4	14	18	11	27	23	9	10	12	14	9	9	20
96	10	13	10	13	26	24	9	12	12	13	9	12	18
74	8	15	13	12	28	22	10	11	12	13	10	11	19
41	14	13	12	13	27	23	9	12	12	13	10	10	19
60	2	15	10	13	28	22	9	10	11	14	10	9	18
42	22	12	16	12	26	22	10	12	11	14	9	11	18
26	24	13	10	11	29	24	10	12	12	13	9	10	18
37	18	13	12	12	28	22	9	13	11	14	10	10	17
74	30	13	11	13	29	23	9	12	11	13	9	11	19
76	1	13	14	12	30	23	9	10	11	15	11	10	18
108	14	15	14	12	29	23	9	12	12	14	10	11	18
56	1	12	13	12	28	23	9	12	13	14	11	10	18
68	18	12	10	12	27	22	9	11	12	14	9	10	18
47	6	13	12	13	28	24	9	11	12	13	9	11	19
52	5	13	13	11	29	24	8	13	12	14	9	11	18
64	19	13	17	11	27	23	9	10	11	14	11	12	20
35	0	16	12	12	30	23	9	10	13	13	11	11	17
34	26	13	17	12	29	23	9	13	12	14	8	12	18
54	2	15	15	12	28	24	9	10	12	14	9	10	18
70	18	15	18	12	30	21	9	12	11	15	10	12	18
23	3	13	12	13	29	23	8	12	12	13	11	11	18
43	1	14	13	12	30	24	9	13	13	13	10	10	19
38	3	13	10	11	27	23	9	10	11	13	9	10	19
82	2	13	11	11	30	23	9	10	13	13	9	10	19
39	3	14	16	12	29	24	9	10	12	14	12	11	19
45	5	13	18	11	29	24	9	12	11	13	9	12	19
74	1	13	13	11	28	21	10	10	14	14	11	10	19
113	11	14	13	12	29	22	9	10	12	13	9	10	18
98	20	14	18	13	29	21	10	12	12	13	9	11	18
104	2	13	14	12	28	23	10	11	12	15	11	9	16
43	20	14	14	13	28	23	10	12	12	13	11	11	17
73	5	15	12	11	29	22	9	10	12	13	10	11	18
79	0	14	15	13	26	23	11	12	10	13	11	10	20
57	19	16	12	13	28	23	10	14	13	13	9	11	18
56	15	13	10	14	28	22	9	14	11	13	9	12	19
71	12	16	14	14	28	20	9	12	12	13	8	9	19
92	1	14	10	12	30	21	10	10	11	14	11	11	18
56	4	12	13	13	31	21	10	10	11	13	9	10	18
55	1	13	15	13	27	22	9	12	11	14	9	11	19
89	29	14	11	12	30	22	9	12	13	14	9	12	20
65	26	15	13	12	26	23	11	10	12	15	11	13	18
95	6	13	18	11	26	21	10	10	11	13	9	11	18
33	1	14	12	11	27	23	9	10	13	14	11	11	18
55	29	14	10	12	28	24	10	12	12	14	11	10	19
97	6	13	13	13	29	22	9	10	13	13	10	11	18
81	2	14	16	13	29	23	9	12	12	13	10	11	17
103	0	12	14	14	28	21	10	12	14	14	9	9	16
102	4	12	12	12	31	23	9	12	11	13	11	9	19
43	17	13	9	12	29	21	10	10	12	13	11	12	17
71	14	13	15	11	27	21	10	10	12	13	10	11	20
62	36	14	15	12	27	24	9	10	13	13	9	11	18
54	5	13	11	13	28	21	9	10	12	14	11	11	20
102	15	15	18	12	27	24	10	12	11	15	10	12	17
110	21	13	14	12	29	22	10	13	11	15	9	13	18
112	10	14	17	11	31	25	9	11	12	13	9	9	18
108	0	12	10	12	28	22	10	10	12	13	9	10	20
37	12	14	11	14	29	22	8	11	11	14	9	11	17
101	9	13	11	12	27	22	9	13	11	13	12	11	18
69	45	15	12	11	29	22	10	10	12	14	10	11	16
104	5	14	11	12	27	22	9	12	12	13	9	10	19
77	0	13	12	12	29	24	9	12	14	13	9	10	18
86	13	13	10	13	27	23	9	10	11	13	9	9	18
67	14	15	19	12	27	22	9	12	12	13	8	10	19
43	0	16	14	13	27	21	9	10	11	14	11	10	18
30	25	14	10	12	28	24	9	13	10	14	9	11	18
53	4	12	11	11	29	23	8	12	13	13	9	11	20
76	22	13	10	12	27	24	9	10	12	13	9	11	19
105	2	14	13	13	28	23	9	13	13	13	9	13	18
86	9	14	11	12	27	23	9	10	12	13	9	12	19
105	10	16	14	11	29	23	10	13	11	13	9	10	21
96	37	13	12	12	29	24	8	13	11	13	10	9	18
97	6	13	13	12	28	23	10	13	12	14	11	11	19
101	5	15	13	12	30	22	9	12	12	13	10	12	18
112	13	15	11	12	27	23	9	10	13	13	8	11	19
50	19	14	18	12	29	23	11	10	11	13	9	9	18
44	7	13	10	12	28	24	10	12	11	13	11	12	19
66	3	15	15	12	30	22	9	12	11	13	10	11	18
59	28	13	16	13	29	23	9	10	12	14	11	10	18
54	23	14	13	13	29	23	10	13	11	14	9	11	19
80	33	15	15	12	30	22	9	12	11	13	10	10	18
72	34	13	15	13	28	25	11	10	12	14	9	11	18
65	2	13	13	14	28	24	9	10	13	15	9	11	21
32	24	15	14	10	29	23	9	13	11	13	9	10	17
56	3	13	18	12	29	23	9	10	12	13	10	12	21
104	0	12	13	12	28	23	9	12	13	14	11	10	18
81	37	14	9	12	28	22	10	13	13	13	10	11	18
122	0	14	15	12	28	23	8	13	12	14	10	11	20
87	0	14	10	11	28	22	10	11	12	13	11	10	18
71	20	15	11	12	29	24	10	12	12	14	9	11	18
47	33	13	12	11	28	21	9	12	12	14	9	10	18
48	32	14	12	11	29	22	9	12	12	13	10	9	18
95	3	13	10	11	29	24	9	14	11	13	9	11	19
63	0	14	10	13	27	22	9	12	11	14	9	11	18
95	0	14	13	12	28	24	9	12	12	13	9	12	20
43	11	14	18	12	26	21	9	10	13	13	9	11	19
96	9	14	10	11	28	21	10	10	12	14	9	11	18
69	22	13	12	11	30	22	9	10	12	15	11	11	19
68	15	12	13	12	27	23	10	10	12	15	9	11	19
42	4	14	15	12	29	21	9	12	13	13	9	12	19
98	35	13	13	12	29	23	10	10	12	13	9	11	18
90	0	13	13	12	29	23	10	10	12	13	9	11	18
80	36	15	13	11	29	23	9	10	13	13	9	10	19
71	41	14	16	12	26	23	9	12	13	15	9	11	19
67	30	14	16	12	31	23	8	12	12	13	11	8	17
76	9	12	17	12	28	23	9	12	12	14	10	11	17
102	2	14	12	11	28	24	11	10	11	15	8	10	18
80	3	13	10	12	28	21	9	10	12	13	9	11	17
100	6	13	20	12	30	22	10	12	12	15	9	12	19
52	44	12	11	13	27	22	9	11	13	13	11	11	20
99	27	15	12	13	27	22	9	12	11	15	9	11	21
110	3	13	10	13	30	23	9	10	12	14	10	10	17
63	0	13	9	11	27	23	9	10	12	13	11	11	17
109	30	13	13	13	27	22	9	10	12	14	11	10	18
64	37	13	12	12	28	23	9	13	11	14	9	10	20
36	11	12	17	13	28	22	9	12	11	14	10	10	19
53	25	16	16	12	30	22	9	12	12	14	9	10	18
83	15	14	10	13	29	23	9	10	12	14	10	11	17
64	5	13	16	12	30	23	10	13	13	13	9	10	18
50	20	14	13	12	27	24	9	12	12	13	9	12	19
35	0	13	10	11	29	23	10	10	12	15	11	11	19
18	38	14	12	12	27	23	8	12	11	13	11	10	19
59	0	14	11	14	29	22	9	11	11	14	9	11	16
78	18	13	12	12	29	24	11	13	12	13	10	10	17
75	5	14	13	12	29	23	10	11	12	14	11	9	20
99	0	14	12	11	28	22	10	11	11	13	9	10	17
75	50	15	16	12	29	23	11	12	14	14	10	12	18
110	19	14	11	11	28	21	9	10	13	14	9	10	18
81	4	13	11	11	29	22	9	13	13	13	11	10	19
75	0	13	14	12	29	21	10	13	11	14	9	11	19
53	12	13	13	12	27	25	8	12	12	13	9	10	18
59	17	15	13	12	27	23	10	12	12	13	9	10	18
69	0	13	10	11	29	22	10	12	12	13	9	11	18
59	1	15	12	13	28	24	9	13	12	13	10	11	17
80	23	16	13	11	30	21	9	13	12	13	11	10	20
74	40	14	13	12	27	20	9	10	12	14	11	11	19
51	10	16	13	12	28	22	9	10	12	13	10	9	18
46	7	14	10	11	27	24	8	10	12	13	9	11	18
71	17	13	10	13	27	23	8	11	11	13	8	9	18
36	18	13	17	12	29	23	9	10	13	13	10	9	16
95	0	13	17	11	27	22	10	13	12	13	9	11	18
59	25	13	13	11	27	22	10	13	12	14	9	10	20
81	0	13	11	12	27	22	10	11	12	14	10	11	18
