# Supplementary material for: Using game theory to thwart multistage privacy intrusions when sharing data
Source: Sci Adv. 2021 Dec 10;7(50):eabe9986. doi: 10.1126/sciadv.abe9986 (PMC8664254; doi:10.1126/sciadv.abe9986)
Supplement: Supplementary file 2 — Data S1 [file sciadv.abe9986_data_s1.zip › sciadv.abe9986_data_s1/DemoKAnonymization/exp/2058/data/target_data/i61.csv]

YOB	State	STR1	STR2	STR3	STR4	STR5	STR6	STR7	STR8	STR9	STR10	STR11	STR12
84	32	12	12	13	29	23	9	13	12	12	9	12	19
74	11	13	13	12	27	25	8	12	12	13	9	10	18
46	0	13	15	12	29	23	10	10	13	14	11	12	19
43	23	14	13	13	29	20	9	10	12	14	9	10	18
84	8	13	12	11	28	23	9	13	11	14	9	10	17
49	5	13	17	11	28	21	9	10	11	14	9	9	17
49	26	14	13	11	28	25	10	10	12	13	10	10	20
35	4	16	13	12	27	24	9	10	12	13	9	11	18
78	21	13	9	13	30	24	9	12	12	14	10	9	17
77	5	14	10	13	29	22	10	11	12	12	9	10	18
52	27	14	13	13	30	24	9	12	13	13	9	11	18
92	36	14	18	11	28	20	9	12	13	13	9	12	19
87	0	14	11	11	31	22	10	11	12	14	10	10	18
71	3	13	12	12	28	21	10	12	12	15	9	9	17
71	4	15	12	12	30	24	9	10	11	13	9	10	17
108	1	13	15	12	29	23	9	11	12	13	10	11	18
81	8	16	14	11	31	25	11	11	11	13	11	10	18
69	21	14	10	11	29	23	9	10	11	13	9	12	17
103	31	13	16	12	29	23	10	11	12	12	9	11	17
83	4	15	13	11	28	21	9	12	13	13	12	9	20
68	0	16	14	12	28	23	9	10	11	13	12	12	19
62	18	13	11	12	29	23	9	12	12	14	9	11	19
48	14	14	12	11	28	23	10	10	12	13	9	10	17
55	8	12	16	12	29	21	10	9	13	14	9	10	18
101	14	14	16	12	30	23	9	12	12	13	8	11	18
101	5	13	17	12	28	24	9	10	14	14	8	13	20
54	10	14	13	12	27	24	9	12	12	13	9	12	19
97	20	16	13	11	29	23	10	10	12	12	9	9	17
48	6	13	10	12	28	23	10	10	12	13	9	9	18
79	0	15	12	11	28	20	10	10	12	15	9	11	18
65	4	14	12	11	26	24	9	12	11	14	9	11	18
51	16	13	14	13	28	22	9	12	13	13	9	13	19
104	9	12	10	11	29	21	9	13	11	13	9	10	19
46	24	13	18	12	28	22	9	13	12	13	9	11	20
71	0	15	10	12	27	24	9	13	13	14	9	10	20
82	9	13	15	12	30	24	9	12	12	14	9	10	19
73	16	14	19	13	28	23	9	13	12	14	11	10	19
105	2	15	14	11	27	23	9	10	13	13	9	10	18
94	2	12	10	13	29	21	9	10	12	14	9	9	17
60	14	14	10	12	29	24	10	12	12	14	10	10	21
99	24	16	14	11	29	22	9	10	13	13	10	10	19
73	0	13	13	12	29	20	10	15	12	13	10	11	17
43	40	16	19	12	30	21	9	9	12	13	10	9	19
68	9	15	17	12	29	24	9	11	12	13	9	12	20
97	4	14	13	12	28	24	9	12	10	14	9	11	19
52	4	15	13	12	30	23	9	10	11	14	9	10	19
79	2	13	11	12	29	24	10	13	12	15	9	11	17
76	1	13	14	12	29	22	10	15	11	14	10	9	20
30	11	12	9	13	28	23	10	10	12	14	9	12	19
38	26	13	11	13	28	21	10	10	12	13	11	10	17
74	0	15	9	12	30	23	9	10	11	13	9	10	19
105	23	14	10	12	28	23	9	10	13	14	10	10	17
71	12	15	17	12	29	23	9	10	12	14	9	10	17
44	12	13	13	12	28	23	9	10	12	13	9	10	18
84	16	14	10	12	28	23	9	13	12	13	9	11	21
115	25	14	12	11	29	23	10	10	12	13	9	9	18
54	26	14	19	11	29	25	9	13	12	13	9	10	18
45	8	13	20	13	31	22	9	10	12	13	10	10	19
96	34	14	11	12	30	23	10	10	13	14	9	10	19
37	0	13	11	13	30	20	9	10	13	15	9	11	17
54	9	13	12	12	29	22	9	12	12	14	11	10	16
95	16	15	17	12	28	22	9	10	12	13	12	10	17
75	13	13	11	13	30	20	9	10	13	15	9	11	17
45	11	15	17	12	31	23	10	13	12	14	11	12	17
63	21	13	12	12	29	23	9	12	11	13	9	13	19
79	9	14	16	12	29	23	11	10	13	15	10	9	20
66	5	13	13	12	28	23	10	12	11	13	9	12	18
46	34	14	16	11	29	22	10	9	12	13	8	10	19
91	16	15	13	13	30	23	10	13	13	14	11	10	17
56	2	13	12	11	28	24	10	13	12	14	8	11	20
43	19	13	12	12	29	22	9	13	12	13	11	10	19
89	18	13	16	13	28	22	9	10	12	13	9	9	18
97	1	13	12	12	28	24	9	11	11	13	9	10	16
62	0	15	11	11	26	22	9	10	10	14	8	10	19
68	31	15	14	11	30	24	10	12	11	14	10	12	18
58	33	15	13	13	29	22	10	10	12	14	9	10	17
76	9	13	11	11	28	22	10	14	11	13	9	10	18
83	6	13	14	11	29	21	9	12	13	13	10	9	19
90	2	14	17	12	28	23	10	13	11	14	9	9	18
84	25	15	17	12	30	24	10	9	12	14	10	9	17
59	24	12	20	12	28	21	8	12	12	14	9	9	19
41	32	14	16	13	26	23	10	10	12	13	10	10	20
56	4	14	12	11	29	23	10	10	12	13	9	10	18
38	15	14	13	12	27	21	9	14	12	13	8	11	19
73	3	13	10	12	30	20	9	9	11	14	9	11	18
37	12	15	9	13	28	23	9	9	12	14	11	10	18
33	16	13	16	13	28	22	9	10	12	13	9	9	18
89	5	12	13	12	27	23	8	12	12	13	9	12	20
110	0	16	10	12	26	23	9	10	12	13	12	9	18
48	2	12	16	12	27	25	9	12	12	14	11	11	17
47	11	13	13	11	27	22	9	10	10	13	11	10	19
92	45	14	17	12	27	23	9	10	12	13	10	12	19
51	18	12	14	12	30	23	9	12	12	14	9	10	19
51	2	13	10	13	30	22	9	12	11	14	9	11	19
94	21	13	10	11	29	23	8	10	11	13	9	10	17
83	19	13	12	12	28	20	10	13	12	15	10	10	18
57	41	12	11	12	28	22	9	11	11	14	9	9	19
18	9	13	14	12	30	23	10	12	12	15	9	11	18
67	22	15	12	12	27	20	10	14	11	12	9	11	17
95	2	13	13	12	28	22	10	11	12	13	9	11	17
45	0	14	16	13	27	21	9	14	11	14	10	10	19
69	2	15	13	12	28	25	9	10	13	14	10	11	18
102	19	15	13	12	29	20	10	13	11	15	9	10	19
47	20	14	14	12	30	24	9	10	12	13	10	11	17
25	3	15	10	13	29	21	9	13	11	14	9	11	18
98	18	14	12	11	30	23	10	10	12	14	9	10	20
90	19	15	14	11	28	22	10	12	11	14	10	10	18
76	0	13	12	12	27	22	9	10	12	13	9	11	19
75	17	13	14	12	28	22	9	14	11	14	9	11	18
76	9	13	10	13	27	22	9	10	12	13	9	11	18
110	22	16	14	12	28	24	9	10	14	14	10	11	18
59	33	15	15	12	26	22	9	10	12	13	11	11	20
65	3	16	10	13	27	20	9	11	13	15	11	12	20
72	26	14	10	12	29	22	8	12	12	13	10	9	18
42	30	13	17	13	28	21	9	11	12	14	8	10	16
102	1	14	16	12	31	23	11	10	12	13	9	10	19
84	0	13	12	13	29	21	9	13	11	13	9	12	18
64	27	14	10	11	30	22	10	12	13	13	9	11	18
49	7	12	12	12	30	21	9	11	13	15	10	11	17
35	5	14	17	12	27	23	10	13	12	13	9	11	19
87	33	14	15	11	26	21	9	12	11	13	10	11	18
77	9	12	13	12	28	22	9	10	13	13	9	11	18
78	0	13	14	12	29	25	9	13	12	14	10	10	17
36	5	16	15	11	29	20	10	10	12	13	11	10	18
39	0	14	12	11	28	22	9	12	13	14	9	11	19
71	5	13	10	12	27	23	10	10	13	14	10	12	19
86	0	14	11	12	29	23	9	12	12	14	8	11	19
92	8	15	16	13	30	21	10	12	14	13	9	11	19
44	1	14	13	13	28	23	9	10	12	13	9	9	20
91	2	15	14	13	31	22	9	12	12	13	10	12	19
75	5	13	11	13	27	23	10	12	13	13	11	9	18
74	21	16	10	12	28	22	9	10	12	13	9	11	20
98	44	13	13	11	27	22	9	10	12	13	10	11	20
70	5	14	11	12	27	22	9	12	12	13	9	10	19
64	7	13	14	11	29	22	9	13	14	13	12	12	19
79	23	15	15	13	28	22	10	10	12	13	9	10	19
71	0	13	12	12	27	22	9	11	13	13	10	10	19
75	18	14	12	13	29	24	9	10	14	15	10	9	19
53	4	14	14	11	28	25	9	12	11	14	12	10	19
48	4	13	16	12	28	22	10	12	11	14	10	11	19
55	1	13	17	13	28	23	9	12	11	14	10	11	18
73	0	13	12	11	29	23	10	10	12	14	9	10	18
93	0	13	10	12	27	24	9	10	12	13	9	9	18
61	9	14	10	12	29	24	9	12	12	15	9	11	18
40	15	14	10	12	29	24	10	12	12	14	10	9	21
43	5	13	13	11	28	23	9	13	12	15	10	10	18
74	32	13	13	13	31	23	9	14	12	14	9	10	18
36	18	12	13	12	31	21	8	10	11	14	10	13	19
105	6	14	10	13	27	22	9	12	11	14	9	11	18
104	0	15	14	12	26	22	9	12	13	14	11	11	18
29	16	14	16	12	27	21	10	10	11	13	10	12	17
60	21	14	18	12	27	23	10	13	13	13	9	11	19
50	8	13	10	13	30	24	9	10	12	13	9	11	18
68	8	13	12	13	29	21	9	13	11	13	9	12	18
67	8	12	14	11	28	23	10	10	12	14	10	11	19
42	3	16	12	12	30	22	10	12	11	13	9	11	18
88	6	14	10	11	26	22	10	10	12	13	11	10	21
70	31	14	13	12	29	21	9	15	11	13	10	10	18
86	2	13	11	11	31	23	9	10	13	15	8	11	19
59	0	13	12	13	27	23	9	10	11	14	10	11	18
45	0	14	14	12	31	23	9	13	13	14	11	10	18
27	5	15	13	12	27	23	10	11	12	13	9	11	18
100	3	13	13	11	27	22	9	10	13	14	9	9	18
30	20	14	12	11	30	24	9	10	12	13	9	11	19
110	11	13	17	12	29	24	9	10	11	15	9	9	18
98	9	14	17	13	28	23	8	12	11	13	10	11	17
95	3	15	12	13	28	23	10	10	11	14	10	13	19
76	7	13	10	11	27	21	9	9	12	13	9	11	17
102	1	14	18	13	29	23	9	10	11	14	11	10	18
37	3	15	10	11	27	22	9	9	13	14	9	9	19
65	2	14	16	13	27	22	9	10	12	13	10	12	18
43	0	16	14	13	29	23	9	10	13	15	9	9	18
69	0	14	13	13	27	24	9	13	13	13	9	9	18
41	4	15	10	11	28	23	10	12	12	13	9	11	17
57	1	14	10	13	29	21	9	10	12	13	11	11	18
90	31	13	10	11	29	22	9	10	12	15	10	11	18
90	12	14	12	13	27	22	9	13	12	13	10	10	19
70	27	14	10	12	28	23	10	12	12	12	10	11	18
103	12	13	12	11	29	23	10	10	12	14	9	10	18
94	0	13	10	13	27	23	11	12	11	12	10	12	19
95	11	13	10	12	28	23	10	11	11	14	10	12	18
50	14	13	17	12	28	21	9	10	11	14	9	9	17
106	16	14	11	12	28	24	10	12	12	14	10	11	19
95	21	13	16	11	31	23	9	13	12	14	10	11	18
46	26	13	10	11	29	21	9	12	11	13	11	9	18
52	1	14	14	13	28	23	10	13	12	13	10	10	19
54	3	13	15	11	29	22	9	10	11	13	9	11	17
80	39	13	12	12	29	22	9	12	12	14	11	10	16
56	4	14	13	11	26	23	10	12	13	13	9	10	19
40	7	13	13	11	28	22	8	10	11	13	10	13	19
97	11	15	11	11	27	24	9	10	13	15	11	11	18
75	0	13	12	12	28	24	9	10	12	13	8	10	18
54	0	13	15	11	27	23	9	10	12	13	10	9	19
66	27	15	11	13	28	22	9	11	12	13	10	11	19
36	9	13	13	13	28	22	9	10	11	14	11	10	19
62	37	13	10	11	30	23	9	12	12	14	12	11	18
106	0	14	19	12	30	21	9	12	12	13	9	12	19
38	6	14	9	13	29	24	8	14	12	15	9	11	19
92	0	13	10	12	27	23	10	10	11	13	8	11	19
60	27	12	20	11	28	23	9	10	12	13	9	10	19
47	11	15	13	13	28	22	9	10	12	15	11	9	18
20	30	14	16	12	31	24	9	11	12	13	8	10	19
32	31	13	14	12	30	23	9	10	11	15	11	10	18
87	25	13	10	12	27	23	9	10	12	14	8	10	18
35	0	14	10	11	29	24	9	10	11	14	10	10	17
102	0	14	10	12	28	21	10	12	11	14	10	11	19
104	0	15	12	11	31	23	9	10	12	15	11	12	20
51	0	13	10	11	29	23	9	10	12	15	9	10	19
85	10	16	10	11	29	22	10	10	11	13	8	10	18
61	2	14	13	12	28	24	11	10	12	15	10	13	20
73	0	15	13	12	28	25	9	10	13	14	10	11	18
67	19	14	13	12	26	22	9	10	12	15	12	9	18
59	2	16	11	12	30	22	10	13	12	13	9	11	19
102	1	13	15	13	29	23	10	10	12	15	10	11	18
70	1	16	13	11	29	23	9	10	11	13	11	11	19
97	3	14	14	11	28	22	10	12	12	14	9	9	19
96	10	13	10	13	26	24	9	12	12	13	9	12	18
70	9	14	13	11	30	22	10	12	13	14	9	12	19
33	0	16	16	11	30	24	9	13	12	13	9	11	20
74	5	13	19	13	28	22	10	10	12	14	9	9	17
77	7	15	13	12	27	23	9	10	12	13	9	9	18
76	18	16	11	12	29	21	9	10	12	13	9	10	20
38	21	13	12	12	28	22	9	10	13	13	10	11	17
91	2	14	11	12	30	23	10	10	13	14	9	9	19
32	12	14	13	13	28	23	9	10	12	13	9	9	20
85	10	13	15	12	29	24	9	12	11	14	9	11	19
54	1	14	15	12	29	23	9	10	14	14	9	11	19
60	16	12	17	11	29	21	9	10	12	14	10	13	20
76	0	16	9	12	29	22	9	10	13	14	11	11	19
103	4	14	13	11	29	22	9	10	12	14	9	12	18
60	24	13	9	12	29	23	10	13	11	13	8	11	18
59	23	13	16	12	27	23	10	12	12	14	9	11	19
105	13	14	9	11	30	20	9	13	13	13	10	12	19
74	3	13	19	11	28	23	9	12	12	13	8	9	17
98	2	13	11	13	28	23	8	10	12	13	9	9	21
39	0	13	10	12	29	24	9	10	13	13	9	10	20
19	26	14	11	11	28	24	9	15	12	13	9	11	17
76	9	13	11	11	29	25	9	12	12	14	9	10	19
81	27	14	11	13	28	23	9	12	12	14	10	11	20
82	0	15	13	12	28	23	10	12	14	14	9	11	19
40	0	15	12	12	28	23	9	10	12	13	10	10	18
68	24	14	19	13	27	23	9	10	12	12	11	9	18
89	0	14	15	13	28	22	9	12	11	14	9	11	18
57	35	16	12	12	28	23	10	10	12	14	9	12	17
41	9	16	13	11	28	24	9	13	12	14	11	12	17
93	5	14	17	12	29	23	9	10	11	15	9	9	17
108	42	16	18	12	30	23	9	13	11	13	9	9	20
64	28	14	16	12	31	23	11	10	12	13	9	10	19
27	2	13	17	13	29	22	9	13	12	13	10	13	20
84	17	15	15	12	28	22	10	10	12	13	9	12	17
102	48	15	16	13	27	24	10	11	12	13	10	12	18
36	9	13	12	11	29	23	9	13	12	13	9	12	18
89	21	12	10	12	28	22	10	10	12	13	9	10	19
68	25	14	13	13	28	24	10	10	13	14	9	10	18
109	0	13	14	12	27	21	9	10	13	14	9	13	18
52	0	13	13	13	28	23	9	10	12	13	9	10	19
107	36	14	10	12	28	22	10	13	11	14	9	11	18
113	24	13	15	12	26	24	10	13	12	15	9	11	20
45	0	14	19	13	27	23	9	12	12	14	10	9	19
105	32	14	11	13	27	23	9	9	12	13	9	10	19
70	24	12	13	12	28	21	8	12	13	15	9	10	19
36	27	14	13	12	28	23	9	10	11	14	9	12	20
93	22	13	18	12	29	20	10	10	14	14	10	11	19
54	9	14	12	11	30	24	9	10	12	13	9	11	19
21	4	16	12	11	29	23	9	11	12	14	10	11	18
38	12	13	13	11	29	24	9	13	12	13	9	12	20
63	2	13	13	12	29	23	9	12	13	14	9	10	18
36	8	14	12	12	27	23	10	12	13	13	9	10	18
108	20	14	12	11	29	23	10	10	12	13	9	10	18
101	5	13	10	11	29	23	8	10	11	13	9	11	17
101	37	14	11	11	27	24	9	12	11	14	9	10	18
63	0	14	10	13	28	24	9	10	12	13	9	10	18
73	27	15	14	13	28	22	9	13	13	13	8	11	16
112	4	14	13	13	28	22	9	12	11	13	11	11	17
82	11	15	15	11	28	21	9	10	12	14	10	10	19
102	17	15	16	12	29	22	9	9	12	14	11	10	21
85	0	13	12	12	30	23	9	12	12	14	11	11	18
104	2	13	12	13	29	22	9	10	11	13	10	11	19
59	7	13	11	13	28	21	10	10	13	13	11	9	18
101	7	15	11	12	29	22	9	10	12	13	10	10	19
70	0	13	11	12	30	23	10	12	11	15	9	10	19
106	11	14	15	13	28	22	9	12	11	14	9	11	18
100	25	12	15	12	29	22	9	10	13	13	10	11	17
28	0	15	13	12	28	22	10	12	12	13	8	11	18
41	1	15	11	12	29	22	10	13	11	13	10	10	18
52	12	14	13	11	29	22	11	13	12	14	9	10	20
101	7	13	13	13	29	23	9	12	13	13	9	10	19
48	2	15	12	12	29	23	8	10	11	13	10	12	19
81	4	16	12	13	27	23	10	11	11	13	10	10	19
98	6	12	17	11	26	23	9	13	12	14	10	10	18
44	0	14	10	12	27	22	9	10	12	13	10	9	18
103	15	15	16	13	27	22	9	12	11	13	9	9	19
104	23	14	10	11	30	22	10	12	13	13	9	11	18
41	24	14	11	13	27	23	9	9	12	13	9	10	19
87	9	15	13	11	27	22	9	12	12	13	9	10	18
105	38	15	10	12	29	22	9	9	11	14	8	11	18
74	21	13	14	11	29	23	10	10	12	13	11	10	19
71	34	14	16	13	29	22	9	12	11	13	9	12	18
81	10	14	15	12	29	23	9	12	13	14	8	9	19
58	3	13	12	12	30	25	9	13	13	13	9	11	20
54	5	15	17	14	28	23	9	10	11	13	10	11	17
114	24	12	20	12	28	23	9	9	13	15	10	11	17
37	24	15	10	11	30	23	10	12	12	13	10	11	16
84	1	14	13	11	28	22	10	10	12	14	9	10	17
91	1	14	12	12	30	23	10	12	11	13	10	10	19
58	31	15	11	11	29	23	9	12	11	14	8	10	18
75	22	13	13	13	28	22	9	12	12	13	10	13	18
67	11	14	12	11	28	22	10	13	12	13	9	10	21
95	29	13	17	11	27	21	10	12	12	13	9	11	19
99	7	13	10	12	27	23	10	11	11	14	10	12	18
62	29	14	12	11	28	24	10	13	12	14	10	11	19
69	1	13	12	11	27	23	8	13	12	13	9	11	18
55	33	15	19	12	26	24	9	12	12	14	10	10	20
78	11	13	14	11	28	22	9	12	12	14	9	12	19
68	31	15	12	13	28	23	9	12	13	13	8	9	21
30	5	13	16	13	28	22	9	10	11	13	11	11	18
102	2	14	13	12	29	23	10	11	12	14	11	9	20
36	0	16	10	13	28	22	9	12	12	14	9	9	19
53	17	13	12	12	28	23	9	10	11	13	9	11	18
118	4	14	10	12	28	22	10	12	12	13	9	10	19
50	11	15	15	12	28	22	9	13	12	14	8	9	20
74	15	13	14	11	31	21	9	11	14	13	10	9	19
114	27	13	10	12	29	25	8	10	13	13	9	11	19
49	3	13	13	12	30	21	10	10	14	14	12	9	18
99	0	13	11	12	27	22	10	9	12	13	10	11	19
101	34	14	13	13	28	22	10	10	12	13	9	9	18
54	3	14	12	11	29	22	9	15	12	14	10	9	18
94	24	14	17	13	28	24	9	12	12	14	9	12	17
51	16	13	10	12	30	23	10	10	12	13	9	11	19
72	28	13	13	12	27	23	9	13	11	14	11	11	17
72	20	13	11	12	29	21	9	10	13	14	9	10	19
47	0	14	18	12	29	24	10	13	12	15	10	11	19
106	4	14	12	11	28	24	11	10	11	15	8	10	18
64	12	14	11	11	29	23	9	13	13	14	9	10	19
105	1	13	13	12	29	22	10	12	12	14	12	11	19
102	31	13	16	12	28	23	9	12	12	13	9	11	19
75	1	13	15	11	28	24	9	10	11	13	11	11	19
53	22	12	15	12	28	21	10	9	14	14	11	13	17
63	26	12	16	11	29	23	10	13	11	13	9	9	18
25	16	15	12	12	28	22	10	10	12	13	9	11	19
44	11	14	15	13	27	24	9	13	13	14	9	10	17
94	1	14	11	11	28	24	8	12	12	13	11	11	18
44	14	15	13	13	30	22	9	10	13	14	9	11	17
71	34	14	10	11	27	23	9	12	11	13	10	10	19
104	3	14	11	11	28	23	9	14	11	13	11	11	18
107	8	12	10	12	27	22	9	10	13	14	10	11	17
65	0	13	16	12	26	23	9	11	13	13	9	11	17
81	10	15	12	12	28	23	11	11	11	12	10	9	20
69	2	13	18	12	29	22	9	13	12	13	9	11	19
94	4	14	13	12	29	22	10	10	11	14	11	11	19
56	35	12	14	12	31	22	9	10	12	13	11	10	17
108	3	15	13	12	29	23	9	10	11	13	11	12	18
91	14	14	13	12	27	24	9	12	12	13	9	12	19
60	2	14	10	12	30	23	9	10	12	13	9	11	20
83	19	13	13	11	27	24	9	10	12	13	10	11	19
62	0	15	17	12	28	22	9	12	11	13	9	10	19
70	17	12	12	12	29	22	10	12	12	14	9	11	18
63	23	16	17	14	29	23	10	13	12	13	11	11	16
82	2	12	14	12	28	22	10	15	11	13	8	10	20
84	2	13	9	11	29	23	10	10	12	13	9	11	20
46	34	13	15	11	27	22	9	9	12	13	9	10	18
60	16	13	13	11	29	20	9	13	11	14	9	13	18
90	16	13	14	11	29	22	10	10	12	15	9	10	21
108	15	14	20	12	29	23	10	14	12	14	10	11	19
38	11	14	13	11	29	22	9	12	12	14	11	10	19
94	10	14	14	12	27	23	9	11	13	14	8	10	19
102	5	14	12	11	30	25	9	14	12	14	9	11	20
38	10	13	12	11	29	23	9	13	12	13	9	9	19
44	2	12	13	11	29	23	10	12	12	13	11	8	17
53	32	13	13	12	29	20	10	15	12	13	10	11	17
72	2	14	15	12	27	22	9	13	13	15	9	11	18
40	12	15	13	11	28	21	9	12	13	13	12	9	20
81	1	17	14	12	30	22	10	10	12	13	9	11	19
89	17	14	9	12	30	21	9	10	12	14	10	12	20
99	23	13	11	12	29	23	10	11	14	14	9	10	19
111	11	15	10	11	30	23	9	10	11	14	11	10	17
50	16	14	12	12	29	22	10	11	13	13	12	9	19
77	7	16	14	13	29	23	9	10	13	15	9	9	18
26	21	12	18	12	28	24	9	12	12	13	9	10	17
70	3	12	20	12	28	23	9	9	13	15	10	11	17
38	13	16	17	14	29	23	10	13	12	13	11	11	16
31	45	14	10	12	29	22	9	10	12	13	9	12	18
79	15	13	11	11	28	22	9	10	11	14	11	11	18
44	34	14	10	13	29	23	9	13	12	13	11	10	20
62	23	12	9	13	27	22	9	11	12	13	11	10	18
39	3	16	14	12	30	24	9	12	11	13	9	10	20
65	8	13	13	12	29	23	9	12	12	13	11	11	19
96	14	13	19	12	27	21	9	12	11	13	9	10	19
64	9	14	10	12	29	21	9	13	12	13	9	12	20
111	9	13	12	11	29	23	9	12	12	13	9	11	17
83	1	16	10	12	28	23	9	12	13	15	9	10	18
102	10	14	16	12	29	23	11	10	13	15	10	9	20
78	24	16	10	12	28	23	9	13	13	14	10	10	19
110	4	13	12	11	31	24	9	10	11	13	9	11	17
86	16	14	15	12	28	22	9	10	11	14	9	11	19
96	50	13	15	12	26	20	9	10	11	13	10	11	20
45	9	14	16	12	28	25	9	10	12	12	9	11	20
68	21	13	10	13	27	23	8	11	11	13	8	9	18
91	3	15	15	12	30	22	10	14	12	14	9	10	19
107	39	14	11	11	29	23	9	13	13	14	9	10	19
104	0	13	14	12	30	23	9	10	12	14	9	10	18
85	17	15	10	11	27	24	9	10	11	14	9	10	21
84	4	13	14	12	31	21	9	12	12	15	10	10	18
58	14	14	12	12	28	22	9	12	11	14	10	11	20
93	10	15	10	12	30	22	9	10	12	15	9	11	18
78	12	15	16	12	28	23	10	11	11	15	11	11	19
94	0	15	11	12	27	23	10	10	12	13	8	10	18
72	8	14	12	12	29	23	9	12	12	13	9	11	18
63	18	14	10	12	29	21	9	13	11	15	9	9	19
81	0	14	14	13	31	23	9	11	11	14	10	10	18
101	11	12	12	12	28	23	9	11	12	15	11	11	18
59	0	13	12	13	27	23	9	10	11	14	10	11	18
30	5	15	14	11	30	22	10	10	13	14	10	10	18
17	41	14	13	12	27	20	9	14	13	15	9	12	19
46	2	15	18	12	30	23	9	10	13	14	9	13	19
33	1	13	14	13	28	22	10	12	11	13	9	10	18
101	8	12	15	13	28	22	9	14	12	13	10	11	17
73	9	14	12	12	29	22	9	10	11	14	11	11	17
71	4	13	20	11	29	23	9	13	12	13	9	11	17
85	0	15	12	12	29	23	10	12	11	13	9	11	19
29	24	16	15	12	29	21	9	14	12	14	9	10	19
104	30	12	11	12	30	24	8	13	12	13	9	11	20
101	6	14	12	11	28	23	11	11	13	13	11	12	18
104	0	12	13	12	28	23	9	12	13	14	11	10	18
77	19	13	19	12	28	23	9	12	12	15	9	10	20
85	5	14	12	12	28	21	9	12	10	15	9	10	17
95	7	12	12	13	29	22	9	13	11	14	8	9	20
45	3	15	17	12	29	24	9	11	12	13	9	12	20
80	34	13	13	12	27	23	9	10	12	14	8	11	18
93	18	13	13	11	28	22	9	12	12	14	9	9	18
95	31	14	14	13	26	22	9	10	12	13	11	9	18
81	49	15	12	12	30	24	9	10	11	13	9	10	17
91	0	15	20	12	28	23	9	13	12	14	8	10	19
107	31	14	10	12	30	23	9	10	12	13	9	11	20
102	25	13	15	12	29	24	9	12	11	14	9	11	19
57	27	15	11	12	28	21	9	13	12	15	8	9	19
41	28	13	13	12	29	22	9	10	12	13	12	10	18
75	5	14	13	12	28	22	9	12	12	15	11	11	17
94	23	13	12	11	29	21	10	10	11	13	9	11	18
108	9	15	16	12	29	23	10	12	12	14	11	11	18
66	13	15	13	13	27	22	11	12	11	13	10	9	18
53	3	12	14	11	27	22	9	11	12	14	9	12	19
103	25	14	10	12	28	24	9	12	11	13	9	11	20
72	1	14	13	13	29	23	10	10	13	14	11	9	18
107	0	15	12	12	28	23	9	11	11	13	8	11	19
101	11	13	15	11	27	21	9	10	12	15	11	10	19
67	2	13	13	12	29	24	9	12	12	13	10	10	20
60	24	14	17	13	28	24	9	10	12	13	9	10	18
103	2	13	10	12	27	22	10	10	11	13	10	12	19
72	7	12	11	12	28	23	9	11	12	15	9	11	18
36	35	13	16	12	28	23	9	10	11	14	9	10	18
23	0	13	10	13	28	23	9	12	11	14	12	12	19
72	1	13	15	12	29	24	9	12	11	14	9	11	19
50	10	12	16	11	27	23	9	12	12	13	11	12	19
63	8	12	15	12	28	24	9	10	12	13	11	9	19
36	0	12	16	13	30	22	10	10	12	14	11	10	19
44	0	14	11	11	29	24	9	10	12	14	9	9	21
97	25	15	13	12	28	23	10	13	12	14	9	11	19
90	17	13	17	12	28	21	9	10	11	14	9	9	17
84	5	13	14	13	29	23	9	10	11	14	9	9	19
82	8	14	15	12	27	22	9	10	11	13	11	9	18
73	1	12	10	12	29	23	9	12	12	14	9	11	19
78	4	16	10	11	27	22	9	13	12	14	9	11	18
74	0	13	16	12	28	23	9	12	12	15	10	9	19
72	2	13	16	12	27	20	9	10	12	13	11	12	19
41	42	12	16	12	28	21	9	13	12	15	9	11	19
34	21	14	10	11	28	24	10	10	13	13	10	11	18
91	3	13	10	13	28	25	9	10	12	14	11	11	19
59	7	13	10	11	30	22	10	10	12	13	10	11	18
104	46	12	12	13	28	21	9	12	13	13	11	11	18
38	23	15	10	12	29	23	9	11	12	13	9	11	18
95	21	14	13	12	27	22	10	12	12	13	9	10	18
92	4	14	16	13	29	23	9	13	12	14	10	11	19
113	19	15	13	12	29	23	9	10	11	13	11	12	18
61	4	16	15	12	30	23	10	12	12	13	10	11	19
110	5	16	13	11	28	23	9	10	12	13	11	10	18
62	22	12	13	12	29	23	9	10	12	14	8	11	18
80	7	13	16	13	29	23	9	10	12	14	11	10	18
77	2	16	11	12	30	22	8	12	12	14	10	12	19
48	44	14	13	11	29	24	9	10	12	14	10	10	19
48	0	16	10	13	28	22	9	11	12	13	12	9	18
120	0	13	12	11	31	24	9	10	12	13	9	11	17
72	27	14	10	11	27	23	9	12	11	13	10	10	19
30	21	14	14	13	30	24	9	12	11	13	11	10	17
59	5	13	16	13	28	23	10	10	11	13	10	10	19
99	2	14	13	13	28	21	9	9	12	13	9	11	19
89	12	14	9	11	28	24	10	12	13	14	10	10	19
101	2	13	9	12	29	24	9	12	14	14	9	9	17
31	1	14	13	12	30	23	9	14	11	13	9	10	18
47	21	14	12	12	26	23	11	11	12	14	10	10	19
114	13	13	9	13	29	23	10	13	11	15	10	10	19
105	1	14	18	11	28	24	9	9	13	13	10	12	19
100	25	12	13	12	30	23	9	12	12	13	11	10	19
60	2	13	13	12	29	20	10	12	11	15	9	11	18
37	2	14	12	12	28	22	9	12	12	14	9	13	18
79	0	14	17	12	28	23	9	11	12	14	9	11	18
65	1	13	17	12	28	22	9	12	11	13	12	11	19
103	23	13	16	12	27	21	9	10	12	13	10	11	17
65	22	14	13	11	29	20	9	12	11	13	9	10	20
73	0	13	13	12	27	21	10	11	11	14	9	11	18
91	7	14	12	12	28	21	9	12	10	15	9	10	17
89	34	15	10	12	27	24	9	13	13	14	9	10	20
41	19	13	17	11	27	22	10	13	12	13	9	11	18
78	5	13	19	14	29	21	9	13	12	13	10	11	18
55	35	13	12	12	28	23	9	10	11	13	9	11	18
88	1	14	11	12	28	23	9	10	11	13	9	10	19
97	27	15	17	12	27	22	10	9	12	13	9	9	18
62	45	12	12	11	28	23	9	10	12	13	9	11	19
86	0	12	10	13	31	21	9	15	12	13	10	11	19
107	39	15	11	12	28	22	10	13	12	14	8	12	18
14	8	16	12	11	28	20	10	12	14	14	8	9	17
40	1	14	15	12	27	24	10	10	11	14	8	10	18
107	8	14	13	12	29	23	9	12	12	13	10	11	20
43	19	14	10	12	28	25	9	12	13	14	11	11	19
114	2	14	11	12	27	23	8	12	11	13	11	10	19
76	30	13	13	13	27	22	9	10	12	14	11	10	18
38	11	14	12	11	30	23	10	13	11	13	9	10	18
70	0	14	13	11	29	20	9	12	14	13	9	10	19
69	5	13	14	11	28	22	10	12	12	13	9	11	19
93	5	12	11	12	27	24	9	13	12	13	10	12	18
34	7	14	16	12	28	21	9	10	12	13	9	12	18
54	22	15	17	12	28	24	9	10	12	14	10	10	20
46	38	14	13	11	29	22	10	10	11	14	9	11	18
73	20	16	12	11	29	22	10	14	12	14	11	11	19
115	30	14	16	12	31	23	8	12	12	13	11	8	17
94	11	13	10	12	29	23	9	13	13	14	10	10	19
73	5	13	17	11	30	22	10	10	11	13	9	12	17
81	23	15	18	12	28	23	9	13	11	13	9	11	18
46	15	14	10	11	30	22	9	12	13	13	11	12	18
43	1	13	16	12	27	22	10	12	13	14	9	11	18
108	4	14	12	13	27	22	10	12	11	13	11	11	18
36	0	15	10	12	29	21	9	9	11	13	9	11	19
53	2	13	13	11	29	23	10	12	13	13	11	13	19
45	17	14	14	11	30	21	9	11	11	13	11	10	19
91	39	14	11	13	28	22	8	10	11	13	9	10	18
45	12	16	12	12	30	22	10	12	11	13	9	11	18
41	7	14	12	11	28	22	9	12	13	14	9	11	19
43	20	14	13	12	29	21	10	13	11	14	8	10	20
101	4	15	10	12	27	24	9	13	13	14	9	10	20
48	5	14	14	13	28	23	10	12	12	13	10	10	19
76	14	15	13	11	28	23	11	12	12	13	10	11	17
61	3	14	19	12	29	25	9	10	12	14	10	9	18
101	8	12	10	12	28	22	9	12	12	14	9	9	18
90	0	14	15	12	28	23	9	12	13	13	9	11	19
46	9	15	17	12	28	23	10	10	14	13	11	11	18
50	5	13	11	11	28	22	9	10	11	14	11	10	18
50	20	12	10	13	29	22	10	10	12	14	11	10	19
71	8	13	12	13	29	21	9	13	11	13	9	12	18
52	19	16	16	11	30	23	9	10	11	13	10	9	17
44	11	13	10	12	27	21	9	10	11	14	8	12	16
102	0	13	17	13	27	22	10	10	12	13	9	9	19
56	1	14	13	12	30	24	10	12	11	13	8	10	19
65	14	16	14	12	29	21	9	12	11	13	11	10	18
112	1	14	10	13	27	22	9	12	11	14	9	11	18
78	2	14	11	12	27	24	9	12	12	13	9	11	19
100	29	13	17	12	31	23	9	13	12	13	9	10	17
98	10	16	14	11	31	24	10	10	12	14	11	11	20
46	1	14	13	12	30	22	9	10	11	13	10	9	18
92	3	13	19	12	27	24	10	10	13	15	9	11	19
75	11	13	18	11	29	25	9	10	11	13	9	11	17
68	9	14	12	12	28	23	10	13	11	13	10	12	18
39	4	14	13	13	30	23	10	13	11	13	12	12	19
103	43	15	12	12	30	22	9	12	12	13	9	11	18
98	12	14	13	11	29	22	10	10	11	13	9	10	19
52	11	14	14	12	28	22	9	12	11	13	10	10	20
70	5	13	15	12	26	24	10	13	12	15	9	12	20
98	34	13	13	12	29	23	10	10	12	13	9	11	18
108	28	12	10	11	28	23	9	10	11	14	9	11	18
47	14	12	20	12	28	23	9	9	13	15	10	11	17
89	30	13	16	13	28	23	8	13	12	14	11	9	18
29	0	13	13	11	28	24	10	10	13	13	10	10	19
46	2	12	10	11	27	22	9	12	12	14	11	12	18
93	5	13	18	11	29	23	9	14	11	13	9	9	18
43	4	16	10	11	31	22	10	10	12	13	8	11	18
79	0	15	12	12	29	24	9	12	12	15	10	11	18
53	45	15	12	13	27	21	10	10	12	13	11	11	17
102	3	14	12	12	28	21	9	12	12	13	9	13	19
59	0	13	12	12	27	21	11	10	12	14	9	12	19
58	45	14	14	12	28	23	9	10	13	14	9	11	18
105	19	15	12	12	29	22	8	13	12	13	10	10	20
95	34	14	12	11	29	22	9	10	13	15	9	10	19
107	25	13	18	11	29	22	9	12	11	13	10	10	19
97	9	13	10	14	29	22	9	10	12	13	9	11	19
75	5	13	14	13	29	23	10	10	11	13	9	10	18
77	43	15	13	13	26	24	9	12	12	14	10	10	18
104	4	13	12	12	27	22	9	12	13	13	9	10	18
64	40	15	15	12	26	22	10	12	12	14	9	11	19
79	20	13	16	11	28	21	9	10	11	14	9	10	17
95	30	14	14	11	27	22	9	13	12	13	9	9	17
90	2	15	12	12	31	22	10	12	12	13	9	10	17
32	0	14	13	11	28	22	10	10	12	14	9	10	17
100	4	12	13	11	28	23	9	12	12	13	12	12	17
106	0	12	9	12	28	24	9	12	12	13	11	10	17
55	5	13	11	11	30	24	9	14	12	15	8	10	19
100	7	13	18	11	29	23	9	14	11	13	9	9	18
85	24	13	16	12	28	23	9	12	12	14	9	10	18
39	5	13	13	11	29	25	9	10	11	13	10	11	19
39	3	13	10	12	28	23	9	12	13	13	10	11	20
34	15	13	13	13	30	22	8	12	11	15	9	11	15
47	3	14	13	11	29	22	10	12	12	14	9	13	21
78	34	16	19	12	26	24	9	12	14	13	9	11	18
41	11	13	12	12	29	24	10	10	12	14	10	11	20
71	23	15	11	12	30	23	9	10	11	13	9	10	18
46	7	14	10	11	29	22	9	13	12	13	11	11	17
99	13	13	17	11	30	22	10	10	12	14	11	11	20
99	4	14	15	11	29	23	9	10	11	14	10	10	20
50	31	14	12	11	28	22	9	10	12	13	9	10	20
36	5	13	10	12	29	22	10	13	13	13	10	10	19
104	28	16	13	12	31	23	10	10	11	14	9	13	19
53	18	14	10	12	27	23	10	10	14	14	9	11	17
54	39	15	11	12	28	21	9	13	11	13	9	10	18
64	2	13	16	13	29	23	9	10	12	14	11	10	18
122	9	14	14	12	29	21	9	10	11	13	10	10	18
55	3	13	17	12	31	22	9	12	13	14	9	11	18
60	5	13	10	12	28	23	9	13	11	13	9	10	18
48	29	16	13	11	30	21	9	13	12	13	11	10	20
57	3	14	19	13	28	23	9	13	12	14	11	10	19
57	6	16	12	12	28	23	10	10	12	13	11	10	19
67	3	13	9	13	29	22	9	11	12	13	10	11	19
52	3	13	11	11	28	22	9	10	11	14	11	10	18
95	0	14	15	11	29	21	9	13	12	15	10	11	18
100	6	12	12	11	30	21	9	12	11	14	10	11	19
73	3	15	16	11	27	23	10	12	12	14	9	10	19
63	10	12	13	12	28	23	9	10	12	13	10	11	18
106	41	14	13	12	28	23	10	10	12	15	9	10	19
88	4	15	10	12	31	24	9	12	13	15	8	10	17
89	28	13	10	11	28	22	9	13	11	14	9	9	18
38	7	14	15	12	28	22	9	10	14	14	9	11	18
86	22	14	9	12	30	23	9	13	14	14	10	10	19
78	7	15	11	13	28	22	9	13	13	13	10	10	18
62	3	15	13	12	28	23	10	13	12	13	9	11	19
60	15	14	9	11	31	23	9	10	12	14	10	10	19
63	0	12	13	12	28	23	9	12	11	13	9	11	18
36	12	12	12	12	29	23	10	10	13	14	10	11	17
94	0	15	10	11	28	23	8	12	13	13	10	11	18
101	9	14	15	12	28	22	9	12	12	14	9	9	19
93	7	13	12	12	28	22	10	13	12	15	9	9	17
79	0	13	10	12	29	23	9	10	13	14	8	10	19
78	22	15	14	13	30	22	9	10	13	13	9	9	19
101	1	14	16	11	27	23	9	10	12	13	9	13	19
69	7	14	13	12	26	23	10	12	14	14	10	11	18
109	5	14	10	12	29	22	9	11	14	13	11	12	18
62	21	13	13	13	29	22	9	13	12	13	8	11	20
88	8	14	14	13	28	23	10	12	12	13	10	10	19
45	3	14	13	12	28	23	9	10	11	14	9	12	20
105	3	13	12	11	30	22	10	10	12	13	11	11	19
55	15	12	10	11	28	21	10	15	11	14	9	10	17
64	5	15	13	12	29	23	9	10	12	13	9	11	18
77	11	13	11	12	28	23	9	12	11	13	11	9	17
52	1	12	13	12	28	22	9	11	13	13	10	11	19
56	44	12	13	12	27	22	9	14	12	13	9	11	17
41	13	12	12	12	27	22	9	15	13	14	9	10	17
42	20	13	15	11	30	23	9	12	12	13	11	12	19
75	1	12	13	13	27	24	9	10	13	14	9	11	19
78	1	12	11	11	29	23	9	12	11	13	9	10	17
49	0	13	16	11	31	22	10	11	11	13	11	12	19
75	16	14	14	12	26	23	9	12	12	13	11	11	18
99	44	14	12	11	29	22	10	10	11	13	9	10	18
70	9	13	12	13	27	23	9	10	12	15	9	10	18
44	7	14	11	13	28	23	9	12	12	14	10	11	20
77	3	13	14	12	29	23	9	10	12	14	10	11	18
46	16	14	12	12	27	23	9	12	12	13	9	12	17
78	2	16	16	13	28	23	9	10	12	13	11	9	19
56	2	14	10	11	28	24	10	10	13	13	10	11	18
27	20	15	11	12	30	22	9	12	11	14	9	9	18
104	4	15	14	13	28	23	10	12	12	15	10	12	18
116	8	15	10	12	29	23	10	12	12	13	9	13	18
105	13	13	15	12	30	23	8	13	13	14	9	11	19
45	28	15	13	13	28	22	9	13	12	14	9	12	19
70	3	14	18	12	30	23	9	13	12	14	8	11	19
99	0	13	13	13	29	21	10	10	12	13	9	12	17
91	6	13	15	13	26	22	10	10	11	13	9	10	17
100	9	16	14	11	28	21	10	10	12	14	12	12	17
60	27	12	20	11	28	23	9	10	12	13	9	10	19
64	18	16	14	12	31	25	10	10	11	13	9	12	19
84	1	12	16	12	29	21	10	9	13	14	9	10	18
47	3	14	10	12	30	21	9	12	12	15	8	10	19
32	16	13	10	12	28	21	9	10	11	13	9	11	18
72	6	14	12	11	28	23	9	13	12	14	11	11	20
30	24	15	18	11	27	23	10	10	12	13	9	11	20
45	50	15	15	12	31	21	9	11	12	14	10	11	19
90	0	13	15	11	28	23	9	12	13	13	10	11	18
95	1	13	10	12	30	23	9	10	13	13	9	11	19
41	23	13	13	11	28	24	10	10	12	14	9	9	20
34	23	12	11	12	28	22	9	11	11	14	9	9	19
80	1	16	19	12	28	21	9	11	11	14	8	9	18
99	15	13	10	11	29	24	9	14	11	13	9	11	19
41	11	13	11	11	29	22	9	13	13	13	11	10	19
50	38	15	13	11	29	22	9	13	13	13	9	10	19
82	8	13	11	13	28	23	8	10	12	13	9	9	21
72	18	14	13	11	31	23	9	12	12	14	9	12	16
108	14	12	13	12	28	21	10	14	13	13	9	12	18
84	4	14	16	12	28	22	9	12	13	13	9	10	18
31	17	13	10	13	27	24	9	12	12	13	9	11	18
43	46	14	10	12	28	25	9	13	13	13	10	10	17
80	0	13	12	13	29	23	9	10	11	13	8	10	18
84	13	13	14	11	30	24	9	10	12	13	11	9	19
80	4	13	20	13	29	21	9	12	11	13	9	11	20
58	0	14	12	11	27	23	9	10	11	14	9	12	19
41	1	13	14	11	30	24	9	10	12	13	11	9	19
98	7	14	13	13	29	24	9	11	12	13	9	10	19
111	5	13	10	12	29	22	10	10	13	13	11	11	19
89	19	14	14	12	28	23	9	11	13	14	8	10	19
70	32	15	14	12	28	24	8	10	12	13	9	12	18
52	0	13	19	13	28	22	10	10	12	14	9	9	17
113	17	16	14	13	29	24	10	13	11	13	10	10	18
43	14	13	12	13	27	23	9	12	12	13	10	10	19
51	5	12	10	13	29	23	8	13	11	13	9	11	20
55	1	14	13	12	27	22	10	9	12	14	10	12	19
76	0	14	12	11	30	23	10	10	12	14	9	10	20
46	6	13	12	11	30	22	9	12	12	14	9	11	19
69	2	14	16	12	28	24	9	13	11	13	8	11	18
41	0	13	12	13	28	25	9	12	13	13	9	11	18
57	10	15	17	13	28	24	9	12	12	13	11	9	18
89	13	16	12	12	27	23	10	12	12	14	9	10	17
96	0	14	10	12	30	22	10	12	12	15	9	12	17
40	28	13	17	12	28	22	9	10	13	14	10	11	19
102	5	13	11	11	29	23	9	10	13	13	10	9	19
71	4	13	14	13	30	23	9	14	12	13	10	12	21
62	1	16	9	11	27	21	10	12	12	13	11	11	17
90	16	13	15	13	29	24	10	13	11	14	9	12	18
96	0	13	10	11	26	22	10	14	12	13	10	12	19
79	33	14	17	11	29	23	9	13	10	14	10	11	19
56	26	13	10	11	28	22	10	10	12	13	11	11	19
59	26	14	10	12	28	21	9	10	11	13	10	10	20
77	11	13	16	12	30	21	9	12	12	14	9	12	17
65	7	13	12	13	27	23	9	10	11	14	10	11	18
49	13	14	16	12	30	23	9	12	12	14	10	10	19
51	29	13	10	11	28	23	9	13	11	14	9	13	17
38	21	13	13	12	29	22	10	11	13	14	9	11	18
91	1	13	13	13	27	23	9	10	13	13	9	10	19
40	23	12	13	12	27	22	9	12	11	13	11	9	18
38	8	13	13	12	29	20	9	13	12	13	9	11	17
32	3	13	17	11	30	22	9	10	13	15	9	11	18
109	3	13	11	11	28	22	10	14	11	13	9	10	18
85	7	14	13	13	30	23	10	13	12	13	12	12	19
73	1	15	13	12	30	25	9	12	13	13	11	11	18
67	0	13	10	12	30	20	9	9	11	14	9	11	18
67	2	15	11	12	29	22	9	10	12	13	9	10	19
101	5	13	13	11	27	21	9	12	13	13	10	11	16
56	4	13	16	11	27	22	9	11	11	15	11	10	17
105	0	15	11	13	29	22	9	12	12	13	9	12	17
31	36	14	15	12	28	22	9	12	12	14	9	9	19
80	12	15	10	13	28	24	9	12	11	14	10	11	18
32	18	13	10	13	29	23	10	15	11	13	9	10	19
70	6	13	10	12	28	24	8	10	12	13	10	10	21
55	4	16	12	11	28	20	10	12	14	14	8	9	17
41	23	13	12	12	29	24	10	10	12	14	10	11	20
75	28	13	20	11	28	23	10	12	12	13	10	11	17
55	23	15	15	12	30	23	9	14	13	13	11	9	19
43	0	15	13	13	29	25	9	9	14	15	11	12	19
74	10	13	10	11	27	23	10	12	13	13	9	11	20
79	15	14	10	11	27	23	9	10	12	13	10	12	17
68	8	13	11	12	27	24	9	10	11	14	9	9	19
75	0	14	13	12	29	22	10	12	12	13	10	10	18
77	21	14	10	12	27	23	9	12	11	13	9	12	19
32	21	12	12	11	28	21	9	10	13	13	9	10	18
72	9	12	15	12	27	22	10	12	12	13	9	11	17
49	1	15	15	12	29	23	9	10	11	14	10	10	20
67	0	15	15	12	28	22	10	10	11	13	8	9	17
109	11	13	15	12	27	25	10	12	12	13	10	10	18
34	19	12	15	13	28	22	9	14	12	13	10	11	17
73	12	13	10	13	28	22	9	12	11	13	10	9	17
43	35	14	10	12	29	22	9	10	12	13	8	12	19
30	0	14	15	12	28	22	10	10	12	14	12	12	19
35	2	12	12	13	28	21	9	12	13	13	11	11	18
37	50	15	10	12	29	23	10	10	12	13	11	11	18
57	15	13	11	13	28	21	9	10	12	14	11	11	20
118	23	14	16	12	28	22	9	11	10	14	11	12	18
29	18	14	10	12	27	23	9	10	13	14	9	11	18
51	37	15	12	12	27	20	10	14	11	12	9	11	17
19	42	15	14	12	30	25	9	10	12	15	9	13	19
54	0	13	18	11	29	23	9	14	11	13	9	9	18
53	25	13	15	12	26	24	10	13	12	15	9	11	20
36	6	15	17	12	27	24	9	13	12	13	9	11	19
70	14	13	13	12	27	24	9	10	13	14	9	11	19
87	48	14	11	12	27	25	9	10	13	13	9	12	19
88	30	12	13	13	27	24	9	10	13	14	9	11	19
35	9	13	13	12	28	23	10	13	12	14	11	11	19
78	32	13	17	12	30	20	9	12	12	13	8	9	18
80	28	14	10	12	28	23	10	10	13	14	11	11	19
94	19	13	12	11	29	25	9	12	12	14	9	10	19
80	16	14	12	12	27	23	10	10	12	13	11	10	19
98	43	14	12	12	27	23	9	12	11	13	11	10	19
36	6	15	13	12	28	23	10	13	12	13	9	11	19
104	35	13	15	12	31	21	10	10	11	13	8	11	20
58	25	13	16	12	30	21	9	12	12	14	9	12	17
35	47	15	10	11	27	22	9	10	11	14	11	9	19
35	3	13	17	11	30	22	9	10	13	15	9	11	18
43	31	14	13	12	27	21	9	14	12	13	8	11	19
98	1	13	13	12	28	22	8	12	12	13	9	11	19
58	3	13	18	12	29	23	9	10	13	14	9	12	20
67	0	14	11	11	29	23	9	10	12	13	9	10	19
80	50	14	12	12	28	22	10	13	12	13	10	11	20
100	21	14	12	11	28	23	9	12	12	13	9	9	20
50	3	15	10	12	27	21	10	10	12	13	9	12	18
40	17	12	13	12	30	23	8	10	14	13	10	13	20
48	0	13	10	12	29	21	10	12	11	13	9	10	19
49	3	15	15	12	30	23	9	13	12	13	9	9	20
101	8	14	10	11	29	22	11	13	12	13	9	10	17
43	4	13	14	12	28	23	10	12	11	13	9	10	18
59	23	14	13	13	31	22	9	12	12	14	11	11	20
95	38	15	12	12	29	20	10	10	12	14	10	11	18
89	6	15	10	14	28	23	9	12	12	13	9	11	18
84	8	16	13	11	30	23	9	11	12	14	9	12	18
57	10	13	10	12	29	22	10	12	12	14	11	9	20
57	8	15	10	11	27	21	9	10	11	14	10	14	17
75	8	16	15	11	31	24	10	10	12	14	11	11	20
46	32	15	16	13	28	24	10	13	11	14	11	11	18
81	1	13	14	13	28	22	9	12	13	13	9	12	19
103	16	15	17	12	28	22	9	10	12	13	12	10	17
57	5	13	10	11	27	23	9	10	13	13	9	10	19
62	4	15	12	13	28	21	9	12	12	12	9	10	17
46	11	12	11	11	28	22	9	12	12	13	10	10	18
92	0	13	12	11	30	22	10	10	12	14	11	11	19
90	37	14	13	12	28	23	9	10	12	15	11	9	18
72	27	13	13	12	28	23	10	13	12	14	11	11	19
108	1	13	14	12	29	20	9	10	12	13	10	10	18
73	22	14	18	11	30	23	11	9	12	13	9	10	19
68	21	14	17	13	28	22	9	13	12	15	10	10	18
111	13	13	13	12	29	20	10	12	11	15	9	11	18
58	0	14	12	12	29	22	9	10	11	13	9	11	17
39	1	14	10	12	27	22	9	13	13	15	10	10	19
98	30	14	10	12	27	23	9	10	13	14	9	11	18
31	4	14	12	11	29	22	9	14	12	13	11	11	18
70	0	13	14	12	28	22	10	10	12	13	9	11	18
87	8	14	12	12	30	22	10	13	12	13	8	11	17
49	26	13	12	13	27	23	9	10	11	14	10	11	18
100	15	15	18	12	27	23	9	12	13	13	9	9	17
36	15	13	13	11	27	22	10	13	14	14	10	12	18
74	0	13	12	13	30	24	9	13	12	14	9	11	18
58	0	14	14	12	29	23	9	10	12	12	9	11	18
84	16	14	12	13	29	22	9	12	12	15	9	13	19
58	0	14	13	12	28	23	9	10	12	15	11	9	18
60	14	13	16	11	28	21	9	10	11	14	9	10	17
47	0	12	12	12	29	24	9	13	12	13	9	10	18
77	1	13	13	11	27	24	9	10	12	14	10	11	18
103	20	13	14	11	30	24	10	13	12	13	9	10	19
98	4	16	11	12	28	22	9	10	12	13	11	10	19
78	3	16	16	12	28	23	9	12	12	14	9	10	19
70	24	14	13	12	28	23	10	10	12	13	10	9	18
36	14	15	13	12	29	22	9	10	12	14	10	9	18
73	1	16	18	12	28	24	9	12	11	13	9	11	17
61	4	14	13	13	28	24	10	12	12	13	10	11	19
104	8	14	13	11	29	24	8	10	13	15	10	10	18
97	8	14	14	12	27	23	9	12	13	13	9	11	19
102	5	13	12	13	29	22	9	13	11	14	8	10	20
64	8	13	13	12	29	24	9	12	12	15	9	12	17
36	17	15	12	12	30	22	9	12	12	13	9	11	18
90	4	13	15	11	29	20	9	10	12	13	11	12	19
68	16	14	14	13	28	23	10	12	12	13	11	11	17
81	24	15	20	12	29	23	11	10	11	15	11	11	19
107	26	14	17	13	28	24	9	10	12	13	9	10	18
48	34	15	10	12	28	23	9	10	12	13	11	9	17
106	0	15	11	13	29	20	10	12	11	14	11	12	18
46	26	14	13	12	28	22	9	12	12	13	12	11	20
57	43	15	14	12	30	22	10	11	11	14	11	10	17
42	7	13	13	12	27	24	9	12	13	14	10	9	19
113	11	14	17	13	28	25	9	10	11	13	9	11	19
96	16	14	12	12	29	23	9	12	13	15	8	10	19
90	12	14	13	11	26	23	10	12	13	13	9	10	19
36	28	13	14	11	31	21	9	11	14	13	10	9	19
92	38	14	10	12	29	23	9	13	11	13	10	11	19
45	12	13	12	13	28	23	9	14	12	14	11	11	20
97	0	13	10	12	29	21	8	12	14	13	9	12	19
86	27	15	17	12	28	23	10	10	11	15	11	10	18
70	21	15	13	12	28	22	9	13	11	13	9	9	16
108	46	13	16	12	26	23	9	11	13	13	9	11	17
83	11	16	17	12	28	22	9	12	12	14	10	11	18
48	16	13	15	12	29	24	9	10	11	14	8	11	17
71	16	12	11	11	27	23	10	13	12	14	10	12	18
40	6	15	11	12	26	22	9	10	12	13	9	9	19
45	21	13	13	13	28	23	9	10	13	13	9	10	19
64	7	12	11	12	27	23	9	10	11	13	10	9	19
24	9	15	18	12	27	23	9	12	13	13	9	9	17
29	6	13	16	12	27	23	9	10	13	13	9	10	17
101	23	13	13	12	28	24	9	12	12	14	9	11	18
68	7	15	15	12	28	23	9	12	13	13	9	11	20
104	15	13	11	11	26	23	9	12	12	13	11	10	18
78	25	12	12	12	29	23	9	10	13	15	11	11	19
53	3	14	11	12	28	23	9	10	11	14	10	11	20
88	9	16	10	11	28	23	9	11	10	13	9	11	19
79	11	12	12	12	28	22	10	12	12	14	9	11	20
65	1	14	14	11	26	22	9	12	12	15	9	10	19
81	16	13	12	13	29	22	9	12	12	13	9	11	18
71	11	12	10	11	26	22	9	12	13	13	9	10	17
46	16	14	10	11	28	23	10	10	12	14	9	12	19
75	7	13	10	12	28	22	10	10	12	14	10	12	20
78	24	13	13	11	27	22	9	10	12	13	10	11	20
40	7	16	13	13	29	21	9	12	12	14	10	12	18
33	19	13	10	12	28	22	10	10	12	14	10	12	20
54	12	14	11	13	30	22	8	10	13	13	11	9	18
39	13	13	13	14	28	24	9	12	11	15	9	10	19
28	1	13	11	11	29	22	9	13	13	13	11	10	19
95	8	14	15	13	27	22	9	13	12	13	10	11	18
73	1	13	13	12	27	24	9	12	13	14	10	9	19
79	30	13	14	13	29	23	9	10	11	14	9	9	19
72	41	13	13	13	30	24	9	10	12	13	9	10	17
106	15	15	17	11	28	23	10	10	14	13	11	11	18
110	1	13	14	13	28	21	9	12	12	13	9	11	19
75	0	13	18	12	29	20	9	12	14	14	9	11	19
87	1	13	15	13	29	22	11	14	11	13	10	10	19
80	20	14	11	12	29	22	9	13	13	13	10	11	19
58	39	16	13	11	30	22	9	13	13	13	10	11	19
100	26	14	12	13	28	24	10	10	13	13	9	11	17
47	9	14	16	12	27	20	10	11	12	13	11	12	18
48	2	13	16	12	27	25	9	12	12	14	11	11	17
104	29	14	11	12	29	20	9	10	11	14	11	11	19
101	6	14	11	11	29	23	10	10	13	13	9	10	18
66	7	12	16	13	30	23	10	10	12	14	11	10	19
65	1	15	14	12	28	24	10	13	14	15	10	10	18
67	14	13	16	12	27	22	10	12	13	14	9	11	18
103	17	15	13	12	28	23	9	12	13	13	10	10	18
85	0	13	12	12	27	23	9	12	11	13	11	11	18
70	45	13	13	12	27	23	10	10	11	13	10	9	19
38	24	13	20	12	29	23	9	12	14	14	9	11	18
39	4	13	10	12	27	21	9	10	11	14	8	12	16
100	31	13	19	13	28	22	10	12	12	14	10	12	18
41	18	14	10	12	28	23	9	12	13	14	9	10	20
111	0	13	15	11	27	21	10	10	12	13	10	11	20
58	9	14	12	11	28	22	9	10	12	13	9	10	20
89	0	12	17	12	27	23	9	11	12	13	11	11	18
86	4	13	12	12	28	21	9	12	12	13	9	8	20
33	24	13	10	12	27	22	10	10	11	13	10	12	19
97	0	14	12	12	29	22	9	10	11	13	9	11	17
111	10	13	14	13	29	23	10	12	11	13	10	11	19
104	2	13	15	13	29	22	9	11	12	14	9	12	18
66	11	14	18	12	26	21	9	10	13	13	9	11	19
42	28	13	14	12	30	21	9	10	12	13	8	11	20
51	3	13	16	12	28	22	10	12	11	14	10	11	19
71	32	14	15	12	27	24	9	12	11	14	10	10	21
98	29	13	15	13	31	20	9	10	11	14	9	10	19
91	0	12	12	11	30	23	9	14	12	14	9	10	19
102	21	13	11	12	29	23	9	12	12	13	8	11	20
58	22	12	13	12	28	23	9	12	13	14	11	10	18
80	0	13	15	12	30	24	9	12	12	14	9	10	19
43	27	13	15	11	28	22	9	12	12	13	9	12	19
54	1	13	13	11	26	24	9	13	13	13	10	10	17
42	38	14	15	12	28	21	10	12	12	14	11	10	18
84	0	14	19	13	31	23	9	10	12	13	9	10	18
67	5	13	12	12	26	21	10	10	11	14	11	11	18
45	9	15	12	12	27	20	10	10	12	13	11	11	17
74	23	12	16	13	29	21	8	10	14	14	9	10	19
74	9	12	13	12	28	24	9	13	12	13	11	12	19
97	1	13	11	12	28	21	9	13	12	13	11	10	19
53	6	14	10	11	27	22	9	13	11	13	11	11	19
96	18	15	18	11	28	23	9	10	10	13	9	10	18
97	8	12	13	12	29	22	9	13	11	13	9	11	20
77	25	15	12	11	29	23	9	12	13	13	10	11	18
78	3	14	12	11	28	24	10	13	12	14	10	11	19
34	22	13	18	12	27	23	10	12	11	12	10	9	20
100	10	13	10	11	28	24	10	10	11	13	8	10	18
70	1	15	15	12	28	24	9	13	13	13	11	12	18
58	50	13	19	13	29	21	9	13	12	13	10	11	18
96	16	13	16	11	28	23	9	11	12	13	12	11	19
78	8	13	10	11	27	22	9	10	12	13	9	12	18
29	6	13	18	13	28	23	9	10	12	13	11	10	18
79	2	13	10	12	30	23	9	10	13	13	9	11	19
45	3	14	14	12	29	24	9	10	13	15	10	9	18
77	12	15	16	12	29	23	9	11	12	13	9	11	18
65	2	12	10	11	28	22	8	10	13	14	9	10	18
86	16	14	11	12	27	23	9	10	12	13	9	12	19
104	0	15	12	12	29	22	9	10	12	15	9	9	16
39	7	13	10	12	29	22	10	10	13	13	11	11	19
93	0	13	13	12	30	24	10	10	12	15	9	11	19
79	7	13	11	11	30	22	9	13	12	14	9	11	19
96	42	15	13	12	28	22	10	11	12	13	10	11	19
108	37	15	11	12	28	21	9	13	12	15	8	9	19
67	33	13	13	12	29	22	10	12	11	14	10	11	17
84	18	13	10	12	30	23	9	14	12	14	11	10	18
50	0	13	16	12	28	23	9	12	12	14	9	10	18
103	0	13	15	12	30	22	9	12	12	13	9	11	19
21	0	14	10	12	28	22	10	10	11	14	11	12	18
76	3	14	9	12	28	23	10	13	11	13	9	11	19
39	0	15	14	13	30	22	9	10	13	13	9	9	19
19	18	13	13	12	28	23	10	13	12	14	10	9	20
26	45	13	12	11	30	22	9	12	12	14	9	11	19
86	28	13	12	12	28	22	10	13	12	13	9	13	20
72	2	13	13	14	28	21	9	10	12	13	10	10	19
77	6	13	11	12	30	24	10	10	12	13	10	10	20
65	19	13	11	12	27	20	10	10	12	14	10	12	18
53	0	15	15	12	31	24	10	15	13	13	8	11	17
29	0	16	14	11	28	21	10	10	12	14	12	12	17
103	0	15	20	12	28	26	10	10	12	13	10	12	19
58	4	13	10	12	28	23	9	10	12	13	10	9	16
83	34	14	10	12	28	23	9	12	12	14	10	10	18
70	4	13	10	12	27	23	9	12	12	13	11	11	17
69	40	13	10	12	29	22	8	10	12	13	11	10	17
41	25	13	11	12	27	24	9	12	11	13	9	12	19
72	13	13	12	11	30	23	10	10	13	14	9	9	19
69	17	13	12	12	29	24	9	12	14	13	9	10	19
78	0	14	12	12	30	21	9	13	12	13	9	11	17
52	1	14	13	11	29	22	9	10	12	15	9	11	20
37	0	13	15	11	27	23	9	10	12	13	10	10	19
70	2	13	12	12	29	23	9	10	12	13	8	10	18
50	3	14	16	12	28	25	9	10	11	13	9	10	16
77	31	14	13	12	28	22	9	10	11	14	12	11	18
114	1	13	12	12	27	21	9	13	13	13	9	10	19
70	11	14	16	12	29	22	9	12	10	13	9	10	19
56	41	15	15	12	28	23	9	12	14	13	11	10	18
