# Supplementary material for: Using game theory to thwart multistage privacy intrusions when sharing data
Source: Sci Adv. 2021 Dec 10;7(50):eabe9986. doi: 10.1126/sciadv.abe9986 (PMC8664254; doi:10.1126/sciadv.abe9986)
Supplement: Supplementary file 2 — Data S1 [file sciadv.abe9986_data_s1.zip › sciadv.abe9986_data_s1/DemoKAnonymization/exp/2058/data/target_data/i62.csv]

YOB	State	STR1	STR2	STR3	STR4	STR5	STR6	STR7	STR8	STR9	STR10	STR11	STR12
84	25	14	10	11	28	24	9	11	11	14	9	12	17
76	6	12	19	12	31	24	9	10	11	13	10	10	18
60	10	15	16	11	29	23	9	10	11	13	9	9	18
49	19	15	10	13	29	22	9	10	11	14	9	11	18
97	4	14	13	13	26	23	9	13	11	14	11	10	20
70	3	15	15	11	28	21	9	10	12	14	10	10	19
39	0	14	19	13	28	23	9	13	12	14	11	10	19
53	33	14	9	12	28	23	9	10	12	13	11	11	18
66	27	15	11	13	28	22	9	11	12	13	10	11	19
77	19	13	11	12	28	22	9	10	11	15	9	10	18
75	1	15	14	11	30	22	10	10	13	14	10	10	18
50	24	16	10	12	28	24	9	11	13	14	9	12	17
52	4	13	20	12	31	23	10	10	12	15	10	11	19
67	4	13	12	13	28	22	10	13	11	14	10	10	19
101	3	14	13	12	28	23	10	10	12	13	10	9	18
39	10	15	12	11	27	22	10	10	11	14	10	10	19
47	12	12	10	12	29	23	9	10	10	13	11	10	19
49	7	12	14	12	27	24	9	13	12	14	9	9	17
43	31	14	13	12	27	23	10	12	13	13	9	10	18
47	5	14	14	11	27	23	8	10	12	13	9	10	18
46	20	13	18	12	29	22	9	12	11	14	9	10	19
74	0	12	10	11	28	24	10	10	11	13	10	10	20
70	2	13	10	12	28	23	9	12	12	13	9	10	18
94	0	13	17	11	30	21	10	13	11	13	11	10	19
115	14	13	14	11	29	23	10	10	13	13	9	10	18
93	3	14	10	11	27	23	9	10	12	13	9	11	19
102	25	13	16	13	29	23	10	10	11	13	9	9	17
76	16	14	12	12	30	23	10	10	12	13	9	10	17
32	22	13	10	12	27	24	9	12	11	13	10	10	18
35	0	14	11	13	28	22	10	10	12	14	10	12	18
50	47	13	12	13	29	20	9	10	12	13	9	9	19
49	17	13	10	12	28	21	9	10	11	13	9	11	18
50	18	16	13	12	28	24	10	11	12	13	9	12	18
55	8	16	10	14	29	23	9	13	13	13	10	11	18
72	49	14	16	12	27	21	10	10	11	13	10	12	17
28	0	12	13	11	28	22	10	10	12	13	11	11	18
42	8	15	15	12	30	22	9	12	11	13	10	11	18
44	22	13	13	13	29	22	9	12	12	13	11	10	20
33	29	12	20	13	26	22	10	10	12	14	9	10	18
21	3	13	16	12	28	23	9	13	12	13	9	10	19
107	7	14	9	12	28	23	9	10	12	13	11	11	18
66	15	14	18	12	30	23	9	13	12	14	8	11	19
32	5	12	9	11	27	22	9	10	13	13	11	11	18
53	7	13	12	12	29	22	9	13	13	13	9	10	19
100	0	15	13	12	27	23	9	10	12	13	9	9	18
52	3	15	10	12	29	23	10	10	12	13	11	11	18
105	6	14	17	13	29	22	9	10	11	15	9	12	19
54	0	15	15	11	29	23	9	10	13	13	11	11	19
83	27	14	9	12	29	23	9	10	12	14	9	11	18
89	5	14	16	11	28	22	9	10	12	13	10	10	18
106	2	13	14	11	29	22	10	10	12	15	9	10	21
32	10	16	15	12	30	24	9	13	11	14	9	11	18
51	3	13	16	12	29	23	10	11	12	12	9	11	17
99	17	16	10	11	28	23	9	13	12	13	10	10	18
65	32	14	13	12	27	23	8	12	11	13	9	12	19
67	5	14	13	12	26	23	11	10	12	15	11	12	18
47	0	13	16	12	27	21	9	10	11	13	9	10	19
72	1	15	10	11	29	20	9	12	12	14	11	9	18
41	11	13	12	13	27	23	9	10	11	14	10	11	18
75	3	14	18	11	28	23	9	10	11	13	11	10	21
63	32	14	12	12	27	24	10	10	12	13	10	10	18
56	21	13	10	12	27	22	11	12	13	13	9	10	16
77	8	16	14	12	27	23	9	12	12	13	9	10	19
71	7	13	16	11	27	23	9	11	14	13	10	11	19
110	0	13	17	12	28	22	9	12	11	13	12	11	19
109	28	15	12	13	26	24	9	12	13	13	11	11	19
39	18	14	12	12	29	21	9	10	12	14	11	11	19
87	2	13	13	12	29	20	9	13	12	13	9	11	17
36	27	15	11	12	28	21	9	13	12	15	8	9	19
93	8	14	13	12	26	20	8	10	12	14	9	10	18
108	1	13	15	12	29	23	9	11	12	13	10	11	18
107	14	13	14	12	30	21	9	13	12	14	9	11	19
96	24	12	12	12	31	22	10	10	11	13	9	11	20
81	9	14	12	12	26	22	9	10	12	13	10	10	19
39	1	13	10	13	29	24	10	10	13	13	10	11	17
41	0	13	10	11	28	24	10	12	12	13	9	10	18
95	3	14	17	12	27	23	9	12	12	13	10	12	19
102	4	14	16	11	29	23	10	10	11	13	8	12	17
59	4	12	16	12	28	21	9	13	12	15	9	11	19
103	0	16	11	13	29	23	11	13	12	14	11	11	21
46	2	15	15	14	28	24	9	13	12	14	9	10	18
92	22	13	13	11	27	24	9	10	12	14	10	11	18
71	9	15	17	12	30	24	10	9	12	14	10	9	17
50	23	13	11	11	28	22	9	10	11	14	11	10	18
59	3	13	13	11	29	24	10	13	13	15	11	11	19
36	3	13	12	12	27	23	9	10	11	14	10	11	19
73	3	12	14	12	28	22	10	10	12	13	10	10	18
24	0	12	13	13	29	23	9	10	13	13	9	11	18
85	27	15	14	12	27	21	9	13	12	13	11	12	19
98	1	13	16	12	28	24	9	12	13	14	8	11	19
21	0	15	13	12	30	22	9	11	11	14	10	10	18
42	0	13	16	13	28	22	9	10	12	13	9	9	18
42	40	13	13	11	28	23	9	12	12	13	9	11	18
109	3	14	12	12	28	21	9	12	12	13	9	12	19
71	4	14	11	12	30	22	10	10	11	14	10	12	17
82	6	14	17	12	27	23	9	10	12	13	10	12	19
80	4	15	15	12	30	23	9	10	12	13	10	11	18
50	4	14	10	12	29	21	10	10	12	13	9	10	18
74	6	15	11	12	26	22	9	10	12	13	9	9	19
94	0	13	10	13	28	22	9	10	10	13	9	11	17
35	3	14	13	13	29	20	9	10	12	13	8	9	19
58	1	13	11	12	27	23	8	13	12	14	11	12	17
74	3	15	13	13	28	22	9	13	12	14	9	12	19
86	7	14	20	11	29	24	9	10	11	15	9	11	19
37	25	15	14	11	27	23	9	11	12	13	11	10	20
64	7	13	13	11	27	22	8	10	13	14	9	9	18
74	2	16	13	12	27	24	9	10	12	13	9	11	18
41	11	14	15	12	27	22	9	13	13	15	9	11	18
45	11	13	10	13	30	22	9	12	11	14	9	11	19
65	23	12	13	12	27	23	9	12	11	14	11	11	18
41	8	15	15	13	28	24	9	12	14	14	9	11	17
34	15	15	13	12	28	22	9	12	11	14	11	10	19
102	21	13	9	12	28	22	9	12	11	14	9	12	19
43	12	13	12	11	29	23	9	12	12	13	9	11	17
108	4	15	13	12	27	24	8	10	12	13	10	9	18
104	10	15	16	12	29	23	11	12	14	14	10	12	18
101	0	13	14	13	29	22	11	11	13	14	9	12	20
99	3	12	14	11	28	23	9	15	12	15	10	10	19
44	24	13	15	13	29	23	9	10	14	14	11	10	17
41	30	15	14	12	31	22	10	13	12	13	10	11	21
93	2	13	14	12	29	23	9	14	10	12	9	9	18
70	0	14	17	13	28	23	10	10	11	13	9	11	17
51	3	13	16	11	28	22	10	10	11	12	12	11	19
51	5	13	12	11	31	24	10	12	13	13	9	10	18
118	2	13	14	12	27	23	9	13	12	13	9	12	20
97	12	14	12	12	29	22	10	10	12	14	11	10	19
104	11	15	14	11	27	23	9	12	13	12	10	11	19
57	1	15	17	12	28	22	10	12	11	13	9	11	20
57	12	13	12	11	28	24	10	10	11	14	9	12	17
101	29	13	10	12	28	23	10	10	12	13	9	12	17
56	15	12	14	13	28	23	9	12	12	13	10	10	18
75	20	13	10	13	27	22	9	14	11	14	9	11	19
82	22	15	15	13	28	23	9	12	12	12	9	11	18
95	9	13	10	12	28	21	9	10	12	13	9	11	17
61	12	14	9	11	27	22	10	12	12	13	8	10	19
53	2	14	10	11	29	23	9	10	11	14	11	9	19
49	0	13	16	11	28	23	11	10	12	13	9	10	19
103	1	14	12	13	30	22	9	13	13	13	10	10	17
89	45	14	13	11	30	22	9	13	12	14	11	12	20
39	7	14	10	11	28	21	10	10	12	14	9	11	18
72	10	15	10	11	27	25	9	10	10	13	10	9	19
67	36	14	18	12	27	23	10	13	13	13	9	11	19
70	1	14	12	11	30	23	10	10	12	13	10	10	18
101	13	14	13	13	27	22	10	10	11	14	11	11	18
73	11	14	13	12	28	22	10	12	13	14	11	9	19
106	4	13	14	12	30	25	10	12	12	13	10	10	18
36	0	13	13	12	27	21	9	13	12	13	10	11	18
59	12	14	18	12	30	23	10	10	12	13	9	9	19
92	3	13	18	12	29	23	9	10	12	13	10	12	21
70	12	15	11	13	28	22	9	11	13	14	9	10	18
99	37	14	13	13	29	20	9	10	12	14	9	11	18
97	26	13	13	13	29	24	8	13	12	13	9	10	17
45	17	14	14	11	30	21	9	11	11	13	11	10	19
59	13	15	10	12	27	20	9	10	12	14	8	10	18
67	17	12	12	12	28	22	10	10	13	14	11	12	18
76	9	15	10	13	29	21	9	10	11	14	9	11	18
82	8	13	10	12	28	22	10	10	11	13	9	11	18
84	17	15	12	12	30	22	9	12	12	13	9	11	18
60	18	15	9	12	29	24	10	12	12	14	9	10	20
86	38	13	11	11	29	23	10	10	11	13	9	11	18
42	41	15	13	11	27	22	9	13	12	14	10	11	19
50	2	12	10	12	29	22	9	12	12	13	9	11	18
97	10	14	12	13	28	23	9	10	13	13	10	11	16
88	21	12	20	12	30	22	9	10	12	13	10	10	17
40	12	13	11	11	28	23	9	12	13	13	9	10	18
35	18	13	11	13	28	21	10	10	12	13	11	10	17
98	20	14	15	12	30	23	9	10	12	14	9	11	17
23	5	14	17	12	28	23	9	10	11	13	11	11	18
108	7	14	16	11	29	23	10	12	12	14	10	12	18
89	7	14	12	11	28	24	10	13	12	14	10	11	19
51	14	13	10	12	26	24	9	10	11	13	11	12	18
31	23	13	15	12	30	22	9	11	12	14	11	10	18
56	1	13	13	11	28	21	10	12	13	13	9	11	16
33	9	13	10	11	28	22	9	13	11	14	9	9	18
46	10	12	14	11	27	22	9	12	12	14	9	11	20
53	2	13	15	11	27	23	10	12	11	14	9	10	19
101	11	13	15	12	27	23	9	11	13	15	9	9	18
75	23	13	12	13	27	22	9	10	13	13	10	12	17
96	0	13	12	12	30	23	9	12	12	14	11	11	18
79	41	13	15	12	28	22	9	10	12	14	10	9	19
70	4	13	17	12	27	25	11	13	11	14	10	11	19
46	3	14	16	12	27	23	9	10	12	14	11	11	18
106	33	13	14	11	27	22	9	12	12	14	9	11	20
31	4	16	10	13	27	21	9	13	14	13	9	10	19
43	36	13	11	14	28	23	9	12	12	15	9	11	19
94	2	14	12	12	27	24	9	12	13	15	11	10	17
40	24	16	16	13	28	22	8	12	13	14	10	11	19
78	6	14	11	13	28	23	8	10	12	13	9	10	18
99	0	13	17	11	29	24	9	13	12	13	9	9	19
112	2	13	13	13	29	20	9	10	11	14	10	10	19
93	23	16	14	11	28	23	10	10	11	14	9	10	19
73	18	15	12	12	27	22	10	14	13	13	10	10	19
80	6	13	15	13	26	22	10	10	11	13	9	10	17
42	13	14	11	13	31	23	9	12	14	14	11	10	19
83	19	14	10	12	28	24	10	10	12	13	9	13	18
73	20	12	11	13	27	23	10	11	13	14	11	10	18
46	5	13	10	12	29	23	9	12	12	13	9	10	19
79	27	16	13	12	28	21	11	12	12	13	11	10	19
34	37	14	15	12	27	20	9	12	12	14	9	12	18
66	40	14	13	12	27	20	9	10	12	14	11	11	19
81	3	13	16	12	28	23	9	10	12	13	10	11	17
50	20	14	11	12	27	25	9	10	12	13	9	12	19
50	40	14	16	14	29	22	9	10	12	13	9	10	21
74	35	15	15	11	29	25	9	10	11	14	10	11	19
91	15	15	14	12	27	22	9	10	11	13	10	12	20
105	12	12	17	11	28	20	9	12	11	14	8	11	19
103	31	13	10	13	29	23	9	10	12	13	9	12	19
47	4	13	13	13	27	22	9	10	12	14	11	10	18
93	40	15	12	12	27	20	10	14	11	12	9	11	17
102	6	15	10	12	29	24	9	12	13	15	10	11	18
79	30	15	10	12	29	23	9	11	12	13	9	11	18
61	20	12	12	13	29	22	9	10	13	13	10	12	18
45	11	12	10	12	29	23	9	10	12	13	9	10	18
48	7	13	17	13	28	23	8	10	11	14	9	11	18
59	25	12	14	13	28	24	9	15	11	13	11	10	20
97	7	13	15	13	29	23	9	12	11	15	9	10	19
85	0	14	10	13	28	20	10	13	12	13	8	11	18
34	26	14	13	13	28	20	9	10	12	13	9	10	18
76	20	13	15	11	30	23	9	12	12	13	11	12	19
74	3	14	10	12	28	22	9	10	12	14	9	11	17
102	9	15	17	11	29	22	9	13	12	13	11	11	18
38	44	15	14	12	28	22	9	9	12	13	12	9	20
107	6	14	18	12	29	22	9	12	12	14	8	11	18
91	4	13	18	11	29	22	10	10	11	13	10	11	18
80	4	15	12	13	29	23	10	10	11	14	8	10	18
82	23	14	12	12	29	23	9	10	12	13	10	12	20
66	14	13	19	12	29	24	9	12	11	13	9	11	19
55	2	13	14	12	28	22	9	12	11	13	10	11	18
101	8	14	14	11	30	22	10	13	12	13	10	12	17
65	5	16	13	12	29	21	10	13	13	13	9	9	19
58	12	15	10	12	28	24	9	12	11	14	9	10	18
73	23	14	11	11	29	24	9	10	11	13	9	10	17
69	2	14	13	13	28	22	10	10	12	13	9	9	18
63	42	13	11	13	29	24	9	10	11	14	11	11	18
60	7	13	13	12	30	21	10	10	14	14	12	9	18
55	3	13	9	12	27	23	9	13	11	13	10	10	19
27	25	14	12	12	28	23	10	13	11	13	10	12	18
92	25	13	11	11	28	23	9	10	13	13	10	10	18
49	19	14	10	13	29	22	9	13	12	13	11	10	20
45	24	13	14	12	28	22	10	10	12	13	9	11	18
97	0	15	12	11	27	23	9	10	13	13	9	11	18
60	0	12	15	11	29	23	9	13	13	13	9	11	18
45	12	14	13	11	28	24	10	10	12	13	11	9	19
45	1	15	15	11	28	21	9	10	12	14	10	10	19
89	14	14	20	12	27	23	11	10	12	14	10	8	18
54	42	14	13	12	27	23	9	14	13	13	11	11	18
111	22	14	19	12	29	23	9	12	12	13	11	10	20
59	26	14	17	11	29	23	10	10	12	15	9	11	17
70	0	12	11	12	28	23	9	11	12	15	9	11	17
46	13	13	16	12	28	24	9	13	14	14	11	10	18
54	18	14	11	12	29	21	10	12	13	13	10	10	18
51	15	13	15	13	29	24	10	13	11	14	9	12	18
30	15	15	10	11	27	21	9	10	11	14	10	13	17
101	9	13	11	13	29	23	9	10	12	13	10	10	19
105	0	15	10	12	30	22	9	10	12	15	9	11	18
106	16	14	20	11	28	23	10	12	12	13	9	10	18
33	0	15	10	12	28	21	10	12	12	14	11	12	18
92	4	15	20	11	28	20	9	10	12	13	10	12	17
86	1	14	12	12	30	21	9	13	12	13	9	11	17
102	8	14	12	12	28	23	10	12	12	14	9	11	19
86	25	15	13	13	29	25	9	9	14	15	11	12	19
96	1	15	13	11	28	23	11	12	12	13	10	11	17
74	3	13	14	12	28	22	9	10	12	13	10	11	20
92	9	14	15	12	27	19	9	12	12	14	9	12	18
77	26	14	13	13	28	23	9	10	14	13	9	10	21
76	1	14	13	12	29	23	10	11	12	14	11	9	20
106	4	13	17	11	30	21	9	13	11	13	11	11	19
59	7	13	13	11	29	24	9	10	12	13	10	11	18
54	8	13	14	11	27	21	9	10	12	14	10	11	18
87	1	13	10	12	29	23	9	10	12	15	9	10	20
100	8	14	16	12	31	24	9	11	12	13	8	10	19
91	7	13	15	12	29	22	9	12	13	13	10	11	17
66	29	12	11	11	28	22	9	11	12	14	11	9	19
98	5	13	13	13	27	24	9	12	12	12	9	11	18
57	3	12	15	13	28	22	9	14	12	13	10	11	17
77	0	13	14	12	28	23	10	12	11	13	9	10	18
79	0	13	17	13	29	20	10	10	12	13	11	11	18
104	4	13	13	13	29	22	9	9	11	14	9	10	18
106	35	14	12	12	28	23	10	13	11	13	10	12	18
46	4	13	12	12	27	22	9	11	13	13	10	10	19
43	27	16	11	12	30	24	9	10	12	13	10	12	18
89	44	14	19	11	28	21	10	15	11	14	11	12	18
53	5	14	10	13	28	23	9	10	12	14	9	12	19
51	33	14	17	12	28	20	9	12	11	13	10	11	20
52	2	14	16	12	28	25	9	10	11	13	9	10	16
65	2	13	17	11	27	22	10	13	12	13	9	11	18
103	0	12	12	12	28	22	10	12	12	14	9	11	20
70	3	13	17	12	28	21	9	10	11	14	9	9	17
99	2	13	14	11	28	23	10	11	12	13	8	12	20
68	11	15	17	14	28	23	9	10	11	13	10	11	17
42	11	13	19	11	28	23	9	12	11	13	9	10	17
35	9	13	18	13	29	22	9	13	12	13	9	9	17
107	20	14	12	11	28	22	9	10	12	14	9	12	17
48	19	13	13	13	27	22	10	10	12	14	11	10	18
109	49	14	17	12	28	20	9	12	11	13	10	11	20
100	5	14	18	12	29	23	10	13	12	13	11	10	17
96	7	15	16	11	30	22	9	10	12	14	9	12	20
104	20	14	17	12	27	23	10	10	11	14	9	9	19
49	41	15	13	12	29	22	9	12	12	13	10	12	18
61	34	14	17	12	29	21	9	13	12	13	9	11	18
70	39	14	13	13	29	24	10	13	12	13	11	11	19
71	13	16	16	13	28	22	8	12	13	14	10	11	19
76	7	15	13	12	27	24	9	10	13	13	11	11	18
96	18	13	16	12	27	23	9	12	12	14	10	10	20
52	1	15	15	12	27	23	9	12	14	14	11	10	17
91	5	15	15	13	28	22	10	10	12	13	9	10	19
54	10	13	12	12	29	23	9	10	12	13	8	10	18
33	28	16	10	12	27	22	9	13	12	14	10	10	20
63	0	13	10	12	29	21	10	12	12	14	9	9	19
39	0	12	13	12	27	23	9	10	12	13	10	11	18
65	11	13	10	12	28	23	10	10	12	14	9	10	20
54	5	14	12	12	29	23	9	12	12	13	9	11	18
81	39	13	18	11	29	22	9	12	11	13	10	10	19
66	1	14	17	13	28	24	9	10	12	13	9	9	18
37	0	15	9	12	28	23	10	10	12	13	9	10	18
84	9	17	14	12	30	22	10	10	12	13	9	11	19
54	7	13	16	13	29	22	9	13	12	13	9	10	18
27	21	14	15	12	28	22	9	10	14	14	9	11	18
66	6	15	10	11	28	21	10	9	12	13	8	10	18
82	5	15	20	11	30	22	9	12	12	14	11	12	18
85	13	13	11	12	29	23	8	12	11	13	9	10	20
48	4	13	14	11	29	22	9	11	12	14	9	10	17
46	0	14	15	12	29	23	9	10	14	14	9	11	19
99	2	15	12	12	29	24	9	12	12	15	10	11	18
76	7	15	11	11	28	22	9	11	11	14	11	11	18
100	31	14	15	12	29	22	9	10	11	14	10	10	18
59	11	15	10	12	28	24	9	12	11	14	9	10	18
76	5	13	18	12	29	20	9	12	14	14	9	11	19
46	42	14	15	13	27	22	9	13	12	13	10	11	18
37	5	13	13	12	30	24	10	10	12	13	9	11	20
40	21	15	13	12	29	20	10	10	11	13	9	10	17
107	6	13	12	11	31	22	9	13	11	13	9	12	17
57	11	13	17	11	27	22	9	13	12	13	9	11	18
55	2	13	13	13	29	22	9	10	13	13	10	11	18
77	5	13	9	13	27	21	9	15	12	15	9	10	17
78	7	14	10	13	30	23	9	13	13	13	9	10	18
106	7	12	17	12	28	23	9	10	13	13	9	11	18
86	14	13	11	11	27	23	10	10	12	14	10	10	18
88	18	14	12	13	28	22	9	10	13	15	9	12	18
80	14	15	12	13	28	23	9	10	12	13	9	12	19
50	23	13	13	13	28	20	9	10	11	14	9	11	19
55	26	16	14	13	30	23	9	12	12	13	10	10	18
51	7	13	10	12	29	22	10	12	12	14	11	9	20
100	1	13	14	11	26	22	9	10	12	13	9	10	18
110	8	12	12	12	31	22	10	12	12	15	10	11	18
55	6	14	13	12	28	25	9	12	11	13	11	11	19
80	0	13	15	11	29	22	9	10	11	13	9	11	17
46	0	14	19	11	29	23	9	11	12	13	10	12	18
45	23	15	14	12	29	20	10	10	11	13	9	10	18
49	18	14	13	13	30	24	9	12	13	13	9	11	18
92	20	12	12	11	30	23	9	12	11	13	10	11	17
83	25	13	16	11	28	23	11	10	12	13	9	10	19
70	0	14	15	12	28	22	11	10	13	13	9	11	20
36	10	14	12	11	29	22	9	12	12	13	10	9	18
45	17	14	11	12	30	23	10	11	11	13	10	12	18
69	9	15	15	12	27	24	9	11	14	13	11	11	16
53	30	15	10	12	29	23	9	11	12	13	9	11	18
70	12	16	14	12	28	23	9	12	13	13	11	12	20
71	0	12	12	11	26	23	10	10	11	13	9	9	19
93	14	13	13	12	27	23	8	10	13	14	9	12	17
85	3	14	12	12	28	22	9	9	12	13	9	11	18
43	37	13	12	13	30	24	9	12	12	14	12	9	18
66	24	13	15	13	31	20	9	10	11	14	9	10	19
119	13	13	10	11	28	23	9	10	13	13	9	10	17
99	12	13	14	12	29	22	9	12	14	13	9	9	19
67	14	13	11	12	27	23	9	13	12	14	10	12	19
38	3	13	13	11	27	21	9	12	13	13	10	11	16
81	4	14	15	12	28	22	8	12	12	13	9	9	19
73	4	14	13	12	28	23	10	12	12	13	11	10	18
70	1	12	12	12	30	23	9	10	12	14	9	10	17
84	19	13	10	12	28	23	10	12	12	14	11	11	19
105	28	14	17	12	30	24	10	10	12	15	9	10	18
112	1	12	11	12	27	24	9	13	12	13	10	12	18
36	29	13	12	13	27	23	9	10	11	14	10	11	18
82	15	15	16	13	28	24	9	10	11	13	8	11	17
106	25	13	14	13	28	23	9	12	12	14	10	10	19
37	6	14	19	13	31	23	9	10	12	13	9	10	18
94	3	13	12	12	27	22	9	11	13	13	10	10	19
43	19	14	12	12	29	22	9	12	13	15	11	10	18
68	0	12	10	11	27	22	9	12	12	14	11	12	18
48	20	12	11	13	27	23	9	12	11	14	10	11	18
88	11	12	20	12	30	23	10	10	11	14	9	11	19
96	37	13	14	12	29	22	11	10	12	14	9	11	20
95	33	14	17	11	29	23	9	13	10	14	10	11	19
67	0	16	14	12	28	23	9	10	11	13	12	12	19
107	3	14	13	12	29	22	9	12	14	13	11	11	18
94	0	14	16	12	30	22	9	12	11	14	9	10	20
109	25	13	14	13	28	23	9	12	12	14	10	10	19
81	20	14	10	12	30	21	9	12	12	15	8	10	19
51	4	15	13	13	26	24	9	12	12	14	10	10	18
44	23	13	12	12	31	23	9	13	12	14	11	10	18
103	18	12	13	12	27	23	9	10	12	13	10	11	18
106	6	15	18	13	30	22	10	12	12	13	9	10	20
43	3	16	17	12	28	22	9	12	12	14	10	11	18
59	4	15	11	12	29	22	9	10	12	15	10	12	18
75	7	12	20	12	27	22	9	10	12	13	11	10	19
64	2	16	11	12	30	23	9	11	12	14	9	13	21
86	2	13	19	12	30	23	9	10	11	14	9	9	19
78	10	15	16	12	29	22	9	9	12	14	11	10	21
44	16	14	13	11	29	22	9	13	12	15	10	11	19
76	40	13	16	12	28	22	10	12	10	13	9	10	19
25	0	13	13	12	30	24	8	13	12	14	9	11	18
68	11	15	12	11	29	22	10	10	12	14	10	11	16
62	17	14	12	12	29	23	9	12	11	14	9	11	19
110	8	15	12	12	27	20	10	14	11	12	9	11	17
81	16	15	13	12	27	22	10	14	12	13	10	10	20
36	13	13	12	12	30	25	9	13	13	13	9	11	20
37	41	13	11	12	27	22	10	13	12	13	11	10	19
29	20	13	10	12	28	22	10	14	11	13	11	11	19
103	2	15	13	12	27	22	10	14	12	13	10	10	20
75	0	13	10	12	28	24	9	10	12	13	9	9	17
68	22	14	10	13	29	24	9	12	12	14	9	10	16
41	2	14	16	12	31	23	9	10	12	14	9	11	21
48	3	15	12	12	29	23	11	10	11	13	9	10	18
91	0	15	20	12	28	23	9	13	12	14	8	10	19
82	0	13	11	13	28	23	8	10	12	13	9	9	21
67	1	12	13	12	28	23	9	12	13	14	11	10	18
83	36	14	18	12	29	23	10	13	12	13	11	10	17
63	6	15	17	12	28	23	9	12	12	13	11	11	18
90	12	13	10	14	30	24	9	10	12	13	10	11	19
69	2	11	13	11	29	21	10	13	12	12	11	12	18
36	5	14	13	12	30	22	8	10	11	13	9	11	19
80	20	12	10	13	28	22	9	13	12	14	10	11	19
106	19	13	12	13	30	24	9	13	12	14	9	11	18
91	14	15	13	12	30	22	10	10	13	14	10	10	18
89	0	14	11	12	27	24	9	12	11	13	11	12	17
95	14	12	17	11	26	23	9	13	12	14	10	10	18
41	32	13	20	11	29	23	9	13	12	13	9	11	17
75	22	15	11	12	27	24	10	10	12	13	10	10	18
42	30	13	11	13	29	23	9	12	11	13	9	11	19
91	5	13	15	11	27	22	10	13	13	13	8	12	18
63	16	12	10	12	27	22	9	12	12	14	9	13	20
40	46	14	12	12	29	22	10	11	13	13	12	9	19
102	38	14	11	12	28	21	8	10	11	14	10	12	19
54	20	16	12	13	27	23	10	11	11	13	10	10	19
65	0	16	11	11	28	22	10	10	12	13	9	10	17
62	26	14	10	12	26	21	10	10	12	14	10	12	18
35	2	14	16	11	26	23	10	12	11	14	10	11	19
82	10	12	20	13	26	22	10	10	12	14	9	10	18
95	5	13	17	11	30	21	9	13	11	13	11	11	19
53	11	13	14	12	30	24	10	12	11	14	9	11	20
88	0	14	12	12	29	23	9	10	12	13	10	9	19
48	21	14	14	11	29	24	10	10	12	13	10	11	18
78	5	11	16	11	28	23	9	13	12	13	9	11	18
72	21	13	17	12	31	22	9	12	13	14	9	10	18
42	11	15	12	11	28	23	9	10	12	13	10	11	19
50	17	12	12	13	28	23	9	10	12	13	10	10	18
104	14	14	12	11	29	22	9	12	12	13	10	9	18
52	20	12	13	12	28	22	9	13	12	13	11	11	19
36	23	14	15	13	29	21	9	10	12	14	9	10	17
45	18	13	18	13	30	21	9	13	12	14	10	11	21
69	36	14	17	12	27	24	9	10	12	13	8	9	18
58	7	15	12	12	30	22	9	12	12	13	9	10	19
36	27	14	13	12	28	23	9	10	11	14	9	12	20
112	22	13	13	12	29	20	10	12	11	15	9	11	18
97	21	13	13	12	27	22	9	12	12	13	9	11	19
92	15	13	16	13	31	20	9	10	11	14	9	9	19
90	46	12	16	13	29	23	9	12	12	14	11	10	17
41	45	14	17	12	30	22	9	12	11	13	11	11	18
61	3	13	14	11	27	23	9	12	11	14	9	11	18
89	32	15	17	12	29	24	9	11	12	13	9	12	20
73	3	13	13	11	28	23	9	13	12	15	10	10	18
47	5	14	13	12	28	21	8	12	12	14	8	11	17
102	2	13	14	11	29	22	10	10	12	15	9	10	21
105	12	13	12	12	28	23	10	13	12	13	8	11	18
69	15	14	13	11	28	25	10	10	12	13	10	10	20
61	12	14	11	13	28	24	9	11	13	14	10	11	19
40	3	16	12	12	30	23	10	12	11	13	9	11	18
83	4	13	15	13	28	24	9	10	13	13	8	10	18
60	8	13	19	13	29	23	10	13	13	13	9	10	19
56	5	13	14	11	29	21	9	12	13	13	10	9	19
81	2	13	14	12	29	23	11	10	12	13	9	10	20
86	16	13	12	11	28	23	10	10	12	13	9	11	18
92	5	13	19	11	28	23	10	13	12	13	9	12	18
69	6	13	15	12	31	21	10	10	11	13	8	11	20
55	0	14	13	13	29	20	9	10	12	13	8	9	19
90	3	13	13	12	28	23	10	10	12	13	9	9	18
50	50	13	14	12	27	22	10	12	11	13	10	9	18
108	13	14	19	12	28	22	9	9	12	14	11	13	17
53	11	12	17	13	28	23	10	10	12	13	9	10	19
42	0	14	16	12	27	22	9	10	12	13	10	10	19
31	27	16	12	11	29	22	10	14	12	14	11	11	19
48	22	13	10	13	29	23	9	13	12	14	10	10	18
85	0	14	10	12	28	23	9	10	13	14	9	10	19
27	29	16	12	12	27	23	10	12	12	14	9	10	17
85	4	14	14	13	27	23	9	13	12	13	11	10	17
50	4	14	13	11	28	24	9	9	12	13	9	10	17
76	5	14	14	11	28	24	10	11	11	14	9	12	19
72	2	13	13	14	28	21	9	10	12	13	10	10	19
35	8	14	16	12	27	22	10	10	11	13	9	11	18
100	13	15	12	12	27	25	8	10	13	14	9	11	21
57	1	15	11	11	28	24	8	12	12	13	11	11	18
82	20	15	11	12	29	22	10	13	11	13	10	10	18
40	32	15	15	12	28	22	9	10	13	13	9	9	19
80	0	14	18	12	29	22	9	12	12	14	8	11	18
46	19	14	10	12	27	22	10	12	14	14	9	12	19
50	47	12	10	11	29	24	9	10	12	14	8	11	18
76	10	13	11	11	29	22	9	13	13	13	11	10	19
82	0	14	13	12	29	24	9	13	13	15	10	10	18
57	16	14	19	13	28	24	9	12	14	13	10	10	17
108	1	14	10	11	28	21	10	10	12	14	9	11	18
79	3	13	13	12	28	23	9	10	13	15	9	11	20
106	29	15	17	12	30	24	10	9	12	14	10	9	17
85	11	13	14	13	28	22	9	12	13	13	9	12	19
79	0	14	10	11	29	24	9	10	11	13	11	10	19
29	7	13	12	13	28	23	9	12	11	14	11	9	18
48	12	13	10	13	27	23	8	11	11	13	8	9	18
49	2	13	12	11	28	22	10	12	14	14	9	10	18
81	19	15	10	13	28	24	9	13	12	13	11	12	21
83	4	13	16	11	28	22	9	13	12	15	10	10	20
48	0	12	14	11	28	23	9	10	12	14	10	11	19
111	1	14	11	12	28	23	9	12	11	14	8	9	19
97	9	13	10	12	29	22	10	10	13	13	11	11	19
60	1	15	10	12	28	23	9	10	12	13	11	9	17
42	15	12	13	11	27	23	9	10	11	13	8	11	19
61	29	15	11	12	27	24	9	10	12	12	9	11	19
55	19	13	14	12	30	23	9	10	12	14	9	10	18
99	7	12	11	12	27	23	9	11	12	15	9	11	17
65	15	15	12	11	28	22	9	12	13	13	11	11	19
71	5	12	10	12	30	24	9	11	12	15	11	11	19
83	7	14	16	11	26	23	10	12	11	14	10	11	19
49	0	14	18	12	29	23	10	13	12	13	11	10	17
56	30	15	12	13	26	24	9	12	13	13	11	11	19
112	27	14	13	11	27	23	10	12	12	13	9	10	18
97	34	14	13	12	27	23	10	12	13	13	9	10	18
93	18	16	14	12	31	25	10	10	11	13	9	12	19
50	34	13	12	13	27	23	10	12	12	15	10	12	19
46	9	14	13	12	29	22	9	15	11	13	10	10	18
66	1	16	12	12	28	23	10	10	12	13	11	10	17
106	35	14	10	13	28	22	9	11	11	13	8	9	19
73	3	14	15	13	30	22	9	12	11	13	9	10	20
84	4	14	13	12	27	22	9	13	11	14	9	11	18
28	9	13	12	12	27	23	9	10	11	14	10	11	19
99	0	13	10	13	28	23	9	12	11	14	12	12	19
74	3	13	15	12	27	23	9	11	13	15	9	9	18
65	29	12	17	13	29	24	9	12	12	13	11	11	18
73	8	13	12	13	29	21	9	13	11	13	9	12	18
111	11	14	11	11	29	22	9	13	11	13	11	10	17
39	14	13	10	13	29	24	10	10	13	13	10	11	17
47	1	15	13	11	27	21	9	13	11	14	9	9	19
74	8	16	13	12	29	23	9	10	14	15	12	11	18
80	0	13	10	13	27	23	8	11	11	13	8	9	18
70	1	14	15	11	30	23	9	12	11	13	9	12	19
83	25	13	10	12	28	22	10	14	11	13	11	11	19
80	11	14	17	13	27	23	9	11	12	15	8	11	18
50	12	15	17	12	29	23	9	10	12	14	9	10	17
100	11	13	10	11	30	23	10	13	11	14	10	10	19
98	18	14	10	12	30	23	10	12	12	13	10	10	20
89	5	14	10	11	28	24	8	11	11	14	9	12	17
48	29	13	16	12	26	23	10	13	14	13	9	10	19
54	8	13	17	13	27	22	9	10	13	15	11	10	18
100	17	12	10	13	29	23	9	13	12	14	10	10	18
99	11	12	13	12	28	23	9	12	11	13	11	11	18
41	14	12	17	12	26	23	9	10	13	13	8	12	18
30	19	13	13	12	29	24	9	12	13	14	10	8	18
64	8	13	12	12	27	23	9	13	11	13	11	11	18
73	16	15	13	12	28	22	9	13	12	14	10	11	17
88	24	14	15	12	30	23	9	10	12	14	9	11	17
96	0	14	10	12	28	23	9	10	11	13	9	10	18
64	4	13	10	12	28	21	9	10	11	13	9	11	18
80	6	15	14	13	26	22	9	12	13	13	10	11	19
74	0	14	11	13	28	22	8	10	11	13	9	10	18
86	12	13	10	11	26	23	10	12	13	13	9	11	20
73	2	14	13	12	28	23	9	13	12	14	11	10	17
87	16	14	11	13	27	23	9	9	12	13	9	10	19
54	2	14	10	13	27	23	10	11	11	13	9	11	17
90	5	14	12	11	30	24	9	10	12	13	9	11	19
46	5	15	10	12	27	24	9	13	13	14	9	10	20
81	1	15	13	12	29	22	9	12	12	13	10	12	18
106	0	14	12	11	29	23	10	12	12	13	9	10	18
99	6	14	12	12	29	22	9	10	11	14	11	11	17
96	35	13	14	12	28	21	9	12	12	14	9	12	18
22	7	14	12	12	26	23	10	12	12	14	9	10	20
57	4	14	16	11	29	24	10	10	11	13	9	12	18
45	27	12	11	12	30	21	10	11	12	14	8	11	20
74	13	13	16	11	28	23	11	10	12	13	9	10	19
73	33	14	10	11	28	23	9	10	12	13	9	9	18
72	0	13	12	14	27	24	9	12	12	13	9	10	21
113	0	14	13	12	28	23	9	10	12	15	9	10	19
64	24	15	15	12	28	23	9	12	13	13	9	11	20
32	23	15	15	12	27	24	9	11	14	13	11	11	16
50	30	14	13	12	28	22	9	12	12	15	11	10	17
73	1	16	13	11	27	22	9	10	12	14	9	11	21
47	2	14	18	12	28	22	9	13	11	13	11	11	17
64	37	13	12	12	28	23	9	13	11	14	9	10	20
76	25	15	14	11	30	23	8	11	13	13	9	11	18
86	35	13	16	12	28	23	9	15	13	14	9	9	19
82	41	13	13	11	28	22	8	11	11	13	11	10	19
56	21	14	13	12	29	23	10	13	13	14	9	9	19
62	26	14	13	12	27	22	9	10	11	14	11	9	20
97	2	13	18	13	29	22	8	13	12	14	9	10	19
45	29	13	12	11	28	24	10	10	11	14	9	12	17
95	15	13	15	12	28	22	10	9	11	14	9	11	19
114	1	13	13	11	27	22	10	13	12	14	9	10	20
96	1	14	11	12	27	22	10	12	13	14	11	10	17
65	13	13	10	11	29	22	9	12	11	15	8	11	21
94	23	13	12	11	31	24	10	12	13	13	9	10	18
99	23	14	12	11	26	22	10	13	13	13	9	14	16
46	12	14	10	13	28	24	9	13	12	14	9	11	19
39	15	13	20	12	30	22	10	12	12	15	9	12	19
93	7	15	15	11	29	23	9	12	11	13	10	10	17
53	4	12	12	12	28	22	10	12	12	14	9	11	20
47	1	15	15	12	29	24	9	12	13	13	9	11	18
50	4	13	12	12	29	23	10	10	12	13	9	11	19
100	25	13	15	11	27	22	10	13	13	13	8	12	18
46	5	12	14	13	28	24	9	15	11	13	11	10	20
47	6	15	13	11	29	24	9	10	11	15	10	11	18
82	5	13	12	13	26	20	9	12	13	13	9	11	19
94	7	16	10	13	28	22	9	12	12	14	9	9	19
83	12	12	17	12	29	22	9	12	11	13	10	12	18
78	21	14	13	11	28	23	10	10	12	14	11	11	19
112	5	13	14	12	29	20	9	10	12	13	10	10	18
111	2	14	12	12	28	22	10	12	12	13	9	12	17
96	22	15	13	12	30	22	9	13	12	14	10	11	17
61	2	13	13	12	30	23	9	12	12	14	9	10	18
70	7	16	13	12	27	22	10	12	13	14	8	9	17
52	1	13	10	13	30	23	9	10	13	15	10	9	20
90	14	13	16	12	30	21	9	12	12	14	9	12	17
41	38	12	12	12	27	23	9	13	12	14	9	10	19
33	22	14	13	12	30	23	9	12	11	13	9	11	20
53	25	13	10	12	29	21	10	10	13	13	11	11	19
74	23	15	15	14	28	24	9	13	12	14	9	10	18
91	1	13	9	11	29	22	9	13	12	14	9	12	20
48	3	14	10	12	26	23	9	13	12	14	9	10	19
100	9	14	16	11	29	22	10	9	12	13	8	10	19
71	0	13	13	13	28	22	9	10	11	14	11	9	19
53	4	15	12	13	28	21	9	12	12	12	9	10	17
98	15	13	19	13	29	23	10	13	13	13	9	10	19
98	0	14	14	13	30	24	9	12	11	13	11	10	17
28	16	15	15	12	31	23	9	14	12	13	9	12	18
53	11	12	10	12	27	22	9	10	13	13	8	11	18
69	2	13	14	13	28	25	9	10	12	14	8	12	18
48	1	15	11	12	29	24	10	10	13	15	11	9	17
61	0	14	12	12	28	22	9	12	11	14	11	12	19
52	21	13	12	11	28	23	10	10	12	13	9	10	19
55	1	14	10	12	27	20	8	15	11	14	10	11	18
77	2	13	9	11	28	23	9	11	11	13	10	11	17
64	9	15	13	12	30	23	9	10	12	13	9	11	18
43	24	13	17	11	27	23	10	12	12	12	9	11	19
85	5	14	15	12	29	22	8	12	12	12	9	11	19
107	0	15	14	13	29	22	10	11	12	15	9	9	18
87	15	13	10	13	27	22	9	14	11	14	9	11	19
51	28	16	12	12	28	23	10	10	12	14	9	12	17
50	2	13	16	12	28	24	10	13	14	14	11	10	18
46	2	12	15	12	29	25	9	12	12	13	9	10	18
85	25	15	16	13	27	24	10	11	12	13	10	12	18
68	13	14	13	13	29	21	9	13	12	13	9	11	16
35	1	16	16	12	30	22	9	12	12	13	8	10	19
52	5	13	10	11	29	23	10	10	12	15	11	11	19
99	35	14	16	12	29	21	9	10	12	14	11	11	18
96	3	16	9	11	28	21	10	10	13	13	9	11	19
101	5	16	13	13	26	22	9	10	11	13	11	10	17
78	0	13	18	12	29	22	9	12	11	14	9	10	19
97	9	16	14	14	28	20	9	12	12	13	8	9	19
57	0	13	14	12	28	25	10	12	12	13	10	11	18
86	4	14	12	12	29	21	9	11	12	14	9	12	18
70	3	16	15	12	31	22	10	10	11	13	10	10	17
73	14	13	12	12	28	23	9	9	11	13	9	9	17
80	0	15	14	11	28	23	7	13	12	14	10	11	17
104	0	13	12	11	29	22	10	10	12	13	9	10	18
69	16	15	15	12	28	24	9	13	13	13	11	12	18
37	6	14	12	11	30	25	9	14	12	14	9	11	20
50	31	14	12	12	27	25	9	10	12	13	9	12	18
87	10	13	16	11	29	24	9	11	12	13	8	11	19
56	12	13	13	12	31	24	10	10	13	15	10	11	18
67	12	13	12	11	29	23	10	10	12	14	9	10	18
86	13	14	12	12	28	22	10	10	11	13	11	11	18
44	46	14	15	12	29	23	9	11	11	13	9	12	17
68	14	15	17	12	28	23	9	12	12	13	11	11	18
96	4	14	20	12	27	24	9	11	12	13	10	10	18
79	1	14	16	11	27	22	9	10	11	13	10	10	17
69	1	15	14	13	26	22	9	12	13	13	10	11	19
42	2	13	10	13	28	23	9	12	12	15	9	11	19
87	12	15	16	12	29	23	11	12	14	14	10	12	18
65	5	15	12	13	29	23	10	10	11	14	8	10	18
103	8	16	10	12	28	23	9	13	13	14	10	10	19
70	23	13	13	12	31	23	9	12	12	13	9	11	19
112	9	13	10	11	28	22	9	10	10	13	9	13	18
67	3	13	10	11	29	22	8	11	12	15	12	11	19
39	37	12	11	12	29	22	9	10	10	15	9	9	18
74	20	14	14	12	29	22	10	13	11	13	11	12	20
107	0	15	10	11	29	20	9	12	12	14	11	9	18
105	6	13	10	11	29	22	9	13	12	13	10	10	18
32	33	13	11	12	29	21	9	10	13	14	9	10	19
97	1	16	15	12	30	24	10	13	11	14	9	11	18
59	5	13	10	11	29	23	8	10	11	13	9	11	17
45	3	13	12	12	29	25	10	10	11	13	10	11	18
116	1	12	12	12	27	22	9	15	13	14	9	10	17
47	4	14	10	11	28	23	9	10	12	14	10	9	18
93	8	14	12	11	28	21	9	10	12	15	10	13	17
46	14	14	16	12	26	23	10	10	11	14	9	10	19
62	1	12	11	13	28	23	9	12	12	13	9	11	20
101	21	13	12	12	30	23	10	10	12	13	10	11	19
84	5	12	12	12	31	22	10	10	11	13	9	11	20
83	12	16	11	13	29	23	11	13	12	14	11	11	21
84	22	12	11	12	30	21	10	11	12	14	8	11	20
65	27	15	13	13	30	22	9	10	13	14	9	11	17
110	26	12	17	12	29	23	9	10	11	13	10	11	18
116	9	14	12	11	27	23	9	10	12	14	9	10	19
53	12	14	14	11	28	23	10	13	12	14	11	9	17
95	17	15	13	13	30	21	10	10	12	14	9	9	19
93	8	13	15	11	28	23	9	10	13	13	9	11	19
90	17	14	19	13	28	24	9	12	14	13	10	10	17
93	5	14	16	12	30	20	9	10	11	13	8	10	19
54	2	13	18	11	27	20	11	12	13	13	9	10	19
106	34	14	14	12	27	23	9	12	13	13	9	11	19
96	5	15	13	11	28	23	10	12	12	15	9	11	20
84	3	15	10	12	29	23	10	10	12	13	11	11	18
82	4	14	9	12	30	21	9	10	12	14	10	12	20
97	1	15	14	12	27	21	9	13	12	13	11	13	19
100	22	13	17	11	30	22	10	10	12	14	11	11	20
86	9	15	17	10	28	22	9	10	13	13	9	9	19
53	0	16	13	12	28	21	11	12	12	13	11	10	19
111	3	15	11	11	28	22	9	11	11	14	11	11	18
29	13	16	15	11	29	24	9	11	11	13	9	10	18
87	3	14	16	11	29	22	9	10	12	14	11	10	18
97	5	14	9	12	29	22	9	10	11	14	9	11	19
80	12	13	12	12	29	25	9	10	11	13	11	10	19
73	37	16	12	12	30	22	10	12	11	13	9	11	18
45	2	13	13	12	27	25	8	12	12	13	9	10	18
54	8	13	13	12	27	21	10	11	11	14	9	11	18
84	16	12	18	11	28	23	10	13	12	14	10	10	19
69	20	15	15	11	29	23	9	10	13	13	11	11	19
100	7	13	13	13	28	21	9	10	12	13	10	11	19
89	0	12	16	11	28	22	9	10	13	13	11	10	17
54	20	15	16	13	28	23	8	10	12	15	9	9	18
82	7	13	13	11	29	22	9	12	13	14	9	12	18
74	2	13	10	13	30	24	9	10	12	13	9	11	18
42	2	13	15	13	28	22	10	10	11	13	10	10	19
74	1	14	15	12	29	22	9	10	11	14	10	10	18
69	10	14	12	13	28	22	9	10	12	13	10	7	20
40	3	13	17	11	28	23	9	14	11	13	9	10	18
103	20	12	11	13	27	23	10	11	13	14	11	10	18
39	21	15	16	12	27	20	9	11	12	15	9	11	16
73	23	12	13	11	27	23	9	10	11	13	8	11	19
48	9	13	10	13	28	23	10	12	11	13	9	11	20
81	13	14	12	13	28	22	9	10	11	13	9	10	18
50	2	15	12	12	28	23	11	11	11	13	10	9	20
40	2	14	17	12	28	20	9	12	11	13	10	11	20
37	45	16	12	11	29	22	10	14	12	14	11	11	19
96	25	13	10	12	28	22	9	10	12	13	11	11	17
38	1	15	10	13	29	20	9	13	12	13	10	10	20
66	27	16	11	12	27	21	9	12	12	14	9	10	20
69	5	14	10	12	29	22	9	10	12	13	9	12	18
66	5	13	15	12	27	24	9	12	11	14	10	10	21
108	8	16	14	11	29	22	10	12	12	13	10	11	19
66	0	13	18	13	29	21	9	10	11	13	9	10	18
97	1	13	11	11	30	23	9	12	12	14	9	11	19
54	32	13	12	11	28	23	10	10	11	13	9	9	18
35	8	15	17	14	28	23	9	10	11	13	10	11	17
89	14	13	12	13	29	22	9	13	11	14	8	9	20
102	1	13	12	12	27	22	9	11	13	13	10	10	19
104	28	13	14	12	29	22	11	10	12	14	9	11	20
60	1	15	16	13	28	23	11	10	12	14	10	12	17
31	47	15	12	12	29	23	9	10	12	13	9	11	21
37	2	14	13	13	28	23	9	11	11	13	11	10	19
70	15	15	9	12	30	23	9	10	11	13	9	10	19
56	6	13	17	12	29	21	9	10	12	13	10	10	18
63	28	13	17	12	30	24	10	10	12	13	9	9	19
73	41	13	13	13	28	23	9	10	12	13	9	10	19
97	8	14	18	12	26	21	9	10	13	13	9	11	19
90	4	14	13	11	29	22	9	12	12	14	11	10	19
45	1	13	11	12	29	22	8	12	12	13	11	12	18
64	20	13	13	12	31	23	9	15	11	13	11	11	18
50	27	13	14	12	30	24	10	12	11	14	9	11	20
68	40	15	13	12	28	22	10	10	13	13	8	10	17
112	17	13	18	11	29	22	9	12	11	13	10	10	19
75	1	16	14	12	28	24	9	10	14	14	10	11	18
27	8	14	13	13	27	24	10	15	11	13	9	10	18
102	11	13	13	11	27	24	9	10	12	14	10	11	18
77	6	14	14	12	28	22	9	10	11	13	10	11	18
94	27	13	10	12	29	22	9	12	11	14	10	11	18
112	2	13	14	12	30	21	9	13	12	14	9	11	19
29	4	15	16	13	28	23	9	9	11	13	8	11	17
95	17	14	15	12	27	23	9	10	13	13	9	10	18
107	1	12	11	12	29	24	10	12	12	14	9	9	21
74	19	13	16	12	28	23	9	12	12	15	10	9	19
108	0	14	12	12	30	23	10	10	12	13	9	10	17
49	0	14	10	12	28	23	9	12	12	14	10	10	18
84	20	13	12	11	28	22	9	13	13	13	9	11	19
48	10	13	15	12	30	24	9	12	12	14	9	10	19
101	3	14	16	11	26	23	10	12	11	14	10	11	19
65	3	14	10	13	31	23	9	13	11	13	11	12	18
65	8	15	12	12	28	24	10	13	12	14	10	12	20
44	9	13	13	12	28	20	9	13	13	13	10	12	18
61	23	13	10	12	27	23	10	10	11	13	8	11	19
74	0	14	17	12	30	23	9	12	12	14	10	10	20
43	40	13	13	12	29	23	9	13	12	14	10	12	18
45	3	14	12	11	28	23	9	10	12	12	9	10	18
54	35	13	10	12	27	23	9	12	12	13	11	11	17
109	13	12	16	11	28	23	8	12	14	13	10	10	20
107	16	16	16	11	30	24	9	13	12	13	9	11	20
76	5	15	13	12	31	23	9	11	13	15	9	12	19
101	9	13	14	12	26	22	9	12	11	13	8	11	19
47	10	13	14	12	27	23	10	12	14	13	9	11	21
84	24	16	13	11	29	23	11	10	12	13	9	11	17
34	6	14	13	11	27	22	9	12	13	13	8	11	19
29	1	14	14	11	28	20	10	12	11	13	9	10	19
68	0	14	20	11	29	24	9	10	11	15	9	11	19
52	2	14	12	11	28	23	9	10	12	13	9	12	18
107	6	13	12	12	29	22	9	10	12	13	8	10	19
42	20	13	12	12	30	25	9	13	13	13	9	12	20
76	2	15	15	11	27	23	10	10	12	14	9	11	21
77	1	14	16	13	27	23	10	12	14	13	9	10	19
109	25	14	11	12	27	23	9	10	12	13	9	12	19
71	0	14	11	12	28	21	8	10	11	14	10	12	19
60	4	16	14	14	28	20	9	12	12	13	8	9	19
61	1	13	12	13	29	23	9	10	11	13	11	11	19
102	0	13	17	13	28	21	9	11	12	14	8	10	16
90	14	15	13	12	27	23	10	12	12	13	9	10	18
106	2	13	10	12	27	24	9	10	13	14	9	9	18
66	3	15	11	12	29	24	10	10	13	15	11	9	17
109	0	15	13	13	28	22	9	10	12	15	11	9	18
81	13	14	17	12	30	24	10	10	12	15	9	10	18
47	23	12	13	12	28	24	9	13	12	13	11	12	19
76	1	13	17	12	28	24	9	12	13	14	8	11	19
48	3	14	16	13	27	21	9	14	11	14	10	10	19
95	8	13	14	11	27	20	9	10	12	13	11	11	18
107	27	14	13	11	27	23	10	12	12	13	9	10	18
97	7	15	10	11	29	20	9	12	12	14	11	9	18
91	37	14	15	13	29	23	9	12	10	14	8	11	20
94	0	14	13	12	28	23	9	10	12	14	10	10	18
79	7	14	14	11	28	23	9	10	11	14	9	11	17
80	15	13	15	11	27	23	10	12	11	14	9	10	19
31	6	13	12	12	27	23	10	12	13	14	9	13	18
43	0	13	12	13	27	23	10	13	12	13	11	11	18
90	2	14	17	12	26	22	9	12	11	13	8	10	19
86	1	15	12	13	27	21	10	10	12	13	11	11	17
61	5	14	10	12	28	23	9	10	11	15	9	11	18
76	45	12	9	12	28	24	9	12	12	13	11	10	17
98	30	14	18	13	26	21	9	10	12	14	9	11	20
74	10	15	12	12	29	22	10	10	12	14	9	10	19
59	4	16	10	14	29	23	9	13	13	13	10	11	18
83	26	14	18	12	29	22	10	9	12	13	9	9	17
85	0	13	17	13	27	23	9	13	12	13	10	12	18
103	5	14	12	12	29	24	9	12	11	14	9	10	16
101	1	13	11	11	29	22	10	12	11	13	10	11	19
75	26	16	16	12	28	24	10	11	12	13	10	12	19
91	7	14	12	12	28	21	9	12	10	15	9	10	17
38	22	14	12	12	29	20	9	14	12	13	9	11	19
53	11	14	10	12	28	23	10	12	12	12	10	11	18
69	18	13	12	13	27	23	9	10	11	14	10	11	18
104	8	14	19	12	27	23	11	10	12	14	9	11	19
112	4	14	10	12	29	22	9	10	12	13	9	12	18
44	1	14	12	11	28	22	9	10	12	13	9	10	20
71	7	15	12	13	28	24	10	13	11	14	11	11	17
82	22	16	16	11	30	24	9	13	12	13	9	11	20
80	18	15	11	12	30	21	9	10	11	13	10	11	20
86	17	12	15	12	30	23	9	10	13	14	9	10	19
48	22	12	13	12	28	21	10	12	11	13	8	11	19
63	1	13	15	11	27	24	9	10	12	13	10	10	19
71	4	14	16	11	29	23	10	12	12	14	10	12	18
85	8	13	19	11	28	23	9	10	12	13	9	12	17
19	10	16	10	11	28	21	9	10	12	13	9	9	18
57	34	12	14	14	28	21	10	12	14	14	9	9	16
70	6	13	13	12	28	23	10	13	12	14	11	11	19
108	28	12	10	11	28	23	9	10	11	14	9	11	18
36	40	13	10	12	27	21	9	10	11	14	8	12	16
29	3	14	15	13	29	23	10	12	12	13	10	12	17
71	49	14	16	12	27	21	10	10	11	13	10	12	17
94	4	16	12	12	28	22	10	10	12	13	10	12	19
55	0	16	14	11	29	22	9	10	12	15	9	10	18
73	7	15	15	12	28	22	9	10	13	13	9	9	19
81	1	14	14	11	27	24	9	10	12	15	11	9	18
112	30	12	11	11	28	22	10	12	11	13	9	11	19
60	1	14	12	11	29	23	9	12	12	13	10	9	18
45	5	15	17	12	29	23	10	10	12	15	9	9	17
47	12	13	13	13	29	20	9	10	11	14	9	11	18
32	16	15	17	12	28	24	9	10	12	14	10	10	20
52	15	14	11	11	27	24	10	12	12	14	9	11	18
70	6	13	16	11	28	22	9	10	11	13	8	11	19
62	21	15	10	12	29	25	10	12	13	13	9	10	19
96	0	13	11	12	29	22	8	10	12	14	10	13	20
96	8	12	10	13	29	21	9	9	12	13	8	11	17
78	14	14	10	13	29	22	9	10	12	13	9	12	18
68	11	13	11	12	29	24	10	10	12	13	9	12	19
100	1	15	13	12	29	22	9	10	12	14	10	9	18
98	19	16	14	12	28	24	10	12	11	14	10	11	18
90	5	14	11	12	28	24	10	10	13	15	10	10	19
95	23	15	15	12	30	23	10	12	12	13	10	11	19
107	2	13	17	12	31	22	9	10	12	13	9	11	20
45	11	14	11	13	28	22	10	9	12	13	8	9	20
44	22	13	12	12	28	23	10	10	12	13	9	11	18
36	5	15	10	11	28	23	8	12	13	13	10	11	18
30	19	14	11	13	29	23	9	10	12	14	10	9	21
73	33	15	16	12	29	24	9	10	12	14	9	12	18
36	17	15	13	11	27	22	10	13	12	14	10	11	19
105	32	14	9	11	30	24	9	12	12	13	9	12	20
36	20	13	12	11	28	23	10	10	12	13	9	10	19
53	5	15	13	13	30	21	10	10	12	14	9	9	19
63	8	14	16	13	27	23	10	12	12	14	11	11	19
93	31	15	19	12	26	24	9	12	12	14	10	10	20
37	26	15	13	12	29	20	10	13	11	15	9	10	19
30	7	14	14	12	29	22	11	10	12	14	9	11	20
100	19	14	12	12	28	23	9	12	12	13	10	10	17
95	1	13	12	12	29	23	9	9	12	14	10	11	17
104	0	15	12	12	29	22	9	10	12	15	9	9	16
99	36	13	11	13	27	22	9	10	11	14	9	10	19
115	28	15	10	12	29	23	10	12	12	13	9	13	18
45	28	14	17	12	28	24	9	10	10	14	9	11	19
53	0	15	12	12	29	22	10	10	12	14	9	10	19
96	21	15	16	12	29	24	10	12	11	13	9	11	19
34	9	13	11	12	28	22	9	10	13	13	9	10	19
77	0	15	15	12	27	24	9	11	14	13	11	11	16
47	16	13	10	11	28	22	9	13	11	14	9	9	18
76	8	13	12	12	29	23	9	13	11	13	9	10	19
102	4	13	10	11	29	22	9	10	11	13	8	13	18
38	22	14	12	12	29	22	9	10	11	14	11	11	17
101	28	15	11	11	29	23	10	13	12	13	11	12	19
61	2	15	11	11	29	24	10	14	11	14	9	10	20
38	21	13	15	11	28	23	9	12	13	13	10	11	18
48	1	13	10	12	28	23	10	10	12	14	9	10	20
104	20	14	16	12	26	23	9	12	13	15	9	10	19
75	4	14	14	12	27	22	8	12	13	13	10	10	17
64	1	14	14	13	28	23	10	12	12	13	10	10	19
49	7	13	17	12	28	20	9	12	12	15	10	10	18
95	7	14	15	12	28	22	9	12	13	13	11	9	19
105	18	14	11	12	26	22	9	15	11	14	11	10	19
50	16	14	11	13	27	23	10	13	12	13	9	11	18
27	14	12	18	12	28	22	10	10	12	13	9	10	17
104	1	14	12	13	27	22	9	10	11	15	9	11	18
116	31	12	14	13	31	22	9	10	12	14	10	10	19
70	2	16	13	11	30	23	9	11	12	14	9	12	18
37	3	14	12	13	28	22	9	10	11	13	9	10	18
44	2	14	13	12	27	22	10	12	13	13	9	10	18
105	16	14	15	12	27	23	10	10	13	13	11	14	16
82	0	12	12	12	27	22	9	13	12	14	8	10	19
51	0	16	15	11	29	20	10	10	12	13	11	10	18
70	0	15	13	12	29	20	10	10	11	13	9	10	17
50	14	14	13	12	29	21	9	15	11	13	10	10	18
75	18	13	13	11	27	23	10	10	12	13	9	10	20
24	9	14	13	11	30	23	10	10	11	13	10	10	18
73	3	14	17	12	27	23	9	12	12	13	10	12	19
101	3	13	17	12	28	22	10	10	12	13	10	10	18
79	3	14	11	13	30	23	9	10	11	13	10	12	18
95	21	12	13	13	30	24	9	13	13	13	11	10	17
36	15	15	13	12	31	23	9	11	13	15	9	12	19
61	0	14	20	12	27	23	10	10	12	13	11	10	18
54	5	12	13	13	28	21	9	12	12	14	10	11	18
54	10	14	15	12	28	22	9	13	11	14	9	12	19
67	4	13	13	11	28	21	9	12	11	13	8	11	20
122	0	13	20	12	28	22	9	10	12	14	9	12	20
89	0	14	13	13	27	23	9	12	11	13	10	11	20
32	32	13	9	11	29	23	10	10	12	13	9	11	20
68	1	14	20	12	27	23	11	10	12	14	10	8	18
102	11	15	11	12	29	22	9	12	11	13	11	11	18
50	7	13	11	12	28	22	9	10	13	13	9	10	19
77	0	14	9	11	27	24	9	13	11	13	9	11	18
77	0	14	11	13	29	22	10	12	12	14	10	10	17
53	0	16	14	11	29	22	10	12	12	13	10	11	19
61	25	15	16	11	29	23	9	10	11	13	9	9	18
56	1	13	13	11	26	24	9	13	13	13	10	10	17
54	2	14	19	12	27	22	9	10	12	14	11	11	18
40	7	14	15	12	28	22	10	10	12	14	12	12	19
69	12	13	10	12	31	23	9	13	12	13	9	11	18
65	6	15	15	11	27	23	10	10	12	14	9	11	21
75	3	13	12	12	29	23	10	12	12	13	11	10	19
37	18	16	11	12	29	23	9	10	12	13	9	11	19
52	35	16	16	12	30	22	9	12	12	14	9	10	18
58	3	14	11	12	29	22	9	13	13	13	10	11	19
75	8	14	11	12	28	23	9	12	11	14	8	9	19
59	7	14	10	13	30	23	9	10	12	14	9	12	18
37	1	14	15	12	31	21	9	13	12	14	9	9	17
70	0	14	16	11	27	23	9	10	12	13	9	13	19
34	20	13	14	12	29	23	9	14	10	12	9	9	18
95	6	12	11	12	29	22	9	10	10	15	9	9	18
83	2	13	10	13	27	24	9	12	12	13	9	12	18
70	5	15	12	11	29	22	9	10	12	13	10	11	18
73	2	13	10	11	28	24	9	12	12	13	8	13	20
77	19	13	12	12	28	22	9	12	12	13	9	10	19
82	30	15	13	12	28	20	9	12	10	14	11	11	18
34	17	13	13	11	28	23	9	13	12	15	10	10	18
78	4	13	12	11	28	21	9	10	13	14	9	11	18
101	17	15	15	12	26	22	10	12	12	14	9	11	19
83	14	13	20	12	29	24	10	11	12	15	12	10	18
87	0	12	10	11	29	22	9	13	11	13	9	11	19
98	7	15	11	12	28	20	10	10	11	15	9	11	20
37	11	13	19	13	28	23	9	13	12	13	10	10	18
122	17	14	15	12	31	22	10	12	12	13	10	9	16
59	11	14	15	12	28	22	9	12	12	14	9	9	19
65	39	13	10	13	27	23	11	12	11	12	10	12	19
84	1	14	15	12	27	24	9	10	13	13	9	11	18
60	0	13	13	11	27	22	10	13	12	14	9	10	20
55	7	13	17	12	31	22	9	10	12	13	9	11	20
101	17	14	17	12	27	23	10	13	13	14	8	10	19
63	8	14	10	11	28	23	10	10	12	14	9	12	19
56	26	14	13	12	28	22	9	12	12	13	9	10	18
54	5	13	13	13	29	23	9	13	12	14	12	10	18
48	32	14	12	12	28	21	9	12	12	13	9	13	19
102	22	13	13	11	29	20	9	13	11	14	9	13	18
80	3	15	13	13	28	22	10	13	13	14	11	12	18
85	2	14	10	12	29	21	10	10	12	13	9	10	18
73	3	13	12	13	27	23	9	12	12	13	10	9	19
69	15	13	16	13	28	24	9	13	12	13	10	10	18
77	0	13	12	12	28	24	9	10	12	13	8	10	18
109	0	14	11	12	28	22	10	12	11	14	9	10	17
47	19	15	16	12	29	23	11	12	14	14	10	12	18
58	14	13	15	12	28	22	10	9	11	14	9	11	19
78	17	13	10	11	28	21	10	13	13	14	8	13	17
70	19	12	14	12	27	22	9	13	11	13	9	11	19
