# Supplementary material for: Using game theory to thwart multistage privacy intrusions when sharing data
Source: Sci Adv. 2021 Dec 10;7(50):eabe9986. doi: 10.1126/sciadv.abe9986 (PMC8664254; doi:10.1126/sciadv.abe9986)
Supplement: Supplementary file 2 — Data S1 [file sciadv.abe9986_data_s1.zip › sciadv.abe9986_data_s1/DemoKAnonymization/exp/2058/data/target_data/i63.csv]

YOB	State	STR1	STR2	STR3	STR4	STR5	STR6	STR7	STR8	STR9	STR10	STR11	STR12
103	5	14	10	11	29	22	11	13	12	13	9	10	17
93	19	14	9	11	28	21	10	12	13	14	11	9	19
64	23	14	13	13	28	22	10	10	12	13	9	9	18
90	4	13	13	12	31	23	9	15	11	13	11	11	18
88	33	13	14	11	27	22	9	12	12	14	9	11	20
76	26	15	15	11	27	23	10	10	12	14	9	11	21
50	1	14	13	12	27	22	10	10	13	13	11	11	18
54	1	13	15	12	29	23	9	11	12	13	10	11	18
105	11	13	13	13	28	22	9	10	12	15	9	9	18
85	8	13	12	11	28	23	10	10	11	13	9	9	18
102	13	14	10	11	30	22	10	12	13	13	9	11	18
110	2	14	12	11	30	25	9	14	12	14	9	11	20
100	22	15	10	11	27	23	9	9	13	14	9	9	19
77	2	16	12	12	28	22	10	15	12	14	9	11	18
26	0	13	10	13	28	22	9	10	12	13	9	11	18
95	14	13	17	11	30	22	10	10	11	13	9	12	17
98	5	16	17	11	28	24	10	12	11	15	10	10	20
67	0	14	17	12	27	22	9	9	11	13	9	10	18
38	11	13	15	12	28	25	9	10	12	13	10	10	18
101	0	15	14	12	28	23	9	10	13	13	9	10	19
64	11	14	14	12	28	22	9	12	11	13	10	10	20
43	15	14	10	12	27	22	10	10	11	12	9	11	19
106	1	14	13	13	28	23	9	10	14	13	9	10	21
101	7	14	12	12	28	23	9	10	14	15	10	10	17
69	37	13	13	12	31	22	9	10	11	14	9	9	20
61	2	13	11	12	28	22	9	10	13	13	10	11	17
75	1	14	20	11	28	23	10	12	12	13	9	10	18
80	30	16	15	12	30	24	10	13	11	14	9	11	18
30	17	15	19	12	26	24	9	12	12	14	10	9	20
75	3	14	10	12	28	23	9	12	12	14	8	11	19
99	5	14	14	12	28	24	10	10	11	13	8	10	18
39	1	15	18	12	27	22	9	13	11	15	9	10	18
82	37	14	12	12	30	22	10	13	12	13	8	11	17
114	26	13	13	13	29	23	9	13	11	15	11	12	18
97	23	13	12	12	29	24	9	10	12	14	9	9	18
55	9	13	11	12	28	22	9	10	13	13	10	11	17
52	5	16	12	11	28	22	9	12	12	13	10	12	18
106	16	14	12	12	30	23	9	10	12	13	9	10	19
38	19	15	14	11	29	23	9	10	12	14	11	10	18
53	14	16	9	13	28	20	10	12	12	13	9	10	18
87	2	12	10	12	28	23	8	12	12	13	9	12	20
62	10	13	13	11	29	20	9	13	11	14	9	13	18
114	4	14	13	12	29	23	10	13	13	14	9	9	19
69	5	14	15	13	29	23	9	12	10	14	8	11	20
67	0	14	13	11	29	20	10	12	12	13	10	10	18
66	7	14	10	12	26	23	9	13	12	14	9	10	19
72	0	14	13	12	28	23	10	10	12	15	9	10	19
84	2	14	13	12	29	23	9	12	13	13	9	10	18
44	7	15	16	12	31	23	9	13	12	14	9	10	19
90	15	16	13	12	28	22	10	10	11	13	9	10	20
71	9	13	18	13	29	21	9	10	11	13	9	10	18
105	3	12	12	12	29	23	10	10	13	14	10	11	17
76	14	15	15	12	30	22	9	12	11	13	10	10	18
65	5	13	12	12	29	22	9	10	12	13	8	10	19
105	0	15	13	11	26	21	9	14	12	14	10	10	18
33	3	16	14	13	27	23	10	13	12	15	9	11	18
55	0	13	12	13	27	21	10	13	10	13	11	11	19
106	38	14	14	11	28	23	10	9	12	12	9	11	19
71	19	13	10	13	27	23	10	12	11	12	10	12	19
94	7	13	14	12	28	22	9	10	12	13	10	11	17
80	16	13	11	13	27	23	9	12	11	13	9	10	19
79	27	15	15	12	28	23	9	12	14	13	11	10	18
54	2	14	16	12	26	23	9	12	13	15	9	10	19
26	21	12	12	11	28	21	9	10	13	13	9	10	18
100	17	12	17	12	30	22	9	10	12	13	11	9	17
59	14	14	13	11	29	24	9	10	12	13	9	10	19
45	13	15	10	11	27	21	9	10	11	14	10	13	17
54	15	15	17	12	27	22	10	9	12	13	9	9	18
43	7	14	13	12	29	22	10	10	11	14	11	11	19
110	29	14	12	13	27	22	10	12	11	13	11	11	18
83	0	14	20	12	27	23	11	10	12	14	10	8	18
107	18	14	15	13	30	22	9	10	12	13	10	11	18
104	20	13	13	11	29	23	9	12	12	13	9	9	17
106	41	12	10	12	30	24	9	11	12	15	11	11	19
73	16	13	14	11	28	23	10	11	12	13	8	12	20
72	18	16	13	12	31	21	9	12	12	14	9	10	16
78	4	13	9	11	28	22	9	12	13	14	9	10	18
77	15	14	13	11	28	22	9	12	12	15	8	11	19
33	28	15	19	13	27	22	8	13	12	13	9	10	18
56	2	12	17	11	29	21	9	10	12	14	10	13	20
71	23	12	16	11	30	23	9	12	11	13	9	11	19
113	22	14	11	12	30	23	9	10	12	14	11	10	19
79	1	13	16	12	28	22	10	10	12	13	10	10	18
50	4	14	16	11	29	23	9	12	12	14	10	10	20
38	31	13	13	11	29	22	9	12	12	14	10	11	18
107	9	12	14	11	27	23	10	11	12	13	9	10	18
53	12	13	14	11	29	24	9	12	11	14	9	10	20
85	2	14	10	12	29	24	10	12	12	14	10	10	21
55	21	13	12	12	29	21	9	12	12	13	9	11	17
43	22	15	12	12	28	23	8	11	11	13	8	11	19
78	14	14	10	12	29	24	10	12	12	14	10	10	21
95	1	15	17	13	29	23	9	13	11	15	9	10	19
81	11	15	12	12	26	23	9	10	12	13	11	11	19
46	2	13	17	12	31	22	9	10	12	13	9	11	20
86	10	16	13	12	29	23	9	10	11	13	11	11	19
100	6	16	9	12	29	22	9	10	13	14	11	11	19
70	0	15	13	13	27	22	10	12	11	13	10	10	18
65	46	13	15	11	27	23	9	10	12	13	10	10	19
95	3	12	16	12	30	22	9	10	12	13	10	12	17
43	11	14	10	13	30	22	10	12	13	13	10	10	19
66	21	15	13	12	26	23	9	10	12	13	11	10	19
59	3	15	14	11	28	22	10	12	11	14	10	10	18
84	8	13	16	12	27	23	9	10	13	13	9	10	17
94	9	13	13	11	30	23	9	13	11	13	10	11	17
73	22	15	17	12	30	24	10	9	12	14	10	9	17
117	2	13	10	13	28	23	10	10	13	14	11	11	18
67	28	15	11	13	30	23	9	10	11	15	10	12	19
49	7	15	17	11	28	20	10	10	12	13	10	10	18
118	4	14	13	12	29	21	9	15	11	13	10	10	18
98	3	13	20	13	31	22	9	10	12	13	10	9	19
73	29	13	15	11	29	23	10	10	14	13	8	9	18
108	5	13	12	13	29	22	9	13	11	14	8	10	20
101	48	14	11	12	27	25	9	10	12	13	9	12	19
111	6	13	10	13	28	22	9	10	12	13	9	11	18
69	14	13	14	11	28	22	9	10	12	14	9	10	20
92	3	13	19	12	27	24	10	10	13	15	9	11	19
49	1	14	13	12	30	23	8	10	13	14	11	11	18
79	5	14	12	12	28	21	9	12	12	13	9	12	19
39	9	16	13	12	28	22	10	10	11	13	9	10	20
83	2	13	10	12	31	24	9	11	12	13	10	9	18
31	3	13	12	12	29	24	9	12	14	13	9	10	19
103	6	12	11	13	27	23	10	11	13	14	11	10	18
97	40	15	15	12	26	22	10	12	12	14	9	11	19
100	3	15	13	13	28	22	9	13	12	14	9	12	19
67	23	15	10	12	29	23	9	11	12	13	9	11	18
43	4	13	12	13	29	23	9	10	11	13	8	10	18
33	15	13	11	12	28	21	9	13	12	13	11	10	19
102	21	13	9	12	28	22	9	12	11	14	9	12	19
47	3	13	17	12	28	22	10	10	12	13	10	10	18
43	31	16	11	12	28	22	10	12	12	14	8	11	17
73	5	14	10	13	30	22	10	12	13	13	10	10	19
75	4	14	16	13	26	23	10	10	12	13	10	10	20
97	28	13	10	12	27	23	9	12	12	13	11	11	17
36	10	14	18	12	30	23	10	10	12	13	9	9	19
109	12	14	12	12	27	23	10	10	13	13	8	12	20
67	7	12	13	12	28	22	9	13	12	13	11	11	19
87	37	13	11	13	28	21	9	13	13	13	9	11	18
52	36	14	12	12	30	23	10	10	12	13	9	10	17
43	8	14	11	12	27	22	10	10	11	13	10	9	19
73	3	14	19	11	29	23	9	11	12	13	10	12	18
54	8	14	13	12	29	21	9	15	11	13	10	10	18
97	23	13	15	13	28	25	9	10	12	13	11	10	18
55	3	13	17	12	31	22	9	12	13	14	9	11	18
69	0	13	13	13	27	24	9	12	12	12	9	11	18
90	6	14	9	13	30	23	10	10	11	13	9	12	18
59	11	13	15	13	28	25	8	10	12	14	11	10	18
45	2	13	13	12	27	25	8	12	12	13	9	10	18
54	27	14	12	12	27	25	9	10	12	13	9	12	18
73	0	13	15	12	30	22	10	13	11	14	9	11	18
58	9	14	15	11	28	23	10	12	11	14	11	10	19
100	0	15	10	12	30	24	9	12	12	14	10	10	19
54	0	13	15	11	28	23	9	12	13	13	10	11	18
88	10	13	14	14	28	22	9	14	13	14	10	10	18
79	9	14	12	12	28	22	9	12	12	12	9	13	18
93	2	12	16	13	29	21	8	10	14	14	9	10	19
110	30	13	10	11	28	23	9	10	13	13	9	10	17
81	20	15	11	12	28	24	9	11	12	13	9	11	18
96	0	14	13	11	28	21	9	10	12	13	9	9	17
85	1	14	11	12	27	22	10	12	13	14	11	10	17
86	5	15	13	12	28	22	10	11	12	13	9	11	18
91	13	13	13	12	28	23	10	13	12	14	11	11	19
60	4	16	11	12	30	22	10	13	12	13	9	11	19
94	15	15	9	13	28	23	9	9	12	14	11	10	18
80	13	15	15	13	27	23	10	10	13	14	9	9	18
52	0	12	12	11	28	21	9	10	13	14	12	12	19
70	1	13	13	11	27	22	9	10	12	13	9	11	17
68	11	13	11	12	29	24	10	10	12	13	9	12	19
100	6	14	12	13	28	24	10	10	13	13	9	11	17
96	10	14	12	12	28	22	9	12	12	12	9	13	18
110	28	15	13	12	28	21	9	12	12	14	8	9	17
71	12	15	10	11	30	23	9	10	11	14	11	10	17
102	0	16	14	12	31	23	9	10	11	14	9	12	19
89	9	14	13	11	28	22	9	12	12	15	8	11	19
87	1	14	11	13	28	20	9	10	12	14	11	11	20
33	33	14	14	12	29	24	9	10	13	15	10	9	18
108	23	15	10	12	30	21	9	10	12	12	9	11	18
66	8	13	15	11	27	22	10	13	13	13	8	12	18
104	2	14	10	11	28	24	9	11	11	14	9	12	17
63	23	16	15	12	30	23	10	12	12	13	10	11	19
61	9	15	12	12	29	22	10	12	12	13	8	11	19
59	5	14	11	12	27	22	10	10	11	13	9	10	19
72	1	15	16	13	28	21	9	13	12	14	9	9	18
74	4	12	13	12	31	21	8	10	11	14	10	13	19
40	6	14	16	12	29	21	9	13	12	13	11	10	19
60	7	13	18	13	28	23	9	10	12	13	11	10	18
42	0	15	10	12	28	23	9	10	12	13	11	9	17
80	36	14	18	12	29	22	9	13	12	13	9	10	17
78	2	14	15	13	28	22	9	12	12	13	9	12	20
59	6	13	11	12	29	23	10	11	14	14	9	10	19
47	15	13	15	11	27	23	10	12	11	14	9	10	19
84	16	15	13	12	28	22	10	10	13	13	8	10	17
59	5	14	12	13	28	24	9	10	13	13	9	11	18
77	0	14	18	12	28	24	11	12	13	15	10	12	19
101	20	13	13	12	29	20	9	13	12	13	9	11	17
97	19	14	13	13	30	22	9	10	13	14	9	11	17
35	26	14	19	12	29	23	10	13	13	14	10	10	18
40	21	13	14	11	29	23	10	10	12	13	11	10	19
71	16	14	18	13	28	22	9	10	12	13	11	13	20
110	31	15	15	12	27	23	9	11	12	14	9	11	19
58	23	14	10	11	29	22	9	12	13	13	10	11	19
68	6	13	17	12	29	22	9	12	13	12	9	10	19
91	9	13	16	12	29	23	8	10	12	14	10	10	19
97	11	13	17	12	27	23	10	14	11	15	10	12	19
66	7	14	19	13	30	23	9	12	11	13	8	12	19
25	2	15	13	12	28	22	9	12	12	14	10	10	17
106	32	14	13	11	29	22	9	13	12	15	10	11	19
45	25	14	13	11	29	25	11	12	13	15	10	9	17
48	5	13	13	12	28	23	10	10	12	13	9	10	18
114	16	14	15	13	30	22	9	12	11	13	9	10	20
63	37	13	16	11	28	22	9	13	12	15	10	10	20
77	15	14	13	12	29	22	9	15	11	13	10	10	18
54	15	16	13	12	31	21	9	12	12	14	9	10	16
55	32	16	9	11	27	21	10	12	12	13	11	11	17
52	22	15	12	12	29	22	9	10	12	14	9	10	18
40	3	13	12	11	29	21	10	10	11	13	9	11	18
46	0	14	18	12	29	22	8	13	12	13	9	10	19
92	29	14	11	12	30	22	9	12	13	14	9	12	20
52	7	13	17	13	30	22	10	12	13	14	10	10	17
78	9	16	19	13	29	22	9	10	12	13	9	10	19
108	2	15	11	12	28	23	9	10	11	14	11	9	19
73	46	16	13	12	28	22	10	10	11	13	9	10	20
95	5	14	14	11	28	23	10	13	12	14	11	9	17
95	30	14	13	12	27	20	9	14	13	15	9	11	19
79	31	13	15	12	30	22	10	13	11	14	9	11	18
22	20	13	14	12	27	22	9	12	11	13	11	12	20
43	0	15	13	12	29	20	10	10	11	13	9	10	17
54	0	15	13	12	28	22	10	11	12	13	10	11	19
50	22	13	10	12	29	22	10	10	12	13	10	11	17
75	3	13	12	13	28	24	10	12	11	14	11	13	18
71	9	14	10	11	28	22	10	11	12	13	11	10	18
76	22	13	12	12	27	24	10	11	11	13	9	10	19
36	43	14	12	12	29	20	9	12	14	13	11	12	20
82	0	13	14	11	29	24	9	12	11	14	9	10	20
44	15	14	9	13	27	20	10	9	13	15	9	10	18
39	14	13	13	11	26	23	10	10	12	13	9	10	20
67	47	12	10	11	29	24	9	10	12	14	8	11	18
50	17	13	17	11	27	24	10	10	11	13	11	11	17
71	32	14	15	12	27	24	9	12	11	14	10	10	21
43	48	13	13	12	31	23	9	12	12	13	9	11	19
56	15	12	10	11	28	21	10	15	11	14	9	10	17
48	2	14	15	12	27	23	8	10	12	14	10	11	19
96	1	14	16	12	28	23	9	12	12	13	9	9	19
41	15	14	14	11	29	23	9	12	12	13	11	10	18
43	18	14	10	12	28	22	10	13	11	14	9	11	18
73	12	14	10	13	27	24	9	10	14	13	10	12	17
46	12	13	12	12	30	25	9	13	13	13	9	11	20
89	17	16	13	13	29	21	9	12	12	14	10	12	18
70	0	15	11	12	28	20	10	10	11	15	9	11	20
58	11	13	17	12	29	24	10	10	12	14	9	10	17
80	22	13	13	13	29	23	9	13	12	14	12	10	18
43	15	15	15	12	28	24	9	13	13	13	11	12	18
70	19	13	10	13	27	23	8	11	11	13	8	9	18
69	22	16	13	11	28	24	9	13	12	14	11	12	17
58	17	13	15	12	29	23	8	10	12	13	9	12	19
65	23	13	10	13	29	22	9	13	12	13	10	9	17
49	2	13	14	12	30	25	10	12	12	13	10	10	18
73	4	15	13	11	26	22	9	10	12	13	9	10	18
60	0	13	17	12	28	22	9	10	12	13	11	9	18
76	10	13	15	12	27	24	9	12	11	14	10	10	21
108	0	14	15	12	27	23	10	10	13	13	11	13	16
42	0	13	20	11	28	24	9	13	12	13	9	10	19
44	0	13	11	12	29	23	10	12	12	14	11	10	19
71	11	15	13	12	27	23	9	10	12	13	9	9	18
31	1	14	18	11	29	22	9	10	12	14	11	11	17
65	0	14	17	13	28	23	10	10	11	13	9	11	17
62	30	14	16	12	31	23	8	12	12	13	11	8	17
77	35	13	10	12	27	24	9	10	12	13	9	11	19
71	20	14	15	12	29	24	10	13	13	14	10	10	18
41	7	13	17	12	28	23	9	10	11	14	10	9	19
63	16	14	17	13	28	24	9	13	12	15	9	9	19
68	10	15	13	12	29	22	9	10	12	14	10	9	18
54	1	14	13	12	29	22	9	14	12	13	9	10	19
56	36	13	18	12	28	22	10	10	12	13	10	9	18
77	12	13	13	13	29	23	9	13	11	15	11	12	18
37	0	13	13	11	28	22	10	12	12	13	9	12	18
63	30	14	10	11	26	23	9	11	12	13	11	9	18
110	22	13	17	11	27	22	10	10	12	13	10	13	19
46	44	13	14	11	29	23	10	10	12	13	11	10	19
91	36	14	13	13	26	23	9	13	11	14	11	9	20
96	0	14	14	11	30	21	10	10	12	13	8	11	20
102	33	13	13	12	29	23	8	12	12	13	11	12	18
76	13	14	14	10	28	24	9	11	11	14	9	11	19
63	20	13	17	12	27	23	10	15	12	14	11	10	18
95	24	13	12	12	30	23	9	14	12	15	11	10	18
95	0	13	19	14	29	21	9	13	12	13	10	11	18
110	6	13	14	13	28	21	9	12	12	13	9	11	19
106	37	13	9	12	28	24	9	12	11	14	10	11	19
77	15	15	9	13	29	23	10	13	13	13	10	11	20
107	8	12	10	13	30	22	9	10	12	14	10	10	19
66	2	13	12	12	27	23	9	10	12	13	9	11	18
103	13	14	12	11	29	23	10	10	12	13	9	9	18
28	2	15	10	13	27	22	9	10	13	14	11	10	19
38	1	16	19	11	30	22	9	13	12	15	8	11	17
32	9	14	14	12	29	21	9	10	12	13	11	11	17
22	33	14	19	13	28	24	9	12	14	13	10	10	17
48	48	13	10	12	30	23	9	14	11	14	10	12	19
70	27	13	14	11	30	23	9	10	11	14	10	10	18
82	4	14	15	12	29	21	9	11	11	13	8	12	17
102	23	13	13	12	28	23	10	10	12	13	9	10	18
44	18	13	12	12	27	23	9	11	12	13	10	11	19
57	10	13	13	12	26	24	10	12	12	13	9	10	19
46	2	13	11	11	31	22	10	15	11	13	10	11	17
56	1	15	13	12	28	23	9	12	13	13	10	10	18
69	40	15	12	11	27	21	9	10	11	13	9	11	17
98	19	14	13	11	29	22	9	12	12	14	11	10	19
78	19	14	20	11	29	22	10	10	12	13	10	11	18
39	33	14	12	11	28	23	9	10	12	13	8	11	19
97	0	13	13	11	28	22	9	13	11	13	10	11	18
47	14	13	12	12	29	23	9	13	11	13	9	10	19
64	3	12	18	12	31	22	9	12	12	13	10	9	19
104	2	13	17	12	29	24	9	10	11	13	10	11	19
93	16	13	13	12	27	24	10	11	12	14	9	11	17
91	0	13	11	12	28	22	9	10	11	13	10	9	18
63	1	14	17	13	30	23	9	12	11	14	10	10	17
97	0	13	18	11	30	23	8	12	14	14	9	11	18
106	31	14	12	12	30	21	9	13	12	13	9	11	17
93	0	15	12	12	30	23	9	13	11	14	9	9	20
45	42	13	13	11	29	23	10	12	13	13	11	13	19
86	0	16	16	12	28	23	9	12	12	14	9	10	19
61	2	14	10	12	28	22	10	10	11	14	11	12	18
113	20	13	16	12	27	20	10	11	12	13	9	9	18
91	6	16	10	12	28	24	9	11	13	14	9	12	17
67	7	14	13	12	29	21	10	13	11	14	8	10	20
68	21	14	17	13	28	22	9	13	12	15	10	10	18
72	22	13	18	11	30	23	8	12	14	14	9	11	18
57	26	13	13	11	27	24	9	10	12	13	10	11	19
43	16	14	19	13	27	23	9	10	12	13	9	10	19
80	9	15	17	11	29	23	9	12	11	13	9	10	19
25	0	12	9	13	27	22	9	11	12	13	11	10	18
58	7	14	13	13	29	24	9	11	12	13	9	10	19
77	2	14	12	12	30	21	9	13	12	13	9	11	17
39	0	12	11	13	28	23	9	11	12	13	10	11	18
111	23	14	10	12	29	23	10	10	12	13	10	11	19
48	25	16	9	12	29	22	9	10	13	14	11	11	19
53	2	14	11	11	28	23	9	10	12	13	9	8	18
74	19	15	9	12	29	24	9	10	12	15	11	11	17
32	4	14	16	11	29	23	10	12	12	14	10	12	18
91	5	13	14	12	29	24	9	10	14	14	9	9	18
50	0	13	12	12	29	22	10	10	13	15	9	12	18
91	11	14	10	11	27	23	9	12	11	13	10	10	19
62	5	12	12	12	29	23	9	12	12	13	11	10	17
98	3	13	9	12	29	23	9	12	11	14	9	11	19
60	3	16	16	12	30	23	9	13	11	13	11	10	20
94	12	13	10	13	27	24	9	12	12	13	9	12	18
93	0	13	14	13	29	23	9	10	11	14	9	9	19
102	20	12	13	12	26	22	9	12	13	13	8	11	18
45	20	13	12	13	28	24	9	11	12	13	9	11	19
78	3	14	12	12	28	22	9	12	11	14	10	11	20
90	17	14	19	13	28	24	9	12	14	13	10	10	17
44	26	12	14	11	28	23	9	15	12	15	10	10	19
86	34	16	10	11	28	22	9	10	12	13	9	9	18
46	9	14	12	12	28	22	9	12	12	14	9	13	18
69	8	13	10	12	28	23	10	12	12	14	12	11	19
79	15	14	20	11	29	22	9	10	10	13	12	12	18
73	1	14	11	12	28	21	8	10	11	14	10	12	19
85	7	15	16	12	28	23	9	13	11	14	11	11	17
97	2	14	12	12	28	24	9	13	13	13	11	11	18
86	4	14	20	12	27	23	10	10	12	13	11	10	18
80	7	12	20	12	28	21	8	12	12	14	9	9	19
61	18	14	11	11	29	22	9	10	12	14	9	12	18
112	5	14	10	11	29	22	9	12	13	13	10	11	19
101	0	15	15	12	27	24	9	11	14	13	11	11	16
100	0	14	14	11	29	24	11	10	11	14	9	11	19
44	24	12	14	12	31	22	9	10	12	13	11	10	17
75	10	15	10	11	27	24	9	10	11	14	9	10	21
65	8	16	12	11	28	20	10	12	14	14	8	9	17
49	7	12	10	12	28	22	9	12	12	14	9	9	18
107	10	13	13	13	28	22	9	10	12	13	10	12	17
37	5	15	14	12	29	24	10	10	11	13	9	12	18
86	6	14	10	12	29	24	9	12	13	13	8	10	18
94	32	12	16	12	29	23	9	13	12	13	9	9	16
89	0	14	12	12	29	25	9	10	12	14	10	11	18
73	10	13	17	11	28	22	10	10	11	14	10	11	18
90	44	15	13	13	29	22	10	10	12	14	9	10	17
85	3	15	10	12	29	23	10	12	12	13	9	13	18
79	33	14	17	11	29	23	9	13	10	14	10	11	19
73	2	13	18	12	27	20	10	12	13	13	9	9	19
101	29	14	13	12	28	22	10	12	13	14	11	10	19
41	4	14	16	12	29	22	9	12	10	13	9	10	19
77	4	14	9	12	30	21	9	10	12	14	10	12	20
109	2	13	15	11	29	24	9	10	11	15	9	11	19
67	1	13	13	12	27	23	9	13	11	14	11	11	17
30	2	14	12	12	27	23	10	12	13	13	9	10	18
50	1	13	10	13	27	24	9	12	12	13	9	12	18
55	3	16	10	13	28	24	9	12	11	13	10	12	16
40	23	14	12	12	29	23	9	12	12	13	9	11	18
59	4	14	10	12	28	23	10	13	11	14	8	12	18
41	8	13	12	12	31	24	9	12	13	12	8	11	19
60	5	14	12	13	28	23	9	12	12	15	10	11	17
113	29	15	14	12	29	24	9	10	12	13	9	11	17
104	2	14	12	11	28	24	11	10	11	15	8	10	18
68	2	13	16	12	28	24	9	11	14	14	9	11	18
67	0	13	19	14	29	21	9	13	12	13	10	11	18
106	45	13	12	12	30	23	9	12	12	14	11	11	18
47	30	13	18	12	30	24	10	9	12	14	10	12	18
42	5	13	16	12	27	23	9	12	12	14	10	10	20
74	30	16	10	11	28	23	9	11	10	13	9	11	19
84	11	12	13	12	30	23	9	12	12	13	11	10	19
95	11	14	12	13	26	21	11	12	12	13	8	12	18
115	13	15	15	13	27	23	9	10	12	13	9	10	19
81	0	14	12	12	30	24	10	10	12	14	9	10	17
45	32	13	19	12	26	23	10	14	12	14	9	10	19
81	2	16	11	12	27	23	8	10	12	13	11	13	18
37	0	12	17	12	30	22	9	10	12	13	11	9	18
74	34	12	17	11	26	23	9	13	12	14	10	10	18
48	2	15	15	12	28	22	10	10	11	13	8	9	17
46	0	12	16	11	29	23	9	11	11	13	8	10	17
99	0	13	15	13	29	24	9	13	13	13	8	11	20
72	17	13	20	11	30	23	10	12	12	14	10	9	19
108	5	15	10	13	27	21	10	10	12	14	9	9	17
91	11	13	12	11	30	21	9	12	12	13	8	11	17
70	1	12	12	12	30	23	9	10	12	14	9	10	17
34	0	13	9	12	29	23	10	13	11	13	8	11	18
39	0	14	12	11	28	22	9	12	13	14	9	11	19
96	14	13	13	12	29	24	10	11	11	15	10	10	18
99	0	13	13	11	29	23	10	12	13	13	11	13	19
70	10	13	11	11	29	23	10	10	11	13	9	11	18
57	0	14	13	12	26	23	10	12	14	14	10	11	18
50	0	16	13	12	29	21	10	13	13	13	9	9	19
108	22	13	13	11	27	22	8	10	13	14	9	9	18
79	31	14	13	11	30	22	10	12	13	14	9	12	19
76	22	14	17	12	27	23	10	13	12	13	9	11	19
46	4	12	10	11	29	24	9	10	12	14	8	11	18
98	20	15	15	12	28	23	9	12	13	13	9	11	20
56	10	15	15	12	30	23	9	13	12	13	9	9	20
98	6	16	15	12	30	24	9	13	11	14	9	11	18
106	23	13	20	13	31	22	9	10	12	13	10	9	19
80	9	15	10	13	29	20	9	12	13	13	8	12	18
40	43	15	15	11	27	23	10	10	12	14	9	11	21
61	26	13	12	12	30	22	10	13	11	15	9	10	18
56	43	13	15	12	29	23	9	13	11	13	10	12	18
88	16	12	17	13	29	23	8	12	12	13	11	10	19
45	3	14	15	12	28	22	9	12	13	13	11	11	20
71	1	13	11	12	27	22	10	13	11	13	12	11	18
90	8	12	18	11	29	21	9	10	12	14	10	9	18
40	2	15	18	12	27	24	10	12	11	15	10	12	17
111	10	13	13	11	28	23	9	9	12	13	9	10	17
82	0	14	14	11	30	21	9	11	11	13	11	10	19
68	18	12	17	11	26	23	9	13	12	14	10	10	18
70	20	13	12	11	30	22	10	10	12	13	11	11	19
90	18	15	10	12	28	23	9	12	12	13	11	10	17
60	15	13	15	12	29	23	9	13	11	13	10	12	18
32	7	12	10	13	28	24	10	10	13	15	9	10	20
80	0	12	16	13	30	22	10	10	12	14	11	10	19
72	26	14	11	12	31	24	9	11	13	13	9	13	17
52	22	12	10	11	28	21	10	12	11	14	9	11	18
45	17	14	11	12	30	23	10	11	11	13	10	12	18
102	0	14	9	12	29	24	9	13	13	13	10	11	20
70	4	13	12	12	28	20	9	10	11	13	9	11	18
27	11	14	10	12	30	22	10	12	12	15	9	12	17
53	0	16	9	11	27	21	10	12	12	13	11	11	17
39	36	13	11	14	28	23	9	12	12	15	9	11	19
102	27	14	11	13	28	22	8	10	11	13	9	10	18
35	14	12	13	12	28	23	10	12	12	15	12	9	18
72	0	13	12	11	28	22	10	10	12	14	10	11	19
68	24	16	14	10	29	22	9	10	13	13	10	10	19
78	6	14	13	13	29	20	9	10	12	14	9	11	18
70	30	15	13	11	27	21	9	10	13	13	10	11	19
85	22	13	12	13	29	23	8	12	12	13	11	11	18
97	40	14	11	13	27	22	10	12	11	14	9	11	20
76	0	14	14	11	29	24	11	10	11	14	9	11	19
94	31	13	19	11	28	23	9	12	12	13	8	9	17
56	7	13	10	12	30	22	9	12	12	14	9	11	19
87	0	13	10	11	28	22	10	12	12	13	12	10	18
34	18	13	10	12	27	24	9	10	13	14	9	9	18
91	5	13	10	12	30	25	10	13	12	13	9	10	17
85	47	14	18	12	29	22	9	10	11	13	10	11	18
79	9	13	17	12	29	23	9	11	12	13	9	12	18
99	45	14	16	12	28	25	9	10	13	12	9	11	20
98	1	14	12	12	27	20	9	10	12	14	11	11	17
104	7	14	15	12	29	22	9	10	11	14	10	10	18
77	37	13	16	12	28	24	9	12	13	14	8	11	19
44	21	13	10	13	27	23	8	11	11	13	8	9	18
78	3	16	10	12	26	23	9	10	12	13	12	9	18
66	14	15	11	11	29	23	10	13	12	13	11	12	19
64	1	16	10	12	27	22	9	13	12	14	10	10	20
96	10	12	17	11	31	22	9	13	12	13	10	10	18
38	9	15	16	12	29	23	10	12	12	14	11	11	18
69	17	14	14	13	29	23	9	11	12	13	11	11	19
117	16	12	10	11	28	23	9	10	11	14	9	11	18
17	3	16	13	13	29	21	9	10	12	14	10	12	20
52	25	14	13	11	29	22	9	10	12	14	9	12	18
42	19	14	12	12	28	22	9	9	12	14	9	11	17
72	22	13	20	11	29	23	9	13	12	13	9	11	17
102	10	15	11	11	31	23	10	11	11	13	10	9	21
40	12	15	11	11	30	23	9	13	12	12	8	11	19
31	24	14	10	13	27	23	9	12	12	14	11	10	17
42	10	15	17	12	28	22	9	12	12	14	9	10	17
33	5	15	13	13	28	21	9	13	13	13	9	12	21
104	3	14	12	12	29	23	10	12	11	14	11	10	18
41	19	13	16	13	29	23	9	12	13	15	11	10	18
86	15	15	10	12	28	23	9	10	12	13	11	9	17
62	0	13	15	11	28	23	9	12	13	13	10	11	18
21	0	13	14	11	30	21	10	10	12	13	11	11	21
92	15	14	12	11	29	22	9	12	12	13	10	9	18
104	14	14	12	12	28	23	9	12	11	13	10	11	20
48	1	13	18	11	29	25	9	10	11	13	9	11	17
67	24	13	13	12	29	23	9	10	12	14	10	11	17
99	8	13	13	12	28	23	10	11	11	13	10	11	18
95	7	16	13	12	27	22	10	12	13	14	8	9	17
66	0	14	14	12	28	23	9	11	13	14	8	10	19
86	2	12	16	13	30	23	10	10	12	14	11	10	19
58	0	13	14	11	30	23	9	12	12	13	10	10	19
97	10	14	17	12	29	21	10	10	13	15	10	12	20
82	13	12	10	13	28	22	9	13	12	14	10	11	19
100	2	14	10	11	29	24	9	10	11	14	10	10	17
74	17	14	12	12	26	23	9	10	12	13	11	11	19
95	1	14	12	12	27	22	9	10	12	13	11	12	20
62	3	13	9	13	27	21	9	15	12	15	9	10	17
96	2	13	15	11	29	22	9	10	11	13	9	11	17
72	7	15	10	11	28	21	10	12	12	14	10	10	19
98	11	13	10	12	27	23	9	12	12	13	11	11	17
36	20	12	13	12	26	22	9	12	13	13	8	11	18
61	1	14	10	12	27	23	8	10	13	13	9	12	17
106	14	12	11	11	27	22	9	12	12	14	9	12	18
73	12	13	13	12	28	23	9	10	12	13	9	9	18
68	1	14	14	12	28	22	10	13	11	14	10	10	18
26	10	15	12	12	27	21	9	10	13	13	9	11	18
103	20	15	13	11	28	23	9	12	12	14	9	9	18
114	0	14	11	11	30	24	9	12	13	13	12	9	17
86	1	13	14	11	31	21	9	11	14	13	10	9	19
60	31	14	15	13	26	23	11	12	10	13	11	10	20
99	1	15	16	13	28	21	9	13	12	14	9	9	18
62	3	13	11	11	28	22	9	13	13	13	9	11	20
59	28	17	14	12	30	22	10	10	12	13	9	11	19
89	38	15	13	13	31	23	9	13	13	13	9	11	18
59	2	13	9	13	27	21	9	15	12	15	9	10	17
100	8	15	15	13	28	22	10	10	12	13	9	10	19
94	1	13	15	12	29	22	9	12	12	13	9	9	18
47	1	14	14	13	29	20	9	10	12	13	11	10	18
45	0	13	17	12	29	23	10	12	12	13	10	9	19
68	9	13	14	12	28	22	10	11	13	14	10	11	19
67	1	13	14	12	28	25	10	12	12	13	10	11	18
96	4	14	14	12	28	23	10	12	11	13	9	11	18
96	1	13	12	12	27	22	9	13	13	13	11	12	19
81	38	14	11	12	26	22	10	10	12	13	9	10	19
26	10	13	10	11	27	21	9	9	12	13	9	11	17
67	0	12	13	12	29	23	10	14	12	13	11	11	18
55	16	13	11	11	28	24	10	9	12	14	9	10	20
73	9	15	13	12	27	24	8	9	11	13	9	11	17
45	22	16	14	11	29	22	9	10	13	13	10	10	19
93	4	12	12	12	27	22	9	12	12	13	9	11	19
95	3	14	13	12	29	23	9	12	11	13	8	11	17
45	8	12	14	12	30	23	10	10	11	13	8	11	18
60	41	14	16	12	30	24	9	10	12	15	9	12	19
81	2	13	12	14	30	23	9	12	12	13	9	10	18
68	23	12	17	11	29	21	8	10	12	14	10	13	20
111	27	14	10	12	28	24	10	10	12	13	9	13	18
70	0	13	10	13	27	22	9	10	12	13	9	11	18
89	2	13	15	11	28	24	9	12	11	15	10	9	19
82	4	12	13	12	27	23	8	12	12	13	9	12	20
101	6	13	12	11	28	23	10	10	11	13	9	9	18
74	8	14	16	12	30	23	9	10	12	15	9	12	19
99	0	12	15	13	27	22	9	10	13	13	9	11	17
86	0	13	10	12	29	22	10	13	11	12	9	11	19
90	1	12	13	12	28	24	10	10	11	13	9	11	17
50	1	14	17	12	30	24	10	10	12	14	9	9	17
54	5	13	10	14	30	24	9	10	12	13	10	11	19
53	30	13	14	11	31	21	9	11	14	13	10	9	19
93	5	13	9	13	30	22	9	11	12	13	11	11	19
43	2	15	13	12	26	22	10	10	12	13	9	11	19
63	3	13	18	12	29	24	9	12	12	13	11	10	19
94	12	14	12	12	29	20	9	14	12	13	9	11	19
83	0	16	13	12	28	22	10	10	11	13	9	10	20
39	39	13	12	13	28	23	9	10	13	15	11	10	17
45	1	14	15	12	28	22	10	10	12	14	12	12	19
70	3	16	15	12	31	22	10	10	11	13	10	10	17
72	17	13	12	11	27	22	10	13	14	14	9	11	17
22	12	15	18	12	28	23	9	13	11	13	9	11	18
78	36	17	17	13	30	23	9	13	12	13	9	13	21
105	0	13	12	12	28	24	9	12	13	13	10	10	17
93	4	14	13	12	28	24	9	12	10	14	9	11	19
106	0	14	16	13	29	22	9	12	11	13	9	12	18
52	3	12	17	11	26	23	9	13	12	14	10	10	18
66	14	14	12	12	27	23	9	12	11	13	11	10	19
55	9	13	14	12	30	23	8	10	11	13	10	9	19
96	2	14	12	12	28	23	9	10	12	13	9	11	18
63	11	15	13	11	27	21	9	13	11	14	9	9	19
71	24	16	14	13	30	24	9	12	12	14	11	11	18
101	1	14	12	12	28	23	9	12	12	13	10	10	17
50	5	14	10	13	29	24	9	12	12	14	9	10	16
101	1	12	17	12	27	20	9	10	12	14	9	10	19
15	19	15	10	13	28	24	9	13	12	13	11	12	21
58	1	13	12	11	31	24	10	12	13	13	9	10	18
92	22	16	12	13	28	23	10	14	13	13	9	11	18
103	23	16	12	12	27	23	10	13	12	13	10	9	17
46	47	14	13	11	28	23	9	12	13	14	10	10	18
43	8	13	11	13	28	21	9	10	12	14	11	11	20
76	6	13	10	12	28	23	10	10	12	13	9	12	17
100	0	14	13	12	28	23	9	12	13	13	10	11	20
84	14	13	12	13	29	22	9	14	11	14	9	11	19
101	21	13	11	12	28	23	10	12	12	13	9	11	20
47	1	14	9	13	29	23	10	10	12	13	9	10	17
72	0	13	17	12	27	24	9	10	12	13	10	11	20
107	0	14	15	12	27	19	9	12	12	14	9	12	18
53	40	14	13	13	28	23	9	13	11	13	9	10	19
68	8	14	10	12	28	23	10	12	12	12	10	11	18
57	16	13	14	11	28	23	10	11	12	13	8	12	20
86	22	15	10	14	28	23	9	12	12	13	9	11	18
89	10	16	9	11	27	22	10	12	12	13	11	11	17
88	10	15	10	13	28	22	9	10	13	13	11	11	20
86	28	14	11	13	30	21	9	10	11	13	12	11	18
97	30	13	12	11	31	24	10	12	13	13	9	10	18
113	1	13	13	11	28	23	10	11	12	14	9	10	21
65	7	13	16	11	27	23	8	10	12	13	10	10	16
106	3	14	10	12	29	22	10	12	12	15	10	11	19
76	13	14	11	12	28	23	9	13	12	14	9	11	19
103	13	14	10	11	28	22	9	10	14	14	8	11	18
64	0	14	14	12	27	22	9	13	11	14	9	10	17
76	9	15	15	12	28	22	10	10	12	13	9	12	17
91	0	14	12	12	30	23	8	13	12	15	10	10	18
36	16	13	13	13	29	23	9	12	13	13	9	10	19
39	9	15	13	12	28	23	10	12	14	14	9	11	19
37	26	13	14	12	26	22	10	12	11	13	10	9	18
58	10	13	20	13	29	21	9	12	11	13	9	11	20
45	5	14	10	12	29	24	9	10	11	14	11	12	17
93	6	13	18	13	26	22	9	10	12	14	9	11	19
75	19	14	11	11	28	23	9	11	12	13	10	11	19
80	0	15	15	11	28	22	10	14	11	13	11	11	19
38	4	15	13	11	27	21	9	10	13	13	10	11	19
101	0	13	13	12	29	24	9	10	12	14	9	11	19
75	21	12	13	14	28	23	10	10	13	15	10	10	19
111	3	13	16	12	30	23	9	12	12	14	10	11	19
42	4	15	15	12	29	23	9	10	11	14	10	10	20
75	2	14	13	12	27	22	9	12	11	13	9	10	18
44	13	14	15	13	27	24	9	12	11	13	9	12	20
90	1	14	16	12	31	23	9	14	12	14	8	10	18
70	9	13	13	13	28	22	9	10	11	14	11	9	19
102	32	14	13	13	29	24	10	10	12	14	8	10	17
76	13	14	11	11	26	22	9	12	11	13	8	10	17
105	0	14	15	13	28	21	9	10	12	13	9	11	19
90	42	15	11	11	28	22	9	11	11	14	11	11	18
58	5	15	12	11	29	21	9	12	11	13	9	10	18
71	0	13	11	12	31	22	9	12	12	15	9	9	18
69	34	13	9	11	29	23	10	10	12	13	9	11	20
27	6	14	19	12	27	23	11	10	12	14	9	11	19
102	0	14	14	12	30	23	9	12	11	13	9	11	20
36	26	14	13	11	28	21	9	12	11	13	10	10	17
71	45	13	13	13	28	21	9	10	12	13	10	11	19
45	5	15	13	11	30	25	9	12	11	13	9	11	18
59	3	15	17	12	27	24	9	12	12	13	8	12	18
44	19	14	13	12	29	24	9	13	13	15	10	10	18
72	0	13	14	13	28	23	9	12	11	13	9	13	21
96	3	14	10	12	28	22	9	12	14	13	9	10	18
50	33	13	10	12	31	24	9	11	12	13	10	9	18
96	36	14	15	12	30	22	9	12	12	13	12	11	20
107	43	13	10	12	28	23	9	10	12	13	11	9	18
75	17	14	10	11	27	23	9	10	12	13	10	12	17
64	7	14	12	12	29	24	9	10	13	13	12	9	19
95	3	12	10	12	27	22	9	10	13	13	8	11	18
113	0	12	18	12	28	24	9	12	12	13	9	10	17
45	12	11	13	12	28	24	10	10	12	13	9	11	18
67	8	14	12	13	29	23	10	12	13	13	10	12	18
95	24	13	13	13	30	24	10	12	13	13	10	11	18
73	26	15	17	12	28	23	9	15	11	13	11	10	18
37	2	15	12	12	28	21	9	13	11	14	10	10	19
55	2	13	13	13	28	23	9	10	12	13	9	10	19
39	2	14	13	13	26	23	9	13	11	14	11	10	20
109	13	13	13	12	27	21	9	13	12	13	10	11	18
102	0	12	14	12	30	23	11	10	11	13	8	11	18
44	1	15	14	13	29	22	10	11	12	15	9	9	18
45	0	14	10	11	28	21	10	10	12	14	9	11	18
57	16	13	12	12	30	25	9	13	13	13	9	11	20
67	35	13	10	12	27	22	10	13	12	15	11	11	17
98	0	13	11	11	29	22	10	12	11	13	10	11	19
76	1	13	14	11	30	22	9	13	11	13	9	13	17
65	3	14	16	12	29	23	9	12	11	14	9	11	20
119	38	16	12	12	27	23	10	13	12	13	10	9	17
94	0	13	20	12	29	23	9	12	14	14	9	11	18
72	7	13	9	12	28	24	9	12	11	14	10	11	19
33	39	14	16	14	26	22	11	13	12	14	9	11	19
102	31	13	13	13	29	22	10	10	12	13	9	11	18
116	21	15	16	13	27	22	9	12	11	13	9	9	19
42	20	15	12	13	29	23	10	10	11	14	8	10	18
56	22	14	12	11	28	23	9	13	12	13	11	12	20
41	13	15	11	12	29	22	9	10	12	13	10	10	19
66	8	13	10	12	30	23	9	12	11	15	9	11	19
103	0	14	9	13	29	24	9	12	12	14	9	10	16
37	30	14	13	12	30	24	9	10	12	13	8	9	18
87	23	14	13	12	26	23	10	12	14	14	10	11	18
104	14	14	18	11	28	23	10	10	11	14	9	10	18
52	13	16	9	11	27	21	10	12	12	13	11	11	17
89	13	15	13	12	30	23	10	10	13	14	9	11	18
85	12	13	11	13	28	21	10	10	13	13	11	9	18
95	22	14	12	12	30	23	10	10	12	13	9	9	17
64	34	12	13	13	28	20	9	10	12	13	9	11	18
104	8	14	12	13	29	24	9	10	13	13	9	11	18
42	5	14	13	12	28	23	10	10	12	13	10	9	18
71	5	14	13	12	27	23	10	12	11	14	9	11	20
77	34	14	15	12	28	22	9	12	13	13	11	11	20
85	3	13	14	13	30	23	9	14	12	13	10	12	21
50	22	14	19	12	28	23	9	10	14	14	9	13	18
49	28	15	17	12	28	23	9	13	12	13	11	12	19
91	0	15	15	13	29	22	9	9	11	13	11	11	17
111	50	14	10	13	29	23	9	10	12	15	10	12	17
100	3	14	13	11	30	23	10	10	11	13	10	10	18
47	3	13	14	12	29	21	9	10	13	14	9	11	20
78	14	14	10	13	28	24	9	12	11	13	9	11	17
64	4	13	14	12	30	23	10	13	12	14	11	10	18
72	0	13	12	12	28	22	9	12	11	13	9	11	18
112	24	14	12	13	29	22	9	13	11	14	10	11	19
89	10	14	18	12	29	24	9	10	11	13	10	13	18
101	21	13	9	11	29	23	10	10	12	13	9	11	20
97	3	14	13	11	29	22	11	13	12	14	9	10	20
66	10	15	13	12	28	22	10	11	12	13	9	11	18
89	28	14	12	11	30	20	9	13	12	13	11	11	19
64	16	15	15	11	29	23	9	10	11	13	9	11	16
34	4	15	11	12	29	22	9	10	12	13	9	10	19
71	1	14	14	12	27	23	9	10	13	13	9	10	18
38	3	14	10	13	27	24	9	10	13	13	10	12	17
86	42	14	10	11	29	22	11	13	12	13	9	10	17
93	3	13	13	12	29	23	9	10	12	13	10	11	18
86	11	13	9	13	28	23	9	10	12	14	9	10	19
105	16	13	13	13	28	24	9	12	12	14	9	11	18
38	45	14	14	13	30	21	10	10	12	13	10	10	16
84	11	13	10	13	28	23	9	11	12	13	9	10	17
61	19	14	13	11	29	22	9	10	12	15	9	11	20
106	10	14	12	13	29	22	9	13	12	14	9	12	18
82	0	15	13	12	28	23	10	12	14	14	9	11	19
48	3	12	12	11	30	21	9	12	11	14	10	11	19
72	2	16	13	12	27	23	9	10	11	12	10	10	17
103	3	12	10	13	29	22	10	10	12	14	9	10	18
72	2	13	12	12	29	24	8	13	11	13	10	9	18
96	1	14	19	11	30	23	9	11	12	13	10	12	18
48	11	13	10	13	29	24	10	10	13	13	10	11	17
67	21	13	13	12	27	23	9	10	12	14	8	11	18
33	20	16	14	11	29	22	10	12	12	13	10	11	19
72	13	12	10	11	28	22	8	10	13	14	9	10	18
47	1	15	14	11	27	23	9	11	12	13	11	10	20
75	3	15	10	12	28	23	8	11	11	13	9	10	18
39	10	13	10	13	27	24	9	12	12	13	9	12	18
96	0	13	10	12	29	21	10	12	11	13	9	10	19
57	15	13	16	12	27	22	9	9	12	13	10	12	19
63	3	13	15	12	27	22	9	10	12	14	10	11	17
56	17	14	16	12	28	22	9	11	10	14	11	12	18
27	22	15	11	12	30	22	9	12	11	14	9	9	18
30	24	14	12	12	30	23	9	10	11	15	10	12	18
68	9	13	12	11	30	25	9	10	12	14	10	12	18
110	5	16	17	14	29	23	10	13	12	13	11	11	16
56	0	14	13	11	29	22	9	12	12	14	11	10	19
50	15	13	13	12	30	24	8	13	12	14	9	11	18
100	3	13	12	12	28	24	9	10	12	15	9	10	19
110	1	13	13	12	27	25	8	12	12	13	9	10	18
84	3	13	17	11	27	23	10	10	12	12	11	11	18
101	28	14	10	12	28	22	9	12	11	14	10	11	20
74	7	12	12	13	27	23	9	12	12	13	9	12	20
97	0	13	13	11	28	24	10	11	12	14	10	10	18
42	13	15	10	13	27	21	10	10	12	14	9	9	17
42	10	14	12	11	30	22	9	12	13	13	10	10	20
70	18	13	11	12	27	24	9	10	11	14	9	9	19
90	0	14	18	13	28	23	10	12	12	13	11	11	19
34	1	13	12	12	28	22	8	10	12	13	10	9	19
96	35	14	12	11	28	23	9	12	12	13	9	9	20
22	34	14	13	11	29	23	9	13	11	13	9	11	16
83	14	14	10	11	28	24	10	10	13	13	10	11	18
66	6	14	14	11	29	24	11	10	11	14	9	11	19
74	20	15	15	13	28	23	10	12	12	15	10	12	18
68	30	14	14	13	27	23	9	13	12	13	11	10	17
77	4	14	13	12	28	23	10	12	12	14	10	11	20
68	7	12	9	12	28	24	9	12	12	13	11	10	17
42	21	12	13	11	28	23	9	12	12	13	12	12	17
91	8	14	11	12	27	22	10	10	11	13	9	10	19
64	40	15	15	12	26	22	10	12	12	14	9	11	19
91	12	13	11	12	29	23	9	10	11	13	10	11	18
106	3	14	17	12	30	22	9	12	11	13	11	12	18
84	35	15	13	12	29	20	10	13	11	14	9	10	19
41	43	13	15	11	28	23	9	10	12	14	9	11	19
56	3	14	11	11	27	22	9	13	12	13	11	11	17
80	0	15	10	13	29	21	9	13	11	14	9	11	18
59	26	14	17	11	29	23	10	10	12	15	9	11	17
51	3	13	10	13	26	21	9	12	11	15	9	8	17
96	15	13	11	12	29	23	10	12	12	14	11	10	19
62	1	13	10	12	28	23	9	13	10	14	11	11	17
98	33	12	11	11	30	23	9	10	13	13	9	9	17
103	5	12	16	11	27	23	9	12	12	13	11	12	19
61	10	13	17	12	29	23	9	12	13	12	9	10	19
39	5	14	13	12	28	23	9	13	12	14	11	10	17
115	11	15	10	12	28	23	9	10	12	14	10	10	16
86	0	14	15	12	28	23	9	12	13	13	9	11	19
58	0	14	13	12	29	23	9	12	11	13	8	11	17
51	3	13	13	12	28	23	9	9	12	14	9	11	19
42	4	14	12	11	30	25	9	14	12	14	9	11	20
99	6	13	11	11	31	23	9	10	13	15	8	11	19
83	0	15	15	12	27	24	9	11	14	13	11	11	16
92	4	13	15	13	28	22	9	13	12	13	9	10	20
43	7	13	13	13	31	23	9	14	12	14	9	10	18
108	14	15	12	13	30	23	9	12	12	14	8	10	18
45	13	13	13	11	29	23	10	12	13	13	11	13	19
105	6	14	14	11	28	23	9	10	12	13	9	11	17
98	3	13	13	14	28	21	9	10	12	13	10	10	19
86	21	16	13	13	29	21	9	10	12	14	10	12	20
37	10	13	17	12	27	25	11	13	11	14	10	11	19
81	5	13	10	12	30	23	8	12	11	13	9	10	18
87	8	13	13	12	28	23	10	12	12	14	9	10	17
36	4	14	12	12	29	24	9	12	11	14	9	10	17
76	19	13	11	12	27	22	9	12	12	13	9	11	19
106	4	15	11	12	27	23	9	10	13	13	8	11	19
38	2	15	10	12	27	24	9	13	12	13	9	10	19
24	3	13	17	13	27	23	9	13	12	13	10	12	18
78	22	14	19	12	29	23	9	12	12	13	11	10	20
69	11	14	11	11	29	23	10	13	13	14	9	10	19
51	21	12	18	12	28	24	9	12	12	13	9	10	17
35	27	13	12	12	27	22	9	10	12	13	9	11	19
39	8	15	17	12	30	24	10	9	12	14	10	9	17
75	18	15	10	13	27	23	9	13	11	14	11	11	18
85	7	15	11	11	28	22	9	11	11	14	11	11	18
54	5	13	14	12	29	22	10	13	11	15	9	13	18
71	0	13	10	12	29	24	9	12	14	14	9	9	17
55	1	14	11	13	30	23	10	10	12	13	10	11	19
27	0	13	15	12	28	24	9	11	11	13	9	11	18
89	7	12	12	11	30	23	9	12	11	13	10	11	17
87	4	14	11	12	29	23	9	12	12	14	8	11	19
29	14	16	13	12	28	21	11	12	12	13	12	10	19
100	35	14	16	12	29	21	9	12	12	14	11	10	19
31	3	13	13	12	29	23	10	10	12	13	9	11	18
39	1	14	13	11	28	23	9	13	11	14	9	10	19
61	0	13	13	12	27	23	9	10	12	14	8	11	18
90	41	12	18	12	28	22	8	12	12	13	10	12	18
43	19	14	10	12	28	25	9	12	13	14	11	11	19
77	5	16	12	12	29	21	10	12	12	14	10	12	20
44	19	14	17	14	31	23	10	13	12	13	10	10	17
95	0	15	15	13	28	20	9	10	11	15	11	11	17
65	5	14	12	13	30	22	10	10	12	13	9	11	17
34	27	14	12	13	29	22	10	12	14	13	9	12	18
74	4	14	12	11	31	23	9	12	13	13	8	11	18
62	4	13	12	12	28	24	9	10	12	15	9	10	18
103	3	13	17	13	28	21	9	11	12	14	8	10	16
74	1	14	12	11	28	23	9	10	12	14	9	13	19
104	0	12	10	13	29	23	9	13	12	14	10	10	18
75	3	13	15	12	28	22	10	9	11	14	9	11	19
99	13	12	18	13	29	22	9	10	12	14	9	10	17
93	3	15	13	13	30	24	10	12	11	13	8	12	18
104	1	13	15	11	30	22	8	12	12	14	10	10	19
108	19	13	20	12	29	24	10	11	12	14	12	10	19
122	7	13	16	12	27	23	8	10	13	13	9	10	17
90	14	14	18	12	29	22	9	10	11	13	10	11	18
70	34	13	17	11	27	22	10	13	12	13	9	11	18
77	27	13	11	12	29	22	8	12	12	13	11	12	18
60	5	12	13	12	27	23	8	12	12	13	9	12	20
75	34	15	11	11	29	24	10	14	11	14	9	10	20
82	3	13	10	12	27	22	11	12	13	13	9	10	16
73	6	16	12	12	28	21	9	13	12	13	9	10	18
72	26	13	11	11	28	23	9	10	13	13	10	10	18
88	10	15	10	12	30	20	10	10	12	14	9	10	17
102	32	15	17	11	28	22	10	11	12	13	10	11	19
91	11	15	12	12	30	21	10	10	11	13	10	10	19
68	4	13	14	12	31	21	9	12	12	15	10	10	18
107	27	14	11	11	27	22	10	10	11	13	9	10	19
69	22	16	11	12	30	23	9	10	11	13	9	10	18
47	17	15	12	12	27	22	8	10	12	13	10	10	18
90	22	14	12	12	29	20	10	10	13	14	8	10	17
33	28	13	15	11	27	21	10	10	12	13	10	11	20
103	38	13	14	14	28	21	9	12	12	13	9	11	19
73	31	14	10	12	28	20	11	12	13	14	11	13	18
98	0	13	14	11	27	22	9	12	14	14	9	10	18
88	0	13	10	14	26	22	10	14	12	14	9	9	19
111	14	13	10	12	27	23	8	12	11	15	9	10	20
76	15	14	18	12	29	22	10	9	12	13	9	9	17
103	31	14	12	13	28	22	9	10	11	15	11	12	18
53	16	13	11	12	30	24	10	10	12	13	10	10	18
34	5	14	11	11	30	22	10	10	12	13	9	10	18
95	16	15	17	12	29	23	9	13	11	13	11	12	17
74	12	14	10	12	28	22	10	10	11	14	9	11	20
72	8	13	17	12	28	20	9	12	12	15	10	10	18
40	23	14	14	11	28	25	9	12	11	14	12	10	19
108	14	15	15	14	28	24	9	13	12	14	9	10	18
36	15	12	13	12	30	22	9	10	13	14	9	12	18
48	1	14	17	11	28	20	9	11	11	14	9	12	17
52	1	14	13	11	28	24	9	10	12	14	9	10	18
48	9	14	10	11	28	22	10	11	12	13	11	10	18
98	0	13	10	13	28	23	9	10	11	14	9	10	19
99	8	15	12	12	29	22	10	12	12	13	8	11	19
88	27	14	12	12	27	23	9	12	12	13	9	12	17
38	2	15	10	11	27	22	9	9	13	14	9	9	19
92	3	15	15	12	31	21	9	11	12	14	10	11	19
103	17	14	15	13	30	23	11	11	12	14	9	10	19
81	9	14	13	14	29	24	9	11	13	13	11	10	18
60	13	13	15	13	29	22	9	11	12	14	9	11	18
38	0	15	17	12	27	24	9	12	13	14	9	11	18
43	2	14	12	12	28	21	9	10	12	14	9	11	18
40	10	15	19	12	29	23	9	12	12	15	11	12	17
74	16	13	16	12	29	21	9	10	12	15	9	11	19
52	45	12	10	12	28	25	11	10	12	13	9	9	18
114	1	13	13	12	28	23	9	12	11	13	9	11	17
78	2	12	18	12	31	24	9	10	11	13	10	10	18
68	3	12	14	12	31	21	10	12	12	14	9	12	19
71	0	16	13	13	30	22	9	12	11	14	9	9	20
56	32	15	14	13	31	22	9	12	12	13	10	12	19
76	3	13	12	13	27	23	10	11	12	13	11	11	18
68	23	13	14	13	28	25	9	10	12	14	8	12	18
65	21	13	16	13	29	23	9	12	13	15	11	10	18
85	41	14	14	12	28	22	9	10	11	13	10	11	18
92	19	15	10	13	29	20	9	12	13	13	8	12	18
98	14	13	13	12	29	23	9	13	12	14	10	11	18
59	24	12	14	12	27	22	10	10	12	13	11	12	17
71	2	14	14	12	29	24	10	12	12	13	9	11	18
112	5	15	15	12	30	21	10	10	11	14	10	13	18
96	2	13	15	11	28	22	9	12	12	13	9	12	19
27	0	15	12	11	30	22	9	12	13	13	10	10	20
56	24	14	10	13	29	23	9	13	12	13	11	9	20
89	31	14	12	11	28	22	9	10	12	13	9	10	20
88	2	15	17	13	30	23	10	13	12	13	11	11	21
104	26	12	13	12	28	23	10	12	12	15	12	9	18
106	5	13	12	13	29	21	9	13	11	13	9	12	18
105	41	14	10	11	29	24	10	13	13	13	10	9	18
45	2	13	11	12	29	23	8	12	11	13	9	10	20
64	6	14	18	13	29	22	11	10	12	13	10	11	18
76	3	15	17	11	29	23	10	13	12	13	11	13	17
103	0	13	16	12	28	21	10	10	11	13	9	9	18
108	2	13	14	11	29	22	10	10	12	15	9	10	21
29	17	14	18	12	29	22	10	13	12	13	11	11	17
88	3	13	12	12	28	22	9	13	11	14	10	10	17
73	0	14	14	12	28	22	10	10	12	14	9	10	19
45	39	15	15	12	26	22	9	10	12	13	11	11	19
53	18	13	16	12	28	23	9	12	12	13	9	11	19
61	0	15	14	11	30	20	9	10	12	14	10	11	17
38	17	13	14	11	31	21	9	11	14	13	10	9	19
74	4	13	12	11	29	22	10	12	12	13	9	11	18
94	33	14	16	12	31	24	9	11	12	13	8	10	19
99	11	14	19	12	28	23	9	10	12	14	10	10	17
64	1	14	11	12	29	20	9	11	12	15	9	11	18
110	0	12	17	11	29	21	9	10	12	14	10	13	20
63	0	14	10	13	28	24	9	10	12	13	9	10	18
49	19	12	13	12	29	22	9	10	14	13	10	12	18
66	0	14	17	13	28	23	10	10	11	13	9	11	17
76	9	14	13	12	29	24	10	9	13	14	10	12	17
47	0	14	18	12	29	24	10	13	12	15	10	11	19
77	0	15	13	12	31	23	9	11	13	15	9	12	19
105	27	13	12	11	28	23	9	14	13	14	8	9	19
97	31	13	11	11	28	22	9	12	13	13	9	12	18
113	12	16	11	12	30	24	9	10	12	13	10	12	18
111	3	13	10	12	29	22	10	13	13	13	10	10	19
98	29	13	15	12	28	24	10	12	12	15	11	11	18
100	9	12	14	12	30	23	10	10	11	13	8	11	18
68	2	13	16	12	28	24	9	13	14	14	11	10	18
33	2	13	13	12	29	22	9	13	12	14	9	10	19
89	3	14	13	13	28	22	10	10	12	13	9	9	18
58	0	15	17	12	29	23	9	9	14	14	10	10	18
64	6	14	14	12	30	24	10	12	11	14	10	11	17
90	1	15	15	12	27	24	9	10	13	14	9	12	17
86	0	13	17	12	28	21	9	10	11	14	9	9	17
81	5	13	10	12	28	23	9	12	12	14	9	10	18
99	0	13	14	12	28	21	9	12	12	13	9	9	19
108	15	13	16	12	27	21	9	10	11	13	9	10	19
49	1	14	13	12	27	23	10	12	13	13	9	10	18
81	25	14	17	13	28	24	9	10	12	13	9	10	18
115	7	14	12	13	28	23	8	12	12	13	10	12	18
66	32	14	13	12	29	25	10	13	12	13	12	10	18
87	0	14	13	12	29	22	9	14	12	13	9	10	19
61	45	13	11	12	28	22	9	10	13	13	10	11	17
68	4	13	11	11	27	24	9	10	11	14	9	12	18
61	16	14	13	11	28	22	9	12	12	15	8	11	19
69	0	14	21	11	27	21	9	10	12	13	9	10	19
62	3	14	16	14	26	22	11	13	11	14	8	11	19
88	11	12	12	11	26	23	10	10	11	13	9	9	19
65	5	14	19	12	27	23	11	10	12	14	9	11	19
70	37	13	12	11	28	24	10	10	13	15	12	11	20
91	15	14	16	13	28	25	10	10	12	13	10	11	19
78	25	13	15	12	27	23	10	14	11	13	9	11	17
94	6	13	15	12	29	22	10	10	11	15	9	10	20
91	26	14	11	12	27	24	9	12	11	13	11	12	17
93	0	14	15	12	29	21	9	12	13	13	9	12	19
31	3	13	12	12	28	22	9	12	11	13	9	11	19
47	12	13	13	13	27	24	9	12	12	12	9	11	18
43	25	12	10	11	27	23	10	12	13	13	10	12	17
49	7	14	9	12	28	23	9	10	12	13	11	11	18
87	5	12	14	12	27	22	10	10	12	13	11	12	17
47	19	15	10	12	29	24	9	12	13	15	10	11	18
76	32	14	14	13	31	23	9	11	11	14	10	11	18
101	0	12	14	12	27	22	9	13	11	13	9	11	19
48	0	12	14	12	28	22	10	15	11	13	8	10	20
97	4	14	12	11	30	25	9	12	12	13	9	11	17
41	11	12	11	12	29	22	9	10	10	15	9	9	18
58	4	13	10	12	29	22	9	14	12	13	9	12	20
52	0	14	10	13	29	25	10	10	11	13	9	11	19
88	11	13	14	11	29	24	10	12	13	13	10	10	18
99	13	13	12	11	29	23	10	10	12	14	9	10	18
42	22	12	12	12	31	23	9	12	11	13	11	9	19
75	4	15	12	13	28	21	9	12	12	12	9	10	17
109	10	13	11	13	27	22	9	10	11	14	9	10	19
93	1	14	12	12	29	22	9	10	11	13	9	11	17
35	5	13	16	11	27	24	9	14	11	14	10	11	18
58	1	15	10	12	28	23	9	10	12	13	11	9	17
64	0	13	12	12	29	24	9	12	14	13	9	10	19
71	0	12	9	13	27	22	9	11	12	13	11	10	18
71	44	14	16	13	29	23	9	13	12	14	10	11	19
59	7	13	12	12	30	25	9	13	13	13	9	11	20
77	1	14	18	12	28	23	9	13	13	14	10	10	17
98	1	13	15	12	27	23	10	10	12	13	9	11	18
76	3	16	14	11	28	21	10	10	12	14	12	12	17
34	2	15	16	12	28	23	10	11	11	15	11	11	19
44	7	13	10	12	28	24	10	12	11	13	11	12	19
75	3	13	17	13	30	22	10	12	13	14	10	10	17
112	1	14	14	13	29	24	9	12	12	13	9	10	19
97	38	14	14	11	27	24	10	10	12	14	9	10	18
31	24	15	15	12	29	21	9	11	12	14	10	9	17
56	3	13	12	12	28	22	9	12	11	13	9	11	18
74	20	16	10	11	28	23	9	13	12	13	10	10	18
34	3	13	15	13	28	23	10	12	12	13	9	9	18
77	12	13	18	12	29	23	9	10	12	13	10	12	21
