# Supplementary material for: Using game theory to thwart multistage privacy intrusions when sharing data
Source: Sci Adv. 2021 Dec 10;7(50):eabe9986. doi: 10.1126/sciadv.abe9986 (PMC8664254; doi:10.1126/sciadv.abe9986)
Supplement: Supplementary file 2 — Data S1 [file sciadv.abe9986_data_s1.zip › sciadv.abe9986_data_s1/DemoKAnonymization/exp/2058/data/target_data/i64.csv]

YOB	State	STR1	STR2	STR3	STR4	STR5	STR6	STR7	STR8	STR9	STR10	STR11	STR12
101	2	14	15	12	28	22	10	13	11	14	9	12	19
105	6	15	13	13	28	20	9	13	12	13	9	10	18
78	13	14	13	12	27	23	9	12	12	14	11	9	19
85	3	12	12	11	29	22	9	12	13	13	9	10	18
106	6	14	11	11	30	24	9	12	13	13	12	9	17
100	11	14	13	12	28	22	10	12	13	14	11	9	19
57	4	14	17	12	27	22	8	13	12	13	9	10	18
37	2	12	13	12	29	23	9	11	11	13	11	13	18
56	14	14	9	13	29	24	8	14	12	15	9	11	19
48	5	16	17	14	29	23	10	13	12	13	11	11	16
86	1	12	10	12	31	22	10	10	12	14	9	9	18
46	8	16	14	13	30	22	9	10	12	13	9	10	19
85	0	13	11	12	29	23	8	12	11	13	9	10	20
44	39	14	9	12	29	23	9	10	12	14	9	11	18
50	20	14	11	12	27	25	9	10	12	13	9	12	19
108	2	15	19	11	30	22	9	13	12	15	8	11	17
113	10	17	14	12	30	22	10	10	12	13	9	11	19
107	6	14	18	11	27	25	9	13	13	14	11	10	19
67	0	13	13	11	26	24	9	13	13	13	10	10	17
37	5	14	13	12	28	23	10	10	12	13	10	9	18
31	0	13	12	12	29	22	9	13	13	13	9	10	19
76	30	12	10	11	29	24	9	10	12	14	8	11	18
72	1	14	13	13	29	23	10	10	13	14	11	9	18
111	0	15	18	12	27	22	9	13	11	15	9	10	18
66	45	13	10	13	28	23	10	12	11	13	9	11	20
44	22	13	13	12	27	21	9	13	12	13	10	11	18
55	0	13	18	11	26	21	10	10	11	13	9	11	18
115	18	15	11	12	29	21	9	12	12	13	12	12	18
116	4	13	15	12	28	22	10	9	11	14	9	11	19
85	32	14	11	12	30	22	10	10	12	13	9	10	18
75	0	13	12	12	30	25	9	13	13	13	9	11	20
50	11	15	15	12	28	22	9	13	12	14	8	9	20
73	19	14	13	11	29	22	9	10	12	15	9	11	20
98	0	15	10	14	30	23	9	12	13	13	11	9	17
95	17	11	14	12	31	24	9	12	10	13	8	9	17
22	3	13	12	13	29	23	8	12	12	13	11	11	18
80	12	13	16	13	29	23	9	10	12	14	11	10	18
99	31	15	10	11	28	24	10	12	12	13	9	12	16
94	4	14	18	12	30	23	10	10	12	13	9	9	19
72	24	14	16	11	29	24	10	10	12	14	9	10	19
41	8	13	10	11	28	22	11	11	13	13	11	10	17
26	2	13	13	12	28	23	10	13	13	15	10	11	18
36	38	13	15	11	29	24	9	10	11	15	9	11	19
66	3	13	10	11	28	23	11	13	12	13	9	10	19
42	2	15	15	13	27	24	10	13	12	13	11	10	16
39	26	13	12	13	28	24	10	12	11	14	11	13	18
93	3	12	13	12	28	24	10	15	11	13	10	11	21
109	2	15	15	13	28	20	9	10	11	15	11	11	17
61	6	13	11	12	27	22	10	10	12	14	9	11	18
97	24	14	20	12	29	23	9	12	12	13	9	11	18
109	5	13	13	12	28	22	10	12	11	12	12	12	19
74	2	14	15	12	31	21	9	10	12	13	9	11	19
93	21	12	12	11	28	21	9	10	13	14	12	12	19
26	24	13	12	12	30	25	9	13	13	13	9	11	20
90	1	14	12	12	27	23	8	12	11	13	11	10	19
76	6	13	10	13	28	23	9	10	11	14	9	10	19
75	21	14	14	12	30	23	9	12	11	13	9	11	20
44	25	15	13	12	29	24	9	10	13	14	9	10	17
51	2	12	12	13	27	23	9	12	12	13	9	12	20
48	1	13	17	11	28	22	9	10	11	13	12	9	17
54	2	12	11	11	28	22	9	12	12	13	10	10	18
108	0	14	17	12	27	22	8	13	12	13	9	10	18
37	3	13	16	12	28	24	9	13	14	14	11	10	18
46	8	14	10	11	27	23	9	12	11	13	10	10	19
61	2	12	11	12	27	23	8	13	12	14	11	12	17
56	35	15	13	12	28	22	9	12	12	14	10	10	17
75	0	13	15	12	27	23	10	12	11	14	10	11	19
47	29	14	12	11	29	24	9	13	11	13	9	9	18
38	10	13	10	11	27	20	10	11	13	13	11	11	18
67	6	15	20	11	27	23	10	12	12	13	10	11	20
86	6	13	11	12	31	23	9	13	12	13	10	10	20
49	20	12	17	11	30	23	9	10	11	13	9	11	18
85	34	13	15	11	27	23	9	9	12	13	9	10	19
40	1	13	10	13	27	24	9	12	12	13	9	13	18
63	0	12	13	12	29	24	9	14	13	14	9	11	19
81	12	13	15	11	28	23	9	12	13	13	10	11	18
48	16	14	12	12	29	24	9	10	13	13	12	9	19
57	6	13	13	11	30	23	9	12	11	14	9	10	19
65	15	15	17	12	27	24	9	12	12	13	8	12	18
105	41	14	15	13	28	21	9	10	12	13	9	11	19
54	10	14	13	13	29	22	9	10	11	13	9	10	18
39	23	14	19	11	29	25	9	13	12	13	9	10	18
77	29	15	13	12	28	22	9	12	12	14	10	10	17
105	13	13	12	12	29	22	9	12	12	14	11	10	16
62	24	16	17	12	28	22	9	10	12	13	9	10	17
45	2	14	14	12	29	22	9	13	12	14	10	10	20
51	43	14	10	13	28	22	9	11	11	13	8	9	19
53	45	13	13	11	28	23	10	15	12	13	8	12	18
70	33	14	10	11	27	23	9	10	12	13	9	11	19
44	30	13	13	13	27	22	9	10	12	14	11	10	18
104	38	16	17	13	28	25	9	12	11	14	9	11	18
36	17	14	14	12	29	23	9	10	12	13	9	11	18
70	5	15	12	11	29	22	9	10	12	13	10	11	18
104	22	13	17	11	27	22	10	10	12	13	10	13	19
35	19	15	10	12	28	21	9	13	13	13	9	9	18
68	14	12	13	12	28	21	8	12	13	15	9	10	19
84	0	15	15	12	26	22	9	10	12	13	11	11	19
106	25	15	10	13	28	22	9	10	13	13	11	11	20
98	6	14	15	12	30	22	10	13	11	13	11	11	18
48	9	12	10	11	28	21	10	12	11	14	9	11	18
58	9	14	11	12	27	22	9	10	11	14	11	10	18
79	5	15	12	12	27	20	10	14	11	12	9	11	18
83	17	13	10	13	28	22	9	15	12	13	9	10	17
27	7	14	15	13	26	23	11	12	10	13	10	10	20
86	1	13	14	11	31	21	9	11	14	13	10	9	19
39	12	14	18	11	28	24	9	13	12	13	11	9	18
42	18	15	13	12	28	22	10	11	12	13	10	11	19
79	22	13	12	12	29	21	9	12	12	14	8	10	18
101	1	13	11	13	28	21	10	10	13	13	11	9	18
108	1	13	11	11	28	22	9	10	11	14	11	10	18
65	7	15	13	11	28	23	10	12	12	15	9	11	20
49	21	14	16	12	29	22	10	10	13	14	10	10	19
60	16	14	13	11	29	23	9	13	11	13	9	11	16
50	4	14	16	13	29	23	9	13	12	14	10	11	19
105	8	15	13	12	28	25	9	10	13	14	10	11	18
97	41	14	11	11	28	21	9	10	13	14	9	10	18
82	4	14	16	12	28	24	9	13	11	13	8	11	18
97	30	15	10	12	29	25	10	12	13	13	9	10	19
55	26	15	14	13	28	22	9	13	13	13	8	11	16
111	26	13	14	11	29	22	9	12	13	14	10	11	17
50	14	13	12	11	28	24	10	13	12	14	8	12	20
107	41	14	11	11	30	24	9	12	13	13	12	9	17
108	2	13	16	11	30	22	9	10	13	14	10	9	18
36	9	14	17	13	29	22	9	11	12	14	9	10	20
75	1	13	15	11	28	24	9	10	11	13	11	11	19
101	17	15	15	12	26	22	10	12	12	14	9	11	19
36	6	16	10	12	28	24	9	11	13	14	9	12	17
62	11	13	10	14	30	24	9	10	12	13	10	11	19
104	0	14	12	11	29	22	9	15	12	14	10	9	18
96	2	15	12	12	29	22	10	10	12	14	9	10	19
48	1	14	12	11	29	23	10	10	12	13	9	9	18
53	11	13	13	12	28	22	10	11	12	13	9	11	17
54	19	14	15	11	27	24	10	10	11	13	10	10	18
61	13	15	13	11	28	21	9	13	12	13	9	11	18
43	0	13	13	12	29	23	9	14	12	13	8	10	20
36	0	15	10	12	28	21	10	12	12	14	11	11	18
61	2	16	17	14	29	23	10	13	12	13	11	11	16
33	5	14	13	12	28	24	11	10	12	15	10	13	20
59	10	14	12	11	30	25	9	14	12	14	9	11	20
102	21	14	13	11	27	23	10	12	12	13	9	10	19
40	50	12	13	12	29	22	9	11	12	15	9	11	19
43	9	15	11	11	30	22	9	13	13	13	9	11	19
27	12	14	12	12	29	23	9	12	12	13	9	11	18
50	3	14	18	12	29	22	11	10	13	14	9	9	19
102	9	14	10	11	28	22	9	10	14	14	8	11	18
43	0	14	15	13	28	23	9	10	12	13	10	10	19
46	4	15	13	12	27	23	9	10	12	13	9	9	18
75	50	15	11	13	28	21	9	12	11	14	9	11	19
76	8	15	11	12	29	22	9	10	12	13	10	11	20
39	16	13	9	13	30	24	9	12	12	14	10	9	17
33	22	14	13	12	30	23	9	12	11	13	9	11	20
69	8	14	16	12	26	23	9	12	13	15	9	10	19
48	11	15	14	12	28	23	9	10	13	13	9	10	19
81	1	13	14	13	28	22	9	12	13	13	9	12	19
66	3	14	17	13	29	22	9	10	11	15	9	12	19
39	21	13	17	12	28	21	9	10	11	14	9	9	17
101	34	13	11	12	27	24	9	11	13	14	9	11	18
77	22	15	11	11	27	22	10	10	13	12	9	10	19
51	40	14	13	12	28	20	9	9	12	15	10	10	18
115	20	15	11	12	28	24	9	11	12	13	9	11	18
71	49	14	16	12	27	21	10	10	11	13	10	12	17
49	21	14	17	13	28	25	9	10	11	13	9	11	19
93	20	16	10	11	28	23	9	13	12	13	10	10	18
83	15	13	18	12	26	20	10	12	11	14	10	12	18
100	22	16	15	11	28	23	9	10	12	13	10	11	19
39	11	14	13	13	30	21	9	10	11	13	11	11	17
90	0	15	11	11	30	23	9	10	12	13	11	10	19
36	31	12	13	12	27	23	8	12	12	13	9	12	20
65	1	13	14	12	28	25	9	13	13	13	10	10	17
102	3	13	10	12	29	22	9	12	11	14	10	11	18
84	20	14	10	11	27	24	9	12	12	13	9	11	19
108	4	12	12	12	27	23	9	13	12	14	9	10	19
63	0	16	13	12	27	22	10	12	13	14	8	9	17
93	22	16	12	13	28	23	10	14	13	13	9	11	18
84	24	13	10	14	27	22	9	10	13	13	11	11	18
77	22	16	10	13	28	22	9	12	12	14	9	12	18
55	15	13	11	12	28	23	10	13	12	14	10	9	19
46	29	15	11	13	30	23	9	10	11	15	10	12	19
110	4	13	13	12	28	24	9	12	11	14	9	12	19
93	5	12	17	11	26	23	9	13	12	14	10	10	18
49	20	13	13	13	27	24	11	10	11	13	11	9	18
39	6	14	12	11	29	21	9	9	12	13	9	10	19
83	12	16	11	13	29	23	11	13	12	14	11	11	21
64	8	13	12	12	30	22	10	13	11	15	9	10	18
98	2	15	10	12	30	21	9	10	12	12	9	11	18
25	13	12	10	12	28	23	9	13	12	13	9	10	19
38	24	13	11	13	28	23	8	10	12	13	9	9	21
91	3	15	16	11	30	22	9	10	11	13	11	10	17
57	4	15	13	11	28	23	10	12	14	14	8	10	19
87	10	15	12	13	28	22	8	10	12	13	9	10	17
47	1	15	11	11	30	24	9	10	11	14	9	10	18
94	23	13	12	11	29	21	10	10	11	13	9	11	18
88	4	13	14	12	30	23	9	10	11	15	11	10	18
21	3	15	12	12	30	23	9	13	11	14	9	9	20
40	5	12	12	12	27	23	8	12	12	13	9	12	20
37	10	16	10	12	29	24	9	12	12	14	12	12	18
70	2	13	13	12	28	22	9	9	12	14	8	10	19
89	6	13	17	11	28	24	11	13	12	13	11	10	16
84	2	13	10	12	27	24	9	13	12	14	10	10	19
74	37	14	13	11	29	22	9	12	13	14	10	10	18
54	7	15	13	11	29	23	9	10	12	14	12	10	17
80	1	13	13	13	27	23	9	10	13	13	9	10	19
35	2	13	12	12	27	23	9	11	12	13	9	9	18
33	3	13	10	11	28	22	10	10	12	13	11	11	19
49	9	14	13	11	28	21	9	10	12	13	9	9	17
44	7	12	13	12	29	22	9	14	12	13	10	10	20
68	14	13	20	12	29	24	10	11	12	15	12	10	18
82	5	14	14	11	29	22	9	10	12	13	11	10	18
62	0	14	11	11	26	22	9	12	11	13	8	10	17
55	7	13	12	13	29	22	9	13	11	14	8	9	20
57	31	14	10	12	27	22	9	13	11	13	9	11	20
65	1	16	12	12	31	22	9	10	13	15	10	11	17
87	13	14	12	13	28	22	10	10	11	15	11	12	18
42	14	14	15	12	27	22	9	10	11	13	11	9	18
42	11	14	14	11	28	22	10	10	12	15	10	10	19
33	1	13	14	13	28	22	10	12	11	13	9	10	18
82	6	14	12	11	29	23	10	10	12	13	9	10	18
78	5	16	13	11	28	22	9	12	12	14	11	11	18
47	0	14	20	12	27	23	10	10	12	13	11	10	18
85	7	13	13	11	27	24	9	10	12	13	10	11	19
85	13	14	15	12	28	22	9	10	11	14	9	11	19
36	21	14	10	12	30	22	10	12	12	15	9	12	17
39	6	12	17	12	28	23	9	10	13	13	9	11	18
58	8	15	11	12	27	24	10	10	12	13	10	10	18
91	1	14	14	11	28	23	10	13	12	14	11	9	17
44	36	13	16	12	28	23	9	10	12	13	10	11	17
105	18	13	10	11	28	22	10	12	12	13	9	12	18
94	0	14	16	13	28	24	10	10	13	14	11	11	19
103	14	13	11	12	29	22	8	12	12	13	11	12	18
95	1	13	12	11	28	23	10	12	13	13	8	10	19
78	1	15	10	12	28	24	9	11	12	13	9	10	19
79	32	14	10	13	29	23	10	10	11	14	9	10	19
73	5	14	13	12	27	22	10	12	12	13	9	10	18
61	6	13	14	13	28	22	9	12	13	13	9	12	19
85	28	13	13	12	27	25	8	12	12	13	9	10	18
42	0	13	12	12	30	25	9	13	13	13	9	11	20
112	30	13	17	11	30	22	10	10	12	14	11	11	20
101	5	13	10	11	29	23	8	10	11	13	9	11	17
68	0	15	16	12	29	23	11	12	14	14	10	12	18
94	3	12	10	13	27	25	9	12	11	13	9	10	17
41	40	15	13	13	30	21	10	10	12	14	9	9	19
51	31	16	13	11	27	24	9	10	12	14	11	10	20
48	2	14	13	12	29	23	10	11	12	14	11	9	20
89	0	14	14	13	28	23	10	12	12	13	10	10	19
71	11	13	14	11	26	24	10	10	12	14	10	11	18
61	50	15	11	12	29	22	9	10	12	13	9	10	19
101	2	15	10	13	29	24	9	10	12	14	10	11	18
92	1	13	14	12	28	23	10	10	11	13	9	11	18
49	0	14	14	13	29	23	9	11	12	13	11	11	18
113	12	12	17	13	28	22	9	12	11	14	10	10	19
50	23	13	17	11	30	23	9	11	11	13	9	11	20
105	6	16	13	12	29	22	9	14	12	13	10	10	18
47	1	14	11	11	27	24	10	12	12	13	10	10	19
44	29	16	13	11	30	23	9	12	13	14	9	10	18
44	4	13	12	11	28	24	10	12	11	14	10	11	19
59	7	16	13	13	30	22	9	12	11	14	9	9	20
74	9	14	18	12	29	22	10	9	12	13	9	9	17
86	21	16	13	13	29	21	9	10	12	14	10	12	20
35	9	15	17	12	31	20	9	13	11	14	12	9	18
76	8	14	12	13	28	22	10	10	11	15	11	12	18
76	33	14	12	12	27	22	10	10	11	13	9	11	18
90	11	14	14	11	30	22	10	13	13	13	10	12	19
46	4	15	15	12	27	22	10	13	12	14	11	12	17
57	0	12	13	11	29	21	9	10	12	13	10	11	16
103	0	14	12	12	29	22	10	11	12	14	9	10	18
99	26	13	10	12	27	23	9	12	12	13	11	11	17
52	24	15	13	12	30	21	11	13	12	14	10	11	19
102	2	15	13	12	28	23	9	10	11	13	9	11	18
60	12	14	12	13	27	22	9	13	12	13	10	10	19
77	8	13	13	11	27	22	10	13	12	14	9	10	20
102	0	14	17	12	29	21	9	13	12	13	9	11	18
59	4	14	10	11	29	22	9	13	12	13	9	9	19
77	3	15	12	11	31	23	9	10	12	15	11	12	20
73	1	13	12	13	27	22	9	10	13	13	10	12	17
36	7	13	11	12	29	23	9	13	12	13	11	11	17
32	2	13	13	11	26	24	9	13	13	13	10	10	17
73	13	15	14	13	27	23	9	10	12	14	9	10	20
104	16	15	11	12	30	22	9	12	11	14	9	9	18
107	8	13	12	12	28	23	9	13	13	14	9	11	18
84	30	12	15	12	29	24	10	10	12	13	11	11	18
89	26	13	10	12	28	23	8	12	12	14	11	9	19
104	3	13	17	12	28	21	9	10	11	14	9	9	17
53	6	14	13	12	28	20	9	9	12	15	10	10	18
47	6	15	12	12	28	23	10	12	12	13	10	9	18
109	2	16	11	11	30	22	9	10	11	14	9	9	17
55	0	14	13	12	27	22	10	12	12	13	9	10	18
65	1	14	12	12	29	21	9	13	13	13	10	10	19
74	1	14	11	11	28	21	9	12	11	15	11	11	18
72	9	15	11	13	30	23	9	10	11	15	10	12	19
79	24	12	12	13	30	21	10	10	13	13	9	11	19
54	5	14	15	12	28	22	10	10	12	14	12	12	19
103	2	14	13	13	28	24	10	12	12	13	10	11	19
75	0	13	10	12	30	23	10	10	12	13	9	11	19
94	7	15	15	13	28	20	9	10	11	15	11	11	17
77	24	14	12	13	28	22	9	10	13	15	9	12	18
77	18	13	11	11	29	25	9	12	12	14	9	10	19
84	3	13	20	12	30	24	10	12	12	14	9	12	19
74	13	14	13	12	27	22	9	10	13	14	9	10	18
82	0	14	13	11	28	25	10	10	12	13	10	10	20
110	40	14	16	13	27	23	9	12	12	13	11	10	19
53	11	14	14	11	29	24	10	10	12	13	10	11	18
57	32	13	12	13	28	23	9	10	13	15	11	10	17
107	6	14	10	11	28	22	9	9	12	14	11	9	18
95	10	12	12	11	28	22	9	10	12	13	9	10	20
47	0	14	13	12	29	21	9	12	12	13	11	10	18
51	4	12	18	12	28	22	8	12	12	13	10	12	18
33	12	14	13	12	28	25	9	12	11	13	11	11	19
62	20	12	16	13	29	21	8	10	14	14	9	10	19
61	1	13	17	11	29	23	9	10	11	13	10	10	18
47	6	14	12	13	29	24	9	10	13	13	9	11	18
87	1	13	12	12	27	21	9	13	13	13	9	10	19
54	5	15	15	11	29	22	10	12	12	13	8	10	18
75	30	13	13	12	28	23	10	10	12	13	10	10	18
53	0	14	12	12	30	23	8	13	12	15	10	10	18
46	8	15	20	11	28	20	9	10	12	13	10	12	17
44	1	14	12	12	29	22	9	10	11	13	9	11	17
3	5	13	10	14	29	22	9	10	12	13	9	11	19
47	10	15	15	11	29	22	10	12	12	13	8	10	18
108	14	15	14	12	29	23	9	12	12	14	10	11	18
86	22	14	12	13	29	24	10	10	13	14	12	13	18
59	17	13	15	11	28	23	9	12	13	13	10	11	18
75	0	12	12	11	28	23	10	12	12	14	10	11	19
75	4	13	10	12	27	23	9	9	12	14	9	11	19
86	21	12	11	11	28	22	9	11	12	14	11	9	19
90	26	14	10	12	28	23	9	10	12	14	10	12	18
81	46	15	13	11	28	23	8	11	11	12	9	10	17
56	29	15	15	12	28	24	9	13	13	13	11	12	18
49	17	14	14	12	27	23	9	10	13	13	9	10	18
46	10	13	15	11	27	23	9	11	12	13	9	11	19
54	2	13	10	12	29	22	10	13	13	13	10	10	19
91	7	13	13	12	29	22	10	12	12	13	10	10	18
106	41	16	11	11	29	23	10	13	12	13	11	12	19
72	38	14	13	13	29	21	9	13	12	13	9	11	16
51	31	13	12	11	29	24	10	11	11	13	9	12	18
87	5	16	11	12	30	24	9	10	12	13	10	12	18
71	1	14	13	12	28	21	8	12	12	14	8	11	17
99	13	14	13	13	30	23	10	13	12	13	12	12	19
94	1	13	10	13	31	23	8	10	11	13	10	10	18
28	4	14	16	11	29	23	9	12	12	14	10	10	20
68	0	15	19	12	29	23	9	12	12	15	11	12	17
42	3	13	15	11	28	22	10	12	12	15	9	12	19
89	3	14	13	12	29	21	9	10	11	13	10	11	19
78	21	14	13	11	27	23	10	12	12	13	9	10	19
55	16	14	14	12	29	23	9	10	12	13	9	11	18
37	2	14	16	13	29	21	9	13	11	14	9	11	17
36	6	15	10	13	29	24	9	10	12	14	10	11	18
89	3	16	10	11	29	24	11	10	12	13	11	12	19
86	6	13	14	13	29	23	10	10	11	13	9	10	18
103	26	15	10	11	27	24	10	13	12	13	11	11	18
101	30	15	12	13	31	24	9	13	12	13	10	11	18
84	1	14	13	12	29	23	9	12	12	13	10	11	20
42	1	15	17	12	26	21	10	12	12	13	12	11	18
52	30	12	13	12	26	22	9	12	13	13	8	11	18
116	3	13	13	12	29	20	9	13	12	13	9	11	17
56	10	12	13	12	28	22	9	11	13	13	10	11	19
61	16	13	11	11	27	24	9	10	11	14	9	12	18
70	1	14	12	11	28	22	9	12	13	14	9	11	19
77	0	13	10	12	27	23	8	12	11	15	9	10	20
41	1	13	16	13	31	22	9	10	12	15	9	11	17
65	5	14	12	13	30	22	10	10	12	13	9	11	17
99	18	14	15	12	29	22	10	10	12	13	9	12	18
48	2	15	16	11	27	22	9	12	13	13	9	11	18
53	2	14	19	13	29	23	10	9	12	13	10	10	18
40	21	14	10	11	29	24	9	10	11	13	11	10	19
40	9	15	17	12	29	23	10	10	11	14	9	13	19
115	23	12	13	13	28	23	10	10	13	14	9	11	19
39	17	12	10	13	30	22	9	10	12	14	10	10	19
53	0	14	17	12	28	22	9	10	12	13	11	11	19
103	16	14	16	13	29	21	9	13	11	14	9	11	17
102	34	13	13	12	29	23	9	10	12	14	9	11	19
81	35	13	13	13	27	21	10	13	10	13	11	11	19
23	1	13	12	12	28	23	9	13	11	14	9	10	20
93	8	13	13	11	29	24	8	13	12	14	9	11	18
100	17	16	17	14	29	23	10	13	12	13	11	11	16
106	47	14	11	12	28	23	9	12	14	13	9	10	18
38	1	15	17	12	30	22	9	10	12	14	11	11	20
52	7	13	10	12	31	23	9	13	12	13	9	11	18
59	27	16	12	11	29	22	10	14	12	14	11	11	19
70	0	13	11	12	29	23	10	10	11	14	10	11	19
75	17	13	10	11	28	23	9	13	11	14	9	13	17
52	1	14	18	11	28	22	10	12	12	14	9	10	19
70	15	14	9	12	30	23	9	13	14	14	10	10	19
78	21	13	15	11	27	22	10	13	13	13	8	12	18
115	5	12	12	12	27	22	9	15	13	14	9	10	17
43	49	14	11	12	28	23	10	13	12	15	11	9	17
112	49	14	9	11	28	21	10	12	13	14	11	9	19
91	9	16	12	11	27	24	9	10	12	14	11	10	20
70	3	12	10	12	29	23	9	12	12	14	9	11	19
105	5	12	12	11	28	20	9	10	12	14	9	12	20
46	12	16	17	12	28	24	10	12	12	13	10	12	18
66	19	13	11	11	29	23	10	10	11	13	9	11	18
73	38	13	15	12	29	22	9	10	12	13	9	9	20
99	7	13	12	13	27	23	10	12	12	15	10	12	19
36	31	12	15	12	28	24	9	10	12	13	11	9	19
121	0	13	10	13	27	23	9	10	11	14	9	10	16
79	11	13	11	12	27	25	9	10	11	13	9	11	19
98	1	13	11	13	28	21	10	10	13	13	11	9	18
100	20	16	12	12	31	22	9	10	13	15	10	11	17
85	32	14	13	11	28	22	9	12	12	15	8	11	19
60	7	15	16	12	31	23	9	13	12	14	9	10	19
62	4	13	12	12	28	24	9	10	12	15	9	10	18
57	41	14	12	12	27	23	9	12	12	14	11	11	18
91	5	13	15	11	27	22	10	13	13	13	8	12	18
104	6	14	10	13	29	22	9	12	12	14	9	12	19
91	12	13	12	13	29	23	9	10	12	14	9	10	19
90	3	15	19	12	27	22	9	12	12	13	8	10	19
69	12	13	17	12	27	22	10	10	14	14	10	10	19
82	26	14	12	11	28	23	10	10	12	13	9	10	17
106	5	13	11	13	28	23	8	10	12	13	9	9	21
63	6	15	15	12	27	24	9	11	14	13	11	11	16
63	5	16	15	11	29	24	9	11	11	13	9	10	18
93	31	13	16	13	28	22	9	10	11	13	11	11	18
39	5	15	13	13	29	25	9	9	14	15	11	12	19
33	23	14	10	12	27	23	9	12	12	13	9	10	18
39	2	12	15	12	29	24	10	10	11	13	10	9	18
96	20	14	12	12	27	24	10	10	12	13	10	10	18
62	6	15	11	12	29	24	10	10	13	15	11	9	17
105	23	14	16	12	28	23	9	12	11	15	8	12	16
82	17	13	13	12	28	24	9	12	11	13	9	10	20
57	0	14	12	12	31	23	9	12	12	15	8	10	18
44	34	15	13	11	28	23	9	13	12	13	9	10	19
48	5	12	17	13	29	24	9	12	12	13	11	11	18
39	1	14	10	12	27	22	9	13	13	15	10	10	19
31	12	14	11	13	30	24	8	10	12	14	10	11	19
100	24	13	19	12	28	23	10	10	10	13	10	12	19
55	4	16	13	12	29	23	9	10	11	13	11	11	19
55	2	13	14	12	29	22	9	13	12	14	10	11	18
55	27	14	10	12	29	24	10	12	12	14	10	9	21
50	17	14	14	11	29	23	10	13	13	15	9	11	18
62	4	14	12	12	30	22	9	12	13	14	10	12	17
30	0	13	18	11	29	22	9	11	11	13	10	11	17
113	20	13	19	12	29	24	9	12	11	13	9	11	19
62	0	14	13	11	29	22	10	10	11	14	9	11	18
110	10	13	13	12	29	23	10	10	12	13	9	11	18
42	11	14	11	11	27	24	10	12	12	13	10	10	19
59	5	16	12	11	28	22	9	12	12	13	10	12	18
100	13	13	19	14	29	21	9	13	12	13	10	11	18
79	31	14	19	13	27	23	9	12	12	14	10	9	19
37	8	14	12	12	29	24	9	10	13	13	12	9	19
103	6	14	10	11	29	24	9	10	11	13	11	10	19
32	8	13	18	13	29	22	8	13	12	14	9	10	19
100	17	12	11	11	27	23	10	13	12	14	10	12	18
82	13	14	18	11	29	22	9	10	12	14	11	11	17
80	15	13	13	12	27	24	9	10	13	13	9	11	19
43	2	13	13	13	27	21	10	13	10	13	11	11	19
49	3	14	19	11	28	22	10	13	12	13	9	12	18
101	34	14	12	12	30	23	10	12	11	13	10	10	19
74	0	13	10	13	27	23	10	12	11	12	10	12	19
74	17	12	12	12	27	22	9	15	13	14	9	10	17
65	49	14	9	12	28	22	10	13	13	13	10	11	18
82	4	14	16	14	29	22	9	11	12	13	10	11	18
44	2	13	12	12	28	23	9	10	11	13	10	11	20
85	1	13	13	12	28	23	9	12	12	14	9	11	18
89	28	14	10	12	30	22	9	10	12	14	10	11	18
98	31	13	16	12	28	21	10	10	11	13	9	9	18
65	6	15	15	11	27	23	10	10	12	14	9	11	21
92	4	15	10	12	30	23	10	12	12	14	9	11	18
42	2	13	13	13	28	22	9	10	11	14	11	9	19
71	19	16	13	12	28	22	10	12	12	14	9	12	18
78	11	15	11	12	27	24	9	10	12	12	9	11	19
54	0	14	11	13	30	24	9	10	14	13	9	12	18
111	9	13	12	11	29	23	9	12	12	13	9	11	17
48	33	15	17	12	28	23	10	10	14	13	11	11	18
41	18	14	14	11	28	23	10	9	12	12	9	12	19
40	20	13	12	13	26	20	9	12	13	13	9	11	19
79	30	16	13	12	29	21	10	13	13	13	9	9	19
97	2	14	18	12	30	23	9	13	12	14	8	11	19
38	31	13	12	11	29	24	10	12	12	13	9	10	19
93	4	14	10	12	30	22	10	10	12	14	9	10	19
87	0	13	14	11	28	22	10	12	12	13	9	11	19
75	4	14	16	13	27	23	9	12	12	13	11	10	19
54	39	13	16	11	31	22	9	10	12	13	10	11	18
109	2	13	17	12	29	23	10	12	12	13	10	9	19
87	6	12	11	13	27	23	10	11	13	14	11	10	18
69	1	14	16	12	28	24	9	13	11	13	8	11	18
76	23	15	16	12	27	23	10	13	12	14	11	11	18
67	8	13	10	13	27	21	10	10	13	14	9	11	17
41	14	13	16	12	28	22	10	12	11	14	10	11	19
71	0	16	13	13	30	22	9	12	11	14	9	9	20
82	26	15	20	11	27	23	10	12	12	13	10	11	20
92	28	15	20	12	28	23	9	13	12	14	8	10	19
103	19	14	10	13	29	24	9	12	12	14	9	10	16
39	40	12	12	12	27	24	9	10	12	13	11	10	19
31	35	14	11	11	27	24	9	12	11	14	9	10	18
74	0	13	17	12	30	24	10	10	12	13	9	9	19
89	5	12	13	13	28	21	9	12	12	14	10	11	18
84	8	13	13	12	28	23	10	13	13	15	10	11	18
78	3	15	17	12	29	23	9	10	13	14	10	10	19
93	16	13	12	12	27	23	9	10	11	14	10	11	19
20	21	13	14	12	29	22	10	13	11	15	9	13	18
54	19	14	13	11	28	21	11	12	11	13	9	10	17
71	21	13	9	11	29	23	10	10	12	13	9	11	20
58	0	13	17	11	30	22	10	10	11	13	9	12	17
109	1	16	17	11	29	24	9	10	12	13	9	10	18
89	0	14	11	12	28	23	9	12	12	13	10	12	19
43	3	13	13	12	28	22	10	10	11	14	11	11	19
55	1	14	16	13	27	23	9	12	12	13	11	10	19
32	1	16	11	11	28	23	8	10	12	13	11	13	18
70	25	13	11	12	28	22	9	10	13	13	9	10	19
76	16	12	15	12	30	23	9	10	12	14	9	10	18
49	37	13	16	11	28	22	9	13	12	15	10	10	20
83	9	14	16	12	29	23	9	12	11	14	9	11	20
97	2	12	10	11	27	23	9	12	12	14	11	10	20
70	12	15	11	13	28	22	9	11	13	14	9	10	18
107	0	13	10	11	29	22	10	12	12	13	9	11	18
43	6	13	12	12	29	22	9	13	12	13	11	10	19
72	0	13	12	12	28	24	9	10	12	13	8	10	18
105	10	13	10	12	29	23	9	12	12	14	11	10	20
101	1	13	16	12	28	23	9	12	12	14	9	10	18
76	8	12	10	13	26	22	9	10	11	14	10	11	17
47	3	13	14	12	28	25	10	12	12	13	10	11	18
110	0	12	10	13	26	22	9	10	11	14	10	11	17
49	5	13	17	11	28	22	10	10	11	14	10	11	18
92	12	13	17	12	31	22	9	10	12	13	9	11	20
72	13	13	13	12	29	24	10	15	12	14	9	9	20
42	7	14	20	12	28	23	10	12	13	13	9	11	18
37	27	12	17	13	28	23	10	10	12	13	9	10	19
101	11	13	16	13	29	22	9	13	12	13	9	10	18
62	17	14	12	11	28	23	10	10	12	13	9	10	19
71	16	13	19	12	28	23	11	10	11	13	9	10	18
56	13	16	11	12	30	23	9	11	12	14	9	13	21
75	1	13	15	12	29	22	9	10	12	13	9	9	20
78	28	14	15	13	28	22	9	12	12	13	9	12	20
102	15	15	13	13	30	21	10	10	12	14	9	10	19
55	3	13	11	11	30	23	9	10	13	13	9	10	19
75	44	13	13	12	28	24	9	10	12	13	9	11	20
97	24	13	10	12	28	22	9	12	11	14	11	10	18
95	0	13	13	11	28	23	9	13	12	15	10	10	18
90	7	12	14	13	28	24	9	15	11	13	11	10	20
98	26	15	10	11	27	24	10	13	12	13	11	11	18
35	22	15	12	11	27	21	10	10	11	13	9	11	17
92	5	13	12	11	29	23	9	9	14	14	9	11	18
36	0	13	14	12	30	23	10	12	12	15	9	10	18
84	0	13	20	11	28	23	10	12	12	13	10	11	17
53	0	12	13	12	30	23	10	12	11	14	12	11	18
86	4	13	10	13	31	23	8	10	11	13	10	10	18
95	13	12	13	12	26	22	9	12	13	13	8	11	18
44	14	14	16	11	29	21	9	15	11	14	10	9	18
73	8	13	12	11	28	23	10	10	12	13	9	10	19
62	0	15	13	11	29	22	9	10	13	13	10	10	19
97	25	13	17	13	30	24	9	12	12	13	11	10	18
75	10	16	16	12	28	23	9	12	12	14	9	10	19
95	9	14	10	11	27	23	9	10	12	13	10	12	17
41	0	13	13	13	28	22	10	10	12	13	10	11	17
54	3	14	13	12	29	21	9	15	11	13	10	10	18
103	5	13	11	12	30	23	10	12	11	15	9	10	19
89	0	14	11	13	29	24	9	10	12	14	9	12	19
89	0	15	13	11	29	21	9	10	12	13	11	11	18
41	0	13	14	12	29	22	10	15	11	14	10	9	20
85	45	13	16	12	28	22	10	12	10	13	9	10	19
56	14	13	13	12	29	20	9	13	12	13	9	11	17
94	0	15	11	12	27	23	10	10	12	13	8	10	18
110	0	14	10	11	29	23	11	12	13	14	9	11	18
79	33	14	17	11	29	23	9	13	10	14	10	11	19
36	15	12	14	13	28	20	10	13	11	14	9	11	18
66	18	15	15	11	29	25	9	10	12	13	10	9	18
46	20	13	10	12	29	23	9	10	13	14	8	10	19
32	1	14	11	11	29	23	10	13	13	14	9	10	19
49	0	14	12	12	27	22	10	10	11	13	9	11	18
96	29	15	19	13	26	24	9	10	12	13	9	11	19
52	1	15	15	12	31	24	10	15	13	13	8	11	17
64	11	14	13	12	29	24	9	10	11	13	9	11	19
58	40	13	13	11	29	23	9	12	12	13	9	9	17
60	6	15	15	13	28	23	9	12	12	13	11	11	17
91	13	12	14	12	28	22	10	15	11	13	8	10	20
45	2	14	13	12	28	23	9	10	12	15	11	9	18
88	7	12	20	12	28	21	8	12	12	14	9	9	19
102	6	14	20	12	29	21	10	10	13	13	10	10	18
102	3	16	10	11	27	22	9	13	12	14	9	11	18
44	1	15	11	13	29	20	10	12	11	14	11	12	18
30	3	13	16	12	28	23	9	10	12	13	10	11	17
38	6	13	10	13	28	22	9	10	12	13	9	11	18
56	13	15	17	12	31	20	9	13	11	14	12	9	18
40	4	16	12	12	27	23	10	13	12	13	10	9	17
50	24	13	12	12	29	24	9	12	14	13	9	10	19
43	25	16	11	12	30	23	9	10	11	13	9	10	18
50	1	13	13	11	26	22	9	12	14	13	11	11	18
62	7	14	15	11	28	23	10	12	11	14	11	10	19
102	21	13	9	12	28	22	9	12	11	14	9	12	19
84	2	15	16	11	26	23	11	10	12	13	10	11	18
51	14	14	10	12	27	23	10	10	14	14	9	11	17
67	23	13	15	11	27	23	9	10	12	13	10	10	19
100	15	14	13	12	28	24	10	12	12	14	11	10	20
44	22	14	10	12	28	23	10	13	11	13	8	10	18
102	12	13	9	12	28	24	9	10	12	13	9	10	18
14	0	12	12	12	30	21	9	11	13	15	10	11	17
80	49	12	13	11	28	23	9	12	12	13	12	12	17
95	12	15	17	12	28	23	10	10	14	13	11	11	18
78	1	14	14	12	28	24	9	11	13	14	8	10	19
47	36	13	16	11	29	23	10	10	12	13	9	10	18
105	24	13	16	12	30	23	10	13	13	13	9	10	18
66	31	12	16	13	30	23	10	10	12	14	11	10	19
102	16	13	13	11	28	21	10	12	13	13	9	11	16
77	7	12	11	13	28	24	10	10	12	14	10	10	20
34	13	15	13	12	28	22	10	11	12	13	10	11	19
42	6	14	14	11	27	22	9	13	12	13	9	9	17
106	5	12	10	12	27	24	9	10	12	14	8	11	18
84	22	13	17	13	28	23	9	12	11	14	10	11	18
59	2	15	15	12	28	23	9	12	13	13	9	11	20
72	21	14	20	12	28	23	10	12	13	13	9	11	18
62	0	13	11	13	26	24	10	12	11	14	9	12	17
93	3	13	10	12	26	20	9	13	13	14	8	10	18
93	46	12	11	11	27	23	10	13	12	14	10	12	18
87	1	13	11	11	29	23	9	10	13	13	10	9	19
96	19	15	10	11	28	23	10	12	12	13	9	11	17
53	19	14	20	11	29	22	10	10	12	13	10	11	18
78	18	14	15	12	29	23	9	10	14	14	9	11	19
101	5	12	14	11	27	22	9	11	12	14	9	12	19
74	22	12	16	13	30	22	10	10	12	14	11	10	19
69	35	16	13	12	27	23	9	10	11	12	10	10	17
94	32	13	10	11	29	22	9	10	11	13	8	13	18
41	20	14	12	11	28	21	9	10	11	14	10	11	18
108	13	14	12	13	26	21	11	12	12	13	8	12	18
74	13	14	14	11	30	21	9	11	11	13	11	10	19
108	1	13	14	12	29	25	9	13	12	14	10	10	17
43	5	13	18	11	29	23	9	14	11	13	9	9	18
95	11	12	14	11	27	23	10	11	12	13	9	10	18
34	28	13	9	13	27	21	9	15	12	15	9	10	17
84	9	17	14	12	30	22	10	10	12	13	9	11	19
99	30	13	19	13	28	22	10	10	12	13	9	13	19
94	8	16	14	13	29	23	9	10	13	15	9	9	18
76	5	12	10	11	26	22	9	12	13	13	9	10	17
40	2	12	13	12	27	22	9	12	11	13	11	9	18
91	15	12	13	12	29	22	9	14	12	13	10	10	20
69	0	14	16	11	28	20	10	12	13	13	11	11	18
84	0	16	17	14	29	23	10	13	12	13	11	11	16
83	26	16	15	11	31	24	10	10	12	14	11	11	20
30	28	16	17	14	29	23	10	13	12	13	11	11	16
69	10	13	13	13	30	22	8	12	11	15	9	11	16
67	32	14	16	12	28	25	9	10	13	12	9	11	20
31	6	13	12	13	29	22	9	13	11	14	8	8	20
41	8	15	10	11	27	22	9	9	13	14	9	9	19
40	0	14	10	12	29	22	9	10	12	13	9	12	18
51	25	13	11	12	28	21	10	10	12	13	11	10	17
40	13	13	18	11	27	20	11	12	13	13	9	10	19
53	20	12	13	13	29	22	9	10	12	13	9	11	18
54	10	14	10	12	27	22	9	13	11	13	11	11	19
104	18	15	12	13	30	22	9	12	12	13	10	11	19
48	37	13	13	11	26	24	9	13	13	13	10	10	17
72	0	14	12	12	30	20	10	10	11	13	9	10	17
83	34	12	13	12	30	22	11	12	12	12	9	11	17
37	2	15	11	11	30	22	9	10	13	14	10	13	20
46	2	13	11	12	29	23	9	10	11	15	9	9	19
56	4	14	13	12	29	24	9	13	12	13	9	11	18
71	0	14	10	12	28	23	9	10	11	13	9	11	18
114	2	13	14	12	30	23	8	10	11	13	10	9	19
101	7	13	17	12	28	23	9	10	11	14	10	9	19
32	4	13	12	13	27	22	9	10	13	13	10	12	17
50	35	15	15	13	28	20	9	10	11	15	11	11	17
103	5	12	13	12	29	22	9	12	13	13	11	9	19
80	2	13	15	13	31	20	9	10	11	14	9	10	19
61	17	15	14	12	27	23	9	11	14	14	9	10	19
98	3	15	10	11	26	23	10	13	13	14	8	12	19
107	3	13	11	12	28	20	10	13	11	13	11	9	17
82	5	13	15	13	29	23	10	10	12	15	10	11	18
64	38	15	12	12	30	22	9	11	11	13	10	10	18
42	20	13	13	12	28	24	10	11	11	13	9	11	18
73	9	13	13	11	29	24	9	13	12	13	9	12	20
95	11	14	13	12	30	24	11	13	11	15	9	12	17
82	7	14	12	13	29	24	9	10	13	13	9	11	18
25	22	14	13	14	29	24	9	11	13	13	11	10	18
70	1	15	11	12	28	21	9	13	12	15	8	9	19
54	5	13	12	12	31	23	9	13	12	14	11	10	18
78	6	13	16	13	27	22	9	10	14	14	9	9	18
87	30	16	16	11	31	22	10	12	12	13	11	10	18
77	6	14	14	12	28	22	9	10	11	13	10	11	18
61	1	14	13	11	29	22	8	10	12	15	10	10	19
46	19	15	13	12	30	22	9	12	12	12	12	11	19
70	11	14	14	12	29	22	9	13	12	13	10	10	20
99	1	14	16	11	26	22	9	13	12	13	9	11	18
53	30	12	17	11	28	20	9	12	11	14	8	11	19
29	31	13	10	12	27	23	9	10	12	14	8	10	18
106	0	13	10	13	28	24	10	12	12	13	10	9	21
86	37	13	11	11	27	22	9	10	12	14	11	10	19
100	30	16	15	12	30	23	10	12	12	13	10	11	19
75	0	12	10	12	29	24	9	12	12	13	9	11	19
39	3	14	13	11	29	25	11	12	13	15	10	9	17
95	17	15	13	13	30	21	10	10	12	14	9	9	19
98	2	13	18	12	29	24	9	10	12	14	10	10	19
94	39	14	13	13	26	23	9	13	11	14	11	10	20
92	33	13	12	12	28	22	9	12	11	13	9	11	18
54	34	14	13	12	26	22	9	10	12	15	12	9	18
103	22	14	9	12	31	22	9	12	12	13	11	9	19
44	33	13	12	12	28	22	9	12	11	13	9	11	18
76	4	15	12	12	31	25	9	10	13	13	9	11	20
51	2	15	11	12	29	22	9	12	11	13	11	11	17
93	2	14	10	11	28	24	9	11	11	14	9	12	17
86	42	13	13	12	28	22	9	13	12	14	9	11	18
109	13	12	16	11	28	23	8	12	14	13	10	10	20
42	1	13	15	12	26	20	9	10	11	13	10	11	20
107	23	14	9	12	28	23	10	12	11	14	11	10	19
85	13	13	10	12	27	23	10	11	11	14	10	12	18
36	0	13	11	12	28	22	9	10	13	13	10	11	17
12	14	14	10	11	28	21	10	10	12	14	9	11	18
70	3	16	12	12	30	22	9	10	12	13	8	10	17
74	9	15	14	13	28	21	9	10	11	12	10	9	20
26	0	15	17	12	28	23	9	12	12	13	11	11	18
50	40	13	10	11	27	22	9	13	12	13	9	11	19
22	35	15	13	13	28	22	9	10	11	15	11	9	18
101	5	14	11	12	28	23	9	12	11	14	8	9	19
75	0	16	12	11	27	24	9	10	12	14	11	10	20
45	30	14	10	12	29	22	10	11	12	14	10	10	20
80	14	14	18	11	28	23	10	10	11	14	9	10	18
66	8	13	13	11	28	21	9	12	11	13	8	11	20
84	0	14	11	12	27	23	9	10	12	13	9	12	19
112	15	13	16	12	27	23	10	12	12	14	9	11	19
57	0	13	13	11	27	24	10	10	12	13	8	10	19
74	13	13	10	11	28	23	9	13	11	14	9	10	18
103	2	14	12	11	28	22	9	10	12	14	9	12	17
97	23	16	15	12	30	23	10	12	12	13	10	11	19
74	19	15	11	12	29	24	10	12	12	14	9	11	18
49	7	14	10	11	28	21	10	10	12	14	9	11	18
74	16	11	13	13	29	22	9	12	13	15	9	10	18
62	25	14	12	11	28	22	9	10	12	13	9	10	20
112	25	14	17	12	27	23	10	13	13	14	8	10	19
28	1	14	13	12	29	24	9	13	11	13	9	10	19
79	10	13	14	11	30	23	9	12	12	13	10	10	19
77	3	14	11	13	28	23	9	12	12	14	10	11	20
96	0	13	13	13	30	22	10	12	11	14	11	10	20
90	0	14	10	12	29	24	10	12	12	14	10	10	18
77	12	14	18	12	29	23	10	13	12	13	11	10	17
70	0	14	10	13	29	24	9	12	12	14	9	10	16
73	30	14	16	13	29	22	9	10	13	12	10	11	20
74	20	12	16	13	30	21	9	12	11	14	10	10	18
61	0	13	10	12	28	22	10	13	11	14	9	11	18
39	6	13	10	11	28	21	10	13	13	14	8	13	18
33	22	14	13	13	29	24	10	13	12	13	11	11	19
65	0	14	11	12	28	21	8	10	11	14	10	12	19
91	38	14	13	11	29	22	9	12	13	14	10	10	18
75	4	14	16	13	26	23	10	10	12	13	10	10	20
91	0	14	16	11	29	23	9	10	12	13	9	9	19
41	18	14	16	13	26	23	11	12	10	13	11	10	20
88	1	14	19	12	27	22	9	13	12	14	11	10	18
114	1	13	13	12	28	24	9	12	12	13	9	11	18
49	1	15	10	13	28	24	9	13	12	13	11	12	21
62	4	13	17	11	27	22	9	13	12	13	9	11	18
93	20	14	10	11	29	22	9	10	12	13	9	12	17
47	20	15	17	12	29	23	10	10	12	15	9	9	17
53	13	14	12	11	28	21	9	10	12	15	10	13	17
101	0	15	15	12	27	24	9	11	14	13	11	11	16
36	5	15	10	12	29	22	10	12	12	14	9	10	19
46	15	15	12	13	28	22	8	10	12	13	9	10	17
45	2	14	10	12	28	23	10	10	13	14	11	11	19
71	5	13	10	12	27	21	9	10	11	14	8	12	16
65	9	15	10	12	29	25	10	12	13	13	9	10	19
39	5	13	13	13	29	23	10	12	11	14	11	11	16
43	3	14	11	12	27	23	9	10	11	14	10	9	19
72	24	13	14	13	29	23	9	10	11	14	9	9	19
74	1	15	13	12	28	22	10	12	12	13	8	11	18
93	3	16	10	11	28	23	9	11	10	13	9	11	19
88	5	12	11	11	27	23	9	12	11	13	9	11	18
92	32	13	13	12	28	22	9	10	11	13	11	11	19
52	27	14	10	11	27	23	9	12	11	13	10	10	19
78	1	14	12	11	29	23	10	10	12	13	9	10	18
81	6	14	19	12	28	23	9	10	13	14	9	9	18
97	28	13	10	12	27	23	9	12	12	13	11	11	17
37	17	15	15	13	28	24	9	12	14	14	9	11	17
54	15	14	12	11	28	23	10	10	12	13	9	10	17
62	0	13	17	13	29	24	9	10	11	13	10	10	18
65	4	13	11	11	30	24	9	14	12	15	8	10	19
67	9	15	11	12	28	22	10	10	12	13	9	10	18
33	0	13	10	12	28	22	10	13	11	14	9	11	18
65	1	15	14	12	28	24	10	13	14	15	10	10	18
74	10	12	10	13	27	23	10	12	11	13	9	12	19
38	6	16	12	13	29	20	10	13	12	13	11	12	17
54	1	13	15	13	29	23	10	10	12	14	9	11	18
71	8	12	16	12	29	24	8	11	13	15	9	12	19
66	4	14	13	13	29	20	9	10	12	14	9	11	18
63	4	12	10	12	28	22	9	9	13	14	9	11	19
92	6	14	12	12	27	23	9	12	12	13	9	12	17
80	0	13	19	13	29	21	9	13	12	13	10	11	18
56	6	14	13	11	30	23	10	10	11	13	10	10	18
94	23	14	15	12	29	23	9	11	11	13	9	12	17
57	24	14	14	11	28	20	9	13	13	14	9	11	19
68	26	15	12	12	27	22	10	14	13	13	10	10	19
46	8	14	10	12	26	21	10	10	12	14	10	12	18
80	9	12	14	11	27	22	9	11	12	14	9	12	19
82	1	13	13	13	30	22	10	12	11	14	11	10	20
75	8	14	15	11	28	24	10	12	12	13	9	11	19
30	12	14	14	12	28	24	9	10	12	13	9	10	20
87	24	13	13	12	27	24	9	12	13	14	10	9	19
80	10	14	13	12	29	22	10	12	12	13	10	10	18
82	0	13	13	11	26	24	9	13	13	13	10	10	17
69	1	13	12	11	30	23	11	10	11	12	10	12	18
59	8	13	12	12	28	21	9	10	13	13	9	12	19
102	10	16	11	12	30	23	9	11	12	14	9	13	21
34	6	13	13	11	27	22	9	12	12	15	9	11	18
99	7	15	10	12	28	20	9	12	11	13	11	10	20
80	1	14	16	12	28	23	9	12	12	13	9	9	19
51	10	16	13	12	28	22	9	10	12	13	10	9	18
98	20	14	13	11	29	24	9	10	13	13	10	11	17
105	2	12	10	12	29	23	9	12	12	14	9	11	19
75	15	14	17	12	27	23	9	12	12	13	10	12	19
99	41	16	10	12	28	24	9	11	13	14	9	12	17
108	7	14	16	11	29	23	10	12	12	14	10	12	18
80	0	13	19	11	28	23	9	12	11	13	9	10	17
38	12	16	10	13	27	23	9	10	12	13	10	11	18
86	24	15	14	13	29	22	10	11	12	15	9	9	18
30	15	15	10	11	27	21	9	10	11	14	10	13	17
103	19	13	11	12	28	22	9	10	13	13	9	10	19
49	11	14	16	12	30	23	9	10	12	15	9	12	19
85	0	14	16	12	30	23	9	10	12	15	9	12	19
75	7	14	16	14	29	22	9	10	12	13	9	10	21
61	35	13	11	11	29	22	9	13	13	13	11	10	19
100	6	16	12	11	27	20	9	12	11	13	9	9	17
49	0	15	10	13	28	20	9	10	12	13	10	10	19
48	9	13	10	13	28	23	10	12	11	13	9	11	20
79	4	13	10	12	28	22	9	10	12	13	11	9	22
40	8	15	14	12	26	22	9	12	13	14	11	11	18
97	3	14	13	12	27	22	10	12	12	13	9	10	18
71	18	14	13	11	29	22	10	10	11	14	9	11	18
41	37	14	13	11	29	24	8	10	13	15	10	10	18
84	20	15	13	13	29	22	9	13	11	13	9	12	18
50	5	14	10	12	27	22	10	10	12	13	9	12	17
96	0	14	17	12	27	22	10	14	11	13	9	11	19
33	5	14	15	12	27	23	10	10	13	13	11	13	16
70	9	15	15	12	30	25	9	10	13	14	10	10	17
78	22	15	14	13	30	22	9	10	13	13	9	9	19
77	0	15	13	11	30	23	9	10	12	13	8	11	19
78	13	14	12	12	28	23	9	12	11	13	10	10	20
50	3	14	13	12	26	20	8	10	12	14	9	10	18
106	24	14	10	12	29	21	9	10	11	13	11	11	19
69	33	13	13	12	27	23	9	13	12	13	9	10	17
35	6	13	11	12	29	23	9	12	12	14	9	11	19
87	14	13	13	12	29	22	9	13	11	13	11	10	18
86	0	15	10	12	28	20	9	12	11	13	11	10	20
108	27	14	12	12	28	23	9	13	12	13	11	11	17
89	25	12	15	12	29	22	9	10	13	13	10	11	17
53	40	15	13	11	26	21	9	14	12	14	10	10	18
45	16	14	14	12	27	22	9	10	11	14	11	11	21
53	2	12	10	12	27	22	10	10	11	14	11	11	17
91	1	14	12	11	27	22	9	13	11	13	9	11	18
38	9	13	15	12	27	25	10	12	12	13	10	10	18
75	15	16	20	12	30	24	9	10	12	14	11	10	19
73	0	13	15	12	29	22	10	12	12	14	9	11	20
58	2	13	20	12	29	23	9	12	14	14	9	11	18
111	22	15	13	12	28	20	9	12	10	14	11	11	18
47	25	15	11	12	27	23	9	10	13	13	8	11	19
34	19	14	16	12	30	23	9	10	12	15	9	12	19
94	21	16	10	12	28	23	9	12	13	14	10	11	18
78	5	13	17	11	30	22	10	10	11	13	9	12	17
59	1	13	16	13	28	23	8	13	12	14	11	9	18
34	0	14	12	11	28	21	9	10	12	14	9	9	18
100	22	15	10	11	27	23	9	9	13	14	9	9	19
83	17	13	10	13	29	22	9	10	12	14	11	10	20
69	2	14	12	13	30	22	10	10	12	13	9	11	17
52	0	14	11	12	28	23	9	12	11	14	11	10	18
75	16	13	13	11	28	23	9	9	12	13	9	10	17
99	16	13	12	12	29	22	9	13	13	13	9	10	19
42	2	13	16	12	28	22	10	12	12	13	9	11	19
61	33	13	11	12	29	24	10	10	12	13	11	11	19
108	4	13	12	11	29	24	9	12	11	13	10	11	19
70	43	16	16	13	28	23	9	10	12	13	11	9	19
84	13	13	10	12	28	23	10	10	12	13	9	12	17
63	42	13	13	13	29	24	8	13	12	13	9	10	17
92	0	14	12	11	28	21	9	10	12	14	9	9	18
34	3	13	15	13	28	23	10	12	12	13	9	9	18
97	0	14	16	13	28	23	9	12	11	13	11	10	19
73	2	16	13	12	28	21	11	12	12	13	11	10	19
47	9	14	12	12	27	25	9	10	12	13	9	12	18
56	9	13	12	12	27	22	9	12	14	13	9	10	18
45	5	13	11	12	29	23	9	10	11	15	9	8	19
29	18	14	10	12	27	23	9	10	13	14	9	11	18
72	0	14	12	13	29	24	9	10	13	13	9	11	18
80	3	12	14	11	30	23	9	10	11	13	9	10	18
82	10	15	17	12	28	23	10	10	14	13	11	11	18
113	14	15	12	12	26	24	9	12	11	13	9	10	18
100	27	13	19	12	29	24	10	13	12	13	9	9	19
46	10	16	16	11	30	23	9	10	11	13	10	9	17
48	3	15	14	11	29	24	9	10	11	15	10	11	18
41	27	14	12	12	26	23	10	12	11	13	9	12	18
78	8	13	13	12	27	24	9	10	13	13	9	11	19
84	1	15	15	12	31	21	9	11	12	14	10	11	18
65	11	15	11	13	27	23	10	11	12	13	9	10	20
50	6	16	13	12	29	24	10	10	12	15	9	11	19
63	18	14	12	13	28	22	9	10	13	15	9	12	18
72	5	14	19	13	29	23	9	10	11	13	9	10	16
48	27	13	14	12	28	24	10	12	13	14	10	10	17
102	33	12	16	12	27	22	8	10	13	13	11	12	18
48	18	15	10	11	28	22	9	13	12	13	11	10	17
71	16	15	16	12	27	23	10	10	14	13	9	10	19
57	4	14	13	12	27	23	10	12	12	14	11	12	18
53	8	14	16	12	29	22	9	13	13	13	9	10	17
99	9	15	10	12	30	23	10	12	12	14	9	11	18
47	0	15	17	12	27	23	8	12	13	14	9	12	20
46	1	13	10	12	27	22	9	13	11	13	10	11	17
40	42	14	13	12	28	24	9	12	10	14	9	11	19
64	5	14	11	12	28	23	9	12	11	14	8	9	19
63	1	14	13	12	28	24	11	10	12	15	10	13	20
44	7	15	14	12	27	22	9	10	11	14	11	11	21
97	27	13	15	12	28	22	9	12	13	13	10	11	19
87	1	15	12	11	27	23	10	10	12	13	9	10	16
95	16	13	13	12	28	22	9	11	12	14	9	10	18
82	9	15	15	12	27	24	9	11	14	13	11	11	16
81	28	14	12	13	29	24	9	10	13	13	9	11	18
75	15	14	12	12	29	23	9	12	13	15	8	10	19
68	7	15	12	13	28	22	9	13	12	14	9	12	19
95	11	15	11	11	30	23	9	10	12	15	10	11	18
48	21	14	15	12	31	21	9	10	12	13	9	11	19
57	1	15	10	12	28	23	9	10	12	13	11	9	17
57	0	14	13	12	29	23	10	11	12	14	11	9	20
62	9	13	11	13	29	23	9	10	12	13	10	10	19
106	3	15	13	12	27	22	10	14	12	13	10	10	20
113	8	16	12	12	28	23	9	11	12	13	9	10	17
92	27	13	10	11	28	24	10	10	11	13	8	10	18
47	31	16	17	12	30	23	10	13	12	14	11	13	19
105	0	13	14	11	27	23	9	10	14	15	10	11	19
103	11	12	14	12	27	22	10	10	12	13	11	12	17
52	14	12	17	12	27	20	9	10	12	14	9	10	19
90	24	12	12	12	29	22	10	12	12	14	9	11	18
101	2	14	13	13	27	23	9	13	13	13	10	11	19
97	0	13	16	11	28	22	9	14	11	13	9	12	19
69	25	14	18	11	28	22	8	9	11	13	10	10	18
83	5	13	14	11	28	21	9	10	12	13	11	10	17
26	2	13	10	11	29	21	9	12	11	13	11	9	18
95	16	14	9	13	29	23	10	10	12	13	9	10	17
39	28	16	10	12	29	21	9	11	11	13	10	11	18
64	0	13	19	11	30	23	9	12	11	13	8	12	18
50	28	15	16	12	28	24	9	13	13	13	11	12	18
33	0	14	16	12	28	25	9	10	13	12	9	11	20
65	32	12	16	12	29	24	8	11	13	15	9	12	19
85	6	14	10	12	29	24	11	13	12	13	9	11	19
92	3	13	15	11	29	24	10	12	11	13	10	11	18
100	0	14	17	12	30	22	9	12	11	13	11	12	18
45	2	14	15	12	28	22	10	10	12	14	12	12	19
102	3	16	14	12	29	21	10	10	11	13	9	9	18
103	6	13	16	14	31	24	9	15	13	13	11	9	18
76	2	13	14	12	27	23	9	12	12	14	9	10	17
54	7	13	16	13	29	22	9	13	12	13	9	10	18
80	2	16	14	13	27	21	9	10	11	14	11	10	18
42	18	15	18	12	29	22	9	10	14	13	10	10	20
53	20	12	15	12	29	25	9	12	12	13	9	10	18
84	26	12	10	13	29	23	9	12	12	13	9	12	19
48	38	13	12	11	28	23	8	10	11	14	11	10	16
65	0	15	16	12	29	24	9	10	12	13	9	10	18
95	0	15	10	11	26	24	10	10	13	13	10	12	19
65	2	13	16	11	27	23	8	10	12	13	10	10	16
67	13	14	15	11	28	21	9	13	12	12	10	10	20
59	0	14	11	14	29	22	9	11	11	14	9	11	16
76	12	12	11	12	28	21	9	14	12	13	10	10	19
82	6	15	10	12	30	21	9	10	12	12	9	11	18
94	36	12	12	11	29	23	9	12	11	13	11	11	18
51	22	15	18	12	30	23	9	10	13	14	9	13	19
93	7	14	16	12	28	24	9	13	11	13	8	10	18
56	0	13	14	11	29	22	10	10	12	15	9	10	21
71	0	15	13	12	30	23	10	10	13	14	9	11	18
95	2	14	16	11	27	22	9	10	11	13	10	10	17
44	31	13	19	11	28	23	9	12	12	13	8	9	17
81	20	13	20	12	28	22	9	10	12	14	9	12	20
39	9	15	10	12	28	24	9	11	12	13	9	10	19
65	4	11	14	12	31	24	9	12	10	13	8	9	17
44	2	14	10	12	28	22	10	10	11	14	11	12	18
102	20	13	14	12	28	25	10	12	12	13	10	11	18
58	0	12	13	11	29	21	9	10	12	13	10	11	16
70	19	14	10	12	26	22	10	10	13	15	11	10	19
88	29	14	13	11	29	24	9	10	13	13	10	11	17
78	38	14	11	13	27	23	10	13	12	13	9	10	18
53	11	14	12	13	28	22	9	10	13	15	9	12	18
105	0	13	17	11	29	22	9	12	11	13	9	11	19
50	1	14	11	11	28	24	9	15	12	13	9	11	17
116	19	12	13	12	28	24	10	15	11	13	10	11	21
66	4	15	13	11	26	22	9	10	12	13	9	10	18
43	15	14	9	12	28	23	9	10	12	13	11	11	18
72	1	15	17	12	30	22	9	10	12	14	11	11	20
40	0	16	12	11	29	22	10	14	12	14	11	11	19
77	20	15	13	12	28	20	9	12	10	14	11	10	18
23	11	13	16	12	28	23	9	13	12	13	9	10	19
54	0	14	12	13	28	24	9	12	13	14	11	9	19
85	4	11	13	12	28	23	9	10	12	14	9	9	19
31	1	14	11	13	30	24	9	10	14	13	9	12	18
55	8	14	13	13	29	20	9	10	12	13	8	9	19
75	18	13	16	12	30	22	9	10	12	14	9	11	18
65	21	13	10	12	29	21	10	12	11	13	9	10	19
91	3	13	10	12	27	23	9	10	13	13	9	10	17
66	3	15	17	12	29	24	9	11	12	13	9	12	20
38	2	14	12	11	29	22	9	15	12	14	10	9	18
69	21	14	10	11	29	23	9	10	11	13	9	12	17
96	16	13	16	11	31	22	9	11	11	13	11	12	19
91	0	13	12	12	28	22	9	10	11	14	11	9	19
99	26	14	10	11	28	22	9	10	14	14	8	11	18
41	3	14	10	13	30	23	9	10	11	13	9	10	20
32	35	15	15	12	28	23	9	12	13	13	9	11	20
91	13	12	12	11	29	24	10	10	12	13	9	11	18
46	10	12	13	12	28	20	9	12	11	13	9	10	17
89	1	12	13	12	28	24	10	10	11	13	9	11	17
24	15	13	16	12	28	23	9	10	11	14	9	10	18
65	8	15	12	13	30	24	9	12	11	13	9	10	18
84	3	14	13	11	28	23	9	10	11	14	10	11	17
35	42	13	11	13	28	21	9	10	12	14	11	11	20
78	41	13	14	12	30	22	10	11	12	13	9	12	20
107	1	14	9	12	30	21	9	10	12	14	10	12	20
65	27	14	11	13	28	23	10	10	12	13	11	12	19
111	4	14	13	12	27	23	10	12	13	13	9	10	18
38	1	15	12	11	27	21	10	10	11	13	9	11	17
52	5	12	14	11	28	21	8	10	12	13	9	13	18
84	25	13	14	12	29	24	10	10	12	14	10	11	19
40	0	14	10	13	29	23	9	13	12	13	11	10	20
41	21	14	11	12	27	23	9	10	12	13	9	12	19
93	15	16	13	12	31	23	10	10	11	14	9	13	19
91	4	15	11	12	29	22	9	10	12	14	10	12	18
