# Supplementary material for: Using game theory to thwart multistage privacy intrusions when sharing data
Source: Sci Adv. 2021 Dec 10;7(50):eabe9986. doi: 10.1126/sciadv.abe9986 (PMC8664254; doi:10.1126/sciadv.abe9986)
Supplement: Supplementary file 2 — Data S1 [file sciadv.abe9986_data_s1.zip › sciadv.abe9986_data_s1/DemoKAnonymization/exp/2058/data/target_data/i65.csv]

YOB	State	STR1	STR2	STR3	STR4	STR5	STR6	STR7	STR8	STR9	STR10	STR11	STR12
24	3	13	17	13	27	23	9	13	12	13	10	12	18
74	1	16	16	12	30	23	9	13	11	13	11	10	20
45	3	14	18	11	29	23	10	10	12	13	9	12	19
46	20	12	14	11	27	22	9	11	12	14	9	12	19
77	16	13	13	12	29	23	9	14	12	13	8	10	20
61	22	15	12	12	30	22	9	10	12	14	8	11	19
44	1	15	20	11	30	22	9	12	12	14	11	12	18
46	18	15	11	12	28	24	9	11	12	13	9	11	18
102	2	14	18	12	29	22	8	13	12	13	9	10	19
72	0	13	16	12	27	23	9	10	13	13	9	10	17
70	7	13	12	12	28	23	9	13	13	14	9	11	18
53	16	13	11	12	30	24	10	10	12	13	10	10	18
35	2	13	10	12	28	23	9	12	12	13	9	10	18
96	28	14	15	11	29	21	10	10	13	13	10	12	18
107	12	13	14	12	28	22	9	12	13	14	10	9	18
48	30	14	16	12	27	24	9	11	12	14	11	11	18
40	15	16	13	11	28	23	9	10	12	13	11	10	18
100	24	13	13	12	29	21	10	11	13	15	10	11	18
56	31	15	17	12	29	23	10	10	12	15	9	9	17
97	26	13	18	11	29	22	10	10	11	13	10	11	18
40	2	13	16	11	28	24	10	12	12	14	9	11	18
35	29	13	14	12	28	21	9	12	12	14	9	12	18
77	0	13	15	11	30	22	10	11	12	13	9	11	18
67	30	12	9	11	31	22	9	13	12	13	8	11	18
66	16	13	10	11	28	22	9	13	11	14	9	9	18
100	3	15	12	13	27	23	9	11	11	15	8	10	18
98	9	14	10	12	28	23	10	12	12	12	10	11	18
82	41	13	13	11	28	22	8	11	11	13	11	10	19
50	5	12	15	13	28	22	9	14	12	13	10	11	18
111	4	16	11	11	27	23	9	10	12	14	9	10	18
38	1	13	19	12	28	23	9	12	12	15	9	10	20
42	0	14	10	12	31	23	9	12	11	13	10	10	18
48	11	13	10	12	29	22	10	10	12	13	10	11	17
74	0	14	13	12	29	23	9	12	13	13	9	10	18
91	11	16	13	13	29	23	10	10	11	16	9	10	18
51	4	13	12	12	27	22	9	10	12	13	9	11	19
104	0	14	13	12	28	24	9	12	12	13	9	12	20
47	5	15	10	11	28	24	9	10	12	13	10	10	20
82	13	14	15	13	26	23	11	12	10	13	11	10	20
107	22	13	10	11	29	24	9	14	11	13	9	11	19
63	10	13	16	11	27	22	10	13	11	13	9	11	18
104	9	14	16	12	29	20	9	10	11	14	9	9	19
96	2	14	15	12	28	22	9	12	13	13	11	11	20
37	18	13	12	12	28	22	9	13	11	14	10	10	17
30	1	14	10	12	28	22	9	13	11	13	11	12	18
42	7	13	13	13	29	23	9	13	11	15	11	12	18
93	31	12	17	12	27	23	10	12	11	13	11	11	18
66	1	13	13	13	28	20	9	10	11	14	9	11	19
52	21	14	11	12	26	22	9	15	11	14	11	10	19
99	8	16	16	12	30	22	9	12	12	14	9	10	18
90	0	14	16	14	29	22	9	11	12	13	10	11	18
53	4	14	11	12	27	25	9	10	12	14	9	11	19
105	20	13	15	11	27	23	9	12	12	13	8	9	18
70	1	12	12	12	27	24	9	10	12	13	11	10	19
93	13	13	13	11	28	23	10	10	12	13	10	9	20
102	21	13	11	12	28	23	10	13	12	14	10	9	19
47	38	13	19	13	28	22	10	10	12	14	9	9	17
77	30	14	13	12	29	22	9	15	11	13	10	10	18
62	1	13	15	12	27	23	10	10	12	13	9	11	17
64	16	15	10	13	28	21	9	13	12	13	10	9	18
76	29	13	13	13	28	21	8	12	12	13	11	10	18
48	28	15	13	11	28	22	8	11	12	13	9	10	17
48	33	14	11	12	28	21	8	10	11	14	10	12	19
96	10	12	11	11	29	23	8	12	13	13	9	11	20
102	35	13	19	12	28	23	9	12	12	15	9	10	20
55	0	13	12	12	29	21	10	10	12	14	9	10	17
46	3	13	10	11	27	22	10	10	12	13	9	11	18
76	12	16	12	13	29	20	10	13	12	13	11	11	17
51	3	14	13	12	28	24	10	12	12	14	11	10	20
96	7	13	16	13	31	20	9	10	11	14	9	9	19
56	4	13	13	13	28	22	9	10	12	14	11	12	18
62	37	14	15	12	26	24	10	10	11	14	8	10	18
60	0	13	9	13	30	24	9	12	12	14	10	9	17
65	4	13	14	12	29	22	9	10	11	13	9	9	18
96	5	14	11	12	27	22	9	10	11	14	11	10	18
35	16	13	16	13	28	22	9	10	12	13	9	9	18
57	15	15	10	12	30	23	10	13	12	14	8	10	18
79	0	14	15	13	26	23	11	12	10	13	11	10	20
72	5	14	10	12	27	23	10	10	14	14	9	11	17
105	25	14	12	11	28	22	9	10	12	13	9	10	20
46	4	13	10	12	28	23	10	12	13	13	10	11	19
66	32	13	11	13	28	23	8	10	12	13	9	9	21
73	9	13	10	13	28	22	10	12	12	14	9	11	17
86	0	13	13	12	27	21	9	12	12	13	10	10	18
61	1	14	13	12	28	21	8	12	12	14	8	11	17
102	1	12	13	11	27	23	10	12	12	14	9	10	17
68	0	13	13	12	30	21	10	10	13	13	9	10	20
70	9	14	13	12	28	22	9	12	12	13	9	10	18
116	24	13	10	12	29	23	9	10	12	15	9	10	20
43	19	13	13	13	29	23	9	13	11	15	11	12	18
86	2	14	13	12	29	23	10	10	12	14	10	10	19
75	2	12	16	12	27	23	10	12	11	14	9	11	18
75	9	15	17	12	29	24	9	13	12	14	9	9	20
61	2	13	14	12	27	24	9	12	11	13	9	9	19
99	9	15	15	12	27	22	10	15	12	13	9	12	18
77	4	14	13	12	30	23	9	14	11	13	9	10	18
65	7	12	12	12	30	21	9	11	13	15	10	11	17
47	28	13	15	12	27	23	10	10	12	12	9	10	20
45	26	13	16	13	27	23	9	12	13	14	9	11	19
71	9	15	13	13	29	25	9	9	14	15	11	12	19
34	16	12	16	12	28	23	9	10	12	13	10	10	18
77	48	14	17	12	28	23	10	13	11	14	9	9	18
59	2	16	14	11	28	22	10	13	12	13	9	12	18
47	17	15	12	12	27	22	8	10	12	13	10	10	18
87	5	13	14	12	28	24	10	10	12	14	10	11	19
52	4	13	20	12	30	24	10	12	12	14	9	12	19
95	6	12	17	13	29	24	9	12	12	13	11	11	18
73	31	14	13	11	30	24	9	12	13	13	9	9	21
41	5	13	10	13	30	23	9	10	13	15	10	9	20
95	1	14	13	12	28	22	9	13	11	13	9	12	17
94	0	13	10	11	29	22	9	13	12	13	10	10	18
72	7	14	15	12	28	21	10	12	12	14	11	10	18
48	0	13	10	12	28	21	9	10	12	14	9	10	17
93	1	14	11	12	27	23	10	12	12	14	9	11	19
50	17	13	10	12	27	24	9	10	12	13	9	9	18
84	10	14	14	12	29	22	10	13	11	13	11	12	20
59	1	14	16	12	30	20	10	10	12	13	8	10	17
54	2	12	13	12	29	22	9	12	13	13	11	9	19
74	13	14	11	12	30	23	10	11	11	13	10	12	18
43	1	13	13	13	28	23	9	9	12	14	9	11	19
99	14	14	10	12	29	22	10	11	12	14	10	10	20
96	8	14	13	11	29	22	9	12	12	14	11	10	19
79	3	13	15	12	27	23	9	13	11	15	10	11	17
72	10	13	10	12	30	22	9	12	12	14	9	11	19
44	14	13	13	11	27	22	8	10	12	13	10	11	20
88	12	13	15	11	28	23	9	12	13	13	10	11	18
66	34	13	10	12	28	23	9	13	12	13	9	10	19
96	2	13	14	12	29	22	9	13	12	14	10	11	18
54	3	14	10	12	29	24	9	10	11	14	11	12	17
88	12	14	14	11	28	25	9	12	11	14	12	10	19
43	2	12	12	12	28	22	10	12	12	14	9	11	20
101	0	15	10	11	29	20	9	12	12	14	11	9	18
56	1	14	13	12	28	23	9	11	12	14	9	10	18
77	2	14	20	12	27	23	11	10	12	14	10	8	18
47	1	13	15	12	27	24	9	12	11	14	10	10	21
79	4	13	15	13	27	25	9	13	12	13	9	11	16
38	1	15	9	12	29	24	10	12	12	14	9	10	20
61	18	16	10	12	27	22	9	11	13	13	10	11	19
83	37	16	10	12	27	23	9	12	12	14	11	11	19
68	9	13	10	11	27	22	10	10	12	13	9	11	18
79	8	13	17	12	29	24	9	10	11	15	9	9	18
46	16	13	10	11	29	22	9	12	11	15	8	11	21
73	1	12	12	11	29	23	9	12	11	13	11	11	18
32	13	14	14	13	29	22	8	11	12	13	12	11	18
49	2	13	11	12	29	22	10	12	12	14	10	10	18
72	2	13	13	11	26	22	9	12	14	13	11	11	18
42	4	14	15	12	29	21	9	12	13	13	9	12	19
80	12	15	12	11	28	21	10	10	11	13	9	11	18
103	2	14	9	12	30	21	9	10	12	14	10	12	20
42	12	12	12	11	30	23	8	12	13	13	11	10	17
54	30	12	13	12	28	22	9	13	12	13	11	11	19
102	5	13	13	12	27	23	8	10	13	14	9	12	17
35	0	16	12	12	30	23	9	10	13	13	11	11	17
21	7	14	19	13	29	23	10	9	12	13	10	10	18
60	31	13	12	11	28	23	10	10	11	13	9	9	18
61	1	14	10	12	28	24	9	13	10	14	9	11	18
90	12	14	12	11	27	23	9	10	13	15	9	10	19
61	1	13	13	12	30	23	9	10	12	13	9	10	18
66	5	14	15	12	28	22	9	12	12	14	9	9	19
102	1	14	12	12	29	24	9	12	11	14	9	10	16
55	22	14	11	13	29	23	9	10	12	14	10	9	21
98	3	12	14	13	28	24	9	15	11	12	11	10	20
91	0	15	10	12	28	24	9	11	12	13	9	10	19
81	10	12	10	12	29	24	10	12	12	15	10	10	18
66	31	14	15	12	31	21	9	10	12	13	9	11	19
103	16	14	12	12	28	23	9	12	11	14	10	11	20
74	11	14	16	13	29	22	9	12	11	13	9	12	18
52	8	13	18	12	28	22	9	12	11	13	12	11	19
81	4	13	15	12	27	23	9	13	11	15	10	10	17
19	1	14	17	13	28	24	10	10	13	14	11	11	19
65	1	12	9	13	28	23	10	10	12	14	9	12	19
81	32	13	16	11	26	22	11	12	12	13	9	11	18
65	4	16	9	11	28	21	10	10	13	13	9	11	19
106	23	15	10	11	29	22	9	10	13	13	9	11	18
63	14	14	15	13	28	22	9	12	12	14	9	11	17
105	7	13	12	13	29	23	9	12	12	14	12	11	17
51	6	14	13	12	27	23	10	12	11	14	9	11	20
60	3	15	11	13	30	23	9	10	11	15	10	12	19
82	21	14	10	12	29	24	10	12	12	14	10	10	21
103	1	14	15	12	29	23	9	10	12	14	8	12	19
72	18	14	12	12	29	22	9	12	12	15	11	10	18
115	1	13	16	12	27	23	8	10	13	13	9	10	17
111	3	13	15	13	27	23	10	10	12	14	9	10	18
113	0	13	12	11	28	23	10	10	12	13	9	11	18
100	5	13	16	13	28	22	9	12	11	14	9	10	19
80	2	15	13	11	30	23	9	10	12	13	8	11	19
89	1	14	10	12	29	23	9	10	11	13	11	11	17
46	30	14	13	13	29	23	8	13	12	13	10	13	20
80	3	14	12	12	30	22	10	13	12	13	8	11	17
38	31	13	15	11	30	22	8	10	12	14	8	10	17
58	1	14	12	12	30	23	9	10	12	13	9	10	19
50	7	15	17	12	28	22	9	10	12	14	12	10	17
46	14	14	16	14	26	22	11	13	12	14	9	11	19
81	1	13	11	12	28	21	9	13	12	13	11	10	19
80	0	12	16	12	30	23	9	10	13	13	9	10	17
105	16	15	13	12	30	23	9	10	11	14	9	10	19
86	24	12	13	12	26	23	9	12	11	14	11	11	18
41	0	14	16	12	29	21	10	13	12	13	10	11	18
86	8	16	15	12	30	21	10	13	12	13	10	11	18
101	32	14	17	12	28	23	10	13	11	14	9	9	18
107	32	13	15	11	30	22	8	12	12	14	10	10	19
94	18	14	15	13	27	24	9	11	11	13	10	10	19
40	15	14	10	12	29	24	10	12	12	14	10	9	21
60	3	14	10	12	26	21	10	10	12	14	10	12	18
43	1	13	13	11	28	23	10	10	12	13	8	11	18
49	20	13	10	13	29	22	9	13	12	13	10	9	17
90	9	13	11	12	30	24	10	10	12	13	10	10	20
51	2	14	11	12	29	23	9	12	12	14	8	11	19
72	21	16	14	11	29	22	9	10	13	13	10	10	19
59	6	15	13	12	28	21	9	12	12	14	8	9	17
99	7	13	13	11	30	23	9	13	13	13	9	9	17
50	40	14	16	12	28	24	9	13	11	13	8	11	18
48	10	13	10	12	29	23	9	10	11	13	11	12	19
60	5	14	12	13	28	23	9	12	13	15	9	12	21
77	30	13	10	13	29	23	9	10	12	13	9	12	19
54	36	13	10	13	27	23	8	11	11	13	8	9	18
71	25	14	10	11	28	23	9	10	12	13	9	9	18
33	3	13	15	12	28	23	10	10	12	12	9	10	20
56	15	13	10	14	28	22	9	14	11	13	9	12	19
95	28	13	10	12	27	23	9	12	12	13	11	11	17
39	23	14	10	11	29	22	11	13	12	13	9	10	17
26	2	14	10	12	27	23	8	10	13	13	9	12	17
71	15	14	9	11	28	21	10	12	13	14	11	9	19
108	48	13	13	13	28	22	9	10	12	13	9	10	19
109	1	16	13	13	26	22	9	10	11	13	11	10	17
58	1	13	10	12	29	22	10	10	13	13	11	11	19
72	0	13	17	12	27	24	9	10	12	13	10	11	20
58	5	13	20	12	29	24	10	11	12	14	12	9	18
105	0	13	10	12	29	23	10	10	11	13	9	11	21
45	31	15	16	11	30	22	9	10	12	14	9	12	20
68	0	13	11	13	27	24	8	12	12	15	8	12	17
60	14	15	13	12	30	21	11	13	12	14	10	11	19
108	0	14	17	12	28	24	9	10	10	14	9	11	19
48	35	14	12	12	29	23	9	12	13	15	8	10	19
52	6	15	10	11	29	24	9	12	12	13	10	12	21
46	0	12	17	12	30	22	9	10	12	13	11	9	18
48	1	13	13	12	29	20	10	15	12	13	10	11	17
39	29	14	12	11	29	22	9	14	12	13	11	11	18
61	45	13	10	13	28	23	9	11	12	13	9	10	17
80	31	14	14	13	30	21	10	10	12	13	10	10	17
48	22	15	13	13	27	22	10	12	11	13	10	10	18
45	13	12	11	13	31	24	9	12	12	13	9	11	18
41	3	15	16	12	28	23	10	13	12	14	11	11	18
70	2	14	13	13	27	24	10	15	11	13	9	10	18
79	10	15	17	12	27	22	10	14	11	13	9	11	19
40	2	13	13	11	31	23	9	9	12	13	10	11	19
64	11	15	12	12	28	24	10	13	12	14	10	11	20
63	30	14	10	11	26	23	9	11	12	13	11	9	18
103	25	15	17	12	29	23	9	10	12	14	9	11	17
64	2	15	17	12	29	23	9	10	12	14	9	10	17
63	1	15	14	13	27	22	10	10	12	13	9	10	18
54	13	14	17	12	28	24	9	10	10	14	9	11	19
110	24	15	10	12	30	22	10	10	12	13	9	11	17
54	0	15	11	11	29	22	9	11	11	14	10	10	18
79	49	14	11	12	26	22	9	10	13	13	10	10	18
70	7	15	11	12	29	22	9	10	12	13	9	10	19
98	0	15	16	11	27	23	10	13	13	14	9	11	17
90	3	14	13	11	29	23	9	13	11	13	9	11	16
63	14	13	13	12	29	22	9	10	13	13	8	11	18
44	2	14	10	12	28	23	9	10	13	14	9	10	19
86	12	13	13	13	28	22	9	10	12	14	11	12	18
94	43	14	15	13	28	22	9	12	11	14	9	11	18
41	1	13	11	12	28	21	9	13	12	13	11	10	19
53	10	15	9	13	28	23	9	9	12	14	11	10	18
63	27	16	18	12	30	23	9	13	11	13	9	9	20
48	8	14	11	12	28	21	8	10	11	14	10	12	19
61	29	14	11	12	29	21	10	12	13	13	10	10	18
107	14	14	13	11	30	23	10	10	11	13	10	10	18
47	1	15	13	13	29	22	9	13	11	13	9	12	18
87	3	13	13	11	26	24	9	13	13	13	10	10	17
96	3	14	12	11	29	22	9	12	13	13	11	12	19
55	7	13	17	12	31	22	9	10	12	13	9	11	20
107	7	13	16	13	28	23	8	13	12	14	11	9	18
106	1	15	10	13	27	25	10	10	11	13	9	10	18
95	15	16	14	11	29	22	9	10	12	15	9	10	18
106	45	14	15	13	27	22	9	13	12	13	10	11	18
58	3	14	11	11	28	24	9	15	12	13	9	11	17
118	10	13	13	12	28	20	9	12	11	13	9	10	17
39	4	13	10	12	27	21	9	10	11	14	8	12	16
92	18	13	14	11	31	21	9	11	14	13	10	9	19
83	21	14	15	12	28	22	9	12	13	13	11	9	19
73	10	13	10	14	27	22	9	10	13	13	11	11	18
94	5	13	9	13	29	24	10	11	11	14	9	10	18
111	19	14	14	12	29	24	10	12	12	13	9	11	18
89	0	14	15	12	30	22	10	13	11	13	11	11	18
55	8	16	11	11	30	23	9	13	12	13	9	11	17
94	0	12	10	11	26	22	9	12	13	13	9	10	17
48	34	14	12	12	29	20	10	10	13	14	8	10	17
98	5	15	10	12	30	22	10	12	14	14	9	10	17
72	12	15	15	11	29	25	9	10	12	13	10	9	18
52	3	13	12	13	29	22	9	10	11	13	10	11	19
107	8	14	16	11	27	22	9	10	11	13	10	10	17
79	3	13	14	12	29	22	10	13	11	15	9	13	18
79	7	13	10	12	28	23	9	12	13	13	10	11	20
86	25	15	17	12	29	24	8	13	12	14	9	9	20
111	49	14	10	11	27	23	9	12	11	13	10	10	19
47	38	13	12	11	29	25	9	12	12	14	9	10	19
73	17	13	13	11	27	22	10	12	11	14	10	11	17
75	27	13	10	13	29	23	10	15	11	13	9	10	19
43	26	12	13	11	29	21	9	10	12	13	10	11	16
73	4	16	11	13	29	23	11	13	12	14	11	11	21
47	1	14	13	13	30	21	9	10	11	13	11	11	17
111	3	14	15	11	28	24	10	14	11	13	11	10	18
50	4	12	11	11	27	23	9	12	11	13	9	11	18
77	3	14	13	11	27	23	10	12	12	13	9	10	18
69	6	14	13	11	28	23	9	10	13	14	9	13	19
45	12	12	14	13	28	24	9	13	12	14	10	11	18
62	0	15	11	11	26	22	9	10	10	14	8	10	19
72	30	15	13	11	29	22	9	10	13	14	9	10	20
67	27	13	14	12	29	22	9	10	11	13	9	9	18
102	0	13	17	11	27	23	9	10	11	14	11	12	20
39	9	15	12	12	30	22	9	12	12	13	9	11	18
72	3	15	17	12	28	24	10	13	12	13	10	9	19
53	25	15	13	13	29	22	10	12	11	13	11	10	19
74	18	14	16	13	27	23	9	10	13	13	9	10	20
44	1	14	16	11	27	24	9	10	12	14	8	10	18
75	1	14	16	11	29	23	10	12	12	14	10	12	18
51	22	12	13	12	28	22	9	13	12	13	11	11	19
27	17	13	18	12	27	23	10	10	12	15	9	11	19
102	21	14	10	11	29	22	9	13	11	13	11	11	17
49	26	14	10	12	28	22	9	13	11	13	11	12	18
91	0	15	16	11	30	22	9	10	12	14	9	12	20
44	24	16	13	12	28	22	10	10	11	13	9	10	20
58	5	14	13	12	27	23	10	12	11	14	9	11	20
92	36	13	12	12	29	25	10	10	11	13	10	11	18
80	16	13	16	11	29	22	9	12	11	14	9	12	19
43	3	13	13	12	28	20	9	13	13	13	10	12	18
29	0	14	14	13	28	23	10	12	12	13	10	10	19
100	12	14	16	12	30	20	9	10	11	13	8	10	19
101	1	13	13	11	28	21	9	12	11	13	8	11	20
61	0	13	12	12	28	24	9	10	12	13	8	10	17
98	3	14	16	13	29	22	9	12	11	13	9	12	18
70	7	15	12	12	27	22	10	14	13	13	10	10	19
72	18	13	16	13	28	22	9	10	12	13	9	9	18
32	15	13	13	13	28	23	9	12	12	13	9	9	18
62	26	13	15	11	29	21	10	10	13	13	10	12	19
90	20	15	11	12	30	22	9	12	11	14	9	9	18
78	4	15	18	12	27	23	9	12	13	13	9	9	17
47	0	13	10	12	26	24	9	10	11	13	11	12	18
43	1	14	11	12	27	22	10	12	13	14	11	10	17
77	2	12	12	12	29	23	10	10	13	14	10	11	17
62	27	15	15	12	27	22	9	12	11	13	10	11	18
82	24	13	15	13	29	23	9	10	14	14	11	10	17
96	6	14	12	11	31	23	9	12	13	13	8	11	18
104	9	14	12	11	28	21	9	12	11	15	11	11	18
107	2	16	12	12	28	23	10	10	12	14	9	12	17
104	3	13	11	12	28	23	9	12	11	13	11	9	17
64	31	13	10	13	28	22	8	15	12	13	9	11	17
27	1	14	12	13	28	23	9	12	12	15	10	11	17
100	6	13	14	11	27	24	10	10	12	15	11	11	18
42	9	13	11	12	27	22	9	13	11	13	12	11	18
96	4	14	20	12	27	24	9	11	12	13	10	10	18
55	28	14	15	12	27	19	9	12	12	14	9	12	18
60	8	13	14	11	29	22	9	13	14	13	12	12	19
55	23	15	9	12	29	23	9	10	14	14	9	10	19
42	16	14	14	11	29	22	10	12	12	13	9	11	19
81	7	16	10	12	27	22	10	11	12	14	10	10	19
61	7	15	9	12	27	23	11	11	12	13	9	10	20
74	8	15	9	12	29	24	9	10	12	15	11	11	17
110	4	14	13	13	30	22	9	10	13	14	9	11	17
77	0	14	15	12	29	23	9	13	13	13	9	10	17
79	6	13	16	12	28	22	10	12	11	14	10	11	19
41	8	12	16	12	27	22	8	10	13	13	11	12	18
58	17	14	14	12	27	23	9	9	12	13	11	9	18
75	20	13	10	12	28	23	9	12	12	14	9	10	18
55	18	14	10	12	27	24	11	10	12	13	9	11	18
73	24	15	11	11	30	23	9	10	12	13	11	10	19
74	2	12	14	11	30	24	9	10	11	13	9	10	18
103	8	13	11	12	31	22	9	12	12	15	9	9	18
81	29	13	13	12	29	22	9	10	12	13	12	10	18
47	35	14	16	12	30	21	9	10	12	14	9	10	17
109	11	14	17	12	29	23	9	10	12	14	9	11	18
53	49	14	19	11	27	24	9	12	12	13	11	11	20
100	1	12	12	11	28	21	9	10	13	14	12	12	19
37	21	14	11	14	29	22	8	11	11	14	9	11	17
101	2	14	12	11	29	22	9	14	12	13	11	11	18
62	2	13	16	11	28	22	9	14	11	13	9	12	19
105	0	13	13	11	28	23	9	13	12	15	10	10	18
88	4	13	13	13	28	23	9	12	11	14	10	11	21
86	16	13	10	13	27	22	9	14	11	14	9	11	19
93	13	13	10	13	28	23	9	12	11	13	9	11	20
46	0	15	13	12	27	22	10	11	12	13	10	11	19
31	30	13	14	13	28	23	9	12	12	13	10	10	18
94	0	14	15	12	28	22	9	9	12	13	9	11	20
37	11	14	17	12	30	24	10	10	12	15	9	10	18
99	26	13	13	12	30	21	10	10	14	14	12	9	18
44	16	15	11	12	28	21	9	13	12	15	8	9	19
48	17	12	13	12	27	24	10	15	11	13	10	11	21
91	6	16	10	12	28	24	9	11	13	14	9	12	17
51	2	14	9	12	28	23	10	13	11	13	9	11	19
51	0	16	10	11	29	22	11	10	11	13	8	10	18
47	2	13	13	12	29	23	9	12	13	14	9	10	18
72	35	14	10	12	27	23	9	12	12	13	9	10	18
110	3	12	12	11	30	21	9	12	11	14	10	11	19
58	14	14	12	12	28	22	9	12	11	14	10	11	20
56	2	12	13	12	28	23	10	10	12	15	9	9	17
97	2	15	11	11	28	23	9	12	13	13	10	10	18
7	7	13	12	12	28	22	9	12	11	13	9	11	19
64	1	14	10	12	28	22	9	10	12	13	10	12	19
43	0	13	13	13	28	22	9	10	12	15	9	9	18
102	2	12	12	11	28	24	8	13	12	14	9	9	17
53	14	14	13	11	29	22	9	10	12	14	9	12	18
42	6	13	12	12	28	22	9	10	11	14	11	9	19
71	0	15	13	11	28	23	9	10	12	13	9	10	17
76	0	14	18	12	28	24	9	10	11	14	11	11	19
82	0	14	15	12	27	19	9	12	12	14	9	12	18
53	24	14	12	12	29	20	10	10	13	14	8	10	17
52	4	13	15	11	27	24	9	10	12	13	10	10	19
63	3	14	10	11	29	24	9	10	11	14	10	10	17
83	10	14	10	11	28	22	10	10	12	14	9	10	20
76	9	13	13	12	30	23	10	12	11	13	9	12	19
80	2	12	16	12	29	23	9	10	11	13	10	11	17
72	19	13	11	12	30	24	10	10	12	13	10	10	20
83	20	13	15	11	28	23	9	12	13	13	10	11	18
106	17	14	16	12	30	21	9	10	12	14	9	10	17
59	8	14	10	12	29	23	9	12	12	13	10	10	19
45	13	15	10	11	27	21	9	10	11	14	10	13	17
94	9	12	13	13	28	20	9	10	12	13	9	11	18
44	2	15	16	13	28	23	8	10	12	15	9	9	18
112	1	13	10	11	27	22	9	13	12	13	9	11	19
81	5	13	11	12	27	24	9	12	11	13	9	12	19
89	6	13	18	11	30	23	8	12	14	14	9	11	18
48	3	13	13	13	28	22	9	12	12	13	10	13	19
104	5	13	14	12	28	22	9	14	11	14	9	11	18
74	6	14	14	11	27	23	10	10	12	12	9	12	17
105	4	13	12	12	29	21	10	10	12	13	9	12	17
52	15	16	10	12	29	23	9	9	12	13	10	11	18
78	28	13	13	12	28	22	9	9	12	14	8	10	19
100	0	15	11	11	30	23	9	10	12	13	11	10	19
47	7	14	14	12	28	23	9	10	11	13	10	11	17
105	4	13	16	13	28	22	9	12	11	14	9	10	19
97	43	14	15	13	28	22	9	12	11	14	9	11	18
109	14	12	13	13	28	21	9	12	12	14	10	11	18
108	8	16	13	11	27	24	10	10	12	14	11	10	20
53	1	12	15	13	28	23	9	10	11	14	10	12	17
98	3	15	15	13	28	20	8	10	11	15	11	11	17
53	14	13	12	12	29	22	9	10	14	14	9	10	18
89	9	14	18	12	29	22	10	9	12	13	9	9	17
80	2	14	12	12	28	25	11	13	12	15	9	11	18
116	1	13	12	11	29	25	9	12	12	14	9	10	19
70	1	13	15	12	27	22	9	9	12	13	10	12	19
63	5	15	14	12	27	21	9	13	12	13	11	13	19
50	13	14	11	11	27	22	9	10	12	14	9	11	20
58	5	14	11	11	29	23	9	10	12	13	9	10	19
104	7	14	13	11	29	22	9	12	13	14	10	10	18
94	0	12	13	13	29	23	9	12	12	13	11	11	20
69	4	14	10	12	28	23	9	13	11	14	12	11	19
67	7	15	12	13	30	23	9	12	12	14	8	10	18
78	1	16	12	12	29	20	8	12	12	13	9	12	19
77	10	15	11	12	29	22	9	10	12	13	10	10	19
25	8	14	16	12	29	22	9	13	13	13	9	10	17
86	2	13	19	12	30	23	9	10	11	14	9	9	19
73	12	12	10	11	27	23	10	12	13	13	10	12	17
73	14	14	13	11	27	24	10	12	12	13	9	9	18
40	7	12	12	12	27	23	10	11	11	13	10	13	19
56	5	12	13	12	28	22	8	10	11	14	9	9	20
29	6	13	12	13	28	24	9	11	12	13	9	11	19
83	2	13	10	12	28	24	9	10	12	13	9	9	17
45	4	15	13	12	26	22	10	10	12	13	9	11	19
106	4	13	13	13	27	24	11	10	11	13	11	9	18
45	1	13	10	12	27	21	9	10	11	14	8	12	16
65	20	15	12	12	29	22	9	10	12	13	11	10	17
28	13	15	10	11	28	23	10	12	12	13	9	11	17
50	9	13	10	11	28	21	9	12	12	14	9	10	17
69	42	13	15	11	28	23	9	12	12	13	9	11	21
33	32	14	10	13	28	24	10	10	11	13	9	11	18
87	1	14	16	12	29	21	9	10	12	13	11	11	18
82	10	13	13	12	29	22	10	12	12	14	12	11	19
82	34	14	13	11	29	25	10	10	12	14	9	10	19
43	31	13	13	12	27	25	8	12	12	13	9	10	18
43	23	13	17	12	27	23	9	10	12	13	12	11	18
67	1	15	9	12	29	23	9	10	14	14	9	10	19
90	0	13	15	12	29	22	10	12	12	14	9	11	20
77	10	13	12	12	28	23	9	10	12	14	11	11	18
107	16	12	15	12	29	24	10	10	11	13	10	9	18
95	4	14	12	12	27	23	9	12	11	13	11	10	19
110	15	14	10	12	28	23	9	12	12	15	9	11	19
52	4	15	10	12	30	23	10	12	12	14	9	11	18
38	1	13	14	12	28	22	9	14	11	14	9	11	18
53	3	15	13	13	28	22	9	12	14	13	9	11	19
82	5	14	17	12	27	23	10	14	12	13	9	10	19
60	14	13	16	12	28	24	9	13	14	14	11	10	18
97	23	12	13	12	29	24	9	14	13	14	9	11	19
104	0	15	13	11	28	23	10	12	14	14	8	10	19
68	34	14	13	13	29	23	10	13	11	14	9	11	19
69	1	15	14	12	30	25	9	10	12	15	9	13	19
103	5	13	11	12	29	22	8	12	12	13	11	12	18
37	49	14	13	11	29	20	9	12	11	13	9	10	20
60	26	13	13	11	29	24	8	13	12	14	9	11	18
81	22	13	12	13	27	23	9	10	11	14	10	11	18
69	6	13	10	12	28	21	9	10	11	13	9	11	18
96	10	14	12	11	28	23	9	13	13	13	11	10	18
63	7	14	10	13	29	24	9	12	12	14	9	10	16
69	10	14	13	13	29	23	8	13	12	13	10	13	20
77	13	15	17	11	28	23	9	12	12	13	10	10	18
46	5	16	11	11	28	21	9	11	12	14	11	9	18
36	10	14	10	13	29	22	9	10	12	13	9	12	18
68	46	13	16	12	26	23	8	11	13	13	9	11	17
53	8	14	13	13	28	22	10	10	12	13	9	9	18
68	0	14	19	12	29	23	9	12	12	13	11	10	20
96	0	15	13	12	29	20	10	13	11	14	9	10	19
78	17	15	12	12	27	22	10	14	13	13	10	10	19
62	14	14	13	11	29	20	10	12	12	13	10	10	18
39	24	14	12	12	29	24	9	10	13	13	12	9	19
61	8	15	10	11	27	22	9	9	13	14	9	9	19
65	1	15	14	11	27	23	9	13	13	14	9	10	19
40	0	15	12	12	27	20	10	10	12	13	11	11	17
78	36	15	13	11	29	23	9	10	13	13	9	10	19
72	1	13	11	12	30	24	10	10	12	13	10	10	18
59	3	16	16	12	30	22	9	12	12	14	9	10	18
49	9	13	12	11	28	24	10	10	13	15	12	11	20
93	1	13	14	12	29	24	9	10	14	14	9	9	18
88	8	13	14	11	29	24	9	12	11	14	9	10	20
83	22	14	20	12	27	22	9	11	12	13	9	11	19
71	3	14	12	11	28	22	9	10	12	13	11	10	21
74	0	13	14	11	30	23	8	11	12	13	9	12	19
102	0	16	14	12	31	23	9	10	11	14	9	12	19
34	2	13	16	12	28	24	9	13	14	14	11	10	18
80	0	13	10	12	28	22	10	10	11	13	9	11	18
93	16	13	9	11	28	23	9	11	11	13	10	11	17
70	2	13	17	11	29	22	9	12	11	13	9	11	19
42	11	14	17	13	29	22	9	11	12	14	9	10	20
87	0	12	17	13	28	22	9	12	11	14	10	10	19
41	9	13	13	12	26	22	9	12	13	13	8	11	18
59	7	14	17	12	29	21	10	10	12	14	9	10	19
62	27	13	18	11	30	24	10	9	12	14	10	12	18
85	0	15	20	11	28	20	9	10	12	13	10	12	17
100	16	16	18	11	28	21	9	10	11	14	9	10	17
67	12	14	11	12	27	22	9	12	12	14	9	12	17
95	10	14	13	11	29	24	9	10	12	14	10	10	19
50	3	14	18	11	28	20	9	12	13	13	9	12	19
81	0	13	11	11	28	22	9	12	13	13	9	12	18
100	18	13	14	13	29	23	9	10	11	14	9	9	19
49	2	13	12	11	29	23	9	13	12	13	9	12	18
47	1	16	12	11	28	22	9	12	12	13	10	12	18
52	1	12	10	13	29	23	9	12	12	13	11	10	17
43	6	15	14	11	27	23	9	10	13	13	9	10	18
71	7	13	16	13	29	22	9	13	12	13	9	10	18
97	5	13	11	12	31	22	9	12	12	15	9	9	18
77	38	14	10	12	27	22	9	13	13	15	10	10	19
94	2	13	13	11	27	22	10	13	12	14	9	10	20
92	38	11	13	12	28	23	9	10	12	14	9	9	19
109	16	14	16	13	28	24	10	10	13	14	11	11	19
72	25	12	10	12	25	23	8	12	12	13	9	11	20
30	0	15	13	13	28	21	9	10	12	14	9	10	20
94	0	15	11	12	27	23	10	10	12	13	8	10	18
68	2	13	14	11	29	22	10	12	13	13	9	10	19
50	3	14	17	13	28	24	9	10	12	13	9	10	18
54	25	13	10	12	28	23	10	10	12	13	9	9	18
50	16	13	16	12	30	22	9	12	11	14	9	10	20
67	8	14	10	12	27	24	10	12	12	14	9	9	20
67	2	13	13	12	29	24	9	12	12	13	10	10	20
110	15	13	13	11	27	22	10	13	12	14	9	10	20
82	6	15	13	11	27	22	9	12	12	13	9	10	18
97	21	14	10	12	30	22	10	10	12	14	9	10	19
78	8	13	10	12	26	24	9	10	11	13	11	12	18
97	7	14	18	12	30	23	9	13	12	14	8	11	19
32	7	14	10	13	28	24	9	10	12	13	9	10	18
67	5	13	14	12	29	23	10	12	12	13	9	10	19
70	20	15	13	12	28	23	9	10	12	13	8	11	19
52	31	13	10	13	27	22	9	14	11	14	9	11	19
82	5	13	14	11	30	21	10	10	12	13	11	11	21
97	27	13	17	12	27	25	11	13	11	14	10	11	19
67	16	15	14	12	30	25	9	10	12	15	9	13	19
50	36	12	12	11	30	21	9	12	11	14	10	11	19
47	3	14	15	12	29	23	9	10	12	14	12	11	18
52	14	13	10	12	27	21	9	10	11	14	8	12	16
50	0	15	13	12	27	22	10	11	12	13	11	11	19
100	9	14	13	11	28	23	9	10	11	14	10	11	17
77	6	14	19	12	28	23	10	10	12	14	8	10	20
67	19	14	13	12	26	22	9	10	12	15	12	9	18
106	42	13	10	12	28	23	10	10	12	13	9	9	18
69	10	12	12	13	30	22	11	13	12	13	11	10	19
56	37	14	17	12	29	22	9	10	11	13	10	11	18
98	1	15	17	11	28	23	9	12	12	13	10	10	18
80	8	14	10	11	28	22	11	10	12	15	9	11	19
109	1	16	14	13	29	24	10	13	11	13	10	10	18
49	14	13	13	11	28	22	8	11	11	13	11	10	19
98	19	13	14	12	29	22	10	11	13	14	9	11	18
109	35	14	10	12	30	23	9	10	12	13	9	11	20
72	0	16	13	11	29	23	11	10	12	13	9	11	17
49	13	15	15	12	28	24	9	13	13	13	11	12	18
49	2	13	13	12	27	24	9	12	13	14	10	9	19
78	27	13	12	12	29	25	9	12	12	15	11	11	19
43	0	13	18	12	28	22	9	13	12	13	9	11	20
111	10	13	10	12	28	23	9	12	13	13	10	11	20
87	13	14	10	13	28	22	9	11	11	13	8	9	19
38	15	13	17	11	27	23	9	13	12	12	9	12	18
40	32	15	15	12	29	24	9	12	13	13	9	11	18
84	1	15	10	13	28	24	9	13	12	13	11	12	21
66	13	15	12	13	27	22	9	12	11	15	9	11	21
103	17	15	15	12	28	24	9	12	12	14	9	10	19
37	0	14	10	12	28	23	10	13	11	13	9	11	19
59	3	14	12	12	30	24	9	10	12	13	12	10	19
39	1	13	12	12	27	22	9	10	12	13	9	11	19
72	17	13	12	11	27	22	10	13	14	14	9	11	17
51	1	13	10	12	28	22	10	14	11	13	9	11	19
43	7	14	14	10	28	24	9	11	11	14	9	11	19
109	11	14	14	13	29	22	9	11	11	14	9	11	19
78	0	13	12	12	28	24	9	12	13	13	10	10	17
60	0	14	15	12	28	22	9	10	12	14	11	10	19
110	14	14	13	12	30	23	9	12	11	13	9	11	20
57	0	13	10	11	27	23	10	10	13	14	9	10	19
72	33	13	11	14	28	23	9	12	12	15	9	11	19
88	0	13	14	12	29	24	9	12	11	14	9	11	19
48	3	13	17	12	28	22	10	10	12	13	10	10	18
62	9	12	13	11	27	23	9	10	11	13	8	11	19
97	6	14	13	11	28	23	9	10	13	14	9	13	19
48	4	14	10	12	28	20	9	10	12	13	9	11	19
52	46	15	15	14	28	24	9	13	12	14	9	10	18
76	2	13	12	12	30	22	10	13	11	15	9	10	18
107	5	14	13	12	28	23	10	10	12	15	9	10	19
88	0	14	13	12	31	23	9	12	12	13	10	10	18
79	4	14	13	14	29	22	11	12	12	14	11	9	18
39	1	12	18	12	26	23	9	12	12	14	10	11	18
55	25	13	16	13	29	23	9	12	13	15	11	10	18
34	3	13	11	11	29	23	9	11	12	14	9	13	19
106	18	14	15	12	29	22	10	10	12	13	9	12	18
81	3	15	14	12	28	22	9	13	12	14	10	12	18
52	0	12	12	11	28	24	8	13	12	14	9	9	17
110	30	13	10	12	28	22	9	10	11	13	9	12	19
100	7	12	17	12	30	23	9	11	12	13	9	12	20
48	23	14	11	11	27	22	9	10	12	14	9	11	20
71	0	14	14	11	30	21	10	10	12	13	8	11	20
48	26	13	15	11	27	21	10	10	12	13	10	10	20
72	2	15	13	11	27	21	9	10	13	13	10	11	19
56	1	15	10	13	28	20	9	10	12	13	10	10	19
96	0	15	13	12	27	23	10	11	12	13	9	11	18
52	0	14	12	12	29	21	10	12	11	14	9	12	19
54	1	13	12	13	28	24	9	10	12	13	8	10	18
96	0	15	13	11	27	21	9	13	11	14	9	9	19
103	8	14	12	13	29	20	8	12	12	13	11	10	19
95	3	13	12	11	29	22	9	10	12	13	11	11	17
46	16	14	13	12	27	23	10	12	13	13	9	10	18
18	14	13	15	12	29	24	9	12	11	14	9	11	19
77	2	13	18	12	27	20	10	12	13	13	9	9	19
69	38	12	15	12	30	23	9	10	12	14	9	10	18
77	15	15	16	11	30	22	9	10	11	13	11	10	17
73	4	14	9	11	27	23	9	12	12	15	9	11	17
106	5	14	13	12	30	22	10	12	12	13	8	10	17
52	8	12	14	13	28	22	10	10	12	13	9	9	17
39	3	13	13	11	27	22	9	10	12	13	9	11	17
94	3	13	13	11	28	23	9	12	12	13	9	11	18
88	2	13	16	12	30	22	9	10	12	14	9	11	18
104	12	15	11	12	29	22	10	13	11	13	10	10	18
95	1	15	15	13	28	23	9	12	12	13	9	11	18
96	0	13	10	11	28	23	11	13	12	13	9	10	19
80	0	13	11	13	29	23	9	10	12	13	10	9	19
65	11	15	19	11	28	24	10	10	13	13	9	10	18
46	13	14	14	11	29	23	9	12	12	13	11	10	18
84	11	13	10	13	28	23	9	11	12	13	9	10	17
96	5	15	16	11	30	22	9	10	11	13	11	10	17
69	27	14	11	13	27	23	9	8	12	13	9	10	19
71	2	13	13	12	29	20	9	13	12	13	9	11	17
104	0	14	13	11	28	21	9	10	12	13	9	9	17
84	30	14	16	14	29	22	9	11	12	13	10	11	18
45	1	15	13	11	28	21	9	12	13	13	12	9	20
90	18	14	15	12	27	23	10	10	12	13	9	10	17
44	1	14	10	11	28	22	11	10	12	15	9	11	19
49	9	13	9	11	29	23	10	10	12	13	9	11	20
101	11	14	15	13	27	24	10	13	12	13	11	10	16
98	11	13	10	12	27	23	9	12	12	13	11	11	17
40	17	14	9	12	26	23	9	10	12	14	8	11	17
102	1	13	14	13	29	23	10	10	11	13	9	10	18
73	15	13	15	11	27	21	9	9	12	14	9	11	19
48	27	15	13	13	29	25	9	9	14	15	11	12	19
105	18	13	16	12	27	23	9	12	12	14	10	10	20
84	4	14	16	12	28	22	9	12	13	13	9	10	18
79	0	14	12	12	27	24	9	11	11	13	8	10	17
71	0	15	17	12	28	23	9	12	12	13	11	11	18
93	1	14	10	11	27	23	9	10	12	13	9	11	19
66	3	15	11	12	28	20	10	10	11	15	9	11	20
69	43	14	16	11	28	21	9	10	11	14	9	10	17
41	11	13	20	12	29	23	9	12	14	14	9	11	18
29	1	13	15	12	27	23	10	10	12	13	9	11	17
82	19	14	12	13	29	24	9	10	13	13	9	11	18
120	12	15	18	12	27	23	9	13	12	13	10	12	18
62	2	14	10	12	27	22	9	10	12	14	10	9	18
69	38	15	11	12	30	22	9	12	11	14	9	9	18
98	3	12	18	12	31	22	9	12	12	13	10	9	19
75	27	14	10	12	29	22	10	10	12	13	9	10	18
53	23	14	13	13	28	23	9	11	11	13	11	10	19
49	14	13	12	13	29	22	9	13	11	14	8	9	20
82	0	14	14	12	29	22	9	10	12	13	11	9	18
110	9	13	12	13	28	22	9	12	12	14	11	11	18
43	2	13	12	12	29	24	9	12	14	13	9	10	18
82	9	14	12	12	28	23	10	13	11	13	10	12	18
73	0	13	14	12	28	22	9	10	12	13	10	11	20
54	2	16	13	11	28	24	9	13	12	14	11	12	17
82	3	13	12	11	29	22	10	10	12	13	9	10	18
73	15	13	14	12	27	22	10	12	12	13	10	11	18
65	1	14	12	11	28	22	10	11	11	13	9	10	17
69	5	13	19	12	27	24	10	10	14	15	9	11	19
95	8	14	12	12	27	24	10	10	13	13	8	10	19
80	2	12	14	12	27	22	9	13	11	13	9	11	19
109	4	13	13	11	29	23	10	12	13	13	11	13	19
53	7	15	14	12	28	23	9	11	12	13	11	12	19
71	33	14	12	12	28	23	10	12	12	14	9	11	19
113	10	13	15	12	28	23	9	10	12	13	11	9	19
74	0	14	13	11	29	22	9	12	12	14	11	10	19
107	27	15	12	11	28	23	9	10	12	13	10	11	19
56	3	16	10	12	27	23	9	12	12	14	11	11	19
101	8	14	21	12	28	24	9	12	12	13	9	12	20
66	0	13	11	12	28	23	10	10	12	14	11	11	18
51	1	16	15	11	31	24	10	10	12	14	11	11	20
39	0	13	13	13	31	23	9	14	12	14	9	10	18
63	5	12	17	11	28	20	9	12	13	15	11	10	18
91	4	15	17	12	29	23	10	10	11	14	9	13	19
96	14	13	19	12	27	21	9	12	11	13	9	10	19
75	20	14	15	11	28	22	9	13	12	13	11	11	19
96	1	14	10	12	27	23	8	10	13	13	9	12	17
73	19	14	13	11	29	22	9	10	12	15	9	11	20
57	8	13	16	12	30	22	9	12	11	14	9	10	20
88	4	12	10	11	27	23	9	12	12	14	11	11	20
117	0	14	12	12	27	22	10	10	12	13	8	11	19
98	8	15	9	12	29	23	9	10	14	14	9	10	19
111	1	15	11	12	29	22	9	10	12	13	9	10	19
97	13	13	10	11	28	22	10	10	12	13	11	11	19
69	7	15	10	12	29	22	9	10	13	14	8	11	18
22	32	15	13	11	28	24	9	10	13	14	9	10	18
87	38	14	14	11	28	23	10	9	12	12	9	11	19
55	27	14	13	12	27	21	9	14	12	13	8	11	19
68	2	14	17	12	27	24	10	10	12	13	10	11	20
53	19	14	9	12	29	24	9	13	13	13	10	11	20
107	13	15	13	13	27	22	11	12	11	13	10	10	18
108	30	14	12	12	29	22	10	11	13	13	12	9	19
114	0	13	10	11	28	22	10	12	12	13	12	10	18
53	50	13	12	11	28	23	8	10	11	14	11	10	16
101	1	12	10	11	29	24	9	10	12	14	8	11	18
69	1	12	17	12	28	22	10	13	12	14	10	11	18
70	25	15	12	11	27	22	9	13	12	14	10	11	18
94	0	12	18	12	28	24	9	12	12	13	9	10	17
76	1	14	20	11	29	22	9	10	10	13	12	12	18
94	4	14	9	13	29	23	10	13	13	13	10	11	20
88	0	15	11	11	31	23	10	11	11	13	10	9	21
48	16	13	13	13	28	23	9	12	12	13	9	9	18
61	2	15	12	11	29	20	10	10	11	13	10	11	18
46	33	15	13	11	27	22	9	12	12	13	9	10	18
37	2	13	10	12	30	23	9	10	12	14	9	11	20
86	3	14	15	13	27	22	9	13	12	13	10	11	18
78	12	12	13	12	28	21	10	14	13	13	9	12	18
51	13	13	13	12	29	24	9	10	12	14	9	10	18
98	1	13	10	11	28	22	9	10	12	13	9	11	19
101	10	14	12	11	28	22	9	12	13	14	9	11	19
44	1	16	16	12	30	23	9	13	11	13	11	10	20
91	1	15	10	12	29	22	9	10	12	14	12	9	20
89	13	13	10	11	27	22	9	10	12	13	9	12	18
48	0	13	10	11	28	23	10	10	11	14	11	9	16
62	25	14	12	12	27	23	8	12	11	13	11	10	19
92	24	16	11	13	28	23	9	11	12	14	9	12	18
56	30	15	10	12	28	22	9	15	12	14	11	11	19
41	1	13	18	11	30	23	8	12	14	14	9	11	18
91	12	13	12	13	29	23	9	10	12	14	9	10	19
102	2	13	12	11	30	23	11	10	11	13	10	12	18
92	28	14	13	12	28	23	10	12	12	14	10	11	20
95	6	14	11	13	27	23	10	13	12	13	9	11	18
79	0	13	15	11	27	23	9	10	12	13	10	10	19
107	0	14	17	13	28	24	9	10	12	13	9	10	18
68	8	14	16	13	29	22	9	10	12	15	10	11	17
103	43	15	12	12	30	22	9	12	12	13	9	11	18
90	0	13	10	11	28	23	9	13	11	14	9	10	18
40	11	13	13	12	27	23	10	10	11	13	10	9	19
104	1	13	16	12	28	22	9	10	14	13	9	12	19
92	3	13	10	12	29	22	9	12	11	14	10	11	18
91	14	14	14	12	28	24	9	10	12	14	9	9	18
34	13	12	14	11	27	22	9	11	12	14	9	12	19
97	9	12	13	12	29	22	9	13	11	13	9	11	20
95	0	15	13	12	28	20	10	12	13	14	9	9	19
111	2	14	12	12	28	22	10	12	12	13	9	12	17
72	7	13	16	12	29	22	8	12	13	13	11	11	17
66	2	15	15	11	28	21	9	10	12	14	10	10	19
118	1	14	18	12	28	23	9	13	13	14	10	10	17
81	25	12	12	13	28	22	10	12	11	13	8	10	19
40	31	16	10	11	28	23	9	13	12	13	10	10	18
33	28	14	9	12	28	23	9	10	12	13	11	11	18
49	3	14	10	11	30	23	9	13	12	13	12	11	19
102	30	16	15	12	30	24	10	13	11	14	9	11	18
80	12	13	15	12	30	24	9	12	12	14	9	10	19
93	7	12	12	11	28	23	10	12	12	14	10	11	19
71	1	12	13	11	29	24	9	12	12	14	9	11	19
79	25	13	12	12	30	24	9	12	11	13	10	10	18
103	8	13	18	12	28	22	9	13	12	13	9	10	20
103	19	13	18	12	29	23	11	10	11	13	9	9	18
68	1	13	17	13	27	22	9	10	13	15	11	10	18
55	9	14	14	12	28	23	10	10	12	14	9	13	18
41	2	13	15	11	28	23	9	12	13	13	10	11	18
75	0	15	10	12	30	24	9	12	12	14	10	9	17
63	7	13	12	11	29	23	10	10	12	14	9	10	18
50	23	15	15	12	26	22	9	10	12	13	11	11	19
92	28	12	10	12	30	23	9	10	12	13	11	11	21
108	27	14	11	12	26	22	9	15	11	14	11	10	19
40	14	13	16	11	31	21	10	12	12	13	9	11	19
97	5	13	10	11	27	22	9	10	12	13	9	12	18
106	0	12	13	12	27	23	8	12	12	13	9	12	20
80	31	14	9	13	28	23	9	10	12	13	9	11	18
65	15	12	14	12	27	24	9	13	12	14	9	9	17
60	13	13	10	12	28	23	10	10	12	13	9	9	18
54	2	15	17	12	28	24	9	10	12	14	10	10	20
81	13	14	10	11	29	24	9	10	11	13	11	10	19
83	27	15	15	12	28	23	9	12	14	13	11	10	18
50	19	12	10	11	28	22	9	13	11	13	10	9	18
77	15	14	16	12	28	25	9	10	12	11	9	11	20
26	43	15	16	12	29	20	9	10	13	14	10	10	19
74	0	14	16	12	26	23	9	12	13	15	9	10	19
95	0	13	12	12	29	21	9	12	12	14	8	10	18
110	18	14	11	13	29	23	10	12	11	14	10	11	18
39	3	13	10	12	29	22	10	13	13	13	10	10	19
50	3	12	13	11	29	24	9	12	12	14	9	11	19
77	16	14	10	11	30	23	9	10	12	14	10	11	19
53	25	14	13	13	28	23	9	10	12	13	9	9	20
62	0	16	19	13	29	22	9	10	12	13	9	10	19
38	3	13	10	11	27	23	9	10	11	13	9	10	19
44	9	13	12	12	28	23	10	10	12	14	9	10	21
92	3	13	15	11	29	24	10	12	11	13	10	11	18
88	9	13	10	11	28	22	9	13	12	13	9	10	19
44	16	15	14	12	30	23	9	13	11	13	10	9	18
64	14	14	13	13	26	23	9	13	11	14	11	10	20
91	10	13	13	11	28	23	10	15	12	13	8	12	18
105	2	14	11	13	28	23	10	10	12	13	11	12	19
70	0	14	15	12	28	22	11	10	13	13	9	11	20
103	0	15	9	13	28	23	9	9	12	14	11	10	18
97	9	12	11	11	28	22	9	12	12	13	10	10	18
52	25	16	12	11	29	23	9	11	12	14	10	11	18
76	1	13	10	13	28	23	9	10	11	14	9	10	19
73	7	15	10	12	28	21	9	12	11	14	8	12	19
82	37	16	15	12	30	24	9	13	11	14	9	11	18
105	3	14	13	12	30	24	9	10	12	13	8	9	18
55	1	14	13	12	29	22	9	15	11	13	10	10	18
36	28	14	10	12	29	24	9	12	13	13	8	10	18
105	11	13	13	12	30	24	9	13	12	14	10	10	19
94	7	13	12	11	29	22	10	12	12	13	9	11	18
35	40	11	13	14	29	22	9	12	13	15	9	10	18
92	13	12	10	12	28	24	9	12	12	13	12	11	19
51	3	13	10	13	26	21	9	12	11	15	9	8	17
72	20	13	13	13	29	21	10	10	12	13	9	11	18
71	7	14	17	12	28	22	10	13	13	14	10	9	20
88	5	14	14	12	28	22	9	10	11	13	10	11	18
36	0	13	12	12	30	25	9	13	13	13	9	11	20
90	11	13	15	12	28	22	11	12	12	13	9	13	20
100	10	14	11	12	30	22	9	10	12	13	12	12	18
83	1	15	17	12	28	22	10	12	11	13	9	11	20
72	0	15	15	12	30	23	9	10	12	13	10	11	18
59	34	13	13	11	27	23	9	13	12	15	10	10	18
100	20	14	15	12	28	22	9	12	12	14	9	9	19
77	2	15	20	12	29	23	11	10	11	15	11	11	19
50	17	14	14	11	29	23	10	13	13	15	9	11	18
39	2	16	14	14	28	20	9	12	12	13	8	9	19
78	9	13	18	12	29	24	9	10	12	14	10	10	19
35	11	15	14	12	27	23	9	11	14	14	9	10	18
109	3	14	15	12	31	21	9	10	12	13	9	11	19
103	27	12	12	12	29	23	10	11	12	13	9	11	17
34	16	13	17	11	29	22	9	12	11	13	9	11	19
75	0	14	16	12	26	24	9	12	12	13	9	12	19
34	0	12	12	11	30	23	8	14	12	14	9	10	19
52	38	15	15	13	28	23	10	12	12	15	10	12	18
45	25	13	12	11	28	23	9	12	11	14	9	10	17
41	9	14	12	12	29	21	9	13	12	15	9	11	19
68	0	13	17	12	31	24	9	13	13	13	9	10	18
43	15	14	13	13	27	24	10	15	11	13	9	10	18
44	4	14	10	13	29	25	9	10	12	13	10	10	18
102	15	14	11	13	28	22	8	10	11	14	9	10	18
92	8	13	11	12	27	22	10	12	13	15	11	11	18
111	5	14	15	12	29	23	9	13	13	13	9	10	17
44	8	15	10	13	29	23	9	10	12	13	11	11	18
108	1	13	10	11	28	22	11	11	13	13	11	10	17
85	22	13	17	12	27	24	9	11	12	14	9	9	18
32	8	14	14	12	28	23	9	11	13	14	8	10	19
68	0	15	10	12	28	22	9	13	12	13	9	11	18
95	4	12	12	12	27	23	9	13	12	14	9	9	19
103	37	14	13	11	29	22	10	10	11	14	9	11	18
95	3	14	12	12	30	23	10	12	11	13	10	10	19
70	13	14	12	12	27	25	9	10	12	13	9	12	18
65	2	14	10	12	28	23	10	10	13	14	11	11	19
89	10	16	10	11	29	22	10	10	11	13	8	10	18
106	26	13	19	12	28	25	9	10	12	15	8	10	17
50	3	13	15	12	27	22	9	9	12	13	10	12	19
78	9	15	11	11	26	22	10	10	12	15	9	9	20
45	2	13	13	11	29	23	9	12	12	13	9	9	17
92	8	15	12	12	29	23	8	10	11	13	10	12	19
63	14	15	10	12	28	23	9	11	11	13	9	10	18
50	0	13	16	11	28	23	11	10	12	13	9	10	19
68	18	16	10	12	26	23	9	10	12	13	11	9	18
48	7	13	14	12	29	22	9	12	14	13	9	9	19
78	17	13	17	13	29	22	9	13	12	13	10	13	20
99	11	12	12	13	28	23	10	11	12	13	10	9	17
64	34	12	10	11	28	22	8	10	13	14	9	10	18
88	0	13	12	13	27	23	9	10	11	14	10	11	18
16	6	13	10	11	28	22	10	10	12	13	11	11	19
109	20	14	11	12	27	23	9	10	12	13	9	12	19
26	45	13	11	12	28	21	10	10	12	13	11	10	17
73	2	13	12	13	26	20	9	12	13	13	9	11	19
37	6	14	19	13	31	23	9	10	12	13	9	10	18
101	26	13	10	12	30	23	8	12	11	13	9	10	18
43	12	12	13	12	28	23	10	12	12	14	9	10	17
91	46	12	17	11	29	21	9	10	12	14	10	13	20
70	13	12	11	13	27	22	9	11	13	13	11	11	20
29	2	15	12	13	29	24	9	13	14	14	9	11	19
74	10	15	17	12	31	23	10	13	12	14	11	12	17
91	18	13	14	13	29	21	11	13	11	13	11	13	18
90	9	14	13	13	30	24	8	10	11	13	9	11	18
103	26	15	18	12	27	23	9	12	13	13	9	9	17
57	11	13	15	12	29	22	9	12	12	13	9	9	18
37	40	14	12	12	29	23	9	12	12	13	9	11	18
45	20	12	16	11	29	23	10	10	12	14	10	11	17
69	3	15	10	12	28	25	9	12	11	14	9	10	18
67	14	13	11	12	27	23	9	13	12	14	10	12	19
46	0	12	17	12	28	23	9	12	12	14	10	11	17
94	5	13	12	13	29	21	9	13	11	13	9	12	18
92	15	12	17	11	29	21	9	10	12	14	10	13	20
52	17	14	13	12	28	23	9	10	11	14	9	12	20
71	2	14	10	12	29	22	9	10	12	13	8	12	19
83	6	13	14	12	29	22	10	11	11	15	9	10	19
82	17	13	14	11	29	22	10	10	12	15	9	10	21
36	40	13	10	12	27	21	9	10	11	14	8	12	16
34	16	15	11	13	27	23	10	11	12	13	9	10	20
93	20	14	10	11	29	22	9	10	12	13	9	12	17
45	27	12	11	12	30	21	10	11	12	14	8	11	20
115	19	14	17	14	31	23	10	13	12	13	10	10	17
30	34	12	13	12	28	21	10	12	11	13	8	11	19
46	3	16	11	12	28	24	9	14	14	14	9	12	19
71	8	15	11	11	30	23	9	10	12	15	10	11	18
46	20	15	10	12	29	22	10	12	12	14	9	10	19
64	16	14	10	12	28	22	10	10	11	14	11	12	18
41	0	12	10	12	27	22	9	12	12	14	9	13	20
41	23	13	14	13	28	24	8	15	13	13	8	9	18
72	24	14	13	11	29	22	10	10	11	13	9	10	19
82	0	14	11	11	29	23	10	10	13	13	9	10	18
71	20	14	15	13	28	24	8	12	11	14	9	11	18
105	31	14	13	12	29	24	9	13	12	13	9	11	18
58	10	13	20	13	29	21	9	12	11	13	9	11	20
61	1	13	16	11	31	23	9	13	12	14	10	11	18
62	0	15	17	12	31	23	10	13	12	14	11	12	17
96	2	14	17	13	30	23	9	12	11	14	10	9	17
41	26	13	15	11	29	22	9	14	12	14	8	13	18
76	32	14	9	11	30	24	9	12	12	13	9	12	20
26	2	13	14	12	27	21	9	10	13	14	9	13	18
34	1	13	16	11	27	22	9	11	11	15	11	10	17
101	3	13	16	12	27	21	9	9	12	15	9	11	20
69	2	12	10	11	28	24	9	12	12	13	11	11	18
60	15	13	14	12	28	24	8	10	12	15	9	11	19
77	8	14	17	12	30	24	10	10	12	14	9	9	17
108	25	13	15	12	29	24	9	12	11	14	9	11	19
70	11	14	10	11	29	23	9	10	14	13	9	10	20
100	17	14	10	12	29	24	9	12	13	13	8	10	18
98	31	12	12	12	28	22	9	13	12	13	11	11	19
73	18	14	10	12	27	22	9	10	12	14	10	9	18
100	1	15	16	12	29	24	10	13	12	13	9	9	17
90	0	13	10	12	28	22	10	14	11	13	11	11	19
93	1	13	12	11	29	23	10	10	12	14	9	10	18
79	0	14	10	13	29	25	10	10	11	13	9	11	19
57	28	14	15	12	28	22	9	12	13	13	11	11	20
40	15	13	15	12	27	25	10	12	12	13	10	10	18
71	0	13	19	12	26	23	10	14	12	14	9	10	19
36	18	12	11	13	29	21	9	10	13	14	10	12	18
43	0	15	13	12	26	23	11	10	12	15	11	12	18
61	1	13	17	12	28	23	9	10	13	13	11	10	17
38	13	14	15	12	28	22	9	10	11	14	9	11	19
52	0	13	11	12	27	22	10	13	12	14	11	10	19
90	14	13	14	12	27	22	10	12	12	13	10	12	18
33	16	12	17	12	29	22	9	12	11	13	10	12	18
96	1	13	11	13	27	23	9	12	11	13	9	10	19
79	3	13	10	11	29	22	9	10	11	13	8	13	18
112	5	14	11	12	28	23	9	10	11	13	9	10	19
106	0	13	10	12	27	23	10	13	12	13	10	9	18
64	0	13	14	11	28	22	9	10	12	13	11	10	17
59	44	14	10	11	27	23	9	10	12	13	9	11	19
34	30	13	12	11	31	24	9	10	12	13	9	11	17
84	8	16	13	11	30	23	9	11	12	14	9	12	18
53	2	13	11	12	28	21	9	13	12	13	11	10	19
84	14	13	9	12	29	21	10	10	12	13	11	12	17
93	5	12	18	13	26	23	9	10	12	13	9	11	19
74	8	14	10	11	29	22	11	13	12	13	9	10	17
66	15	14	13	11	29	22	9	10	12	14	10	9	19
77	22	14	12	12	26	23	9	10	12	13	11	11	19
68	26	13	10	12	27	23	9	10	13	13	9	10	17
47	2	12	13	12	29	22	9	11	12	15	9	11	19
41	41	13	12	11	28	22	11	12	12	13	9	9	21
79	5	14	13	11	28	22	9	12	12	15	8	11	19
37	1	16	13	12	30	25	10	13	12	14	10	10	21
100	32	16	18	12	29	22	10	10	10	16	9	12	19
79	18	14	10	12	28	23	9	12	13	14	9	10	20
104	17	15	14	11	30	24	10	12	11	14	10	12	18
44	3	15	13	13	27	23	9	10	12	13	9	10	19
41	4	12	15	13	27	22	9	10	13	13	9	11	17
78	24	12	13	13	28	23	9	13	12	14	8	9	19
72	0	13	12	11	28	22	10	10	12	14	10	11	19
114	4	14	12	11	27	23	9	10	13	14	11	11	18
77	15	15	9	13	29	23	10	13	13	13	10	11	20
75	8	14	14	12	28	22	9	10	11	13	10	11	18
56	17	12	10	14	29	23	9	12	12	14	11	11	18
44	4	14	13	12	27	22	10	12	12	13	9	10	18
100	2	12	14	13	28	24	9	15	11	13	11	10	20
36	2	13	12	11	29	23	9	13	12	13	9	12	18
44	3	14	15	12	29	23	9	10	14	14	9	11	19
106	13	13	9	12	28	22	9	12	11	14	9	12	19
102	20	13	12	12	31	25	9	13	12	14	9	11	19
68	1	15	13	12	26	23	11	10	12	15	11	12	18
36	0	12	10	13	27	22	9	12	13	15	11	10	16
70	2	14	10	12	27	23	9	10	13	14	9	11	18
102	1	14	14	11	27	23	9	11	12	13	11	10	20
