# Supplementary material for: Using game theory to thwart multistage privacy intrusions when sharing data
Source: Sci Adv. 2021 Dec 10;7(50):eabe9986. doi: 10.1126/sciadv.abe9986 (PMC8664254; doi:10.1126/sciadv.abe9986)
Supplement: Supplementary file 2 — Data S1 [file sciadv.abe9986_data_s1.zip › sciadv.abe9986_data_s1/DemoKAnonymization/exp/2058/data/target_data/i66.csv]

YOB	State	STR1	STR2	STR3	STR4	STR5	STR6	STR7	STR8	STR9	STR10	STR11	STR12
74	16	13	13	13	29	23	10	12	11	14	11	11	16
39	7	13	12	13	29	21	9	13	11	13	9	12	18
50	9	14	10	11	29	22	9	13	11	13	11	11	17
91	0	13	15	11	27	22	10	13	13	13	8	12	18
101	0	15	15	12	26	22	9	10	12	13	11	11	19
92	33	14	10	11	28	23	9	10	12	13	9	9	18
97	33	14	12	12	28	25	9	13	12	13	9	9	19
58	2	14	10	11	27	23	9	12	11	13	8	11	19
42	12	14	13	12	27	23	9	10	11	14	10	11	18
90	34	12	10	12	29	23	9	12	12	14	9	11	19
38	23	16	14	11	29	22	9	10	13	13	10	10	19
67	0	15	15	12	30	25	9	10	13	15	10	9	17
110	30	13	10	12	28	22	9	10	11	13	9	12	19
60	26	12	14	11	28	23	9	15	12	15	10	10	19
41	29	14	17	12	27	23	10	13	13	14	8	10	19
81	1	12	18	11	29	21	9	10	12	14	10	9	18
91	21	13	10	11	27	22	10	11	13	14	10	9	17
31	2	14	15	12	28	22	9	10	12	14	11	10	19
71	39	15	11	12	29	22	9	10	12	13	9	10	19
98	37	13	17	13	27	23	9	13	12	13	10	12	18
45	6	14	16	12	31	24	9	11	12	13	8	10	19
85	35	14	11	13	26	23	9	10	13	13	9	11	17
99	3	13	12	12	29	22	9	12	12	13	9	11	19
32	9	14	10	13	28	20	10	13	12	13	8	12	18
92	9	14	10	12	29	23	9	13	11	13	10	11	19
91	9	13	15	13	29	21	9	12	9	13	8	10	19
67	0	16	13	12	29	22	9	14	12	13	10	10	18
104	1	13	10	13	27	24	9	12	12	13	9	13	18
87	36	15	10	11	28	24	10	12	12	13	9	12	16
85	13	13	10	12	27	23	10	11	11	14	10	12	18
58	26	13	10	12	28	23	8	12	12	14	11	9	19
39	2	15	16	11	26	23	11	10	12	13	10	11	18
28	15	12	17	11	27	22	9	13	12	14	9	11	19
78	27	12	13	13	29	23	9	10	11	13	9	9	18
23	1	15	12	12	26	21	8	11	12	13	9	11	19
43	6	13	14	13	31	22	8	10	13	13	11	11	18
78	41	13	14	12	30	22	10	11	12	13	9	12	20
46	6	14	10	13	29	23	9	13	12	13	11	10	20
17	22	16	20	11	29	22	10	13	11	14	8	10	18
76	36	15	10	12	28	23	9	11	11	13	9	10	18
59	11	13	10	12	28	22	9	12	12	14	10	10	19
38	9	14	15	12	28	22	9	10	12	14	11	10	19
68	14	15	13	13	29	22	9	13	11	13	9	12	18
71	3	14	11	12	27	22	10	10	11	14	9	12	18
42	24	14	11	12	27	23	10	12	12	14	9	11	19
72	0	14	16	13	28	24	10	10	13	14	11	11	19
19	12	16	17	14	29	23	10	13	12	13	11	11	16
45	23	13	11	11	27	21	10	12	13	13	11	12	19
52	28	14	13	11	28	24	10	10	12	13	11	9	19
49	30	13	12	13	30	25	9	13	13	13	9	11	20
94	9	12	10	12	27	22	9	10	13	13	12	12	19
98	3	13	16	12	30	23	9	12	12	14	10	11	19
72	3	12	10	11	27	22	9	12	12	14	11	12	18
58	3	13	12	12	30	25	9	13	13	13	9	11	20
44	10	14	13	13	28	23	9	11	11	13	11	10	19
87	7	14	12	12	28	23	9	10	12	14	9	11	19
65	0	13	13	12	29	24	9	10	12	14	9	11	19
98	7	13	15	12	29	23	9	11	12	13	10	11	18
76	12	14	10	12	29	24	9	12	13	13	8	10	18
87	1	15	10	12	28	22	9	15	12	14	11	11	19
33	22	16	10	12	28	24	9	11	13	14	9	12	17
95	2	15	13	11	30	24	9	10	11	13	9	9	19
81	6	14	12	13	27	23	10	10	12	14	9	9	19
49	3	13	14	12	30	23	8	10	11	13	10	9	19
50	0	12	18	13	29	22	9	10	12	14	9	10	17
86	30	16	12	12	29	22	10	13	11	13	9	9	18
65	7	15	13	11	28	23	10	12	12	15	9	11	20
94	6	15	12	12	29	22	8	13	12	13	10	11	20
27	1	16	10	12	27	22	9	13	12	14	10	10	20
73	0	14	11	13	27	23	10	13	12	13	9	9	18
93	4	13	10	12	27	22	9	13	11	13	10	11	17
48	15	13	15	12	30	22	9	11	12	14	11	10	18
69	42	13	16	11	28	23	9	11	12	14	9	10	17
73	0	14	20	12	28	23	10	12	13	13	9	11	18
86	3	16	14	13	30	23	9	12	12	13	10	10	18
61	11	14	17	12	27	23	9	10	12	13	10	12	19
73	8	15	10	12	28	22	10	10	14	13	9	11	20
77	18	14	10	11	28	23	9	10	13	14	9	12	19
82	3	13	13	12	28	24	9	12	12	13	9	11	18
89	0	13	12	12	29	23	9	10	12	13	11	12	19
78	29	14	15	12	28	24	10	10	12	13	9	12	19
46	3	13	16	11	28	22	10	10	11	12	12	11	19
37	30	14	13	12	30	24	9	10	12	13	8	9	18
75	0	12	16	12	29	21	10	9	13	14	9	10	18
100	2	14	14	10	28	24	9	11	11	14	9	11	19
67	5	15	17	11	29	22	9	13	12	13	11	11	18
51	8	15	19	12	29	23	9	12	12	15	11	12	17
45	8	14	13	13	27	24	9	12	12	14	8	10	18
67	2	15	12	12	29	23	9	10	12	13	9	12	21
84	16	14	12	13	29	22	9	12	12	15	9	13	19
85	4	13	13	11	29	24	9	13	12	13	9	12	20
37	4	14	10	11	29	22	9	12	13	14	9	11	18
57	1	15	10	12	28	23	9	10	12	13	11	9	17
95	16	12	14	11	27	23	9	12	12	15	9	11	19
70	0	13	20	12	30	24	10	12	12	14	9	12	19
100	3	13	15	12	29	23	9	11	12	13	10	11	18
65	35	12	16	13	29	21	8	10	14	14	9	10	19
67	22	15	10	12	30	23	10	12	12	14	9	11	18
84	1	13	11	13	29	21	9	11	12	13	9	12	18
48	1	13	19	12	27	24	10	10	13	15	9	11	19
105	3	13	15	11	27	22	10	13	13	13	8	12	18
77	0	14	19	13	28	24	9	12	14	13	10	10	17
68	1	14	10	11	27	24	9	12	12	13	9	11	19
98	3	14	17	13	29	22	9	10	11	15	9	12	19
52	1	15	15	12	27	23	9	12	14	14	11	10	17
51	26	13	16	12	27	22	9	10	14	14	9	9	18
110	39	14	12	12	28	22	9	12	11	14	10	11	20
111	24	16	11	12	28	22	9	10	12	13	11	10	18
85	7	15	15	13	28	23	9	12	12	14	9	11	18
73	23	12	13	12	28	23	9	12	11	14	10	9	19
93	29	15	11	11	29	20	10	12	14	14	11	12	18
41	32	14	14	12	28	22	9	10	11	13	10	11	18
51	20	15	9	12	29	23	9	10	14	14	9	10	19
38	26	13	13	12	29	24	9	10	12	13	10	10	19
70	0	15	11	13	29	20	10	12	11	14	11	12	18
40	1	13	15	12	27	23	10	10	12	12	9	10	20
95	29	14	10	12	27	22	10	10	11	12	9	11	19
101	44	15	14	11	30	24	10	12	11	14	10	12	18
54	39	14	11	11	29	22	9	10	12	14	9	12	18
78	3	14	10	12	30	22	10	10	12	14	9	10	19
47	4	14	13	11	27	21	8	12	11	15	10	11	18
56	5	14	16	12	29	23	10	9	11	13	9	10	17
54	0	15	13	12	27	24	8	10	12	13	10	10	18
114	22	13	10	13	27	22	9	10	12	13	9	11	18
71	12	15	10	12	28	23	9	10	12	13	11	9	17
41	2	14	12	11	28	24	11	10	11	15	8	10	18
98	8	14	12	12	29	22	10	10	12	14	10	9	18
96	1	13	10	13	30	24	9	10	12	13	9	11	18
39	36	13	11	14	28	23	9	12	12	15	9	11	19
73	11	14	20	12	28	23	10	12	13	13	9	11	18
60	0	14	15	13	27	24	9	12	11	13	9	12	20
104	18	16	13	13	28	24	8	13	12	13	10	12	18
99	23	14	11	13	29	21	9	10	13	13	11	10	19
69	11	14	9	11	28	21	10	12	11	13	9	10	18
25	3	15	12	11	28	20	10	10	12	15	9	11	18
95	0	15	12	12	27	22	10	14	13	13	10	10	19
87	13	13	11	13	27	22	9	10	11	14	9	10	19
48	1	15	13	11	27	21	9	12	13	13	12	9	20
111	4	14	13	12	27	23	10	12	13	13	9	10	18
85	28	14	13	12	29	23	9	10	11	14	9	10	18
35	1	15	11	11	26	22	9	10	10	14	8	10	19
62	1	13	10	12	29	23	9	10	13	14	8	10	19
77	28	15	10	12	30	24	9	12	12	14	10	10	19
56	4	15	15	12	29	24	9	12	13	13	9	11	18
72	36	13	13	12	29	20	9	13	12	13	9	11	17
40	20	13	11	12	29	23	11	10	12	13	9	12	19
44	1	13	13	12	29	23	10	10	12	13	9	11	18
84	17	16	12	11	29	22	10	14	12	14	11	11	19
52	4	12	13	11	28	21	9	10	13	13	9	10	18
34	0	13	17	13	28	21	9	11	12	14	8	10	16
81	19	14	12	11	30	25	9	14	12	14	9	11	20
48	3	14	12	11	28	22	9	12	13	14	9	11	19
36	0	14	11	12	27	22	9	10	11	14	11	10	18
105	3	12	11	13	27	22	10	12	12	13	9	10	19
90	23	14	15	12	31	21	9	10	12	13	9	11	19
52	21	13	12	13	28	24	9	11	12	13	9	11	19
63	15	13	19	13	29	21	9	13	12	13	10	11	18
62	50	12	11	11	30	23	9	10	13	13	9	8	17
115	4	14	15	12	29	21	9	11	11	13	8	12	17
42	17	14	13	13	27	24	9	12	12	14	8	10	18
87	1	14	13	12	27	23	9	14	12	13	11	11	17
73	14	14	13	13	28	23	9	10	12	13	9	9	20
39	14	13	17	12	30	24	10	10	12	13	9	11	18
94	14	14	13	12	28	24	9	12	12	13	9	12	20
108	16	13	12	12	28	24	9	13	11	14	10	11	19
42	1	13	14	14	28	22	9	14	13	14	10	10	18
66	2	14	17	12	28	20	10	10	12	13	11	11	19
103	5	14	13	12	29	24	9	10	11	13	9	11	19
56	0	13	10	13	28	23	10	10	13	14	11	11	18
73	22	13	15	12	31	22	10	12	12	14	9	10	18
72	21	14	12	11	30	23	10	13	11	13	9	10	18
79	0	12	13	11	28	22	10	10	12	13	11	11	18
66	2	16	13	12	30	23	9	10	12	13	10	10	19
17	0	13	10	13	28	23	9	11	12	13	9	10	17
82	3	14	13	12	28	22	9	12	12	15	11	11	17
104	22	13	13	12	29	23	9	10	12	13	9	9	18
42	12	14	12	13	28	23	9	12	13	15	9	12	21
104	46	14	11	11	28	22	9	12	11	13	9	10	18
85	3	14	11	12	27	23	10	13	12	15	11	10	18
75	0	13	12	13	28	22	10	12	11	13	9	11	19
46	16	15	13	12	29	23	10	9	12	13	9	10	19
75	42	13	17	12	28	23	9	10	13	13	11	10	17
62	12	15	12	12	26	21	8	11	12	12	9	11	19
45	1	14	13	11	30	22	9	13	12	13	10	10	18
95	0	13	12	11	27	22	9	12	11	13	9	11	18
55	34	16	16	12	28	23	9	12	12	14	9	10	19
68	2	13	12	12	28	22	9	12	11	13	9	11	19
66	43	14	11	12	27	23	10	13	13	13	10	10	17
73	1	14	14	11	27	24	9	10	12	15	11	9	18
80	1	13	10	12	28	22	9	12	11	14	11	10	18
45	10	16	10	14	29	23	9	13	13	13	10	11	18
102	35	16	12	11	29	22	10	14	12	14	11	11	19
27	9	14	16	11	28	21	10	13	12	13	9	11	20
64	5	12	10	11	28	24	9	12	12	14	11	10	18
74	0	15	9	12	29	24	9	10	12	15	11	11	17
58	6	14	12	11	27	24	10	12	12	13	11	10	18
33	3	14	10	12	29	23	9	10	12	13	9	10	19
44	9	16	14	11	28	23	10	10	11	14	9	10	19
54	13	14	17	12	28	24	9	10	10	14	9	11	19
82	6	17	14	12	30	22	10	10	12	13	9	11	19
106	27	14	12	12	30	23	9	10	12	13	9	10	19
55	1	13	12	13	27	22	9	10	13	13	10	12	17
99	6	13	14	12	28	24	10	10	12	14	10	11	19
68	3	14	11	12	29	21	10	12	13	13	10	10	18
98	0	13	12	12	29	22	9	13	13	13	9	10	19
79	1	13	14	12	29	22	10	15	11	14	10	9	20
45	17	14	15	12	29	24	10	13	13	14	10	10	18
104	27	13	11	13	27	24	10	9	11	14	9	11	17
44	3	15	13	13	27	23	9	10	12	13	9	10	19
77	5	14	14	11	27	23	9	10	12	13	9	10	18
44	24	13	10	12	27	21	9	10	11	14	8	12	16
43	1	13	11	12	29	22	10	12	12	13	10	10	18
40	3	13	17	11	28	23	9	14	11	13	9	10	18
43	1	13	12	12	28	24	9	10	12	15	9	10	19
49	29	15	13	12	29	23	9	10	12	13	9	11	18
104	12	14	15	12	29	23	9	11	11	13	9	13	17
33	13	14	12	11	27	22	10	10	12	14	11	11	20
75	23	15	14	12	29	20	10	10	11	13	9	10	17
42	0	14	11	12	29	22	9	13	13	13	10	11	19
110	6	14	9	13	29	24	8	14	12	15	9	11	19
94	5	13	15	12	29	23	9	10	10	15	9	9	19
86	1	13	12	11	29	23	10	12	11	13	9	10	18
19	0	14	12	12	29	23	10	12	11	14	11	10	18
88	3	13	13	11	28	20	9	12	11	13	11	11	19
90	32	13	13	12	28	22	10	14	11	13	10	10	16
42	0	15	12	12	28	24	10	13	12	14	10	11	20
82	42	14	12	12	30	22	9	12	13	14	10	12	17
55	8	14	13	12	28	23	9	13	12	13	11	12	21
91	1	13	12	13	29	22	10	13	11	13	9	10	19
107	13	14	13	11	30	24	9	12	13	13	9	9	21
71	9	12	12	12	29	23	10	10	12	13	8	12	17
92	0	15	13	11	30	23	9	10	12	13	8	11	19
43	1	13	13	11	28	20	9	12	11	13	11	11	17
51	20	13	14	11	30	24	9	10	12	13	11	9	19
124	6	13	17	11	29	22	9	10	13	14	11	11	19
77	14	14	13	12	29	22	10	13	12	15	10	11	17
31	21	12	12	12	28	21	9	10	13	13	9	12	19
99	7	14	13	12	29	21	10	13	11	14	8	10	20
89	16	13	10	13	27	24	9	12	12	13	9	12	18
49	24	15	16	12	26	23	9	10	13	13	10	11	18
59	3	15	10	11	28	23	9	10	10	15	8	10	19
95	0	13	15	12	28	22	9	10	12	14	10	9	19
81	35	13	12	12	27	21	9	13	13	13	9	10	19
67	6	14	12	11	31	23	9	12	13	13	8	11	18
43	0	15	13	11	27	21	9	10	13	13	10	12	19
56	1	13	12	11	30	22	9	10	12	15	11	11	19
98	7	14	13	13	29	24	9	11	12	13	9	10	19
93	0	13	13	12	28	23	10	10	12	13	9	10	18
59	24	12	20	12	28	21	8	12	12	14	9	9	19
91	12	14	14	11	27	21	10	10	12	13	11	10	18
67	2	15	17	12	30	22	9	10	12	14	11	11	20
93	39	14	17	13	28	25	9	10	11	13	9	11	19
42	11	16	14	12	27	23	10	10	13	14	10	11	17
45	17	13	14	12	29	22	10	13	11	15	9	13	18
68	32	14	11	13	27	23	9	9	12	13	9	10	19
37	23	12	11	13	29	21	9	10	13	14	10	12	18
43	6	13	13	11	28	22	8	11	11	13	11	10	19
64	2	14	11	12	28	22	9	13	12	13	11	11	19
54	6	13	18	13	29	23	11	10	12	13	11	11	17
72	18	16	14	11	29	22	9	10	12	15	9	10	18
75	36	13	12	13	27	23	9	10	12	15	11	11	17
42	8	14	11	12	27	25	9	13	11	14	10	11	19
56	29	15	17	12	29	23	9	10	12	14	9	10	17
76	1	12	17	12	28	22	10	13	12	14	10	11	18
43	8	13	11	13	28	21	9	10	12	14	11	11	20
48	18	14	12	12	30	24	10	13	12	13	10	11	17
44	6	15	10	11	28	23	10	12	12	13	9	11	17
43	0	13	15	12	31	21	10	10	11	13	8	11	20
72	10	15	11	13	28	22	9	11	13	14	9	10	18
76	11	15	9	12	30	23	10	9	12	14	9	11	18
84	15	15	11	11	30	23	9	10	12	13	11	10	19
51	3	13	13	12	28	23	8	12	12	13	10	9	19
74	1	13	12	12	28	23	9	10	11	13	9	11	18
39	1	13	13	12	27	24	9	10	13	13	9	11	19
52	3	13	10	12	29	23	9	10	13	14	8	10	19
34	19	13	16	12	29	24	10	12	12	14	8	10	18
100	18	14	17	12	27	23	9	12	13	13	9	10	20
28	0	13	13	11	29	23	9	12	11	13	9	11	18
22	4	12	10	12	27	23	9	12	11	13	9	10	20
46	2	13	17	13	27	23	9	13	12	13	10	12	18
85	50	13	12	12	28	25	9	10	12	15	9	10	18
36	2	14	16	12	31	24	9	11	12	13	8	10	19
100	16	15	11	11	26	22	10	10	12	15	9	9	20
69	16	14	11	12	29	22	9	13	13	13	10	11	19
69	19	14	16	11	29	23	9	12	12	13	10	10	20
47	3	15	13	13	30	21	10	10	12	14	9	9	19
36	36	13	11	11	28	22	9	12	12	12	12	10	17
92	32	13	15	12	27	23	8	13	12	13	10	10	18
43	1	15	16	12	29	23	9	12	13	12	9	9	18
110	4	14	11	13	28	22	8	12	12	13	11	10	18
19	0	13	15	12	28	22	9	10	12	14	10	9	19
62	3	14	13	12	29	24	10	9	13	14	10	12	17
54	21	15	12	13	28	23	10	12	11	13	9	11	19
85	8	14	10	12	29	24	9	12	12	15	9	11	18
31	1	14	11	13	30	24	9	10	14	13	9	12	18
59	24	13	10	11	28	23	9	10	13	13	9	10	17
93	25	13	14	11	26	23	10	10	12	13	9	10	19
52	1	12	13	12	29	22	9	10	12	14	9	9	18
45	22	16	10	11	28	23	9	11	10	13	9	11	19
102	7	12	13	12	30	22	9	10	13	14	9	12	18
68	15	13	9	13	29	22	9	11	12	13	10	11	19
104	19	14	17	12	28	20	9	12	11	13	10	11	20
75	24	13	13	13	28	23	9	12	12	13	9	9	18
61	11	15	13	12	28	22	9	13	11	13	9	9	16
34	8	12	10	13	26	22	9	10	11	14	10	11	17
56	3	16	13	12	27	23	9	10	11	12	10	10	17
108	6	15	11	12	28	21	9	13	11	13	9	10	18
104	23	13	19	11	28	23	9	13	13	14	10	10	17
88	18	13	12	13	30	24	9	13	11	14	9	11	18
52	12	13	12	12	27	24	9	12	13	15	11	11	17
35	0	13	13	12	29	20	9	13	12	13	9	11	17
42	1	13	13	12	28	24	9	11	12	13	10	10	18
65	11	15	17	13	28	23	10	10	11	13	8	9	18
93	1	13	10	12	29	24	9	10	13	13	9	10	20
104	20	15	17	12	29	23	10	10	12	15	9	9	17
59	31	13	10	11	28	24	10	12	12	13	9	10	18
89	10	13	12	12	26	24	9	13	12	14	9	11	19
23	31	13	17	12	29	21	9	10	12	14	11	10	18
103	3	14	15	12	29	23	9	10	14	14	9	11	19
92	4	13	16	12	27	25	9	12	12	14	11	11	17
71	0	15	17	12	28	23	9	12	12	13	11	11	18
25	19	15	11	12	27	24	9	12	12	13	9	12	18
99	12	14	12	12	29	23	10	12	13	15	10	10	19
88	10	13	13	13	28	22	9	12	12	13	10	13	18
69	3	16	13	13	30	22	9	12	11	14	9	9	20
58	29	15	14	12	27	23	9	11	14	14	9	10	19
54	49	15	17	12	28	23	9	13	12	13	11	12	19
36	30	13	10	11	28	24	9	12	12	13	8	13	20
50	28	12	15	12	29	22	8	10	13	13	10	12	17
67	12	13	12	11	29	23	10	10	12	14	9	10	18
52	5	13	13	12	29	22	9	10	12	13	9	10	20
108	17	16	12	13	27	23	10	11	11	13	10	10	19
37	9	14	10	11	29	22	9	12	13	14	9	11	18
104	0	14	13	13	28	24	10	10	13	15	9	11	16
79	0	15	12	12	26	23	9	12	12	13	10	12	17
76	8	15	17	12	29	24	9	11	12	13	9	12	20
43	18	13	17	11	27	23	9	13	12	12	9	12	18
73	1	14	15	12	28	22	10	10	12	14	12	12	19
50	0	14	15	11	28	22	9	10	11	13	10	11	19
78	31	13	10	12	27	23	9	10	13	13	9	10	17
52	12	12	10	13	29	24	8	10	12	14	9	12	19
106	18	13	10	12	29	23	9	10	13	14	8	10	19
77	3	13	13	12	28	23	10	13	12	14	11	11	19
103	3	15	13	12	30	22	9	10	12	13	10	10	18
77	22	15	10	12	28	24	9	12	11	14	9	10	18
70	2	14	12	13	29	21	10	12	11	14	10	10	19
112	12	13	14	13	28	23	9	12	12	13	10	10	18
104	39	13	12	12	31	23	9	13	12	14	11	10	18
32	6	15	15	12	30	22	9	12	11	13	10	11	18
58	0	12	17	12	28	22	10	10	12	13	9	10	18
49	20	12	14	11	28	23	9	15	12	15	10	10	19
64	4	13	19	12	26	23	10	14	12	14	9	10	19
62	0	14	12	12	27	24	9	11	11	13	8	10	17
52	24	14	10	11	27	23	9	10	12	13	10	12	17
96	6	14	14	11	29	23	9	12	12	13	11	10	18
68	3	13	13	12	30	23	9	12	12	14	9	10	18
96	10	14	14	12	31	22	9	12	12	14	9	10	17
75	9	15	17	12	29	24	9	13	12	14	9	9	20
60	0	13	11	13	28	23	10	12	12	13	11	10	20
90	14	13	14	12	27	22	10	12	12	13	10	12	18
85	37	14	15	12	28	22	10	10	12	14	12	12	19
46	0	13	17	12	28	23	9	10	11	14	10	9	19
51	22	13	14	12	27	22	11	12	12	13	10	12	18
75	10	12	10	13	27	23	9	12	12	15	9	12	18
87	9	15	13	13	29	25	9	9	14	15	11	12	19
96	12	14	14	12	26	23	9	12	12	13	11	11	18
92	34	14	17	12	27	21	10	10	12	13	10	11	19
59	4	14	13	11	29	22	9	12	13	14	10	10	18
57	8	13	13	12	28	23	10	10	12	13	9	10	18
107	0	13	20	12	28	22	9	10	12	14	9	12	20
91	2	13	12	12	30	22	10	10	12	13	11	11	18
97	12	15	12	12	28	23	9	10	12	13	9	10	18
76	8	16	12	13	28	23	10	14	13	13	9	11	18
100	15	14	13	11	29	25	11	12	13	15	10	9	17
100	0	14	10	13	29	23	8	12	12	13	9	10	16
78	1	14	14	12	28	24	9	11	13	14	8	10	19
67	38	15	13	13	29	25	9	9	14	15	11	12	19
92	10	15	15	12	28	22	9	12	12	14	8	9	20
19	1	13	13	12	29	23	9	13	12	14	10	11	18
73	0	13	17	12	28	21	9	10	11	14	9	9	17
42	14	13	13	13	29	23	9	12	13	13	9	10	19
100	18	13	10	13	26	21	9	12	11	15	9	8	17
41	3	14	14	12	27	23	9	12	13	13	9	11	19
107	3	13	18	12	29	24	10	13	12	13	10	11	18
54	5	15	12	12	27	20	10	14	11	12	9	11	18
54	5	14	14	11	29	22	9	10	12	13	11	10	18
77	9	15	17	12	28	24	9	10	12	14	10	10	20
101	7	13	17	12	28	23	9	10	11	14	10	9	19
75	13	14	14	12	28	22	10	13	13	13	10	12	19
66	3	13	13	11	28	21	10	11	13	15	9	9	18
54	3	13	10	12	30	20	9	9	11	14	9	11	18
76	6	13	14	12	30	22	10	11	12	13	9	12	20
42	6	13	13	12	28	23	10	10	12	13	9	10	18
45	12	14	13	13	26	23	9	13	11	14	11	10	20
94	1	13	13	13	30	22	10	12	11	14	11	10	20
41	23	13	17	12	29	24	10	10	12	14	9	9	17
97	13	16	13	12	29	23	9	10	11	13	11	11	19
95	16	14	9	13	29	23	10	10	12	13	9	10	17
70	4	12	18	11	28	23	10	13	12	14	10	10	19
84	24	14	16	13	27	21	9	14	11	14	10	10	19
48	34	13	17	12	30	24	10	10	12	13	9	11	18
73	0	12	13	12	29	24	9	12	12	14	9	10	20
47	14	15	19	12	26	24	9	12	12	14	10	11	20
102	8	14	12	12	28	23	10	12	12	14	9	11	19
44	23	15	12	12	30	24	10	10	12	13	9	10	18
36	14	13	12	13	29	22	9	10	11	13	10	11	19
46	0	14	12	12	29	22	10	11	12	14	9	10	18
41	5	14	15	12	27	24	9	12	11	13	9	9	18
77	2	13	17	11	30	23	9	11	11	13	9	11	20
66	3	13	11	11	27	23	10	10	11	13	9	11	18
45	2	16	12	12	29	20	8	12	12	13	9	12	19
72	1	13	14	12	29	24	9	10	14	14	9	9	18
89	3	14	16	13	27	24	10	13	13	14	9	11	19
70	8	13	11	12	27	24	9	12	11	13	9	12	19
106	14	14	11	12	26	24	10	12	11	15	10	10	17
27	4	14	10	12	29	23	9	10	12	13	9	10	19
45	2	14	10	12	29	22	10	12	12	15	10	11	19
106	13	13	10	13	27	24	9	12	12	13	9	13	18
59	5	15	16	12	28	23	9	13	12	14	11	11	18
84	17	15	15	12	28	22	10	10	12	13	9	12	17
89	11	15	17	12	30	24	10	9	12	14	10	9	17
76	2	14	18	12	30	23	9	13	12	14	8	11	19
46	0	15	13	12	28	22	9	13	11	13	9	9	16
76	47	13	11	12	29	22	8	10	12	14	10	13	20
100	1	12	16	11	30	22	8	10	12	14	11	9	18
79	4	15	14	13	28	22	9	13	13	13	8	11	16
76	31	13	13	13	29	22	9	9	11	14	9	10	18
78	1	13	14	12	30	23	8	10	11	13	10	9	19
63	4	13	10	12	27	23	9	12	12	13	11	11	17
45	0	14	11	11	28	24	9	15	12	13	9	12	17
108	16	14	13	13	30	21	9	10	11	13	11	11	17
90	1	13	13	12	28	22	9	12	12	13	9	10	19
100	5	13	13	11	27	24	9	10	12	14	10	11	18
79	49	13	12	13	29	21	9	13	11	13	9	12	18
46	1	13	11	13	28	21	9	10	12	14	11	11	20
32	19	13	15	13	28	25	8	10	12	14	11	10	18
114	1	15	11	11	29	21	9	10	12	13	9	10	19
49	13	14	13	12	28	23	9	10	12	15	11	9	18
76	1	13	13	12	28	24	9	12	12	13	9	11	18
92	3	13	10	12	29	22	9	12	11	14	10	11	18
97	28	15	11	12	29	22	9	10	12	14	10	12	18
99	5	13	17	12	29	22	9	10	12	15	9	11	20
79	36	14	12	11	28	22	10	11	11	13	9	10	17
54	11	14	12	12	28	23	8	10	12	15	8	11	19
35	5	15	16	12	29	23	9	10	12	14	9	10	17
77	31	13	14	13	29	23	9	10	11	14	9	9	19
71	33	15	17	12	28	22	10	9	12	13	9	9	18
67	8	14	10	12	30	22	10	12	12	15	9	12	17
97	0	15	12	12	27	20	10	10	12	13	11	11	17
75	30	13	13	12	27	21	9	12	12	13	10	10	18
43	5	14	9	11	30	20	9	13	13	13	10	12	19
106	1	13	15	11	27	22	10	13	13	13	8	12	18
48	11	13	17	12	26	22	10	10	12	14	10	10	20
90	1	13	12	12	27	22	9	13	13	13	11	12	19
50	28	13	15	11	27	22	9	9	12	13	9	10	18
58	11	12	13	12	28	23	9	12	11	13	11	11	18
99	1	14	16	12	29	23	10	10	12	14	9	11	19
54	0	13	15	13	29	23	10	10	12	14	9	11	18
108	11	13	14	13	29	21	11	13	11	13	11	12	18
79	15	14	10	11	27	23	9	10	12	13	10	12	17
104	27	13	19	12	29	23	10	14	12	14	11	10	20
52	1	15	18	11	28	23	10	10	11	13	9	9	20
83	2	13	16	11	26	22	11	12	12	13	9	11	18
53	3	15	12	12	28	23	10	11	12	13	10	12	18
41	13	15	13	12	30	22	10	10	13	14	10	10	18
107	0	13	11	12	29	23	9	10	11	15	9	8	19
31	18	16	13	11	28	23	9	10	12	13	11	10	18
42	18	14	14	12	28	22	9	12	12	13	10	10	18
54	17	13	10	11	28	22	10	10	12	13	11	11	19
38	2	12	16	11	30	23	9	12	11	13	9	11	19
45	12	15	13	13	28	22	9	13	12	14	9	12	19
105	0	13	13	11	27	22	9	10	12	13	10	11	20
94	27	15	17	12	28	22	9	12	12	14	9	9	17
60	29	13	11	12	29	24	9	13	12	14	11	10	16
69	2	13	14	11	28	22	9	10	12	14	9	10	20
50	21	14	14	12	28	23	9	12	13	13	9	11	19
100	2	14	13	11	30	24	9	12	13	13	9	10	21
80	5	14	12	12	28	22	9	9	12	14	9	11	17
83	30	13	16	11	27	24	9	14	11	14	10	11	18
75	16	14	15	12	29	22	9	12	13	13	11	9	19
51	5	13	13	12	26	22	10	12	12	13	9	10	20
42	14	14	14	12	31	22	9	12	12	14	9	10	17
102	17	16	16	11	29	22	10	13	13	13	9	10	19
72	1	14	12	12	30	23	8	13	12	15	10	10	18
82	1	12	15	12	30	23	9	10	12	14	9	10	18
46	25	16	16	12	30	23	9	12	12	13	9	10	17
89	4	16	12	11	29	22	10	14	12	14	11	11	19
96	0	13	15	11	28	23	9	12	13	13	10	11	18
31	0	14	13	12	28	23	9	10	12	14	10	10	18
51	18	13	13	11	27	22	8	10	13	14	9	9	18
95	32	13	10	12	27	23	9	10	13	13	9	10	17
95	10	15	10	11	29	20	9	12	12	14	11	9	18
91	2	16	12	12	28	23	10	10	12	14	9	12	17
106	8	13	16	12	28	22	10	12	12	13	9	11	19
54	16	16	11	12	30	23	9	10	11	13	9	10	18
53	0	14	11	12	28	23	9	13	12	14	9	11	19
94	17	14	16	14	28	22	9	10	11	13	9	9	18
98	12	13	9	13	28	23	9	10	12	14	9	10	19
113	16	14	10	12	28	23	9	10	12	15	9	11	18
30	7	13	10	12	30	22	10	12	11	13	10	11	17
97	11	12	18	12	26	23	9	12	12	14	10	11	18
101	13	14	15	12	28	23	9	10	12	14	8	10	18
88	6	14	10	12	28	23	10	13	11	13	8	10	18
102	39	14	16	12	28	23	10	12	12	13	9	11	17
99	24	15	12	11	31	23	9	10	12	15	11	12	20
77	3	12	12	12	31	23	9	12	11	13	11	9	19
38	22	14	10	12	31	22	10	10	12	13	10	9	19
58	4	14	13	11	27	23	10	12	12	13	9	10	18
43	0	16	10	11	29	24	11	10	12	13	11	12	19
51	8	12	10	11	29	24	9	10	12	14	8	11	18
90	23	12	12	12	27	22	9	15	13	14	9	10	17
109	0	13	10	12	27	23	10	10	13	14	10	12	19
96	31	14	12	11	29	23	10	12	12	13	9	10	18
60	16	13	18	11	30	24	10	9	12	14	10	12	18
105	9	14	12	12	29	22	10	10	12	14	11	10	19
77	0	13	11	13	29	25	9	12	13	13	9	11	19
46	13	13	13	12	29	20	10	12	11	15	9	11	18
102	10	12	15	13	30	22	9	10	12	14	11	10	19
45	8	13	16	11	27	22	10	13	13	13	9	10	16
85	1	15	17	12	27	24	9	12	13	14	9	11	18
108	28	15	13	12	30	22	9	10	12	13	10	10	18
45	41	14	15	11	31	24	10	10	12	13	9	11	19
81	28	14	13	12	28	23	10	10	12	13	10	9	18
57	28	14	15	12	28	22	9	12	13	13	11	11	20
91	9	16	12	11	27	24	9	10	12	14	11	10	20
33	2	14	12	11	29	22	9	13	11	13	10	11	18
73	30	15	14	11	29	24	9	10	11	15	10	11	18
68	5	14	19	12	27	22	10	11	12	14	11	9	19
81	11	14	10	12	27	22	10	10	12	13	9	12	17
87	2	14	13	11	27	21	9	10	11	13	9	9	19
96	20	13	9	11	28	20	9	13	11	13	11	10	21
94	19	14	16	12	30	20	9	10	11	13	8	10	19
103	3	13	11	13	27	22	9	10	11	14	9	10	19
65	30	16	12	12	31	22	9	10	13	15	10	11	17
39	7	15	15	13	28	20	9	10	11	15	11	11	17
70	1	14	11	11	29	20	9	10	12	13	9	11	19
50	20	13	10	11	30	22	9	10	12	13	10	9	19
49	28	12	16	13	28	22	9	12	12	13	9	11	20
33	8	14	9	12	30	21	9	10	12	14	10	12	20
38	28	14	13	12	28	22	10	12	13	13	9	11	18
99	6	14	13	12	30	22	9	12	12	13	10	11	19
51	3	15	10	11	27	21	9	10	11	14	10	13	17
38	3	13	10	12	29	21	11	13	12	14	8	11	18
44	13	15	11	12	28	22	10	13	12	14	8	12	18
49	12	16	14	11	29	21	10	10	11	13	9	9	18
30	13	12	13	12	28	24	10	10	11	13	9	11	17
39	1	14	15	12	29	23	9	13	13	13	9	10	17
38	16	15	15	12	26	22	9	10	12	13	11	11	19
32	10	13	17	12	29	23	9	11	12	13	9	12	18
57	6	14	10	12	30	22	9	12	13	13	11	11	19
81	28	14	11	12	28	23	9	10	11	13	9	10	19
46	7	15	13	12	26	22	10	10	12	13	9	11	19
46	22	13	12	11	29	21	10	10	11	13	9	11	18
84	0	13	12	12	27	23	10	12	13	14	9	13	18
32	31	14	10	11	27	23	9	10	12	13	10	12	17
88	8	13	13	12	28	22	9	11	12	14	9	10	18
111	20	14	18	12	29	22	10	9	12	13	9	9	17
100	10	12	13	12	28	23	9	12	11	13	11	10	18
103	37	14	12	12	29	22	10	11	13	13	12	9	19
54	31	13	11	12	28	23	10	10	11	14	9	10	18
96	0	16	10	11	28	23	9	11	10	13	9	11	19
53	34	13	10	12	27	24	9	10	12	13	9	9	18
42	10	14	12	13	29	22	9	13	11	14	10	11	19
80	7	13	14	12	30	23	9	12	12	14	9	10	19
84	27	16	17	12	28	22	9	12	12	14	10	11	18
95	13	13	13	12	29	23	10	13	12	13	9	10	19
103	1	13	13	11	27	22	9	13	12	15	10	10	18
54	31	14	12	12	28	23	9	12	12	13	10	10	17
63	2	14	12	12	28	25	9	13	11	13	10	11	20
43	1	13	12	12	28	22	8	10	12	13	10	9	19
47	15	12	10	11	28	24	9	12	12	13	11	11	18
51	23	13	10	11	28	21	10	13	12	13	9	10	19
37	48	14	13	12	28	22	10	12	13	13	9	11	18
91	5	13	13	13	29	23	10	11	11	13	11	10	18
76	8	15	11	12	29	22	9	10	12	13	10	11	20
80	13	13	13	13	28	23	9	12	12	15	10	10	19
50	0	12	11	13	29	21	9	10	13	14	10	12	18
106	7	13	15	11	29	22	9	12	12	13	10	11	17
118	2	16	13	12	28	21	11	12	12	13	11	10	19
48	36	14	15	13	27	21	9	10	12	14	9	12	18
49	11	12	18	13	29	22	9	10	12	14	9	10	17
107	11	14	14	11	27	23	10	9	13	13	9	12	19
94	30	12	11	13	27	25	9	12	11	13	9	10	17
58	5	14	17	13	29	22	9	10	11	15	9	12	19
56	0	13	13	13	29	20	9	12	12	13	9	10	16
79	11	14	13	12	28	23	9	12	13	13	10	11	20
53	9	15	10	12	27	21	10	10	11	15	10	10	17
82	3	13	12	12	29	25	10	10	11	13	10	11	18
107	2	14	12	11	29	23	10	10	12	13	9	9	18
53	2	15	13	12	29	23	9	12	12	13	9	10	19
70	48	14	13	14	28	21	11	10	12	14	10	11	20
92	41	15	11	11	29	24	10	12	12	13	9	13	18
52	0	14	20	12	27	22	9	11	12	13	9	11	19
82	48	14	20	14	28	21	9	13	13	13	11	11	18
55	0	15	13	12	29	20	10	10	11	13	9	10	17
107	7	13	14	12	29	22	10	11	13	14	9	11	18
58	8	13	17	11	27	21	10	12	12	13	9	11	19
71	19	16	12	12	30	22	10	12	11	13	9	11	18
81	12	14	12	12	29	22	10	10	12	14	11	10	19
93	15	13	13	11	29	23	9	10	11	13	9	12	18
49	3	14	13	12	29	23	9	12	11	13	8	11	17
47	3	12	17	11	29	21	9	10	12	14	10	13	20
82	8	15	18	12	28	24	10	13	12	14	8	11	18
74	0	16	11	12	30	23	9	11	12	14	9	13	21
54	25	15	13	13	29	22	10	12	11	13	11	10	19
102	24	14	11	11	30	23	10	13	11	13	9	10	19
73	17	16	13	13	28	24	10	11	11	15	11	9	20
103	37	15	11	11	29	24	10	12	12	13	9	13	18
46	39	16	11	12	30	22	8	12	12	14	10	12	19
26	0	12	11	11	31	23	9	9	12	13	8	11	19
73	1	14	18	12	29	22	10	13	12	13	11	11	17
100	5	15	13	13	28	23	9	11	12	14	10	10	18
43	40	15	16	12	27	23	10	10	14	13	9	10	19
72	8	12	11	13	27	24	10	12	12	13	10	11	19
72	24	12	15	12	30	23	9	10	13	13	11	11	18
59	2	13	13	12	28	24	10	11	11	13	9	11	18
80	22	13	10	13	27	22	9	12	12	13	9	11	19
98	36	14	15	12	27	24	9	10	13	13	9	11	18
41	9	14	16	13	29	23	9	13	12	14	10	11	19
42	0	15	11	11	30	22	9	12	12	14	9	11	17
58	19	15	11	12	28	23	9	10	12	13	11	11	18
61	13	13	12	11	30	23	11	10	11	13	10	12	18
77	3	14	10	11	28	22	9	12	12	13	9	11	19
78	42	14	10	12	27	24	9	12	11	13	9	11	19
70	4	14	10	12	27	22	10	10	12	13	9	12	17
79	0	14	12	12	30	24	9	12	11	13	10	11	18
33	1	14	16	12	28	24	9	13	11	13	8	11	18
70	7	12	12	11	30	23	8	12	13	13	11	10	17
57	7	14	13	11	27	23	10	10	12	14	9	11	17
34	11	14	12	11	29	20	11	10	12	14	10	11	19
82	25	15	13	12	27	22	10	11	12	13	10	11	19
86	38	16	20	12	30	24	9	10	12	14	11	10	19
102	15	13	10	14	28	22	9	14	11	13	9	12	19
44	14	16	13	12	28	20	9	12	11	15	11	10	19
68	0	12	17	12	28	23	9	12	12	14	10	11	17
48	0	13	17	12	28	23	9	11	12	13	10	10	20
48	3	12	12	11	30	21	9	12	11	14	10	11	19
78	7	13	13	12	29	24	9	12	12	15	9	12	17
44	13	13	11	12	28	21	10	13	12	15	9	9	19
106	0	13	13	12	28	22	9	12	11	14	8	10	18
93	11	13	13	12	28	23	9	10	12	13	11	12	17
75	13	15	10	12	28	22	9	15	12	14	11	11	19
104	11	14	13	12	29	22	10	10	11	14	11	11	19
69	5	13	13	12	29	23	9	12	12	14	8	10	20
49	0	15	12	13	29	24	10	10	13	14	9	9	18
34	2	15	16	11	28	23	8	10	11	14	11	11	18
40	8	13	13	11	28	22	9	13	11	13	10	11	18
39	11	13	10	13	29	23	10	15	11	13	9	10	19
68	0	13	15	11	27	21	10	10	12	13	10	11	20
50	3	14	12	13	27	22	9	12	11	13	10	11	19
99	19	13	13	11	28	22	8	11	11	13	11	10	19
108	5	12	12	13	28	22	9	13	11	15	9	11	18
80	7	14	12	13	28	22	9	12	11	12	9	10	19
40	3	14	14	12	30	22	9	12	12	13	8	9	18
104	0	14	15	12	28	22	9	10	14	14	9	11	18
22	13	13	20	12	29	24	10	11	12	14	12	10	19
107	28	14	16	14	29	22	9	11	12	13	10	11	18
34	1	13	15	12	29	22	10	12	12	14	9	11	20
91	0	15	15	12	28	23	9	12	13	13	9	11	20
64	6	15	15	13	28	23	9	12	12	14	9	11	18
61	10	13	13	11	29	23	10	12	13	13	11	13	19
109	0	13	16	12	28	22	9	13	12	13	9	10	18
101	0	14	13	12	28	23	10	10	12	15	9	10	19
43	27	14	15	12	28	22	9	10	14	14	9	11	18
61	2	13	10	12	31	24	9	11	12	13	10	9	18
74	30	14	15	11	27	23	9	13	12	13	11	9	20
87	27	13	10	12	28	23	10	12	12	14	11	11	19
54	4	14	10	12	27	22	10	10	12	13	9	12	17
43	2	13	14	11	27	23	10	11	12	13	9	10	18
58	24	16	13	13	26	22	9	10	11	13	11	10	17
98	11	14	13	11	29	22	11	12	12	14	11	11	20
71	0	14	12	12	29	21	10	10	13	14	8	11	17
78	8	13	13	12	29	23	10	13	12	14	9	10	18
64	0	13	11	12	27	22	10	13	12	13	11	10	19
45	0	12	12	11	29	24	10	10	12	13	9	11	18
63	0	13	9	11	27	23	9	10	12	13	11	11	17
47	7	13	12	11	28	23	10	10	12	13	9	11	18
56	24	16	13	12	27	22	10	12	13	14	8	9	17
29	37	13	10	11	28	22	10	10	14	13	9	10	17
79	1	12	16	12	27	22	9	10	13	13	11	12	18
84	20	15	14	11	27	23	9	12	13	12	10	11	19
45	14	14	14	11	28	24	10	10	12	14	9	10	18
68	2	14	13	12	28	21	8	12	12	14	8	11	17
47	19	13	10	11	28	24	10	10	11	13	8	10	18
102	10	13	15	13	29	22	10	12	12	14	9	11	20
62	20	15	11	12	28	23	9	10	11	14	11	9	19
95	14	13	16	12	30	22	9	12	11	14	9	10	20
70	18	13	14	12	28	22	10	10	12	13	9	11	18
104	17	12	16	13	29	23	10	13	11	13	11	11	17
71	39	15	13	11	28	23	10	12	12	15	9	11	20
77	18	13	12	11	29	23	10	10	12	14	9	10	18
99	1	14	18	13	29	23	9	10	11	14	11	10	18
46	24	15	18	11	27	23	10	10	12	13	9	11	20
29	11	14	10	12	27	22	9	13	13	15	10	10	19
95	16	12	13	12	28	22	9	13	12	13	11	11	19
80	4	14	17	12	29	23	9	10	11	15	9	9	17
89	17	15	13	11	30	23	9	11	12	14	10	10	19
41	10	12	13	12	28	22	8	10	11	14	9	9	20
68	13	14	12	11	29	24	10	13	13	13	9	12	20
73	3	14	12	11	30	25	9	14	12	14	9	11	20
98	32	13	10	13	28	22	9	10	10	13	9	11	17
86	29	14	12	11	30	25	9	14	12	14	9	11	20
43	10	13	13	13	28	24	9	10	12	13	8	11	20
107	7	13	12	13	29	21	9	10	12	14	9	11	19
8	20	12	12	12	31	22	10	12	12	15	10	11	18
103	6	14	17	13	28	24	9	10	12	13	9	10	18
66	20	14	10	13	28	23	9	10	12	15	10	11	19
43	6	12	14	12	27	22	10	10	12	13	11	12	17
75	35	15	12	11	28	20	10	10	12	15	9	11	18
103	6	14	11	12	28	23	9	12	11	14	8	9	19
108	5	14	10	12	30	22	9	10	14	14	10	11	20
95	4	14	10	13	29	23	9	13	12	13	11	10	20
104	3	13	11	12	28	23	9	12	11	13	11	9	17
43	9	13	18	11	26	21	10	10	11	13	9	12	18
52	10	12	10	13	29	22	10	10	12	14	11	10	19
66	34	14	18	12	29	24	10	13	12	15	10	11	19
55	20	13	12	12	27	24	9	11	13	15	11	11	17
61	28	13	10	12	29	22	10	10	12	16	9	11	19
51	32	13	14	11	29	22	10	10	12	15	9	10	21
74	9	15	10	11	26	22	9	12	12	14	9	11	17
68	16	15	10	11	28	24	9	10	12	13	10	10	20
88	45	12	9	11	27	22	9	10	13	13	11	11	18
57	2	14	10	12	28	24	8	10	13	14	8	11	19
96	19	14	18	11	29	23	9	13	12	13	11	11	19
63	3	12	12	11	28	22	9	10	12	13	9	10	20
111	16	16	11	12	30	22	8	12	12	14	10	12	19
41	24	13	12	13	27	23	9	10	11	14	10	11	18
57	5	14	12	12	31	23	9	12	12	15	8	10	18
75	6	13	20	12	29	24	10	11	12	15	12	10	18
73	3	12	10	11	29	22	9	13	11	13	9	11	19
94	0	14	12	12	27	22	9	12	12	13	9	11	18
30	5	13	10	13	28	23	9	11	12	13	9	10	17
67	18	15	13	12	28	21	9	12	12	14	8	9	17
49	4	15	16	12	26	23	10	12	11	13	10	11	18
57	9	15	12	13	28	23	9	12	13	13	8	9	21
48	0	12	14	12	28	22	10	15	11	13	8	10	20
65	38	14	17	12	28	24	9	10	10	14	9	11	19
73	30	13	11	12	28	21	9	13	12	13	11	10	19
82	23	14	12	12	29	23	9	10	12	13	10	12	20
65	13	14	13	12	30	23	8	10	13	14	11	11	18
98	29	13	17	11	30	22	9	10	13	15	9	11	18
98	5	13	11	13	28	21	10	10	12	13	11	10	17
55	26	14	14	12	29	20	10	10	12	13	10	10	17
36	40	15	13	13	31	23	9	13	13	13	9	11	18
26	8	13	19	12	29	22	10	12	12	14	10	11	19
51	12	13	14	12	28	23	10	12	11	13	9	10	18
93	41	15	12	12	29	23	11	10	11	13	9	10	18
47	7	13	10	12	27	24	9	10	12	13	9	9	18
44	10	15	12	12	30	22	9	12	12	13	9	11	18
64	12	13	16	11	28	22	9	10	11	13	8	11	19
78	26	15	13	12	27	23	10	11	12	13	9	11	18
78	1	13	17	11	30	21	10	13	11	13	11	10	19
41	4	15	12	11	28	23	10	12	12	14	9	9	17
106	23	15	13	13	28	21	9	10	12	14	9	10	20
100	8	14	11	12	27	23	9	10	12	13	9	12	19
44	35	13	17	12	27	22	10	13	11	13	9	11	19
62	11	15	15	11	28	21	9	10	12	14	10	10	19
50	5	12	14	11	28	23	9	15	12	15	10	10	19
92	4	15	14	13	31	22	9	10	13	13	9	9	19
64	0	15	19	12	28	24	9	10	12	13	10	12	18
83	0	15	15	11	28	21	9	10	12	14	10	10	19
30	20	15	10	11	27	21	9	10	11	14	10	13	17
48	0	13	10	11	29	24	9	14	11	13	9	11	19
103	0	13	13	12	28	20	9	10	11	13	9	9	18
68	13	14	10	12	28	21	9	11	11	13	11	12	18
107	5	14	15	12	29	23	10	10	11	13	12	11	18
68	3	13	15	12	27	23	10	10	12	12	9	10	20
32	18	13	19	12	29	22	10	12	12	14	10	11	19
32	0	12	13	12	30	23	9	10	12	13	9	11	19
41	14	14	11	12	28	23	9	10	11	14	10	11	20
80	9	14	18	11	29	23	9	10	12	14	10	11	18
59	5	13	11	12	30	24	10	10	12	13	10	10	20
77	40	14	10	12	29	24	9	10	11	14	11	12	17
61	19	12	13	12	28	24	10	15	11	13	10	11	21
78	0	13	11	11	27	24	9	10	11	14	9	12	18
70	0	13	11	12	30	23	10	12	11	15	9	10	19
70	22	12	16	11	30	23	9	12	11	13	9	10	19
74	7	13	16	11	28	23	9	11	12	14	9	10	17
75	0	13	18	12	28	22	10	9	12	13	10	9	18
100	15	13	12	12	28	21	9	12	12	14	9	10	18
55	4	13	15	12	29	24	9	12	11	14	9	11	19
101	0	13	16	11	27	23	9	10	12	13	10	10	16
104	10	16	14	13	30	23	9	12	12	13	10	10	18
74	17	14	10	12	28	22	9	12	14	13	9	10	18
62	8	13	13	12	29	20	10	15	12	13	10	11	17
52	15	15	10	12	27	21	9	12	11	13	9	10	18
105	18	15	13	12	27	24	8	10	12	13	10	10	18
38	2	13	10	12	29	22	10	13	13	13	10	10	19
53	3	13	10	12	27	22	11	12	13	13	9	10	16
42	18	13	16	12	27	23	9	10	13	13	9	10	17
44	21	14	12	13	28	23	9	12	13	15	9	12	21
83	32	16	13	11	30	23	9	12	13	14	9	10	18
106	29	13	10	11	30	22	10	11	12	14	10	11	19
80	23	12	13	12	28	23	9	12	11	14	10	9	19
102	25	15	13	11	30	23	9	10	13	13	9	9	19
54	1	14	15	11	30	23	9	12	11	13	9	12	19
101	15	14	13	13	28	22	9	10	11	13	11	12	19
56	7	12	14	12	27	22	9	13	11	13	9	11	19
45	4	13	14	12	29	22	9	10	12	14	10	9	18
92	8	15	16	11	28	20	10	10	11	13	9	11	20
68	22	13	17	11	27	22	9	13	12	13	9	11	18
93	29	15	12	12	27	20	10	10	12	13	11	11	17
56	22	14	11	12	27	25	9	10	11	13	9	12	19
55	4	13	12	11	29	22	10	10	12	13	9	10	18
98	18	14	12	12	27	24	10	10	13	13	8	10	19
55	0	14	10	11	28	21	10	13	12	13	9	11	19
108	7	13	13	12	30	22	10	10	12	13	8	10	21
66	26	12	12	12	28	22	9	13	12	13	11	11	19
48	13	13	12	12	27	22	10	11	11	14	8	11	18
36	1	14	10	12	29	24	9	12	13	13	8	10	18
29	26	13	12	13	29	22	9	13	11	14	8	9	20
59	8	14	13	11	29	22	11	12	12	14	11	11	20
67	27	14	14	11	27	24	8	10	12	13	10	11	17
92	7	14	12	12	27	23	9	12	12	14	11	11	18
75	9	12	12	12	31	23	9	12	11	13	11	9	19
44	29	13	14	12	31	21	10	10	12	13	9	12	18
75	6	14	14	12	25	23	8	12	13	13	11	11	18
112	11	13	13	12	27	25	8	12	12	13	9	10	18
38	7	13	15	12	28	23	9	10	12	13	9	11	18
55	34	14	12	12	28	21	9	12	12	13	9	12	19
70	1	15	15	12	26	22	9	10	12	13	11	11	19
100	14	13	10	12	29	23	9	12	12	13	10	11	19
85	12	13	11	13	28	21	10	10	13	13	11	9	18
91	0	15	13	13	29	25	9	9	14	15	11	12	19
43	25	15	14	12	30	23	9	13	11	13	10	9	18
107	32	12	12	12	27	24	9	10	12	13	11	10	19
82	0	13	13	11	29	23	9	11	12	13	10	10	19
81	0	12	14	12	28	22	10	15	11	13	8	10	20
70	7	14	13	12	29	21	9	12	12	13	11	10	18
60	0	14	16	11	29	24	10	10	11	13	9	12	18
94	39	14	13	11	29	22	11	13	12	14	9	10	20
27	10	14	12	11	28	22	9	12	13	14	9	11	19
30	0	13	17	12	28	21	9	10	11	14	9	9	17
67	8	13	12	11	28	23	10	10	12	12	9	11	18
40	9	14	19	12	28	23	10	10	12	14	8	10	20
44	5	15	12	11	27	21	9	12	12	13	9	11	18
73	5	12	11	13	27	22	8	11	13	13	11	11	20
111	19	13	13	12	28	23	10	13	12	14	11	11	19
103	1	14	10	12	30	21	9	13	12	13	9	12	20
101	7	15	11	12	29	22	9	10	12	13	10	10	19
68	6	13	10	11	29	22	9	10	11	13	8	13	18
42	1	14	15	13	28	24	9	12	11	14	9	11	18
37	1	13	13	13	27	24	9	12	12	12	9	11	18
27	2	13	12	12	28	23	9	13	11	14	9	10	20
56	25	15	12	12	31	25	9	10	13	13	9	11	20
76	25	15	14	11	30	23	8	11	13	13	9	11	18
72	8	12	11	13	27	24	10	12	12	13	10	11	19
102	6	14	18	12	29	22	9	12	12	14	8	11	18
97	0	15	18	12	30	22	10	10	11	13	10	12	19
43	1	15	17	12	29	24	9	11	12	13	9	12	20
43	2	14	13	12	28	23	9	13	12	14	11	10	17
41	3	15	15	12	28	24	9	13	13	13	11	12	18
98	16	13	14	11	27	22	9	12	12	14	9	11	20
64	3	13	13	12	29	23	9	10	12	13	10	11	18
89	2	13	10	13	27	22	9	15	11	14	9	11	19
31	0	15	13	12	29	24	9	11	11	14	9	10	19
108	6	14	15	11	28	22	9	13	12	13	11	11	19
70	7	14	14	12	28	24	9	10	12	13	9	10	20
96	7	13	16	11	27	23	9	10	12	13	10	10	16
48	27	16	15	11	27	23	9	13	12	13	9	10	19
71	10	13	16	13	30	23	9	13	12	14	9	10	18
73	8	13	13	13	27	22	9	10	12	14	11	10	18
45	2	13	17	12	28	24	9	13	13	13	9	12	18
52	0	12	12	12	29	23	10	10	13	14	10	11	17
55	7	13	17	12	31	22	9	10	12	13	9	11	20
80	32	13	13	11	28	24	10	10	12	14	9	9	20
47	34	14	18	11	29	21	10	12	12	13	9	9	16
103	6	15	13	12	30	22	10	10	13	14	10	10	18
66	0	14	16	14	29	22	9	11	12	13	10	11	18
71	17	14	12	12	28	23	8	10	12	15	8	10	19
77	9	13	16	12	27	25	9	12	12	14	11	11	17
117	1	14	11	13	30	24	9	10	14	13	9	12	18
65	27	15	12	12	29	22	10	12	12	13	8	11	19
79	15	13	19	12	28	23	9	12	12	15	9	10	20
50	17	15	10	11	30	23	10	13	12	13	10	11	19
51	3	12	11	13	28	23	9	12	11	13	9	11	18
62	22	14	10	12	27	22	9	13	11	13	9	11	20
98	7	14	17	12	28	22	10	13	13	14	10	9	20
93	12	15	10	11	27	22	9	9	13	14	9	9	19
88	3	13	10	11	27	22	9	13	11	13	9	11	19
62	36	15	11	11	27	22	10	10	13	12	9	10	19
75	24	13	13	12	30	24	9	13	12	14	10	10	19
84	15	13	15	12	28	22	10	9	11	14	9	11	19
101	36	14	10	12	29	22	9	10	12	13	8	12	19
68	12	13	10	12	29	21	10	12	12	14	9	9	19
114	45	16	16	12	30	23	9	12	12	14	9	10	17
64	16	13	10	14	27	22	9	10	13	13	11	11	18
71	3	14	10	12	29	22	9	10	12	13	9	12	18
95	3	12	16	13	29	21	8	10	14	14	9	10	19
51	6	14	13	13	28	24	10	10	13	15	9	11	16
52	1	15	16	13	27	24	10	11	12	13	10	12	18
111	3	13	15	13	27	23	10	10	12	14	9	10	18
113	26	16	12	11	29	22	10	14	12	14	11	11	19
56	21	12	10	12	28	22	9	12	12	14	9	9	18
99	0	13	19	12	27	21	9	12	11	15	11	12	21
75	29	14	10	12	29	24	9	10	12	14	10	11	19
123	24	12	10	13	28	24	10	10	13	15	9	9	20
47	12	15	16	12	29	24	9	10	12	13	9	10	18
53	0	15	10	12	30	22	9	10	12	15	9	11	18
43	1	13	14	11	28	22	10	12	12	13	9	11	19
65	35	14	10	12	28	25	9	11	12	14	10	10	19
92	24	16	19	12	30	21	9	10	12	13	10	9	19
38	4	14	18	13	28	22	10	10	12	14	10	10	18
46	38	14	20	12	27	23	11	10	12	14	10	8	18
81	14	15	13	13	29	22	9	13	11	13	9	12	18
95	18	13	16	12	29	23	9	10	12	13	9	10	21
107	43	13	10	12	28	23	9	10	12	13	11	9	18
98	7	15	15	13	28	23	10	12	12	15	10	12	18
56	10	13	10	12	27	23	9	9	12	14	9	11	19
49	0	13	16	11	30	22	9	10	11	14	11	12	18
56	11	13	14	12	30	23	9	10	11	15	11	9	18
35	5	14	12	12	31	24	9	12	11	13	9	11	19
74	32	14	11	11	29	23	10	10	13	13	9	10	18
42	14	13	16	12	27	22	9	10	14	14	9	9	18
52	10	15	15	11	29	25	9	10	12	13	10	9	18
94	30	14	11	13	28	24	9	11	13	13	10	11	20
89	42	16	11	11	28	22	10	10	12	13	9	10	17
41	31	15	15	12	29	23	9	10	11	14	10	10	20
52	0	14	10	12	27	22	10	10	11	12	9	11	19
66	26	14	12	12	28	23	9	12	12	15	11	9	19
90	0	14	13	11	28	23	10	10	12	14	11	11	19
61	20	14	13	13	29	23	8	13	12	13	10	12	20
53	10	13	15	11	28	23	9	12	13	13	10	11	18
99	39	15	13	11	28	23	10	12	12	15	9	11	20
53	0	14	17	12	29	21	10	10	13	15	10	12	20
51	9	14	14	13	30	21	10	10	12	13	10	10	16
47	3	14	13	11	28	23	10	10	12	14	11	11	19
39	20	14	16	14	29	22	9	11	12	13	10	11	18
73	13	14	12	12	30	20	10	10	11	13	9	10	17
77	26	13	15	11	30	24	9	10	13	14	9	10	20
78	9	14	16	12	29	20	9	10	11	14	9	9	19
92	1	15	13	12	28	24	9	10	12	14	11	12	19
38	0	13	11	12	31	23	10	12	12	13	10	9	19
80	0	12	20	12	30	22	9	10	12	13	10	10	17
53	20	14	14	11	27	23	10	9	13	13	9	12	19
48	4	12	17	12	27	20	9	10	12	14	9	10	19
49	0	13	15	13	27	25	9	13	12	13	9	11	16
122	18	15	12	11	29	22	9	10	12	13	10	11	18
62	6	14	15	13	29	24	10	11	12	13	9	10	18
27	2	12	13	12	27	22	9	10	11	14	10	9	19
85	4	13	13	11	31	22	9	10	11	13	10	9	20
42	15	13	12	12	30	25	9	13	13	13	9	11	20
95	16	14	20	12	27	23	11	10	12	14	10	8	18
86	1	15	10	14	28	23	9	12	12	13	9	11	18
85	6	13	10	12	25	23	8	12	12	13	9	11	20
85	3	14	10	11	29	22	9	12	13	14	9	11	18
37	0	13	11	11	30	24	9	14	12	15	8	10	19
78	7	14	14	11	28	23	10	11	12	14	9	9	19
90	34	14	12	12	30	23	8	13	12	15	10	10	18
48	22	14	10	11	29	24	9	10	11	13	11	10	19
52	27	14	13	13	30	24	9	12	13	13	9	11	18
64	23	14	11	11	27	22	9	10	12	14	9	11	20
49	2	14	13	11	30	23	9	10	11	13	9	11	19
39	1	13	13	12	29	23	10	11	11	13	11	11	17
73	14	14	11	12	28	22	9	13	12	13	11	11	19
50	3	14	9	11	27	22	10	12	12	13	8	11	19
49	7	12	10	12	28	22	9	12	12	14	9	9	18
102	0	13	10	13	27	24	9	12	12	13	9	11	18
31	1	13	13	12	28	23	10	13	12	14	11	11	19
42	1	13	10	12	29	22	10	10	13	13	12	11	19
54	6	14	18	12	29	24	10	13	12	15	10	11	19
73	2	13	11	11	29	23	10	12	12	13	11	10	18
61	12	13	18	12	29	23	9	10	12	13	10	12	21
73	9	13	13	12	27	24	10	12	12	14	10	10	20
85	15	14	14	11	31	23	9	12	12	15	10	9	18
91	0	15	17	13	28	24	9	12	12	13	11	9	18
38	3	14	10	11	29	22	9	12	13	13	10	11	19
52	5	12	10	11	28	21	9	13	12	15	8	10	20
97	9	16	14	14	28	20	9	12	12	13	8	9	19
67	9	15	14	11	28	23	9	9	12	13	10	11	20
89	6	12	14	11	30	23	9	10	11	13	9	10	18
56	6	14	12	11	26	22	10	13	13	13	9	14	16
111	27	14	10	12	28	24	10	10	12	13	9	13	18
49	5	14	15	12	27	23	10	10	13	13	11	13	16
92	4	16	10	12	28	24	9	11	13	14	9	12	17
109	6	13	14	11	31	21	9	11	14	13	10	9	19
43	19	15	10	13	27	21	10	10	12	14	9	9	17
83	29	16	9	11	28	21	10	10	13	13	9	11	19
81	34	13	15	12	29	23	9	11	12	13	10	11	18
89	21	13	12	13	29	22	9	13	11	14	8	9	20
67	3	12	10	12	28	22	9	9	13	14	9	11	19
105	32	14	9	11	30	24	9	12	12	13	9	12	20
84	9	13	14	12	28	23	8	12	12	14	10	11	18
26	0	13	10	13	29	22	9	13	13	13	10	10	17
39	6	14	16	12	29	21	10	10	14	14	9	9	18
79	24	14	13	11	30	24	9	12	13	13	9	9	21
54	2	13	15	12	27	23	9	13	11	15	10	11	17
96	0	13	12	12	28	24	9	10	12	15	9	10	19
86	23	13	12	12	27	22	9	10	12	13	9	11	19
70	39	15	14	11	29	23	9	10	11	14	11	10	18
41	15	14	13	11	29	21	9	13	12	13	11	12	19
47	10	13	15	12	29	23	9	11	12	13	10	11	18
76	0	14	12	13	28	23	9	10	13	13	10	11	16
99	19	15	10	13	27	22	10	9	13	13	9	10	19
106	0	13	10	13	30	22	9	12	11	14	9	11	19
97	8	14	10	11	29	23	9	10	11	13	9	12	17
39	14	14	19	12	27	22	9	13	12	14	11	10	18
49	19	13	11	13	28	23	9	11	11	13	9	9	19
44	31	13	14	12	30	23	9	12	12	14	9	10	19
103	10	13	12	13	28	23	9	10	13	15	11	10	17
