# Supplementary material for: Using game theory to thwart multistage privacy intrusions when sharing data
Source: Sci Adv. 2021 Dec 10;7(50):eabe9986. doi: 10.1126/sciadv.abe9986 (PMC8664254; doi:10.1126/sciadv.abe9986)
Supplement: Supplementary file 2 — Data S1 [file sciadv.abe9986_data_s1.zip › sciadv.abe9986_data_s1/DemoKAnonymization/exp/2058/data/target_data/i67.csv]

YOB	State	STR1	STR2	STR3	STR4	STR5	STR6	STR7	STR8	STR9	STR10	STR11	STR12
104	46	14	12	12	29	22	10	10	12	14	11	10	19
73	2	13	10	11	27	22	9	10	11	14	9	9	18
70	0	13	15	12	28	24	8	11	12	15	9	11	19
58	16	16	12	11	27	24	9	10	12	14	11	10	20
103	16	13	13	13	28	23	9	10	12	13	9	10	19
113	8	13	14	12	28	24	8	10	12	15	9	11	19
46	11	13	10	12	28	22	9	10	12	14	10	13	17
44	21	15	10	14	27	23	10	10	12	15	9	12	18
111	3	13	10	12	30	25	10	13	12	13	9	10	17
32	6	14	11	13	28	22	9	10	13	13	9	12	18
109	29	14	13	13	28	22	9	12	11	13	11	11	17
97	0	16	11	13	29	23	11	13	12	14	11	11	21
88	3	12	13	12	28	22	9	11	13	13	10	11	19
46	28	14	20	12	27	23	10	10	12	13	11	10	18
95	29	14	13	12	30	23	9	13	13	14	10	10	17
100	2	13	12	12	29	23	10	12	12	13	11	10	19
92	24	13	10	12	27	23	9	12	12	13	11	11	17
88	11	14	12	13	29	24	9	10	13	13	9	11	18
78	24	16	14	11	28	21	10	10	12	14	12	12	17
42	46	13	14	12	28	22	10	10	12	13	9	11	18
86	1	14	14	13	27	23	9	13	12	13	11	10	17
98	8	16	14	13	29	23	9	10	13	15	9	9	18
109	11	14	15	12	28	22	9	12	12	14	9	9	19
49	39	13	11	11	29	22	9	13	13	13	11	10	19
79	13	12	14	13	31	22	9	10	12	13	9	11	17
42	0	13	12	11	29	22	10	12	12	13	9	11	18
71	16	15	12	12	26	21	10	10	12	14	9	9	19
76	0	12	12	11	28	24	8	13	12	14	9	9	17
41	3	13	13	12	29	20	10	12	11	15	9	11	18
64	35	15	16	11	27	22	9	12	13	13	9	11	18
98	14	13	12	11	27	23	9	15	12	14	11	10	19
99	25	14	11	12	27	25	9	10	12	13	9	12	19
66	16	13	12	12	27	23	9	12	11	13	9	12	19
98	3	16	19	12	28	21	9	11	11	14	8	9	18
97	6	14	16	12	28	23	9	12	12	13	9	9	19
99	16	14	10	13	29	25	10	10	11	13	9	11	19
91	16	13	12	12	29	23	9	10	12	13	8	10	18
37	2	13	17	11	28	22	10	10	11	14	10	12	18
64	3	14	13	13	28	24	10	12	12	13	10	11	19
39	37	12	10	13	27	24	9	13	12	13	9	11	18
103	9	12	13	12	28	23	9	12	11	14	10	9	19
101	22	14	14	11	28	25	9	12	11	14	12	10	19
73	31	15	15	12	31	21	9	11	12	14	10	11	18
90	22	13	11	12	28	23	10	13	12	14	10	9	19
52	16	12	16	12	28	23	9	10	12	13	10	10	18
106	35	14	10	13	28	22	9	11	11	13	8	9	19
88	1	14	11	14	29	22	9	11	11	14	9	11	16
98	26	14	13	12	28	24	9	12	10	14	9	11	19
110	6	14	16	12	31	23	9	14	12	14	8	10	18
101	46	14	9	12	29	22	9	10	11	14	9	11	19
32	40	14	14	13	28	23	9	10	12	13	9	11	18
64	1	15	16	12	31	23	9	13	12	14	9	10	19
43	9	16	11	12	28	20	9	10	12	13	9	13	18
110	17	15	14	13	28	22	9	13	13	13	8	11	16
92	1	13	14	12	28	23	10	10	11	13	9	11	18
93	5	12	13	12	28	23	9	10	12	14	9	9	19
65	13	14	13	12	30	23	8	10	13	14	11	11	18
89	24	16	15	11	28	22	9	10	11	13	9	10	17
73	0	12	17	13	28	23	10	10	12	13	9	10	19
48	13	13	18	13	30	21	9	13	12	14	10	11	21
73	0	15	10	12	30	22	10	10	12	13	9	11	17
110	12	13	17	12	28	22	9	12	11	13	12	11	19
82	3	13	16	11	28	23	9	11	12	13	12	11	19
108	31	15	12	13	29	22	8	10	12	13	9	10	17
98	21	14	16	11	29	21	9	15	11	14	10	9	18
88	3	13	10	11	29	22	9	13	12	13	10	10	18
75	2	14	13	12	27	22	9	12	11	13	9	10	18
55	13	16	13	12	29	23	9	10	14	15	12	11	18
107	19	14	18	13	29	22	11	10	12	13	10	11	18
37	19	13	13	13	28	24	9	10	12	13	8	11	20
107	22	13	16	11	31	22	9	10	12	13	10	11	18
69	4	15	16	12	27	23	10	10	14	13	9	10	19
104	0	13	13	13	29	20	9	10	11	14	9	11	18
80	1	13	11	13	31	23	9	13	12	13	10	10	20
38	0	14	11	12	30	22	9	12	13	14	9	12	20
102	4	13	9	12	27	21	9	13	12	13	9	12	21
40	17	13	13	12	26	23	8	10	13	14	9	12	17
81	7	14	12	11	30	23	9	10	12	14	9	10	17
34	14	14	19	11	29	25	9	13	12	13	9	10	18
50	0	13	12	11	30	22	9	12	12	14	9	11	19
46	1	13	11	12	29	22	8	12	12	13	11	12	18
102	5	12	16	12	28	23	10	13	12	14	11	12	18
69	3	14	18	12	30	23	9	13	12	14	8	11	19
99	19	13	13	12	27	23	9	13	12	13	9	10	17
72	0	13	12	11	29	24	9	12	11	13	10	10	19
77	8	15	12	13	26	24	9	12	13	13	11	11	19
114	20	14	15	12	28	23	8	12	12	13	9	9	19
68	0	14	13	13	26	23	9	13	11	14	11	10	20
114	5	13	10	12	28	22	9	12	12	13	8	11	19
38	5	13	16	12	30	23	10	13	13	13	9	10	18
46	6	13	20	12	28	22	9	10	12	14	9	12	20
52	33	16	14	13	29	24	10	13	11	13	10	10	18
48	0	14	11	12	27	24	9	10	12	13	9	11	19
82	18	15	15	12	30	21	10	10	11	14	10	13	18
54	1	15	17	14	29	23	9	12	11	13	9	9	18
37	39	13	10	11	29	23	10	10	12	15	11	11	19
60	1	15	10	11	28	22	8	10	12	14	9	9	17
89	1	13	10	12	28	21	9	10	11	13	9	11	18
83	6	16	14	11	29	22	9	10	13	13	10	10	19
39	2	13	11	12	27	20	10	10	12	14	10	12	18
44	42	14	14	13	30	21	10	10	12	13	10	9	17
49	16	14	10	12	29	24	9	12	13	13	8	10	18
91	6	15	16	12	29	24	10	13	12	13	9	9	17
87	25	14	13	13	30	22	9	10	13	14	9	11	17
52	2	13	16	11	28	22	10	12	12	14	9	10	19
94	17	14	15	11	29	22	10	12	13	13	9	11	18
95	3	13	11	13	30	20	10	11	11	13	10	10	17
42	24	15	16	12	27	20	9	11	12	15	9	11	16
109	2	15	11	11	28	23	9	12	13	13	10	10	18
103	0	15	13	11	28	22	10	12	11	14	9	11	19
79	7	15	13	11	29	23	9	12	11	13	10	12	17
51	10	13	13	11	27	22	8	10	13	14	9	9	18
28	1	14	9	11	28	24	10	12	13	14	10	10	19
104	13	14	17	12	28	20	10	10	12	13	11	11	19
26	45	13	12	11	30	22	9	12	12	14	9	11	19
66	8	13	13	11	29	24	9	13	12	13	9	12	20
88	0	14	9	11	28	24	10	12	13	14	10	10	19
82	9	14	16	12	28	22	9	12	13	13	9	10	18
88	0	13	15	13	29	23	10	10	12	15	10	11	18
98	2	13	14	13	28	23	10	12	12	13	10	11	18
69	3	15	20	11	27	23	10	12	12	13	10	11	20
64	38	15	12	12	30	22	9	11	11	13	10	10	18
82	1	13	12	11	29	21	10	13	12	14	10	11	16
80	2	14	12	12	28	25	11	13	12	15	9	11	18
67	24	13	18	12	26	20	10	12	11	14	10	12	18
107	7	14	15	11	28	23	10	12	11	14	11	10	19
105	0	14	13	11	28	24	10	10	12	13	11	9	19
73	4	13	10	12	29	24	9	12	14	14	9	9	17
123	3	12	12	12	27	22	9	15	13	14	9	10	17
57	2	14	10	12	29	24	10	12	12	14	10	10	21
59	0	14	16	12	28	23	10	12	11	13	9	12	19
64	9	13	14	12	30	23	10	12	12	15	9	10	18
77	9	13	10	12	29	21	11	12	12	14	9	9	19
77	10	14	12	11	28	23	10	10	12	13	9	10	17
92	22	13	11	12	30	24	10	10	12	13	10	10	18
104	25	13	16	12	29	23	9	12	12	14	11	10	19
66	25	13	10	14	27	22	9	10	13	13	11	11	18
37	0	12	13	12	29	22	9	13	11	13	9	11	20
41	13	14	13	11	30	24	9	12	13	13	9	9	21
73	8	12	14	12	28	22	10	15	11	13	8	10	20
52	2	13	12	12	29	21	9	11	11	13	10	11	19
92	3	14	11	12	28	22	10	12	11	14	9	10	17
93	4	14	15	13	30	22	9	10	12	13	10	11	18
46	17	12	12	12	27	23	10	11	11	13	10	13	19
75	9	12	14	11	27	22	9	11	12	14	9	12	19
81	10	15	17	12	28	23	10	10	11	15	11	10	18
64	3	14	9	13	30	22	9	12	12	14	8	10	19
110	17	14	10	13	28	24	8	10	12	13	9	10	19
70	0	15	10	12	29	24	9	12	13	15	10	11	18
104	42	13	15	11	28	22	9	10	13	13	9	11	16
53	13	13	10	11	28	23	11	13	12	13	9	10	19
101	5	12	16	12	28	21	9	13	12	15	9	11	19
103	4	15	16	12	31	23	9	13	12	14	9	10	19
96	9	13	13	13	27	24	9	12	12	12	9	11	18
42	15	14	15	13	28	23	9	10	13	15	9	9	19
104	4	14	13	12	28	22	9	12	12	13	9	10	18
37	43	14	11	12	28	23	9	10	11	14	10	11	20
107	3	15	10	11	28	23	9	10	10	15	8	10	19
45	2	13	12	12	28	24	9	10	12	13	10	12	17
89	2	14	12	14	27	23	10	10	12	14	9	9	19
75	21	14	13	12	27	24	9	10	12	14	9	10	19
55	13	15	12	11	28	20	9	12	14	14	9	11	18
41	8	14	13	13	27	22	9	12	12	13	11	12	18
105	35	15	11	13	29	22	9	12	12	13	9	12	17
27	8	12	10	13	30	22	9	10	10	13	9	11	17
74	8	13	13	12	28	22	10	12	11	12	12	12	19
41	1	14	16	14	29	22	9	11	12	13	10	11	18
73	8	13	12	11	28	23	10	10	12	13	9	10	19
49	19	14	14	11	27	22	9	13	12	13	9	9	17
69	9	14	15	12	30	22	9	12	12	13	12	11	20
71	2	14	12	12	28	23	9	12	11	13	10	10	20
42	0	15	15	12	26	22	10	12	12	14	9	11	19
37	0	13	13	12	28	22	9	12	12	13	10	10	19
108	20	13	17	12	28	22	9	10	13	14	10	11	19
80	2	12	16	12	29	23	9	10	11	13	10	11	17
43	3	13	12	13	27	23	9	10	11	14	10	11	18
37	7	13	11	12	29	23	10	12	12	14	11	10	19
93	42	15	10	12	28	23	9	10	12	13	10	10	19
77	3	12	13	12	28	23	10	12	12	14	9	10	17
79	0	15	17	13	27	25	10	12	12	13	10	10	20
41	0	16	10	11	28	22	9	10	12	13	9	9	18
94	0	15	15	11	28	21	9	10	12	14	10	10	19
39	29	13	13	13	29	22	9	13	12	13	8	11	20
13	2	12	15	12	29	22	9	10	13	13	10	11	17
55	0	14	15	12	29	23	9	12	13	14	8	9	19
36	12	15	10	11	28	23	9	10	11	14	10	11	19
50	24	15	15	13	28	20	9	10	12	13	9	10	19
51	44	16	10	12	28	24	10	13	12	13	9	11	20
101	24	16	15	11	28	23	9	10	12	13	10	11	19
70	28	15	10	12	30	22	10	11	12	14	10	11	19
103	33	12	10	11	27	22	9	12	12	14	11	12	18
36	38	13	17	12	27	22	8	10	11	13	9	9	18
107	6	15	10	11	27	21	9	10	11	14	10	13	17
46	40	13	16	12	27	20	9	10	12	13	11	12	19
79	35	14	10	12	28	23	10	12	12	12	10	11	18
92	30	13	14	11	28	22	9	10	12	13	11	10	17
37	0	13	14	12	28	22	9	11	12	14	9	10	18
48	20	13	11	12	27	24	9	10	11	14	9	9	19
96	9	15	11	11	30	23	9	10	12	13	11	10	19
89	0	12	11	13	27	23	10	11	13	14	11	10	18
50	24	14	16	12	30	23	9	10	12	15	9	12	19
107	6	15	14	12	28	23	9	11	12	13	11	12	19
55	13	13	13	13	28	22	9	10	12	12	9	10	19
82	23	14	10	11	27	23	9	10	12	14	9	11	19
101	3	15	15	12	27	24	9	11	14	13	11	11	16
94	1	15	15	13	28	23	9	12	12	14	9	11	18
85	2	13	18	13	28	23	9	10	12	13	11	10	18
112	8	15	10	11	30	23	10	12	12	13	10	11	16
104	13	13	11	12	29	22	9	13	12	13	9	10	19
69	31	14	13	11	29	24	8	10	12	15	11	10	17
67	18	15	16	13	28	24	9	10	11	13	8	11	17
70	31	15	12	12	31	22	10	12	12	13	9	10	17
42	3	13	13	11	28	24	10	10	13	13	10	10	19
53	16	13	10	12	29	25	9	12	12	14	10	10	20
35	31	13	12	13	29	22	9	13	11	14	8	8	20
68	19	15	13	11	28	21	9	13	12	13	9	11	18
112	43	14	12	12	27	24	9	12	12	13	9	12	17
88	0	16	17	12	28	20	10	12	13	13	9	10	19
63	4	14	13	12	28	24	11	10	12	15	10	13	20
37	11	14	11	14	29	22	8	11	11	14	9	11	17
69	1	13	18	11	29	22	9	11	11	13	10	11	17
60	17	13	10	12	27	23	10	10	11	13	10	12	19
70	12	15	12	12	28	23	11	11	11	13	10	9	20
86	45	13	14	12	30	21	9	13	12	14	9	11	19
63	2	15	13	11	26	21	9	14	12	13	10	10	18
52	28	14	13	11	28	24	10	10	12	13	11	9	19
113	19	15	15	13	28	24	9	10	11	13	10	10	17
39	7	13	12	13	28	24	9	11	12	13	9	11	19
70	27	13	20	12	29	24	10	11	12	15	12	10	18
109	1	16	14	12	27	22	9	10	11	13	11	12	18
29	0	12	17	12	30	23	9	11	12	13	9	12	20
71	18	13	16	13	28	22	9	13	13	13	9	10	20
88	10	15	14	11	29	23	9	10	12	14	11	10	18
42	6	14	13	11	29	22	11	12	12	14	11	11	20
50	1	13	12	11	28	23	9	12	11	14	9	10	17
34	13	15	13	13	28	24	10	13	12	13	12	13	18
65	4	14	15	13	29	24	10	11	12	13	9	10	18
68	46	13	16	12	26	23	8	11	13	13	9	11	17
60	16	14	10	12	28	22	9	10	13	13	12	11	18
70	4	13	14	12	27	22	10	12	11	13	10	9	18
51	17	15	10	12	28	22	10	12	12	14	10	11	18
40	14	12	10	13	30	22	9	10	10	13	9	11	17
37	25	14	12	13	29	22	9	13	11	14	10	11	19
101	12	15	12	12	30	22	9	10	12	14	8	11	19
52	1	12	13	12	28	22	9	11	13	13	10	11	19
75	3	13	16	13	28	22	9	12	11	14	9	10	19
36	16	13	13	13	29	23	9	12	13	13	9	10	19
90	20	14	10	13	27	23	9	13	12	13	9	12	17
85	31	13	15	13	29	24	9	10	11	12	9	11	20
58	11	14	10	11	27	23	9	10	12	13	9	11	19
66	9	13	15	12	30	24	9	12	12	14	9	10	19
108	12	15	11	12	27	23	8	10	12	14	12	10	19
87	2	15	11	12	27	24	10	10	12	13	10	10	18
38	4	14	19	13	28	24	9	12	14	13	10	10	17
73	38	15	13	11	29	22	9	13	13	13	9	10	19
37	8	14	10	11	28	23	9	10	13	14	9	12	19
80	12	14	15	12	27	24	9	10	13	13	9	11	18
76	26	14	13	11	30	24	9	12	12	14	9	10	19
68	9	13	12	12	27	22	9	12	13	13	9	10	18
64	11	16	12	12	29	21	10	12	12	15	10	12	20
40	9	14	13	12	30	23	8	10	13	14	11	11	18
103	50	14	12	12	28	22	10	13	12	13	10	11	20
100	0	15	12	12	29	22	10	10	12	14	9	10	17
59	2	14	10	12	28	23	9	10	11	15	9	12	18
109	32	13	12	12	27	22	9	10	12	13	9	11	19
71	0	15	12	13	28	23	9	12	12	13	9	11	18
53	32	13	12	11	30	23	11	10	11	13	10	12	18
78	0	14	14	13	29	21	9	12	12	15	10	10	17
88	8	13	12	11	29	21	10	10	11	13	9	11	18
103	29	14	15	11	27	24	9	12	12	13	9	11	20
105	2	14	12	11	27	22	9	13	11	13	9	9	18
102	17	16	10	11	29	22	10	10	14	13	10	10	18
54	0	14	13	12	28	23	10	10	12	13	10	9	18
77	0	14	19	12	27	22	9	13	12	14	11	10	18
98	4	12	13	13	28	21	9	12	12	14	10	11	18
102	0	14	11	12	27	23	9	10	11	14	10	9	19
99	2	14	18	12	28	22	9	13	11	13	11	11	17
65	24	14	12	12	28	23	10	12	12	14	9	11	19
103	0	13	16	12	28	21	10	10	11	13	9	9	18
65	32	12	16	12	29	24	8	11	13	15	9	12	19
68	0	15	10	12	28	21	10	12	12	14	11	12	18
61	36	14	11	12	27	23	9	10	12	13	9	12	19
69	28	14	13	12	28	21	9	12	12	14	8	9	17
75	41	13	13	11	28	24	10	10	12	14	9	9	20
49	1	14	16	13	28	22	10	12	12	13	9	10	18
105	17	14	16	11	27	23	9	10	12	13	9	13	19
70	3	13	9	12	29	23	9	12	11	14	9	11	19
39	46	14	16	13	27	23	9	12	12	13	11	10	19
76	18	14	16	12	28	24	9	13	11	13	8	11	18
46	10	14	10	12	30	23	9	10	12	13	9	11	20
78	17	13	12	11	28	22	10	12	14	14	9	10	18
48	12	12	13	13	28	20	9	10	12	13	9	11	18
51	4	15	16	11	28	23	10	12	14	14	10	10	20
64	1	15	13	12	31	23	9	11	13	15	9	12	19
48	19	13	17	11	27	22	10	13	12	13	9	11	18
103	0	12	12	11	30	23	9	12	13	13	11	10	17
73	7	15	10	12	27	24	9	13	13	14	9	10	20
55	16	14	17	11	28	21	9	13	12	14	10	12	19
46	1	15	9	12	29	23	9	10	14	14	9	10	19
71	24	12	14	12	30	21	10	12	12	13	9	10	18
72	16	13	18	11	26	21	10	10	11	13	9	11	18
95	0	14	16	12	28	22	9	10	12	13	8	10	19
47	20	14	12	13	28	24	9	12	13	14	11	9	19
70	0	14	13	13	28	23	9	10	12	13	9	9	20
88	8	13	17	11	28	23	9	14	11	13	9	10	18
105	7	12	10	12	29	23	9	12	12	14	9	11	19
29	18	12	12	12	28	22	10	10	13	14	11	12	18
78	31	15	18	14	27	23	9	10	13	16	9	9	18
76	11	14	12	13	28	22	9	10	13	15	9	12	18
99	9	14	16	13	28	22	10	12	12	13	9	10	18
83	6	12	14	13	31	22	8	10	12	13	9	11	17
49	8	15	12	11	29	22	10	10	12	14	10	11	16
83	8	15	13	13	30	24	9	13	11	13	9	11	21
55	1	14	11	13	30	23	10	10	12	13	10	11	19
72	28	14	14	13	30	24	9	12	11	13	11	10	17
99	0	14	15	12	28	23	9	10	13	13	11	11	18
83	8	12	13	11	30	23	9	10	12	14	10	11	18
101	32	13	17	12	27	25	11	13	11	14	10	11	19
65	2	15	11	12	27	24	9	12	12	13	9	12	18
66	3	12	12	11	30	21	9	12	11	14	10	11	19
99	0	15	13	12	29	24	9	11	11	14	9	10	19
70	21	12	11	11	28	22	9	11	12	14	11	9	19
110	21	12	16	11	29	23	9	11	11	13	8	10	17
98	10	14	12	12	29	24	9	12	11	14	9	10	16
81	1	13	13	12	28	23	9	9	12	14	9	11	19
57	6	13	13	11	30	23	9	12	11	14	9	10	19
67	4	13	12	12	28	24	9	10	12	13	10	12	17
48	2	16	16	12	28	24	10	11	12	13	10	12	19
52	17	16	12	12	30	22	9	10	12	13	8	10	17
69	33	14	11	13	28	23	8	10	12	13	9	10	18
85	26	14	9	12	28	23	9	10	12	13	11	11	18
87	26	16	14	12	27	22	9	10	11	13	11	12	18
79	6	15	10	12	28	22	10	10	14	13	9	11	20
88	10	15	10	13	28	22	9	10	13	13	11	11	20
35	23	15	13	12	28	22	10	11	12	13	9	11	18
86	18	15	11	11	28	23	9	12	12	14	9	12	17
98	41	14	12	12	26	23	9	10	12	13	11	11	19
36	14	13	15	13	29	22	10	12	12	14	9	11	20
66	35	16	13	11	28	23	9	10	12	13	11	10	18
35	0	13	16	12	27	25	9	12	12	14	10	10	17
96	19	15	13	13	27	22	10	10	12	14	9	11	17
72	4	13	17	11	29	22	9	12	11	13	9	11	19
101	17	12	15	13	27	22	9	10	13	13	9	11	17
54	5	13	13	13	29	23	9	13	12	14	12	10	18
54	17	14	10	12	28	23	10	10	13	14	11	11	19
46	20	13	18	12	29	22	9	12	11	14	9	10	19
103	8	12	17	12	28	23	9	12	12	14	10	11	17
68	6	13	13	11	27	22	9	10	12	13	10	11	20
57	2	15	18	11	27	23	10	10	12	13	9	11	20
40	7	13	16	12	29	21	9	10	12	15	9	11	19
13	6	15	17	12	30	22	9	10	12	14	11	11	20
97	9	16	10	13	28	22	9	12	12	14	9	9	19
36	0	14	12	12	29	23	9	12	12	13	9	11	18
44	0	13	10	11	28	22	11	11	13	12	11	10	17
27	0	13	12	13	29	24	9	10	14	14	10	9	19
72	33	14	13	12	29	21	9	12	12	13	11	10	18
73	9	14	20	11	29	22	10	10	12	13	10	12	18
40	3	15	12	11	28	23	9	12	12	14	9	11	18
106	19	15	11	12	29	22	9	10	12	13	9	10	19
101	0	12	17	11	28	20	9	12	13	15	11	10	18
45	0	14	9	13	29	23	10	10	12	13	9	11	17
103	10	16	12	12	28	23	10	10	12	13	11	10	19
27	15	13	13	13	28	23	9	12	12	13	9	9	18
82	2	13	13	13	28	23	9	12	12	13	9	9	18
42	0	12	13	12	27	23	8	12	12	13	9	12	20
52	2	13	14	14	28	22	9	14	13	14	10	10	18
68	3	13	11	13	28	21	9	13	13	13	9	11	18
57	22	13	10	13	27	22	9	12	12	13	9	11	19
80	5	15	13	11	30	23	9	10	13	13	9	9	19
104	1	13	14	11	30	21	10	10	12	13	11	11	21
92	6	14	10	12	27	22	9	10	12	14	10	9	18
100	16	14	16	13	28	25	10	10	12	13	10	11	19
80	5	16	16	13	28	23	9	10	12	13	11	9	19
100	23	14	13	12	28	23	9	13	12	14	11	10	17
97	25	13	15	11	28	22	9	12	12	13	10	11	19
38	22	15	10	12	27	21	9	12	11	13	9	10	18
99	9	12	15	12	28	24	9	12	12	13	10	10	19
95	4	14	13	12	27	22	9	10	12	13	11	10	18
103	0	13	17	12	29	23	9	10	13	13	10	9	16
51	7	14	10	11	28	21	10	10	12	14	9	11	18
91	0	12	17	12	27	20	9	10	12	14	9	10	19
72	15	14	15	11	28	23	9	12	12	15	8	10	19
67	34	13	12	12	28	22	9	12	11	13	9	11	19
68	0	13	10	12	27	21	9	10	11	14	8	12	16
47	13	15	10	12	28	21	9	13	13	13	9	9	18
89	18	13	10	12	29	24	9	12	14	14	9	9	17
51	28	14	14	11	28	23	9	12	12	14	9	11	19
32	22	16	15	11	28	23	9	10	12	13	10	11	19
53	24	13	12	12	30	25	9	13	13	13	9	11	20
107	38	14	16	12	27	23	10	11	11	14	9	10	19
93	13	13	18	13	28	23	9	10	12	13	11	10	18
88	43	16	10	13	28	24	9	12	11	13	10	12	16
48	14	16	17	12	28	20	10	12	13	13	9	10	19
60	33	14	19	12	27	22	9	10	12	14	11	11	18
45	21	13	13	13	28	23	9	10	13	13	9	10	19
83	3	14	12	11	29	22	9	13	11	13	10	10	18
73	17	13	13	11	28	23	9	13	12	15	10	10	18
94	29	14	15	12	28	24	10	10	12	13	9	12	19
113	5	13	9	13	28	24	9	10	11	13	11	11	19
90	29	13	13	12	29	24	9	12	12	15	9	12	17
64	0	13	13	13	27	23	10	13	12	13	9	10	18
101	3	14	10	13	29	23	8	12	12	13	9	10	16
71	5	14	15	12	28	21	10	12	12	14	11	10	18
30	0	13	9	11	28	22	9	12	13	14	9	10	18
53	0	13	10	11	29	23	8	10	11	13	9	11	17
80	27	14	12	11	31	23	9	12	13	13	8	11	18
98	7	13	15	12	29	23	9	11	12	13	10	11	18
61	5	12	13	12	29	23	9	10	12	14	8	11	18
81	9	14	18	12	30	23	9	13	12	14	8	11	19
104	29	14	11	12	29	20	9	10	11	14	11	11	19
55	36	13	14	12	30	23	9	10	11	15	11	9	18
84	4	13	16	13	29	23	9	10	12	14	11	10	18
92	19	15	16	12	29	22	9	9	12	14	11	10	21
108	34	14	17	13	28	25	9	10	11	14	9	11	19
40	7	13	13	13	27	21	9	12	12	13	9	12	18
50	9	12	13	13	29	23	9	10	11	13	9	9	18
45	10	16	16	12	28	23	9	12	12	14	9	10	19
41	5	16	17	14	29	23	10	13	12	13	11	11	16
69	1	12	17	11	26	23	9	13	12	14	10	10	18
67	7	14	12	12	28	22	10	13	12	13	10	11	20
41	0	13	13	11	27	22	9	10	12	13	9	11	17
40	0	13	13	12	28	23	9	13	13	13	11	11	21
101	14	14	13	11	29	20	9	12	13	14	9	12	18
52	1	15	18	14	27	23	9	10	13	16	9	9	18
47	0	13	18	11	30	23	8	12	14	14	9	11	18
96	8	12	12	11	26	23	10	10	11	13	9	9	19
79	10	13	16	13	29	22	9	10	12	13	9	11	19
44	2	13	16	12	28	24	10	13	14	14	11	10	18
94	12	13	10	13	27	24	9	12	12	13	9	12	18
41	17	15	10	12	29	21	9	9	11	13	9	11	19
74	34	12	17	12	30	23	9	11	12	13	9	12	20
72	14	16	9	13	28	20	10	12	12	13	9	10	18
91	6	13	13	14	28	23	9	11	11	14	9	12	18
48	0	14	13	12	28	24	9	12	12	13	9	12	20
54	44	13	13	14	30	24	9	13	12	14	9	11	18
96	13	15	13	12	27	24	8	9	11	13	9	11	17
51	9	14	10	13	29	22	9	11	11	13	10	12	18
103	8	13	12	12	28	24	10	10	11	13	10	11	19
74	6	13	10	13	30	24	9	10	12	13	9	11	18
49	24	14	10	12	29	24	9	10	11	14	9	10	19
35	21	14	19	11	29	25	9	13	12	13	9	10	18
30	27	16	14	11	26	23	10	12	11	13	8	10	18
55	0	12	14	14	28	21	10	12	14	14	9	9	16
56	22	15	17	12	29	23	9	13	11	13	11	12	17
46	3	16	10	11	29	22	10	10	12	14	12	10	18
47	22	14	11	13	30	24	8	10	12	14	10	11	19
45	11	13	14	12	27	23	10	12	14	13	9	11	21
63	0	16	12	11	27	24	9	10	12	14	11	10	20
77	25	13	13	12	27	25	8	12	12	13	9	10	18
39	31	15	10	12	28	22	9	15	12	14	11	11	19
61	17	14	12	12	28	23	9	12	12	13	10	10	17
34	26	14	12	12	30	24	9	10	12	13	12	10	19
87	32	14	11	12	26	22	9	15	11	14	11	10	19
95	5	16	10	13	28	23	8	10	11	13	9	10	19
90	31	13	11	11	26	23	9	12	12	13	11	10	18
69	0	14	11	13	30	23	10	10	12	13	10	11	19
77	11	13	10	11	28	22	9	12	13	13	11	11	20
58	0	13	11	13	28	23	8	10	12	13	9	9	21
90	1	13	10	13	27	23	10	10	12	13	10	10	20
81	1	13	10	12	28	23	9	10	12	13	10	9	16
76	1	14	13	13	28	23	9	10	12	13	9	9	20
103	1	14	17	12	27	22	9	9	13	14	8	11	19
44	16	14	13	11	29	22	9	13	12	15	10	11	19
79	0	14	18	12	29	22	10	9	12	13	9	9	17
64	2	15	10	11	28	21	10	11	12	14	10	10	19
68	2	13	11	12	29	24	10	10	12	13	9	12	19
46	18	13	15	12	26	24	10	13	12	15	9	12	20
101	48	15	13	13	29	25	9	9	14	15	11	12	19
57	39	13	14	12	28	25	10	12	12	13	10	11	18
47	3	14	10	12	30	21	9	12	12	15	8	10	19
66	22	15	13	12	28	21	9	12	12	14	8	9	17
68	41	13	15	12	29	23	8	10	12	13	9	12	19
36	13	14	11	12	27	22	10	10	11	13	10	9	19
73	24	13	10	13	27	22	9	12	12	13	9	11	19
47	14	15	15	12	28	22	10	10	11	13	8	9	17
88	16	13	12	14	27	24	9	12	12	13	9	10	21
42	0	13	15	11	28	22	10	12	12	15	9	12	19
100	0	14	13	13	28	24	10	10	12	14	9	11	19
66	1	13	13	12	29	22	10	12	12	13	8	10	18
63	0	14	10	11	27	23	9	10	12	13	9	11	19
57	5	14	12	12	31	23	9	12	12	15	8	10	18
95	4	13	10	12	29	23	9	13	12	14	10	10	19
69	4	13	14	12	27	22	10	12	11	13	10	9	18
75	0	15	10	12	30	22	9	10	12	15	9	11	18
63	15	14	18	11	29	23	10	10	12	13	9	12	19
58	0	15	13	11	28	23	9	10	12	13	9	10	17
109	3	13	11	11	28	22	10	14	11	13	9	10	18
47	10	13	14	12	29	22	9	10	11	13	9	9	18
99	16	12	20	13	26	22	10	10	12	14	9	10	18
74	30	14	19	12	28	23	10	10	12	14	8	10	20
57	2	13	10	14	26	22	10	14	12	14	9	9	19
36	19	13	14	14	28	24	10	13	12	14	9	12	17
101	1	16	11	12	28	21	9	10	12	14	9	11	18
112	5	15	15	12	30	21	10	10	11	14	10	13	18
63	2	14	11	13	28	24	9	10	11	14	11	11	17
68	16	15	17	11	29	23	9	12	11	13	9	10	19
23	18	13	11	11	30	24	9	14	12	15	8	10	19
45	12	14	13	11	28	24	10	10	12	13	11	9	19
43	3	14	19	12	28	22	9	9	12	14	11	13	17
69	25	13	16	11	30	22	9	10	13	14	10	9	18
69	16	14	15	13	28	23	9	10	13	15	9	9	19
43	23	16	16	12	30	22	9	12	12	14	9	10	18
45	31	14	16	12	26	23	10	10	11	14	9	10	19
105	11	15	15	12	28	22	9	12	12	14	8	9	20
34	3	14	9	12	29	22	9	10	11	14	9	11	19
51	28	13	13	12	27	22	9	10	13	14	10	13	18
67	2	13	13	12	30	22	9	10	12	13	11	11	17
69	1	13	10	12	28	24	9	10	12	13	9	9	17
51	9	13	10	13	28	23	10	12	11	13	9	11	20
88	17	15	13	12	28	22	9	12	12	14	10	10	17
79	11	14	13	12	28	23	9	12	13	13	10	11	20
35	2	14	15	11	29	23	8	11	14	15	9	11	19
77	4	14	13	12	28	23	10	12	12	14	10	11	20
63	6	15	18	12	27	22	9	10	12	13	10	10	16
43	25	14	10	13	28	24	9	10	12	13	9	10	18
26	10	13	10	11	27	21	9	9	12	13	9	11	17
73	38	13	14	11	30	21	10	10	12	13	11	11	21
46	42	13	15	12	27	22	10	10	13	12	10	11	18
43	9	13	10	11	29	22	9	13	12	13	10	10	18
99	0	13	10	12	28	22	10	10	11	13	9	11	18
82	2	14	12	12	27	21	9	10	12	14	12	11	19
75	5	14	9	11	30	20	9	13	13	13	10	12	19
69	0	14	13	13	27	24	9	13	13	13	9	9	18
24	2	14	19	11	29	23	9	11	12	13	10	12	18
84	21	15	17	11	29	22	9	13	12	13	11	11	18
54	7	13	14	11	31	21	9	11	14	13	10	9	19
51	10	13	16	11	31	22	9	11	11	13	11	11	19
109	2	14	12	12	30	23	10	10	12	13	9	10	17
60	3	13	16	11	31	22	9	10	12	13	10	11	18
93	29	14	10	12	28	23	9	10	13	14	10	10	18
35	1	13	19	11	30	23	9	12	11	13	8	12	18
105	27	15	13	12	28	25	9	10	13	14	10	11	18
82	1	15	12	12	29	22	9	10	12	13	11	10	17
87	1	12	13	12	28	22	9	11	13	13	10	11	19
35	11	14	13	13	29	23	8	13	12	13	10	13	20
70	24	13	13	12	27	24	9	10	13	13	9	11	19
91	4	15	18	11	28	23	9	12	12	15	10	10	19
72	0	15	15	12	26	22	9	10	12	13	11	11	19
18	14	13	15	12	28	24	9	10	12	15	11	11	18
73	0	15	10	13	27	22	10	9	13	13	9	10	19
63	45	13	13	13	28	21	9	10	12	13	10	11	19
55	24	13	11	12	27	22	9	13	11	13	12	11	18
83	38	13	13	13	28	23	10	12	12	13	10	12	20
58	0	12	16	13	30	21	9	12	11	14	10	10	18
104	10	12	15	13	28	22	9	14	12	13	10	11	17
63	32	13	11	12	28	22	9	10	12	13	9	11	18
104	27	14	12	12	29	24	10	13	12	13	10	11	17
86	2	14	14	13	27	23	9	13	12	13	11	10	17
95	22	13	13	12	27	21	9	12	12	13	10	10	18
63	26	13	10	12	29	21	10	12	12	14	9	9	19
51	1	13	14	12	29	22	11	10	12	14	9	11	20
24	3	13	17	13	27	23	9	13	12	13	10	12	18
104	17	14	11	11	28	21	9	10	13	14	9	10	18
55	0	15	13	12	29	20	10	10	11	13	9	10	17
23	0	13	13	11	29	23	9	12	11	13	9	11	18
99	0	14	13	14	28	21	11	10	12	14	10	11	20
103	6	15	12	13	30	22	9	12	12	13	10	11	19
32	0	12	13	12	30	23	9	10	12	13	9	11	19
35	26	13	12	11	31	24	10	12	13	13	9	10	18
33	10	14	10	12	28	22	9	12	14	13	9	10	18
28	17	13	10	12	30	25	10	13	12	13	9	10	17
44	3	15	14	12	30	23	10	10	14	13	11	9	21
60	4	14	17	12	28	20	10	10	12	13	11	11	19
71	18	13	17	11	27	23	9	13	12	12	9	12	18
46	46	13	18	11	29	22	9	11	11	13	10	11	17
78	24	13	11	12	27	23	9	13	12	14	10	12	19
48	3	14	13	13	28	24	10	12	12	13	10	11	19
72	0	14	10	12	29	24	9	12	12	15	9	11	18
47	32	15	12	11	31	23	9	10	12	15	11	12	20
85	1	12	13	12	28	24	10	10	11	13	9	11	17
98	18	12	10	12	27	22	9	11	12	14	9	10	18
98	27	15	10	11	28	23	10	12	12	13	9	11	17
86	9	14	12	11	30	23	10	13	11	13	9	10	18
70	3	14	12	12	30	23	10	12	11	13	10	10	19
60	19	13	16	12	29	23	9	10	12	13	9	10	21
68	1	16	10	12	30	22	10	13	13	13	11	10	19
65	1	14	15	13	29	23	9	10	11	15	10	12	18
40	2	14	10	12	28	21	9	11	11	13	11	12	18
49	20	16	12	11	29	22	10	14	12	14	11	11	19
43	34	13	11	11	29	23	10	10	11	13	9	11	18
104	5	13	10	11	29	22	9	10	11	13	8	13	18
49	0	13	10	12	29	22	8	10	12	13	11	10	17
38	1	13	16	12	27	23	8	10	13	13	9	10	17
108	18	14	16	12	30	21	9	10	12	14	9	10	17
48	11	12	16	12	28	21	9	13	12	15	9	11	19
104	19	14	17	12	28	20	9	12	11	13	10	11	20
91	17	14	10	12	27	22	9	12	13	13	9	11	20
47	3	14	12	12	27	21	9	10	12	14	12	11	19
86	13	13	10	12	29	22	10	10	13	13	11	10	19
50	0	15	13	12	27	23	10	11	12	13	9	11	18
38	1	15	12	11	27	21	10	10	11	13	9	11	17
82	20	15	12	12	30	23	9	13	11	14	9	9	20
45	24	13	14	11	27	22	9	12	12	14	9	11	20
35	0	12	12	12	28	21	11	12	13	13	11	10	21
70	17	13	11	12	27	23	9	13	12	14	10	12	19
99	7	14	11	11	29	22	9	10	12	14	9	12	18
38	0	15	14	11	30	20	9	10	12	14	10	11	17
97	0	12	12	12	29	22	10	12	12	14	9	11	18
70	8	13	13	13	29	23	9	13	12	14	12	10	18
96	29	12	14	11	27	22	9	11	12	14	9	12	19
95	11	14	10	11	29	23	9	10	11	14	11	9	19
41	5	13	17	12	28	22	10	13	12	14	12	10	18
61	12	14	15	12	29	22	9	10	11	14	10	10	18
63	9	13	12	13	29	21	9	10	12	14	9	11	19
100	4	13	15	12	30	22	9	11	12	14	11	10	18
79	0	15	12	12	27	20	10	14	11	12	9	11	18
38	0	14	16	12	26	23	10	12	12	15	9	9	19
99	3	14	16	13	29	23	9	12	12	13	10	11	17
87	2	15	9	13	28	23	9	9	12	14	11	10	18
35	38	15	11	13	27	23	10	11	12	13	9	10	20
92	39	12	9	13	28	24	10	10	12	14	9	12	19
50	2	13	17	12	27	23	10	14	11	15	10	12	19
40	11	14	13	13	27	23	9	12	11	13	11	11	19
25	31	13	13	13	28	22	9	10	12	15	9	9	18
102	0	15	17	12	30	24	10	9	12	14	10	9	17
85	23	13	10	12	29	23	9	10	12	15	9	10	20
32	17	12	15	12	29	24	10	10	11	13	10	9	18
85	25	14	15	12	28	22	10	12	13	15	9	11	17
99	3	14	12	12	28	22	9	12	11	14	10	11	20
80	21	14	10	11	30	22	9	12	13	13	11	12	18
59	0	13	16	12	28	23	9	13	12	13	9	10	19
43	12	14	17	12	29	24	9	11	12	13	9	9	18
77	4	14	10	12	28	23	10	12	12	12	10	11	18
107	25	13	15	12	29	23	9	11	12	13	10	11	18
104	16	15	13	12	28	22	10	11	12	13	9	11	18
53	30	16	13	12	29	22	9	14	12	13	10	10	18
87	5	13	14	12	28	24	10	10	12	14	10	11	19
85	7	14	16	12	29	23	9	12	11	14	9	11	20
96	0	15	13	11	27	22	9	13	12	14	10	11	19
105	16	14	10	12	29	21	9	10	12	13	9	11	18
43	0	13	13	12	29	23	9	14	12	13	8	10	20
72	0	14	15	12	29	23	9	10	12	14	8	11	19
51	2	13	9	11	29	22	9	13	12	14	9	12	20
79	13	15	14	14	29	23	9	10	12	15	10	10	18
45	0	13	16	11	29	24	9	11	12	13	8	11	19
71	27	14	10	13	29	21	9	10	11	13	9	12	19
78	6	12	19	12	31	24	9	10	11	13	10	10	18
70	44	13	14	12	29	22	9	12	13	13	9	10	18
107	16	12	15	12	29	24	10	10	11	13	10	9	18
76	7	12	14	12	27	22	9	13	11	13	9	11	19
108	18	14	20	11	29	24	9	10	11	15	9	11	19
78	40	15	13	12	27	21	10	10	11	14	10	10	19
77	48	14	17	12	28	23	10	13	11	14	9	9	18
77	12	13	10	12	28	23	10	13	12	14	10	9	19
61	23	13	13	11	26	22	9	12	14	13	11	11	18
69	6	13	13	12	27	23	9	10	12	14	8	11	18
41	37	15	16	11	29	23	9	10	11	13	9	9	18
72	10	15	15	13	28	23	9	12	12	13	11	11	17
30	3	14	20	11	29	24	9	10	11	15	9	11	19
113	13	13	10	12	28	22	10	10	12	14	10	12	20
77	3	14	17	12	29	21	9	13	12	13	9	11	18
116	1	12	10	12	27	22	10	10	11	14	11	11	17
60	6	14	9	12	29	22	9	10	11	14	9	11	19
78	0	14	13	13	30	24	9	12	13	13	9	11	18
84	2	13	16	12	28	24	9	13	14	14	11	10	18
91	1	13	17	12	29	21	10	10	12	13	9	10	18
107	4	14	13	12	29	25	10	13	12	13	12	10	18
33	19	16	12	11	29	23	9	11	12	14	10	11	18
56	1	15	10	13	28	20	9	10	12	13	10	10	19
87	33	13	18	12	28	22	10	13	12	15	10	11	18
105	21	12	12	12	29	22	10	12	12	14	9	11	18
111	6	13	10	13	28	22	9	10	12	13	9	11	18
101	17	16	12	12	28	23	9	11	12	13	9	10	17
40	1	13	12	12	27	22	9	13	13	13	11	12	19
72	0	13	9	11	28	23	9	11	11	13	10	11	17
88	27	13	12	11	29	23	9	13	12	13	9	9	19
47	12	12	14	13	28	24	9	13	12	14	10	11	18
54	5	14	11	12	28	24	9	12	12	15	9	11	20
67	1	15	12	13	29	23	9	10	12	13	10	10	20
105	18	15	19	11	28	22	9	11	13	13	11	11	18
74	1	16	13	13	28	20	9	12	12	14	10	10	20
97	3	14	10	13	29	23	9	10	12	15	10	12	17
112	0	13	14	11	31	21	9	11	14	13	10	9	19
80	26	13	10	12	30	25	10	13	11	12	9	10	19
97	22	14	12	11	28	23	9	13	12	13	11	12	20
99	3	14	12	11	28	20	10	15	11	13	9	12	19
33	35	15	18	12	27	24	10	12	11	15	10	12	17
44	15	13	10	12	30	22	9	11	12	13	9	13	19
87	0	14	12	12	28	24	9	13	13	13	11	11	18
60	13	14	10	11	28	23	10	10	12	14	9	12	19
55	4	14	12	11	31	23	9	12	13	13	8	11	18
93	23	14	12	13	29	22	9	12	13	14	10	11	18
109	1	12	13	11	27	23	9	10	11	13	8	11	19
42	14	13	17	12	27	23	9	10	12	13	12	11	18
62	0	15	17	11	28	22	9	10	13	13	9	9	19
79	6	14	18	12	30	23	9	13	12	14	8	11	19
45	6	15	15	12	31	21	9	11	12	14	10	11	19
64	24	16	12	12	29	23	9	10	14	15	12	11	18
80	0	16	13	12	29	22	9	14	12	13	10	10	18
24	15	13	16	12	28	23	9	10	11	14	9	10	18
82	4	14	11	12	29	22	9	13	13	13	10	11	19
93	3	12	13	12	28	24	10	15	11	13	10	11	21
87	24	13	10	12	29	23	9	10	12	14	9	10	18
50	0	13	12	12	30	25	9	13	13	13	9	11	20
61	25	13	12	11	30	24	11	12	13	15	11	10	19
76	11	15	11	12	29	21	9	12	12	13	12	12	18
51	1	15	13	11	27	24	8	10	11	15	10	9	18
73	10	13	9	11	29	23	10	10	12	13	9	11	20
27	0	14	14	11	28	23	9	12	12	13	9	11	18
98	11	14	12	11	29	22	9	10	13	15	9	10	19
107	19	14	11	12	26	24	10	12	11	15	10	10	17
43	1	15	12	12	28	23	9	10	12	13	9	10	18
83	6	14	13	11	29	22	9	12	12	14	11	10	19
82	25	14	14	12	29	22	9	13	12	14	9	11	19
69	5	13	13	12	29	23	9	12	12	14	8	10	20
72	2	14	13	11	29	22	9	10	12	14	9	12	18
89	9	13	9	11	29	23	10	10	12	13	9	11	20
101	9	14	17	13	28	24	9	10	12	13	9	9	18
44	0	14	11	11	27	24	9	10	10	14	9	11	18
95	9	13	12	12	27	24	9	11	13	15	11	11	17
109	25	14	11	12	27	23	9	10	12	13	9	12	19
73	23	15	11	12	30	22	9	12	11	14	9	9	18
68	19	15	10	12	29	23	9	12	13	15	10	11	18
89	3	15	11	11	28	22	9	11	11	14	11	11	18
48	9	14	12	12	29	22	10	10	12	14	10	9	18
107	21	14	16	12	29	23	10	10	12	13	9	11	17
90	8	12	12	13	28	22	9	13	11	15	9	11	18
39	7	15	15	13	28	20	9	10	12	13	9	10	19
88	25	15	9	12	29	23	9	10	14	14	9	10	19
48	12	14	13	11	27	23	10	10	12	14	9	11	17
101	0	13	19	13	29	21	9	13	12	13	10	11	18
39	2	16	14	14	28	20	9	12	12	13	8	9	19
42	30	12	14	11	28	23	9	15	12	15	10	10	19
103	39	14	13	12	30	23	9	13	11	13	10	11	19
86	31	13	11	12	28	23	10	10	11	14	9	10	18
98	4	14	12	13	26	24	10	10	12	15	9	10	17
52	2	13	15	11	27	24	9	10	12	13	10	10	19
32	4	13	14	12	27	22	10	12	11	13	10	9	18
71	0	14	12	12	29	23	10	12	13	15	10	10	19
69	26	14	14	12	28	20	9	12	12	13	9	10	20
91	3	12	17	11	31	21	9	13	11	13	9	11	18
86	17	12	15	12	30	23	9	10	13	14	9	10	19
108	2	13	17	12	29	23	10	12	12	13	10	9	19
90	18	12	14	12	31	22	9	10	12	13	11	10	17
48	2	13	15	12	26	24	10	13	12	15	9	11	20
98	12	14	13	11	29	22	10	10	11	13	9	10	19
35	0	14	10	12	29	24	9	10	11	14	9	10	19
46	5	13	13	13	28	22	9	10	12	15	9	9	18
46	21	14	13	13	30	23	10	13	12	13	12	12	19
104	16	15	16	11	27	23	10	12	12	13	9	11	18
97	16	15	15	13	28	23	10	12	12	15	10	12	18
94	15	12	11	12	27	24	9	13	12	13	10	12	18
66	12	13	10	12	25	23	8	12	12	13	9	11	20
80	40	13	12	12	29	25	10	10	11	13	10	11	18
106	5	14	17	13	28	25	9	12	12	15	10	11	18
106	16	14	12	12	30	21	10	13	12	13	9	13	18
70	7	13	12	11	28	23	9	12	12	13	9	12	19
74	11	13	12	12	28	22	9	12	11	13	9	11	18
87	7	14	11	12	27	22	9	10	11	14	11	10	18
105	14	15	11	12	27	24	10	10	12	13	10	10	18
113	35	15	10	12	27	21	10	10	12	13	9	12	18
96	14	13	14	11	30	21	9	10	11	14	9	10	19
31	13	13	14	13	29	23	9	10	11	14	9	9	19
43	0	15	17	12	28	24	9	10	13	14	10	10	18
73	3	12	14	12	28	22	10	10	12	13	10	10	18
32	0	12	11	12	29	22	9	10	10	15	9	9	18
43	28	14	16	13	29	22	9	12	11	13	9	12	18
77	20	13	11	12	27	24	9	10	11	14	9	9	19
46	6	14	13	13	30	22	9	10	13	14	9	11	17
100	21	14	14	13	30	20	9	13	12	14	9	11	18
111	26	15	17	12	29	23	10	12	12	14	9	11	17
94	1	13	16	12	29	23	9	10	12	13	9	10	21
64	3	12	11	11	29	23	8	12	13	13	9	11	20
72	2	13	10	11	29	24	9	14	11	13	9	11	19
46	0	15	13	11	27	22	9	12	12	13	9	10	18
116	23	12	12	12	30	21	9	11	13	15	10	11	17
27	6	14	13	11	27	22	9	12	13	13	8	11	19
87	3	12	14	11	27	22	9	11	12	14	9	12	19
74	3	14	10	12	27	23	9	12	11	13	9	12	19
54	5	15	13	13	28	22	10	13	13	14	11	12	18
37	1	14	10	13	28	23	9	12	12	13	8	12	18
41	3	15	12	12	31	25	9	10	13	13	9	11	20
47	10	16	12	12	27	23	10	12	12	14	9	10	17
43	1	13	14	11	28	22	10	12	12	13	9	11	19
78	17	13	17	12	30	20	9	12	12	13	8	9	18
42	0	12	11	13	27	23	10	10	12	14	9	10	19
70	0	14	16	12	32	23	8	12	12	13	11	9	17
106	0	12	13	13	28	23	9	13	12	14	8	9	19
48	11	14	10	12	27	22	9	13	13	15	10	10	19
75	4	14	14	12	27	23	9	12	13	13	9	11	19
68	1	14	18	12	29	23	10	13	12	13	11	10	17
61	6	15	15	12	31	21	9	11	12	14	10	11	19
110	33	13	13	12	27	23	9	13	12	13	9	10	17
107	36	14	10	12	28	22	10	13	11	14	9	11	18
101	6	15	12	11	28	23	10	13	12	15	10	12	19
75	6	13	17	12	29	23	9	10	12	13	8	10	19
57	21	14	21	12	28	24	9	12	12	13	9	12	20
71	17	14	12	12	29	25	9	10	12	13	9	11	19
40	3	14	13	12	29	24	10	12	12	13	10	13	19
44	3	13	15	13	29	21	9	10	12	14	10	9	18
29	33	14	10	11	28	22	9	10	11	13	9	10	19
105	6	12	16	13	27	24	11	12	11	14	9	10	20
44	23	16	17	14	29	23	10	13	12	13	11	11	16
66	5	12	10	11	28	24	9	12	12	13	11	10	18
103	5	14	13	12	29	23	9	12	11	13	8	11	17
70	5	14	12	12	29	23	10	10	12	14	11	10	17
103	34	15	10	11	26	22	9	12	12	14	9	11	17
47	9	13	17	11	30	22	10	10	11	13	9	12	17
110	2	13	10	12	29	22	8	10	12	13	11	10	17
81	6	14	15	12	27	22	9	13	13	15	9	11	18
69	1	14	10	12	28	23	9	12	12	14	10	10	18
36	9	16	18	12	28	21	9	12	11	13	10	10	20
95	1	13	10	12	29	21	8	12	14	13	9	12	19
47	6	15	10	12	28	22	10	10	14	13	9	11	20
94	6	14	13	12	30	23	9	10	12	14	9	10	21
31	0	12	13	12	27	23	8	12	12	13	9	12	20
112	28	14	14	12	28	23	10	10	12	14	9	13	18
53	7	14	13	11	27	23	10	12	12	13	9	10	19
83	1	13	20	12	29	24	10	11	12	14	12	10	19
100	10	14	13	13	28	21	9	9	12	13	9	11	19
82	1	12	13	12	29	22	9	14	12	13	10	10	20
107	3	13	16	13	28	23	8	10	11	13	8	11	18
42	29	14	12	12	28	22	9	9	12	14	9	11	17
48	0	13	12	13	28	24	9	11	12	13	9	11	19
109	1	14	14	13	29	20	9	10	12	13	11	10	18
97	2	13	12	12	29	22	9	13	12	13	11	10	19
104	20	13	13	11	29	23	9	12	12	13	9	9	17
70	0	14	14	10	30	24	9	10	12	15	11	11	19
83	0	16	10	12	30	23	8	13	12	13	9	11	17
85	1	14	10	11	29	23	9	10	11	14	11	9	19
38	12	14	13	12	29	23	10	11	12	14	11	9	20
113	0	13	15	12	29	23	9	10	11	14	10	10	18
44	25	15	13	12	29	24	9	10	13	14	9	10	17
107	12	12	10	12	28	23	9	10	12	14	9	9	19
53	25	15	13	13	29	22	10	12	11	13	11	10	19
46	36	14	11	12	30	23	10	10	13	14	9	9	19
51	34	13	11	13	28	21	9	13	13	13	9	11	18
98	0	13	17	13	28	21	9	11	12	14	8	10	16
33	39	13	15	12	29	24	9	12	11	14	9	11	19
72	6	16	13	12	28	22	10	10	11	13	9	10	20
93	11	13	12	12	29	25	10	10	11	13	10	11	18
78	46	12	11	11	28	23	9	12	12	13	8	9	17
75	8	14	10	11	26	23	9	11	12	13	11	9	18
76	12	14	11	11	29	24	9	10	12	14	9	9	21
60	16	12	14	12	27	24	9	13	12	14	9	9	17
70	21	14	17	13	28	25	9	12	12	15	10	11	18
83	0	15	12	11	29	22	10	10	12	14	10	11	16
65	1	13	13	12	30	22	9	10	11	14	10	9	19
52	12	14	13	11	29	22	11	13	12	14	9	10	20
84	9	14	13	12	29	23	9	12	13	13	9	10	18
77	31	14	13	11	29	20	9	12	11	13	9	10	20
47	9	15	19	11	28	24	10	10	13	13	9	10	18
52	27	14	13	13	30	24	9	12	13	13	9	11	18
52	4	12	12	11	26	23	10	10	11	13	9	9	19
104	6	14	19	12	28	23	9	10	14	14	9	13	18
37	25	13	10	12	29	21	10	12	11	13	9	10	19
83	17	16	14	11	31	25	11	11	11	13	11	10	19
83	14	16	10	13	28	22	9	11	12	13	12	9	18
78	2	15	13	11	28	23	8	11	11	12	9	10	17
66	2	16	16	12	30	22	9	12	12	14	9	10	18
86	21	15	10	11	28	22	8	10	12	14	9	10	17
55	4	15	12	11	29	22	9	10	12	13	10	11	18
64	16	14	10	12	28	22	10	10	11	14	11	12	18
56	9	16	13	12	29	22	9	14	12	13	10	10	18
70	22	13	16	11	29	24	10	10	10	13	9	11	18
99	21	14	12	12	28	22	9	12	12	14	9	13	18
84	22	13	17	13	28	23	9	12	11	14	10	11	18
20	8	12	10	11	27	23	9	12	12	14	11	10	20
46	1	16	12	12	28	22	9	13	12	15	10	11	18
42	0	14	17	12	27	23	10	14	12	13	9	10	19
40	18	14	13	13	28	24	10	10	13	15	9	11	16
98	3	13	12	13	28	24	10	12	11	14	11	13	18
107	1	14	17	13	28	24	10	10	13	14	11	11	19
58	0	12	11	11	28	22	9	12	12	13	10	10	18
64	45	13	13	11	28	23	9	10	11	14	9	11	20
90	2	14	17	12	28	23	10	13	11	14	9	9	18
74	4	14	20	12	27	23	10	10	12	13	11	10	18
86	0	15	12	11	27	23	10	12	12	13	9	12	18
37	0	13	11	12	27	24	9	10	11	14	9	9	19
63	1	16	11	11	27	23	9	10	12	14	9	10	18
88	29	12	20	12	30	22	9	10	12	13	10	10	17
54	36	14	16	12	29	22	9	10	13	15	10	11	18
107	14	13	18	12	28	24	10	13	12	13	9	11	18
76	27	14	14	12	29	22	9	13	12	13	10	10	20
99	0	13	10	12	28	21	9	10	12	13	9	11	17
40	6	14	16	12	29	21	9	13	12	13	11	10	19
83	0	14	11	12	29	22	9	10	12	13	10	11	16
72	8	14	14	12	30	22	9	12	12	13	8	9	18
48	31	13	10	13	28	22	8	15	12	13	9	11	17
52	5	15	16	11	30	22	9	10	12	14	9	12	20
59	0	14	15	11	28	23	9	12	12	15	8	10	19
78	1	13	12	12	28	21	9	10	13	13	10	11	17
76	26	15	15	11	27	23	10	10	12	14	9	11	21
64	1	14	14	12	28	23	9	12	12	14	9	10	18
70	8	13	10	12	30	25	10	13	12	13	9	10	17
81	5	13	12	13	29	21	9	13	11	13	9	12	18
48	0	15	16	11	27	23	10	12	12	14	9	10	19
81	2	12	12	11	28	21	9	10	13	14	12	12	19
47	14	16	13	11	30	21	9	13	12	13	11	10	20
25	19	15	11	12	27	24	9	12	12	13	9	12	18
54	10	13	10	12	28	22	8	12	12	13	9	11	19
54	33	14	10	12	29	23	9	12	12	13	10	10	19
69	0	14	15	12	29	21	9	11	11	13	8	12	17
51	7	14	17	11	28	21	9	13	12	12	8	10	19
68	3	13	15	11	28	22	10	12	12	15	9	12	19
54	2	13	15	12	29	22	10	10	11	15	9	10	20
60	0	13	18	11	30	23	8	12	14	14	9	11	18
103	3	15	17	12	29	24	10	10	11	14	9	11	18
78	0	13	16	11	28	23	11	10	12	13	9	10	19
72	25	12	14	13	28	24	9	15	11	13	11	10	20
70	28	14	9	12	28	23	9	10	12	13	11	11	18
113	3	13	13	11	28	23	9	13	12	15	10	10	18
57	2	12	16	13	29	23	9	12	12	14	11	10	17
72	9	13	11	13	27	22	9	10	11	14	9	10	19
96	34	13	13	12	29	22	9	10	13	13	8	11	18
70	43	16	13	12	29	23	9	10	11	13	9	11	19
82	5	13	9	11	27	23	9	10	12	13	11	11	17
82	12	13	15	13	28	21	9	12	12	13	9	10	19
28	21	14	9	13	29	24	8	14	12	15	9	11	19
60	1	13	12	11	29	23	10	12	11	13	9	10	18
100	8	14	12	12	29	23	9	12	13	15	8	10	19
64	3	13	14	11	29	24	9	12	11	14	9	10	20
109	22	14	11	11	29	23	9	10	12	13	9	10	19
104	9	13	14	12	27	22	10	12	12	13	10	12	18
98	11	13	12	12	30	22	10	13	11	15	9	10	18
52	38	13	12	12	30	23	9	11	11	14	9	11	19
65	25	14	10	11	29	24	10	13	13	13	10	9	18
99	0	14	16	12	28	23	10	12	11	13	9	12	19
67	8	16	11	12	30	23	9	10	11	13	9	10	18
106	9	14	13	11	29	23	9	10	12	12	9	10	20
73	14	13	16	12	27	22	10	12	13	14	9	11	18
41	0	14	12	12	27	24	10	10	13	13	10	12	19
65	19	13	15	13	27	23	9	10	12	13	10	11	20
98	12	12	16	11	29	23	10	10	12	14	10	11	17
66	1	13	15	12	27	23	10	10	12	12	9	10	20
58	7	13	16	12	28	21	9	10	12	15	9	11	19
114	2	14	12	11	28	23	9	10	12	14	9	13	19
45	24	14	16	14	26	22	11	13	11	14	9	11	19
47	1	13	13	12	27	21	9	12	12	13	10	10	18
101	0	15	13	11	30	25	9	12	11	13	9	11	18
37	26	13	13	12	29	22	9	13	12	14	9	10	19
52	0	13	17	12	28	22	9	12	11	13	12	11	19
52	7	14	20	11	29	22	10	10	12	13	10	12	18
94	3	13	14	12	27	21	9	10	12	14	10	12	17
112	1	12	11	12	27	24	9	13	12	13	10	12	18
46	5	14	12	12	28	22	9	12	12	12	9	13	18
87	10	15	16	12	28	23	10	11	11	15	11	11	19
33	0	14	15	13	28	22	9	12	12	14	9	11	17
80	49	13	13	11	27	24	9	10	13	13	11	13	18
83	0	13	20	11	28	24	9	13	12	13	9	10	19
102	4	13	10	11	29	22	9	10	11	13	8	13	18
112	0	12	14	11	28	23	9	10	12	14	10	11	19
41	1	13	15	12	26	20	9	10	11	13	10	11	20
64	17	14	15	12	30	22	9	12	13	13	10	9	18
70	21	13	10	12	27	21	9	10	11	14	8	12	16
75	4	15	12	11	29	22	10	10	12	14	10	11	16
84	9	13	15	11	29	23	10	10	12	13	11	11	18
84	25	15	17	12	30	24	10	9	12	14	10	9	17
24	31	13	14	12	27	24	9	12	11	13	9	9	19
38	5	14	17	12	28	20	10	10	12	13	11	11	19
39	9	15	13	11	28	22	8	11	12	13	9	10	17
42	1	14	11	12	29	22	9	13	13	13	10	11	19
40	0	13	13	12	29	24	9	10	12	14	9	11	19
54	4	13	16	11	29	24	10	10	12	13	11	11	20
25	0	13	15	12	31	24	9	10	12	13	9	11	19
31	0	14	17	12	28	23	10	13	11	14	9	9	18
73	19	13	17	12	27	22	8	10	11	13	9	9	18
93	4	14	10	11	28	23	9	15	13	15	9	11	17
62	3	14	10	12	29	22	9	10	12	13	9	12	18
73	6	14	16	12	28	21	9	13	12	13	9	10	17
26	9	14	10	13	28	20	10	13	12	13	8	12	18
48	25	16	9	12	29	22	9	10	13	14	11	11	19
47	1	14	17	13	30	23	9	12	11	14	10	10	17
58	4	14	12	11	26	22	10	13	13	13	9	14	16
27	2	14	13	13	27	21	10	11	11	14	9	11	16
80	1	14	12	12	28	23	9	12	12	15	11	9	19
58	4	13	13	13	28	22	9	12	12	13	10	13	19
44	0	15	13	12	31	23	9	11	13	15	9	12	19
103	5	13	10	12	29	23	9	12	12	13	9	10	19
105	2	13	11	12	29	23	10	12	11	13	9	9	19
84	3	12	12	13	27	24	9	10	12	14	11	11	19
74	37	13	15	12	28	23	9	10	12	13	9	11	18
74	0	13	10	11	28	22	10	12	12	13	12	10	18
50	35	15	15	13	28	20	9	10	11	15	11	11	17
62	15	15	13	12	27	23	10	11	12	13	9	11	18
86	0	14	11	11	29	20	8	12	11	13	10	9	18
73	46	13	18	11	29	22	9	11	11	13	10	11	17
93	5	13	12	12	29	22	9	10	12	13	8	10	19
57	19	13	20	12	31	23	10	10	12	15	10	11	19
92	6	14	12	12	30	24	9	10	14	13	8	10	18
65	1	16	14	13	29	24	10	13	11	13	10	10	18
101	12	15	13	12	28	23	9	12	12	13	9	10	19
93	0	13	13	11	28	23	9	13	12	13	9	9	18
93	0	14	10	12	27	22	9	10	12	14	10	9	18
38	44	15	14	12	28	22	9	9	12	13	12	9	20
28	0	12	13	11	28	22	10	10	12	13	11	11	18
38	11	13	19	12	28	23	9	10	12	14	10	11	19
43	3	15	12	11	27	21	10	10	11	13	9	11	17
74	9	15	16	13	31	23	9	11	12	13	8	12	19
38	1	14	15	11	30	23	9	12	12	14	9	9	16
49	13	14	13	12	28	23	9	10	12	15	11	9	18
98	7	14	17	12	28	22	10	13	13	14	10	9	20
103	18	14	10	11	29	23	9	10	11	14	11	9	19
60	31	13	9	12	29	23	10	13	11	13	8	11	18
103	26	14	19	11	28	21	10	15	11	14	11	12	18
107	28	13	13	12	28	23	10	13	12	14	11	11	19
57	1	12	13	12	28	22	9	12	11	13	9	11	18
90	33	14	10	12	30	22	9	10	12	14	10	11	18
86	36	13	15	11	29	23	10	10	12	13	11	11	18
78	0	13	12	12	29	24	9	12	14	13	9	10	19
