# Supplementary material for: Using game theory to thwart multistage privacy intrusions when sharing data
Source: Sci Adv. 2021 Dec 10;7(50):eabe9986. doi: 10.1126/sciadv.abe9986 (PMC8664254; doi:10.1126/sciadv.abe9986)
Supplement: Supplementary file 2 — Data S1 [file sciadv.abe9986_data_s1.zip › sciadv.abe9986_data_s1/DemoKAnonymization/exp/2058/data/target_data/i68.csv]

YOB	State	STR1	STR2	STR3	STR4	STR5	STR6	STR7	STR8	STR9	STR10	STR11	STR12
63	0	12	17	11	26	23	9	13	12	14	10	10	18
35	20	12	14	11	27	22	9	11	12	14	9	12	19
96	29	13	17	11	28	23	9	14	11	13	9	10	18
78	7	13	16	12	27	21	9	9	12	15	9	11	20
53	6	13	14	12	27	22	9	12	11	13	11	12	20
102	25	15	12	11	28	24	10	10	12	13	8	11	19
47	32	14	14	12	28	22	10	10	12	14	9	10	19
91	14	13	15	11	27	21	10	10	12	13	10	11	20
77	5	14	10	13	29	22	10	11	12	12	9	10	18
45	41	14	16	12	26	23	10	10	11	14	9	10	19
99	22	12	15	11	29	23	8	11	11	14	9	11	17
43	18	12	14	12	31	22	9	10	12	13	11	10	17
62	4	14	11	13	28	20	9	10	12	14	11	11	20
52	3	14	11	12	27	22	10	13	12	13	11	11	17
34	0	15	17	12	29	23	9	10	13	14	10	10	19
75	1	13	15	11	27	22	10	13	13	13	8	12	18
49	28	16	20	11	29	22	10	13	11	14	8	10	18
54	8	14	13	12	29	21	9	15	11	13	10	10	18
39	11	14	12	11	27	23	11	10	12	13	10	10	18
87	38	14	11	13	28	23	9	12	12	14	10	11	20
107	4	14	16	11	29	23	9	12	12	13	10	10	20
92	22	14	13	11	29	20	9	12	11	13	9	10	20
38	0	13	16	11	28	23	9	11	12	13	12	11	19
75	28	13	10	12	27	21	9	10	11	14	8	12	16
102	1	14	17	12	27	22	9	9	13	14	8	11	19
41	13	12	11	12	28	22	9	11	11	14	9	9	19
99	8	14	12	12	29	23	9	12	12	13	9	9	19
109	26	15	15	12	30	21	10	10	11	14	10	13	18
52	12	13	12	13	29	22	9	13	11	14	8	9	20
79	4	12	18	13	29	23	9	12	12	14	8	11	19
52	8	13	18	12	28	22	9	12	11	13	12	11	19
42	10	14	14	12	30	24	9	10	12	13	10	11	17
35	2	15	11	11	29	23	9	12	11	14	8	10	18
42	26	15	10	13	29	21	9	13	11	14	9	11	18
59	6	14	12	11	28	22	9	10	12	13	9	10	20
116	11	15	17	12	31	20	9	13	11	14	12	9	18
93	18	13	12	13	28	21	8	9	12	15	9	10	19
97	1	14	18	12	28	23	9	10	12	13	9	11	17
70	5	15	12	11	29	22	9	10	12	13	10	11	18
91	23	15	12	12	29	23	9	9	12	14	11	10	18
64	1	13	10	12	27	23	9	9	12	14	9	11	19
92	0	12	13	11	28	24	10	13	12	13	9	11	18
39	2	14	12	12	29	22	9	10	11	13	9	11	17
105	4	13	12	11	31	24	9	10	11	13	9	11	17
68	0	13	14	12	31	21	9	12	12	15	10	10	18
47	1	14	12	12	30	23	10	12	11	13	10	10	19
59	9	12	14	12	31	22	9	10	12	13	11	10	17
60	29	14	12	11	28	22	9	12	11	14	10	11	18
51	5	12	10	13	29	23	8	13	11	13	9	11	20
86	1	14	11	12	27	25	9	10	12	13	9	12	19
111	0	12	13	11	29	21	9	12	13	13	9	11	17
64	1	16	14	12	30	24	9	12	11	13	9	10	20
82	6	13	13	11	27	22	9	10	12	13	10	11	20
61	14	13	13	12	27	23	9	10	11	14	11	10	17
63	1	14	13	12	28	24	11	10	12	15	10	13	20
114	5	13	10	12	28	22	9	12	12	13	8	11	19
49	14	13	14	11	26	22	9	10	12	13	9	10	18
98	0	14	11	11	27	24	10	12	12	13	10	10	19
79	1	15	11	13	29	20	10	12	11	14	11	12	18
56	9	15	11	12	27	23	9	10	13	13	8	11	19
60	4	14	15	11	28	23	10	10	12	13	9	11	17
57	3	13	12	12	30	25	9	13	13	13	9	11	20
115	29	15	13	13	27	23	10	10	11	15	8	11	19
88	1	14	11	12	28	23	9	10	11	13	9	10	19
72	1	13	10	12	28	23	9	10	12	13	11	9	18
73	3	13	16	12	27	23	9	10	13	13	9	10	17
31	0	14	15	12	28	22	9	10	12	14	11	10	19
88	3	12	12	11	30	21	9	12	11	14	10	11	19
91	5	13	13	12	28	20	9	12	11	13	9	10	17
24	1	13	10	11	27	22	9	10	11	14	9	9	18
61	1	14	13	11	29	22	8	10	12	15	10	10	19
65	35	13	12	12	30	22	10	10	12	13	11	11	18
104	49	14	12	11	29	22	9	14	12	13	11	11	18
50	13	15	11	11	26	22	10	10	12	15	9	9	20
87	0	14	15	12	29	23	9	13	13	13	9	10	17
65	5	12	11	12	27	23	8	13	12	14	11	12	17
87	5	15	10	12	29	23	9	10	14	14	9	10	19
28	1	14	12	13	29	24	8	11	12	13	10	10	19
45	6	14	9	13	29	24	8	14	12	15	9	11	19
25	12	13	12	12	29	21	9	12	12	13	9	11	17
42	22	14	13	13	28	22	9	10	12	13	10	10	19
82	11	13	13	12	31	23	9	13	12	13	10	14	16
45	0	14	13	12	29	22	10	13	12	15	10	11	17
42	18	14	12	12	28	23	9	12	11	13	10	11	20
36	0	15	12	11	27	22	9	13	12	14	10	11	18
48	3	13	13	11	28	24	10	11	12	14	10	10	18
48	10	15	19	12	30	21	9	12	13	13	9	12	19
45	29	15	10	12	29	22	9	12	12	13	9	11	18
118	24	14	11	11	30	23	10	13	11	13	9	10	19
46	17	14	18	12	29	23	9	12	11	13	8	11	19
74	3	14	10	13	27	24	10	12	11	13	9	10	18
113	19	15	13	12	29	23	9	10	11	13	11	12	18
104	1	15	14	11	29	21	10	10	12	14	8	11	18
46	11	15	15	11	28	21	9	10	12	14	10	10	19
44	15	14	10	13	30	23	9	10	12	14	9	12	18
41	13	13	11	12	29	22	10	12	12	13	10	10	18
70	19	14	10	12	26	22	10	10	13	15	11	10	19
83	29	15	11	11	29	24	9	13	11	14	10	12	19
50	2	13	12	11	27	22	9	13	11	14	11	11	19
88	3	13	11	13	29	24	9	10	11	14	11	11	18
49	8	14	14	11	26	22	9	12	12	15	9	10	19
101	5	13	13	11	28	23	10	11	11	14	9	9	20
73	2	12	17	11	30	23	9	10	11	13	9	11	18
38	0	15	10	13	29	20	9	13	12	13	10	10	20
81	48	13	15	11	28	23	9	12	13	13	10	11	18
106	13	14	19	11	29	23	9	11	12	13	10	12	18
38	8	14	11	12	27	22	9	10	11	14	11	10	18
72	20	13	13	13	29	21	10	10	12	13	9	11	18
104	35	14	12	11	29	24	11	10	12	14	10	10	18
67	2	14	12	11	29	24	10	12	12	14	8	11	20
89	5	14	11	11	27	24	9	12	11	14	9	10	18
87	5	15	11	12	27	22	10	13	11	15	9	11	18
85	21	12	14	11	29	23	9	12	12	13	11	13	18
68	21	13	10	13	27	24	9	10	12	13	10	11	19
83	13	15	15	12	29	24	9	10	12	14	9	10	18
40	14	14	19	12	27	22	9	13	12	14	11	10	18
107	5	13	13	12	27	25	9	12	12	13	11	10	19
45	0	13	11	12	29	23	10	10	11	14	10	11	19
69	10	15	14	11	28	23	7	13	12	14	10	11	17
103	5	13	20	13	30	24	10	13	11	14	8	12	19
100	0	13	12	12	28	23	10	13	12	13	8	11	18
61	4	15	13	12	30	23	9	10	11	14	9	10	19
101	10	13	13	12	27	24	9	10	13	13	9	11	19
94	2	12	17	12	30	23	9	11	12	13	9	12	20
61	25	15	16	11	29	23	9	10	11	13	9	9	18
98	1	12	14	11	27	23	9	12	12	15	9	11	19
75	0	14	13	12	28	24	10	10	12	15	10	12	20
100	12	13	10	12	27	22	11	12	13	13	9	10	16
77	3	14	15	12	28	21	10	12	12	14	11	10	18
72	16	14	13	13	30	23	10	13	11	13	12	12	19
49	15	12	14	11	27	22	9	11	12	14	9	12	19
48	1	13	10	13	29	24	10	10	13	13	10	11	17
83	8	14	12	11	28	21	9	10	12	15	10	13	17
109	0	14	12	12	29	22	10	11	12	14	9	10	18
33	6	13	10	12	29	23	9	10	13	14	8	10	19
39	29	15	10	12	28	23	8	11	11	13	9	10	18
111	0	14	10	13	29	23	10	10	11	14	9	10	19
81	45	14	18	12	29	23	10	13	12	13	11	10	17
52	19	13	12	11	31	24	9	10	12	13	9	11	17
59	4	12	16	12	28	21	9	13	12	15	9	11	19
61	23	13	10	12	28	23	9	12	12	13	9	10	18
76	33	15	11	12	27	24	10	10	12	13	10	10	18
65	19	13	10	12	28	21	9	11	13	14	10	11	18
48	0	13	14	12	28	22	9	12	11	13	10	11	18
72	13	15	12	12	30	22	9	12	12	13	9	11	18
77	1	15	10	12	28	22	10	10	14	13	9	11	20
43	6	14	16	13	29	22	9	10	13	12	10	11	20
112	33	14	11	12	26	24	10	12	11	15	10	10	17
48	16	12	12	11	26	23	10	10	11	13	9	9	19
45	50	13	12	12	28	22	9	12	12	13	8	9	19
42	33	14	11	12	28	21	8	10	11	14	10	12	19
43	21	13	15	11	29	22	9	12	12	13	10	11	17
79	3	13	15	12	27	23	9	13	11	15	10	11	17
80	1	14	11	11	29	23	9	10	12	13	9	10	19
92	4	16	14	13	29	24	10	13	11	13	10	10	18
78	11	13	14	11	29	24	10	12	13	13	10	10	18
100	13	12	10	13	27	22	9	12	13	15	11	10	16
112	18	12	10	13	29	23	8	13	11	13	9	11	20
60	27	14	10	12	30	22	9	10	14	14	10	11	20
104	3	13	11	12	28	23	9	12	11	13	11	9	17
95	0	13	18	11	29	22	10	10	11	13	10	11	18
89	0	13	20	12	30	22	10	12	12	15	9	12	19
99	25	12	18	12	31	22	9	12	12	13	10	9	19
46	24	14	13	13	27	22	9	10	12	14	8	10	20
85	17	13	10	13	28	22	9	13	12	14	10	11	19
79	16	13	15	11	28	23	9	12	12	13	10	11	20
89	30	14	13	14	28	21	11	10	12	14	10	11	20
101	4	13	17	12	28	22	10	10	12	13	10	10	18
100	5	13	10	12	28	23	9	10	12	13	10	9	16
52	1	16	16	11	31	23	9	10	11	13	10	9	17
45	10	13	14	11	29	22	10	10	12	15	9	10	21
60	1	13	15	11	28	23	9	10	13	13	11	11	18
48	0	12	12	12	29	23	10	11	12	13	9	11	17
103	0	15	17	12	27	23	8	12	13	14	9	12	20
76	24	12	12	11	30	23	8	12	13	13	11	10	17
42	33	13	10	13	28	23	9	11	12	13	9	10	17
88	2	12	12	12	30	20	10	10	12	14	11	11	19
83	28	13	10	13	30	23	9	10	13	15	10	9	20
80	3	15	20	11	27	23	10	12	13	13	10	11	20
92	3	14	12	12	30	23	9	10	11	15	10	12	18
57	0	13	10	11	28	21	10	13	13	14	8	13	18
78	12	13	13	12	28	21	10	12	11	13	11	10	18
100	2	14	12	11	27	24	9	12	12	13	10	11	18
76	9	14	10	12	29	23	9	10	12	13	9	10	19
93	25	13	10	12	28	21	9	10	11	13	8	9	18
63	3	13	10	11	29	22	9	10	11	13	8	13	18
77	2	13	13	11	27	24	10	10	11	13	8	11	18
68	15	13	9	13	29	22	9	11	12	13	10	11	19
31	23	13	15	12	30	22	9	11	12	14	11	10	18
106	4	16	10	12	25	24	9	13	12	13	9	11	19
53	4	14	9	11	27	23	9	12	12	15	9	11	17
60	2	14	13	13	28	22	9	10	12	13	10	9	19
57	1	16	16	11	30	23	9	10	11	13	10	9	17
65	24	13	13	12	27	23	9	13	11	13	11	10	17
101	14	13	14	12	29	24	9	10	14	14	9	9	18
48	1	15	10	12	28	22	9	15	12	14	11	11	19
100	28	15	13	13	28	22	9	13	12	14	9	12	19
104	12	16	10	11	29	21	9	13	12	13	9	11	19
86	14	14	13	11	28	23	9	10	11	13	9	11	19
71	5	15	10	11	27	21	9	10	11	14	10	13	17
95	0	13	15	12	28	22	9	10	12	14	10	9	19
71	12	14	11	13	28	23	9	13	12	13	9	11	18
98	0	12	12	12	31	23	9	12	11	13	11	9	19
42	16	15	11	12	28	21	9	13	11	13	9	10	18
93	24	13	16	12	27	23	9	12	12	14	10	10	20
61	9	15	17	12	29	23	9	10	13	14	10	10	19
109	9	13	10	12	28	23	9	12	12	14	9	10	18
110	8	15	14	11	27	23	9	10	13	13	9	10	18
72	3	13	9	12	28	24	9	12	11	14	10	11	19
47	7	13	18	11	29	23	9	14	11	13	9	9	18
77	20	13	17	13	28	21	9	10	12	13	10	12	19
70	0	12	10	11	28	22	8	10	13	14	9	10	18
92	9	14	11	12	27	23	9	9	12	13	9	10	19
99	11	15	12	11	28	23	9	10	12	13	10	11	19
102	13	16	13	11	28	24	9	13	12	14	11	12	17
42	1	15	17	13	27	25	10	12	12	13	10	10	20
106	2	13	13	13	28	23	9	12	12	15	10	10	19
57	12	13	10	13	27	24	9	12	12	13	9	12	18
100	3	12	10	13	27	23	9	12	12	15	9	12	18
45	16	13	14	11	27	21	9	10	12	14	10	11	18
75	6	13	17	13	28	23	9	10	14	15	9	11	18
37	16	13	10	13	30	23	9	10	12	14	10	10	17
101	14	13	16	12	27	21	9	10	11	13	9	10	19
93	6	16	16	12	30	22	9	12	12	14	9	10	18
41	0	14	15	11	30	23	9	12	11	13	9	12	19
68	29	13	15	12	29	23	8	10	12	13	9	10	19
45	36	13	15	12	26	20	9	10	11	13	10	11	20
74	17	14	13	12	27	22	10	12	13	13	9	10	18
23	20	13	10	13	27	24	9	12	12	13	9	12	18
17	0	13	10	13	28	23	9	11	12	13	9	10	17
48	35	15	10	14	28	23	9	12	12	13	9	11	18
78	23	14	14	13	28	23	10	12	12	13	11	11	17
41	6	13	10	14	30	24	9	10	12	13	10	11	19
97	5	16	10	12	27	22	9	13	12	14	10	10	20
81	1	13	13	12	28	23	9	9	12	14	9	11	19
85	3	15	15	12	28	22	10	10	12	13	9	12	17
49	23	13	10	11	28	24	9	12	12	13	8	13	20
46	9	14	16	11	27	23	9	10	12	13	9	13	19
96	18	15	15	11	28	21	9	10	12	14	10	10	19
68	2	14	12	13	27	22	9	10	11	15	9	11	18
44	4	16	11	12	30	22	10	13	12	13	9	11	19
92	9	14	11	11	29	23	9	10	12	13	9	10	19
41	35	14	17	11	29	23	10	10	12	15	9	11	17
98	1	14	12	12	28	23	9	12	12	13	10	10	17
96	38	14	16	11	27	23	9	10	12	13	9	13	19
40	4	14	12	11	28	22	10	13	12	13	9	10	21
96	9	13	11	11	29	21	9	10	11	13	8	10	20
106	29	13	10	11	30	22	10	11	12	14	10	11	19
99	11	14	14	13	29	20	9	10	12	13	11	10	18
99	0	14	16	13	29	23	9	13	12	14	10	11	19
97	26	13	15	11	30	24	9	10	13	14	9	10	20
60	4	13	10	12	28	23	10	12	13	13	10	11	19
48	10	13	17	11	30	22	10	10	12	14	11	11	20
103	1	13	14	12	29	22	10	11	11	15	9	10	19
82	3	15	10	13	29	21	9	13	11	14	9	11	18
77	7	12	14	11	27	23	9	12	12	15	9	11	19
77	14	13	10	11	29	21	9	12	11	13	11	9	18
82	3	13	16	11	28	23	9	11	12	13	12	11	19
103	9	14	10	12	28	23	9	10	13	14	10	10	17
62	10	14	17	12	29	22	10	12	12	14	8	12	19
28	18	15	13	12	28	21	10	10	12	13	11	10	16
56	7	13	17	13	27	23	9	13	12	13	10	12	18
64	10	14	12	13	27	22	9	10	11	15	9	11	18
102	9	13	18	12	30	24	10	9	12	14	10	12	18
76	0	12	13	12	30	23	8	10	14	13	10	13	20
54	18	13	13	12	28	24	9	12	12	14	9	11	18
66	15	13	15	12	30	22	9	12	12	13	9	11	19
68	17	13	17	12	28	23	9	10	11	14	10	9	19
97	8	14	13	12	29	21	10	10	11	14	8	10	18
85	30	13	12	12	27	23	9	11	12	13	9	9	18
52	7	15	11	11	28	22	9	11	11	14	11	11	18
91	3	16	10	11	29	23	9	12	12	13	9	10	20
39	16	13	15	11	27	21	10	10	12	13	10	11	20
72	7	13	11	11	30	23	9	12	12	14	9	11	19
70	0	14	16	12	29	24	9	10	12	14	12	11	19
93	40	14	15	12	27	23	10	10	12	13	9	10	17
23	21	13	10	12	26	20	9	13	13	14	8	10	18
47	19	13	10	11	28	24	10	12	12	13	9	11	18
97	1	13	14	11	28	22	9	12	12	14	9	12	19
104	5	14	20	12	28	22	9	13	12	14	9	10	18
36	16	14	12	12	28	23	9	10	12	13	9	12	18
93	32	13	16	12	27	23	10	10	12	15	9	12	20
43	21	14	11	12	27	23	9	10	12	13	9	12	19
58	44	14	10	12	26	23	9	10	11	12	11	10	21
96	17	15	13	12	28	20	10	12	13	14	9	9	19
52	26	14	10	11	27	23	9	10	12	13	10	12	17
106	10	16	16	12	28	24	10	11	12	13	10	12	19
100	19	14	11	12	28	24	9	12	14	14	9	9	18
89	1	14	10	13	29	24	9	12	12	14	9	10	16
48	11	13	10	12	29	22	10	10	12	13	10	11	17
72	0	14	15	12	28	22	9	12	13	13	11	11	20
63	9	13	13	12	31	23	9	15	11	13	11	11	18
101	4	15	12	13	28	21	9	12	12	12	9	10	17
112	14	13	17	12	28	21	9	10	11	14	9	9	17
50	5	12	11	13	27	24	10	12	12	13	10	12	19
48	6	16	16	11	30	22	10	12	12	13	11	10	18
72	3	14	9	13	29	23	10	13	13	13	10	11	20
31	2	16	15	12	30	23	10	12	12	13	10	11	19
106	27	13	10	11	28	22	10	10	14	13	9	10	17
106	34	13	13	12	28	23	8	12	12	13	10	9	19
67	34	13	12	12	29	21	9	11	11	13	10	11	19
75	21	13	15	11	27	23	9	10	12	13	10	10	19
35	28	15	15	12	28	24	9	13	13	13	11	12	18
43	31	15	12	13	28	24	9	13	12	13	10	11	17
46	12	14	19	13	27	23	9	12	12	14	10	9	19
65	12	15	15	12	28	24	9	13	13	13	11	12	18
99	7	12	11	12	27	23	9	11	12	15	9	11	17
112	22	14	13	12	28	22	10	12	13	14	11	9	19
101	5	13	12	12	28	23	9	13	13	14	9	11	18
77	11	13	12	12	29	22	9	10	12	13	8	10	19
30	5	13	10	13	30	23	9	10	13	15	10	9	20
29	1	13	17	11	29	22	9	12	11	13	9	11	19
79	2	16	10	12	31	23	9	13	12	13	11	10	21
75	1	13	15	13	28	21	9	12	12	13	9	10	19
84	25	14	15	12	30	23	9	10	12	14	9	11	17
88	29	13	12	13	27	23	9	10	11	14	10	11	18
38	0	14	15	12	29	23	9	10	12	14	8	11	19
93	1	13	14	13	28	24	8	15	13	13	8	9	18
80	15	15	16	12	29	24	10	12	11	13	9	11	19
53	9	14	11	14	29	22	9	11	11	14	9	11	17
76	3	13	12	11	28	22	10	12	14	14	9	10	18
76	32	14	9	11	30	24	9	12	12	13	9	12	20
32	12	13	13	11	28	21	9	12	11	13	8	11	20
67	21	13	13	12	27	23	9	10	12	14	8	11	18
87	7	13	15	11	29	21	10	10	13	13	10	12	19
35	0	12	13	12	29	24	9	14	13	14	9	11	19
65	21	13	10	12	29	22	8	10	12	13	11	10	17
36	2	15	11	13	27	23	10	11	12	13	9	10	20
106	23	15	10	12	28	23	9	10	12	13	11	9	17
54	11	14	12	11	28	23	10	10	12	13	9	10	17
38	0	14	10	12	28	22	10	10	11	14	9	11	20
77	6	13	12	13	30	24	8	13	11	13	10	11	18
46	4	14	12	13	28	22	9	12	11	12	9	10	19
92	2	15	16	11	30	22	9	10	12	14	9	12	20
31	4	13	14	12	27	24	9	12	11	13	9	9	19
83	2	13	12	12	28	20	10	13	12	15	10	10	18
95	4	16	14	12	28	24	9	10	14	14	10	11	18
46	33	15	13	11	27	22	9	12	12	13	9	10	18
72	12	14	12	12	27	22	10	12	11	14	9	10	17
94	14	13	12	13	30	24	9	13	12	14	9	11	18
91	39	15	13	11	28	23	10	12	12	15	9	11	20
72	0	15	12	12	27	20	10	10	12	13	11	11	17
101	47	14	10	11	27	24	9	12	12	13	9	11	19
110	3	13	15	12	26	23	9	10	13	13	9	9	17
42	0	13	14	11	29	22	10	10	12	15	9	10	21
58	4	14	13	11	29	22	9	13	12	14	11	9	19
65	0	13	13	11	27	24	9	10	12	14	10	11	18
73	34	16	16	11	30	24	9	13	12	13	9	11	20
82	15	15	16	13	28	24	9	10	11	13	8	11	17
100	15	13	10	14	28	22	9	14	11	13	9	12	19
74	17	12	12	12	27	22	9	15	13	14	9	10	17
78	8	16	10	12	29	23	9	9	12	13	10	11	18
59	2	13	10	12	27	23	9	10	13	13	9	10	17
78	0	16	19	12	27	23	9	12	12	14	9	10	19
109	3	15	17	13	29	24	10	11	12	14	11	9	20
38	17	13	12	12	28	22	9	12	12	13	9	10	19
101	0	13	17	12	28	20	9	12	12	15	10	10	18
109	3	12	16	13	29	23	9	12	12	14	11	10	17
72	1	13	9	13	28	22	8	11	13	13	9	10	18
33	21	13	9	12	27	23	9	13	11	13	10	10	19
66	28	16	10	12	29	21	9	11	11	13	10	11	18
84	23	14	16	12	30	22	9	12	11	14	9	10	20
75	4	15	12	13	28	21	9	12	12	12	9	10	17
39	3	14	13	11	28	24	9	10	12	14	9	10	18
73	6	14	16	13	29	22	9	10	13	12	10	11	20
52	4	15	11	12	29	22	9	10	12	14	10	12	18
87	29	13	13	13	27	24	9	12	13	14	11	11	17
75	1	14	14	13	30	21	10	10	12	13	10	9	17
75	25	13	10	11	28	23	11	13	12	13	9	10	19
61	1	16	12	13	30	21	9	10	12	13	10	11	17
101	6	13	17	12	30	22	10	12	12	13	10	9	19
70	3	13	13	13	29	23	10	12	12	15	9	10	20
52	47	13	12	12	29	23	10	12	12	13	11	10	19
88	4	13	10	12	28	23	9	10	13	14	10	13	20
93	10	15	10	11	27	21	9	10	11	14	10	13	17
93	17	15	17	14	28	23	9	10	11	13	10	11	17
35	13	12	12	11	27	22	10	12	13	13	10	10	20
50	13	13	10	13	28	22	9	9	12	13	11	10	18
89	10	16	9	11	27	22	10	12	12	13	11	11	17
103	27	14	10	13	28	24	10	10	11	13	9	11	18
56	13	14	13	13	28	23	9	10	12	13	9	9	20
104	31	12	16	12	27	23	10	12	11	14	9	11	18
94	8	13	10	12	30	22	9	12	12	14	9	11	19
86	7	13	11	11	27	23	10	10	12	14	10	10	18
100	12	13	19	12	29	21	10	10	12	14	8	12	20
71	0	13	12	11	28	23	8	12	11	14	8	11	19
37	1	14	12	11	27	23	11	10	12	13	10	10	18
91	3	14	13	12	28	24	9	10	11	14	8	11	20
103	0	13	13	12	28	22	9	12	11	14	8	10	18
44	11	13	13	12	29	20	9	12	11	13	10	10	19
52	10	14	18	11	31	24	9	10	13	13	10	10	19
107	9	14	13	11	29	22	9	12	12	14	11	10	19
51	1	13	12	11	28	24	10	13	12	14	8	12	20
45	5	15	12	12	28	23	9	8	12	14	11	10	18
48	0	13	16	13	29	22	9	13	12	13	9	10	18
102	14	12	12	12	28	20	9	10	11	13	9	9	18
90	28	13	14	13	30	23	9	14	12	13	10	12	21
68	1	15	13	12	29	22	9	10	12	14	10	9	18
43	9	13	15	12	28	24	8	11	12	15	9	11	19
37	1	15	10	12	28	21	9	13	13	13	9	9	18
75	19	15	17	12	29	23	9	9	14	14	10	10	18
67	4	15	9	12	28	22	9	12	11	13	9	12	20
55	24	14	11	11	27	24	10	12	12	14	9	11	18
32	14	16	14	11	31	24	10	10	12	14	11	11	20
55	12	14	13	12	28	22	9	12	12	13	9	10	18
45	0	14	13	12	27	22	10	12	11	13	11	10	18
43	0	13	15	12	31	21	10	10	11	13	8	11	20
65	1	13	13	12	30	22	9	10	12	13	11	11	17
66	7	14	12	12	28	24	9	10	12	14	9	11	19
104	11	13	17	11	30	22	10	10	11	13	9	12	17
42	1	12	20	13	26	22	10	10	12	14	9	10	18
69	19	14	12	12	29	21	10	10	12	14	11	11	19
42	34	13	10	13	27	22	9	12	12	13	9	11	19
82	4	16	13	12	31	21	9	12	12	14	9	10	15
39	3	15	15	13	28	24	9	12	14	14	9	11	17
84	22	15	10	11	27	23	9	9	13	14	9	9	19
106	5	13	12	13	29	21	9	13	11	13	9	12	18
88	19	16	10	11	29	23	9	12	12	13	9	10	20
90	7	13	11	12	29	24	9	13	12	14	11	10	16
44	25	15	14	12	30	22	10	11	11	14	11	10	17
45	11	15	11	12	29	22	10	13	11	13	10	10	18
85	24	13	12	12	28	22	9	12	11	13	9	11	19
37	18	13	15	12	28	23	10	10	12	13	9	10	19
93	1	14	10	12	28	23	10	13	11	13	9	11	19
93	5	13	10	14	30	24	9	10	12	13	10	11	19
69	1	13	20	12	28	25	10	13	12	13	9	9	20
100	0	14	13	12	28	23	9	13	12	14	10	9	18
71	19	14	11	13	28	20	10	10	12	12	11	11	18
95	6	13	16	12	29	23	9	10	12	13	9	10	21
78	1	14	9	13	29	22	9	13	12	15	9	10	17
72	0	16	13	11	29	23	11	10	12	13	9	11	17
79	50	13	10	12	29	21	10	12	11	13	9	10	19
104	14	14	11	13	27	23	10	13	12	13	9	11	18
93	10	15	10	12	30	22	9	10	12	15	9	11	18
69	0	13	10	11	27	22	9	10	11	13	10	11	18
73	16	12	13	11	29	21	9	10	12	13	10	11	16
107	48	14	13	13	28	22	10	10	12	13	9	9	18
70	10	13	18	11	29	25	9	10	11	13	9	11	17
54	19	15	16	12	29	22	9	9	12	14	11	10	21
92	3	13	12	11	31	24	10	12	13	13	9	10	18
48	12	15	12	12	30	22	9	12	12	13	9	10	19
56	33	16	11	12	30	22	8	12	12	14	10	12	19
50	21	15	16	13	30	21	10	12	14	13	9	11	19
36	2	14	13	12	30	23	9	12	11	13	9	11	20
54	18	13	11	13	28	21	9	10	12	14	11	11	20
61	0	13	15	12	28	23	10	10	12	13	9	10	19
64	0	14	14	12	29	23	9	12	11	14	9	11	19
36	6	13	10	13	27	24	9	12	12	13	9	12	18
48	6	13	16	12	28	22	10	12	11	14	10	11	19
40	0	14	10	12	27	24	9	12	11	13	9	11	19
99	15	13	13	12	28	23	10	13	12	14	11	11	19
62	25	13	10	12	29	21	10	10	13	13	11	11	19
108	4	13	13	12	27	25	8	12	12	13	9	10	18
78	4	16	10	12	29	20	10	13	11	13	8	10	18
44	5	16	12	11	29	23	9	11	12	14	10	11	18
20	9	14	11	13	30	24	8	10	12	14	10	11	19
98	6	14	12	13	27	22	9	12	11	13	10	11	19
97	0	15	10	11	29	20	9	12	12	14	11	9	18
58	3	14	17	11	29	24	10	10	13	13	10	11	19
46	3	13	18	12	28	22	10	10	12	13	10	9	18
103	24	13	11	12	28	21	9	10	12	13	9	10	19
101	2	14	10	11	29	24	9	10	11	13	11	10	19
44	40	13	13	11	27	23	9	13	12	14	9	10	18
98	34	15	14	12	28	22	9	12	13	14	9	11	17
71	45	14	10	12	28	23	9	10	13	14	10	10	17
90	15	15	10	13	28	23	9	12	10	13	10	10	18
46	2	15	15	13	28	20	9	10	11	15	11	11	17
75	0	13	16	11	29	23	9	11	12	13	12	11	19
85	7	13	10	14	30	24	9	10	12	13	10	11	19
44	14	15	12	11	29	23	9	12	14	13	9	10	18
82	0	15	18	12	31	20	9	13	11	14	12	9	18
36	1	14	16	12	28	25	10	12	12	14	11	10	19
40	0	13	16	12	28	23	9	10	12	13	10	11	17
94	3	13	15	11	29	22	9	10	12	14	11	10	20
94	14	13	17	12	27	23	10	13	11	13	9	11	16
83	0	16	13	12	28	22	10	10	11	13	9	10	20
45	0	14	12	11	27	24	9	12	12	13	10	11	18
106	18	13	11	12	28	23	9	10	11	14	9	10	18
39	6	13	10	12	28	23	9	10	12	13	10	9	16
82	26	13	11	12	28	22	10	10	12	13	9	12	17
30	3	12	12	12	28	22	10	12	12	14	9	11	20
61	11	15	11	12	29	21	9	12	12	13	12	12	18
51	1	14	13	12	26	23	11	10	12	15	11	12	18
52	38	14	11	12	27	23	9	10	11	14	10	9	19
53	2	14	16	11	27	23	9	10	12	13	9	13	19
99	13	16	10	13	27	23	9	10	12	13	10	11	18
63	31	14	16	11	29	22	9	10	11	13	10	10	18
98	38	13	10	11	27	21	9	9	12	13	9	11	17
54	0	15	16	11	30	22	9	10	11	13	10	10	17
35	4	13	14	12	27	23	10	12	14	13	9	11	21
90	0	15	13	13	28	21	9	10	12	14	9	10	20
104	0	13	14	12	28	25	9	13	13	13	10	10	17
100	2	14	12	13	29	22	9	12	13	14	10	11	18
105	5	14	18	11	27	23	9	10	12	14	9	9	20
107	7	16	13	12	31	21	9	12	12	14	9	10	16
63	7	12	13	11	28	22	10	12	12	14	9	11	18
46	3	15	17	12	28	22	9	12	12	14	10	11	18
88	7	14	13	11	30	23	10	10	11	13	10	10	18
98	17	13	10	11	26	21	10	11	12	15	11	12	19
100	21	14	11	13	28	24	9	11	13	14	10	11	20
77	9	15	11	13	29	22	9	10	11	14	9	11	17
63	2	14	14	12	27	22	8	12	13	13	10	10	17
110	2	13	15	13	27	22	10	10	11	13	9	10	17
80	18	14	11	11	26	22	9	12	11	13	8	10	17
97	0	14	16	11	29	21	9	15	11	14	10	9	18
68	0	15	10	13	29	23	10	12	12	14	11	10	17
76	11	14	12	13	28	22	9	10	13	15	9	12	18
42	31	14	11	11	29	23	9	10	12	13	9	10	19
96	38	13	13	12	28	23	9	10	13	15	9	11	20
92	4	13	14	13	28	24	8	15	13	13	8	9	18
101	6	15	12	11	28	23	10	13	12	15	10	12	19
98	13	13	12	11	28	23	8	10	11	14	11	10	16
51	1	12	13	13	28	20	9	10	12	13	9	11	18
92	19	13	14	13	28	24	8	15	13	13	8	9	18
68	15	13	11	12	29	23	8	12	11	13	9	10	20
72	5	13	13	11	28	23	9	13	12	15	10	10	18
48	14	16	17	12	28	20	10	12	13	13	9	10	19
64	5	13	11	12	27	25	9	10	11	13	9	12	19
36	19	14	14	12	29	22	9	10	12	13	11	9	18
99	15	14	14	12	28	23	9	11	13	14	8	10	19
40	1	13	13	12	29	22	10	12	11	14	11	11	20
81	20	13	10	13	31	23	8	10	11	13	10	10	18
101	18	13	12	12	29	24	9	10	12	14	9	9	18
95	39	14	14	11	27	21	10	10	12	13	11	10	18
80	17	15	16	12	29	21	10	10	12	13	12	10	20
65	6	14	13	13	30	23	10	13	12	13	12	12	19
40	19	14	12	12	28	24	9	13	11	13	10	11	20
101	0	14	10	12	28	23	9	10	13	14	9	10	19
106	12	14	10	12	27	22	10	10	11	13	9	11	19
71	6	12	14	12	29	22	9	10	12	14	9	10	18
79	18	13	11	12	31	23	10	12	12	13	10	9	19
60	0	14	10	12	27	22	9	13	11	13	11	11	19
87	31	14	18	12	27	23	10	13	13	13	9	11	19
101	23	13	13	12	27	22	11	10	12	13	11	11	18
53	3	14	12	13	29	24	9	10	13	13	9	11	18
107	0	13	10	14	28	22	9	14	11	13	9	12	19
72	0	13	17	12	28	23	9	11	12	13	10	10	20
74	12	13	17	12	28	24	9	13	13	13	9	12	18
39	1	16	14	12	27	23	10	12	12	13	9	10	19
40	1	13	13	13	29	22	9	12	12	13	11	10	20
105	7	14	11	12	27	22	9	12	12	14	9	12	17
95	22	14	10	11	28	22	9	10	11	13	9	10	19
104	1	13	13	12	28	23	9	11	12	14	9	10	19
104	3	13	13	11	30	22	10	11	12	14	11	11	18
78	0	12	17	12	27	23	9	11	12	13	11	11	18
78	44	12	12	11	30	23	8	12	13	13	11	10	17
37	10	12	10	13	29	23	9	12	12	13	9	12	19
64	1	14	15	11	28	24	10	12	12	13	9	11	19
100	0	14	18	11	27	23	9	10	12	14	9	9	20
104	6	14	13	12	29	23	10	10	12	14	10	13	16
42	10	14	12	12	28	22	10	13	12	13	10	11	20
74	39	15	12	12	31	25	9	10	13	13	9	11	20
55	23	15	9	12	29	23	9	10	14	14	9	10	19
111	15	15	14	12	28	23	9	10	11	12	11	12	17
104	1	16	10	12	30	20	9	12	12	13	9	12	17
112	2	13	12	13	28	22	9	12	12	14	11	11	18
43	4	16	10	11	31	22	10	10	12	13	8	11	18
85	17	15	13	13	29	25	9	9	14	15	11	12	19
94	1	14	15	12	29	22	8	12	12	13	9	11	19
68	4	14	9	11	27	23	9	12	12	15	9	11	17
45	25	12	12	11	28	23	9	10	11	14	9	10	19
92	26	15	14	12	28	23	9	10	11	12	11	12	17
50	1	15	17	12	28	23	10	10	14	13	11	11	18
99	0	15	13	12	28	25	9	10	13	14	10	11	18
67	0	12	18	11	29	24	9	12	11	14	9	10	18
22	2	13	16	12	30	23	9	9	12	13	11	10	18
83	6	14	16	11	29	23	10	12	12	14	10	12	18
72	14	14	13	12	29	21	9	10	11	13	10	11	19
36	15	14	14	12	28	22	9	10	11	13	10	11	18
69	21	14	11	12	30	22	10	10	12	13	9	10	18
115	0	14	19	11	28	24	10	10	12	13	9	11	19
30	24	15	19	12	26	24	9	12	12	14	10	10	20
68	2	13	12	12	28	22	9	12	11	13	9	11	19
46	8	12	10	13	27	23	9	12	12	15	9	12	18
45	3	14	11	12	29	20	9	11	12	15	9	11	18
106	4	13	11	11	30	24	9	14	12	15	8	10	19
49	19	14	16	12	30	23	9	10	12	15	9	12	19
101	3	14	10	11	29	24	9	10	11	14	10	10	17
69	14	14	13	11	28	23	9	10	11	14	10	11	17
78	0	13	15	11	27	24	9	10	12	13	10	10	19
103	4	14	10	12	30	23	9	10	12	13	9	11	20
75	2	14	15	13	28	24	9	12	11	14	9	11	18
107	20	14	16	12	28	21	9	13	12	13	9	10	17
108	3	13	10	12	28	23	9	10	12	15	9	11	19
93	32	13	13	12	29	22	10	12	12	14	12	11	19
38	13	13	12	12	28	21	9	12	12	13	9	8	20
85	7	13	13	12	29	23	10	10	12	13	9	11	18
17	2	15	12	13	29	23	10	10	11	14	8	10	18
108	0	16	10	12	28	21	9	11	11	13	10	11	18
81	9	15	11	12	27	23	9	10	13	13	8	11	19
49	12	13	14	12	28	21	9	12	12	13	9	9	19
99	7	14	13	11	30	23	9	15	11	13	9	10	17
71	48	13	10	12	29	22	9	12	13	15	10	12	18
69	3	15	15	12	26	22	10	12	12	14	9	11	19
101	9	14	10	11	30	22	10	12	13	13	9	11	18
59	31	14	13	12	28	20	10	12	13	14	9	9	19
61	8	13	11	13	27	24	10	9	11	14	9	11	17
97	11	13	13	13	28	22	9	10	11	14	11	9	19
67	6	13	10	12	27	21	9	10	11	14	8	12	16
106	8	14	12	11	29	24	9	13	11	13	9	9	18
77	35	13	10	12	29	22	9	12	11	14	10	11	18
80	0	13	12	12	29	21	9	12	12	13	9	11	17
48	2	16	14	13	27	23	10	13	12	15	9	11	18
101	1	13	16	12	28	23	9	10	11	14	9	10	18
51	2	15	20	12	28	25	10	10	12	13	10	12	18
104	5	13	10	11	29	24	9	14	11	13	9	11	19
22	3	14	11	12	27	22	10	10	11	14	9	12	18
51	20	15	13	11	29	22	9	10	13	13	10	10	19
45	6	13	10	11	29	22	8	11	12	15	12	11	19
90	26	13	16	11	30	22	9	10	11	14	11	12	18
93	22	14	17	12	28	24	10	12	12	14	10	10	19
94	16	14	16	12	26	23	10	10	11	14	9	10	19
52	11	14	17	13	28	23	10	10	11	13	9	11	17
46	39	14	20	12	28	23	10	12	13	13	9	11	18
72	0	13	12	14	27	24	9	12	12	13	9	10	21
91	14	14	16	12	30	23	9	12	10	14	10	9	18
67	3	14	15	12	28	22	9	10	14	14	9	11	18
116	1	15	10	11	28	23	10	12	12	13	9	11	17
57	11	13	13	12	29	22	9	13	12	14	9	10	19
85	25	15	15	12	30	22	10	12	11	13	9	11	18
30	5	14	13	12	29	23	9	13	11	13	10	10	19
102	1	13	17	11	30	22	9	10	13	15	9	11	18
23	2	13	16	12	28	23	9	10	11	14	9	10	18
46	28	14	13	13	30	24	9	12	13	13	9	11	18
67	20	13	13	12	28	21	9	10	12	14	9	11	18
84	14	14	20	11	29	24	9	10	11	15	9	11	19
94	8	14	15	12	28	22	9	12	13	13	11	9	19
82	22	14	10	12	27	24	11	10	12	13	9	11	18
52	2	14	12	12	30	24	10	13	12	13	10	11	17
92	2	14	13	13	28	23	9	11	11	13	11	10	19
67	2	13	12	12	29	21	10	10	12	14	9	10	17
83	1	15	19	12	27	22	9	12	12	13	8	10	19
103	7	16	14	13	29	23	9	10	13	15	9	9	18
96	12	12	10	13	27	21	9	10	12	13	11	11	18
36	17	13	14	12	28	25	10	12	12	13	10	11	18
36	25	15	12	14	28	23	9	13	12	15	11	12	18
46	4	14	13	12	29	23	9	12	11	13	8	11	17
39	12	13	13	11	29	24	9	13	12	13	9	12	20
66	7	15	12	12	31	22	10	12	12	13	9	10	17
49	28	14	16	12	29	23	11	10	13	15	10	9	20
83	11	15	13	12	27	23	9	10	12	13	9	9	18
91	36	14	13	13	26	23	9	13	11	14	11	9	20
78	36	16	14	11	31	24	10	10	12	14	11	11	20
52	13	14	10	11	27	24	9	12	12	13	9	11	19
38	0	13	15	12	28	22	10	13	11	14	9	11	18
103	11	14	12	12	30	23	9	10	12	13	9	10	19
83	34	12	13	12	30	22	11	12	12	12	9	11	17
105	0	14	11	13	28	22	10	10	12	14	10	12	18
69	1	14	10	11	26	23	9	11	12	13	11	9	18
50	14	15	9	13	28	23	9	9	12	14	11	10	18
31	2	14	18	13	29	22	11	10	12	13	10	11	18
81	20	12	13	12	28	22	9	11	13	13	10	11	19
40	31	15	15	12	28	24	9	13	13	13	11	12	18
82	25	14	16	12	31	23	11	10	12	13	9	10	19
66	18	15	15	13	28	24	9	10	11	13	10	10	17
87	15	14	12	12	28	23	10	13	11	13	10	12	18
43	29	12	20	11	27	23	9	13	12	15	9	11	19
68	22	13	12	11	30	22	10	10	12	14	11	11	19
58	16	14	14	11	29	22	10	12	12	13	9	11	19
95	28	13	20	12	26	24	9	10	12	13	8	11	20
22	13	13	13	12	29	22	9	10	12	13	12	10	18
97	1	13	13	12	29	22	9	10	12	14	9	9	18
71	29	13	13	12	28	23	10	12	12	14	9	10	17
67	37	12	13	11	28	22	10	10	12	13	11	11	18
80	16	14	17	14	30	22	9	10	12	14	11	10	20
76	8	14	13	12	30	23	9	10	13	13	8	10	18
81	1	15	16	13	28	23	8	10	12	15	9	9	18
100	0	13	11	12	28	23	10	13	12	14	10	9	19
112	6	13	13	12	28	22	9	12	12	13	10	10	19
70	28	14	12	12	29	25	9	10	12	13	9	11	19
45	31	13	12	11	29	23	10	12	11	13	9	10	18
96	3	13	12	12	28	22	9	13	11	14	10	10	17
37	6	13	12	12	28	24	10	10	11	13	10	11	19
77	0	14	18	12	28	24	11	12	13	15	10	12	19
42	1	15	15	11	29	25	9	10	12	13	10	9	18
86	25	14	11	11	30	23	9	10	12	13	9	9	19
112	13	13	11	11	29	22	10	12	11	13	10	11	19
84	10	14	12	13	29	22	9	13	12	14	9	12	18
103	0	15	12	11	31	23	9	10	12	15	11	12	20
75	8	13	12	12	28	23	10	13	12	13	8	11	18
85	23	15	13	12	29	22	9	12	13	14	9	10	19
54	6	15	10	12	30	23	10	12	12	14	9	11	18
29	6	13	12	13	28	24	9	11	12	13	9	11	19
109	3	15	11	12	29	22	9	12	11	13	11	11	18
89	0	14	10	13	28	24	9	10	13	14	9	9	19
62	8	14	15	12	29	23	9	12	11	13	9	10	18
75	12	14	18	12	30	23	10	10	12	13	9	9	19
33	18	15	13	11	29	23	9	10	12	13	9	11	18
96	2	14	14	12	27	23	9	10	13	13	9	10	18
79	14	13	20	12	30	24	10	12	12	14	9	12	19
35	31	13	12	13	29	22	9	13	11	14	8	8	20
95	6	14	16	11	29	22	9	10	11	13	10	10	18
73	16	15	12	11	28	23	9	12	13	13	10	11	18
54	9	13	12	12	29	22	9	12	12	14	11	10	16
101	25	15	13	12	28	21	9	12	12	14	8	9	17
109	32	13	12	12	27	22	9	10	12	13	9	11	19
78	12	13	10	13	27	24	9	12	12	13	9	12	18
107	9	14	14	12	28	23	10	10	12	14	9	13	18
101	6	13	11	12	27	22	9	13	11	13	12	11	18
99	10	15	12	12	29	22	10	12	12	13	8	11	19
63	12	13	16	11	30	22	9	10	11	14	11	12	18
57	2	13	12	12	28	24	9	10	12	15	9	10	18
75	9	13	15	12	28	22	10	9	11	14	9	11	19
41	6	14	13	12	28	22	10	11	12	13	9	11	17
58	22	13	12	11	31	24	10	12	13	13	9	10	18
75	27	13	10	13	29	23	10	15	11	13	9	10	19
42	12	13	10	12	28	22	8	12	12	13	9	11	19
101	19	13	11	11	29	22	9	13	13	13	11	10	19
71	7	14	12	12	28	23	10	13	11	13	10	12	18
67	2	16	12	11	29	22	10	14	12	14	11	11	19
99	17	14	16	12	29	21	9	10	12	14	11	11	18
57	37	13	13	12	29	20	9	12	11	13	10	10	19
75	9	13	13	12	29	23	10	10	12	13	9	11	18
101	2	14	14	12	29	22	10	13	11	13	11	12	20
96	14	13	11	11	29	21	9	10	11	13	8	10	20
85	1	14	10	11	30	22	9	12	12	13	10	10	18
65	40	15	12	11	29	22	10	10	12	14	10	11	16
49	22	13	12	11	28	23	9	12	12	14	9	9	19
94	8	14	13	11	29	22	11	12	12	14	11	11	20
38	28	13	15	12	28	25	9	12	11	14	9	10	20
94	0	15	13	12	26	23	9	10	12	13	11	10	19
61	1	16	14	11	28	22	10	13	12	13	9	11	18
111	17	13	13	13	29	22	9	13	12	13	8	11	20
42	23	16	13	12	28	21	11	12	12	13	11	10	19
80	8	13	11	13	31	22	9	12	12	15	9	11	19
103	4	15	10	11	29	22	9	10	13	13	9	11	18
76	4	15	15	11	27	23	10	10	12	14	9	11	21
62	4	15	18	13	29	22	9	11	13	14	9	10	18
70	29	12	12	11	31	24	9	12	13	13	9	12	18
39	3	16	14	12	30	24	9	12	11	13	9	10	20
69	2	15	15	12	26	22	10	12	12	14	9	11	19
74	23	13	12	13	28	22	9	12	12	14	11	11	17
100	16	13	18	11	29	22	9	11	11	13	10	11	17
100	1	15	13	12	29	22	9	10	12	14	10	9	18
59	31	13	13	13	28	23	10	13	12	14	10	9	20
34	0	13	19	14	29	21	9	13	12	13	10	11	18
49	0	15	16	12	29	24	9	10	12	13	9	10	18
104	4	13	14	12	30	24	10	12	11	14	9	11	20
50	1	13	11	12	28	23	10	10	12	14	11	11	18
109	20	15	10	12	30	20	9	12	11	14	10	10	18
52	5	14	12	12	27	25	9	10	12	13	9	12	18
86	9	14	11	12	27	23	9	10	12	13	9	12	19
51	2	14	10	11	28	24	9	11	11	14	9	12	17
46	1	13	12	12	29	23	9	10	12	13	11	12	19
36	13	13	14	11	29	24	9	12	11	14	9	10	20
93	0	14	11	12	27	23	8	12	11	13	11	10	19
97	14	14	15	11	28	22	9	10	11	13	10	11	19
102	0	15	14	12	29	22	9	13	13	13	10	10	19
34	6	14	12	12	27	25	9	10	12	13	9	12	18
75	18	15	10	13	27	23	9	13	11	14	11	11	18
49	30	12	15	12	29	24	10	10	12	13	11	11	18
42	5	14	13	13	27	24	9	12	12	14	8	10	18
40	3	12	17	11	27	20	9	12	12	13	10	11	18
75	8	13	12	12	31	24	9	12	13	12	8	11	19
74	0	16	13	12	28	23	10	10	13	14	9	11	18
104	7	13	14	12	29	22	10	11	13	14	9	11	18
46	8	14	15	12	30	22	10	13	11	13	11	11	18
76	0	13	16	11	29	23	9	11	12	13	12	11	19
74	4	14	13	12	28	22	10	12	13	13	9	11	18
75	6	14	13	12	30	23	9	10	13	13	8	10	18
61	0	15	13	13	29	25	9	9	14	15	11	12	19
47	9	15	11	11	30	22	9	12	12	14	9	11	17
48	3	15	13	13	30	21	10	10	12	14	9	10	19
58	5	16	10	12	27	22	10	11	12	14	10	10	19
96	41	15	15	12	28	22	10	10	12	13	9	12	17
98	15	15	13	11	28	21	9	12	13	13	12	9	20
27	9	14	12	11	29	22	9	12	12	13	10	9	18
103	6	13	16	14	31	24	9	15	13	13	11	9	18
42	1	14	10	13	30	23	9	10	12	14	9	12	18
55	16	16	11	13	29	23	11	13	12	14	11	11	21
74	4	14	12	11	31	23	9	12	13	13	8	11	18
71	6	13	12	11	28	23	10	10	11	13	9	9	18
103	3	13	11	13	27	22	9	10	11	14	9	10	19
71	15	15	11	12	27	24	9	10	12	12	9	11	19
102	16	13	13	11	28	21	10	12	13	13	9	11	16
74	0	14	10	13	29	25	9	12	12	13	9	10	18
39	4	14	13	12	28	24	11	10	12	15	10	13	20
32	13	12	17	12	30	22	9	10	12	13	11	9	18
46	41	12	10	12	28	24	9	12	12	13	12	11	19
75	16	14	11	14	29	22	9	11	11	14	9	11	17
38	7	13	11	12	29	23	9	13	12	13	11	11	17
32	2	15	10	11	27	20	10	10	12	13	10	12	18
37	6	14	12	12	30	23	8	13	12	15	10	10	18
95	17	15	13	13	30	21	10	10	12	14	9	9	19
46	22	12	14	11	28	23	9	10	12	14	10	11	19
100	0	13	13	12	27	23	9	13	11	14	10	10	19
73	4	14	13	12	28	23	10	12	12	13	11	10	18
72	4	15	12	12	28	23	9	10	12	13	10	10	18
50	7	14	11	13	28	23	9	13	12	13	9	11	18
92	11	13	19	11	30	22	10	10	12	15	9	12	20
60	0	14	12	13	29	22	9	12	13	14	10	11	18
45	20	13	13	12	28	23	9	12	11	13	9	11	17
108	5	13	12	11	31	24	10	12	13	13	9	10	18
53	17	13	13	11	27	24	10	10	11	13	8	11	18
61	28	15	14	12	28	24	8	10	12	13	9	12	18
92	6	13	14	12	30	22	10	11	12	13	9	12	20
103	4	14	14	11	27	23	9	10	11	14	9	10	17
75	31	13	14	13	29	22	11	11	13	14	9	12	20
73	0	14	14	12	28	22	9	12	11	13	10	10	20
111	28	14	14	10	30	24	9	10	12	15	11	11	19
75	13	13	10	12	29	22	9	12	13	15	10	12	18
74	23	12	16	13	29	21	8	10	14	14	9	10	19
60	33	13	14	12	29	22	9	10	11	13	9	9	18
60	24	13	16	13	27	23	9	12	13	14	9	11	19
44	2	14	19	13	28	23	9	13	11	15	10	11	18
114	11	14	13	12	29	22	9	10	12	13	9	10	18
25	46	14	12	12	28	23	9	13	12	13	11	11	17
45	19	13	15	11	29	22	9	10	11	13	10	11	17
80	13	16	16	13	28	22	8	12	13	14	10	11	19
49	10	13	12	12	30	22	10	10	12	13	11	11	18
95	0	14	15	12	29	21	9	11	11	13	8	12	17
102	0	14	17	12	27	22	8	13	12	13	9	10	18
61	3	14	17	13	29	22	9	10	11	15	9	12	19
86	18	15	13	12	28	23	10	12	14	14	9	11	19
51	0	12	11	12	29	24	10	12	12	14	9	9	21
60	3	14	11	13	28	23	9	12	12	14	10	11	20
69	2	13	10	12	29	25	8	10	13	13	9	11	19
73	20	13	16	12	28	21	10	10	11	13	9	9	18
35	25	15	10	12	29	23	10	13	11	13	9	10	17
59	0	14	12	13	27	22	9	12	11	13	10	11	19
57	4	12	11	13	28	23	9	12	11	13	9	11	18
90	19	13	13	13	29	23	10	12	12	15	9	10	20
52	10	15	15	11	29	25	9	10	12	13	10	9	18
43	3	15	12	11	27	21	10	10	11	13	9	11	17
40	23	13	13	12	29	22	9	10	10	13	11	11	17
68	16	13	18	12	29	24	9	12	12	13	11	10	19
54	27	12	13	12	29	22	9	13	11	13	9	11	20
71	21	14	11	11	27	22	9	10	12	14	9	11	20
73	1	12	11	13	30	22	9	9	11	14	12	11	18
95	37	15	13	11	27	21	9	10	12	13	9	13	18
99	47	13	14	12	29	23	9	12	12	13	9	11	19
31	4	14	16	12	26	23	9	12	13	15	9	10	19
102	0	12	15	13	28	22	9	14	12	13	10	11	17
97	22	13	12	11	30	23	10	10	13	14	9	9	19
105	6	15	13	11	29	23	9	10	12	13	9	11	18
88	6	13	13	11	29	24	9	13	12	13	9	12	20
27	9	12	11	12	29	21	9	12	13	14	8	10	19
70	21	14	12	12	28	25	10	13	12	15	9	11	18
81	11	13	16	11	30	22	9	10	13	14	10	9	18
105	20	14	15	12	28	22	9	10	12	14	11	10	19
61	7	13	13	11	29	23	8	13	11	15	8	11	18
113	19	13	11	13	29	25	9	12	13	13	9	11	19
51	2	13	14	11	29	23	9	12	12	13	10	10	19
65	14	12	13	12	31	21	8	10	11	14	10	13	19
62	7	14	16	12	28	23	11	13	11	13	10	11	20
53	1	14	12	13	28	22	9	10	13	15	9	12	18
62	26	14	16	13	27	23	9	12	12	13	11	10	19
67	19	15	12	12	28	23	10	12	12	13	10	9	18
74	19	13	13	12	28	22	10	12	12	13	10	10	18
72	16	15	11	11	30	23	9	10	12	13	11	10	19
59	0	14	11	13	27	23	10	13	12	13	9	10	18
45	2	13	11	11	28	24	10	9	12	14	9	10	20
31	0	12	13	13	29	22	9	10	12	13	9	11	18
48	8	13	10	12	30	25	10	13	12	13	9	10	17
107	6	14	17	12	31	22	10	12	12	13	11	10	20
95	9	15	14	12	31	22	10	13	12	13	10	11	21
49	30	13	10	11	27	24	8	12	12	15	11	12	16
109	1	14	16	11	29	22	9	10	12	14	11	10	18
102	3	12	12	13	30	22	9	10	12	13	9	10	18
43	3	13	13	12	27	23	10	10	11	13	10	9	19
81	0	14	10	12	29	24	9	12	13	13	8	10	18
72	43	14	18	12	27	22	9	10	11	13	9	10	17
48	0	16	10	11	29	22	10	10	12	14	12	10	18
83	12	13	17	12	29	23	9	10	13	13	10	9	16
72	0	14	16	12	30	23	9	12	10	14	10	9	18
45	2	12	18	11	29	21	9	10	12	14	10	9	18
79	21	12	20	11	28	23	9	10	12	13	9	10	19
104	24	15	13	13	28	22	10	13	13	14	11	11	18
71	1	14	17	12	27	24	9	11	12	13	11	11	19
72	20	13	10	11	28	21	9	12	12	14	9	10	17
91	1	15	10	12	28	23	9	11	11	13	9	10	18
113	9	15	13	11	28	21	9	13	12	13	9	11	18
100	46	14	13	12	27	23	10	12	11	14	9	11	20
66	9	12	18	12	31	22	9	12	12	13	10	9	19
76	1	13	14	12	30	23	9	10	11	15	11	10	18
79	3	14	12	12	28	22	9	12	11	14	11	12	19
32	3	13	10	12	28	22	10	10	11	13	9	11	18
77	8	12	14	12	30	23	10	10	11	13	8	11	18
52	33	12	14	12	27	24	9	13	12	14	9	9	17
42	18	12	10	11	27	23	9	12	12	14	11	10	20
87	14	12	9	12	27	22	9	13	11	15	9	10	19
32	13	15	13	12	29	20	10	13	11	14	9	10	19
59	1	13	10	11	27	23	10	12	13	13	9	11	20
92	9	14	15	12	27	19	9	12	12	14	9	12	18
96	11	15	20	11	27	23	10	12	13	13	10	11	20
72	30	15	12	13	26	24	9	12	13	13	11	11	19
69	2	16	13	12	30	23	9	10	12	13	10	10	19
95	4	13	12	12	26	24	9	13	12	14	9	11	19
74	28	13	17	11	28	24	9	10	12	14	11	11	20
37	0	16	10	12	29	20	10	13	11	13	8	10	18
62	2	13	16	12	28	22	10	12	10	13	9	10	19
70	6	13	12	12	28	22	9	10	11	14	11	9	19
110	3	13	10	11	29	23	10	10	12	13	9	10	20
58	26	12	10	11	27	23	10	10	12	15	9	11	19
87	10	14	13	12	29	21	9	10	11	13	10	11	19
90	3	12	12	12	28	20	9	10	11	13	9	9	18
52	0	12	15	13	27	22	9	10	13	13	9	11	17
69	0	14	15	11	27	24	10	10	11	13	10	10	18
98	0	13	14	11	29	23	10	10	12	13	11	10	19
74	12	12	14	11	27	22	9	11	12	14	9	12	19
57	1	13	12	12	29	22	9	12	12	14	11	10	17
76	6	13	15	11	27	23	9	11	12	13	9	11	19
117	43	12	18	12	28	24	9	12	12	13	9	10	17
78	13	14	13	12	27	23	9	12	12	14	11	9	19
105	5	12	12	11	28	20	9	10	12	14	9	12	20
44	3	14	16	12	29	22	9	10	13	15	10	11	18
89	5	12	13	13	28	21	9	12	12	14	10	11	18
61	16	15	13	12	30	23	9	12	11	14	9	9	19
52	13	12	16	13	28	24	10	11	12	13	9	12	18
28	14	12	17	12	30	23	9	11	12	13	9	12	20
84	25	14	13	12	31	21	10	12	11	14	10	11	20
72	25	13	16	11	30	21	9	10	13	13	11	12	19
78	3	13	13	12	27	21	10	11	11	14	9	11	18
95	17	15	15	12	26	22	9	10	12	13	11	11	19
48	3	12	13	12	29	24	9	12	12	14	9	10	20
82	1	16	13	11	28	24	9	13	12	14	11	12	17
76	14	14	19	12	27	22	9	13	12	14	11	10	18
66	12	13	13	12	27	24	9	12	13	14	10	9	19
70	33	13	11	13	29	23	9	12	11	13	9	11	19
54	23	13	17	11	30	21	10	13	11	13	11	10	19
92	2	14	16	12	28	21	9	13	12	13	9	10	17
61	5	14	14	11	27	23	9	10	12	13	9	10	18
59	10	14	15	13	28	22	9	13	12	13	9	10	18
46	28	16	19	13	29	22	9	10	12	13	9	10	19
68	11	14	10	11	28	23	9	15	13	15	9	11	17
63	3	14	10	11	29	24	9	10	11	14	10	10	17
26	25	14	15	13	28	24	9	10	11	13	9	10	19
89	18	13	14	13	29	22	11	11	13	14	9	12	20
39	47	15	13	12	28	22	9	13	11	13	9	9	16
44	2	15	13	12	29	24	9	10	13	14	9	10	17
93	2	12	15	12	29	22	8	10	13	13	10	12	17
107	0	14	13	11	29	20	9	12	14	13	9	10	19
105	10	14	15	11	31	22	10	14	12	13	10	10	19
48	23	14	11	11	27	22	9	10	12	14	9	11	20
41	18	13	19	11	30	23	9	12	11	13	8	12	18
92	14	13	13	13	27	24	11	10	11	13	11	9	18
60	0	14	16	13	29	23	9	13	12	14	10	11	19
41	26	13	13	12	27	23	9	10	12	14	8	11	18
55	17	12	16	12	27	23	10	12	11	14	9	11	18
22	47	13	16	12	28	22	10	12	11	14	10	11	19
49	28	13	10	12	30	22	9	12	12	13	11	11	19
75	7	15	11	11	28	22	9	11	11	14	11	11	18
70	17	15	13	11	30	24	9	10	11	13	9	9	19
80	12	16	12	12	28	23	9	11	12	13	9	10	17
89	27	14	10	12	29	22	9	10	12	15	9	9	17
77	5	16	13	13	26	22	9	10	11	13	11	10	17
81	31	14	10	12	29	22	10	11	12	14	10	10	20
59	15	14	15	12	28	22	10	10	12	14	12	12	19
57	1	14	11	11	28	23	9	11	13	15	9	11	18
72	26	14	11	12	31	24	9	11	13	13	9	13	17
69	2	13	18	12	29	22	9	13	12	13	9	11	19
48	3	13	18	12	29	24	10	13	12	13	10	11	18
37	17	13	10	13	28	23	9	10	11	14	9	10	19
73	32	14	11	12	27	22	10	10	11	13	9	9	20
44	1	13	10	12	28	24	9	10	12	13	9	9	17
70	15	13	12	13	29	23	9	10	11	13	11	11	19
54	14	13	16	11	31	22	9	11	11	13	11	12	19
36	7	15	15	11	29	25	9	10	12	13	10	9	18
92	23	15	18	12	27	22	9	13	11	15	9	10	18
47	3	14	14	12	30	23	9	12	11	13	9	11	20
90	29	15	11	12	28	20	10	10	11	15	9	11	20
55	13	14	10	12	28	22	9	12	14	13	9	10	18
47	2	15	12	11	27	22	10	10	11	14	10	10	19
100	15	15	13	12	30	23	9	10	11	14	9	10	19
47	13	14	14	11	30	21	9	11	11	13	11	10	19
32	27	12	12	14	27	22	9	11	13	14	11	10	19
60	7	13	13	13	27	24	9	12	12	12	9	11	18
82	39	13	13	11	27	23	9	13	12	14	9	10	18
81	23	13	16	12	28	22	10	12	10	13	9	10	20
101	20	13	11	12	29	23	10	12	12	14	11	10	19
43	28	15	10	13	27	24	9	12	12	14	8	10	18
17	17	12	15	12	27	22	10	12	12	13	9	11	17
52	2	15	12	11	27	23	10	10	12	13	9	11	18
61	4	15	10	12	29	22	9	12	12	13	9	11	18
38	16	14	18	11	28	20	9	12	13	13	9	12	19
70	42	12	12	11	30	21	9	12	11	14	10	11	19
76	27	14	9	12	29	22	9	10	11	14	9	11	19
74	7	14	12	11	30	22	9	12	13	13	10	10	20
29	10	14	13	13	28	24	10	10	13	15	9	11	16
101	6	16	14	11	29	22	9	10	13	13	10	10	19
80	12	14	13	12	28	23	9	10	11	14	9	12	20
27	4	14	19	12	27	23	11	10	12	14	9	11	19
102	4	13	18	13	28	22	9	13	12	14	10	11	18
38	42	16	12	13	28	23	10	14	13	13	9	11	18
105	3	15	17	12	28	23	10	10	14	13	11	11	18
68	6	13	13	10	26	24	10	10	11	14	10	10	18
39	13	13	20	12	29	24	10	11	12	15	12	10	18
97	32	14	10	12	28	21	10	12	11	14	10	11	19
97	6	15	15	12	27	24	9	11	14	13	11	11	16
58	41	13	10	12	28	24	9	13	12	14	10	10	19
52	38	13	12	12	30	23	9	11	11	14	9	11	19
81	20	13	18	11	29	25	9	10	11	13	9	11	17
90	36	14	19	11	29	23	9	11	12	13	10	12	18
116	0	14	14	11	29	25	8	10	12	14	11	11	17
110	0	13	10	12	26	24	9	10	13	14	9	11	18
42	25	14	12	11	30	25	9	14	12	14	9	11	20
33	45	16	13	12	28	21	11	12	12	13	11	10	19
41	2	13	13	11	29	23	9	12	12	13	9	9	17
49	16	13	10	11	29	22	10	13	11	15	9	10	18
106	2	14	10	12	28	23	9	13	11	14	12	11	19
