# Supplementary material for: Using game theory to thwart multistage privacy intrusions when sharing data
Source: Sci Adv. 2021 Dec 10;7(50):eabe9986. doi: 10.1126/sciadv.abe9986 (PMC8664254; doi:10.1126/sciadv.abe9986)
Supplement: Supplementary file 2 — Data S1 [file sciadv.abe9986_data_s1.zip › sciadv.abe9986_data_s1/DemoKAnonymization/exp/2058/data/target_data/i69.csv]

YOB	State	STR1	STR2	STR3	STR4	STR5	STR6	STR7	STR8	STR9	STR10	STR11	STR12
98	21	13	12	12	29	24	10	10	12	14	10	11	20
50	11	15	20	12	28	26	10	10	12	13	10	12	19
102	4	13	10	11	29	22	9	10	11	13	8	13	18
82	8	12	11	11	27	23	10	13	12	14	10	12	18
99	18	15	13	12	29	23	9	10	12	13	9	11	18
69	0	14	13	13	27	24	9	13	13	13	9	10	18
109	5	13	16	13	29	23	9	10	12	14	11	10	18
44	3	14	20	11	29	24	9	10	11	15	9	11	19
106	14	13	11	12	27	22	9	13	11	13	12	11	18
64	27	14	10	11	30	22	10	12	13	13	9	11	18
69	0	13	10	11	29	23	8	10	11	13	9	11	17
93	24	13	11	11	28	23	9	10	13	13	10	10	18
71	41	14	13	12	28	20	9	9	12	15	10	10	18
50	5	14	10	13	28	22	9	11	11	13	8	9	19
54	7	14	12	12	28	24	9	13	13	13	11	11	18
53	3	13	12	13	29	23	10	12	12	14	12	11	17
72	38	12	13	11	28	22	10	10	12	13	11	11	18
70	6	14	13	12	29	24	10	12	12	13	9	10	18
71	30	13	14	11	30	21	10	10	12	13	11	11	21
63	0	13	13	12	29	22	10	12	11	14	11	11	20
73	22	13	13	12	29	20	10	15	12	13	10	11	17
51	18	12	13	12	27	23	8	12	12	13	9	12	20
48	27	15	13	13	29	25	9	9	14	15	11	12	19
97	39	13	13	12	29	25	10	13	12	12	10	10	19
95	0	14	15	12	29	22	10	10	12	13	9	12	18
87	2	15	11	12	27	24	10	10	12	13	10	10	18
58	1	12	10	11	29	24	9	10	12	14	8	11	18
100	2	14	13	12	30	23	10	13	12	13	9	11	18
40	11	14	12	12	30	24	9	12	11	13	10	11	18
41	0	14	17	12	30	24	10	10	12	14	9	9	17
112	12	14	16	12	29	22	9	12	10	13	9	10	19
81	26	14	11	11	28	23	9	14	11	13	11	11	18
58	9	13	12	12	29	22	9	12	12	14	11	10	16
50	1	14	10	12	29	22	10	10	12	14	9	10	18
39	3	14	16	12	29	24	9	10	12	14	12	11	19
74	35	12	15	12	30	21	10	13	12	14	12	11	18
70	38	14	13	11	29	22	9	12	13	14	10	10	18
43	14	15	17	12	31	20	9	13	11	14	12	9	18
87	13	14	10	13	28	22	9	11	11	13	8	9	19
87	22	12	14	12	29	22	9	11	14	13	10	9	19
92	11	13	12	13	28	24	10	12	11	14	11	13	18
81	39	13	16	11	30	22	9	10	11	14	11	12	18
56	6	13	14	12	27	22	10	12	11	13	10	9	18
40	4	12	13	11	28	22	10	12	12	14	9	11	18
57	19	14	12	11	26	22	10	13	13	13	9	14	16
48	0	14	10	12	29	22	10	10	12	13	9	12	18
96	11	15	9	13	28	23	9	9	12	14	11	10	18
38	3	14	12	12	30	22	10	13	12	13	8	11	17
75	0	13	10	12	29	23	9	13	12	14	10	10	19
98	7	13	12	12	29	20	9	10	11	13	10	11	19
92	2	15	11	11	30	23	9	10	12	13	11	10	19
98	12	13	14	12	27	24	9	12	11	13	9	9	19
54	11	16	10	11	29	22	10	10	12	14	12	10	18
92	6	13	10	13	28	22	8	15	12	13	9	11	17
119	3	16	12	12	30	23	9	11	13	14	12	9	19
61	8	16	12	12	30	23	9	10	13	13	11	11	17
85	2	14	12	12	30	23	10	12	11	13	10	10	19
36	0	12	16	13	30	22	10	10	12	14	11	10	19
105	2	13	9	13	29	24	10	11	11	14	9	10	18
104	18	15	13	13	29	21	9	12	12	15	11	10	19
64	13	14	19	13	27	23	8	10	12	12	11	9	18
43	0	13	16	13	29	23	9	10	12	14	11	10	18
76	8	16	10	11	31	22	10	10	12	13	8	11	18
46	18	14	12	11	28	23	9	10	12	13	8	11	19
76	5	13	14	13	29	23	10	12	12	13	10	11	19
61	0	15	13	13	29	25	9	9	14	15	11	12	19
42	6	15	13	12	30	22	9	10	12	13	10	10	18
62	8	13	18	12	30	22	9	11	12	14	11	13	18
89	19	14	14	12	28	23	9	11	13	14	8	10	19
69	30	13	17	11	30	22	10	10	12	14	11	11	20
69	19	16	9	12	29	22	9	10	13	14	11	11	19
88	6	14	10	12	31	22	10	10	12	13	10	9	19
88	15	13	13	13	28	22	9	13	12	13	9	10	18
77	11	15	13	12	28	22	9	13	11	13	9	9	16
110	20	13	16	12	28	23	9	13	12	13	9	10	19
45	36	15	15	13	28	20	9	10	11	15	11	11	17
98	25	14	15	13	28	22	9	12	11	14	9	11	18
58	23	14	12	12	27	25	9	10	12	13	9	12	18
66	22	16	13	13	28	22	9	12	12	14	11	10	18
104	22	14	20	12	28	24	9	12	12	13	9	13	20
70	23	12	12	11	29	23	9	13	11	13	9	9	18
83	1	14	13	12	27	23	9	14	12	13	11	11	17
70	1	15	15	12	28	24	9	13	13	13	11	12	18
64	4	14	12	12	30	22	9	12	13	14	10	12	17
21	19	14	16	12	26	24	9	12	12	13	9	12	19
76	22	13	12	11	31	24	10	12	13	13	9	10	18
41	31	14	13	11	29	20	9	12	11	13	9	10	20
92	3	13	15	11	29	24	10	12	11	13	10	11	18
64	0	15	19	12	28	24	9	10	12	13	10	12	18
109	27	12	12	11	28	23	9	10	11	14	9	10	19
74	16	13	13	12	28	24	9	12	12	14	9	11	18
72	7	16	13	12	28	22	10	10	11	13	9	10	20
70	3	12	12	11	30	21	9	12	11	14	10	11	19
36	10	15	10	12	29	23	10	10	12	13	11	11	18
44	6	13	17	12	28	22	10	13	11	13	11	10	18
91	26	15	10	12	28	24	9	11	12	13	9	10	19
108	25	13	12	13	29	23	9	12	12	14	12	11	17
96	23	14	13	12	28	22	9	10	12	14	9	10	18
79	10	14	11	12	28	23	9	12	11	13	11	10	18
92	4	15	13	12	27	23	9	10	12	13	9	9	18
47	36	13	16	11	29	23	10	10	12	13	9	10	18
74	5	16	15	11	27	23	9	13	12	13	9	10	19
63	22	13	11	11	29	23	10	10	11	13	9	11	18
57	19	13	17	11	29	22	9	12	11	13	9	11	19
78	32	12	12	11	28	21	9	10	13	14	12	12	19
114	6	14	12	12	29	22	9	10	11	13	9	11	17
86	10	14	10	12	28	25	9	11	12	14	10	10	19
67	2	13	12	12	28	22	10	13	12	13	9	13	20
65	4	13	10	12	28	21	9	11	13	14	10	11	18
54	4	13	10	12	27	23	9	12	12	13	11	11	17
77	10	14	14	13	31	23	9	11	11	14	10	11	18
94	3	13	14	13	29	23	9	10	11	13	9	11	19
23	4	15	12	12	27	23	9	12	11	13	11	10	19
106	10	13	15	12	29	23	9	11	12	13	10	11	18
99	3	13	13	12	28	20	9	13	13	13	10	12	18
74	7	15	15	12	28	22	10	10	11	13	8	9	17
67	3	14	14	11	28	24	8	10	12	13	10	11	17
103	13	14	10	12	27	23	9	10	13	14	9	11	18
58	8	13	15	11	27	23	9	10	12	13	10	10	19
41	11	14	10	12	28	23	10	13	11	13	9	11	19
86	9	15	10	11	28	23	9	10	11	14	10	11	19
55	17	15	11	11	29	23	10	13	12	13	11	12	19
109	19	14	13	11	29	20	9	12	14	13	9	10	19
46	27	15	10	12	28	21	9	13	13	13	9	9	18
83	0	14	13	13	29	23	8	13	12	13	10	13	20
47	0	14	10	13	27	21	10	13	12	13	10	11	18
64	19	12	13	13	29	23	9	12	12	13	11	11	20
53	19	14	9	12	29	24	9	13	13	13	10	11	20
32	23	14	15	12	29	21	9	12	13	13	9	12	19
68	25	15	12	11	28	24	10	10	12	13	8	11	19
36	2	15	14	12	27	22	9	10	11	14	11	11	21
81	0	14	10	11	27	23	9	10	12	13	9	11	19
35	5	12	13	13	28	21	9	12	12	14	10	11	18
39	28	15	13	13	28	22	9	13	12	14	9	12	19
102	2	13	10	11	27	22	10	10	12	13	9	11	18
96	24	13	10	13	28	23	9	10	11	14	9	10	19
105	4	14	17	13	28	25	9	10	11	13	9	11	19
74	4	14	13	11	28	23	9	12	13	14	10	10	18
44	0	16	12	12	30	22	9	10	12	13	8	10	17
73	43	13	12	12	28	22	9	12	12	13	8	9	19
46	38	12	13	12	27	23	9	12	11	14	11	11	18
53	3	13	18	11	30	24	10	9	12	14	10	12	18
52	0	14	20	11	29	24	9	10	11	15	9	11	19
85	5	13	15	12	28	24	9	11	11	13	9	11	18
74	13	14	12	11	29	23	10	10	12	13	9	9	18
75	6	14	10	11	27	23	9	10	12	13	9	11	19
71	2	14	11	12	28	23	9	13	12	14	9	11	19
41	5	14	11	12	28	21	8	10	11	14	10	12	19
78	4	13	16	12	28	22	10	12	11	14	10	11	19
98	23	14	13	12	29	24	9	13	12	13	9	11	18
98	22	14	15	13	28	22	9	12	12	14	9	11	17
53	12	12	13	12	30	23	8	10	14	13	10	13	20
49	24	14	11	11	27	22	9	10	12	14	9	11	20
75	3	13	16	12	27	23	9	10	13	13	9	10	17
104	13	15	10	12	29	22	10	12	12	14	9	10	19
79	22	12	12	11	29	22	9	12	13	13	9	10	18
47	21	13	10	13	28	24	9	10	11	13	9	11	18
97	10	12	12	12	28	21	11	12	13	13	11	10	21
43	1	13	15	12	27	23	10	10	12	13	9	11	17
70	16	13	10	13	28	22	9	10	12	13	9	11	18
82	6	14	12	11	27	22	11	10	13	14	10	11	18
104	5	13	12	12	27	23	9	10	11	14	10	11	19
60	0	15	10	13	27	23	9	13	11	14	11	11	18
38	5	13	12	11	28	22	11	12	12	13	9	9	21
111	17	15	13	11	27	22	9	12	12	13	9	10	18
58	18	14	14	12	29	24	9	11	11	14	11	13	18
67	31	13	15	13	28	23	9	13	14	13	9	11	19
91	32	13	13	13	28	23	9	10	12	13	9	10	19
69	44	14	10	13	29	23	9	13	12	13	11	10	20
102	16	14	11	13	31	23	9	12	14	14	11	10	19
99	3	14	14	11	28	23	10	13	12	14	11	9	17
38	6	13	11	12	27	24	9	12	11	13	9	12	19
99	7	16	13	12	29	24	10	14	12	13	9	11	18
61	37	13	16	12	28	24	9	12	13	14	8	11	19
83	36	13	12	12	27	24	9	10	11	14	11	11	17
109	11	14	10	12	30	22	10	10	12	14	9	10	19
96	6	13	12	11	29	24	9	12	11	13	10	10	19
94	0	15	9	11	28	22	9	12	12	13	8	12	18
49	9	14	14	11	27	24	10	10	12	14	9	10	18
80	18	14	15	12	27	23	10	10	13	13	11	13	16
68	19	14	15	13	27	22	9	13	12	13	10	11	18
62	24	14	16	12	28	21	9	13	12	13	9	10	17
111	8	15	14	11	30	24	10	12	11	14	10	12	18
50	11	13	13	13	26	22	9	10	11	13	9	11	18
106	3	13	16	11	28	22	10	12	12	14	9	10	19
42	12	13	12	12	30	25	9	13	13	13	9	11	20
103	23	14	14	11	28	20	10	12	11	13	9	10	19
73	7	14	13	13	30	22	9	10	13	14	9	11	17
113	1	15	10	13	28	24	10	10	11	13	9	12	18
36	24	14	17	12	29	21	9	13	12	13	9	11	18
62	13	15	14	13	29	22	10	13	12	14	9	11	20
57	17	14	16	12	28	23	9	12	12	13	9	9	19
42	0	12	17	12	27	23	9	11	12	13	11	11	18
23	11	13	16	12	28	23	9	13	12	13	9	10	19
28	1	13	16	12	27	25	9	12	12	14	10	10	17
63	13	15	16	11	26	23	11	10	12	13	10	11	18
49	1	14	13	12	27	23	10	12	13	13	9	10	18
70	3	15	16	13	27	22	9	12	11	13	9	9	19
64	1	13	18	12	29	23	9	10	12	13	9	10	18
46	6	13	13	10	30	23	9	13	11	13	10	11	17
83	6	13	11	13	28	23	10	12	12	13	11	10	20
90	8	15	10	11	29	21	9	12	12	13	9	11	18
70	9	15	10	11	27	21	9	10	11	14	10	14	17
47	8	12	11	13	27	24	10	12	12	13	10	11	19
74	3	14	20	12	29	22	8	10	11	13	9	11	19
68	9	14	12	12	28	23	10	13	11	13	10	12	18
83	0	13	11	12	29	24	9	12	12	14	9	11	19
64	9	15	13	12	30	23	9	10	12	13	9	11	18
71	1	13	16	13	27	24	9	12	13	14	9	12	19
33	0	16	13	12	27	22	10	12	13	14	8	9	17
63	0	14	10	11	27	23	9	10	12	13	9	11	19
102	1	13	12	11	29	21	9	12	12	13	8	11	17
44	34	16	10	12	28	24	9	11	13	14	9	12	17
47	5	14	13	12	28	23	9	10	12	14	10	10	18
93	0	13	14	11	27	22	9	12	12	14	9	11	20
34	2	13	16	12	27	23	9	12	12	14	10	10	20
70	34	14	11	12	28	21	8	10	11	14	10	12	19
40	26	13	19	12	27	24	10	10	13	15	9	11	19
107	1	13	11	12	27	24	9	10	11	14	9	9	19
45	21	13	20	11	30	23	10	12	12	14	10	9	19
55	8	13	18	13	28	23	9	10	12	13	11	10	18
100	9	15	16	12	29	24	10	13	12	13	9	9	17
40	31	13	10	11	28	23	9	13	11	14	9	10	18
47	9	13	17	11	30	22	10	10	11	13	9	12	17
64	7	13	10	11	28	23	10	12	12	15	9	10	18
100	2	14	10	11	26	23	9	11	12	13	11	9	18
49	28	14	16	12	29	23	11	10	13	15	10	9	20
98	0	14	19	13	26	22	9	10	12	13	12	9	19
99	36	13	17	11	30	21	9	13	11	13	11	11	19
75	11	14	13	12	28	23	9	13	12	14	11	10	16
74	1	14	13	12	28	23	9	13	12	14	11	10	17
79	10	14	12	12	29	24	9	12	11	14	9	10	16
41	1	13	18	11	30	23	8	12	14	14	9	11	18
106	0	14	11	11	27	24	9	12	11	14	9	10	18
85	6	13	17	12	31	22	9	10	12	13	9	11	20
81	33	13	11	13	27	24	10	9	11	14	9	11	17
71	0	13	10	12	30	25	10	13	12	13	9	10	17
100	10	13	12	12	27	23	9	11	12	13	9	9	18
101	2	14	12	12	27	24	9	10	10	13	9	10	18
37	14	14	11	12	26	22	9	15	11	14	11	10	19
82	14	14	10	12	29	22	10	11	12	14	10	10	20
33	1	14	18	11	27	23	9	13	12	13	11	9	18
93	15	14	15	11	27	25	10	10	12	13	8	11	18
73	34	13	12	13	27	23	9	12	12	13	10	10	19
24	34	15	17	12	28	23	9	13	12	13	11	12	19
90	1	14	13	11	29	22	9	10	12	14	10	9	19
96	4	13	17	12	27	23	10	14	11	15	10	12	19
88	24	16	10	12	27	22	9	13	12	14	10	10	20
63	2	14	12	13	29	22	9	12	13	14	10	11	18
74	16	15	13	13	29	25	9	9	14	15	11	12	19
59	2	13	14	12	29	24	9	10	14	14	9	9	18
50	2	12	10	12	29	22	9	12	12	13	9	11	18
45	3	16	14	12	28	23	9	10	11	13	12	12	19
108	36	13	13	12	28	24	10	11	11	13	9	11	18
54	0	14	13	12	29	23	9	12	11	13	8	11	17
27	4	15	13	11	29	23	9	15	12	15	9	11	20
30	10	12	11	11	28	22	9	12	12	13	10	10	18
94	13	14	19	11	30	23	9	12	12	14	10	11	20
53	6	14	16	12	29	22	9	13	12	13	9	12	18
61	4	12	11	12	29	22	10	12	12	13	9	10	19
70	0	14	16	11	27	23	9	10	12	13	9	13	19
85	8	12	20	12	30	23	10	10	11	14	9	11	19
53	0	14	13	12	28	23	10	12	12	14	10	11	20
110	0	14	16	12	28	23	11	10	11	13	8	11	19
46	5	15	13	12	31	23	9	11	13	15	9	12	19
79	18	13	18	11	29	23	9	12	12	14	10	11	17
92	1	16	12	13	28	23	10	14	13	13	9	11	18
51	4	14	14	12	28	23	10	10	12	14	9	13	18
90	0	14	10	12	30	21	9	12	12	13	9	12	20
98	3	12	17	12	28	23	9	12	12	14	10	11	17
66	1	13	14	11	29	23	10	10	12	13	11	10	19
62	0	16	12	12	28	22	9	13	12	15	10	11	18
106	29	16	17	12	28	22	9	12	12	14	9	12	20
99	2	13	13	12	28	22	9	10	12	14	9	10	18
42	0	15	13	12	29	23	9	10	11	13	11	12	18
48	1	17	14	12	30	22	10	10	12	13	9	11	19
79	10	11	18	12	27	23	10	12	12	14	10	10	18
61	34	15	11	12	30	22	9	12	11	14	9	9	18
68	3	12	13	12	29	23	8	12	11	13	9	10	16
74	17	12	12	12	27	22	9	15	13	14	9	10	17
100	5	15	10	11	30	23	9	13	11	14	10	13	18
54	36	13	10	13	27	23	8	11	11	13	8	9	18
46	15	15	12	13	28	22	8	10	12	13	9	10	17
103	32	16	11	12	29	23	9	10	12	13	9	11	19
70	9	14	10	12	29	21	9	13	12	13	11	10	19
101	50	13	18	11	30	23	8	12	14	14	9	11	18
89	3	15	16	11	27	23	10	12	12	13	9	11	18
67	49	14	14	12	27	22	8	12	13	13	10	10	17
91	0	12	17	13	28	23	10	10	12	13	9	10	19
71	1	14	13	12	27	23	9	14	12	13	11	10	17
66	6	13	17	12	31	22	9	10	12	13	9	11	20
41	7	14	10	13	28	22	9	11	11	13	8	9	19
28	0	14	11	12	27	23	9	10	12	13	9	12	19
61	32	14	14	11	28	22	10	12	12	14	9	9	19
99	44	14	12	11	29	22	10	10	11	13	9	10	18
108	3	13	14	13	29	23	10	10	12	12	10	11	20
84	24	14	15	11	27	23	9	13	12	13	11	9	20
64	1	13	12	12	28	22	9	10	12	14	9	10	18
112	44	13	14	12	29	22	10	13	11	15	9	12	18
68	9	13	12	11	30	25	9	10	12	14	10	12	18
61	22	14	12	12	28	23	10	10	13	13	8	12	20
60	0	15	12	11	28	24	10	10	12	13	8	11	19
49	12	15	10	12	30	23	9	10	11	13	8	12	19
98	16	12	17	12	27	20	9	10	12	14	9	10	19
32	2	13	14	13	28	22	9	11	12	15	11	10	19
43	14	14	10	12	27	20	8	15	11	14	10	11	18
93	13	13	14	12	29	22	9	12	11	14	12	10	16
89	1	14	11	12	30	22	10	10	11	14	10	12	17
70	44	14	10	13	28	22	9	11	11	13	8	9	19
103	2	15	12	12	29	22	10	10	12	14	9	10	19
86	0	12	14	11	28	23	9	15	12	15	10	10	19
70	30	16	12	12	29	22	10	13	11	13	9	9	18
44	2	13	12	12	29	21	9	11	11	13	10	11	19
101	0	14	11	12	27	25	9	10	12	13	9	12	19
104	18	15	13	11	30	23	9	11	12	14	10	10	19
114	1	15	13	12	29	23	9	12	12	13	11	12	18
44	2	13	17	11	31	21	10	13	11	13	11	11	19
66	6	14	19	12	28	23	9	10	14	14	9	13	18
48	27	13	14	12	28	24	10	12	13	14	10	10	17
69	7	13	12	12	28	22	9	12	12	13	9	10	19
103	8	14	12	13	28	22	9	10	13	15	9	12	18
65	2	14	10	12	28	24	10	12	12	14	9	9	20
72	0	13	14	12	28	22	10	12	13	13	10	11	18
76	1	15	13	11	28	23	9	12	12	14	9	9	17
42	1	15	15	12	30	22	9	12	11	13	10	11	18
101	26	13	20	13	31	22	9	10	12	13	10	9	19
92	34	12	14	11	27	22	9	11	12	14	9	12	19
64	8	14	10	13	28	22	9	13	12	13	12	11	18
66	0	13	12	13	27	23	9	10	11	14	10	11	18
65	12	12	13	12	27	23	9	12	11	14	11	11	18
41	8	16	13	12	30	25	10	13	12	14	10	10	21
40	12	15	11	11	30	23	9	13	12	12	8	11	19
77	1	14	10	13	28	24	8	10	12	13	9	10	19
31	41	15	14	12	27	23	9	10	13	14	10	10	17
68	10	13	12	13	28	21	8	9	12	15	9	10	19
67	22	12	10	12	28	22	9	9	13	14	9	11	19
32	28	14	16	12	28	21	9	13	12	13	9	10	17
77	1	13	10	12	27	23	8	12	11	15	9	10	20
94	2	14	11	11	29	22	10	12	11	13	12	11	19
39	30	14	13	12	29	21	9	15	11	13	10	10	18
102	6	13	10	12	28	24	8	13	11	13	10	11	19
67	1	14	12	12	28	22	9	12	12	13	10	11	19
96	35	13	13	11	28	21	9	12	11	13	8	11	20
51	8	13	15	13	28	25	11	10	12	14	9	11	18
102	3	16	14	12	29	21	10	10	11	13	9	9	18
67	27	15	13	12	29	23	10	10	12	13	10	11	18
83	0	14	10	12	28	22	10	13	11	14	9	11	18
101	2	13	10	11	28	24	9	12	12	13	8	13	20
82	0	14	13	12	27	22	9	10	11	14	11	9	20
53	0	14	14	11	30	22	9	13	13	13	9	10	18
49	3	13	15	12	27	23	9	11	13	15	9	9	18
114	0	13	12	12	27	22	9	13	13	13	11	12	19
90	1	12	12	12	29	23	10	10	13	14	10	11	17
47	1	14	13	11	29	23	9	10	12	12	9	10	20
34	13	14	13	12	28	24	9	12	10	14	9	11	19
44	0	15	12	11	28	20	10	10	12	15	9	11	18
92	5	15	13	12	26	23	9	10	12	13	11	10	19
79	5	16	12	13	27	23	10	11	11	13	10	10	19
33	11	15	11	12	28	21	9	13	12	15	8	9	19
36	24	15	15	14	28	24	9	13	12	14	9	10	18
100	8	15	13	12	28	25	9	10	13	14	10	11	18
70	9	17	14	12	30	22	10	10	12	13	9	11	19
105	27	12	13	11	29	21	9	10	12	13	10	11	16
71	21	14	11	11	27	22	9	10	12	14	9	11	20
46	3	13	11	11	28	22	9	13	13	13	9	11	20
98	13	14	13	12	29	21	9	12	12	13	11	10	18
75	23	13	12	13	27	22	9	10	13	13	10	12	17
112	0	14	10	11	28	24	9	11	11	14	9	12	17
98	5	14	11	13	28	23	9	12	12	14	10	11	20
76	8	15	15	12	30	25	9	10	13	14	10	10	17
102	6	13	17	13	27	22	9	10	13	15	11	10	18
61	0	13	12	12	28	24	9	10	12	13	8	10	17
65	1	12	10	12	30	24	9	11	12	15	11	11	19
35	46	14	13	12	30	22	10	12	12	13	8	10	17
72	7	13	11	11	29	24	9	10	12	14	10	11	18
76	4	14	10	11	29	22	11	13	12	13	9	10	17
120	4	14	12	11	27	22	9	13	11	13	9	9	18
85	8	13	12	12	28	22	9	12	11	13	9	11	18
107	8	13	12	12	28	23	9	13	13	14	9	11	18
99	20	12	12	11	26	23	10	10	11	13	9	9	19
74	1	14	11	11	28	24	10	9	12	14	9	10	20
91	16	13	12	12	28	24	10	10	11	13	10	11	19
52	1	13	13	12	29	23	10	10	12	13	9	11	18
75	4	13	12	12	28	24	9	10	12	13	10	12	17
68	10	14	13	11	28	23	9	10	11	14	10	11	17
56	43	13	11	13	29	20	9	14	12	13	10	9	19
99	8	13	16	11	30	22	9	10	11	14	11	12	18
103	5	14	13	13	26	23	9	13	11	14	11	10	20
39	1	13	10	12	29	22	9	12	11	14	10	11	18
107	2	14	14	13	30	24	9	12	11	13	11	10	17
47	30	14	13	12	28	23	9	10	11	14	9	12	20
67	0	14	13	11	29	20	10	12	12	13	10	10	18
49	4	15	16	12	26	23	10	12	11	13	10	11	18
68	5	14	19	12	27	22	10	11	12	14	11	9	19
81	35	14	14	13	29	22	10	11	12	15	9	9	18
92	18	15	10	13	29	21	9	13	11	14	9	11	18
56	28	13	10	13	30	23	9	10	13	15	10	9	20
53	21	14	18	12	29	22	9	10	11	13	10	11	18
39	2	14	15	12	28	22	10	10	12	14	12	12	19
71	29	12	13	12	28	22	8	10	11	14	9	9	20
51	5	14	10	11	28	24	8	11	11	14	9	12	17
52	5	15	13	12	28	22	10	11	12	13	8	11	18
45	0	13	10	12	27	21	9	10	11	14	8	12	16
72	5	16	10	12	27	23	10	10	13	13	10	9	17
103	2	12	11	12	27	24	9	13	12	13	10	12	18
71	8	12	10	12	27	22	9	12	12	14	9	13	20
112	12	13	10	11	31	22	9	13	13	13	10	11	18
77	20	12	9	13	27	22	9	11	12	13	11	10	18
99	23	16	13	12	28	22	10	10	11	13	9	10	20
76	1	15	10	12	28	25	9	12	11	14	9	10	18
40	3	13	14	12	28	24	10	10	12	14	10	11	19
73	1	14	13	12	27	23	9	14	12	13	11	11	17
96	10	13	10	13	26	24	9	12	12	13	9	12	18
108	9	13	18	11	27	20	10	12	13	13	9	10	19
104	2	14	19	13	29	23	10	9	12	13	10	10	18
75	10	15	16	12	29	22	9	9	12	14	11	10	21
103	18	15	17	12	29	23	9	9	14	14	10	10	18
54	6	13	14	12	30	22	10	11	12	13	9	12	20
92	0	15	13	11	30	23	9	10	12	13	8	11	19
91	9	12	15	12	27	22	10	12	12	13	9	11	17
41	30	15	14	12	31	22	10	13	12	13	10	11	21
61	10	15	11	12	29	22	9	10	12	13	10	10	19
100	5	13	10	12	27	24	9	13	12	13	10	11	21
77	14	15	15	14	28	24	9	13	12	14	9	10	18
55	5	13	10	12	29	22	9	14	12	13	9	12	20
64	3	15	15	12	28	22	9	10	13	13	9	9	19
92	3	13	13	12	29	24	9	10	12	14	9	11	19
51	0	15	12	13	28	21	9	12	12	12	9	10	17
95	25	14	18	13	29	22	11	10	12	13	10	11	18
52	3	14	17	12	31	22	10	12	12	13	11	10	20
104	4	12	18	11	28	23	10	13	12	14	10	10	19
79	8	15	17	14	28	23	9	10	11	13	10	11	17
42	21	12	12	13	28	22	9	10	12	14	10	9	17
78	3	15	14	12	29	22	10	12	11	14	11	9	19
49	4	15	16	12	26	23	10	12	11	13	10	11	18
103	14	15	15	12	29	21	9	11	12	14	10	9	17
58	41	13	15	11	29	20	9	10	12	13	11	12	19
99	12	13	17	12	29	24	10	10	12	14	9	10	17
109	15	14	14	13	28	22	11	15	12	13	9	10	17
28	6	15	13	13	28	21	9	10	12	14	9	10	20
64	0	13	19	11	30	23	9	12	11	13	8	12	18
109	5	14	10	12	27	24	9	10	13	13	9	10	19
36	14	14	11	12	31	23	9	15	12	14	9	11	17
74	15	14	17	12	28	23	9	11	12	14	9	11	18
36	6	15	17	12	27	24	9	13	12	13	9	11	19
36	3	12	11	13	29	21	9	10	13	14	10	12	18
74	48	15	13	12	26	23	11	10	12	15	11	13	18
41	1	16	14	11	26	23	10	12	11	13	8	10	18
54	15	14	15	11	31	24	10	10	12	13	9	11	19
47	9	14	16	12	27	20	10	11	12	13	11	12	18
102	5	13	12	12	27	23	9	10	12	13	9	10	18
89	24	13	13	11	28	20	9	12	11	13	11	11	19
30	28	15	19	13	27	22	8	13	12	13	9	10	18
38	0	13	13	12	29	23	10	10	12	13	9	11	18
35	3	15	13	12	28	22	9	12	12	14	10	10	17
100	10	14	13	12	29	23	9	12	13	13	9	10	18
44	29	15	13	13	28	22	9	13	12	14	9	12	19
67	0	13	13	13	27	24	9	12	12	12	9	11	18
78	13	16	12	11	27	20	9	12	11	13	9	9	17
50	19	15	12	12	26	23	9	12	12	13	10	12	17
104	1	13	13	13	30	22	10	12	11	14	11	10	20
104	10	14	12	13	26	24	10	10	12	15	9	10	17
73	3	14	14	12	29	22	11	10	12	14	9	11	20
91	20	13	12	12	27	23	10	12	13	14	9	13	18
67	2	16	12	11	29	22	10	14	12	14	11	11	19
99	20	13	13	11	28	22	10	10	12	13	10	10	18
74	17	15	16	11	29	20	10	14	12	12	9	10	19
63	18	13	10	12	28	21	9	10	12	13	9	11	17
67	7	12	10	14	28	24	9	12	11	14	11	11	19
45	12	14	15	12	29	22	9	10	11	14	10	10	18
74	45	14	14	13	30	21	10	10	12	13	10	10	16
30	4	15	11	13	28	22	9	11	12	13	10	11	19
85	0	15	20	11	28	20	9	10	12	13	10	12	17
66	2	12	11	13	28	23	9	11	12	13	10	11	18
68	41	14	15	12	30	23	9	10	12	14	9	11	17
57	3	14	11	13	28	20	10	10	12	12	11	11	18
38	27	13	13	12	28	22	10	12	12	14	12	11	19
104	2	16	13	12	28	21	11	12	12	13	11	10	19
43	17	14	12	11	27	23	11	10	12	13	10	10	18
86	4	13	9	13	30	22	9	11	12	13	11	11	19
98	17	15	16	11	29	20	10	14	12	12	9	10	19
105	21	13	14	12	28	22	9	14	11	14	9	11	18
42	16	13	11	11	28	23	9	10	13	13	10	11	18
67	2	13	15	12	29	21	9	12	13	13	9	11	18
53	13	14	12	13	28	22	9	10	11	13	9	10	18
57	7	12	14	12	29	22	10	10	14	14	11	11	17
72	24	16	10	12	28	21	9	11	11	13	10	11	18
61	2	16	12	12	29	23	9	10	12	15	9	11	18
50	26	13	15	12	29	23	9	10	11	14	10	10	18
60	27	14	10	12	28	23	10	12	12	12	10	11	18
101	19	13	10	12	28	24	9	11	11	13	11	11	19
88	36	13	13	12	27	23	9	13	11	13	11	10	17
98	17	14	10	12	28	21	9	10	11	13	10	10	20
33	3	15	10	12	30	23	10	12	12	13	9	13	18
76	25	13	14	12	31	21	9	12	12	15	10	10	18
68	14	13	15	12	31	21	10	10	11	13	8	11	20
54	11	14	18	13	26	21	9	10	12	14	9	11	20
26	26	12	17	11	29	21	9	10	12	14	10	13	20
90	9	14	11	12	27	25	9	10	12	14	9	11	19
93	0	15	12	11	29	23	9	12	13	13	10	11	18
96	26	14	10	13	28	24	9	12	11	14	9	12	18
67	45	13	14	12	27	24	10	10	12	14	11	11	17
75	3	12	13	12	30	22	9	12	11	15	9	10	19
28	18	15	13	12	28	21	10	10	12	13	11	10	16
79	3	12	15	13	27	22	9	10	13	13	9	11	17
64	5	13	16	12	27	22	10	12	13	14	9	11	18
53	18	16	13	12	30	23	9	10	12	13	10	10	19
53	20	13	10	12	28	22	9	10	12	13	11	10	18
49	0	14	13	11	29	24	9	10	12	14	10	10	19
65	22	15	17	10	28	22	9	10	13	13	9	9	19
85	3	14	16	12	27	22	9	10	12	13	10	10	19
61	40	14	14	11	28	21	9	12	11	13	10	10	17
88	2	13	13	12	29	22	9	10	12	14	9	9	18
69	25	14	17	12	28	20	10	10	12	13	11	11	19
72	4	12	13	12	28	22	9	11	13	13	10	11	19
74	5	16	15	11	29	20	10	10	12	13	11	10	18
101	19	13	17	12	27	22	8	10	11	13	9	9	18
42	10	13	16	12	28	23	9	13	12	13	9	10	19
89	13	15	16	12	28	23	9	13	12	14	11	11	18
42	3	14	10	13	28	22	9	10	12	13	10	11	21
74	4	13	12	11	27	22	9	12	12	14	10	11	19
65	31	16	16	13	28	22	9	12	13	14	10	11	19
108	20	14	17	12	29	23	10	11	11	13	9	11	18
92	6	13	12	13	29	23	9	12	12	14	12	11	17
71	17	13	14	12	28	23	9	10	11	13	9	12	19
100	3	13	15	12	29	23	9	11	12	13	10	11	18
87	4	14	12	12	28	23	8	10	12	15	8	10	19
72	10	14	17	12	29	22	10	12	12	14	11	11	19
89	16	14	12	11	31	23	9	12	13	13	8	11	18
49	12	13	14	11	30	23	9	10	11	14	10	10	18
69	13	14	13	11	28	22	11	12	11	13	9	10	17
101	4	16	13	11	28	22	9	12	12	14	11	11	18
32	19	13	14	12	29	21	9	10	13	14	9	11	20
58	5	14	13	13	27	24	9	12	12	14	8	10	18
49	2	14	10	12	30	24	9	12	12	13	9	9	18
26	10	14	14	12	30	24	9	10	12	13	10	11	17
60	3	12	14	13	31	22	9	10	12	13	9	11	17
82	1	14	13	11	29	22	9	12	13	14	10	10	18
78	3	14	13	12	30	23	9	12	13	13	9	12	19
73	12	16	13	11	27	22	9	10	12	14	9	11	21
59	19	15	15	11	28	23	9	12	11	13	10	10	17
72	29	14	11	13	28	24	9	10	12	13	10	12	19
43	1	15	11	11	28	22	9	11	11	14	11	11	18
33	6	14	13	11	27	24	10	10	11	13	8	11	18
44	17	15	16	13	27	24	10	11	12	13	10	12	18
75	9	14	13	11	29	22	9	10	12	14	9	12	18
72	25	13	13	13	29	20	9	10	11	14	9	11	18
52	12	15	12	12	28	22	9	12	12	12	9	13	18
99	0	14	12	12	27	24	9	11	11	13	8	10	17
42	1	14	10	13	28	22	9	10	13	13	9	10	19
114	1	14	18	12	29	22	9	12	12	14	8	11	18
22	2	15	10	13	28	22	9	10	11	14	10	9	18
108	15	13	16	12	27	21	9	10	11	13	9	10	19
30	38	14	14	13	27	23	9	13	12	13	11	10	17
46	40	14	13	12	30	24	9	10	12	13	8	9	18
49	3	12	13	12	31	21	8	10	11	14	10	13	19
100	33	14	11	11	30	24	10	12	14	14	11	11	17
90	1	14	10	12	27	20	8	15	11	14	10	11	18
49	17	14	15	13	27	22	9	13	12	13	10	11	18
65	14	13	10	12	29	24	9	12	11	13	9	10	19
97	9	13	13	12	29	22	9	12	12	14	8	14	19
55	23	15	9	12	29	23	9	10	14	14	9	10	19
81	42	13	13	11	28	24	10	11	12	14	10	10	18
35	1	13	12	12	30	23	9	11	11	14	9	11	19
90	10	13	15	11	30	24	9	10	13	14	9	10	20
68	3	14	12	11	27	22	10	12	12	15	9	11	19
34	3	14	16	11	28	20	10	12	13	13	11	11	18
92	10	13	14	13	29	23	9	10	11	13	9	11	19
47	3	14	13	11	29	22	9	10	12	14	9	11	18
100	1	14	11	12	27	22	10	12	13	14	11	10	17
75	5	12	11	12	29	21	9	12	12	13	9	10	19
84	24	13	10	14	27	22	9	10	13	13	11	11	18
106	0	13	18	13	28	22	9	13	12	14	10	11	18
28	36	12	15	11	29	23	8	11	11	14	9	11	17
35	11	12	10	12	27	22	9	10	13	13	8	11	18
86	15	13	10	13	28	23	9	10	11	14	9	10	19
99	4	16	19	12	30	24	9	15	11	13	9	11	18
99	18	13	11	13	28	21	10	10	12	13	11	10	17
42	14	15	19	12	26	24	9	12	12	14	10	11	20
88	4	13	10	11	29	24	9	14	11	13	9	11	19
75	1	13	15	11	28	24	9	10	11	13	11	11	19
45	13	13	13	11	29	23	10	12	13	13	11	13	19
68	10	13	11	11	29	23	9	11	12	14	9	13	19
78	18	13	10	12	28	23	9	9	12	14	10	11	20
110	2	14	13	11	29	25	10	10	12	14	9	10	19
83	5	15	15	13	28	24	9	10	11	13	10	10	17
92	15	14	13	12	28	21	10	14	12	12	10	10	18
103	7	13	11	12	27	22	10	13	12	13	11	10	19
69	20	15	13	13	29	25	9	9	14	15	11	12	19
42	10	13	17	12	31	22	9	12	13	14	9	10	18
89	17	13	14	12	27	22	10	12	12	13	10	11	18
33	10	14	10	12	30	25	10	13	11	13	9	10	17
73	12	13	17	11	30	21	10	13	11	13	11	11	19
97	8	15	12	11	29	24	9	10	11	13	10	11	19
80	21	13	13	13	28	24	9	10	12	13	8	11	20
75	38	14	9	12	30	21	9	10	12	14	10	12	20
81	44	15	11	12	28	23	9	10	13	13	9	11	17
61	0	14	12	12	28	22	9	12	11	14	11	12	19
61	0	13	10	11	28	22	10	12	12	13	9	12	18
42	0	15	13	13	27	23	9	13	12	13	8	12	19
33	13	12	10	12	28	23	9	13	12	13	9	10	19
70	1	13	17	12	28	22	10	13	11	13	11	10	18
81	4	14	10	13	29	23	10	10	11	14	9	10	19
33	7	14	12	11	28	23	10	10	12	13	9	10	19
93	2	13	17	12	28	22	10	13	11	13	11	10	18
26	49	13	16	12	27	21	9	10	11	13	9	10	19
82	8	14	15	12	27	22	9	10	11	13	11	9	18
38	3	13	11	13	28	23	8	10	12	13	9	9	21
102	0	13	13	12	28	22	10	10	13	14	9	11	18
99	2	13	10	11	29	22	9	10	13	14	9	10	19
70	6	14	10	11	26	23	9	11	12	13	11	9	18
95	3	13	16	13	29	23	9	10	12	14	11	10	18
70	3	13	17	12	28	21	9	10	11	14	9	9	17
83	24	15	10	12	28	24	9	11	12	13	9	10	19
76	34	13	15	12	29	21	9	12	13	13	9	11	18
78	14	12	13	12	28	21	10	12	11	13	8	11	19
97	21	15	11	11	29	21	9	10	12	13	9	10	19
39	23	14	14	11	27	23	10	9	13	13	9	12	19
92	10	12	13	12	28	23	9	13	12	13	11	11	19
54	15	12	12	12	28	20	9	12	12	14	9	11	19
29	9	12	17	12	27	20	9	10	12	14	9	10	19
67	0	14	14	12	28	24	9	10	12	14	9	9	18
105	22	13	13	12	27	24	9	10	13	13	9	10	19
44	43	14	12	12	29	20	9	14	12	13	9	11	19
86	21	13	9	13	30	24	9	12	12	14	10	9	17
100	4	13	12	12	28	24	9	10	12	13	10	12	17
43	15	15	10	14	30	23	9	12	13	13	11	9	17
40	14	14	10	12	29	22	9	11	13	13	11	12	18
54	0	15	16	12	29	22	9	9	12	14	11	10	21
62	0	14	19	11	29	23	9	11	12	13	10	12	18
80	0	15	17	11	28	20	10	10	12	13	10	10	18
102	38	12	12	13	28	22	9	14	11	13	9	10	20
69	34	14	10	12	28	22	9	12	14	13	9	10	18
44	9	12	11	12	27	23	10	11	11	13	10	13	19
79	2	13	13	12	27	23	9	10	12	14	8	11	18
105	1	15	10	12	28	23	9	10	12	13	11	9	17
73	3	14	11	12	28	23	10	10	12	14	11	11	18
94	0	15	10	13	27	21	10	10	12	14	9	9	17
73	15	14	15	12	28	22	9	10	14	14	9	11	18
30	10	14	18	11	28	22	10	10	11	13	9	10	19
101	2	14	10	11	28	23	9	12	11	14	10	10	18
48	13	14	13	12	27	23	10	12	13	13	9	10	18
45	0	13	10	11	29	23	8	10	11	13	9	11	17
55	3	13	10	12	28	23	9	12	13	13	10	11	20
37	23	13	10	11	31	22	9	13	13	13	10	11	18
35	18	13	11	13	28	21	10	10	12	13	11	10	17
94	3	13	13	12	27	21	8	10	12	13	11	10	17
63	0	13	10	12	28	23	9	13	11	13	9	10	18
81	12	13	12	12	27	22	9	13	13	13	11	12	19
70	1	15	13	11	28	23	10	12	14	14	8	10	19
73	14	15	10	11	30	23	10	13	12	13	10	11	19
42	1	13	11	13	28	21	9	10	12	14	11	11	20
85	1	13	11	12	27	24	9	12	11	13	9	12	19
54	3	14	14	11	26	22	9	13	12	13	10	11	16
82	3	14	12	12	27	25	9	10	12	13	9	12	18
92	0	13	12	11	30	22	10	10	12	14	11	11	19
92	3	13	13	13	29	23	10	13	13	14	9	11	19
43	4	13	11	12	31	23	10	12	12	13	10	9	19
56	36	13	12	12	27	24	9	10	11	14	11	11	17
92	0	13	13	12	28	22	9	13	13	14	10	10	18
92	17	13	17	11	27	22	10	10	12	13	10	13	19
49	14	13	16	12	27	23	9	12	12	14	10	10	20
79	4	14	10	12	27	23	10	10	12	13	9	10	18
80	8	13	12	13	29	21	9	10	12	14	9	11	19
48	0	13	19	12	31	23	10	10	12	15	10	11	19
89	3	15	17	12	28	22	9	12	12	14	9	9	17
111	38	13	12	11	30	22	10	10	12	14	11	11	19
105	3	14	11	12	29	25	10	10	14	13	10	10	18
91	3	14	14	11	28	24	10	10	12	14	9	10	18
37	2	13	10	11	28	21	10	13	13	14	8	13	18
81	16	14	13	13	30	23	10	13	12	13	12	12	19
39	21	14	17	13	28	22	9	11	11	14	10	9	19
73	36	14	10	12	31	21	10	12	11	13	9	10	16
88	7	12	20	12	28	21	8	12	12	14	9	9	19
69	26	13	10	11	27	22	9	10	11	14	9	9	18
79	49	13	13	12	27	21	9	10	12	14	10	8	18
48	0	14	11	12	26	22	9	10	13	13	10	10	18
46	7	13	13	12	28	22	9	12	12	13	10	10	19
87	12	15	11	12	28	22	9	10	12	13	11	11	18
41	3	14	16	13	29	23	9	13	12	14	10	11	19
103	0	13	14	13	27	22	9	12	12	14	8	12	19
78	8	15	10	12	30	24	10	13	12	14	9	10	18
98	3	15	12	13	26	24	9	12	13	13	11	11	19
35	11	13	14	12	29	21	10	13	11	14	9	11	19
53	25	13	15	12	26	24	10	13	12	15	9	11	20
78	19	14	12	11	28	24	10	13	12	14	10	11	19
85	8	14	10	12	29	24	9	12	13	13	8	10	18
67	7	15	15	13	28	22	9	10	12	13	10	10	18
66	27	15	10	13	29	21	9	13	11	14	9	11	18
77	2	15	14	11	29	23	9	10	12	14	11	10	18
41	25	12	19	12	31	24	9	10	11	13	10	10	18
101	19	12	20	12	30	22	9	10	12	13	10	10	17
110	28	14	14	11	29	25	8	10	12	14	11	11	17
103	48	12	12	12	27	23	9	13	12	14	9	10	19
34	0	13	16	13	28	22	9	10	12	13	9	9	18
101	12	13	13	12	29	22	9	12	12	15	9	11	17
66	21	13	13	12	29	20	10	15	12	13	10	11	17
72	22	14	16	13	28	24	10	10	13	14	11	11	19
100	0	13	20	11	28	23	10	12	12	13	10	11	17
86	24	13	18	13	29	21	9	10	11	13	9	10	18
26	9	15	12	12	29	21	9	12	12	15	11	11	20
66	0	14	10	12	29	22	10	10	12	14	9	10	18
33	14	13	13	13	27	24	9	12	12	12	9	11	18
42	13	13	10	12	28	23	10	11	11	14	10	12	18
66	3	14	18	13	29	21	10	12	12	13	9	11	18
102	36	13	17	13	28	22	9	12	12	13	9	12	20
72	2	13	11	12	28	21	9	13	12	13	11	10	19
89	2	14	12	11	29	24	10	12	12	14	8	11	20
71	39	13	16	12	27	23	10	10	12	15	9	12	20
39	2	14	12	13	27	22	10	10	14	14	10	10	20
52	23	13	17	12	28	22	9	12	11	13	12	11	19
94	15	13	15	12	28	24	9	11	11	13	9	11	18
56	17	13	12	12	28	24	8	10	12	15	9	10	19
74	0	15	14	11	26	23	8	10	13	14	10	11	18
103	21	13	19	13	28	22	10	10	12	14	9	9	17
44	1	14	10	11	28	23	9	10	12	13	9	9	18
78	1	14	10	12	28	21	10	12	11	14	10	11	19
73	9	13	14	11	30	21	10	10	12	13	11	11	21
118	2	13	14	12	27	23	9	13	12	13	9	12	20
87	0	14	10	13	27	24	9	10	14	13	10	12	17
83	16	13	13	13	28	23	9	10	12	13	9	10	19
70	2	15	12	13	28	24	9	13	12	13	10	11	17
43	0	13	10	12	29	24	9	12	11	13	9	10	19
115	10	14	15	11	28	23	9	12	12	15	8	10	19
63	39	15	10	11	27	25	9	10	10	13	10	9	19
56	0	13	12	12	27	23	9	10	12	13	9	11	18
82	10	13	14	11	29	22	10	10	12	15	9	10	21
74	4	14	13	12	28	22	9	12	12	13	12	11	20
37	5	14	13	12	30	22	9	10	12	15	10	10	19
80	7	12	11	12	28	23	9	12	13	14	9	12	18
78	14	14	12	13	26	24	10	10	12	15	9	10	17
99	0	13	10	12	29	24	9	12	14	14	9	9	17
107	11	14	14	11	27	23	10	9	13	13	9	12	19
46	2	14	19	13	27	22	8	13	12	13	9	9	18
50	5	14	14	12	30	24	9	10	12	13	10	11	17
38	15	14	13	12	27	21	9	14	12	13	8	11	19
103	1	12	13	11	28	23	9	12	11	13	11	11	19
76	0	13	16	11	29	23	9	11	12	13	12	11	19
92	10	15	9	13	28	23	10	12	12	13	9	9	18
44	3	15	10	13	29	23	9	10	12	13	11	11	18
47	15	15	10	11	29	22	10	10	11	13	8	10	18
72	5	15	15	12	27	24	11	10	12	14	11	10	18
61	0	12	13	13	29	23	9	10	13	13	9	11	18
38	20	15	16	13	28	23	8	10	12	15	9	9	18
48	4	15	10	11	29	22	9	10	13	13	9	11	18
47	1	14	9	13	29	23	10	10	12	13	9	10	17
104	10	13	13	12	29	23	10	10	12	13	9	11	18
96	0	14	13	11	27	21	8	12	11	15	10	11	18
105	5	13	14	11	31	21	9	11	14	13	10	9	19
43	2	13	14	12	28	25	9	13	13	13	10	10	17
85	0	14	12	12	29	22	9	10	11	14	10	13	18
79	5	15	16	11	28	24	9	14	12	13	10	9	18
73	6	13	15	12	27	20	9	10	14	13	10	10	18
53	10	13	18	12	28	24	10	13	12	13	9	11	18
64	4	14	13	11	29	24	8	10	12	15	11	10	17
83	3	14	13	11	29	20	10	12	12	13	10	10	18
98	11	12	13	11	28	23	9	12	12	13	12	12	17
73	20	15	14	12	28	23	9	10	11	12	11	12	17
73	7	15	10	12	27	24	9	13	13	14	9	10	20
77	0	14	11	12	28	23	9	12	11	14	8	9	19
107	0	14	10	12	30	21	9	12	12	15	8	10	19
35	21	14	19	11	29	25	9	13	12	13	9	10	18
85	36	15	14	13	29	22	10	11	12	15	9	8	18
87	4	12	20	12	30	22	9	10	12	13	10	10	17
46	1	13	12	11	31	24	9	10	12	13	9	11	17
67	19	15	13	13	29	22	9	13	11	13	9	12	18
76	6	14	14	12	28	23	9	11	13	14	8	10	19
100	2	13	16	11	30	22	9	10	13	14	10	9	18
81	0	13	17	12	29	21	9	10	12	14	11	10	18
70	0	14	12	12	29	24	9	10	11	13	11	10	18
114	0	14	17	12	28	20	10	10	12	13	11	11	19
74	1	13	13	12	29	24	9	12	12	15	9	12	17
44	3	13	15	13	29	24	10	13	11	14	9	12	18
108	0	13	13	11	28	23	9	10	11	14	9	11	20
83	34	13	10	12	28	22	10	14	11	13	11	11	19
84	12	14	10	12	27	22	9	10	13	13	9	10	18
52	5	15	12	11	28	20	9	12	14	14	9	11	18
86	0	14	12	13	26	23	10	12	13	15	12	11	18
40	43	15	15	11	27	23	10	10	12	14	9	11	21
42	2	15	13	12	27	23	10	11	12	13	9	11	18
87	10	13	17	11	30	22	10	10	11	13	9	12	17
64	1	13	10	12	29	23	9	10	13	14	8	10	19
59	28	14	11	11	30	22	9	13	11	14	9	11	20
42	21	13	10	12	29	22	10	12	10	14	10	10	19
75	17	13	10	13	28	23	9	10	11	14	9	10	19
113	1	13	13	12	27	22	10	9	12	13	9	12	19
83	3	13	9	12	29	23	10	13	11	13	8	11	18
65	5	12	10	11	28	21	9	13	12	15	8	10	20
76	0	15	13	13	29	25	9	9	14	15	11	12	19
47	5	13	16	12	28	23	9	12	12	13	9	11	19
80	14	15	13	13	28	21	9	13	13	13	9	12	21
88	5	12	11	11	27	23	9	12	11	13	9	11	18
50	5	15	10	11	30	23	10	12	12	13	10	11	16
14	0	12	10	12	28	23	9	13	12	13	9	9	19
118	7	14	20	12	27	23	11	10	12	14	10	8	18
69	18	12	12	12	31	22	10	12	12	15	10	11	18
98	14	13	15	12	30	22	9	11	12	14	11	10	18
104	10	14	13	13	28	21	9	9	12	13	9	11	19
50	1	15	17	12	28	23	10	10	14	13	11	11	18
56	43	13	16	12	28	23	9	10	12	13	10	11	17
86	5	13	11	13	29	23	9	12	11	13	9	11	19
45	3	14	11	12	29	20	9	11	12	15	9	11	18
55	11	13	14	11	30	24	9	10	12	13	11	9	19
90	3	13	14	14	28	24	10	13	12	14	9	12	17
76	20	13	12	11	32	22	9	10	12	13	11	10	19
89	5	13	14	11	29	22	10	10	12	15	9	10	21
44	0	13	11	13	27	24	10	9	11	14	9	11	17
70	2	13	12	12	28	23	10	10	12	13	9	11	18
39	19	14	17	13	29	22	9	11	12	14	9	10	20
83	9	13	20	12	30	24	10	12	12	14	9	12	19
101	0	13	13	11	29	23	10	12	13	13	11	13	19
52	14	15	18	12	27	22	9	10	12	13	10	10	16
101	16	13	13	13	31	23	9	14	12	14	9	10	18
57	6	13	13	11	30	23	9	12	11	14	9	10	19
52	11	14	12	12	30	23	9	10	12	13	9	10	19
28	3	13	13	11	29	23	10	12	13	13	11	13	19
26	16	15	16	12	27	20	9	11	12	15	9	11	16
41	16	14	10	11	28	24	10	10	13	13	10	11	18
75	24	13	13	13	28	23	9	12	12	13	9	9	18
43	18	13	16	13	27	23	9	12	13	14	9	11	19
75	4	14	16	13	27	23	9	12	12	13	11	10	19
85	12	14	10	11	29	23	9	10	11	14	11	9	19
39	11	13	10	11	28	24	9	12	12	13	8	13	20
105	10	12	13	12	29	22	9	13	11	13	9	11	20
42	43	14	12	12	28	25	9	13	12	13	9	9	19
47	24	13	14	13	29	23	9	10	11	13	9	11	19
105	18	13	18	12	27	20	10	12	13	13	9	9	19
59	16	15	10	13	27	21	10	10	12	14	9	9	17
39	2	15	10	12	27	21	10	10	11	15	10	10	17
22	0	14	10	12	28	23	10	10	13	14	11	11	19
69	8	13	10	12	28	23	10	12	12	14	12	11	19
57	3	14	15	12	28	22	11	10	13	13	9	11	20
33	3	13	12	12	27	22	10	11	11	14	8	11	18
34	27	14	14	11	27	23	9	10	11	14	9	10	17
100	15	14	10	12	29	22	10	12	12	14	11	10	17
81	10	15	10	12	30	23	10	12	12	14	9	11	18
37	28	17	14	12	30	22	10	10	12	13	9	11	19
39	42	12	16	12	27	23	10	12	11	14	9	11	18
53	10	13	10	11	28	22	9	10	12	13	9	11	19
52	27	14	10	11	27	23	9	12	11	13	10	10	19
93	12	13	13	10	27	24	9	10	12	14	10	11	18
70	19	15	15	12	31	23	9	14	12	13	9	12	18
109	0	13	16	12	28	22	9	13	12	13	9	10	18
74	2	14	12	12	28	22	9	12	11	14	10	11	20
95	18	13	14	12	29	22	9	14	12	13	10	10	19
107	1	13	14	13	29	24	10	11	12	13	9	11	19
76	39	13	10	12	28	22	9	10	12	13	11	10	18
47	10	16	10	11	29	22	10	10	11	13	8	10	18
111	3	14	13	12	27	23	9	14	12	13	11	11	17
50	0	16	14	14	28	20	9	12	12	13	8	9	19
67	18	13	11	13	28	23	8	10	12	13	9	9	21
40	11	14	11	12	27	22	10	12	13	14	11	10	17
51	39	14	12	12	27	22	10	10	11	13	9	11	18
112	4	14	14	13	29	22	9	11	12	13	12	11	18
56	23	12	11	12	28	23	9	11	12	15	9	11	18
93	41	15	12	12	29	23	11	10	11	13	9	10	18
92	22	15	10	11	27	23	9	9	13	14	9	9	19
46	1	15	14	12	31	22	10	13	12	13	10	11	21
74	0	13	14	11	31	21	8	11	14	13	10	9	19
47	29	14	12	11	29	24	9	13	11	13	9	9	18
49	37	13	9	12	28	24	9	12	11	14	10	11	19
40	1	15	16	13	28	23	11	10	12	14	10	12	17
49	49	13	10	11	30	23	9	12	12	13	9	10	18
51	5	14	15	12	29	23	10	10	11	13	12	11	18
81	2	14	9	11	30	20	9	13	13	13	10	12	19
49	8	15	15	12	26	22	10	12	12	14	9	11	19
71	18	12	11	13	27	24	10	12	12	13	10	12	19
99	2	13	10	11	28	23	10	12	12	13	9	11	18
106	11	13	10	13	28	24	9	12	12	13	8	11	18
104	23	14	18	12	29	22	9	13	13	13	11	12	20
91	21	14	11	13	30	22	9	10	11	13	11	11	16
113	4	13	12	13	27	22	9	13	11	13	8	9	20
59	0	12	15	11	28	25	9	9	12	13	8	12	18
109	0	13	14	11	31	21	9	11	14	13	10	9	19
97	15	15	13	12	27	21	10	10	11	14	10	10	19
51	13	15	12	13	30	24	9	12	11	13	9	10	18
73	22	13	9	13	29	23	10	13	11	15	10	10	19
60	3	14	10	11	27	23	9	10	12	13	10	12	17
71	1	13	11	12	28	21	9	13	12	13	11	10	19
60	5	14	17	11	27	23	9	12	11	15	10	13	18
91	2	14	10	12	28	22	10	13	11	14	9	11	18
84	1	14	19	12	27	22	9	13	12	14	11	10	18
42	13	14	12	13	26	21	11	12	12	13	8	12	18
65	0	13	16	12	28	22	9	13	12	13	9	10	18
79	11	13	11	12	27	25	9	10	11	13	9	12	19
40	3	14	10	13	29	24	9	12	12	14	9	10	16
46	29	14	14	13	30	24	9	12	11	13	11	10	17
96	2	12	13	12	28	24	10	10	11	13	9	11	19
89	30	13	11	12	29	22	10	12	12	14	10	10	18
42	41	13	13	12	30	21	10	10	14	14	12	9	18
41	1	14	10	12	29	24	9	10	11	14	11	12	17
101	26	12	10	11	27	23	9	12	12	14	11	10	20
98	4	14	17	13	28	24	10	10	13	14	11	11	19
59	1	15	15	13	27	23	10	10	13	14	9	9	18
40	1	13	12	13	27	23	9	10	11	14	10	11	18
56	1	13	13	11	26	24	9	13	13	13	10	10	17
29	0	13	17	13	28	23	9	12	11	14	10	11	18
75	3	13	12	12	29	23	10	12	12	13	11	10	19
95	5	14	13	12	28	23	9	10	13	13	9	11	17
60	26	12	14	11	28	23	9	15	12	15	10	10	19
106	0	12	12	11	27	22	10	12	13	13	10	10	20
68	5	12	16	12	26	23	10	10	12	13	9	10	17
68	0	15	11	12	29	21	9	12	12	13	12	12	18
69	11	13	15	11	30	23	10	12	12	13	9	9	17
106	16	15	12	11	29	22	10	10	12	14	10	11	16
48	13	14	16	13	29	21	9	13	11	14	9	11	17
98	4	13	14	12	28	22	9	14	11	14	9	11	18
71	2	12	13	12	31	21	8	10	11	14	10	13	19
99	19	15	11	11	29	24	9	13	11	14	10	12	19
89	2	13	14	12	27	24	9	12	11	13	9	12	19
77	1	15	15	12	30	23	10	12	12	13	11	11	19
100	16	14	16	13	28	25	10	10	12	13	10	11	19
37	16	14	16	14	26	22	11	13	11	14	8	11	19
91	39	15	13	11	28	23	10	12	12	15	9	11	20
81	7	14	13	12	27	22	9	10	12	13	9	11	19
57	6	14	15	12	28	22	9	12	13	13	11	9	19
55	5	14	10	12	31	22	10	10	12	13	10	9	19
63	0	14	13	13	28	23	9	10	12	13	9	9	20
52	0	14	13	12	31	24	9	13	12	13	9	10	19
74	3	13	13	12	27	23	9	13	11	13	11	10	17
76	17	15	11	12	27	23	10	10	12	13	8	10	18
49	36	13	14	12	28	25	10	12	12	13	10	11	18
58	0	13	15	13	31	20	9	10	11	14	9	10	19
72	3	15	13	12	30	23	9	12	11	14	9	9	19
71	1	14	13	12	27	22	9	10	11	14	11	10	20
54	1	13	13	11	26	24	9	13	13	13	10	10	17
66	4	14	18	12	29	24	10	13	12	15	10	11	19
31	10	14	15	13	28	24	9	12	14	14	9	11	17
61	15	14	16	12	28	25	9	10	12	11	9	11	20
81	34	14	15	12	27	22	9	13	13	15	9	11	18
100	18	13	16	12	27	25	9	12	12	14	11	11	17
30	16	15	10	13	27	23	9	13	11	14	11	11	18
67	17	14	10	12	27	22	9	13	13	15	10	10	19
41	2	14	12	11	30	23	10	13	11	13	9	10	18
18	14	13	15	12	29	24	9	12	11	14	9	11	19
66	11	14	10	11	28	23	9	15	13	15	9	11	17
63	11	14	13	12	29	21	9	15	11	13	10	10	18
86	18	13	11	12	28	23	9	10	11	14	11	11	19
52	5	13	12	11	30	23	11	10	11	13	10	12	18
69	4	12	11	11	29	23	8	12	13	13	9	11	20
42	2	15	10	13	28	24	9	13	12	13	11	12	21
107	20	14	13	11	30	24	9	12	13	13	9	9	21
73	22	14	17	13	28	24	9	13	12	15	9	9	19
57	3	13	10	11	28	22	10	12	12	13	12	10	18
106	6	14	10	12	28	22	10	13	11	14	9	11	18
68	2	16	16	13	28	23	9	10	12	13	11	9	19
95	9	12	12	12	29	23	9	10	13	15	11	11	19
44	6	13	16	12	27	23	9	10	13	13	9	10	17
74	3	12	11	13	27	24	10	12	12	13	10	12	19
54	15	16	13	12	31	21	9	12	12	14	9	10	16
73	13	16	14	11	31	25	11	11	11	13	11	10	18
72	25	13	10	12	27	24	9	10	13	14	9	9	18
51	4	14	16	13	29	23	9	13	12	14	10	11	19
71	33	12	14	11	27	22	9	11	12	14	9	12	19
97	14	14	18	12	29	22	11	10	13	14	9	9	19
101	1	14	13	13	29	20	9	10	12	14	9	11	18
66	23	13	17	11	29	23	9	10	12	14	11	10	18
44	7	15	10	11	28	23	8	10	11	14	9	11	20
64	8	13	14	12	29	22	10	11	11	15	9	10	19
51	3	15	15	12	30	23	10	12	12	13	11	11	19
68	0	15	13	11	30	23	9	10	12	13	8	11	19
99	6	12	17	12	28	23	9	10	13	13	9	11	18
50	7	15	15	12	28	22	10	10	12	13	9	12	17
73	37	15	18	11	28	23	9	12	11	13	10	12	18
68	0	14	16	13	29	23	9	13	12	14	10	11	19
43	1	12	14	11	27	22	9	11	12	14	9	12	19
82	1	13	15	12	28	24	10	12	12	15	11	11	18
72	2	13	12	14	30	23	9	12	12	13	9	10	18
34	3	15	15	13	28	23	9	12	12	13	9	11	18
101	0	12	18	11	29	24	9	12	11	14	9	10	18
50	0	13	10	13	27	21	10	10	13	14	9	11	17
28	18	15	15	12	28	22	9	12	12	14	8	9	20
92	1	16	14	13	30	23	9	12	12	13	10	10	18
42	14	13	15	12	27	23	10	11	12	14	8	11	18
106	3	16	10	11	28	23	9	11	10	13	9	11	19
89	2	13	10	14	28	22	9	14	13	14	8	12	19
99	26	15	15	12	28	24	9	12	12	14	9	10	19
99	31	12	10	12	29	24	8	10	10	13	9	11	18
106	0	13	13	12	29	23	10	10	12	13	9	11	18
117	3	12	12	13	28	22	9	13	11	15	9	11	18
34	26	13	12	13	30	24	9	12	12	14	12	9	18
32	7	12	10	13	28	24	10	10	13	15	9	10	20
85	1	16	10	12	28	24	10	13	12	13	9	11	20
79	12	16	15	11	31	24	10	10	12	14	11	11	20
46	0	15	11	13	28	21	9	13	11	13	9	10	18
26	5	13	11	12	28	21	9	13	12	13	11	10	19
107	39	14	11	11	29	23	9	13	13	14	9	10	19
87	16	15	13	12	29	23	10	10	12	13	10	11	18
76	29	16	12	12	27	20	9	10	12	13	9	9	18
44	3	14	11	12	27	24	9	10	12	13	9	11	19
105	5	12	14	12	31	20	9	12	12	14	10	11	20
68	1	15	11	11	30	22	9	13	13	13	9	11	19
62	9	16	19	13	29	22	9	10	12	13	9	10	19
87	8	14	13	11	29	22	9	12	12	14	11	10	19
76	21	14	16	12	28	21	9	13	12	13	9	10	17
110	0	16	11	13	27	23	10	12	12	13	9	9	19
59	1	16	10	12	26	23	9	10	12	13	12	9	18
49	14	14	16	12	28	23	10	10	12	14	11	11	18
102	15	15	11	12	27	24	9	10	12	12	9	11	19
34	25	15	13	12	28	22	10	11	12	13	9	11	18
