# Supplementary material for: Using game theory to thwart multistage privacy intrusions when sharing data
Source: Sci Adv. 2021 Dec 10;7(50):eabe9986. doi: 10.1126/sciadv.abe9986 (PMC8664254; doi:10.1126/sciadv.abe9986)
Supplement: Supplementary file 2 — Data S1 [file sciadv.abe9986_data_s1.zip › sciadv.abe9986_data_s1/DemoKAnonymization/exp/2058/data/target_data/i7.csv]

YOB	State	STR1	STR2	STR3	STR4	STR5	STR6	STR7	STR8	STR9	STR10	STR11	STR12
75	10	15	16	12	31	23	9	13	12	14	9	10	19
53	0	14	14	12	28	24	10	10	11	13	8	10	18
52	24	12	11	13	30	22	9	9	11	14	12	11	18
111	22	13	16	11	27	23	9	10	12	13	10	10	16
43	0	13	11	11	31	22	10	15	11	13	10	11	17
76	6	14	17	12	28	21	10	12	12	13	10	12	19
40	17	13	16	12	26	21	9	9	12	15	9	11	20
101	6	13	11	12	27	22	9	13	11	13	12	11	18
63	10	15	13	12	28	20	10	15	11	13	9	10	19
48	14	14	14	12	31	22	9	12	12	14	9	10	17
46	15	14	12	11	28	23	9	10	12	14	9	13	19
114	44	13	13	14	30	24	9	13	12	14	9	11	18
66	25	14	13	12	28	21	10	12	12	13	9	12	18
84	16	14	12	13	30	24	9	12	12	13	9	10	20
41	9	14	12	12	29	22	10	11	13	13	12	9	19
86	1	13	15	11	29	22	9	10	11	13	9	11	17
98	2	14	11	12	27	22	10	10	11	13	9	10	19
77	5	13	18	13	29	22	8	13	12	14	9	10	19
33	6	14	14	12	28	22	9	10	11	13	10	11	18
106	0	14	19	11	28	24	10	10	12	13	9	11	19
45	10	15	14	11	28	23	7	13	12	14	10	11	17
99	0	14	12	12	30	23	9	10	11	15	10	12	18
53	9	15	10	12	27	21	10	10	11	15	10	10	17
94	36	14	16	13	29	22	9	12	11	13	9	12	18
76	36	14	12	12	30	23	9	10	11	15	10	12	18
94	16	13	16	13	27	23	9	12	13	14	9	11	19
80	42	13	16	11	28	23	9	11	12	14	9	10	17
59	11	14	12	13	27	22	9	10	11	15	9	11	18
78	12	12	13	12	28	21	10	14	13	13	9	12	18
100	48	15	11	12	29	22	9	10	12	13	9	10	19
52	1	14	14	11	29	25	8	10	12	14	11	11	17
111	2	13	13	13	27	23	9	10	13	13	9	10	19
103	20	14	11	11	30	23	8	10	13	14	10	11	17
96	38	14	13	13	29	22	9	12	13	13	11	11	20
29	26	14	12	12	27	23	9	12	11	13	11	10	19
53	34	15	11	12	30	22	9	12	11	14	9	9	18
97	0	16	16	13	28	22	9	12	13	14	10	11	19
76	20	13	12	11	32	22	9	10	12	13	11	10	19
39	30	14	12	12	30	22	10	13	12	13	8	11	17
113	3	15	16	12	29	24	9	10	12	13	9	10	18
83	0	15	15	12	28	24	9	13	13	13	11	12	18
105	4	14	17	13	28	25	9	10	11	13	9	11	19
60	4	13	10	11	28	22	10	10	12	13	11	11	19
92	15	13	15	12	30	24	9	12	12	14	9	10	19
45	0	13	12	11	28	23	9	14	13	14	8	9	19
67	15	13	13	13	28	25	9	12	12	14	8	10	17
75	1	14	13	11	29	22	10	10	11	13	9	10	19
73	1	13	20	12	29	20	10	11	12	13	11	11	19
87	0	14	20	12	28	23	10	12	13	13	9	11	18
111	25	13	10	13	27	23	9	10	11	14	9	10	16
71	1	14	13	13	29	22	9	12	13	13	11	11	20
62	10	13	15	12	28	24	9	12	12	13	9	9	19
75	33	14	14	12	29	21	9	12	12	13	11	10	19
35	0	13	13	12	29	20	9	13	12	13	9	11	17
116	1	16	12	11	31	23	9	13	11	13	10	11	18
49	5	14	18	11	28	20	9	12	13	13	9	12	19
84	15	14	17	12	27	22	9	9	11	13	9	10	18
102	19	16	13	12	28	24	9	10	12	13	11	12	20
96	2	15	9	12	27	23	11	11	12	13	9	10	20
45	2	12	11	12	28	22	9	11	11	14	9	9	19
80	30	15	10	12	30	23	10	12	12	14	9	11	18
59	22	15	13	11	28	23	9	11	12	13	9	12	18
74	37	15	10	12	27	23	10	10	12	14	11	10	19
34	1	13	13	11	28	23	9	10	11	14	9	11	20
72	2	12	13	13	29	23	9	10	13	13	9	11	18
39	0	14	12	11	28	22	9	10	12	14	9	12	17
97	0	13	16	12	29	22	8	12	13	13	11	11	17
42	1	15	17	12	29	23	9	10	13	14	10	10	19
85	32	12	12	12	27	23	9	13	12	14	9	9	19
39	3	14	11	12	28	21	8	10	11	14	10	12	19
66	25	14	10	11	28	22	9	9	12	14	11	9	18
76	10	13	12	12	29	22	9	13	13	13	9	10	19
85	2	15	13	12	28	23	9	12	12	13	9	10	19
53	3	14	13	13	27	24	10	15	11	13	9	10	18
79	38	12	11	13	28	23	9	11	12	13	10	11	18
73	15	12	13	12	28	21	10	12	11	13	8	11	19
112	13	13	14	12	29	22	10	11	13	14	9	11	18
96	10	12	13	12	28	23	9	10	12	13	10	11	18
68	0	15	10	12	28	22	9	13	12	13	9	11	18
64	2	13	12	13	29	21	9	13	11	13	9	12	18
58	21	14	19	12	28	23	10	10	12	14	8	10	20
39	33	13	12	13	29	23	9	10	11	13	8	10	18
46	17	13	10	12	27	22	10	13	12	15	11	11	17
75	1	14	11	11	27	22	9	13	12	13	11	11	17
76	4	13	16	12	28	23	9	10	12	13	10	11	17
97	6	14	14	12	28	23	9	11	13	14	8	10	19
114	47	13	10	12	28	22	9	12	12	13	8	11	19
90	24	14	10	13	29	21	9	12	12	13	9	11	20
75	8	13	12	12	31	24	9	12	13	12	8	11	19
69	10	14	18	13	27	22	10	13	13	13	9	10	18
97	4	13	10	11	29	22	10	12	12	13	9	11	18
69	9	13	13	13	29	24	10	13	12	13	11	11	19
70	40	13	17	13	29	24	10	11	11	13	9	11	18
50	1	13	13	13	31	23	9	14	12	14	9	10	18
103	19	15	12	12	28	23	10	12	12	13	10	9	18
100	0	13	12	13	28	22	10	13	11	13	10	10	18
106	2	14	13	12	28	23	10	10	11	13	9	10	18
103	34	15	15	12	28	24	9	12	12	14	9	10	19
107	37	13	10	13	30	24	9	13	12	14	10	12	18
99	5	14	16	12	28	21	9	13	12	13	9	10	17
104	0	12	9	13	27	22	9	11	12	13	11	10	18
101	7	15	13	11	28	21	9	12	13	13	12	9	20
75	7	15	13	12	27	23	10	11	12	13	9	11	18
44	25	16	13	11	29	23	11	10	12	13	9	11	17
104	2	14	18	13	29	22	11	10	12	13	10	11	18
27	0	14	14	11	28	23	9	12	12	13	9	11	18
25	8	14	9	13	29	23	9	10	12	13	9	11	18
48	23	13	10	12	27	23	9	10	12	14	8	10	18
97	4	14	10	12	29	22	9	11	13	13	11	12	18
107	20	14	16	12	28	21	9	13	12	13	9	10	17
103	21	13	15	12	28	23	9	10	12	13	9	11	18
109	5	13	15	11	29	24	10	12	11	13	10	11	18
102	18	14	12	11	28	23	10	10	12	13	9	10	19
68	3	13	15	13	29	22	11	14	11	13	10	10	19
93	15	14	10	11	31	22	9	13	11	13	9	12	17
112	39	14	13	11	28	20	10	13	12	14	11	11	18
92	10	14	11	11	27	24	10	12	12	13	10	10	19
65	24	13	13	12	27	23	9	13	11	13	11	10	17
37	6	15	12	11	27	22	10	12	12	13	10	11	20
96	28	13	14	11	30	21	9	10	11	14	9	10	19
46	1	13	15	12	27	22	9	10	12	14	10	11	17
60	22	14	16	13	29	23	9	13	12	14	10	11	19
103	2	14	13	12	31	23	9	12	12	13	10	10	18
88	3	13	16	11	31	23	9	10	12	13	10	11	18
35	0	14	11	12	27	24	9	12	11	13	11	12	17
25	10	14	17	12	28	20	9	10	12	13	9	11	17
75	1	15	17	12	31	20	9	13	11	14	12	9	18
53	0	14	12	11	29	20	11	10	12	14	10	11	19
39	27	15	11	12	30	23	9	10	11	13	9	10	18
59	36	14	10	12	28	22	10	13	11	14	9	11	18
95	45	14	18	12	27	22	9	12	11	13	10	10	19
92	3	12	10	11	29	24	9	10	12	14	8	11	18
39	8	14	10	12	28	23	10	13	11	13	9	11	19
23	2	14	16	14	28	22	9	10	11	13	9	9	18
69	33	14	14	12	29	21	9	12	12	13	11	10	19
78	1	12	14	13	28	24	9	15	11	13	11	10	20
96	4	14	10	11	29	22	9	14	12	13	9	9	18
94	14	15	15	13	28	22	9	10	12	13	10	10	18
40	0	13	12	12	29	23	9	10	11	13	9	11	21
72	19	14	16	12	31	23	9	14	12	14	8	10	18
92	13	14	11	13	29	21	9	10	13	13	11	10	19
107	5	15	10	13	27	25	10	10	11	13	9	10	18
41	0	15	11	11	28	22	9	11	11	14	11	11	18
37	24	13	10	13	30	23	9	10	12	14	9	12	18
85	0	13	13	13	27	21	10	13	10	13	11	11	19
37	0	13	15	13	28	25	11	10	12	14	9	11	18
114	8	14	10	11	28	22	9	12	12	13	9	11	19
40	0	14	9	12	28	23	9	10	12	13	11	11	18
104	8	14	10	12	28	22	10	13	11	14	9	11	18
106	1	15	12	13	27	21	10	10	12	13	11	11	17
32	7	12	13	13	29	21	10	12	12	13	10	12	18
64	26	13	10	14	28	22	9	14	13	14	8	12	19
99	1	13	15	11	29	24	9	10	11	15	9	11	19
107	16	13	12	12	27	22	9	13	13	13	11	12	19
45	6	13	13	12	29	23	9	10	12	13	10	11	18
96	2	13	13	13	27	24	9	11	11	14	10	10	19
93	47	13	10	11	29	24	10	12	12	13	9	10	18
77	3	13	16	13	28	22	9	10	12	13	9	9	18
100	5	13	18	12	27	20	10	12	13	13	9	9	19
44	29	13	13	12	28	23	9	10	12	13	9	10	18
55	2	15	16	12	28	23	9	13	12	14	11	11	18
78	0	14	11	11	28	23	9	12	12	15	9	11	18
90	13	13	14	12	31	21	10	12	12	14	9	13	19
81	0	14	11	12	27	22	9	12	12	13	9	10	19
98	13	14	13	12	29	21	9	12	12	13	11	10	18
73	22	14	18	11	30	23	11	9	12	13	9	10	19
77	13	16	13	13	28	22	9	12	12	14	11	10	18
63	3	15	12	11	27	22	10	12	12	13	9	11	19
78	18	13	10	12	29	23	9	12	12	13	8	10	19
52	11	12	17	12	28	23	9	12	12	14	10	11	17
58	43	13	17	11	27	21	10	12	12	13	9	11	19
97	21	13	18	11	29	22	10	10	11	13	10	11	18
98	17	13	9	13	27	21	9	15	12	15	9	10	17
88	24	16	10	12	28	23	9	12	13	15	9	10	18
105	3	14	13	12	30	24	9	10	12	13	8	9	18
71	14	15	16	12	29	23	11	12	14	14	10	12	18
33	17	13	14	12	27	23	9	13	12	13	9	11	17
89	29	14	10	13	29	23	9	13	12	13	11	10	20
84	11	15	16	13	27	23	9	12	12	13	8	13	19
63	0	15	14	13	28	22	11	12	12	13	9	10	17
100	3	12	13	11	28	23	8	13	11	14	9	10	19
60	24	14	13	13	27	23	9	12	11	13	11	11	19
56	0	14	10	12	29	24	10	12	12	14	10	10	21
95	28	13	20	12	26	24	9	10	12	13	8	11	20
104	7	13	13	12	28	22	9	13	13	14	10	10	18
104	11	12	20	12	30	23	10	10	11	14	9	11	19
88	0	13	18	13	28	23	9	10	12	13	11	10	18
81	8	13	14	11	30	24	9	10	12	13	11	9	19
110	4	13	12	11	31	24	9	10	11	13	9	11	17
46	35	14	16	12	27	22	9	10	12	15	9	9	19
92	1	16	12	11	27	24	9	10	12	14	11	10	20
60	5	14	10	12	30	24	9	12	12	13	9	9	18
83	6	16	14	11	29	22	9	10	13	13	10	10	19
107	25	14	14	13	30	24	9	12	11	13	11	10	17
45	34	16	18	12	30	23	9	13	11	13	9	9	20
68	23	12	17	11	29	21	8	10	12	14	10	13	20
59	18	13	16	13	27	23	9	12	13	14	9	11	19
106	11	13	16	12	30	21	9	12	12	14	9	12	17
59	14	13	13	11	27	23	9	13	12	14	9	10	18
46	6	14	11	12	28	21	9	12	12	12	9	9	19
102	7	12	13	12	30	22	9	10	13	14	9	12	18
17	5	14	12	12	27	25	9	10	12	13	9	12	18
71	3	15	13	11	28	23	9	12	12	14	9	9	17
95	3	13	13	12	27	23	9	10	12	14	8	11	18
61	7	14	18	11	29	23	9	11	11	13	10	10	18
57	34	16	13	12	27	21	9	9	13	14	9	11	18
67	15	13	15	12	27	25	10	12	12	13	10	10	18
66	1	12	10	13	29	21	9	10	12	14	9	9	17
91	3	13	10	12	27	23	9	10	13	13	9	10	17
83	36	12	10	12	28	22	9	12	12	14	9	9	18
39	0	12	12	12	28	21	11	12	13	13	11	10	21
74	5	14	12	11	28	23	9	13	13	13	11	10	18
43	16	14	11	12	27	22	10	10	11	13	9	9	20
118	9	12	12	12	30	22	10	11	12	14	9	12	19
97	17	13	17	12	30	24	10	10	12	13	9	9	19
44	10	12	11	11	27	22	9	12	12	14	9	12	18
54	4	14	12	12	27	21	9	10	12	14	12	11	19
30	36	15	13	12	29	23	10	10	12	13	9	11	20
32	7	14	14	12	27	25	11	10	12	13	9	12	19
33	33	13	14	11	27	22	9	12	12	14	9	11	20
47	14	15	11	12	27	23	9	10	13	13	8	11	19
47	9	12	10	12	29	22	9	10	13	13	10	11	19
104	1	12	16	12	27	23	9	10	12	13	9	7	20
87	1	12	10	13	30	22	9	10	12	14	10	10	19
57	10	15	13	13	29	21	9	12	12	15	11	10	19
44	22	13	13	12	27	25	8	12	12	13	9	10	18
56	1	13	13	12	27	25	8	12	12	13	9	10	18
70	33	13	17	12	29	20	9	12	13	15	9	11	18
43	27	14	19	12	27	22	10	11	12	14	11	9	19
49	44	14	9	12	28	23	9	10	12	13	10	11	19
71	19	13	12	13	30	24	9	13	12	14	9	11	18
96	25	15	13	13	28	21	9	10	12	14	9	10	20
80	9	14	18	11	29	23	9	10	12	14	10	11	18
34	2	15	16	12	28	23	10	11	11	15	11	10	19
113	4	13	10	11	28	23	9	13	12	13	9	10	17
36	17	15	13	11	27	22	10	13	12	14	10	11	19
71	20	15	18	12	28	23	10	10	12	14	11	12	19
64	6	14	18	11	27	25	9	13	13	14	11	10	19
98	1	15	14	12	29	22	9	13	13	13	10	10	19
62	7	14	14	12	29	22	11	10	12	14	9	11	20
97	2	12	13	12	28	22	9	13	12	13	11	11	19
76	5	14	10	12	29	24	9	10	11	14	11	12	17
63	2	14	15	12	29	22	9	10	11	14	10	10	18
51	9	14	10	13	29	22	9	11	11	13	10	12	18
104	45	14	18	12	31	20	9	10	13	14	11	10	18
106	19	16	16	12	30	22	9	12	12	14	9	10	18
114	6	14	12	12	28	23	9	12	12	13	10	10	17
60	21	12	13	12	29	22	9	13	11	13	9	11	20
75	6	13	20	13	27	22	9	12	12	14	8	9	18
76	15	13	18	13	28	22	9	13	12	14	10	11	18
94	1	14	12	13	29	22	9	12	13	14	10	11	18
67	4	15	13	13	28	23	9	11	12	14	10	10	18
46	7	13	12	12	28	24	9	10	12	13	10	13	17
84	3	13	12	13	30	24	8	13	11	13	10	11	18
86	37	14	16	12	28	21	9	13	12	13	9	10	17
75	12	13	13	12	29	22	9	12	12	15	9	11	17
67	37	15	19	12	29	23	9	12	12	15	11	12	17
54	18	12	17	13	29	24	9	12	12	13	11	11	18
105	1	12	11	11	29	23	8	12	13	13	9	11	20
108	7	14	13	13	30	22	9	10	13	14	9	11	17
31	15	14	10	12	27	22	9	10	12	13	10	9	18
58	6	14	13	12	30	23	9	10	11	14	8	12	20
50	15	12	11	12	27	24	9	13	12	13	10	12	18
71	24	14	10	12	29	21	9	10	12	13	9	11	18
45	0	13	12	12	28	22	9	12	11	13	9	11	18
63	25	15	10	12	28	21	10	11	13	14	9	11	17
80	0	14	12	12	27	24	10	10	13	13	10	12	19
54	1	14	12	12	30	25	10	12	12	13	10	11	20
49	24	14	16	13	27	21	9	14	11	14	10	10	19
98	0	15	10	13	29	23	10	12	12	14	11	10	17
110	0	13	16	13	29	23	10	10	12	13	11	12	17
41	15	14	10	12	27	22	9	13	13	15	10	10	19
37	29	14	10	11	27	23	9	10	12	13	9	11	19
38	1	12	13	12	28	24	9	12	11	13	9	11	18
71	36	13	14	11	28	22	10	14	12	15	10	11	21
98	2	13	12	11	27	22	9	13	11	14	11	11	19
42	21	12	18	12	28	24	9	12	12	13	9	10	17
50	16	13	10	12	31	24	9	11	12	13	10	9	18
50	0	12	13	12	27	22	9	14	12	13	9	11	17
46	1	16	14	13	29	23	8	10	13	15	9	9	18
66	12	15	16	11	29	23	9	10	11	13	9	9	18
34	11	15	13	13	28	23	9	11	12	14	10	10	18
69	1	14	18	12	28	24	9	11	12	13	10	11	19
55	9	13	13	13	29	23	10	12	11	13	9	10	20
40	26	14	12	13	28	23	9	10	13	13	10	11	16
82	5	14	17	12	28	23	9	12	11	13	8	12	18
95	1	13	11	12	28	21	9	10	12	13	9	10	19
69	5	14	12	11	27	23	9	10	11	14	9	12	19
81	7	16	10	12	27	22	10	11	12	14	10	10	19
39	6	13	13	12	28	22	9	12	12	13	10	10	19
97	6	15	17	12	28	22	9	12	12	14	9	9	17
47	38	13	17	11	31	21	10	13	11	13	11	11	19
24	1	15	13	12	28	22	10	11	12	13	10	11	19
35	47	14	17	12	29	21	10	10	12	14	9	10	19
102	8	15	12	11	28	20	10	10	12	15	9	11	18
96	23	14	16	12	29	20	9	10	11	14	9	9	19
81	4	16	14	11	28	22	10	13	12	13	9	12	18
69	6	14	18	11	31	24	9	10	13	13	10	10	19
109	3	13	15	11	30	23	10	12	12	13	9	9	17
104	9	16	11	12	28	24	9	15	14	14	9	12	19
49	32	11	12	12	30	23	10	10	12	13	9	10	17
102	12	16	9	11	29	20	9	10	13	14	11	10	18
52	0	13	11	12	28	21	9	10	12	13	9	10	19
90	2	14	11	12	26	22	10	10	12	13	9	10	19
75	0	13	10	12	30	23	10	10	12	13	9	11	19
54	49	15	17	12	28	23	9	13	12	13	11	12	19
69	26	14	14	12	28	20	9	12	12	13	9	10	20
96	2	15	17	11	28	22	10	11	12	13	10	11	19
70	7	13	12	12	28	23	9	13	13	14	9	11	18
100	16	15	11	11	26	22	10	10	12	15	9	9	20
70	0	14	13	11	27	22	8	10	13	14	9	9	18
77	31	14	13	12	28	22	9	10	11	14	12	11	18
38	7	15	14	11	28	22	9	12	12	14	8	11	18
34	1	13	11	12	28	23	9	10	11	13	9	10	18
108	10	12	10	14	29	23	9	12	12	14	11	11	18
46	13	14	16	12	29	21	10	13	12	13	10	11	18
51	11	14	10	12	29	24	9	10	11	14	9	10	19
80	33	15	15	12	30	22	9	12	11	13	10	10	18
52	15	14	13	13	29	21	9	13	12	13	9	11	16
76	28	16	9	13	28	20	10	12	12	13	9	10	18
72	10	14	10	13	28	22	9	11	11	13	8	9	19
88	4	15	10	12	31	24	9	12	13	15	8	10	17
55	9	13	19	11	28	22	10	13	12	13	9	12	18
72	0	14	12	13	27	22	9	10	11	15	9	11	18
84	26	14	11	13	28	23	10	10	12	13	11	12	19
66	4	14	12	12	30	23	9	13	12	13	9	11	17
34	2	12	13	12	31	21	8	10	11	14	10	13	19
64	28	13	16	12	28	22	10	12	11	14	10	11	19
116	4	13	13	11	31	22	9	10	11	13	10	9	20
42	1	15	13	12	30	22	10	10	13	14	10	10	18
49	2	16	11	12	28	24	9	14	14	14	9	12	19
45	17	13	12	12	26	24	9	13	12	14	9	11	19
68	18	14	15	13	30	22	9	10	12	13	10	11	18
47	14	15	13	13	26	24	9	12	12	14	10	10	18
39	4	12	13	11	28	23	9	12	11	13	11	11	19
53	6	13	10	12	30	25	10	13	11	13	9	10	19
56	24	15	12	11	30	22	9	13	11	15	8	10	19
102	0	13	10	13	28	21	9	10	12	13	10	12	18
58	33	13	14	13	29	23	10	12	12	13	10	11	19
101	4	14	12	12	28	24	9	10	12	14	9	11	19
75	20	14	19	13	29	23	10	9	12	13	10	10	18
94	43	15	10	12	31	20	10	12	11	13	10	10	19
102	0	12	15	13	28	22	9	14	12	13	10	11	17
81	27	15	16	12	29	24	9	10	12	13	9	10	18
79	20	13	12	12	28	24	9	12	13	13	10	10	18
97	16	13	14	12	29	22	10	12	13	13	11	11	18
81	25	14	15	11	27	24	9	12	12	13	9	11	20
109	36	13	13	13	27	22	9	10	12	14	11	10	18
108	0	14	14	12	29	22	10	13	11	13	11	12	20
69	23	14	10	12	29	24	9	12	12	15	9	11	18
40	8	15	14	12	26	22	9	12	13	14	11	11	18
80	4	13	10	11	28	23	10	10	11	14	11	9	16
56	2	15	15	12	30	23	9	13	12	13	9	9	20
109	6	15	9	13	28	23	9	9	12	14	11	10	18
69	0	14	13	13	27	24	9	13	13	13	9	9	18
84	14	13	14	12	27	23	9	13	12	13	9	12	20
43	11	12	16	12	29	22	9	10	12	14	10	12	20
89	5	14	13	11	29	23	9	10	12	12	9	10	20
34	6	16	10	12	28	24	9	11	13	14	9	12	17
67	7	14	16	12	29	22	10	10	13	14	10	10	19
48	4	12	17	13	29	24	9	12	12	13	11	11	18
45	19	12	13	12	27	23	9	10	12	13	10	11	18
98	4	14	12	12	29	21	10	10	13	14	8	11	17
90	3	14	10	12	31	23	9	11	11	13	10	9	19
62	30	13	17	13	28	21	9	11	12	14	8	10	16
74	17	13	14	13	29	23	10	10	11	13	9	10	18
41	13	13	12	12	28	22	9	12	11	13	9	11	18
74	18	12	15	13	31	23	9	13	12	12	9	11	19
69	27	14	11	13	27	23	9	8	12	13	9	10	19
53	20	13	16	12	27	22	10	10	12	13	9	11	15
63	6	15	10	13	27	21	10	10	12	14	9	9	17
58	14	13	10	12	28	23	9	10	13	15	9	11	19
68	0	15	15	13	28	20	9	10	11	15	11	11	17
68	0	14	15	13	28	22	9	12	13	13	11	9	19
105	10	15	10	11	29	22	10	10	12	13	11	10	19
62	8	13	10	12	28	21	9	12	12	14	9	10	18
68	3	13	20	11	28	23	10	12	12	13	10	11	17
93	25	14	14	13	29	23	9	11	12	13	11	11	19
38	22	12	14	12	30	23	10	10	11	13	8	11	18
80	1	13	10	12	30	25	10	13	12	13	9	10	17
57	3	13	9	11	28	23	10	13	12	13	10	10	19
100	7	13	10	12	28	21	9	10	11	13	9	11	18
90	26	16	12	12	29	20	8	12	12	13	9	12	19
62	10	13	12	12	28	23	10	10	12	14	9	11	18
52	6	14	13	11	28	25	10	10	12	13	10	10	20
72	17	14	11	12	26	22	9	10	13	13	10	10	18
79	15	13	11	11	28	22	9	10	11	14	11	11	18
32	5	14	12	12	28	25	11	13	12	15	9	11	18
80	22	12	14	12	29	22	10	10	14	14	11	11	17
67	25	16	12	12	28	23	10	10	12	14	9	12	17
50	25	16	13	11	28	23	10	12	12	15	9	11	18
72	2	13	17	13	28	23	9	10	14	15	9	11	18
89	1	13	11	11	30	23	9	12	12	14	9	11	19
56	3	13	14	12	28	24	8	10	12	15	9	11	19
49	30	14	13	12	28	23	10	10	12	13	10	9	18
54	0	13	12	12	30	25	9	13	13	13	9	12	20
51	9	14	11	12	30	23	10	11	11	13	10	12	18
83	6	14	13	11	29	22	9	12	12	14	11	10	19
58	2	14	12	13	28	23	9	12	13	15	9	12	21
92	5	14	12	12	30	23	10	10	12	13	9	10	17
70	11	14	12	13	28	23	10	10	13	13	10	11	16
71	16	15	10	12	27	21	10	10	12	13	9	12	18
47	3	14	12	11	29	24	9	12	13	13	11	10	19
79	0	14	15	13	26	23	11	12	10	13	11	10	20
76	18	12	14	12	30	23	9	12	12	14	9	10	19
81	2	13	11	11	29	23	10	10	11	13	9	11	18
97	1	14	13	12	28	23	9	14	13	13	9	9	19
51	0	14	21	12	27	24	9	10	12	13	9	9	21
41	28	12	13	12	28	21	10	12	11	13	8	11	19
58	4	14	12	11	29	20	11	10	12	14	10	11	19
20	6	13	12	12	28	24	9	10	12	15	9	10	19
74	2	14	16	12	26	23	9	12	13	15	9	10	19
91	0	14	17	12	28	20	9	12	11	13	10	10	20
41	3	15	15	12	28	24	9	13	13	13	11	12	18
102	21	14	10	11	29	22	9	13	11	13	11	11	17
63	14	14	16	12	30	23	9	12	10	14	10	9	18
42	13	15	13	11	29	22	9	10	13	13	10	10	19
87	0	14	13	12	29	22	9	14	12	13	9	10	19
50	15	13	13	12	30	24	8	13	12	14	9	11	18
81	44	13	12	11	28	23	10	10	11	13	9	9	18
78	1	13	17	11	28	21	10	11	13	15	10	12	17
42	1	13	12	12	28	24	9	10	12	13	8	11	18
99	18	13	11	11	29	23	10	12	12	13	11	10	18
76	15	14	12	11	26	22	10	13	13	13	9	14	16
90	32	11	12	12	30	23	10	10	12	13	9	10	17
84	3	14	13	13	29	22	9	12	12	15	9	9	20
77	11	15	10	12	28	24	9	11	12	13	9	10	19
55	1	13	14	12	29	20	9	10	12	13	10	10	18
36	21	13	14	14	28	22	9	14	13	14	10	10	18
68	1	14	10	12	27	25	11	12	14	13	8	9	18
68	19	15	10	11	29	24	9	12	12	13	10	12	21
107	0	12	15	11	29	23	8	11	11	14	9	11	17
45	1	14	10	13	29	21	9	10	12	13	11	11	18
71	23	15	12	12	28	23	9	11	11	13	8	11	19
95	6	16	12	11	27	24	9	10	12	14	11	10	20
65	1	15	12	12	28	24	10	13	12	14	10	11	20
106	11	13	11	13	27	23	10	12	13	13	11	9	18
69	0	13	10	12	29	24	9	10	13	13	9	10	20
80	2	14	12	11	28	23	10	10	12	13	9	10	19
51	9	12	10	13	29	23	9	12	12	13	9	12	19
112	2	16	15	11	29	20	10	10	12	13	11	10	18
86	17	16	12	12	29	19	8	12	12	13	9	12	19
51	3	15	14	11	29	24	9	10	11	14	10	11	18
87	5	16	11	12	30	24	9	10	12	13	10	12	18
69	33	13	12	12	29	22	9	10	12	13	8	10	19
72	31	13	16	11	26	22	11	12	12	13	9	11	18
27	9	13	12	13	29	21	9	10	12	14	9	11	19
34	26	12	14	11	28	23	9	10	12	14	10	11	19
74	2	14	10	13	28	23	9	10	12	14	9	11	19
45	30	14	13	13	28	20	9	10	12	13	9	10	18
74	26	14	12	12	28	23	9	12	12	15	11	9	19
68	31	13	17	11	27	20	9	12	12	13	10	11	18
75	23	14	12	13	28	23	9	10	13	13	10	11	16
51	4	14	11	12	28	24	9	10	12	13	10	11	20
78	23	13	13	12	28	22	10	14	11	13	10	10	16
44	15	12	10	12	27	23	9	10	11	13	11	11	17
95	19	12	10	12	27	22	10	10	11	14	11	11	17
106	4	14	10	12	26	21	10	10	12	14	10	12	18
98	20	14	11	12	28	21	8	10	11	14	10	12	19
79	5	15	13	12	28	22	10	11	12	13	8	11	18
87	0	13	17	12	28	23	9	12	12	14	10	11	21
44	2	14	19	13	28	23	9	13	11	15	10	11	18
36	7	12	13	12	28	24	10	15	11	13	10	11	21
108	12	15	20	11	27	23	10	12	12	13	10	11	20
44	19	14	9	13	29	23	10	13	13	13	10	11	20
110	9	14	16	11	28	22	9	10	11	13	9	9	18
91	3	15	16	12	29	24	10	12	11	13	9	11	19
52	47	15	16	12	30	23	9	10	12	13	9	9	18
86	18	13	11	12	28	23	9	10	11	14	11	11	19
26	0	12	15	11	29	23	9	10	13	13	8	11	18
30	1	13	10	14	30	24	9	10	12	13	10	11	19
94	23	13	13	12	27	21	9	13	12	13	10	11	18
84	15	12	12	11	30	23	9	12	11	13	10	11	17
67	20	14	15	13	28	24	9	12	11	14	9	11	18
87	2	15	11	12	27	24	10	10	12	13	10	10	18
32	0	13	17	12	27	23	10	14	11	15	10	12	19
56	5	14	11	11	27	24	10	12	12	14	9	11	18
40	2	14	12	12	28	23	9	10	12	13	10	9	19
71	31	12	16	13	29	23	10	13	11	13	11	11	17
78	19	13	12	12	28	21	9	10	13	13	9	12	19
38	8	14	13	12	29	22	10	13	12	15	10	11	17
74	15	14	10	11	29	23	9	10	11	14	11	9	19
104	36	15	13	11	30	22	9	12	12	13	9	11	17
95	1	14	13	12	29	25	10	13	12	13	12	10	18
41	7	14	13	13	29	22	9	12	13	13	11	11	20
54	11	14	12	11	28	23	10	10	12	13	9	10	17
50	26	16	14	12	28	23	9	10	11	13	12	12	19
62	9	12	13	12	29	22	9	10	12	14	9	9	18
71	20	13	13	13	28	23	10	12	12	13	10	12	20
41	17	15	10	12	29	21	9	9	11	13	9	11	19
111	23	14	10	12	27	22	9	10	13	13	9	10	18
60	2	15	14	13	29	22	9	10	13	15	9	10	18
108	2	12	10	12	29	23	9	12	12	14	9	11	19
64	11	14	13	13	29	23	10	13	11	14	9	11	19
71	0	14	15	13	28	23	9	10	13	15	9	9	19
25	2	15	12	13	31	24	9	13	12	13	10	11	18
89	3	13	12	13	29	23	9	12	12	14	12	11	17
59	42	13	14	11	29	22	9	13	14	13	12	12	19
94	13	14	10	12	27	24	10	12	12	14	9	9	20
45	12	14	20	11	29	22	10	10	12	13	10	11	18
102	0	13	13	11	28	20	8	10	11	15	9	10	19
94	4	13	10	12	28	23	9	12	11	15	10	13	18
76	3	14	13	11	29	20	9	12	14	13	9	10	19
41	0	12	9	13	27	22	9	11	12	13	11	10	18
80	10	14	10	12	29	22	10	12	12	14	11	10	17
78	0	13	13	12	30	21	10	10	14	14	12	9	18
64	1	13	17	11	27	21	10	12	12	13	9	11	19
64	40	12	10	12	28	23	9	13	12	13	9	10	19
93	33	14	19	12	27	22	9	10	12	14	11	11	18
79	2	14	12	12	28	23	9	13	12	13	11	11	17
49	27	16	17	12	28	22	9	12	12	14	10	11	18
69	7	13	20	12	28	25	10	13	12	13	9	9	20
63	7	13	9	12	28	24	9	12	11	14	10	11	19
33	20	13	13	13	27	24	9	12	12	12	9	11	18
50	2	14	12	12	30	23	10	10	12	13	9	10	17
43	14	13	12	13	27	23	9	12	12	13	10	10	19
45	8	14	13	13	28	23	9	10	12	13	9	9	20
43	8	14	13	12	28	22	9	10	11	14	12	11	18
71	3	14	11	12	27	22	10	10	11	14	9	12	18
36	20	15	18	12	27	23	9	13	12	13	10	12	18
89	27	14	10	12	29	22	9	10	12	15	9	9	17
69	3	15	13	11	28	21	9	12	13	13	12	9	20
57	14	14	19	12	27	22	9	13	12	14	11	10	18
58	5	13	14	12	31	21	9	12	12	14	9	13	19
90	23	14	13	12	29	21	9	12	12	13	11	10	18
69	0	12	15	13	28	23	9	10	11	14	10	12	17
105	5	14	15	11	30	24	9	10	12	14	9	11	17
46	9	13	13	11	29	24	9	13	12	13	9	12	20
55	12	13	10	11	27	22	10	11	13	14	10	9	18
50	27	15	10	13	29	21	9	13	11	14	9	11	18
117	9	13	10	13	28	23	9	10	11	14	9	10	19
28	23	14	15	13	29	21	9	10	12	14	9	10	17
38	15	13	17	11	27	23	9	13	12	12	9	12	18
39	10	15	10	11	26	24	10	10	13	13	10	12	19
85	29	13	16	12	27	24	10	13	12	14	8	11	18
115	34	12	12	12	28	23	9	10	11	12	9	11	18
45	12	13	12	13	28	23	9	14	12	14	11	11	20
35	31	14	17	13	28	25	9	10	11	13	9	11	19
41	11	12	11	12	29	22	9	10	10	15	9	9	18
64	2	14	13	13	28	22	10	10	12	13	9	9	18
61	0	13	10	11	28	22	10	12	12	13	9	12	18
119	13	13	10	11	28	23	9	10	13	13	9	10	17
111	4	14	16	12	27	21	9	12	12	13	9	10	18
57	13	13	14	13	28	21	9	12	12	13	9	9	19
105	25	13	12	12	27	24	9	12	13	15	11	10	17
81	24	14	12	11	28	22	9	12	11	14	10	11	18
58	2	14	10	12	29	23	9	10	12	13	9	10	19
100	12	14	14	12	28	22	9	10	12	13	9	10	17
91	3	14	11	13	27	23	9	9	12	13	9	10	19
47	1	13	12	12	28	22	9	13	11	14	10	10	17
41	17	14	16	13	29	23	9	13	12	14	10	11	19
113	4	13	12	13	27	22	9	13	11	13	8	9	20
80	0	13	15	11	28	23	9	12	13	13	10	11	18
105	8	14	10	11	29	24	9	10	11	14	10	10	17
67	2	14	17	12	30	24	10	10	12	14	9	9	17
69	21	12	18	12	28	22	8	12	12	13	10	12	18
51	5	13	13	11	29	24	10	13	13	15	11	11	19
60	7	12	10	11	29	24	9	10	12	14	8	11	18
35	35	12	16	12	30	24	9	9	14	13	10	10	17
56	36	13	12	12	27	24	9	10	11	14	11	11	17
41	11	14	10	12	30	23	9	10	12	13	9	11	20
42	11	15	11	12	30	22	9	12	11	14	9	9	18
106	3	13	17	11	27	22	10	10	12	13	10	13	19
58	0	14	14	13	28	23	9	10	12	13	9	11	18
58	10	15	12	12	29	23	8	10	11	13	10	12	19
37	19	14	16	11	28	22	9	10	12	13	10	10	18
41	9	13	13	12	27	21	9	13	12	14	9	11	19
77	24	13	13	11	28	23	9	13	12	15	10	10	18
56	5	13	14	11	29	21	9	12	13	13	10	9	19
39	21	15	12	12	29	23	11	10	11	13	9	10	18
73	21	13	14	12	29	23	9	12	12	13	9	11	19
50	29	12	10	12	28	24	9	12	12	13	12	11	19
41	20	14	16	11	29	23	9	10	12	13	9	9	19
97	1	13	12	13	27	21	10	12	12	13	9	9	17
100	6	14	13	12	27	22	10	10	13	13	11	11	18
67	21	14	16	13	27	23	10	12	14	13	9	10	19
101	2	13	10	12	28	22	10	13	11	14	9	11	18
43	18	13	17	11	28	23	9	14	11	13	9	10	18
114	2	14	13	11	27	22	9	12	11	14	10	12	19
107	7	15	13	11	26	21	9	14	12	14	10	10	18
108	31	12	12	12	31	22	10	10	11	13	9	11	20
100	9	13	10	13	30	23	9	10	13	15	10	9	20
99	0	13	13	11	28	23	9	12	12	13	9	12	19
96	5	13	13	11	29	23	8	10	11	13	9	10	18
74	8	13	17	12	28	20	9	12	12	15	10	10	18
41	28	13	12	12	28	22	10	13	12	13	9	13	20
98	31	14	11	12	27	23	9	10	12	13	9	12	19
97	19	13	11	11	26	23	10	10	11	13	9	11	18
40	35	12	13	12	28	21	10	12	11	13	8	11	19
82	1	16	12	11	27	20	9	12	11	13	9	9	17
96	2	14	12	12	28	25	9	13	12	13	9	9	19
82	29	15	17	12	28	23	10	10	14	13	11	11	18
89	0	15	12	13	26	24	9	12	13	13	11	11	19
41	37	15	16	11	29	23	9	10	11	13	9	9	18
98	3	13	17	13	28	21	9	11	12	14	8	10	16
73	41	14	14	13	29	22	8	11	12	13	12	11	18
75	30	14	10	11	28	24	10	10	13	13	10	11	18
113	20	13	19	12	29	24	9	12	11	13	9	11	19
89	14	15	13	11	30	23	9	10	13	13	9	9	19
98	38	13	10	11	27	21	9	9	12	13	9	11	17
110	10	14	10	11	28	23	10	10	12	14	9	12	19
81	1	17	14	12	30	22	10	10	12	13	9	11	19
80	3	15	11	12	29	24	10	10	13	15	11	9	17
81	2	16	11	12	27	23	8	10	12	13	11	13	18
102	9	13	13	10	26	24	10	10	11	14	10	10	18
84	40	12	13	11	29	23	9	12	12	14	9	11	19
105	2	13	9	13	29	24	10	11	11	14	9	10	18
64	3	14	12	12	28	25	10	13	12	15	9	11	18
102	5	13	17	11	30	22	10	10	11	13	9	12	17
90	4	15	16	13	29	23	10	12	13	13	9	10	19
44	16	13	14	13	30	23	9	14	12	13	10	12	21
93	9	14	17	12	31	22	10	12	12	13	11	10	20
75	0	12	12	12	31	23	9	12	11	13	11	9	19
46	16	14	10	11	28	23	10	10	12	14	9	12	19
95	1	13	10	13	28	23	9	10	11	14	9	10	19
101	5	13	12	11	28	22	9	13	13	13	9	11	19
47	6	15	13	11	29	24	9	10	11	15	10	11	18
49	20	13	14	11	27	21	9	10	12	14	10	11	18
72	27	14	10	11	27	23	9	12	11	13	10	10	19
44	17	13	15	12	27	25	10	12	12	13	10	10	18
111	13	15	13	12	30	22	9	13	12	14	10	11	17
98	2	15	15	12	28	22	10	10	12	13	9	12	17
94	0	14	10	12	28	23	10	13	11	13	9	11	19
58	12	14	17	12	28	22	10	13	13	14	10	9	20
61	40	14	12	11	30	22	9	12	13	13	10	10	20
53	10	12	10	12	28	23	11	12	12	13	11	9	18
75	20	13	10	13	27	22	9	14	11	14	9	11	19
41	14	13	17	12	29	22	9	10	12	15	9	11	20
66	1	13	17	13	29	23	10	10	12	13	10	10	19
41	2	13	16	13	29	23	10	10	12	13	11	12	17
99	0	14	17	11	30	23	10	14	12	12	11	10	20
97	5	13	17	12	28	22	9	13	12	13	9	10	18
80	14	13	13	11	29	23	9	12	11	13	9	11	18
71	1	14	13	12	27	23	9	14	12	13	11	10	17
98	0	14	10	13	27	22	9	12	11	14	9	11	18
50	17	14	19	12	27	22	9	10	12	14	11	11	18
97	1	13	10	12	27	22	10	13	12	15	11	11	17
87	4	14	10	12	29	22	9	10	12	13	8	12	19
48	11	14	13	13	28	23	9	10	12	13	9	9	20
113	5	14	13	11	30	24	9	12	12	14	9	10	19
89	33	13	11	12	28	24	9	10	13	13	8	13	17
101	4	14	14	11	27	21	10	10	12	13	11	10	18
33	9	13	14	12	28	23	9	10	11	13	9	12	19
85	43	14	12	13	27	22	9	12	11	13	10	11	19
65	1	12	10	12	29	24	10	12	12	15	10	10	18
66	27	13	12	12	28	22	9	12	11	13	9	11	18
62	16	16	13	11	29	23	11	10	12	13	9	11	17
109	3	13	12	13	28	21	10	12	12	13	9	10	17
45	1	12	18	12	26	23	9	12	12	14	10	11	18
47	27	15	18	12	31	20	9	13	11	14	12	9	18
75	4	14	13	12	27	23	10	12	13	13	9	10	18
31	2	12	9	11	27	22	9	10	13	13	11	11	18
43	25	13	13	12	27	22	10	10	13	14	9	11	19
37	2	13	14	11	29	22	9	13	14	13	12	12	19
58	22	12	12	11	29	23	9	13	11	13	9	9	18
41	3	15	12	12	31	25	9	10	13	13	9	11	20
99	9	14	11	12	27	25	9	10	12	14	9	11	19
93	35	16	12	12	28	23	10	10	12	14	9	12	17
86	5	13	12	12	27	23	9	10	11	14	10	11	19
53	22	15	12	12	31	25	9	10	13	13	9	11	20
85	16	14	11	12	28	23	9	10	11	13	9	10	19
49	8	15	9	12	29	24	9	10	12	15	11	11	17
80	34	14	11	13	28	22	10	10	12	14	10	12	18
33	11	16	10	11	27	23	10	10	12	13	11	10	17
74	23	14	14	11	29	24	10	10	12	13	10	11	18
54	5	13	11	12	29	22	8	12	12	13	11	12	18
50	5	14	15	11	29	22	10	12	13	13	9	11	18
69	15	15	11	12	29	22	9	10	12	13	9	10	19
49	2	14	19	11	28	24	10	10	12	13	9	11	19
43	1	15	12	11	29	22	9	10	12	13	10	11	18
91	16	15	13	12	29	23	10	10	12	13	10	11	18
57	19	14	19	12	29	22	9	13	11	13	8	9	18
35	1	14	11	12	26	22	9	10	13	13	10	10	18
108	20	12	11	13	29	21	9	10	13	14	10	12	18
83	2	15	16	12	29	24	10	12	11	13	9	11	19
84	0	14	10	12	29	24	9	10	11	14	9	10	19
76	0	14	10	12	27	22	9	13	11	13	11	11	19
79	4	13	10	12	28	22	9	10	12	13	11	9	22
103	3	13	10	12	28	22	10	10	11	13	9	11	18
29	48	13	16	12	30	23	9	11	12	13	8	11	18
111	7	14	12	13	29	22	9	13	11	14	10	11	19
56	0	13	13	13	29	20	9	12	12	13	9	10	16
53	2	15	16	12	29	24	9	10	12	13	9	10	18
73	6	13	10	12	27	23	8	12	11	15	9	10	20
100	17	13	18	12	27	21	9	12	11	13	9	10	19
92	20	13	12	11	32	22	9	10	12	13	11	10	19
45	20	14	12	11	29	23	10	10	12	13	9	9	18
38	31	14	13	12	28	23	9	14	12	13	9	9	19
45	18	12	13	12	28	23	9	10	12	13	10	11	18
99	18	14	15	12	28	23	9	12	12	15	8	10	19
71	4	13	20	12	28	22	9	10	12	14	9	12	20
89	3	13	13	12	29	23	9	12	12	13	11	11	19
84	5	13	15	12	28	23	9	10	12	13	9	11	18
105	2	15	10	11	29	22	10	10	11	13	8	10	18
46	15	15	13	13	28	21	9	10	12	14	9	10	20
53	10	14	13	12	29	23	8	10	12	14	8	10	20
74	12	13	12	13	29	23	10	10	13	13	12	9	17
40	2	12	18	12	28	24	9	12	12	13	9	10	17
65	3	13	10	12	29	23	9	13	12	14	10	10	19
50	5	13	10	12	29	23	9	12	12	13	10	11	19
106	10	13	12	12	30	23	9	10	12	12	10	10	17
93	8	13	10	12	30	22	10	12	10	13	10	12	17
98	32	13	10	13	28	22	9	10	10	13	9	11	17
105	0	13	13	12	29	22	10	12	12	13	8	11	18
32	0	14	11	12	29	23	9	12	12	14	8	11	19
61	30	14	11	12	29	22	10	10	12	14	10	9	18
41	11	14	18	12	29	22	10	13	12	13	11	11	17
97	19	14	12	11	28	23	9	12	12	13	9	9	20
59	0	12	12	11	29	22	9	12	13	13	9	10	18
37	17	13	10	11	30	24	9	12	11	13	11	11	21
93	14	12	11	13	27	23	10	11	13	14	11	10	18
101	14	13	17	13	28	21	9	11	12	14	8	10	16
108	6	14	13	11	29	22	11	13	12	14	9	10	20
99	35	12	19	13	29	23	10	10	11	13	8	11	18
74	8	16	13	12	29	23	9	10	14	15	12	11	18
100	6	14	11	13	30	22	9	10	11	13	11	11	16
60	2	13	15	12	27	23	8	13	12	13	10	10	18
110	13	13	15	13	30	20	9	13	13	13	11	11	18
107	32	13	18	12	28	22	10	10	12	13	10	9	18
78	4	13	19	12	29	24	9	12	11	13	9	11	19
93	10	13	11	11	29	23	10	12	12	13	11	10	18
111	29	13	10	13	30	23	9	10	12	14	9	10	20
64	10	14	11	12	28	21	8	10	11	14	10	12	19
101	22	14	14	11	28	25	9	12	11	14	12	10	19
47	21	14	13	11	28	20	10	13	12	14	11	11	18
32	3	14	14	11	27	23	9	11	12	13	11	10	20
41	37	13	14	11	29	22	9	12	14	13	9	11	20
87	2	14	11	12	28	23	9	13	12	14	9	11	19
34	1	13	17	12	28	23	9	10	11	14	10	9	19
77	15	14	12	12	30	25	10	12	12	13	10	11	20
62	40	12	10	11	29	22	9	10	12	13	11	10	20
66	26	14	15	13	28	22	9	12	11	14	9	11	18
58	1	14	14	11	27	23	9	11	12	13	11	10	20
51	1	13	10	12	31	23	9	13	12	13	9	11	18
66	4	15	11	12	29	22	9	10	12	14	10	12	18
56	7	12	14	12	27	22	9	13	11	13	9	11	19
96	10	13	12	13	29	23	10	10	13	13	9	12	19
39	7	12	10	13	27	23	9	12	12	15	9	12	18
70	26	13	10	11	27	22	9	10	12	13	9	12	18
36	1	12	12	11	30	21	9	12	11	14	10	11	19
63	26	15	12	12	30	22	9	12	12	13	9	10	19
100	1	15	13	12	29	22	9	10	12	14	10	9	18
70	3	12	11	12	28	21	9	14	12	13	10	10	19
45	0	13	18	12	27	20	10	12	13	13	9	9	19
80	0	13	12	12	29	22	9	13	13	13	9	10	19
46	9	14	16	12	28	22	9	12	13	13	9	10	18
39	11	14	13	13	28	21	9	9	12	13	9	11	19
75	0	12	13	12	30	22	9	10	11	12	11	10	19
53	23	13	10	14	27	22	9	10	13	13	11	11	18
77	17	14	13	12	30	22	9	10	11	13	10	9	18
90	7	15	10	11	30	23	10	12	12	13	10	11	16
42	4	14	12	11	28	23	10	10	12	13	9	10	17
46	29	14	13	13	28	23	9	13	11	13	9	10	19
43	3	13	13	12	28	22	10	10	11	14	11	11	19
95	1	16	13	12	28	24	10	11	12	13	9	12	18
70	0	13	13	12	26	24	10	12	12	13	9	10	19
27	16	14	19	12	29	23	10	13	13	14	10	10	18
36	9	12	14	11	28	23	10	15	13	13	11	9	20
77	19	15	13	12	28	24	9	10	12	14	11	12	19
99	0	16	12	12	28	23	10	10	12	13	11	10	19
41	3	13	13	12	28	22	8	9	12	13	10	9	18
101	11	15	16	11	30	22	9	10	12	14	9	12	20
93	19	13	10	13	28	22	10	12	12	14	9	11	17
87	0	14	12	11	28	24	10	13	12	14	10	11	19
72	11	14	11	12	27	25	9	13	11	14	10	11	19
85	22	16	13	12	30	23	9	10	12	13	10	10	19
95	0	15	17	12	28	24	9	10	12	14	10	10	20
37	0	15	13	13	30	21	10	10	12	14	9	9	19
38	2	12	12	13	27	23	9	12	12	13	9	12	20
66	11	13	13	11	29	23	9	12	12	13	9	9	17
75	45	14	10	12	26	23	10	12	12	14	10	11	19
44	1	14	10	11	28	22	11	10	12	15	9	11	19
100	21	16	10	12	28	22	9	10	12	13	9	11	20
94	21	13	10	11	29	23	8	10	11	13	9	10	17
33	21	14	12	12	30	24	10	13	12	13	10	11	17
68	11	14	12	12	29	21	10	10	13	14	8	11	17
43	18	13	15	13	29	23	9	10	14	14	11	10	17
71	0	13	10	11	28	20	9	10	12	13	11	12	17
49	9	12	18	13	29	22	9	10	12	14	9	10	17
105	3	14	13	12	30	23	9	12	13	13	9	12	19
107	4	14	13	13	30	22	9	10	13	14	9	11	17
40	33	14	10	12	30	22	9	10	12	14	9	10	18
44	19	14	16	12	29	21	9	10	12	14	11	11	18
100	0	15	10	13	29	21	9	13	11	14	9	11	18
32	22	12	16	12	27	22	8	10	13	13	11	12	18
44	4	14	17	12	28	20	10	10	12	13	11	11	19
109	13	13	18	12	27	22	8	10	12	14	9	11	18
73	28	15	10	13	27	24	9	12	12	14	8	10	18
77	9	15	19	12	26	24	9	12	12	14	10	10	20
96	17	13	10	11	28	22	9	13	11	14	9	9	18
58	24	13	12	13	28	24	8	11	12	13	10	10	18
66	20	14	13	12	28	22	9	12	12	13	9	10	18
93	2	13	12	11	28	21	9	10	13	14	9	11	18
67	8	13	13	11	26	23	10	13	12	13	9	10	18
70	12	15	12	12	28	23	9	10	12	13	9	10	18
112	15	13	13	12	29	20	10	15	12	13	10	11	17
57	4	13	16	11	27	24	9	14	11	14	10	11	18
84	8	14	15	12	28	22	9	12	13	13	11	9	19
74	1	13	13	12	27	23	9	10	12	14	8	11	18
43	1	14	17	12	27	23	10	14	12	13	9	10	19
101	33	13	12	13	29	23	9	12	12	14	12	11	17
84	17	13	13	11	28	20	9	12	11	13	11	11	19
101	4	14	15	13	28	24	8	12	11	14	9	11	18
72	3	16	10	12	27	22	9	13	12	14	10	10	20
49	36	14	14	12	30	24	10	12	11	14	10	11	17
80	4	14	20	12	27	23	10	10	12	13	11	10	18
47	6	12	12	12	28	21	9	10	13	13	9	12	19
123	0	14	14	12	27	21	9	12	12	13	8	11	17
116	11	16	14	11	29	23	10	13	11	13	9	10	21
111	3	14	13	12	27	23	9	14	12	13	11	11	17
54	11	12	12	11	29	23	8	13	11	13	9	9	18
84	17	12	13	12	30	23	8	10	14	13	10	13	20
40	2	13	12	12	29	22	9	10	12	13	8	10	19
91	20	12	10	12	28	25	10	10	12	13	9	9	18
76	0	14	20	12	29	24	9	10	14	14	10	11	18
52	2	15	12	12	29	23	9	12	12	13	9	11	18
98	2	13	10	11	29	24	9	14	11	13	9	11	19
41	4	15	10	11	27	22	9	10	11	14	11	9	19
58	4	14	13	13	27	21	10	11	11	14	9	11	16
118	2	13	13	11	28	23	9	10	11	14	9	11	20
87	6	13	15	13	27	21	10	10	12	14	9	10	18
94	7	14	11	12	27	23	9	9	12	13	9	10	19
71	6	14	10	12	27	23	9	12	12	13	9	10	18
98	3	13	16	12	28	23	9	12	12	14	9	10	18
89	6	14	12	11	28	23	9	12	11	14	9	12	18
39	14	14	12	12	30	23	8	13	12	15	10	10	18
51	8	15	17	12	27	24	9	12	13	14	9	11	18
44	11	13	16	11	28	24	10	10	12	13	10	10	19
77	2	13	17	11	30	23	9	11	11	13	9	11	20
80	14	16	14	12	28	24	9	10	14	14	10	11	18
55	1	13	15	12	27	23	10	10	12	12	9	10	20
49	11	14	12	12	29	21	9	13	13	13	10	10	19
83	25	16	12	12	28	23	10	10	12	14	9	12	17
73	0	13	13	13	28	24	9	12	12	14	9	11	18
101	2	16	10	12	29	23	9	9	12	13	10	11	18
66	28	12	14	12	27	22	9	12	11	13	9	10	20
66	34	13	10	12	28	23	9	13	12	13	9	10	19
84	13	13	10	12	28	23	10	10	12	14	9	9	20
44	5	14	13	13	29	23	8	13	12	13	10	13	20
105	13	13	11	11	28	22	10	14	11	13	9	10	18
39	5	16	13	11	28	23	9	10	12	13	11	10	18
81	0	13	16	11	31	22	9	11	11	13	11	12	19
102	3	12	15	12	30	23	9	10	12	14	9	10	18
46	26	15	13	12	28	23	10	12	14	14	9	11	19
28	11	13	13	12	28	24	9	10	12	12	9	11	20
52	27	15	11	12	29	24	10	10	13	15	11	9	17
88	15	14	13	11	28	23	10	10	12	14	11	11	19
61	10	13	14	11	29	23	9	12	12	13	10	10	19
93	1	13	14	13	28	23	9	10	11	15	12	12	20
100	12	14	13	11	29	20	10	12	12	13	10	10	18
67	0	13	13	12	28	22	9	12	11	14	8	10	18
70	22	12	16	11	30	23	9	12	11	13	9	10	19
84	12	13	15	11	29	22	9	12	12	14	10	11	17
76	19	13	15	13	29	23	10	10	12	14	9	11	18
79	14	14	13	13	27	21	10	13	11	13	9	9	19
84	0	13	12	12	29	22	10	13	12	13	11	11	20
82	1	15	15	11	29	23	10	13	12	13	9	11	19
32	2	13	11	11	31	23	9	10	13	15	8	11	19
57	2	14	12	11	30	22	9	13	12	13	9	9	20
74	8	13	11	12	28	23	9	10	11	14	9	10	18
53	0	13	14	11	29	22	10	10	12	15	9	10	20
81	17	15	12	12	27	22	10	14	13	13	10	10	19
101	34	15	13	12	26	22	10	10	12	13	9	11	19
63	41	13	10	12	27	23	10	10	11	13	8	11	19
82	0	13	13	11	27	21	10	9	12	14	8	11	18
50	10	13	11	11	29	23	10	10	11	13	9	11	18
70	1	12	12	13	28	22	9	14	11	13	9	10	20
55	0	13	15	12	27	23	10	11	12	14	8	11	18
97	9	15	10	12	27	21	9	12	11	13	9	10	18
64	12	15	13	12	30	21	11	13	12	14	10	11	19
76	16	13	18	13	28	20	9	15	13	13	9	11	16
103	21	13	9	13	29	23	10	10	13	14	10	9	18
66	13	14	15	13	28	22	9	12	11	14	9	11	18
59	5	14	12	11	29	20	11	10	12	14	10	11	19
35	4	14	15	13	28	21	9	10	12	13	9	11	19
77	3	12	14	11	27	22	9	11	12	14	9	12	19
59	9	13	13	11	27	22	8	10	13	14	9	9	18
89	19	14	10	12	29	22	9	10	12	13	8	12	19
79	3	13	11	11	28	22	10	14	11	13	9	10	18
65	1	16	12	12	31	22	9	10	13	15	10	11	17
46	6	15	17	12	28	23	9	13	12	13	11	12	19
33	9	14	11	12	27	23	9	10	11	14	10	9	19
100	24	16	14	12	27	22	9	10	11	13	11	12	18
43	1	12	10	11	28	22	8	10	13	14	9	10	18
90	10	12	17	11	29	21	9	10	12	14	10	13	20
32	2	14	15	12	28	22	10	13	11	14	9	12	19
91	26	15	10	12	28	24	9	11	12	13	9	10	19
101	19	14	17	11	28	20	9	12	11	13	9	9	18
79	2	15	9	13	28	23	9	9	12	14	11	10	18
105	17	14	16	11	27	21	9	10	11	13	10	10	17
47	2	14	11	12	30	22	10	10	11	14	10	12	17
55	18	14	14	12	27	22	9	13	11	14	9	10	17
72	3	13	12	12	29	24	9	10	13	14	8	10	19
77	6	13	14	12	30	20	9	10	12	13	8	11	20
68	12	13	13	12	29	23	10	10	12	13	9	11	18
89	5	13	10	12	28	22	10	10	11	13	9	11	18
64	2	14	10	12	27	23	9	12	12	13	9	10	18
77	3	14	10	12	30	22	9	10	14	14	10	12	20
76	47	15	18	13	29	22	10	11	12	13	10	11	19
78	4	14	13	12	29	22	9	10	12	13	9	10	18
95	13	13	13	12	29	23	10	13	12	13	9	10	19
43	39	13	12	12	29	22	9	12	12	14	11	10	16
71	26	14	11	13	28	23	8	10	12	13	9	10	18
47	10	15	16	12	29	24	9	10	12	13	9	10	18
48	2	14	18	12	29	22	11	10	13	14	9	9	19
107	41	15	12	11	27	22	10	12	12	13	9	11	19
85	26	14	10	12	28	23	9	10	13	14	9	10	19
67	14	14	13	12	27	22	10	10	13	13	11	10	18
50	3	13	15	12	29	20	9	10	13	13	10	10	18
99	4	15	13	12	27	24	8	10	12	13	10	10	18
39	6	13	12	12	27	23	9	12	12	13	10	10	20
78	0	13	12	13	28	22	10	13	11	14	10	10	19
93	8	16	11	12	28	22	10	12	12	14	8	11	17
93	25	14	13	12	27	23	9	14	13	13	11	10	18
49	0	15	12	12	29	22	9	10	12	13	11	10	17
96	20	12	14	11	27	23	9	12	12	15	9	11	19
110	1	14	18	13	28	22	9	10	11	13	9	11	20
42	0	14	10	12	31	23	9	12	11	13	10	10	18
79	7	15	15	12	28	22	10	10	12	13	9	12	17
38	10	13	10	12	27	23	10	11	11	14	10	12	18
93	1	12	14	12	28	22	10	15	11	13	8	10	20
93	4	12	13	12	30	23	8	10	14	13	10	13	20
61	0	15	17	11	29	22	9	13	12	13	11	11	18
56	15	14	10	12	30	24	9	12	12	13	9	9	18
51	2	14	16	13	28	22	10	12	12	13	9	10	18
37	3	15	10	11	27	24	9	10	11	14	9	10	21
51	4	13	12	12	29	23	9	10	12	13	8	10	18
105	27	15	18	12	27	22	9	10	12	13	10	10	16
73	42	13	12	12	29	21	9	12	12	14	8	10	18
46	10	14	15	12	27	24	9	10	13	13	9	11	17
94	39	14	13	13	28	23	10	12	12	14	11	12	18
96	0	15	14	12	30	23	9	13	11	13	10	9	18
76	1	13	12	12	28	24	10	10	11	13	10	11	19
100	17	16	15	11	28	23	9	10	12	13	10	11	19
42	0	14	13	12	27	23	9	14	12	13	11	10	17
84	33	13	13	12	27	23	9	13	12	13	9	10	17
49	2	13	10	12	29	22	9	10	12	13	8	11	19
76	1	15	20	11	27	24	10	10	12	13	10	11	18
104	41	16	10	13	29	22	9	11	12	13	12	9	18
99	19	13	16	12	28	24	9	10	12	15	11	11	18
43	11	14	17	12	29	22	9	12	11	13	11	11	19
33	19	12	18	12	28	22	10	10	12	13	9	10	17
47	28	15	20	11	30	22	9	10	11	13	11	12	18
75	0	12	10	13	28	22	9	12	12	13	11	11	18
72	23	14	12	13	28	23	9	10	13	13	10	11	16
77	0	13	15	12	27	23	9	13	11	15	10	11	17
102	24	13	19	11	27	23	10	10	12	13	9	10	20
103	27	14	18	12	29	22	9	13	13	13	11	12	20
68	5	14	12	12	30	23	8	13	12	15	10	10	18
97	0	12	12	12	29	22	10	12	12	14	9	11	18
49	1	13	13	12	30	22	9	10	12	13	11	11	17
49	4	15	12	12	30	24	9	10	11	13	9	10	17
55	9	14	12	12	28	23	10	13	11	13	10	12	18
62	16	13	14	12	30	23	9	10	11	15	11	9	18
80	16	14	17	14	30	22	9	10	12	14	11	10	20
102	6	15	10	13	28	23	9	12	12	14	9	11	18
100	7	15	16	12	27	23	10	10	14	13	9	10	19
74	24	16	16	12	28	24	10	11	12	13	10	12	19
66	7	12	16	13	30	23	10	10	12	14	11	10	19
97	18	16	16	12	28	24	10	11	12	13	10	12	19
52	0	14	14	12	28	22	9	10	11	13	10	9	17
38	8	12	11	12	27	24	9	13	12	13	10	12	18
48	2	13	20	11	29	23	9	13	12	13	9	11	17
71	13	13	10	12	29	24	9	12	14	14	9	9	17
92	27	14	13	11	27	20	10	10	11	14	10	9	18
31	24	13	13	12	27	24	9	12	13	14	10	9	19
66	24	15	11	12	29	22	10	13	11	13	10	10	18
55	1	14	10	11	26	23	9	11	12	13	11	9	18
95	48	16	15	11	29	23	9	12	12	13	10	13	19
108	1	13	10	12	28	23	9	13	10	14	11	11	17
103	0	14	11	13	31	21	10	10	12	14	9	12	18
42	36	13	13	12	27	24	9	12	13	14	10	9	19
75	0	15	17	12	27	23	8	12	13	14	9	12	20
58	9	14	15	11	28	23	10	12	11	14	11	10	19
61	13	13	13	14	28	24	9	12	11	15	9	10	19
43	0	16	14	13	29	23	9	10	13	15	9	9	18
93	41	15	12	12	29	23	11	10	11	13	9	10	18
68	24	16	14	10	29	22	9	10	13	13	10	10	19
38	12	14	13	11	29	24	8	10	12	15	11	10	17
102	2	14	12	12	28	23	9	12	11	14	9	11	19
42	2	15	10	13	28	24	9	13	12	13	11	12	21
101	4	13	10	13	27	23	9	10	11	14	9	10	16
68	5	13	14	11	28	22	10	12	12	13	9	11	19
56	30	14	13	12	28	23	10	10	11	13	9	10	18
88	20	13	13	13	29	24	10	12	12	13	9	10	19
57	5	14	11	12	30	23	10	10	13	14	9	9	19
97	0	14	12	12	28	22	9	12	12	12	9	13	18
91	29	14	13	11	30	24	9	12	13	13	9	9	21
69	30	14	13	13	29	22	9	12	12	14	10	12	19
103	21	15	15	12	27	23	9	11	12	14	9	11	19
67	3	13	9	12	29	24	9	12	14	14	9	9	17
66	34	14	15	12	28	21	10	12	12	14	11	10	18
59	22	13	10	12	27	24	9	10	12	13	9	11	19
96	4	12	10	12	30	24	9	13	11	14	9	11	19
89	0	14	11	13	28	24	9	11	13	14	10	11	20
73	0	14	13	12	28	22	10	12	13	13	9	11	18
54	37	15	11	11	29	24	10	14	11	14	9	10	20
95	5	14	13	12	28	23	9	10	13	13	9	11	17
101	3	14	12	11	28	22	10	11	11	13	9	10	17
84	30	14	16	14	29	22	9	11	12	13	10	11	18
