# Supplementary material for: Using game theory to thwart multistage privacy intrusions when sharing data
Source: Sci Adv. 2021 Dec 10;7(50):eabe9986. doi: 10.1126/sciadv.abe9986 (PMC8664254; doi:10.1126/sciadv.abe9986)
Supplement: Supplementary file 2 — Data S1 [file sciadv.abe9986_data_s1.zip › sciadv.abe9986_data_s1/DemoKAnonymization/exp/2058/data/target_data/i70.csv]

YOB	State	STR1	STR2	STR3	STR4	STR5	STR6	STR7	STR8	STR9	STR10	STR11	STR12
100	50	13	13	11	26	23	10	10	12	13	9	10	20
40	3	13	19	11	27	23	10	10	12	13	9	10	20
95	8	14	14	13	28	23	9	10	12	13	9	11	18
87	30	13	12	13	30	24	8	13	11	13	10	11	18
91	36	13	14	11	29	24	10	12	13	13	10	10	18
111	9	13	10	12	28	21	9	13	12	13	11	10	20
72	5	13	11	12	27	20	9	10	12	14	10	9	17
99	10	13	13	12	27	23	8	10	13	14	9	12	17
75	22	12	13	12	28	21	10	12	11	13	8	11	19
96	4	15	13	12	27	24	8	10	12	13	10	10	18
72	34	15	13	12	30	25	9	12	13	13	11	11	18
46	10	13	9	13	30	22	9	10	12	14	11	11	18
45	32	14	13	12	28	25	9	12	11	13	11	11	19
59	2	14	16	12	30	20	10	10	12	13	8	10	17
88	7	15	17	12	28	22	9	15	11	13	11	11	18
65	32	12	9	13	27	22	9	11	12	13	11	10	18
103	1	16	10	11	28	23	10	13	11	13	10	10	18
112	4	14	10	13	29	23	10	10	11	14	9	10	19
97	4	15	12	12	28	23	9	12	11	14	11	11	19
28	18	14	12	12	29	23	9	12	13	15	8	10	19
105	4	14	14	11	29	25	8	10	12	14	11	11	17
88	2	13	13	12	29	22	9	10	12	14	9	9	18
77	5	14	10	11	27	23	9	10	11	13	9	10	19
60	8	13	15	11	29	24	9	10	11	15	9	11	19
94	43	15	10	12	31	20	10	12	11	13	10	10	19
54	6	16	10	11	28	22	9	10	12	13	9	9	18
53	15	13	19	12	28	23	9	10	12	14	10	11	19
40	23	14	14	13	26	22	9	10	12	13	11	9	18
60	7	13	13	11	28	21	10	11	13	15	9	9	18
91	0	13	11	11	27	23	10	10	11	13	9	11	18
50	2	14	16	12	29	21	9	10	12	14	11	11	18
53	16	13	15	11	28	23	9	12	13	13	10	11	18
69	0	14	15	12	29	21	9	12	13	13	9	12	19
78	8	13	16	12	27	20	9	10	12	13	11	12	19
54	35	14	16	12	30	22	9	12	11	14	9	10	20
72	2	14	15	12	27	22	9	13	13	15	9	11	18
27	0	15	10	12	29	25	10	12	13	13	9	10	19
86	3	13	13	11	27	24	9	10	12	13	10	11	19
47	18	14	13	13	28	22	9	10	12	13	10	9	19
62	0	13	12	12	29	22	9	10	12	13	8	10	19
65	44	14	12	11	29	22	10	10	11	13	9	10	18
98	28	15	11	13	28	21	9	12	11	14	9	11	19
79	0	13	14	12	30	23	9	10	11	15	11	10	18
106	0	15	15	11	29	23	10	13	12	13	9	11	19
32	1	13	16	11	28	23	9	11	12	13	12	11	19
96	21	14	16	12	29	22	10	10	13	14	10	10	19
70	3	14	10	11	29	23	9	10	11	14	11	9	19
105	0	14	11	12	29	23	9	10	12	13	9	13	19
107	6	15	15	12	27	24	9	11	14	13	11	11	16
71	39	13	13	12	27	23	8	10	13	14	9	12	17
58	26	14	16	12	28	25	10	12	12	14	11	10	19
82	33	14	12	12	28	23	10	13	11	13	10	12	18
31	3	16	19	12	27	22	9	12	12	12	8	10	19
70	8	14	19	11	28	22	10	13	12	13	9	12	18
38	26	13	13	12	29	24	9	10	12	13	10	10	19
115	22	14	17	11	29	24	10	10	13	13	10	11	19
40	15	16	13	11	28	23	9	10	12	13	11	10	18
41	29	13	18	11	27	20	10	12	13	13	9	10	19
115	1	16	16	11	30	24	9	13	12	12	9	12	20
35	3	14	15	13	27	22	9	13	12	13	10	11	18
76	0	14	14	11	29	24	11	10	11	14	9	11	19
102	14	15	11	12	28	22	10	10	12	13	9	10	18
55	0	14	12	11	28	23	9	13	13	13	11	10	18
99	10	12	10	12	29	24	8	10	10	13	9	11	18
74	18	13	17	11	28	23	9	14	11	13	9	10	18
95	23	14	12	12	30	23	10	10	12	13	9	10	17
101	7	13	13	13	29	23	9	12	13	13	9	10	19
61	2	12	13	13	28	21	9	12	12	14	10	11	18
59	0	12	11	13	29	21	9	10	13	14	10	12	18
69	37	15	11	12	28	23	9	10	11	14	11	9	19
81	34	13	12	12	27	23	9	10	13	13	11	10	19
102	1	13	17	12	28	23	10	10	12	14	9	11	18
48	5	14	13	12	28	23	10	10	12	13	10	9	18
41	5	13	10	13	29	24	10	10	13	13	10	11	17
23	5	13	13	12	28	22	10	12	12	13	10	10	18
81	26	14	12	12	30	24	9	10	12	13	8	9	18
37	49	14	10	12	29	23	9	10	12	13	9	10	19
93	0	13	10	13	28	22	11	12	12	14	9	11	17
52	17	14	10	11	28	23	9	15	13	15	9	11	17
104	22	13	17	11	27	22	10	10	12	13	10	13	19
62	50	12	11	11	30	23	9	10	13	13	9	8	17
43	0	13	15	12	28	22	10	9	11	14	9	11	19
60	9	14	16	13	28	22	10	12	12	13	9	10	18
99	13	12	14	11	27	22	9	11	12	14	9	12	19
42	23	14	14	12	29	24	9	10	13	15	10	9	18
116	15	14	10	12	29	24	9	10	11	14	9	10	19
64	3	14	13	12	29	23	10	11	12	14	11	9	20
96	1	13	12	12	28	23	10	10	12	13	9	11	18
97	1	12	14	13	31	22	9	10	12	13	9	11	17
98	6	13	15	13	29	23	9	10	14	14	11	10	17
79	3	14	14	11	29	25	8	10	12	14	11	11	17
93	29	15	14	13	29	22	10	11	12	15	9	9	18
37	10	13	12	12	29	25	9	12	14	15	11	11	20
106	37	14	9	12	28	22	10	13	13	13	10	11	18
65	13	13	13	13	31	23	9	14	12	14	9	10	18
107	27	15	10	12	28	21	9	13	13	13	9	9	18
31	5	15	18	11	28	23	9	12	12	15	10	9	19
101	9	13	12	11	30	23	9	10	12	13	11	10	16
29	26	13	12	13	29	22	9	13	11	14	8	9	20
41	10	12	14	11	27	22	9	11	12	14	9	12	19
78	15	13	17	11	27	23	9	13	12	12	9	12	18
66	10	12	12	13	27	24	9	10	12	15	9	11	19
73	30	14	13	12	27	23	9	11	12	14	9	11	18
52	23	13	17	13	28	21	9	11	12	14	8	10	16
91	17	14	10	12	27	22	9	12	13	13	9	11	20
104	1	14	11	12	28	21	9	12	12	12	9	9	19
88	8	13	15	12	27	22	10	10	13	12	10	11	18
67	38	15	10	13	28	20	9	10	12	13	10	10	19
106	5	13	18	12	28	22	10	10	12	13	10	9	18
43	2	13	18	12	29	20	9	12	14	14	9	11	19
58	2	15	12	13	31	24	9	13	12	13	10	11	18
40	0	12	14	11	28	23	10	15	13	13	11	9	20
95	6	13	16	13	31	20	9	10	11	14	9	9	19
80	0	15	13	13	28	23	9	11	12	14	10	10	18
77	48	15	10	13	27	21	10	10	12	14	9	9	17
63	0	13	16	11	27	22	9	11	11	15	11	10	17
64	17	14	16	12	28	21	9	13	12	13	9	10	17
60	6	13	14	12	29	24	9	10	13	14	9	9	18
77	7	12	12	13	27	24	9	10	12	15	9	11	19
93	14	15	13	12	30	22	10	10	13	14	10	10	18
54	0	15	13	12	29	20	10	10	11	13	9	10	17
91	4	14	16	12	28	22	9	12	13	13	9	10	18
107	0	14	10	12	30	21	9	12	12	15	8	10	19
105	0	13	13	10	26	24	10	10	11	14	10	10	18
52	2	15	16	12	28	23	9	13	12	14	11	11	18
44	19	13	10	12	29	21	8	12	14	13	9	12	19
44	22	15	10	11	27	21	9	10	11	14	10	14	17
79	4	14	13	11	27	21	8	12	11	15	10	11	18
33	18	15	13	11	29	23	9	10	12	13	9	11	18
103	1	12	17	11	26	23	9	13	12	14	10	10	18
95	11	16	12	12	30	23	9	10	11	13	9	10	19
87	11	14	12	11	28	22	9	13	11	13	9	9	18
103	13	14	12	11	29	23	10	10	12	13	9	9	18
97	0	14	10	11	27	24	10	13	12	13	9	12	18
67	3	14	18	12	28	24	11	12	13	15	10	12	19
83	9	15	15	13	28	20	9	10	11	15	11	11	17
70	2	14	13	11	27	21	8	12	11	15	10	11	18
54	30	12	13	12	28	24	10	15	11	13	10	11	21
55	12	13	13	12	29	23	10	10	12	13	9	11	19
79	10	15	10	12	30	22	9	10	12	15	9	11	18
40	4	14	13	12	29	22	9	10	12	13	9	10	18
102	0	12	10	13	30	22	9	10	12	14	10	10	19
74	10	15	14	12	28	23	9	10	13	13	9	10	19
105	19	13	10	13	27	24	9	10	12	13	10	11	19
108	4	13	20	13	31	22	9	10	12	13	10	10	19
67	5	13	14	11	30	22	9	13	11	13	9	13	17
100	3	16	19	12	30	21	9	9	12	13	10	9	19
78	1	14	13	11	30	22	9	12	12	13	10	10	18
34	33	14	13	12	28	22	9	12	12	13	9	10	18
95	2	13	19	12	28	23	9	10	12	14	10	11	19
58	6	14	13	11	29	21	9	12	14	13	9	10	19
86	9	14	12	11	30	23	10	13	11	13	9	10	18
47	9	14	14	13	30	20	9	13	12	14	9	11	18
76	3	15	13	12	28	24	9	10	12	14	11	12	19
94	27	13	14	12	29	23	9	13	11	14	10	12	17
43	9	13	14	12	28	22	10	10	12	13	9	11	18
50	27	14	16	11	29	23	9	10	12	13	9	9	19
91	23	14	16	12	29	22	9	13	12	13	9	12	18
105	1	15	10	14	30	23	9	12	13	13	11	9	17
23	1	13	12	13	27	23	9	10	11	14	10	11	18
72	33	14	13	12	29	21	9	12	12	13	11	10	18
98	0	13	12	13	28	25	9	12	13	13	9	11	18
73	1	14	12	11	28	24	9	11	12	13	9	11	18
76	12	14	13	12	29	23	10	11	12	14	11	9	20
50	7	14	13	12	29	22	9	15	11	13	10	10	18
72	24	13	10	11	28	22	10	10	12	13	11	11	19
99	13	12	18	11	29	24	9	12	11	14	9	10	18
102	25	13	15	12	29	24	9	12	11	14	9	11	19
46	30	14	10	11	29	22	9	13	12	13	9	9	19
76	22	13	12	12	27	24	10	11	11	13	9	10	19
104	3	13	12	12	28	23	10	13	12	13	8	11	18
68	1	14	10	12	29	22	9	11	13	13	11	12	18
108	12	13	11	11	28	22	9	12	12	12	12	10	17
49	9	13	11	12	27	24	9	12	11	13	9	12	19
50	29	14	12	12	30	22	10	13	12	13	8	11	17
104	16	13	14	13	28	21	9	12	12	13	9	11	19
87	8	13	17	13	27	23	9	13	12	13	10	12	18
23	21	13	10	12	26	20	9	13	13	14	8	10	18
31	0	14	15	13	28	22	9	12	12	14	9	11	17
112	34	14	13	11	28	22	10	10	12	14	9	10	17
50	0	13	10	13	28	22	11	12	14	13	8	11	18
93	0	14	12	12	30	20	10	10	11	13	9	10	17
78	1	16	13	11	26	21	9	12	12	13	10	11	16
85	14	14	14	12	27	21	9	14	12	13	8	11	19
44	17	14	11	11	29	23	10	10	13	13	9	10	18
89	38	12	11	13	27	23	10	11	13	14	11	10	18
79	4	14	10	13	29	23	10	10	11	14	9	10	19
88	0	14	11	13	28	23	8	10	12	13	9	10	18
90	0	15	15	12	27	22	10	15	12	13	9	12	18
70	0	13	10	13	30	23	9	10	13	15	10	9	20
111	28	14	13	12	28	23	9	13	12	14	11	10	17
25	2	15	12	13	31	24	9	13	12	13	10	11	18
98	19	16	14	12	28	24	10	12	11	14	10	11	18
74	30	14	15	11	27	23	9	13	12	13	11	9	20
73	6	14	14	11	29	23	9	12	12	13	11	10	18
71	1	14	11	12	26	22	10	15	11	14	11	10	19
55	9	15	14	11	28	22	10	12	11	14	10	10	18
73	21	13	10	13	27	23	8	11	11	13	8	9	18
50	14	15	9	13	28	23	9	9	12	14	11	10	18
63	30	12	12	13	30	21	10	10	13	13	9	11	19
79	20	13	10	12	30	22	9	12	12	14	9	11	19
73	0	13	14	13	28	25	9	10	12	14	8	12	18
96	5	14	10	12	26	22	10	10	13	15	11	10	19
97	36	15	17	12	28	22	9	12	12	14	9	9	17
78	3	14	12	13	27	24	9	13	12	14	8	9	17
112	2	15	9	12	29	24	10	12	12	14	9	10	20
77	16	13	9	13	29	22	9	11	12	13	10	11	19
51	1	15	13	11	29	23	9	10	11	13	10	12	18
122	7	13	16	12	27	23	8	10	13	13	9	10	17
94	28	14	18	12	29	22	11	10	13	14	9	9	19
35	38	13	13	13	29	23	10	12	12	15	9	10	20
35	4	13	14	12	27	23	10	12	14	13	9	11	21
95	16	12	13	12	27	21	10	11	12	13	12	10	19
51	0	13	12	11	28	23	10	10	12	13	9	11	18
96	3	12	11	12	29	21	9	12	12	13	9	10	19
53	4	12	11	11	29	23	8	12	13	13	9	11	20
95	0	16	15	12	31	22	10	10	11	13	10	10	17
31	0	13	14	11	30	21	10	10	12	13	11	11	21
48	2	12	12	11	30	23	9	12	11	13	10	11	17
46	42	14	15	13	27	22	9	13	12	13	10	11	18
100	3	15	15	12	30	23	9	12	12	14	9	10	20
65	13	14	11	12	31	24	8	11	13	13	9	13	17
67	1	13	13	12	29	22	9	12	12	14	8	13	19
73	0	13	11	12	29	23	10	10	11	14	10	11	19
101	2	12	17	12	30	22	9	10	12	13	11	9	18
114	6	13	10	14	28	22	9	14	11	13	9	12	19
77	20	13	11	12	27	24	9	10	11	14	9	9	19
94	0	16	15	11	29	24	9	12	11	13	9	10	18
52	18	13	11	11	29	22	9	13	13	13	11	10	19
87	25	14	10	12	28	20	10	12	13	13	9	12	18
103	20	14	11	11	30	23	8	10	13	14	10	11	17
88	36	15	10	12	29	23	10	12	12	13	9	13	18
48	2	13	17	12	28	23	9	13	12	13	10	11	19
47	10	14	18	12	29	22	11	10	13	14	9	9	19
56	43	14	10	11	28	21	10	10	12	14	9	11	18
65	30	13	10	13	31	23	8	10	11	13	10	10	18
85	1	14	16	12	26	23	10	10	11	14	9	10	19
47	10	15	12	12	29	23	11	10	11	13	9	10	18
97	50	14	11	12	30	23	10	10	13	14	9	10	19
105	6	16	13	12	29	22	9	14	12	13	10	10	18
100	6	13	10	13	30	23	9	10	13	15	10	9	20
32	33	14	15	13	29	23	10	12	12	13	10	12	17
18	22	13	10	11	28	22	10	10	12	13	11	11	19
78	9	13	10	11	28	21	9	12	12	14	9	10	17
85	28	13	12	13	27	23	9	10	11	14	10	11	18
96	2	13	14	12	30	23	9	10	11	15	11	10	18
47	14	13	13	12	29	23	9	12	12	13	11	11	19
28	0	14	12	11	29	22	9	12	12	13	10	9	18
87	0	13	13	12	29	20	9	13	12	13	9	11	17
30	11	16	13	11	28	22	9	12	12	14	11	11	18
50	26	12	12	12	29	24	9	10	14	13	9	11	20
32	26	15	14	12	28	23	9	10	13	13	9	10	19
106	11	13	10	13	28	24	9	12	12	13	8	11	18
79	3	12	15	13	27	22	9	10	13	13	9	11	17
47	21	14	13	11	28	24	9	10	12	14	9	10	18
86	2	14	10	12	30	22	10	12	12	15	9	12	17
99	7	14	13	11	29	24	8	10	12	15	11	10	17
98	2	12	10	11	29	22	9	10	12	13	11	10	20
113	1	12	10	11	27	23	9	12	12	14	11	10	20
96	30	14	13	12	31	23	9	10	11	13	10	10	19
72	34	16	14	11	28	22	11	13	12	14	9	10	20
39	4	14	13	13	30	23	10	13	11	13	12	12	19
71	9	13	12	13	29	23	9	10	11	13	8	10	18
74	11	15	17	11	28	22	10	11	12	13	10	11	19
33	12	14	13	12	28	25	9	12	11	13	11	11	19
72	9	14	12	12	26	22	9	10	12	13	10	10	19
90	39	12	12	12	29	23	9	11	12	13	9	11	17
96	2	14	17	12	28	22	10	13	13	14	10	9	20
34	0	14	12	11	28	21	9	10	12	14	9	9	18
109	0	13	18	12	28	22	10	10	12	13	10	9	18
70	40	13	17	13	29	24	10	11	11	13	9	11	18
26	1	15	15	13	28	20	9	10	11	15	11	11	17
82	0	13	10	13	27	23	10	12	11	12	10	12	19
104	25	14	10	11	28	24	9	11	11	14	9	12	17
51	2	13	15	12	28	22	9	10	12	14	10	9	19
64	9	12	13	12	29	22	9	13	11	13	9	11	20
33	19	16	12	11	29	23	9	11	12	14	10	11	18
72	7	15	17	12	31	23	10	13	12	14	11	12	17
41	3	14	13	13	30	21	9	10	11	13	11	11	17
46	4	16	15	12	28	24	12	12	12	14	9	11	20
46	28	14	20	12	27	23	10	10	12	13	11	10	18
77	3	14	11	13	30	24	9	10	14	13	9	12	18
57	5	16	13	12	30	23	10	10	13	14	9	11	18
95	31	13	13	12	29	20	9	13	12	13	9	11	17
44	0	14	13	13	30	24	8	10	11	13	9	11	18
31	0	14	15	13	29	23	10	12	12	13	10	12	17
40	1	13	12	12	27	24	9	11	13	15	11	11	17
68	3	13	14	12	30	23	9	12	12	14	9	10	19
52	39	14	11	12	30	22	10	10	12	13	9	9	18
47	14	15	15	12	28	22	10	10	11	13	8	9	17
109	3	13	10	12	28	24	10	12	12	13	9	11	20
102	26	13	10	12	27	23	8	12	11	15	9	10	20
108	10	13	13	12	29	24	10	15	12	14	9	9	20
89	14	14	20	12	27	23	11	10	12	14	10	8	18
63	4	14	15	12	28	22	9	12	12	13	9	12	20
77	9	15	11	12	29	22	9	12	11	13	10	11	19
96	12	13	20	11	29	23	9	13	12	13	9	11	17
34	41	12	16	11	27	23	9	12	12	13	11	12	19
108	22	15	13	13	29	25	9	9	14	15	11	12	19
104	8	14	10	12	28	22	10	13	12	13	11	11	20
63	9	13	10	12	30	22	9	11	12	13	9	13	19
43	10	16	14	11	29	23	10	13	11	13	9	10	21
80	4	13	20	13	29	21	9	12	11	13	9	11	20
45	26	14	10	13	30	23	9	10	12	14	9	12	18
80	27	13	10	11	31	22	9	13	13	13	10	11	18
66	2	14	13	11	27	23	10	12	12	13	9	10	19
50	22	14	12	12	30	23	9	10	12	13	9	10	19
95	2	13	10	13	27	24	9	10	12	13	10	11	19
61	3	12	10	13	29	23	8	13	11	13	9	11	20
39	1	14	12	12	30	24	9	12	11	13	10	11	18
14	15	14	13	13	29	21	10	10	13	13	9	10	17
38	5	13	15	13	29	22	11	14	11	13	10	10	19
84	0	14	11	11	27	24	10	12	12	14	9	11	18
100	4	14	10	12	28	21	9	10	12	13	9	10	20
42	3	15	11	12	30	22	9	12	11	14	9	9	18
102	31	16	11	12	30	22	8	12	12	14	10	12	19
79	9	12	12	11	28	24	8	13	12	14	9	9	17
46	0	15	15	12	28	22	9	12	12	14	8	9	20
78	11	13	13	13	27	23	9	10	13	13	9	10	19
69	0	12	11	11	27	23	9	12	11	13	9	11	18
28	3	13	11	12	28	20	10	13	11	13	11	9	17
72	17	13	11	11	27	21	10	12	13	13	11	12	19
91	7	14	9	12	30	24	10	12	14	13	10	10	19
112	41	14	13	12	29	21	9	15	11	13	10	10	18
100	8	14	16	12	31	24	9	11	12	13	8	10	19
96	0	13	12	11	29	23	9	10	12	14	9	12	17
88	5	13	20	12	31	23	10	10	12	15	10	11	19
41	0	13	13	12	30	22	9	10	12	13	11	11	17
83	45	14	13	12	28	23	9	10	12	15	9	10	19
102	0	12	17	11	26	23	9	13	12	14	10	10	18
34	19	13	12	11	29	23	10	10	12	13	9	10	18
61	21	15	13	13	28	23	9	11	12	14	10	10	18
82	1	15	12	12	27	20	10	14	11	12	9	11	18
77	11	13	12	11	29	23	10	10	12	14	9	10	18
31	1	14	13	12	28	23	10	10	11	13	9	10	18
46	9	14	13	11	28	22	10	10	12	14	9	10	17
111	3	15	11	11	28	22	9	11	11	14	11	11	18
83	10	15	10	12	29	25	10	12	13	13	9	10	19
73	0	13	13	11	28	23	10	10	12	13	8	11	18
96	40	12	17	13	28	22	9	12	11	14	10	10	19
108	4	15	13	12	30	23	9	10	11	14	9	10	19
107	35	15	16	11	30	22	9	10	12	14	9	12	20
82	5	13	15	13	29	23	10	10	12	15	10	11	18
66	25	14	16	12	29	23	9	12	11	14	9	11	20
60	23	13	17	12	29	22	9	12	11	14	9	11	20
78	16	14	18	13	28	22	9	10	11	13	9	11	20
43	1	15	12	12	28	23	9	10	12	13	9	10	18
98	37	12	16	13	30	21	9	12	11	14	10	10	18
56	30	14	13	12	28	23	10	10	11	13	9	10	18
77	18	14	13	13	28	24	9	10	11	14	8	11	20
62	12	13	13	13	29	20	9	12	12	13	9	10	16
51	7	16	15	11	29	20	10	10	12	13	11	10	18
87	25	14	13	13	30	22	9	10	13	14	9	11	17
97	0	12	14	11	28	23	10	15	13	13	11	10	20
66	12	15	12	12	26	24	9	12	11	13	9	10	18
76	20	13	12	13	29	24	9	10	11	13	10	10	18
79	22	15	11	12	29	22	9	12	11	13	10	11	19
68	0	14	12	12	29	22	9	11	13	13	12	10	19
54	28	12	18	12	28	22	10	10	12	13	9	10	17
71	0	14	10	12	27	22	9	10	12	14	10	12	19
82	3	15	11	11	28	22	9	11	11	14	11	11	18
43	2	13	13	11	27	23	9	13	12	15	10	10	18
73	4	13	13	11	31	22	9	10	11	13	10	9	20
83	23	14	10	12	28	22	10	13	11	14	9	11	18
66	21	14	15	13	27	22	9	13	12	13	10	11	18
41	4	14	16	12	28	21	9	13	12	13	9	10	17
45	17	15	12	11	30	22	9	13	11	15	8	10	19
107	0	14	12	11	28	22	10	11	11	13	9	10	17
96	14	13	13	13	28	23	9	10	12	13	9	10	19
61	1	13	10	13	28	23	10	10	13	14	11	11	17
67	20	15	13	12	30	23	9	10	11	14	9	10	19
46	47	14	11	13	28	24	9	11	13	14	10	11	20
66	0	13	16	13	28	22	9	10	12	13	9	9	18
48	30	14	11	12	27	24	9	10	12	13	9	11	19
45	38	13	16	13	28	22	9	10	11	13	11	11	18
64	4	14	12	12	30	22	9	12	13	14	10	12	17
50	0	15	13	12	28	22	9	12	11	14	11	10	19
59	20	13	12	12	27	23	9	12	12	13	9	10	20
100	0	14	14	11	29	24	11	10	11	14	9	11	19
71	16	16	17	13	30	22	10	10	13	13	11	11	18
80	22	14	12	11	28	23	9	10	12	14	9	13	19
56	6	13	10	12	28	21	9	12	12	14	9	10	18
94	1	13	12	13	28	24	9	12	11	14	9	11	18
40	14	14	11	12	29	20	9	11	12	15	9	11	18
111	32	13	10	11	28	23	9	13	11	14	9	13	17
64	1	14	10	12	28	23	10	13	11	13	8	10	18
40	1	13	12	12	30	23	9	11	11	14	9	11	19
47	21	14	10	12	28	22	9	12	14	13	9	10	18
35	22	12	10	11	28	21	10	15	11	14	9	10	17
74	0	12	12	11	27	22	10	12	13	13	10	10	20
38	1	13	15	11	29	22	10	12	12	15	9	12	19
41	28	13	12	12	29	23	9	14	12	15	10	10	19
85	10	13	11	11	27	20	9	11	11	14	10	11	19
66	0	16	12	12	29	22	10	13	13	13	9	10	19
107	19	13	13	12	27	22	9	12	12	15	10	11	19
99	14	12	12	11	28	21	9	10	13	14	12	12	19
60	22	14	10	13	29	25	9	10	12	13	10	10	18
56	1	13	13	11	26	24	9	13	13	13	10	10	17
65	1	13	12	12	30	22	10	13	11	15	9	10	18
48	2	14	11	12	28	23	10	12	12	13	9	10	17
79	3	12	10	13	29	21	9	10	12	14	9	9	17
76	17	14	10	13	28	24	8	10	12	13	9	10	19
91	0	15	10	12	30	24	9	12	12	14	10	9	17
77	0	13	10	12	27	22	9	13	11	13	10	11	17
88	9	13	14	11	29	23	9	12	12	13	10	10	19
91	13	16	10	13	28	23	9	13	11	15	11	10	17
51	1	13	14	12	29	22	11	10	12	14	9	11	20
78	5	16	11	12	28	21	9	10	12	14	9	11	18
54	4	15	15	12	29	23	9	10	11	14	10	10	20
41	3	14	11	12	27	25	9	10	12	13	9	12	19
72	7	13	14	12	30	21	9	13	12	14	9	11	19
105	25	13	12	12	27	24	10	12	11	15	10	10	18
36	48	13	11	12	27	23	9	13	11	14	9	11	21
50	9	13	12	12	28	21	9	12	12	13	9	8	20
21	1	13	17	11	30	22	10	10	12	14	11	11	20
46	22	14	11	11	29	23	9	10	12	13	9	10	19
89	0	14	18	12	29	22	9	10	11	13	10	11	18
89	26	14	13	12	27	23	9	14	12	13	11	11	17
102	16	13	13	12	30	24	9	12	11	15	10	10	19
81	6	14	19	12	28	23	9	10	13	14	9	9	18
29	9	14	13	12	27	24	9	10	12	14	9	10	19
58	13	13	14	14	28	22	9	14	13	14	10	10	18
36	49	14	13	13	28	23	9	11	11	13	11	10	19
63	28	15	13	12	28	22	10	11	12	13	10	11	19
74	22	12	17	13	29	24	9	12	12	13	11	11	18
46	22	12	14	11	28	23	9	10	12	14	10	11	19
72	12	13	12	13	29	23	9	10	11	13	8	10	18
76	37	12	16	12	30	24	9	9	14	13	10	10	17
93	20	14	13	13	27	21	10	13	11	13	9	9	19
79	31	16	12	12	29	21	10	12	12	15	10	12	20
40	43	14	10	12	29	24	9	12	12	15	9	11	18
93	9	15	17	12	31	20	9	13	11	14	12	9	18
84	0	14	12	11	28	23	9	13	13	13	11	10	18
105	10	14	17	12	28	22	10	13	13	14	10	9	20
29	1	14	10	11	30	22	9	12	13	13	11	12	18
72	3	15	14	12	29	22	9	13	13	13	10	10	19
50	35	12	16	12	29	21	10	9	13	14	9	10	18
109	0	14	13	12	29	21	9	13	13	12	9	12	19
108	4	14	15	12	27	23	10	10	13	13	11	13	16
36	14	14	11	12	27	25	9	10	12	14	9	11	19
46	22	13	12	11	29	21	10	10	11	13	9	11	18
57	0	13	18	12	28	22	10	13	12	15	10	11	18
28	0	15	17	12	28	23	10	10	14	13	11	11	18
100	23	15	17	12	28	22	9	12	12	14	9	9	17
52	2	16	12	11	27	25	9	12	12	13	9	11	18
40	1	16	14	13	30	22	9	10	12	13	9	10	19
54	12	13	17	11	30	21	10	13	11	13	11	11	19
33	5	13	11	11	29	23	9	11	12	14	9	13	19
47	48	13	10	12	29	21	10	12	12	14	9	9	19
113	30	14	10	11	28	24	9	11	11	14	9	12	17
48	1	17	14	12	30	22	10	10	12	13	9	11	19
67	0	14	13	13	29	23	8	13	12	13	10	13	20
49	17	13	10	12	28	21	9	10	11	13	9	11	18
42	2	15	15	12	31	24	10	15	13	13	8	11	17
38	24	13	20	12	29	23	9	12	14	14	9	11	18
45	14	14	16	11	27	22	9	10	11	13	10	10	17
89	11	13	10	13	27	21	10	10	13	14	9	11	17
32	34	14	11	12	28	21	8	10	11	14	10	12	19
97	11	13	17	12	27	23	10	14	11	15	10	12	19
88	5	16	10	11	28	21	9	10	12	13	9	9	18
98	47	14	13	12	28	24	11	10	12	15	10	13	20
59	10	13	13	11	29	24	9	13	12	13	9	12	20
82	27	13	10	11	28	24	10	12	12	13	9	11	18
103	18	14	10	11	30	22	9	12	13	13	11	12	18
37	2	12	10	12	29	23	9	10	12	13	9	10	18
73	26	13	11	12	29	23	10	10	12	13	9	12	19
100	0	13	14	11	29	23	10	10	12	13	11	10	19
51	2	14	10	12	29	22	8	12	11	13	9	10	17
36	11	14	17	11	28	23	9	10	11	14	9	12	20
108	30	13	10	11	28	22	9	13	12	13	9	10	19
18	0	13	19	13	28	22	10	10	12	14	10	10	18
64	2	14	12	13	28	21	10	12	12	13	9	10	18
71	0	14	16	12	28	23	10	12	11	13	9	12	19
101	14	14	13	13	28	24	10	10	13	14	9	10	18
67	8	13	12	11	28	23	10	10	12	12	9	11	18
53	32	14	14	12	28	23	9	11	13	14	8	10	19
67	42	15	12	11	28	23	10	12	12	14	9	9	17
53	4	14	13	13	26	23	9	13	11	14	11	10	20
102	12	12	18	12	31	22	9	12	12	13	10	9	19
30	7	14	14	12	29	22	11	10	12	14	9	11	20
95	11	13	10	12	28	23	10	11	11	14	10	12	18
103	3	15	15	11	28	21	9	10	12	14	10	10	19
48	1	14	13	11	28	24	10	10	12	13	11	9	19
81	19	15	10	13	28	24	9	13	12	13	11	12	21
97	1	13	15	13	27	23	9	10	12	13	10	11	20
83	15	13	12	11	29	23	9	12	12	13	9	11	17
108	45	12	11	13	27	24	10	12	12	13	10	12	19
111	40	14	14	11	26	22	8	12	12	15	9	10	19
72	4	13	13	13	29	24	10	13	12	13	11	11	19
33	35	12	12	12	27	23	8	12	12	13	9	12	20
33	0	16	12	12	28	23	10	10	12	14	9	12	17
69	16	15	11	13	30	23	9	10	11	15	10	12	19
28	0	15	17	14	28	23	9	10	11	13	10	11	17
40	1	13	13	12	29	22	10	12	11	14	11	11	20
67	4	15	10	11	27	25	9	10	10	13	10	9	18
69	2	13	14	12	29	22	11	12	13	13	11	11	18
31	25	13	14	12	29	22	9	12	14	13	9	9	19
71	11	15	10	12	28	23	9	10	12	13	11	9	17
106	37	14	15	12	28	22	11	10	13	13	9	11	20
71	15	16	10	12	29	20	10	13	11	13	8	10	18
46	0	14	12	11	28	23	9	10	12	13	8	11	19
41	20	14	16	11	29	23	9	10	12	13	9	9	19
75	0	14	13	12	30	23	9	10	11	14	8	12	20
116	19	16	18	12	28	21	9	12	11	13	10	10	20
100	4	15	13	13	29	22	10	10	12	14	9	11	17
53	4	13	12	11	28	23	8	10	11	14	11	10	16
43	2	13	14	12	28	25	9	13	13	13	10	10	17
75	21	16	10	12	26	23	9	10	12	13	12	9	18
82	3	13	13	12	27	22	9	12	12	13	9	11	19
57	16	13	14	11	28	24	9	11	11	15	10	11	18
60	0	13	11	13	28	22	9	13	13	14	9	10	18
109	0	14	13	11	30	22	9	12	12	13	10	10	18
111	23	13	14	12	30	23	9	10	11	15	11	10	18
38	28	13	17	11	29	24	9	13	12	13	9	9	19
62	7	14	14	12	29	22	11	10	12	14	9	11	20
87	3	13	13	11	28	23	9	10	12	13	9	9	19
74	0	13	12	13	28	23	9	13	12	14	11	11	20
41	20	13	12	11	32	22	9	10	12	13	11	10	19
49	44	14	9	12	28	23	9	10	12	13	10	11	19
82	20	14	15	12	28	21	10	12	12	14	11	10	18
84	27	14	12	13	28	22	9	10	13	13	9	12	18
38	1	16	13	12	29	23	9	10	14	15	12	11	18
48	3	13	10	11	28	23	9	13	11	14	9	10	18
56	0	14	15	12	29	23	9	13	13	13	9	10	17
85	32	12	11	13	27	23	10	11	14	14	11	10	18
75	17	14	16	12	30	20	10	10	12	13	8	10	17
67	4	13	13	11	31	22	9	12	12	13	11	10	17
71	17	14	12	12	29	25	9	10	12	13	9	11	19
96	10	12	13	12	28	23	9	10	12	13	10	11	18
75	23	13	10	13	29	23	9	10	12	13	9	12	19
66	11	13	10	12	30	22	9	10	12	13	10	11	17
44	10	14	16	12	29	22	9	13	12	13	9	12	18
103	3	13	15	12	29	22	9	12	13	13	10	11	17
36	6	13	10	13	27	24	9	12	12	13	9	12	18
48	14	15	12	12	26	21	10	10	12	14	9	9	19
45	15	14	13	12	28	21	10	12	12	13	9	12	18
98	30	14	18	13	26	21	9	10	12	14	9	11	20
108	6	12	17	11	28	20	9	12	11	14	8	11	19
71	0	15	10	13	29	20	9	13	12	13	10	10	20
55	14	13	10	13	29	24	10	10	13	13	10	11	17
64	18	12	13	11	29	21	10	13	13	15	8	11	18
90	9	15	18	12	27	22	9	10	11	14	9	10	19
82	2	13	13	13	28	23	9	12	12	13	9	9	18
74	2	14	18	12	30	23	9	13	12	14	8	11	19
69	16	14	13	11	28	21	9	13	12	13	9	11	20
75	0	15	10	12	30	22	9	10	12	15	9	11	18
82	0	13	11	12	29	23	10	12	12	14	11	10	19
105	9	15	17	12	28	24	9	10	12	14	10	10	20
41	6	14	13	12	28	22	10	11	12	13	9	11	17
74	27	14	15	12	28	22	9	12	13	13	11	9	19
53	2	14	10	11	29	23	9	10	11	14	11	9	19
65	12	14	12	11	28	24	10	13	12	14	10	11	19
72	16	14	11	12	29	24	9	10	12	13	10	10	19
68	1	13	12	14	30	23	9	12	12	13	9	10	18
52	0	13	17	12	29	24	10	10	12	14	9	10	17
49	0	12	10	13	27	22	9	12	13	15	11	10	16
40	3	15	12	11	28	23	9	12	12	14	9	11	18
33	7	13	10	12	27	23	9	10	12	14	8	10	18
52	41	13	13	11	27	21	9	12	13	13	10	11	16
74	0	13	19	13	29	21	9	13	12	13	10	11	18
33	11	13	13	12	27	24	9	10	13	13	9	11	19
62	37	13	10	11	30	23	9	12	12	14	12	11	18
118	13	14	16	11	29	21	9	15	11	14	10	9	18
57	0	13	12	13	28	23	9	10	13	15	11	10	17
90	3	15	13	11	26	22	9	10	12	13	9	10	18
94	21	14	11	12	28	22	9	12	12	14	10	11	18
107	2	14	12	12	30	24	9	10	12	13	12	10	19
38	17	15	11	13	28	21	9	12	11	14	9	11	19
34	4	13	10	12	27	23	9	12	12	13	11	11	17
40	0	15	13	13	30	21	10	10	12	14	9	9	19
36	43	14	12	12	29	20	9	12	14	13	11	12	20
98	4	13	14	12	28	25	10	12	12	13	10	11	18
71	11	13	14	12	27	22	10	12	11	13	10	9	18
83	6	14	13	11	27	23	10	10	11	13	11	11	20
71	5	14	11	12	30	22	9	10	12	13	12	12	18
33	5	14	13	12	29	23	9	12	12	13	10	11	20
78	17	13	14	11	30	22	9	13	11	13	9	13	17
56	15	14	11	11	28	23	9	11	13	15	9	11	18
59	40	14	17	12	29	24	9	11	12	13	9	9	18
82	0	13	10	12	28	21	9	10	12	13	9	11	17
97	4	16	12	12	30	22	10	12	11	13	9	11	18
94	8	15	11	12	28	23	9	10	13	13	9	11	17
77	19	15	15	12	30	23	9	12	11	14	10	11	20
72	6	14	14	13	30	21	10	10	12	13	10	10	18
65	6	12	19	12	29	22	10	13	12	14	9	11	18
74	8	15	14	11	29	23	8	10	12	13	9	11	18
47	17	14	14	12	29	22	9	9	12	14	10	11	18
62	5	15	13	11	27	20	10	14	11	13	8	10	17
97	10	14	10	12	29	22	8	10	12	13	11	10	17
75	1	14	10	13	28	21	10	12	12	13	11	11	20
105	26	15	11	12	28	21	9	13	12	15	8	9	19
85	15	14	12	12	28	23	9	12	12	13	10	10	17
89	14	13	17	12	31	24	9	13	13	13	9	10	18
92	0	14	15	13	28	22	9	12	12	14	9	11	17
54	8	14	12	11	29	24	10	13	13	13	9	12	20
87	0	14	16	12	29	21	10	13	12	13	10	11	18
91	33	13	16	13	29	22	9	13	12	13	9	10	18
99	3	14	14	11	28	23	10	13	12	14	11	9	17
78	3	15	12	13	30	22	9	12	12	13	9	10	19
92	3	12	14	13	28	24	9	15	11	13	11	10	20
74	33	13	16	13	28	24	9	13	12	13	10	10	18
56	21	12	10	12	28	22	9	12	12	14	9	9	18
103	24	14	10	12	27	23	9	13	12	14	9	10	19
78	10	15	16	12	29	22	9	9	12	14	11	10	21
45	40	14	16	12	28	24	9	13	11	13	8	11	18
37	21	14	18	12	29	22	10	9	12	13	9	9	17
21	7	14	12	11	28	22	10	11	11	13	9	10	17
69	1	13	11	12	27	25	9	10	11	13	9	12	19
36	2	14	10	12	29	22	9	11	13	13	11	12	18
35	10	14	10	12	29	21	9	13	11	15	9	9	19
66	0	13	10	11	28	24	10	12	12	13	9	11	18
51	49	15	15	12	30	23	9	12	11	14	10	11	20
58	30	14	16	13	28	24	10	10	13	14	11	11	19
111	16	13	10	12	30	25	10	13	12	13	9	10	17
103	21	12	14	11	27	23	9	12	12	15	9	11	19
41	0	13	14	12	29	22	10	15	11	14	10	9	20
114	8	15	11	11	29	20	10	10	11	13	10	11	18
42	13	13	14	11	28	22	10	12	12	13	9	11	19
97	5	16	10	12	27	22	9	13	12	14	10	10	20
82	0	13	14	11	28	22	10	12	12	13	9	11	19
105	47	14	17	13	29	22	9	11	12	14	9	10	20
53	11	14	13	12	26	23	10	12	14	14	10	11	18
82	0	14	12	12	28	23	8	10	12	15	8	11	19
70	1	15	16	12	29	24	10	13	12	13	9	9	17
33	13	12	10	12	28	23	9	13	12	13	9	10	19
55	2	16	16	11	31	23	9	10	11	13	10	9	17
39	1	14	16	12	30	23	9	10	12	15	9	12	19
75	14	13	12	11	30	23	11	10	11	13	10	12	18
61	19	13	11	12	29	23	10	12	12	14	11	10	19
39	3	13	12	13	28	24	9	12	11	14	9	11	18
51	22	15	11	12	27	22	9	12	12	13	8	11	19
43	0	14	13	12	28	22	10	12	13	14	11	10	19
57	22	14	12	12	28	20	10	10	12	15	9	10	18
106	6	14	12	11	28	23	9	12	12	13	9	9	20
102	0	14	14	12	29	23	9	12	11	14	9	11	19
109	1	15	13	11	28	23	9	12	12	14	9	9	17
60	1	13	11	12	29	21	9	10	13	14	9	10	19
39	15	14	11	11	30	24	9	12	13	13	12	9	17
74	35	13	11	13	28	24	9	10	12	13	9	11	20
95	3	14	16	12	31	23	9	14	12	14	8	10	18
97	19	14	16	14	29	22	9	11	12	13	10	11	18
44	15	13	10	12	28	23	11	10	12	13	9	9	18
69	5	13	19	12	27	24	10	10	14	15	9	11	19
47	5	12	12	12	31	22	10	10	11	13	9	11	20
52	30	13	10	13	29	22	9	10	13	13	10	11	18
98	2	15	10	12	30	21	9	10	12	12	9	11	18
98	3	15	10	12	29	25	10	12	13	13	9	10	19
43	1	13	10	12	28	22	9	10	12	14	10	13	17
37	2	15	19	11	30	22	9	13	12	15	8	11	17
83	27	12	18	12	28	24	9	12	12	13	9	10	17
76	7	13	10	12	30	20	8	13	12	15	9	10	19
40	23	13	14	12	31	21	9	12	12	14	9	13	19
106	3	15	15	12	28	23	9	12	14	13	11	10	18
35	25	13	10	13	28	23	9	10	11	14	9	10	19
49	35	13	10	12	28	23	10	12	12	14	12	11	19
99	0	13	14	12	28	22	9	14	11	14	9	11	18
106	29	13	11	12	31	23	10	12	12	13	10	9	19
46	20	13	11	13	27	23	9	9	12	13	9	10	19
43	16	16	11	12	30	25	9	10	12	13	10	12	18
62	2	14	15	11	29	23	8	11	14	15	9	11	19
71	0	14	12	11	28	23	11	11	13	13	11	12	18
24	2	13	10	12	27	23	9	10	13	13	9	10	17
48	0	14	15	12	28	22	9	12	12	14	9	9	19
98	0	13	12	11	30	22	9	12	11	13	10	10	20
109	28	14	10	11	28	23	9	10	12	14	10	9	18
84	13	15	17	11	29	22	9	13	12	13	11	11	18
99	1	13	13	12	27	23	9	10	11	14	11	10	17
54	29	13	13	11	26	23	10	10	12	13	9	10	20
78	7	13	16	12	27	21	9	9	12	15	9	11	20
47	14	15	13	13	26	24	9	12	12	14	10	10	18
78	7	14	10	12	29	22	10	10	12	13	9	10	18
45	27	14	15	11	28	23	10	13	12	14	11	9	17
106	2	12	12	12	29	24	9	10	14	13	9	11	20
73	24	14	10	12	27	22	10	10	12	13	9	12	17
97	14	15	10	12	28	23	9	11	11	13	9	10	18
79	31	14	13	11	30	22	10	12	13	14	9	12	19
108	13	14	9	12	31	21	9	10	11	14	9	11	16
46	28	14	16	14	29	22	9	11	12	13	10	11	18
100	27	14	13	13	27	24	9	12	12	14	8	10	18
84	2	13	17	12	27	23	10	13	11	13	9	11	16
104	4	13	14	11	29	22	10	10	12	15	9	10	21
97	19	13	10	11	26	22	10	14	12	13	10	12	19
81	12	13	16	12	27	21	9	10	11	13	9	10	19
61	8	14	13	12	30	23	10	12	12	13	9	9	19
99	8	13	17	12	27	23	10	14	11	15	10	12	19
87	21	12	12	13	28	22	9	10	12	14	10	10	17
94	16	13	14	12	30	23	9	10	11	15	11	9	18
87	0	14	10	12	29	24	11	13	12	13	9	11	19
37	7	12	16	13	29	21	8	10	14	14	9	10	19
72	21	12	12	12	29	23	10	10	13	14	10	11	17
76	36	14	13	12	29	22	9	14	12	13	9	10	19
123	3	12	12	12	27	22	9	15	13	14	9	10	17
72	13	13	19	13	29	21	10	12	12	13	9	12	18
84	0	13	10	13	29	23	9	12	11	14	12	12	19
49	31	15	15	12	31	21	9	11	12	14	10	11	18
96	3	14	11	12	28	24	9	12	14	14	9	9	18
7	7	13	12	12	28	22	9	12	11	13	9	11	19
108	16	15	11	11	28	23	9	12	13	13	10	10	18
69	37	14	13	12	30	22	9	10	11	13	10	9	18
71	5	14	14	13	28	23	10	12	12	13	10	10	19
42	21	14	17	12	28	23	9	11	12	14	9	11	18
64	17	15	12	12	28	23	9	11	11	13	8	11	19
83	5	15	10	13	27	22	9	11	12	13	11	9	19
103	1	15	16	13	28	22	8	12	11	13	11	9	18
55	0	13	13	13	29	22	9	10	13	13	10	11	18
86	12	13	16	11	28	24	10	10	12	13	10	10	19
43	3	15	15	12	27	23	9	12	14	14	11	10	17
71	27	13	18	13	29	23	11	10	12	13	11	11	17
102	35	13	13	11	26	24	10	13	12	13	10	11	17
39	1	15	16	12	31	23	9	13	12	14	9	9	19
77	6	14	13	12	30	23	9	12	11	13	9	11	20
79	2	14	13	13	29	23	8	13	12	13	10	13	20
57	3	13	9	11	28	23	10	13	12	13	10	10	19
64	0	15	14	13	31	22	9	10	13	13	9	9	19
99	9	13	11	12	26	23	9	12	12	13	9	9	18
33	0	15	11	12	27	24	10	10	12	13	10	10	18
78	0	12	15	12	29	25	9	12	12	13	9	11	18
41	4	15	13	12	28	20	10	15	11	13	9	10	19
69	4	14	13	12	28	21	9	12	11	14	9	10	17
52	14	12	12	13	27	24	9	13	12	15	12	10	21
95	28	13	20	12	26	24	9	10	12	13	8	11	20
83	12	16	12	12	30	22	9	10	12	13	8	10	17
66	23	13	10	11	30	22	10	10	12	13	10	11	18
94	6	14	13	12	29	24	9	13	12	13	9	11	18
78	5	13	15	12	28	23	9	10	12	13	9	11	18
101	8	13	15	13	28	25	11	10	12	14	9	11	18
75	34	14	13	11	28	24	9	10	12	14	9	10	18
72	0	14	13	12	29	22	9	10	12	13	9	10	18
90	12	13	17	12	28	22	9	12	11	13	12	11	19
70	0	14	15	12	29	21	10	12	13	14	9	11	18
68	4	12	12	11	26	23	10	10	11	13	9	9	19
44	3	13	11	13	29	25	9	12	13	13	9	11	19
78	4	13	10	12	29	22	9	14	12	13	9	12	20
57	1	14	18	11	29	23	9	10	11	13	9	13	18
74	9	14	12	12	27	25	9	10	12	13	9	12	18
84	31	14	12	11	30	23	10	10	12	14	9	10	20
72	3	15	15	12	28	22	9	12	12	14	8	9	20
64	24	13	17	12	29	22	9	12	13	12	9	10	19
66	3	13	11	12	28	23	10	13	12	14	10	9	19
79	17	14	11	11	27	23	9	10	12	13	10	10	17
111	13	13	13	12	29	20	10	12	11	15	9	11	18
58	11	13	16	12	28	22	9	13	12	13	9	10	18
75	1	13	13	13	30	24	9	10	12	13	9	10	17
99	26	15	15	12	28	24	9	12	12	14	9	10	19
64	5	14	13	13	29	22	9	12	12	14	10	12	19
58	3	13	14	12	27	23	9	13	12	13	9	11	17
93	2	14	13	13	27	22	9	12	12	13	11	12	18
25	24	13	11	12	31	22	9	12	12	15	9	9	18
44	5	13	17	11	28	21	10	11	13	15	10	12	17
62	6	12	13	12	27	23	9	12	11	14	11	11	18
49	3	16	11	12	28	23	8	10	12	13	11	13	18
88	50	14	13	12	29	24	9	10	12	13	11	10	19
100	14	12	18	12	29	22	10	10	12	13	9	10	17
46	1	14	11	12	27	25	9	10	12	13	9	12	19
100	21	14	20	12	27	23	10	10	12	13	11	10	18
53	10	12	14	12	30	23	9	12	12	14	9	10	19
49	22	13	12	11	28	23	9	12	12	14	9	9	19
55	33	13	13	11	28	23	9	13	12	13	9	10	18
84	3	12	12	13	27	22	9	10	12	13	9	10	19
99	16	12	15	13	28	23	9	15	12	14	9	9	18
52	2	14	12	12	30	24	10	13	12	13	10	11	17
62	10	13	13	11	29	20	9	13	11	14	9	13	18
83	12	15	10	13	28	21	9	13	12	13	10	9	18
106	2	15	16	11	27	22	9	12	13	13	9	11	18
105	2	13	14	12	27	23	9	12	12	14	9	10	17
33	36	16	10	11	28	23	10	13	11	13	10	10	18
67	9	14	17	13	28	25	9	10	11	13	9	11	18
75	15	15	15	11	29	23	9	10	11	13	9	11	16
72	18	16	14	11	29	22	9	10	12	15	9	10	18
82	13	13	15	11	29	20	9	10	12	13	11	12	19
40	0	14	11	11	28	23	9	12	12	15	9	11	18
46	20	14	18	11	28	20	9	12	13	13	9	12	19
103	19	13	10	11	28	21	11	13	13	14	8	13	18
71	12	13	17	11	31	22	9	11	11	13	11	12	19
67	5	14	11	12	27	24	9	12	12	13	9	11	19
72	27	13	13	12	28	22	10	12	12	14	12	11	19
21	2	14	10	12	28	23	10	10	13	14	11	11	19
42	28	14	10	12	28	20	9	10	12	13	9	11	19
48	36	12	10	13	28	22	9	12	12	13	11	11	18
67	0	14	13	12	29	23	9	12	11	13	8	11	17
81	2	15	14	12	29	20	10	10	11	13	9	10	17
53	2	13	13	11	29	23	10	12	13	13	11	13	19
59	11	14	18	12	29	22	9	12	12	14	8	11	18
44	15	13	15	12	30	22	9	11	12	14	11	10	18
111	0	14	12	12	28	21	9	12	12	13	9	12	19
43	6	13	9	13	27	21	9	15	12	15	9	10	17
117	43	12	18	12	28	24	9	12	12	13	9	10	17
108	18	14	20	11	29	24	9	10	11	15	9	11	19
75	1	13	11	12	27	24	9	11	13	14	9	11	18
96	25	14	10	12	28	23	10	10	13	14	11	11	19
90	14	14	12	12	30	23	9	13	12	13	9	11	17
91	16	14	12	11	28	23	11	11	13	13	11	12	18
102	7	13	14	12	28	25	9	13	13	13	10	10	17
101	4	12	20	12	30	22	9	10	12	13	10	10	17
99	12	13	13	12	29	23	10	11	12	14	11	12	18
104	22	14	12	12	27	21	9	10	12	14	12	11	19
67	3	13	13	12	30	22	9	10	11	14	10	9	19
91	21	14	11	13	30	22	9	10	11	13	11	11	16
32	10	13	10	13	28	23	10	15	13	15	8	11	19
76	14	14	14	12	29	22	10	13	11	13	11	12	20
52	8	15	18	12	31	20	9	13	11	14	12	9	18
83	2	14	11	13	27	23	10	13	12	13	9	10	18
102	29	14	12	12	29	22	10	11	12	14	9	10	18
63	23	13	11	13	29	21	9	12	12	13	10	11	18
68	6	12	11	12	28	22	9	11	11	14	9	9	19
48	5	14	12	11	27	22	11	10	13	14	10	11	18
62	4	14	16	12	29	22	10	10	13	14	10	10	19
35	1	13	9	13	27	21	9	15	12	15	9	10	17
106	3	14	13	12	30	24	9	10	12	13	8	9	18
60	27	14	10	12	28	23	10	12	12	12	10	11	18
38	3	13	11	12	28	21	10	13	12	15	9	9	19
39	13	13	11	12	29	22	10	12	12	14	10	10	18
48	0	15	13	12	30	25	9	12	13	13	11	11	18
55	8	14	13	12	28	23	9	13	12	13	11	12	21
82	9	13	13	11	26	24	9	13	13	13	10	10	17
54	0	13	12	11	30	22	9	12	12	14	9	11	19
54	3	13	10	11	27	23	9	10	11	13	9	10	19
104	0	15	19	12	28	23	9	10	12	13	9	9	17
70	4	13	16	12	27	23	9	10	13	13	9	10	17
59	1	13	13	13	27	24	11	10	11	13	11	9	18
81	35	14	14	13	29	22	10	11	12	15	9	9	18
34	2	15	12	11	29	22	10	10	12	14	10	11	16
48	35	15	15	12	28	23	9	12	13	13	9	11	20
81	2	16	13	12	29	22	9	14	12	13	10	10	18
77	2	12	12	11	28	23	10	12	12	14	10	11	19
49	11	14	12	12	26	23	10	12	13	13	9	10	19
33	36	14	13	12	28	25	9	12	11	13	11	11	19
71	8	13	12	13	29	21	9	13	11	13	9	12	18
81	0	15	10	13	29	23	9	10	12	13	11	11	18
80	20	13	11	13	27	23	9	9	12	13	9	10	19
52	0	13	16	11	28	23	11	10	12	13	9	10	19
57	2	14	12	12	28	23	10	10	12	14	9	10	21
90	0	13	12	11	27	22	10	13	14	14	9	11	17
78	0	14	16	13	29	21	9	13	11	14	9	11	17
74	3	13	13	12	27	23	9	13	11	13	11	10	17
90	0	14	12	12	29	22	10	11	12	14	9	10	18
62	26	14	10	12	26	21	10	10	12	14	10	12	18
94	0	14	13	12	29	24	9	12	13	14	9	10	19
93	36	13	13	12	28	23	9	10	12	13	11	12	17
96	0	13	16	13	28	22	9	12	11	14	9	10	19
68	1	12	14	11	29	23	9	12	12	13	11	13	18
106	14	16	11	11	29	23	9	11	13	13	9	10	19
59	33	13	12	11	28	22	10	11	11	14	9	11	20
94	26	14	10	11	28	22	9	12	13	14	10	10	17
41	3	14	12	11	30	22	9	13	12	13	9	9	20
64	3	13	10	12	30	23	9	14	11	14	10	12	19
37	2	15	18	12	28	23	9	10	11	13	9	9	18
48	1	14	16	12	30	20	10	10	12	13	8	10	17
64	19	15	13	12	28	25	9	10	13	14	10	11	18
67	4	15	13	13	28	23	9	11	12	14	10	10	18
73	5	14	13	12	27	22	10	12	12	13	9	10	18
104	1	14	13	12	29	24	10	10	12	14	9	11	20
101	25	15	10	12	30	22	10	10	12	13	9	11	17
61	2	14	13	12	28	24	11	10	12	15	10	13	20
89	9	15	12	11	31	23	9	10	12	15	11	12	20
41	1	13	13	12	27	25	8	12	12	13	9	10	18
97	5	14	20	12	27	22	9	11	12	13	9	11	19
52	25	15	17	12	29	23	9	10	12	14	9	11	17
39	27	15	13	13	30	22	9	10	13	14	9	11	17
83	7	13	11	13	30	20	10	11	11	13	10	10	17
97	3	13	10	12	27	23	8	12	11	15	9	10	20
107	22	13	11	12	31	23	9	12	12	14	9	12	19
99	11	13	10	13	27	24	9	12	12	13	9	12	18
82	23	14	10	11	27	23	9	10	12	14	9	11	19
74	2	14	13	12	31	23	9	12	12	13	10	10	18
39	27	13	12	12	29	22	9	10	14	14	9	10	18
66	21	15	16	12	27	20	9	11	12	15	9	11	16
72	5	14	10	12	27	23	10	10	14	14	9	11	17
118	4	13	13	12	28	22	9	10	11	13	11	11	19
43	0	15	13	12	29	20	10	10	11	13	9	10	17
47	12	11	13	12	28	24	10	10	12	13	9	11	18
57	8	13	16	12	30	22	9	12	11	14	9	10	20
39	2	12	18	11	28	23	10	13	12	14	10	10	19
95	2	14	10	12	27	24	10	12	12	14	9	9	20
36	0	15	11	11	26	22	10	10	12	15	9	9	20
94	3	13	15	12	28	24	10	12	12	15	11	11	18
89	18	13	19	12	30	22	10	12	12	13	9	12	20
92	16	13	17	13	28	22	9	12	12	13	9	12	20
87	0	14	17	12	29	21	9	13	12	13	9	11	18
96	0	14	10	12	29	22	9	10	12	13	9	12	18
70	46	14	16	13	28	25	10	10	12	13	10	11	19
37	12	14	14	12	28	23	9	11	13	14	8	10	19
65	18	14	17	13	28	24	10	10	13	14	11	11	19
98	23	14	16	11	30	22	9	12	12	14	9	10	19
41	44	14	13	12	29	24	9	13	11	13	9	10	19
80	0	13	12	12	27	22	9	10	12	13	9	11	19
32	14	16	14	11	31	24	10	10	12	14	11	11	20
102	19	15	10	13	29	24	9	10	12	14	10	11	18
52	12	14	12	12	28	23	10	12	12	14	9	11	19
89	14	15	18	11	28	22	10	12	11	13	10	12	18
81	39	13	18	11	29	22	9	12	11	13	10	10	19
87	16	14	10	13	27	23	9	12	12	14	11	10	17
85	11	13	12	11	31	24	10	12	13	13	9	10	18
93	28	16	10	11	29	22	10	10	11	13	8	10	18
98	1	13	10	11	28	22	9	10	12	13	9	11	19
84	15	13	10	14	28	22	9	14	11	13	9	12	19
108	4	13	11	12	27	24	9	12	11	13	9	12	19
47	2	13	17	11	27	21	10	12	12	13	9	11	19
49	0	12	13	12	30	24	8	11	12	14	10	11	18
67	12	12	10	11	28	24	10	10	11	13	10	10	20
96	1	14	12	12	27	22	10	10	11	13	9	11	18
98	27	13	14	13	30	23	9	14	12	13	10	12	21
45	5	13	12	12	29	25	10	10	11	13	10	11	18
66	4	15	17	12	27	24	9	12	12	13	8	12	18
41	0	13	17	12	29	23	9	13	12	14	8	12	18
88	0	13	11	12	29	23	9	10	11	15	9	8	19
39	43	14	16	12	28	23	10	12	12	13	9	11	17
52	22	13	10	13	31	23	8	10	11	13	10	10	18
74	9	14	14	13	30	21	10	10	12	13	10	10	16
95	8	15	17	13	27	25	10	12	12	13	10	10	20
49	21	13	10	11	27	23	10	10	13	14	9	10	19
83	0	14	10	13	29	22	10	11	12	12	9	10	18
74	36	14	18	11	29	23	10	10	12	13	9	12	19
53	7	13	10	13	29	22	9	13	13	13	10	10	17
39	2	13	11	11	29	25	9	12	12	14	9	10	19
34	41	15	13	12	28	22	10	10	13	13	8	10	17
81	13	13	17	12	27	23	10	13	11	13	9	11	16
108	49	13	13	13	29	22	9	13	12	13	8	11	20
24	0	13	15	12	28	24	9	12	12	13	9	9	19
65	32	13	13	12	29	22	9	13	12	14	9	10	19
39	28	16	10	12	26	23	9	10	12	13	12	9	18
96	0	14	13	11	30	22	10	11	11	14	11	12	20
50	5	15	12	13	30	22	9	12	12	13	9	10	19
44	7	13	10	12	30	23	9	12	11	15	9	11	19
50	11	15	15	11	28	21	9	10	12	14	10	10	19
73	5	12	12	12	31	24	11	10	11	13	9	9	18
53	5	12	9	11	31	22	9	13	12	13	8	11	18
63	30	14	13	11	29	20	9	12	14	13	9	10	19
99	37	16	10	12	27	23	9	12	12	14	11	11	19
98	3	15	10	11	26	23	10	13	13	14	8	12	19
105	6	13	10	11	29	22	9	13	12	13	10	10	18
48	0	13	11	13	27	22	9	10	11	14	9	10	19
48	6	14	16	12	28	20	9	12	11	13	11	12	18
63	1	15	12	13	28	23	9	12	12	13	9	11	18
67	8	13	10	11	29	22	10	12	12	15	9	9	18
40	0	13	19	13	28	22	10	10	12	14	10	10	18
112	18	13	13	12	27	25	8	12	12	13	9	10	18
56	19	14	10	12	28	21	9	10	12	13	9	10	20
58	0	14	12	12	30	24	9	10	12	13	12	10	19
31	32	14	12	11	28	23	10	10	12	13	11	10	18
42	7	14	20	12	28	23	10	12	13	13	9	11	18
57	0	12	13	11	29	21	9	10	12	13	10	11	16
64	4	16	10	12	29	20	10	13	11	13	8	10	18
68	32	13	14	12	28	23	10	11	12	15	11	9	16
82	33	14	20	14	28	21	9	13	13	13	11	11	18
39	14	15	15	13	29	21	9	13	11	14	11	9	20
93	4	13	13	13	28	22	9	12	12	13	10	13	18
108	7	15	10	13	29	22	10	12	12	13	9	10	18
94	16	15	16	11	29	21	9	10	13	14	9	11	20
70	4	13	11	12	30	22	9	12	13	14	10	11	19
103	28	14	12	13	29	24	9	10	13	13	9	11	18
47	1	12	15	13	28	22	9	14	12	13	10	11	17
86	13	14	17	11	28	21	9	13	12	14	10	12	19
62	6	13	12	11	32	22	9	10	12	13	11	10	19
98	10	14	15	11	27	21	9	10	12	14	11	10	20
48	1	13	14	12	29	23	9	12	12	13	9	11	19
54	14	13	10	14	26	22	10	14	12	14	9	9	19
83	35	14	12	11	29	24	11	10	12	14	10	10	18
66	24	13	13	13	28	23	9	12	12	13	9	9	18
98	9	13	15	12	29	23	9	13	11	13	10	12	18
100	31	14	12	11	27	22	10	12	12	15	9	11	19
100	11	15	11	11	28	22	9	11	11	14	11	11	18
49	45	12	12	13	28	22	9	14	11	13	9	10	20
63	18	14	12	11	28	21	9	10	12	15	10	13	17
99	5	14	10	13	27	24	9	10	13	13	10	12	17
46	30	15	11	11	27	24	9	10	13	15	11	11	18
68	0	13	13	12	30	21	10	10	13	13	9	10	20
100	9	14	16	11	29	22	10	9	12	13	8	10	19
59	17	16	11	12	30	25	9	10	12	13	10	12	18
78	26	14	10	12	28	21	9	10	11	13	10	10	20
71	8	15	11	12	28	21	9	13	12	15	8	9	19
108	1	13	14	12	29	20	9	10	12	13	10	10	18
71	45	13	12	12	30	23	10	10	12	13	10	11	19
101	1	13	16	11	28	22	9	14	11	13	9	12	19
35	14	14	12	12	29	22	10	11	13	13	12	9	19
51	4	12	10	12	29	21	9	10	12	13	10	11	18
54	5	15	15	11	29	22	10	12	12	13	8	10	18
46	10	13	12	11	28	23	10	10	11	13	9	9	18
96	7	16	13	12	29	21	10	13	13	13	9	9	19
37	12	14	17	13	28	25	9	12	12	15	10	11	18
53	11	14	12	11	29	22	9	12	12	13	10	9	18
46	0	14	9	12	27	24	9	12	12	13	10	10	17
72	20	13	15	12	28	22	9	10	12	14	10	9	19
101	27	15	16	13	27	23	9	12	12	13	8	13	19
24	2	13	15	12	31	21	10	10	11	13	8	11	20
104	3	14	15	11	28	24	10	14	11	13	11	10	18
96	0	13	12	11	28	23	9	13	12	15	11	9	21
87	1	14	11	13	28	23	9	13	12	13	9	11	18
68	14	14	12	12	28	21	9	10	12	14	9	11	18
44	1	14	9	12	28	23	9	10	12	13	11	11	18
108	15	13	12	13	31	22	10	10	13	14	11	10	19
54	26	13	10	14	30	24	9	10	12	13	10	11	19
77	10	13	12	12	28	23	9	10	12	14	11	11	18
80	2	12	16	12	29	23	9	10	11	13	10	11	17
105	23	13	13	12	27	21	8	10	12	13	11	10	17
67	40	13	11	12	29	23	10	12	12	14	11	10	19
63	0	13	13	12	28	24	9	10	12	14	9	10	18
106	0	14	12	13	28	22	9	10	13	15	9	12	18
95	39	14	11	13	30	22	9	10	11	13	11	11	16
49	0	13	13	11	28	22	9	13	11	13	10	12	18
