# Supplementary material for: Using game theory to thwart multistage privacy intrusions when sharing data
Source: Sci Adv. 2021 Dec 10;7(50):eabe9986. doi: 10.1126/sciadv.abe9986 (PMC8664254; doi:10.1126/sciadv.abe9986)
Supplement: Supplementary file 2 — Data S1 [file sciadv.abe9986_data_s1.zip › sciadv.abe9986_data_s1/DemoKAnonymization/exp/2058/data/target_data/i71.csv]

YOB	State	STR1	STR2	STR3	STR4	STR5	STR6	STR7	STR8	STR9	STR10	STR11	STR12
96	2	13	14	11	30	21	9	10	11	14	9	10	19
46	46	16	15	11	29	20	10	10	12	13	11	10	18
52	1	13	10	13	30	23	9	10	13	15	10	9	20
103	1	16	11	11	28	22	9	12	13	13	9	12	19
94	23	14	15	12	29	23	9	11	11	13	9	12	17
75	8	14	11	12	27	25	9	10	12	13	9	12	19
21	12	16	15	12	30	24	9	13	11	14	9	11	18
64	6	14	16	12	29	22	9	13	12	13	9	12	18
94	20	13	13	12	27	22	11	10	12	13	11	11	18
65	44	13	12	11	30	23	11	10	11	13	10	12	18
75	9	12	12	12	28	23	9	10	11	12	9	11	18
51	5	14	13	12	26	23	11	10	12	15	11	12	18
81	13	14	12	11	29	20	8	12	11	13	10	9	18
38	0	13	17	13	30	22	9	12	12	14	9	10	20
39	1	14	13	13	27	22	9	13	11	13	11	9	19
78	29	13	16	12	30	22	9	10	12	14	9	11	18
77	5	13	14	11	31	21	9	11	14	13	10	9	19
79	10	12	13	12	29	23	10	14	12	13	11	11	18
110	0	16	11	13	27	23	10	12	12	13	9	9	19
61	25	13	13	13	28	25	10	10	12	13	10	12	17
52	14	14	10	12	29	22	9	9	12	14	8	11	18
109	21	14	19	12	28	23	9	10	14	14	9	13	18
79	25	13	10	12	27	22	10	13	12	15	11	11	17
76	21	12	11	13	27	24	9	12	11	14	10	11	18
45	26	12	17	12	27	20	9	10	12	14	9	10	19
123	24	12	10	13	28	24	10	10	13	15	9	9	20
45	8	14	13	13	28	23	9	10	12	13	9	9	20
56	30	14	13	12	27	21	9	14	12	13	8	11	19
77	2	13	14	11	29	23	9	12	12	13	10	10	19
105	26	14	14	11	29	20	9	12	12	13	9	12	18
73	41	13	20	12	29	20	10	11	12	13	11	11	19
34	14	13	13	12	28	23	10	10	12	13	9	10	18
97	7	13	10	14	30	24	9	10	12	13	10	11	19
36	1	13	12	11	29	23	10	10	12	14	9	10	18
107	14	14	13	12	27	23	9	14	13	13	11	11	18
8	20	12	12	12	31	22	10	12	12	15	10	11	18
43	33	14	13	13	26	23	9	13	11	14	11	10	20
38	31	12	13	12	30	22	9	12	13	13	11	9	19
50	22	12	12	12	29	23	9	10	13	15	11	11	19
58	0	14	12	12	30	24	9	10	12	13	12	10	19
76	5	12	15	13	28	23	9	10	11	14	10	12	17
63	0	13	16	11	27	22	9	11	11	15	11	10	17
81	9	13	10	13	28	23	9	12	13	15	8	10	17
78	3	14	12	11	28	24	10	13	12	14	10	11	19
37	7	14	12	13	29	23	10	12	13	13	10	12	18
50	3	14	11	12	29	22	9	13	13	13	10	12	19
82	26	14	14	12	29	21	9	12	12	13	11	10	19
75	0	13	13	12	27	21	8	10	12	13	11	10	17
95	14	13	16	12	30	22	9	12	11	14	9	10	20
38	41	15	11	11	29	24	10	12	12	13	9	13	18
46	1	14	10	11	28	23	9	10	12	13	9	9	18
72	5	14	19	13	29	23	9	10	11	13	9	10	16
53	4	13	16	12	28	22	10	12	11	14	10	11	19
70	34	15	15	11	27	23	10	10	12	14	9	11	21
45	24	15	13	11	30	22	9	12	12	13	9	11	17
30	16	14	11	12	29	22	9	13	13	13	10	11	19
45	7	13	17	12	29	21	9	10	12	13	10	10	18
44	14	13	12	11	28	23	10	10	11	13	9	9	18
69	0	13	15	13	28	23	9	12	12	15	8	11	19
69	7	12	12	12	28	20	9	12	12	14	9	11	19
36	7	13	17	12	30	24	10	10	12	13	9	9	19
84	11	13	15	13	27	25	9	13	12	13	9	11	16
37	3	13	11	12	30	23	10	10	11	15	9	10	16
63	43	14	14	12	29	22	9	11	11	14	10	11	17
102	29	14	12	12	29	22	10	11	12	14	9	10	18
79	38	12	11	11	29	23	8	12	13	13	9	11	20
30	17	16	13	13	28	22	9	12	12	14	11	10	18
112	43	14	12	12	27	24	9	12	12	13	9	12	17
53	0	12	11	12	29	24	10	12	12	13	9	12	20
71	1	15	12	12	29	22	10	12	12	13	8	11	19
45	14	14	14	12	31	22	9	12	12	14	9	10	17
70	30	16	12	12	29	22	10	13	11	13	9	9	18
70	6	16	14	13	29	23	8	10	13	15	9	9	18
46	3	15	18	12	29	21	10	12	11	15	9	12	19
53	37	15	11	11	30	23	9	10	12	13	11	10	19
30	2	13	11	13	28	21	10	10	12	13	11	10	17
95	11	15	10	11	28	23	10	13	12	13	11	9	17
97	0	13	10	12	30	20	9	9	11	14	9	11	18
36	20	14	14	13	27	23	9	13	12	13	11	10	17
20	3	13	18	12	29	20	9	12	14	14	9	11	19
118	42	14	15	11	27	22	9	12	11	14	10	12	17
88	22	13	10	11	28	22	10	10	12	13	11	11	19
82	31	14	14	13	30	21	10	10	12	13	10	10	17
39	3	14	10	11	27	23	9	10	12	14	9	11	19
49	12	15	15	12	28	22	10	10	11	13	8	9	17
103	15	13	13	12	27	21	8	10	12	13	11	10	17
70	3	14	14	11	28	22	9	10	14	15	8	11	19
43	2	14	10	12	29	24	9	10	11	14	9	10	19
48	5	13	13	12	29	21	10	11	13	15	10	11	18
48	2	13	10	11	29	23	9	10	12	13	9	11	20
51	6	13	17	13	27	23	9	13	12	13	10	12	18
102	23	15	17	12	28	24	9	10	13	14	10	10	18
85	4	14	14	13	27	23	9	13	12	13	11	10	17
48	24	14	11	12	27	23	10	12	12	14	9	11	19
74	1	15	13	13	28	21	9	10	12	14	9	10	20
94	0	12	14	12	27	22	10	10	12	13	11	12	17
94	0	15	9	11	28	22	9	12	12	13	8	12	18
39	23	13	13	13	29	23	9	12	13	13	9	10	19
75	1	13	15	13	28	21	9	12	12	13	9	10	19
36	0	13	13	12	28	23	10	13	12	14	10	9	20
105	0	14	10	13	29	23	8	12	12	13	9	10	16
98	29	14	12	11	30	25	9	14	12	14	9	11	20
59	5	14	19	12	27	22	9	10	12	14	11	11	18
103	0	13	13	12	27	25	8	12	12	13	9	10	18
77	3	14	11	13	28	23	9	12	12	14	10	11	20
37	30	15	13	12	28	22	9	12	12	14	10	10	17
56	1	13	12	11	30	22	9	10	12	15	11	11	19
43	11	13	10	12	28	23	10	12	12	14	11	11	19
91	2	14	12	11	29	22	9	14	12	13	11	11	18
51	4	13	15	12	29	23	9	13	11	13	10	11	18
35	19	13	15	11	27	23	9	12	12	13	8	9	18
79	20	13	14	11	27	21	9	10	12	14	10	11	18
91	1	13	10	13	27	21	10	10	13	14	9	11	17
43	6	15	14	11	27	23	9	10	13	13	9	10	18
103	26	12	12	12	29	23	10	11	12	13	9	11	17
92	2	15	13	11	30	23	9	10	12	13	8	11	19
71	11	13	14	11	26	24	10	10	12	14	10	11	18
41	0	12	13	11	28	24	9	12	12	13	8	12	20
38	25	14	16	13	29	22	9	11	12	14	9	10	20
62	2	15	14	12	28	23	9	10	13	13	9	10	19
109	1	15	13	11	28	23	9	12	12	14	9	9	17
86	25	14	10	12	27	23	10	10	14	14	9	11	17
101	0	12	18	11	29	24	9	12	11	14	9	10	18
96	10	13	12	12	29	24	8	13	11	13	10	9	18
49	29	13	13	12	27	23	9	13	11	14	11	11	17
101	5	14	11	12	27	22	9	12	12	14	9	12	17
54	16	14	14	13	29	22	9	11	12	13	12	11	18
72	15	13	14	13	29	23	10	12	11	13	10	11	19
86	19	16	10	11	29	23	9	12	12	13	9	10	20
58	3	14	16	13	26	23	10	10	12	13	10	10	20
55	5	14	11	11	28	24	9	15	12	13	9	11	17
93	5	14	16	12	30	20	9	10	11	13	8	10	19
83	5	14	20	12	27	23	11	10	12	14	10	8	18
97	29	13	13	12	30	24	10	10	13	15	10	11	18
80	25	13	12	13	28	24	10	12	11	14	11	13	18
40	2	14	12	12	28	23	9	10	12	13	10	9	19
46	3	13	11	11	28	22	9	13	13	13	9	11	20
68	3	14	17	12	29	21	10	10	12	14	9	10	19
83	7	13	13	12	28	24	9	12	12	13	9	11	18
76	20	12	10	11	27	23	10	12	13	13	10	12	17
27	14	13	17	12	31	24	9	13	13	13	9	9	18
69	4	13	14	11	29	22	9	10	14	13	10	10	20
49	22	13	14	12	27	24	9	12	11	13	9	9	19
39	17	14	13	12	29	24	9	12	13	14	9	10	19
90	2	14	12	12	30	21	9	13	12	13	9	11	17
36	0	13	17	12	31	22	9	12	13	14	9	10	18
78	5	12	12	12	27	22	9	15	13	14	9	10	17
79	5	13	17	11	28	24	11	13	12	13	11	10	16
95	5	14	9	12	30	23	9	13	14	14	10	10	19
63	8	14	14	12	27	22	8	12	13	13	10	10	17
81	8	13	14	11	30	24	9	10	12	13	11	9	19
80	25	14	10	13	28	22	10	12	11	14	9	12	18
49	5	15	10	12	30	24	9	12	12	14	10	10	19
98	3	15	14	11	29	22	10	12	12	13	8	10	19
68	5	14	12	11	28	23	9	10	12	13	9	12	18
97	6	15	17	12	28	23	9	12	12	13	11	11	18
51	2	15	13	12	28	21	9	12	12	14	8	9	17
85	4	13	16	12	28	23	9	13	12	13	9	10	19
46	4	13	10	12	28	24	10	12	11	13	11	12	19
104	0	14	10	11	27	23	9	10	12	13	10	12	17
34	0	14	17	12	30	24	10	10	12	14	9	9	17
89	0	14	12	11	27	23	11	10	12	13	10	10	18
83	4	13	15	12	29	23	9	10	11	14	10	10	18
97	26	13	11	11	29	23	10	10	11	13	9	11	18
81	20	14	16	11	29	23	10	10	11	13	8	12	17
32	3	14	13	12	29	21	9	15	11	13	10	10	18
88	1	15	13	12	28	22	9	12	12	14	10	10	17
100	19	14	12	12	28	23	9	12	12	13	10	10	17
102	12	14	17	12	27	22	10	14	11	13	9	11	19
73	9	13	14	12	29	22	9	12	14	13	9	9	19
49	16	14	13	11	29	20	10	12	12	13	10	10	18
76	5	14	12	12	30	23	10	10	12	13	9	9	17
96	1	14	11	12	27	25	9	13	11	14	10	11	19
109	16	15	10	12	28	24	10	10	11	13	9	12	18
66	6	13	16	12	31	24	10	10	12	15	11	13	18
39	20	13	17	12	27	23	10	15	12	14	11	10	18
65	10	13	11	11	29	23	9	11	12	14	9	13	19
41	19	13	12	12	29	24	9	10	13	14	8	10	19
36	49	15	12	11	27	22	10	12	12	13	9	11	19
45	21	13	20	11	30	23	10	12	12	14	10	9	19
42	17	14	10	12	28	22	9	10	12	14	9	11	17
80	13	14	13	12	28	23	9	10	11	14	9	12	20
71	9	14	10	11	28	22	10	11	12	13	11	10	18
63	5	14	14	11	27	22	9	13	12	13	9	9	17
76	20	13	10	12	28	21	9	10	12	13	9	11	17
75	8	13	17	11	30	22	10	10	12	14	11	11	20
100	10	12	13	12	28	23	9	12	11	13	11	10	18
106	1	15	15	11	29	23	10	13	12	13	9	11	19
101	4	14	13	12	28	23	10	12	12	13	11	10	18
64	1	13	17	11	27	21	10	12	12	13	9	11	19
91	30	13	11	12	28	21	9	10	12	13	9	10	19
44	5	15	13	11	29	22	9	10	13	14	9	10	20
53	17	13	12	11	27	22	9	13	11	14	11	11	19
58	9	13	14	13	29	23	9	10	11	14	9	9	19
45	2	15	15	12	31	21	9	11	12	14	10	11	18
67	38	15	13	13	29	25	9	9	14	15	11	12	19
57	1	15	10	12	28	23	9	10	12	13	11	9	17
25	40	13	13	13	31	23	9	14	12	14	9	10	18
47	9	12	16	12	27	23	10	12	11	14	9	10	18
64	0	12	13	12	28	21	8	12	13	15	9	9	19
103	8	13	12	12	28	24	10	10	11	13	10	11	19
105	39	13	13	12	29	22	9	12	12	14	8	13	19
55	30	13	11	12	28	21	9	13	12	13	11	10	19
104	6	13	13	14	28	24	9	10	13	15	9	11	21
103	16	13	17	12	27	23	9	10	12	13	12	11	18
53	28	14	17	12	30	24	10	10	12	15	9	10	18
99	34	15	13	13	29	22	9	13	11	14	9	12	18
47	9	16	12	12	27	23	10	13	12	13	10	9	17
67	24	14	17	12	28	22	10	13	13	14	10	9	20
84	28	15	11	12	30	22	9	12	11	14	9	9	18
95	1	14	10	12	28	20	9	10	12	13	9	11	19
78	39	13	18	11	29	23	9	14	11	13	9	9	18
34	43	14	10	11	29	24	10	13	13	13	10	9	18
75	13	13	10	13	28	23	9	11	12	13	9	10	17
109	5	13	10	13	29	22	9	13	13	13	10	10	17
36	34	14	13	13	28	23	9	10	12	13	9	9	20
76	20	16	14	12	28	24	9	10	14	14	10	10	18
34	8	13	16	12	27	23	9	12	12	14	10	10	20
97	0	12	12	11	28	22	9	10	11	13	11	11	19
35	16	13	10	12	28	23	9	12	12	13	9	10	18
71	13	15	11	12	28	22	10	13	12	14	8	12	18
77	5	13	17	13	28	21	9	10	12	13	10	13	18
101	1	14	12	11	29	23	10	10	12	13	9	10	18
81	23	13	10	13	29	22	9	13	12	13	10	10	17
94	10	13	17	12	27	23	10	14	10	15	10	12	19
51	10	16	14	12	27	22	9	10	11	13	11	12	18
35	5	14	12	12	27	22	10	10	11	13	9	11	18
69	27	13	12	11	30	23	9	12	12	13	9	10	18
72	15	14	10	12	29	22	10	11	12	14	10	10	20
104	19	14	17	12	28	20	9	12	11	13	10	11	20
80	5	14	10	12	30	22	10	12	12	15	9	12	17
38	10	13	10	12	27	23	10	11	11	14	10	12	18
34	13	14	10	12	28	20	9	10	12	13	9	11	19
82	6	14	12	12	28	23	9	12	12	13	10	10	17
54	9	16	11	12	28	23	8	10	12	13	11	13	18
101	12	13	17	12	27	22	10	10	14	14	10	10	19
80	4	13	11	12	28	24	9	10	12	13	8	10	17
97	41	14	13	12	27	20	9	14	13	15	9	12	19
92	25	13	11	11	28	23	9	10	13	13	10	10	18
45	0	15	12	12	30	22	9	10	12	14	8	11	19
47	0	13	11	12	30	23	10	12	11	15	9	10	19
101	1	13	16	12	30	22	9	12	11	14	9	10	20
92	18	14	12	12	27	22	10	10	12	13	8	11	19
103	2	15	12	12	29	21	10	10	12	14	8	12	20
74	3	15	13	12	27	22	10	14	12	13	10	10	20
106	0	15	15	12	27	24	9	11	14	13	11	11	16
61	13	14	10	12	29	22	9	10	12	13	9	12	18
24	5	16	15	11	29	24	9	11	11	13	9	10	18
115	6	14	13	13	30	21	9	10	11	13	11	11	17
72	10	14	10	11	29	22	9	13	12	13	9	9	19
52	19	14	13	12	27	22	9	10	12	13	11	10	18
71	28	15	13	13	28	22	9	13	12	14	9	12	19
103	0	13	17	12	29	23	9	10	13	13	10	9	16
106	6	12	17	13	29	24	9	12	12	13	11	11	18
26	45	13	11	12	28	21	10	10	12	13	11	10	17
55	19	14	12	11	28	22	11	10	12	13	9	11	19
59	1	13	12	12	29	22	9	13	13	13	9	10	19
90	2	13	15	11	27	23	9	14	11	14	9	10	18
42	25	13	10	13	28	23	9	10	11	14	9	10	19
37	13	13	16	12	28	24	9	13	14	14	11	10	18
51	35	14	10	12	28	22	10	13	11	14	9	11	18
101	0	14	13	11	29	22	9	13	12	15	10	11	19
94	1	13	13	12	28	22	9	11	12	14	9	10	18
23	27	14	10	12	27	23	9	12	11	13	9	12	19
61	26	12	12	11	28	23	9	10	11	14	9	10	19
76	28	14	12	13	29	24	9	10	13	13	9	11	18
70	11	12	17	11	28	24	10	10	11	13	9	11	17
56	2	14	16	12	27	24	9	12	12	15	11	12	18
47	19	13	12	11	27	22	10	13	14	14	9	10	17
105	20	14	11	12	28	23	9	10	12	15	10	11	18
72	30	12	14	13	28	22	10	10	12	13	9	9	17
64	10	14	20	11	28	23	9	10	11	14	10	10	18
63	28	16	14	13	29	23	9	10	13	15	9	9	18
39	21	13	15	12	29	23	10	10	13	14	11	12	19
47	27	14	12	12	28	24	9	10	12	14	9	11	19
108	31	15	19	12	26	24	9	12	12	14	10	10	20
93	6	13	19	14	29	21	9	13	12	13	10	11	18
33	4	13	12	12	29	23	9	10	12	13	11	12	19
34	2	14	17	12	27	23	10	13	13	14	8	10	19
88	16	15	13	11	27	20	10	14	11	13	8	10	17
30	6	13	11	13	29	23	9	12	11	13	9	11	19
94	3	16	17	12	28	22	9	12	12	14	10	11	18
58	12	16	16	13	28	22	8	12	13	14	10	11	19
104	5	16	15	11	27	23	9	13	12	13	9	10	19
105	9	15	17	12	28	24	9	10	12	14	10	10	20
49	3	12	10	13	27	22	9	13	12	13	10	9	20
54	3	15	15	12	28	24	9	10	12	14	9	10	18
102	32	14	13	13	29	24	10	10	12	14	8	10	17
72	0	14	10	12	28	21	9	10	11	13	10	10	20
68	34	13	12	12	29	21	9	11	11	13	10	11	19
64	4	13	11	12	29	23	9	12	12	13	8	11	20
30	16	15	11	11	30	23	9	13	12	13	8	11	19
101	33	13	10	12	30	25	10	13	11	12	9	10	19
43	2	14	13	11	28	22	9	10	12	13	10	9	19
60	31	15	12	12	28	23	11	11	11	13	10	9	20
90	27	14	12	12	30	23	9	10	12	13	9	10	19
65	1	13	16	12	28	23	9	12	12	15	10	9	19
105	2	14	13	12	28	23	10	10	11	13	9	10	18
104	5	13	15	11	29	24	9	10	11	15	9	11	19
47	5	14	15	12	28	22	9	12	12	14	9	9	19
104	10	14	14	12	29	24	10	12	12	13	9	11	18
38	0	16	14	13	30	24	9	12	12	14	11	11	18
100	1	13	16	12	28	23	9	13	12	13	9	10	19
97	0	15	10	13	29	23	9	10	12	13	11	11	18
93	12	12	11	12	28	23	9	11	12	15	9	11	18
106	18	14	13	12	30	23	8	10	13	14	11	11	18
86	4	13	10	11	27	21	9	9	12	13	9	11	17
70	9	15	13	13	29	22	10	12	11	13	11	10	19
44	4	12	10	13	30	22	9	10	10	13	9	11	17
76	0	13	15	12	28	22	10	9	11	14	9	11	19
53	12	14	12	11	29	22	9	11	12	13	9	11	18
26	30	14	12	11	29	22	10	10	11	13	9	10	18
111	38	14	9	13	29	24	8	14	12	15	9	11	19
95	7	12	9	12	28	24	9	12	12	13	11	10	17
84	0	13	11	11	28	22	9	12	12	12	12	10	17
105	10	12	11	11	30	23	9	10	13	13	9	9	17
40	19	16	18	12	30	23	9	13	11	13	9	9	20
83	0	13	14	11	28	22	9	12	12	14	9	12	19
43	1	15	16	12	28	23	9	13	12	14	11	11	18
95	34	14	12	11	29	22	9	10	13	15	9	10	19
48	11	13	10	11	28	22	10	10	12	13	11	11	19
105	2	14	18	12	29	22	9	13	13	13	11	12	20
110	5	14	14	11	29	22	9	10	12	13	11	10	18
68	23	13	10	12	26	20	9	13	13	14	8	10	18
82	21	16	14	12	28	23	9	12	13	13	11	11	20
93	26	13	13	12	31	22	9	10	11	14	9	9	20
35	29	13	10	11	30	22	9	10	12	13	10	9	19
77	8	14	10	13	30	23	9	13	13	13	9	10	18
61	21	15	13	13	30	21	10	10	12	14	9	9	19
36	4	13	12	12	28	24	9	10	12	15	9	11	19
95	4	14	13	12	27	22	9	10	12	13	11	10	18
47	9	12	11	13	27	24	9	12	11	14	10	11	18
47	2	13	14	11	29	22	10	10	12	15	9	10	21
45	20	14	10	12	28	23	10	10	13	14	11	11	19
69	1	13	11	12	30	23	10	12	11	15	9	10	19
70	0	13	13	11	28	23	9	13	12	13	8	12	19
105	15	12	12	13	30	22	10	10	13	13	9	11	19
54	25	15	13	13	29	22	10	12	11	13	11	10	19
49	9	14	13	11	28	21	9	10	12	13	9	9	17
85	3	13	16	13	28	22	9	10	11	13	11	11	18
50	50	12	11	11	27	22	9	12	12	14	9	11	18
92	39	14	10	11	29	24	9	10	12	14	9	10	18
38	10	16	12	11	28	22	9	12	12	13	10	12	18
30	4	13	13	12	29	20	10	12	11	15	9	11	18
108	24	14	18	12	29	24	10	10	12	13	8	11	19
39	42	14	17	13	27	24	11	12	13	13	9	11	18
101	26	13	20	13	31	22	9	10	12	13	10	9	19
23	3	13	14	12	27	22	9	12	11	13	11	12	20
104	15	14	12	12	28	23	10	10	13	13	8	12	20
78	9	14	16	12	29	20	9	10	11	14	9	9	19
46	0	13	11	12	27	24	9	12	11	13	9	12	19
49	31	15	13	12	30	22	9	13	12	14	10	11	17
25	32	15	18	12	27	23	9	12	13	13	9	9	17
43	20	13	11	12	29	22	10	12	12	14	10	10	18
66	19	13	10	12	27	22	11	12	13	13	9	10	16
77	3	14	12	12	30	23	9	10	12	13	10	11	17
108	0	15	12	12	31	20	9	9	12	13	10	10	19
51	19	12	17	11	28	20	9	12	11	14	8	11	19
98	48	13	12	13	29	23	10	12	12	14	12	11	17
54	2	14	10	11	30	22	10	12	13	13	9	11	18
109	14	15	12	12	29	23	10	12	11	13	9	11	19
97	14	16	14	11	28	21	10	10	12	14	12	12	17
88	2	15	12	12	27	24	10	10	11	15	9	12	19
101	38	15	10	13	28	21	9	13	12	13	10	9	18
105	31	14	12	12	29	22	10	11	13	13	12	9	19
93	10	13	13	12	30	22	9	10	12	13	11	11	17
95	3	13	16	11	27	24	9	14	11	14	10	11	18
88	21	12	12	12	27	24	9	10	12	13	11	10	19
62	3	13	13	11	26	24	11	13	12	13	10	11	17
45	20	15	16	12	29	24	9	10	12	13	9	10	18
40	7	13	13	13	27	21	9	12	12	13	9	12	18
107	2	16	14	13	27	21	9	10	11	14	11	10	18
71	19	13	12	12	29	22	9	13	12	13	11	10	19
44	7	13	13	12	28	22	9	12	12	13	10	10	19
72	20	13	13	13	29	21	10	10	12	13	9	11	18
102	3	13	11	13	28	23	10	12	12	13	11	10	20
51	14	15	12	13	28	23	9	12	13	13	8	9	21
77	0	14	19	13	28	24	9	12	14	13	10	10	17
44	5	13	15	12	26	24	10	13	12	15	9	12	20
82	5	13	15	13	29	23	10	10	12	15	10	11	18
89	17	14	13	12	28	25	9	12	11	13	11	11	19
94	0	13	11	11	27	24	9	10	11	14	9	12	18
66	13	13	10	13	30	22	9	12	11	14	9	11	19
70	4	14	13	13	28	23	9	10	12	13	10	9	18
107	0	12	12	12	30	21	9	11	13	15	10	11	17
76	15	15	13	11	28	22	8	11	12	13	9	10	17
40	2	15	10	11	28	23	8	12	13	13	10	11	18
43	2	13	15	11	30	22	8	12	12	14	10	10	19
104	6	13	17	11	27	20	9	12	12	13	10	11	18
100	33	14	11	11	30	24	10	12	14	14	11	11	17
58	1	15	13	12	30	22	9	11	11	14	10	10	18
37	32	13	17	12	28	20	9	12	12	15	10	10	18
46	1	13	12	12	27	22	9	13	13	13	11	12	19
50	1	13	13	13	31	23	9	14	12	14	9	10	18
75	30	14	10	12	27	23	9	10	13	14	9	11	18
81	1	13	11	11	30	23	9	12	12	14	9	11	19
113	19	13	15	12	29	23	9	10	11	14	10	10	18
45	4	13	16	12	28	21	10	10	11	13	9	9	18
88	11	13	13	11	28	24	10	11	12	14	10	10	18
111	23	13	10	11	29	22	9	13	12	13	10	10	18
71	37	14	13	13	27	22	9	12	12	13	11	12	18
50	2	15	15	12	31	24	10	15	13	13	8	11	17
99	0	15	11	12	28	20	10	10	11	15	9	11	20
52	1	12	12	13	28	22	9	10	12	14	10	9	17
99	0	14	11	13	28	20	9	10	12	14	11	11	20
83	0	12	10	13	27	25	9	12	11	13	9	10	17
48	1	13	10	12	29	23	9	10	12	15	9	10	20
36	5	14	16	11	28	22	9	10	12	13	10	10	18
99	0	14	18	11	28	22	10	12	12	14	9	10	19
38	8	14	12	11	29	22	9	15	12	14	10	9	18
102	3	13	13	12	28	22	9	13	10	13	11	10	18
82	14	14	15	12	30	23	9	10	12	14	9	11	17
94	1	13	10	13	29	22	9	11	13	13	9	10	19
51	25	13	16	11	29	24	9	11	12	13	8	11	19
95	12	13	14	14	30	22	9	11	12	15	11	12	19
41	0	14	19	11	29	25	9	13	12	13	9	10	18
91	0	13	13	11	27	24	10	10	12	13	8	10	19
69	0	14	13	12	28	23	9	10	12	15	11	9	18
54	23	13	17	11	30	21	10	13	11	13	11	10	19
50	13	15	11	11	26	22	10	10	12	15	9	9	20
57	40	13	13	11	29	23	10	12	13	13	11	13	19
79	33	15	15	12	27	22	10	13	12	14	11	12	17
51	24	13	17	12	27	23	10	14	11	15	10	12	19
43	39	12	11	12	29	24	10	12	12	14	9	9	21
77	36	13	10	11	29	23	10	10	12	15	11	11	19
45	2	14	12	11	29	23	10	10	12	13	9	10	18
46	7	13	12	13	30	24	9	13	12	14	9	11	18
99	4	15	11	12	29	22	9	10	12	14	10	12	18
87	30	12	16	12	29	24	9	11	13	15	9	12	19
72	6	13	17	12	28	22	10	13	11	13	11	10	18
68	1	14	9	12	31	21	9	10	11	14	9	11	16
99	3	14	12	11	28	22	9	10	12	14	9	12	17
53	5	12	17	11	26	23	9	13	12	14	10	10	18
71	28	14	12	11	31	23	9	12	13	13	8	11	18
59	33	15	13	11	27	22	9	12	12	13	9	10	18
35	1	16	16	12	30	22	9	12	12	13	8	10	19
39	7	13	12	13	29	21	9	13	11	13	9	12	18
86	19	13	12	13	29	22	9	10	11	13	10	11	19
45	6	15	15	12	30	21	10	10	11	14	10	13	18
108	9	14	10	12	28	23	9	10	12	14	10	12	18
89	38	14	12	11	28	23	9	10	12	14	9	13	19
98	14	13	14	12	28	21	10	11	13	14	10	11	19
82	3	13	12	13	27	23	9	10	12	15	9	10	18
110	6	12	11	13	30	22	9	9	11	14	12	11	18
73	29	15	16	12	29	24	10	12	11	13	9	11	19
46	41	12	14	12	28	21	9	12	11	14	9	11	17
81	1	13	11	12	27	20	9	10	12	14	10	9	17
93	10	13	11	11	29	23	10	12	12	13	11	10	18
46	9	14	13	11	28	22	10	10	12	14	9	10	17
80	17	12	13	13	29	23	10	10	11	13	9	9	18
38	3	13	12	12	27	23	10	12	13	15	11	12	18
62	2	15	11	13	30	23	9	10	11	15	10	12	19
92	2	13	12	11	29	23	9	12	12	13	9	11	17
52	48	15	16	13	27	23	9	12	12	13	8	13	19
45	0	14	15	12	28	22	9	12	13	13	11	11	20
83	21	12	13	13	28	21	9	12	12	14	10	11	18
105	14	14	13	11	28	23	9	10	11	14	10	11	17
35	1	14	15	13	28	21	9	10	12	13	9	11	19
48	0	15	10	12	28	23	9	10	12	13	11	9	17
83	5	12	13	12	28	21	10	12	11	13	8	11	19
69	2	14	13	11	27	21	9	10	11	13	9	9	19
69	28	12	16	11	29	23	10	10	12	14	10	11	17
112	50	15	16	13	28	23	9	10	12	14	10	11	21
92	2	14	16	12	28	21	9	13	12	13	9	10	17
43	2	14	11	12	28	23	9	12	12	13	10	12	19
63	1	14	10	13	28	24	9	10	12	13	9	10	18
51	3	13	16	12	27	23	8	10	13	13	9	10	17
44	0	14	11	11	28	22	9	10	11	14	9	10	18
83	16	13	16	12	27	21	9	9	12	15	9	11	20
106	3	13	11	13	28	21	9	10	12	14	11	11	20
41	11	13	16	11	27	24	9	10	12	13	10	10	19
44	2	13	10	12	29	23	9	12	12	13	10	10	19
73	1	15	17	11	30	22	9	10	12	13	10	10	18
75	8	14	13	12	29	22	9	10	12	13	9	10	18
57	16	13	13	12	29	22	9	12	11	13	8	9	17
34	0	16	13	12	29	22	9	14	12	13	10	10	18
40	0	14	10	11	28	23	9	10	12	13	9	9	18
75	23	15	14	12	29	20	10	10	11	13	9	10	17
30	24	13	12	13	29	23	9	10	11	13	11	11	19
39	11	13	11	11	29	22	9	13	13	13	11	10	19
66	3	12	12	13	28	21	9	12	13	13	11	11	18
59	43	12	12	12	27	22	9	15	13	14	9	10	17
63	2	13	15	12	27	24	9	12	12	14	8	11	17
90	36	14	9	13	29	23	10	13	13	13	10	11	20
70	25	14	12	13	30	22	9	13	13	13	10	10	17
100	34	14	11	12	30	23	10	10	13	14	9	10	19
100	34	14	13	13	27	22	9	10	12	14	8	10	20
62	0	13	19	13	28	22	10	10	12	14	10	10	18
69	6	14	13	12	26	22	9	10	12	15	12	9	18
61	9	13	12	11	28	23	9	12	11	13	9	9	20
97	1	12	13	12	29	23	10	14	12	13	11	11	18
39	46	14	16	13	27	23	9	12	12	13	11	10	19
100	0	14	16	11	28	20	10	12	13	13	11	11	18
61	0	12	11	13	29	21	9	10	13	14	10	12	18
33	24	13	10	12	27	22	10	10	11	13	10	12	19
86	24	13	13	12	28	23	9	11	11	14	10	11	20
57	31	14	12	11	31	23	9	12	13	13	8	11	18
50	14	15	9	13	28	23	9	9	12	14	11	10	18
69	2	13	14	11	31	23	10	10	12	14	11	10	21
57	9	13	13	12	30	24	9	13	12	14	10	10	19
75	28	14	12	11	27	23	9	10	12	13	9	11	18
113	1	16	16	12	28	24	10	11	12	13	10	12	19
112	11	12	12	12	29	22	10	12	12	14	9	11	18
69	17	14	16	12	29	23	9	12	11	14	9	11	20
75	0	14	11	12	27	25	9	10	12	13	9	12	19
72	9	15	13	13	29	22	10	10	12	14	9	11	17
98	0	13	12	11	30	22	9	12	12	14	9	11	19
32	0	13	11	13	28	22	9	12	12	15	12	10	19
35	0	14	12	13	26	23	10	12	13	15	12	11	18
116	2	16	12	13	30	23	11	10	13	13	10	13	18
66	6	12	14	11	27	22	9	11	12	14	9	12	19
71	25	13	10	11	29	24	9	14	11	13	9	11	19
110	43	15	13	12	28	21	9	12	12	14	8	9	17
114	12	15	10	11	27	22	9	10	11	14	11	9	19
62	15	13	17	12	29	23	9	10	13	13	10	9	16
58	7	14	14	13	30	21	9	10	11	13	10	11	19
111	7	13	13	13	28	22	9	10	12	12	9	10	19
109	25	14	12	11	29	23	10	10	12	13	9	10	18
46	0	13	9	13	28	24	9	10	11	13	11	11	19
53	5	13	12	12	27	23	10	12	13	14	9	13	18
37	5	14	17	12	29	24	9	10	11	13	10	11	20
86	0	14	16	11	29	23	10	10	11	13	8	12	17
95	0	14	11	13	28	24	9	10	12	13	10	12	19
53	21	13	12	11	29	23	10	12	11	13	9	10	18
96	11	13	13	11	28	23	9	13	12	15	10	10	18
67	0	14	12	12	27	21	10	12	11	13	10	11	19
94	15	14	9	11	31	23	9	10	12	14	10	10	19
79	0	12	16	13	30	21	9	12	11	14	10	10	18
87	10	13	12	11	29	23	9	10	12	15	11	10	20
38	9	15	16	12	28	23	9	13	12	14	11	11	18
46	20	13	14	11	26	23	10	10	12	13	9	10	19
26	9	16	10	11	31	22	10	10	12	13	8	11	18
97	1	15	12	13	29	23	9	10	12	13	10	10	20
82	1	14	16	12	29	21	10	13	12	13	10	11	18
61	7	15	13	12	27	23	9	10	12	13	9	9	18
102	3	14	10	12	28	23	10	12	12	14	11	11	19
43	32	13	12	13	30	24	9	12	12	14	12	9	18
80	48	15	16	13	27	24	10	11	12	13	10	12	18
89	2	14	10	12	28	24	9	10	11	13	9	10	19
109	5	14	10	12	29	22	9	11	14	13	11	12	18
62	14	15	10	11	28	23	8	12	13	13	10	11	18
95	30	13	12	13	27	23	10	13	12	13	11	11	18
74	7	14	18	11	27	24	10	10	12	13	10	10	18
28	0	14	12	12	30	23	9	10	12	13	10	11	17
53	24	13	18	12	28	22	9	13	12	13	9	10	20
26	6	14	16	13	29	23	10	10	12	14	11	10	19
62	0	13	13	13	28	22	9	10	12	15	9	9	18
104	13	12	11	13	29	23	9	10	12	13	12	11	19
63	30	14	14	11	27	22	9	13	12	13	9	9	17
97	1	12	13	13	29	23	9	12	12	13	9	12	19
49	48	15	17	12	28	22	9	10	12	14	12	10	17
103	4	14	11	11	29	23	9	10	12	14	10	11	19
78	31	13	10	12	27	23	9	10	13	13	9	10	17
28	6	15	18	12	28	23	9	13	11	13	9	11	18
102	25	14	12	12	29	21	10	10	13	14	8	10	17
104	0	14	14	12	31	23	10	13	12	13	10	11	18
34	9	14	12	12	28	23	9	12	11	14	9	11	19
68	21	14	10	12	27	23	9	10	13	14	9	11	18
76	17	14	13	11	29	20	9	10	11	13	11	12	18
104	4	14	14	11	27	23	9	10	11	14	9	10	17
34	6	14	13	11	27	22	8	10	13	14	9	9	18
38	8	12	17	12	27	20	9	10	12	14	9	10	19
50	10	15	17	12	31	23	9	12	12	13	9	11	18
84	16	14	12	13	30	24	9	12	12	13	9	10	20
63	0	14	14	11	28	23	9	10	11	14	9	11	17
101	6	13	16	13	28	22	9	10	12	13	9	9	18
101	0	13	13	11	30	23	9	12	11	14	9	10	19
48	0	12	14	12	30	21	10	12	12	13	9	10	18
71	5	13	12	11	30	22	9	10	12	15	11	11	19
67	14	15	14	12	30	23	10	10	14	13	11	9	21
109	0	14	12	12	28	25	10	13	12	15	9	11	18
70	21	13	10	13	27	22	9	12	12	13	9	11	19
39	5	14	18	12	29	22	10	9	12	13	9	9	17
47	13	13	14	13	29	23	10	10	11	13	9	10	18
98	17	13	10	11	26	21	10	11	12	15	11	12	19
55	26	14	16	14	28	22	9	10	11	13	9	9	18
101	4	14	15	13	28	24	8	12	11	14	9	11	18
72	40	14	13	11	27	24	10	12	12	13	9	9	18
91	30	12	16	12	30	23	9	10	13	13	9	10	17
38	2	13	11	13	28	21	9	10	12	14	11	11	20
60	21	15	10	12	30	23	9	10	11	13	8	12	19
53	4	14	16	11	28	22	9	10	12	13	10	10	18
36	5	14	11	14	28	22	9	10	12	14	9	11	18
74	36	16	10	12	26	23	9	10	12	13	12	9	18
72	19	14	16	12	31	23	9	14	12	14	8	10	18
100	17	13	18	12	27	21	9	12	11	13	9	10	19
55	2	15	13	13	30	24	10	12	11	13	8	12	18
92	46	14	10	12	29	22	9	10	12	13	8	12	19
56	1	15	14	12	29	22	9	13	13	13	10	10	19
71	7	14	12	12	28	23	10	13	11	13	10	12	18
41	26	14	15	13	29	24	10	11	12	13	9	10	18
99	7	14	15	11	28	23	9	12	12	15	8	10	19
91	11	16	12	12	29	21	10	12	12	15	10	12	20
84	20	14	10	13	28	24	9	10	12	13	9	10	18
109	17	13	14	14	28	22	9	14	13	14	10	10	18
99	2	13	11	11	30	23	9	10	13	13	9	10	19
105	20	14	15	12	28	22	9	10	12	14	11	10	19
41	16	13	14	12	28	22	10	10	12	13	9	11	18
36	4	15	16	11	29	23	9	10	11	13	9	9	18
31	3	14	12	12	28	22	9	9	12	14	9	11	17
89	26	13	10	12	30	20	9	9	11	14	9	11	18
63	15	15	12	11	27	22	9	13	12	14	10	11	18
106	8	13	13	12	30	23	10	12	11	13	9	12	19
36	8	13	17	12	31	23	9	13	12	13	9	10	17
93	10	14	12	11	28	23	9	10	12	14	9	13	19
64	0	13	16	11	29	24	9	12	12	13	10	11	19
62	5	14	16	14	26	22	11	13	11	14	8	11	19
28	10	13	12	13	27	23	9	10	12	15	9	10	18
75	26	12	12	14	27	22	9	11	13	14	11	10	19
68	1	13	12	11	28	23	9	12	12	13	9	12	19
50	33	14	16	12	30	22	9	12	11	14	9	10	20
106	6	14	14	13	27	23	9	13	12	13	11	10	17
76	2	14	11	12	29	23	9	10	12	14	10	11	17
47	1	15	15	11	28	21	9	10	12	14	10	10	19
18	22	13	10	11	28	22	10	10	12	13	11	11	19
68	0	13	19	13	29	21	10	12	12	13	9	12	18
69	4	15	17	12	29	23	10	10	12	15	9	9	17
99	1	15	19	11	30	22	9	13	12	15	8	11	17
72	32	13	12	12	28	21	9	11	11	13	9	11	18
72	4	16	12	12	30	23	9	10	13	13	11	11	17
47	0	13	10	11	27	21	9	9	12	13	9	11	17
57	0	13	20	12	30	22	10	12	12	15	9	12	19
43	6	14	14	11	27	22	9	13	12	13	9	9	17
92	6	14	10	13	28	22	9	10	12	13	10	11	21
53	3	14	14	11	30	22	9	10	12	13	10	11	18
28	16	15	15	12	31	23	9	14	12	13	9	12	18
46	3	13	14	12	30	23	9	10	11	15	11	9	18
104	22	14	14	11	27	21	10	10	12	13	11	10	18
70	2	13	11	13	28	22	9	13	13	14	9	10	18
54	9	14	11	12	27	24	9	12	12	13	9	11	19
49	10	14	10	12	27	23	10	10	14	14	9	11	17
97	12	14	12	12	29	22	10	10	12	14	11	10	19
43	2	13	12	12	29	24	9	12	14	13	9	10	18
92	1	13	12	12	29	22	9	13	13	13	9	10	19
94	23	14	12	14	27	22	10	12	12	13	8	10	18
96	7	16	18	11	30	20	9	12	12	13	10	11	19
98	34	13	13	11	29	22	9	12	11	13	9	11	16
80	42	14	11	12	31	24	10	10	13	13	9	9	19
84	8	15	15	12	28	22	10	10	12	13	9	12	17
50	2	16	20	12	30	24	9	10	12	14	11	10	19
104	3	13	14	13	29	23	9	10	11	13	9	11	19
91	3	13	13	12	30	22	9	10	12	13	11	11	17
107	24	15	13	12	28	25	9	10	13	14	10	11	18
110	42	12	13	12	28	22	9	13	12	13	11	11	19
101	6	13	16	11	29	22	9	12	11	14	9	11	19
104	37	14	18	12	29	22	10	13	12	13	11	11	17
65	9	14	16	13	29	21	9	13	11	14	9	10	17
89	22	12	11	13	27	22	10	12	12	13	9	10	19
40	3	13	14	12	28	24	10	10	12	14	10	11	19
99	14	13	10	12	28	22	9	10	11	13	9	12	19
121	10	13	12	12	29	21	9	12	12	13	9	11	17
106	9	14	15	12	28	23	9	12	13	13	9	11	19
39	9	13	14	12	30	23	9	10	12	14	9	10	18
98	13	14	12	12	29	23	9	12	11	14	9	11	19
71	8	14	11	12	29	22	9	13	13	13	10	11	19
38	2	13	16	12	27	22	10	12	13	14	9	11	18
53	40	13	17	13	29	24	10	11	11	13	9	11	18
80	0	14	19	11	28	22	10	13	12	13	9	12	18
49	40	14	10	12	29	22	9	10	12	13	9	12	18
82	15	13	13	11	27	23	9	13	12	14	9	10	18
92	37	13	11	11	28	23	9	12	12	15	9	11	18
97	17	13	12	11	30	22	10	10	12	14	11	11	19
104	6	13	13	13	27	24	11	10	11	13	11	9	18
92	3	13	13	11	27	24	9	10	12	14	10	11	18
102	20	13	10	12	31	24	9	12	12	14	8	10	20
40	7	12	13	12	29	20	10	10	12	14	11	11	18
81	0	13	10	11	31	22	9	13	13	13	10	11	18
68	24	13	10	12	27	23	9	12	12	13	11	11	17
96	20	13	10	12	29	21	10	12	11	13	9	10	19
109	14	13	14	11	31	21	9	11	14	13	10	9	19
100	2	16	10	11	27	22	9	13	12	14	9	11	18
42	2	13	16	13	29	23	9	10	12	14	11	10	18
105	9	13	14	12	28	23	10	12	12	14	9	11	18
71	1	12	13	11	29	24	9	12	12	14	9	11	19
37	7	15	13	12	28	22	9	12	11	14	11	10	19
64	5	15	13	12	29	23	9	10	12	13	9	11	18
49	1	13	13	13	27	23	9	10	13	13	9	10	19
93	5	13	20	11	29	23	9	13	12	13	9	11	17
55	24	14	16	12	26	23	9	12	13	15	9	10	19
99	14	13	15	12	28	23	9	10	12	13	11	9	19
79	30	14	13	12	28	23	10	10	11	13	9	10	18
99	30	13	11	12	27	24	9	10	11	14	9	9	19
63	17	15	10	14	28	23	9	12	12	13	9	11	18
76	11	16	11	12	27	23	9	13	12	14	9	10	19
79	0	14	17	12	27	22	9	9	13	14	8	11	19
42	22	12	16	12	26	22	10	12	11	14	9	11	18
75	29	13	12	13	27	21	10	13	10	13	11	11	19
64	1	13	10	12	28	23	10	11	11	14	10	12	18
80	12	14	16	12	28	25	9	10	12	12	9	11	20
41	9	13	13	12	30	23	9	10	12	13	9	10	18
95	34	13	11	13	30	22	8	12	11	14	10	10	19
42	4	14	12	11	28	23	10	10	12	13	9	10	17
57	12	16	17	12	28	22	9	10	12	13	9	10	17
54	28	13	13	13	28	25	9	13	11	14	11	12	19
36	27	15	11	12	29	22	9	10	12	14	10	12	18
96	10	14	14	12	28	22	9	10	11	13	10	11	18
70	24	13	13	12	27	24	9	10	13	13	9	11	19
56	22	13	13	12	27	23	10	10	13	14	9	10	18
72	22	14	12	12	26	22	9	10	12	13	10	10	19
98	8	13	12	12	28	24	9	10	12	13	8	10	17
73	0	15	10	12	30	22	10	10	12	13	9	11	17
97	18	15	14	13	28	23	10	12	12	15	10	12	18
35	7	14	12	12	28	21	9	12	10	15	9	10	17
70	0	15	11	11	29	22	9	11	11	14	10	10	18
78	18	15	17	11	28	22	9	10	13	13	9	9	19
98	22	15	16	12	29	23	11	12	14	14	10	12	18
82	6	15	10	12	30	21	9	10	12	12	9	11	18
49	2	13	14	12	30	25	10	12	12	13	10	10	18
76	1	15	10	12	28	20	9	10	12	13	11	11	19
34	12	15	12	13	28	23	9	12	12	13	9	11	18
53	32	13	14	11	31	21	9	11	14	13	10	9	19
92	24	16	11	13	28	23	9	11	12	14	9	12	18
93	11	13	14	12	28	23	10	12	11	13	9	10	18
100	1	15	16	13	30	21	10	12	14	13	9	11	19
80	1	13	18	13	28	20	9	15	13	13	9	11	16
80	12	13	12	11	30	22	9	12	11	13	10	10	20
50	3	14	18	12	29	22	11	10	13	14	9	9	19
82	1	14	10	12	29	24	9	12	13	13	8	10	18
57	17	15	15	12	28	22	9	12	12	14	8	9	20
77	3	14	9	12	28	24	9	12	12	14	10	12	19
104	9	13	11	11	30	23	9	12	12	14	9	11	19
52	12	13	12	12	28	23	9	10	12	14	9	9	18
52	10	14	12	12	27	24	9	10	10	13	9	10	18
113	32	14	10	12	29	23	9	10	12	13	9	10	19
88	19	14	16	13	30	21	9	14	14	13	11	10	19
78	17	13	13	13	30	22	10	12	11	14	11	10	20
77	0	16	10	11	28	23	9	11	10	13	9	11	19
54	16	14	15	12	28	22	10	10	12	14	12	12	19
43	16	14	14	12	27	22	9	10	11	14	11	11	21
78	33	13	10	13	28	24	10	12	12	13	10	9	21
88	26	13	15	13	29	23	9	10	14	14	11	10	17
107	3	12	13	12	28	21	10	12	11	13	8	11	19
77	9	15	11	12	29	22	9	12	11	13	10	11	19
59	0	14	11	14	28	22	9	10	12	14	9	11	18
107	3	13	12	12	29	22	9	11	12	13	9	9	20
45	8	13	15	12	27	22	10	10	13	12	10	11	18
47	4	15	18	12	30	23	9	10	13	14	9	13	19
49	4	13	16	11	28	23	11	10	12	13	9	10	19
95	29	15	12	11	27	22	10	12	12	13	10	11	20
87	9	15	13	12	27	24	8	10	12	13	10	10	18
50	0	16	12	11	29	22	10	14	12	14	11	11	19
66	0	13	16	12	28	25	10	12	11	13	9	12	19
77	3	14	11	12	29	23	9	10	12	14	10	11	17
101	18	14	10	11	28	23	9	12	11	14	10	10	18
49	3	13	10	13	28	23	9	12	11	14	12	12	19
60	26	12	14	11	28	23	9	15	12	15	10	10	19
66	38	15	10	13	28	20	9	10	12	13	10	10	19
89	13	13	11	13	27	24	8	12	12	15	8	12	17
47	2	14	16	13	29	22	9	11	12	14	9	10	20
63	8	13	12	12	29	22	9	12	12	13	9	11	19
45	13	15	10	11	27	21	9	10	11	14	10	13	17
35	4	13	14	12	27	23	10	12	14	13	9	11	21
70	18	12	15	12	29	24	10	10	12	13	9	10	21
58	3	15	11	13	29	23	9	12	10	13	11	11	18
56	2	14	16	13	29	21	9	13	11	14	9	11	17
43	6	13	13	11	28	22	8	11	11	13	11	10	19
82	36	13	13	12	28	24	9	11	12	14	10	12	18
94	20	14	16	11	28	20	10	12	13	13	11	11	18
60	24	14	13	13	31	22	9	12	12	14	11	11	20
32	2	13	11	12	30	24	10	10	12	13	10	10	20
35	4	13	11	12	30	23	10	10	11	15	9	10	16
78	9	14	13	12	29	22	10	10	11	14	11	11	19
41	28	13	10	13	30	23	9	10	12	14	10	10	17
86	0	13	12	12	27	23	9	11	12	13	9	9	18
34	10	15	10	11	27	22	9	10	11	14	11	9	19
43	1	13	20	12	30	22	10	12	12	15	9	12	19
106	11	15	15	12	28	23	9	12	14	13	11	10	18
79	0	13	10	11	29	22	9	12	12	13	9	10	19
107	14	16	12	13	29	20	10	13	12	13	11	11	17
44	2	16	11	12	28	22	9	10	12	13	11	10	18
35	15	13	18	12	28	24	10	13	12	13	9	11	18
39	1	14	16	12	28	24	9	13	11	13	8	11	18
109	2	14	14	12	29	22	10	13	11	13	11	12	20
89	17	16	15	11	29	22	9	12	12	14	11	12	18
67	10	14	10	11	29	23	10	12	12	14	9	9	16
90	17	14	13	12	26	20	8	10	12	14	9	10	18
45	50	13	11	13	29	24	9	10	12	13	9	11	18
58	0	13	18	11	29	23	9	14	11	13	9	9	18
71	9	12	13	13	30	24	9	13	13	13	11	10	17
93	10	16	14	13	30	23	9	12	12	13	11	10	19
36	5	12	13	12	29	23	8	12	11	13	9	10	16
97	24	14	18	12	29	24	10	10	12	13	8	11	19
28	14	13	20	13	27	22	9	12	12	14	8	9	18
98	2	15	17	12	31	20	10	13	11	14	12	9	18
97	5	15	14	11	28	22	10	12	11	14	10	10	18
58	2	15	12	12	29	23	10	12	11	13	9	11	19
87	30	13	16	12	28	23	9	10	11	14	9	10	18
68	6	13	11	11	29	23	9	11	12	14	9	13	19
90	0	13	18	11	29	22	9	12	11	13	10	10	19
72	19	13	11	12	30	24	10	10	12	13	10	10	20
107	6	15	15	12	27	24	9	11	14	13	11	11	16
38	2	13	13	12	28	24	9	10	12	13	9	11	20
44	5	14	17	13	28	22	9	11	11	14	10	9	19
106	0	13	13	12	29	22	10	12	12	13	10	10	18
48	20	14	17	12	29	23	9	12	12	13	8	10	18
64	8	13	14	11	29	22	9	11	12	14	9	10	17
104	0	14	13	12	29	24	9	10	12	13	11	10	19
58	0	14	16	13	27	21	9	14	11	14	10	10	19
106	19	14	13	12	29	23	10	11	12	14	11	9	20
93	0	16	12	13	27	22	9	12	12	14	9	10	17
87	10	14	18	11	29	21	9	10	11	13	9	10	19
52	6	15	10	12	28	23	10	12	12	15	11	10	18
83	40	14	16	12	28	22	9	12	13	13	9	10	18
101	1	13	14	13	28	23	9	12	12	13	10	10	18
33	12	15	12	12	28	23	10	11	12	13	10	12	18
100	14	13	12	12	29	22	9	13	13	13	9	10	19
102	23	14	15	12	28	24	9	9	12	13	9	10	19
99	1	14	10	12	29	24	10	12	12	14	10	10	21
96	1	14	11	13	30	23	9	10	11	13	10	12	18
64	20	15	11	11	29	24	9	13	11	14	10	12	19
61	25	13	10	12	28	22	10	10	12	14	9	10	20
84	16	14	16	12	30	20	9	10	11	13	8	10	19
113	2	15	16	13	28	24	10	13	11	14	11	11	18
74	41	14	14	12	27	23	9	10	13	13	9	10	18
41	2	13	15	13	28	21	9	12	12	13	9	10	19
103	3	13	18	12	27	21	9	12	11	13	9	10	19
104	11	14	15	12	29	21	10	12	13	14	9	11	18
72	16	13	11	11	28	23	9	10	13	13	10	10	18
39	0	13	13	13	29	20	9	10	11	14	9	11	18
78	8	13	13	12	29	23	10	13	12	14	9	10	18
75	8	13	12	12	27	23	9	12	12	13	10	10	20
54	27	15	16	12	29	22	9	9	12	14	11	10	21
96	17	13	12	13	29	24	9	13	11	15	9	11	18
70	44	14	10	13	28	22	9	11	11	13	8	9	19
35	1	14	10	12	28	22	10	13	11	14	9	11	18
67	2	13	17	12	28	21	9	10	11	14	9	9	17
42	2	15	14	11	27	24	10	13	12	13	9	11	19
78	1	14	13	12	30	23	9	13	11	13	10	11	19
88	10	15	14	12	30	23	9	13	11	13	10	9	18
81	16	13	17	13	29	22	9	15	11	14	10	11	18
108	2	12	14	13	31	22	9	10	12	14	10	10	19
40	1	13	10	13	27	24	9	12	12	13	9	13	18
79	0	14	10	13	29	25	10	10	11	13	9	11	19
34	13	15	17	12	29	23	9	13	11	13	11	12	17
78	24	13	11	12	27	23	9	13	12	14	10	12	19
86	5	13	11	13	30	22	9	13	12	13	9	12	17
66	8	13	13	11	28	21	9	12	11	13	8	11	20
75	6	13	15	13	26	22	10	10	11	13	9	10	17
95	12	15	19	12	26	24	9	12	12	14	10	10	20
52	12	14	12	12	28	23	10	12	12	14	9	11	19
50	0	15	12	12	26	21	8	11	12	12	9	11	19
69	21	13	13	12	29	22	9	10	12	13	12	10	18
57	3	15	12	13	28	23	10	10	11	14	10	13	19
31	5	13	12	13	28	24	9	10	12	13	8	10	18
47	0	15	13	13	28	22	9	13	12	14	9	12	19
25	5	13	14	11	31	21	9	11	14	13	10	9	19
68	1	13	10	12	29	22	9	10	12	13	8	11	19
108	3	13	14	12	31	21	9	12	12	15	10	10	18
96	0	14	12	13	29	21	10	12	11	14	10	10	19
31	32	15	12	11	28	23	9	11	12	13	10	11	20
75	21	15	16	11	27	23	10	12	12	14	9	10	19
48	10	13	17	11	30	22	10	10	12	14	11	11	20
47	7	14	12	11	29	24	9	13	11	13	9	9	18
82	33	15	15	12	26	22	9	10	12	13	11	11	19
52	25	15	16	11	30	22	9	10	12	14	9	12	20
58	19	14	10	13	27	24	9	10	13	13	10	12	17
58	11	15	12	13	27	22	9	12	11	15	9	11	21
52	6	14	14	12	29	23	10	12	14	13	9	12	18
68	6	13	17	12	29	22	9	12	13	12	9	10	19
45	8	16	15	11	28	23	9	10	12	13	10	11	19
93	0	15	18	11	29	23	10	10	11	15	10	11	18
69	34	12	20	12	30	23	10	10	11	14	9	11	19
91	23	13	9	13	28	23	9	10	12	14	9	10	19
59	35	16	14	11	29	22	9	10	13	13	10	10	19
42	30	12	14	11	28	23	9	15	12	15	10	10	19
76	0	13	13	13	27	24	9	12	12	12	9	11	18
102	8	14	14	11	30	22	10	13	12	13	10	12	17
98	17	13	13	12	28	22	10	10	13	13	9	10	18
90	15	14	10	12	27	22	10	10	11	12	9	11	19
65	13	12	17	12	30	22	9	10	12	13	11	9	18
76	11	15	9	12	30	23	10	9	12	14	9	11	18
47	4	14	10	11	27	23	9	10	12	13	10	12	17
36	34	13	10	13	30	23	9	10	13	15	10	9	20
43	12	13	10	11	28	22	9	10	12	13	11	10	18
42	4	15	16	11	27	23	10	12	12	13	9	11	18
46	33	15	13	11	27	22	9	12	12	13	9	10	18
99	15	13	19	12	28	23	10	10	12	14	10	11	19
84	6	13	15	11	27	20	9	10	12	13	11	11	18
77	21	14	17	13	28	22	9	11	11	14	10	9	19
97	0	13	12	11	28	24	10	13	12	14	8	11	20
72	13	14	19	13	27	23	9	10	12	12	11	9	18
94	0	15	11	12	27	23	10	10	12	13	8	10	18
52	10	15	15	11	29	25	9	10	12	13	10	9	18
95	2	15	18	12	27	22	9	13	11	15	9	10	18
56	13	14	10	11	30	22	10	12	13	13	9	11	18
95	16	15	17	12	28	22	9	10	12	13	12	10	17
48	6	13	10	11	28	22	11	11	13	13	11	10	17
37	0	14	13	11	28	24	9	9	12	13	9	10	17
95	7	15	13	12	27	23	9	12	11	13	9	12	19
48	0	14	14	11	29	23	10	13	13	15	9	11	18
84	20	14	13	12	28	23	10	10	11	13	9	10	18
112	1	13	10	11	28	21	10	13	13	14	8	13	18
44	35	12	12	12	28	22	10	12	12	14	9	10	20
72	18	12	11	11	28	22	10	12	11	13	9	11	19
48	40	15	15	12	26	22	10	12	12	14	9	11	19
108	5	13	16	13	31	22	9	10	12	15	9	11	17
60	7	15	11	11	30	22	9	10	13	14	10	13	20
100	2	15	15	12	31	21	9	11	12	14	10	11	19
98	7	13	15	12	29	23	9	11	12	13	10	11	18
93	0	12	13	13	29	23	9	10	14	13	10	10	18
33	16	15	17	12	28	22	9	15	11	13	11	11	18
41	7	13	13	12	29	23	10	10	12	13	9	11	18
79	3	15	12	13	30	22	9	12	12	13	10	12	19
36	16	15	17	11	29	23	9	12	11	13	9	10	19
49	32	14	17	14	30	22	9	10	12	14	11	10	20
30	1	13	11	12	29	24	9	13	12	14	11	10	16
49	0	14	14	12	28	22	9	10	11	13	10	11	18
106	4	14	12	12	29	22	10	11	13	13	12	9	19
53	4	15	10	12	28	22	9	15	12	14	11	11	19
58	2	13	13	12	28	23	8	12	12	13	10	9	19
104	4	14	13	12	28	22	9	12	12	13	9	10	18
99	11	14	13	11	28	23	9	10	11	13	9	10	19
48	30	14	10	13	29	23	8	12	12	13	9	10	16
76	15	13	13	12	30	23	9	12	12	14	9	10	18
92	22	13	13	11	27	24	9	10	12	14	10	11	18
72	17	13	13	12	28	24	9	11	12	13	10	10	18
97	2	15	13	12	26	23	11	10	12	15	11	12	18
106	27	13	12	13	28	23	9	10	13	15	11	10	17
48	12	13	14	12	28	22	10	10	12	13	9	11	18
116	0	13	15	11	29	23	10	10	14	13	8	9	18
67	2	14	17	12	28	23	9	10	11	13	11	11	18
113	25	13	14	12	29	24	10	10	12	14	10	11	19
106	30	14	13	12	28	23	10	10	12	13	10	9	18
60	19	14	13	12	27	22	10	12	12	13	9	10	18
57	12	14	12	11	29	22	9	11	12	13	9	11	18
26	18	13	12	12	29	21	10	10	12	14	9	10	17
74	28	13	14	11	29	23	9	12	12	13	10	10	19
64	22	13	14	13	29	22	10	11	11	15	9	10	19
49	6	14	15	13	28	22	9	12	12	13	9	12	20
107	0	14	13	13	30	23	10	13	11	13	12	12	19
80	14	15	11	11	28	23	9	12	13	13	10	10	18
49	1	14	13	13	28	23	9	10	12	13	9	9	20
99	3	13	10	12	27	22	11	12	13	13	9	10	16
49	10	13	13	12	27	23	9	13	12	13	9	10	17
74	16	13	17	12	30	24	10	10	12	13	9	9	19
83	4	14	18	12	29	22	9	10	11	13	10	11	18
106	9	13	16	11	28	22	10	10	11	12	12	11	19
65	1	13	10	12	27	23	10	10	11	13	10	12	19
118	0	15	16	11	29	23	9	10	11	13	9	9	18
35	16	13	12	12	27	23	9	10	12	13	9	11	18
88	4	14	16	13	29	23	9	13	12	14	10	11	19
82	25	14	13	12	28	22	9	12	12	13	9	10	18
43	1	12	10	11	27	23	9	12	13	14	8	11	20
44	6	14	18	12	29	22	9	12	12	14	8	11	18
73	35	15	18	12	27	24	10	12	11	15	10	12	17
68	32	14	11	13	27	23	9	9	12	13	9	10	19
58	30	15	17	12	29	23	9	9	14	14	10	10	18
77	6	13	10	12	28	23	10	10	12	14	9	10	20
40	22	15	9	13	28	23	9	9	12	14	11	10	18
63	0	13	10	12	26	20	9	13	13	14	8	10	18
41	15	15	15	12	28	22	10	10	11	13	8	9	17
72	0	13	15	11	27	23	9	10	12	13	10	10	19
38	3	13	16	12	27	21	9	10	11	13	9	10	19
79	29	13	12	13	29	23	8	12	12	13	11	11	18
114	2	14	13	11	29	23	9	10	12	12	9	10	20
30	6	12	12	11	28	23	9	10	11	14	9	10	19
68	37	13	12	13	29	24	9	10	11	13	10	10	18
97	27	15	17	12	27	22	10	9	12	13	9	9	18
107	0	13	13	12	29	22	10	12	12	14	12	11	19
39	5	13	13	13	29	23	10	12	11	14	11	11	16
48	6	16	18	12	29	22	10	10	10	15	9	11	19
102	23	15	13	12	30	22	9	11	11	14	10	10	18
77	2	15	14	11	29	23	9	10	12	14	11	10	18
31	1	14	18	11	29	22	9	10	12	14	11	11	17
91	1	14	12	13	28	23	9	10	13	13	10	11	16
49	2	14	12	12	28	25	11	13	12	15	9	11	18
64	0	16	11	12	30	24	9	10	12	13	10	12	18
50	7	14	13	12	29	22	9	14	12	13	9	10	19
86	35	13	12	13	27	24	9	12	11	12	9	10	17
66	5	12	12	12	29	23	9	12	12	13	11	10	17
74	5	15	13	13	28	22	9	13	12	14	9	12	19
72	2	13	13	12	28	22	10	12	12	13	9	9	18
71	1	13	14	12	27	23	9	13	12	13	9	12	20
37	6	14	12	11	30	25	9	14	12	14	9	11	20
45	10	14	16	12	29	22	9	12	10	13	9	10	19
96	5	15	13	12	30	21	11	13	12	14	10	11	19
52	8	12	12	13	30	21	10	10	13	13	9	11	19
86	4	14	16	12	26	23	10	10	11	14	9	10	19
74	2	14	18	12	30	23	9	13	12	14	8	11	19
105	30	14	10	12	30	20	9	10	11	13	10	11	19
100	8	15	13	11	28	23	10	12	12	15	9	11	20
69	0	13	12	12	27	23	10	12	13	14	9	13	18
47	2	14	10	11	30	24	8	12	14	14	8	10	18
59	14	14	10	12	28	24	9	10	11	13	9	10	19
62	3	14	12	12	28	22	9	12	12	12	9	13	18
46	28	14	16	14	29	22	9	11	12	13	10	11	18
87	39	13	16	12	28	24	9	12	13	14	8	11	19
47	14	15	20	12	28	23	9	13	12	14	8	10	19
84	0	16	14	12	27	22	9	10	11	13	11	12	18
95	6	14	11	12	27	23	9	10	11	14	10	9	19
69	6	14	15	12	29	23	9	10	14	14	9	11	19
46	2	14	11	12	28	23	9	10	11	13	9	10	19
74	30	13	10	11	29	21	9	12	11	13	11	9	18
48	25	13	13	12	29	20	9	13	12	13	9	11	17
37	16	15	17	11	28	20	10	10	12	13	10	10	18
85	2	14	10	12	29	21	10	10	12	13	9	10	18
42	9	13	10	12	28	24	9	10	12	13	9	9	17
94	0	13	14	12	30	23	9	10	11	15	11	10	18
99	8	14	13	12	28	24	9	12	10	14	9	11	19
101	25	13	12	11	30	22	10	10	12	13	11	11	19
