# Supplementary material for: Using game theory to thwart multistage privacy intrusions when sharing data
Source: Sci Adv. 2021 Dec 10;7(50):eabe9986. doi: 10.1126/sciadv.abe9986 (PMC8664254; doi:10.1126/sciadv.abe9986)
Supplement: Supplementary file 2 — Data S1 [file sciadv.abe9986_data_s1.zip › sciadv.abe9986_data_s1/DemoKAnonymization/exp/2058/data/target_data/i72.csv]

YOB	State	STR1	STR2	STR3	STR4	STR5	STR6	STR7	STR8	STR9	STR10	STR11	STR12
101	10	12	13	12	31	21	8	10	11	14	10	13	19
94	31	13	19	11	28	23	9	12	12	13	8	9	17
39	11	16	16	13	28	23	9	10	12	13	11	9	19
33	45	14	14	12	28	23	9	10	13	14	9	11	18
83	1	13	9	11	27	21	10	11	11	13	9	11	19
55	4	13	11	12	29	21	9	10	13	14	9	10	19
76	3	14	12	12	28	23	9	10	12	14	9	11	19
101	17	15	13	12	27	23	10	12	13	13	11	11	18
43	5	13	16	13	28	22	9	10	11	13	11	11	18
84	6	13	13	12	27	25	9	12	12	13	11	10	19
31	30	16	17	12	28	22	9	12	12	14	9	12	20
71	1	14	15	12	27	19	9	12	12	14	9	12	18
40	1	13	16	13	29	22	9	10	12	13	9	11	19
40	0	15	14	12	31	24	9	10	12	14	11	10	19
55	21	15	14	11	29	24	9	10	11	15	10	11	18
47	10	13	13	12	29	22	9	10	10	13	11	11	17
63	18	13	13	11	28	23	9	12	12	14	9	12	20
67	0	13	12	11	27	22	9	12	12	14	10	11	19
45	8	13	15	11	27	22	10	13	13	13	8	12	18
79	31	14	12	12	27	25	9	10	12	13	9	12	18
97	6	15	16	12	27	23	9	12	12	14	8	12	18
104	0	14	13	11	28	21	9	10	12	13	9	9	17
103	2	13	15	12	29	22	9	12	12	13	9	9	18
64	1	14	16	12	27	24	9	11	12	14	11	11	18
88	0	14	17	11	29	21	9	10	11	14	11	10	19
61	10	12	11	11	28	22	9	12	12	13	10	10	18
84	0	15	13	13	28	23	10	13	11	15	9	9	18
104	18	14	13	12	29	22	10	13	12	15	10	11	17
61	7	13	16	13	27	23	9	12	13	14	9	11	19
75	12	13	17	12	28	24	10	15	13	13	10	11	19
86	5	13	14	11	28	23	9	13	11	13	10	10	20
49	27	14	16	13	29	22	9	12	11	13	9	12	18
104	37	14	18	12	29	22	10	13	12	13	11	11	17
77	40	13	16	12	27	21	9	10	11	13	9	10	19
103	19	13	13	13	27	22	9	10	12	14	11	10	18
75	4	15	16	11	27	23	10	12	12	13	9	11	18
98	34	14	13	11	28	23	10	10	12	14	11	11	19
94	3	12	10	13	27	25	9	12	11	13	9	10	17
98	8	13	11	13	28	23	10	12	12	13	11	10	20
98	5	14	16	12	28	25	9	10	11	13	9	10	16
52	8	12	12	13	30	21	10	10	13	13	9	11	19
104	11	12	20	12	30	23	10	10	11	14	9	11	19
112	0	13	17	12	28	24	9	12	13	14	8	11	19
101	1	15	11	11	30	23	9	13	12	13	8	11	19
46	4	15	16	11	30	22	9	10	12	14	9	12	20
81	0	14	12	12	30	24	10	10	12	14	9	10	17
50	1	13	12	12	27	23	9	12	12	13	10	10	20
101	19	13	12	11	28	22	10	10	12	14	10	11	19
23	1	14	11	12	29	21	11	12	13	13	10	10	18
98	0	12	17	11	29	21	9	10	12	14	10	13	20
67	0	16	14	12	28	23	9	10	11	13	12	12	19
89	28	12	16	12	30	23	9	12	12	14	8	11	17
86	30	14	19	11	28	24	10	10	12	13	9	11	19
48	12	13	13	12	29	20	9	13	12	13	9	11	17
101	6	13	16	13	28	22	9	10	12	13	9	9	18
61	0	14	13	11	28	21	8	10	12	13	9	9	17
101	10	14	13	11	29	22	9	10	12	14	9	11	18
45	4	15	19	12	30	24	8	10	12	13	9	11	19
89	37	12	13	11	27	23	9	10	11	13	8	11	19
97	8	15	10	12	30	23	9	10	11	13	8	12	19
26	2	14	12	12	30	23	10	12	11	13	10	10	19
113	7	14	13	11	28	24	10	10	12	13	11	9	19
64	6	14	18	13	29	22	11	10	12	13	10	11	18
57	5	13	12	11	28	22	9	13	13	13	9	11	19
86	11	14	11	13	27	23	9	9	12	13	9	10	19
62	16	16	14	12	29	23	10	13	14	13	11	11	19
77	0	14	12	12	30	23	10	12	11	13	10	10	19
46	23	14	13	11	29	23	10	10	11	13	12	13	18
45	6	14	12	11	28	22	9	12	11	14	10	11	18
23	38	13	10	12	27	23	10	11	11	14	10	12	18
56	19	13	15	13	26	22	10	10	11	13	9	10	17
102	2	14	17	11	28	21	9	12	12	14	9	12	18
81	0	16	10	11	29	22	9	10	11	13	9	10	19
86	16	14	12	12	27	22	9	10	12	13	11	12	20
58	4	13	10	12	28	24	9	10	12	13	9	9	17
69	40	15	12	11	27	21	9	10	11	13	9	11	17
98	8	14	10	12	28	22	10	12	12	13	9	10	19
80	46	13	14	13	28	22	9	11	12	15	11	10	19
88	1	15	10	11	26	23	10	13	13	14	8	12	19
57	9	13	15	11	27	23	9	11	11	13	9	11	19
109	10	14	14	12	28	22	10	10	12	14	9	10	19
102	20	14	10	12	28	22	10	12	12	13	9	10	19
103	14	15	15	12	31	24	10	15	13	13	8	11	17
79	0	14	19	11	29	25	9	13	12	13	9	10	18
107	0	14	13	11	29	20	9	12	14	13	9	10	19
69	0	15	13	11	30	23	9	10	11	13	9	9	17
71	16	14	15	12	28	21	10	12	12	14	11	10	18
52	2	13	14	14	28	22	9	14	13	14	10	10	18
65	11	14	12	13	28	21	9	10	12	13	10	10	19
39	22	14	16	12	31	23	9	14	12	14	8	10	18
70	3	12	20	12	28	23	9	9	13	15	10	11	17
42	14	13	18	11	29	22	10	10	11	12	10	11	18
75	20	15	11	12	28	23	9	10	11	14	11	9	19
94	39	13	20	13	31	22	9	10	12	13	10	10	19
71	6	13	12	12	28	22	9	12	11	13	10	11	19
111	14	13	10	12	27	23	8	12	11	15	9	10	20
92	20	12	13	13	29	23	9	10	13	13	9	11	18
37	14	12	11	11	28	22	9	11	12	14	11	9	19
57	18	14	15	12	29	21	9	11	11	13	8	12	17
31	3	12	17	11	29	21	9	10	12	14	10	13	20
46	0	16	12	11	27	25	9	12	12	13	9	11	18
94	21	13	13	12	28	24	9	10	12	13	9	11	20
73	7	13	19	13	29	21	10	12	12	13	9	12	18
72	1	16	14	13	27	23	10	13	12	15	9	11	18
101	16	13	13	13	28	23	9	10	12	13	9	10	19
80	12	14	13	12	28	23	9	10	11	14	9	12	20
76	32	14	14	12	28	22	10	13	13	13	10	12	19
73	1	15	15	13	28	22	9	10	12	13	10	10	18
82	6	12	19	13	30	22	9	10	12	13	8	11	19
74	1	14	16	12	29	22	10	10	13	14	10	10	19
121	18	16	14	11	28	22	12	13	12	14	9	10	20
102	0	12	11	13	28	23	9	11	12	13	10	11	18
70	6	15	10	13	27	23	9	13	11	14	11	11	18
50	2	15	17	12	29	23	10	10	12	15	9	9	17
71	16	16	17	13	30	22	10	10	13	13	11	11	18
38	5	13	14	12	27	23	9	12	12	14	9	10	17
104	15	13	11	11	26	23	9	12	12	13	11	10	18
111	10	13	10	12	28	23	9	12	13	13	10	11	20
90	23	15	12	12	31	22	10	12	12	13	9	10	17
75	7	15	12	11	29	22	10	10	12	14	10	11	16
45	2	14	15	11	31	24	10	10	12	13	9	11	19
102	0	13	17	12	31	22	9	12	13	14	9	11	18
93	7	13	19	11	28	22	9	11	12	13	9	12	20
48	0	15	18	11	28	23	10	10	11	15	10	11	18
102	3	14	10	12	28	23	10	12	12	14	11	11	19
81	1	13	13	12	30	24	10	10	13	15	10	11	18
101	13	13	9	12	28	22	9	12	11	14	9	12	19
68	26	12	10	12	28	24	10	12	14	13	9	12	17
112	16	15	11	13	28	21	9	12	11	14	9	11	19
42	0	14	12	12	27	22	9	10	12	13	11	12	20
50	6	13	13	12	27	22	9	12	11	15	10	11	19
117	21	14	10	11	28	22	9	12	12	13	9	11	19
43	11	14	13	11	30	24	9	12	13	13	9	9	21
51	0	14	13	13	30	23	10	13	12	13	12	12	19
97	1	13	16	13	27	24	9	12	13	14	9	12	19
18	21	14	13	12	29	22	9	12	14	13	11	11	18
101	46	16	10	11	28	23	9	13	12	13	10	10	18
64	16	13	11	13	27	24	8	12	12	15	8	12	17
50	37	13	13	12	30	24	10	10	12	15	9	11	19
73	13	16	14	11	31	25	11	11	11	13	11	10	18
45	24	13	19	12	28	23	9	10	12	14	10	11	19
78	37	14	13	12	27	22	10	9	12	15	10	11	20
70	0	12	13	13	29	23	9	13	12	13	9	12	18
69	41	14	11	13	30	22	9	10	11	13	11	11	16
75	26	14	16	13	29	23	10	10	12	14	11	10	19
35	4	16	13	12	27	24	9	10	12	13	9	11	18
40	4	14	18	11	27	23	9	10	12	14	9	9	20
78	2	15	17	12	29	22	9	10	12	13	9	9	16
105	7	14	11	12	27	22	9	12	12	14	9	12	17
35	22	15	17	12	30	24	10	9	12	14	10	9	17
80	20	14	18	13	26	21	9	10	12	14	9	11	20
51	37	15	16	13	28	24	9	10	11	13	8	11	17
106	7	13	16	11	28	23	9	11	12	14	9	10	17
108	9	13	15	11	28	24	9	10	11	13	11	11	19
104	18	15	14	11	30	24	10	12	11	14	10	12	18
103	3	12	10	13	29	22	10	10	12	14	9	10	18
36	4	16	10	11	31	22	10	10	12	13	8	11	18
45	18	14	13	13	28	23	9	13	11	13	9	10	19
33	17	13	12	12	28	24	9	10	12	13	10	12	17
98	1	13	12	11	29	25	9	12	12	14	9	10	19
94	32	14	12	13	27	24	9	13	12	14	8	9	17
49	2	13	11	13	28	22	9	12	12	15	12	10	19
109	17	13	15	12	28	22	10	9	11	14	9	11	19
50	4	13	12	12	29	23	10	10	12	13	9	11	19
75	17	13	10	13	28	23	9	10	11	14	9	10	19
48	27	12	12	11	28	23	9	12	12	13	10	12	18
90	16	13	12	12	27	23	9	11	12	13	9	9	18
52	0	14	15	12	31	21	9	10	12	13	9	11	19
113	4	14	10	12	27	22	9	10	13	13	9	10	18
62	6	12	10	11	27	22	9	12	12	14	11	12	18
69	5	13	13	11	27	21	9	12	13	13	10	11	16
64	8	14	18	13	29	22	11	10	12	13	10	11	18
48	29	14	9	13	29	24	8	14	12	15	9	10	19
85	43	14	12	13	27	22	9	12	11	13	10	11	19
94	0	14	13	12	27	23	10	12	13	13	9	10	18
53	7	13	12	12	29	21	10	10	12	14	9	10	17
67	15	14	13	12	29	24	10	12	12	13	9	10	18
101	12	14	12	13	30	22	9	13	13	13	10	10	17
54	29	13	13	12	29	22	9	10	12	13	12	10	18
44	4	12	15	12	27	23	9	10	11	13	9	10	18
88	4	15	12	12	30	23	9	13	11	14	9	9	20
86	7	14	17	12	28	23	9	10	11	13	11	11	18
93	8	16	10	11	27	22	9	10	13	13	8	11	18
98	2	14	12	12	29	22	9	10	11	13	9	11	17
99	1	12	9	13	28	23	10	10	12	14	9	12	19
98	3	13	16	12	29	21	10	13	13	14	9	10	19
82	38	15	11	12	30	23	10	15	12	14	9	12	19
104	6	16	14	12	28	23	9	12	13	13	11	12	20
34	21	14	12	12	28	21	9	12	12	13	9	12	19
111	1	14	16	12	29	23	10	10	12	13	9	11	17
61	1	15	11	12	29	22	10	13	11	13	10	10	18
31	3	13	14	11	31	21	9	11	14	13	10	9	19
103	14	16	9	12	29	22	9	10	13	14	11	11	19
97	0	14	14	11	27	21	10	10	12	13	11	10	18
59	2	13	12	13	28	23	9	12	11	14	11	9	18
72	31	13	11	12	29	22	10	12	12	14	10	10	18
94	39	14	13	11	29	22	11	13	12	14	9	10	20
52	12	16	12	12	28	23	9	11	12	13	9	10	17
55	8	12	10	11	29	24	9	10	12	14	8	11	18
72	8	13	17	12	28	20	9	12	12	15	10	10	18
92	36	14	14	11	28	25	9	12	11	14	12	10	19
51	2	13	18	12	29	20	9	12	14	14	9	11	19
50	20	13	14	11	30	24	9	10	12	13	11	9	19
100	18	14	13	11	29	22	9	12	12	14	9	11	18
65	18	14	17	11	30	23	10	14	12	12	11	10	20
63	23	16	15	12	30	23	10	12	12	13	10	11	19
109	5	14	13	13	27	22	9	10	11	13	10	11	19
39	40	12	15	13	27	22	10	13	12	13	9	9	20
50	1	13	12	12	28	22	9	10	11	14	11	9	19
42	2	14	13	12	28	23	9	10	12	15	11	9	18
96	2	14	20	12	29	23	9	12	12	13	9	12	18
98	3	15	13	12	27	23	9	10	12	13	9	9	18
89	14	15	13	11	30	23	9	10	13	13	9	9	19
112	40	13	12	12	28	23	9	13	11	14	9	10	20
41	2	12	9	12	29	21	9	11	12	14	8	11	17
39	15	12	16	12	29	21	10	9	13	14	9	10	18
87	2	14	10	12	28	22	10	12	12	13	9	10	19
42	14	15	14	12	28	23	9	10	13	13	9	10	19
67	8	13	12	12	28	20	10	13	12	15	10	10	18
48	5	13	16	12	28	22	9	13	12	13	9	10	18
67	15	13	10	13	27	23	9	10	11	14	9	10	16
116	30	14	17	12	28	22	10	13	13	14	10	9	20
64	26	13	10	14	28	22	9	14	13	14	8	12	19
74	22	13	13	13	28	22	9	13	12	13	9	10	18
43	0	15	17	12	28	24	9	10	13	14	10	10	18
70	6	13	9	13	29	22	9	11	12	13	10	11	19
35	40	11	13	14	29	22	9	12	13	15	9	10	18
106	20	14	15	12	28	22	9	12	13	13	11	11	20
95	11	14	14	12	29	22	10	13	11	15	11	10	18
36	17	15	13	11	27	22	10	13	12	14	10	11	19
48	0	15	10	12	28	23	9	10	12	13	11	9	17
56	0	16	10	12	29	22	9	10	12	13	10	13	18
41	44	16	13	12	28	22	10	10	11	13	9	10	20
72	0	13	13	12	29	23	10	10	12	13	9	12	18
30	35	12	16	11	31	21	10	12	12	13	9	11	19
101	9	14	10	11	27	23	9	10	12	13	9	11	19
101	11	15	13	13	30	21	10	10	12	14	9	9	19
97	16	13	10	12	28	24	9	10	12	13	9	9	17
56	1	13	10	12	31	24	9	12	12	14	8	10	20
33	4	14	10	12	29	23	9	10	12	13	9	10	19
48	5	16	14	11	29	22	9	10	13	13	10	10	19
107	5	14	12	11	28	20	10	12	12	15	10	10	17
103	10	13	10	13	30	23	9	10	13	15	10	9	20
90	6	15	13	12	30	22	9	12	12	12	12	11	19
40	10	13	13	14	28	21	9	10	12	13	10	10	18
100	1	13	12	12	28	23	10	10	12	14	9	10	18
80	13	14	15	12	31	21	9	10	12	13	9	11	19
102	0	13	15	12	28	24	10	12	12	15	11	11	18
110	23	13	12	12	28	21	10	12	12	15	9	9	17
83	18	13	13	11	28	23	9	13	12	15	10	10	18
39	19	13	13	13	28	24	9	12	12	14	9	11	18
74	21	15	18	11	27	23	9	13	13	15	9	11	19
54	2	13	12	13	29	23	9	13	12	14	9	10	18
100	4	13	13	12	28	23	9	12	11	13	9	11	17
48	9	16	10	11	29	22	10	10	12	14	12	10	18
70	4	13	17	12	27	20	10	12	10	14	9	9	19
92	10	15	12	13	28	24	9	13	12	13	10	11	17
113	25	12	18	13	29	23	9	12	12	14	8	11	19
75	6	12	12	12	27	22	9	15	13	14	9	10	17
77	2	14	13	13	28	24	10	12	12	13	10	11	19
65	0	13	14	11	27	20	9	10	12	13	11	11	18
99	5	14	16	12	31	23	9	14	12	14	8	10	18
76	1	16	11	12	29	21	9	10	12	13	9	10	20
50	0	13	12	12	30	25	9	13	13	13	9	11	20
54	9	14	10	11	28	21	10	10	12	14	9	11	18
99	2	14	12	12	30	23	10	12	11	13	10	10	19
60	16	14	15	12	28	22	9	10	12	14	11	10	19
63	10	13	16	11	27	22	10	13	11	13	9	11	18
102	4	14	14	13	28	24	9	13	13	15	9	9	18
29	22	13	14	12	29	22	10	13	11	15	9	13	18
91	0	14	11	11	29	22	9	10	12	14	9	12	18
58	2	14	12	12	30	21	9	13	12	13	9	11	17
71	1	13	10	11	29	24	10	12	12	13	10	9	18
65	40	14	12	12	29	22	10	11	12	14	9	10	18
98	0	14	14	13	30	21	10	10	12	13	10	9	17
52	3	14	13	12	31	24	9	13	12	13	9	10	19
79	0	15	10	11	27	21	9	10	11	14	10	13	17
73	36	13	11	12	29	22	10	10	11	13	10	9	19
34	10	13	10	12	28	22	9	10	12	13	11	10	18
68	0	14	15	12	28	22	10	13	11	14	9	12	19
63	0	12	13	12	28	23	9	12	11	13	9	11	18
111	14	16	12	13	30	21	9	10	12	13	10	11	17
101	26	12	17	12	27	23	9	10	13	13	8	12	18
44	3	15	10	11	29	21	9	12	12	14	11	9	18
99	10	15	12	12	29	22	10	12	12	13	8	11	19
71	37	14	13	13	27	22	9	12	12	13	11	12	18
94	20	13	13	12	30	22	9	10	11	14	10	9	19
38	15	14	17	12	28	20	9	10	12	13	9	11	17
55	9	16	13	12	28	22	10	10	11	13	9	10	20
74	9	14	10	13	28	22	9	11	11	13	8	9	19
94	3	15	16	12	29	23	9	12	13	13	9	10	18
50	5	14	10	11	28	24	8	10	12	13	9	11	18
111	0	13	16	11	29	24	10	10	10	13	9	11	18
88	16	13	16	12	27	25	9	12	12	14	10	10	17
77	4	13	11	11	28	23	9	10	13	13	10	10	18
69	7	12	10	13	29	23	9	12	12	13	9	12	19
53	1	14	12	11	28	22	9	10	12	13	9	10	20
72	7	13	10	12	27	22	10	10	11	13	10	12	19
113	0	13	12	11	28	23	10	10	12	13	9	11	18
116	6	14	13	13	27	23	9	13	13	13	10	11	19
64	24	15	13	12	26	23	11	10	12	15	11	13	18
96	17	13	10	11	28	22	9	13	11	14	9	9	18
63	4	15	12	11	29	23	9	12	13	13	10	11	18
109	14	15	12	12	29	23	10	12	11	13	9	11	19
39	24	13	14	11	28	22	9	10	12	14	9	10	20
50	2	13	12	12	30	23	10	10	12	13	10	11	19
107	32	16	13	11	27	24	9	10	12	14	11	10	20
52	8	14	14	12	30	23	10	10	11	13	11	12	19
41	8	14	16	13	28	24	10	10	13	14	11	11	19
96	0	14	14	12	28	22	9	10	11	13	10	9	17
60	0	14	10	12	27	23	10	10	12	13	10	9	18
63	0	12	13	12	30	23	9	12	12	13	11	10	19
99	19	13	15	12	28	25	9	10	12	13	10	10	18
45	40	13	13	11	29	23	10	12	13	13	11	13	19
44	20	13	17	12	26	22	9	10	12	14	10	10	20
105	3	13	13	12	29	23	10	12	11	14	10	9	18
53	18	14	12	12	27	23	11	10	11	14	9	9	18
55	37	12	10	12	28	22	9	12	12	14	9	9	18
112	26	15	12	13	29	22	9	10	13	15	9	10	18
65	6	13	14	12	27	23	9	10	11	14	9	10	18
96	1	15	17	13	30	23	10	13	12	13	11	11	21
67	13	14	17	11	27	23	10	12	12	13	9	11	19
28	8	15	15	12	28	22	9	10	13	13	9	9	19
34	25	14	13	12	28	21	10	12	12	13	9	12	18
35	25	15	10	12	29	23	10	13	11	13	9	10	17
89	12	13	15	11	29	20	9	10	12	13	11	12	19
89	0	14	12	12	28	23	9	12	12	13	10	10	17
57	24	13	11	12	27	24	9	10	11	14	9	9	19
37	1	16	15	11	28	23	9	10	12	13	10	11	19
93	3	13	12	12	29	23	10	12	12	13	11	10	19
66	6	15	16	12	28	24	9	13	13	13	11	12	18
77	0	13	13	12	28	22	9	10	11	13	11	11	19
94	36	12	12	11	29	23	9	12	11	13	11	11	18
85	4	14	17	11	29	24	9	13	11	13	10	11	19
88	8	13	12	11	29	21	10	10	11	13	9	11	18
50	2	13	17	12	27	23	10	14	11	15	10	12	19
93	12	15	13	13	27	23	10	10	11	15	8	11	19
83	25	15	13	12	31	23	9	11	13	15	9	12	19
77	25	15	13	12	27	23	10	12	12	13	9	10	18
43	19	13	13	13	29	23	9	13	11	15	11	12	18
99	10	14	19	13	29	23	10	9	12	13	10	10	18
78	5	13	10	12	27	23	9	12	11	15	10	13	18
84	1	12	11	13	29	21	9	10	13	14	10	12	18
57	22	15	10	12	30	23	10	12	12	14	9	11	18
81	44	15	11	12	28	23	9	10	13	13	9	11	17
52	19	13	14	11	27	22	9	12	14	14	9	10	18
94	5	14	12	12	30	23	8	13	12	15	10	10	18
96	22	13	11	12	27	23	9	10	11	13	9	10	18
120	2	14	14	12	29	22	10	13	11	15	11	10	18
31	2	12	12	12	28	22	10	12	12	14	9	11	20
53	19	13	16	12	28	24	9	10	12	15	11	11	18
31	3	14	12	12	28	22	9	9	12	14	9	11	17
52	34	13	17	13	30	22	10	12	13	14	10	10	17
72	2	14	19	13	28	23	9	13	11	15	10	11	18
101	26	12	9	12	29	21	9	11	12	14	8	11	17
51	0	13	13	12	29	23	9	12	12	13	11	11	19
104	19	16	11	12	30	22	8	12	12	14	10	12	19
63	24	14	17	12	30	24	10	10	12	15	9	10	18
80	1	13	20	12	30	22	10	12	12	15	9	12	19
115	5	12	12	12	27	22	9	15	13	14	9	10	17
96	39	13	16	12	28	21	10	10	11	13	9	9	18
92	0	16	13	11	27	24	10	12	12	14	11	10	18
102	2	13	18	11	29	25	9	10	11	13	9	11	17
77	3	15	13	12	30	22	9	12	12	12	12	11	19
58	12	13	11	12	28	21	9	13	12	13	11	10	19
61	23	13	10	12	28	23	9	12	12	13	9	10	18
99	18	17	14	12	30	22	10	10	12	13	9	11	19
100	17	13	9	11	28	23	9	11	11	13	10	11	17
50	25	14	12	12	30	23	10	12	11	12	10	10	19
60	41	14	15	12	30	23	9	10	12	14	9	11	17
72	2	15	16	12	28	23	10	11	11	15	11	11	19
103	2	14	10	11	29	23	9	10	14	13	9	10	20
66	1	12	12	12	27	22	9	10	13	13	9	9	18
75	1	13	13	11	30	22	10	11	12	14	11	11	18
68	26	14	10	11	27	23	9	10	12	13	10	12	17
82	29	15	17	12	30	24	10	9	12	14	10	9	17
32	6	12	14	12	29	22	9	10	12	14	9	10	18
21	11	14	16	13	29	24	9	12	12	13	9	11	18
58	31	13	10	11	29	22	9	10	12	15	10	11	18
95	20	14	12	12	27	22	10	10	11	13	9	11	18
73	0	14	10	12	27	22	10	10	11	13	9	11	19
101	26	13	20	13	31	22	9	10	12	13	10	9	19
108	24	14	12	12	27	23	9	11	14	14	9	11	18
115	14	13	17	12	29	23	9	10	12	13	11	10	18
80	7	13	16	11	27	23	9	10	12	13	10	10	16
54	16	16	11	12	30	23	9	10	11	13	9	10	18
66	32	15	13	12	28	21	10	10	12	13	11	10	16
44	16	13	10	12	28	23	11	10	12	13	9	9	18
46	11	12	13	13	29	23	10	12	12	14	9	11	18
70	2	14	13	12	30	23	9	10	12	14	9	10	21
52	12	12	10	13	29	24	8	10	12	14	9	12	19
102	5	13	11	12	28	22	10	10	12	13	9	12	17
95	3	14	13	12	29	23	10	13	13	14	9	9	19
109	29	15	14	12	27	21	9	13	12	13	11	13	19
76	0	15	15	12	28	22	9	12	12	14	8	9	20
40	28	14	11	13	31	23	9	12	14	14	11	10	19
76	22	12	20	12	28	23	9	9	13	15	10	11	17
97	1	13	14	12	27	23	9	13	12	13	9	12	20
91	16	12	14	11	28	23	9	15	12	15	10	10	19
42	0	15	12	12	28	24	10	13	12	14	10	11	20
17	48	12	10	11	27	23	10	12	13	13	10	12	17
42	6	13	13	12	28	23	10	10	12	13	9	10	18
111	19	15	11	13	29	22	9	12	12	13	9	12	17
90	5	14	11	11	29	23	9	10	12	13	9	10	19
109	0	15	10	12	27	24	9	13	12	13	9	10	19
54	1	14	15	12	29	23	9	10	14	14	9	11	19
73	33	14	10	11	28	23	9	10	12	13	9	9	18
63	16	13	20	11	29	23	9	13	12	13	9	11	17
55	16	13	17	12	27	25	11	13	11	14	10	11	19
52	28	13	9	13	29	23	10	13	11	15	10	10	19
93	34	15	15	12	30	22	10	12	11	13	9	11	18
5	3	15	14	11	28	22	9	12	12	14	8	11	18
65	10	13	10	13	29	23	9	12	11	14	12	12	19
78	4	14	15	12	31	21	9	10	12	13	9	11	19
107	7	14	14	13	29	22	8	11	12	13	12	11	18
56	1	14	17	12	30	22	9	12	11	13	11	12	18
50	22	14	10	12	28	24	9	10	11	13	9	10	19
71	0	14	12	11	30	25	9	14	12	14	9	11	20
81	0	14	19	12	30	21	9	12	12	13	9	12	19
79	0	13	10	12	29	23	9	10	13	14	8	10	19
96	9	13	17	12	28	21	9	10	11	14	9	9	17
84	3	13	18	12	28	22	10	13	12	13	9	11	17
91	22	15	15	12	29	23	9	10	11	14	10	10	20
85	5	12	12	12	31	22	10	10	11	13	9	11	20
102	3	13	12	12	29	21	9	11	11	13	10	11	19
104	1	13	14	12	27	23	10	12	14	13	9	11	21
100	14	15	16	13	30	21	10	12	14	13	9	11	19
45	31	12	18	11	28	23	9	13	12	13	11	12	18
97	27	13	11	12	28	24	9	10	13	13	8	13	17
97	7	14	11	11	28	21	9	12	11	15	11	11	18
107	2	12	12	11	30	21	9	12	11	14	10	11	19
74	27	14	13	12	30	22	10	12	12	13	8	10	17
57	13	14	19	11	29	25	9	13	12	13	9	10	18
57	9	15	12	13	28	23	9	12	13	13	8	9	21
68	0	13	19	12	28	23	9	10	12	14	10	11	19
89	0	13	15	12	29	23	10	10	13	14	11	12	19
41	9	14	14	13	30	21	10	10	12	13	10	9	17
61	16	13	18	12	29	24	9	10	12	14	10	10	19
46	1	14	15	13	29	21	9	13	11	14	11	9	20
72	15	14	13	13	29	21	10	10	13	13	9	10	17
106	14	14	15	11	29	22	10	10	12	14	10	10	18
35	11	13	10	13	27	23	8	11	11	13	8	9	18
96	4	12	14	11	27	23	9	12	12	15	9	11	19
65	15	13	11	13	28	23	9	11	11	13	9	9	19
97	20	13	14	11	27	21	9	10	12	14	10	11	18
43	1	13	13	12	30	24	9	12	11	15	10	10	19
50	6	14	12	11	27	22	10	12	12	14	11	10	18
104	0	16	12	12	29	20	8	12	12	13	9	12	19
98	22	14	12	11	28	23	9	10	12	14	9	13	19
109	33	14	12	12	30	23	8	13	12	15	10	10	18
98	13	14	11	12	28	21	9	12	12	12	9	9	19
49	21	14	17	13	28	25	9	10	11	13	9	11	19
84	8	13	10	12	28	23	10	10	12	14	9	10	20
69	5	14	11	12	28	24	9	10	12	13	10	11	20
39	1	15	15	12	26	24	9	11	14	13	11	11	16
55	17	12	12	11	31	24	9	12	13	13	9	12	18
78	5	13	15	11	27	23	9	11	12	13	9	11	19
45	25	16	12	12	30	23	9	10	13	13	11	11	17
104	20	15	17	12	29	23	10	10	12	15	9	9	17
46	27	15	10	12	28	21	9	13	13	13	9	9	18
80	16	15	13	13	29	22	9	13	11	14	9	12	18
57	0	13	10	12	27	24	8	11	12	13	11	10	18
87	0	13	11	12	29	23	10	12	12	14	11	10	19
47	0	16	12	13	28	23	10	14	13	13	9	11	18
61	22	14	12	12	28	23	10	10	13	13	8	12	20
59	6	12	17	12	28	23	9	12	12	14	10	11	17
110	35	15	12	11	29	22	10	10	12	14	9	11	18
63	14	15	9	12	27	23	11	11	12	13	9	10	20
51	44	15	12	13	27	22	9	13	11	14	9	11	18
93	2	12	13	12	29	22	9	14	12	13	10	10	20
72	9	16	19	12	28	21	9	11	11	14	8	9	18
93	1	14	16	12	26	23	10	10	11	14	9	10	19
45	10	16	13	11	28	23	9	10	12	13	11	10	18
74	28	15	11	12	28	22	9	10	12	13	10	11	19
74	4	15	13	11	27	21	9	12	13	13	12	9	20
72	0	14	13	12	28	23	10	10	12	15	9	10	19
24	0	13	15	13	31	20	9	10	11	14	9	10	19
46	4	13	12	11	29	23	9	10	12	15	11	10	20
73	4	13	12	13	27	21	9	12	11	13	12	10	18
99	0	13	13	12	29	22	9	10	12	13	12	10	18
100	16	14	16	13	28	25	10	10	12	13	10	11	19
105	21	15	12	12	29	23	10	12	13	13	10	11	19
93	29	15	14	13	29	22	10	11	12	15	9	9	18
50	24	13	17	12	27	23	10	14	11	15	10	12	19
65	5	14	19	12	27	23	11	10	12	14	9	11	19
48	17	14	10	13	29	21	9	10	11	13	9	12	19
97	7	15	16	12	29	23	10	10	12	14	9	11	19
68	29	15	11	12	27	24	9	12	12	13	9	12	18
96	12	13	13	12	29	23	10	10	12	13	9	11	18
102	11	12	15	12	28	24	10	10	12	13	10	12	18
36	3	12	13	11	28	23	8	13	11	14	9	10	19
42	0	15	13	12	28	25	9	10	13	14	10	11	18
53	28	13	14	12	29	22	9	13	12	14	10	11	18
108	2	12	11	11	29	23	8	12	13	13	9	11	20
67	0	13	13	11	29	23	9	12	12	13	9	9	17
102	5	14	12	12	29	22	9	10	11	13	9	11	17
114	25	14	18	11	28	22	8	9	11	13	10	10	18
116	28	16	12	12	28	23	10	10	12	14	9	12	17
102	0	14	11	11	28	23	9	13	12	13	10	11	17
42	22	15	12	12	28	23	9	12	11	14	11	11	19
85	2	14	13	12	28	23	10	10	11	13	9	10	18
42	1	13	10	11	28	22	10	12	12	13	12	10	18
59	12	13	16	12	30	22	9	10	12	14	9	11	18
78	3	14	12	12	29	21	10	10	13	14	8	11	17
107	10	12	12	11	30	23	8	12	13	13	11	10	17
50	14	13	16	11	29	23	9	11	12	13	12	11	19
63	28	16	14	13	29	23	9	10	13	15	9	9	18
103	13	12	13	12	26	22	9	12	13	13	8	10	18
67	0	13	12	11	29	23	9	13	12	13	9	9	19
41	0	13	15	12	29	23	9	13	11	13	10	12	18
93	11	14	18	11	28	20	9	12	13	13	9	12	19
62	0	14	15	12	28	23	8	13	12	14	10	12	20
31	41	15	14	12	27	23	9	10	13	14	10	10	17
72	32	13	12	12	28	21	9	11	11	13	9	11	18
53	0	14	18	12	29	22	10	13	12	13	11	11	17
74	4	14	13	13	27	24	9	12	12	14	8	10	18
97	8	14	20	12	28	23	10	12	13	13	9	11	18
72	22	12	13	12	28	21	10	12	11	13	8	11	19
55	19	13	15	11	29	22	9	10	11	13	10	11	17
93	9	14	14	11	27	21	10	10	12	13	11	10	18
110	0	16	10	12	26	23	9	10	12	13	12	9	18
72	23	12	11	11	28	22	10	12	11	13	9	11	19
101	32	13	12	12	29	22	9	13	13	14	11	10	18
60	10	13	10	12	27	23	9	9	12	14	9	11	19
67	0	14	10	13	30	23	9	10	11	13	9	10	20
107	7	12	13	12	29	22	9	10	14	13	10	12	18
97	24	15	18	12	28	23	10	10	12	14	11	12	19
50	3	12	15	11	29	23	8	11	11	14	9	11	17
97	8	13	16	12	28	22	10	12	10	13	9	10	19
48	1	14	19	13	28	24	9	12	14	13	10	10	17
100	41	15	15	12	27	22	10	15	12	13	9	12	18
94	23	14	15	12	29	23	9	11	11	13	9	12	17
67	0	12	14	12	30	23	10	10	11	13	8	11	18
33	13	14	12	11	27	22	10	10	12	14	11	11	20
36	11	14	19	12	27	22	9	13	12	14	11	10	18
55	1	15	10	12	27	23	10	10	12	14	11	10	19
68	2	14	13	12	28	21	8	12	12	14	8	11	17
94	29	15	17	13	29	23	9	13	11	15	9	10	19
103	13	13	14	12	28	22	10	11	13	14	10	11	19
104	0	14	17	12	29	21	9	13	12	13	9	11	18
75	1	14	11	11	27	22	9	13	12	13	11	11	17
103	9	15	14	12	27	21	9	13	12	13	11	13	19
86	0	13	12	13	27	23	10	11	12	13	11	11	18
43	20	14	10	13	28	23	9	10	12	15	10	11	19
57	24	14	14	12	29	22	10	10	12	13	9	12	18
55	12	12	10	13	29	23	8	13	11	13	9	11	20
72	36	13	13	12	29	20	9	13	12	13	9	11	17
56	23	14	10	12	29	21	9	10	10	12	9	11	18
69	11	14	9	11	28	21	10	12	11	13	9	10	18
92	5	13	16	12	28	23	9	13	12	13	9	10	19
99	0	13	10	11	28	22	11	11	13	13	11	10	17
46	5	13	14	11	27	21	9	10	12	14	10	11	18
100	35	12	13	13	28	22	9	12	11	13	9	11	16
114	25	14	13	12	27	22	9	13	11	14	9	11	18
94	16	15	13	12	30	23	9	12	11	14	9	9	19
39	25	13	16	11	31	22	9	11	11	13	11	12	19
74	8	15	15	12	30	22	9	12	11	13	10	11	18
71	0	13	11	13	28	24	9	10	12	13	9	11	20
62	7	14	16	12	28	23	11	13	11	13	10	11	20
40	3	13	18	11	29	22	9	12	11	13	10	10	19
93	35	13	17	12	30	24	10	10	12	13	9	11	18
39	23	12	17	11	29	21	8	10	12	14	10	13	20
48	29	13	16	12	26	23	10	13	14	13	9	10	19
54	2	14	19	11	30	23	9	12	12	14	10	10	20
70	27	13	12	12	29	22	9	13	13	13	9	10	19
43	3	14	15	12	29	23	9	10	14	14	9	11	19
37	26	13	13	12	29	22	9	13	12	14	9	10	19
92	0	15	10	12	29	22	10	15	12	13	10	12	19
41	5	15	16	12	29	21	10	10	12	13	12	10	20
76	8	15	17	12	29	24	9	11	12	13	9	12	20
47	3	14	13	11	28	23	10	10	12	14	11	11	19
39	29	14	15	13	28	23	9	10	13	15	9	9	19
84	12	14	10	12	30	23	9	10	12	13	9	11	20
76	3	13	16	13	27	24	9	12	13	14	9	12	19
101	8	14	13	13	28	23	9	10	12	13	9	9	20
49	32	14	13	12	28	25	9	12	11	13	11	11	19
93	21	16	11	12	30	22	8	12	12	14	10	12	19
88	12	13	18	13	26	22	9	10	12	14	9	11	19
76	1	15	10	12	28	23	9	11	11	13	9	10	18
50	8	15	13	12	28	21	9	12	12	14	8	9	17
56	3	13	12	12	28	22	9	13	11	14	10	10	17
50	15	14	10	12	28	23	9	13	11	14	12	11	19
74	10	13	13	12	27	23	9	10	12	14	8	11	18
35	17	13	17	12	30	20	9	12	12	13	8	9	18
50	5	13	11	12	28	21	9	13	12	13	11	10	19
97	11	13	13	13	28	22	9	10	11	14	11	9	19
88	31	14	18	11	31	24	9	10	13	13	10	10	19
44	5	13	12	13	27	23	9	10	11	14	10	11	18
71	0	16	10	12	28	21	9	11	11	13	10	11	18
74	7	13	11	12	29	22	10	12	12	13	9	10	19
62	26	16	10	12	27	22	9	13	12	14	10	10	20
84	7	13	16	12	28	21	10	10	11	13	9	9	18
66	26	14	15	13	28	22	9	12	11	14	9	11	18
50	23	15	11	12	29	22	9	12	11	13	10	11	19
30	24	13	20	11	29	23	9	13	12	13	9	11	17
70	23	12	16	13	30	23	10	10	12	14	11	10	19
69	3	15	12	12	28	23	9	12	11	14	11	11	19
92	30	14	13	12	29	22	9	15	11	13	10	10	18
34	45	14	10	12	29	22	10	12	12	15	10	11	19
91	3	14	13	12	28	24	10	10	12	14	9	11	18
39	7	14	15	13	28	23	9	10	13	15	9	9	19
97	39	14	10	12	27	22	9	10	12	13	8	11	18
48	3	15	14	11	29	24	9	10	11	15	10	11	18
59	5	16	13	11	27	24	9	10	12	14	11	10	20
47	1	14	12	12	30	22	10	13	12	13	8	11	17
44	17	15	10	11	28	23	10	12	12	13	9	11	17
69	8	13	9	13	29	24	10	11	11	14	9	10	18
99	16	14	13	12	28	24	9	10	12	14	9	10	19
92	22	13	10	12	29	25	8	10	13	13	9	11	19
105	29	16	12	12	27	23	10	12	12	14	9	10	17
85	6	13	12	11	28	22	8	12	14	14	9	11	19
99	13	15	13	12	30	23	9	10	11	14	9	10	19
106	2	14	13	11	29	23	9	10	12	12	9	10	20
50	0	14	13	11	29	20	9	12	11	13	9	10	20
79	6	13	10	13	27	23	8	11	12	13	9	9	19
34	46	14	14	13	29	24	9	12	12	13	9	10	19
101	18	14	10	11	28	23	9	12	11	14	10	10	18
63	8	13	13	13	28	23	9	10	13	13	9	10	19
90	4	12	12	13	29	20	9	12	13	14	9	11	19
84	30	12	15	12	29	24	10	10	12	13	11	11	18
66	0	13	13	12	27	24	9	12	13	14	10	9	19
39	5	14	19	12	29	22	9	13	11	13	8	9	18
35	16	12	17	13	28	23	10	10	12	13	9	10	19
63	10	14	10	12	28	23	9	13	11	14	12	11	19
66	23	13	10	13	27	23	8	11	11	13	8	9	18
41	1	13	11	11	28	23	9	10	13	13	10	10	18
73	4	14	18	12	29	22	9	13	13	13	11	12	20
73	29	14	13	13	27	24	9	13	13	13	9	10	18
63	25	13	10	12	28	23	10	10	12	14	9	10	20
106	0	14	11	11	27	24	9	12	11	14	9	10	18
58	45	14	17	13	30	23	9	12	11	14	10	10	17
37	0	12	16	13	29	21	8	10	14	14	9	10	19
49	22	15	10	12	28	23	9	11	11	13	9	10	18
103	23	16	12	12	27	23	10	13	12	13	10	9	17
97	7	16	10	12	29	22	9	10	12	13	10	13	18
98	19	13	14	12	29	22	10	11	13	14	9	11	18
103	3	12	10	11	28	21	10	12	11	14	9	11	18
68	35	14	13	12	30	23	9	10	12	14	9	10	21
43	7	14	15	12	30	24	9	12	12	14	9	10	18
49	9	13	13	12	29	23	9	10	12	13	10	11	18
73	38	14	12	12	28	23	9	12	12	13	10	10	17
32	0	12	13	12	30	23	9	10	12	13	9	11	19
51	30	16	14	12	28	23	9	10	11	13	12	12	19
63	15	13	10	12	27	22	10	13	12	15	11	11	17
41	8	13	13	11	28	23	9	10	12	13	9	11	19
65	12	14	13	13	26	23	9	13	11	14	11	10	20
63	31	15	12	13	29	23	10	10	11	14	8	10	18
39	31	13	19	13	28	22	10	12	12	14	10	12	18
99	21	14	10	12	28	23	9	12	13	14	9	10	20
71	12	15	12	11	27	23	10	10	12	13	9	11	18
37	6	14	19	13	31	23	9	10	12	13	9	10	18
90	6	12	17	12	28	23	9	12	12	14	10	11	17
97	10	15	12	11	27	23	9	10	13	13	9	11	18
111	2	14	16	11	27	21	9	12	12	13	9	11	19
98	5	15	15	11	29	22	10	12	12	13	8	10	18
36	21	13	12	12	28	22	9	13	11	14	10	10	17
39	4	12	13	11	28	23	9	12	11	13	11	11	19
59	2	13	10	12	28	21	10	10	13	13	9	11	17
78	0	13	13	12	29	24	10	10	12	13	10	10	19
33	7	14	15	13	28	22	9	13	12	13	9	10	18
109	3	15	10	11	28	24	9	10	12	13	10	10	20
105	0	16	13	12	28	24	10	11	12	13	9	12	18
66	2	13	12	12	30	25	9	13	13	13	9	11	20
77	9	14	17	11	31	25	9	11	12	13	9	9	18
33	1	12	11	13	27	23	10	11	13	14	11	10	18
74	32	14	13	11	29	25	11	12	13	15	10	9	17
75	0	14	13	12	28	23	10	10	12	15	9	10	19
72	25	13	15	12	28	22	9	12	13	13	10	11	19
73	1	14	9	11	27	23	9	12	12	15	9	11	17
86	1	13	13	14	28	21	9	10	12	13	10	10	19
90	0	13	11	12	29	22	10	12	12	14	10	10	18
75	0	16	18	12	28	24	9	12	11	13	9	11	17
40	26	14	12	13	28	23	9	10	13	13	10	11	16
75	0	14	11	12	28	24	10	12	12	14	10	11	19
55	15	16	10	13	27	23	9	10	12	13	10	11	18
49	20	12	14	11	28	23	9	15	12	15	10	10	19
34	2	14	17	12	27	22	10	14	11	13	9	11	19
36	37	15	13	13	29	25	9	9	14	15	11	12	19
48	10	15	12	12	29	23	8	10	11	13	10	12	19
97	5	13	11	12	27	24	9	12	11	13	9	12	19
47	18	14	10	12	28	20	10	12	13	13	9	12	18
93	6	16	12	12	28	23	10	10	12	14	9	12	17
65	1	15	19	13	27	22	8	13	12	13	9	10	18
59	14	13	13	11	27	23	9	13	12	14	9	10	18
64	0	14	11	13	27	23	9	9	12	13	9	10	19
72	3	13	10	12	29	22	10	13	11	12	9	11	19
51	22	14	12	12	26	23	9	10	12	13	11	11	19
103	0	15	12	13	28	24	10	11	11	13	9	12	19
85	21	14	11	11	29	23	9	10	12	13	9	10	19
38	29	12	12	12	28	21	9	10	13	13	9	12	19
76	9	15	10	12	28	23	9	11	11	13	9	10	18
98	11	13	17	12	28	22	9	12	11	13	12	11	19
40	21	15	15	12	26	22	9	10	12	13	11	11	19
52	1	14	14	11	29	24	10	10	12	13	10	11	18
91	19	13	10	12	27	21	9	10	11	14	8	12	16
99	34	15	13	13	29	22	9	13	11	14	9	12	18
64	40	15	15	12	26	22	10	12	12	14	9	11	19
94	3	13	15	12	29	23	10	10	13	14	11	12	19
70	1	15	17	11	29	22	9	13	12	13	11	11	18
75	5	13	10	12	29	23	9	12	12	14	9	11	19
33	10	14	13	12	29	22	9	11	11	13	9	10	18
108	2	14	10	11	26	24	9	13	12	14	10	11	19
83	0	14	19	13	29	23	10	9	12	13	10	10	18
109	2	13	12	12	30	22	10	10	12	13	11	11	18
67	21	14	11	13	28	23	10	12	12	14	9	11	19
79	4	14	13	11	27	21	8	12	11	15	10	11	18
66	42	14	13	12	27	22	10	10	13	13	11	11	18
78	8	13	13	12	29	24	10	10	12	13	10	10	19
41	50	15	11	11	29	24	9	13	11	14	10	12	19
31	24	13	11	13	28	24	9	10	12	13	9	11	20
46	0	15	13	13	31	23	9	13	13	13	9	11	18
29	22	14	11	12	27	22	9	10	11	14	11	11	18
98	9	14	17	13	28	24	9	13	12	15	9	9	19
59	20	13	13	11	28	24	10	10	13	13	10	10	19
100	4	15	13	11	28	23	10	12	14	14	8	10	19
50	15	12	11	11	29	23	8	12	13	13	9	11	20
52	5	13	13	11	29	23	9	10	11	13	9	12	18
46	9	13	12	12	28	23	10	10	12	14	9	11	18
35	2	14	14	11	28	24	10	10	12	14	9	10	18
93	20	14	12	12	29	22	10	10	12	14	11	10	19
49	14	14	10	13	26	23	9	12	12	13	9	11	17
35	37	13	16	12	27	22	10	12	13	14	9	11	18
43	26	14	17	12	27	23	10	14	12	13	9	10	19
99	28	13	10	13	30	22	9	13	12	14	10	11	20
111	20	13	12	12	30	25	9	13	13	13	9	11	20
117	1	13	14	12	30	23	8	10	11	13	10	9	19
113	14	13	9	11	28	23	9	11	11	13	10	11	17
40	0	14	11	11	30	24	9	12	13	13	12	9	17
91	46	13	16	12	26	23	9	11	13	13	9	11	17
97	3	15	13	12	27	23	10	12	13	13	11	11	18
109	11	15	11	11	28	23	9	12	13	13	10	10	18
63	3	15	19	12	29	23	9	12	12	15	11	12	17
83	42	15	10	11	29	22	9	10	13	13	9	11	18
104	1	13	15	13	28	21	9	12	12	13	9	10	19
54	1	13	10	13	28	23	9	12	11	13	9	11	20
83	5	15	19	12	29	23	9	12	12	15	11	12	17
45	10	13	17	12	27	23	10	14	11	15	10	12	19
51	2	12	12	13	27	23	9	12	12	13	9	12	20
47	8	13	12	12	28	22	9	10	13	13	10	11	17
72	15	14	12	12	30	22	9	12	13	14	10	12	17
114	4	14	14	11	30	22	9	13	13	13	9	10	18
76	7	14	10	12	27	22	10	10	11	13	9	11	19
70	21	14	14	11	29	25	8	10	12	14	11	11	17
99	12	14	12	12	29	23	10	12	13	15	10	10	19
61	2	13	11	14	29	23	9	12	12	15	9	11	19
55	33	14	10	12	26	23	9	10	11	12	11	10	21
63	21	15	13	13	28	23	9	11	12	14	10	10	18
93	7	13	11	11	29	23	10	10	11	13	9	11	18
74	1	12	13	12	29	23	10	14	12	13	11	11	18
92	4	16	14	13	29	24	10	13	11	13	10	10	18
113	3	15	15	13	28	22	10	10	12	13	9	10	19
47	23	14	11	11	27	22	9	10	12	14	9	11	20
68	13	14	13	13	29	21	9	13	12	13	9	11	16
40	38	16	14	13	30	23	9	12	12	13	11	10	19
41	1	13	15	12	27	22	9	11	12	13	11	11	19
70	0	14	12	12	26	23	11	11	12	14	10	10	19
72	31	13	18	13	29	23	11	10	12	13	11	11	17
80	0	15	20	11	27	23	10	12	13	13	10	11	20
79	1	14	15	12	28	24	9	11	12	14	12	12	19
54	11	13	12	12	28	25	9	10	12	15	9	10	18
76	10	14	13	12	28	23	9	10	12	15	9	10	19
106	7	13	15	11	29	22	9	12	12	13	10	11	17
33	46	13	12	13	27	23	9	12	12	13	10	10	19
52	30	13	10	12	29	23	9	13	12	14	10	10	19
50	13	13	10	11	28	22	10	12	12	13	12	10	18
106	1	14	9	12	31	21	9	10	11	14	9	11	16
80	3	15	13	11	30	23	9	10	11	13	9	10	17
81	0	13	18	12	27	20	10	12	13	13	9	9	19
74	13	14	14	11	30	21	9	11	11	13	11	10	19
49	19	15	13	12	28	24	9	10	12	14	11	12	19
73	11	14	17	13	29	22	9	11	12	14	9	10	20
50	23	15	12	11	27	21	10	10	11	13	9	11	17
54	18	14	13	11	29	22	9	10	12	14	9	12	18
96	2	13	14	12	29	22	9	13	12	14	10	11	18
58	7	14	14	13	30	21	9	10	11	13	10	11	19
61	0	14	12	12	28	23	10	13	12	13	11	10	19
108	1	13	20	12	30	24	10	12	12	14	9	12	19
62	21	13	14	12	29	23	9	10	12	14	10	11	18
67	4	15	12	12	27	20	10	14	11	12	9	11	17
61	0	13	16	13	29	23	9	10	12	14	11	10	18
74	16	14	16	13	28	25	10	10	12	13	10	11	19
112	13	13	11	11	29	22	10	12	11	13	10	11	19
100	1	14	11	11	30	23	9	10	12	13	9	8	19
52	3	14	17	12	27	23	10	13	13	14	8	10	19
45	23	12	11	11	28	23	10	10	14	14	10	11	19
77	2	14	13	13	29	20	9	10	12	14	9	10	18
35	26	13	19	13	29	21	9	13	12	13	10	11	18
78	4	14	13	13	28	22	10	10	12	13	9	9	18
74	1	13	13	11	28	21	10	10	14	14	11	10	19
107	16	14	13	12	28	23	9	10	12	14	10	10	17
97	0	13	13	12	28	22	10	10	13	14	9	11	18
74	1	14	12	12	26	23	9	10	12	13	11	11	19
81	0	13	11	13	28	23	9	11	11	13	9	10	19
30	17	14	12	12	30	23	9	13	12	13	9	11	17
103	9	14	10	12	30	22	9	10	13	14	12	10	18
86	0	13	13	12	28	23	10	13	12	14	11	11	19
79	2	15	17	12	30	22	10	10	11	15	10	12	17
58	6	13	15	12	29	23	9	11	12	13	10	11	18
66	23	15	12	13	30	22	9	12	12	13	9	10	19
71	9	13	13	11	30	23	9	13	11	13	10	11	17
41	15	13	11	11	28	22	9	12	12	12	12	10	17
38	41	15	15	12	28	24	9	10	12	14	9	10	18
87	26	13	10	12	29	23	9	12	12	13	10	11	19
44	3	15	13	11	30	23	9	10	11	13	9	10	17
71	16	14	13	13	28	23	10	10	12	14	10	12	20
42	10	13	11	13	27	22	9	10	11	14	9	10	19
44	1	14	11	12	27	22	10	10	11	13	9	10	19
56	5	14	14	11	28	22	9	10	14	15	8	11	19
52	18	14	15	12	29	21	9	11	11	13	8	12	17
62	14	14	10	12	29	21	9	13	12	13	9	12	20
61	31	13	10	11	28	24	9	12	12	14	9	12	18
103	5	15	14	11	28	23	9	12	13	15	9	11	18
31	26	14	12	12	28	23	9	12	12	15	11	9	19
95	11	13	13	12	29	23	8	12	12	13	11	12	18
101	31	14	12	11	29	23	10	10	12	13	9	10	18
102	3	13	14	11	28	23	9	13	11	13	10	10	20
106	18	14	15	13	28	22	9	12	11	14	9	11	18
85	17	13	15	11	27	23	10	12	11	14	9	10	19
98	5	14	10	12	29	22	10	10	12	13	9	10	18
55	25	13	10	11	29	24	9	14	11	13	9	11	19
78	17	13	14	11	30	22	9	13	11	13	9	13	17
112	4	14	13	11	29	22	9	12	13	14	10	10	18
38	24	13	11	13	28	23	8	10	12	13	9	9	21
99	3	14	10	11	27	23	9	10	12	13	10	12	17
48	27	15	11	11	29	24	10	14	11	14	9	10	20
52	26	14	11	11	29	23	9	10	12	13	8	11	18
50	20	15	10	13	27	23	9	11	12	13	11	9	19
71	0	16	17	12	28	20	10	12	13	13	9	10	19
54	0	13	12	13	27	23	10	11	12	13	11	11	18
97	4	14	11	12	27	23	10	13	13	13	10	10	17
50	2	12	14	12	28	22	10	15	11	13	8	10	20
100	12	13	9	13	30	24	9	12	12	14	10	9	17
74	45	14	14	13	30	21	10	10	12	13	10	10	16
90	4	12	12	12	29	22	9	13	11	13	10	11	18
20	3	12	11	11	29	23	8	12	13	13	9	11	20
79	14	13	14	11	28	22	9	12	12	14	9	12	19
95	1	15	12	12	29	22	9	10	12	15	9	9	16
41	10	12	10	11	28	24	9	12	12	13	11	11	18
78	21	14	13	11	27	23	10	12	12	13	9	10	19
95	10	15	13	13	28	21	9	13	13	13	9	12	21
94	7	14	10	12	28	22	9	12	11	14	10	11	20
101	4	14	11	12	30	23	10	11	11	13	10	12	18
58	1	12	13	11	27	23	9	10	11	13	8	11	19
52	1	16	16	11	31	23	9	10	11	13	10	9	17
53	5	14	15	13	28	24	8	12	11	14	9	11	18
38	31	13	13	12	28	22	9	11	12	14	9	11	18
47	47	13	11	12	28	21	9	13	12	13	11	10	19
38	11	14	13	11	29	22	9	12	12	14	11	10	19
37	13	16	16	13	28	22	9	12	13	14	10	11	19
52	4	12	10	12	28	22	9	12	12	14	9	9	18
71	2	14	10	12	29	22	8	12	11	13	9	10	17
105	1	15	16	12	29	23	9	11	12	13	9	11	18
73	8	12	14	12	28	22	10	15	11	13	8	10	20
66	23	13	10	11	30	22	10	10	12	13	10	11	18
79	47	15	16	12	28	23	10	13	12	14	11	11	18
111	20	13	11	12	28	21	9	10	12	13	9	10	19
103	10	13	12	13	30	24	8	13	11	13	10	11	18
90	8	13	16	12	27	20	9	10	12	13	11	12	19
48	6	14	10	12	29	22	10	10	12	13	9	10	18
56	4	15	16	12	29	24	9	10	12	13	9	10	18
77	19	13	17	11	27	22	10	13	12	13	9	11	18
55	29	15	11	11	27	22	10	10	13	12	9	10	19
74	23	12	10	11	29	22	9	10	12	13	11	10	20
56	12	13	13	12	29	20	9	13	12	13	9	11	17
73	18	15	16	12	26	23	10	12	11	13	10	11	18
42	3	15	11	12	30	22	9	12	11	14	9	9	18
92	1	14	10	13	27	24	9	10	14	13	10	12	17
63	6	14	17	13	28	24	9	13	12	15	9	9	19
95	0	13	13	12	29	23	10	10	12	13	9	11	18
85	8	13	12	12	27	23	9	12	12	13	9	10	20
101	16	13	13	13	31	23	9	14	12	14	9	10	18
96	18	13	10	12	27	21	9	10	11	14	8	12	16
32	14	14	12	12	27	23	10	12	13	13	10	13	18
61	13	13	11	12	28	22	9	10	13	13	10	11	17
100	13	15	12	12	28	23	9	10	12	13	10	10	18
76	9	14	14	11	31	23	9	12	12	15	10	9	18
105	45	15	13	13	30	24	9	13	11	13	9	11	21
98	17	14	16	13	29	23	10	10	12	14	11	10	19
54	20	14	10	12	29	22	9	10	12	13	9	12	18
76	33	14	12	12	27	22	10	10	11	13	9	11	18
102	10	14	14	12	28	22	9	10	12	13	11	9	18
35	26	16	12	11	27	24	9	10	12	14	11	10	20
79	4	15	13	12	30	23	9	10	11	14	9	10	19
98	8	15	15	11	28	21	9	10	12	14	10	10	19
55	45	14	10	12	28	23	9	10	13	14	10	10	17
30	21	12	14	12	27	22	9	13	11	13	9	11	19
79	0	12	13	11	28	22	10	10	12	13	11	11	18
60	0	15	15	12	28	24	9	13	13	13	11	12	18
38	28	14	13	12	28	22	10	12	13	13	9	11	18
61	13	15	12	12	28	22	10	10	12	13	9	11	19
95	0	13	16	12	28	24	9	12	13	14	8	11	19
105	2	14	12	13	29	22	9	13	11	14	10	11	19
69	16	14	15	11	27	20	10	10	12	13	10	11	17
53	5	13	12	12	29	25	10	10	11	13	10	11	18
39	14	13	11	12	28	24	9	10	13	13	8	13	17
55	8	14	13	13	29	20	9	10	12	13	8	9	19
51	5	16	19	13	29	22	9	10	12	13	9	10	19
78	1	13	13	13	28	23	9	12	11	14	9	11	18
39	0	16	17	14	29	23	10	13	12	13	11	11	16
39	6	13	13	12	29	24	10	10	12	13	10	10	19
46	19	13	17	13	27	20	9	13	12	14	11	10	18
73	1	14	19	12	27	22	9	10	12	13	10	11	18
60	13	13	10	13	30	23	9	10	13	15	10	9	20
67	22	15	12	11	28	23	10	12	12	14	9	9	17
75	19	14	13	12	28	21	8	12	12	14	8	11	17
69	36	15	10	11	28	23	10	12	12	13	9	11	17
60	7	13	13	13	28	22	9	10	12	12	9	10	19
80	40	12	13	12	28	23	9	12	13	14	11	10	18
59	1	15	12	13	28	24	9	13	12	13	10	11	17
73	0	13	13	12	28	22	9	12	11	14	8	10	18
67	12	13	11	12	28	21	10	10	12	13	11	10	17
80	40	12	10	12	28	23	9	13	12	13	9	10	19
52	14	14	11	11	28	23	9	14	11	13	11	11	18
61	1	13	14	12	28	24	10	10	12	14	10	11	19
106	2	14	15	12	30	23	9	10	12	14	9	11	17
73	6	14	11	13	29	22	10	12	13	13	10	11	19
104	37	13	13	11	28	23	9	13	12	15	10	10	18
73	26	12	15	12	30	23	9	10	13	13	11	11	18
48	6	13	15	12	27	22	10	10	13	12	10	11	18
99	19	13	10	12	28	24	10	12	11	13	11	12	19
40	1	15	10	11	28	22	8	10	12	14	9	9	17
109	7	14	13	12	29	22	9	10	12	13	9	10	18
111	1	15	11	12	29	22	9	10	12	13	9	10	19
41	30	13	16	12	28	23	9	12	12	13	9	11	19
63	9	13	12	11	30	24	11	12	13	15	11	10	19
74	14	13	19	12	28	23	9	10	12	14	10	11	19
56	16	15	16	12	29	24	10	12	11	13	9	11	19
33	11	13	12	12	28	24	9	12	13	13	10	11	17
72	9	13	14	12	28	23	10	12	12	14	9	11	18
76	1	13	11	13	28	21	10	10	12	13	11	10	17
93	4	14	13	12	28	22	11	12	13	13	11	10	20
49	2	13	16	13	30	22	10	11	12	13	11	9	19
98	6	14	12	13	27	22	9	12	11	13	10	11	19
105	10	13	10	12	30	23	9	10	12	14	9	11	20
75	10	14	12	12	27	23	8	12	11	13	11	10	19
54	2	13	10	12	27	23	9	12	12	13	11	11	17
104	47	13	13	11	29	23	10	11	13	15	9	10	19
12	3	14	15	12	28	22	9	12	12	14	9	9	19
111	8	15	14	11	30	24	10	12	11	14	10	12	18
50	0	15	13	12	27	23	10	11	12	13	9	11	18
50	14	13	17	12	28	21	9	10	11	14	9	9	17
105	7	14	10	12	29	22	10	10	12	13	9	10	18
61	10	14	10	12	27	20	8	15	11	14	10	11	18
92	30	16	15	11	27	20	10	10	12	15	10	11	18
39	10	13	10	12	26	24	9	10	11	13	11	12	18
27	14	14	12	12	27	23	10	13	12	13	12	11	19
53	2	14	13	11	30	23	9	15	11	13	9	10	17
101	4	15	10	12	27	24	9	13	13	14	9	10	20
69	4	14	14	13	27	23	9	13	12	13	11	10	17
60	9	14	13	12	29	24	9	13	13	15	10	10	18
100	9	12	14	12	30	23	10	10	11	13	8	11	18
103	5	12	17	12	27	23	8	10	13	13	8	12	18
80	2	15	15	12	28	24	9	13	13	13	11	12	18
80	21	15	11	11	29	21	9	10	12	13	9	10	19
32	16	15	14	12	28	22	9	12	11	13	10	11	20
55	1	12	12	12	29	24	9	10	14	13	9	11	20
99	5	15	14	12	28	24	9	10	13	13	10	10	18
75	0	12	19	12	29	22	9	12	13	15	9	11	18
86	4	15	13	12	29	23	9	10	12	13	9	11	18
103	3	13	12	13	27	23	9	12	12	13	10	9	19
41	1	14	12	12	28	21	9	10	11	13	9	10	17
82	7	14	12	11	27	22	10	12	12	15	9	11	19
77	8	12	11	11	26	23	10	10	11	12	9	11	18
65	4	11	14	12	31	24	9	12	10	13	8	9	17
95	0	12	13	12	26	23	9	12	11	14	11	11	18
29	2	12	11	13	29	21	9	10	13	14	10	12	18
71	8	14	19	13	28	20	9	10	11	14	12	10	21
14	10	15	17	12	27	24	9	12	12	13	8	12	18
49	3	13	13	12	27	21	9	12	12	13	10	10	18
60	17	14	13	12	30	23	9	14	11	13	9	10	18
70	1	12	13	12	28	23	9	12	13	14	11	10	18
45	0	13	18	13	29	21	9	10	11	13	9	10	18
114	25	13	15	11	29	23	10	10	14	13	8	9	18
40	17	16	12	12	29	21	10	12	12	15	10	12	20
90	9	15	11	13	27	23	10	11	12	13	9	10	20
71	4	14	10	12	29	22	9	10	12	13	9	12	18
55	42	14	14	11	29	25	8	10	12	14	11	11	17
54	2	13	11	12	29	23	9	12	12	14	8	10	20
73	3	14	14	12	28	23	10	12	11	13	9	11	18
86	30	13	16	13	28	23	8	13	12	14	11	9	18
88	5	14	12	12	26	22	9	10	12	13	10	10	19
96	20	13	12	12	28	24	9	10	12	15	9	10	19
99	2	13	15	12	29	22	10	10	11	15	9	10	20
61	0	12	11	13	28	23	9	11	12	13	10	11	18
36	1	14	12	11	30	25	9	14	12	14	9	11	20
45	22	14	11	12	31	23	9	15	12	14	9	11	17
77	13	14	18	13	28	22	10	10	12	14	10	10	18
34	11	14	14	12	29	23	9	10	12	13	9	11	18
74	32	13	11	12	27	24	9	12	13	14	9	10	18
101	3	14	14	12	29	24	10	12	12	13	9	11	18
89	1	13	20	13	27	22	9	12	12	14	8	9	18
100	28	15	16	12	29	23	9	12	13	13	9	10	18
87	1	14	10	12	29	24	11	13	12	13	9	11	19
60	30	13	14	12	29	22	10	13	11	15	9	13	18
57	20	13	13	13	30	24	9	10	12	13	9	10	17
52	32	14	12	12	30	23	10	10	12	13	9	10	17
57	14	14	13	11	27	24	10	12	12	13	9	9	18
80	20	12	11	13	31	24	9	12	12	13	9	11	18
98	17	13	10	13	28	23	9	10	11	14	9	10	19
37	30	15	13	12	28	22	9	12	12	14	10	10	17
