# Supplementary material for: Using game theory to thwart multistage privacy intrusions when sharing data
Source: Sci Adv. 2021 Dec 10;7(50):eabe9986. doi: 10.1126/sciadv.abe9986 (PMC8664254; doi:10.1126/sciadv.abe9986)
Supplement: Supplementary file 2 — Data S1 [file sciadv.abe9986_data_s1.zip › sciadv.abe9986_data_s1/DemoKAnonymization/exp/2058/data/target_data/i73.csv]

YOB	State	STR1	STR2	STR3	STR4	STR5	STR6	STR7	STR8	STR9	STR10	STR11	STR12
59	34	14	16	11	28	21	10	13	12	13	9	11	20
62	3	15	13	12	29	23	10	9	12	13	9	10	19
90	8	13	10	12	27	22	10	13	12	15	11	11	17
44	16	13	10	11	27	21	9	9	12	13	9	11	17
65	10	13	10	13	29	23	9	12	11	14	12	12	19
79	3	12	17	12	27	23	9	10	13	13	8	12	18
63	25	13	20	11	29	23	9	13	12	13	9	11	17
105	0	13	16	11	29	23	10	10	12	13	9	10	18
68	0	13	14	12	31	21	9	12	12	15	10	10	18
103	2	14	13	11	30	23	9	10	11	13	9	11	19
103	5	14	12	13	28	23	9	12	12	13	9	12	18
100	2	13	13	11	29	23	9	12	11	13	9	11	18
53	45	15	12	13	27	21	10	10	12	13	11	11	17
65	11	14	9	12	30	21	9	10	12	14	10	12	20
53	7	14	12	12	28	23	9	12	12	13	10	10	17
91	5	13	13	13	29	20	9	10	12	14	10	10	20
66	11	12	17	11	28	24	10	10	11	13	9	11	17
66	3	13	12	12	28	22	10	13	12	15	9	9	17
79	21	12	13	13	30	24	9	13	13	13	11	10	17
74	2	15	10	12	28	20	9	12	11	13	11	10	20
46	25	14	14	13	27	23	9	13	12	13	11	10	17
72	8	12	13	11	27	23	9	10	11	13	8	11	19
79	28	14	11	13	27	23	9	10	13	13	11	11	18
48	3	15	11	13	28	21	9	12	11	14	9	11	19
101	3	14	18	11	27	21	9	10	11	14	10	11	20
56	2	12	12	12	27	24	9	10	12	13	11	10	19
51	32	12	14	11	27	23	9	12	12	15	9	11	19
35	0	13	15	11	28	23	9	12	13	13	10	11	18
56	3	14	11	12	28	22	10	12	11	14	9	10	17
49	3	14	12	11	30	24	9	10	12	13	9	11	19
53	13	13	10	11	28	23	9	13	12	13	9	10	18
89	0	14	13	12	27	22	9	13	11	14	9	11	18
93	4	14	12	11	29	20	11	10	12	14	10	11	19
52	14	16	10	12	31	23	9	13	12	13	11	10	21
79	18	14	16	11	28	23	9	12	11	13	10	9	18
51	31	13	9	12	27	23	9	13	11	13	10	10	19
75	23	14	12	13	28	23	9	10	13	13	10	11	16
66	21	15	13	12	26	23	9	10	12	13	11	10	19
108	0	14	16	12	30	22	9	12	11	14	9	10	20
41	3	14	12	13	29	24	10	10	13	14	12	13	18
60	0	14	12	12	30	23	9	10	11	15	10	12	18
61	8	13	12	12	27	23	9	13	11	13	11	11	18
27	24	14	14	12	28	22	10	13	13	13	10	12	19
72	1	12	13	12	28	23	9	10	12	13	10	11	18
52	0	15	15	12	28	22	10	10	12	13	9	12	17
51	3	14	13	11	29	22	9	10	12	14	9	12	18
80	32	14	12	11	27	22	9	13	11	13	9	11	18
95	2	15	12	12	28	24	10	13	12	14	10	11	20
99	16	14	12	12	27	22	9	10	12	13	11	12	20
107	16	13	12	13	27	23	9	12	12	13	10	10	19
99	11	14	18	11	28	24	10	12	11	13	9	9	20
25	9	14	11	12	29	22	9	13	13	13	10	11	19
79	25	13	12	11	28	22	9	11	11	13	9	10	18
62	3	13	10	11	28	22	9	12	13	13	11	11	20
47	16	15	11	11	27	22	10	10	13	12	9	10	19
56	0	13	16	12	28	22	9	13	12	13	9	10	18
65	21	13	10	11	29	23	8	10	11	13	9	10	17
27	8	12	15	11	29	23	9	10	13	13	8	11	18
45	18	14	19	13	29	23	10	9	12	13	10	10	18
93	13	13	18	13	28	23	9	10	12	13	11	10	18
94	4	14	12	11	27	23	9	10	12	13	9	11	18
90	7	14	12	12	30	22	10	13	12	13	8	11	17
79	5	14	11	12	28	23	9	12	11	14	9	12	19
38	36	13	15	11	27	21	10	10	12	13	10	11	20
97	10	15	17	12	28	23	10	10	11	15	11	10	18
76	12	16	14	11	28	21	10	10	12	14	12	12	17
81	0	12	18	13	29	22	9	10	12	14	9	10	17
37	8	14	10	12	29	23	9	12	12	13	10	10	19
48	29	14	9	13	29	24	8	14	12	15	9	10	19
103	0	13	14	12	31	23	10	13	12	13	9	10	19
104	4	12	18	11	28	23	10	13	12	14	10	10	19
104	27	14	14	12	30	24	9	10	12	13	10	11	17
105	2	15	11	12	28	21	9	13	11	13	9	10	18
70	8	14	12	11	28	21	9	10	12	15	10	13	17
92	27	14	13	11	27	20	10	10	11	14	10	9	18
102	22	13	10	12	27	23	10	13	12	13	10	9	18
36	0	14	14	13	29	23	9	11	12	13	11	11	19
99	26	14	12	12	28	23	9	12	12	15	11	9	19
73	29	13	16	12	28	23	10	13	11	13	10	10	18
43	1	13	17	11	27	24	10	10	11	13	10	11	17
99	22	13	16	12	29	20	9	12	12	14	9	10	16
93	1	13	16	13	30	23	9	13	12	14	9	10	18
119	8	14	14	11	28	25	9	12	11	14	12	10	19
80	35	14	16	12	30	22	9	12	11	14	9	10	20
68	5	13	14	11	27	21	9	10	12	14	10	11	18
32	10	15	10	11	27	24	9	10	11	14	9	10	21
95	5	13	13	12	29	20	9	13	12	13	9	11	17
43	19	15	11	12	28	21	9	13	11	13	9	10	18
77	0	15	12	12	27	21	9	10	13	13	9	11	18
53	2	15	10	13	29	24	9	10	12	14	10	11	18
61	2	13	13	11	30	23	9	12	11	14	9	10	19
48	22	14	10	11	29	24	9	10	11	13	11	10	19
79	28	13	13	11	29	23	9	12	11	13	9	11	18
73	37	16	12	12	30	22	10	12	11	13	9	11	18
65	23	14	10	12	28	22	10	10	11	14	11	12	18
115	7	14	13	11	28	24	9	10	12	14	9	10	18
61	1	13	12	11	28	24	10	13	12	14	8	11	20
35	5	15	15	12	28	24	9	10	12	14	9	10	18
70	9	15	13	12	27	23	9	10	12	13	9	9	18
63	11	14	14	11	28	23	10	9	12	12	9	12	19
82	27	14	11	11	27	22	9	10	12	14	9	11	20
71	16	14	13	12	28	23	9	13	12	14	11	10	17
39	4	12	20	12	30	23	10	10	11	14	9	11	19
46	0	15	12	13	26	24	9	12	13	13	11	11	19
35	27	13	13	13	28	22	9	10	12	14	11	12	18
90	7	13	16	13	29	22	9	13	12	13	9	10	18
48	26	14	10	11	27	23	9	10	12	13	10	12	17
74	6	14	13	11	29	25	10	10	12	14	9	10	19
54	3	13	18	12	27	23	10	12	11	12	10	9	20
97	49	13	10	12	30	23	8	12	11	13	9	10	18
32	1	13	17	12	26	22	10	10	12	14	10	10	20
29	9	15	13	12	28	21	10	10	12	13	11	10	16
54	31	13	19	12	29	23	10	14	12	14	11	10	20
76	7	13	10	12	30	20	8	13	12	15	9	10	19
45	2	13	20	13	31	22	9	10	12	13	10	10	19
99	25	14	11	12	27	25	9	10	12	13	9	12	19
68	22	13	18	11	29	21	9	10	11	14	9	10	19
68	11	14	20	12	27	23	11	10	12	14	10	8	18
116	28	16	12	12	28	23	10	10	12	14	9	12	17
79	1	13	19	12	29	24	9	12	12	13	10	11	18
36	4	16	14	14	28	20	9	12	12	13	8	9	19
55	8	15	17	12	30	24	10	9	12	14	10	9	17
46	32	12	10	12	29	23	9	10	10	13	11	10	19
47	19	13	10	11	28	24	10	12	12	13	9	11	18
63	5	13	18	13	29	22	8	13	12	14	9	10	19
95	18	15	12	13	27	23	8	12	11	13	12	11	19
46	0	13	13	12	31	23	9	15	11	13	11	11	18
87	1	12	14	14	28	21	10	12	14	14	9	9	16
108	0	15	10	12	28	24	9	11	12	13	9	10	19
61	0	14	10	12	26	22	10	10	13	15	11	10	19
66	25	14	16	12	29	23	9	12	11	14	9	11	20
45	9	15	13	12	30	22	9	10	12	13	10	10	18
33	11	15	20	11	27	23	10	12	12	13	10	11	20
96	6	13	9	12	29	24	9	12	14	14	9	9	17
43	19	13	12	12	29	22	9	13	12	13	11	10	19
45	2	13	15	12	27	24	9	12	11	14	10	10	21
34	6	14	14	11	28	24	8	10	12	13	10	11	17
96	8	14	10	11	28	22	11	10	12	15	9	11	19
72	35	12	9	11	31	22	9	13	12	13	8	11	18
58	4	15	17	11	28	22	9	10	13	13	9	9	19
104	3	15	12	12	28	23	9	12	11	14	11	11	19
50	0	13	10	11	30	22	9	12	12	13	11	11	20
86	1	15	12	11	30	22	9	13	11	15	8	10	19
41	9	12	16	12	30	24	9	9	14	13	10	10	17
75	9	14	11	13	31	21	10	10	12	14	9	12	18
82	26	14	12	12	28	23	9	12	11	13	10	10	20
80	0	14	19	11	28	22	10	13	12	13	9	12	18
57	3	13	12	12	31	23	9	13	12	14	11	10	18
48	20	14	12	11	26	22	10	13	13	13	9	14	16
43	3	14	15	11	29	23	9	10	11	14	10	10	20
104	17	14	11	11	27	23	9	10	12	13	10	10	17
90	15	15	10	13	28	23	9	12	10	13	10	10	18
98	13	13	12	13	29	23	9	10	11	13	8	10	18
57	3	14	15	12	27	23	10	10	12	13	9	10	17
86	0	13	10	12	29	22	10	13	11	12	9	11	19
71	4	13	15	11	29	22	9	12	12	13	10	11	17
98	6	14	10	13	29	24	9	12	12	14	9	10	16
55	18	14	13	11	28	24	9	10	12	14	9	10	18
38	3	14	13	12	29	21	9	15	11	13	10	10	18
109	17	16	13	12	29	21	10	13	13	13	9	9	19
112	8	14	16	11	27	22	9	10	11	13	10	10	17
75	0	13	12	13	28	22	10	12	11	13	9	11	19
101	1	13	10	12	28	24	9	10	12	13	9	9	17
114	6	14	12	12	29	22	9	10	11	13	9	11	17
54	36	14	10	12	29	24	9	10	11	14	11	12	17
27	12	16	12	12	30	23	9	10	13	13	11	11	17
78	31	13	13	13	28	22	9	10	12	15	9	9	18
100	0	13	15	12	27	23	9	15	14	13	11	10	18
93	11	13	13	12	28	23	9	10	12	13	11	12	17
112	1	14	10	11	28	23	10	10	12	14	9	12	19
59	32	13	10	12	27	23	9	9	12	14	9	11	19
102	31	12	16	13	30	23	10	10	12	14	11	10	19
48	5	14	13	12	29	21	9	15	11	13	10	10	18
89	0	14	13	12	26	21	9	10	12	13	9	10	18
105	3	14	13	12	30	23	9	10	11	14	8	12	20
38	0	15	11	12	29	22	9	10	12	14	10	12	18
41	37	13	14	11	29	22	9	12	14	13	9	11	20
70	14	14	9	12	30	23	9	13	14	14	10	10	19
92	3	13	13	12	30	22	9	10	12	13	11	11	17
92	10	15	9	13	28	23	10	12	12	13	9	9	18
110	27	13	10	11	28	24	10	10	11	13	8	10	18
74	1	13	17	12	29	22	9	10	12	15	9	11	20
63	12	15	12	12	28	23	9	12	11	14	11	11	19
49	20	14	11	13	27	23	9	10	13	13	11	11	18
109	7	15	11	11	30	22	9	12	12	14	9	11	17
106	2	16	13	11	30	21	9	13	12	13	11	10	20
38	1	14	14	11	28	23	10	9	12	12	9	11	19
105	5	14	15	11	30	24	9	10	12	14	9	11	17
87	16	15	17	11	29	23	9	12	11	13	9	10	19
43	7	15	15	11	29	25	9	10	12	13	10	9	18
100	9	14	18	11	27	23	9	10	12	14	9	9	20
32	12	14	13	13	28	23	9	10	12	13	9	9	20
43	21	14	15	12	28	23	9	10	14	14	9	11	18
77	5	12	17	11	28	20	9	12	13	15	11	10	18
92	22	13	10	12	29	25	8	10	13	13	9	11	19
47	5	14	12	12	28	23	9	12	11	14	9	11	19
73	10	13	15	12	29	22	9	10	12	13	9	9	20
67	1	13	15	12	29	23	9	11	12	13	10	11	18
101	38	13	11	12	28	24	9	10	12	13	8	10	17
78	4	14	10	12	28	22	9	12	14	13	9	10	18
42	13	14	10	12	27	23	10	10	12	14	11	10	19
66	30	13	10	12	29	23	9	13	12	14	10	10	19
55	29	13	13	13	29	22	9	13	12	13	8	11	20
44	6	14	11	13	28	23	9	12	12	14	10	11	20
38	13	16	13	11	27	24	9	10	12	14	11	10	20
107	18	13	11	11	29	23	9	10	13	13	10	9	19
71	27	15	10	12	29	24	9	12	13	15	10	11	18
47	1	14	13	13	26	23	9	13	11	14	11	10	20
73	29	13	19	12	28	23	9	10	12	14	10	11	19
46	8	13	15	13	27	25	9	13	12	13	9	11	16
95	32	14	9	12	29	24	9	13	13	13	10	11	20
89	12	14	12	12	28	25	9	13	12	13	9	9	19
43	0	13	13	12	27	25	8	12	12	13	9	10	18
57	8	16	14	12	27	23	9	12	12	13	9	10	19
83	18	15	16	12	29	24	9	10	12	13	9	10	18
51	4	15	13	12	27	23	9	10	12	13	9	9	18
56	6	12	12	11	28	22	9	10	12	13	9	10	20
69	27	13	11	12	29	22	8	10	12	14	10	13	20
79	14	13	10	11	29	24	10	12	12	13	10	9	18
32	35	13	17	13	28	23	8	10	11	14	9	11	18
53	46	14	12	11	31	23	9	12	13	13	8	11	18
77	0	13	12	11	28	23	9	12	11	14	9	10	17
64	1	14	17	12	27	24	9	11	12	13	11	11	19
102	46	13	17	12	27	23	10	14	11	15	10	12	19
76	8	14	12	12	30	23	9	13	12	13	9	11	17
59	34	14	10	13	28	22	10	13	12	14	9	12	20
63	0	16	16	12	28	24	10	11	12	13	10	12	19
91	18	12	13	12	30	22	9	10	11	12	11	10	19
62	26	14	16	13	27	23	9	12	12	13	11	10	19
59	30	13	12	12	29	21	9	12	12	14	8	10	18
70	1	15	16	11	30	22	9	10	12	14	9	12	20
52	0	14	13	13	27	24	10	15	11	13	9	10	18
38	2	13	16	12	28	24	9	13	14	14	11	10	18
76	0	15	16	13	30	21	10	12	14	13	9	11	19
40	3	13	10	12	27	21	9	10	11	14	8	12	16
67	7	13	10	12	28	21	9	10	12	13	9	11	17
54	11	14	16	12	29	21	9	10	12	14	11	11	18
97	7	13	9	13	28	24	9	10	11	13	11	11	19
51	0	14	18	13	26	21	9	10	12	14	9	11	20
101	0	16	14	11	29	22	9	10	13	13	10	10	19
67	7	16	13	11	28	24	9	13	12	14	11	12	17
49	30	14	10	12	29	22	8	12	11	13	9	10	17
46	28	14	13	13	30	24	9	12	13	13	9	11	18
53	1	14	12	11	28	22	9	10	12	13	9	10	20
73	4	12	17	11	26	23	9	13	12	14	10	10	18
88	6	14	10	11	27	24	10	13	12	13	9	12	18
115	11	13	10	12	28	23	9	10	14	14	10	10	18
82	0	16	10	12	29	23	9	12	12	13	9	10	20
109	11	15	16	13	27	24	10	11	12	13	10	12	18
83	0	15	16	12	28	23	10	11	11	15	11	11	19
38	32	13	20	11	27	21	9	12	11	15	11	12	21
78	1	16	10	12	28	24	9	11	13	14	9	12	17
91	21	13	13	13	31	23	9	14	12	14	9	10	18
54	12	13	11	12	29	24	10	10	12	13	9	12	19
89	14	14	20	12	27	23	11	10	12	14	10	8	18
44	0	14	11	11	28	22	9	10	11	14	9	10	18
62	2	13	16	11	27	22	9	11	11	15	11	10	17
106	8	13	13	12	27	23	9	13	11	13	11	10	17
90	9	13	13	12	29	20	9	13	12	13	9	11	17
40	0	13	11	13	26	24	10	12	11	14	9	12	17
74	11	14	17	11	28	20	9	11	11	14	9	12	17
97	11	14	15	13	27	24	9	13	13	14	9	10	17
68	7	12	9	12	28	24	9	12	12	13	11	10	17
65	0	14	13	12	28	24	11	10	12	15	10	13	20
98	1	15	11	11	29	23	9	12	11	14	8	10	18
97	1	13	18	12	28	23	9	10	12	14	12	10	19
98	26	13	14	12	28	22	10	10	12	13	9	11	18
107	25	13	15	12	29	23	9	11	12	13	10	11	18
42	11	15	19	12	29	23	9	12	12	15	11	12	17
101	26	16	10	14	29	23	9	13	13	13	10	11	18
106	4	16	11	12	28	22	9	10	12	13	11	10	18
88	25	15	9	12	29	23	9	10	14	14	9	10	19
87	26	13	10	11	31	23	8	10	13	14	10	11	19
89	17	13	14	12	27	22	10	12	12	13	10	11	18
76	9	13	10	13	27	22	9	10	12	13	9	11	18
62	2	14	14	13	30	21	10	10	12	13	10	10	17
80	3	13	14	13	29	23	10	10	12	12	10	11	20
73	2	14	12	12	30	24	9	10	12	13	12	10	19
61	26	12	15	13	30	23	9	10	12	13	12	11	21
103	20	16	9	13	28	20	10	12	12	13	9	10	18
49	1	12	13	12	28	23	9	12	11	14	10	9	19
92	2	13	12	11	29	23	9	12	12	13	9	11	17
95	30	13	14	12	29	22	9	14	12	13	10	10	19
41	34	12	12	12	28	23	9	10	11	12	9	11	18
70	6	13	12	13	28	24	9	11	12	13	9	11	19
102	6	13	17	12	27	23	10	14	11	15	10	12	19
66	18	12	12	12	28	22	9	13	12	13	11	11	19
72	0	15	12	11	27	22	10	10	11	14	10	10	19
40	4	13	12	13	27	23	10	13	12	13	11	11	18
98	17	15	12	12	28	23	10	11	12	13	10	12	18
61	0	13	13	11	27	24	9	10	12	14	10	11	18
84	5	14	15	13	27	22	9	13	12	13	10	11	18
111	4	14	16	12	28	25	9	10	12	11	9	11	20
50	5	13	10	12	29	22	11	13	11	12	9	11	19
61	6	14	11	11	29	22	9	13	13	13	11	10	19
103	0	13	18	12	29	20	9	12	14	14	9	11	19
62	29	14	12	11	28	24	10	13	12	14	10	11	19
56	1	13	13	11	26	24	9	13	13	13	10	10	17
72	4	12	12	12	28	21	9	10	13	13	9	12	19
104	0	14	9	11	28	23	11	12	12	13	10	10	22
93	27	13	12	12	28	24	9	12	13	13	10	10	17
46	24	13	18	12	28	22	9	13	12	13	9	11	20
48	0	15	20	11	27	22	10	10	11	14	9	11	18
53	5	14	12	11	28	22	9	10	12	14	9	12	17
52	18	14	12	12	30	23	8	13	12	15	10	10	18
53	7	13	12	12	29	21	10	10	12	14	9	10	17
37	1	13	10	11	29	21	10	10	12	15	10	10	19
84	17	15	15	12	28	22	10	10	12	13	9	12	17
54	7	12	16	12	28	23	9	10	12	13	10	10	18
94	19	14	16	12	30	20	9	10	11	13	8	10	19
96	3	13	17	12	28	23	9	10	11	14	10	9	19
35	0	14	13	12	29	21	9	13	13	12	9	12	19
66	41	13	16	12	27	25	9	12	12	14	11	11	17
41	3	14	16	12	31	23	9	14	12	14	8	10	18
97	40	14	13	11	30	22	9	13	12	14	11	12	20
54	13	12	15	12	29	25	9	12	12	13	9	10	18
100	29	13	14	12	29	22	10	13	12	13	12	10	19
66	10	13	10	13	30	22	9	10	12	14	12	10	18
39	33	15	12	11	28	22	9	12	13	13	11	11	19
107	1	15	12	11	29	22	9	10	12	13	10	11	18
83	0	13	16	13	27	23	9	12	13	14	9	11	19
36	16	13	13	13	29	20	9	10	11	14	10	10	19
88	5	14	12	12	28	23	9	12	11	13	10	11	20
83	31	15	12	12	28	21	9	13	11	14	10	10	19
47	7	14	15	13	28	22	9	12	11	14	9	11	18
52	31	15	11	11	29	23	10	13	12	13	11	12	19
70	20	12	13	11	28	23	9	12	12	13	12	12	17
88	0	15	10	13	28	23	9	12	10	13	10	10	18
41	15	14	15	12	28	22	9	12	13	13	11	9	19
44	26	13	13	11	29	25	9	10	11	13	10	11	19
37	0	12	14	13	28	22	10	10	12	13	9	9	17
64	8	12	16	12	27	22	9	10	13	13	11	12	18
68	0	13	12	11	30	22	9	12	12	14	9	11	19
39	20	14	11	12	27	25	9	10	12	13	9	12	19
57	33	14	13	11	29	22	8	10	12	15	10	10	19
102	17	13	14	13	28	23	9	12	11	13	9	13	21
96	8	13	13	11	28	22	8	11	11	13	11	10	19
49	0	14	13	13	26	23	9	13	11	14	11	10	20
104	4	15	13	11	28	23	10	12	14	14	8	10	19
97	9	13	18	12	29	24	10	13	12	13	10	11	18
74	1	14	13	13	28	24	10	10	13	15	9	11	16
51	5	14	16	12	30	25	10	10	11	13	9	12	17
47	13	15	10	12	27	23	11	10	13	13	9	11	18
39	3	14	10	11	28	23	9	10	12	13	9	9	18
97	21	13	18	11	29	22	10	10	11	13	10	11	18
97	12	14	16	12	29	24	9	10	12	14	12	11	19
38	21	13	9	13	28	22	8	11	13	13	9	10	18
45	1	15	13	12	28	25	9	10	13	14	10	11	18
50	7	13	10	12	30	22	10	12	11	13	8	11	18
85	4	12	13	14	28	23	10	10	13	15	10	10	19
98	0	14	17	12	29	21	9	13	12	13	9	11	18
35	0	14	10	12	30	20	9	12	11	14	10	10	18
43	0	14	16	11	29	20	10	14	12	12	9	10	19
43	6	13	13	12	29	20	9	13	12	13	9	11	17
96	7	14	10	12	29	21	10	10	12	13	9	10	18
83	39	13	10	12	29	23	9	10	13	14	8	10	19
102	1	12	9	12	28	24	9	12	12	13	11	10	17
54	20	16	12	13	27	23	10	11	11	13	10	10	19
50	13	14	11	11	28	24	9	15	12	13	9	11	17
73	18	16	13	11	27	22	9	10	12	14	9	11	21
103	1	13	15	12	29	21	9	12	12	13	11	9	18
49	2	14	12	11	26	22	10	13	13	13	9	14	16
71	3	14	15	12	31	21	9	10	12	13	9	11	19
111	23	14	13	13	27	24	10	15	11	13	9	10	18
80	13	14	15	11	30	23	9	12	11	13	9	12	19
98	13	15	10	13	29	23	9	10	12	13	11	11	18
104	16	15	14	12	30	23	10	10	11	13	11	12	19
76	12	14	10	12	28	23	10	10	13	14	11	11	19
106	49	13	12	13	29	23	9	10	11	13	11	11	19
70	0	14	13	13	31	22	9	12	12	14	11	12	20
56	5	14	10	11	27	23	9	10	12	13	9	11	19
67	0	13	10	12	30	23	8	12	11	13	9	10	18
75	21	13	14	12	28	22	9	12	11	13	10	11	18
80	18	14	14	11	29	24	10	10	12	13	10	11	18
116	3	14	12	11	29	20	11	10	12	14	10	11	19
104	17	13	10	11	27	23	9	10	11	13	9	9	18
76	5	13	9	11	28	23	9	11	11	13	10	11	17
61	31	14	11	12	27	23	9	10	12	13	9	12	19
49	5	14	18	11	28	20	9	12	13	13	9	12	19
50	5	13	17	13	30	22	10	12	13	14	10	10	17
107	29	15	15	11	29	23	9	10	11	13	9	11	16
48	12	13	12	11	29	23	10	10	12	14	9	10	18
108	6	13	10	12	29	23	9	10	12	15	9	10	20
108	1	13	12	12	26	21	9	10	11	12	11	10	19
75	9	15	10	11	30	23	10	12	12	13	10	11	16
68	4	13	17	13	28	21	9	11	12	14	8	10	16
87	11	13	13	13	27	24	9	12	12	12	9	11	18
59	14	13	13	13	28	23	9	12	12	13	9	9	18
75	17	16	18	13	28	24	8	12	11	13	9	12	18
105	30	15	9	12	28	23	9	10	12	14	9	11	16
57	10	15	18	12	27	23	9	12	13	13	9	9	17
114	28	15	16	13	27	24	10	11	12	13	10	12	18
100	1	15	13	12	29	22	9	10	12	14	10	9	18
97	1	15	16	11	30	22	9	10	12	14	9	12	20
46	13	14	16	12	29	21	10	13	12	13	10	11	18
28	3	13	11	12	28	20	10	13	11	13	11	9	17
81	12	14	12	11	28	23	9	10	12	14	9	13	19
33	16	13	16	13	28	22	9	10	12	13	9	9	18
74	3	14	12	12	30	22	9	12	13	14	10	12	17
79	4	12	12	12	27	23	9	13	12	14	9	9	18
71	11	15	10	11	27	21	9	10	11	14	10	13	17
29	10	15	10	12	30	22	10	11	12	14	10	11	19
47	15	13	11	13	28	20	9	10	13	13	11	11	18
61	3	13	17	12	30	24	10	10	12	13	9	11	18
111	35	13	16	11	30	22	9	10	13	14	10	9	18
93	35	12	17	11	29	21	8	10	12	14	10	13	20
93	24	12	12	12	30	22	10	11	12	14	9	12	19
90	19	13	13	13	29	23	10	12	12	15	9	10	20
67	22	15	9	12	29	23	9	10	14	14	9	10	19
113	17	13	11	11	28	22	9	12	12	12	12	10	17
65	0	13	13	12	29	22	10	9	11	14	10	10	18
76	1	13	13	12	28	22	11	12	13	13	10	11	18
44	0	12	11	12	28	21	9	14	12	13	10	10	19
113	13	15	10	13	27	22	9	11	12	13	11	9	19
64	1	13	17	11	27	21	10	12	12	13	9	11	19
45	7	14	15	13	27	24	9	13	13	14	9	10	16
94	5	14	13	11	29	20	9	12	11	13	9	10	20
100	9	14	10	12	27	23	10	10	12	13	10	9	18
101	11	14	14	13	29	20	9	10	12	13	11	10	18
102	4	13	13	11	28	22	8	10	11	13	10	13	19
74	10	13	10	12	28	22	10	10	12	14	9	10	20
100	21	14	11	11	27	24	10	12	12	13	10	10	19
102	21	14	10	11	29	22	9	13	11	13	11	11	17
100	18	13	10	13	26	21	9	12	11	15	9	8	17
56	17	15	13	12	30	22	9	10	12	13	10	10	18
44	6	14	15	12	28	22	9	12	13	13	11	9	19
91	33	13	10	13	28	23	9	11	12	13	9	10	17
84	2	13	14	12	27	21	9	10	13	14	9	13	18
104	0	13	10	13	27	23	10	10	12	13	10	10	20
47	9	15	11	11	30	22	9	12	12	14	9	11	17
43	0	13	13	13	28	22	9	12	12	13	10	13	18
49	8	12	12	13	28	22	9	13	11	15	9	11	18
87	11	12	18	12	28	24	9	12	12	13	9	10	17
39	28	15	11	12	30	22	9	12	11	14	9	9	18
72	1	13	12	11	29	24	9	12	11	13	10	11	19
73	31	14	17	12	28	20	9	12	11	13	10	11	20
70	20	15	15	12	28	24	9	10	12	14	9	10	18
26	0	13	12	11	28	23	9	12	10	14	11	11	17
96	9	13	12	11	30	25	9	10	12	14	10	12	18
59	26	14	17	11	29	23	10	10	12	15	9	11	17
47	16	14	12	11	26	24	9	12	11	14	9	11	18
104	6	13	12	13	27	20	10	12	11	12	11	11	17
101	15	13	12	13	27	23	9	10	12	15	11	11	17
31	1	16	18	12	30	23	9	13	11	13	9	9	20
40	25	14	10	12	29	22	10	11	12	14	10	10	20
59	15	12	16	13	29	23	9	12	12	14	11	10	17
78	3	16	10	11	28	23	9	11	10	13	9	11	19
61	17	14	13	13	29	23	8	13	12	13	10	13	20
53	38	12	9	11	31	22	9	13	12	13	8	11	18
89	31	13	10	11	28	24	9	12	12	14	9	12	18
34	6	16	10	12	28	24	9	11	13	14	9	12	17
66	28	15	11	12	29	24	10	12	12	14	9	11	18
95	21	14	13	12	27	23	10	12	12	14	11	12	18
81	2	14	15	12	29	22	10	13	12	14	10	11	20
92	1	13	13	12	28	22	11	12	13	13	10	11	18
104	26	16	12	12	28	24	9	10	12	13	8	10	19
104	9	12	10	12	27	22	9	10	13	13	8	11	18
105	5	13	17	12	28	23	9	13	12	13	10	11	19
74	2	15	19	12	26	24	9	12	12	14	10	10	20
93	0	14	11	12	26	24	10	12	11	15	10	10	17
57	4	15	12	11	27	22	9	13	12	14	10	11	18
92	3	13	13	12	28	20	9	12	11	13	9	10	17
33	24	14	16	13	29	23	9	12	12	13	10	10	17
100	11	13	16	12	28	23	9	12	12	13	9	11	19
89	1	13	10	12	28	21	9	10	11	13	9	11	18
98	17	14	10	12	26	21	10	10	12	14	10	12	18
86	0	14	12	13	29	20	8	12	12	13	11	10	19
90	32	13	11	12	27	20	10	10	12	14	10	12	18
93	42	13	12	12	27	23	9	13	11	13	11	11	18
44	13	14	10	12	28	22	10	10	11	14	11	12	18
57	10	15	17	13	28	24	9	12	12	13	11	9	18
95	6	13	16	12	29	23	9	10	12	13	9	10	21
33	3	14	12	12	30	23	8	13	12	15	10	10	18
103	2	14	10	12	29	22	9	12	12	14	11	10	17
96	31	14	12	11	29	23	10	12	12	13	9	10	18
62	10	14	10	13	28	22	9	11	11	13	8	9	19
73	41	14	14	13	29	22	8	11	12	13	12	11	18
78	26	13	17	12	29	24	10	10	12	14	9	10	17
91	11	16	10	11	28	23	9	13	12	13	10	10	18
116	0	15	12	13	28	23	9	10	12	13	9	12	19
106	4	13	14	12	27	24	9	12	13	13	10	10	19
115	0	14	16	12	29	22	9	12	10	13	9	10	19
104	23	15	17	12	30	22	9	10	12	14	11	11	20
54	3	14	18	11	28	23	9	10	11	13	11	10	21
97	10	15	15	11	29	23	9	10	13	13	11	11	19
51	49	14	13	12	27	22	9	10	11	14	11	9	20
33	3	13	13	13	29	25	10	10	12	15	9	11	17
48	2	13	20	11	29	23	9	13	12	13	9	11	17
45	20	13	13	12	29	20	9	13	12	13	9	11	17
71	0	14	12	12	27	22	10	10	11	13	9	11	18
116	2	13	13	12	29	20	9	13	12	13	9	11	17
101	4	13	14	12	28	21	9	12	12	14	9	12	18
24	1	14	17	12	29	21	9	13	12	13	9	11	18
38	32	12	12	11	30	21	9	12	11	14	10	11	19
60	2	12	15	12	30	23	9	10	13	14	9	10	19
108	4	12	10	12	27	24	9	10	12	14	8	11	18
88	35	14	12	11	28	20	10	12	12	15	10	10	17
104	1	14	15	11	29	22	10	10	12	13	8	11	18
59	30	13	12	12	28	23	9	12	13	14	11	9	18
101	10	14	12	11	28	22	9	12	13	14	9	11	19
115	30	14	12	11	30	23	9	10	12	14	9	10	17
110	1	14	14	12	26	22	8	13	12	13	9	11	19
53	5	13	12	13	27	23	10	11	11	13	11	11	18
74	40	13	10	12	27	21	9	12	13	13	11	11	19
86	12	13	16	11	29	23	10	10	12	13	9	10	18
83	5	13	13	13	28	22	9	10	11	14	11	9	19
103	26	14	14	11	30	21	9	11	11	13	11	10	19
80	10	16	16	11	30	23	9	10	11	13	10	9	17
102	3	14	11	12	27	22	10	10	12	13	8	10	17
107	20	13	10	11	29	24	9	14	11	13	9	11	19
102	16	13	13	11	28	21	10	12	13	13	9	11	16
60	9	16	9	12	31	22	9	12	13	13	11	11	19
101	17	16	10	11	29	22	9	10	11	13	9	10	19
50	42	13	20	12	30	24	10	12	12	14	9	12	19
108	7	13	17	12	31	23	9	13	12	13	9	10	17
108	37	15	11	12	28	21	9	13	12	15	8	9	19
44	11	13	17	12	27	23	9	10	12	13	12	11	18
101	10	14	11	11	26	22	9	12	11	13	8	10	17
105	48	13	13	13	28	24	9	10	12	13	8	11	20
75	11	13	12	12	26	21	9	12	12	13	9	10	20
81	5	13	10	12	26	20	9	13	13	14	8	10	18
80	1	13	10	12	28	22	9	12	11	14	11	10	18
47	5	14	13	12	28	23	9	10	12	14	10	10	18
75	2	14	12	12	28	23	10	13	11	13	10	12	18
98	30	13	13	12	27	21	9	12	12	13	10	10	18
70	2	16	11	11	30	22	9	10	11	14	9	9	17
34	4	14	10	12	30	23	9	10	12	13	9	11	20
51	19	15	10	12	28	23	9	10	12	13	11	9	17
79	49	13	12	13	29	21	9	13	11	13	9	12	18
85	5	14	13	11	26	23	10	12	13	13	9	10	19
38	4	13	13	12	28	23	10	11	11	13	10	10	18
96	22	12	16	12	29	22	9	10	12	14	10	12	20
107	19	13	10	13	27	21	10	10	12	13	9	12	19
88	18	13	15	11	27	21	10	10	12	13	10	11	20
27	1	13	11	13	28	21	10	10	12	13	11	10	17
35	30	13	19	13	29	21	9	13	12	13	10	11	18
92	12	15	13	13	28	22	10	13	13	13	11	11	18
65	18	14	14	11	30	22	10	13	13	13	10	12	19
31	15	15	13	12	30	23	9	10	11	14	9	10	19
41	11	12	11	12	29	22	9	10	10	15	9	9	18
79	5	14	17	13	28	22	9	11	11	14	10	9	19
34	33	15	17	13	28	23	10	10	11	13	8	9	18
78	22	13	19	13	29	21	10	12	12	13	9	12	18
67	12	13	12	11	29	23	10	10	12	14	9	10	18
53	0	14	11	11	29	23	9	10	12	13	8	11	17
114	19	16	18	13	26	23	10	13	12	13	9	11	19
75	31	12	17	13	28	23	10	10	12	13	9	10	19
75	9	12	17	12	27	20	9	10	12	14	9	10	19
67	11	15	13	11	27	22	9	13	12	14	10	11	19
60	1	14	18	13	29	22	11	10	12	13	10	11	18
112	6	13	13	12	28	22	9	12	12	13	10	10	19
40	2	13	15	12	29	22	9	12	12	13	9	9	18
45	5	13	10	12	29	22	9	10	12	13	8	11	19
66	44	13	10	14	27	22	9	10	13	13	11	11	18
76	12	13	12	12	29	22	10	11	12	13	9	10	20
44	3	15	15	12	29	24	9	12	13	13	9	11	18
71	11	13	13	13	28	22	9	10	11	14	11	9	19
97	9	14	11	13	29	22	9	10	13	13	11	11	18
61	41	14	11	12	27	22	10	10	12	13	8	10	17
75	5	13	12	11	29	23	9	13	12	13	9	9	19
46	27	13	12	13	29	23	10	13	12	13	10	12	19
78	2	15	10	13	29	24	9	10	12	14	10	11	18
47	4	13	11	11	29	22	9	13	13	13	11	10	19
100	23	14	16	13	27	21	9	14	11	14	10	10	19
98	20	15	13	12	27	24	9	10	13	13	11	11	18
71	33	13	14	11	27	22	9	12	12	14	9	11	20
74	26	14	17	12	30	24	10	10	12	14	9	9	17
39	14	12	18	12	28	22	10	10	12	13	9	10	17
99	0	14	15	13	28	22	9	13	12	13	9	10	18
89	8	12	11	12	28	23	9	11	12	15	9	11	17
98	0	14	10	11	27	23	9	10	12	13	10	12	17
46	0	14	20	12	27	23	11	10	12	14	10	8	18
62	27	13	18	11	30	24	10	9	12	14	10	12	18
45	3	12	13	12	29	22	9	11	12	15	9	11	19
77	33	13	12	12	28	22	9	10	12	14	9	10	18
91	8	13	17	11	29	22	9	12	11	13	9	11	19
90	3	15	14	12	30	25	9	10	12	15	9	13	19
43	0	14	12	11	30	25	9	14	12	14	9	11	20
49	0	14	20	11	29	24	9	10	11	15	9	11	19
96	7	14	14	13	28	23	10	12	12	13	10	10	19
61	10	13	14	11	29	23	9	12	12	13	10	10	19
66	37	14	12	12	29	23	9	12	11	14	9	11	19
61	11	15	13	12	28	22	9	13	11	13	9	9	16
97	17	15	12	11	29	23	9	12	13	13	10	11	18
48	2	13	16	12	27	25	9	12	12	14	11	11	17
67	1	13	12	11	28	24	10	12	13	15	11	10	18
77	28	14	11	11	29	23	9	10	12	13	8	11	17
100	6	14	15	12	30	22	9	13	12	13	9	10	20
115	7	13	11	11	27	21	10	12	13	13	11	12	19
40	3	14	10	11	27	23	9	10	12	13	9	11	19
76	5	15	10	11	27	21	9	10	11	14	10	13	17
39	5	14	10	11	28	22	9	10	14	14	8	11	18
114	3	12	13	12	29	24	9	12	12	14	9	10	20
44	1	16	11	12	28	21	9	10	12	14	9	11	18
80	0	15	15	13	28	23	10	12	12	15	10	12	18
108	1	13	14	12	29	25	9	13	12	14	10	10	17
50	11	14	10	12	28	24	9	10	11	13	9	10	19
39	25	13	16	11	31	22	9	11	11	13	11	12	19
42	14	14	10	11	29	23	9	12	12	14	9	9	16
70	1	13	15	12	27	22	9	11	12	13	11	11	19
30	33	15	12	12	28	24	10	13	12	14	10	11	20
64	10	13	18	12	29	20	9	12	14	14	9	11	19
43	1	15	12	11	29	22	10	10	12	14	10	11	16
46	1	14	15	12	29	24	10	13	13	14	10	10	18
88	3	15	17	12	28	24	10	13	12	13	10	9	19
36	2	13	10	12	29	22	10	12	10	14	10	10	19
98	25	14	16	12	26	23	10	10	11	14	9	10	19
64	25	12	18	12	28	24	9	12	12	13	9	10	17
35	10	13	14	12	27	22	10	12	11	13	10	9	18
86	26	13	9	13	28	24	9	10	11	13	11	11	19
36	11	13	11	12	28	22	9	10	11	15	9	10	18
106	2	14	10	12	28	23	9	13	11	14	12	11	19
104	1	14	13	13	26	23	9	13	11	14	11	10	20
38	22	12	14	12	30	23	10	10	11	13	8	11	18
99	27	13	14	11	30	23	9	12	12	13	10	10	19
77	3	12	11	12	28	22	9	11	11	14	9	9	19
67	37	12	13	11	28	22	10	10	12	13	11	11	18
77	25	13	14	12	29	22	9	10	11	13	9	9	18
104	3	13	14	13	29	23	9	10	11	13	9	11	19
95	2	13	12	12	28	22	9	11	12	13	9	11	19
78	29	14	15	12	28	24	10	10	12	13	9	12	19
53	1	16	17	14	29	23	10	13	12	13	11	11	16
76	15	15	13	13	27	23	9	13	12	13	8	12	19
71	5	14	16	11	27	21	9	12	12	13	9	11	19
69	1	12	10	13	30	22	9	10	12	14	10	10	19
69	14	14	17	13	27	24	11	12	13	13	9	11	18
39	3	14	19	11	29	23	9	11	12	13	10	12	18
44	12	13	13	12	28	23	9	10	12	13	9	10	18
79	18	15	13	11	30	23	9	10	12	13	8	11	19
61	10	13	13	12	29	23	10	12	12	13	10	10	18
74	1	15	14	11	28	22	10	12	11	14	10	10	18
109	47	14	10	11	27	24	9	12	12	13	9	11	19
97	23	16	13	12	29	21	10	13	13	13	9	9	19
104	8	14	13	12	28	24	9	12	12	13	9	12	20
67	24	12	13	13	28	20	9	10	12	13	9	11	18
104	5	15	16	11	29	23	10	10	11	14	10	12	18
75	30	14	10	11	28	24	10	10	13	13	10	11	18
100	5	13	14	12	29	22	10	11	11	15	9	10	19
65	3	15	15	12	28	22	10	10	12	13	9	12	17
27	10	12	12	12	27	22	9	15	13	14	9	10	17
80	0	13	13	13	31	23	9	14	12	14	9	10	18
46	4	13	12	12	28	23	10	10	12	14	9	11	18
102	10	13	12	13	28	23	9	10	13	15	11	10	17
65	0	15	12	11	27	22	8	10	12	14	9	11	18
45	8	12	14	12	30	23	10	10	11	13	8	11	18
96	3	14	20	12	27	23	10	10	12	13	11	10	18
80	0	14	13	12	29	24	9	13	12	13	9	11	18
62	0	13	17	13	29	24	9	10	11	13	10	10	18
86	21	14	10	11	30	22	9	12	12	13	10	10	18
37	14	14	11	12	26	22	9	15	11	14	11	10	19
75	4	12	10	12	27	24	9	10	12	14	8	11	18
48	6	13	10	13	28	22	11	12	14	13	8	11	18
93	21	16	11	12	30	22	8	12	12	14	10	12	19
71	29	15	12	11	27	22	10	10	11	14	10	10	19
96	7	14	15	11	28	23	9	12	12	15	8	10	19
30	5	15	14	11	28	23	7	13	12	14	10	11	17
74	1	15	15	12	30	23	9	12	12	14	9	10	20
103	0	14	15	12	30	23	9	10	12	14	9	11	17
87	27	14	19	13	31	23	9	10	12	13	9	10	18
98	40	13	14	12	30	23	9	10	11	15	11	10	18
21	6	13	10	12	27	22	9	11	11	14	11	9	20
52	0	14	20	11	28	23	9	10	11	14	10	10	18
52	14	12	17	12	27	20	9	10	12	14	9	10	19
36	4	15	13	12	30	23	10	10	13	14	9	11	18
107	10	13	9	13	28	24	9	10	11	13	11	11	19
122	18	15	12	11	29	22	9	10	12	13	10	11	18
82	19	14	10	11	27	24	9	12	12	13	9	11	19
97	8	14	10	12	28	24	9	10	11	13	9	10	19
88	6	13	10	11	28	22	9	13	12	13	9	10	19
76	0	15	13	13	29	25	9	9	14	15	11	12	19
61	27	15	15	12	28	22	9	12	12	14	8	9	20
70	5	16	10	11	29	22	10	10	14	13	10	10	18
44	44	15	10	11	28	23	10	12	12	13	9	11	17
104	1	15	10	12	27	24	9	10	13	13	9	10	18
102	0	13	12	13	29	24	9	13	11	15	9	11	18
53	7	14	16	11	27	23	9	10	12	13	9	13	19
50	2	14	12	11	28	23	9	13	13	13	11	10	18
107	10	14	11	12	30	23	10	10	13	14	9	9	19
82	1	15	12	12	30	23	9	13	11	14	9	9	20
82	17	11	13	13	29	22	9	12	13	15	9	10	18
91	21	15	16	11	27	23	10	12	12	14	9	10	19
36	0	14	11	12	27	22	9	10	11	14	11	10	18
48	19	13	17	12	28	23	9	13	12	13	10	11	19
85	0	15	14	11	27	23	9	10	13	13	9	10	18
37	32	12	13	12	28	22	8	10	11	14	9	9	20
92	31	14	10	12	27	22	10	10	11	12	9	11	19
56	25	14	13	12	28	22	9	12	12	13	9	10	18
48	0	12	12	12	28	20	9	10	11	13	9	9	18
66	1	13	15	12	29	21	9	12	13	13	9	11	18
114	10	15	13	13	26	24	9	12	12	14	10	10	18
58	7	14	10	12	27	22	9	12	11	13	9	12	19
93	11	13	10	11	28	22	9	12	13	13	11	11	20
80	8	14	11	12	26	22	9	15	11	14	11	10	19
105	16	16	11	12	30	23	9	10	11	13	9	10	18
33	9	14	11	12	27	23	9	10	11	14	10	9	19
82	11	14	15	11	30	23	9	12	11	13	9	12	19
99	7	16	10	13	28	22	9	12	12	14	9	9	19
68	0	12	14	12	27	24	9	13	12	14	9	9	17
102	6	12	14	12	30	22	9	12	11	14	10	11	19
92	17	14	13	11	29	20	10	12	12	13	10	10	18
47	11	14	14	11	30	22	10	13	12	13	10	12	17
75	8	14	13	11	30	23	10	10	12	14	9	10	20
70	38	14	13	11	29	22	9	12	13	14	10	10	18
22	6	14	17	12	31	22	10	12	12	13	11	10	19
68	27	13	13	12	28	22	9	12	12	13	10	10	19
72	19	13	11	11	29	22	10	12	11	13	10	11	19
106	18	15	12	12	28	23	9	11	11	13	8	11	19
73	22	13	15	11	28	24	9	12	11	15	10	9	19
64	3	13	19	11	28	22	10	13	12	13	9	12	18
99	10	14	16	12	26	24	9	12	12	13	9	12	19
56	3	12	12	12	28	22	10	10	13	14	11	12	18
55	24	14	12	12	27	21	10	12	11	13	10	11	19
63	19	13	10	11	28	24	10	12	12	13	9	11	18
97	22	13	16	12	30	23	9	11	12	13	8	11	18
48	1	12	13	13	28	21	9	12	12	14	10	11	18
101	3	13	10	12	29	22	9	12	12	15	10	12	18
33	29	13	10	11	30	22	10	11	12	14	10	11	19
70	0	14	11	13	30	24	9	10	14	13	9	12	18
70	14	15	17	13	28	24	9	12	12	13	11	9	18
53	18	16	13	12	28	24	10	11	12	13	9	12	18
40	2	13	14	13	29	24	10	11	12	13	9	11	19
49	6	13	13	13	28	25	9	13	11	14	11	12	19
99	24	15	18	12	30	21	9	12	11	15	10	12	18
102	1	14	18	12	29	22	11	10	13	14	9	9	19
108	21	13	12	13	26	20	9	12	13	13	9	11	19
83	19	13	13	11	27	24	9	10	12	13	10	11	19
101	24	14	11	12	29	22	9	13	12	15	10	10	18
98	2	13	9	11	29	23	10	10	12	13	9	11	20
89	17	13	13	11	28	21	10	10	14	14	11	10	19
76	47	13	11	12	29	22	8	10	12	14	10	13	20
71	50	12	10	12	27	22	9	10	12	13	10	11	18
49	37	13	9	12	28	24	9	12	11	14	10	11	19
43	5	14	12	13	27	24	9	13	12	14	8	9	17
39	0	13	10	12	28	23	9	9	12	14	10	11	20
71	4	13	20	11	29	23	9	13	12	13	9	11	17
71	0	14	16	11	27	21	9	12	12	13	9	11	19
57	0	13	11	12	27	20	10	10	12	14	10	12	18
64	9	14	18	13	27	22	9	10	11	13	9	10	17
104	2	14	12	12	27	21	10	12	11	13	10	11	19
49	3	12	18	11	29	24	9	12	11	14	9	10	18
38	9	12	13	12	26	23	9	12	11	14	11	11	18
72	15	11	13	12	28	24	10	10	12	13	9	11	18
54	9	16	11	12	29	22	10	13	12	13	9	11	19
104	6	14	17	12	27	23	9	12	13	13	9	10	20
101	36	13	14	12	28	22	10	10	12	13	9	11	18
96	5	14	16	13	27	21	9	14	11	14	10	10	19
62	14	13	13	11	28	23	9	13	12	13	8	12	19
93	34	14	10	12	29	24	9	12	12	15	9	11	18
34	1	13	18	12	26	22	9	10	12	15	10	10	16
66	3	13	12	12	28	24	9	12	13	13	10	10	17
48	14	14	15	12	28	22	9	10	12	14	11	10	19
71	41	12	15	12	28	21	10	11	13	13	8	11	19
109	1	12	17	11	28	20	9	12	11	14	8	11	19
51	0	14	20	12	28	23	10	12	13	13	9	11	18
111	13	14	19	11	30	23	9	12	12	14	10	11	20
31	0	13	14	11	29	20	10	12	12	14	9	12	18
44	9	12	11	12	27	23	10	11	11	13	10	13	19
73	7	14	12	13	29	24	9	11	12	14	10	11	20
91	19	14	11	12	26	24	10	12	11	15	10	10	17
89	1	15	10	12	28	20	9	12	11	13	11	10	20
67	5	13	10	11	30	22	10	10	12	13	10	11	18
56	19	14	10	12	28	21	9	10	12	13	9	10	20
51	3	14	11	11	28	24	8	12	12	13	11	11	18
109	0	15	19	12	30	24	8	10	12	13	9	11	19
80	28	14	12	11	27	22	10	12	12	14	11	10	18
98	16	13	19	12	29	24	10	13	12	13	9	9	19
50	33	14	13	12	29	24	10	10	12	14	9	11	20
33	14	14	13	12	28	23	10	10	11	13	9	10	18
95	15	14	16	11	29	23	11	10	13	15	10	9	20
84	30	16	15	11	29	20	10	10	12	13	11	10	18
58	0	14	11	11	28	23	9	11	13	15	9	11	18
68	5	16	11	12	30	22	8	12	12	14	10	12	19
74	3	14	12	11	28	20	10	15	11	13	9	12	19
75	1	13	10	13	27	24	9	12	12	13	9	12	18
74	0	16	13	12	28	23	10	10	13	14	9	11	18
50	6	14	12	12	28	23	9	10	12	14	11	9	18
76	10	13	12	12	29	22	9	13	13	13	9	10	19
65	5	16	13	12	29	21	10	13	13	13	9	9	19
69	4	15	15	12	31	24	10	15	13	13	8	11	17
98	18	13	11	12	28	23	9	10	11	14	9	10	18
90	1	15	15	13	28	22	9	10	12	13	10	10	18
42	47	15	16	12	26	23	10	12	11	13	10	11	18
45	13	12	17	13	29	24	9	12	12	13	11	11	18
40	18	16	16	12	30	23	9	13	11	13	11	10	20
44	29	12	15	12	30	23	9	10	12	14	9	10	18
31	13	15	19	12	27	23	9	12	11	13	9	11	19
45	4	13	10	12	29	25	8	10	13	13	9	11	19
74	9	13	12	11	28	23	9	12	11	13	9	12	20
67	12	13	13	12	31	22	11	10	11	14	9	10	20
37	2	13	18	11	29	22	10	10	11	13	10	11	18
48	0	14	13	13	29	20	9	10	12	14	9	10	18
66	0	13	13	11	28	23	9	13	12	13	9	9	18
62	40	12	10	11	29	22	9	10	12	13	11	10	20
100	1	13	13	13	27	24	11	10	11	13	11	9	18
19	1	15	13	12	30	22	9	11	11	14	10	10	18
111	14	13	14	13	29	23	10	12	11	13	10	11	19
49	3	14	9	13	29	24	10	13	12	14	9	10	18
47	3	15	13	11	30	24	11	13	14	14	9	10	19
40	0	13	11	11	29	23	10	10	11	13	9	11	18
79	18	14	15	12	28	23	9	12	12	15	8	10	19
29	21	13	12	12	27	22	9	13	13	13	11	12	19
108	5	13	12	13	29	22	9	13	11	14	8	10	20
65	10	14	12	11	29	24	9	13	11	13	9	9	18
60	11	15	15	11	29	25	9	10	12	13	10	9	18
72	7	13	12	12	28	24	9	10	12	15	9	10	19
32	0	13	11	13	28	22	9	12	12	15	12	10	19
86	0	14	17	12	29	21	9	13	12	13	9	11	18
33	0	16	12	12	28	23	10	10	12	14	9	12	17
106	24	13	15	11	27	21	10	10	12	13	10	11	20
73	3	15	10	12	28	21	9	13	13	13	9	9	18
39	34	12	18	12	30	22	9	12	12	13	10	9	19
104	5	13	13	11	29	23	10	11	11	13	8	10	18
44	15	14	10	13	29	21	9	10	12	13	11	11	18
73	16	15	17	13	28	24	9	12	12	13	11	9	18
49	17	13	12	12	28	24	9	10	12	15	9	10	18
78	9	13	16	12	27	23	9	12	12	14	10	10	20
115	22	15	12	12	28	22	10	12	11	13	11	9	17
100	2	13	12	11	30	23	11	10	11	13	10	12	18
82	4	14	16	11	29	23	10	12	12	14	10	12	18
104	5	14	11	12	27	22	9	12	12	13	9	10	19
98	15	13	20	12	29	23	9	12	14	14	9	11	18
114	6	14	12	11	29	23	10	10	12	13	9	10	18
73	15	14	12	11	28	22	10	11	11	13	9	10	17
80	2	16	13	11	31	23	9	12	12	14	9	12	18
91	1	13	15	12	29	22	9	10	12	13	9	9	20
63	39	12	16	13	30	22	10	10	12	14	11	10	19
70	34	12	11	13	28	23	9	12	12	13	9	11	20
74	11	12	10	12	29	22	10	10	13	13	10	11	18
100	17	14	14	13	27	23	9	13	12	13	11	10	17
41	27	12	12	12	29	22	10	11	12	14	9	11	18
98	31	13	16	12	28	22	10	12	10	13	9	10	19
104	2	15	11	11	29	24	10	14	11	14	9	10	20
95	29	14	14	13	28	24	9	13	13	15	9	9	18
85	9	14	16	12	27	21	10	10	11	13	10	12	17
103	19	15	15	12	27	23	9	11	12	14	9	11	19
47	15	14	14	13	29	20	9	10	12	13	11	10	18
62	43	13	12	13	29	21	9	13	11	13	9	12	18
84	0	16	14	12	29	21	9	12	11	13	11	10	18
40	4	12	20	12	28	21	8	12	12	14	9	9	19
24	27	14	15	12	28	21	10	12	12	14	11	10	18
50	1	14	13	11	30	23	9	10	11	13	9	11	19
107	4	15	17	11	29	22	9	13	12	13	11	11	18
35	4	16	13	12	27	24	9	10	12	13	9	11	18
100	31	14	15	12	29	22	9	10	11	14	10	10	18
57	5	14	14	12	29	24	10	12	12	13	9	11	18
61	0	14	17	12	29	21	9	13	12	13	9	11	18
63	3	13	10	11	29	22	9	10	11	13	8	13	18
102	9	14	11	12	27	25	9	10	12	13	9	12	19
69	0	14	15	13	29	23	9	12	10	14	8	11	20
97	9	13	10	12	28	23	9	12	11	15	10	13	18
45	16	16	17	13	30	22	10	10	13	13	11	11	18
82	40	15	10	11	30	23	9	13	11	14	10	13	18
56	15	14	15	12	28	22	9	10	14	14	9	11	18
72	11	14	18	12	29	22	10	13	12	13	11	11	17
69	22	15	12	12	29	22	10	10	12	14	9	10	19
44	2	13	13	12	27	25	8	12	12	13	9	10	18
94	27	12	9	12	27	21	10	10	12	13	9	11	17
68	0	13	11	13	27	24	8	12	12	15	8	12	17
49	3	13	14	12	27	24	9	12	11	13	9	9	19
67	25	16	12	12	28	23	10	10	12	14	9	12	17
34	1	16	18	12	28	21	9	12	11	13	10	10	20
54	15	14	15	11	31	24	10	10	12	13	9	11	19
43	39	13	12	12	29	23	9	13	11	13	9	10	19
32	30	15	16	11	27	23	10	12	12	13	9	11	18
96	12	13	9	13	28	23	9	10	12	14	9	10	19
98	7	14	14	12	29	24	9	11	11	14	11	13	18
101	1	15	15	11	29	23	9	10	11	13	9	11	16
29	30	13	16	11	29	22	9	12	11	14	9	11	19
109	31	15	15	11	29	22	10	12	12	13	8	10	18
82	20	14	13	12	28	22	9	12	12	13	9	10	18
52	5	14	12	12	27	25	9	10	12	13	9	12	18
101	2	14	14	11	28	21	10	15	12	13	11	11	19
46	5	13	13	11	29	24	8	13	12	14	9	11	18
63	0	12	10	12	27	24	9	10	12	14	8	11	18
43	26	14	17	12	27	23	10	14	12	13	9	10	19
39	10	15	16	11	27	22	9	12	13	13	9	11	18
42	26	13	12	13	28	23	9	10	13	15	11	10	17
93	6	12	13	12	28	23	9	12	13	14	11	10	18
37	24	14	10	13	30	22	10	12	13	13	10	10	19
74	9	15	14	13	28	21	9	10	11	12	10	9	20
37	8	13	13	11	29	23	9	10	12	13	10	10	21
97	13	13	10	12	28	24	9	13	12	14	10	10	19
114	1	13	15	11	30	22	10	11	12	13	9	11	18
77	1	12	10	13	29	21	9	10	12	14	9	9	17
48	15	14	10	12	28	21	9	10	11	13	10	10	20
105	1	15	10	12	28	23	9	10	12	13	11	9	17
82	16	13	18	12	29	24	9	10	12	14	10	10	19
94	26	15	12	11	27	22	9	13	12	14	10	11	18
96	2	12	16	12	29	23	9	10	11	13	10	11	17
54	6	14	12	11	28	22	9	10	12	14	9	12	17
46	17	13	13	11	28	23	9	10	12	14	9	10	19
70	33	12	11	11	30	23	9	10	13	13	9	9	17
72	24	13	13	12	29	22	10	12	12	13	10	10	18
61	3	14	13	11	29	20	9	12	13	14	9	12	18
92	4	13	10	11	29	22	9	13	12	13	10	10	18
71	24	13	12	11	30	25	9	10	12	14	10	12	18
71	16	14	14	13	29	20	9	10	12	13	11	10	18
69	14	15	10	12	29	22	8	10	12	14	11	11	17
98	18	15	15	12	27	24	9	11	14	13	11	11	16
62	6	15	10	11	28	23	10	12	12	13	9	11	17
94	25	13	12	13	27	23	9	12	12	13	10	10	19
50	10	13	13	13	31	23	9	14	12	14	9	10	18
66	5	13	10	12	29	23	9	12	12	13	10	10	19
73	24	16	11	12	30	23	9	11	12	14	9	13	21
110	0	13	10	12	26	24	9	10	13	14	9	11	18
65	8	14	13	12	28	24	9	10	11	14	8	11	20
53	23	13	10	14	27	22	9	10	13	13	11	11	18
43	20	14	10	13	28	23	9	10	12	15	10	11	19
101	23	13	13	12	27	22	11	10	12	13	11	11	18
105	6	12	16	13	27	24	11	12	11	14	9	10	20
89	8	14	19	13	28	23	9	13	12	14	11	10	19
72	11	13	12	12	30	23	9	12	12	14	11	11	18
81	38	13	11	12	30	24	10	10	12	13	10	10	20
72	2	12	12	11	28	24	8	13	12	14	9	9	17
75	7	13	19	13	29	21	10	12	12	13	9	12	18
84	8	16	14	11	29	23	10	13	11	13	9	10	21
70	6	13	15	12	29	23	9	11	12	13	10	11	18
67	4	14	13	12	27	22	9	10	12	13	11	10	18
103	13	14	15	12	28	22	9	12	13	13	11	11	20
63	20	14	12	13	29	24	8	11	12	13	10	10	19
57	6	13	19	13	29	21	9	13	12	13	10	11	18
55	24	13	15	11	30	22	8	12	12	14	10	10	19
49	0	13	10	12	28	21	9	10	11	13	9	11	18
36	35	12	11	11	27	21	9	12	12	13	9	11	18
35	20	12	14	11	27	22	9	11	12	14	9	12	19
41	2	15	13	13	26	24	9	12	12	14	10	10	18
98	10	14	15	11	27	21	9	10	12	14	11	10	20
39	1	13	13	12	28	21	9	10	12	14	9	13	18
33	9	13	13	11	28	24	10	10	12	14	9	9	20
109	1	13	14	12	27	22	11	12	12	13	10	11	18
44	6	13	10	12	29	23	9	12	12	13	10	11	19
34	15	15	17	12	29	23	9	10	12	14	9	12	17
113	12	14	17	13	29	22	9	10	11	15	9	12	19
74	1	15	11	13	27	23	10	11	12	13	9	10	20
88	24	14	12	12	29	25	9	10	12	13	9	11	19
68	1	14	10	12	29	22	10	11	12	14	10	10	20
97	0	14	12	12	28	23	9	12	12	13	10	10	17
105	13	13	10	12	29	23	10	10	14	13	9	10	18
42	2	13	14	14	28	22	9	14	13	14	10	10	18
36	2	13	13	12	27	23	9	10	12	14	8	11	18
84	18	13	12	13	30	24	9	13	11	14	9	11	18
53	30	13	14	11	31	21	9	11	14	13	10	9	19
77	10	13	11	12	26	24	8	9	12	13	10	11	19
45	2	14	20	11	29	22	10	10	12	13	10	12	18
110	0	14	20	11	29	22	9	10	10	13	12	12	18
105	9	14	10	12	27	24	10	12	12	14	9	9	20
49	12	13	14	12	28	21	9	12	12	13	9	9	19
54	1	12	12	12	28	21	9	10	13	13	9	12	19
51	1	15	16	13	28	23	9	10	11	13	8	11	17
28	15	14	15	12	28	22	9	10	14	14	9	11	18
34	13	14	13	12	28	24	9	12	10	14	9	11	19
50	17	13	12	12	30	23	9	12	12	14	11	11	18
90	8	12	17	12	30	22	9	10	12	13	11	9	18
111	2	15	13	12	31	23	9	11	13	15	9	12	19
59	4	14	15	12	30	24	9	12	12	14	9	10	18
53	3	14	16	13	29	22	9	12	11	13	9	12	18
39	0	14	15	12	28	24	10	10	12	13	9	12	19
82	14	15	16	13	27	24	10	11	12	13	10	12	18
74	2	15	11	13	28	21	9	13	11	13	9	10	18
45	35	13	12	11	29	23	9	13	12	13	9	12	18
73	3	12	17	11	31	21	9	13	11	13	9	11	18
42	6	14	18	13	26	21	9	10	12	14	9	11	20
91	33	13	12	12	29	22	9	10	11	15	9	10	17
57	22	14	16	11	27	21	9	12	12	13	9	11	19
65	0	15	13	12	30	23	9	10	12	13	9	11	18
60	3	14	10	12	26	21	10	10	12	14	10	12	18
90	11	14	13	11	30	24	9	12	13	13	9	9	21
97	23	14	18	13	26	21	9	10	12	13	10	11	20
34	43	14	10	11	29	24	10	13	13	13	10	9	18
75	18	13	13	11	27	23	10	10	12	13	9	10	20
74	0	12	10	11	28	24	10	10	11	13	10	10	20
75	29	14	13	12	30	23	8	10	13	14	11	11	18
103	1	13	12	13	30	24	9	12	12	14	12	9	18
54	0	14	16	12	27	22	9	10	12	13	10	10	19
80	7	14	14	11	28	25	9	12	11	14	12	10	19
107	2	15	10	12	29	24	10	10	11	13	9	12	18
76	3	13	13	11	26	24	9	13	13	13	10	10	17
34	27	15	15	12	28	22	9	12	12	14	8	9	20
33	5	15	17	12	30	22	8	10	12	13	11	10	18
88	26	16	11	11	30	22	9	10	11	14	9	9	17
68	1	13	19	13	28	23	9	13	12	13	10	10	18
101	1	13	13	12	27	24	9	10	13	13	9	11	19
43	3	16	14	12	28	23	9	10	11	13	12	12	19
82	18	15	15	12	27	24	9	11	14	13	11	11	16
73	14	14	18	12	27	24	10	10	13	15	9	11	19
53	37	15	11	11	30	23	9	10	12	13	11	10	19
103	2	13	18	11	29	23	9	14	11	13	9	9	18
40	3	16	12	12	30	23	10	12	11	13	9	11	18
106	16	13	12	11	31	23	9	10	12	15	8	12	18
45	1	13	10	12	28	23	10	11	11	14	10	12	18
91	0	14	10	11	29	23	9	10	11	14	11	9	19
94	3	14	11	12	26	22	10	10	12	13	9	10	19
48	19	14	15	11	29	22	10	10	12	13	8	11	18
76	0	14	13	12	28	23	9	10	12	15	11	9	18
53	16	13	11	12	30	24	10	10	12	13	10	10	18
46	35	13	15	12	27	23	10	10	12	13	9	11	17
43	25	15	17	12	29	24	9	11	12	13	9	12	20
51	0	14	10	12	28	23	10	12	12	12	10	11	18
43	3	13	12	13	27	23	9	10	11	14	10	11	18
54	7	13	10	12	28	24	8	13	11	13	10	11	19
