# Supplementary material for: Using game theory to thwart multistage privacy intrusions when sharing data
Source: Sci Adv. 2021 Dec 10;7(50):eabe9986. doi: 10.1126/sciadv.abe9986 (PMC8664254; doi:10.1126/sciadv.abe9986)
Supplement: Supplementary file 2 — Data S1 [file sciadv.abe9986_data_s1.zip › sciadv.abe9986_data_s1/DemoKAnonymization/exp/2058/data/target_data/i74.csv]

YOB	State	STR1	STR2	STR3	STR4	STR5	STR6	STR7	STR8	STR9	STR10	STR11	STR12
92	0	16	10	12	26	23	9	10	12	13	12	9	18
94	0	15	10	12	28	22	9	10	12	15	10	12	19
102	22	16	13	12	31	21	9	12	12	14	9	10	16
86	15	12	10	11	28	24	10	10	11	13	10	10	20
64	16	13	10	14	27	22	9	10	13	13	11	11	18
83	10	15	12	13	28	23	9	12	12	13	9	11	18
75	9	14	14	11	27	22	9	13	12	13	9	9	17
65	11	14	9	12	30	21	9	10	12	14	10	12	20
71	28	14	14	11	28	25	9	12	11	14	12	10	19
65	7	13	12	13	27	23	9	10	11	14	10	11	18
37	0	15	11	12	28	21	9	12	12	12	9	9	19
66	9	14	19	12	28	22	9	9	12	14	11	13	17
84	10	15	14	12	27	21	9	13	12	13	11	13	19
94	31	13	14	13	28	23	9	12	12	13	10	10	18
26	0	15	13	12	27	23	10	11	12	13	9	11	18
85	14	14	14	12	27	21	9	14	12	13	8	11	19
38	7	13	16	12	29	23	10	10	11	14	9	10	18
101	22	13	13	12	29	20	10	12	11	15	9	11	18
43	0	14	12	12	27	22	10	10	12	13	8	11	19
108	0	15	14	12	29	24	10	10	11	13	9	12	18
98	18	13	18	11	29	23	9	12	12	14	10	11	17
70	4	13	10	12	29	22	10	10	12	16	9	11	19
91	0	13	11	12	27	25	9	10	11	13	9	12	19
35	27	13	13	13	28	22	9	10	12	14	11	12	18
44	25	13	17	12	29	21	10	12	11	14	9	10	20
102	0	14	10	11	28	23	9	10	12	13	9	9	18
70	15	14	11	11	30	24	9	12	13	13	12	9	17
44	8	13	11	13	28	21	10	10	12	13	11	10	17
46	11	14	17	13	29	22	9	11	12	14	9	10	20
74	0	12	16	12	27	23	10	12	11	14	9	11	18
41	35	13	16	13	29	22	9	13	12	13	9	10	18
25	11	13	13	12	28	22	9	12	11	14	8	10	18
14	19	13	15	12	28	23	10	10	12	13	9	10	19
92	0	14	17	13	28	25	9	10	11	13	9	11	18
60	23	13	14	11	29	21	9	12	13	13	10	9	19
87	10	14	9	13	30	23	10	10	11	13	9	12	18
100	9	15	10	12	28	22	9	15	12	14	11	11	19
58	0	14	16	13	27	21	9	14	11	14	10	10	19
80	45	13	19	13	29	21	9	13	12	13	10	11	18
102	26	13	13	11	27	23	9	10	11	12	10	12	18
113	20	13	16	12	27	20	10	11	12	13	9	9	18
53	37	14	12	12	27	23	10	13	12	13	12	11	19
101	37	12	13	11	28	22	10	10	12	13	11	11	18
57	1	13	14	12	29	22	9	14	12	13	10	10	19
57	15	13	14	11	29	20	10	10	14	15	9	11	18
101	45	14	17	12	28	23	10	13	11	14	10	11	17
38	21	14	20	12	28	23	10	12	13	13	9	11	18
66	20	14	11	11	29	23	9	13	13	14	9	10	19
45	2	12	13	13	28	21	9	12	12	14	10	11	18
66	6	13	9	13	28	22	9	13	13	14	9	10	17
90	3	15	10	12	27	21	10	10	12	13	9	12	18
38	4	15	11	11	28	22	9	11	11	14	11	11	18
68	9	13	10	11	28	22	9	10	10	13	9	13	18
52	12	16	12	12	28	23	9	11	12	13	9	10	17
38	15	13	14	11	29	24	9	12	11	14	9	10	20
65	9	15	17	12	27	23	8	12	13	14	9	12	20
90	1	13	11	13	28	23	10	12	12	13	11	10	20
76	31	13	12	13	30	23	10	12	12	13	10	10	19
83	0	14	15	11	29	22	10	12	13	13	9	11	18
38	11	13	11	11	29	22	8	10	12	14	10	13	20
42	2	13	16	12	28	22	10	12	12	13	9	11	19
48	31	13	12	12	28	24	9	10	12	13	8	10	18
30	22	15	16	11	26	23	11	10	12	13	10	11	18
37	1	12	13	11	29	24	9	12	12	14	9	11	19
94	3	14	15	12	28	21	9	13	12	14	11	11	20
51	37	14	13	11	28	23	9	10	11	13	9	9	19
93	16	14	17	13	28	24	9	12	12	14	9	12	17
102	24	13	16	11	30	22	9	10	13	14	10	9	18
76	1	14	16	13	29	23	10	10	12	14	11	10	19
62	0	16	11	13	29	23	11	13	12	14	11	11	21
37	4	14	18	13	27	22	9	10	11	13	9	10	17
46	34	13	13	12	29	22	10	12	12	14	12	11	19
86	12	15	13	12	28	24	9	10	12	14	11	12	19
85	17	13	15	12	29	22	10	12	12	14	9	11	20
66	2	14	12	11	28	22	10	11	11	13	9	10	17
41	0	12	9	13	27	22	9	11	12	13	11	10	18
41	9	13	13	12	26	22	9	12	13	13	8	11	18
68	40	14	12	13	27	23	10	10	12	14	9	9	19
60	0	14	12	13	28	22	10	10	11	15	11	12	18
65	4	11	14	12	31	24	9	12	10	13	8	9	17
100	1	13	14	11	26	22	9	10	12	13	9	10	18
102	21	12	12	12	28	22	10	12	12	14	9	10	20
76	13	12	16	13	29	23	10	13	11	13	11	11	17
60	1	14	10	11	28	23	10	10	12	14	9	12	19
109	3	14	10	12	28	23	9	10	11	15	9	11	18
95	19	13	10	12	29	22	9	12	13	15	10	12	18
51	19	14	14	12	31	23	9	13	13	14	11	10	18
32	4	15	17	12	30	22	10	10	11	15	10	12	17
53	4	13	10	11	29	22	10	12	12	13	9	11	18
100	3	14	13	12	30	22	9	10	11	13	10	9	18
44	17	13	10	12	29	21	10	12	11	13	9	10	19
76	0	16	9	12	29	22	9	10	13	14	11	11	19
74	5	14	10	12	28	22	9	12	11	14	10	11	20
98	19	16	12	12	31	22	9	10	13	15	10	11	17
58	6	14	15	12	28	22	9	12	13	13	11	11	20
27	0	13	17	12	28	21	9	10	11	14	9	9	17
84	0	15	11	12	29	22	8	12	11	13	11	11	18
86	4	12	17	12	28	23	9	12	12	14	10	11	17
74	19	13	20	12	29	24	10	11	12	14	12	10	18
104	1	15	12	12	26	21	8	11	12	12	9	11	19
100	0	13	14	11	28	21	10	10	13	14	9	9	20
65	1	14	14	13	29	23	9	11	12	13	11	11	19
58	1	14	15	11	28	23	10	9	12	14	9	9	17
85	27	14	10	12	28	24	10	10	12	13	9	13	18
71	11	14	15	11	29	22	10	12	13	13	9	11	18
101	5	14	12	12	30	23	8	13	12	15	10	10	18
88	6	16	14	12	27	23	10	10	13	14	10	11	17
115	28	12	12	14	27	22	9	11	13	14	11	10	19
52	4	13	12	11	28	23	10	10	12	13	9	10	19
39	3	14	11	12	28	21	8	10	11	14	10	12	19
86	19	14	16	12	27	21	9	12	12	13	9	10	18
36	1	16	12	12	29	20	8	12	12	13	9	12	19
87	0	14	10	11	28	24	9	11	11	14	9	12	17
51	7	14	10	12	27	24	11	10	12	13	9	11	18
66	25	14	13	12	28	21	10	12	12	13	9	12	18
52	4	15	10	12	30	23	10	12	12	14	9	11	18
84	2	13	13	11	28	21	10	10	14	14	11	10	19
35	25	15	10	12	29	23	10	13	11	13	9	10	17
101	1	15	11	12	29	22	9	10	12	14	10	12	18
96	2	15	13	12	28	22	10	11	12	13	10	11	19
66	3	16	10	13	27	23	9	10	12	13	10	11	18
97	6	13	12	13	27	23	9	12	12	13	10	10	19
74	3	14	10	11	30	22	9	12	13	13	11	12	18
41	1	15	13	12	31	23	9	11	13	15	9	12	19
40	33	15	13	12	31	23	9	11	13	15	9	12	19
47	14	15	13	12	28	22	9	13	11	13	9	9	16
111	6	16	14	11	29	22	9	10	13	13	10	10	19
88	12	14	14	11	28	23	9	10	12	13	9	10	17
50	0	13	10	12	29	25	8	10	13	13	9	11	19
54	7	12	16	12	28	23	9	10	12	13	10	10	18
34	17	15	17	14	28	23	9	10	11	13	10	11	17
92	9	13	10	13	28	22	8	15	12	13	9	11	17
77	34	13	15	12	29	23	9	11	12	13	10	11	18
102	12	13	10	11	28	24	9	12	12	13	8	13	20
47	27	12	19	13	29	23	10	10	11	13	8	11	18
59	46	13	11	12	29	21	9	10	13	14	9	10	19
71	2	12	13	11	30	22	10	13	11	13	8	9	19
105	10	13	10	12	29	23	9	12	12	14	11	10	20
73	2	13	10	13	29	23	10	15	11	13	9	10	19
57	3	13	13	11	28	21	9	12	11	13	8	11	20
70	2	12	16	12	28	21	9	13	12	15	9	11	19
82	13	14	18	11	29	22	9	10	12	14	11	11	17
70	15	16	11	12	28	22	9	10	12	13	11	10	18
70	14	16	10	12	31	23	9	13	12	13	11	10	21
104	19	14	17	12	28	20	9	12	11	13	10	11	20
67	2	12	12	11	29	23	9	12	11	13	11	11	18
48	18	13	12	12	29	22	9	13	12	13	10	11	17
62	4	14	11	13	28	20	9	10	12	14	11	11	20
42	15	14	10	12	29	22	10	11	12	14	10	10	20
47	26	14	17	11	28	20	9	12	11	13	9	9	18
79	3	13	18	12	29	23	9	10	13	14	9	12	20
68	6	13	11	11	29	23	9	11	12	14	9	13	19
109	2	13	15	12	28	23	9	10	12	13	9	11	18
61	0	14	20	12	27	23	10	10	12	13	11	10	18
49	11	14	15	12	28	22	10	10	12	14	12	12	19
73	2	14	15	11	28	23	9	12	12	15	8	10	19
73	37	13	18	11	29	24	9	12	11	13	9	12	19
92	36	14	13	12	28	24	9	12	10	14	9	11	19
103	25	14	15	12	28	22	9	12	13	13	11	11	20
49	45	16	13	11	28	23	10	12	12	15	9	11	18
77	19	13	19	12	28	23	9	12	12	15	9	10	20
63	7	12	17	13	28	23	10	10	12	13	9	10	19
43	2	15	9	12	29	23	9	10	14	14	9	10	19
93	9	15	19	12	26	24	9	12	12	14	10	10	20
34	0	14	14	11	27	22	9	13	12	13	9	10	17
100	31	14	15	12	29	22	9	10	11	14	10	10	18
103	14	12	10	11	29	22	9	10	12	13	11	10	20
42	0	14	10	12	28	23	9	12	13	14	9	10	20
64	18	13	13	13	28	22	9	10	11	14	11	9	19
44	20	13	17	12	26	22	9	10	12	14	10	10	20
65	3	13	13	12	29	20	10	12	11	15	9	11	18
74	8	13	20	12	29	24	10	11	12	15	12	10	18
72	0	12	20	11	27	23	9	13	12	15	9	11	19
35	22	15	18	12	27	23	9	12	13	13	9	9	17
27	27	15	11	12	29	22	9	12	11	13	11	11	18
84	8	13	10	13	30	23	9	10	13	15	10	9	20
77	25	16	17	13	30	22	10	10	13	13	11	11	18
75	16	13	12	12	28	24	9	12	13	13	10	10	17
83	0	14	10	13	29	22	10	11	12	12	9	10	18
87	9	14	10	12	29	22	9	10	12	13	8	12	19
48	13	14	14	12	28	22	9	12	11	13	10	10	20
108	49	13	10	13	28	22	9	10	12	14	9	12	18
80	4	14	12	12	28	22	9	12	12	14	9	13	18
88	13	13	10	11	29	22	9	13	12	13	10	10	18
74	0	14	12	13	28	22	9	10	13	13	9	12	18
33	34	14	11	11	29	23	9	10	12	13	9	10	19
82	13	13	14	12	28	22	9	14	11	14	9	11	18
46	23	14	18	12	29	24	9	10	11	13	10	13	18
78	5	14	17	13	28	25	9	12	12	15	10	11	18
71	30	15	13	12	28	22	9	12	12	14	10	10	17
101	4	12	12	12	28	20	9	10	11	13	9	9	18
81	18	15	14	11	27	23	9	10	13	13	9	10	18
41	24	14	13	12	27	22	10	12	13	13	9	10	18
79	30	12	18	11	27	22	9	12	12	13	9	11	20
98	27	15	17	12	28	23	9	12	12	13	11	11	18
31	30	14	13	12	28	24	9	10	11	14	8	11	20
43	1	13	17	13	29	24	10	11	11	13	9	11	18
96	7	15	16	11	30	22	9	10	12	14	9	12	20
37	28	15	19	12	30	24	8	10	12	13	9	11	19
93	9	14	14	11	27	21	10	10	12	13	11	10	18
111	0	15	13	11	30	22	9	12	12	13	9	11	17
104	2	14	15	11	28	23	9	12	12	15	8	10	19
99	32	15	11	11	28	22	9	11	11	14	11	11	18
90	0	14	10	13	28	22	10	13	12	14	9	12	20
50	5	14	15	11	29	22	10	12	13	13	9	11	18
108	6	15	10	11	27	24	9	10	11	14	9	10	21
88	24	14	12	12	27	23	8	12	11	13	11	10	19
59	17	14	10	12	28	25	9	13	13	13	10	10	17
109	13	16	19	12	26	24	9	12	14	13	9	11	18
40	35	13	13	11	27	24	10	10	11	13	8	11	18
41	19	14	17	12	27	23	9	12	13	13	9	10	20
41	14	16	12	13	27	23	10	11	11	13	10	10	19
84	6	13	12	12	29	23	9	13	11	13	9	10	19
56	6	13	11	11	31	23	9	10	13	15	8	11	19
80	21	14	18	11	29	21	9	10	11	13	9	10	19
85	0	13	11	12	28	23	10	13	12	14	10	9	19
95	1	15	16	12	31	23	9	13	12	14	9	9	19
110	14	12	14	13	28	24	9	13	12	14	10	11	18
68	11	15	10	11	27	21	9	10	11	14	10	13	17
55	10	15	10	11	26	23	10	13	13	14	8	12	19
55	0	13	13	12	29	24	10	10	12	13	10	10	19
48	29	15	12	12	29	23	11	10	11	13	9	10	18
102	26	14	11	12	28	24	10	12	12	14	10	11	19
55	0	12	11	11	29	23	8	12	13	13	9	11	20
96	10	14	14	12	31	22	9	12	12	14	9	10	17
76	0	15	13	13	28	22	9	13	12	14	9	12	19
88	5	13	13	11	28	24	10	11	12	14	10	10	18
86	2	13	11	12	27	24	9	12	11	13	9	12	19
45	12	13	9	13	29	23	10	13	11	15	10	10	19
94	9	16	13	11	29	23	9	10	12	14	10	11	18
53	0	13	10	11	29	23	8	10	11	13	9	11	17
82	15	13	13	11	27	23	9	13	12	14	9	10	18
73	1	14	13	12	28	23	9	10	12	14	10	9	18
72	10	14	14	12	29	21	9	12	12	13	11	10	19
92	5	14	16	12	31	23	9	14	12	14	8	10	18
83	13	13	12	11	31	24	9	10	11	13	9	11	17
78	0	13	13	12	29	23	10	10	12	13	9	11	18
66	10	12	14	11	27	22	9	11	12	14	9	12	19
94	11	13	10	12	29	23	9	13	13	14	10	10	19
76	2	14	15	13	28	24	8	12	11	14	9	11	18
105	31	12	13	12	27	22	9	12	11	13	11	9	18
80	1	12	17	11	26	23	9	13	12	14	10	10	18
76	40	14	14	12	27	22	9	10	11	14	11	11	21
33	14	14	15	12	27	23	10	10	13	13	11	13	16
90	25	13	12	12	29	21	9	10	12	14	9	12	17
51	0	13	10	11	29	23	9	10	12	15	9	10	19
41	0	13	14	11	31	21	9	11	14	13	10	9	19
89	19	14	10	12	29	22	9	10	12	13	8	12	19
100	20	14	17	12	28	20	9	12	11	13	10	11	20
42	4	13	20	13	27	22	9	12	12	14	8	9	18
91	7	15	10	13	29	22	10	12	12	13	9	10	18
48	0	14	13	12	28	22	10	12	13	13	9	11	18
45	3	13	11	14	28	23	9	12	12	15	9	11	19
33	1	14	14	13	28	24	9	13	13	15	9	9	18
67	6	13	12	13	30	24	9	13	12	14	9	11	18
70	7	15	16	12	29	23	11	12	14	14	10	12	18
66	14	13	12	13	28	23	9	10	13	15	11	10	17
99	40	15	19	13	29	21	9	11	12	13	9	9	18
109	23	14	13	13	29	23	8	13	12	13	10	13	20
59	13	12	13	12	30	23	8	10	14	13	10	13	20
82	15	12	17	11	27	22	9	13	12	14	9	11	19
58	13	14	12	13	26	21	11	12	12	13	8	12	18
68	18	15	10	13	28	20	9	10	12	13	10	10	19
76	5	15	11	11	27	24	9	10	13	15	11	11	18
69	17	13	15	12	30	22	9	10	13	13	9	11	18
79	5	14	11	12	28	23	9	12	11	14	9	12	19
72	0	14	10	12	27	22	9	10	12	14	10	9	18
87	8	13	11	12	29	23	10	12	11	13	9	9	19
34	6	15	12	14	28	23	9	13	12	15	11	12	18
47	3	12	13	11	31	23	9	12	12	13	8	10	17
24	8	13	10	12	28	23	10	12	12	14	11	11	19
80	25	14	18	12	29	22	10	13	12	13	11	11	17
43	43	12	12	14	28	22	10	13	13	15	9	10	18
87	12	14	17	12	27	23	10	13	13	14	8	10	19
73	3	12	13	12	30	22	11	12	12	12	9	11	17
55	18	14	15	12	28	22	9	13	11	14	9	12	19
106	40	13	13	12	27	21	10	11	12	13	9	10	18
51	35	14	14	13	29	22	10	11	12	15	9	9	18
50	20	14	15	13	28	22	9	12	11	14	9	11	18
85	4	14	11	13	28	20	9	10	12	14	11	11	20
37	2	14	10	12	27	24	9	12	11	13	9	11	19
98	22	14	11	12	29	25	10	9	13	13	8	11	19
35	1	14	14	12	27	23	9	10	13	13	9	10	18
77	9	13	16	13	28	22	9	10	11	13	11	11	18
53	4	13	15	13	28	23	9	12	12	15	8	11	19
60	17	14	12	13	28	23	9	12	12	15	10	11	17
53	14	16	14	11	29	23	10	13	11	13	9	10	21
50	9	13	16	11	28	22	10	12	12	14	9	10	19
77	2	16	14	12	27	23	9	12	12	13	9	10	19
26	34	15	14	11	27	24	10	13	12	13	9	11	19
46	0	12	18	13	29	22	9	10	12	14	9	10	17
78	1	13	13	13	29	24	10	12	12	13	9	10	19
18	1	13	20	12	30	23	10	12	13	13	8	10	18
87	2	13	11	12	29	22	8	10	13	13	10	12	17
48	24	13	12	12	29	24	9	12	14	13	9	10	18
42	23	13	14	12	29	22	10	15	11	14	10	9	20
34	7	13	17	12	30	22	10	12	12	13	10	9	19
43	0	14	10	11	28	22	10	11	12	13	11	10	18
76	3	14	16	12	27	22	10	12	12	14	11	13	16
74	13	14	12	12	28	22	9	12	11	14	10	11	20
84	25	14	15	12	30	23	9	10	12	14	9	11	17
98	26	15	11	11	30	23	9	10	12	13	11	10	19
105	20	13	15	11	27	23	9	12	12	13	8	9	18
32	0	15	18	11	28	23	10	10	11	15	10	11	18
96	2	15	9	12	27	23	11	11	12	13	9	10	20
48	0	12	10	13	30	22	9	10	10	13	9	11	17
73	7	13	19	12	28	23	9	12	12	15	9	10	20
49	19	13	10	11	26	21	10	11	12	15	11	12	19
94	5	14	9	11	27	23	9	12	12	15	9	11	17
58	9	14	12	11	28	22	9	10	12	13	9	10	20
84	14	14	14	11	27	23	10	9	13	13	9	12	19
106	3	13	14	12	29	23	9	10	12	14	10	11	18
68	28	13	15	11	27	22	9	9	12	13	9	10	18
106	34	13	13	13	29	22	9	11	11	13	9	10	18
47	6	13	16	12	27	21	9	10	12	13	10	11	17
110	10	13	13	12	29	23	10	10	12	13	9	11	18
67	10	15	10	12	30	23	10	12	12	14	9	11	18
75	7	12	16	11	27	23	9	12	12	13	11	12	19
106	11	16	18	12	30	23	9	13	11	13	9	9	20
76	0	14	12	12	28	21	9	10	11	13	9	10	17
39	0	14	15	12	28	24	10	10	12	13	9	12	19
60	1	12	13	12	26	22	9	12	13	13	8	11	18
86	2	14	9	11	31	23	9	10	12	14	10	10	19
49	0	14	17	12	28	22	9	10	12	13	11	11	19
58	0	14	12	12	30	24	9	10	12	13	12	10	19
43	22	13	14	12	29	22	10	11	11	15	9	10	19
58	1	15	10	12	28	23	9	10	12	13	11	9	17
42	26	14	10	12	28	24	9	13	10	14	9	11	18
96	3	14	13	13	29	23	8	13	12	13	10	12	20
41	4	13	17	12	29	21	9	10	12	14	11	10	18
100	12	14	13	11	29	22	9	12	12	14	11	10	19
43	2	12	13	12	28	21	8	12	13	15	9	10	19
38	5	13	16	12	30	23	10	13	13	13	9	10	18
32	17	14	10	12	29	22	8	10	12	13	11	10	17
90	5	13	12	13	27	23	9	10	11	14	10	11	18
99	6	13	10	11	27	23	9	10	13	13	9	10	19
39	0	13	12	13	29	22	10	13	11	13	9	10	19
74	1	15	10	13	27	22	9	11	12	13	11	9	19
76	18	12	13	12	29	22	9	13	11	13	9	11	20
38	6	12	18	12	27	23	10	9	12	13	10	11	19
66	13	13	14	12	29	24	9	10	14	14	9	9	18
49	24	15	12	12	26	21	8	11	12	12	9	11	19
88	22	15	10	12	28	20	10	13	13	13	10	10	20
59	27	12	13	11	27	23	10	12	12	14	9	10	17
32	9	14	10	12	29	24	9	10	12	14	10	11	19
83	43	13	17	12	27	23	10	14	11	15	10	12	19
80	12	14	13	12	30	23	10	12	12	13	12	11	20
95	3	14	12	12	31	24	9	12	11	13	9	11	19
109	10	15	9	12	30	23	9	10	11	13	9	10	19
49	14	14	16	12	28	23	10	10	12	14	11	11	18
52	2	12	13	14	28	23	10	10	13	15	10	11	19
68	3	13	15	12	27	23	10	10	12	12	9	10	20
108	15	15	13	12	30	23	9	10	11	14	9	10	19
74	24	16	10	12	28	22	9	13	12	15	9	12	18
54	6	13	16	13	29	23	10	10	11	13	9	9	17
58	0	13	13	12	29	24	10	11	11	15	10	10	18
101	0	14	9	13	27	20	10	9	13	15	9	10	18
92	4	14	13	11	29	22	9	12	12	14	11	10	19
114	5	14	12	11	29	23	9	13	13	13	8	11	17
49	7	14	10	11	29	22	9	13	12	13	9	9	19
64	8	13	13	11	29	23	9	10	12	13	10	10	21
86	8	12	12	12	27	24	9	10	12	13	11	10	19
102	1	12	13	11	27	23	10	12	12	14	9	10	17
60	12	13	13	12	28	23	9	10	12	13	9	10	18
112	17	12	10	14	29	23	9	12	12	14	11	11	18
75	0	14	12	11	28	22	9	12	13	14	9	11	19
55	10	13	14	12	29	22	9	10	11	13	9	9	18
91	20	14	17	12	29	24	9	11	12	13	9	10	17
81	7	14	17	11	28	21	9	13	12	12	8	10	19
66	3	14	10	12	28	22	9	10	11	13	9	11	20
42	0	13	16	12	29	22	8	12	13	13	11	11	17
45	2	16	13	12	29	23	9	10	14	15	12	11	18
81	8	13	12	12	29	24	8	13	11	13	10	9	18
56	8	13	19	11	28	24	9	12	11	13	9	10	17
45	14	14	10	11	29	23	9	12	12	14	9	9	16
40	9	12	13	12	31	24	9	10	11	14	9	12	18
70	3	16	12	12	30	22	10	12	11	13	9	11	18
89	10	12	12	13	27	24	9	10	12	15	9	11	19
102	1	13	17	12	28	24	10	10	12	14	9	11	19
66	9	13	17	12	29	21	10	12	11	14	9	10	20
45	13	12	11	13	31	24	9	12	12	13	9	11	18
102	25	14	13	11	29	20	9	12	11	13	9	10	20
37	6	14	13	12	28	23	9	10	12	14	10	10	18
64	4	13	18	11	29	23	9	14	11	13	9	9	18
101	2	16	11	11	30	23	9	13	12	13	9	11	17
57	34	13	14	13	28	24	8	15	13	13	8	9	18
101	0	13	15	12	28	22	10	9	11	14	9	11	19
77	3	13	17	12	27	23	10	14	11	15	10	12	19
50	17	13	17	11	27	24	10	10	11	13	11	11	17
112	3	13	11	11	27	23	10	10	12	14	10	10	18
44	26	14	13	11	30	24	9	12	12	14	9	10	19
112	4	13	15	12	27	23	10	12	11	14	9	11	19
33	32	15	13	12	26	21	10	10	11	14	10	10	19
47	3	14	10	13	30	23	9	10	12	14	9	12	18
58	0	12	12	14	27	22	9	11	13	14	11	10	19
56	16	14	16	11	29	23	10	12	12	14	10	12	18
69	5	13	11	12	29	22	8	10	12	14	10	13	20
48	5	15	19	12	26	24	9	12	12	14	10	11	20
104	5	12	13	12	29	21	9	12	12	13	9	12	17
40	0	14	10	11	27	23	10	14	11	13	10	11	18
72	25	13	13	13	29	20	9	10	11	14	9	11	18
50	17	14	16	13	27	23	9	12	12	13	11	10	19
78	30	14	13	13	29	23	8	13	12	13	10	12	20
108	1	13	15	12	29	23	9	11	12	13	10	11	18
117	28	12	13	12	29	22	9	14	12	13	10	10	20
52	0	14	10	12	28	23	9	10	13	14	9	10	19
70	33	14	14	11	31	23	9	12	12	15	10	9	18
54	2	14	12	12	28	23	9	12	12	13	10	10	17
105	10	14	14	12	28	24	9	11	13	14	8	10	19
53	17	14	10	11	30	22	9	12	12	13	10	10	18
52	5	15	12	13	28	23	10	10	11	14	10	13	19
81	0	14	14	13	31	23	9	11	11	14	10	10	18
63	8	11	10	12	30	23	9	10	12	13	11	11	21
73	4	14	15	12	30	22	10	13	11	13	11	11	18
107	6	15	14	12	28	23	9	11	12	13	11	12	19
108	5	13	14	11	28	23	9	13	11	13	10	10	20
41	4	15	10	11	28	23	10	12	12	13	9	11	17
80	9	12	12	11	30	23	9	12	11	13	10	11	17
110	5	13	12	12	28	24	9	10	12	13	10	12	17
66	2	13	12	12	30	25	9	13	13	13	9	11	20
73	20	14	15	12	28	22	9	10	14	14	9	11	18
43	6	13	11	11	29	23	10	10	11	13	9	11	18
74	12	13	16	13	31	20	9	10	11	14	9	9	19
83	0	13	16	12	28	23	9	13	12	13	9	10	19
105	7	12	12	12	30	21	9	11	13	15	10	11	17
85	1	14	10	11	29	23	9	10	11	14	11	9	19
97	10	14	11	12	30	23	10	10	13	14	9	9	19
38	0	13	20	12	30	22	10	12	12	15	9	12	19
108	22	15	13	11	29	23	9	10	12	13	9	11	18
103	0	14	13	12	29	22	9	12	14	13	11	11	18
90	9	13	11	13	29	24	9	14	11	13	11	11	19
77	35	13	13	11	27	24	10	10	11	13	8	11	18
119	11	14	17	13	28	25	9	10	11	13	9	11	19
67	32	15	10	13	27	24	9	12	12	14	8	10	18
95	13	15	15	12	27	23	9	11	12	14	9	11	19
58	22	15	10	12	28	23	9	12	12	13	8	11	18
103	50	14	12	12	28	22	10	13	12	13	10	11	20
113	26	16	12	11	29	22	10	14	12	14	11	11	19
112	14	14	13	11	29	21	11	10	11	13	9	11	19
104	14	15	15	12	26	22	9	10	12	13	11	11	19
113	38	14	20	11	29	22	9	10	10	13	12	12	18
47	5	13	18	12	28	22	10	13	12	15	10	11	18
49	6	14	14	13	30	21	10	10	12	13	10	10	16
74	22	12	10	12	29	23	9	10	12	13	9	10	18
96	23	17	11	12	28	23	8	10	12	13	11	13	18
57	1	16	9	11	27	21	10	12	12	13	11	11	17
45	0	15	13	12	31	23	9	11	13	15	9	12	19
74	26	13	11	11	30	24	9	12	11	13	9	10	20
98	25	12	10	11	27	23	9	12	13	14	8	11	20
64	10	16	17	14	29	23	10	13	12	13	11	11	16
94	0	14	12	12	30	22	10	13	12	13	8	11	17
72	10	13	11	13	28	22	9	13	13	14	9	10	18
43	3	13	10	12	30	23	9	12	11	15	9	11	19
50	31	14	9	13	29	23	10	13	13	13	10	11	20
61	0	14	12	11	28	22	10	11	11	13	9	10	17
86	0	12	18	12	28	24	9	12	12	13	9	10	17
79	13	15	12	14	28	23	9	13	12	15	11	12	18
68	17	13	12	12	27	23	9	10	11	14	10	11	19
67	20	14	12	12	27	24	10	10	12	13	10	10	18
105	1	13	18	12	28	22	10	13	12	15	10	11	18
76	8	13	14	11	31	21	9	11	14	13	10	9	19
73	3	13	17	11	29	24	9	13	12	13	9	9	19
65	28	14	13	13	29	22	9	12	12	15	9	9	20
32	43	13	10	13	31	23	8	10	11	13	10	10	18
92	4	14	12	11	28	23	9	13	12	13	11	12	20
92	23	14	11	12	28	22	10	10	12	13	9	12	17
51	8	13	14	11	31	21	9	11	14	13	10	9	19
88	14	15	10	12	30	22	9	10	12	15	9	11	18
53	27	13	15	11	28	22	9	12	12	13	9	12	19
93	14	12	11	13	27	23	10	11	13	14	11	10	18
114	20	13	11	12	30	24	10	10	12	13	10	10	20
68	9	13	16	13	29	22	9	13	12	13	9	10	18
52	31	14	14	13	30	21	10	10	12	13	10	10	17
95	11	14	13	12	30	24	11	13	11	15	9	12	17
96	5	13	9	12	30	22	9	10	12	14	11	11	18
93	41	13	16	12	28	23	9	13	12	13	9	10	19
82	24	14	12	11	29	24	11	10	12	14	10	11	20
106	19	14	17	12	30	23	9	12	12	14	10	10	20
37	6	12	11	11	27	23	10	13	12	14	10	12	18
38	8	13	13	12	29	22	10	12	11	14	11	11	20
35	12	16	13	11	27	24	9	10	12	14	11	10	20
96	0	13	10	11	28	23	11	13	12	13	9	10	19
40	32	13	17	12	29	21	9	10	12	13	10	10	18
90	0	13	17	12	29	23	9	11	12	13	9	12	18
82	1	15	14	13	28	23	10	12	12	15	10	12	18
62	0	13	17	12	29	22	9	10	12	15	9	11	20
57	8	12	11	11	27	23	10	13	12	14	10	12	18
81	23	13	16	12	28	22	10	12	10	13	9	10	20
60	2	16	14	13	30	24	9	12	13	14	11	11	18
95	0	13	12	12	29	22	9	10	12	13	8	10	19
102	2	14	11	12	29	22	9	13	13	13	10	11	19
69	6	13	15	12	26	23	9	10	13	13	9	9	17
45	6	14	10	12	29	24	9	12	13	13	8	10	18
59	13	15	10	12	27	20	9	10	12	14	8	10	18
90	2	14	13	11	26	23	10	12	13	13	9	10	19
79	4	14	10	13	29	23	10	10	11	14	9	10	19
92	4	15	10	12	28	23	9	10	12	13	11	9	17
42	0	13	20	11	28	24	9	13	12	13	9	10	19
101	3	13	12	13	28	25	9	12	13	13	9	11	18
47	8	15	13	12	29	23	9	10	12	13	9	11	18
79	21	14	18	12	29	22	9	10	11	13	10	11	18
70	29	13	15	12	29	20	9	10	11	13	9	11	18
101	5	15	17	11	29	23	9	12	11	13	9	10	19
85	13	15	12	12	30	22	9	10	11	14	9	10	18
70	0	13	10	11	30	23	10	12	12	14	12	11	18
95	10	13	10	12	28	23	9	12	13	13	10	11	20
96	1	14	13	11	30	22	10	12	12	15	9	11	18
65	0	16	11	11	28	22	10	10	12	13	9	10	17
62	32	14	12	12	29	20	10	10	13	14	8	10	17
91	14	14	14	12	28	24	9	10	12	14	9	9	18
51	8	14	18	12	28	23	8	12	12	14	10	10	18
92	3	15	10	13	28	21	9	13	12	13	10	9	18
97	11	15	11	11	27	24	9	10	13	15	11	11	18
118	8	14	13	12	29	21	9	10	11	13	10	11	19
100	22	13	10	12	30	21	10	11	11	13	10	11	19
64	3	13	17	12	27	23	10	13	11	13	9	11	16
69	6	14	13	11	28	23	9	10	13	14	9	13	19
73	20	15	16	11	27	23	10	12	12	14	9	10	19
71	23	12	17	13	28	23	10	10	12	13	9	10	19
106	4	12	13	12	28	21	10	12	11	13	8	11	19
73	0	14	14	12	28	22	9	12	11	13	10	10	20
105	31	14	13	12	29	24	9	13	12	13	9	11	18
101	3	13	11	12	27	20	10	10	12	14	10	12	18
110	2	13	11	12	29	23	10	12	11	13	9	9	19
93	40	15	12	12	27	20	10	14	11	12	9	11	17
109	24	14	10	12	27	22	10	10	12	13	9	12	17
46	16	13	15	12	29	23	9	10	11	14	10	10	18
80	16	13	14	11	27	22	9	12	12	14	9	11	20
107	16	16	14	12	28	23	9	12	13	13	11	12	20
113	0	13	12	11	28	23	10	10	12	13	9	11	18
85	12	13	12	12	29	23	9	10	12	13	11	12	19
82	1	13	16	12	28	24	9	10	12	15	11	11	18
118	3	15	17	13	29	23	9	13	11	15	9	10	19
30	21	13	17	12	29	23	10	12	12	13	10	9	19
54	2	13	10	12	27	24	9	13	12	14	10	10	19
99	10	15	12	12	29	22	10	12	12	13	8	11	19
58	4	16	16	11	30	22	10	12	12	13	11	10	18
58	20	14	10	11	28	24	9	12	13	15	11	9	19
71	6	14	13	12	27	22	9	10	13	14	9	10	18
30	2	15	15	12	26	22	10	12	12	14	9	11	19
79	5	14	15	12	27	24	10	10	11	14	8	10	18
27	16	13	12	12	28	24	9	12	13	13	10	10	17
59	22	14	16	13	29	22	9	10	13	12	10	11	20
41	0	15	12	11	30	22	9	13	11	15	8	10	19
55	49	14	15	13	27	22	9	13	12	13	10	11	18
102	5	13	10	11	28	21	10	13	13	14	8	13	18
76	16	14	12	12	27	22	9	10	12	13	11	12	20
95	0	13	18	11	29	22	10	10	11	13	10	11	18
94	38	14	10	12	29	23	9	12	12	13	10	10	19
105	3	14	13	13	27	22	8	10	11	13	10	11	19
97	30	13	12	13	29	23	9	10	11	13	8	10	18
46	36	15	16	12	29	24	10	12	11	13	9	11	19
53	10	14	9	11	27	22	10	12	12	13	8	11	19
39	1	12	14	12	28	22	10	15	11	13	8	10	20
59	4	14	10	11	27	24	10	13	12	13	9	12	18
67	0	15	19	11	28	24	10	10	13	13	9	10	18
70	3	15	15	13	28	22	10	10	12	13	9	10	19
48	34	13	18	11	29	22	10	10	11	13	10	11	18
96	16	14	17	12	27	23	9	10	12	13	10	12	19
42	19	14	11	13	28	20	10	10	12	12	11	11	18
34	7	15	12	13	30	23	9	12	12	14	8	10	18
95	0	13	16	12	31	24	10	10	12	15	11	13	18
54	2	15	12	13	29	24	9	13	14	14	9	11	19
102	2	13	18	11	29	25	9	10	11	13	9	11	17
50	0	12	11	13	29	21	9	10	13	14	10	12	18
97	20	15	15	12	30	25	9	10	13	14	10	10	17
104	0	13	12	13	29	22	9	10	11	13	10	11	19
53	5	14	12	11	28	22	9	10	12	14	9	12	17
97	1	13	10	13	27	24	9	12	12	13	9	12	18
44	26	13	10	13	31	23	8	10	11	13	10	10	18
39	0	14	10	13	28	22	10	13	12	14	9	11	20
40	17	13	11	12	29	23	9	12	11	13	8	12	17
68	4	13	17	12	31	24	9	13	13	13	9	10	18
43	10	14	12	12	28	23	9	10	12	14	9	11	18
68	2	14	13	13	28	23	9	10	12	13	9	9	20
34	5	13	10	12	27	22	10	13	12	15	11	11	17
103	0	16	12	12	29	22	10	13	13	13	9	10	19
59	4	13	13	12	28	22	10	11	12	13	9	11	17
90	9	14	13	11	28	22	9	12	12	15	8	11	19
98	39	15	17	12	28	22	10	12	11	13	9	11	20
51	16	13	10	12	30	23	10	10	12	13	9	11	19
100	41	12	13	12	31	24	9	10	11	14	9	12	18
72	21	14	20	12	28	23	10	12	13	13	9	11	18
86	2	13	10	12	29	22	9	14	12	13	9	12	20
73	0	14	12	11	28	23	9	10	12	14	9	13	19
47	17	12	12	11	28	22	9	10	12	13	9	10	20
84	20	15	13	11	28	23	9	12	12	14	9	9	18
77	31	13	15	12	30	19	9	13	12	13	9	11	17
43	12	12	13	12	31	24	9	10	11	14	9	12	18
59	17	15	12	14	28	23	9	13	12	15	11	12	18
36	2	14	13	12	28	24	9	12	12	13	9	12	20
56	8	13	13	13	28	23	10	12	12	13	10	12	20
56	4	13	12	11	28	22	10	12	14	14	9	10	18
74	0	13	10	12	31	24	9	11	12	13	10	9	18
106	19	16	16	12	30	22	9	12	12	14	9	10	18
50	0	14	11	12	29	23	9	12	12	14	8	11	19
69	4	14	11	12	27	23	10	12	12	14	9	11	19
98	27	16	11	13	27	23	10	12	12	13	9	9	19
81	3	15	14	11	27	23	9	13	13	14	9	10	19
36	31	12	13	12	27	23	8	12	12	13	9	12	20
53	4	13	12	13	29	20	9	10	12	13	9	9	19
33	15	13	15	11	29	23	9	10	12	13	11	11	18
69	13	13	14	12	29	22	12	12	13	13	11	11	18
97	27	15	13	12	28	21	9	12	12	14	8	9	17
62	22	12	17	11	29	21	9	10	12	14	10	13	20
114	26	14	17	13	28	25	9	10	11	13	9	11	19
98	15	13	13	11	29	23	9	12	12	13	9	9	17
75	11	14	9	12	29	22	9	10	11	14	9	11	19
25	0	14	9	13	30	23	10	10	11	13	9	12	18
70	35	13	13	11	26	24	9	13	13	13	10	10	17
25	10	15	10	13	29	20	9	13	12	13	10	10	20
80	9	15	13	12	30	23	9	10	11	14	9	10	19
44	17	14	13	11	30	22	9	12	12	13	10	10	18
79	1	12	16	12	27	22	9	10	13	13	11	12	18
93	14	14	13	11	29	22	9	12	12	14	11	10	19
72	21	13	13	12	27	21	10	11	12	13	9	10	18
96	19	14	10	13	29	23	10	10	11	14	9	10	19
84	0	13	16	12	27	23	8	10	13	13	9	10	17
83	16	13	13	13	28	23	9	10	12	13	9	10	19
76	0	14	13	12	28	23	9	10	12	15	9	10	19
102	10	13	13	12	27	24	9	10	13	13	9	11	19
31	13	13	14	13	29	23	9	10	11	14	9	9	19
102	10	16	12	12	27	23	10	12	12	14	9	10	17
83	2	14	15	11	27	24	9	12	12	13	9	11	20
82	0	16	18	12	29	22	10	10	10	15	9	11	19
83	14	12	18	11	29	24	9	12	11	14	9	10	18
37	8	14	13	12	28	24	11	10	12	15	10	13	20
35	18	12	14	11	28	23	9	15	12	15	10	10	19
65	23	14	13	13	29	20	9	10	12	14	9	10	18
36	7	13	14	12	29	23	9	10	12	14	10	11	18
88	3	13	12	11	31	24	10	12	13	13	9	10	18
49	27	13	19	12	29	22	10	12	12	14	10	11	19
64	0	14	13	11	29	22	11	13	12	14	9	10	20
71	11	15	13	12	28	25	9	10	13	14	10	11	18
39	8	13	13	11	29	22	9	12	11	13	9	11	16
105	27	14	14	12	27	22	9	11	10	13	11	12	18
57	0	12	10	12	28	23	9	13	12	13	9	9	19
35	14	14	17	12	30	24	10	10	12	14	9	9	17
95	0	12	17	11	29	21	9	10	12	14	10	13	20
59	24	12	20	12	28	21	8	12	12	14	9	9	19
58	0	12	13	11	29	21	9	12	13	13	9	11	17
64	9	13	10	11	27	21	9	9	12	13	9	11	17
68	2	14	11	12	28	23	9	12	11	14	11	10	18
87	28	14	16	12	28	25	9	10	12	12	9	11	20
67	10	14	10	11	29	22	9	13	12	13	9	9	19
30	41	15	12	12	28	23	10	11	12	13	10	12	18
105	41	14	13	11	30	22	9	12	12	13	10	10	18
36	16	14	17	13	28	24	9	13	12	15	9	9	19
102	23	15	11	11	29	24	10	14	11	14	9	10	20
46	4	13	10	11	26	22	10	14	12	13	10	12	19
93	35	14	16	13	27	23	9	12	12	13	11	10	19
56	0	16	13	11	30	21	9	13	12	13	11	10	20
84	0	13	11	13	28	23	9	11	11	13	9	9	19
59	1	13	10	12	28	22	9	12	12	14	10	10	19
57	0	13	10	12	27	24	8	11	12	13	11	10	18
54	47	14	12	12	28	23	9	13	12	13	11	11	17
100	0	13	10	13	29	23	9	12	11	14	8	10	17
91	3	13	14	12	28	22	9	10	12	13	10	11	20
43	36	12	13	12	31	24	9	10	11	14	9	12	18
97	6	13	14	13	28	23	9	10	11	15	10	11	18
57	6	13	14	13	29	23	10	10	11	13	9	10	18
40	30	15	15	12	31	24	10	15	13	13	8	11	17
69	43	15	17	12	30	24	10	9	12	14	10	9	17
73	38	15	13	11	29	22	9	13	13	13	9	10	19
43	8	13	15	12	29	25	9	10	11	13	9	11	19
46	9	14	11	13	27	23	9	9	12	13	9	10	19
53	5	15	13	13	30	21	10	10	12	14	9	9	19
54	6	16	10	12	29	23	9	9	12	13	10	11	18
76	0	15	16	12	29	24	10	12	11	13	9	11	19
53	11	15	10	13	27	25	10	10	11	13	9	10	18
39	28	13	10	11	29	23	8	10	11	13	9	11	17
57	11	16	12	13	29	20	10	13	12	13	11	11	17
73	3	14	16	13	29	22	9	10	13	12	10	11	20
95	35	14	12	11	31	23	9	12	13	13	8	11	18
113	3	15	19	12	26	24	9	12	12	14	10	10	20
51	34	15	20	11	27	23	10	12	12	13	10	11	20
77	20	14	13	13	29	23	8	13	12	13	10	12	20
102	31	14	9	13	29	24	8	14	12	15	9	11	19
69	22	15	10	11	29	20	9	12	12	14	11	9	18
74	30	13	11	13	29	23	9	12	11	13	9	11	19
68	28	12	12	14	27	22	9	11	13	14	11	10	19
57	1	15	11	11	29	21	9	10	12	13	9	10	19
84	0	15	12	12	28	23	9	11	11	13	8	11	19
65	26	13	12	13	27	23	10	13	12	13	11	11	18
67	1	13	12	11	28	24	10	12	13	15	11	10	18
74	30	14	19	12	28	23	10	10	12	14	8	10	20
33	30	13	16	12	28	24	9	11	14	14	9	11	18
60	11	16	12	13	28	23	10	14	13	13	9	11	18
114	20	13	10	13	31	23	8	10	11	13	10	10	18
51	15	14	13	13	30	23	10	13	11	13	12	12	19
76	10	13	10	12	27	22	10	12	12	13	9	11	18
47	11	14	12	12	26	23	10	12	13	13	9	10	19
47	2	13	10	13	27	22	9	14	11	14	9	11	19
44	36	13	16	12	28	23	9	10	12	13	10	11	17
79	3	14	11	12	27	22	9	10	11	14	11	10	18
110	22	13	12	12	30	25	9	13	13	13	9	11	20
74	3	12	14	11	28	22	10	12	12	14	10	10	18
62	5	12	9	12	28	23	9	14	12	14	9	12	18
94	31	13	12	12	28	21	10	12	12	15	9	9	17
95	3	12	15	13	28	22	9	14	12	13	10	11	17
85	0	14	12	12	29	22	9	10	11	14	10	13	18
65	20	13	16	11	27	23	8	10	12	13	10	10	16
73	41	14	13	12	27	20	9	14	13	15	9	12	19
106	46	15	15	11	29	23	9	12	11	13	10	10	17
104	12	14	11	13	26	23	9	10	13	13	9	11	17
102	17	16	10	11	29	22	10	10	14	13	10	10	18
40	31	15	15	12	28	24	9	13	13	13	11	12	18
40	9	13	11	12	27	22	10	13	12	13	11	10	19
67	1	13	13	13	29	22	9	12	12	13	11	10	20
73	1	14	15	11	30	22	10	10	11	13	11	11	18
66	0	13	17	12	29	21	10	12	11	14	9	10	20
27	21	14	10	12	28	24	10	12	12	14	9	9	20
85	23	14	15	12	31	21	9	13	12	14	9	9	17
69	35	16	13	12	27	23	9	10	11	12	10	10	17
34	32	14	18	13	29	22	11	10	12	13	10	11	18
39	13	13	12	13	27	23	9	12	12	13	10	10	19
38	27	16	11	12	30	24	9	10	12	13	10	12	18
97	42	15	15	12	27	24	9	11	14	13	11	11	16
71	26	13	10	13	27	24	10	13	12	13	9	10	20
102	6	16	18	13	28	24	8	12	11	13	9	12	18
50	2	13	15	11	27	21	9	9	12	14	9	11	19
38	14	15	16	13	28	22	8	12	11	13	11	9	18
44	22	14	12	11	29	24	9	13	12	15	8	10	19
85	21	12	14	11	29	23	9	12	12	13	11	13	18
51	28	15	13	12	28	22	10	10	11	13	9	10	20
42	14	14	10	12	28	23	10	10	13	14	11	11	19
89	24	14	12	12	28	23	10	12	12	14	9	11	19
32	5	14	14	12	27	21	9	12	12	13	8	11	17
62	32	13	15	13	29	22	9	11	12	14	9	11	18
47	0	12	10	12	28	24	10	12	12	13	9	13	20
87	9	15	14	12	28	22	9	10	13	14	10	12	20
113	4	16	11	12	30	22	10	13	12	13	9	11	19
26	14	15	10	13	28	22	9	10	11	14	10	9	18
97	22	14	15	12	30	23	9	10	12	14	9	11	17
94	20	14	16	11	28	20	10	12	13	13	11	11	18
108	3	16	13	11	27	24	10	12	12	14	11	10	18
65	5	13	16	11	29	24	10	10	12	13	11	11	20
64	24	14	14	11	28	23	10	13	12	14	11	9	17
74	4	13	12	11	27	22	9	12	12	14	10	11	19
97	3	13	16	12	27	21	9	10	11	13	9	10	19
108	2	14	17	12	29	21	9	13	12	13	9	11	18
76	2	13	13	13	28	24	9	10	12	13	8	11	20
107	1	13	12	11	30	25	9	10	12	14	10	12	18
53	36	14	19	13	28	24	9	12	14	13	10	10	17
71	6	13	16	13	28	22	9	13	13	13	9	10	20
55	12	12	13	12	28	24	10	10	11	13	9	11	17
61	8	16	14	13	30	24	9	12	12	14	11	11	18
77	1	13	17	13	30	22	10	12	13	14	10	10	17
109	29	14	9	13	29	24	8	14	12	15	9	11	19
58	4	14	10	11	28	23	9	15	13	15	9	11	17
61	1	15	18	12	30	23	9	10	13	14	9	13	19
86	5	13	12	12	27	23	9	10	11	14	10	11	19
106	1	15	15	13	28	22	9	10	12	13	10	10	18
95	31	15	16	12	29	24	9	10	12	13	9	10	18
50	0	13	12	12	29	22	9	13	13	14	11	10	18
63	5	13	17	12	31	22	9	12	13	14	9	11	18
71	7	13	17	12	31	22	9	10	12	13	9	11	20
53	13	14	10	11	28	22	9	10	14	14	8	11	18
77	27	14	12	12	30	23	9	10	12	13	9	10	19
45	3	14	12	11	28	23	9	10	12	12	9	10	18
73	10	13	15	12	29	22	9	10	12	13	9	9	20
70	12	12	20	11	28	23	9	10	12	13	9	10	19
47	9	13	13	12	29	24	9	10	12	14	9	11	19
63	20	13	16	11	29	23	10	10	12	13	9	10	18
39	17	14	13	12	27	23	10	12	11	14	9	11	20
31	2	15	10	11	28	24	10	12	12	13	9	12	16
78	1	14	10	13	29	24	9	12	12	14	9	10	16
62	3	13	11	12	28	22	10	10	12	13	9	12	17
43	8	14	13	12	28	23	9	10	12	15	9	10	19
66	0	14	14	11	29	23	10	13	13	15	9	11	18
56	5	13	17	11	28	24	11	13	12	13	11	10	16
65	19	13	15	13	27	23	9	10	12	13	10	11	20
102	21	14	10	13	29	23	8	12	12	13	9	10	16
96	8	14	15	12	30	23	9	10	12	14	9	11	17
73	26	15	10	12	31	20	10	12	11	13	10	10	19
112	0	14	10	11	28	24	9	11	11	14	9	12	17
91	5	14	13	13	27	24	9	12	12	14	8	10	18
92	0	14	10	12	27	22	10	10	11	13	9	11	19
61	16	13	13	12	30	23	9	10	12	13	9	10	18
97	4	14	12	11	29	20	11	10	12	14	10	11	19
56	1	16	10	14	29	23	9	13	13	13	10	11	18
67	33	16	12	11	29	22	10	14	12	14	11	11	19
34	1	15	13	13	28	22	10	13	13	14	11	11	18
70	28	12	12	11	29	23	8	13	11	13	9	9	18
88	24	13	16	12	28	22	10	12	11	14	10	11	19
102	3	13	14	13	31	22	8	10	13	13	11	11	18
95	8	14	13	12	29	21	9	15	11	13	10	10	18
49	6	14	14	11	28	25	9	12	11	14	12	10	19
80	0	12	14	12	28	23	9	12	12	13	9	11	18
87	19	14	13	11	29	20	9	12	14	13	9	10	19
103	45	14	19	13	30	23	8	10	11	14	9	10	17
109	3	13	16	12	28	23	9	10	12	13	10	11	17
73	7	13	11	12	30	24	10	10	12	13	10	10	20
57	20	14	9	12	27	24	9	12	12	13	10	10	17
75	0	16	15	12	28	24	12	12	12	14	9	11	20
45	12	13	10	12	29	23	9	10	13	14	8	10	19
54	26	13	13	13	28	23	10	10	12	13	9	10	18
68	8	15	15	13	28	20	9	10	11	15	11	11	17
91	0	14	18	12	29	22	10	13	12	13	11	11	17
58	10	14	13	12	29	21	9	10	11	13	10	11	19
48	1	12	13	12	29	22	9	11	12	15	9	11	19
29	10	15	17	12	28	24	9	10	12	14	10	10	20
40	5	13	16	12	27	25	9	12	12	14	10	10	17
93	1	13	17	12	27	23	10	14	11	15	10	12	19
52	4	14	15	11	28	23	9	12	12	15	8	10	19
101	1	12	10	11	29	24	9	10	12	14	8	11	18
73	24	14	10	12	27	22	10	10	12	13	9	12	17
88	17	16	10	12	27	23	10	10	13	13	10	9	17
68	6	15	11	12	28	21	9	13	12	15	8	9	19
67	16	15	17	11	28	20	10	10	12	13	10	10	18
100	0	15	13	12	26	21	10	10	11	14	10	10	19
98	1	13	17	13	28	23	9	12	11	14	10	11	18
65	5	13	13	12	29	24	10	10	12	13	10	10	19
47	4	14	10	11	28	23	9	10	12	14	10	9	18
59	4	12	16	12	28	21	9	13	12	15	9	11	19
84	25	15	17	12	30	24	10	9	12	14	10	9	17
71	19	12	10	11	28	22	9	13	11	13	10	9	18
100	24	13	18	12	28	23	9	10	12	14	12	10	19
38	23	14	11	12	27	22	10	10	11	13	10	9	19
72	10	15	11	13	28	22	9	11	13	14	9	10	18
77	5	13	18	11	29	23	9	14	11	13	9	9	18
51	30	13	11	13	29	20	9	14	12	13	10	9	19
85	2	14	10	11	28	23	9	15	13	15	9	11	17
52	36	14	12	12	30	23	10	10	12	13	9	10	17
112	4	14	10	12	29	22	9	10	12	13	9	12	18
72	8	13	16	12	28	23	9	13	12	13	9	10	19
36	35	13	16	12	28	23	9	10	11	14	9	10	18
98	43	14	11	11	28	21	9	12	11	15	11	11	18
82	30	13	13	11	26	24	10	13	12	13	10	11	17
35	20	12	16	11	27	23	9	12	12	13	11	12	19
94	1	13	10	13	30	23	9	10	13	15	10	9	20
37	0	14	16	13	28	22	10	12	12	13	9	10	18
50	1	14	12	11	28	23	10	10	12	13	11	10	18
72	11	13	15	11	27	23	9	10	12	13	10	10	19
54	26	14	12	12	27	23	9	12	11	13	11	10	19
93	18	12	10	12	29	22	9	10	13	13	10	12	19
100	46	13	10	13	27	23	10	12	11	12	10	12	19
69	19	13	13	12	28	22	10	12	12	13	10	10	18
49	23	14	11	12	28	23	9	13	12	14	9	11	19
71	16	12	18	12	28	24	9	12	12	13	9	10	17
70	5	14	16	12	28	24	9	13	11	13	8	11	18
50	8	14	13	12	28	22	9	10	11	14	12	11	18
103	19	13	12	13	29	22	9	13	11	14	8	9	20
40	0	13	14	11	31	21	9	11	14	13	10	9	19
60	20	13	16	12	27	23	8	10	13	13	9	10	17
94	41	14	16	12	30	24	9	10	12	15	9	12	19
62	8	14	11	13	28	24	9	11	13	14	10	11	19
78	21	12	12	12	28	23	9	10	11	12	9	11	18
71	4	13	13	11	28	22	8	10	11	13	10	13	19
102	19	12	13	14	26	21	10	10	12	14	11	10	19
72	1	16	13	13	26	22	9	10	11	13	11	10	17
119	28	14	12	12	27	23	8	12	11	13	11	10	19
89	1	14	14	12	26	23	10	10	12	13	11	9	19
80	4	15	16	13	27	24	10	11	12	13	10	12	18
94	34	14	12	12	29	22	9	10	12	13	10	10	18
72	4	13	12	12	30	22	10	10	12	13	11	11	18
67	33	14	13	11	29	24	8	10	12	15	11	10	17
86	12	13	13	12	29	25	9	10	12	14	11	10	19
47	30	12	14	12	28	22	10	15	11	13	8	10	20
94	9	13	14	13	29	21	11	13	11	13	11	13	18
51	7	13	12	12	29	23	9	10	12	13	8	10	18
71	39	13	13	12	27	23	8	10	13	14	9	12	17
102	9	14	17	13	28	25	9	10	11	13	9	11	18
41	7	16	14	14	28	20	9	12	12	13	8	9	19
42	3	13	11	11	28	22	10	14	11	13	9	10	18
96	3	14	18	12	28	22	10	11	13	14	12	11	18
41	10	14	18	11	29	23	10	10	12	13	9	12	19
101	0	14	13	12	29	21	10	10	11	14	8	10	18
66	26	14	14	12	28	23	9	12	12	14	9	10	18
96	6	13	11	12	28	21	9	13	12	13	11	10	19
95	15	13	10	11	27	24	8	12	12	15	11	12	16
50	19	13	10	12	28	24	9	11	11	13	11	11	19
78	12	13	13	12	29	20	9	13	12	13	9	11	17
50	16	12	11	12	27	22	9	12	12	15	11	10	16
78	6	13	10	12	27	23	9	10	13	13	9	10	17
43	4	15	12	12	28	23	11	11	11	13	10	9	20
97	3	14	13	11	29	22	11	13	12	14	9	10	20
53	6	13	14	11	30	21	9	10	11	14	9	10	19
65	31	13	10	11	29	22	9	10	11	13	8	13	18
68	21	16	12	12	30	22	9	10	12	13	8	10	17
103	9	16	16	11	29	24	9	10	12	13	9	10	18
103	33	13	12	12	27	23	9	12	12	13	9	10	20
83	12	13	17	12	29	23	9	10	13	13	10	9	16
55	35	15	16	11	29	21	9	10	13	14	9	11	20
104	12	14	15	12	29	23	9	11	11	13	9	13	17
57	13	14	14	11	29	23	8	13	12	14	8	11	18
100	3	16	10	12	29	23	9	9	12	13	10	11	18
112	7	16	14	11	28	22	12	13	12	14	9	10	20
93	4	14	10	12	30	22	10	10	12	14	9	10	19
114	20	13	13	14	30	24	9	13	12	14	9	11	18
50	33	14	16	12	30	22	9	12	11	14	9	10	20
51	2	13	12	11	29	23	10	10	12	14	9	10	18
107	0	13	10	11	28	21	11	13	13	14	8	13	18
25	19	13	12	12	29	24	10	10	12	14	10	11	20
45	36	13	12	12	26	24	9	13	12	14	9	11	19
77	23	14	12	12	30	23	10	10	12	13	9	10	17
70	0	12	17	12	28	23	9	12	12	14	10	11	17
65	3	12	13	12	29	22	9	11	12	15	9	11	19
45	2	12	13	11	29	23	9	12	12	14	9	11	19
75	21	13	9	13	30	22	9	10	12	14	11	11	18
72	8	13	10	12	27	21	9	10	11	14	8	12	16
53	6	14	11	11	30	24	9	12	13	13	12	9	17
71	41	14	16	12	26	23	9	12	13	15	9	11	19
51	19	13	14	11	30	24	10	13	12	13	9	10	19
43	9	13	10	12	27	21	9	10	11	14	8	12	16
108	2	16	13	13	28	20	9	12	12	14	10	11	20
48	9	16	10	11	29	22	10	10	12	14	12	10	18
88	16	13	16	12	27	25	9	12	12	14	10	10	17
40	2	15	12	12	31	22	10	12	12	13	9	10	17
78	9	15	12	13	28	24	10	11	11	13	9	12	19
93	2	15	15	11	27	23	10	10	12	14	9	11	21
105	4	12	10	11	28	22	8	10	13	14	9	10	18
97	2	13	16	12	28	22	10	12	10	13	9	10	19
42	2	15	17	12	28	24	9	10	13	14	10	10	18
103	35	13	13	13	27	23	9	10	13	13	9	10	19
114	0	13	14	11	27	22	9	12	12	14	9	11	20
75	16	15	12	13	28	24	10	11	11	13	9	12	19
114	5	14	10	11	28	22	9	12	12	13	9	11	19
108	37	12	16	12	30	24	9	9	14	13	10	10	17
56	0	15	16	12	29	23	10	10	12	14	9	11	19
113	13	15	10	13	27	22	9	11	12	13	11	9	19
106	10	13	12	11	29	23	10	12	11	13	9	10	18
40	33	14	10	12	30	22	9	10	12	14	9	10	18
99	10	14	16	13	28	24	10	10	13	14	11	11	19
72	3	14	11	12	28	24	9	12	12	15	9	11	20
31	20	14	15	13	28	24	8	12	11	14	9	11	18
70	4	13	10	12	27	23	9	12	12	13	11	11	17
53	3	14	13	13	27	24	10	15	11	13	9	10	18
44	0	13	12	11	28	23	10	10	11	13	9	9	18
109	22	12	16	12	26	22	10	12	11	14	9	11	18
40	29	14	13	12	28	24	9	12	12	13	9	12	20
62	3	15	12	12	28	23	10	11	12	13	10	12	18
46	25	15	11	12	27	23	9	10	13	13	8	11	19
86	0	14	11	13	28	22	10	10	12	14	10	12	18
45	1	15	13	12	26	23	11	10	12	15	11	12	18
62	1	12	20	12	27	22	9	10	12	13	11	10	19
94	4	14	13	12	31	24	9	13	12	13	9	10	19
90	1	14	16	12	31	23	9	14	12	14	8	10	18
92	5	14	12	13	28	23	9	12	12	13	9	12	18
43	6	13	13	11	28	22	8	11	11	13	11	10	19
43	18	14	12	12	27	22	10	12	11	14	9	10	17
108	43	15	15	11	27	23	10	10	12	14	9	11	21
45	15	14	16	12	28	24	9	13	11	13	8	11	18
101	21	16	12	12	28	21	9	10	12	13	10	9	18
90	4	13	12	11	30	22	9	12	12	14	9	11	19
35	1	14	10	13	28	24	8	10	12	13	9	10	19
110	12	16	16	12	30	23	9	12	12	14	9	10	17
36	16	14	11	12	30	22	9	12	13	14	9	12	20
47	2	15	9	12	29	24	10	12	12	14	9	10	20
47	0	14	12	12	29	24	9	11	12	12	9	11	19
93	0	12	14	12	29	22	9	10	12	14	9	10	18
69	1	14	17	12	26	22	9	12	11	13	8	10	19
99	8	13	17	12	27	23	10	14	11	15	10	12	19
77	25	14	10	12	28	23	10	10	13	14	11	11	19
27	9	13	12	13	29	21	9	10	12	14	9	11	19
109	10	15	15	13	28	23	9	12	12	13	11	11	17
97	25	13	10	12	27	24	8	11	12	13	11	10	18
68	1	13	12	11	28	23	9	12	12	13	9	12	19
71	21	14	14	13	30	24	9	12	11	13	11	10	17
48	24	14	20	11	29	22	10	10	12	13	10	12	18
86	35	13	16	12	28	23	9	15	13	14	9	9	19
33	5	14	13	12	29	24	9	13	13	15	10	10	18
101	13	14	13	12	29	24	9	13	12	13	9	11	18
44	9	14	12	12	27	23	9	12	11	14	11	12	19
28	6	14	14	12	26	23	9	12	12	13	11	11	18
101	2	15	10	12	29	24	9	12	13	15	10	11	18
78	0	14	13	12	29	24	9	12	13	14	9	10	19
79	24	14	13	11	30	24	9	12	13	13	9	9	21
59	21	13	12	13	29	23	9	13	11	14	8	9	20
76	9	13	13	12	30	23	10	12	11	13	9	12	19
37	18	14	15	12	28	22	9	12	13	13	11	9	19
37	10	12	14	13	28	24	9	13	12	14	10	11	18
42	1	13	15	12	26	20	9	10	11	13	10	11	20
69	0	15	10	11	28	23	9	10	11	14	10	11	19
74	34	14	11	11	29	23	9	10	12	13	9	10	19
80	12	14	15	12	27	24	9	10	13	13	9	11	18
73	20	12	11	13	27	23	10	11	13	14	11	10	18
64	1	13	10	13	27	23	9	10	11	14	9	10	16
70	11	12	14	13	28	24	9	15	11	13	11	10	20
31	0	14	17	12	28	20	10	10	12	13	11	11	19
67	3	14	12	11	29	22	9	13	11	13	10	10	18
68	34	16	9	12	31	22	9	12	13	13	11	11	19
96	0	14	13	11	27	21	8	12	11	15	10	11	18
65	17	13	13	11	29	23	9	10	11	14	8	11	18
88	13	13	12	12	27	22	9	11	13	13	10	10	19
92	0	14	10	12	26	23	10	12	12	14	10	11	19
33	11	13	13	12	27	24	9	10	13	13	9	11	19
28	9	14	11	13	28	23	8	10	12	13	9	10	18
38	11	14	12	11	30	23	10	13	11	13	9	10	18
96	4	12	10	12	30	24	9	13	11	14	9	11	19
51	1	14	12	11	29	22	9	13	11	13	10	10	18
58	1	13	16	12	26	22	9	10	13	13	10	10	18
91	11	15	12	11	27	22	10	12	12	13	9	11	20
71	0	14	15	12	27	23	10	10	13	13	11	13	16
44	42	15	13	11	27	21	9	13	11	14	9	9	19
102	32	14	15	12	30	23	9	10	12	14	9	11	17
52	18	13	10	12	28	21	9	10	11	13	9	11	18
91	11	15	12	12	26	22	9	10	12	13	9	11	20
41	14	14	18	12	29	22	10	12	12	14	9	11	18
44	28	13	16	12	29	23	9	11	13	13	8	10	17
