# Supplementary material for: Using game theory to thwart multistage privacy intrusions when sharing data
Source: Sci Adv. 2021 Dec 10;7(50):eabe9986. doi: 10.1126/sciadv.abe9986 (PMC8664254; doi:10.1126/sciadv.abe9986)
Supplement: Supplementary file 2 — Data S1 [file sciadv.abe9986_data_s1.zip › sciadv.abe9986_data_s1/DemoKAnonymization/exp/2058/data/target_data/i75.csv]

YOB	State	STR1	STR2	STR3	STR4	STR5	STR6	STR7	STR8	STR9	STR10	STR11	STR12
33	23	14	13	12	29	22	9	10	12	13	9	10	18
119	38	16	12	12	27	23	10	13	12	13	10	9	17
102	1	13	10	13	27	24	9	12	12	13	9	12	18
71	3	13	9	13	29	22	9	11	12	13	10	11	19
91	14	14	14	12	28	24	9	10	12	14	9	9	18
89	8	14	14	12	27	23	9	10	13	13	9	10	18
82	0	13	17	12	29	21	10	12	11	14	9	10	20
84	7	12	11	11	29	23	8	12	13	13	9	11	20
69	23	13	18	12	29	20	9	12	14	14	9	11	19
41	0	15	13	11	30	22	9	10	12	13	8	11	19
71	0	14	13	12	29	22	9	10	12	13	9	10	18
111	23	12	12	13	28	22	9	13	11	15	9	11	18
94	0	15	15	12	30	23	9	10	12	13	10	11	18
78	4	13	13	12	28	24	9	10	12	13	9	11	20
92	13	14	14	13	28	23	9	10	12	13	9	11	18
59	4	13	15	12	29	20	9	10	13	13	10	10	18
47	2	15	16	12	29	21	10	10	12	13	12	10	20
103	28	14	12	13	29	24	9	10	13	13	9	11	18
48	4	13	14	11	29	22	9	11	12	14	9	10	17
52	0	12	12	12	29	23	10	10	13	14	10	11	17
86	11	13	10	12	29	25	8	10	13	13	9	11	19
43	5	14	19	13	29	23	10	9	12	13	10	10	18
63	14	13	13	12	28	22	9	9	12	14	8	10	19
76	3	13	14	11	31	21	9	11	14	13	10	9	19
90	29	15	11	12	28	20	10	10	11	15	9	11	20
57	0	14	13	11	30	23	10	10	11	13	10	10	18
103	20	13	12	11	27	22	9	13	13	13	11	12	19
65	2	14	10	12	28	23	10	10	13	14	11	11	19
67	20	13	13	11	27	23	9	13	12	14	9	10	18
77	0	16	13	13	30	22	9	12	11	14	9	9	20
104	47	13	13	11	29	23	10	11	13	15	9	10	19
38	2	13	13	13	27	24	11	10	11	13	11	9	18
54	13	15	13	12	27	23	9	10	12	13	9	9	18
81	28	13	14	12	29	22	10	12	13	13	11	11	18
94	2	13	18	13	29	22	8	13	12	14	9	10	19
100	3	13	13	11	27	22	9	10	13	14	9	9	18
102	12	14	12	12	29	22	10	10	12	14	10	9	18
65	3	14	9	12	30	21	9	10	12	14	10	12	20
58	36	12	13	12	27	23	8	12	12	13	9	12	20
110	6	13	10	11	27	23	9	10	13	13	9	10	19
100	4	13	13	12	28	23	9	10	11	14	9	11	19
89	4	15	10	12	28	21	10	11	13	14	9	11	17
65	16	13	10	13	28	22	10	12	12	14	9	11	17
91	7	13	15	12	29	22	9	12	13	13	10	11	17
98	0	13	17	12	27	22	10	10	14	14	10	10	19
76	5	13	11	11	29	23	9	10	13	13	10	9	19
48	12	13	14	12	28	22	10	10	12	13	9	11	18
102	0	14	12	12	29	22	10	10	12	14	10	9	18
89	9	13	10	13	28	22	9	12	11	13	10	9	17
87	24	15	13	12	28	22	10	11	12	13	10	11	19
92	27	14	13	11	27	20	10	10	11	14	10	9	18
60	4	14	15	13	26	23	11	12	10	13	10	10	20
60	15	15	17	12	27	23	8	12	12	13	9	13	19
117	6	14	19	13	27	22	9	13	12	14	9	10	18
96	0	13	10	14	30	24	9	10	12	13	10	11	19
77	6	15	17	12	31	20	9	13	11	14	12	9	18
49	16	15	12	13	28	24	9	13	12	13	10	11	17
81	2	12	13	12	28	22	9	11	13	13	10	11	19
28	1	14	12	12	30	22	10	13	12	13	8	11	17
63	14	13	12	13	30	24	9	13	11	14	9	11	18
73	8	13	9	13	27	21	9	15	12	15	9	10	17
46	3	16	13	11	27	22	9	10	12	14	9	11	21
73	0	12	13	13	28	21	9	12	12	14	10	11	18
61	0	13	13	12	27	23	9	13	11	13	11	10	17
71	5	12	16	13	29	23	9	14	12	14	9	9	18
71	11	16	11	11	29	23	9	11	13	13	9	10	19
42	29	14	12	13	29	22	9	13	12	14	9	12	18
99	12	15	12	12	28	23	9	12	11	14	11	11	19
50	1	13	13	13	27	21	9	12	12	13	9	12	18
53	3	15	17	12	28	23	10	10	14	13	11	11	18
48	5	14	13	12	29	21	9	15	11	13	10	10	18
38	4	15	17	12	27	22	10	9	12	13	9	9	18
30	13	12	13	12	28	24	10	10	11	13	9	11	17
112	1	14	13	12	27	21	9	12	12	13	9	10	18
61	12	12	13	13	29	23	9	10	11	13	9	9	18
46	0	13	15	12	29	23	10	10	13	14	11	12	19
82	4	14	12	12	28	21	9	12	12	13	9	12	19
101	4	14	13	12	28	23	10	12	12	13	11	10	18
53	2	15	14	11	30	24	10	12	11	14	10	12	18
66	1	13	17	13	29	23	10	10	12	13	10	10	19
95	24	13	14	12	28	21	9	12	12	13	9	9	19
53	1	14	10	13	28	21	10	12	12	13	11	12	20
57	5	13	14	12	28	24	10	10	12	14	10	11	19
99	13	14	10	13	29	25	9	10	12	13	10	10	18
44	11	13	11	11	29	23	9	11	12	14	9	13	19
95	2	12	13	12	28	21	10	12	11	13	8	11	19
73	7	14	13	13	30	22	9	10	13	14	9	11	17
36	40	13	10	12	28	22	10	14	11	13	11	11	19
78	5	13	13	12	27	23	8	10	13	14	9	12	17
50	17	14	16	11	29	24	10	10	11	13	9	12	18
96	17	14	13	13	31	22	9	12	12	14	11	11	20
69	13	15	11	12	28	21	9	13	11	13	9	10	18
107	1	13	14	13	29	24	10	11	12	13	9	11	19
21	3	13	16	12	28	23	9	13	12	13	9	10	19
73	3	14	9	11	28	24	10	12	13	14	10	10	19
101	0	13	20	12	28	25	10	13	12	13	9	9	20
91	20	14	14	11	29	24	9	10	13	14	9	10	19
29	9	13	16	12	28	22	10	12	11	14	10	11	19
106	0	14	11	12	28	23	9	13	12	14	9	11	19
74	1	14	15	12	29	22	9	10	11	14	10	10	18
105	33	13	13	11	29	24	9	10	12	13	10	11	18
53	4	13	9	12	28	22	9	12	11	14	9	12	19
85	2	12	18	12	28	22	8	12	12	13	10	12	18
56	18	13	17	12	27	23	10	12	12	14	9	9	19
49	22	13	13	12	27	21	9	13	12	13	10	11	18
31	24	14	10	13	27	23	9	12	12	14	11	10	17
36	13	14	15	12	31	21	9	10	12	13	9	11	19
102	8	14	15	12	28	22	9	13	12	14	9	11	17
65	2	16	9	11	28	21	10	10	13	13	9	11	19
86	3	13	15	12	28	22	10	9	11	14	9	11	19
54	25	12	15	12	30	23	9	10	13	14	9	10	19
114	5	13	12	12	28	24	9	12	13	13	10	10	18
89	38	14	12	11	28	23	9	10	12	14	9	13	19
73	11	14	11	11	29	24	9	10	12	14	9	9	21
42	19	14	12	12	28	22	9	9	12	14	9	11	17
54	0	15	16	12	29	22	9	9	12	14	11	10	21
73	2	13	12	13	27	23	10	12	12	15	10	12	19
36	13	15	10	12	29	22	10	12	12	14	9	10	19
91	19	13	12	13	29	21	9	13	11	13	9	12	18
76	27	13	10	11	28	22	10	10	14	13	9	10	17
91	3	12	13	12	28	24	9	13	12	13	11	12	19
46	20	13	10	12	27	23	10	10	11	13	10	12	19
74	6	14	13	12	27	22	9	13	11	14	11	12	20
52	0	14	12	11	28	23	9	13	13	13	11	10	18
100	4	15	10	13	27	23	9	13	11	14	11	11	18
60	23	13	10	11	30	23	10	12	12	14	12	11	18
39	7	13	10	12	30	23	9	14	11	14	10	12	19
43	5	14	14	12	28	22	9	12	12	13	10	10	18
43	7	14	13	11	29	22	9	12	12	14	11	10	19
80	14	13	15	11	27	23	9	10	12	13	10	10	19
110	0	15	13	11	26	21	9	14	12	14	10	10	18
98	1	13	15	11	29	24	9	10	11	15	9	11	19
77	5	14	11	12	27	24	9	12	12	13	9	11	19
63	18	14	12	13	28	22	9	10	13	15	9	12	18
26	1	14	16	11	29	23	10	10	11	13	8	12	17
80	3	12	17	11	28	20	9	12	13	15	11	10	18
81	50	12	13	12	29	22	9	11	12	15	9	11	19
64	49	15	17	12	29	24	9	11	12	13	9	12	20
103	19	14	10	13	29	24	9	12	12	14	9	10	16
74	8	15	13	12	28	22	10	11	12	13	10	11	19
34	3	13	10	13	28	22	9	12	12	13	11	13	19
54	24	14	11	12	26	24	10	12	11	15	10	10	17
77	0	13	13	12	27	25	8	12	12	13	9	10	18
110	2	13	14	12	28	23	10	12	11	13	9	10	18
69	2	13	10	12	31	23	9	13	12	13	9	11	18
57	0	12	10	12	28	23	9	13	12	13	9	9	19
87	42	12	12	13	28	21	9	12	13	13	11	11	18
35	12	14	19	13	28	24	9	12	14	13	10	10	17
102	19	13	13	12	29	23	9	10	12	14	10	11	17
114	49	12	15	12	30	23	9	10	12	14	9	10	18
86	9	13	10	12	29	25	8	10	13	13	9	11	19
105	10	13	17	12	29	23	10	12	12	12	10	9	19
70	6	13	11	12	30	24	10	10	12	13	10	10	20
65	1	16	15	12	28	24	12	12	12	14	9	11	20
36	9	13	13	13	28	22	9	10	11	14	11	10	19
34	3	14	16	13	28	24	10	10	13	14	11	11	19
36	8	13	13	12	27	24	9	12	13	14	10	9	19
50	14	15	15	13	28	20	9	10	11	15	11	11	17
69	29	14	11	12	27	25	9	10	12	14	9	11	19
76	1	15	14	12	30	23	10	10	14	13	11	9	21
101	25	14	10	12	28	21	9	12	12	13	10	10	18
101	9	13	13	12	27	24	9	10	13	13	9	11	19
50	8	13	13	12	29	23	9	13	12	14	10	11	18
70	35	14	12	12	28	23	9	12	12	13	10	10	17
73	14	15	12	12	29	24	9	12	12	15	10	11	18
76	4	13	10	11	30	22	9	12	11	14	9	12	19
67	27	13	11	11	28	21	9	10	11	14	11	10	18
100	2	12	14	13	28	24	9	15	11	13	11	10	20
22	10	13	20	13	29	21	9	12	11	13	9	11	20
85	6	13	12	11	28	23	10	10	11	13	9	9	18
60	10	14	9	13	29	23	10	13	13	13	10	11	20
68	22	12	13	12	28	20	9	12	11	13	9	10	17
65	5	15	12	13	29	23	10	10	11	14	8	10	18
115	1	13	13	12	27	23	9	13	11	14	11	11	17
71	10	14	13	11	29	24	9	10	12	14	10	10	19
95	36	14	12	12	27	23	9	12	11	13	11	10	19
92	15	14	12	11	29	22	9	12	12	13	10	9	18
70	9	15	15	12	29	24	9	12	13	13	9	11	18
43	13	12	15	13	31	23	9	13	12	12	9	11	19
115	27	15	10	11	28	23	10	12	12	13	9	11	17
94	13	13	11	12	28	21	9	13	12	13	11	10	19
82	24	14	13	11	29	22	9	10	12	14	10	9	19
47	12	13	16	13	29	23	9	10	12	14	11	10	18
39	10	15	10	12	30	23	10	12	12	14	9	11	18
50	29	13	15	13	29	22	11	14	11	13	10	10	19
98	31	13	16	12	27	21	9	9	12	15	9	11	20
68	0	16	16	11	30	24	9	13	12	13	9	11	20
47	4	13	15	11	27	23	10	10	13	13	9	10	19
86	4	13	12	11	29	21	10	13	12	14	10	11	16
48	0	14	10	11	30	22	10	12	13	13	9	11	18
50	27	15	10	13	29	21	9	13	11	14	9	11	18
53	23	13	12	13	28	22	9	12	12	14	11	11	17
80	1	14	10	12	29	22	9	11	13	13	11	12	18
95	16	14	13	12	28	22	9	12	12	13	9	10	18
40	9	16	10	11	28	20	8	12	13	13	10	10	17
67	1	14	15	12	30	23	9	10	12	14	9	11	17
99	12	13	17	12	29	24	10	10	12	14	9	10	17
104	18	14	12	13	28	22	9	10	13	15	9	12	18
99	26	13	13	13	29	22	9	10	12	14	9	11	18
41	10	15	15	12	29	24	9	12	13	13	9	11	18
69	37	15	11	12	28	23	9	10	11	14	11	9	19
106	28	13	16	13	29	23	9	10	12	14	11	10	18
73	6	13	10	12	27	23	8	12	11	15	9	10	20
77	3	13	12	12	30	25	9	13	13	13	9	11	20
87	9	15	13	12	28	20	10	15	11	13	9	10	19
72	4	12	13	12	28	22	9	11	13	13	10	11	19
112	10	13	13	12	28	23	10	13	12	14	11	11	19
74	22	12	10	12	29	24	8	10	10	13	9	11	18
54	16	14	14	13	29	22	9	11	12	13	12	11	18
105	45	15	13	13	30	24	9	13	11	13	9	11	21
79	12	13	11	12	29	22	10	12	12	14	10	10	18
87	18	14	12	12	26	22	9	10	12	13	10	10	19
108	35	14	16	11	29	23	9	12	12	13	10	10	20
118	2	13	19	12	28	23	10	14	12	14	11	10	20
41	0	13	16	12	28	23	9	12	12	14	9	10	18
80	0	14	12	13	29	22	9	12	13	14	10	11	18
88	0	15	12	12	28	23	9	12	12	14	10	10	20
78	7	13	10	12	31	24	9	11	12	13	10	9	18
56	44	12	13	12	27	22	9	14	12	13	9	11	17
98	5	15	15	11	29	22	10	12	12	13	8	10	18
103	29	16	12	11	28	20	10	12	14	14	8	10	17
52	20	12	15	12	28	24	9	10	12	13	11	9	19
64	7	15	13	12	30	21	11	13	12	14	10	11	19
43	5	12	11	13	27	22	10	12	12	13	9	10	19
40	21	15	17	12	31	20	9	13	11	14	12	9	18
101	2	13	9	12	29	24	9	12	14	14	9	9	17
104	12	15	11	12	29	22	10	13	11	13	10	10	18
45	24	16	10	12	27	22	9	13	12	14	10	10	20
27	28	14	15	12	29	22	9	12	13	13	11	9	19
36	28	13	14	11	31	21	9	11	14	13	10	9	19
94	1	12	11	12	29	23	9	11	14	14	9	10	19
81	23	13	10	13	29	22	9	13	12	13	10	10	17
105	6	13	12	12	28	22	9	12	11	13	10	11	19
93	2	12	15	12	29	22	8	10	13	13	10	12	17
90	20	14	13	11	28	22	11	12	11	13	9	10	17
44	28	14	13	12	27	22	9	13	12	14	11	10	19
45	2	12	10	13	29	21	9	10	12	14	9	9	17
62	0	14	12	11	28	24	10	13	12	14	10	11	19
110	9	14	20	12	27	23	11	10	12	14	10	8	18
35	6	14	13	12	29	22	9	15	11	13	10	10	18
44	16	14	15	13	28	23	9	10	13	15	9	9	19
115	30	15	16	13	28	24	10	13	11	14	11	11	18
110	2	13	12	12	27	23	9	11	12	13	9	9	18
66	3	13	14	12	29	22	10	13	11	15	9	13	18
94	4	13	13	13	28	21	9	10	12	13	10	11	19
96	22	12	16	12	29	22	9	10	12	14	10	12	20
114	4	15	13	11	29	21	9	10	12	13	11	11	18
100	23	15	17	12	28	22	9	12	12	14	9	9	17
45	16	14	12	13	28	23	9	12	12	15	10	11	17
43	17	14	12	11	29	20	11	10	12	14	10	11	19
40	1	13	12	12	30	23	9	11	11	14	9	11	19
70	14	15	17	13	28	24	9	12	12	13	11	9	18
100	0	13	14	11	28	21	10	10	13	14	9	9	20
51	39	13	16	11	29	24	10	10	12	13	11	11	20
91	15	13	16	12	27	21	9	9	12	15	9	11	20
93	5	13	13	11	28	23	9	13	12	13	9	9	18
52	12	14	14	12	29	22	10	13	11	13	11	12	20
38	39	15	11	12	28	23	9	10	11	14	11	9	19
40	2	12	13	12	27	22	9	12	11	13	11	9	18
58	14	13	10	12	28	23	9	10	13	15	9	11	19
96	5	14	12	12	27	24	9	10	10	13	9	10	18
92	0	15	12	12	28	23	9	11	11	13	8	11	19
42	11	14	13	13	27	24	9	12	12	14	8	10	18
54	13	14	17	12	28	24	9	10	10	14	9	11	19
108	7	14	16	12	29	22	10	10	13	14	10	10	19
90	0	12	16	12	28	20	9	13	12	14	12	10	18
69	45	12	14	12	30	24	10	10	11	13	8	11	18
89	5	13	12	11	29	23	9	9	14	14	9	11	18
43	9	14	15	11	30	23	9	12	11	13	9	12	19
63	17	16	17	14	29	23	10	13	12	13	11	11	16
72	17	15	16	11	30	22	9	10	11	13	11	10	17
54	16	14	10	13	27	24	9	10	13	13	10	12	17
72	3	13	12	11	29	21	10	10	11	13	9	11	18
63	1	15	15	13	28	23	9	12	12	13	9	11	18
75	1	13	11	12	29	23	9	10	11	15	9	9	19
63	4	14	13	11	28	25	10	10	12	13	10	10	20
76	3	13	12	12	26	21	10	10	11	14	11	11	18
95	28	14	11	12	28	23	10	12	12	13	9	10	17
85	1	13	14	11	30	24	10	13	12	13	9	10	19
76	18	13	11	13	29	23	9	10	12	13	10	9	19
77	16	13	16	11	28	22	9	14	11	13	9	12	19
34	11	16	12	12	28	24	9	10	12	13	8	10	19
70	8	15	13	12	30	22	9	10	12	13	10	10	18
29	2	13	10	12	29	24	9	12	11	13	9	10	19
73	8	13	12	11	28	23	9	12	10	14	11	11	17
104	16	14	17	12	27	21	10	10	12	13	10	11	19
107	0	14	10	12	27	22	10	10	11	13	9	11	19
77	14	15	18	12	28	23	9	10	11	13	9	9	18
59	10	13	13	11	29	24	9	13	12	13	9	12	20
98	12	16	12	12	28	21	9	13	12	13	9	10	18
95	0	13	17	12	29	22	9	10	12	15	9	11	20
67	0	14	13	13	31	22	9	12	12	14	11	11	20
50	3	14	19	11	29	25	9	13	12	13	9	10	18
36	31	13	12	12	28	23	9	9	11	13	9	9	17
71	2	13	14	11	29	24	9	12	11	14	9	10	20
80	5	16	13	11	30	23	9	11	12	14	9	12	18
99	0	14	15	12	28	23	9	10	13	13	11	11	18
79	26	14	19	12	29	23	10	13	13	14	10	10	18
83	8	15	10	14	28	23	9	12	12	13	9	11	18
93	31	13	13	13	28	23	9	10	12	13	9	10	19
28	2	12	12	13	28	21	9	12	13	13	11	11	18
97	0	15	12	12	27	20	10	10	12	13	11	11	17
77	7	14	10	11	29	23	11	12	13	14	9	11	18
74	28	13	11	12	27	24	9	10	12	13	10	12	19
100	0	13	18	12	29	24	9	10	12	14	10	10	19
43	39	13	10	13	29	24	10	10	13	13	10	11	17
63	1	13	16	12	28	22	9	10	14	13	9	12	19
55	2	13	14	12	28	22	9	12	11	13	10	11	18
91	20	14	12	12	28	23	9	12	11	14	9	11	19
66	9	13	17	12	27	20	9	12	12	15	10	10	18
105	1	15	16	12	31	23	9	13	12	14	9	10	19
93	1	14	13	13	28	23	9	10	12	13	9	9	20
102	1	13	14	12	28	22	10	11	13	14	10	11	19
55	3	13	15	12	28	22	11	12	12	13	9	13	20
59	25	13	15	13	29	24	9	13	11	13	10	11	19
97	10	13	12	12	30	23	9	10	12	12	10	10	17
95	17	13	10	12	27	22	9	10	11	13	9	11	17
71	21	14	16	13	27	23	10	12	14	13	9	10	19
60	23	13	14	12	30	24	10	12	11	14	9	11	20
69	12	16	10	12	28	22	9	13	12	15	9	12	18
66	3	13	16	11	27	24	9	10	12	13	10	10	19
105	29	14	13	12	30	22	10	11	12	13	10	10	20
71	7	14	17	12	28	22	10	13	13	14	10	9	20
28	6	14	12	13	28	23	9	12	12	15	10	11	17
66	0	12	13	12	27	23	8	12	12	13	9	12	20
74	2	13	15	11	27	22	10	13	13	13	8	12	18
68	0	13	11	12	29	24	10	13	12	15	9	11	17
56	0	13	20	12	30	22	10	12	12	15	9	12	19
35	22	15	10	12	30	24	9	12	12	14	10	9	17
68	32	15	10	12	30	24	10	13	12	14	9	10	18
42	0	16	11	12	28	23	8	10	12	13	11	13	18
83	9	13	20	12	30	24	10	12	12	14	9	12	19
52	2	15	10	13	27	25	10	10	11	13	9	10	18
98	7	14	13	12	27	22	10	10	13	13	11	11	18
72	30	13	10	13	30	23	9	10	12	14	9	12	18
114	4	14	14	11	30	22	9	13	13	13	9	10	18
56	23	14	12	11	29	22	9	11	12	13	9	11	18
100	0	13	15	13	29	23	10	10	12	15	10	11	18
80	40	14	16	12	31	23	8	12	12	13	11	8	17
47	10	14	13	11	27	21	8	12	11	15	10	11	18
83	16	14	11	12	28	23	9	10	11	13	9	10	19
94	13	15	13	12	28	22	10	11	12	13	9	11	18
74	0	15	10	12	30	24	9	12	12	14	10	10	19
94	2	14	12	12	27	24	9	12	13	15	11	10	17
42	0	13	10	13	29	22	9	13	13	13	10	10	17
76	16	14	13	11	29	22	9	13	12	15	10	11	19
45	2	12	13	13	28	21	9	12	12	14	10	11	18
46	3	13	13	12	28	23	10	11	11	13	10	11	18
50	3	15	10	13	29	22	9	12	12	13	10	11	20
80	2	13	15	13	31	20	9	10	11	14	9	10	19
53	21	13	11	11	28	22	10	14	11	13	9	10	18
68	2	14	17	12	27	24	10	10	12	13	10	11	20
98	11	15	13	12	29	24	9	10	13	14	9	10	17
32	43	13	10	13	31	23	8	10	11	13	10	10	18
93	46	14	9	13	27	20	10	9	13	15	9	10	18
59	2	14	13	12	27	21	9	14	12	13	8	11	19
101	32	15	14	13	28	22	9	11	11	13	8	11	19
54	1	14	10	11	27	24	9	10	10	14	9	11	18
61	10	14	18	11	29	23	10	10	12	13	9	12	19
37	0	13	10	12	29	22	9	12	13	15	10	12	18
75	19	14	13	12	28	21	8	12	12	14	8	11	17
84	16	12	12	13	30	22	9	10	12	13	9	10	18
84	0	14	15	12	29	23	9	10	11	13	12	12	19
101	1	16	11	12	28	21	9	10	12	14	9	11	18
44	32	13	20	13	29	21	9	12	11	13	9	11	20
104	0	13	9	13	28	24	9	10	11	13	11	11	19
77	5	13	13	11	28	22	9	13	11	13	10	12	18
44	2	15	13	11	28	21	9	12	13	13	12	9	20
82	3	14	12	11	29	23	10	10	12	13	9	10	18
81	18	12	12	12	27	22	9	15	13	14	9	10	17
94	39	12	12	14	27	22	9	11	13	14	11	10	19
76	9	15	10	13	29	21	9	10	11	14	9	11	18
77	8	13	14	12	28	23	10	12	11	13	9	10	18
65	14	12	13	12	27	22	9	10	11	14	10	9	19
39	9	14	17	13	28	25	9	10	11	13	9	11	18
36	10	13	17	12	28	23	9	13	12	13	10	11	19
68	6	15	13	12	28	22	9	13	11	13	9	9	16
81	14	14	12	12	27	23	8	12	11	13	11	10	19
67	0	14	10	12	30	23	9	12	11	15	9	10	17
85	25	12	12	11	28	21	9	10	13	13	9	10	18
78	17	13	13	13	28	22	9	10	12	15	9	9	18
44	28	14	15	12	31	21	9	10	12	13	9	11	19
101	25	14	10	11	27	24	9	12	12	13	9	11	19
100	11	15	11	11	28	22	9	11	11	14	11	11	18
36	0	13	16	12	28	23	9	10	12	13	10	11	17
93	5	13	15	12	29	23	10	10	13	14	11	12	19
80	0	15	13	12	30	22	9	11	11	14	10	10	18
99	19	14	10	12	29	24	9	12	13	13	8	10	18
100	2	14	12	11	27	22	9	13	11	13	9	9	18
78	14	12	12	12	30	22	9	12	13	14	9	11	19
43	18	13	17	11	28	23	9	14	11	13	9	10	18
79	0	13	14	11	30	23	8	11	12	13	9	12	19
75	0	12	10	11	29	22	9	10	12	13	11	10	20
48	9	15	15	12	26	22	9	10	12	13	11	11	19
77	9	12	13	12	28	22	9	10	13	13	9	11	18
87	2	14	11	12	28	23	9	13	12	14	9	11	19
43	50	16	17	14	29	23	10	13	12	13	11	11	16
41	22	14	16	12	28	25	9	10	12	12	9	11	20
63	7	13	11	11	26	23	9	13	12	14	9	10	19
80	0	11	13	12	28	21	9	10	13	15	10	13	18
93	26	13	12	12	29	22	9	12	12	13	9	11	19
94	10	14	13	12	28	24	9	10	11	14	8	11	20
65	19	13	11	12	27	20	10	10	12	14	10	12	18
102	12	14	12	11	28	21	10	11	11	13	9	10	17
96	1	13	13	12	27	23	9	10	12	14	8	11	18
96	3	13	13	12	29	23	10	10	12	13	9	11	18
30	0	14	13	12	31	23	9	10	11	13	10	10	19
44	1	16	14	13	30	24	9	12	12	14	11	11	18
106	16	13	12	11	31	23	9	10	12	15	8	12	18
80	33	15	15	12	30	22	9	12	11	13	10	10	18
36	19	13	14	14	28	24	10	13	12	14	9	12	17
48	33	14	16	11	27	21	9	12	12	13	9	11	19
102	19	15	16	12	29	22	9	9	12	14	11	10	21
81	0	14	17	14	31	23	10	13	12	13	10	10	17
70	2	14	12	12	28	23	10	10	12	14	9	10	21
98	13	14	17	12	27	21	10	10	12	13	10	11	19
116	34	14	11	12	27	23	10	12	12	13	9	10	17
41	6	14	12	12	29	23	10	10	12	14	11	10	17
100	46	15	11	11	30	23	9	13	12	13	8	11	19
89	12	13	15	11	29	20	9	10	12	13	11	12	19
103	23	16	12	12	27	23	10	13	12	13	10	9	17
46	0	13	11	13	28	23	8	10	12	13	9	9	21
80	8	14	13	12	28	22	9	12	12	15	11	10	17
45	4	12	10	12	29	23	9	10	12	13	9	10	18
69	2	14	16	11	29	21	9	15	11	14	10	8	18
116	31	12	14	13	31	22	9	10	12	14	10	10	19
100	11	14	13	11	29	22	11	12	12	14	11	11	20
95	5	14	16	12	29	21	10	10	14	14	9	9	18
49	7	12	11	11	27	23	10	13	12	14	10	12	18
47	11	13	13	13	29	24	9	10	13	14	11	11	18
57	11	14	16	13	26	23	10	10	12	13	10	10	20
77	2	13	12	11	29	23	9	9	14	14	9	11	18
72	1	15	17	12	30	22	9	10	12	14	11	11	20
46	6	13	12	11	30	22	9	12	12	14	9	11	19
102	6	14	14	11	27	24	9	10	12	15	11	9	18
108	6	14	15	11	28	22	9	13	12	13	11	11	19
72	7	14	9	12	29	22	9	10	11	14	9	11	19
55	2	15	16	11	28	23	8	10	11	14	11	11	18
78	15	13	10	11	27	24	8	12	12	15	11	12	16
72	5	13	10	11	29	23	8	10	11	13	9	11	17
24	0	15	13	11	28	23	8	11	11	12	9	10	17
59	0	12	12	11	26	23	10	10	11	13	9	9	19
34	0	14	16	14	29	22	9	11	12	13	10	11	18
70	1	14	15	12	29	22	10	10	12	13	9	12	18
88	5	12	14	13	31	22	9	10	12	13	9	11	17
45	18	15	13	12	28	22	9	12	12	14	10	10	17
83	10	15	12	13	28	23	9	12	12	13	9	11	18
81	0	14	13	12	29	24	10	12	12	13	10	13	19
94	8	12	10	11	28	23	10	11	13	13	10	11	19
102	35	13	19	12	28	23	9	12	12	15	9	10	20
74	0	13	10	11	28	23	9	13	11	14	9	10	18
43	22	15	10	12	30	22	10	10	12	13	9	11	17
102	16	12	13	13	31	21	10	10	11	13	9	10	18
49	31	15	13	12	30	22	9	13	12	14	10	11	17
102	16	14	13	12	27	22	10	12	12	13	9	10	18
97	6	14	15	13	29	24	10	11	12	13	9	10	18
58	40	13	13	11	28	23	9	12	12	13	9	11	18
33	29	13	17	11	28	23	9	14	11	13	9	10	18
89	0	14	13	13	27	22	10	10	11	15	9	11	18
71	18	15	19	12	26	24	9	12	12	14	10	10	20
81	6	14	15	12	27	22	9	13	13	15	9	11	18
101	17	12	9	11	27	22	9	10	13	13	11	11	18
90	29	14	11	12	27	25	9	10	12	14	9	11	19
93	5	12	17	11	26	23	9	13	12	14	10	10	18
34	3	13	13	12	29	23	10	10	12	13	9	11	18
105	4	13	18	11	30	23	8	12	14	14	9	11	18
96	6	13	10	13	28	23	9	12	11	14	12	12	19
46	7	15	13	12	26	22	10	10	12	13	9	11	19
82	41	15	12	12	27	21	9	10	13	13	9	11	18
105	0	16	13	12	28	23	9	12	12	13	9	11	19
74	5	15	11	12	29	22	9	12	11	13	11	11	18
25	0	14	10	12	29	22	10	11	12	14	10	10	20
63	25	13	9	11	29	23	10	10	12	13	9	11	20
43	1	13	12	13	27	22	9	10	13	13	10	12	17
94	6	13	12	12	28	22	9	12	11	13	10	11	19
38	8	14	13	12	29	21	9	15	11	13	10	10	18
53	16	16	12	11	29	22	10	14	12	14	11	11	19
46	24	15	13	12	29	24	9	11	11	14	9	10	19
98	42	14	14	12	29	22	9	13	12	14	9	11	19
44	21	12	12	13	28	22	9	10	12	14	10	9	17
43	14	14	11	13	28	23	8	10	12	13	9	10	18
70	8	14	13	11	29	22	11	12	12	14	11	11	20
68	2	13	12	12	28	23	10	10	12	13	9	11	18
74	3	12	13	12	27	23	9	10	12	13	10	11	18
44	8	13	15	12	29	23	9	10	11	14	10	10	18
102	28	13	10	11	29	22	9	10	13	14	9	10	19
76	29	14	11	13	31	21	10	10	12	14	9	12	18
97	1	13	12	13	27	21	10	12	12	13	9	9	17
98	12	13	11	12	30	24	10	10	12	13	10	10	20
74	10	13	14	11	30	22	9	13	11	13	9	13	17
37	7	13	11	12	29	23	10	12	12	14	11	10	19
63	25	12	18	12	31	22	9	12	12	13	10	9	19
78	34	14	16	12	28	25	9	10	11	13	9	10	16
94	11	15	17	12	28	22	9	10	12	14	12	10	17
96	44	14	10	13	28	21	10	12	12	13	11	11	20
97	25	15	12	11	29	23	9	12	13	13	10	11	18
53	1	13	10	11	26	22	10	14	12	13	10	12	19
114	8	13	10	13	28	22	9	12	12	13	11	13	19
104	8	16	14	11	26	23	10	12	11	13	8	10	18
65	23	12	13	12	27	23	9	12	11	14	11	11	18
101	4	14	13	11	29	24	8	10	12	15	11	10	17
58	1	13	14	11	27	21	9	10	12	14	10	11	18
39	8	15	11	12	28	24	9	11	12	13	9	11	18
52	31	15	11	11	29	23	10	13	12	13	11	12	19
96	15	14	12	12	28	23	10	13	11	13	10	12	18
49	15	12	16	12	29	24	8	11	13	15	9	12	19
97	2	13	9	13	26	22	9	13	13	13	9	11	19
81	14	13	17	11	28	22	10	10	11	14	10	11	18
39	12	13	13	12	27	24	9	11	13	13	9	11	19
64	22	14	12	12	30	24	9	12	11	13	10	11	18
41	9	14	13	13	27	22	9	12	12	13	11	12	18
42	13	13	12	12	30	25	9	13	13	13	9	11	20
64	4	15	10	11	28	23	9	10	11	14	10	11	19
104	2	12	15	12	30	23	9	10	12	14	9	10	18
79	6	13	16	12	28	22	10	12	11	14	10	11	19
108	11	13	10	12	28	23	9	10	12	15	9	11	19
95	5	14	9	12	30	23	9	13	14	14	10	10	19
39	8	14	10	12	28	23	10	13	11	13	9	11	19
51	21	12	18	12	28	24	9	12	12	13	9	10	17
57	34	13	13	11	27	22	9	10	13	14	9	9	18
92	2	16	13	12	27	24	9	10	12	13	9	11	18
42	31	13	13	13	28	22	10	10	11	14	11	9	19
93	0	13	15	12	29	22	10	12	12	14	9	10	20
64	14	15	13	12	27	23	9	13	12	15	9	12	17
105	2	14	12	12	28	22	9	12	11	14	10	11	20
84	2	14	12	12	30	23	9	10	12	13	10	11	17
63	1	14	10	13	28	24	9	10	12	13	9	10	18
64	46	15	10	12	29	23	10	13	11	13	9	10	17
88	3	13	13	11	28	20	9	12	11	13	11	11	19
36	0	13	13	11	29	23	9	12	11	15	11	10	19
23	14	14	12	12	28	21	9	12	10	15	9	10	17
46	1	13	13	13	28	23	9	10	12	13	9	10	19
55	24	14	10	12	28	24	9	12	11	13	9	11	20
116	20	13	13	12	28	22	9	12	12	13	10	10	19
32	17	15	14	13	29	22	10	11	12	15	9	9	18
68	25	12	16	12	26	22	10	12	11	14	9	11	18
100	34	16	13	12	28	24	9	10	12	13	11	12	20
86	2	13	12	12	28	23	10	10	12	14	9	11	18
95	3	14	16	12	31	23	9	14	12	14	8	10	18
63	9	14	13	11	27	22	9	12	12	13	8	11	19
91	13	14	11	12	27	22	10	13	12	13	11	11	17
63	1	13	14	11	29	23	10	10	12	13	11	10	19
39	20	15	10	14	28	23	9	12	12	13	9	11	18
103	6	12	19	12	31	24	9	10	11	13	10	10	18
90	14	13	17	12	31	24	9	13	13	13	9	10	18
92	20	14	15	12	30	23	9	10	12	14	9	11	17
54	9	13	13	13	28	23	9	12	12	15	10	10	19
102	45	16	13	12	27	22	10	12	13	14	8	9	17
80	3	15	13	13	28	21	9	10	12	14	9	10	20
24	19	16	10	12	28	23	9	13	13	14	10	10	19
64	15	13	9	13	29	22	9	11	12	13	10	11	19
55	3	13	9	12	27	23	9	13	11	13	10	10	19
92	3	16	14	11	28	21	10	10	12	14	12	12	17
66	1	13	13	12	28	22	10	10	13	14	9	11	18
50	4	12	11	11	27	23	9	12	11	13	9	11	18
83	0	14	10	13	29	22	10	11	12	12	9	10	18
62	21	13	12	13	26	20	9	12	13	13	9	11	19
118	0	13	12	12	27	23	9	10	12	13	9	11	18
43	5	14	13	11	28	22	9	12	12	15	8	11	19
67	7	12	10	14	28	24	9	12	11	14	11	11	19
78	5	13	15	11	27	23	9	11	12	13	9	11	19
105	8	15	13	12	28	25	9	10	13	14	10	11	18
46	7	13	12	12	28	21	9	12	12	14	9	10	18
41	0	12	11	11	28	23	10	10	14	14	10	11	19
96	10	14	12	12	28	22	9	12	12	12	9	13	18
73	0	13	14	13	29	22	11	11	13	14	9	12	20
110	6	14	11	12	27	22	9	12	12	13	9	10	19
78	0	13	13	12	28	23	9	10	13	15	9	11	20
78	31	12	19	12	31	24	9	10	11	13	10	10	18
103	0	15	14	14	29	23	9	10	12	15	10	10	18
66	34	14	18	12	29	24	10	13	12	15	10	11	19
61	1	13	10	14	30	24	9	10	12	13	10	11	19
74	21	15	16	12	28	23	10	11	11	15	11	11	19
80	0	14	11	11	28	24	9	15	12	13	9	11	17
93	0	13	17	12	29	21	10	12	11	14	9	10	20
31	0	14	13	12	31	23	9	10	11	13	10	10	19
104	21	13	10	12	28	22	10	10	12	14	9	10	18
108	21	13	10	11	28	23	9	10	13	13	9	10	17
45	3	16	11	11	27	23	9	10	12	14	9	10	18
51	5	16	13	11	28	22	9	12	12	14	11	11	18
90	23	13	12	12	30	23	9	10	12	12	10	10	17
61	12	12	14	13	28	20	10	13	11	14	9	11	18
56	16	14	15	12	27	22	9	13	13	15	9	11	18
113	2	13	12	12	29	24	8	13	11	13	10	9	18
36	2	15	11	13	29	22	10	10	10	13	9	10	18
61	18	12	17	12	27	20	9	10	12	14	9	10	19
57	19	14	17	12	30	24	10	10	12	14	9	9	17
68	2	15	13	13	30	21	10	10	12	14	9	9	19
45	33	15	17	12	30	22	10	10	11	15	10	12	17
50	30	15	10	13	29	21	9	13	11	14	9	11	18
40	1	14	15	11	30	24	9	10	12	14	9	11	17
65	28	13	12	12	29	23	9	14	12	15	10	10	19
38	7	16	17	13	30	22	10	10	13	13	11	11	18
103	15	14	12	12	27	21	10	12	11	13	10	11	19
41	3	14	13	13	28	23	9	10	12	13	10	9	18
66	0	14	13	12	28	22	9	12	12	13	9	10	18
113	4	15	9	13	29	24	9	12	13	15	10	11	18
69	0	13	11	14	29	24	9	12	12	15	9	11	19
107	35	15	16	11	30	22	9	10	12	14	9	12	20
41	2	15	12	11	28	20	10	10	12	15	9	11	18
101	22	12	10	11	28	21	10	12	11	14	9	11	18
72	7	12	19	13	29	23	10	10	11	13	8	11	18
115	2	13	17	12	27	25	11	13	11	14	10	11	19
40	7	14	18	12	28	24	10	12	11	14	9	11	18
36	34	15	12	12	30	23	9	13	11	14	9	9	20
62	38	15	12	11	27	21	9	12	12	13	9	11	18
23	0	15	17	14	28	23	9	10	11	13	10	11	17
96	14	12	17	13	29	24	9	12	12	13	11	11	18
53	8	14	11	11	29	23	10	13	12	13	9	11	17
85	7	14	13	13	30	23	10	13	12	13	12	12	19
80	0	13	13	12	28	23	9	12	11	13	9	11	17
41	8	13	12	12	28	22	9	12	12	13	8	9	19
52	15	14	19	11	28	22	10	13	12	13	9	12	18
46	0	13	17	13	29	24	9	10	11	13	10	10	18
63	41	13	10	13	28	21	9	10	12	13	10	12	18
110	9	14	10	12	27	22	9	13	11	13	11	11	19
68	40	15	12	11	29	24	9	10	11	13	10	11	19
120	4	14	12	11	27	22	9	13	11	13	9	9	18
48	43	14	14	11	30	22	10	10	12	13	8	10	20
97	0	15	16	12	29	24	9	10	12	13	9	10	18
50	22	13	14	11	28	22	10	12	12	13	9	11	19
80	0	13	10	12	28	22	10	10	11	13	9	11	18
38	0	13	16	11	29	24	9	12	12	13	10	11	19
68	27	13	16	13	27	22	9	10	14	14	9	9	18
62	2	12	11	11	30	23	9	10	13	13	9	8	17
39	3	14	13	11	29	20	9	12	14	13	9	10	19
61	20	14	13	13	29	23	8	13	12	13	10	12	20
39	9	13	18	13	26	22	9	10	12	14	9	11	19
91	0	15	15	11	27	23	10	10	12	14	9	10	21
96	1	14	12	11	28	24	11	10	11	15	8	10	18
86	43	13	13	13	28	25	9	13	11	14	11	12	19
36	2	13	10	13	27	21	9	10	11	15	8	11	20
76	3	15	17	12	29	23	9	10	12	14	9	10	17
51	28	13	11	12	29	23	10	11	14	14	9	10	18
56	1	14	13	11	28	24	9	10	12	14	9	10	18
52	1	14	13	13	28	23	9	10	12	13	9	9	20
90	44	12	13	12	28	24	10	10	11	13	9	11	17
98	20	15	11	13	29	22	9	10	11	14	9	11	17
66	40	12	13	13	28	21	9	12	12	14	10	11	18
37	12	15	9	13	28	23	9	9	12	14	11	10	18
89	1	13	17	12	27	23	10	13	11	13	9	11	16
74	0	13	16	11	30	22	9	10	13	14	10	9	18
84	0	15	13	12	30	21	11	13	12	14	10	11	19
115	7	16	17	14	29	23	10	13	12	13	11	11	16
95	7	16	13	12	27	22	10	12	13	14	8	9	17
67	40	13	11	12	29	23	10	12	12	14	11	10	19
76	20	13	15	11	30	23	9	12	12	13	11	12	19
75	11	12	14	13	28	20	10	13	11	14	9	11	18
92	3	16	16	12	30	23	9	12	12	14	9	10	18
90	3	13	15	12	29	24	9	10	12	13	8	11	18
70	42	14	10	11	28	21	10	13	12	13	9	11	19
23	33	15	14	12	30	25	9	10	12	15	9	13	19
104	5	15	16	12	26	23	10	12	11	13	10	11	18
65	2	13	14	12	27	23	9	13	12	13	9	12	20
31	1	13	10	11	28	21	10	13	13	14	8	13	18
52	1	14	14	12	27	23	9	11	13	14	8	10	19
100	31	14	15	12	29	22	9	10	11	14	10	10	18
78	25	13	10	12	28	23	10	10	12	13	9	9	18
106	21	13	9	11	28	23	9	11	11	13	10	11	17
66	13	13	13	13	29	23	9	12	13	13	9	10	19
70	23	12	13	11	29	21	9	10	12	13	10	11	16
31	2	15	17	13	29	23	9	13	11	15	9	10	19
81	25	14	11	13	30	23	9	10	11	13	10	12	18
54	14	13	14	12	29	22	10	13	11	15	9	13	18
91	5	13	13	13	29	20	9	10	12	14	10	10	20
73	3	13	19	12	29	23	9	10	12	13	9	12	19
103	2	13	13	12	29	23	9	10	12	13	10	11	18
39	8	13	13	11	29	22	9	12	11	13	9	11	16
98	41	14	9	13	29	23	10	13	13	13	10	11	20
73	4	13	17	12	28	21	9	10	11	14	9	9	17
47	18	13	12	11	30	22	10	10	12	14	11	11	19
94	26	14	12	12	28	23	9	12	12	15	11	9	19
75	8	14	10	12	29	23	10	10	12	13	10	11	19
104	5	16	10	11	28	23	9	11	10	13	9	11	19
33	11	14	11	11	28	22	10	10	12	13	10	11	18
94	0	12	14	12	31	21	10	12	12	14	9	12	19
110	1	14	10	12	28	22	9	10	12	13	10	12	19
51	48	13	18	11	29	22	9	11	11	13	10	11	17
100	4	15	13	13	29	22	10	10	12	14	9	11	17
111	27	14	15	11	27	24	9	12	11	13	9	11	20
110	2	15	11	11	28	24	11	10	12	14	9	11	19
49	26	13	13	11	27	23	10	13	14	14	9	10	18
36	1	16	12	12	29	20	8	12	12	13	9	12	19
44	10	13	9	13	29	23	10	13	11	15	10	10	19
72	28	15	9	13	28	23	9	9	12	14	11	10	18
89	11	12	12	11	28	22	9	10	12	13	9	10	20
53	14	15	10	11	30	23	10	13	12	13	10	11	19
55	1	14	9	11	28	24	10	12	13	14	10	10	19
64	29	13	11	12	28	21	9	13	12	13	11	10	19
20	3	12	15	12	30	23	9	10	12	14	9	10	18
98	1	13	15	11	29	23	10	13	11	14	8	12	18
52	41	14	13	12	29	22	9	10	12	13	9	10	18
105	22	14	14	12	28	22	9	12	11	13	10	10	20
96	7	15	11	12	28	21	9	13	12	15	8	9	19
87	8	13	17	13	27	23	9	13	12	13	10	12	18
79	22	13	12	11	30	23	10	10	13	14	9	9	19
67	18	15	15	11	28	21	9	10	12	14	10	10	19
50	31	13	13	12	27	23	8	10	13	14	9	12	17
82	18	15	15	12	30	21	10	10	11	14	10	13	18
90	10	13	11	12	27	22	9	13	11	13	12	11	18
59	4	16	15	11	29	20	10	10	12	13	11	10	18
101	0	16	14	11	29	22	9	10	13	13	10	10	19
102	8	15	16	12	29	23	11	12	14	14	10	12	18
77	17	14	20	11	29	23	9	12	12	13	10	10	18
62	19	13	9	12	30	23	10	10	12	14	11	10	18
75	21	14	10	12	27	20	8	15	11	14	10	11	18
41	10	14	18	11	29	23	10	10	12	13	9	12	19
74	9	14	10	12	27	22	9	13	11	13	11	11	19
32	31	12	11	13	27	24	10	12	12	13	10	11	19
63	18	14	10	12	29	21	9	13	11	15	9	9	19
48	0	12	12	12	28	20	9	10	11	13	9	9	18
83	3	13	15	11	29	22	9	14	12	14	8	13	18
31	0	14	15	13	28	22	9	12	12	14	9	11	17
67	10	13	13	13	28	23	10	12	12	13	10	12	20
102	23	14	10	12	28	22	9	10	13	13	12	11	18
112	1	13	12	11	31	24	9	10	12	13	9	11	17
74	3	15	13	12	27	22	10	14	12	13	10	10	20
106	14	14	12	13	26	24	10	10	12	15	9	10	17
106	48	14	16	12	28	23	10	12	11	13	9	12	19
69	7	14	17	12	29	24	9	14	12	13	11	11	19
90	5	14	14	11	28	23	10	11	12	14	9	9	19
83	34	14	13	13	28	24	10	10	13	14	9	10	18
40	0	14	14	12	28	23	9	11	13	14	8	10	19
75	16	13	11	11	27	20	9	11	11	14	10	11	19
68	0	14	19	11	29	25	9	13	12	13	9	10	18
106	1	14	13	12	27	20	9	10	12	14	11	11	19
83	7	15	19	11	28	24	10	10	13	13	9	10	18
62	15	11	13	11	28	22	10	12	12	14	9	11	18
77	7	14	13	12	28	23	10	12	12	14	10	11	20
100	6	13	17	12	28	22	9	10	12	13	11	9	18
50	0	13	13	13	29	24	9	10	13	14	11	11	18
44	0	14	11	11	27	24	9	10	10	14	9	11	18
75	17	14	16	12	30	20	10	10	12	13	8	10	17
93	5	14	11	12	28	23	9	12	11	14	8	9	19
47	5	12	15	12	28	24	9	10	12	13	11	9	19
110	0	13	10	12	29	22	9	12	13	15	10	12	18
53	2	14	12	13	27	22	10	10	14	14	10	10	20
75	0	12	12	12	29	22	10	12	12	14	9	11	18
48	16	14	14	12	29	24	9	11	11	14	11	13	18
84	2	14	17	12	27	22	9	9	13	14	8	11	19
45	9	15	13	12	30	22	9	10	12	13	10	10	18
65	14	13	10	12	29	24	9	12	11	13	9	10	19
76	6	12	19	12	31	24	9	10	11	13	10	10	18
50	1	14	11	14	29	22	9	11	11	14	9	11	17
91	16	12	12	11	26	23	10	10	11	13	9	9	19
100	25	12	10	12	30	23	9	10	12	13	11	10	19
29	0	14	14	13	28	23	10	12	12	13	10	10	19
46	20	14	16	14	29	22	9	11	12	13	10	11	18
48	13	13	15	11	29	20	9	10	12	13	11	12	19
99	8	12	13	13	28	22	9	12	11	13	9	11	16
69	20	14	13	11	29	24	8	10	13	15	10	10	18
104	38	16	13	12	28	22	10	12	12	14	9	12	18
91	11	14	19	12	28	22	9	9	12	14	11	13	17
65	2	16	14	13	29	23	9	10	13	15	9	9	18
109	48	13	14	12	30	25	10	12	12	13	10	10	18
114	2	13	14	12	30	23	8	10	11	13	10	9	19
90	14	13	10	11	27	24	8	12	12	15	11	12	16
37	28	14	13	12	27	22	10	10	13	13	11	11	18
64	4	14	12	11	29	20	11	10	12	14	10	11	19
97	29	13	15	12	29	23	9	10	11	14	10	10	18
91	2	13	20	12	30	24	10	12	12	14	9	12	19
80	19	14	11	12	30	23	10	10	13	14	9	9	19
75	8	13	13	12	29	22	8	10	10	13	11	11	17
56	20	15	11	12	30	22	9	12	11	14	9	9	18
88	0	14	17	12	29	21	10	10	12	14	9	10	19
76	13	14	14	10	28	24	9	11	11	14	9	11	19
86	31	13	11	12	28	23	10	10	11	14	9	10	18
48	4	16	10	10	27	24	8	12	11	15	10	11	18
54	5	15	17	14	28	23	9	10	11	13	10	11	17
59	38	14	9	12	30	21	9	10	12	14	10	12	20
85	2	13	9	13	30	22	9	11	12	13	11	11	19
60	1	14	12	12	29	22	8	13	12	13	9	10	18
96	34	14	15	13	27	24	10	13	12	13	11	10	16
44	2	12	14	13	31	22	9	10	12	13	9	11	17
74	3	14	16	12	26	23	9	12	13	15	9	10	19
26	0	13	12	12	30	25	9	13	13	13	9	11	20
101	1	14	11	12	30	22	10	10	12	13	9	10	18
98	17	13	10	11	26	21	10	11	12	15	11	12	19
77	3	13	12	12	29	22	9	12	12	13	9	11	19
71	6	15	11	13	28	21	9	12	11	14	9	11	19
85	15	13	9	13	28	24	9	10	11	13	11	11	19
102	17	14	11	12	28	22	9	10	12	15	11	9	19
74	1	13	18	12	29	23	9	10	13	14	9	12	20
54	8	13	17	13	27	22	9	10	13	15	11	10	18
78	13	13	16	13	29	23	9	12	13	15	11	10	18
67	1	13	14	12	28	25	9	13	13	13	10	10	17
65	15	12	14	12	27	24	9	13	12	14	9	9	17
100	19	13	10	11	28	22	9	13	11	14	9	9	18
50	19	14	13	13	29	22	9	12	13	13	11	11	20
54	50	16	11	12	30	23	9	11	12	14	9	13	21
100	13	14	12	13	28	22	9	10	11	13	9	10	18
109	2	13	12	12	30	22	10	10	12	13	11	11	18
103	0	12	11	11	29	23	8	12	13	13	9	11	20
78	12	13	15	11	29	23	10	13	11	14	8	12	18
105	3	13	13	12	29	22	9	12	12	14	8	14	19
63	36	14	12	12	26	23	10	12	12	14	9	10	20
73	11	15	17	12	30	24	10	9	12	14	10	9	17
83	12	15	13	12	30	23	10	10	13	14	9	11	18
84	0	13	10	13	29	23	9	12	11	14	12	12	19
79	17	13	17	12	28	20	9	12	12	15	10	10	18
88	10	14	12	12	29	24	9	12	11	14	9	10	16
100	6	13	16	13	28	24	9	9	11	14	10	10	19
41	9	13	12	12	28	21	9	12	12	13	9	8	20
46	8	13	10	13	28	22	10	12	11	14	9	12	18
30	4	14	13	13	27	24	9	12	12	14	8	10	18
44	30	13	10	12	28	22	10	13	11	14	9	11	18
42	2	14	10	11	28	23	9	12	11	14	10	10	18
42	23	13	12	12	29	22	9	13	12	13	11	10	19
54	7	15	13	11	29	23	9	10	12	14	12	10	17
110	24	13	13	12	29	22	9	13	12	14	9	10	19
61	0	12	18	11	28	23	9	13	12	13	11	12	18
62	37	13	10	11	30	23	9	12	12	14	12	11	18
57	11	14	13	11	29	20	9	12	14	13	9	10	19
91	31	14	10	13	29	23	8	10	13	14	10	12	18
73	27	14	13	12	29	23	9	12	11	13	8	11	17
63	8	15	12	13	30	24	9	12	11	13	9	10	18
50	23	12	11	11	28	22	10	12	11	13	9	11	19
40	8	15	18	11	28	23	10	10	11	13	9	9	20
89	36	14	16	12	29	23	9	10	11	13	9	9	18
100	12	14	17	12	30	22	9	12	11	13	11	12	18
95	5	13	13	11	26	24	9	13	13	13	10	10	17
102	13	13	15	13	29	22	9	11	12	14	9	11	18
83	18	14	11	13	28	23	9	12	12	14	10	11	20
79	12	13	16	11	29	24	9	12	12	13	10	11	19
73	8	13	17	13	29	24	9	12	12	14	9	9	17
74	3	15	19	12	27	22	9	12	12	13	8	10	19
56	12	14	15	12	28	22	9	10	12	14	11	10	19
48	5	12	17	13	29	24	9	12	12	13	11	11	18
96	1	14	10	12	28	23	10	13	11	13	9	11	19
87	31	15	13	11	28	23	9	12	12	14	9	9	18
78	25	14	20	12	28	23	10	12	13	13	9	11	18
95	3	12	13	11	31	23	9	12	12	13	8	10	17
37	9	14	10	11	29	22	9	12	13	14	9	11	18
39	30	16	14	13	27	23	10	13	12	15	9	11	18
71	5	12	13	12	28	23	9	12	11	14	10	9	19
36	1	12	16	13	29	21	8	10	14	14	9	10	19
99	1	16	10	12	28	23	8	10	12	13	11	13	18
107	0	15	16	11	28	24	9	14	12	13	10	9	18
43	2	13	12	12	29	24	9	12	14	13	9	10	18
46	28	14	12	12	27	24	9	12	12	13	9	12	17
75	0	15	10	12	30	22	9	10	12	15	9	11	18
32	4	15	15	12	30	23	9	12	12	14	9	10	20
86	3	14	12	12	30	22	9	12	13	14	10	12	17
73	30	13	10	11	29	24	9	14	11	13	9	11	19
30	11	12	9	13	28	23	10	10	12	14	9	12	19
85	8	16	10	12	28	24	10	13	12	13	9	11	20
98	2	14	12	11	28	24	10	12	11	14	8	10	18
80	12	14	13	12	28	23	9	10	11	14	9	12	20
96	1	14	12	12	27	22	10	10	11	13	9	11	18
61	3	16	11	12	28	24	9	14	14	14	9	12	19
35	20	12	16	11	27	23	9	12	12	13	11	12	19
34	16	12	11	12	27	22	9	12	12	15	11	10	16
87	0	14	10	11	28	24	9	11	11	14	9	12	17
98	0	13	10	12	30	23	9	14	11	14	10	12	19
97	0	15	10	11	28	24	10	12	12	13	9	13	16
68	5	15	13	12	28	22	10	10	13	13	8	10	17
75	0	14	11	14	29	22	9	11	11	14	9	11	17
78	3	15	14	12	29	22	10	12	11	14	11	9	19
106	10	14	13	11	29	22	9	13	12	15	10	11	19
49	31	15	15	12	31	21	9	11	12	14	10	11	18
38	2	14	13	12	30	23	9	12	11	13	9	11	20
70	34	13	15	12	29	22	10	12	12	14	9	10	20
38	22	13	13	13	29	22	9	11	11	13	9	10	18
105	1	15	14	11	28	22	10	12	11	14	10	10	18
105	3	14	13	12	29	24	10	9	13	14	10	12	17
101	48	15	13	13	29	25	9	9	14	15	11	12	19
101	24	14	13	12	29	23	9	12	13	13	9	10	18
48	0	13	16	13	28	22	9	10	12	13	9	9	18
104	15	14	14	12	28	24	10	10	11	13	8	10	18
98	0	13	10	11	29	23	9	10	12	15	9	10	19
87	33	14	11	12	28	23	9	12	11	13	11	10	18
79	39	14	13	12	29	24	9	13	11	13	9	10	19
43	20	15	10	12	30	23	10	12	12	14	9	11	18
70	2	13	11	11	29	22	9	13	13	13	11	10	19
53	23	12	11	12	27	22	9	12	12	15	11	10	16
81	33	14	11	12	30	22	10	10	12	13	9	10	18
73	8	14	14	13	29	23	9	11	12	13	11	11	19
77	25	14	14	11	26	22	9	12	12	15	9	10	19
71	3	13	14	12	29	22	10	11	11	15	9	10	19
27	14	12	18	12	28	22	10	10	12	13	9	10	17
48	0	12	12	11	26	23	10	10	11	13	9	9	19
110	13	12	11	11	29	23	8	12	13	13	9	11	20
60	20	13	16	12	27	23	8	10	13	13	9	10	17
46	4	14	10	11	26	23	9	11	12	13	11	9	18
65	11	13	10	11	28	22	10	10	14	13	9	10	17
69	7	15	13	11	26	21	9	14	12	14	10	10	18
75	2	16	12	12	29	22	10	13	11	13	9	9	18
42	39	14	12	11	27	23	9	10	11	14	9	12	19
103	4	13	11	12	30	24	10	10	12	13	10	10	18
51	11	12	14	12	27	22	10	10	12	13	11	12	17
42	7	14	13	12	28	21	9	12	11	14	9	10	17
37	17	13	12	11	30	23	11	10	11	13	10	12	18
65	10	13	10	13	29	23	9	12	11	14	12	12	19
42	5	14	14	11	29	22	9	12	13	14	9	10	17
65	18	13	12	11	28	24	10	13	12	14	8	11	20
42	15	15	10	12	28	21	9	13	13	13	9	9	18
59	21	13	12	13	29	22	9	13	11	14	8	10	20
41	0	14	15	11	30	23	9	12	11	13	9	12	19
66	11	13	10	12	30	22	9	10	12	13	10	11	17
80	13	14	15	11	30	23	9	12	11	13	9	12	19
29	12	13	13	13	27	22	9	10	12	14	11	10	18
96	39	13	16	12	28	21	10	10	11	13	9	9	18
43	3	16	17	12	28	22	9	12	12	14	10	11	18
50	4	13	10	13	27	22	9	14	11	14	9	11	19
34	26	13	17	12	28	22	9	10	12	13	11	9	18
30	5	14	15	13	28	24	9	12	11	14	9	11	18
53	17	13	12	12	28	23	9	10	11	13	9	11	18
68	2	12	16	11	27	23	9	12	12	13	11	12	19
46	0	14	11	12	27	22	9	12	12	13	9	10	19
66	8	14	10	11	29	23	9	10	11	13	9	12	17
45	23	16	13	12	28	22	10	10	11	13	9	10	20
110	0	13	12	13	29	22	9	12	12	13	9	11	18
28	1	13	13	11	28	23	9	13	12	15	10	10	18
29	18	14	10	12	31	22	10	10	12	13	10	9	19
31	13	15	10	12	28	21	9	13	13	13	9	9	18
65	2	13	10	14	26	22	10	14	12	14	9	9	19
59	1	13	17	11	27	22	10	13	12	13	9	11	18
43	8	14	14	11	28	25	9	12	11	14	12	10	19
41	5	14	12	12	29	23	9	12	11	14	9	11	19
53	6	13	13	12	29	22	9	10	10	13	11	11	17
57	7	14	13	11	27	23	10	10	12	14	9	11	17
100	3	14	9	12	29	22	9	10	11	14	9	11	19
42	1	14	12	13	28	23	9	12	13	15	9	12	21
43	0	13	13	12	27	24	9	10	13	13	9	11	19
78	0	12	15	12	29	22	8	10	13	13	10	12	17
72	3	14	16	12	28	24	9	13	11	13	8	11	18
43	0	15	13	12	29	20	10	10	11	13	9	10	17
101	2	13	12	12	29	24	10	10	12	14	10	11	20
46	0	13	13	13	29	23	9	13	11	15	11	12	18
101	41	13	16	11	29	22	9	12	11	14	9	11	19
51	0	14	14	12	29	22	10	13	11	13	11	12	20
73	10	12	11	12	29	21	9	12	12	13	9	10	19
43	44	13	15	13	27	21	10	10	12	14	9	10	18
106	8	13	10	11	30	22	10	11	12	14	10	11	19
75	15	12	10	13	30	22	9	10	12	14	10	10	19
53	3	14	10	12	28	23	10	12	12	12	10	11	18
75	25	13	14	12	30	23	9	12	12	14	9	10	19
106	23	14	13	11	30	24	9	12	13	13	9	9	21
47	1	13	13	12	29	23	9	10	12	13	10	11	18
58	1	15	10	13	28	23	9	12	10	13	10	10	18
57	4	14	15	13	28	22	9	12	12	13	9	12	20
38	6	14	15	12	27	22	9	10	11	13	11	9	18
95	5	15	15	11	27	23	10	10	12	14	9	11	21
38	10	14	18	11	27	23	9	13	12	13	11	9	18
74	4	12	10	12	28	24	10	12	12	13	9	13	20
80	14	16	14	12	28	24	9	10	14	14	10	11	18
93	5	16	10	11	28	20	8	12	13	13	10	10	17
46	15	13	11	12	28	24	9	10	12	13	9	11	18
35	18	14	13	12	28	22	11	12	13	13	11	10	20
67	0	13	10	12	28	23	10	12	13	13	10	11	19
96	20	13	9	11	28	20	9	13	11	13	11	10	21
105	31	14	10	12	30	22	10	12	12	15	9	12	17
112	35	15	13	12	29	20	10	13	11	14	9	10	19
84	5	14	13	13	29	20	9	10	12	14	9	11	18
61	19	13	16	12	27	23	7	10	13	13	9	10	17
43	0	12	18	12	30	20	9	9	12	13	10	12	17
75	2	14	16	12	27	24	9	11	12	14	11	11	18
59	1	13	11	13	27	23	10	12	13	13	11	9	18
88	20	15	11	12	28	24	9	11	12	13	9	11	18
76	1	13	13	12	28	22	11	12	13	13	10	11	18
44	6	14	10	11	28	23	9	10	13	14	9	12	19
64	25	16	10	14	29	23	9	13	13	13	10	11	18
42	8	14	14	12	29	22	11	10	12	14	9	11	20
96	33	13	13	13	29	24	8	13	12	13	9	10	17
33	1	14	10	12	29	22	9	10	12	13	9	12	18
79	10	13	16	12	28	25	10	12	11	13	9	12	19
48	17	13	13	13	27	23	10	13	12	13	9	10	18
78	1	13	10	13	30	24	9	10	12	13	9	11	18
112	15	15	16	13	28	24	9	10	11	13	8	11	17
102	7	14	20	12	27	23	11	10	12	14	10	8	18
49	23	16	14	13	30	22	9	10	12	13	9	10	19
44	7	15	13	12	31	23	9	11	13	15	9	12	19
34	23	12	11	12	28	22	9	11	11	14	9	9	19
101	14	13	16	12	27	21	9	10	11	13	9	10	19
42	0	13	13	11	28	23	9	13	12	13	9	9	18
98	0	14	15	12	29	23	9	12	13	14	8	9	19
34	0	16	10	12	28	21	9	11	11	13	10	11	18
57	0	15	11	13	27	22	9	13	11	13	11	10	18
54	2	14	12	12	28	22	9	12	11	14	9	9	19
97	14	14	13	13	29	24	10	13	12	13	11	11	19
104	31	15	12	13	28	24	9	13	12	13	10	11	17
99	16	12	17	11	29	21	9	10	12	14	10	13	20
59	7	13	16	11	28	21	9	10	11	14	9	10	17
107	2	13	10	11	30	20	9	10	14	13	8	11	19
49	3	15	10	12	30	22	10	10	12	13	9	11	17
71	0	14	20	13	27	24	10	10	11	13	10	11	18
49	28	13	13	12	28	22	10	10	11	14	11	11	19
95	16	14	12	11	29	24	9	13	12	15	8	10	19
92	0	14	14	12	28	24	9	10	12	14	9	9	18
60	30	14	13	11	28	22	10	12	14	15	10	10	19
71	5	13	10	12	27	21	9	10	11	14	8	12	16
114	0	13	13	12	30	23	9	10	12	13	9	10	18
114	28	13	14	12	29	22	10	13	11	15	9	13	18
98	20	13	17	12	27	23	10	14	11	15	10	12	19
104	0	13	13	12	29	22	9	12	12	14	8	13	19
26	0	15	10	12	30	22	10	11	12	14	10	11	19
100	23	14	17	12	28	22	10	13	13	14	10	9	20
103	9	15	14	12	27	21	9	13	12	13	11	13	19
71	11	14	10	12	28	23	9	10	13	14	10	10	17
102	3	12	13	12	28	21	10	14	13	13	9	12	18
