# Supplementary material for: Using game theory to thwart multistage privacy intrusions when sharing data
Source: Sci Adv. 2021 Dec 10;7(50):eabe9986. doi: 10.1126/sciadv.abe9986 (PMC8664254; doi:10.1126/sciadv.abe9986)
Supplement: Supplementary file 2 — Data S1 [file sciadv.abe9986_data_s1.zip › sciadv.abe9986_data_s1/DemoKAnonymization/exp/2058/data/target_data/i76.csv]

YOB	State	STR1	STR2	STR3	STR4	STR5	STR6	STR7	STR8	STR9	STR10	STR11	STR12
64	23	14	16	11	30	22	9	12	12	14	9	10	19
42	32	16	13	11	27	22	9	10	12	14	9	11	21
75	0	14	14	12	28	24	10	10	11	13	8	10	18
40	48	14	17	12	28	23	10	13	11	14	9	9	18
89	2	14	13	11	27	24	10	12	12	13	9	9	18
76	11	12	15	13	27	22	9	10	13	13	9	11	17
81	14	14	10	12	28	22	9	10	11	13	9	11	20
40	9	13	18	12	29	22	9	12	11	14	9	10	19
95	1	14	13	12	28	22	9	13	11	13	9	12	17
67	41	15	17	11	28	22	10	10	14	13	11	11	18
77	7	13	10	12	27	23	9	9	12	14	9	11	19
74	0	14	15	12	29	22	9	13	12	13	9	10	20
101	0	13	13	11	28	23	9	13	12	15	10	10	18
59	7	13	13	11	29	24	9	10	12	13	10	11	18
106	28	14	13	12	27	23	10	12	11	14	9	11	20
82	1	13	13	13	30	22	10	12	11	14	11	10	20
79	4	14	16	11	29	23	10	10	11	13	8	12	17
44	39	14	10	12	29	22	9	10	12	13	8	12	19
103	14	13	10	12	29	24	9	10	13	13	9	10	20
95	3	13	16	11	28	24	10	10	12	13	10	10	19
75	12	14	13	13	28	23	9	10	12	13	9	9	20
42	8	13	16	11	27	24	9	14	11	14	10	11	18
58	9	13	14	12	27	23	9	10	11	14	9	10	18
39	1	13	10	13	29	24	10	10	13	13	10	11	17
22	3	14	12	13	29	22	9	13	11	14	10	11	19
83	25	14	10	12	29	22	10	10	12	13	9	10	18
107	6	14	18	12	29	22	9	12	12	14	8	11	18
47	0	13	16	12	28	24	9	12	13	14	8	11	19
52	19	13	11	11	31	23	9	10	14	15	8	11	19
95	1	13	11	12	27	22	10	10	12	14	9	11	18
52	0	14	14	12	27	23	9	12	13	13	9	11	19
71	21	14	14	13	30	24	9	12	11	13	11	10	17
40	50	14	10	12	27	23	9	10	13	14	9	11	18
44	11	13	11	11	29	23	9	11	12	14	9	13	19
75	0	15	14	12	27	23	9	11	14	14	9	10	19
65	18	14	15	12	29	24	10	13	13	14	10	10	18
43	0	13	17	13	27	20	9	13	12	14	11	10	18
102	6	14	10	11	28	23	9	12	11	14	10	10	18
79	12	13	16	11	29	24	9	12	12	13	10	11	19
56	12	13	15	12	30	24	9	12	12	14	9	10	19
90	8	12	12	13	28	22	9	13	11	15	9	11	18
95	1	16	14	14	28	20	9	12	12	13	8	9	19
65	9	12	16	12	27	23	9	10	12	13	9	7	20
100	6	14	15	12	30	22	9	13	12	13	9	10	20
39	32	13	15	12	27	23	8	13	12	13	10	10	18
44	1	13	10	12	28	24	9	10	12	13	9	9	17
83	1	16	12	12	30	22	9	10	12	13	8	10	17
80	6	12	12	13	30	21	10	10	13	13	9	11	19
97	2	13	13	13	27	24	9	12	12	12	9	11	18
103	1	15	10	11	30	23	9	13	11	14	10	13	18
118	13	14	16	11	29	21	9	15	11	14	10	9	18
79	25	14	14	13	27	23	9	13	12	13	11	10	17
58	12	15	12	12	29	21	9	12	12	15	11	11	20
44	7	15	17	12	28	22	9	12	12	14	9	9	17
59	5	14	19	12	27	22	9	10	12	14	11	11	18
115	30	14	12	11	30	23	9	10	12	14	9	10	17
84	2	14	12	12	30	23	9	10	12	13	10	11	17
80	1	14	12	12	29	23	9	12	13	15	8	10	19
29	13	13	13	13	28	23	9	9	12	14	9	11	19
67	2	15	16	12	28	23	10	11	11	15	11	11	19
39	1	16	9	12	28	20	10	10	12	13	8	11	17
62	0	15	13	13	28	21	9	13	13	13	9	12	21
82	1	15	14	13	28	23	10	12	12	15	10	12	18
99	21	13	10	11	27	22	9	10	11	13	10	11	18
45	12	15	11	13	30	23	9	10	11	15	10	12	19
88	0	14	17	12	29	21	10	10	12	14	9	10	19
37	0	14	16	13	29	23	10	10	12	14	11	10	19
102	3	13	10	11	29	22	8	11	12	15	12	11	19
68	24	15	13	12	30	22	9	10	12	13	10	10	18
51	33	13	10	11	28	22	11	11	13	13	11	10	17
77	3	16	12	13	30	23	12	10	13	13	10	13	18
97	1	14	10	12	30	22	9	10	14	14	10	11	20
45	22	12	13	12	31	24	9	10	11	14	9	12	18
93	28	14	11	11	28	21	9	10	13	14	9	10	18
73	9	14	11	13	27	23	9	9	12	13	9	10	19
75	6	15	14	12	29	22	10	12	11	14	11	9	19
49	0	13	10	11	27	23	10	10	13	14	9	10	19
99	16	14	13	13	28	23	9	13	11	13	9	10	19
103	0	14	16	11	29	22	9	10	12	14	11	10	18
110	3	13	10	11	29	23	10	10	12	13	9	10	20
93	11	13	11	11	28	23	9	10	13	13	10	10	18
71	17	13	10	13	27	23	8	11	11	13	8	9	18
107	29	14	13	13	28	22	9	12	11	13	11	11	17
47	33	13	12	11	28	21	9	12	12	14	9	10	18
73	1	12	10	11	27	23	9	12	12	14	11	10	20
107	6	16	12	11	29	22	10	14	12	14	11	11	19
44	6	14	12	11	30	23	10	10	12	14	9	10	20
92	2	15	11	11	30	23	9	10	12	13	11	10	19
37	4	15	13	12	30	22	9	12	12	12	12	11	19
68	9	13	14	12	27	23	9	10	13	13	9	10	20
92	20	14	15	12	27	22	9	10	11	13	11	9	18
41	22	12	18	11	28	23	10	13	12	14	10	10	19
80	1	13	13	13	27	23	9	10	13	13	9	10	19
90	16	15	17	12	28	22	9	12	11	13	9	10	19
35	13	14	10	12	29	24	9	10	11	14	9	10	19
69	1	13	14	12	30	21	9	10	12	13	8	11	20
103	0	12	11	12	29	23	9	11	12	14	8	10	18
55	26	15	13	13	30	23	10	13	13	14	11	10	17
32	4	15	12	12	27	24	10	10	11	15	9	12	19
88	8	16	11	12	30	22	8	12	12	14	10	12	19
107	1	13	19	11	30	22	10	10	12	15	9	12	20
55	12	13	12	12	28	24	9	10	12	15	9	10	19
81	1	14	14	11	30	22	10	13	13	13	10	12	19
39	1	14	10	12	29	24	9	12	13	13	8	10	18
62	1	14	10	13	29	21	9	12	12	13	9	11	20
36	41	13	10	13	28	23	9	11	12	13	9	10	17
57	28	13	14	12	27	23	9	10	11	14	9	10	18
103	8	14	12	12	29	23	9	12	13	15	8	10	19
79	2	14	11	13	28	24	9	11	13	14	10	11	19
68	20	14	12	13	29	22	9	13	11	14	10	11	19
68	37	14	12	13	29	22	9	13	12	14	9	12	18
101	16	15	17	12	28	23	10	10	14	13	11	11	18
74	15	13	13	13	29	20	9	10	11	14	9	11	18
75	15	12	14	11	27	23	9	12	12	15	9	11	19
39	33	15	12	11	28	22	9	12	13	13	11	11	19
111	19	14	12	12	27	21	9	12	12	15	10	10	19
65	0	14	12	13	29	24	9	11	12	14	10	11	20
94	16	16	17	12	28	22	9	12	12	14	10	11	18
35	7	14	10	12	26	23	9	10	11	12	11	10	21
57	1	12	10	11	28	21	10	12	11	14	9	12	18
85	20	14	13	11	30	23	9	15	11	13	9	10	18
56	19	14	10	12	28	21	9	10	12	13	9	10	20
99	34	14	11	11	27	24	10	12	12	14	9	11	18
80	1	14	16	12	28	23	9	12	12	13	9	9	19
72	15	15	10	12	28	22	10	15	12	14	11	11	19
30	5	12	10	12	28	24	10	10	11	13	10	9	20
53	6	14	13	13	28	21	9	9	12	13	9	11	19
42	0	14	10	12	28	23	10	10	13	14	11	11	19
49	2	14	14	11	28	25	9	12	11	14	12	10	19
49	11	15	15	12	30	23	9	13	12	13	9	9	20
75	0	13	12	12	28	24	9	10	12	13	8	10	18
49	17	14	15	13	27	22	9	13	12	13	10	11	18
68	18	14	19	13	31	23	9	10	12	13	9	10	18
66	7	15	10	12	31	20	10	12	11	13	10	10	19
102	42	13	16	11	27	22	9	11	11	15	11	10	17
67	13	13	12	12	29	23	9	10	12	13	8	10	18
38	5	14	13	11	29	22	8	10	12	15	10	10	19
95	1	13	15	12	30	22	9	13	11	14	9	11	18
69	6	13	12	12	27	21	9	13	13	13	9	10	19
83	1	13	14	12	28	22	9	14	11	14	9	11	18
67	3	13	16	12	28	23	9	10	11	14	9	10	18
41	4	14	13	11	29	24	10	10	12	14	10	11	19
92	15	14	17	13	29	22	9	11	12	14	9	10	21
100	46	15	12	13	30	23	9	12	12	14	8	10	18
81	33	15	15	11	29	23	9	10	13	13	11	11	19
57	14	14	10	12	28	23	10	10	13	14	11	11	19
99	13	12	18	11	29	24	9	12	11	14	9	10	18
66	7	14	10	13	29	24	9	12	12	14	9	10	16
60	24	14	13	13	27	23	9	12	11	13	11	11	19
46	4	14	10	12	28	23	10	10	13	14	11	11	19
63	6	14	12	12	28	23	9	12	12	15	11	9	19
64	3	14	16	12	31	23	9	14	12	14	8	10	18
89	2	13	15	13	31	20	9	10	11	14	9	10	19
98	23	14	13	12	29	24	9	13	12	13	9	11	18
94	11	15	15	11	29	23	9	10	13	13	11	11	19
75	34	13	11	12	27	24	9	11	13	14	9	11	18
106	7	13	10	12	31	24	9	11	12	13	10	9	18
78	0	14	13	13	30	24	8	10	11	13	9	11	18
103	1	13	15	12	29	24	9	12	11	14	9	11	19
39	6	13	13	12	28	22	9	12	12	13	10	10	19
69	6	14	16	11	29	22	9	10	12	14	11	10	18
49	27	14	12	12	30	23	10	10	12	13	9	10	17
111	0	13	12	12	27	22	9	10	12	13	9	11	19
27	0	14	10	11	28	23	9	10	12	13	9	9	18
93	5	12	11	12	27	24	9	13	12	13	10	12	18
46	3	13	10	11	29	22	10	12	12	15	9	9	18
103	14	14	10	11	28	24	10	10	13	13	10	11	18
102	23	14	12	12	27	22	9	12	12	13	9	11	17
102	2	12	11	12	27	23	8	13	12	14	11	12	17
74	15	13	17	12	28	24	9	13	13	13	9	12	18
95	6	15	11	11	28	24	9	12	12	13	9	11	18
110	30	14	11	12	30	20	10	10	12	15	9	10	19
96	0	14	13	11	29	22	9	12	12	14	10	11	19
73	1	13	15	12	29	23	9	9	12	15	9	10	20
51	3	13	18	12	26	20	10	12	11	14	10	12	18
69	9	14	15	12	29	23	9	10	14	14	9	11	19
104	11	13	17	11	30	22	10	10	11	13	9	12	17
49	16	13	12	13	29	22	10	12	11	13	9	11	19
53	4	13	10	11	29	22	10	12	12	13	9	11	18
39	0	14	13	12	29	22	9	10	12	13	9	10	18
48	3	12	12	12	28	21	11	12	13	13	11	10	21
63	16	13	12	11	28	23	9	10	11	14	10	12	19
98	34	15	14	12	28	22	9	12	13	14	9	11	17
74	10	15	12	11	29	23	9	12	14	13	9	10	18
95	12	15	19	12	26	24	9	12	12	14	10	10	20
67	10	14	13	12	27	24	9	12	12	13	9	12	19
48	21	13	13	13	28	24	9	10	12	13	8	11	20
72	0	13	12	12	28	24	9	10	12	13	8	10	17
64	14	14	10	12	29	22	9	11	13	13	11	12	18
100	0	13	12	12	28	24	9	12	13	13	10	11	17
19	42	15	14	12	30	25	9	10	12	15	9	13	19
40	0	13	14	11	28	22	10	12	12	13	9	11	19
102	5	14	12	12	30	24	9	10	12	13	12	10	19
81	37	13	10	13	30	23	9	10	12	14	10	10	17
57	26	15	17	12	28	23	9	12	12	13	11	11	18
93	1	14	13	11	29	23	9	13	11	13	9	11	16
102	26	13	13	13	28	23	9	9	12	14	9	11	19
77	6	13	20	12	30	24	10	12	12	14	9	12	19
45	2	12	10	12	29	22	9	10	13	13	10	11	19
103	20	15	10	12	29	23	9	11	12	13	9	11	18
81	12	14	14	12	29	23	9	12	12	13	11	10	20
51	37	15	12	12	27	20	10	14	11	12	9	11	17
75	3	13	11	11	28	22	10	14	11	13	9	10	18
58	2	13	17	11	30	23	9	11	11	13	9	11	20
91	7	14	11	11	28	23	10	13	13	14	10	9	20
83	21	13	13	11	28	22	10	10	12	13	10	10	18
99	24	12	14	14	29	23	9	10	11	13	9	9	18
36	2	14	14	11	30	22	10	13	12	13	10	12	17
39	34	13	12	12	27	24	9	11	13	15	11	11	17
66	4	16	13	12	28	21	11	12	12	13	11	10	19
53	12	14	14	13	30	21	10	10	12	13	10	10	18
108	3	13	12	11	28	23	10	10	12	13	9	10	19
51	4	13	19	12	29	22	10	12	12	14	10	11	19
68	9	14	12	11	30	23	10	13	11	13	9	10	18
97	39	13	12	13	28	23	9	10	13	15	11	10	17
50	1	13	13	14	28	21	9	10	12	13	10	10	19
54	21	13	13	11	28	23	9	10	12	13	9	9	19
63	5	14	13	12	29	23	9	13	11	13	10	10	19
50	12	15	9	12	29	24	9	10	12	15	11	11	17
37	16	13	13	11	28	23	9	10	12	13	9	9	19
77	14	14	13	11	27	23	10	10	12	14	9	11	17
112	2	15	13	11	28	23	8	11	11	12	9	10	17
102	16	13	10	12	28	22	8	10	11	15	11	10	18
99	10	12	10	12	29	24	8	10	10	13	9	11	18
41	6	13	10	11	29	23	8	10	11	13	9	11	17
66	13	14	15	12	29	23	9	10	12	14	12	11	18
109	19	15	13	13	29	22	10	10	12	14	9	11	17
36	10	13	13	13	27	24	9	13	13	13	9	10	18
63	12	14	13	12	28	24	9	12	12	13	9	12	20
30	4	13	12	11	29	21	10	10	11	13	9	11	18
92	1	16	12	11	27	24	9	10	12	14	11	10	20
81	11	15	14	11	30	24	10	12	11	14	10	12	18
66	24	13	13	12	28	24	9	12	11	14	9	12	20
33	2	13	13	11	28	23	10	10	11	14	9	11	21
101	6	13	14	11	29	23	9	10	12	13	9	11	19
113	25	14	18	11	28	22	8	9	11	13	10	10	18
84	5	12	15	12	30	23	9	10	12	14	9	10	18
60	3	13	10	12	27	22	10	13	12	15	11	11	17
78	31	13	20	13	31	22	9	10	12	13	10	10	19
79	6	13	17	12	28	23	9	13	12	13	10	11	19
70	3	15	16	13	27	22	9	12	11	13	9	9	19
55	21	15	13	12	28	22	10	11	12	13	9	11	18
50	2	14	11	12	29	22	9	13	13	13	10	12	19
91	11	13	14	12	30	23	9	12	12	14	9	10	19
40	31	13	10	14	27	22	10	10	13	13	11	11	18
91	1	14	13	12	27	23	9	14	12	13	11	11	17
50	10	13	20	12	30	22	10	12	12	15	9	12	19
39	6	14	12	12	28	23	10	13	11	13	10	12	18
70	28	15	10	11	30	23	10	12	12	13	10	11	16
100	1	12	13	12	30	23	9	12	12	13	11	10	19
88	2	15	12	12	27	24	10	10	11	15	9	12	19
84	10	12	16	12	28	20	9	13	12	14	12	10	18
109	1	15	13	11	28	23	9	12	12	14	9	9	17
56	14	14	15	13	29	23	10	12	12	13	10	12	17
65	44	14	12	11	29	22	10	10	11	13	9	10	18
89	29	13	14	11	29	23	10	12	12	13	9	9	19
97	22	14	19	13	28	24	9	12	14	13	10	10	17
76	8	16	13	11	27	22	9	10	12	14	10	10	18
70	37	13	10	12	27	21	9	10	11	14	8	12	16
52	35	13	13	12	29	20	10	12	11	15	9	11	18
61	1	14	17	12	26	22	10	13	11	15	9	10	19
70	0	15	11	11	26	22	9	12	11	13	8	10	17
105	0	12	13	12	27	23	8	12	12	13	9	12	20
35	13	12	12	11	27	22	10	12	13	13	10	10	20
64	12	15	13	12	30	21	11	13	12	14	10	11	19
63	25	13	10	12	28	23	10	10	12	14	9	10	20
66	24	15	11	12	29	22	10	13	11	13	10	10	18
112	5	14	13	12	27	23	10	12	11	14	9	11	20
102	25	13	15	12	29	24	9	12	11	14	9	11	19
68	22	13	12	11	31	24	10	12	13	13	9	10	18
85	0	15	15	13	28	23	9	12	12	13	9	11	18
42	33	14	14	12	29	24	9	10	13	15	10	9	18
110	0	14	10	12	30	24	9	12	12	13	9	9	18
100	0	14	14	11	27	23	10	9	13	13	9	12	19
44	3	13	10	11	28	21	10	13	13	14	8	13	18
66	17	13	17	11	27	24	10	10	11	13	11	11	17
110	4	13	14	12	30	24	10	12	11	14	9	11	20
47	5	15	12	12	27	20	10	10	12	13	11	11	17
40	2	14	12	12	28	25	11	13	12	15	9	11	18
60	1	16	14	13	30	22	9	10	12	13	9	10	19
80	34	13	15	11	30	21	9	12	11	13	9	12	19
34	0	14	11	12	30	23	10	11	11	13	10	12	18
37	18	16	11	12	29	23	9	10	12	13	9	11	19
105	8	15	10	13	29	22	9	12	12	13	10	11	20
46	5	14	12	11	30	22	9	12	13	13	10	10	20
92	18	13	12	11	29	23	9	12	11	14	11	10	20
62	8	12	14	11	27	22	9	11	12	14	9	12	19
75	2	13	12	14	30	23	9	12	12	13	9	10	18
54	16	14	11	12	28	23	9	12	12	13	10	12	19
83	5	14	18	12	29	23	10	13	12	13	11	10	17
48	1	13	16	12	27	23	9	10	13	13	9	10	17
57	28	15	12	11	27	21	10	10	11	13	9	11	17
76	4	13	12	11	29	22	10	10	12	13	9	10	18
78	11	15	15	12	26	22	9	10	12	13	11	11	19
72	3	16	10	12	27	22	9	13	12	14	10	10	20
70	1	13	12	11	31	24	9	10	11	13	9	11	17
45	17	14	15	12	28	22	9	12	13	13	11	11	20
63	42	14	16	11	28	22	9	10	12	13	10	10	18
50	17	16	13	11	28	24	9	13	12	14	11	12	17
33	8	13	10	11	29	22	10	12	12	15	9	9	18
45	11	14	10	12	27	22	9	13	11	13	11	11	19
52	12	16	12	12	28	23	9	11	12	13	9	10	17
83	16	14	13	13	28	23	9	13	11	13	9	10	19
38	21	12	14	12	28	22	10	15	11	13	8	10	20
53	4	14	13	12	30	23	9	13	11	13	10	11	19
27	29	16	12	12	27	23	10	12	12	14	9	10	17
107	16	13	12	12	27	22	9	13	13	13	11	12	19
77	0	15	10	13	29	23	9	10	13	15	10	10	17
57	7	13	13	13	27	24	9	12	12	12	9	11	18
60	2	14	11	13	28	23	9	12	12	14	10	11	20
61	6	13	11	11	28	22	9	12	12	12	12	10	17
42	2	15	16	11	29	23	9	10	11	13	9	9	18
49	5	13	15	11	29	24	10	12	11	13	10	11	18
33	7	13	16	12	28	22	10	12	10	13	9	10	19
87	3	13	14	12	28	24	8	10	12	15	9	11	19
30	2	14	14	12	28	24	9	10	12	13	9	10	20
54	38	13	13	11	29	23	10	11	12	13	10	10	19
100	25	12	10	12	30	23	9	10	12	13	11	10	19
94	6	12	12	12	30	22	10	11	12	14	9	12	19
43	8	13	10	12	27	23	9	10	13	13	9	10	17
39	50	13	12	12	28	24	9	10	12	13	8	11	18
105	9	14	13	12	29	24	9	10	12	13	11	10	19
64	7	14	16	13	29	23	9	12	12	13	10	10	17
54	29	14	17	12	31	22	10	12	12	13	11	10	20
40	4	14	19	11	29	23	9	11	12	13	10	12	18
36	17	13	14	12	28	25	10	12	12	13	10	11	18
48	20	15	16	11	27	23	10	12	12	14	9	10	19
115	10	14	12	11	30	23	9	10	12	14	9	10	17
96	7	13	13	11	29	22	9	12	11	13	9	11	16
112	15	12	13	12	28	22	9	11	13	13	10	11	19
81	20	15	17	13	28	24	9	12	12	13	11	9	18
91	19	13	10	12	27	21	9	10	11	14	8	12	16
69	0	13	15	13	28	23	9	12	12	15	8	11	19
53	0	16	16	12	28	24	10	11	12	13	10	12	19
80	25	14	13	13	28	23	9	10	12	13	9	9	20
96	12	13	13	12	28	24	9	10	12	13	9	11	20
52	4	14	12	13	26	24	10	10	12	15	9	10	17
58	3	13	12	12	30	25	9	13	13	13	9	11	20
117	5	13	14	12	29	23	10	12	12	13	9	10	19
47	2	14	17	13	28	22	9	13	12	15	10	10	18
61	28	12	12	12	29	23	9	10	14	14	9	12	18
85	1	13	14	11	30	24	10	13	12	13	9	10	19
81	1	12	14	11	27	22	9	11	12	14	9	12	19
83	29	16	9	11	28	21	10	10	13	13	9	11	19
62	2	15	10	11	27	21	9	10	11	14	10	13	17
71	16	14	11	12	28	22	9	13	12	13	11	11	19
54	3	13	11	12	29	24	10	10	12	13	9	12	19
66	0	14	17	12	29	24	9	14	12	13	11	11	19
49	0	13	13	11	26	24	9	13	13	13	10	10	17
39	24	13	12	11	31	24	10	12	13	13	9	10	18
108	7	13	13	12	30	22	10	10	12	13	8	10	21
54	5	14	13	13	28	23	9	10	12	13	9	9	20
56	16	15	11	11	30	23	9	10	12	13	11	10	19
90	3	14	11	13	30	22	9	10	11	13	11	11	16
40	0	14	19	12	29	23	9	12	12	13	11	10	20
27	0	13	17	13	29	22	9	13	12	13	10	13	20
80	43	15	14	12	30	22	10	11	11	14	11	10	17
79	3	16	14	13	30	23	9	12	12	13	10	10	19
44	3	15	13	11	30	23	9	10	11	13	9	10	17
53	39	13	13	13	29	24	10	12	12	13	9	10	19
84	27	16	16	11	30	23	9	10	11	13	10	9	17
104	9	14	14	12	29	22	9	13	12	13	10	10	20
87	2	14	13	11	27	21	9	10	11	13	9	9	19
68	9	13	12	11	30	25	9	10	12	14	10	12	18
58	16	12	13	13	31	21	10	10	11	13	9	10	18
112	14	14	16	11	29	23	10	10	11	13	8	12	17
65	21	13	17	11	28	22	9	10	11	13	12	9	17
111	0	14	14	12	29	24	9	11	11	14	11	13	18
74	1	14	16	12	31	23	9	14	12	14	8	10	18
68	30	13	16	12	27	21	9	9	12	15	9	11	20
108	3	13	13	11	29	23	9	12	12	13	9	9	17
61	3	15	10	11	30	22	9	10	10	13	10	10	17
101	20	12	13	12	28	23	9	12	11	13	9	11	18
89	2	14	10	12	29	21	10	10	12	13	9	10	18
110	6	15	10	12	27	24	9	13	12	13	9	10	19
28	0	13	16	12	28	25	10	12	11	13	9	12	19
65	0	13	15	12	28	22	9	12	12	13	10	12	18
67	1	13	16	12	29	23	9	10	12	13	9	12	17
69	6	14	10	12	28	21	9	10	12	13	9	10	20
105	21	13	15	12	30	22	9	12	12	14	9	11	19
67	13	14	10	11	28	23	9	15	13	15	9	11	17
71	2	15	15	12	29	23	9	10	11	14	10	10	20
74	11	13	10	12	27	23	10	10	11	13	8	11	19
96	1	14	12	12	29	24	9	11	12	12	9	11	19
65	20	13	16	11	27	23	8	10	12	13	10	10	16
44	1	13	11	12	29	23	8	12	11	13	9	10	20
38	1	15	11	12	29	22	9	12	11	13	11	11	18
99	24	13	12	11	30	22	9	12	12	14	9	11	19
102	10	13	14	14	28	22	9	14	13	14	10	10	18
62	9	14	12	12	28	22	9	12	12	14	9	13	18
65	3	13	10	12	29	22	9	12	11	14	10	11	18
71	6	14	11	12	28	23	9	13	12	14	9	11	19
47	5	16	12	11	29	23	9	10	13	14	9	9	17
77	21	13	17	12	30	20	9	12	12	13	8	9	18
78	23	13	10	12	29	22	9	12	11	14	10	11	18
43	12	13	14	12	28	22	10	10	12	13	9	10	18
45	11	13	10	12	27	24	9	10	12	13	9	9	18
55	0	13	12	13	26	20	9	12	13	13	9	11	19
45	4	13	14	11	29	22	9	11	12	14	9	10	17
92	27	14	13	11	27	20	10	10	11	14	10	9	18
62	3	13	18	13	29	21	9	10	11	13	9	10	18
52	5	13	13	11	28	21	9	12	11	13	8	11	20
62	11	12	12	12	27	23	9	12	12	14	8	9	19
95	25	14	18	13	29	22	11	10	12	13	10	11	18
103	0	13	14	11	29	22	10	10	12	15	9	10	21
69	5	12	15	13	28	22	9	14	12	13	10	11	18
74	3	12	11	13	27	24	10	12	12	13	10	12	19
58	27	14	11	13	30	22	9	10	11	13	11	11	16
103	35	13	13	13	27	23	9	10	13	13	9	10	19
97	1	13	10	12	29	24	9	12	14	14	9	9	17
102	15	15	12	11	28	22	9	12	13	13	11	11	19
70	12	15	12	12	28	23	11	11	11	13	10	9	20
59	11	12	12	12	29	22	10	12	12	14	9	11	18
53	25	12	12	12	29	23	10	10	12	13	8	12	17
91	9	13	18	12	27	20	10	12	13	13	9	9	19
44	0	15	17	12	27	23	8	12	13	14	9	12	20
54	26	14	15	13	29	23	9	12	10	14	8	11	20
36	3	13	13	12	29	23	10	13	12	13	9	10	19
100	22	12	11	13	28	23	9	12	11	13	9	11	18
74	5	16	14	13	29	24	10	13	11	13	10	10	18
99	2	13	10	11	29	22	9	10	13	14	9	10	19
47	6	14	14	13	29	22	9	11	12	13	11	11	19
52	1	15	13	11	29	23	9	10	12	14	12	10	17
97	29	13	13	12	30	24	10	10	13	15	10	11	18
48	25	14	10	12	27	22	9	13	11	13	9	11	20
73	0	14	9	11	27	23	9	10	12	13	9	11	19
102	33	12	16	12	27	22	8	10	13	13	11	12	18
56	28	13	16	12	28	22	9	13	12	13	9	10	18
107	36	13	11	11	28	22	9	12	12	12	12	10	17
75	11	16	15	11	28	23	9	10	12	13	10	11	19
75	38	13	14	12	29	22	10	12	13	13	11	11	18
81	13	13	13	12	29	22	9	10	12	13	12	10	18
72	15	14	11	12	27	22	9	10	11	14	11	10	18
36	2	14	15	13	29	24	10	11	12	13	9	10	18
66	10	15	16	12	29	20	9	10	13	14	10	10	19
59	9	13	10	14	27	22	9	10	13	13	11	11	18
108	9	15	11	11	31	23	10	11	11	13	10	9	21
94	23	13	10	13	27	23	11	12	11	12	10	12	19
33	36	14	10	13	28	22	10	13	12	14	9	12	20
63	0	14	15	12	29	22	8	12	12	12	9	11	19
58	17	15	14	11	29	23	9	10	12	14	11	10	18
62	4	12	12	11	28	21	9	10	13	13	9	10	18
55	29	14	9	12	29	24	9	13	13	13	10	11	20
77	7	14	10	13	29	22	9	13	12	13	11	10	20
87	0	14	19	13	26	22	9	10	12	13	12	9	19
65	1	15	19	13	27	22	8	13	12	13	9	10	18
93	7	12	12	11	28	23	10	12	12	14	10	11	19
96	22	15	14	12	28	22	9	12	11	13	10	11	20
38	26	13	14	12	27	23	9	12	12	14	9	10	17
66	9	14	14	11	30	24	9	10	12	15	11	10	19
58	0	13	14	12	27	22	10	12	11	13	10	9	18
56	8	13	19	11	28	24	9	12	11	13	9	10	17
48	4	13	12	12	29	23	9	13	11	13	9	10	19
33	28	15	11	12	30	22	9	12	11	14	9	9	18
75	0	14	13	13	29	24	9	11	13	13	11	10	18
110	0	14	12	11	27	22	10	10	12	14	11	11	20
82	2	16	10	10	27	24	8	12	11	15	10	11	18
115	19	14	10	12	27	23	8	12	11	13	9	9	17
109	4	16	13	12	27	24	9	10	12	13	9	11	18
58	31	15	12	13	29	23	10	10	11	14	8	10	18
66	3	15	11	12	28	20	10	10	11	15	9	11	20
46	8	12	10	13	27	23	9	12	12	15	9	12	18
89	4	13	13	14	28	21	9	10	12	13	10	10	19
85	0	13	10	12	28	22	9	14	13	13	9	11	16
45	0	12	13	11	28	22	10	10	12	13	11	11	18
44	8	13	14	12	29	22	10	11	11	15	9	10	19
73	30	14	13	12	27	23	9	11	12	14	9	11	18
108	6	13	13	11	27	23	10	10	12	13	9	10	20
72	7	14	16	11	29	23	10	12	12	14	10	12	18
53	0	14	10	11	28	23	9	10	12	13	9	9	18
32	3	15	18	11	28	23	10	10	11	15	10	11	18
47	21	14	18	12	30	23	10	10	12	13	9	9	19
50	1	13	10	13	28	21	9	10	13	15	11	11	18
99	22	14	11	13	26	23	9	10	13	13	9	11	17
60	8	15	13	13	28	21	9	10	12	14	9	10	20
71	33	13	10	11	30	23	9	12	12	14	12	11	18
52	17	12	13	12	30	23	8	10	14	13	10	13	20
74	11	14	10	11	28	21	10	10	12	14	9	11	18
79	1	13	14	12	29	22	10	15	11	14	10	9	20
93	3	14	16	13	26	23	10	10	12	13	10	10	20
76	9	14	16	14	26	22	11	13	11	14	8	11	19
105	11	14	16	14	29	22	9	10	12	13	9	10	21
89	3	15	12	13	28	23	10	10	11	14	10	13	19
74	6	13	11	11	26	23	9	12	12	13	11	10	18
42	10	14	17	11	29	23	10	10	12	15	9	11	20
50	18	13	18	12	28	22	10	13	12	15	10	11	18
45	6	12	10	12	31	22	10	10	12	14	9	9	18
75	41	13	15	11	30	23	10	12	12	13	9	9	17
107	31	14	10	12	30	23	9	10	12	13	9	11	20
100	8	14	18	12	29	22	9	12	12	14	8	11	18
40	5	13	12	13	29	20	9	10	12	13	9	9	19
104	7	14	12	13	28	22	9	12	11	12	9	10	19
45	2	14	13	12	28	21	8	12	12	14	8	11	17
87	15	16	13	12	29	24	10	14	12	13	9	10	18
62	5	16	16	11	28	23	10	12	14	14	10	10	20
85	30	12	16	13	29	21	8	10	14	14	9	10	19
43	27	15	11	12	28	23	9	10	13	13	9	11	17
73	6	14	12	12	29	23	9	12	13	15	8	10	19
71	3	13	10	12	29	21	10	12	12	14	9	9	19
107	4	13	11	12	28	23	9	12	11	13	11	9	17
98	5	14	10	12	28	22	9	12	14	13	9	10	18
77	13	16	12	12	30	22	10	12	11	13	9	11	18
37	0	13	12	11	30	23	11	10	11	13	10	12	18
88	4	16	10	11	29	22	10	10	11	13	8	10	18
78	4	15	14	13	30	22	9	12	13	13	9	11	19
63	15	14	11	13	27	22	10	12	13	14	11	10	17
52	18	13	11	11	29	22	9	13	13	13	11	10	19
48	35	13	12	12	30	23	9	10	12	12	10	10	17
103	13	14	14	12	30	23	9	10	13	13	8	10	18
67	5	14	13	12	28	23	9	13	12	14	11	10	17
54	21	14	12	11	28	21	9	10	12	15	10	13	17
41	6	12	15	13	27	22	9	10	13	13	9	11	17
80	6	14	10	12	28	23	10	13	11	13	8	10	18
70	34	16	10	11	28	22	9	10	12	13	9	9	18
81	15	13	18	12	27	23	10	12	11	12	10	9	20
97	32	14	16	13	26	23	10	10	12	13	10	10	20
27	21	14	15	12	28	22	9	10	14	14	9	11	18
67	23	14	14	11	28	23	10	9	12	12	9	11	19
103	6	15	12	12	28	23	9	10	12	13	9	10	18
90	28	13	10	11	28	23	9	13	11	14	9	10	18
96	10	13	10	12	27	21	9	10	11	14	8	12	16
39	14	15	10	14	28	23	9	12	12	13	9	11	18
107	35	15	16	11	30	22	9	10	12	14	9	12	20
42	4	14	12	11	28	23	10	10	12	13	9	10	17
36	45	13	12	11	28	24	10	12	13	15	11	10	18
85	4	14	14	13	27	23	9	13	12	13	11	10	17
49	41	13	12	13	27	23	9	10	11	14	10	11	18
100	21	14	11	13	28	24	9	11	13	14	10	11	20
101	25	15	16	11	30	22	9	10	11	13	11	10	17
87	36	15	10	11	28	24	10	12	12	13	9	12	16
76	6	13	14	12	30	22	10	11	12	13	9	12	20
96	37	16	12	12	30	20	9	10	12	14	8	11	19
91	24	14	17	12	27	23	9	12	12	13	10	12	19
78	23	15	10	12	28	22	9	15	12	14	11	11	19
67	5	14	10	12	29	23	9	10	11	13	11	11	17
55	23	14	13	13	26	23	9	13	11	14	11	10	20
25	0	13	15	12	28	23	10	10	12	13	9	10	19
44	34	15	10	11	26	23	10	13	13	14	8	12	19
107	5	14	13	12	28	22	9	12	12	13	9	10	18
73	25	15	11	12	27	23	9	10	13	13	8	11	19
89	28	15	13	12	28	23	10	12	14	14	9	11	19
35	14	15	17	11	28	20	10	10	12	13	10	10	18
74	0	14	11	12	26	22	10	15	11	14	11	10	19
77	1	15	11	11	29	24	10	14	11	14	9	10	20
87	6	13	10	13	28	22	9	10	12	13	9	11	18
113	0	14	10	11	28	23	10	12	11	13	9	11	18
106	19	15	11	11	30	22	9	13	12	13	11	10	19
87	7	14	13	12	28	22	9	13	11	13	9	12	17
97	0	12	12	12	29	22	10	12	12	14	9	11	18
69	27	15	14	12	27	21	9	13	12	13	11	13	19
63	3	14	18	12	29	24	10	13	12	15	10	11	19
106	2	14	10	12	28	23	10	10	13	14	11	11	19
101	0	13	14	13	28	21	9	12	12	13	9	11	19
73	5	15	12	11	29	22	9	10	12	13	10	11	18
44	0	13	16	12	29	23	9	10	12	13	9	10	21
55	1	13	15	11	27	24	9	10	12	13	10	10	19
43	11	13	13	11	27	22	9	10	10	13	11	10	19
77	23	14	17	11	28	20	9	12	11	13	9	10	18
53	18	14	10	11	29	22	9	12	13	14	9	11	18
94	16	13	14	12	30	23	9	10	11	15	11	9	18
37	0	12	14	13	28	22	10	10	12	13	9	9	17
85	5	13	10	12	27	22	10	13	12	15	11	11	17
67	0	16	14	12	28	23	9	10	11	13	12	12	19
50	20	14	13	12	27	24	9	12	12	13	9	12	19
89	0	14	11	13	29	24	9	10	12	14	9	12	19
50	5	14	14	12	30	24	9	10	12	13	10	11	17
34	26	14	12	12	30	23	10	10	12	13	9	10	17
65	1	14	10	11	29	24	9	13	12	13	9	9	19
70	7	13	10	11	28	22	10	12	13	13	10	9	19
30	0	14	13	13	28	22	10	10	12	13	9	9	18
47	18	14	13	13	28	21	9	9	12	13	9	11	19
90	6	12	14	13	31	22	9	10	12	13	9	11	17
40	3	12	12	13	28	22	9	10	12	14	10	10	17
59	0	14	9	13	29	23	9	10	12	13	9	11	18
34	6	16	12	12	28	23	10	10	12	14	9	12	17
77	2	16	11	12	30	22	8	12	12	14	10	12	19
75	4	13	13	12	28	20	9	12	12	12	9	11	18
62	0	13	11	13	26	24	10	12	11	14	9	12	17
71	3	13	17	12	28	21	9	10	11	14	9	9	17
84	0	14	12	12	29	22	9	10	11	14	10	13	18
69	2	12	13	13	28	21	9	12	12	14	10	11	18
87	0	16	10	11	27	22	9	13	12	14	9	11	18
34	2	14	14	12	30	23	9	12	12	14	10	10	20
40	21	13	13	12	27	24	10	12	12	14	10	10	20
76	0	14	17	12	30	23	9	12	12	14	10	10	20
45	18	14	13	12	28	22	9	12	12	13	9	10	18
76	0	13	10	13	27	24	9	12	12	13	9	11	18
99	37	12	16	11	28	24	10	12	12	14	9	8	19
89	14	13	14	13	28	23	10	13	12	14	9	11	18
61	3	14	9	13	29	22	9	10	12	13	9	11	18
39	10	13	10	12	26	24	9	10	11	13	11	12	18
27	9	14	13	11	28	21	8	10	12	13	9	9	17
87	28	14	16	12	26	23	9	12	13	15	9	11	19
43	9	15	12	12	26	21	8	11	12	13	9	11	19
34	20	13	11	12	27	22	9	13	11	13	12	11	18
74	0	14	14	12	29	22	8	12	12	13	9	11	19
29	8	14	12	12	29	23	9	12	13	15	8	10	19
69	0	13	16	12	30	22	9	13	12	13	9	11	19
99	0	14	12	12	30	23	9	10	11	15	10	12	18
29	8	12	17	12	27	20	9	10	12	14	9	10	19
97	17	15	14	11	30	22	10	10	13	14	10	10	18
47	17	15	12	12	28	24	10	13	12	14	10	12	20
70	4	13	16	12	27	23	9	10	13	13	9	10	17
37	16	15	17	11	28	20	10	10	12	13	10	10	18
94	25	15	10	12	31	23	9	13	12	15	10	10	18
85	28	16	13	11	31	23	9	12	12	14	9	12	18
11	9	12	12	12	31	23	9	12	11	13	11	9	19
77	2	14	13	12	28	23	10	10	12	13	10	9	18
33	6	16	10	12	28	22	10	11	12	14	11	9	20
60	4	14	15	11	28	23	10	10	12	13	9	11	17
62	13	15	11	12	27	23	9	10	13	13	8	11	19
61	3	13	20	11	29	23	9	13	12	13	9	11	17
69	12	15	13	11	27	21	9	10	13	13	10	11	19
95	0	15	13	11	29	24	9	10	11	13	9	10	19
91	11	14	10	11	27	23	9	12	11	13	10	10	19
82	14	15	16	13	27	24	10	11	12	13	10	12	18
91	21	15	13	11	30	23	9	10	13	13	9	9	19
52	8	16	14	13	29	23	9	10	13	15	9	9	18
102	8	15	12	11	28	20	10	10	12	15	9	11	18
55	3	16	10	13	28	24	9	12	11	13	10	12	16
72	9	14	14	13	29	24	9	12	12	13	9	10	19
36	6	14	17	12	29	21	10	10	13	15	10	12	20
77	41	15	17	12	30	24	10	9	12	14	10	9	17
56	13	16	11	12	30	23	9	11	12	14	9	13	21
74	4	14	19	12	28	23	9	10	14	14	9	13	18
43	4	12	12	13	29	22	9	13	11	14	8	9	20
47	6	13	16	12	27	21	9	10	12	13	10	11	17
36	11	13	13	11	29	22	9	12	12	14	10	11	18
56	35	13	19	12	28	23	11	10	11	13	9	10	18
39	9	14	10	11	27	23	9	12	11	13	10	10	19
76	0	13	16	12	28	23	9	10	12	13	10	11	17
63	28	14	15	12	27	24	9	12	11	14	10	10	21
66	0	14	13	13	30	24	8	10	11	13	9	11	18
49	3	15	13	13	29	25	9	9	14	15	11	12	19
70	21	13	10	11	29	22	9	10	13	14	9	10	19
50	49	15	15	12	30	23	9	12	11	14	10	11	20
99	3	14	12	13	28	23	9	12	13	15	9	12	21
69	33	14	11	13	28	23	8	10	12	13	9	10	18
96	6	15	16	12	29	24	9	10	12	13	9	10	18
81	2	14	11	13	28	22	8	12	12	13	11	10	18
97	15	14	13	12	28	25	9	12	11	13	11	11	19
75	34	13	11	12	27	22	9	13	11	13	12	11	18
98	4	14	13	12	28	23	9	10	12	15	9	10	19
44	9	15	13	11	27	21	9	13	11	14	9	9	19
76	20	15	16	12	29	23	9	11	12	13	9	11	18
75	6	13	14	12	27	23	10	12	14	13	9	11	21
101	16	15	14	12	28	24	8	10	12	13	9	12	18
92	9	13	16	12	30	22	9	10	12	14	9	10	18
81	0	14	11	12	27	23	9	10	12	13	9	12	19
33	21	15	11	12	28	21	10	13	11	13	9	10	18
108	24	13	12	13	28	21	10	12	12	13	9	10	17
55	16	16	11	13	29	23	11	13	12	14	11	11	21
78	2	14	12	11	29	22	9	12	13	13	11	12	19
75	0	12	12	11	28	23	10	12	12	14	10	11	19
45	3	15	12	11	27	22	9	13	12	14	10	11	18
106	13	12	13	12	28	21	8	12	13	15	9	10	19
103	0	14	12	12	29	22	10	11	12	14	9	10	18
91	0	14	11	11	28	22	9	10	11	14	9	10	18
96	5	13	11	12	30	24	10	10	12	13	10	10	20
99	2	13	10	12	29	24	9	12	11	13	9	9	19
92	5	13	11	12	27	22	9	12	12	13	9	11	19
48	0	13	10	11	29	24	10	12	12	13	10	9	18
41	17	14	13	12	30	23	9	12	13	13	9	12	19
103	3	14	13	11	28	21	9	10	12	13	9	9	17
81	0	13	10	12	28	24	9	13	12	14	10	10	19
77	10	12	12	12	29	23	8	10	11	15	10	9	18
45	5	13	19	14	29	21	9	13	12	13	10	11	18
42	16	13	10	11	30	22	9	12	11	14	9	12	19
45	30	13	12	12	30	23	9	10	12	12	10	10	17
97	2	13	16	11	27	22	9	11	11	15	11	10	17
87	0	15	12	12	30	24	9	10	11	13	9	10	17
39	30	13	18	12	28	24	10	13	12	13	9	11	18
111	22	16	16	12	30	23	9	13	11	13	11	10	20
70	12	12	20	11	28	23	9	10	12	13	9	10	19
61	1	13	17	11	30	22	9	12	11	13	9	11	19
32	1	13	11	13	27	22	9	10	11	14	9	10	18
43	1	15	16	12	29	24	9	10	12	13	9	10	18
71	42	14	10	12	28	23	9	13	11	14	12	11	19
96	17	13	16	12	28	24	9	13	14	14	11	10	18
105	2	14	17	12	28	20	10	10	12	13	11	11	19
77	5	13	12	12	28	24	9	10	12	15	9	10	18
70	8	13	14	12	29	20	9	10	12	13	10	10	18
71	1	14	14	12	27	21	9	10	11	13	10	12	20
101	4	15	12	13	28	21	9	12	12	12	9	10	17
107	28	15	12	12	28	23	10	11	12	13	10	12	18
54	0	14	13	12	28	22	9	10	11	14	12	11	18
56	17	13	14	11	29	24	9	12	11	14	9	10	20
47	19	12	17	11	28	20	9	12	11	14	8	11	19
100	25	12	10	13	28	24	10	10	13	15	9	9	20
55	0	13	14	13	28	22	9	12	13	13	9	12	19
69	3	16	18	12	29	22	10	10	10	15	9	12	19
67	0	14	13	13	31	22	9	12	12	14	11	11	20
63	8	13	13	11	30	23	9	12	11	14	9	10	19
103	20	14	11	13	30	24	9	10	14	13	9	12	18
79	7	14	12	12	30	23	10	12	11	13	10	10	19
93	1	13	14	13	28	23	9	10	11	15	12	12	20
41	1	14	13	12	28	22	10	12	13	14	11	9	19
47	14	13	13	12	27	24	9	10	13	14	9	11	19
36	8	14	10	13	30	24	8	10	11	14	9	10	19
101	8	15	10	12	29	23	10	13	11	13	9	10	17
70	4	14	13	12	28	23	10	10	12	13	10	9	18
47	3	15	11	11	30	22	9	13	13	13	9	11	19
97	2	14	13	12	28	22	9	12	12	13	9	10	18
70	3	15	19	12	26	24	9	12	12	14	10	10	20
57	7	14	17	12	29	22	10	12	12	14	11	11	19
103	3	13	15	12	29	22	9	12	13	13	10	11	17
68	11	13	12	11	28	22	9	13	13	13	9	11	19
106	21	13	12	11	29	24	9	10	11	13	9	11	19
76	14	14	15	13	28	22	9	12	12	14	9	11	17
42	6	14	17	12	27	23	9	12	13	13	9	10	20
105	16	14	13	11	29	22	9	12	12	14	10	11	19
79	4	14	13	13	26	23	9	13	11	14	11	10	20
96	26	15	19	12	26	24	9	12	12	14	10	9	20
107	38	15	12	12	27	20	10	14	11	12	9	11	17
63	0	13	13	12	28	22	9	10	11	13	11	11	19
99	27	13	14	11	30	23	9	12	12	13	10	10	19
98	9	13	14	11	29	22	9	13	14	13	12	12	19
96	14	14	13	11	29	22	9	12	12	14	11	10	19
47	0	14	15	12	28	22	9	12	13	13	11	9	19
84	2	14	12	11	29	20	11	10	12	14	10	11	19
68	0	14	10	13	28	20	10	13	12	13	8	11	18
51	3	13	16	12	27	23	8	10	13	13	9	10	17
43	42	15	12	12	28	24	10	13	12	14	10	12	20
49	16	12	10	12	27	23	9	10	12	13	11	11	19
70	0	16	11	12	30	23	9	11	12	14	9	13	21
38	1	14	11	12	30	24	10	12	12	14	11	11	18
51	16	12	17	13	28	23	10	10	12	13	9	10	19
87	13	15	15	12	29	24	9	12	13	13	9	11	18
86	17	13	10	12	28	24	9	11	11	13	11	11	19
78	21	13	12	13	29	21	9	13	11	13	9	12	18
86	6	15	14	13	30	22	9	12	13	13	9	12	19
101	1	14	11	13	27	23	9	9	12	13	9	10	19
34	12	15	10	12	30	23	9	10	11	13	8	12	19
96	1	13	12	13	28	22	9	13	12	13	9	10	19
63	23	13	10	11	29	22	9	12	11	15	8	11	21
99	8	15	18	12	30	21	9	12	11	15	10	12	18
100	1	13	13	12	29	23	10	10	12	13	9	11	18
113	29	15	10	13	27	23	9	13	11	14	11	11	18
48	16	14	12	12	29	24	9	10	13	13	12	9	19
100	13	15	12	12	28	23	9	10	12	13	10	10	18
75	42	15	15	12	28	22	9	12	12	14	8	9	20
37	4	16	16	13	28	22	8	12	13	14	10	11	19
45	21	13	10	11	31	23	8	10	13	14	10	11	19
101	0	13	14	12	29	21	10	13	11	14	9	11	19
50	24	13	18	12	29	22	9	12	11	14	9	10	19
95	2	13	11	12	28	21	9	13	12	13	11	10	19
84	2	13	15	12	28	23	9	12	11	14	9	11	20
50	1	14	10	12	29	24	9	12	13	13	8	10	18
75	25	12	14	13	28	24	9	15	11	13	11	10	20
72	1	14	18	12	28	23	9	10	12	13	9	11	17
45	50	15	12	13	27	21	10	10	12	13	11	11	17
31	3	14	10	13	28	24	9	10	12	13	9	10	18
90	2	15	14	11	30	24	10	12	11	14	10	12	18
37	0	15	15	13	28	24	9	12	14	14	9	11	17
51	4	15	16	11	28	23	10	12	14	14	10	10	20
46	4	16	15	12	28	24	12	12	12	14	9	11	20
72	2	13	12	11	31	24	10	12	13	13	9	10	18
102	49	14	15	13	27	22	9	13	12	13	10	11	18
64	4	13	13	12	27	23	9	13	11	13	11	10	17
52	1	13	10	12	28	23	9	10	12	14	10	11	19
113	1	15	13	11	30	22	9	12	12	13	9	11	17
78	28	12	16	12	28	23	9	10	12	13	10	10	18
93	0	16	12	13	27	22	9	12	12	14	9	10	17
77	35	14	10	13	29	23	9	10	12	15	10	12	17
73	7	14	13	13	30	22	9	10	13	14	9	11	17
36	9	12	17	12	27	20	9	10	12	14	9	10	19
78	33	16	11	12	30	22	8	12	12	14	10	12	19
64	25	13	10	12	27	23	9	10	12	14	8	10	18
39	8	13	13	12	29	22	9	10	12	13	12	10	18
108	12	16	12	12	30	22	9	10	12	13	8	10	17
83	14	12	18	11	29	24	9	12	11	14	9	10	18
81	9	14	12	11	31	23	9	12	13	13	8	11	18
89	0	13	13	12	30	23	9	10	12	13	9	10	18
102	17	14	15	12	31	22	10	12	12	13	10	9	16
45	0	14	13	11	27	21	8	12	11	15	10	11	18
91	18	14	11	12	26	23	9	10	10	14	9	11	19
75	9	16	14	14	28	20	9	12	12	13	8	9	19
51	40	14	13	12	28	20	9	9	12	15	10	10	18
111	31	16	12	13	30	21	9	10	12	13	10	11	17
53	18	13	14	13	28	23	9	10	11	15	10	11	18
45	45	13	13	11	28	23	9	10	11	14	9	11	20
56	21	12	10	12	28	22	9	12	12	14	9	9	18
73	46	16	13	12	28	22	10	10	11	13	9	10	20
69	2	15	13	13	28	22	9	12	14	13	9	11	19
53	3	12	12	13	28	21	9	12	13	13	11	11	18
102	2	14	9	12	29	23	9	10	12	14	9	11	18
88	11	15	13	12	28	21	10	10	12	13	11	10	16
54	32	14	10	12	28	22	9	10	12	14	9	11	17
69	19	14	13	12	28	24	11	10	12	15	10	13	20
99	2	14	13	12	27	22	9	13	11	14	11	12	20
33	8	13	12	11	30	22	10	10	12	14	11	11	19
76	10	13	10	12	28	21	9	10	12	13	9	11	19
33	25	13	14	12	27	21	9	10	13	14	9	13	18
94	0	13	11	13	28	21	10	10	12	13	11	10	17
98	18	13	13	12	27	22	9	10	13	14	10	13	18
51	3	13	13	12	29	22	10	12	12	14	12	11	19
32	8	13	10	12	29	23	9	10	13	14	8	10	19
14	10	15	17	12	27	24	9	12	12	13	8	12	18
89	4	13	10	12	27	23	10	11	11	14	10	12	18
119	19	16	13	12	29	24	10	10	12	15	9	11	19
95	1	12	13	12	29	22	9	11	12	15	9	11	19
75	14	13	12	12	31	24	9	12	13	12	8	11	19
120	1	14	16	12	26	24	9	12	12	13	9	12	19
39	3	12	10	12	28	22	9	9	13	14	9	11	19
41	0	13	18	11	29	22	9	11	11	13	10	11	17
40	27	12	17	12	27	20	9	10	12	14	9	10	19
109	0	14	10	12	29	24	9	12	13	13	8	10	18
71	22	13	16	12	27	22	9	13	12	13	9	11	20
84	3	15	13	13	28	22	9	13	12	14	9	12	19
106	32	14	10	12	30	21	9	12	12	13	9	12	20
73	1	16	13	11	27	22	9	10	12	14	9	11	21
81	2	14	12	11	28	24	10	12	11	14	8	10	18
67	25	14	12	11	31	23	9	12	13	13	8	11	18
57	20	13	13	11	29	24	9	13	12	13	9	12	20
90	12	12	11	13	27	23	10	11	13	14	11	10	18
98	48	14	17	12	28	20	9	12	11	13	10	11	20
82	6	15	11	12	27	22	9	12	12	13	8	11	19
109	2	14	10	12	28	23	10	10	13	14	11	11	19
109	13	13	15	12	27	24	9	12	11	14	10	10	21
86	1	14	12	12	27	25	9	10	12	13	9	12	18
84	20	13	10	11	28	21	10	13	13	14	8	13	18
94	15	14	18	12	30	23	10	10	12	13	9	9	19
90	2	13	13	13	28	22	9	12	12	13	10	13	18
53	24	15	16	11	30	22	9	10	12	14	9	12	20
42	17	13	14	12	27	22	10	12	11	13	10	9	18
92	0	15	13	13	31	23	9	13	13	13	9	11	18
76	16	14	12	12	27	22	9	10	12	13	11	12	20
62	41	13	12	11	29	25	9	12	12	14	9	10	19
92	9	15	13	12	26	21	10	10	11	14	10	10	19
99	16	13	12	12	29	22	9	13	13	13	9	10	19
100	6	14	10	12	28	23	10	13	11	13	8	10	18
91	46	13	16	12	26	23	9	11	13	13	9	11	17
93	0	13	10	12	27	22	9	13	11	13	10	11	17
43	21	12	10	11	28	22	8	10	13	14	9	10	18
100	2	14	16	11	28	23	9	10	12	13	10	13	19
91	13	16	10	13	28	23	9	13	11	15	11	10	17
37	1	15	10	12	28	21	9	13	13	13	9	9	18
78	0	13	14	11	31	21	9	11	14	13	10	9	19
74	7	16	10	12	28	24	9	11	13	14	9	12	17
65	1	13	12	12	28	23	9	10	11	13	10	11	19
44	8	13	12	12	27	23	9	10	12	13	9	11	18
93	2	13	12	11	28	24	10	10	11	14	9	12	17
79	3	14	14	11	29	25	8	10	12	14	11	11	17
79	2	13	13	12	29	23	9	10	12	13	10	11	18
47	43	14	16	12	31	23	9	14	12	14	8	10	18
76	44	15	11	11	29	20	10	10	11	13	10	11	18
95	4	13	10	12	30	23	8	12	11	13	9	10	18
37	0	13	14	11	30	24	10	13	12	13	9	10	19
94	0	14	14	12	29	22	8	12	12	13	9	11	19
85	33	15	15	11	29	25	9	10	11	14	10	11	19
97	2	13	18	13	29	22	8	13	12	14	9	10	19
59	7	13	15	12	27	23	10	12	11	14	9	11	19
90	1	13	12	13	28	23	9	10	13	15	11	10	17
28	0	15	17	14	28	23	9	10	11	13	10	11	17
51	31	14	12	12	29	22	9	12	12	15	11	10	18
63	9	14	13	11	27	22	9	12	12	13	8	11	19
88	29	13	11	12	29	22	10	12	12	14	10	10	18
56	0	14	13	11	29	22	9	10	12	14	9	12	18
104	2	14	13	12	28	23	9	13	12	14	11	10	17
50	7	14	11	12	27	23	9	10	12	13	9	12	19
101	11	12	12	12	29	22	10	12	12	14	9	11	18
33	15	13	11	12	28	21	9	13	12	13	11	10	19
65	4	13	17	13	27	22	9	10	13	15	11	10	18
91	0	13	13	11	29	24	9	13	12	13	9	12	20
114	7	16	14	11	29	22	9	10	13	13	10	10	19
104	0	14	10	12	30	22	10	10	12	14	9	10	19
102	37	12	10	12	30	24	9	13	11	14	9	11	19
109	34	14	13	12	26	22	9	10	12	15	12	9	18
73	20	13	13	11	28	24	10	10	13	13	10	10	19
107	12	13	10	12	27	23	10	10	11	13	8	11	19
108	6	14	11	11	29	23	9	13	13	14	9	10	19
27	1	15	12	12	28	24	10	13	12	14	10	11	20
47	15	15	10	11	29	22	10	10	11	13	8	10	18
89	23	15	12	12	26	21	8	11	12	12	9	11	19
45	29	15	10	11	30	22	10	13	12	13	10	11	18
40	37	15	17	12	28	22	9	12	11	13	9	10	19
42	8	14	11	12	28	22	10	13	11	13	9	9	19
49	20	13	16	11	27	23	8	10	12	13	10	10	16
61	15	14	16	12	28	25	9	10	12	11	9	11	20
81	2	13	10	12	27	24	9	10	12	13	9	9	18
43	1	14	10	13	28	24	9	12	11	13	9	11	17
99	0	16	11	12	28	22	9	10	12	13	11	10	18
45	4	14	10	11	30	22	10	12	13	13	9	11	18
33	4	14	10	12	29	23	9	10	12	13	9	10	19
99	33	14	18	11	28	22	10	12	12	14	9	10	19
100	17	15	12	12	28	24	9	13	12	14	10	12	20
77	15	12	10	12	29	22	9	10	13	13	10	12	19
50	16	13	17	12	28	22	9	10	12	13	11	9	18
57	12	14	12	13	29	24	10	10	13	14	12	13	18
76	0	15	13	12	28	23	9	12	12	13	9	10	19
93	0	15	20	12	28	23	9	13	12	14	8	10	19
114	28	13	14	12	29	22	10	13	11	15	9	13	18
57	6	13	12	12	30	25	9	13	13	13	9	11	20
87	16	15	13	11	28	23	9	12	12	14	9	9	18
57	32	14	16	13	26	23	10	10	12	13	10	10	20
97	3	13	15	13	29	22	11	14	11	13	10	10	19
96	22	15	13	12	28	22	9	12	12	14	10	10	17
40	2	12	14	11	27	22	9	12	12	14	9	11	20
50	3	15	14	11	28	22	10	12	11	14	10	10	18
44	4	13	17	12	31	24	9	13	13	13	9	10	18
80	12	13	15	12	30	24	9	12	12	14	9	10	19
73	1	16	11	12	30	23	9	10	11	13	9	10	18
55	0	16	12	13	27	23	10	11	11	13	10	10	19
94	21	13	10	11	29	23	8	10	11	13	9	10	17
100	20	13	13	11	28	23	9	10	11	14	9	11	20
55	12	12	13	12	28	24	10	10	11	13	9	11	17
45	19	14	12	12	29	21	10	10	13	14	8	10	17
99	13	14	12	13	30	22	10	10	12	13	9	11	17
96	22	12	15	12	28	21	10	11	13	13	8	11	19
40	16	12	17	11	29	21	9	10	12	14	10	13	20
68	40	12	14	11	27	23	9	12	12	15	9	11	19
49	4	14	17	12	29	23	9	10	12	13	9	10	19
100	1	12	16	12	27	23	10	12	11	14	9	11	18
103	2	13	14	12	28	21	9	12	12	13	9	9	19
70	16	13	13	12	30	24	10	10	12	15	9	11	19
101	31	14	15	11	28	23	9	12	12	15	8	10	19
108	1	12	13	12	28	23	9	10	12	13	9	11	18
47	3	13	12	12	28	24	10	10	11	13	10	11	19
91	1	14	13	12	28	24	9	12	10	14	9	11	19
66	7	12	12	12	27	23	9	12	12	14	8	9	19
94	2	14	10	11	30	22	10	12	11	12	9	9	18
97	30	14	10	13	27	23	10	11	11	13	9	11	17
86	12	13	10	12	27	23	10	10	11	13	8	11	19
49	10	14	18	13	27	22	10	13	13	13	9	10	18
91	15	13	10	12	30	22	9	12	12	14	9	11	19
76	31	13	12	13	30	23	10	12	12	13	10	10	19
101	8	14	14	11	30	22	10	13	12	13	10	12	17
73	11	14	16	12	29	23	10	9	11	13	9	10	17
44	17	14	14	12	29	22	11	10	12	14	9	11	20
91	27	13	17	11	28	22	10	10	11	14	10	11	18
69	14	13	19	11	28	22	10	13	12	13	9	12	18
86	0	14	11	13	28	22	10	10	12	14	10	12	18
51	27	15	12	12	29	23	9	10	12	13	9	12	21
71	23	15	12	12	28	23	9	11	11	13	8	11	19
27	3	13	13	11	27	22	8	10	13	14	9	9	18
49	13	14	18	13	29	22	11	10	12	13	10	11	18
67	9	15	13	12	30	22	9	10	11	14	9	10	19
108	7	15	13	11	28	23	8	11	11	12	9	10	17
39	21	13	17	12	28	21	9	10	11	14	9	9	17
82	25	14	13	12	28	22	9	12	12	13	9	10	18
105	6	13	10	11	29	22	9	13	12	13	10	10	18
50	50	15	17	11	26	21	9	12	12	13	9	11	21
64	0	14	10	12	29	24	9	10	12	14	10	11	19
36	27	14	13	12	28	23	9	10	11	14	9	12	20
60	26	15	10	13	27	21	10	10	12	14	9	9	17
76	28	13	10	12	30	25	10	13	12	13	9	10	17
69	0	13	16	13	28	22	9	10	12	13	9	9	18
36	15	14	13	12	28	23	9	10	11	14	9	12	20
49	0	13	12	12	28	23	10	10	12	13	9	11	18
46	3	16	17	14	29	23	10	13	12	13	11	11	16
55	26	15	15	12	30	23	9	12	12	14	9	10	20
83	1	14	10	12	28	23	10	13	11	13	9	11	19
98	13	15	15	11	29	25	9	10	11	14	10	11	19
74	2	14	10	13	28	23	9	10	12	14	9	11	19
95	24	14	15	12	27	19	9	12	12	14	9	12	18
105	3	14	10	11	27	23	9	12	11	13	8	11	19
75	44	15	13	13	28	21	9	10	12	14	9	10	20
79	23	14	12	12	28	21	9	12	12	13	9	12	19
100	39	15	12	11	28	23	9	12	13	13	10	11	18
50	6	14	12	12	28	23	9	10	12	14	11	9	18
108	38	12	16	11	30	23	9	12	11	13	9	11	19
89	2	12	10	12	28	23	9	13	12	13	9	10	19
108	11	15	15	12	28	22	9	12	12	14	8	9	20
98	1	14	10	11	29	24	9	10	11	14	10	10	17
58	5	16	10	11	28	22	9	10	12	13	9	9	18
65	1	15	16	11	29	23	9	10	11	13	9	9	18
77	6	14	13	12	30	23	9	12	11	13	9	11	20
102	6	13	11	11	29	23	10	10	11	13	9	11	18
47	4	15	18	12	28	23	9	10	11	13	9	9	18
54	35	13	13	12	30	24	9	12	11	15	10	10	19
79	17	14	12	11	27	22	10	12	12	14	11	10	18
60	9	14	12	12	28	23	10	10	12	14	9	10	21
51	0	12	12	12	28	23	9	11	12	15	11	11	18
118	3	14	13	12	29	21	9	10	11	13	10	11	19
47	21	13	18	11	28	22	9	10	12	14	9	9	19
93	4	14	10	12	30	22	10	10	12	14	9	10	19
108	3	14	10	12	29	22	10	10	12	13	9	10	18
75	3	16	13	12	29	21	10	13	13	13	9	9	19
66	3	16	10	13	27	23	9	10	12	13	10	11	18
89	23	14	13	12	28	21	10	12	12	13	9	12	18
46	5	13	13	11	29	24	8	13	12	14	9	11	18
74	2	15	16	12	31	23	9	13	12	14	9	9	19
88	26	14	14	12	28	23	9	12	12	14	9	10	18
81	2	15	10	13	29	23	9	10	12	13	11	11	18
99	33	12	13	11	29	24	9	12	12	14	9	11	19
108	21	13	12	13	26	20	9	12	13	13	9	11	19
100	40	13	13	13	29	22	9	12	12	13	11	10	20
80	33	14	17	12	27	23	10	13	13	14	8	10	19
98	10	14	15	11	27	21	9	10	12	14	11	10	20
65	6	13	14	12	29	22	9	12	11	14	10	10	17
45	32	13	19	12	26	23	10	14	12	14	9	10	19
46	5	13	15	12	29	22	9	10	12	13	9	9	20
80	12	15	15	12	27	22	10	15	12	13	9	12	18
45	5	13	15	12	29	23	9	10	11	14	10	10	18
43	3	15	15	12	27	23	9	12	14	14	11	10	17
71	18	14	10	12	29	21	9	13	11	15	9	9	19
55	16	13	16	11	30	22	9	10	11	14	11	12	18
90	10	13	16	12	26	23	9	11	13	13	9	12	17
30	26	12	12	11	28	23	9	10	11	14	9	10	19
52	0	14	13	12	27	22	10	12	12	13	9	10	18
