# Supplementary material for: Using game theory to thwart multistage privacy intrusions when sharing data
Source: Sci Adv. 2021 Dec 10;7(50):eabe9986. doi: 10.1126/sciadv.abe9986 (PMC8664254; doi:10.1126/sciadv.abe9986)
Supplement: Supplementary file 2 — Data S1 [file sciadv.abe9986_data_s1.zip › sciadv.abe9986_data_s1/DemoKAnonymization/exp/2058/data/target_data/i77.csv]

YOB	State	STR1	STR2	STR3	STR4	STR5	STR6	STR7	STR8	STR9	STR10	STR11	STR12
74	0	12	14	12	27	22	10	10	12	13	11	12	17
90	41	12	18	12	28	22	8	12	12	13	10	12	18
74	33	15	10	11	27	20	10	10	12	13	10	11	18
44	21	13	10	13	27	23	8	11	11	13	8	9	18
70	2	14	19	13	27	22	8	13	12	13	9	9	18
94	17	13	15	13	28	21	9	12	12	13	9	10	19
79	33	14	10	12	29	22	10	10	11	13	9	11	18
97	3	13	14	12	27	22	9	12	11	13	11	12	20
84	5	13	14	11	30	22	9	12	12	14	8	9	20
104	50	14	12	13	27	24	9	13	12	14	8	9	17
90	8	14	10	12	29	22	8	10	12	13	11	10	17
105	32	14	11	13	27	23	9	9	12	13	9	10	19
46	13	16	13	13	28	20	9	12	12	14	10	10	20
97	10	12	14	12	28	22	10	15	11	13	8	10	20
83	38	14	12	11	29	22	9	15	12	14	10	9	18
94	12	15	13	13	28	21	9	10	12	14	9	10	20
101	7	13	17	12	28	23	9	10	11	14	10	9	19
51	18	12	16	11	30	22	8	10	12	14	11	9	18
80	36	13	14	11	29	22	10	10	12	15	9	10	21
92	13	13	10	12	27	22	11	12	13	13	9	10	16
109	13	16	19	12	26	24	9	12	14	13	9	11	18
76	1	15	16	13	28	23	11	10	12	14	10	12	17
105	24	15	17	12	29	23	10	10	14	13	11	11	18
66	3	15	10	12	28	20	9	12	11	13	11	10	20
106	7	12	17	13	29	24	9	12	12	13	11	11	18
98	25	13	10	12	28	23	10	10	12	13	11	10	19
44	16	13	12	12	27	22	9	13	13	13	11	12	19
109	3	12	14	12	29	23	11	12	11	15	11	11	19
112	23	13	18	11	30	24	9	14	13	13	9	11	19
83	26	16	15	11	31	24	10	10	12	14	11	11	20
102	20	13	10	12	31	24	9	12	12	14	8	10	20
56	20	14	13	12	29	22	9	10	12	13	9	10	18
80	7	14	12	12	28	22	9	9	12	14	9	11	17
47	14	15	11	12	27	23	9	10	13	13	8	11	19
109	6	13	15	13	27	25	9	13	12	13	9	11	16
96	5	13	14	13	28	24	8	15	13	13	8	9	18
53	9	15	12	12	28	24	10	13	12	14	10	12	20
37	6	12	13	12	29	24	9	12	12	14	9	10	20
58	4	13	13	13	29	20	9	10	11	14	9	11	18
78	7	13	17	11	30	23	10	10	11	13	10	10	19
54	5	14	10	12	26	22	10	10	13	15	11	10	19
103	0	14	15	11	28	23	9	12	11	14	9	11	19
93	31	13	10	12	29	22	10	12	12	14	11	9	20
82	7	13	16	12	27	21	9	9	12	15	9	11	20
59	0	14	12	11	29	24	9	13	12	15	8	10	19
103	38	15	20	11	28	20	9	10	12	13	10	12	17
69	3	12	13	12	28	24	10	15	11	13	10	11	21
78	20	15	12	12	30	22	9	12	12	13	9	10	19
98	0	13	11	11	28	22	9	10	12	15	9	11	18
78	33	15	12	13	27	23	9	12	11	15	9	11	21
68	1	15	10	12	27	23	10	10	12	14	11	10	19
56	8	13	15	13	28	25	11	10	12	14	9	11	18
78	32	15	15	11	28	23	9	10	11	14	9	11	18
71	2	12	13	11	30	22	10	13	11	13	8	9	19
109	7	13	9	12	28	24	9	12	11	14	10	11	19
73	27	15	14	13	28	22	9	13	13	13	8	11	16
100	3	13	12	12	28	24	9	10	12	15	9	10	19
41	17	13	13	13	29	23	10	12	11	13	9	10	20
48	10	13	13	11	27	22	9	13	12	15	10	10	18
96	0	13	10	14	27	22	9	10	13	13	11	11	18
43	8	13	16	12	30	23	9	12	12	14	10	11	19
34	46	14	9	11	28	24	10	12	13	14	10	10	19
44	3	12	11	13	28	23	9	11	12	13	10	11	18
47	1	13	17	11	28	24	11	13	12	13	11	10	16
98	1	14	10	13	28	21	10	12	12	13	11	12	20
50	1	13	10	11	28	22	10	10	12	13	11	11	19
33	3	13	10	11	28	22	10	10	12	13	11	11	19
50	19	15	12	12	26	23	9	12	12	13	10	12	17
60	41	14	16	12	30	24	9	10	12	15	9	12	19
78	6	13	11	11	29	22	9	13	13	13	11	10	19
93	20	13	10	12	28	23	9	10	12	13	11	9	18
87	10	13	15	11	27	23	9	9	12	13	9	10	19
29	12	13	13	13	27	22	9	10	12	14	11	10	18
56	8	16	14	11	29	23	10	13	11	13	9	10	21
52	2	15	13	12	26	22	10	10	12	13	9	11	19
88	0	13	19	14	29	21	9	13	12	13	10	11	18
40	0	13	12	11	29	23	10	10	12	14	9	10	18
56	0	14	12	12	30	23	9	10	11	15	10	12	18
36	2	13	9	13	27	21	9	15	12	15	9	10	17
36	3	13	16	12	28	22	10	12	11	14	10	11	19
92	17	13	11	13	29	23	9	10	12	13	10	9	19
83	1	14	13	12	30	23	9	10	13	13	8	10	18
57	0	13	20	12	30	22	10	12	12	15	9	12	19
80	18	15	18	11	28	22	9	10	10	13	9	10	18
48	18	13	12	12	29	22	9	13	12	13	10	11	17
117	1	14	17	11	28	20	9	11	11	14	9	12	17
81	14	14	12	12	27	23	8	12	11	13	11	10	19
31	9	14	17	13	28	25	9	10	11	13	9	11	19
85	11	13	15	12	29	23	9	11	12	13	10	11	18
59	2	12	12	14	27	22	9	11	13	14	11	10	19
40	3	14	16	12	28	24	10	12	13	13	11	11	20
77	8	12	12	13	30	21	10	10	13	13	9	11	19
42	18	15	15	12	26	22	10	12	12	14	9	11	19
44	0	13	16	12	29	23	9	10	12	13	9	10	21
48	5	14	13	12	29	21	9	15	11	13	10	10	18
105	47	14	17	13	29	22	9	11	12	14	9	10	20
88	10	14	13	12	30	23	9	10	12	14	9	10	21
92	6	15	10	13	29	23	10	12	12	14	11	10	17
73	7	14	10	11	28	23	9	10	13	14	9	12	19
72	5	15	13	12	31	23	9	11	13	15	9	12	19
72	16	15	12	11	29	22	10	10	12	14	10	11	16
120	33	14	10	13	27	21	10	13	12	13	10	11	18
42	17	13	11	12	27	23	8	13	12	14	11	12	17
33	39	15	11	13	30	23	9	10	11	15	10	12	19
66	15	14	12	13	29	24	9	10	14	15	10	9	19
98	2	13	12	13	29	21	10	12	12	13	9	11	20
96	6	13	13	12	27	24	9	10	13	13	9	11	19
56	6	13	12	12	27	22	9	13	13	13	11	12	19
48	0	13	11	13	28	21	9	10	12	14	11	11	20
69	10	12	11	11	26	23	10	10	11	12	9	11	18
46	33	13	10	13	28	24	10	12	12	13	10	9	21
55	7	13	10	12	31	24	9	11	12	13	10	9	18
42	13	13	15	11	29	23	10	10	14	13	8	9	18
43	13	13	14	13	28	21	9	12	12	13	9	11	19
71	6	13	12	11	28	23	10	10	11	13	9	9	18
67	3	13	9	13	29	22	9	11	12	13	10	11	19
32	39	13	13	12	27	24	9	12	13	13	11	13	19
76	14	15	13	11	28	23	11	12	12	13	10	11	17
103	3	13	13	13	29	23	9	10	12	15	9	11	20
105	2	15	11	12	30	23	10	15	12	14	9	12	19
103	22	12	11	13	28	23	9	12	11	13	9	11	18
76	25	13	10	12	29	23	9	10	12	15	9	10	20
102	1	13	10	12	30	25	10	13	12	13	9	10	17
79	1	15	14	12	29	22	9	13	13	13	10	10	19
25	1	15	17	12	28	24	9	10	13	14	10	10	18
62	0	16	13	13	28	22	9	12	12	14	11	10	18
65	0	15	13	12	29	23	10	10	12	13	9	11	20
70	14	16	14	12	29	21	9	12	11	13	11	10	18
73	17	15	17	12	28	24	9	10	13	14	10	10	18
49	1	12	15	12	27	23	9	13	11	15	10	11	17
88	11	13	15	12	27	23	9	13	11	15	10	11	17
66	8	14	14	11	28	24	10	10	12	14	9	10	18
51	19	14	19	13	29	23	10	9	12	13	10	10	18
26	0	13	12	12	30	25	9	13	13	13	9	11	20
33	34	14	10	12	29	24	9	12	13	13	8	10	18
44	27	14	11	12	29	21	10	10	12	14	9	12	19
105	25	14	12	11	28	22	9	10	12	13	9	10	20
110	0	15	15	11	28	23	9	12	11	13	10	10	17
39	0	14	11	12	29	22	9	13	13	13	10	11	19
47	3	14	11	12	27	24	9	12	11	13	11	12	17
88	5	13	16	12	27	23	9	12	12	14	10	10	20
85	3	14	13	12	28	21	8	12	12	14	8	11	17
75	3	13	13	12	28	23	10	11	11	13	10	11	18
73	8	13	9	13	28	23	9	10	12	14	9	10	19
38	31	12	13	12	30	22	9	12	13	13	11	9	19
94	3	14	16	11	29	23	10	12	12	14	10	12	18
57	39	14	11	11	30	23	10	13	11	13	9	10	19
69	1	13	13	11	28	23	10	15	12	13	8	12	18
102	10	13	10	13	28	22	9	10	12	13	9	11	18
55	9	13	11	12	28	22	9	10	13	13	10	11	17
69	2	14	17	12	30	24	10	10	12	15	9	10	18
69	2	13	10	12	29	25	8	10	13	13	9	11	19
49	1	12	9	13	28	23	10	10	12	14	9	12	19
76	0	12	13	13	29	23	9	10	11	13	9	9	18
75	0	14	10	12	28	25	9	13	13	13	10	10	17
78	5	13	13	11	28	22	8	11	11	13	11	10	19
102	0	13	12	12	29	23	9	12	12	14	11	11	19
60	3	13	16	11	31	22	9	10	12	13	10	11	18
108	2	16	14	12	28	23	9	12	13	13	11	11	20
61	0	12	13	14	28	23	10	10	13	15	10	10	19
45	6	14	11	12	27	22	10	10	11	14	9	12	18
93	14	14	14	12	27	25	11	10	12	13	9	12	19
30	0	12	13	12	29	24	9	14	13	14	9	11	19
81	35	14	14	13	29	22	10	11	12	15	9	9	18
54	4	13	10	11	28	22	10	12	12	13	12	10	18
77	0	12	13	11	28	23	9	12	11	13	11	11	19
78	24	14	12	12	27	21	9	12	12	14	11	9	19
107	0	14	17	13	28	24	9	10	12	13	9	10	18
104	1	16	13	11	28	24	9	13	12	14	11	12	17
38	37	14	13	13	27	24	9	13	13	13	9	10	18
53	2	13	11	12	28	21	9	13	12	13	11	10	19
40	3	12	17	11	27	20	9	12	12	13	10	11	18
19	10	12	11	12	28	23	9	11	12	15	9	11	17
38	1	13	18	11	29	22	9	11	11	13	10	11	17
103	1	14	16	11	30	23	9	10	14	15	9	9	18
41	20	14	16	12	31	24	9	11	12	13	8	10	19
74	0	15	16	13	28	23	8	10	12	15	9	9	18
51	7	15	15	12	27	24	9	11	14	13	11	11	16
58	11	13	17	12	29	24	10	10	12	14	9	10	17
68	31	12	11	13	27	24	10	12	12	13	10	11	19
28	3	13	16	12	27	24	10	13	12	14	8	11	18
70	18	13	14	12	27	23	9	10	13	13	9	10	20
48	46	14	16	11	27	21	9	12	12	13	9	11	19
93	35	14	16	13	27	23	9	12	12	13	11	10	19
36	1	13	14	11	29	22	10	10	12	15	9	10	21
45	1	15	13	12	26	23	11	10	12	15	11	12	18
72	16	15	11	11	30	23	9	10	12	13	11	10	19
81	32	14	10	12	29	24	9	12	13	13	8	10	18
101	7	13	13	13	29	23	9	12	13	13	9	10	19
99	13	13	11	11	29	23	10	10	11	13	9	11	18
97	14	14	11	11	28	23	10	13	13	14	10	9	20
112	23	12	9	13	27	22	9	11	12	13	11	10	18
92	22	13	12	13	28	24	9	11	12	13	9	11	19
80	0	13	15	12	27	23	9	13	11	15	10	11	17
98	0	13	11	12	28	22	10	12	12	13	10	10	18
93	0	13	10	12	30	22	10	12	11	13	8	11	18
76	3	14	20	12	27	23	10	10	12	13	11	10	18
65	6	14	13	13	30	23	10	13	12	13	12	12	19
38	6	13	16	11	29	24	9	12	12	13	10	12	19
107	7	13	12	13	29	23	9	12	12	14	12	11	17
88	16	13	12	14	27	24	9	12	12	13	9	10	21
33	0	16	13	12	27	22	10	12	13	14	8	9	17
77	11	13	10	11	28	22	9	12	13	13	11	11	20
71	2	14	13	11	28	22	9	10	12	13	10	9	19
46	2	15	15	12	28	22	9	12	12	14	8	9	20
93	0	13	15	12	29	24	9	12	11	14	9	11	19
48	31	13	10	13	28	23	10	10	13	14	11	11	18
80	16	14	12	11	28	23	9	13	13	13	11	10	18
78	7	12	9	13	29	24	9	10	11	14	10	10	18
49	46	13	13	12	27	21	10	11	11	14	9	11	18
82	2	14	12	12	28	23	9	12	11	13	10	10	20
75	20	13	10	11	30	22	9	10	12	13	10	9	19
46	13	14	16	12	31	23	9	14	12	14	8	10	18
87	3	13	12	12	30	25	9	13	13	13	9	11	20
85	17	14	10	13	28	22	10	13	12	14	9	12	20
105	0	13	12	12	27	23	9	11	12	13	9	9	18
56	3	13	10	12	29	24	9	10	12	14	11	11	19
86	22	14	16	11	27	22	9	10	11	13	10	10	17
63	3	14	12	13	27	22	10	12	12	13	8	10	18
111	6	14	11	12	27	22	10	13	12	13	11	11	17
50	0	12	18	13	29	22	9	10	12	14	9	10	17
102	10	12	17	11	26	23	9	13	12	14	10	10	18
91	10	14	12	12	30	24	9	10	12	13	12	10	19
52	16	13	12	13	30	24	9	13	12	14	9	11	18
44	37	13	20	13	29	21	9	12	11	13	9	11	20
81	3	14	12	11	26	22	10	13	13	13	9	14	16
101	28	16	12	12	30	22	10	12	11	13	9	11	18
75	3	13	14	13	28	21	9	12	12	13	9	9	19
67	19	14	13	12	26	22	9	10	12	15	12	9	18
80	12	15	10	13	28	24	9	12	11	14	10	11	18
117	27	13	10	12	28	22	9	10	12	14	10	13	17
50	2	13	11	12	27	22	9	13	11	13	12	11	18
37	4	15	13	12	28	23	9	12	13	13	10	10	18
43	2	15	14	12	29	22	10	12	11	14	11	9	19
54	0	14	10	13	29	23	8	10	13	14	10	12	18
41	26	14	11	13	30	23	9	10	11	13	10	12	18
53	18	14	10	12	30	21	10	10	11	14	11	11	18
95	24	14	16	11	27	22	9	10	11	13	10	10	17
34	1	13	18	12	28	21	9	10	13	13	9	11	19
31	1	14	13	12	27	23	9	13	12	14	11	10	17
71	4	13	12	11	28	23	10	12	13	13	8	10	19
80	5	13	12	13	29	20	9	10	12	13	9	9	19
62	0	14	12	11	29	20	8	12	11	13	10	9	18
74	1	13	10	13	30	23	9	10	12	14	9	10	20
101	3	13	14	11	29	23	9	12	12	13	10	10	19
68	0	15	10	12	28	22	9	13	12	13	9	11	18
92	34	14	15	13	29	21	9	13	11	14	11	9	20
105	2	14	12	13	29	22	9	13	12	14	9	12	18
80	3	15	11	13	28	21	9	12	11	14	9	11	19
91	22	13	10	11	28	22	11	11	13	13	11	10	17
80	11	12	16	12	28	21	9	13	12	15	9	11	19
46	2	12	11	11	28	22	9	12	12	13	10	10	18
98	0	13	17	13	27	22	9	10	13	15	11	10	18
41	18	14	12	12	30	22	9	12	13	14	10	12	17
86	0	14	16	11	29	23	10	10	11	13	8	12	17
93	3	13	13	12	28	21	9	10	12	14	9	12	18
73	37	15	13	12	30	23	10	10	13	14	9	11	18
65	1	16	12	12	31	22	9	10	13	15	10	11	17
66	13	15	11	12	30	22	9	12	11	14	9	9	18
48	24	13	10	12	27	23	9	10	13	13	9	10	17
104	28	13	10	12	30	25	10	13	12	13	9	10	17
86	3	14	10	12	28	23	10	10	12	13	9	11	17
54	4	13	10	12	27	23	9	12	12	13	11	11	17
46	2	14	16	12	28	24	9	13	11	13	8	11	18
101	29	13	10	11	29	21	9	12	11	13	11	9	18
62	7	15	13	12	29	23	10	9	12	13	9	10	19
95	15	15	18	12	27	24	10	12	11	15	10	12	17
67	1	15	15	12	28	23	9	12	14	13	11	10	18
35	41	15	17	14	28	23	9	10	11	13	10	11	17
85	0	13	16	11	30	22	9	10	13	14	10	9	18
33	29	13	17	11	28	23	9	14	11	13	9	10	18
57	1	13	10	11	28	21	11	13	13	14	8	13	18
30	0	12	13	13	28	21	9	12	12	14	10	11	18
44	19	13	14	11	29	20	10	12	12	14	9	12	18
44	28	14	13	12	27	22	9	13	12	14	11	10	19
72	19	12	13	12	29	22	9	14	12	13	10	10	20
51	0	13	16	11	31	21	10	12	12	13	9	11	19
102	3	13	14	12	30	23	8	10	11	13	10	9	19
31	2	14	13	13	28	23	9	13	11	13	9	10	19
58	3	14	13	11	29	22	9	10	12	14	10	9	19
114	1	15	16	13	28	21	9	13	12	14	9	9	18
37	4	14	19	13	29	23	10	9	12	13	10	10	18
43	14	13	10	11	28	22	10	10	12	13	11	11	19
48	5	13	12	12	29	24	11	13	12	13	10	10	17
105	43	13	16	11	31	22	9	11	11	13	11	12	19
34	1	13	16	11	27	22	9	11	11	15	11	10	17
71	26	12	13	13	29	23	10	12	12	14	9	11	18
92	11	13	15	13	28	24	9	10	13	13	8	10	18
54	0	13	13	14	28	21	9	10	12	13	10	10	19
67	3	14	10	12	28	24	10	10	12	13	9	13	18
101	7	13	10	14	30	24	9	10	12	13	10	11	19
97	5	14	12	12	28	22	9	9	12	14	9	11	17
35	26	14	12	12	28	23	9	12	11	13	10	10	20
77	18	14	13	13	28	24	9	10	11	14	8	11	20
62	17	13	12	11	28	22	10	12	14	14	9	10	18
53	8	14	13	11	30	23	10	10	11	13	10	10	18
46	26	13	10	12	29	24	9	12	14	14	9	9	17
87	45	13	14	12	29	22	10	11	11	15	9	10	19
74	0	14	16	12	26	23	9	12	13	15	9	10	19
57	1	16	9	11	27	21	10	12	12	13	11	11	17
101	6	13	16	11	30	22	9	10	13	14	10	9	18
105	10	12	13	13	28	21	9	12	12	14	10	11	18
87	16	14	13	12	29	24	9	10	12	13	11	10	19
102	5	13	9	13	28	22	8	11	13	13	9	10	18
32	0	12	11	11	27	23	10	13	12	14	10	12	18
34	2	15	10	12	29	24	9	12	13	15	10	11	18
54	3	14	10	12	28	23	9	13	12	13	9	11	21
49	2	12	18	11	29	24	9	12	11	14	9	10	18
57	16	13	14	11	28	24	9	11	11	15	10	11	18
58	10	15	9	12	30	23	9	10	11	13	9	10	19
73	35	15	18	12	27	24	10	12	11	15	10	12	17
14	1	13	12	12	28	22	10	12	11	14	11	10	19
76	3	14	10	11	27	23	9	10	12	13	10	12	17
27	8	14	13	13	27	24	10	15	11	13	9	10	18
55	18	13	12	12	29	22	9	13	12	13	10	11	17
57	1	15	11	11	28	24	8	12	12	13	11	11	18
78	40	15	13	12	27	21	10	10	11	14	10	10	19
47	11	15	12	13	30	22	9	12	12	13	9	10	19
75	36	15	17	12	28	24	10	13	12	13	10	9	19
30	15	14	12	12	28	23	8	10	12	15	8	11	19
105	0	13	9	13	26	22	9	13	13	13	9	11	19
55	1	13	14	12	29	20	9	10	12	13	10	10	18
73	29	13	19	12	28	23	9	10	12	14	10	11	19
46	22	15	13	12	30	23	9	10	11	14	9	10	19
33	1	15	12	12	27	20	10	14	11	12	9	11	17
74	25	16	16	12	28	24	10	11	12	13	10	12	19
57	3	13	13	11	28	21	9	12	11	13	8	11	20
112	14	12	10	11	27	22	9	12	12	14	11	12	18
94	0	15	11	12	27	23	10	10	12	13	8	10	18
97	21	14	14	13	29	23	9	11	12	13	11	11	19
103	12	14	15	11	29	23	8	11	14	15	9	11	19
75	1	14	12	13	28	22	10	10	11	15	11	12	18
53	48	14	13	12	31	23	9	12	12	13	10	10	18
99	3	14	11	12	28	23	9	10	11	13	9	10	19
48	0	14	14	11	28	23	9	10	11	14	9	11	17
48	27	14	13	11	29	22	10	10	11	13	9	10	19
81	0	15	10	11	27	21	9	10	11	14	10	13	17
32	5	14	16	12	28	23	10	12	12	13	9	11	17
104	11	14	10	11	29	23	9	10	14	13	9	10	20
56	16	13	16	11	28	23	9	11	12	14	9	10	17
63	21	14	12	12	29	23	9	13	11	14	9	11	19
92	45	12	18	12	28	24	9	12	12	13	9	10	17
40	6	14	17	13	28	24	10	10	13	14	11	11	19
67	38	14	11	13	27	23	10	13	12	13	9	10	18
45	11	14	15	12	29	23	9	13	13	13	9	10	17
38	0	15	10	13	29	20	9	13	12	13	10	10	20
84	30	14	16	14	29	22	9	11	12	13	10	11	18
95	15	14	17	12	28	20	9	10	12	13	9	11	17
42	19	14	14	11	26	23	9	13	12	13	10	12	18
34	3	15	11	13	27	22	9	11	12	13	11	9	19
92	25	13	13	12	27	25	8	12	12	13	9	10	18
75	32	15	10	12	28	22	10	10	14	13	9	11	20
75	9	13	12	11	29	23	9	12	11	14	11	10	20
89	0	14	11	12	27	24	9	12	11	13	11	12	17
76	43	14	10	12	30	21	10	10	11	14	11	11	18
98	12	14	17	12	29	22	9	12	11	13	11	11	19
68	1	14	9	12	31	21	9	10	11	14	9	11	16
35	1	13	16	13	29	23	9	10	12	14	11	10	18
64	1	13	12	12	28	22	9	10	12	14	9	10	18
50	24	13	17	12	27	23	10	14	11	15	10	12	19
78	1	14	18	12	28	24	9	12	12	14	8	10	19
98	7	15	10	12	27	23	11	10	12	13	9	11	18
76	18	13	13	11	27	20	9	12	11	14	9	13	18
50	5	14	14	12	29	22	10	13	11	13	11	12	20
34	3	13	10	11	29	22	8	11	12	15	12	11	19
57	2	13	12	12	28	24	9	10	12	15	9	10	18
45	10	12	10	13	30	22	9	10	10	13	9	11	17
53	0	13	16	13	29	22	9	13	12	13	9	10	18
78	16	14	13	13	28	23	9	10	12	14	12	10	19
68	9	15	12	12	27	20	10	10	12	13	11	11	17
91	1	16	12	12	27	23	10	13	12	13	10	9	17
75	17	13	15	12	29	24	9	10	12	13	8	11	18
70	12	14	17	13	28	25	9	12	12	15	10	11	18
72	7	14	16	11	29	23	10	12	12	14	10	12	18
35	2	15	15	11	29	25	9	10	11	14	10	11	19
29	0	12	12	12	31	22	10	10	11	13	9	11	20
55	2	14	13	11	27	22	9	12	12	13	8	11	19
66	48	13	12	11	28	22	10	11	11	14	9	11	20
89	0	14	15	12	30	22	10	13	11	13	11	11	18
21	29	13	13	12	28	23	10	12	12	14	9	10	17
59	11	14	18	12	29	22	9	12	12	14	8	11	18
56	0	14	13	11	29	22	9	12	12	14	11	10	19
58	37	13	10	12	28	25	10	12	13	14	9	12	18
94	0	13	10	11	27	22	10	10	12	13	9	11	18
104	0	14	13	12	29	24	9	10	12	13	11	10	19
50	3	14	11	11	28	23	9	11	12	13	10	11	19
49	3	12	12	11	28	23	10	12	12	14	10	11	19
70	0	15	10	12	28	21	10	12	12	14	11	11	18
32	32	12	14	13	28	22	10	10	12	13	9	9	17
85	10	15	17	11	28	22	9	10	13	13	9	9	19
34	2	15	12	11	28	23	9	10	12	13	10	11	19
78	27	14	13	12	30	23	9	12	13	13	9	12	19
106	8	13	15	13	28	25	11	10	12	14	9	11	18
73	26	14	16	13	29	22	9	10	13	12	10	11	20
50	6	14	10	13	27	24	9	10	13	13	10	12	17
111	49	14	10	11	27	23	9	12	11	13	10	10	19
87	0	14	10	11	28	24	9	11	11	14	9	12	17
104	12	13	14	11	29	24	9	12	11	14	9	10	20
76	15	13	14	12	29	20	9	10	12	13	10	10	18
67	15	15	15	13	28	20	9	10	12	13	9	10	19
53	22	15	16	13	30	21	10	12	14	13	9	11	19
50	4	14	10	13	30	22	10	12	13	13	10	10	19
43	4	13	16	12	28	22	9	13	12	13	9	10	18
47	15	14	11	12	28	24	9	10	12	13	10	11	20
52	7	14	10	11	28	22	10	11	12	13	11	11	18
49	27	13	15	12	28	23	10	10	12	13	9	10	19
58	25	14	9	13	27	20	10	9	13	15	9	9	18
52	29	16	14	11	29	22	9	10	13	13	10	10	19
85	9	16	9	11	28	22	10	13	13	14	9	10	19
80	40	12	10	12	28	23	9	13	12	13	9	10	19
69	1	14	19	12	27	22	9	13	12	14	11	10	18
74	1	14	11	13	27	23	9	9	12	13	9	10	19
41	4	13	10	12	27	24	9	10	12	13	9	9	18
50	17	13	11	13	28	21	9	13	13	13	9	11	18
57	3	15	13	12	27	22	10	14	12	13	10	10	20
95	24	14	15	12	27	19	9	12	12	14	9	12	18
97	40	13	10	11	28	23	10	12	12	15	9	10	18
34	7	12	12	12	30	22	10	11	12	14	9	12	19
98	2	13	14	13	28	23	10	12	12	13	10	11	18
33	26	13	10	12	28	22	9	10	12	14	10	13	17
66	2	13	12	12	30	25	9	13	13	13	9	11	20
38	1	15	12	12	28	23	10	11	12	13	10	12	18
96	36	15	13	12	27	24	8	10	12	13	10	10	18
56	30	14	13	12	28	23	10	10	11	13	9	10	18
42	23	12	14	11	28	22	10	12	12	14	10	10	18
91	39	16	13	12	28	23	9	10	12	13	11	10	17
72	3	15	12	13	28	23	10	10	11	14	10	13	19
58	8	15	13	11	29	24	9	10	11	13	9	9	19
95	14	14	11	11	31	22	10	11	12	14	10	10	18
91	44	12	11	13	27	22	9	11	13	13	11	11	20
78	11	15	11	12	27	24	9	10	12	12	9	11	19
69	17	13	12	12	28	24	9	10	12	15	9	10	18
33	23	16	14	12	27	23	10	12	12	13	9	10	19
72	3	12	14	13	31	22	9	10	12	13	9	11	17
55	0	14	14	12	28	24	9	11	13	14	8	10	19
82	27	14	11	11	27	22	9	10	12	14	9	11	20
51	19	13	9	13	29	22	9	11	12	13	10	11	19
65	11	15	15	12	28	22	10	10	11	13	8	9	17
46	33	13	17	12	27	23	10	14	11	15	10	12	19
51	50	15	16	12	29	24	9	10	12	13	9	10	18
35	12	16	13	11	27	24	9	10	12	14	11	10	20
87	40	15	9	13	28	23	10	12	12	13	9	9	18
93	14	13	10	12	28	22	10	10	12	13	9	10	18
62	3	13	18	13	29	21	9	10	11	13	9	10	18
113	0	12	13	11	28	21	9	10	13	13	9	10	18
85	16	13	10	12	28	22	9	10	12	14	10	13	17
72	1	13	13	13	29	22	9	11	11	13	9	10	18
65	4	15	12	12	28	23	11	11	11	13	10	9	20
69	0	12	17	12	30	22	9	10	12	13	11	9	18
49	0	13	16	11	30	22	9	10	11	14	11	12	18
94	14	15	13	12	29	20	10	10	11	13	9	10	17
34	15	13	9	12	29	23	10	13	11	13	8	11	18
55	0	14	10	11	28	21	10	13	12	13	9	11	19
64	4	12	13	12	28	22	9	13	12	13	11	11	19
56	22	13	17	11	27	22	9	13	12	13	9	11	18
94	27	15	20	12	28	22	10	12	12	14	9	11	16
106	6	14	11	12	27	22	9	12	12	13	9	10	19
43	3	13	10	11	27	22	9	11	13	13	9	10	18
48	24	13	12	12	29	24	9	12	14	13	9	10	18
34	19	13	12	11	29	23	10	10	12	13	9	10	18
84	1	14	15	13	29	24	10	11	12	13	9	10	18
107	6	14	18	11	27	25	9	13	13	14	11	10	19
79	9	13	10	13	27	22	10	10	12	13	9	12	19
102	2	14	13	12	29	23	10	11	12	14	11	9	20
49	3	13	10	13	28	23	9	12	11	14	12	12	19
36	2	12	12	12	29	24	10	12	11	13	9	10	19
109	9	13	12	12	29	24	10	10	12	14	10	11	20
103	9	14	10	12	29	24	9	12	13	13	8	10	18
52	6	14	13	11	28	25	10	10	12	13	10	10	20
110	20	13	10	12	28	21	10	10	13	13	9	11	17
73	4	14	17	12	29	23	9	10	12	13	9	10	19
76	4	13	13	12	29	21	10	11	13	15	10	11	18
38	16	15	10	12	30	22	10	11	12	14	10	11	19
96	44	14	19	13	27	23	9	10	12	12	11	9	18
61	10	14	13	12	30	23	8	10	13	14	11	11	18
101	6	13	16	11	26	22	11	12	12	13	9	11	18
78	6	12	10	13	27	22	9	12	13	15	11	10	16
35	9	14	13	13	26	23	9	13	11	14	11	10	20
49	0	13	11	13	28	23	9	11	11	13	9	10	19
84	19	15	17	12	31	20	9	13	11	14	12	9	18
47	33	14	12	12	30	23	9	10	12	13	9	10	19
27	0	13	12	13	29	24	9	10	14	14	10	9	19
112	8	13	13	11	28	23	9	13	12	13	8	12	19
107	35	13	12	11	29	24	10	12	12	13	9	10	19
72	10	14	13	13	27	23	9	12	11	13	11	11	19
54	50	16	11	12	30	23	9	11	12	14	9	13	21
48	9	14	14	12	28	23	9	10	12	13	10	10	21
61	1	15	12	12	31	22	10	12	12	13	9	10	17
53	26	13	14	11	28	22	10	12	12	13	9	11	19
50	0	15	13	12	27	23	10	11	12	13	9	11	18
63	10	15	13	12	28	20	10	15	11	13	9	10	19
74	3	14	13	11	30	24	9	12	13	13	9	9	21
66	34	16	16	13	28	23	9	10	12	13	11	9	19
70	23	15	15	12	27	24	9	10	13	14	9	12	17
60	26	14	13	11	30	24	9	12	12	14	9	10	19
36	0	15	11	12	29	22	9	12	11	13	11	11	18
46	7	14	16	13	29	22	9	11	12	14	9	10	20
115	1	13	15	12	29	23	9	13	11	13	10	12	18
53	0	15	15	12	28	22	9	12	12	14	8	9	20
95	12	14	14	13	28	24	9	13	13	15	9	9	18
98	0	14	14	13	30	24	9	12	11	13	11	10	17
70	21	13	16	11	28	22	10	10	11	12	12	11	19
100	26	14	13	12	29	24	10	12	12	14	11	11	17
95	3	12	18	11	30	21	9	10	11	13	11	11	18
30	8	14	13	12	27	23	10	12	13	13	9	9	18
96	8	14	10	11	28	22	11	10	12	15	9	11	19
75	0	15	11	11	30	22	9	13	13	13	9	11	19
105	13	12	13	12	26	22	9	12	13	13	8	11	18
116	10	15	11	11	29	24	10	14	11	14	9	10	20
87	17	14	10	13	28	22	9	11	11	13	8	9	19
108	23	13	17	11	30	23	9	11	11	13	9	11	20
59	0	13	15	12	27	23	10	10	12	12	9	10	20
36	3	13	13	12	30	24	8	13	12	14	9	11	18
92	18	14	18	11	27	23	9	13	12	13	11	9	18
75	11	14	10	11	27	24	10	13	12	13	9	12	18
101	2	13	10	11	28	22	9	10	10	13	9	13	18
76	20	15	17	13	28	24	9	12	12	13	11	9	18
47	0	14	13	12	30	22	9	10	12	15	10	10	19
76	2	16	14	13	29	24	10	13	11	13	10	10	18
97	21	13	13	12	29	23	9	10	12	13	10	11	18
52	20	13	13	12	28	22	9	11	12	14	9	10	18
71	0	15	12	12	29	23	9	12	12	13	9	11	18
103	8	12	11	12	27	22	9	12	12	15	11	10	16
72	5	13	13	13	29	22	10	10	12	13	9	11	18
47	12	11	13	12	28	24	10	10	12	13	9	11	18
55	19	13	14	13	29	23	9	10	11	14	9	9	19
62	22	15	13	12	26	22	10	10	12	13	9	11	19
52	0	13	17	12	29	24	10	10	12	14	9	10	17
35	20	15	10	13	27	21	10	10	12	14	9	9	17
75	19	14	13	12	28	21	8	12	12	14	8	11	17
81	10	14	15	13	28	22	9	12	11	14	9	11	18
105	8	13	18	11	29	22	10	12	11	13	10	10	19
73	11	12	10	11	27	22	9	12	12	14	11	12	18
102	0	13	10	13	27	24	9	12	12	13	9	11	18
69	16	13	15	11	28	23	9	12	13	13	10	11	18
36	7	13	10	13	28	22	9	10	12	13	9	11	18
116	2	13	13	13	27	23	9	10	12	14	9	11	18
37	11	13	13	13	27	24	9	12	12	12	9	11	18
64	10	13	10	13	30	24	9	10	12	13	9	11	18
50	27	13	12	13	30	24	9	12	12	14	12	9	18
95	7	13	10	11	30	22	9	10	12	13	10	9	19
38	2	13	10	14	30	24	9	10	12	13	10	11	19
102	18	14	13	11	29	24	9	10	13	13	10	11	17
52	17	14	12	12	31	24	9	12	11	13	9	11	19
100	8	14	16	12	31	24	9	11	12	13	8	10	19
96	2	13	10	11	28	24	9	12	12	13	8	13	20
47	0	13	12	12	27	23	9	12	12	13	10	10	20
93	30	15	10	13	29	24	9	10	12	14	10	11	18
92	10	14	15	12	29	22	9	13	12	13	9	10	20
97	0	13	14	11	30	23	8	11	12	13	9	12	19
88	9	14	12	12	30	23	9	10	11	15	10	12	18
76	10	14	12	13	28	22	9	10	12	13	10	8	20
81	0	13	19	13	29	21	9	13	12	13	10	11	18
110	0	15	13	13	28	22	9	12	14	13	9	11	19
87	4	13	11	12	29	21	9	10	13	14	9	10	19
61	8	14	18	12	29	22	9	12	12	14	8	11	18
76	10	15	17	12	31	23	9	12	12	13	9	11	18
53	10	13	15	11	28	23	9	12	13	13	10	11	18
61	12	13	10	13	30	23	9	10	12	13	10	10	18
45	1	15	12	11	27	22	9	13	12	14	10	11	18
63	3	13	11	12	30	22	9	12	13	14	10	10	19
24	11	13	10	13	30	23	9	10	12	13	10	10	18
32	7	14	10	13	28	24	9	10	12	13	9	10	18
63	0	14	10	11	30	23	9	13	12	13	12	11	19
91	3	15	10	12	28	22	10	15	12	14	11	11	19
100	25	12	10	12	30	23	9	10	12	13	11	10	19
50	0	12	13	13	28	20	9	10	12	13	9	11	18
60	0	14	16	11	29	24	10	10	11	13	9	12	18
66	12	13	13	12	27	24	9	12	13	14	10	9	19
98	5	13	10	11	28	21	11	13	13	14	8	13	18
106	16	14	10	11	28	22	9	12	12	13	9	11	19
70	6	13	12	13	28	24	9	11	12	13	9	11	19
37	14	15	17	12	27	24	9	12	12	13	8	12	18
101	18	15	17	12	28	22	9	12	12	14	9	9	17
93	3	12	18	12	27	23	10	12	12	14	10	10	18
66	11	13	14	12	29	23	9	14	10	12	9	9	18
34	21	14	12	12	28	21	9	12	12	13	9	12	19
42	33	14	14	12	29	24	9	10	13	15	10	9	18
51	18	13	13	11	27	22	8	10	13	14	9	9	18
72	3	14	12	12	28	23	8	10	12	15	8	11	19
45	22	15	10	12	28	21	10	11	13	14	9	11	17
108	0	13	17	12	31	22	9	12	13	14	9	11	18
47	0	13	18	12	28	22	10	13	12	13	9	11	17
48	29	13	17	11	30	22	9	10	13	15	9	11	18
77	9	14	16	13	29	23	10	10	12	14	11	10	19
62	1	12	11	13	28	23	9	12	12	13	9	11	20
77	5	13	12	11	28	23	9	13	11	14	9	10	17
47	30	12	14	12	28	22	10	15	11	13	8	10	20
48	23	13	10	12	28	23	10	11	11	14	10	12	18
46	7	13	12	13	30	24	9	13	12	14	9	11	18
45	28	14	15	12	28	22	9	12	13	13	11	11	20
36	5	15	18	12	27	24	10	12	11	15	10	12	17
97	0	13	11	13	28	21	9	10	12	14	11	11	20
90	14	16	18	12	28	21	9	12	11	13	10	10	20
72	2	14	13	12	27	22	10	9	12	14	10	12	19
98	1	13	11	12	29	24	10	13	12	15	9	11	17
89	15	13	11	12	28	23	10	12	12	15	11	10	17
24	12	13	17	11	30	22	9	10	13	15	9	11	18
49	37	13	16	11	28	22	9	13	12	15	10	10	20
79	30	14	13	12	28	23	10	10	11	13	9	10	18
45	5	15	16	13	30	21	10	12	14	13	9	11	19
31	30	14	13	12	28	24	9	10	11	14	8	11	20
43	3	13	13	12	28	22	9	10	11	13	11	11	19
112	35	14	12	12	30	23	9	10	12	13	9	10	19
95	20	12	13	11	28	21	9	10	13	14	10	13	19
74	0	13	15	12	29	20	9	10	13	13	10	11	18
73	14	15	10	13	28	22	9	10	13	13	11	11	20
80	17	13	13	13	30	24	9	10	12	14	9	11	16
44	23	13	11	12	28	22	9	10	12	13	9	10	19
50	11	12	16	12	29	22	9	10	12	14	10	12	20
44	11	14	9	11	28	21	10	12	13	13	11	9	19
63	20	14	12	13	29	24	8	11	12	13	10	10	19
50	6	14	17	13	29	22	9	10	11	15	9	12	19
108	20	15	15	13	28	23	9	12	12	13	11	11	17
52	16	14	16	12	29	22	10	10	13	14	10	10	19
33	43	13	12	13	27	23	9	10	11	14	10	11	18
71	1	15	11	11	29	23	10	13	12	13	11	12	19
46	0	14	15	12	28	23	8	13	12	14	10	12	20
57	8	13	13	12	28	23	10	10	12	13	9	10	18
87	11	14	12	11	28	22	9	13	11	13	9	9	18
75	16	15	15	12	30	23	10	12	12	13	10	11	19
88	4	14	13	11	31	23	9	12	12	14	9	12	16
91	22	12	15	11	29	23	8	11	11	14	9	11	17
111	31	15	10	12	29	23	10	12	12	13	9	13	18
47	28	14	12	13	29	24	9	10	13	13	9	11	18
96	3	13	11	13	28	21	9	10	12	14	11	11	20
41	1	14	14	11	29	23	8	13	12	14	8	11	18
75	25	12	14	12	27	24	9	13	12	14	9	9	17
52	35	13	12	12	27	20	10	12	11	12	11	11	17
81	46	15	13	11	28	23	8	11	11	12	9	10	17
40	2	13	14	11	29	21	9	12	13	13	10	9	19
43	5	15	12	13	30	23	9	12	12	14	8	10	18
39	4	12	9	13	27	22	9	11	12	13	11	10	18
68	26	13	10	12	27	23	9	10	13	13	9	10	17
101	1	15	18	11	28	23	9	12	12	15	10	10	19
47	3	13	15	11	28	23	9	12	12	13	9	11	21
104	25	14	10	13	28	23	9	10	12	15	10	11	19
103	39	14	12	12	27	23	10	10	12	13	11	10	19
91	5	13	14	12	28	22	9	14	11	14	9	11	18
66	6	14	16	12	31	24	9	11	12	13	8	10	19
103	1	12	14	13	28	24	9	15	11	13	11	10	20
49	12	13	14	10	30	21	9	10	11	14	9	10	19
48	6	13	17	11	27	21	10	12	12	13	9	11	19
95	11	14	14	12	29	22	10	13	11	15	11	10	18
94	8	13	10	12	30	22	9	12	12	14	9	11	19
74	13	15	11	12	29	22	9	12	11	13	11	11	18
113	31	13	12	12	27	23	9	10	12	13	9	10	18
46	4	13	10	12	28	23	10	12	13	13	10	11	19
97	0	13	13	13	27	24	9	12	12	12	9	11	18
49	16	14	12	12	30	24	10	13	12	13	10	11	17
43	19	14	12	13	27	22	9	12	11	13	10	11	19
81	22	15	17	14	28	23	9	10	11	13	10	11	17
33	2	14	18	12	29	23	10	13	12	13	11	10	17
55	1	15	13	12	28	22	9	13	11	13	9	9	16
65	1	13	17	12	28	22	9	12	11	13	12	11	19
112	9	16	13	13	28	20	9	12	12	14	10	10	20
88	7	16	11	11	27	23	9	10	12	14	9	10	18
100	12	12	12	11	27	22	10	12	13	13	10	10	20
39	4	13	10	12	27	21	9	10	11	14	8	12	16
91	1	12	14	13	28	24	9	15	11	13	11	10	20
85	0	13	11	12	29	24	10	10	12	13	11	11	19
73	7	14	15	13	28	22	9	13	12	13	9	10	18
95	0	15	15	13	28	20	9	10	11	15	11	11	17
60	20	12	10	12	28	23	11	12	12	13	11	8	18
91	0	13	12	13	29	21	9	13	11	13	9	12	18
99	1	12	19	13	30	22	9	10	12	13	8	11	19
72	14	12	10	12	29	21	9	10	12	13	10	11	18
93	31	15	15	12	26	22	9	10	12	13	11	11	19
100	17	13	14	12	28	25	10	12	12	13	10	11	18
35	0	14	11	12	27	24	9	12	11	13	11	12	17
74	2	15	15	12	31	24	10	15	13	13	8	11	17
74	0	15	15	12	26	22	9	10	12	13	11	11	19
43	22	13	16	12	31	24	10	10	12	15	11	13	18
60	0	15	10	13	27	23	9	13	11	14	11	11	18
57	6	13	13	11	30	23	9	12	11	14	9	10	19
45	20	13	14	12	27	22	10	12	12	13	10	11	18
62	25	13	9	12	29	23	10	13	11	13	8	11	18
88	20	13	13	13	29	23	10	12	11	13	9	10	20
87	0	16	12	13	27	23	10	11	11	13	10	10	19
104	4	12	11	13	28	23	9	12	11	13	9	11	18
50	13	13	20	12	29	24	10	11	12	15	12	10	18
99	9	14	13	12	29	24	9	13	12	13	9	11	18
99	3	12	16	12	29	22	8	10	12	14	10	11	19
58	4	14	11	12	29	22	9	13	13	13	10	11	19
76	18	14	11	12	28	21	9	12	12	12	9	9	19
70	0	14	10	13	27	21	10	13	12	13	10	11	18
94	7	16	10	13	28	22	9	12	12	14	9	9	19
107	28	14	11	12	27	22	9	10	11	14	11	10	18
59	1	15	10	11	26	23	10	13	13	14	8	12	19
106	23	14	9	12	30	21	9	10	12	14	10	12	20
106	30	16	13	12	30	25	10	13	12	14	10	10	21
82	0	14	13	12	29	22	9	12	14	13	11	11	18
54	1	13	15	12	29	23	10	10	13	14	11	12	19
33	0	13	10	11	29	22	9	10	11	13	8	13	18
109	28	12	20	12	28	24	10	10	13	13	9	10	19
88	6	13	13	11	28	22	8	11	11	13	11	10	19
104	10	15	10	11	28	21	10	12	12	14	10	10	19
98	25	14	10	11	26	23	9	11	12	13	11	9	18
40	29	14	12	11	29	22	9	14	12	13	11	11	18
82	17	14	14	11	29	25	8	10	12	14	11	11	17
27	19	14	16	11	29	23	10	12	12	14	10	12	18
43	14	14	11	12	30	22	9	12	13	14	9	12	20
69	6	14	16	11	29	22	9	10	12	14	11	10	18
75	0	15	10	12	27	24	9	13	12	13	9	10	19
79	29	14	14	13	28	24	9	13	13	15	9	9	18
44	5	13	12	11	28	24	10	10	11	14	9	12	17
87	10	14	9	13	30	23	10	10	11	13	9	12	18
104	0	14	11	11	29	23	9	10	12	13	8	11	17
100	0	13	18	12	27	20	10	12	13	13	9	9	19
95	17	13	10	12	27	22	9	10	11	13	9	11	17
57	25	13	10	11	27	21	9	9	12	13	9	11	17
122	6	13	17	12	31	22	9	12	13	14	9	11	18
57	27	14	12	11	28	21	10	11	11	13	9	10	17
89	5	14	13	12	27	22	9	10	11	14	11	9	20
21	10	14	13	12	27	23	10	12	10	14	9	11	20
44	3	14	11	12	29	23	9	12	12	14	8	11	19
58	3	13	11	13	28	21	10	10	12	13	11	10	17
50	2	13	17	12	27	23	10	14	11	15	10	12	19
82	0	13	10	11	27	23	10	10	13	14	9	10	19
59	7	14	13	12	30	23	9	10	13	13	8	10	18
77	21	16	13	11	28	23	10	10	12	13	11	10	18
100	3	12	20	12	28	23	9	9	13	15	10	11	17
36	13	15	10	13	29	20	9	13	12	13	10	10	20
96	11	13	13	11	28	23	9	13	12	15	10	10	18
79	4	13	15	13	27	25	9	13	12	13	9	11	16
71	4	13	18	12	27	23	10	10	12	15	9	11	19
84	0	14	15	12	28	22	9	12	13	13	11	9	19
38	3	14	12	11	31	23	9	12	13	13	8	11	18
107	6	13	12	12	30	25	9	13	13	13	9	11	20
85	8	13	10	12	28	21	9	12	12	14	9	10	18
102	1	16	14	12	29	21	10	10	11	13	9	9	18
113	1	13	13	11	28	23	10	11	12	14	9	10	21
72	8	14	16	12	31	23	9	14	12	14	8	10	18
78	16	13	14	12	30	23	9	10	11	15	11	9	18
109	11	15	13	12	29	20	10	13	11	14	9	10	19
61	10	13	13	11	29	23	10	12	13	13	11	13	19
53	2	14	16	11	27	23	9	10	12	13	9	13	19
81	13	14	18	11	28	24	9	13	12	13	11	9	18
115	5	13	13	11	30	22	10	11	12	14	11	11	18
63	1	13	13	11	28	20	9	12	11	13	11	11	17
39	1	16	10	12	30	22	10	13	13	13	11	10	19
107	1	13	10	12	28	22	10	14	11	13	11	11	19
101	15	16	13	12	29	21	10	13	13	13	9	9	19
111	7	14	12	13	29	22	9	13	11	14	10	11	19
103	2	14	13	13	27	23	9	13	13	13	10	11	19
106	2	14	15	12	28	22	9	12	12	14	9	9	19
81	17	14	11	12	28	22	10	12	11	14	9	10	17
111	0	13	17	13	27	20	9	13	12	14	11	10	18
101	1	14	12	12	28	22	9	12	12	14	9	13	18
89	13	13	10	12	27	23	8	12	11	15	9	10	20
107	50	12	12	13	27	23	10	13	13	13	9	11	18
37	5	13	17	13	27	23	9	13	12	13	10	12	18
106	27	14	13	12	27	22	11	14	12	13	10	11	20
40	23	15	10	12	28	23	9	11	11	13	9	10	18
74	24	14	10	13	27	23	9	13	12	13	9	12	17
38	1	15	12	12	29	22	10	12	12	13	8	11	19
81	28	13	18	12	29	20	9	12	14	14	9	11	19
30	46	12	10	12	28	23	9	13	12	13	9	10	19
58	6	13	10	11	29	22	9	11	13	14	10	10	18
85	25	13	16	11	30	22	9	10	11	14	11	12	18
77	3	12	14	11	27	22	9	11	12	14	9	12	19
93	22	14	10	12	28	23	10	10	13	14	11	11	19
94	8	14	12	11	28	21	9	10	12	15	10	13	17
110	4	16	11	12	28	22	9	10	12	13	11	10	18
91	24	14	13	11	30	24	9	12	13	13	9	9	21
95	21	14	13	12	27	23	10	12	12	14	11	12	18
27	28	14	15	12	29	22	9	12	13	13	11	9	19
45	3	14	13	12	29	21	9	10	11	13	10	11	19
84	22	14	12	12	29	20	10	10	13	14	8	10	17
52	9	15	13	13	30	21	10	10	12	14	9	9	19
41	9	12	14	12	28	22	10	10	12	15	9	11	18
44	28	12	15	13	27	22	9	10	13	13	9	11	17
97	4	14	13	12	28	24	9	12	10	14	9	11	19
90	14	13	10	11	28	24	10	12	12	15	9	12	18
48	0	13	15	12	30	23	8	13	13	14	9	11	19
70	9	12	14	11	28	22	10	12	12	14	10	10	18
85	7	15	13	12	28	20	9	12	10	14	11	11	18
89	1	14	15	12	29	21	10	12	13	14	9	11	18
44	18	17	14	12	30	22	10	10	12	13	9	11	19
77	31	13	12	11	29	24	9	10	11	13	9	11	19
64	46	12	12	12	27	23	9	13	12	14	9	10	19
62	0	16	17	13	30	22	10	10	13	13	11	11	18
55	4	14	10	12	29	22	9	10	12	13	9	12	18
83	19	14	13	11	29	20	9	12	14	13	9	10	19
98	1	16	10	12	28	21	9	11	11	13	10	11	18
109	15	14	16	12	29	23	9	12	11	14	9	11	20
45	0	14	12	12	28	23	10	13	11	13	10	12	18
73	26	15	15	12	28	23	9	12	14	13	11	10	18
41	13	14	13	12	28	23	9	13	12	14	11	10	17
59	0	14	15	12	29	23	9	11	11	13	9	13	17
113	1	13	15	11	29	22	10	10	12	15	9	10	21
74	21	13	10	11	30	24	9	12	11	13	11	11	21
48	10	15	12	12	29	23	8	10	11	13	10	12	19
59	1	13	15	12	29	22	9	10	12	13	9	9	20
89	1	13	17	11	28	23	9	14	11	13	9	10	18
51	1	15	16	13	28	23	9	10	11	13	8	11	17
79	18	14	10	12	28	23	9	12	13	14	9	10	20
103	9	13	13	11	27	23	9	13	12	14	9	10	18
61	19	14	15	12	30	23	9	10	12	14	9	11	17
95	3	15	10	11	28	22	9	13	12	13	11	10	17
68	14	15	17	14	28	24	9	12	12	13	11	9	18
102	10	12	13	12	30	22	11	12	12	12	9	11	17
108	5	13	14	12	29	22	10	11	11	15	9	10	19
66	23	14	12	12	29	23	9	13	11	14	9	11	19
107	6	13	16	13	29	23	10	10	11	13	9	9	17
58	22	12	13	12	28	23	9	12	13	14	11	10	18
100	8	13	10	12	27	23	10	10	11	13	10	12	19
60	8	14	11	11	28	22	9	12	11	13	9	10	18
107	1	15	9	12	27	23	11	11	12	13	9	10	20
69	9	14	11	12	27	24	9	10	12	13	9	11	19
59	28	13	11	13	27	22	9	10	11	14	9	10	19
42	5	14	18	12	29	22	9	12	12	14	8	11	18
104	2	16	14	13	27	21	9	10	11	14	11	10	18
51	20	13	12	13	26	20	9	12	13	13	9	11	19
99	12	13	13	13	28	23	10	12	11	13	9	11	18
64	0	14	13	11	29	22	11	13	12	14	9	10	20
46	23	13	11	11	29	22	9	13	13	13	11	10	19
78	1	13	17	11	30	21	10	13	11	13	11	10	19
78	9	14	11	12	31	24	8	11	13	13	9	13	17
101	26	15	16	11	26	23	11	10	12	13	10	11	18
38	2	13	13	13	27	24	11	10	11	13	11	9	18
86	16	12	13	12	28	23	10	10	12	15	9	9	17
80	0	14	12	11	28	23	10	10	12	13	11	10	18
66	3	14	12	12	28	22	9	12	11	14	10	11	20
114	12	13	12	12	28	23	9	13	13	14	9	11	18
60	5	14	12	13	28	23	9	12	12	15	10	11	17
50	42	14	10	11	27	23	9	10	12	13	9	11	19
65	21	13	10	11	27	23	10	10	13	14	9	10	19
41	20	15	13	11	27	21	9	10	12	13	9	13	18
73	45	14	13	11	29	22	10	10	11	13	9	10	19
43	0	14	17	12	27	23	10	14	12	13	9	10	19
55	6	14	18	11	29	22	9	13	13	15	9	12	19
68	15	14	10	12	30	24	9	12	12	13	9	9	18
46	0	13	14	12	28	22	10	10	12	13	9	11	18
84	1	15	10	11	29	24	9	12	12	13	10	12	21
46	20	14	16	14	29	22	9	11	12	13	10	11	18
57	39	13	10	13	27	23	10	10	12	13	10	10	20
88	15	13	15	12	28	23	9	12	12	13	10	9	18
74	33	13	15	12	29	21	9	12	13	13	9	11	18
72	20	14	16	13	28	24	10	10	13	14	11	11	19
19	8	14	18	12	29	22	10	9	12	13	9	9	17
32	27	13	13	12	28	21	9	10	12	14	9	13	18
90	11	12	18	11	28	23	10	13	12	14	10	10	19
94	1	14	13	13	28	21	9	12	11	14	9	10	18
70	5	16	20	11	29	22	10	13	11	14	8	10	18
83	5	15	10	13	27	22	9	11	12	13	11	9	19
53	14	14	19	12	27	22	9	10	12	14	11	11	18
82	9	13	13	11	26	24	9	13	13	13	10	10	17
83	4	13	13	12	29	22	10	12	11	14	10	11	17
70	34	13	15	12	29	22	10	12	12	14	9	10	20
89	0	14	12	12	29	25	9	10	12	14	10	11	18
51	14	15	12	13	28	23	9	12	13	13	8	9	21
59	29	13	10	11	28	24	10	12	12	13	9	11	18
81	5	14	13	11	28	22	10	12	14	15	10	10	19
64	4	14	12	12	30	22	9	12	13	14	10	12	17
56	25	14	12	12	28	22	9	12	11	14	10	11	20
53	14	14	13	11	29	22	9	10	12	14	9	12	18
87	3	15	17	12	26	21	10	12	12	13	12	11	18
39	15	12	16	12	29	21	10	9	13	14	9	10	18
102	26	13	14	11	30	21	10	10	12	13	11	11	21
107	0	13	20	12	28	22	9	10	12	14	9	12	20
98	22	12	12	13	29	20	9	12	13	14	9	11	19
69	1	13	15	11	29	24	9	10	11	15	9	11	19
35	27	15	13	12	28	21	10	10	12	13	11	10	16
71	14	13	15	11	27	21	10	10	12	13	10	11	20
38	13	16	17	14	29	23	10	13	12	13	11	11	16
93	15	14	16	14	28	22	9	10	11	13	9	9	18
78	14	14	14	11	28	23	10	13	12	14	11	9	17
99	0	14	13	13	28	24	10	10	12	14	9	11	19
59	6	15	17	12	27	22	10	9	12	13	9	9	18
99	18	13	11	11	29	23	10	12	12	13	11	10	18
83	29	16	9	11	28	21	10	10	13	13	9	11	19
42	34	13	10	12	28	24	8	13	11	13	10	11	19
57	13	13	15	11	29	20	9	10	12	13	11	12	19
62	0	14	20	12	27	23	10	10	12	13	11	10	18
41	7	14	10	12	30	22	10	10	12	14	9	10	19
88	1	12	13	12	28	21	8	12	13	15	9	10	19
74	8	13	20	12	29	24	10	11	12	15	12	10	18
56	11	16	14	12	28	24	9	10	14	14	10	11	18
54	8	15	15	12	28	22	9	10	13	13	9	9	19
102	3	13	10	13	27	22	9	14	11	14	9	11	19
109	37	15	18	11	28	23	9	12	11	13	10	12	18
51	16	13	14	12	28	24	10	10	12	14	10	11	19
48	12	13	10	11	30	24	9	12	11	13	11	11	21
88	12	14	15	12	28	21	10	12	12	14	11	10	18
69	8	13	10	12	28	23	10	12	12	14	12	11	19
44	1	16	14	13	30	22	9	10	12	13	9	10	19
54	5	13	10	12	28	22	9	10	12	14	10	13	17
88	5	13	13	11	28	24	10	11	12	14	10	10	18
90	29	13	17	11	30	23	10	10	11	13	10	10	19
71	13	14	13	11	29	20	9	12	11	13	9	10	20
83	16	14	10	13	27	24	9	10	13	13	10	12	17
65	18	14	17	11	30	23	10	14	12	12	11	10	20
59	11	14	15	12	28	22	9	12	12	14	9	9	19
84	8	12	17	11	29	21	9	10	12	14	10	13	20
97	27	13	12	12	28	24	10	10	11	13	10	11	19
27	1	16	14	12	28	23	9	10	11	13	12	12	19
48	15	14	12	12	30	23	9	10	12	13	9	10	19
39	6	13	10	11	28	21	10	13	13	14	8	13	18
96	3	14	15	12	28	22	9	10	12	14	11	10	19
46	25	13	15	12	28	25	9	10	12	13	10	10	18
41	10	13	17	12	29	21	9	10	12	14	11	10	18
42	19	14	12	12	28	22	9	9	12	14	9	11	17
73	0	12	13	11	28	22	10	10	12	13	11	11	18
80	32	13	19	12	29	22	10	12	12	14	10	11	19
67	6	13	17	13	29	24	10	11	11	13	9	11	18
55	9	13	13	12	29	20	10	12	11	15	9	11	18
31	8	14	13	11	28	21	11	12	11	13	9	10	17
43	16	15	13	13	28	20	9	13	12	13	9	10	18
95	5	14	12	11	28	22	11	10	12	13	9	11	19
100	11	13	14	11	28	23	10	11	12	13	8	12	20
61	15	14	11	12	30	22	10	10	12	13	9	10	18
103	6	14	10	12	28	24	10	12	12	14	11	10	19
61	6	16	17	12	28	23	9	12	12	13	9	10	18
54	28	13	13	12	29	23	10	10	12	13	9	11	18
46	0	14	10	13	28	23	9	10	12	14	9	12	19
56	2	14	12	12	30	24	9	10	12	13	12	10	19
67	6	15	13	11	27	23	10	10	12	13	12	11	19
93	21	14	11	12	27	23	9	10	12	13	9	12	19
66	2	14	10	13	29	23	8	12	12	13	9	10	16
76	43	15	10	13	28	21	9	13	12	13	10	9	18
75	9	13	13	11	29	22	9	12	11	14	9	12	20
98	3	14	11	12	29	22	9	13	13	13	10	11	19
90	1	13	13	12	28	22	9	12	12	13	9	10	19
75	17	16	18	13	28	24	8	12	11	13	9	12	18
98	31	14	15	12	30	22	10	13	11	13	11	11	18
49	1	14	11	12	28	23	9	13	12	14	9	11	19
106	13	14	13	13	26	23	9	13	11	14	11	10	20
67	1	13	11	11	28	22	9	10	12	15	9	11	18
70	32	15	11	13	29	22	10	10	13	14	11	11	18
39	12	14	11	13	30	22	8	10	13	13	11	9	18
57	4	14	15	12	29	22	8	12	12	13	9	11	19
57	16	14	14	12	28	22	9	10	12	13	11	9	18
81	20	15	13	13	30	21	10	10	12	14	9	9	19
79	11	13	16	12	27	23	10	12	12	14	9	11	19
93	2	13	11	12	28	21	9	13	12	13	11	10	19
79	27	15	17	14	28	23	9	10	11	13	10	11	17
99	31	15	10	11	29	22	10	13	11	15	11	10	18
103	1	12	12	12	28	22	10	10	13	14	11	12	18
71	6	15	13	12	30	21	11	13	12	14	10	11	19
75	11	13	11	14	28	22	10	12	11	14	10	12	17
69	40	13	10	12	29	22	8	10	12	13	11	10	17
106	10	13	12	12	30	23	9	10	12	12	10	10	17
106	28	12	15	13	28	22	9	14	12	13	10	11	17
90	18	12	10	11	28	21	10	15	11	14	9	10	17
78	23	13	10	12	28	23	10	10	12	13	9	9	18
47	32	13	17	12	28	20	9	12	12	15	10	10	18
60	1	14	11	12	29	20	9	11	12	15	9	11	18
90	8	13	12	11	29	23	9	12	11	14	11	10	20
74	20	16	10	11	28	23	9	13	12	13	10	10	18
107	0	14	9	11	28	23	9	12	13	13	9	11	18
37	7	14	12	12	29	24	9	10	13	13	12	9	19
56	15	14	11	11	28	23	9	11	13	15	9	11	18
57	2	13	20	12	29	23	9	12	14	14	9	11	18
106	25	13	11	13	28	23	8	10	12	13	9	9	21
65	3	15	15	13	28	24	9	12	14	14	9	11	17
81	14	15	13	13	29	22	9	13	11	13	9	12	18
93	38	15	11	11	29	20	10	12	14	14	11	12	18
90	0	12	18	13	29	23	9	12	12	14	8	11	19
38	3	14	18	13	29	22	11	10	12	13	10	11	18
74	1	16	13	12	29	23	9	10	14	15	12	11	18
27	3	14	14	12	29	24	10	12	12	13	9	11	18
79	3	14	9	11	27	22	10	12	12	13	8	11	19
66	2	13	17	11	30	23	9	11	11	13	9	11	20
51	20	15	9	12	29	23	9	10	14	14	9	10	19
39	46	16	13	12	31	21	9	12	12	14	9	10	15
60	11	16	12	13	28	23	10	14	13	13	9	11	18
45	2	15	17	12	28	24	9	10	13	14	10	10	18
70	1	15	14	12	28	22	9	12	13	14	9	11	17
61	9	13	10	12	29	22	10	12	10	14	10	10	19
95	45	15	13	11	27	22	10	13	12	14	10	11	19
102	14	15	9	12	29	23	9	10	14	14	9	10	19
100	0	13	16	12	28	21	10	10	11	13	9	9	18
71	1	14	13	12	30	23	9	12	12	13	10	11	20
68	31	14	15	12	29	23	10	13	13	13	9	11	17
67	0	15	12	11	27	22	9	13	12	14	10	11	18
46	8	14	13	11	29	22	11	13	12	14	9	10	20
110	3	13	10	13	30	23	9	10	12	14	10	10	17
56	0	15	16	12	29	23	9	11	12	13	9	11	18
40	2	13	17	12	28	24	9	12	13	14	8	11	19
102	10	14	16	12	29	23	11	10	13	15	10	9	20
89	0	13	13	12	29	22	10	12	12	14	12	11	19
100	16	13	19	12	28	23	11	10	11	13	9	10	18
92	0	16	13	11	27	24	10	12	12	14	11	10	18
87	19	13	17	12	30	24	10	10	12	13	9	9	19
111	42	12	11	13	29	21	9	10	13	14	10	12	18
83	4	14	12	12	28	23	9	11	13	14	11	10	18
94	4	14	13	12	29	22	10	10	11	14	11	11	19
64	1	14	12	13	28	22	9	10	12	13	10	8	20
96	11	15	9	13	28	23	9	9	12	14	11	10	18
54	5	14	10	12	30	21	9	12	12	13	9	12	20
62	2	13	20	12	30	24	10	12	12	14	9	12	19
73	1	13	13	13	28	23	9	10	12	13	9	10	19
105	23	13	13	13	27	24	9	12	13	14	11	11	17
98	14	13	13	12	29	23	9	13	12	14	10	11	18
69	11	16	11	12	29	23	9	10	12	13	9	11	19
92	20	14	13	12	27	22	11	14	12	13	10	11	20
45	17	15	11	11	27	24	9	10	13	15	11	11	18
27	18	16	10	14	29	23	9	13	13	13	10	11	18
36	4	15	13	12	30	23	10	10	13	14	9	11	18
