# Supplementary material for: Using game theory to thwart multistage privacy intrusions when sharing data
Source: Sci Adv. 2021 Dec 10;7(50):eabe9986. doi: 10.1126/sciadv.abe9986 (PMC8664254; doi:10.1126/sciadv.abe9986)
Supplement: Supplementary file 2 — Data S1 [file sciadv.abe9986_data_s1.zip › sciadv.abe9986_data_s1/DemoKAnonymization/exp/2058/data/target_data/i78.csv]

YOB	State	STR1	STR2	STR3	STR4	STR5	STR6	STR7	STR8	STR9	STR10	STR11	STR12
84	17	13	14	13	29	23	10	10	11	13	9	10	18
76	3	14	12	12	28	23	9	10	12	14	9	11	19
71	11	12	10	11	26	22	9	12	13	13	9	10	17
42	9	13	10	13	29	24	10	10	13	13	10	11	17
36	12	13	16	12	27	23	9	10	13	13	9	10	17
113	4	15	13	12	28	22	9	12	12	15	8	11	18
38	1	13	13	11	28	20	9	12	11	13	11	11	19
70	35	14	15	12	29	22	10	10	12	13	9	12	18
98	11	14	13	12	28	21	9	10	13	13	9	10	18
97	3	15	17	12	27	24	9	12	12	13	8	12	18
73	7	13	14	12	28	21	9	12	12	13	9	9	19
40	5	14	10	13	27	24	10	12	11	13	9	9	18
98	7	16	12	12	29	21	10	12	12	15	10	12	20
43	23	14	13	11	28	23	10	10	12	14	11	11	19
110	25	15	9	12	29	23	9	10	14	14	9	10	19
80	4	16	13	12	28	22	11	12	12	13	11	10	19
50	0	13	12	12	28	21	9	11	11	13	9	11	18
69	5	13	11	12	29	24	9	13	12	14	11	10	16
70	10	13	15	12	29	21	9	12	13	13	9	11	18
91	33	13	13	11	28	24	10	10	12	14	9	9	20
58	3	13	17	12	28	23	9	10	11	14	10	9	19
80	7	12	12	12	30	22	10	11	12	14	9	12	19
39	3	14	16	12	29	24	9	10	12	14	12	11	19
73	17	14	13	13	29	22	9	12	13	13	11	11	20
102	13	16	13	11	28	24	9	13	12	14	11	12	17
109	36	14	15	12	27	22	9	10	11	13	11	9	18
48	4	16	10	12	29	20	10	13	11	13	8	10	18
76	6	13	15	12	27	25	9	10	11	14	9	11	18
104	22	15	10	12	27	24	9	13	13	14	9	10	20
54	2	13	18	11	26	21	10	10	11	13	9	11	18
54	3	12	17	11	29	21	9	10	12	14	10	13	20
85	0	13	13	11	29	24	8	13	12	14	9	11	18
42	0	16	11	12	28	23	8	10	12	13	11	13	18
99	17	15	10	14	27	23	10	10	12	15	9	12	18
92	34	15	10	12	27	24	9	13	13	14	9	10	20
47	44	13	10	14	27	22	9	10	13	13	11	11	18
95	1	12	10	12	29	22	10	13	11	13	9	11	18
99	24	12	14	14	29	23	9	10	11	13	9	9	18
98	2	14	10	11	27	22	9	13	13	14	9	10	18
49	24	14	12	11	29	22	9	11	12	13	9	11	18
63	0	14	14	13	29	23	9	11	12	13	11	11	19
86	0	14	10	11	29	22	9	12	13	13	10	11	19
29	3	16	17	11	28	23	9	12	12	15	10	11	20
63	22	13	13	13	28	23	9	12	12	15	10	10	19
54	2	14	11	12	28	21	8	10	11	14	10	12	19
70	3	13	13	11	28	24	10	10	13	13	10	10	19
69	25	12	10	12	27	22	9	11	12	14	9	10	18
89	0	13	12	13	27	21	9	12	11	13	12	10	18
69	24	14	13	11	27	22	9	10	12	13	8	10	19
106	30	15	14	11	26	23	8	10	13	14	10	11	18
53	0	13	12	11	30	23	11	10	11	13	10	12	18
44	1	13	18	13	29	22	9	13	12	13	9	9	17
98	13	13	12	12	29	23	9	10	12	13	8	10	18
66	11	14	10	11	28	23	9	15	13	15	9	11	17
41	0	16	17	14	29	23	10	13	12	13	11	11	16
48	25	14	12	13	28	24	9	10	13	13	9	11	18
69	11	13	11	11	28	23	9	10	13	13	10	10	18
47	3	12	13	12	29	22	9	10	12	14	9	9	18
99	6	14	12	13	30	22	8	10	13	13	11	9	18
42	0	14	12	12	27	22	9	10	12	13	11	12	20
77	1	16	13	12	28	22	11	12	12	13	11	10	19
82	14	14	15	12	28	24	9	9	12	13	9	10	19
119	5	13	11	11	30	24	9	14	12	15	8	10	19
115	24	13	12	12	28	22	9	12	13	13	9	12	19
106	27	15	18	12	31	20	9	13	11	14	12	9	18
93	0	11	13	12	28	24	10	10	12	13	9	11	18
108	14	12	15	13	30	23	9	10	12	13	12	11	21
93	0	14	21	12	28	24	9	12	12	13	9	12	20
48	21	13	17	12	28	22	9	12	11	13	12	11	19
44	10	13	14	12	29	22	9	12	13	13	9	10	18
93	12	13	13	12	30	22	9	10	12	13	11	11	17
105	23	13	13	12	27	21	8	10	12	13	11	10	17
95	33	12	13	12	30	23	8	10	14	13	10	13	20
32	0	14	13	11	28	22	10	10	12	14	9	10	17
53	12	14	13	12	30	23	10	12	12	13	12	11	20
92	14	13	13	13	27	24	11	10	11	13	11	9	18
41	28	15	16	12	29	24	9	10	12	13	9	10	18
66	0	13	14	12	27	22	9	12	11	13	11	12	20
89	0	13	10	12	27	23	9	10	13	13	9	9	17
61	2	15	18	12	27	24	10	12	11	15	10	12	17
48	10	13	10	12	30	25	10	13	12	13	9	10	17
61	0	13	11	13	30	20	9	10	13	15	9	11	17
92	0	15	16	12	29	24	9	10	12	13	9	10	18
30	25	12	15	11	29	23	9	10	13	13	8	11	18
55	9	14	13	14	29	24	9	11	13	13	11	10	18
61	0	13	16	13	29	23	9	10	12	14	11	10	18
69	7	13	20	12	28	25	10	13	12	13	9	9	20
97	13	13	10	14	26	22	10	14	12	14	9	9	19
76	1	13	16	12	28	20	10	13	12	14	9	10	18
79	21	13	18	12	30	20	9	12	12	13	8	9	18
111	9	13	12	11	29	23	9	12	12	13	9	11	17
83	1	14	15	12	29	23	9	13	13	13	9	10	17
82	0	14	16	11	28	23	9	10	12	13	10	13	19
47	40	13	13	11	29	23	10	12	13	13	11	13	19
105	0	15	13	12	27	24	8	10	12	13	10	10	18
46	5	15	13	13	29	25	9	9	14	15	11	12	19
104	29	14	10	12	29	22	9	10	12	13	8	12	19
106	19	13	17	12	28	23	9	11	12	13	10	10	20
113	0	13	12	12	28	24	9	10	12	13	8	10	18
96	0	13	12	12	29	21	9	12	12	14	8	10	18
89	3	15	11	11	28	22	9	11	11	14	11	11	18
31	0	13	12	13	27	23	9	10	11	14	10	11	18
64	16	15	15	11	29	23	9	10	11	13	9	11	16
50	5	12	10	11	28	24	9	12	12	13	11	10	18
92	0	13	11	12	30	22	9	12	13	14	10	11	19
51	11	14	12	13	28	22	9	12	11	12	9	10	19
60	1	13	17	12	28	24	10	15	13	13	10	11	19
42	1	13	10	12	29	22	10	10	13	13	11	11	19
64	29	14	12	11	29	22	9	14	12	13	11	11	18
82	4	14	12	12	28	21	9	12	12	13	9	12	19
30	19	13	11	12	28	20	10	13	11	13	11	9	17
108	3	14	15	12	27	22	9	13	13	15	9	11	18
102	2	12	12	11	28	24	8	13	12	14	9	9	17
68	3	14	13	12	31	24	9	13	12	13	9	10	19
39	14	14	17	13	27	24	11	12	13	13	9	11	18
99	3	13	13	11	27	23	9	13	12	14	9	10	18
99	23	12	12	13	30	21	10	10	13	13	9	11	19
108	4	13	12	12	30	21	9	12	11	15	11	9	19
82	0	14	12	12	28	22	9	13	12	12	9	9	18
68	25	12	14	11	28	23	9	10	12	14	10	11	19
70	43	16	16	13	28	23	9	10	12	13	11	9	19
84	23	12	11	12	28	23	9	11	12	15	9	11	17
109	20	14	13	12	28	23	9	14	12	13	9	9	19
73	10	14	15	13	27	24	9	13	13	14	9	10	17
66	6	14	14	11	29	24	11	10	11	14	9	11	19
77	17	13	15	13	29	23	10	10	12	15	10	11	18
44	6	14	10	13	27	24	9	10	13	13	10	12	17
110	35	14	13	12	28	23	9	13	12	14	11	10	17
39	16	14	14	13	26	22	9	10	12	13	11	10	18
103	0	15	9	13	28	23	9	9	12	14	11	10	18
82	2	14	11	12	27	23	9	10	12	13	9	12	19
38	42	12	14	13	28	24	9	15	11	13	11	10	20
52	25	14	15	12	27	20	9	12	12	14	9	12	18
103	8	14	15	12	29	22	9	12	13	13	11	9	19
44	9	14	10	12	29	24	9	12	13	13	8	10	18
86	18	13	11	12	28	23	9	10	11	14	11	11	19
84	0	14	12	12	29	22	9	10	11	14	10	13	18
76	2	16	14	13	29	24	10	13	11	13	10	10	18
47	1	14	15	11	29	23	9	10	11	14	10	10	20
104	0	15	14	12	29	22	9	12	11	13	11	10	17
59	27	16	12	11	29	22	10	14	12	14	11	11	19
37	7	12	16	13	29	21	8	10	14	14	9	10	19
61	4	13	11	13	27	24	8	12	12	15	8	12	17
91	16	15	12	12	31	22	10	12	12	13	9	10	17
74	5	13	19	12	27	24	10	10	14	15	9	11	19
69	19	14	12	12	28	21	9	12	10	15	9	10	17
88	7	14	10	11	27	23	9	10	12	13	9	11	19
115	8	14	12	11	29	22	9	10	12	13	9	12	18
107	24	13	13	12	28	24	9	11	12	14	10	12	18
83	0	12	12	11	31	24	9	12	13	13	9	12	18
77	30	14	14	11	28	22	10	12	12	14	9	9	19
69	0	13	13	12	29	22	9	10	10	13	11	11	17
70	28	14	12	12	29	25	9	10	12	13	9	11	19
88	5	14	15	12	27	22	9	13	13	15	9	11	18
80	17	14	10	12	29	24	9	10	11	14	9	10	19
113	0	14	12	11	28	23	10	10	12	13	9	10	19
107	7	14	9	12	28	23	9	10	12	13	11	11	18
71	23	16	14	11	28	23	10	10	11	14	9	10	19
61	8	16	11	12	27	21	9	12	12	14	9	10	20
77	23	14	16	12	28	23	9	12	11	15	8	12	16
102	11	13	10	12	28	23	10	10	12	14	9	10	20
63	2	14	11	13	28	24	9	10	11	14	11	11	17
106	5	13	11	13	28	23	8	10	12	13	9	9	21
47	20	13	17	13	28	21	9	10	12	13	10	12	19
73	10	13	17	11	28	22	10	10	11	14	10	11	18
84	4	14	19	12	27	23	11	10	12	14	9	11	19
82	22	14	11	11	29	23	9	10	12	13	9	10	19
62	10	13	13	11	29	24	10	13	13	15	11	11	19
44	11	13	13	13	27	24	9	12	12	12	9	11	18
80	37	13	11	12	29	22	9	13	12	13	9	10	19
111	40	14	14	11	26	22	8	12	12	15	9	10	19
36	14	14	11	12	31	23	9	15	12	14	9	11	17
46	13	15	14	14	29	23	9	10	12	15	10	10	18
39	18	13	14	12	28	24	11	12	12	13	9	11	19
80	21	14	11	13	28	22	9	10	12	14	10	12	18
99	0	14	17	11	30	23	10	14	12	12	11	10	20
50	8	15	16	12	29	23	11	12	14	14	10	12	18
48	16	12	10	13	29	23	8	13	11	13	9	11	20
35	0	13	10	12	27	22	10	13	12	15	11	11	17
108	42	13	14	12	27	23	9	10	11	14	9	10	18
64	11	13	10	11	30	23	9	12	12	14	12	11	18
95	8	13	13	11	28	21	9	12	11	13	8	11	20
86	29	13	10	13	27	23	9	10	11	13	9	9	18
96	19	14	15	12	27	23	10	10	13	13	11	13	16
115	22	14	17	11	29	24	10	10	13	13	10	11	19
73	23	12	13	12	28	23	9	12	11	14	10	9	19
62	4	14	13	11	30	23	10	10	11	13	10	10	18
105	6	14	17	13	30	23	9	12	11	15	10	10	17
36	14	14	11	12	27	25	9	10	12	14	9	11	19
77	8	16	14	12	27	23	9	12	12	13	9	10	19
84	13	14	12	12	28	23	9	10	12	14	9	11	18
105	8	14	10	13	27	22	9	12	11	14	9	11	18
102	17	16	10	11	29	22	10	10	14	13	10	10	18
42	49	16	19	12	28	21	9	11	11	14	8	9	18
65	0	12	10	11	28	23	9	10	11	14	9	11	18
69	1	14	13	13	28	23	9	10	14	13	9	10	21
32	0	13	16	13	29	22	9	13	12	13	9	10	18
63	23	13	10	12	30	22	10	12	11	13	10	12	17
81	0	15	14	12	29	24	10	10	11	13	9	12	18
48	20	12	14	12	27	22	9	13	11	13	9	11	19
54	0	14	10	12	29	22	9	10	12	13	8	12	19
38	5	14	17	12	28	20	10	10	12	13	11	11	19
99	33	14	12	12	30	23	8	13	12	15	10	10	18
82	4	14	16	14	29	22	9	11	12	13	10	11	18
105	2	14	11	13	28	23	10	10	12	13	11	12	19
82	0	13	11	12	29	23	10	12	12	14	11	10	19
75	23	14	13	12	28	23	10	10	12	13	10	9	18
34	13	14	19	13	31	23	9	10	12	13	9	10	18
108	15	14	19	12	27	22	9	13	12	14	11	10	18
96	12	13	13	12	29	23	10	10	12	13	9	11	18
70	28	15	11	11	28	22	9	11	11	14	11	11	18
106	3	14	13	12	28	23	9	10	12	14	10	10	18
70	20	13	18	11	30	23	8	12	14	14	9	11	18
105	16	13	17	13	29	22	9	15	11	14	10	11	18
111	0	14	15	12	28	21	9	13	12	14	11	11	20
72	11	14	16	12	31	23	9	14	12	14	8	10	18
34	1	13	11	12	28	23	9	10	11	13	9	10	18
56	5	14	13	11	29	22	9	12	13	14	10	10	18
103	0	14	9	13	29	24	9	12	12	14	9	10	16
67	1	12	16	12	27	23	10	12	11	14	9	11	18
36	0	12	13	11	27	23	9	10	11	13	8	11	19
109	47	14	10	11	27	24	9	12	12	13	9	11	19
103	0	13	16	12	28	21	10	10	11	13	9	9	18
101	11	14	20	12	29	24	9	10	14	14	10	11	18
73	0	13	10	12	30	20	9	9	11	14	9	11	18
96	5	13	17	13	28	22	10	10	14	15	9	11	18
34	0	14	17	12	30	24	10	10	12	14	9	9	17
101	2	14	14	11	28	21	10	15	12	13	11	11	19
103	1	13	10	12	31	23	9	13	12	13	9	11	18
48	4	13	14	12	30	23	9	12	12	14	9	10	19
64	9	14	12	11	28	23	9	12	11	13	9	11	17
94	9	13	13	11	27	22	9	10	10	13	11	10	19
73	20	14	9	11	28	21	10	12	11	13	9	10	18
64	3	13	13	13	29	24	9	12	12	13	9	10	19
72	8	13	12	11	29	23	9	13	12	13	9	12	18
83	8	13	12	13	29	22	9	13	12	14	9	10	18
101	0	13	17	12	28	22	10	13	12	14	10	11	18
61	12	15	13	12	30	23	9	10	11	14	9	10	19
41	20	14	16	11	29	23	9	10	12	13	9	9	19
104	12	14	13	11	29	20	10	12	12	13	10	10	18
65	4	16	9	11	28	21	10	10	13	13	9	11	19
39	3	13	12	12	28	22	9	12	12	13	9	10	19
88	1	13	10	13	30	23	9	10	13	15	10	9	20
90	26	13	17	13	28	23	10	10	14	15	9	11	18
114	23	14	15	13	30	22	9	12	11	13	9	10	20
45	19	15	10	11	28	23	10	12	12	13	9	11	17
40	18	14	10	12	28	23	8	10	13	13	9	10	18
87	0	16	13	12	28	22	10	10	11	13	9	10	20
93	16	14	11	13	30	23	10	10	12	13	10	11	19
68	23	13	10	13	29	23	10	15	11	13	9	10	19
38	24	14	14	11	29	22	9	12	13	14	10	10	18
53	6	15	13	11	28	23	9	10	12	13	9	10	17
67	11	12	13	12	27	23	8	12	12	14	9	12	20
69	17	13	15	12	30	22	9	10	13	13	9	11	18
47	25	13	10	12	27	23	9	12	12	13	11	11	17
82	9	13	14	11	28	24	9	11	11	15	10	10	18
82	1	12	18	12	26	23	9	12	12	14	10	11	18
56	3	14	11	13	28	23	10	12	12	14	9	11	19
70	11	13	11	12	27	24	9	10	11	14	9	9	19
30	16	15	12	13	30	22	9	12	12	13	10	11	19
57	10	13	11	12	27	22	9	13	11	13	12	11	18
105	2	13	11	12	27	22	10	10	12	14	9	11	18
50	3	13	13	13	28	23	10	10	12	13	9	10	18
25	1	13	9	12	29	24	9	10	12	13	9	10	18
91	15	13	16	12	27	21	9	9	12	15	9	11	20
70	46	15	13	11	27	21	9	10	12	13	9	13	18
47	5	16	12	11	29	23	9	10	13	14	9	9	17
101	2	15	13	13	30	22	9	10	13	14	9	11	17
87	10	14	10	12	26	23	9	10	11	12	11	10	21
43	11	14	16	13	27	21	9	14	11	14	10	10	19
58	4	14	15	12	28	22	10	10	13	14	10	10	17
68	0	13	15	11	30	23	9	10	12	13	10	11	19
45	11	13	14	12	27	23	10	12	14	13	9	11	21
43	6	13	13	12	29	20	9	13	12	13	9	11	17
48	19	13	13	13	27	22	10	10	12	14	11	10	18
102	7	14	13	11	27	21	8	12	11	15	10	11	18
42	2	14	13	12	28	23	9	10	12	15	9	10	19
91	0	13	11	12	28	22	9	10	11	13	10	9	18
102	5	13	10	11	28	22	10	10	12	13	11	11	19
105	3	12	12	12	29	23	10	10	13	14	10	11	17
44	1	13	13	12	30	23	9	12	12	14	9	10	18
107	2	16	9	11	28	22	10	13	13	14	9	10	19
89	0	14	14	13	29	23	9	11	12	13	11	11	19
45	22	14	17	11	29	23	9	13	10	14	10	11	19
65	27	12	12	11	29	23	9	13	11	13	9	9	18
53	5	13	19	13	28	22	10	12	12	14	10	12	18
76	2	16	11	13	29	23	11	13	12	14	11	11	21
75	3	13	13	12	28	23	10	11	11	13	10	11	18
103	4	12	17	12	28	22	10	10	12	13	9	10	18
53	16	12	14	12	30	23	9	12	12	14	9	10	19
104	12	14	15	12	29	23	9	11	11	13	9	13	17
47	19	14	10	11	29	22	9	13	11	13	11	11	17
73	35	16	12	12	28	23	10	10	12	14	9	12	17
63	29	14	12	11	29	24	9	13	11	13	9	9	18
56	6	13	13	12	29	22	9	10	12	13	12	10	18
72	16	13	16	12	27	21	9	9	12	15	9	11	20
53	21	15	12	11	27	21	10	10	11	13	9	11	17
53	33	15	10	12	30	23	10	12	12	14	9	11	18
106	32	15	15	11	29	23	9	10	13	13	11	11	19
53	13	13	16	11	28	22	10	12	11	14	11	9	19
77	11	13	16	12	30	21	9	12	12	14	9	12	17
72	1	16	14	13	27	23	10	13	12	15	9	11	18
39	37	12	11	13	27	22	9	11	13	13	11	11	20
99	35	13	12	12	27	20	10	12	11	12	11	11	17
69	42	13	16	11	28	23	9	11	12	14	9	10	17
49	14	13	14	12	28	22	9	12	13	14	10	9	19
28	26	13	13	13	28	23	9	10	12	13	9	10	19
87	21	14	11	12	28	21	8	10	11	14	10	12	19
64	13	13	10	12	30	23	9	12	11	15	9	11	19
76	42	14	10	12	30	21	9	10	12	13	9	10	18
37	18	13	15	12	28	23	10	10	12	13	9	10	19
88	18	13	10	12	28	23	9	13	10	14	11	11	17
50	6	13	12	12	29	24	11	13	12	13	10	10	17
73	19	14	16	13	27	23	9	10	13	13	9	10	20
47	10	14	13	11	27	21	8	12	11	15	10	11	18
76	14	13	14	12	29	24	9	12	11	14	9	11	19
37	2	15	19	11	30	22	9	13	12	15	8	11	17
44	9	14	15	12	31	22	10	12	12	13	10	9	16
81	30	12	9	11	28	23	10	13	12	13	10	10	19
46	19	13	10	11	28	23	9	13	12	13	9	10	17
61	0	16	10	12	30	22	10	13	13	13	11	10	19
99	2	15	10	13	29	24	9	10	12	14	10	11	18
34	0	13	10	14	27	22	9	10	13	13	11	11	18
33	0	15	13	12	29	20	10	10	11	13	9	10	17
98	2	14	11	12	27	22	10	10	11	13	9	10	19
42	34	13	10	13	27	22	9	12	12	13	9	11	19
63	9	13	13	12	28	23	10	10	12	13	9	10	18
38	4	13	11	12	29	22	8	12	12	13	11	12	18
69	25	14	10	12	29	22	9	10	12	13	8	12	19
99	8	14	15	12	30	22	9	12	13	13	9	9	18
40	22	14	11	11	30	21	9	10	11	13	9	12	19
66	2	16	20	11	29	22	10	13	11	14	8	10	18
47	5	13	12	12	30	23	9	12	12	14	11	11	18
94	10	14	14	12	27	23	9	11	13	14	8	10	19
70	16	16	17	12	28	22	9	12	12	14	10	11	18
89	21	13	18	11	29	23	9	14	11	13	9	9	18
43	0	16	10	13	28	22	9	12	12	14	9	9	19
74	28	14	14	10	30	24	9	10	12	15	11	11	19
117	1	14	17	11	28	20	9	11	11	14	9	12	17
59	19	15	13	13	30	23	10	13	13	14	11	10	17
119	2	15	15	12	27	24	9	11	14	13	11	11	16
71	5	14	12	12	28	24	9	13	13	13	11	11	18
94	21	14	14	12	28	23	10	10	12	14	9	13	18
73	8	13	12	11	28	23	9	12	10	14	11	11	17
75	7	15	11	12	29	22	9	10	12	14	10	12	18
73	5	14	11	12	27	23	9	10	12	13	9	12	19
79	5	14	12	12	28	21	9	12	10	15	9	10	17
66	13	14	14	11	27	22	9	13	12	13	9	9	17
63	0	13	10	11	29	23	8	10	11	13	9	10	17
88	20	13	15	11	30	22	8	12	12	14	10	10	19
80	33	14	17	12	27	23	10	13	13	14	8	10	19
76	0	14	15	11	28	23	10	9	12	14	9	9	17
51	4	15	12	12	28	23	9	10	12	13	10	10	18
81	0	14	14	12	29	21	9	10	12	12	10	10	18
41	15	13	15	12	27	23	9	11	13	15	9	9	18
54	5	13	16	13	27	22	9	10	14	14	9	9	18
22	31	14	10	12	30	23	9	10	12	13	9	11	20
41	14	14	13	12	27	22	9	13	11	14	11	12	20
71	26	13	12	13	29	22	10	13	11	13	9	10	19
89	2	14	10	12	28	24	9	10	11	13	9	10	19
80	31	13	19	11	28	22	10	13	12	13	9	12	18
35	6	13	11	13	31	23	9	13	12	13	10	10	20
31	3	16	10	12	27	22	9	13	12	14	10	10	20
94	13	14	13	12	30	23	10	12	12	13	9	9	19
51	3	12	10	11	26	22	9	12	13	13	9	10	17
92	10	13	11	11	29	22	9	13	13	13	11	10	19
86	42	14	12	12	29	24	9	12	11	14	9	10	16
84	0	15	12	12	27	24	10	12	12	13	9	10	18
112	6	14	14	12	30	23	9	12	12	14	10	10	20
75	22	14	13	12	28	23	10	10	12	13	10	11	17
33	37	15	17	12	31	23	10	13	12	14	11	11	17
55	30	14	10	12	27	22	9	13	13	15	10	10	19
41	28	13	14	11	30	23	9	12	12	13	10	10	19
35	5	13	13	11	28	23	9	13	12	15	10	10	18
66	12	14	18	12	29	23	9	12	11	13	9	10	20
78	7	13	12	13	27	24	9	12	11	12	9	10	17
45	8	14	15	11	29	22	10	12	13	13	9	11	18
52	25	13	15	13	28	22	9	12	12	15	8	11	19
66	4	14	12	11	27	23	9	10	13	14	11	11	18
104	2	14	13	11	30	22	10	12	12	15	9	11	18
89	20	14	11	13	27	20	9	10	12	14	9	12	19
40	17	14	10	13	28	22	9	11	11	13	8	9	19
64	4	12	10	12	30	24	9	13	11	14	9	11	19
105	3	13	12	12	30	22	10	10	12	13	11	11	18
116	0	12	16	12	27	23	9	10	12	13	9	7	20
46	8	13	10	13	27	22	9	12	12	13	9	11	19
42	22	13	13	13	28	22	9	12	12	13	10	13	18
46	4	15	13	11	29	23	9	10	13	13	9	10	19
70	8	12	15	11	30	24	9	11	12	13	10	11	17
46	4	14	12	11	28	24	10	13	12	14	10	11	19
77	5	12	17	11	28	20	9	12	13	15	11	10	18
88	1	16	16	11	29	22	10	13	13	13	9	10	19
37	1	13	10	12	28	24	9	10	11	13	9	9	18
84	45	13	11	13	29	20	9	14	12	13	10	9	19
110	6	15	15	12	28	22	10	10	11	13	8	9	17
41	3	13	15	12	28	24	9	12	12	13	9	9	19
30	1	15	12	12	28	23	11	11	11	13	10	9	20
67	38	13	16	12	28	23	9	10	11	14	9	10	18
41	30	14	12	12	28	22	9	12	11	14	9	9	19
91	0	12	13	12	28	23	9	12	11	13	9	11	18
75	37	12	13	13	29	23	9	10	13	13	9	11	18
81	25	13	10	12	29	23	9	10	13	14	8	10	19
54	7	15	11	13	29	20	10	12	11	14	11	12	18
98	13	16	16	12	30	22	9	12	12	14	9	10	18
72	2	14	13	11	29	20	10	12	12	13	10	10	18
67	32	14	16	13	27	23	9	10	13	13	9	10	20
35	8	12	18	12	27	23	10	9	12	13	10	11	19
43	21	14	12	12	28	25	10	13	12	15	9	11	18
44	15	14	13	13	26	23	9	13	11	14	11	10	20
99	12	13	12	12	29	23	9	12	11	13	9	13	19
115	0	13	10	12	29	22	10	10	12	13	8	11	19
43	0	14	13	11	28	23	10	10	12	14	11	11	19
104	5	13	12	12	26	24	9	13	12	14	9	11	19
103	3	12	10	11	28	21	10	12	11	14	9	11	18
74	4	13	16	12	30	23	9	9	12	13	11	10	18
51	20	15	13	11	29	24	9	12	12	13	9	10	19
53	2	14	15	12	29	22	10	13	12	14	10	11	20
40	9	12	13	12	31	24	9	10	11	14	9	12	18
45	11	12	12	12	28	20	9	10	11	13	9	9	18
90	23	14	16	12	28	20	9	12	11	13	11	12	18
46	12	12	12	12	29	23	9	10	13	15	11	11	19
75	31	12	17	13	28	23	10	10	12	13	9	10	19
82	8	14	12	12	28	24	9	13	11	13	10	11	20
45	2	13	17	12	28	23	9	13	12	13	10	11	19
107	3	12	17	12	30	22	9	10	12	13	11	9	18
40	18	14	15	12	28	22	9	10	12	14	11	10	19
85	0	13	9	12	28	24	10	12	12	14	9	10	19
111	0	13	18	11	30	22	9	10	13	13	10	10	17
79	0	15	16	12	29	23	10	10	12	14	9	11	19
53	21	12	12	13	30	22	9	9	11	14	12	11	18
103	1	14	13	11	29	22	9	10	12	14	9	12	18
74	11	13	17	11	27	22	9	13	12	13	9	11	18
47	11	14	13	12	28	22	10	12	13	14	11	9	19
29	0	12	15	11	29	23	9	10	13	13	8	11	18
52	13	12	15	12	30	23	9	10	12	14	9	10	18
63	42	13	11	13	29	24	9	10	11	14	11	11	18
101	27	13	10	12	30	23	9	14	12	14	11	10	18
69	1	14	10	12	28	23	9	12	12	14	10	10	18
84	4	13	19	12	29	23	10	10	12	13	9	12	19
50	6	14	12	12	28	23	9	10	12	14	11	9	18
62	0	13	12	12	29	22	9	10	12	13	8	10	19
95	4	14	13	12	28	23	9	10	12	15	9	10	19
67	3	13	15	11	27	22	10	12	12	14	11	11	19
80	15	13	11	12	29	23	9	13	12	13	11	11	17
82	1	15	9	12	27	23	11	11	13	13	9	10	20
74	7	13	11	12	29	22	10	12	12	13	9	10	19
116	5	13	12	12	27	23	9	10	12	13	9	11	18
53	7	13	10	13	29	22	9	13	13	13	10	10	17
52	26	13	12	11	32	22	9	10	12	13	11	10	19
81	10	12	15	12	27	21	9	13	13	13	9	11	18
86	0	16	16	12	28	23	9	12	12	14	9	10	19
64	0	13	11	12	29	23	10	12	12	14	11	10	19
86	6	14	9	13	29	23	9	10	12	13	9	11	18
104	1	14	11	12	28	21	9	12	12	12	9	9	19
45	1	14	11	12	28	22	10	13	11	13	9	9	19
93	3	12	10	11	28	21	10	12	11	14	9	11	18
69	5	15	10	12	30	24	9	12	12	14	10	9	17
110	26	15	15	12	30	23	9	12	11	14	10	11	20
57	28	14	10	12	30	22	10	10	12	14	9	10	19
98	11	14	13	12	29	24	10	10	12	14	9	11	20
39	6	14	13	12	29	24	9	13	12	13	9	11	18
30	6	13	13	12	29	22	9	13	12	14	9	10	19
75	18	14	13	11	27	22	9	12	11	14	10	12	19
58	7	16	14	11	28	22	10	13	12	13	9	11	18
28	0	14	12	12	30	23	9	10	12	13	10	11	17
37	8	14	13	11	31	23	9	12	12	14	9	12	16
77	1	15	13	12	28	22	9	13	11	13	9	9	16
71	28	14	14	11	28	25	9	12	11	14	12	10	19
64	0	14	10	11	27	24	9	12	12	13	9	11	19
27	16	13	12	12	28	24	9	12	13	13	10	10	17
103	30	13	12	13	30	24	8	13	11	13	10	11	18
99	16	12	17	12	30	23	9	11	12	13	9	12	20
103	3	14	18	12	29	22	10	13	12	13	11	11	17
32	6	12	14	12	29	22	9	10	12	14	9	10	18
58	11	14	13	12	29	24	9	13	12	13	9	11	18
84	9	16	14	11	28	21	10	10	12	14	12	12	17
71	1	14	11	12	28	23	9	12	12	13	10	12	19
32	27	15	13	12	27	24	9	10	13	13	11	11	18
101	6	14	14	11	29	23	10	13	13	15	9	11	18
96	3	14	12	12	30	23	10	12	11	13	10	10	19
82	10	14	13	11	28	24	9	9	12	13	9	10	17
105	20	14	11	12	27	23	9	10	12	13	9	12	19
73	32	13	10	11	28	22	9	12	13	13	11	11	20
105	37	14	11	13	27	23	9	9	12	13	9	10	19
73	31	15	12	12	30	24	9	10	11	13	9	10	17
95	4	13	18	13	29	21	9	10	11	13	9	10	18
34	24	14	13	13	29	23	10	13	11	14	9	11	19
49	2	13	18	12	29	24	9	10	12	14	10	10	19
99	2	13	14	11	28	22	9	10	12	14	9	10	20
33	14	14	13	12	28	23	10	10	11	13	9	10	18
98	19	13	13	11	29	23	9	12	11	13	9	11	18
61	0	14	13	12	29	23	9	12	11	13	8	11	17
70	3	14	13	13	31	22	9	12	12	14	11	11	20
43	26	12	13	11	29	21	9	10	12	13	10	11	16
103	0	16	14	12	28	23	9	10	11	13	12	12	19
68	27	13	14	12	28	23	9	10	11	13	9	12	19
36	3	13	14	13	29	23	10	12	11	13	10	11	19
74	1	12	13	12	29	23	10	14	12	13	11	11	18
43	10	13	10	12	29	23	9	10	12	15	9	10	20
72	9	16	13	12	28	20	9	12	11	15	11	10	19
60	16	14	12	13	29	22	9	13	11	14	10	11	19
77	7	14	13	12	28	23	10	12	12	14	10	11	20
80	26	12	12	12	29	24	9	10	14	13	9	11	20
48	5	13	11	12	27	22	10	12	13	15	11	11	18
39	19	14	14	13	29	24	9	12	12	13	9	10	19
46	1	12	13	11	27	20	9	10	13	14	9	11	19
62	0	16	13	13	28	22	9	12	12	14	11	10	18
95	1	15	17	14	28	23	9	10	11	13	10	11	17
75	9	12	12	12	28	23	9	10	11	12	9	11	18
104	16	15	14	12	30	23	10	10	11	13	11	12	19
24	5	14	17	12	28	23	9	10	11	13	11	11	18
46	0	14	19	11	29	23	9	11	12	13	10	12	18
99	33	12	13	11	29	24	9	12	12	14	9	11	19
97	6	15	12	12	28	23	10	12	12	13	10	9	18
63	2	15	15	13	28	23	9	12	13	13	11	10	19
91	9	14	13	12	29	23	9	13	11	13	10	10	19
97	25	13	10	11	28	22	9	11	13	13	9	11	18
96	16	14	19	13	28	24	9	12	14	13	10	10	17
75	34	13	11	12	27	24	9	11	13	14	9	11	18
66	1	13	11	11	26	23	9	12	12	13	11	10	18
81	8	16	14	11	29	22	10	12	12	13	10	11	19
71	2	14	10	12	29	22	9	10	12	13	8	12	19
73	35	15	18	12	27	24	10	12	11	15	10	12	17
51	2	13	9	11	29	22	9	13	12	14	9	12	20
102	1	13	17	12	30	24	10	10	12	13	9	9	19
98	13	14	14	12	30	23	9	10	13	13	8	10	18
104	43	14	11	12	27	24	9	12	12	13	9	11	19
107	9	14	12	12	27	23	9	12	13	14	8	10	17
94	21	13	13	12	28	24	9	10	12	13	9	11	20
48	11	14	9	11	30	20	9	13	13	13	10	12	19
83	2	13	10	12	31	24	9	11	12	13	10	9	18
102	0	14	11	13	29	22	10	12	12	14	10	10	17
91	8	14	12	11	27	23	9	10	11	14	9	12	19
94	3	13	14	12	27	21	9	10	12	14	10	12	17
45	0	13	18	13	30	21	9	13	12	14	10	11	21
113	2	14	15	12	28	22	9	12	12	14	9	9	19
77	7	16	16	11	30	24	9	13	12	13	9	11	20
50	18	14	15	13	28	21	9	10	12	13	9	11	19
45	9	15	13	12	31	23	9	11	13	15	9	12	19
67	12	14	13	14	29	24	9	11	13	13	11	10	18
64	27	12	13	12	29	22	9	13	11	13	9	11	20
95	24	13	13	13	30	24	10	12	13	13	10	11	18
97	26	13	13	13	29	24	8	13	12	13	9	10	17
91	16	13	17	12	27	23	9	10	12	13	12	11	18
71	18	15	15	11	29	22	10	12	12	13	8	10	18
40	2	14	13	13	29	21	9	13	12	13	9	11	16
112	2	14	10	13	30	24	8	10	11	14	9	10	19
87	1	13	10	11	29	21	9	12	11	13	11	9	18
52	20	13	10	13	27	22	9	14	11	14	9	11	19
79	29	14	13	12	30	23	10	10	11	13	9	11	18
64	17	13	13	12	29	24	9	10	12	14	9	10	18
22	22	15	13	13	30	22	9	10	13	14	9	11	17
84	13	14	11	11	29	23	10	10	13	13	9	10	18
35	1	13	16	12	28	22	10	12	10	13	9	10	19
75	0	13	13	11	29	24	8	13	12	14	9	11	18
107	29	13	18	12	30	22	9	11	12	14	11	13	18
99	0	15	13	12	28	21	9	12	12	14	8	9	17
102	25	13	16	13	29	23	10	10	11	13	9	9	17
61	0	15	18	12	31	20	9	13	11	14	12	9	18
80	2	15	11	12	28	21	9	13	12	15	8	9	19
65	46	13	15	11	27	23	9	10	12	13	10	10	19
62	3	14	16	14	26	22	11	13	11	14	8	11	19
40	19	13	10	12	27	22	11	12	13	13	9	10	16
76	34	13	12	13	28	23	9	10	13	15	11	10	17
73	14	13	13	13	28	22	9	10	11	14	11	9	19
72	2	14	13	12	28	23	9	14	12	13	9	9	19
77	5	15	16	12	29	21	10	10	12	13	12	10	20
30	3	15	11	12	29	22	9	10	12	13	10	10	19
103	7	14	12	12	29	21	9	13	12	15	9	11	19
74	0	14	10	11	28	22	9	10	14	14	8	11	18
42	44	14	11	12	29	23	10	12	13	14	9	11	19
101	9	14	16	12	31	23	9	10	12	14	9	11	21
85	37	14	15	12	28	22	10	10	12	14	12	12	19
43	0	15	19	12	29	23	9	12	12	15	11	12	17
52	33	13	12	11	28	23	10	10	11	13	9	9	18
41	42	13	17	11	28	22	10	10	11	14	10	11	18
111	8	14	13	13	28	23	10	12	12	14	11	12	18
112	6	16	17	14	29	23	10	13	12	13	11	11	16
68	21	14	10	12	27	23	9	10	13	14	9	11	18
108	0	15	10	12	28	24	9	11	12	13	9	10	19
84	33	13	10	11	27	21	9	9	12	13	9	11	17
57	2	14	10	12	26	22	10	10	13	15	11	10	19
105	41	15	14	12	28	23	9	12	12	15	11	10	19
41	9	15	13	12	28	22	10	11	12	13	9	11	18
117	13	15	13	12	27	23	10	11	13	13	11	11	18
66	3	15	10	12	27	21	10	10	12	13	9	12	18
51	7	15	14	12	29	24	10	10	11	13	9	12	18
49	34	13	17	11	28	23	9	14	11	13	9	10	18
98	1	14	12	11	28	23	10	12	11	13	9	11	17
68	15	13	13	12	28	22	10	10	11	14	11	11	19
88	21	13	12	13	28	21	8	9	12	15	9	10	19
101	0	13	13	12	27	23	9	13	11	14	10	10	19
104	15	13	15	11	28	22	10	12	12	15	9	12	19
100	0	13	14	11	28	21	10	10	13	14	9	9	20
102	24	13	19	11	27	23	10	10	12	13	9	10	20
99	8	14	11	11	28	22	10	10	12	13	10	11	18
87	29	14	10	12	28	24	10	12	12	14	11	10	19
108	14	14	13	12	28	22	10	12	13	13	9	11	18
78	3	14	13	12	29	21	9	15	11	13	10	10	18
80	8	14	11	12	26	22	9	15	11	14	11	10	19
70	3	14	12	12	30	23	10	12	11	13	10	10	19
42	19	13	13	13	28	23	9	10	12	13	9	10	19
65	25	14	14	13	29	23	9	11	12	13	11	11	19
52	20	12	10	11	28	21	10	12	11	14	9	11	18
114	0	13	18	12	27	22	8	10	12	14	9	11	18
45	0	14	10	12	29	22	8	12	12	13	10	9	18
80	12	13	13	12	29	23	10	12	12	13	10	11	18
92	0	12	14	12	30	21	10	12	12	13	9	10	18
52	8	13	15	11	29	23	9	10	12	13	11	11	18
72	8	16	17	12	28	24	10	12	12	13	10	12	18
65	26	13	16	13	29	23	9	10	12	14	11	10	18
49	44	13	14	12	29	24	9	10	14	14	9	9	18
59	32	14	15	12	29	22	9	10	11	14	10	10	18
83	0	15	13	13	29	20	10	10	11	13	9	10	17
96	4	15	13	11	28	23	10	12	14	14	8	10	19
112	30	12	11	11	28	22	10	12	11	13	9	11	19
95	1	14	12	11	30	25	9	14	12	14	9	11	20
54	14	13	14	12	29	22	10	13	11	15	9	13	18
44	7	12	16	12	28	23	9	12	12	15	10	9	19
42	25	14	10	12	29	22	9	10	12	13	8	12	19
87	0	13	10	12	29	21	10	12	12	14	9	9	19
92	12	13	13	11	29	23	9	10	11	14	8	11	18
40	16	14	10	12	28	21	10	12	11	14	10	11	19
72	12	13	20	11	29	23	9	13	12	13	9	11	17
77	16	14	12	12	27	22	9	10	12	13	11	12	20
57	1	14	12	12	29	23	9	12	13	15	8	10	19
61	0	15	12	11	28	21	10	10	11	13	9	11	18
38	4	14	15	12	29	21	9	12	13	13	9	12	19
104	14	13	14	11	29	21	9	12	13	13	10	9	19
105	6	14	10	12	29	22	10	10	12	13	9	10	18
60	1	12	13	12	26	22	9	12	13	13	8	11	18
97	10	13	11	11	29	23	10	12	12	13	11	10	18
43	1	13	13	12	28	22	10	10	13	14	9	11	18
94	10	14	15	12	29	22	9	13	12	13	9	10	20
31	0	13	14	11	30	21	10	10	12	13	11	11	21
52	0	13	9	12	29	24	9	12	14	14	9	9	17
38	38	14	15	11	29	23	9	10	11	14	10	10	20
92	15	14	18	11	28	22	8	9	11	13	10	10	18
47	3	14	12	12	28	21	9	12	12	13	9	13	19
53	9	14	11	14	29	22	9	11	11	14	9	11	17
84	32	12	12	13	29	23	9	13	12	12	9	12	19
82	8	13	16	12	27	23	9	12	12	14	10	10	20
88	2	13	13	12	29	22	9	10	12	14	9	9	18
100	11	13	14	11	28	23	10	11	12	13	8	12	20
113	17	15	17	11	28	20	10	10	12	13	10	10	18
47	13	13	13	12	29	20	10	12	11	15	9	11	18
72	3	14	15	11	28	22	9	10	12	13	9	12	17
78	0	13	10	12	28	21	9	10	11	13	9	11	18
37	3	12	13	12	30	23	9	12	12	13	11	10	19
103	18	13	12	11	29	23	10	10	12	14	9	10	18
80	20	14	17	13	27	23	9	11	12	15	8	11	18
114	28	16	17	11	28	23	9	12	12	15	10	11	20
36	37	14	10	13	29	21	9	10	12	13	11	11	18
94	10	13	12	11	28	24	10	12	11	14	10	11	19
90	2	14	11	11	29	24	9	12	12	13	9	12	17
103	0	12	12	11	30	23	9	12	13	13	11	10	17
85	10	13	11	12	29	23	8	12	11	13	9	10	20
53	11	12	17	13	28	23	10	10	12	13	9	10	19
58	3	13	11	12	27	24	9	10	11	14	9	9	19
110	30	13	9	12	28	22	9	12	11	14	9	12	19
49	20	13	11	12	29	23	10	12	11	13	9	9	19
51	4	14	10	12	28	23	9	10	12	14	10	12	18
30	5	13	10	11	27	23	9	10	11	13	9	9	18
52	3	12	11	13	28	23	9	11	12	13	10	11	18
102	2	14	13	12	29	22	9	15	11	13	10	10	18
86	5	15	13	12	28	22	10	11	12	13	9	11	18
70	12	14	10	12	29	24	9	12	13	13	8	10	18
25	0	16	12	12	27	23	10	12	12	14	9	10	17
65	1	12	12	11	31	24	9	12	13	13	9	12	18
82	1	13	15	11	27	23	10	10	13	13	9	10	19
84	29	14	15	12	28	24	9	11	12	14	12	12	19
70	28	13	10	12	30	20	9	9	11	14	9	11	18
68	0	14	11	13	28	24	9	11	13	14	10	11	19
61	1	13	13	11	28	22	8	11	11	13	11	10	19
118	10	13	13	12	28	20	9	12	11	13	9	10	17
53	18	15	10	11	27	20	10	10	12	13	10	11	18
68	2	14	14	13	28	23	10	12	12	13	10	10	19
52	5	14	9	13	31	21	9	11	12	14	10	9	17
80	20	14	11	12	29	22	9	13	13	13	10	11	19
72	11	13	16	12	29	22	8	12	13	13	11	11	17
101	30	14	15	11	27	23	9	13	12	13	11	9	20
66	10	13	10	12	27	21	9	10	11	14	8	12	16
83	15	13	16	12	29	23	10	12	12	13	9	10	19
70	7	15	19	12	26	24	9	12	12	14	10	10	20
110	10	13	13	11	28	21	9	12	11	13	8	11	20
112	18	13	20	12	31	23	10	10	12	15	10	11	19
114	2	15	12	12	28	23	9	11	11	13	8	10	19
78	14	12	15	12	28	24	10	10	12	13	10	12	18
90	9	15	10	11	27	20	10	10	12	13	10	11	18
81	5	13	10	12	26	20	9	13	13	14	8	10	18
89	21	14	15	12	29	23	9	10	12	14	8	12	19
87	34	15	12	12	30	22	9	11	11	13	10	10	18
87	26	14	14	11	28	24	10	10	12	14	9	10	18
103	1	14	14	13	30	21	10	10	12	13	10	9	17
74	3	16	12	12	30	22	10	12	11	13	9	11	18
111	15	13	13	13	29	20	9	10	11	14	9	11	18
94	31	13	12	12	28	21	10	12	12	15	9	9	17
56	0	14	17	11	29	23	9	10	12	14	9	10	18
43	2	16	12	12	28	22	10	10	12	13	10	12	19
103	4	14	11	11	29	23	9	10	12	14	10	11	19
42	6	15	13	13	29	22	9	13	11	13	9	12	18
74	6	15	11	12	26	22	9	10	12	13	9	9	19
115	1	16	16	11	30	24	9	13	12	12	9	12	20
66	14	13	12	13	28	23	9	10	13	15	11	10	17
44	26	14	11	13	27	23	9	9	12	13	9	10	19
65	6	13	15	12	29	23	9	11	12	13	10	11	18
113	21	13	15	11	27	22	10	13	13	13	8	12	18
101	12	14	15	12	29	23	9	11	11	13	9	13	17
96	2	14	16	13	30	22	9	10	12	13	8	12	17
101	38	12	17	11	29	21	9	10	12	14	10	13	20
53	12	13	14	11	30	23	9	10	11	14	10	10	18
96	1	12	13	12	30	23	8	10	14	13	10	13	20
49	13	14	9	13	29	24	8	14	12	15	9	11	19
70	11	13	14	12	28	24	10	10	12	14	10	11	19
50	0	13	13	12	28	22	10	10	11	14	11	11	19
33	29	14	12	11	27	23	9	10	11	14	9	12	19
104	19	16	11	12	30	22	8	12	12	14	10	12	19
73	33	14	13	11	27	23	9	11	12	13	11	10	20
26	16	14	20	12	29	21	10	10	13	13	10	10	18
63	28	16	14	13	29	23	9	10	13	15	9	9	18
117	0	14	15	12	31	22	10	12	12	13	10	9	16
94	8	13	13	11	28	22	8	11	11	13	11	10	19
54	3	14	14	11	26	22	9	13	12	13	10	11	16
69	5	13	13	12	29	23	9	12	12	14	8	10	20
87	31	13	17	12	29	24	9	10	11	15	9	9	18
94	0	15	12	12	30	22	9	12	12	13	9	11	18
100	3	13	11	12	28	24	9	10	13	13	8	13	17
63	27	14	13	11	28	24	10	10	12	13	11	9	19
110	0	16	10	11	28	23	9	11	10	13	9	11	19
92	4	15	20	11	28	20	9	10	12	13	10	12	17
96	9	13	12	11	30	25	9	10	12	14	10	12	18
56	35	13	12	11	28	22	10	10	12	14	10	11	19
54	3	14	13	12	30	23	9	12	13	13	9	12	19
54	6	14	12	11	29	24	9	13	12	15	8	10	19
49	17	14	17	12	28	24	9	10	10	14	9	11	19
82	9	13	17	12	29	21	10	12	11	14	9	10	20
40	8	14	12	12	26	23	11	11	12	14	10	10	19
95	3	13	16	12	27	20	9	10	12	13	11	12	19
94	40	14	10	12	30	23	10	12	12	13	10	10	20
46	39	14	20	12	28	23	10	12	13	13	9	11	18
91	1	13	17	11	29	24	9	12	13	15	10	10	21
44	0	13	17	11	30	23	9	11	11	13	9	11	20
51	5	13	10	11	26	21	10	11	12	15	11	12	19
87	17	13	20	11	30	23	10	12	12	14	10	9	19
43	31	12	9	12	28	23	9	13	14	13	9	10	19
103	1	14	17	12	27	22	9	9	13	14	8	11	19
55	18	14	10	12	30	23	9	10	12	13	9	11	20
81	1	13	14	11	30	22	9	11	11	13	9	10	19
60	20	14	11	13	27	23	9	9	12	13	9	10	19
112	29	13	15	12	29	23	9	11	12	13	10	11	18
87	34	14	10	11	29	22	9	12	13	13	10	11	19
46	1	15	20	12	29	24	9	10	14	14	10	11	18
96	0	13	13	12	28	23	9	10	13	13	9	12	17
65	14	13	10	12	29	24	9	12	11	13	9	10	19
69	3	16	18	12	29	22	10	10	10	15	9	12	19
41	6	12	11	13	27	22	9	11	13	13	11	11	20
25	8	16	13	12	28	25	10	14	12	14	9	11	20
54	13	12	15	12	29	25	9	12	12	13	9	10	18
23	34	12	11	11	30	23	9	10	13	13	9	9	17
56	1	15	10	11	27	25	9	10	10	13	10	9	19
72	3	13	13	13	28	21	9	10	12	13	10	11	19
98	33	13	10	12	29	21	10	12	12	14	9	9	19
106	8	12	14	13	28	24	9	15	11	13	11	10	20
61	0	13	17	13	29	24	9	10	11	13	10	10	18
42	11	12	17	11	26	23	9	13	12	14	10	10	18
112	37	14	15	12	28	22	10	10	12	14	12	12	19
69	12	14	9	12	29	24	9	13	13	13	10	11	20
48	1	13	16	11	29	23	9	11	12	13	12	11	19
64	23	15	13	12	28	23	10	12	14	14	9	11	19
76	0	14	14	12	29	21	9	10	11	13	10	10	18
79	0	14	18	12	27	22	9	12	11	13	10	10	19
42	46	13	11	11	29	23	10	10	11	13	9	11	18
45	6	15	15	12	31	21	9	11	12	14	10	11	19
75	15	12	20	11	27	23	9	13	12	15	9	11	19
49	5	14	13	11	28	25	10	10	12	13	10	10	20
92	5	12	15	13	28	23	9	10	11	14	10	12	17
67	13	14	17	11	28	21	9	13	12	14	10	12	19
85	11	15	11	11	29	23	10	13	12	13	11	12	19
108	12	13	14	11	29	24	9	12	11	14	9	10	20
61	9	13	12	13	28	24	9	10	12	13	8	10	18
49	1	13	12	11	28	23	10	10	12	13	9	11	18
93	0	13	10	13	29	21	10	12	12	14	9	9	18
58	16	15	11	12	30	22	9	12	11	14	9	9	18
39	13	13	20	12	29	24	10	11	12	15	12	10	18
76	8	13	12	12	29	24	9	10	12	14	9	9	18
74	27	15	12	12	31	25	9	10	13	13	9	11	20
88	26	15	13	11	27	22	9	12	12	13	9	10	18
92	23	13	13	12	29	22	9	10	10	13	11	11	17
71	3	12	16	12	27	22	8	10	13	13	11	12	18
73	0	14	12	12	27	23	9	10	12	13	9	11	19
69	5	14	15	11	28	24	10	12	12	13	9	11	19
80	20	15	13	13	29	20	9	10	11	14	10	11	17
87	31	13	11	12	30	22	9	10	11	13	9	9	19
51	23	15	17	12	31	23	10	13	12	14	11	12	17
39	4	13	12	13	27	23	9	10	11	14	10	11	18
77	6	12	15	13	30	22	9	10	12	14	11	10	19
84	30	15	13	11	30	23	10	12	11	14	11	12	18
70	28	15	17	11	28	20	10	10	12	13	10	10	18
69	21	13	14	11	30	23	8	10	11	13	10	10	18
45	17	12	18	11	29	24	9	12	11	14	9	10	18
55	6	15	12	12	28	24	9	10	12	13	11	11	17
70	3	13	11	12	27	24	9	10	12	13	10	12	19
43	35	14	18	12	30	23	10	10	12	13	9	9	19
106	0	14	13	12	29	22	9	10	12	13	9	10	18
99	5	15	13	11	28	21	9	13	12	13	9	11	18
88	7	14	13	11	30	23	10	10	11	13	10	10	18
37	11	14	10	13	27	23	9	12	12	14	11	10	17
102	5	14	12	11	28	23	9	10	12	13	9	12	18
59	0	13	14	12	28	22	9	12	11	13	10	11	18
80	4	14	11	12	30	22	10	10	12	13	9	10	18
41	9	14	11	12	29	25	10	9	13	13	8	11	20
107	5	14	15	12	29	23	10	10	11	13	12	11	18
52	0	14	13	12	29	23	10	11	12	14	11	9	20
42	7	13	10	12	28	21	9	10	11	13	9	11	18
72	23	13	9	12	27	21	9	13	12	13	9	11	20
83	1	15	17	12	28	24	9	10	12	14	10	10	20
97	0	13	14	11	28	22	10	12	12	13	9	11	19
26	2	13	10	11	29	21	9	12	11	13	11	9	18
66	21	13	16	12	27	24	10	13	12	14	8	11	18
39	37	16	10	12	30	22	10	13	13	13	11	10	19
84	1	14	16	12	29	23	9	10	11	13	9	9	18
45	17	16	10	11	29	24	11	10	12	13	11	12	19
44	23	16	17	14	29	23	10	13	12	13	11	11	16
75	2	13	12	12	28	23	10	10	12	14	9	11	18
99	1	14	10	12	28	23	9	12	12	14	9	11	18
53	3	13	12	13	29	23	10	12	12	14	12	11	17
33	1	14	12	12	27	24	9	11	11	13	8	10	17
94	0	13	15	12	27	23	9	11	13	15	9	9	18
69	4	14	16	12	29	22	9	12	10	13	9	10	19
39	36	13	11	14	28	23	9	12	12	15	9	11	19
72	1	15	17	12	28	23	10	10	14	13	11	11	18
111	15	14	13	13	29	20	9	10	12	14	9	10	18
77	28	15	10	12	28	23	9	10	12	13	11	9	17
44	16	12	13	11	31	23	9	12	12	13	8	10	17
103	14	13	10	12	29	24	9	10	13	13	9	10	20
70	4	14	13	11	29	24	10	10	12	14	10	11	19
70	4	14	9	11	27	23	9	12	12	15	9	11	17
39	1	14	12	11	28	22	9	10	12	13	9	10	20
64	12	16	15	12	29	21	9	14	12	14	9	10	19
82	12	15	18	11	28	23	10	10	11	13	9	9	20
31	13	15	19	12	27	23	9	12	11	13	9	11	19
39	4	14	13	13	30	23	10	13	11	13	12	12	19
109	17	13	15	12	28	22	10	9	11	14	9	11	19
69	14	14	14	12	31	22	9	12	12	14	9	10	17
70	7	13	10	13	28	24	9	12	12	13	8	11	18
99	20	14	11	12	31	24	10	10	13	13	9	9	19
41	9	13	12	12	28	21	9	12	12	13	9	8	20
60	40	13	13	13	27	22	9	10	12	14	11	10	18
79	5	15	12	12	28	23	11	11	11	13	10	9	20
119	23	14	14	13	29	20	9	10	12	13	11	10	18
64	0	12	10	11	26	22	9	12	13	13	9	10	17
95	7	13	17	12	28	23	9	10	11	14	10	9	19
112	0	15	11	12	28	24	9	11	12	13	9	11	18
99	13	14	13	12	28	24	11	10	12	15	10	13	20
42	30	13	17	13	28	21	9	11	12	14	8	10	16
60	37	15	13	13	29	25	9	9	14	15	11	12	19
103	27	13	13	12	28	23	10	10	12	13	9	10	18
40	3	13	14	12	28	24	10	10	12	14	10	11	19
92	0	16	13	13	28	22	9	12	12	14	11	10	18
110	5	13	16	13	28	23	10	10	11	13	10	10	19
61	11	14	10	11	27	23	9	10	11	13	9	10	19
96	15	14	18	11	28	23	9	10	11	13	11	10	21
60	22	14	17	12	27	23	10	13	12	13	9	11	19
49	0	14	17	12	30	23	9	12	12	14	10	10	20
71	0	13	12	12	30	22	10	13	11	15	9	10	18
44	5	14	13	12	30	23	9	13	11	13	10	11	19
46	14	13	12	12	29	21	10	10	12	14	9	10	17
61	1	13	13	13	28	24	9	13	14	14	9	11	18
101	14	13	16	12	28	24	9	12	13	14	8	11	19
110	1	12	10	11	29	21	9	13	11	13	9	10	19
89	6	14	12	11	28	23	9	12	11	14	9	12	18
52	21	13	15	11	29	22	10	10	12	15	9	10	21
53	1	13	10	13	28	23	10	12	11	13	9	11	20
45	0	13	12	12	28	24	10	10	11	13	10	11	19
54	29	14	17	12	31	22	10	12	12	13	11	10	20
81	0	13	17	12	31	22	9	12	13	14	9	11	18
41	43	14	14	12	29	23	9	10	12	13	9	11	18
112	25	16	16	11	30	22	10	12	12	13	11	10	18
63	5	13	12	12	27	23	9	10	12	13	9	11	18
76	8	15	17	12	29	24	9	11	12	13	9	12	20
96	9	12	14	12	27	22	9	13	11	13	9	11	19
95	17	13	12	13	29	24	9	13	11	15	9	11	18
120	5	14	12	13	28	24	9	10	13	13	9	11	18
55	24	14	11	11	27	24	10	12	12	14	9	11	18
85	14	13	14	12	30	24	10	12	11	14	9	11	20
40	3	14	11	12	30	23	10	11	11	13	10	12	18
77	17	13	18	11	29	25	9	10	11	13	9	11	17
33	15	13	13	12	27	21	9	13	12	13	10	11	18
90	7	13	12	11	29	22	10	12	12	13	9	11	18
86	3	15	15	13	28	22	10	10	12	13	9	10	19
35	20	14	17	12	27	23	10	14	12	13	9	10	19
48	21	14	14	12	30	23	9	12	11	13	9	10	20
77	19	14	9	11	27	22	10	12	12	13	8	11	19
65	11	15	15	12	28	22	10	10	11	13	8	9	17
101	30	13	14	12	29	22	9	14	12	13	10	10	19
31	8	14	13	11	28	21	11	12	11	13	9	10	17
75	10	13	16	13	28	22	9	12	11	14	9	10	19
80	16	14	13	13	28	23	10	10	12	14	10	12	20
72	7	13	12	13	27	22	9	10	13	13	10	12	17
68	0	12	13	11	28	24	10	13	12	13	9	11	18
87	0	14	11	11	29	23	9	10	12	13	9	10	19
99	17	12	11	11	29	23	8	12	13	13	9	11	20
68	0	15	12	11	29	22	10	10	12	14	9	11	18
102	37	14	12	11	30	25	9	12	12	13	9	11	17
59	5	14	16	11	29	23	10	10	11	13	8	12	17
36	42	13	19	13	29	21	9	13	12	13	10	11	18
72	10	13	13	13	27	24	9	12	13	14	11	11	17
98	0	15	16	11	27	23	10	13	13	14	9	11	17
43	1	13	19	14	29	21	9	13	12	13	10	11	18
54	20	15	11	12	30	20	8	12	11	15	9	10	19
56	16	15	12	12	28	23	9	9	12	14	11	10	18
98	27	13	19	12	27	21	9	12	11	15	11	12	21
47	9	14	13	12	29	24	9	12	13	14	9	10	19
42	44	14	10	12	26	23	9	10	11	12	11	10	21
99	2	14	20	12	30	20	9	12	11	12	9	9	18
48	0	14	14	12	27	23	9	10	13	13	9	9	18
71	10	15	12	11	27	22	8	10	13	14	11	9	19
67	4	14	10	12	28	23	9	10	12	14	10	12	18
78	12	16	11	12	28	23	8	10	12	13	11	13	18
97	28	12	17	11	26	23	9	13	12	14	10	10	18
95	19	13	13	13	27	24	11	10	11	13	11	9	18
115	1	13	15	12	29	23	9	13	11	13	10	12	18
110	2	13	11	12	28	21	10	13	12	15	9	9	19
87	10	14	13	12	29	21	9	10	11	13	10	11	19
53	13	13	10	11	28	23	11	13	12	13	9	10	19
91	0	13	12	13	29	21	9	13	11	13	9	12	18
44	6	15	13	13	29	25	9	9	14	15	11	12	19
45	7	15	19	12	26	24	9	12	12	14	10	10	20
74	16	15	10	12	30	24	9	12	12	14	10	9	17
46	11	12	11	11	28	22	9	12	12	13	10	10	18
46	20	15	18	12	28	23	10	10	12	14	11	12	19
34	17	14	14	11	28	24	10	10	12	14	9	10	18
96	18	14	15	11	27	24	9	10	13	15	9	12	19
39	6	15	11	13	29	22	10	10	13	14	11	11	18
96	5	13	14	11	30	23	8	11	12	13	9	12	19
74	30	13	17	12	31	22	9	10	12	13	9	11	20
44	22	13	13	13	29	22	9	12	12	13	11	10	20
85	0	13	10	11	28	24	10	10	11	13	8	10	18
64	16	13	11	11	30	23	9	12	12	14	9	11	19
80	39	14	16	11	29	23	10	12	12	14	10	12	18
76	22	13	10	12	27	24	9	10	12	13	9	11	19
112	32	14	17	12	28	20	9	10	12	13	9	11	17
83	47	14	10	12	29	21	9	13	11	15	9	9	19
81	39	13	13	12	28	23	10	10	12	13	9	10	18
113	4	15	9	13	29	24	9	12	13	15	10	11	18
46	37	13	13	11	28	21	9	12	11	13	8	11	20
49	30	14	13	12	28	23	10	10	12	13	10	9	18
82	7	13	10	11	28	22	10	12	13	13	10	9	19
74	8	12	11	12	27	23	9	12	12	13	10	10	18
98	45	14	13	11	30	24	9	12	13	13	9	9	21
71	13	14	10	13	29	21	9	10	11	13	9	12	19
58	12	14	17	12	28	22	10	13	13	14	10	9	20
38	6	16	13	11	28	24	9	13	12	14	11	12	17
65	2	14	13	11	27	22	9	12	13	13	8	11	19
32	11	15	11	13	27	23	10	11	12	13	9	10	20
94	4	14	12	11	27	23	9	10	12	13	9	11	18
73	22	15	16	11	28	22	9	12	12	13	11	12	20
51	2	14	10	12	27	22	9	10	12	14	10	12	19
47	16	13	12	11	30	22	9	12	12	14	9	11	19
104	8	12	13	12	29	23	9	10	12	13	11	9	19
104	23	13	17	11	29	23	9	10	12	14	11	10	18
105	26	16	14	12	28	23	9	10	11	13	12	12	19
72	3	15	11	11	30	22	9	13	12	13	11	10	19
29	2	14	19	12	27	22	9	10	12	14	11	11	18
29	6	13	15	13	26	22	10	10	11	13	9	10	17
76	2	14	16	13	29	22	9	12	11	13	9	12	18
70	5	13	11	12	31	22	9	12	12	15	9	9	18
77	34	16	14	13	30	22	9	10	12	13	9	10	19
37	0	14	10	11	28	22	9	10	14	14	8	11	18
92	0	13	17	12	27	25	11	13	11	14	10	11	19
95	29	14	10	12	27	22	10	10	11	12	9	11	19
90	25	14	19	12	27	22	9	10	12	14	11	11	18
106	2	15	11	11	30	22	9	10	13	14	10	13	20
101	2	14	12	12	27	24	9	10	10	13	9	10	18
106	3	12	10	12	30	24	9	11	12	15	11	11	19
42	33	13	12	12	28	23	10	10	12	14	9	11	18
60	0	15	11	11	29	24	9	13	11	14	10	12	19
103	0	13	13	13	29	23	10	12	12	15	9	10	20
104	25	14	15	12	28	22	9	12	13	13	11	9	19
51	4	13	12	12	28	24	9	10	12	15	9	11	19
94	5	15	11	12	29	21	9	12	12	13	12	12	18
82	36	13	13	12	28	24	9	11	12	14	10	12	18
34	23	13	13	12	30	22	9	10	12	13	11	11	17
76	14	13	17	11	27	22	10	10	12	13	10	13	19
52	24	16	15	11	28	22	9	10	11	13	9	10	17
91	20	13	17	13	28	23	9	12	11	14	10	11	18
91	0	14	10	13	30	22	10	12	13	13	10	10	19
70	9	13	10	12	27	24	9	13	12	14	10	10	19
43	5	15	15	12	30	25	9	10	13	15	10	9	17
38	10	15	13	13	29	22	10	12	11	13	11	10	19
87	16	13	10	11	29	23	8	10	11	13	9	10	17
99	0	14	15	13	30	22	9	10	12	13	10	11	18
109	34	12	14	11	28	23	10	15	13	13	11	9	20
88	8	13	13	12	28	22	9	11	12	14	9	10	18
106	29	15	16	11	28	23	10	10	13	13	9	11	20
81	1	13	10	11	27	24	8	12	12	15	11	12	16
53	11	15	11	12	29	24	10	12	12	14	9	11	18
77	32	12	12	13	30	22	11	13	12	13	11	10	19
59	12	13	13	12	27	24	9	10	13	14	9	11	19
61	2	14	10	12	28	22	10	10	11	14	11	12	18
