# Supplementary material for: Using game theory to thwart multistage privacy intrusions when sharing data
Source: Sci Adv. 2021 Dec 10;7(50):eabe9986. doi: 10.1126/sciadv.abe9986 (PMC8664254; doi:10.1126/sciadv.abe9986)
Supplement: Supplementary file 2 — Data S1 [file sciadv.abe9986_data_s1.zip › sciadv.abe9986_data_s1/DemoKAnonymization/exp/2058/data/target_data/i79.csv]

YOB	State	STR1	STR2	STR3	STR4	STR5	STR6	STR7	STR8	STR9	STR10	STR11	STR12
38	10	14	14	12	29	21	9	12	12	13	11	10	19
71	20	13	18	11	29	22	10	10	11	13	10	11	18
41	0	13	18	12	28	22	10	13	12	15	10	12	18
36	2	13	9	13	27	21	9	15	12	15	9	10	17
104	2	15	12	12	28	23	9	12	12	14	10	10	20
63	0	13	10	12	29	21	10	12	12	14	9	9	19
105	3	12	12	12	29	23	10	10	13	14	10	11	17
63	10	12	13	12	28	23	9	10	12	13	10	11	18
100	3	13	10	11	28	21	10	13	13	14	8	13	18
69	6	15	11	11	29	23	10	13	12	13	11	12	19
46	0	15	12	13	28	21	9	12	12	12	9	10	17
75	32	15	10	12	28	22	10	10	14	13	9	11	20
68	14	15	17	14	28	24	9	12	12	13	11	9	18
39	4	15	15	12	28	22	10	10	12	13	9	12	17
53	23	13	13	13	28	22	10	10	12	13	10	11	17
67	5	13	13	12	29	23	10	10	13	14	9	11	19
41	6	16	10	11	29	22	10	10	11	13	8	10	18
73	26	15	15	12	28	23	9	12	14	13	11	10	18
76	21	15	18	12	28	23	9	10	11	13	9	9	18
86	13	14	13	11	29	23	9	10	12	12	9	10	20
101	19	13	10	11	29	22	9	12	13	14	9	10	18
42	0	14	17	12	28	23	10	13	11	14	9	9	18
74	39	14	10	13	28	21	10	12	12	13	11	12	20
87	10	13	11	12	29	23	8	12	11	13	9	10	20
90	19	13	13	13	29	23	10	12	12	15	9	10	20
96	8	14	13	11	29	22	9	12	12	14	11	10	19
114	5	12	13	12	29	24	9	12	12	14	9	10	20
92	9	14	11	11	29	23	9	10	12	13	9	10	19
104	1	13	10	12	27	22	9	10	12	13	10	11	18
100	0	14	18	11	27	23	9	10	12	14	9	9	20
39	11	16	16	13	28	23	9	10	12	13	11	9	19
37	14	12	13	12	28	22	8	10	11	14	9	9	20
50	8	14	10	11	27	24	9	10	10	14	9	11	18
104	9	14	16	13	29	21	9	13	11	14	9	11	17
49	0	13	10	12	29	22	9	10	12	13	8	11	19
38	0	15	12	11	28	20	10	10	12	15	9	11	18
106	4	12	11	11	29	23	8	12	13	13	9	11	20
92	11	13	15	13	28	24	9	10	13	13	8	10	18
66	18	13	9	13	28	23	9	10	12	14	9	10	19
63	25	14	14	13	30	21	10	10	12	13	10	10	18
70	48	13	11	12	27	23	9	13	11	14	9	11	21
92	10	15	12	13	28	24	9	13	12	13	10	11	17
90	25	14	11	11	27	23	9	10	11	13	10	10	19
45	12	13	12	12	31	23	10	12	12	14	8	10	19
68	26	15	12	12	27	22	10	14	13	13	10	10	19
65	31	13	10	11	28	23	9	13	11	14	9	10	18
62	35	16	14	13	30	22	9	10	12	13	9	10	19
58	4	14	16	13	29	23	9	12	12	13	10	11	17
110	11	15	13	13	29	25	9	9	14	15	11	12	19
65	0	15	16	12	29	24	9	10	12	13	9	10	18
52	30	15	10	12	28	25	9	14	12	13	10	11	18
92	33	14	17	12	28	24	9	10	10	14	9	11	19
87	16	15	13	12	29	23	10	10	12	13	10	11	18
31	3	14	12	12	28	22	9	9	12	14	9	11	17
81	19	16	10	11	28	23	9	11	10	13	9	11	19
101	2	13	11	13	26	24	10	12	11	14	9	12	17
101	1	14	10	11	30	22	9	12	13	13	11	12	18
80	17	13	12	11	28	23	10	10	11	13	9	9	18
52	28	14	10	12	27	22	9	10	13	13	9	10	18
60	15	13	12	12	27	22	9	13	13	13	11	12	19
59	18	15	12	12	28	24	10	13	12	14	10	12	20
110	8	13	13	12	29	23	9	10	12	14	10	11	17
75	20	14	17	12	29	24	9	11	12	13	9	10	17
50	2	14	16	12	29	21	9	10	12	14	11	11	18
105	15	14	18	12	28	23	9	10	12	13	9	11	17
86	1	14	15	13	27	24	10	13	12	13	11	10	16
77	4	15	13	11	30	23	9	10	13	13	9	9	19
57	10	13	16	11	29	23	9	11	12	13	12	11	19
73	0	16	14	12	31	25	10	10	11	13	9	12	19
70	4	13	13	12	27	23	9	10	12	14	8	11	18
47	16	13	19	12	28	23	10	10	12	14	10	11	19
94	3	14	13	11	30	23	10	10	11	13	10	10	18
80	6	16	10	11	28	23	9	13	12	13	10	10	18
100	2	14	14	13	30	21	9	10	11	13	10	11	19
45	0	13	11	12	28	21	10	12	13	13	10	11	17
54	23	15	10	12	27	21	10	10	12	13	9	12	18
57	8	13	14	11	27	22	9	12	12	14	9	11	20
111	10	13	13	11	28	23	9	9	12	13	9	10	17
108	4	13	20	13	31	22	9	10	12	13	10	10	19
67	1	13	13	12	27	23	9	13	11	14	11	11	17
72	2	16	10	11	29	24	11	10	12	13	11	12	19
96	43	15	10	12	31	20	10	12	11	13	10	10	19
79	18	13	11	12	31	23	10	12	12	13	10	9	19
74	9	14	12	12	30	25	10	12	12	13	10	11	20
68	20	13	11	12	29	23	10	12	11	13	9	9	19
77	3	16	12	13	30	23	12	10	13	13	10	13	18
106	15	13	14	11	30	21	10	10	12	13	11	11	21
92	12	15	10	12	28	23	9	11	11	13	9	10	18
60	5	14	16	12	29	23	10	9	11	13	9	10	17
100	41	13	15	11	27	23	9	11	12	13	9	11	19
69	25	15	16	12	29	23	9	12	13	13	9	9	18
60	4	13	10	12	28	23	10	12	13	13	10	11	19
52	12	12	12	11	31	24	9	12	13	13	9	12	18
38	11	15	12	12	26	23	9	12	12	13	10	12	17
39	1	15	10	12	29	23	10	13	11	13	9	10	17
77	29	14	13	11	29	22	10	10	11	13	9	10	19
64	3	14	10	12	28	23	10	10	13	14	11	11	19
18	0	14	13	11	31	23	9	12	12	14	9	12	16
81	0	16	12	12	30	23	9	10	13	13	11	11	17
79	31	13	9	12	27	23	9	13	11	13	10	10	19
59	19	14	19	13	28	20	9	10	11	14	12	10	21
83	8	13	17	12	27	24	9	10	12	13	10	11	20
80	15	13	11	12	28	23	9	10	12	14	9	11	19
27	9	16	13	12	27	22	10	12	13	14	8	9	17
120	33	14	10	13	27	21	10	13	12	13	10	11	18
91	2	14	16	12	27	24	9	11	12	14	11	11	18
42	6	13	14	12	27	23	9	10	11	14	9	10	18
31	4	13	12	12	27	23	9	10	11	14	10	11	19
91	27	15	17	12	28	24	9	10	13	14	10	10	18
41	25	13	15	13	26	22	10	12	12	13	11	11	17
35	0	15	13	12	28	22	9	13	11	13	9	9	16
57	0	14	15	12	28	22	9	12	13	13	11	9	19
64	1	14	13	12	27	21	9	12	12	13	9	10	18
113	22	14	13	12	29	21	9	15	11	13	10	10	18
46	2	13	14	12	29	22	11	12	13	13	11	11	18
65	6	14	16	12	30	23	9	12	12	13	8	11	18
73	20	13	16	12	28	21	10	10	11	13	9	9	18
46	12	13	13	13	30	22	10	13	11	14	10	10	20
53	30	16	13	12	29	22	9	14	12	13	10	10	18
38	19	13	11	13	30	24	9	13	12	14	9	11	18
96	0	14	15	13	29	24	10	11	12	13	9	11	18
42	10	14	11	12	28	23	9	12	11	13	11	10	18
70	29	13	15	12	27	23	10	12	11	14	10	11	19
50	2	13	16	12	28	24	10	13	14	14	11	10	18
92	3	13	12	11	31	24	10	12	13	13	9	10	18
56	23	14	10	11	27	23	9	12	11	13	10	10	19
82	0	14	13	13	30	24	9	12	13	13	9	11	18
62	2	14	11	12	30	22	10	10	12	13	9	10	18
39	8	15	13	12	28	23	10	13	12	13	9	11	19
82	7	14	10	12	28	22	10	13	11	14	9	11	18
74	20	12	16	13	30	21	9	12	11	14	10	10	18
73	46	14	13	12	28	23	9	11	12	14	9	10	18
70	49	14	19	11	27	24	9	12	12	13	11	11	20
62	1	14	10	12	28	24	10	12	12	14	11	10	19
75	7	13	13	12	28	23	9	13	13	13	11	11	21
101	1	13	11	13	31	22	9	12	12	15	9	11	19
75	36	14	14	12	28	25	9	12	12	14	10	10	18
80	19	13	17	13	27	20	9	13	12	14	11	10	18
62	0	15	16	11	29	21	9	10	13	14	9	11	20
100	10	14	11	12	27	22	9	10	11	14	11	10	18
94	26	12	12	12	31	22	10	12	12	15	10	11	18
68	5	16	11	12	30	22	8	12	12	14	10	12	19
29	4	13	15	12	29	23	9	13	11	13	10	12	18
96	0	14	13	12	28	23	9	10	12	15	9	10	19
94	12	12	16	11	29	23	10	10	12	14	10	11	17
55	20	15	14	11	29	21	10	10	12	14	8	11	18
104	14	14	11	13	27	23	10	13	12	13	9	11	18
100	5	13	15	11	27	21	9	9	12	14	9	11	19
100	15	15	13	12	30	23	9	10	11	14	9	10	19
36	26	14	13	11	28	21	9	12	11	13	10	10	17
85	4	15	10	11	28	23	10	12	12	13	9	11	17
78	12	14	10	11	27	24	9	10	10	14	9	11	18
102	35	16	12	11	29	22	10	14	12	14	11	11	19
68	20	13	16	13	29	22	9	10	12	13	9	11	19
88	28	15	11	12	28	21	9	12	11	13	10	11	18
99	3	15	13	12	28	20	9	12	10	14	11	11	18
100	3	14	10	12	28	22	9	10	12	14	9	11	17
79	36	12	14	14	28	21	10	12	14	14	9	9	16
106	0	13	13	11	28	21	10	10	14	14	11	10	19
83	15	14	13	13	29	22	9	12	12	14	10	12	19
71	8	13	13	13	28	23	9	10	13	13	9	10	19
49	39	13	11	11	29	22	9	13	13	13	11	10	19
84	1	14	19	12	27	22	9	13	12	14	11	10	18
103	8	15	13	12	28	24	9	12	12	13	10	9	17
103	36	13	13	11	28	23	10	10	12	13	8	11	18
41	25	13	10	11	26	22	10	14	12	13	10	12	19
63	26	15	12	12	30	22	9	12	12	13	9	10	19
66	31	15	11	12	29	23	9	14	12	14	9	11	18
90	14	15	19	13	26	24	9	10	12	13	9	11	19
59	18	13	12	12	27	23	9	11	12	13	9	9	18
107	26	14	15	12	29	21	10	12	13	14	9	11	18
45	28	14	13	12	28	24	11	10	12	15	10	13	20
78	6	13	12	11	32	22	9	10	12	13	11	10	19
36	0	15	14	11	30	23	8	11	13	13	9	11	18
96	24	13	10	12	28	23	9	10	13	14	10	13	20
65	1	13	12	12	29	22	9	13	13	14	11	10	18
39	33	14	16	11	29	23	10	10	11	13	8	12	17
105	24	16	13	12	28	24	10	11	12	13	9	12	18
47	19	13	13	12	28	22	9	11	12	14	9	10	18
65	10	14	13	13	28	22	9	12	11	13	11	11	17
43	2	13	10	12	29	23	9	12	12	14	11	10	20
99	0	13	15	13	28	24	9	10	13	13	8	10	18
39	5	13	13	12	28	22	9	11	12	14	9	10	18
40	9	14	10	12	30	22	10	10	12	14	9	10	19
105	16	16	11	12	30	23	9	10	11	13	9	10	18
67	0	13	12	11	29	21	10	10	11	13	9	11	18
97	25	13	15	11	28	22	9	12	12	13	10	11	19
91	0	13	11	13	28	23	10	12	12	13	11	10	20
80	5	12	15	12	30	23	9	10	12	14	9	10	18
72	40	14	13	11	27	24	10	12	12	13	9	9	18
108	0	14	13	11	28	23	9	11	12	13	9	12	18
104	6	13	11	13	29	24	9	10	11	14	11	11	18
96	28	14	15	11	29	21	10	10	13	13	10	12	18
72	8	14	10	13	29	21	9	10	12	13	11	11	18
50	26	16	14	12	28	23	9	10	11	13	12	12	19
95	1	13	10	12	30	23	9	10	13	13	9	11	19
31	1	15	17	12	30	22	9	10	12	14	11	11	20
87	5	13	11	12	27	22	10	9	12	13	10	11	19
93	5	15	13	11	27	21	9	10	13	13	10	11	19
107	11	15	16	12	29	23	9	11	12	13	9	11	18
103	31	13	11	13	28	24	9	10	12	13	9	11	20
60	0	14	10	12	27	23	10	10	12	13	10	9	18
104	16	15	11	12	30	22	9	12	11	14	9	9	18
73	29	15	16	12	29	24	10	12	11	13	9	11	19
40	5	13	12	12	29	22	9	12	12	14	11	10	16
115	2	14	9	11	28	23	9	12	13	13	9	11	18
44	2	15	15	13	27	23	9	10	12	13	9	10	19
63	45	13	15	11	27	23	9	10	12	13	10	10	19
44	7	14	11	13	28	23	9	12	12	14	10	11	20
37	5	14	15	12	28	22	10	10	12	14	12	12	19
82	13	12	14	13	28	24	9	15	11	13	11	10	20
82	40	13	13	11	29	23	10	12	13	13	11	13	19
107	0	13	19	11	28	24	9	12	11	13	9	10	17
50	18	13	13	12	28	23	10	12	11	13	9	12	18
83	16	14	12	12	30	24	10	13	12	13	10	11	17
34	17	13	12	11	28	22	10	12	14	14	9	10	18
70	26	14	12	11	28	23	9	10	12	14	9	13	19
89	11	16	11	12	30	23	9	11	12	14	9	13	21
104	9	13	10	11	30	24	9	12	11	13	11	11	21
39	4	16	13	11	28	23	9	10	12	13	11	10	18
36	0	14	14	12	30	24	9	10	12	13	10	11	17
108	2	13	17	12	27	23	10	14	11	15	10	12	19
39	23	14	19	11	29	25	9	13	12	13	9	10	18
60	2	14	13	12	29	22	9	12	14	13	11	11	18
101	6	15	13	11	27	22	10	15	12	13	9	11	18
59	5	13	9	13	26	22	9	13	13	13	9	11	19
91	1	15	10	12	28	21	9	13	13	12	9	9	18
90	47	15	13	11	29	23	9	10	12	14	12	10	17
45	30	14	13	13	28	20	9	10	12	13	9	10	18
50	29	13	18	12	28	22	9	13	12	13	9	11	20
41	31	14	13	11	29	20	9	12	11	13	9	10	20
93	0	16	12	13	27	22	9	12	12	14	9	10	17
79	43	13	12	13	29	21	9	13	11	13	9	12	18
112	18	13	11	11	28	23	9	10	13	13	10	10	18
84	0	16	14	12	27	22	9	10	11	13	11	12	18
75	4	15	16	12	29	23	9	12	13	13	9	10	18
106	0	14	12	11	28	25	8	13	11	13	9	10	19
32	33	14	15	13	29	23	10	12	12	13	10	12	17
33	21	15	11	12	28	21	10	13	11	13	9	10	18
105	12	14	13	11	29	22	11	13	12	14	9	10	20
34	15	15	9	12	29	24	9	10	12	15	11	11	17
98	7	15	15	13	28	23	10	12	12	15	10	12	18
51	5	13	10	12	27	23	10	10	11	13	10	12	19
30	41	14	13	11	27	23	10	10	12	14	9	11	17
89	0	16	13	12	29	24	10	10	12	15	9	11	19
69	0	14	12	12	31	24	9	12	11	13	9	11	19
93	25	14	14	11	26	22	9	12	12	15	9	10	19
105	2	12	12	11	28	23	9	10	11	14	9	10	19
54	16	13	15	12	30	24	9	12	12	14	9	10	19
47	2	14	13	13	29	21	10	13	13	13	8	10	18
70	4	13	14	11	29	22	9	11	12	14	9	10	17
90	32	14	15	12	29	22	9	10	11	14	10	10	18
47	32	14	12	12	30	23	10	10	12	13	9	10	17
81	10	15	17	12	28	23	10	10	11	15	11	10	18
96	27	13	12	12	28	21	10	12	12	15	9	9	17
95	2	13	13	11	28	22	8	11	11	13	11	10	19
103	2	12	12	12	27	23	10	11	11	13	10	13	19
70	17	13	14	11	27	22	9	12	12	14	9	11	20
53	1	13	15	12	30	24	10	12	12	13	8	12	20
49	1	14	13	11	27	23	10	12	12	13	9	10	19
45	1	15	13	11	28	21	9	13	12	13	9	11	18
74	20	16	10	11	28	23	9	13	12	13	10	10	18
48	1	15	12	12	31	22	10	12	12	13	9	10	17
40	7	14	12	11	29	20	11	10	12	14	10	11	19
99	9	13	20	13	31	22	9	10	12	13	10	10	19
76	3	13	12	11	28	22	10	12	14	14	9	10	18
59	33	14	15	13	27	22	9	13	12	13	10	11	18
72	0	13	14	12	30	21	9	10	12	13	8	11	20
37	8	16	9	12	29	22	9	10	13	14	11	11	19
31	0	13	15	12	28	22	9	12	13	13	10	11	19
43	2	14	13	12	29	23	10	10	14	14	10	11	19
40	30	16	14	13	30	24	9	12	12	14	11	11	18
66	12	16	13	11	31	23	9	12	12	14	9	12	18
80	1	14	10	12	29	22	9	10	12	13	9	12	18
72	20	14	16	13	28	24	10	10	13	14	11	11	19
103	18	14	16	13	28	24	10	10	13	14	11	11	19
88	23	12	16	12	30	24	9	9	14	13	10	10	17
84	39	14	16	11	29	23	10	12	12	14	10	12	18
61	1	13	10	12	29	22	10	10	13	13	11	11	19
105	2	12	13	12	26	23	9	12	11	14	11	11	18
45	9	14	11	13	31	23	9	12	14	14	11	10	19
95	9	13	12	11	30	22	10	10	12	14	11	11	19
109	13	14	15	13	28	22	9	12	11	14	9	11	18
101	0	14	13	12	27	22	9	10	12	13	11	10	18
83	0	13	13	11	31	23	8	10	13	13	11	11	19
62	18	15	17	11	28	22	9	10	13	13	9	9	19
79	14	15	17	14	28	23	9	10	11	13	10	11	17
69	45	15	12	13	28	24	9	13	12	13	10	11	17
72	4	14	13	11	29	24	8	10	12	15	11	10	17
96	2	14	11	11	29	23	9	10	12	13	8	11	17
52	6	13	10	12	28	23	9	12	11	15	10	13	18
98	19	14	15	12	27	24	9	12	11	14	10	10	21
54	7	13	10	12	29	22	10	10	12	13	10	11	17
29	10	13	15	13	29	22	10	12	12	14	9	11	20
52	9	14	12	11	30	25	9	14	12	14	9	11	20
35	8	14	10	12	28	22	9	10	12	14	9	11	17
39	1	16	14	12	27	23	10	12	12	13	9	10	19
74	28	13	12	12	28	23	10	10	12	14	9	11	18
77	8	15	13	12	30	23	9	10	11	14	9	10	19
98	22	12	12	13	29	20	9	12	13	14	9	11	19
42	0	15	12	11	27	21	9	12	12	13	9	11	18
35	21	13	10	13	27	21	9	10	12	13	8	10	19
81	0	13	13	11	28	22	8	10	11	13	10	13	19
39	11	14	12	12	27	22	10	12	11	14	9	10	17
92	7	12	10	12	29	24	8	10	10	13	9	11	18
101	8	14	10	12	27	25	11	12	14	13	8	9	18
69	7	12	10	13	29	23	9	12	12	13	9	12	19
67	16	12	13	12	28	23	9	12	11	13	9	11	18
44	13	13	18	12	28	22	10	10	12	13	10	9	18
41	2	12	18	11	29	21	9	10	12	14	10	9	18
92	4	13	10	11	29	22	9	13	12	13	10	10	18
34	1	13	10	11	28	22	9	10	12	13	9	11	19
90	20	13	14	12	31	21	10	12	13	14	9	13	19
41	0	13	11	11	28	22	10	14	11	13	9	10	18
69	34	15	10	12	30	23	9	10	11	13	8	12	19
92	13	13	13	12	29	24	9	10	12	14	9	11	19
78	1	15	15	11	28	21	9	10	12	14	10	10	19
79	30	12	18	11	27	22	9	12	12	13	9	11	20
81	15	13	12	12	28	22	9	12	11	13	9	11	19
54	5	13	16	12	27	23	8	10	13	13	9	10	17
41	14	14	18	12	29	22	10	12	12	14	9	11	18
79	7	13	16	12	28	21	10	10	11	13	9	9	18
39	9	14	15	12	29	23	9	12	13	14	8	9	19
47	7	13	13	12	27	23	8	10	13	14	9	12	17
51	0	14	12	12	27	23	10	13	12	13	12	11	19
101	28	13	16	12	28	23	9	13	12	13	9	10	19
84	20	14	13	12	28	23	10	10	11	13	9	10	18
28	27	14	19	12	28	22	10	13	12	13	9	11	19
112	8	13	14	11	31	23	10	10	12	14	11	10	21
102	0	16	17	14	29	23	10	13	12	13	11	11	16
66	1	15	13	11	30	23	9	10	11	13	9	9	17
86	9	15	15	12	28	22	9	12	12	14	8	9	20
35	5	15	15	12	28	24	9	10	12	14	9	10	18
37	8	13	13	11	29	23	9	10	12	13	10	10	21
54	5	16	11	12	28	21	9	10	12	14	9	11	18
66	36	13	15	13	28	23	9	12	12	13	10	10	18
110	6	13	15	12	29	24	9	12	11	14	9	11	19
45	20	13	13	12	28	23	9	12	11	13	9	11	17
85	2	12	12	12	29	23	10	10	12	13	8	12	17
67	3	14	13	13	31	22	9	12	12	14	11	11	20
73	26	13	10	11	27	22	10	10	12	13	9	11	18
70	28	13	12	11	29	23	9	12	11	14	11	10	20
68	0	14	11	11	26	22	9	12	11	13	8	10	17
99	16	12	17	12	30	23	9	11	12	13	9	12	20
89	14	12	10	13	29	21	9	10	12	14	9	9	17
84	16	14	16	11	27	22	9	10	11	13	10	10	17
94	19	14	13	12	27	22	10	9	12	14	10	12	19
30	3	14	12	11	28	23	9	10	12	14	9	13	19
95	5	16	12	11	29	23	9	11	12	14	10	11	18
94	11	13	13	11	27	22	9	10	10	13	11	10	19
40	0	16	12	13	27	23	10	11	11	13	10	10	19
103	4	15	13	11	27	21	9	13	11	13	9	12	19
99	0	13	15	13	29	24	9	13	13	13	8	11	20
93	22	14	10	12	28	23	10	10	13	14	11	11	19
105	0	13	12	12	28	22	9	12	11	13	9	11	18
66	24	15	15	12	29	24	9	12	13	13	9	11	18
70	34	14	16	12	30	22	9	12	11	14	9	10	20
35	47	14	17	12	29	21	10	10	12	14	9	10	19
107	11	13	14	12	28	22	9	12	13	14	10	9	18
47	13	15	16	12	27	20	9	11	12	15	9	11	16
39	3	13	16	11	27	23	8	10	12	13	10	10	16
77	12	14	14	11	28	23	10	13	12	14	11	9	17
77	0	14	10	12	29	23	9	10	12	13	9	10	19
92	1	15	17	12	30	24	10	9	12	14	10	9	17
108	24	14	13	12	27	21	9	12	12	13	9	10	18
102	1	13	12	13	29	21	8	10	11	15	10	10	20
101	5	13	12	11	28	22	9	13	13	13	9	11	19
40	27	13	12	13	26	20	9	12	13	13	9	11	19
67	28	14	19	12	27	22	9	13	12	14	11	10	18
52	0	13	11	11	29	22	9	13	13	13	11	10	19
58	10	14	13	11	29	22	10	10	11	13	9	10	19
100	6	14	10	12	28	23	10	13	11	13	8	10	18
47	0	13	14	12	29	23	9	14	10	13	9	9	18
53	18	12	14	12	27	22	9	13	11	13	9	11	19
71	5	14	12	12	28	22	9	12	12	12	9	13	18
41	0	13	18	12	28	23	9	10	12	14	12	10	19
82	12	15	18	11	28	23	10	10	11	13	9	9	20
51	45	13	18	11	29	22	10	10	11	13	10	11	18
82	17	12	17	12	29	23	10	10	11	14	12	11	19
38	1	15	10	13	29	20	9	13	12	13	10	10	20
78	32	13	15	13	29	22	9	11	12	14	9	11	18
102	1	14	13	12	29	24	9	13	12	13	9	11	18
84	9	13	14	12	28	23	8	12	12	14	10	11	18
74	4	14	13	13	27	24	9	12	12	14	8	10	18
50	17	13	19	13	29	23	10	13	13	13	9	10	19
85	19	15	10	13	28	24	9	13	12	13	11	12	21
55	0	14	16	11	26	23	10	12	11	14	10	11	19
78	28	13	16	12	27	22	10	12	13	14	9	11	18
111	10	14	11	12	29	21	10	12	12	13	10	9	18
111	0	13	15	11	27	21	10	10	12	13	10	11	20
70	16	15	16	11	30	22	9	10	12	14	9	12	20
87	0	13	15	13	28	25	11	10	12	14	9	11	18
48	39	13	10	11	29	22	9	12	12	13	9	10	19
41	37	15	13	12	30	22	10	10	13	14	10	10	18
38	2	13	15	12	27	23	10	11	12	14	8	11	18
76	7	13	13	12	27	24	9	12	13	14	10	9	19
84	14	14	13	13	27	22	10	10	11	14	11	11	18
48	47	15	13	11	28	23	10	12	12	15	9	11	21
106	30	13	11	13	28	23	8	10	12	13	9	9	21
93	20	13	10	12	27	22	9	13	11	13	10	11	17
54	20	15	16	13	28	23	8	10	12	15	9	9	18
49	10	16	12	13	27	23	10	11	11	13	10	10	19
50	2	16	16	11	30	22	10	12	12	13	11	10	18
81	0	14	12	11	28	25	8	13	11	13	9	10	19
33	0	13	10	11	28	21	10	13	13	14	8	13	18
46	3	13	17	12	28	23	10	13	11	13	10	10	18
63	1	13	13	11	28	20	9	12	11	13	11	11	17
67	18	14	17	13	28	24	9	10	12	13	12	10	21
93	6	16	12	12	28	23	10	10	12	14	9	12	17
99	0	15	12	12	29	23	9	12	12	13	9	11	18
84	4	13	17	12	27	22	10	10	14	14	10	10	19
36	2	12	13	12	27	23	8	12	12	13	9	12	20
72	15	14	11	12	28	24	9	10	12	13	10	11	20
85	0	13	11	12	29	24	10	10	12	13	11	11	19
86	2	16	16	12	30	22	9	12	12	14	9	10	18
44	8	15	20	11	30	22	9	12	12	14	11	12	18
70	5	14	11	12	29	22	9	13	13	13	10	11	19
91	33	13	13	12	28	24	9	10	11	14	10	9	18
94	3	12	12	12	29	22	9	13	11	13	10	11	18
102	9	13	16	11	28	22	9	13	12	15	10	10	20
45	26	13	12	11	29	22	10	12	12	13	9	11	18
103	2	15	9	11	28	22	9	12	12	13	8	12	18
72	1	14	11	12	29	23	10	12	13	14	9	11	19
101	22	13	14	12	27	24	9	12	13	13	10	10	19
98	19	13	13	11	28	23	10	10	12	13	8	11	18
84	2	14	17	12	27	22	9	9	13	14	8	11	19
70	19	14	10	12	29	24	9	10	11	14	11	12	17
74	3	14	10	13	28	23	9	10	12	15	10	11	19
73	30	15	14	13	29	22	10	11	12	15	9	9	18
47	3	14	15	12	29	23	9	10	12	14	12	11	18
47	1	15	13	12	30	25	9	12	13	13	11	11	18
49	43	15	15	11	27	23	10	10	12	14	9	11	21
46	9	13	14	12	27	22	9	12	11	13	11	12	20
91	1	12	14	13	28	24	9	15	11	13	11	10	20
119	1	16	14	12	29	21	10	10	11	13	9	9	18
51	0	14	12	12	30	23	10	12	11	13	10	10	19
56	9	12	13	12	30	23	8	10	14	13	10	13	20
99	1	13	11	12	28	23	9	12	11	14	10	10	19
78	7	14	14	11	28	23	10	11	12	14	9	9	19
99	18	15	10	13	28	23	9	12	10	13	10	10	18
104	7	16	13	12	28	22	10	10	11	13	9	10	20
76	1	14	10	11	28	24	8	10	12	13	9	11	18
70	43	14	11	14	28	22	9	10	12	14	9	11	18
22	3	13	11	12	28	21	9	13	12	13	11	10	19
71	14	14	12	12	27	23	10	13	12	13	12	11	19
53	9	15	12	12	28	24	10	13	12	14	10	12	20
67	41	13	10	13	30	22	9	10	12	14	12	10	18
41	0	15	12	13	29	22	8	10	12	13	9	10	17
49	16	12	10	12	27	23	9	10	12	13	11	11	19
95	9	12	11	11	30	23	9	10	13	13	9	8	17
37	0	13	13	11	28	22	10	12	12	13	9	12	18
47	1	13	11	11	28	21	9	10	11	14	11	10	18
97	3	12	12	13	28	22	9	13	11	15	9	11	18
50	16	12	11	12	27	22	9	12	12	15	11	10	16
46	11	15	15	11	28	21	9	10	12	14	10	10	19
67	14	12	16	12	29	23	8	11	12	14	10	11	19
50	11	15	12	12	29	20	10	10	12	14	10	11	18
63	16	13	13	13	27	22	9	10	12	14	11	10	18
71	3	14	17	12	28	21	10	10	12	14	9	13	19
67	8	13	10	12	28	22	10	14	11	13	11	11	19
36	2	14	15	13	29	24	10	11	12	13	9	10	18
53	33	15	10	12	30	23	10	12	12	14	9	11	18
70	6	13	14	11	30	21	9	10	11	14	9	10	19
99	7	15	12	11	27	22	10	12	12	13	9	11	19
78	1	14	10	13	29	24	9	12	12	14	9	10	16
105	25	13	12	12	27	24	9	12	13	15	11	10	17
25	5	13	12	11	32	22	9	10	12	13	11	10	19
51	5	13	13	11	29	24	8	13	12	14	9	11	18
92	3	12	15	12	30	24	10	12	12	14	11	10	18
87	1	13	13	12	29	20	10	12	11	15	9	11	18
98	41	13	11	13	31	22	9	12	12	15	9	11	19
111	10	14	14	12	27	22	9	10	11	14	11	11	21
50	12	13	12	12	29	22	9	13	13	13	9	10	19
77	48	13	13	12	29	23	9	14	12	13	8	10	20
47	11	14	14	11	30	24	9	10	12	15	11	10	19
45	0	15	12	12	28	23	10	11	12	13	10	12	18
50	40	13	11	13	28	23	8	10	12	13	9	9	21
102	22	14	12	12	28	22	9	12	11	14	10	11	20
54	34	14	12	13	29	24	10	10	13	14	12	13	18
64	5	13	17	12	28	22	10	13	12	14	12	10	18
66	10	12	14	12	28	22	10	15	11	13	8	10	20
49	6	14	12	12	31	23	9	12	12	15	8	10	18
63	30	12	12	13	30	21	10	10	13	13	9	11	19
30	1	13	14	13	29	23	9	10	11	14	9	9	19
55	44	12	11	11	27	23	10	13	12	14	10	12	18
97	18	14	12	13	28	23	9	10	13	13	10	11	15
70	15	14	16	12	28	22	9	12	13	13	9	10	18
77	15	14	13	12	29	23	9	12	11	13	8	11	17
67	25	13	14	11	32	23	10	11	14	14	9	11	18
90	23	14	15	12	31	21	9	10	12	13	9	11	19
78	33	13	12	12	27	23	9	12	12	13	9	10	20
43	29	13	12	11	30	23	9	10	12	13	11	10	16
50	6	14	10	13	27	24	9	10	13	13	10	12	17
38	8	13	12	13	27	23	9	10	11	14	10	11	18
48	5	15	10	11	27	23	9	9	13	14	9	9	19
78	3	16	10	11	28	23	9	11	10	13	9	11	19
48	14	15	13	12	28	23	9	12	12	13	9	10	19
52	27	15	12	14	28	23	9	13	12	15	11	12	18
36	5	15	15	11	28	21	9	10	12	14	10	10	19
71	1	14	12	12	28	22	9	12	11	14	11	12	19
64	1	13	17	12	27	22	10	10	14	14	10	10	19
107	2	14	10	12	27	22	9	10	12	13	10	9	18
65	11	14	12	13	28	21	9	10	12	13	10	10	19
49	0	13	10	12	28	21	9	10	11	13	9	11	18
56	3	15	11	12	29	25	9	12	11	14	10	9	19
120	1	13	15	13	28	23	9	12	12	15	8	11	19
97	3	14	13	13	27	22	9	12	12	13	11	12	18
93	2	15	13	11	30	23	9	10	11	13	9	10	17
94	42	14	13	12	27	23	10	12	13	13	9	10	18
54	12	13	14	11	30	23	9	10	11	14	10	10	18
84	3	14	17	14	31	23	10	13	12	13	10	10	17
102	23	15	17	12	28	24	9	10	13	14	10	10	18
65	14	15	14	12	29	24	9	10	12	13	9	11	17
79	8	13	15	12	27	25	10	12	12	13	10	10	18
50	10	14	12	11	27	22	11	10	13	14	10	11	18
74	8	12	13	12	29	22	9	12	13	13	11	9	19
25	3	13	15	12	27	24	9	12	11	14	10	10	21
89	40	15	13	12	27	23	9	10	12	13	9	9	18
81	0	12	18	13	29	22	9	10	12	14	9	10	17
32	2	15	10	12	28	23	9	10	12	13	11	9	17
54	3	13	17	12	27	23	10	14	11	15	10	12	19
103	2	14	12	12	27	23	10	13	12	13	12	11	19
37	28	14	12	12	27	22	9	10	12	13	11	12	20
89	0	15	11	12	27	22	10	13	11	15	9	11	18
59	0	15	11	11	29	24	10	14	11	14	9	10	20
50	0	14	16	12	28	20	9	12	11	13	11	12	18
64	1	13	11	13	31	23	9	13	12	13	10	10	20
96	18	13	16	12	29	23	10	12	12	13	9	10	19
67	39	16	12	11	28	20	10	12	14	14	8	9	17
50	29	14	12	12	30	22	10	13	12	13	8	11	17
44	3	14	16	12	31	23	9	14	12	14	8	10	18
76	24	13	17	12	29	21	10	12	11	14	9	10	20
109	6	14	12	11	27	24	10	12	12	13	11	10	18
83	0	15	17	12	28	22	9	10	12	13	12	10	17
108	6	14	15	11	28	22	9	13	12	13	11	11	19
53	1	14	13	11	28	23	9	10	13	14	9	13	19
78	18	13	10	12	28	23	9	9	12	14	10	11	20
80	4	13	16	11	30	22	9	10	13	14	10	9	18
101	30	15	13	13	29	25	9	9	14	15	11	12	19
85	2	15	13	11	29	24	9	12	12	13	9	10	19
94	4	13	13	12	27	23	9	13	11	14	11	11	17
74	37	12	12	13	29	22	9	10	13	13	10	12	18
50	4	14	18	11	28	22	10	10	11	13	9	10	19
80	2	16	13	11	31	23	9	12	12	14	9	12	18
103	17	13	16	11	29	24	9	11	12	13	8	11	19
54	0	16	13	12	29	24	10	14	12	13	9	11	18
98	8	12	10	11	28	23	10	11	13	13	10	11	19
103	17	14	11	12	28	23	9	13	12	14	9	11	19
88	15	13	15	12	28	23	9	12	12	13	10	9	18
61	0	13	12	13	28	23	9	14	12	14	11	11	20
47	20	13	10	12	30	23	9	10	13	13	9	11	19
113	7	14	13	12	28	24	9	12	12	13	9	12	20
92	18	12	15	13	31	23	9	13	12	12	9	11	19
53	3	13	15	13	28	21	9	12	12	13	9	10	19
87	47	13	18	12	29	20	9	12	14	14	9	11	19
52	19	14	16	13	27	21	9	14	11	14	10	10	19
73	10	14	14	12	31	23	9	13	13	14	11	10	18
76	11	15	15	13	28	23	9	12	12	13	11	11	17
104	2	14	13	12	28	23	9	13	12	14	11	10	17
41	5	13	15	11	27	23	9	11	12	13	9	11	19
104	5	13	17	13	27	20	9	13	12	14	11	10	18
51	0	13	14	12	30	23	8	10	11	13	10	8	19
42	26	15	15	11	27	23	10	10	12	14	9	11	21
33	12	14	12	12	27	22	9	11	13	13	9	9	19
102	3	16	11	13	29	22	11	13	12	14	11	11	21
67	6	16	15	11	31	24	10	10	12	14	11	11	20
73	0	16	10	13	27	23	9	10	12	13	10	11	18
77	6	13	14	12	29	20	9	10	12	13	10	10	18
121	0	13	10	13	27	23	9	10	11	14	9	10	16
52	0	13	13	12	28	22	9	10	11	13	11	11	19
110	4	14	10	12	28	23	9	13	11	14	12	11	19
62	25	14	12	11	28	24	9	12	12	13	9	11	18
29	10	15	10	12	30	22	10	11	12	14	10	11	19
63	14	15	12	12	27	24	10	10	11	15	9	12	19
96	3	14	18	12	28	22	10	11	13	14	12	11	18
65	25	15	14	11	30	23	8	11	13	13	9	11	18
58	0	13	10	11	28	21	10	13	13	14	8	13	18
96	10	14	18	13	27	22	10	13	13	13	9	10	18
53	1	14	13	13	30	24	9	12	13	13	9	11	18
55	6	13	14	12	27	22	9	12	11	13	11	12	20
60	20	14	11	12	29	25	10	9	13	13	8	11	19
118	17	14	12	13	29	23	9	12	13	13	11	9	19
67	16	13	13	13	27	24	11	10	11	13	11	9	18
92	28	15	13	12	30	22	10	10	13	14	10	10	18
28	2	14	18	13	29	22	11	10	12	13	10	11	18
79	14	15	11	12	30	22	9	12	11	14	9	9	18
57	2	15	16	13	27	23	9	12	12	13	8	13	19
77	13	16	10	11	31	22	10	10	12	13	8	11	18
73	7	13	13	12	29	22	9	12	12	14	8	14	19
96	6	13	10	13	29	24	10	10	13	13	10	11	17
71	22	14	18	11	28	20	9	12	13	13	9	12	19
68	0	13	10	12	29	24	9	12	11	13	9	9	19
68	16	14	13	12	30	23	10	10	11	13	9	11	18
82	47	13	13	11	29	23	10	11	13	15	9	10	19
101	5	13	10	12	30	25	10	13	12	13	9	10	17
57	3	14	19	13	28	23	9	13	12	14	11	10	19
90	19	15	15	12	28	22	10	10	12	13	9	12	17
113	10	12	11	12	29	24	10	12	12	13	9	12	20
40	14	14	11	11	30	23	8	10	13	14	10	11	17
54	0	14	10	12	27	23	9	10	13	14	9	11	18
45	4	13	13	12	28	24	9	12	11	13	9	10	20
27	9	14	10	12	28	23	9	12	13	14	9	10	20
94	37	16	11	12	28	23	8	10	12	13	11	13	18
41	0	12	10	12	28	24	9	13	14	13	9	9	18
64	9	13	10	12	29	20	8	10	12	13	10	11	19
38	3	14	18	13	29	22	11	10	12	13	10	11	18
97	7	14	9	11	28	23	9	12	13	13	9	11	18
100	5	15	12	12	28	23	9	10	12	13	10	10	18
82	10	15	17	14	29	23	9	12	11	13	9	9	18
103	11	14	9	11	28	21	10	12	11	13	9	10	18
112	20	14	15	13	28	22	9	12	11	14	9	11	18
50	12	13	11	12	29	23	10	12	12	14	11	10	19
46	33	13	11	12	27	24	9	12	11	13	9	12	19
45	0	14	10	12	29	22	8	12	12	13	10	9	18
35	0	15	11	12	27	22	10	13	11	15	9	11	18
35	8	15	16	12	27	23	10	10	14	13	9	10	20
91	9	12	15	12	27	22	10	12	12	13	9	11	17
75	13	14	14	12	28	22	10	13	13	13	10	12	19
46	0	14	15	12	31	22	10	12	12	13	10	9	16
43	12	12	14	11	27	23	9	12	12	15	9	11	19
46	13	13	12	12	30	22	10	13	11	15	9	10	18
70	23	12	13	11	29	21	9	10	12	13	10	11	16
70	4	13	12	12	28	20	9	10	11	13	9	11	18
73	0	13	15	12	30	22	10	13	11	14	9	11	18
76	0	13	16	12	28	23	9	10	12	13	10	11	17
90	1	13	19	12	28	23	9	10	12	14	10	11	19
93	0	13	13	12	28	23	10	10	12	13	9	10	18
41	0	16	10	11	28	22	9	10	12	13	9	9	18
90	5	13	14	12	28	24	11	12	12	13	9	11	19
83	17	15	10	11	28	21	10	9	12	13	8	10	18
32	29	13	13	13	27	24	9	12	12	12	9	11	18
49	15	14	10	11	26	24	9	13	12	14	10	11	19
99	1	14	12	12	29	22	8	13	12	13	9	10	18
78	23	13	11	13	27	21	9	12	12	14	11	11	17
114	0	13	10	11	28	21	10	13	12	13	9	10	19
63	5	14	14	11	27	23	8	10	12	13	9	10	18
115	22	12	13	11	29	21	9	10	12	13	10	11	16
39	4	14	11	12	29	23	10	12	13	14	9	11	19
76	4	13	13	11	28	22	8	10	11	13	10	13	19
96	0	12	14	11	27	23	9	12	12	15	9	11	19
107	16	13	14	12	29	24	9	10	13	13	9	10	19
98	2	14	13	12	30	23	9	12	11	13	9	11	20
51	11	14	12	13	28	22	9	12	11	12	9	10	19
82	47	14	16	12	31	23	11	10	12	13	9	10	19
74	0	12	14	13	28	24	9	15	11	13	11	10	20
34	0	14	14	12	29	24	10	12	12	13	9	11	18
24	6	13	14	11	29	24	9	12	11	14	9	10	20
88	0	14	13	12	29	22	9	10	12	13	9	10	18
71	0	15	10	13	27	22	10	9	13	13	9	10	19
58	6	14	13	12	28	21	9	12	11	14	9	10	17
76	2	16	18	12	29	23	9	10	12	14	11	10	18
67	2	15	10	11	28	23	8	12	13	13	10	11	18
105	35	13	11	12	28	24	9	10	12	13	9	11	18
66	22	13	16	12	31	24	10	10	12	15	11	13	18
97	0	15	12	11	27	23	9	10	13	13	9	11	18
92	6	15	13	13	29	25	9	9	14	15	11	12	19
47	14	15	15	12	26	22	10	12	12	14	9	11	19
71	1	12	17	13	29	23	8	12	12	13	11	10	19
116	10	13	17	11	30	22	9	10	13	15	9	11	18
107	18	14	13	11	29	24	8	10	12	15	11	10	17
93	17	14	19	12	28	22	9	9	12	14	11	13	17
98	6	15	12	12	28	23	10	11	12	13	10	12	18
38	15	14	9	11	27	22	10	12	12	13	8	11	19
84	14	13	10	11	30	23	9	12	12	14	12	11	18
100	8	14	17	13	28	24	9	10	12	13	9	10	18
86	18	16	10	12	27	23	9	12	12	14	11	11	19
46	2	13	12	12	27	23	9	11	12	13	9	9	18
53	0	14	10	11	28	22	9	10	14	14	8	11	18
44	3	15	12	12	28	23	10	12	12	13	10	9	18
98	0	16	16	11	30	24	9	13	12	13	9	11	20
81	16	13	12	13	29	22	9	12	12	13	9	11	18
100	5	12	12	11	30	23	8	12	13	13	11	10	17
79	0	15	11	11	28	23	9	12	13	13	10	10	18
90	14	15	10	13	27	21	10	10	12	14	9	9	17
89	3	15	11	11	28	22	9	11	11	14	11	11	18
100	6	13	12	12	30	25	9	13	13	13	9	11	20
103	27	14	11	12	27	22	10	13	12	13	11	11	17
42	12	13	9	12	29	24	9	12	14	14	9	9	17
94	3	13	15	12	29	23	10	10	13	14	11	12	19
85	4	14	11	13	28	20	9	10	12	14	11	11	20
36	0	15	13	11	27	21	9	10	13	13	10	12	19
67	12	14	13	14	29	24	9	11	13	13	11	10	18
41	1	13	16	12	27	25	9	12	12	14	11	11	17
42	2	16	9	13	28	20	10	12	12	13	9	10	18
90	3	15	13	13	28	22	9	13	12	14	9	12	19
45	19	14	9	11	28	21	10	12	13	13	11	9	19
79	21	12	20	11	28	23	9	10	12	13	9	10	19
67	5	14	17	12	28	22	10	13	13	14	10	9	20
91	5	13	10	12	30	25	10	13	12	13	9	10	17
46	1	14	19	13	28	23	9	13	12	14	11	10	19
74	3	13	9	11	27	23	9	10	12	13	11	11	17
37	21	13	10	13	28	23	10	10	13	14	11	11	18
28	1	13	11	11	29	22	9	13	13	13	11	10	19
54	16	14	14	13	29	22	9	11	12	13	12	11	18
86	23	12	9	11	29	20	8	10	12	13	9	12	18
48	22	13	10	13	29	23	9	13	12	14	10	10	18
87	26	16	14	12	27	22	9	10	11	13	11	12	18
75	0	14	11	12	28	24	10	12	12	14	10	11	19
49	14	13	14	12	28	22	9	12	13	14	10	9	19
100	20	16	10	13	28	22	9	12	12	14	9	9	19
27	17	13	12	11	28	23	10	10	11	13	9	9	18
91	3	14	13	12	28	24	9	10	11	14	8	11	20
103	11	13	12	13	28	24	8	11	12	13	10	10	18
46	2	14	11	12	29	21	11	12	13	13	10	10	18
98	41	15	13	11	27	21	9	13	11	14	9	9	19
44	12	14	13	13	27	22	9	10	11	13	10	11	19
65	1	13	12	11	31	24	9	10	12	13	9	11	17
92	8	14	12	11	28	21	9	10	12	14	9	9	18
37	0	13	11	12	27	22	9	13	11	13	12	11	18
74	26	13	14	12	28	24	8	10	12	15	9	11	19
47	0	13	18	12	29	24	9	10	12	14	10	10	19
94	15	12	10	13	30	22	9	10	12	14	10	10	19
59	0	13	15	12	27	23	10	10	12	12	9	10	20
59	12	14	11	12	27	23	9	10	12	13	9	12	19
49	9	14	13	11	28	21	9	10	12	13	9	9	17
59	1	13	10	11	29	22	9	11	13	14	10	10	18
41	10	13	15	12	27	23	10	12	11	14	9	11	19
90	4	14	13	11	29	22	9	12	12	14	11	10	19
54	29	14	17	12	31	22	10	12	12	13	11	10	20
89	1	14	10	12	29	23	9	10	11	13	11	11	17
33	25	14	19	13	28	20	9	10	11	14	12	10	21
108	6	13	12	12	27	22	9	13	13	13	11	12	19
94	24	13	15	12	31	23	9	10	13	14	10	9	20
59	0	16	19	12	30	21	9	9	12	13	10	9	19
39	6	14	9	12	30	23	9	13	14	14	10	10	19
104	21	14	13	11	28	23	9	11	12	13	9	12	18
59	40	14	10	12	29	22	9	10	12	13	9	12	18
33	3	16	12	13	30	23	11	10	13	13	10	13	19
60	0	14	16	12	28	25	9	10	11	13	9	10	16
88	5	13	12	13	27	24	9	12	11	12	9	10	17
34	40	14	12	12	28	21	9	12	10	15	9	10	17
25	10	15	12	12	28	23	10	11	12	13	10	12	18
78	6	14	13	12	28	24	9	12	12	13	9	12	20
75	25	14	14	11	27	22	9	13	12	13	9	10	17
101	21	13	10	11	30	24	9	12	11	13	11	11	21
69	21	16	11	12	27	23	9	13	12	14	9	10	19
57	27	14	13	12	28	23	9	10	11	14	9	12	20
80	4	13	20	13	29	21	9	12	11	13	9	11	20
77	7	13	10	12	27	23	10	11	11	14	10	12	18
82	8	13	16	12	27	23	9	12	12	14	10	10	20
43	0	16	14	13	27	21	9	10	11	14	11	10	18
39	2	13	10	12	29	22	9	14	12	13	9	12	20
61	1	14	10	12	27	23	8	10	13	13	9	12	17
81	1	13	12	11	29	24	9	12	11	13	10	11	19
33	1	12	11	13	27	23	10	11	13	14	11	10	18
101	1	13	11	12	28	21	9	13	12	13	11	10	19
74	3	16	12	12	30	22	10	12	11	13	9	11	18
87	28	13	10	12	25	23	8	12	12	13	9	11	20
91	22	13	10	12	30	22	10	12	11	13	8	11	18
72	16	13	10	11	28	22	10	10	12	13	11	11	19
102	30	16	13	12	30	25	10	13	12	14	10	10	21
81	1	13	13	12	30	24	10	10	13	15	10	11	18
96	1	15	16	11	30	22	9	10	12	14	9	12	20
63	21	14	13	13	28	23	9	10	12	13	9	9	20
46	1	12	17	11	28	24	10	10	11	13	9	11	17
59	3	16	19	12	28	21	9	11	11	14	8	9	18
88	0	13	11	12	29	24	10	10	12	13	11	11	19
75	11	13	11	14	28	22	10	12	11	14	10	12	17
35	0	14	13	12	29	21	9	13	13	12	9	12	19
65	6	12	17	11	28	20	9	12	11	14	8	11	19
62	7	14	16	12	28	23	11	13	11	13	10	11	20
82	0	12	17	12	28	23	9	12	12	14	10	11	17
114	19	16	18	13	26	23	10	13	12	13	9	11	19
16	21	14	10	12	30	21	9	12	12	13	9	12	20
47	1	14	11	13	30	23	10	10	12	13	10	11	19
67	1	13	10	12	30	23	9	14	11	14	10	12	19
76	1	13	16	12	28	20	10	13	12	14	9	10	18
86	6	13	12	12	31	23	10	12	12	14	8	10	19
50	10	12	18	11	28	23	10	13	12	14	10	10	19
94	1	12	11	12	29	23	9	11	14	14	9	10	19
58	6	14	13	11	28	24	9	9	12	13	9	10	17
83	1	14	11	12	29	23	9	10	12	14	10	11	17
101	2	13	11	11	28	22	9	12	12	12	12	10	17
41	32	13	12	13	27	21	10	13	10	13	11	11	19
96	9	12	12	12	27	23	10	11	11	13	10	13	19
68	16	13	12	13	29	23	10	10	13	13	12	9	17
36	27	13	14	12	27	24	9	12	11	13	9	12	19
52	6	14	16	11	28	23	9	10	12	13	10	13	19
102	29	13	17	12	27	20	10	12	10	14	9	9	19
67	3	12	17	12	27	20	9	10	12	14	9	10	19
105	1	14	17	11	29	23	9	13	10	14	10	11	19
40	7	13	13	11	28	23	10	15	12	13	8	12	18
108	15	12	14	12	28	23	9	12	12	13	9	11	18
35	14	14	11	11	29	23	10	13	13	14	9	10	19
90	19	14	18	12	26	21	9	10	13	13	9	11	19
118	35	16	11	13	29	22	11	13	12	14	11	11	21
45	6	15	12	11	28	20	9	12	14	14	9	11	18
76	12	13	17	11	30	22	10	10	11	13	9	12	17
35	0	13	10	12	27	22	10	13	12	15	11	11	17
64	2	16	18	12	28	23	9	12	11	13	9	11	17
71	3	13	19	12	28	23	9	12	12	15	9	10	20
103	2	14	14	13	30	21	9	10	11	13	10	11	19
78	12	13	12	12	28	24	9	10	12	15	9	10	19
98	0	14	12	12	26	23	11	11	12	14	10	10	19
46	23	12	16	11	30	23	9	12	11	13	9	11	19
100	2	14	13	12	28	23	10	10	12	13	10	11	17
53	6	14	10	11	27	22	9	13	11	13	11	11	19
42	1	13	19	11	28	22	10	13	12	13	9	12	18
96	4	15	20	12	26	23	10	10	12	14	10	11	17
49	11	14	17	12	27	23	10	14	12	13	9	10	19
98	30	14	18	12	30	23	10	10	12	13	9	9	19
37	30	13	14	13	28	23	9	12	12	13	10	10	18
57	27	14	12	11	28	21	10	11	11	13	9	10	17
85	31	14	19	13	29	23	10	9	12	13	10	10	18
98	2	14	10	12	27	25	11	12	14	13	8	9	18
55	32	15	13	13	27	22	10	12	11	13	10	10	18
93	10	14	10	11	28	23	10	10	12	14	9	12	19
45	3	15	13	12	30	22	9	12	12	13	10	12	18
86	17	14	12	13	28	23	9	12	12	15	10	11	17
106	23	15	10	11	29	22	9	10	13	13	9	11	18
33	14	13	13	11	27	22	9	13	12	15	10	10	18
113	4	15	13	12	28	22	9	12	12	15	8	11	18
72	7	15	17	12	31	23	10	13	12	14	11	12	17
66	1	15	13	11	28	24	9	12	12	15	9	10	21
67	0	14	12	12	28	25	10	13	12	15	9	11	18
49	0	12	10	13	27	21	9	10	12	13	11	11	18
66	9	15	17	12	27	24	9	13	12	13	9	11	19
83	23	13	12	12	27	20	10	12	11	12	11	11	17
88	27	13	10	12	28	21	9	10	11	13	8	9	18
79	8	14	9	12	29	22	9	10	11	14	9	11	19
67	3	14	10	12	28	24	10	10	12	13	9	13	18
70	11	13	11	12	27	24	9	10	11	14	9	9	19
54	2	13	12	12	28	23	9	10	11	13	9	11	18
71	9	14	10	11	28	22	10	11	12	13	11	10	18
40	21	14	15	12	28	24	9	11	12	14	12	12	19
71	8	13	10	11	28	23	9	13	12	13	9	10	17
59	13	12	13	12	30	23	8	10	14	13	10	13	20
56	11	13	14	11	30	24	9	10	12	13	11	9	19
49	0	13	13	12	29	24	11	11	11	15	10	10	18
58	40	13	13	11	29	23	9	12	12	13	9	9	17
44	19	14	19	11	28	22	10	13	12	13	9	12	18
58	15	13	10	12	27	24	9	13	12	13	10	11	21
110	2	13	10	13	27	23	9	10	11	13	9	9	18
40	22	16	16	11	28	24	10	11	12	13	10	12	19
30	0	13	18	11	29	22	9	11	11	13	10	11	17
112	9	15	12	11	31	23	9	10	12	15	11	12	20
81	35	14	12	13	28	24	10	10	13	13	9	12	17
80	10	16	12	12	30	23	9	10	13	13	11	11	17
102	0	12	11	13	28	23	9	11	12	13	10	11	18
72	22	13	13	12	27	23	9	13	11	13	11	10	17
96	9	14	12	13	29	22	9	13	12	14	9	12	18
99	1	13	13	12	30	23	9	12	13	13	9	11	18
100	26	15	15	12	30	25	9	10	13	14	10	10	17
111	1	13	11	11	28	22	9	12	12	12	12	10	17
105	4	13	10	11	30	22	9	12	12	13	11	11	19
38	0	14	12	12	30	23	10	10	13	14	11	10	21
100	3	12	13	13	28	22	9	12	11	13	9	11	16
78	2	15	10	11	26	24	10	10	13	13	10	12	19
83	27	12	11	12	29	24	10	12	12	13	9	12	20
104	1	13	13	12	30	22	9	10	12	13	11	11	17
93	2	14	15	11	30	23	9	12	12	14	9	9	16
98	21	14	16	11	29	21	9	15	11	14	10	9	18
73	39	13	14	12	28	25	10	12	12	13	10	11	18
78	4	14	11	12	29	23	10	12	13	14	9	11	19
43	27	16	13	12	29	23	9	10	14	15	12	11	18
97	2	14	11	12	29	22	9	13	13	13	10	11	19
25	16	12	13	12	29	23	9	10	12	14	8	11	18
66	6	13	17	12	31	22	9	10	12	13	9	11	20
111	1	14	15	12	28	22	9	10	14	14	9	11	18
102	26	14	11	12	31	24	9	11	13	13	9	13	17
87	22	16	13	11	27	24	10	10	12	14	11	10	20
51	11	14	10	12	29	24	9	10	11	14	9	10	19
48	13	13	12	12	27	22	10	11	11	14	8	11	18
64	9	16	12	12	29	21	10	12	12	15	10	12	20
51	39	14	12	12	27	22	10	10	11	13	9	11	18
66	0	14	19	11	28	22	9	13	13	13	9	10	18
75	11	14	10	12	31	23	10	11	12	13	11	11	17
61	26	12	15	13	28	22	9	14	12	13	10	11	17
68	2	13	16	11	28	24	10	12	12	14	9	11	18
71	18	14	10	12	27	24	11	10	12	13	9	11	18
73	14	13	13	11	28	22	8	11	11	13	11	10	19
47	33	12	18	12	30	20	9	9	12	13	10	12	17
55	22	13	13	11	28	23	10	11	11	14	9	9	20
67	11	13	13	11	28	23	9	10	12	13	9	11	19
56	2	16	14	11	29	23	10	13	11	13	9	10	21
91	2	14	16	12	29	23	10	10	12	13	9	11	17
45	36	13	12	12	26	24	9	13	12	14	9	11	19
73	2	14	13	12	29	23	10	11	12	14	11	9	20
53	3	13	14	12	28	21	9	12	12	13	9	9	19
70	13	15	14	12	27	21	9	13	12	13	11	13	19
53	7	14	13	11	27	23	10	12	12	13	9	10	19
54	22	13	10	11	27	23	9	10	11	13	9	10	19
79	22	15	11	12	28	23	9	10	13	13	9	11	17
80	1	15	14	12	31	22	10	13	12	13	10	11	21
47	3	14	12	12	30	23	10	12	11	13	10	10	19
39	0	13	13	13	28	21	9	10	12	13	10	11	19
53	41	13	15	11	29	22	9	10	11	13	9	11	17
40	25	14	14	11	27	21	10	10	12	13	11	9	18
29	2	14	10	11	29	23	9	10	11	13	9	11	17
68	1	14	15	12	27	20	9	12	12	14	9	12	18
103	5	14	12	12	29	24	9	12	11	14	9	10	16
67	15	13	10	12	28	22	10	14	11	13	11	11	19
72	3	14	9	12	28	23	9	10	12	13	10	11	19
77	0	14	12	12	29	22	10	10	12	14	10	9	18
41	0	14	13	12	29	23	9	12	11	13	8	11	17
115	5	13	13	11	30	22	10	11	12	14	11	11	18
71	35	13	12	11	29	24	10	12	12	13	9	10	19
72	3	14	9	13	29	24	10	13	12	14	9	10	18
98	13	13	14	12	29	22	10	13	11	15	9	13	18
40	3	14	10	11	27	23	9	10	12	13	9	11	19
45	6	15	15	12	30	21	10	10	11	14	10	13	18
80	13	14	14	11	27	24	9	10	12	15	11	9	18
112	0	13	14	11	31	21	9	11	14	13	10	9	19
74	5	13	10	11	28	22	9	10	12	13	11	10	18
48	16	14	12	12	29	24	9	10	13	13	12	9	19
107	4	13	17	12	31	22	9	10	12	13	9	11	20
71	36	14	14	11	28	23	9	12	12	14	9	11	19
82	40	12	13	11	30	22	9	13	13	14	9	11	16
91	20	13	11	12	27	22	9	13	11	13	12	11	18
65	0	15	13	12	28	22	10	11	12	13	9	11	18
51	2	13	11	13	29	20	9	14	12	13	10	9	19
31	11	14	15	11	30	23	9	12	11	13	9	12	19
83	36	12	13	13	29	23	9	10	11	13	9	9	18
80	3	13	11	12	28	21	9	13	12	13	11	10	19
39	0	15	14	12	28	23	9	10	13	13	9	10	19
47	4	15	18	12	28	23	9	10	11	13	9	9	18
61	18	12	12	11	29	23	9	12	11	13	11	11	18
91	2	14	11	12	29	23	9	10	12	14	10	11	17
83	20	13	12	13	29	21	8	10	11	15	10	10	20
88	3	13	20	12	30	24	10	12	12	14	9	12	19
76	0	14	14	12	28	22	9	10	11	13	10	9	17
62	14	13	11	13	28	23	9	12	12	13	11	11	19
87	6	14	12	12	29	22	10	10	12	14	10	9	18
102	0	14	11	12	31	24	8	11	13	13	9	13	17
72	2	13	17	12	29	22	9	12	11	14	9	11	20
94	15	15	12	12	27	25	8	10	13	14	9	11	21
45	49	16	12	12	28	23	10	10	12	14	9	12	17
34	16	13	17	11	29	22	9	12	11	13	9	11	19
94	14	12	12	12	30	22	9	12	13	14	9	11	19
44	15	13	12	13	27	23	9	12	12	13	10	10	19
45	3	14	13	12	29	23	8	10	12	14	8	10	20
71	0	12	11	13	28	23	9	11	12	13	10	11	18
104	3	16	10	13	27	25	10	10	11	13	9	11	18
59	26	14	17	11	29	23	10	10	12	15	9	11	17
76	0	13	19	12	26	23	10	14	12	14	9	10	19
112	13	13	11	11	29	22	10	12	11	13	10	11	19
76	0	14	10	12	28	23	10	13	11	13	9	11	19
101	12	14	13	13	27	21	10	11	11	14	9	11	16
96	38	14	13	12	28	23	9	10	12	15	11	9	18
104	17	12	12	12	28	21	11	12	13	13	11	10	21
46	31	15	17	12	29	23	10	10	12	15	9	9	17
44	13	15	10	12	28	21	9	13	13	13	9	9	18
50	2	15	17	12	29	23	10	10	12	15	9	9	17
44	0	12	15	12	30	23	9	10	12	14	9	10	18
48	0	13	17	12	30	20	9	12	12	13	8	9	18
104	2	14	12	13	30	22	10	10	12	13	9	11	17
47	45	14	10	12	27	23	9	10	13	14	9	11	18
84	21	14	14	11	29	24	11	10	11	14	9	11	19
43	35	15	15	11	28	21	9	10	12	14	10	10	19
71	0	13	13	11	28	23	10	11	11	14	9	9	20
60	3	14	11	13	28	23	9	12	12	14	10	11	20
47	25	16	12	12	29	20	8	12	12	13	9	12	19
79	6	13	13	13	28	25	10	10	12	13	10	12	17
101	33	14	15	12	27	24	10	10	11	14	8	10	18
74	1	14	12	12	27	24	9	11	11	13	8	10	17
62	6	14	17	12	29	23	9	10	11	15	9	9	17
89	11	12	13	12	31	21	8	10	11	14	10	13	19
98	1	14	12	13	29	21	10	12	11	14	10	10	19
71	11	13	14	12	27	22	10	12	11	13	10	9	18
27	9	14	14	12	26	23	9	12	12	13	11	11	18
91	43	12	12	11	28	22	9	10	11	13	11	11	19
57	1	13	12	13	28	24	9	12	11	14	9	11	18
41	1	13	18	12	28	22	10	13	12	15	10	11	18
45	24	13	14	11	27	22	9	12	12	14	9	11	20
67	10	14	13	13	29	22	8	12	12	14	10	12	19
93	0	15	18	11	29	23	10	10	11	15	10	11	18
44	0	13	12	12	28	23	10	10	12	14	9	11	18
55	11	14	13	13	30	21	9	10	11	13	11	11	17
76	11	15	14	12	31	22	10	13	12	13	10	11	21
36	20	15	18	12	27	23	9	13	12	13	10	12	18
38	29	12	12	12	28	21	9	10	13	13	9	12	19
73	5	14	11	12	27	23	9	10	12	13	9	12	19
51	26	14	11	13	27	23	9	9	12	13	9	10	19
20	6	14	14	11	27	23	9	11	12	13	11	10	20
77	7	13	16	13	27	23	9	12	13	14	9	11	19
94	0	13	11	12	28	21	9	12	12	14	10	11	19
85	17	13	15	11	27	23	10	12	11	14	9	10	19
106	13	12	13	12	28	21	8	12	13	15	9	10	19
84	24	16	19	12	27	23	9	12	12	14	9	10	19
39	2	12	18	11	28	23	10	13	12	14	10	10	19
102	28	13	13	12	27	21	9	13	12	14	9	11	19
44	2	14	15	12	28	24	9	11	12	14	12	12	19
55	24	15	12	12	27	22	10	14	13	13	10	10	19
53	5	14	10	13	28	23	9	10	12	14	9	12	19
50	45	14	12	12	28	22	9	12	11	14	10	11	20
39	1	13	13	12	29	23	10	11	11	13	11	11	17
77	3	12	13	12	28	23	10	12	12	14	9	10	17
17	46	13	10	11	27	22	9	10	11	14	9	9	18
71	30	16	10	11	27	22	9	13	12	14	9	11	18
78	7	14	11	12	27	22	9	10	11	14	11	10	18
94	16	14	15	12	27	21	10	12	12	14	11	10	18
53	21	13	10	13	27	22	9	10	12	13	9	11	18
41	15	14	14	11	29	23	9	12	12	13	11	10	18
26	9	15	12	12	29	21	9	12	12	15	11	11	20
63	8	13	13	13	28	21	8	12	12	13	11	10	18
54	11	12	16	13	29	23	9	12	12	14	11	10	17
48	4	14	9	12	28	23	9	10	12	13	10	11	19
91	0	14	10	12	28	22	10	13	12	13	11	12	18
75	1	13	14	12	29	22	9	13	12	14	10	11	18
101	11	14	20	12	29	24	9	10	14	14	10	11	18
