# Supplementary material for: Using game theory to thwart multistage privacy intrusions when sharing data
Source: Sci Adv. 2021 Dec 10;7(50):eabe9986. doi: 10.1126/sciadv.abe9986 (PMC8664254; doi:10.1126/sciadv.abe9986)
Supplement: Supplementary file 2 — Data S1 [file sciadv.abe9986_data_s1.zip › sciadv.abe9986_data_s1/DemoKAnonymization/exp/2058/data/target_data/i8.csv]

YOB	State	STR1	STR2	STR3	STR4	STR5	STR6	STR7	STR8	STR9	STR10	STR11	STR12
29	8	12	17	12	27	20	9	10	12	14	9	10	19
56	17	15	14	11	29	22	9	12	12	13	8	11	18
101	2	12	10	11	28	24	9	12	12	13	11	11	18
77	46	16	15	11	29	20	10	10	12	13	11	10	18
96	3	12	13	12	30	22	11	12	12	12	9	11	17
73	5	14	11	12	28	24	10	12	12	14	10	11	19
92	1	14	14	12	27	24	9	12	12	13	12	10	19
68	15	14	11	12	27	23	9	10	11	14	10	9	19
67	1	13	12	12	28	22	9	12	12	13	9	10	19
100	30	15	16	11	28	23	10	12	14	14	10	10	20
79	10	13	16	13	29	22	9	10	12	13	9	11	19
58	0	14	13	12	29	23	9	12	11	13	8	11	17
84	16	13	13	13	28	23	9	10	12	13	9	10	19
70	0	13	10	12	29	22	9	10	12	13	8	11	19
56	2	13	17	11	29	23	9	10	12	14	11	10	18
56	6	15	19	11	30	22	9	13	12	15	8	11	17
66	2	14	14	11	30	21	9	11	11	13	11	10	19
36	29	13	16	12	29	23	10	10	11	14	9	10	18
101	0	15	17	12	30	22	9	10	12	14	11	11	20
48	5	16	17	14	29	23	10	13	12	13	11	11	16
86	8	14	13	12	30	24	10	10	12	15	9	11	19
51	11	16	14	13	30	22	9	10	12	13	9	10	19
83	16	13	15	13	28	25	8	10	12	14	11	10	18
59	0	13	17	11	29	22	9	12	11	13	9	11	19
76	24	12	11	11	26	23	10	10	11	12	9	11	18
48	3	14	13	11	28	24	9	9	12	13	9	10	17
68	30	13	13	12	27	21	9	12	12	13	10	10	18
65	0	14	11	12	27	23	9	10	12	13	9	12	19
99	2	13	11	13	27	24	10	9	11	14	9	11	17
43	3	13	10	12	30	23	9	12	11	15	9	11	19
40	23	15	11	12	28	22	9	10	12	13	10	11	19
99	11	14	17	13	28	23	10	10	11	13	9	11	17
61	6	14	12	11	27	23	9	10	11	14	9	12	19
66	7	13	10	11	29	24	9	13	11	12	9	11	19
45	8	15	13	12	30	23	9	10	11	14	9	10	19
62	10	14	10	13	28	22	9	11	11	13	8	9	19
113	2	16	18	12	30	23	9	13	11	13	9	9	20
42	12	14	12	13	28	23	9	12	13	15	9	12	21
37	1	13	12	13	29	23	9	13	12	14	9	10	18
88	2	13	13	12	29	22	9	10	12	14	9	9	18
97	11	12	12	12	27	23	9	12	12	14	8	9	19
47	0	13	19	13	29	23	10	13	13	13	9	10	19
94	1	14	11	11	28	24	8	12	12	13	11	11	18
49	11	14	15	12	28	22	10	10	12	14	12	12	19
73	0	15	13	13	29	25	9	9	14	15	11	12	19
66	20	16	19	12	28	21	9	11	11	14	8	9	18
61	11	13	10	11	29	23	8	10	11	13	9	11	17
68	5	13	10	12	27	24	9	10	12	13	9	9	18
51	31	12	10	12	28	24	9	13	14	13	9	9	18
33	0	15	15	12	28	24	9	10	12	14	9	10	18
109	31	14	12	12	29	22	9	12	12	15	11	10	18
42	22	12	16	12	26	22	10	12	11	14	9	11	18
103	37	14	11	13	27	23	9	9	12	13	9	10	19
109	12	14	14	12	28	24	9	11	13	14	8	10	19
87	15	14	12	12	28	23	10	13	11	13	10	12	18
97	22	15	17	14	28	23	9	10	11	13	10	11	17
77	9	13	16	13	28	22	9	10	11	13	11	11	18
54	9	12	12	12	30	23	9	10	12	14	9	10	17
42	2	13	14	14	28	22	9	14	13	14	10	10	18
88	0	13	10	14	26	22	10	14	12	14	9	9	19
108	21	13	12	12	29	22	9	13	13	13	9	10	19
89	3	14	19	11	28	24	10	10	12	13	9	11	19
105	0	14	16	12	28	21	9	10	12	13	9	12	18
100	2	14	10	12	26	22	10	10	13	15	11	10	19
46	20	13	18	12	29	22	9	12	11	14	9	10	19
98	4	15	13	12	28	22	10	11	12	13	10	11	19
92	2	13	12	12	27	23	9	10	11	14	10	11	19
100	7	15	10	11	28	23	10	12	12	13	9	11	17
22	9	16	12	12	28	23	10	10	12	13	11	10	19
66	1	16	12	12	28	23	10	10	12	13	11	10	17
63	4	13	11	12	27	22	10	10	12	14	9	11	18
64	1	13	12	11	28	22	9	11	11	13	9	10	18
52	13	14	10	12	29	22	10	11	12	14	10	10	20
26	11	12	14	11	27	23	9	12	12	15	9	11	19
43	10	13	10	13	29	23	10	15	11	13	9	10	19
39	10	14	15	13	28	23	9	10	13	15	9	9	19
37	1	14	14	12	28	22	10	10	12	14	9	10	19
74	6	13	13	12	29	25	9	10	12	14	11	10	19
98	1	13	10	13	27	22	9	14	11	14	9	11	19
75	2	12	12	13	30	21	10	10	13	13	9	11	19
64	13	14	19	13	27	23	8	10	12	12	11	9	18
79	7	12	11	12	27	23	9	11	12	15	9	11	17
90	28	15	12	12	30	24	10	10	12	13	9	10	18
29	0	15	10	11	29	20	9	12	12	14	11	9	18
80	13	12	13	13	29	23	9	10	11	13	9	9	18
51	48	14	13	12	30	23	9	13	11	13	10	11	19
94	18	13	16	11	29	22	10	13	12	15	9	10	19
79	2	14	11	13	28	24	9	11	13	14	10	11	19
115	19	14	10	12	27	23	8	12	11	13	9	9	17
99	20	13	12	11	30	23	9	12	12	13	9	10	18
96	0	13	16	13	27	23	9	12	13	14	9	11	19
66	0	14	10	11	27	24	9	10	10	14	9	11	18
71	39	12	13	12	28	22	8	10	11	14	9	9	20
96	19	14	10	13	29	23	10	10	11	14	9	10	19
104	9	14	16	12	29	20	9	10	11	14	9	9	19
106	7	13	10	12	31	24	9	11	12	13	10	9	18
65	8	15	20	12	26	23	10	10	12	14	10	11	17
93	41	15	16	13	27	22	9	12	11	13	9	9	19
45	24	13	19	12	28	23	9	10	12	14	10	11	19
40	25	13	15	13	30	20	9	13	13	13	11	11	18
70	50	16	10	12	26	23	9	10	12	13	12	9	18
99	27	14	10	13	29	24	9	12	12	14	9	10	16
48	21	13	10	12	28	23	10	12	12	14	12	11	19
98	3	13	16	12	29	23	9	11	13	13	8	10	17
103	1	14	16	11	30	23	9	10	14	15	9	9	18
99	34	14	18	12	28	22	9	13	11	13	11	11	17
70	14	15	17	13	28	24	9	12	12	13	11	9	18
108	13	14	13	12	28	24	11	10	12	15	10	13	20
78	1	16	10	12	27	22	9	13	12	14	10	10	20
59	2	14	14	12	31	22	9	12	12	14	9	10	17
50	9	13	12	12	28	21	9	12	12	13	9	8	20
106	30	14	12	11	30	23	10	12	11	15	11	10	17
69	5	14	10	12	29	22	10	10	12	13	9	10	18
97	1	13	10	13	27	24	9	12	12	13	9	12	18
92	32	13	13	12	28	22	9	10	11	13	11	11	19
102	29	14	12	12	29	20	10	10	13	14	8	10	17
72	2	14	12	13	27	22	10	10	14	14	10	10	20
55	27	14	13	12	29	21	9	12	12	13	11	10	18
97	25	13	17	13	30	24	9	12	12	13	11	10	18
81	5	13	10	12	30	23	8	12	11	13	9	10	18
81	0	14	10	12	27	22	10	10	11	12	9	11	19
96	0	14	12	13	27	24	9	13	12	14	8	9	17
58	3	13	12	12	30	25	9	13	13	13	9	11	20
71	1	12	13	12	30	22	9	10	13	14	9	12	18
64	8	13	12	12	27	23	9	13	11	13	11	11	18
66	25	14	19	12	27	22	9	10	12	14	11	11	18
46	2	13	13	13	28	23	9	10	12	13	9	10	19
99	13	13	11	12	29	23	10	12	12	14	11	10	19
54	19	12	13	12	29	22	9	12	13	13	11	9	19
73	1	16	13	11	27	22	9	10	12	14	9	11	21
47	6	12	11	11	28	23	10	12	12	13	8	9	17
71	1	14	11	12	26	22	10	15	11	14	11	10	19
77	17	12	12	13	28	23	9	10	12	13	10	10	18
58	2	13	14	12	27	23	9	12	12	14	9	10	17
73	8	13	17	13	29	24	9	12	12	14	9	9	17
75	6	12	12	12	27	22	9	15	13	14	9	10	17
49	31	13	10	12	28	22	10	10	11	13	9	11	18
45	1	14	10	14	29	22	9	11	11	14	9	11	16
83	22	15	12	12	30	22	9	10	12	14	8	11	19
101	0	13	12	12	26	21	10	10	11	14	11	11	18
54	5	14	14	11	29	22	9	10	12	13	11	10	18
56	1	16	13	13	26	22	9	10	11	13	11	10	17
70	26	13	13	12	27	23	9	10	12	14	8	11	18
75	3	13	16	12	26	21	9	9	12	15	9	11	20
40	3	14	18	12	29	24	10	10	12	13	8	11	19
77	18	14	13	13	28	24	9	10	11	14	8	11	20
116	18	16	17	14	29	23	10	13	12	13	11	11	16
72	29	14	13	13	30	22	9	10	13	14	9	11	17
71	4	13	12	13	27	23	9	10	11	14	10	11	18
90	1	12	13	12	28	23	9	12	13	14	11	10	18
72	22	14	13	12	29	23	9	12	11	13	8	11	17
73	5	13	16	13	31	22	9	10	12	15	9	11	17
57	8	15	10	11	27	21	9	10	11	14	10	14	17
53	2	14	13	12	28	23	10	12	12	13	11	10	18
38	13	13	20	12	28	23	9	12	12	14	9	12	18
99	1	15	19	11	30	22	9	13	12	15	8	11	17
46	3	13	17	12	28	23	10	13	11	13	10	10	18
62	26	13	10	13	30	22	9	13	12	14	10	11	20
51	19	15	17	13	28	24	9	12	12	13	11	9	18
99	22	13	14	12	28	21	10	11	13	14	10	11	19
34	6	13	13	11	27	22	9	12	12	15	9	11	18
94	9	15	12	12	28	24	10	13	12	14	10	12	20
61	4	16	15	12	30	23	10	12	12	13	10	11	19
85	18	13	14	12	28	22	11	14	13	14	9	10	19
69	34	13	17	13	27	22	9	9	12	13	9	11	18
101	9	13	9	12	29	23	10	13	11	13	8	11	18
53	8	12	17	12	28	21	10	12	13	14	11	10	18
53	1	13	16	12	27	22	10	12	13	14	9	11	18
70	9	15	15	12	30	25	9	10	13	14	10	10	17
21	2	13	12	12	27	23	9	11	12	13	9	9	18
90	21	14	15	13	27	22	9	13	12	13	10	11	18
54	3	15	15	12	28	24	9	10	12	14	9	10	18
39	0	16	12	12	28	23	10	10	12	14	9	12	17
54	2	13	11	13	29	23	9	12	11	13	9	11	19
102	2	14	10	12	27	23	9	13	12	14	9	10	19
97	16	16	10	13	27	23	9	10	12	13	10	11	18
94	0	15	17	11	28	22	10	10	14	13	11	11	18
41	13	15	13	12	30	22	10	10	13	14	10	10	18
109	14	13	15	12	26	24	10	13	12	15	9	11	20
34	15	15	17	12	29	23	9	10	12	14	9	12	17
25	10	13	11	12	27	22	10	9	12	13	10	11	19
40	26	14	15	11	28	22	9	10	12	13	9	13	17
94	3	14	16	12	31	23	9	14	12	14	8	10	18
78	20	12	14	12	30	23	10	10	11	13	8	11	18
102	10	14	13	12	27	22	10	12	12	13	9	10	18
55	10	12	16	12	28	20	9	13	12	14	12	10	18
71	4	15	17	12	29	23	9	10	11	13	9	10	16
107	0	15	15	13	28	22	10	10	12	13	9	10	19
98	18	15	17	12	28	22	9	12	12	14	9	9	17
100	29	13	17	12	31	23	9	13	12	13	9	10	17
40	11	13	12	12	29	24	9	10	12	14	9	9	18
77	8	15	13	12	30	23	9	10	11	14	9	10	19
29	7	13	12	13	28	23	9	12	11	14	11	9	18
43	1	12	11	13	30	22	9	9	11	14	12	11	18
66	4	15	13	11	26	22	9	10	12	13	9	10	18
33	37	12	10	13	31	21	9	15	12	13	10	11	19
48	24	13	11	12	28	21	9	10	12	13	9	10	19
114	27	13	13	11	28	24	10	10	13	13	10	10	19
104	5	13	12	12	27	23	9	10	11	14	10	11	19
52	8	14	14	12	30	23	10	10	11	13	11	12	19
72	21	13	9	12	28	22	9	12	11	14	9	12	19
53	11	13	15	13	29	22	9	11	12	14	9	11	18
62	28	14	12	11	28	23	9	10	12	13	8	11	19
84	7	16	18	12	30	23	9	13	11	13	9	9	20
85	0	12	18	12	27	23	10	12	12	14	10	10	18
43	13	12	11	11	29	23	8	12	13	13	9	11	20
76	0	13	11	13	31	22	9	12	12	15	9	11	19
116	25	12	10	11	28	23	9	10	11	14	9	11	18
78	34	14	12	13	29	22	9	13	11	14	10	11	19
109	0	13	11	13	29	23	9	10	12	13	10	9	19
103	2	14	9	12	30	21	9	10	12	14	10	12	20
89	38	15	12	12	29	20	10	10	12	14	10	11	18
105	40	16	16	11	29	24	9	10	12	13	9	10	18
74	11	14	17	11	28	20	9	11	11	14	9	12	17
35	10	14	16	13	29	22	9	12	11	13	9	12	18
49	0	15	14	12	28	23	9	12	12	15	11	10	19
72	1	12	13	12	28	21	10	12	11	13	8	11	19
46	2	14	9	11	27	22	10	12	12	13	8	11	19
94	0	13	14	12	29	22	9	10	11	13	9	9	18
74	0	14	13	11	29	22	9	12	12	14	11	10	19
72	9	12	20	12	27	22	9	10	12	13	11	10	19
70	8	14	14	12	27	22	9	11	10	13	11	12	18
43	1	15	16	12	28	23	9	13	12	14	11	11	18
113	12	14	10	12	29	24	9	12	13	13	8	10	18
72	22	14	12	12	26	22	9	10	12	13	10	10	19
91	36	13	11	12	28	24	9	10	12	13	8	10	17
42	6	14	13	12	29	20	10	12	11	15	9	11	18
82	27	13	12	11	29	24	9	12	11	13	10	11	19
107	6	14	10	13	29	23	8	12	12	13	9	10	16
37	2	13	10	11	28	22	10	12	12	13	12	10	18
102	1	15	11	11	29	24	10	14	11	14	9	10	20
81	2	12	13	12	27	22	9	10	11	14	10	9	19
100	0	12	13	13	29	23	9	10	11	13	9	9	18
76	0	14	17	12	30	23	9	12	12	14	10	10	20
43	0	15	16	13	27	23	9	12	12	13	8	13	19
76	14	13	13	12	28	23	10	13	12	14	11	11	19
90	23	16	13	12	29	22	9	14	12	13	10	10	18
51	9	14	16	11	26	23	10	12	11	14	10	11	19
38	0	12	13	11	28	23	9	12	12	13	12	12	17
96	10	13	10	12	27	21	9	10	11	14	8	12	16
95	2	13	13	12	28	22	10	11	12	13	9	11	17
89	29	14	10	13	29	23	9	13	12	13	11	10	20
38	13	13	11	13	31	23	9	13	12	13	10	10	20
35	0	15	13	13	28	22	10	10	12	14	9	11	17
43	8	12	14	13	27	24	9	10	13	14	9	11	19
80	1	13	18	13	28	20	9	15	13	13	9	11	16
73	28	14	17	13	27	24	11	12	13	13	9	11	18
45	24	13	20	13	31	22	9	10	12	13	10	10	19
70	5	16	13	13	28	24	10	11	11	15	11	9	20
61	0	12	13	13	29	23	9	10	13	13	9	11	18
64	0	13	17	11	27	23	9	10	11	14	11	12	20
57	27	13	14	13	27	21	9	10	11	13	10	12	19
46	7	13	11	11	26	23	9	13	12	14	9	10	19
42	3	13	17	12	28	23	9	10	11	14	10	9	19
61	1	14	13	12	29	22	9	12	14	13	11	11	18
46	17	12	16	12	27	23	10	12	11	14	9	11	18
34	4	14	16	11	29	23	9	12	12	14	10	10	20
85	3	16	10	12	27	23	9	12	12	14	11	11	19
70	3	12	10	12	27	22	9	11	12	14	9	10	18
66	0	13	14	12	27	23	9	12	12	14	9	10	17
59	9	13	13	11	26	24	9	13	13	13	10	10	17
94	6	14	15	12	31	21	9	10	12	13	9	11	19
57	9	15	10	11	29	23	9	10	14	14	11	10	18
37	7	14	13	12	28	23	9	10	12	15	9	10	19
45	1	15	11	12	29	22	9	12	11	13	11	11	18
89	0	14	10	12	30	22	10	12	12	15	9	12	17
82	23	14	10	12	28	23	9	10	11	15	9	11	18
76	39	13	13	12	28	22	11	12	13	13	10	11	18
85	7	13	18	11	27	20	11	12	13	13	9	10	19
44	50	14	11	13	29	23	9	10	12	14	10	9	21
88	28	13	12	11	29	21	10	10	11	13	9	11	18
70	8	15	12	11	30	22	9	13	11	15	8	10	19
75	1	14	14	12	30	23	9	12	12	14	10	10	20
56	24	13	9	12	29	23	10	13	11	13	8	11	18
48	7	12	13	12	28	22	9	11	13	13	10	11	19
46	11	13	10	13	27	24	9	12	12	13	9	11	18
94	0	14	12	12	28	22	9	12	11	14	9	9	19
88	6	12	10	12	29	22	9	10	13	13	10	11	19
95	6	15	10	11	27	21	9	10	11	14	10	14	17
71	17	14	10	12	28	24	9	12	11	13	9	11	20
48	27	14	10	13	29	21	9	10	11	13	9	12	19
64	4	14	12	11	29	20	11	10	12	14	10	11	19
82	7	13	14	12	28	22	10	10	12	13	9	11	18
59	4	14	10	11	29	22	9	13	12	13	9	9	19
49	8	15	10	12	28	23	9	10	12	13	11	9	17
103	34	15	15	11	27	23	10	10	12	14	9	11	21
99	8	14	13	12	28	24	9	12	10	14	9	11	19
70	2	13	11	13	28	21	9	10	12	14	11	11	20
75	20	14	15	12	27	23	10	10	13	13	11	14	16
53	2	16	14	11	29	22	9	10	13	13	10	10	19
96	26	13	17	12	29	22	9	12	11	14	11	10	18
77	5	15	10	13	29	23	8	10	13	14	10	12	18
71	0	13	12	13	28	24	10	12	11	14	11	13	18
99	3	14	13	11	29	23	10	10	11	13	12	12	18
45	7	13	16	12	27	24	10	13	12	14	8	11	18
94	12	14	10	11	27	23	9	10	12	13	9	11	19
69	6	14	13	12	29	20	10	12	11	15	9	11	18
100	6	15	13	12	26	23	11	10	12	15	11	12	18
45	0	15	16	12	29	23	9	11	12	13	9	11	18
43	4	13	14	12	28	23	10	10	11	13	9	11	18
21	3	15	12	12	30	23	9	13	11	14	9	9	20
60	33	15	15	13	28	24	9	10	11	13	10	10	17
64	1	13	9	13	28	22	8	11	13	13	9	10	18
85	37	15	16	11	30	22	9	10	12	14	9	12	20
107	5	14	13	11	29	22	9	12	13	14	10	10	18
49	2	13	18	12	29	24	9	10	12	14	10	10	19
97	14	14	10	12	28	23	9	10	11	15	9	12	18
38	8	13	10	12	29	24	9	10	13	13	9	10	20
102	1	15	16	12	29	20	9	10	13	14	10	10	19
64	15	14	13	12	29	22	9	12	14	13	11	11	18
98	8	11	15	11	30	22	8	10	12	14	11	9	18
77	18	14	11	12	31	24	10	10	13	13	9	9	19
103	13	13	14	12	28	22	10	11	13	14	10	11	19
113	0	13	14	12	29	22	9	12	14	13	9	9	19
78	2	16	10	12	29	23	9	12	12	13	9	10	20
41	22	16	15	11	28	23	9	10	12	13	10	11	19
45	16	13	15	11	28	23	9	12	12	13	10	11	20
72	49	12	12	11	28	23	9	10	11	14	9	10	19
39	10	14	18	11	27	23	9	13	12	13	11	9	18
40	24	14	17	12	29	22	9	10	11	13	10	11	18
72	3	13	12	12	29	24	9	10	13	14	8	10	19
71	14	14	13	13	27	24	10	15	11	13	9	10	18
100	7	14	13	12	30	23	9	10	11	14	8	12	20
101	0	14	13	12	28	23	10	12	12	14	10	11	20
100	19	14	13	12	30	24	9	10	12	13	8	9	18
40	7	13	16	13	27	23	9	12	13	14	9	11	19
70	13	13	13	11	28	21	10	10	14	14	11	10	19
30	3	12	12	12	28	22	10	12	12	14	9	11	20
101	1	14	16	12	29	22	10	11	13	14	10	11	20
71	19	13	13	11	29	23	9	10	12	13	10	10	21
79	4	16	12	11	29	22	10	14	12	14	11	11	19
104	28	14	16	12	27	23	9	10	12	14	11	11	18
45	4	14	10	11	30	22	10	12	13	13	9	11	18
86	12	13	17	13	28	21	9	11	12	14	8	10	16
105	6	14	14	12	28	22	9	10	11	13	10	11	18
50	30	14	13	12	28	23	10	10	11	13	9	10	18
80	9	12	10	11	28	21	10	12	11	14	9	12	18
70	0	12	10	11	28	22	8	10	13	14	9	10	18
87	1	15	10	12	28	20	9	12	11	13	11	10	20
109	13	12	16	11	28	23	8	12	14	13	10	10	20
68	38	13	13	13	30	24	9	10	12	13	9	10	17
53	1	14	12	13	28	22	9	10	13	15	9	12	18
74	30	14	15	12	29	22	9	10	11	14	11	11	18
38	28	12	11	11	30	23	9	10	13	13	9	9	17
67	19	14	13	12	29	23	9	13	11	13	10	10	19
55	4	15	12	12	29	23	9	10	12	13	9	11	21
48	1	13	10	13	29	24	10	10	13	13	10	11	17
41	11	13	20	12	29	23	9	12	14	14	9	11	18
43	39	14	15	13	29	20	9	10	11	15	10	10	17
76	20	13	15	11	30	23	9	12	12	13	11	12	19
52	4	14	11	11	28	23	9	14	11	13	11	11	18
41	4	13	12	11	28	23	8	10	11	14	11	10	16
47	0	13	10	15	28	22	9	14	11	13	9	12	19
48	33	15	11	12	27	22	9	12	12	13	8	11	19
96	0	13	13	11	29	23	9	10	12	13	10	10	21
39	18	13	15	12	29	20	9	10	13	13	10	11	18
89	8	12	12	12	30	22	10	11	12	14	9	12	19
100	7	13	13	12	27	22	10	10	11	13	9	11	20
66	0	14	15	11	28	22	9	10	11	13	10	11	19
74	0	12	14	12	28	22	10	15	11	13	8	10	20
35	2	15	10	11	27	21	9	10	11	14	10	14	17
106	0	15	16	12	29	24	9	10	12	13	9	10	18
58	31	13	11	12	28	23	10	10	11	14	9	10	18
91	1	13	16	12	26	22	9	10	13	13	10	10	18
111	9	13	12	11	29	23	9	12	12	13	9	11	17
91	2	14	16	12	27	24	9	11	12	14	11	11	18
81	20	15	11	12	28	24	9	11	12	13	9	11	18
75	6	14	13	13	28	22	9	12	11	13	11	11	17
78	0	14	12	11	30	23	10	13	11	13	9	10	18
102	1	15	20	12	26	23	10	10	12	14	10	11	17
82	23	14	13	12	29	23	10	10	12	14	10	13	16
107	0	13	15	13	29	24	10	13	11	14	9	12	18
107	1	15	9	12	28	20	11	10	12	13	10	10	18
72	33	14	11	13	28	24	9	11	13	14	10	11	19
109	30	16	13	13	30	23	10	12	12	13	10	11	19
82	11	13	13	12	31	23	9	13	12	13	10	14	16
69	13	16	13	12	30	23	9	10	12	13	10	10	19
102	13	13	15	13	29	22	9	11	12	14	9	11	18
27	18	16	10	14	29	23	9	13	13	13	10	11	18
39	12	13	12	11	29	23	9	12	12	13	9	11	17
111	3	14	19	11	28	24	10	10	12	13	9	11	19
32	4	14	12	12	30	23	9	10	11	15	10	12	18
45	0	14	11	11	28	24	9	15	12	13	9	12	17
53	5	15	10	11	28	23	10	12	12	13	9	11	17
95	10	13	18	12	28	22	10	13	12	15	10	11	18
88	3	13	11	12	28	23	9	13	13	13	9	10	17
112	1	12	13	12	28	23	10	12	12	14	9	10	17
97	13	13	17	12	27	23	10	14	11	15	10	12	19
57	24	15	13	13	28	23	9	11	12	14	10	10	18
73	25	14	11	12	31	24	8	11	13	13	9	13	17
73	25	13	12	12	29	24	10	15	12	14	9	9	20
86	11	13	13	13	29	23	9	13	12	14	12	10	18
78	20	13	10	12	29	22	10	10	13	13	11	11	19
72	0	13	15	11	27	23	9	10	12	13	10	10	19
105	13	13	16	12	28	23	9	10	11	14	9	10	18
98	34	13	13	11	29	22	9	12	11	13	9	11	16
34	0	13	13	12	29	23	10	12	12	13	10	10	18
81	4	14	16	12	27	21	10	10	11	13	10	12	17
103	15	15	16	13	27	22	9	12	11	13	9	9	19
97	2	14	15	11	30	23	9	12	11	13	9	12	19
80	6	12	13	12	29	20	10	10	12	14	11	11	18
70	14	13	12	12	29	22	9	10	14	14	9	10	18
62	1	13	13	13	29	23	10	12	11	13	9	10	20
44	8	13	11	12	28	22	9	10	11	15	9	10	18
56	11	14	10	12	30	22	10	10	12	14	9	10	19
59	26	13	16	12	28	22	10	12	11	14	10	11	19
105	6	15	12	11	27	22	10	10	11	14	10	10	19
65	3	13	9	11	29	23	10	10	12	13	9	11	20
105	13	13	12	12	29	22	9	12	12	14	11	10	16
57	11	14	15	11	30	23	8	11	14	15	9	11	19
80	0	13	10	12	29	21	8	12	14	13	9	12	19
106	23	13	20	13	31	22	9	10	12	13	10	9	19
65	6	15	10	12	28	23	9	10	12	13	11	9	17
97	25	14	14	12	27	22	9	10	11	13	10	12	20
37	0	16	13	12	31	21	9	12	12	14	9	10	16
99	28	12	17	11	28	24	10	10	11	13	9	11	17
39	6	12	10	11	28	22	9	13	11	13	10	9	18
35	9	15	12	13	30	23	9	12	12	14	8	10	18
56	7	12	14	12	27	22	9	13	11	13	9	11	19
81	39	14	12	12	28	23	9	13	12	13	11	11	17
86	12	13	13	13	28	22	9	10	12	14	11	12	18
84	6	14	15	13	27	24	9	11	11	13	10	10	19
51	1	14	16	12	28	21	9	10	12	13	9	12	18
101	2	15	11	12	29	22	9	10	12	13	10	10	19
71	26	13	11	12	27	20	9	10	12	13	11	11	18
67	1	14	12	11	29	22	9	13	11	13	10	10	18
37	0	12	11	12	29	22	9	10	10	15	9	9	18
55	5	14	10	12	29	22	9	10	12	13	9	12	18
86	5	14	12	12	29	23	10	10	12	14	11	10	17
45	0	13	11	12	29	23	10	10	11	14	10	11	19
72	5	14	13	13	29	23	8	13	12	13	10	13	20
94	0	15	17	14	28	23	9	10	11	13	10	11	17
64	37	13	18	11	29	24	9	12	11	13	9	12	19
76	6	13	13	13	28	23	10	12	12	13	10	12	20
33	6	13	18	12	29	22	9	12	11	14	9	10	19
71	10	15	16	12	28	23	10	11	11	15	11	11	19
47	2	14	12	12	30	23	9	10	12	13	9	10	19
93	26	13	12	12	28	23	10	13	12	13	8	11	18
51	6	14	13	12	27	23	10	12	11	14	9	11	20
43	33	14	13	12	27	21	9	14	12	13	8	11	19
50	1	16	13	12	28	22	11	12	12	13	11	10	19
38	20	13	13	12	28	22	9	12	12	15	11	10	17
62	1	14	18	13	29	23	9	10	11	14	11	10	18
52	21	14	12	12	28	22	9	9	12	13	9	11	18
59	6	13	11	12	30	24	10	10	12	13	10	10	20
100	10	13	13	12	28	22	9	12	12	13	10	10	19
48	1	15	10	12	28	22	9	15	12	14	11	11	19
43	0	13	16	11	30	22	9	10	13	14	10	9	18
90	2	14	12	11	30	23	10	12	11	15	11	10	17
54	12	14	12	12	27	23	8	12	11	13	11	10	19
37	5	14	13	12	28	23	10	10	12	13	10	9	18
64	7	14	18	11	29	23	9	11	11	13	10	10	18
37	9	13	10	11	28	23	10	10	11	14	11	9	16
47	3	13	13	12	29	20	9	13	12	13	9	11	17
103	3	14	13	11	28	21	9	10	12	13	9	9	17
80	6	13	16	11	31	23	9	10	12	13	10	11	18
111	0	14	15	12	28	21	9	13	12	14	11	11	20
21	24	14	11	12	28	22	10	12	12	14	10	11	18
29	22	13	9	12	28	24	9	10	12	13	9	10	18
82	6	14	10	12	31	23	9	12	11	13	10	10	18
57	1	14	12	12	31	23	9	12	12	15	8	10	18
55	0	14	14	12	28	22	9	10	11	13	10	11	18
81	14	15	16	11	28	22	9	12	12	13	11	12	20
30	48	13	15	11	27	21	10	10	12	13	10	11	20
107	30	14	14	11	28	22	10	10	12	15	10	10	19
60	0	13	18	12	27	23	10	12	11	12	10	9	20
63	1	12	11	11	28	23	10	10	14	14	10	11	19
39	9	15	13	13	28	22	10	13	13	13	11	11	18
34	9	13	11	12	28	22	9	10	13	13	9	10	19
68	19	14	12	12	27	21	10	12	11	13	9	10	19
58	24	13	15	11	30	22	8	12	12	14	10	10	19
80	0	13	17	12	27	22	10	10	14	14	10	10	19
36	18	13	17	11	27	22	9	13	12	13	9	11	18
81	0	13	18	12	27	20	10	12	13	13	9	9	19
65	6	13	14	12	29	21	10	13	11	14	9	11	19
68	19	15	10	11	29	24	9	12	12	13	10	12	21
65	3	13	10	12	29	23	9	13	12	14	10	10	19
68	47	14	17	14	31	23	10	13	12	13	10	10	17
106	0	15	10	13	29	20	9	12	13	13	8	12	18
107	16	12	12	12	29	22	10	12	12	14	9	11	18
90	27	13	15	11	28	22	9	12	12	13	9	12	19
93	0	14	12	12	27	24	10	10	12	13	10	10	18
79	25	13	10	13	27	23	8	11	11	13	8	9	18
62	17	13	12	11	28	22	10	12	14	14	9	10	18
83	30	13	16	11	27	24	9	14	11	14	10	11	18
102	1	14	13	12	29	24	9	13	12	13	9	11	18
73	19	14	13	11	29	22	9	10	12	15	9	11	20
87	0	13	10	11	29	24	9	14	11	13	9	11	19
89	16	13	13	11	31	23	8	10	13	13	11	11	19
107	22	12	14	12	29	22	10	10	14	14	11	11	17
66	0	14	20	12	28	23	10	12	13	13	9	11	18
102	5	15	14	12	28	23	9	12	12	15	11	10	19
81	7	16	13	12	29	22	9	14	12	13	10	10	18
51	2	15	11	12	29	22	9	10	12	13	9	10	19
95	11	13	18	11	29	22	10	10	11	13	10	11	18
104	8	13	12	13	26	20	9	12	13	13	9	11	19
51	3	14	13	11	28	24	9	10	12	14	9	10	18
41	8	12	9	13	28	23	10	10	12	14	9	12	19
94	4	14	13	12	27	22	9	10	12	13	11	10	18
98	10	14	15	11	27	21	9	10	12	14	11	10	20
97	7	13	13	11	29	21	9	13	11	14	9	13	18
108	5	14	12	12	28	23	9	13	12	13	11	11	17
51	0	14	15	12	29	23	10	10	11	13	12	11	18
95	42	13	16	11	27	23	9	10	12	13	10	10	16
95	4	12	12	14	28	22	10	13	13	15	9	10	18
72	15	15	10	12	28	20	9	10	12	13	11	10	19
75	23	14	15	13	27	24	9	11	11	13	10	11	19
47	3	15	15	12	28	24	9	13	13	13	11	12	18
77	10	12	10	12	27	22	9	10	13	13	8	11	18
86	13	14	10	12	28	22	9	12	14	13	9	10	18
48	6	13	15	12	29	23	9	11	12	13	10	11	18
105	6	15	12	11	27	22	10	10	11	14	10	10	19
92	0	14	14	12	27	23	9	10	13	13	9	9	18
97	2	13	16	11	27	22	9	11	11	15	11	10	17
101	15	16	13	12	28	23	9	12	12	13	9	11	19
47	20	13	16	12	30	23	9	12	12	14	10	11	19
112	7	13	13	13	29	24	8	13	12	13	9	10	17
26	8	14	14	12	28	25	9	12	12	14	10	10	18
94	3	12	11	12	30	21	10	11	12	14	8	11	20
41	13	14	12	13	28	22	9	10	11	13	9	10	18
32	14	14	12	12	27	23	10	12	13	13	10	13	18
100	0	13	17	13	27	22	9	10	13	15	11	10	18
107	17	14	13	12	28	23	10	9	12	13	9	10	19
95	40	12	13	11	29	21	9	10	12	13	10	11	16
64	2	13	13	13	28	24	9	12	12	14	9	11	18
99	0	13	15	13	29	24	9	13	13	13	8	11	20
62	19	14	12	11	30	24	9	10	12	13	9	11	19
71	19	15	15	12	26	22	9	10	12	13	11	11	19
65	12	14	11	12	27	23	10	12	12	13	9	10	19
66	8	13	15	12	28	22	11	12	12	13	9	13	20
72	0	14	10	12	27	22	9	10	12	14	10	9	18
79	5	12	9	13	29	24	9	12	12	13	9	9	18
26	1	12	10	13	30	22	9	10	12	14	10	10	19
70	2	13	9	12	29	23	10	13	11	13	8	11	18
100	26	15	12	12	31	22	10	12	12	13	9	10	17
72	15	13	14	13	29	23	10	12	11	13	10	11	19
57	5	13	14	12	28	24	10	10	12	14	10	11	19
89	26	13	12	12	29	24	9	12	14	13	9	10	19
58	0	12	17	13	29	23	8	12	12	13	11	10	19
62	0	13	19	13	28	22	10	10	12	14	10	10	18
69	16	15	15	12	28	24	9	13	13	13	11	12	18
77	0	15	13	13	30	24	10	12	11	13	8	12	18
51	7	13	13	12	30	23	10	10	12	13	9	10	19
87	8	13	13	12	28	23	10	12	12	14	9	10	17
78	0	14	13	12	30	23	9	12	11	13	9	11	20
105	2	14	14	13	30	21	9	10	11	13	10	11	19
83	11	13	12	12	31	23	9	13	12	14	11	10	18
61	1	14	13	12	29	23	9	12	13	13	9	10	18
49	30	13	16	12	28	23	9	12	12	13	9	11	19
100	2	13	10	13	29	22	9	13	13	13	10	10	17
60	11	13	10	12	28	23	10	10	12	13	9	12	17
71	0	12	9	12	29	22	10	12	13	13	11	10	20
69	0	15	12	11	28	20	10	10	12	15	9	11	18
66	9	15	13	11	30	25	9	12	11	13	9	11	18
69	5	14	17	12	29	23	9	10	12	13	9	10	19
75	20	13	10	12	28	23	10	11	11	14	10	12	18
116	10	14	10	11	29	23	9	10	11	14	11	9	19
102	5	14	12	11	28	23	9	10	12	13	9	12	18
77	5	14	10	12	28	24	9	13	10	14	9	11	18
75	29	13	12	13	27	21	10	13	10	13	11	11	19
55	18	13	14	12	27	24	9	13	12	13	9	11	17
46	3	14	13	11	28	24	10	10	12	13	11	9	19
33	4	14	10	12	29	23	9	10	12	13	9	10	19
58	9	13	13	11	28	24	10	10	12	14	9	9	20
44	8	15	10	12	30	23	9	10	11	13	8	12	19
61	12	16	13	11	29	23	9	10	12	14	10	10	18
51	19	15	17	13	28	24	9	12	12	13	11	9	18
101	16	13	13	12	27	24	9	10	13	13	9	11	19
57	12	14	16	11	26	23	10	12	11	14	10	11	19
105	0	14	10	13	29	23	8	12	12	13	9	10	16
86	31	13	12	13	29	24	9	10	14	14	10	9	19
94	0	13	10	13	29	22	9	13	13	13	10	10	17
46	3	13	13	13	27	22	10	10	12	14	11	10	18
66	38	14	9	13	28	23	9	10	12	13	9	11	18
41	23	12	10	12	27	22	9	10	13	14	10	11	17
95	5	14	13	12	28	23	9	10	13	13	9	11	17
89	46	15	15	14	28	24	9	13	12	14	9	10	18
63	0	14	14	11	28	23	9	10	11	14	9	11	17
44	17	13	10	12	29	21	10	12	11	13	9	10	19
94	36	12	12	11	29	23	9	12	11	13	11	11	18
76	12	13	20	13	29	21	9	12	11	13	9	11	20
22	6	13	13	12	29	22	9	13	12	14	9	10	19
66	27	13	11	11	28	21	9	10	11	14	11	10	18
41	7	14	12	12	28	25	9	13	12	13	9	9	19
46	24	15	11	12	28	23	9	10	13	13	9	11	17
97	17	15	14	11	28	23	9	10	12	13	9	10	17
27	3	13	14	12	27	23	9	12	12	14	9	10	17
89	8	12	16	13	30	21	9	12	11	14	10	10	18
26	2	14	10	12	27	23	8	10	13	13	9	12	17
86	16	13	10	13	27	22	9	14	11	14	9	11	19
41	5	13	12	12	29	23	9	10	12	13	11	12	19
113	1	13	16	13	29	22	9	13	12	14	9	10	19
100	8	14	16	12	26	23	10	10	11	14	9	10	19
55	3	16	10	12	27	22	9	11	13	13	10	11	19
53	11	14	13	11	30	22	9	13	12	14	11	12	20
59	3	14	19	12	27	22	9	10	12	14	11	11	18
79	3	12	15	13	27	22	9	10	13	13	9	11	17
68	1	14	11	13	28	23	9	12	12	14	10	11	20
103	39	14	13	12	30	23	9	13	11	13	10	11	19
106	12	13	13	13	29	20	9	10	11	14	9	11	18
42	6	13	14	11	28	22	10	12	12	13	9	11	19
91	13	16	10	13	28	23	9	13	11	15	11	10	17
116	3	14	15	13	28	24	8	12	11	14	9	11	18
52	6	13	11	12	27	23	9	10	12	13	12	10	17
30	17	16	13	13	28	22	9	12	12	14	11	10	18
96	0	14	11	11	28	23	11	13	13	14	10	9	20
51	42	15	10	11	29	22	9	10	13	13	9	11	18
106	0	16	11	12	28	21	9	10	12	14	9	11	18
41	50	15	16	12	29	23	11	12	14	14	10	12	18
79	6	13	13	13	28	25	10	10	12	13	10	12	17
57	12	15	15	12	28	23	9	12	12	13	9	11	18
53	2	13	15	11	28	23	9	12	13	13	10	11	18
70	33	15	13	14	27	22	10	10	13	13	9	10	16
49	0	13	12	11	28	21	9	10	13	14	9	11	18
45	1	14	14	12	28	23	10	10	12	14	9	13	18
98	0	14	17	12	29	21	9	13	12	13	9	11	18
83	5	13	13	13	28	22	9	10	11	14	11	9	19
98	19	14	12	12	29	22	10	11	13	13	12	9	19
99	8	14	9	11	31	23	9	10	12	14	10	10	19
48	32	14	12	12	28	21	9	12	12	13	9	13	19
64	4	13	13	12	27	23	9	13	11	13	11	10	17
65	8	14	13	11	29	22	9	12	13	14	10	10	18
77	7	13	13	13	29	23	9	13	11	15	11	12	18
79	2	15	12	11	29	23	9	12	13	13	10	11	18
81	0	13	11	11	28	22	9	12	13	13	9	12	18
111	9	13	11	11	28	22	9	12	12	12	12	10	17
52	20	12	10	11	28	21	10	12	11	14	9	11	18
61	32	14	14	11	28	22	10	12	12	14	9	9	19
77	2	13	15	12	29	23	9	10	11	14	10	10	18
55	0	15	16	11	27	23	10	12	12	14	9	10	19
113	43	16	16	11	30	22	10	12	12	13	11	10	18
78	22	13	12	12	27	23	10	12	13	14	9	13	18
48	12	13	9	12	28	24	9	12	11	14	10	11	19
99	43	15	15	11	27	23	10	10	12	14	9	11	21
91	19	13	16	12	26	23	9	11	13	13	9	12	17
27	3	14	16	11	29	23	11	10	13	15	10	9	20
76	3	13	10	12	27	21	9	10	11	14	8	12	16
42	31	15	12	12	30	22	9	11	11	13	10	10	18
31	32	15	12	11	28	23	9	11	12	13	10	11	20
56	10	14	15	12	30	23	9	10	12	14	9	11	17
32	33	13	11	12	29	21	9	10	13	14	9	10	19
106	3	13	11	11	26	23	9	12	12	13	11	10	18
64	14	14	13	13	26	23	9	13	11	14	11	10	20
94	4	13	17	12	27	23	10	14	11	15	10	12	19
59	18	13	16	13	27	23	9	12	13	14	9	11	19
87	22	12	12	14	28	22	10	13	13	15	9	10	18
109	16	14	16	13	28	24	10	10	13	14	11	11	19
72	3	15	12	12	27	24	10	10	11	14	10	10	20
77	0	13	15	12	27	23	9	13	11	15	10	11	17
47	3	13	12	13	28	24	10	12	11	14	11	13	18
47	11	15	13	13	28	22	9	10	12	15	11	9	18
98	2	14	10	11	27	22	9	13	13	14	9	10	18
58	26	13	12	12	29	23	10	11	12	13	11	10	19
60	43	14	10	12	28	23	10	13	11	13	9	11	19
95	12	15	12	13	27	23	8	12	11	13	12	11	19
45	5	14	10	12	29	24	9	10	11	14	11	12	17
101	6	16	13	13	30	22	9	12	11	14	9	9	19
43	10	14	12	12	28	23	9	10	12	14	9	11	18
88	37	14	13	12	27	22	9	10	12	13	9	11	19
54	6	15	13	12	29	23	9	12	12	13	9	10	19
98	26	13	17	11	28	21	10	11	13	15	10	12	17
62	13	13	13	12	28	23	10	13	12	14	10	9	20
104	22	16	17	12	28	22	9	12	12	14	9	12	20
63	9	13	14	11	30	22	9	13	11	13	9	13	17
71	1	12	10	11	28	21	10	15	11	14	9	10	17
97	0	13	15	12	29	22	9	12	12	13	9	9	18
92	30	13	14	11	28	22	9	10	12	13	11	10	17
101	26	16	15	11	31	24	10	10	12	14	11	11	20
79	4	13	19	12	28	23	9	10	12	14	10	11	19
94	31	13	13	13	28	22	9	10	12	15	9	9	18
102	32	14	16	12	28	23	11	10	11	13	8	11	19
63	2	14	12	13	29	22	9	12	13	14	10	11	18
40	2	13	14	13	29	24	10	11	12	13	9	11	19
68	5	13	12	12	27	23	9	11	12	13	9	9	18
51	3	14	13	12	28	24	11	10	12	15	10	13	20
95	22	15	16	12	28	23	10	11	11	15	11	11	19
83	8	13	10	12	28	21	9	10	12	13	9	11	19
38	1	13	17	13	27	22	10	13	12	15	10	11	18
109	12	13	12	11	28	24	9	10	12	14	10	13	19
44	7	15	16	12	31	23	9	13	12	14	9	10	19
101	12	15	10	12	28	20	10	13	13	13	10	10	20
65	4	13	11	12	28	23	10	13	12	14	10	9	19
95	12	13	10	13	30	23	9	10	12	14	10	10	17
90	2	14	17	12	26	22	9	12	11	13	8	10	19
78	1	16	13	11	26	21	9	12	12	13	10	11	16
93	36	14	18	12	27	23	10	13	13	13	9	11	19
40	7	15	13	12	27	22	10	14	12	13	10	10	20
97	39	14	12	12	28	23	10	13	12	13	11	10	19
98	3	15	10	12	29	25	10	12	13	13	9	10	19
101	5	15	17	11	29	23	9	12	11	13	9	10	19
99	6	14	12	13	30	22	8	10	13	13	11	9	18
98	31	14	14	12	29	22	10	13	11	13	11	12	20
33	10	15	14	12	28	23	9	10	13	13	9	10	19
108	0	14	13	12	29	21	9	15	11	13	10	10	18
80	1	13	13	12	29	22	10	12	11	14	11	11	20
63	7	12	17	13	28	23	10	10	12	13	9	10	19
57	5	14	10	12	28	24	9	12	11	13	9	11	20
53	28	14	17	12	30	24	10	10	12	15	9	10	18
65	12	13	18	11	29	25	9	10	11	13	9	11	17
116	8	14	12	11	29	22	10	10	11	13	9	10	18
80	23	14	12	12	27	21	9	12	12	14	11	9	19
50	0	13	12	13	27	24	9	12	11	12	9	10	17
45	23	14	18	12	29	22	10	9	12	13	9	9	17
14	1	13	12	12	28	22	10	12	11	14	11	10	19
80	12	14	19	11	29	25	9	13	12	13	9	10	18
50	21	13	10	11	29	23	8	10	11	13	9	11	17
86	12	13	10	11	26	23	10	12	13	13	9	11	20
75	10	14	10	12	27	22	10	10	11	13	9	11	19
68	0	13	11	12	27	22	10	9	12	13	10	11	19
54	11	13	12	11	31	24	10	12	13	13	9	10	18
108	13	15	15	12	28	22	9	12	12	14	8	9	20
63	9	13	13	12	28	23	10	10	12	13	9	10	18
29	9	13	16	12	28	22	10	12	11	14	10	11	19
42	3	14	14	11	28	24	8	10	12	13	10	11	17
91	0	15	13	11	27	22	9	13	12	14	10	11	19
42	3	13	13	12	29	23	10	10	12	13	9	11	18
98	3	14	16	13	29	22	9	12	11	13	9	12	18
99	15	16	16	13	29	21	10	9	11	15	9	13	19
31	6	14	17	11	29	21	9	10	11	14	11	10	19
70	6	13	12	12	28	22	8	10	12	13	10	9	19
59	14	13	11	13	27	23	10	12	13	13	11	9	18
36	2	14	16	12	26	23	9	12	13	15	9	10	19
32	1	13	12	11	29	21	10	13	12	14	10	11	16
34	13	14	19	13	31	23	9	10	12	13	9	10	18
107	32	13	10	13	27	22	9	12	13	13	11	12	19
95	6	14	16	11	29	22	9	10	11	13	10	10	18
37	21	13	10	12	29	22	9	14	12	13	9	12	20
76	11	14	13	12	28	22	10	12	13	14	11	9	19
51	8	13	10	12	30	23	9	14	11	14	10	12	19
27	27	14	13	12	29	23	10	10	14	14	10	11	19
36	3	13	16	12	27	25	9	12	12	14	11	11	17
71	2	14	13	11	29	21	11	10	11	13	9	11	19
77	35	15	12	13	27	23	9	13	11	14	9	11	18
97	45	14	13	11	29	22	10	10	11	13	9	10	19
52	3	14	11	13	30	24	9	10	14	13	9	12	18
55	5	12	20	12	30	23	10	10	11	14	9	11	19
76	15	15	10	11	30	23	9	10	11	14	11	10	17
41	0	13	10	13	27	23	10	10	12	13	10	10	20
79	21	13	18	11	28	22	9	10	12	14	9	9	19
62	2	15	10	12	31	20	10	12	11	13	10	9	19
61	8	12	11	11	29	23	8	12	13	13	9	11	20
71	1	14	15	12	29	23	9	11	11	13	9	12	17
95	5	12	9	11	29	20	8	10	12	13	9	12	18
93	10	13	13	12	30	22	9	10	12	13	11	11	17
53	28	14	15	12	28	21	10	12	12	14	11	10	18
104	3	13	9	12	29	23	9	12	11	14	9	11	19
47	12	13	13	13	27	24	9	12	12	12	9	11	18
101	1	13	13	11	28	21	9	12	11	13	8	11	20
113	2	13	12	12	29	24	8	13	11	13	10	9	18
66	1	13	11	11	28	24	9	10	12	13	10	12	18
82	20	14	13	12	28	22	9	12	12	15	11	10	17
39	3	15	17	12	30	24	10	9	12	14	10	9	17
46	7	13	9	11	28	22	9	12	13	14	9	10	18
91	4	12	10	12	29	24	9	10	13	13	11	10	19
69	5	13	13	11	27	21	9	12	13	13	10	11	16
33	39	14	16	14	26	22	11	13	12	14	9	11	19
34	13	14	13	12	28	24	9	12	10	14	9	11	19
51	23	13	11	12	28	22	9	10	12	13	9	10	19
46	14	12	13	13	29	23	9	10	11	13	9	9	18
98	21	14	10	12	29	22	9	10	12	13	8	12	19
43	4	14	11	12	30	22	10	10	12	13	9	10	18
56	11	13	16	12	27	21	9	9	12	15	9	11	20
91	10	15	10	12	30	23	9	10	11	13	8	12	19
44	32	14	16	11	28	22	10	13	12	13	9	11	20
103	14	15	15	12	31	24	10	15	13	13	8	11	17
75	11	13	17	12	28	22	9	12	11	13	12	11	19
73	30	15	14	11	29	24	9	10	11	15	10	11	18
95	2	13	9	12	28	24	10	12	12	14	9	10	19
67	15	13	15	12	27	25	10	12	12	13	10	10	18
83	0	15	10	13	27	25	10	10	11	13	9	10	18
101	16	14	13	12	28	22	8	12	12	14	10	10	16
43	5	15	10	13	27	23	9	11	12	13	11	9	19
27	6	14	18	10	29	20	9	10	11	13	8	10	18
27	9	14	16	11	28	21	10	13	12	13	9	11	20
64	1	13	10	12	29	23	9	10	13	14	8	10	19
78	17	13	13	13	30	22	10	12	11	14	11	10	20
36	25	14	10	12	31	22	10	10	12	13	10	9	19
50	9	14	17	14	30	22	9	10	12	14	11	10	20
93	0	12	12	13	30	21	10	10	13	13	9	11	19
103	7	13	13	13	27	24	10	10	11	13	10	11	19
32	0	14	13	11	28	22	10	10	12	14	9	10	17
103	11	14	12	12	30	23	10	12	11	13	10	10	19
82	4	14	11	12	29	22	9	13	13	13	10	11	19
82	1	14	16	12	29	21	10	13	12	13	10	11	18
52	27	14	15	13	28	22	9	12	12	14	9	11	17
44	10	12	10	13	30	22	9	10	12	14	10	10	19
53	29	12	13	12	30	23	9	12	12	13	11	10	19
100	7	14	13	11	29	23	10	12	12	15	10	11	19
104	27	13	18	11	30	23	8	12	14	14	9	11	18
41	2	13	14	13	28	21	9	12	12	13	9	11	19
83	8	13	15	12	29	23	9	10	11	14	10	10	18
67	0	13	13	12	27	25	9	12	12	13	11	10	19
97	3	14	11	13	27	23	10	13	12	13	9	11	18
102	30	14	15	12	28	23	8	13	12	14	10	11	20
44	40	12	13	13	28	21	9	12	12	14	10	11	18
91	22	12	15	11	29	23	8	11	11	14	9	11	17
58	22	13	16	13	31	20	9	10	11	14	9	9	19
105	11	13	10	12	29	21	8	12	14	13	9	12	19
41	4	13	13	11	27	24	9	10	12	14	10	11	18
55	3	12	15	13	30	23	9	10	12	13	12	11	21
67	5	12	15	11	30	24	9	11	12	13	10	11	17
60	15	13	18	11	29	22	10	10	11	13	10	11	18
74	16	13	16	12	29	21	9	10	12	15	9	11	19
64	10	14	17	11	30	23	10	14	12	12	11	10	20
26	0	15	17	12	28	23	9	12	12	13	11	11	18
58	31	15	11	11	29	23	9	12	11	14	8	10	18
76	11	13	11	12	27	20	9	10	12	14	10	9	17
71	1	14	13	12	27	23	9	14	12	13	11	10	17
51	0	12	11	11	26	23	10	10	11	12	9	11	18
79	3	13	10	11	29	22	9	10	11	13	8	13	18
84	2	13	10	12	30	25	10	13	12	13	9	10	17
98	3	13	10	12	27	24	9	10	12	13	9	9	18
62	0	14	12	11	28	24	10	13	12	14	10	11	19
43	2	14	10	12	29	24	9	10	11	14	9	10	19
92	41	14	16	12	30	23	9	10	12	15	9	12	19
43	1	15	13	12	29	22	9	10	12	14	10	9	18
42	3	13	13	11	29	23	10	10	11	13	9	10	17
38	10	14	18	11	27	23	9	13	12	13	11	9	18
81	28	14	13	12	28	23	10	10	12	13	10	9	18
47	13	16	10	12	28	22	9	13	12	15	9	12	18
73	48	15	14	11	27	23	9	10	13	13	9	10	18
73	1	15	16	12	31	23	9	13	12	14	9	9	19
85	7	13	20	12	28	25	10	13	12	13	9	9	20
72	4	12	9	11	31	22	9	13	12	13	8	11	18
75	30	14	17	12	30	24	10	10	12	14	9	9	17
65	32	13	11	13	28	21	10	10	13	13	11	9	18
91	5	13	12	13	28	24	9	11	12	13	9	11	19
92	11	15	13	12	27	22	10	11	12	13	11	11	19
50	11	15	15	11	28	21	9	10	12	14	10	10	19
49	7	13	10	11	28	21	11	13	13	14	8	13	18
85	2	14	14	11	26	22	8	12	12	15	9	10	19
60	1	14	10	12	30	21	9	12	12	15	8	10	19
45	2	13	14	11	29	22	10	10	12	15	9	10	21
39	33	14	13	12	28	24	9	12	10	14	9	11	19
111	2	12	10	11	28	24	10	10	11	13	10	10	20
63	20	13	10	12	28	22	9	12	12	13	9	10	18
91	6	13	14	12	29	21	10	13	11	14	9	11	19
61	3	14	13	11	29	20	9	12	13	14	9	12	18
64	48	15	19	12	28	24	9	10	12	13	10	12	18
91	33	13	10	13	28	23	9	11	12	13	9	10	17
103	0	13	10	12	28	22	9	12	12	13	9	10	18
71	33	14	12	11	28	22	9	10	12	14	9	12	17
61	8	14	15	11	29	22	10	12	13	13	9	11	18
101	14	13	14	12	29	22	10	15	11	14	10	9	20
51	1	13	16	11	28	23	9	11	12	14	9	10	17
46	12	13	10	12	28	21	9	10	11	13	9	11	18
48	31	13	10	13	28	22	8	15	12	13	9	11	17
57	27	15	11	12	28	21	9	13	12	15	8	9	19
65	20	13	10	13	27	22	9	13	14	15	10	11	18
74	8	12	11	11	27	23	10	13	12	14	10	12	18
73	9	14	12	12	29	21	9	11	13	13	12	10	19
58	9	13	12	11	31	24	9	10	12	13	9	11	17
60	33	14	12	13	27	24	9	13	12	14	8	9	17
44	3	14	13	12	29	24	9	13	13	15	10	10	18
49	10	14	13	12	28	22	10	12	13	14	11	9	19
110	3	14	11	11	28	20	10	10	11	14	9	10	18
101	13	14	13	13	27	22	10	10	11	14	11	11	18
79	26	13	16	11	28	24	10	10	12	13	10	10	19
86	50	14	19	11	27	24	9	12	12	13	11	11	20
91	2	15	14	13	31	22	9	12	12	13	10	12	19
20	8	13	16	12	27	21	9	10	11	13	9	10	19
48	9	16	14	14	28	20	9	12	12	13	8	9	19
72	7	13	12	12	29	23	9	13	11	13	9	9	19
65	0	14	12	11	28	23	10	10	12	13	9	10	17
68	14	16	13	13	28	24	9	13	12	13	10	12	18
44	0	13	15	12	29	22	9	12	12	13	9	9	18
34	23	13	10	12	27	24	9	10	12	13	9	9	18
56	7	15	17	14	28	23	9	10	11	13	10	11	17
72	19	13	11	11	29	22	10	12	11	13	10	11	19
102	3	13	13	12	29	22	10	10	12	13	9	12	19
33	6	13	10	11	28	23	9	13	11	14	9	13	17
97	36	15	17	12	28	22	9	12	12	14	9	9	17
77	10	12	19	12	31	24	9	10	11	13	10	10	18
105	3	15	12	11	27	22	8	10	12	14	9	11	18
55	20	13	16	12	28	22	9	13	12	13	9	10	18
90	31	12	12	12	31	22	10	10	11	13	9	11	20
66	47	14	13	13	29	23	10	13	11	14	9	11	19
43	1	12	14	13	28	24	9	13	12	14	10	11	18
70	6	15	16	11	27	23	10	12	12	13	9	11	18
50	31	13	15	12	30	22	10	13	11	14	9	11	18
48	16	14	13	11	28	22	10	10	12	14	9	10	17
43	2	13	12	12	29	24	9	12	14	13	9	10	18
109	14	16	17	14	29	23	10	13	12	13	11	11	16
92	1	13	12	13	29	23	8	12	12	13	11	11	18
101	0	13	10	12	28	22	9	10	12	14	10	13	17
70	3	12	14	12	28	22	10	10	12	13	10	10	18
53	27	15	14	13	28	22	9	13	13	13	8	11	16
63	13	14	13	11	29	22	9	10	12	14	10	9	19
63	4	12	13	12	28	23	10	10	12	15	9	9	17
51	10	13	10	12	28	22	10	14	11	13	11	11	19
39	8	13	16	13	29	22	9	10	12	13	9	11	19
64	23	12	12	13	28	22	9	13	11	15	9	11	18
105	0	14	12	12	29	23	9	12	13	15	8	10	19
110	3	12	13	11	29	21	9	12	13	13	9	11	17
63	3	12	18	12	30	20	9	9	12	13	10	11	17
74	1	13	10	11	28	22	9	10	10	13	9	13	18
34	3	13	14	12	28	24	8	10	12	15	9	11	19
76	9	13	10	11	29	23	9	10	13	14	10	10	17
79	6	13	17	12	28	23	9	13	12	13	10	11	19
102	0	13	10	12	27	23	10	10	13	14	10	12	19
75	1	14	14	11	27	21	10	10	12	13	11	10	18
97	21	13	10	11	28	22	10	10	14	13	9	10	17
80	17	15	15	13	28	24	11	10	12	15	11	11	18
75	0	13	12	11	28	23	10	12	13	13	8	10	19
91	25	13	11	13	27	22	9	10	11	14	9	10	19
65	0	15	11	12	29	22	9	12	11	13	11	11	18
55	25	13	12	12	27	23	10	12	13	15	11	12	18
20	11	13	16	12	26	23	9	11	13	13	9	12	17
70	5	13	13	13	28	23	9	12	10	14	8	11	19
90	8	12	18	11	29	21	9	10	12	14	10	9	18
69	11	12	17	11	28	24	10	10	11	13	9	11	17
105	2	13	13	12	28	22	10	11	12	13	9	11	17
70	2	14	12	13	29	21	10	12	11	14	10	10	19
49	42	13	14	12	29	24	9	10	14	14	9	9	18
93	0	14	13	11	29	25	10	10	12	14	9	10	19
78	20	14	13	11	30	24	9	12	13	13	9	9	21
67	3	13	16	13	27	22	9	10	14	14	9	9	18
97	10	13	18	13	30	25	9	10	12	13	9	10	18
44	5	15	16	12	29	22	10	9	12	13	9	12	19
50	2	13	16	12	28	24	10	13	14	14	11	10	18
75	26	14	11	12	28	24	10	12	12	14	10	11	19
93	1	13	19	12	29	24	9	12	12	13	10	11	18
88	34	16	16	12	30	23	9	13	11	13	11	10	20
60	0	14	12	12	29	24	9	11	12	12	9	11	19
97	1	13	16	12	30	23	9	12	12	14	10	11	19
36	12	14	13	11	28	24	10	10	12	13	11	9	19
92	2	13	12	12	29	24	8	13	11	13	10	9	18
72	16	14	13	13	27	22	9	10	11	13	10	11	19
45	5	13	15	12	29	23	9	10	11	14	10	10	18
88	2	15	16	12	28	23	10	11	11	15	11	11	19
114	2	14	11	12	27	23	8	12	11	13	11	10	19
41	16	13	15	12	28	23	9	10	12	13	11	9	19
106	3	14	11	13	28	23	10	10	12	13	11	12	19
112	21	16	11	12	28	22	9	10	12	13	11	10	18
57	0	14	15	12	28	23	9	12	13	13	9	11	19
34	41	12	16	11	27	23	9	12	12	13	11	12	19
97	2	14	13	12	28	24	9	12	12	13	9	12	20
41	11	14	10	12	29	22	9	10	12	13	8	12	19
72	9	12	15	12	27	22	10	12	12	13	9	11	17
71	5	14	13	13	28	23	9	10	12	13	9	9	20
104	6	14	19	12	28	23	9	10	14	14	9	13	18
27	6	15	14	12	28	22	9	11	11	13	8	11	19
52	3	14	12	12	30	23	10	10	12	13	9	10	17
52	21	13	12	12	30	24	9	12	11	13	10	10	18
61	1	14	16	13	29	23	9	12	12	13	10	11	17
93	12	13	13	12	29	23	10	10	12	13	9	11	18
54	3	12	15	11	29	23	8	11	11	14	9	11	17
55	0	16	16	11	30	22	10	12	12	13	11	10	18
81	29	13	13	12	29	22	9	10	12	13	12	10	18
105	4	12	10	11	28	22	8	10	13	14	9	10	18
45	32	14	14	11	28	22	10	12	12	14	9	9	19
43	9	12	18	11	28	23	9	13	12	13	11	12	18
103	5	12	16	11	27	23	9	12	12	13	11	12	19
107	0	14	16	13	29	23	9	12	12	13	10	11	17
65	7	13	12	13	27	23	9	10	11	14	10	11	18
91	0	15	16	11	30	22	9	10	12	14	9	12	20
68	0	13	12	12	29	25	10	10	11	13	10	11	18
71	16	13	16	12	28	22	9	13	12	13	9	10	18
86	6	13	15	13	27	25	9	13	12	13	9	11	16
72	1	13	11	12	30	24	10	10	12	13	10	10	18
70	5	14	10	13	29	23	8	12	12	13	9	10	16
90	23	13	13	12	29	24	9	12	12	15	9	12	17
42	0	13	10	12	28	23	10	10	12	14	9	10	20
106	3	13	15	12	29	22	9	12	13	13	10	11	17
104	24	13	13	12	29	22	9	13	12	14	9	10	19
74	29	13	17	13	29	24	9	12	12	14	9	9	17
44	16	14	15	13	28	23	9	10	13	15	9	9	19
45	0	16	13	12	28	21	11	12	12	13	11	10	19
82	9	13	13	11	26	24	9	13	13	13	10	10	17
96	22	12	14	14	28	21	10	12	14	14	9	9	16
55	41	14	15	13	27	22	9	13	12	13	10	11	18
52	2	13	12	12	29	23	10	12	12	13	11	10	19
88	2	12	15	12	30	23	9	10	12	14	9	10	18
59	25	16	10	12	28	21	9	11	11	13	10	11	18
46	23	14	15	12	28	22	9	10	14	14	9	11	18
37	5	14	19	12	27	22	9	13	12	13	11	10	18
37	2	14	10	12	27	22	9	10	12	14	10	8	18
44	2	13	10	13	28	21	9	10	13	15	11	11	18
39	3	14	14	12	30	22	9	12	12	13	8	9	18
104	9	12	10	13	26	22	9	10	11	14	10	11	17
70	7	13	13	13	31	23	9	14	12	14	9	10	18
76	3	12	12	12	27	22	8	12	12	14	10	11	19
87	21	15	18	12	31	20	9	13	11	14	12	9	18
67	36	14	12	12	29	20	9	14	12	13	9	11	19
86	10	14	15	13	28	22	9	12	11	14	9	11	18
49	22	13	14	11	26	22	9	10	12	13	9	10	18
75	0	16	10	12	28	21	9	11	11	13	10	11	18
101	7	14	13	13	27	22	9	12	12	13	11	12	18
37	1	15	13	13	28	21	9	10	12	14	9	10	20
42	4	13	12	12	28	22	8	10	12	13	10	9	19
66	1	13	15	12	29	21	9	12	13	13	9	11	18
37	27	14	12	11	28	23	9	10	12	13	9	12	18
47	16	13	12	13	29	22	9	14	11	14	9	11	19
40	0	13	12	11	29	23	10	10	12	14	9	10	18
49	19	15	11	12	28	21	9	13	12	15	8	9	19
48	20	14	10	12	27	22	9	12	11	13	9	12	19
58	5	15	17	12	31	20	9	13	11	14	12	9	18
85	5	13	12	11	28	22	9	13	13	13	9	11	19
94	2	13	13	11	27	22	10	13	12	14	9	10	20
41	4	14	11	11	27	24	9	10	10	14	9	11	18
