# Supplementary material for: Using game theory to thwart multistage privacy intrusions when sharing data
Source: Sci Adv. 2021 Dec 10;7(50):eabe9986. doi: 10.1126/sciadv.abe9986 (PMC8664254; doi:10.1126/sciadv.abe9986)
Supplement: Supplementary file 2 — Data S1 [file sciadv.abe9986_data_s1.zip › sciadv.abe9986_data_s1/DemoKAnonymization/exp/2058/data/target_data/i80.csv]

YOB	State	STR1	STR2	STR3	STR4	STR5	STR6	STR7	STR8	STR9	STR10	STR11	STR12
86	2	13	10	12	29	22	9	14	12	13	9	12	20
44	1	16	9	13	30	21	9	12	13	13	9	10	19
108	24	12	10	12	28	22	9	13	13	13	8	10	17
43	26	14	20	12	27	23	11	10	13	14	10	8	18
107	2	14	10	12	28	21	9	11	11	13	11	12	18
80	45	13	19	13	29	21	9	13	12	13	10	11	18
35	33	13	17	12	30	24	10	10	12	13	9	9	19
66	11	14	10	13	28	22	10	10	12	14	10	12	18
42	25	15	14	13	28	23	9	14	12	13	11	10	20
91	1	13	16	12	27	23	9	12	12	14	10	10	20
100	17	13	9	11	28	23	9	11	11	13	10	11	17
78	1	13	11	13	28	23	8	10	12	13	9	9	21
52	35	15	13	13	30	22	9	13	11	13	9	12	18
61	10	13	17	12	29	23	9	12	13	12	9	10	19
73	1	14	10	13	31	23	9	13	11	13	11	12	18
74	1	14	10	13	28	24	9	12	11	13	9	11	17
58	10	13	20	13	29	21	9	12	11	13	9	11	20
97	6	15	15	12	29	24	9	12	13	13	9	11	18
87	0	13	15	11	30	23	9	10	12	13	10	11	19
88	17	14	17	12	30	24	10	10	12	14	9	9	17
71	14	15	12	11	29	22	9	10	12	13	10	11	18
87	12	14	12	11	28	22	11	10	12	13	9	11	19
98	20	15	17	13	28	24	9	12	12	13	11	9	18
52	17	14	18	12	28	22	9	13	11	13	11	11	17
52	4	13	12	11	28	21	9	14	11	13	9	10	19
46	11	13	13	12	29	22	10	12	12	14	12	11	19
47	22	13	15	11	27	23	10	10	13	13	9	10	19
87	6	14	13	13	28	23	9	10	12	13	9	9	20
68	28	14	10	12	28	20	9	10	12	13	9	11	19
81	20	12	12	11	26	23	10	10	11	13	9	9	19
48	0	12	14	12	28	22	10	15	11	13	8	10	20
45	0	12	10	12	28	23	9	10	12	14	9	9	19
77	3	14	11	12	29	23	9	10	12	14	10	11	17
74	21	13	17	12	28	21	9	10	11	14	9	9	17
66	12	13	16	12	26	23	10	13	14	13	9	10	19
84	21	14	12	11	29	24	9	12	13	13	11	10	19
30	12	13	10	13	29	23	9	12	11	14	8	10	17
77	10	13	12	12	29	22	9	13	12	13	10	11	17
80	0	14	12	12	27	24	9	11	11	13	8	10	17
57	0	13	17	12	28	22	9	10	12	13	11	9	18
49	1	15	13	12	29	20	10	13	11	14	9	10	19
55	11	14	13	11	29	22	9	12	12	14	11	10	19
82	5	13	15	13	29	23	10	10	12	15	10	11	18
64	2	13	17	13	27	23	9	13	12	13	10	12	18
55	4	14	13	11	28	20	10	13	12	14	11	11	18
101	4	14	13	13	26	23	9	13	11	14	11	10	20
103	5	12	13	12	29	22	9	12	13	13	11	9	19
73	3	13	14	11	31	21	9	11	14	13	10	9	19
84	34	13	10	11	27	20	10	11	13	13	11	11	18
81	0	15	10	13	29	23	9	10	12	13	11	11	18
42	6	14	10	13	29	24	9	12	12	14	9	10	16
103	22	13	13	12	29	23	9	10	12	13	9	9	18
28	17	16	13	13	29	21	9	10	12	14	10	12	20
64	1	13	11	12	27	24	9	12	11	13	9	12	19
39	1	14	12	12	30	24	9	12	11	13	10	11	18
43	1	14	20	12	28	23	10	12	13	13	9	11	18
85	7	13	13	11	27	24	9	13	12	14	9	10	18
71	6	15	12	12	30	21	10	10	11	13	10	10	19
67	9	14	17	13	28	25	9	10	11	13	9	11	18
85	0	15	15	13	28	23	9	12	12	13	9	11	18
52	1	13	16	12	28	23	10	13	11	13	10	10	18
56	12	12	10	13	29	23	8	13	11	13	9	11	20
76	24	15	10	13	29	23	10	12	12	14	11	10	17
98	22	16	13	11	31	23	9	12	12	14	9	12	18
53	4	15	9	12	30	24	10	12	12	13	10	11	17
104	6	16	14	12	28	23	9	12	13	13	11	12	20
76	19	13	11	11	28	23	9	10	13	13	10	10	18
57	16	15	14	12	30	23	9	13	11	13	10	9	18
36	32	14	14	13	31	23	9	11	11	14	10	11	18
98	20	14	13	11	29	24	9	10	13	13	10	11	17
34	3	13	11	13	28	24	9	10	12	13	9	11	20
76	21	13	9	12	28	22	9	12	11	14	9	12	19
76	10	13	12	12	28	23	10	10	12	14	9	11	18
104	22	14	10	11	28	24	9	11	11	14	9	12	17
79	16	13	14	12	29	23	9	13	12	14	9	11	19
68	26	13	13	11	29	25	9	10	11	13	10	11	19
56	6	14	13	11	30	23	10	10	11	13	10	10	18
49	1	12	9	13	28	23	10	10	12	14	9	12	19
45	3	13	11	14	28	23	9	12	12	15	9	11	19
69	1	14	16	12	30	23	9	12	12	14	10	10	20
28	25	14	20	12	28	23	10	12	13	13	9	11	18
94	5	12	14	13	28	20	10	13	11	14	9	11	18
53	22	16	11	12	30	23	9	10	11	13	9	10	18
71	5	13	12	12	28	22	9	12	12	13	9	10	19
54	21	14	19	12	28	23	9	10	12	13	9	9	17
62	0	12	11	13	28	23	9	11	12	13	10	11	18
96	4	13	13	12	27	23	9	13	11	13	11	10	17
38	8	12	17	12	27	20	9	10	12	14	9	10	19
94	1	13	16	12	28	22	10	12	12	13	9	11	19
47	5	13	10	14	28	22	9	14	11	13	9	12	19
51	21	14	15	11	28	23	9	12	12	15	8	10	19
87	10	14	18	13	26	21	9	10	12	14	9	11	20
42	22	14	15	13	28	21	9	10	12	13	9	11	19
100	18	14	12	12	30	25	10	12	12	13	10	11	20
61	6	14	12	12	28	23	9	12	11	14	9	11	19
69	26	14	10	13	29	22	9	10	12	14	9	8	19
64	3	12	11	13	27	22	10	12	12	13	9	10	19
102	35	13	13	11	26	24	10	13	12	13	10	11	17
104	8	15	15	12	31	23	9	12	11	13	9	10	18
39	5	15	13	13	29	25	9	9	14	15	11	12	19
34	7	14	17	12	28	23	10	12	13	13	8	11	18
92	40	12	10	13	28	22	9	10	12	15	12	10	18
54	11	14	13	12	28	23	9	13	12	14	11	10	17
79	22	13	13	12	27	24	9	10	13	13	9	10	19
73	9	13	10	11	26	21	10	11	12	15	11	12	19
90	12	14	13	11	26	23	10	12	13	13	9	10	19
28	34	16	14	11	29	22	10	12	12	13	10	11	19
45	3	13	10	12	27	23	10	11	11	14	10	12	18
95	0	14	17	12	28	23	9	11	12	14	9	11	18
84	24	13	10	14	27	22	9	10	13	13	11	11	18
95	0	16	11	11	28	22	9	12	13	13	9	12	19
74	10	14	11	11	26	22	9	12	11	13	8	10	17
76	0	14	13	11	30	22	9	12	12	13	10	10	18
82	11	13	16	11	29	24	9	12	12	13	10	11	19
56	7	12	14	12	27	22	9	13	11	13	9	11	19
80	9	14	12	12	28	23	10	12	12	14	9	11	19
71	0	13	9	12	28	24	10	12	12	14	9	10	19
74	8	14	13	11	29	23	10	10	11	13	12	12	18
99	11	12	13	12	28	23	9	12	11	13	11	11	18
111	45	13	15	11	30	22	8	12	12	14	10	10	19
53	5	13	9	12	29	23	10	13	11	13	8	11	18
74	7	14	13	11	29	24	8	10	12	15	11	10	17
50	16	14	12	13	30	22	10	10	12	13	9	11	17
83	0	16	11	13	29	23	11	13	12	14	11	11	21
108	19	12	10	13	29	24	8	10	12	14	9	12	19
66	15	13	13	13	26	22	9	10	11	13	9	11	18
89	28	14	12	11	30	20	9	13	12	13	11	11	19
107	13	14	19	13	31	23	9	10	12	13	9	10	18
79	2	16	13	12	30	23	9	10	12	13	10	10	19
101	0	14	10	11	28	24	9	11	11	14	9	12	17
75	18	13	17	12	26	21	9	10	12	13	9	11	19
34	2	13	11	12	28	22	9	10	13	13	10	11	17
37	16	13	10	13	30	23	9	10	12	14	10	10	17
106	22	14	15	12	28	22	9	13	11	14	9	12	19
60	8	13	16	12	29	23	9	10	12	13	9	10	21
68	16	14	11	12	28	22	10	13	11	13	9	9	19
107	3	13	16	13	28	22	9	10	12	13	9	9	18
70	1	14	15	11	30	23	9	12	11	13	9	12	19
68	4	13	13	12	27	25	8	12	12	13	9	10	18
91	5	13	10	12	29	23	9	12	12	14	9	11	19
84	16	13	18	12	29	24	9	10	12	14	10	10	19
37	0	13	14	11	30	24	10	13	12	13	9	10	19
77	46	14	20	12	27	23	10	10	12	13	11	10	18
65	3	15	10	11	27	24	9	10	11	14	9	10	21
89	29	15	10	11	30	22	10	13	12	13	10	11	18
97	4	13	13	12	31	22	11	10	11	14	9	10	20
70	18	13	13	11	29	24	10	13	13	15	11	11	19
33	6	13	13	13	28	23	9	12	12	13	9	9	18
39	12	12	12	12	30	20	10	10	12	14	11	11	19
47	3	13	14	12	29	23	9	10	12	14	10	11	18
30	9	13	18	11	30	24	10	9	12	14	10	12	18
103	0	13	19	12	29	21	10	10	12	14	8	12	20
77	8	15	13	11	30	23	9	11	12	14	10	10	19
78	1	13	13	11	31	23	8	10	13	13	11	11	19
38	3	13	10	11	28	24	10	10	11	13	8	10	18
64	3	13	13	11	27	24	9	10	12	14	10	11	18
92	29	13	14	13	28	24	8	15	13	13	8	9	18
51	15	14	12	12	28	22	9	12	11	14	10	11	20
113	4	13	10	11	27	22	9	10	12	13	9	12	18
50	2	15	13	11	27	22	11	12	12	14	9	10	18
56	0	14	10	11	27	23	10	14	11	13	10	11	18
60	24	13	16	13	27	23	9	12	13	14	9	11	19
84	0	14	15	12	27	23	8	10	12	14	10	11	19
74	0	14	14	12	29	22	8	12	12	13	9	11	19
40	7	14	11	12	27	23	9	10	11	14	10	9	19
92	18	14	13	13	28	24	10	10	13	15	9	11	16
91	6	13	13	11	28	23	10	15	12	13	8	12	18
62	27	15	15	12	27	22	9	12	11	13	10	11	18
80	5	14	10	12	30	22	10	12	12	15	9	12	17
111	17	12	12	13	27	23	10	11	11	13	10	13	19
106	17	14	16	12	30	21	9	10	12	14	9	10	17
47	25	15	11	13	28	21	9	12	11	14	9	11	19
76	24	14	13	12	30	22	9	10	12	15	10	10	19
52	0	14	13	12	29	23	10	11	12	14	11	9	20
65	5	15	12	13	29	23	10	10	11	14	8	10	18
43	2	13	17	13	29	22	9	13	12	13	10	13	20
72	0	13	14	12	28	22	9	14	11	14	9	11	18
90	0	13	10	11	28	23	9	13	11	14	9	10	18
56	9	12	10	11	27	22	9	12	12	14	11	12	18
112	6	14	16	13	26	23	11	12	10	13	11	10	20
85	9	16	9	11	28	22	10	13	13	14	9	10	19
41	1	14	10	11	28	23	9	10	13	14	9	12	19
110	10	14	12	13	30	22	9	13	13	13	10	10	17
112	2	12	15	11	30	23	10	12	12	13	9	10	18
66	20	15	11	12	30	22	9	12	11	14	9	9	18
54	1	14	13	12	28	22	9	12	12	13	9	10	18
66	9	14	15	11	28	23	10	10	12	13	9	11	17
43	3	14	15	12	27	23	10	10	13	13	11	13	16
46	6	14	15	12	29	22	9	10	11	14	10	10	18
66	14	16	12	11	29	23	9	11	12	14	10	11	18
61	21	14	12	13	29	23	9	10	11	13	10	10	19
63	13	13	11	12	28	21	9	10	12	13	9	10	19
93	22	13	18	12	29	20	10	10	14	14	10	11	19
41	28	13	10	13	30	23	9	10	12	14	10	10	17
81	3	14	14	12	27	23	9	9	12	13	11	9	18
113	3	12	13	11	27	23	9	10	11	13	8	11	19
59	22	15	12	13	30	22	9	12	12	13	10	11	19
104	15	14	12	12	28	23	10	10	13	13	8	12	20
88	9	12	13	13	27	24	9	10	13	14	9	11	19
37	1	13	10	11	29	21	10	10	12	15	10	10	19
72	0	13	12	12	29	22	9	13	13	13	9	10	19
72	9	12	20	12	27	22	9	10	12	13	11	10	19
58	2	13	12	12	28	23	9	10	11	13	9	11	18
65	18	14	15	12	29	24	10	13	13	14	10	10	18
47	35	15	10	12	28	23	9	10	12	13	11	9	17
103	25	13	12	12	29	23	9	14	12	15	10	10	19
76	7	12	10	12	29	23	9	12	12	14	9	11	19
108	24	14	14	11	30	22	9	10	12	15	11	10	19
111	1	15	11	12	29	22	9	10	12	13	9	10	19
36	11	14	19	12	27	22	9	13	12	14	11	10	18
62	2	13	10	13	28	23	9	11	12	13	9	10	17
108	24	14	13	12	27	21	9	12	12	13	9	10	18
99	1	14	16	12	29	23	10	10	12	14	9	11	19
97	30	14	15	12	28	24	9	11	12	14	12	12	19
52	12	15	12	12	28	22	9	12	12	12	9	13	18
83	16	15	12	11	28	21	10	10	11	13	9	11	18
73	33	14	12	13	26	24	10	10	12	15	9	10	17
52	0	14	13	12	27	22	10	12	12	13	9	10	18
84	2	16	13	11	30	21	9	13	12	13	11	10	20
71	21	15	10	12	27	24	9	13	13	14	9	10	20
80	11	13	13	13	27	24	11	10	11	13	11	9	18
78	4	14	12	12	29	21	10	10	13	14	8	11	17
49	3	12	15	13	27	22	9	10	13	13	9	11	17
67	5	14	10	12	30	22	10	12	12	15	9	12	17
72	18	13	17	12	27	23	10	12	12	14	9	9	19
42	2	13	11	13	31	22	9	12	12	15	9	11	19
37	0	15	15	12	27	24	9	11	14	13	11	11	16
66	0	15	14	11	28	23	9	12	13	15	9	11	18
73	45	14	13	11	29	22	10	10	11	13	9	10	19
101	7	14	15	11	29	22	10	10	12	13	8	11	18
53	5	13	18	12	28	24	10	13	12	13	9	11	18
108	16	13	12	12	27	22	9	13	13	13	11	12	19
60	11	14	12	13	28	23	9	12	12	15	10	11	17
66	10	14	11	12	28	23	10	12	12	13	9	10	17
60	43	14	10	12	28	23	10	13	11	13	9	11	19
40	20	13	11	12	29	23	11	10	12	13	9	12	19
91	14	14	15	12	28	22	9	12	13	13	11	9	19
87	0	13	14	12	29	24	9	10	14	14	9	9	18
56	9	15	11	12	29	21	9	12	12	13	12	12	18
36	37	14	12	12	28	23	8	10	12	15	8	11	19
48	3	14	10	12	26	23	9	13	12	14	9	10	19
67	14	13	12	12	29	22	9	13	12	13	11	10	19
44	2	14	13	13	26	23	9	13	11	14	11	10	20
59	0	14	11	14	28	22	9	10	12	14	9	11	18
79	3	14	12	12	28	23	9	12	12	15	11	9	19
96	0	14	14	11	30	24	9	10	12	15	11	10	19
50	20	13	13	11	29	23	9	12	12	13	9	9	17
115	23	14	15	12	29	23	9	11	11	13	9	12	17
43	15	12	10	13	27	22	9	12	13	15	11	10	16
56	0	13	10	12	27	24	9	13	12	13	10	11	21
56	0	14	9	11	28	24	9	13	11	13	9	11	18
98	26	15	10	11	27	24	10	13	12	13	11	11	18
102	17	15	15	12	27	22	8	10	12	13	9	9	20
43	25	13	10	12	27	24	8	11	12	13	11	10	18
43	14	13	12	13	27	23	9	12	12	13	10	10	19
86	5	13	11	13	29	23	9	12	11	13	9	11	19
96	1	12	12	12	28	23	9	12	13	14	11	10	18
105	11	15	17	12	28	23	9	13	12	13	11	12	19
58	30	14	16	13	28	24	10	10	13	14	11	11	19
109	18	12	11	13	27	24	10	12	12	13	10	12	19
65	44	14	10	11	28	21	10	10	12	14	9	11	18
55	30	13	18	12	28	24	10	13	12	13	9	11	18
60	38	15	16	11	30	22	9	10	12	14	9	12	20
41	1	13	10	11	29	22	9	10	11	14	12	10	19
72	3	14	18	12	27	23	10	13	13	13	9	11	19
62	4	14	10	11	30	22	9	12	13	13	11	12	18
61	32	13	13	12	29	23	9	12	12	14	10	9	18
48	3	13	18	12	29	24	10	13	12	13	10	11	18
63	13	13	17	13	27	23	9	13	12	13	10	12	18
50	14	13	14	12	30	24	10	12	11	14	9	11	20
46	17	13	12	12	29	22	9	12	12	14	11	10	16
92	5	13	10	12	29	22	10	10	13	13	11	11	19
40	23	14	15	12	31	21	9	10	12	13	9	11	19
38	4	15	17	12	27	22	10	9	12	13	9	9	18
111	4	14	10	11	27	23	9	12	11	13	10	10	19
60	4	16	14	14	28	20	9	12	12	13	8	9	19
54	0	12	12	13	30	21	10	10	13	13	9	11	19
74	6	13	17	11	27	21	10	12	12	13	9	11	19
67	16	15	17	11	28	20	10	10	12	13	10	10	18
53	4	14	11	12	29	22	9	13	13	13	10	11	19
45	0	12	18	11	29	21	9	10	12	14	10	9	18
44	10	15	14	11	30	24	10	12	11	14	10	12	18
69	15	14	13	11	28	25	10	10	12	13	10	10	20
52	8	14	13	12	29	21	9	12	12	13	11	10	18
106	13	13	16	13	27	23	9	12	13	14	9	11	19
47	3	13	16	13	29	23	9	10	12	14	11	10	18
73	15	14	13	12	27	22	10	12	12	13	9	10	18
96	10	13	12	12	29	24	8	13	11	13	10	9	18
109	1	14	12	11	28	22	10	11	11	13	9	10	17
106	17	14	12	12	26	23	9	10	12	13	11	11	19
33	0	15	11	12	27	24	10	10	12	13	10	10	18
70	8	14	13	13	26	23	9	13	11	14	11	10	20
62	5	14	16	12	29	23	9	10	11	13	9	9	18
95	15	12	18	12	28	22	10	10	12	13	9	10	17
96	44	15	13	11	30	24	11	13	14	14	9	10	19
62	1	13	16	11	28	22	10	12	12	14	9	10	19
86	2	13	10	13	30	23	9	10	12	13	10	10	18
106	17	15	17	12	27	24	9	12	13	14	9	11	18
62	1	14	10	13	29	21	9	12	12	13	9	11	20
86	3	14	10	13	29	21	9	10	12	13	11	11	18
84	3	13	10	11	30	22	10	10	12	13	10	11	18
46	0	14	13	12	28	23	9	13	12	14	10	9	18
36	38	13	17	12	27	22	8	10	11	13	9	9	18
90	22	13	13	12	28	21	10	12	11	13	11	10	18
76	3	15	17	12	29	23	9	10	11	13	9	10	16
53	31	13	12	13	27	23	9	10	11	14	10	11	18
75	23	13	12	12	29	24	10	10	12	14	10	11	20
79	1	15	10	12	30	23	10	12	12	14	9	11	18
46	11	13	9	12	27	21	9	13	12	13	9	11	20
42	2	13	13	12	29	22	10	12	11	14	11	11	20
40	2	13	15	11	27	23	9	10	12	13	10	10	19
92	2	15	17	12	29	24	9	11	12	13	9	12	20
32	8	12	11	12	28	23	9	11	12	15	9	11	17
48	21	13	13	13	28	24	9	10	12	13	8	11	20
100	0	15	11	12	27	23	10	10	12	13	8	10	18
53	6	14	11	13	28	23	8	10	12	13	9	10	18
71	19	13	16	12	30	23	10	13	13	13	9	10	18
92	24	13	10	12	27	23	9	12	12	13	11	11	17
74	5	13	10	12	28	22	9	10	12	14	10	13	17
71	11	14	13	11	28	24	10	10	12	13	11	9	19
30	15	14	14	12	31	22	9	12	12	14	9	10	17
82	34	13	16	12	27	23	9	12	12	14	10	10	20
87	42	13	12	11	28	23	8	10	11	14	11	10	16
75	1	13	16	11	29	24	9	12	12	13	10	11	19
93	2	14	17	12	30	24	10	10	12	14	9	9	17
56	0	14	13	11	29	22	9	10	12	14	9	12	18
67	1	13	13	11	28	21	10	10	14	14	11	10	19
86	3	14	15	12	30	23	9	10	12	14	9	11	17
39	8	13	16	12	28	23	9	13	12	13	9	10	19
71	22	15	15	13	28	23	9	12	13	13	11	10	19
43	0	14	11	13	27	23	10	13	12	13	9	10	18
110	16	14	11	12	27	22	9	10	11	14	11	10	18
52	28	13	15	12	29	20	9	10	11	13	9	10	18
53	0	14	11	11	29	23	9	10	12	13	8	11	17
67	18	13	11	12	28	21	10	10	12	13	11	10	17
32	1	16	14	11	28	23	10	12	12	13	9	11	19
90	12	16	13	11	29	23	11	10	12	13	9	11	17
44	2	15	13	12	29	22	9	10	12	14	10	9	18
77	1	13	16	11	31	21	10	12	12	13	9	11	19
86	13	14	13	11	29	23	9	10	12	12	9	10	20
73	1	16	13	11	27	22	9	10	12	14	9	11	21
100	1	15	12	12	28	22	10	10	12	13	9	11	19
62	2	13	10	12	29	24	9	12	11	13	9	10	19
107	45	14	17	11	29	21	9	10	11	14	11	10	19
86	36	13	13	11	28	24	10	12	11	13	9	11	19
77	13	13	9	12	28	22	9	12	11	14	9	12	19
92	23	13	11	11	28	23	9	12	12	15	9	11	18
58	16	14	13	12	30	22	8	10	11	13	9	11	19
51	9	14	10	12	27	23	10	10	12	13	9	10	18
109	11	13	14	12	29	23	10	12	12	13	9	10	19
93	42	13	12	12	27	23	9	13	11	13	11	11	18
33	4	14	10	12	29	23	9	10	12	13	9	10	19
74	6	15	18	12	27	23	9	12	13	13	9	9	17
96	3	16	9	11	28	21	10	10	13	13	9	11	19
96	21	13	19	11	28	23	9	12	12	13	8	9	17
69	38	13	19	12	28	23	9	12	12	15	9	10	20
87	16	13	12	13	27	23	9	10	11	14	10	11	18
37	0	15	9	12	28	23	10	10	12	13	9	10	18
41	15	15	15	12	28	22	10	10	11	13	8	9	17
75	15	13	13	12	29	23	10	12	11	14	10	9	18
61	2	13	13	12	27	25	8	12	12	13	9	10	18
76	0	14	14	12	29	21	9	10	11	13	10	10	18
47	20	13	14	12	29	22	9	12	14	13	9	9	19
87	0	13	16	12	27	23	9	10	13	13	9	10	17
101	1	14	13	13	29	20	9	10	12	14	9	11	18
61	4	13	13	12	28	22	10	10	13	14	9	11	18
29	31	14	12	11	28	22	10	11	11	13	9	10	17
66	10	12	14	12	28	22	10	15	11	13	8	10	20
47	18	13	10	12	29	23	9	10	12	15	9	10	20
66	25	14	12	12	28	23	10	13	11	13	10	12	18
78	0	14	16	11	29	23	9	10	12	13	9	9	19
69	1	13	14	11	28	20	10	15	12	13	9	12	19
92	2	14	19	11	29	25	9	13	12	13	9	10	18
37	2	14	10	12	27	24	9	12	11	13	9	11	19
111	28	13	16	13	28	22	9	12	11	14	9	10	19
50	10	13	13	12	29	22	10	9	11	14	10	10	18
76	24	13	13	11	29	23	9	12	12	13	9	9	17
30	11	13	10	11	28	22	9	12	13	13	11	11	20
108	5	16	19	12	26	24	9	12	14	13	9	11	18
46	35	13	17	12	29	20	9	12	13	15	9	11	18
57	15	13	16	11	28	22	10	12	11	14	11	9	19
37	0	15	12	11	29	23	9	12	13	13	10	11	18
115	1	13	13	12	27	23	9	13	11	14	11	11	17
90	1	15	15	13	28	20	9	10	12	13	9	10	19
69	0	14	15	12	29	21	9	12	13	13	9	12	19
84	8	13	10	12	29	21	10	12	12	14	9	9	19
80	12	14	14	12	27	23	9	10	13	13	9	10	18
44	4	13	17	11	27	21	10	12	12	13	9	11	19
44	3	14	12	13	29	22	9	13	11	14	10	11	19
34	24	14	13	13	29	23	10	13	11	14	9	11	19
82	7	14	13	12	29	21	9	15	11	13	10	10	18
101	11	13	13	11	27	22	9	12	12	13	9	11	19
93	17	14	14	11	28	22	10	10	12	15	10	10	19
98	0	15	15	11	29	22	10	12	12	13	8	10	18
48	24	13	11	12	28	21	9	10	12	13	9	10	19
69	14	15	10	12	29	22	8	10	12	14	11	11	17
32	31	12	11	13	27	24	10	12	12	13	10	11	19
69	10	13	13	12	29	24	10	15	12	14	9	9	20
51	8	13	14	11	31	21	9	11	14	13	10	9	19
103	17	14	13	12	30	23	9	10	12	14	9	10	21
55	7	13	17	12	27	22	10	10	14	14	10	10	19
41	19	15	11	12	27	24	9	12	12	13	9	12	18
46	16	13	13	12	29	22	10	11	13	13	9	11	18
46	5	14	18	11	29	22	9	10	12	14	11	11	17
41	14	14	13	12	27	22	9	13	11	14	11	12	20
79	20	14	13	13	28	22	10	10	12	13	9	9	18
71	41	14	12	11	28	23	9	13	13	13	11	10	18
108	49	13	13	13	29	22	9	13	12	13	8	11	20
121	3	14	16	12	29	22	10	11	13	14	10	11	20
103	2	13	10	12	27	22	10	10	11	13	10	12	19
112	16	14	18	12	28	23	9	10	12	13	9	11	17
62	50	16	16	12	30	22	9	12	12	13	8	10	19
37	28	15	19	12	30	24	8	10	12	13	9	11	19
99	11	15	11	11	28	22	9	11	11	14	11	11	18
86	7	13	11	11	27	23	10	10	12	14	10	10	18
52	1	13	11	11	29	22	10	12	11	13	10	11	19
34	3	13	18	12	27	23	10	10	12	15	9	11	19
50	3	13	15	11	28	23	9	12	13	13	10	11	18
95	0	14	14	11	28	24	10	11	11	14	9	12	19
35	12	14	16	12	31	24	9	11	12	13	8	10	19
94	0	14	17	12	29	23	9	10	11	15	9	9	17
37	30	15	13	12	28	22	9	12	12	14	10	10	17
70	0	13	16	12	28	24	9	11	14	14	9	11	18
93	40	15	16	11	29	23	10	10	11	14	10	12	18
111	2	12	10	11	28	24	10	10	11	13	10	10	20
97	3	13	15	13	29	22	11	14	11	13	10	10	19
88	24	14	16	11	29	24	10	10	12	14	9	10	19
54	15	14	12	12	28	23	9	12	12	13	10	10	17
90	29	15	11	12	28	20	10	10	11	15	9	11	20
33	1	13	12	13	27	23	10	13	12	13	11	11	18
71	8	13	10	12	28	22	10	13	11	14	9	11	18
110	39	14	12	12	28	22	9	12	11	14	10	11	20
68	11	12	12	11	30	23	9	12	11	13	10	11	17
65	16	14	12	11	28	21	9	10	11	14	10	11	18
99	43	15	10	11	28	24	10	12	12	13	9	12	16
35	20	13	16	13	29	23	10	10	11	13	9	9	17
93	1	14	11	12	29	23	9	10	11	14	10	10	18
98	10	14	10	13	28	22	10	12	11	14	9	12	18
72	9	16	16	11	29	24	9	10	12	13	9	10	18
47	1	14	11	13	30	23	10	10	12	13	10	11	19
106	1	14	14	12	29	22	9	13	12	14	10	10	20
78	6	13	16	11	28	23	11	10	12	13	9	10	19
41	0	15	10	12	28	24	9	12	11	14	9	9	18
35	2	14	10	12	27	22	9	10	12	14	10	12	19
19	18	13	13	12	28	23	10	13	12	14	10	9	20
97	0	12	10	14	28	24	9	12	11	14	11	11	19
45	7	13	13	11	28	24	10	10	12	14	9	9	20
106	17	13	12	13	27	23	9	10	12	15	11	11	17
44	10	14	14	12	28	24	9	11	13	14	8	10	19
68	10	14	14	12	27	22	9	10	11	14	11	11	21
45	14	14	16	12	29	22	9	13	12	13	9	12	18
87	9	14	13	11	29	25	11	12	13	15	10	9	17
91	28	13	11	11	28	22	9	12	12	12	12	10	17
101	23	14	16	12	27	22	9	10	12	13	10	10	19
42	6	14	20	12	27	24	9	11	12	13	10	10	18
39	1	13	12	13	27	20	10	12	11	12	11	11	17
54	6	13	13	10	30	23	9	13	11	13	10	11	17
70	37	13	12	11	28	24	10	10	13	15	12	11	20
25	2	14	15	13	26	23	11	12	10	13	10	10	20
62	15	14	17	11	28	20	9	11	11	14	9	12	17
39	25	12	10	12	29	23	9	10	10	13	11	10	19
53	0	15	15	12	28	22	9	12	12	14	8	9	20
116	15	15	19	12	26	24	9	12	12	14	10	11	20
67	0	12	18	12	28	24	9	12	12	13	9	10	17
61	26	12	12	11	28	23	9	10	11	14	9	10	19
78	18	13	10	12	29	24	9	10	13	13	9	10	20
77	2	14	12	12	29	21	10	10	13	14	8	11	17
81	4	16	13	12	29	23	9	10	11	13	11	11	19
92	25	14	10	12	28	23	10	10	13	14	11	11	19
91	29	16	16	11	31	22	10	12	12	13	11	10	18
102	2	14	11	12	28	21	8	10	11	14	10	12	19
70	29	13	15	12	27	23	10	12	11	14	10	11	19
56	32	14	12	12	29	21	9	13	12	15	9	11	19
101	20	14	15	12	28	22	9	12	12	14	9	9	19
73	3	13	14	12	28	25	10	12	12	13	10	11	18
109	1	15	16	13	29	23	10	12	13	13	8	11	18
98	26	13	14	12	28	22	10	10	12	13	9	11	18
46	1	12	12	13	28	22	9	14	11	13	9	10	20
70	35	13	16	12	27	25	9	12	12	14	11	11	17
58	7	14	10	12	27	22	9	12	11	13	9	12	19
86	10	13	12	13	27	23	10	11	12	13	11	11	18
44	13	13	18	12	28	22	10	10	12	13	10	9	18
101	0	14	10	12	28	23	9	10	13	14	9	10	19
100	6	13	18	11	29	23	9	12	12	14	10	11	17
63	2	15	9	11	27	23	9	13	12	14	9	10	19
89	16	12	16	13	27	23	9	10	11	14	9	12	18
35	9	12	14	11	27	22	9	11	12	14	9	12	19
99	6	14	10	13	29	21	9	10	12	13	11	11	18
96	8	14	10	12	30	21	9	10	12	13	9	10	18
45	36	15	15	13	28	20	9	10	11	15	11	11	17
21	0	15	17	12	30	24	10	9	12	14	10	9	17
96	17	13	10	11	28	22	10	10	14	13	9	10	17
97	25	14	12	11	27	22	9	13	11	13	9	9	18
63	0	15	13	12	28	21	9	12	12	14	8	9	17
41	30	13	16	12	28	23	9	12	12	13	9	11	19
76	22	12	16	12	27	23	9	10	12	13	9	7	20
46	40	12	10	11	29	22	9	10	12	13	11	10	20
84	25	14	15	12	30	23	9	10	12	14	9	11	17
80	19	15	12	12	28	23	10	12	12	13	10	9	18
65	18	13	19	13	29	21	9	13	12	13	10	11	18
78	3	14	11	13	28	23	9	13	12	13	9	11	18
50	18	13	13	12	28	23	10	12	11	13	9	12	18
101	29	13	15	13	29	24	9	13	11	13	10	11	19
29	2	14	19	12	27	22	9	10	12	14	11	11	18
48	5	13	14	11	30	21	10	10	12	13	11	11	21
99	3	13	13	12	27	23	8	10	13	14	9	12	17
97	30	13	13	12	29	23	9	10	12	13	10	11	18
54	3	15	12	11	28	23	9	10	12	13	10	11	19
34	10	15	11	12	28	23	9	10	11	14	11	9	19
53	1	13	19	12	28	23	9	10	12	14	10	11	19
80	13	13	10	11	31	22	9	13	13	13	10	11	18
112	5	14	14	13	29	22	10	14	11	13	11	11	20
50	21	13	11	12	28	23	10	13	12	14	10	9	19
38	3	13	15	12	27	23	9	13	11	15	10	11	17
44	0	13	16	12	27	21	9	10	12	13	10	11	17
48	0	15	10	12	28	22	9	10	12	15	10	12	19
51	4	13	10	12	28	24	10	12	11	13	11	12	19
84	32	14	10	12	26	22	10	10	13	15	11	10	19
93	1	14	16	12	26	23	10	10	11	14	9	10	19
67	26	14	13	13	28	20	9	10	12	13	9	10	18
114	0	13	12	12	27	22	9	13	13	13	11	12	19
47	0	13	13	11	29	23	9	12	12	13	9	9	17
79	17	14	12	12	28	22	9	12	11	14	10	11	20
99	2	13	13	11	27	22	9	12	12	13	9	11	19
81	0	14	10	12	29	24	9	10	11	14	9	10	19
94	21	14	11	13	28	23	10	12	12	14	9	11	19
112	1	14	14	12	29	21	9	12	12	13	11	10	19
52	9	13	10	14	27	22	9	10	13	13	11	11	18
93	24	16	17	13	30	22	10	10	13	13	11	11	18
61	16	13	17	12	29	23	9	12	11	14	11	10	18
88	10	13	13	13	28	22	9	12	12	13	10	13	18
77	5	13	13	13	29	22	10	10	12	13	9	11	18
88	28	15	11	12	27	24	9	10	12	12	9	11	19
76	18	14	12	12	30	23	9	10	12	13	9	10	19
101	7	14	12	12	28	23	9	10	14	15	10	10	17
99	16	12	10	11	26	22	9	12	13	13	9	10	17
92	2	15	11	11	30	23	9	10	12	13	11	10	19
51	12	14	14	12	28	24	9	10	12	14	9	9	18
45	10	13	17	12	27	23	10	14	11	15	10	12	19
81	21	15	18	12	30	23	9	10	13	14	9	13	19
103	21	13	12	12	29	23	9	10	12	14	9	12	19
44	1	14	13	11	30	24	9	12	12	14	9	10	19
93	4	13	19	13	30	23	11	10	12	14	9	11	19
101	7	14	18	13	29	21	10	12	12	13	9	11	18
112	6	16	11	13	29	23	11	13	12	14	11	11	21
77	0	13	13	12	27	22	10	10	13	14	9	10	19
57	0	15	13	12	29	20	10	10	11	13	9	10	17
104	17	16	12	13	30	21	9	10	12	13	10	11	17
78	28	15	12	12	30	21	10	10	11	13	10	10	19
74	0	14	10	12	27	22	10	12	14	14	9	12	19
74	8	13	13	12	30	23	10	12	11	13	9	12	19
100	2	14	10	11	29	24	9	10	11	14	10	10	17
30	31	15	16	11	27	23	10	12	12	13	9	11	18
85	4	14	12	12	29	23	9	12	12	13	9	11	18
102	4	13	9	12	27	21	9	13	12	13	9	12	21
117	0	14	12	11	29	20	11	10	12	14	10	11	19
78	0	14	16	13	27	23	9	12	12	13	11	10	19
42	2	14	13	12	28	23	9	10	12	15	9	10	19
98	3	14	17	11	29	23	10	10	12	15	9	11	20
78	6	13	16	13	27	22	9	10	14	14	9	9	18
35	14	14	18	11	27	25	9	13	13	14	11	10	19
104	0	15	13	12	26	22	10	10	12	13	9	11	19
61	20	13	10	13	27	24	9	12	12	13	9	12	18
101	20	14	13	13	28	22	9	10	12	13	10	10	19
96	34	12	13	11	31	23	9	12	12	13	8	10	17
53	6	12	12	13	30	21	10	10	13	13	9	11	19
79	4	14	13	13	26	23	9	13	11	14	11	10	20
61	13	13	15	11	27	21	10	10	12	13	10	11	20
29	45	15	19	11	28	24	10	10	13	13	9	10	18
100	18	14	13	12	28	23	9	13	12	14	10	9	18
96	12	15	10	11	27	20	10	10	12	13	10	11	18
40	38	15	11	12	27	23	9	10	13	13	8	11	19
56	8	14	14	11	30	22	10	13	12	13	10	12	17
39	3	14	19	11	29	23	9	11	12	13	10	12	18
71	16	14	11	12	28	22	9	13	12	13	11	11	19
100	6	16	9	12	29	22	9	10	13	14	11	11	19
69	20	13	16	12	27	22	10	12	13	14	9	11	18
106	33	15	15	11	29	25	9	10	11	14	10	11	19
41	5	14	12	12	29	24	10	10	12	13	9	11	18
114	16	12	17	11	29	21	9	10	12	14	10	13	20
106	18	14	16	11	29	20	10	14	12	12	9	10	19
60	0	13	11	13	28	23	10	12	12	13	11	10	20
78	10	12	14	13	28	21	9	10	12	13	9	11	19
66	0	14	18	12	29	23	10	13	12	13	11	10	17
102	3	14	17	11	29	23	10	10	12	15	9	11	20
42	0	14	13	12	30	23	8	10	13	14	11	11	18
56	29	13	12	12	29	21	9	12	12	14	8	10	18
57	9	14	10	11	28	23	9	10	12	13	9	9	18
90	3	15	13	11	30	23	10	12	11	14	11	12	18
37	18	13	10	11	26	21	10	11	12	15	11	12	19
103	7	14	12	12	28	21	9	12	10	15	9	10	17
73	0	14	18	12	29	22	10	13	12	13	11	11	17
46	14	14	10	11	29	24	10	13	13	13	10	9	18
61	30	14	13	12	27	20	9	14	13	15	9	11	19
26	0	15	17	12	28	23	9	12	12	13	11	11	18
100	23	12	13	12	30	23	8	10	14	13	10	13	20
94	0	14	14	11	28	23	9	12	12	13	9	11	18
36	18	12	13	11	28	23	9	12	12	15	10	11	18
56	25	14	14	13	30	21	9	10	11	13	10	11	19
118	11	14	16	12	28	23	10	12	12	13	9	11	17
52	1	12	11	12	27	24	9	13	12	13	10	12	18
61	4	13	11	13	27	24	8	12	12	15	8	12	17
80	10	16	12	12	30	23	9	10	13	13	11	11	17
88	5	14	13	12	29	22	9	10	11	13	10	11	18
87	10	14	10	12	26	23	9	10	11	12	11	10	21
50	42	13	20	12	30	24	10	12	12	14	9	12	19
43	13	14	10	12	30	22	9	12	13	13	11	11	19
74	0	14	10	12	28	23	9	10	12	15	9	11	18
40	1	13	13	12	29	22	10	12	11	14	11	11	20
78	8	15	12	12	30	22	9	11	11	13	10	10	18
101	33	13	12	13	29	23	8	12	12	13	11	11	18
102	8	14	13	13	28	22	9	10	11	13	11	12	19
69	0	14	13	13	27	24	9	13	13	13	9	9	18
84	13	12	12	11	28	23	9	10	12	13	9	11	19
76	6	13	15	11	27	23	9	11	12	13	9	11	19
65	7	13	16	13	29	23	9	10	12	14	11	10	18
55	15	13	10	13	27	24	10	13	12	13	9	10	20
102	9	13	15	11	28	22	9	10	13	13	9	11	16
105	5	12	18	12	26	23	9	12	12	14	10	11	18
47	32	15	12	11	31	23	9	10	12	15	11	12	20
75	15	14	13	13	31	22	9	12	12	14	11	11	20
91	0	12	13	12	29	22	9	14	12	13	10	10	20
97	1	15	11	12	28	23	9	10	13	13	9	11	17
31	0	14	12	13	28	22	9	10	13	15	9	12	18
70	14	13	16	12	28	22	9	13	12	13	9	10	18
40	18	14	12	12	29	22	10	11	12	14	9	10	18
54	2	13	12	13	29	23	9	13	12	14	9	10	18
37	2	13	10	11	28	22	10	12	12	13	12	10	18
96	7	14	15	12	28	22	9	10	12	14	11	10	19
83	0	14	12	11	28	23	10	10	12	13	11	10	18
55	18	16	18	12	30	23	9	13	11	13	9	9	20
52	1	13	13	12	28	24	9	10	12	13	9	11	20
28	4	15	17	12	29	23	9	10	12	14	9	10	17
53	4	14	9	11	27	23	9	12	12	15	9	11	17
41	21	15	11	13	29	22	10	10	10	13	9	10	18
51	19	14	19	13	29	23	10	9	12	13	10	10	18
85	45	15	13	13	30	23	9	12	12	13	9	11	18
77	14	13	10	11	29	21	9	12	11	13	11	9	18
94	0	14	11	11	29	23	9	10	12	13	9	10	19
69	0	14	12	13	28	22	9	10	13	15	9	12	18
60	33	15	11	11	28	22	9	11	11	14	11	11	18
53	3	14	14	11	30	22	9	10	12	13	10	11	18
106	12	13	19	11	30	22	10	10	12	15	9	12	20
74	2	16	12	11	28	20	10	12	14	14	8	10	17
83	0	15	12	11	29	23	9	12	14	13	9	10	18
71	3	13	10	12	28	23	9	10	12	13	10	9	16
94	1	12	11	12	29	23	9	11	14	14	9	10	19
93	8	16	13	12	29	24	10	10	12	15	9	11	19
33	1	12	18	11	28	23	10	13	12	14	10	10	19
77	19	13	9	13	27	21	9	15	12	15	9	10	17
122	0	14	11	12	29	23	9	12	12	14	8	11	19
61	10	15	11	11	30	22	9	13	13	13	9	11	19
100	10	14	17	12	28	22	9	10	12	13	9	9	18
44	27	14	10	12	28	23	10	12	12	12	10	11	18
60	9	14	12	12	30	23	9	10	11	15	10	12	18
95	45	15	13	11	27	22	10	13	12	14	10	11	19
102	8	13	12	12	29	25	10	10	11	14	11	10	19
67	6	13	12	12	29	22	9	10	12	13	8	10	19
90	5	14	12	11	30	24	9	10	12	13	9	11	19
35	18	13	12	13	28	24	9	11	12	13	9	11	19
102	13	16	13	11	28	24	9	13	12	14	11	12	17
99	8	15	16	12	29	23	11	12	14	14	10	12	18
66	8	15	10	11	28	22	9	13	12	13	11	10	17
40	4	14	11	11	29	23	9	13	13	14	9	10	19
74	21	13	10	11	30	24	9	12	11	13	11	11	21
41	0	12	13	13	29	22	9	10	12	13	9	11	18
111	25	15	11	12	28	23	9	10	13	13	9	11	17
62	5	15	10	11	26	22	10	12	12	14	9	11	17
104	22	13	12	12	28	24	9	10	12	15	9	10	18
88	3	13	16	11	31	23	9	10	12	13	10	11	18
113	31	15	13	12	27	23	10	12	12	13	9	13	19
38	4	14	18	11	29	23	9	10	11	13	9	13	18
103	15	12	9	13	29	24	10	12	11	14	9	9	16
44	6	14	17	12	27	23	9	10	12	13	10	12	19
97	25	12	10	13	30	22	9	10	12	14	10	10	19
100	6	14	10	12	28	23	9	12	13	14	9	10	20
94	3	15	13	11	28	23	9	10	12	13	9	10	17
31	5	13	10	11	27	23	9	10	13	13	9	10	19
92	5	14	12	13	29	22	9	13	11	14	10	11	19
75	2	16	15	11	27	20	9	10	12	15	10	11	18
47	23	13	12	12	29	23	9	12	11	13	9	13	19
22	1	14	12	12	29	22	10	10	12	14	11	10	19
112	33	14	16	12	28	23	10	10	12	14	11	11	18
53	0	15	9	12	29	25	10	12	12	15	10	11	18
60	7	12	10	11	29	24	9	10	12	14	8	11	18
56	21	13	11	13	27	21	9	12	12	14	11	11	17
99	3	12	16	12	29	22	8	10	12	14	10	11	19
62	11	14	16	11	29	21	9	15	11	14	10	9	18
98	0	14	12	12	27	24	10	10	13	13	8	10	19
100	2	14	13	12	30	23	10	13	12	13	9	11	18
48	13	14	17	12	30	24	10	10	12	15	9	10	18
67	0	14	13	13	27	21	10	13	11	13	9	9	19
101	3	15	12	11	27	22	10	12	12	13	9	11	19
95	16	12	13	13	31	21	10	10	11	13	9	10	18
94	14	15	13	12	29	20	10	10	11	13	9	10	17
44	15	13	10	13	27	23	11	12	11	12	10	12	19
104	1	14	10	11	30	22	9	12	13	13	11	12	18
87	6	16	10	12	28	24	10	13	12	13	9	11	20
68	23	13	16	12	31	24	10	10	12	15	11	13	18
57	7	14	13	12	27	22	10	13	12	15	10	11	18
87	14	13	15	12	29	24	9	12	11	14	9	11	19
99	11	15	13	12	28	20	10	12	13	14	9	9	19
73	20	14	9	11	28	21	10	12	11	13	9	10	18
38	44	15	14	12	28	22	9	9	12	13	12	9	20
47	3	14	13	11	29	22	9	10	12	14	9	11	18
74	11	13	13	12	27	21	9	13	12	13	10	11	18
63	0	15	12	13	28	24	9	13	12	13	10	11	17
47	3	15	17	12	27	24	9	12	13	14	9	11	18
29	0	14	11	12	27	25	9	10	12	14	9	11	19
71	22	12	13	12	27	23	8	12	12	13	9	12	20
102	2	13	13	12	27	21	10	12	12	13	10	9	18
100	1	14	13	11	27	22	9	12	13	13	8	11	19
40	3	13	12	11	29	21	10	10	11	13	9	11	18
97	7	14	17	12	29	22	9	12	11	13	11	11	19
43	4	13	10	12	27	24	9	13	12	13	10	11	21
43	17	13	16	13	29	23	9	10	12	14	11	10	18
94	4	13	17	12	27	23	10	14	11	15	10	12	19
106	2	12	12	12	29	24	9	10	14	13	9	11	20
56	0	13	12	12	29	23	10	12	12	13	11	10	19
83	10	12	12	12	30	20	10	10	12	14	11	11	19
55	36	15	11	13	29	20	10	12	11	14	11	12	18
57	0	13	12	12	28	24	9	12	13	13	10	10	17
63	2	15	13	11	29	24	9	10	11	15	10	11	18
37	26	12	16	13	29	23	9	12	12	14	11	10	17
107	4	13	10	12	28	22	10	14	11	13	11	11	19
89	8	14	10	12	28	22	10	12	12	13	9	10	19
98	7	14	15	11	28	23	10	12	11	14	11	10	19
112	31	15	17	12	29	22	9	12	11	13	9	10	19
59	16	14	20	12	28	23	10	12	13	13	9	11	18
92	0	12	13	11	28	24	10	13	12	13	9	11	18
52	22	13	15	11	27	21	10	10	12	13	10	11	20
82	19	13	12	13	29	22	9	13	11	14	8	9	20
38	0	15	14	11	30	24	10	12	11	14	10	12	18
91	3	15	15	11	29	22	10	12	12	13	8	10	18
69	1	13	16	12	28	22	10	12	10	13	9	10	19
72	45	15	12	12	28	23	9	12	11	14	11	11	19
42	0	13	14	11	27	22	9	12	12	14	9	11	20
82	21	14	11	13	30	22	9	10	11	13	11	11	16
70	7	13	11	13	28	23	10	12	12	13	11	10	20
78	6	14	10	12	29	24	9	10	11	14	11	12	17
101	8	14	13	13	29	21	9	10	12	13	10	11	17
57	16	14	14	12	28	22	9	10	12	13	11	9	18
78	25	13	13	13	29	24	9	10	13	14	11	11	18
56	0	14	10	12	27	22	10	10	11	13	9	11	19
89	0	13	13	12	30	23	9	10	12	13	9	10	18
44	25	15	16	13	27	24	10	11	12	13	10	12	18
100	9	17	14	12	30	22	10	10	12	13	9	11	19
42	3	13	10	12	28	22	10	10	11	13	9	11	18
42	0	15	11	13	27	23	10	11	12	13	9	10	20
52	9	13	14	12	27	23	9	10	13	13	9	10	20
55	0	14	14	12	28	24	9	11	13	14	8	10	19
38	14	15	16	12	28	23	9	13	12	14	11	11	18
91	30	14	16	13	29	23	9	12	12	13	10	10	17
100	13	14	12	13	27	22	9	10	11	15	9	11	18
52	5	12	17	11	28	20	9	12	13	15	11	10	18
79	5	13	17	12	27	22	10	10	14	14	10	10	19
89	17	13	10	13	29	23	10	15	11	13	9	10	19
41	17	13	13	13	31	23	9	14	12	14	9	10	18
82	7	14	16	12	28	21	9	13	12	13	9	10	17
79	0	15	14	12	28	24	10	13	14	15	11	10	18
98	4	14	10	12	28	23	10	12	12	12	10	11	18
26	9	14	13	12	30	23	9	12	11	13	9	11	20
64	2	13	10	12	29	24	9	10	13	13	9	10	20
38	0	14	16	11	29	20	10	14	12	12	9	10	19
39	26	14	16	13	27	23	9	12	12	13	11	10	19
109	0	15	13	11	26	21	9	14	12	14	10	10	18
94	10	12	12	13	29	20	9	12	13	14	9	11	19
43	45	12	14	13	28	22	10	10	12	13	9	9	17
66	1	16	13	12	27	22	9	11	11	13	10	12	18
88	26	15	13	11	27	22	9	12	12	13	9	10	18
33	18	13	17	11	27	22	10	10	12	13	10	13	19
91	31	14	10	13	29	23	8	10	13	14	10	12	18
100	0	13	11	12	29	22	8	12	12	13	11	12	18
102	30	14	17	13	28	25	9	10	11	14	9	11	19
81	2	12	11	12	27	24	9	13	12	13	10	12	18
39	17	12	13	12	30	23	8	10	14	13	10	13	20
83	4	15	10	11	28	23	9	10	11	14	10	11	19
102	14	14	15	13	28	22	9	12	11	14	9	11	18
46	4	13	10	12	29	22	10	10	13	13	11	10	19
59	24	12	14	12	27	22	10	10	12	13	11	12	17
86	11	13	11	11	29	22	9	13	13	13	11	10	19
96	10	14	14	12	28	22	9	10	11	13	10	11	18
39	4	13	11	12	27	24	9	10	11	14	9	9	19
45	35	15	13	12	30	22	9	13	12	14	10	11	17
61	0	14	10	11	29	23	9	10	11	14	11	9	19
95	22	14	12	13	29	23	9	10	11	13	10	10	19
41	18	13	15	11	27	21	10	10	12	13	10	11	20
19	8	12	10	12	28	25	10	10	12	13	9	9	18
79	28	13	13	12	27	22	11	10	12	13	11	11	18
84	8	15	12	12	30	23	9	13	11	14	9	9	20
100	5	14	15	12	27	20	9	12	12	14	9	12	18
46	10	14	12	12	27	23	9	12	12	13	9	12	17
103	5	14	11	11	30	23	8	10	13	14	10	11	17
105	15	13	10	11	27	24	8	12	12	15	11	12	16
61	16	14	10	11	29	23	11	12	13	14	9	11	18
113	2	14	15	12	28	22	9	12	12	14	9	9	19
105	14	13	17	11	30	21	9	13	11	13	11	11	19
69	17	12	12	12	29	22	10	12	12	14	9	11	18
49	1	13	12	12	27	23	9	12	11	13	11	11	18
45	1	13	16	11	29	22	9	12	11	14	9	11	19
35	20	13	13	13	28	24	9	10	12	13	8	11	20
106	22	13	11	11	28	22	9	12	12	12	12	10	17
44	1	15	13	11	30	23	9	10	12	13	8	11	19
65	19	14	13	12	27	23	10	12	13	13	9	10	18
67	1	12	17	12	28	23	9	10	13	13	9	11	18
77	16	13	12	12	29	23	10	12	12	13	11	10	19
111	35	13	16	11	30	22	9	10	13	14	10	9	18
60	2	15	13	11	30	23	9	10	11	13	9	10	17
73	34	16	16	11	30	24	9	13	12	13	9	11	20
81	14	15	13	13	29	22	9	13	11	13	9	12	18
63	36	14	12	12	26	23	10	12	12	14	9	10	20
69	0	13	13	11	28	23	9	10	12	13	9	11	19
88	11	13	13	11	28	24	10	11	12	14	10	10	18
65	9	14	13	11	29	22	11	12	12	14	11	11	20
102	28	14	12	11	27	23	9	10	13	15	9	10	19
87	19	14	13	12	28	24	9	12	12	13	9	12	20
70	2	13	10	13	30	24	9	10	12	13	9	11	18
109	5	12	12	12	29	23	9	12	12	13	11	10	17
54	23	14	15	12	28	23	9	10	12	14	8	10	18
38	10	15	17	12	29	23	9	10	13	14	10	10	19
106	3	14	15	12	29	22	10	10	12	13	9	12	18
78	19	13	12	12	28	21	9	10	13	13	9	12	19
96	20	12	12	11	30	23	9	12	11	13	10	11	17
56	8	13	13	12	26	23	8	10	13	14	9	12	17
67	2	14	13	12	29	23	9	12	12	13	10	11	20
74	8	16	11	11	27	23	9	10	12	14	9	10	18
74	22	14	17	11	29	24	10	10	13	13	10	11	19
113	0	13	12	11	28	22	9	10	12	14	9	11	19
38	0	14	16	12	29	21	9	10	12	14	11	11	18
46	1	12	19	13	29	23	10	10	11	13	8	11	18
97	9	13	14	12	29	22	10	11	11	15	9	10	19
41	13	14	15	13	28	22	9	13	12	13	9	10	18
24	0	15	13	11	28	23	8	11	11	12	9	10	17
85	3	13	13	12	28	23	10	11	11	13	10	11	18
61	23	13	10	12	28	23	9	12	12	13	9	10	18
106	12	13	10	13	30	23	10	10	11	13	10	11	18
48	20	16	14	12	28	23	9	10	11	13	12	12	19
101	2	13	11	11	29	24	9	11	11	15	8	11	17
92	3	13	10	12	27	23	9	9	12	14	9	11	19
76	18	15	14	12	30	23	10	10	11	13	11	12	19
42	5	13	10	13	30	24	9	11	12	13	9	11	18
109	1	13	14	12	27	22	11	12	12	13	10	11	18
72	2	16	10	12	28	23	9	13	13	14	10	10	19
40	2	14	10	12	28	21	9	11	11	13	11	12	18
112	4	14	10	13	30	24	8	10	11	14	9	10	19
52	17	13	10	13	28	24	10	12	12	13	10	9	21
83	2	13	15	12	29	22	10	10	11	15	9	10	20
50	8	14	11	13	28	22	8	12	12	13	11	10	18
110	3	14	15	11	28	23	9	12	12	15	8	10	19
56	41	14	12	11	28	22	9	13	11	13	9	9	18
98	1	15	16	12	29	24	10	12	11	13	9	11	19
82	2	15	16	12	28	23	9	13	12	14	11	11	18
107	48	14	13	13	28	22	10	10	12	13	9	9	18
43	15	15	13	12	26	23	9	10	12	13	11	10	19
79	0	13	17	13	29	20	10	10	12	13	11	11	18
46	4	13	12	12	27	23	9	12	11	13	9	12	19
102	0	13	11	11	30	24	9	12	11	13	9	10	20
83	1	12	16	12	30	22	9	10	12	13	10	12	17
41	11	13	18	12	26	20	10	12	11	14	10	12	18
88	0	14	13	12	29	22	9	10	12	13	9	10	18
75	4	13	13	11	26	24	9	13	13	13	10	10	17
100	24	15	15	12	27	24	11	10	12	14	11	10	18
80	2	13	14	12	30	23	8	10	11	13	10	9	19
72	25	12	10	12	25	23	8	12	12	13	9	11	20
109	30	16	13	13	30	23	10	12	12	13	10	11	19
82	33	15	11	12	28	21	9	13	11	13	9	10	18
109	32	13	12	12	27	22	9	10	12	13	9	11	19
83	9	13	16	12	27	24	10	13	12	14	8	11	18
60	41	12	10	12	28	24	9	12	12	13	12	11	19
88	11	14	19	12	28	22	9	13	13	13	9	12	18
84	3	16	12	12	29	22	10	13	13	13	9	10	19
57	0	13	10	11	29	23	8	10	11	13	9	11	17
34	7	13	20	12	29	24	10	11	12	15	12	10	18
84	34	13	10	12	28	21	9	10	12	13	9	11	17
100	24	16	12	12	30	23	9	10	13	13	11	11	17
37	0	14	10	13	28	22	10	13	12	14	9	12	20
61	13	16	16	12	30	22	9	12	12	14	9	10	18
80	2	12	10	12	29	22	9	10	13	13	10	11	19
44	10	15	11	13	29	21	10	10	12	13	10	11	19
72	6	15	10	12	28	23	9	11	11	13	9	10	18
102	11	13	10	13	29	23	9	10	12	13	9	12	19
76	7	14	14	12	28	23	9	11	13	14	8	10	19
97	43	14	12	12	28	21	9	12	11	13	9	10	21
76	9	13	10	12	28	24	9	10	12	13	9	9	17
89	21	14	15	12	29	23	9	10	12	14	8	12	19
105	1	16	12	11	29	22	10	14	12	14	11	11	19
98	4	13	13	11	28	21	10	10	14	14	11	10	19
100	42	13	14	12	29	22	10	13	11	15	9	14	18
55	5	14	16	12	28	23	10	10	12	14	11	11	18
106	4	13	14	12	27	24	9	12	13	13	10	10	19
48	7	14	13	12	26	23	10	12	11	14	9	11	20
49	12	14	10	12	28	23	10	10	13	14	11	11	19
59	25	15	10	11	30	23	9	10	11	14	11	10	17
38	17	13	10	12	27	23	10	10	12	13	10	12	19
45	2	16	13	12	29	23	9	10	14	15	12	11	18
101	0	15	15	12	27	24	9	11	14	13	11	11	16
93	3	13	15	12	28	23	10	10	12	13	9	10	19
78	0	16	18	12	28	21	9	12	11	13	10	10	20
96	4	13	11	13	28	20	9	10	13	13	11	11	18
77	12	13	18	12	29	23	9	10	12	13	10	12	21
105	26	16	18	12	28	21	9	12	11	13	10	10	20
61	15	16	15	11	29	23	9	12	12	13	10	13	19
41	4	15	13	12	28	20	10	15	11	13	9	10	19
58	2	16	13	11	30	21	9	13	12	13	11	10	20
43	2	13	12	12	28	22	9	12	11	13	9	11	19
106	36	15	14	12	30	25	9	10	12	15	9	13	19
71	0	13	11	12	28	20	10	13	11	13	11	9	17
72	5	14	13	12	29	23	10	13	13	14	9	9	19
97	5	13	11	12	27	24	9	12	11	13	9	12	19
34	29	12	12	12	28	22	9	13	12	13	11	11	19
78	4	15	14	13	30	22	9	12	13	13	9	11	19
88	1	14	18	12	30	23	10	10	12	13	9	9	19
101	17	13	17	13	30	22	9	12	12	14	9	10	20
55	1	14	18	11	28	20	9	12	13	13	9	12	19
33	1	13	12	11	27	22	9	12	12	14	10	11	19
45	20	13	16	12	27	21	9	9	12	15	9	11	20
86	0	13	14	13	29	23	9	12	12	14	10	10	18
105	0	13	17	13	29	24	9	10	11	13	10	10	18
90	13	13	11	12	29	22	10	12	12	14	10	10	18
94	1	13	10	11	28	22	10	12	12	13	12	10	18
95	21	14	13	12	27	23	10	12	12	14	11	12	18
30	24	13	13	12	27	24	9	10	13	13	9	11	19
70	3	14	18	12	30	23	9	13	12	14	8	11	19
67	2	15	11	12	26	24	10	10	12	13	10	11	18
83	0	14	15	12	31	21	9	10	12	13	9	11	19
111	37	15	18	11	28	23	9	12	11	13	10	12	18
72	36	12	12	12	29	23	9	10	14	14	9	12	18
101	22	12	11	13	28	23	9	11	12	13	10	11	18
52	1	13	10	12	28	24	8	10	11	13	8	10	17
70	16	13	12	12	28	24	9	10	12	13	10	13	17
69	6	14	11	11	29	20	9	10	12	13	9	11	19
63	1	15	10	12	30	24	10	13	12	14	9	10	18
53	14	13	14	12	30	22	10	11	12	13	9	12	20
43	4	13	12	13	29	23	9	10	11	13	8	10	18
56	0	13	10	11	28	22	9	13	12	13	9	10	19
49	27	13	19	12	29	22	10	12	12	14	10	11	19
52	7	12	13	12	28	23	10	12	12	15	12	9	18
95	0	14	11	13	28	24	9	10	12	13	10	12	19
72	33	14	13	11	28	21	11	12	11	13	9	10	17
54	37	13	17	12	27	25	11	13	11	14	10	11	19
82	3	13	12	12	29	23	9	10	12	13	11	11	19
99	35	14	11	12	27	23	10	13	13	13	10	10	17
34	3	13	9	13	29	23	10	13	11	15	10	10	19
64	7	14	16	13	28	25	10	10	12	13	10	11	19
81	14	15	10	13	28	22	9	10	11	14	10	9	18
106	4	13	20	12	30	24	10	12	12	14	9	12	19
81	20	13	18	11	29	24	9	12	11	13	9	12	19
41	24	14	10	13	29	23	10	10	11	14	9	10	19
75	18	14	12	11	28	23	9	10	12	13	8	11	19
93	0	12	18	11	29	24	9	12	11	14	9	10	18
26	1	15	15	13	28	20	9	10	11	15	11	11	17
72	0	12	10	13	29	23	9	12	12	13	9	12	19
81	12	12	13	12	27	23	9	12	11	14	11	11	18
42	1	14	10	12	28	24	10	10	12	13	9	13	18
69	11	14	13	12	28	22	10	12	13	14	11	9	19
73	25	14	12	13	29	22	10	12	14	13	9	12	18
43	0	15	13	12	29	20	10	10	11	13	9	10	17
84	14	13	11	11	28	22	10	14	11	13	9	10	18
82	9	13	13	11	26	24	9	13	13	13	10	10	17
94	22	13	14	12	30	24	9	12	11	14	9	11	19
53	22	14	12	13	29	24	10	10	13	14	12	13	18
100	32	16	18	12	29	22	10	10	10	16	9	12	19
34	0	15	14	13	30	23	10	9	13	13	11	11	19
64	44	14	10	11	27	23	9	10	12	13	9	11	19
34	28	14	13	12	28	23	9	13	12	14	11	10	17
40	3	13	14	12	28	24	10	10	12	14	10	11	19
97	8	12	13	12	29	22	9	13	11	13	9	11	20
51	14	14	12	12	29	24	9	13	12	14	9	12	20
72	41	12	13	12	27	22	9	12	13	13	11	10	18
100	35	14	11	11	29	23	9	10	12	13	8	11	18
104	11	14	12	12	29	22	10	10	12	14	10	9	18
50	17	14	14	11	29	23	10	13	13	15	9	11	18
54	7	12	16	12	28	23	9	10	12	13	10	10	18
100	3	13	10	11	30	20	10	10	14	13	8	11	19
50	20	13	12	13	29	22	9	13	12	14	9	10	18
102	27	15	18	11	30	22	9	13	12	15	8	11	17
105	18	14	13	11	28	23	9	12	13	14	10	10	18
90	25	12	13	11	29	23	10	12	12	13	11	9	17
55	17	14	12	11	28	23	10	10	12	13	9	10	17
102	6	14	10	11	28	23	9	12	11	14	10	10	18
97	3	14	10	12	27	20	8	15	11	14	10	11	18
99	6	14	12	13	29	24	9	10	14	15	10	9	19
91	27	15	17	12	28	24	9	10	13	14	10	10	18
83	24	12	13	12	30	23	8	10	14	13	10	13	20
69	21	14	10	11	29	23	9	10	11	13	9	12	17
38	22	13	10	11	27	23	9	10	11	13	9	10	19
46	2	14	11	12	28	23	9	10	11	13	9	10	19
107	7	15	11	11	29	20	10	10	11	13	10	11	18
53	3	14	16	12	29	21	9	13	12	13	11	10	19
103	23	13	10	12	28	23	10	11	12	14	9	11	18
44	6	13	10	11	30	23	9	12	12	13	9	10	18
89	0	12	11	13	27	23	10	11	13	14	11	10	18
60	0	13	18	12	27	23	10	12	11	12	10	9	20
67	30	12	11	11	28	22	10	12	11	13	9	11	19
37	2	13	10	11	28	22	9	13	11	14	9	9	18
94	29	14	15	12	28	24	10	10	12	13	9	12	19
64	23	15	10	12	28	23	9	10	12	13	11	9	17
102	3	14	10	11	29	22	9	13	12	13	11	11	17
41	21	16	12	12	27	23	10	12	12	14	9	10	17
61	25	14	12	12	30	23	8	13	12	15	10	10	18
