# Supplementary material for: Using game theory to thwart multistage privacy intrusions when sharing data
Source: Sci Adv. 2021 Dec 10;7(50):eabe9986. doi: 10.1126/sciadv.abe9986 (PMC8664254; doi:10.1126/sciadv.abe9986)
Supplement: Supplementary file 2 — Data S1 [file sciadv.abe9986_data_s1.zip › sciadv.abe9986_data_s1/DemoKAnonymization/exp/2058/data/target_data/i81.csv]

YOB	State	STR1	STR2	STR3	STR4	STR5	STR6	STR7	STR8	STR9	STR10	STR11	STR12
105	12	13	13	12	27	24	9	11	13	13	9	11	18
103	13	14	10	12	27	23	9	10	13	14	9	11	18
92	34	15	16	11	30	22	9	10	12	14	9	12	20
93	14	15	13	12	28	24	9	10	12	14	11	12	19
57	3	13	14	11	28	22	9	11	13	13	8	10	18
66	12	14	14	13	28	24	9	13	13	15	9	9	18
37	1	14	12	11	27	23	11	10	12	13	10	10	18
83	5	13	10	13	28	24	9	12	12	13	8	11	18
37	40	12	14	13	28	24	9	13	12	14	10	11	18
106	4	14	10	12	28	22	9	10	12	13	10	12	19
78	31	13	10	12	27	23	9	10	13	13	9	10	17
67	16	14	13	12	29	23	9	12	13	13	9	10	18
81	36	13	16	11	28	23	11	10	12	13	9	10	19
71	0	13	11	11	30	24	9	14	12	15	8	10	19
55	6	15	11	13	28	21	9	12	11	14	9	11	19
49	29	14	16	11	29	23	10	12	12	14	10	12	18
54	5	14	13	11	29	22	9	10	12	14	10	9	19
55	25	13	13	12	29	20	9	13	12	13	9	11	17
44	8	14	15	12	29	22	10	13	12	14	10	11	20
82	31	14	14	13	30	21	10	10	12	13	10	10	17
77	8	14	13	12	26	20	8	10	12	14	9	10	18
47	25	14	10	12	27	22	10	10	11	13	9	11	19
82	11	13	13	12	27	22	9	10	13	14	10	13	18
111	9	13	12	13	27	23	9	10	12	15	9	10	18
106	33	15	15	11	29	25	9	10	11	14	10	11	19
48	16	14	14	12	29	24	9	11	11	14	11	13	18
70	9	12	11	11	28	22	10	12	11	13	9	11	19
39	5	13	12	12	28	24	9	10	12	13	8	10	18
80	0	14	12	11	28	23	10	10	12	13	11	10	18
98	1	13	13	13	28	24	9	13	14	14	9	11	18
58	1	14	10	12	28	22	9	12	14	13	9	10	18
38	2	13	10	14	30	24	9	10	12	13	10	11	19
48	1	13	13	12	29	20	10	15	12	13	10	11	17
100	4	15	12	12	28	23	9	10	12	13	10	10	18
112	43	14	12	12	27	24	9	12	12	13	9	12	17
62	3	14	18	12	29	22	10	9	12	13	9	9	17
45	7	13	13	11	27	22	10	12	11	14	10	11	17
83	2	13	16	11	26	22	11	12	12	13	9	11	18
37	0	14	13	12	29	21	9	12	12	13	11	10	18
83	12	15	10	13	28	21	9	13	12	13	10	9	18
114	2	14	17	12	29	24	9	11	12	13	9	9	18
59	0	13	16	12	28	23	9	13	12	13	9	10	19
48	29	14	9	13	29	24	8	14	12	15	9	10	19
49	17	15	10	11	27	22	9	10	11	14	11	9	19
98	35	14	16	12	30	21	9	10	12	14	9	10	17
35	3	13	13	12	28	23	10	13	12	14	11	11	19
69	20	15	10	12	28	25	9	14	12	13	10	11	18
53	13	13	10	11	28	23	11	13	12	13	9	10	19
55	1	14	16	13	27	23	9	12	12	13	11	10	19
62	6	12	12	13	28	22	9	14	11	13	9	10	20
56	3	12	12	13	30	22	11	13	12	13	11	10	19
72	2	14	12	11	28	22	9	10	12	13	9	10	20
114	27	13	13	11	28	24	10	10	13	13	10	10	19
103	24	14	17	13	28	25	9	10	11	13	9	11	19
105	25	14	12	12	29	21	9	13	12	15	9	11	19
57	42	13	10	13	28	23	9	10	11	14	9	10	19
63	20	13	17	12	27	23	10	15	12	14	11	10	18
57	6	13	14	11	29	24	9	12	11	14	9	10	20
68	5	14	12	12	30	23	8	13	12	15	10	10	18
102	2	15	10	12	28	22	10	12	12	14	10	11	18
68	5	15	13	11	30	25	9	12	11	13	9	11	18
110	25	15	9	12	29	23	9	10	14	14	9	10	19
94	23	14	15	12	27	24	9	10	12	14	11	11	18
51	17	14	14	11	30	22	9	13	13	13	9	10	18
67	3	14	12	12	28	22	10	10	11	13	11	11	18
59	12	14	17	11	30	23	10	14	12	12	11	10	20
61	3	16	12	12	30	23	9	10	13	13	11	11	17
53	35	13	10	12	27	23	10	10	11	13	8	11	19
61	9	13	12	13	27	23	9	12	12	13	10	9	19
44	22	14	16	12	28	25	9	10	12	12	9	11	20
61	5	14	14	11	27	23	9	10	12	13	9	10	18
51	11	14	11	13	30	23	10	10	12	13	10	11	19
65	1	14	12	11	29	23	10	10	12	13	9	10	18
105	5	14	18	11	27	23	9	10	12	14	9	9	20
75	17	15	15	12	27	24	9	11	14	13	11	11	16
91	21	14	10	12	27	23	10	12	13	14	9	10	18
106	11	13	10	12	29	23	9	10	12	15	9	10	20
96	24	14	11	11	26	22	9	12	11	13	8	10	17
67	12	12	17	11	28	20	9	12	11	14	8	11	19
45	3	14	10	11	29	24	9	10	11	14	10	10	17
85	29	13	16	12	27	24	10	13	12	14	8	11	18
50	0	13	10	12	29	23	9	12	12	14	9	11	19
83	1	14	12	12	28	23	9	12	12	15	11	9	19
27	19	14	16	11	29	23	10	12	12	14	10	12	18
45	22	16	12	13	28	23	10	14	13	13	9	11	18
52	12	14	17	12	29	22	10	12	12	14	8	12	19
70	36	13	11	12	30	24	10	10	12	13	10	10	20
62	30	14	12	12	29	22	10	11	13	13	12	9	19
44	14	13	13	11	28	23	9	13	12	15	10	10	18
105	16	12	11	11	28	22	10	12	11	13	9	11	19
41	24	14	10	12	30	20	9	12	12	15	8	10	19
32	2	15	10	12	28	23	9	10	12	13	11	9	17
78	0	12	10	11	29	22	9	10	12	13	11	10	20
102	1	14	13	12	27	24	9	11	13	13	9	11	18
102	11	15	18	12	29	21	10	12	11	15	9	12	19
50	4	15	14	13	26	22	9	12	13	13	10	11	19
84	0	14	11	11	27	24	10	12	12	14	9	11	18
55	31	14	10	12	29	22	8	10	12	13	11	10	17
55	0	13	12	13	27	24	9	12	11	12	9	10	17
56	0	13	17	11	28	24	9	12	12	14	10	8	19
29	0	14	13	12	28	24	11	10	12	15	10	13	20
75	0	14	10	13	27	21	10	13	12	13	10	11	18
66	1	15	13	11	28	24	9	12	12	15	9	10	21
103	0	15	14	13	28	22	9	13	13	13	8	11	16
99	1	12	13	12	27	23	9	10	12	13	10	11	18
71	23	16	10	12	28	24	9	11	13	14	9	12	17
45	6	12	10	13	29	23	9	12	12	13	9	12	19
89	0	13	15	12	27	23	10	10	12	12	9	10	20
44	1	15	11	13	29	20	10	12	11	14	11	12	18
98	11	13	16	12	26	23	9	11	13	13	9	11	17
91	5	13	14	12	29	24	9	10	14	14	9	9	18
95	39	13	16	11	30	22	9	10	11	14	11	12	18
69	38	13	19	12	28	23	9	12	12	15	9	10	20
104	2	15	12	12	29	22	10	10	12	14	9	10	19
49	0	12	11	11	27	23	10	13	12	14	10	12	18
39	14	13	10	13	29	24	10	10	13	13	10	11	17
68	0	14	15	11	28	22	9	13	12	13	11	11	19
46	20	14	14	13	30	21	10	10	12	13	10	10	17
59	0	14	10	11	28	23	9	10	12	13	9	9	18
62	23	13	10	12	29	24	9	12	12	13	10	11	19
99	0	14	14	12	27	23	9	10	13	13	9	9	18
62	34	14	16	12	28	21	9	10	12	13	9	12	18
61	24	13	20	11	28	24	9	13	12	13	9	10	19
41	25	14	18	13	28	22	10	10	12	14	10	10	18
76	24	16	15	11	27	20	10	10	12	15	10	11	18
80	20	12	14	12	27	24	9	13	12	14	9	9	17
109	0	14	9	12	26	23	9	10	12	14	8	11	17
67	32	15	10	13	27	24	9	12	12	14	8	10	18
106	0	14	16	11	29	23	10	12	12	14	10	12	18
42	16	15	11	12	28	21	9	13	11	13	9	10	18
108	29	12	11	11	27	21	9	12	12	13	9	11	18
89	18	13	14	13	29	22	11	11	13	14	9	12	20
77	16	13	14	13	28	22	9	12	13	13	9	13	19
94	9	12	10	12	27	22	9	10	13	13	12	12	19
98	20	14	18	13	29	21	10	12	12	13	9	11	18
95	10	12	20	11	28	23	9	10	12	13	9	10	19
72	0	13	17	12	27	23	10	14	11	15	10	12	19
59	1	14	18	12	30	23	10	10	12	13	9	9	19
73	10	13	12	13	29	21	9	10	12	14	9	11	19
109	0	15	13	11	28	23	9	12	12	14	9	9	17
54	5	16	10	14	29	23	9	13	13	13	10	11	18
64	7	13	13	11	27	22	8	10	13	14	9	9	18
61	9	13	13	12	27	24	9	12	13	14	10	9	19
46	13	15	10	11	27	25	9	10	10	13	10	9	19
97	0	12	16	11	29	23	10	10	12	14	10	11	17
73	10	15	15	12	28	22	10	10	11	13	8	9	17
64	3	15	13	11	27	22	9	12	12	13	9	10	18
44	2	13	13	11	27	23	9	10	11	12	10	12	18
71	17	14	16	12	30	20	10	10	12	13	8	10	17
49	40	15	19	12	26	24	9	12	12	14	10	11	20
74	42	13	14	11	29	20	10	10	14	15	9	11	18
100	23	16	12	11	29	22	10	14	12	14	11	11	19
56	11	14	13	13	30	24	8	10	11	13	9	11	18
51	8	13	17	12	27	25	11	13	11	14	10	11	19
76	3	13	12	13	26	20	9	12	13	13	9	11	19
72	12	13	10	12	28	21	9	13	12	13	11	10	20
83	31	13	10	12	26	20	9	13	13	14	8	10	18
54	1	12	20	12	28	23	9	9	13	15	10	11	17
102	14	15	15	12	28	22	10	10	12	13	9	12	17
45	2	14	16	11	29	23	10	10	11	13	8	12	17
86	2	13	10	13	30	23	9	10	12	13	10	10	18
73	9	13	16	11	28	22	9	13	12	15	10	10	20
95	1	14	18	13	29	22	11	10	12	13	10	11	18
73	0	15	12	13	28	23	9	12	12	13	9	11	18
83	5	14	10	13	29	22	10	11	12	12	9	10	18
100	0	14	13	11	28	23	9	11	12	13	9	12	18
66	19	13	19	12	28	23	9	10	12	14	10	11	19
34	15	13	18	13	26	22	9	10	12	14	9	11	19
33	20	13	13	12	28	22	9	12	11	14	8	10	18
75	20	13	17	11	30	22	9	10	13	15	9	11	18
105	5	13	16	12	28	23	9	10	11	14	9	10	18
108	9	14	20	11	29	24	9	10	11	15	9	11	19
92	8	13	12	12	28	22	9	12	11	13	9	11	18
55	1	13	14	12	29	20	9	10	12	13	10	10	18
63	10	13	10	13	29	23	9	10	12	13	9	12	19
81	7	16	10	12	27	22	10	11	12	14	10	10	19
47	0	15	18	11	28	22	10	12	11	13	10	12	18
28	34	16	14	11	29	22	10	12	12	13	10	11	19
38	15	15	10	11	29	22	10	10	11	13	8	10	18
79	22	13	12	12	29	21	9	12	12	14	8	10	18
76	2	14	12	13	29	23	9	12	13	14	10	11	18
63	32	13	11	12	28	22	9	10	12	13	9	11	18
58	34	12	17	12	30	23	9	11	12	13	9	12	20
51	4	12	10	12	29	21	9	10	12	13	10	11	18
78	0	13	16	11	28	23	11	10	12	13	9	10	19
91	26	14	11	12	27	24	9	12	11	13	11	12	17
50	9	13	10	11	29	22	9	10	12	15	10	11	18
28	1	13	16	12	27	25	9	12	12	14	10	10	17
98	2	13	11	12	31	23	9	12	12	14	9	12	19
54	1	16	11	12	28	22	9	10	12	13	11	10	18
98	0	15	16	11	27	23	10	13	13	14	9	11	17
54	3	14	15	12	29	21	9	11	11	13	8	12	17
39	20	15	11	12	28	21	9	12	11	13	9	10	18
72	20	14	9	11	31	23	9	10	12	14	10	10	19
100	1	12	16	11	30	22	8	10	12	14	11	9	18
50	0	15	13	12	27	22	10	11	12	13	11	11	19
64	0	14	13	11	29	22	11	13	12	14	9	10	20
70	5	15	16	12	29	21	10	10	12	13	12	10	20
58	1	13	16	11	28	24	10	10	12	13	10	10	19
104	28	14	12	13	28	22	9	10	13	15	9	12	18
41	6	15	12	12	28	23	10	12	12	13	10	9	18
105	0	14	12	11	28	22	9	12	13	14	9	11	19
44	1	14	10	11	27	24	9	12	12	13	9	11	19
72	1	12	12	12	28	22	10	10	13	14	11	12	18
62	8	13	10	13	28	24	10	12	12	13	10	9	21
70	0	14	12	12	29	23	10	12	13	15	10	10	19
95	3	14	15	11	28	24	10	12	12	13	9	11	19
94	6	15	12	12	28	21	9	13	11	14	10	10	19
72	3	13	14	12	27	22	10	12	11	13	10	9	18
42	9	13	17	12	27	24	9	11	12	14	9	9	18
47	6	13	14	11	29	22	10	10	12	15	9	10	21
86	16	13	17	12	30	23	9	12	11	13	9	10	18
76	3	13	13	11	26	24	9	13	13	13	10	10	17
90	10	13	15	11	30	24	9	10	13	14	9	10	20
43	3	15	15	12	27	23	9	12	14	14	11	10	17
105	6	14	13	12	28	23	10	12	12	14	10	11	20
62	9	16	11	12	28	20	9	10	12	13	9	13	18
47	1	13	10	12	28	23	10	10	12	14	9	10	20
70	0	15	13	13	27	22	10	12	11	13	10	10	18
73	4	12	10	13	30	22	9	10	10	13	9	11	17
37	9	14	17	11	28	22	9	12	11	13	8	11	17
98	0	13	13	12	29	20	9	13	12	13	9	11	17
102	29	14	12	12	29	20	10	10	13	14	8	10	17
78	24	16	14	11	28	21	10	10	12	14	12	12	17
113	4	14	10	12	27	22	9	10	13	13	9	10	18
102	0	12	12	12	29	23	10	11	12	13	9	11	17
85	6	13	13	11	30	23	9	12	11	14	9	10	19
110	29	14	12	13	27	22	10	12	11	13	11	11	18
50	3	12	15	13	27	22	9	10	13	13	9	11	17
77	5	13	9	12	30	23	10	10	12	14	11	10	18
100	1	14	15	12	30	23	9	10	12	14	9	11	17
110	10	14	20	12	28	21	9	13	11	14	8	11	18
58	17	13	15	12	29	23	8	10	12	13	9	12	19
101	2	14	10	11	29	24	9	10	11	13	11	10	19
73	0	12	17	12	30	22	9	10	12	13	11	9	18
75	13	13	10	12	29	22	9	12	13	15	10	12	18
104	1	16	12	12	28	23	9	11	12	13	9	10	17
56	4	13	13	12	28	23	9	10	12	13	9	9	18
47	10	14	10	13	28	23	9	12	12	13	8	12	18
76	0	13	16	12	28	23	9	10	12	13	10	11	17
76	1	13	16	13	31	22	9	10	12	15	9	11	17
48	3	13	17	13	28	21	9	11	12	14	8	10	16
104	2	13	11	12	27	22	10	9	12	13	10	11	19
63	9	13	17	12	30	20	9	12	12	13	8	9	18
61	7	14	10	12	28	23	9	12	13	14	9	10	20
39	0	12	13	12	28	21	10	12	11	13	8	11	19
99	0	13	10	11	28	21	9	12	12	14	9	10	17
38	10	15	9	12	29	24	10	12	12	14	9	10	20
94	2	14	12	12	28	25	9	13	11	13	10	11	20
65	2	13	10	11	26	21	10	11	12	15	11	12	19
44	13	15	10	12	28	24	9	11	12	13	9	10	19
46	25	12	14	12	30	23	10	10	11	13	8	11	18
50	3	15	11	11	28	22	9	11	11	14	11	11	18
96	6	15	16	12	28	23	10	11	11	15	11	11	19
39	2	13	14	12	28	22	9	14	11	14	9	11	18
48	16	15	13	12	28	23	9	10	13	13	9	11	17
78	3	15	17	12	30	22	9	10	12	14	11	11	20
43	1	13	15	12	29	24	9	12	11	14	9	11	19
47	2	13	14	11	29	22	10	10	12	15	9	10	21
110	8	13	13	12	29	23	9	10	12	14	10	11	17
43	7	13	10	13	28	24	9	12	12	13	8	11	18
84	32	13	14	11	30	24	10	13	12	13	9	10	19
88	8	15	9	11	27	24	9	10	12	13	10	12	18
67	17	14	16	12	29	23	9	12	11	14	9	11	20
66	24	12	14	13	31	22	9	10	12	13	9	11	17
47	3	13	13	12	28	23	9	13	13	13	11	11	21
75	29	13	14	11	29	22	9	13	14	13	12	12	19
40	3	12	12	13	28	22	9	10	12	14	10	10	17
48	9	14	11	12	27	24	9	12	12	13	9	11	19
41	3	13	11	12	27	24	9	10	11	14	9	9	19
58	1	13	12	13	28	22	9	12	12	14	11	11	17
69	7	13	10	11	29	21	10	12	12	13	10	13	17
97	0	13	12	11	28	24	10	13	12	14	8	11	20
101	11	13	18	11	31	24	9	11	12	12	12	10	19
105	7	12	10	12	29	23	9	12	12	14	9	11	19
85	4	13	15	12	28	24	9	11	11	13	9	11	18
87	2	13	15	11	27	23	10	10	13	13	9	10	19
72	19	13	12	11	28	22	10	10	12	14	10	11	19
80	13	14	14	11	27	24	9	10	12	15	11	9	18
80	14	13	11	11	29	22	9	13	13	13	11	10	19
81	7	16	13	12	29	22	9	14	12	13	10	10	18
54	17	13	19	13	29	23	10	13	13	13	9	10	19
38	22	15	12	12	28	23	9	11	11	13	8	11	19
66	17	13	16	13	29	23	10	10	11	13	9	9	17
77	26	13	12	13	29	21	9	13	11	13	9	12	18
27	0	13	17	12	27	22	10	10	14	14	10	10	19
87	4	14	11	12	29	23	9	12	12	14	8	11	19
81	0	13	11	12	27	22	10	11	12	14	10	11	18
53	1	13	14	12	30	23	8	10	11	13	10	9	19
69	39	15	17	12	27	24	9	12	12	13	8	12	18
93	3	14	10	11	27	23	9	10	12	13	9	11	19
95	1	13	15	11	27	23	10	10	13	13	9	10	19
81	28	12	12	11	30	23	9	12	13	13	11	10	17
79	5	15	13	12	30	22	10	10	13	14	10	10	18
61	47	14	17	11	29	23	9	13	10	14	10	11	19
94	49	14	12	11	28	24	9	12	12	13	9	11	18
93	2	14	16	11	29	23	10	12	12	14	10	12	18
38	5	15	10	12	28	23	9	10	12	13	11	9	17
83	1	13	17	12	27	23	10	13	11	13	9	11	16
52	9	14	12	11	30	25	9	14	12	14	9	11	20
67	22	16	10	12	26	23	9	10	12	13	12	9	18
73	26	13	9	11	28	23	10	13	12	13	10	10	19
45	2	13	16	11	28	22	10	12	12	14	9	10	19
101	0	15	13	11	30	25	9	12	11	13	9	11	18
70	2	14	13	13	28	24	11	11	13	14	9	11	18
91	1	14	10	12	28	20	10	12	13	13	9	12	18
103	20	14	15	12	27	23	10	10	13	13	11	13	16
51	41	14	13	12	28	25	9	12	11	13	11	11	19
47	16	15	10	11	28	22	9	13	12	13	11	9	17
71	13	13	13	12	31	23	9	15	11	13	11	11	18
86	14	13	14	12	30	24	10	12	11	14	9	11	20
100	2	13	13	12	27	23	10	10	11	13	10	9	19
102	20	13	16	12	28	24	9	11	14	14	9	11	18
81	25	15	13	12	30	22	9	13	12	14	10	11	17
47	1	13	13	13	27	24	11	10	11	13	11	9	18
82	36	13	11	11	28	22	9	12	12	12	12	10	17
72	3	13	16	12	29	20	9	12	12	14	9	10	16
51	5	14	13	12	26	23	11	10	12	15	11	12	18
104	13	12	11	13	29	23	9	10	12	13	12	11	19
75	16	14	15	12	29	22	9	12	13	13	11	9	19
73	43	12	10	12	28	23	9	13	12	13	9	10	19
48	2	13	13	12	27	21	8	10	12	13	11	10	17
43	20	14	10	13	28	23	9	10	12	15	10	11	19
95	6	15	11	11	28	24	9	12	12	13	9	11	18
105	20	15	12	11	31	23	9	10	12	15	11	12	20
30	0	13	18	11	29	22	9	11	11	13	10	11	17
90	18	14	15	12	27	23	10	10	12	13	9	10	17
47	11	13	13	13	29	24	9	10	13	14	11	11	18
52	15	12	10	11	28	21	10	12	11	14	9	11	18
55	5	13	10	12	29	22	9	14	12	13	9	12	20
62	5	13	13	12	28	24	9	12	12	14	9	11	18
77	18	16	14	11	29	22	9	10	12	15	9	10	18
63	1	13	17	11	29	22	9	12	11	13	9	11	19
46	3	15	13	13	28	21	9	10	12	14	9	10	20
75	18	13	18	11	29	23	9	12	12	14	10	11	17
57	1	13	10	14	26	22	10	14	12	14	9	9	19
43	1	13	14	13	29	21	11	13	11	13	11	12	18
38	46	15	12	13	29	24	9	13	14	14	9	11	19
47	14	14	14	13	28	23	10	12	12	13	10	10	19
107	1	13	12	11	29	23	10	10	12	14	9	10	18
104	8	13	13	13	27	21	10	13	10	13	11	11	19
104	2	14	12	11	27	23	9	10	13	14	11	11	18
84	9	15	15	14	28	24	9	13	12	14	9	10	18
95	0	14	13	12	27	24	9	11	13	13	9	11	18
53	4	15	9	12	30	24	10	12	12	13	10	11	17
63	3	13	13	13	29	22	10	10	12	13	9	11	18
63	21	13	10	12	29	23	9	10	12	13	9	10	18
91	36	16	12	12	29	22	10	13	11	13	9	9	18
102	3	12	16	12	30	23	9	10	13	13	9	10	17
95	8	13	13	11	28	21	9	12	11	13	8	11	20
51	18	13	12	11	28	22	9	10	12	14	9	11	19
41	1	14	9	11	30	20	9	13	13	13	10	12	19
114	13	14	10	12	30	24	9	12	12	13	9	9	18
40	8	13	14	12	27	23	9	13	12	13	9	12	20
109	1	13	13	12	28	22	10	10	11	14	11	11	19
97	15	13	18	11	29	22	10	10	11	13	10	11	18
93	22	13	13	11	29	22	9	12	11	13	9	11	16
21	2	12	14	11	27	22	9	11	12	14	9	12	19
72	16	14	13	13	30	23	10	13	11	13	12	12	19
29	4	12	13	12	29	23	8	12	11	13	9	10	16
75	0	16	12	11	27	25	9	12	12	13	9	11	18
61	0	15	12	11	28	21	10	10	11	13	9	11	18
61	1	13	13	13	28	22	9	10	12	15	9	9	18
58	2	14	13	12	30	23	9	13	13	14	10	10	17
31	6	12	16	11	27	23	9	12	12	13	11	12	19
101	0	13	10	12	28	23	9	10	12	13	10	9	16
50	39	12	12	11	27	22	10	12	13	13	10	10	20
106	5	14	17	13	28	25	9	12	12	15	10	11	18
81	28	13	18	12	29	20	9	12	14	14	9	11	19
30	16	15	12	13	30	22	9	12	12	13	10	11	19
102	1	15	18	12	27	22	9	10	12	13	10	10	16
62	16	12	12	11	26	23	10	10	11	13	9	9	19
50	8	14	10	13	29	23	9	13	12	13	11	10	20
33	1	15	10	13	29	24	9	10	12	14	10	11	18
61	27	15	15	12	28	22	9	12	12	14	8	9	20
61	23	16	17	14	29	23	10	13	12	13	11	11	16
62	0	12	13	12	27	21	10	11	12	13	12	10	19
69	17	12	16	13	28	24	11	12	11	14	9	10	20
101	6	12	13	12	26	22	9	12	13	13	8	11	18
86	0	12	17	12	28	23	9	12	12	14	10	11	17
101	0	13	12	12	30	25	9	13	13	13	9	11	20
43	2	13	10	12	28	23	9	13	11	13	9	10	18
43	19	14	15	13	27	24	9	13	13	14	9	10	16
49	4	14	10	11	26	24	9	13	12	14	10	11	19
53	20	13	10	12	29	22	8	10	12	13	11	10	17
111	33	15	10	11	28	21	10	12	12	14	10	10	19
43	50	16	17	14	29	23	10	13	12	13	11	11	16
74	33	12	13	11	28	23	8	13	11	14	9	10	19
60	14	14	10	12	29	24	10	12	12	14	10	10	21
56	10	13	16	11	31	22	9	10	12	13	10	11	18
50	1	16	13	12	28	22	11	12	12	13	11	10	19
96	32	14	10	12	30	24	9	12	12	13	9	9	18
37	24	13	13	11	29	23	9	12	12	13	9	9	17
99	24	12	14	14	29	23	9	10	11	13	9	9	18
91	5	13	13	13	28	25	9	13	11	14	11	12	19
55	9	15	13	13	28	22	10	13	13	13	11	11	18
50	6	15	13	12	28	23	9	12	12	13	9	10	19
47	1	12	10	13	29	23	9	12	12	13	9	12	19
102	9	14	16	12	27	22	9	10	12	13	10	10	19
88	27	13	10	12	28	21	9	10	11	13	8	9	18
41	41	14	11	12	27	22	10	10	12	13	8	10	17
66	0	16	15	11	31	24	10	10	12	14	11	11	20
42	4	16	11	13	29	22	11	13	12	14	11	11	21
34	1	14	14	12	27	22	9	10	11	14	11	11	21
76	0	13	16	13	27	23	9	12	13	14	9	11	19
46	13	13	12	12	30	22	10	13	11	15	9	10	18
118	25	14	13	12	30	23	8	10	13	14	11	11	18
103	0	15	12	13	30	22	9	12	12	13	10	11	19
90	15	14	13	12	28	23	9	10	12	15	11	9	18
79	49	14	11	12	26	22	9	10	13	13	10	10	18
46	2	15	17	12	31	23	9	12	12	13	9	11	18
63	26	13	10	12	29	21	10	12	12	14	9	9	19
36	15	13	13	12	29	23	10	10	12	13	9	11	18
64	2	13	12	13	29	21	9	13	11	13	9	12	18
87	0	13	11	12	29	23	10	12	12	14	11	10	19
75	16	14	13	11	28	24	9	9	12	13	9	10	17
81	44	13	19	14	29	21	9	13	12	13	10	11	18
73	1	13	18	12	28	22	10	13	12	15	10	11	18
72	42	14	12	11	28	23	9	13	13	13	11	10	18
107	27	15	10	12	28	21	9	13	13	13	9	9	18
71	16	14	13	12	28	21	8	12	12	14	8	11	17
52	2	16	16	11	30	24	9	13	12	13	9	11	20
92	6	16	10	13	28	23	8	10	11	13	9	10	19
59	35	16	14	11	29	22	9	10	13	13	10	10	19
103	15	15	14	12	28	23	9	11	12	13	11	12	19
103	12	14	12	11	28	23	11	11	13	13	11	12	18
54	16	15	12	11	29	22	10	10	12	14	10	11	16
68	6	12	11	12	28	22	9	11	11	14	9	9	19
32	4	13	10	13	27	23	9	10	11	14	9	10	16
53	5	13	10	11	27	22	9	10	11	13	10	11	18
76	1	12	13	13	29	23	9	13	12	13	9	12	18
85	1	13	9	13	28	24	9	10	11	13	11	11	19
66	21	14	13	12	26	23	10	12	14	14	10	11	18
109	28	13	10	12	31	23	9	13	12	13	9	11	18
64	0	12	13	12	27	23	9	10	12	14	11	9	18
61	0	15	10	12	29	21	9	9	11	13	9	11	19
71	4	15	13	12	28	20	10	15	11	13	9	10	19
60	19	13	16	12	27	23	9	10	13	13	9	10	17
59	4	14	16	12	28	21	9	13	12	13	9	10	17
105	19	14	11	12	29	23	10	12	13	14	9	11	19
50	45	14	12	12	28	22	9	12	11	14	10	11	20
82	0	14	13	11	28	25	10	10	12	13	10	10	20
60	23	13	14	11	29	21	9	12	13	13	10	9	19
47	10	13	13	12	29	22	9	10	10	13	11	11	17
68	40	14	12	12	29	23	9	12	12	13	9	11	18
104	29	14	11	12	29	20	9	10	11	14	11	11	19
73	0	14	9	11	27	23	9	10	12	13	9	11	19
60	1	15	10	12	28	23	9	10	12	13	11	9	17
102	3	13	10	14	30	24	9	10	12	13	10	11	19
80	7	13	17	12	29	23	9	10	13	13	10	9	16
106	0	14	10	12	28	23	9	10	11	15	9	12	18
89	23	14	18	12	29	22	9	13	12	13	9	10	17
44	1	14	16	12	28	20	10	12	13	13	11	11	18
104	3	13	16	11	28	22	10	12	12	14	9	10	19
89	0	14	14	13	28	23	10	12	12	13	10	10	19
82	14	15	14	12	28	23	9	10	13	13	9	10	19
95	22	12	11	11	29	23	8	12	13	13	9	11	20
114	26	14	17	13	28	25	9	10	11	13	9	11	19
98	18	12	13	13	29	23	9	10	14	13	10	10	18
80	0	13	11	11	29	21	9	10	11	13	8	10	20
42	40	13	13	11	28	23	9	12	12	13	9	11	18
48	2	13	17	12	28	23	9	13	12	13	10	11	19
73	22	15	16	11	28	22	9	12	12	13	11	12	20
57	3	13	15	11	27	23	9	10	12	13	10	10	19
100	17	12	10	13	29	23	9	13	12	14	10	10	18
54	33	14	11	12	26	24	10	12	11	15	10	10	17
90	23	15	13	13	28	21	9	10	12	14	9	10	20
48	3	13	12	12	29	23	9	13	11	14	10	10	16
114	7	13	16	12	27	23	8	10	13	13	9	10	17
95	0	13	18	11	29	22	10	10	11	13	10	11	18
33	13	15	11	11	30	23	9	10	12	13	11	10	19
49	36	13	19	11	30	22	10	10	12	15	9	12	20
78	0	13	11	12	29	22	10	12	12	13	9	10	19
60	1	14	12	11	30	25	9	14	12	14	9	11	20
100	17	16	17	14	29	23	10	13	12	13	11	11	16
85	6	13	10	11	30	23	9	12	12	14	12	11	18
53	5	14	9	12	28	24	9	12	12	14	10	12	19
44	7	15	16	12	31	23	9	13	12	14	9	10	19
54	6	14	12	13	28	23	10	10	13	13	10	11	16
92	32	12	17	13	29	24	9	12	12	13	11	11	18
62	3	15	14	12	28	23	9	10	13	13	9	10	19
68	12	13	10	13	27	24	10	13	12	13	9	10	20
75	13	13	11	13	30	20	9	10	13	15	9	11	17
96	9	12	13	13	30	24	9	13	13	13	11	10	17
97	10	13	13	12	30	24	10	10	12	15	9	11	19
43	3	12	10	13	29	23	9	12	12	13	9	12	19
46	8	13	16	12	27	21	9	9	12	15	9	11	20
30	3	14	16	14	28	22	9	10	11	13	9	9	18
75	25	14	14	11	27	22	9	13	12	13	9	10	17
60	6	15	13	12	30	22	10	10	13	14	10	10	18
104	0	14	9	11	27	23	9	10	12	13	9	11	19
94	6	14	12	11	27	23	9	10	12	14	9	10	19
75	3	15	13	12	27	24	8	9	11	13	9	11	17
90	14	13	17	12	31	24	9	13	13	13	9	10	18
98	21	14	10	12	29	22	9	10	12	13	8	12	19
77	0	13	18	13	26	22	9	10	12	14	9	11	19
85	7	14	12	12	26	23	10	12	11	13	9	12	18
91	24	13	18	13	30	21	9	13	12	14	10	11	21
76	2	13	11	11	29	23	10	10	11	13	9	11	18
59	4	16	14	12	28	24	9	10	14	14	10	11	18
96	2	12	12	12	28	22	10	12	12	14	9	10	20
84	11	14	12	12	27	25	9	10	12	13	9	12	18
42	6	13	20	12	30	24	10	12	12	14	9	12	19
47	15	13	14	11	30	21	10	10	12	13	11	11	21
63	20	14	10	12	28	22	11	10	12	15	9	11	19
100	7	13	18	11	29	23	9	14	11	13	9	9	18
45	15	14	13	12	28	21	10	12	12	13	9	12	18
54	2	13	11	14	28	23	9	12	12	15	9	11	19
80	13	14	11	11	28	23	9	14	11	13	11	11	18
93	40	15	16	11	29	23	10	10	11	14	10	12	18
78	20	13	12	13	28	24	10	12	11	14	11	13	18
48	15	13	10	13	30	22	9	10	12	13	9	12	18
67	8	13	12	13	26	20	9	12	13	13	9	11	19
104	18	13	15	12	29	20	9	10	11	13	9	10	18
40	37	15	10	13	27	22	10	9	13	13	9	10	19
90	3	14	10	13	27	24	10	12	11	13	9	10	18
77	1	13	12	12	27	24	10	12	11	15	10	10	18
103	2	14	13	12	28	23	10	9	12	13	9	10	19
79	6	15	15	13	28	22	9	10	12	13	10	10	18
71	6	14	13	12	28	25	9	12	11	13	11	11	19
88	10	13	13	13	28	22	9	12	12	13	10	13	18
25	16	12	13	12	29	23	9	10	12	14	8	11	18
79	21	14	16	11	27	23	9	10	12	13	9	13	19
45	21	14	13	11	30	22	10	11	11	14	11	12	20
71	31	13	15	12	29	23	9	13	11	13	10	12	18
34	26	14	13	13	28	20	9	10	12	13	9	10	18
42	9	12	15	12	28	24	10	10	12	13	10	12	18
74	37	12	12	13	29	22	9	10	13	13	10	12	18
56	24	13	19	13	27	21	10	10	12	14	10	11	19
95	10	13	18	11	28	22	9	10	12	14	9	9	19
65	8	13	12	12	29	24	9	10	12	14	9	9	18
65	15	15	10	11	27	21	9	10	11	14	10	13	17
92	3	13	10	12	29	22	9	12	11	14	10	11	18
81	4	14	15	12	28	22	8	12	12	13	9	9	19
27	10	12	12	12	27	22	9	15	13	14	9	10	17
96	40	15	14	12	29	22	10	12	11	14	11	9	19
46	22	13	12	12	29	23	9	12	12	14	11	11	19
68	2	14	11	12	28	23	9	12	11	14	11	10	18
99	3	13	10	12	27	22	11	12	13	13	9	10	16
37	45	16	12	11	29	22	10	14	12	14	11	11	19
99	5	14	10	13	27	24	9	10	13	13	10	12	17
86	19	15	13	12	26	22	10	10	12	13	9	11	19
47	1	14	19	12	29	22	9	13	11	13	8	9	18
108	0	13	15	11	30	22	10	11	12	13	9	11	18
42	8	12	13	12	28	21	10	14	13	13	9	12	18
80	19	15	12	12	28	23	10	12	12	13	10	9	18
62	10	14	15	13	28	24	9	12	11	14	9	11	18
73	8	13	13	12	27	24	9	12	13	14	10	9	19
112	10	16	16	12	28	24	10	11	12	13	10	12	19
68	4	13	13	12	27	25	8	12	12	13	9	10	18
99	11	13	11	13	29	25	9	12	13	13	9	11	19
75	7	16	12	12	30	22	9	10	12	13	8	10	17
85	0	12	11	11	28	22	10	12	11	13	9	11	19
99	27	14	16	12	28	22	9	11	10	14	11	12	18
101	17	14	14	11	27	20	9	11	12	12	10	9	18
35	9	14	11	13	27	23	10	13	12	13	9	10	18
96	25	14	13	12	27	21	9	12	12	13	9	10	18
102	19	13	14	11	28	22	10	14	12	15	10	11	21
85	4	13	13	11	31	22	9	10	11	13	10	9	20
54	0	14	12	12	27	25	9	10	12	13	9	12	18
85	3	12	17	11	28	20	9	12	13	15	11	10	18
41	31	13	11	11	28	23	9	12	12	13	11	11	19
104	6	14	15	12	28	23	9	10	12	14	8	10	18
74	0	14	10	12	30	22	9	10	12	14	9	10	18
49	2	16	14	13	29	24	10	13	11	13	10	10	18
76	33	16	10	11	29	22	10	10	11	13	8	10	18
40	28	13	17	12	28	22	9	10	13	14	10	11	19
67	23	15	17	12	31	23	10	13	12	14	11	12	17
73	5	13	16	13	28	22	9	10	11	13	11	11	18
38	1	14	13	12	30	23	9	10	12	14	9	10	21
40	24	13	13	11	31	22	9	10	11	13	10	9	20
44	2	13	15	11	27	21	10	10	12	13	10	11	20
94	12	12	16	11	29	23	10	10	12	14	10	11	17
66	22	14	17	12	28	20	10	10	12	13	11	11	19
48	24	14	13	12	31	21	10	12	11	14	10	11	20
92	2	13	12	13	28	23	9	10	13	15	11	10	17
87	11	15	10	11	29	22	9	10	13	13	9	11	18
40	3	14	12	12	30	23	10	12	11	13	10	10	19
66	11	13	18	13	28	23	9	10	12	13	11	10	18
53	1	12	19	12	31	24	9	10	11	13	10	10	18
93	22	14	17	12	28	24	10	12	12	14	10	10	19
80	6	16	10	11	28	23	9	13	12	13	10	10	18
75	1	14	14	11	30	22	10	13	12	13	10	12	17
101	8	14	16	12	29	23	9	12	11	14	9	11	20
59	33	14	15	13	27	22	9	13	12	13	10	11	18
39	40	12	15	13	27	22	10	13	12	13	9	9	20
89	1	12	18	12	27	23	10	12	12	14	10	10	18
85	19	13	16	11	31	23	9	13	12	14	10	11	18
47	28	13	13	13	29	22	9	13	12	13	8	11	20
45	29	13	12	11	28	24	10	10	11	14	9	12	17
47	13	14	15	12	28	22	9	10	12	14	11	10	19
44	9	15	13	11	27	21	9	13	11	14	9	9	19
108	15	14	20	12	29	23	10	14	12	14	10	11	19
49	12	13	14	11	31	21	9	11	14	13	10	9	19
74	1	13	14	11	30	23	8	11	12	13	9	12	19
71	1	14	12	12	30	21	10	13	12	13	9	13	18
64	22	14	9	11	28	21	10	12	11	13	9	10	18
56	20	14	14	12	28	22	9	12	11	13	10	10	20
75	5	13	10	12	29	23	9	12	12	14	9	11	19
52	21	13	15	11	29	22	10	10	12	15	9	10	21
90	7	12	12	11	29	24	10	10	12	13	9	11	18
100	11	13	16	12	28	23	9	12	12	13	9	11	19
98	2	13	12	12	27	23	10	12	13	15	11	12	18
63	5	14	18	12	28	24	9	12	12	14	8	10	19
36	35	13	16	12	28	23	9	10	11	14	9	10	18
86	25	14	17	12	28	20	10	10	12	13	11	11	19
43	8	14	11	12	27	22	10	10	11	13	10	9	19
85	42	15	13	13	30	22	9	10	13	14	9	11	17
68	41	12	17	11	28	23	9	10	12	13	11	10	20
109	1	13	14	13	29	24	9	11	12	13	11	11	20
111	22	14	19	12	29	23	9	12	12	13	11	10	20
78	8	14	14	12	30	23	10	10	11	13	11	12	19
94	0	14	18	12	28	24	9	11	12	13	10	11	19
41	4	14	13	13	27	22	9	13	11	13	11	9	19
104	4	13	14	12	30	24	10	12	11	14	9	11	20
63	8	12	13	12	27	23	8	12	12	13	9	12	20
49	18	15	15	12	29	23	10	14	12	13	11	10	20
39	4	14	9	12	29	22	9	10	11	14	9	11	19
47	12	12	10	12	29	22	9	13	12	13	11	11	18
69	11	13	15	13	29	24	10	13	11	14	9	12	17
109	27	13	19	13	29	23	10	13	13	13	9	10	19
66	3	13	12	14	29	21	10	10	12	13	9	10	19
106	3	12	12	12	29	22	10	12	12	14	9	11	18
50	4	16	12	12	30	23	9	10	13	13	11	11	17
73	3	13	12	13	26	20	9	12	13	13	9	11	19
79	0	14	14	13	29	21	9	12	12	15	10	10	17
73	3	15	14	11	29	24	9	10	11	14	10	11	18
108	15	14	19	13	29	23	10	9	12	13	10	10	18
42	25	14	13	12	30	23	9	13	13	14	10	10	17
44	17	13	15	12	27	25	10	12	12	13	10	10	18
82	12	14	9	11	27	22	9	12	11	14	9	11	18
91	34	15	12	12	28	23	10	12	12	13	10	9	18
35	15	14	15	12	31	21	9	10	12	13	9	11	19
92	15	13	17	12	28	24	10	10	12	14	9	11	19
37	35	14	14	11	27	23	9	11	12	13	11	10	20
100	3	13	15	11	30	23	10	11	12	13	10	12	19
79	0	14	12	11	28	22	9	10	12	13	9	10	20
105	6	14	10	13	27	22	9	12	11	14	9	11	18
42	3	13	13	11	28	23	9	13	12	15	10	10	18
54	10	13	12	12	29	22	9	13	13	13	9	10	19
49	5	12	18	13	29	22	9	10	12	14	9	10	17
40	7	14	13	11	28	22	10	10	12	14	9	10	17
46	12	14	19	13	27	23	9	12	12	14	10	9	19
47	4	13	10	14	27	22	9	10	13	13	11	11	18
79	29	15	10	13	28	24	10	10	11	13	9	12	18
69	12	12	12	11	29	23	9	13	11	13	9	9	18
73	16	12	10	12	27	24	10	12	13	13	9	11	19
75	7	12	10	12	27	23	9	10	12	13	11	11	19
72	19	15	13	12	30	22	10	10	13	14	10	10	18
46	9	15	12	12	28	23	10	11	12	13	10	12	18
49	35	14	14	13	29	22	10	11	12	15	9	9	18
89	9	14	15	12	28	22	10	10	12	14	12	12	19
66	5	14	15	12	28	22	9	12	12	14	9	9	19
37	5	14	13	13	28	23	9	10	12	13	9	9	20
54	0	14	17	13	28	24	9	13	12	15	9	9	19
44	31	13	10	13	28	23	10	10	13	14	11	11	18
91	28	14	12	13	26	22	11	12	12	13	8	12	18
87	2	14	11	12	30	22	10	10	12	13	9	10	18
84	20	13	10	11	26	23	10	12	13	13	9	11	20
69	4	13	18	12	29	24	9	10	12	14	10	10	19
72	3	14	11	12	27	24	9	12	12	13	9	11	19
33	7	14	12	11	28	23	10	10	12	13	9	10	19
53	18	15	13	11	27	22	11	12	12	14	9	10	18
98	23	14	9	13	28	23	9	10	12	13	9	11	18
108	41	12	11	13	29	23	9	13	12	13	9	11	17
81	2	13	16	11	27	24	9	14	11	14	10	11	18
63	15	16	13	11	28	23	9	10	12	13	11	10	18
105	28	14	14	12	29	21	9	12	12	13	11	10	19
53	0	13	10	13	27	22	9	12	12	13	9	11	19
42	6	14	13	11	29	22	11	12	12	14	11	11	20
43	0	15	14	12	28	23	9	12	12	15	11	10	19
82	20	14	10	13	28	24	8	10	12	13	9	10	19
94	9	14	13	13	27	24	10	15	11	13	9	10	18
105	12	13	10	12	27	23	10	10	11	13	8	11	19
105	3	14	16	12	31	24	9	11	12	13	8	10	19
59	9	13	13	11	26	24	9	13	13	13	10	10	17
91	1	14	10	12	29	22	9	10	11	14	12	12	18
84	27	15	18	13	28	23	10	10	12	14	11	12	19
75	2	13	17	11	30	22	10	10	11	13	9	12	17
74	8	13	10	12	27	22	10	13	12	15	11	11	17
33	4	14	14	12	28	24	9	10	12	13	9	10	20
62	12	13	12	12	29	22	9	11	12	14	10	9	19
52	15	15	18	12	27	24	10	12	11	15	10	12	17
101	9	13	13	11	29	23	9	10	11	14	8	11	18
105	48	13	13	13	28	24	9	10	12	13	8	11	20
86	18	14	19	11	28	24	10	10	12	13	9	11	19
97	9	16	11	12	27	23	8	10	12	13	11	13	18
23	10	14	14	11	29	22	10	12	12	13	9	11	19
87	0	15	12	12	30	24	9	10	11	13	9	10	17
39	25	13	16	12	27	21	9	10	11	13	9	10	19
67	2	15	17	12	30	22	9	10	12	14	11	11	20
36	0	13	17	12	27	23	9	10	12	13	12	11	18
34	8	13	14	13	29	23	9	10	11	14	9	9	19
109	27	14	12	13	27	22	10	12	11	13	11	11	18
88	39	14	11	12	28	23	10	13	12	15	11	9	17
109	1	14	11	11	28	24	9	15	12	13	9	11	17
64	21	13	11	12	29	23	9	12	12	13	8	11	20
33	15	13	14	12	29	20	9	10	12	13	10	10	18
65	46	13	15	11	27	23	9	10	12	13	10	10	19
41	0	15	16	12	29	24	9	10	12	13	9	10	18
99	18	14	15	12	28	22	11	10	13	13	9	11	20
87	0	13	10	12	29	21	10	12	12	14	9	9	19
66	0	13	14	11	28	22	9	12	12	14	9	12	19
112	41	12	12	12	30	22	10	11	12	15	9	12	19
100	43	14	13	13	29	22	9	10	11	13	9	10	18
111	19	13	13	12	28	23	10	13	12	14	11	11	19
55	14	13	13	11	29	22	9	10	12	13	9	11	20
70	0	14	17	12	28	23	10	13	11	14	9	9	18
76	12	14	12	13	28	22	9	10	13	15	9	12	18
61	23	12	13	12	28	23	9	12	11	14	10	9	19
31	0	14	17	12	30	24	10	10	12	14	9	9	17
91	4	15	11	12	29	22	9	10	12	14	10	12	18
57	7	14	13	11	27	23	10	10	12	14	9	11	17
97	5	13	12	13	28	25	9	10	12	14	9	9	20
69	12	15	10	11	27	20	10	10	12	13	10	11	18
92	1	15	10	13	29	23	9	10	13	15	10	10	17
39	0	14	19	11	28	22	9	13	13	13	9	10	17
80	24	14	17	12	29	21	9	13	12	13	9	11	18
48	7	14	12	12	28	24	9	10	12	14	9	11	19
105	12	14	17	12	27	22	10	14	11	13	9	11	19
30	16	13	10	11	27	22	9	10	11	14	9	9	18
60	42	13	14	11	28	22	9	11	13	13	8	10	18
86	9	14	12	11	27	24	9	12	12	13	10	11	18
52	27	14	13	13	30	24	9	12	13	13	9	11	18
74	14	13	10	15	28	22	9	14	11	13	9	12	19
45	20	13	13	12	30	24	10	10	13	15	10	11	18
71	41	14	13	12	28	20	9	9	12	15	10	10	18
100	4	14	13	12	27	23	10	12	13	13	9	10	18
66	2	14	10	11	27	23	9	10	12	13	10	12	17
36	24	12	20	12	28	21	8	12	12	14	9	9	19
44	17	13	16	12	28	22	9	10	14	13	9	12	19
107	6	14	10	13	29	23	8	12	12	13	9	10	16
68	0	13	13	12	30	21	10	10	13	13	9	10	20
42	1	15	15	13	28	20	9	10	11	15	11	11	17
113	0	15	9	11	28	22	9	12	12	13	8	12	18
91	0	15	13	12	29	20	10	10	11	13	9	10	17
68	1	13	12	12	29	22	9	13	12	13	10	11	17
71	5	15	10	13	28	24	8	10	12	13	9	10	20
72	1	13	12	13	26	20	9	12	13	13	9	11	19
63	3	13	11	12	30	22	9	12	13	14	10	10	19
76	33	12	10	12	27	23	9	10	11	13	11	11	17
85	1	14	11	12	27	22	10	12	13	14	11	10	17
99	7	14	14	11	28	23	9	10	11	14	9	11	17
38	0	14	13	13	27	24	9	12	11	13	10	11	20
79	7	15	12	12	30	22	9	12	12	13	9	10	19
99	6	14	12	12	29	22	9	10	11	14	11	11	17
33	5	16	10	11	29	22	10	10	14	13	10	10	18
92	29	16	12	12	27	20	9	10	12	13	9	9	18
30	40	14	11	11	29	20	9	10	12	13	9	11	19
81	0	13	17	12	27	23	10	12	12	14	9	9	19
65	8	14	13	11	29	22	9	12	13	14	10	10	18
100	20	16	13	11	30	21	9	13	12	13	11	10	20
77	6	13	13	11	27	24	9	10	12	13	10	11	19
101	1	13	12	12	29	20	9	11	11	14	8	12	19
85	11	15	17	12	28	24	9	10	13	14	10	10	18
49	9	13	12	13	29	20	9	10	12	13	9	9	19
52	0	13	17	12	28	24	9	12	13	14	8	11	19
80	10	16	16	11	30	23	9	10	11	13	10	9	17
89	26	13	12	12	27	24	10	12	11	15	10	10	18
53	0	14	10	12	28	25	9	13	13	13	10	10	17
62	33	13	16	13	31	20	9	10	11	14	9	9	19
106	15	13	17	12	27	22	10	10	14	14	10	10	19
37	2	14	10	12	27	22	9	10	12	14	10	8	18
94	8	16	14	13	29	23	9	10	13	15	9	9	18
45	11	14	11	13	28	24	9	11	13	14	10	11	19
75	0	15	14	11	30	22	10	10	13	14	10	10	18
47	11	16	9	11	28	21	10	10	13	13	9	11	19
58	4	14	14	12	29	24	9	10	13	15	10	9	18
105	3	14	13	13	28	22	9	10	11	13	11	12	19
87	8	15	13	12	26	23	9	10	12	13	11	10	19
70	5	13	12	12	28	24	9	10	12	13	10	12	17
62	6	14	15	13	29	24	10	11	12	13	9	10	18
109	3	13	10	11	30	23	9	12	12	14	12	11	18
81	8	13	12	12	29	23	9	10	12	13	11	12	19
45	24	13	17	12	29	23	9	11	12	13	9	12	18
50	0	12	13	12	27	22	9	14	12	13	9	11	17
61	5	14	11	12	26	22	10	10	12	13	9	10	19
108	1	13	14	13	29	24	10	11	12	13	9	11	19
75	2	14	19	12	29	23	9	12	12	13	11	10	20
71	0	13	14	12	29	22	10	15	11	14	10	9	20
76	0	14	14	13	30	24	9	12	11	13	11	10	17
55	9	13	17	11	29	24	9	13	12	13	9	9	19
36	1	12	12	11	30	21	9	12	11	14	10	11	19
110	7	13	10	11	27	24	8	12	12	15	11	12	16
58	25	13	13	11	28	24	10	10	12	14	9	9	20
67	14	12	10	13	29	23	9	12	12	13	11	10	17
36	2	13	9	12	30	23	10	10	12	14	11	10	18
79	31	14	13	11	30	22	10	12	13	14	9	12	19
32	0	12	13	12	28	24	9	13	12	13	11	12	19
67	2	14	17	12	27	23	10	13	13	14	8	10	19
64	40	15	12	12	29	23	8	10	11	13	10	12	19
106	0	14	14	12	30	24	10	12	11	14	10	11	17
65	24	15	12	11	27	23	10	10	12	13	9	11	18
99	18	15	10	13	28	23	9	12	10	13	10	10	18
54	8	14	14	11	28	22	10	10	12	15	10	10	19
47	6	15	10	12	28	23	9	11	11	13	9	10	18
75	5	12	16	12	30	20	10	9	12	13	10	11	19
71	20	14	15	13	28	24	8	12	11	14	9	11	18
73	5	13	17	12	31	22	9	10	12	13	9	11	20
68	5	14	20	11	29	22	9	10	10	13	12	12	18
63	21	14	15	12	28	22	10	10	12	14	12	12	19
59	12	14	11	12	27	23	9	10	12	13	9	12	19
41	23	12	18	11	27	23	10	13	12	14	10	10	19
95	6	14	12	11	30	25	9	14	12	14	9	11	20
104	14	13	11	12	31	23	10	12	12	13	10	9	19
86	1	13	12	12	28	22	9	10	13	13	10	11	17
60	9	16	9	12	31	22	9	12	13	13	11	11	19
101	19	13	16	11	31	23	9	13	12	14	10	11	18
66	7	13	10	11	30	22	9	10	12	13	10	9	19
108	14	13	15	12	26	22	10	10	11	14	9	9	18
101	7	14	18	12	28	24	10	12	11	14	9	11	18
64	3	14	12	12	30	23	10	12	11	13	10	10	19
47	20	13	14	12	29	22	9	12	14	13	9	9	19
87	23	13	19	11	28	23	9	13	13	14	10	10	17
108	0	14	13	13	31	22	9	12	12	14	11	11	20
60	15	15	10	12	30	23	10	12	12	13	9	13	18
101	2	14	10	11	28	21	10	10	12	14	9	11	18
104	27	13	19	12	29	23	10	14	12	14	11	10	20
70	10	14	10	12	29	22	9	11	13	13	11	12	18
81	0	15	15	12	27	24	9	11	14	13	11	11	16
67	5	14	17	12	28	22	10	13	13	14	10	9	20
112	9	15	13	12	28	22	10	11	12	13	10	11	19
76	31	13	13	12	27	25	8	12	12	13	9	10	18
43	30	13	11	13	27	21	9	12	12	14	11	11	17
87	13	15	13	12	28	22	10	11	12	13	10	11	19
92	4	14	13	12	28	24	11	10	12	15	10	13	20
71	0	14	12	13	28	24	10	10	13	13	9	12	17
56	0	16	12	12	28	23	10	10	12	14	9	12	17
104	18	14	12	13	28	22	9	12	11	12	9	10	19
81	0	13	11	13	29	24	9	14	11	13	11	11	19
107	8	12	17	12	27	23	9	10	13	13	8	12	18
79	28	17	14	12	30	22	10	10	12	13	9	11	19
101	25	15	13	12	28	21	9	12	12	14	8	9	17
98	0	14	14	11	26	21	9	10	10	14	10	11	18
74	26	14	11	12	29	21	10	12	12	13	10	9	18
79	4	14	12	12	28	23	9	13	12	13	11	11	17
65	8	13	15	13	28	23	10	12	12	13	9	9	18
76	0	15	17	12	28	22	10	12	11	13	9	11	20
43	11	13	18	12	29	23	11	10	11	14	9	9	18
40	3	15	12	12	26	21	8	11	12	12	9	11	19
68	0	14	10	11	29	23	10	12	12	15	10	10	18
102	2	14	10	13	29	22	9	12	12	14	9	12	19
97	7	13	15	11	28	22	9	12	12	13	10	11	19
87	5	14	10	13	30	22	10	12	13	13	10	10	19
74	3	13	19	11	28	23	9	12	12	13	8	9	17
95	19	14	10	12	26	22	10	10	13	15	11	10	19
42	2	13	15	13	29	24	10	11	12	13	9	10	18
101	23	14	16	12	27	22	9	10	12	13	10	10	19
102	8	15	12	12	28	23	9	12	11	14	11	11	19
85	4	16	13	11	28	24	9	10	11	13	10	10	21
43	5	16	10	13	28	23	9	13	11	15	11	10	17
44	1	14	11	12	28	21	8	10	11	14	10	12	19
90	27	12	13	12	28	23	10	12	12	14	9	10	17
31	9	14	15	12	27	23	10	10	13	13	11	13	16
63	43	14	14	12	29	22	9	11	11	14	10	11	17
106	0	15	20	11	27	22	10	10	11	14	9	11	18
41	12	15	10	11	27	21	9	10	11	14	10	13	17
77	23	12	16	11	31	21	10	12	12	13	9	11	19
28	2	14	11	11	27	22	9	10	12	14	9	11	20
40	44	15	13	11	30	24	11	13	14	14	9	10	19
68	11	14	13	13	28	21	8	12	12	13	11	10	18
95	20	13	15	12	28	22	9	10	12	14	10	9	19
95	31	15	11	11	29	23	9	12	11	14	8	10	18
76	10	13	14	13	29	23	9	10	11	13	9	11	19
33	25	15	12	11	28	20	10	10	12	15	9	11	18
83	39	13	10	12	29	23	9	10	13	14	8	10	19
50	1	15	13	11	30	23	9	10	11	13	9	9	17
76	19	13	14	12	28	23	10	13	11	14	8	9	19
46	29	15	17	13	28	23	10	10	11	13	8	9	18
73	0	13	19	13	29	21	9	13	12	13	10	11	18
93	24	13	14	11	29	22	10	10	12	15	9	10	21
100	4	13	17	12	28	23	9	10	13	13	11	10	17
43	8	13	17	13	29	23	10	10	12	13	10	10	19
76	13	13	11	12	28	21	10	12	13	13	10	11	17
31	15	14	10	12	27	22	9	10	12	13	10	9	18
63	1	15	10	13	29	20	9	13	12	13	10	10	20
48	44	13	12	13	26	20	9	12	13	13	9	11	19
107	16	13	20	11	28	24	9	13	12	13	9	10	19
102	0	13	11	12	29	24	9	13	12	14	11	10	16
55	10	14	14	13	29	22	8	11	12	13	12	11	18
89	6	12	14	11	30	23	9	10	11	13	9	10	18
49	5	14	17	12	27	23	10	14	12	13	9	10	19
58	29	15	14	12	27	23	9	11	14	14	9	10	19
43	4	13	10	11	28	23	10	12	12	15	9	10	18
59	3	13	13	12	29	23	10	11	12	14	11	12	18
47	12	13	13	13	27	24	9	10	11	14	10	10	19
104	2	14	13	13	30	24	8	10	11	13	9	11	18
100	2	13	13	11	26	23	10	10	12	13	9	10	20
84	31	15	13	11	30	24	11	13	14	14	9	10	19
92	7	15	14	11	29	24	9	10	11	15	10	12	18
74	37	12	11	13	29	22	9	10	14	14	12	9	18
77	24	13	12	13	28	23	9	10	13	15	11	10	17
108	18	13	15	12	29	23	10	10	11	14	9	13	17
64	46	13	14	13	28	22	9	11	12	15	11	10	19
107	3	12	17	12	30	22	9	10	12	13	11	9	18
68	5	13	12	13	29	21	9	13	11	13	9	12	18
91	2	13	10	13	27	23	9	10	11	14	9	10	16
39	4	15	10	11	27	22	9	10	11	14	11	9	19
60	21	12	14	11	30	24	10	10	12	15	11	10	19
99	12	14	11	12	29	20	9	11	12	15	9	11	18
68	1	16	10	11	28	20	8	12	13	13	10	10	17
61	2	13	10	12	31	24	9	11	12	13	10	9	18
43	3	15	12	11	27	21	10	10	11	13	9	11	17
91	10	12	16	12	28	23	10	13	12	14	11	12	18
61	2	13	11	14	29	23	9	12	12	15	9	11	19
71	50	12	10	12	27	22	9	10	12	13	10	11	18
56	1	14	11	13	27	20	9	10	12	14	9	12	19
82	23	14	10	12	28	23	9	10	11	15	9	11	18
53	6	13	10	12	30	25	10	13	11	13	9	10	19
70	12	13	13	12	27	21	9	13	12	13	10	11	18
75	35	15	13	12	29	20	10	13	11	14	9	10	19
106	9	14	13	11	29	22	9	13	12	15	10	11	19
96	5	13	11	11	29	21	9	10	11	13	8	10	20
108	0	14	15	11	28	23	10	9	12	14	9	9	17
100	0	15	10	12	27	21	10	10	11	15	10	10	17
40	42	14	12	11	28	23	9	13	13	13	11	10	18
54	18	13	17	11	28	24	11	13	12	13	11	10	16
84	22	13	15	11	27	21	10	10	12	13	10	11	20
102	23	15	17	12	28	24	9	10	13	14	10	10	18
57	37	14	13	13	28	22	9	10	12	13	10	9	19
54	0	15	15	11	29	23	9	10	13	13	11	11	19
47	27	16	12	11	29	22	10	14	12	14	11	11	19
32	0	13	11	13	28	21	10	10	13	13	11	9	18
90	1	14	10	12	27	20	8	15	11	14	10	11	18
81	41	14	18	12	30	23	9	13	12	14	8	11	19
97	33	13	13	13	31	23	9	14	12	14	9	10	18
99	3	13	11	12	30	24	10	10	12	13	10	10	20
33	0	13	11	12	27	20	10	10	12	14	10	12	18
93	3	14	11	13	28	23	9	12	12	14	10	11	20
68	21	13	11	12	29	22	8	12	12	13	11	12	18
77	4	15	18	12	30	23	9	10	13	14	9	13	19
90	0	13	10	11	28	23	9	13	11	14	9	10	18
62	4	14	13	11	29	22	10	10	11	14	9	11	18
90	1	13	12	12	28	23	9	13	11	14	9	10	20
48	2	15	15	12	28	22	10	10	11	13	8	9	17
110	0	13	11	13	28	21	10	10	12	13	11	10	17
62	2	12	12	12	28	22	10	12	12	14	9	10	20
103	0	14	14	13	27	23	9	13	12	13	11	10	17
96	2	13	14	11	30	21	9	10	11	14	9	10	19
41	4	13	11	12	29	21	9	10	13	14	9	10	19
99	30	14	15	13	29	22	9	13	12	13	9	10	20
61	22	13	10	12	27	22	9	13	11	13	10	11	17
101	41	13	13	12	29	23	8	12	12	13	11	12	18
40	8	13	18	12	30	22	9	11	12	14	11	13	18
92	1	12	10	12	29	22	10	13	11	13	9	11	18
37	6	14	12	11	30	25	9	14	12	14	9	11	20
54	0	13	15	12	29	23	9	11	12	13	10	11	18
92	10	12	13	12	26	22	9	12	13	13	8	11	18
90	23	12	12	13	27	24	9	10	12	15	9	11	19
81	28	16	14	13	30	23	9	12	12	13	10	10	18
34	6	13	13	12	27	24	9	10	13	13	9	11	19
96	5	13	15	12	30	24	9	12	12	14	9	10	19
99	16	14	13	12	28	24	9	10	12	14	9	10	19
97	16	14	10	12	27	23	9	10	13	14	9	11	18
106	16	14	16	12	31	21	9	10	12	13	9	10	18
37	5	14	12	12	30	23	8	13	12	15	10	10	18
41	31	13	15	11	28	23	9	12	12	13	9	11	21
94	8	15	17	12	29	23	9	10	11	13	9	10	16
66	14	15	11	11	29	23	10	13	12	13	11	12	19
114	6	15	11	11	29	20	10	10	11	13	10	11	18
99	26	13	13	13	29	22	9	10	12	14	9	11	18
89	13	14	19	12	27	20	10	10	12	13	10	11	18
99	0	13	17	11	29	24	9	13	12	13	9	9	19
39	3	13	9	12	27	23	9	13	11	13	10	10	19
72	2	14	12	12	28	22	9	12	12	14	9	13	18
100	3	13	13	11	29	21	9	13	11	14	9	13	18
43	21	13	15	12	27	23	10	11	12	14	8	11	18
95	15	13	18	11	29	22	10	10	11	13	10	11	18
87	12	15	11	12	28	22	9	10	12	13	11	11	18
39	18	14	12	12	29	21	9	10	12	14	11	11	19
56	3	15	20	11	30	22	9	10	11	13	11	12	18
36	12	12	12	12	29	23	10	10	13	14	10	11	17
45	22	13	12	13	29	22	10	13	11	13	9	10	19
45	9	13	13	11	28	21	10	11	13	15	9	9	18
76	14	13	15	11	27	21	10	10	12	13	10	11	20
106	4	13	10	13	28	23	9	10	12	14	9	12	18
93	43	13	10	12	26	20	9	13	13	14	8	10	18
83	0	12	12	11	31	24	9	12	13	13	9	12	18
118	19	15	11	13	28	22	9	11	13	14	9	10	18
92	4	15	11	11	27	22	10	10	13	12	9	10	19
59	2	13	14	12	29	24	9	10	14	14	9	9	18
77	7	14	13	12	29	24	9	13	12	13	9	11	18
93	10	13	11	11	26	23	9	12	12	13	11	10	18
32	11	14	12	12	28	23	9	13	12	13	11	11	17
74	0	14	10	12	27	22	9	13	11	13	9	11	20
31	10	13	17	11	29	23	10	10	11	14	10	12	18
105	5	15	17	12	28	22	10	12	11	13	9	11	20
53	3	13	15	13	28	21	9	12	12	13	9	10	19
93	0	13	17	12	29	21	10	12	11	14	9	10	20
114	38	16	11	12	30	23	9	12	12	13	10	11	18
63	5	14	13	12	29	23	9	13	11	13	10	10	19
40	1	13	13	13	29	22	9	12	12	13	11	10	20
56	18	15	13	11	29	23	9	10	12	13	9	11	18
33	25	13	17	12	28	21	9	10	11	14	9	9	17
51	16	14	12	12	29	22	10	10	12	14	10	9	18
69	19	13	15	11	28	22	10	12	12	15	9	12	19
41	0	12	10	12	27	22	9	10	13	13	8	11	18
91	4	14	12	12	30	22	10	13	12	13	8	11	17
69	21	16	13	12	30	23	9	10	12	13	10	10	19
35	31	13	12	12	27	24	9	11	13	15	11	11	17
