# Supplementary material for: Using game theory to thwart multistage privacy intrusions when sharing data
Source: Sci Adv. 2021 Dec 10;7(50):eabe9986. doi: 10.1126/sciadv.abe9986 (PMC8664254; doi:10.1126/sciadv.abe9986)
Supplement: Supplementary file 2 — Data S1 [file sciadv.abe9986_data_s1.zip › sciadv.abe9986_data_s1/DemoKAnonymization/exp/2058/data/target_data/i82.csv]

YOB	State	STR1	STR2	STR3	STR4	STR5	STR6	STR7	STR8	STR9	STR10	STR11	STR12
43	23	14	16	12	29	22	9	13	12	13	9	12	18
72	5	13	17	13	28	23	9	13	12	14	9	9	17
70	6	14	10	11	29	24	9	10	11	13	11	10	19
68	0	15	11	12	29	21	9	12	12	13	12	12	18
110	33	13	13	12	27	23	9	13	12	13	9	10	17
73	20	14	13	11	28	24	9	10	12	14	9	10	18
97	8	13	10	12	27	23	10	10	11	13	10	12	19
85	18	14	10	12	27	22	9	10	12	13	10	9	18
85	4	11	13	12	28	23	9	10	12	14	9	9	19
65	8	13	15	13	28	23	10	12	12	13	9	9	18
98	34	13	12	12	28	22	9	12	13	13	9	12	19
90	1	14	10	12	27	20	8	15	11	14	10	11	18
86	20	13	10	12	28	21	9	10	12	14	9	10	17
80	3	14	10	12	28	22	10	10	11	14	11	12	18
100	4	13	14	13	29	23	9	10	11	14	9	9	19
99	7	12	13	11	29	23	9	12	12	14	9	11	19
98	18	13	18	11	29	23	9	12	12	14	10	11	17
92	13	12	10	12	28	24	9	12	12	13	12	11	19
100	23	14	18	13	29	22	11	10	12	13	10	11	18
35	0	14	12	12	29	23	9	10	13	15	9	10	19
101	30	15	13	13	29	25	9	9	14	15	11	12	19
54	37	14	13	13	27	24	9	13	13	13	9	10	18
70	0	13	17	11	28	24	11	13	12	13	11	10	16
87	13	14	13	11	30	24	9	12	13	13	9	9	21
111	10	14	14	12	27	22	9	10	11	14	11	11	21
73	11	14	11	11	29	24	9	10	12	14	9	9	21
77	37	13	15	11	28	22	10	12	12	15	9	12	19
71	6	14	10	13	27	24	9	10	13	13	10	12	17
97	10	14	13	13	27	24	9	13	13	13	9	10	18
92	41	14	16	12	31	23	9	14	12	14	8	10	18
66	33	14	13	12	27	22	10	12	13	13	9	11	18
108	15	12	14	12	28	23	9	12	12	13	9	11	18
73	48	15	11	12	29	22	9	10	12	13	9	10	19
80	17	15	13	11	30	24	9	10	11	13	9	9	19
80	3	12	16	13	29	23	9	12	12	14	11	10	17
52	4	13	14	13	29	23	9	10	11	14	9	9	19
65	4	15	15	12	28	22	10	10	12	13	9	12	17
51	10	14	13	12	28	23	9	10	12	14	10	10	18
63	15	13	10	11	27	21	9	9	12	13	9	11	17
74	18	13	13	13	27	24	9	12	13	14	11	11	17
46	23	15	18	12	30	21	9	12	11	15	10	12	18
106	21	14	13	12	28	23	9	10	11	14	9	12	20
47	1	14	11	11	28	22	10	10	12	13	10	11	18
80	0	13	10	12	29	21	8	12	14	13	9	12	19
55	0	13	10	13	29	24	10	10	13	13	10	11	17
104	9	13	17	13	27	22	10	13	12	15	10	11	18
100	2	13	16	11	30	22	9	10	13	14	10	9	18
70	49	14	12	13	28	22	10	10	11	15	11	12	18
69	27	15	14	12	27	21	9	13	12	13	11	13	19
70	1	13	10	13	30	24	9	10	12	13	9	11	18
111	3	13	9	13	29	24	10	11	11	14	9	10	18
87	1	14	10	12	29	22	9	10	11	14	12	12	18
39	14	13	10	12	31	24	9	12	12	14	8	10	20
78	22	13	12	12	27	23	10	12	13	14	9	13	18
106	4	13	19	13	29	23	10	13	13	13	9	10	19
48	9	13	17	12	28	22	9	12	11	13	12	11	19
80	8	14	10	12	28	20	10	12	13	13	9	12	18
51	11	13	10	12	28	21	9	10	11	13	9	11	18
68	18	14	12	12	30	23	8	13	12	15	10	10	18
103	2	12	10	13	28	22	9	13	12	14	10	11	19
91	2	14	17	11	31	25	9	11	12	13	9	9	18
59	22	16	16	11	30	24	9	13	12	13	9	11	20
28	9	13	17	11	28	22	9	10	11	13	12	9	17
80	16	14	12	13	29	24	9	11	12	14	10	11	20
98	1	13	15	12	27	23	10	10	12	13	9	11	18
99	31	15	12	13	29	23	10	10	11	14	8	10	18
85	10	12	18	11	29	24	9	12	11	14	9	10	18
83	12	12	16	11	29	23	10	10	12	14	10	11	17
48	5	13	15	13	27	25	9	13	12	13	9	11	16
45	3	16	9	11	28	21	10	10	13	13	9	11	19
62	18	12	11	11	29	23	8	12	13	13	9	11	20
49	11	12	13	13	28	20	9	10	12	13	9	11	18
103	1	15	13	11	28	22	8	11	12	13	9	10	17
46	14	14	10	12	27	22	9	10	12	13	10	9	18
93	45	16	9	12	27	22	9	13	12	14	10	10	20
92	38	12	15	13	27	22	9	10	13	13	9	11	17
47	33	13	12	11	28	21	9	12	12	14	9	10	18
80	15	13	10	12	30	22	10	12	11	13	8	11	18
89	13	14	10	11	28	23	9	10	12	13	9	9	18
91	13	15	17	11	28	20	10	10	12	13	10	10	18
88	1	14	13	13	30	22	9	10	12	14	10	10	19
94	8	13	13	11	28	22	8	11	11	13	11	10	19
23	34	14	12	11	28	22	9	12	11	14	10	11	18
102	3	13	10	12	29	20	10	12	11	13	10	11	19
111	3	13	10	12	30	25	10	13	12	13	9	10	17
90	10	13	16	12	28	22	9	13	12	13	9	10	18
112	0	12	20	12	28	24	10	10	13	13	9	10	19
39	17	14	10	13	27	21	10	13	12	13	10	11	18
81	28	13	18	12	29	20	9	12	14	14	9	11	19
69	5	14	10	11	29	23	11	12	13	14	9	11	18
37	9	13	13	13	30	24	9	10	12	13	9	10	17
105	20	15	12	11	31	23	9	10	12	15	11	12	20
85	0	13	16	11	30	22	9	10	13	14	10	9	18
49	17	14	14	12	27	23	9	10	13	13	9	10	18
56	11	13	14	12	30	23	9	10	11	15	11	9	18
111	23	15	13	11	29	23	9	12	12	14	9	11	18
79	1	14	15	13	29	24	10	11	12	13	9	10	18
76	6	15	12	12	29	22	9	10	13	14	9	11	19
77	2	12	12	12	29	23	10	10	13	14	10	11	17
78	1	13	15	12	27	23	10	11	12	14	8	11	18
83	2	13	10	13	28	24	9	12	12	13	8	11	18
44	5	13	12	11	28	24	10	10	11	14	9	12	17
112	13	13	14	12	29	22	10	11	13	14	9	11	18
98	39	15	11	13	28	22	9	13	13	13	10	10	18
87	1	13	12	11	28	22	10	12	14	14	9	10	18
68	3	14	12	12	28	21	9	12	12	13	9	12	19
72	18	13	16	12	27	23	9	12	12	14	10	10	20
77	2	13	12	12	29	24	11	13	12	13	10	10	17
101	10	13	14	12	29	22	9	10	11	13	11	10	19
57	25	13	10	12	28	24	8	10	11	13	8	10	17
97	14	15	10	12	28	23	9	11	11	13	9	10	18
77	35	13	10	12	27	24	9	10	12	13	9	11	19
76	22	15	15	13	28	23	9	12	12	12	9	11	18
85	3	15	10	12	29	23	10	12	12	13	9	13	18
72	7	13	13	12	29	23	10	10	12	13	9	11	18
99	36	13	11	13	27	22	9	10	11	14	9	10	19
66	0	14	15	11	28	22	9	10	11	13	10	11	19
36	1	16	12	12	29	20	8	12	12	13	9	12	19
66	8	13	20	13	31	22	9	10	12	13	10	10	19
95	5	15	17	14	28	23	9	10	11	13	10	11	17
47	6	12	12	12	28	22	10	10	13	14	11	12	18
28	9	13	12	12	27	24	10	12	11	15	10	10	18
39	8	13	18	12	30	24	10	9	12	14	10	12	18
37	30	12	17	12	30	22	9	10	12	13	11	9	18
98	13	13	14	12	29	22	9	13	12	14	10	11	18
59	29	15	11	11	28	22	9	11	11	14	11	11	18
39	13	13	13	11	27	23	9	13	12	14	9	10	18
42	33	14	11	12	28	21	8	10	11	14	10	12	19
42	30	14	13	11	29	22	9	12	12	14	11	10	19
58	1	13	12	11	31	24	10	12	13	13	9	10	18
90	25	13	12	12	29	21	9	10	12	14	9	12	17
49	16	13	10	12	28	24	8	13	11	13	10	11	19
101	2	15	10	12	29	24	9	12	13	15	10	11	18
104	6	14	12	12	28	24	9	13	13	13	11	11	18
112	0	13	10	12	29	22	10	10	13	13	11	11	19
92	29	14	11	12	30	22	9	12	13	14	9	12	20
38	19	15	15	11	28	21	9	10	12	14	10	10	19
78	0	16	16	11	30	22	10	12	12	13	11	10	18
96	1	14	10	12	29	21	10	10	12	13	9	10	18
115	0	14	19	11	28	24	10	10	12	13	9	11	19
92	3	13	13	13	29	23	10	13	13	14	9	11	19
36	0	13	17	12	31	22	9	12	13	14	9	10	18
114	11	14	19	12	27	22	9	10	12	14	11	11	18
35	0	16	12	11	29	22	10	14	12	14	11	11	19
63	2	13	14	12	30	24	10	12	11	14	9	11	20
104	3	14	11	11	28	23	9	14	11	13	11	11	18
110	7	13	10	11	27	24	8	12	12	15	11	12	16
62	33	13	13	11	29	24	9	10	12	13	10	11	18
61	12	12	13	13	29	23	9	10	11	13	9	9	18
73	6	16	12	12	30	23	9	10	11	13	9	10	19
95	1	13	13	12	29	22	9	13	12	14	9	10	19
54	1	13	15	12	29	23	10	10	13	14	11	12	19
67	22	13	12	13	28	21	10	12	12	13	9	10	17
54	1	14	13	13	28	23	9	11	11	13	11	10	19
96	11	12	13	12	28	23	9	12	12	13	9	9	20
76	15	15	10	11	30	23	9	10	11	14	11	10	17
77	31	13	14	12	29	22	10	15	11	14	10	9	20
96	3	14	18	12	28	22	10	11	13	14	12	11	18
110	26	13	12	11	31	24	10	12	13	13	9	10	18
36	3	12	11	13	29	21	9	10	13	14	10	12	18
95	0	13	16	13	31	20	9	10	11	14	9	9	19
82	0	13	13	11	27	21	10	9	12	14	8	11	18
54	9	14	15	13	29	22	9	10	12	14	9	10	17
106	20	14	13	12	30	23	9	13	11	13	10	11	19
44	5	13	14	12	28	22	10	10	12	13	9	11	18
90	4	14	10	12	27	22	10	10	12	13	9	12	17
49	4	16	9	13	28	20	10	12	12	13	9	10	18
76	19	14	17	12	29	24	9	11	12	13	9	9	18
60	0	13	11	13	28	23	10	12	12	13	11	10	20
32	0	14	19	12	29	23	9	12	12	13	11	10	20
76	3	16	14	11	27	23	8	10	14	15	8	10	19
89	9	14	13	11	28	22	9	12	12	15	8	11	19
38	1	14	11	13	30	24	9	10	14	13	9	12	18
46	3	16	11	12	29	22	10	13	12	13	9	11	19
64	0	16	17	14	29	23	10	13	12	13	11	11	16
63	2	15	12	13	28	24	9	13	12	13	10	11	17
38	3	12	17	12	27	20	9	10	12	14	9	10	19
72	23	16	14	11	29	22	9	10	12	15	9	10	18
70	40	14	16	12	28	24	9	13	11	13	8	11	18
92	6	14	10	13	28	22	9	10	12	13	10	11	21
45	15	13	17	12	28	24	9	13	13	13	9	12	18
51	28	14	11	11	30	23	9	10	12	13	9	8	19
87	4	13	12	12	29	23	10	10	12	13	9	11	19
102	1	14	20	11	29	22	9	10	10	13	12	12	18
33	21	13	10	11	29	22	9	10	11	13	8	13	18
56	4	15	13	13	26	24	9	12	12	14	10	10	18
72	27	13	14	11	30	23	9	12	12	13	10	10	19
107	14	14	14	11	29	22	10	10	11	14	8	12	18
69	11	13	15	11	29	20	9	10	12	13	11	12	19
68	0	14	10	12	27	22	9	13	11	13	11	11	19
71	23	15	12	12	29	23	11	10	11	13	9	10	18
84	3	13	17	11	27	23	10	10	12	12	11	11	18
100	3	14	13	12	29	23	9	12	13	13	9	10	18
70	3	14	10	13	29	25	10	10	11	13	9	11	19
87	11	13	13	13	27	24	9	12	12	12	9	11	18
72	1	13	10	14	28	22	9	14	11	13	9	12	19
76	33	15	10	12	29	22	10	15	12	13	10	12	19
61	6	13	11	13	27	22	9	10	11	14	9	10	19
94	2	13	12	11	28	24	10	10	11	14	9	12	17
89	0	13	12	14	27	21	9	12	13	13	9	11	17
71	20	12	13	11	29	24	9	12	12	14	9	11	19
107	5	14	15	13	28	22	9	12	11	14	9	11	18
57	11	14	15	11	30	23	8	11	14	15	9	11	19
73	0	16	14	12	31	25	10	10	11	13	9	12	19
41	9	13	15	13	28	25	9	10	12	13	11	10	18
107	14	13	18	12	28	24	10	13	12	13	9	11	18
94	49	14	12	11	28	24	9	12	12	13	9	11	18
111	27	14	10	12	28	24	10	10	12	13	9	13	18
71	40	13	14	12	27	24	9	13	12	13	9	11	17
40	11	13	13	12	29	22	10	11	13	14	9	11	18
50	2	13	9	12	29	24	9	12	14	14	9	9	17
59	9	12	12	11	27	22	10	12	13	13	10	10	20
83	22	13	19	12	29	24	9	12	11	13	9	11	19
77	0	15	16	11	27	23	10	13	13	14	9	11	18
67	1	14	12	12	31	23	9	12	12	15	8	10	18
100	27	15	15	14	28	24	9	13	12	14	9	10	18
64	10	14	13	12	29	22	10	12	12	13	10	10	18
53	12	13	14	11	29	24	9	12	11	14	9	10	20
80	2	13	17	12	27	22	10	13	11	13	9	11	19
48	24	16	16	12	28	24	10	11	12	13	10	12	19
61	0	14	12	12	29	22	10	10	12	14	10	9	18
53	20	15	16	13	28	23	8	10	12	15	9	9	18
51	19	15	10	12	28	23	9	10	12	13	11	9	17
47	27	16	12	11	29	22	10	14	12	14	11	11	19
34	16	14	12	13	30	22	10	10	12	13	9	11	17
103	23	14	11	12	30	23	10	10	13	14	9	9	19
44	48	14	16	13	29	22	9	10	13	12	10	11	20
52	2	13	13	12	29	23	9	12	12	13	11	11	19
49	34	16	13	12	29	21	10	13	13	13	9	9	19
77	1	13	10	12	27	22	9	13	11	13	10	11	17
77	6	15	17	12	31	20	9	13	11	14	12	9	18
38	48	13	15	12	29	23	9	10	11	14	10	10	18
96	27	14	10	11	30	24	8	12	14	14	8	10	18
51	18	14	12	11	28	22	9	13	12	13	9	10	19
58	1	12	10	12	29	23	9	10	10	13	11	10	19
70	4	13	12	11	29	22	9	10	12	13	11	11	17
33	29	14	13	12	30	23	10	10	11	13	9	11	18
95	2	14	12	11	30	25	9	14	12	14	9	11	20
56	5	12	13	12	28	22	8	10	11	14	9	9	20
46	10	13	10	13	29	23	9	12	11	14	12	12	19
52	7	14	19	13	29	23	10	9	12	13	10	10	18
90	4	13	13	12	28	22	9	10	13	14	9	12	19
71	12	13	10	12	28	23	10	12	12	14	11	11	19
49	9	14	16	12	29	23	9	12	10	14	9	11	20
59	9	13	13	11	26	24	9	13	13	13	10	10	17
61	4	15	13	12	30	23	9	10	11	14	9	10	19
76	3	14	14	11	27	23	10	9	13	13	9	12	19
41	1	16	14	12	27	23	10	10	13	14	10	11	17
103	1	14	11	12	28	21	8	10	11	14	10	12	19
32	0	16	14	14	28	20	9	12	12	13	8	9	19
51	41	14	13	12	28	25	9	12	11	13	11	11	19
99	0	13	14	12	28	22	9	10	12	13	10	11	17
60	16	12	16	12	28	24	9	10	12	15	11	10	18
53	4	13	14	11	29	22	9	13	14	13	12	12	19
80	2	13	13	12	29	23	10	10	12	13	9	11	18
38	17	13	14	11	31	21	9	11	14	13	10	9	19
45	18	14	13	12	27	23	9	14	13	13	11	11	18
57	2	13	14	11	31	23	10	10	12	14	11	10	21
71	2	13	13	11	29	23	9	12	12	13	9	9	17
50	27	13	16	12	30	23	9	11	12	13	8	11	18
80	13	12	13	13	29	23	9	10	11	13	9	9	18
68	14	15	11	11	30	23	9	10	12	13	11	10	19
65	9	14	13	11	29	20	9	12	14	13	9	10	19
37	19	13	13	13	28	24	9	10	12	13	8	11	20
46	14	13	12	11	29	23	9	10	12	14	9	12	18
68	8	13	15	11	29	23	9	10	12	13	11	11	18
96	12	14	14	12	26	23	9	12	12	13	11	11	18
111	25	15	11	13	28	21	9	12	11	14	9	11	19
89	13	14	13	12	30	22	9	10	12	15	10	10	19
98	0	14	14	13	30	24	9	12	11	13	11	10	17
101	0	14	10	12	28	23	9	10	13	14	9	10	19
45	35	15	12	12	28	22	10	10	12	13	9	11	19
97	6	14	14	12	28	23	9	11	13	14	8	10	19
62	24	14	11	11	27	24	10	12	12	13	10	10	19
27	46	14	11	12	29	21	10	12	13	13	10	10	18
38	1	13	13	12	31	23	9	15	11	13	11	11	18
94	27	16	16	13	28	23	9	10	12	13	11	9	19
36	39	12	13	12	30	23	9	10	12	13	9	11	19
70	27	12	13	12	28	23	9	10	12	14	9	9	19
64	11	14	16	11	29	23	9	12	12	13	10	10	20
41	50	15	11	11	29	24	9	13	11	14	10	12	19
103	2	15	12	12	29	21	10	10	12	14	8	12	20
69	0	12	12	12	28	22	10	10	13	14	11	12	18
70	0	15	14	11	30	24	10	12	11	14	10	12	18
104	27	14	12	12	30	23	9	10	11	15	10	12	18
37	5	14	12	12	30	23	8	13	12	15	10	10	18
33	26	15	11	11	30	23	9	10	12	13	11	10	19
42	17	13	17	13	29	24	9	10	11	13	10	10	18
66	37	14	12	11	27	22	10	12	12	14	11	10	18
66	1	12	13	13	29	23	9	10	13	13	9	11	18
62	15	13	17	12	29	23	9	10	13	13	10	9	16
44	7	13	10	12	30	23	9	12	11	15	9	11	19
97	6	12	15	12	29	24	9	13	12	14	11	11	18
115	12	13	12	12	29	24	8	13	11	13	10	9	18
85	12	13	11	13	28	21	10	10	13	13	11	9	18
111	28	14	13	12	28	23	9	13	12	14	11	10	17
54	6	13	12	11	29	23	10	10	12	14	9	10	18
42	0	13	10	13	31	23	8	10	11	13	10	10	18
55	41	12	15	12	28	21	10	11	13	13	8	11	19
40	0	13	14	11	31	21	9	11	14	13	10	9	19
53	18	14	10	12	27	22	9	13	11	13	11	11	19
41	1	12	13	12	28	25	8	10	11	14	10	11	18
104	16	15	11	12	30	22	9	12	11	14	9	9	18
104	5	14	15	12	29	22	8	12	12	12	9	11	19
51	23	15	18	12	28	23	9	10	11	13	9	9	18
67	39	11	13	13	29	22	9	12	13	15	9	10	18
81	16	12	12	11	30	23	8	12	13	13	11	10	17
90	0	13	12	12	28	23	9	10	11	13	9	11	18
93	21	13	18	11	29	23	9	14	11	13	9	9	18
44	0	13	10	13	30	23	9	10	13	15	10	9	20
120	18	13	12	12	28	24	9	10	12	15	9	10	19
103	16	13	10	14	27	23	9	10	11	13	12	11	18
106	0	14	13	13	30	21	9	10	11	13	11	11	17
69	30	14	13	13	29	22	9	12	12	14	10	12	19
80	33	12	10	11	29	21	9	13	11	13	9	10	19
63	2	14	13	12	30	23	9	12	11	13	9	11	20
73	8	15	10	13	29	23	10	12	12	14	11	10	17
100	2	13	10	12	29	23	9	12	12	13	8	10	19
71	0	14	14	12	27	21	9	12	12	13	8	10	17
43	8	13	10	12	27	23	9	10	13	13	9	10	17
91	8	12	11	12	27	22	9	12	12	15	11	10	16
67	1	14	13	13	28	22	10	12	12	13	9	10	18
52	16	13	13	12	28	22	9	11	12	14	9	10	18
52	7	13	13	11	30	22	9	10	12	15	11	11	17
49	14	14	16	12	28	23	10	10	12	14	11	11	18
71	1	15	10	11	30	23	10	12	12	13	10	11	16
101	5	13	10	11	28	22	10	10	12	13	11	11	19
47	5	15	12	12	27	20	10	10	12	13	11	11	17
76	30	14	10	12	28	22	9	12	11	14	10	11	20
54	24	14	11	12	30	22	10	10	12	13	9	10	18
54	38	14	10	11	28	24	8	11	11	14	9	12	17
63	1	15	10	12	30	24	10	13	12	14	9	10	18
42	16	14	12	11	27	22	9	13	11	13	9	9	18
102	0	14	13	12	28	23	9	13	12	13	11	11	21
86	2	14	11	13	27	23	10	13	12	13	9	11	18
93	6	13	17	13	27	23	9	13	12	13	10	12	18
77	4	15	18	12	30	23	9	10	13	14	9	13	19
70	12	13	11	12	29	24	10	10	12	13	9	12	19
104	8	15	10	11	30	23	10	12	12	13	10	11	16
102	35	15	13	12	29	20	10	13	11	14	9	10	19
84	0	14	11	12	27	22	10	12	13	14	11	10	17
48	3	15	16	13	27	24	10	11	12	13	10	12	18
87	8	13	12	13	29	22	9	13	12	14	9	10	18
77	4	13	14	11	28	24	9	11	11	15	10	10	18
41	8	12	9	13	28	23	10	10	12	14	9	12	19
67	0	14	13	12	29	23	9	12	11	13	8	11	17
102	0	14	12	11	30	25	9	14	12	14	9	11	20
94	27	12	13	13	28	23	9	13	12	14	8	9	19
90	0	13	13	11	27	24	9	10	12	14	10	11	18
90	18	14	12	13	29	23	9	10	11	13	10	10	19
87	4	13	11	13	28	23	10	12	12	13	11	10	20
99	16	14	13	13	28	23	9	13	11	13	9	10	19
91	15	14	13	12	29	24	10	12	12	13	9	10	18
107	6	14	12	13	29	23	8	12	12	14	8	9	18
104	2	13	12	11	28	24	10	13	12	14	8	11	20
56	3	15	10	12	28	23	9	10	12	13	11	9	17
43	0	13	11	11	27	21	10	12	13	13	11	12	19
83	1	13	9	11	27	21	10	11	11	13	9	11	19
78	8	13	13	12	29	24	10	10	12	13	10	10	19
67	16	13	12	12	27	22	9	10	12	13	9	11	19
53	7	13	14	12	27	22	10	12	11	13	10	9	18
37	5	14	14	12	29	22	9	10	12	13	11	9	18
105	1	14	11	13	30	24	9	10	14	13	9	12	18
95	4	14	12	11	30	24	9	10	12	13	9	11	19
34	10	14	16	11	30	22	9	12	12	14	9	10	19
89	0	14	12	12	28	22	10	13	11	14	10	10	19
39	6	15	11	13	29	22	10	10	13	14	11	11	18
79	0	13	14	11	30	23	8	11	12	13	9	12	19
95	16	14	9	13	29	23	10	10	12	13	9	10	17
40	13	14	10	13	29	24	9	12	12	14	9	10	16
43	2	13	10	13	30	22	9	10	12	14	12	10	18
48	4	16	11	12	30	23	9	10	11	13	9	10	18
45	17	13	14	12	30	23	8	10	11	13	10	9	19
104	3	14	11	13	31	23	9	12	14	14	11	10	19
105	6	14	10	12	29	24	9	10	11	14	9	10	19
46	25	13	15	12	28	25	9	10	12	13	10	10	18
68	0	14	16	12	28	25	9	10	13	12	9	11	20
96	3	16	10	13	27	23	9	10	12	13	10	11	18
82	0	14	17	13	28	24	10	10	13	14	11	11	19
48	12	15	16	11	28	24	9	14	12	13	10	9	18
60	18	14	15	12	29	22	10	10	12	13	9	12	18
84	14	13	14	12	27	23	9	13	12	13	9	12	20
78	8	12	14	12	29	23	11	12	11	15	11	11	19
85	4	14	19	12	28	22	9	13	13	13	9	12	18
43	12	12	13	12	28	23	10	12	12	14	9	10	17
82	3	15	13	13	30	24	9	13	11	13	9	11	21
98	18	15	18	12	29	22	9	10	14	13	10	10	20
72	19	13	15	12	29	23	9	11	12	13	10	11	18
61	13	15	12	12	28	22	10	10	12	13	9	11	19
70	1	13	11	13	28	21	10	10	13	13	11	9	18
23	5	13	13	12	28	22	10	12	12	13	10	10	18
34	17	13	13	11	28	23	9	13	12	15	10	10	18
72	11	12	11	12	29	22	9	10	10	15	9	9	18
97	14	16	13	12	28	23	9	12	12	13	9	10	18
47	11	13	14	12	29	22	10	15	11	14	10	9	20
97	38	14	17	12	29	22	9	12	11	13	11	11	19
112	0	15	15	12	28	22	9	12	12	14	8	9	20
105	2	15	13	11	28	23	8	11	11	12	9	10	17
78	4	15	16	13	28	23	11	10	12	14	10	12	17
75	6	12	11	11	28	22	9	12	12	13	10	10	18
75	6	13	13	13	29	23	10	12	11	13	9	10	20
42	2	14	18	11	29	23	10	10	12	13	9	12	19
112	17	14	10	12	27	22	9	10	12	13	10	9	18
114	5	15	15	13	28	24	9	10	11	13	10	10	17
88	42	14	13	13	26	23	9	13	11	14	11	10	20
51	8	14	14	12	28	22	10	10	12	14	9	10	19
99	2	13	14	12	29	20	9	10	12	13	10	10	18
45	7	13	12	12	29	22	9	10	14	14	9	10	18
100	18	13	12	13	29	22	9	13	11	14	8	9	20
92	21	15	15	11	27	23	10	10	12	14	9	11	21
97	22	15	17	14	28	23	9	10	11	13	10	11	17
48	10	14	16	11	29	23	10	12	12	14	10	12	18
54	4	16	12	12	29	21	10	12	12	14	10	12	20
107	6	14	12	11	28	23	9	13	12	14	11	11	20
56	4	14	14	12	29	24	9	11	11	14	11	13	18
24	24	14	15	11	30	22	10	10	11	13	11	11	18
96	1	15	20	11	27	23	10	12	12	13	10	11	20
40	0	14	16	12	30	22	9	12	11	14	9	10	20
44	22	13	12	12	28	23	10	10	12	13	9	11	18
86	17	12	15	12	30	23	9	10	13	14	9	10	19
89	2	15	13	11	27	21	9	10	13	13	10	11	19
112	41	14	10	12	30	22	10	12	12	15	9	12	17
103	12	13	16	12	26	23	9	11	13	13	9	11	17
40	20	13	11	11	29	23	10	10	11	13	9	11	18
41	8	16	13	12	30	25	10	13	12	14	10	10	21
101	9	15	12	12	28	24	10	13	12	14	10	12	20
65	5	14	12	11	26	22	10	12	11	13	8	10	20
103	0	14	10	11	29	23	9	10	11	14	11	9	19
68	3	14	12	11	30	22	9	13	12	13	9	9	20
37	28	14	13	12	27	22	10	10	13	13	11	11	18
106	0	15	14	13	29	22	10	11	12	15	9	9	18
49	3	12	10	12	27	22	9	11	12	14	9	10	18
57	11	13	17	11	27	22	9	13	12	13	9	11	18
70	12	13	19	11	28	22	10	13	12	13	9	12	18
110	0	13	12	13	29	22	9	12	12	13	9	11	18
43	2	14	13	11	28	22	9	10	12	13	10	9	19
48	9	15	18	12	27	22	9	13	11	15	9	10	18
92	14	15	18	12	27	22	9	10	12	13	10	10	16
86	13	12	11	11	29	23	8	12	13	13	9	11	20
48	12	13	12	11	29	23	10	10	12	14	9	10	18
54	7	15	10	12	30	20	9	12	11	14	10	10	18
112	0	13	10	12	28	22	9	12	11	14	11	10	18
40	12	15	11	11	30	23	9	13	12	12	8	11	19
72	2	15	11	13	28	21	9	12	11	14	9	11	19
69	14	14	15	11	30	23	9	12	11	13	9	12	19
85	9	14	10	12	29	22	9	10	11	14	12	12	18
96	4	13	12	12	29	22	9	10	12	13	8	10	19
84	2	14	16	12	29	22	9	13	13	13	9	10	17
77	7	13	12	13	27	23	10	13	12	13	11	11	18
100	0	14	14	11	27	23	10	9	13	13	9	12	19
111	4	14	12	12	29	23	9	13	11	14	9	11	19
74	3	13	12	12	29	22	9	13	12	13	10	11	17
46	36	15	18	13	29	22	9	11	13	14	9	10	18
69	2	14	16	11	29	21	9	15	11	14	10	8	18
104	1	14	10	11	28	24	9	11	11	14	9	12	17
69	1	14	13	12	29	23	9	12	13	13	9	10	18
52	17	13	13	11	28	23	9	13	12	15	10	10	18
57	5	14	12	13	28	22	9	10	12	13	10	8	20
52	32	14	17	12	28	23	10	13	11	14	9	9	18
30	16	13	13	12	28	23	9	11	11	14	10	11	20
88	1	14	13	11	29	25	11	12	13	15	10	9	17
95	3	15	13	13	28	22	9	12	14	13	9	11	19
62	1	14	13	11	29	24	8	10	13	15	10	10	18
33	8	15	15	11	29	21	9	12	14	14	9	11	18
90	18	15	17	13	28	24	9	12	12	13	11	9	18
40	21	14	15	12	28	24	9	11	12	14	12	12	19
76	31	14	10	12	29	21	10	10	12	13	9	10	18
88	6	13	10	12	28	22	10	14	11	13	11	11	19
37	4	13	12	11	28	21	9	10	13	14	9	11	18
102	21	13	10	11	31	22	9	13	13	13	10	11	18
109	42	13	11	13	28	21	9	10	12	14	11	11	20
85	4	13	16	12	28	23	9	13	12	13	9	10	19
78	4	13	19	12	29	24	9	12	11	13	9	11	19
33	15	13	11	12	28	21	9	13	12	13	11	10	19
68	11	13	12	13	27	23	10	11	12	13	11	11	18
42	3	14	14	13	27	23	9	13	12	13	11	10	17
58	1	12	12	14	28	22	10	13	13	15	9	10	18
68	4	14	13	13	27	22	9	13	11	13	11	9	19
79	4	14	13	12	27	22	10	12	12	13	9	10	18
93	7	14	14	11	28	23	9	10	11	14	9	11	17
107	27	14	11	11	27	22	10	10	11	13	9	10	19
62	11	15	11	12	27	24	9	10	12	12	9	11	19
83	32	14	15	13	28	21	9	10	12	13	9	11	19
100	3	14	12	11	28	24	10	12	11	14	8	10	18
48	25	14	10	12	27	22	9	13	11	13	9	11	20
36	4	14	10	11	28	22	9	12	12	13	9	11	19
44	37	14	11	13	30	24	9	10	14	13	9	11	18
70	9	14	12	11	28	22	10	13	12	13	9	11	21
100	45	16	10	13	28	22	9	12	12	14	9	12	18
44	17	15	12	13	30	22	9	12	12	13	10	11	19
43	0	13	18	12	28	22	9	13	12	13	9	11	20
57	20	13	10	12	28	21	9	10	12	13	9	11	19
73	15	13	10	12	29	24	9	12	11	13	9	10	19
77	23	13	10	11	26	22	10	14	12	13	10	12	19
58	0	12	10	12	27	22	9	10	13	13	8	11	18
49	0	14	10	12	28	25	9	11	12	14	10	10	19
65	4	14	17	12	27	24	9	11	12	13	11	11	19
31	9	14	13	11	29	20	9	12	14	13	9	10	19
43	26	14	17	12	27	23	10	14	12	13	9	10	19
56	1	15	14	12	28	20	9	12	11	15	11	12	17
58	0	13	11	13	28	23	8	10	12	13	9	9	21
98	13	13	17	12	29	21	10	12	11	14	9	10	20
58	6	12	10	12	28	23	9	13	12	13	9	10	19
58	0	14	10	11	28	23	9	10	12	13	9	9	18
83	0	15	16	13	28	24	9	10	11	13	8	11	17
42	3	15	11	11	28	24	8	12	12	13	11	11	18
68	6	13	17	13	27	23	9	13	12	13	10	12	18
48	13	13	15	11	29	20	9	10	12	13	11	12	19
54	1	14	14	13	30	21	10	10	12	13	10	10	18
40	18	14	14	10	28	24	9	11	11	14	9	11	19
97	22	13	11	12	30	22	9	12	12	13	10	10	16
40	6	13	11	11	31	23	9	10	13	15	8	11	19
90	13	13	14	12	31	21	10	12	12	14	9	13	19
56	0	13	11	12	29	23	10	12	12	14	11	10	19
59	10	15	17	12	28	24	9	10	12	14	10	10	20
47	46	13	15	11	27	23	9	10	12	13	10	10	19
55	22	15	13	13	28	21	9	10	12	14	9	10	20
40	0	16	12	13	27	23	10	11	11	13	10	10	19
110	39	13	14	12	29	22	9	12	14	13	9	9	19
48	28	12	16	12	28	23	9	10	12	13	10	10	18
101	19	13	10	11	29	22	9	12	13	14	9	10	18
29	5	15	11	12	30	20	8	12	11	15	9	10	19
91	25	14	12	11	28	21	9	10	12	14	9	9	18
45	2	12	18	11	29	21	9	10	12	14	10	9	18
51	1	13	16	11	27	24	9	14	11	14	10	11	18
39	15	13	10	13	30	24	9	10	12	13	9	11	18
53	27	13	16	13	28	22	9	10	12	13	9	9	18
61	15	14	10	11	27	23	9	12	11	13	8	11	19
77	1	16	13	12	28	22	11	12	12	13	11	10	19
95	0	13	12	12	29	21	9	12	12	14	8	10	18
47	21	13	12	11	32	22	9	10	12	13	11	10	19
87	18	16	18	11	30	20	9	12	12	13	10	11	19
87	25	14	11	13	28	24	10	12	12	13	11	10	19
103	9	15	18	12	31	20	9	13	11	14	12	9	18
65	34	13	10	13	29	22	9	13	12	13	10	9	17
98	30	14	18	13	26	21	9	10	12	14	9	11	20
97	1	13	10	12	29	24	9	12	14	14	9	9	17
42	5	16	20	11	29	22	10	13	11	14	8	10	18
70	1	15	11	12	28	21	9	13	12	15	8	9	19
113	6	15	14	13	29	22	9	10	12	14	8	12	18
71	17	15	12	11	30	22	9	13	11	15	8	10	19
65	1	14	18	12	29	22	9	13	12	13	9	10	17
81	1	13	14	13	28	22	10	12	11	13	9	10	18
88	9	12	13	12	28	23	9	12	11	14	10	9	19
67	22	13	14	11	30	24	9	10	12	13	11	9	19
54	6	12	11	11	27	23	10	10	11	12	9	11	18
95	1	13	15	11	27	23	10	10	13	13	9	10	19
100	14	13	13	12	29	23	9	12	11	13	10	9	17
106	40	15	19	12	29	23	9	12	12	15	11	12	17
70	1	12	12	12	30	23	9	10	12	14	9	10	17
86	28	14	11	13	30	21	9	10	11	13	12	11	18
102	30	14	12	11	29	22	9	10	13	15	9	10	19
68	2	15	10	13	29	20	9	12	13	13	8	12	18
56	28	15	13	12	26	22	10	10	12	13	9	11	19
43	9	12	10	13	30	22	9	10	10	13	9	11	17
39	3	13	10	13	28	23	9	12	12	15	9	11	19
100	4	12	10	12	28	23	9	10	12	14	9	9	19
60	1	16	13	12	28	24	10	11	12	13	9	12	18
92	19	14	13	13	27	23	9	10	10	14	8	10	17
103	0	14	11	13	31	21	10	10	12	14	9	12	18
86	0	15	13	12	28	22	10	11	12	13	9	11	18
93	7	16	11	11	28	22	9	12	13	13	9	12	19
41	20	15	14	12	27	21	9	13	12	13	11	13	19
83	24	15	17	12	28	23	10	10	11	15	11	10	18
109	4	15	12	13	27	23	9	11	11	15	8	10	18
65	9	15	10	13	27	25	10	10	11	13	9	10	18
78	0	15	10	12	30	23	10	12	12	14	9	11	18
105	18	13	12	12	27	23	9	11	12	13	10	11	19
81	12	15	10	12	28	22	10	12	12	14	10	11	18
93	2	13	15	12	29	21	9	12	13	13	9	11	18
49	0	12	10	12	29	22	9	10	13	13	10	11	19
99	0	12	15	13	27	22	9	10	13	13	9	11	17
48	44	15	17	12	27	23	8	12	13	14	9	12	20
73	0	14	11	12	27	25	9	10	12	13	9	12	19
44	15	14	12	11	28	23	10	10	12	13	9	10	17
64	24	14	14	11	28	23	10	13	12	14	11	9	17
35	6	13	13	12	29	22	9	13	12	14	9	10	19
101	22	15	11	12	28	24	9	11	12	12	9	11	18
103	5	14	10	11	29	22	11	13	12	13	9	10	17
107	3	13	13	11	30	22	10	11	12	14	11	11	18
64	27	14	10	11	30	22	10	12	13	13	9	11	18
74	2	13	14	12	29	21	10	13	11	14	9	11	19
40	3	13	10	12	29	24	9	10	12	14	11	11	19
41	12	15	13	11	27	21	9	10	13	13	10	11	19
75	45	14	10	12	28	23	10	12	12	12	10	11	18
34	26	13	17	12	29	23	9	13	12	14	8	12	18
52	24	15	13	12	30	21	11	13	12	14	10	11	19
66	24	13	12	11	31	24	10	12	13	13	9	10	18
66	1	13	10	12	29	24	9	10	12	14	11	11	19
69	21	12	13	12	28	21	8	12	13	15	9	9	19
36	7	15	13	11	28	21	9	12	13	13	12	9	20
68	10	15	18	12	30	22	10	10	11	13	10	12	19
41	2	14	12	11	28	24	11	10	11	15	8	10	18
68	9	14	10	12	29	24	9	12	13	13	8	10	18
51	8	14	10	12	27	24	10	12	12	14	9	9	20
111	0	15	10	12	29	23	9	11	12	13	9	11	18
39	16	13	12	12	27	23	9	12	11	13	9	12	19
43	0	13	12	13	27	23	10	13	12	13	11	11	18
89	11	15	11	12	27	22	9	12	12	13	8	11	19
41	0	14	14	12	28	22	9	12	11	13	10	10	20
45	47	15	16	13	28	21	9	13	12	14	9	9	18
72	11	13	13	11	26	22	9	12	14	13	11	11	18
38	11	15	11	13	29	22	9	12	12	13	9	12	17
72	36	14	12	11	29	22	9	11	12	13	9	11	18
101	11	14	20	12	29	24	9	10	14	14	10	11	18
49	19	15	13	12	28	24	9	10	12	14	11	12	19
107	19	13	10	13	27	21	10	10	12	13	9	12	19
38	2	13	10	13	28	22	10	12	11	14	9	12	18
87	27	14	13	12	29	24	10	12	12	13	10	13	19
111	23	12	12	13	28	22	9	13	11	15	9	11	18
89	21	13	12	13	29	22	9	13	11	14	8	9	20
68	0	14	11	12	29	21	10	10	12	14	9	12	19
81	21	12	10	13	31	21	9	15	12	13	10	11	19
92	1	12	13	12	28	22	10	12	13	13	9	10	20
83	18	14	15	12	29	22	10	10	12	13	9	12	18
84	10	13	13	12	27	24	9	10	13	13	9	11	19
40	3	13	12	11	28	23	9	14	13	14	8	9	19
79	7	15	15	12	27	24	9	11	14	13	11	11	16
70	28	15	10	11	30	23	10	12	12	13	10	11	16
81	2	14	16	13	29	23	9	12	12	13	10	11	17
46	0	13	11	12	27	24	9	12	11	13	9	12	19
30	24	13	13	12	27	24	9	10	13	13	9	11	19
74	13	14	12	12	26	23	11	11	12	14	10	10	19
53	2	13	15	12	29	21	9	12	13	13	9	11	18
65	3	12	10	13	30	22	9	10	12	14	10	10	19
50	15	14	16	12	30	23	9	12	12	14	10	10	19
45	11	14	17	12	29	22	9	10	11	13	10	11	18
65	5	14	20	12	28	23	10	12	13	13	9	11	18
41	26	13	10	11	29	22	9	10	12	15	10	11	18
104	17	15	15	13	28	23	9	12	12	13	9	11	18
84	0	14	18	11	28	20	9	12	13	13	9	12	19
89	9	13	11	12	29	23	9	10	11	13	10	11	18
86	30	14	19	11	28	24	10	10	12	13	9	11	19
81	22	15	15	12	27	24	9	11	14	13	11	11	16
80	11	14	10	12	28	21	9	11	11	13	11	12	18
71	0	14	10	13	27	24	10	12	11	13	9	9	18
96	7	13	14	14	28	24	10	13	12	14	9	12	17
66	22	16	10	13	27	23	9	10	12	13	10	11	18
101	15	16	13	12	29	21	10	13	13	13	9	9	19
59	9	13	13	11	27	22	8	10	13	14	9	9	18
90	17	13	17	12	28	21	9	10	11	14	9	9	17
39	7	15	16	12	29	24	9	10	12	13	9	10	18
37	0	14	13	12	29	21	9	12	12	13	11	10	18
66	5	12	12	12	29	23	9	12	12	13	11	10	17
72	10	15	14	12	28	22	9	12	13	14	9	11	17
43	11	14	10	13	30	22	10	12	13	13	10	10	19
36	37	14	12	12	28	23	8	10	12	15	8	11	19
66	7	14	13	11	29	24	8	10	12	15	11	10	17
85	16	14	20	12	28	23	10	12	13	13	9	11	18
98	1	14	12	11	28	22	9	13	12	13	9	10	19
100	24	13	14	12	27	24	10	10	12	14	11	11	17
102	10	13	13	11	29	23	10	12	13	13	11	13	19
107	34	14	14	11	30	22	9	10	12	13	10	11	18
79	5	14	13	11	28	22	9	12	12	15	8	11	19
101	8	14	19	12	29	23	10	13	13	14	10	10	18
90	7	13	11	12	29	24	9	13	12	14	11	10	16
72	0	13	12	11	30	22	9	12	12	14	9	11	19
49	11	14	12	12	28	22	9	12	11	14	11	12	19
98	23	14	10	12	28	23	9	9	11	13	11	10	19
94	1	13	10	11	28	22	10	12	12	13	12	10	18
46	1	16	12	13	30	21	9	10	12	14	10	11	17
109	2	13	15	13	29	22	11	14	11	13	10	10	19
53	10	14	12	11	27	22	9	13	11	13	9	9	18
78	13	14	16	12	28	23	10	10	12	14	11	11	18
96	16	14	13	11	29	23	9	10	12	12	9	10	20
97	5	13	17	11	28	24	9	12	12	14	10	8	19
57	12	14	16	12	28	21	9	13	12	13	9	10	17
70	1	13	13	11	27	22	9	10	12	13	9	11	17
52	41	14	13	12	29	22	9	10	12	13	9	10	18
105	10	12	16	13	27	24	10	12	12	14	10	10	17
73	21	13	13	14	28	21	9	10	12	13	10	10	19
34	5	15	10	11	26	22	10	12	12	14	9	11	17
26	4	14	17	12	27	24	9	11	12	13	11	11	19
106	4	13	11	11	30	24	9	14	12	15	8	10	19
100	39	15	17	12	28	22	10	12	11	13	9	11	20
48	26	13	15	11	27	21	10	10	12	13	10	10	20
22	7	13	13	11	28	21	10	10	14	14	11	10	19
84	19	14	16	12	29	23	11	10	13	15	10	9	21
71	39	14	13	13	28	23	10	12	12	14	11	12	18
45	2	12	10	13	30	22	9	10	10	13	9	11	17
46	13	13	14	12	28	22	9	14	11	14	9	11	18
50	35	14	10	12	31	23	9	12	11	13	10	10	18
63	11	14	10	11	26	24	9	13	12	14	10	11	19
74	16	15	13	13	29	25	9	9	14	15	11	12	19
104	19	13	15	11	29	24	9	10	11	15	9	11	19
106	6	15	10	11	30	23	10	12	12	13	10	11	16
29	7	13	10	11	31	22	9	13	13	13	10	11	18
97	2	13	13	12	29	22	9	10	12	14	9	9	18
66	15	12	13	13	28	20	9	10	12	13	9	11	18
88	0	15	12	12	28	24	10	13	12	14	10	11	20
80	3	12	14	12	27	22	10	10	12	13	11	12	17
92	0	13	14	11	28	22	10	12	12	13	9	11	19
87	3	12	10	13	30	23	10	12	12	13	10	10	18
64	1	13	14	11	29	22	10	10	12	15	9	10	21
104	7	15	12	12	31	22	10	12	12	13	9	10	17
72	1	13	10	12	28	23	9	10	12	13	11	9	18
100	44	15	10	11	29	22	9	10	13	13	9	11	18
50	20	13	16	12	27	22	10	10	12	13	9	11	15
83	1	14	14	11	27	24	8	10	12	13	10	11	17
77	1	14	17	14	30	22	9	10	12	14	11	10	20
44	42	14	14	13	30	21	10	10	12	13	10	9	17
112	4	14	14	13	31	23	9	11	11	14	10	11	18
75	5	14	15	11	29	23	9	10	11	14	10	10	20
48	0	13	16	13	29	23	9	10	12	14	11	11	18
79	19	12	12	12	28	23	9	10	11	13	9	11	18
89	7	13	10	11	27	23	9	10	11	13	9	9	18
103	27	14	15	12	27	22	9	13	13	15	9	11	18
76	0	12	15	11	28	23	9	13	13	13	9	11	18
93	7	13	10	11	27	22	10	10	12	13	9	11	18
104	21	14	17	12	28	23	9	10	11	13	11	11	18
88	39	15	11	11	28	24	9	12	12	13	10	11	18
74	6	14	14	11	27	23	10	10	12	12	9	12	17
36	9	14	15	13	28	24	8	12	11	14	9	11	18
101	4	13	10	12	26	20	9	13	13	14	8	10	18
48	25	14	13	12	28	23	9	10	12	15	9	10	19
83	0	15	15	12	27	24	9	11	14	13	11	11	16
52	8	13	15	11	29	23	9	10	12	13	11	11	18
39	8	13	13	11	29	22	9	12	11	13	9	11	16
75	18	14	12	13	29	24	9	10	14	15	10	9	19
66	8	13	15	12	28	22	11	12	12	13	9	13	20
38	1	15	12	12	29	23	9	12	12	13	9	11	18
38	1	15	16	12	29	24	9	10	12	13	9	10	18
74	6	13	15	12	26	23	9	10	13	13	9	9	17
89	21	12	13	11	28	23	8	13	11	14	9	10	19
72	32	14	15	13	27	22	9	12	14	13	11	12	21
76	4	13	10	11	30	22	9	12	11	14	9	12	19
56	19	15	14	13	29	22	9	10	12	14	8	12	18
79	6	13	13	13	28	25	10	10	12	13	10	12	17
39	16	14	12	11	29	21	9	9	12	13	9	10	19
25	21	13	13	12	29	22	10	12	11	14	11	11	20
54	11	12	14	13	28	22	10	10	12	13	9	9	17
104	6	15	11	11	27	24	9	10	13	15	11	11	18
101	25	13	20	13	31	22	9	10	12	13	10	9	19
61	13	15	12	13	27	21	10	10	12	13	11	11	17
92	4	13	18	12	29	24	10	13	12	13	10	11	18
66	9	13	13	13	29	23	9	13	11	15	11	12	18
113	1	13	15	11	29	22	10	10	12	15	9	10	21
95	0	13	13	11	28	23	9	13	12	15	10	10	18
56	1	14	13	12	28	24	11	10	12	15	10	13	20
38	24	13	11	13	28	23	8	10	12	13	9	9	21
44	3	15	14	12	30	23	10	10	14	13	11	9	21
43	0	14	17	12	27	23	10	14	12	13	9	10	19
81	19	13	11	12	29	22	10	12	12	13	9	10	19
90	10	16	13	12	29	23	9	10	14	15	12	11	18
75	7	13	10	12	30	22	9	12	12	14	9	11	19
103	3	14	10	12	28	23	9	12	12	14	8	11	19
103	0	16	14	12	28	23	9	10	11	13	12	12	19
65	35	13	12	12	29	22	9	13	13	13	9	10	19
69	15	16	10	12	25	24	9	13	12	13	9	11	19
89	19	12	13	12	27	23	9	10	12	14	11	9	18
87	23	14	13	12	26	23	10	12	14	14	10	11	18
39	12	13	11	13	28	21	9	10	12	14	11	11	20
45	5	13	11	12	27	22	10	10	12	14	9	11	18
76	5	15	11	11	27	24	9	10	13	15	11	11	18
39	22	14	10	12	29	23	9	10	12	13	9	10	19
49	30	13	12	12	30	24	9	12	11	13	10	10	18
85	5	13	10	12	27	22	10	13	12	15	11	11	17
42	41	12	13	11	28	23	9	12	12	13	12	12	17
82	2	13	10	11	28	22	9	10	10	13	9	13	18
94	6	16	12	12	30	23	9	10	11	13	9	10	19
56	2	14	13	12	29	22	9	14	12	13	9	10	19
68	18	16	15	12	30	24	9	13	11	14	9	11	18
94	25	12	13	12	30	23	10	12	11	14	12	11	18
49	8	12	17	11	28	20	9	12	13	15	11	10	18
49	2	14	12	12	30	23	9	10	12	13	9	10	19
84	1	13	17	12	28	22	9	10	13	14	10	11	19
81	9	14	11	12	27	22	10	10	11	13	9	10	19
73	2	13	10	11	28	24	9	12	12	13	8	13	20
51	10	14	13	12	29	21	9	15	11	13	10	10	18
107	12	14	13	11	29	24	8	10	12	15	11	10	17
104	1	14	15	11	29	24	10	13	11	13	9	10	18
71	0	15	16	11	28	23	10	10	13	13	9	11	20
54	4	13	12	11	31	24	9	10	12	13	9	11	17
78	25	15	10	13	28	22	9	10	11	14	10	9	18
63	20	13	10	12	29	21	10	12	11	13	9	10	19
45	7	12	11	11	27	23	9	12	11	13	9	11	18
74	34	13	13	11	28	23	9	13	12	13	8	12	19
99	0	14	11	12	28	23	9	13	12	14	9	11	18
65	19	14	13	12	27	23	10	12	13	13	9	10	18
58	18	13	12	11	29	22	10	12	12	13	9	11	18
107	12	13	14	12	28	22	9	12	13	14	10	9	18
69	6	13	15	12	29	23	9	11	12	13	10	11	18
76	8	14	12	13	28	22	10	10	11	15	11	12	18
64	2	16	14	13	30	24	9	12	12	14	11	11	18
63	5	14	17	12	27	23	10	13	12	13	9	11	19
56	3	14	12	13	27	22	9	10	11	15	9	11	18
42	0	13	14	11	29	22	10	10	12	15	9	10	21
91	7	14	9	12	30	24	10	12	14	13	10	10	19
83	5	13	10	12	27	23	9	12	12	13	11	11	17
35	28	13	10	13	27	23	9	10	11	14	9	10	16
76	7	13	12	12	29	24	9	10	13	14	8	10	19
38	0	15	12	12	26	21	8	11	12	12	9	11	19
106	0	13	13	12	28	22	9	12	11	14	8	10	18
41	0	14	12	12	30	25	10	12	12	13	10	11	20
53	4	15	10	12	28	22	9	15	12	14	11	11	19
57	0	13	17	12	27	23	10	14	11	15	10	12	19
76	13	14	11	12	28	23	9	13	12	14	9	11	19
46	3	14	17	12	30	22	9	12	11	13	11	12	18
82	5	12	13	12	28	21	10	14	13	13	9	12	18
58	15	14	11	12	31	23	9	15	12	14	9	11	17
32	2	14	12	11	26	22	10	13	13	13	9	14	16
59	26	14	15	13	28	22	9	12	11	14	9	11	18
42	4	14	17	13	29	22	9	11	12	14	9	10	20
106	18	13	13	13	27	24	9	12	13	14	11	11	17
94	2	13	12	12	30	23	9	12	12	15	9	10	17
91	1	16	12	12	29	22	10	13	11	13	9	9	18
45	6	13	13	12	29	23	9	10	12	13	10	11	18
38	22	14	12	12	29	20	9	14	12	13	9	11	19
66	27	12	10	12	27	22	9	10	13	13	8	11	18
74	35	13	16	12	28	22	10	10	12	13	10	10	18
117	26	14	15	12	27	23	10	10	12	13	9	10	17
52	0	14	19	12	29	23	9	12	12	13	11	10	20
81	4	14	17	12	28	22	10	13	13	14	10	9	20
98	23	14	13	12	29	24	9	13	12	13	9	11	18
75	0	13	13	11	29	24	8	13	12	14	9	11	18
72	13	13	10	11	29	22	9	13	12	13	10	10	18
52	1	14	10	13	28	23	9	12	13	15	9	10	19
44	33	12	13	13	28	23	9	13	12	14	8	9	19
100	6	13	10	12	30	23	9	14	11	14	10	12	19
85	8	13	12	11	28	22	9	13	13	13	9	11	19
69	0	13	15	11	28	22	10	12	12	15	9	12	19
71	32	15	18	12	27	23	9	12	13	13	9	9	17
98	4	14	10	12	28	23	10	12	12	12	10	11	18
67	13	14	17	11	28	21	9	13	12	14	10	12	19
71	6	14	10	12	27	23	9	12	12	13	9	10	18
63	4	15	11	13	27	23	10	11	12	13	9	10	20
29	21	13	12	12	27	22	9	13	13	13	11	12	19
55	24	16	10	11	29	24	11	10	12	13	11	12	19
45	1	13	15	12	29	23	9	10	11	14	10	10	18
82	13	12	12	12	29	23	9	10	13	15	11	11	19
48	17	13	14	12	28	22	10	10	12	13	9	11	18
94	2	14	13	12	27	23	9	12	12	14	11	9	19
89	22	13	12	12	30	22	10	13	11	15	9	10	18
32	1	13	13	13	28	23	9	10	12	13	9	10	19
46	8	16	11	12	28	20	9	10	12	13	9	13	18
78	0	12	10	13	29	23	9	12	12	13	9	12	19
43	22	13	14	12	29	22	10	11	11	15	9	10	19
73	3	13	13	11	28	23	9	13	12	15	10	10	18
89	8	15	14	12	29	20	10	10	11	13	9	10	17
110	1	12	10	11	29	21	9	13	11	13	9	10	19
68	3	13	11	11	30	23	9	12	12	14	9	11	19
102	0	13	13	11	29	22	9	10	12	13	9	11	20
56	18	15	13	11	29	23	9	10	12	13	9	11	18
116	1	15	12	12	26	21	8	11	12	12	9	11	19
82	27	13	12	12	27	21	9	13	13	13	9	10	19
91	6	14	15	13	29	24	10	11	12	13	9	10	18
100	0	13	13	12	29	23	9	13	12	14	10	11	18
83	11	15	13	12	27	23	9	10	12	13	9	9	18
107	23	15	10	11	30	23	9	13	11	14	10	13	18
41	0	15	13	11	30	22	9	10	12	13	8	11	19
67	23	15	10	12	30	22	10	11	12	14	10	11	19
68	14	12	17	12	27	20	9	10	12	14	9	10	19
55	9	13	14	12	30	23	8	10	11	13	10	9	19
90	1	15	15	13	28	20	9	10	12	13	9	10	19
106	25	13	12	11	29	21	9	12	12	13	8	11	17
104	15	13	13	12	28	23	10	10	12	13	9	10	18
78	26	14	11	12	28	23	10	10	12	14	11	11	18
95	12	14	14	13	28	24	9	13	13	15	9	9	18
68	0	15	12	11	30	21	9	11	12	13	11	11	18
102	25	14	14	11	30	22	10	13	12	13	10	12	17
74	6	13	11	13	29	23	9	12	11	13	9	11	19
57	25	15	12	12	29	23	9	12	12	13	9	11	18
40	25	13	18	13	28	22	9	13	12	14	10	11	18
49	45	16	13	11	28	23	10	12	12	15	9	11	18
26	39	16	13	11	30	22	9	13	13	13	10	11	19
97	5	13	17	12	28	22	9	13	12	13	9	10	18
45	5	15	12	12	28	23	10	12	12	13	10	9	18
41	6	13	10	13	29	24	8	12	12	13	9	10	17
90	34	13	16	12	27	21	9	10	11	13	9	10	19
83	14	14	18	12	29	22	10	9	12	13	9	9	17
78	4	14	11	12	29	22	9	10	12	13	10	11	16
108	2	14	10	13	29	21	9	10	11	13	9	12	19
71	0	13	9	11	28	22	9	12	13	14	9	10	18
90	0	14	11	12	28	20	9	10	12	14	11	11	18
95	3	12	18	12	28	24	9	12	12	13	9	10	17
79	3	14	10	12	27	20	8	15	11	14	10	11	18
105	1	13	12	12	28	23	9	10	11	13	10	11	19
94	0	15	17	11	28	22	10	10	14	13	11	11	18
42	1	13	13	13	27	23	9	10	13	13	9	10	19
44	13	14	10	13	27	21	10	13	12	13	10	11	18
109	3	14	14	13	29	22	9	11	11	14	9	11	19
97	10	13	10	13	29	23	9	12	11	14	8	10	17
41	3	13	11	12	27	24	9	10	11	14	9	9	19
102	4	13	16	12	26	23	10	13	14	13	9	10	19
101	16	14	13	11	28	23	10	10	12	14	11	11	19
56	3	12	12	12	28	22	10	10	13	14	11	12	18
68	9	14	13	13	29	20	9	10	12	13	8	9	19
37	16	15	17	11	28	20	10	10	12	13	10	10	18
36	13	13	18	11	29	22	10	10	11	13	10	11	18
46	22	14	13	12	29	24	10	12	12	13	9	10	18
72	3	14	17	12	31	22	10	12	12	13	11	10	20
34	45	14	10	12	29	22	10	12	12	15	10	11	19
73	7	13	10	12	28	21	9	10	11	13	9	11	18
49	0	14	13	13	30	22	9	10	13	14	9	11	17
62	20	14	16	12	27	22	9	10	12	15	9	9	19
21	2	12	14	11	27	22	9	11	12	14	9	12	19
101	9	13	14	12	26	22	9	12	11	13	8	11	19
36	6	13	13	12	27	21	10	10	12	13	9	12	19
66	9	13	16	11	30	22	9	10	11	14	11	12	18
92	0	14	20	12	28	23	10	12	13	13	9	11	18
102	1	16	11	12	30	22	8	12	12	14	10	12	19
103	27	14	12	12	28	23	9	10	12	13	9	11	18
42	3	13	18	11	29	23	9	14	11	13	9	9	18
40	3	14	13	13	29	23	8	13	12	13	10	13	20
40	8	13	16	12	28	20	10	13	12	14	9	10	18
32	1	13	12	13	29	22	9	13	11	14	8	8	20
106	27	14	16	14	26	22	11	13	11	14	8	11	19
63	1	14	12	12	29	22	8	13	12	13	9	10	18
76	28	14	17	12	29	21	10	10	13	15	10	12	20
71	18	16	10	14	29	23	9	13	13	13	10	11	18
79	0	14	12	12	27	24	9	11	11	13	8	10	17
107	2	13	15	12	29	23	9	13	11	13	10	12	18
105	0	16	19	12	27	23	9	12	12	14	9	10	19
47	3	13	12	13	28	24	10	12	11	14	11	13	18
59	1	13	13	13	27	23	9	13	11	13	11	10	17
65	0	13	16	12	26	23	9	11	13	13	9	11	17
75	5	14	10	12	29	22	8	10	12	13	11	10	17
53	26	15	13	13	27	22	11	12	11	13	10	10	18
78	21	14	14	13	29	23	9	11	12	13	11	11	19
102	16	13	13	11	28	21	10	12	13	13	9	11	16
110	20	13	10	12	28	21	10	10	13	13	9	11	17
111	3	13	10	11	29	23	9	10	13	14	10	10	17
118	0	15	16	11	29	23	9	10	11	13	9	9	18
39	22	14	16	12	31	23	9	14	12	14	8	10	18
53	16	13	13	11	28	23	9	10	12	13	9	9	19
66	1	13	14	12	28	23	10	10	11	13	9	11	18
50	17	15	17	12	28	24	9	10	12	14	10	10	20
39	16	14	14	12	29	24	9	10	13	15	10	9	18
74	21	15	10	11	29	22	9	12	11	14	9	9	18
40	1	13	15	12	27	23	10	10	12	12	9	10	20
94	7	15	11	12	28	23	9	12	12	14	10	9	20
96	16	16	12	12	30	22	8	10	12	13	8	10	17
59	16	12	15	13	28	23	9	10	11	14	10	12	17
97	15	14	13	13	28	20	9	10	12	13	9	10	18
104	1	15	10	12	27	24	9	10	13	13	9	10	18
94	8	13	11	12	30	24	9	14	12	15	8	10	19
96	1	13	13	12	29	22	10	10	12	13	11	11	18
80	17	13	12	12	27	24	9	12	13	15	11	10	17
67	29	12	9	11	31	22	9	13	12	13	8	11	18
45	7	13	13	11	28	24	10	10	12	14	9	9	20
53	13	14	13	11	29	24	8	10	12	15	11	10	17
63	6	12	11	11	29	23	8	12	13	13	9	11	20
87	3	14	13	11	29	22	10	10	11	14	9	11	18
26	0	15	10	12	30	22	10	11	12	14	10	11	19
62	19	14	10	12	29	22	9	10	11	14	12	12	18
96	19	14	17	12	27	22	10	14	11	13	9	11	19
46	30	12	13	11	29	23	9	12	12	14	9	12	19
94	41	13	12	12	29	24	10	10	12	14	10	11	20
67	0	13	17	11	27	22	10	10	12	13	10	13	19
58	14	13	12	13	28	22	9	12	12	14	11	11	17
41	8	14	14	13	28	23	10	12	12	13	10	10	19
52	13	13	12	13	28	24	10	12	11	14	11	13	18
49	4	13	12	12	28	24	9	12	13	13	10	10	17
70	9	14	13	13	30	24	8	10	11	13	9	11	18
50	0	13	10	12	29	25	8	10	13	13	9	11	19
101	35	15	12	11	29	24	9	10	11	13	10	11	19
73	12	14	12	11	29	22	9	11	12	13	9	11	18
67	14	14	16	12	29	23	11	10	13	15	10	9	20
99	6	15	17	12	27	24	9	12	12	13	8	12	18
84	32	16	11	12	30	23	9	11	12	14	9	13	21
49	12	13	10	12	25	23	8	12	12	13	9	11	20
39	42	12	10	11	29	22	9	10	12	13	11	10	20
76	8	15	12	11	30	21	9	11	12	13	11	11	18
62	0	15	13	12	29	20	10	10	11	13	9	10	17
84	2	14	9	11	30	20	9	13	13	13	10	12	19
103	0	14	20	12	27	23	10	10	12	13	11	10	18
100	11	15	13	12	29	24	9	11	11	14	9	10	19
47	16	13	17	12	29	23	10	12	12	13	11	9	19
91	4	13	10	13	28	22	10	12	11	14	9	12	18
104	6	14	15	12	28	23	9	10	12	14	8	10	18
115	7	14	12	13	28	23	8	12	12	13	10	12	18
61	4	15	13	12	31	23	9	11	13	15	9	12	19
78	2	13	11	11	31	23	9	10	13	15	8	11	19
104	0	13	13	12	30	23	9	10	12	13	9	10	18
95	1	13	13	12	31	21	9	12	12	13	8	10	18
27	24	15	16	11	27	22	9	12	13	13	9	11	18
95	4	13	13	13	28	25	9	12	12	14	8	10	17
68	24	13	13	13	27	22	9	10	12	14	11	10	18
73	4	13	15	11	27	22	10	12	12	14	11	11	19
75	14	14	15	13	28	24	9	12	11	14	9	11	18
78	30	13	11	11	27	21	10	12	13	13	11	12	19
47	16	15	10	11	28	22	9	13	12	13	11	9	17
46	3	14	14	11	28	24	10	10	12	14	9	10	18
106	18	14	17	11	27	23	9	12	11	15	10	13	18
40	11	14	17	11	28	21	9	12	12	14	9	12	18
104	26	12	15	12	29	25	9	12	12	13	9	10	18
51	4	15	12	12	28	23	9	10	12	13	10	10	18
50	8	15	13	12	28	21	9	12	12	14	8	9	17
79	7	14	13	12	29	23	9	12	11	13	8	11	17
103	5	12	13	12	29	22	9	12	13	13	11	9	19
45	21	13	13	12	27	21	10	11	12	13	9	10	18
26	0	15	16	12	29	23	10	12	12	14	11	11	18
42	0	14	15	11	27	24	9	10	11	13	10	10	18
81	1	15	17	12	29	24	9	11	12	13	9	12	20
89	6	12	19	12	29	22	10	13	12	14	9	11	18
56	30	14	17	14	31	23	10	13	12	13	10	10	17
103	11	13	17	11	27	22	10	13	12	13	9	11	18
67	4	16	18	12	28	21	9	10	13	14	9	11	18
48	32	15	11	13	29	22	10	10	13	14	11	11	18
54	18	13	13	12	28	24	9	12	12	14	9	11	18
