# Supplementary material for: Using game theory to thwart multistage privacy intrusions when sharing data
Source: Sci Adv. 2021 Dec 10;7(50):eabe9986. doi: 10.1126/sciadv.abe9986 (PMC8664254; doi:10.1126/sciadv.abe9986)
Supplement: Supplementary file 2 — Data S1 [file sciadv.abe9986_data_s1.zip › sciadv.abe9986_data_s1/DemoKAnonymization/exp/2058/data/target_data/i83.csv]

YOB	State	STR1	STR2	STR3	STR4	STR5	STR6	STR7	STR8	STR9	STR10	STR11	STR12
98	1	14	10	12	29	22	10	10	11	13	9	11	18
49	7	14	15	13	28	24	8	12	11	14	9	11	18
78	0	14	12	12	28	21	9	12	12	13	9	12	19
80	7	13	12	12	29	22	9	13	13	14	11	10	18
102	23	15	11	11	29	24	10	14	11	14	9	10	20
102	3	13	14	12	28	24	10	10	12	14	10	11	19
66	12	13	16	12	26	23	10	13	14	13	9	10	19
73	1	13	11	12	28	22	9	10	13	13	9	10	19
27	7	14	10	12	29	24	9	12	12	15	9	11	18
62	0	13	11	12	27	22	9	12	12	13	11	10	17
47	0	13	16	13	27	23	9	12	13	14	9	11	19
75	0	13	13	10	26	24	10	10	11	14	10	10	18
71	1	14	17	12	27	24	9	11	12	13	11	11	19
117	45	12	13	12	29	22	9	14	12	13	10	10	20
40	12	15	11	13	27	23	10	11	12	13	9	10	20
50	3	12	11	11	26	23	10	10	11	12	9	11	18
90	16	14	13	12	28	23	9	14	13	13	9	9	19
99	3	14	14	11	28	24	10	10	12	14	9	10	18
86	21	13	12	11	30	24	11	12	13	15	11	10	19
38	8	13	14	11	29	22	9	13	14	13	12	12	19
46	0	15	18	11	28	23	9	12	12	15	10	10	19
78	2	13	13	11	27	24	9	10	12	13	10	11	19
92	2	13	18	11	29	23	9	14	11	13	9	9	18
80	6	15	12	12	31	22	10	12	12	13	9	10	17
108	26	13	11	12	28	22	9	10	13	13	10	11	17
32	30	12	10	12	30	24	9	11	12	15	11	11	19
39	3	15	15	12	27	23	9	12	14	14	11	10	17
57	0	15	10	12	28	23	9	11	11	13	9	10	18
43	2	13	16	12	27	22	10	12	13	14	9	11	18
108	1	13	13	13	29	23	10	12	11	13	9	10	20
100	9	12	11	11	30	23	9	10	13	13	9	8	17
68	36	13	15	12	27	23	10	12	11	14	9	11	19
52	0	14	10	11	29	23	10	12	12	15	10	10	18
97	27	13	15	12	28	22	9	12	13	13	10	11	19
63	1	13	15	11	29	24	10	12	11	13	10	11	18
97	2	13	14	11	30	24	9	10	12	13	11	9	19
102	0	13	17	11	30	23	10	10	11	13	10	10	19
51	29	12	20	13	26	22	10	10	12	14	9	10	18
111	14	13	13	11	31	22	9	10	11	13	10	9	20
36	1	13	16	11	28	23	9	11	12	14	9	10	17
35	6	13	11	12	29	23	9	12	12	14	9	11	19
60	0	13	18	11	30	23	8	12	14	14	9	11	18
64	5	13	16	12	30	23	10	13	13	13	9	10	18
108	35	14	16	11	29	23	9	12	12	13	10	10	20
91	38	14	13	11	29	22	9	12	13	14	10	10	18
103	31	13	11	13	28	24	9	10	12	13	9	11	20
71	4	12	13	12	28	21	8	12	13	15	9	10	19
99	11	14	13	11	28	23	9	10	11	13	9	10	19
45	15	12	12	11	28	21	10	10	13	14	12	12	19
56	32	13	15	12	29	20	9	10	13	13	10	11	18
75	3	14	15	12	28	24	9	11	12	14	12	12	19
104	37	14	18	12	29	22	10	12	12	14	9	11	18
50	29	14	10	12	27	23	8	12	11	13	9	9	17
58	31	15	12	13	29	23	10	10	11	14	8	10	18
30	1	13	13	13	28	23	9	12	12	15	10	10	19
82	19	14	12	12	27	20	9	10	12	14	11	11	17
90	1	15	10	12	28	23	9	10	12	13	11	9	17
91	1	14	14	11	29	22	10	12	12	13	9	11	19
109	1	14	12	12	27	23	9	12	12	14	11	11	18
91	31	13	16	12	27	20	10	11	12	13	9	9	18
111	34	12	10	12	28	22	9	9	13	14	9	11	19
104	0	12	13	12	27	22	9	12	13	13	11	10	18
29	1	14	12	11	27	22	10	12	12	14	11	10	18
58	0	13	16	12	29	22	8	12	13	13	11	11	17
32	22	13	10	12	27	24	9	12	11	13	10	10	18
36	10	15	15	11	28	21	9	10	12	14	10	10	19
74	2	16	13	12	27	24	9	10	12	13	9	11	18
45	5	14	13	12	30	22	10	12	12	13	8	10	17
102	21	13	10	11	31	22	9	13	13	13	10	11	18
93	2	12	13	12	29	22	9	14	12	13	10	10	20
27	38	12	10	11	28	23	9	10	11	14	9	11	18
73	36	14	10	12	31	21	10	12	11	13	9	10	16
30	8	14	13	11	29	22	11	12	12	14	11	11	20
58	0	14	12	12	29	22	9	10	11	13	9	11	17
58	9	13	16	12	27	25	9	12	12	14	11	11	17
64	5	12	12	12	31	22	10	12	12	15	10	11	18
103	4	12	11	12	28	23	8	11	12	13	10	11	18
36	35	13	11	13	28	24	9	10	12	13	9	11	20
51	2	14	10	11	28	24	9	11	11	14	9	12	17
98	23	14	11	13	28	24	10	12	12	13	11	10	19
98	3	14	13	12	30	23	9	10	11	14	8	12	20
52	1	16	11	12	30	24	9	10	12	13	10	12	18
33	1	13	12	12	30	25	9	13	13	13	9	11	20
51	17	15	18	11	28	23	9	10	10	13	9	10	18
105	3	12	11	13	27	22	10	12	12	13	9	10	19
97	0	13	10	11	27	23	10	10	13	14	9	10	19
83	35	15	15	11	29	22	10	12	12	13	8	10	18
52	10	13	15	12	29	21	9	12	13	13	9	11	18
76	33	15	10	11	28	21	10	12	12	14	10	10	19
73	1	13	18	12	28	22	10	13	12	15	10	11	18
105	7	13	11	13	29	23	9	12	11	13	9	11	19
53	45	14	12	11	27	22	10	10	12	12	10	11	20
59	26	14	10	13	30	21	9	10	12	14	9	9	19
37	14	12	13	12	28	22	8	10	11	14	9	9	20
62	1	14	10	12	30	24	9	12	12	13	9	9	18
92	31	14	10	12	27	22	10	10	11	12	9	11	19
71	12	14	13	13	28	23	9	10	12	13	9	9	20
100	8	15	15	12	27	23	9	12	14	14	11	10	17
73	0	14	12	13	29	22	9	12	13	14	10	11	18
44	21	13	10	11	28	24	9	12	12	14	9	12	18
23	12	13	10	13	27	21	9	10	12	13	8	10	19
56	12	13	13	12	29	20	9	13	12	13	9	11	17
70	4	12	10	11	28	22	8	10	13	14	9	10	18
94	3	14	11	13	27	23	9	9	12	13	9	10	19
94	21	14	11	13	28	23	10	12	12	14	9	11	19
64	9	13	13	12	28	21	9	10	12	14	9	13	18
102	9	13	16	12	27	23	9	12	12	14	10	10	20
22	8	13	10	12	28	24	10	10	12	13	9	11	18
69	18	14	13	12	30	23	9	12	11	13	9	11	20
73	0	14	12	11	29	24	10	13	13	13	9	12	20
82	18	13	10	11	29	23	8	10	11	13	9	10	17
96	7	16	10	12	29	23	9	9	12	13	10	11	18
48	1	16	10	12	27	22	9	11	13	13	10	11	19
69	13	16	14	13	27	21	9	10	11	14	11	10	18
29	1	15	13	11	29	21	9	10	12	13	11	11	18
81	9	13	10	14	30	24	9	10	12	13	10	11	19
45	18	12	11	12	27	23	8	13	12	14	11	12	17
65	0	14	10	12	28	22	9	12	14	13	9	10	18
71	1	14	14	12	27	21	9	10	11	13	10	12	20
74	12	14	14	12	27	22	9	10	11	14	11	11	21
87	13	14	11	11	29	24	9	10	12	14	9	9	21
50	5	13	18	13	29	22	8	13	12	14	9	10	19
79	33	14	10	13	27	21	10	13	12	13	10	11	18
51	4	13	10	12	28	24	10	12	11	13	11	12	19
85	0	13	12	12	27	22	9	13	13	13	11	12	19
101	1	12	17	12	27	20	9	10	12	14	9	10	19
100	8	14	17	12	27	23	9	12	12	13	9	10	20
36	4	15	16	11	29	23	9	10	11	13	9	9	18
44	8	14	20	12	29	24	9	10	14	14	10	11	18
40	1	13	15	12	27	23	10	10	12	12	9	10	20
50	1	16	13	12	28	22	11	12	12	13	11	10	19
65	10	13	10	13	29	23	9	12	11	14	12	12	19
52	18	13	14	12	27	23	9	10	13	13	9	10	20
80	0	13	13	12	28	22	10	10	13	13	9	10	18
89	19	14	17	12	29	23	10	12	13	13	8	11	18
86	7	13	12	12	27	22	9	11	13	13	10	10	19
29	0	14	12	12	28	22	9	12	12	13	10	11	19
73	2	14	12	14	27	23	10	10	12	14	9	9	19
43	8	13	14	12	28	22	9	12	13	14	10	9	18
98	1	14	16	12	28	25	9	10	11	13	9	10	16
104	15	14	12	12	28	23	10	10	13	13	8	12	20
37	9	13	13	13	30	24	9	10	12	13	9	10	17
26	30	14	16	12	31	24	9	11	12	13	8	10	19
34	17	15	17	12	28	22	9	12	11	13	9	10	19
100	42	13	14	12	29	22	10	13	11	15	9	14	18
96	34	14	11	11	29	24	9	10	12	14	9	9	21
75	19	13	10	12	30	25	10	13	12	13	9	10	17
66	2	15	14	11	27	23	9	10	13	13	9	10	18
71	0	13	16	11	29	23	9	11	12	13	12	11	19
82	1	14	17	12	28	20	10	10	12	13	11	11	19
108	16	15	13	12	28	22	9	12	11	15	10	9	19
99	2	15	10	12	28	23	9	10	12	13	11	9	17
70	35	14	15	12	29	22	10	10	12	13	9	12	18
78	5	13	13	11	28	23	9	13	12	15	10	10	18
79	20	14	17	12	28	20	9	12	11	13	10	11	20
79	6	13	10	12	29	21	10	12	12	14	9	9	19
75	5	13	20	13	31	22	9	10	12	13	10	9	19
47	30	15	11	12	29	21	9	12	12	13	12	12	18
60	27	13	20	13	29	21	9	12	11	13	9	11	20
81	27	12	12	12	28	21	9	10	13	13	9	12	19
117	11	14	12	13	28	22	10	12	11	13	9	11	19
56	23	14	12	11	29	22	9	11	12	13	9	11	18
40	15	15	10	12	28	21	9	10	11	14	9	9	19
94	0	14	15	12	28	22	9	9	12	13	9	11	20
46	1	14	15	12	27	24	9	12	11	14	10	10	21
23	3	15	18	13	29	22	9	11	13	14	9	10	18
84	0	16	12	12	31	22	9	10	13	15	10	11	17
30	3	12	10	12	29	24	8	10	10	13	9	11	18
95	47	16	15	12	28	24	9	10	12	13	11	10	18
105	2	13	10	12	29	24	9	12	11	13	9	10	19
75	0	14	13	11	28	22	11	12	11	13	9	10	17
51	34	16	15	11	31	24	10	10	12	14	11	11	20
63	8	13	16	12	29	23	9	12	12	14	11	10	19
99	19	13	16	12	28	24	9	10	12	15	11	11	18
53	9	13	13	11	28	23	9	13	12	15	10	10	18
62	5	14	10	11	29	24	9	10	11	14	10	10	17
44	1	16	14	13	30	24	9	12	12	14	11	11	18
94	0	15	10	13	27	21	10	10	12	14	9	9	17
110	6	13	10	11	27	23	10	10	13	14	9	9	19
109	24	13	14	12	29	23	9	13	12	14	9	11	19
102	3	12	12	12	27	22	8	12	12	14	10	11	19
55	1	13	15	12	28	24	9	12	12	13	9	9	19
103	20	15	13	11	28	23	9	12	12	14	9	9	18
82	10	14	16	13	28	24	10	10	13	14	11	11	19
73	8	16	18	12	28	21	9	12	11	13	10	10	20
49	3	13	14	12	27	24	9	12	11	13	9	9	19
42	23	13	19	11	30	22	10	10	12	15	9	12	20
102	38	15	17	12	27	24	9	13	12	13	9	11	19
52	38	16	13	11	27	24	9	10	12	14	11	10	20
66	12	14	10	11	28	23	9	10	13	14	9	12	19
105	10	13	13	12	28	23	10	11	11	13	10	11	18
105	27	13	12	11	28	23	9	14	13	14	8	9	19
50	3	12	12	12	30	21	9	11	13	15	10	11	17
67	1	13	11	11	30	23	9	10	13	13	9	10	19
53	26	15	13	13	27	22	11	12	11	13	10	10	18
78	24	14	18	12	29	22	8	13	12	13	9	10	19
82	17	16	13	13	26	22	9	10	11	13	11	10	17
47	27	12	19	13	29	23	10	10	11	13	8	11	18
38	2	13	13	12	28	23	9	13	13	13	11	11	21
90	22	14	12	11	30	23	10	10	12	13	10	10	18
41	31	13	12	12	30	25	9	13	13	13	9	11	20
37	2	13	13	12	28	23	9	11	11	14	10	11	20
31	10	16	11	11	29	23	9	11	13	13	9	10	19
62	1	13	9	12	27	23	9	13	11	13	10	10	19
91	17	13	15	11	27	22	10	13	13	13	8	12	18
88	26	16	11	11	30	22	9	10	11	14	9	9	17
54	33	14	11	12	26	24	10	12	11	15	10	10	17
112	19	15	15	13	28	20	9	10	11	15	11	11	17
90	2	12	12	13	28	22	9	10	12	14	10	9	17
80	31	13	14	11	26	22	9	10	12	13	9	10	18
77	10	12	12	12	29	23	8	10	11	15	10	9	18
39	12	14	11	13	30	22	8	10	13	13	11	9	18
66	0	12	11	11	29	23	9	12	11	13	9	10	17
94	39	15	17	12	28	22	10	12	11	13	9	11	20
60	10	13	12	12	28	22	9	10	12	13	9	10	18
54	28	12	18	12	28	22	10	10	12	13	9	10	17
87	0	13	17	12	28	22	9	10	12	13	11	9	19
29	18	14	19	13	28	23	9	13	12	14	11	10	19
112	15	15	16	13	28	24	9	10	11	13	8	11	17
46	0	14	12	11	28	23	9	10	12	13	8	11	19
75	2	13	11	12	29	23	9	12	12	14	8	10	20
78	1	14	13	12	30	23	9	13	11	13	10	11	19
62	5	14	15	12	28	22	9	12	12	14	9	9	19
90	0	13	15	11	28	23	9	12	13	13	10	11	18
103	2	14	10	12	29	22	9	12	12	14	11	10	17
89	16	14	14	12	28	22	9	12	11	13	10	10	20
99	8	13	13	12	28	23	10	11	11	13	10	11	18
70	1	15	13	12	29	23	9	10	12	13	9	11	18
71	38	14	9	12	30	22	9	10	12	14	10	12	20
68	0	14	13	13	27	24	10	15	11	13	9	10	18
35	0	14	10	12	30	21	9	12	12	13	9	12	20
102	5	13	14	11	29	22	9	12	14	13	9	11	20
48	7	13	18	11	29	25	9	10	11	13	9	11	17
72	5	14	13	11	29	25	10	10	12	14	9	10	19
89	0	15	16	12	29	24	9	10	12	13	9	10	18
80	4	12	16	12	27	23	10	12	11	14	9	11	18
39	19	13	10	11	29	22	9	10	11	13	8	13	18
111	19	14	15	13	28	22	9	13	12	13	9	10	18
48	28	14	15	13	28	23	9	10	13	15	9	9	19
76	37	16	14	11	29	22	10	12	12	13	10	11	19
45	21	14	11	11	28	24	9	15	12	13	9	11	17
67	33	13	13	11	27	24	9	10	12	14	10	11	18
93	16	14	18	11	27	25	9	13	13	14	11	10	19
90	22	14	17	11	29	24	9	13	11	13	10	11	19
88	4	12	12	12	29	23	9	10	14	14	9	12	18
69	21	13	14	11	30	23	8	10	11	13	10	10	18
104	0	15	11	11	30	23	9	10	12	13	11	10	19
42	1	14	13	12	26	23	10	12	11	14	9	11	20
43	15	13	12	12	27	23	9	12	12	13	9	10	20
52	1	14	17	12	31	22	10	12	12	13	11	10	20
90	44	14	13	11	29	22	11	13	12	14	9	10	20
52	2	14	19	12	29	23	9	12	12	13	11	10	20
80	11	13	12	13	29	22	9	10	11	13	10	11	19
66	5	14	11	12	28	21	8	10	11	14	10	12	19
111	3	16	12	12	28	21	9	10	12	14	9	11	18
44	13	14	14	12	28	22	9	12	12	13	10	10	18
75	3	14	16	11	29	23	10	10	11	13	8	12	17
33	29	14	12	11	27	23	9	10	11	14	9	12	19
67	1	14	14	12	30	22	9	12	12	13	8	9	18
83	10	13	12	11	28	23	10	10	11	13	9	9	18
73	33	14	15	12	27	24	10	10	11	14	8	10	18
79	10	15	10	12	30	22	9	10	12	15	9	11	18
102	4	13	12	13	28	23	9	10	13	15	11	10	17
49	17	14	10	13	29	23	8	12	12	13	9	10	16
95	9	15	11	12	29	24	10	10	13	15	11	9	17
76	22	15	12	12	26	24	9	12	11	13	9	10	18
96	1	14	12	12	29	24	9	11	12	12	9	11	19
80	8	13	12	13	28	24	10	12	11	14	11	13	18
105	32	14	11	13	27	23	9	9	12	13	9	10	19
35	17	13	17	12	30	20	9	12	12	13	8	9	18
89	1	12	10	13	28	22	9	13	12	14	10	11	19
75	32	14	10	12	28	22	9	13	11	13	11	12	18
110	33	16	11	12	28	24	9	14	14	14	9	12	19
46	27	13	14	11	31	21	9	11	14	13	10	9	19
81	4	14	13	11	30	24	9	12	13	13	9	10	21
70	12	15	11	11	29	22	9	11	11	14	10	10	18
82	3	12	10	12	29	23	9	12	12	14	9	11	19
38	16	14	17	13	28	24	9	13	12	15	9	9	19
48	1	13	16	12	28	23	9	12	12	15	10	9	19
79	26	15	15	11	29	23	9	10	11	13	9	11	16
75	16	14	13	11	28	23	10	10	12	14	11	11	19
75	8	15	17	12	27	24	9	12	12	13	8	12	18
57	0	12	19	12	31	24	9	10	11	13	10	10	18
106	6	13	13	11	28	23	9	13	12	15	10	10	18
37	19	14	13	12	30	22	9	10	11	13	10	9	18
60	0	15	13	12	28	24	9	10	12	14	11	12	19
97	3	14	13	12	28	24	9	12	12	13	9	12	20
68	6	14	10	12	30	23	9	10	12	13	9	11	20
47	45	14	18	11	29	21	10	12	12	13	9	9	16
100	27	15	15	12	28	22	9	12	12	14	8	9	20
54	18	13	13	12	28	24	9	12	12	14	9	11	18
89	4	13	10	13	28	25	9	10	12	14	11	11	19
84	12	13	10	12	29	22	10	10	13	13	11	11	19
68	7	13	12	13	27	22	9	13	11	13	8	9	20
77	8	12	13	12	26	22	9	12	13	13	8	11	18
16	35	14	15	12	28	23	9	10	12	14	8	10	18
47	3	13	11	12	31	23	10	12	12	13	10	9	19
72	35	15	14	12	28	24	8	10	12	13	9	12	18
105	3	13	13	11	28	22	8	11	11	13	11	10	19
44	0	14	12	12	30	23	8	13	12	15	10	10	18
72	10	13	17	12	29	24	9	10	11	15	9	9	18
39	0	14	15	12	28	24	10	10	12	13	9	12	19
71	4	15	12	12	29	23	9	10	12	13	9	11	21
111	20	14	20	11	28	23	9	10	11	14	10	10	18
51	3	13	14	12	28	21	9	12	12	13	9	9	19
36	33	12	9	11	27	22	9	10	13	13	11	11	18
98	5	12	14	11	28	23	9	15	12	15	10	10	19
51	0	12	10	13	28	22	9	10	12	15	12	10	18
61	3	13	19	12	27	24	10	10	13	15	9	11	19
32	4	14	12	12	30	23	9	10	11	15	10	12	18
94	17	13	14	12	30	23	8	10	11	13	10	9	19
80	34	14	13	12	29	21	9	15	11	13	10	10	18
95	6	14	12	11	30	25	9	14	12	14	9	11	20
109	0	14	14	13	28	23	10	12	12	13	10	10	19
104	6	13	10	12	27	23	10	13	12	13	10	9	18
100	11	13	15	12	28	22	10	13	11	14	9	10	18
78	5	13	15	11	28	23	9	10	13	13	11	11	18
42	17	13	14	12	27	22	10	12	11	13	10	9	18
96	0	15	12	11	29	20	10	10	11	13	10	11	18
77	31	13	9	12	27	23	9	13	11	13	10	10	19
84	16	13	18	12	29	24	9	10	12	14	10	10	19
48	7	14	13	13	30	24	8	10	11	13	9	11	18
43	20	13	13	13	28	23	10	12	12	13	10	12	20
73	3	15	16	12	29	24	9	10	12	13	9	10	18
50	0	13	10	11	30	22	9	12	12	13	11	11	20
59	10	14	12	11	30	25	9	14	12	14	9	11	20
65	44	14	12	11	29	22	10	10	11	13	9	10	18
89	18	16	13	12	29	23	9	10	11	13	9	11	19
74	35	13	13	13	29	23	10	12	12	15	9	10	20
98	4	14	10	12	28	23	10	12	12	12	10	11	18
98	22	14	11	12	29	25	10	9	13	13	8	11	19
48	5	12	17	13	29	24	9	12	12	13	11	11	18
58	5	13	10	11	29	24	10	12	12	13	9	10	18
105	1	13	13	11	29	23	9	12	12	13	9	9	17
40	9	14	17	12	27	23	9	10	12	13	10	12	19
47	15	14	12	12	28	23	9	12	12	13	10	10	17
80	31	14	9	13	28	23	9	10	12	13	9	11	18
39	15	14	12	12	28	22	10	13	12	13	10	11	20
66	23	13	12	12	27	22	9	13	13	13	11	12	19
95	0	15	10	12	28	23	10	12	12	15	11	10	18
29	39	13	17	11	28	24	9	10	12	14	11	11	20
65	22	14	11	12	30	23	10	10	13	14	9	10	19
35	0	16	10	11	28	22	9	10	12	13	9	9	18
77	1	15	16	12	29	22	9	9	12	14	11	10	21
103	18	13	13	12	27	25	8	12	12	13	9	10	18
41	8	12	12	12	27	23	10	11	11	13	10	13	19
78	5	14	14	11	28	24	11	10	11	14	9	11	19
83	7	15	19	11	28	24	10	10	13	13	9	10	18
45	16	13	11	13	27	23	9	11	11	13	9	10	19
77	21	14	14	12	27	22	9	13	11	14	9	10	17
59	13	13	10	11	29	22	9	12	11	15	8	11	21
71	10	14	9	13	30	23	10	10	11	13	9	12	18
108	4	14	12	13	27	22	10	12	11	13	11	11	18
112	2	14	10	13	30	24	8	10	11	14	9	10	19
99	7	14	16	12	26	23	10	10	11	14	9	10	19
75	14	14	16	12	26	23	10	10	11	14	9	10	19
94	0	13	10	14	30	24	9	10	12	13	10	11	19
46	13	13	14	12	28	22	9	14	11	14	9	11	18
39	13	13	11	12	28	22	9	10	13	13	10	11	17
64	5	14	15	13	27	22	9	13	12	13	10	11	18
101	1	13	16	12	28	23	9	12	12	14	9	10	18
55	29	12	17	11	26	23	9	13	12	14	10	10	18
35	27	14	17	12	29	24	9	14	12	13	11	11	19
78	6	14	11	12	28	23	9	13	12	14	9	11	19
52	12	14	14	12	27	23	9	10	13	13	9	10	18
69	2	15	10	12	28	21	9	13	13	13	9	9	18
38	19	13	13	11	29	23	9	10	12	13	10	10	21
46	16	15	13	12	28	22	9	12	12	14	10	10	17
104	28	12	10	12	29	22	9	12	12	13	9	11	18
104	5	15	16	11	29	23	10	10	11	14	10	12	18
113	24	12	10	13	28	22	9	13	12	14	10	11	19
60	9	16	9	12	31	22	9	12	13	13	11	11	19
62	1	14	12	14	27	23	10	10	12	14	9	9	19
67	20	14	11	12	27	22	10	12	13	14	11	10	17
29	29	13	19	12	29	22	10	12	12	14	10	11	19
66	45	14	10	11	30	23	9	12	11	13	11	10	19
78	6	14	11	13	27	23	10	13	12	13	9	11	18
61	13	15	12	12	28	22	10	10	12	13	9	11	19
57	3	14	10	13	30	22	10	12	13	13	10	10	20
86	15	12	10	12	27	23	9	10	11	13	11	11	17
79	8	13	17	12	29	24	9	10	11	15	9	9	18
38	16	14	12	11	28	23	11	11	13	13	11	12	18
100	4	14	13	11	28	25	10	10	12	13	10	10	20
65	0	15	13	11	27	23	10	10	12	13	12	11	19
92	41	14	16	12	30	23	9	10	12	15	9	12	19
99	13	13	15	13	29	22	9	11	12	14	9	11	18
101	1	13	9	13	26	22	9	13	13	13	9	11	19
102	0	14	10	11	29	23	9	10	11	14	11	9	19
32	7	13	13	11	27	22	8	10	13	14	9	9	18
40	12	12	10	13	29	23	9	13	12	14	10	10	18
40	6	12	12	12	28	22	10	10	13	14	11	12	18
65	5	13	12	12	28	24	10	10	11	13	10	11	19
43	18	12	12	13	30	21	10	10	13	13	9	11	19
113	26	13	11	12	27	22	10	13	12	13	11	10	19
104	16	13	10	11	29	22	9	12	12	13	9	10	19
84	1	14	16	12	29	23	9	10	11	13	9	9	18
99	0	13	13	11	28	23	9	12	12	13	9	12	19
69	23	12	10	12	27	22	9	10	13	14	10	11	17
33	0	13	13	12	29	23	9	10	12	14	10	11	17
52	34	14	10	12	28	24	10	10	13	15	10	10	18
85	3	14	12	12	27	23	10	13	12	13	12	11	19
92	14	14	18	12	29	22	10	9	12	13	9	9	17
69	17	16	10	11	29	22	9	10	11	13	9	10	19
16	0	13	20	12	30	23	10	12	13	13	8	10	18
23	0	15	10	12	27	24	9	13	12	13	9	10	19
60	16	13	13	12	27	23	9	13	11	13	11	10	17
56	5	15	10	12	29	23	9	10	14	14	9	10	19
76	10	14	13	12	28	23	9	10	12	15	9	10	19
84	0	12	13	12	30	22	11	12	12	12	9	11	17
40	4	14	10	12	27	20	8	15	11	14	10	11	18
79	8	14	10	13	29	23	9	13	10	14	9	11	18
57	27	14	12	11	28	21	10	11	11	13	9	10	17
94	39	14	13	13	26	23	9	13	11	14	11	10	20
51	0	14	14	11	26	22	9	13	12	13	10	11	16
75	11	12	15	11	30	24	9	11	12	13	10	11	17
94	1	13	10	13	29	22	9	11	13	13	9	10	19
49	1	12	13	12	28	23	9	12	11	14	10	9	19
66	27	15	10	11	27	22	9	9	13	14	9	9	19
52	43	13	12	12	29	22	9	13	13	13	9	10	19
45	0	14	13	12	27	22	10	12	12	13	9	10	18
37	21	14	18	12	29	22	10	9	12	13	9	9	17
86	0	13	10	11	30	23	9	12	12	14	12	11	18
78	15	13	11	11	28	22	9	10	12	15	9	11	18
49	10	12	20	12	28	23	9	9	13	15	10	11	17
101	7	14	13	13	27	22	9	12	12	13	11	12	18
61	0	14	10	11	29	23	9	10	11	14	11	9	19
93	0	11	13	12	28	24	10	10	12	13	9	11	18
79	1	14	15	12	27	19	9	12	12	14	9	12	18
84	11	14	10	12	27	22	9	10	12	14	10	9	18
97	5	13	15	12	27	23	10	10	12	12	9	10	20
52	5	13	13	12	27	23	9	13	11	13	11	10	17
33	25	12	10	12	29	23	9	10	10	13	11	10	19
52	11	13	19	13	28	23	9	13	12	13	10	10	18
78	2	15	13	12	28	20	10	15	11	13	9	10	19
82	32	13	14	14	27	20	10	12	12	15	9	9	19
87	31	14	12	13	28	22	9	10	11	15	11	12	18
69	9	13	10	13	28	21	9	10	12	13	10	12	18
100	0	15	11	12	27	23	10	10	12	13	8	10	18
68	0	14	10	11	29	23	10	12	12	15	10	10	18
80	25	14	13	11	29	20	9	12	14	13	9	10	19
74	5	13	10	12	29	25	8	10	13	13	9	11	19
49	0	15	17	12	27	23	8	12	13	14	9	12	20
50	5	13	10	12	29	22	11	13	11	12	9	11	19
55	4	12	17	11	28	23	9	10	12	13	11	10	20
38	16	15	10	12	30	22	10	11	12	14	10	11	19
45	3	14	15	12	28	22	9	12	13	13	11	11	20
91	35	13	12	11	29	23	10	10	12	13	9	10	18
77	8	13	12	12	28	22	9	12	11	13	9	11	18
74	3	13	10	13	27	23	8	11	11	13	8	9	18
57	4	14	18	13	28	22	9	10	12	13	11	13	20
50	30	16	10	12	28	22	10	11	12	14	11	9	20
90	0	13	11	12	29	22	10	12	12	14	10	10	18
73	23	14	12	11	28	23	9	10	12	14	9	13	19
86	6	13	16	12	28	22	10	12	10	13	9	10	19
98	21	14	13	11	27	23	10	12	12	13	9	10	19
104	5	13	10	13	28	22	10	12	11	14	9	12	18
65	2	14	12	12	30	24	9	12	11	13	10	11	18
44	16	14	18	13	28	22	9	10	11	13	9	11	20
64	2	14	11	12	28	22	9	13	12	13	11	11	19
39	3	13	10	12	29	25	8	10	13	13	9	11	19
46	42	13	13	11	28	24	10	11	12	14	10	10	18
61	30	14	10	13	28	22	9	10	12	13	10	11	20
40	2	14	12	12	28	23	10	13	12	13	11	10	19
100	15	12	10	12	29	23	9	12	12	14	9	11	19
92	25	15	14	11	28	22	9	12	12	14	8	11	18
56	4	13	18	12	31	21	9	12	13	14	9	10	18
96	24	14	12	11	28	21	9	10	11	14	10	11	18
87	0	14	12	12	28	22	9	12	11	14	11	12	19
28	7	13	18	13	29	22	9	13	12	13	9	9	17
43	0	13	15	12	30	22	9	10	13	13	9	11	18
36	1	13	17	12	27	22	10	10	14	14	10	10	19
69	0	12	12	12	28	22	10	10	13	14	11	12	18
70	5	14	17	12	27	22	10	14	11	13	9	11	19
102	8	15	12	11	28	20	10	10	12	15	9	11	18
10	2	13	13	12	27	24	9	10	13	13	9	11	19
56	46	14	12	12	27	23	9	12	12	13	9	12	17
78	0	12	13	12	30	23	8	10	14	13	10	13	20
75	7	14	17	12	29	22	10	12	12	14	11	11	19
90	18	12	14	12	31	22	9	10	12	13	11	10	17
102	4	15	11	11	27	24	9	10	13	15	11	11	18
64	9	13	12	12	27	22	9	12	13	13	9	10	18
100	26	14	13	11	29	23	10	12	12	15	10	11	19
27	9	14	10	12	28	21	9	10	11	13	10	10	20
74	22	13	13	12	27	21	9	13	12	13	10	11	18
74	11	13	15	12	27	23	10	12	11	14	10	11	19
20	12	15	16	12	28	23	10	11	11	15	11	11	19
81	26	14	11	11	28	23	9	14	11	13	11	11	18
91	6	14	10	11	27	23	9	10	12	13	9	11	19
75	20	13	12	11	28	23	9	12	11	14	9	10	17
43	9	13	10	11	29	22	9	10	12	15	10	11	18
67	25	14	14	12	31	22	9	12	12	14	9	10	17
70	9	13	11	11	28	23	9	10	13	13	10	10	18
81	5	14	11	13	29	23	10	12	11	14	10	11	18
91	9	13	13	13	29	23	9	10	11	13	9	10	20
94	9	14	12	12	28	23	9	10	12	13	9	12	18
68	4	14	9	12	29	24	9	13	13	13	10	11	20
80	4	15	10	12	30	23	10	12	12	14	9	11	18
92	34	15	16	11	30	22	9	10	12	14	9	12	20
75	15	15	10	12	29	22	9	12	12	13	9	11	18
54	0	15	16	12	29	22	9	9	12	14	11	10	21
34	1	16	14	13	29	24	10	13	11	13	10	10	18
47	35	14	16	12	30	21	9	10	12	14	9	10	17
38	13	14	13	13	29	23	10	10	13	14	11	9	17
62	1	13	17	11	29	22	9	12	11	13	9	11	19
45	30	15	13	11	27	21	9	10	13	13	10	12	19
33	0	13	11	12	31	23	9	13	12	13	10	10	20
81	11	14	12	12	30	23	10	12	11	13	10	10	19
42	20	15	11	12	30	22	9	12	11	14	9	9	18
107	0	14	14	11	27	23	9	11	12	13	11	10	20
79	16	14	14	12	29	24	9	10	13	15	10	9	18
46	16	15	12	13	29	23	10	10	11	14	8	10	18
108	7	12	13	12	30	24	8	11	12	14	10	11	18
99	27	15	12	13	27	22	9	12	11	15	9	11	21
82	7	14	13	12	29	21	9	15	11	13	10	10	18
81	37	14	9	12	28	22	10	13	13	13	10	11	18
32	11	14	12	11	30	23	10	10	12	14	9	10	20
106	17	15	20	11	27	22	10	10	11	14	9	11	18
115	42	13	12	13	27	21	10	12	12	13	9	9	17
71	3	13	10	11	30	22	9	12	12	13	11	11	19
76	11	14	14	11	27	21	10	10	12	13	11	9	18
103	25	12	14	12	28	22	10	15	11	13	8	10	20
43	9	13	10	13	28	23	9	11	12	13	9	10	17
61	25	15	9	13	29	24	9	12	13	15	10	11	18
74	15	13	10	13	28	23	9	10	11	14	9	10	19
84	3	12	12	13	27	24	9	10	12	14	11	11	19
47	4	15	15	12	28	24	9	10	12	14	9	10	18
31	0	12	11	13	27	23	10	11	13	14	11	10	18
88	15	15	17	11	28	23	10	10	14	13	11	11	18
34	15	13	13	12	30	23	9	12	12	14	9	10	18
98	36	13	11	12	28	24	9	10	12	13	8	10	17
47	3	14	11	12	28	23	9	12	11	14	8	9	19
76	0	13	12	13	26	20	9	12	13	13	9	11	19
45	2	14	10	13	27	24	10	12	11	13	9	9	18
66	7	14	10	13	31	23	9	13	11	13	11	12	18
95	24	13	10	12	27	23	9	10	13	13	9	10	17
53	9	14	11	12	27	24	9	10	12	13	9	11	19
100	21	13	12	12	28	23	9	10	12	14	9	9	18
104	16	13	14	12	29	23	10	12	12	13	9	10	19
59	28	14	10	12	30	22	10	10	12	14	9	10	19
103	33	16	13	12	28	23	9	12	12	13	9	11	19
39	30	15	18	12	27	24	10	12	11	15	10	12	17
50	1	13	13	13	27	21	9	12	12	13	9	12	18
51	12	14	10	12	27	23	8	12	11	13	9	9	17
93	22	14	10	12	28	23	10	10	13	14	11	11	19
71	19	14	13	12	28	24	9	12	12	13	9	12	20
53	20	13	10	12	29	22	9	10	12	13	8	11	19
82	48	13	10	13	29	23	9	12	11	14	12	12	19
61	20	15	16	12	29	24	9	10	12	13	9	10	18
72	3	13	10	12	27	23	10	11	11	14	10	12	18
20	11	13	16	12	26	23	9	11	13	13	9	12	17
36	3	15	10	11	27	21	9	10	11	14	10	14	17
94	4	16	14	13	30	24	9	12	12	14	11	11	18
54	1	15	15	12	28	22	10	10	11	13	8	9	17
49	27	14	16	13	29	22	9	12	11	13	9	12	18
51	18	14	12	11	28	21	9	12	11	15	11	11	18
56	0	13	16	11	29	24	9	12	12	13	10	11	19
96	9	14	13	13	29	20	9	10	12	13	8	9	19
84	32	15	13	13	27	22	10	12	11	13	10	10	18
85	11	13	14	13	28	22	9	12	13	13	9	12	19
96	2	12	13	12	28	24	10	10	11	13	9	11	19
113	1	15	10	13	28	24	10	10	11	13	9	12	18
94	31	15	17	12	28	22	10	12	11	13	9	11	20
46	2	14	17	13	29	22	9	10	11	15	9	11	19
35	16	13	10	12	28	22	10	10	11	13	9	11	18
44	3	15	20	11	30	22	9	12	12	14	11	12	18
65	33	13	15	12	27	22	9	10	12	14	10	11	17
92	26	15	14	12	28	23	9	10	11	12	11	12	17
30	3	14	20	11	29	24	9	10	11	15	9	11	19
40	9	12	13	12	31	24	9	10	11	14	9	12	18
82	11	15	16	11	27	23	10	12	12	13	9	11	18
94	4	13	10	13	30	23	9	10	12	14	10	10	17
105	0	13	13	12	29	22	10	10	12	13	11	11	18
98	0	12	11	13	29	21	9	10	13	14	10	12	18
49	2	13	16	11	28	22	10	12	12	14	9	10	19
62	43	13	12	13	29	21	9	13	11	13	9	12	18
42	13	15	13	13	29	25	9	9	14	15	11	12	19
27	7	13	14	11	29	23	9	12	12	13	10	10	19
48	1	13	14	11	28	22	9	10	11	13	11	10	17
41	24	13	13	12	28	24	9	11	12	14	10	12	18
39	14	12	20	12	30	22	9	10	12	13	10	10	17
33	9	14	14	13	28	23	9	10	12	13	9	11	18
85	10	13	12	12	28	22	9	10	13	13	10	11	17
44	7	14	9	11	31	23	9	10	12	14	10	10	19
104	30	14	15	12	29	23	9	13	13	13	9	10	17
106	2	13	14	12	28	25	9	13	13	13	10	10	17
60	5	14	9	11	27	22	9	12	11	14	9	11	18
75	3	13	12	13	28	23	9	10	13	13	9	10	18
68	17	13	14	12	28	22	10	12	13	13	10	11	18
76	12	15	13	12	28	22	10	11	12	13	9	11	18
50	24	14	12	12	27	23	8	12	11	13	11	10	19
52	12	15	12	12	28	22	9	12	12	12	9	13	18
77	21	15	10	12	28	22	9	13	12	13	9	11	18
55	2	15	17	11	29	23	10	13	12	13	11	13	17
38	7	15	12	11	27	22	10	10	11	14	10	10	19
42	6	13	15	11	27	23	10	12	11	14	9	10	19
76	30	14	12	12	28	21	9	10	11	13	9	10	17
93	1	12	12	14	27	22	9	11	13	14	11	10	19
80	10	13	15	12	28	22	10	13	11	14	9	11	18
97	7	12	12	13	28	22	9	13	11	15	9	11	18
104	15	15	15	13	28	23	9	12	12	14	9	11	18
92	5	16	13	11	30	23	9	11	12	14	9	12	18
84	0	15	17	13	27	25	10	12	12	13	10	10	20
60	36	14	14	11	28	22	9	10	14	15	8	11	19
75	0	14	16	12	29	21	9	10	12	14	11	11	18
45	1	14	14	11	29	22	9	10	12	13	11	10	18
44	19	13	14	11	29	20	10	12	12	14	9	12	18
41	9	16	13	13	29	21	9	12	12	14	10	12	18
91	11	13	12	12	29	25	10	10	11	13	10	11	18
106	2	13	14	11	29	22	10	10	12	15	9	10	21
44	50	14	11	13	29	23	9	10	12	14	10	9	21
89	13	14	12	12	27	23	8	12	11	13	11	10	19
85	1	14	18	12	29	23	10	13	12	13	11	10	17
81	4	13	17	11	29	23	10	10	11	14	10	12	18
64	0	14	12	12	28	21	9	12	12	13	9	12	19
55	0	13	10	12	29	22	10	10	13	13	11	11	19
39	30	12	13	12	28	23	10	12	12	15	12	9	18
80	2	15	15	12	28	24	9	13	13	13	11	12	18
63	11	13	15	12	27	25	9	10	11	14	9	11	18
70	20	16	13	11	27	22	9	10	12	14	10	10	18
43	1	14	20	12	28	23	10	12	13	13	9	11	18
63	2	15	12	13	28	24	9	13	12	13	10	11	17
46	6	14	18	10	29	20	9	10	11	13	8	10	18
102	19	15	16	12	29	22	9	9	12	14	11	10	21
73	26	13	10	13	29	23	9	12	11	14	12	12	19
73	12	12	10	11	28	22	10	10	12	14	10	11	18
109	7	14	12	12	27	23	9	12	11	14	11	12	19
70	1	13	13	13	28	23	10	13	12	14	10	9	20
105	2	13	17	11	30	22	9	10	13	15	9	11	18
45	13	14	12	11	28	22	10	11	11	13	9	10	17
46	2	12	10	11	27	22	9	12	12	14	11	12	18
71	17	14	15	13	27	22	9	13	12	13	10	11	18
52	18	12	11	12	27	24	9	13	12	13	10	12	18
51	6	14	14	13	27	23	9	13	12	13	11	10	17
39	4	15	15	12	28	22	10	10	12	13	9	12	17
34	0	14	11	12	26	22	9	15	11	14	11	10	19
84	42	13	13	12	30	23	9	10	12	13	9	10	18
96	1	13	13	13	28	23	10	12	12	13	10	12	20
105	20	14	10	12	29	23	9	9	12	14	12	11	18
78	3	13	16	11	29	24	10	10	12	13	11	11	20
90	20	14	12	13	28	21	9	10	12	13	10	10	19
71	13	15	10	12	29	22	10	12	12	14	9	10	19
46	0	13	15	11	29	24	9	10	11	15	9	11	19
75	14	14	17	12	28	22	9	10	12	13	11	12	19
66	1	13	15	12	27	23	10	10	12	12	9	10	20
39	19	14	13	11	27	22	9	12	11	14	10	12	19
80	3	14	10	13	29	24	9	12	12	14	9	10	16
106	3	15	18	12	27	22	9	13	11	15	9	10	18
84	4	13	12	12	28	22	9	12	11	13	9	11	19
91	10	13	12	11	28	23	9	12	11	14	9	10	17
59	18	12	14	12	31	22	9	10	12	13	11	10	17
36	13	13	10	12	27	22	10	13	12	15	11	11	17
64	11	14	12	13	30	22	10	10	12	13	9	11	17
58	8	13	17	11	27	21	10	12	12	13	9	11	19
75	10	12	11	11	28	22	10	12	11	13	9	11	19
89	5	16	14	11	31	25	11	11	11	13	11	10	18
48	20	15	13	11	28	23	9	12	12	14	9	9	18
43	17	13	11	12	28	21	9	13	12	13	11	10	19
91	5	13	13	13	28	25	9	13	11	14	11	12	19
50	1	13	10	11	27	23	10	12	13	13	9	11	20
97	0	14	17	13	28	25	9	10	11	13	9	11	18
37	4	16	16	13	28	22	8	12	13	14	10	11	19
96	10	14	9	11	31	23	9	10	12	14	10	10	19
62	46	16	18	13	28	24	8	12	11	13	9	12	18
100	0	14	12	12	29	20	9	14	12	13	9	11	19
81	4	14	16	13	26	23	11	12	10	13	11	10	20
106	1	12	10	13	30	22	9	10	12	14	10	10	19
74	0	15	16	11	29	21	9	10	13	14	9	11	20
80	35	14	10	11	28	23	9	15	13	15	9	11	17
59	8	13	10	12	28	23	10	12	12	14	12	11	19
66	15	14	13	12	27	21	9	14	12	13	8	11	19
98	0	16	16	11	30	24	9	13	12	13	9	11	20
79	32	16	12	11	29	22	9	12	12	15	9	11	19
75	26	16	17	14	29	23	10	13	12	13	11	11	16
40	3	14	13	13	28	23	9	10	12	13	9	9	20
41	11	13	16	11	27	24	9	10	12	13	10	10	19
58	23	14	12	12	29	24	9	12	11	14	9	10	17
56	2	13	10	11	29	23	9	10	12	15	9	10	19
100	11	14	16	11	29	21	9	15	11	14	10	9	18
97	3	13	15	11	27	22	10	13	13	13	8	12	18
108	0	13	16	12	29	22	8	12	13	13	11	11	17
48	11	14	13	12	27	22	11	14	12	13	10	11	20
107	11	13	18	11	29	22	10	10	11	13	10	11	18
91	0	13	13	11	29	24	9	13	12	13	9	12	20
80	5	15	13	12	30	22	9	12	12	13	10	12	18
103	3	13	10	11	29	22	9	12	12	13	9	10	19
71	5	13	12	12	28	24	9	13	11	14	10	11	19
72	0	13	11	12	28	22	9	12	11	13	11	12	18
46	0	14	17	12	28	22	10	13	13	14	10	9	20
74	1	15	11	11	29	24	10	14	11	14	9	10	20
47	0	14	19	11	29	23	9	11	12	13	10	12	18
43	1	13	15	12	29	24	9	12	11	14	9	11	19
72	11	14	12	13	29	24	9	10	13	13	9	11	18
35	27	14	17	12	28	22	9	10	12	13	11	11	19
40	1	13	16	12	28	23	9	12	12	14	9	10	18
62	38	15	11	11	29	24	10	12	12	13	9	13	18
97	1	14	18	12	28	23	9	10	12	13	9	11	17
46	6	15	11	12	29	23	9	12	11	14	11	10	19
46	25	12	14	12	30	23	10	10	11	13	8	11	18
45	12	14	9	12	29	22	9	10	11	14	9	11	19
72	0	13	11	13	28	21	10	10	12	13	11	10	17
48	9	14	12	12	29	22	10	10	12	14	10	9	18
104	3	13	13	11	30	22	10	11	12	14	11	11	18
89	14	13	15	13	26	22	10	10	11	13	9	10	17
95	1	13	12	12	29	23	9	9	12	14	10	11	17
47	4	14	11	13	28	20	9	10	12	14	11	11	20
72	5	14	12	12	28	23	9	11	13	14	11	10	18
37	28	13	17	12	29	23	9	12	13	12	9	10	19
111	9	14	14	11	29	24	9	10	13	14	9	11	19
67	12	14	11	12	27	22	9	12	12	14	9	12	17
77	30	14	13	12	29	24	9	13	11	13	9	10	19
86	50	14	19	11	27	24	9	12	12	13	11	11	20
75	7	12	20	12	27	22	9	10	12	13	11	10	19
73	16	13	13	12	28	24	9	10	11	14	10	9	18
44	3	13	10	13	28	22	10	12	11	14	9	12	18
52	0	12	13	12	27	22	9	14	12	13	9	11	17
67	0	15	15	13	28	20	9	10	11	15	11	11	17
80	38	12	12	11	28	24	8	13	12	14	9	9	17
102	2	13	14	11	30	24	10	13	12	13	9	10	19
94	0	14	12	13	29	22	10	10	11	13	10	13	18
40	21	14	12	12	28	23	9	12	12	15	11	9	19
53	27	13	13	12	28	23	10	11	11	13	10	11	18
63	4	13	12	11	29	21	10	13	12	14	10	11	16
52	4	13	12	11	28	23	10	10	12	13	9	10	19
99	2	12	15	13	28	23	9	10	11	14	10	12	17
83	22	15	12	11	28	23	10	12	12	14	9	9	17
96	10	13	10	11	30	22	9	12	12	13	11	11	19
71	10	12	10	14	28	24	9	12	11	14	11	11	19
28	9	13	12	12	27	24	10	12	11	15	10	10	18
88	33	12	12	12	28	23	9	10	11	12	9	11	18
52	3	14	11	12	27	22	10	13	12	13	11	11	17
105	21	13	15	12	30	22	9	12	12	14	9	11	19
74	18	13	10	11	26	21	10	11	12	15	11	12	19
78	0	15	13	12	30	23	9	10	11	14	9	10	19
33	14	14	12	12	29	25	9	10	12	14	10	11	18
93	3	15	13	13	28	22	9	13	12	14	9	12	19
106	25	15	17	12	31	23	9	12	12	13	9	11	18
69	8	14	10	12	28	22	10	13	12	13	11	11	20
100	0	13	11	12	28	23	10	13	12	14	10	9	19
31	5	13	12	13	28	24	9	11	12	13	9	11	19
72	2	14	16	12	27	24	9	12	12	15	11	12	18
67	24	14	10	12	28	23	10	13	11	13	9	11	19
91	1	16	12	13	27	23	9	13	12	13	11	10	18
107	17	14	10	13	28	22	9	13	12	13	12	11	18
41	33	14	13	11	29	23	9	13	11	13	9	11	16
76	1	15	10	12	28	25	9	12	11	14	9	10	18
57	7	13	14	11	27	22	9	12	12	14	9	11	20
52	0	14	12	12	29	21	9	13	12	15	9	11	19
92	23	14	17	12	30	24	10	10	12	15	9	10	18
109	3	13	11	12	29	23	10	12	11	13	9	9	19
88	0	16	16	13	28	22	9	12	13	14	10	11	19
110	5	13	12	12	28	24	9	10	12	13	10	12	17
103	20	15	10	12	29	23	9	11	12	13	9	11	18
92	14	16	10	12	28	23	9	13	13	14	10	10	19
80	12	12	11	13	27	22	10	12	12	13	9	10	19
80	15	12	13	12	27	23	8	12	12	13	9	13	20
40	25	14	13	11	29	23	9	13	11	13	9	11	16
78	45	14	17	12	29	23	9	10	12	13	9	10	19
72	0	12	10	13	28	22	9	12	12	13	11	11	18
83	50	13	14	12	28	23	10	12	11	13	9	10	18
103	0	13	19	13	29	21	9	13	12	13	10	11	18
110	4	14	13	13	30	22	9	10	13	14	9	11	17
77	5	13	20	11	29	23	9	13	12	13	9	11	17
33	0	13	10	11	29	22	9	10	11	13	8	13	18
75	30	13	13	12	28	23	10	10	12	13	10	10	18
96	0	12	15	12	29	22	8	10	13	13	10	12	17
38	1	13	13	13	29	22	9	13	12	13	8	11	20
66	0	14	13	12	29	22	9	12	14	13	11	11	18
86	1	14	16	12	28	25	9	10	13	12	9	11	20
80	33	15	13	13	30	21	10	10	12	14	9	9	19
40	15	14	9	12	29	22	9	10	11	14	9	11	19
93	1	14	10	11	29	22	9	12	13	14	9	11	18
38	32	14	19	12	27	22	9	13	12	14	11	10	18
32	0	14	13	11	28	23	9	10	11	14	10	11	17
85	39	13	16	12	28	22	10	12	11	14	10	11	19
58	2	13	20	12	29	23	9	12	14	14	9	11	18
95	45	14	18	12	27	22	9	12	11	13	10	10	19
64	3	12	14	12	27	22	10	10	12	13	11	12	17
58	40	13	17	11	28	23	9	14	11	13	9	10	18
40	25	16	13	12	28	21	11	12	12	13	11	10	19
93	13	13	13	11	28	23	10	10	12	13	10	9	20
88	27	15	13	12	30	22	9	12	12	12	12	11	19
121	33	13	11	12	29	22	10	12	12	13	10	10	18
100	22	14	16	12	29	23	10	10	12	13	9	11	17
46	3	13	10	12	28	21	9	10	11	13	9	11	18
23	15	15	14	13	30	22	9	12	13	13	9	11	19
55	0	15	12	12	29	22	8	13	12	13	10	10	20
73	4	13	10	12	28	24	10	12	11	13	11	12	19
98	25	14	13	12	28	22	10	12	13	14	11	10	19
45	36	12	10	11	28	21	10	15	11	14	9	10	17
57	9	14	12	12	29	22	10	11	13	13	12	9	19
45	1	14	11	13	30	23	9	10	11	13	8	10	18
53	25	13	12	11	28	23	8	10	11	14	11	10	16
44	2	15	12	12	31	25	9	10	13	13	8	11	20
53	10	13	15	11	28	23	9	12	13	13	10	11	18
47	8	13	13	12	28	22	9	11	12	14	9	10	18
72	9	12	10	12	29	22	9	12	12	13	9	11	18
74	5	13	19	12	27	24	10	10	14	15	9	11	19
102	5	16	10	14	29	23	9	13	13	13	10	11	18
104	1	14	14	12	27	23	9	10	13	13	9	10	18
60	22	14	9	12	29	22	9	10	11	14	9	11	19
101	21	16	16	12	30	22	9	12	12	14	9	10	18
58	37	13	10	12	28	25	10	12	13	14	9	12	18
48	0	12	10	12	27	22	10	10	11	14	11	11	17
97	4	13	10	11	31	23	8	10	13	14	10	11	19
32	18	13	10	13	29	23	10	15	11	13	9	10	19
58	41	13	10	12	28	24	9	13	12	14	10	10	19
109	47	13	10	12	31	23	9	13	12	13	9	11	18
103	38	13	14	14	28	21	9	12	12	13	9	11	19
110	23	14	12	12	30	23	10	10	12	13	9	10	17
94	3	13	12	12	26	24	9	13	12	14	9	11	19
90	0	15	13	11	30	23	9	10	11	13	9	9	17
50	14	13	16	12	27	23	9	10	13	13	9	10	17
46	7	12	13	13	28	23	10	10	13	14	9	11	19
73	13	16	14	11	31	25	11	11	11	13	11	10	18
74	1	15	11	13	27	23	10	11	12	13	9	10	20
83	7	13	10	11	31	22	9	13	13	13	10	11	18
74	16	13	16	12	31	24	10	10	12	15	11	13	18
93	6	12	12	12	28	24	9	12	14	13	9	10	18
72	17	14	11	12	26	22	9	10	13	13	10	10	18
77	23	14	17	11	28	22	9	13	12	13	9	10	17
104	16	13	11	11	26	23	9	12	12	13	11	10	18
94	9	13	13	12	27	24	9	10	12	13	9	10	18
70	38	14	15	11	29	23	9	10	11	14	10	10	20
39	46	16	13	12	31	21	9	12	12	14	9	10	15
49	12	15	11	13	28	22	9	11	12	13	10	11	19
56	11	13	14	11	30	24	9	10	12	13	11	9	19
45	25	15	11	11	30	22	9	13	13	13	9	11	19
70	9	16	13	13	29	21	9	10	12	14	10	12	20
54	3	14	10	12	28	23	9	13	12	13	9	11	21
68	11	12	12	11	30	23	9	12	11	13	10	11	17
111	0	12	13	12	27	22	9	12	11	13	11	9	18
66	7	14	15	12	27	20	9	11	11	13	8	12	18
66	20	14	13	13	29	24	9	11	13	13	11	10	18
61	25	12	15	11	29	23	9	10	13	13	8	11	18
75	13	14	14	12	28	22	10	13	13	13	10	12	19
33	1	14	13	12	29	24	10	9	13	14	10	12	17
115	20	13	17	13	28	23	9	12	11	14	10	11	18
59	14	14	13	12	28	23	9	10	12	14	10	10	18
71	12	15	11	12	29	21	9	12	12	13	12	12	18
108	8	13	12	12	28	22	9	12	11	13	9	11	19
45	18	14	17	14	30	22	9	10	12	14	11	10	20
72	5	15	15	12	27	24	11	10	12	14	11	10	18
97	41	13	15	12	29	23	8	10	12	13	9	12	19
106	3	13	10	12	28	23	9	13	10	14	11	11	17
40	1	15	9	12	29	24	10	12	12	14	9	10	20
27	8	14	13	13	27	24	10	15	11	13	9	10	18
95	0	14	13	12	28	23	10	10	11	13	9	10	18
86	23	15	13	13	28	21	9	10	12	14	9	10	20
105	2	12	13	12	28	23	9	10	12	14	9	9	19
80	0	15	13	11	29	22	9	10	13	13	10	10	19
90	47	14	13	11	29	22	9	12	12	14	11	10	19
94	28	13	10	12	27	22	9	10	11	13	9	11	17
39	4	15	16	12	31	23	9	13	12	14	9	9	19
67	9	14	10	12	28	21	11	12	13	14	11	13	18
101	3	14	10	13	29	24	9	12	12	14	9	10	16
40	16	13	13	11	28	23	9	10	12	13	9	9	19
77	11	15	10	12	28	24	9	11	12	13	9	10	19
95	17	14	13	13	27	21	10	13	11	13	9	9	19
33	6	14	14	12	28	22	9	10	11	13	10	11	18
48	11	15	11	13	28	20	9	10	12	13	10	10	19
87	5	12	14	12	27	22	10	10	12	13	11	12	17
101	9	15	12	12	28	24	10	13	12	14	10	12	20
74	2	16	12	11	28	20	10	12	14	14	8	10	17
30	1	13	13	13	27	23	10	13	12	13	9	10	18
75	11	13	19	11	27	23	10	10	12	13	9	10	20
82	23	14	10	12	28	23	9	10	11	15	9	11	18
111	2	13	13	13	27	23	9	10	13	13	9	10	19
65	22	14	9	13	27	24	9	12	13	13	9	12	19
66	11	13	14	12	29	23	9	14	10	12	9	9	18
96	7	13	13	11	29	24	10	13	13	15	11	11	19
63	19	15	17	12	28	22	9	12	12	14	9	9	17
54	3	13	14	12	28	22	10	10	12	13	9	11	18
93	15	13	11	13	28	24	9	10	12	13	9	11	20
77	2	14	13	12	29	23	9	10	11	14	9	10	18
106	6	15	12	12	28	24	10	13	12	14	10	12	20
35	19	13	11	12	28	22	10	10	12	13	9	12	17
52	0	13	11	11	29	25	9	12	12	14	9	10	19
96	0	13	14	12	28	24	10	12	13	14	10	10	17
73	30	13	14	12	28	22	10	12	12	13	11	11	18
101	1	13	14	11	27	21	9	10	12	14	10	11	18
75	18	15	10	13	27	23	9	13	11	14	11	11	18
41	14	14	10	12	28	23	10	10	13	14	11	11	19
50	1	13	13	14	28	21	9	10	12	13	10	10	19
81	1	14	13	13	26	23	9	13	11	14	11	10	20
76	16	15	13	12	28	22	10	11	12	13	9	11	18
40	3	13	13	11	28	21	10	11	13	15	9	9	18
76	3	13	13	13	28	23	9	10	12	13	9	10	19
104	50	15	10	14	28	23	9	12	12	13	9	11	18
101	2	14	10	11	29	24	9	10	11	13	11	10	19
114	9	14	12	11	28	21	9	12	11	15	11	11	18
54	10	15	16	12	26	23	10	12	11	13	10	11	18
53	15	15	9	13	28	23	9	9	12	14	11	10	18
49	16	13	16	13	27	22	9	10	14	14	9	9	18
76	3	13	13	11	29	23	9	10	12	13	10	10	21
27	2	12	20	12	28	21	8	12	12	14	9	9	19
26	24	13	10	11	29	24	10	12	12	13	9	10	18
48	0	12	10	13	29	21	9	10	12	14	9	9	17
103	1	12	16	11	30	22	8	10	12	14	11	9	18
40	31	16	10	11	28	23	9	13	12	13	10	10	18
74	1	14	13	12	28	22	10	12	13	14	11	9	19
69	15	16	10	12	25	24	9	13	12	13	9	11	19
44	13	13	11	12	30	24	10	10	12	13	10	10	20
68	14	16	13	13	28	24	9	13	12	13	10	12	18
103	0	12	11	12	29	23	9	11	12	14	8	10	18
52	40	16	13	13	28	22	9	12	12	14	11	10	18
80	29	13	15	11	29	23	10	10	12	13	11	11	18
100	18	14	17	12	28	21	10	10	12	14	9	13	19
29	0	12	15	11	29	23	9	10	13	13	8	11	18
67	40	13	13	12	27	22	9	10	13	14	10	13	18
91	33	13	13	12	28	21	9	10	12	14	9	13	18
59	0	14	12	12	30	23	9	10	11	15	10	12	18
81	3	14	13	11	29	22	11	12	12	14	11	11	20
47	13	12	13	12	28	21	10	12	11	13	8	11	19
82	12	13	15	13	28	25	11	10	12	14	9	11	18
68	0	15	12	11	30	21	9	11	12	13	11	11	18
76	29	14	12	11	27	23	9	10	11	14	9	12	19
87	4	14	10	12	29	22	9	10	12	13	8	12	19
61	13	14	10	11	28	22	9	10	14	14	8	11	18
83	15	16	17	14	29	23	10	13	12	13	11	11	16
92	1	15	12	12	28	22	10	10	12	13	9	11	19
73	10	15	12	12	30	22	9	12	12	13	9	11	18
92	8	12	14	12	27	24	11	10	13	13	9	10	20
89	17	14	10	12	26	21	10	10	12	14	10	12	18
84	23	13	16	13	29	23	9	10	12	14	11	10	18
110	23	12	18	11	29	24	9	12	11	14	9	10	18
33	13	12	10	11	28	24	9	12	12	13	11	11	18
71	28	14	16	13	29	22	9	12	11	13	9	12	18
92	3	13	11	11	28	23	9	10	13	13	10	10	18
68	1	16	10	12	27	22	10	11	12	14	10	10	19
60	47	15	12	12	29	23	9	10	12	13	9	11	21
107	32	13	11	12	29	23	10	11	14	14	9	10	19
91	27	14	16	12	29	20	9	12	12	15	10	11	18
33	17	14	13	12	27	22	10	9	12	14	10	12	19
110	31	15	20	11	30	22	9	12	12	14	11	12	18
43	15	15	10	14	30	23	9	12	13	13	11	9	17
89	23	14	13	12	28	21	10	12	12	13	9	12	18
78	2	14	10	12	27	24	9	12	11	13	9	11	19
42	33	13	12	12	28	23	9	10	11	13	9	11	18
90	3	15	11	11	29	23	9	10	11	13	9	10	20
57	43	15	14	12	30	22	10	11	11	14	11	10	17
97	32	13	12	12	29	22	9	13	13	13	9	10	19
69	2	16	19	12	28	21	9	11	11	14	8	9	18
32	14	13	13	11	27	23	9	13	12	14	9	10	18
30	46	12	10	12	28	23	9	13	12	13	9	10	19
34	12	15	12	13	28	23	9	12	12	13	9	11	18
51	3	14	13	11	29	22	9	10	12	14	9	12	18
48	9	13	10	12	29	20	8	10	12	13	10	11	19
53	16	12	14	12	30	23	9	12	12	14	9	10	19
49	2	15	18	12	27	24	10	12	11	15	10	12	17
41	1	16	10	12	30	22	10	13	13	13	11	10	19
98	5	13	13	12	29	22	10	10	12	13	9	12	19
72	14	15	13	12	27	23	10	11	12	13	9	11	18
66	8	13	15	11	27	22	10	13	13	13	8	12	18
31	4	13	14	12	27	24	9	12	11	13	9	9	19
73	17	16	13	13	28	24	10	11	11	15	11	9	20
114	13	15	13	12	28	23	10	10	11	14	9	12	18
41	0	14	10	12	28	24	9	13	10	14	9	11	18
94	1	12	13	14	28	23	10	10	13	15	10	10	19
101	4	15	10	13	28	21	9	13	12	13	10	9	18
106	3	16	10	11	28	23	9	11	10	13	9	11	19
87	16	15	10	13	28	24	8	10	12	13	9	10	20
89	45	12	10	12	27	22	10	10	11	14	11	11	17
46	24	14	13	11	29	22	10	10	11	14	9	11	18
46	8	13	13	13	27	21	10	13	10	13	11	11	19
86	11	15	12	13	30	22	9	12	12	13	9	10	19
60	26	13	13	11	29	24	8	13	12	14	9	11	18
55	0	13	10	12	28	23	10	11	11	14	10	12	18
47	5	14	10	12	29	23	9	10	12	13	9	10	19
66	0	12	17	12	30	23	9	11	12	13	9	12	20
73	5	13	12	13	29	21	9	13	11	13	9	12	18
75	0	15	12	12	31	25	9	10	13	13	9	11	20
72	24	14	13	11	29	22	10	10	11	13	9	10	19
44	34	12	12	12	29	22	10	12	12	14	9	11	18
92	5	14	12	12	30	23	10	10	12	13	9	10	17
71	31	15	11	12	28	23	9	10	13	13	9	11	17
55	0	13	12	11	28	24	10	13	12	14	8	11	20
99	9	14	16	13	28	22	10	12	12	13	9	10	18
41	10	12	10	11	28	24	9	12	12	13	11	11	18
88	7	15	17	12	28	22	9	15	11	13	11	11	18
79	3	12	13	12	30	22	11	12	12	12	9	11	17
41	7	15	10	12	30	22	10	11	12	14	10	11	19
97	12	12	20	11	28	23	9	10	12	13	9	10	19
65	1	14	10	12	28	24	9	10	11	13	9	10	19
46	8	15	17	12	27	24	9	12	13	14	9	11	18
64	18	13	12	12	28	23	10	10	12	13	9	11	18
82	35	13	13	11	31	23	8	10	13	13	11	11	19
35	49	14	15	13	27	22	9	13	12	13	10	11	18
108	24	15	14	13	26	22	9	12	13	13	10	11	19
69	7	12	12	12	27	23	10	11	11	13	10	13	19
25	10	14	17	12	28	20	9	10	12	13	9	11	17
47	30	14	13	11	29	22	10	10	11	13	9	10	19
73	3	14	12	13	27	22	9	10	11	15	9	11	18
120	2	14	18	12	30	23	10	10	12	13	9	9	19
56	20	14	13	13	28	23	9	13	13	12	9	13	18
35	0	14	14	12	28	25	9	12	11	13	11	11	19
98	0	14	11	12	27	23	10	12	12	13	9	10	20
26	0	13	10	13	29	22	9	13	13	13	10	10	17
35	7	14	14	12	27	21	9	12	12	13	8	11	17
47	6	15	13	11	28	21	9	12	11	13	10	10	17
77	0	12	11	12	29	23	9	11	12	14	8	10	18
