# Supplementary material for: Using game theory to thwart multistage privacy intrusions when sharing data
Source: Sci Adv. 2021 Dec 10;7(50):eabe9986. doi: 10.1126/sciadv.abe9986 (PMC8664254; doi:10.1126/sciadv.abe9986)
Supplement: Supplementary file 2 — Data S1 [file sciadv.abe9986_data_s1.zip › sciadv.abe9986_data_s1/DemoKAnonymization/exp/2058/data/target_data/i84.csv]

YOB	State	STR1	STR2	STR3	STR4	STR5	STR6	STR7	STR8	STR9	STR10	STR11	STR12
61	7	12	10	12	27	22	9	11	12	14	9	10	18
35	0	15	13	12	28	22	9	13	11	13	9	9	16
111	6	14	11	13	30	21	9	10	11	13	12	11	18
92	34	15	16	11	30	22	9	10	12	14	9	12	20
59	15	14	15	12	28	22	10	10	12	14	12	12	19
109	19	12	12	12	29	22	10	12	12	14	9	11	18
45	0	14	19	13	27	23	9	12	12	14	10	9	19
54	6	13	13	10	30	23	9	13	11	13	10	11	17
81	34	15	14	12	28	24	9	10	13	13	10	10	18
82	18	13	13	11	27	24	9	10	12	14	10	11	18
80	19	15	11	11	30	23	9	13	12	13	8	11	19
40	20	15	14	11	27	21	10	11	13	14	8	10	20
30	24	13	12	13	29	23	9	10	11	13	11	11	19
82	2	15	11	11	29	21	9	10	12	13	9	10	19
74	2	14	15	12	28	22	9	10	12	14	11	10	19
77	4	15	15	12	30	25	9	10	13	14	10	10	17
84	7	16	18	12	30	23	9	13	11	13	9	9	20
80	2	13	12	12	28	23	9	10	11	13	9	11	18
67	27	14	19	12	27	22	9	10	12	14	11	11	18
58	5	14	15	13	28	24	9	12	11	14	9	11	18
119	18	14	10	12	27	20	8	15	11	14	10	11	18
106	5	14	13	12	30	22	10	12	12	13	8	10	17
24	40	15	12	11	29	24	9	10	11	13	10	11	19
47	0	14	12	12	28	21	9	12	10	15	9	10	17
55	11	13	14	11	30	24	9	10	12	13	11	9	19
54	41	14	14	12	27	23	9	10	13	13	9	10	18
40	9	15	17	12	29	23	10	10	11	14	9	13	19
39	10	15	10	11	26	24	10	10	13	13	10	12	19
41	8	14	14	13	28	23	10	12	12	13	10	10	19
53	17	13	19	12	28	23	9	10	12	14	10	11	19
38	24	14	10	12	29	22	10	10	12	13	9	10	18
76	3	13	13	13	28	22	9	10	11	14	11	9	19
51	24	17	17	13	30	23	9	13	12	13	9	13	21
63	4	14	15	12	28	22	9	12	12	13	9	12	20
69	3	13	10	12	28	22	9	10	12	14	10	13	17
47	2	13	13	12	29	24	11	11	11	15	10	10	18
99	4	14	15	11	29	23	9	10	11	14	10	10	20
32	22	15	10	13	28	22	9	10	11	14	10	9	18
103	5	12	12	13	30	21	10	10	13	13	9	11	19
115	0	14	16	12	29	22	9	12	10	13	9	10	19
90	12	16	13	11	29	23	11	10	12	13	9	11	17
101	2	15	10	12	28	21	10	12	12	14	11	11	18
102	37	14	15	12	26	24	10	10	11	14	8	10	18
94	0	15	11	12	28	23	9	10	13	13	9	11	17
46	13	14	16	12	29	21	10	13	12	13	10	11	18
77	47	13	11	12	29	23	9	12	12	14	8	10	20
38	31	12	14	13	31	22	9	10	12	13	9	11	17
91	15	15	14	12	27	22	9	10	11	13	10	12	20
44	1	13	15	12	26	24	10	13	12	15	9	11	20
90	24	14	11	13	27	23	9	9	12	13	9	10	19
52	10	16	11	12	28	21	9	10	12	14	9	11	18
82	21	13	10	12	29	21	11	13	12	14	8	11	18
96	46	14	14	13	28	23	10	12	12	13	11	11	17
49	6	15	13	13	27	22	10	12	11	13	10	10	18
67	22	13	12	13	28	21	10	12	12	13	9	10	17
92	12	14	11	11	28	20	10	10	11	14	9	10	18
83	45	13	18	11	29	22	10	10	11	13	10	11	18
79	0	13	17	11	31	21	10	13	11	13	11	11	19
98	0	13	10	12	29	22	9	14	12	13	9	12	20
44	6	14	11	13	28	23	9	12	12	14	10	11	20
91	1	15	10	12	31	20	10	12	11	13	10	10	19
53	0	13	10	11	30	23	9	12	12	14	12	11	18
54	5	16	10	14	29	23	9	13	13	13	10	11	18
28	20	15	11	12	30	22	9	12	11	13	9	9	18
89	3	13	10	11	29	23	8	10	11	13	9	10	17
73	2	13	10	11	27	22	9	10	11	14	9	9	18
40	6	13	10	12	28	23	9	10	11	13	11	9	18
99	12	14	16	12	30	22	9	12	11	14	9	10	20
70	0	13	16	12	28	24	9	11	14	14	9	11	18
36	14	13	12	13	29	22	9	10	11	13	10	11	19
107	9	12	14	11	27	23	10	11	12	13	9	10	18
61	25	14	12	11	29	23	10	10	12	13	9	9	18
87	31	13	10	13	29	22	9	13	13	13	10	10	17
104	21	13	13	12	28	24	9	10	12	13	9	11	20
67	5	13	12	12	26	21	10	10	11	14	11	11	18
81	0	16	12	13	27	23	10	11	11	13	10	10	19
103	1	14	16	12	28	22	9	12	13	13	9	10	18
69	0	14	11	12	26	22	9	15	11	14	11	10	19
83	0	14	10	12	28	22	10	13	11	14	9	11	18
48	4	15	17	12	28	24	9	10	13	14	10	10	18
96	12	13	9	13	28	23	9	10	12	14	9	10	19
35	1	13	16	12	28	22	10	12	10	13	9	10	19
38	33	14	10	12	28	22	9	12	14	13	9	10	18
74	18	13	17	11	28	23	9	14	11	13	9	10	18
83	35	14	10	12	28	21	9	10	12	13	9	10	20
81	38	13	11	12	30	24	10	10	12	13	10	10	20
50	33	14	15	11	27	24	9	12	12	13	9	11	20
65	1	12	9	13	28	23	10	10	12	14	9	12	19
64	0	13	12	12	29	24	9	12	14	13	9	10	19
62	1	13	10	11	28	22	10	12	12	13	12	10	18
101	2	13	14	11	29	22	10	12	13	13	9	10	19
64	5	14	15	13	27	22	9	13	12	13	10	11	18
77	11	15	10	11	29	22	9	10	13	13	9	11	18
94	1	14	13	12	30	22	8	10	11	13	9	11	19
62	2	13	10	12	28	24	10	12	11	13	11	12	19
73	5	13	12	13	29	21	9	13	11	13	9	12	18
87	9	13	13	12	29	24	9	12	13	14	10	9	18
96	3	15	15	13	28	22	10	10	12	13	9	10	19
80	4	12	16	12	28	21	9	13	12	15	9	11	19
72	6	15	14	12	28	20	9	12	11	15	11	12	17
62	0	13	10	13	31	23	8	10	11	13	10	10	18
96	1	14	13	11	30	22	10	12	12	15	9	11	18
71	4	13	13	12	27	25	8	12	12	13	9	10	18
67	6	13	11	11	28	21	10	12	13	15	9	11	18
88	17	14	13	11	29	23	9	13	11	13	9	11	16
75	4	14	13	11	29	22	10	10	11	13	9	10	19
98	21	14	10	12	29	22	9	10	12	13	8	12	19
77	1	13	15	12	27	24	9	12	11	14	10	10	21
112	3	13	10	13	30	23	9	10	12	14	9	10	20
76	5	13	17	11	27	21	10	12	12	13	9	11	19
52	24	15	13	12	30	21	11	13	12	14	10	11	19
40	4	14	12	11	28	22	11	10	12	13	9	11	19
33	15	15	11	12	27	24	9	10	12	12	9	11	19
60	32	13	15	12	29	23	9	11	12	13	10	11	18
101	1	14	10	11	29	24	9	10	11	14	10	10	17
71	0	14	15	12	27	23	10	10	13	13	11	13	16
103	15	13	11	11	28	21	9	10	11	14	11	10	18
22	37	13	10	12	29	23	9	10	13	14	8	10	19
72	1	13	12	13	26	20	9	12	13	13	9	11	19
52	0	15	10	13	29	24	9	10	12	14	10	11	18
76	1	13	14	13	29	24	10	11	12	13	9	11	19
107	3	13	10	12	28	22	10	14	11	13	11	11	19
50	0	14	10	12	28	23	10	13	11	13	9	11	19
87	1	13	17	12	29	23	10	12	12	12	10	9	19
45	5	15	15	13	28	22	9	10	12	13	10	10	18
35	11	12	10	12	27	22	9	10	13	13	8	11	18
60	8	13	16	12	29	23	9	10	12	13	9	10	21
69	16	14	12	12	27	23	8	12	11	13	11	10	19
99	30	14	11	12	27	23	9	12	12	14	8	11	19
89	1	13	12	13	27	22	9	10	13	13	10	12	17
52	1	16	14	11	29	22	9	10	13	13	10	10	19
41	33	13	10	13	28	24	10	12	12	13	10	9	21
56	11	14	10	13	28	21	10	12	12	13	11	11	20
74	14	13	16	13	29	22	9	13	12	13	9	10	18
67	17	12	9	11	31	22	9	13	12	13	8	11	18
40	42	14	12	11	28	23	9	13	13	13	11	10	18
47	0	13	14	12	28	22	10	10	12	13	9	11	18
64	8	13	12	12	27	23	9	13	11	13	11	11	18
94	10	13	16	12	28	25	10	12	11	13	9	12	19
43	3	12	14	11	28	22	10	12	12	14	10	10	18
55	26	15	13	13	30	23	10	13	13	14	11	10	17
77	4	13	14	11	28	24	9	11	11	15	10	10	18
108	24	14	11	12	28	23	9	12	11	14	8	9	19
37	4	15	13	12	26	22	10	10	12	13	9	11	19
56	5	13	11	11	29	25	9	12	12	14	9	10	19
74	50	15	18	12	27	23	9	13	12	13	10	12	18
95	2	13	10	12	27	22	10	13	12	15	11	11	17
74	0	14	17	12	28	23	10	13	11	14	9	9	18
68	11	15	17	14	28	23	9	10	11	13	10	11	17
94	12	15	20	11	28	20	9	10	12	13	10	12	17
76	0	13	16	11	29	23	9	11	12	13	12	11	19
113	1	13	13	12	27	22	10	9	12	13	9	12	19
79	10	15	14	12	27	21	9	13	12	13	11	13	19
112	17	13	18	11	29	22	9	12	11	13	10	10	19
78	0	14	14	12	29	22	10	13	11	13	11	12	20
82	9	13	12	12	28	22	11	12	13	13	9	9	20
42	47	15	16	12	26	23	10	12	11	13	10	11	18
94	30	14	11	13	28	24	9	11	13	13	10	11	20
76	0	15	11	13	27	23	11	11	12	13	9	10	20
81	32	14	12	12	30	23	10	10	12	13	9	10	17
91	0	15	15	12	28	23	9	12	13	13	9	11	20
48	3	15	14	11	29	24	9	10	11	15	10	11	18
95	4	14	11	12	27	25	9	10	12	13	9	12	19
82	8	14	12	12	28	20	10	10	12	15	9	10	18
73	23	15	11	12	30	22	9	12	11	14	9	9	18
64	0	14	14	13	30	21	10	10	12	13	10	9	17
104	2	13	17	12	29	24	9	10	11	13	10	11	19
117	48	15	10	13	27	21	10	10	12	14	9	9	17
56	13	14	17	12	29	24	9	11	12	13	9	9	18
58	30	15	17	12	29	23	9	9	14	14	10	10	18
98	35	14	16	12	29	21	9	10	12	14	11	11	18
108	4	12	13	12	28	23	10	10	12	15	9	9	17
39	19	13	12	12	29	21	9	10	12	14	9	12	17
39	0	14	10	13	28	22	9	11	11	13	8	9	19
107	4	13	11	12	28	23	9	12	11	13	11	9	17
61	0	13	18	13	29	22	9	13	12	13	9	9	17
69	8	14	12	13	29	24	9	10	13	13	9	11	18
45	1	13	12	13	28	23	9	10	13	15	11	10	17
105	23	14	14	12	29	24	10	12	12	13	9	11	18
101	34	14	10	12	29	22	9	10	12	13	9	12	18
32	30	15	16	11	27	23	10	12	12	13	9	11	18
91	15	14	16	13	28	25	10	10	12	13	10	11	19
105	8	13	9	13	28	24	9	12	13	13	9	12	19
83	6	14	11	12	28	21	8	10	11	14	10	12	19
54	8	16	13	11	28	23	10	12	12	15	9	11	18
70	20	14	15	12	27	22	9	10	11	13	11	9	18
79	24	14	11	11	29	23	9	10	12	13	8	11	17
71	2	13	12	12	28	23	9	10	11	13	10	11	20
45	29	15	10	12	29	22	9	12	12	13	9	11	18
99	7	14	16	12	28	20	9	12	11	13	11	12	18
111	16	13	11	12	30	24	10	10	12	13	10	10	20
88	29	13	10	11	28	22	9	13	11	14	9	9	18
38	8	12	17	12	27	20	9	10	12	14	9	10	19
54	4	14	17	12	29	21	9	13	12	13	9	11	18
103	3	13	17	12	28	21	9	10	11	14	9	9	17
89	22	13	16	12	28	23	9	10	12	13	10	11	17
81	10	15	13	11	29	24	9	12	12	13	9	10	19
104	16	13	14	11	28	24	9	11	11	15	10	10	18
78	5	16	14	11	29	22	9	10	13	13	10	10	19
65	35	14	14	13	29	22	10	11	12	15	9	9	18
84	31	14	12	12	27	25	9	10	12	13	9	12	18
86	1	14	18	12	28	23	8	12	12	14	10	10	18
69	1	12	17	12	27	20	9	10	12	14	9	10	19
44	4	13	17	11	27	21	10	12	12	13	9	11	19
85	4	13	20	12	30	24	10	12	12	14	9	12	19
93	5	15	15	13	27	23	9	15	12	15	8	10	19
73	3	14	17	13	28	24	10	10	13	14	11	11	19
108	2	16	13	13	28	20	9	12	12	14	10	11	20
59	5	15	17	10	28	22	9	10	13	13	9	9	19
76	29	14	11	13	31	21	10	10	12	14	9	12	18
39	3	15	10	13	29	22	10	12	12	13	9	10	18
65	16	13	10	13	29	22	9	13	12	13	10	9	17
49	9	15	16	12	29	22	9	9	12	14	11	10	21
67	0	12	11	13	28	23	9	11	12	13	10	11	18
85	8	14	10	12	29	24	9	12	13	13	8	10	18
76	3	13	12	13	26	20	9	12	13	13	9	11	19
106	10	16	13	13	29	21	9	10	12	14	10	12	20
73	4	13	18	12	29	20	9	12	14	14	9	11	19
83	8	13	17	12	28	22	9	10	12	13	11	9	18
103	13	13	12	13	27	23	10	13	12	13	11	11	18
99	23	16	13	12	28	22	10	10	11	13	9	10	20
47	27	15	12	12	31	25	9	10	13	13	9	11	20
104	31	13	11	11	28	21	9	12	11	14	10	11	19
85	8	13	10	14	27	23	9	10	11	13	12	11	18
47	2	12	10	12	28	22	9	9	13	14	9	11	19
81	13	13	14	11	28	22	9	10	12	13	11	10	17
48	5	14	14	11	27	24	9	10	12	15	11	9	18
79	15	13	14	13	28	23	9	12	12	13	10	10	18
69	0	13	13	11	27	22	9	10	12	13	10	11	20
62	0	13	16	12	30	22	9	12	11	14	9	10	20
94	23	14	12	14	27	22	10	12	12	13	8	10	18
98	2	14	13	11	28	22	9	10	12	13	10	9	19
73	20	12	13	13	29	21	10	12	12	13	11	12	18
63	35	14	10	12	30	22	8	10	13	14	12	10	18
45	16	14	19	11	30	23	9	11	12	13	10	12	18
80	12	13	16	13	29	23	9	10	12	14	11	10	18
44	4	14	11	12	29	23	10	12	13	14	9	11	19
73	16	14	18	12	29	22	9	10	11	13	10	11	18
47	1	16	12	11	28	22	9	12	12	13	10	12	18
73	0	15	16	12	29	24	10	12	11	13	9	11	19
115	22	13	15	12	27	23	10	10	12	12	9	10	20
80	20	12	13	12	28	22	9	12	11	13	9	11	18
97	30	13	12	11	31	24	10	12	13	13	9	10	18
48	1	16	16	11	30	24	9	13	12	13	9	11	20
64	8	12	15	13	27	22	10	13	12	13	9	9	20
39	12	13	11	12	28	21	10	10	12	13	11	10	17
97	5	12	18	12	31	22	9	12	12	13	10	9	19
67	8	14	18	12	29	22	9	13	12	13	9	10	17
73	17	14	18	12	29	22	10	13	12	13	11	11	17
95	0	13	13	12	28	23	9	10	12	13	9	9	18
100	18	14	17	12	27	23	9	12	13	13	9	10	20
51	0	13	10	12	29	24	9	12	14	14	9	9	17
35	31	13	15	11	30	22	8	10	12	14	8	10	17
61	8	12	11	11	27	23	9	12	11	13	9	11	18
47	2	14	13	11	29	22	9	10	12	14	10	9	19
36	5	14	13	12	30	22	8	10	11	13	9	11	19
56	26	14	13	12	28	22	9	12	12	13	9	10	18
38	11	16	11	11	27	23	9	10	12	14	9	10	18
39	3	14	17	14	31	23	10	13	12	13	10	10	17
73	10	13	9	11	29	23	10	10	12	13	9	11	20
76	1	13	12	11	31	24	9	10	12	13	9	11	17
43	1	14	11	12	27	22	10	12	13	14	11	10	17
78	0	12	10	13	29	23	9	12	12	13	9	12	19
32	16	15	17	12	28	24	9	10	12	14	10	10	20
67	0	15	13	11	30	23	9	10	12	13	8	11	19
106	25	13	12	11	29	21	9	12	12	13	8	11	17
68	20	13	13	11	28	22	10	12	12	13	9	12	18
84	21	14	14	11	29	24	11	10	11	14	9	11	19
73	6	12	10	13	29	23	9	12	12	13	11	10	17
104	1	14	11	12	30	22	10	10	11	14	10	12	17
111	1	12	10	11	27	23	10	13	12	13	11	11	16
92	17	14	13	11	29	20	10	12	12	13	10	10	18
41	18	13	12	11	29	23	10	10	12	13	9	10	18
42	13	14	13	11	29	20	9	12	11	13	9	10	20
102	16	14	14	12	29	23	9	12	11	14	9	11	19
92	3	14	12	12	30	23	9	10	11	15	10	12	18
105	10	14	18	12	29	24	10	13	12	15	10	11	19
72	28	16	10	12	28	24	9	11	13	14	9	12	17
34	1	15	20	11	27	23	10	12	12	13	10	11	20
103	3	15	17	12	29	24	10	10	11	14	9	11	18
96	2	14	12	12	29	23	10	10	12	14	11	10	17
52	25	14	15	12	27	20	9	12	12	14	9	12	18
40	6	13	16	13	29	23	9	10	12	14	11	10	18
89	0	13	12	13	27	21	9	12	11	13	12	10	18
77	30	13	10	13	29	23	9	10	12	13	9	12	19
50	1	12	10	12	28	22	9	12	12	14	9	9	18
76	26	13	13	11	29	24	8	13	12	14	9	11	18
42	32	14	16	11	27	21	9	12	12	13	9	11	19
21	9	15	18	12	27	24	10	12	11	15	10	12	17
109	2	14	12	12	30	23	10	10	12	13	9	10	17
97	10	13	17	11	28	24	11	13	12	13	11	10	16
94	0	13	16	12	27	23	8	10	13	13	9	10	17
105	9	14	12	12	30	23	9	10	11	15	10	12	18
74	10	12	9	12	29	22	11	12	11	13	9	10	18
67	8	13	12	11	30	25	9	10	12	14	10	12	18
103	3	13	13	11	28	23	10	10	12	13	8	11	18
45	18	14	19	13	29	23	10	9	12	13	10	10	18
111	1	12	11	12	27	24	9	13	12	13	10	12	18
95	30	14	14	11	27	22	9	13	12	13	9	9	17
94	9	12	10	12	27	22	9	10	13	13	12	12	19
80	19	15	12	12	28	23	10	12	12	13	10	9	18
46	6	12	12	13	28	22	9	14	11	13	9	10	20
80	6	16	17	12	28	22	9	12	12	14	10	11	18
99	11	12	13	12	28	23	9	12	11	13	11	11	18
65	0	15	13	12	28	22	10	11	12	13	9	11	18
79	16	13	12	13	29	24	9	13	11	15	9	11	18
52	0	13	13	12	28	22	9	10	11	13	11	11	19
42	10	14	16	13	29	22	9	10	13	12	10	11	20
107	1	14	10	12	30	22	9	10	13	14	12	10	18
81	1	13	11	13	30	22	9	11	13	13	11	9	20
79	2	14	11	13	28	24	9	11	13	14	10	11	19
37	1	14	14	12	28	20	9	12	12	13	9	10	20
106	4	13	19	13	29	23	10	13	13	13	9	10	19
28	1	12	13	13	28	23	9	13	12	14	8	9	19
49	12	16	14	11	29	21	10	10	11	13	9	9	18
28	11	14	9	12	30	21	9	10	12	14	10	12	20
85	2	14	14	13	30	24	9	12	11	13	11	10	17
97	18	13	13	12	28	23	9	10	13	13	9	12	17
36	4	13	14	12	28	22	9	10	12	13	10	11	17
101	1	14	10	11	28	24	8	10	12	13	9	11	18
96	11	15	11	11	30	23	9	13	12	13	8	11	19
53	2	13	13	12	29	22	9	13	12	14	9	10	19
93	8	13	12	13	28	21	8	9	12	15	9	10	19
98	8	14	16	12	28	25	9	10	13	12	9	11	20
81	3	15	14	11	27	23	9	13	13	14	9	10	19
43	11	14	14	11	27	23	9	11	12	13	11	10	20
42	4	12	16	11	29	23	10	10	12	14	10	11	17
71	6	14	18	13	26	21	9	10	12	14	9	11	20
99	8	14	12	12	28	22	10	13	12	13	10	11	20
53	3	13	17	12	26	22	10	10	12	14	10	10	20
112	0	13	10	12	28	22	9	12	11	14	11	10	18
85	11	13	15	12	29	23	9	11	12	13	10	11	18
62	17	13	13	12	29	24	10	11	11	15	10	10	18
44	3	15	15	12	29	24	9	12	13	13	9	11	18
116	23	13	17	11	30	21	10	13	11	13	11	10	19
77	26	15	12	13	26	24	9	12	13	13	11	11	19
95	10	16	10	11	28	23	9	11	10	13	9	11	19
67	1	13	11	11	28	22	9	10	12	15	9	11	18
42	19	14	18	12	29	24	10	10	12	13	8	11	19
89	33	14	15	12	28	22	9	10	12	14	11	10	19
82	1	14	14	13	28	23	10	12	12	13	10	10	19
87	28	12	11	12	27	23	9	12	13	15	10	11	19
82	3	16	10	13	27	23	9	10	12	13	10	11	18
57	23	15	16	12	29	24	10	13	12	13	9	9	17
43	1	13	16	12	30	22	9	12	12	14	9	12	17
43	1	14	20	11	29	24	9	10	11	15	9	11	19
86	15	15	18	11	28	23	9	10	10	13	9	10	18
55	6	14	18	11	29	22	9	13	13	15	9	12	19
72	20	12	12	12	29	22	10	12	12	14	9	11	18
95	39	13	16	11	30	22	9	10	11	14	11	12	18
59	17	13	10	11	29	22	9	11	13	14	11	10	18
59	0	13	14	12	28	22	10	11	13	14	10	11	19
71	35	16	9	12	28	20	10	10	12	13	8	11	17
97	10	13	10	13	29	23	9	12	11	14	8	10	17
87	1	15	12	12	26	23	10	12	13	13	9	10	19
92	0	13	13	12	28	24	9	11	12	14	10	12	18
58	10	14	13	11	30	22	10	12	12	15	9	11	18
95	3	15	15	12	28	22	10	10	12	13	9	12	17
96	0	14	10	12	27	22	9	13	13	15	10	10	19
69	0	14	12	11	28	23	9	10	12	14	9	13	19
40	3	13	10	12	27	23	10	11	11	14	10	12	18
58	4	14	15	12	28	22	10	10	13	14	10	10	17
45	2	14	13	12	28	21	8	12	12	14	8	11	17
94	5	14	13	11	29	22	11	13	12	14	9	10	20
40	23	13	10	11	31	22	9	13	13	13	10	11	18
72	23	16	14	11	29	22	9	10	12	15	9	10	18
52	34	13	17	13	30	22	10	12	13	14	10	10	17
53	0	14	20	12	27	23	9	11	12	13	10	10	18
37	0	15	12	11	29	23	9	12	13	13	10	11	18
73	4	13	10	12	28	24	10	12	11	13	11	12	19
50	40	13	11	13	28	23	8	10	12	13	9	9	21
45	12	13	10	12	29	23	9	10	13	14	8	10	19
98	15	13	13	11	29	23	9	12	12	13	9	9	17
93	10	15	10	11	27	21	9	10	11	14	10	13	17
98	0	13	17	13	28	23	10	10	14	15	9	11	18
54	25	13	10	12	28	23	10	10	12	13	9	9	18
98	4	12	10	12	29	23	9	10	12	13	9	10	18
108	24	14	12	12	29	20	10	10	13	14	8	10	17
43	19	14	13	12	29	22	9	10	12	13	9	10	18
103	0	16	13	11	30	21	9	13	12	13	11	10	20
104	11	14	16	12	28	23	10	12	12	13	9	11	17
62	7	14	18	12	29	22	10	9	12	13	9	9	17
46	46	13	10	12	30	25	10	13	12	13	9	10	17
76	14	14	19	12	27	22	9	13	12	14	11	10	18
32	0	13	17	12	27	23	10	14	11	15	10	12	19
44	4	15	17	12	31	20	9	13	11	14	12	9	18
99	13	16	10	13	27	23	9	10	12	13	10	11	18
68	11	13	10	13	28	23	9	11	12	13	9	10	17
67	22	15	11	12	29	24	10	10	13	15	11	9	17
87	0	14	11	11	29	23	9	10	12	13	9	10	19
112	3	13	14	12	27	21	9	10	13	14	9	13	18
116	0	13	12	14	30	23	9	12	12	13	9	10	18
101	18	13	13	12	27	24	9	12	13	14	10	9	19
27	41	13	11	12	29	22	10	12	12	14	10	10	18
18	38	14	12	12	27	23	8	12	11	13	11	10	19
58	14	14	15	13	28	22	9	12	12	14	9	11	17
48	0	14	18	12	29	23	10	13	12	13	11	10	17
47	2	14	12	11	31	23	9	12	13	13	8	11	18
76	7	14	15	13	28	24	8	12	11	14	9	11	18
47	6	12	15	11	29	23	8	11	11	14	9	11	17
49	9	12	12	11	28	23	9	12	12	13	10	12	18
107	5	13	10	11	30	20	9	10	14	13	8	11	19
94	15	14	9	11	31	23	9	10	12	14	10	10	19
30	5	13	10	12	27	22	10	13	12	15	11	11	17
82	40	13	13	11	29	23	10	12	13	13	11	13	19
108	6	13	12	13	29	23	9	10	11	13	8	10	18
36	1	15	13	11	29	23	9	10	13	13	9	10	19
88	1	15	15	11	29	21	9	12	14	14	9	11	18
53	0	14	17	12	29	21	10	10	13	15	10	12	20
99	30	13	11	12	28	22	9	10	13	13	9	10	19
92	16	13	17	13	28	22	9	12	12	13	9	12	20
93	24	13	11	11	28	23	9	10	13	13	10	10	18
97	15	14	12	12	31	22	9	10	12	14	10	10	17
101	2	13	20	13	31	22	9	10	12	13	10	10	19
26	0	12	15	11	29	23	9	10	13	13	8	11	18
102	8	13	12	13	27	22	9	13	11	13	8	9	20
103	0	12	10	14	28	24	9	12	11	14	11	11	19
97	1	13	15	12	30	24	9	12	12	14	9	10	19
85	0	13	10	12	28	22	9	14	13	13	9	11	16
49	0	13	11	12	29	23	10	12	12	14	11	10	19
25	24	16	13	12	30	23	9	10	12	13	10	10	19
105	6	14	10	12	29	22	9	10	12	13	9	12	18
101	6	13	17	12	31	22	9	10	12	13	9	11	20
41	41	15	11	12	28	22	9	10	12	13	11	11	18
49	11	14	15	12	28	22	9	10	14	14	9	11	18
79	0	15	14	12	27	23	10	10	12	13	10	11	17
99	19	13	11	11	29	22	9	13	13	13	11	10	19
46	14	12	15	11	29	23	8	11	11	14	9	11	17
72	16	14	17	12	28	20	9	12	11	13	10	11	20
75	16	14	15	12	29	22	9	12	13	13	11	9	19
67	24	13	18	12	26	20	10	12	11	14	10	12	18
107	16	14	17	12	30	22	9	12	11	13	11	12	18
106	2	14	18	12	30	23	9	13	12	14	8	11	19
98	26	14	13	12	28	24	9	12	10	14	9	11	19
40	1	16	12	11	29	22	10	14	12	14	11	11	19
43	4	12	13	12	29	23	10	14	12	13	11	11	18
71	17	14	15	13	27	22	9	13	12	13	10	11	18
65	2	13	18	13	26	22	9	10	12	14	9	11	19
68	0	14	10	12	27	22	9	13	11	13	11	11	19
100	3	12	18	11	29	24	9	12	11	14	9	10	18
65	23	16	14	13	30	22	9	10	12	13	9	10	19
93	18	13	16	12	26	20	11	12	12	13	10	11	18
44	8	15	11	11	29	20	10	12	14	14	11	12	18
54	18	13	13	11	28	24	10	10	12	14	9	9	20
114	16	12	17	11	29	21	9	10	12	14	10	13	20
76	1	14	10	12	28	23	9	13	11	14	12	11	19
43	0	13	10	12	28	23	10	11	11	14	10	12	18
52	0	15	13	12	26	23	11	10	12	15	11	12	18
54	19	12	13	12	29	22	9	12	13	13	11	9	19
105	25	14	12	13	29	24	9	10	13	13	9	11	18
95	0	14	12	13	28	23	9	12	12	15	10	11	17
73	18	15	16	12	26	23	10	12	11	13	10	11	18
53	11	15	14	11	27	23	9	10	13	13	9	10	18
51	3	13	11	11	28	21	9	10	11	14	11	10	18
109	13	13	13	12	27	21	9	13	12	13	10	11	18
66	46	13	12	12	28	23	9	13	11	14	9	10	20
66	0	12	17	12	30	23	9	11	12	13	9	12	20
72	19	16	10	12	28	23	9	13	13	14	10	10	19
49	0	12	20	12	27	22	9	10	12	13	11	10	19
97	6	13	14	11	30	23	8	11	12	13	9	12	19
91	13	13	15	12	30	23	8	13	13	14	9	11	19
74	18	12	10	12	30	23	9	10	12	13	11	10	19
85	4	13	10	12	28	24	9	13	12	14	10	10	19
39	23	15	16	12	27	23	10	13	12	14	11	11	18
99	8	14	9	11	31	23	9	10	12	14	10	10	19
59	0	13	12	13	27	23	9	10	11	14	10	11	18
97	32	13	12	12	29	22	9	13	13	13	9	10	19
57	41	13	11	13	31	22	9	12	12	15	9	11	19
65	14	15	11	12	27	24	9	10	12	12	9	11	19
84	30	16	14	13	30	24	9	12	12	14	11	11	18
73	9	14	12	12	30	25	10	12	12	13	10	11	20
107	14	16	12	13	29	20	10	13	12	13	11	11	17
61	10	14	14	12	27	22	9	10	11	14	11	11	21
32	24	16	10	12	28	22	9	13	12	15	9	12	18
52	3	13	9	12	27	21	9	13	12	13	9	12	21
66	1	16	13	12	27	22	9	11	11	13	10	12	18
97	20	15	10	11	28	24	9	10	13	13	8	12	18
65	2	15	17	12	30	22	9	10	12	14	11	11	20
49	3	12	10	12	27	22	9	11	12	14	9	10	18
45	13	16	12	12	28	23	9	13	12	15	10	11	18
93	4	14	16	12	31	24	9	11	12	13	8	10	19
107	1	15	11	11	29	21	9	10	12	13	9	10	19
94	1	15	12	12	28	23	9	11	11	13	8	11	19
65	34	14	12	12	27	22	9	10	12	13	11	12	20
74	7	13	13	12	28	24	9	12	12	14	9	11	18
70	1	16	12	12	29	22	10	13	13	13	9	10	19
39	41	15	10	11	30	23	10	12	12	13	10	11	16
111	24	13	10	12	27	23	9	9	12	14	9	11	19
74	0	13	15	11	29	24	9	10	11	15	9	11	19
54	6	16	10	12	29	23	9	9	12	13	10	11	18
80	3	13	14	13	29	23	10	10	12	12	10	11	20
35	16	13	12	12	28	23	10	10	12	14	9	11	18
90	6	15	13	12	30	22	9	12	12	12	12	11	19
48	30	13	16	11	28	23	10	13	13	13	9	10	17
93	14	13	11	11	27	21	10	12	13	13	11	12	19
84	9	16	14	11	28	21	10	10	12	14	12	12	17
91	3	12	18	11	29	23	9	12	11	13	12	10	19
75	7	13	10	13	30	23	9	10	12	14	9	12	18
76	2	13	14	11	29	23	9	12	12	13	10	10	19
56	22	13	17	11	27	22	9	13	12	13	9	11	18
31	14	16	10	11	28	23	9	13	12	13	10	10	18
91	3	13	13	11	27	20	9	12	11	14	9	13	18
42	0	14	15	13	28	21	9	10	12	13	9	11	19
62	17	14	12	11	28	23	10	10	12	13	9	10	19
39	3	14	13	13	28	25	9	12	12	13	11	10	17
44	18	13	10	12	28	23	9	10	13	13	9	9	18
52	21	13	10	13	27	23	8	11	11	13	8	9	18
93	14	13	10	12	27	22	10	13	12	15	11	11	17
47	29	14	12	11	29	24	9	13	11	13	9	9	18
115	7	14	13	12	29	21	9	15	11	13	10	10	18
70	49	13	13	12	29	22	10	12	12	14	12	11	19
39	2	13	10	12	29	22	9	14	12	13	9	12	20
39	7	15	12	13	28	24	10	13	11	14	11	11	17
75	17	14	10	11	27	23	9	10	12	13	10	12	17
37	41	14	12	12	27	23	10	13	12	13	12	11	19
46	0	12	17	12	30	22	9	10	12	13	11	9	18
94	30	13	15	11	29	23	10	10	14	13	8	9	18
71	2	13	13	12	28	23	9	10	12	13	9	10	18
99	6	14	12	11	28	22	10	13	12	13	9	11	21
48	21	15	17	12	28	24	9	10	12	14	10	10	20
56	8	14	14	12	30	22	9	12	12	13	8	9	18
99	7	14	14	11	27	24	9	10	12	15	11	9	18
90	19	14	10	13	28	21	10	12	12	13	11	12	20
45	26	15	10	12	29	23	10	12	12	13	9	13	18
75	26	12	12	14	27	22	9	11	13	14	11	10	19
106	10	15	14	13	28	23	9	14	12	13	11	10	20
72	0	14	12	13	29	24	9	10	13	13	9	11	18
105	7	13	10	12	29	23	9	10	12	15	9	10	20
84	41	14	16	12	30	23	9	10	12	15	9	12	19
74	28	13	16	12	27	22	10	12	13	14	9	11	18
46	26	13	11	13	28	23	10	12	12	13	11	10	20
98	7	14	12	12	30	23	10	12	11	13	10	10	19
64	24	13	17	12	29	22	9	12	13	12	9	10	19
48	19	16	19	13	29	22	9	10	12	13	9	10	19
90	3	12	13	12	29	22	9	14	12	13	10	10	20
54	21	15	12	13	28	23	10	12	11	13	9	11	19
96	31	14	12	12	29	23	9	13	11	14	9	11	19
107	19	14	18	13	29	22	11	10	12	13	10	11	18
28	16	12	10	12	27	22	9	10	12	13	10	11	18
44	39	14	11	11	29	22	9	10	12	14	9	12	18
107	4	14	13	13	30	22	9	10	13	14	9	11	17
34	13	14	12	11	30	23	10	10	12	14	9	10	20
112	2	12	15	11	30	23	10	12	12	13	9	10	18
69	3	13	10	13	27	20	9	9	12	13	10	11	20
57	16	14	11	13	26	23	9	10	13	13	9	11	17
94	3	13	14	12	29	23	9	13	12	14	9	11	19
83	1	14	13	12	28	23	9	10	11	14	9	12	20
76	14	13	10	13	28	24	9	12	12	13	8	11	18
82	3	12	10	13	30	22	9	10	12	14	10	10	19
74	21	15	17	13	29	24	10	11	12	14	11	9	20
79	24	16	13	12	27	22	9	11	11	13	10	12	18
74	9	15	14	13	28	21	9	10	11	12	10	9	20
33	43	15	15	11	27	23	10	10	12	14	9	11	21
62	46	16	18	13	28	24	8	12	11	13	9	12	18
83	14	15	15	13	28	22	9	10	12	13	10	10	18
79	19	15	15	13	28	22	10	10	12	13	9	10	19
46	7	13	11	11	26	23	9	13	12	14	9	10	19
59	0	13	16	12	28	23	9	13	12	13	9	10	19
74	10	15	12	11	29	23	9	12	14	13	9	10	18
98	3	13	9	12	29	23	9	12	11	14	9	11	19
86	16	13	10	13	27	22	9	14	11	14	9	11	19
67	4	13	14	12	28	22	9	14	11	14	9	11	18
45	14	14	13	12	27	23	10	12	10	14	9	12	20
66	8	13	10	13	30	24	9	10	12	13	9	11	18
75	45	14	10	12	26	23	10	12	12	14	10	11	19
74	31	13	10	11	29	22	9	10	12	15	10	11	18
99	18	12	12	11	28	24	8	13	12	14	9	9	17
59	36	14	10	12	28	22	10	13	11	14	9	11	18
70	47	13	14	12	29	22	9	10	11	13	9	9	18
103	2	14	15	13	28	24	9	12	11	14	9	11	18
71	18	15	19	12	26	24	9	12	12	14	10	10	20
37	1	13	17	13	29	24	9	10	11	13	10	10	18
72	1	13	13	13	29	22	9	11	11	13	9	10	18
77	0	14	13	12	27	22	10	12	12	13	9	10	18
60	7	14	13	12	29	23	9	12	11	13	8	11	17
68	10	16	10	14	29	23	9	13	13	13	10	11	18
73	4	16	11	13	29	23	11	13	12	14	11	11	21
45	1	14	12	11	28	22	10	13	12	13	9	11	21
43	40	13	13	12	27	25	8	12	12	13	9	10	18
75	8	16	10	12	27	22	9	11	13	13	10	11	19
78	6	14	10	11	27	23	9	10	12	13	10	12	17
88	22	13	13	12	27	23	9	10	12	14	8	11	18
37	26	14	10	12	28	25	9	12	13	14	11	11	19
87	1	15	10	12	28	20	9	12	11	13	11	10	20
39	3	14	13	11	29	23	10	10	12	14	8	10	18
53	1	14	12	13	28	22	9	10	13	13	9	12	18
102	0	16	10	14	29	23	9	13	13	13	10	11	18
79	2	12	16	13	30	22	10	10	12	14	11	10	19
115	3	14	13	11	27	24	10	12	12	13	9	9	18
92	21	14	13	12	26	23	10	12	14	14	10	11	18
99	25	12	14	12	27	24	9	13	12	14	9	9	17
84	35	15	13	12	29	20	10	13	11	14	9	10	19
98	10	14	11	12	30	22	10	10	12	13	9	9	18
101	30	14	13	12	28	23	10	10	12	13	10	9	18
107	19	13	12	12	28	21	9	10	13	13	9	12	19
77	4	12	14	12	27	22	9	13	11	13	9	11	19
34	32	14	17	12	28	20	10	10	12	13	11	11	19
48	6	14	11	12	30	22	10	10	12	13	9	10	18
68	0	13	13	12	30	21	10	10	13	13	9	10	20
74	0	12	13	12	27	23	8	12	12	13	9	12	20
96	0	14	11	13	30	23	10	10	12	13	10	11	19
102	25	13	17	12	31	22	9	10	12	13	9	11	20
27	27	14	13	12	29	23	10	10	14	14	10	11	19
94	21	14	13	11	28	24	9	12	11	14	11	10	18
74	14	14	16	12	28	21	9	13	12	13	9	10	17
103	0	12	10	12	29	22	9	10	13	13	10	11	19
63	8	13	12	12	29	23	9	12	11	13	9	13	19
37	14	12	11	11	28	22	9	11	12	14	11	9	19
81	3	13	18	11	30	24	10	9	12	14	10	12	18
111	0	13	12	12	28	21	9	10	13	13	10	11	17
50	34	14	10	11	27	23	9	10	12	13	9	11	19
43	2	13	12	12	28	22	9	12	11	13	9	11	19
76	1	15	15	12	28	22	10	10	11	13	8	9	17
49	37	14	10	12	29	24	9	10	11	14	9	10	19
69	7	13	13	11	29	23	9	12	11	13	9	11	18
94	1	15	13	12	28	24	9	10	12	14	11	12	19
106	0	13	14	12	29	22	10	15	11	14	10	9	20
62	13	13	12	13	27	23	9	12	12	13	10	10	19
69	0	14	11	12	27	23	9	10	11	14	10	9	19
45	25	14	9	11	30	20	9	13	13	13	10	12	19
47	23	15	14	12	29	24	10	10	11	13	9	12	18
41	10	15	10	12	30	23	10	12	12	14	9	11	18
41	19	13	11	13	28	23	9	11	11	13	9	10	19
68	7	13	13	11	30	23	9	13	13	13	9	9	17
72	0	13	13	12	30	24	10	10	12	15	9	11	19
65	41	14	13	13	29	22	9	12	12	14	10	12	19
51	0	13	11	12	29	23	8	12	11	13	9	10	20
50	22	12	12	12	29	23	9	10	13	15	11	11	19
102	1	15	20	12	26	23	10	10	12	14	10	11	17
77	13	16	13	13	28	22	9	12	12	14	11	10	18
79	4	12	12	12	27	23	9	13	12	14	9	9	18
92	22	14	12	13	28	22	10	10	11	15	11	12	18
44	21	15	12	13	28	24	10	12	11	13	9	11	19
45	6	16	17	12	28	23	9	12	12	13	9	10	18
53	20	13	16	12	27	22	10	10	12	13	9	11	15
63	11	16	13	12	30	23	9	10	12	13	10	10	19
108	1	14	10	11	28	21	10	10	12	14	9	11	18
109	21	14	11	13	28	24	9	11	13	14	10	11	19
57	28	13	13	11	30	23	9	13	11	13	10	11	17
31	9	16	17	12	28	22	9	12	12	14	9	12	20
52	6	13	13	12	29	22	9	13	12	14	9	10	19
80	50	16	16	12	30	22	9	12	12	13	8	10	19
86	12	13	13	12	29	25	9	10	12	14	11	10	19
76	15	13	14	12	29	20	9	10	12	13	10	10	18
106	44	14	18	12	29	23	9	12	11	13	8	11	19
45	9	16	13	11	30	21	9	13	12	13	11	10	20
78	0	12	17	12	30	22	9	10	12	13	11	9	18
96	22	12	14	14	28	21	10	12	14	14	9	9	16
44	35	12	12	12	28	22	10	12	12	14	9	10	20
45	2	14	18	11	29	22	9	13	13	15	9	12	19
52	1	14	10	12	29	24	9	12	13	13	8	10	18
100	26	13	13	11	28	22	10	10	12	14	9	11	17
39	17	13	11	11	27	21	10	12	13	13	11	12	19
57	0	14	13	12	27	22	10	12	13	13	9	11	18
47	2	14	11	12	30	22	10	10	11	14	10	12	17
44	20	14	10	12	27	22	9	10	13	13	9	10	18
45	0	12	13	12	30	23	8	10	14	13	10	13	20
89	18	13	14	13	29	22	11	11	13	14	9	12	20
55	24	14	11	11	27	24	10	12	12	14	9	11	18
62	9	14	12	12	28	22	9	12	12	14	9	13	18
46	20	15	12	12	27	22	10	14	13	13	10	10	19
85	0	14	11	12	27	22	9	12	12	13	9	10	19
72	15	14	10	11	29	23	9	10	11	14	11	9	19
70	29	13	15	12	29	20	9	10	11	13	9	11	18
90	9	12	13	13	28	20	9	10	12	13	9	11	18
43	14	12	10	11	28	21	10	12	11	14	9	11	18
99	22	15	13	11	27	21	9	13	11	14	9	9	19
37	12	14	14	12	27	23	9	9	12	13	11	9	18
98	28	15	19	13	27	22	8	13	12	13	9	10	18
79	0	14	12	12	30	23	8	13	12	15	10	10	18
103	11	14	10	11	26	24	9	13	12	14	10	11	19
100	43	14	10	12	28	23	10	13	11	13	9	11	19
110	22	12	15	12	28	21	10	9	14	14	11	13	17
32	3	14	13	11	29	20	9	12	13	14	9	12	18
44	0	13	11	13	27	24	10	9	11	14	9	11	17
50	10	12	12	11	28	23	9	10	12	13	9	11	19
83	1	14	18	11	28	20	9	12	13	13	9	12	19
103	2	15	12	12	29	22	10	10	12	14	9	10	19
71	10	14	9	13	30	23	10	10	11	13	9	12	18
71	9	15	12	12	30	22	9	11	11	13	10	10	18
96	10	14	19	11	29	23	9	11	12	13	10	12	18
54	0	14	11	12	29	22	9	13	13	13	10	11	19
76	9	13	12	12	29	23	9	10	12	13	8	10	18
71	3	13	14	12	28	23	10	12	12	14	9	11	18
63	11	16	14	13	30	24	9	12	12	14	11	11	18
33	0	14	12	13	28	24	10	10	13	13	9	12	17
71	0	14	14	12	28	24	10	10	11	13	8	10	18
64	13	15	17	11	26	21	9	12	12	13	9	11	21
68	2	13	13	11	28	21	10	10	14	14	11	10	19
64	16	13	11	12	29	23	9	13	12	13	11	11	17
72	0	13	15	11	27	23	9	10	12	13	10	10	19
59	35	16	14	11	29	22	9	10	13	13	10	10	19
68	1	13	12	12	29	22	9	13	12	13	10	11	17
47	6	14	11	12	28	23	9	12	11	14	8	9	19
88	6	15	14	12	28	21	9	12	14	13	10	9	19
47	35	14	16	12	30	21	9	10	12	14	9	10	17
66	5	12	11	12	29	21	9	12	12	13	9	10	19
100	36	15	12	12	31	20	9	9	12	13	10	10	19
78	6	12	19	12	31	24	9	10	11	13	10	10	18
89	4	14	14	11	27	21	10	10	12	13	11	10	18
101	17	15	15	12	26	22	10	12	12	14	9	11	19
101	8	15	14	12	27	23	9	11	14	14	9	10	19
111	3	14	15	11	28	24	10	14	11	13	11	10	18
43	25	13	10	11	28	22	10	12	12	13	12	10	18
107	18	13	11	12	29	23	9	12	12	14	8	10	20
54	11	13	13	12	27	21	10	11	11	14	9	11	18
100	18	13	12	13	29	22	9	10	11	13	10	11	19
52	11	14	17	13	28	23	10	10	11	13	9	11	17
41	5	14	14	12	31	22	9	12	12	14	9	10	17
103	6	13	14	12	27	23	9	13	12	13	9	12	20
93	4	13	15	12	29	24	9	12	11	14	9	11	19
83	3	15	9	12	29	24	9	10	12	15	11	11	17
40	15	14	11	12	28	23	9	12	12	13	10	12	19
105	21	14	12	12	27	23	10	10	12	13	11	10	19
48	6	15	14	12	29	22	9	13	13	13	10	10	19
42	18	12	10	11	27	23	9	12	12	14	11	10	20
78	0	14	20	12	28	24	8	12	12	13	9	11	19
63	0	13	10	13	27	21	10	10	13	14	9	11	17
39	19	13	17	11	27	24	10	10	11	13	10	11	17
106	3	15	12	12	29	22	9	13	13	14	11	11	20
114	1	15	11	11	29	21	9	10	12	13	9	10	19
79	13	14	12	12	27	24	9	10	10	13	9	10	18
88	22	13	10	11	29	22	9	12	11	15	8	11	21
109	3	13	15	11	30	23	10	12	12	13	9	9	17
37	5	14	13	11	30	23	10	10	11	13	10	10	18
110	33	16	11	12	28	24	9	14	14	14	9	12	19
95	41	14	9	13	29	23	9	10	12	13	9	11	18
49	20	12	14	11	28	23	9	15	12	15	10	10	19
39	10	12	18	12	31	24	9	10	11	13	10	10	18
54	13	13	11	12	31	23	10	12	12	13	10	9	19
58	0	13	10	11	29	23	8	10	11	13	9	10	17
97	7	13	15	11	28	22	9	12	12	13	10	11	19
85	31	13	17	12	28	22	9	12	11	13	12	11	19
33	6	14	13	11	27	24	10	10	11	13	8	11	18
65	6	14	19	11	27	21	9	12	12	13	10	10	19
39	0	13	16	12	28	24	9	13	14	14	11	10	18
56	25	14	12	12	28	22	9	12	11	14	10	11	20
45	23	16	14	12	28	23	9	10	11	13	12	12	19
53	2	14	10	11	29	24	9	10	11	13	11	10	19
68	42	14	13	12	28	22	9	12	12	15	11	10	17
45	42	13	13	12	30	24	10	10	12	13	9	11	20
59	26	14	17	11	29	23	10	10	12	15	9	11	17
64	14	14	13	13	26	23	9	13	11	14	11	10	20
72	11	12	12	12	30	20	10	10	12	14	11	11	19
46	3	13	13	11	28	23	9	13	12	15	10	10	18
101	5	16	13	12	29	22	9	14	12	13	10	10	18
19	12	13	11	12	28	21	9	13	12	13	11	10	19
50	0	14	13	12	28	24	9	12	10	14	9	11	19
51	14	14	10	11	28	24	10	10	13	13	10	11	18
88	2	14	17	12	27	22	10	14	11	13	9	11	19
46	1	14	10	11	28	23	9	10	12	13	9	9	18
107	6	14	17	12	31	22	10	12	12	13	11	10	20
79	10	12	14	11	27	22	9	12	12	14	9	11	20
49	30	13	10	11	27	24	8	12	12	15	11	12	16
53	11	14	14	11	29	24	11	10	11	14	9	11	19
37	24	15	16	11	30	22	9	10	12	14	9	12	20
51	29	13	13	12	29	22	9	10	13	13	8	11	18
114	39	14	11	11	30	23	10	13	11	13	9	10	19
81	4	13	11	12	28	24	9	10	13	13	8	13	17
56	1	12	13	12	28	23	9	12	13	14	11	10	18
104	1	16	13	11	28	24	9	13	12	14	11	12	17
57	1	14	11	12	29	23	9	12	12	14	8	11	19
74	13	13	12	11	28	23	9	13	11	14	9	10	17
4	2	13	13	13	29	23	10	12	12	15	9	10	20
111	1	15	17	12	28	24	9	10	13	14	10	10	18
72	22	14	13	12	29	23	9	12	11	13	8	11	17
44	9	13	11	12	29	21	9	10	13	14	9	10	19
86	2	14	11	12	31	24	9	11	13	13	9	13	17
45	18	14	17	12	28	22	10	13	13	14	10	9	20
46	30	13	13	13	27	22	9	10	12	14	11	10	18
67	0	16	10	11	28	23	9	11	10	13	9	11	19
90	30	12	10	12	29	22	10	13	11	13	9	11	18
59	13	13	13	13	28	23	9	10	12	13	9	10	19
63	6	14	19	13	31	23	9	10	12	13	9	10	18
47	32	14	14	12	28	22	10	10	12	14	9	10	19
32	32	14	14	11	27	24	8	10	12	13	10	11	17
96	1	15	12	11	27	23	10	10	12	13	9	10	16
92	0	16	11	12	28	23	8	10	12	13	11	13	18
44	10	13	12	13	29	23	10	10	13	13	12	9	17
80	0	14	16	13	29	23	9	13	12	14	10	11	19
45	6	12	15	12	29	22	9	10	13	13	10	11	17
94	17	13	12	11	28	23	9	11	12	13	9	11	20
106	4	13	13	13	27	24	11	10	11	13	11	9	18
56	0	13	14	13	29	23	10	10	11	13	9	10	18
78	7	12	9	13	29	24	9	10	11	14	10	10	18
53	9	13	14	12	29	22	10	12	13	13	11	11	18
39	4	12	13	11	28	23	9	12	11	13	11	11	19
68	27	15	17	12	28	22	10	9	12	13	9	9	18
45	4	14	10	12	28	22	9	12	14	13	9	10	18
47	11	13	13	12	28	23	10	10	12	13	9	10	18
87	0	13	18	12	28	23	9	10	12	14	12	10	19
50	1	15	9	12	28	23	10	10	12	13	9	10	18
98	35	14	13	11	30	23	9	10	11	13	9	11	19
107	2	13	11	13	29	22	10	12	12	13	9	11	19
44	3	13	11	13	29	25	9	12	13	13	9	11	19
78	19	14	12	12	27	21	10	12	11	13	9	10	19
74	22	14	13	12	29	24	10	12	12	13	9	10	18
79	20	14	15	13	28	22	9	12	12	14	9	11	17
61	1	13	15	12	27	25	9	10	11	14	9	11	18
76	1	12	11	13	27	23	10	11	13	14	11	10	18
81	5	13	10	12	30	23	8	12	11	13	9	10	18
47	24	14	11	13	27	23	9	9	12	13	9	10	19
53	7	15	10	12	28	21	9	12	11	14	8	12	19
73	1	14	10	12	29	22	10	12	12	14	11	10	17
69	16	12	14	12	30	21	10	12	12	13	9	10	18
77	11	15	9	13	28	23	9	9	12	14	11	10	18
116	3	14	13	11	27	22	9	12	13	13	8	11	19
98	0	14	12	11	28	23	9	10	12	14	9	13	19
53	7	13	10	13	29	22	9	13	13	13	10	10	17
77	18	14	10	11	26	23	9	11	12	13	11	9	18
74	4	15	15	12	27	24	9	11	14	13	11	11	16
70	28	13	12	11	31	24	9	10	11	13	9	11	17
86	29	15	12	11	28	23	9	10	12	13	10	11	19
106	11	15	15	12	28	23	9	12	14	13	11	10	18
75	20	13	17	12	27	25	11	13	11	14	10	11	19
70	2	14	18	11	27	23	9	10	12	14	9	9	20
30	0	13	18	11	29	22	9	11	11	13	10	11	17
39	15	16	10	12	27	22	9	11	13	13	10	11	19
29	2	13	10	12	29	24	9	12	11	13	9	10	19
49	37	13	16	11	28	22	9	13	12	15	10	10	20
84	25	14	20	12	29	23	10	14	12	14	10	11	19
66	8	13	15	12	28	22	11	12	12	13	9	13	20
89	3	14	13	12	29	22	9	12	14	13	11	11	18
69	5	13	18	13	29	23	9	13	12	13	9	9	17
100	9	16	14	14	28	20	9	12	12	13	8	9	19
105	6	11	18	12	27	23	10	12	12	14	10	10	18
76	2	15	12	11	28	23	9	10	12	13	10	11	19
78	1	15	12	12	27	22	10	14	13	13	10	10	19
41	6	15	13	13	27	22	10	12	11	13	10	10	18
98	7	16	12	12	29	21	10	12	12	15	10	12	20
105	0	13	14	13	28	24	8	15	13	13	8	9	18
20	0	14	13	12	29	23	9	12	13	13	9	10	18
102	0	15	15	12	27	23	9	11	12	14	9	11	19
41	1	15	10	11	27	20	10	10	12	13	10	11	18
76	15	13	10	12	28	22	10	14	11	13	11	11	19
57	28	14	14	10	28	24	9	11	11	14	9	11	19
105	13	13	16	12	28	23	9	10	11	14	9	10	18
91	1	12	10	12	28	21	9	10	12	13	9	11	17
66	3	14	11	11	29	23	9	13	13	14	9	10	19
87	16	12	12	12	29	23	10	10	13	14	10	11	17
64	16	15	10	13	28	21	9	13	12	13	10	9	18
35	11	13	12	13	29	23	9	10	11	13	11	11	19
52	9	13	13	11	29	24	8	13	12	14	9	11	18
48	0	14	17	12	28	23	10	13	11	14	9	9	18
34	0	13	12	11	30	22	9	12	12	14	9	11	19
27	13	12	16	12	29	22	8	10	12	14	10	11	19
52	0	13	12	12	27	23	9	11	12	13	9	9	18
41	15	14	14	11	29	23	9	12	12	13	11	10	18
71	0	16	12	12	30	22	10	12	11	13	9	11	18
37	3	14	18	11	29	21	9	10	11	13	9	10	19
67	16	13	12	11	31	24	9	10	12	13	9	11	17
83	2	12	12	13	28	23	10	11	12	13	10	9	17
47	8	13	11	12	29	22	8	12	12	13	11	12	18
84	16	14	10	12	28	24	9	12	11	13	9	11	20
109	6	15	16	12	28	23	10	11	11	15	11	11	19
52	30	12	17	12	27	20	9	10	12	14	9	10	19
102	7	13	13	12	26	22	10	12	12	13	9	10	20
72	32	13	12	12	26	21	9	12	12	13	9	10	20
103	39	14	13	12	30	23	9	13	11	13	10	11	19
92	14	13	13	12	30	23	9	10	12	13	9	10	18
74	11	15	17	11	28	22	10	11	12	13	10	11	19
85	5	13	15	12	28	24	9	11	11	13	9	11	18
47	34	15	13	11	30	23	8	11	13	13	9	11	18
90	25	15	12	12	29	23	9	12	12	13	9	11	18
73	1	15	17	12	29	24	9	11	12	13	9	12	20
111	23	14	13	13	29	23	8	13	12	13	10	13	20
72	16	14	17	12	27	21	10	10	12	13	10	11	19
37	0	12	14	13	28	22	10	10	12	13	9	9	17
80	35	13	17	12	27	22	10	13	11	13	9	11	19
68	13	12	14	12	28	23	9	13	12	15	9	10	16
66	39	13	18	12	31	21	9	12	13	14	9	10	18
63	32	15	13	11	28	24	9	10	13	14	9	10	18
111	49	14	13	12	28	24	11	10	12	15	10	13	20
79	34	13	14	11	29	24	9	12	11	14	9	10	20
64	16	14	13	12	27	20	9	10	12	14	11	11	19
38	13	16	17	14	29	23	10	13	12	13	11	11	16
49	27	13	15	12	28	23	10	10	12	13	9	10	19
87	21	14	17	11	30	22	10	10	11	13	9	12	17
62	9	14	18	10	29	20	9	10	11	13	8	10	18
48	16	13	13	11	28	20	9	12	11	13	11	11	19
109	1	14	14	12	28	22	10	10	12	14	9	10	19
76	10	12	11	12	29	21	9	12	12	13	9	10	19
100	1	13	12	12	28	22	9	10	11	14	11	9	19
85	18	14	10	12	27	22	9	10	12	13	10	9	18
36	13	14	15	12	31	21	9	10	12	13	9	11	19
62	13	13	14	12	27	23	10	12	14	13	9	11	21
98	5	15	10	12	30	22	10	12	14	14	9	10	17
92	15	14	18	11	28	22	8	9	11	13	10	10	18
88	3	13	10	12	27	22	10	13	12	15	11	11	17
47	3	12	12	11	28	22	9	10	12	13	9	10	20
19	1	15	13	12	30	22	9	11	11	14	10	10	18
71	6	14	19	13	31	23	9	10	12	13	9	10	18
58	0	13	10	13	28	24	10	12	12	13	10	9	21
61	31	14	12	13	28	22	9	10	13	15	9	12	18
91	3	12	18	11	28	23	9	13	12	13	11	12	18
79	37	13	15	11	27	22	10	13	13	13	8	12	18
41	35	15	18	12	27	24	10	12	11	15	10	12	17
39	0	13	13	13	29	20	9	10	11	14	9	11	18
94	9	13	14	13	29	21	11	13	11	13	11	13	18
87	8	15	13	12	26	23	9	10	12	13	11	10	19
120	6	13	17	12	31	22	9	12	13	14	9	11	18
96	28	16	12	11	29	22	10	14	12	14	11	11	19
107	7	14	13	11	28	24	10	10	12	13	11	9	19
39	23	13	15	11	27	21	10	10	12	13	10	11	20
86	24	12	10	11	29	22	9	13	11	13	9	11	19
47	12	13	10	11	27	22	10	11	13	14	10	9	18
35	20	13	12	12	30	23	10	10	12	13	10	11	19
75	0	13	12	11	29	21	10	10	11	13	9	11	18
69	1	13	17	12	28	22	9	12	11	13	12	11	19
105	32	13	15	12	28	22	9	12	12	13	10	12	18
63	1	13	15	11	27	24	9	10	12	13	10	10	19
73	35	13	15	11	27	23	9	10	12	13	10	10	19
52	25	15	15	12	31	24	10	15	13	13	8	11	17
56	24	13	13	11	27	22	9	10	12	13	10	11	20
83	11	14	19	11	28	22	9	13	13	13	9	10	18
102	8	13	17	12	28	24	10	10	12	14	9	11	19
47	9	15	15	11	27	23	10	10	12	14	9	11	21
77	26	14	13	13	28	23	9	10	14	13	9	10	21
105	14	13	9	13	27	21	9	15	12	15	9	10	17
105	23	13	10	11	30	22	9	12	11	14	9	12	19
68	5	14	12	12	28	23	10	12	12	14	9	11	19
80	5	13	18	11	29	22	9	11	11	13	10	11	17
50	11	12	12	11	30	21	9	12	11	14	10	11	19
39	20	14	16	14	29	22	9	11	12	13	10	11	18
106	17	14	16	12	30	21	9	10	12	14	9	10	17
76	2	12	17	12	28	23	9	12	12	14	10	11	17
40	36	13	14	11	28	22	10	14	12	15	10	11	21
84	28	16	12	12	30	23	9	11	13	14	12	9	19
106	2	16	13	11	30	21	9	13	12	13	11	10	20
87	24	14	11	11	29	23	10	13	12	13	9	11	17
95	22	15	16	12	28	23	10	11	11	15	11	11	19
47	10	13	13	12	28	24	9	10	11	14	10	9	18
68	0	14	11	12	26	22	10	10	12	13	9	10	19
66	10	13	10	12	27	21	9	10	11	14	8	12	16
76	1	16	19	11	30	22	9	13	12	15	8	11	17
59	0	14	11	14	28	22	9	10	12	14	9	11	18
80	39	14	10	11	27	22	9	13	13	14	9	10	18
44	7	13	10	12	28	24	10	12	11	13	11	12	19
63	2	14	16	11	26	22	9	13	12	13	9	11	18
39	0	15	17	12	30	24	10	9	12	14	10	9	17
84	29	15	14	13	29	22	10	13	12	14	9	11	20
40	21	13	14	11	29	23	10	10	12	13	11	10	19
61	0	16	16	11	29	22	10	13	13	13	9	10	19
105	10	13	18	13	29	23	9	13	12	13	9	9	17
45	9	13	12	13	27	23	9	12	12	13	10	9	19
75	25	13	10	11	28	23	11	13	12	13	9	10	19
50	5	12	15	13	28	22	9	14	12	13	10	11	18
90	8	14	10	12	29	22	8	10	12	13	11	10	17
51	17	13	16	12	29	23	8	10	12	14	10	10	19
71	32	13	18	12	28	22	10	13	12	15	10	11	18
106	18	13	13	11	27	23	10	10	12	13	9	10	20
32	0	13	16	13	27	23	9	12	13	14	9	11	19
106	19	16	16	12	30	22	9	12	12	14	9	10	18
67	10	14	12	13	28	23	9	12	13	15	9	12	21
38	0	16	12	12	28	22	10	10	12	13	10	12	19
111	23	12	10	11	28	24	10	10	11	13	10	10	20
45	1	14	12	12	31	22	9	10	12	14	10	10	17
68	1	13	13	13	28	23	9	12	12	15	10	10	19
78	5	12	12	11	26	23	10	10	11	13	9	9	19
110	33	16	12	12	30	22	9	10	12	13	8	10	17
45	2	15	10	11	27	20	10	10	12	13	10	11	18
74	4	16	11	12	28	21	9	10	12	14	9	11	18
43	0	13	12	12	27	24	9	10	11	14	11	11	17
61	23	13	10	12	28	23	9	12	12	13	9	10	18
106	4	14	12	12	29	22	10	11	13	13	12	9	19
57	10	15	15	12	28	24	9	13	13	13	11	12	18
82	0	14	12	12	28	22	9	13	12	12	9	9	18
101	15	14	13	13	30	23	10	13	12	13	12	12	19
111	47	14	13	12	28	23	9	13	12	14	11	10	17
25	10	14	17	12	28	20	9	10	12	13	9	11	17
35	34	13	13	11	27	22	9	10	12	13	10	11	20
77	3	15	12	12	27	20	10	14	11	12	9	11	17
59	4	13	17	12	29	24	9	10	11	13	10	12	19
97	0	12	16	11	29	23	10	10	12	14	10	11	17
89	5	14	11	11	27	24	9	12	11	14	9	10	18
91	9	14	10	11	28	23	9	10	12	13	9	9	18
98	4	14	13	11	29	22	9	12	12	14	11	10	19
106	0	14	13	12	29	24	10	9	13	14	10	12	17
39	0	14	14	12	29	22	9	13	12	13	10	10	20
23	21	13	10	12	26	20	9	13	13	14	8	10	18
91	9	13	14	12	29	22	9	12	14	13	9	9	19
46	11	15	17	14	28	23	9	10	11	13	10	11	17
55	6	14	18	11	29	22	9	13	13	15	9	12	19
96	11	13	13	13	28	23	9	10	12	13	9	10	19
83	11	15	13	12	29	20	10	13	11	14	9	10	19
95	20	14	16	13	28	22	10	12	12	13	9	10	18
36	28	14	12	13	28	22	9	10	11	15	11	12	18
75	4	13	10	12	28	22	10	13	11	14	9	11	18
64	21	13	13	12	29	23	10	11	12	14	11	12	18
77	5	14	12	13	28	22	10	10	11	15	11	12	18
60	7	13	15	11	27	23	10	12	11	14	9	10	19
92	7	15	15	12	28	22	10	10	12	13	9	12	17
90	7	12	12	11	29	24	10	10	12	13	9	11	18
80	0	13	12	12	29	22	9	13	13	13	9	10	19
83	34	14	13	13	28	24	10	10	13	14	9	10	18
50	17	14	13	11	29	22	9	10	12	14	10	9	19
68	20	14	12	13	29	22	9	13	11	14	10	11	19
41	1	13	17	11	28	22	9	10	11	13	12	9	17
72	21	15	10	12	27	22	9	13	11	13	11	11	19
105	8	16	17	12	28	24	10	12	12	13	10	12	18
