# Supplementary material for: Using game theory to thwart multistage privacy intrusions when sharing data
Source: Sci Adv. 2021 Dec 10;7(50):eabe9986. doi: 10.1126/sciadv.abe9986 (PMC8664254; doi:10.1126/sciadv.abe9986)
Supplement: Supplementary file 2 — Data S1 [file sciadv.abe9986_data_s1.zip › sciadv.abe9986_data_s1/DemoKAnonymization/exp/2058/data/target_data/i85.csv]

YOB	State	STR1	STR2	STR3	STR4	STR5	STR6	STR7	STR8	STR9	STR10	STR11	STR12
33	19	16	12	11	29	23	9	11	12	14	10	11	18
50	9	13	10	11	29	22	9	10	12	15	10	11	18
53	14	16	9	13	28	20	10	12	12	13	9	10	18
110	42	12	13	12	28	22	9	13	12	13	11	11	19
59	3	13	12	12	28	23	9	13	11	14	9	10	20
78	2	16	10	12	29	23	9	12	12	13	9	10	20
58	7	15	13	14	27	22	10	10	13	13	9	10	16
41	5	14	10	12	28	24	8	10	13	14	8	11	18
97	8	13	13	13	28	23	10	12	12	13	10	12	20
57	0	15	14	13	28	22	11	12	12	13	9	10	17
67	14	13	15	12	27	23	10	11	12	14	8	11	18
90	31	14	17	12	27	22	8	13	12	13	9	10	18
113	3	15	19	12	26	24	9	12	12	14	10	10	20
81	25	14	14	13	30	24	9	12	11	13	11	10	17
86	40	14	12	13	29	24	9	10	11	15	10	9	17
108	0	15	10	12	28	23	9	10	12	13	11	9	17
54	5	12	13	13	28	21	9	12	12	14	10	11	18
103	8	15	12	13	26	24	9	12	13	13	11	11	19
93	8	13	15	11	28	23	9	10	13	13	9	11	19
106	4	14	10	12	26	21	10	10	12	14	10	12	18
61	2	12	11	12	27	23	8	13	12	14	11	12	17
47	7	14	13	11	28	23	9	10	11	14	10	11	17
92	8	14	15	13	29	23	9	10	11	15	10	12	18
42	1	15	10	13	29	23	9	10	12	13	11	11	18
45	4	15	20	12	28	20	9	10	12	13	10	12	17
100	17	12	17	12	30	22	9	10	12	13	11	9	17
46	12	16	10	12	28	24	9	11	13	14	9	12	17
84	6	14	13	13	27	24	9	13	13	13	9	10	18
61	2	14	12	11	30	24	9	10	12	13	9	11	19
67	7	14	12	12	28	22	10	13	12	13	10	11	20
78	4	14	20	12	27	23	11	10	12	14	10	8	18
39	29	13	10	13	30	22	9	10	12	14	12	10	18
100	30	14	14	13	30	23	9	13	12	13	10	11	16
71	22	15	11	13	27	23	10	11	12	13	9	10	20
91	2	13	20	12	30	24	10	12	12	14	9	12	19
40	30	16	14	13	30	24	9	12	12	14	11	11	18
100	1	16	12	13	27	23	10	11	11	13	10	10	19
110	0	14	15	11	27	23	9	12	12	14	11	11	19
42	10	13	10	12	30	22	9	12	12	14	9	11	19
79	4	12	13	12	28	21	8	12	13	15	9	10	19
104	3	13	16	11	29	24	10	10	10	13	9	11	18
35	5	15	15	12	28	24	9	10	12	14	9	10	18
102	33	12	9	11	27	22	9	10	13	13	11	11	18
77	2	13	12	11	29	23	9	13	12	13	9	12	18
67	1	15	14	12	29	22	9	12	13	13	10	9	17
96	8	14	13	13	26	23	9	13	11	14	11	10	20
107	1	14	12	12	30	25	10	12	12	13	10	11	20
112	27	14	13	11	27	23	10	12	12	13	9	10	18
101	0	14	10	13	29	22	9	10	12	13	9	12	18
61	9	15	10	13	28	20	9	10	12	13	10	10	19
105	36	12	12	12	28	24	9	12	14	13	9	10	18
99	2	14	12	11	29	23	10	12	12	13	9	10	18
74	19	15	15	12	31	24	10	15	13	13	8	11	17
99	1	13	16	12	28	22	10	12	11	14	10	11	19
46	0	15	11	12	27	24	10	10	12	13	10	10	18
36	21	13	12	12	28	22	9	13	11	14	10	10	17
47	2	12	19	12	31	24	9	10	11	13	10	10	18
99	1	15	13	11	30	23	9	10	12	13	8	11	19
105	0	13	12	12	29	23	9	13	11	13	9	10	19
11	2	13	15	11	29	22	9	10	11	13	9	11	17
66	7	15	10	11	28	21	10	9	12	13	8	10	18
39	42	12	16	12	27	23	10	12	11	14	9	11	18
47	19	13	13	11	28	22	11	12	11	13	9	10	17
96	44	15	13	11	30	24	11	13	14	14	9	10	19
44	1	14	13	13	28	23	9	10	12	13	9	9	20
107	9	14	15	11	30	22	10	10	11	13	11	11	18
52	0	14	14	12	28	22	10	10	12	14	9	10	19
97	12	15	11	12	27	22	9	12	12	13	8	11	19
34	8	14	15	13	29	24	10	11	12	13	9	10	18
96	1	15	10	11	27	25	9	10	10	13	10	9	19
70	29	13	15	12	29	20	9	10	11	13	9	11	18
66	18	16	12	11	29	22	9	12	12	15	9	11	19
49	24	15	12	12	26	21	8	11	12	12	9	11	19
75	3	14	10	12	28	22	10	12	12	13	9	10	19
75	10	13	10	11	30	22	9	11	11	14	9	12	19
87	14	15	14	12	29	23	9	12	12	14	10	11	18
50	4	13	10	11	29	24	9	14	11	13	9	11	19
63	1	14	16	12	28	23	11	13	11	13	10	11	20
81	6	13	9	12	29	21	10	10	12	13	11	12	17
94	1	14	10	11	28	23	10	12	11	13	9	11	18
30	30	14	11	11	26	22	9	12	11	13	8	10	17
105	12	14	11	12	29	20	9	11	12	15	9	11	18
70	9	13	12	13	27	23	9	10	12	15	9	10	18
44	0	13	15	12	29	22	9	12	12	13	9	9	18
57	7	15	12	12	28	21	9	13	11	14	10	10	19
106	5	14	10	12	29	21	9	13	11	15	9	9	19
108	7	14	12	13	28	22	10	10	11	15	11	12	18
71	17	12	13	12	30	24	8	11	12	14	10	11	18
86	16	13	13	12	27	23	9	10	12	14	8	11	18
45	2	13	13	12	27	25	8	12	12	13	9	10	18
102	4	14	17	13	27	23	9	11	12	15	8	11	18
78	31	13	20	13	31	22	9	10	12	13	10	10	19
67	22	13	10	11	28	22	10	10	14	13	9	10	17
72	10	15	11	13	28	22	9	11	13	14	9	10	18
46	6	12	14	12	30	22	9	12	11	14	10	11	19
44	4	13	13	12	27	24	9	11	13	13	9	11	18
68	17	13	12	12	27	23	9	10	11	14	10	11	19
106	0	15	15	12	27	24	9	11	14	13	11	11	16
39	14	13	10	13	29	24	10	10	13	13	10	11	17
97	9	16	14	14	28	20	9	12	12	13	8	9	19
96	3	13	14	12	27	22	10	12	11	13	10	9	18
38	0	14	15	12	29	23	9	10	12	14	8	11	19
101	25	14	12	12	29	23	10	10	12	14	11	10	17
104	12	13	14	11	29	24	9	12	11	14	9	10	20
51	1	13	16	12	27	23	8	10	13	13	9	10	17
89	9	13	13	11	29	22	9	12	11	14	9	12	20
90	30	15	10	12	28	23	9	10	12	13	11	9	17
94	32	16	13	12	29	23	9	10	14	15	12	11	18
79	2	15	13	11	27	22	11	12	12	14	9	10	18
48	29	14	12	12	28	22	9	12	12	13	10	11	19
68	19	15	16	11	27	23	10	12	12	14	9	10	19
42	0	15	12	13	26	24	9	12	13	13	11	11	19
99	3	15	10	12	28	20	9	12	11	13	11	10	20
64	0	13	13	13	27	23	10	13	12	13	9	10	18
36	8	12	12	11	28	23	9	10	11	14	9	10	19
39	17	14	12	12	28	22	9	12	12	14	9	13	18
64	4	13	10	11	28	23	10	10	11	14	11	9	16
38	38	13	11	11	29	23	10	10	11	13	9	11	18
77	33	15	19	13	29	21	9	11	12	13	9	10	18
17	13	14	17	12	29	21	9	13	12	13	9	11	18
54	47	14	12	12	28	23	9	13	12	13	11	11	17
77	11	15	10	12	28	24	9	11	12	13	9	10	19
86	19	14	17	13	29	22	9	12	13	13	9	9	17
78	33	16	11	12	30	22	8	12	12	14	10	12	19
57	10	13	11	12	27	22	9	13	11	13	12	11	18
38	15	14	14	12	28	22	9	10	11	13	10	11	18
42	8	13	11	11	28	22	9	12	13	13	9	12	18
74	1	14	10	13	29	25	10	10	11	13	9	11	19
29	1	15	10	11	28	21	10	12	12	14	10	10	19
101	4	14	12	12	28	24	9	10	12	14	9	11	19
97	21	15	11	11	29	21	9	10	12	13	9	10	19
99	36	13	13	13	27	23	9	10	13	13	9	10	19
33	36	16	10	11	28	23	10	13	11	13	10	10	18
46	10	12	15	12	27	22	10	12	12	13	9	11	17
93	26	13	13	12	31	22	9	10	11	14	9	9	20
93	2	13	13	11	27	24	9	10	12	14	10	11	18
62	25	13	10	12	29	22	9	12	11	14	10	11	18
78	5	13	10	12	27	23	9	12	11	15	10	13	18
69	3	15	16	12	29	23	9	12	13	12	9	9	18
86	4	13	10	12	31	24	9	11	12	13	10	9	18
34	6	15	9	12	27	23	9	13	12	13	9	11	18
96	15	13	15	13	27	21	10	10	12	14	9	10	18
52	1	14	13	11	28	24	9	10	12	14	9	10	18
58	17	14	14	11	30	22	10	13	13	13	10	12	19
98	32	14	16	12	29	22	9	12	10	13	9	10	19
97	10	15	17	14	28	23	9	10	11	13	10	11	17
50	1	15	11	12	30	23	9	10	11	13	9	10	18
48	9	13	15	12	27	23	10	12	11	14	9	11	19
44	0	14	13	12	27	23	9	10	11	14	10	11	18
108	0	13	13	11	29	24	9	13	12	13	9	12	20
100	2	15	11	13	29	22	9	12	12	13	9	12	17
102	10	13	14	11	30	24	10	13	12	13	9	10	19
67	19	14	13	12	30	22	9	10	11	13	10	9	18
83	4	14	16	11	28	22	9	10	12	13	10	10	18
100	3	14	13	12	30	22	9	10	11	13	10	9	18
100	4	13	14	11	29	23	9	12	12	13	10	10	19
91	15	13	16	12	27	21	9	9	12	15	9	11	20
94	13	14	15	13	30	22	9	10	12	13	10	11	18
49	15	13	12	11	28	23	9	11	12	13	9	11	20
49	6	13	13	13	28	25	9	13	11	14	11	12	19
44	0	16	16	11	30	23	9	10	11	13	10	9	17
82	0	14	17	12	28	23	9	12	11	13	8	12	18
42	22	14	13	12	28	24	10	10	12	15	10	12	20
80	3	13	12	11	31	22	9	13	11	13	9	12	17
90	15	15	15	12	29	22	9	10	12	13	11	11	18
69	7	14	13	12	26	23	10	12	14	14	10	11	18
54	12	14	11	13	30	22	8	10	13	13	11	9	18
96	0	14	10	12	29	22	8	12	12	13	10	9	18
55	0	13	10	13	29	24	10	10	13	13	10	11	17
45	9	14	13	11	28	23	9	10	11	14	10	11	17
103	14	14	13	11	29	20	9	12	13	14	9	12	18
99	7	14	12	13	29	23	10	12	13	13	10	12	18
100	21	14	13	12	29	23	8	10	12	14	8	10	20
57	10	13	12	13	26	20	9	12	13	13	9	11	19
35	1	15	11	11	26	22	9	10	10	14	8	10	19
72	27	13	18	11	30	23	8	12	14	14	9	11	18
106	0	14	12	12	28	23	9	12	12	13	10	10	17
36	6	15	13	12	28	23	10	13	12	13	9	11	19
81	0	15	15	12	27	24	9	11	14	13	11	11	16
51	6	14	10	12	28	21	11	12	13	14	11	13	18
71	3	12	13	12	28	21	10	14	13	13	9	12	18
74	39	14	10	13	28	21	10	12	12	13	11	12	20
34	4	13	13	11	29	23	10	10	11	13	9	10	17
83	0	13	14	11	29	22	10	10	12	15	9	10	21
45	16	13	11	13	27	23	9	11	11	13	9	10	19
60	7	15	17	11	29	22	9	13	12	13	11	11	18
27	12	16	12	12	30	23	9	10	13	13	11	11	17
98	34	12	10	13	29	21	9	10	12	14	9	9	17
75	15	12	20	11	27	23	9	13	12	15	9	11	19
48	0	14	13	12	27	21	9	14	12	13	8	11	19
97	23	13	12	12	29	24	9	10	12	14	9	9	18
87	13	13	13	12	27	24	9	14	12	13	9	10	19
50	1	14	13	11	30	23	9	10	11	13	9	11	19
63	28	16	14	13	29	23	9	10	13	15	9	9	18
106	9	13	16	11	28	22	10	10	11	12	12	11	19
111	13	13	13	12	29	20	10	12	11	15	9	11	18
81	28	12	12	11	30	23	9	12	13	13	11	10	17
77	0	14	12	13	29	24	9	10	13	13	9	11	18
40	24	13	10	11	29	22	9	10	11	14	12	10	19
74	7	15	15	12	26	22	10	12	12	14	9	11	19
53	30	15	14	12	27	22	9	10	13	14	10	12	20
88	4	15	12	13	27	21	10	10	12	13	11	11	17
67	5	15	18	12	30	23	9	10	13	14	9	13	19
101	4	13	17	12	29	24	9	10	11	13	10	11	19
90	14	12	14	12	29	21	9	10	13	14	9	11	20
91	3	14	11	13	27	23	9	9	12	13	9	10	19
105	2	13	10	12	29	24	9	12	11	13	9	10	19
57	20	12	12	13	30	22	10	12	12	14	9	11	19
104	19	16	11	12	30	22	10	13	12	13	9	11	19
39	2	15	16	12	30	23	9	10	12	15	9	12	19
86	1	13	14	11	31	21	9	11	14	13	10	9	19
106	33	14	16	12	30	22	9	12	11	14	9	10	20
85	2	14	14	11	26	22	8	12	12	15	9	10	19
45	4	15	16	12	29	23	9	11	12	13	9	11	18
51	5	14	15	12	27	22	9	13	13	15	9	11	18
94	0	15	15	11	28	21	9	10	12	14	10	10	19
58	0	14	14	10	30	24	9	10	12	15	11	11	19
77	25	16	17	13	30	22	10	10	13	13	11	11	18
36	6	16	17	12	28	23	9	12	12	13	9	10	18
84	1	12	16	12	29	21	10	9	13	14	9	10	18
46	1	14	13	12	30	22	9	10	11	13	10	9	18
106	10	16	13	13	29	21	9	10	12	14	10	12	20
71	8	16	14	11	29	22	10	12	12	13	10	11	19
104	0	13	12	12	27	23	10	12	13	14	9	13	18
67	0	13	11	11	29	22	10	12	11	13	10	11	19
38	24	14	10	12	29	22	10	10	12	13	9	10	18
78	0	16	12	12	29	20	8	12	12	13	9	12	19
54	3	12	11	11	28	22	10	12	11	13	9	11	19
78	10	13	12	12	28	23	9	10	11	13	10	11	19
76	7	14	10	12	27	22	10	10	11	13	9	11	19
82	2	14	12	12	27	21	9	10	12	14	12	11	19
72	22	13	12	12	28	24	9	10	12	15	9	10	18
39	33	13	12	13	29	23	9	10	11	13	8	10	18
44	1	14	10	11	27	24	9	12	12	13	9	11	19
52	1	12	10	13	29	23	9	12	12	13	11	10	17
47	6	13	17	11	27	21	10	12	12	13	9	11	19
98	23	14	13	12	29	24	9	13	12	13	9	11	18
79	3	14	15	11	28	24	10	14	11	13	11	10	18
52	36	13	13	12	28	24	10	11	11	13	9	11	18
52	3	15	17	12	28	23	9	15	11	13	11	10	18
94	0	14	19	11	27	24	9	12	12	13	11	11	20
96	3	14	12	12	30	22	10	13	11	13	8	11	17
80	2	13	16	12	29	23	9	11	13	13	8	10	17
69	7	14	16	13	29	22	9	11	12	14	9	10	20
61	13	12	11	11	27	21	9	12	12	13	9	11	18
45	1	13	13	13	28	23	9	12	12	15	10	10	19
89	0	13	10	12	30	22	9	11	12	13	9	13	19
64	7	12	14	12	28	22	10	15	11	13	8	10	20
100	9	13	16	12	29	23	10	12	12	13	9	10	19
72	0	13	14	11	29	20	10	12	12	14	9	12	18
41	5	14	17	11	30	23	10	14	12	12	11	10	20
44	32	14	10	12	28	24	9	12	11	13	9	11	20
38	16	12	16	11	31	21	10	12	12	13	9	11	19
38	15	15	14	11	28	23	9	11	12	13	9	12	18
36	13	13	14	13	29	23	10	10	11	13	9	10	18
15	19	15	10	13	28	24	9	13	12	13	11	12	21
58	3	13	11	12	28	22	10	10	12	13	9	12	17
44	26	15	9	11	28	22	9	12	12	13	8	12	18
43	9	14	14	11	27	23	10	10	12	12	9	12	17
95	0	13	15	12	29	23	10	12	14	12	12	11	18
74	5	13	19	12	27	24	10	10	14	15	9	11	19
101	25	14	10	11	27	24	9	12	12	13	9	11	19
42	18	15	10	13	28	20	9	10	12	13	10	10	19
62	2	15	13	12	28	25	10	14	12	14	9	11	20
49	1	13	16	13	27	24	9	12	13	14	9	12	19
104	0	13	14	12	28	23	10	12	11	13	9	10	18
114	22	12	13	12	27	23	8	12	12	13	9	12	20
49	5	13	10	11	28	24	9	12	12	13	8	13	20
59	0	15	14	12	28	20	9	12	11	15	11	12	17
105	17	14	14	12	29	24	9	11	11	14	11	13	18
90	4	14	17	12	29	21	9	13	12	13	9	11	18
50	12	14	18	12	27	22	9	10	11	13	9	10	17
104	15	14	19	13	31	23	9	10	12	13	9	10	18
75	10	15	10	11	30	23	10	12	12	13	10	11	16
99	9	13	10	12	28	23	10	10	12	13	9	9	18
60	1	15	13	12	29	23	9	10	11	13	11	12	18
93	13	15	11	12	29	22	9	10	12	13	9	10	19
41	0	14	11	12	29	23	9	12	12	14	8	11	19
103	7	13	11	11	29	23	9	10	13	13	10	9	19
33	34	14	11	11	29	23	9	10	12	13	9	10	19
52	18	13	20	12	28	23	9	12	12	14	9	12	18
57	22	16	9	12	28	24	10	13	12	13	9	11	20
41	0	13	11	11	27	24	9	10	11	14	9	12	18
102	21	12	12	12	28	22	10	12	12	14	9	10	20
105	31	13	16	11	27	24	9	10	12	13	10	10	19
39	14	14	17	13	27	24	11	12	13	13	9	11	18
43	5	13	14	11	30	22	9	13	11	13	9	13	17
64	40	15	12	12	29	23	8	10	11	13	10	12	19
75	30	14	17	12	30	24	10	10	12	14	9	9	17
70	31	15	12	12	31	22	10	12	12	13	9	10	17
51	31	16	15	11	28	23	9	10	12	13	10	11	19
84	30	13	14	12	27	24	9	13	12	13	9	11	17
37	30	13	14	13	28	23	9	12	12	13	10	10	18
72	0	13	10	12	29	20	10	12	11	13	10	11	19
100	37	14	13	12	30	23	9	10	11	14	8	12	20
65	28	14	16	12	28	24	9	13	11	13	8	11	18
36	3	13	12	12	29	21	9	12	12	14	8	10	18
82	8	13	10	12	28	22	10	10	11	13	9	11	18
50	16	14	11	13	28	23	8	10	12	13	9	10	18
101	8	14	12	12	28	24	9	13	13	13	11	11	18
11	10	16	15	12	31	22	10	10	11	13	10	10	17
31	18	13	13	11	27	22	9	10	12	13	9	11	17
89	1	14	13	11	28	24	9	10	12	14	9	10	18
104	0	14	16	12	28	25	9	10	12	12	9	11	20
52	18	14	21	12	28	24	9	12	12	13	9	12	20
102	0	13	13	12	27	24	9	10	13	13	9	10	19
55	5	14	14	11	28	24	11	10	11	14	9	11	19
103	4	13	16	12	27	21	9	9	12	15	9	11	20
95	5	13	10	11	28	22	9	12	13	13	11	11	20
50	2	12	14	11	27	22	9	11	12	14	9	12	19
60	32	12	14	12	29	22	9	10	12	14	9	10	18
91	4	12	11	11	29	23	8	12	13	13	9	11	20
48	7	15	17	12	31	20	9	13	11	14	12	9	18
52	23	13	15	12	31	21	10	10	11	13	8	11	20
45	5	13	11	12	27	22	10	10	12	14	9	11	18
75	41	13	13	13	28	22	9	10	12	15	9	9	18
35	2	12	14	12	27	22	10	10	12	13	11	12	17
42	34	13	14	12	29	22	10	15	11	14	10	9	20
28	14	14	16	12	30	23	9	12	12	14	10	10	19
109	32	14	14	13	28	23	10	12	12	13	10	10	19
42	1	13	10	12	28	24	8	13	11	13	10	11	19
70	0	13	12	13	29	23	10	13	12	13	10	12	19
101	19	13	13	12	28	22	10	12	12	13	9	9	18
98	23	14	16	11	30	22	9	12	12	14	9	10	19
41	10	15	16	11	27	22	9	12	13	13	9	11	18
105	1	14	11	13	30	24	9	10	14	13	9	12	18
26	33	13	13	11	29	24	9	13	12	13	9	12	20
102	14	13	16	12	28	22	10	12	10	13	9	10	20
99	9	14	10	13	29	24	9	12	12	14	9	10	16
23	37	14	12	12	27	21	10	12	11	13	10	11	19
106	15	14	14	11	29	23	8	13	12	14	8	11	18
92	3	13	15	12	25	20	9	10	11	13	10	11	20
64	28	12	16	11	29	23	10	10	12	14	10	11	17
61	20	13	12	13	27	23	10	11	12	13	11	11	18
99	26	15	15	12	28	24	9	12	12	14	9	10	19
34	1	13	17	12	28	23	9	10	11	14	10	9	19
39	2	14	12	12	29	22	9	10	11	13	9	11	17
39	2	14	11	12	29	22	10	12	13	13	10	10	18
95	16	14	13	12	28	22	9	12	12	13	9	10	18
80	1	12	17	11	26	23	9	13	12	14	10	10	18
55	21	15	16	12	28	23	10	11	11	15	11	11	19
42	11	14	11	11	27	24	10	12	12	13	10	10	19
98	21	16	10	13	28	22	9	12	12	14	9	9	19
73	13	16	12	12	28	21	9	13	12	13	9	10	18
97	0	13	11	13	31	22	9	12	12	15	9	11	19
103	3	15	17	12	29	24	10	10	11	14	9	11	18
39	35	15	13	14	27	22	10	10	13	13	9	10	16
68	1	14	10	11	28	23	10	12	11	13	9	11	18
46	30	13	13	12	27	21	9	12	12	13	10	10	18
94	2	13	15	12	29	23	8	10	12	13	9	10	19
78	4	14	17	13	28	22	9	13	12	15	10	10	18
56	5	13	10	13	27	24	9	12	12	13	9	11	18
95	17	13	13	12	28	24	9	11	12	13	10	10	18
73	44	14	16	12	26	22	9	12	12	13	10	10	20
34	11	14	12	12	30	20	10	10	11	13	9	10	17
63	2	13	10	11	29	22	9	13	12	13	10	10	18
38	4	13	11	12	29	22	8	12	12	13	11	12	18
67	8	14	14	11	30	22	10	13	12	13	10	12	17
104	0	14	13	11	28	24	9	10	12	14	9	10	18
40	37	14	9	13	29	24	10	13	12	14	9	10	18
63	23	13	11	13	29	21	9	12	12	13	10	11	18
63	14	13	13	12	28	22	9	9	12	14	8	10	19
73	14	14	13	11	27	22	9	12	12	13	8	11	19
88	1	14	13	11	29	25	11	12	13	15	10	9	17
99	9	14	11	12	27	25	9	10	12	14	9	11	19
86	21	13	9	13	30	24	9	12	12	14	10	9	17
103	8	12	11	12	27	22	9	12	12	15	11	10	16
66	2	14	11	11	29	23	9	13	13	14	9	10	19
103	4	14	11	11	29	23	9	10	12	14	10	11	19
41	5	13	10	13	29	24	10	10	13	13	10	11	17
51	9	12	13	12	30	22	11	12	12	12	9	11	17
57	9	13	16	12	27	24	10	13	12	14	8	11	18
81	3	15	17	11	28	23	10	10	14	13	11	11	18
103	20	14	13	11	29	20	10	12	12	13	10	10	18
96	11	15	16	13	28	24	9	10	11	13	8	11	17
74	40	15	19	12	26	24	9	12	12	14	10	11	20
44	30	14	13	11	27	23	10	12	12	13	9	10	19
40	16	13	10	11	28	23	9	10	13	13	10	10	18
76	30	14	12	12	28	21	9	10	11	13	9	10	17
52	0	15	11	12	28	21	9	12	11	13	9	10	18
80	1	13	10	11	31	22	9	13	13	13	10	11	18
39	4	12	20	12	30	23	10	10	11	14	9	11	19
96	8	15	12	11	28	20	10	10	12	15	9	11	18
95	5	16	12	11	29	23	9	11	12	14	10	11	18
47	1	13	15	12	28	24	10	12	12	15	11	11	18
96	46	14	14	13	28	23	10	12	12	13	11	11	17
39	0	16	12	13	27	23	10	11	11	13	10	10	19
54	5	14	12	12	29	23	10	10	12	14	11	10	17
72	2	14	9	12	30	21	9	10	12	14	10	12	20
56	3	14	12	12	30	23	9	10	12	13	10	11	17
59	1	13	17	11	27	22	10	13	12	13	9	11	18
99	10	15	12	12	29	22	10	12	12	13	8	11	19
77	17	13	16	13	28	22	9	10	12	13	9	9	18
45	11	14	10	12	26	22	10	10	13	15	11	10	19
72	4	15	13	12	30	22	10	10	13	14	10	10	18
101	2	15	9	12	29	24	9	10	12	15	11	11	17
51	3	12	17	11	26	23	9	13	12	14	10	10	18
99	7	14	14	11	27	24	9	10	12	15	11	9	18
57	29	12	13	13	30	22	9	10	11	14	9	10	19
92	0	15	13	11	30	23	9	10	12	13	8	11	19
47	23	14	17	11	28	22	9	13	12	13	9	10	17
38	2	12	12	13	27	23	9	12	12	13	9	12	20
53	1	14	10	12	28	22	9	10	12	13	10	12	19
43	2	13	14	12	28	25	9	13	13	13	10	10	17
61	2	12	15	13	28	22	9	14	12	13	10	11	17
55	18	16	18	12	30	23	9	13	11	13	9	9	20
83	42	12	13	12	28	22	9	13	12	13	11	11	19
94	41	14	18	12	29	22	9	12	12	14	8	11	18
94	0	15	11	12	30	23	9	10	11	13	9	10	18
48	0	12	10	12	29	22	9	10	13	13	10	11	19
60	0	14	16	12	29	21	9	10	12	14	11	11	18
86	35	13	14	12	28	21	9	12	12	14	9	12	18
70	2	14	11	12	28	22	9	13	12	13	11	11	19
95	1	12	9	13	30	22	9	10	11	13	9	11	18
86	5	13	11	13	29	23	9	12	11	13	9	11	19
36	2	14	14	11	27	23	10	9	13	13	9	12	19
53	4	15	12	13	28	21	9	12	12	12	9	10	17
28	5	15	16	11	28	23	10	12	14	14	10	10	20
34	1	15	19	13	27	22	8	13	12	13	9	10	18
85	9	14	10	11	27	23	9	10	12	13	9	11	19
58	0	12	13	12	27	23	8	12	12	13	9	12	20
104	7	13	16	11	28	23	9	11	12	14	9	10	17
42	6	13	16	11	28	22	10	12	12	14	9	10	19
86	22	14	12	13	29	24	10	10	13	14	12	13	18
82	7	15	12	11	29	23	9	12	13	13	10	11	18
50	22	14	12	12	30	23	9	10	12	13	9	10	19
108	4	14	12	12	30	24	10	13	12	13	10	11	17
113	0	14	13	11	28	25	10	10	12	13	10	10	20
51	43	12	10	13	29	23	9	12	12	13	9	12	19
114	6	16	12	12	28	23	9	11	12	13	9	10	17
61	33	13	13	12	29	20	10	15	12	13	10	11	17
88	26	13	16	12	27	22	9	10	14	14	9	9	18
65	12	15	15	12	28	24	9	13	13	13	11	12	18
35	19	13	12	13	29	23	8	12	12	14	12	11	17
51	22	14	12	11	29	23	10	10	12	13	9	10	18
96	4	13	16	12	27	21	9	10	11	13	9	10	19
71	0	12	10	12	28	22	9	9	13	14	9	11	19
93	1	12	12	12	30	22	10	11	12	14	9	12	19
89	0	13	10	12	30	23	8	12	11	13	9	10	18
79	0	15	10	12	29	22	10	12	12	14	9	10	19
38	1	13	16	12	27	23	8	10	13	13	9	10	17
73	41	15	11	11	29	24	10	12	12	13	9	13	18
44	16	16	13	12	30	23	9	10	12	13	10	10	19
67	0	15	17	11	28	23	9	12	12	13	10	10	18
84	5	13	14	13	29	23	9	10	11	14	9	9	19
44	5	13	10	13	27	22	9	13	14	15	10	11	18
109	18	14	14	12	27	22	9	13	11	14	9	10	17
61	6	13	10	14	30	24	9	10	12	13	10	11	19
101	6	13	13	11	28	22	8	11	11	13	11	10	19
68	5	15	13	11	30	25	9	12	11	13	9	11	18
92	47	14	10	12	30	21	9	12	12	13	9	12	20
102	0	15	17	11	29	23	10	13	12	13	11	13	17
47	0	13	19	13	29	23	10	13	13	13	9	10	19
51	0	14	12	11	28	23	10	10	12	13	9	10	17
50	12	14	12	12	27	22	9	10	12	13	11	12	20
93	5	13	20	11	29	23	9	13	12	13	9	11	17
62	11	15	17	12	28	22	10	12	11	13	9	11	20
28	0	12	12	13	29	20	9	12	13	14	9	11	19
65	19	14	16	12	30	23	9	10	12	15	9	12	19
53	1	14	14	13	27	23	9	13	12	13	11	10	17
71	0	16	9	12	29	22	9	10	13	14	11	11	19
102	30	13	18	12	30	24	10	9	12	14	10	12	18
51	0	16	12	12	30	22	9	10	12	13	8	10	17
76	7	15	11	11	28	22	9	11	11	14	11	11	18
104	16	13	12	12	27	22	9	11	13	13	10	10	19
38	34	15	12	11	27	22	10	10	11	14	10	10	19
73	2	13	13	13	27	24	9	12	12	12	9	11	18
90	0	13	13	12	29	22	10	12	12	14	12	11	19
77	0	13	10	14	28	22	9	14	11	13	9	12	19
78	24	14	15	12	27	22	9	13	13	15	9	11	18
39	21	15	18	13	29	22	9	11	13	14	9	10	18
55	0	12	12	11	30	23	9	12	13	13	11	10	17
47	15	14	11	12	28	24	9	10	12	13	10	11	20
39	1	13	13	12	29	22	9	10	12	14	9	9	18
112	2	14	10	13	29	23	10	10	11	14	9	10	19
78	0	14	14	11	27	23	9	12	12	13	11	12	20
94	3	13	13	12	27	21	9	13	12	13	10	11	18
100	14	14	16	12	28	24	9	13	11	13	8	11	18
80	18	14	12	11	29	23	10	10	12	13	9	9	18
65	9	13	13	13	28	23	9	10	12	13	9	10	19
101	0	14	11	12	27	25	9	10	12	13	9	12	19
105	31	14	10	12	30	22	10	12	12	15	9	12	17
71	0	12	12	11	26	23	10	10	11	13	9	9	19
74	3	14	16	12	29	22	9	10	13	15	10	11	18
73	9	13	13	11	28	22	8	10	11	13	10	13	19
63	38	14	12	12	27	23	8	12	11	13	11	10	19
71	6	14	12	12	30	22	10	13	11	13	8	11	17
40	2	15	20	11	30	22	9	12	12	14	11	12	18
77	24	14	13	11	30	23	9	10	11	13	9	11	19
93	14	15	13	12	29	23	9	10	12	13	9	11	18
41	23	12	10	12	27	22	9	10	13	14	10	11	17
39	1	14	15	11	30	23	9	12	11	13	9	12	19
52	4	14	13	13	28	23	9	11	11	13	11	10	19
110	3	15	18	12	28	22	9	12	12	13	9	12	18
83	0	13	15	12	27	22	9	9	12	13	10	12	19
94	33	14	12	12	27	23	9	12	11	13	11	10	19
102	27	16	12	12	29	22	10	13	13	13	9	10	19
100	13	15	12	12	27	25	8	10	13	14	9	11	21
103	2	15	13	12	28	24	9	10	12	14	11	12	19
99	21	14	12	12	28	22	9	12	12	14	9	13	18
94	28	12	16	12	28	23	9	10	12	13	10	10	18
37	0	13	12	12	28	22	9	12	11	13	9	11	19
73	13	14	14	10	28	24	9	11	11	14	9	11	19
64	0	12	13	12	28	21	8	12	13	15	9	9	19
77	12	14	18	12	29	23	10	13	12	13	11	10	17
74	13	16	14	12	28	23	9	10	11	13	12	12	19
92	15	14	16	11	27	23	9	10	12	13	9	13	19
93	13	12	15	13	30	23	9	10	12	13	12	11	21
106	7	16	10	12	28	23	9	12	13	15	9	10	18
74	1	12	13	12	28	24	10	15	11	13	10	11	21
73	0	13	20	12	27	21	9	12	11	15	11	12	21
47	14	16	14	11	29	22	9	10	13	13	10	10	19
114	12	13	10	12	27	24	9	10	13	14	9	9	18
88	27	13	20	13	29	21	9	12	11	13	9	11	20
47	47	14	15	12	27	20	9	11	11	13	8	12	18
49	18	13	13	12	29	22	9	12	12	14	8	13	19
37	23	14	10	11	28	23	10	10	12	14	9	12	19
47	18	13	10	12	29	23	9	10	12	15	9	10	20
102	9	12	18	11	28	23	9	13	12	13	11	12	18
60	3	13	13	11	27	24	9	10	12	14	10	11	18
48	0	13	16	11	28	23	11	10	12	13	9	10	19
84	1	16	11	12	27	21	9	12	12	14	9	10	20
73	2	15	16	12	28	23	10	11	11	15	11	11	19
64	2	13	12	13	29	21	9	13	11	13	9	12	18
70	3	12	10	12	27	22	9	11	12	14	9	10	18
72	39	14	12	11	26	24	9	12	11	14	9	11	18
57	5	14	11	12	30	23	10	10	13	14	9	9	19
40	24	13	10	13	29	23	9	13	12	14	10	10	18
39	24	16	12	12	29	23	9	10	14	15	12	11	18
71	26	14	11	12	31	24	9	11	13	13	9	13	17
83	31	13	10	12	26	20	9	13	13	14	8	10	18
34	25	14	13	12	28	21	10	12	12	13	9	12	18
41	5	15	9	12	29	24	9	10	12	15	11	11	17
97	15	13	12	11	29	23	10	12	11	13	9	10	18
71	11	14	11	11	29	23	10	10	13	13	9	10	18
22	35	15	13	13	28	22	9	10	11	15	11	9	18
36	1	13	14	11	29	22	10	10	12	15	9	10	21
75	3	12	19	12	29	22	9	12	13	15	9	11	18
60	16	14	12	13	29	22	9	13	11	14	10	11	19
81	25	14	15	12	30	24	9	12	12	14	9	10	18
73	2	13	12	12	28	23	9	10	11	13	10	11	20
75	12	13	12	13	29	21	8	10	11	15	10	10	20
100	10	14	15	12	29	23	9	10	11	13	9	12	18
80	6	14	15	13	29	24	10	11	12	13	9	11	18
103	3	14	13	11	29	22	9	10	12	14	9	12	18
56	18	13	15	12	28	24	9	11	11	13	9	11	18
82	10	15	15	12	28	24	9	10	12	14	9	10	18
73	3	13	12	11	28	23	10	10	12	13	9	10	19
90	21	13	11	12	28	23	9	12	11	13	11	9	17
42	1	14	12	11	29	24	9	12	13	13	11	10	19
67	23	14	10	11	28	23	9	15	13	15	9	11	17
98	36	13	13	11	28	23	9	13	12	15	10	10	18
23	3	13	14	12	27	22	9	12	11	13	11	12	20
73	42	13	16	11	27	23	9	10	12	13	10	10	16
80	32	13	13	11	28	24	10	10	12	14	9	9	20
68	14	14	12	11	29	24	9	13	11	13	9	9	18
97	0	15	18	12	30	22	10	10	11	13	10	12	19
90	6	12	9	13	27	22	9	11	12	13	11	10	18
75	20	13	12	11	28	23	9	12	11	14	9	10	17
69	5	13	12	12	28	21	9	12	12	13	10	10	17
97	18	15	11	12	28	24	9	11	12	12	9	11	18
72	5	16	10	12	28	23	9	13	13	14	10	10	19
97	17	15	13	11	29	23	9	15	12	15	9	11	20
85	0	16	14	11	28	22	12	13	12	14	9	10	20
109	25	15	18	12	30	22	10	10	11	13	10	12	19
103	26	13	12	11	28	23	9	11	12	13	9	11	20
74	19	12	11	11	27	23	10	13	12	14	10	12	18
78	0	16	18	12	28	21	9	12	11	13	10	10	20
43	3	14	12	12	28	23	10	13	11	13	10	12	18
27	5	12	12	12	27	22	9	15	13	14	9	10	17
69	11	13	13	12	27	25	8	12	12	13	9	10	18
59	19	14	13	11	28	24	9	10	12	14	9	10	18
67	8	14	15	13	28	23	9	10	13	15	9	9	19
52	3	12	17	11	26	23	9	13	12	14	10	10	18
50	4	13	18	12	29	24	9	10	12	14	10	10	19
99	16	15	10	13	27	24	9	12	12	14	8	10	18
100	35	14	16	12	29	21	9	12	12	14	11	10	19
78	30	16	14	13	29	23	8	10	13	15	9	9	18
109	25	13	14	13	28	23	9	12	12	14	10	10	19
37	3	16	13	12	30	23	9	10	12	13	10	10	19
100	3	15	15	11	27	23	10	10	12	14	9	11	21
90	25	13	13	11	28	21	10	10	14	14	11	10	19
40	19	13	10	12	27	22	11	12	13	13	9	10	16
90	1	12	14	11	28	23	9	15	12	15	10	10	19
78	3	14	12	11	28	24	10	13	12	14	10	11	19
36	3	13	16	12	28	22	10	12	11	14	10	11	19
52	11	14	12	11	30	23	10	12	11	15	11	10	17
70	4	13	10	12	30	23	9	12	12	13	9	10	18
74	39	15	12	12	31	25	9	10	13	13	9	11	20
61	6	13	10	12	27	22	9	11	11	14	11	9	20
94	8	16	13	11	28	23	10	12	12	15	9	11	18
41	10	12	10	12	27	22	9	10	13	13	8	11	18
73	9	14	13	11	29	24	8	10	12	15	11	10	17
116	21	15	16	13	27	22	9	12	11	13	9	9	19
59	18	14	12	12	27	22	10	12	11	14	9	10	17
55	25	13	10	11	29	22	10	12	12	13	9	11	18
93	8	16	14	12	27	23	10	12	12	13	9	10	19
99	4	13	16	12	28	23	9	10	12	13	10	11	17
59	5	13	13	12	27	23	8	10	13	14	9	12	17
70	2	14	14	12	29	22	10	13	11	13	11	12	20
72	21	14	14	13	29	23	9	11	12	13	11	12	19
40	4	13	11	13	28	22	9	12	12	15	12	10	19
97	15	14	14	12	29	23	9	10	12	13	9	10	18
24	17	15	18	12	27	24	10	12	11	15	10	12	17
83	2	14	18	13	29	22	11	10	12	13	10	11	18
73	31	12	13	12	29	23	9	10	12	13	11	9	19
59	9	15	12	11	29	22	10	10	12	14	10	11	16
107	5	14	13	12	30	24	10	12	12	13	8	10	19
105	16	15	14	13	30	23	10	9	13	13	11	11	19
80	33	15	12	12	30	23	9	11	11	13	10	10	18
75	2	14	15	12	30	23	9	10	12	14	9	11	17
96	8	14	13	12	28	24	9	10	11	14	8	11	20
103	26	14	13	12	28	23	9	13	12	14	11	10	17
45	4	15	16	12	29	24	9	10	12	13	9	10	18
77	7	12	14	11	27	23	9	12	12	15	9	11	19
107	8	13	10	11	30	22	10	11	12	14	10	11	19
89	2	13	16	13	28	22	9	10	12	13	9	9	18
73	16	13	10	13	29	22	9	11	13	13	9	10	19
47	3	13	14	12	28	25	10	12	12	13	10	11	18
104	19	14	13	12	30	23	9	10	12	14	9	10	21
90	1	14	21	12	28	24	9	12	12	13	9	12	20
95	32	15	12	11	28	23	9	12	12	14	9	11	18
80	1	14	11	13	27	22	10	12	13	14	11	10	17
78	0	14	13	12	30	23	9	12	11	13	9	11	20
42	18	15	11	11	29	23	10	13	12	13	11	12	19
33	22	16	13	11	28	24	9	13	12	14	11	12	17
78	23	16	14	11	29	22	9	10	13	13	10	10	19
64	11	14	12	13	30	22	10	10	12	13	9	11	17
71	14	14	10	13	29	24	9	12	12	14	9	10	16
65	3	13	14	13	28	22	9	12	13	13	9	13	19
38	11	13	12	12	27	22	9	10	12	13	9	11	19
53	7	13	19	11	27	23	10	10	12	13	9	10	20
78	3	16	10	12	27	22	9	13	12	14	10	10	20
79	3	12	16	13	27	24	11	12	11	14	9	10	20
93	2	14	13	12	29	23	8	10	12	14	8	10	20
47	33	16	14	13	30	24	9	12	12	14	11	11	18
75	0	13	11	11	29	21	9	10	11	13	8	10	20
60	32	13	15	12	29	23	9	11	12	13	10	11	18
101	18	13	15	12	28	24	9	11	11	13	9	11	18
76	15	15	13	11	28	22	8	11	12	13	9	10	17
60	22	13	11	13	27	22	9	10	11	14	9	10	19
67	14	12	13	12	28	21	10	12	11	13	8	11	19
95	3	12	13	11	31	23	9	12	12	13	8	10	17
66	5	13	12	12	28	24	10	10	11	13	10	11	19
61	9	13	12	13	27	23	9	12	12	13	10	9	19
108	0	13	19	12	28	23	10	10	12	14	10	11	19
101	15	13	10	13	27	22	9	10	12	13	9	11	18
76	6	14	19	11	28	22	9	13	13	13	9	10	18
81	3	14	14	12	29	24	10	12	12	13	9	11	18
78	25	14	20	12	28	23	10	12	13	13	9	11	18
30	8	13	12	11	29	23	10	10	12	14	9	10	18
48	6	14	12	11	27	22	11	10	13	14	10	11	18
35	9	15	12	11	29	23	9	12	14	13	9	10	18
67	7	14	10	12	29	24	10	12	12	14	10	10	18
107	9	14	13	11	29	22	9	12	12	14	11	10	19
41	10	15	10	12	30	23	10	12	12	14	9	11	18
55	1	14	13	13	30	21	9	10	11	13	11	11	17
73	3	14	13	12	29	23	9	12	11	13	8	11	17
96	0	13	19	11	30	23	9	12	11	13	8	12	18
78	3	13	11	13	28	24	9	10	12	13	9	11	20
93	19	14	9	11	28	21	10	12	13	14	11	9	19
52	0	12	15	12	30	23	9	10	12	14	9	10	18
76	2	13	19	12	28	23	9	10	12	14	10	11	19
55	32	12	15	12	30	23	9	10	13	14	9	10	19
98	7	14	9	12	30	21	9	10	12	14	10	12	20
46	8	13	10	13	27	22	9	12	12	13	9	11	19
109	6	16	14	11	29	22	9	10	13	13	10	10	19
63	17	13	15	11	27	23	10	10	13	13	9	10	19
57	0	13	13	12	26	22	9	12	13	13	8	11	18
64	10	15	10	11	27	21	9	10	11	14	10	13	17
73	34	16	16	11	30	24	9	13	12	13	9	11	20
79	18	12	13	12	27	23	9	12	11	14	11	11	18
96	3	13	16	12	28	23	9	10	12	13	10	11	17
43	9	15	11	12	29	22	9	10	12	13	10	10	19
84	50	13	17	11	30	22	9	10	13	15	9	11	18
86	14	14	14	12	31	22	9	12	12	14	9	10	17
47	2	13	12	12	28	22	9	10	11	14	11	10	19
39	18	14	10	13	30	24	8	10	11	14	9	10	19
56	6	13	16	11	29	23	9	11	12	13	12	11	19
43	25	14	17	14	31	23	11	13	12	13	10	10	17
74	8	14	10	11	27	23	9	10	12	13	9	11	19
80	0	15	17	11	28	20	10	10	12	13	10	10	18
106	18	14	13	12	29	24	9	13	11	13	9	10	19
108	13	14	13	12	28	24	11	10	12	15	10	13	20
84	4	13	10	11	27	22	9	10	12	13	9	12	18
89	3	14	20	12	28	23	10	12	13	13	9	11	18
69	27	14	19	13	27	23	9	10	12	13	9	10	19
69	18	13	12	11	29	23	10	10	12	14	9	10	18
76	31	13	13	13	29	22	9	9	11	14	9	10	18
103	29	14	13	12	29	24	10	10	12	14	9	11	20
103	3	13	13	12	28	24	9	10	12	13	9	11	20
101	14	13	14	12	29	24	9	10	14	14	9	9	18
42	4	16	13	12	30	23	9	10	12	13	10	10	19
69	36	14	17	12	27	24	9	10	12	13	8	9	18
41	0	13	10	12	30	22	9	12	12	14	9	11	19
88	10	12	17	13	28	22	9	12	11	14	10	10	19
77	6	13	15	11	29	24	9	10	11	15	9	11	19
47	11	14	13	12	28	22	10	12	13	14	11	9	19
64	8	14	16	13	27	21	9	14	11	14	10	10	19
72	3	15	15	12	27	24	9	11	14	13	11	11	16
40	19	14	16	13	29	22	9	10	13	12	10	11	20
104	17	14	19	12	27	22	9	10	12	14	11	11	18
102	8	13	13	12	28	23	10	10	12	13	9	10	18
68	21	12	10	12	28	22	9	9	13	14	9	11	19
75	38	15	10	13	28	21	9	13	12	13	10	9	18
55	23	14	17	12	29	21	9	13	12	13	9	11	18
99	12	12	12	13	28	22	9	14	11	13	9	10	20
35	10	15	10	12	30	22	9	10	12	15	9	11	18
111	4	14	12	11	28	22	10	11	11	13	9	10	17
70	5	13	16	13	28	22	9	12	11	14	9	10	19
55	5	15	12	12	28	23	9	11	11	13	8	11	19
37	7	13	11	12	29	24	9	13	12	14	11	10	16
68	0	14	15	12	27	20	9	12	12	14	9	12	18
37	12	14	17	13	28	25	9	12	12	15	10	11	18
62	26	14	13	12	27	22	9	10	11	14	11	9	20
82	13	14	10	12	29	22	9	10	12	13	9	12	18
72	2	14	16	13	27	23	9	12	12	13	11	10	19
49	3	12	16	12	28	20	9	13	12	14	12	10	18
89	6	14	14	12	29	22	11	10	12	14	9	11	20
100	3	15	17	12	31	20	9	13	11	14	12	9	18
69	9	14	11	12	27	23	9	10	11	13	9	9	17
104	11	12	13	12	31	21	8	10	11	14	10	13	19
42	23	15	12	12	27	20	10	14	11	12	9	11	17
58	14	15	13	13	27	22	10	12	11	13	10	10	18
61	16	13	17	12	29	23	9	12	11	14	11	10	18
99	31	13	10	12	28	24	9	10	12	13	9	9	17
76	14	13	18	12	28	24	10	13	12	13	9	11	18
57	32	13	14	11	30	24	10	13	12	13	9	10	19
83	7	13	18	12	26	20	10	12	11	14	10	12	18
79	9	14	13	11	29	24	8	10	12	15	11	10	17
71	45	15	12	13	30	22	9	12	12	13	10	11	19
111	34	13	11	13	29	23	9	12	11	13	9	11	19
97	35	15	12	12	28	24	10	13	12	14	10	11	20
113	1	13	15	11	29	22	10	10	12	15	9	10	21
73	3	14	12	11	30	25	9	14	12	14	9	11	20
77	5	13	12	12	28	24	9	10	12	15	9	10	18
50	3	13	14	12	29	20	9	10	12	13	10	10	18
46	3	12	11	11	28	22	10	12	11	13	9	11	19
69	10	13	15	12	27	22	10	10	13	12	10	11	18
62	3	13	9	13	27	21	9	15	12	15	9	10	17
71	12	15	12	11	27	21	9	12	12	13	9	11	18
100	15	13	13	11	27	23	9	13	12	14	9	10	18
78	1	14	12	13	28	23	9	10	13	13	10	11	15
100	3	15	13	12	28	22	10	11	12	13	10	11	19
98	13	13	12	12	29	23	9	10	12	13	8	10	18
95	32	12	10	12	28	22	9	12	12	14	9	9	18
107	24	13	11	11	30	23	9	12	12	14	9	11	19
39	24	14	13	12	29	21	10	11	13	13	10	11	17
112	24	14	12	13	29	22	9	13	11	14	10	11	19
102	17	15	12	12	30	22	9	10	12	14	8	11	19
94	23	13	13	12	27	21	9	13	12	13	10	11	18
47	10	13	14	12	27	23	10	12	14	13	9	11	21
96	3	14	15	12	28	22	9	10	12	14	11	10	19
79	3	14	16	11	27	21	9	12	12	13	9	11	19
75	17	14	10	12	29	23	10	10	12	13	10	11	19
74	26	14	10	12	28	21	9	11	11	13	11	12	18
64	8	15	19	12	28	24	9	10	12	13	10	12	18
86	0	13	17	12	28	21	9	10	11	14	9	9	17
64	1	13	11	13	31	23	9	13	12	13	10	10	20
68	27	14	11	13	28	23	8	10	12	13	9	10	18
54	0	15	13	12	28	23	9	10	12	13	8	11	19
92	12	15	13	12	28	22	10	11	12	13	9	11	18
47	5	13	17	13	27	23	9	13	12	13	10	12	18
99	14	15	12	12	29	23	11	10	11	13	9	10	18
88	2	14	12	11	30	23	10	13	11	13	9	10	18
83	26	13	17	13	28	23	9	13	12	14	9	9	17
64	8	13	10	12	29	22	9	12	11	14	10	11	18
82	0	14	12	13	27	24	9	13	12	14	8	9	17
73	22	13	9	13	29	23	10	13	11	15	10	10	19
85	6	13	13	12	27	23	9	10	12	14	8	11	18
78	1	13	10	11	28	21	11	13	13	14	8	13	18
103	5	15	17	12	27	24	9	12	13	14	9	11	18
91	4	13	10	12	28	23	9	10	13	14	10	13	20
49	1	14	14	11	26	22	9	12	12	15	9	10	19
91	6	14	15	13	28	22	9	12	12	14	9	11	17
93	20	14	18	13	26	21	9	10	12	14	9	11	20
95	7	12	13	12	29	23	10	14	12	13	11	11	18
76	17	14	10	12	29	21	10	10	12	13	9	10	18
24	1	15	13	12	28	22	10	11	12	13	10	11	19
63	3	14	15	11	28	24	10	14	11	13	11	10	18
89	20	13	10	12	30	23	9	12	11	15	9	11	19
103	0	12	12	11	30	23	9	12	13	13	11	10	17
72	1	15	17	12	28	23	10	10	14	13	11	11	18
37	39	15	13	12	28	21	9	12	12	14	8	9	17
68	41	14	15	12	30	22	10	13	11	13	11	11	18
37	0	13	10	12	29	22	9	12	13	15	10	12	18
98	2	13	13	13	27	24	9	12	12	12	9	11	18
62	0	14	12	12	29	22	10	11	12	14	9	10	18
105	44	13	14	11	31	21	9	11	14	13	10	9	19
53	0	14	13	11	29	24	8	10	13	15	10	10	18
71	0	13	11	11	30	24	9	14	12	15	8	10	19
100	12	14	13	11	29	20	10	12	12	13	10	10	18
60	3	13	10	12	27	22	10	13	12	15	11	11	17
96	8	14	13	12	28	23	9	13	12	13	11	11	21
28	24	15	11	12	28	21	9	13	11	13	9	10	18
84	23	14	13	11	28	23	9	10	11	14	10	11	17
53	2	16	10	12	29	23	9	12	12	13	9	10	20
43	46	14	16	12	27	22	9	10	12	13	10	10	19
81	0	13	12	13	29	22	9	10	11	13	10	11	19
55	49	14	15	13	27	22	9	13	12	13	10	11	18
61	10	14	11	12	27	22	9	10	11	14	11	10	18
43	46	12	11	11	27	22	9	12	12	14	9	12	18
13	6	15	17	12	30	22	9	10	12	14	11	11	20
63	22	14	13	12	28	22	10	12	13	14	11	9	19
36	6	15	10	13	29	24	9	10	12	14	10	11	18
102	6	12	12	11	28	24	8	13	12	14	9	9	17
33	3	14	12	11	28	22	9	10	12	14	9	12	17
87	34	15	10	11	27	20	10	10	12	13	10	11	18
70	17	12	14	11	27	23	9	12	12	15	9	11	19
69	3	14	13	11	27	23	9	10	12	13	8	10	19
51	10	13	11	13	28	24	9	10	12	13	9	11	20
61	15	14	16	12	28	25	9	10	12	11	9	11	20
84	1	14	19	13	31	23	9	10	12	13	9	10	18
30	8	15	16	13	27	24	10	11	12	13	10	12	18
74	12	15	13	12	30	23	9	11	13	15	9	12	19
53	6	13	10	12	30	25	10	13	11	13	9	10	19
103	3	13	17	13	27	22	10	13	12	15	10	11	18
33	2	15	12	12	28	23	9	12	11	14	11	11	19
82	3	16	10	13	27	23	9	10	12	13	10	11	18
94	1	13	13	13	28	23	9	12	11	14	9	11	18
52	24	14	10	11	27	23	9	10	12	13	10	12	17
49	2	13	14	12	27	21	9	10	13	14	9	13	18
77	8	13	16	12	28	22	9	13	12	13	9	10	18
71	19	14	11	13	28	20	10	10	12	12	11	11	18
40	2	13	13	11	31	23	9	9	12	13	10	11	19
78	25	14	10	12	28	23	9	13	12	13	9	11	21
105	0	14	14	11	29	25	8	10	12	14	11	11	17
71	8	14	11	12	29	22	9	13	13	13	10	11	19
98	22	14	19	12	27	20	10	10	12	13	10	11	18
77	11	14	11	11	30	24	9	12	13	13	12	9	17
110	38	13	12	12	27	24	10	11	11	13	9	10	19
91	26	14	13	12	28	24	9	12	12	13	9	12	20
105	4	14	18	12	28	24	9	10	11	14	11	11	19
52	5	15	10	12	29	23	9	10	14	14	9	10	19
99	19	15	13	13	29	22	9	13	11	13	9	12	18
46	21	14	12	12	27	23	9	12	12	13	9	12	17
64	1	15	13	12	31	23	9	11	13	15	9	12	19
101	1	15	14	12	27	22	9	10	11	13	10	9	18
117	26	14	12	12	30	21	9	11	12	14	9	12	18
96	3	14	12	11	28	23	10	10	12	13	9	10	17
68	12	13	15	11	27	23	10	12	11	14	9	10	19
102	4	12	12	12	30	21	9	11	13	15	10	11	17
62	3	14	13	13	28	20	10	12	11	13	10	12	18
79	28	15	11	12	29	25	9	12	11	14	9	11	19
63	2	15	12	13	28	24	9	13	12	13	10	11	17
107	1	13	14	12	28	22	9	12	13	14	10	9	18
46	7	15	12	13	28	21	9	12	12	12	9	10	17
77	23	13	12	12	27	23	9	12	12	13	9	10	19
42	2	14	10	13	28	23	9	12	12	13	8	12	18
74	25	15	13	11	30	23	9	10	11	13	9	10	17
72	2	14	12	11	27	23	9	10	13	14	11	11	18
62	2	12	11	11	30	23	9	10	13	13	9	8	17
65	22	13	18	12	29	22	9	12	11	14	9	10	19
73	14	13	12	12	28	23	9	9	11	13	9	9	17
66	14	14	13	12	27	24	9	12	12	13	9	12	19
68	2	13	14	12	29	22	10	13	11	15	9	13	18
90	22	13	13	12	28	21	10	12	11	13	11	10	18
56	0	13	10	13	28	23	10	10	13	14	11	11	18
90	8	13	12	11	29	23	9	12	11	14	11	10	20
64	4	13	12	12	29	24	9	12	14	13	9	10	18
30	7	15	13	12	30	22	9	12	12	12	12	11	19
102	10	13	15	11	29	22	9	12	12	14	10	11	17
69	12	15	11	13	28	22	9	11	12	13	10	11	19
71	0	13	12	12	28	23	10	10	12	14	9	11	18
72	5	13	10	11	29	24	10	12	12	13	10	9	18
38	19	15	17	12	28	24	9	10	12	14	10	10	20
46	3	13	16	12	29	21	9	10	12	15	9	11	19
67	2	14	9	12	28	24	9	12	12	14	10	12	19
68	6	13	17	12	29	22	9	12	13	12	9	10	19
94	41	13	12	12	29	24	10	10	12	14	10	11	20
48	3	14	16	11	29	22	10	9	12	13	8	10	19
55	0	13	15	13	28	24	9	10	13	13	8	10	18
47	13	14	13	13	27	22	9	10	12	14	8	10	20
56	20	14	13	11	29	22	9	10	12	15	9	11	20
100	0	13	9	12	29	22	10	10	12	14	10	10	20
40	18	15	11	13	29	22	9	12	12	13	9	12	17
97	38	15	18	13	29	22	10	11	12	13	10	11	19
106	25	14	13	12	28	25	9	12	11	13	11	11	19
105	23	12	10	12	27	22	9	10	13	13	12	12	19
53	15	13	13	11	27	23	9	13	12	14	9	10	18
30	22	15	16	11	26	23	11	10	12	13	10	11	18
58	12	15	10	12	28	24	9	12	11	14	9	10	18
46	24	14	17	12	27	22	8	13	12	13	9	10	18
45	15	13	20	12	27	21	9	12	11	15	11	12	21
43	2	14	13	11	29	21	11	10	11	13	9	11	19
41	19	14	12	12	30	24	9	12	11	13	10	11	18
56	7	12	14	12	27	22	9	13	11	13	9	11	19
84	8	14	15	12	28	22	9	12	13	13	11	9	19
67	1	13	14	12	28	25	9	13	13	13	10	10	17
49	24	13	13	11	29	24	8	13	12	14	9	11	18
41	12	14	11	11	27	24	9	10	10	14	9	11	18
98	27	13	14	13	30	23	9	14	12	13	10	12	21
72	8	14	12	12	26	22	9	10	12	13	10	10	19
109	3	13	16	12	28	23	9	10	12	13	10	11	17
21	12	13	15	12	28	23	10	10	12	12	9	10	20
89	0	13	10	12	29	25	9	12	12	14	10	10	20
38	18	13	16	12	27	23	9	12	12	14	10	10	20
106	2	13	15	11	27	23	9	11	12	13	9	11	19
72	21	13	10	11	30	23	10	13	11	14	10	10	19
93	4	14	13	12	28	22	11	12	13	13	11	10	20
41	1	14	12	11	28	24	11	10	11	15	8	10	18
65	21	13	17	11	28	22	9	10	11	13	12	9	17
76	0	15	14	12	28	23	9	10	13	13	9	10	19
64	14	14	10	12	29	22	9	11	13	13	11	12	18
99	0	15	17	12	28	23	9	12	12	13	11	11	18
71	24	13	12	11	30	25	9	10	12	14	10	12	18
109	7	15	11	11	28	22	9	11	11	14	11	11	18
73	5	12	17	12	30	22	9	10	12	13	11	9	18
45	11	14	17	12	29	22	9	10	11	13	10	11	18
49	17	14	15	12	29	23	9	10	14	14	9	11	19
68	11	13	15	12	27	22	9	9	12	13	10	12	19
61	2	15	12	11	29	20	10	10	11	13	10	11	18
48	10	13	10	11	27	23	10	12	13	13	9	11	20
72	0	13	10	12	30	22	10	12	11	13	10	12	17
78	4	14	14	12	29	22	8	12	12	13	9	11	19
75	10	14	10	12	30	23	9	10	12	13	9	11	20
106	25	12	17	11	28	20	9	12	13	15	11	10	18
47	14	13	9	13	26	22	9	13	13	13	9	11	19
109	8	14	10	11	29	22	9	13	12	13	9	9	19
91	4	13	17	11	30	22	9	10	13	15	9	11	18
68	16	14	13	12	27	22	9	10	12	13	11	10	18
91	0	15	15	13	29	22	9	9	11	13	11	11	17
44	12	13	17	12	27	23	10	14	11	15	10	12	19
99	22	13	14	11	30	23	9	10	11	14	10	10	18
70	0	13	16	13	29	22	9	10	12	13	9	11	19
78	1	13	10	12	29	22	10	10	13	13	11	11	19
76	25	13	12	12	29	25	10	10	11	13	10	11	18
61	0	16	12	13	29	20	10	13	12	13	11	11	17
81	5	14	13	11	28	22	10	12	14	15	10	10	19
68	25	16	18	12	28	21	9	10	13	14	9	11	18
69	29	14	11	12	27	25	9	10	12	14	9	11	19
60	18	14	15	12	29	22	10	10	12	13	9	12	18
115	19	13	11	11	28	22	9	12	12	12	12	10	17
105	4	13	10	11	30	22	9	12	12	13	11	11	19
94	0	16	12	12	28	22	10	15	12	14	9	11	18
90	14	15	13	12	27	23	9	13	12	15	9	12	17
60	3	14	11	13	27	23	10	13	12	13	9	11	18
53	36	15	10	13	28	23	9	12	10	13	10	10	18
44	9	14	17	12	27	23	10	13	12	13	9	11	19
35	4	13	12	12	29	23	9	14	12	15	10	10	19
70	1	14	12	11	30	23	10	10	12	13	10	10	18
27	2	15	10	12	29	23	9	11	12	13	9	11	18
50	0	15	13	12	27	23	10	11	12	13	9	11	18
32	3	15	13	11	29	23	9	10	13	13	9	10	19
96	11	15	20	11	27	23	10	12	13	13	10	11	20
41	2	15	11	12	28	22	10	10	12	13	9	10	18
82	3	13	13	12	27	22	9	12	12	13	9	11	19
77	18	14	10	12	27	22	10	12	14	14	9	12	19
73	17	14	13	13	29	22	9	12	13	13	11	11	20
81	0	14	20	12	27	23	10	10	12	13	11	10	18
89	40	15	13	12	27	23	9	10	12	13	9	9	18
67	4	14	17	12	27	22	8	13	12	13	9	10	18
58	1	14	12	12	30	23	9	10	12	13	9	10	19
79	16	14	14	12	29	24	9	10	13	15	10	9	18
53	4	14	9	11	27	23	9	12	12	15	9	11	17
72	9	13	13	12	28	24	10	11	11	13	9	11	18
51	8	14	13	12	30	24	9	10	12	13	8	9	18
95	0	14	9	13	29	24	10	13	12	14	9	9	18
102	6	14	12	11	28	22	10	13	12	13	9	10	21
53	18	13	16	12	28	23	9	12	12	13	9	11	19
83	3	14	12	12	30	23	10	10	12	13	9	10	17
44	13	13	19	12	28	23	9	10	12	14	10	11	19
53	11	14	10	13	27	23	9	12	12	14	11	10	17
66	14	13	16	12	30	23	9	12	12	14	10	11	19
71	2	14	19	13	27	22	8	13	12	13	9	9	18
79	0	16	13	12	29	21	10	13	13	13	9	9	19
90	18	15	17	13	28	24	9	12	12	13	11	9	18
101	13	14	13	12	29	24	9	13	12	13	9	11	18
51	6	16	17	11	28	23	9	12	11	15	10	11	20
39	5	15	11	12	30	22	9	12	11	14	9	9	18
37	5	14	12	12	27	20	9	10	12	14	11	11	17
76	39	14	11	12	27	22	10	10	11	13	9	9	20
85	1	12	12	13	29	22	9	10	12	13	9	10	18
98	14	14	10	12	28	24	9	12	11	13	9	11	20
38	12	16	12	12	30	22	9	10	12	13	8	10	17
39	5	15	11	12	28	22	9	10	12	13	10	11	19
87	38	12	10	12	29	22	9	13	12	13	11	11	18
66	6	14	14	11	29	24	11	10	11	14	9	11	19
100	12	14	16	12	30	20	10	10	12	13	8	10	17
78	1	16	12	12	31	22	9	10	13	15	10	11	17
74	8	15	9	12	29	24	9	10	12	15	11	11	17
46	36	15	18	13	29	22	9	11	13	14	9	10	18
98	20	12	17	12	31	23	10	12	11	13	11	11	20
34	17	15	12	12	28	21	9	13	11	14	10	10	19
104	22	13	12	12	29	23	9	10	12	13	11	12	19
98	13	14	14	12	30	23	9	10	13	13	8	10	18
45	6	13	12	11	31	24	10	12	13	13	9	10	18
104	32	14	17	12	29	21	10	10	12	14	9	10	19
33	11	15	11	12	28	21	9	13	12	15	8	9	19
64	0	13	10	12	30	25	10	13	12	13	9	10	17
50	36	13	13	13	29	23	9	13	12	14	12	10	18
72	14	14	12	11	27	22	10	12	12	15	9	11	19
81	17	14	10	12	29	22	8	10	12	14	11	10	17
94	21	14	16	11	29	21	9	15	11	14	10	8	18
73	37	15	18	11	28	23	9	12	11	13	10	12	18
117	5	14	16	12	28	23	10	12	12	13	9	11	17
59	0	16	12	11	29	23	9	10	13	14	9	9	17
86	49	13	15	11	27	23	9	12	12	13	8	9	18
99	12	12	12	11	29	23	9	13	11	13	9	9	18
29	5	14	10	12	29	22	9	10	12	13	9	12	18
