# Supplementary material for: Using game theory to thwart multistage privacy intrusions when sharing data
Source: Sci Adv. 2021 Dec 10;7(50):eabe9986. doi: 10.1126/sciadv.abe9986 (PMC8664254; doi:10.1126/sciadv.abe9986)
Supplement: Supplementary file 2 — Data S1 [file sciadv.abe9986_data_s1.zip › sciadv.abe9986_data_s1/DemoKAnonymization/exp/2058/data/target_data/i86.csv]

YOB	State	STR1	STR2	STR3	STR4	STR5	STR6	STR7	STR8	STR9	STR10	STR11	STR12
89	10	13	12	12	26	24	9	13	12	14	9	11	19
61	1	13	14	11	29	22	10	10	12	15	9	10	21
109	14	14	10	12	29	22	10	10	11	13	9	11	18
29	4	14	15	12	28	22	9	10	12	14	11	10	19
40	24	13	13	12	31	23	9	15	11	13	11	11	18
103	34	15	15	11	27	23	10	10	12	14	9	11	21
98	8	13	15	13	29	24	9	10	11	12	9	11	20
75	41	14	15	13	29	22	9	10	12	14	9	10	17
86	13	14	19	12	27	22	9	10	12	14	11	11	18
80	20	13	16	12	27	22	10	10	12	13	9	11	15
65	28	13	13	11	31	23	8	10	13	13	11	11	19
105	12	13	12	11	30	22	9	12	11	13	10	10	20
89	23	16	10	11	29	22	10	10	12	14	12	10	18
96	1	14	10	12	29	21	10	10	12	13	9	10	18
111	10	12	12	14	27	22	9	11	13	14	11	10	19
36	5	12	12	11	30	21	9	12	11	14	10	11	19
71	21	14	16	13	27	23	10	12	14	13	9	10	19
50	9	15	12	11	31	23	9	10	12	15	11	12	20
39	0	14	15	12	29	23	9	13	13	13	9	10	17
74	0	13	12	11	29	23	9	13	12	13	9	12	18
31	0	14	13	13	28	23	9	10	12	13	9	9	20
78	10	13	15	12	28	24	9	12	12	13	9	9	19
61	3	13	10	13	28	23	9	10	11	14	9	10	19
69	23	14	13	11	29	24	8	10	13	15	10	10	18
56	17	13	13	11	29	22	9	12	12	14	10	11	18
47	23	14	17	11	29	23	10	10	12	15	9	11	17
60	26	14	13	11	30	24	9	12	12	14	9	10	19
102	10	13	13	11	29	23	10	12	13	13	11	13	19
96	1	13	17	12	31	24	9	13	13	13	9	10	18
91	12	15	18	13	29	20	10	13	12	14	9	11	17
103	13	14	14	12	30	23	9	10	13	13	8	10	18
105	31	14	15	12	27	24	9	12	11	13	9	9	18
64	5	14	13	13	30	24	8	10	11	13	9	11	18
89	4	16	12	11	29	22	10	14	12	14	11	11	19
51	12	13	14	12	29	22	9	12	11	14	10	10	17
53	11	14	16	12	28	25	9	10	12	12	9	11	20
48	5	12	10	11	28	21	10	12	11	14	9	11	18
97	1	13	13	11	28	23	9	13	12	13	8	12	19
94	2	14	12	11	29	22	10	10	12	14	8	13	17
75	9	14	10	11	28	23	9	10	12	13	9	9	18
92	25	14	10	12	28	23	10	10	13	14	11	11	19
85	27	13	13	11	28	23	10	10	11	14	9	11	20
74	9	12	12	11	29	23	9	13	11	13	9	9	18
49	6	14	12	12	27	24	10	10	13	13	8	10	19
78	2	13	15	12	27	23	10	11	12	14	8	11	18
98	3	14	10	12	29	22	10	12	12	14	11	10	17
71	0	12	12	11	28	22	9	10	11	13	11	11	19
76	1	15	9	12	29	24	10	12	12	14	9	10	20
66	5	13	15	12	29	23	9	10	11	14	10	10	18
42	15	15	10	12	28	21	9	13	13	13	9	9	18
70	4	13	12	12	28	24	9	10	12	13	10	12	17
33	1	12	11	12	28	23	9	12	13	14	9	12	18
112	1	14	13	12	28	23	9	13	12	14	11	10	17
76	11	14	14	11	27	21	10	10	12	13	11	9	18
41	20	14	10	12	27	22	9	10	12	13	10	9	18
91	9	14	19	12	28	23	9	10	12	13	9	9	17
85	10	14	11	12	29	22	9	13	13	13	10	11	19
52	2	13	16	11	28	24	10	12	12	14	9	11	18
47	6	13	16	12	27	21	9	10	12	13	10	11	17
106	0	14	12	12	28	25	10	13	12	15	9	11	18
30	38	15	10	13	28	21	9	13	12	13	10	9	18
46	20	13	9	12	28	24	9	10	12	13	9	10	18
69	45	13	11	11	27	24	9	10	11	14	9	12	18
94	6	13	15	11	28	22	10	12	12	15	9	12	19
106	0	12	12	11	27	22	10	12	13	13	10	10	20
102	5	13	11	11	28	23	9	10	13	13	10	10	18
41	6	14	16	13	28	24	10	10	13	14	11	11	19
106	9	15	11	11	28	23	9	12	13	13	10	10	18
77	0	14	10	12	28	24	10	10	12	14	9	10	19
44	0	14	14	11	30	21	9	11	11	13	11	10	19
83	2	14	14	11	28	25	9	12	11	14	12	10	19
26	11	13	13	11	28	21	10	12	13	13	9	11	16
48	0	14	13	12	31	21	10	12	11	14	10	11	20
69	0	14	10	11	30	22	9	12	12	13	10	10	18
54	1	15	10	13	27	25	10	10	11	13	9	10	18
45	24	13	19	12	28	23	9	10	12	14	10	11	19
33	25	14	20	12	28	23	10	12	13	13	9	11	18
45	28	12	15	12	29	22	8	10	13	13	10	12	17
64	4	13	13	12	28	22	10	10	13	14	9	11	18
47	24	12	12	12	28	22	10	10	13	14	11	12	18
73	3	12	14	11	28	23	9	15	12	15	10	10	19
41	20	13	13	13	28	21	9	10	12	13	10	11	19
64	4	15	10	11	28	23	9	10	11	14	10	11	19
47	16	13	19	12	28	23	10	10	12	14	10	11	19
56	30	15	11	13	29	21	10	10	12	13	10	11	19
99	4	14	15	12	28	22	10	10	13	14	10	10	17
50	9	12	13	12	30	22	9	12	11	15	9	10	19
76	0	15	11	13	29	22	9	11	13	14	9	10	18
48	12	16	10	12	28	24	9	11	13	14	9	12	17
77	19	15	13	12	28	24	9	10	12	14	11	12	19
114	2	14	13	11	28	24	10	12	12	13	9	12	20
65	27	14	13	12	27	22	11	14	12	13	10	11	20
94	0	14	10	12	28	23	10	13	11	13	9	11	19
102	7	13	14	11	29	22	10	10	12	15	9	10	21
96	3	12	13	12	30	23	8	10	14	13	10	13	20
105	1	13	13	12	29	22	10	12	12	14	12	11	19
41	31	14	13	11	29	20	9	12	11	13	9	10	20
105	1	15	10	14	30	23	9	12	13	13	11	9	17
77	10	14	16	11	27	24	9	10	12	14	8	10	18
110	1	15	13	12	30	22	10	10	13	14	10	10	18
107	16	15	16	12	30	22	9	10	12	14	9	12	20
42	18	13	20	11	28	23	10	12	12	13	10	11	17
19	0	14	12	12	29	23	10	12	11	14	11	10	18
106	30	14	12	11	30	23	10	12	11	15	11	10	17
81	18	14	12	13	27	23	10	10	12	14	9	9	19
92	4	13	14	13	28	24	8	15	13	13	8	9	18
36	4	14	16	11	28	21	10	13	12	13	9	11	20
100	0	14	13	12	27	22	9	10	11	14	11	9	20
76	3	12	13	12	31	24	9	10	11	14	9	12	18
98	20	15	13	12	27	24	9	10	13	13	11	11	18
38	2	13	12	12	28	21	9	12	12	13	9	8	20
43	0	14	11	13	27	23	10	13	12	13	9	10	18
38	0	16	12	11	29	22	10	14	12	14	11	11	19
28	44	13	15	12	29	24	9	12	11	14	9	11	19
92	3	13	15	11	29	24	10	12	11	13	10	11	18
57	41	13	11	13	31	22	9	12	12	15	9	11	19
77	9	14	13	12	28	24	10	10	12	14	9	11	18
67	5	13	17	11	30	22	9	10	13	15	9	11	18
74	11	13	16	13	29	22	9	10	12	13	9	11	19
53	41	13	15	12	29	23	9	11	12	13	10	11	18
39	0	13	12	12	28	24	9	10	12	13	8	10	18
73	1	15	12	11	29	23	9	12	13	13	10	11	18
52	5	15	10	12	30	24	9	12	12	14	10	10	19
94	45	13	14	12	27	23	9	13	12	13	9	12	20
46	1	14	15	13	29	21	9	13	11	14	11	9	20
98	6	13	13	12	28	22	10	11	12	13	9	11	17
99	9	13	11	12	26	23	9	12	12	13	9	9	18
93	1	14	16	12	26	23	10	10	11	14	9	10	19
72	0	12	17	12	27	23	9	11	12	13	11	11	18
56	8	15	17	12	28	24	10	13	12	13	10	9	19
70	2	13	15	11	27	23	10	12	11	14	9	10	19
57	16	13	13	12	29	22	9	12	11	13	8	9	17
36	0	14	15	12	28	22	10	10	13	14	10	10	17
109	31	14	15	13	27	24	10	13	12	13	11	10	16
96	12	13	13	11	29	23	9	12	11	13	9	11	18
33	7	14	12	11	28	23	10	10	12	13	9	10	19
53	5	15	19	11	30	22	9	13	12	15	8	11	17
53	23	13	12	13	28	22	9	12	12	14	11	11	17
99	21	13	17	12	30	20	9	12	12	13	8	9	18
67	27	14	19	12	27	22	9	10	12	14	11	11	18
54	4	13	12	12	28	22	10	13	12	13	9	13	20
70	1	15	10	14	28	23	9	12	12	13	9	11	18
72	13	14	10	11	30	22	10	12	11	12	9	9	18
90	2	15	10	12	28	23	9	10	12	13	11	9	17
90	19	15	10	13	28	24	8	10	12	13	9	10	20
94	32	14	10	12	29	22	9	10	12	13	8	12	19
54	1	14	13	13	29	23	8	13	12	13	10	12	20
100	13	14	9	13	29	23	10	13	13	13	10	11	20
45	41	14	15	12	28	22	9	10	14	14	9	11	18
99	11	15	16	12	29	23	11	12	14	14	10	12	18
93	6	15	10	13	28	23	9	12	12	14	9	11	18
97	21	13	12	11	30	22	10	10	12	14	11	11	19
102	8	14	15	12	29	23	9	10	14	14	9	11	19
50	29	12	10	12	28	24	9	12	12	13	12	11	19
49	0	13	16	11	30	22	9	10	11	14	11	12	18
69	5	14	10	11	29	23	11	12	13	14	9	11	18
56	3	13	14	12	29	21	10	13	11	14	9	11	19
83	20	14	10	11	27	23	9	10	12	13	9	11	19
32	8	12	13	11	30	22	10	13	11	13	8	9	19
74	35	12	15	12	30	21	10	13	12	14	12	11	18
33	9	14	10	13	28	20	10	13	12	13	8	12	18
83	0	13	10	11	29	22	10	13	11	15	9	10	18
41	33	13	13	12	27	22	9	10	13	14	10	13	18
99	22	12	15	11	29	23	8	11	11	14	9	11	17
89	10	16	16	13	28	23	9	10	12	13	11	9	19
101	34	13	13	12	29	22	9	10	12	14	9	9	18
88	17	13	12	11	27	22	10	13	14	14	9	11	17
76	2	13	13	13	30	22	10	13	11	14	10	10	20
105	8	15	11	12	29	22	9	10	12	13	10	11	20
86	8	14	10	12	29	22	9	10	12	15	9	9	17
54	1	13	19	12	28	23	9	10	12	14	10	11	19
112	18	13	13	12	27	25	8	12	12	13	9	10	18
53	12	16	13	12	28	20	9	12	11	15	11	10	19
57	14	14	10	13	30	22	10	12	13	13	10	10	19
50	22	14	11	13	30	23	9	10	11	13	8	10	18
79	30	13	11	13	29	20	9	14	12	13	10	9	19
56	10	13	10	12	27	23	9	9	12	14	9	11	19
37	4	13	13	11	28	22	10	12	12	13	9	12	18
99	16	13	17	12	29	22	9	12	11	14	9	11	20
75	4	14	13	13	29	22	9	12	13	13	11	11	20
73	9	13	10	13	28	22	10	12	12	14	9	11	17
69	2	15	12	11	30	22	9	13	11	15	8	10	19
43	0	13	15	12	31	21	10	10	11	13	8	11	20
72	1	13	10	14	30	24	9	10	12	13	10	11	19
49	14	14	18	13	29	22	11	10	12	13	10	11	18
80	35	13	13	12	29	20	10	12	11	15	9	11	18
93	13	14	13	12	30	23	8	10	13	14	11	11	18
109	11	14	14	11	28	23	10	9	12	12	9	12	19
83	28	15	10	12	28	20	10	13	13	13	10	10	20
83	2	13	15	12	29	22	10	10	11	15	9	10	20
51	3	13	11	11	28	21	9	10	11	14	11	10	18
71	4	14	13	13	28	22	9	10	11	13	11	12	19
106	11	14	15	13	28	22	9	12	11	14	9	11	18
46	40	12	10	12	28	23	11	12	12	13	11	8	18
39	17	15	14	13	28	23	10	12	12	15	10	12	18
98	15	14	11	13	31	23	9	12	14	14	11	10	19
68	19	13	13	12	29	23	10	10	13	14	9	11	19
102	19	15	13	12	29	20	10	13	11	15	9	10	19
70	0	13	20	12	30	24	10	12	12	14	9	12	19
95	4	12	13	12	28	21	10	14	13	13	9	12	18
84	29	14	15	13	28	24	8	12	11	14	9	11	18
86	0	13	10	12	29	23	9	13	12	14	10	10	19
99	35	15	17	12	31	20	9	13	11	14	12	9	18
61	14	15	12	13	27	22	9	10	11	13	11	11	20
97	14	16	14	13	30	23	9	12	12	13	10	10	18
105	30	14	17	11	27	22	9	12	11	15	10	13	18
36	24	13	14	13	29	23	10	10	11	13	9	10	18
32	14	15	16	12	29	23	11	12	14	14	10	12	18
53	25	14	13	13	28	23	9	10	12	13	9	9	20
37	4	12	10	12	29	22	9	10	12	14	9	11	17
111	6	13	10	13	27	23	8	11	12	13	9	9	19
28	33	14	15	13	27	22	9	13	12	13	10	11	18
105	15	14	19	13	29	23	9	10	12	14	10	11	18
52	44	12	11	13	27	22	9	11	13	13	11	11	20
66	36	15	14	11	29	24	9	10	11	15	10	11	18
87	32	13	11	11	29	23	10	10	11	13	9	11	18
102	16	13	10	12	28	22	8	10	11	15	11	10	18
33	21	14	20	12	29	22	8	10	11	13	9	11	19
72	2	13	12	14	30	23	9	12	12	13	9	10	18
60	1	15	12	13	28	24	9	13	12	13	10	11	17
32	0	14	12	12	29	22	9	10	11	13	9	11	17
86	2	13	11	12	27	24	9	10	11	14	9	9	19
46	46	13	18	11	29	22	9	11	11	13	10	11	17
39	21	12	13	12	28	22	10	12	13	13	9	10	20
75	41	12	13	11	28	23	9	12	11	13	11	11	19
70	50	14	15	12	28	22	9	10	12	14	11	10	19
59	2	13	13	12	30	24	8	13	12	14	9	11	18
64	14	13	12	12	28	22	9	12	11	13	10	11	19
48	0	14	15	11	29	22	10	10	12	14	10	10	18
54	38	16	20	12	30	24	9	10	12	14	11	10	19
95	7	13	11	12	29	23	9	13	12	13	11	11	17
92	4	14	12	11	28	23	9	13	12	13	11	12	20
96	0	15	11	12	29	21	9	12	12	13	9	11	19
72	6	12	12	12	28	22	9	13	14	13	11	9	18
79	1	14	10	13	28	24	9	10	12	13	9	10	18
100	7	13	10	11	28	22	10	10	12	13	11	11	19
41	26	14	12	12	29	25	10	10	11	13	10	11	18
55	16	15	15	12	27	24	9	11	14	13	11	11	16
75	5	16	13	13	30	22	9	12	11	14	9	9	20
50	8	14	10	13	29	23	9	13	12	13	11	10	20
77	2	16	12	12	28	22	10	15	12	14	9	11	18
86	20	13	10	13	28	23	9	10	11	14	9	10	19
86	6	12	14	12	31	22	9	10	12	13	11	10	17
48	9	14	13	12	29	22	9	14	12	13	9	10	19
81	3	13	14	12	29	24	9	10	14	14	9	9	18
101	23	13	14	13	28	23	9	12	12	14	10	9	19
55	27	16	13	13	30	22	9	12	11	14	9	9	20
60	18	13	12	13	29	24	9	13	11	15	9	11	18
31	5	13	14	13	28	23	9	12	12	13	10	10	18
43	1	13	16	12	26	23	10	13	14	13	9	10	19
60	8	13	12	11	29	23	10	10	12	13	9	10	18
92	9	14	11	12	27	23	9	9	12	13	9	10	19
96	9	14	13	11	29	24	8	10	12	15	11	10	17
71	16	14	13	13	28	23	10	10	12	14	10	12	20
79	0	14	12	12	29	20	9	13	12	15	9	11	19
95	4	14	16	14	28	22	9	10	11	13	9	9	18
24	4	14	13	11	28	21	9	10	12	13	9	9	17
106	6	12	13	12	29	20	10	10	12	14	11	11	18
100	0	15	17	12	27	23	8	12	13	14	9	12	20
54	20	14	12	12	29	23	9	10	12	13	10	9	19
89	13	13	11	13	27	24	8	12	12	15	8	12	17
101	2	13	10	11	28	24	9	12	12	13	8	13	20
50	37	13	11	11	27	21	10	12	13	13	11	12	19
48	4	15	17	12	28	24	9	10	13	14	10	10	18
66	8	15	13	12	28	22	10	11	12	13	9	11	18
110	18	16	10	12	27	23	9	12	12	14	11	11	19
79	0	14	10	13	29	25	10	10	11	13	9	11	19
72	29	13	17	12	28	22	9	10	12	13	11	9	19
100	1	13	19	12	28	23	9	12	12	15	9	10	20
96	5	15	13	11	30	23	9	10	12	13	8	11	19
69	45	15	12	11	29	22	10	10	12	14	10	11	16
92	10	13	17	12	28	24	9	13	13	13	9	12	18
32	14	15	13	12	28	23	10	12	12	13	10	9	18
81	25	12	12	13	28	22	10	12	11	13	8	10	19
39	10	13	13	12	28	22	9	11	12	14	9	11	18
45	3	12	10	12	28	23	8	12	12	13	9	12	20
103	29	14	13	12	29	24	10	10	12	14	9	11	20
68	28	13	16	12	28	23	9	10	12	13	10	11	17
57	37	14	9	12	28	22	10	13	13	13	10	11	18
52	8	14	10	12	26	22	10	10	13	15	11	10	19
115	0	15	10	12	29	23	10	12	12	13	9	13	18
104	12	14	13	11	29	20	10	12	12	13	10	10	18
95	16	14	20	12	27	23	11	10	12	14	10	8	18
49	3	13	14	12	28	24	9	10	14	14	9	9	18
76	34	13	15	12	29	21	9	12	13	13	9	11	18
56	2	13	12	11	29	23	9	10	12	14	9	12	18
96	15	16	10	11	28	23	9	13	12	13	10	10	18
79	0	14	15	13	28	22	9	12	12	14	9	11	17
52	14	14	16	12	27	22	9	10	12	13	10	10	19
36	10	13	10	12	28	23	9	9	12	14	10	11	20
68	9	14	12	12	29	22	10	10	12	14	11	10	19
44	0	13	18	11	29	22	10	10	11	13	10	11	18
96	3	14	10	12	30	22	10	12	12	15	9	12	17
65	2	16	9	11	28	21	10	10	13	13	9	11	19
85	2	15	17	12	29	23	9	10	12	14	9	10	17
50	1	13	11	13	31	22	9	12	12	15	9	11	19
52	27	14	13	13	30	24	9	12	13	13	9	11	18
93	46	12	11	11	27	23	10	13	12	14	10	12	18
77	0	13	16	11	29	23	10	10	12	13	9	10	18
114	30	13	14	12	28	24	10	10	12	14	10	11	19
111	23	13	11	12	28	23	9	10	12	14	9	11	19
78	6	15	10	11	27	21	9	10	11	14	10	14	17
49	1	13	13	13	27	23	9	10	13	13	9	10	19
112	1	14	14	11	28	20	9	13	13	14	9	11	19
38	11	16	20	12	30	24	9	10	12	14	11	10	19
69	0	14	15	13	29	23	9	12	10	14	8	11	20
69	50	14	11	12	30	23	10	10	13	14	9	10	19
99	0	12	10	11	28	24	9	12	12	13	11	11	18
105	3	12	12	12	29	23	10	10	13	14	10	11	17
63	0	12	13	12	28	23	9	12	11	13	9	11	18
95	6	14	14	12	29	21	9	10	11	13	10	10	18
86	3	15	11	12	27	22	9	12	12	13	8	11	19
94	36	14	15	12	30	22	9	12	12	13	12	11	20
55	0	15	13	12	29	20	10	10	11	13	9	10	17
87	2	13	16	12	28	22	9	13	12	13	9	10	18
93	2	15	12	12	29	23	9	9	12	14	11	10	18
98	5	14	16	12	28	25	9	10	11	13	9	10	16
44	10	13	10	12	27	23	10	10	12	13	10	12	19
98	5	12	17	11	26	23	9	13	12	14	10	10	18
73	7	13	19	13	29	21	10	12	12	13	9	13	18
95	10	16	12	12	27	23	10	13	12	13	10	9	17
64	20	14	12	11	28	24	10	13	12	14	10	11	19
87	19	14	13	11	29	20	9	12	14	13	9	10	19
102	0	13	10	13	27	24	9	12	12	13	9	11	18
49	30	13	10	11	27	24	8	12	12	15	11	12	16
59	40	14	17	12	29	24	9	11	12	13	9	9	18
105	18	12	10	13	29	21	9	10	12	14	9	9	17
81	16	15	13	12	30	22	9	12	12	12	12	11	19
63	27	16	12	11	29	22	10	14	12	14	11	11	19
73	6	14	14	12	29	22	11	10	12	14	9	11	20
50	0	14	10	11	29	24	9	10	11	13	11	10	19
34	6	14	17	12	27	24	10	10	12	13	10	11	20
106	6	13	18	12	28	22	10	10	12	13	10	9	18
76	9	14	15	11	30	23	9	12	11	13	9	12	19
68	6	13	13	12	28	23	9	11	11	14	10	11	20
35	23	13	12	13	29	24	9	13	11	15	9	11	18
50	29	14	15	13	28	24	8	12	11	14	9	11	18
78	1	13	13	12	27	24	9	10	13	13	9	10	19
55	6	13	13	13	27	24	11	10	11	13	11	9	18
41	14	14	20	12	28	22	9	12	11	13	9	10	20
90	4	12	14	11	27	23	10	11	12	13	9	10	18
77	18	16	14	11	29	22	9	10	12	15	9	10	18
64	30	15	10	12	28	23	9	10	12	13	11	9	17
44	7	13	13	12	28	22	9	12	12	13	10	10	19
32	7	14	10	12	29	24	9	12	13	13	8	10	18
89	6	14	10	12	27	22	9	10	12	14	10	12	19
97	0	15	10	14	28	23	9	12	12	13	9	11	18
84	14	13	12	13	29	22	9	14	11	14	9	11	19
72	22	13	11	12	28	21	10	10	12	13	11	10	17
65	50	16	10	11	28	23	9	13	12	13	10	10	18
97	7	13	9	13	28	24	9	10	11	13	11	11	19
77	5	14	10	12	28	24	9	13	10	14	9	11	18
41	19	14	19	12	28	23	9	10	13	14	9	9	18
72	16	12	11	13	27	23	10	11	13	14	11	10	18
53	28	13	10	12	28	22	9	10	12	13	11	10	18
39	8	13	18	12	30	24	10	9	12	14	10	12	18
43	10	14	12	11	28	20	10	15	11	13	9	12	19
46	24	14	10	11	28	22	10	11	12	13	11	11	18
85	0	13	15	12	29	24	9	12	11	14	9	11	19
24	2	14	9	12	29	22	9	10	11	14	9	11	19
107	10	13	10	12	30	23	9	10	12	14	9	11	20
46	15	14	12	11	28	24	9	9	12	13	9	10	17
106	0	14	14	14	29	24	9	13	12	13	9	12	20
77	29	14	13	11	29	22	10	10	11	13	9	10	19
53	1	13	19	12	28	23	9	10	12	14	10	11	19
61	23	15	11	12	28	21	9	13	11	13	9	10	18
70	14	14	13	12	27	24	9	12	12	13	9	12	19
68	12	13	15	13	27	25	9	13	12	13	9	11	16
94	1	13	10	11	28	22	10	12	12	13	12	10	18
78	12	12	13	12	28	21	10	14	13	13	9	12	18
80	39	13	12	12	29	22	9	12	12	14	11	10	16
52	1	14	17	11	28	22	9	13	12	13	9	9	17
81	1	14	14	11	27	24	9	10	12	15	11	9	18
75	20	13	10	11	30	22	9	10	12	13	10	9	19
67	23	13	15	13	28	25	11	10	12	14	9	11	18
54	33	13	13	12	28	24	9	11	12	14	10	12	18
105	9	14	10	12	27	23	9	12	12	13	9	10	18
101	2	15	15	11	29	23	9	10	13	13	11	11	19
67	15	13	13	11	28	23	10	10	11	14	9	11	21
95	26	13	13	12	29	24	9	10	12	14	9	11	19
36	32	16	13	12	30	25	10	13	12	14	10	10	21
41	15	14	9	12	29	22	9	10	11	14	9	11	19
97	41	13	15	12	29	23	8	10	12	13	9	12	19
80	11	13	12	13	27	22	9	13	11	13	8	9	20
43	3	16	15	12	30	23	10	12	12	13	10	11	19
63	12	14	13	12	28	24	9	12	12	13	9	12	20
63	45	13	13	13	28	21	9	10	12	13	10	11	19
89	1	13	12	13	27	22	9	10	13	13	10	12	17
101	20	14	10	13	31	23	9	13	11	13	11	12	18
88	16	12	15	13	28	23	9	15	12	14	9	9	18
84	22	15	10	11	27	23	9	9	13	14	9	9	19
67	32	15	10	13	27	24	9	12	12	14	8	10	18
48	5	14	13	11	28	24	9	12	12	13	11	12	20
73	0	13	13	13	31	23	9	10	11	13	10	12	18
115	10	15	19	11	30	22	9	13	12	15	8	11	17
71	18	14	10	12	27	20	8	15	11	14	10	11	18
68	1	12	14	11	29	23	9	12	12	13	11	13	18
100	32	12	10	11	28	24	10	10	11	13	10	10	20
35	19	13	11	12	28	22	10	10	12	13	9	12	17
59	8	12	15	13	28	22	9	14	12	13	10	11	17
29	0	14	20	12	28	23	10	12	13	13	9	11	18
64	40	15	12	12	29	23	8	10	11	13	10	12	19
71	7	14	12	13	28	23	9	12	13	15	9	12	21
109	38	16	12	12	28	23	9	11	12	13	9	10	17
84	1	13	10	11	29	24	9	14	11	13	9	11	19
47	5	13	13	13	28	23	10	12	12	13	10	12	20
102	1	13	14	13	29	23	10	10	11	13	9	10	18
97	0	14	13	12	27	22	9	13	11	14	11	12	20
76	1	15	13	12	26	21	10	10	11	14	10	10	19
51	6	12	13	11	28	23	8	13	11	14	9	10	19
65	3	13	15	12	30	24	9	12	12	14	9	10	19
51	13	13	16	12	28	22	10	12	10	13	9	10	19
36	9	15	11	12	30	22	9	12	11	14	9	9	18
40	8	15	14	12	26	22	9	12	13	14	11	11	18
48	36	14	18	11	28	20	9	12	13	13	9	12	19
75	9	13	10	11	30	24	9	12	11	13	11	11	21
71	2	14	13	11	28	22	9	10	12	13	10	9	19
43	25	14	18	11	29	20	11	10	12	13	9	11	18
108	0	13	13	11	29	24	9	13	12	13	9	12	20
64	1	13	18	12	29	23	9	10	12	13	9	10	18
90	5	16	17	12	28	22	9	10	12	13	9	10	17
97	9	16	10	12	29	23	9	12	12	13	9	10	20
76	0	13	12	12	27	22	9	10	12	13	9	11	19
80	15	14	10	12	29	22	10	12	12	14	11	10	17
44	5	13	10	11	28	21	10	13	13	14	8	13	18
72	1	15	12	12	31	25	9	10	13	13	9	11	20
100	31	13	19	13	28	22	10	12	12	14	10	12	18
36	15	13	15	12	27	23	10	10	12	12	9	10	20
66	0	14	20	12	28	23	10	12	13	13	9	11	18
46	27	15	10	12	28	21	9	13	13	13	9	9	18
63	15	15	18	12	30	23	9	10	13	14	9	13	19
64	7	14	12	13	28	22	9	12	11	12	9	10	19
69	0	12	13	12	30	23	8	10	14	13	10	13	20
72	23	16	14	11	29	22	9	10	12	15	9	10	18
73	25	14	11	12	31	24	8	11	13	13	9	13	17
68	2	13	14	11	29	22	10	12	13	13	9	10	19
77	25	13	10	12	30	23	9	14	11	14	10	11	19
56	25	14	13	12	28	22	9	12	12	13	9	10	18
40	16	16	10	11	28	20	8	12	13	13	10	11	17
105	29	15	12	11	27	22	10	10	11	14	10	10	19
53	9	14	17	11	28	22	9	12	11	13	8	11	17
75	12	12	13	12	28	24	9	13	12	13	11	12	19
105	0	14	15	11	27	24	10	10	11	13	10	10	18
42	20	14	12	12	27	22	9	10	12	13	11	12	20
97	13	14	16	11	30	22	9	12	12	14	9	10	19
65	23	14	10	12	29	21	9	13	11	15	9	9	19
105	1	13	12	12	29	24	9	10	13	14	8	10	19
76	2	14	12	12	27	23	10	12	13	13	9	10	18
63	14	15	9	12	27	23	11	11	12	13	9	10	20
102	9	14	14	11	27	23	9	11	12	13	11	10	20
86	6	14	11	12	27	25	9	10	12	13	9	12	19
40	36	13	15	11	28	23	9	10	13	13	11	11	18
39	7	13	10	11	30	22	9	10	12	13	10	9	19
109	16	13	12	13	29	23	10	10	13	13	12	9	17
80	0	14	10	11	29	22	9	12	13	13	10	11	19
85	25	14	12	12	30	25	9	11	12	15	9	11	20
118	11	15	13	12	28	22	10	10	11	13	9	10	20
102	12	13	10	12	25	23	8	12	12	13	9	11	20
77	24	16	14	13	30	23	9	12	12	13	11	10	19
83	4	13	15	13	28	24	9	10	13	13	8	10	18
89	18	13	14	13	29	22	11	11	13	14	9	12	20
71	3	14	13	11	28	24	9	10	12	14	9	10	18
75	26	12	12	13	28	22	9	10	12	14	10	9	17
98	1	14	12	11	28	23	10	12	11	13	9	11	17
100	43	12	17	11	29	21	8	10	12	14	10	13	20
76	28	13	17	13	27	23	9	13	12	13	10	12	18
105	4	14	19	11	28	22	9	13	13	13	9	10	18
64	1	13	15	11	27	22	10	13	13	13	8	12	18
75	22	13	10	11	29	22	9	12	11	15	8	11	21
54	3	13	10	12	27	23	9	12	12	13	11	11	17
65	2	13	16	11	27	23	8	10	12	13	10	10	16
97	21	13	13	13	27	23	9	13	11	13	11	10	17
57	1	15	10	12	28	23	9	10	12	13	11	9	17
106	3	13	12	11	28	21	9	10	13	14	9	11	18
90	0	14	13	13	30	23	9	10	12	13	10	10	19
44	16	14	18	13	28	22	9	10	11	13	9	11	20
81	30	13	18	12	29	23	9	10	13	14	9	12	20
20	4	15	12	12	29	23	9	10	12	13	9	11	21
84	2	14	9	11	30	20	9	13	13	13	10	12	19
107	0	13	15	12	28	23	9	12	12	13	10	10	18
44	1	13	13	13	27	24	9	10	11	14	10	10	19
52	10	14	12	12	29	22	9	10	11	13	9	11	17
48	37	14	16	13	29	23	9	13	12	14	10	11	19
81	16	13	12	13	29	22	9	12	12	13	9	11	18
54	22	13	11	12	30	23	10	12	11	15	9	10	19
84	33	13	15	13	29	24	10	13	11	14	9	12	18
58	0	14	10	11	29	22	9	14	12	13	9	9	18
96	2	14	12	12	29	23	10	10	12	14	11	10	17
81	1	14	13	12	31	24	9	12	12	14	10	11	21
71	1	13	13	13	28	22	9	13	12	13	9	10	18
73	5	12	11	13	27	22	8	11	13	13	11	11	20
76	1	14	13	12	28	24	9	12	12	13	9	12	20
53	0	13	10	13	30	22	9	12	11	14	9	11	19
98	20	14	13	11	29	24	9	10	13	13	10	11	17
102	3	15	13	12	28	23	9	12	13	13	10	10	18
71	12	15	12	11	27	21	9	12	12	13	9	11	18
92	41	15	11	11	29	24	10	12	12	13	9	13	18
42	10	14	17	13	27	24	11	12	13	13	9	11	18
69	30	13	17	11	30	22	10	10	12	14	11	11	20
72	38	14	13	13	29	21	9	13	12	13	9	11	16
80	1	15	13	12	26	23	11	10	12	15	11	12	18
110	39	13	14	12	29	22	9	12	14	13	9	9	19
49	0	15	14	12	28	23	9	10	13	13	9	10	19
37	8	12	15	11	30	24	9	11	12	13	10	11	17
61	6	16	17	12	28	23	9	12	12	13	9	10	18
42	2	13	10	12	28	23	9	10	13	13	9	9	18
110	2	14	19	12	27	22	9	13	12	14	11	10	18
70	43	16	13	12	29	23	9	10	11	13	9	11	19
62	7	15	13	12	29	23	10	9	12	13	9	10	19
46	21	14	12	12	27	23	9	12	12	13	9	12	17
73	11	13	13	12	28	22	10	12	12	13	9	9	18
107	9	13	16	11	31	22	9	10	12	13	10	11	18
93	6	13	12	12	27	23	9	11	12	13	9	9	18
59	12	15	17	12	28	24	9	10	13	14	10	10	18
46	33	13	15	12	28	24	9	12	12	13	9	9	19
100	21	14	11	13	28	24	9	11	13	14	10	11	20
80	0	14	12	13	29	22	9	12	13	14	10	11	18
94	20	14	13	12	27	22	11	14	12	13	10	11	20
41	7	14	17	11	28	20	9	11	11	14	9	12	17
77	7	12	12	13	27	24	9	10	12	15	9	11	19
86	14	13	16	11	28	22	10	10	11	12	12	11	19
103	2	14	14	12	30	23	9	12	12	14	10	10	20
78	3	14	16	12	28	21	9	13	12	13	9	10	17
83	12	13	10	12	28	24	9	10	12	13	9	9	17
30	1	14	13	12	27	23	9	13	12	14	11	10	17
51	6	13	19	13	28	22	10	10	12	14	9	9	17
81	10	15	18	12	27	23	9	13	12	13	10	12	18
112	1	13	16	12	28	22	9	10	14	13	9	12	19
70	8	13	13	13	29	23	9	13	12	14	12	10	18
96	6	14	11	12	26	22	9	15	11	14	11	10	19
82	5	14	12	12	28	23	9	12	12	13	10	10	17
47	28	14	12	13	28	22	10	12	11	13	9	11	19
90	32	12	15	12	27	24	8	13	13	13	10	11	19
87	15	13	15	12	29	23	9	13	11	13	10	12	18
79	20	14	18	11	29	21	10	12	12	13	9	9	16
34	16	13	12	12	28	23	10	10	12	14	9	11	18
113	1	15	13	13	28	22	9	10	12	15	11	9	18
113	2	15	9	13	28	23	9	9	12	14	11	10	18
48	38	12	13	12	31	24	9	10	11	14	9	12	18
81	3	13	16	13	27	23	9	12	13	14	9	11	19
111	23	15	10	13	29	20	9	13	12	13	10	10	20
23	15	15	14	13	30	22	9	12	13	13	9	11	19
60	15	15	10	13	29	23	10	12	12	14	11	10	17
54	4	13	10	11	28	22	10	12	12	13	12	10	18
38	0	13	11	12	28	23	9	10	12	14	9	11	19
39	13	14	11	12	28	22	10	13	11	13	9	9	19
67	28	13	11	11	26	23	9	12	12	13	11	10	18
60	8	16	10	12	29	23	9	9	12	13	10	11	18
45	26	13	13	11	29	25	9	10	11	13	10	11	19
43	36	16	19	13	29	22	9	10	12	13	9	10	19
89	1	13	15	13	29	24	9	13	11	13	10	11	19
100	20	13	13	11	29	23	9	12	12	13	9	9	17
41	12	13	17	12	28	22	9	12	11	13	12	11	19
92	0	16	14	11	28	23	10	12	12	13	9	11	19
83	14	13	11	13	28	21	11	10	13	13	11	9	18
80	33	15	18	13	29	22	10	10	12	13	10	11	19
49	4	15	10	14	30	23	9	12	13	13	11	9	17
46	3	14	11	11	30	24	10	12	14	14	10	11	17
67	0	12	13	12	27	22	9	12	11	13	11	9	18
85	35	13	12	12	28	23	9	10	11	13	9	11	18
78	14	14	10	12	29	24	10	12	12	14	10	10	21
82	14	14	15	12	28	24	9	9	12	13	9	10	19
45	8	13	20	13	31	22	9	10	12	13	10	10	19
108	27	15	10	12	30	21	9	10	12	12	9	11	18
77	10	12	10	13	27	23	10	12	11	13	9	12	19
54	12	12	13	12	30	23	10	12	11	14	12	11	18
99	50	13	10	13	29	23	9	10	12	13	9	12	19
86	0	14	13	12	29	22	10	12	12	15	9	11	19
65	2	13	14	12	27	23	9	13	12	13	9	12	20
105	24	14	16	14	26	22	11	13	11	14	8	11	19
30	0	14	13	12	27	23	10	12	13	13	9	10	18
80	49	13	13	11	27	24	9	10	13	13	11	13	18
47	0	16	13	12	29	22	9	14	12	13	10	10	18
84	40	12	15	13	27	22	10	13	12	13	9	9	20
106	17	13	15	13	29	23	9	10	14	14	11	10	17
102	16	15	13	12	28	21	9	12	12	14	8	9	17
74	7	12	12	13	27	23	9	12	12	13	9	12	20
40	1	14	10	12	29	22	10	12	12	14	11	10	17
62	0	14	19	11	28	24	10	10	12	13	9	11	19
34	21	13	11	12	29	23	9	12	12	14	9	11	19
103	0	14	12	12	28	23	10	10	12	14	9	10	21
74	21	15	18	11	27	23	9	13	13	15	9	11	19
35	18	15	17	13	29	23	9	10	11	14	9	11	20
105	19	12	15	12	30	23	9	10	13	13	11	11	18
90	9	15	18	12	27	22	9	10	11	14	9	10	19
83	19	14	12	13	26	21	10	10	11	14	9	11	17
46	3	16	10	11	29	22	10	10	12	14	12	10	18
61	10	15	17	12	30	22	9	10	12	14	11	11	20
98	3	14	11	12	27	22	9	12	12	14	9	12	17
75	9	14	19	12	27	22	9	10	12	14	11	11	18
72	18	12	14	13	31	22	9	10	12	13	9	11	17
84	0	13	15	12	30	24	9	12	12	14	9	10	19
102	25	14	14	11	30	22	10	13	12	13	10	12	17
97	17	13	12	11	30	22	10	10	12	14	11	11	19
38	20	12	14	11	27	22	9	11	12	14	9	12	19
63	1	13	16	12	28	24	9	12	13	14	8	11	19
115	17	15	13	13	29	22	9	13	11	13	9	12	18
99	13	14	13	13	30	23	10	13	12	13	12	12	19
56	10	16	11	12	28	22	9	10	12	13	11	10	18
75	18	14	12	13	29	24	9	10	14	15	10	9	19
71	4	15	13	12	28	20	10	15	11	13	9	10	19
94	6	13	10	12	27	22	9	11	11	14	11	9	20
39	28	13	10	12	27	24	9	10	12	13	8	12	18
103	7	13	10	12	28	22	9	10	12	14	10	13	17
44	1	12	16	13	30	22	10	10	12	14	11	10	19
105	2	14	9	13	30	22	9	12	12	14	8	10	19
90	22	15	17	13	29	23	9	13	11	15	9	10	19
79	29	14	11	11	27	24	10	12	12	13	10	10	19
55	3	13	17	13	28	23	9	12	11	14	10	11	18
48	36	13	17	11	30	21	9	13	11	13	11	11	19
73	22	15	16	11	28	22	9	12	12	13	11	12	20
65	1	12	10	12	30	24	9	11	12	15	11	11	19
57	1	14	16	12	28	21	9	13	12	13	9	10	17
95	12	15	19	12	26	24	9	12	12	14	10	10	20
103	2	14	10	13	28	22	10	12	11	14	9	12	18
64	10	13	16	13	27	23	9	12	13	14	9	11	19
80	35	14	16	12	30	21	9	10	12	14	9	10	17
103	1	13	9	13	28	24	9	10	11	13	11	11	19
50	20	13	10	11	30	22	9	10	12	13	10	9	19
104	1	13	15	13	28	21	9	12	12	13	9	10	19
89	0	15	14	12	29	22	10	12	12	13	9	10	19
73	5	14	12	12	31	23	9	12	12	15	8	10	18
104	18	13	19	11	28	22	10	13	12	13	9	12	18
47	4	15	18	12	28	23	9	10	11	13	9	9	18
68	3	15	12	13	28	23	10	10	11	14	10	13	19
66	2	14	10	12	26	22	10	10	13	15	11	10	19
47	0	15	13	13	28	22	9	13	12	14	9	12	19
69	13	12	9	13	29	24	9	12	12	13	9	9	18
111	19	13	12	12	28	23	10	13	12	13	8	11	18
46	16	15	13	12	28	22	9	12	12	14	10	10	17
86	11	13	16	12	27	23	9	10	13	13	9	10	17
92	7	14	13	13	26	23	9	13	11	14	11	10	20
73	18	14	15	12	29	22	10	10	12	13	9	12	18
37	0	14	13	12	27	22	9	13	11	14	11	12	20
43	22	13	13	13	28	23	9	12	12	15	10	10	19
101	32	13	10	12	26	24	9	10	11	13	11	12	18
42	0	14	12	12	30	23	9	10	12	13	9	10	19
84	7	14	12	11	28	23	9	10	12	13	9	12	18
62	3	13	17	12	28	23	10	13	11	13	10	10	18
68	7	13	10	12	27	23	10	11	11	14	10	12	18
76	2	13	14	12	27	23	9	12	12	14	9	10	17
47	1	14	13	11	29	23	9	10	12	12	9	10	20
54	18	14	10	13	29	24	9	12	12	14	9	10	16
92	4	13	13	12	29	23	10	10	12	13	9	11	18
73	0	14	13	12	29	23	9	12	11	13	8	11	17
75	2	14	11	12	30	23	10	10	13	14	9	9	19
107	28	15	12	12	28	23	10	11	12	13	10	12	18
103	5	15	13	13	27	23	9	10	12	13	9	10	19
58	34	13	12	12	28	24	9	13	13	13	11	11	18
97	25	12	10	13	30	22	9	10	12	14	10	10	19
90	0	14	16	14	29	22	9	11	12	13	10	11	18
37	0	15	20	11	27	23	10	12	13	13	10	11	20
108	26	14	11	12	27	21	9	10	12	14	9	13	17
84	4	13	11	12	29	23	8	12	11	13	9	10	20
99	37	16	10	12	27	23	9	12	12	14	11	11	19
41	29	12	17	12	29	23	9	10	11	13	10	11	18
42	19	14	12	12	28	22	9	9	12	14	9	11	17
76	0	13	10	13	28	23	9	10	11	14	9	10	19
65	34	13	11	12	30	23	10	12	11	15	9	10	19
39	14	14	12	12	30	23	8	13	12	15	10	10	18
54	25	13	10	13	30	24	9	10	12	13	9	11	18
94	26	14	13	13	28	23	9	13	13	12	9	13	18
39	25	13	18	11	29	22	9	11	11	13	10	11	17
50	23	14	10	12	28	23	10	13	11	13	9	11	19
53	11	13	10	11	28	21	9	9	12	13	9	11	17
57	3	14	15	12	28	22	11	10	13	13	9	11	20
68	8	13	10	12	28	23	10	12	12	14	12	11	19
101	22	14	14	11	28	25	9	12	11	14	12	10	19
81	3	15	17	12	27	24	9	12	12	13	8	12	18
114	1	15	16	13	28	21	9	13	12	14	9	9	18
52	8	14	13	12	29	21	9	12	12	13	11	10	18
24	12	12	10	12	29	23	9	10	12	13	9	10	18
51	2	14	9	12	28	23	10	13	11	13	9	11	19
96	0	16	13	12	28	22	10	12	12	14	9	12	18
82	3	15	11	11	29	24	10	12	12	13	9	13	18
86	0	14	11	13	28	22	10	10	12	14	10	12	18
70	0	14	12	12	29	23	10	12	13	15	10	10	19
76	29	14	12	13	27	22	10	12	12	13	8	10	18
71	14	14	13	12	28	23	9	13	12	14	11	10	17
46	20	12	14	13	28	24	9	15	11	13	11	10	20
78	9	14	15	12	28	22	9	13	11	14	9	12	19
104	30	12	11	12	30	24	8	13	12	13	9	11	20
48	6	14	20	12	28	23	10	12	13	13	9	11	18
39	29	14	10	12	28	22	10	13	12	13	11	11	20
53	0	13	15	13	27	25	9	13	12	13	9	11	16
109	33	14	17	12	27	23	10	13	13	14	8	10	19
56	1	15	17	11	28	20	9	12	11	13	9	9	18
56	28	13	13	13	28	22	9	10	11	14	11	9	19
88	20	13	13	13	29	21	10	10	12	13	9	11	18
76	18	13	10	12	27	22	9	11	11	14	11	9	20
73	18	15	14	12	31	22	10	13	12	13	10	11	21
83	11	15	13	12	27	23	9	10	12	13	9	9	18
102	5	15	15	11	27	23	10	10	12	14	9	11	21
76	15	13	19	13	28	22	10	10	12	14	9	9	17
102	37	14	15	12	26	24	10	10	11	14	8	10	18
94	20	14	14	11	30	22	9	13	13	13	9	10	18
45	7	13	11	11	26	23	9	13	12	14	9	10	19
84	5	14	17	12	27	23	9	10	12	13	10	12	19
50	11	13	12	13	28	25	9	12	13	13	9	11	18
64	24	12	14	12	28	22	10	15	11	13	8	10	20
112	15	13	16	12	28	23	9	13	12	13	9	10	19
70	6	14	10	12	28	24	9	12	11	13	9	11	20
81	2	14	9	11	30	20	9	13	13	13	10	12	19
46	30	13	13	13	27	23	9	10	12	14	9	11	18
89	0	13	17	12	27	23	9	10	12	13	12	11	18
67	18	13	15	12	29	23	9	10	11	14	10	10	18
109	17	13	17	12	28	22	9	12	11	13	12	11	19
87	32	15	11	11	28	22	9	11	11	14	11	11	18
79	27	14	17	11	28	23	9	10	11	14	9	12	20
42	0	15	11	12	29	24	10	10	13	15	11	9	17
28	2	14	18	13	29	22	11	10	12	13	10	11	18
62	0	14	10	12	27	22	9	10	12	14	10	9	18
113	10	14	12	12	29	24	9	12	11	14	9	10	16
106	0	15	10	13	29	20	9	12	13	13	8	12	18
33	7	14	16	12	28	25	9	10	12	12	9	11	20
78	4	14	13	13	28	23	9	13	11	13	9	10	19
38	19	14	13	12	28	24	11	10	12	15	10	13	20
85	4	14	15	11	29	23	9	10	11	14	10	10	20
86	7	14	12	12	29	23	9	12	12	13	9	11	18
78	21	13	13	12	29	22	9	10	10	13	11	11	17
66	2	13	11	11	29	24	9	11	11	15	8	11	17
51	4	13	12	12	29	21	10	10	12	14	9	10	17
41	18	14	16	13	26	23	11	12	10	13	11	10	20
94	17	14	13	12	29	23	9	13	11	13	10	10	19
34	45	13	15	12	29	22	9	12	12	13	9	9	18
46	16	14	13	12	27	23	10	12	13	13	9	10	18
52	10	14	16	12	28	22	9	12	13	13	9	10	18
109	6	13	14	11	31	21	9	11	14	13	10	9	19
75	0	14	10	12	27	23	10	10	12	13	9	10	18
101	16	12	13	12	26	22	9	12	13	13	8	11	18
90	11	14	13	12	27	22	9	12	11	13	9	10	18
98	10	13	12	13	29	21	10	12	12	13	9	11	20
46	32	14	12	12	29	22	10	11	12	14	9	10	18
49	1	14	20	12	28	24	8	12	12	13	9	11	19
75	21	13	13	11	28	22	8	11	11	13	11	10	19
86	3	13	13	11	28	22	8	11	11	13	11	10	19
77	31	14	14	11	29	23	10	10	12	13	9	10	21
71	24	13	13	13	27	24	9	12	13	14	11	11	17
49	12	15	19	12	26	24	9	12	12	14	10	10	20
42	2	16	13	12	29	21	10	13	13	13	9	9	19
95	9	14	12	11	28	23	9	12	11	14	9	12	18
33	0	13	12	13	27	23	9	10	11	14	10	11	18
71	0	14	12	13	28	24	10	10	13	13	9	12	17
57	0	13	10	11	31	22	9	13	13	13	10	11	18
44	19	13	12	11	28	24	10	12	13	15	11	10	18
73	10	14	10	11	29	23	9	10	11	14	11	9	19
35	41	14	16	12	26	23	9	12	13	15	9	10	19
39	3	14	13	13	28	25	9	12	12	13	11	10	17
97	23	15	10	12	28	22	10	10	14	13	9	11	20
73	14	13	16	12	27	22	10	12	13	14	9	11	18
40	12	12	13	13	29	23	9	10	11	13	9	9	18
92	31	14	11	11	29	24	9	10	12	14	9	9	21
83	1	14	13	12	29	23	9	12	12	13	10	11	20
64	27	14	10	12	28	24	10	10	12	13	9	13	18
85	27	13	18	13	28	20	9	15	13	13	9	11	16
49	9	12	11	11	30	23	9	10	13	13	9	8	17
80	1	13	13	13	27	23	10	13	12	13	9	10	18
98	3	15	12	13	26	24	9	12	13	13	11	11	19
87	32	15	10	11	30	23	9	13	11	14	10	13	18
71	48	13	10	12	29	22	9	12	13	15	10	12	18
55	9	15	17	12	29	24	9	13	12	14	9	9	20
83	3	14	10	11	27	23	9	12	11	13	8	11	19
61	37	14	15	12	29	24	10	13	13	14	10	10	18
58	4	16	16	11	30	22	10	12	12	13	11	10	18
29	4	15	11	13	30	23	9	10	11	15	10	12	19
43	0	14	10	12	30	23	9	12	11	15	9	10	17
103	9	13	10	12	29	22	10	12	10	14	10	10	19
94	1	12	11	12	29	23	9	11	14	14	9	10	19
101	10	14	12	12	30	23	10	10	12	13	9	10	17
112	12	15	12	12	29	20	10	10	12	14	10	11	18
97	1	14	13	13	26	23	9	13	11	14	11	10	20
48	7	13	13	13	28	24	9	10	12	13	9	10	19
75	33	16	18	12	29	22	10	10	10	15	9	12	19
69	11	14	9	11	28	21	10	12	11	13	9	10	18
52	0	13	12	12	27	23	9	11	12	13	9	9	18
36	22	14	13	13	26	23	9	13	11	14	11	10	20
74	25	13	18	11	29	22	9	11	11	13	10	11	17
55	10	14	10	12	29	22	8	10	12	14	11	10	17
33	8	13	17	12	27	22	10	13	11	13	9	11	19
43	1	15	10	12	27	23	10	10	12	14	11	10	19
94	5	14	14	12	29	23	9	12	11	14	9	11	19
39	5	13	13	13	27	24	11	10	11	13	11	9	18
56	8	13	13	12	27	22	10	9	12	13	9	12	19
81	2	13	16	11	27	23	8	10	12	13	10	10	16
79	16	12	11	13	28	23	9	12	12	13	9	11	20
40	11	13	13	12	29	20	9	13	12	13	9	11	17
79	20	12	10	12	28	23	11	12	12	13	11	9	18
66	0	13	10	12	29	22	9	12	12	15	10	12	18
41	11	13	10	11	28	22	10	10	14	13	9	10	17
66	37	12	10	13	30	24	9	13	12	14	10	12	18
47	8	13	9	11	29	23	10	10	12	13	9	11	20
79	2	15	15	13	27	23	10	10	13	14	9	9	18
101	1	15	14	12	29	22	10	12	11	14	11	9	19
56	3	15	17	11	29	23	10	13	12	13	11	13	17
102	4	15	17	13	29	24	10	11	12	14	11	9	20
46	3	14	16	12	30	25	10	10	11	13	9	12	17
97	3	16	14	13	29	23	9	10	13	15	9	9	18
95	34	13	11	13	30	22	8	12	11	14	10	10	19
68	9	14	12	11	30	23	10	13	11	13	9	10	18
105	25	14	12	11	29	23	10	10	12	13	9	9	18
69	21	12	13	12	28	21	8	12	13	15	9	9	19
67	1	13	10	11	30	23	10	12	12	14	12	11	18
64	10	15	10	13	29	24	9	10	12	14	10	11	18
98	31	13	16	12	27	21	9	9	12	15	9	11	20
107	20	13	12	11	27	22	9	12	12	14	10	11	19
20	17	14	10	12	27	23	10	12	13	14	9	11	18
45	40	15	13	13	30	21	10	10	12	14	9	9	19
42	17	14	14	12	28	22	10	10	12	14	9	10	19
60	14	15	11	12	29	22	9	10	12	13	10	10	19
93	2	14	13	13	27	22	9	12	12	13	11	12	18
42	4	13	20	12	29	23	9	12	14	14	9	11	18
44	16	13	16	13	29	23	9	10	12	14	12	10	18
43	6	15	10	13	27	24	9	12	12	14	8	10	18
33	4	13	12	12	29	23	9	14	12	15	10	10	19
84	7	13	13	11	29	21	9	13	11	14	9	13	18
45	14	14	17	12	30	22	9	12	11	13	11	12	18
32	15	14	12	12	29	23	9	12	11	14	9	11	19
102	0	12	11	13	27	22	9	11	13	13	11	11	20
54	13	15	15	13	28	23	9	12	13	13	11	10	19
46	4	13	12	12	27	24	9	12	13	15	11	11	17
94	8	15	9	11	27	24	9	10	12	13	10	12	18
40	8	14	13	11	28	23	9	11	12	13	9	12	18
47	2	15	10	12	29	25	10	12	13	13	9	10	19
99	32	15	11	11	28	22	9	11	11	14	11	11	18
101	30	12	13	11	28	22	10	10	12	13	11	11	18
54	26	15	11	12	28	23	9	10	11	14	11	9	19
111	0	13	11	13	28	24	9	10	12	13	9	11	20
38	27	13	9	13	28	23	9	10	12	14	9	10	19
54	7	14	13	11	29	20	10	12	12	13	10	10	18
82	4	12	13	12	28	22	9	13	12	13	11	11	19
66	0	13	18	11	29	23	9	14	11	13	9	9	18
105	0	13	10	12	28	23	10	10	12	13	9	12	17
103	26	14	13	12	28	23	9	13	12	14	11	10	17
94	8	13	12	12	27	22	9	13	13	13	11	12	19
111	0	15	10	12	29	22	9	12	12	13	9	11	18
88	1	13	11	11	29	22	9	13	13	13	11	10	19
76	1	15	13	11	28	23	10	12	12	15	9	11	20
60	14	13	17	11	27	22	10	10	12	13	10	13	19
45	8	15	13	12	30	23	9	10	11	14	9	10	19
35	26	12	13	13	29	23	10	12	12	14	9	11	18
83	27	13	17	11	28	22	10	10	11	14	10	11	18
73	17	16	12	13	27	22	9	12	12	14	9	10	17
91	6	12	16	12	29	24	9	11	13	14	9	12	19
63	32	15	10	12	29	23	10	13	11	13	9	10	17
57	18	14	9	12	30	21	9	10	12	14	10	12	20
53	19	13	15	11	28	23	9	12	12	13	9	11	21
84	24	16	19	12	27	23	9	12	12	14	9	10	19
80	28	13	14	12	29	22	11	10	12	14	9	11	20
74	10	13	14	11	30	22	9	13	11	13	9	13	17
34	17	14	12	12	30	23	9	10	11	15	10	12	18
97	19	13	18	11	29	24	9	12	11	13	9	12	19
101	9	13	10	13	30	23	9	10	13	15	10	9	20
46	20	13	11	13	27	23	9	9	12	13	9	10	19
34	21	14	12	12	28	21	9	12	12	13	9	12	19
104	4	16	12	11	27	20	9	12	11	13	9	9	17
41	9	13	13	11	28	23	9	10	11	14	9	11	20
100	7	13	12	11	31	24	9	10	11	13	9	11	17
97	2	14	10	12	31	23	9	12	11	13	10	10	18
53	3	14	13	13	27	24	10	15	11	13	9	10	18
86	0	14	9	12	28	23	9	10	12	13	10	11	19
43	18	13	13	12	29	20	10	15	12	13	10	11	17
71	15	13	11	11	28	23	9	12	13	13	9	10	18
92	2	16	13	12	29	24	10	10	12	15	9	11	19
114	25	13	15	11	29	23	10	10	14	13	8	9	18
43	0	13	16	11	30	22	9	10	13	14	10	9	18
75	9	15	10	11	30	23	10	12	12	13	10	11	16
55	39	13	9	12	28	24	9	12	11	14	10	11	19
46	3	13	13	11	29	22	9	12	11	13	9	11	16
39	41	15	10	11	30	23	10	12	12	13	10	11	16
37	3	16	16	12	28	23	9	12	12	15	9	10	19
100	21	14	13	12	29	23	8	10	12	14	8	10	20
66	1	13	13	12	29	22	10	12	11	14	10	11	17
46	16	14	10	12	30	20	10	10	12	14	9	11	20
101	9	14	16	12	31	23	9	10	12	14	9	11	21
76	6	13	10	13	28	23	9	10	11	14	9	10	19
77	7	13	19	12	28	23	10	10	12	14	10	11	19
73	42	13	16	11	27	23	9	10	12	13	10	10	16
72	7	14	15	12	28	21	10	12	12	14	11	10	18
79	42	14	10	12	28	21	9	14	12	13	9	10	19
49	28	13	10	12	30	22	9	12	12	13	11	11	19
74	0	15	13	13	28	22	9	13	12	14	9	12	19
62	4	13	10	12	30	23	9	14	11	14	10	12	19
95	0	12	9	11	31	22	9	13	12	13	8	11	18
97	0	14	19	11	29	25	9	13	12	13	9	10	18
42	24	15	16	12	27	20	9	11	12	15	9	11	16
74	4	15	13	11	29	23	9	10	12	14	12	10	17
31	31	13	14	12	27	24	9	12	11	13	9	12	19
40	2	13	12	12	29	22	9	10	12	13	8	10	19
44	20	13	12	11	29	24	9	12	11	13	10	11	19
108	30	14	10	12	29	24	9	10	11	14	9	10	19
78	0	14	13	12	30	23	9	12	11	13	9	11	20
50	27	14	16	11	29	23	9	10	12	13	9	9	19
37	1	12	13	11	28	23	8	13	11	14	9	10	19
100	3	12	19	13	29	23	10	10	11	13	8	11	18
72	17	14	13	12	30	22	9	10	11	13	10	9	18
79	24	13	15	11	28	24	9	12	11	15	10	9	19
36	0	12	12	11	27	22	10	12	13	13	10	10	20
57	15	14	9	11	28	24	10	12	13	14	10	10	19
111	3	13	9	13	29	24	10	11	11	14	9	10	18
77	0	13	13	12	27	25	8	12	12	13	9	10	18
92	40	13	10	12	30	24	9	15	12	13	11	11	18
91	0	14	12	12	30	23	8	13	12	15	10	10	18
63	6	14	9	12	30	21	9	10	12	14	10	12	20
95	3	13	13	11	28	22	8	11	11	13	11	10	19
62	45	15	14	11	29	21	10	10	12	14	8	11	18
41	0	12	12	12	28	23	9	10	11	12	9	11	18
103	0	14	11	13	31	21	10	10	12	14	9	12	18
61	18	14	9	13	29	23	9	10	12	13	9	11	18
106	28	15	11	12	27	24	9	10	12	12	9	11	19
40	3	14	18	12	29	24	10	10	12	13	8	11	19
67	11	14	10	11	26	24	9	13	12	14	10	11	19
76	5	13	17	11	28	21	10	11	13	15	10	12	17
100	14	13	12	12	29	22	9	13	13	13	9	10	19
52	4	14	15	13	29	21	9	10	12	14	9	10	17
54	5	15	13	13	30	22	9	10	13	14	9	11	17
86	0	14	17	12	30	24	10	10	12	15	9	10	18
120	6	13	17	12	31	22	9	12	13	14	9	11	18
82	9	13	18	12	28	22	9	13	12	13	9	10	20
97	14	15	10	12	28	23	9	11	11	13	9	10	18
112	14	13	14	11	30	22	9	13	11	13	9	13	17
32	1	12	10	11	26	22	9	12	13	13	8	10	17
47	0	14	13	11	29	24	8	10	12	15	11	10	17
49	1	14	12	11	28	22	9	10	12	13	10	10	21
107	11	13	10	12	29	22	9	12	11	14	10	11	18
34	6	15	19	12	27	23	9	12	11	13	9	11	19
50	7	14	13	11	28	24	10	10	12	13	11	9	19
69	1	13	11	12	27	25	9	10	11	13	9	12	19
86	4	13	12	12	28	21	9	12	12	13	9	8	20
55	15	13	16	12	29	23	10	12	12	13	9	10	19
50	20	12	13	13	28	20	9	10	12	13	9	11	18
75	9	14	13	12	29	22	9	14	12	13	9	10	19
49	9	12	11	11	30	23	9	10	13	13	9	8	17
47	9	12	13	12	30	22	11	12	12	12	9	11	17
22	18	15	13	13	29	25	9	9	14	15	11	12	19
88	6	15	14	12	28	21	9	12	14	13	10	9	19
65	6	14	13	13	30	23	10	13	12	13	12	12	19
99	8	13	14	11	29	23	9	10	12	13	9	11	19
65	17	13	13	12	29	22	9	10	12	13	12	10	18
105	16	13	10	13	30	23	9	10	13	15	10	9	20
71	21	16	18	12	29	23	9	10	12	14	11	10	18
100	4	14	16	12	28	23	11	13	11	13	10	11	20
91	18	13	10	11	31	22	9	13	13	13	10	11	18
72	1	13	11	12	30	24	10	10	12	13	10	10	18
80	0	15	10	11	27	23	9	9	13	14	9	9	19
79	19	14	10	12	26	22	10	10	13	15	11	10	19
47	13	14	11	11	26	22	9	12	11	13	8	10	17
86	4	13	17	12	27	23	10	14	11	15	10	12	19
49	23	14	12	12	30	22	9	12	13	14	10	12	17
42	10	15	17	12	28	22	9	12	12	14	9	10	17
42	29	13	14	12	28	23	8	12	12	14	10	11	18
58	0	13	10	11	29	24	9	14	11	13	9	11	19
84	4	13	17	12	31	24	9	13	13	13	9	10	18
79	13	13	10	12	27	23	9	12	12	13	11	11	17
109	12	15	11	12	29	22	10	13	11	13	10	10	18
50	1	13	10	11	28	22	10	10	12	13	11	11	19
54	43	15	11	11	28	23	9	12	13	13	10	10	18
108	2	13	17	13	29	22	9	10	12	13	11	11	18
101	39	13	18	11	29	25	9	10	11	13	9	11	17
81	1	13	17	11	29	22	9	12	11	13	9	11	19
80	42	16	10	12	28	22	9	13	12	15	9	12	18
103	17	16	13	11	28	24	9	13	12	14	11	12	17
36	0	13	10	12	28	24	9	10	12	13	9	9	17
40	0	14	12	11	28	22	9	12	11	14	10	11	18
74	36	14	9	13	29	23	10	13	13	13	10	11	20
95	4	14	13	12	28	23	9	10	12	15	9	10	19
87	12	14	17	12	27	23	10	13	13	14	8	10	19
79	20	13	12	12	28	24	9	12	13	13	10	10	18
31	4	13	15	11	27	23	9	12	12	13	8	9	18
42	12	13	10	12	28	25	10	12	13	14	9	12	18
106	0	16	11	11	29	23	10	13	12	13	11	12	19
42	18	14	14	12	28	22	9	12	12	13	10	10	18
104	10	12	15	13	28	22	9	14	12	13	10	11	17
37	12	14	14	12	27	23	9	9	12	13	11	9	18
99	5	15	20	12	29	22	9	10	11	14	11	10	20
73	35	16	12	12	28	23	10	10	12	14	9	12	17
89	16	12	13	12	28	23	9	12	11	14	10	9	19
97	0	14	12	11	28	23	10	10	12	13	9	10	17
69	28	12	18	13	29	22	9	10	12	14	9	10	17
37	27	13	15	11	29	22	9	12	12	13	10	11	17
85	28	16	13	11	31	23	9	12	12	14	9	12	18
71	5	13	12	12	29	25	10	10	11	13	10	11	18
45	38	13	13	11	27	24	9	10	12	13	10	11	19
41	2	13	20	11	29	23	9	13	12	13	9	11	17
109	2	13	12	12	28	25	9	10	12	15	9	10	18
101	0	13	15	13	29	24	9	13	11	13	10	11	19
102	40	13	11	13	28	21	9	10	12	14	11	11	20
73	24	13	10	13	27	22	9	12	12	13	9	11	19
68	15	15	10	14	30	23	9	12	13	13	11	9	17
101	6	14	13	12	28	23	9	13	12	14	11	10	17
58	19	14	19	12	29	22	9	13	11	13	8	9	18
74	11	14	14	12	29	22	9	13	12	14	9	11	19
37	9	13	10	11	28	22	9	13	11	14	9	9	18
82	27	14	15	13	29	22	9	10	12	14	9	10	17
59	19	14	13	11	28	24	9	10	12	14	9	10	18
72	4	13	12	12	27	24	9	12	13	15	11	11	17
106	4	13	12	12	28	22	9	12	12	13	8	9	19
59	5	13	19	12	28	23	9	10	12	14	10	11	19
96	34	13	16	11	31	23	9	10	12	13	10	11	18
54	18	16	12	13	27	23	10	11	11	13	10	10	19
52	7	14	11	12	28	24	10	12	12	14	10	11	19
