# Supplementary material for: Using game theory to thwart multistage privacy intrusions when sharing data
Source: Sci Adv. 2021 Dec 10;7(50):eabe9986. doi: 10.1126/sciadv.abe9986 (PMC8664254; doi:10.1126/sciadv.abe9986)
Supplement: Supplementary file 2 — Data S1 [file sciadv.abe9986_data_s1.zip › sciadv.abe9986_data_s1/DemoKAnonymization/exp/2058/data/target_data/i87.csv]

YOB	State	STR1	STR2	STR3	STR4	STR5	STR6	STR7	STR8	STR9	STR10	STR11	STR12
96	0	13	12	11	30	22	9	12	11	14	11	10	17
28	0	13	15	12	27	24	9	12	12	14	8	11	17
45	32	14	13	12	29	24	9	13	12	13	9	11	18
56	1	14	15	13	28	22	9	12	12	14	9	11	17
97	1	14	18	12	28	23	9	10	12	13	9	11	17
98	7	15	10	14	27	23	10	10	12	15	9	12	18
61	4	13	17	12	28	22	10	13	11	13	11	10	18
35	0	16	10	11	28	22	9	10	12	13	9	9	18
95	0	14	12	14	29	21	10	10	12	13	9	10	19
110	0	14	10	12	30	24	9	12	12	13	9	9	18
111	0	15	10	12	30	22	9	10	12	15	9	11	18
92	0	14	15	13	28	22	9	13	12	13	9	10	18
81	17	13	10	13	28	24	9	10	11	13	9	11	18
45	0	15	10	12	28	23	9	10	12	13	10	10	19
96	10	13	16	11	27	22	10	13	11	13	9	11	18
38	3	13	17	13	27	22	9	10	13	15	11	10	18
61	1	13	10	12	29	22	10	10	13	13	11	11	19
94	13	12	10	12	29	24	9	10	13	13	11	10	19
43	36	13	13	13	27	23	9	13	11	13	11	10	17
33	0	14	16	12	28	23	11	13	11	13	10	11	20
47	2	12	14	11	27	22	9	12	12	14	9	11	20
64	16	12	9	13	27	22	9	11	12	13	11	10	18
29	26	14	13	12	28	22	10	12	13	13	9	11	18
85	33	15	12	11	29	23	9	12	13	13	10	11	18
87	2	14	10	12	30	22	10	10	12	14	9	10	19
76	28	13	17	12	29	23	9	10	13	13	10	9	16
92	15	14	10	12	28	23	10	13	11	13	9	11	19
106	0	13	12	11	27	23	9	15	12	14	11	10	19
46	3	14	14	11	28	24	10	10	12	14	9	10	18
82	27	13	12	12	27	21	9	13	13	13	9	10	19
83	23	13	12	12	29	22	9	13	12	13	11	10	19
46	31	14	12	11	28	22	9	12	12	14	9	10	17
38	35	14	19	12	27	22	9	10	12	14	11	11	18
41	20	13	12	11	32	22	9	10	12	13	11	10	19
49	1	13	16	13	27	24	9	12	13	14	9	12	19
65	2	14	13	13	28	22	10	10	12	13	9	9	18
115	23	13	15	11	28	21	9	10	11	13	10	12	20
70	13	16	13	12	28	21	11	12	12	13	11	10	19
34	3	14	13	12	28	23	10	12	12	14	10	11	20
81	1	14	12	13	29	24	9	10	14	14	10	9	19
97	2	14	14	13	29	20	9	10	12	13	11	10	18
68	0	13	11	13	27	24	8	12	12	15	8	12	17
49	0	13	10	12	28	22	10	13	11	14	9	11	18
73	22	14	9	12	28	23	10	13	11	13	9	11	19
73	0	14	11	13	27	23	10	13	12	13	9	9	18
44	2	12	17	12	30	22	9	10	12	13	11	9	17
88	27	13	12	11	29	23	9	13	12	13	9	9	19
88	0	14	13	12	29	22	9	10	12	13	9	10	18
84	20	16	11	12	28	20	9	10	12	13	9	13	18
77	4	14	9	12	30	21	9	10	12	14	10	12	20
44	13	15	11	13	28	21	9	12	11	14	9	11	19
77	8	14	16	12	27	22	10	10	11	13	9	11	18
51	29	14	10	13	29	23	8	12	12	13	9	10	16
85	6	14	13	12	27	22	9	10	12	13	11	10	18
27	31	15	16	11	27	23	10	12	12	13	9	11	18
55	3	15	10	11	28	22	9	13	12	13	11	10	17
74	11	12	10	12	29	22	10	10	13	13	10	11	18
109	7	13	9	12	28	24	9	12	11	14	10	11	19
40	0	14	16	12	29	21	9	10	12	14	11	11	18
102	27	15	12	12	26	22	9	10	12	13	9	11	20
96	13	15	13	12	27	23	9	10	12	13	9	9	18
93	34	15	15	11	29	23	10	13	12	13	9	11	19
98	0	13	15	12	29	22	10	12	12	14	9	11	20
62	1	14	13	11	26	23	10	12	13	13	9	10	19
51	25	12	12	11	26	23	10	10	11	13	9	9	19
73	2	13	10	11	28	24	9	12	12	13	8	13	20
85	28	13	14	11	28	22	9	11	13	13	8	10	18
50	0	13	12	12	29	22	10	10	13	15	9	12	18
64	11	14	13	12	29	24	9	10	11	13	9	11	19
49	0	15	10	12	29	22	9	12	12	13	9	11	18
101	45	12	9	12	27	24	9	12	12	13	11	10	17
95	40	13	9	13	29	22	9	11	12	13	10	11	19
64	9	12	12	12	28	22	10	10	13	14	11	12	18
42	3	14	14	11	28	22	10	12	12	14	9	9	18
63	1	13	13	13	27	24	9	12	12	12	9	11	18
72	24	14	13	12	27	22	9	13	11	14	11	12	20
67	8	14	12	12	29	23	9	10	12	13	10	9	19
97	20	14	12	13	29	22	9	13	11	14	10	11	19
47	20	14	12	11	29	23	10	12	12	13	9	10	18
62	2	12	11	11	30	23	9	10	13	13	9	8	17
94	23	14	15	11	30	24	9	10	12	14	9	11	17
97	20	12	10	13	27	23	10	12	11	13	9	12	19
75	3	14	12	12	28	23	9	12	12	13	10	10	17
74	0	14	9	13	27	20	10	9	13	15	9	10	18
42	3	13	11	12	27	24	9	10	12	13	10	12	19
105	4	15	13	12	29	22	9	12	12	13	10	12	18
74	32	14	11	11	29	23	10	10	13	13	9	10	18
64	11	14	12	13	28	24	9	12	13	14	11	9	19
100	4	14	13	11	28	25	10	10	12	13	10	10	20
77	2	13	12	11	29	23	9	9	14	14	9	11	18
67	15	15	17	12	29	24	10	10	11	14	9	11	18
88	29	14	13	11	29	24	9	10	13	13	10	11	17
64	13	15	12	13	30	23	9	12	12	14	8	10	18
106	1	13	10	12	29	23	9	12	12	14	9	11	19
37	18	15	10	11	28	22	9	13	12	13	11	10	17
71	0	14	10	13	30	22	10	12	13	13	10	10	19
69	7	14	13	12	29	22	10	13	12	15	10	11	17
95	1	14	10	12	28	20	9	10	12	13	9	11	19
44	0	15	13	12	31	23	9	11	13	15	9	12	19
68	18	13	13	12	28	24	9	12	11	14	9	12	19
37	19	14	19	12	27	22	10	11	12	14	11	9	19
101	14	14	16	12	29	23	11	10	13	15	10	9	20
72	14	13	16	12	30	22	9	12	11	14	9	10	20
96	34	15	11	12	30	22	9	12	11	14	9	9	18
80	13	12	14	13	28	20	10	13	11	14	9	11	18
71	5	14	10	12	28	22	9	12	14	13	9	10	18
49	6	14	12	12	27	24	10	10	13	13	8	10	19
84	3	14	11	13	28	24	9	10	11	14	11	11	17
42	4	16	16	12	28	24	10	11	12	13	10	12	19
71	1	13	11	12	28	21	9	13	12	13	11	10	19
91	26	14	11	12	27	24	9	12	11	13	11	12	17
111	24	13	15	12	28	23	9	10	12	13	11	9	19
107	3	14	14	13	30	21	10	10	12	13	10	10	16
42	1	14	12	13	28	23	9	12	13	15	9	12	21
45	18	14	19	13	29	23	10	9	12	13	10	10	18
81	0	13	12	12	29	23	9	10	11	13	9	11	21
91	16	16	18	13	28	24	8	12	11	13	9	12	18
89	14	13	10	11	27	24	9	12	12	13	8	13	20
45	6	12	12	11	31	24	9	12	13	13	9	12	18
88	3	14	10	12	29	24	9	10	12	14	10	11	19
102	0	13	11	12	29	23	9	10	11	13	10	11	18
50	2	12	10	11	26	22	9	12	13	14	9	10	17
93	10	14	10	11	28	23	10	10	12	14	9	12	19
38	1	13	13	12	28	23	9	11	11	14	10	11	20
68	0	15	16	11	29	23	9	10	11	13	9	9	18
40	19	15	15	12	31	24	10	15	13	13	8	11	17
66	1	14	15	13	28	20	9	10	11	15	11	11	17
53	34	13	11	12	27	24	9	11	13	14	9	11	18
67	0	15	17	11	28	23	9	12	12	13	10	10	18
69	16	15	13	13	29	25	9	9	14	15	11	12	19
74	13	15	10	12	28	22	10	12	12	14	10	11	18
116	6	13	10	12	28	22	10	14	11	13	11	11	19
52	35	13	12	12	26	23	10	12	12	13	9	10	20
105	0	13	19	13	29	23	10	13	13	13	9	10	19
89	20	15	15	12	28	22	9	10	13	13	9	9	19
73	0	12	12	13	28	22	9	14	11	13	9	10	20
94	19	13	12	13	28	24	9	11	12	13	9	11	19
60	21	14	18	12	27	23	10	13	13	13	9	11	19
32	10	16	15	12	30	24	9	13	11	14	9	11	18
62	5	14	14	11	27	21	10	10	12	13	11	10	18
83	31	14	12	13	26	21	10	10	11	14	9	11	17
73	28	12	12	11	30	23	8	12	13	13	11	10	17
70	10	13	13	12	29	22	10	12	11	14	11	11	20
75	1	13	18	13	30	21	9	13	12	14	10	11	21
87	24	13	13	12	27	24	9	12	13	14	10	9	19
96	8	13	16	11	27	24	9	14	11	14	10	11	18
49	7	14	15	13	29	23	9	11	11	13	9	12	17
75	33	14	12	11	29	22	9	12	12	13	10	9	18
72	11	16	13	13	28	22	9	12	12	14	11	10	18
53	20	14	13	11	29	24	8	10	13	15	10	10	18
72	3	14	17	13	27	23	9	11	12	15	8	11	18
46	19	13	13	12	28	22	10	12	12	13	9	9	18
42	5	15	12	11	29	21	9	12	11	13	9	10	18
108	14	15	12	13	30	23	9	12	12	14	8	10	18
90	34	14	12	12	30	23	8	13	12	15	10	10	18
82	9	13	18	12	28	22	9	13	12	13	9	10	20
45	6	14	13	12	26	23	10	12	14	14	10	11	18
89	3	15	9	13	28	23	9	9	12	14	11	10	18
89	13	13	13	12	29	22	10	12	12	13	8	10	18
48	1	13	10	13	29	24	10	10	13	13	10	11	17
84	30	13	12	11	27	22	9	12	11	13	9	11	18
49	28	13	10	12	30	22	9	12	12	13	11	11	19
76	12	14	10	12	29	24	9	12	13	13	8	10	18
48	14	13	16	12	27	22	10	12	13	14	9	11	18
77	1	14	10	13	28	23	9	10	12	14	9	12	19
49	0	16	12	13	27	23	10	11	11	13	10	10	19
27	7	13	14	11	29	23	9	12	12	13	10	10	19
99	27	13	13	12	27	24	9	11	13	13	9	11	18
104	8	14	10	12	28	22	10	13	12	13	11	11	20
68	23	13	13	12	28	24	9	12	12	14	9	11	18
82	14	14	15	12	28	24	9	9	12	13	9	10	19
42	5	15	13	13	29	25	9	9	14	15	11	12	19
54	5	13	15	12	29	22	9	12	12	13	9	9	18
41	28	15	16	12	29	24	9	10	12	13	9	10	18
49	32	15	12	12	30	23	9	13	11	14	9	9	20
56	21	14	12	13	27	22	9	10	11	15	9	11	18
82	15	13	13	11	27	23	9	13	12	14	9	10	18
35	11	15	12	12	27	20	10	14	11	12	9	11	17
42	3	13	12	11	28	21	9	12	12	14	9	10	18
92	7	12	10	12	29	24	8	10	10	13	9	11	18
89	18	14	15	12	27	23	10	10	13	13	11	13	16
66	3	13	15	11	27	21	10	10	12	13	10	11	20
49	3	13	9	11	27	23	9	10	12	13	11	11	17
69	19	15	13	12	29	22	9	12	12	13	10	12	18
55	5	14	10	12	29	22	9	10	12	13	9	12	18
44	23	13	12	12	31	23	9	13	12	14	11	10	18
41	0	14	17	12	28	22	10	13	13	14	10	9	20
70	15	14	16	12	28	22	9	12	13	13	9	10	18
32	2	15	10	11	27	20	10	10	12	13	10	12	18
27	9	13	12	13	29	21	9	10	12	14	9	11	19
52	21	13	10	13	27	23	8	11	11	13	8	9	18
86	16	14	15	12	28	22	9	10	11	14	9	11	19
34	0	13	10	13	29	22	9	13	13	13	10	10	17
81	1	15	13	12	29	22	9	12	12	13	10	12	18
43	35	14	10	12	29	22	9	10	12	13	8	12	19
85	3	13	14	12	27	23	9	10	11	15	9	12	18
64	49	15	17	12	29	24	9	11	12	13	9	12	20
81	0	16	10	11	29	22	9	10	11	13	9	10	19
73	2	13	10	12	27	23	9	10	12	14	8	10	18
34	0	16	10	12	28	21	9	11	11	13	10	11	18
64	31	12	14	13	28	24	9	15	11	13	11	10	20
46	4	12	14	13	28	24	9	15	11	12	11	10	20
72	0	13	13	12	31	23	9	15	11	13	11	11	18
76	9	15	13	12	28	25	9	10	13	14	10	11	18
100	0	14	12	12	27	25	9	10	12	13	9	12	18
75	0	14	13	13	29	24	9	11	13	13	11	10	18
27	1	14	12	13	28	23	9	12	12	15	10	11	17
30	26	15	13	12	28	23	10	12	14	14	9	11	19
58	26	14	10	12	28	21	9	10	11	13	10	10	20
94	3	12	13	11	29	24	9	12	12	14	9	11	19
105	12	15	15	11	29	23	10	13	12	13	9	11	19
115	35	14	10	12	28	23	9	10	13	14	9	10	19
47	11	14	13	12	28	22	10	12	13	14	11	9	19
46	13	13	15	11	28	23	9	12	12	13	9	11	21
97	9	13	19	13	28	22	10	10	12	14	9	9	17
74	3	15	19	12	27	22	9	12	12	13	8	10	19
101	3	14	9	13	29	24	8	14	12	15	9	11	19
89	0	15	16	12	26	23	10	12	11	13	10	11	18
48	34	14	11	11	29	23	9	10	12	13	9	10	19
50	1	12	16	11	29	23	10	10	12	14	10	11	17
55	1	13	13	12	29	24	9	10	12	14	9	10	18
87	42	14	16	12	28	21	9	10	11	13	11	12	17
41	5	14	13	11	29	22	9	10	12	14	10	9	19
29	0	14	12	12	28	22	9	12	12	13	10	11	19
64	9	12	15	12	29	22	8	10	13	13	10	12	17
54	37	13	12	13	29	23	9	10	11	13	11	11	19
82	0	13	12	12	28	24	10	10	11	13	10	11	19
114	9	14	12	11	28	21	9	12	11	15	11	11	18
46	22	12	14	11	28	23	9	10	12	14	10	11	19
32	10	13	17	12	29	23	9	11	12	13	9	12	18
99	10	15	10	12	27	21	10	10	11	15	10	10	17
37	6	15	12	11	27	22	10	12	12	13	10	11	20
80	14	14	13	12	29	22	10	13	12	15	10	11	17
85	3	15	10	12	28	23	9	10	12	13	11	9	17
78	14	13	13	11	28	23	9	13	12	13	8	12	19
53	1	12	18	12	28	24	9	12	12	13	9	10	17
103	8	12	17	12	28	23	9	12	12	14	10	11	17
101	9	13	10	13	30	23	9	10	13	15	10	9	20
103	0	13	13	12	29	23	10	10	12	13	9	11	18
99	5	14	10	12	26	22	10	10	13	15	11	10	19
86	2	14	13	12	29	23	10	10	12	14	10	10	19
92	4	15	10	12	30	23	10	12	12	14	9	11	18
89	5	13	10	13	28	23	10	12	11	13	9	11	20
100	3	16	10	12	29	23	9	9	12	13	10	11	18
44	9	13	14	12	27	23	9	10	13	13	9	10	20
76	3	14	20	12	27	23	10	10	12	13	11	10	18
67	0	13	12	12	29	24	9	12	14	13	9	10	19
55	15	13	12	12	28	22	10	13	12	13	9	13	20
25	6	14	16	11	28	22	9	10	12	13	10	10	18
42	10	14	13	13	29	22	9	10	11	13	9	10	18
61	2	12	15	13	28	22	9	14	12	13	10	11	17
73	0	14	13	13	30	24	8	10	11	13	9	11	18
55	20	16	12	11	27	25	9	12	12	13	9	11	18
92	29	15	11	12	27	24	9	12	12	13	9	12	18
80	18	13	13	12	28	22	10	12	12	13	9	9	18
28	6	14	12	13	28	24	9	12	13	14	11	9	19
37	32	13	12	11	28	23	10	10	11	13	9	9	18
97	5	16	13	12	29	21	10	13	13	13	9	9	19
66	50	15	17	11	26	21	9	12	12	13	9	11	21
75	29	15	19	12	26	24	9	12	12	14	10	11	20
100	24	14	10	11	28	23	10	10	12	14	9	12	19
47	11	14	13	13	29	20	9	10	12	14	9	10	18
39	6	14	19	11	29	25	9	13	12	13	9	10	18
93	47	13	10	12	28	22	8	12	12	13	9	11	19
49	45	14	10	13	28	24	9	12	11	13	9	11	17
81	16	14	17	13	30	23	9	12	11	14	10	10	17
30	18	14	13	11	29	23	9	13	11	13	9	11	16
109	10	15	19	12	26	24	9	12	12	14	10	10	20
58	5	14	12	13	29	21	10	12	11	14	10	10	19
41	2	13	11	13	28	21	10	10	12	13	11	10	17
90	25	15	12	12	29	23	9	12	12	13	9	11	18
88	24	14	16	11	29	24	10	10	12	14	9	10	19
110	12	13	9	12	27	23	9	13	11	13	10	10	19
71	21	13	12	11	30	23	11	10	11	13	10	12	18
93	17	13	16	13	29	23	10	10	12	13	11	12	17
39	7	14	11	12	27	22	9	10	11	14	11	10	18
65	8	14	12	12	27	24	9	11	11	13	8	10	17
74	23	13	12	13	28	22	9	12	12	14	11	11	17
94	33	14	16	12	31	24	9	11	12	13	8	10	19
82	0	13	17	12	29	21	10	12	11	14	9	10	20
91	2	14	12	12	29	21	9	13	12	15	9	11	19
69	25	14	12	12	29	23	10	12	13	15	10	10	19
101	3	15	9	12	30	24	10	12	12	13	10	11	17
67	3	12	14	12	28	24	9	10	12	13	10	10	18
33	13	13	12	12	27	22	10	11	11	14	8	11	18
76	25	13	14	12	30	23	9	12	12	14	9	10	19
44	3	15	12	12	28	23	10	12	12	13	10	9	18
65	21	12	14	11	28	22	10	12	12	14	10	10	18
38	5	13	16	12	30	23	10	13	13	13	9	10	18
74	5	16	15	11	29	20	10	10	12	13	11	10	18
40	5	16	13	11	27	22	9	10	12	14	10	10	18
46	0	14	12	11	28	24	10	13	12	14	10	11	19
48	3	14	12	11	28	22	9	12	13	14	9	11	19
43	16	15	16	12	29	24	9	10	12	13	9	10	18
79	4	16	12	11	29	22	10	14	12	14	11	11	19
64	18	14	13	13	28	24	10	10	13	15	9	11	16
85	43	14	12	13	27	22	9	12	11	13	10	11	19
77	48	14	17	12	28	23	10	13	11	14	9	9	18
74	2	13	9	13	29	22	9	11	12	13	10	11	19
96	0	14	16	12	28	24	9	13	11	13	8	11	18
79	14	15	17	14	28	23	9	10	11	13	10	11	17
99	7	14	14	11	27	24	9	10	12	15	11	9	18
55	5	14	13	12	27	23	9	14	13	13	11	11	18
48	1	13	14	12	28	22	9	12	11	13	10	11	18
98	18	13	11	12	28	23	9	10	11	14	9	10	18
59	19	14	19	13	28	20	9	10	11	14	12	10	21
34	8	12	10	13	26	22	9	10	11	14	10	11	17
104	2	14	19	13	29	23	10	9	12	13	10	10	18
74	30	15	11	12	27	23	9	10	13	13	8	11	19
73	1	14	10	12	30	24	9	12	12	13	9	9	18
46	0	14	10	12	29	24	9	10	11	14	9	10	19
80	14	13	10	13	30	24	9	10	12	13	9	11	18
85	11	15	11	11	29	23	10	13	12	13	11	12	19
64	3	13	14	11	29	24	9	12	11	14	9	10	20
51	2	15	13	12	28	21	9	12	12	14	8	9	17
93	24	14	14	12	28	21	9	13	12	14	8	10	19
81	16	13	10	12	29	22	10	10	12	13	10	11	17
48	18	14	14	12	29	22	9	10	12	13	11	9	18
69	3	13	12	12	28	22	9	13	11	14	10	10	17
33	16	14	15	13	27	24	9	13	13	14	9	10	17
111	32	13	10	11	28	23	9	13	11	14	9	13	17
46	14	13	14	12	28	22	10	10	12	13	9	11	18
101	19	14	18	11	31	24	9	10	13	13	10	10	19
31	23	16	14	11	29	22	9	10	12	15	9	10	18
72	0	14	11	13	30	24	9	10	14	13	9	11	18
97	38	15	16	12	28	23	10	13	12	14	11	11	18
94	0	14	11	13	30	24	9	10	14	13	9	12	18
41	43	13	15	11	28	23	9	10	12	14	9	11	19
104	5	14	18	11	28	23	10	10	11	14	9	10	18
69	14	16	14	11	29	22	9	10	13	13	10	10	19
50	0	15	12	12	26	21	8	11	12	12	9	11	19
54	39	15	10	12	30	23	10	12	12	14	9	11	18
36	16	14	15	12	29	21	9	12	13	13	9	12	19
80	20	12	14	12	27	24	9	13	12	14	9	9	17
88	32	12	10	11	28	24	10	10	11	13	10	10	20
118	8	13	19	12	26	23	10	14	12	14	9	10	19
41	6	12	11	13	27	22	9	11	13	13	11	11	20
83	24	13	10	12	28	23	10	12	12	14	11	11	19
77	1	15	16	12	29	22	9	9	12	14	11	10	21
55	42	14	14	11	29	25	8	10	12	14	11	11	17
108	7	12	20	12	28	21	8	12	12	14	9	9	19
79	3	13	13	11	28	22	8	11	11	13	11	10	19
101	15	16	13	12	29	21	10	13	13	13	9	9	19
73	5	14	15	12	28	22	10	10	12	14	12	12	19
27	27	12	12	12	28	22	9	13	14	13	11	9	18
109	0	14	11	11	28	24	9	15	12	13	9	11	17
101	4	13	10	11	27	23	10	12	13	13	9	11	20
61	0	13	12	12	31	23	10	12	12	14	8	10	19
67	29	13	13	12	30	24	10	10	13	15	10	11	18
106	1	14	12	11	29	24	10	13	12	15	8	10	19
81	5	14	12	13	30	22	10	10	12	13	9	11	17
100	0	13	16	12	28	21	10	10	11	13	9	9	18
53	10	12	14	12	30	23	9	12	12	14	9	10	19
78	26	14	10	12	28	21	9	10	11	13	10	10	20
117	45	12	13	12	29	22	9	14	12	13	10	10	20
50	11	13	12	13	29	21	9	13	11	13	9	12	18
55	4	12	9	13	27	22	9	11	12	13	11	10	18
92	0	14	12	13	28	22	9	10	13	13	9	12	18
93	4	13	10	12	27	22	10	13	12	13	9	12	20
50	13	13	10	13	28	22	9	9	12	13	11	10	18
57	12	14	12	12	27	23	9	12	13	14	8	10	17
58	33	15	15	12	28	23	9	12	14	13	11	10	18
26	30	14	12	11	29	22	10	10	11	13	9	10	18
57	1	14	11	11	28	23	9	11	13	15	9	11	18
43	19	12	14	13	28	24	9	13	12	14	10	11	18
43	8	14	14	11	28	25	9	12	11	14	12	10	19
44	0	13	11	12	29	21	9	10	13	14	9	10	19
67	0	15	12	12	30	22	9	11	11	13	10	10	18
43	1	15	16	12	29	23	9	12	13	12	9	9	18
89	0	14	14	12	28	24	9	11	13	14	8	10	19
50	15	15	12	11	27	22	10	12	12	13	10	11	20
77	14	15	9	13	29	23	10	13	13	13	10	11	20
55	24	14	10	12	28	24	9	12	11	13	9	11	20
107	0	13	15	13	26	22	10	10	11	13	9	10	17
86	12	14	15	11	27	24	9	10	13	15	9	12	19
71	6	14	13	12	27	22	9	10	13	14	9	10	18
57	19	13	17	11	29	22	9	12	11	13	9	11	19
77	8	12	18	11	29	24	9	12	11	14	9	10	18
75	6	13	10	11	30	22	9	12	11	14	9	12	19
47	16	13	10	13	27	22	9	14	11	14	9	10	19
60	6	12	11	11	30	23	9	10	13	13	9	9	17
40	1	12	15	13	28	22	9	14	12	13	10	11	17
36	27	13	14	12	27	24	9	12	11	13	9	12	19
103	0	13	17	12	28	23	9	11	12	13	10	10	20
92	1	13	13	11	27	23	9	13	12	14	9	10	18
68	1	13	15	12	28	25	9	12	11	14	9	10	20
63	0	16	17	13	30	22	10	10	13	13	11	11	18
45	24	13	17	11	27	22	9	10	13	13	9	11	17
111	0	14	18	12	29	24	10	10	12	13	8	11	19
39	27	13	17	12	29	21	10	12	11	14	9	10	20
51	22	15	10	12	28	23	9	12	12	13	8	11	18
102	5	12	16	12	28	23	10	13	12	14	11	12	18
71	6	13	11	12	28	22	9	10	12	13	9	11	18
112	29	14	11	12	28	23	9	10	11	13	9	10	19
26	0	15	17	12	28	23	9	12	12	13	11	11	18
99	25	12	14	13	28	24	9	15	11	13	11	10	20
51	32	13	14	11	29	22	10	10	12	15	9	10	21
75	1	14	10	12	28	22	9	13	11	13	11	12	18
70	5	14	12	12	29	22	9	10	11	14	11	11	17
42	3	12	12	11	30	21	9	12	11	14	10	11	19
85	4	14	16	12	27	21	10	10	11	13	10	12	17
81	11	13	15	12	27	23	9	13	11	15	10	11	17
79	18	13	11	11	29	23	9	10	13	13	10	9	19
48	1	15	15	12	26	22	9	10	12	13	11	11	19
85	28	13	13	12	27	25	8	12	12	13	9	10	18
110	29	12	10	11	27	22	9	12	12	14	11	12	18
82	34	13	10	13	27	24	9	12	12	13	9	13	18
70	14	13	12	11	28	23	10	10	11	13	9	9	18
95	4	13	10	12	29	23	9	13	12	14	10	10	19
78	5	14	10	12	31	22	10	10	12	13	10	9	19
91	7	15	11	12	29	22	9	10	12	13	10	10	19
69	0	14	12	12	29	21	9	13	12	15	9	11	19
95	32	12	13	12	28	21	8	12	13	15	9	9	19
80	5	13	9	13	28	23	9	10	12	14	9	10	19
99	19	13	11	11	29	22	9	13	13	13	11	10	19
111	16	13	18	12	29	24	9	10	12	14	10	10	19
17	4	13	11	12	27	24	9	10	12	13	10	12	19
41	21	13	12	12	28	22	8	10	12	13	10	9	19
31	6	13	12	12	27	23	10	12	13	14	9	13	18
82	5	13	19	12	29	24	9	12	11	13	9	11	19
39	6	13	13	11	27	23	9	13	12	15	10	10	18
74	0	13	15	11	30	24	9	10	13	14	9	10	20
41	12	12	13	12	28	22	8	10	11	14	9	9	20
40	12	12	10	13	29	23	9	13	12	14	10	10	18
45	6	13	14	13	29	23	10	10	12	12	10	11	20
89	16	16	13	11	28	23	9	10	12	13	11	10	18
47	27	13	11	12	26	22	9	15	11	14	11	10	19
45	2	14	13	12	30	22	9	10	12	15	10	10	19
64	3	14	15	13	28	22	9	12	13	13	11	9	19
95	2	15	10	11	28	21	10	12	12	14	10	10	19
78	0	16	12	12	29	20	8	12	12	13	9	12	19
53	16	14	16	13	29	21	9	13	11	14	9	11	17
33	11	15	20	11	27	23	10	12	12	13	10	11	20
42	11	13	19	11	28	23	9	12	11	13	9	10	17
54	11	12	17	11	28	24	10	10	11	13	9	11	17
59	8	13	10	12	29	22	9	12	12	15	10	12	18
101	5	11	16	11	27	23	9	12	12	13	11	12	19
101	0	13	18	11	29	25	9	10	11	13	9	11	17
36	16	16	10	13	29	22	9	11	12	13	12	9	18
105	17	15	13	12	27	24	8	9	11	13	9	11	17
97	31	15	16	11	27	23	10	12	12	14	9	10	19
64	2	16	13	12	30	23	9	10	12	13	10	10	19
67	0	13	13	12	29	23	9	12	12	13	11	11	19
44	1	15	11	12	29	22	9	10	12	13	10	12	20
98	10	16	14	11	31	24	10	10	12	14	11	11	20
79	4	12	18	13	29	23	9	12	12	14	8	11	19
71	11	14	20	13	27	24	10	10	11	13	10	11	18
62	14	13	13	11	28	23	9	13	12	13	8	12	19
80	0	14	12	12	27	24	10	10	13	13	10	12	19
37	25	14	11	11	29	23	10	13	12	13	9	11	17
49	26	13	10	13	28	23	9	11	12	13	9	10	17
83	16	14	13	13	28	23	9	13	11	13	9	10	19
110	11	15	18	12	26	21	9	10	12	13	10	11	18
72	15	14	15	12	29	22	9	10	11	14	10	10	18
88	3	13	10	12	27	22	10	13	12	15	11	11	17
106	4	14	14	12	28	22	9	10	12	13	11	9	18
44	21	15	10	12	27	23	10	10	12	14	11	10	19
47	2	14	11	12	30	22	10	10	11	14	10	12	17
95	2	13	17	12	29	22	9	12	11	14	9	11	20
70	49	13	12	12	28	22	10	13	12	13	9	13	20
92	29	14	11	12	30	22	9	12	13	14	9	12	20
38	3	12	17	12	27	20	9	10	12	14	9	10	19
111	35	13	14	12	28	24	8	10	12	15	9	11	19
63	3	15	12	11	27	22	10	12	12	13	9	11	19
25	3	14	13	11	31	22	9	12	12	13	11	10	17
53	23	14	11	13	28	24	9	11	13	14	10	11	19
69	46	16	10	11	28	23	9	13	12	13	10	10	18
76	10	14	10	12	27	23	10	10	12	13	10	9	18
96	4	12	13	12	27	23	9	12	11	13	8	12	20
78	1	13	15	12	27	23	10	11	12	14	8	11	18
51	2	14	11	11	27	22	9	10	12	14	9	11	20
66	27	16	11	12	27	21	9	12	12	14	9	10	20
44	12	13	14	11	29	23	9	12	12	13	10	10	19
101	2	15	10	12	29	24	9	12	13	15	10	11	18
79	1	15	12	13	27	23	8	12	11	13	12	11	19
74	8	16	14	13	29	24	10	13	11	13	10	10	18
107	2	13	10	11	30	20	9	10	14	13	8	11	19
64	0	13	10	11	28	22	11	11	13	13	11	10	17
78	1	14	11	13	27	23	10	13	12	13	9	10	18
40	17	13	13	12	26	23	8	10	13	14	9	12	17
92	0	14	13	11	30	23	10	10	12	14	9	10	20
69	5	13	11	12	29	22	8	10	12	14	10	13	20
50	3	15	11	11	28	22	9	11	11	14	11	11	18
48	17	12	10	12	28	21	10	10	13	13	9	11	17
48	12	13	13	12	29	20	10	15	12	13	10	11	17
110	3	14	10	12	28	22	10	13	11	14	9	11	18
72	0	14	13	12	29	22	9	10	12	13	9	10	18
78	12	13	13	11	29	23	8	10	11	13	9	10	18
48	3	13	12	12	29	23	9	13	11	14	10	10	16
106	35	14	10	13	28	22	9	11	11	13	8	9	19
99	5	13	20	13	31	22	9	10	12	13	10	10	19
51	3	13	16	11	28	22	10	10	11	12	12	11	19
72	15	15	19	12	26	24	9	12	12	14	10	10	20
97	4	14	19	11	30	23	9	12	12	14	10	10	20
91	0	15	13	13	30	23	10	13	13	14	11	10	17
103	4	12	11	12	28	23	8	11	12	13	10	11	18
87	16	13	12	13	27	23	9	10	11	14	10	11	18
103	11	13	11	12	27	24	9	10	12	13	10	12	19
66	7	13	13	12	29	23	10	12	12	13	11	9	18
73	26	13	9	11	28	23	10	13	12	13	10	10	19
46	25	15	11	12	27	23	9	10	13	13	8	11	19
95	7	13	10	11	27	22	9	11	13	13	9	11	18
101	19	13	10	12	28	24	9	11	11	13	11	11	19
46	4	15	16	11	30	22	9	10	12	14	9	12	20
57	0	16	14	11	29	22	9	10	13	13	10	10	19
61	11	15	13	12	28	22	9	13	11	13	9	9	16
38	21	16	14	13	30	24	9	12	12	14	11	11	18
41	1	13	13	12	28	23	9	11	11	14	10	11	20
63	23	13	10	12	30	22	10	12	11	13	10	12	17
83	9	14	10	12	28	24	9	10	11	13	9	10	19
51	39	14	10	11	29	23	9	10	11	14	11	9	19
77	6	13	13	13	30	22	8	12	11	15	9	11	16
44	6	15	14	12	28	20	9	12	11	15	11	12	17
73	24	14	13	12	27	22	9	10	11	14	11	9	20
65	10	16	14	11	31	24	10	10	12	14	11	11	20
97	4	12	12	11	29	23	8	13	11	13	9	9	18
67	2	13	12	12	28	22	10	13	12	13	9	13	20
104	18	15	13	11	30	23	9	11	12	14	10	10	19
113	3	15	15	13	28	22	10	10	12	13	9	10	19
68	26	13	10	12	27	23	9	10	13	13	9	10	17
102	15	13	12	12	29	25	9	10	11	13	11	10	18
72	0	14	10	12	28	22	9	10	12	14	9	11	17
106	12	13	13	13	29	20	9	10	11	14	9	11	18
44	2	14	13	12	27	22	10	12	13	13	9	10	18
57	2	14	10	12	26	22	10	10	13	15	11	10	19
59	0	13	14	12	28	22	9	12	11	13	10	11	18
41	2	12	13	12	28	23	9	12	13	14	11	10	18
62	40	12	10	11	29	22	9	10	12	13	11	10	20
50	3	12	15	13	30	23	9	10	12	13	12	11	21
109	44	14	16	12	28	22	9	10	12	14	9	9	17
96	9	13	12	13	28	23	9	13	12	14	11	11	20
102	5	13	17	11	30	23	10	10	11	13	10	10	19
32	13	13	18	12	28	22	10	10	12	13	10	9	18
43	28	15	12	12	29	22	9	10	13	14	9	11	19
71	0	13	13	13	27	21	10	13	10	13	11	11	19
58	13	13	11	12	29	23	9	12	12	13	8	11	20
94	0	13	10	11	30	24	9	12	11	13	11	11	21
53	5	13	12	12	27	23	10	12	13	14	9	13	18
103	13	15	14	14	29	23	9	10	12	15	10	10	18
111	19	14	14	12	29	24	10	12	12	13	9	11	18
60	26	14	13	11	30	24	9	12	12	14	9	10	19
53	11	14	13	13	28	21	9	9	12	13	9	11	19
75	7	13	10	12	28	22	10	10	12	14	10	12	20
63	2	13	13	12	29	24	10	15	12	14	9	9	20
41	28	14	13	12	31	23	9	10	11	13	10	10	19
105	2	12	12	11	28	23	9	10	11	14	9	10	19
108	16	13	12	12	28	24	9	13	11	14	10	11	19
47	6	12	12	12	28	22	10	10	13	14	11	12	18
47	2	13	12	12	29	23	9	12	11	13	9	13	19
101	15	14	10	11	29	23	9	10	11	14	11	9	19
55	15	13	16	12	29	23	10	12	12	13	9	10	19
106	3	14	12	12	30	23	9	10	11	15	10	12	18
47	16	14	13	13	30	21	9	10	11	13	11	11	17
100	20	13	13	13	29	22	9	12	12	13	11	10	20
66	5	13	12	12	28	24	10	10	11	13	10	11	19
105	3	13	11	12	26	24	8	9	12	13	10	11	19
72	0	14	12	12	29	22	10	10	12	14	11	10	19
48	3	14	12	11	27	23	9	10	12	13	9	11	18
40	42	14	12	11	28	23	9	13	13	13	11	10	18
103	1	13	15	12	29	21	9	12	12	13	11	9	18
80	10	14	15	12	29	22	10	10	12	13	9	12	18
70	30	12	14	12	27	24	9	13	12	14	9	9	17
33	21	13	9	12	27	23	9	13	11	13	10	10	19
84	17	13	13	11	28	20	9	12	11	13	11	11	19
41	7	13	13	12	27	24	9	12	13	14	10	9	19
94	9	12	13	12	31	24	9	10	11	14	9	12	18
107	14	16	12	13	29	20	10	13	12	13	11	11	17
79	14	13	14	11	28	22	9	12	12	14	9	12	19
46	23	16	13	12	30	23	9	10	12	13	10	10	19
98	26	12	13	13	28	20	9	10	12	13	9	11	18
34	9	13	12	12	29	22	9	13	12	13	11	10	19
84	13	14	17	12	27	22	8	13	12	13	9	10	18
93	0	12	14	12	27	22	10	10	12	13	11	12	17
103	17	15	15	12	28	22	10	10	11	13	8	9	17
60	1	12	10	11	28	22	9	13	11	13	10	9	18
103	1	13	16	11	29	22	10	13	12	15	9	10	19
28	27	14	19	12	28	22	10	13	12	13	9	11	19
72	2	13	14	12	27	24	9	12	13	13	10	10	19
91	44	12	11	13	27	22	9	11	13	13	11	11	20
81	31	14	10	13	26	23	9	12	12	13	9	11	17
72	14	13	10	12	26	24	9	10	11	13	11	12	18
53	8	15	11	13	27	23	10	11	12	13	9	10	20
69	0	12	9	13	28	23	10	10	12	14	9	12	19
50	12	13	13	12	27	24	9	12	13	14	10	9	19
42	9	12	11	12	27	23	10	11	11	13	10	13	19
77	0	12	11	12	28	23	8	11	12	13	10	11	18
44	0	14	15	12	28	22	9	10	12	14	11	10	19
74	11	14	13	13	30	21	9	10	11	13	11	11	17
79	7	14	10	12	29	22	10	10	11	13	9	11	18
58	33	14	17	12	27	23	10	13	13	14	8	10	19
39	0	15	12	12	28	23	9	10	12	13	9	10	18
114	1	16	10	12	26	23	9	10	12	13	12	9	18
52	15	13	9	13	29	22	9	11	12	13	10	11	19
67	1	13	14	12	28	25	10	12	12	13	10	11	18
99	19	13	15	12	28	25	9	10	12	13	10	10	18
40	28	13	11	12	30	24	9	14	12	15	8	10	19
94	8	13	9	12	27	21	9	13	12	13	9	11	20
91	1	14	10	12	28	20	10	12	13	13	9	12	18
91	0	14	14	11	27	22	9	13	12	13	9	9	17
101	0	12	14	12	27	22	9	13	11	13	9	11	19
33	6	13	13	11	28	23	9	13	12	13	9	9	18
76	20	16	14	12	28	24	9	10	14	14	10	10	18
62	0	14	13	11	29	22	10	10	11	14	9	11	18
62	2	15	16	12	28	23	9	13	12	14	11	11	18
71	39	15	15	12	26	22	10	12	12	14	9	11	19
90	17	16	14	13	30	22	9	10	12	13	9	10	19
48	26	13	10	11	28	23	9	13	12	13	9	10	17
77	14	14	13	11	27	23	10	10	12	14	9	11	17
56	0	14	13	12	27	22	9	13	11	14	11	12	20
93	17	14	11	14	29	22	9	11	11	14	9	11	17
44	21	15	11	12	29	22	9	10	12	15	10	12	18
55	29	15	12	12	31	25	9	10	13	13	9	11	20
46	6	13	13	12	27	23	9	13	12	13	9	10	17
55	27	14	10	12	29	24	10	12	12	14	10	9	21
98	10	14	16	13	28	24	10	10	13	14	11	11	19
102	2	15	11	11	28	22	9	11	11	14	11	11	18
93	35	16	12	12	28	23	10	10	12	14	9	12	17
94	6	15	15	12	26	22	9	10	12	13	11	11	19
103	1	14	10	13	28	21	10	12	12	13	11	12	20
35	18	14	11	12	28	21	8	10	11	14	10	12	19
94	0	15	12	12	28	23	9	12	11	14	9	12	17
61	16	13	18	12	28	22	10	10	12	13	10	9	18
85	25	13	10	12	29	23	9	13	12	14	10	10	19
82	3	14	10	12	26	21	10	10	12	14	10	12	18
32	9	14	12	12	29	22	9	12	13	15	11	10	18
100	18	13	12	13	29	22	9	13	11	14	8	9	20
102	30	14	15	12	28	23	8	13	12	14	10	11	20
83	6	12	14	12	28	22	10	15	11	13	8	10	20
110	11	14	11	12	28	23	9	10	11	14	10	11	20
86	21	14	14	12	27	22	9	11	10	13	11	12	18
83	33	14	20	12	27	23	11	10	12	14	10	8	18
50	13	12	14	11	27	22	9	11	12	14	9	12	19
97	4	12	10	12	29	23	9	10	10	13	11	10	19
72	42	14	10	12	28	23	9	13	11	14	12	11	19
56	15	14	11	12	27	23	8	12	11	13	11	10	19
78	7	13	13	11	27	24	9	10	12	13	10	11	19
97	21	13	13	13	27	23	9	13	11	13	11	10	17
98	19	12	12	12	30	22	10	11	12	14	9	12	19
108	0	13	13	12	29	24	10	15	12	14	9	9	20
50	21	12	13	12	27	22	9	12	11	13	11	9	18
97	28	15	11	12	29	22	9	10	12	14	10	12	18
36	6	15	17	12	27	24	9	13	12	13	9	11	19
54	3	13	10	12	27	23	9	12	12	13	11	11	17
53	14	13	15	11	29	23	10	10	14	13	8	9	18
57	5	14	12	13	28	23	9	10	13	13	10	11	16
72	21	14	12	11	30	23	10	13	11	13	9	10	18
82	1	12	13	12	27	23	8	12	12	13	9	12	20
61	2	15	14	13	26	22	9	12	13	13	10	11	19
41	34	13	12	12	28	25	10	10	11	13	10	11	19
67	0	12	10	12	29	23	9	10	10	13	11	10	19
101	18	12	11	13	27	22	10	12	10	15	10	10	19
61	0	14	13	11	28	21	8	10	12	13	9	9	17
92	12	13	13	11	28	21	9	12	11	13	8	11	20
88	26	14	14	12	28	23	9	12	12	14	9	10	18
72	10	12	13	13	28	23	10	12	12	14	11	11	18
81	0	13	13	13	27	24	9	12	12	12	9	11	18
92	5	16	13	11	30	23	9	11	12	14	9	12	18
76	1	13	12	12	29	22	9	13	13	13	9	10	19
70	6	14	13	12	29	22	10	13	12	15	10	11	17
53	7	14	13	11	27	23	10	12	12	13	9	10	19
43	25	14	10	12	27	22	9	13	11	13	9	11	20
36	1	13	16	11	28	23	9	11	12	14	9	10	17
67	0	14	13	11	28	24	9	9	12	13	9	10	17
90	2	15	14	11	26	23	9	10	13	14	10	11	18
40	4	12	13	13	31	21	10	10	11	13	9	10	18
87	9	12	13	12	30	22	9	12	11	15	9	10	19
44	14	15	16	13	27	24	10	11	12	13	10	12	18
45	0	13	10	12	27	21	9	10	11	14	8	12	16
59	25	16	10	12	28	21	9	11	11	13	10	11	18
46	4	13	19	12	31	23	10	10	12	15	10	11	19
36	11	15	16	11	27	23	10	12	12	14	9	10	19
50	13	13	20	12	29	24	10	11	12	15	12	10	18
46	7	16	11	12	30	23	9	10	11	13	9	10	18
41	0	13	10	11	28	24	10	12	12	13	9	10	18
40	4	13	17	12	27	23	10	14	11	15	10	12	19
89	0	16	13	12	29	24	10	10	12	15	9	11	19
25	12	13	11	11	30	23	9	12	12	14	9	11	19
60	16	13	10	11	29	22	9	13	12	13	10	10	18
76	15	14	18	12	29	22	10	9	12	13	9	9	17
69	26	13	11	12	28	22	9	10	13	13	10	11	17
64	2	13	10	11	27	22	9	11	13	13	9	11	18
49	9	13	15	11	28	23	9	12	13	13	10	11	18
106	10	13	14	11	29	23	10	10	12	13	11	10	19
105	10	13	19	13	29	21	10	12	12	13	9	12	18
98	2	15	17	13	28	24	9	12	12	13	11	9	18
45	25	14	12	11	28	22	9	12	11	14	10	11	18
76	19	13	13	12	29	23	10	13	12	13	9	12	18
88	3	13	14	12	29	22	10	13	12	13	12	10	19
38	24	14	10	11	29	23	10	12	12	14	9	9	16
65	11	13	10	13	28	21	9	10	12	13	10	12	18
95	31	15	11	11	29	23	9	12	11	14	8	10	18
84	2	14	9	11	30	20	9	13	13	13	10	12	19
98	50	13	16	12	28	21	10	10	11	13	9	9	18
72	4	16	13	12	31	21	9	12	12	14	9	10	16
71	1	14	13	11	27	21	8	12	11	15	10	11	18
74	39	14	10	13	28	21	10	12	12	13	11	12	20
61	11	14	10	12	28	23	10	12	12	12	10	11	18
80	0	13	11	13	29	23	9	10	12	13	10	9	19
71	15	15	16	12	29	23	11	12	14	14	10	12	18
56	14	13	15	12	29	23	9	11	12	13	10	11	18
70	5	14	16	12	30	24	9	10	12	15	9	12	19
72	3	14	16	12	28	24	9	13	11	13	8	11	18
94	2	14	13	12	27	24	9	11	13	13	9	11	18
72	40	16	10	11	29	22	10	10	12	14	12	10	18
31	1	13	10	11	28	21	10	13	13	14	8	13	18
101	23	13	13	12	27	22	11	10	12	13	11	11	18
77	7	16	14	13	29	23	9	10	13	15	9	9	18
106	13	13	10	12	29	22	9	12	11	14	10	11	18
69	22	14	14	13	27	23	9	13	12	13	11	10	17
32	1	13	10	11	27	24	8	12	12	15	11	12	16
38	41	14	13	12	28	20	10	14	12	12	10	10	18
80	12	16	12	12	28	23	9	11	12	13	9	10	17
78	3	13	11	12	26	20	9	10	10	14	9	10	17
97	20	12	16	12	27	23	9	10	12	13	9	7	20
66	12	14	14	13	28	24	9	13	13	15	9	9	18
105	0	14	10	13	29	25	10	10	11	13	9	11	19
82	21	16	11	11	30	23	9	13	12	13	9	11	17
90	17	13	10	12	28	22	9	10	12	14	10	13	17
105	16	16	10	12	29	23	9	9	12	13	10	11	18
109	0	13	13	12	30	23	9	10	12	13	9	10	18
75	14	13	14	12	29	24	9	10	14	14	9	9	18
38	2	13	12	11	28	24	10	10	13	15	12	11	20
42	4	14	15	13	28	24	9	12	11	14	9	11	18
105	35	15	14	11	30	24	10	12	11	14	10	12	18
29	5	15	10	13	29	24	9	10	12	14	10	11	18
104	5	14	10	11	29	24	9	10	11	14	10	10	17
44	23	13	14	13	29	23	10	10	12	12	10	11	20
41	18	13	13	12	28	21	9	10	12	14	9	11	18
78	23	14	14	13	28	23	10	12	12	13	11	11	17
25	23	12	15	12	27	22	10	12	12	13	9	11	17
67	23	13	15	13	28	25	11	10	12	14	9	11	18
85	46	14	19	11	27	21	9	12	12	13	10	10	19
31	3	13	20	12	30	24	10	12	12	14	9	12	19
81	0	12	10	12	27	24	10	12	13	13	9	11	19
73	15	14	15	12	29	23	9	10	14	14	9	11	19
41	36	15	17	12	28	22	9	12	12	14	9	9	17
83	13	12	14	12	30	23	10	10	11	13	8	11	18
99	3	14	9	13	29	24	8	14	12	15	9	10	19
96	6	14	17	12	27	23	10	13	13	14	8	10	19
95	2	15	12	12	28	24	10	13	12	14	10	11	20
102	30	14	12	11	29	22	9	10	13	15	9	10	19
77	3	14	9	12	28	24	9	12	12	14	10	12	19
60	0	14	15	13	27	24	9	12	11	13	9	12	20
30	30	13	13	12	30	21	10	10	14	14	12	9	18
103	1	15	10	11	28	23	10	12	12	13	9	11	17
72	27	16	11	12	30	24	9	10	12	13	10	12	18
58	0	15	13	11	28	23	9	10	12	13	9	10	17
71	23	14	10	12	28	21	9	11	11	13	11	12	18
97	15	14	14	12	29	23	9	10	12	13	9	10	18
75	23	15	10	11	27	22	9	9	13	14	9	9	19
59	8	16	12	11	28	22	9	12	12	13	10	12	18
72	27	13	10	12	27	21	9	12	13	13	11	11	19
19	10	16	10	11	28	21	9	10	12	13	9	9	18
43	2	13	12	12	29	22	9	13	12	13	11	10	19
83	1	14	14	11	27	24	8	10	12	13	10	11	17
87	0	14	11	11	31	22	10	11	12	14	10	10	18
71	14	16	11	13	29	23	11	13	12	14	11	11	21
38	28	15	13	11	27	21	9	12	13	13	12	9	20
91	14	15	13	12	30	22	10	10	13	14	10	10	18
80	9	13	12	13	29	20	9	10	12	13	9	9	19
78	1	15	12	11	27	21	9	12	12	13	9	11	18
98	32	16	12	11	28	22	9	12	12	13	10	12	18
54	5	15	15	11	29	22	10	12	12	13	8	10	18
43	16	14	17	11	29	23	10	10	12	15	9	11	17
75	24	15	10	11	30	23	10	12	12	13	10	11	16
78	0	13	10	12	28	23	10	11	12	14	9	11	18
62	8	13	18	12	30	22	9	11	12	14	11	13	18
50	1	14	12	12	26	22	9	10	12	13	10	10	19
36	14	15	10	12	29	22	8	10	12	14	11	11	17
63	0	15	10	12	28	23	9	10	12	13	10	10	19
84	31	13	11	12	29	22	10	12	12	14	10	10	18
52	39	12	12	11	27	22	10	12	13	13	10	10	20
56	23	14	12	11	29	22	9	11	12	13	9	11	18
41	5	12	12	11	30	23	9	12	11	13	10	11	17
91	1	15	10	12	28	21	9	13	13	12	9	9	18
102	2	13	13	11	27	24	9	10	12	14	10	11	18
53	3	13	12	13	29	22	10	12	11	13	9	11	19
47	6	13	10	12	28	23	9	13	10	14	11	11	17
69	19	14	12	12	29	21	10	10	12	14	11	11	19
46	8	13	10	13	27	22	9	12	12	13	9	11	19
41	34	13	11	11	28	22	9	12	12	12	12	10	17
56	4	13	9	12	28	24	9	12	11	14	10	11	19
107	7	13	13	12	28	23	10	13	12	14	11	11	19
60	5	13	10	13	27	21	9	12	12	13	9	11	20
28	0	15	17	12	28	23	10	10	14	13	11	11	18
105	41	13	10	12	28	22	10	14	11	13	11	11	19
54	1	14	12	11	28	23	9	12	11	13	9	11	17
64	10	14	17	11	30	23	10	14	12	12	11	10	20
100	3	13	10	11	30	20	10	10	14	13	8	11	19
73	11	14	12	12	28	23	9	12	12	13	10	10	17
104	16	12	11	11	28	22	10	12	11	13	9	11	19
92	28	12	9	12	29	22	10	12	13	13	11	10	20
43	17	13	11	12	30	21	10	10	12	14	10	9	18
72	18	14	10	11	28	22	9	12	12	13	9	11	19
70	2	14	13	11	27	21	8	12	11	15	10	11	18
65	37	15	13	12	26	23	11	10	12	15	11	12	18
111	3	15	12	12	27	24	10	10	11	14	10	10	20
45	16	13	13	13	29	23	10	12	11	14	11	11	16
81	8	13	11	11	28	22	9	12	13	13	9	12	18
87	6	15	11	13	28	21	9	12	11	14	9	11	19
97	38	12	11	13	29	22	9	10	14	14	12	9	18
110	41	14	10	11	27	23	9	10	12	14	9	11	19
42	0	15	11	12	29	24	10	10	13	15	11	9	17
53	0	14	17	12	27	22	9	9	11	13	9	10	18
73	14	13	13	11	29	22	9	12	11	13	9	11	18
80	25	13	12	13	28	24	10	12	11	14	11	13	18
77	14	13	17	12	27	22	10	10	14	14	10	10	19
44	0	13	10	13	30	24	9	11	12	13	9	11	18
50	40	12	13	11	30	22	9	13	13	14	9	11	16
39	5	15	10	12	30	23	10	12	12	14	9	11	18
49	8	14	14	12	30	22	10	13	13	13	10	12	19
68	28	15	16	12	30	23	9	10	12	13	9	9	18
63	33	13	13	12	28	20	9	13	13	13	10	12	18
51	19	14	14	12	31	23	9	13	13	14	11	10	18
34	0	13	13	12	29	22	9	10	12	13	12	10	18
73	5	14	10	12	28	24	9	12	11	13	9	11	20
79	0	12	12	12	28	21	11	12	13	13	11	10	21
43	34	14	14	12	28	22	10	10	12	14	9	10	19
80	14	14	18	11	28	23	10	10	11	14	9	10	18
35	22	15	17	12	30	24	10	9	12	14	10	9	17
41	3	14	18	11	28	23	9	10	11	13	11	10	21
64	41	14	10	12	27	22	9	10	12	14	10	9	18
96	18	13	15	12	28	24	9	13	13	13	11	10	17
103	0	12	10	14	28	24	9	12	11	14	11	11	19
91	0	12	17	11	29	21	9	10	12	14	10	13	20
33	25	14	11	12	28	24	10	12	12	14	10	11	19
73	2	14	12	13	29	23	10	12	13	13	10	12	18
45	11	15	11	12	29	22	10	13	11	13	10	10	18
78	8	13	13	12	27	24	9	10	13	13	9	11	19
37	23	13	10	12	29	21	10	12	12	14	9	9	19
35	8	15	17	12	27	24	9	12	13	14	9	11	18
42	14	13	16	12	27	22	9	10	14	14	9	9	18
81	1	13	17	12	27	23	9	10	12	13	12	11	18
107	7	14	15	12	29	21	9	11	11	13	8	12	17
72	14	14	10	13	29	23	8	12	12	13	9	10	17
75	12	13	11	12	27	22	9	13	11	13	12	11	18
81	2	12	11	12	27	24	9	13	12	13	10	12	18
90	0	14	11	13	28	23	9	13	12	13	9	11	18
91	5	13	12	12	30	25	9	13	13	13	9	11	20
25	41	15	11	12	29	22	9	12	11	13	11	11	18
78	11	13	10	12	29	22	9	12	11	14	10	11	18
36	7	14	13	13	26	23	9	13	11	14	11	10	20
72	39	14	13	12	30	23	9	13	11	13	10	11	19
76	36	14	12	12	30	23	9	10	11	15	10	12	18
53	0	13	13	12	29	24	10	15	12	14	9	9	20
51	5	13	9	12	28	22	9	12	11	14	9	12	19
103	30	14	10	12	29	22	8	12	11	13	9	10	17
106	4	13	13	11	31	22	9	10	11	13	10	9	20
100	14	15	18	11	28	23	9	12	12	15	10	10	19
79	27	16	13	12	28	21	11	12	12	13	11	10	19
72	3	13	14	12	28	21	9	12	12	14	9	12	18
61	0	15	9	13	30	21	9	12	13	13	9	10	19
57	1	14	16	12	28	21	9	13	12	13	9	10	17
80	6	13	15	13	26	22	10	10	11	13	9	10	17
93	13	15	11	12	29	22	9	10	12	13	10	12	20
37	6	12	13	12	29	24	9	12	12	14	9	10	20
48	23	13	10	13	27	23	9	10	11	14	9	10	16
45	16	13	11	12	29	23	9	13	12	13	11	11	17
82	23	14	12	12	29	23	9	10	12	13	10	12	20
53	8	14	12	11	29	22	9	12	12	13	10	9	18
96	15	13	17	12	28	22	10	10	12	13	10	10	18
78	12	15	10	12	30	23	9	10	11	13	8	12	19
51	0	16	15	11	29	20	10	10	12	13	11	10	18
85	3	13	11	12	29	21	9	10	13	14	9	10	19
62	0	13	12	12	28	21	9	12	12	13	9	8	20
58	4	14	10	11	28	23	9	15	13	15	9	11	17
103	18	14	16	13	28	24	10	10	13	14	11	11	19
84	15	13	13	13	28	22	9	10	12	13	10	12	17
69	3	16	13	13	30	22	9	12	11	14	9	9	20
42	25	12	12	12	29	23	9	10	13	15	11	11	19
102	0	13	11	13	27	24	10	9	11	14	9	11	17
90	7	12	14	13	28	24	9	15	11	13	11	10	20
106	13	13	12	13	28	24	9	12	11	14	9	11	18
89	3	13	14	12	27	23	9	10	11	14	9	10	18
108	0	13	11	12	28	22	10	10	12	13	9	12	17
67	5	14	12	12	29	24	10	10	12	13	9	11	18
68	35	14	13	12	30	23	9	10	12	14	9	10	21
70	35	13	13	11	26	24	9	13	13	13	10	10	17
46	6	14	10	12	29	22	10	11	12	14	10	10	20
83	5	13	11	13	27	21	9	12	12	14	11	11	17
68	2	14	13	12	30	22	10	12	12	13	8	10	17
42	0	15	12	11	27	21	9	12	12	13	9	11	18
99	4	14	12	11	30	24	9	10	12	13	9	11	19
42	5	14	14	11	29	22	9	12	13	14	9	10	17
32	3	15	10	12	29	25	10	12	13	13	9	10	19
69	16	14	15	11	27	20	10	10	12	13	10	11	17
76	3	15	17	11	29	23	10	13	12	13	11	13	17
77	10	13	11	12	26	24	8	9	12	13	10	11	19
108	6	13	10	12	29	23	9	10	12	15	9	10	20
99	13	12	14	11	27	22	9	11	12	14	9	12	19
57	0	16	13	12	27	23	9	10	11	12	10	10	17
48	47	13	10	12	27	21	9	10	11	14	8	12	16
97	1	13	12	11	28	22	11	12	12	13	9	9	21
65	13	14	11	11	26	22	9	12	11	13	8	10	17
101	5	16	10	13	27	23	9	10	12	13	10	11	18
101	27	13	14	11	27	23	9	10	14	15	10	11	19
51	14	14	10	11	28	24	10	10	13	13	10	11	18
110	36	15	12	12	26	24	9	12	11	13	9	10	18
89	28	14	12	11	30	20	9	13	12	13	11	11	19
72	9	16	16	11	29	24	9	10	12	13	9	10	18
71	48	13	15	12	28	24	9	12	12	13	9	9	19
87	19	14	12	12	28	23	9	12	11	14	9	11	19
94	17	14	12	13	27	24	9	13	12	14	8	9	17
96	2	15	13	13	29	20	9	10	11	14	10	11	17
37	33	15	10	13	27	21	10	10	12	14	9	9	17
47	0	13	13	12	28	23	10	13	12	14	11	11	19
29	20	14	18	11	29	22	9	10	12	14	11	11	17
91	5	13	10	12	27	23	10	11	11	14	10	12	18
94	12	13	12	13	31	22	10	10	13	14	11	10	20
45	24	13	19	12	28	23	9	10	12	14	10	11	19
47	16	13	13	12	28	20	9	13	13	13	10	12	18
109	1	14	14	12	28	22	10	10	12	14	9	10	19
54	16	13	15	12	30	24	9	12	12	14	9	10	19
76	17	13	12	12	30	25	9	13	13	13	9	11	20
85	0	14	14	10	28	24	9	11	11	14	9	11	19
108	0	13	14	11	30	22	9	12	12	14	8	9	20
29	42	12	11	11	27	23	10	13	12	14	10	12	18
84	18	14	13	13	28	23	10	12	12	14	11	12	18
73	0	13	11	13	29	23	9	10	12	13	10	9	19
68	3	14	14	11	28	24	10	10	12	14	9	10	18
72	3	14	9	11	30	20	9	13	13	13	10	12	19
64	17	15	12	12	29	21	9	12	12	15	11	11	20
50	0	15	14	11	28	22	9	12	11	14	10	9	18
67	2	13	15	13	29	24	10	13	11	14	9	12	18
63	22	15	13	13	29	25	9	9	14	15	11	12	19
82	15	13	17	12	27	22	10	10	14	14	10	10	19
78	0	13	14	12	29	21	9	10	13	14	9	11	20
76	19	13	11	12	28	23	10	12	12	13	9	11	20
101	16	14	11	13	28	23	9	13	12	13	9	11	18
36	0	14	15	12	28	22	10	10	13	14	10	10	17
43	33	13	13	12	27	25	8	12	12	13	9	10	18
99	0	14	11	12	30	24	10	12	12	14	11	11	18
85	7	13	16	13	29	22	9	13	12	13	9	10	18
62	12	14	12	11	28	24	9	9	12	13	9	10	17
44	2	13	13	11	27	23	9	10	11	12	10	12	18
75	9	14	13	11	29	24	9	10	12	14	10	10	19
72	3	14	15	11	28	22	9	10	12	13	9	12	17
53	48	14	13	12	31	23	9	12	12	13	10	10	18
76	10	13	15	11	29	22	9	10	11	13	9	11	17
59	10	12	12	11	30	23	8	12	13	13	11	10	17
54	50	13	10	12	29	21	10	12	11	13	9	10	19
108	1	13	15	12	29	23	9	11	12	13	10	11	18
70	19	15	16	12	28	20	10	14	10	15	11	9	18
58	7	14	16	12	26	24	9	12	12	13	9	12	19
35	1	16	16	12	30	22	9	12	12	13	8	10	19
87	4	12	19	12	31	24	9	10	11	13	10	10	18
43	20	13	16	11	29	23	10	10	12	13	9	10	18
26	20	14	18	12	27	23	10	13	13	13	9	11	19
25	3	14	12	13	27	24	9	13	12	14	8	9	17
64	0	13	13	13	27	23	10	13	12	13	9	10	18
64	5	16	13	12	30	23	9	10	12	13	10	10	19
100	7	15	10	11	28	23	10	12	12	13	9	11	17
50	9	16	10	12	29	23	9	12	12	13	9	10	20
97	1	13	12	12	28	22	10	10	12	13	9	11	17
71	10	14	9	13	30	23	10	10	11	13	9	12	18
44	7	14	15	12	28	22	9	12	12	14	9	9	19
98	1	16	12	12	28	22	9	13	12	15	10	11	18
90	10	13	16	12	26	23	9	11	13	13	9	12	17
45	1	14	11	12	28	23	9	12	12	13	10	12	19
73	0	14	13	12	27	23	10	12	13	13	9	10	18
99	10	14	12	13	27	22	10	12	12	13	8	10	18
102	0	15	14	13	26	22	9	12	13	13	10	11	19
95	37	14	13	12	28	22	10	12	13	14	11	9	19
61	0	13	10	12	28	22	10	13	11	14	9	11	18
81	28	14	12	13	29	24	9	10	13	13	9	11	18
28	9	13	12	12	30	23	9	10	12	12	10	10	17
94	0	14	10	13	29	23	8	10	13	14	10	12	18
27	10	14	15	12	28	22	9	10	12	14	11	10	19
102	9	13	17	13	27	23	9	13	12	13	10	12	18
44	21	12	12	13	28	22	9	10	12	14	10	9	17
70	3	13	15	12	28	22	10	9	11	14	9	11	19
97	9	15	13	12	30	23	9	10	11	14	9	10	19
86	14	13	15	12	27	23	10	10	12	12	9	10	20
74	4	14	15	12	28	22	10	10	13	14	10	10	17
102	2	14	12	11	30	25	9	14	12	14	9	11	20
42	17	13	14	12	28	23	9	10	11	13	9	12	19
94	3	15	16	12	29	23	9	12	13	13	9	10	18
62	21	15	10	12	29	25	10	12	13	13	9	10	19
110	41	15	11	12	29	22	9	12	11	13	11	11	18
58	18	13	12	12	30	25	9	13	13	13	9	11	20
71	21	14	11	11	27	22	9	10	12	14	9	11	20
47	2	14	14	13	30	24	9	12	11	13	11	10	17
67	5	15	10	13	28	21	9	13	12	13	10	9	18
45	2	15	12	11	28	22	10	12	12	13	9	10	19
42	1	14	14	13	28	23	10	12	12	13	10	10	19
101	6	13	18	12	29	20	9	12	14	14	9	11	19
74	7	15	15	12	26	22	10	12	12	14	9	11	19
107	16	14	14	12	28	22	9	12	11	13	10	10	20
108	8	13	11	12	27	20	9	10	12	14	10	9	17
65	22	14	10	12	29	21	9	10	12	13	8	12	19
74	0	16	14	12	30	24	9	12	11	13	9	10	20
99	2	12	14	12	30	21	10	12	12	13	9	10	18
58	30	15	11	11	28	23	9	12	12	14	9	11	17
91	9	16	12	11	27	24	9	10	12	14	11	10	20
66	13	14	14	11	27	22	9	13	12	13	9	9	17
35	6	13	13	12	28	22	10	10	11	14	11	11	19
45	35	13	10	11	28	20	9	10	12	13	11	12	17
105	0	12	10	12	29	22	9	10	13	13	10	11	19
49	3	15	13	12	27	24	8	9	11	13	9	11	17
43	1	12	11	13	30	22	9	9	11	14	12	11	18
