# Supplementary material for: Using game theory to thwart multistage privacy intrusions when sharing data
Source: Sci Adv. 2021 Dec 10;7(50):eabe9986. doi: 10.1126/sciadv.abe9986 (PMC8664254; doi:10.1126/sciadv.abe9986)
Supplement: Supplementary file 2 — Data S1 [file sciadv.abe9986_data_s1.zip › sciadv.abe9986_data_s1/DemoKAnonymization/exp/2058/data/target_data/i88.csv]

YOB	State	STR1	STR2	STR3	STR4	STR5	STR6	STR7	STR8	STR9	STR10	STR11	STR12
77	10	14	13	13	29	20	9	10	12	13	8	9	19
54	16	14	16	12	27	24	9	12	12	15	11	12	18
52	6	14	10	11	29	24	9	10	11	13	11	10	19
44	1	14	12	12	27	23	8	12	11	13	11	10	19
93	9	13	10	12	28	23	9	10	12	13	11	9	18
46	6	14	10	12	29	22	10	11	12	14	10	10	20
37	12	16	9	12	27	22	9	13	12	14	10	10	20
47	23	15	14	12	29	24	10	10	11	13	9	12	18
86	8	14	13	11	29	22	11	12	12	14	11	11	20
52	37	14	10	12	29	22	9	10	12	13	8	12	19
74	1	14	10	11	29	23	9	12	12	14	9	9	16
98	25	13	12	12	27	23	10	12	13	14	9	13	18
76	21	15	13	12	29	20	10	10	11	13	9	10	17
102	4	13	15	11	27	22	10	13	13	13	8	12	18
51	9	13	14	13	28	25	9	10	12	14	8	12	18
97	8	14	10	12	29	23	9	12	12	13	10	10	19
57	16	13	13	12	28	24	9	12	12	13	9	11	18
99	5	16	14	11	29	22	10	12	12	13	10	11	19
51	12	12	17	11	29	21	9	10	12	14	10	13	20
76	0	13	13	13	27	24	9	12	12	12	9	11	18
91	19	13	17	13	30	25	9	10	12	13	9	10	18
21	1	12	13	12	28	24	9	12	11	13	9	11	18
84	20	13	10	11	28	21	10	13	13	14	8	13	18
85	1	13	15	12	28	24	9	11	11	13	9	11	18
74	10	13	15	13	29	22	10	12	12	14	9	11	20
39	3	13	10	12	28	23	9	12	13	13	10	11	20
74	15	14	17	12	28	23	9	11	12	14	9	11	18
64	0	16	14	10	29	22	9	10	13	13	10	10	19
40	16	16	15	11	28	23	9	10	12	13	10	11	19
67	1	15	13	11	29	21	9	10	12	14	10	11	19
36	2	16	18	12	30	23	9	13	11	13	9	9	20
38	5	13	11	12	28	21	10	13	12	15	9	9	19
77	4	14	13	12	28	23	10	12	12	14	10	11	20
27	12	14	14	11	28	22	9	10	14	15	8	11	19
106	10	16	13	13	29	21	9	10	12	14	10	12	20
56	9	15	10	11	29	22	9	12	11	14	9	9	18
99	9	13	20	11	29	23	9	13	12	13	9	11	17
91	8	13	15	13	28	21	9	12	12	13	9	10	19
57	9	13	14	12	27	24	9	13	12	13	9	11	17
95	20	12	13	11	28	21	9	10	13	14	10	13	19
76	25	15	11	11	29	24	10	12	12	13	9	13	18
45	12	13	12	11	30	22	9	12	11	13	10	10	20
31	1	16	15	11	27	23	9	10	12	13	10	10	18
65	5	14	15	13	28	22	9	12	12	13	9	12	20
65	6	13	14	12	29	21	10	13	11	14	9	11	19
50	4	13	10	12	29	23	9	10	13	14	8	10	19
38	3	14	18	11	28	23	9	10	11	13	11	10	21
37	3	13	16	12	28	24	9	13	14	14	11	10	18
100	29	13	10	12	27	23	9	9	12	14	9	11	19
80	25	15	15	11	28	21	9	10	12	14	10	10	19
52	10	14	12	12	27	24	9	10	10	13	9	10	18
104	5	14	13	12	30	22	9	10	11	13	10	9	18
88	8	13	12	13	29	22	9	10	11	13	10	11	19
82	1	14	10	12	30	21	10	10	11	14	11	11	18
77	8	14	15	12	28	22	9	12	13	13	11	9	19
89	9	14	18	12	29	22	10	9	12	13	9	9	17
87	1	14	19	12	27	23	11	10	12	14	9	11	19
64	5	14	12	12	29	23	9	12	11	14	9	11	19
105	11	14	14	13	28	23	10	12	12	13	11	11	17
103	10	13	13	12	27	24	9	12	13	13	11	13	19
37	25	13	10	14	27	22	9	10	13	13	11	11	18
61	31	14	14	11	30	21	10	10	12	13	8	11	20
82	21	15	10	12	29	25	10	12	13	13	9	10	19
110	4	14	13	12	29	23	10	11	12	14	11	9	20
63	14	15	9	12	27	23	11	11	12	13	9	10	20
56	7	13	11	12	27	23	9	12	12	15	8	11	18
86	30	15	16	13	28	24	10	13	11	14	11	11	18
88	14	13	17	13	27	23	9	13	12	13	10	12	18
45	40	15	13	13	30	21	10	10	12	14	9	9	19
100	26	15	12	13	28	23	9	10	12	13	9	12	19
38	19	14	10	12	27	23	9	10	13	14	9	11	18
70	24	13	13	13	28	23	9	12	12	13	9	9	18
67	1	12	16	12	27	23	10	12	11	14	9	11	18
101	0	14	13	12	27	22	9	10	12	13	11	10	18
81	12	15	11	12	28	24	9	11	12	13	9	11	18
54	3	15	15	12	28	24	9	10	12	14	9	10	18
84	0	13	13	12	26	23	8	10	13	14	9	12	17
31	34	13	10	13	27	23	8	11	11	13	8	9	18
77	6	13	14	12	27	22	10	12	11	13	10	9	18
72	8	14	14	12	30	22	9	12	12	13	8	9	18
45	20	13	13	12	30	24	10	10	13	15	10	11	18
67	0	13	10	13	28	23	9	11	12	13	9	10	17
43	46	12	11	11	27	22	9	12	12	14	9	12	18
79	5	14	14	12	29	20	10	10	12	13	10	10	17
59	0	13	16	12	27	23	8	10	13	13	9	10	17
44	1	13	13	12	29	23	10	10	12	13	9	11	18
41	0	14	13	12	26	20	8	10	12	14	9	10	18
90	27	14	15	12	29	22	9	10	11	14	10	10	18
36	20	12	10	12	29	22	9	10	13	13	10	11	19
73	16	13	13	12	29	20	10	15	12	13	10	11	17
118	25	14	13	12	30	23	8	10	13	14	11	11	18
68	0	13	19	13	29	21	10	12	12	13	9	12	18
60	2	13	14	13	29	23	10	12	12	13	10	11	19
73	0	14	14	13	30	21	10	10	12	13	10	10	16
111	11	15	10	11	30	23	9	10	11	14	11	10	17
96	6	15	16	12	29	24	9	10	12	13	9	10	18
103	25	14	15	12	28	22	9	12	13	13	11	11	20
24	13	15	10	12	28	23	9	10	12	13	11	9	17
98	6	14	10	13	27	23	10	11	11	13	9	11	17
96	3	13	11	13	28	21	9	10	12	14	11	11	20
74	27	14	9	12	28	24	9	12	12	14	10	12	19
36	17	14	14	12	29	23	9	10	12	13	9	11	18
96	4	14	13	13	28	24	10	10	13	15	9	11	16
43	19	14	19	13	28	20	9	10	11	14	12	10	21
54	14	13	16	12	30	23	9	12	12	14	10	11	19
89	11	14	10	11	28	23	9	15	13	15	9	11	17
77	25	13	15	11	27	22	10	13	13	13	8	12	18
74	15	16	14	13	30	22	9	10	12	13	9	10	19
78	27	14	15	12	28	22	9	12	13	13	11	9	19
109	3	12	16	13	29	23	9	12	12	14	11	10	17
88	19	16	10	11	29	23	9	12	12	13	9	10	20
45	3	14	11	12	28	22	10	12	11	14	9	10	17
103	3	14	13	11	29	24	8	10	13	15	10	10	18
102	5	13	14	13	28	22	9	12	13	13	9	12	19
67	9	15	12	12	28	24	10	13	12	14	10	12	20
59	2	14	13	12	29	22	9	15	11	13	10	10	18
48	5	13	16	12	28	24	9	12	13	14	8	11	19
36	2	13	10	13	28	22	9	10	12	13	9	11	18
38	13	14	13	13	29	23	10	10	13	14	11	9	17
70	30	13	10	13	29	23	9	10	12	13	10	9	19
56	29	14	16	11	29	24	10	10	12	14	9	10	19
31	2	13	13	12	28	23	10	13	12	14	10	9	20
108	10	13	15	13	29	23	9	10	14	14	11	10	17
79	9	13	14	12	27	23	9	10	11	14	9	10	18
46	31	15	14	12	28	22	9	11	11	13	8	11	19
36	16	14	19	12	29	23	10	13	13	14	10	10	18
93	13	13	14	12	28	24	10	12	13	14	10	10	17
105	1	13	15	11	27	23	9	14	11	14	9	10	18
98	9	13	14	11	29	22	9	13	14	13	12	12	19
65	19	13	16	12	28	22	9	13	12	13	9	10	18
48	0	12	10	12	27	22	10	10	11	14	11	11	17
46	20	13	16	12	29	23	10	12	12	13	9	10	19
93	3	13	15	11	27	23	9	10	12	13	10	10	19
56	1	15	13	12	28	21	10	10	12	13	11	10	16
98	20	16	11	12	28	22	9	10	12	13	11	10	18
91	38	13	10	11	28	24	9	10	11	13	9	11	17
75	11	14	10	11	29	23	9	12	12	14	9	9	16
53	30	15	10	12	29	23	9	11	12	13	9	11	18
49	38	13	16	11	31	23	9	13	12	14	10	11	18
37	25	13	12	13	27	24	9	12	11	12	9	10	17
71	0	14	12	11	28	21	9	10	12	14	9	9	18
107	3	14	12	11	27	22	9	13	11	13	9	9	18
54	35	14	12	11	29	24	11	10	12	14	10	10	18
94	45	15	10	12	29	24	9	12	13	15	10	11	18
99	4	13	16	12	29	23	9	10	12	13	9	12	17
81	2	15	13	12	28	22	9	13	11	13	9	9	16
39	3	13	13	13	28	23	10	10	12	13	9	10	18
66	35	13	17	13	27	23	9	13	12	13	10	12	18
48	4	16	10	10	27	24	8	12	11	15	10	11	18
103	16	14	16	13	29	21	9	13	11	14	9	11	17
43	11	14	13	11	29	22	9	10	12	14	10	9	19
78	23	13	15	11	27	23	9	10	12	13	10	10	19
102	1	14	18	12	29	22	11	10	13	14	9	9	19
69	1	15	13	11	29	23	9	10	11	13	10	12	18
73	34	13	13	12	27	23	9	10	12	14	8	11	18
43	4	14	15	12	29	22	10	13	12	14	10	11	20
57	6	15	15	12	28	24	9	13	13	13	11	12	18
105	5	13	17	12	28	23	9	13	12	13	10	11	19
51	16	15	11	12	29	22	9	12	11	13	10	11	19
73	7	14	13	12	30	23	10	12	12	13	9	9	19
92	5	13	10	12	29	22	10	10	13	13	11	11	19
69	2	14	10	11	29	22	9	12	13	13	10	11	19
36	40	15	13	13	31	23	9	13	13	13	9	11	18
50	5	13	12	13	29	21	9	13	11	13	9	12	18
76	2	13	12	11	30	23	11	10	11	13	10	12	18
72	17	12	12	13	29	20	9	12	13	14	9	11	19
66	17	16	11	12	29	21	9	10	12	13	9	9	20
79	3	13	13	11	29	23	9	12	12	13	9	9	17
85	6	12	13	12	28	21	10	12	11	13	8	11	19
28	3	14	12	12	30	22	9	12	13	14	10	12	17
93	14	14	13	11	27	23	10	10	12	14	9	11	17
81	3	13	16	13	27	23	9	12	13	14	9	11	19
40	6	13	16	13	27	21	10	12	12	13	9	10	19
41	20	14	12	11	27	22	9	13	11	13	9	11	18
87	3	12	10	13	30	23	10	12	12	13	10	10	18
74	26	13	17	13	27	23	9	13	12	13	10	12	18
82	2	15	10	12	28	23	9	10	12	13	11	9	17
103	1	14	14	13	29	22	10	12	11	13	11	12	18
98	10	13	17	12	29	24	9	10	12	13	9	10	18
68	5	15	13	13	29	25	9	9	14	15	11	12	19
38	4	14	15	12	29	21	9	12	13	13	9	12	19
71	23	12	16	11	30	23	9	12	11	13	9	11	19
61	8	16	10	12	26	23	9	10	12	13	12	9	18
35	12	14	19	13	28	24	9	12	14	13	10	10	17
54	1	13	19	12	28	23	9	10	12	14	10	11	19
105	0	12	13	12	27	23	8	12	12	13	9	12	20
48	0	13	13	12	28	23	9	11	12	14	9	10	19
87	13	13	13	12	27	24	9	14	12	13	9	10	19
65	3	13	10	12	28	23	10	11	12	14	9	11	18
95	38	14	19	11	29	23	9	11	12	13	10	12	18
60	5	14	17	11	27	23	9	12	11	15	10	13	18
37	28	14	13	12	27	22	10	10	13	13	11	11	18
77	12	12	11	11	30	24	9	12	11	14	11	11	18
65	0	15	11	12	29	22	9	12	11	13	11	11	18
70	16	15	16	11	30	22	9	10	12	14	9	12	20
70	18	15	12	11	28	23	9	11	12	13	10	11	20
86	4	13	14	11	30	23	8	11	12	13	9	12	19
31	3	13	14	11	31	21	9	11	14	13	10	9	19
65	0	13	15	12	27	23	9	13	11	15	10	10	17
75	30	13	18	12	30	24	10	9	12	14	10	12	18
33	39	15	11	13	30	23	9	10	11	15	10	12	19
108	23	12	13	11	30	23	9	12	11	14	11	11	18
54	2	13	12	12	27	22	9	10	12	13	9	11	19
54	39	14	11	11	29	22	9	10	12	14	9	12	18
88	29	14	13	12	30	23	10	12	12	13	9	9	19
70	13	15	9	12	30	24	10	12	12	13	10	11	17
52	4	13	14	13	29	23	9	10	11	14	9	9	19
60	5	12	16	12	27	23	10	12	11	14	9	11	18
55	21	14	17	13	28	25	9	10	11	13	9	11	19
52	20	12	14	12	27	24	9	13	12	14	9	9	17
102	7	14	13	11	27	21	8	12	11	15	10	11	18
94	14	13	12	13	30	24	9	13	12	14	9	11	18
44	1	14	15	11	28	23	9	12	11	14	9	11	19
71	1	15	15	12	31	24	10	15	13	13	8	11	17
68	2	13	10	14	28	22	9	14	11	13	9	12	19
52	19	15	13	12	30	22	9	10	12	13	10	10	18
93	3	13	18	12	29	24	9	10	12	14	10	10	19
85	8	13	19	11	28	23	9	10	12	13	9	12	17
117	12	15	17	12	28	22	10	12	11	13	9	11	20
57	3	16	16	11	29	22	10	12	12	13	11	10	18
36	21	15	10	12	28	23	9	12	12	13	11	10	17
83	19	13	14	11	27	22	9	12	14	14	9	10	18
107	7	13	10	11	28	23	9	12	11	13	10	11	18
104	32	15	10	11	29	22	9	10	13	13	9	11	18
80	14	13	10	13	27	23	9	10	11	13	9	9	18
45	28	14	15	12	28	22	9	12	13	13	11	11	20
45	8	13	10	12	27	22	11	12	13	13	9	10	16
57	17	14	16	12	28	23	9	12	12	13	9	9	19
66	34	13	14	12	29	22	10	15	11	14	10	9	20
43	21	13	15	12	27	23	10	11	12	14	8	11	18
51	4	16	10	11	29	22	9	10	11	13	9	10	19
47	28	13	12	13	27	22	9	13	11	13	8	9	20
81	14	15	17	12	27	24	9	12	12	13	8	12	18
59	2	14	12	12	28	23	10	12	12	14	9	11	19
65	36	13	13	13	30	22	10	12	11	14	11	10	20
77	1	14	16	12	28	23	9	12	12	13	9	9	19
88	9	15	12	12	30	21	10	10	11	13	10	10	19
76	37	12	16	12	30	24	9	9	14	13	10	10	17
104	4	16	12	11	27	20	9	12	11	13	9	9	17
69	0	12	10	12	28	21	9	10	12	13	9	11	17
53	6	14	13	13	31	22	9	12	12	14	11	11	20
82	27	13	10	11	28	24	10	12	12	13	9	11	18
98	12	14	16	12	30	25	10	10	11	13	9	12	17
112	18	13	11	11	28	23	9	10	13	13	10	10	18
45	25	13	12	11	28	23	9	12	11	14	9	10	17
77	23	13	9	12	30	23	10	10	12	14	11	10	18
92	26	16	14	12	27	22	9	10	11	13	11	12	18
52	23	15	15	12	27	24	9	10	13	14	9	12	17
44	19	14	12	13	27	22	10	12	12	13	8	10	18
72	17	14	13	13	26	23	9	13	11	14	11	10	20
44	25	15	16	13	27	24	10	11	12	13	10	12	18
67	0	13	12	11	29	22	10	10	12	13	9	10	18
74	4	13	12	12	28	22	9	12	12	13	8	9	19
102	10	14	12	12	29	21	10	10	13	14	8	11	17
57	4	13	13	12	27	21	8	10	12	13	11	10	17
28	7	14	17	12	29	22	9	12	11	13	11	11	19
85	3	14	13	13	27	23	9	13	13	13	10	11	19
109	25	13	14	13	28	23	9	12	12	14	10	10	19
49	21	13	12	13	29	23	9	10	12	14	9	10	19
90	1	15	9	12	29	23	9	10	14	14	9	10	19
93	43	14	13	12	30	23	9	13	11	13	10	11	19
101	0	14	12	11	26	22	10	13	13	13	9	14	16
95	7	15	10	11	29	20	9	12	12	14	11	9	18
109	5	12	14	12	27	24	9	10	12	13	11	10	17
42	10	15	13	12	30	22	9	10	12	13	10	10	18
44	13	15	11	12	28	22	10	13	12	14	8	12	18
81	5	13	11	12	27	24	9	12	11	13	9	12	19
91	16	13	12	12	28	24	10	10	11	13	10	11	19
42	5	12	15	13	28	22	9	14	12	13	10	11	17
87	11	15	10	11	29	22	9	10	13	13	9	11	18
67	30	15	13	12	29	24	9	11	11	14	9	10	19
72	17	13	12	12	27	22	9	13	13	13	11	12	19
43	7	13	10	11	28	22	9	13	11	14	9	9	18
81	4	14	10	12	30	24	9	12	12	13	9	9	18
38	6	16	14	11	29	22	10	12	12	13	10	11	19
93	3	14	14	12	28	23	9	10	13	14	9	11	18
93	41	14	13	12	29	22	9	13	12	13	9	10	19
96	0	15	13	12	28	21	9	12	12	14	8	9	17
75	9	15	10	11	27	21	9	10	11	14	10	14	17
42	26	14	15	12	28	22	9	12	13	13	11	11	20
99	5	14	10	11	27	23	9	10	12	13	9	11	19
8	21	12	11	11	30	23	9	10	13	13	9	9	17
46	22	14	14	13	28	23	10	12	12	13	11	11	17
91	8	13	20	12	28	23	9	12	12	14	9	11	18
59	14	14	13	12	28	23	9	10	12	14	10	10	18
45	13	14	12	13	29	22	9	13	11	14	10	11	19
35	3	14	14	11	29	25	8	10	12	14	11	11	17
47	8	13	15	12	27	22	9	9	12	13	10	12	19
110	0	14	16	12	28	23	11	10	11	13	8	11	19
65	5	14	11	13	27	23	10	13	12	13	9	11	18
71	2	14	14	12	29	24	10	12	12	13	9	11	18
113	14	14	12	12	29	24	9	10	13	13	12	9	19
97	5	12	18	12	31	22	9	12	12	13	10	9	19
50	5	14	10	12	29	24	9	10	11	14	11	12	17
53	9	13	14	12	29	22	10	12	13	13	11	11	18
75	5	12	17	12	29	23	9	10	11	13	10	11	18
85	5	12	11	13	29	23	9	13	12	13	9	11	17
48	23	13	17	12	28	22	9	12	11	13	12	11	19
97	5	13	11	12	27	24	9	13	12	14	10	12	19
48	24	14	11	11	30	23	8	10	13	14	10	11	17
64	0	15	15	12	27	23	9	11	12	14	9	11	19
107	44	13	19	14	29	21	9	13	12	13	10	11	18
79	3	14	17	14	31	23	10	13	12	13	10	10	17
42	6	13	13	12	28	23	10	10	12	13	9	10	18
107	5	13	12	12	27	22	9	13	13	13	11	12	19
68	2	14	12	12	27	24	9	10	10	13	9	10	18
69	11	15	12	12	26	23	10	12	13	13	9	10	19
86	3	14	10	12	29	22	10	10	12	13	9	10	18
72	6	12	10	11	27	23	10	12	13	13	10	12	17
113	14	14	17	12	27	21	10	10	12	13	10	11	19
28	1	14	13	12	29	24	9	13	11	13	9	10	19
92	3	15	12	11	30	22	9	13	11	15	8	10	19
76	3	14	10	11	27	23	9	10	12	13	10	12	17
46	1	14	10	12	27	22	10	10	12	13	9	12	17
95	2	14	12	11	30	25	9	14	12	14	9	11	20
66	21	13	13	12	28	22	10	11	12	13	9	11	17
118	9	15	15	12	28	22	9	12	12	14	8	9	20
61	10	15	17	12	30	22	9	10	12	14	11	11	20
51	10	14	13	12	27	24	9	12	12	13	9	12	19
103	18	13	11	12	29	25	9	13	11	13	11	10	18
38	3	13	10	11	29	23	9	10	13	14	10	10	17
73	0	15	11	12	29	24	10	10	13	15	11	9	17
60	33	12	10	13	29	21	9	10	12	14	9	9	17
31	9	16	17	12	28	22	9	12	12	14	9	12	20
46	3	16	10	11	29	22	10	10	12	14	12	10	18
50	6	13	15	11	27	22	10	13	13	13	8	12	18
50	2	16	16	11	30	22	10	12	12	13	11	10	18
72	5	13	15	12	29	23	9	10	11	14	10	10	18
45	26	14	12	12	27	23	9	12	11	13	11	10	19
83	17	14	18	12	29	23	9	12	11	13	8	11	19
63	4	13	17	13	28	23	9	13	12	14	9	9	17
109	37	15	18	11	28	23	9	12	11	13	10	12	18
53	1	13	12	12	30	25	9	13	13	13	9	11	20
97	15	15	18	12	27	23	9	13	12	13	10	12	18
93	2	13	16	11	31	23	9	13	12	14	10	11	18
48	12	13	13	12	29	20	9	13	12	13	9	11	17
50	1	13	12	13	28	25	9	12	13	13	9	11	18
97	15	13	18	11	29	22	10	10	11	13	10	11	18
49	44	15	13	13	28	21	9	10	12	14	9	10	20
49	6	14	17	13	29	22	9	10	11	15	9	12	19
106	0	14	11	11	27	24	9	12	11	14	9	10	18
85	2	12	20	12	30	23	10	10	11	14	9	11	19
75	9	13	13	11	29	22	9	12	11	14	9	12	20
99	5	13	9	13	29	24	10	11	11	14	9	10	18
82	0	13	14	11	29	24	9	12	11	14	9	10	20
89	18	14	15	12	27	23	10	10	13	13	11	13	16
73	3	15	18	12	26	21	9	10	12	13	10	11	18
103	3	13	16	11	30	21	9	10	13	13	11	12	19
106	45	14	15	11	31	24	10	10	12	13	9	11	19
49	3	15	13	12	27	24	8	9	11	13	9	11	17
95	13	14	16	12	28	22	9	11	10	14	11	12	18
71	8	16	10	11	29	24	11	10	12	13	11	12	19
78	4	14	16	13	26	23	10	10	12	13	10	10	20
28	0	13	12	13	29	22	9	10	11	13	10	11	19
77	29	13	16	11	28	22	10	12	12	14	9	10	19
79	4	12	10	13	27	23	9	12	12	15	9	12	18
101	6	14	15	12	31	21	9	10	12	13	9	11	19
53	1	13	10	11	27	24	8	12	12	15	11	12	16
49	0	12	11	11	27	23	10	13	12	14	10	12	18
65	35	14	10	12	28	20	11	12	13	14	11	13	18
44	9	14	16	12	27	21	10	10	11	13	10	12	17
57	26	14	13	12	29	23	9	12	11	13	8	11	17
80	34	13	12	13	27	23	10	12	12	15	10	12	19
59	12	16	13	12	28	20	9	12	11	15	11	10	19
63	3	14	10	13	28	24	9	12	11	13	9	11	17
106	35	14	11	11	29	24	9	10	12	14	9	9	21
37	4	13	18	13	28	23	9	10	12	13	11	10	18
66	3	16	13	12	30	23	9	10	12	13	10	10	19
51	1	14	15	13	29	23	9	10	11	15	10	12	18
78	3	14	16	12	28	21	9	13	12	13	9	10	17
93	36	12	10	13	27	25	9	12	11	13	9	10	17
104	4	14	14	12	29	22	8	12	12	13	9	11	19
97	1	14	18	12	29	22	9	10	11	13	10	11	18
82	41	13	13	11	28	22	8	11	11	13	11	10	19
94	9	14	12	12	28	23	9	10	12	13	9	12	18
63	4	15	18	12	28	23	9	10	11	13	9	9	18
37	3	12	19	12	31	24	9	10	11	13	10	10	18
25	0	15	10	12	30	24	9	12	12	14	10	9	17
66	8	13	11	12	28	21	10	12	13	13	10	11	17
93	16	14	17	12	29	23	10	12	13	13	8	11	18
77	9	15	11	13	29	22	9	10	11	14	9	11	17
53	3	12	12	13	28	21	9	12	13	13	11	11	18
51	18	12	16	11	30	22	8	10	12	14	11	9	18
85	9	14	9	11	28	24	10	12	13	14	10	10	19
51	29	13	13	12	29	23	9	10	12	13	10	11	18
98	4	14	10	12	28	23	10	12	12	12	10	11	18
44	26	13	11	12	30	24	10	10	12	13	10	10	20
96	5	15	13	11	30	23	9	10	12	13	8	11	19
83	23	14	10	12	28	22	10	13	11	14	9	11	18
83	3	13	14	12	28	24	8	10	12	15	9	11	19
55	0	15	17	12	27	23	8	12	13	14	9	12	20
92	10	15	17	12	29	23	9	10	12	14	9	10	17
46	12	15	12	11	27	21	9	12	12	13	9	11	18
77	28	15	10	12	30	24	9	12	12	14	10	10	19
94	9	13	16	12	28	22	9	13	12	13	9	10	18
62	15	15	13	12	30	23	9	10	11	14	9	10	19
60	3	14	11	12	28	24	9	12	14	14	9	9	18
78	12	12	13	12	28	21	10	14	13	13	9	12	18
92	0	13	16	12	30	23	10	13	13	13	9	10	18
83	2	13	10	11	27	23	9	10	11	13	9	10	19
98	5	13	12	12	30	25	9	13	13	13	9	11	20
26	16	15	13	12	28	22	10	11	12	13	9	11	18
70	45	14	13	11	29	22	10	10	11	13	9	10	19
76	3	14	12	12	28	23	9	12	12	15	11	9	19
87	12	14	12	11	28	22	11	10	12	13	9	11	19
29	27	14	16	11	29	23	10	10	11	13	8	12	17
44	19	14	17	14	31	23	10	13	12	13	10	10	17
104	2	14	18	11	29	23	10	10	12	13	9	12	19
103	20	14	11	12	29	21	10	12	13	13	10	10	18
51	26	14	14	11	28	24	10	10	12	14	9	10	18
96	18	15	18	11	28	23	9	10	10	13	9	10	18
58	26	12	10	11	27	23	10	10	12	15	9	11	19
86	1	14	12	12	30	21	9	13	12	13	9	11	17
77	0	15	11	11	28	23	9	12	13	13	10	10	18
82	0	14	15	12	28	21	9	13	12	14	11	11	20
73	0	15	13	13	29	25	9	9	14	15	11	12	19
75	3	12	14	11	27	23	10	11	12	13	9	10	18
80	40	14	16	12	28	24	9	13	11	13	8	11	18
117	9	13	10	13	28	23	9	10	11	14	9	10	19
49	9	13	15	13	28	25	11	10	12	14	9	11	18
46	1	14	12	13	28	22	9	10	13	15	9	12	18
101	9	13	13	12	27	24	9	10	13	13	9	11	19
43	3	13	12	11	30	22	10	10	12	14	10	11	19
71	23	12	13	11	30	22	10	13	11	13	8	9	19
83	27	13	10	13	27	22	9	14	11	14	9	11	19
41	17	14	11	11	29	23	10	13	13	14	9	10	19
64	20	13	17	13	27	20	9	13	12	14	11	10	18
58	16	12	13	12	28	22	9	13	12	13	11	11	19
50	42	14	10	11	27	23	9	10	12	13	9	11	19
59	10	14	12	11	30	25	9	14	12	14	9	11	20
39	16	13	16	12	29	22	8	12	13	13	11	11	17
46	0	12	15	11	28	25	9	9	12	14	8	12	18
44	22	14	18	13	29	22	11	10	12	13	10	11	18
99	50	14	13	12	26	21	10	12	12	13	8	10	18
46	9	15	19	12	26	24	9	12	12	14	10	9	20
25	24	13	11	12	31	22	9	12	12	15	9	9	18
54	50	16	11	12	30	23	9	11	12	14	9	13	21
59	6	13	11	12	29	23	10	11	14	14	9	10	19
95	9	14	12	11	27	22	10	10	12	12	10	11	20
68	34	15	20	11	27	22	10	10	11	14	9	11	18
108	30	13	12	11	31	24	9	10	12	13	9	11	17
65	45	13	12	12	30	24	9	12	11	13	10	10	18
45	3	13	11	14	28	23	9	12	12	15	9	11	19
44	39	14	9	12	29	23	9	10	12	14	9	11	18
22	2	15	10	13	28	22	9	10	11	14	10	9	18
89	5	12	13	13	28	21	9	12	12	14	10	11	18
87	5	12	14	12	27	22	10	10	12	13	11	12	17
105	1	14	15	11	29	22	10	12	13	13	9	11	18
61	6	13	11	13	27	22	9	10	11	14	9	10	19
107	28	15	12	12	28	23	10	11	12	13	10	12	18
63	9	13	13	11	27	22	10	13	12	14	9	10	20
97	10	15	12	11	29	23	9	12	14	13	9	10	18
82	0	14	16	12	32	23	8	12	12	13	11	9	17
64	33	14	13	13	28	23	9	10	12	15	9	11	19
74	23	14	15	12	29	22	9	13	12	13	9	10	20
66	5	14	13	13	27	24	9	13	13	13	9	10	18
105	40	13	12	12	27	23	9	11	12	13	10	11	19
102	9	15	17	11	29	22	9	13	12	13	11	11	18
52	36	16	16	12	28	24	10	11	12	13	10	12	19
71	8	12	14	12	27	22	9	13	11	13	9	11	19
22	33	14	19	13	28	24	9	12	14	13	10	10	17
57	8	13	12	12	30	23	9	12	12	14	11	11	18
91	0	12	12	13	28	23	10	10	12	13	10	11	18
110	1	13	10	12	27	22	10	12	12	13	9	11	18
106	36	14	15	13	27	21	9	10	12	14	9	12	18
99	0	14	13	14	28	21	11	10	12	14	10	11	20
69	20	13	16	12	27	22	10	12	13	14	9	11	18
64	1	13	16	11	29	22	9	12	11	14	9	11	19
98	18	14	12	12	27	24	10	10	13	13	8	10	19
49	11	12	16	13	28	22	9	12	12	13	9	11	20
46	11	13	13	11	30	22	9	12	14	13	10	11	19
51	22	13	10	14	29	22	9	10	12	13	9	11	19
59	0	13	10	11	30	23	9	12	12	14	12	11	18
69	19	13	10	12	28	22	10	14	11	13	11	11	19
37	9	13	11	12	29	22	8	12	12	13	11	12	18
80	13	14	16	11	28	22	10	13	12	13	9	11	20
98	3	12	18	12	31	22	9	12	12	13	10	9	19
97	39	15	17	13	29	23	10	13	12	15	9	12	19
62	10	14	10	12	28	20	10	12	13	13	9	12	18
27	9	16	13	12	27	22	10	12	13	14	8	9	17
31	3	13	14	12	29	24	9	12	11	14	9	11	19
107	8	15	14	11	30	20	9	10	12	14	10	11	17
63	9	15	17	12	28	22	9	12	12	14	9	9	17
92	1	14	13	12	27	22	9	13	12	14	11	10	19
63	0	16	16	13	28	22	8	12	13	14	10	11	19
102	10	12	12	13	30	22	11	13	12	13	11	10	19
107	21	14	16	13	27	23	10	12	14	13	9	10	19
67	2	14	12	12	27	22	9	11	12	13	9	9	19
71	20	13	17	11	27	23	9	10	11	14	11	12	20
46	5	15	13	12	31	23	9	11	13	15	9	12	19
21	8	13	12	11	30	21	9	12	12	13	8	11	17
105	8	14	12	12	28	23	9	10	12	14	9	11	19
79	1	13	16	13	29	24	10	13	11	13	9	10	20
91	4	14	14	12	29	22	10	13	11	15	11	10	18
32	0	12	10	13	29	21	9	10	12	14	9	9	17
36	49	15	12	11	27	22	10	12	12	13	9	11	19
85	3	13	10	13	30	23	10	10	13	15	10	9	20
65	3	13	13	12	27	23	9	10	12	14	8	11	18
74	0	14	13	12	29	23	9	12	13	13	9	10	18
100	10	14	10	11	29	23	10	12	12	15	10	10	18
59	17	15	12	14	28	23	9	13	12	15	11	12	18
39	27	15	16	11	29	23	9	10	11	13	9	9	18
78	26	15	12	12	27	25	8	10	13	14	9	11	21
88	7	13	14	12	29	21	9	10	13	14	9	11	20
46	5	13	12	11	28	23	9	12	10	14	11	11	17
98	20	13	19	12	28	25	9	10	12	15	8	10	17
63	8	14	17	14	31	23	10	13	12	13	10	10	17
75	2	14	16	12	27	24	9	11	12	14	11	11	18
64	9	14	10	12	29	24	9	12	13	13	8	10	18
17	17	12	15	12	27	22	10	12	12	13	9	11	17
105	6	14	14	11	28	23	9	10	12	13	9	11	17
63	16	13	12	12	29	23	9	12	11	13	9	13	19
71	9	16	10	11	28	23	9	13	12	13	10	10	18
95	1	13	13	12	29	20	9	13	12	13	9	11	17
116	5	12	12	12	27	22	9	15	13	14	9	10	17
112	3	14	10	12	29	24	10	12	12	14	10	10	21
73	4	12	9	13	27	22	9	11	12	13	11	10	18
54	12	12	9	11	27	22	9	10	13	13	11	11	18
75	26	15	17	13	28	24	9	12	12	13	11	9	18
71	23	14	16	12	27	22	9	10	12	13	10	10	19
77	0	13	12	11	30	22	9	10	12	15	11	11	19
39	13	12	11	13	27	23	10	11	13	14	11	10	18
80	15	14	15	12	30	23	9	10	12	14	9	11	17
86	25	15	17	12	30	22	9	10	12	14	11	11	20
94	41	14	18	12	29	22	9	12	12	14	8	11	18
103	3	14	16	12	30	21	9	10	12	14	9	10	17
93	0	15	15	13	28	23	9	12	12	13	11	11	17
83	3	15	11	12	29	24	10	10	13	15	11	9	17
66	4	13	11	12	28	20	10	13	11	13	11	9	17
47	33	13	13	12	27	23	9	13	12	13	9	10	17
73	11	14	17	13	29	22	9	11	12	14	9	10	20
36	2	14	10	11	29	23	9	10	11	14	11	9	19
82	12	13	12	11	29	23	10	10	12	14	9	10	18
97	0	13	16	11	30	22	9	10	11	14	11	12	18
44	19	16	13	13	30	23	10	12	12	13	10	11	19
98	2	13	10	11	29	24	9	14	11	13	9	11	19
96	4	15	13	12	27	24	9	10	13	13	11	11	18
76	8	13	12	12	29	23	9	13	11	13	9	10	19
87	42	14	16	12	28	21	9	10	11	13	11	12	17
93	0	14	14	11	27	23	10	9	13	13	9	12	19
84	12	13	15	11	29	22	9	12	12	14	10	11	17
42	0	14	12	12	27	22	9	10	12	13	11	12	20
66	34	12	13	12	28	23	9	12	11	13	9	11	18
46	11	14	12	13	27	22	9	12	12	13	8	10	18
63	13	14	12	13	28	24	10	10	13	13	9	12	17
87	15	14	12	12	28	23	10	13	11	13	10	12	18
49	27	13	15	12	28	23	10	10	12	13	9	10	19
93	38	16	13	13	30	22	9	12	11	14	9	9	20
98	9	13	10	13	28	22	10	12	12	14	9	11	17
91	8	14	11	11	28	23	9	11	12	13	10	11	19
26	9	14	14	12	29	23	9	12	11	14	9	11	19
50	1	12	13	12	28	23	9	12	11	14	10	9	19
72	3	13	14	12	27	22	10	12	11	13	10	9	18
87	18	16	12	12	29	22	10	13	13	13	9	10	19
83	5	14	10	13	29	22	10	11	12	12	9	10	18
41	12	13	13	12	29	22	9	12	12	15	9	11	17
54	1	15	15	12	28	22	10	10	11	13	8	9	17
91	7	16	13	12	29	21	10	13	13	13	9	9	19
38	5	16	13	13	30	22	9	12	11	14	9	9	20
89	3	13	14	12	29	23	9	12	12	13	9	11	19
65	21	13	10	12	29	21	10	12	11	13	9	10	19
103	0	16	14	12	28	23	9	10	11	13	12	12	19
70	49	13	12	12	28	22	10	13	12	13	9	13	20
69	1	14	13	12	29	23	9	12	13	13	9	10	18
67	28	15	11	12	28	21	9	13	11	13	9	10	18
61	0	12	17	13	29	24	9	12	12	13	11	11	18
110	4	13	10	12	29	21	10	12	12	14	9	9	19
106	49	13	12	12	29	22	9	12	12	13	9	11	19
93	0	14	15	12	31	22	10	12	12	13	10	9	16
104	22	15	13	12	30	22	9	13	12	14	10	11	17
56	0	15	13	13	28	22	9	10	12	15	11	9	18
110	14	15	15	13	28	23	9	12	12	13	9	11	18
42	5	14	9	12	30	21	9	10	12	14	10	12	20
122	0	13	20	12	28	22	9	10	12	14	9	12	20
65	27	13	10	12	28	24	9	13	12	14	10	10	19
83	14	14	12	11	29	22	10	12	12	13	10	9	18
72	0	14	10	12	27	22	9	10	12	13	10	9	18
87	6	14	15	12	27	22	9	10	11	13	11	9	18
61	8	13	16	11	27	22	10	13	13	13	9	10	16
71	7	12	13	12	28	24	10	10	11	13	9	11	17
115	0	14	17	12	27	22	8	13	12	13	9	10	18
73	49	12	13	11	28	23	9	12	12	13	12	12	17
64	3	13	11	12	27	24	9	10	11	14	9	9	19
84	29	13	17	11	27	22	9	13	12	13	9	11	18
45	1	13	20	12	26	24	9	10	12	13	8	11	20
51	48	13	18	11	29	22	9	11	11	13	10	11	17
63	2	12	12	12	29	23	9	10	13	15	11	11	19
69	0	15	18	12	27	22	9	13	11	15	9	10	18
91	28	13	11	11	28	22	9	12	12	12	12	10	17
73	3	14	13	13	28	23	9	10	12	14	12	10	19
96	2	14	13	12	28	22	9	13	12	14	9	11	18
51	24	14	10	12	30	21	10	10	11	14	11	11	18
65	25	14	16	12	30	20	9	10	11	13	8	10	19
93	21	14	17	12	28	21	10	10	12	14	9	13	19
108	4	14	12	12	30	24	10	13	12	13	10	11	17
101	24	14	11	12	29	22	9	13	12	15	10	10	18
96	30	15	12	11	28	23	9	12	12	14	9	11	18
104	3	13	16	11	28	22	10	12	12	14	9	10	19
41	9	15	10	12	29	24	9	12	13	15	10	11	18
69	7	14	14	12	28	22	9	12	12	13	10	10	18
36	3	14	12	12	28	23	9	12	12	13	10	10	17
104	9	14	13	12	29	22	10	10	11	14	11	11	19
87	0	14	10	12	28	21	9	14	12	13	9	10	19
97	0	13	10	12	30	20	9	9	11	14	9	11	18
117	13	12	14	11	28	23	9	10	12	14	10	11	19
104	6	12	12	11	30	23	9	14	12	14	9	10	19
51	27	13	13	12	30	24	10	10	13	15	10	11	18
104	8	14	12	12	28	21	9	12	10	15	9	10	17
70	2	14	10	12	27	20	8	15	11	14	10	11	18
78	23	13	15	13	28	25	11	10	12	14	9	11	18
65	3	13	10	12	29	23	9	13	12	14	10	10	19
112	17	13	10	12	30	22	9	12	12	14	9	11	19
104	19	14	13	12	30	23	9	10	12	14	9	10	21
72	47	14	10	12	29	24	9	12	13	13	8	10	18
82	40	14	10	12	29	24	9	10	11	14	11	12	17
47	19	13	11	13	28	21	10	10	12	13	11	10	17
118	14	11	13	13	29	22	9	12	13	15	9	10	18
75	0	13	15	12	30	24	10	12	12	13	8	12	20
73	21	13	16	12	30	22	9	12	11	14	9	10	20
77	13	13	9	12	28	22	9	12	11	14	9	12	19
103	0	13	10	12	28	22	10	14	11	13	11	11	19
67	1	14	11	12	29	23	9	12	12	14	8	11	19
50	12	14	12	12	27	22	9	10	12	13	11	12	20
68	2	13	13	13	29	23	9	12	13	13	9	10	19
45	7	12	11	11	27	23	9	12	11	13	9	11	18
37	7	13	11	12	29	23	10	12	12	14	11	10	19
100	6	15	13	11	27	22	10	15	12	13	9	11	18
72	1	14	16	12	28	24	9	13	11	13	8	11	18
54	20	15	16	12	29	23	9	11	12	13	9	11	18
70	3	13	11	12	27	22	10	13	12	13	11	10	19
91	6	13	13	14	28	23	9	11	11	14	9	12	18
53	2	13	10	12	29	25	8	10	13	13	9	11	19
108	9	13	19	11	30	22	10	10	12	15	9	12	20
34	3	12	10	12	31	22	10	10	12	14	9	9	18
94	13	15	11	12	28	22	9	10	12	13	11	11	18
32	5	14	16	12	28	23	10	12	12	13	9	11	17
68	25	14	13	13	28	24	10	10	13	14	9	10	18
96	28	16	12	11	27	20	9	12	11	13	9	9	17
95	6	13	11	12	27	23	9	13	11	14	9	11	21
103	10	13	11	12	28	23	10	12	12	13	9	11	20
87	0	12	10	11	29	22	9	13	11	13	9	11	19
48	0	14	13	12	28	22	10	12	13	13	9	11	18
62	0	12	14	12	31	21	10	12	12	14	9	12	19
98	1	13	17	13	28	23	9	10	11	13	10	10	18
97	27	14	13	11	29	22	11	12	12	14	11	11	20
68	9	14	17	13	28	24	10	10	13	14	11	11	19
86	27	15	10	12	30	22	10	11	12	14	10	11	19
99	4	14	11	13	29	21	9	10	13	13	11	10	19
49	0	14	13	13	26	23	9	13	11	14	11	10	20
104	16	13	12	12	27	22	9	11	13	13	10	10	19
83	8	14	10	11	29	22	9	13	12	13	9	9	19
73	4	15	12	12	28	23	9	12	11	14	11	11	19
91	33	15	15	11	29	22	10	12	12	13	8	10	18
50	21	14	14	12	28	23	9	12	13	13	9	11	19
42	24	13	12	12	28	23	9	10	11	14	10	11	19
60	5	16	17	13	28	25	9	12	11	14	9	11	18
72	7	14	17	11	28	20	9	12	11	13	9	9	18
41	21	15	10	12	28	23	9	11	11	13	9	10	18
104	1	13	13	13	30	22	10	12	11	14	11	10	20
88	1	16	19	11	28	20	9	13	13	13	9	10	19
41	1	13	13	12	27	25	8	12	12	13	9	10	18
63	11	14	15	13	27	24	9	13	13	14	9	10	17
82	33	14	12	12	28	25	9	13	12	13	9	9	19
35	13	13	16	11	30	22	9	10	13	14	10	9	18
82	4	14	10	11	28	24	9	11	11	14	9	12	17
91	0	15	20	12	28	23	9	13	12	14	8	10	19
79	18	12	13	12	27	23	9	12	11	14	11	11	18
62	0	13	12	13	29	24	9	13	11	15	9	11	18
106	3	13	18	12	27	20	10	12	13	13	9	9	19
92	23	13	11	11	28	23	9	12	12	15	9	11	18
59	30	13	13	11	26	24	10	13	12	13	10	11	17
33	33	14	14	12	29	24	9	10	13	15	10	9	18
101	10	13	17	11	27	21	10	12	12	13	9	11	19
102	42	15	14	12	28	22	9	12	13	14	9	11	17
75	3	14	11	13	28	23	9	12	12	14	10	11	20
41	5	14	11	12	28	21	8	10	11	14	10	12	19
88	47	14	18	12	29	22	9	10	11	13	10	11	18
71	3	13	18	11	29	22	10	10	11	13	10	11	18
102	0	13	10	13	27	24	9	12	12	13	9	11	18
98	32	16	12	11	28	22	9	12	12	13	10	12	18
70	10	13	12	13	28	23	9	10	13	15	11	10	17
62	8	13	13	12	29	20	10	15	12	13	10	11	17
85	0	14	14	12	28	24	9	11	13	14	8	10	19
105	29	13	18	11	29	22	10	12	11	13	10	10	19
105	5	15	12	12	30	22	9	10	12	14	8	11	19
30	5	13	13	12	28	23	10	10	12	13	9	10	18
47	22	12	14	13	27	24	9	10	13	14	9	11	19
46	19	13	13	12	27	23	9	10	12	14	8	11	18
50	4	13	12	13	27	21	9	12	11	13	12	10	18
103	6	14	11	12	28	23	9	12	11	14	8	9	19
71	17	12	11	11	27	23	10	13	12	14	10	12	18
32	1	13	12	11	29	21	10	13	12	14	10	11	16
83	0	14	10	12	29	22	9	11	13	13	11	12	18
105	24	12	20	12	28	23	9	9	13	15	10	11	17
46	16	12	16	12	27	23	9	10	12	13	9	7	20
103	3	16	11	12	29	23	9	10	12	13	9	11	19
79	42	13	12	13	28	24	9	10	12	13	9	10	18
55	1	14	13	11	30	23	9	10	11	13	9	11	19
34	4	14	13	11	28	23	9	12	13	14	10	10	18
90	3	14	11	11	28	22	9	10	11	14	9	10	18
106	24	14	10	12	29	21	9	10	11	13	11	11	19
50	29	14	10	12	27	23	8	12	11	13	9	9	17
95	4	13	13	13	28	25	9	12	12	14	8	10	17
75	5	15	15	12	26	22	10	12	12	14	9	11	19
45	4	12	11	11	29	23	8	12	13	13	9	11	20
99	19	15	13	13	29	22	9	13	11	13	9	12	18
48	31	13	10	13	28	22	8	15	12	13	9	11	17
59	0	14	15	12	29	23	9	10	11	13	12	12	19
44	0	15	16	13	28	23	11	10	12	14	10	12	17
83	0	15	13	12	27	22	10	14	12	13	10	10	20
94	7	13	13	11	29	22	9	12	12	14	10	11	18
58	25	13	15	11	27	22	10	13	13	13	8	12	18
24	10	14	12	13	28	23	9	12	12	13	9	12	18
73	2	14	15	13	28	23	9	10	13	15	9	9	19
58	21	14	13	12	29	24	9	13	13	15	10	10	18
73	32	14	11	12	27	22	10	10	11	13	9	9	20
67	11	14	10	11	26	24	9	13	12	14	10	11	19
95	0	13	10	13	28	22	9	10	12	13	9	11	18
45	12	13	13	11	27	22	8	10	13	14	9	9	18
104	20	14	15	12	29	24	10	13	13	14	10	10	18
94	30	15	10	12	28	21	9	13	13	13	9	9	18
81	3	13	14	12	29	21	9	10	13	14	9	11	20
80	2	14	12	12	28	25	11	13	12	15	9	11	18
29	0	14	15	12	28	22	10	10	13	14	10	10	17
37	19	12	15	12	29	24	9	13	12	14	11	11	18
104	28	14	12	12	30	23	9	10	12	13	9	10	19
54	30	14	13	12	29	22	9	15	11	13	10	10	18
69	30	13	10	12	29	21	11	13	12	14	8	11	18
43	3	14	13	12	29	24	10	9	13	14	10	12	17
89	1	13	14	11	28	23	10	10	11	14	9	11	18
101	1	14	16	11	27	24	9	10	12	14	8	10	18
50	15	16	12	12	28	22	10	10	12	13	10	12	19
91	9	14	14	11	29	24	9	10	13	14	9	11	19
38	14	14	13	12	27	22	11	14	12	13	10	11	20
65	16	13	10	13	29	22	9	13	12	13	10	9	17
96	26	14	10	13	28	24	9	12	11	14	9	12	18
50	3	14	13	12	30	23	9	10	12	14	9	10	21
72	17	14	11	12	29	23	10	12	13	14	9	11	19
54	28	14	14	11	28	25	9	12	11	14	12	10	19
30	3	12	10	12	29	24	8	10	10	13	9	11	18
64	10	14	12	12	29	23	9	10	12	13	10	12	20
42	1	14	11	13	27	23	10	13	12	13	9	11	18
94	19	13	12	11	29	25	9	12	12	14	9	10	19
76	10	14	19	13	28	24	9	12	14	13	10	10	17
103	13	15	12	12	28	23	9	10	12	13	10	10	18
81	5	14	11	13	29	23	10	12	11	14	10	11	18
57	2	14	15	12	28	24	9	11	12	14	12	12	19
67	49	13	12	11	30	22	10	10	12	14	11	11	19
50	13	13	11	12	27	24	9	10	11	14	9	9	19
36	1	13	13	12	28	23	10	13	13	15	10	11	18
30	13	12	9	11	27	22	9	10	13	13	11	11	18
40	19	14	12	12	28	24	9	13	11	13	10	11	20
104	1	14	13	11	28	25	10	10	12	13	10	10	20
100	11	14	16	12	28	23	11	13	11	13	10	11	20
28	4	12	13	12	27	23	9	10	12	13	10	11	18
31	15	12	10	13	27	22	9	12	13	15	11	10	16
37	1	14	12	11	27	23	11	10	12	13	10	10	18
70	35	13	13	12	29	23	10	10	12	13	9	11	18
36	10	15	10	12	29	23	10	10	12	13	11	11	18
51	8	12	9	13	29	24	9	12	12	13	9	9	18
49	20	15	12	13	30	24	9	12	11	13	9	10	18
105	15	13	13	11	26	24	9	13	13	13	10	10	17
92	8	14	12	11	28	21	9	10	12	14	9	9	18
64	0	13	17	11	27	23	9	10	11	14	11	12	20
75	0	13	14	11	28	21	9	10	12	13	11	10	17
48	16	14	11	12	28	23	9	12	12	13	10	12	19
110	2	14	13	13	27	24	9	13	13	13	9	10	18
110	4	14	11	13	28	22	8	12	12	13	11	10	18
45	11	13	14	12	27	23	10	12	14	13	9	11	21
33	0	16	12	11	27	20	9	12	11	13	9	9	17
56	23	13	14	13	28	24	8	15	13	13	8	9	18
57	18	14	12	12	27	22	10	12	11	14	9	10	17
58	6	15	11	12	27	23	9	10	13	13	8	11	19
62	2	14	11	12	30	22	10	10	12	13	9	10	18
36	3	12	14	12	28	21	9	12	11	13	9	11	17
79	19	13	19	12	28	23	9	12	12	15	9	10	20
54	0	15	17	12	28	22	9	12	12	14	9	9	17
33	4	13	14	12	27	23	9	12	12	14	9	10	17
89	26	13	19	13	28	23	9	13	12	13	10	10	18
79	4	13	13	11	29	23	9	12	11	13	9	11	18
61	33	13	13	12	29	20	10	15	12	13	10	11	17
102	14	14	11	12	27	23	9	10	11	13	9	9	17
88	40	13	13	12	29	20	9	13	12	13	9	11	17
77	16	15	16	12	29	21	10	10	12	13	12	10	20
76	16	13	12	12	30	22	10	10	12	13	11	11	18
112	0	14	19	12	28	23	10	10	12	14	8	10	20
64	2	14	13	13	28	22	10	10	12	13	9	9	18
53	0	13	10	11	28	21	10	13	13	14	8	13	18
105	12	13	13	12	27	24	9	11	13	13	9	11	18
80	12	15	12	11	28	21	10	10	11	13	9	11	18
74	3	12	13	12	29	22	9	14	12	13	10	10	20
71	0	13	11	11	28	22	9	12	12	12	12	10	17
44	18	14	15	13	28	21	9	10	12	13	9	11	19
52	7	13	14	14	28	24	10	13	12	14	9	12	17
57	14	13	12	11	28	23	8	10	11	15	11	10	16
67	33	13	13	12	29	20	10	15	12	13	10	11	17
84	40	12	15	13	27	22	10	13	12	13	9	9	20
49	3	13	10	12	29	23	9	13	12	14	10	10	19
68	37	13	17	12	29	23	10	12	12	13	10	9	19
100	1	14	18	12	29	22	9	13	12	13	9	10	17
70	1	13	13	12	30	23	9	12	12	14	9	10	18
104	6	13	13	12	29	23	10	10	12	13	9	11	18
63	5	16	13	11	27	22	9	10	12	14	10	10	18
109	2	14	13	11	30	22	9	13	12	13	10	10	18
74	39	14	14	12	29	20	10	10	12	13	10	10	17
59	34	14	13	12	27	23	10	12	13	13	9	10	18
82	37	14	12	12	30	22	10	13	12	13	8	11	17
43	42	15	12	12	28	24	10	13	12	14	10	12	20
42	1	13	14	12	29	24	9	10	13	13	9	10	19
106	1	16	14	12	27	22	9	10	11	13	11	12	18
97	2	13	18	11	29	25	9	10	11	13	9	11	17
40	0	14	13	13	29	23	10	13	11	14	9	11	19
68	6	13	10	12	27	22	9	12	12	13	11	11	17
39	31	13	12	13	28	22	10	12	11	13	9	11	19
44	7	14	18	11	29	23	9	10	12	13	9	12	19
106	7	16	13	12	29	22	9	14	12	13	10	10	18
30	0	15	15	12	28	22	9	10	13	13	9	9	19
105	13	15	19	12	27	23	9	12	11	13	9	11	19
74	2	12	16	13	30	22	10	10	12	14	11	10	19
103	13	15	15	12	27	24	9	11	14	13	11	11	16
91	23	14	13	11	29	24	8	10	12	15	11	10	17
105	24	16	10	12	27	22	9	13	12	14	10	10	20
60	17	13	11	14	29	23	9	12	12	15	9	11	19
59	0	14	12	12	30	23	9	10	11	15	10	12	18
76	36	14	16	12	29	23	11	10	13	15	10	9	20
111	14	13	14	13	29	23	10	12	11	13	10	11	19
106	1	15	10	12	28	22	10	12	12	14	9	10	19
72	33	14	13	11	28	21	11	12	11	13	9	10	17
105	30	15	11	12	29	24	10	10	13	15	11	9	17
64	0	16	17	14	29	23	10	13	12	13	11	11	16
52	5	14	13	11	29	20	9	12	11	13	9	10	20
32	13	16	15	12	30	21	10	13	12	13	10	11	18
41	8	14	18	12	29	23	9	13	13	13	11	12	20
74	11	13	14	12	28	22	9	14	11	14	9	11	18
60	29	14	12	11	28	22	9	12	11	14	10	11	18
45	14	12	10	13	29	23	9	12	12	13	11	10	17
103	25	14	10	12	28	24	9	12	11	13	9	11	20
108	16	13	10	13	27	23	8	11	11	13	8	9	18
28	0	13	15	12	27	22	9	9	12	13	10	12	19
26	4	14	17	12	27	24	9	11	12	13	11	11	19
45	2	14	13	12	28	21	8	12	12	14	8	11	17
63	13	13	10	12	27	23	9	12	12	13	11	11	17
91	9	13	13	12	27	20	10	12	11	13	9	10	17
90	10	16	15	11	27	20	9	10	12	15	10	11	18
73	18	14	14	13	30	21	10	10	12	13	10	10	17
17	17	13	12	11	30	21	9	12	12	13	8	11	17
50	0	14	13	13	29	20	9	10	12	14	9	10	18
33	19	13	11	12	28	22	9	10	11	15	9	10	18
85	0	13	17	12	31	22	9	10	12	13	9	11	20
41	1	13	16	12	27	25	9	12	12	14	11	11	17
69	23	14	12	12	27	23	10	10	12	13	8	11	18
85	4	14	16	12	27	21	10	10	11	13	10	12	17
45	2	13	12	14	30	23	9	12	12	13	9	10	18
66	4	14	12	11	27	23	9	10	13	14	11	11	18
47	5	12	16	12	26	22	10	12	11	14	9	11	18
40	20	13	11	12	29	23	11	10	12	13	9	12	19
61	19	14	12	13	30	22	11	11	12	13	9	11	18
51	31	12	10	12	28	24	9	13	14	13	9	9	18
81	14	14	14	12	29	22	9	13	12	13	10	10	20
71	2	13	12	13	29	23	9	13	12	14	9	10	18
54	0	15	13	12	27	24	8	10	12	13	10	10	18
82	30	12	17	12	29	23	10	10	11	14	12	11	19
96	4	13	11	13	28	20	9	10	13	13	11	11	18
62	10	14	13	13	27	23	9	12	11	13	11	11	19
56	19	13	12	12	28	24	9	10	12	15	9	10	19
54	43	14	16	13	28	24	10	10	13	14	11	11	19
65	10	14	17	12	28	20	9	10	12	13	9	11	17
84	32	15	15	12	27	22	10	15	12	13	9	12	18
38	5	13	14	12	27	23	9	12	12	14	9	10	17
45	4	13	14	12	29	22	9	10	12	14	10	9	18
67	3	14	12	11	28	22	9	10	12	13	11	10	21
57	0	14	13	11	30	23	10	10	11	13	10	10	18
61	1	13	15	11	30	22	8	12	12	14	10	10	19
92	24	13	10	12	28	21	9	10	12	13	9	11	19
46	0	14	10	11	28	23	9	10	12	14	10	9	18
77	37	14	17	12	29	22	9	12	11	13	11	11	19
69	27	15	14	12	27	21	9	13	12	13	11	13	19
95	5	15	15	11	27	23	10	10	12	14	9	11	21
106	3	13	13	12	28	23	10	11	11	13	10	11	18
103	9	14	10	12	30	22	9	10	13	14	12	10	18
42	1	15	13	13	28	22	10	13	13	13	11	11	18
80	21	13	13	11	26	24	11	13	12	13	10	11	17
81	2	13	10	12	27	24	9	10	12	13	9	9	18
42	20	12	16	11	27	23	9	12	12	13	11	12	19
39	8	14	13	13	29	20	9	10	12	13	8	9	19
103	3	13	13	11	28	23	9	10	12	13	9	9	19
62	9	13	17	11	28	22	9	10	11	13	12	9	17
76	20	12	11	13	27	23	10	11	13	14	11	10	18
98	0	15	18	11	28	23	10	10	11	15	10	11	18
94	1	12	12	13	28	22	9	10	12	14	10	9	17
103	4	13	13	13	29	23	10	11	11	13	11	10	18
62	24	16	10	12	27	22	9	13	12	14	10	10	20
93	33	14	12	13	26	24	10	10	12	15	9	10	17
93	0	14	11	11	28	23	9	13	11	13	9	10	19
68	2	13	16	12	28	24	9	13	14	14	11	10	18
104	1	16	12	12	31	22	9	10	13	15	10	11	17
76	11	14	11	12	27	25	9	13	11	14	10	11	19
40	4	14	12	11	28	22	10	13	12	13	9	10	21
48	41	13	16	13	27	23	9	12	13	14	9	11	19
39	29	13	13	13	29	22	9	13	12	13	8	11	20
68	4	13	17	13	28	21	9	11	12	14	8	10	16
97	20	14	10	12	30	21	9	12	12	15	8	10	19
105	1	13	12	12	27	21	9	13	13	13	9	10	19
64	0	15	10	12	29	25	10	12	13	13	9	10	19
39	49	13	11	13	27	22	9	10	11	14	9	10	19
30	26	13	17	12	29	23	9	13	12	14	8	12	18
105	13	14	13	13	30	23	10	13	11	13	12	12	19
68	17	15	12	12	28	24	10	13	12	14	10	11	20
88	19	13	13	11	28	24	10	11	12	14	10	10	18
62	11	13	15	11	27	22	10	13	13	13	8	11	18
55	1	14	12	12	26	23	11	11	12	14	10	10	19
20	2	14	16	12	31	23	9	14	12	14	8	10	18
61	12	14	11	13	28	24	9	11	13	14	10	11	19
93	3	15	13	13	30	24	10	12	11	13	8	12	18
76	16	14	12	12	30	23	10	10	12	13	9	10	17
53	17	14	15	12	28	21	9	13	12	14	11	11	20
90	2	12	13	12	28	21	10	12	11	13	8	11	19
52	10	13	17	11	28	22	10	10	11	14	10	11	18
47	31	13	13	12	28	23	10	10	12	13	9	10	18
62	37	15	17	12	28	23	10	10	11	15	11	10	18
96	38	13	12	11	28	24	10	13	12	14	8	11	20
100	23	14	13	12	29	24	10	12	12	13	10	13	19
43	10	14	18	13	27	22	10	13	13	13	9	10	18
67	3	15	14	12	28	20	9	12	11	15	11	12	17
42	2	13	10	11	26	23	10	12	13	13	9	11	20
31	20	13	12	12	29	22	9	10	12	13	8	10	19
44	37	13	12	11	27	24	10	13	12	13	10	12	17
106	15	13	16	11	31	22	9	11	11	13	11	12	19
58	2	15	11	11	30	22	9	10	13	14	10	13	20
52	16	13	12	13	30	24	9	13	12	14	9	11	18
55	8	15	13	11	28	23	9	12	12	14	9	9	18
91	2	16	12	12	28	23	10	10	12	14	9	12	17
34	10	11	14	12	31	24	9	12	10	13	8	9	17
55	1	14	13	13	28	23	9	10	12	13	9	9	20
50	12	13	11	12	29	23	10	12	12	14	11	10	19
101	13	13	10	11	31	22	9	13	13	13	10	11	18
69	23	14	20	12	27	23	9	11	12	13	10	10	18
100	3	16	14	11	28	22	11	13	12	14	9	10	20
75	24	13	13	13	28	23	9	12	12	13	9	9	18
26	8	13	19	12	29	22	10	12	12	14	10	11	19
42	0	14	14	13	30	21	9	10	11	13	10	11	19
72	2	14	17	12	30	24	10	10	12	14	9	9	17
93	7	15	15	13	29	21	9	13	11	14	11	9	20
62	8	15	16	12	29	23	10	12	12	14	11	11	18
65	12	14	16	12	30	21	9	10	12	14	9	10	17
81	8	16	14	11	29	22	10	12	12	13	10	11	19
48	6	15	16	12	29	24	9	10	12	13	9	10	18
91	4	14	16	12	28	22	9	10	12	14	9	9	17
63	0	14	12	12	31	24	9	12	11	13	9	11	19
75	27	15	12	12	31	22	10	12	12	13	9	10	17
66	7	14	10	12	26	23	9	13	12	14	9	10	19
85	16	12	15	12	29	24	10	10	11	13	10	9	18
113	28	15	10	12	27	21	10	10	12	13	9	12	18
102	34	13	12	12	29	24	10	15	12	14	9	9	20
76	1	15	15	13	30	22	9	10	14	13	10	10	20
91	0	12	17	12	27	20	9	10	12	14	9	10	19
107	11	14	13	11	27	23	10	12	12	13	9	10	18
85	42	14	12	12	30	22	9	12	13	14	10	12	17
106	12	15	15	12	28	24	9	12	12	14	9	10	19
80	3	15	13	11	30	23	9	10	11	13	9	10	17
44	5	13	10	11	28	21	10	13	13	14	8	13	18
73	13	16	14	11	31	25	11	11	11	13	11	10	18
56	0	13	12	12	27	23	9	10	12	13	9	11	18
81	3	13	12	11	29	23	9	10	12	14	9	12	18
54	39	15	10	12	30	23	10	12	12	14	9	11	18
39	8	13	16	12	28	23	9	13	12	13	9	10	19
96	8	14	15	12	30	23	9	10	12	14	9	11	17
80	23	15	10	11	28	23	9	10	11	14	10	11	19
48	12	14	13	13	31	22	9	12	12	14	11	11	20
95	34	13	13	12	29	23	10	13	12	13	9	12	18
80	30	12	11	13	27	22	10	12	12	13	9	10	19
41	0	13	13	12	29	23	10	13	12	13	9	10	19
43	8	14	13	12	28	23	9	10	12	15	9	10	19
75	2	13	11	12	29	23	9	12	12	14	8	10	20
72	4	13	13	13	27	24	11	10	11	13	11	9	18
84	16	14	14	13	28	23	10	12	12	13	11	11	17
104	17	13	14	13	29	23	10	10	11	13	9	10	18
65	1	13	11	14	29	23	9	12	12	15	9	11	19
52	35	14	16	12	27	21	10	10	11	13	10	12	17
108	33	12	13	12	28	21	10	14	13	13	9	12	18
36	19	13	16	13	28	22	9	12	11	14	9	10	19
46	23	14	18	12	29	24	9	10	11	13	10	13	18
73	8	12	18	11	29	24	9	12	11	14	9	10	18
44	14	12	14	11	28	23	9	15	12	15	10	10	19
41	2	12	18	11	29	21	9	10	12	14	10	9	18
72	9	12	10	11	28	21	10	12	11	14	9	11	18
19	3	14	10	11	26	23	9	11	12	13	11	9	18
60	16	12	17	11	29	21	9	10	12	14	10	13	20
61	0	13	10	13	29	22	9	13	13	13	10	10	17
73	11	12	13	12	31	23	9	13	11	13	9	11	18
57	22	12	13	12	31	21	8	10	11	14	10	13	19
68	2	14	14	12	29	24	10	12	12	13	9	11	18
52	44	14	13	11	29	23	9	13	14	13	10	11	17
45	47	13	13	11	29	23	8	13	11	15	8	11	18
75	6	12	11	11	28	22	9	12	12	13	10	10	18
78	0	14	16	11	26	23	10	12	11	14	10	11	19
72	11	14	12	13	29	24	9	10	13	13	9	11	18
50	3	13	15	12	27	22	9	10	12	14	10	11	17
52	6	13	12	13	29	23	9	12	12	14	12	11	17
56	5	12	12	14	27	22	9	11	13	14	11	10	19
