# Supplementary material for: Using game theory to thwart multistage privacy intrusions when sharing data
Source: Sci Adv. 2021 Dec 10;7(50):eabe9986. doi: 10.1126/sciadv.abe9986 (PMC8664254; doi:10.1126/sciadv.abe9986)
Supplement: Supplementary file 2 — Data S1 [file sciadv.abe9986_data_s1.zip › sciadv.abe9986_data_s1/DemoKAnonymization/exp/2058/data/target_data/i89.csv]

YOB	State	STR1	STR2	STR3	STR4	STR5	STR6	STR7	STR8	STR9	STR10	STR11	STR12
98	18	12	12	12	31	22	10	12	12	15	10	11	18
86	9	13	13	13	29	24	9	10	13	14	11	11	18
105	29	14	13	12	30	22	10	11	12	13	10	10	20
66	13	12	14	13	31	22	9	10	12	13	9	11	17
77	5	16	14	14	28	20	9	12	12	13	8	9	19
97	27	14	12	11	31	23	9	12	13	13	8	11	18
29	3	15	15	12	30	21	10	10	11	14	10	13	18
33	20	14	11	12	27	22	10	10	11	13	10	9	19
76	11	12	13	12	28	24	10	10	11	13	9	11	17
44	2	13	10	12	28	22	9	12	11	14	11	10	18
45	42	14	9	13	29	23	9	10	12	13	9	11	18
78	32	12	12	11	28	21	9	10	13	14	12	12	19
72	5	13	11	11	31	23	9	10	13	15	8	11	19
52	5	15	10	11	29	22	9	12	11	14	9	9	18
50	41	12	11	12	28	22	9	11	11	14	9	9	19
110	0	14	13	13	28	24	11	11	13	14	9	11	18
50	2	13	14	12	30	23	9	10	12	14	9	10	18
65	5	14	11	11	28	24	9	15	12	13	9	12	17
95	16	13	12	12	27	22	9	10	12	13	9	11	19
35	3	16	10	12	31	23	9	13	12	13	11	10	21
35	0	13	16	11	31	22	9	11	11	13	11	12	19
69	10	13	13	13	29	23	9	12	13	13	9	10	19
105	9	14	12	11	28	23	9	13	12	13	11	12	20
64	5	15	15	12	30	23	9	10	12	13	10	11	18
46	4	15	15	12	30	23	9	12	11	14	10	11	20
76	1	14	13	11	28	25	10	10	12	13	10	10	20
51	18	12	14	12	30	23	9	12	12	14	9	10	19
106	0	14	14	12	30	24	10	12	11	14	10	11	17
74	0	13	20	12	31	23	10	10	12	15	10	11	19
105	2	14	12	13	29	22	9	13	11	14	10	11	19
72	23	12	11	12	29	24	10	12	12	13	9	12	20
63	1	14	12	12	28	23	9	12	11	13	10	11	20
96	11	14	12	13	29	24	9	10	14	15	10	9	19
103	19	13	16	12	27	21	9	10	12	13	10	11	17
82	8	12	13	12	29	22	9	12	13	13	11	9	19
37	0	15	12	13	30	20	8	10	12	14	9	13	17
43	8	14	9	13	28	23	9	10	12	13	9	11	18
103	2	16	9	11	27	21	10	12	12	13	11	11	17
51	19	13	14	11	30	24	10	13	12	13	9	10	19
75	1	15	17	12	31	20	9	13	11	14	12	9	18
32	15	16	16	12	28	23	9	12	12	15	9	10	19
94	0	14	16	12	29	23	9	10	11	13	9	9	18
34	0	14	14	11	30	24	9	10	12	15	11	10	19
109	26	14	17	12	30	24	10	10	12	14	9	9	17
100	0	16	14	12	27	22	9	10	11	13	11	12	18
73	45	13	10	13	27	23	9	10	11	14	9	10	16
102	2	12	10	11	27	22	9	12	12	14	11	12	18
98	13	13	12	13	29	23	9	10	11	13	8	10	18
97	30	14	15	12	28	24	9	11	12	14	12	12	19
45	32	13	19	12	26	23	10	14	12	14	9	10	19
29	8	12	11	11	27	21	9	12	12	13	9	11	18
76	33	12	10	12	27	23	9	10	11	13	11	11	17
49	32	15	16	12	29	22	9	9	12	14	11	10	21
45	5	13	13	13	28	23	9	10	12	13	9	10	19
78	0	13	17	13	29	24	9	10	11	13	10	10	18
39	6	16	12	11	27	24	9	10	12	14	11	10	20
79	17	15	11	13	30	23	9	10	11	15	10	12	19
75	3	14	10	12	28	22	10	12	12	13	9	10	19
72	3	15	17	12	28	24	10	13	12	13	10	9	19
48	2	14	18	12	26	21	9	10	13	13	9	11	19
96	1	13	12	12	29	22	9	13	12	13	10	11	17
98	6	13	11	14	28	23	9	12	12	15	9	11	19
95	3	13	14	11	29	22	10	10	12	15	9	10	21
85	9	15	12	12	26	23	10	12	13	13	9	10	19
76	6	13	10	13	28	23	9	10	11	14	9	10	19
50	17	13	15	11	29	23	10	13	11	14	8	12	18
31	2	14	18	13	29	22	11	10	12	13	10	11	18
103	4	15	12	13	28	24	10	11	11	13	9	12	19
99	18	14	15	12	29	22	10	10	12	13	9	12	18
92	8	15	12	12	31	20	9	9	12	13	10	10	19
95	0	13	14	12	29	24	9	10	14	14	9	9	18
89	22	14	17	11	27	22	9	12	12	14	9	10	20
116	8	14	11	12	27	22	9	12	12	13	9	10	19
33	13	15	16	12	29	24	9	10	12	13	9	10	18
40	12	14	13	13	30	22	9	10	13	14	9	11	17
119	5	12	17	12	28	23	9	12	12	14	10	11	17
117	1	13	17	11	29	23	9	10	12	14	11	10	18
62	19	14	13	12	28	24	11	10	12	15	10	13	20
60	8	13	14	11	29	22	9	13	14	13	12	12	19
39	2	13	14	12	30	23	9	10	12	14	9	10	18
85	17	14	13	12	30	24	9	10	12	13	8	9	18
52	11	12	16	11	27	23	9	12	12	13	11	12	19
51	3	13	16	11	28	22	10	10	11	12	12	11	19
84	5	13	14	11	30	22	9	12	12	14	8	9	20
66	8	13	14	11	31	21	9	11	14	13	10	9	19
93	0	14	13	13	31	22	9	12	12	14	11	11	20
40	6	16	17	13	30	22	10	10	13	13	11	11	18
100	17	16	17	14	29	23	10	13	12	13	11	11	16
44	14	12	14	11	28	23	9	15	12	15	10	10	19
52	22	13	10	12	27	22	9	10	11	13	9	11	17
90	13	12	13	12	27	22	9	14	12	13	9	11	17
70	0	15	14	11	30	24	10	12	11	14	10	12	18
47	3	13	14	12	29	21	9	10	13	14	9	11	20
46	0	15	10	11	29	20	9	12	12	14	11	9	18
103	12	14	15	11	29	23	8	11	14	15	9	11	19
51	25	15	11	13	28	21	9	12	11	14	9	11	19
99	1	15	11	12	29	24	10	10	13	15	11	9	17
57	24	14	14	12	29	22	10	10	12	13	9	12	18
97	21	13	11	12	30	24	10	10	12	13	10	10	20
83	31	13	10	11	28	24	9	12	12	14	9	12	18
43	5	14	13	11	30	23	10	10	11	13	10	11	18
97	7	13	13	11	29	22	9	12	13	14	9	12	18
47	1	12	12	11	28	22	9	10	11	13	11	11	19
95	22	14	16	13	28	24	10	10	13	14	11	11	19
66	19	14	13	11	28	22	9	12	12	15	8	11	19
102	3	14	17	11	29	23	10	10	12	15	9	11	20
51	15	13	10	12	29	23	9	12	12	14	11	11	20
63	1	12	16	11	31	21	10	12	12	13	9	11	19
64	22	15	17	13	28	23	10	10	11	13	8	9	18
107	23	14	10	12	28	23	9	10	13	14	10	10	17
63	3	14	10	11	29	24	9	10	11	14	10	10	17
104	0	15	13	11	28	23	10	12	14	14	8	10	19
54	7	13	10	12	28	24	8	13	11	13	10	11	19
91	0	15	14	12	28	24	10	13	14	15	11	10	18
50	3	14	9	11	27	22	10	12	12	13	8	11	19
70	7	15	17	12	31	20	9	13	11	14	12	9	18
73	21	12	13	12	29	23	10	14	12	13	11	11	18
82	0	13	11	12	29	23	10	12	12	14	11	10	19
83	1	13	14	13	28	24	8	15	13	13	8	9	18
68	4	12	15	12	28	22	10	9	12	13	9	10	16
50	2	14	14	12	29	22	9	9	12	14	10	11	18
47	3	15	20	11	29	20	9	10	12	13	10	12	17
49	6	14	14	13	30	21	10	10	12	13	10	10	16
28	3	16	13	12	29	24	10	14	12	13	9	10	18
66	10	15	17	12	28	24	9	10	12	14	10	10	20
86	6	14	11	12	27	25	9	10	12	13	9	12	19
45	39	15	15	12	26	22	9	10	12	13	11	11	19
88	23	13	12	13	29	23	10	12	12	13	10	10	19
94	17	14	12	13	27	24	9	13	12	14	8	9	17
106	0	14	16	11	29	23	10	12	12	14	10	12	18
48	30	14	16	11	29	23	10	12	12	14	10	12	18
88	37	15	16	12	29	20	9	10	13	14	10	10	19
101	1	13	12	12	29	20	9	11	11	14	8	12	19
47	38	13	15	11	27	22	10	13	13	13	8	12	18
73	40	15	12	12	29	23	11	10	11	13	9	10	18
42	0	14	14	11	28	25	9	12	11	14	12	10	19
70	0	12	11	12	28	23	9	11	12	15	9	11	17
61	0	13	18	11	29	23	9	14	11	13	9	9	18
54	3	13	9	12	28	22	9	12	11	14	9	12	19
115	3	12	17	12	27	23	9	10	13	13	8	12	18
103	3	14	16	11	28	21	10	13	12	13	9	11	20
51	23	13	17	11	28	21	10	11	13	15	10	12	17
95	20	13	15	12	28	22	9	10	12	14	10	9	19
87	10	13	11	12	29	23	9	10	11	15	9	8	19
72	3	13	9	12	29	23	10	13	11	13	8	11	18
99	12	13	10	12	27	22	9	13	11	13	10	11	17
13	1	14	11	13	28	20	9	10	12	14	11	11	20
66	29	12	11	11	27	21	9	12	12	13	9	11	18
88	0	14	13	12	27	23	9	12	12	14	11	9	19
106	1	15	13	13	28	21	9	10	12	14	9	10	20
92	7	14	13	12	29	22	10	10	11	14	11	11	19
109	43	13	12	13	29	21	9	13	11	13	9	12	18
76	1	15	13	11	28	23	9	12	12	14	9	9	17
108	4	13	16	12	27	21	9	10	11	13	9	10	19
79	6	12	16	11	31	21	10	12	12	13	9	11	19
64	5	13	16	12	27	22	10	12	13	14	9	11	18
68	32	13	14	12	28	23	10	11	12	15	11	9	16
112	25	14	17	12	27	23	10	13	13	14	8	10	19
41	2	13	15	13	28	21	9	12	12	13	9	10	19
50	14	13	9	13	28	24	9	12	13	13	9	12	19
72	32	13	10	11	28	21	10	13	13	14	8	13	18
79	0	15	12	12	29	24	9	12	12	15	10	11	18
37	0	12	11	12	29	24	10	12	12	13	9	12	20
90	27	13	15	11	28	22	9	12	12	13	9	12	19
83	0	14	10	13	29	22	10	11	12	12	9	10	18
78	8	13	13	12	29	23	10	10	12	13	9	11	18
112	27	13	17	12	28	23	9	13	12	13	10	11	19
102	21	14	10	11	29	22	9	13	11	13	11	11	17
100	16	13	11	11	28	23	9	10	13	13	10	10	18
101	19	13	13	12	27	23	8	10	13	14	9	12	17
100	5	14	14	12	28	22	9	12	11	13	10	10	20
72	11	14	18	12	29	22	10	13	12	13	11	11	17
87	17	13	17	11	30	22	9	10	13	15	9	11	18
106	3	13	12	12	28	22	9	12	13	14	9	9	19
51	2	13	14	11	29	23	9	12	12	13	10	10	19
42	0	13	12	12	28	24	10	10	11	13	10	11	19
85	18	15	12	12	29	23	8	10	11	13	10	12	19
47	12	13	17	12	29	22	9	12	13	12	9	10	19
54	39	14	11	11	29	22	9	10	12	14	9	12	18
60	2	14	11	13	28	23	9	12	12	14	10	11	20
52	4	14	15	12	28	22	10	10	12	14	12	12	19
108	20	13	14	12	27	23	9	10	13	13	9	10	20
57	0	15	15	12	28	24	9	10	12	14	9	10	18
85	1	13	10	11	30	23	9	12	12	14	12	11	18
95	19	14	16	12	30	23	9	12	12	14	10	10	20
36	0	14	13	11	30	22	9	13	12	13	10	10	18
105	18	14	16	13	28	25	10	10	12	13	10	11	19
21	24	14	10	12	28	24	10	12	12	14	9	9	20
57	2	14	15	12	28	24	9	11	12	14	12	12	19
71	18	13	12	11	29	22	10	10	12	13	9	10	18
83	4	12	14	12	27	22	9	13	11	13	9	11	19
65	8	14	12	12	27	24	9	11	11	13	8	10	17
36	19	13	17	11	29	22	9	12	11	13	9	11	19
39	14	15	12	13	26	24	9	12	13	13	11	11	19
48	32	14	12	12	28	21	9	12	12	13	9	13	19
58	1	13	10	13	27	22	9	14	11	14	9	11	19
91	1	14	11	11	28	23	9	14	11	13	11	11	18
112	3	14	10	12	29	24	10	12	12	14	10	10	21
104	4	14	12	11	27	23	9	10	12	13	9	12	19
49	2	14	13	11	30	23	9	10	11	13	9	11	19
60	47	13	16	11	29	24	9	11	12	13	8	11	19
44	3	15	10	11	29	21	9	12	12	14	11	9	18
59	2	14	9	12	28	23	9	10	12	13	11	11	18
96	3	14	12	11	29	22	9	12	13	13	11	12	19
42	2	14	14	12	29	22	9	10	12	13	11	9	18
79	0	13	15	12	30	22	9	11	12	14	11	10	18
90	36	14	19	11	29	23	9	11	12	13	10	12	18
54	0	13	15	11	27	23	10	12	11	14	9	10	19
105	18	14	10	12	30	24	9	12	12	13	9	9	18
105	37	13	14	12	29	22	10	13	11	15	9	12	18
98	46	13	15	11	29	20	9	10	12	13	11	12	19
48	4	14	12	11	30	25	9	14	12	14	9	11	20
103	3	12	13	12	29	22	9	14	12	13	10	10	20
39	30	14	10	11	28	21	10	10	12	14	9	11	18
60	1	15	10	12	28	23	9	10	12	13	11	9	17
56	30	16	9	13	28	20	10	12	12	13	9	10	18
69	22	14	14	13	30	21	10	10	12	13	10	10	18
67	23	13	10	12	28	23	10	12	12	14	11	11	19
100	28	13	13	13	29	23	10	12	12	15	9	10	20
42	0	15	15	12	29	23	9	10	13	13	11	12	19
71	4	14	13	11	28	25	10	10	12	13	10	10	20
51	39	14	10	11	29	23	9	10	11	14	11	9	19
105	40	13	14	12	28	23	9	10	11	13	9	12	19
102	37	13	14	12	28	25	10	12	12	13	10	11	18
61	20	15	13	12	27	24	9	10	13	13	11	11	18
82	43	15	16	12	29	20	9	10	13	14	10	10	19
77	3	13	18	12	29	24	10	13	12	13	10	11	18
81	6	13	17	12	30	22	10	12	12	13	10	9	19
47	0	13	11	13	28	21	10	10	12	13	11	10	17
101	30	14	13	12	28	23	10	10	12	13	10	9	18
42	1	13	13	12	29	23	10	11	11	13	11	11	17
79	26	14	12	11	28	24	11	10	11	15	8	10	18
72	11	12	12	12	30	20	10	10	12	14	11	11	19
53	3	13	14	12	28	21	9	12	12	13	9	9	19
87	5	13	17	11	30	21	10	13	11	13	11	10	19
64	1	13	14	11	29	22	10	10	12	15	9	10	21
76	2	14	11	12	29	22	9	13	13	13	10	11	19
57	1	13	12	11	28	23	10	10	12	12	9	11	18
82	7	14	16	12	28	21	9	13	12	13	9	10	17
81	41	14	18	12	30	23	9	13	12	14	8	11	19
96	2	15	9	12	27	23	11	11	12	13	9	10	20
93	2	13	13	11	27	24	9	10	12	14	10	11	18
72	6	14	16	12	29	22	9	13	12	13	9	12	18
41	8	15	16	12	28	23	9	13	12	14	11	11	18
89	16	14	19	13	28	23	9	13	12	14	11	10	19
50	2	14	14	11	27	22	9	13	12	13	9	10	17
58	16	13	10	13	27	23	11	12	11	12	10	12	19
69	15	15	11	12	29	22	9	10	12	13	9	10	19
70	13	15	10	12	28	23	9	10	12	13	11	9	17
83	15	15	10	13	29	24	9	10	12	14	10	11	18
63	14	15	13	13	30	21	10	10	12	14	9	9	19
55	35	15	10	11	30	23	10	12	12	13	10	11	16
96	34	13	12	12	29	22	10	11	12	13	9	10	20
52	0	13	21	11	28	24	9	13	12	13	9	10	19
57	4	12	10	12	29	22	10	13	11	13	9	11	18
76	1	16	14	12	27	22	9	10	11	13	11	12	18
58	15	13	10	12	27	24	9	13	12	13	10	11	21
103	0	14	11	11	30	21	9	10	11	13	9	12	19
79	3	12	17	12	27	23	9	10	13	13	8	12	18
102	12	14	12	11	28	21	10	11	11	13	9	10	17
42	0	14	10	12	28	23	10	10	13	14	11	11	19
83	19	13	10	12	28	23	10	12	12	14	11	11	19
66	0	14	17	13	28	23	10	10	11	13	9	11	17
46	31	13	14	11	26	22	9	10	12	13	9	10	18
107	19	13	12	12	28	21	9	10	13	13	9	12	19
76	23	13	13	12	27	22	11	10	12	13	11	11	18
44	24	16	13	12	28	22	10	10	11	13	9	10	20
88	1	12	13	12	28	24	10	15	11	13	10	11	21
80	14	15	13	13	28	21	9	13	13	13	9	12	21
78	3	12	16	12	29	22	9	10	12	14	10	12	20
89	34	13	10	12	31	24	9	12	12	14	8	10	20
37	0	14	13	11	28	24	10	10	12	13	11	9	19
102	9	13	16	11	28	22	9	13	12	15	10	10	20
94	29	13	12	12	28	22	9	12	12	13	8	9	19
64	19	15	15	11	28	21	9	10	12	14	10	10	19
55	3	15	20	11	29	22	9	12	12	14	11	12	18
77	0	15	13	11	30	23	9	10	12	13	8	11	19
107	12	13	10	12	27	23	10	10	11	13	8	11	19
55	29	12	10	12	28	23	9	10	12	14	9	9	19
110	0	14	20	11	29	22	9	10	10	13	12	12	18
36	36	13	11	12	28	22	9	10	13	13	10	11	17
97	12	16	12	12	28	23	9	11	12	13	9	10	17
58	4	14	12	11	29	20	11	10	12	14	10	11	19
39	16	14	17	12	30	24	10	10	12	14	9	9	17
100	11	15	10	11	28	24	9	10	12	13	10	10	20
82	22	16	16	11	28	24	10	11	12	13	10	12	19
64	0	14	12	11	30	25	9	14	12	14	9	11	20
105	22	12	13	12	31	21	8	10	11	14	10	13	19
78	0	14	14	13	29	22	10	14	11	13	11	11	20
71	18	15	15	11	29	22	10	12	12	13	8	10	18
31	0	15	10	12	28	23	9	10	12	13	11	9	17
39	14	13	10	13	27	24	9	12	12	13	9	12	18
41	23	12	13	12	28	23	9	12	11	14	10	9	19
58	11	13	15	13	29	24	9	10	11	12	9	11	20
79	11	13	12	13	29	21	8	10	11	15	10	10	20
104	10	15	10	11	28	21	10	12	12	14	10	10	19
76	2	13	12	13	28	23	9	12	11	14	11	9	18
52	3	15	13	13	29	20	9	10	11	14	10	11	17
43	3	16	13	12	29	22	9	14	12	13	10	10	18
31	15	14	10	12	27	22	9	10	12	13	10	9	18
38	21	14	14	13	29	23	9	11	12	13	11	11	18
94	7	15	12	11	27	21	10	10	11	13	9	11	17
64	17	16	14	11	26	23	10	12	11	13	8	10	18
85	3	14	10	11	29	22	9	12	13	14	9	11	18
67	0	14	17	13	28	22	9	13	12	15	10	10	18
99	8	14	13	12	31	23	9	10	11	13	10	10	19
49	1	14	11	11	29	20	9	10	12	13	9	11	19
67	34	13	12	12	29	21	9	11	11	13	10	11	19
54	11	16	13	13	28	20	9	12	12	14	10	10	20
42	1	15	16	12	28	23	10	13	12	14	11	11	18
97	1	13	12	12	28	20	10	13	12	15	10	10	18
58	22	12	13	12	28	23	9	12	13	14	11	10	18
37	0	16	11	12	28	23	10	10	13	13	9	10	18
82	40	12	13	11	30	22	9	13	13	14	9	11	16
70	14	13	10	12	27	23	10	10	11	13	8	11	19
70	17	12	12	13	28	23	9	10	12	13	10	10	18
75	3	14	10	13	30	24	9	10	14	13	9	12	18
56	1	14	13	12	30	24	10	12	11	13	8	10	19
65	18	15	14	11	27	23	9	10	13	13	9	10	18
56	6	13	12	12	27	24	9	12	13	15	11	11	17
75	16	15	12	13	28	24	10	11	11	13	9	12	19
61	26	14	14	11	28	24	10	10	12	14	9	10	18
68	1	14	10	12	30	21	9	12	12	15	8	10	19
47	2	15	11	12	29	21	9	12	12	13	12	12	18
97	22	13	11	12	30	22	9	12	12	13	10	10	16
74	17	12	13	12	29	23	10	14	12	13	11	11	18
71	2	14	19	12	29	23	9	12	12	13	11	10	20
39	3	13	20	11	29	23	9	13	12	13	9	11	17
41	7	14	14	12	27	23	9	12	13	13	9	11	19
85	5	14	10	11	30	23	9	10	12	14	10	11	19
97	1	13	10	12	28	23	10	10	12	13	9	9	18
97	0	13	13	13	29	23	9	12	11	14	11	11	16
78	0	13	15	12	27	23	9	13	11	15	10	11	17
96	17	12	14	11	27	23	9	12	12	15	9	11	19
102	0	14	13	12	30	24	9	10	12	13	8	9	18
57	19	13	11	13	28	23	9	11	11	13	9	10	19
39	4	13	14	12	29	23	9	14	10	12	9	9	18
111	5	15	9	12	29	23	9	10	14	14	9	10	19
91	18	14	12	13	29	24	9	10	14	15	10	9	19
106	27	13	12	13	28	23	9	10	13	15	11	10	17
78	0	14	13	12	30	23	9	12	11	13	9	11	20
85	23	12	10	12	28	24	9	13	14	13	9	9	18
57	20	12	17	12	29	23	9	10	11	13	10	11	18
102	10	14	12	12	29	21	10	10	13	14	8	11	17
108	18	15	11	12	28	22	9	10	12	13	11	11	18
76	5	14	12	12	30	23	10	10	12	13	9	9	17
80	24	14	10	12	27	22	9	10	12	14	10	9	18
87	1	12	14	14	28	21	10	12	14	14	9	9	16
42	33	13	18	12	30	24	10	9	12	14	10	12	18
42	33	14	14	12	29	24	9	10	13	15	10	9	18
34	4	14	13	12	30	22	8	10	11	13	9	11	19
111	23	15	10	13	29	20	9	13	12	13	10	10	20
70	20	15	15	12	27	23	9	11	12	14	9	11	19
101	8	13	11	11	28	22	9	10	11	14	11	11	18
69	14	13	10	11	29	23	10	10	12	15	11	11	19
95	18	15	12	12	28	23	10	11	12	13	10	12	18
96	42	15	13	12	28	22	10	11	12	13	10	11	19
68	2	13	16	11	28	24	10	12	12	14	9	11	18
99	0	13	10	11	28	21	11	13	13	14	8	13	18
44	8	13	20	12	29	23	9	10	12	14	9	12	18
71	45	14	13	11	28	23	10	10	12	14	11	11	19
48	7	15	12	12	29	22	9	13	13	14	11	11	20
29	21	13	12	12	27	22	9	13	13	13	11	12	19
64	5	13	15	12	28	23	9	10	12	13	11	9	19
27	3	14	14	12	29	24	10	12	12	13	9	11	18
63	37	13	16	11	28	22	9	13	12	15	10	10	20
87	31	13	11	11	30	24	9	14	12	15	8	10	19
41	19	14	19	11	29	23	9	11	12	13	10	12	18
86	6	13	13	13	28	23	10	12	12	13	10	12	20
49	16	13	15	13	29	23	9	10	14	14	11	10	17
33	19	13	10	12	28	22	10	10	12	14	10	12	20
80	12	13	12	12	29	25	9	10	11	13	11	10	19
61	29	13	11	12	28	21	10	13	12	15	9	9	19
79	1	14	11	12	30	23	10	11	11	13	10	12	18
32	1	13	12	11	28	24	10	13	12	14	8	11	20
99	11	12	12	13	28	23	10	11	12	13	10	9	17
44	4	14	12	13	29	22	9	12	13	14	10	11	18
51	0	12	12	12	29	22	10	12	12	14	9	11	18
103	6	12	11	13	27	23	10	11	13	14	11	10	18
72	4	15	12	12	28	23	9	10	12	13	10	10	18
44	1	15	15	12	28	22	10	10	11	13	8	9	17
109	0	15	10	13	29	22	9	12	12	13	10	11	20
68	26	13	17	12	29	24	9	10	11	15	9	9	18
81	6	14	18	12	28	23	9	10	12	13	9	11	17
77	0	13	13	12	29	23	10	10	12	13	9	11	18
74	27	12	15	12	29	22	9	10	13	13	10	11	17
66	11	13	18	13	28	23	9	10	12	13	11	10	18
41	1	13	11	12	29	22	10	12	12	13	10	10	18
80	6	14	15	13	29	24	10	11	12	13	9	11	18
87	29	13	17	11	28	24	11	13	12	13	11	10	16
74	0	14	10	12	27	22	9	13	11	13	9	11	20
84	3	14	13	12	27	22	10	12	13	13	9	10	18
66	9	14	15	11	28	23	10	10	12	13	9	11	17
38	5	13	11	12	29	22	8	12	12	13	11	12	18
56	4	12	13	13	31	21	10	10	11	13	9	10	18
73	26	14	15	11	29	22	10	12	13	13	9	11	18
50	5	12	10	11	28	24	9	12	12	13	11	10	18
100	18	14	13	11	29	22	9	12	12	14	9	11	18
71	12	15	11	13	27	23	10	11	12	13	9	10	20
81	3	14	12	11	28	23	10	10	12	13	11	10	18
30	21	12	14	12	27	22	9	13	11	13	9	11	19
78	8	13	13	12	27	24	9	10	13	13	9	11	19
28	2	15	10	13	27	22	9	10	13	14	11	10	19
101	1	13	13	12	27	24	9	10	13	13	9	11	19
41	5	13	15	11	27	23	10	12	11	14	9	10	19
66	12	15	12	12	26	24	9	12	11	13	9	10	18
101	5	14	18	12	29	24	9	13	12	14	9	10	19
99	28	13	15	11	27	22	10	13	13	13	8	12	18
25	3	15	10	13	29	21	9	13	11	14	9	11	18
98	1	16	10	12	28	21	9	11	11	13	10	11	18
71	0	15	11	12	29	22	9	10	12	13	10	10	19
78	17	13	10	12	27	23	9	12	11	15	10	13	18
59	19	13	10	12	28	24	10	12	11	13	11	12	19
112	1	12	13	12	28	23	10	12	12	14	9	10	17
109	1	16	14	13	29	24	10	13	11	13	10	10	18
76	21	13	14	12	28	21	10	11	13	14	10	11	19
85	7	12	10	12	28	24	10	12	12	13	9	13	20
59	7	13	10	12	29	23	9	12	12	14	11	10	20
76	23	14	14	11	28	25	9	12	11	14	12	10	19
75	2	14	17	13	28	25	9	12	12	15	10	11	18
90	0	14	10	12	29	24	10	12	12	14	10	10	18
36	0	13	17	11	30	23	9	11	11	13	9	12	20
110	15	13	10	12	29	23	10	10	14	13	9	10	19
73	7	13	16	13	29	23	10	10	12	13	11	12	17
41	12	14	12	11	30	25	9	14	12	14	9	11	20
90	12	14	15	12	29	20	10	12	12	13	9	8	18
47	17	16	17	12	28	24	10	12	12	13	10	12	18
30	15	12	13	12	30	23	8	10	14	13	10	13	20
83	1	14	12	12	28	23	9	12	12	15	11	9	19
62	35	14	16	12	29	21	9	10	12	14	11	11	18
101	10	13	14	12	29	22	9	10	11	13	11	10	19
101	35	13	12	11	28	22	9	13	13	13	9	11	19
64	5	15	13	12	29	23	9	10	12	13	9	11	18
102	13	15	11	11	31	23	10	11	11	13	10	9	21
90	2	14	14	11	30	21	10	10	12	13	8	11	20
35	16	13	12	12	28	23	10	10	12	14	9	11	18
108	9	15	11	12	28	21	9	13	11	13	9	10	18
78	0	16	15	11	29	24	9	12	11	13	9	10	18
71	22	12	13	12	27	23	8	12	12	13	9	12	20
105	2	13	9	12	30	22	9	10	12	14	11	11	18
46	23	14	15	12	31	21	9	10	12	13	9	11	19
102	5	14	12	11	30	23	10	12	11	15	11	10	17
51	2	15	11	12	29	22	9	10	12	13	9	10	19
104	3	13	14	13	29	23	9	10	11	13	9	11	19
94	0	14	13	11	28	21	9	10	12	13	9	9	17
47	0	16	13	12	27	22	10	12	13	14	8	9	17
32	23	12	17	11	29	21	8	10	12	14	10	13	20
51	3	14	15	12	28	22	9	12	13	13	11	11	20
99	5	12	11	12	29	24	10	12	12	13	9	12	20
52	23	16	12	12	28	23	9	13	12	15	10	11	18
70	4	13	13	11	29	23	9	12	11	13	9	11	18
42	0	13	16	12	29	22	8	12	13	13	11	11	17
26	10	13	17	12	28	21	9	10	11	14	9	9	17
45	17	14	16	12	29	21	9	10	12	14	11	11	18
47	8	14	14	11	28	22	10	10	12	15	10	10	19
108	25	15	11	13	29	20	10	12	11	14	11	12	18
10	6	15	17	12	30	22	9	10	12	14	11	11	20
115	29	13	11	11	29	25	9	12	12	14	9	10	19
37	20	14	15	12	28	22	10	10	12	14	12	12	19
70	15	15	13	12	29	23	9	10	12	13	9	11	18
74	5	14	10	12	28	22	9	12	11	14	10	11	20
66	0	16	15	12	31	22	10	10	11	13	10	10	17
104	0	13	13	12	28	23	9	10	12	13	9	10	18
30	5	16	10	13	28	23	9	13	11	15	11	10	17
43	39	13	12	12	29	23	9	13	11	13	9	10	19
108	8	13	16	11	28	23	11	10	12	13	9	10	19
60	2	15	13	11	30	23	9	10	11	13	9	10	17
101	38	13	15	12	28	24	9	11	11	13	9	11	18
23	1	15	16	11	30	22	9	10	11	13	11	10	17
46	31	15	17	12	29	23	10	10	12	15	9	9	17
75	6	14	14	12	25	23	8	12	13	13	11	11	18
54	37	15	11	11	29	24	10	14	11	14	9	10	20
95	28	17	14	12	30	22	10	10	12	13	9	11	19
74	19	14	13	12	29	24	9	10	12	13	11	10	19
56	0	14	14	13	28	23	10	12	12	13	10	10	19
82	22	15	12	13	30	22	9	12	12	13	10	11	19
38	4	12	12	13	30	21	10	10	13	13	9	11	19
110	42	12	12	13	28	21	9	12	13	13	11	11	18
83	6	13	17	11	27	22	9	13	12	13	9	11	18
51	5	14	12	11	29	22	10	10	11	13	9	10	18
62	7	16	16	13	28	22	9	12	13	14	10	11	19
71	28	15	10	12	27	21	10	10	12	13	9	12	18
38	11	12	17	11	28	23	9	10	12	13	11	10	20
81	17	12	9	13	27	22	9	11	12	13	11	10	18
23	21	13	10	12	26	20	9	13	13	14	8	10	18
114	4	14	14	11	30	22	9	13	13	13	9	10	18
92	6	13	14	11	29	24	10	12	13	13	10	10	18
83	0	15	13	13	30	22	9	10	13	14	9	11	17
55	1	14	9	11	28	24	10	12	13	14	10	10	19
106	2	12	10	12	28	23	8	12	12	13	9	12	20
102	0	15	13	11	27	24	8	10	11	15	10	9	18
65	33	12	15	13	28	22	9	14	12	13	10	11	17
40	5	14	14	11	27	23	8	10	12	13	9	10	18
38	10	13	13	12	29	22	9	10	12	14	9	9	18
70	3	15	15	12	27	23	9	12	14	14	11	10	17
80	16	14	12	12	27	23	10	10	12	13	11	10	19
102	5	14	13	13	29	23	10	10	13	14	11	9	17
74	0	14	11	12	28	20	9	10	12	14	11	11	18
43	8	13	10	11	29	22	10	12	11	13	11	9	20
54	0	13	13	11	28	23	10	10	12	13	8	11	18
42	0	13	19	12	29	22	10	12	12	14	10	11	19
102	6	14	10	11	27	23	9	10	12	13	10	12	17
63	9	13	10	13	28	22	10	12	12	14	9	11	17
47	0	12	18	13	29	23	9	12	12	14	8	11	19
40	11	13	12	11	30	23	11	10	11	13	10	12	18
63	20	14	12	12	30	23	8	13	12	15	10	10	18
74	0	12	14	13	28	24	9	15	11	13	11	10	20
115	2	14	15	12	29	23	9	13	13	13	9	10	17
46	41	15	15	12	27	22	9	12	11	13	10	11	18
61	11	16	10	11	28	23	9	13	12	13	10	10	18
55	13	16	14	12	28	23	9	10	11	13	12	12	19
109	6	13	10	12	29	21	8	12	14	13	9	12	19
36	6	14	13	11	30	22	9	12	12	13	10	10	18
104	0	12	9	13	27	22	9	11	12	13	11	10	18
53	4	13	19	12	28	23	10	10	12	14	10	11	19
95	21	13	10	12	28	23	10	11	12	14	9	11	18
36	35	12	11	11	27	21	9	12	12	13	9	11	18
91	35	13	13	12	28	20	9	12	11	13	9	10	17
47	9	16	9	12	29	22	9	10	13	14	11	11	19
62	3	13	10	12	28	21	9	10	11	13	9	11	18
43	13	12	11	11	29	23	8	12	13	13	9	11	20
92	3	13	17	13	28	21	9	11	12	14	8	10	16
48	11	12	16	12	28	21	9	13	12	15	9	11	19
78	1	15	12	12	27	22	10	14	13	13	10	10	19
104	5	15	17	12	28	22	10	12	11	13	9	11	20
115	1	13	16	12	27	23	8	10	13	13	9	10	17
47	19	13	17	12	28	22	9	12	11	13	12	11	19
97	20	15	14	13	26	22	9	12	13	13	10	11	19
98	5	14	16	13	27	23	10	12	14	13	9	10	19
113	18	14	12	12	27	22	10	10	12	13	8	11	19
62	1	13	13	11	28	24	10	10	13	13	10	10	19
76	19	14	11	11	29	24	9	10	12	14	9	9	21
67	21	14	12	12	29	23	9	12	11	14	9	11	19
76	0	14	15	13	28	22	9	12	11	14	9	11	18
90	23	14	15	12	31	21	9	10	12	13	9	11	19
72	0	14	14	12	27	23	9	12	13	13	9	11	19
53	1	14	17	12	29	23	10	13	12	13	11	10	17
27	15	14	10	12	27	23	10	12	12	14	11	11	18
92	25	14	15	11	28	24	10	12	12	13	9	11	19
40	38	13	19	12	28	23	9	10	12	14	10	11	19
55	3	13	13	12	27	23	9	10	12	14	8	11	18
41	11	14	16	12	30	23	9	12	12	14	10	10	20
51	17	15	10	11	30	23	9	13	11	14	10	13	18
22	4	12	11	13	29	21	9	10	13	14	10	12	18
76	21	13	15	12	30	22	9	12	12	14	9	11	19
65	1	13	14	12	28	25	9	13	13	13	10	10	17
91	7	12	14	11	27	22	9	11	12	14	9	12	19
47	13	16	10	12	28	22	9	13	12	15	9	12	18
53	19	16	17	14	29	23	10	13	12	13	11	11	16
35	36	15	17	11	29	23	9	12	11	13	9	10	19
113	12	13	10	11	28	21	10	13	13	14	8	13	18
67	6	16	15	11	31	24	10	10	12	14	11	11	20
29	22	14	12	12	30	24	10	10	12	14	9	10	17
53	2	13	10	11	29	23	8	10	11	13	9	11	17
42	1	14	16	13	27	24	10	13	13	14	9	11	19
83	32	12	10	12	29	23	9	10	10	13	11	10	19
84	5	13	15	11	30	22	8	12	12	14	10	10	19
93	7	13	12	12	30	22	10	13	11	15	9	10	18
70	7	14	15	13	26	23	11	12	10	13	10	10	20
67	17	13	13	12	29	24	9	10	12	14	9	10	18
61	4	15	11	12	30	20	8	12	11	15	9	10	19
35	2	14	13	13	31	22	9	12	12	14	11	11	20
100	3	14	12	11	28	24	10	12	11	14	8	10	18
97	8	13	10	11	26	22	10	14	12	13	10	12	19
41	17	13	15	13	28	21	9	12	12	13	9	10	19
83	47	14	10	12	29	21	9	13	11	15	9	9	19
102	15	13	12	12	29	25	9	10	11	13	11	10	18
103	11	14	10	11	26	24	9	13	12	14	10	11	19
53	8	14	16	12	31	24	9	11	12	13	8	10	19
52	18	14	13	13	29	22	9	12	12	15	9	9	20
105	2	12	17	12	30	22	9	10	12	13	11	9	18
106	6	13	15	13	26	22	10	10	11	13	9	10	17
75	10	15	9	12	29	24	9	10	12	15	11	11	17
92	0	13	10	12	27	24	9	10	12	13	9	9	18
47	16	14	10	11	28	24	9	11	11	14	9	12	17
76	8	16	12	13	28	23	10	14	13	13	9	11	18
83	3	13	13	12	27	24	9	12	13	14	10	9	19
56	1	12	13	12	28	21	10	12	11	13	8	11	19
42	37	14	13	11	29	23	9	13	11	13	9	11	16
101	28	15	13	12	30	22	10	10	13	14	10	10	18
73	1	12	11	13	30	22	9	9	11	14	12	11	18
99	0	14	12	12	28	24	9	13	13	13	11	11	18
69	15	15	13	11	28	23	9	10	12	13	9	10	17
46	3	15	15	12	30	23	10	12	12	13	11	11	19
59	3	13	10	13	31	23	8	10	11	13	10	10	18
80	7	13	14	12	30	23	9	12	12	14	9	10	19
59	6	12	16	13	27	24	11	12	11	14	9	10	20
74	2	13	13	13	28	22	9	12	12	13	10	13	18
100	10	16	13	11	28	23	9	10	12	13	11	10	18
25	33	13	13	11	29	24	9	10	12	13	10	11	18
87	0	14	12	12	28	23	10	13	11	13	10	12	18
48	9	13	17	11	30	22	10	10	11	13	9	12	17
66	19	14	18	12	29	23	11	10	11	13	9	9	18
74	7	13	10	12	30	20	8	13	12	15	9	10	19
82	26	14	12	11	30	23	10	13	11	13	9	10	18
38	1	13	15	12	28	22	9	12	12	14	9	10	19
97	22	13	13	13	27	24	11	10	11	13	11	9	18
86	7	14	20	11	29	24	9	10	11	15	9	11	19
41	33	13	13	12	27	22	9	10	13	14	10	13	18
111	29	14	13	12	29	24	9	12	12	13	10	10	20
34	16	14	13	12	29	23	10	10	14	14	10	11	19
71	14	14	16	14	26	22	11	13	12	14	9	11	19
44	10	14	13	12	30	23	9	12	12	13	10	11	20
75	4	13	10	11	27	24	8	12	12	15	11	12	16
34	3	13	16	12	27	24	10	13	12	14	8	11	18
74	15	15	17	12	29	23	9	13	11	13	11	12	17
82	34	13	10	13	27	24	9	12	12	13	9	13	18
69	1	14	15	12	29	22	10	10	12	13	9	12	18
95	0	12	10	12	27	22	9	10	13	13	8	11	18
54	12	16	12	12	30	22	9	10	12	13	8	10	17
35	39	16	10	12	27	22	9	13	12	14	10	10	20
25	0	16	13	11	30	21	9	13	12	13	11	10	20
76	41	15	10	11	30	23	9	10	11	14	11	10	17
40	23	13	14	12	31	21	9	12	12	14	9	13	19
100	10	14	12	13	28	24	10	10	13	13	9	11	17
100	8	13	12	13	30	24	9	12	12	14	12	9	18
53	11	13	15	13	29	22	9	11	12	14	9	11	18
44	20	13	12	12	30	23	9	11	11	14	9	11	19
47	1	14	12	12	28	23	8	10	12	15	8	11	19
50	1	13	11	11	28	23	9	10	13	13	10	10	18
99	16	13	13	12	28	21	9	10	12	14	9	11	18
46	4	13	19	12	31	23	10	10	12	15	10	11	19
101	2	13	19	13	28	22	10	12	12	14	10	12	18
58	19	16	14	12	28	24	10	12	11	14	10	11	18
79	8	12	10	13	27	23	9	12	12	15	9	12	18
80	0	14	13	12	28	23	9	10	12	15	9	10	19
44	27	13	20	13	29	21	9	12	11	13	9	11	20
40	0	13	13	13	27	23	10	13	12	13	9	10	18
81	29	15	16	12	30	22	9	10	12	14	9	12	20
48	42	13	13	12	28	22	10	10	13	14	9	11	18
96	10	14	12	12	27	25	9	10	12	13	9	12	18
98	5	16	17	13	30	22	10	10	13	13	11	11	18
42	30	14	12	11	27	23	9	10	11	14	9	12	19
113	24	13	15	12	26	24	10	13	12	15	9	11	20
60	4	15	17	14	29	23	9	12	11	13	9	9	18
43	40	15	16	12	27	23	10	10	14	13	9	10	19
84	25	13	14	12	29	24	10	10	12	14	10	11	19
50	2	14	10	12	28	22	10	10	11	14	11	12	18
50	0	14	13	13	29	20	9	10	12	14	9	10	18
43	3	14	17	11	29	23	10	10	12	15	9	11	17
36	13	13	10	12	27	22	10	13	12	15	11	11	17
44	14	14	16	11	29	21	9	15	11	14	10	9	18
89	16	15	15	12	28	22	9	12	12	14	8	9	20
91	33	13	10	13	28	23	9	11	12	13	9	10	17
101	1	13	11	12	27	25	9	10	11	13	9	12	19
94	2	12	10	13	29	21	9	10	12	14	9	9	17
68	0	13	12	13	28	24	10	12	11	14	11	13	18
56	15	14	11	12	27	23	8	12	11	13	11	10	19
39	9	15	12	12	26	21	8	11	12	13	9	11	19
52	1	16	11	12	30	24	9	10	12	13	10	12	18
65	0	13	12	13	30	25	9	13	13	13	9	11	20
54	2	14	16	12	26	23	9	12	13	15	9	10	19
111	32	13	10	11	28	23	9	13	11	14	9	13	17
98	19	13	14	12	28	23	10	13	11	14	8	9	18
87	11	14	10	11	28	24	9	11	11	14	9	12	17
82	1	13	14	11	29	22	9	13	14	13	12	12	19
98	9	13	14	13	29	23	9	10	11	13	9	11	19
47	6	14	10	13	30	23	9	10	11	13	9	10	20
31	17	15	12	12	31	25	9	10	13	13	9	11	20
103	40	15	14	13	29	20	9	10	12	13	9	10	20
94	27	13	18	12	29	24	9	10	12	14	10	10	19
92	0	14	12	11	28	21	9	10	12	14	9	9	18
32	5	12	9	11	27	22	9	10	13	13	11	11	18
51	2	15	13	13	30	23	10	13	13	14	11	10	17
75	32	14	13	12	30	23	8	10	13	14	11	11	18
42	1	14	13	12	28	24	9	10	12	14	8	10	19
50	0	14	10	12	28	22	9	10	12	13	10	12	19
50	1	15	12	11	27	23	9	10	13	13	9	11	18
74	13	15	10	12	28	22	10	12	12	14	10	11	18
88	20	13	13	12	27	21	9	13	12	13	10	11	18
45	7	14	12	12	27	21	9	10	12	14	12	11	19
69	13	14	13	11	28	22	11	12	11	13	9	10	17
111	1	14	17	13	28	25	9	12	12	15	10	11	18
92	2	12	11	12	27	23	8	13	12	14	11	12	17
37	23	13	10	11	31	22	9	13	13	13	10	11	18
36	23	14	15	13	29	21	9	10	12	14	9	10	17
109	7	15	11	11	28	22	9	11	11	14	11	11	18
51	5	12	13	12	28	23	9	10	12	14	9	9	19
98	2	14	13	12	29	24	9	13	12	13	9	11	18
103	13	14	14	13	30	23	9	13	12	13	10	11	16
50	5	12	17	12	30	22	9	10	12	13	11	9	18
59	6	14	11	12	27	25	9	10	12	13	9	12	19
47	2	15	10	11	28	23	9	10	11	14	10	11	19
70	8	13	17	11	27	20	9	12	12	13	10	11	18
75	14	13	13	12	29	24	9	10	12	13	10	10	19
56	2	14	16	12	27	24	9	12	12	15	11	12	18
104	4	13	18	12	28	22	10	13	12	13	9	11	18
96	4	12	14	11	27	23	9	12	12	15	9	11	19
76	17	14	13	11	29	20	9	10	11	13	11	12	18
59	2	15	11	13	29	22	9	12	12	13	9	12	17
33	29	12	20	13	26	22	10	10	12	14	9	10	18
83	23	14	10	11	28	23	9	15	13	15	9	11	17
78	7	12	14	12	30	23	10	10	11	13	8	11	18
84	0	14	15	12	29	23	9	10	11	13	12	12	19
59	25	15	13	12	28	23	10	13	12	14	9	11	19
64	1	13	11	13	27	24	10	9	11	14	9	11	17
102	29	14	12	12	30	23	9	10	12	13	9	10	19
43	2	12	16	12	29	22	8	10	12	14	10	11	19
40	26	13	19	12	27	24	10	10	13	15	9	11	19
89	9	13	10	13	28	22	9	12	11	13	10	9	17
106	17	16	13	12	28	22	10	10	11	13	9	10	20
90	20	13	16	13	28	24	9	9	11	14	10	10	19
52	25	15	17	12	30	24	10	9	12	14	10	9	17
77	16	13	10	11	29	22	9	12	12	13	9	10	19
58	37	13	12	13	29	24	9	10	11	13	10	10	18
110	3	12	14	13	28	24	9	13	12	14	10	11	18
42	37	15	11	11	29	24	10	14	11	14	9	10	20
75	22	12	12	14	28	22	10	13	13	15	9	10	18
94	43	13	11	11	29	23	10	10	11	13	9	11	18
74	6	14	16	14	29	22	9	11	12	13	10	11	18
70	17	12	9	12	28	24	9	12	12	13	11	10	17
81	35	13	12	12	27	21	9	13	13	13	9	10	19
114	1	15	13	12	29	23	9	12	12	13	11	12	18
70	7	15	11	12	29	22	9	10	12	13	9	10	19
49	0	14	14	11	27	23	10	9	13	13	9	12	19
96	5	14	11	12	27	22	9	10	11	14	11	10	18
109	2	13	17	11	27	23	9	10	11	14	11	12	20
62	20	14	16	12	27	22	9	10	12	15	9	9	19
72	20	14	12	12	30	23	10	10	13	14	11	10	21
41	7	13	17	12	28	23	9	10	11	14	10	9	19
51	7	15	14	12	29	24	10	10	11	13	9	12	18
76	1	14	10	11	27	24	8	10	12	13	9	11	18
55	49	12	10	11	28	22	8	10	13	14	9	10	18
109	6	13	17	11	27	23	9	10	11	14	11	12	20
85	0	13	15	12	29	24	9	12	11	14	9	11	19
79	5	14	13	12	29	22	9	14	12	13	9	10	19
67	42	14	13	12	28	23	9	10	12	15	11	9	18
45	19	13	15	12	29	20	9	10	13	13	10	11	18
90	8	15	12	11	30	22	9	13	11	15	8	10	19
97	1	12	13	12	29	23	10	14	12	13	11	11	18
48	0	15	11	13	30	23	9	10	11	15	10	12	19
47	27	12	19	13	29	23	10	10	11	13	8	11	18
76	21	14	10	12	28	22	10	13	12	13	11	12	18
75	14	14	13	12	29	21	9	12	12	13	11	10	18
73	25	14	12	13	29	22	10	12	14	13	9	12	18
70	0	14	12	12	28	22	9	12	12	12	9	13	18
46	3	15	14	11	30	24	10	12	11	14	10	12	18
16	6	13	10	11	28	22	10	10	12	13	11	11	19
102	0	13	13	11	28	20	8	10	11	15	9	10	19
92	10	12	13	12	28	24	9	13	12	13	11	12	19
98	1	13	13	11	26	24	9	13	13	13	10	10	17
30	0	14	13	11	30	23	10	10	11	13	10	10	18
27	22	15	11	12	30	22	9	12	11	14	9	9	18
52	11	13	19	13	28	23	9	13	12	13	10	10	18
66	29	15	11	13	28	21	9	12	11	14	9	11	19
59	6	14	13	12	29	24	9	10	11	13	9	11	19
50	15	15	11	12	29	22	9	10	12	13	9	10	19
40	3	13	10	12	29	24	9	10	12	14	11	11	19
44	0	14	16	12	28	25	9	10	12	11	9	11	20
29	0	14	21	12	28	24	9	12	12	13	9	12	20
67	1	15	15	12	30	21	10	10	11	14	10	13	18
110	2	16	14	12	29	23	10	13	14	13	11	11	19
72	1	15	17	12	28	22	9	15	11	13	11	11	18
31	23	14	16	12	31	24	9	11	12	13	8	10	19
105	36	15	10	12	30	22	9	10	12	15	9	11	18
56	2	13	18	11	26	21	10	10	11	13	9	11	18
38	5	13	13	12	27	22	10	9	12	13	9	12	19
67	16	14	12	13	29	23	8	10	11	14	9	11	19
91	19	13	17	13	30	25	9	10	12	13	9	10	18
93	24	14	10	12	28	22	10	12	12	14	9	10	17
96	17	13	16	12	28	24	9	13	14	14	11	10	18
49	3	14	13	11	30	24	9	12	13	13	9	9	21
63	4	13	14	13	28	25	9	10	12	14	8	12	18
104	29	13	11	12	28	22	9	10	13	13	9	10	19
86	3	12	16	12	29	22	9	10	12	14	10	12	20
43	14	14	11	13	28	23	8	10	12	13	9	10	18
73	16	13	14	12	28	23	10	10	11	13	9	11	18
49	18	14	14	11	30	22	10	13	13	13	10	12	19
111	22	14	19	12	29	23	9	12	12	13	11	10	20
60	2	13	14	13	29	23	10	12	12	13	10	11	19
87	19	14	13	12	28	24	9	12	12	13	9	12	20
56	17	12	10	14	29	23	9	12	12	14	11	11	18
86	0	14	17	12	30	24	10	10	12	15	9	10	18
113	4	15	9	12	30	24	10	12	12	13	10	11	17
90	10	13	16	12	27	23	10	10	12	15	9	12	20
29	10	16	9	12	31	22	9	12	13	13	11	11	19
98	10	14	15	11	27	21	9	10	12	14	11	10	20
47	24	14	15	13	29	24	10	11	12	13	9	10	18
92	2	14	14	13	30	21	9	10	11	13	10	11	19
103	5	14	12	12	29	24	9	12	11	14	9	10	16
74	6	16	13	13	28	20	9	12	12	14	10	11	20
114	0	14	18	11	29	23	9	10	12	14	10	11	18
46	3	14	14	13	29	24	9	12	12	13	9	10	19
35	42	13	11	13	28	21	9	10	12	14	11	11	20
57	32	14	17	12	29	22	9	12	11	13	11	11	19
51	3	12	11	13	28	23	9	12	11	13	9	11	18
74	19	14	12	12	30	24	9	12	11	13	10	11	18
56	0	13	13	11	28	22	9	12	12	14	9	9	18
34	29	14	13	12	31	23	9	10	11	13	10	10	19
116	30	13	16	12	28	23	9	10	11	14	9	10	18
70	0	15	10	12	28	23	9	10	12	13	11	9	17
94	2	15	13	12	27	24	9	10	13	13	11	11	18
45	2	12	13	13	28	21	9	12	12	14	10	11	18
75	11	12	11	11	28	22	10	12	11	13	9	11	19
99	27	13	17	12	30	20	9	12	12	13	8	9	18
58	10	12	13	12	28	22	9	10	13	13	9	11	18
109	9	13	12	12	29	22	9	12	12	14	11	10	16
90	31	13	11	11	26	23	9	12	12	13	11	10	18
86	44	14	14	12	28	23	9	11	13	14	8	10	19
71	2	14	13	11	30	23	9	15	11	13	9	10	17
36	38	13	17	12	27	22	8	10	11	13	9	9	18
96	9	13	12	12	28	22	9	10	13	13	10	11	17
97	0	15	13	13	30	23	10	13	13	14	11	10	17
75	5	14	16	12	28	21	9	13	12	13	9	10	17
75	29	13	12	13	27	21	10	13	10	13	11	11	19
51	21	13	11	13	30	20	10	11	11	13	10	10	17
110	8	13	12	13	29	23	9	10	11	13	8	10	18
75	0	15	14	11	30	22	10	10	13	14	10	10	18
70	18	14	16	11	29	24	10	10	11	13	9	12	18
108	31	12	13	12	28	21	10	14	13	13	9	12	18
100	24	14	11	13	28	22	8	10	11	13	9	10	18
82	16	13	13	11	28	20	9	12	11	13	11	11	19
56	5	14	10	13	29	22	10	11	12	12	9	10	18
75	0	14	13	12	27	21	9	14	12	13	8	11	19
51	13	15	16	12	29	24	10	13	12	13	9	9	17
74	11	17	14	12	30	22	10	10	12	13	9	11	19
107	6	14	18	12	29	22	9	12	12	14	8	11	18
41	28	14	9	11	28	21	10	12	11	13	9	10	18
91	33	14	13	11	27	22	9	12	11	14	10	12	19
106	27	15	17	12	29	23	9	13	11	13	11	12	17
57	3	12	12	12	28	22	10	10	13	14	11	12	18
80	12	13	16	13	29	23	9	10	12	14	11	10	18
78	7	12	11	13	29	21	9	10	13	14	10	12	18
66	3	13	10	11	28	23	11	13	12	13	9	10	19
55	10	15	15	13	28	23	9	12	12	13	9	11	18
69	4	14	11	12	28	23	9	12	11	13	11	10	18
59	31	12	10	13	29	21	9	10	12	14	9	9	17
90	9	13	10	11	28	22	10	10	12	13	11	11	19
71	46	14	10	12	28	25	9	13	13	13	10	10	17
86	4	14	13	11	29	22	8	10	12	15	10	10	19
68	0	15	13	13	28	21	8	12	11	13	9	9	18
78	8	12	16	12	28	21	9	13	12	15	9	11	19
63	0	13	13	12	28	22	9	10	11	13	11	11	19
104	23	14	15	12	27	24	10	10	11	14	8	10	18
89	0	14	14	11	27	23	10	9	13	13	9	12	19
43	11	13	13	12	28	23	10	10	12	13	9	10	18
70	25	14	17	12	27	23	10	13	13	14	8	10	19
100	13	14	10	11	28	22	9	10	14	14	8	11	18
107	39	15	11	12	28	22	10	13	12	14	8	12	18
56	1	14	14	12	27	23	9	10	13	13	9	10	18
103	23	13	10	11	27	23	9	12	11	13	10	11	18
77	2	15	16	12	28	19	10	14	10	15	11	9	18
87	15	13	11	13	29	23	9	12	11	13	9	12	17
77	23	13	15	11	27	21	10	10	12	13	10	11	20
58	31	13	20	13	31	22	9	10	12	13	10	10	19
104	1	15	14	12	30	23	10	10	14	13	11	9	21
70	9	15	10	11	27	21	9	10	11	14	10	14	17
96	31	14	11	11	26	22	9	12	11	13	8	10	17
45	2	12	18	11	29	21	9	10	12	14	10	9	18
114	18	14	19	12	29	24	10	10	12	14	9	12	18
46	1	15	17	12	29	23	9	13	11	13	11	12	17
91	7	15	15	13	29	21	9	13	11	14	11	9	20
84	38	13	15	13	28	23	9	12	12	15	8	11	19
52	2	14	12	12	30	24	10	13	12	13	10	11	17
45	0	13	14	11	28	21	10	11	11	13	10	9	19
90	27	13	13	11	28	24	10	10	13	13	10	10	19
103	25	14	11	12	27	25	9	10	12	14	9	11	19
25	1	16	11	12	30	24	9	10	12	13	10	12	18
31	0	14	14	11	28	23	9	12	12	13	9	11	18
76	2	14	16	13	29	22	9	12	11	13	9	12	18
37	8	14	10	12	29	23	9	12	12	13	10	10	19
46	0	15	11	12	29	21	9	12	12	14	9	9	18
40	0	14	17	12	30	24	10	10	12	15	9	10	18
65	10	14	12	11	29	24	9	13	11	13	9	9	18
47	38	13	13	13	28	21	8	12	12	13	11	10	18
53	17	14	16	14	28	22	9	10	11	13	9	9	18
75	9	15	11	12	29	24	10	10	13	15	11	9	17
69	9	15	10	12	27	21	9	12	11	13	9	10	18
26	24	13	12	12	30	25	9	13	13	13	9	11	20
58	11	16	11	13	29	22	11	13	12	14	11	11	21
45	23	14	18	12	29	22	10	9	12	13	9	9	17
68	0	14	15	12	27	20	9	12	12	14	9	12	18
68	41	13	15	12	29	23	8	10	12	13	9	12	19
111	10	13	10	12	29	23	9	10	12	15	9	10	20
40	6	13	13	12	29	22	10	12	11	14	10	11	17
49	3	14	12	12	28	21	9	12	12	13	9	13	19
54	1	13	15	12	29	23	10	10	13	14	11	12	19
107	31	13	12	12	28	21	10	12	12	15	9	9	17
78	20	12	10	11	28	24	9	12	12	13	11	11	18
98	7	14	16	11	29	24	10	10	11	13	9	12	18
102	1	14	14	11	30	22	10	13	13	13	10	12	19
98	11	13	12	13	27	23	9	10	11	14	10	11	18
83	18	13	9	13	28	23	9	10	12	14	9	10	19
77	8	12	18	11	29	24	9	12	11	14	9	10	18
104	10	13	17	11	28	23	9	14	11	13	9	10	18
46	7	13	16	11	28	23	11	10	12	13	9	10	19
81	1	12	12	11	29	23	11	10	12	15	9	10	18
79	20	13	14	11	27	21	9	10	12	14	10	11	18
69	8	14	13	11	29	20	9	12	14	13	9	10	19
82	1	15	15	11	29	23	10	13	12	13	9	11	19
58	11	12	13	12	31	21	8	10	11	14	10	13	19
31	17	16	12	13	30	21	9	10	12	13	10	11	17
77	9	14	13	12	27	22	9	10	13	14	9	10	18
59	0	12	12	11	29	22	9	12	13	13	9	10	18
29	10	16	15	11	27	23	9	13	12	13	9	10	19
55	1	14	13	13	28	23	9	10	12	13	9	9	20
104	18	13	15	12	29	20	9	10	11	13	9	10	18
85	36	14	18	12	27	23	10	13	13	13	9	11	19
91	16	13	11	13	29	24	9	10	11	14	11	11	18
50	21	13	10	12	27	24	9	10	12	13	9	9	18
40	23	14	15	12	31	21	9	10	12	13	9	11	19
68	0	14	13	13	27	24	10	15	11	13	9	10	18
86	1	15	12	11	28	20	10	10	12	15	9	11	18
50	5	13	12	13	28	22	9	12	12	14	11	12	18
108	45	14	10	13	28	22	9	10	12	15	9	10	19
61	4	16	18	13	28	24	9	12	12	13	11	10	18
23	27	14	10	12	27	23	9	12	11	13	9	12	19
102	2	16	17	13	28	25	9	12	11	14	9	11	18
100	1	13	13	13	27	24	11	10	11	13	11	9	18
21	10	14	13	12	27	23	10	12	10	14	9	11	20
104	9	13	16	12	27	24	10	13	12	14	8	11	18
63	8	12	15	12	28	24	9	10	12	13	11	9	19
93	9	15	13	12	28	23	10	12	14	14	9	11	19
49	6	13	14	13	28	22	9	12	13	13	9	12	19
51	2	15	13	12	28	21	9	12	12	14	8	9	17
69	1	14	16	12	29	23	9	12	11	14	9	11	20
102	5	15	14	12	29	22	9	13	13	13	10	10	19
109	0	12	13	12	29	22	9	12	13	13	11	9	19
62	14	13	10	11	29	23	9	11	11	13	11	10	16
73	18	13	15	12	28	25	9	10	12	13	10	10	18
60	0	15	19	12	29	23	9	12	12	15	11	12	17
93	17	14	11	14	29	22	9	11	11	14	9	11	17
68	10	13	16	12	28	22	10	12	11	14	10	11	19
71	6	13	10	11	28	22	10	10	12	13	11	11	19
111	14	13	10	12	27	23	8	12	11	15	9	10	20
46	4	12	10	11	29	24	9	10	12	14	8	11	18
38	1	15	16	12	29	24	9	10	12	14	9	12	18
95	42	15	15	12	27	24	9	11	14	13	11	11	16
100	11	15	11	11	28	22	9	11	11	14	11	11	18
16	0	15	14	13	27	22	10	10	12	13	9	10	18
112	0	13	14	11	31	21	9	11	14	13	10	9	19
49	6	14	17	13	29	22	9	10	11	15	9	12	19
84	1	14	13	11	28	22	10	10	12	14	9	10	17
54	5	13	16	13	27	22	9	10	14	14	9	9	18
29	5	14	17	12	30	24	10	10	12	14	9	9	17
108	13	14	9	12	31	21	9	10	11	14	9	11	16
48	0	14	13	13	27	22	9	10	11	13	10	11	19
77	44	13	13	12	29	23	10	10	12	13	9	11	18
87	3	13	14	12	29	24	9	10	14	14	9	9	18
55	7	13	17	12	29	23	9	10	13	13	10	9	16
39	7	13	12	13	28	24	9	11	12	13	9	11	19
96	16	14	12	12	29	23	9	12	11	14	9	11	19
72	3	15	13	12	30	23	9	12	11	14	9	9	19
47	2	14	13	13	28	23	9	10	12	14	12	10	19
47	4	12	10	12	28	23	9	10	12	15	9	9	19
82	1	13	14	11	30	22	10	13	13	13	10	12	19
98	8	15	17	13	27	25	10	12	12	13	10	10	20
27	10	12	16	11	27	23	9	12	12	13	11	12	19
95	5	13	13	11	26	24	9	13	13	13	10	10	17
52	29	15	17	12	28	23	10	10	14	13	11	11	18
32	33	14	16	12	29	22	9	12	10	13	9	10	19
109	1	13	14	12	27	22	11	12	12	13	10	11	18
89	0	14	14	12	28	24	9	11	13	14	8	10	19
43	3	14	12	12	27	22	9	10	12	13	11	12	20
30	34	13	10	12	29	23	9	10	13	14	8	10	19
96	0	14	13	12	28	22	9	13	11	13	9	12	17
87	19	15	10	13	28	24	9	12	11	14	10	11	18
53	2	12	15	12	30	23	9	10	13	13	11	11	18
35	18	13	15	12	29	23	9	13	11	13	10	12	18
64	8	13	14	11	29	22	9	11	12	14	9	10	17
114	1	13	16	12	27	21	9	10	11	13	9	10	19
48	28	14	12	11	29	22	9	14	12	13	11	11	18
72	12	14	12	12	30	22	9	12	13	14	10	12	17
36	19	13	14	14	28	24	10	13	12	14	9	12	17
44	4	14	16	13	29	22	9	10	12	15	10	11	17
102	3	13	10	12	29	20	10	12	11	13	10	11	19
47	1	16	14	13	30	23	9	12	12	13	11	10	19
104	28	13	11	11	29	25	9	12	12	14	9	10	19
60	2	15	20	11	30	22	9	10	11	13	11	12	18
117	2	13	10	13	28	23	10	10	13	14	11	11	18
46	0	15	12	12	28	23	10	11	12	13	10	12	18
89	5	16	11	12	30	23	9	11	12	14	9	13	21
56	0	14	18	11	30	21	9	10	11	13	9	10	19
50	19	12	10	11	28	22	9	13	11	13	10	9	18
63	3	15	13	13	30	24	9	13	11	13	9	11	21
27	5	15	15	12	31	23	9	14	12	13	9	12	18
99	36	13	13	12	29	20	9	13	12	13	9	11	17
110	35	15	13	11	29	22	9	10	13	14	9	10	20
82	42	14	12	12	30	22	9	12	13	14	10	12	17
70	2	12	15	12	29	25	9	12	12	13	9	10	18
73	10	13	12	13	28	23	9	10	13	15	11	10	17
85	4	14	13	11	26	23	10	12	13	13	9	10	19
69	8	14	12	13	29	24	9	10	13	13	9	11	18
69	23	13	18	11	29	22	9	12	11	13	10	10	19
47	0	14	12	12	29	20	10	10	13	14	8	10	17
114	0	12	10	13	29	23	9	12	12	13	9	12	19
76	32	14	14	12	28	22	10	13	13	13	10	12	19
101	42	13	16	11	27	23	9	10	12	13	10	10	16
75	16	14	13	11	28	24	9	9	12	13	9	10	17
80	1	14	12	12	28	23	9	12	12	15	11	9	19
47	1	16	11	12	29	23	9	10	12	13	9	11	19
26	2	14	16	13	29	23	9	13	12	14	10	11	19
69	14	14	11	13	27	23	10	13	12	13	9	11	18
72	16	16	15	11	29	23	9	12	12	13	10	13	19
94	20	15	12	12	30	22	9	12	12	13	9	10	19
81	11	13	15	12	27	23	9	13	11	15	10	11	17
26	7	16	15	11	30	22	9	12	12	14	11	12	18
73	4	13	12	12	30	23	9	10	12	12	10	10	17
75	24	13	10	13	27	21	10	10	12	13	9	12	19
53	11	13	14	12	30	24	10	12	11	14	9	11	20
