# Supplementary material for: Using game theory to thwart multistage privacy intrusions when sharing data
Source: Sci Adv. 2021 Dec 10;7(50):eabe9986. doi: 10.1126/sciadv.abe9986 (PMC8664254; doi:10.1126/sciadv.abe9986)
Supplement: Supplementary file 2 — Data S1 [file sciadv.abe9986_data_s1.zip › sciadv.abe9986_data_s1/DemoKAnonymization/exp/2058/data/target_data/i9.csv]

YOB	State	STR1	STR2	STR3	STR4	STR5	STR6	STR7	STR8	STR9	STR10	STR11	STR12
94	3	12	14	12	27	22	10	10	12	13	11	13	17
54	31	15	15	12	26	22	9	10	12	13	11	11	19
35	7	12	14	11	27	22	9	11	12	14	9	12	19
56	6	13	17	13	27	23	9	13	12	13	10	12	18
119	1	13	11	11	29	24	9	11	11	15	8	11	17
102	2	15	11	11	28	22	9	11	11	14	11	11	18
103	16	13	15	12	27	22	9	10	12	14	10	11	17
42	22	16	17	11	28	22	9	10	11	13	9	11	19
71	36	15	13	11	30	22	9	12	12	13	9	11	17
55	15	13	19	12	29	21	10	10	12	14	8	12	20
38	10	15	10	13	28	22	9	10	13	13	11	11	20
100	4	14	15	13	28	22	9	10	13	13	9	9	19
109	2	12	16	13	29	23	9	12	12	14	11	10	17
37	11	15	16	12	29	23	11	12	14	14	10	12	18
48	23	13	13	13	30	22	10	13	11	14	10	10	20
103	8	14	9	11	31	23	9	10	12	14	10	10	19
68	2	15	13	11	30	25	9	12	11	13	9	11	18
99	20	14	18	12	29	23	10	13	12	13	11	10	17
75	22	14	12	12	31	23	9	12	12	15	8	10	18
112	5	14	14	13	29	22	10	14	11	13	11	11	20
87	6	14	13	13	28	23	9	10	12	13	9	9	20
101	26	12	10	11	27	23	9	12	12	14	11	10	20
33	30	14	10	12	30	22	10	10	12	14	9	10	19
42	0	14	13	12	30	23	8	10	13	14	11	11	18
107	1	14	10	12	30	22	9	10	13	14	12	10	18
68	4	15	14	13	30	22	9	12	13	13	9	11	19
89	24	14	15	12	27	19	9	12	12	14	9	12	18
51	22	13	17	13	27	22	10	13	12	15	10	11	18
61	30	14	10	13	28	22	9	10	12	13	10	11	20
73	2	12	10	14	28	24	9	12	11	14	11	11	19
90	26	14	17	12	26	22	9	12	11	13	8	10	19
108	25	13	17	11	28	21	9	9	11	14	11	11	18
102	0	14	13	11	29	21	9	12	14	13	9	10	19
59	16	14	11	12	28	24	10	12	12	14	10	11	19
88	36	15	10	12	29	23	10	12	12	13	9	13	18
70	2	13	12	13	28	24	8	11	12	13	10	10	18
48	8	14	12	13	29	24	9	10	13	13	9	11	18
76	39	13	12	11	30	22	9	12	12	14	9	11	19
61	13	15	12	13	27	21	10	10	12	13	11	11	17
106	9	15	11	11	28	23	9	12	13	13	10	10	18
93	14	13	15	11	28	21	9	10	11	13	10	12	20
51	2	13	14	11	29	23	9	12	12	13	10	10	19
46	1	15	11	13	28	22	9	11	12	13	10	11	19
102	0	15	13	11	29	22	9	10	13	14	9	10	20
86	1	14	12	12	27	25	9	10	12	13	9	12	18
47	10	14	10	13	28	23	9	12	12	13	8	12	18
51	11	12	14	13	28	20	10	13	11	14	9	11	18
47	3	14	17	12	30	22	9	12	11	13	11	12	18
58	2	13	19	12	27	21	9	12	11	13	9	10	19
96	8	13	17	12	28	20	9	12	12	15	10	10	18
94	8	13	9	12	27	21	9	13	12	13	9	11	20
95	3	13	16	11	27	24	9	14	11	14	10	11	18
74	0	15	16	12	26	23	10	12	11	13	10	11	18
55	11	14	12	11	29	24	9	12	13	13	11	10	19
50	29	14	12	12	30	22	10	13	12	13	8	11	17
78	10	14	14	13	27	23	9	13	12	13	11	10	17
72	0	13	13	12	29	24	10	15	12	14	9	9	20
53	24	14	12	12	29	20	10	10	13	14	8	10	17
47	30	14	13	12	30	23	9	12	11	13	9	11	20
33	23	15	12	12	28	23	11	11	11	13	10	9	20
76	32	13	9	11	29	23	10	10	12	13	9	11	20
96	11	14	12	13	28	22	9	10	12	13	10	7	20
97	10	13	18	13	30	25	9	10	12	13	9	10	18
101	1	13	16	12	28	23	9	12	12	14	9	10	18
105	5	14	15	11	30	24	9	10	12	14	9	11	17
67	39	13	10	13	28	22	9	12	11	13	10	9	17
109	7	15	11	11	30	22	9	12	12	14	9	11	17
104	17	14	19	12	27	22	9	10	12	14	11	11	18
76	24	14	13	11	28	24	9	10	12	14	9	10	18
98	5	13	12	12	30	25	9	13	13	13	9	11	20
94	19	13	12	11	29	25	9	12	12	14	9	10	19
76	2	13	19	12	28	23	9	10	12	14	10	11	19
71	45	13	13	13	28	21	9	10	12	13	10	11	19
43	10	15	11	13	28	21	9	12	11	14	9	11	19
90	10	16	13	12	29	23	9	10	11	13	9	11	19
37	5	14	14	12	29	22	9	10	12	13	11	9	18
57	0	13	19	12	28	23	11	10	11	13	9	10	18
70	1	13	13	12	30	23	9	10	12	13	9	10	18
77	40	13	16	12	27	21	9	10	11	13	9	10	19
91	27	15	17	12	28	24	9	10	13	14	10	10	18
73	20	16	12	11	29	22	10	14	12	14	11	11	19
110	22	14	15	12	27	24	10	10	11	14	8	10	18
64	25	14	11	13	28	24	9	11	13	14	10	11	19
61	11	13	10	11	29	23	8	10	11	13	9	11	17
97	10	13	10	12	29	23	9	12	12	13	8	11	19
78	13	14	12	12	29	22	9	10	11	13	9	11	17
116	8	14	12	11	29	22	10	10	11	13	9	10	18
85	0	14	16	12	30	23	9	10	12	15	9	12	19
52	43	13	12	12	29	22	9	13	13	13	9	10	19
41	28	13	10	13	27	23	9	10	11	14	9	10	16
68	14	13	14	12	29	22	10	13	11	15	9	13	18
56	0	12	13	12	28	23	10	12	12	14	9	10	17
61	0	14	11	11	29	23	10	10	13	13	9	10	18
62	4	13	10	12	30	23	9	14	11	14	10	12	19
79	26	13	16	11	29	23	10	10	12	13	9	10	18
26	11	14	17	12	27	23	9	10	12	13	10	12	19
73	31	14	13	12	28	22	11	12	13	13	11	10	20
39	14	15	15	13	29	21	9	13	11	14	11	9	20
53	34	15	14	12	28	23	9	11	12	13	11	12	19
101	2	15	15	13	28	23	9	12	13	13	11	10	19
46	33	14	12	11	30	25	9	14	12	14	9	11	20
42	6	14	13	13	29	20	9	10	12	14	9	11	18
92	0	14	15	12	29	24	9	10	11	13	10	11	19
85	1	14	10	11	28	23	9	12	11	14	10	10	18
92	14	13	11	12	29	23	9	10	11	13	10	11	18
37	14	14	12	13	29	24	9	10	13	13	9	11	18
110	1	16	10	11	29	22	10	10	11	13	8	10	18
70	24	13	13	12	28	24	9	12	11	14	9	12	20
64	3	13	13	12	29	23	9	10	12	13	10	11	18
103	25	14	18	12	29	22	10	13	12	13	11	11	17
31	1	14	20	12	29	24	9	10	14	14	10	11	18
97	19	14	10	12	29	22	9	10	11	14	12	12	18
34	0	15	11	13	29	22	9	12	12	13	9	12	17
74	2	13	14	12	29	21	10	13	11	14	9	11	19
79	3	12	13	11	31	23	9	12	12	13	8	10	17
69	29	14	13	12	27	22	10	12	12	13	9	10	18
44	2	13	13	12	29	22	9	11	12	14	8	14	19
41	3	15	10	12	28	23	9	11	11	13	9	10	18
22	37	13	10	12	29	23	9	10	13	14	8	10	19
53	38	14	10	13	29	21	9	10	11	13	9	12	19
62	2	15	19	11	28	24	10	10	13	13	9	10	18
79	14	14	10	13	28	23	9	12	13	15	9	10	19
39	9	14	12	12	29	22	9	12	13	15	11	10	18
97	46	15	13	12	28	20	10	12	13	14	9	9	19
73	38	13	15	12	29	22	9	10	12	13	9	9	20
106	8	14	18	12	26	21	9	10	13	13	9	11	19
42	3	14	13	12	29	21	9	15	11	13	10	10	18
26	11	13	13	12	28	23	10	13	12	14	10	9	20
82	0	13	12	12	29	24	10	10	12	14	10	11	20
89	18	14	15	12	27	23	10	10	13	13	11	13	16
56	11	14	10	13	28	21	10	12	12	13	11	11	20
60	17	14	14	11	28	22	10	10	12	15	10	10	19
107	27	14	15	12	27	23	10	10	13	13	11	14	16
80	7	15	16	11	30	22	9	10	12	14	9	12	20
49	3	14	12	12	28	21	9	12	12	13	9	13	19
77	4	14	12	12	27	25	9	10	12	13	9	12	18
51	29	14	10	13	29	23	8	12	12	13	9	10	16
29	10	14	14	12	27	22	8	12	13	13	10	10	17
71	0	14	10	12	28	23	9	10	11	13	9	11	18
102	2	13	13	11	27	24	9	10	12	14	10	11	18
49	36	14	14	12	30	24	10	12	11	14	10	11	17
106	8	13	13	12	28	23	9	9	12	14	9	11	19
41	45	15	11	11	31	23	10	11	11	13	10	9	21
69	10	12	12	13	30	22	11	13	12	13	11	10	19
34	3	13	15	13	28	23	10	12	12	13	9	9	18
45	25	15	11	13	29	21	10	10	12	13	10	11	19
94	5	12	13	12	28	21	8	12	13	15	9	10	19
112	4	14	13	13	28	22	9	12	11	13	11	11	17
61	12	13	18	11	29	23	9	14	11	13	9	9	18
106	7	13	14	12	28	25	10	12	12	13	10	11	18
41	45	13	14	12	29	22	10	15	11	14	10	9	20
28	2	13	10	12	27	22	9	11	11	14	11	9	20
47	3	13	15	13	29	24	9	13	11	13	10	11	19
49	0	13	16	12	30	23	9	12	12	14	10	11	19
110	17	13	11	12	27	23	9	12	12	15	9	11	18
41	20	15	14	12	27	21	9	13	12	13	11	13	19
98	6	14	11	12	27	22	10	10	11	14	9	12	18
93	2	13	12	11	29	21	10	10	11	13	9	11	18
39	5	13	12	13	29	23	9	10	12	13	10	9	18
48	0	14	10	11	30	22	10	12	13	13	9	11	18
92	0	14	15	12	30	23	9	10	12	14	9	11	17
101	43	14	13	12	27	22	9	10	12	13	11	10	18
72	30	13	19	12	29	21	10	10	12	14	8	12	20
111	45	13	15	11	30	22	8	12	12	14	10	10	19
43	19	12	14	12	27	22	10	10	12	13	11	12	17
45	11	13	11	12	28	23	9	12	11	13	11	9	17
76	19	13	11	12	27	22	9	12	12	13	9	11	19
50	38	15	13	11	29	22	9	13	13	13	9	10	19
70	5	15	12	11	29	22	9	10	12	13	10	11	18
53	35	14	13	13	26	23	9	13	11	14	11	10	20
60	2	13	16	13	29	23	9	10	12	14	11	10	18
75	29	14	13	11	30	24	9	12	13	13	9	9	21
51	7	16	15	11	29	20	10	10	12	13	11	10	18
44	0	13	16	12	29	23	9	10	12	13	9	10	21
41	6	14	13	12	28	22	10	11	12	13	9	11	17
86	34	15	16	12	28	20	10	14	10	15	11	9	18
36	18	14	12	12	29	22	10	10	12	14	11	10	19
83	28	15	13	12	28	22	9	12	12	14	10	10	17
88	5	12	18	12	30	20	9	9	12	13	10	12	17
102	14	15	10	12	27	21	10	10	11	15	10	10	17
114	9	14	16	11	27	22	9	10	11	13	10	10	17
30	0	15	13	12	28	24	9	12	12	13	10	9	17
61	17	13	14	12	27	22	10	12	12	13	10	11	18
102	33	14	12	13	26	24	10	10	12	15	9	10	17
98	29	14	13	13	31	22	9	12	12	14	11	11	20
60	41	14	17	13	28	24	9	10	12	13	9	10	18
78	8	14	10	12	30	21	10	10	11	14	11	11	18
72	33	13	10	12	29	23	9	13	12	14	10	10	19
92	2	13	13	13	29	22	9	13	12	13	8	11	20
64	5	15	16	12	29	24	10	13	12	13	9	9	17
50	0	13	10	12	30	22	10	12	11	13	8	11	18
99	2	14	13	12	29	22	9	12	14	13	11	11	18
73	2	13	10	13	27	22	9	15	11	14	9	11	19
51	4	14	16	13	29	23	9	13	12	14	10	11	19
42	27	13	10	12	25	23	8	12	12	13	9	11	20
79	11	13	13	12	29	24	10	11	11	15	10	10	18
31	32	16	13	11	27	22	9	10	12	14	9	11	21
66	10	13	13	11	29	22	10	11	13	15	9	10	19
11	13	14	12	12	30	23	9	10	12	13	10	11	17
44	20	14	13	12	29	21	9	15	11	13	10	10	18
67	4	13	12	13	28	22	10	13	11	14	10	10	19
91	14	15	13	11	26	21	9	14	12	14	10	10	18
87	1	13	15	13	29	22	11	14	11	13	10	10	19
65	5	13	13	11	28	23	9	13	12	15	10	10	18
57	4	14	13	12	27	23	10	12	12	14	11	12	18
58	36	12	13	12	27	23	8	12	12	13	9	12	20
59	1	13	14	12	29	22	9	14	12	13	10	10	19
67	31	13	12	12	27	23	9	10	12	13	9	10	18
108	19	12	10	13	29	24	8	10	12	14	9	12	19
73	6	13	15	12	28	25	9	10	12	13	10	10	18
38	15	12	13	12	27	22	9	12	11	13	11	9	18
97	4	14	19	13	28	24	9	12	14	13	10	10	17
69	21	12	12	11	28	21	9	10	13	13	9	10	18
81	1	13	12	11	29	24	9	12	11	13	10	11	19
51	2	14	10	13	29	23	10	10	11	14	9	10	19
84	22	12	17	12	28	23	9	12	12	14	10	11	17
69	17	13	15	13	28	21	9	12	12	13	9	10	19
59	1	12	11	11	27	22	9	12	12	14	9	11	18
56	22	13	13	12	29	23	9	10	12	14	10	11	17
94	1	13	10	13	29	22	9	11	13	13	9	10	19
57	6	14	13	11	30	24	9	12	13	13	9	10	21
97	38	12	11	13	29	22	9	10	14	14	12	9	18
83	2	15	16	12	29	24	10	12	11	13	9	11	19
46	14	12	15	11	29	23	8	11	11	14	9	11	17
100	6	12	19	13	30	22	9	10	12	13	8	11	19
66	24	12	14	13	31	22	9	10	12	13	9	11	17
79	7	13	14	12	28	24	10	12	13	14	10	10	17
48	12	13	10	13	27	21	10	12	12	13	9	11	20
74	2	12	10	13	28	22	9	13	12	14	10	11	19
87	8	14	12	13	29	20	8	12	12	13	11	10	19
54	6	13	10	12	27	22	9	10	11	13	9	11	17
91	2	14	11	12	29	23	9	10	12	14	10	11	17
107	16	14	14	12	28	20	9	12	12	13	9	10	20
105	2	14	12	11	27	22	9	13	11	13	9	9	18
58	17	14	18	12	29	22	10	13	12	13	11	11	17
47	5	15	10	11	28	24	9	10	12	13	10	10	20
52	25	12	16	12	26	22	10	12	11	14	9	11	19
32	1	12	12	12	27	22	9	15	13	14	9	10	17
76	12	13	17	12	29	23	9	10	13	13	10	9	16
81	18	14	17	12	29	23	9	12	12	13	8	10	18
96	0	14	12	11	28	20	10	15	11	13	9	12	19
71	29	13	13	12	28	23	10	12	12	14	9	10	17
68	3	15	17	12	28	24	9	10	13	14	10	10	18
64	0	13	11	12	27	22	10	13	12	13	11	10	19
58	17	14	10	13	28	22	10	13	12	14	9	12	20
60	2	14	13	13	28	22	9	10	12	13	10	9	19
62	9	12	14	13	28	24	9	15	11	13	11	10	20
73	29	14	13	13	27	24	9	13	13	13	9	10	18
92	1	14	13	12	27	22	9	13	12	14	11	10	19
68	1	13	11	11	28	21	9	10	11	14	11	10	18
53	0	13	18	12	28	22	10	13	12	13	9	11	18
92	9	13	12	12	28	22	10	13	12	15	9	9	17
64	8	14	16	13	27	21	9	14	11	14	10	10	19
72	1	13	13	12	27	24	10	11	12	14	9	11	17
60	8	15	11	12	28	23	9	10	13	13	9	11	17
84	4	13	11	12	29	23	8	12	11	13	9	10	20
74	14	13	16	13	29	22	9	13	12	13	9	10	18
63	2	13	15	12	27	24	9	12	11	14	10	10	21
85	29	12	10	11	27	22	9	12	12	14	11	12	18
110	30	13	9	13	27	21	9	15	12	15	9	10	17
93	5	13	13	11	28	23	9	13	12	13	9	9	18
79	1	13	11	12	28	21	9	10	12	13	9	10	19
38	4	14	10	11	28	22	9	9	12	14	11	9	18
67	1	15	12	12	26	21	8	11	12	13	9	11	19
48	42	14	10	12	29	22	9	11	13	13	11	12	18
37	5	15	13	13	27	22	11	12	11	13	10	10	18
48	10	13	13	11	28	21	10	12	13	13	9	11	16
102	6	14	18	11	27	25	9	13	13	14	11	10	19
48	20	12	14	12	27	22	9	13	11	13	9	11	19
72	4	12	14	11	27	23	9	12	12	15	9	11	19
45	10	12	14	12	31	21	10	12	12	14	9	12	19
45	9	15	15	13	28	22	9	10	12	13	10	10	18
111	4	13	10	12	29	22	10	13	13	13	10	10	19
70	34	14	15	12	28	24	9	11	11	13	9	11	18
54	2	13	15	12	27	25	9	10	11	14	9	11	18
86	12	13	10	11	26	23	10	12	13	13	9	11	20
77	20	13	16	12	28	23	9	13	12	13	9	10	19
42	11	14	15	12	29	23	9	13	13	13	9	10	17
59	11	14	10	11	28	23	9	10	12	13	9	9	18
87	0	14	11	11	29	23	9	10	12	13	9	10	19
36	33	14	15	12	30	23	9	10	12	14	9	11	17
89	13	15	10	12	27	22	9	11	12	13	11	10	19
106	40	13	13	12	27	21	10	11	12	13	9	10	18
76	1	12	10	11	28	24	10	10	11	13	10	10	20
38	8	14	13	12	29	22	10	13	12	15	10	11	17
45	16	12	11	11	28	22	10	12	11	13	9	11	19
98	31	13	14	13	29	23	9	10	11	14	9	9	19
80	4	13	10	11	28	22	9	12	13	13	11	11	20
32	7	13	16	13	27	23	9	12	13	14	9	11	19
35	13	14	18	13	28	22	10	10	12	14	10	10	18
96	3	14	11	12	28	24	9	12	14	14	9	9	18
95	1	12	14	13	28	20	10	13	11	14	9	11	18
100	43	15	13	12	30	23	10	10	13	14	9	11	18
96	2	15	12	12	29	22	10	10	12	14	9	10	19
35	13	14	10	12	29	24	9	10	11	14	9	10	19
102	1	14	10	12	27	24	9	10	13	13	9	10	19
82	2	14	12	12	28	23	9	12	11	13	10	10	20
77	0	14	13	12	28	22	10	12	13	14	11	9	19
101	1	13	13	12	29	23	10	13	12	13	9	10	19
100	0	14	10	13	28	22	9	11	11	13	8	9	19
84	0	13	11	11	30	24	9	14	12	15	8	10	19
56	0	15	13	12	30	22	9	12	12	12	12	11	19
116	6	14	18	12	30	23	9	13	12	14	8	11	19
105	0	13	12	12	27	23	9	11	12	13	10	11	19
47	3	13	13	12	29	20	9	13	12	13	9	11	17
42	7	12	11	12	29	24	10	12	12	14	9	9	21
43	19	14	19	13	28	20	9	10	11	14	12	10	21
102	4	16	18	13	28	24	8	12	11	13	9	12	18
69	18	14	10	13	28	23	9	10	12	14	9	11	19
67	29	12	16	13	30	22	10	10	12	14	11	10	19
41	1	13	13	13	28	23	9	10	12	13	9	10	19
53	1	14	17	12	29	23	10	13	12	13	11	10	17
57	24	14	18	12	29	22	8	13	12	13	9	10	19
80	33	13	16	12	28	23	10	13	11	13	10	10	18
20	21	13	14	12	29	22	10	13	11	15	9	13	18
81	3	15	14	11	27	23	9	13	13	14	9	10	19
99	21	14	12	12	27	23	9	12	11	14	11	12	19
80	12	13	13	12	29	23	10	12	12	13	10	11	18
81	1	13	12	13	27	23	10	12	12	15	10	12	19
28	8	15	15	12	28	22	9	10	13	13	9	9	19
102	9	14	13	12	27	22	9	10	12	13	11	10	18
103	7	13	11	11	29	23	9	10	13	13	10	9	19
45	5	13	19	14	29	21	9	13	12	13	10	11	18
41	1	13	11	11	28	23	9	10	13	13	10	10	18
43	25	15	17	10	28	22	9	10	13	13	9	9	19
92	10	15	9	12	30	23	9	10	11	13	9	10	19
102	14	14	11	12	27	23	9	10	11	13	9	9	17
91	1	14	12	12	30	20	10	10	11	13	9	10	17
73	2	13	18	12	27	20	10	12	13	13	9	9	19
77	2	13	15	12	29	22	9	12	12	13	9	9	18
82	12	13	15	11	29	20	9	10	12	13	11	12	19
50	19	15	12	12	26	23	9	12	12	13	10	12	17
69	9	14	15	13	28	22	9	12	11	14	9	11	18
82	3	14	12	11	29	23	10	10	12	13	9	10	18
67	14	12	16	12	29	23	8	11	12	14	10	11	19
61	19	13	16	12	27	23	7	10	13	13	9	10	17
72	3	13	12	11	28	24	10	12	13	15	11	10	18
39	15	12	16	12	28	20	9	13	12	14	12	10	18
59	8	12	10	13	28	23	9	13	13	14	11	10	18
106	0	12	15	12	30	23	9	10	13	14	9	10	19
81	14	14	16	12	28	24	9	13	11	13	8	11	18
105	5	13	10	11	27	23	9	10	11	13	9	9	18
99	8	14	14	12	29	24	10	12	12	13	9	11	18
43	0	13	10	13	28	23	10	10	13	14	11	11	18
92	27	12	17	13	28	23	10	10	12	13	9	10	19
41	21	15	12	11	27	21	10	10	11	13	9	11	17
101	19	14	12	12	27	24	9	10	10	13	9	10	18
70	45	13	17	12	28	21	9	10	11	14	9	9	17
65	11	12	9	13	28	23	10	10	12	14	9	12	19
49	32	14	13	11	29	25	10	10	12	14	9	10	19
54	2	14	13	11	29	22	11	13	12	14	9	10	20
107	20	14	16	12	28	21	9	13	12	13	9	10	17
68	11	13	14	13	28	22	9	12	13	13	9	12	19
54	1	12	10	13	30	22	8	10	12	14	10	10	19
37	25	13	11	12	27	22	9	13	11	13	12	11	18
104	2	14	13	11	28	23	9	12	13	14	10	10	18
71	5	14	15	12	28	21	10	12	12	14	11	10	18
98	11	13	13	12	29	23	9	12	13	14	9	10	18
60	1	12	10	11	28	22	9	13	11	13	10	9	18
69	1	15	14	12	30	25	9	10	12	15	9	13	19
109	0	15	13	11	26	21	9	14	12	14	10	10	18
99	15	16	11	11	27	23	9	10	12	14	9	10	18
55	0	16	14	11	29	22	9	10	12	15	9	10	18
50	40	13	11	13	28	23	8	10	12	13	9	9	21
105	3	12	14	11	27	22	9	11	12	14	9	12	19
78	4	13	14	11	27	21	9	10	12	14	10	11	18
32	0	14	20	12	29	24	9	10	14	14	10	11	18
38	2	13	10	12	28	24	9	10	12	13	9	9	17
106	18	13	13	12	29	23	9	10	12	14	9	11	19
77	0	15	17	12	30	22	8	10	12	13	11	10	18
99	11	12	14	13	28	24	9	15	11	13	11	10	20
42	39	13	15	12	28	23	9	10	12	13	11	9	19
54	0	12	16	13	30	21	9	12	11	14	10	10	18
82	5	16	13	12	30	25	10	13	12	14	10	10	21
110	1	14	13	11	28	22	10	10	12	14	9	10	17
39	27	13	13	12	29	24	10	15	12	14	9	9	20
80	22	13	15	12	30	22	9	11	12	14	11	10	18
102	4	13	13	11	28	22	8	10	11	13	10	13	19
107	3	14	13	13	28	23	9	10	12	14	12	10	19
86	11	16	11	13	29	22	9	10	11	13	9	10	19
31	42	12	11	11	27	23	10	13	12	14	10	12	18
110	1	13	17	12	28	22	9	12	11	13	12	11	19
82	3	13	13	13	29	23	10	12	12	15	9	10	20
99	1	12	14	13	28	20	10	13	11	14	9	11	18
95	48	16	15	11	29	23	9	12	12	13	10	13	19
51	31	16	15	11	28	23	9	10	12	13	10	11	19
93	4	13	13	11	29	22	9	12	12	14	10	11	18
45	2	15	14	13	28	21	9	10	11	12	10	9	20
60	3	12	14	12	31	22	9	10	12	13	11	10	17
66	12	14	11	11	29	23	9	10	12	14	10	11	19
61	34	14	13	11	29	25	10	10	12	14	9	10	19
27	26	14	13	11	29	20	8	10	11	13	11	12	18
51	0	14	10	12	28	23	10	12	12	12	10	11	18
37	4	14	13	11	29	22	11	12	12	14	11	11	20
40	21	13	11	13	27	21	9	12	12	14	11	11	17
50	0	13	14	11	27	22	9	12	12	14	9	11	20
54	5	13	10	14	30	24	9	10	12	13	10	11	19
68	10	15	13	12	29	22	9	10	12	14	10	9	18
57	9	15	10	11	29	23	9	10	14	14	11	10	18
81	48	13	14	12	27	22	10	12	11	13	10	9	18
103	40	12	15	12	27	21	9	13	13	13	9	11	18
96	3	14	15	13	26	24	10	12	12	15	10	10	19
58	5	15	15	12	28	22	9	12	12	14	8	9	20
68	1	15	12	12	27	22	8	10	12	13	10	10	18
42	23	14	14	12	29	24	9	10	13	15	10	9	18
47	0	13	11	12	30	23	10	12	11	15	9	10	19
38	19	15	15	11	27	23	10	10	12	14	9	10	21
90	0	16	11	12	30	22	8	12	12	14	10	12	19
94	24	15	15	13	28	23	9	12	13	13	11	10	19
53	0	14	11	13	28	23	10	10	13	13	11	12	19
107	42	13	10	11	28	24	9	12	12	13	8	13	20
101	10	14	13	11	29	22	9	10	12	14	9	11	18
107	21	13	16	12	28	24	9	12	13	14	8	11	19
28	2	15	17	12	28	22	9	12	11	13	9	10	19
106	6	12	19	13	29	24	9	12	12	13	9	11	17
92	18	15	14	12	30	23	10	10	11	13	11	12	19
104	0	16	17	14	29	23	10	13	12	13	11	11	16
42	7	13	10	12	28	23	10	10	12	14	9	10	20
72	5	12	12	12	29	23	9	10	14	14	9	12	18
42	3	14	14	11	30	22	9	13	13	13	9	10	18
54	2	14	12	13	28	23	9	10	13	13	10	11	16
52	4	14	15	13	29	21	9	10	12	14	9	10	17
71	40	14	13	12	27	22	9	10	11	14	11	9	20
95	3	13	13	11	28	23	10	10	11	14	9	11	21
56	11	14	13	12	28	23	9	14	12	13	9	9	19
82	1	13	11	12	29	23	10	12	12	14	11	10	19
73	0	14	14	11	27	23	10	10	12	12	9	12	17
39	12	13	14	12	29	22	9	12	11	14	10	10	17
48	1	13	13	12	29	22	10	12	11	14	11	11	20
64	1	13	12	12	29	22	9	12	12	14	11	10	16
76	15	15	13	13	27	23	9	13	12	13	8	12	19
116	40	13	17	13	27	20	9	13	12	14	11	10	18
72	21	12	11	11	27	22	9	12	12	14	9	12	18
64	3	15	12	11	27	22	10	12	12	13	9	11	19
87	7	14	16	11	27	23	9	10	12	13	9	13	19
93	4	14	13	12	28	22	11	12	13	13	11	10	20
61	0	15	15	12	26	22	9	10	12	13	11	11	19
25	2	15	12	12	30	22	9	11	11	13	10	10	18
113	0	14	13	11	28	25	10	10	12	13	10	10	20
67	3	15	14	11	28	23	9	12	13	15	9	11	18
52	11	14	12	12	30	23	9	10	12	13	9	10	19
72	0	15	12	11	29	23	9	12	14	13	9	10	18
75	5	12	17	12	29	23	9	10	11	13	10	11	18
49	0	14	14	12	27	22	8	12	13	13	10	10	17
36	22	13	10	11	29	22	8	11	12	15	12	11	19
56	14	13	15	12	29	22	9	12	13	13	10	11	17
25	10	12	18	12	31	22	9	12	12	13	10	9	19
112	2	14	11	12	30	20	10	10	12	14	9	11	20
31	37	13	11	11	30	23	9	12	12	14	9	11	19
71	35	16	13	12	29	22	9	14	12	13	10	10	18
67	1	13	16	12	28	22	10	12	12	13	9	11	19
91	1	13	11	12	27	25	9	10	11	13	9	12	19
74	2	14	11	13	28	23	9	12	12	14	10	11	20
44	9	13	15	11	29	22	9	10	12	14	11	10	20
53	19	13	11	14	28	23	9	12	12	15	9	12	19
81	1	12	13	12	28	21	10	12	11	13	8	11	19
79	33	14	10	12	29	22	10	10	11	13	9	11	18
71	3	13	10	11	30	22	9	12	12	13	11	11	19
82	5	13	13	11	28	24	10	10	12	14	9	9	20
93	0	13	13	12	27	24	10	11	12	14	9	11	17
98	2	13	13	12	30	24	8	13	12	14	9	11	18
28	2	14	11	11	27	22	9	10	12	14	9	11	20
98	5	13	15	12	29	23	9	10	11	14	10	10	18
63	5	15	10	12	29	24	9	12	13	15	10	11	18
73	15	13	16	13	29	23	9	10	12	14	12	10	18
41	2	12	11	11	27	23	10	13	12	14	10	12	18
71	9	15	10	11	28	23	10	12	12	13	9	11	17
75	9	15	10	12	27	21	10	10	11	15	10	10	17
114	1	15	12	12	27	20	10	10	12	13	11	11	17
63	42	13	13	13	29	24	8	13	12	13	9	10	17
37	21	14	18	12	29	22	10	9	12	13	9	9	17
75	1	14	16	11	29	23	10	12	12	14	10	12	18
79	14	13	10	11	29	24	10	12	12	13	10	9	18
89	5	13	15	12	29	23	10	10	13	14	11	12	19
44	9	12	11	12	27	23	10	11	11	13	10	13	19
57	27	13	14	13	27	21	9	10	11	13	10	12	19
54	4	14	17	12	29	21	9	13	12	13	9	11	18
45	17	13	13	12	28	24	9	12	12	14	9	11	18
48	13	13	12	12	27	22	10	11	11	14	8	11	18
55	2	15	13	13	30	24	10	12	11	13	8	12	18
51	15	15	11	11	30	23	9	10	12	13	11	10	19
36	7	13	10	12	29	21	10	12	11	13	9	10	19
108	0	15	10	12	28	24	9	11	12	13	9	10	19
59	8	13	10	12	29	22	9	12	12	15	10	12	18
58	3	13	17	12	28	23	9	10	11	14	10	9	19
70	36	13	13	13	27	24	11	10	11	13	11	9	18
70	14	13	13	12	29	25	9	10	12	14	11	10	19
46	0	16	19	13	29	22	9	10	12	13	9	10	19
95	5	12	13	12	29	22	9	14	12	13	10	10	20
85	12	13	10	13	29	22	9	13	13	13	10	10	17
61	39	14	12	11	26	24	9	12	11	14	9	11	18
38	0	16	12	11	29	22	10	14	12	14	11	11	19
45	29	14	15	12	28	24	9	11	12	14	12	12	19
37	20	15	12	12	31	25	9	10	13	13	9	11	20
50	22	14	11	13	30	23	9	10	11	13	8	10	18
107	33	14	12	12	27	23	8	12	11	13	11	10	19
107	4	13	13	11	27	24	9	10	12	13	10	11	19
89	4	13	10	11	29	22	8	11	12	15	12	11	19
96	12	13	10	11	28	22	9	10	12	13	11	10	18
54	48	14	11	12	28	21	8	10	11	14	10	12	19
74	10	14	15	12	30	23	9	10	12	14	9	11	17
100	6	13	11	13	28	23	10	12	12	13	11	10	20
67	5	14	17	12	28	20	10	10	12	13	11	11	19
44	6	13	11	12	30	24	10	10	12	13	10	10	20
105	0	13	18	13	26	22	9	10	12	14	9	11	19
76	34	11	13	13	29	22	9	12	13	15	9	10	18
22	7	14	17	12	29	21	10	10	13	15	10	12	20
74	28	14	14	10	30	24	9	10	12	15	11	11	19
54	6	15	10	13	27	23	10	12	12	14	9	11	18
84	16	14	12	13	29	22	9	12	12	15	9	13	19
43	23	14	13	11	28	23	10	10	12	14	11	11	19
51	43	14	10	13	28	22	9	11	11	13	8	9	19
76	17	14	11	13	28	23	8	10	12	13	9	10	18
113	2	14	15	12	28	22	9	12	12	14	9	9	19
76	1	13	14	12	28	22	9	12	11	13	10	11	18
71	3	14	13	11	28	20	10	13	12	14	11	11	18
119	1	15	10	12	28	23	9	10	12	13	11	9	17
43	0	14	12	13	28	23	9	10	13	13	10	11	16
74	3	13	15	13	28	24	9	10	13	13	8	10	18
76	3	16	14	11	27	23	8	10	14	15	8	10	19
101	0	14	11	12	27	25	9	10	12	13	9	12	19
99	23	16	10	12	28	24	9	11	13	14	9	12	17
35	3	14	13	13	29	20	9	10	12	13	8	9	19
73	12	14	9	12	29	22	9	10	11	14	9	11	19
98	1	14	10	11	29	24	9	10	11	14	10	10	17
37	38	13	17	13	28	23	9	10	14	15	9	11	18
79	20	14	15	13	28	22	9	12	11	14	9	11	18
40	12	12	10	11	28	22	10	10	12	14	10	11	18
72	8	12	13	12	28	21	10	12	11	13	8	11	19
50	4	14	17	12	30	24	10	10	12	14	9	9	17
78	0	14	11	13	30	23	10	10	12	13	10	11	19
46	3	14	12	12	29	21	10	10	13	14	8	11	17
102	11	15	11	12	29	22	9	12	11	13	11	11	18
47	25	15	11	12	27	23	9	10	13	13	8	11	19
75	12	13	13	12	30	24	10	10	13	15	10	11	18
32	4	15	12	12	27	24	10	10	11	15	9	12	19
62	7	13	15	11	27	24	9	10	12	13	10	10	19
87	13	13	14	12	29	22	9	12	13	13	9	10	18
109	13	13	15	12	27	24	9	12	11	14	10	10	21
45	29	15	10	11	30	22	10	13	12	13	10	11	18
42	26	12	20	13	26	22	10	10	12	14	9	10	18
97	15	14	13	12	30	23	9	14	11	13	9	10	18
60	0	13	16	12	27	21	9	10	12	13	10	11	17
71	26	14	15	12	27	23	10	10	12	13	9	10	17
82	1	13	17	12	27	22	10	10	14	14	10	10	19
88	20	13	13	13	28	22	9	10	11	14	11	9	19
89	7	13	11	13	27	24	8	12	12	15	8	12	17
68	1	15	13	12	26	23	11	10	12	15	11	12	18
52	22	13	14	12	27	24	9	12	13	13	10	10	19
56	14	14	11	13	28	20	9	10	12	14	11	11	20
65	18	13	12	12	28	23	10	10	12	13	9	11	18
108	3	14	10	13	29	21	9	12	12	13	9	11	20
45	9	13	15	13	28	25	11	10	12	14	9	11	18
22	9	16	12	12	28	23	10	10	12	13	11	10	19
43	2	13	10	11	30	24	9	12	11	13	11	11	21
98	14	15	10	11	29	23	9	10	14	14	11	10	18
76	0	13	15	12	28	22	10	9	11	14	9	11	19
79	2	15	20	12	26	23	10	10	12	14	10	11	17
81	25	13	10	12	29	23	9	10	13	14	8	10	19
101	2	13	14	11	29	22	9	12	14	13	9	11	20
107	10	12	12	11	30	23	8	12	13	13	11	10	17
57	4	14	18	13	28	22	9	10	12	13	11	13	20
31	32	13	16	13	29	23	9	10	12	14	11	10	18
33	46	13	12	13	27	23	9	12	12	13	10	10	19
61	22	13	10	12	28	23	9	10	13	14	10	13	20
64	21	13	12	11	28	23	9	12	10	14	11	11	17
69	1	13	16	12	27	21	9	9	12	15	9	11	20
117	18	14	14	11	29	24	10	10	12	13	10	11	18
47	34	12	12	12	29	24	9	10	14	13	9	11	20
97	2	13	9	13	26	22	9	13	13	13	9	11	19
89	0	13	18	12	28	22	10	10	12	13	10	9	18
79	31	15	11	12	29	25	9	12	11	14	9	11	19
101	2	14	11	12	30	23	9	10	12	14	11	10	19
82	8	12	11	11	27	23	10	13	12	14	10	12	18
80	0	14	15	12	28	22	9	10	14	14	9	11	18
73	9	15	17	12	30	24	10	9	12	14	10	9	17
76	25	14	13	11	29	22	9	10	12	14	10	9	19
104	11	15	11	12	29	21	9	12	12	13	12	12	18
79	12	15	12	12	30	22	9	12	12	13	9	10	19
84	3	14	13	13	29	22	9	12	12	15	9	9	20
88	26	14	12	12	30	21	9	11	12	14	9	12	18
43	36	14	19	12	27	22	9	10	12	14	11	11	18
79	4	13	17	11	31	21	10	13	11	13	11	11	19
57	9	13	13	12	28	23	9	10	13	15	9	11	20
102	19	12	13	12	27	22	9	12	13	13	11	10	18
94	1	15	15	13	28	23	9	12	12	14	9	11	18
104	1	13	15	12	28	25	9	12	11	14	9	10	20
69	5	13	13	12	29	23	9	12	12	14	8	10	20
69	2	13	14	12	29	20	9	10	12	13	10	10	18
89	31	14	12	11	28	22	9	10	12	13	9	10	20
93	6	14	12	11	28	22	9	10	12	13	9	10	20
96	4	13	17	12	27	23	10	14	11	15	10	12	19
73	22	14	9	12	28	23	10	13	11	13	9	11	19
37	20	15	13	12	28	23	9	10	12	13	8	11	19
46	0	14	11	11	29	23	9	10	12	13	9	10	19
89	0	12	13	13	29	22	9	10	12	13	9	11	18
57	10	15	16	12	28	23	10	13	12	14	11	11	18
52	20	14	16	13	28	25	10	10	12	13	10	11	19
54	0	13	11	13	31	23	9	13	12	13	10	10	20
111	8	13	10	13	27	22	9	13	14	15	10	11	18
104	0	13	16	12	30	23	9	9	12	13	11	10	18
43	13	14	12	13	28	22	9	10	11	13	9	10	18
25	1	12	10	11	28	21	10	15	11	14	9	10	17
43	8	13	13	13	28	25	9	13	11	14	11	12	19
79	13	14	10	12	29	22	10	10	12	13	9	10	18
79	11	15	11	11	28	23	9	12	13	13	10	10	18
33	10	14	16	12	28	21	9	13	12	13	9	10	17
37	28	13	12	12	28	23	10	10	12	14	9	11	18
73	6	13	13	11	28	23	9	13	12	15	10	10	18
52	0	13	10	12	29	22	11	13	11	12	9	11	19
74	40	15	13	11	27	21	9	13	11	14	9	9	19
121	33	13	11	12	29	22	10	12	12	13	10	10	18
56	4	13	13	12	28	23	9	10	12	13	9	9	18
74	33	16	11	12	30	22	8	12	12	14	10	12	19
50	7	14	16	12	28	21	9	10	12	13	9	12	18
84	3	13	12	13	30	24	8	13	11	13	10	11	18
82	24	13	13	12	30	23	9	10	12	13	9	10	18
66	0	13	19	11	30	22	10	10	12	15	9	12	20
72	3	15	12	13	28	23	10	10	11	14	10	13	19
36	5	14	21	12	28	24	9	12	12	13	9	12	20
83	4	14	14	12	29	24	9	11	11	14	11	13	18
103	11	15	16	11	30	22	9	10	12	14	9	12	20
95	18	15	12	12	28	23	10	11	12	13	10	12	18
104	1	13	12	11	29	22	9	10	12	13	11	11	17
69	27	14	11	13	27	23	9	8	12	13	9	10	19
105	19	14	13	11	29	25	10	10	12	14	9	10	19
73	7	15	16	12	29	24	10	13	12	13	9	9	17
42	29	14	12	12	28	22	9	9	12	14	9	11	17
66	2	14	10	12	26	22	10	10	13	15	11	10	19
93	1	14	10	13	28	24	8	10	12	13	9	10	19
76	19	13	11	12	28	23	10	12	12	13	9	11	20
87	4	12	12	11	28	22	9	10	11	13	11	11	19
43	9	16	13	11	27	22	9	10	12	14	10	10	18
100	0	14	17	11	29	23	9	10	12	14	9	10	18
34	30	16	13	12	29	21	10	13	13	13	9	9	19
39	6	12	10	12	31	22	10	10	12	14	9	9	18
106	4	12	11	11	29	23	8	12	13	13	9	11	20
52	18	14	18	12	27	23	10	13	13	13	9	11	19
42	3	12	13	12	28	23	9	10	12	14	9	9	19
89	11	12	17	11	29	21	9	10	12	14	10	13	20
93	0	16	12	12	28	23	10	10	12	14	9	12	17
87	1	13	11	13	31	22	9	12	12	15	9	11	19
74	12	13	13	12	27	24	9	10	13	13	9	11	19
74	0	14	18	12	29	22	9	10	11	13	10	11	18
99	1	13	11	12	28	23	9	12	11	14	10	10	19
74	8	13	13	12	29	23	10	11	11	13	11	11	17
100	20	14	14	12	29	23	9	10	12	13	9	11	18
41	23	13	14	13	28	24	8	15	13	13	8	9	18
99	18	14	10	13	29	25	10	10	11	13	9	11	19
82	5	15	10	12	28	23	9	10	12	13	11	9	17
58	21	13	13	12	27	23	9	10	12	14	8	11	18
21	0	14	10	12	27	23	9	12	12	13	9	10	18
83	7	13	11	12	27	22	9	13	11	13	12	11	18
82	42	14	13	12	27	22	10	10	13	13	11	11	18
82	3	13	16	12	29	23	10	10	11	14	9	10	18
104	31	13	10	13	28	21	9	10	12	13	10	12	18
58	24	14	10	12	30	20	10	10	12	14	9	11	20
51	50	13	17	11	30	22	9	10	13	15	9	11	18
85	12	15	10	13	27	21	10	10	12	14	9	9	17
52	1	13	15	12	30	22	10	13	11	14	9	11	18
46	10	15	10	12	29	23	9	11	12	13	9	11	18
24	0	15	12	12	30	22	9	11	11	13	10	10	18
48	0	13	14	12	29	25	9	13	12	14	10	10	17
66	9	13	9	13	27	21	9	15	12	15	9	10	17
105	9	14	10	13	30	24	10	12	13	14	8	11	19
82	19	15	10	13	27	22	10	9	13	13	9	10	19
85	0	14	16	14	26	22	11	13	11	14	9	11	19
94	37	13	12	12	30	23	9	10	12	12	10	10	17
44	27	16	14	11	28	23	10	10	11	14	9	10	19
72	36	15	11	12	29	23	9	12	11	14	11	10	19
46	6	14	12	12	28	23	10	13	11	13	10	12	18
73	1	14	19	12	27	22	9	10	12	13	10	11	18
73	9	13	14	13	28	21	9	12	12	13	9	11	19
56	1	13	13	13	28	24	9	13	14	14	9	11	18
78	8	16	10	12	29	23	9	9	12	13	10	11	18
57	27	13	16	13	29	23	9	10	12	14	11	10	18
60	10	13	10	13	29	22	9	10	13	13	10	11	18
55	6	15	11	13	28	21	9	12	11	14	9	11	19
51	40	14	13	12	28	20	9	9	12	15	10	10	18
64	8	13	10	11	27	23	10	12	13	13	9	11	20
76	0	15	13	12	28	22	10	11	12	13	10	11	19
86	5	13	14	11	28	23	9	13	11	13	10	10	20
44	5	13	13	12	28	23	10	13	12	14	11	11	19
50	24	13	12	12	27	23	10	12	13	14	9	13	18
41	10	16	13	13	28	20	9	12	12	14	10	10	20
54	20	15	16	12	29	23	9	11	12	13	9	11	18
74	14	14	19	12	28	23	9	10	14	14	9	13	18
64	3	15	10	14	27	23	10	10	12	15	9	12	18
101	3	13	18	11	29	23	10	10	12	13	10	11	18
70	1	12	15	13	27	22	10	13	12	13	9	9	20
85	28	14	13	12	29	23	9	10	11	14	9	10	18
51	3	15	10	11	26	22	9	12	12	14	9	11	17
85	7	14	10	12	29	23	9	10	12	13	9	10	19
51	1	14	13	13	28	23	9	10	11	14	10	13	19
55	12	13	15	12	29	23	9	10	11	14	10	10	18
69	41	14	11	13	30	22	9	10	11	13	11	11	16
43	4	13	14	12	28	23	10	10	11	13	9	11	18
74	5	15	11	12	29	23	9	12	11	14	11	10	19
91	1	14	12	12	30	23	10	12	11	13	10	10	19
58	5	14	12	13	28	23	9	12	12	13	9	12	18
60	1	13	13	12	29	22	10	12	12	14	12	11	19
91	13	15	11	13	27	23	10	11	12	13	9	10	20
48	13	13	13	12	29	22	9	10	12	13	12	10	18
109	47	14	10	11	27	24	9	12	12	13	9	11	19
88	10	14	12	12	27	22	10	12	11	14	9	10	17
79	0	14	11	12	30	23	10	11	11	13	10	12	18
81	20	14	13	12	28	24	11	10	12	15	10	13	20
55	3	15	10	13	28	22	9	10	13	13	11	11	20
48	6	14	20	12	28	23	10	12	13	13	9	11	18
90	7	13	13	13	29	24	8	13	12	13	9	10	17
39	14	13	13	11	27	22	8	10	13	14	9	9	18
99	2	13	17	11	31	21	10	13	11	13	11	11	19
67	6	15	11	12	29	24	10	12	12	14	9	11	18
93	14	14	14	13	29	24	9	12	12	13	9	10	19
72	15	14	10	11	29	23	9	10	11	14	11	9	19
60	11	14	10	12	27	23	8	12	11	13	9	9	17
84	4	15	17	12	27	23	8	12	13	14	9	12	20
75	0	14	10	12	28	25	9	13	13	13	10	10	17
45	25	13	13	12	29	20	9	13	12	13	9	11	17
43	1	13	15	12	29	24	9	12	11	14	9	11	19
99	9	13	11	12	26	23	9	12	12	13	9	9	18
72	2	13	15	12	29	20	9	10	13	13	10	11	18
96	0	14	12	12	28	21	9	10	12	14	9	11	18
74	23	13	12	12	27	23	10	12	13	14	9	13	18
25	0	14	9	13	30	23	10	10	11	13	9	12	18
91	3	15	15	11	29	22	10	12	12	13	8	10	18
62	5	13	14	11	28	22	10	12	12	13	9	11	19
55	4	15	12	12	29	23	9	10	12	13	9	11	21
65	28	15	9	13	28	23	9	9	12	14	11	10	18
97	2	13	12	12	27	23	9	10	11	14	10	11	19
42	37	15	19	12	28	23	9	10	12	13	9	9	17
75	21	14	13	12	28	23	9	13	12	14	11	10	17
85	13	13	10	12	27	24	9	12	11	13	10	10	18
29	10	13	15	12	29	23	9	13	11	13	10	12	18
80	5	12	17	12	30	23	9	11	12	13	9	12	20
56	21	13	11	12	29	23	9	12	12	14	9	11	19
56	5	14	12	12	29	21	10	10	13	14	8	10	17
35	9	15	12	13	30	23	9	12	12	14	8	10	18
96	19	16	14	12	29	21	9	12	11	13	11	10	18
100	2	14	17	13	27	24	11	12	13	13	9	11	18
46	21	12	14	12	28	22	10	10	12	13	10	10	18
95	7	13	11	12	29	23	9	13	12	13	11	11	17
74	0	14	16	12	28	23	10	12	11	13	9	12	19
78	3	15	13	12	31	23	9	11	13	15	9	12	19
79	31	16	12	12	29	21	10	12	12	15	10	12	20
71	4	14	13	12	28	21	8	12	12	14	8	11	17
63	8	13	12	12	29	23	9	12	11	13	9	13	19
52	2	14	15	12	30	23	9	10	12	14	9	11	17
81	10	15	17	14	28	23	9	10	11	13	10	11	17
37	0	15	11	12	28	21	9	12	12	12	9	9	19
51	6	14	11	13	28	23	10	12	12	14	9	11	19
102	4	13	10	11	28	22	9	10	10	13	9	13	18
68	7	13	10	12	27	23	10	11	11	14	10	12	18
47	16	13	19	12	28	23	10	10	12	14	10	11	19
82	40	13	13	11	29	23	10	12	13	13	11	13	19
80	15	14	10	12	29	22	10	12	12	14	11	10	17
99	1	13	16	12	30	23	9	11	12	13	8	11	18
60	5	15	11	12	28	21	9	12	11	13	9	10	18
70	35	14	11	11	27	24	9	12	11	14	9	10	18
89	12	12	13	13	29	23	9	10	11	13	9	9	18
35	31	13	12	12	28	22	10	13	12	13	9	13	20
90	3	14	10	13	28	22	9	11	11	13	8	9	19
19	40	14	12	13	27	23	10	10	12	14	9	9	19
62	7	16	10	12	28	23	9	12	13	15	9	10	18
48	3	15	11	13	28	21	9	12	11	14	9	11	19
75	0	13	14	12	30	21	9	10	12	13	8	11	20
69	6	13	14	12	29	23	9	14	10	13	9	9	18
94	9	13	12	13	29	21	9	10	12	14	9	11	19
51	8	13	15	13	28	25	11	10	12	14	9	11	18
89	12	14	12	12	28	25	9	13	12	13	9	9	19
53	15	13	19	12	28	23	9	10	12	14	10	11	19
91	2	16	11	12	30	24	9	10	12	13	10	12	18
53	25	13	13	13	27	24	9	12	12	12	9	11	18
59	30	13	13	11	26	24	10	13	12	13	10	11	17
64	6	13	14	11	29	22	9	13	14	13	12	12	19
42	30	13	10	12	28	23	10	11	11	14	10	12	18
103	6	15	17	13	29	24	10	11	12	14	11	10	20
100	5	13	10	11	27	22	9	10	11	13	10	11	18
69	2	13	10	12	31	23	9	13	12	13	9	11	18
56	2	12	12	11	29	24	10	10	12	13	9	11	18
110	9	13	10	12	29	20	10	12	11	13	10	11	19
57	20	12	17	12	29	23	9	10	11	13	10	11	18
70	5	15	12	12	27	20	10	14	11	12	9	11	18
46	2	12	15	12	29	25	9	12	12	13	9	10	18
88	11	14	12	12	29	21	9	11	12	14	9	12	18
42	0	13	14	11	27	22	9	12	12	14	9	11	20
76	30	13	12	13	29	23	9	10	11	13	8	10	18
103	6	14	12	13	29	23	10	10	12	14	10	11	18
100	0	13	11	13	27	24	10	9	11	14	9	11	17
88	0	15	11	13	29	21	10	10	12	13	10	11	19
93	10	14	20	12	28	24	8	12	12	13	9	11	19
98	13	13	15	11	27	22	10	13	13	13	8	12	18
87	4	12	13	12	30	23	10	12	11	14	12	11	18
115	16	13	17	12	28	22	10	13	12	14	10	11	18
102	0	14	11	11	28	23	9	13	12	13	10	11	17
36	1	13	10	11	28	21	10	13	13	14	8	13	17
101	7	13	10	14	30	24	9	10	12	13	10	11	19
64	3	12	13	12	28	21	10	12	11	13	8	11	19
44	2	14	13	12	29	23	9	12	11	13	8	11	17
58	3	14	17	11	29	24	10	10	13	13	10	11	19
51	25	14	12	12	29	21	9	13	12	15	9	11	19
84	28	15	12	11	29	22	10	10	12	14	10	11	16
90	7	14	12	12	30	22	10	13	12	13	8	11	17
96	2	12	16	12	29	23	9	10	11	13	10	11	17
59	5	14	17	12	30	24	10	10	12	15	9	10	18
70	11	13	11	12	28	21	9	13	12	13	11	10	19
71	7	14	13	11	29	20	10	12	12	13	10	10	18
88	0	14	11	11	28	22	9	13	11	13	9	10	18
100	0	12	17	12	28	23	9	12	12	14	10	11	17
103	5	13	11	12	30	23	10	12	11	15	9	10	19
62	21	14	11	12	29	22	9	13	13	13	10	11	19
54	9	16	11	12	29	22	10	13	12	13	9	11	19
98	16	15	17	13	28	24	9	12	12	13	11	9	18
109	8	12	14	12	30	23	10	10	11	13	8	11	18
91	9	16	10	11	28	20	8	12	13	13	10	10	17
54	20	14	12	11	28	23	10	10	12	13	11	10	18
40	7	13	13	11	28	23	10	15	12	13	8	12	18
47	0	13	17	12	27	23	10	14	11	15	10	12	19
35	3	13	17	11	30	22	9	10	13	15	9	11	18
94	3	15	13	11	27	21	9	13	11	13	9	12	19
84	19	15	13	12	28	22	10	10	13	13	8	10	17
90	1	14	11	11	27	24	9	12	11	14	9	10	18
71	24	13	12	11	30	22	9	10	12	15	11	11	19
64	18	14	15	12	27	23	10	10	12	13	9	10	17
41	5	14	10	12	29	22	10	11	12	14	10	10	20
109	26	14	17	12	30	24	10	10	12	14	9	9	17
90	8	13	12	11	29	23	9	12	11	14	11	10	20
69	16	14	11	12	29	22	9	13	13	13	10	11	19
66	19	13	10	12	27	22	11	12	13	13	9	10	16
62	32	13	15	13	29	22	9	11	12	14	9	11	18
33	13	12	10	11	28	24	9	12	12	13	11	11	18
80	16	13	10	14	27	23	9	10	11	13	12	11	18
90	2	14	12	12	28	23	10	12	12	14	9	11	19
115	1	13	13	13	30	22	10	12	11	14	11	10	20
107	1	13	12	11	29	23	10	10	12	14	9	10	18
42	0	14	10	12	26	21	10	10	12	14	10	12	18
101	24	14	17	12	29	24	9	14	12	13	11	11	19
102	22	13	10	12	27	23	10	13	12	13	10	9	18
35	9	15	17	12	31	20	9	13	11	14	12	9	18
32	29	13	10	11	28	24	10	12	12	13	9	11	18
103	17	13	16	11	29	24	9	11	12	13	8	11	19
62	9	13	17	11	28	22	9	10	11	13	12	9	17
47	7	13	18	11	29	23	9	14	11	13	9	9	18
41	35	12	11	12	28	23	9	12	13	14	9	12	18
69	1	13	12	11	30	23	11	10	11	12	10	12	18
96	3	14	13	11	29	22	9	10	12	14	9	12	18
72	18	14	11	11	27	22	9	10	12	14	9	11	20
80	0	14	12	12	28	23	10	13	11	13	10	12	18
98	0	13	10	11	29	23	9	10	12	15	9	10	19
63	4	15	11	13	27	23	10	11	12	13	9	10	20
112	0	12	14	12	28	22	10	10	11	13	9	10	20
99	3	14	13	12	30	24	10	12	12	13	8	10	19
93	45	14	11	12	27	25	9	10	12	13	9	12	19
39	11	13	13	12	27	23	9	13	11	14	10	10	19
71	5	13	10	12	27	21	9	10	11	14	8	12	16
103	37	13	15	11	29	20	9	10	12	13	11	12	19
100	0	14	13	12	28	23	9	10	12	15	9	10	19
106	16	12	16	12	29	22	9	10	12	14	10	12	20
114	47	14	10	12	29	24	9	12	13	13	8	10	18
93	2	14	18	12	29	23	10	13	12	13	11	10	17
44	3	15	13	13	27	23	9	10	12	13	9	10	19
51	2	14	15	12	28	22	9	10	14	14	9	11	18
99	32	14	14	12	30	21	10	10	12	14	10	9	18
50	50	15	17	11	26	21	9	12	12	13	9	11	21
83	0	14	17	12	29	24	9	11	12	13	9	9	18
47	31	13	13	12	28	23	10	10	12	13	9	10	18
92	0	14	16	11	29	22	10	9	12	13	8	10	19
75	16	15	14	12	30	23	9	13	11	13	10	9	18
103	6	12	19	12	31	24	9	10	11	13	10	10	18
103	3	13	13	12	28	24	9	10	12	13	9	11	20
99	2	13	13	12	28	22	9	10	12	14	9	10	18
110	26	12	17	12	29	23	9	10	11	13	10	11	18
46	6	12	12	13	28	22	9	14	11	13	9	10	20
81	10	15	18	12	27	23	9	13	12	13	10	12	18
79	22	15	12	12	28	21	9	13	11	14	10	10	19
45	34	13	16	12	27	23	9	12	12	14	10	10	20
104	1	14	11	12	27	22	10	12	13	14	11	10	17
77	43	13	17	11	27	21	10	12	12	13	9	11	19
34	4	13	16	13	27	23	9	12	13	14	9	11	19
98	21	14	19	13	31	23	9	10	12	13	9	10	18
59	26	16	17	12	28	20	10	12	13	13	9	10	19
108	15	13	12	13	31	22	10	10	13	14	11	10	19
101	4	14	11	12	30	23	10	11	11	13	10	12	18
111	3	14	19	11	28	24	10	10	12	13	9	11	19
76	5	13	14	13	29	23	10	12	12	13	10	11	19
87	2	14	10	12	28	22	10	12	12	13	9	10	19
76	5	14	13	11	29	22	11	13	12	14	9	10	20
105	19	13	10	13	27	24	9	10	12	13	10	11	19
86	3	14	12	12	28	23	9	10	12	13	9	11	18
69	22	14	10	13	29	24	9	12	12	14	9	10	16
106	1	16	14	12	27	22	9	10	11	13	11	12	18
40	1	13	12	13	27	23	9	10	11	14	10	11	18
49	36	13	15	12	29	22	10	10	11	15	9	10	20
88	1	15	17	12	29	23	9	10	11	13	9	10	16
78	5	15	10	12	27	23	10	10	12	14	11	10	19
70	3	16	15	12	31	22	10	10	11	13	10	10	17
79	1	15	15	11	27	23	10	10	12	14	9	11	21
91	2	14	12	11	28	22	11	10	12	13	9	11	19
41	18	13	17	11	28	22	10	10	11	14	10	11	18
40	2	13	14	11	29	21	9	12	13	13	10	9	19
85	26	14	10	12	28	23	9	10	13	14	9	10	19
69	7	13	17	12	27	23	10	14	10	15	10	12	19
75	0	13	12	12	27	24	10	12	11	15	10	10	18
43	5	14	12	11	29	22	9	13	11	13	10	11	18
68	12	15	17	12	29	23	10	10	11	14	9	13	19
48	4	16	10	12	29	20	10	13	11	13	8	10	18
64	2	13	10	11	27	22	9	11	13	13	9	11	18
83	26	13	17	13	28	23	9	13	12	14	9	9	17
38	2	13	12	13	28	21	8	9	12	15	9	10	19
58	0	12	13	11	29	21	9	10	12	13	10	11	16
90	4	14	17	12	29	21	9	13	12	13	9	11	18
94	12	13	12	12	29	20	9	10	11	13	10	11	19
62	0	13	12	12	29	22	9	10	12	13	8	10	19
41	3	16	18	12	28	23	9	12	11	13	9	11	17
65	7	14	12	13	28	24	10	10	13	13	9	12	17
95	0	13	17	12	29	22	9	10	12	15	9	11	20
81	22	13	12	13	27	23	9	10	11	14	10	11	18
66	22	14	17	12	28	20	10	10	12	13	11	11	19
83	2	13	10	11	27	23	9	10	11	13	9	10	19
99	39	13	19	12	28	23	11	10	11	13	9	10	18
102	14	13	17	12	27	23	10	13	11	13	9	11	16
94	14	13	17	12	27	23	10	13	11	13	9	11	16
33	0	13	11	11	29	24	9	10	12	14	10	11	18
74	2	13	9	13	29	22	9	11	12	13	10	11	19
57	3	15	10	11	27	20	10	10	12	13	10	11	18
44	17	13	10	13	30	23	9	10	12	14	10	10	17
46	0	15	12	12	31	22	10	12	12	13	9	10	17
64	7	13	15	12	27	23	10	10	12	12	9	10	20
89	12	13	15	11	29	20	9	10	12	13	11	12	19
94	12	15	17	10	28	22	9	10	13	13	9	9	19
45	0	13	11	13	28	21	10	10	12	13	11	10	17
101	2	13	20	13	31	22	9	10	12	13	10	10	19
77	9	13	13	12	28	22	10	14	11	13	10	10	16
81	6	13	10	11	28	22	10	10	14	13	9	10	17
51	22	14	14	12	26	23	9	12	12	13	11	11	18
63	2	14	13	11	29	23	9	13	11	13	9	11	16
96	20	13	13	12	29	21	10	11	13	15	10	11	18
69	1	14	12	12	28	24	9	13	13	13	11	11	18
47	5	14	12	11	30	23	10	10	12	14	9	10	20
80	17	13	9	12	29	21	10	10	12	13	11	12	17
48	1	15	12	12	26	24	9	12	12	13	10	12	17
46	10	13	15	11	28	23	9	12	13	13	10	11	18
26	3	12	10	11	28	21	10	12	11	14	9	11	18
57	50	13	12	12	28	24	9	10	12	15	9	10	18
88	16	15	10	12	28	23	9	10	12	13	11	9	17
88	9	13	15	12	29	24	9	12	11	14	9	11	19
30	13	12	13	12	28	24	10	10	11	13	9	11	17
72	7	12	10	13	27	23	9	12	12	15	9	12	18
59	16	14	13	13	28	23	9	10	12	13	9	9	20
46	3	16	14	13	30	22	9	10	12	13	9	10	19
94	11	14	10	11	30	23	9	10	12	14	10	11	19
66	4	14	18	12	29	24	10	13	12	15	10	11	19
50	3	14	11	12	29	22	9	13	13	13	10	12	19
39	14	14	15	12	28	22	9	12	12	14	9	9	19
50	5	12	10	11	28	24	9	12	12	13	11	10	18
29	14	14	13	11	30	23	10	10	11	13	10	10	18
53	7	13	12	12	27	23	10	12	13	14	9	13	18
67	3	13	12	13	28	24	9	10	12	13	9	10	18
20	30	14	16	12	31	24	9	11	12	13	8	10	19
28	1	14	9	11	28	24	10	12	13	14	10	10	19
61	8	13	20	13	31	22	9	10	12	13	10	10	19
97	29	16	13	11	30	22	9	13	13	13	10	11	19
80	0	13	10	12	29	22	11	13	11	12	9	11	19
69	0	13	10	12	29	24	9	10	13	13	9	10	20
102	34	15	11	12	29	24	10	10	13	15	11	9	17
99	12	13	17	12	29	24	10	10	12	14	9	10	17
70	26	13	10	11	29	21	9	12	11	13	11	9	18
38	0	12	14	13	28	24	9	15	11	13	11	10	20
90	23	14	15	12	31	21	9	10	12	13	9	11	19
72	1	14	18	12	29	22	9	12	12	14	8	11	18
96	10	16	16	11	30	23	9	10	11	13	10	9	17
94	23	14	18	12	29	22	10	12	12	14	9	11	18
46	0	13	10	11	31	23	8	10	13	14	10	11	19
50	20	15	15	12	26	22	9	10	12	13	11	11	19
28	0	12	10	11	27	22	9	12	12	14	11	12	18
40	0	14	12	12	27	21	10	12	11	13	10	11	19
61	9	13	16	11	28	22	9	13	12	15	10	10	20
101	8	16	10	12	29	23	9	9	12	13	10	11	18
58	17	14	15	12	28	22	10	10	13	14	10	10	17
59	3	14	12	11	27	22	10	12	12	13	9	9	18
47	13	13	16	13	29	22	9	13	12	13	9	10	18
44	0	13	10	11	27	22	9	13	12	13	9	11	19
72	21	13	10	11	30	23	10	13	11	14	10	10	19
55	34	13	18	12	28	23	9	10	12	14	12	10	19
56	3	14	13	12	28	24	10	10	12	15	10	12	20
111	10	13	12	12	27	22	9	13	13	13	11	12	19
53	18	14	10	12	30	21	10	10	11	14	11	11	18
56	39	13	13	13	28	22	9	13	12	13	9	10	18
40	7	13	16	13	27	23	9	12	13	14	9	11	19
97	3	16	13	11	27	24	9	10	12	14	11	10	20
32	18	14	20	11	29	22	9	10	10	13	12	12	18
103	33	13	14	12	30	23	9	10	11	15	11	9	18
114	2	15	11	13	29	22	9	12	12	13	9	12	17
81	32	13	16	11	26	22	11	12	12	13	9	11	18
30	13	13	17	11	30	22	9	10	13	15	9	11	18
51	0	13	15	13	29	24	10	13	11	14	9	12	18
63	0	14	13	12	30	23	9	14	11	13	9	10	18
88	18	13	10	12	28	23	9	13	10	14	11	11	17
31	30	13	14	13	28	23	9	12	12	13	10	10	18
70	30	16	16	11	30	23	9	10	11	13	10	9	17
