# Supplementary material for: Using game theory to thwart multistage privacy intrusions when sharing data
Source: Sci Adv. 2021 Dec 10;7(50):eabe9986. doi: 10.1126/sciadv.abe9986 (PMC8664254; doi:10.1126/sciadv.abe9986)
Supplement: Supplementary file 2 — Data S1 [file sciadv.abe9986_data_s1.zip › sciadv.abe9986_data_s1/DemoKAnonymization/exp/2058/data/target_data/i90.csv]

YOB	State	STR1	STR2	STR3	STR4	STR5	STR6	STR7	STR8	STR9	STR10	STR11	STR12
79	5	14	14	11	29	23	10	13	13	15	9	11	18
104	4	13	10	12	27	23	10	10	11	13	8	11	19
74	1	13	16	11	29	22	9	12	11	14	9	11	19
69	0	13	12	11	29	23	10	10	12	14	9	10	18
79	10	14	14	11	27	23	9	12	12	13	11	12	20
35	18	15	17	13	29	23	9	10	11	14	9	11	20
80	0	15	13	13	28	22	10	10	12	14	9	11	17
49	1	14	13	11	27	23	10	12	12	13	9	10	19
49	37	14	16	11	27	23	9	10	12	13	9	13	19
48	11	14	11	12	27	24	9	10	12	13	9	11	19
81	13	13	10	12	28	22	9	10	12	14	10	13	17
84	22	14	19	12	28	23	9	10	14	14	9	13	18
33	16	14	15	13	27	24	9	13	13	14	9	10	17
63	0	13	17	13	30	22	9	12	12	14	9	10	20
54	6	13	14	12	27	24	9	12	13	13	10	10	19
66	31	14	15	12	31	21	9	10	12	13	9	11	19
71	0	13	19	12	26	23	10	14	12	14	9	10	19
47	8	15	17	12	28	22	9	12	12	14	9	9	17
59	28	15	12	11	28	23	9	12	13	13	10	11	18
33	29	14	12	11	27	23	9	10	11	14	9	12	19
104	22	14	10	11	28	24	9	11	11	14	9	12	17
63	0	15	12	12	30	23	9	13	11	14	9	9	20
77	16	13	18	12	29	24	9	10	12	14	10	10	19
74	0	12	18	11	28	23	10	13	12	14	10	10	19
34	1	12	10	12	27	22	9	12	12	14	9	13	20
57	0	13	10	11	27	23	10	10	13	14	9	10	19
56	8	13	13	12	27	22	10	9	12	13	9	12	19
54	5	12	13	12	29	22	9	14	12	13	10	10	20
112	3	13	11	11	27	23	10	10	12	14	10	10	18
22	5	13	9	13	30	22	9	10	12	14	11	11	18
53	8	15	12	11	30	22	9	13	11	15	8	10	19
35	0	14	11	12	27	24	9	12	11	13	11	12	17
97	1	12	12	11	29	23	9	13	11	13	9	9	18
70	10	16	9	12	29	22	9	10	13	14	11	11	19
58	0	12	13	11	29	21	9	10	12	13	10	11	16
65	35	14	12	11	27	24	9	12	12	13	10	11	18
63	28	16	14	13	29	23	9	10	13	15	9	9	18
45	12	12	14	11	27	22	9	11	12	14	9	12	19
114	45	15	11	12	27	24	9	15	13	14	9	11	19
67	33	12	17	13	28	23	10	10	12	13	9	10	19
37	0	13	18	13	29	22	8	13	12	14	9	10	19
52	17	12	10	11	28	21	9	13	12	15	8	10	20
46	2	14	12	11	30	25	9	14	12	14	9	11	20
67	3	12	17	12	27	20	9	10	12	14	9	10	19
92	32	12	17	13	29	24	9	12	12	13	11	11	18
43	16	13	14	12	30	24	10	12	11	14	9	11	20
43	49	14	18	12	29	22	9	13	12	13	9	10	17
63	12	14	14	12	27	23	9	10	13	13	9	9	18
45	20	15	10	12	27	24	9	13	13	14	9	10	20
52	5	14	16	12	28	21	9	10	12	13	9	12	18
72	2	13	17	13	28	23	9	10	14	15	9	11	18
84	33	12	16	11	27	24	9	10	12	13	10	10	19
78	37	13	14	12	28	25	10	12	12	13	10	11	18
36	31	15	11	13	28	22	9	13	13	13	10	10	18
111	35	14	10	13	28	22	9	11	11	13	8	9	19
46	24	14	13	11	29	22	10	10	11	14	9	11	18
42	9	13	10	14	27	22	9	10	13	13	11	11	18
42	8	14	13	13	26	23	9	13	11	14	11	10	20
70	8	12	15	11	30	24	9	11	12	13	10	11	17
102	14	15	19	11	28	24	10	10	13	13	9	10	18
54	1	15	9	12	28	20	11	10	12	13	10	10	18
97	1	13	15	13	27	23	9	10	12	13	10	11	20
74	3	15	13	12	28	23	9	12	12	13	9	10	19
41	1	14	13	13	28	23	9	10	12	13	9	9	20
32	13	14	13	13	28	23	10	12	12	14	11	12	18
68	0	13	11	12	28	21	9	13	12	13	11	10	19
103	2	12	12	11	28	23	9	12	12	13	10	12	18
85	4	16	13	11	28	24	9	10	11	13	10	10	21
63	0	15	12	12	27	20	10	10	12	13	11	11	17
27	7	14	16	13	29	22	9	11	12	14	9	10	20
96	2	13	13	12	27	25	8	12	12	13	9	10	18
92	10	14	10	12	29	22	8	10	12	13	11	10	17
106	48	14	18	12	29	22	10	13	12	13	11	11	17
60	5	14	12	13	28	23	9	12	13	15	9	12	21
57	0	16	16	11	30	24	9	13	12	13	9	11	20
18	14	13	10	12	28	22	9	10	12	13	11	10	18
34	1	15	16	11	30	22	9	10	12	14	9	12	20
81	4	12	13	12	27	22	11	13	12	14	9	12	19
80	40	13	12	12	29	25	10	10	11	13	10	11	18
91	33	14	12	12	27	23	8	12	11	13	11	10	19
82	8	12	13	12	27	23	9	10	12	13	10	11	18
44	4	13	17	11	27	21	10	12	12	13	9	11	19
70	3	12	12	11	29	22	9	12	13	13	9	10	18
68	27	13	11	11	28	21	9	10	11	14	11	10	18
97	10	15	15	11	29	23	9	10	13	13	11	11	19
39	1	14	10	12	27	22	9	13	13	15	10	10	19
51	0	14	12	12	27	23	10	13	12	13	12	11	19
87	38	14	14	11	28	23	10	9	12	12	9	11	19
52	19	13	11	11	31	23	9	10	14	15	8	11	19
46	3	14	16	11	29	24	10	10	12	14	9	10	19
89	0	15	10	12	30	22	9	10	12	15	9	11	18
40	3	14	13	12	28	24	10	12	12	14	11	10	20
101	1	15	10	11	28	22	9	13	12	13	11	10	17
99	0	13	13	11	27	22	9	13	12	15	10	10	18
45	35	12	12	12	28	22	10	12	12	14	9	10	20
61	22	14	10	12	28	23	10	13	11	13	8	10	18
70	18	13	14	12	28	22	10	10	12	13	9	11	18
67	2	13	15	13	29	24	10	13	11	14	9	12	18
104	10	15	10	12	28	24	9	11	12	13	9	10	19
58	14	14	15	13	28	22	9	12	12	14	9	11	17
102	4	15	17	12	31	23	9	12	12	13	9	11	18
50	28	13	13	11	30	23	9	13	11	13	10	11	17
68	1	12	11	12	29	23	9	11	14	14	9	10	19
74	0	15	11	11	30	22	9	13	13	13	9	11	19
44	0	13	17	11	30	21	10	13	11	13	11	10	19
67	28	14	19	12	27	22	9	13	12	14	11	10	18
101	17	15	10	12	28	20	9	10	12	13	11	10	19
44	2	13	16	12	28	24	9	12	13	14	8	11	19
101	2	14	12	11	28	22	9	13	12	13	9	10	19
89	0	13	10	11	28	22	11	11	13	13	11	10	17
98	7	12	13	13	27	24	9	10	13	14	9	11	19
67	6	13	17	13	29	24	10	11	11	13	9	11	18
104	0	15	15	12	28	22	10	10	11	13	8	9	17
87	31	12	11	12	28	23	9	11	12	15	9	11	17
78	15	12	11	12	27	24	9	13	12	13	10	12	18
86	0	14	10	11	29	24	9	11	12	13	9	11	18
95	5	16	13	12	30	25	10	13	12	14	10	10	21
78	8	15	9	11	27	24	9	10	12	13	10	12	18
80	30	14	20	12	27	23	10	10	12	13	11	10	18
98	12	14	16	12	30	25	10	10	11	13	9	12	17
41	13	13	13	12	27	21	10	13	12	13	10	9	19
52	9	13	14	12	27	23	9	10	13	13	9	10	20
109	9	14	14	11	30	22	9	13	13	13	9	10	18
79	8	14	12	11	31	23	9	12	13	13	8	11	18
36	0	13	13	12	27	21	9	13	12	13	10	11	18
45	9	13	13	11	27	23	9	10	11	12	10	12	18
67	42	15	20	12	28	23	9	13	12	14	8	10	19
73	39	13	14	12	28	25	10	12	12	13	10	11	18
33	1	14	15	12	28	22	9	10	14	14	9	11	18
76	0	13	16	12	28	23	9	10	12	13	10	11	17
45	6	14	18	12	29	24	9	13	12	14	9	10	19
31	1	14	13	12	27	23	9	14	13	13	11	11	18
79	0	13	11	12	31	24	9	10	12	14	10	9	17
45	2	13	12	14	30	23	9	12	12	13	9	10	18
21	0	14	12	12	29	22	9	11	13	13	12	10	19
116	48	14	13	12	31	23	9	12	12	13	10	10	18
100	9	12	14	12	30	23	10	10	11	13	8	11	18
51	2	14	11	11	27	22	9	10	12	14	9	11	20
29	7	13	11	12	29	24	9	13	12	14	11	10	16
47	10	13	11	11	29	23	10	10	11	13	9	11	18
89	8	12	18	11	29	24	9	12	11	14	9	10	18
26	15	14	10	12	29	21	9	13	12	13	9	12	20
53	10	14	13	13	28	23	9	10	12	13	9	9	20
61	11	14	10	11	27	23	9	10	11	13	9	10	19
33	2	13	20	13	27	22	9	12	12	14	8	9	18
54	15	12	12	12	28	20	9	12	12	14	9	11	19
73	46	15	11	12	28	23	9	13	12	14	10	10	18
105	12	14	13	14	29	24	9	11	13	13	11	10	18
50	26	13	10	11	29	22	9	10	11	13	8	13	18
61	10	13	17	12	28	21	9	12	11	13	12	11	19
81	0	13	12	12	30	25	9	13	13	13	9	11	20
94	19	12	14	12	27	22	10	10	12	13	11	12	17
90	7	13	16	12	27	24	10	13	12	14	8	11	18
92	3	14	13	12	28	24	10	12	12	14	11	10	20
49	5	13	17	11	28	22	10	10	11	14	10	11	18
76	8	13	12	11	28	23	10	10	12	12	9	11	18
79	26	14	19	12	29	23	10	13	13	14	10	10	18
35	14	14	17	12	30	24	10	10	12	14	9	9	17
47	20	16	13	12	30	23	9	10	12	13	10	10	19
94	17	14	13	12	29	23	9	13	11	13	10	10	19
71	41	12	15	12	28	21	10	11	13	13	8	11	19
104	4	12	13	12	29	22	9	10	14	13	10	12	18
110	1	14	13	12	29	23	9	12	11	13	8	11	17
89	3	14	10	12	29	24	9	10	11	14	11	12	17
115	2	13	13	12	28	20	9	12	12	12	9	11	18
91	11	15	10	13	27	22	9	11	12	13	11	9	19
106	0	15	20	11	27	22	10	10	11	14	9	11	18
27	9	14	13	12	28	24	9	12	12	13	9	12	20
46	26	11	13	11	28	22	10	12	12	14	9	11	18
50	7	13	10	11	31	20	10	11	13	13	9	12	20
43	1	15	15	12	27	22	8	10	12	13	9	9	20
49	20	13	13	11	28	21	9	12	11	13	8	11	20
104	17	14	13	11	29	23	9	13	11	13	9	11	16
94	41	13	12	12	29	24	10	10	12	14	10	11	20
71	23	13	15	11	27	21	10	10	12	13	10	11	20
73	2	14	15	12	28	22	9	10	11	14	9	11	19
49	9	14	10	12	26	23	10	12	12	14	10	11	19
30	3	15	16	13	28	24	10	13	11	14	11	11	18
66	21	14	13	12	26	23	10	12	14	14	10	11	18
38	22	14	15	13	28	22	9	12	12	14	9	11	17
23	16	14	18	11	29	23	9	10	12	13	9	12	19
61	15	14	16	12	28	25	9	10	12	11	9	11	20
84	16	14	12	13	29	22	9	12	12	15	9	13	19
92	25	12	10	12	25	23	8	12	12	13	9	11	20
36	3	15	15	12	27	24	9	11	14	13	11	11	16
96	1	12	16	11	29	23	10	13	11	13	9	9	18
41	22	13	11	11	29	23	10	10	11	13	9	11	18
77	27	14	12	12	30	23	9	10	12	13	9	10	19
59	0	13	10	11	29	22	9	10	12	15	10	11	18
109	8	13	10	12	29	23	9	10	13	14	8	10	19
101	22	15	14	13	30	22	9	10	13	13	9	9	19
80	0	13	13	13	26	22	9	10	11	13	9	11	18
45	2	13	14	12	28	24	10	10	12	14	10	11	19
92	0	14	14	11	31	23	9	12	12	15	10	9	18
90	25	13	13	11	28	21	10	10	14	14	11	10	19
44	26	15	11	13	29	20	10	12	11	14	11	12	18
105	8	14	16	13	28	23	8	10	12	13	10	12	18
74	21	13	17	12	28	21	9	10	11	14	9	9	17
31	2	14	14	12	28	22	10	10	12	14	9	10	19
66	32	15	13	12	28	21	10	10	12	13	11	10	16
61	3	14	14	11	30	21	10	10	12	13	8	11	20
103	16	12	15	12	27	23	9	10	11	13	9	10	18
46	19	13	14	11	29	24	10	12	13	13	10	10	18
43	6	14	13	12	29	23	10	13	13	14	9	9	19
55	1	14	10	11	26	23	9	11	12	13	11	9	18
100	9	14	12	13	28	23	9	12	13	15	9	12	21
103	4	15	10	11	29	22	9	10	13	13	9	11	18
104	4	14	14	11	27	23	9	10	11	14	9	10	17
75	0	12	15	12	29	24	9	13	12	14	11	11	18
100	2	15	13	11	28	21	9	12	13	13	12	9	20
55	16	12	18	12	28	24	9	12	12	13	9	10	17
98	15	14	13	12	27	21	9	14	12	13	8	11	19
67	3	14	12	11	29	22	9	13	11	13	10	10	18
26	2	12	12	14	28	22	10	13	13	15	9	10	18
92	0	16	16	11	29	22	10	13	13	13	9	10	19
108	10	14	17	13	28	22	9	11	11	14	10	9	19
32	4	14	13	13	29	20	9	10	12	13	8	9	19
76	5	13	17	12	28	22	10	10	12	13	10	10	18
85	0	15	15	12	28	23	9	12	14	13	11	10	18
76	14	13	13	12	29	22	10	9	11	14	10	10	18
102	1	13	12	11	29	21	9	12	12	13	8	11	17
93	2	15	13	13	26	24	9	12	12	14	10	10	18
111	0	16	16	11	30	24	9	13	12	13	9	11	20
58	10	15	12	12	29	23	8	10	11	13	10	12	19
43	19	13	16	12	30	23	9	12	12	14	10	11	19
52	33	13	15	13	29	24	10	13	11	14	9	12	18
55	21	15	11	12	28	23	9	10	13	13	9	11	17
70	5	14	19	13	27	22	8	13	12	13	9	10	18
109	7	14	12	12	27	23	9	12	11	14	11	12	19
103	1	13	12	13	30	24	9	12	12	14	12	9	18
86	0	13	16	13	27	23	9	12	13	14	9	11	19
76	1	12	16	12	27	23	10	12	11	14	9	11	18
118	9	15	15	12	28	22	9	12	12	14	8	9	20
95	15	13	15	11	29	20	9	10	12	13	11	12	19
97	38	14	14	11	27	24	10	10	12	14	9	10	18
104	6	13	12	11	29	23	10	10	12	14	9	10	18
62	35	13	17	13	29	24	10	11	11	13	9	11	18
71	5	15	17	12	28	22	9	10	12	13	12	10	17
96	9	13	9	13	28	23	9	10	12	14	9	10	19
33	9	15	16	11	28	23	8	10	11	14	11	11	18
75	16	14	14	12	29	23	9	10	12	13	9	11	18
75	0	13	14	12	29	21	10	13	11	14	9	11	19
72	22	13	14	11	28	22	10	12	12	13	9	11	19
93	14	12	10	12	29	22	9	10	12	14	9	11	17
101	2	14	10	11	28	23	9	12	11	14	10	10	18
82	37	13	16	12	28	24	9	12	13	14	8	11	19
104	0	13	12	13	29	22	9	10	11	13	10	11	19
104	32	12	10	12	29	23	9	10	10	13	11	10	19
46	22	14	13	12	29	24	10	12	12	13	9	10	18
85	6	15	10	12	28	23	9	11	11	13	9	10	18
105	0	13	10	11	29	22	9	13	12	13	10	10	18
75	34	14	18	12	29	22	11	10	13	14	9	9	19
44	33	12	14	11	27	22	9	11	12	14	9	12	19
87	7	13	20	11	29	23	9	13	12	13	9	11	17
50	33	13	18	12	29	23	9	10	12	13	10	12	21
48	14	13	11	11	29	22	8	12	12	13	11	12	18
78	14	13	17	11	27	22	10	13	12	13	9	11	18
38	2	14	13	13	27	21	10	13	11	13	9	9	19
38	24	13	20	12	29	23	9	12	14	14	9	11	18
71	25	12	16	12	30	20	10	13	12	13	10	10	17
83	23	13	14	11	29	21	9	12	13	13	10	9	19
33	4	14	12	12	27	20	9	10	12	14	11	11	17
40	11	14	13	12	27	22	10	12	13	13	9	11	18
104	32	12	10	13	30	22	9	10	10	13	9	11	17
44	5	13	12	12	28	24	9	13	11	14	10	11	19
44	25	13	13	11	27	22	8	10	12	13	10	11	20
96	29	13	10	11	27	22	9	10	12	13	9	12	18
72	11	14	11	12	27	25	9	13	11	14	10	11	19
47	2	13	17	12	27	23	10	14	10	15	10	12	19
82	3	12	10	13	30	22	9	10	12	14	10	10	19
39	21	15	12	11	27	21	9	10	11	13	9	11	17
27	10	12	11	11	28	22	9	12	12	13	10	10	18
48	8	14	10	12	29	24	9	12	13	13	8	10	18
71	16	13	11	13	27	23	9	11	11	13	9	10	19
107	17	15	12	13	27	22	9	12	11	15	9	11	21
52	11	13	13	11	28	23	10	10	11	14	9	11	21
66	27	15	11	13	27	23	10	11	12	13	9	10	20
69	1	13	16	13	29	23	9	10	12	14	11	10	18
85	24	13	10	11	28	22	9	11	13	13	9	11	18
75	23	13	14	13	28	24	8	15	13	13	8	9	18
96	2	13	14	12	30	23	9	10	11	15	11	10	18
37	18	13	14	13	29	24	9	11	12	13	11	11	20
44	5	13	14	12	28	24	8	10	12	15	9	11	19
106	0	14	12	13	29	23	10	12	13	13	10	12	18
91	6	15	16	12	29	24	10	13	12	13	9	9	17
70	1	13	16	11	31	23	9	10	12	13	10	11	18
61	23	16	17	14	29	23	10	13	12	13	11	11	16
80	17	13	15	11	27	23	9	10	12	13	10	10	19
80	16	13	13	13	28	23	9	12	12	15	10	10	19
44	1	16	12	13	28	23	10	14	13	13	9	11	18
90	1	15	15	12	27	24	9	10	13	14	9	12	17
96	9	13	12	11	30	25	9	10	12	14	10	12	18
75	1	13	14	12	28	25	10	12	12	13	10	11	18
55	3	13	13	12	27	23	9	10	12	14	8	11	18
29	14	12	17	12	27	20	9	10	12	14	9	10	19
38	14	14	19	12	27	22	9	13	12	14	11	10	18
99	0	12	15	13	27	22	9	10	13	13	9	11	17
87	9	14	11	12	29	21	10	12	13	13	10	10	18
88	0	14	10	11	30	22	10	12	11	12	9	9	18
91	6	13	13	12	27	21	9	13	12	13	10	11	18
71	0	13	10	12	28	23	9	10	13	13	9	9	18
72	5	13	15	12	29	23	9	10	11	14	10	10	18
46	12	15	12	11	27	21	9	12	12	13	9	11	18
85	7	14	11	12	27	22	9	12	12	14	9	12	17
103	6	13	13	11	29	23	9	12	11	15	11	10	19
71	30	13	13	13	27	22	9	10	12	14	11	10	18
93	3	14	14	12	28	23	9	10	13	14	9	11	18
81	1	16	10	11	29	22	10	10	11	13	8	10	18
86	6	15	14	13	30	22	9	12	13	13	9	12	19
53	5	15	13	13	30	21	10	10	12	14	9	9	19
86	10	13	17	12	28	22	10	13	12	14	10	11	18
113	0	14	15	13	28	24	8	12	11	14	9	11	18
80	2	13	15	11	28	22	10	12	12	15	9	12	19
68	2	15	13	12	29	23	10	10	12	13	9	10	19
83	5	13	16	11	29	24	9	11	12	13	8	11	19
38	10	15	11	11	28	23	9	12	12	14	9	11	17
115	16	13	13	12	30	23	9	10	12	13	9	10	18
72	14	14	13	11	29	21	11	10	11	13	9	11	19
102	28	16	13	12	28	22	10	10	11	13	9	10	20
61	8	16	10	12	26	23	9	10	12	13	12	9	18
73	3	12	12	11	29	23	9	12	11	13	11	11	18
35	14	13	15	11	27	21	10	10	12	13	10	11	20
40	0	13	16	12	28	22	9	13	12	13	9	10	18
29	24	13	16	12	28	22	10	12	10	13	9	10	19
50	6	16	13	12	29	24	10	10	12	15	9	11	19
97	21	13	13	12	29	23	9	10	12	13	10	11	18
54	16	16	11	13	29	23	11	13	12	14	11	11	21
69	4	15	11	11	30	24	9	10	11	14	9	10	18
54	0	14	16	12	27	22	9	10	12	13	10	10	19
92	6	12	13	12	27	23	8	12	12	13	9	13	20
100	6	14	17	12	29	21	10	10	13	15	10	12	20
91	32	16	17	12	28	22	9	12	12	14	9	12	20
46	11	12	13	13	29	23	10	12	12	14	9	11	18
94	11	15	15	12	28	24	9	13	13	13	11	12	18
49	9	14	13	12	29	22	10	10	11	14	11	11	19
50	8	13	19	12	28	25	9	10	12	15	8	10	17
51	11	14	13	12	27	22	9	10	11	14	11	9	20
67	0	14	14	12	29	23	9	10	12	13	9	11	18
56	0	16	20	11	29	22	10	13	11	14	8	10	18
46	10	12	18	12	27	23	10	9	12	13	10	11	19
115	7	13	12	12	29	23	9	10	12	13	11	12	19
69	15	13	10	11	29	23	9	13	11	13	9	11	19
90	3	15	19	12	27	22	9	12	12	13	8	10	19
97	1	16	18	12	28	21	9	12	11	13	10	10	20
58	29	15	13	12	30	22	9	11	11	14	10	10	18
78	0	13	15	12	29	23	8	10	12	13	9	12	19
51	40	13	12	12	27	23	10	12	13	15	11	12	18
75	7	15	13	12	27	23	10	11	12	13	9	11	18
113	10	13	13	12	28	24	9	12	12	13	9	11	18
73	17	12	11	11	27	23	10	13	12	14	10	12	18
52	0	14	12	12	29	21	9	13	12	15	9	11	19
50	18	14	15	13	28	21	9	10	12	13	9	11	19
76	11	15	9	12	30	23	10	9	12	14	9	11	18
78	0	13	12	13	27	23	10	11	12	13	11	11	18
99	0	13	13	11	28	23	9	12	12	13	9	12	19
104	38	16	17	13	28	25	9	12	11	14	9	11	18
42	38	12	11	13	29	22	9	10	14	14	12	9	18
75	19	13	15	11	29	22	9	10	11	13	9	11	17
102	4	14	13	12	29	21	10	11	13	13	10	11	17
45	31	16	13	12	30	25	10	13	12	14	10	10	21
45	1	13	12	13	29	21	9	13	11	13	9	12	18
71	6	14	15	12	28	22	9	12	13	13	11	9	19
90	11	13	13	11	27	22	9	12	12	13	9	11	19
113	45	16	12	12	28	23	10	10	12	14	9	12	17
58	22	12	12	11	29	23	9	13	11	13	9	9	18
39	32	15	13	11	28	21	9	12	13	13	12	9	20
77	24	13	13	12	29	22	9	13	12	14	9	10	19
65	1	15	15	12	27	24	9	11	14	13	11	11	16
52	14	12	12	13	29	22	9	10	12	13	9	10	18
20	5	14	12	12	28	23	10	13	12	13	11	10	19
49	19	13	17	12	28	22	10	12	10	13	9	10	19
107	19	14	13	12	29	22	9	14	12	13	9	10	19
110	7	15	15	12	31	24	10	15	13	13	8	11	17
104	0	15	20	11	30	22	9	10	11	13	11	12	18
43	24	14	16	12	26	23	9	12	13	15	9	10	19
36	8	13	10	13	28	22	9	12	12	13	11	13	19
60	33	14	19	12	27	22	9	10	12	14	11	11	18
84	5	13	12	13	27	23	9	10	12	15	11	11	17
58	3	13	17	12	27	23	10	13	11	13	9	11	16
107	3	13	12	12	29	22	9	11	12	13	9	9	20
79	33	13	15	12	28	22	10	12	12	13	9	13	20
90	23	14	13	12	29	21	9	12	12	13	11	10	18
90	1	15	10	12	27	24	9	13	13	14	9	10	20
41	5	15	13	11	27	22	9	12	12	13	9	10	18
104	28	15	13	12	28	22	9	12	12	14	10	10	17
76	1	15	16	13	29	23	10	12	13	13	8	11	18
32	7	14	10	13	28	24	9	10	12	13	9	10	18
73	7	12	15	12	27	23	9	10	11	13	9	10	18
109	1	14	16	11	29	22	9	10	12	14	11	10	18
54	7	12	15	12	27	23	9	10	11	13	9	10	18
42	6	14	16	12	27	22	9	10	12	13	10	10	19
52	0	14	12	11	28	23	9	13	13	13	11	10	18
70	9	15	13	12	27	23	9	10	12	13	9	9	18
49	32	14	13	11	29	25	10	10	12	14	9	10	19
64	1	14	16	13	29	24	9	12	12	13	9	11	18
72	0	13	12	12	28	24	9	10	12	13	8	10	17
46	13	16	16	13	28	22	9	12	13	14	10	11	19
113	7	14	13	11	28	24	10	10	12	13	11	9	19
100	1	13	16	13	29	24	10	13	11	13	9	10	20
39	4	13	12	12	30	21	9	11	11	13	10	11	19
46	1	13	10	12	30	23	8	12	11	13	9	10	18
40	41	13	12	11	28	22	11	12	12	13	9	9	21
45	30	15	13	11	27	21	9	10	13	13	10	12	19
65	25	15	11	12	29	22	9	10	12	13	10	11	20
93	5	13	17	13	28	23	9	13	12	14	9	9	17
57	0	15	10	12	28	22	9	10	12	15	10	12	19
71	2	12	13	12	28	21	10	12	11	13	8	11	19
74	1	12	20	12	28	23	9	9	13	15	10	11	17
43	19	14	12	13	27	22	9	12	11	13	10	11	19
100	6	12	19	13	30	22	9	10	12	13	8	11	19
113	0	12	13	11	28	21	9	10	13	13	9	10	18
48	6	14	11	12	29	22	9	13	13	13	10	11	19
45	2	14	19	11	29	23	9	11	12	13	10	12	18
66	0	13	11	12	28	21	9	13	12	13	11	10	19
62	24	14	11	12	28	22	10	12	12	14	10	11	18
46	12	13	10	12	28	21	9	10	11	13	9	11	18
79	19	14	12	13	28	22	10	12	11	13	9	11	19
72	1	13	10	11	26	23	10	12	13	13	9	11	20
45	12	13	10	14	29	22	9	10	12	13	9	11	19
46	4	13	18	12	29	22	9	10	13	14	9	12	20
87	0	13	9	13	28	24	9	12	13	13	9	12	19
70	9	15	15	12	30	25	9	10	13	14	10	10	17
103	33	12	10	11	27	22	9	12	12	14	11	12	18
50	22	14	10	11	29	22	11	13	12	13	9	10	17
82	10	14	17	12	29	22	10	12	12	14	8	12	19
76	2	14	11	12	29	22	9	13	13	13	10	11	19
61	15	13	13	11	28	22	8	11	11	13	11	10	19
31	28	14	13	11	27	22	9	12	11	14	10	12	19
33	27	14	9	13	29	23	9	10	12	13	9	11	18
51	15	15	13	13	30	21	10	10	12	14	9	9	19
82	22	16	16	11	28	24	10	11	12	13	10	12	19
104	21	13	12	11	28	23	9	12	12	13	10	10	19
101	1	14	16	12	29	22	10	11	13	14	10	11	20
31	1	16	9	11	28	21	10	10	13	13	9	11	19
92	0	13	10	12	27	23	10	10	11	13	10	12	19
56	23	14	16	12	30	22	9	12	11	14	9	10	20
28	13	14	10	11	29	24	9	10	11	14	10	10	17
77	32	13	14	11	28	23	9	12	12	13	10	10	21
107	1	14	13	13	28	24	10	12	12	13	10	11	19
101	35	15	12	11	29	24	9	10	11	13	10	11	19
98	1	15	14	13	29	22	10	11	12	15	9	9	18
86	1	15	9	11	27	23	9	13	12	14	9	10	19
83	36	15	13	12	28	23	9	12	13	13	10	10	18
89	2	13	18	12	29	20	9	12	14	14	9	11	19
80	19	13	12	11	28	23	9	12	10	14	11	11	17
48	3	14	15	12	30	23	9	10	12	14	9	11	17
91	20	14	17	12	29	24	9	11	12	13	9	10	17
28	0	13	14	12	29	22	9	12	13	13	9	10	18
42	20	14	17	12	30	22	9	12	11	13	11	12	18
108	2	13	14	11	29	22	10	10	12	15	9	10	21
99	1	14	19	11	28	22	9	13	13	13	9	10	18
57	13	13	10	11	28	22	10	10	12	13	11	11	19
57	5	14	10	12	28	24	9	12	11	13	9	11	20
104	5	13	14	11	28	23	9	13	11	13	10	10	20
43	17	13	11	12	30	21	10	10	12	14	10	9	18
107	42	14	10	11	27	23	9	10	12	13	9	11	19
85	11	14	15	12	30	22	9	12	13	13	9	9	18
46	14	15	11	13	28	22	9	11	13	14	9	10	18
57	48	15	16	13	27	24	10	11	12	13	10	12	18
47	3	13	13	12	29	20	9	13	12	13	9	11	17
72	27	13	10	12	27	21	9	12	13	13	11	11	19
99	12	13	10	12	29	24	9	12	11	13	9	9	19
28	10	13	12	11	28	23	9	12	11	14	9	10	17
52	9	13	16	13	28	22	9	13	13	13	9	10	20
51	16	13	10	12	29	23	9	10	13	14	8	10	19
60	24	14	13	13	31	22	9	12	12	14	11	11	20
69	0	13	12	12	30	25	9	13	13	13	9	11	20
72	13	13	16	12	28	22	9	13	12	13	9	10	18
79	6	14	10	13	27	22	9	12	11	14	9	11	18
60	5	14	12	13	28	23	9	12	12	15	10	11	17
100	7	14	13	11	29	23	10	12	12	15	10	11	19
82	17	11	13	13	29	22	9	12	13	15	9	10	18
105	6	14	16	12	29	21	10	13	12	13	10	11	18
76	1	13	10	13	28	23	9	10	11	14	9	10	19
89	22	14	12	12	28	22	9	12	12	12	9	13	18
61	31	14	14	11	30	21	10	10	12	13	8	11	20
69	38	15	10	13	28	20	9	10	12	13	10	10	19
73	22	13	13	12	29	20	10	15	12	13	10	11	17
111	22	16	16	12	30	23	9	13	11	13	11	10	20
49	1	15	10	13	28	24	9	13	12	13	11	12	21
100	34	14	13	13	27	22	9	10	12	14	8	10	20
85	21	14	10	11	29	24	9	10	11	14	10	10	17
33	18	13	17	11	27	22	10	10	12	13	10	13	19
89	49	15	12	12	29	22	9	10	13	14	9	11	19
40	0	16	14	11	28	23	10	12	12	13	9	11	19
71	10	14	11	12	27	22	10	13	12	13	11	11	17
59	2	14	9	12	28	23	9	10	12	13	11	11	18
57	22	13	10	11	28	22	11	11	13	13	11	10	17
51	5	14	10	13	29	22	9	11	11	13	10	12	18
98	29	14	11	13	27	22	10	12	11	14	9	11	20
97	6	14	13	13	29	24	9	11	13	13	11	10	18
36	26	14	13	11	28	21	9	12	11	13	10	10	17
51	0	13	12	12	29	24	9	12	14	13	9	10	19
106	2	13	15	11	27	23	9	11	12	13	9	11	19
68	26	14	12	12	29	23	9	12	13	15	8	10	19
44	46	14	15	13	30	22	9	10	12	13	10	11	18
79	1	13	11	12	27	22	9	13	11	13	12	11	18
44	5	13	12	11	28	24	10	10	11	14	9	12	17
121	10	13	12	12	29	21	9	12	12	13	9	11	17
30	0	15	13	13	28	21	9	10	12	14	9	10	20
9	26	12	17	12	28	23	9	10	13	13	9	11	18
105	15	12	12	13	30	22	10	10	13	13	9	11	19
45	2	13	17	12	28	24	9	13	13	13	9	12	18
62	8	12	14	11	27	22	9	11	12	14	9	12	19
49	0	14	15	12	28	23	9	12	13	13	9	11	19
70	8	16	11	12	29	22	10	13	12	13	9	11	19
87	13	13	11	13	27	22	9	10	11	14	9	10	19
105	2	13	12	11	28	23	10	10	11	13	9	9	18
54	24	13	12	13	26	20	9	12	13	13	9	11	19
52	45	14	17	12	28	23	9	11	12	14	9	11	18
53	18	16	13	12	30	23	9	10	12	13	10	10	19
80	7	12	12	12	30	22	10	11	12	14	9	12	19
95	12	14	9	12	29	22	9	10	11	14	9	11	19
63	18	14	12	13	28	22	9	10	13	15	9	12	18
53	5	13	17	11	30	22	10	10	11	13	9	12	17
50	4	14	16	11	29	23	9	12	12	14	10	10	20
98	18	12	17	12	29	23	9	10	11	13	10	11	18
96	10	14	14	13	29	22	9	11	12	13	12	11	18
70	10	16	19	12	28	21	9	11	11	14	8	9	18
61	24	13	14	11	29	23	9	12	12	13	10	10	19
44	13	15	10	12	28	21	10	11	13	14	9	11	17
71	14	13	17	12	29	23	9	13	12	14	8	12	18
41	5	13	16	13	28	23	10	10	11	13	10	10	19
68	29	13	17	12	31	23	9	13	12	13	9	10	17
57	6	13	13	12	29	22	9	10	12	13	12	10	18
44	22	14	14	11	28	23	9	10	11	14	9	11	17
106	8	12	14	13	28	24	9	15	11	13	11	10	20
41	24	13	13	12	28	23	10	10	12	13	9	10	18
100	1	14	17	11	29	23	9	13	10	14	10	11	19
91	9	12	15	12	27	22	10	12	12	13	9	11	17
24	29	14	17	12	27	23	10	13	12	13	9	11	19
68	14	14	10	13	28	24	9	12	11	14	9	12	18
107	0	14	13	11	28	23	9	10	11	14	10	11	17
70	29	13	17	12	31	23	9	13	12	13	9	10	17
99	5	15	11	11	27	24	9	10	13	15	11	11	18
67	38	13	14	12	30	22	10	11	12	13	9	12	20
45	12	16	12	12	30	22	10	12	11	13	9	11	18
95	34	14	10	11	29	24	10	13	13	13	10	9	18
76	2	13	12	11	29	23	10	10	12	14	9	10	18
107	2	14	10	12	30	22	9	12	13	13	11	11	19
103	6	13	10	11	28	22	10	12	12	13	9	12	18
101	7	14	20	12	28	23	10	12	13	13	9	11	18
70	6	15	10	13	27	23	9	13	11	14	11	11	18
70	18	13	15	13	29	23	9	10	14	14	11	10	17
114	11	14	19	12	27	22	9	10	12	14	11	11	18
79	3	14	12	11	29	24	10	13	13	13	9	12	20
55	11	14	16	12	29	23	10	9	11	13	9	10	17
68	4	15	14	13	31	22	9	10	13	13	9	9	19
46	2	13	15	12	28	22	10	9	11	14	9	11	19
103	2	13	12	11	28	23	8	10	11	14	11	10	16
44	40	13	13	13	27	22	9	10	12	14	11	10	18
23	1	15	16	11	30	22	9	10	11	13	11	10	17
64	7	13	15	12	27	23	10	10	12	12	9	10	20
74	19	14	12	12	30	24	9	12	11	13	10	11	18
106	11	13	13	11	29	23	9	12	11	13	9	11	18
97	2	13	16	12	28	22	10	12	10	13	9	10	19
53	0	15	9	12	29	25	10	12	12	15	10	11	18
31	1	16	10	12	27	22	9	13	12	14	10	10	20
99	35	15	13	12	30	22	9	13	12	14	10	11	17
61	0	13	13	12	27	23	9	10	12	14	8	11	18
112	1	14	17	11	27	23	9	12	11	15	10	13	18
56	21	13	10	12	27	22	11	12	13	13	9	10	16
76	10	14	12	11	29	22	9	12	12	13	10	9	18
98	10	16	14	11	28	22	10	13	12	13	9	11	18
103	6	14	10	11	29	23	9	10	11	13	9	12	17
46	1	14	14	11	26	22	9	13	12	13	10	11	16
54	5	12	13	13	29	23	9	10	14	13	10	10	18
52	5	15	14	12	31	22	10	13	12	13	10	11	21
73	11	15	11	12	27	24	10	10	12	13	10	10	18
93	20	13	10	12	27	22	9	13	11	13	10	11	17
68	0	14	17	13	28	25	9	10	11	13	9	11	18
85	10	14	18	11	29	21	9	10	11	13	9	10	19
94	31	13	12	12	28	21	10	12	12	15	9	9	17
92	3	12	10	12	28	24	9	12	12	13	12	11	19
86	2	13	13	13	29	20	9	10	11	14	10	10	19
87	39	14	10	11	27	23	9	12	11	13	10	10	19
43	16	14	13	11	28	25	10	10	12	13	10	10	20
87	2	15	13	11	28	21	9	13	12	13	9	11	18
44	14	15	12	11	29	23	9	12	14	13	9	10	18
112	0	13	12	11	29	24	9	12	11	13	10	11	19
63	26	13	10	13	27	23	11	12	11	12	10	12	19
29	10	12	10	12	28	23	9	13	12	13	9	10	19
95	0	14	17	12	28	23	9	11	12	14	9	11	18
95	0	13	13	12	27	23	9	13	11	13	11	10	17
28	20	13	10	11	27	23	9	10	11	13	9	9	18
102	3	14	13	12	29	22	9	10	12	13	9	10	18
80	17	13	19	14	29	21	9	13	12	13	10	11	18
46	3	16	17	14	29	23	10	13	12	13	11	11	16
109	15	14	13	12	27	20	9	10	12	14	11	11	19
72	0	14	16	12	26	23	9	12	13	15	9	10	19
25	3	13	16	12	27	24	10	13	12	14	8	11	18
95	12	13	14	14	30	22	9	11	12	15	11	12	19
58	12	13	11	12	28	21	9	13	12	13	11	10	19
77	26	14	13	13	28	23	9	10	14	13	9	10	21
99	0	14	16	12	29	23	9	12	11	14	9	11	20
55	0	13	17	11	29	23	10	13	12	13	11	11	19
96	0	13	12	11	28	22	8	12	14	14	9	11	19
45	10	13	13	12	28	23	10	10	12	13	9	9	18
85	2	15	13	11	29	24	9	12	12	13	9	10	19
97	1	13	11	13	27	24	10	10	12	14	9	12	19
113	1	14	13	12	28	24	11	10	12	15	10	13	20
84	3	14	13	12	27	22	10	12	13	13	9	10	18
40	6	13	14	11	28	22	8	10	12	13	10	13	18
81	0	14	10	12	26	22	10	10	13	15	11	10	19
43	10	13	12	11	30	22	10	10	12	14	11	11	19
74	1	16	10	12	29	20	10	13	11	13	8	10	18
86	12	15	12	12	28	23	11	11	11	13	10	9	20
52	15	13	12	13	29	24	9	10	11	13	10	10	18
72	41	14	12	12	29	25	9	10	12	13	9	11	19
39	24	16	12	12	29	23	9	10	14	15	12	11	18
80	20	12	14	12	27	24	9	13	12	14	9	9	17
68	20	12	9	11	31	22	9	13	12	13	8	11	18
52	4	14	13	13	28	23	9	11	11	13	11	10	19
64	14	13	13	11	29	24	8	13	12	14	9	11	18
62	0	15	13	11	27	22	9	12	12	13	9	10	18
78	37	14	13	12	27	22	10	9	12	15	10	11	20
52	17	16	14	11	28	21	10	10	12	14	12	12	17
43	6	12	17	11	26	23	9	13	12	14	10	10	18
96	27	15	15	12	28	22	9	10	13	13	9	9	19
31	11	13	13	12	30	23	9	10	12	13	9	10	18
69	35	14	13	11	30	23	9	10	11	13	9	11	19
42	0	13	12	12	28	24	10	10	11	13	10	11	19
85	37	14	20	12	31	23	9	13	11	14	9	9	19
31	0	13	15	12	28	22	9	12	13	13	10	11	19
108	2	15	19	11	30	22	9	13	12	15	8	11	17
92	3	15	11	12	28	23	9	10	13	13	9	11	17
42	10	14	10	11	27	24	10	13	12	13	9	12	18
50	0	13	13	13	29	24	9	10	13	14	11	11	18
88	33	15	16	13	27	24	10	11	12	13	10	12	18
103	2	15	13	12	27	22	10	14	12	13	10	10	20
51	0	13	13	12	28	22	9	12	11	14	8	10	18
65	6	13	12	13	27	23	10	12	12	15	10	12	19
81	26	13	11	12	28	22	9	10	13	13	10	11	17
59	41	14	15	13	29	22	9	10	12	14	9	10	17
35	32	15	11	11	30	23	9	10	12	13	11	10	19
32	0	13	17	12	28	21	9	10	11	14	9	9	17
60	1	13	15	11	30	23	10	12	12	13	9	9	17
94	11	15	15	11	29	23	9	10	13	13	11	11	19
76	2	13	14	12	27	23	9	12	12	14	9	10	17
35	29	15	15	13	28	23	9	12	13	13	11	10	19
44	9	13	10	12	29	21	10	12	11	13	9	10	20
100	45	13	15	13	28	22	9	12	12	15	8	11	19
97	0	14	20	11	28	23	9	10	11	14	10	10	18
51	3	12	11	13	28	23	9	12	11	13	9	11	18
40	12	14	10	12	29	21	9	13	12	13	9	12	20
58	11	14	12	13	28	23	9	10	13	13	10	11	16
40	37	14	13	13	27	24	9	13	13	13	9	10	18
95	0	14	16	14	29	22	9	11	12	13	10	11	18
57	49	13	15	11	27	23	9	9	12	13	9	10	19
79	5	14	13	11	28	23	9	10	11	14	10	11	17
42	3	13	10	12	28	22	9	10	12	14	10	13	17
78	17	12	13	12	27	22	9	12	11	13	11	9	18
93	13	12	10	13	29	22	10	10	12	14	9	10	18
94	0	12	12	12	29	21	9	13	12	14	10	13	19
76	17	13	10	11	30	22	10	11	12	14	10	11	19
92	29	16	12	12	27	20	9	10	12	13	9	9	18
52	4	15	11	12	29	22	9	10	12	14	10	12	18
34	3	14	13	12	28	23	10	12	12	14	10	11	20
50	3	13	12	12	29	22	9	12	12	14	11	10	16
36	4	13	14	12	28	22	9	10	12	13	10	11	17
53	14	16	9	13	28	20	10	12	12	13	9	10	18
42	0	13	15	11	29	24	10	12	11	13	10	11	18
108	13	14	12	13	26	21	11	12	12	13	8	12	18
116	0	14	14	11	29	22	9	12	13	14	9	10	17
35	28	15	11	12	29	24	10	12	12	14	9	11	18
80	6	14	15	12	31	22	10	12	12	13	10	9	16
97	33	13	13	13	31	23	9	14	12	14	9	10	18
19	0	12	9	12	29	22	10	12	13	13	11	10	20
74	16	13	16	12	29	21	9	10	12	15	9	11	19
111	33	14	16	13	30	21	9	14	14	13	11	10	19
100	21	13	17	12	30	20	9	12	12	13	8	9	18
74	27	15	12	12	31	25	9	10	13	13	9	11	20
98	0	14	10	13	30	22	10	12	13	13	10	10	19
68	17	14	13	13	28	23	9	10	12	13	9	9	20
82	42	13	10	12	31	24	9	12	12	14	8	10	20
89	48	14	13	12	31	23	9	12	12	13	10	10	18
71	8	16	14	11	29	22	10	12	12	13	10	11	19
36	11	14	17	11	28	23	9	10	11	14	9	12	20
30	2	15	16	11	27	23	10	12	12	13	9	11	18
57	2	14	21	11	27	21	9	10	12	13	9	10	19
97	17	13	10	11	26	22	10	14	12	13	10	12	19
43	6	16	13	11	28	24	9	13	12	14	11	12	17
33	3	13	12	12	29	21	9	12	12	13	9	11	17
77	0	12	14	12	30	21	10	12	12	13	9	10	18
89	8	14	12	11	28	24	10	13	12	14	10	11	19
24	17	13	15	11	27	22	10	13	13	13	8	12	18
98	8	13	13	11	27	22	9	10	12	13	9	11	17
33	11	14	9	12	30	21	9	10	12	14	10	12	20
41	1	14	11	12	28	24	10	12	12	14	10	11	19
88	0	13	20	13	31	22	9	10	12	13	10	10	19
98	0	14	17	12	28	22	9	10	12	13	11	11	19
22	3	14	12	13	29	22	9	13	11	14	10	11	19
60	6	14	12	12	28	23	9	12	12	13	10	10	17
92	15	12	14	11	27	22	9	11	12	14	9	12	19
55	32	13	15	12	27	23	8	13	12	13	10	10	18
47	9	13	17	12	27	23	10	13	11	13	9	11	16
46	4	13	10	12	28	24	10	12	11	13	11	12	19
34	15	15	10	13	27	22	9	11	12	13	11	9	19
41	5	13	15	11	27	23	10	12	11	14	9	10	19
48	5	15	13	11	28	23	9	10	12	13	9	10	17
47	20	14	13	12	28	23	10	10	11	13	9	10	18
52	8	14	12	12	30	23	10	10	12	13	9	10	17
109	0	14	13	12	29	21	9	13	13	12	9	12	19
46	15	15	13	11	28	24	9	12	12	15	9	10	21
101	4	15	10	12	27	24	9	13	13	14	9	10	20
57	8	13	14	11	27	22	9	12	12	14	9	11	20
46	1	13	11	11	29	24	9	11	11	15	8	11	17
88	5	12	11	11	27	23	9	12	11	13	9	11	18
101	8	14	12	12	30	23	10	10	13	14	11	10	20
44	1	16	11	12	30	22	8	12	12	14	10	12	19
51	11	15	12	12	30	22	9	10	12	14	8	11	19
89	13	15	12	13	27	21	10	10	12	13	11	11	17
72	2	15	11	13	28	21	9	12	11	14	9	11	19
81	22	13	13	12	28	23	9	9	12	14	9	11	19
51	21	12	10	13	28	24	10	10	13	15	9	9	20
49	10	14	11	12	27	22	10	12	13	14	11	10	17
84	14	14	20	11	29	24	9	10	11	15	9	11	19
99	13	14	12	11	29	23	8	10	13	14	11	12	17
56	8	16	14	11	29	23	10	13	11	13	9	10	21
45	2	13	18	11	29	22	9	11	11	13	10	11	17
88	3	13	11	13	29	24	9	10	11	14	11	11	18
45	17	14	15	12	29	24	10	13	13	14	10	10	18
56	13	13	12	11	31	24	9	10	11	13	9	11	17
74	11	13	18	12	31	21	9	12	13	14	9	10	18
91	25	13	15	11	29	23	10	10	12	14	9	11	19
59	5	15	15	13	27	23	10	10	13	14	9	9	18
91	36	13	15	11	28	23	9	13	13	13	9	11	18
63	38	14	12	12	27	23	8	12	11	13	11	10	19
80	6	14	10	12	28	23	10	13	11	13	8	10	18
75	3	13	16	12	28	23	9	10	12	13	10	11	17
53	23	13	12	13	28	21	10	12	12	13	9	10	17
34	32	14	17	12	28	20	10	10	12	13	11	11	19
45	20	13	17	12	27	23	10	14	11	15	10	12	19
76	5	13	14	10	31	23	8	10	11	13	10	10	18
65	7	15	17	11	28	20	10	10	12	13	10	10	18
81	32	14	10	12	29	24	9	12	13	13	8	10	18
64	3	12	14	12	27	22	10	10	12	13	11	12	17
64	25	14	12	12	26	23	10	12	11	13	9	12	18
83	7	13	19	12	29	24	9	12	12	13	10	11	18
74	0	12	12	12	29	22	9	12	12	14	9	11	19
48	8	14	11	12	28	21	8	10	11	14	10	12	19
83	6	15	11	11	30	22	9	13	13	13	9	11	19
68	28	12	10	12	27	22	9	11	12	14	9	10	18
43	30	14	18	12	30	23	10	10	12	13	9	9	19
93	1	12	12	11	28	23	9	10	11	14	9	10	19
67	0	12	13	12	27	22	9	12	11	13	11	9	18
88	9	13	13	13	29	24	10	13	12	13	11	11	19
43	8	13	10	12	27	23	9	10	13	13	9	10	17
58	0	13	16	12	27	21	9	10	11	13	9	10	19
84	14	13	12	13	29	22	9	14	11	14	9	11	19
93	3	13	12	12	29	23	10	12	12	13	11	10	19
102	14	14	16	11	27	22	9	10	11	13	10	10	17
70	38	12	16	13	29	23	9	12	12	14	11	10	17
63	3	12	12	11	28	22	9	10	12	13	9	10	20
41	23	16	13	12	28	21	11	12	12	13	11	10	19
50	1	15	13	11	29	23	9	10	12	14	12	10	17
98	3	13	16	12	30	23	9	12	12	14	10	11	19
99	50	13	10	13	29	23	9	10	12	13	9	12	19
73	11	12	13	12	31	24	9	13	11	13	9	11	18
110	35	15	15	12	28	24	9	13	13	13	11	12	18
91	4	14	10	12	28	23	10	13	11	14	8	12	18
58	6	13	9	12	28	24	9	12	11	14	10	11	19
24	10	13	19	12	28	23	9	10	12	14	10	11	19
77	2	13	11	12	28	22	9	10	13	13	10	11	17
39	9	14	15	12	29	23	9	12	13	14	8	9	19
56	0	13	16	12	27	23	10	12	12	14	9	11	19
81	3	13	16	12	28	24	9	13	14	14	11	10	18
100	4	14	10	13	28	22	9	11	11	13	8	9	19
51	21	13	17	12	28	22	9	12	11	13	12	11	19
71	10	13	11	12	28	21	10	13	12	15	9	9	19
73	11	12	9	13	29	24	9	12	13	13	9	9	18
122	18	15	12	11	29	22	9	10	12	13	10	11	18
96	3	14	12	11	28	23	10	10	12	13	9	10	17
66	3	13	13	11	29	23	9	10	12	13	9	11	22
41	10	15	10	12	30	23	10	12	12	14	9	11	18
50	24	14	12	12	27	23	8	12	11	13	11	10	19
84	34	13	10	11	27	20	10	11	13	13	11	11	18
79	0	13	13	12	27	25	8	12	12	13	9	10	18
39	24	13	10	13	28	23	9	10	11	14	9	10	19
107	23	16	10	12	28	24	9	11	13	14	9	12	17
68	2	12	17	12	30	23	9	11	12	13	9	12	20
107	15	15	12	11	28	22	9	12	13	13	11	11	19
33	19	16	12	11	29	23	9	11	12	14	10	11	18
89	13	14	13	12	29	21	9	12	12	13	11	10	18
81	29	13	13	12	29	22	9	10	12	13	12	10	18
110	6	14	10	12	31	23	9	12	11	13	10	10	18
60	2	15	15	12	28	22	9	12	12	14	8	9	20
44	2	13	12	12	28	23	9	10	11	13	10	11	20
98	14	13	13	12	27	23	8	10	13	14	9	12	17
37	0	14	12	12	30	23	8	13	12	15	10	10	18
100	16	12	16	11	29	22	11	12	12	14	10	11	19
89	7	12	13	13	29	22	9	10	12	13	9	11	18
33	17	16	13	12	29	24	10	14	12	13	9	10	18
115	0	12	12	11	28	24	8	13	12	14	9	9	17
102	31	13	17	12	28	20	9	12	12	15	10	10	18
44	17	15	16	13	27	24	10	11	12	13	10	12	18
29	2	14	12	12	27	24	10	10	13	13	10	12	19
82	0	14	13	11	29	24	9	10	12	14	10	10	19
76	5	16	17	13	30	22	10	10	13	13	11	11	18
112	3	14	13	13	27	24	9	13	13	13	9	10	18
47	15	14	13	11	30	24	9	12	13	13	9	10	21
30	0	14	13	12	28	22	9	12	12	13	12	11	20
88	1	13	17	12	29	23	9	10	13	13	10	9	16
53	11	14	13	11	30	22	9	13	12	14	11	12	20
99	1	12	12	12	28	21	9	10	13	13	9	12	19
65	0	14	12	12	28	22	9	12	12	12	9	13	18
75	5	14	15	11	29	23	9	10	11	14	10	10	20
33	26	15	11	11	30	23	9	10	12	13	11	10	19
69	2	14	10	11	29	22	9	12	13	13	10	11	19
73	0	16	12	12	28	23	9	10	11	13	9	11	18
96	5	14	10	11	29	23	9	10	11	14	11	9	19
101	14	14	13	11	29	20	9	12	13	14	9	12	18
37	8	14	17	13	28	24	9	12	12	14	9	12	17
70	30	13	11	13	27	22	9	10	11	14	9	10	19
96	13	15	16	13	27	23	9	12	12	13	8	13	19
62	1	14	10	12	30	22	10	11	12	14	10	11	19
57	26	13	13	11	27	24	9	10	12	13	10	11	19
93	0	13	10	11	28	23	10	12	12	15	9	10	18
98	25	13	10	12	28	23	10	10	12	13	11	10	19
23	27	14	10	12	27	23	9	12	11	13	9	12	19
60	9	13	14	13	28	21	9	12	12	13	9	11	19
29	13	13	13	13	30	22	10	13	11	14	10	10	20
81	2	13	11	12	27	22	9	13	11	13	12	11	18
78	11	14	13	12	27	22	10	12	12	13	9	10	18
73	0	13	10	11	27	22	9	10	11	13	10	11	18
53	5	13	17	12	27	22	10	10	14	14	10	10	19
39	1	15	13	13	28	22	10	13	13	13	11	11	18
82	2	12	15	12	30	21	10	13	12	14	12	11	18
59	43	14	10	12	28	23	10	13	11	14	8	12	18
107	32	13	17	12	28	23	9	13	12	13	10	11	19
94	20	13	15	11	27	22	10	13	13	13	8	12	18
87	5	13	10	11	28	22	10	10	12	13	11	11	19
78	31	15	12	12	30	22	9	12	12	13	9	10	19
102	25	16	17	12	28	22	9	12	12	14	9	12	20
47	6	14	12	13	29	24	9	10	13	13	9	11	18
42	1	14	14	13	30	23	10	13	12	14	11	12	19
71	2	13	11	12	30	23	10	12	11	15	9	10	19
26	8	13	10	13	28	24	9	10	11	13	9	11	18
56	12	13	13	12	30	21	10	10	14	14	12	9	18
74	25	13	18	11	29	22	9	11	11	13	10	11	17
61	21	14	18	11	29	22	9	13	13	15	9	12	19
97	0	13	16	11	28	22	9	14	11	13	9	12	19
56	6	14	10	13	29	22	10	11	12	12	9	10	18
89	7	13	11	13	27	24	8	12	12	15	8	12	17
65	0	14	13	11	29	24	8	10	12	15	11	10	17
64	28	12	16	11	29	23	10	10	12	14	10	11	17
102	5	12	10	11	28	21	10	12	11	14	9	11	18
60	3	14	10	11	28	22	11	10	12	15	9	11	19
54	0	14	12	12	28	23	9	12	11	13	10	10	20
93	2	14	18	12	29	23	10	13	12	13	11	10	17
102	0	15	13	11	27	24	8	10	11	15	10	9	18
37	5	16	15	11	27	23	9	13	12	13	9	10	19
57	17	15	15	12	28	22	9	12	12	14	8	9	20
41	3	13	12	11	28	23	10	10	11	13	9	9	18
50	2	13	12	12	29	24	10	10	12	14	10	11	20
75	33	14	10	12	26	23	9	10	11	12	11	10	21
47	3	13	15	13	29	24	9	13	11	13	10	11	19
71	1	13	16	13	29	22	9	13	12	13	9	10	18
102	2	14	11	12	28	21	8	10	11	14	10	12	19
72	1	13	14	12	29	22	10	13	11	15	9	13	18
50	0	15	15	12	28	23	9	12	14	13	11	10	18
73	42	13	16	11	27	23	9	10	12	13	10	10	16
34	0	14	15	12	30	22	10	12	10	13	10	11	18
83	7	12	18	11	28	23	10	13	12	14	10	10	19
95	31	15	11	11	29	23	9	12	11	14	8	10	18
85	3	13	12	12	27	23	9	11	12	13	9	9	18
29	0	13	12	12	28	22	9	12	11	13	9	11	18
67	8	16	13	12	28	24	10	11	12	13	9	12	18
70	1	14	12	11	28	22	9	12	13	14	9	11	19
74	33	12	14	10	28	23	10	15	13	13	11	10	20
98	3	13	13	11	28	23	9	13	12	13	8	12	19
53	37	13	10	11	28	21	10	13	13	14	8	13	18
70	0	14	15	12	27	22	9	13	13	15	9	11	18
73	8	12	12	11	30	23	9	14	12	14	9	10	19
71	0	12	14	12	29	22	9	10	12	14	9	10	18
63	1	16	12	12	28	24	9	10	12	13	8	10	19
37	10	14	15	12	29	23	9	12	13	14	8	9	19
97	5	14	10	12	30	23	9	10	12	13	9	11	20
64	18	13	20	13	29	21	9	12	11	13	9	11	20
70	0	14	12	12	29	24	9	10	11	13	11	10	18
30	16	13	13	12	28	23	9	11	11	14	10	11	20
98	32	14	14	13	28	23	10	12	12	13	10	10	19
95	7	13	11	12	29	23	9	13	12	13	11	11	17
66	13	13	18	12	29	24	9	10	12	14	10	10	19
51	7	12	12	12	30	21	9	11	13	15	10	11	17
75	8	13	14	12	27	22	10	12	12	13	10	12	18
45	50	13	12	12	28	22	9	12	12	13	8	9	19
82	48	13	10	13	29	23	9	12	11	14	12	12	19
83	16	15	14	12	30	25	9	10	12	15	9	13	19
49	0	14	13	12	30	22	9	10	12	15	10	10	19
80	2	13	16	12	27	23	9	12	12	14	10	10	20
44	7	14	15	12	28	22	9	12	12	14	9	9	19
39	28	13	14	12	30	21	9	10	12	13	8	11	20
108	8	13	9	13	30	22	9	11	12	13	11	11	19
71	0	14	14	12	28	24	9	11	13	14	8	10	19
56	23	13	16	13	29	22	9	13	12	13	9	10	18
85	22	14	12	11	28	22	11	10	12	13	9	11	19
62	41	13	15	13	28	21	9	12	12	13	9	10	19
78	17	13	17	13	29	22	9	13	12	13	10	13	20
81	9	14	13	11	29	21	9	12	14	13	9	10	19
53	2	16	10	12	26	23	9	10	12	13	12	9	18
52	15	15	10	11	27	20	10	10	12	13	10	11	18
91	46	16	14	11	29	22	9	10	13	13	10	10	19
98	4	14	12	13	29	24	8	12	12	13	10	10	19
61	1	16	11	12	28	24	9	14	14	14	9	12	19
102	0	15	17	13	28	24	9	12	12	13	11	9	18
97	6	15	16	12	28	23	10	13	12	14	11	11	18
62	0	15	12	12	28	23	10	11	12	13	10	12	18
94	20	14	12	11	29	24	10	12	12	14	8	11	20
46	15	15	13	13	28	21	9	10	12	14	9	10	20
43	11	16	13	11	29	23	9	10	12	14	10	10	18
79	1	15	11	11	29	21	9	10	12	13	9	10	19
69	9	13	14	11	29	23	9	12	12	13	10	10	19
52	1	14	10	11	29	23	10	12	12	15	10	10	18
86	6	15	12	12	29	23	10	12	11	13	9	11	19
73	38	16	12	12	28	23	9	10	11	13	9	11	18
28	0	15	17	14	28	23	9	10	11	13	10	11	17
47	1	14	15	12	27	20	9	11	11	13	8	12	18
55	22	14	13	12	28	22	10	12	13	14	11	9	19
70	32	12	11	12	29	21	9	12	13	14	8	10	19
51	2	13	10	12	29	25	8	10	13	13	9	11	19
104	4	14	15	12	29	21	9	12	13	13	9	12	19
94	3	14	10	13	29	25	10	10	11	13	9	11	19
96	5	13	17	13	28	22	10	10	14	15	9	11	18
117	18	13	12	13	27	21	10	12	12	13	9	9	17
66	8	15	12	12	28	24	10	13	12	14	10	12	20
61	0	14	12	11	26	22	10	13	13	13	9	14	16
74	8	14	16	12	30	23	9	10	12	15	9	12	19
45	17	14	11	12	30	23	10	11	11	13	10	12	18
86	8	16	13	11	28	23	10	12	12	15	9	11	18
95	1	13	12	12	27	22	9	13	13	13	11	12	19
77	2	13	13	12	28	22	9	11	12	14	9	10	18
39	14	13	13	11	26	23	10	10	12	13	9	10	20
113	19	13	11	13	29	25	9	12	13	13	9	11	19
45	6	13	10	11	30	23	9	12	12	13	9	10	18
77	27	16	14	11	29	23	10	13	11	13	9	10	21
67	34	13	11	13	28	21	9	13	13	13	9	11	18
47	3	15	13	11	30	24	11	13	14	14	9	10	19
88	11	13	16	12	28	23	9	10	12	13	10	11	17
90	36	14	19	11	29	23	9	11	12	13	10	12	18
118	1	16	12	11	31	23	9	13	11	13	10	11	18
82	0	14	14	13	29	22	9	11	12	13	12	11	18
40	0	13	18	11	29	22	9	12	11	13	10	10	19
29	22	15	17	12	31	23	10	13	12	14	11	12	17
43	11	12	14	12	30	23	10	10	11	13	8	11	18
45	9	14	16	12	28	25	9	10	12	12	9	11	20
38	9	15	16	13	28	23	8	10	12	15	9	9	18
66	2	14	13	12	28	22	9	13	12	14	9	11	18
107	6	14	10	13	29	23	8	12	12	13	9	10	16
80	33	13	16	12	28	23	10	13	11	13	10	10	18
85	3	13	15	12	27	22	9	12	12	13	10	11	17
53	35	13	11	12	28	21	10	13	12	15	9	9	19
51	11	14	10	12	29	24	9	10	11	14	9	10	19
58	4	14	13	13	27	21	10	11	11	14	9	11	16
93	7	13	14	11	29	20	10	12	12	14	9	12	18
108	30	15	11	11	29	24	10	14	11	14	9	10	20
52	12	15	10	12	28	22	9	13	12	13	9	11	18
65	2	13	18	13	28	20	9	15	13	13	9	11	16
72	20	13	15	12	28	22	10	9	11	14	9	11	19
52	31	14	14	13	30	21	10	10	12	13	10	10	17
48	24	14	11	11	30	23	8	10	13	14	10	11	17
91	27	13	16	12	27	23	10	12	12	14	9	11	19
62	10	14	15	11	28	23	10	10	12	13	9	11	17
80	13	14	14	11	29	23	9	12	12	13	11	10	18
76	0	14	10	12	27	22	9	13	11	13	11	11	19
89	5	12	10	12	28	22	10	10	12	13	9	10	19
88	10	14	13	12	30	23	9	10	12	14	9	10	21
74	0	13	14	11	31	21	8	11	14	13	10	9	19
47	11	14	12	12	26	23	10	12	13	13	9	10	19
101	3	14	13	12	29	23	9	10	12	13	11	11	17
72	2	14	9	12	30	21	9	10	12	14	10	12	20
88	29	14	13	12	30	23	10	12	12	13	9	9	19
75	7	12	20	12	27	22	9	10	12	13	11	10	19
89	0	14	14	12	31	22	9	12	12	14	9	10	17
74	22	12	10	12	29	24	8	10	10	13	9	11	18
41	35	13	20	11	29	23	9	13	12	13	9	11	17
65	2	14	13	11	27	22	9	12	13	13	8	11	19
99	1	13	14	12	28	22	10	12	13	13	10	11	18
63	5	15	10	13	27	23	9	11	12	13	11	9	19
91	11	13	14	12	30	23	9	12	12	14	9	10	19
32	35	13	12	12	26	23	10	12	12	13	9	10	20
50	0	13	10	13	28	22	11	12	14	13	8	11	18
112	13	13	11	11	29	22	10	12	11	13	10	11	19
30	0	14	14	12	29	24	10	12	12	13	9	11	18
45	21	13	13	13	28	23	9	10	13	13	9	10	19
62	0	15	17	12	31	23	10	13	12	14	11	12	17
43	2	15	9	12	29	23	9	10	14	14	9	10	19
77	1	14	16	12	29	22	9	13	13	13	9	10	17
35	0	16	12	13	27	23	10	11	11	13	10	11	19
51	15	15	11	12	29	22	9	10	12	13	9	10	19
61	13	14	10	12	29	22	9	10	12	13	9	12	18
102	8	13	12	11	29	22	10	12	12	13	9	11	18
49	6	15	12	12	29	22	9	10	13	14	9	11	19
97	1	16	15	12	30	24	10	13	11	14	9	11	18
77	25	14	18	13	29	22	11	10	12	13	10	11	18
68	49	12	14	12	30	21	10	12	12	13	9	10	18
103	5	13	14	11	28	21	10	11	11	13	10	9	19
98	0	15	15	11	27	23	10	10	12	14	9	11	21
48	10	14	16	12	31	23	9	14	12	14	8	10	18
85	45	15	13	13	30	23	9	12	12	13	9	11	18
