# Supplementary material for: Using game theory to thwart multistage privacy intrusions when sharing data
Source: Sci Adv. 2021 Dec 10;7(50):eabe9986. doi: 10.1126/sciadv.abe9986 (PMC8664254; doi:10.1126/sciadv.abe9986)
Supplement: Supplementary file 2 — Data S1 [file sciadv.abe9986_data_s1.zip › sciadv.abe9986_data_s1/DemoKAnonymization/exp/2058/data/target_data/i91.csv]

YOB	State	STR1	STR2	STR3	STR4	STR5	STR6	STR7	STR8	STR9	STR10	STR11	STR12
107	3	14	13	11	28	24	10	12	12	13	9	12	20
76	6	13	11	11	28	22	9	12	12	12	12	10	17
51	40	13	12	12	27	23	10	12	13	15	11	12	18
88	0	14	13	12	31	23	9	12	12	13	10	10	18
92	49	14	17	12	28	20	9	12	11	13	10	11	20
73	10	13	9	11	29	23	10	10	12	13	9	11	20
36	5	13	16	13	29	24	10	13	11	13	9	10	20
75	21	14	12	13	27	22	10	12	12	13	8	10	18
102	5	13	17	12	28	22	10	13	11	13	11	10	18
74	30	13	17	12	31	22	9	10	12	13	9	11	20
72	0	14	13	11	29	22	8	10	12	15	10	10	19
48	36	13	11	11	29	22	10	12	11	13	10	11	19
106	9	16	12	12	29	22	10	13	13	13	9	10	19
80	1	14	10	12	29	22	9	10	12	13	9	12	18
90	1	16	13	11	30	23	9	11	12	14	9	12	18
43	20	16	12	12	28	23	9	10	11	13	9	11	18
43	19	13	17	11	27	22	10	13	12	13	9	11	18
93	23	13	19	12	29	22	10	12	12	14	10	11	19
78	24	14	18	12	29	22	8	13	12	13	9	10	19
99	0	13	13	11	28	23	9	12	12	13	9	12	19
101	3	13	11	12	30	24	10	10	12	13	10	10	20
89	0	12	14	12	27	24	11	10	13	13	9	10	20
91	14	14	10	12	29	22	9	11	13	13	11	12	18
92	22	13	11	12	28	21	10	13	12	15	9	9	19
34	2	14	16	12	28	23	10	12	11	13	9	12	19
67	3	15	12	12	28	23	9	10	12	13	10	10	18
104	30	13	13	12	29	23	9	10	12	14	10	11	17
70	6	14	13	12	29	24	10	12	12	13	9	10	18
26	1	15	15	13	28	20	9	10	11	15	11	11	17
109	7	14	12	12	28	24	9	13	10	14	9	11	18
38	0	14	11	12	29	21	10	10	12	14	9	12	19
75	0	14	16	12	28	22	9	12	13	13	9	10	18
78	24	13	11	12	27	23	9	13	12	14	10	12	19
76	39	13	12	12	28	24	9	12	13	13	10	10	18
44	20	14	12	13	29	24	9	10	13	13	9	11	18
100	11	13	13	13	28	22	9	10	12	15	9	9	18
50	22	15	15	13	28	23	9	12	12	13	11	11	17
71	1	14	15	11	29	24	10	13	11	13	9	10	18
103	5	14	12	12	29	24	9	12	11	14	9	10	16
41	7	15	17	12	27	24	9	12	13	14	9	11	18
85	35	14	12	12	27	24	9	10	10	13	9	10	18
77	0	16	17	14	29	23	10	13	12	13	11	11	16
38	2	14	13	12	28	23	9	10	12	15	11	9	18
99	21	14	12	12	27	23	9	12	11	14	11	12	19
93	0	12	18	11	29	24	9	12	11	14	9	10	18
77	0	15	17	12	30	22	8	10	12	13	11	10	18
76	31	13	12	12	28	22	10	12	11	14	11	10	19
74	0	14	13	12	29	23	9	12	13	13	9	10	18
39	19	13	12	11	28	24	10	13	12	14	8	12	20
70	23	12	16	13	30	23	10	10	12	14	11	10	19
60	13	14	12	13	28	22	10	10	11	15	11	12	18
60	7	13	10	12	28	23	9	9	12	14	10	11	20
50	24	14	15	11	28	22	9	10	11	13	10	11	19
49	1	14	17	12	28	20	9	12	11	13	10	11	20
80	1	15	11	12	29	22	9	10	12	13	9	10	19
80	0	14	11	11	28	24	9	15	12	13	9	11	17
44	0	13	15	13	26	22	10	10	11	13	9	10	17
37	4	13	10	12	27	23	9	12	11	13	11	11	17
106	2	15	13	13	28	21	9	13	13	13	9	12	21
93	17	13	16	13	29	23	10	10	12	13	11	12	17
104	3	14	15	11	28	24	10	14	11	13	11	10	18
108	0	15	13	11	27	22	9	12	12	13	9	10	18
52	39	16	13	12	28	21	11	12	12	13	11	10	19
94	1	16	10	12	28	24	9	11	13	14	9	12	17
58	11	14	13	12	29	24	9	13	12	13	9	11	18
69	14	14	15	12	28	22	9	12	13	13	11	9	19
35	7	15	17	12	31	20	9	13	11	14	12	9	18
47	30	12	14	13	27	24	9	10	13	14	9	11	19
104	2	14	15	13	28	24	9	12	11	14	9	11	18
17	0	13	10	13	28	23	9	11	12	13	9	10	17
72	19	14	13	11	28	21	11	12	11	13	9	10	17
98	27	14	9	12	27	24	9	12	12	13	10	10	17
47	1	15	18	11	28	23	9	10	10	13	9	10	18
100	4	14	11	12	28	23	9	12	14	13	9	10	18
73	16	14	12	11	31	23	9	12	13	13	8	11	18
39	1	13	10	12	29	22	9	12	11	14	10	11	18
66	7	14	10	13	31	23	9	13	11	13	11	12	18
37	2	12	13	12	28	24	10	10	11	13	9	11	17
51	1	13	14	12	29	22	9	10	11	13	9	9	18
73	0	12	13	11	28	22	10	10	12	13	11	11	18
69	1	14	16	12	28	24	9	13	11	13	8	11	18
94	39	13	11	13	28	23	8	10	12	13	9	9	21
41	9	13	12	12	28	21	9	12	12	13	9	8	20
114	34	13	12	12	28	23	9	9	11	13	9	9	17
85	6	12	13	12	28	21	10	12	11	13	8	11	19
68	9	14	11	12	27	23	10	13	12	15	11	10	18
77	0	15	10	12	29	25	10	12	13	13	9	10	19
64	44	14	10	11	27	23	9	10	12	13	9	11	19
115	1	12	11	11	30	23	9	10	13	13	9	9	17
69	29	13	17	11	27	21	10	12	12	13	9	11	19
106	3	15	10	11	29	23	10	12	12	14	9	9	17
98	26	14	15	13	29	24	10	11	12	13	9	11	18
106	5	16	11	13	29	23	9	10	12	13	9	11	19
98	18	13	12	11	29	23	9	12	11	14	11	10	20
105	5	15	15	12	30	25	9	10	13	14	10	10	17
104	14	13	11	11	28	22	9	10	11	13	9	10	19
86	0	14	17	12	29	21	9	13	12	13	9	11	18
90	25	14	12	12	30	23	8	13	12	15	10	10	18
32	1	13	10	11	29	23	9	10	12	13	9	11	20
79	1	14	12	13	28	23	9	10	13	13	10	11	16
74	18	13	10	11	26	21	10	11	12	15	11	12	19
66	4	14	17	13	28	24	10	10	13	14	11	11	19
59	18	15	12	13	28	24	9	13	12	13	10	11	17
42	5	14	14	11	26	22	9	13	12	13	10	11	16
41	9	13	17	12	28	23	10	13	11	13	10	10	18
75	5	13	9	12	28	22	9	12	11	14	9	12	19
65	23	14	12	13	27	24	9	13	12	14	8	9	17
72	4	16	13	12	31	21	9	12	12	14	9	10	16
90	17	13	14	11	28	22	9	11	13	13	8	10	18
56	4	13	15	13	30	20	9	13	13	13	11	11	18
64	30	13	10	12	28	24	9	10	11	13	9	9	18
99	8	15	18	12	30	21	9	12	11	15	10	12	18
98	46	14	12	12	28	23	9	12	11	13	10	10	20
38	0	13	10	12	28	23	10	10	12	13	11	10	19
33	35	12	12	12	27	23	8	12	12	13	9	12	20
34	6	15	12	14	28	23	9	13	12	15	11	12	18
71	0	13	10	11	28	22	10	12	12	13	12	10	18
87	3	13	11	13	28	21	9	10	12	14	11	11	20
46	41	14	18	12	30	23	9	13	12	14	8	11	19
96	1	15	10	11	27	25	9	10	10	13	10	9	19
114	39	14	13	12	30	23	9	13	11	13	10	11	19
43	27	12	12	12	28	21	9	10	13	13	9	12	19
25	9	12	9	12	27	22	9	13	11	15	9	10	19
95	11	14	16	12	29	21	10	10	14	14	9	9	18
75	23	15	17	13	28	23	10	10	11	13	8	9	18
80	34	14	13	12	31	23	9	10	11	13	10	10	19
100	1	13	13	11	31	23	9	9	12	13	10	11	19
33	1	14	12	12	30	23	10	12	11	13	10	10	19
57	0	13	10	12	26	24	9	10	11	13	11	12	18
45	14	14	17	12	30	22	9	12	11	13	11	12	18
61	28	12	12	12	29	23	9	10	14	14	9	12	18
34	11	14	13	12	28	23	10	10	12	15	9	10	19
57	2	13	14	11	31	21	9	11	14	13	10	9	19
98	26	15	11	11	30	23	9	10	12	13	11	10	19
89	19	12	11	11	29	23	8	12	13	13	9	11	20
38	12	15	10	11	27	21	9	10	11	14	10	13	17
66	0	13	10	13	28	22	9	9	12	13	11	10	18
44	1	14	13	11	30	22	9	12	12	13	10	10	18
84	6	16	12	13	29	20	10	13	12	13	11	11	17
42	0	15	13	13	29	25	9	9	14	15	11	12	19
74	4	13	13	13	27	24	11	10	11	13	11	9	18
48	0	13	15	11	29	22	10	10	12	15	9	10	21
98	2	14	13	13	28	22	9	10	12	13	10	10	19
40	13	13	18	11	27	20	11	12	13	13	9	10	19
102	23	14	14	12	29	23	9	10	12	13	9	11	18
43	0	15	13	12	27	23	9	10	12	13	9	8	18
48	42	14	10	12	29	22	9	11	13	13	11	12	18
70	0	15	10	12	28	21	10	12	12	14	11	11	18
76	22	14	17	12	27	23	10	13	12	13	9	11	19
106	23	13	16	12	29	24	10	12	12	14	8	10	18
39	5	15	11	12	29	22	9	10	12	13	9	10	19
44	4	14	14	12	28	24	9	10	12	14	9	9	18
107	6	15	15	11	29	23	10	13	12	13	9	11	19
78	3	15	11	11	29	23	10	13	12	13	11	12	19
98	17	14	16	13	29	23	10	10	12	14	11	10	19
100	6	14	10	13	27	23	10	11	11	13	9	11	17
99	1	16	14	13	29	24	11	13	11	13	10	10	18
90	17	13	17	12	28	21	9	10	11	14	9	9	17
40	3	14	13	11	29	23	9	13	11	13	9	11	16
59	7	15	13	13	29	20	9	10	11	14	10	11	17
80	9	13	14	12	28	24	10	12	13	14	10	10	17
70	14	13	13	12	27	24	9	10	13	14	9	11	19
105	0	13	17	12	27	23	10	14	11	15	10	12	19
39	14	13	12	12	27	22	9	13	13	13	11	12	19
45	0	13	13	13	28	22	9	10	12	15	9	9	18
49	1	14	13	11	30	24	9	12	13	13	9	9	21
74	35	15	16	11	29	21	9	10	13	14	9	11	20
32	43	13	10	13	31	23	8	10	11	13	10	10	18
89	6	15	10	14	28	23	9	12	12	13	9	11	18
95	37	15	13	11	27	21	9	10	12	13	9	13	18
64	46	13	12	11	28	23	10	10	12	13	9	11	18
49	5	13	10	11	28	24	9	12	12	13	8	13	20
66	10	14	11	12	28	23	10	12	12	13	9	10	17
110	1	14	12	12	29	23	10	12	13	15	10	10	19
43	2	14	19	11	27	24	9	12	12	13	11	11	20
96	0	15	12	13	28	24	10	12	11	13	9	11	19
76	12	13	17	12	27	23	10	14	11	15	10	12	19
43	19	14	12	12	29	22	9	12	13	15	11	10	18
83	22	13	14	11	30	23	9	10	11	14	10	10	18
48	2	15	14	13	26	22	9	12	13	13	10	11	19
37	24	14	17	12	29	22	10	12	12	14	8	12	19
86	1	15	10	14	28	23	9	12	12	13	9	11	18
56	23	16	18	12	29	22	10	10	10	15	9	12	19
78	3	15	13	12	31	23	9	11	13	15	9	12	19
33	4	12	10	11	28	22	8	10	13	14	9	10	18
64	27	14	10	12	28	24	10	10	12	13	9	13	18
96	11	14	13	12	28	23	9	13	12	14	11	10	16
100	9	13	10	13	30	23	9	10	13	15	10	9	20
72	2	13	10	11	29	24	9	14	11	13	9	11	19
80	2	12	10	13	29	23	9	13	12	14	10	10	18
70	41	12	10	11	28	21	9	13	12	15	8	10	20
69	9	13	17	11	30	23	9	11	11	13	9	11	20
38	0	12	13	11	28	23	9	12	12	13	12	12	17
109	13	14	17	11	28	22	9	13	12	13	9	10	17
81	10	12	14	12	28	22	10	15	11	13	8	10	20
38	9	14	15	12	28	22	9	10	12	14	11	10	19
66	2	13	20	11	28	23	10	12	12	13	10	11	17
30	5	13	17	11	29	23	10	10	11	14	10	12	18
56	15	13	12	11	29	25	9	12	12	14	9	10	19
91	9	12	13	12	28	21	10	12	11	13	8	11	19
44	11	13	16	12	28	22	9	10	14	13	9	12	19
100	45	16	10	13	28	22	9	12	12	14	9	12	18
41	27	14	15	12	29	22	10	10	12	13	9	12	18
41	4	14	11	11	27	24	9	10	10	14	9	11	18
59	0	15	9	12	28	20	10	10	12	13	10	10	18
39	14	14	13	13	29	20	9	10	12	13	8	9	19
66	30	13	12	13	30	24	9	13	12	14	9	11	18
61	10	15	14	13	31	22	9	10	13	13	9	9	19
72	12	13	10	12	29	22	10	12	10	14	10	10	19
64	1	13	17	11	27	21	10	12	12	13	9	11	19
53	3	13	9	11	27	22	8	14	13	13	9	11	19
39	40	15	13	12	30	22	9	12	12	12	12	11	19
42	3	13	13	12	29	24	9	12	12	13	10	10	20
53	0	12	11	12	29	24	10	12	12	13	9	12	20
94	1	15	13	11	27	21	9	10	13	13	10	11	19
79	1	15	11	12	29	24	10	10	13	15	11	9	17
58	0	14	15	12	28	22	10	10	13	14	10	10	17
104	0	13	11	12	30	23	9	10	12	13	9	11	18
56	30	13	12	11	28	24	11	13	12	14	8	11	20
68	0	13	17	12	29	24	10	10	12	14	9	10	17
61	0	14	17	13	28	25	9	10	11	13	9	11	18
54	19	14	13	11	28	21	11	12	11	13	9	10	17
107	5	13	13	11	29	23	10	12	13	13	11	13	19
86	29	14	12	11	29	24	9	13	12	15	8	10	19
91	13	13	13	12	28	23	10	13	12	14	11	11	19
53	6	15	13	11	28	23	9	10	12	13	9	10	17
56	16	15	11	11	30	23	9	10	12	13	11	10	19
27	30	12	10	12	30	24	9	11	12	15	11	11	19
41	4	16	12	12	29	20	8	12	12	13	9	12	19
107	10	15	13	12	30	23	9	10	11	14	9	10	19
98	3	14	11	12	29	22	9	13	13	13	10	11	19
97	10	14	11	12	30	23	10	10	13	14	9	9	19
90	6	16	13	13	28	20	9	12	12	14	10	10	20
53	4	13	11	12	28	21	10	13	12	15	9	9	19
67	11	13	18	12	26	20	10	12	11	14	10	12	18
26	14	14	16	12	28	25	9	10	13	12	9	11	20
118	1	14	14	12	29	21	9	10	11	13	10	10	18
31	1	13	17	12	27	22	10	10	14	14	10	10	19
76	1	15	16	13	29	23	10	12	13	13	8	11	18
84	7	14	12	11	28	23	9	10	12	13	9	12	18
109	38	15	11	13	29	20	10	12	11	14	11	12	18
112	0	16	14	13	30	23	9	12	12	13	11	10	19
78	17	13	16	12	28	23	9	10	12	13	10	11	17
31	3	16	10	12	27	22	9	13	12	14	10	10	20
44	4	13	12	11	28	24	10	12	11	14	10	11	19
86	2	14	11	12	27	22	9	12	12	13	9	10	19
46	31	14	11	13	27	23	9	9	12	13	9	10	19
88	6	12	10	12	29	22	9	10	13	13	10	11	19
83	7	13	18	12	26	20	10	12	11	14	10	12	18
45	3	14	12	11	27	22	9	13	11	13	9	9	18
91	2	14	12	11	28	22	11	10	12	13	9	11	19
60	2	13	10	12	27	22	9	11	11	14	11	9	20
106	17	12	15	13	28	23	9	10	11	14	10	12	17
90	3	14	13	12	27	22	11	14	12	13	10	11	20
59	11	13	13	11	28	21	10	11	13	15	9	9	18
89	0	13	16	13	29	23	9	10	12	14	11	10	18
29	7	14	13	11	27	22	9	12	11	14	10	12	19
103	10	16	12	12	28	23	10	10	12	13	11	10	19
85	1	13	11	12	27	24	9	12	11	13	9	12	19
23	5	15	13	12	30	21	11	13	12	14	10	11	19
70	4	14	16	14	29	22	9	11	12	13	10	11	18
103	9	14	15	12	27	22	9	13	13	15	9	11	18
49	16	12	9	13	29	24	9	12	12	13	9	9	18
73	0	15	13	13	29	25	9	9	14	15	11	12	19
78	13	13	17	13	28	23	10	10	14	15	9	11	18
90	22	14	11	12	27	22	10	10	11	13	10	9	19
52	18	13	17	12	28	22	10	10	12	13	10	10	18
35	9	15	13	12	28	21	10	10	12	13	11	10	16
113	0	13	14	11	28	23	10	11	12	14	9	10	21
94	7	13	14	12	29	22	10	11	11	15	9	10	19
74	1	14	12	12	30	23	9	10	12	13	9	10	19
88	40	14	13	12	27	24	9	12	12	13	9	12	19
79	7	16	14	12	31	25	10	10	11	13	9	12	19
58	18	13	10	13	30	23	9	10	12	14	10	10	17
66	3	15	12	11	27	22	10	12	12	13	9	11	19
112	3	14	10	12	29	24	10	12	12	14	10	10	21
41	8	14	10	13	29	21	9	10	12	13	11	11	18
44	12	17	17	13	30	23	9	13	12	13	9	13	21
71	11	14	11	11	29	23	10	10	13	13	9	10	18
38	10	13	11	12	27	22	9	13	11	13	12	11	18
49	1	14	13	12	28	23	9	10	12	15	11	9	18
106	21	13	15	11	27	23	9	10	12	13	10	10	19
49	1	15	13	11	29	23	9	10	13	13	9	10	19
46	23	14	17	12	29	24	9	11	12	13	9	10	17
100	1	13	15	13	29	22	11	14	11	13	10	10	19
53	10	13	18	12	28	24	10	13	12	13	9	11	18
45	11	14	11	13	28	22	10	9	12	13	8	9	20
23	25	14	14	13	29	23	9	11	12	13	11	11	19
97	34	15	14	13	30	22	9	12	13	13	9	11	19
49	30	13	10	12	28	22	10	10	11	13	9	11	18
70	30	13	19	12	29	21	10	10	12	14	8	12	20
92	15	14	15	11	28	24	10	12	12	13	9	11	19
42	18	14	13	12	28	23	10	10	12	13	10	9	18
32	3	14	13	12	29	21	9	15	11	13	10	10	18
46	2	14	12	11	28	23	10	10	12	13	9	10	17
63	13	13	12	13	29	22	9	14	11	14	9	11	19
56	2	15	20	11	30	22	9	12	12	14	11	12	18
115	1	13	13	13	30	22	10	12	11	14	11	10	20
97	4	15	10	12	27	22	9	10	14	13	11	10	17
36	1	15	13	11	29	23	9	10	13	13	9	10	19
48	44	13	12	13	26	20	9	12	13	13	9	11	19
52	8	14	15	12	28	22	9	12	13	13	11	9	19
66	14	13	19	12	27	24	10	10	13	15	9	11	19
99	10	14	10	13	29	23	8	10	13	14	10	12	18
51	26	15	16	12	27	23	9	12	12	14	8	12	18
69	24	12	17	12	30	23	9	11	12	13	9	12	20
48	3	13	17	12	29	22	9	12	13	12	9	10	19
67	20	13	10	13	31	23	8	10	11	13	10	10	18
77	22	13	16	13	28	22	9	10	11	13	11	11	18
83	50	14	12	12	29	23	10	12	13	15	10	10	19
102	0	15	14	12	29	22	9	13	13	13	10	10	19
48	0	12	11	12	29	24	10	12	12	13	9	12	20
54	0	14	12	13	28	24	9	12	13	14	11	9	19
78	23	14	14	13	28	23	10	12	12	13	11	11	17
49	28	14	13	12	27	24	9	11	13	13	9	11	18
31	25	14	13	11	29	25	11	12	13	15	10	9	17
69	4	15	11	11	30	24	9	10	11	14	9	10	18
63	25	15	10	12	28	21	10	11	13	14	9	11	17
50	8	14	10	11	29	24	9	10	11	14	10	10	17
79	37	13	13	12	29	20	9	12	11	13	10	10	19
108	33	14	17	12	28	21	10	12	12	13	10	11	19
105	20	14	12	12	27	24	10	10	13	13	8	10	19
89	3	14	19	11	28	24	10	10	12	13	9	11	19
47	5	16	12	11	29	23	9	10	13	14	9	9	17
76	2	13	16	11	27	23	8	10	12	13	10	10	16
70	8	15	15	12	26	22	10	12	12	14	9	11	19
67	23	13	12	11	30	22	10	10	12	14	10	11	19
37	0	13	14	12	30	23	10	12	12	15	9	10	18
72	0	14	12	11	28	22	9	12	13	14	9	11	19
53	10	13	10	12	28	23	10	11	12	14	9	11	18
63	0	14	13	12	28	23	9	10	13	13	9	11	17
36	24	14	13	13	27	22	10	10	11	15	9	11	18
54	2	13	12	12	27	22	9	10	12	13	9	11	19
114	21	14	13	11	29	22	11	13	12	14	9	10	20
72	25	14	12	12	29	22	9	13	12	13	9	10	18
78	0	16	14	11	31	25	11	11	11	13	11	10	18
91	0	12	17	12	27	20	9	10	12	14	9	10	19
107	23	14	18	12	31	20	9	10	13	14	11	10	18
76	29	16	13	12	29	22	9	14	12	13	10	10	18
42	8	14	13	12	28	22	9	12	12	13	9	9	18
46	28	13	14	12	28	23	10	12	11	13	9	10	18
51	39	14	12	12	27	22	10	10	11	13	9	11	18
99	22	12	15	11	29	23	8	11	11	14	9	11	17
81	39	13	13	13	27	24	9	12	12	12	9	11	18
100	6	14	10	12	28	23	9	12	13	14	9	10	20
80	4	13	15	12	27	23	10	10	12	13	9	11	18
88	7	13	14	12	29	21	9	10	13	14	9	11	20
107	20	14	16	12	28	21	9	13	12	13	9	10	17
112	0	13	9	12	29	23	10	13	11	13	8	11	18
73	0	14	10	12	27	22	10	10	11	13	9	11	19
56	49	15	11	11	27	22	10	10	13	12	9	10	19
53	0	14	17	12	28	20	10	10	12	13	11	11	19
71	11	13	13	13	28	22	9	10	11	14	11	9	19
90	3	12	12	12	28	20	9	10	11	13	9	9	18
86	31	13	14	14	28	22	9	14	13	14	10	10	18
84	7	13	16	11	28	22	9	10	11	13	8	11	19
44	5	13	12	11	30	22	9	10	12	15	11	11	19
44	18	12	17	12	28	23	9	12	12	14	10	11	17
59	8	14	20	12	28	23	10	12	13	13	9	11	18
89	46	15	15	14	28	24	9	13	12	14	9	10	18
83	10	13	11	13	28	21	9	13	13	13	9	11	18
73	3	14	15	13	30	22	9	12	11	13	9	10	20
99	21	13	13	11	27	22	9	10	12	13	9	11	17
98	3	15	10	11	26	23	10	13	13	14	8	12	19
62	41	14	13	12	27	23	9	12	12	14	11	9	19
47	2	14	14	13	29	23	9	11	12	13	11	11	19
45	1	14	14	11	29	22	9	10	12	13	11	10	18
98	26	12	13	13	28	20	9	10	12	13	9	11	18
30	11	13	10	11	28	22	9	12	13	13	11	11	20
95	0	13	18	11	29	22	10	10	11	13	10	11	18
42	22	13	13	13	28	22	9	12	12	13	10	13	18
70	3	14	15	11	29	23	9	10	11	14	10	10	20
84	30	14	13	12	28	23	10	10	12	13	10	9	18
62	42	16	13	12	29	22	9	14	12	13	10	10	18
69	27	13	11	12	29	22	8	10	12	14	10	13	20
43	22	14	12	12	28	22	9	12	12	12	9	13	18
54	4	13	11	11	26	23	9	13	12	14	9	10	19
70	1	13	15	13	29	24	9	13	11	13	10	11	19
48	12	13	12	11	29	23	10	10	12	14	9	10	18
50	9	13	16	11	30	22	9	10	11	14	11	12	18
47	11	15	11	12	29	22	9	10	12	14	10	12	18
103	19	14	11	12	28	22	10	12	11	14	9	10	17
33	7	14	16	11	27	24	9	10	12	14	8	10	18
59	41	15	14	12	28	24	8	10	12	13	9	12	18
52	1	14	13	12	29	22	9	14	12	13	9	10	19
40	21	13	13	13	28	22	9	12	12	13	10	13	18
69	22	13	12	11	30	22	9	10	12	15	11	11	19
45	8	15	11	12	29	22	9	10	12	13	10	10	19
62	0	13	14	11	29	23	9	12	12	13	10	10	19
43	2	14	12	12	28	23	10	13	11	13	10	12	18
59	49	14	15	13	27	22	9	13	12	13	10	11	18
60	2	14	10	12	30	22	10	12	12	15	9	12	17
55	5	14	14	11	28	24	11	10	11	14	9	11	19
49	15	15	10	12	28	22	9	15	12	14	11	11	19
76	13	12	13	13	29	23	9	10	13	13	9	11	18
97	37	13	9	12	28	24	9	12	11	14	10	11	19
66	50	15	17	11	26	21	9	12	12	13	9	11	21
71	11	12	10	11	26	22	9	12	13	13	9	10	17
7	7	13	12	12	28	22	9	12	11	13	9	11	19
85	10	14	13	13	29	20	9	10	12	14	9	11	18
77	11	13	18	11	29	22	10	10	11	13	10	11	18
61	25	14	19	13	28	20	9	10	11	14	12	10	21
90	27	13	12	12	28	22	9	10	11	14	11	10	19
31	17	16	12	13	30	21	9	10	12	13	10	11	17
97	8	13	10	12	27	23	10	10	11	13	10	12	19
26	16	15	16	12	27	20	9	11	12	15	9	11	16
36	15	12	13	12	30	22	9	10	13	14	9	12	18
110	4	13	10	11	28	22	9	13	11	14	9	9	18
64	8	12	12	12	27	23	10	11	11	13	10	13	19
41	7	13	17	12	28	23	9	10	11	14	10	9	19
57	39	14	11	11	30	23	10	13	11	13	9	10	19
92	1	13	11	11	29	22	9	13	13	13	11	10	19
78	1	14	12	11	28	24	11	10	11	15	8	10	18
59	14	15	10	13	29	20	9	12	13	13	8	12	18
43	35	13	13	12	28	20	9	12	11	13	9	10	17
84	25	13	14	12	29	24	10	10	12	14	10	11	19
55	3	15	10	11	27	22	9	10	11	14	11	9	19
63	2	13	15	12	27	24	9	12	11	14	10	10	21
88	0	15	10	13	28	24	8	10	12	13	9	10	20
95	8	14	14	13	28	23	9	10	12	13	9	11	18
50	22	14	20	12	31	23	9	13	11	14	9	9	19
36	8	14	13	13	30	21	9	10	11	13	11	11	17
85	22	13	14	11	28	22	10	12	12	13	9	11	19
76	1	14	20	11	29	22	9	10	10	13	12	12	18
93	19	14	16	11	28	22	10	13	12	13	9	11	20
65	4	14	12	11	26	24	9	12	11	14	9	11	18
27	10	12	11	11	28	22	9	12	12	13	10	10	18
90	1	14	15	13	28	22	9	12	11	14	9	11	18
43	3	12	11	12	27	23	9	11	12	15	9	11	17
58	39	13	12	12	27	24	9	10	11	14	11	11	17
76	1	13	15	11	28	22	10	12	12	15	9	12	19
50	5	14	14	13	28	23	9	10	12	13	9	11	18
63	3	14	14	12	26	23	9	12	12	13	11	11	18
112	0	15	15	12	28	22	9	12	12	14	8	9	20
59	5	15	15	13	27	23	10	10	13	14	9	9	18
62	10	14	10	13	28	22	9	11	11	13	8	9	19
77	1	15	10	13	27	22	9	10	13	14	11	10	19
93	21	15	16	11	28	20	10	10	11	13	9	11	20
75	6	15	11	11	27	22	10	10	13	12	9	10	19
94	0	14	13	12	29	22	9	10	12	13	9	10	18
85	3	13	12	12	27	23	9	11	12	13	9	9	18
64	9	13	17	11	30	21	9	13	11	13	11	11	19
101	2	13	12	13	29	23	9	13	12	14	9	10	18
57	25	15	13	12	29	23	9	12	12	13	9	10	19
108	15	15	13	12	30	23	9	10	11	14	9	10	19
86	50	13	12	12	28	25	9	10	12	15	9	10	18
71	16	14	12	11	29	24	9	13	12	15	8	10	19
64	1	14	12	13	28	22	9	10	12	13	10	8	20
79	14	15	10	12	28	23	9	11	11	13	9	10	18
101	2	14	10	11	28	21	10	10	12	14	9	11	18
51	0	13	13	12	29	22	9	13	12	14	9	10	19
36	0	13	14	12	30	23	10	12	12	15	9	10	18
67	14	12	16	12	29	23	8	11	12	14	10	11	19
83	19	15	9	12	29	23	9	10	14	14	9	10	19
90	5	13	20	12	31	23	10	10	12	15	10	11	19
97	10	12	15	12	27	21	9	13	13	13	9	11	18
37	6	15	17	13	27	25	10	12	12	13	10	10	20
70	39	14	11	12	31	24	8	11	13	13	9	13	17
55	7	13	16	12	27	23	8	10	13	13	9	10	17
45	40	14	16	12	28	24	9	13	11	13	8	11	18
71	6	14	10	12	27	23	9	12	12	13	9	10	18
88	14	13	17	13	27	23	9	13	12	13	10	12	18
66	2	15	13	12	28	22	9	12	12	14	10	10	17
52	9	12	20	12	28	21	8	12	12	14	9	9	19
98	24	14	13	13	26	23	9	13	11	14	11	10	20
86	1	14	11	12	27	25	9	10	12	13	9	12	19
42	38	12	16	13	29	21	8	10	14	14	9	10	19
60	13	12	13	12	29	22	9	14	12	13	10	10	20
39	0	14	17	12	28	23	9	10	11	13	11	11	18
69	6	13	15	12	31	21	10	10	11	13	8	11	20
80	25	14	17	12	27	22	9	9	13	14	8	11	19
93	31	15	19	12	26	24	9	12	12	14	10	10	20
30	6	15	11	12	27	22	9	12	12	13	8	11	19
75	12	14	18	12	30	23	10	10	12	13	9	9	19
80	2	13	18	12	29	23	9	10	12	13	9	10	18
75	27	16	13	13	28	22	9	12	12	14	11	10	18
79	13	13	10	12	27	23	9	12	12	13	11	11	17
86	20	14	12	12	28	23	10	12	12	14	9	11	19
54	6	16	10	11	28	22	9	10	12	13	9	9	18
36	50	13	13	11	26	23	10	10	12	13	9	10	20
76	11	14	12	13	28	22	9	10	13	15	9	12	18
91	18	12	17	12	28	23	9	12	12	14	10	11	17
76	0	13	13	12	29	24	9	10	12	14	9	11	19
97	1	15	11	14	26	25	10	13	13	13	10	11	18
38	8	13	13	11	28	20	8	10	11	15	9	10	19
108	5	14	13	11	29	20	10	12	12	13	10	10	18
28	1	14	9	11	28	24	10	12	13	14	10	10	19
82	3	15	12	12	30	22	9	10	11	14	9	10	18
100	12	14	16	12	30	20	10	10	12	13	8	10	17
74	21	14	12	11	29	24	9	13	11	13	9	9	18
53	3	12	12	13	28	21	9	12	13	13	11	11	18
66	0	13	13	12	28	23	10	10	12	13	9	10	18
52	7	14	14	12	27	23	9	9	12	13	11	9	18
81	0	13	16	11	31	22	9	11	11	13	11	12	19
76	0	14	10	12	28	23	10	13	11	13	8	10	18
88	19	14	16	13	30	21	9	14	14	13	11	10	19
52	14	15	18	12	27	22	9	10	12	13	10	10	16
101	46	13	10	12	30	25	10	13	12	13	9	10	17
108	14	15	14	12	29	23	9	12	12	14	10	11	18
71	3	15	13	13	26	24	9	12	12	14	10	10	18
85	43	14	15	12	27	24	9	12	11	14	10	10	21
98	4	15	13	12	28	22	10	11	12	13	10	11	19
84	24	13	18	12	29	22	9	12	11	14	9	10	19
38	8	13	10	12	29	24	9	10	13	13	9	10	20
38	2	12	10	11	28	22	8	10	13	14	9	10	18
74	1	12	13	12	31	23	9	13	11	13	9	11	18
95	0	14	15	11	29	22	10	12	13	13	9	11	18
81	22	13	12	11	29	23	10	12	11	13	9	10	18
88	18	16	14	12	29	22	9	12	11	13	11	11	19
99	5	12	12	12	29	23	9	10	13	15	11	11	19
112	0	12	13	12	28	22	8	10	11	14	9	9	20
107	21	14	16	12	29	23	10	10	12	13	9	11	17
37	18	16	11	12	29	23	9	10	12	13	9	11	19
29	30	15	17	12	28	22	9	10	12	14	12	10	17
72	21	14	14	13	29	23	9	11	12	13	11	12	19
38	13	13	13	12	29	20	10	15	12	13	10	11	17
27	2	13	17	13	29	22	9	13	12	13	10	13	20
85	0	15	14	11	27	23	9	10	13	13	9	10	18
72	49	13	15	12	28	22	9	12	12	13	10	12	18
73	17	14	14	11	29	23	8	13	12	14	8	11	18
60	6	15	15	13	28	23	9	12	12	13	11	11	17
75	22	13	17	12	29	21	10	12	11	14	9	10	20
37	1	14	12	12	28	22	9	12	11	14	9	9	19
85	0	15	11	11	28	24	8	12	12	13	11	11	18
93	0	14	12	12	27	23	9	10	12	13	9	11	19
95	5	14	13	12	28	23	9	10	13	13	9	11	17
108	0	13	11	13	30	20	10	11	12	13	10	10	17
29	12	16	10	12	28	22	9	13	12	15	9	12	18
86	4	15	12	12	30	23	9	13	11	14	9	9	20
72	0	13	13	13	27	24	9	12	12	12	9	11	18
23	0	14	11	12	29	23	9	12	12	14	8	11	19
91	11	13	13	12	30	24	10	10	13	15	10	11	18
99	7	16	15	11	29	22	9	12	12	14	11	12	18
110	11	13	10	11	29	22	9	10	11	13	8	13	18
71	1	13	11	13	28	21	10	10	12	13	11	10	17
43	0	13	13	13	27	24	11	10	11	13	11	9	18
36	41	15	12	12	29	23	11	10	11	13	9	10	18
104	1	13	13	12	28	22	9	13	13	14	10	10	18
46	28	12	9	12	28	23	9	14	12	14	9	12	18
77	28	14	16	12	28	25	9	10	11	13	9	10	16
91	0	15	10	12	30	22	10	10	12	13	9	11	17
87	31	15	13	11	28	23	9	12	12	14	9	9	18
51	0	14	15	12	31	22	10	12	12	13	10	9	16
88	19	13	11	11	29	23	9	10	13	15	9	11	19
39	10	15	16	11	27	22	9	12	13	13	9	11	18
107	37	13	9	12	28	24	9	12	11	14	10	11	19
60	7	13	10	11	30	23	9	12	12	14	12	11	18
62	9	13	17	11	28	22	9	10	11	13	12	9	17
54	19	13	13	11	28	22	8	11	11	13	11	10	19
42	6	16	12	11	29	23	9	11	12	14	10	11	18
103	14	13	17	13	28	23	9	10	14	15	9	11	18
71	2	13	14	11	28	20	10	15	12	13	9	12	20
66	14	14	18	12	28	22	9	13	11	13	11	11	18
91	16	12	18	12	28	24	9	12	12	13	9	10	17
37	8	14	10	11	28	23	9	10	13	14	9	12	19
45	9	13	14	11	30	24	9	10	12	13	11	9	19
68	25	16	10	11	29	22	10	10	14	13	10	10	18
96	0	14	10	13	27	22	9	13	11	13	9	10	20
39	8	13	16	13	29	22	9	10	12	13	9	11	19
96	26	14	17	12	29	21	10	10	12	14	9	10	19
61	0	14	12	12	28	23	10	13	12	13	11	10	19
84	1	14	13	11	28	22	10	10	12	14	9	10	17
63	0	16	13	12	28	21	12	12	12	13	11	10	19
58	0	15	15	13	28	23	9	12	12	14	9	11	18
77	2	14	13	12	29	23	9	10	11	14	9	10	18
99	8	14	12	11	28	21	9	10	12	15	10	13	17
59	13	15	10	12	27	20	9	10	12	14	8	10	18
67	2	14	15	12	29	21	9	12	13	13	9	12	19
109	9	14	15	11	29	23	9	10	11	14	10	10	20
101	27	13	13	12	27	25	8	12	12	13	9	10	18
82	3	13	16	12	29	23	10	10	11	14	9	10	18
63	10	15	11	12	28	23	9	10	11	14	11	9	19
99	0	14	15	12	28	23	9	10	13	13	11	11	18
103	19	13	18	12	29	23	11	10	11	13	9	9	18
42	0	15	13	12	27	22	10	14	12	13	10	10	20
70	19	13	13	12	27	25	8	12	12	13	9	10	18
49	0	14	15	12	28	23	9	12	13	13	9	11	19
103	1	14	13	11	29	22	11	13	12	14	9	10	20
72	3	13	12	12	29	24	9	10	13	14	8	10	19
75	12	13	17	12	29	21	10	12	11	14	9	10	20
50	8	12	12	11	30	23	9	14	12	14	9	10	19
78	9	13	10	12	30	25	10	13	11	12	9	10	19
58	9	14	10	13	30	22	10	12	13	13	10	10	19
36	42	12	12	14	28	22	10	13	13	15	9	10	18
61	2	13	11	12	28	22	9	10	13	13	10	11	17
45	19	14	9	11	28	21	10	12	13	13	11	9	19
50	1	14	10	12	28	23	9	12	13	14	9	10	20
87	20	13	15	12	29	23	9	10	11	14	10	10	18
52	0	13	12	11	30	22	9	12	12	14	9	11	19
82	20	14	13	12	28	22	9	12	12	15	11	10	17
103	29	14	13	11	28	21	9	10	12	13	9	9	17
98	2	14	13	11	27	23	10	10	12	14	9	11	17
51	10	14	12	13	29	24	10	10	13	14	12	13	18
48	16	15	14	11	27	23	9	10	13	13	9	10	18
92	10	14	15	12	29	22	9	13	12	13	9	10	20
93	0	12	11	11	29	23	8	12	13	13	9	11	20
108	10	13	13	12	29	24	10	15	12	14	9	9	20
90	2	15	15	11	29	25	9	10	11	14	10	11	19
85	8	12	20	12	30	23	10	10	11	14	9	11	19
50	0	16	12	12	30	22	10	12	11	13	9	11	18
107	0	14	9	11	28	23	9	12	13	13	9	11	18
42	16	14	13	12	30	22	8	10	11	13	9	11	19
83	3	13	13	12	27	24	9	12	13	14	10	9	19
54	42	14	11	12	29	21	10	12	13	13	10	10	18
39	0	12	9	13	27	22	9	11	12	13	11	10	18
108	20	14	12	11	29	23	10	10	12	13	9	10	18
85	10	13	11	12	29	23	8	12	11	13	9	10	20
61	26	13	14	11	29	23	9	10	12	13	9	11	19
39	31	15	10	12	28	22	9	15	12	14	11	11	19
101	9	13	13	11	29	23	9	10	11	14	8	11	18
32	10	15	12	12	28	24	10	13	12	14	10	11	20
34	6	13	13	11	27	22	9	12	12	15	9	11	18
100	4	13	14	13	29	23	9	10	11	14	9	9	19
43	2	12	10	12	27	24	9	10	12	14	8	11	18
46	2	13	13	12	30	24	10	10	13	15	10	11	18
102	39	14	16	12	28	23	10	12	12	13	9	11	17
45	9	13	10	12	28	23	10	10	12	13	9	9	18
84	23	12	13	12	30	23	8	10	14	13	10	13	20
91	2	14	11	12	30	23	10	10	13	14	9	9	19
100	43	14	13	13	29	22	9	10	11	13	9	10	18
73	31	12	15	13	27	22	9	10	13	13	9	11	17
44	18	13	12	12	27	23	9	11	12	13	10	11	19
72	14	12	13	13	29	23	9	12	12	13	11	11	20
76	1	13	14	11	30	22	9	13	11	13	9	13	17
106	5	13	18	12	28	22	10	10	12	13	10	9	18
38	16	14	11	13	28	24	9	11	13	14	10	11	19
89	0	12	11	13	27	23	10	11	13	14	11	10	18
104	8	14	12	13	29	22	10	12	14	13	9	12	18
74	12	14	17	13	28	23	8	10	12	13	10	12	18
55	22	13	17	11	27	22	9	13	12	13	9	10	18
73	23	15	10	11	29	20	9	12	12	14	11	9	18
53	11	14	11	14	29	22	9	11	11	14	9	11	17
37	19	14	13	12	30	22	9	10	11	13	10	9	18
72	29	15	16	11	29	23	9	10	11	13	9	9	18
54	1	15	10	13	27	25	10	10	11	13	9	10	18
64	1	13	9	13	28	22	8	11	13	13	9	10	18
79	12	13	15	12	30	24	9	12	12	14	9	10	19
46	9	13	13	11	29	24	9	13	12	13	9	12	20
33	3	14	14	12	27	22	9	13	11	14	9	10	17
92	36	13	12	12	29	25	10	10	11	13	10	11	18
33	0	14	15	11	29	22	10	12	13	13	9	11	18
26	7	16	15	11	30	22	9	12	12	14	11	12	18
114	23	14	13	12	30	22	9	10	12	15	10	10	19
53	7	13	19	11	27	23	10	10	12	13	9	10	20
89	20	14	14	12	27	23	9	12	13	13	9	11	19
73	24	15	11	11	30	23	9	10	12	13	11	10	19
43	1	12	10	12	28	22	9	9	13	14	9	11	19
33	13	14	12	11	27	22	10	10	12	14	11	11	20
33	8	15	14	12	28	22	9	12	13	14	9	11	17
54	18	13	12	13	28	21	8	9	12	15	9	10	19
72	1	13	14	12	29	24	9	10	14	14	9	9	18
97	11	16	14	14	28	20	9	12	12	13	8	9	19
87	0	13	13	13	26	22	9	10	11	13	9	11	18
25	16	12	13	12	29	23	9	10	12	14	8	11	18
62	33	15	13	11	27	22	9	12	12	13	9	10	18
67	39	16	12	11	28	20	10	12	14	14	8	9	17
65	23	14	12	12	30	22	9	12	13	14	10	12	17
50	37	13	13	12	30	24	10	10	12	15	9	11	19
24	2	14	10	12	27	20	8	15	11	14	10	11	18
103	1	13	12	13	30	24	9	12	12	14	12	9	18
53	12	14	13	12	30	23	10	12	12	13	12	11	20
55	1	14	10	13	30	23	9	13	13	13	9	10	18
46	1	14	11	13	28	24	9	11	13	14	10	11	19
105	16	15	14	13	30	23	10	9	13	13	11	11	19
46	10	14	9	13	27	20	10	9	13	15	9	10	18
30	0	13	10	13	30	22	9	10	12	14	12	10	18
99	7	14	11	11	29	22	9	10	12	14	9	12	18
49	0	13	13	11	28	23	10	10	11	14	9	11	21
52	12	14	17	12	29	22	10	12	12	14	8	12	19
80	19	15	12	12	28	23	10	12	12	13	10	9	18
83	14	16	10	13	28	22	9	11	12	13	12	9	18
99	0	15	13	12	29	24	9	11	11	14	9	10	19
71	33	15	17	12	28	22	10	9	12	13	9	9	18
91	3	14	14	11	27	24	9	10	12	15	11	9	18
106	2	14	13	11	28	21	9	12	11	13	10	10	17
42	35	13	12	11	28	24	10	13	12	14	8	12	20
46	10	12	14	11	27	22	9	11	12	14	9	12	19
43	1	12	11	13	30	22	9	9	11	14	12	11	18
66	2	13	13	12	28	23	10	13	12	14	11	11	19
34	10	15	10	11	27	22	9	10	11	14	11	9	19
96	22	14	13	13	30	24	8	10	11	13	9	11	18
94	1	12	15	11	29	23	8	11	11	14	9	11	17
49	20	14	10	11	28	24	9	11	11	14	9	12	17
71	16	13	14	12	30	23	9	10	11	15	11	9	18
46	5	13	18	11	29	21	9	10	11	14	9	10	19
60	14	14	10	12	29	24	10	12	12	14	10	10	21
65	2	13	12	12	28	22	8	10	12	13	10	9	19
105	6	14	15	13	28	24	9	12	11	14	9	11	18
61	10	15	17	12	30	22	9	10	12	14	11	11	20
89	15	14	13	12	30	23	9	13	13	14	10	10	17
89	0	13	13	13	27	21	9	12	12	13	9	12	18
48	28	14	19	12	28	23	9	10	12	13	9	9	17
69	16	13	13	12	27	24	9	10	14	13	9	11	19
61	3	13	20	11	29	23	9	13	12	13	9	11	17
40	28	13	15	11	29	22	9	14	12	13	8	13	18
104	5	13	17	12	27	25	11	13	11	14	10	11	19
103	48	14	19	12	30	23	9	12	12	14	10	10	20
50	16	15	12	13	28	23	9	12	13	13	8	9	21
56	0	13	13	12	30	21	10	10	14	14	12	9	18
61	30	13	11	11	28	21	10	12	13	15	9	11	18
41	19	13	10	13	29	23	10	15	11	13	9	10	19
121	21	14	11	13	28	22	8	12	12	13	11	10	18
66	30	13	10	12	29	23	9	13	12	14	10	10	19
51	0	14	15	12	29	23	10	10	11	13	12	11	18
69	22	16	13	11	28	24	9	13	12	14	11	12	17
75	11	15	17	12	31	23	10	13	12	14	11	12	17
31	11	14	13	11	30	22	10	11	11	14	11	12	20
100	10	14	12	13	28	24	10	10	13	13	9	11	17
104	20	14	16	12	26	23	9	12	13	15	9	10	19
93	1	13	13	13	29	23	9	13	11	15	11	12	18
54	9	12	11	11	28	22	10	12	11	13	9	11	19
62	0	15	13	11	27	22	9	12	12	13	9	10	18
96	9	14	11	12	27	23	9	10	12	13	9	12	19
62	0	16	17	13	30	22	10	10	13	13	11	11	18
72	46	15	11	12	29	21	9	12	12	13	12	12	18
84	4	12	11	13	27	23	10	11	13	14	11	10	18
96	1	17	11	12	28	23	8	10	12	13	11	13	18
85	2	15	11	13	29	21	10	10	12	13	10	11	19
53	40	13	17	13	29	24	10	11	11	13	9	11	18
87	1	15	12	12	26	23	10	12	13	13	9	10	19
94	9	13	10	11	28	23	9	10	13	13	9	10	17
29	15	16	15	11	27	23	9	10	12	13	10	10	18
54	4	13	10	12	27	23	9	12	12	13	11	11	17
50	4	13	18	12	29	24	9	10	12	14	10	10	19
52	0	12	12	11	28	21	9	10	13	14	12	12	19
67	0	16	14	13	29	23	9	10	13	15	9	9	18
43	25	14	10	13	28	24	9	10	12	13	9	10	18
42	3	13	15	13	28	25	11	10	12	14	9	11	18
61	2	12	11	11	26	23	10	10	11	12	9	11	18
45	1	16	10	11	29	22	10	10	11	13	8	10	18
98	15	13	17	11	27	22	10	13	12	13	9	11	18
37	17	15	15	13	28	24	9	12	14	14	9	11	17
71	3	13	15	12	28	23	10	10	12	13	9	10	19
108	45	13	14	12	30	24	10	12	11	14	9	11	20
81	39	14	12	12	28	23	10	13	12	13	11	10	19
46	12	13	15	11	27	23	10	12	11	14	9	10	19
93	32	14	18	12	30	23	10	10	12	13	9	9	19
81	3	13	9	12	29	23	9	12	11	14	9	11	19
37	21	13	15	12	28	23	10	10	12	13	9	10	19
70	16	13	12	12	28	24	9	10	12	13	10	13	17
96	21	13	19	11	28	23	9	12	12	13	8	9	17
42	17	13	18	12	29	24	9	10	12	14	10	10	19
79	21	14	16	11	27	23	9	10	12	13	9	13	19
101	29	13	13	12	29	24	9	12	12	15	9	12	17
76	10	16	10	12	28	24	10	13	12	13	9	11	20
92	16	14	16	13	28	24	10	10	13	14	11	11	19
42	0	13	19	13	29	21	9	13	12	13	10	11	18
72	5	16	10	12	28	23	9	13	13	14	10	10	19
54	30	12	13	12	28	22	9	13	12	13	11	11	19
45	13	14	12	11	29	20	8	12	11	13	10	9	18
104	6	13	10	12	30	22	9	12	12	14	9	11	19
75	5	13	16	11	27	24	9	14	11	14	10	11	18
78	0	16	17	14	29	23	10	13	12	13	11	11	16
57	4	14	16	11	29	24	10	10	11	13	9	12	18
107	5	12	12	12	29	23	10	11	12	13	9	11	17
46	5	14	16	11	26	22	9	13	12	13	9	11	18
67	10	12	17	11	26	23	9	13	12	14	10	10	18
60	14	13	13	11	27	22	8	10	12	13	10	11	20
99	0	13	10	12	27	24	9	13	12	13	10	11	21
97	30	14	10	13	29	23	10	10	11	14	9	10	19
88	32	14	11	12	30	22	10	10	12	13	9	10	18
77	31	14	10	12	29	22	10	11	12	14	10	10	20
70	1	13	12	12	28	24	9	10	12	13	8	11	18
64	31	13	19	12	28	23	9	10	12	14	10	11	19
91	17	15	10	13	27	21	10	10	12	14	9	9	17
38	33	12	11	11	28	22	10	12	11	13	9	11	19
97	22	16	10	12	28	24	10	13	12	13	9	11	20
42	0	13	20	11	28	24	9	13	12	13	9	10	19
95	4	13	17	13	28	23	9	10	14	15	9	11	18
25	12	14	10	12	29	24	9	10	12	14	10	11	19
98	0	14	10	12	28	21	10	12	11	14	10	11	19
53	8	15	13	11	27	21	9	13	11	14	9	9	19
113	48	13	11	11	28	22	9	10	11	14	11	10	18
93	2	12	13	12	29	22	9	14	12	13	10	10	20
114	3	13	15	12	30	24	9	10	13	14	11	10	18
106	17	13	15	13	29	23	9	10	14	14	11	10	17
35	15	15	15	12	29	23	9	10	11	14	10	10	20
97	24	12	10	13	30	22	9	10	12	14	10	10	19
63	26	15	12	12	30	22	9	12	12	13	9	10	19
53	0	15	10	12	30	22	9	10	12	15	9	11	18
90	8	12	17	12	30	22	9	10	12	13	11	9	18
78	24	14	20	12	29	24	9	10	14	14	10	11	18
73	5	13	17	11	30	22	10	10	11	13	9	12	17
103	16	12	15	12	30	22	9	10	12	13	10	12	17
24	6	14	17	13	28	24	9	13	12	15	9	9	19
39	6	16	11	12	30	23	9	10	11	13	9	10	18
45	23	12	11	11	28	23	10	10	14	14	10	11	19
92	1	14	10	13	27	24	9	10	14	13	10	12	17
109	9	13	14	12	27	21	9	10	13	14	9	13	18
71	16	13	13	12	28	24	9	12	12	14	9	11	18
79	24	15	17	12	30	22	10	10	11	15	10	12	17
26	9	13	11	13	29	23	9	10	12	13	10	10	19
48	5	15	10	13	29	20	9	12	13	13	8	12	18
92	4	13	13	11	29	24	9	13	12	13	9	12	20
75	5	14	13	12	27	23	10	12	11	14	9	11	20
88	10	15	14	12	30	23	9	13	11	13	10	9	18
111	0	15	13	11	30	22	9	12	12	13	9	11	17
98	3	14	16	13	28	24	10	10	13	14	11	11	19
53	4	14	11	12	29	22	9	13	13	13	10	11	19
96	38	13	17	11	27	24	10	10	11	13	10	11	17
31	13	15	19	12	27	23	9	12	11	13	9	11	19
68	0	15	13	13	28	22	10	13	13	14	11	11	18
100	28	13	10	12	30	20	9	9	11	14	9	11	18
74	11	14	11	12	30	23	10	11	11	13	10	12	18
78	1	14	13	13	27	22	9	10	11	13	10	11	19
92	8	15	12	12	29	23	8	10	11	13	10	12	19
49	48	13	16	13	29	23	9	10	12	14	12	10	18
66	0	13	19	11	30	22	10	10	12	15	9	12	20
48	23	15	13	11	28	21	9	12	13	13	12	9	20
108	0	14	17	13	28	25	9	12	12	15	10	11	18
78	20	15	14	11	29	21	10	10	12	14	8	11	18
47	0	14	13	13	28	23	10	12	12	14	11	12	18
70	15	12	14	13	28	20	10	13	11	14	9	11	18
80	1	15	14	12	31	22	10	13	12	13	10	11	21
64	24	15	17	12	30	22	10	10	11	15	10	12	17
106	31	14	12	12	28	21	9	12	12	14	12	11	18
88	5	12	12	12	29	23	9	10	14	14	9	12	18
84	28	14	11	11	26	22	9	12	11	13	8	10	17
48	3	15	11	13	28	21	9	12	11	14	9	11	19
107	14	13	12	12	29	24	10	10	12	14	10	11	20
86	9	15	16	12	28	20	10	14	10	15	11	9	18
35	0	15	16	11	27	23	10	12	12	14	9	10	19
91	3	12	19	12	29	22	9	12	13	15	9	11	18
39	0	16	12	13	27	23	10	11	11	13	10	10	19
102	26	13	13	13	28	23	9	9	12	14	9	11	19
42	1	13	13	12	29	23	10	11	11	13	11	11	17
85	29	15	12	12	29	21	10	10	12	14	8	12	20
85	10	14	18	11	29	21	9	10	11	13	9	10	19
62	3	14	18	12	29	22	9	12	12	14	8	11	18
76	12	16	16	12	30	22	9	12	12	14	9	10	18
57	6	13	14	13	29	23	10	10	11	13	9	10	18
59	19	14	19	13	28	20	9	10	11	14	12	10	21
46	15	13	17	12	27	22	10	10	14	14	10	10	19
30	23	16	14	11	29	22	9	10	12	15	9	11	18
87	1	12	10	13	30	22	9	10	12	14	10	10	19
100	9	14	13	11	28	23	9	10	11	14	10	11	17
81	0	14	14	12	28	24	9	10	12	13	9	10	20
82	27	13	12	12	28	22	9	10	11	14	11	10	19
106	7	14	12	11	28	23	10	10	12	13	9	10	19
112	16	14	17	12	27	23	9	10	12	13	10	12	19
104	29	14	12	11	30	23	10	10	12	15	8	10	18
84	15	13	13	13	26	22	9	10	11	13	9	11	18
78	9	14	13	12	30	22	8	10	11	13	9	11	19
86	34	15	16	12	28	20	10	14	10	15	11	9	18
42	2	13	16	12	29	23	10	12	12	13	10	9	19
45	2	15	15	11	27	23	10	10	12	14	9	11	21
38	17	13	14	11	31	21	9	11	14	13	10	9	19
104	8	15	15	12	31	23	9	12	11	13	9	10	18
87	18	14	12	12	26	22	9	10	12	13	10	10	19
100	2	14	13	11	30	22	10	12	12	15	9	11	18
103	24	16	13	12	28	22	9	10	12	13	10	9	18
97	0	13	11	13	28	21	9	10	12	14	11	11	20
38	1	16	10	12	29	22	9	10	12	13	10	13	18
75	21	15	12	12	28	23	9	12	11	14	9	12	17
101	3	14	11	12	29	22	9	10	12	14	8	9	19
89	0	14	11	12	27	24	9	12	11	13	11	12	17
88	3	14	11	12	28	23	9	10	11	14	10	11	20
48	23	13	10	12	27	23	9	10	12	14	8	10	18
54	26	14	12	12	27	23	9	12	11	13	11	10	19
65	3	14	10	11	28	24	8	10	12	13	9	11	18
35	19	13	10	12	27	22	9	11	11	14	11	9	20
99	23	13	16	12	27	21	9	10	12	13	10	11	17
78	20	13	10	13	27	22	9	14	11	14	9	11	19
76	1	13	17	13	27	22	11	13	12	15	10	11	18
32	2	14	10	11	28	23	9	15	13	15	9	11	17
94	0	13	18	11	29	22	10	10	11	13	10	11	18
82	0	14	12	11	28	23	10	10	12	13	11	10	18
101	4	13	17	12	27	23	10	14	11	15	10	12	19
106	8	15	11	12	27	23	9	10	13	13	8	11	19
41	11	13	20	12	29	24	10	11	12	15	12	10	18
33	1	15	14	12	30	23	10	10	14	13	11	9	21
87	8	15	12	13	27	21	10	10	12	13	11	11	17
78	18	17	14	12	30	22	10	10	12	13	9	11	19
46	18	14	10	12	29	22	10	12	12	14	11	10	17
47	2	16	10	12	31	23	9	13	12	13	11	10	21
80	3	14	10	13	29	24	9	12	12	14	9	10	16
102	9	16	9	12	28	20	10	10	12	13	8	11	17
106	3	13	11	12	30	24	10	10	12	13	10	10	20
52	10	13	12	12	28	23	10	13	12	13	8	11	18
106	2	12	14	12	29	23	10	10	11	13	8	11	18
105	0	15	16	13	28	23	8	10	12	15	9	9	18
72	17	13	11	11	27	21	10	12	13	13	11	12	19
86	16	14	12	13	28	22	10	12	11	13	9	11	19
45	3	14	13	12	31	23	9	12	12	13	10	10	18
106	7	13	11	12	27	24	9	13	12	14	10	12	19
39	2	14	10	11	28	23	10	10	12	14	9	12	19
28	5	12	11	13	28	23	9	12	11	13	9	11	18
85	3	15	17	12	28	22	9	12	12	14	9	9	17
50	11	14	10	13	31	23	9	13	11	13	11	12	18
106	0	13	13	11	28	21	10	10	14	14	11	10	19
87	1	13	13	12	27	24	9	10	13	13	9	11	19
96	0	14	13	12	28	24	9	10	11	14	8	11	20
32	0	13	16	12	29	22	8	12	13	13	11	11	17
42	2	13	13	11	27	24	9	10	12	13	10	11	19
40	3	14	17	12	28	21	10	10	12	14	9	13	19
56	33	14	13	12	29	21	9	12	12	13	11	10	18
82	25	13	10	12	28	23	10	10	12	13	11	10	19
88	0	13	10	14	26	22	10	14	12	14	9	9	19
65	5	14	12	13	30	22	10	10	12	13	9	11	17
106	0	15	13	12	27	22	10	14	12	13	10	10	20
73	2	13	10	13	29	23	10	15	11	13	9	10	19
106	18	14	13	12	30	23	8	10	13	14	11	11	18
120	2	14	18	12	30	23	10	10	12	13	9	9	19
64	30	15	10	12	28	23	9	10	12	13	11	9	17
78	25	13	10	12	29	22	9	12	11	14	10	11	18
106	28	14	17	13	27	24	11	12	13	13	9	11	18
102	10	14	10	12	28	22	9	13	11	13	11	12	18
102	19	15	16	12	29	22	9	9	12	14	11	10	21
29	19	15	14	11	29	22	9	12	12	13	8	11	18
71	16	14	11	12	27	23	9	10	12	13	9	12	19
54	0	14	13	11	27	23	10	10	12	14	9	11	17
75	4	14	11	12	30	22	10	10	11	14	10	12	17
63	3	13	18	12	29	24	9	12	12	13	11	10	19
58	26	13	12	12	29	25	10	10	11	13	10	11	18
82	34	13	18	13	28	22	9	13	12	14	10	11	18
72	6	14	17	12	28	24	9	10	10	14	9	11	19
60	7	14	13	12	29	23	9	12	11	13	8	11	17
104	14	16	17	12	28	22	9	12	12	13	11	10	20
56	4	15	15	12	29	24	9	12	13	13	9	11	18
106	0	13	13	13	28	23	10	12	12	13	10	12	20
60	1	15	13	12	29	23	9	10	11	13	11	12	18
74	5	13	12	11	28	23	8	10	11	14	11	10	16
106	27	15	17	12	27	22	10	9	12	13	9	9	18
89	3	14	16	13	29	22	9	10	13	12	10	11	20
73	1	12	15	11	29	23	8	11	11	14	9	11	17
65	4	12	20	12	30	22	9	10	12	13	10	10	17
35	5	14	17	12	28	20	10	10	12	13	11	11	19
81	1	14	15	11	28	23	9	12	12	15	8	10	19
87	0	14	12	12	29	21	9	13	13	13	10	10	19
103	20	15	13	11	28	23	9	12	12	14	9	9	18
93	0	13	14	12	30	20	9	10	12	13	8	11	20
94	0	13	10	12	27	22	11	12	13	13	9	10	16
108	21	13	12	13	26	20	9	12	13	13	9	11	19
87	2	15	14	12	28	23	9	11	12	13	11	12	19
58	4	16	12	12	28	23	10	10	12	14	9	12	17
79	19	15	10	12	27	24	9	10	13	13	9	10	18
74	23	12	16	13	29	21	8	10	14	14	9	10	19
45	18	14	12	12	29	22	10	11	13	13	12	9	19
106	7	12	13	12	30	22	10	12	12	12	9	11	17
66	1	14	12	12	30	22	10	13	12	13	8	11	17
102	4	12	14	12	27	24	9	13	12	14	9	9	17
93	3	15	13	13	28	22	9	13	12	14	9	12	19
76	12	14	12	13	28	22	9	10	13	15	9	12	18
37	18	15	10	13	28	20	9	10	12	13	10	10	19
37	19	14	10	11	29	22	9	12	13	14	9	11	18
45	1	12	18	12	26	23	9	12	12	14	10	11	18
100	2	12	15	13	27	22	10	13	12	13	9	9	20
101	1	13	10	12	28	24	9	10	12	13	9	9	17
48	19	13	10	12	28	22	10	14	11	13	11	11	19
72	0	14	10	13	28	22	9	11	11	13	8	9	19
93	0	13	17	12	29	23	10	12	12	13	10	9	19
79	7	15	15	12	26	22	10	12	12	14	9	11	19
48	36	14	18	11	28	20	9	12	13	13	9	12	19
40	2	13	16	11	29	24	9	12	12	13	10	11	19
61	2	14	18	12	29	22	10	9	12	13	9	9	17
90	16	16	13	12	28	22	10	10	11	13	9	10	20
79	20	14	12	12	31	24	9	12	11	13	9	11	19
58	1	14	12	11	28	24	9	11	12	13	9	11	18
99	16	13	16	12	28	23	9	10	11	14	9	10	18
103	1	15	16	13	28	22	8	12	11	13	11	9	18
109	1	15	16	13	29	23	10	12	13	13	8	11	18
47	43	13	12	12	29	22	9	13	13	13	9	10	19
54	25	15	13	13	29	22	10	12	11	13	11	10	19
102	14	15	12	12	29	24	9	12	12	15	10	11	18
84	0	13	16	12	29	23	8	10	12	14	10	10	19
92	3	15	16	11	29	21	9	10	13	14	9	11	20
73	8	14	16	12	28	21	9	10	12	13	9	12	18
71	0	13	13	12	30	24	10	10	12	15	9	11	19
52	4	13	11	11	28	22	9	12	12	12	12	10	17
94	4	13	10	12	28	23	9	12	11	15	10	13	18
94	15	13	13	12	31	23	9	15	11	13	11	11	18
75	8	14	13	12	28	22	9	12	12	15	11	10	17
75	0	14	11	13	30	24	9	10	14	13	9	12	18
61	0	14	14	12	27	23	9	10	13	13	9	10	18
18	35	13	12	13	29	21	9	10	12	14	9	11	19
42	0	12	11	13	27	23	10	10	12	14	9	10	19
40	5	14	14	12	30	23	9	12	12	14	10	10	20
111	1	14	11	13	30	24	9	10	14	13	9	12	18
49	33	15	11	13	29	22	9	11	13	14	9	10	18
71	9	12	12	12	29	23	10	10	12	13	8	12	17
96	1	13	17	11	29	24	9	12	13	15	10	10	21
61	13	14	10	11	28	22	9	10	14	14	8	11	18
98	30	14	18	13	26	21	9	10	12	14	9	11	20
46	21	12	10	11	28	22	8	10	13	14	9	10	18
54	0	16	12	12	29	20	8	12	12	13	9	12	19
64	37	13	12	12	28	23	9	13	11	14	9	10	20
77	4	13	11	11	28	23	9	10	13	13	10	10	18
41	26	14	15	13	29	24	10	11	12	13	9	10	18
100	20	14	14	12	29	23	9	10	12	13	9	11	18
65	27	13	12	13	29	23	8	12	12	14	12	11	17
46	28	14	16	14	29	22	9	11	12	13	10	11	18
93	9	13	12	11	28	22	10	10	11	13	9	9	18
74	3	12	15	13	28	22	9	14	12	13	10	11	17
106	43	14	9	13	29	24	7	14	12	15	9	11	19
55	10	14	16	12	28	22	9	12	13	13	9	10	18
41	11	16	13	12	27	22	9	11	11	13	10	12	18
71	1	15	13	13	28	22	9	10	12	15	11	9	18
66	11	13	14	12	29	23	9	14	10	12	9	9	18
95	6	15	12	13	27	23	8	12	11	13	12	11	19
68	9	13	14	12	28	22	10	11	13	14	10	11	19
