# Supplementary material for: Using game theory to thwart multistage privacy intrusions when sharing data
Source: Sci Adv. 2021 Dec 10;7(50):eabe9986. doi: 10.1126/sciadv.abe9986 (PMC8664254; doi:10.1126/sciadv.abe9986)
Supplement: Supplementary file 2 — Data S1 [file sciadv.abe9986_data_s1.zip › sciadv.abe9986_data_s1/DemoKAnonymization/exp/2058/data/target_data/i92.csv]

YOB	State	STR1	STR2	STR3	STR4	STR5	STR6	STR7	STR8	STR9	STR10	STR11	STR12
59	8	13	10	12	28	23	9	10	13	13	9	9	18
103	9	12	13	11	29	21	10	13	12	12	11	12	18
31	0	14	17	12	30	24	10	10	12	14	9	9	17
55	0	16	16	11	30	22	10	12	12	13	11	10	18
52	17	14	10	11	28	23	9	15	13	15	9	11	17
73	3	12	13	11	28	23	9	12	12	13	12	12	17
49	0	14	11	12	27	23	9	9	12	13	9	10	19
96	23	13	17	13	28	23	9	10	14	15	9	11	18
32	16	14	11	13	27	23	9	9	12	13	9	10	19
59	36	15	15	13	28	23	10	12	12	15	10	12	18
66	41	13	14	13	29	23	9	10	11	14	9	9	19
100	11	14	13	11	29	22	11	12	12	14	11	11	20
107	2	14	18	11	30	21	9	10	11	13	9	10	19
86	22	14	13	12	29	21	10	11	13	13	10	11	17
80	22	13	14	12	29	22	10	11	11	15	9	10	19
86	11	13	14	11	28	23	9	12	11	14	9	11	18
76	25	13	20	12	29	23	9	12	14	14	9	11	18
72	1	13	15	11	27	22	10	13	13	13	8	12	18
92	8	14	12	11	28	21	9	10	12	14	9	9	18
85	5	14	10	11	29	24	9	10	11	14	10	10	17
45	3	14	14	12	29	24	9	10	13	15	10	9	18
43	0	12	13	12	28	23	9	12	11	14	10	9	19
92	12	15	10	12	28	23	9	11	11	13	9	10	18
104	22	14	11	13	30	23	9	10	11	13	8	10	18
68	1	13	12	12	29	22	9	13	12	13	10	11	17
68	24	12	10	13	28	22	9	10	12	15	12	10	18
54	3	13	10	12	30	23	8	12	11	13	9	10	18
99	30	12	18	13	26	23	9	10	12	13	9	11	19
109	35	14	10	13	28	22	9	11	11	13	8	9	19
44	38	14	17	12	29	23	9	10	12	14	9	11	18
41	4	14	13	11	29	24	10	10	12	14	10	11	19
87	4	14	9	11	27	23	9	12	12	15	9	11	17
71	32	14	10	12	30	22	9	10	14	14	10	12	20
50	9	13	12	12	29	22	9	12	12	14	11	10	16
51	27	15	14	12	27	21	9	13	12	13	11	12	19
25	33	13	13	11	29	24	9	10	12	13	10	11	18
80	12	15	15	12	27	22	10	15	12	13	9	12	18
106	0	16	10	12	27	22	9	13	12	14	10	10	20
89	14	14	11	13	28	20	9	10	12	14	11	11	20
42	0	13	13	11	28	23	9	13	12	13	9	9	18
113	28	13	16	13	28	22	9	12	11	14	9	10	19
75	20	14	15	11	28	22	9	13	12	13	11	11	19
63	3	14	18	11	28	23	9	10	11	13	11	10	21
65	26	14	12	11	27	22	10	12	12	15	9	11	19
36	14	13	12	13	29	22	9	10	11	13	10	11	19
56	0	13	13	12	27	23	10	10	13	14	9	10	18
57	12	15	12	12	29	22	10	12	12	13	8	11	19
105	32	12	16	13	30	21	9	12	11	14	10	10	18
95	5	13	10	13	28	22	8	15	12	13	9	11	17
35	16	13	12	12	28	23	10	10	12	14	9	11	18
60	9	14	10	12	29	24	9	12	13	13	8	10	18
28	23	13	13	12	28	23	10	13	12	14	11	11	19
71	9	14	13	11	30	23	9	10	11	13	9	11	19
57	2	12	13	12	28	21	10	12	11	13	8	11	19
30	4	13	13	12	29	20	10	12	11	15	9	11	18
94	0	13	14	11	30	23	8	11	12	13	9	12	19
86	0	14	15	13	26	23	11	12	10	13	10	10	20
88	8	14	19	13	28	24	9	12	14	13	10	10	17
38	3	13	16	12	28	24	10	13	14	14	11	10	18
52	6	13	15	12	29	23	9	11	12	13	10	11	18
96	3	14	16	13	28	22	10	12	12	13	9	10	18
73	0	13	12	12	29	22	9	13	12	13	11	10	19
94	2	15	15	12	28	24	9	10	12	14	9	10	18
97	0	13	11	12	29	22	10	12	12	14	10	10	18
43	2	15	14	12	29	22	10	12	11	14	11	9	19
48	27	16	14	12	27	22	9	10	11	13	11	12	18
90	3	15	15	13	27	23	9	15	12	15	8	10	19
50	1	16	12	13	27	23	10	11	11	13	10	10	19
42	9	14	13	11	27	22	9	12	13	13	8	11	19
117	0	15	11	11	28	24	10	9	12	13	10	10	19
73	0	14	13	13	30	24	8	10	11	13	9	11	18
99	48	15	15	13	28	22	10	10	12	13	9	10	19
59	9	13	13	11	27	22	8	10	13	14	9	9	18
43	4	12	10	13	29	23	9	13	12	14	10	10	18
36	11	14	17	11	28	23	9	10	11	14	9	12	20
104	8	12	13	12	29	23	9	10	12	13	11	9	19
76	0	13	17	12	27	25	11	13	11	14	10	11	19
80	2	14	16	12	28	23	10	12	11	13	9	12	19
33	4	13	12	12	29	23	9	10	12	13	11	12	19
100	7	14	12	11	28	24	10	13	12	14	10	11	19
32	1	14	11	11	29	23	10	13	13	14	9	10	19
88	18	13	10	12	28	23	9	13	10	14	11	11	17
66	3	14	15	12	28	23	9	10	13	13	11	11	18
30	5	15	12	12	30	23	9	13	11	14	9	9	20
86	22	15	10	14	28	23	9	12	12	13	9	11	18
54	28	14	9	12	28	23	9	10	12	13	11	11	18
120	0	13	17	12	27	23	10	12	12	14	9	9	19
102	10	14	13	12	26	23	10	12	14	14	10	11	18
74	13	13	12	11	28	23	8	10	11	14	11	10	16
84	1	13	10	11	29	24	9	14	11	13	9	11	19
95	15	15	13	13	30	24	9	13	11	13	9	11	21
39	11	13	12	11	29	23	10	12	11	13	9	10	18
122	6	13	17	12	31	22	9	12	13	14	9	11	18
71	7	14	12	12	27	24	10	10	13	13	8	10	19
82	29	13	15	12	28	24	10	12	12	15	11	11	18
102	4	13	14	13	30	23	9	14	12	13	10	12	21
102	1	12	11	12	27	24	9	13	12	13	10	12	18
51	3	14	18	12	28	24	11	12	13	15	10	12	19
66	19	14	13	12	27	22	10	9	12	14	10	12	19
81	27	15	16	12	29	24	9	10	12	13	9	10	18
75	3	14	11	13	28	23	9	12	12	14	10	11	20
48	15	14	12	12	30	23	9	10	12	13	9	10	19
90	0	13	12	12	27	21	9	13	13	13	9	10	19
48	5	15	12	12	28	24	10	13	12	14	10	12	20
92	9	15	18	12	27	22	9	13	11	15	9	10	18
75	44	14	10	13	28	22	9	11	11	13	8	9	19
58	3	16	19	12	28	21	9	11	11	14	8	9	18
76	1	12	11	13	27	23	10	11	13	14	11	10	18
54	0	15	11	11	29	22	9	11	11	14	10	10	18
65	15	13	10	11	29	22	9	10	12	15	10	11	18
98	14	13	10	11	29	23	9	11	11	13	11	10	16
32	4	16	10	12	25	24	9	13	12	13	9	11	19
59	33	14	12	13	27	23	10	10	12	14	9	9	19
77	2	14	13	12	28	24	9	12	10	14	9	11	19
29	5	16	15	11	29	20	10	10	12	13	11	10	18
57	20	13	12	11	30	23	11	10	11	13	10	12	18
71	3	13	10	12	27	24	9	10	12	13	9	9	18
93	11	13	12	12	29	25	10	10	11	13	10	11	18
94	16	13	10	11	29	22	9	12	12	13	9	10	19
61	40	13	13	11	29	23	10	12	13	13	11	13	19
53	23	14	12	11	29	24	9	13	12	15	8	10	19
71	3	15	10	11	28	23	9	10	10	15	8	10	19
88	6	15	17	11	29	22	9	13	12	13	11	11	18
33	1	14	12	12	27	24	9	11	11	13	8	10	17
88	0	14	15	12	29	23	9	10	12	14	8	11	19
68	5	12	12	12	27	24	9	10	12	13	11	10	19
101	0	14	13	12	29	21	10	10	11	14	8	10	18
38	9	13	11	12	28	23	10	13	12	14	10	9	19
100	0	14	12	12	29	20	9	14	12	13	9	11	19
111	1	13	15	11	30	23	9	12	12	13	11	12	19
112	0	13	16	11	29	23	9	13	12	14	9	11	18
49	38	14	16	11	29	23	9	12	12	13	10	10	20
102	12	13	12	11	30	24	11	12	13	15	11	10	19
44	33	14	9	13	29	23	10	10	12	13	9	10	17
106	23	13	20	13	31	22	9	10	12	13	10	9	19
87	3	13	12	12	29	25	9	10	11	13	11	10	18
97	20	16	12	12	30	22	10	12	11	13	9	11	18
69	16	15	11	11	29	23	9	12	11	14	8	10	18
35	40	11	13	14	29	22	9	12	13	15	9	10	18
44	14	15	16	11	26	23	11	10	12	13	10	11	18
65	28	15	16	12	28	23	10	11	11	15	11	11	19
76	13	12	13	13	29	23	9	10	13	13	9	11	18
78	7	14	10	12	29	22	10	10	12	13	9	10	18
111	13	13	13	12	29	20	10	12	11	15	9	11	18
43	4	14	18	12	30	23	10	10	12	13	9	9	19
88	0	16	10	11	29	24	11	10	12	13	11	12	19
81	28	14	11	12	28	23	9	10	11	13	9	10	19
104	8	14	19	12	27	23	11	10	12	14	9	11	19
83	7	13	19	12	29	24	9	12	12	13	10	11	18
57	22	13	13	13	29	20	10	10	12	13	9	11	18
16	6	13	10	11	28	22	10	10	12	13	11	11	19
60	29	13	13	12	27	23	8	10	13	14	9	12	17
106	7	13	11	12	27	24	9	13	12	14	10	12	19
92	2	13	13	12	28	23	10	13	12	14	11	11	19
75	0	13	13	10	26	24	10	10	11	14	10	10	18
40	0	13	13	13	27	23	10	13	12	13	9	10	18
79	19	13	17	12	28	22	9	12	11	13	12	11	19
80	22	13	10	11	29	24	9	14	11	13	9	11	19
79	16	15	10	13	27	23	9	13	11	14	11	11	18
63	8	14	10	11	29	24	9	10	11	14	10	10	17
83	18	15	13	12	28	21	9	12	12	14	8	9	17
76	0	13	19	12	26	23	10	14	12	14	9	10	19
99	3	14	12	12	28	21	9	12	12	13	9	13	19
78	0	13	12	12	28	24	9	12	13	13	10	10	17
96	0	14	14	11	30	24	9	10	12	15	11	10	19
62	38	13	12	12	29	22	9	10	12	13	8	10	19
78	21	14	11	11	30	24	9	12	13	13	12	9	17
59	2	14	12	13	29	24	9	10	14	15	10	9	19
85	3	13	16	13	29	23	9	10	12	14	11	10	18
102	14	15	9	12	29	23	9	10	14	14	9	10	19
51	44	14	13	11	29	22	11	13	12	14	9	10	20
92	7	12	12	12	29	23	10	10	13	14	10	11	17
63	27	16	18	12	30	23	9	13	11	13	9	9	20
39	23	14	19	11	29	25	9	13	12	13	9	10	18
103	12	16	19	12	27	22	9	12	12	12	8	10	19
78	30	14	12	12	27	23	10	10	12	13	11	10	19
108	0	13	14	11	30	22	9	12	12	14	8	9	20
100	1	14	17	11	28	20	9	11	11	14	9	12	17
36	0	14	14	13	29	23	9	11	12	13	11	11	19
52	31	14	13	11	27	20	10	10	11	14	10	9	18
51	2	15	10	12	30	22	9	10	12	15	9	11	18
90	1	14	11	12	30	20	10	10	12	15	9	10	19
52	18	13	11	11	28	22	10	14	11	13	9	10	18
44	8	12	17	13	28	23	10	10	12	13	9	10	19
75	24	14	15	13	29	23	9	10	11	15	10	12	18
74	3	14	10	13	27	24	10	12	11	13	9	10	18
60	30	14	13	11	28	22	10	12	14	15	10	10	19
75	3	15	13	12	27	24	8	9	11	13	9	11	17
34	8	15	10	13	27	22	9	10	13	14	11	10	19
56	32	16	12	12	30	22	9	10	12	13	8	10	17
94	30	12	11	13	27	25	9	12	11	13	9	10	17
92	1	13	11	12	27	25	9	10	11	13	9	12	19
101	0	14	13	11	29	22	9	13	12	15	10	11	19
53	0	14	10	12	29	24	10	12	12	14	10	10	21
47	4	13	13	11	28	20	9	12	11	13	11	11	17
54	15	14	12	12	28	23	9	12	12	13	10	10	17
83	6	14	10	13	29	22	10	11	12	12	9	10	18
103	1	15	10	12	28	20	9	10	12	13	11	11	19
64	6	13	17	12	28	21	9	10	11	14	9	9	17
36	2	13	14	12	27	23	9	12	12	14	9	10	17
80	11	14	9	13	27	20	10	9	13	15	9	10	18
103	3	14	10	12	30	22	9	10	13	14	12	10	18
37	4	13	18	13	28	23	9	10	12	13	11	10	18
56	3	14	12	12	30	23	9	10	12	13	10	11	17
85	2	14	12	12	30	23	10	12	11	13	10	10	19
96	34	15	11	12	30	22	9	12	11	14	9	9	18
56	1	14	10	13	31	23	9	13	11	13	11	12	18
41	1	13	11	12	29	22	10	12	12	14	10	10	18
89	5	13	16	11	30	21	9	10	13	13	11	12	19
77	14	14	17	12	27	23	10	14	12	13	9	10	19
92	31	12	12	11	28	24	8	13	12	14	9	9	17
68	1	14	14	12	28	22	10	13	11	14	10	10	18
21	10	14	13	12	27	23	10	12	10	14	9	11	20
96	0	15	13	12	28	25	9	10	13	14	10	11	18
94	1	13	10	13	30	23	9	10	13	15	10	9	20
94	18	14	15	13	27	24	9	11	11	13	10	10	19
65	8	15	12	13	30	24	9	12	11	13	9	10	18
102	4	16	18	13	28	24	8	12	11	13	9	12	18
71	1	14	10	12	28	24	9	12	11	13	9	11	20
15	43	13	18	13	29	21	9	10	11	13	9	10	18
71	33	14	11	12	28	22	10	13	11	13	9	9	19
54	23	13	11	11	29	23	10	10	11	13	9	11	18
76	3	14	14	11	27	23	10	9	13	13	9	12	19
107	3	13	16	13	28	22	9	10	12	13	9	9	18
96	12	13	13	11	29	23	9	12	11	13	9	11	18
70	3	13	17	11	30	22	9	10	13	15	9	11	18
43	39	14	11	12	28	23	10	12	12	13	9	10	17
100	1	14	18	12	29	22	9	10	11	13	10	11	18
79	1	13	13	12	28	24	9	10	12	13	9	11	20
83	5	15	10	13	27	22	9	11	12	13	11	9	19
70	2	14	19	13	27	22	8	13	12	13	9	9	18
73	0	14	14	11	27	23	10	10	12	12	9	12	17
104	24	15	17	12	30	22	10	10	11	15	10	12	17
73	0	14	14	13	31	23	9	11	11	14	10	11	18
69	2	15	12	11	30	22	9	13	11	15	8	10	19
92	4	13	13	13	28	22	9	10	12	14	11	12	18
90	23	14	16	12	28	20	9	12	11	13	11	12	18
51	6	13	16	11	30	22	9	10	13	14	10	9	18
86	1	14	18	12	30	23	10	10	12	13	9	9	19
28	9	14	15	12	29	22	8	12	12	12	9	11	19
63	0	14	10	11	30	23	9	13	12	13	12	11	19
33	2	13	17	13	27	23	9	13	12	13	10	12	18
100	7	14	13	11	29	23	10	12	12	15	10	11	19
111	10	12	12	14	27	22	9	11	13	14	11	10	19
71	16	14	13	12	28	23	9	13	12	14	11	10	17
84	6	14	15	13	28	22	9	12	13	13	11	9	19
43	0	15	15	13	27	23	9	10	12	13	9	10	19
25	2	13	10	12	30	25	10	13	12	13	9	10	17
34	21	14	12	12	28	21	9	12	12	13	9	12	19
53	27	13	15	11	28	22	9	12	12	13	9	12	19
70	6	13	15	12	27	22	9	11	12	13	11	11	19
109	12	13	12	13	29	23	9	10	12	14	9	10	19
60	0	16	13	11	28	23	9	10	12	13	11	10	18
36	1	13	13	12	28	23	10	13	13	15	10	11	18
37	16	15	14	11	29	23	9	10	12	14	11	10	18
92	18	12	13	12	27	23	9	12	11	14	11	11	18
73	5	14	16	12	29	21	10	10	14	14	9	9	18
66	21	13	12	13	29	22	9	13	11	14	8	8	20
57	2	14	16	13	27	21	9	14	11	14	10	10	19
94	22	13	14	12	29	25	9	13	12	14	10	10	17
90	3	12	12	12	28	20	9	10	11	13	9	9	18
92	30	13	16	11	29	22	9	12	11	14	9	11	19
109	3	15	11	12	29	22	9	12	11	13	11	11	18
45	0	13	13	11	27	23	9	10	11	12	10	12	18
60	27	14	10	12	30	22	9	10	14	14	10	11	20
78	12	13	13	11	28	23	9	13	12	13	8	12	19
107	20	14	15	12	29	24	10	13	13	14	10	10	18
53	15	14	14	12	29	22	9	9	12	14	10	11	18
76	34	13	14	13	28	24	8	15	13	13	8	9	18
84	1	13	13	11	29	24	8	13	12	14	9	11	18
90	32	13	11	12	27	20	10	10	12	14	10	12	18
40	21	13	14	11	30	24	9	10	12	13	11	9	19
48	3	14	16	13	27	23	10	12	14	13	9	10	19
73	33	16	10	11	29	22	10	10	11	13	8	10	18
34	45	13	15	12	29	22	9	12	12	13	9	9	18
104	0	13	13	12	29	22	9	12	12	14	8	13	19
118	25	15	15	12	30	22	10	12	11	13	9	11	18
91	6	15	13	11	29	23	9	12	12	13	9	11	18
69	28	13	10	13	29	24	10	10	13	13	10	11	17
82	4	14	16	14	29	22	9	11	12	13	10	11	18
104	3	14	10	12	28	24	9	10	11	13	9	10	19
54	11	13	12	11	28	23	10	10	12	13	9	11	18
108	42	13	14	12	27	23	9	10	11	14	9	10	18
30	0	13	11	11	29	23	9	11	12	14	9	13	19
99	9	13	11	12	26	23	9	12	12	13	9	9	18
78	2	14	16	12	30	23	9	10	12	15	9	12	19
48	38	14	10	12	28	24	9	13	10	14	9	11	18
77	4	13	13	12	29	21	10	11	13	15	10	11	18
65	35	14	10	12	28	25	9	11	12	14	10	10	19
41	8	14	13	12	29	24	9	13	13	15	10	10	18
103	36	13	10	13	28	22	9	13	12	14	10	11	19
53	24	12	11	12	29	24	10	12	12	13	9	12	20
82	5	16	17	12	28	20	10	12	13	13	9	10	19
97	3	16	14	11	31	24	10	10	12	14	11	11	20
87	31	13	11	12	30	22	9	10	11	13	9	9	19
100	2	14	15	12	29	23	9	10	14	14	9	11	19
96	37	12	16	12	30	24	9	9	14	13	10	10	17
112	1	15	10	12	28	24	9	11	12	13	9	10	19
79	2	14	11	12	27	23	9	10	12	13	9	12	19
53	19	13	11	14	28	23	9	12	12	15	9	12	19
25	10	13	11	11	28	23	9	12	12	13	11	11	19
38	5	13	10	11	29	23	8	10	11	13	9	11	17
80	1	14	16	12	28	21	9	13	12	13	9	10	17
56	9	14	12	13	27	24	10	13	12	14	8	9	17
61	0	14	10	11	29	23	9	10	11	14	11	9	19
96	9	13	10	12	28	22	9	12	11	14	11	10	18
48	14	14	12	12	29	22	10	11	13	13	12	9	19
81	18	14	13	11	27	22	9	12	13	13	8	11	19
68	2	13	9	11	29	23	10	10	12	13	9	11	20
52	3	13	13	12	27	22	10	10	13	14	9	10	19
33	13	14	12	13	28	23	9	12	13	15	9	12	21
93	14	15	11	13	29	20	10	12	11	14	11	12	18
52	16	13	17	12	29	23	9	10	12	13	11	10	18
83	28	13	10	13	30	23	9	10	13	15	10	9	20
71	2	14	13	12	28	24	10	10	12	15	10	12	20
106	13	13	12	12	27	23	10	12	13	14	9	13	18
100	0	12	12	11	28	23	10	12	12	14	10	11	19
111	31	16	12	13	30	21	9	10	12	13	10	11	17
81	18	14	10	12	27	23	8	12	11	13	9	9	17
67	3	12	17	12	27	20	9	10	12	14	9	10	19
65	9	13	12	12	28	21	9	12	12	13	9	8	20
67	1	12	12	11	26	23	10	10	11	13	9	9	19
114	5	15	13	12	30	22	9	11	11	14	10	10	18
48	2	14	16	12	27	23	9	10	12	14	11	11	18
86	4	13	10	12	31	24	9	11	12	13	10	9	18
91	18	13	13	12	29	22	9	10	10	13	11	11	17
56	13	14	10	11	30	22	10	12	13	13	9	11	18
62	6	14	13	12	28	22	9	12	12	13	12	11	20
43	0	14	12	11	28	23	10	10	12	13	9	10	17
74	0	13	11	12	27	20	10	10	12	14	10	12	18
100	6	13	10	13	30	23	9	10	13	15	10	9	20
65	44	13	12	11	30	23	11	10	11	13	10	12	18
73	1	16	11	12	30	23	9	10	11	13	9	10	18
73	8	14	10	12	29	23	9	12	12	13	10	10	19
79	43	15	14	12	29	22	9	12	11	13	11	10	17
102	28	14	12	11	31	23	9	12	13	13	8	11	18
80	22	13	13	13	29	22	9	12	12	13	11	10	20
73	31	16	11	12	28	22	9	10	12	13	11	10	19
90	38	12	14	12	31	22	9	10	12	13	11	10	17
91	11	13	12	11	30	21	9	12	12	13	8	11	17
65	2	15	13	12	28	21	10	10	12	13	11	10	16
64	17	16	14	11	26	23	10	12	11	13	8	10	18
109	0	13	10	12	27	23	10	10	13	14	10	12	19
80	8	13	13	12	27	22	10	10	13	14	9	10	19
50	8	13	10	13	30	24	9	10	12	13	9	11	18
73	21	15	12	12	29	23	10	12	13	13	10	11	19
69	25	14	10	12	29	22	9	10	12	13	8	12	19
99	5	13	10	12	27	24	8	11	12	13	11	10	18
90	23	12	12	13	27	24	9	10	12	15	9	11	19
56	5	13	12	13	29	20	9	10	12	13	9	9	19
44	0	14	16	12	28	25	9	10	12	11	9	11	20
61	26	13	12	12	30	22	10	13	11	15	9	10	18
69	19	14	12	13	28	23	9	12	13	15	9	12	21
99	7	12	11	12	27	23	9	11	12	15	9	11	17
104	21	13	14	11	30	21	10	10	12	13	11	11	21
87	3	12	14	11	27	22	9	11	12	14	9	12	19
50	5	13	18	13	29	22	8	13	12	14	9	10	19
91	18	15	13	11	29	22	9	10	13	14	9	10	20
93	24	13	15	12	31	21	10	10	11	13	8	11	20
36	8	14	13	11	29	20	10	12	12	13	10	10	18
52	33	13	12	11	28	21	9	12	12	14	9	10	18
105	31	14	13	12	29	24	9	13	12	13	9	11	18
21	21	13	16	12	28	23	9	13	12	13	9	10	19
96	3	13	14	13	29	23	10	10	12	12	10	11	20
39	23	14	10	11	29	22	11	13	12	13	9	10	17
38	28	13	16	11	29	23	10	10	12	13	9	10	18
73	7	14	11	13	28	22	8	12	12	13	11	10	18
85	9	13	10	11	28	22	10	12	12	13	12	10	18
92	9	13	17	12	29	23	9	11	12	13	9	12	18
104	2	14	18	11	29	23	10	10	12	13	9	12	19
88	0	13	10	11	29	23	9	10	12	13	9	11	20
112	1	14	14	12	29	21	9	12	12	13	11	10	19
92	0	16	10	12	26	23	9	10	12	13	12	9	18
70	17	14	12	11	27	23	11	10	12	13	10	10	18
48	9	13	11	11	29	22	9	13	13	13	11	10	19
54	9	15	11	12	29	22	9	10	12	13	9	10	19
41	0	14	13	12	26	23	10	12	14	14	10	11	18
100	1	15	13	12	29	22	9	10	12	14	10	9	18
41	7	13	17	12	28	23	9	10	11	14	10	9	19
114	1	13	15	11	28	22	10	12	12	15	9	12	19
70	3	14	17	12	29	21	9	13	12	13	9	11	18
34	41	13	13	12	27	22	9	12	11	15	10	11	19
54	28	12	13	12	28	21	10	12	11	13	8	11	19
103	3	14	10	12	28	23	9	10	13	14	10	10	17
47	0	13	12	12	30	25	9	13	13	13	9	11	20
112	0	13	12	12	27	21	9	13	13	13	9	10	19
69	23	13	18	11	29	22	9	12	11	13	10	10	19
110	14	13	13	12	28	22	10	10	11	14	11	11	19
96	27	13	10	11	27	23	10	12	13	13	9	11	20
75	9	13	13	11	29	22	9	12	11	14	9	12	20
67	30	16	15	11	29	20	10	10	12	13	11	10	18
90	42	15	11	11	28	22	9	11	11	14	11	11	18
45	22	13	10	12	27	23	9	9	12	14	9	11	19
44	8	13	12	11	28	23	10	10	12	13	9	10	19
86	9	13	12	12	30	23	9	11	11	14	9	11	19
72	9	13	14	12	28	23	10	12	12	14	9	11	18
113	4	13	10	11	28	23	9	13	12	13	9	10	17
105	7	12	13	11	29	21	9	12	13	13	9	11	17
93	2	14	18	12	29	23	10	13	12	13	11	10	17
82	50	15	10	11	29	23	9	10	14	14	11	10	18
76	15	14	18	12	29	22	10	9	12	13	9	9	17
75	24	16	14	11	29	22	9	10	13	13	10	10	19
97	1	12	12	11	29	23	9	13	11	13	9	9	18
62	8	13	10	12	28	21	9	12	12	14	9	10	18
47	0	13	10	12	28	21	9	10	12	14	9	10	17
43	10	12	13	12	26	23	9	12	11	14	11	11	18
76	2	13	14	11	31	21	9	11	14	13	10	9	19
64	17	13	10	12	27	22	9	10	11	13	9	11	17
48	0	15	18	11	28	21	9	10	10	13	9	10	18
106	13	13	16	12	30	22	9	13	12	15	10	11	20
65	35	13	12	12	30	22	10	10	12	13	11	11	18
101	7	13	16	11	29	23	10	10	12	13	9	10	18
42	39	13	15	12	28	23	9	10	12	13	11	9	19
110	11	12	12	13	27	24	9	13	12	15	12	10	21
41	0	14	18	12	29	23	10	13	12	13	11	10	17
39	17	13	13	13	27	24	11	10	11	13	11	9	18
81	20	12	12	11	26	23	10	10	11	13	9	9	19
76	36	14	12	12	30	23	9	10	11	15	10	12	18
39	6	12	12	12	29	23	9	11	12	13	9	11	17
61	0	12	11	13	28	23	9	11	12	13	10	11	18
65	1	14	18	11	29	22	9	10	12	14	11	11	17
105	6	14	17	13	29	22	9	10	11	15	9	12	19
108	31	15	15	12	26	22	9	10	12	13	11	11	19
63	11	14	16	13	29	22	9	12	11	13	9	12	18
71	28	15	10	12	27	21	10	10	12	13	9	12	18
92	9	15	10	12	30	23	10	12	12	14	9	11	18
64	3	15	13	13	30	21	10	10	12	14	9	10	19
51	3	15	13	12	28	22	10	11	12	13	10	11	19
98	7	14	15	11	28	23	10	12	11	14	11	10	19
76	1	13	10	12	29	23	9	10	13	14	8	10	19
98	2	14	15	11	27	21	9	13	11	14	11	11	18
95	0	12	17	11	29	21	9	10	12	14	10	13	20
40	3	13	13	12	27	23	8	10	13	14	9	12	17
96	14	14	13	11	29	22	9	12	12	14	11	10	19
68	14	15	17	14	28	24	9	12	12	13	11	9	18
46	22	15	13	12	30	23	9	10	11	14	9	10	19
35	28	14	12	12	28	23	9	12	12	15	11	9	19
91	0	15	14	12	28	24	10	13	14	15	11	10	18
35	23	13	13	12	29	24	9	10	12	14	9	11	19
52	11	13	12	13	27	23	10	11	12	13	11	11	18
42	34	15	15	13	28	23	9	12	12	13	9	11	18
59	10	16	14	11	29	22	9	10	13	13	10	10	19
52	14	12	12	13	29	22	9	10	12	13	9	10	18
78	31	13	10	12	27	23	9	10	13	13	9	10	17
31	2	14	11	13	30	24	8	10	12	14	10	11	19
102	0	14	12	12	26	23	11	11	12	14	10	10	19
92	40	12	10	13	28	22	9	10	12	15	12	10	18
47	37	12	12	13	30	21	10	10	13	13	9	11	19
103	2	14	13	13	28	24	10	12	12	13	10	11	19
108	18	14	16	12	30	21	9	10	12	14	9	10	17
57	5	14	17	13	28	24	9	12	12	14	9	12	17
62	15	16	13	12	28	22	10	10	11	13	9	10	20
82	11	15	16	11	27	23	10	12	12	13	9	11	18
63	33	15	15	13	28	23	10	12	12	15	10	12	18
93	7	15	15	11	29	23	9	12	11	13	10	10	17
67	11	13	13	11	28	23	9	10	12	13	9	11	19
42	5	13	10	12	27	22	10	13	12	15	11	11	17
43	1	13	13	12	28	22	10	10	13	14	9	11	18
48	19	14	15	12	29	22	9	12	13	13	11	9	19
33	21	13	13	13	28	21	9	10	12	13	10	11	19
76	31	12	19	12	31	24	9	10	11	13	10	10	18
103	0	16	13	11	29	23	11	10	12	13	9	11	17
77	7	15	12	11	30	22	9	13	11	15	8	10	19
107	1	14	13	13	27	21	10	11	11	14	9	11	16
113	34	13	13	12	28	23	8	12	12	13	10	9	19
37	22	14	11	12	29	22	9	13	13	13	10	11	19
59	40	13	13	11	26	22	9	12	14	13	11	11	18
52	6	13	19	13	29	23	10	13	13	13	9	10	19
56	0	14	15	12	29	23	9	13	13	13	9	10	17
72	3	13	17	12	28	23	9	13	12	13	10	11	19
80	6	14	13	13	29	20	9	10	12	14	9	11	18
111	0	13	10	11	29	24	9	14	11	13	9	11	19
72	1	15	13	12	28	25	9	10	13	14	10	11	18
75	25	16	11	12	30	23	9	10	11	13	9	10	18
75	6	14	15	13	28	22	9	12	12	14	9	11	17
44	11	14	15	13	27	24	9	13	13	14	9	10	17
35	1	13	19	11	30	23	9	12	11	13	8	12	18
45	1	14	15	11	28	23	10	9	12	14	9	9	17
63	2	16	15	12	30	23	10	12	12	13	10	11	19
90	0	12	10	13	27	25	9	12	11	13	9	10	17
46	12	15	11	12	27	23	9	10	13	13	8	11	19
54	3	12	15	11	29	23	8	11	11	14	9	11	17
74	19	14	16	12	28	23	11	13	11	13	10	11	20
88	16	14	13	13	30	23	10	13	11	13	12	12	19
84	16	14	12	13	29	22	9	12	12	15	9	13	19
45	9	15	14	12	29	22	9	13	13	13	10	10	19
108	15	15	13	12	30	23	9	10	11	14	9	10	19
27	3	16	10	12	27	22	9	13	12	14	10	10	20
51	0	16	15	11	29	20	10	10	12	13	11	10	18
78	0	13	17	13	29	24	9	10	11	13	10	10	18
68	13	14	11	13	28	24	10	12	12	13	11	10	19
37	19	14	13	11	26	23	10	12	13	13	9	10	19
96	21	13	10	12	30	22	10	12	11	13	8	11	18
64	10	14	12	11	29	24	9	13	11	13	9	9	18
33	8	14	11	14	29	22	9	11	11	14	9	11	16
105	8	15	11	12	29	22	9	10	12	13	10	11	20
52	39	13	13	12	29	24	9	10	12	14	9	11	19
64	9	12	15	12	29	22	8	10	13	13	10	12	17
117	18	14	14	11	29	24	10	10	12	13	10	11	18
75	22	13	12	12	28	23	9	13	13	14	9	11	18
97	4	13	16	12	27	25	9	12	12	14	11	11	17
94	7	15	11	12	28	23	9	12	12	14	10	9	20
85	24	14	12	11	30	25	9	14	12	14	9	11	20
37	49	13	13	12	29	22	10	12	12	14	12	11	19
46	7	14	16	13	29	22	9	11	12	14	9	10	20
67	19	14	13	12	30	22	9	10	11	13	10	9	18
46	0	13	14	12	28	22	10	10	12	13	9	11	18
100	4	13	11	11	29	22	9	13	13	13	11	10	19
63	15	14	17	12	27	22	9	9	11	13	9	10	18
108	43	15	15	11	27	23	10	10	12	14	9	11	21
104	0	13	19	14	29	21	9	13	12	13	10	11	18
104	1	13	18	12	27	21	9	12	11	13	9	10	19
37	36	14	10	12	28	22	9	10	12	13	10	12	19
55	9	13	11	12	29	21	9	10	13	14	9	10	19
38	31	14	10	11	29	24	10	13	13	13	10	9	18
61	25	15	14	13	30	22	9	12	13	13	9	11	19
42	24	14	15	12	27	22	9	13	13	15	9	11	18
51	19	14	10	12	29	22	8	12	11	13	9	10	17
25	2	15	12	13	31	24	9	13	12	13	10	11	18
66	6	15	16	12	29	24	10	13	12	13	9	9	17
65	35	14	14	13	29	22	10	11	12	15	9	9	18
41	22	12	16	11	31	21	10	12	12	13	9	11	19
19	0	14	12	11	29	21	9	9	12	13	9	10	19
49	1	15	13	12	29	20	10	13	11	14	9	10	19
41	4	13	12	11	29	21	10	13	12	14	10	11	16
90	16	14	12	12	27	23	10	12	12	13	10	11	18
56	10	13	18	13	28	22	9	13	12	14	10	11	18
86	17	14	20	12	28	23	10	12	13	13	9	11	18
49	24	14	13	12	28	23	10	10	12	13	10	9	18
72	0	13	15	11	27	23	9	10	12	13	10	10	19
76	31	13	13	13	29	22	9	9	11	14	9	10	18
20	5	12	13	12	28	22	8	10	11	14	9	9	20
54	18	13	11	12	27	24	9	10	12	13	10	12	19
68	18	14	15	13	30	22	9	10	12	13	10	11	18
113	1	13	15	11	29	22	10	10	12	15	9	10	21
45	34	13	19	13	29	21	9	13	12	13	10	11	18
53	18	13	13	12	28	24	9	12	11	14	9	12	20
35	3	14	15	13	27	22	9	13	12	13	10	11	18
108	29	15	10	12	29	24	9	12	13	15	10	11	18
79	42	12	12	12	29	22	10	12	12	14	9	11	18
71	42	14	13	11	29	23	10	10	11	13	12	12	18
54	0	13	18	11	30	23	8	12	14	14	9	11	18
73	2	14	17	11	28	21	9	13	12	14	10	12	19
40	3	13	12	11	31	24	10	12	13	13	9	10	18
72	5	14	13	12	29	23	10	13	13	14	9	9	19
81	14	13	11	12	27	24	9	12	11	13	9	12	19
22	0	13	12	13	28	24	9	10	12	13	8	10	18
73	3	15	13	11	26	22	9	10	12	13	9	10	18
87	1	14	19	12	27	23	11	10	12	14	9	11	19
69	19	14	17	12	29	21	10	10	13	15	10	12	20
89	18	13	13	11	28	22	8	11	11	13	11	10	19
105	7	13	9	12	29	25	8	12	13	13	9	12	16
37	18	15	10	13	28	20	9	10	12	13	10	10	19
67	17	15	15	12	30	25	9	10	13	14	10	10	17
64	12	15	14	12	29	24	10	10	11	13	9	12	18
39	24	14	15	11	28	23	10	12	12	13	9	11	19
53	15	12	16	12	26	22	10	12	11	14	9	11	18
98	14	13	17	12	28	24	9	12	13	14	8	11	19
44	1	14	13	12	29	24	9	13	12	13	9	11	18
106	14	16	13	12	28	21	11	12	12	13	11	10	19
54	20	14	10	12	29	22	9	10	12	13	9	12	18
44	3	13	20	12	28	22	9	10	12	14	9	12	20
64	4	14	13	11	29	24	8	10	12	15	11	10	17
92	1	13	12	13	29	23	8	12	12	13	11	11	18
76	0	13	16	11	29	23	9	11	12	13	12	11	19
95	15	12	14	13	28	20	10	13	11	14	9	11	18
78	7	12	12	13	30	21	10	10	13	13	9	11	19
38	3	13	10	11	29	23	9	10	13	14	10	10	17
45	0	14	13	12	29	21	9	13	13	12	9	12	19
62	2	13	12	12	27	23	10	12	13	14	9	13	18
113	11	14	13	12	29	22	9	10	12	13	9	10	18
48	23	13	14	12	29	22	9	12	13	13	9	10	18
71	3	13	13	12	29	23	9	12	12	14	10	9	18
107	1	15	11	11	29	21	9	10	12	13	9	10	19
71	4	13	13	11	28	22	8	10	11	13	10	13	19
65	1	12	13	12	26	22	9	12	13	13	8	11	18
80	39	14	10	11	27	22	9	13	13	14	9	10	18
86	3	13	15	12	28	22	10	9	11	14	9	11	19
56	6	13	17	13	27	23	9	13	12	13	10	12	18
57	19	14	10	11	29	22	9	12	13	13	10	11	19
53	45	15	12	13	27	21	10	10	12	13	11	11	17
111	23	13	14	12	30	23	9	10	11	15	11	10	18
101	18	13	14	11	27	23	9	12	11	14	9	11	18
52	47	13	12	12	29	23	10	12	12	13	11	10	19
73	34	13	11	11	28	22	9	12	12	12	12	10	17
67	24	14	12	13	29	23	8	10	11	14	9	11	19
74	11	12	10	12	29	22	10	10	13	13	10	11	18
40	15	14	15	11	30	23	9	12	11	13	9	12	19
70	0	14	16	12	29	24	9	10	12	14	12	11	19
89	3	13	13	11	29	23	10	11	13	15	9	10	19
74	46	13	11	12	28	23	10	10	12	14	11	11	18
103	21	13	19	13	28	22	10	10	12	14	9	9	17
64	46	13	14	13	28	22	9	11	12	15	11	10	19
37	0	12	10	12	27	22	9	10	13	13	8	11	18
70	28	14	16	11	28	22	9	10	12	13	10	10	18
40	8	16	14	11	29	22	10	12	12	13	10	11	19
45	12	12	14	13	28	24	9	13	12	14	10	11	18
53	7	15	14	12	28	23	9	11	12	13	11	12	19
108	14	14	18	11	28	22	8	9	11	13	10	10	18
79	0	12	13	11	28	22	10	10	12	13	11	11	18
101	8	14	13	13	28	23	9	10	12	13	9	9	20
109	42	12	9	13	29	24	9	10	11	14	10	10	18
105	13	16	12	13	27	22	9	12	12	14	9	10	17
42	8	15	13	11	27	21	9	10	13	13	10	11	19
49	5	14	13	12	30	23	9	13	11	13	10	11	19
74	9	12	9	13	29	24	10	12	11	14	9	9	16
58	4	14	15	12	28	22	10	10	13	14	10	10	17
93	0	14	10	12	27	22	9	10	12	14	10	9	18
39	6	14	14	12	28	22	9	10	11	13	10	11	18
82	21	13	13	12	29	23	9	13	12	14	10	11	18
68	4	12	12	11	31	24	9	12	13	13	9	12	18
73	3	13	19	12	29	23	9	10	12	13	9	12	19
114	6	15	11	11	29	20	10	10	11	13	10	11	18
26	23	13	10	12	28	23	10	10	12	14	9	10	20
94	3	13	12	11	29	21	10	10	11	13	9	11	18
53	11	12	16	12	30	20	10	9	12	13	10	11	19
112	15	13	13	12	29	20	10	15	12	13	10	11	17
104	42	14	13	13	25	23	9	13	11	14	11	10	20
86	8	13	15	12	26	20	9	10	11	13	10	11	20
91	21	13	10	12	30	22	10	12	11	13	8	11	18
53	0	14	20	12	27	23	10	10	12	13	11	10	18
43	24	13	17	11	27	23	10	12	12	12	9	11	19
71	5	13	19	12	28	23	9	10	12	14	10	11	19
105	16	13	17	13	29	22	9	15	11	14	10	11	18
57	3	15	10	11	27	20	10	10	12	13	10	11	18
72	14	14	13	12	30	23	10	12	12	13	9	9	19
104	34	13	15	12	29	24	9	12	11	14	9	11	19
107	3	13	11	12	28	20	10	13	11	13	11	9	17
69	10	13	13	13	29	23	9	12	13	13	9	10	19
104	3	15	10	11	27	22	9	10	11	14	11	9	19
76	0	13	14	13	27	21	9	10	11	13	10	12	19
45	6	14	11	12	27	22	10	10	11	14	9	12	18
43	6	13	17	11	28	22	9	10	11	13	12	9	17
44	25	14	12	12	29	23	10	10	12	14	11	10	17
76	0	15	13	13	29	25	9	9	14	15	11	12	19
92	34	14	15	13	29	21	9	13	11	14	11	9	20
87	23	14	13	12	26	23	10	12	14	14	10	11	18
68	1	14	12	11	29	24	9	12	13	13	11	10	19
40	15	14	18	11	31	24	9	10	13	13	10	10	19
88	30	14	16	13	28	24	10	10	13	14	11	11	19
87	36	15	10	11	28	24	10	12	12	13	9	12	16
51	5	14	16	12	30	25	10	10	11	13	9	12	17
47	18	15	15	12	30	21	10	10	11	14	10	13	18
70	26	13	12	13	28	23	9	10	13	15	11	10	17
68	14	14	17	13	28	24	9	13	12	15	9	9	19
37	0	13	12	12	28	22	9	12	11	13	9	11	19
32	0	13	16	13	27	23	9	12	13	14	9	11	19
96	7	14	15	12	28	22	9	10	12	14	11	10	19
99	2	13	11	13	27	24	10	9	11	14	9	11	17
48	21	13	17	12	28	22	9	12	11	13	12	11	19
102	30	14	10	12	28	22	9	12	11	14	10	11	20
80	6	14	12	12	28	23	10	13	12	13	11	10	19
94	15	12	11	12	27	24	9	13	12	13	10	12	18
79	10	14	12	13	30	22	8	10	13	13	11	9	18
41	1	14	13	12	29	21	9	12	12	13	11	10	18
27	0	13	12	13	29	23	9	10	11	13	11	11	19
60	4	14	12	11	29	20	11	10	12	14	10	11	19
63	17	13	15	12	28	23	10	10	12	13	9	10	19
59	1	14	18	12	30	23	10	10	12	13	9	9	19
96	3	13	10	11	28	23	11	13	12	13	9	10	19
100	24	13	14	13	29	21	11	13	11	13	11	13	18
78	3	15	10	13	27	22	10	9	13	13	9	10	19
88	34	14	16	12	31	23	9	14	12	14	8	10	18
54	0	15	14	11	30	20	9	10	12	14	10	11	17
56	5	15	9	12	28	22	9	12	11	13	9	12	20
78	32	13	17	12	30	20	9	12	12	13	8	9	18
45	3	16	14	12	28	23	9	10	11	13	12	12	19
67	24	14	10	12	28	23	10	13	11	13	9	11	19
40	25	14	12	11	28	23	9	10	12	13	9	12	18
84	20	14	13	12	27	22	10	12	13	13	9	10	18
46	2	14	16	12	29	21	9	10	12	14	11	11	18
73	12	15	11	12	28	21	9	13	11	13	9	10	18
108	4	14	13	13	27	22	9	12	12	13	11	12	18
67	25	13	10	12	27	23	9	12	12	13	11	11	17
78	19	15	15	13	28	23	9	12	13	13	11	10	19
100	1	16	11	12	27	21	9	12	12	14	9	10	20
27	30	14	13	13	28	23	10	10	12	14	10	13	20
54	1	15	16	12	26	23	10	12	11	13	10	11	18
98	1	14	12	11	29	24	10	13	12	15	8	10	19
54	0	14	11	13	30	24	9	10	14	13	9	12	18
93	21	13	17	11	27	24	10	10	11	13	10	11	17
101	40	15	10	12	29	23	10	13	11	13	9	10	17
52	26	14	10	11	27	23	9	10	12	13	10	12	17
66	17	15	13	11	28	23	10	12	14	14	8	10	19
82	17	14	14	11	29	25	8	10	12	14	11	11	17
97	19	13	11	11	26	23	10	10	11	13	9	11	18
52	28	13	9	13	29	23	10	13	11	15	10	10	19
78	26	13	17	12	29	24	10	10	12	14	9	10	17
43	26	14	12	11	31	23	9	12	13	13	8	11	18
86	13	13	10	13	27	23	9	10	11	13	9	9	18
97	1	14	21	12	28	24	9	12	12	13	9	12	20
106	6	15	12	12	28	24	10	13	12	14	10	12	20
53	28	14	13	12	30	22	9	10	12	15	10	10	19
88	25	13	10	13	27	22	9	12	13	13	11	12	19
51	8	16	14	11	28	21	10	10	12	14	12	12	17
66	14	14	12	12	27	23	9	12	11	13	11	10	19
51	16	16	12	12	28	21	9	13	12	13	9	10	18
65	2	16	13	12	28	21	11	12	12	13	11	10	19
99	10	14	10	13	29	23	8	10	13	14	10	12	18
41	10	12	13	12	28	22	8	10	11	14	9	9	20
104	29	14	11	12	29	20	9	10	11	14	11	11	19
78	30	14	11	12	27	25	9	10	12	13	9	12	19
93	18	14	13	12	28	21	8	12	12	14	8	11	17
48	27	14	10	12	28	23	10	13	11	13	8	10	18
62	15	13	10	12	30	23	9	10	12	14	9	11	20
85	7	14	16	12	29	23	9	12	11	14	9	11	20
108	9	14	10	11	28	23	9	10	12	14	10	9	18
89	17	16	15	11	29	22	9	12	12	14	11	12	18
83	9	14	10	12	28	22	9	10	13	13	12	11	18
88	4	16	12	11	29	23	9	11	12	14	10	11	18
51	25	13	13	11	29	24	10	13	13	15	11	11	19
34	4	14	16	12	31	23	9	14	12	14	8	10	18
70	19	13	11	12	31	23	10	12	12	13	10	9	19
73	33	14	15	12	27	24	10	10	11	14	8	10	18
64	0	16	14	10	29	22	9	10	13	13	10	10	19
53	0	14	12	11	29	20	11	10	12	14	10	11	19
92	32	12	17	13	29	24	9	12	12	13	11	11	18
45	29	14	10	12	27	24	9	12	11	13	9	10	19
68	25	12	14	11	28	23	9	10	12	14	10	11	19
84	4	13	14	12	31	21	9	12	12	15	10	10	18
98	0	14	16	12	30	23	9	10	12	15	9	12	19
93	0	13	19	11	28	23	10	13	12	13	9	12	18
48	4	13	13	11	29	23	10	12	13	13	11	13	19
38	35	14	19	12	27	22	9	10	12	14	11	11	18
98	12	13	9	13	28	23	9	10	12	14	9	10	19
42	19	15	15	12	28	22	9	12	12	14	8	9	20
99	1	13	15	11	29	22	9	10	12	14	11	10	20
61	26	13	15	11	27	24	9	10	12	13	10	10	19
41	1	16	14	12	27	23	10	10	13	14	10	11	17
67	25	13	19	11	30	22	10	10	12	15	9	12	20
84	24	16	13	11	27	24	10	10	12	14	11	10	20
95	15	16	14	11	29	22	9	10	12	15	9	10	18
97	30	13	12	13	29	23	9	10	11	13	8	10	18
98	22	15	17	12	28	22	10	12	11	13	9	11	20
106	8	15	12	12	27	20	10	14	11	12	9	11	18
52	2	15	13	12	27	22	10	14	12	13	10	10	20
92	1	13	12	12	29	22	9	13	13	13	9	10	19
41	0	13	12	12	27	23	9	10	12	13	9	11	18
48	6	13	10	12	28	23	10	10	12	13	9	9	18
50	11	13	12	13	28	25	9	12	13	13	9	11	18
57	1	16	9	11	27	21	10	12	12	13	11	11	17
94	3	13	15	11	29	22	9	10	12	14	11	10	20
47	0	14	10	11	28	23	9	10	12	13	9	9	18
93	37	14	16	13	27	23	9	12	12	13	11	10	19
54	0	14	12	11	28	23	9	10	12	14	9	13	19
40	1	13	10	13	30	25	10	13	11	12	9	10	19
103	36	13	12	12	27	24	9	10	11	14	11	11	17
114	11	14	13	12	28	24	11	10	12	15	10	13	20
96	22	15	13	12	28	22	9	12	12	14	10	10	17
41	4	14	13	11	28	23	9	12	13	14	10	10	18
68	1	14	18	12	29	23	10	13	12	13	11	10	17
102	22	16	20	12	30	24	9	10	12	14	11	10	19
59	41	12	10	11	28	24	10	10	11	13	10	10	20
48	38	12	13	12	31	24	9	10	11	14	9	12	18
97	0	14	13	13	28	23	9	10	12	13	9	9	20
93	1	13	10	12	28	23	10	10	12	14	9	10	20
93	22	16	20	11	29	22	10	13	11	14	8	10	18
50	20	13	18	12	29	24	9	10	12	14	10	10	19
62	25	12	12	12	29	23	9	10	13	15	11	11	19
57	0	13	13	11	27	23	9	13	12	14	9	10	18
70	1	13	12	11	30	22	10	10	12	13	11	11	19
67	8	16	13	11	28	23	10	12	12	15	9	11	18
91	1	16	12	12	30	22	9	10	12	13	8	10	17
77	9	13	10	12	29	21	11	12	12	14	9	9	19
58	12	15	11	11	29	24	10	12	12	13	9	13	18
49	3	14	12	11	30	24	9	10	12	13	9	11	19
106	0	15	14	13	29	22	10	11	12	15	9	9	18
72	12	15	13	13	28	21	8	12	11	13	9	9	18
51	29	12	20	13	26	22	10	10	12	14	9	10	18
46	7	13	9	12	28	24	9	12	11	14	10	11	19
41	13	15	15	13	27	23	10	10	13	14	9	9	18
53	30	15	14	12	27	22	9	10	13	14	10	12	20
98	25	13	10	12	28	23	10	10	12	13	11	10	19
88	15	14	10	12	28	23	10	13	11	13	9	11	19
96	27	13	10	11	31	22	9	13	13	13	10	11	18
47	5	13	12	12	28	22	9	12	12	13	9	10	19
74	0	14	19	11	28	22	9	13	13	13	9	10	17
40	14	15	13	12	28	22	10	13	11	13	9	9	16
37	34	13	17	12	27	23	9	10	12	13	12	11	18
71	36	15	12	12	28	23	9	9	12	14	11	10	18
55	2	12	14	12	27	24	9	13	12	14	9	9	17
46	5	15	16	12	28	23	10	13	12	14	11	11	18
93	2	13	12	12	27	23	9	10	12	13	9	11	18
65	5	14	11	13	27	23	10	13	12	13	9	11	18
44	43	13	12	11	30	22	9	12	11	13	10	10	20
79	0	13	15	11	28	22	10	12	12	15	9	12	19
57	11	13	12	11	30	23	9	12	12	13	9	10	18
103	3	15	12	12	28	23	9	9	12	14	11	10	18
74	0	12	12	11	27	22	10	12	13	13	10	10	20
45	5	15	17	12	29	23	10	10	12	15	9	9	17
47	8	13	17	12	27	22	10	10	14	14	10	10	19
37	36	13	11	12	29	22	10	10	11	13	10	9	19
52	0	15	13	13	29	25	9	9	14	15	11	12	19
50	3	14	18	11	28	20	9	12	13	13	9	12	19
99	0	14	11	13	28	20	9	10	12	14	11	11	20
78	4	14	15	12	31	21	9	10	12	13	9	11	19
71	17	15	12	11	30	22	9	13	11	15	8	10	19
106	3	14	10	12	28	22	10	10	11	14	11	12	18
93	11	14	12	13	29	24	9	10	13	13	9	11	18
97	0	13	10	11	27	23	10	10	13	14	9	10	19
102	3	13	14	12	27	24	9	12	13	13	10	10	19
75	4	12	10	12	27	24	9	10	12	14	8	11	18
109	7	12	11	12	27	23	9	11	12	15	9	11	17
57	35	16	12	12	28	23	10	10	12	14	9	12	17
97	9	13	12	12	29	22	9	12	12	13	9	11	19
87	0	14	10	11	28	24	9	11	11	14	9	12	17
98	0	13	14	12	27	22	10	12	11	13	10	9	18
111	26	12	18	13	29	23	9	12	12	14	8	11	19
104	1	13	13	12	28	23	9	11	12	14	9	10	19
57	0	14	10	12	27	23	9	12	12	13	9	10	18
81	0	14	17	13	28	25	9	10	11	13	9	11	18
115	21	15	12	11	27	25	10	11	13	15	8	11	18
72	0	13	10	12	30	22	10	12	11	13	10	12	17
63	32	13	10	13	28	23	9	10	11	14	9	10	19
51	18	14	15	12	29	22	9	10	11	14	10	10	18
79	0	12	16	12	28	24	9	10	12	15	11	10	18
52	0	15	17	13	28	24	9	12	12	13	11	9	18
77	1	12	18	12	28	22	8	12	12	13	10	12	18
43	19	13	13	12	28	23	10	13	12	14	11	11	19
26	0	13	10	12	28	22	9	10	12	13	11	10	18
96	1	15	12	13	30	22	9	12	12	13	9	10	19
49	14	14	15	12	29	23	9	10	12	14	12	11	18
64	1	14	18	13	26	21	9	10	12	14	9	11	20
58	4	14	17	11	29	24	10	10	13	13	10	11	19
72	4	13	18	13	26	22	9	10	12	14	9	11	19
106	14	15	13	12	26	22	10	10	12	13	9	11	19
55	1	14	10	12	29	22	9	10	12	13	9	12	18
82	3	12	10	13	30	22	9	10	12	14	10	10	19
36	1	13	14	11	29	22	10	10	12	15	9	10	21
29	15	14	12	13	28	23	9	12	13	15	9	12	21
59	0	14	19	12	28	23	9	10	14	14	9	13	18
69	2	13	12	12	30	23	9	13	11	14	11	11	17
49	17	14	13	12	30	24	9	10	12	13	8	9	18
44	1	13	13	13	28	23	9	12	11	14	9	11	18
57	23	14	16	11	29	21	9	15	11	14	10	9	18
96	3	14	12	11	28	20	10	15	11	13	9	12	19
53	2	14	17	12	30	24	10	10	12	15	9	10	18
44	19	13	12	12	28	23	10	10	12	14	9	10	21
32	0	15	10	12	30	21	9	10	12	12	9	11	18
74	6	13	14	13	31	22	8	10	13	13	11	11	18
90	2	15	12	12	31	22	10	12	12	13	9	10	17
91	16	13	12	12	29	23	9	10	12	13	8	10	18
105	1	15	16	12	31	23	9	13	12	14	9	10	19
103	13	14	10	12	27	23	9	10	13	14	9	11	18
79	7	16	17	14	29	23	10	13	12	13	11	11	16
58	1	14	14	12	27	23	9	11	13	14	8	10	19
58	9	13	10	12	29	22	9	14	12	13	9	12	20
75	6	14	16	13	26	23	10	10	12	13	10	10	20
105	2	13	13	12	27	22	11	10	12	13	11	11	18
44	3	13	10	13	28	22	10	12	11	14	9	12	18
74	18	15	11	13	29	23	9	12	10	13	11	11	18
89	11	14	19	12	27	22	10	11	12	14	11	9	19
80	8	13	15	11	27	22	10	13	13	13	8	12	18
108	22	12	13	12	29	23	9	10	12	14	8	11	18
69	29	15	17	11	28	23	9	12	12	13	10	10	18
61	0	13	15	12	28	22	9	12	12	14	9	10	19
37	30	15	13	12	28	22	9	12	12	14	10	10	17
106	6	12	13	12	29	20	10	10	12	14	11	11	18
45	29	14	11	12	27	25	9	10	12	13	9	12	19
69	4	12	13	12	26	22	9	12	13	13	8	11	18
41	19	13	12	12	29	24	9	10	13	14	8	10	19
81	30	12	9	11	28	23	10	13	12	13	10	10	19
96	19	13	18	12	29	23	9	10	13	14	9	12	20
86	2	13	12	12	27	23	9	10	12	13	9	11	18
39	0	14	10	12	28	21	9	10	11	13	10	10	20
75	28	12	16	12	28	23	9	10	12	13	10	10	18
108	10	14	18	12	27	23	9	12	12	14	9	10	19
50	9	13	12	12	28	21	9	12	12	13	9	8	20
79	20	14	12	13	28	21	9	10	12	13	10	10	19
104	6	13	11	13	31	22	9	12	12	15	9	11	19
45	34	14	13	12	28	22	9	12	12	13	9	10	18
42	16	13	10	11	30	22	9	12	11	14	9	12	19
60	9	13	10	13	28	23	9	10	11	14	9	10	19
28	18	14	13	11	28	25	10	10	12	13	10	10	20
88	27	13	12	13	27	23	9	10	11	14	10	11	18
100	11	13	14	11	26	24	10	10	12	14	10	11	18
103	17	14	13	12	30	23	9	10	12	14	9	10	21
56	9	12	10	11	27	22	9	12	12	14	11	12	18
51	0	13	12	13	29	23	8	12	12	13	11	11	18
47	0	12	12	11	30	23	9	14	12	14	9	10	19
105	9	14	12	12	30	23	9	10	11	15	10	12	18
71	0	14	14	13	30	21	10	10	12	13	10	10	17
50	14	13	17	12	28	21	9	10	11	14	9	9	17
40	9	14	13	11	29	22	9	12	13	14	10	10	18
99	0	13	10	12	28	23	10	10	12	13	9	10	20
92	19	13	13	13	29	23	10	12	12	15	9	10	20
42	2	15	11	12	28	21	9	13	12	15	8	9	19
107	0	15	16	11	28	24	9	14	12	13	10	9	18
34	1	16	14	13	29	24	10	13	11	13	10	10	18
54	9	12	12	12	30	23	9	10	12	14	9	10	17
81	18	14	12	13	27	23	10	10	12	14	9	9	19
60	4	14	15	13	26	23	11	12	10	13	10	10	20
70	0	13	17	11	28	24	11	13	12	13	11	10	16
94	1	13	13	12	28	22	9	11	12	14	9	10	18
51	7	16	13	13	29	21	9	10	12	14	10	12	20
50	0	13	19	11	28	22	10	13	12	13	9	12	18
103	1	14	13	12	29	23	9	12	11	13	8	11	17
77	2	13	13	12	30	24	8	13	12	14	9	11	18
66	18	14	13	11	30	23	10	10	12	14	9	10	20
96	7	13	12	12	28	23	9	10	12	14	11	11	18
85	4	16	11	12	30	23	9	10	11	13	9	10	18
76	18	14	11	12	27	22	9	10	11	14	11	10	18
90	11	14	13	11	30	24	9	12	13	13	9	9	21
68	11	14	16	12	26	23	9	12	13	15	9	10	19
32	9	14	10	12	28	22	10	10	11	14	11	12	18
47	15	15	10	11	29	22	10	10	11	13	8	10	18
44	6	14	18	11	29	22	9	13	13	15	9	12	19
85	5	14	15	12	29	22	8	12	12	12	9	11	19
89	4	14	16	12	30	23	9	12	12	13	8	11	18
24	1	14	19	12	27	22	9	10	12	14	11	11	18
56	2	13	10	12	28	22	10	13	11	14	9	11	18
99	26	15	15	12	28	24	9	12	12	14	9	10	19
44	1	14	11	12	27	22	10	10	11	13	9	10	19
97	0	13	11	12	28	21	9	13	12	13	11	10	19
100	2	13	10	12	29	23	9	12	12	13	10	10	19
63	9	13	12	13	29	21	9	10	12	14	9	11	19
50	16	13	13	12	29	23	9	14	12	13	8	10	20
67	9	13	12	12	27	23	9	12	12	13	9	10	20
95	6	14	12	11	30	25	9	14	12	14	9	11	20
80	11	15	15	12	28	23	9	12	14	13	11	10	18
62	0	15	12	12	28	23	10	11	12	13	10	12	18
98	18	12	10	12	27	22	9	11	12	14	9	10	18
75	4	15	12	11	29	22	10	10	12	14	10	11	16
74	4	13	16	12	28	24	9	13	14	14	11	10	18
49	0	16	12	13	27	23	10	11	11	13	10	10	19
104	35	14	10	11	28	24	9	11	11	14	9	12	17
49	7	12	12	12	30	21	9	11	13	15	10	11	17
62	47	13	13	11	28	21	10	12	13	13	9	11	16
30	26	13	17	12	29	23	9	13	12	14	8	12	18
49	46	13	13	12	27	21	10	11	11	14	9	11	18
102	23	15	17	12	28	24	9	10	13	14	10	10	18
93	3	14	16	13	26	23	10	10	12	13	10	10	20
101	24	14	10	12	28	21	9	14	12	13	9	10	19
66	10	15	10	13	27	23	9	11	12	13	11	9	19
108	2	13	17	12	27	23	10	14	11	15	10	12	19
77	25	14	14	11	26	22	9	12	12	15	9	10	19
28	21	13	11	12	29	21	9	10	13	14	9	10	19
56	24	15	13	12	27	24	8	9	11	13	9	12	17
96	1	13	12	12	29	22	9	13	12	13	10	11	17
68	0	14	12	12	28	23	9	10	12	13	9	11	18
40	8	13	15	11	28	22	9	14	12	13	8	13	18
38	15	14	17	12	28	20	9	10	12	13	9	11	17
72	24	14	10	11	29	24	9	10	11	14	10	10	17
62	0	14	20	12	27	23	10	10	12	13	11	10	18
43	2	14	10	12	28	22	9	12	14	13	9	10	18
49	11	14	12	12	28	22	9	12	11	14	11	12	19
56	17	12	10	12	31	22	10	10	12	14	9	9	18
96	3	14	12	11	27	22	9	13	11	13	9	9	18
52	3	14	11	12	29	21	10	12	13	13	10	10	18
103	31	14	15	13	28	20	9	9	12	14	11	10	18
37	0	15	10	12	27	21	10	10	11	15	10	10	17
77	18	13	11	11	29	25	9	12	12	14	9	10	19
106	6	14	11	12	27	22	9	12	12	13	9	10	19
44	6	14	13	12	27	22	11	14	12	13	10	11	20
39	6	16	12	11	27	24	9	10	12	14	11	10	20
41	2	13	19	12	28	24	9	12	11	13	8	11	20
75	1	16	13	12	29	22	9	14	12	13	10	10	18
70	3	14	18	12	30	23	9	13	12	14	8	11	19
45	2	14	18	11	29	22	9	13	13	15	9	12	19
54	3	14	17	12	27	24	9	11	12	13	11	11	19
68	21	14	17	13	28	22	9	13	12	15	10	10	18
54	2	13	12	12	27	22	9	10	12	13	9	11	19
89	14	13	10	11	27	24	9	12	12	13	8	13	20
111	5	13	11	12	30	24	9	14	12	15	8	10	19
44	7	14	13	12	28	23	9	13	12	13	11	11	21
72	15	13	14	13	29	23	10	12	11	13	10	11	19
97	17	13	13	11	28	23	9	13	12	15	10	10	18
103	3	14	13	11	28	21	9	10	12	13	9	9	17
70	1	13	16	11	29	23	10	10	12	13	9	10	18
102	3	12	18	12	30	20	9	9	12	13	10	12	17
115	16	13	17	12	28	22	10	13	12	14	10	11	18
103	15	13	13	13	29	24	10	13	12	13	11	11	19
71	10	14	13	12	26	23	10	12	14	14	10	11	18
48	9	13	13	11	28	21	10	10	14	14	11	10	19
59	1	13	12	13	27	22	9	10	13	13	10	12	17
57	6	13	14	13	29	23	10	10	11	13	9	10	18
82	19	15	10	13	29	24	9	10	12	14	10	11	18
108	0	14	13	11	28	23	9	11	12	13	9	12	18
55	7	14	15	12	28	22	9	12	13	13	11	9	19
64	0	13	10	11	31	23	8	10	13	14	10	11	19
57	17	12	13	12	30	23	8	10	14	13	10	13	20
46	1	14	12	12	26	23	11	11	12	14	10	10	19
74	0	14	10	12	29	24	9	12	13	13	8	10	18
75	1	14	11	13	30	23	10	10	12	13	10	11	19
47	6	15	10	12	29	25	10	12	13	13	9	10	19
110	12	13	9	12	27	23	9	13	11	13	10	10	19
52	43	14	11	12	29	23	10	12	13	14	9	11	19
103	11	15	16	11	30	22	9	10	12	14	9	12	20
43	10	14	19	12	28	23	9	10	14	14	9	13	18
65	2	14	16	11	27	24	9	10	12	14	8	10	18
68	20	15	18	13	28	23	10	10	12	14	11	12	19
106	7	14	12	11	28	23	10	10	12	13	9	10	19
49	1	14	13	11	30	24	9	12	13	13	9	9	21
87	26	14	12	11	26	22	10	13	13	13	9	14	16
60	18	15	17	11	29	23	10	13	12	13	11	13	17
72	5	14	12	12	26	22	9	10	12	13	10	10	19
52	13	16	9	11	27	21	10	12	12	13	11	11	17
95	16	15	12	11	27	21	10	10	11	13	9	11	17
117	6	14	14	12	27	22	8	12	13	13	10	10	17
104	8	13	12	13	26	20	9	12	13	13	9	11	19
