# Supplementary material for: Using game theory to thwart multistage privacy intrusions when sharing data
Source: Sci Adv. 2021 Dec 10;7(50):eabe9986. doi: 10.1126/sciadv.abe9986 (PMC8664254; doi:10.1126/sciadv.abe9986)
Supplement: Supplementary file 2 — Data S1 [file sciadv.abe9986_data_s1.zip › sciadv.abe9986_data_s1/DemoKAnonymization/exp/2058/data/target_data/i93.csv]

YOB	State	STR1	STR2	STR3	STR4	STR5	STR6	STR7	STR8	STR9	STR10	STR11	STR12
47	7	13	18	12	27	20	10	12	13	13	9	9	19
92	4	13	14	13	28	24	8	15	13	13	8	9	18
74	33	12	17	12	30	23	9	11	12	13	9	12	20
64	2	13	12	11	29	21	10	10	11	13	9	11	18
98	20	14	11	12	28	21	8	10	11	14	10	12	19
63	1	13	14	11	29	24	10	12	13	13	10	10	18
42	43	14	10	12	29	24	9	12	13	13	8	10	18
102	10	14	13	12	28	23	9	14	12	13	9	9	19
46	3	13	13	12	28	22	10	10	11	14	11	11	19
99	9	14	10	13	27	24	10	12	11	13	9	9	18
97	25	14	14	12	27	22	9	10	11	13	10	12	20
105	5	13	9	11	27	23	9	10	12	13	11	11	17
63	5	14	18	12	28	24	9	12	12	14	8	10	19
58	31	15	15	12	28	22	9	12	12	14	8	9	20
109	17	13	17	12	29	22	9	10	12	15	9	11	20
49	10	12	20	12	28	23	9	9	13	15	10	11	17
105	29	14	11	12	26	22	9	10	13	13	10	10	18
55	16	14	10	11	27	23	9	12	11	13	10	10	19
107	2	12	13	13	29	23	9	10	11	13	9	9	18
61	12	13	12	13	27	22	9	10	13	13	10	12	17
63	6	13	12	12	29	23	9	13	11	13	9	10	19
62	27	16	14	11	29	22	9	10	13	13	10	10	19
61	9	15	15	12	28	24	9	12	12	14	9	10	19
85	35	12	10	11	28	21	9	13	12	15	8	10	20
73	0	13	13	13	27	21	9	12	12	13	9	12	18
108	0	14	10	11	26	23	9	11	12	13	11	9	18
67	0	13	15	13	26	22	10	12	12	13	11	11	17
114	4	15	13	11	29	21	9	10	12	13	11	11	18
37	1	12	16	13	29	21	8	10	14	14	9	10	19
35	1	13	13	12	28	23	9	11	11	14	10	11	20
114	6	15	11	12	30	22	9	12	11	14	9	9	18
79	4	16	13	12	28	22	10	12	12	14	9	12	18
52	3	14	12	11	30	22	9	13	12	13	9	9	20
46	27	12	17	13	28	23	10	10	12	13	9	10	19
111	16	13	11	12	30	24	10	10	12	13	10	10	20
79	5	15	16	11	28	24	9	14	12	13	10	9	18
83	0	12	10	13	27	25	9	12	11	13	9	10	17
85	9	14	9	11	28	24	10	12	13	14	10	10	19
112	26	14	10	12	30	24	9	12	12	13	9	9	18
48	24	14	11	11	30	23	8	10	13	14	10	11	17
24	0	13	13	13	29	23	10	12	12	15	9	10	20
43	0	12	12	11	28	23	9	14	13	14	8	9	19
96	3	13	13	11	27	22	9	10	12	13	9	11	17
47	0	15	16	11	30	22	9	10	11	13	11	10	17
69	9	14	11	12	27	23	9	10	11	13	9	9	17
94	1	15	12	12	28	23	9	11	11	13	8	11	19
114	7	16	14	11	29	22	9	10	13	13	10	10	19
109	25	14	12	11	28	22	10	11	11	13	9	10	17
37	17	13	12	11	30	23	11	10	11	13	10	12	18
90	26	16	12	12	29	20	8	12	12	13	9	12	19
58	4	14	11	12	29	22	9	13	13	13	10	11	19
57	21	15	13	12	27	22	10	14	12	13	10	10	20
75	6	15	10	11	26	22	10	12	12	14	9	11	17
65	1	16	15	12	28	24	12	12	12	14	9	11	20
114	8	15	11	11	29	20	10	10	11	13	10	11	18
83	2	14	10	11	29	23	9	10	11	13	9	12	17
32	8	14	10	11	29	23	9	10	11	13	9	11	17
43	5	15	16	12	29	21	10	10	12	13	12	10	20
101	22	14	13	12	28	22	10	12	13	14	11	9	19
44	7	15	16	12	31	23	9	13	12	14	9	10	19
68	50	16	12	13	27	23	10	11	11	13	10	10	19
103	2	15	10	11	30	22	10	13	12	13	10	11	18
49	0	13	16	11	31	22	10	11	11	13	11	12	19
47	13	13	13	12	29	20	10	12	11	15	9	11	18
107	23	15	12	12	26	21	10	10	12	14	9	9	19
74	13	15	10	12	30	23	10	12	12	14	9	11	18
42	26	14	15	12	28	22	9	12	13	13	11	11	20
45	1	13	15	12	28	23	10	10	12	13	9	10	19
102	0	13	13	14	28	21	9	10	12	13	10	10	19
41	3	15	10	13	29	23	10	12	12	14	11	10	17
47	4	13	16	11	28	22	9	13	12	15	10	10	20
64	3	16	10	11	28	23	10	13	11	13	10	10	18
111	4	14	12	12	29	23	9	13	11	14	9	11	19
90	2	15	13	13	26	24	9	12	12	14	10	10	18
40	9	15	12	13	26	24	9	12	13	13	11	11	19
73	8	14	16	12	28	21	9	10	12	13	9	12	18
54	12	16	15	12	30	24	9	13	11	14	9	11	18
45	26	13	16	12	28	23	9	12	12	15	10	9	18
66	25	14	10	11	28	22	9	9	12	14	11	9	18
63	1	14	11	12	27	23	10	13	12	15	11	10	18
39	5	13	13	13	27	24	11	10	11	13	11	9	18
111	1	14	11	13	30	24	9	10	14	13	9	12	18
88	48	13	12	11	28	22	10	11	11	14	9	11	20
46	3	16	17	14	29	23	10	13	12	13	11	11	16
98	12	14	16	12	30	25	10	10	11	13	9	12	17
94	4	15	19	12	29	22	9	11	12	13	9	11	20
97	29	13	10	13	29	23	11	11	12	14	9	11	19
29	3	14	12	11	28	23	10	10	12	13	11	10	18
107	31	13	12	12	27	23	9	10	12	13	9	10	18
95	21	14	13	12	27	23	10	12	12	14	11	12	18
86	21	14	14	12	27	22	9	11	10	13	11	12	18
79	0	14	12	12	30	23	8	13	12	15	10	10	18
108	29	12	11	11	27	21	9	12	12	13	9	11	18
44	35	13	17	12	27	22	10	13	11	13	9	11	19
62	1	14	11	11	29	23	9	10	12	13	9	10	19
108	16	13	10	11	30	22	10	10	12	13	10	11	18
70	2	14	11	12	29	22	9	13	13	13	10	11	19
69	8	14	17	12	27	22	10	14	11	13	9	11	19
30	12	13	13	12	29	23	10	10	12	13	9	11	18
74	11	15	13	13	28	23	9	11	12	14	10	10	18
107	18	15	13	12	29	22	9	10	12	14	10	9	18
63	0	13	12	11	28	22	10	11	11	14	9	11	20
57	15	15	13	13	29	22	9	13	11	14	9	12	18
70	1	15	9	12	29	24	9	10	12	15	11	11	17
32	1	13	12	11	28	24	10	13	12	14	8	11	20
56	0	14	11	12	28	23	9	13	12	14	9	11	19
80	0	15	16	11	29	23	9	10	11	13	9	9	18
40	16	13	10	14	27	23	9	10	11	13	12	11	18
79	0	16	16	11	30	24	9	13	12	13	9	11	20
45	16	14	16	12	27	24	9	12	12	15	11	12	18
41	14	13	15	11	28	23	9	12	13	13	10	11	18
78	18	13	12	13	27	23	10	12	12	15	10	12	19
72	6	17	14	12	30	22	10	10	12	13	9	11	19
59	9	13	12	13	29	20	9	10	12	13	9	9	19
66	1	14	9	11	28	21	10	12	11	13	9	10	18
61	11	12	12	13	27	24	9	10	12	15	9	11	19
27	1	14	13	11	28	24	10	10	12	13	11	9	19
50	19	13	11	12	28	22	9	10	11	15	9	10	18
82	3	13	10	12	27	24	9	10	12	13	9	9	18
74	0	13	11	13	28	22	9	12	12	15	12	10	19
86	0	14	11	12	29	21	10	12	13	13	10	10	18
70	2	15	15	12	29	23	9	10	13	13	11	12	19
112	14	13	9	12	29	23	10	13	11	13	8	11	18
67	1	12	16	12	30	24	9	9	14	13	10	10	17
33	0	14	16	12	28	25	9	10	13	12	9	11	20
47	19	13	10	11	28	24	10	12	12	13	9	11	18
76	2	14	13	11	28	20	9	10	12	13	9	10	17
54	0	15	14	11	30	20	9	10	12	14	10	11	17
55	0	15	13	12	29	20	10	10	11	13	9	10	17
39	5	13	18	12	30	24	10	9	12	14	10	12	18
71	11	13	10	11	29	21	9	12	11	13	11	9	18
54	25	14	10	13	29	23	10	10	11	14	9	10	19
90	0	13	11	12	27	20	9	10	12	14	10	9	17
68	0	13	10	12	27	21	9	10	11	14	8	12	16
109	23	15	13	12	27	22	10	14	12	13	10	10	20
91	2	16	13	12	31	21	9	12	12	14	9	10	16
117	2	13	10	13	28	23	10	10	13	14	11	11	18
83	0	12	12	11	28	23	10	12	12	14	10	11	19
70	3	15	15	12	27	23	9	12	14	14	11	10	17
72	34	13	15	12	29	23	9	10	11	14	10	10	18
74	1	15	11	11	29	24	10	14	11	14	9	10	20
46	21	14	10	11	30	22	10	12	13	13	9	11	18
43	5	14	13	12	28	23	10	10	11	13	9	10	18
72	9	14	15	12	27	23	10	10	13	13	11	13	16
65	9	12	16	12	27	23	9	10	12	13	9	7	20
51	2	14	10	11	28	24	9	11	11	14	9	12	17
21	0	15	13	13	29	22	10	10	12	14	9	10	17
74	0	16	13	12	28	23	10	10	13	14	9	11	18
76	0	13	12	11	27	22	9	13	13	13	11	12	19
109	42	12	9	13	29	24	9	10	11	14	10	10	18
81	18	15	14	11	27	23	9	10	13	13	9	10	18
101	31	15	13	12	28	20	10	12	13	14	9	9	19
90	1	13	20	13	31	22	9	10	12	13	10	9	19
50	6	14	12	12	27	23	10	10	12	13	11	10	19
60	16	15	10	12	28	20	9	12	11	13	11	10	20
74	6	15	13	11	29	23	9	15	12	15	9	11	20
48	0	12	16	12	30	22	9	10	12	13	10	12	17
99	22	13	11	12	28	23	9	10	11	14	9	10	18
40	2	13	16	11	29	24	9	12	12	13	10	11	19
62	8	15	12	13	27	21	10	10	12	13	11	11	17
108	3	14	14	12	30	23	9	12	11	13	9	11	20
112	4	14	10	12	28	22	10	13	11	14	9	11	18
102	21	13	9	12	28	22	9	12	11	14	9	12	19
44	11	13	10	12	27	21	9	10	11	14	8	12	16
33	2	14	9	13	27	24	9	12	13	13	9	12	19
95	0	15	19	12	26	24	9	12	12	14	10	10	20
98	2	14	12	11	28	23	10	10	12	13	11	10	18
27	5	14	17	13	28	22	9	10	11	14	11	11	20
102	4	14	16	11	29	23	10	10	11	13	8	12	17
73	6	14	11	11	29	24	9	10	12	14	9	9	21
74	4	15	11	13	27	23	10	11	12	13	9	10	20
53	24	12	11	12	29	24	10	12	12	13	9	12	20
39	8	13	17	13	29	23	10	10	12	13	10	10	19
100	20	16	13	11	30	21	9	13	12	13	11	10	20
106	17	15	20	11	27	23	10	12	12	13	10	11	20
71	49	15	15	12	30	23	9	12	11	14	10	11	20
65	19	13	16	11	28	22	10	12	12	14	9	10	19
49	34	12	14	14	28	21	10	12	14	14	9	9	16
59	21	14	11	11	27	24	9	12	11	14	9	10	18
45	15	15	12	11	27	22	10	10	11	14	10	10	19
38	2	14	10	12	28	20	11	12	13	14	11	13	18
75	1	14	13	11	29	22	9	10	12	14	10	9	19
59	25	15	10	11	30	23	9	10	11	14	11	10	17
53	31	13	12	12	27	23	10	12	13	14	9	13	18
100	13	14	13	12	26	23	10	12	14	14	10	11	18
91	1	13	12	13	28	24	9	12	11	14	9	11	18
43	28	15	14	11	30	20	9	10	12	14	10	11	17
107	13	14	12	11	30	23	10	10	12	15	8	10	18
101	1	14	12	11	29	23	10	10	12	13	9	10	18
72	8	14	12	11	28	21	9	10	12	15	10	13	17
78	9	13	10	11	28	22	10	10	14	13	9	10	17
96	0	13	16	12	27	21	9	10	12	13	10	11	17
97	9	13	13	12	29	22	9	12	12	14	8	14	19
92	19	14	13	13	27	23	9	10	10	14	8	10	17
107	4	13	10	12	28	22	10	14	11	13	11	11	19
96	18	13	18	12	28	24	10	13	12	13	9	11	18
102	1	12	14	12	27	24	9	13	12	14	9	9	17
55	0	14	13	13	28	23	9	10	12	13	9	9	20
92	25	13	12	13	29	23	9	12	12	14	12	11	17
96	2	16	10	12	25	24	9	13	12	13	9	11	19
90	0	15	9	12	29	24	9	10	12	15	11	11	17
40	23	13	13	12	29	22	9	10	10	13	11	11	17
98	21	13	12	12	29	24	10	10	12	14	10	11	20
89	7	15	13	12	30	23	9	10	11	14	9	10	19
59	3	13	19	14	29	21	9	13	12	13	10	11	18
96	0	13	10	12	29	21	10	12	11	13	9	10	19
70	25	14	15	12	28	22	10	10	12	14	12	12	19
46	31	16	10	12	26	23	9	10	12	13	12	9	18
80	17	13	12	11	28	23	10	10	11	13	9	9	18
73	1	13	15	12	29	23	9	13	11	13	10	12	18
47	0	15	17	12	27	23	8	12	13	14	9	12	20
51	15	13	15	13	29	24	10	13	11	14	9	12	18
64	2	13	10	12	29	24	9	10	13	13	9	10	20
76	0	14	10	12	29	22	9	10	12	13	8	12	19
68	45	14	10	12	26	23	10	12	12	14	10	11	19
95	0	13	17	13	28	23	10	10	14	15	9	11	18
50	15	14	10	12	28	23	9	13	11	14	12	11	19
91	39	14	12	12	29	22	9	10	11	14	11	11	17
104	0	13	11	12	30	23	9	10	12	13	9	11	18
93	0	14	10	11	29	22	9	14	12	13	9	9	18
91	2	15	17	12	29	23	9	10	12	14	9	10	17
58	25	13	13	11	28	24	10	10	12	14	9	9	20
53	13	12	13	11	27	23	10	12	12	14	9	10	17
42	10	15	10	11	28	22	9	13	12	13	11	10	17
43	1	13	10	12	27	21	9	10	11	14	8	12	16
88	14	12	9	13	28	23	10	10	12	14	9	12	19
75	24	12	14	14	28	21	10	12	14	14	9	9	16
65	2	16	16	13	28	22	9	12	13	14	10	11	19
68	0	15	13	11	30	23	9	10	12	13	8	11	19
45	19	13	12	12	29	22	9	10	14	14	9	10	18
64	11	12	17	11	26	23	9	13	12	14	10	10	18
117	27	13	10	12	28	22	9	10	12	14	10	13	17
94	4	15	11	11	30	22	9	13	13	13	9	11	19
62	2	14	12	12	28	22	9	12	12	14	9	13	18
50	16	13	18	12	27	20	10	12	13	13	9	9	19
44	0	13	19	12	31	24	9	10	11	13	10	10	18
40	4	13	17	12	27	23	10	14	11	15	10	12	19
112	0	15	13	12	28	22	10	11	12	13	10	11	19
79	0	13	12	12	28	22	11	12	13	13	9	9	20
95	0	13	12	13	27	23	9	10	11	14	10	11	18
106	3	14	10	11	27	23	9	10	12	13	9	11	19
35	21	13	10	13	27	21	9	10	12	13	8	10	19
72	0	13	13	12	29	23	10	10	12	13	9	12	18
101	28	13	16	11	27	22	9	11	11	15	11	10	17
61	4	15	13	12	30	23	9	10	11	14	9	10	19
66	9	15	15	13	28	20	9	10	11	15	11	11	17
109	12	16	10	11	29	22	10	10	12	14	12	10	18
43	0	12	12	12	28	23	9	10	11	12	9	11	18
83	5	15	19	12	29	23	9	12	12	15	11	12	17
76	17	14	10	13	28	24	8	10	12	13	9	10	19
43	22	13	16	12	28	22	10	12	11	14	10	11	19
98	34	13	12	12	28	22	9	12	13	13	9	12	19
111	10	13	16	11	27	22	9	11	11	15	11	10	17
99	19	16	14	11	28	22	10	13	12	13	9	11	18
50	7	15	15	12	28	22	10	10	12	13	9	12	17
53	2	15	14	11	30	24	10	12	11	14	10	12	18
106	7	12	10	11	28	24	9	12	12	13	11	10	18
47	2	14	13	13	29	21	10	13	13	13	8	10	18
80	7	12	11	12	28	23	9	12	13	14	9	12	18
106	33	15	15	11	29	25	9	10	11	14	10	11	19
56	1	15	14	12	29	22	9	13	13	13	10	10	19
69	13	12	15	13	30	23	9	10	12	13	12	11	21
41	6	14	19	12	28	23	9	10	14	14	9	13	18
75	7	13	10	12	30	22	9	12	12	14	9	11	19
39	2	14	11	13	27	22	10	12	11	14	9	11	20
107	10	13	14	12	28	23	9	10	11	13	9	12	19
100	18	14	18	12	29	24	9	10	11	13	10	13	18
76	19	14	14	12	27	24	9	12	12	13	12	10	19
60	41	12	10	12	28	24	9	12	12	13	12	11	19
73	6	13	14	11	31	21	9	11	14	13	10	9	19
78	1	14	13	11	30	22	9	12	12	13	10	10	18
67	19	16	13	12	28	22	11	12	12	13	11	10	19
97	1	14	11	11	28	23	9	11	12	13	10	11	19
77	22	13	10	11	29	24	9	14	11	13	9	11	19
88	0	15	11	11	31	23	10	11	11	13	10	9	21
105	32	12	16	13	30	21	9	12	11	14	10	10	18
57	27	14	12	11	28	21	10	11	11	13	9	10	17
82	12	14	12	13	29	24	10	10	13	14	12	13	18
96	1	17	11	12	28	23	8	10	12	13	11	13	18
69	1	13	11	11	30	24	9	14	12	15	8	10	19
107	1	14	12	13	28	23	9	12	13	15	9	12	21
68	8	14	14	11	28	24	10	10	12	14	9	10	18
91	1	12	14	13	28	24	9	15	11	13	11	10	20
48	0	13	13	11	29	23	8	10	11	13	9	10	18
72	0	14	12	12	30	25	10	12	12	13	10	11	20
94	22	13	16	11	27	24	9	10	12	13	10	10	16
92	29	14	13	12	28	23	9	10	12	15	9	10	19
97	15	13	10	12	27	23	8	12	11	15	9	10	20
40	34	14	13	12	27	22	9	10	11	14	11	9	20
51	30	14	18	12	29	23	10	13	12	13	11	10	17
73	19	15	16	12	29	23	11	12	14	14	10	12	18
67	26	16	14	12	31	25	10	10	11	13	10	12	19
48	12	13	11	13	28	23	8	10	12	13	9	9	21
74	0	15	10	12	30	24	9	12	12	14	10	10	19
101	0	14	10	12	28	23	9	10	13	14	9	10	19
56	6	12	14	12	28	22	9	12	11	13	9	11	17
78	30	13	11	13	29	23	9	12	11	13	9	11	19
45	0	12	18	11	29	24	9	12	11	14	9	10	18
42	4	14	17	13	29	22	9	11	12	14	9	10	20
78	0	13	11	13	28	21	10	10	12	13	11	10	17
103	0	12	10	12	27	23	9	10	13	14	10	11	19
58	2	13	13	12	28	22	10	10	13	14	9	11	18
78	14	13	13	13	28	22	9	10	12	14	9	10	18
66	22	12	12	12	29	23	9	10	13	15	11	11	19
49	4	14	13	13	29	20	9	10	12	14	9	11	18
44	4	15	13	11	29	24	9	10	11	15	10	11	18
48	6	13	10	12	30	22	10	12	11	13	8	11	18
23	3	15	12	11	29	21	9	12	11	13	9	10	18
84	5	13	17	12	29	24	10	10	12	14	9	10	17
53	15	14	17	12	28	23	10	13	11	14	9	9	18
30	29	14	10	12	27	23	9	10	13	14	9	11	18
44	1	13	15	12	26	24	10	13	12	15	9	11	20
100	7	13	16	12	28	21	10	10	11	13	9	9	18
32	0	13	17	12	28	21	9	10	11	14	9	9	17
21	7	14	19	13	29	23	10	9	12	13	10	10	18
105	5	13	10	12	28	23	9	9	12	14	10	11	20
38	21	14	12	12	28	23	9	12	12	15	11	9	19
54	14	13	10	13	27	24	9	12	12	13	9	12	18
74	4	14	19	12	28	23	9	10	14	14	9	13	18
88	27	13	20	13	29	21	9	12	11	13	9	11	20
29	3	14	12	12	27	24	10	10	13	13	10	12	19
80	22	13	13	13	29	23	9	13	12	14	12	10	18
41	16	14	11	12	29	23	10	12	13	14	9	11	19
105	7	13	12	13	29	23	9	12	12	14	12	11	17
46	5	13	13	13	28	22	9	10	12	15	9	9	18
82	8	15	10	13	28	22	9	10	13	13	11	11	20
42	0	14	13	12	27	22	9	10	11	14	11	9	20
94	8	15	9	11	27	24	9	10	12	13	10	12	18
94	7	13	14	12	28	22	9	10	12	13	10	11	17
46	10	14	9	13	27	20	10	9	13	15	9	10	18
74	24	15	12	11	27	23	10	10	12	13	9	11	18
71	4	14	13	12	28	24	9	12	10	14	9	11	19
81	5	13	15	11	29	24	10	12	11	13	10	11	18
76	3	12	10	11	28	22	8	10	13	14	9	10	18
77	13	15	19	11	30	22	9	13	12	15	8	11	17
105	2	13	10	12	29	21	10	12	12	14	9	9	19
103	23	13	10	12	28	23	10	11	12	14	9	11	18
104	49	14	12	11	29	22	9	14	12	13	11	11	18
35	1	15	11	11	26	22	9	10	10	14	8	10	19
80	17	14	10	12	29	24	9	10	11	14	9	10	19
68	15	13	13	12	28	22	10	10	11	14	11	11	19
110	14	13	12	13	27	24	9	12	11	12	9	10	17
48	0	13	13	11	29	23	10	12	13	13	11	13	19
65	4	13	10	13	28	22	9	10	10	13	9	11	17
108	14	14	18	11	28	23	10	10	11	14	9	10	18
86	1	13	12	14	30	23	9	12	12	13	9	10	18
79	16	14	11	12	28	23	9	12	12	13	10	12	19
76	4	13	11	13	28	22	9	13	13	14	9	10	18
91	8	14	16	13	29	23	10	10	12	14	11	10	19
95	12	13	13	11	31	22	9	12	12	13	11	10	17
101	18	13	14	11	31	21	9	11	14	13	10	9	19
115	4	12	17	11	29	21	9	10	12	14	10	13	20
50	1	15	17	12	27	24	9	12	12	13	8	12	18
46	16	13	13	12	27	23	9	10	12	14	8	11	18
28	12	13	13	12	29	22	10	12	12	14	12	11	19
99	0	12	10	11	28	24	9	12	12	13	11	11	18
61	1	13	17	11	30	22	9	12	11	13	9	11	19
77	1	14	13	12	26	22	9	10	12	15	12	9	18
44	6	14	10	11	28	23	9	10	13	14	9	12	19
96	14	14	10	11	28	24	9	11	11	14	9	12	17
87	1	14	19	12	27	23	11	10	12	14	9	11	19
79	27	15	17	14	28	23	9	10	11	13	10	11	17
58	13	14	10	11	28	24	9	11	11	14	9	12	17
116	1	12	13	12	28	23	10	12	12	14	9	10	17
96	50	12	16	11	28	22	9	10	13	13	11	10	17
43	2	15	10	12	30	23	10	12	12	14	9	11	18
101	26	13	20	13	31	22	9	10	12	13	10	9	19
94	21	12	11	13	29	21	9	10	13	14	10	12	18
106	8	15	17	12	29	24	9	11	12	13	9	12	20
62	14	15	10	12	28	22	10	12	12	14	10	11	18
71	23	13	12	13	28	21	10	12	12	13	9	10	17
76	18	14	12	11	29	24	9	13	12	15	8	10	19
89	1	13	12	12	29	22	9	12	12	14	11	10	17
35	35	14	10	12	30	23	9	10	12	13	9	11	20
98	20	14	13	11	29	24	9	10	13	13	10	11	17
72	7	12	13	12	27	22	9	12	13	13	11	10	18
76	32	13	11	12	27	22	10	13	11	13	12	11	18
66	0	14	10	13	29	23	8	12	12	13	9	10	16
48	8	14	12	13	29	24	9	10	13	13	9	11	18
87	31	13	11	12	30	22	9	10	11	13	9	9	19
69	1	14	10	12	29	22	10	11	12	14	10	10	20
42	21	13	13	11	28	21	10	10	14	14	11	10	19
53	30	12	17	11	28	20	9	12	11	14	8	11	19
79	3	13	13	12	29	24	10	11	11	15	10	10	18
94	1	13	10	13	30	23	9	10	12	14	10	10	17
55	3	13	16	12	28	21	10	10	11	13	9	9	18
107	8	13	10	11	30	22	10	11	12	14	10	11	19
108	0	16	11	12	30	24	9	10	12	13	10	12	18
41	34	15	10	11	27	21	9	10	11	14	10	14	17
40	10	14	13	12	31	23	9	12	12	13	10	10	18
77	34	15	13	11	28	22	10	12	11	14	9	11	19
21	0	15	10	11	27	21	9	10	11	14	10	13	17
52	20	12	10	12	28	25	10	10	12	13	9	9	18
43	11	13	10	12	28	23	10	12	12	14	11	11	19
76	12	15	16	12	27	23	10	10	14	13	9	10	20
59	3	14	11	11	30	22	10	10	12	13	9	10	18
59	16	16	12	11	27	20	9	12	11	13	9	9	17
65	6	14	11	12	29	21	10	12	13	13	10	10	18
112	23	12	9	13	27	22	9	11	12	13	11	10	18
60	2	14	12	13	28	24	9	10	13	13	9	11	18
68	7	13	13	11	30	23	9	13	13	13	9	9	17
39	21	12	13	12	28	22	10	12	13	13	9	10	20
36	7	13	11	12	29	23	9	13	12	13	11	11	17
43	0	16	10	12	27	22	9	13	12	14	10	10	20
54	2	13	13	12	29	23	9	12	13	14	9	10	18
64	16	13	11	12	29	23	9	13	12	13	11	11	17
100	3	15	15	11	27	23	10	10	12	14	9	11	21
76	12	16	13	12	28	22	10	10	11	13	9	10	20
82	4	14	15	12	29	21	9	11	11	13	8	12	17
73	8	13	12	11	28	23	10	10	12	13	9	10	19
80	12	13	15	12	27	22	9	9	12	13	10	12	19
94	37	13	12	12	28	23	9	13	11	14	9	10	20
70	3	14	12	12	30	23	10	12	11	13	10	10	19
52	16	13	14	12	30	23	9	10	11	15	11	9	18
92	0	16	11	11	28	21	9	11	12	14	11	9	18
86	18	15	11	11	28	23	9	12	12	14	9	12	17
103	4	15	12	13	28	24	10	11	11	13	9	12	19
51	22	13	10	14	29	22	9	10	12	13	9	11	19
112	0	13	10	11	28	20	9	10	12	13	11	12	17
47	6	14	10	12	30	21	9	12	12	15	8	10	19
50	34	14	15	12	28	21	10	12	12	14	11	10	18
33	9	15	15	11	27	23	10	10	12	14	9	11	21
98	11	15	13	12	29	24	9	10	13	14	9	10	17
78	10	15	15	12	28	22	9	12	12	14	8	9	20
34	45	14	10	12	29	22	10	12	12	15	10	11	19
42	26	13	13	12	28	22	10	10	13	13	9	10	18
78	12	15	16	12	28	23	10	11	11	15	11	11	19
41	21	16	14	14	28	20	9	12	12	13	8	9	19
30	38	14	14	13	27	23	9	13	12	13	11	10	17
88	10	13	13	13	28	24	9	10	12	13	8	11	20
98	20	14	13	12	27	22	9	12	11	13	9	10	18
63	1	13	10	11	29	22	9	10	11	14	12	10	19
64	31	14	10	12	27	23	10	12	13	14	9	11	18
93	36	13	16	13	29	22	9	10	12	13	9	11	19
81	23	14	12	11	30	23	10	10	12	15	8	10	18
46	3	14	12	12	27	23	10	13	12	13	12	11	19
44	3	14	10	12	30	22	9	10	14	14	10	12	20
112	3	13	10	13	30	23	9	10	12	14	9	10	20
38	0	14	10	11	29	23	11	12	13	14	9	11	18
70	0	12	10	11	29	22	9	13	11	13	9	11	19
103	22	15	19	12	30	21	9	12	13	13	9	12	19
105	12	16	10	11	28	23	9	13	12	13	10	10	18
14	0	12	12	12	30	21	9	11	13	15	10	11	17
77	6	13	12	13	29	21	9	13	11	13	9	12	18
49	8	12	12	13	28	22	9	13	11	15	9	11	18
69	8	13	14	11	27	20	9	10	12	13	11	11	18
62	21	13	14	12	29	23	9	10	12	14	10	11	18
97	11	15	13	11	29	24	10	12	12	14	10	10	17
51	0	13	10	12	31	23	9	13	12	13	9	11	18
49	7	16	11	13	27	23	10	12	12	13	9	9	19
73	12	14	12	11	29	22	9	11	12	13	9	11	18
71	18	15	17	12	27	24	9	12	13	14	9	11	18
66	8	15	15	11	29	21	9	12	14	14	9	11	18
66	1	14	15	12	28	23	9	12	12	13	9	12	20
98	7	15	13	11	29	23	9	12	11	13	10	12	17
61	30	12	10	12	27	22	9	11	12	14	9	10	18
57	24	14	18	12	29	22	8	13	12	13	9	10	19
61	0	13	12	12	29	22	10	10	13	15	9	12	18
103	15	15	14	12	28	23	9	11	12	13	11	12	19
70	4	13	9	13	28	23	9	10	12	14	9	10	19
58	9	14	15	11	28	23	10	12	11	14	11	10	19
46	3	13	12	12	29	22	9	10	12	13	8	10	19
100	11	15	13	12	29	24	9	11	11	14	9	10	19
108	0	14	13	12	29	21	9	15	11	13	10	10	18
67	8	14	18	12	29	22	9	13	12	13	9	10	17
38	0	13	20	13	27	22	9	12	12	14	8	9	18
70	24	15	12	12	31	22	10	12	12	13	9	10	17
81	9	15	16	12	28	23	10	11	11	15	11	11	19
45	9	15	13	12	30	22	9	10	12	13	10	10	18
35	2	13	13	13	28	22	9	10	12	14	11	12	18
45	13	14	10	12	26	21	10	10	12	14	10	12	18
81	3	14	12	11	28	23	10	10	12	13	11	10	18
45	11	14	13	12	28	23	9	13	12	14	11	10	16
45	14	12	13	12	28	21	10	12	11	13	8	11	19
72	4	15	13	12	30	22	9	10	12	13	10	10	18
65	2	16	13	12	28	21	11	12	12	13	11	10	19
68	23	15	13	12	30	22	9	10	12	13	10	10	18
104	5	15	11	11	28	24	8	12	12	13	11	11	18
66	8	14	12	12	28	23	9	10	12	13	9	12	18
28	17	14	13	11	29	23	9	10	12	12	9	10	20
93	14	15	13	12	29	23	9	10	12	13	9	11	18
53	15	15	9	13	28	23	9	9	12	14	11	10	18
102	5	13	10	11	28	22	10	10	12	13	11	11	19
100	13	13	19	14	29	21	9	13	12	13	10	11	18
74	0	14	13	11	29	22	9	12	12	14	11	10	19
87	31	15	10	13	28	24	8	10	12	13	9	10	20
91	1	13	16	12	26	22	9	10	13	13	10	10	18
39	9	15	10	11	29	22	9	12	11	14	9	9	18
62	10	12	15	12	27	22	10	12	12	13	9	11	17
108	21	13	16	13	29	22	9	13	12	13	9	10	18
91	36	13	18	12	28	22	10	10	12	13	10	8	18
73	30	13	13	11	29	23	9	12	12	13	9	9	17
63	7	14	11	11	27	22	9	10	12	14	9	11	20
59	8	16	11	12	30	23	9	10	11	13	9	10	18
103	37	14	12	12	29	22	10	11	13	13	12	9	19
65	4	16	9	11	28	21	10	10	13	13	9	11	19
50	4	14	10	12	29	22	9	10	12	13	9	12	18
44	17	15	10	11	28	23	10	12	12	13	9	11	17
103	8	12	13	12	27	23	9	10	12	14	11	9	18
63	15	13	18	12	29	24	10	13	12	13	10	11	18
80	36	14	18	12	29	22	9	13	12	13	9	10	17
91	5	14	13	11	26	23	10	12	13	13	9	10	19
38	15	16	11	12	28	21	9	10	12	14	9	11	18
40	1	14	11	12	28	23	9	10	11	12	9	10	19
77	12	13	13	13	29	23	9	13	11	15	11	12	18
35	0	16	11	12	28	20	9	10	12	13	9	13	18
47	0	15	18	11	28	22	10	12	11	13	10	12	18
98	1	13	10	13	27	22	9	14	11	14	9	11	19
108	0	13	13	12	27	21	8	10	12	13	11	10	17
62	35	14	15	12	28	22	9	12	13	13	11	9	19
96	0	14	13	12	28	24	9	10	11	14	8	11	20
44	1	15	11	13	29	20	10	12	11	14	11	12	18
99	43	15	15	11	27	23	10	10	12	14	9	11	21
102	22	15	12	12	28	21	9	13	11	14	10	10	19
74	5	14	9	12	28	24	9	12	12	14	10	12	19
98	9	14	14	12	27	23	9	10	13	13	9	10	18
108	2	13	16	12	31	24	10	10	12	15	11	13	18
56	23	16	18	12	29	22	10	10	10	15	9	12	19
56	17	15	11	12	29	21	9	12	12	13	9	11	19
84	42	14	13	13	26	23	9	13	11	14	11	10	20
65	1	12	10	12	30	24	9	11	12	15	11	11	19
66	9	15	13	11	26	22	9	10	12	13	9	10	18
77	6	13	15	11	29	22	9	10	11	13	9	11	17
44	13	15	11	12	28	22	10	13	12	14	8	12	18
47	9	13	10	12	27	24	9	10	12	13	8	11	18
63	8	13	13	13	28	23	9	10	13	13	9	10	19
81	15	15	14	12	29	24	10	10	11	13	9	12	18
93	0	12	15	12	29	24	9	13	12	14	11	11	18
67	4	15	12	12	28	23	10	11	12	13	10	12	18
61	6	13	13	12	29	22	9	13	12	14	9	10	19
51	2	15	12	11	31	23	9	10	12	15	11	12	20
58	11	14	13	12	29	24	9	13	12	13	9	11	18
91	4	15	13	12	28	21	9	12	12	14	8	9	17
79	18	13	11	12	31	23	10	12	12	13	10	9	19
48	6	13	15	12	29	23	9	11	12	13	10	11	18
48	13	13	12	12	27	22	10	11	11	14	8	11	18
98	6	13	11	13	27	23	10	10	11	14	9	10	19
81	1	12	12	11	29	23	11	10	12	15	9	10	18
61	27	15	15	12	28	23	9	12	14	13	11	10	18
103	1	12	13	13	29	23	9	10	11	13	9	9	18
63	8	11	10	12	30	23	9	10	12	13	11	11	21
36	9	14	15	12	27	24	10	10	11	14	8	10	18
68	22	13	15	13	29	22	11	14	11	13	10	10	19
92	0	15	12	12	28	23	9	11	11	13	8	11	19
42	0	13	11	11	29	25	9	12	12	14	9	10	19
80	11	13	12	11	29	23	10	10	12	14	9	10	18
44	34	15	10	11	26	23	10	13	13	14	8	12	19
80	3	15	11	13	29	22	10	10	10	13	9	10	18
44	28	14	15	12	31	21	9	10	12	13	9	11	19
106	6	15	13	11	28	23	9	10	12	13	9	10	17
40	13	14	14	13	30	21	10	10	12	13	10	10	17
27	30	14	13	13	28	23	10	10	12	14	10	13	20
88	0	13	18	13	28	23	9	10	12	13	11	10	18
56	8	12	18	12	26	23	9	12	12	14	10	11	18
90	15	14	11	12	28	23	10	13	12	15	11	9	17
95	0	12	17	12	28	23	9	12	12	14	10	11	17
93	20	13	10	12	29	23	9	10	13	14	8	10	19
93	3	13	12	12	29	23	10	12	12	13	11	10	19
106	5	15	15	11	29	23	9	10	13	13	11	11	19
83	35	13	10	12	27	22	10	13	12	15	11	11	17
89	20	13	12	11	32	22	9	10	12	13	11	10	19
24	7	15	15	12	28	23	9	12	13	13	9	11	20
87	1	14	10	12	29	24	11	13	12	13	9	11	19
34	11	14	12	11	27	22	10	12	12	14	11	10	18
78	3	13	13	12	29	22	9	10	10	13	11	11	17
82	1	13	10	11	28	22	9	10	12	13	9	11	19
35	18	15	13	13	29	21	9	12	12	15	11	10	19
27	5	14	15	12	29	21	9	12	13	13	9	12	19
97	21	13	9	13	30	22	9	10	12	14	11	11	18
71	16	14	14	13	29	20	9	10	12	13	11	10	18
21	2	12	12	13	27	24	9	10	12	15	9	11	19
111	1	15	13	11	28	22	8	11	12	13	9	10	17
94	21	14	13	11	28	24	9	12	11	14	11	10	18
66	31	14	15	12	31	21	9	10	12	13	9	11	19
86	2	13	12	11	31	23	9	10	12	15	8	12	18
67	5	13	12	12	27	24	10	12	11	15	10	10	18
39	14	13	10	13	29	24	10	10	13	13	10	11	17
29	10	16	15	11	27	23	9	13	12	13	9	10	19
55	1	15	14	13	29	22	9	10	12	14	8	12	18
47	5	12	12	12	31	22	10	10	11	13	9	11	20
69	50	13	18	11	30	23	8	12	14	14	9	11	18
36	9	12	17	12	27	20	9	10	12	14	9	10	19
59	0	13	14	12	28	22	10	11	13	14	10	11	19
85	3	15	15	12	28	22	10	10	12	13	9	12	17
88	13	14	15	12	29	22	9	13	12	13	9	10	20
35	22	15	10	12	30	24	9	12	12	14	10	9	17
65	0	14	9	12	26	23	9	10	12	14	8	11	17
42	9	15	11	12	29	23	9	12	11	14	11	10	19
34	10	13	17	12	29	23	9	11	12	13	9	12	18
61	10	14	10	12	28	22	9	13	11	13	11	12	18
95	23	14	13	12	29	24	9	13	13	15	10	10	18
103	9	15	13	12	28	20	9	12	10	14	11	11	18
63	1	14	9	11	27	22	10	12	12	13	8	11	19
75	15	15	13	13	28	22	9	10	12	15	11	9	18
32	6	13	15	12	26	20	9	10	11	13	10	11	20
77	15	15	18	12	27	24	10	12	11	15	10	12	17
60	26	12	10	12	27	23	9	10	11	13	11	11	17
58	0	13	10	13	28	24	10	12	12	13	10	9	21
71	0	13	10	12	29	24	9	12	14	14	9	9	17
79	1	15	12	13	27	23	8	12	11	13	12	11	19
43	16	15	13	12	29	23	9	10	12	13	9	11	18
78	1	13	19	13	28	22	10	10	12	14	10	10	18
104	0	13	12	13	29	22	9	10	11	13	10	11	19
94	38	13	10	13	30	24	9	13	12	14	10	12	18
74	6	13	10	11	27	23	10	10	13	14	9	10	19
71	1	13	10	13	27	24	9	12	12	13	9	13	18
65	30	15	13	13	28	21	9	10	12	14	9	10	20
66	33	14	12	13	29	22	10	12	14	13	9	12	18
54	43	14	14	12	29	22	10	13	11	13	11	12	20
102	29	12	17	13	28	22	9	12	11	14	10	10	19
55	2	14	10	12	27	23	8	13	12	14	9	10	19
42	3	12	16	13	30	22	10	10	12	14	11	10	19
45	3	16	9	11	28	21	10	10	13	13	9	11	19
62	29	15	12	11	27	21	9	12	12	13	9	11	18
65	13	12	9	12	29	21	9	11	12	14	8	11	17
73	18	12	12	11	29	23	9	12	11	13	11	11	18
99	4	15	15	13	28	24	9	10	11	13	10	10	17
75	22	14	11	12	28	22	10	13	11	13	9	9	19
110	4	13	13	12	27	25	8	12	12	13	9	10	18
81	3	14	10	12	28	21	10	12	11	14	10	11	19
58	16	14	14	11	29	22	10	12	12	13	9	11	19
82	5	13	12	13	26	20	9	12	13	13	9	11	19
100	28	14	13	11	28	25	10	10	12	13	10	10	20
36	6	15	10	13	29	24	9	10	12	14	10	11	18
73	4	14	10	11	28	23	9	10	12	14	10	9	18
23	7	14	20	12	28	23	10	12	13	13	9	11	18
66	6	14	13	12	28	23	10	10	12	13	10	9	18
44	0	14	10	11	28	23	9	10	12	14	10	9	18
34	0	13	13	12	29	23	10	12	12	13	10	10	18
58	1	13	11	12	28	23	10	10	12	14	11	11	18
57	43	14	16	13	29	21	9	13	11	14	9	11	17
71	11	15	15	13	27	23	9	15	12	15	8	10	19
102	7	14	10	12	28	24	9	10	11	13	9	10	19
80	10	14	16	13	28	24	10	10	13	14	11	11	19
50	0	14	13	13	31	22	9	12	12	14	11	11	20
51	2	13	12	13	29	22	9	10	11	13	10	11	19
87	4	14	11	12	31	23	9	15	12	14	9	11	17
43	15	13	12	12	29	22	9	13	12	13	11	10	19
101	5	14	14	11	27	23	9	11	12	13	11	10	20
112	3	14	13	12	28	24	9	10	11	14	8	11	20
97	4	13	12	12	28	23	9	10	12	15	10	11	20
79	6	12	12	11	28	23	10	12	12	14	10	11	19
56	29	15	17	12	29	23	9	10	12	14	9	10	17
52	1	13	20	12	30	22	10	12	12	15	9	12	19
102	5	13	12	12	29	23	9	10	12	13	11	12	19
69	22	15	10	11	29	20	9	12	12	14	11	9	18
72	0	14	12	13	29	22	9	13	11	14	10	11	19
57	2	15	10	12	29	22	9	10	12	14	10	12	18
100	43	14	13	12	27	22	9	10	12	13	11	10	18
66	0	13	13	11	28	23	9	13	12	15	10	10	18
82	9	13	10	13	28	23	10	12	11	13	9	11	20
40	0	12	14	13	28	20	10	13	11	14	9	11	18
67	0	14	13	13	27	21	10	13	11	13	9	9	19
44	3	15	13	13	27	23	9	10	12	13	9	10	19
85	17	14	15	13	28	22	10	10	11	13	10	10	19
78	2	12	15	12	30	23	9	10	13	14	9	10	19
76	12	12	18	12	28	24	9	12	12	13	9	10	17
80	30	14	13	12	29	23	10	10	14	14	10	11	19
52	17	14	12	12	31	24	9	12	11	13	9	11	19
102	12	14	12	11	28	21	10	11	11	13	9	10	17
76	22	12	11	11	29	23	8	12	13	13	9	11	20
98	34	15	14	12	28	22	9	12	13	14	9	11	17
91	33	12	18	11	28	23	9	13	12	13	11	12	18
44	20	13	13	12	29	23	8	12	12	13	11	12	18
111	42	15	10	12	30	22	9	10	12	15	9	11	18
62	10	13	10	12	29	22	10	12	12	14	11	9	20
35	27	14	17	12	28	22	9	10	12	13	11	11	19
102	10	16	11	12	30	23	9	11	12	14	9	13	21
84	0	13	11	11	30	24	9	14	12	15	8	10	19
33	13	14	11	13	28	24	10	12	12	13	11	10	19
108	24	12	16	12	27	23	9	10	12	13	9	7	20
60	15	15	17	12	27	23	8	12	12	13	9	13	19
95	16	14	15	13	28	23	9	10	13	15	9	9	19
108	11	13	11	12	29	25	9	13	11	13	11	10	18
99	11	12	12	13	28	23	10	11	12	13	10	9	17
32	4	12	12	11	30	23	8	12	13	13	11	10	17
53	20	15	16	13	28	23	8	10	12	15	9	9	18
71	2	14	18	12	29	22	8	13	12	13	9	10	19
71	3	14	11	12	27	22	10	13	12	13	11	11	17
61	4	13	13	12	27	25	8	12	12	13	9	10	18
84	0	15	16	13	28	23	9	10	12	14	10	11	21
96	15	13	13	11	26	24	9	13	13	13	10	10	17
104	3	15	13	11	29	24	9	12	12	13	9	10	19
90	13	13	14	12	31	21	10	12	12	14	9	13	19
67	1	14	12	11	28	22	9	10	12	13	11	10	21
52	10	14	12	11	29	24	9	13	11	13	9	9	18
71	19	13	13	12	28	23	10	10	12	13	9	10	18
53	4	14	13	13	26	23	9	13	11	14	11	10	20
101	1	14	12	12	30	22	9	12	13	14	10	12	17
106	40	15	12	12	30	23	9	13	11	14	9	9	20
66	1	13	13	12	29	22	10	12	12	13	8	10	18
58	3	12	12	13	28	22	9	10	12	14	10	9	17
94	20	15	13	12	29	20	10	13	11	14	9	10	19
104	25	14	11	13	30	23	9	10	11	13	10	12	18
51	3	14	12	11	28	24	11	10	11	15	8	10	18
57	5	13	12	11	29	21	10	10	11	13	9	11	18
46	10	15	17	12	28	23	10	10	11	15	11	9	18
77	15	14	13	11	28	22	9	12	12	15	8	11	19
89	13	13	11	13	27	24	8	12	12	15	8	12	17
89	6	12	19	12	29	22	10	13	12	14	9	11	18
29	15	16	15	11	27	23	9	10	12	13	10	10	18
72	0	13	10	12	30	22	10	12	11	13	10	12	17
80	17	14	16	12	30	23	9	12	12	14	10	10	20
93	6	13	19	14	29	21	9	13	12	13	10	11	18
44	6	12	16	11	29	23	10	10	12	14	10	11	17
55	29	12	10	12	28	23	9	10	12	14	9	9	19
103	0	13	19	12	26	23	10	14	12	14	9	10	19
99	4	13	16	12	29	23	9	10	12	13	9	12	17
115	0	13	18	11	29	22	9	12	11	13	10	10	19
45	10	13	15	11	31	22	9	14	12	13	10	10	19
48	2	15	15	12	28	22	10	10	11	13	8	9	17
117	1	14	13	11	28	22	9	12	12	13	9	12	16
46	3	13	10	13	26	21	9	12	11	15	9	8	17
102	29	14	12	11	28	22	10	12	11	13	9	11	20
103	3	13	13	11	27	23	9	13	12	14	9	10	18
42	0	12	18	12	27	23	10	12	12	14	10	10	18
89	44	15	14	11	29	24	9	10	11	14	10	11	18
71	19	14	10	12	28	24	9	10	11	13	9	10	19
29	2	14	15	13	28	22	9	12	12	14	9	11	17
62	3	14	13	12	28	22	9	12	12	15	11	11	17
106	23	14	10	12	31	22	10	10	12	13	10	9	19
104	4	16	16	12	30	22	9	12	12	13	8	10	19
69	19	16	10	12	28	23	9	13	13	14	10	10	19
59	0	14	13	13	27	24	10	15	11	13	9	10	18
102	26	15	14	13	30	22	9	12	13	13	9	11	19
74	0	14	17	12	27	22	8	13	12	13	9	10	18
95	42	15	15	12	27	24	9	11	14	13	11	11	16
37	24	14	13	11	29	22	10	10	11	13	9	10	19
89	1	14	14	13	29	23	9	11	12	13	11	11	19
71	9	14	12	12	27	22	9	10	12	13	11	12	20
100	5	13	10	12	27	24	9	13	12	13	10	11	21
49	46	14	13	12	28	23	9	13	12	14	11	10	17
72	29	14	11	13	28	24	9	10	12	13	10	12	19
99	1	13	13	12	29	24	10	11	11	15	10	10	18
77	7	13	10	12	29	22	10	10	12	13	10	11	17
43	48	13	10	12	29	22	9	12	13	15	10	12	18
68	6	14	11	12	28	23	9	10	11	13	9	10	19
37	28	15	19	12	30	24	8	10	12	13	9	11	19
82	3	12	12	11	28	22	9	10	11	13	11	11	19
44	0	14	10	13	29	23	9	13	12	13	11	10	20
106	1	14	16	12	29	23	10	10	12	13	9	11	17
78	3	13	14	12	29	22	9	12	11	14	10	10	17
43	2	14	13	11	29	22	11	12	12	14	11	11	20
46	0	13	13	13	29	23	9	13	11	15	11	12	18
75	22	13	10	12	30	22	9	12	12	14	9	11	19
44	4	14	10	13	29	25	9	10	12	13	10	10	18
110	7	14	13	12	27	22	9	13	11	14	11	12	20
50	0	16	16	11	28	24	10	11	12	13	10	12	19
65	5	15	11	12	29	22	9	12	11	13	11	11	18
66	3	15	14	11	26	23	8	10	13	14	10	11	18
103	0	15	13	12	30	22	9	11	11	14	10	10	18
46	1	14	13	13	28	20	10	12	11	13	10	12	18
48	22	15	11	13	27	23	10	11	12	13	9	10	20
107	0	13	19	13	29	21	10	12	12	13	9	12	18
104	8	13	10	11	30	22	10	11	12	14	10	11	19
50	2	13	12	12	30	23	10	10	12	13	10	11	19
52	11	14	15	13	28	24	9	12	11	14	9	11	18
104	21	13	16	12	27	25	9	12	12	14	10	10	17
61	14	14	10	11	28	23	9	10	12	13	9	9	18
72	25	14	13	12	28	22	9	12	12	13	9	10	18
50	25	14	13	13	28	23	10	12	12	14	11	12	18
48	2	15	16	12	29	24	10	13	12	13	9	9	17
104	50	15	10	14	28	23	9	12	12	13	9	11	18
104	4	13	13	11	28	23	9	13	12	15	10	10	18
79	0	14	11	12	28	23	9	12	11	14	8	9	19
75	34	14	18	12	29	22	11	10	13	14	9	9	19
47	11	13	15	12	27	25	9	10	11	14	9	11	18
110	19	14	11	11	28	21	9	10	13	14	9	10	18
105	6	14	15	13	28	24	9	12	11	14	9	11	18
47	7	15	10	12	28	21	9	12	11	14	8	12	19
63	4	15	19	13	26	24	9	10	12	13	9	11	19
101	28	14	10	12	28	22	9	12	11	14	10	11	20
61	23	14	13	12	26	23	10	12	14	14	10	11	18
45	3	14	12	11	28	24	10	13	12	14	10	11	19
96	16	13	13	12	27	21	9	13	12	14	9	11	19
37	13	14	12	11	29	24	10	13	13	13	9	12	20
75	3	16	15	11	29	20	10	10	12	13	11	10	18
58	18	14	12	12	26	22	9	10	12	13	10	10	19
108	18	13	15	12	29	23	10	10	11	14	9	13	17
76	1	14	11	11	30	23	8	10	13	14	10	11	17
45	6	12	10	13	29	23	9	12	12	13	9	12	19
70	22	13	14	12	29	23	8	10	11	13	10	9	19
76	7	14	12	12	27	23	10	10	13	13	8	12	20
96	27	13	12	12	29	25	10	10	11	13	10	11	18
85	19	15	11	11	30	23	9	13	12	13	8	11	19
25	3	15	10	13	29	21	9	13	11	14	9	11	18
42	9	14	13	11	27	22	9	12	13	13	8	11	19
108	22	13	13	11	27	22	8	10	13	14	9	9	18
33	8	16	18	12	28	21	9	10	13	14	9	11	18
65	2	14	13	11	27	22	9	12	13	13	8	11	19
66	16	13	14	11	30	24	10	13	12	13	9	10	19
106	4	14	10	12	26	21	10	10	12	14	10	12	18
60	34	15	13	11	28	23	9	13	12	13	9	10	19
68	14	15	15	13	28	22	9	10	12	13	10	10	18
104	6	15	11	11	27	24	9	10	13	15	11	11	18
101	27	14	16	12	30	20	10	10	12	13	8	10	17
68	0	14	15	12	28	22	9	12	13	13	11	9	19
99	34	14	13	13	29	23	8	13	12	13	10	13	20
69	30	14	13	11	29	22	8	10	12	15	10	10	19
68	26	13	17	12	31	24	9	13	13	13	9	10	18
105	0	15	10	12	30	22	9	10	12	15	9	11	18
74	6	13	13	12	27	22	9	12	11	15	10	11	19
75	15	15	10	12	29	22	9	12	12	13	9	11	18
46	3	13	12	12	30	25	9	13	13	13	9	11	20
56	16	15	12	12	28	23	9	9	12	14	11	10	18
72	0	13	15	11	27	24	9	10	12	13	10	10	19
96	32	16	9	11	28	21	10	10	13	13	9	11	19
92	11	14	11	12	27	25	9	13	11	14	10	11	19
67	0	13	13	12	28	22	9	12	11	14	8	10	18
48	5	13	13	11	27	23	9	13	12	15	10	10	18
79	8	14	10	13	29	23	9	13	10	14	9	11	18
71	13	14	19	12	27	20	10	10	12	13	10	11	18
50	23	15	11	12	29	22	9	12	11	13	10	11	19
44	6	14	11	13	28	23	9	12	12	14	10	11	20
103	14	13	10	12	29	24	9	10	13	13	9	10	20
50	24	16	11	12	28	22	10	12	12	14	8	11	17
100	0	13	10	12	28	21	9	10	11	13	9	11	18
75	12	14	11	13	29	22	10	12	13	13	10	11	19
81	10	12	14	12	28	22	10	15	11	13	8	10	20
71	2	14	13	11	28	22	9	10	12	13	10	9	19
53	18	14	13	11	29	23	9	10	12	12	9	10	20
85	10	13	15	12	29	24	9	12	11	14	9	11	19
78	9	15	11	11	30	23	9	13	12	13	8	11	19
67	0	13	17	13	27	22	9	10	13	15	11	10	18
37	11	12	10	12	27	22	9	10	13	13	8	11	18
96	12	13	20	11	29	23	9	13	12	13	9	11	17
82	31	13	13	11	26	24	9	13	13	13	10	10	17
41	3	15	13	13	28	22	9	10	12	15	11	9	18
93	10	12	10	13	28	22	9	10	12	15	12	10	18
47	4	15	18	12	30	23	9	10	13	14	9	13	19
44	6	13	17	11	27	22	10	13	12	13	9	11	18
93	22	15	10	11	30	23	9	13	11	14	10	13	18
37	2	14	12	13	29	24	9	10	13	13	9	11	18
41	11	16	13	12	27	22	9	11	11	13	10	12	18
66	38	12	13	11	28	22	10	10	12	13	11	11	18
34	1	13	13	13	28	20	9	10	11	14	9	11	19
88	2	14	11	13	30	22	9	13	12	13	10	10	19
38	0	13	11	12	31	23	10	12	12	13	10	9	19
40	23	13	15	13	28	25	11	10	12	14	9	11	18
103	1	13	12	12	28	22	9	11	12	13	9	11	19
92	0	13	16	12	30	23	9	11	12	13	8	11	18
89	6	14	17	12	29	23	9	10	12	13	9	10	19
112	15	13	13	12	29	20	10	15	12	13	10	11	17
51	7	13	12	12	28	22	9	12	11	13	9	11	19
111	4	12	10	11	28	21	9	13	12	15	8	10	20
111	10	14	12	12	29	22	9	13	12	13	9	10	18
58	2	13	14	12	29	24	9	10	13	13	9	10	19
54	2	14	10	12	28	20	11	12	13	14	11	13	18
60	9	13	10	13	28	23	9	10	11	14	9	10	19
95	12	14	14	13	28	24	9	13	13	15	9	9	18
74	4	14	14	11	27	22	9	13	12	13	9	9	17
62	15	14	13	12	28	23	10	10	11	13	9	10	18
49	17	13	12	12	30	23	9	12	12	15	9	10	17
82	3	15	15	11	28	20	9	14	13	14	9	11	18
57	0	13	10	11	27	23	10	10	13	14	9	10	19
51	1	14	10	11	30	22	9	12	12	13	10	10	18
100	1	14	12	12	30	23	9	10	12	13	9	10	19
108	9	14	12	11	28	23	9	13	12	13	11	12	20
57	5	13	15	12	29	23	9	11	12	13	10	11	18
31	25	13	13	12	29	20	9	13	12	13	9	11	17
69	16	14	13	11	28	21	9	13	12	13	9	11	20
55	10	14	16	12	28	22	9	12	13	13	9	10	18
102	11	13	17	11	30	23	10	10	11	13	10	10	19
95	20	13	12	11	32	22	9	10	12	13	11	10	19
93	8	14	12	11	28	21	9	10	12	15	10	13	17
42	21	14	15	12	30	23	9	10	12	14	9	11	17
68	1	13	19	13	28	23	9	13	12	13	10	10	18
52	1	15	16	12	31	23	9	13	12	14	9	9	19
104	27	14	14	13	29	22	9	11	12	13	12	11	18
71	0	15	15	13	28	22	10	10	12	13	9	10	19
93	7	13	11	11	29	23	10	10	11	13	9	11	18
53	36	13	12	11	30	22	10	10	12	14	11	11	19
93	11	13	14	12	28	23	10	12	11	13	9	10	18
93	26	13	11	12	28	22	9	10	11	13	10	9	18
82	1	14	14	13	28	23	10	12	12	13	10	10	19
105	31	13	10	11	29	22	9	10	12	15	10	11	18
20	13	13	14	11	30	24	9	10	12	13	11	9	19
41	5	14	13	11	29	22	9	10	12	14	10	9	19
66	24	12	14	12	31	22	9	10	12	13	11	10	17
64	3	14	13	12	30	22	9	10	12	15	10	10	19
92	29	13	17	12	28	22	9	10	12	13	11	9	19
99	11	14	12	13	27	22	9	10	11	15	9	11	18
49	3	14	12	12	29	25	9	10	12	14	10	11	18
33	25	12	10	12	29	23	9	10	10	13	11	10	19
67	16	14	13	12	27	22	10	12	13	13	9	11	18
109	5	12	13	13	28	25	9	10	11	13	9	13	19
73	6	14	11	13	27	22	10	12	11	14	9	11	20
26	5	14	12	12	29	22	9	10	11	13	9	11	17
44	44	15	10	11	28	23	10	12	12	13	9	11	17
61	2	13	9	13	29	22	9	11	12	13	10	11	19
84	0	13	15	13	28	25	11	10	12	14	9	11	18
92	39	13	15	12	29	24	9	10	12	13	8	11	18
85	20	16	11	12	30	23	9	10	11	13	9	10	18
43	18	13	14	12	28	22	9	12	13	14	10	9	18
67	12	13	13	12	31	22	11	10	11	14	9	10	20
77	23	13	14	12	28	22	10	10	12	13	9	11	18
105	5	13	11	11	31	24	9	12	12	13	9	10	19
49	4	13	12	12	26	21	10	10	11	14	11	11	18
99	6	12	17	12	28	23	9	10	13	13	9	11	18
104	3	13	13	11	30	22	10	11	12	14	11	11	18
63	0	13	10	11	30	23	9	12	12	14	12	11	18
30	7	16	13	13	29	21	9	10	12	14	10	12	20
103	18	13	15	13	28	23	9	12	12	15	8	11	19
51	6	15	12	13	30	22	9	12	12	13	9	10	19
60	2	14	10	12	28	21	9	11	11	13	11	12	18
72	23	13	17	11	29	23	9	10	12	14	11	10	18
68	0	13	11	12	27	22	10	13	12	13	11	10	19
100	15	13	16	12	29	23	10	12	12	13	9	10	19
120	4	13	13	12	28	20	9	10	11	13	9	9	18
105	9	15	17	12	28	24	9	10	12	14	10	10	20
52	24	12	11	13	30	22	9	9	11	14	12	11	18
105	1	15	12	11	29	22	10	10	12	14	9	11	18
68	6	13	17	11	27	21	10	12	12	13	9	11	19
59	3	13	16	12	28	23	9	10	12	13	10	11	17
98	0	14	10	13	27	22	9	12	11	14	9	11	18
63	2	13	11	13	27	23	9	11	11	13	9	10	19
100	16	14	16	12	30	20	9	10	11	13	8	10	19
116	5	13	14	12	31	21	10	10	12	13	9	12	18
71	2	13	13	12	28	23	9	10	12	13	9	10	18
33	31	13	10	11	28	22	10	10	14	13	9	10	17
35	0	16	13	11	27	22	9	10	12	14	10	10	18
107	3	13	16	13	28	22	9	10	11	13	11	11	18
102	1	13	10	12	27	24	9	12	11	13	10	10	18
45	1	12	13	14	28	23	10	10	13	15	10	10	20
81	15	13	13	11	28	24	10	11	12	14	10	10	18
105	8	13	10	11	28	22	10	12	13	13	10	9	19
85	4	14	11	12	27	23	10	12	12	14	9	11	19
85	27	13	13	11	28	23	10	10	11	14	9	11	20
49	13	13	10	13	27	23	8	11	11	13	8	9	18
40	25	13	10	12	27	23	9	10	13	13	9	9	17
105	23	16	14	12	29	21	10	10	11	13	9	9	18
105	1	16	12	11	29	22	10	14	12	14	11	11	19
59	4	13	14	13	29	23	10	10	11	13	9	10	18
79	24	12	12	13	30	21	10	10	13	13	9	11	19
35	27	13	12	12	27	22	9	10	12	13	9	11	19
70	20	13	11	11	31	23	9	10	13	15	8	11	19
73	34	14	11	12	27	25	9	10	12	14	9	11	19
36	40	15	13	13	31	23	9	13	13	13	9	11	18
53	0	14	16	12	26	23	9	12	13	15	9	11	19
89	1	16	14	11	29	23	10	13	11	13	9	10	21
69	11	13	11	11	28	23	9	10	13	13	10	10	18
67	27	13	10	12	28	22	9	10	12	14	10	13	17
34	0	13	12	11	30	22	9	12	12	14	9	11	19
41	0	14	13	12	30	22	9	10	11	13	10	9	18
63	23	16	17	14	29	23	10	13	12	13	11	11	16
52	26	14	13	13	28	23	9	13	13	12	9	13	18
22	0	13	10	11	28	21	10	13	13	14	8	13	18
68	40	14	12	12	29	23	9	12	12	13	9	11	18
49	1	13	15	12	27	23	9	13	11	15	10	11	17
57	42	15	10	11	29	22	9	10	13	13	9	11	18
82	48	13	10	13	29	23	9	12	11	14	12	12	19
80	8	13	10	12	29	22	10	10	12	13	10	11	17
69	1	14	17	12	26	22	9	12	11	13	8	10	19
67	21	13	13	13	28	23	10	12	12	13	10	12	20
38	4	14	15	12	29	21	9	12	13	13	9	12	19
35	2	13	10	11	28	24	9	12	12	13	8	13	20
67	24	14	12	13	29	23	8	10	11	14	9	11	19
48	7	13	18	11	29	25	9	10	11	13	9	11	17
101	21	12	14	12	29	22	9	11	14	13	10	9	19
81	11	13	18	13	26	22	9	10	12	14	9	11	19
69	40	15	12	11	27	21	9	10	11	13	9	11	17
70	3	12	11	12	28	21	9	14	12	13	10	10	19
63	5	14	12	12	28	23	9	11	13	14	11	10	18
56	22	13	13	12	29	23	9	10	12	14	10	11	17
77	20	15	13	12	28	20	9	12	10	14	11	10	18
51	14	14	12	12	29	24	9	13	12	14	9	12	20
71	2	13	20	11	29	23	9	13	12	13	9	11	17
89	46	14	14	12	26	23	10	10	12	13	11	9	19
78	4	14	14	12	29	22	8	12	12	13	9	11	19
47	16	13	19	12	28	23	10	10	12	14	10	11	19
110	0	13	12	12	27	23	9	11	12	13	9	9	18
106	4	13	13	13	27	24	11	10	11	13	11	9	18
41	0	12	11	13	28	23	9	11	12	13	10	11	18
47	0	13	12	13	30	25	9	13	13	13	9	11	20
45	40	13	15	12	29	22	9	12	12	13	9	9	18
43	14	12	12	12	31	22	10	10	11	13	9	11	20
101	7	14	10	12	29	24	9	12	13	13	8	10	18
95	25	12	14	11	29	23	9	12	12	13	11	13	18
95	18	15	12	12	28	23	10	11	12	13	10	12	18
28	2	13	13	12	29	22	10	12	12	14	12	11	19
94	13	15	10	12	28	22	10	12	12	14	10	11	18
73	6	14	14	13	30	20	10	10	12	13	10	10	16
35	0	12	13	12	29	24	9	14	13	14	9	11	19
78	17	13	12	11	28	22	10	12	14	14	9	10	18
53	12	14	13	12	30	23	10	12	12	13	12	11	20
29	4	13	15	12	29	23	9	13	11	13	10	12	18
72	10	13	10	12	30	22	10	12	11	13	10	12	17
43	11	15	10	13	27	22	10	9	13	13	9	10	19
27	0	13	11	13	30	22	9	11	13	13	11	9	20
45	19	13	14	11	29	22	10	12	13	13	9	10	19
113	28	14	14	12	28	23	10	10	12	14	9	13	18
83	7	13	18	12	28	24	10	13	12	13	9	11	18
109	6	15	10	11	26	24	10	10	13	13	10	12	19
36	1	13	14	11	29	22	10	10	12	15	9	10	21
71	21	14	11	11	27	22	9	10	12	14	9	11	20
66	27	15	11	13	27	23	10	11	12	13	9	10	20
38	1	13	14	12	28	22	9	14	11	14	9	11	18
75	30	13	16	11	27	24	9	14	11	14	10	11	18
97	25	14	12	11	27	22	9	13	11	13	9	9	18
71	0	13	13	13	28	22	9	10	11	14	11	9	19
