# Supplementary material for: Using game theory to thwart multistage privacy intrusions when sharing data
Source: Sci Adv. 2021 Dec 10;7(50):eabe9986. doi: 10.1126/sciadv.abe9986 (PMC8664254; doi:10.1126/sciadv.abe9986)
Supplement: Supplementary file 2 — Data S1 [file sciadv.abe9986_data_s1.zip › sciadv.abe9986_data_s1/DemoKAnonymization/exp/2058/data/target_data/i94.csv]

YOB	State	STR1	STR2	STR3	STR4	STR5	STR6	STR7	STR8	STR9	STR10	STR11	STR12
73	11	12	10	12	28	23	9	13	12	13	9	10	19
98	18	15	15	12	27	24	9	11	14	13	11	11	16
43	27	15	11	12	28	23	9	10	13	13	9	11	17
42	3	15	15	12	28	22	9	12	12	14	8	9	20
48	17	14	17	12	28	23	9	11	12	14	9	11	18
58	3	14	14	13	27	23	9	13	12	13	11	10	17
84	14	13	12	13	29	22	9	14	11	14	9	11	19
47	5	13	13	11	29	24	9	13	12	13	9	12	20
79	4	13	14	12	29	22	9	12	14	13	9	9	19
65	30	13	10	13	31	23	8	10	11	13	10	10	18
109	29	14	14	11	30	21	9	11	11	13	11	10	19
71	5	14	12	12	28	24	9	13	13	13	11	11	18
64	11	14	12	13	28	24	9	12	13	14	11	9	19
71	41	15	12	12	29	23	11	10	11	13	9	10	18
97	16	12	12	12	27	23	9	12	12	14	8	9	19
76	0	14	20	12	28	23	10	12	13	13	9	11	18
87	20	13	10	12	27	23	10	10	11	13	8	11	19
89	3	13	15	12	27	23	10	10	12	12	9	10	20
62	0	13	20	11	29	23	9	13	12	13	9	11	17
66	27	16	11	12	27	21	9	12	12	14	9	10	20
80	14	13	15	11	27	23	9	10	12	13	10	10	19
42	28	13	10	12	28	23	9	13	10	14	11	11	17
83	14	14	13	12	28	23	9	12	13	13	10	11	20
101	43	14	12	12	29	24	9	12	11	14	9	10	16
68	21	14	12	11	30	23	10	12	11	15	11	10	17
75	1	14	13	12	27	23	9	14	12	13	11	11	17
104	19	13	15	11	29	24	9	10	11	15	9	11	19
36	3	13	13	12	30	24	8	13	12	14	9	11	18
87	12	14	14	12	30	23	9	12	12	14	10	10	20
96	3	14	9	12	30	22	9	10	12	14	10	12	20
101	1	12	16	12	27	23	10	12	11	14	9	11	18
53	0	14	17	12	28	20	10	10	12	13	11	11	19
101	5	12	11	12	29	24	10	12	12	13	9	12	20
115	20	13	10	12	29	21	10	12	12	14	9	9	19
78	0	13	12	13	29	24	9	13	11	15	9	11	18
86	0	13	18	12	27	21	9	12	11	13	9	10	19
71	0	15	19	12	26	24	9	12	12	14	10	10	20
64	6	13	17	11	27	23	9	13	12	12	9	12	18
63	13	15	12	12	27	20	10	14	11	12	9	11	18
100	21	13	13	12	28	22	9	13	13	14	10	10	18
100	13	15	12	12	27	25	8	10	13	14	9	11	21
76	14	14	14	12	27	22	8	12	13	13	10	10	17
74	13	14	12	12	28	22	9	12	11	14	10	11	20
53	0	12	12	11	28	23	9	10	11	14	9	10	19
95	6	13	17	11	30	21	10	13	11	13	11	10	19
71	45	15	12	13	30	22	9	12	12	13	10	11	19
96	3	14	16	12	28	21	9	10	12	13	9	12	18
66	15	13	11	12	28	22	10	12	11	13	8	11	18
73	14	13	13	12	28	23	8	12	12	13	10	9	19
106	0	16	11	12	28	21	9	10	12	14	9	11	18
106	0	15	13	12	27	22	10	14	12	13	10	10	20
93	1	13	16	13	30	23	9	13	12	14	9	10	18
45	5	14	13	12	30	23	10	12	12	13	9	9	19
43	17	13	11	13	28	24	9	10	12	13	9	12	20
108	27	15	12	11	27	21	10	10	11	13	9	11	17
86	30	14	13	12	27	20	9	14	13	15	9	11	19
60	1	13	11	12	29	21	9	10	13	14	9	10	19
76	20	13	10	12	28	21	9	10	12	13	9	11	17
41	5	16	17	14	29	23	10	13	12	13	11	11	16
97	30	15	15	12	30	22	10	14	12	14	9	10	19
81	40	14	15	11	27	23	9	13	12	13	11	9	20
44	8	13	12	12	27	23	10	12	13	14	9	13	18
65	3	15	12	12	30	24	8	10	11	13	9	10	17
84	2	13	16	12	28	24	9	11	14	14	9	11	18
105	24	14	12	13	29	24	9	10	13	13	9	11	18
46	0	15	13	12	28	22	9	13	11	13	9	9	16
95	10	13	17	12	27	23	10	15	12	14	11	10	18
98	9	14	15	12	27	23	10	10	13	13	11	13	16
33	24	16	15	11	27	20	9	10	12	15	10	11	18
64	1	14	11	12	29	20	9	11	12	15	9	11	18
41	10	12	10	12	27	22	9	10	13	13	8	11	18
35	0	16	12	13	27	23	10	11	11	13	10	11	19
76	30	14	10	12	28	22	9	12	11	14	10	11	20
47	3	14	12	12	28	21	9	12	12	13	9	13	19
98	9	14	17	13	28	24	9	13	12	15	9	9	19
51	2	15	11	12	29	22	9	12	11	13	11	11	17
39	0	12	13	11	27	23	9	10	11	13	8	11	19
68	13	13	12	12	30	25	9	13	13	13	9	11	20
51	12	14	14	12	28	24	9	10	12	14	9	9	18
80	1	15	14	12	31	22	10	13	12	13	10	11	21
78	3	15	11	11	29	23	10	13	12	13	11	12	19
39	30	12	13	12	28	23	10	12	12	15	12	9	18
66	33	15	11	12	28	21	9	13	11	13	9	10	18
44	8	12	17	13	28	23	10	10	12	13	9	10	19
102	26	13	12	12	29	25	10	10	11	13	10	11	18
36	0	15	16	12	30	23	9	10	12	15	9	12	19
78	2	14	13	12	27	23	9	14	13	13	11	10	18
104	11	13	15	11	27	23	9	10	12	13	10	10	19
52	4	16	20	12	30	24	9	10	12	14	11	10	19
104	2	15	13	12	30	23	9	10	11	14	9	10	19
98	24	15	17	12	29	24	9	10	14	15	9	11	18
79	3	14	14	11	29	25	8	10	12	14	11	11	17
58	10	14	13	12	29	21	9	10	11	13	10	11	19
79	7	15	13	11	29	23	9	12	11	13	10	12	17
56	0	16	12	12	28	23	10	10	12	14	9	12	17
58	9	14	16	13	29	21	9	13	11	14	9	10	17
40	31	13	10	14	27	22	10	10	13	13	11	11	18
70	20	14	12	12	27	24	10	10	13	13	8	10	19
94	22	16	10	13	28	22	9	12	12	14	9	12	18
76	2	14	13	13	29	21	10	13	13	13	8	10	18
79	6	13	10	12	29	21	10	12	12	14	9	9	19
41	11	13	11	11	29	22	9	13	13	13	11	10	19
48	6	13	17	11	27	21	10	12	12	13	9	11	19
70	30	14	12	12	29	21	9	13	12	15	9	11	19
64	39	15	11	12	27	22	9	12	12	13	8	11	19
64	7	13	11	12	27	22	9	13	11	13	12	11	18
39	3	13	15	12	29	23	9	10	11	14	10	10	18
78	0	14	16	11	28	22	10	13	12	13	9	11	20
48	0	13	14	12	28	22	9	10	12	13	10	11	20
48	0	13	18	11	30	23	8	12	14	14	9	11	18
41	8	16	14	11	29	22	10	12	12	13	10	11	19
105	3	14	13	12	29	24	10	9	13	14	10	12	17
40	15	15	10	12	28	21	9	10	11	14	9	9	19
41	45	15	11	11	31	23	10	11	11	13	10	9	21
86	22	14	11	13	29	23	9	10	12	14	10	9	21
61	1	13	16	11	28	23	9	11	12	13	12	11	19
50	31	14	9	13	29	23	10	13	13	13	10	11	20
50	5	13	17	13	27	22	11	13	12	15	10	11	18
95	17	14	13	13	27	21	10	13	11	13	9	9	19
39	16	14	9	12	29	22	9	10	11	14	9	11	19
77	16	13	12	12	28	23	10	13	12	13	8	11	18
75	0	13	11	11	27	20	9	11	11	14	10	11	19
57	18	13	12	13	28	24	9	11	12	13	9	11	19
77	7	12	10	12	27	22	9	11	12	14	9	10	18
63	34	12	14	12	31	22	9	10	12	13	11	10	17
72	2	13	15	12	29	20	9	10	13	13	10	11	18
42	10	13	12	13	28	23	9	10	13	15	11	10	17
103	1	16	10	11	28	23	10	13	11	13	10	10	18
72	2	13	13	11	26	22	9	12	14	13	11	11	18
97	12	15	15	12	27	24	9	11	14	13	11	11	16
76	0	13	13	12	28	23	9	12	11	13	9	11	17
43	23	12	11	13	29	21	9	10	13	14	10	12	18
38	19	13	13	11	29	23	9	10	12	13	10	10	21
58	1	12	10	11	29	24	9	10	12	14	8	11	18
95	20	13	15	12	29	25	9	10	11	13	9	11	19
59	3	16	19	12	28	21	9	11	11	14	8	9	18
60	27	13	14	12	29	22	9	10	11	13	9	9	18
68	3	14	10	12	28	21	11	12	13	14	11	13	18
103	8	14	9	11	31	23	9	10	12	14	10	10	19
32	3	13	10	13	29	22	9	10	12	14	11	10	20
89	7	13	10	14	27	22	9	10	13	13	11	11	18
63	12	15	11	12	27	22	9	12	12	13	8	11	19
71	11	15	13	12	28	25	9	10	13	14	10	11	18
76	6	13	10	13	28	23	9	10	11	14	9	10	19
59	0	13	12	13	27	23	9	10	11	14	10	11	18
64	1	16	10	12	27	22	9	13	12	14	10	10	20
103	24	16	13	12	28	22	9	10	12	13	10	9	18
92	17	14	11	13	30	24	9	10	14	13	9	12	18
36	0	13	10	12	28	24	9	10	12	13	9	9	17
35	15	14	14	11	31	23	9	12	12	15	10	9	18
81	3	14	11	12	27	22	9	10	11	14	11	10	18
63	3	12	11	13	28	23	9	11	12	13	10	11	18
102	1	15	15	12	28	22	10	10	12	13	9	12	17
57	4	15	12	11	27	22	9	13	12	14	10	11	18
81	4	12	13	12	27	22	11	13	12	14	9	12	19
65	22	13	18	12	29	22	9	12	11	14	9	10	19
99	6	14	12	11	28	23	10	10	12	13	9	10	17
41	8	15	15	12	27	23	9	12	14	14	11	10	17
40	38	12	14	12	27	22	9	13	11	13	9	11	19
36	0	14	11	12	27	22	9	10	11	14	11	10	18
105	24	16	14	11	29	22	9	10	12	15	9	10	18
62	10	14	13	12	29	21	10	10	11	14	8	10	18
73	18	13	15	12	28	25	9	10	12	13	10	10	18
87	8	13	15	12	29	20	9	10	11	13	9	10	18
114	32	15	15	13	28	24	9	10	11	13	10	10	17
113	14	15	13	12	30	22	10	10	13	14	10	10	18
61	4	15	10	12	29	22	9	12	12	13	9	11	18
107	40	15	19	12	29	23	9	12	12	15	11	12	17
40	10	13	11	12	28	21	9	13	12	13	11	10	19
61	15	14	10	12	29	24	9	10	11	14	9	10	19
42	1	14	15	13	28	24	9	12	11	14	9	11	18
55	20	15	13	12	29	22	9	10	12	14	9	10	18
84	12	13	13	11	27	22	9	12	12	13	9	11	19
47	23	15	14	12	29	24	10	10	11	13	9	12	18
48	30	14	10	13	29	23	8	12	12	13	9	10	16
99	22	14	13	12	28	22	9	10	12	14	9	10	18
86	11	13	11	11	29	22	9	13	13	13	11	10	19
66	2	13	16	12	27	25	9	12	12	14	11	11	17
89	35	13	11	13	28	23	8	10	12	13	9	9	21
99	21	13	14	12	27	22	9	12	11	13	11	12	20
53	1	13	15	11	30	23	10	12	12	13	9	9	17
49	26	14	10	12	28	23	10	13	11	13	9	11	19
105	3	14	13	12	30	23	9	12	13	13	9	12	19
81	24	16	10	12	29	23	9	12	12	13	10	10	17
74	26	14	13	11	30	22	9	10	13	13	11	13	16
44	4	14	12	13	28	23	9	12	12	15	10	11	17
38	0	13	9	13	29	22	9	11	12	13	10	11	19
96	6	15	10	11	27	24	10	13	12	13	11	11	18
59	2	12	10	12	27	24	9	10	12	14	8	11	18
96	5	15	13	12	27	22	10	10	13	13	11	11	18
46	50	13	14	12	27	23	9	12	12	14	9	10	17
28	0	13	14	12	29	22	9	12	13	13	9	10	18
103	0	12	13	12	30	22	11	12	12	12	9	11	17
101	16	13	10	12	26	24	9	10	11	13	11	12	18
76	16	13	15	12	29	22	9	10	12	13	9	9	20
63	5	14	10	12	26	22	10	10	13	15	11	10	19
100	23	14	16	13	27	23	9	10	13	13	9	10	20
44	25	14	12	12	29	23	10	10	12	14	11	10	17
95	12	14	10	11	28	22	9	10	14	14	8	11	18
86	32	14	11	13	30	22	9	10	11	13	11	11	16
87	1	15	12	11	27	23	10	10	12	13	9	10	16
58	40	13	17	11	28	23	9	14	11	13	9	10	18
79	31	14	19	13	27	23	9	12	12	14	10	9	19
87	20	14	13	12	28	23	9	13	12	14	11	10	17
96	6	13	20	12	29	20	10	11	12	13	11	11	19
109	0	12	18	13	29	22	9	10	12	14	9	10	17
84	11	15	16	11	29	23	9	10	11	13	9	9	18
94	9	12	13	12	29	22	9	14	12	13	10	10	20
46	23	15	10	11	28	23	10	12	12	13	9	11	17
48	14	13	16	12	28	22	9	10	14	13	9	12	19
31	34	14	13	13	28	23	10	12	12	14	11	12	18
43	1	15	11	11	29	23	10	13	12	13	11	12	19
40	18	13	18	11	26	21	11	10	11	13	9	11	18
39	28	13	10	11	29	23	8	10	11	13	9	11	17
48	13	12	10	11	27	23	10	12	13	13	10	12	17
54	43	14	16	13	28	24	10	10	13	14	11	11	19
72	2	15	11	13	28	21	9	12	11	14	9	11	19
76	2	14	12	12	27	21	10	12	11	13	10	11	19
111	16	16	13	12	28	22	10	10	11	13	9	10	20
106	0	12	11	13	29	21	9	10	13	14	10	12	18
75	0	15	16	13	30	21	10	12	14	13	9	11	19
59	26	14	17	11	29	23	10	10	12	15	9	11	17
76	7	14	13	12	29	23	9	12	11	13	8	11	17
26	45	13	11	12	28	21	10	10	12	13	11	10	17
76	3	14	17	12	27	23	10	14	11	13	9	10	19
82	3	16	13	12	30	23	9	10	12	13	10	10	19
42	20	13	12	12	30	25	9	13	13	13	9	12	20
89	0	15	17	12	28	24	9	10	12	14	10	10	20
105	0	13	12	11	28	22	8	12	14	14	9	11	19
97	6	14	10	13	27	22	9	12	11	14	9	11	18
73	0	14	10	12	27	22	9	10	13	13	9	10	18
35	1	13	10	13	27	21	9	10	12	13	8	10	19
56	24	16	14	12	29	21	10	10	11	13	9	9	18
88	8	13	10	11	29	21	9	12	11	13	11	9	18
107	1	12	11	12	29	24	10	12	12	14	9	9	21
94	0	16	12	11	27	24	9	10	12	14	11	10	20
59	4	12	10	12	27	24	9	10	12	14	8	11	18
94	5	13	11	12	29	22	10	12	12	14	10	10	18
46	7	14	10	11	27	24	8	10	12	13	9	11	18
58	2	14	10	12	30	23	9	10	12	13	9	10	19
82	3	13	16	12	28	23	9	12	12	14	9	10	18
83	4	13	16	11	28	22	9	13	12	15	10	10	20
117	1	14	17	11	28	20	9	11	11	14	9	12	17
35	8	13	12	12	27	24	9	11	13	15	10	11	17
44	6	15	13	13	27	22	10	12	11	13	10	10	18
30	9	16	13	12	28	22	11	12	12	13	11	10	19
106	3	13	17	11	27	22	10	10	12	13	10	13	19
90	0	14	14	13	30	21	10	10	12	13	10	10	17
71	29	13	15	12	27	23	10	11	12	14	8	11	18
39	0	13	16	12	28	24	9	13	14	14	11	10	18
88	0	14	13	12	29	24	9	13	12	13	9	11	18
91	0	14	13	11	28	22	11	12	11	13	9	10	17
28	9	14	15	12	29	22	8	12	12	12	9	11	19
64	2	15	12	12	29	23	10	12	11	13	9	11	19
111	35	14	11	12	26	22	10	10	12	13	9	10	19
70	9	13	12	13	27	23	9	10	12	15	9	10	18
104	2	15	10	13	28	22	9	11	13	14	9	10	18
111	24	13	15	12	28	23	9	10	12	13	11	9	19
70	5	13	16	13	28	22	9	12	11	14	9	10	19
106	23	15	13	12	27	23	10	12	12	13	9	10	18
64	0	14	11	12	28	23	8	12	12	14	9	12	20
54	1	14	19	13	31	23	9	10	12	13	9	10	18
45	9	13	10	11	27	23	10	12	13	13	9	11	20
68	5	14	12	11	28	23	9	10	12	13	9	12	18
95	45	13	10	11	29	22	9	10	11	13	8	13	18
72	12	14	13	11	29	24	8	10	12	15	11	10	17
75	15	13	13	12	29	23	10	12	11	14	10	9	18
76	3	13	14	12	29	22	10	13	11	15	9	13	18
42	10	14	13	13	31	22	9	12	12	14	11	11	20
103	21	14	15	11	29	23	9	10	11	14	10	10	20
77	12	13	18	12	29	23	9	10	12	13	10	12	21
42	0	15	15	12	29	23	9	10	13	13	11	12	19
99	43	15	15	11	27	23	10	10	12	14	9	11	21
78	0	12	11	13	27	23	10	10	12	14	9	10	19
32	35	13	12	12	26	23	10	12	12	13	9	10	20
53	19	13	16	12	28	24	9	10	12	15	11	11	18
77	2	16	12	12	30	23	9	10	13	13	11	11	17
92	17	16	10	12	30	22	10	13	13	13	11	10	19
76	18	15	10	13	28	22	9	10	13	13	11	11	20
60	16	13	17	12	29	23	9	10	12	13	11	10	18
71	4	12	13	12	28	21	8	12	13	15	9	10	19
94	19	14	16	11	28	22	9	10	12	13	10	10	18
45	22	12	13	12	31	24	9	10	11	14	9	12	18
107	0	14	18	11	28	22	8	9	11	13	10	10	18
82	41	13	13	11	28	22	8	11	11	13	11	10	19
53	11	16	10	12	26	23	9	10	12	13	12	9	18
52	9	14	10	13	28	23	9	12	13	15	9	10	19
47	30	16	17	12	28	22	9	12	12	14	9	12	20
40	1	14	15	11	30	24	9	10	12	14	9	11	17
65	9	12	13	12	27	23	8	12	12	13	9	12	20
41	7	14	13	12	28	23	10	12	12	14	10	11	20
46	5	15	13	12	31	23	9	11	13	15	9	12	19
104	26	13	14	12	30	23	8	10	11	13	10	9	19
83	0	13	11	12	29	23	9	10	11	13	10	11	18
74	9	12	9	13	29	24	10	12	11	14	9	9	16
76	6	13	20	11	28	23	10	12	12	13	10	11	17
22	10	13	20	13	29	21	9	12	11	13	9	11	20
79	12	13	15	12	29	22	9	12	12	13	9	9	18
68	3	13	14	12	30	23	9	12	12	14	9	10	19
91	26	13	10	12	27	23	8	12	11	15	9	10	20
52	1	13	18	11	29	23	9	12	12	14	10	11	17
72	17	13	12	11	29	23	9	10	12	15	11	10	20
97	0	13	13	12	28	23	8	12	12	13	10	9	19
94	2	13	12	11	30	23	11	10	11	13	10	12	18
74	27	14	9	12	28	24	9	12	12	14	10	12	19
99	7	13	10	12	27	23	10	11	11	14	10	12	18
56	30	14	13	12	28	23	10	10	11	13	9	10	18
70	14	13	13	12	29	23	9	10	12	13	10	11	18
73	1	16	11	12	30	23	9	10	11	13	9	10	18
96	0	13	13	13	27	24	9	12	12	12	9	11	18
114	23	15	10	12	28	24	9	11	12	13	9	10	19
43	2	13	12	12	28	23	9	10	11	13	10	11	20
60	5	15	13	11	28	23	9	12	12	14	9	9	17
54	31	13	19	12	29	23	10	14	12	14	11	10	20
90	15	13	14	12	30	22	10	11	12	13	9	12	20
121	6	15	10	12	30	20	9	12	11	14	10	10	18
110	19	13	13	12	27	22	9	12	12	15	10	11	19
99	21	13	13	11	26	24	11	13	12	13	10	11	17
59	1	13	12	12	29	22	9	13	13	13	9	10	19
83	4	15	10	11	28	23	9	10	11	14	10	11	19
52	11	14	11	12	29	21	10	12	12	13	10	9	18
60	31	13	12	13	30	23	10	12	12	13	10	10	19
90	12	15	18	11	28	23	10	10	11	15	10	11	18
35	2	15	12	12	27	25	8	10	13	14	9	11	21
84	2	12	13	12	27	23	9	10	12	13	10	11	18
28	4	16	13	11	27	22	9	10	12	14	10	10	18
55	4	14	9	12	28	23	10	12	11	14	11	10	19
50	17	13	19	13	29	23	10	13	13	13	9	10	19
102	33	14	14	11	27	23	9	11	12	13	11	10	20
106	34	14	14	12	27	23	9	12	13	13	9	11	19
91	6	13	14	12	28	22	9	12	11	13	10	11	18
73	1	15	12	11	29	23	9	12	13	13	10	11	18
93	25	13	13	11	29	23	10	12	13	13	11	13	19
52	0	13	16	11	28	23	11	10	12	13	9	10	19
74	4	14	11	13	30	24	9	10	14	13	9	12	18
97	21	14	13	12	30	23	9	10	12	14	9	12	18
34	15	13	13	13	27	24	9	11	11	14	10	10	19
96	3	14	11	12	26	22	9	15	11	14	11	10	19
73	39	13	14	12	28	25	10	12	12	13	10	11	18
52	36	14	11	13	28	22	9	10	12	14	10	12	18
109	11	14	17	13	29	21	10	10	12	13	11	11	20
113	14	14	12	12	29	24	9	10	13	13	12	9	19
106	40	12	13	13	28	21	9	12	12	14	10	11	18
46	50	14	10	12	29	22	10	10	12	13	9	10	18
93	20	14	17	12	28	20	9	12	11	13	10	11	20
93	8	14	12	11	28	21	9	10	12	15	10	13	17
103	8	12	12	12	28	22	10	12	12	14	9	11	20
78	13	14	11	12	27	23	8	12	11	13	11	10	19
118	1	14	18	12	28	23	9	13	13	14	10	10	17
77	13	16	13	11	28	23	10	10	12	13	11	10	18
28	2	13	13	12	29	22	9	10	12	13	12	10	18
38	24	14	14	11	29	22	9	12	13	14	10	10	18
28	2	15	12	13	31	24	9	13	12	13	10	11	18
75	2	14	12	12	27	23	9	11	14	14	9	11	18
51	3	13	10	13	26	21	9	12	11	15	9	8	17
72	4	15	10	12	31	24	9	12	13	15	8	10	17
91	21	14	10	12	27	23	10	12	13	14	9	10	18
98	0	14	10	13	29	22	9	11	11	13	10	12	18
47	7	13	13	12	27	23	8	10	13	14	9	12	17
75	29	12	20	11	27	23	9	13	12	15	9	11	19
46	0	14	10	12	29	21	9	13	11	15	9	9	19
94	32	14	13	12	30	23	10	12	12	13	9	9	19
103	23	11	13	13	29	22	9	12	13	15	9	10	18
61	0	12	18	12	28	22	8	12	12	13	10	12	18
77	2	12	10	12	29	22	9	12	12	13	9	11	18
47	8	15	10	12	28	21	9	13	13	13	9	9	18
66	3	14	18	13	29	21	10	12	12	13	9	11	18
110	23	15	11	12	29	22	9	12	11	13	11	11	18
114	10	14	10	12	28	24	10	10	13	14	9	10	19
81	3	14	13	11	29	22	11	12	12	14	11	11	20
59	0	15	10	13	29	24	9	10	12	14	10	11	18
40	4	15	11	11	28	22	9	11	11	14	11	11	18
34	23	13	13	12	31	23	9	12	12	13	9	11	19
78	7	12	9	13	29	24	9	10	11	14	10	10	18
89	14	13	17	12	31	24	9	13	13	13	9	10	18
61	34	14	17	12	29	21	9	13	12	13	9	11	18
97	2	14	13	12	28	22	10	12	13	14	11	9	19
56	9	13	18	12	28	22	10	10	12	13	10	9	18
34	0	14	10	12	27	22	9	10	12	14	10	12	19
32	2	14	15	12	28	22	10	13	11	14	9	12	19
66	3	15	17	12	29	24	9	11	12	13	9	12	20
70	3	14	10	13	29	25	10	10	11	13	9	11	19
100	17	12	11	11	27	23	10	13	12	14	10	12	18
59	50	14	19	11	27	24	9	12	12	13	11	11	20
59	11	13	13	12	29	23	9	10	12	14	10	11	17
39	24	14	12	12	29	24	9	10	13	13	12	9	19
88	10	14	12	12	27	22	10	12	11	14	9	10	17
53	13	13	16	11	28	22	10	12	11	14	11	9	19
113	21	14	15	11	29	21	10	10	13	13	10	12	19
101	2	14	10	11	29	24	9	10	11	13	11	10	19
93	3	16	11	13	29	23	11	13	12	14	11	11	21
92	19	16	13	11	30	21	9	13	12	13	11	10	20
43	2	13	12	12	28	22	9	12	11	13	9	11	19
74	38	14	11	12	27	22	10	10	11	13	10	9	19
111	27	14	16	12	30	23	9	12	12	14	10	10	20
40	2	13	13	12	29	24	11	11	11	15	10	10	18
74	10	15	14	12	28	23	9	10	13	13	9	10	19
66	22	12	11	13	28	23	9	12	11	13	9	11	18
53	0	13	15	12	30	23	8	13	13	14	9	11	19
75	0	14	11	11	28	23	9	14	11	13	11	11	18
100	0	13	18	12	29	24	9	10	12	14	10	10	19
50	10	13	11	11	29	23	10	10	11	13	9	11	18
54	7	13	10	12	29	22	10	10	12	13	10	11	17
55	12	13	13	12	29	23	10	10	12	13	9	11	19
47	7	13	18	12	27	20	10	12	13	13	9	9	19
102	9	13	18	12	30	24	10	9	12	14	10	12	18
45	10	14	10	12	28	25	9	12	13	14	11	11	19
102	10	12	12	13	30	22	11	13	12	13	11	10	19
28	3	14	17	12	30	24	10	10	12	14	9	9	17
33	17	13	12	11	28	24	10	12	11	14	10	11	19
100	0	12	11	11	28	22	9	12	12	13	10	10	18
107	30	12	9	11	28	23	10	13	12	13	10	10	19
75	11	14	10	11	29	23	9	12	12	14	9	9	16
104	9	13	17	13	27	22	10	13	12	15	10	11	18
76	5	15	10	11	27	21	9	10	11	14	10	13	17
73	0	13	11	13	27	24	8	12	12	15	8	12	17
37	1	15	12	11	28	21	10	10	11	13	9	11	18
50	13	13	12	12	29	22	9	12	12	14	11	10	16
94	4	14	17	13	28	22	9	13	12	15	10	10	18
70	19	13	17	12	27	23	10	14	11	15	10	12	19
50	20	14	13	12	27	24	9	12	12	13	9	12	19
112	0	13	16	13	29	22	9	13	12	13	9	10	18
103	2	13	13	12	27	21	10	11	11	14	9	11	18
85	2	14	13	11	30	23	9	10	11	13	9	11	19
42	19	15	17	12	28	22	9	12	12	14	9	9	17
99	24	13	12	11	30	22	9	12	12	14	9	11	19
62	1	14	15	13	29	21	9	13	11	14	11	9	20
109	1	12	17	11	28	20	9	12	11	14	8	11	19
43	40	13	13	12	27	25	8	12	12	13	9	10	18
87	1	13	15	13	29	22	11	14	11	13	10	10	19
105	1	15	16	12	31	23	9	13	12	14	9	10	19
96	2	14	20	12	29	23	9	12	12	13	9	12	18
73	18	14	10	12	28	20	10	12	13	13	9	12	18
58	5	12	13	12	27	23	9	10	12	13	10	11	18
98	0	12	17	11	26	23	9	13	12	14	10	10	18
42	5	13	16	12	27	23	9	12	12	14	10	10	20
67	0	14	16	12	30	20	9	10	11	13	8	10	19
41	11	14	16	13	29	23	9	12	12	13	10	11	17
97	11	14	14	11	30	22	10	13	13	13	10	12	19
99	21	15	14	13	27	23	9	10	12	14	9	10	20
90	4	15	12	12	28	23	10	11	12	13	10	12	18
47	3	12	12	11	28	22	9	10	12	13	9	10	20
30	5	13	13	12	28	23	10	10	12	13	9	10	18
80	2	14	14	11	29	25	8	10	12	14	11	11	17
35	2	14	12	12	28	22	9	12	12	12	9	13	18
99	8	13	14	12	29	22	9	12	13	13	9	10	18
107	10	14	12	12	30	24	9	10	12	13	12	10	19
56	41	14	12	12	29	21	9	13	12	15	9	11	19
51	8	13	17	12	27	25	11	13	11	14	10	11	19
107	18	13	13	11	28	23	9	13	12	15	10	10	18
38	32	15	11	11	28	22	9	11	11	14	11	11	18
51	2	14	11	11	27	22	9	10	12	14	9	11	20
42	35	14	16	12	30	21	9	10	12	14	9	10	17
63	35	14	10	12	30	22	8	10	13	14	12	10	18
101	34	14	12	12	30	23	10	12	11	13	10	10	19
44	5	13	16	12	28	22	9	13	12	13	9	10	18
80	6	12	10	11	28	22	9	13	11	13	10	9	18
51	3	15	10	12	28	24	9	11	12	13	9	10	19
78	33	14	11	12	28	21	8	10	11	14	10	12	19
66	18	16	14	13	30	24	9	12	12	14	11	11	18
89	0	15	14	12	29	22	10	12	12	13	9	10	19
94	0	13	12	11	28	24	10	12	13	15	11	10	18
80	16	14	17	14	30	22	9	10	12	14	11	10	20
69	0	13	14	12	29	22	12	12	13	13	11	11	18
70	2	14	12	13	29	21	10	12	11	14	10	10	19
44	8	12	17	11	28	20	9	12	11	14	8	11	19
57	16	13	14	12	28	23	10	10	11	13	9	11	19
47	9	13	17	11	30	22	10	10	11	13	9	12	17
58	2	16	9	13	28	20	10	12	12	13	9	10	18
50	18	13	13	12	28	23	10	12	11	13	9	12	18
71	13	13	12	12	29	22	9	10	12	13	8	10	19
46	9	14	14	12	29	22	9	9	12	14	10	11	18
44	1	14	10	11	27	24	9	12	12	13	9	11	19
54	7	14	13	11	29	20	10	12	12	13	10	10	18
102	1	14	12	12	27	23	9	12	13	14	8	10	17
67	0	13	13	12	29	24	9	10	12	14	9	11	19
36	14	13	15	13	29	22	10	12	12	14	9	11	20
86	16	12	14	12	31	22	9	10	12	13	11	10	17
41	6	14	11	12	30	23	10	10	13	14	9	9	19
105	3	13	17	12	27	22	10	10	14	14	10	10	19
50	27	13	16	12	30	23	9	11	12	13	8	11	18
92	4	13	15	12	29	22	10	12	12	14	9	11	20
106	11	14	10	11	27	23	9	10	10	15	11	12	20
102	16	13	16	13	29	22	9	13	12	13	9	10	18
103	18	16	13	12	29	22	10	12	12	14	9	12	18
74	27	16	10	12	27	22	9	13	12	14	10	10	20
70	21	15	16	12	27	20	9	11	12	15	9	11	16
87	3	13	13	12	28	23	9	13	13	13	11	11	21
103	29	13	13	13	27	24	9	12	12	12	9	11	18
47	3	13	12	11	29	21	10	10	11	13	9	11	18
56	13	13	13	12	29	23	9	14	12	13	8	10	20
51	37	13	13	13	27	24	11	10	11	13	11	9	18
102	38	15	10	13	28	20	9	10	12	13	10	10	19
72	3	13	9	13	26	22	9	13	13	13	9	11	19
109	4	14	12	11	28	23	9	10	12	12	9	10	18
69	3	14	12	11	31	23	9	12	13	13	8	11	18
61	6	14	12	12	28	23	9	12	11	14	9	11	19
54	0	15	16	11	27	23	10	12	12	14	9	10	19
62	3	14	15	13	28	23	9	10	13	15	9	9	19
99	4	15	13	12	30	22	10	10	13	14	10	10	18
50	2	13	16	11	31	22	9	10	12	13	10	11	18
79	6	12	11	13	30	22	9	9	11	14	12	11	18
69	1	14	11	12	27	22	10	10	11	13	10	9	19
72	8	12	17	11	26	23	9	13	12	14	10	10	18
71	28	14	16	13	29	22	9	12	11	13	9	12	18
53	11	15	10	13	27	25	10	10	11	13	9	10	18
78	9	15	13	13	29	22	9	13	11	13	9	12	18
75	15	14	13	11	28	22	9	12	12	15	8	11	19
66	3	15	12	11	27	22	10	12	12	13	9	11	19
87	15	16	18	12	29	23	9	10	12	14	11	10	17
57	2	13	14	11	31	21	9	11	14	13	10	9	19
29	48	12	10	11	27	23	10	12	13	13	10	12	17
69	40	15	12	11	27	21	9	10	11	13	9	11	17
85	8	14	9	12	28	23	9	10	12	13	11	11	18
59	36	15	15	13	28	23	10	12	12	15	10	12	18
68	17	13	16	13	29	22	9	10	12	13	9	11	19
101	43	14	17	12	31	22	10	12	12	13	11	10	20
91	11	16	10	11	28	23	9	13	12	13	10	10	18
52	14	14	10	11	27	23	9	10	12	13	10	12	17
103	0	12	10	14	28	24	9	12	11	14	11	11	19
88	2	13	13	12	29	23	9	14	12	13	8	10	20
45	5	16	13	12	29	23	9	10	14	15	12	11	18
77	16	12	11	11	28	22	10	12	11	13	9	11	19
92	1	15	11	12	28	22	10	10	12	13	9	10	18
71	7	12	20	12	27	22	9	10	12	13	11	10	19
107	34	14	17	12	27	23	10	13	13	14	8	10	19
97	46	14	10	12	29	22	8	12	12	13	10	9	18
106	11	16	18	12	30	23	9	13	11	13	9	9	20
87	13	16	13	13	28	22	9	12	12	14	11	10	18
83	4	13	12	13	28	22	10	13	11	14	10	10	19
41	7	13	16	12	28	22	9	10	14	13	9	12	19
50	15	13	14	12	29	24	10	10	12	14	10	11	19
48	0	13	13	12	28	23	9	9	12	14	9	11	19
42	12	13	13	13	28	23	9	10	12	13	9	10	19
47	5	13	17	13	27	23	9	13	12	13	10	12	18
100	0	12	12	12	31	23	9	12	11	13	11	9	19
37	0	14	12	13	28	22	9	10	13	13	9	12	18
41	13	14	13	11	30	24	9	12	13	13	9	9	21
74	3	14	12	12	30	22	10	13	12	13	8	11	17
40	15	14	9	11	31	23	9	10	12	14	10	10	19
41	3	13	14	12	30	21	9	10	12	13	8	11	20
104	17	14	13	11	29	24	9	10	12	13	9	10	19
65	14	13	10	12	29	24	9	12	11	13	9	10	19
50	0	12	9	13	29	24	9	10	11	14	10	10	18
100	24	12	15	13	30	23	9	10	12	13	12	11	21
74	8	15	14	11	29	23	8	10	12	13	9	11	18
72	9	14	10	12	29	24	9	10	11	14	9	10	19
107	32	15	14	12	30	23	9	13	12	13	12	11	18
88	21	15	10	13	28	20	9	10	12	13	10	10	19
54	2	14	12	12	28	23	9	12	12	13	10	10	17
79	35	14	11	13	28	24	10	12	12	13	11	10	19
95	5	15	14	12	28	24	9	10	13	13	10	10	18
41	0	13	15	12	29	23	9	13	11	13	10	12	18
33	30	13	13	11	31	23	9	9	12	13	10	11	19
97	2	14	11	12	29	22	9	13	13	13	10	11	19
68	6	15	16	12	26	23	10	12	11	13	10	11	18
105	1	15	16	12	29	22	10	10	12	13	9	12	20
63	2	13	13	12	29	24	10	15	12	14	9	9	20
102	8	15	12	11	28	20	10	10	12	15	9	11	18
49	13	14	19	12	27	23	11	10	12	14	9	11	19
106	11	13	13	11	29	23	9	12	11	13	9	11	18
109	25	13	14	13	28	23	9	12	12	14	10	10	19
75	2	14	18	12	29	22	9	12	12	14	8	11	18
114	20	13	10	13	31	23	8	10	11	13	10	10	18
52	12	14	12	12	28	23	10	12	12	14	9	11	19
97	0	13	11	11	28	22	9	12	13	13	9	12	18
29	7	13	10	11	31	22	9	13	13	13	10	11	18
93	19	14	16	11	28	22	10	13	12	13	9	11	20
38	13	12	20	12	27	22	9	10	12	13	11	10	19
65	1	13	17	12	28	22	9	12	11	13	12	11	19
76	5	16	17	13	30	22	10	10	13	13	11	11	18
39	13	13	16	12	28	22	9	13	12	13	9	10	18
66	37	14	12	11	27	22	10	12	12	14	11	10	18
24	17	13	15	11	27	22	10	13	13	13	8	12	18
62	2	14	10	12	28	22	10	13	11	14	9	11	18
68	25	14	13	13	28	24	10	10	13	14	9	10	18
72	21	13	13	12	28	20	9	13	13	13	10	12	18
80	0	13	11	12	28	22	10	10	12	13	9	12	17
50	29	14	10	12	27	23	8	12	11	13	9	9	17
50	13	15	11	11	26	22	10	10	12	15	9	9	20
55	8	14	13	12	28	23	9	13	12	13	11	12	21
84	22	13	10	11	27	23	9	10	13	13	9	10	19
87	4	13	12	12	27	24	9	10	11	14	11	11	17
98	16	15	17	11	28	20	10	10	12	13	10	10	18
93	1	14	16	12	26	23	10	10	11	14	9	10	19
58	27	13	13	12	28	22	9	13	13	14	10	10	18
31	7	14	17	12	27	22	10	14	11	13	9	11	19
96	1	15	10	11	28	23	10	12	12	13	9	11	17
105	7	12	10	12	29	23	9	12	12	14	9	11	19
85	0	16	13	11	27	24	10	12	12	14	11	10	18
97	4	14	16	11	29	22	9	10	12	14	11	10	18
102	10	14	16	13	27	23	9	10	13	13	9	10	20
42	4	14	13	11	29	20	10	12	12	13	10	10	18
91	2	14	12	11	28	22	11	10	12	13	9	11	19
86	9	15	12	13	29	24	9	13	14	14	9	11	19
68	5	13	12	12	27	23	9	11	12	13	9	9	18
80	41	13	15	12	29	23	8	10	12	13	9	12	19
102	23	15	11	11	29	24	10	14	11	14	9	10	20
42	4	15	10	11	27	22	9	10	11	14	11	9	19
52	1	16	11	12	30	24	9	10	12	13	10	12	18
64	7	14	12	12	29	24	9	10	13	13	12	9	19
115	3	12	9	11	27	22	9	10	13	13	11	11	18
95	11	14	10	12	28	23	10	13	11	13	8	10	18
34	1	13	16	11	27	22	9	11	11	15	11	10	17
93	1	14	11	12	27	25	9	10	12	14	9	11	19
43	1	14	17	12	28	20	9	12	11	13	10	11	20
68	0	14	12	12	28	23	9	10	12	13	9	11	18
48	1	12	9	11	27	22	9	10	13	13	11	11	18
97	2	14	12	12	27	23	9	12	12	13	10	10	18
81	3	13	16	13	27	23	9	12	13	14	9	11	19
112	2	14	10	13	30	24	8	10	11	14	9	10	19
30	8	14	12	12	28	23	9	10	12	13	9	12	18
109	13	13	12	12	29	24	9	10	13	14	8	10	19
109	10	14	10	11	28	23	9	10	12	14	10	9	18
39	22	14	10	12	29	23	9	10	12	13	9	10	19
100	19	13	10	12	31	24	9	12	12	14	8	10	20
27	30	12	10	12	30	24	9	11	12	15	11	11	19
97	4	15	10	12	27	24	9	13	12	13	9	10	19
65	3	14	11	12	29	20	9	11	12	15	9	11	18
79	3	13	11	12	30	22	9	12	13	14	10	10	19
53	34	13	17	12	28	22	9	12	11	13	12	11	19
43	18	13	10	12	28	24	8	13	11	13	10	11	19
63	4	14	13	12	27	23	10	12	13	13	9	10	18
68	0	13	17	12	31	24	9	13	13	13	9	10	18
39	20	14	12	11	28	23	10	10	12	13	11	10	18
105	4	12	13	14	28	23	10	10	13	15	10	10	19
79	9	13	17	12	27	23	10	13	11	13	9	11	16
84	13	16	12	12	27	23	10	12	12	14	9	10	17
94	17	14	15	11	29	22	10	12	13	13	9	11	18
83	38	14	12	11	29	22	9	15	12	14	10	9	18
76	25	14	10	11	29	22	11	13	12	13	9	10	17
85	0	15	19	13	26	24	9	10	12	13	9	11	19
56	2	13	10	12	28	22	10	13	11	14	9	11	18
112	19	13	10	13	28	24	10	12	12	13	10	9	21
89	1	14	14	12	26	23	10	10	12	13	11	9	19
67	0	13	13	12	28	23	9	11	11	14	10	11	20
103	26	14	19	11	28	21	10	15	11	14	11	12	18
30	38	13	16	11	28	24	10	12	12	14	9	11	18
99	44	14	10	13	29	23	8	12	12	13	9	10	16
36	20	15	13	11	30	21	9	13	12	13	11	10	20
71	8	14	13	12	28	23	9	13	12	13	11	11	21
103	28	16	13	11	30	23	9	12	13	14	9	10	18
72	9	12	14	12	31	20	9	12	12	14	10	11	20
95	6	15	11	11	27	22	10	10	13	12	9	10	19
67	3	13	9	13	29	22	9	11	12	13	10	11	19
110	5	13	11	13	27	22	9	10	11	14	9	10	19
98	21	13	12	12	29	24	10	10	12	14	10	11	20
43	48	13	10	12	29	22	9	12	13	15	10	12	18
67	12	14	11	13	30	22	8	10	13	13	11	9	18
106	8	15	20	11	30	22	9	12	12	14	11	12	18
73	5	13	16	13	31	22	9	10	12	15	9	11	17
25	1	14	13	14	28	21	11	10	12	14	10	11	20
41	6	13	10	13	29	24	8	12	12	13	9	10	17
82	22	16	13	12	29	21	10	13	13	13	9	9	19
68	0	13	11	11	28	22	9	12	13	13	9	12	18
83	22	15	12	12	30	22	9	10	12	14	8	11	19
99	27	13	13	12	27	24	9	11	13	13	9	11	18
81	7	13	13	11	27	22	9	10	12	13	10	11	20
48	3	15	12	12	29	23	11	10	11	13	9	10	18
46	5	13	15	12	29	22	9	10	12	13	9	9	20
40	0	14	11	13	27	22	10	12	11	14	9	11	20
100	2	15	15	12	26	22	10	12	12	14	9	11	19
104	2	16	13	12	28	21	11	12	12	13	11	10	19
94	1	14	10	13	29	25	9	12	12	13	9	10	18
94	41	14	18	12	29	22	9	12	12	14	8	11	18
45	16	15	14	12	29	22	10	12	11	14	11	9	19
74	3	15	13	12	27	22	10	14	12	13	10	10	20
54	0	14	17	12	29	23	9	10	12	14	9	11	18
30	3	13	13	13	29	21	10	10	12	13	9	12	17
51	6	13	13	13	28	23	10	12	12	13	10	12	20
37	47	14	13	12	29	22	10	13	12	15	10	11	17
85	4	13	10	13	29	21	10	10	11	15	9	10	19
59	5	15	10	11	27	22	9	10	11	14	11	9	19
44	22	13	13	13	29	23	9	13	12	14	12	10	18
96	10	14	13	12	27	22	10	12	13	13	9	11	18
58	19	12	13	12	28	22	8	10	11	14	9	9	20
94	1	13	15	12	29	23	9	10	11	14	10	10	18
36	27	13	14	12	28	23	9	10	11	13	9	12	19
99	1	12	12	12	28	21	9	10	13	13	9	12	19
74	10	14	11	12	27	22	10	12	13	14	11	10	17
98	0	14	16	14	29	22	9	11	12	13	10	11	18
87	3	15	15	12	28	24	9	10	12	14	9	10	18
67	16	15	10	11	28	24	9	10	12	13	10	10	20
113	28	13	16	13	28	22	9	12	11	14	9	10	19
41	38	14	17	12	28	24	9	10	10	14	9	11	19
42	1	14	11	12	29	22	9	13	13	13	10	11	19
36	9	13	16	11	27	23	9	10	12	13	10	10	16
38	7	12	19	12	31	24	9	10	11	13	10	10	18
42	0	13	20	11	28	24	9	13	12	13	9	10	19
88	28	13	12	11	29	21	10	10	11	13	9	11	18
81	17	14	11	12	28	22	10	12	11	14	9	10	17
74	0	13	19	13	29	21	9	13	12	13	10	11	18
74	28	14	14	10	30	24	9	10	12	15	11	11	19
33	35	13	18	11	29	24	9	12	11	13	9	12	19
106	1	14	14	12	29	22	9	13	12	14	10	10	20
51	0	13	15	11	30	22	10	11	12	13	9	11	18
58	5	14	12	13	28	23	9	12	12	13	9	12	18
51	27	14	15	13	27	24	9	13	13	14	9	10	17
97	19	14	16	14	29	22	9	11	12	13	10	11	18
105	35	15	11	13	29	22	9	12	12	13	9	12	17
103	2	13	15	12	29	22	9	12	12	13	9	9	18
43	5	13	17	11	31	21	10	13	11	13	11	11	19
101	24	15	20	11	30	23	9	10	12	13	8	10	17
41	0	14	17	12	29	24	9	11	12	13	9	9	18
97	0	14	12	12	27	23	9	12	12	13	10	10	18
43	11	14	13	11	29	22	9	10	12	14	10	9	19
43	0	15	17	12	28	24	9	10	13	14	10	10	18
72	18	14	13	11	31	23	9	12	12	14	9	12	16
83	13	14	12	12	28	24	9	13	13	13	11	11	18
106	38	13	13	13	28	22	9	13	12	13	9	10	18
103	8	12	17	12	28	23	9	12	12	14	10	11	17
107	22	13	12	12	30	25	9	13	13	13	9	11	20
78	27	14	16	12	30	23	9	12	12	14	10	10	20
45	24	13	13	13	27	24	9	12	13	14	11	11	17
42	8	14	15	12	29	21	9	12	13	13	9	12	19
114	1	14	13	13	26	22	10	11	11	12	10	11	19
63	7	14	18	11	29	21	10	12	12	13	9	9	16
68	14	12	17	12	27	20	9	10	12	14	9	10	19
29	6	13	10	11	28	23	9	13	11	14	9	13	17
104	50	14	10	12	27	24	11	10	12	13	9	11	18
46	5	15	10	12	27	24	9	13	13	14	9	10	20
80	3	14	13	13	28	24	9	10	11	14	8	11	20
84	9	17	14	12	30	22	10	10	12	13	9	11	19
88	8	14	10	12	27	23	9	13	12	14	9	10	19
64	5	14	16	11	29	23	10	12	12	14	10	12	18
105	18	15	13	12	27	24	8	10	12	13	10	10	18
87	4	13	11	12	29	23	10	10	11	14	10	11	19
70	1	13	15	12	27	22	9	11	12	13	11	11	19
72	0	13	12	12	29	22	9	13	12	13	11	10	19
43	25	15	15	13	28	20	9	10	11	15	11	11	17
58	21	14	13	12	28	23	10	10	11	13	9	10	18
78	0	13	17	13	29	24	9	10	11	13	10	10	18
69	25	14	12	12	29	23	10	12	13	15	10	10	19
67	28	15	11	13	30	23	9	10	11	15	10	12	19
101	19	13	10	12	28	24	9	11	11	13	11	11	19
46	2	12	15	12	27	24	8	13	13	13	10	11	19
95	2	15	10	11	28	21	10	12	12	14	10	10	19
41	4	13	15	11	28	22	9	12	12	13	9	12	19
50	1	16	13	12	30	25	10	13	12	14	10	10	21
51	2	16	10	11	28	23	9	13	12	13	10	10	18
107	0	13	17	13	30	23	9	13	12	14	10	10	21
39	3	12	10	12	29	22	9	10	13	13	10	11	19
26	15	14	10	12	29	21	9	13	12	13	9	12	20
97	21	15	14	12	28	23	9	10	12	15	11	10	18
78	17	13	12	13	29	22	9	14	11	14	9	11	19
46	1	14	13	12	27	22	10	13	12	15	10	11	18
47	31	13	13	12	28	23	10	10	12	13	9	10	18
73	2	13	11	11	29	23	10	10	11	13	9	11	18
39	36	14	17	12	30	23	9	12	12	14	10	10	20
96	1	17	11	12	28	23	8	10	12	13	11	13	18
100	13	13	15	13	29	24	10	13	11	14	9	12	17
59	11	13	18	13	28	23	9	10	12	13	11	10	18
83	7	13	19	12	28	23	9	12	12	15	9	10	20
63	3	13	18	12	29	24	9	12	12	13	11	10	19
67	4	13	13	11	31	22	9	12	12	13	11	10	17
108	6	14	15	11	28	22	9	13	12	13	11	11	19
69	16	14	12	12	27	23	8	12	11	13	11	10	19
48	0	13	16	11	28	23	10	13	13	13	9	10	17
108	0	13	17	12	31	22	9	12	13	14	9	11	18
54	7	15	12	12	28	22	10	12	11	13	11	9	17
44	12	13	14	11	29	23	9	12	12	13	10	10	19
55	7	14	15	12	28	22	9	12	13	13	11	9	19
96	9	13	11	11	29	21	9	10	11	13	8	10	20
48	32	14	12	12	28	21	9	12	12	13	9	13	19
71	45	13	13	12	29	23	9	14	12	13	8	10	20
71	22	13	13	13	28	23	9	12	12	13	9	9	18
54	48	12	13	12	29	22	9	12	13	13	11	9	19
37	0	14	12	12	27	21	9	10	12	14	12	11	19
75	4	13	13	11	28	23	9	13	12	15	10	10	18
104	25	13	9	12	29	24	9	12	14	14	9	9	17
101	2	13	10	12	28	21	9	12	12	14	9	10	18
25	1	12	10	11	28	21	10	15	11	14	9	10	17
38	15	14	14	12	28	22	9	10	11	13	10	11	18
73	27	14	13	12	29	23	9	12	11	13	8	11	17
43	29	14	12	11	30	25	9	14	12	14	9	11	20
41	18	14	11	13	28	24	9	11	13	14	10	11	20
59	21	12	12	12	29	22	10	12	12	14	9	11	18
74	1	14	12	11	28	23	9	10	12	14	9	13	19
36	37	14	10	13	29	21	9	10	12	13	11	11	18
46	7	13	9	11	28	22	9	12	13	14	9	10	18
110	0	14	13	13	28	24	11	11	13	14	9	11	18
80	4	15	15	12	30	23	9	10	12	13	10	11	18
93	3	13	14	12	29	24	9	10	14	14	9	9	18
44	20	13	12	11	28	23	9	12	11	14	9	10	17
37	2	13	10	12	31	23	9	13	12	13	9	11	18
107	44	13	19	14	29	21	9	13	12	13	10	11	18
68	13	14	16	12	27	21	9	12	12	13	9	10	18
63	1	14	10	12	28	22	11	10	12	15	9	11	19
80	13	14	19	12	26	23	10	14	12	14	9	10	19
51	4	13	13	11	30	23	9	13	13	13	9	9	17
110	1	14	10	11	28	23	9	10	13	14	9	12	19
94	3	13	15	13	29	23	9	10	14	14	11	10	17
79	17	13	17	12	28	20	9	12	12	15	10	10	18
60	4	16	11	12	30	22	10	13	12	13	9	11	19
99	6	13	14	12	28	24	10	10	12	14	10	11	19
76	6	13	12	11	29	24	9	10	11	13	9	11	19
64	10	16	17	14	29	23	10	13	12	13	11	11	16
98	16	12	13	13	29	23	9	10	11	13	9	9	18
89	22	16	13	12	28	22	10	10	11	13	9	10	20
54	14	14	12	13	29	23	8	12	12	14	8	9	18
47	8	15	10	11	26	22	9	12	12	14	9	11	17
76	14	15	13	11	28	23	11	12	12	13	10	11	17
24	0	15	12	12	26	21	8	11	12	13	9	11	19
45	12	13	13	13	28	25	9	12	12	14	8	10	17
51	28	14	11	12	28	24	10	12	12	14	10	11	19
113	0	12	13	12	30	23	9	10	12	13	9	11	19
102	0	12	13	13	28	21	9	12	12	14	10	11	18
55	3	14	15	13	29	24	10	11	12	13	9	10	18
64	14	13	11	11	30	24	9	12	11	13	9	10	20
76	21	13	16	11	30	21	9	10	13	13	11	12	19
57	16	14	14	12	28	22	9	10	12	13	11	9	18
45	3	14	10	12	28	23	9	10	12	15	9	11	18
42	3	13	13	11	28	23	9	13	12	15	10	10	18
69	31	14	15	13	28	22	10	10	11	13	10	10	19
65	6	16	17	12	28	24	10	12	12	13	10	12	18
117	0	14	12	12	28	23	10	10	12	14	9	10	21
41	17	12	16	13	30	22	10	10	12	14	11	10	19
77	0	15	15	12	27	24	9	11	14	13	11	11	16
73	1	13	12	11	29	23	9	9	14	14	9	11	18
100	3	14	10	12	30	22	9	12	13	13	11	11	19
87	16	15	10	13	28	24	8	10	12	13	9	10	20
34	21	13	12	12	28	24	9	10	12	15	9	10	19
93	0	12	10	12	29	22	9	12	12	13	9	11	18
110	15	15	13	12	26	22	10	10	12	13	9	11	19
66	14	14	11	13	31	21	10	10	12	14	9	12	18
41	20	13	13	12	30	24	10	10	13	15	10	11	18
37	8	14	11	12	29	23	9	10	12	13	9	13	19
77	0	13	13	12	27	22	10	10	13	14	9	10	19
58	7	13	18	12	26	22	9	10	12	15	10	10	16
49	1	15	13	11	29	23	9	10	13	13	9	10	19
42	26	15	10	13	29	21	9	13	11	14	9	11	18
62	2	14	14	12	27	22	9	10	11	14	11	11	21
104	27	14	14	13	29	22	9	11	12	13	12	11	18
32	17	15	19	13	26	24	9	10	12	13	9	11	19
67	3	16	10	12	28	22	9	13	12	15	9	11	18
110	1	14	10	12	30	24	9	12	12	13	9	9	18
87	2	13	17	11	27	22	10	13	12	13	9	11	18
56	10	14	13	11	30	24	9	12	13	13	9	9	21
76	9	13	10	13	30	23	9	10	12	14	10	10	17
80	1	13	10	11	31	22	9	13	13	13	10	11	18
93	0	13	17	12	29	21	10	12	11	14	9	10	20
112	1	14	15	12	28	21	9	13	12	14	11	11	20
95	5	14	17	11	27	22	9	12	12	14	9	10	20
88	5	16	10	11	28	21	9	10	12	13	9	9	18
32	1	13	13	13	28	23	9	10	12	13	9	10	19
46	7	14	14	11	28	20	10	12	11	13	9	10	19
84	2	15	14	13	29	22	9	10	13	15	9	10	18
72	18	15	12	12	31	25	9	10	13	13	9	11	20
96	3	13	16	12	28	23	9	12	12	14	9	10	18
32	8	13	10	11	28	23	9	13	12	13	9	10	17
103	10	14	14	11	27	24	9	10	12	15	11	9	18
43	11	12	16	12	29	22	9	10	12	14	10	12	20
79	11	16	12	13	28	23	10	14	13	13	9	11	18
106	7	15	12	11	27	22	10	12	12	13	9	11	19
72	7	12	11	12	28	23	9	11	12	15	9	11	18
71	11	13	12	12	29	24	10	10	12	14	10	11	20
78	1	13	13	12	30	21	10	10	14	14	12	9	18
75	2	13	12	14	30	23	9	12	12	13	9	10	18
72	14	12	13	13	29	23	9	12	12	13	11	11	20
44	4	14	12	11	29	23	10	10	12	13	9	10	18
105	11	13	13	11	28	23	9	13	12	15	10	10	18
76	22	15	17	12	30	24	10	9	12	14	10	9	17
88	1	16	16	11	29	22	10	13	13	13	9	10	19
35	7	13	13	11	27	22	8	10	13	14	9	9	18
46	2	14	12	12	29	21	9	10	12	14	11	11	19
54	17	14	11	11	29	23	10	10	13	13	9	10	18
57	24	12	14	12	27	22	9	12	11	13	9	10	20
71	3	13	12	12	27	23	9	10	11	14	10	11	19
41	0	13	15	12	26	24	10	13	12	15	9	12	20
33	1	14	12	11	27	23	9	10	13	14	11	11	18
101	2	14	14	11	28	21	10	15	12	13	11	11	19
90	1	13	11	11	30	23	9	12	12	14	9	11	19
43	0	14	13	11	28	23	10	10	12	14	11	11	19
66	7	14	10	13	31	23	9	13	11	13	11	12	18
46	19	13	13	12	28	22	10	12	12	13	9	9	18
43	6	14	13	12	29	23	10	13	13	14	9	9	19
55	26	15	15	12	30	23	9	12	12	14	9	10	20
73	13	16	12	12	28	21	9	13	12	13	9	10	18
34	17	14	10	12	29	23	9	10	12	13	9	10	19
52	9	15	17	11	28	23	9	12	12	13	10	10	18
54	15	13	15	12	26	24	10	13	12	15	9	12	20
76	6	13	11	12	29	22	8	10	12	14	10	13	20
37	28	14	19	13	28	20	9	10	11	14	12	10	21
49	2	13	11	12	29	23	9	10	11	15	9	9	19
102	0	14	11	12	31	24	8	11	13	13	9	13	17
69	15	15	13	11	28	23	9	10	12	13	9	10	17
47	23	16	10	12	28	24	9	11	13	14	9	12	17
66	34	14	15	12	28	21	10	12	12	14	11	10	18
87	21	12	12	13	28	22	9	10	12	14	10	10	17
56	3	14	13	12	27	22	9	13	11	14	11	12	20
65	20	14	16	11	28	20	10	12	13	13	11	11	18
73	28	13	14	12	30	25	11	12	12	13	10	10	18
86	0	13	12	12	29	23	9	12	12	14	11	11	19
59	24	13	16	12	28	23	9	10	11	14	9	10	18
103	13	15	15	12	27	24	9	11	14	13	11	11	16
48	11	15	13	12	29	23	9	10	12	13	9	11	18
78	19	14	12	12	27	21	10	12	11	13	9	10	19
98	12	12	16	11	29	23	10	10	12	14	10	11	17
66	34	12	15	12	30	23	9	10	12	14	9	10	18
107	1	15	11	11	29	21	9	10	12	13	9	10	19
93	0	16	13	12	27	23	9	10	11	12	10	10	17
45	40	15	13	13	30	21	10	10	12	14	9	9	19
63	1	15	16	13	27	24	10	11	12	13	10	12	18
90	9	13	13	11	29	21	10	12	12	13	9	10	18
97	8	14	10	11	29	23	9	10	11	13	9	12	17
45	9	13	12	13	28	24	9	10	12	13	8	10	18
62	0	15	13	11	27	22	9	12	12	13	9	10	18
43	8	14	13	12	29	20	9	12	14	13	9	10	19
99	5	15	13	12	29	20	10	10	11	13	9	10	17
48	3	15	10	11	27	22	9	9	13	14	9	9	19
102	3	16	10	11	27	22	9	13	12	14	9	11	18
41	3	15	10	12	28	21	9	13	13	13	9	9	18
56	1	12	13	12	30	22	9	12	11	15	9	10	19
79	8	13	12	12	27	24	10	12	11	15	10	10	18
94	0	12	17	12	27	23	9	11	12	13	11	11	18
60	22	14	16	13	29	23	9	13	12	14	10	11	19
95	10	16	10	11	28	23	9	11	10	13	9	11	19
51	16	15	15	11	28	21	9	10	12	14	10	10	19
43	0	16	13	12	28	24	10	11	12	13	9	12	18
68	2	14	12	11	27	23	9	10	13	15	9	10	19
70	0	14	12	12	29	23	10	12	13	15	10	10	19
100	4	14	13	11	28	25	10	10	12	13	10	10	20
67	4	15	16	13	27	24	10	11	12	13	10	12	18
83	13	14	12	13	28	22	9	10	11	13	9	10	18
80	0	14	15	12	31	21	9	10	12	13	9	11	19
113	3	14	17	12	27	24	10	10	12	13	10	11	20
75	18	14	13	11	27	22	9	12	11	14	10	12	19
31	17	16	12	13	30	21	9	10	12	13	10	11	17
42	13	14	13	12	29	24	10	9	13	14	10	12	17
79	8	14	13	12	29	21	9	15	11	13	10	10	18
71	5	14	10	12	29	24	9	12	12	15	9	11	18
79	1	13	16	11	30	22	8	10	11	14	11	12	18
73	1	12	17	11	29	21	9	10	12	14	10	13	20
38	7	13	12	11	30	22	10	10	12	14	11	11	19
74	11	15	17	11	28	22	10	11	12	13	10	11	19
79	48	12	12	12	27	23	9	13	12	14	9	10	19
95	39	14	14	11	27	21	10	10	12	13	11	10	18
76	15	14	12	11	29	22	10	10	11	13	9	10	18
81	4	13	18	12	29	22	9	12	11	14	9	10	19
91	41	16	17	14	29	23	10	13	12	13	11	11	16
54	4	15	10	11	29	22	9	12	11	14	9	9	18
102	24	13	9	12	29	23	9	12	11	14	9	11	19
109	3	13	10	11	30	23	9	12	12	14	12	11	18
103	24	12	12	12	30	22	9	12	13	14	9	11	19
102	1	15	18	12	27	22	9	10	12	13	10	10	16
81	39	14	12	12	28	23	10	13	12	13	11	10	19
42	9	13	11	12	27	22	9	13	11	13	12	11	18
105	1	13	16	12	29	22	9	14	12	13	10	10	19
42	4	16	16	12	28	24	10	11	12	13	10	12	19
78	6	14	13	13	29	20	9	10	12	14	9	11	18
78	18	15	17	11	28	22	9	10	13	13	9	9	19
83	8	16	12	13	27	23	10	11	11	13	10	10	19
83	0	13	20	12	29	23	9	12	14	14	9	11	18
108	2	12	15	13	28	22	9	14	12	13	10	11	17
85	6	12	13	12	28	21	10	12	11	13	8	11	19
33	14	15	17	12	29	23	9	10	11	13	9	10	16
28	11	15	13	12	30	22	10	10	13	14	10	10	18
48	27	12	10	11	28	21	9	13	12	15	8	9	20
102	7	14	13	11	27	21	8	12	11	15	10	11	18
89	1	13	10	12	29	23	9	13	12	14	10	10	19
82	4	14	10	12	28	22	9	10	11	13	9	11	20
112	1	15	12	11	28	22	10	12	12	13	9	10	19
92	12	14	12	12	28	23	9	10	12	13	9	12	18
68	0	15	13	13	28	21	8	12	11	13	9	9	18
86	27	13	12	12	28	21	10	12	12	15	9	9	18
81	15	15	14	12	29	24	10	10	11	13	9	12	18
44	9	13	10	13	30	22	9	12	11	14	9	11	19
71	16	14	10	13	27	24	9	10	13	13	10	12	17
78	7	15	11	13	28	22	9	13	13	13	10	10	18
33	11	15	13	12	28	20	10	12	12	13	10	10	20
88	11	13	20	13	29	22	9	10	11	13	9	11	18
17	4	14	11	13	28	20	9	10	12	14	11	11	20
87	10	13	12	11	30	22	10	10	12	14	10	11	19
105	1	12	13	12	28	23	9	12	13	14	11	10	18
76	6	12	11	13	27	23	10	11	13	14	11	10	18
87	48	14	13	13	28	22	10	10	12	13	9	9	18
95	0	15	19	12	26	24	9	12	12	14	10	10	20
108	14	14	13	11	28	24	9	10	12	14	9	10	18
41	13	14	14	12	27	23	9	12	13	13	9	11	19
79	0	14	15	12	29	23	9	13	13	13	9	10	17
55	1	15	13	12	28	22	9	13	11	13	9	9	16
93	13	16	19	13	29	22	9	10	12	13	9	10	19
108	0	13	17	11	27	23	9	10	11	14	11	12	20
36	32	16	13	12	30	25	10	13	12	14	10	10	21
51	25	13	17	12	30	22	10	12	12	13	10	9	19
47	8	16	15	12	30	21	10	13	12	13	10	11	18
102	13	14	11	12	27	23	8	12	11	13	11	10	19
99	4	15	11	13	30	23	9	10	11	15	10	12	19
56	21	14	17	12	27	22	10	13	12	13	9	10	18
35	10	14	10	12	29	21	9	13	11	15	9	9	19
68	0	12	15	13	28	23	9	10	11	14	10	12	17
42	25	15	17	12	29	24	8	13	12	14	9	9	20
46	6	12	14	12	30	22	9	12	11	14	10	11	19
70	2	12	14	11	27	23	9	12	12	15	9	11	19
99	16	15	12	12	30	21	10	10	11	13	10	10	19
41	2	15	12	12	31	25	9	10	13	13	9	11	20
58	19	14	10	13	27	24	9	10	13	13	10	12	17
85	37	14	15	12	28	22	10	10	12	14	12	12	19
113	0	13	14	11	29	23	10	10	12	13	11	10	19
55	3	15	10	11	27	22	9	10	11	14	11	9	19
