# Supplementary material for: Using game theory to thwart multistage privacy intrusions when sharing data
Source: Sci Adv. 2021 Dec 10;7(50):eabe9986. doi: 10.1126/sciadv.abe9986 (PMC8664254; doi:10.1126/sciadv.abe9986)
Supplement: Supplementary file 2 — Data S1 [file sciadv.abe9986_data_s1.zip › sciadv.abe9986_data_s1/DemoKAnonymization/exp/2058/data/target_data/i95.csv]

YOB	State	STR1	STR2	STR3	STR4	STR5	STR6	STR7	STR8	STR9	STR10	STR11	STR12
88	3	16	17	13	30	22	10	10	13	13	11	11	18
46	31	15	18	14	27	23	9	10	13	16	9	9	18
61	16	16	13	11	28	23	9	10	12	13	11	10	18
75	3	16	15	11	29	20	10	10	12	13	11	10	18
56	12	15	13	12	30	22	9	12	12	12	12	11	19
86	39	12	12	11	27	22	10	12	13	13	10	10	20
74	1	14	13	12	28	23	9	13	12	14	11	10	17
34	1	14	10	13	28	22	9	13	12	13	12	11	18
98	42	14	14	12	29	22	9	13	12	14	9	11	19
114	2	14	13	11	29	23	9	13	11	13	9	11	16
42	19	14	12	11	28	23	9	13	13	13	11	10	18
82	9	15	14	12	30	23	10	10	11	13	11	12	19
47	12	16	18	12	29	22	10	10	10	15	9	12	19
40	20	14	15	12	28	21	10	12	12	14	11	10	18
91	22	14	12	12	30	23	8	13	12	15	10	10	18
48	8	15	16	13	28	23	11	10	12	14	10	12	17
31	1	16	11	13	29	23	11	13	12	14	11	11	21
49	5	13	10	11	30	20	10	10	14	13	8	11	19
78	21	14	13	12	27	22	10	12	12	13	9	10	18
44	38	13	10	12	28	23	10	10	12	13	9	9	18
105	3	15	17	12	28	22	9	12	12	14	9	9	17
37	3	13	11	12	28	21	9	10	12	13	9	10	19
99	12	13	10	12	28	23	10	10	12	13	9	9	18
40	17	15	17	14	28	23	9	10	11	13	10	11	17
54	1	12	13	14	27	21	10	10	12	14	11	10	19
107	1	13	17	11	28	21	10	11	13	15	10	12	17
108	2	15	12	13	28	23	10	10	11	14	10	13	19
106	8	13	10	13	29	23	9	13	12	14	10	10	18
88	23	13	10	11	28	22	10	10	14	13	9	10	17
66	7	15	12	12	31	22	10	12	12	13	9	10	17
44	6	13	10	11	30	23	9	12	12	13	9	10	18
32	3	13	11	12	29	24	9	12	12	14	9	11	19
71	0	13	10	12	29	24	9	12	14	14	9	9	17
28	49	13	19	13	28	23	9	13	12	13	10	10	18
60	26	14	14	11	27	23	10	9	13	13	9	12	19
65	13	15	10	12	27	23	10	10	12	14	11	10	19
86	18	14	12	12	28	25	10	13	12	15	9	11	18
38	13	14	18	12	27	23	10	13	13	13	9	11	19
113	47	14	11	12	27	23	10	13	12	15	11	10	18
67	10	14	13	13	29	22	8	12	12	14	10	12	19
89	2	15	10	12	28	20	9	10	12	13	11	10	19
58	1	12	15	12	30	23	9	10	12	14	9	10	18
76	3	16	14	11	28	21	10	10	12	14	12	12	17
73	7	13	10	12	28	21	9	10	11	13	9	11	18
76	16	13	16	12	30	22	9	12	11	14	9	10	20
96	1	16	9	11	27	21	10	12	12	13	11	11	17
110	3	12	12	11	30	21	9	12	11	14	10	11	19
103	36	13	10	13	28	22	9	13	12	14	10	11	19
71	0	15	10	13	29	20	9	13	12	13	10	10	20
102	1	14	14	11	30	22	10	13	13	13	10	12	19
50	2	12	14	11	27	22	9	11	12	14	9	12	19
50	42	14	10	11	27	23	9	10	12	13	9	11	19
81	2	15	11	11	30	22	9	13	13	13	9	11	19
90	32	13	12	11	29	23	10	12	11	13	9	10	18
55	25	15	15	12	27	23	9	12	14	14	11	10	17
40	15	13	15	11	30	21	9	12	11	13	9	12	19
72	0	13	10	11	28	22	10	12	12	13	12	10	18
65	2	14	18	11	29	23	9	11	11	13	10	10	18
100	21	13	17	12	30	20	9	12	12	13	8	9	18
66	11	13	13	13	27	24	9	12	12	12	9	11	18
39	8	16	13	12	29	24	10	10	12	15	9	11	19
60	5	16	11	13	29	22	11	13	12	14	11	11	21
90	18	13	10	14	29	22	9	10	12	13	9	11	19
91	15	13	13	13	28	23	10	12	12	13	10	11	18
50	0	12	18	12	26	23	9	12	12	14	10	11	18
60	18	13	12	13	29	24	9	13	11	15	9	11	18
54	0	13	11	12	29	23	10	12	12	14	11	10	19
89	29	15	16	13	27	24	10	11	12	13	10	12	18
71	45	14	10	12	28	23	9	10	13	14	10	10	17
30	0	14	12	11	27	23	9	10	11	14	9	12	19
112	4	13	14	11	29	24	10	12	13	13	10	10	18
70	3	12	15	12	28	25	10	14	12	14	9	10	19
47	0	14	13	13	31	22	9	12	12	14	11	12	20
103	3	14	11	12	29	23	9	10	12	14	10	11	17
112	15	15	16	13	28	24	9	10	11	13	8	11	17
114	23	13	13	12	27	21	8	10	12	13	11	10	17
54	5	14	11	12	28	24	9	12	12	15	9	11	20
119	38	16	12	12	27	23	10	13	12	13	10	9	17
67	1	13	12	12	28	22	9	12	12	13	9	10	19
59	11	13	13	11	26	23	10	13	12	13	9	10	18
99	17	15	10	14	27	23	10	10	12	15	9	12	18
32	3	15	10	12	29	25	10	12	13	13	9	10	19
70	0	15	11	12	28	20	10	10	11	15	9	11	20
116	4	14	13	11	30	23	10	10	11	13	10	10	18
66	34	13	10	12	28	23	9	13	12	13	9	10	19
67	12	13	12	11	29	23	10	10	12	14	9	10	18
33	19	14	13	12	28	22	9	12	12	15	11	11	17
90	0	16	13	13	29	21	9	10	12	14	10	12	20
44	0	16	11	12	28	22	9	10	12	13	11	10	18
79	3	13	13	12	29	24	10	11	11	15	10	10	18
42	2	15	15	13	27	24	10	13	12	13	11	10	16
44	11	13	13	12	29	20	9	12	11	13	10	10	19
92	0	13	10	11	28	23	9	13	11	14	9	13	17
106	23	15	12	13	30	22	9	12	12	13	10	11	19
102	0	14	13	13	29	20	9	10	12	14	9	11	18
70	6	14	10	11	26	23	9	11	12	13	11	9	18
86	6	13	17	12	27	23	10	14	11	15	10	12	19
51	1	13	10	11	28	21	11	13	13	14	8	13	18
53	22	14	13	12	28	23	9	10	11	14	9	12	20
80	5	13	19	14	29	21	9	13	12	13	10	11	18
41	16	15	18	11	27	23	10	10	12	13	9	11	20
42	3	15	11	12	29	24	10	12	12	14	9	11	18
115	23	12	13	13	28	23	10	10	13	14	9	11	19
97	2	15	17	12	27	22	10	14	11	13	9	11	19
80	21	15	10	12	28	20	10	13	13	13	10	10	20
100	2	14	10	12	28	22	9	10	13	13	12	11	18
45	10	14	11	12	28	23	9	12	11	13	11	10	18
66	25	14	16	12	29	23	9	12	11	14	9	11	20
65	1	15	15	12	27	24	9	11	14	13	11	11	16
103	39	14	12	12	27	23	10	10	12	13	11	10	19
40	2	12	13	13	31	23	9	14	12	14	9	10	18
38	41	15	11	11	29	24	10	12	12	13	9	13	18
52	15	15	10	12	27	21	9	12	11	13	9	10	18
72	18	13	17	12	27	23	10	12	12	14	9	9	19
66	16	13	16	13	28	22	9	10	12	13	9	9	18
27	2	15	10	12	29	23	9	11	12	13	9	11	18
105	13	15	15	13	28	20	9	10	11	15	11	11	17
64	1	15	17	12	26	21	10	12	12	13	12	11	18
105	16	16	10	12	29	23	9	9	12	13	10	11	18
49	7	14	14	13	30	21	10	10	12	13	10	10	16
93	10	14	12	12	28	22	9	12	12	14	9	13	18
74	11	14	16	12	28	23	11	13	11	13	10	11	20
45	6	15	15	12	31	21	9	11	12	14	10	11	19
48	4	13	18	11	29	23	9	14	11	13	9	9	18
84	5	13	15	11	30	22	8	12	12	14	10	10	19
65	34	14	11	11	28	24	9	15	12	13	9	11	17
57	24	15	13	13	28	23	9	11	12	14	10	10	18
40	1	16	20	11	29	22	10	13	11	14	8	10	18
77	20	14	15	12	28	22	9	12	13	13	11	11	20
33	43	14	15	11	27	23	9	13	12	13	11	9	20
101	9	13	12	13	26	20	9	12	13	13	9	11	19
78	14	14	17	12	28	20	10	10	12	13	11	11	19
100	37	13	12	13	28	24	10	12	11	14	11	13	18
80	6	14	12	12	28	23	9	10	12	14	11	9	18
98	1	13	15	11	29	24	9	10	11	15	9	11	19
93	21	13	18	11	29	23	9	14	11	13	9	9	18
37	5	14	13	13	28	20	9	10	12	13	9	10	18
87	9	14	13	12	28	24	9	10	11	14	8	11	20
112	8	15	10	11	30	23	10	12	12	13	10	11	16
46	34	13	10	11	27	23	9	10	11	13	9	10	19
85	25	15	11	11	29	23	9	12	11	14	8	10	18
104	0	15	12	11	31	23	9	10	12	15	11	12	20
99	3	14	12	12	29	23	9	12	12	13	9	9	19
26	0	15	16	12	29	23	10	12	12	14	11	11	18
27	6	15	14	12	28	22	9	11	11	13	8	11	19
30	15	15	10	11	27	21	9	10	11	14	10	13	17
83	11	13	13	13	27	24	11	10	11	13	11	9	18
99	5	13	13	12	27	23	8	10	13	14	9	12	17
100	25	12	13	12	30	23	9	12	12	13	11	10	19
58	3	13	17	11	30	21	9	13	11	13	11	11	19
47	30	13	15	12	29	22	9	12	12	13	9	9	18
48	11	13	9	11	29	23	9	11	11	13	10	11	17
46	8	14	17	13	28	22	9	13	12	15	10	10	18
42	7	15	12	12	28	23	8	11	11	13	8	11	19
93	17	14	10	12	30	25	10	13	11	13	9	10	17
87	0	16	10	11	27	22	9	13	12	14	9	11	18
58	13	13	11	12	29	23	9	12	12	13	8	11	20
82	23	13	13	12	27	21	8	10	12	13	11	10	17
64	1	14	15	11	30	22	10	10	11	13	11	11	18
107	15	15	10	12	30	22	10	10	12	13	9	11	17
38	5	13	13	12	28	23	10	10	12	13	9	10	18
70	5	13	12	11	32	22	9	10	12	13	11	10	19
37	24	13	11	12	27	24	9	11	13	14	9	11	18
96	4	12	13	12	26	22	9	12	13	13	8	11	18
56	16	13	13	13	28	24	9	10	12	13	8	11	20
94	12	14	14	12	29	22	9	9	12	14	10	11	18
44	33	12	10	12	29	23	9	10	10	13	11	10	19
93	12	14	16	12	31	24	9	11	12	13	8	10	19
79	7	13	16	12	28	21	10	10	11	13	9	9	18
48	27	16	14	12	27	22	9	10	11	13	11	12	18
89	17	13	10	13	29	23	10	15	11	13	9	10	19
92	10	12	13	12	26	22	9	12	13	13	8	11	18
91	11	13	12	12	29	25	10	10	11	13	10	11	18
77	25	14	9	11	27	23	9	12	12	15	9	11	17
60	4	15	13	12	28	23	9	12	13	13	10	10	18
71	2	14	10	12	29	22	8	12	11	13	9	10	17
41	0	12	10	11	27	23	10	12	13	13	10	12	17
42	4	13	13	12	29	21	10	11	13	15	10	11	18
68	5	13	9	12	29	23	9	12	11	14	9	11	19
75	6	14	12	11	29	24	9	13	12	15	8	10	19
46	33	13	11	12	27	24	9	12	11	13	9	12	19
36	33	14	13	12	30	23	9	14	11	13	9	10	18
69	7	15	13	11	26	21	9	14	12	14	10	10	18
111	0	13	12	12	27	22	9	10	12	13	9	11	19
109	2	14	13	11	27	22	9	12	13	13	8	11	19
84	0	13	12	12	27	23	9	10	11	14	10	11	19
100	12	16	16	12	30	23	9	12	12	14	9	10	17
104	18	15	17	11	28	20	10	10	12	13	10	10	18
41	2	13	12	12	28	22	9	12	11	13	10	11	19
38	1	15	17	12	28	24	10	13	12	13	10	9	19
82	0	13	14	11	28	22	10	12	12	13	9	11	19
93	16	13	16	13	29	22	9	10	12	13	9	11	19
117	18	16	17	14	29	23	10	13	12	13	11	11	16
66	0	14	16	12	29	21	10	13	12	13	10	11	18
70	30	16	16	11	30	23	9	10	11	13	10	9	17
74	5	14	12	12	29	22	10	11	12	14	9	10	18
55	0	13	14	12	27	22	10	12	11	13	10	9	18
95	12	14	10	11	28	22	9	10	14	14	8	11	18
98	5	12	16	11	29	23	10	10	12	14	10	11	17
59	2	14	10	11	29	23	9	12	12	14	9	9	16
45	44	15	10	12	30	20	9	12	11	14	10	10	18
62	7	14	10	12	29	22	10	10	12	13	9	10	18
72	3	15	17	12	28	24	10	13	12	13	10	9	19
62	4	12	9	13	27	22	9	11	12	13	11	10	18
103	21	14	10	12	27	22	10	12	14	14	9	12	19
83	9	14	16	12	29	23	9	12	11	14	9	11	20
24	13	13	11	12	28	22	9	10	13	13	10	11	17
48	1	13	10	13	29	24	10	10	13	13	10	11	17
30	3	13	16	12	28	23	9	10	12	13	10	11	17
37	5	13	12	13	29	24	9	10	14	14	10	9	19
50	18	14	17	11	29	22	9	10	13	14	9	10	19
84	1	12	13	12	28	23	9	12	13	14	11	10	18
37	49	14	10	12	29	23	9	10	12	13	9	10	19
49	3	13	13	12	27	21	9	12	12	13	10	10	18
69	31	14	12	11	28	22	9	10	12	14	9	12	17
107	37	13	18	12	29	20	9	12	14	14	9	11	19
79	0	13	11	12	31	24	9	10	12	14	10	9	17
94	0	12	16	12	27	22	9	10	13	13	11	12	18
109	13	13	17	13	28	23	10	10	14	15	9	11	18
92	1	16	12	13	28	23	10	14	13	13	9	11	18
47	20	13	10	12	30	23	9	10	13	13	9	11	19
110	1	13	10	12	27	22	9	11	11	14	11	9	20
49	28	16	20	11	29	22	10	13	11	14	8	10	18
84	18	13	13	12	28	24	9	12	11	14	9	12	19
35	30	13	16	11	27	24	9	10	12	13	10	10	19
97	26	12	16	11	29	23	10	13	11	13	9	9	18
73	24	13	13	11	29	24	8	13	12	14	9	11	18
60	47	13	16	11	29	24	9	11	12	13	8	11	19
91	1	14	13	13	27	23	9	12	11	13	11	11	19
81	3	13	10	11	26	21	10	11	12	15	11	12	19
47	8	11	10	12	30	23	9	10	12	13	11	11	21
78	16	14	15	12	28	24	10	10	12	13	9	12	19
47	5	12	12	12	31	22	10	10	11	13	9	11	20
52	20	13	15	11	30	23	9	12	12	13	11	12	19
98	3	13	16	13	28	22	9	10	12	13	11	10	21
53	9	12	10	12	27	24	9	10	12	14	8	11	18
102	34	13	12	12	29	24	10	15	12	14	9	9	20
58	0	12	13	11	29	21	9	12	13	13	9	11	17
44	0	14	10	12	28	22	9	12	11	14	10	11	20
63	12	14	12	13	29	24	9	10	13	13	9	11	18
108	4	15	13	12	27	24	8	10	12	13	10	10	18
47	11	13	10	12	27	21	9	10	11	14	8	12	16
96	37	15	12	12	28	24	10	13	12	14	10	12	20
99	3	14	14	13	30	21	10	10	12	13	10	10	17
88	19	12	15	12	30	23	9	10	13	13	11	11	18
66	46	13	18	12	29	20	9	12	14	14	9	11	19
94	0	13	11	11	27	24	9	10	11	14	9	12	18
57	9	15	13	12	28	20	10	15	11	13	9	9	19
43	0	15	13	12	29	20	10	10	11	13	9	10	17
45	9	13	15	12	27	23	10	12	11	14	9	11	19
86	0	14	15	12	28	23	9	12	13	13	9	11	19
78	1	14	12	11	28	24	11	10	11	15	8	10	18
47	2	14	13	13	29	21	10	13	13	13	8	10	18
94	34	14	10	13	29	22	10	9	11	14	9	10	18
95	9	12	18	12	27	23	10	12	12	14	10	10	18
71	15	14	10	11	27	23	9	10	11	13	9	10	19
102	12	16	16	12	30	22	9	12	12	14	9	10	18
68	9	15	14	12	28	22	9	12	13	14	9	11	17
45	11	14	12	12	27	21	10	12	11	13	10	11	19
68	6	14	12	11	27	23	9	10	13	14	11	11	18
101	25	15	10	12	30	22	10	10	12	13	9	11	17
70	18	13	15	13	29	23	9	10	14	14	11	10	17
68	0	13	14	12	31	21	9	12	12	15	10	10	18
35	16	13	16	13	28	22	9	10	12	13	9	9	18
56	0	14	19	11	29	23	9	11	12	13	10	12	18
48	7	13	17	13	28	23	8	10	11	14	9	11	18
76	1	15	13	12	27	24	8	9	11	13	9	11	17
97	3	14	11	12	28	24	9	12	14	14	9	9	18
71	0	15	10	13	29	20	9	12	13	13	8	12	18
54	18	15	10	13	27	22	9	11	12	13	11	9	19
44	33	12	10	13	29	21	9	10	12	14	9	9	17
96	12	14	14	12	26	23	9	12	12	13	11	11	18
109	1	14	15	12	29	23	9	10	11	13	12	12	19
64	29	13	11	11	28	22	9	12	12	12	12	10	17
71	9	13	12	12	27	24	9	11	13	15	11	11	17
87	0	14	18	11	29	22	9	13	13	15	9	12	19
56	6	14	12	11	26	22	10	13	13	13	9	14	16
67	0	12	18	12	28	24	9	12	12	13	9	10	17
80	1	13	14	12	28	24	10	10	12	14	10	11	19
59	4	13	13	12	28	22	10	11	12	13	9	11	17
94	6	12	10	12	31	22	10	10	12	14	9	9	18
34	12	13	16	12	28	23	9	10	12	13	10	11	17
35	22	12	10	11	28	21	10	15	11	14	9	10	17
48	3	15	13	13	30	21	10	10	12	14	9	10	19
92	0	13	16	12	28	23	9	13	12	13	9	10	19
44	35	12	12	12	28	22	10	12	12	14	9	10	20
28	22	13	11	12	30	23	10	12	11	15	9	10	19
77	4	14	12	12	29	24	10	10	12	13	9	11	18
44	5	13	14	11	31	21	9	11	14	13	10	9	19
79	2	13	15	13	28	22	9	13	12	13	9	10	20
83	0	13	20	12	29	23	9	12	14	14	9	11	18
25	10	13	11	11	28	23	9	12	12	13	11	11	19
103	24	15	10	13	28	22	9	10	13	13	11	11	20
102	0	12	16	12	27	23	10	12	11	14	9	11	18
78	1	14	13	13	26	23	9	13	11	14	11	10	20
33	11	15	13	12	28	20	10	12	12	13	10	10	20
71	0	13	19	12	26	23	10	14	12	14	9	10	19
48	17	14	10	12	29	23	9	10	12	13	9	10	19
38	15	14	14	12	28	22	9	10	11	13	10	11	18
69	0	12	11	11	27	23	9	12	11	13	9	11	18
52	0	15	11	12	28	21	9	12	11	13	9	10	18
51	2	15	15	11	29	23	10	13	12	13	9	11	19
52	1	13	16	13	28	23	8	10	11	13	8	11	18
69	16	14	15	13	28	23	9	10	13	15	9	9	19
93	0	13	14	13	29	23	9	10	11	14	9	9	19
59	1	15	14	12	30	25	9	10	12	15	9	13	19
46	8	14	15	12	30	22	10	13	11	13	11	11	18
89	12	12	13	13	29	23	9	10	11	13	9	9	18
51	24	13	11	13	28	21	9	10	12	14	11	11	20
50	12	14	11	13	28	23	9	13	12	13	9	11	18
55	16	12	17	13	29	23	8	12	12	13	11	10	19
71	16	14	14	12	30	24	10	12	11	14	10	11	17
104	37	14	12	12	28	23	9	13	12	13	11	11	17
78	11	13	11	12	27	23	9	13	12	14	10	12	19
96	10	12	17	11	31	22	9	13	12	13	10	10	18
41	3	13	20	11	28	23	10	12	12	13	10	11	17
73	0	14	13	11	27	21	8	12	11	15	10	11	18
101	9	15	12	12	28	24	10	13	12	14	10	12	20
33	17	13	13	11	28	23	10	10	11	14	9	11	21
66	17	15	11	12	28	24	9	11	12	13	9	11	18
89	28	14	10	12	30	22	9	10	12	14	10	11	18
31	4	14	12	13	27	23	10	10	12	14	9	9	19
91	0	15	14	12	29	24	10	10	11	13	9	12	18
66	11	13	13	11	29	23	9	12	12	13	9	9	17
74	1	14	16	11	30	23	9	10	14	15	9	9	18
95	14	15	13	11	28	23	8	11	11	13	9	10	17
31	7	14	17	12	27	22	10	14	11	13	9	11	19
107	33	14	12	12	27	23	8	12	11	13	11	10	19
50	11	13	15	12	29	22	9	12	12	13	9	9	18
104	10	15	10	12	28	24	9	11	12	13	9	10	19
110	7	13	10	11	27	24	8	12	12	15	11	12	16
44	14	13	12	11	27	22	9	13	11	14	11	11	19
34	4	14	16	11	29	23	9	12	12	14	10	10	20
77	7	13	18	12	28	22	9	13	12	13	9	10	20
95	3	12	12	12	31	23	9	12	11	13	11	9	19
31	39	14	13	12	29	23	9	12	13	13	9	10	18
54	3	14	13	11	29	20	9	10	11	13	11	12	18
77	31	14	10	12	29	22	10	11	12	14	10	10	20
48	1	13	13	11	28	22	8	11	11	13	11	10	19
70	41	12	10	11	28	21	9	13	12	15	8	10	20
45	3	13	10	13	27	22	8	11	11	13	8	9	18
51	3	13	10	11	28	23	10	12	12	15	9	10	18
46	8	15	17	12	27	24	9	12	13	14	9	11	18
51	0	14	12	12	29	23	10	12	13	15	10	10	19
46	1	13	13	13	29	23	10	12	11	13	9	10	20
66	19	14	11	12	26	24	10	12	11	15	10	10	17
83	1	14	16	13	29	23	9	12	12	13	10	11	17
72	9	15	11	13	30	23	9	10	11	15	10	12	19
79	0	13	15	12	28	22	10	9	11	14	9	11	19
69	7	14	13	13	29	20	9	10	12	14	9	10	18
51	3	14	13	12	29	23	9	13	11	13	10	10	19
93	18	13	12	12	29	24	9	12	14	13	9	10	18
98	2	15	11	11	30	22	9	13	13	13	9	11	19
123	0	14	14	12	27	21	9	12	12	13	8	11	17
82	1	13	10	11	28	22	9	10	12	13	9	11	19
47	0	13	16	12	28	24	9	12	13	14	8	11	19
62	0	14	10	12	27	22	9	10	12	14	10	9	18
88	10	13	11	12	29	23	10	12	11	13	9	9	19
91	29	12	9	11	31	22	9	13	12	13	8	11	18
113	0	13	12	12	28	24	9	10	12	13	8	10	18
38	0	14	13	11	27	22	9	10	12	13	8	10	19
75	30	14	10	12	27	23	9	10	13	14	9	11	18
106	2	14	10	12	28	23	10	10	13	14	11	11	19
48	1	16	16	11	27	23	10	12	12	14	9	10	19
80	0	15	10	12	29	23	10	10	12	13	11	11	18
41	0	15	10	12	28	23	9	10	12	13	11	9	17
82	7	13	13	13	31	23	9	14	12	14	9	10	18
98	28	15	11	12	29	22	9	12	11	13	11	11	18
101	33	14	15	12	27	24	10	10	11	14	8	10	18
50	1	14	18	12	29	22	11	10	13	14	9	9	19
59	26	15	15	12	28	24	9	13	13	13	11	12	18
101	12	13	12	13	29	23	8	12	12	13	11	11	18
65	16	14	12	12	27	23	10	10	12	13	11	10	19
41	11	13	20	12	29	23	9	12	14	14	9	11	18
50	3	12	15	11	29	23	8	11	11	14	9	11	17
33	2	13	16	11	31	21	10	12	12	13	9	11	19
44	8	13	12	12	27	23	10	12	13	14	9	13	18
39	28	14	12	12	28	23	10	13	11	13	10	12	18
64	1	15	13	12	28	22	10	11	12	13	8	11	18
31	23	13	15	12	30	22	9	11	12	14	11	10	18
74	5	14	10	12	28	22	9	12	11	14	10	11	20
83	6	14	10	12	30	22	9	12	13	13	11	11	19
77	13	13	13	14	28	24	9	12	11	15	9	10	19
65	0	12	11	13	27	23	10	11	13	14	11	10	18
89	13	13	19	11	28	22	10	13	12	13	9	12	18
43	41	14	13	12	28	20	9	9	12	15	10	10	18
66	8	15	15	11	29	21	9	12	14	14	9	11	18
80	37	15	15	13	28	22	10	10	12	13	9	10	19
51	4	14	10	12	28	23	9	10	12	14	10	12	18
51	8	12	10	11	29	24	9	10	12	14	8	11	18
50	7	13	16	13	29	22	9	13	12	13	9	10	18
68	7	15	12	13	28	22	9	13	12	14	9	12	19
102	8	14	15	12	28	22	9	13	12	14	9	11	17
83	9	13	15	11	27	23	9	10	12	13	10	10	19
64	3	14	9	13	30	22	9	12	12	14	8	10	19
43	5	14	13	12	29	23	10	11	12	14	11	9	20
74	10	14	13	11	29	22	11	13	12	14	9	10	20
41	15	14	10	13	30	23	9	10	12	14	9	12	18
102	0	14	17	12	27	22	8	13	12	13	9	10	18
97	25	13	15	11	28	22	9	12	12	13	10	11	19
40	19	13	14	12	27	23	9	12	13	13	10	10	19
80	1	15	13	12	26	23	11	10	12	15	11	12	18
46	28	14	12	11	29	23	10	10	12	13	9	10	18
92	8	14	12	11	28	24	9	9	12	13	9	10	17
40	18	14	12	12	29	22	10	11	12	14	9	10	18
86	19	13	9	12	30	23	10	10	12	14	11	10	18
82	5	13	9	12	28	24	11	10	13	13	10	10	19
35	20	13	16	11	29	23	10	10	12	13	9	10	18
37	10	15	10	12	29	25	10	12	13	13	9	10	19
38	3	13	16	12	28	24	10	13	14	14	11	10	18
98	29	15	13	12	30	24	9	12	11	14	9	9	19
76	1	13	15	12	27	20	9	10	14	13	10	10	18
76	1	12	17	12	28	22	10	13	12	14	10	11	18
96	20	13	14	12	27	23	9	10	11	14	9	10	18
75	12	13	17	12	28	24	10	15	13	13	10	11	19
49	2	12	18	11	29	24	9	12	11	14	9	10	18
40	3	14	11	12	27	23	9	10	12	13	9	12	19
42	17	14	20	12	28	23	10	12	13	13	9	11	18
55	1	13	10	11	29	23	8	10	11	13	9	11	17
44	30	13	10	12	28	22	10	13	11	14	9	11	18
84	11	12	13	12	30	23	9	12	12	13	11	10	19
71	7	14	14	11	28	20	10	12	11	13	9	10	19
65	21	14	12	12	30	20	10	10	11	13	9	10	17
94	4	12	16	11	29	23	10	10	12	14	10	11	17
76	2	13	13	13	28	24	9	10	12	13	8	11	20
80	8	14	12	11	29	24	10	13	13	13	9	12	20
60	0	14	15	12	28	22	9	10	12	14	11	10	19
82	4	13	15	12	29	23	9	13	11	13	10	12	18
77	5	15	10	12	30	20	9	12	11	14	10	10	18
59	3	15	17	12	27	24	9	12	12	13	8	12	18
70	3	15	15	12	29	23	10	14	12	13	11	10	20
74	29	14	12	11	29	24	10	12	12	14	8	11	20
111	15	13	13	13	29	20	9	10	11	14	9	11	18
114	1	13	13	12	28	24	9	12	12	13	9	11	18
79	0	13	10	11	29	23	8	10	11	13	9	11	17
42	1	15	13	13	28	22	10	13	13	13	11	11	18
52	0	13	16	11	28	23	11	10	12	13	9	10	19
70	1	13	12	11	31	24	9	10	11	13	9	11	17
73	0	13	15	12	29	22	10	12	12	14	9	11	20
99	14	13	10	12	28	22	9	10	11	13	9	12	19
75	2	16	10	13	28	23	9	13	11	15	11	10	17
65	5	14	20	12	28	23	10	12	13	13	9	11	18
60	26	14	13	12	31	23	9	10	11	13	10	10	19
70	22	13	17	13	27	22	9	10	13	15	11	10	18
79	12	13	12	11	29	21	10	10	11	13	9	11	18
95	29	12	11	13	27	22	8	11	13	13	11	11	20
91	10	14	14	11	28	22	10	12	12	14	9	9	19
36	27	15	11	12	28	21	9	13	12	15	8	9	19
9	26	12	17	12	28	23	9	10	13	13	9	11	18
49	0	13	16	12	30	23	9	12	12	14	10	11	19
72	9	15	13	12	30	22	9	12	12	12	12	11	19
32	24	15	14	10	29	23	9	13	11	13	9	10	17
72	3	14	12	13	29	24	9	10	13	13	9	11	18
94	0	15	17	11	28	22	10	10	14	13	11	11	18
63	8	12	15	12	28	24	9	10	12	13	11	9	19
44	7	12	13	12	28	23	9	10	12	14	9	9	19
86	0	14	15	12	27	22	9	13	13	15	9	11	18
65	7	13	16	11	28	22	9	10	11	13	8	11	19
97	46	14	10	12	29	22	8	12	12	13	10	9	18
44	3	14	10	12	30	22	10	12	12	15	9	12	17
89	16	14	12	11	31	23	9	12	13	13	8	11	18
60	17	13	10	12	27	23	10	10	11	13	10	12	19
112	22	13	10	12	29	25	8	10	13	13	9	11	19
74	0	13	11	12	27	22	9	13	11	13	12	11	18
68	0	14	12	12	29	21	9	13	12	15	9	11	19
61	20	12	10	12	27	24	9	10	12	14	8	11	18
39	4	13	19	12	27	24	10	10	13	15	9	11	19
36	5	12	12	11	30	21	9	12	11	14	10	11	19
74	24	13	12	12	28	23	9	10	11	14	10	11	19
38	12	13	10	12	27	22	9	10	11	13	9	11	17
48	17	13	13	11	27	23	9	13	12	14	9	10	18
97	11	16	11	12	30	22	8	12	12	14	10	12	19
109	7	14	11	13	28	20	10	10	12	12	11	11	17
37	5	14	14	13	30	23	10	13	12	14	11	12	19
100	18	14	18	12	29	24	9	10	11	13	10	13	18
71	24	13	13	13	27	24	9	12	13	14	11	11	17
33	5	16	10	11	29	22	10	10	14	13	10	10	18
64	0	15	12	11	28	21	10	10	11	13	9	11	18
106	3	12	15	12	28	24	10	10	12	13	10	12	18
61	9	15	10	13	28	20	9	10	12	13	10	10	19
68	3	14	12	11	27	22	10	12	12	15	9	11	19
57	13	13	15	11	29	20	9	10	12	13	11	12	19
42	31	15	12	13	29	23	10	10	11	14	8	10	18
94	6	13	13	11	28	23	10	15	12	13	8	12	18
97	0	13	11	11	28	22	9	12	13	13	9	12	18
97	0	13	10	12	29	21	8	12	14	13	9	12	19
103	19	14	16	12	27	24	9	11	12	14	11	11	18
66	1	13	13	12	29	22	10	12	12	13	8	10	18
66	29	13	17	12	27	23	10	15	12	14	11	10	18
100	7	12	14	11	28	22	10	12	12	14	10	10	18
75	20	14	19	13	29	23	10	9	12	13	10	10	18
47	6	13	12	12	28	23	10	10	12	14	9	11	18
47	28	14	12	13	29	24	9	10	13	13	9	11	18
74	0	12	10	11	28	24	10	10	11	13	10	10	20
94	18	13	12	12	29	22	9	13	12	13	11	10	19
56	11	16	14	12	28	24	9	10	14	14	10	11	18
48	34	13	17	12	30	24	10	10	12	13	9	11	18
52	45	14	17	12	28	23	9	11	12	14	9	11	18
54	10	12	10	12	27	22	9	12	12	14	9	13	20
75	26	15	17	13	28	24	9	12	12	13	11	9	18
100	5	11	13	13	29	22	9	12	13	15	9	10	18
59	8	14	13	11	29	22	11	12	12	14	11	11	20
34	19	12	10	11	28	22	8	10	13	14	9	10	18
102	1	12	14	12	27	24	9	13	12	14	9	9	17
102	8	14	13	13	28	22	9	10	11	13	11	12	19
76	0	13	14	13	27	21	9	10	11	13	10	12	19
54	3	12	17	11	29	21	9	10	12	14	10	13	20
103	8	16	10	12	28	23	9	13	13	14	10	10	19
66	39	13	12	12	28	22	9	12	11	13	9	11	18
53	7	14	16	12	26	23	10	10	11	14	9	10	19
63	7	13	11	12	28	21	9	13	12	13	11	10	19
72	8	14	14	13	28	23	10	12	12	13	10	10	19
114	6	15	14	12	27	23	9	11	14	14	9	10	19
97	25	15	16	12	29	23	9	12	13	13	9	9	18
79	21	13	18	12	30	20	9	12	12	13	8	9	18
39	12	15	13	13	27	23	9	13	12	13	8	12	19
50	14	13	17	12	28	21	9	10	11	14	9	9	17
87	0	15	11	12	28	23	9	10	13	13	9	11	17
103	2	13	11	12	29	25	9	13	11	13	11	10	18
84	1	15	12	12	29	22	9	13	13	14	11	11	20
53	0	16	14	11	29	22	10	12	12	13	10	11	19
67	3	13	12	12	29	21	9	12	12	14	8	10	18
44	9	12	11	13	27	24	10	12	12	13	10	12	19
90	0	14	14	13	30	21	10	10	12	13	10	10	17
96	37	16	12	12	30	20	9	10	12	14	8	11	19
72	15	14	15	12	29	22	9	10	11	14	10	10	18
90	23	14	15	12	31	21	9	10	12	13	9	11	19
41	1	16	14	11	26	23	10	12	11	13	8	10	18
81	12	15	10	12	28	22	10	12	12	14	10	11	18
107	15	12	10	11	28	24	10	10	11	13	10	10	20
101	6	13	17	12	30	22	10	12	12	13	10	9	19
67	1	12	17	12	30	22	9	10	12	13	11	9	18
95	4	12	12	14	28	22	10	13	13	15	9	10	18
64	10	13	18	12	29	20	9	12	14	14	9	11	19
72	20	13	12	13	29	22	10	12	11	13	9	11	19
36	3	14	13	12	29	23	9	12	11	13	8	11	17
83	0	13	15	13	28	24	9	10	13	13	8	10	18
57	0	14	10	12	29	22	10	10	12	13	9	10	18
44	11	13	11	11	29	23	9	11	12	14	9	13	19
96	6	13	15	11	29	23	10	13	11	14	8	12	18
73	2	14	13	12	29	23	10	11	12	14	11	9	20
100	3	15	13	12	29	22	9	10	12	14	10	9	18
69	22	14	12	12	29	23	10	12	13	15	10	10	19
45	16	14	10	13	27	23	9	12	12	14	11	10	17
41	0	13	15	12	29	22	10	12	13	13	11	11	18
51	3	13	18	12	26	20	10	12	11	14	10	12	18
109	0	15	13	11	28	23	9	12	12	14	9	9	17
114	11	13	11	11	29	22	9	13	13	13	11	10	19
61	2	15	11	11	29	24	10	14	11	14	9	10	20
37	2	13	11	12	27	22	9	13	11	13	12	11	18
114	2	14	16	13	27	23	9	10	13	13	9	10	20
105	20	14	11	12	28	23	9	10	12	15	10	11	18
75	1	14	14	13	30	21	10	10	12	13	10	9	17
49	4	15	16	12	26	23	10	12	11	13	10	11	18
46	1	14	18	11	28	22	10	12	12	14	9	10	19
59	4	12	15	12	30	23	9	10	12	14	9	10	18
64	46	15	10	12	29	23	10	13	11	13	9	10	17
49	32	13	10	12	28	24	10	12	11	13	11	12	19
36	7	13	10	13	28	22	9	10	12	13	9	11	18
41	2	13	18	12	27	20	10	12	13	13	9	9	19
90	0	15	9	12	29	24	9	10	12	15	11	11	17
46	17	13	14	12	28	22	10	12	13	13	10	11	18
36	4	13	11	11	28	23	9	10	13	13	10	10	18
117	1	14	11	13	30	24	9	10	14	13	9	12	18
97	3	14	13	13	28	23	9	10	12	13	9	9	20
61	0	13	12	12	29	22	9	13	13	13	9	10	19
79	1	13	13	13	27	22	9	10	12	14	11	10	18
102	3	13	14	13	31	22	8	10	13	13	11	11	18
70	18	12	15	12	29	24	10	10	12	13	9	10	21
103	22	15	19	12	30	21	9	12	13	13	9	12	19
80	45	12	14	12	30	23	9	12	12	14	9	10	19
115	12	15	11	12	28	24	9	11	12	13	9	11	18
43	3	14	12	12	28	23	9	10	12	13	10	9	19
96	12	13	10	11	29	23	9	11	11	13	11	10	16
31	30	13	13	12	29	20	9	13	12	13	9	11	17
104	11	14	13	12	27	22	10	10	13	13	11	11	18
64	21	13	14	12	28	24	11	12	12	13	9	11	19
101	25	14	13	11	28	23	9	10	13	14	9	13	19
28	2	12	12	12	28	22	9	13	14	13	11	9	18
49	0	14	10	12	28	25	9	11	12	14	10	10	19
67	29	15	10	13	29	20	9	12	13	13	8	12	18
107	5	14	13	11	29	22	9	12	13	14	10	10	18
58	9	13	12	13	27	23	9	10	12	15	9	10	18
71	0	12	14	12	29	22	9	10	12	14	9	10	18
56	11	15	12	11	28	23	9	10	12	13	10	11	19
110	0	14	17	12	28	22	9	10	12	13	11	12	19
59	19	15	12	12	28	21	9	13	11	14	10	10	19
84	19	14	10	11	28	22	9	12	12	13	9	11	19
67	26	16	14	12	31	25	10	10	11	13	10	12	19
38	23	14	14	11	28	24	10	10	12	14	10	11	17
30	38	14	14	13	27	23	9	13	12	13	11	10	17
45	3	14	13	12	29	21	9	10	11	13	10	11	19
63	4	12	13	12	28	22	9	13	12	13	11	11	19
59	28	15	12	11	28	23	9	12	13	13	10	11	18
88	29	13	12	13	27	23	9	10	11	14	10	11	18
44	46	14	14	12	29	24	9	11	11	14	11	13	18
38	13	15	11	12	28	23	9	10	11	14	11	9	19
87	2	14	12	12	28	23	10	13	12	13	11	10	19
80	31	14	12	11	27	22	11	10	13	14	10	11	18
85	3	14	15	13	28	24	9	12	11	14	9	11	18
74	2	12	14	11	30	24	9	10	11	13	9	10	18
36	11	14	17	11	28	23	9	10	11	14	9	12	20
51	1	13	10	13	28	23	9	10	11	14	9	10	19
29	4	16	9	11	28	21	10	10	13	13	9	11	19
80	17	13	12	13	30	24	9	13	12	14	9	11	18
72	0	14	14	13	29	20	9	10	12	13	11	10	18
55	27	14	13	12	27	21	9	14	12	13	8	11	19
68	1	14	14	12	28	22	10	13	11	14	10	10	18
60	4	14	10	12	28	24	9	10	11	13	9	10	19
84	12	13	10	12	29	22	10	10	13	13	11	11	19
94	9	14	9	11	31	23	9	10	12	14	10	10	19
43	1	15	11	11	28	22	9	11	11	14	11	11	18
93	4	14	13	13	26	23	9	13	11	14	11	10	20
93	0	15	12	12	30	23	9	13	11	14	9	9	20
76	23	15	15	12	26	22	9	10	12	13	11	11	19
33	38	13	11	12	27	20	10	10	12	14	10	12	18
111	23	13	11	12	28	23	9	10	12	14	9	11	19
93	5	14	10	12	29	22	9	10	12	13	8	12	19
106	32	16	12	11	29	22	9	12	12	15	9	11	19
39	6	13	13	12	29	24	10	10	12	13	10	10	19
51	3	13	12	12	27	23	9	12	12	13	9	10	20
63	0	13	13	12	29	20	9	12	11	13	10	10	19
46	18	15	12	11	28	23	9	11	12	13	10	11	20
65	28	13	14	12	31	21	10	12	12	14	9	13	19
48	21	14	15	12	31	21	9	10	12	13	9	11	19
81	15	14	10	12	28	24	10	12	12	14	9	9	20
79	19	13	19	12	28	23	9	12	12	15	9	10	20
113	12	14	12	12	28	21	9	12	12	13	9	12	19
79	32	16	12	11	29	22	9	12	12	15	9	11	19
84	20	13	13	11	28	21	9	12	11	13	8	11	20
43	17	15	10	13	27	24	9	12	12	14	8	10	18
35	17	13	13	11	29	23	9	10	11	14	8	11	18
44	34	13	12	12	27	23	9	12	12	13	9	10	19
83	4	13	13	12	28	23	9	10	12	13	9	10	18
93	31	15	15	12	26	22	9	10	12	13	11	11	19
105	41	13	20	12	29	20	10	11	12	13	11	11	19
44	2	12	11	12	27	23	9	12	13	15	10	11	19
52	5	15	12	12	30	23	9	13	11	14	9	9	20
53	1	14	13	13	30	23	9	10	12	13	10	10	19
41	13	14	13	12	28	23	9	13	12	14	11	10	17
96	15	15	10	12	30	23	10	12	12	14	9	11	18
66	40	14	18	11	29	23	9	10	12	13	9	12	19
53	12	16	14	11	29	22	9	10	13	13	10	10	19
103	1	13	13	11	30	24	9	13	13	13	9	9	17
43	11	14	12	12	30	23	10	12	11	13	10	10	19
55	26	14	16	14	28	22	9	10	11	13	9	9	18
48	8	14	14	12	29	24	10	12	12	13	9	11	18
62	9	13	18	12	27	20	10	12	13	13	9	9	19
97	13	14	18	11	28	24	9	13	12	13	11	9	18
48	5	13	13	11	27	23	9	13	12	15	10	10	18
57	2	14	11	13	27	23	10	13	12	13	9	9	18
52	7	14	12	12	28	21	9	12	10	15	9	10	17
90	18	12	14	12	31	22	9	10	12	13	11	10	17
90	18	14	10	12	27	24	9	12	11	13	9	10	19
44	19	13	10	12	29	20	9	9	11	14	9	11	18
103	0	13	14	13	27	22	9	12	12	14	8	12	19
62	7	14	10	11	29	22	9	13	12	13	11	11	17
114	28	15	10	11	28	23	9	10	11	14	10	11	19
38	16	15	11	11	30	24	9	10	11	14	9	10	18
50	3	13	13	12	28	23	8	12	12	13	10	9	19
62	26	13	14	13	28	24	8	15	13	13	8	9	18
84	26	14	16	12	26	24	9	12	12	13	9	12	19
107	2	13	13	12	27	22	11	10	12	13	11	11	18
24	1	13	10	11	27	22	9	10	11	14	9	9	18
43	3	15	15	12	27	23	9	12	14	14	11	10	17
90	4	13	12	11	30	22	9	12	12	14	9	11	19
95	0	14	15	12	29	22	10	10	12	13	9	12	18
97	9	12	12	12	28	23	9	10	11	12	9	11	18
96	12	13	19	11	28	22	10	13	12	13	9	12	18
66	3	13	10	11	28	24	9	12	12	13	8	13	20
53	24	13	16	11	31	21	10	12	12	13	9	11	19
32	1	12	12	12	27	22	9	15	13	14	9	10	17
86	3	14	13	12	29	23	10	13	13	14	9	9	19
70	44	14	10	12	28	25	9	12	13	14	11	11	19
46	0	15	15	12	28	22	9	12	12	14	8	9	20
35	12	12	12	11	30	23	9	12	11	13	10	11	17
63	0	12	17	11	26	23	9	13	12	14	10	10	18
72	22	15	14	12	28	22	9	12	11	13	10	11	20
91	6	12	17	12	29	23	9	10	11	13	10	11	18
74	7	14	13	12	26	23	10	12	14	14	10	11	18
28	45	12	18	12	31	24	9	10	11	13	10	10	18
104	4	12	18	12	31	22	9	12	12	13	10	9	19
85	0	13	20	12	28	23	9	12	12	14	9	12	18
93	8	16	14	12	27	23	10	12	12	13	9	10	19
91	15	14	13	12	29	24	10	12	12	13	9	10	18
93	0	14	12	12	27	23	9	10	12	13	9	11	19
55	2	14	15	12	28	24	9	11	12	14	12	12	19
100	1	14	14	12	28	23	10	10	12	14	9	13	18
60	2	14	10	12	30	22	10	12	12	15	9	12	17
105	20	13	12	13	28	22	10	12	11	13	9	11	19
61	4	15	10	11	29	22	9	12	11	14	9	9	18
70	23	12	12	11	29	23	9	13	11	13	9	9	18
106	3	13	10	13	28	23	9	12	12	15	9	11	19
107	5	15	18	11	27	23	9	13	13	15	9	11	19
86	0	13	18	12	27	21	9	12	11	13	9	10	19
54	16	16	11	12	30	23	9	10	11	13	9	10	18
51	32	14	11	12	26	22	9	15	11	14	11	10	19
50	10	15	12	12	27	21	9	10	13	13	9	11	18
53	23	14	11	13	28	24	9	11	13	14	10	11	19
66	17	15	11	12	28	24	9	11	12	13	9	11	18
94	2	16	10	12	28	24	9	11	13	14	9	12	17
65	1	14	15	13	29	23	9	10	11	15	10	12	18
83	0	13	15	11	28	23	9	12	12	13	10	11	20
109	27	12	16	11	29	23	10	10	12	14	10	11	17
104	2	13	16	13	29	23	9	10	12	14	11	10	18
52	11	14	10	12	30	22	10	12	12	15	9	12	17
91	20	14	10	12	28	21	11	12	13	14	11	13	18
77	33	14	17	12	29	22	9	12	11	13	11	11	19
87	16	12	11	12	28	23	9	12	13	14	9	12	18
83	5	13	13	12	29	23	9	14	12	13	8	10	20
96	0	12	13	12	30	22	11	12	12	12	9	11	17
107	10	14	18	13	26	21	9	10	12	14	9	11	20
82	27	14	11	11	27	22	9	10	12	14	9	11	20
107	19	14	18	13	29	22	11	10	12	13	10	11	18
51	2	14	10	12	27	22	9	10	12	14	10	12	19
105	19	13	15	12	29	23	9	11	12	13	10	11	18
56	4	12	10	12	30	22	10	11	11	13	11	11	17
74	0	15	10	12	28	21	10	12	12	14	11	12	18
59	0	14	11	13	27	23	10	13	12	13	9	10	18
36	18	13	10	11	27	23	9	10	11	13	9	10	19
76	33	14	11	13	27	23	9	9	12	13	9	10	19
57	19	13	20	12	31	23	10	10	12	15	10	11	19
97	35	14	13	12	29	24	10	12	12	13	10	13	19
99	0	12	10	12	29	21	9	10	12	13	10	11	18
80	7	13	16	11	27	23	9	10	12	13	10	10	16
103	12	15	12	12	28	24	9	11	12	13	9	12	19
101	24	13	19	11	27	23	10	10	12	13	9	10	20
59	21	14	12	12	30	23	10	12	11	13	10	10	19
101	4	13	14	12	28	21	9	12	12	14	9	12	18
87	20	13	12	13	29	23	9	13	12	14	9	10	18
101	0	12	14	12	27	22	9	13	11	13	9	11	19
61	15	14	13	12	28	21	10	12	12	13	9	12	18
60	18	12	13	13	28	23	10	12	12	14	11	11	18
39	43	15	10	11	28	23	9	10	10	15	8	10	19
41	0	13	11	11	28	22	10	14	11	13	9	10	18
56	15	14	15	12	28	22	9	10	14	14	9	11	18
115	8	14	12	11	29	22	9	10	12	13	9	12	18
54	6	13	18	13	29	23	11	10	12	13	11	11	17
72	0	13	12	12	29	22	9	13	13	13	9	10	19
82	2	13	13	13	28	23	9	12	12	13	9	9	18
51	0	13	14	13	29	23	10	10	12	12	10	11	20
85	2	15	11	11	29	24	10	14	11	14	9	10	20
79	24	14	13	11	30	24	9	12	13	13	9	9	21
66	0	14	20	12	28	23	10	12	13	13	9	11	18
63	25	14	14	11	27	22	9	13	12	13	9	10	17
56	0	12	16	11	29	23	10	10	12	14	10	11	17
64	13	12	10	12	27	23	9	12	11	13	9	10	20
73	3	13	14	11	26	22	9	10	12	13	9	10	18
43	5	14	12	13	27	24	9	13	12	14	8	9	17
91	30	15	9	12	28	23	9	10	12	14	9	11	16
77	1	14	13	12	28	25	9	12	11	13	11	11	19
89	13	13	12	13	26	20	9	12	13	13	9	11	19
77	0	14	9	11	27	24	9	13	11	13	9	11	18
46	15	13	20	11	28	23	10	12	12	13	10	11	17
83	8	15	10	14	28	23	9	12	12	13	9	11	18
100	9	13	17	11	27	23	10	12	12	12	9	11	19
109	16	15	10	12	28	24	10	10	11	13	9	12	18
78	4	13	12	11	28	21	9	10	13	14	9	11	18
85	6	14	12	11	29	23	10	10	12	13	9	10	18
85	0	14	10	13	28	20	10	13	12	13	8	11	18
81	2	13	12	11	28	23	8	10	11	14	11	10	16
65	4	15	15	12	28	22	10	10	12	13	9	12	17
101	1	13	13	11	28	21	9	12	11	13	8	11	20
87	19	14	12	12	28	23	9	12	11	14	9	11	19
109	5	15	13	11	28	23	9	12	12	14	9	9	17
37	8	12	14	12	27	22	9	13	11	13	9	11	19
69	15	14	11	12	27	23	9	10	12	13	9	12	19
74	2	13	17	12	28	22	10	10	10	13	9	10	19
85	19	14	15	12	27	22	9	13	13	15	9	11	18
28	2	13	12	12	27	23	9	10	12	13	9	11	18
52	11	13	11	12	29	22	10	12	12	14	10	10	18
41	21	13	15	11	30	22	10	11	12	13	9	11	18
109	34	14	13	13	29	23	8	13	12	13	10	13	20
74	11	13	16	12	29	22	8	12	13	13	11	11	17
103	37	13	15	11	29	20	9	10	12	13	11	12	19
84	6	14	13	12	30	23	9	10	11	14	8	12	20
59	3	14	11	11	30	22	10	10	12	13	9	10	18
98	37	13	16	12	28	24	9	12	13	14	8	11	19
28	16	15	10	11	28	23	10	12	12	13	9	11	17
60	3	14	11	12	28	24	9	12	14	14	9	9	18
66	27	14	10	13	28	24	8	10	12	13	9	10	19
71	2	14	11	13	28	22	8	12	12	13	11	10	18
74	13	13	14	11	29	22	10	10	12	15	9	10	21
69	10	13	16	12	29	23	10	10	11	14	9	10	18
61	0	14	12	12	29	22	10	10	12	14	10	9	18
64	0	13	12	11	30	22	9	12	11	14	11	10	17
100	9	14	10	11	29	23	9	10	11	14	11	9	19
41	2	13	12	12	29	23	9	10	12	13	8	10	18
43	27	15	17	12	27	22	10	14	11	13	9	11	19
95	1	15	17	13	29	23	10	13	12	15	9	12	19
86	24	13	13	12	28	23	9	11	11	14	10	11	20
39	17	13	13	13	27	24	11	10	11	13	11	9	18
42	24	13	13	12	27	24	9	12	13	14	10	9	19
69	4	15	17	12	28	23	9	12	12	13	11	11	18
106	11	13	10	11	30	22	9	12	11	14	9	12	19
41	15	14	12	11	27	22	9	13	11	13	9	11	18
95	19	14	10	13	28	23	9	12	13	15	9	10	19
50	10	14	15	13	28	22	9	12	11	14	9	11	18
77	0	13	11	12	29	24	10	13	12	15	9	11	17
49	0	13	10	11	29	23	9	10	13	14	10	10	17
72	10	13	13	12	29	24	10	10	12	13	10	10	19
71	3	14	11	12	27	22	10	13	12	13	11	11	17
109	29	14	14	11	30	21	9	11	11	13	11	10	19
81	4	14	15	12	27	22	9	13	13	15	9	11	18
37	9	14	13	12	27	22	10	10	13	13	11	10	18
96	15	13	9	11	28	23	9	11	11	13	10	11	17
49	6	14	18	12	28	24	9	12	12	14	8	10	19
96	8	12	14	13	28	20	10	13	11	14	9	11	18
50	33	13	10	11	28	22	10	10	12	13	11	11	19
108	5	12	12	13	28	22	9	13	11	15	9	11	18
69	27	14	11	13	27	23	9	8	12	13	9	10	19
108	0	14	14	11	29	21	9	13	12	13	9	10	19
27	14	13	17	12	31	24	9	13	13	13	9	9	18
57	24	15	17	10	28	22	9	10	13	13	9	9	19
109	3	13	13	11	31	23	8	10	13	13	11	11	19
78	18	13	13	12	31	22	11	10	11	14	9	10	20
108	0	15	20	11	27	23	10	12	12	13	10	11	20
106	0	13	17	12	28	23	9	13	12	13	10	11	19
61	10	15	11	11	30	22	9	13	13	13	9	11	19
90	8	15	12	11	30	22	9	13	11	15	8	10	19
102	20	14	16	11	29	23	10	10	11	13	8	12	17
28	9	14	18	13	29	22	11	10	12	13	10	11	18
45	31	15	15	13	28	23	9	12	12	14	9	11	18
65	15	13	16	11	28	24	10	10	12	13	10	10	19
22	15	15	12	12	28	23	9	12	11	14	11	11	19
57	0	13	10	12	27	24	8	11	12	13	11	10	18
65	0	13	12	12	29	23	9	12	12	15	9	10	17
33	4	14	12	11	28	22	10	13	12	13	9	10	21
51	40	14	16	12	28	24	9	13	11	13	8	11	18
50	1	15	9	13	28	23	9	9	12	14	11	10	18
66	9	12	10	12	29	23	9	10	12	13	9	10	18
40	7	14	10	13	30	21	9	10	12	14	9	9	19
84	6	14	15	13	28	22	9	12	13	13	11	9	19
43	1	16	13	11	30	21	9	13	12	13	11	10	20
59	2	14	18	11	27	23	9	13	12	13	11	9	18
98	3	14	11	12	31	24	8	11	13	13	9	13	17
108	26	14	11	12	27	21	9	10	12	14	9	13	17
98	23	13	13	12	28	23	10	10	12	13	9	10	18
102	14	15	12	12	26	21	8	11	12	13	9	11	19
26	3	15	9	13	30	22	8	14	12	14	9	11	19
104	1	15	14	12	30	25	9	10	12	15	9	13	19
95	18	15	14	13	29	22	10	11	12	15	9	9	18
103	14	15	17	12	29	23	9	10	11	13	9	10	16
61	6	14	14	11	29	25	8	10	12	14	11	11	17
69	2	13	13	12	29	23	9	12	12	14	8	10	20
75	4	14	15	11	28	23	10	9	12	14	9	9	17
73	0	15	16	12	29	24	10	12	11	13	9	11	19
92	49	14	17	12	28	20	9	12	11	13	10	11	20
53	8	14	11	13	27	23	9	9	12	13	9	10	19
86	31	13	14	14	28	22	9	14	13	14	10	10	18
46	8	13	16	12	27	21	9	9	12	15	9	11	20
46	4	13	16	12	28	24	9	11	14	14	9	11	18
51	19	15	10	12	28	23	9	10	12	13	11	9	17
47	19	13	10	11	28	24	10	12	12	13	9	11	18
51	39	14	12	12	27	22	10	10	11	13	9	11	18
70	33	15	11	11	30	23	9	10	12	13	11	10	19
62	25	12	12	12	29	23	9	10	13	15	11	11	19
67	0	14	16	12	30	20	9	10	11	13	8	10	19
42	5	13	15	11	28	23	9	10	13	13	11	11	18
57	1	13	10	11	28	21	11	13	13	14	8	13	18
50	0	15	13	12	27	22	10	11	12	13	11	11	19
69	3	13	18	13	28	23	9	10	12	13	11	10	18
55	17	13	18	12	29	22	9	12	11	14	9	10	19
78	1	14	12	12	30	23	8	13	12	15	10	10	18
73	5	12	14	11	27	22	9	11	12	14	9	12	19
90	9	12	13	13	28	20	9	10	12	13	9	11	18
51	3	13	14	12	29	22	10	11	13	14	9	11	18
98	25	13	12	12	27	23	10	12	13	14	9	13	18
75	11	13	15	11	30	23	10	12	12	13	9	9	17
73	31	14	10	12	28	20	11	12	13	14	11	13	18
67	0	14	20	12	27	23	10	10	12	13	11	10	18
91	4	15	17	12	29	23	10	10	11	14	9	13	19
78	9	13	10	12	28	24	9	10	12	13	9	9	17
48	2	14	13	12	29	23	10	11	12	14	11	9	20
57	24	14	14	11	28	23	9	12	12	13	9	11	18
83	22	13	11	12	31	23	9	12	12	14	9	12	19
97	10	14	10	11	27	23	9	13	12	13	9	11	19
35	4	12	10	13	29	23	8	13	11	13	9	11	20
99	0	14	21	11	27	21	9	10	12	13	9	10	19
94	11	14	12	11	30	23	10	10	12	14	9	10	20
74	5	12	16	12	28	23	10	13	12	14	11	12	18
62	2	13	10	12	29	24	9	12	11	13	9	10	19
68	14	12	13	12	28	21	8	12	13	15	9	10	19
68	9	13	16	13	28	22	9	13	13	13	9	10	20
86	1	16	15	12	30	23	10	12	12	13	10	11	19
78	24	13	13	13	27	24	11	10	11	13	11	9	18
50	3	14	9	11	27	22	10	12	12	13	8	11	19
70	4	14	12	12	29	22	9	10	11	13	9	11	17
45	3	14	12	12	27	24	10	10	13	13	10	12	19
98	14	16	11	12	29	21	9	10	12	13	9	10	20
78	5	14	15	11	30	23	9	12	11	13	9	12	19
98	31	13	14	13	29	23	9	10	11	14	9	9	19
72	6	14	19	11	28	24	10	10	12	13	9	11	19
79	37	14	12	12	28	22	9	12	12	12	9	13	18
91	3	15	11	11	31	23	9	10	13	15	11	9	16
99	9	16	11	12	30	23	9	10	11	13	9	10	18
89	13	13	13	12	29	22	10	12	12	13	8	10	18
99	18	15	11	13	29	23	9	12	10	13	11	11	18
96	1	15	10	11	28	23	10	12	12	13	9	11	17
87	17	14	10	12	27	23	8	12	11	13	9	9	17
99	1	14	13	12	28	24	9	12	10	14	9	11	19
54	1	12	14	13	31	22	9	10	12	13	9	11	18
38	1	13	15	12	28	22	9	12	12	14	9	10	19
56	35	12	14	12	31	22	9	10	12	13	11	10	17
63	0	13	10	12	28	23	9	13	11	13	9	10	18
59	2	15	13	13	28	22	9	10	12	15	11	9	18
40	14	15	12	12	28	23	9	11	11	13	8	11	19
65	23	14	10	12	30	23	9	10	12	13	9	11	20
64	19	13	12	12	30	23	9	10	12	12	10	10	17
47	5	14	16	12	26	23	10	10	11	14	9	10	19
62	6	15	9	12	27	23	9	13	12	13	9	11	18
55	23	14	13	13	26	23	9	13	11	14	11	10	20
44	6	13	12	11	28	24	10	13	12	14	8	12	20
101	5	13	13	11	28	23	10	11	11	14	9	9	20
34	2	13	18	12	28	22	9	13	12	13	9	11	20
79	0	12	13	12	28	23	10	12	12	14	9	10	17
80	6	13	12	12	28	23	9	10	11	13	9	11	18
23	1	14	15	12	28	22	9	12	13	13	11	9	19
107	1	13	11	12	28	21	9	13	12	13	11	10	19
65	2	16	15	11	29	24	9	11	11	13	9	10	18
83	8	14	12	13	29	20	8	12	12	13	11	10	19
71	17	12	11	11	27	23	10	13	12	14	10	12	18
44	37	14	14	11	30	22	9	13	13	13	9	10	18
59	30	13	12	13	29	22	9	13	11	14	8	10	20
106	2	16	13	13	28	22	9	12	12	14	11	10	18
53	14	12	10	12	30	24	9	11	12	15	11	11	19
44	8	15	10	13	29	23	9	10	12	13	11	11	18
74	18	13	16	12	27	25	9	12	12	14	11	11	17
102	15	15	12	11	28	22	9	12	13	13	11	11	19
97	4	13	10	11	31	23	8	10	13	14	10	11	19
97	27	14	17	11	28	23	9	10	11	14	9	12	20
99	23	13	10	12	28	23	10	10	12	13	9	9	18
96	21	13	10	13	29	23	10	15	11	13	9	10	19
95	9	14	10	11	27	23	9	10	12	13	10	12	17
46	36	15	17	12	28	22	9	12	12	14	9	9	17
51	9	13	13	12	28	24	10	11	11	13	9	11	18
73	3	13	12	13	28	21	10	12	12	13	9	10	17
54	14	14	12	13	29	23	8	12	12	14	8	9	18
99	24	12	10	11	26	22	9	12	13	13	9	10	17
96	7	13	10	11	30	24	9	12	11	13	11	11	21
97	19	14	17	12	28	24	10	12	12	14	10	10	19
50	17	13	11	11	28	21	9	10	11	14	11	10	18
76	22	12	16	12	28	23	10	13	12	14	11	12	18
70	15	13	16	11	31	22	9	11	11	13	11	12	19
72	10	14	14	12	29	21	9	12	12	13	11	10	19
94	9	13	16	12	28	22	9	13	12	13	9	10	18
48	10	14	13	12	29	24	9	10	11	13	9	11	19
68	18	14	19	13	31	23	9	10	12	13	9	10	18
79	1	14	10	13	28	24	9	10	12	13	9	10	18
45	1	13	15	12	27	23	9	13	11	15	10	11	17
48	13	13	13	11	28	24	10	10	13	13	10	10	19
41	8	13	12	12	31	24	9	12	13	12	8	11	19
89	1	14	11	12	30	22	10	10	11	14	10	12	17
75	42	15	15	12	28	22	9	12	12	14	8	9	20
104	7	13	12	11	30	22	10	10	12	14	11	11	19
91	16	13	11	12	28	21	10	13	12	15	9	9	19
77	12	14	14	11	28	23	10	13	12	14	11	9	17
98	1	14	10	12	30	23	9	10	12	13	9	11	20
43	4	13	11	12	31	23	10	12	12	13	10	9	19
90	41	12	18	12	28	22	8	12	12	13	10	12	18
77	10	14	13	13	29	20	9	10	12	13	8	9	19
65	8	16	12	11	28	20	10	12	14	14	8	9	17
87	32	14	11	13	30	22	9	10	11	13	11	11	16
69	10	13	10	12	27	21	9	10	11	14	8	12	16
67	16	14	15	13	27	22	9	13	12	13	10	11	18
95	6	14	14	12	29	21	9	10	11	13	10	10	18
75	1	14	14	11	27	21	10	10	12	13	11	10	18
92	22	13	14	11	31	21	9	11	14	13	10	9	19
98	19	14	12	12	29	22	10	11	13	13	12	9	19
68	0	14	15	11	28	22	9	13	12	13	11	11	19
90	2	14	12	12	30	21	9	13	12	13	9	11	17
39	7	14	10	13	28	20	10	13	12	13	8	11	18
89	16	13	10	13	30	23	9	10	13	15	10	9	20
76	9	14	13	11	28	22	10	10	12	14	9	10	17
59	9	12	14	12	31	22	9	10	12	13	11	10	17
46	2	14	17	13	29	22	9	10	11	15	9	11	19
98	4	12	10	12	30	24	9	13	11	14	9	11	19
92	29	15	11	12	27	24	9	12	12	13	9	12	18
44	0	15	13	12	29	24	9	10	13	14	9	10	17
93	5	12	18	13	26	23	9	10	12	13	9	11	19
103	10	13	15	12	27	23	9	11	13	15	9	9	18
95	6	15	16	12	29	23	10	10	12	14	9	11	19
43	17	13	11	12	30	21	10	10	12	14	10	9	18
69	12	12	13	12	28	24	10	10	11	13	9	11	17
83	18	17	14	12	30	22	10	10	12	13	9	11	19
88	5	16	10	11	28	21	9	10	12	13	9	9	18
39	6	13	13	12	27	23	9	13	12	13	9	10	17
52	11	14	12	12	28	23	9	11	13	14	11	10	18
52	17	14	13	13	29	21	10	13	13	13	8	10	18
34	21	16	11	12	30	22	10	13	12	13	9	11	19
54	2	14	12	13	28	23	9	10	13	13	10	11	16
112	30	16	10	12	28	24	9	11	13	14	9	12	17
63	6	13	12	12	29	23	9	13	11	13	9	10	19
90	29	13	12	12	28	24	9	13	12	14	10	11	19
38	1	15	18	12	27	23	9	13	12	13	10	12	18
62	17	14	14	11	28	23	10	13	12	14	11	9	17
118	27	13	12	11	29	24	10	15	12	13	10	10	18
48	22	14	9	11	28	21	10	12	11	13	9	10	18
90	24	14	10	13	29	21	9	12	12	13	9	11	20
47	11	13	13	12	30	22	9	10	12	13	11	11	17
