# Supplementary material for: Using game theory to thwart multistage privacy intrusions when sharing data
Source: Sci Adv. 2021 Dec 10;7(50):eabe9986. doi: 10.1126/sciadv.abe9986 (PMC8664254; doi:10.1126/sciadv.abe9986)
Supplement: Supplementary file 2 — Data S1 [file sciadv.abe9986_data_s1.zip › sciadv.abe9986_data_s1/DemoKAnonymization/exp/2058/data/target_data/i96.csv]

YOB	State	STR1	STR2	STR3	STR4	STR5	STR6	STR7	STR8	STR9	STR10	STR11	STR12
104	28	13	14	12	29	22	10	12	13	13	11	11	18
83	14	12	18	11	29	24	9	12	11	14	9	10	18
84	18	13	12	13	30	24	9	13	11	14	9	11	18
102	3	13	12	12	29	22	9	13	12	13	11	10	19
61	30	13	12	13	29	22	9	13	11	14	8	10	20
75	22	15	11	12	27	24	10	10	12	13	10	10	18
44	16	13	12	12	27	22	9	13	13	13	11	12	19
97	0	14	10	13	30	23	9	13	13	13	9	10	18
68	8	13	15	11	29	23	9	10	12	13	11	11	18
46	18	13	13	14	28	21	9	10	12	13	10	10	19
80	1	14	16	12	28	23	9	12	12	13	9	9	19
45	30	14	13	13	28	20	9	10	12	13	9	10	18
48	2	15	16	12	29	24	10	13	12	13	9	9	17
95	6	15	13	11	28	21	9	12	13	13	12	9	20
101	1	14	13	12	29	22	10	10	11	14	11	11	19
99	31	13	10	12	28	24	9	10	12	13	9	9	17
56	18	14	16	12	28	23	10	12	11	13	9	12	19
74	10	16	10	12	27	23	9	12	12	14	11	11	19
93	14	14	12	12	30	23	9	10	11	15	10	12	18
61	1	16	11	12	28	24	9	14	14	14	9	12	19
83	5	13	11	11	30	24	9	14	12	15	8	10	19
101	47	16	16	13	28	22	8	12	13	14	10	11	19
49	3	13	10	11	29	22	9	10	11	13	8	13	18
75	16	16	11	13	29	23	11	13	12	14	11	11	21
90	10	16	12	12	30	22	10	12	11	13	9	11	18
40	2	14	16	11	30	22	10	12	12	14	9	10	19
98	6	13	15	13	29	23	9	10	14	14	11	10	17
56	27	13	10	11	28	22	10	10	12	13	11	11	19
31	2	12	12	12	28	22	10	12	12	14	9	11	20
73	16	15	12	11	28	23	9	12	13	13	10	11	18
98	23	13	13	11	27	24	9	10	12	14	10	11	18
53	2	13	16	11	27	22	9	11	11	15	11	10	17
54	1	15	15	13	28	20	9	10	11	15	11	11	17
97	39	13	14	12	29	24	9	10	14	14	9	9	18
49	20	13	17	12	27	22	10	10	14	14	10	10	19
62	1	15	16	13	27	24	10	11	12	13	10	12	18
46	1	13	14	11	31	21	9	11	14	13	10	9	19
97	0	13	13	11	28	22	9	13	11	13	10	11	18
105	6	12	16	13	27	24	11	12	11	14	9	10	20
46	8	13	16	12	28	22	9	13	12	13	9	10	18
36	13	13	14	13	29	23	10	10	11	13	9	10	18
72	19	16	10	12	28	23	9	13	13	14	10	10	19
78	32	13	13	12	29	23	9	12	12	14	10	9	18
57	41	14	12	12	27	23	9	12	12	14	11	11	18
57	0	14	13	12	29	23	10	11	12	14	11	9	20
79	2	13	10	12	30	23	9	10	13	13	9	11	19
40	0	13	20	12	30	22	10	12	12	15	9	12	19
86	14	15	9	12	27	23	11	11	12	13	9	10	20
73	0	13	13	12	29	20	10	15	12	13	10	11	17
56	20	14	13	12	29	22	9	10	12	13	9	10	18
73	7	12	13	12	27	23	8	12	12	13	9	12	20
66	8	13	10	13	30	24	9	10	12	13	9	11	18
47	1	15	15	12	29	24	9	12	13	13	9	11	18
77	10	16	13	11	30	22	9	13	13	13	10	11	19
72	5	13	11	11	29	23	9	10	13	13	10	9	19
35	15	13	13	11	28	23	9	13	12	15	10	10	18
45	16	14	14	13	28	24	9	13	13	15	9	8	18
31	27	16	12	11	29	22	10	14	12	14	11	11	19
69	2	16	15	11	27	23	9	10	12	13	10	10	18
75	21	13	14	12	28	22	9	12	11	13	10	11	18
103	3	16	11	12	29	23	9	10	12	13	9	11	19
46	0	13	13	13	27	23	9	10	13	13	9	10	19
105	0	13	10	12	28	23	10	10	12	13	9	12	17
76	16	14	12	12	27	22	9	10	12	13	11	12	20
62	1	13	11	14	29	23	9	12	12	15	9	11	19
63	9	14	16	12	30	25	10	10	11	13	9	12	17
76	21	13	13	12	31	22	11	10	11	14	9	10	20
38	25	14	16	13	29	22	9	11	12	14	9	10	20
93	16	14	16	12	29	22	9	13	13	13	9	10	17
103	6	16	17	11	28	23	9	12	12	15	10	11	20
78	23	16	10	12	28	24	9	11	13	14	9	12	17
54	2	15	13	13	30	21	10	10	12	14	9	9	19
62	3	14	15	13	28	23	9	10	13	15	9	9	19
103	22	13	19	14	27	23	9	10	12	13	10	12	18
83	6	13	13	12	27	24	10	11	12	14	9	11	17
41	22	13	11	12	27	22	9	13	11	13	12	11	18
84	7	15	10	13	29	23	9	10	12	13	11	11	18
41	17	14	16	13	26	23	10	10	12	13	10	10	20
44	0	12	10	13	30	22	9	10	12	14	10	10	19
20	17	15	12	12	31	25	9	10	13	13	9	11	20
114	12	13	12	12	28	23	9	13	13	14	9	11	18
64	0	15	10	12	29	23	10	10	12	13	11	11	18
75	13	13	16	12	28	21	10	10	11	13	9	9	18
37	25	14	12	13	29	22	9	13	11	14	10	11	19
68	36	12	12	12	30	22	10	11	12	14	9	12	19
91	1	12	10	12	28	21	9	10	12	13	9	11	17
50	9	15	14	12	28	22	9	12	13	14	9	11	17
54	2	13	10	12	26	24	9	10	11	13	11	12	18
91	17	15	14	11	30	22	10	10	13	14	10	10	18
99	11	14	11	12	27	22	10	10	11	13	10	9	19
102	29	14	11	11	26	22	9	12	11	13	8	10	17
72	13	12	10	11	28	22	8	10	13	14	9	10	18
49	31	15	13	12	30	22	9	13	12	14	10	11	17
37	16	13	13	11	28	23	9	10	12	13	9	9	19
38	0	13	13	13	31	23	9	14	12	14	9	10	18
112	5	14	11	12	30	20	10	10	12	14	9	11	20
80	25	15	11	12	27	23	9	10	13	13	8	11	19
75	12	12	13	12	28	24	9	13	12	13	11	12	19
39	49	13	11	13	27	22	9	10	11	14	9	10	19
41	18	13	17	11	28	22	10	10	11	14	10	11	18
51	11	15	12	12	30	22	9	10	12	14	8	11	19
55	16	13	11	11	28	24	10	9	12	14	9	10	20
35	39	14	13	13	27	21	10	11	11	14	9	11	16
45	11	15	10	13	27	23	9	13	11	14	11	11	18
87	25	14	15	12	29	22	9	10	11	14	11	11	18
39	9	15	12	12	26	21	8	11	12	13	9	11	19
47	2	13	13	13	28	24	9	10	12	13	8	11	20
62	0	14	20	12	27	23	10	10	12	13	11	10	18
41	6	11	13	13	29	22	9	12	13	15	9	10	18
103	6	15	14	12	28	23	9	11	12	13	11	12	19
27	30	13	12	13	29	22	9	13	11	14	8	10	20
65	8	16	14	11	31	25	11	11	11	13	11	10	19
78	18	15	13	12	30	23	9	10	11	14	9	10	19
110	0	13	10	12	29	22	9	12	13	15	10	12	18
40	0	13	10	12	30	25	10	13	12	13	9	10	17
90	8	13	12	11	29	23	9	12	11	14	11	10	20
37	6	12	13	11	28	23	9	12	12	13	12	12	17
42	22	14	11	11	27	24	10	12	12	14	9	11	18
90	2	15	15	13	28	22	9	10	12	13	10	10	18
85	22	13	14	11	28	22	10	12	12	13	9	11	19
58	0	14	14	10	30	24	9	10	12	15	11	11	19
74	3	13	13	12	27	23	9	13	11	13	11	10	17
87	9	13	13	12	29	22	9	10	12	14	9	9	18
79	0	14	10	11	28	21	10	10	12	14	9	11	18
98	0	15	18	13	29	23	9	10	11	13	11	10	17
91	38	14	13	11	29	22	9	12	13	14	10	10	18
49	29	14	15	12	29	24	10	13	13	14	10	10	18
101	5	15	11	12	27	24	10	10	12	13	10	10	18
35	32	13	11	12	27	22	9	13	11	13	12	11	18
46	11	13	9	13	30	24	9	12	12	14	10	9	17
71	8	14	11	12	28	21	8	10	11	14	10	12	19
82	3	14	12	12	27	25	9	10	12	13	9	12	18
71	0	14	12	12	30	22	10	13	12	13	8	11	17
45	8	14	9	13	30	23	10	10	11	13	9	12	18
79	2	15	13	12	27	21	10	10	11	14	10	10	19
91	2	14	12	12	29	21	9	13	12	15	9	11	19
42	35	15	14	12	28	24	8	10	12	13	9	12	18
96	14	14	13	11	29	22	9	12	12	14	11	10	19
81	0	15	15	12	27	24	9	11	14	13	11	11	16
72	11	14	12	13	29	24	9	10	13	13	9	11	18
75	0	12	19	12	29	22	9	12	13	15	9	11	18
103	9	14	10	12	30	22	9	10	13	14	12	10	18
58	0	14	16	13	27	24	10	13	13	14	9	11	19
106	8	13	15	13	28	25	11	10	12	14	9	11	18
84	1	14	12	12	29	22	10	11	13	13	12	9	19
41	0	14	13	12	27	22	9	10	12	13	11	10	18
82	24	13	17	11	28	24	11	13	12	13	11	10	16
104	4	16	16	12	30	22	9	12	12	13	8	10	19
63	42	14	16	11	28	22	9	10	12	13	10	10	18
103	4	15	13	12	28	21	10	12	12	14	11	10	20
64	5	13	16	12	27	22	10	12	13	14	9	11	18
102	15	13	12	12	29	25	9	10	11	13	11	10	18
62	18	13	17	13	27	23	9	13	12	13	10	12	18
46	0	11	14	12	31	24	9	12	10	13	8	9	17
96	0	14	11	13	30	23	10	10	12	13	10	11	19
100	34	14	12	13	29	21	10	12	11	14	10	10	19
31	9	12	12	11	30	23	9	12	13	13	11	10	17
51	0	12	12	12	29	22	10	12	12	14	9	11	18
67	2	12	13	12	27	22	11	13	12	14	9	12	19
82	15	15	13	13	28	22	9	10	12	15	11	9	18
66	1	14	15	13	28	20	9	10	11	15	11	11	17
63	32	13	12	13	27	23	10	13	12	13	11	11	18
52	11	13	12	12	27	23	9	11	12	13	9	9	18
82	3	12	16	12	28	21	9	13	12	15	9	11	19
72	1	14	12	12	30	23	8	13	12	15	10	10	18
16	22	12	10	11	27	22	9	12	12	14	11	12	18
87	17	16	15	11	29	22	9	12	12	14	11	12	18
119	13	13	15	12	29	21	9	12	13	13	9	12	18
40	12	14	18	11	29	23	10	10	12	13	9	12	19
77	6	15	17	12	28	22	9	12	11	13	9	10	19
106	0	14	16	11	29	23	10	12	12	14	10	12	18
79	6	15	10	12	28	22	10	10	14	13	9	11	20
94	19	13	12	12	29	24	8	13	11	13	10	9	18
104	0	13	13	12	28	23	9	10	12	13	9	10	18
101	3	13	15	11	28	23	9	12	13	13	10	11	18
91	0	15	15	12	29	23	9	10	11	14	10	10	20
47	8	12	14	11	27	23	10	11	12	13	9	10	18
47	1	14	12	12	30	22	10	13	12	13	8	11	17
53	45	15	10	12	30	21	9	10	12	12	9	11	18
66	29	12	11	11	28	22	9	11	12	14	11	9	19
71	1	13	10	12	29	23	9	10	12	14	9	10	18
60	1	15	12	13	28	24	9	13	12	13	10	11	17
72	5	14	10	12	30	21	10	10	11	14	11	11	18
93	7	12	13	12	30	23	9	12	12	13	11	10	19
60	17	13	13	12	27	24	9	10	13	13	9	11	19
63	21	15	13	12	28	20	10	12	12	13	10	10	20
103	7	14	12	12	30	22	10	13	12	13	8	11	17
43	4	15	15	13	28	23	9	12	12	13	11	11	17
66	4	13	15	12	27	22	9	11	12	13	11	11	19
88	18	14	13	12	28	21	8	12	12	14	8	11	17
75	5	14	19	13	28	23	9	13	12	14	11	10	19
98	2	14	17	13	28	24	9	13	12	15	9	9	19
63	0	14	13	12	27	22	9	10	12	13	11	10	18
37	14	12	13	12	28	22	8	10	11	14	9	9	20
74	19	13	10	13	30	23	9	10	13	15	10	9	20
35	20	13	11	12	28	21	10	10	12	13	11	10	17
78	1	14	10	13	29	24	9	12	12	14	9	10	16
68	1	14	13	13	28	23	9	10	12	13	9	9	20
38	0	14	12	11	28	23	9	10	12	14	9	13	19
24	2	13	15	12	31	21	10	10	11	13	8	11	20
69	16	15	13	13	29	25	9	9	14	15	11	12	19
46	11	12	13	13	29	23	10	12	12	14	9	11	18
75	5	14	13	13	28	23	9	10	12	13	9	9	20
43	11	14	11	12	27	22	9	10	11	14	11	10	18
103	5	14	12	12	26	23	9	10	12	13	11	11	19
57	2	14	16	13	27	21	9	14	11	14	10	10	19
97	34	15	12	13	29	24	10	10	13	14	9	9	18
35	40	11	13	14	29	22	9	12	13	15	9	10	18
105	36	13	17	12	28	23	9	10	13	13	11	10	17
93	35	16	13	13	29	23	10	10	11	16	9	10	18
31	0	14	20	12	29	24	9	10	14	14	10	11	18
61	47	15	11	11	29	24	10	12	12	13	9	13	18
50	13	13	16	12	30	22	9	12	11	14	9	10	20
103	39	13	12	12	31	23	9	13	12	14	11	10	18
58	8	14	16	12	26	23	9	12	13	15	9	10	19
71	3	14	12	13	29	22	9	13	11	14	10	11	19
33	11	14	13	12	29	24	9	10	12	13	11	10	19
86	12	15	11	12	28	23	9	10	13	13	9	11	17
75	36	16	12	12	29	22	10	13	11	13	9	9	18
82	5	13	15	12	29	24	9	10	12	13	8	11	18
40	0	13	13	12	28	23	9	11	11	14	10	11	20
40	12	13	13	13	29	23	9	12	13	13	9	10	19
43	40	15	15	12	28	22	9	12	12	14	8	9	20
58	23	14	14	13	30	21	10	10	12	13	10	10	16
65	1	14	9	12	29	23	9	10	12	14	9	11	18
48	2	15	12	11	28	21	9	10	12	15	10	13	17
61	10	13	14	12	28	21	10	11	13	14	10	11	19
72	1	14	10	12	27	20	8	15	11	14	10	11	18
77	1	15	15	12	30	23	10	12	12	13	11	11	19
41	25	14	15	11	27	24	9	12	12	13	9	11	20
102	19	13	13	12	29	23	9	10	12	14	10	11	17
87	7	14	10	11	28	22	10	11	12	13	11	10	18
78	6	16	12	12	30	23	9	10	13	13	11	11	17
29	4	16	9	11	28	21	10	10	13	13	9	11	19
100	9	14	18	11	27	23	9	10	12	14	9	9	20
102	7	13	13	12	26	22	10	12	12	13	9	10	20
35	3	15	11	12	27	24	10	10	12	13	10	10	18
51	1	12	13	13	28	20	9	10	12	13	9	11	18
70	0	13	10	11	28	22	11	11	13	13	11	10	17
57	14	13	10	11	29	22	9	10	12	15	10	11	18
70	44	13	15	11	28	22	10	12	12	15	9	12	19
96	2	14	14	13	29	20	9	10	12	13	11	10	18
45	34	16	18	12	30	23	9	13	11	13	9	9	20
93	6	14	12	11	28	22	9	10	12	13	9	10	20
94	8	16	14	13	29	23	9	10	13	15	9	9	18
108	0	15	13	13	27	22	10	12	11	13	10	10	18
67	0	14	11	12	27	25	9	10	12	13	9	12	19
103	20	15	17	12	28	22	9	12	12	14	9	10	17
44	12	14	10	12	29	21	9	10	11	13	11	11	19
105	16	14	10	13	28	22	10	13	12	14	9	12	20
76	0	15	16	13	30	21	10	12	14	13	9	11	19
107	0	13	12	12	27	24	9	10	11	14	11	11	17
102	18	15	13	12	30	25	9	12	13	13	11	11	18
96	18	13	16	12	29	23	10	12	12	13	9	10	19
48	2	12	17	11	30	23	9	10	11	13	9	11	18
58	23	13	11	12	28	23	9	10	12	14	9	11	19
103	3	13	10	14	30	24	9	10	12	13	10	11	19
79	10	14	11	12	30	22	10	10	11	14	10	12	17
66	34	13	16	12	28	22	9	10	14	13	9	12	19
75	9	15	17	12	29	24	9	13	12	14	9	9	20
46	5	14	10	12	29	24	9	10	12	14	10	11	19
67	4	13	12	13	28	22	10	13	11	14	10	10	19
66	40	14	18	11	29	23	9	10	12	13	9	12	19
85	3	14	13	13	27	23	9	13	13	13	10	11	19
96	10	13	12	11	28	22	8	12	14	14	9	11	19
76	47	14	10	11	28	21	10	10	12	14	9	11	18
63	7	14	11	11	27	22	9	10	12	14	9	11	20
82	0	13	10	12	29	23	9	12	12	13	8	10	19
66	36	14	10	13	28	24	9	13	12	14	9	11	19
58	29	15	13	11	28	23	9	10	12	13	9	10	17
64	2	15	12	12	29	23	10	12	11	13	9	11	19
104	0	13	13	12	29	22	10	11	13	14	9	11	18
60	0	13	11	12	30	21	10	10	12	14	10	9	18
87	1	14	11	13	28	23	9	13	12	13	9	11	18
81	35	14	14	13	29	22	10	11	12	15	9	9	18
89	3	14	13	13	28	20	10	12	11	13	10	12	18
105	0	13	12	12	28	24	9	12	13	13	10	10	17
71	6	13	10	11	29	22	9	12	11	15	8	11	21
110	3	15	18	12	28	22	9	12	12	13	9	12	18
46	0	13	14	13	28	23	9	12	12	14	10	9	19
74	14	14	12	12	28	23	9	13	12	13	11	11	17
42	16	14	11	13	27	23	9	9	12	13	9	10	19
73	8	14	16	12	28	21	9	10	12	13	9	12	18
110	33	13	13	12	27	23	9	13	12	13	9	10	17
91	20	13	10	12	28	22	9	10	11	13	9	12	19
80	31	13	15	11	30	23	9	12	12	13	11	12	19
39	11	14	12	12	28	23	10	13	11	13	10	12	18
69	32	13	9	13	29	22	9	11	12	13	10	11	19
89	26	14	13	12	27	23	9	14	12	13	11	11	17
110	38	13	12	12	27	24	10	11	11	13	9	10	19
74	32	11	12	12	30	23	10	10	12	13	9	10	17
56	5	13	17	11	27	20	9	12	12	13	10	11	18
96	7	13	13	11	29	24	10	13	13	15	11	11	19
68	1	13	13	11	29	22	9	12	12	14	10	11	18
53	21	14	20	12	28	23	10	12	13	13	9	11	18
99	19	13	11	11	29	22	9	13	13	13	11	10	19
93	6	13	13	11	28	23	9	12	12	13	9	12	19
104	12	13	15	12	29	23	9	13	11	13	10	12	18
66	8	13	11	12	28	21	10	12	13	13	10	11	17
41	27	12	12	12	31	22	10	12	12	15	10	11	18
41	9	13	13	12	27	23	8	10	13	14	9	12	17
56	3	14	13	12	27	22	9	13	11	14	11	12	20
68	0	15	13	13	28	22	10	13	13	14	11	11	18
96	0	14	13	11	30	22	10	11	11	14	11	12	20
113	6	14	16	11	27	21	9	12	12	13	9	11	19
53	5	12	18	11	29	24	9	12	11	14	9	9	18
50	8	13	10	13	30	24	9	10	12	13	9	11	18
46	10	13	12	11	28	23	10	10	11	13	9	9	18
101	4	13	13	12	28	23	10	10	12	13	9	10	18
72	5	13	16	12	27	25	9	12	12	14	10	10	17
48	0	12	15	11	29	23	8	11	11	14	9	11	17
26	1	14	16	11	29	23	10	10	11	13	8	12	17
102	3	14	10	12	28	21	9	11	11	13	11	12	18
47	1	15	17	11	28	20	10	10	12	13	10	10	18
103	2	14	16	13	29	22	9	12	11	13	9	12	18
93	0	14	12	12	27	23	9	10	12	13	9	11	19
65	13	12	12	11	28	23	9	10	11	14	9	10	19
102	12	13	10	12	31	23	9	13	12	13	9	11	18
55	39	15	13	11	28	23	10	12	12	15	9	11	20
113	0	14	12	13	29	25	9	10	13	14	10	10	20
100	10	14	15	12	29	23	9	10	11	13	9	12	18
95	2	13	14	11	29	23	9	12	12	13	10	10	19
43	0	15	13	12	28	21	9	12	12	14	8	9	17
102	28	13	10	11	29	22	9	10	13	14	9	10	19
107	2	14	13	12	28	23	10	10	11	13	9	10	18
41	28	13	10	13	27	24	9	12	12	13	9	12	18
60	18	15	13	11	29	22	9	13	13	13	9	10	19
54	23	15	17	12	29	23	9	10	13	14	10	10	19
50	8	14	13	11	29	22	10	10	11	13	9	10	19
57	0	16	13	12	27	23	9	10	11	12	10	10	17
77	0	13	19	11	28	23	10	13	12	13	9	12	18
65	1	15	15	14	28	24	9	13	12	14	9	10	18
56	0	14	13	11	29	22	9	12	12	14	11	10	19
109	0	13	13	11	27	21	10	9	12	14	8	11	18
35	27	14	17	12	29	24	9	14	12	13	11	11	19
61	36	14	11	11	29	22	9	13	13	13	11	10	19
29	26	15	15	13	28	23	9	12	12	14	9	11	18
70	30	14	12	12	29	21	9	13	12	15	9	11	19
92	10	15	9	12	30	23	9	10	11	13	9	10	19
113	10	12	11	12	29	24	10	12	12	13	9	12	20
103	29	14	13	12	29	24	10	10	12	14	9	11	20
57	0	13	10	12	29	25	8	10	13	13	9	11	19
97	3	14	11	13	28	24	9	11	13	14	10	11	19
94	1	13	13	13	28	23	9	12	11	14	9	11	18
49	6	16	12	11	29	23	9	11	12	14	10	11	18
105	7	16	13	12	29	23	9	10	14	15	12	11	18
97	14	14	15	11	28	22	9	10	11	13	10	11	19
98	1	13	12	12	28	22	9	10	12	13	9	10	18
66	0	12	15	12	29	22	8	10	13	13	10	12	17
45	1	14	15	12	27	22	9	13	13	15	9	11	18
46	15	15	14	12	27	22	9	10	11	13	10	9	18
48	36	12	15	13	28	22	9	14	12	13	10	11	17
80	5	14	13	12	30	22	10	12	12	13	8	10	17
73	30	13	12	11	29	23	10	10	12	14	9	10	18
69	1	13	10	12	30	25	10	13	12	13	9	10	17
59	1	12	17	11	27	22	9	13	12	14	9	11	19
77	17	14	10	13	28	22	9	13	12	13	12	11	18
101	14	13	16	12	28	24	9	12	13	14	8	11	19
38	0	14	14	11	27	24	9	10	12	15	11	9	18
76	47	13	11	12	29	22	8	10	12	14	10	13	20
47	23	14	20	12	27	22	9	11	12	13	9	11	19
55	24	13	18	12	27	20	10	12	13	13	9	9	19
24	8	13	10	12	28	23	10	12	12	14	11	11	19
88	0	15	11	11	31	23	10	11	11	13	10	9	21
95	0	14	15	12	29	21	9	11	11	13	8	12	17
106	32	15	15	11	29	23	9	10	13	13	11	11	19
104	23	14	15	12	27	24	10	10	11	14	8	10	18
36	24	14	17	13	28	25	9	10	11	13	9	11	19
42	2	14	13	13	28	23	10	12	12	14	11	12	18
49	13	13	12	12	27	22	10	11	11	14	8	11	18
98	0	13	16	12	26	23	9	11	13	13	9	11	17
69	12	12	13	12	30	22	9	10	13	14	9	12	18
64	34	13	20	12	30	22	10	12	12	15	9	12	19
85	3	12	16	13	28	24	10	11	12	13	9	12	18
38	5	14	11	11	28	24	10	9	12	14	9	10	20
62	8	14	11	13	28	24	9	11	13	14	10	11	19
64	0	15	10	12	29	25	10	12	13	13	9	10	19
70	33	13	10	11	28	22	9	13	11	14	9	9	18
89	1	14	10	13	29	23	8	12	12	13	9	10	16
49	30	13	15	12	27	22	10	10	13	12	10	11	18
100	1	12	13	12	29	24	9	14	13	14	9	11	19
53	0	16	13	12	28	21	11	12	12	13	11	10	19
103	11	13	13	13	29	20	9	12	12	13	9	10	16
39	10	14	13	13	30	21	9	10	11	13	11	11	17
89	0	14	12	12	28	22	10	13	11	14	10	10	19
53	23	13	10	14	27	22	9	10	13	13	11	11	18
39	0	12	13	13	28	23	9	13	12	14	8	9	19
89	21	13	9	11	29	23	10	10	12	13	9	11	20
37	7	14	13	12	28	23	9	10	12	15	9	10	19
46	22	15	13	12	30	23	9	10	11	14	9	10	19
73	3	13	13	12	29	23	9	10	12	13	10	11	18
72	31	13	16	11	26	22	11	12	12	13	9	11	18
40	21	13	14	11	30	24	9	10	12	13	11	9	19
58	8	13	10	13	27	23	11	12	11	12	10	12	19
113	12	13	11	11	29	22	9	13	13	13	11	10	19
66	11	15	16	11	27	23	10	12	12	13	9	11	18
40	25	14	13	12	28	24	10	10	12	15	10	12	20
100	9	15	13	11	26	22	9	10	12	13	9	10	18
37	22	13	10	12	26	20	9	13	13	14	8	10	18
71	17	14	10	12	28	22	10	13	12	13	11	12	18
44	5	14	13	12	27	22	9	10	12	13	9	11	19
72	4	14	11	13	27	22	10	12	11	14	9	11	20
42	35	13	13	12	29	20	10	12	11	15	9	11	18
84	3	14	17	12	29	23	10	13	12	13	11	10	17
67	25	14	12	11	31	23	9	12	13	13	8	11	18
49	8	14	12	12	29	22	9	10	11	14	11	11	17
110	15	11	13	13	29	22	9	12	13	15	9	10	18
67	49	13	12	11	30	23	9	12	12	13	9	10	18
87	8	14	13	11	29	22	9	12	12	14	11	10	19
68	6	13	13	11	27	22	9	10	12	13	10	11	20
58	13	16	14	12	28	23	9	10	11	13	12	12	19
51	0	14	13	12	28	25	9	12	11	13	11	11	19
49	0	15	13	12	27	23	10	11	12	13	9	11	18
70	1	15	17	11	29	22	9	13	12	13	11	11	18
101	11	16	13	11	27	24	10	12	12	14	11	10	18
45	17	14	17	13	28	25	9	12	12	15	10	11	18
104	2	15	16	12	28	19	10	14	10	15	11	9	18
39	16	15	17	14	28	23	9	10	11	13	10	11	17
98	2	15	15	12	28	22	10	10	12	13	9	12	17
49	32	13	10	12	28	24	10	12	11	13	11	12	19
113	12	14	10	12	29	24	9	12	13	13	8	10	18
53	49	12	11	11	26	23	10	10	11	12	9	11	18
83	5	13	16	11	29	24	9	11	12	13	8	11	19
107	9	12	14	11	27	23	10	11	12	13	9	10	18
107	11	13	10	12	29	22	9	12	11	14	10	11	18
75	0	15	10	12	28	22	10	12	12	14	9	10	19
54	14	16	13	12	27	22	10	12	13	14	8	9	17
62	3	13	10	11	28	22	9	12	13	13	11	11	20
106	9	13	10	12	29	22	9	14	12	13	9	12	20
113	1	14	15	12	29	23	9	10	11	13	12	12	19
106	1	13	9	13	26	22	9	13	13	13	9	11	19
52	3	14	12	11	29	22	9	12	13	13	11	12	19
66	5	13	18	12	27	21	9	12	11	13	9	10	19
79	2	14	10	12	27	23	8	12	11	13	9	9	17
98	11	14	13	11	29	22	11	12	12	14	11	11	20
66	3	13	14	12	27	22	9	12	11	13	11	12	20
93	1	12	11	13	29	23	9	10	12	13	12	11	19
63	9	15	17	12	28	22	10	12	11	13	9	11	20
94	4	13	20	11	29	23	9	13	12	13	9	11	17
40	30	14	12	13	29	24	10	10	13	14	12	13	18
87	0	16	9	12	29	22	9	10	13	14	11	11	19
53	19	16	14	14	28	20	9	12	12	13	8	9	19
47	5	14	13	13	28	23	9	10	12	13	9	9	20
72	0	14	10	12	28	22	9	10	12	14	9	11	17
39	19	15	17	12	30	24	10	9	12	14	10	9	17
101	2	13	17	11	30	23	9	11	11	13	9	11	20
70	0	15	10	13	28	20	9	10	12	13	10	10	19
82	0	13	10	13	27	23	10	12	11	12	10	12	19
97	3	12	13	12	28	23	9	12	11	14	10	9	19
38	5	14	13	12	27	22	9	10	12	13	9	11	19
70	1	16	12	12	29	22	10	13	13	13	9	10	19
49	14	14	10	12	28	22	10	13	11	14	9	11	18
64	5	15	13	12	29	23	9	10	12	13	9	11	18
72	2	13	14	12	27	24	9	12	13	13	10	10	19
96	17	13	15	12	27	22	10	10	13	12	10	11	18
45	31	13	13	13	28	22	10	10	11	14	11	9	19
102	14	16	11	13	29	23	11	13	12	14	11	11	21
76	3	12	11	13	27	22	10	12	12	13	9	10	19
41	1	14	12	11	28	24	11	10	11	15	8	10	18
72	17	13	10	11	26	21	10	11	12	15	11	12	19
48	14	14	12	11	28	23	10	10	12	13	9	10	17
32	28	14	16	12	28	21	9	13	12	13	9	10	17
67	6	15	14	13	29	22	9	10	12	14	8	12	18
97	30	13	12	11	31	24	10	12	13	13	9	10	18
50	16	12	13	12	29	20	10	10	12	14	11	11	18
45	5	14	13	11	28	25	10	10	12	13	10	10	20
77	11	14	15	12	28	21	10	12	12	14	11	10	18
66	4	14	10	13	28	24	8	10	12	13	9	10	19
54	24	14	11	12	30	22	10	10	12	13	9	10	18
82	0	14	15	12	27	19	9	12	12	14	9	12	18
100	25	12	19	13	30	22	9	10	12	13	8	11	19
38	4	16	12	11	27	20	9	12	11	13	9	9	17
50	10	13	9	12	28	24	9	12	11	14	10	11	19
91	0	14	12	13	29	20	8	12	12	12	11	10	19
59	32	13	10	12	27	23	9	9	12	14	9	11	19
76	19	13	11	12	27	22	9	12	12	13	9	11	19
60	42	13	10	12	26	20	9	13	13	14	8	10	18
80	20	14	11	12	29	22	9	13	13	13	10	11	19
65	2	16	14	13	29	23	9	10	13	15	9	9	18
52	0	14	11	11	28	23	9	14	11	13	11	11	18
68	9	14	15	12	28	22	11	10	13	13	9	11	20
79	8	13	12	11	29	23	9	12	12	13	9	11	17
67	3	14	13	13	31	22	9	12	12	14	11	11	20
40	1	13	11	12	27	23	9	13	12	14	10	12	19
38	1	14	10	12	27	23	10	12	12	14	11	11	18
110	2	13	10	13	29	22	9	13	13	13	10	10	17
101	0	14	14	12	27	22	9	13	11	14	9	10	17
44	5	13	16	13	28	23	8	10	11	13	8	11	18
50	20	15	12	13	29	23	9	10	12	13	10	10	20
68	12	13	12	12	30	25	9	13	13	13	9	11	20
73	2	13	13	12	28	23	10	13	12	14	11	11	19
36	10	14	18	12	30	23	10	10	12	13	9	9	19
38	21	13	12	12	28	22	9	10	13	13	10	11	17
33	40	13	11	12	28	22	10	12	11	13	8	11	18
57	25	15	12	12	29	23	9	12	12	13	9	11	18
100	1	14	18	12	29	22	9	13	12	13	9	10	17
80	8	14	10	11	28	22	11	10	12	15	9	11	19
109	3	13	11	11	28	22	10	14	11	13	9	10	18
47	1	12	11	11	27	23	10	13	12	14	10	12	18
67	2	13	11	13	30	23	9	10	13	15	10	9	20
39	4	15	13	13	27	23	9	13	12	13	8	12	19
76	6	14	10	13	28	22	10	10	12	14	10	12	18
99	0	13	15	12	27	25	9	10	11	14	9	11	18
77	34	15	11	12	30	22	9	12	11	14	9	9	18
52	25	14	13	13	27	24	9	13	13	13	9	10	18
77	1	16	12	11	29	22	10	14	12	14	11	11	19
46	0	14	10	12	28	22	10	13	11	14	9	11	18
71	1	15	15	12	31	24	10	15	13	13	8	11	17
83	9	13	12	12	28	24	10	10	11	13	10	11	19
65	25	14	10	11	29	24	10	13	13	13	10	9	18
88	0	13	13	13	29	24	8	13	12	13	9	10	17
74	2	14	15	11	27	25	10	10	12	13	8	11	18
76	22	16	10	12	28	24	10	13	12	13	9	11	20
41	25	16	13	11	27	24	9	10	12	14	11	10	20
37	45	13	10	12	27	23	10	11	11	14	10	12	18
40	15	13	15	12	27	25	10	12	12	13	10	10	18
32	2	16	13	11	28	24	9	13	12	14	11	12	17
53	0	13	13	12	29	22	9	10	12	13	9	10	20
89	3	14	16	13	29	22	9	10	13	12	10	11	20
49	2	14	14	11	28	25	9	12	11	14	12	10	19
102	9	14	18	10	29	20	9	10	11	13	8	10	18
28	0	13	14	12	29	22	9	12	13	13	9	10	18
29	18	14	19	13	28	23	9	13	12	14	11	10	19
50	11	16	13	13	26	22	9	10	11	13	11	10	17
104	5	13	12	12	26	24	9	13	12	14	9	11	19
72	9	13	16	12	27	25	9	12	12	14	10	10	17
115	15	12	12	11	28	23	10	12	12	14	10	11	19
105	10	13	11	12	27	22	10	9	12	13	10	11	19
84	32	13	15	12	29	23	9	11	12	13	10	11	18
99	21	14	16	11	29	21	9	15	11	14	10	9	18
99	2	15	12	12	29	24	9	12	12	15	10	11	18
31	0	13	12	12	29	22	9	13	13	13	9	10	19
30	49	13	19	13	28	23	9	13	12	13	10	10	18
54	2	13	13	12	29	23	9	12	13	14	9	10	18
90	41	14	13	12	28	20	9	9	12	15	10	10	18
35	7	16	10	11	29	22	10	10	14	13	10	10	18
92	29	15	11	12	27	24	9	12	12	13	9	12	18
87	5	12	19	13	29	23	10	10	11	13	8	11	18
98	33	15	11	12	29	22	9	10	12	13	10	12	20
63	5	13	12	12	27	23	9	10	12	13	9	11	18
37	14	12	13	12	28	22	8	10	11	14	9	9	20
104	15	14	12	12	28	23	10	10	13	13	8	12	20
40	17	13	14	12	27	24	10	10	12	14	11	11	17
89	2	14	9	11	31	23	9	10	12	14	10	10	19
54	29	12	16	12	29	21	10	9	13	14	9	10	18
51	11	14	11	12	27	25	9	13	11	14	10	11	19
97	13	14	11	12	27	23	9	10	12	13	9	12	19
66	12	12	10	13	30	22	9	10	12	14	10	10	19
106	0	14	12	13	28	22	9	10	13	15	9	12	18
52	0	14	15	13	28	22	9	12	11	14	9	11	18
73	3	14	13	13	30	24	8	10	11	13	9	11	18
42	2	14	10	11	28	23	9	12	11	14	10	10	18
39	0	14	12	12	28	23	9	12	12	13	10	10	17
63	22	15	10	11	29	23	10	12	12	14	9	9	17
45	14	15	11	12	30	22	9	12	11	14	9	9	18
60	15	15	17	12	27	23	8	12	12	13	9	13	19
84	26	12	10	11	28	24	10	10	11	13	10	9	20
45	1	12	10	11	27	23	9	12	12	14	11	10	20
33	1	15	13	12	29	20	10	10	11	13	9	10	17
36	28	14	10	12	29	24	9	12	13	13	8	10	18
50	5	13	17	13	27	22	11	13	12	15	10	11	18
72	4	14	11	11	29	22	9	10	12	14	9	12	18
86	0	13	14	13	29	23	9	12	12	14	10	10	18
100	1	14	13	13	30	23	9	10	12	13	10	10	19
104	24	12	14	14	28	21	10	12	14	14	9	9	16
28	5	13	14	11	27	22	9	12	12	14	9	11	20
82	13	12	14	13	28	24	9	15	11	13	11	10	20
68	20	13	11	12	29	23	10	12	11	13	9	9	19
99	22	14	11	12	30	23	10	10	13	14	9	9	19
63	5	12	13	12	29	22	9	12	13	13	11	9	19
98	33	15	17	12	30	22	8	10	12	13	11	10	18
74	16	14	15	12	28	22	10	10	13	14	10	10	17
71	6	15	13	12	30	21	11	13	12	14	10	11	19
65	24	13	10	11	28	22	10	10	14	13	9	10	17
55	0	12	16	12	27	23	10	12	11	14	9	11	18
45	23	12	11	11	28	22	10	12	11	13	9	11	19
71	48	13	10	12	29	21	10	12	12	14	9	9	19
36	20	12	13	12	26	22	9	12	13	13	8	11	18
75	44	14	10	13	28	22	9	11	11	13	8	9	19
50	4	15	12	13	28	23	9	12	12	13	9	11	18
110	4	15	13	12	27	23	9	10	12	13	9	9	18
92	4	14	10	11	29	22	11	13	12	13	9	10	17
59	2	14	18	11	27	23	9	13	12	13	11	9	18
38	0	14	11	12	29	23	9	12	12	14	8	11	19
81	17	12	10	12	29	22	10	13	11	13	9	11	18
47	9	13	14	11	29	23	9	12	12	13	10	10	19
48	29	14	12	12	28	22	9	12	12	13	10	11	19
113	1	14	14	11	28	21	10	15	12	13	11	11	19
70	4	14	13	11	28	25	10	10	12	13	10	10	20
114	15	15	14	13	31	22	9	10	13	13	9	9	19
72	4	14	12	11	30	23	10	10	12	15	8	10	18
105	0	12	13	12	27	23	8	12	12	13	9	12	20
72	19	15	13	12	30	22	10	10	13	14	10	10	18
50	0	14	10	12	29	22	10	11	12	14	10	10	20
93	11	13	10	12	29	22	10	10	12	13	10	11	17
35	2	14	12	11	28	23	9	10	12	13	8	11	19
53	31	13	10	13	27	22	9	14	11	14	9	11	19
95	30	13	14	12	29	22	9	14	12	13	10	10	19
100	29	16	10	13	27	21	9	13	14	13	9	10	19
68	1	14	12	11	28	23	9	10	12	14	9	13	19
59	14	13	13	13	28	23	9	12	12	13	9	9	18
80	1	14	18	13	29	22	11	10	12	13	10	11	18
97	38	12	11	13	29	22	9	10	14	14	12	9	18
69	12	15	11	12	29	24	10	12	12	14	9	11	18
66	39	15	15	12	26	22	10	12	12	14	9	11	19
43	3	12	11	13	27	22	9	11	13	13	11	11	20
40	32	13	14	13	30	23	9	14	12	13	10	12	21
63	24	15	16	13	28	23	9	10	12	14	10	11	21
67	6	14	12	12	27	23	9	12	12	13	9	12	17
38	3	13	16	12	28	24	10	13	14	14	11	10	18
89	1	14	13	11	28	24	9	10	12	14	9	10	18
39	14	14	13	11	29	24	9	10	12	14	10	10	19
54	0	14	11	12	29	22	9	13	13	13	10	11	19
66	16	16	14	12	31	25	10	10	11	13	9	12	19
112	1	14	13	12	29	23	10	13	13	14	9	9	19
70	4	14	17	13	28	25	9	10	11	13	9	11	19
53	7	14	12	12	28	22	9	12	12	14	9	13	18
81	25	14	15	12	27	24	10	11	13	13	9	11	17
91	17	13	15	11	27	22	9	12	11	13	9	11	18
43	1	13	17	13	28	23	9	12	11	14	10	11	18
46	1	14	11	13	28	24	9	11	13	14	10	11	19
29	14	16	13	12	28	21	11	12	12	13	12	10	19
69	4	14	14	12	28	24	9	10	12	13	9	10	20
68	1	14	13	13	28	22	9	10	11	13	11	12	19
79	2	13	16	12	31	24	10	10	12	15	11	13	18
104	21	13	10	11	30	24	9	12	11	13	11	11	21
98	31	13	11	12	28	23	10	13	12	14	10	9	19
69	5	14	14	12	28	25	9	12	12	14	10	10	18
96	0	14	16	12	28	24	9	13	11	13	8	11	18
83	14	13	10	12	28	24	10	12	11	13	11	12	19
56	19	14	19	13	29	23	10	9	12	13	10	10	18
85	5	14	10	12	27	22	9	13	11	13	11	11	19
113	4	13	12	13	27	22	9	13	11	13	8	9	20
103	31	13	10	13	29	23	9	10	12	13	9	12	19
46	5	16	13	11	27	24	10	12	12	14	11	10	18
41	0	13	14	12	29	20	9	10	12	13	10	10	18
49	0	13	10	11	29	22	9	10	11	13	8	13	18
83	7	14	12	12	28	22	9	12	11	14	11	12	19
68	34	13	13	12	28	24	9	10	12	13	9	11	20
46	17	14	16	12	31	23	11	10	12	13	9	10	19
77	18	12	12	12	29	23	10	11	12	13	9	11	17
106	0	13	16	13	28	22	9	10	11	13	11	11	18
95	4	13	10	12	28	23	10	10	12	13	9	9	18
64	23	14	16	11	30	22	9	12	12	14	9	10	19
96	3	14	12	11	28	23	10	10	12	13	9	10	17
48	31	14	16	11	29	24	10	10	12	14	9	10	19
102	0	13	11	12	31	23	10	12	12	13	10	9	19
67	33	16	12	11	29	22	10	14	12	14	11	11	19
82	2	14	15	12	31	21	9	13	12	14	9	9	17
60	4	16	11	12	30	22	10	13	12	13	9	11	19
65	6	15	10	12	27	20	9	10	12	14	8	10	18
66	4	15	11	12	29	22	9	10	12	14	10	12	18
34	1	13	11	12	28	23	9	10	11	13	9	10	18
109	20	15	10	12	30	20	9	12	11	14	10	10	18
106	8	13	10	13	29	23	9	13	12	14	10	10	18
88	0	14	12	12	30	22	8	13	12	15	10	10	18
66	27	15	10	11	27	22	9	9	13	14	9	9	19
86	3	14	11	13	29	24	9	10	12	14	9	12	19
113	2	14	12	12	28	23	9	10	12	13	9	12	18
55	1	13	18	11	26	21	10	10	11	13	9	11	18
103	14	13	17	13	28	23	9	10	14	15	9	11	18
58	38	14	14	13	27	23	9	13	12	13	11	10	17
54	3	14	13	11	29	20	9	12	11	13	9	10	20
74	0	13	15	11	27	23	9	11	12	13	9	11	19
49	8	13	13	12	29	22	10	12	12	14	12	11	19
77	27	15	10	11	28	24	10	12	12	13	9	12	16
51	3	13	10	11	28	23	10	12	12	15	9	10	18
77	16	12	11	11	28	22	10	12	11	13	9	11	19
100	8	15	15	12	27	23	9	12	14	14	11	10	17
40	11	13	10	12	28	22	9	12	11	14	11	10	18
100	0	14	11	13	31	23	9	12	14	14	11	10	19
39	6	14	9	12	30	23	9	13	14	14	10	10	19
101	17	13	17	13	30	22	9	12	12	14	9	10	20
98	4	15	11	12	27	22	10	13	11	15	9	11	18
48	11	13	10	11	28	22	10	10	12	13	11	11	19
77	14	14	13	12	29	22	10	13	12	15	10	11	17
45	23	13	16	11	29	23	9	11	12	13	12	11	19
102	43	15	13	12	27	22	10	11	12	13	10	11	19
74	27	12	13	11	29	21	9	10	12	13	10	11	16
77	39	14	14	11	28	20	9	13	13	14	9	11	19
63	37	15	11	11	29	24	10	14	11	14	9	10	20
36	3	16	15	11	28	22	9	10	11	13	9	10	17
85	33	15	14	13	27	23	9	10	12	14	9	10	20
82	28	16	12	12	28	21	9	13	12	13	9	10	18
45	5	13	12	12	29	21	9	11	11	13	10	11	19
102	3	12	12	14	27	22	9	11	13	14	11	10	19
77	18	13	12	12	28	23	9	12	13	14	11	9	18
100	2	14	15	12	30	24	9	12	12	14	9	10	18
54	3	12	12	12	29	23	10	10	13	14	10	11	17
36	43	14	12	12	29	20	9	12	14	13	11	12	20
46	5	14	14	11	28	24	10	10	12	14	9	10	18
73	29	14	12	11	29	24	9	13	11	13	9	9	18
46	1	14	19	13	28	23	9	13	12	14	11	10	19
92	11	15	15	13	29	21	9	13	11	14	11	9	20
52	3	14	17	12	31	22	10	12	12	13	11	10	20
41	9	13	12	12	28	21	9	12	12	13	9	8	20
78	2	16	10	12	29	23	9	12	12	13	9	10	20
98	28	15	12	12	27	22	10	14	13	13	10	10	19
49	30	13	10	12	28	23	10	11	11	14	10	12	18
101	0	14	13	11	28	22	9	12	12	14	8	10	20
109	25	16	10	12	30	23	9	13	12	13	9	11	17
60	0	14	12	13	28	22	10	10	11	15	11	12	18
38	1	13	13	11	28	20	9	12	11	13	11	11	19
44	9	12	12	12	29	23	9	10	13	15	11	11	19
57	4	12	14	12	30	23	10	10	11	13	8	11	18
101	0	14	10	12	28	23	9	10	13	14	9	10	19
49	19	14	10	12	29	24	10	12	12	14	10	9	21
99	12	13	14	12	29	22	9	12	14	13	9	9	19
94	35	14	12	12	27	24	10	10	12	13	10	10	18
77	37	13	15	11	28	22	10	12	12	15	9	12	19
111	9	13	13	13	29	24	10	13	12	13	11	11	19
69	34	15	11	12	30	22	9	12	11	14	9	9	18
92	3	14	14	12	31	23	9	13	13	14	11	10	18
47	2	14	17	13	28	22	9	13	12	15	10	10	18
100	23	14	13	12	29	23	9	12	13	13	9	10	18
76	6	15	12	13	28	24	9	13	12	14	10	12	20
58	0	15	13	11	28	23	9	10	12	13	9	10	17
61	13	14	10	12	29	22	9	10	12	13	9	12	18
32	24	13	10	11	27	23	9	12	11	13	10	11	18
69	1	15	14	12	30	25	9	10	12	15	9	13	19
73	1	12	15	11	29	23	8	11	11	14	9	11	17
55	0	15	16	11	27	23	10	12	12	14	9	10	19
87	3	12	10	13	30	23	10	12	12	13	10	10	18
35	50	14	19	13	31	23	9	10	12	13	9	10	18
103	25	14	10	13	28	23	9	10	12	15	10	11	19
76	17	12	11	11	28	22	9	12	12	13	10	10	18
86	0	16	16	12	28	23	9	12	12	14	9	10	19
101	31	14	20	12	29	22	8	10	11	13	9	11	19
112	12	14	20	12	28	23	10	12	13	13	9	11	18
70	24	15	12	12	31	22	10	12	12	13	9	10	17
39	32	13	15	12	27	23	8	13	12	13	10	10	18
104	21	14	17	12	28	23	9	10	11	13	11	11	18
98	1	15	14	12	29	22	9	13	13	13	10	10	19
88	29	14	12	11	29	24	9	13	11	13	9	9	18
40	15	13	14	12	27	23	9	12	13	13	10	10	19
82	0	13	17	12	29	21	10	12	11	14	9	10	20
100	21	16	10	12	28	22	9	10	12	13	9	11	20
88	2	15	12	12	27	24	10	10	11	15	9	12	19
63	25	13	9	11	29	23	10	10	12	13	9	11	20
37	0	13	15	13	28	25	11	10	12	14	9	11	18
44	16	15	10	12	29	23	10	13	11	13	9	10	17
19	18	13	13	12	28	23	10	13	12	14	10	9	20
99	3	13	11	12	28	21	10	12	13	13	10	11	17
74	13	14	14	11	30	21	9	11	11	13	11	10	19
88	8	13	14	11	29	24	9	12	11	14	9	10	20
69	5	14	15	13	29	23	9	12	10	14	8	11	20
119	1	14	12	12	28	23	10	10	12	14	9	10	21
116	1	13	13	13	28	22	9	10	12	14	11	12	18
42	10	13	15	11	31	22	9	14	12	13	10	10	19
64	24	15	17	12	30	22	10	10	11	15	10	12	17
84	0	13	14	12	29	24	10	10	12	14	10	11	19
98	19	13	14	12	29	22	10	11	13	14	9	11	18
59	31	16	17	12	30	23	10	13	12	14	11	13	19
96	7	14	10	12	29	21	9	10	10	12	9	11	18
95	37	16	12	12	30	22	10	12	11	13	9	11	18
75	7	16	12	12	30	22	9	10	12	13	8	10	17
96	37	15	12	12	28	24	10	13	12	14	10	12	20
97	0	13	14	11	30	23	8	11	12	13	9	12	19
90	23	13	12	12	30	23	9	10	12	12	10	10	17
106	0	15	13	13	30	21	10	10	12	14	9	9	19
105	3	13	13	12	27	24	9	10	13	13	9	11	19
54	17	13	10	11	28	22	10	10	12	13	11	11	19
78	6	12	19	12	31	24	9	10	11	13	10	10	18
52	20	13	13	13	29	24	8	13	12	13	9	10	17
60	5	14	12	13	28	23	9	12	13	15	9	12	21
77	23	14	12	12	30	23	10	10	12	13	9	10	17
106	2	13	12	11	29	23	10	10	12	14	9	10	18
92	11	14	18	13	29	22	11	10	12	13	10	11	18
68	23	15	13	12	30	22	9	10	12	13	10	10	18
80	2	14	15	13	28	24	8	12	11	14	9	11	18
103	18	13	10	11	30	22	10	10	12	13	10	11	18
95	2	15	15	12	27	22	10	13	12	14	11	12	17
95	49	14	16	14	26	22	11	13	11	14	9	11	19
110	1	16	12	11	27	20	9	12	11	13	9	9	17
52	6	13	14	13	29	22	11	11	13	14	9	12	20
105	19	15	10	13	28	24	9	13	12	13	11	12	21
64	5	14	13	13	27	24	9	13	13	13	9	10	18
78	24	16	14	11	28	21	10	10	12	14	12	12	17
61	26	14	14	11	28	24	10	10	12	14	9	10	18
51	4	13	12	12	29	23	9	10	12	13	8	10	18
52	1	13	17	11	29	22	9	12	11	13	9	11	19
41	0	12	10	12	27	22	9	12	12	14	9	13	20
102	37	15	11	11	29	24	10	14	11	14	9	10	20
104	3	14	12	11	29	23	10	10	12	13	9	10	18
68	4	13	14	13	29	23	9	10	11	14	9	9	19
31	6	13	10	12	28	23	9	13	11	13	9	10	18
36	37	14	12	12	28	23	8	10	12	15	8	11	19
99	19	14	10	13	29	24	9	12	12	14	9	10	16
40	12	13	16	12	28	22	10	10	12	13	10	9	18
40	29	13	13	12	30	21	10	10	14	14	12	9	18
64	9	13	13	12	28	21	9	10	12	14	9	13	18
107	0	13	15	13	29	24	10	13	11	14	9	12	18
94	30	14	16	11	29	20	10	14	12	12	9	10	19
67	0	14	16	12	28	23	11	13	11	13	10	11	20
65	5	13	15	11	28	23	9	12	13	13	10	11	18
45	2	13	16	11	28	22	10	12	12	14	9	10	19
117	30	13	13	12	29	22	10	12	11	14	11	11	20
103	20	13	13	12	28	24	9	12	11	14	9	12	19
40	3	13	10	12	27	21	9	10	11	14	8	12	16
48	1	13	14	12	28	22	9	12	11	13	10	11	18
77	1	14	17	14	30	22	9	10	12	14	11	10	20
44	1	14	10	12	28	22	9	13	11	13	11	12	18
37	2	15	15	12	28	22	9	10	13	13	9	9	19
41	5	13	11	13	30	23	9	10	13	15	10	9	20
34	44	13	13	11	28	23	9	12	12	13	9	11	18
93	2	14	15	11	30	23	9	12	12	14	9	9	16
96	10	13	10	13	27	23	9	10	11	14	9	10	16
45	5	14	15	11	29	21	10	10	13	13	10	12	18
48	6	13	10	12	28	24	9	10	12	13	9	9	17
76	32	14	14	13	31	23	9	11	11	14	10	11	18
59	10	13	14	11	29	22	10	10	12	15	9	10	21
50	8	13	19	12	28	25	9	10	12	15	8	10	17
41	29	14	17	12	27	23	10	13	13	14	8	10	19
74	23	14	17	11	29	23	10	10	12	15	9	11	17
101	12	15	13	12	28	23	9	12	12	13	9	10	19
55	5	12	10	12	29	22	10	13	11	13	9	11	18
101	22	14	17	14	31	23	10	13	12	13	10	10	17
60	13	13	10	12	29	23	10	10	14	13	9	10	18
98	21	15	13	11	26	21	9	14	12	14	10	10	18
85	25	14	15	12	28	22	10	12	13	15	9	11	17
102	0	12	11	13	27	22	9	11	13	13	11	11	20
101	28	13	11	12	27	23	9	12	12	15	9	11	18
41	5	13	11	13	28	21	10	10	12	13	11	10	17
84	2	13	12	12	27	22	8	10	12	13	9	11	19
43	9	13	10	13	28	23	9	11	12	13	9	10	17
97	8	14	20	12	28	23	10	12	13	13	9	11	18
101	43	14	17	12	31	22	10	12	12	13	11	10	20
79	0	13	12	12	27	24	10	12	11	15	10	10	18
70	32	15	14	12	28	24	8	10	12	13	9	12	18
92	1	13	13	13	29	22	9	11	11	13	9	10	18
77	37	15	11	12	28	21	9	13	12	15	8	9	19
62	2	15	12	12	26	21	8	11	12	12	9	11	19
55	18	13	10	13	28	23	9	10	11	14	9	10	19
65	36	15	13	12	29	20	10	13	11	15	9	10	19
73	1	15	15	12	28	22	9	12	12	14	8	9	20
71	24	14	10	12	29	21	9	10	12	13	9	11	18
30	5	15	14	11	30	20	9	10	12	14	10	11	17
81	41	14	17	12	28	22	9	10	12	13	11	11	19
28	0	14	12	11	29	22	9	12	12	13	10	9	18
48	0	13	15	12	30	23	8	13	13	14	9	11	19
91	0	14	13	12	29	22	9	10	12	13	9	10	18
102	2	15	13	12	28	22	9	12	11	14	11	10	19
69	1	13	13	12	27	24	9	10	13	13	9	11	19
47	4	14	13	11	27	21	8	12	11	15	10	11	18
40	0	15	15	12	27	24	9	11	14	13	11	11	16
33	22	14	13	12	30	23	9	12	11	13	9	11	20
57	13	14	12	12	29	21	9	14	12	13	9	11	19
64	10	16	16	11	30	23	9	10	11	13	10	9	17
104	49	13	16	12	28	24	9	10	12	15	11	11	18
34	1	16	10	11	28	23	9	11	10	13	9	11	19
91	14	14	16	12	30	23	9	12	10	14	10	9	18
62	0	15	13	11	27	22	9	12	12	13	9	10	18
35	28	13	13	12	28	22	10	10	11	14	11	11	19
99	30	14	15	13	29	22	9	13	12	13	9	10	20
70	0	12	17	11	31	21	9	13	11	13	9	11	18
82	0	14	13	13	30	24	9	12	13	13	9	11	18
91	14	16	10	12	29	23	9	12	12	13	10	10	17
95	0	16	13	12	29	21	10	13	13	13	9	9	19
69	19	13	14	12	28	22	9	14	11	14	9	11	18
83	43	15	13	12	30	23	10	10	13	14	9	11	18
101	32	14	17	12	28	23	10	13	11	14	9	9	18
78	13	14	13	11	30	23	9	15	11	13	9	10	18
74	11	14	16	12	28	23	11	13	11	13	10	11	20
24	21	15	10	13	29	20	9	13	12	13	10	10	20
39	1	13	10	12	28	22	10	10	12	13	9	10	18
63	0	12	13	12	30	23	9	12	12	13	11	10	19
77	2	13	13	12	29	23	9	12	13	14	9	10	18
95	1	14	13	12	28	23	10	12	12	14	10	11	20
108	5	13	16	13	31	22	9	10	12	15	9	11	17
93	0	13	10	12	27	23	9	12	12	13	11	11	17
50	18	13	18	12	28	22	10	13	12	15	10	11	18
75	16	14	13	12	28	23	9	10	12	14	10	10	17
31	3	14	10	13	28	24	9	10	12	13	9	10	18
42	4	15	16	11	27	23	10	12	12	13	9	11	18
107	29	15	15	11	29	23	9	10	11	13	9	11	16
38	3	14	16	12	31	23	9	14	12	14	8	10	18
76	1	14	10	12	26	22	10	10	13	15	11	10	19
17	5	14	12	12	27	25	9	10	12	13	9	12	18
97	9	13	13	12	27	20	10	12	11	13	9	10	17
53	35	15	13	11	27	21	9	13	11	14	9	9	19
33	14	13	13	11	29	22	9	12	13	14	9	12	18
74	0	13	16	12	28	23	9	12	12	14	9	10	18
38	7	12	13	12	28	21	8	12	13	15	9	9	19
39	7	15	14	13	29	22	10	13	12	14	9	11	20
87	13	13	13	12	27	24	9	14	12	13	9	10	19
74	22	15	15	12	29	22	9	10	12	13	11	11	18
37	23	12	11	12	27	22	9	12	12	15	11	10	16
34	3	13	13	12	30	24	10	10	12	15	9	11	19
48	30	13	16	11	27	24	9	14	11	14	10	11	18
73	13	13	15	12	29	23	9	11	12	13	10	11	18
56	0	13	16	13	29	22	9	10	12	13	9	11	19
72	2	14	11	12	26	22	9	10	13	13	10	10	18
78	11	12	10	12	29	22	9	10	13	13	10	11	19
31	33	15	14	12	30	25	9	10	12	15	9	13	19
100	4	14	10	11	28	22	9	12	13	14	10	10	17
42	4	15	16	12	29	24	9	10	12	13	9	10	18
93	41	13	16	12	28	23	9	13	12	13	9	10	19
45	7	13	11	11	26	23	9	13	12	14	9	10	19
81	16	15	13	12	27	22	10	14	12	13	10	10	20
48	2	13	10	12	28	23	9	10	12	13	10	9	16
93	1	13	18	11	27	20	10	12	13	13	9	10	19
59	2	14	12	12	28	23	10	12	12	14	9	11	19
43	30	13	11	13	27	21	9	12	12	14	11	11	17
112	14	16	10	11	28	20	8	12	13	13	10	10	17
64	0	13	14	12	29	22	10	11	11	15	9	10	19
64	14	15	12	11	29	23	9	12	13	13	10	11	18
69	10	16	14	12	30	24	9	12	11	13	9	10	20
75	1	14	11	13	30	22	9	10	11	13	11	11	16
45	1	16	11	12	30	22	8	12	12	14	10	12	19
78	4	14	11	12	28	23	9	12	14	13	9	10	18
79	3	14	15	11	28	24	10	14	11	13	11	10	18
76	23	13	18	13	28	22	9	13	12	14	10	11	18
45	2	15	9	12	29	23	9	10	14	14	9	10	19
74	6	14	14	13	30	21	10	10	12	13	10	10	16
112	1	12	13	12	27	22	11	13	12	14	9	12	19
69	3	13	13	12	27	23	9	13	11	13	11	10	17
69	16	14	13	12	27	22	9	10	12	13	11	10	18
57	14	14	14	13	30	21	10	10	12	13	10	10	17
111	12	14	12	11	27	22	9	13	11	13	9	9	18
82	10	14	13	11	28	24	9	9	12	13	9	10	17
75	20	12	16	11	29	23	10	10	12	14	10	11	17
90	14	13	14	12	27	22	10	12	12	13	10	12	18
72	23	13	16	13	29	23	10	10	12	13	11	12	17
62	4	12	12	11	28	21	9	10	13	13	9	10	18
106	29	14	11	11	28	23	9	11	12	13	10	11	19
46	23	15	16	11	29	21	9	10	13	14	9	11	20
74	6	13	17	12	28	23	9	10	11	14	10	9	19
108	0	15	10	12	28	24	9	11	12	13	9	10	19
41	22	15	18	12	28	23	9	10	11	13	9	11	20
43	24	13	10	12	29	23	9	12	12	14	11	10	20
52	3	15	10	13	28	21	9	13	12	13	10	9	18
103	8	14	12	12	29	23	9	12	13	15	8	10	19
51	1	12	16	12	28	21	9	13	12	15	9	11	19
64	46	12	12	12	27	23	9	13	12	14	9	10	19
40	13	13	16	12	29	23	10	10	11	14	9	10	18
108	28	12	12	12	27	22	9	12	12	13	9	11	19
61	0	14	12	12	26	23	11	11	12	14	10	10	19
96	18	13	9	13	28	23	9	10	12	14	9	10	19
45	3	16	14	13	26	21	9	12	13	13	10	11	19
86	3	15	10	13	28	22	9	10	13	13	11	11	20
82	0	14	12	12	28	22	9	13	12	12	9	9	18
71	22	14	13	13	31	22	9	12	12	14	11	12	20
27	0	14	11	13	27	23	10	13	12	13	9	11	18
102	28	13	10	12	30	22	9	14	12	13	9	12	20
68	33	13	13	11	29	24	8	13	12	14	9	11	18
79	21	13	18	12	30	20	9	12	12	13	8	9	18
82	2	12	14	13	28	22	10	10	12	13	9	9	17
41	3	14	12	11	31	23	9	12	13	13	8	11	18
80	3	13	13	12	28	22	8	9	12	13	10	9	18
73	0	12	13	12	30	23	10	12	11	14	12	11	18
30	30	13	13	12	30	21	10	10	14	14	12	9	18
43	5	13	16	12	29	23	10	12	12	13	9	10	19
45	0	15	12	11	28	21	10	10	11	13	9	11	18
37	23	14	11	12	29	20	9	11	12	15	9	11	18
66	1	13	10	12	29	24	9	10	12	14	11	11	19
47	0	15	16	13	28	23	8	10	12	15	9	9	18
91	1	15	13	12	30	23	9	10	11	14	9	10	19
62	11	14	14	11	28	20	10	12	11	13	9	10	19
69	4	16	15	11	29	23	9	12	12	13	10	13	19
83	1	14	13	12	29	23	10	11	12	14	11	9	20
79	1	14	10	12	28	22	11	10	12	15	9	11	19
59	27	12	10	12	27	22	9	10	13	13	8	11	18
50	5	13	15	12	29	23	8	10	12	13	9	12	19
46	33	13	15	12	28	24	9	12	12	13	9	9	19
45	7	14	13	12	28	22	9	12	12	15	11	11	17
38	9	13	10	13	28	23	9	10	11	14	9	10	19
45	0	14	10	11	28	21	10	10	12	14	9	11	18
51	22	14	18	11	29	23	9	10	12	14	10	11	18
56	29	13	13	12	29	22	9	10	12	13	12	10	18
95	1	14	14	12	29	22	8	12	12	13	9	11	19
81	20	13	10	13	31	23	8	10	11	13	10	10	18
62	0	13	14	12	28	23	9	10	11	13	9	12	19
70	2	12	14	11	27	23	9	12	12	15	9	11	19
95	3	13	19	12	27	21	9	12	11	15	11	12	21
56	18	13	11	12	29	23	9	12	12	14	8	10	20
73	9	14	15	13	28	24	8	12	11	14	9	11	18
78	13	14	12	11	29	20	11	10	12	14	10	11	19
51	27	13	11	12	28	21	10	10	12	13	11	10	17
69	2	13	13	12	29	24	9	10	12	14	9	11	19
62	3	12	14	13	28	24	9	15	11	13	11	10	20
65	1	13	16	12	28	22	10	12	11	14	10	11	19
37	3	13	11	12	27	24	9	10	11	14	9	9	19
73	18	13	12	12	29	24	9	10	12	14	9	9	18
97	21	13	11	12	30	24	10	10	12	13	10	10	20
67	2	14	16	12	29	21	9	10	12	14	11	11	18
102	10	14	16	12	29	23	11	10	13	15	10	9	20
109	33	15	12	13	27	23	9	12	11	15	9	11	21
73	5	14	12	12	31	23	9	12	12	15	8	10	18
87	16	14	13	12	29	24	9	10	12	13	11	10	19
103	0	16	12	12	29	22	10	13	13	13	9	10	19
88	7	13	11	12	28	21	9	13	12	13	11	10	19
73	3	13	12	11	28	23	10	10	12	13	9	10	19
75	40	14	16	12	26	23	9	12	13	15	9	10	19
92	22	13	10	11	27	23	9	10	13	13	9	10	19
68	22	13	17	11	27	22	9	13	12	13	9	11	18
89	10	14	12	11	31	23	9	12	13	13	8	11	18
90	10	13	10	12	28	22	10	10	12	14	9	10	20
69	1	12	13	12	26	22	9	12	13	13	8	11	18
94	0	14	15	12	30	23	9	10	12	14	9	11	17
91	8	14	16	13	29	23	10	10	12	14	11	10	19
