# Supplementary material for: Using game theory to thwart multistage privacy intrusions when sharing data
Source: Sci Adv. 2021 Dec 10;7(50):eabe9986. doi: 10.1126/sciadv.abe9986 (PMC8664254; doi:10.1126/sciadv.abe9986)
Supplement: Supplementary file 2 — Data S1 [file sciadv.abe9986_data_s1.zip › sciadv.abe9986_data_s1/DemoKAnonymization/exp/2058/data/target_data/i97.csv]

YOB	State	STR1	STR2	STR3	STR4	STR5	STR6	STR7	STR8	STR9	STR10	STR11	STR12
93	26	13	13	12	31	22	9	10	11	14	9	9	20
61	21	15	11	12	28	23	9	10	13	13	9	11	17
58	0	14	10	11	28	23	9	10	12	13	9	9	18
64	1	15	11	13	30	23	9	10	11	15	10	12	19
36	2	14	13	11	29	22	8	10	12	15	10	10	19
55	3	14	9	12	28	23	9	10	12	13	10	11	19
68	24	15	11	12	27	22	9	12	12	13	8	11	19
80	38	13	10	13	28	23	9	10	12	14	9	12	18
49	0	13	14	12	27	24	10	10	12	14	11	11	17
62	38	12	9	11	31	22	9	13	12	13	8	11	18
80	16	14	16	12	29	22	10	10	13	14	10	10	19
101	3	13	15	11	28	23	9	12	13	13	10	11	18
111	10	13	13	11	28	23	9	9	12	13	9	10	17
67	5	14	15	13	27	22	9	13	12	13	10	11	18
76	3	14	13	13	27	22	9	12	12	13	11	12	18
78	18	13	13	12	31	22	11	10	11	14	9	10	20
42	4	14	13	12	27	23	9	14	12	13	11	10	17
84	7	13	13	11	29	21	9	13	11	14	9	13	18
106	11	13	16	12	30	21	9	12	12	14	9	12	17
43	0	13	15	12	30	22	9	10	13	13	9	11	18
48	0	13	15	12	30	23	8	13	13	14	9	11	19
106	10	13	10	12	30	21	10	11	11	13	10	11	19
64	6	14	12	12	30	22	10	13	11	13	8	11	17
80	2	14	16	12	29	23	10	10	12	13	9	11	17
69	22	14	10	13	29	24	9	12	12	14	9	10	16
95	12	16	13	12	27	22	9	11	11	13	10	12	18
74	24	13	12	12	28	23	9	10	11	14	10	11	19
100	4	14	10	11	28	22	9	12	13	14	10	10	17
51	5	14	11	13	30	22	9	10	11	13	11	11	16
103	20	15	10	12	28	20	10	13	13	13	10	10	20
81	1	12	12	11	29	23	11	10	12	15	9	10	18
53	1	13	16	12	27	22	10	12	13	14	9	11	18
78	0	13	10	12	28	23	10	11	12	14	9	11	18
43	0	16	14	13	29	23	9	10	13	15	9	9	18
105	22	13	12	12	29	23	9	10	12	13	11	12	19
50	50	13	14	12	27	22	10	12	11	13	10	9	18
104	1	13	15	13	29	24	10	13	11	14	9	12	18
35	40	14	13	12	27	24	8	9	11	13	9	11	17
97	11	13	13	12	29	20	10	15	12	13	10	11	17
80	33	13	13	11	28	23	9	13	12	13	9	10	18
42	10	14	12	11	30	22	9	12	13	13	10	10	20
103	3	14	13	12	29	23	10	10	14	14	10	11	19
77	13	14	11	12	26	22	9	15	11	14	11	10	19
74	1	13	11	13	29	23	9	12	11	13	9	11	19
80	12	13	15	12	27	22	9	9	12	13	10	12	19
64	29	14	12	11	29	22	9	14	12	13	11	11	18
102	1	15	10	12	28	23	9	10	12	13	11	9	17
71	0	15	16	11	28	23	10	10	13	13	9	11	20
50	3	13	9	13	29	22	9	11	12	13	10	11	19
68	5	15	17	10	28	22	9	10	13	13	9	9	19
44	18	14	15	13	28	21	9	10	12	13	9	11	19
57	1	13	10	12	27	23	9	9	12	14	9	11	19
51	5	16	13	11	28	22	9	12	12	14	11	11	18
104	34	14	15	13	27	22	9	13	12	13	10	11	18
108	29	12	11	11	27	21	9	12	12	13	9	11	18
93	7	13	15	11	29	22	9	12	12	14	10	11	17
78	20	12	14	12	30	23	10	10	11	13	8	11	18
27	22	14	13	12	27	22	9	10	11	14	11	9	20
103	3	14	13	12	28	24	9	12	12	13	9	12	21
51	0	12	14	12	27	24	9	13	12	14	9	9	17
35	15	15	11	12	29	22	9	10	12	13	9	10	19
88	5	13	10	12	29	23	9	10	12	15	9	10	20
101	15	13	10	13	27	21	9	10	12	13	8	10	19
37	5	14	13	13	28	23	9	10	12	13	9	9	20
76	4	12	10	11	28	22	10	10	12	14	10	12	18
35	5	14	14	13	30	21	10	10	12	13	10	10	18
71	3	13	12	12	27	21	9	13	13	13	9	10	19
113	18	13	15	11	30	22	8	12	12	14	10	10	19
96	2	14	18	12	29	22	9	10	11	13	10	11	18
52	0	14	14	12	27	23	9	12	13	13	9	11	19
98	0	13	17	12	27	22	10	10	14	14	10	10	19
101	19	14	10	13	29	23	10	10	11	14	9	10	19
107	7	13	10	11	28	23	9	12	11	13	10	11	18
75	11	14	9	12	29	22	9	10	11	14	9	11	19
66	24	12	14	12	31	22	9	10	12	13	11	10	17
38	21	14	10	12	28	23	10	13	11	13	9	11	19
102	7	13	14	12	29	22	10	13	11	15	9	13	18
102	2	14	17	12	27	22	9	9	13	14	8	11	19
42	30	14	13	11	29	22	8	10	12	15	10	10	19
87	30	14	19	12	28	22	10	13	12	13	9	11	19
63	42	13	11	12	28	22	9	10	12	13	9	11	18
44	34	15	9	13	28	23	10	12	12	13	9	9	18
79	28	17	14	12	30	22	10	10	12	13	9	11	19
48	19	14	15	12	29	22	9	12	13	13	11	9	19
48	2	15	16	12	29	24	10	13	12	13	9	9	17
30	14	13	17	12	31	24	9	13	13	13	9	9	18
100	3	14	15	12	30	24	9	12	12	14	9	10	18
47	9	12	10	12	28	23	11	12	12	13	11	9	18
104	1	14	16	11	27	22	9	10	11	13	10	10	17
43	31	15	11	11	30	22	9	13	13	13	9	11	19
52	1	13	10	12	29	23	9	13	12	14	10	10	19
37	28	15	10	11	28	23	10	12	12	13	9	11	17
78	2	14	13	12	28	22	10	12	13	14	11	9	19
105	0	13	12	13	29	23	9	13	12	14	9	10	18
42	0	16	14	11	28	22	12	13	12	14	9	10	20
60	8	13	10	12	27	23	10	10	11	13	10	12	19
76	9	15	10	13	29	21	9	10	11	14	9	11	18
28	2	15	13	12	27	24	8	10	12	13	10	10	18
80	11	16	13	11	29	23	9	10	12	14	10	10	18
90	19	12	9	13	28	23	10	10	12	14	9	12	19
65	2	13	18	13	28	20	9	15	13	13	9	11	16
46	2	12	10	11	27	22	9	12	12	14	11	12	18
63	12	13	11	12	28	24	9	10	12	13	8	10	17
74	36	14	10	11	26	23	9	11	12	13	11	9	18
76	1	15	17	14	28	23	9	10	11	13	10	11	17
32	10	13	17	12	29	23	9	11	12	13	9	12	18
49	10	12	11	11	28	22	10	12	11	13	9	11	19
106	23	14	10	12	28	21	9	11	11	13	11	12	18
112	28	14	14	12	28	23	10	10	12	14	9	13	18
65	24	15	15	12	28	24	9	10	12	14	9	10	18
94	0	15	12	12	28	23	9	12	11	14	9	12	17
111	4	15	13	12	27	24	8	10	12	13	10	10	18
99	10	15	10	12	27	21	10	10	11	15	10	10	17
37	0	15	11	12	27	22	9	12	12	13	8	11	19
97	17	16	10	12	29	23	9	12	12	13	10	10	17
66	27	14	16	14	28	22	9	10	11	13	9	9	18
75	21	13	16	11	28	22	9	13	12	13	9	13	19
92	4	14	12	11	28	23	9	13	12	13	11	12	20
100	12	14	17	12	30	22	9	12	11	13	11	12	18
94	7	15	14	13	30	22	9	12	13	13	9	11	19
99	6	15	13	11	28	23	9	10	12	13	9	10	17
79	3	15	15	12	30	23	9	14	13	13	11	9	19
69	6	14	18	11	31	24	9	10	13	13	10	10	19
92	1	14	16	14	26	22	11	13	11	14	8	11	19
59	14	14	13	13	27	24	10	15	11	13	9	10	18
79	9	13	14	12	27	23	9	10	11	14	9	10	18
95	2	13	11	12	28	21	9	13	12	13	11	10	19
38	4	15	11	11	28	22	9	11	11	14	11	11	18
72	6	14	15	13	27	22	9	13	12	13	10	11	18
44	4	14	13	12	27	22	10	12	12	13	9	10	18
76	18	13	13	12	28	22	10	12	12	13	9	9	18
81	2	13	16	12	28	23	9	10	11	14	9	10	18
39	9	13	12	11	31	24	10	12	13	13	9	10	18
42	20	14	12	12	27	22	9	10	12	13	11	12	20
41	1	13	12	11	29	23	9	10	12	15	11	10	20
68	14	16	12	12	28	23	9	13	12	15	10	11	18
81	10	14	14	13	31	23	9	11	11	14	10	10	18
88	3	13	14	12	29	21	9	10	13	14	9	11	20
39	10	13	16	13	29	23	9	12	13	15	11	10	18
95	15	14	13	12	28	24	11	10	12	15	10	13	20
44	8	15	17	11	29	22	9	13	12	13	11	11	18
65	11	13	10	13	30	23	9	10	12	14	10	10	17
71	3	13	12	12	29	25	9	10	11	13	11	10	18
72	10	13	13	13	27	24	9	12	13	14	11	11	17
86	11	12	13	12	28	21	8	12	13	15	9	9	19
69	5	13	18	13	29	23	9	13	12	13	9	9	17
103	11	16	13	11	29	23	11	10	12	13	9	11	17
46	15	13	12	12	29	24	9	10	12	14	9	9	18
46	5	14	16	11	26	22	9	13	12	13	9	11	18
106	21	13	15	11	27	23	9	10	12	13	10	10	19
116	31	12	14	13	31	22	9	10	12	14	10	10	19
41	28	13	10	13	27	24	9	12	12	13	9	12	18
96	1	13	10	11	27	23	10	10	13	14	9	10	19
67	0	14	13	12	29	23	9	12	11	13	8	11	17
96	43	14	12	11	29	22	9	10	13	15	9	10	19
46	0	13	13	12	29	23	9	10	12	13	10	11	18
49	1	15	17	12	29	24	9	11	12	13	9	12	20
36	0	14	12	12	27	24	9	11	11	13	8	10	17
54	21	14	19	12	28	23	9	10	12	13	9	9	17
79	7	14	12	13	27	22	10	12	12	13	8	10	18
66	0	13	18	11	27	20	10	12	13	13	9	10	19
65	14	15	14	12	29	24	9	10	12	13	9	11	17
34	35	14	12	12	28	23	9	12	12	13	10	10	17
41	2	14	9	12	29	22	9	10	11	14	9	11	19
73	1	13	19	13	29	23	11	10	12	13	11	11	17
40	8	13	15	11	28	22	9	14	12	13	8	13	18
74	1	14	10	13	29	25	10	10	11	13	9	11	19
112	1	13	16	12	28	22	9	10	14	13	9	12	19
81	0	13	11	11	28	22	9	12	13	13	9	12	18
50	38	14	13	13	29	20	9	10	12	14	9	10	18
81	10	12	14	12	28	22	10	15	11	13	8	10	20
97	8	13	16	11	30	22	9	10	11	14	11	12	18
106	6	13	13	14	28	24	9	10	13	15	9	11	21
20	1	13	13	12	29	23	10	10	12	13	9	11	18
69	21	16	11	12	27	23	9	13	12	14	9	10	19
25	21	13	15	12	30	24	9	12	12	14	9	10	19
90	10	14	12	11	29	24	9	13	11	13	9	9	18
32	18	16	14	13	30	22	9	10	12	13	9	10	19
94	7	12	16	11	29	23	9	11	11	13	8	10	17
69	8	14	15	13	28	22	10	10	11	13	10	10	19
47	12	12	10	12	29	23	9	10	10	13	11	10	19
42	1	13	10	12	28	23	9	12	12	14	9	10	18
117	17	14	15	12	28	22	9	12	12	14	9	9	19
37	2	12	12	11	30	21	9	12	11	14	10	11	19
78	14	13	14	14	28	22	9	14	13	14	10	10	18
88	2	14	11	12	30	22	10	10	12	13	9	10	18
50	28	15	19	13	27	22	8	13	12	13	9	10	18
51	43	14	10	13	28	22	9	11	11	13	8	9	19
57	12	15	13	11	27	21	9	10	13	13	10	11	19
80	2	14	18	11	30	21	9	10	11	13	9	10	19
35	11	14	13	13	30	24	8	10	11	13	9	11	18
37	14	13	15	11	28	22	9	12	12	13	9	12	19
37	1	15	10	12	28	21	9	13	13	13	9	9	18
50	1	15	18	11	28	23	9	12	11	13	10	12	18
74	13	12	15	12	28	24	10	10	12	13	10	12	18
88	25	13	12	12	29	25	9	10	11	13	11	10	18
53	9	14	16	12	27	21	10	10	11	13	10	12	17
49	5	14	9	12	28	24	9	12	12	14	10	12	19
69	7	14	13	12	28	21	8	12	12	14	8	11	17
77	15	13	15	12	28	24	9	12	13	13	10	11	18
38	3	13	11	11	28	23	9	10	13	13	10	10	18
18	35	13	12	13	29	21	9	10	12	14	9	11	19
36	26	13	15	12	27	23	10	10	12	12	9	10	20
64	16	13	16	11	28	23	9	11	12	14	9	10	17
72	5	15	13	12	31	23	9	11	13	15	9	12	19
57	0	13	10	11	31	22	9	13	13	13	10	11	18
43	7	14	17	12	28	24	9	10	10	14	9	11	19
70	20	12	12	11	28	23	9	10	12	13	9	11	19
70	8	15	13	12	30	22	9	10	12	13	10	10	18
51	32	16	13	12	27	24	9	10	12	13	9	11	18
73	7	14	20	12	28	23	10	12	13	13	9	11	18
95	20	14	17	11	29	21	9	10	11	14	11	10	19
42	19	13	13	13	28	23	9	10	12	13	9	10	19
44	0	14	12	13	29	22	9	13	11	14	10	11	19
73	16	15	17	13	28	24	9	12	12	13	11	9	18
79	0	13	16	13	28	22	9	10	12	13	9	9	18
112	1	14	13	11	29	23	9	13	11	13	9	11	16
97	3	15	10	12	29	25	10	12	13	13	9	10	19
73	9	14	10	13	28	20	10	13	12	13	8	11	18
79	3	14	12	11	29	24	10	13	13	13	9	12	20
70	5	14	12	12	29	22	9	10	11	14	11	11	17
34	0	14	13	12	30	23	8	10	13	14	11	11	18
58	1	14	14	12	27	23	9	11	13	14	8	10	19
38	1	13	11	11	29	25	9	12	12	14	9	10	19
42	9	13	10	12	28	24	9	10	12	13	9	9	17
52	43	13	13	11	28	21	10	10	14	14	11	10	19
56	29	13	13	12	29	23	10	10	12	13	9	11	18
75	6	14	10	11	27	23	9	10	12	13	9	11	19
35	3	16	10	12	31	23	9	13	12	13	11	10	21
114	1	13	15	11	30	22	10	11	12	13	9	11	18
49	13	14	13	12	28	23	9	10	12	15	11	9	18
55	7	14	10	12	27	23	9	12	12	13	9	10	18
105	23	14	11	12	27	20	9	13	11	13	9	11	17
86	2	14	15	12	29	21	9	12	13	13	9	12	19
33	11	15	12	12	30	23	9	13	11	14	9	9	20
70	0	16	11	13	29	23	11	13	12	14	11	11	21
101	8	12	16	12	29	22	8	10	12	14	10	11	19
112	14	13	14	11	30	22	9	13	11	13	9	13	17
56	1	16	10	14	29	23	9	13	13	13	10	11	18
37	1	14	12	12	28	22	9	12	11	14	9	9	19
96	37	13	15	13	31	20	9	10	11	14	9	10	19
50	17	13	17	11	28	22	10	10	11	14	10	11	18
44	18	13	12	11	29	23	10	10	12	13	9	10	18
49	9	13	16	12	27	25	9	12	12	14	11	11	17
31	5	13	10	12	26	20	9	13	13	14	8	10	18
69	8	13	14	11	27	20	9	10	12	13	11	11	18
78	0	14	16	13	29	21	9	13	11	14	9	11	17
87	18	13	13	12	27	25	8	12	12	13	9	10	18
99	21	16	11	11	30	23	9	13	12	13	9	11	17
97	17	13	15	12	29	20	9	10	11	13	9	11	18
24	23	13	15	13	31	20	9	10	11	14	9	10	19
56	17	14	10	13	28	22	9	11	11	13	8	9	19
72	15	14	12	12	30	22	9	12	13	14	10	12	17
74	12	13	17	12	28	24	9	13	13	13	9	12	18
49	7	13	10	12	29	22	10	10	12	13	10	11	17
34	0	14	10	11	30	23	9	13	12	13	12	11	19
82	48	14	20	14	28	21	9	13	13	13	11	11	18
112	0	13	10	11	28	22	10	10	12	13	11	11	19
80	0	13	10	12	28	24	9	10	12	13	9	9	17
94	0	13	12	12	28	24	9	10	12	15	9	10	18
94	16	13	10	11	29	22	9	12	12	13	9	10	19
84	1	14	13	11	29	20	9	10	11	13	11	12	18
94	22	14	16	12	30	23	9	10	12	15	9	12	19
75	5	12	16	12	30	20	10	9	12	13	10	11	19
72	4	15	10	12	31	24	9	12	13	15	8	10	17
104	7	14	13	11	29	22	9	12	13	14	10	10	18
53	2	15	13	12	29	23	9	12	12	13	9	10	19
68	23	13	14	13	28	25	9	10	12	14	8	12	18
77	17	14	16	12	29	22	9	13	13	13	9	10	17
94	34	15	17	12	29	23	9	9	14	14	10	10	18
30	25	14	15	12	28	22	9	12	13	13	11	9	19
70	3	15	15	13	28	22	10	10	12	13	9	10	19
70	15	14	17	13	29	22	9	11	12	14	9	10	21
78	2	12	19	13	29	23	10	10	11	13	8	11	18
72	0	14	11	13	30	24	9	10	14	13	9	11	18
61	10	14	10	12	28	22	9	13	11	13	11	12	18
105	2	15	11	11	30	22	9	13	13	13	9	11	19
71	4	14	11	12	30	22	10	10	11	14	10	12	17
67	2	12	10	12	29	23	9	10	12	13	9	10	18
63	8	12	15	12	28	24	9	10	12	13	11	9	19
67	23	15	10	12	30	22	10	11	12	14	10	11	19
75	1	13	20	12	30	24	10	12	12	14	9	12	19
74	21	12	10	11	28	23	9	10	11	14	9	11	18
47	21	13	11	13	31	22	9	12	12	15	9	11	19
38	4	13	11	12	29	22	8	12	12	13	11	12	18
106	4	13	11	11	30	24	9	14	12	15	8	10	19
99	1	14	13	12	29	22	10	10	11	14	11	11	19
102	14	14	15	13	28	22	9	12	11	14	9	11	18
79	2	15	9	13	28	23	9	9	12	14	11	10	18
79	24	12	12	13	30	21	10	10	13	13	9	11	19
57	1	15	16	11	28	23	8	10	11	14	11	11	18
35	3	13	13	13	28	24	9	10	12	13	8	11	20
111	0	13	10	11	29	24	9	14	11	13	9	11	19
86	24	14	14	12	30	23	9	12	12	14	10	10	20
61	6	15	12	11	28	20	10	10	12	15	9	11	18
53	23	13	11	12	27	22	9	13	11	13	12	11	18
63	23	13	10	12	30	22	10	12	11	13	10	12	17
72	1	13	10	13	28	22	9	13	12	13	9	11	17
49	1	15	14	12	30	23	10	10	14	13	11	9	21
68	35	14	11	11	30	23	10	13	11	13	9	10	19
74	36	14	9	13	29	23	10	13	13	13	10	11	20
49	4	16	9	13	28	20	10	12	12	13	9	10	18
47	0	15	16	12	29	23	10	10	12	14	9	11	19
87	10	13	17	11	30	22	10	10	11	13	9	12	17
43	46	14	16	12	27	22	9	10	12	13	10	10	19
46	2	14	19	13	27	22	8	13	12	13	9	9	18
94	7	13	12	11	29	22	10	12	12	13	9	11	18
89	36	15	18	13	29	22	9	11	13	14	9	10	18
66	11	13	10	12	30	22	9	10	12	13	10	11	17
78	4	14	12	11	27	23	9	10	12	13	9	11	18
70	6	13	13	12	27	23	9	10	12	14	8	11	18
49	0	13	12	13	30	25	9	13	13	13	9	11	20
105	18	14	16	13	28	25	10	10	12	13	10	11	19
86	0	14	11	12	27	22	9	12	12	13	9	10	19
94	7	14	13	13	29	22	9	12	12	14	10	12	19
54	10	12	17	12	27	20	9	10	12	14	9	10	19
54	26	14	15	13	29	23	9	12	10	14	8	11	20
42	7	12	16	13	30	22	10	10	12	14	11	10	19
37	28	14	13	12	27	22	10	10	13	13	11	11	18
98	9	15	10	12	30	21	9	10	12	12	9	11	18
72	39	15	12	12	28	24	10	13	12	14	10	12	20
107	1	15	20	11	27	22	10	10	11	14	9	11	18
84	0	14	11	12	27	23	9	10	11	14	10	9	19
50	20	13	12	13	29	22	9	13	12	14	9	10	18
38	11	14	13	13	27	22	10	10	11	15	9	11	18
100	2	14	12	12	27	21	10	12	11	13	9	10	19
77	10	13	12	12	28	23	9	10	12	14	11	11	18
99	3	12	16	12	29	22	8	10	12	14	10	11	19
79	17	13	12	11	28	23	10	10	11	13	9	9	18
100	0	15	11	11	30	23	9	10	12	13	11	10	19
101	15	13	10	12	29	22	8	10	12	13	11	10	17
83	29	13	13	12	28	23	9	11	11	14	10	11	20
48	33	15	11	12	27	22	9	12	12	13	8	11	19
95	0	12	12	13	29	22	9	10	13	13	10	12	18
62	36	15	11	11	27	22	10	10	13	12	9	10	19
67	19	13	16	12	27	25	9	12	12	14	11	11	17
49	28	13	16	12	27	22	10	12	13	14	9	11	18
49	0	14	14	13	29	23	9	11	12	13	11	11	18
84	1	12	16	12	29	21	10	9	13	14	9	10	18
79	20	13	16	11	28	21	9	10	11	14	9	10	17
91	3	13	10	12	27	23	9	10	13	13	9	10	17
70	43	16	13	13	28	22	9	12	12	14	11	10	18
51	0	15	16	11	28	22	9	12	12	13	11	12	20
78	44	12	12	11	30	23	8	12	13	13	11	10	17
81	3	14	12	12	27	24	9	11	11	13	8	10	17
69	7	14	14	12	28	22	9	12	12	13	10	10	18
74	21	13	17	12	28	21	9	10	11	14	9	9	17
53	21	13	17	12	31	22	9	12	13	14	9	10	18
106	14	15	13	12	26	22	10	10	12	13	9	11	19
56	9	15	11	12	29	21	9	12	12	13	12	12	18
100	0	14	13	13	28	22	9	10	11	13	11	12	19
41	8	14	13	13	27	22	9	12	12	13	11	12	18
68	5	13	17	12	28	22	10	10	12	13	10	10	18
72	3	13	14	12	27	22	10	12	11	13	10	9	18
86	4	13	13	13	30	22	10	12	11	14	11	10	20
88	6	14	15	11	28	23	10	9	12	14	9	9	17
77	6	13	14	12	29	22	9	10	11	13	9	9	18
50	20	15	15	12	26	22	9	10	12	13	11	11	19
78	2	14	12	12	27	23	10	10	12	13	11	10	19
57	18	13	13	13	27	21	10	13	10	13	11	11	19
88	6	12	11	13	31	24	9	12	12	13	9	11	18
64	3	15	10	14	27	23	10	10	12	15	9	12	18
69	30	14	17	12	28	23	9	10	11	13	11	11	18
27	10	13	14	12	29	23	10	12	12	13	9	10	19
80	9	13	11	13	27	23	9	12	11	13	9	10	19
64	32	14	18	12	31	20	9	10	13	14	11	10	18
40	25	13	10	12	27	23	9	10	13	13	9	9	17
70	10	13	13	12	28	22	9	11	12	14	9	10	18
51	5	13	12	11	28	22	10	10	12	14	10	11	19
96	1	12	16	11	29	23	10	13	11	13	9	9	18
61	9	14	10	12	29	24	9	10	12	14	10	11	19
87	13	14	12	13	28	22	10	10	11	15	11	12	18
52	0	13	10	12	27	22	11	12	13	13	9	10	16
108	40	12	13	13	28	21	9	12	12	14	10	11	18
44	4	13	13	12	30	22	9	10	12	13	11	11	17
52	8	14	13	11	29	22	9	12	12	14	11	10	19
67	17	12	9	11	31	22	9	13	12	13	8	11	18
74	8	12	14	11	27	22	9	12	12	14	9	11	20
48	18	14	13	13	29	23	8	13	12	13	10	13	20
101	15	14	13	13	30	23	10	13	12	13	12	12	19
92	0	14	15	11	28	22	9	13	12	13	11	11	19
100	7	14	13	12	30	23	9	10	11	14	8	12	20
76	7	15	18	12	27	22	9	13	11	15	9	10	18
94	4	13	10	13	29	22	9	13	13	13	10	10	17
57	33	13	12	13	29	21	9	13	11	13	9	12	18
102	2	14	14	11	27	22	9	13	12	13	9	9	17
79	2	15	13	11	27	22	11	12	12	14	9	10	18
46	6	13	9	12	29	21	10	10	12	13	11	12	17
60	21	14	13	11	30	24	9	12	12	14	9	10	19
44	7	15	16	12	31	23	9	13	12	14	9	10	19
64	4	13	10	12	29	22	9	14	12	13	9	12	20
74	31	14	15	13	28	20	9	9	12	14	11	10	18
64	33	13	12	11	28	24	10	13	12	14	10	11	19
36	14	15	19	12	26	24	9	12	12	14	10	10	20
43	3	14	13	11	29	24	8	10	12	15	11	10	17
51	6	14	10	12	27	23	9	12	12	13	9	10	18
69	7	15	10	12	27	21	9	12	11	13	9	10	18
49	16	16	13	12	28	24	10	10	11	14	9	9	18
80	12	14	13	13	29	21	10	13	13	13	8	10	18
90	1	12	13	12	28	23	9	12	13	14	11	10	18
63	9	14	16	12	27	20	10	11	12	13	11	12	18
32	41	14	15	13	29	23	10	12	12	13	10	12	17
67	18	13	10	12	27	23	10	10	11	13	10	12	19
96	32	14	15	12	28	22	9	12	13	13	11	11	20
99	8	15	11	11	29	23	9	12	11	14	8	10	18
64	7	13	11	12	27	22	9	13	11	13	12	11	18
82	33	14	11	12	28	22	10	12	11	14	9	10	17
104	45	15	10	12	27	24	9	13	12	13	9	10	19
99	32	13	12	12	29	22	9	13	13	13	9	10	19
102	1	13	16	13	29	22	9	13	12	13	9	10	18
101	8	15	10	12	29	23	10	13	11	13	9	10	17
107	4	14	16	11	29	23	9	12	12	13	10	10	20
93	8	16	13	12	27	23	9	10	11	12	10	10	17
41	2	13	13	12	29	22	10	12	11	14	10	11	17
63	21	14	13	11	28	20	10	13	12	14	11	11	18
35	0	16	12	13	27	23	10	11	11	13	10	11	19
88	0	13	11	12	29	24	10	10	12	13	11	11	19
71	8	14	16	12	28	21	9	13	12	13	9	10	17
86	2	14	15	13	31	23	10	10	12	13	11	11	18
102	30	14	12	13	29	24	9	10	14	14	10	9	19
45	32	15	10	11	29	21	9	12	12	14	11	9	18
45	11	14	12	12	29	24	9	13	12	14	9	12	20
30	2	13	16	12	28	23	9	10	11	14	9	10	18
67	4	14	12	12	28	22	10	10	11	13	11	11	18
80	2	12	13	12	30	22	11	12	12	12	9	11	17
78	0	16	10	12	26	23	9	10	12	13	12	9	18
37	1	13	12	13	27	23	9	12	12	13	10	10	19
39	3	13	10	12	29	22	10	13	13	13	10	10	19
98	0	13	14	12	27	22	10	12	11	13	10	9	18
35	0	16	17	12	28	20	10	12	13	13	9	10	19
101	50	16	10	12	26	23	9	10	12	13	12	9	18
57	0	14	12	12	28	23	9	12	12	13	10	10	17
60	0	14	16	12	28	25	9	10	11	13	9	10	16
107	0	13	15	12	28	22	9	12	12	13	10	12	18
30	21	14	14	13	30	24	9	12	11	13	11	10	17
87	16	14	13	13	28	23	10	10	12	14	10	12	20
66	18	12	12	12	28	22	9	13	12	13	11	11	19
88	2	15	11	13	28	21	9	12	11	14	9	11	19
100	14	12	18	12	29	22	10	10	12	13	9	10	17
111	0	14	16	11	27	22	9	10	11	13	10	10	17
62	14	15	10	11	28	23	8	12	13	13	10	11	18
108	0	14	17	11	29	23	10	10	12	15	9	11	17
101	5	15	9	13	28	23	9	9	12	14	11	10	18
49	24	15	10	12	28	24	9	11	12	13	9	10	19
69	5	13	15	12	29	22	9	12	13	13	10	11	17
68	11	14	12	12	29	21	10	10	13	14	8	11	17
75	3	13	16	13	27	23	9	12	13	14	9	11	19
101	23	13	13	12	27	22	11	10	12	13	11	11	18
77	4	12	18	13	29	23	9	12	12	14	8	11	19
50	26	14	15	13	28	22	9	12	11	14	9	11	18
47	2	14	17	13	28	22	9	13	12	15	10	10	18
67	9	14	14	11	29	23	10	13	13	15	9	11	18
114	2	14	13	11	28	24	10	12	12	13	9	12	20
47	30	15	10	13	27	24	9	12	12	14	8	10	18
101	13	14	13	11	29	20	10	12	12	13	10	10	18
54	1	13	10	11	29	22	9	12	12	13	9	10	19
100	3	13	15	12	29	22	9	12	12	13	9	9	18
114	0	13	13	11	28	22	9	13	11	13	11	11	20
75	11	12	15	11	30	24	9	11	12	13	10	11	17
109	2	16	13	12	28	21	11	12	12	13	11	10	19
108	38	12	10	12	27	22	9	10	13	13	8	11	18
91	32	13	14	12	29	24	9	12	13	14	10	9	18
58	33	13	10	12	29	22	10	10	13	13	11	11	19
46	5	14	13	11	29	21	11	10	11	13	9	11	19
76	1	15	11	12	29	22	9	10	12	13	10	10	19
46	1	14	11	12	27	25	9	10	12	13	9	12	19
93	14	13	16	12	27	20	9	10	12	13	11	12	19
46	4	15	17	12	28	23	9	12	12	13	11	11	18
38	38	14	15	11	29	23	9	10	11	14	10	10	20
117	7	14	15	12	27	23	10	10	13	13	11	14	16
39	16	13	9	13	30	24	9	12	12	14	10	9	17
109	27	12	12	11	28	23	9	10	11	14	9	10	19
73	6	15	14	12	26	22	9	12	13	14	11	11	18
45	3	14	12	11	28	23	9	10	12	12	9	10	18
99	1	14	12	12	29	22	8	13	12	13	9	10	18
95	15	14	16	11	29	23	11	10	13	15	10	9	20
101	20	12	13	12	28	23	9	12	11	13	9	11	18
45	12	12	13	12	28	23	10	12	12	14	9	10	17
54	6	13	10	13	28	24	10	12	12	13	10	10	21
106	20	13	10	12	28	23	10	10	12	13	9	10	20
53	7	12	12	12	28	23	9	10	11	12	9	11	18
74	5	15	16	11	26	23	10	12	12	13	9	11	18
65	48	14	12	13	29	24	8	11	12	13	10	10	19
99	0	14	10	11	29	22	9	12	13	13	10	11	19
56	37	14	13	12	28	23	9	10	11	14	9	12	20
64	7	16	17	14	29	23	10	13	12	13	11	11	16
34	3	13	13	12	29	23	10	10	12	13	9	11	18
116	4	13	13	11	31	22	9	10	11	13	10	9	20
46	8	16	14	13	30	22	9	10	12	13	9	10	19
102	18	15	11	12	28	24	9	11	12	12	9	11	18
53	14	14	13	11	29	22	9	10	12	14	9	12	18
92	20	12	12	11	30	23	9	12	11	13	10	11	17
90	10	12	15	12	28	22	10	9	12	13	9	10	16
43	11	14	11	12	27	25	9	13	11	14	10	11	19
50	13	13	15	11	27	23	9	10	12	13	10	10	19
37	6	14	13	12	28	23	9	10	12	14	10	10	18
27	13	15	17	12	28	24	9	10	12	14	10	10	20
99	25	14	11	12	27	25	9	10	12	14	9	11	19
66	0	14	10	12	28	23	10	12	12	12	10	11	18
91	16	16	13	12	28	22	10	10	11	13	9	10	20
31	4	16	10	13	27	21	9	13	14	13	9	10	19
77	1	15	16	11	27	22	9	12	13	13	9	11	18
61	3	14	13	12	28	24	9	12	12	13	9	12	20
38	3	12	18	13	29	23	9	12	12	14	8	11	19
59	2	13	10	12	27	23	9	10	13	13	9	10	17
40	18	14	14	10	28	24	9	11	11	14	9	11	19
70	6	13	19	13	27	21	10	10	12	14	10	11	19
61	6	13	13	12	29	22	9	13	12	14	9	10	19
48	31	13	13	12	28	23	9	11	12	14	9	10	19
76	0	13	14	12	27	22	10	12	11	13	10	9	18
86	0	13	14	11	28	22	9	10	12	13	11	10	17
101	9	12	14	11	27	22	9	11	12	14	9	12	19
46	2	12	16	12	30	23	9	10	13	13	9	10	17
99	21	14	12	11	28	22	9	12	13	14	9	11	19
89	2	13	12	13	28	24	8	11	12	13	10	10	18
34	10	13	9	13	27	21	9	15	12	15	9	10	17
113	4	16	11	12	30	22	10	13	12	13	9	11	19
95	23	13	12	13	29	23	9	13	12	14	9	10	18
72	32	14	15	13	27	22	9	12	14	13	11	12	21
67	18	13	13	12	28	24	9	11	12	13	10	10	18
95	2	14	13	12	28	23	10	9	12	13	9	10	19
48	25	15	17	11	29	22	9	13	12	13	11	11	18
78	4	14	14	12	29	22	8	12	12	13	9	11	19
52	0	14	13	12	29	23	10	11	12	14	11	9	20
81	28	14	12	12	28	22	9	12	12	12	9	13	18
68	0	13	14	11	29	22	10	10	12	15	9	10	21
97	3	12	15	12	30	23	9	10	12	14	9	10	18
90	3	15	14	12	30	25	9	10	12	15	9	13	19
100	24	13	14	11	30	22	9	12	13	13	9	10	18
106	33	13	17	13	28	22	9	12	12	13	9	12	20
70	49	14	10	12	27	23	10	10	14	14	9	11	17
69	0	13	12	12	27	23	10	12	13	14	9	13	18
46	10	14	12	11	27	22	9	13	11	13	9	9	18
61	0	13	12	12	31	23	10	12	12	14	8	10	19
34	6	13	10	12	29	23	9	10	13	14	8	10	19
91	2	13	10	13	27	23	9	10	11	14	9	10	16
67	1	13	11	11	28	22	9	10	12	15	9	11	18
38	31	14	13	12	28	23	9	14	12	13	9	9	19
80	2	13	17	12	29	24	10	10	12	14	9	10	17
73	30	13	13	11	29	23	9	12	12	13	9	9	17
53	1	13	15	11	28	22	10	12	12	15	9	12	19
42	33	14	16	12	26	23	9	12	13	15	9	10	19
84	33	13	16	12	28	21	10	10	11	13	9	9	18
103	1	15	12	11	30	21	9	11	12	13	11	11	18
103	2	14	15	13	28	24	9	12	11	14	9	11	18
47	1	14	13	11	29	23	9	10	12	12	9	10	20
68	14	13	17	12	31	24	9	13	13	13	9	9	18
53	31	14	12	11	28	22	9	10	12	14	9	12	17
43	2	13	14	11	27	23	10	11	12	13	9	10	18
106	17	13	16	13	27	23	9	12	13	14	9	11	19
65	29	12	17	13	29	24	9	12	12	13	11	11	18
96	8	14	16	12	29	21	10	13	12	13	10	11	18
77	23	16	10	12	28	24	9	11	13	14	9	12	17
45	28	13	10	13	29	24	10	10	13	13	10	11	17
51	7	13	10	13	28	22	10	12	12	14	9	11	17
94	15	12	11	12	27	24	9	13	12	13	10	12	18
73	1	13	13	13	28	23	9	12	12	15	10	10	19
92	17	13	17	11	27	22	10	10	12	13	10	13	19
101	7	15	13	11	28	21	9	12	13	13	12	9	20
86	8	14	12	13	29	21	10	12	11	14	10	10	19
63	22	15	13	13	29	25	9	9	14	15	11	12	19
44	5	14	10	11	27	23	9	10	12	13	9	11	19
93	24	13	11	12	29	22	10	12	12	14	10	10	18
72	5	12	12	13	30	22	11	13	12	13	11	10	19
41	0	14	19	11	29	25	9	13	12	13	9	10	18
59	8	14	13	11	29	22	11	12	12	14	11	11	20
73	6	16	10	12	28	24	9	11	13	14	9	12	17
82	14	13	12	12	28	24	10	10	11	13	10	11	19
102	34	13	13	12	29	23	9	10	12	14	9	11	19
92	22	14	13	12	28	23	10	10	11	13	9	10	18
75	4	14	16	13	26	23	10	10	12	13	10	10	20
34	6	12	12	11	29	24	10	10	12	13	9	11	18
31	17	13	12	13	29	22	9	13	11	14	8	10	20
83	23	14	13	11	29	22	9	12	13	14	10	10	18
63	28	15	11	11	29	23	10	13	12	13	11	12	19
64	25	14	14	12	28	22	9	10	11	13	10	11	18
41	1	15	16	13	27	24	10	11	12	13	10	12	18
92	1	16	12	13	28	23	10	14	13	13	9	11	18
46	0	14	13	12	28	22	9	13	11	13	9	12	17
92	21	15	13	12	29	20	10	10	11	13	9	10	17
40	0	14	17	12	30	24	10	10	12	15	9	10	18
59	1	13	17	11	28	22	9	10	11	13	12	9	17
94	9	14	13	13	27	24	10	15	11	13	9	10	18
77	6	13	11	12	30	24	10	10	12	13	10	10	20
63	5	14	14	11	27	23	8	10	12	13	9	10	18
93	0	15	18	11	29	23	10	10	11	15	10	11	18
83	0	15	10	12	31	20	10	12	11	13	10	10	19
105	1	13	13	12	28	24	9	10	11	14	10	9	18
96	24	12	12	12	31	22	10	10	11	13	9	11	20
45	8	13	10	12	27	22	11	12	13	13	9	10	16
77	10	14	10	11	28	21	10	10	12	14	9	11	18
95	0	14	13	12	28	23	10	10	11	13	9	10	18
67	38	13	11	12	27	24	9	10	11	14	9	9	19
60	9	16	12	12	28	21	9	10	12	13	10	9	18
107	5	14	12	12	28	23	9	12	12	13	10	10	17
55	11	14	16	12	29	23	10	9	11	13	9	10	17
91	0	13	12	13	30	24	9	13	11	14	9	11	18
75	5	14	13	13	27	24	9	12	12	14	8	10	18
87	20	14	13	12	28	23	9	13	12	14	11	10	17
80	22	14	14	11	28	24	9	12	11	14	12	10	19
71	3	13	13	12	27	23	9	13	11	14	10	10	19
106	25	16	16	12	28	24	10	11	12	13	10	12	19
49	27	13	16	12	30	23	9	12	12	14	10	11	19
49	3	15	14	11	27	21	10	11	13	14	8	10	20
101	1	13	13	12	27	24	9	10	13	13	9	11	19
82	5	13	10	13	28	22	10	12	12	14	9	11	17
77	37	15	12	13	29	24	10	10	13	14	9	9	18
67	2	15	17	12	30	22	9	10	12	14	11	11	20
37	3	15	10	12	29	22	10	12	12	14	9	10	19
64	4	12	18	11	29	24	9	12	11	14	9	10	18
71	0	14	13	13	27	22	9	10	11	13	10	11	19
111	16	12	12	12	29	23	9	10	11	13	9	10	18
78	17	13	16	12	28	23	9	10	12	13	10	11	17
52	28	13	10	12	29	24	9	12	14	14	9	9	17
50	31	14	13	11	29	24	8	10	12	15	11	10	17
44	14	14	18	12	29	24	10	13	12	15	10	11	19
110	3	15	14	12	27	21	9	13	12	13	11	13	19
99	4	13	10	11	30	23	9	12	12	13	9	10	18
37	26	13	13	12	29	22	9	13	12	14	9	10	19
105	16	12	16	12	29	22	9	10	12	14	10	12	20
53	5	13	9	12	29	23	10	13	11	13	8	11	18
73	1	16	11	12	30	23	9	10	11	13	9	10	18
73	4	15	14	13	28	23	9	14	12	13	11	10	20
65	2	12	10	11	28	22	8	10	13	14	9	10	18
34	3	14	12	11	30	20	9	13	12	13	11	11	19
105	33	13	9	13	27	21	9	15	12	15	9	10	17
103	11	14	13	12	29	24	10	10	12	14	9	11	20
115	32	13	13	14	30	24	9	13	12	14	9	11	18
44	30	15	17	12	28	23	10	10	14	13	11	11	18
57	19	14	19	12	29	22	9	13	11	13	8	9	18
96	2	14	16	12	29	20	9	10	11	14	9	9	19
104	2	14	13	13	26	22	10	11	11	12	10	11	19
83	12	15	11	11	26	22	10	10	12	15	9	9	20
79	8	13	13	11	27	23	9	13	12	14	9	10	18
53	17	13	15	12	29	24	9	12	11	14	9	11	19
65	3	13	10	11	26	21	10	11	12	15	11	12	19
38	1	14	14	12	28	24	9	11	13	14	8	10	19
107	44	13	19	14	29	21	9	13	12	13	10	11	18
94	37	13	12	12	30	23	9	10	12	12	10	10	17
57	0	14	10	12	27	23	9	12	12	13	9	10	18
78	0	14	13	12	28	24	9	12	12	13	9	12	20
37	4	12	18	12	28	24	9	12	12	13	9	10	17
79	1	12	13	12	26	22	9	12	13	13	8	10	18
51	23	13	12	12	29	22	9	13	13	13	9	10	19
48	14	14	16	12	28	21	9	13	12	13	9	10	17
75	7	12	10	12	27	23	9	10	12	13	11	11	19
100	1	14	19	12	28	23	9	10	13	14	9	9	18
105	0	14	10	11	29	23	9	10	12	13	9	12	17
74	7	13	18	12	28	22	9	13	12	13	9	10	20
101	1	13	13	12	27	23	9	10	12	14	8	11	18
105	20	13	10	12	28	21	9	10	11	13	8	9	18
40	20	14	14	12	30	22	9	12	12	13	8	9	18
67	4	13	14	13	30	23	9	14	12	13	10	12	21
84	6	13	12	12	29	23	9	13	11	13	9	10	19
100	4	14	10	12	26	21	10	10	12	14	10	12	18
35	23	13	12	13	29	24	9	13	11	15	9	11	18
57	0	14	13	12	29	23	10	11	12	14	11	9	20
77	0	14	19	11	28	22	9	13	13	13	9	10	18
55	5	14	10	12	27	23	8	12	11	13	9	9	17
28	10	13	12	13	27	23	9	10	12	15	9	10	18
72	41	12	13	12	31	24	9	10	11	14	9	12	18
104	0	15	16	13	30	23	9	13	12	13	10	11	19
49	1	13	16	11	29	23	9	11	12	13	12	11	19
95	23	15	16	11	29	21	9	10	13	14	9	11	20
34	24	14	13	11	29	20	9	12	11	13	9	10	20
36	14	13	12	13	29	22	9	10	11	13	10	11	19
66	7	14	13	12	29	22	9	10	12	13	9	10	18
81	32	16	20	12	30	24	9	10	12	14	11	10	19
71	3	15	15	12	29	23	10	14	12	13	11	10	20
46	3	14	16	12	27	23	9	10	12	14	11	11	18
74	1	14	16	12	29	22	10	10	13	14	10	10	19
62	2	13	10	12	29	24	9	12	11	13	9	10	19
27	16	16	17	14	29	23	10	13	12	13	11	11	16
70	0	15	11	13	27	23	10	11	12	13	9	10	20
102	15	13	15	11	27	24	9	10	12	13	10	10	19
61	0	12	13	11	30	23	9	10	12	14	10	11	18
33	0	12	9	12	29	22	10	12	13	13	11	10	20
90	38	12	16	13	30	22	10	10	12	14	11	10	19
73	6	14	14	12	29	22	11	10	12	14	9	11	20
65	23	14	10	12	29	21	9	13	11	15	9	9	19
70	1	13	15	12	27	22	9	11	12	13	11	11	19
80	19	14	18	12	29	22	9	13	13	13	11	12	20
100	8	14	12	12	29	23	9	12	13	15	8	10	19
55	17	15	10	12	29	23	10	10	12	13	11	11	18
75	1	13	11	13	27	23	9	12	11	13	9	10	19
35	41	14	10	11	28	24	8	10	12	13	9	11	18
72	3	14	9	13	29	23	10	13	13	13	10	11	20
97	0	14	14	11	28	22	10	12	12	14	9	9	19
48	26	13	11	11	30	23	9	12	12	14	9	11	19
49	2	13	16	11	27	23	8	10	12	13	10	10	16
18	6	13	13	12	28	23	9	11	11	14	10	11	20
99	19	14	13	12	28	23	9	10	12	15	9	10	19
34	24	15	10	12	30	24	9	12	12	14	10	9	17
36	6	16	12	12	27	20	9	10	12	13	9	9	18
95	3	14	12	12	27	24	10	10	13	13	10	12	19
91	14	14	14	13	29	24	9	12	11	13	9	10	18
70	5	13	14	12	29	25	9	13	12	14	10	10	17
66	0	12	13	12	28	21	8	12	13	15	9	9	19
87	13	16	13	13	28	22	9	12	12	14	11	10	18
46	15	15	12	13	28	22	8	10	12	13	9	10	17
39	11	14	12	12	28	23	10	13	11	13	10	12	18
73	3	14	17	13	28	24	10	10	13	14	11	11	19
56	5	12	13	12	28	22	8	10	11	14	9	9	20
45	4	14	16	13	26	23	11	12	10	13	11	10	20
51	0	14	12	11	28	22	9	13	12	13	9	10	19
92	6	13	10	13	28	22	8	15	12	13	9	11	17
110	0	14	13	13	28	24	11	11	13	14	9	11	18
64	10	15	11	11	31	23	10	11	11	13	10	9	21
65	0	12	11	13	27	22	9	11	13	13	11	11	20
46	3	13	14	12	30	23	9	10	11	15	11	9	18
97	14	14	18	12	29	22	11	10	13	14	9	9	19
96	0	13	13	12	28	23	9	10	13	13	9	12	17
47	1	15	12	12	30	22	9	11	11	13	10	10	18
74	13	12	16	11	31	21	10	12	12	13	9	11	19
98	44	12	10	12	29	23	9	10	12	13	9	10	18
112	1	16	10	12	30	22	10	13	13	13	11	10	19
98	17	14	13	13	28	21	9	9	12	13	9	11	19
35	28	13	10	13	27	23	9	10	11	14	9	10	16
107	3	15	10	11	28	23	9	10	10	15	8	10	19
99	33	13	9	11	27	23	9	10	12	13	11	11	17
64	2	14	13	12	29	23	10	11	12	14	11	9	20
92	30	13	14	14	28	22	9	14	13	14	10	10	18
36	36	13	11	12	28	22	9	10	13	13	10	11	17
58	2	14	12	13	28	23	9	12	13	15	9	12	21
45	1	14	9	13	29	23	9	10	12	13	9	11	18
45	24	15	10	13	29	23	10	12	12	14	11	10	17
51	13	13	10	13	27	23	9	10	11	14	9	10	16
45	3	14	13	12	31	23	9	12	12	13	10	10	18
105	8	14	10	11	29	24	9	10	11	14	10	10	17
69	0	14	13	12	28	23	9	10	12	15	11	9	18
31	11	14	15	13	28	21	9	10	12	13	9	11	19
104	8	13	12	12	30	25	9	13	13	13	9	11	20
93	8	16	11	12	28	22	10	12	12	14	8	11	17
62	20	14	16	12	27	22	9	10	12	15	9	9	19
35	20	14	12	13	29	23	10	12	13	13	10	12	18
66	2	13	17	11	30	23	9	11	11	13	9	11	20
59	1	14	12	12	28	23	9	12	11	14	9	11	19
46	9	16	13	11	28	23	10	10	12	13	11	10	18
59	0	14	15	12	29	23	9	10	11	13	12	12	19
44	1	14	10	13	30	23	9	10	12	14	9	12	18
75	16	13	13	13	28	23	9	9	12	14	9	11	19
63	9	14	13	11	27	22	9	12	12	13	8	11	19
38	0	13	10	12	29	24	9	12	14	14	9	9	17
108	11	14	14	12	31	23	10	13	12	13	10	11	18
89	3	13	12	13	28	23	9	13	12	13	9	10	19
75	0	13	13	14	28	21	9	10	12	13	10	10	19
109	36	13	12	11	31	24	9	10	11	13	9	11	17
68	43	14	13	12	27	22	9	10	12	13	11	10	18
47	27	15	14	11	29	23	9	10	11	14	11	10	18
39	7	15	13	11	26	21	9	14	12	14	10	10	18
108	7	14	11	13	28	23	9	13	12	13	9	11	18
71	2	14	19	12	29	23	9	12	12	13	11	10	20
35	12	14	16	12	31	24	9	11	12	13	8	10	19
57	6	15	15	12	28	24	9	13	13	13	11	12	18
103	13	13	11	12	29	23	8	12	11	13	9	10	20
87	0	14	12	12	28	23	10	13	11	13	10	12	18
71	30	13	11	13	29	23	9	12	11	13	9	11	19
56	9	12	12	11	28	24	8	13	12	14	9	9	17
36	19	14	13	11	26	23	10	12	13	13	9	10	19
85	7	13	10	11	28	22	10	10	12	13	11	11	19
80	12	13	15	12	27	22	9	9	12	13	10	12	19
117	12	15	17	12	28	22	10	12	11	13	9	11	20
67	1	13	16	12	29	23	9	10	12	13	9	12	17
41	18	13	12	11	29	23	10	10	12	13	9	10	18
41	9	16	13	11	28	24	9	13	12	14	11	12	17
74	35	13	11	13	28	24	9	10	12	13	9	11	20
48	12	13	12	11	29	21	10	10	11	13	9	11	18
104	40	13	13	11	29	23	10	12	13	13	11	13	19
83	8	14	12	11	28	21	9	10	12	15	10	13	17
97	1	14	13	12	30	24	9	10	12	13	8	9	18
103	4	13	12	13	29	23	10	12	12	13	10	10	19
75	2	13	17	12	27	25	11	13	11	14	10	11	19
92	2	13	13	12	29	22	9	13	12	14	9	10	19
93	1	13	10	12	28	23	10	10	12	14	9	10	20
79	0	13	18	12	29	20	10	10	14	14	10	11	19
82	34	15	10	12	28	20	10	13	13	13	10	10	20
92	2	14	13	12	28	23	10	10	11	13	9	10	18
95	0	12	10	12	31	22	10	10	12	14	9	9	18
39	24	13	12	12	28	25	10	10	11	13	10	11	19
55	4	14	9	12	28	23	10	12	11	14	11	10	19
26	29	15	12	11	28	23	9	10	12	13	10	11	19
107	2	13	12	14	30	23	9	12	12	13	9	10	18
72	25	13	10	12	27	24	9	10	13	14	9	9	18
68	1	16	10	12	27	22	10	11	12	14	10	10	19
72	1	13	13	12	29	24	9	10	12	14	9	10	18
97	13	13	18	12	29	24	9	10	12	14	10	10	19
41	1	13	13	13	27	24	11	10	11	13	11	9	18
86	16	15	13	11	27	21	9	10	13	13	10	11	19
100	2	14	17	13	27	24	11	12	13	13	9	11	18
83	32	14	15	13	28	21	9	10	12	13	9	11	19
45	24	13	20	13	31	22	9	10	12	13	10	10	19
46	22	13	17	11	27	22	10	13	12	13	9	11	18
50	4	14	12	12	29	21	10	10	13	14	8	11	17
46	17	12	12	11	29	24	10	10	12	13	9	11	18
89	0	13	13	13	27	21	9	12	12	13	9	12	18
73	46	16	13	12	28	22	10	10	11	13	9	10	20
87	10	14	13	11	28	20	10	13	12	14	11	11	18
75	1	13	14	12	29	22	10	11	11	15	9	10	19
62	1	13	12	13	30	24	9	13	12	14	9	11	18
98	0	13	13	11	27	22	9	10	12	13	10	11	20
75	0	14	13	13	29	24	9	11	13	13	11	10	18
36	5	12	13	12	29	23	8	12	11	13	9	10	16
46	0	13	15	12	28	22	10	9	11	14	9	11	19
40	16	14	10	12	28	21	10	12	11	14	10	11	19
104	45	13	10	13	31	23	9	10	13	14	9	12	19
48	8	13	12	12	28	21	9	12	12	13	9	8	20
49	2	13	9	12	29	24	9	12	14	14	9	9	17
57	10	14	10	12	28	24	9	12	11	13	9	11	20
67	17	15	15	12	30	25	9	10	13	14	10	10	17
68	1	14	9	13	31	21	9	11	12	14	10	9	17
69	24	16	13	12	28	24	10	11	12	13	9	12	18
78	0	13	18	12	27	20	10	12	13	13	9	9	19
102	9	15	13	11	28	21	9	12	13	13	12	9	20
54	5	16	11	12	28	21	9	10	12	14	9	11	18
103	8	16	17	14	29	23	10	13	12	13	11	11	16
53	3	13	17	12	26	22	10	10	12	14	10	10	20
97	9	13	10	12	29	22	10	10	13	13	11	11	19
80	4	14	15	11	28	22	9	10	11	13	10	11	19
37	10	15	16	11	27	22	9	12	13	13	9	11	18
58	3	13	14	12	27	23	9	13	12	13	9	11	17
100	3	13	12	12	28	24	9	10	12	15	9	10	19
103	7	14	10	12	28	22	9	10	11	14	11	10	18
96	10	14	16	11	27	21	9	12	12	13	9	11	19
100	34	14	13	13	27	22	9	10	12	14	8	10	20
46	20	13	16	12	28	21	10	10	11	13	9	9	18
107	23	14	18	12	31	20	9	10	13	14	11	10	18
72	22	14	10	11	28	22	9	10	11	13	9	10	19
88	27	13	10	12	28	21	9	10	11	13	8	9	18
71	28	14	14	11	28	25	9	12	11	14	12	10	19
59	2	13	10	12	30	25	10	13	12	13	9	10	17
109	0	14	12	12	29	22	10	11	12	14	9	10	18
71	39	12	13	12	28	22	8	10	11	14	9	9	20
92	22	15	12	12	28	23	9	12	11	14	11	11	19
68	14	13	14	12	29	22	10	13	11	15	9	13	18
71	24	12	18	12	26	23	9	12	12	14	10	11	18
68	3	15	12	13	28	23	10	10	11	14	10	13	19
39	34	14	15	12	28	21	10	12	12	14	11	10	18
42	20	13	12	12	30	25	9	13	13	13	9	12	20
94	1	13	9	13	28	24	9	10	11	13	11	11	19
100	6	14	10	12	28	23	10	13	11	13	8	10	18
79	1	15	11	12	29	24	10	10	13	15	11	9	17
66	47	14	16	12	31	23	11	10	12	13	9	10	19
58	3	15	9	13	29	24	9	12	13	15	10	11	18
81	17	13	11	13	28	20	9	10	13	13	11	11	18
54	29	13	13	11	26	23	10	10	12	13	9	10	20
78	34	14	16	12	28	21	9	10	12	13	9	12	18
59	0	13	12	13	27	23	9	10	11	14	10	11	18
45	2	15	17	12	29	23	10	10	14	13	11	11	18
50	11	13	10	13	27	24	9	12	12	13	9	11	18
62	15	12	9	12	27	22	9	13	11	15	9	10	19
74	8	13	13	12	29	23	9	13	12	14	10	11	18
92	5	13	11	12	27	22	9	12	12	13	9	11	19
96	4	15	13	12	27	24	9	10	13	13	11	11	18
69	1	14	13	12	31	24	9	12	12	14	10	11	21
81	1	15	17	12	29	24	9	11	12	13	9	12	20
78	2	14	11	12	27	24	9	12	12	13	9	11	19
87	0	14	11	11	29	23	10	13	13	14	9	10	19
50	7	14	11	12	27	23	9	10	12	13	9	12	19
99	20	15	10	12	28	25	9	14	12	13	10	11	18
100	12	13	13	12	28	23	9	10	12	13	9	10	18
49	28	14	13	13	29	22	9	12	12	15	9	9	20
44	4	14	13	11	29	22	9	13	12	15	10	11	19
64	25	13	10	12	27	23	9	10	12	14	8	10	18
47	1	15	11	11	30	24	9	10	11	14	9	10	18
107	9	15	11	12	29	22	9	12	11	13	10	11	19
69	19	13	17	11	28	22	10	10	11	14	10	11	18
36	15	15	13	11	26	22	9	10	12	13	9	10	18
50	1	16	14	12	28	23	9	10	11	13	12	12	19
52	2	14	19	12	29	23	9	12	12	13	11	10	20
56	17	15	13	12	30	22	9	10	12	13	10	10	18
43	4	13	12	13	27	23	10	13	12	13	11	11	18
67	10	13	12	11	29	23	9	13	12	13	9	9	19
105	32	13	15	12	28	22	9	12	12	13	10	12	18
54	17	14	10	12	28	23	10	10	13	14	11	11	19
41	10	14	9	12	29	24	9	13	13	13	10	11	20
51	2	13	14	12	28	23	10	12	11	13	9	10	18
102	18	15	13	12	30	25	9	12	13	13	11	11	18
60	3	14	11	12	28	24	9	12	14	14	9	9	18
71	17	12	13	12	30	24	8	11	12	14	10	11	18
44	18	13	14	12	29	22	9	12	13	13	9	10	18
69	19	14	12	12	29	21	10	10	12	14	11	11	19
104	23	13	12	13	28	22	9	12	12	14	11	11	17
52	28	16	13	13	26	22	9	10	11	13	11	10	17
38	3	14	10	12	30	21	9	12	12	13	9	12	20
36	13	15	10	13	29	20	9	13	12	13	10	10	20
51	2	13	12	11	29	23	10	10	12	14	9	10	18
74	5	15	15	11	27	23	10	10	12	14	9	11	21
62	6	12	13	12	27	23	9	12	11	14	11	11	18
40	6	13	13	13	28	23	10	12	12	13	10	12	20
62	10	13	13	10	28	22	8	11	11	13	11	10	19
77	3	14	12	12	30	23	9	10	12	13	10	11	17
81	27	15	10	11	28	23	10	12	12	13	9	11	17
108	10	11	13	12	28	23	9	10	12	14	9	9	19
37	2	13	14	12	28	22	9	14	11	14	9	11	18
66	16	13	12	13	30	24	9	13	12	14	9	11	18
107	6	15	13	13	27	22	11	12	11	13	10	10	18
43	5	16	10	13	28	23	9	13	11	15	11	10	17
84	1	16	18	12	29	22	10	10	10	15	9	12	19
95	0	14	15	11	29	22	10	12	13	13	9	11	18
38	4	13	10	13	27	22	9	14	11	14	9	11	19
91	0	14	13	12	28	23	9	14	12	13	9	9	19
82	0	13	10	12	28	24	8	13	11	13	10	11	19
66	10	13	9	12	29	24	9	12	14	14	9	9	17
52	7	13	16	12	26	21	9	9	12	15	9	11	20
70	1	13	12	12	28	24	9	10	12	13	8	11	18
52	8	15	11	11	30	23	9	10	12	13	11	10	19
83	7	14	14	13	28	23	10	12	12	13	11	11	17
75	28	12	16	12	28	23	9	10	12	13	10	10	18
108	0	14	10	11	27	23	9	12	11	13	8	11	19
47	12	15	12	13	29	23	10	10	11	14	8	10	18
99	6	14	11	13	30	24	9	10	14	13	9	12	18
58	0	13	10	13	28	24	10	12	12	13	10	9	21
91	27	14	18	11	28	23	9	10	11	13	11	10	21
84	7	13	11	12	28	24	9	10	13	13	8	13	17
90	36	12	10	12	30	23	9	10	12	13	11	10	19
31	24	13	11	13	28	24	9	10	12	13	9	11	20
39	24	13	10	13	28	23	9	10	11	14	9	10	19
75	23	15	11	12	29	24	10	10	13	15	11	9	17
89	31	14	13	12	28	24	11	10	12	15	10	13	20
65	30	14	13	12	28	23	10	10	12	13	10	9	18
82	11	14	15	12	28	23	9	12	12	13	9	12	20
45	17	14	10	12	28	23	9	12	13	14	9	10	20
58	7	14	16	12	26	24	9	12	12	13	9	12	19
46	0	15	10	13	29	20	9	13	12	13	10	10	20
40	30	13	13	11	28	21	10	12	13	13	9	11	16
90	4	13	10	12	29	22	9	14	12	13	9	12	20
107	10	15	18	12	30	23	9	10	13	14	9	13	19
45	6	14	16	12	31	24	9	11	12	13	8	10	19
40	27	16	13	12	28	21	11	12	12	13	12	10	19
29	9	13	12	12	28	23	9	13	13	14	9	11	18
110	22	13	12	12	30	25	9	13	13	13	9	11	20
41	9	13	17	12	29	23	10	12	12	13	10	9	19
57	40	13	13	11	29	23	10	12	13	13	11	13	19
43	2	14	13	12	28	23	9	13	12	14	11	10	17
35	23	16	10	14	29	23	9	13	13	13	10	11	18
29	5	15	10	12	28	24	9	12	11	14	9	10	18
102	0	14	13	12	30	24	9	10	12	13	8	9	18
79	0	13	12	12	28	23	10	10	12	13	9	11	18
62	3	13	10	12	27	21	9	10	11	14	8	12	16
103	4	15	12	13	28	24	10	11	11	13	9	12	19
104	13	14	18	12	29	24	10	10	12	13	8	11	19
36	5	12	11	12	29	24	10	12	12	14	9	9	21
90	27	12	10	12	27	22	9	10	13	13	8	11	18
49	28	13	12	12	28	21	9	12	12	14	9	10	18
72	1	14	13	12	27	22	9	10	11	14	11	9	20
122	1	13	11	11	29	24	9	11	11	15	8	11	17
52	28	13	9	12	28	24	9	10	12	13	9	10	18
112	23	16	12	11	29	23	9	10	13	14	9	9	17
80	3	13	12	11	31	22	9	13	11	13	9	12	17
62	46	15	16	12	29	20	9	10	13	14	10	10	19
95	12	13	12	12	26	24	9	13	12	14	9	11	19
88	9	12	10	12	28	22	9	13	13	13	8	10	17
95	8	13	12	13	28	23	10	12	11	14	9	11	18
45	1	13	12	11	28	23	9	13	12	15	11	9	21
83	1	14	19	12	27	22	9	10	12	14	11	11	18
36	21	14	10	12	30	22	10	12	12	15	9	12	17
102	20	13	17	12	28	22	9	10	13	14	10	11	19
86	12	15	16	12	26	23	10	12	11	13	10	11	18
36	3	14	10	13	29	22	10	9	11	14	9	10	18
44	0	16	12	12	30	22	9	10	12	13	8	10	17
91	1	13	19	13	28	22	10	10	12	14	9	9	17
98	7	16	10	11	28	23	9	11	10	13	9	11	19
48	29	13	16	12	26	23	10	13	14	13	9	10	19
45	2	14	15	11	31	24	10	10	12	13	9	11	19
107	1	14	13	12	29	23	9	12	11	13	8	11	17
46	25	14	16	13	28	24	10	10	13	14	11	11	19
111	3	15	10	11	27	24	9	10	11	14	9	9	16
48	4	14	16	12	31	23	11	10	12	13	9	10	19
77	45	13	15	12	29	22	9	12	12	13	9	9	18
51	16	14	14	11	30	23	9	12	10	13	9	10	19
39	6	16	11	12	30	23	9	10	11	13	9	10	18
73	0	12	12	13	28	22	9	14	11	13	9	10	20
44	34	16	10	12	28	24	9	11	13	14	9	12	17
102	1	16	15	12	30	23	10	12	12	13	10	11	19
111	0	14	16	12	30	22	9	12	11	14	9	10	20
76	3	14	20	12	28	22	9	12	11	13	9	10	20
71	0	14	16	12	26	24	9	12	12	13	9	12	19
57	11	14	10	13	26	23	9	12	12	13	9	11	17
108	11	14	10	12	29	21	10	10	12	13	9	10	18
65	27	12	12	11	29	23	9	13	11	13	9	9	18
104	23	14	13	12	28	23	9	14	12	13	9	9	19
50	45	13	15	12	29	22	9	12	12	13	9	9	18
83	5	14	12	13	30	22	10	10	12	13	9	11	17
49	21	16	12	12	28	23	9	11	12	13	9	10	17
87	0	15	11	12	27	22	9	12	12	13	8	11	19
78	5	14	13	12	27	23	10	12	11	14	9	11	20
99	19	15	10	13	27	22	10	9	13	13	9	10	19
76	2	13	17	12	31	24	9	13	13	13	9	10	18
75	24	12	14	14	28	21	10	12	14	14	9	9	16
71	23	13	15	11	27	21	10	10	12	13	10	11	20
93	12	13	12	12	30	24	9	12	11	13	10	10	18
37	18	14	15	12	28	22	9	12	13	13	11	9	19
38	7	13	17	12	29	23	9	10	13	13	10	9	16
83	2	14	16	11	29	23	10	12	12	14	10	12	18
43	5	15	16	12	28	23	9	13	12	14	11	11	18
58	1	13	13	13	28	24	9	13	14	14	9	11	18
46	31	14	11	13	27	23	9	9	12	13	9	10	19
110	4	13	10	12	29	21	10	12	12	14	9	9	19
32	46	15	11	12	27	22	10	13	11	15	9	11	18
56	3	13	14	13	29	23	10	12	12	13	10	11	19
