# Supplementary material for: Using game theory to thwart multistage privacy intrusions when sharing data
Source: Sci Adv. 2021 Dec 10;7(50):eabe9986. doi: 10.1126/sciadv.abe9986 (PMC8664254; doi:10.1126/sciadv.abe9986)
Supplement: Supplementary file 2 — Data S1 [file sciadv.abe9986_data_s1.zip › sciadv.abe9986_data_s1/DemoKAnonymization/exp/2058/data/target_data/i98.csv]

YOB	State	STR1	STR2	STR3	STR4	STR5	STR6	STR7	STR8	STR9	STR10	STR11	STR12
95	24	14	14	12	30	23	10	11	12	13	9	11	18
77	10	13	20	12	29	23	10	12	13	15	9	11	19
80	1	15	17	12	27	23	8	12	12	13	9	13	19
80	0	14	19	11	28	22	10	13	12	13	9	12	18
99	18	13	10	14	28	22	9	14	13	14	8	12	19
62	12	16	17	14	29	23	10	13	12	13	11	11	16
40	0	16	11	12	28	22	9	10	12	13	11	10	18
99	0	12	13	11	28	22	10	10	12	13	11	11	18
58	3	13	10	11	28	22	9	10	10	13	9	13	18
113	24	15	10	12	29	22	9	12	12	13	9	11	18
52	11	16	11	12	29	23	9	10	12	13	9	11	19
84	3	13	15	11	29	24	9	10	11	15	9	11	19
61	1	14	16	13	29	23	9	12	12	13	10	11	17
97	6	14	13	11	28	23	9	10	13	14	9	13	19
74	1	12	13	12	31	23	9	13	11	13	9	11	18
101	1	12	17	12	27	20	9	10	12	14	9	10	19
47	8	13	12	12	27	23	9	12	11	13	9	12	19
67	26	13	10	12	28	22	9	10	12	14	10	13	17
81	4	13	12	11	28	24	10	13	12	14	8	11	20
96	8	15	13	12	28	23	9	12	12	13	9	10	19
46	8	15	17	12	27	24	9	12	13	14	9	11	18
76	30	13	15	12	27	22	10	10	13	12	10	11	18
81	39	14	16	13	29	24	9	12	12	13	9	11	18
46	0	15	11	12	29	21	9	12	12	14	9	9	18
36	12	13	12	13	29	22	9	10	11	13	10	11	19
89	2	13	12	12	27	23	10	12	13	15	11	12	18
94	1	13	18	12	28	24	10	13	12	13	9	11	18
73	18	13	17	13	28	23	9	13	12	14	9	9	17
63	3	15	13	13	30	24	9	13	11	13	9	11	21
37	4	16	16	13	28	22	8	12	13	14	10	11	19
53	3	12	10	12	29	21	9	13	11	13	9	10	19
108	1	14	13	11	28	24	10	10	12	13	11	9	19
74	0	12	17	12	27	20	8	10	12	14	9	10	19
70	23	13	13	12	31	23	9	12	12	13	9	11	19
90	11	13	18	12	31	21	9	12	13	14	9	10	18
43	28	14	11	12	28	21	9	12	12	12	9	9	19
89	3	13	15	12	28	24	9	12	12	13	9	9	19
75	2	15	14	11	30	22	10	10	13	14	10	10	18
31	4	16	10	13	27	21	9	13	14	13	9	10	19
87	3	13	16	11	28	24	10	10	12	13	10	10	19
95	4	14	13	12	28	23	9	10	12	15	9	10	19
74	0	13	10	12	29	23	9	10	12	13	9	10	18
64	11	13	16	13	29	23	9	10	12	14	11	10	18
52	24	16	15	11	28	22	9	10	11	13	9	10	17
79	8	12	13	12	27	22	11	13	12	14	9	12	19
103	50	14	12	12	28	22	10	13	12	13	10	11	20
52	3	13	10	13	30	23	9	10	13	15	10	9	20
75	3	15	10	12	29	25	10	12	13	13	9	10	19
50	18	13	11	12	29	22	9	13	12	13	9	10	19
90	39	12	12	12	29	23	9	11	12	13	9	11	17
44	3	13	14	12	28	22	10	10	12	13	9	11	18
83	2	13	10	12	28	24	9	10	12	13	9	9	17
98	5	15	15	11	29	22	10	12	12	13	8	10	18
82	3	14	12	12	27	25	9	10	12	13	9	12	18
77	0	15	13	11	29	24	9	10	11	13	9	10	19
90	3	13	10	11	28	24	9	10	11	13	9	11	17
98	3	14	17	13	29	22	9	10	11	15	9	12	19
52	14	14	15	12	30	22	10	13	11	13	11	11	18
103	8	13	13	13	28	22	9	10	12	14	11	12	18
71	20	13	11	11	29	23	10	10	11	13	9	11	18
71	10	15	11	13	28	21	9	12	11	14	9	11	19
40	50	14	14	11	30	22	10	13	12	13	10	12	17
90	37	14	16	12	30	22	9	12	11	14	9	10	20
57	0	15	15	12	28	24	9	10	12	14	9	10	18
40	1	15	13	12	28	22	10	11	12	13	10	11	19
80	38	14	10	12	28	21	10	12	11	14	10	11	19
73	17	14	10	11	28	23	9	15	13	15	9	11	17
49	0	13	15	11	28	22	10	12	12	15	9	12	19
104	19	15	12	12	26	23	9	12	12	13	10	12	17
106	6	14	16	12	29	21	9	10	12	14	11	11	18
117	5	14	16	12	28	23	10	12	12	13	9	11	17
47	0	14	12	12	28	21	9	12	10	15	9	10	17
66	3	13	9	11	29	23	10	10	12	13	9	11	20
98	23	14	9	13	28	23	9	10	12	13	9	11	18
83	16	14	13	13	28	23	9	13	11	13	9	10	19
39	16	15	17	14	28	23	9	10	11	13	10	11	17
71	0	16	12	12	30	22	10	12	11	13	9	11	18
45	5	12	17	13	29	24	9	12	12	13	11	11	18
25	24	13	11	12	31	22	9	12	12	15	9	9	18
74	2	14	16	12	26	23	9	12	13	15	9	10	19
77	15	13	15	12	28	24	9	12	13	13	10	11	18
98	20	14	16	11	28	23	9	10	12	13	10	13	19
60	14	12	11	13	27	23	10	11	13	14	11	10	18
49	1	15	14	12	30	23	10	10	14	13	11	9	21
36	1	13	11	12	27	22	10	12	13	15	11	11	18
77	31	14	12	11	28	22	9	10	12	14	9	12	17
74	4	13	12	11	28	22	8	12	14	14	9	11	19
36	25	15	14	13	28	23	9	14	12	13	11	10	20
109	4	13	19	11	28	22	10	13	12	13	9	12	18
46	18	13	13	14	28	21	9	10	12	13	10	10	19
108	2	13	13	12	30	24	10	10	12	15	9	11	19
103	3	14	10	11	30	22	9	12	13	13	11	12	18
55	7	15	12	12	29	23	9	10	12	13	9	11	21
53	0	13	13	13	28	22	9	12	12	13	10	10	19
37	5	15	10	12	27	23	10	10	12	14	11	10	19
57	16	13	18	12	29	24	9	10	12	14	10	10	19
91	32	12	14	12	27	24	9	10	12	13	11	10	17
47	1	12	14	11	27	22	9	11	12	14	9	12	19
59	5	15	13	12	28	22	9	13	11	13	9	9	16
56	1	12	10	13	28	22	9	12	12	13	11	11	18
38	33	14	15	12	28	22	9	10	12	14	11	10	19
94	3	12	11	12	30	21	10	11	12	14	8	11	20
70	9	13	10	12	30	23	9	14	12	14	11	10	18
32	29	14	13	12	28	23	9	13	12	13	11	12	21
102	31	15	13	12	29	22	9	12	13	14	9	10	19
48	1	15	13	11	27	21	9	12	13	13	12	9	20
92	33	15	11	12	28	20	10	10	11	15	9	11	20
66	12	14	18	11	28	22	10	12	12	14	9	10	19
108	28	12	10	11	28	23	9	10	11	14	9	11	18
54	0	13	12	12	30	25	9	13	13	13	9	12	20
32	3	13	11	12	29	24	9	12	12	14	9	11	19
102	25	13	10	12	28	22	8	10	11	15	11	10	18
89	0	13	13	12	30	22	9	10	12	13	11	11	17
105	33	16	14	13	29	24	10	13	11	13	10	10	18
122	0	14	15	12	28	23	8	13	12	14	10	11	20
87	4	13	11	13	28	23	10	12	12	13	11	10	20
38	11	15	14	11	30	22	10	10	13	14	10	10	18
86	4	14	14	11	30	22	9	13	13	13	9	10	18
54	1	13	14	12	29	22	10	13	11	15	9	13	18
94	27	14	10	13	27	23	10	11	11	13	9	11	17
75	0	16	12	11	27	24	9	10	12	14	11	10	20
106	21	15	10	12	27	22	9	13	11	13	11	11	19
101	41	13	16	11	29	22	9	12	11	14	9	11	19
78	11	15	9	11	27	23	9	13	12	14	9	10	19
68	17	14	11	12	26	22	9	10	13	13	10	10	18
58	3	14	13	12	28	24	9	12	12	13	9	12	20
46	0	13	9	13	28	24	9	10	11	13	11	11	19
50	7	14	10	12	28	22	9	12	14	13	9	10	18
55	13	14	11	12	28	23	9	10	12	15	10	11	18
81	1	12	18	11	29	21	9	10	12	14	10	9	18
93	1	13	13	12	28	22	8	9	12	13	10	9	18
105	10	16	19	13	29	22	9	10	12	13	9	10	19
67	0	14	11	11	29	23	9	10	12	13	9	10	19
103	0	13	11	12	29	23	10	12	12	14	11	10	19
106	0	14	11	12	27	24	9	12	12	13	9	11	19
70	50	16	10	12	26	23	9	10	12	13	12	9	18
38	5	14	10	13	29	23	8	12	12	13	9	10	16
77	1	15	10	12	28	22	10	10	14	13	9	11	20
85	16	12	15	12	29	24	10	10	11	13	10	9	18
88	18	13	15	11	27	21	10	10	12	13	10	11	20
35	42	13	10	12	28	22	8	12	12	13	9	11	19
67	2	13	20	12	28	22	9	10	12	14	9	12	20
57	25	13	17	12	31	22	9	10	12	13	9	11	20
82	15	13	9	12	29	23	10	13	11	13	8	11	18
55	8	13	14	12	28	25	10	12	12	13	10	11	18
46	9	15	12	12	28	23	10	11	12	13	10	12	18
66	2	13	12	12	27	23	9	10	12	13	9	11	18
101	22	13	14	12	27	24	9	12	13	13	10	10	19
46	12	13	12	12	30	25	9	13	13	13	9	11	20
86	0	14	15	12	28	23	9	12	13	13	9	11	19
66	7	14	10	13	29	24	9	12	12	14	9	10	16
79	23	13	17	11	30	21	10	13	11	13	11	10	19
76	3	15	17	12	29	23	9	10	12	14	9	10	17
104	11	13	17	11	30	22	10	10	11	13	9	12	17
66	11	15	15	11	28	21	9	10	12	14	10	10	19
32	23	13	12	13	29	23	8	12	12	13	11	11	18
25	22	14	13	14	29	24	9	11	13	13	11	10	18
54	24	16	12	12	28	23	9	10	11	13	9	11	18
84	15	12	12	11	30	23	9	12	11	13	10	11	17
69	50	13	18	11	30	23	8	12	14	14	9	11	18
59	0	14	19	12	28	23	9	10	14	14	9	13	18
62	15	15	12	12	28	22	9	10	12	13	10	9	19
72	4	15	13	12	30	22	10	10	13	14	10	10	18
71	12	15	10	12	28	23	9	10	12	13	11	9	17
76	7	13	12	12	28	23	9	10	11	13	10	11	19
101	0	13	12	11	30	22	10	10	12	14	11	11	19
43	5	14	19	13	29	23	10	9	12	13	10	10	18
91	7	13	15	11	29	22	9	12	12	13	10	11	17
95	25	12	14	11	29	23	9	12	12	13	11	13	18
90	20	14	13	11	28	22	11	12	11	13	9	10	17
82	3	13	12	12	27	24	9	11	13	15	11	11	17
46	12	13	16	12	27	21	9	10	11	13	9	10	19
50	13	12	14	11	27	22	9	11	12	14	9	12	19
63	32	13	10	13	28	23	9	10	11	14	9	10	19
91	2	13	17	11	30	22	10	10	11	13	9	12	17
43	3	13	13	12	28	22	9	10	11	13	11	11	19
60	13	13	11	13	28	22	9	13	13	14	9	10	18
54	5	13	14	12	29	22	10	13	11	15	9	13	18
85	31	13	10	12	29	23	9	10	13	14	8	10	19
61	1	13	13	13	28	22	9	10	12	15	9	9	18
45	44	14	12	13	29	23	9	12	13	14	10	11	18
76	1	15	14	12	27	22	9	10	11	13	10	9	18
48	0	13	10	11	29	24	10	12	12	13	10	9	18
110	15	14	13	12	30	23	9	12	13	13	9	12	19
70	3	15	15	12	29	23	10	14	12	13	11	10	20
49	44	15	12	12	28	23	11	11	11	13	10	9	20
57	16	13	13	12	29	22	9	12	11	13	8	9	17
79	14	14	10	13	28	23	9	12	13	15	9	10	19
42	2	13	13	12	29	22	10	12	11	14	10	11	17
34	14	14	19	11	30	23	9	12	12	14	10	10	21
55	12	13	16	11	28	24	10	10	12	13	10	10	19
87	16	14	15	12	30	22	9	12	13	13	9	9	18
73	16	12	10	12	27	24	10	12	13	13	9	11	19
66	33	15	12	12	28	23	9	12	11	14	11	11	19
41	1	13	11	11	26	23	9	12	12	13	11	10	18
39	3	14	18	12	27	23	10	13	13	13	9	11	19
105	25	14	10	11	28	22	9	10	14	14	8	11	18
80	6	15	17	12	29	23	9	9	14	14	10	10	18
101	1	12	12	12	29	23	10	10	13	14	10	11	17
48	24	13	14	12	28	22	10	12	13	13	10	11	18
47	23	14	17	12	31	22	10	12	12	13	11	10	20
85	2	14	13	11	30	23	9	10	11	13	9	11	19
89	0	13	10	12	28	23	9	13	10	14	11	11	17
103	26	15	10	11	27	24	10	13	12	13	11	11	18
59	1	14	16	12	30	20	10	10	12	13	8	10	17
65	42	14	13	12	29	21	10	10	11	14	8	10	18
50	2	13	12	11	27	22	9	13	11	14	11	11	19
72	13	13	19	13	29	21	10	12	12	13	9	12	18
65	11	13	10	11	28	22	10	10	14	13	9	10	17
63	9	13	17	12	28	23	9	11	12	13	10	10	20
43	17	12	13	12	29	23	10	14	12	13	11	11	18
104	16	13	14	13	28	21	9	12	12	13	9	11	19
36	10	14	12	11	27	22	9	13	11	13	9	9	18
74	0	15	18	11	28	22	10	12	11	13	10	12	18
90	24	15	14	13	27	22	10	10	11	15	9	10	18
110	6	14	11	12	27	22	9	12	12	13	9	10	19
95	2	13	14	12	27	24	9	12	13	13	10	10	19
74	36	13	18	12	28	22	10	10	12	13	10	9	18
100	34	14	12	13	29	21	10	12	11	14	10	10	19
38	28	12	13	13	29	23	10	12	12	14	9	11	18
65	1	12	10	12	29	24	10	12	12	15	10	10	18
59	0	13	10	12	30	23	9	14	11	14	10	12	19
81	1	16	14	12	28	23	9	10	11	13	12	12	19
35	10	13	16	12	27	20	9	10	12	13	11	12	19
68	15	15	10	11	30	23	9	13	11	14	10	13	18
61	2	13	14	12	27	24	9	12	11	13	9	9	19
54	17	16	10	13	27	21	8	13	14	13	9	10	19
45	1	15	10	12	28	23	9	10	12	13	11	9	17
48	20	13	14	12	27	23	9	12	12	14	9	10	17
70	20	15	15	12	28	24	9	10	12	14	9	10	18
104	42	13	13	11	29	23	10	11	11	13	8	10	18
46	47	14	13	11	28	23	9	12	13	14	10	10	18
106	1	13	13	11	26	24	9	13	13	13	10	10	17
73	0	16	12	12	29	20	8	12	12	13	9	12	19
103	13	13	15	12	30	24	9	12	12	14	9	10	19
67	6	14	18	12	28	24	9	12	12	14	8	10	19
36	3	14	13	12	30	23	9	12	11	13	9	11	20
63	23	13	11	13	29	21	9	12	12	13	10	11	18
58	5	13	10	11	29	24	10	12	12	13	9	10	18
62	2	13	10	12	29	24	9	12	11	13	9	10	19
95	28	15	11	13	30	23	9	10	11	15	10	12	19
62	36	15	11	11	27	22	10	10	13	12	9	10	19
57	1	14	12	12	29	23	9	12	13	15	8	10	19
45	5	12	10	13	28	22	9	10	12	15	12	10	18
54	5	16	15	11	31	24	10	10	12	14	11	11	20
42	25	12	12	12	29	23	9	10	13	15	11	11	19
80	1	13	15	11	28	22	9	10	13	13	9	11	16
46	25	12	12	11	28	23	9	10	11	14	9	10	19
89	0	12	16	11	28	22	9	10	13	13	11	10	17
102	7	13	10	12	28	23	9	10	12	14	10	11	19
92	1	13	10	12	27	22	10	13	12	15	11	11	17
52	14	13	14	12	30	24	10	12	11	14	9	11	20
78	3	12	10	13	27	25	9	12	11	13	9	10	17
51	20	13	11	13	28	21	9	10	12	14	11	11	20
71	18	16	17	14	29	23	10	13	12	13	11	11	16
73	2	13	10	12	27	23	9	10	12	14	8	10	18
34	11	13	13	11	28	22	8	10	11	13	10	13	19
41	25	14	18	12	28	24	9	12	12	14	8	10	19
52	9	14	19	13	27	23	9	10	12	12	11	9	18
108	9	14	10	11	28	23	9	10	12	14	10	9	18
69	5	13	11	13	28	23	8	10	12	13	9	9	21
71	23	12	17	12	29	23	9	10	11	13	10	11	18
87	0	13	13	12	29	24	9	10	12	14	9	11	19
75	5	13	20	13	31	22	9	10	12	13	10	9	19
70	28	15	13	12	31	23	9	11	13	15	9	12	19
101	34	16	9	12	28	20	10	10	12	13	8	11	17
95	5	16	12	11	29	23	9	11	12	14	10	11	18
45	11	15	13	12	27	23	9	10	12	13	9	9	18
33	29	14	13	12	30	23	10	10	11	13	9	11	18
56	2	13	12	11	30	23	11	10	11	13	10	12	18
47	5	14	12	12	29	23	9	12	13	15	8	10	19
94	8	15	14	11	29	23	8	10	12	13	9	11	18
88	40	14	13	12	27	24	9	12	12	13	9	12	19
50	0	16	16	11	28	24	10	11	12	13	10	12	19
40	4	13	12	13	27	23	10	13	12	13	11	11	18
108	8	16	13	11	27	24	10	10	12	14	11	10	20
36	23	14	15	13	29	21	9	10	12	14	9	10	17
51	5	13	10	11	26	21	10	11	12	15	11	12	19
93	22	12	13	12	28	21	10	12	11	13	8	11	19
58	0	13	16	12	27	25	9	12	12	14	11	11	17
55	14	13	9	12	29	24	9	12	14	14	9	9	17
60	2	13	16	12	28	23	9	10	12	13	10	11	17
44	0	14	13	12	27	23	9	10	11	14	10	11	18
45	2	14	20	11	29	22	10	10	12	13	10	12	18
84	11	13	11	11	29	23	9	11	12	14	9	13	19
84	5	13	15	11	30	22	8	12	12	14	10	10	19
107	4	13	10	13	27	22	9	14	11	14	9	11	19
68	5	15	10	12	30	24	9	12	12	14	10	10	19
48	0	15	13	12	30	25	9	12	13	13	11	11	18
55	10	14	13	13	26	23	9	13	11	14	11	10	20
79	23	16	17	14	29	23	10	13	12	13	11	11	16
100	24	15	10	12	30	24	9	12	12	14	10	10	19
108	14	13	11	11	28	22	9	12	12	12	12	10	17
46	23	14	12	11	29	24	9	13	11	13	9	9	18
40	1	13	14	11	29	21	9	12	13	13	10	9	19
49	0	14	17	12	28	23	9	12	11	13	8	12	18
55	0	14	14	12	28	22	10	10	12	14	9	10	19
69	20	14	12	11	28	22	9	10	12	14	9	12	17
107	2	14	11	12	29	21	10	12	12	13	10	9	18
50	0	16	14	13	30	24	9	12	12	14	11	11	18
76	5	13	12	13	28	24	9	12	11	14	9	11	18
41	2	14	11	12	29	22	10	12	13	13	10	10	18
114	2	12	13	11	28	23	9	12	12	15	10	11	18
64	15	14	17	12	28	23	10	13	11	14	9	9	18
77	29	15	13	12	28	22	9	12	12	14	10	10	17
40	2	14	10	12	28	21	9	11	11	13	11	12	18
101	0	14	13	12	27	22	10	12	13	13	9	10	18
101	8	14	13	11	30	23	10	10	12	14	9	10	20
86	16	15	13	11	27	21	9	10	13	13	10	11	19
43	5	12	11	13	27	22	10	12	12	13	9	10	19
105	13	13	11	11	28	22	10	14	11	13	9	10	18
102	2	13	13	12	27	21	10	12	12	13	10	9	18
85	26	14	10	12	28	23	9	10	13	14	9	10	19
90	0	12	14	12	27	22	10	10	12	13	11	12	17
96	6	13	11	12	28	21	9	13	12	13	11	10	19
40	3	13	20	12	29	24	10	11	12	15	12	10	18
45	2	13	18	11	29	22	9	11	11	13	10	11	17
96	0	13	10	14	27	22	9	10	13	13	11	11	18
101	8	15	11	12	28	21	10	13	13	13	8	9	20
44	0	15	13	11	28	21	9	13	12	13	9	11	18
113	19	15	13	12	29	23	9	10	11	13	11	12	18
51	1	13	10	12	28	22	10	14	11	13	9	11	19
108	20	14	12	11	29	23	10	10	12	13	9	10	18
41	25	14	18	13	28	22	10	10	12	14	10	10	18
59	15	12	16	13	29	23	9	12	12	14	11	10	17
48	35	15	11	13	28	22	9	11	12	13	10	11	19
90	14	16	18	12	28	21	9	12	11	13	10	10	20
49	5	13	18	12	28	22	9	13	12	13	9	11	20
91	11	12	12	11	30	23	9	12	11	13	10	11	17
36	0	15	16	12	30	23	9	10	12	15	9	12	19
100	9	13	16	13	29	24	10	13	11	13	9	10	20
99	16	14	19	12	29	23	10	13	13	14	10	10	18
97	5	13	11	12	27	24	9	13	12	14	10	12	19
110	28	15	17	12	29	24	9	10	14	15	9	11	18
38	0	13	13	14	28	21	9	10	12	13	10	10	19
95	3	12	12	12	31	23	9	12	11	13	11	9	19
76	5	14	14	13	28	23	9	10	12	13	9	11	18
95	0	14	10	12	28	23	10	13	11	13	8	10	18
102	7	12	12	12	29	23	10	10	13	14	10	11	17
112	7	16	14	11	28	22	12	13	12	14	9	10	20
57	15	13	9	11	29	23	10	10	12	13	9	11	20
43	0	12	18	12	30	20	9	9	12	13	10	12	17
117	1	16	14	11	29	22	9	10	13	13	10	10	19
83	3	13	12	12	28	21	9	12	12	13	9	8	20
37	3	12	13	13	29	23	9	12	12	13	11	11	20
82	14	14	15	12	30	23	9	10	12	14	9	11	17
65	46	14	11	13	30	22	9	13	12	13	10	10	19
103	12	12	13	13	28	19	9	10	12	13	9	11	18
76	8	13	14	12	27	23	9	13	12	13	9	12	20
53	25	12	12	12	29	23	10	10	12	13	8	12	17
52	33	13	10	12	28	21	9	10	12	13	9	11	17
42	44	14	13	11	27	20	10	10	11	14	10	9	18
61	16	14	20	13	27	24	10	10	11	13	10	11	18
42	26	15	10	13	29	21	9	13	11	14	9	11	18
79	2	14	10	12	27	23	8	12	11	13	9	9	17
95	1	13	13	12	28	23	9	10	12	13	10	10	20
70	35	13	13	11	26	24	9	13	13	13	10	10	17
44	1	16	14	11	28	23	10	10	11	14	9	10	19
62	8	14	15	12	29	23	9	12	11	13	9	10	18
73	44	14	16	12	26	22	9	12	12	13	10	10	20
33	2	13	14	12	29	23	9	10	12	14	10	11	18
81	4	15	16	12	27	23	9	12	12	14	8	12	18
75	22	13	10	12	30	22	9	12	12	14	9	11	19
38	45	14	12	11	28	22	11	10	11	13	8	11	19
85	3	13	10	12	25	23	8	12	12	13	9	11	20
74	37	14	10	11	29	22	9	10	12	13	9	10	18
64	9	13	14	12	30	23	10	12	12	15	9	10	18
34	23	13	12	12	29	24	11	13	12	13	10	10	17
82	4	14	10	12	28	22	9	10	11	13	9	11	20
103	0	13	11	12	28	24	9	10	12	13	8	10	17
96	2	16	13	12	30	25	10	13	12	14	10	10	21
112	5	14	10	11	29	22	9	12	13	13	10	11	19
83	10	13	12	12	29	21	9	12	12	13	9	11	17
78	29	14	15	12	28	24	10	10	12	13	9	12	19
40	42	13	13	11	28	22	9	13	11	13	10	11	18
28	0	15	13	12	28	22	10	12	12	13	8	11	18
96	0	13	15	11	27	21	10	10	12	13	10	11	20
37	9	14	10	11	29	22	9	12	13	14	9	11	18
87	4	15	10	13	27	21	10	10	12	14	9	9	17
51	16	14	13	13	29	23	8	13	12	13	10	13	20
63	8	14	17	14	31	23	10	13	12	13	10	10	17
117	19	13	12	13	30	24	9	13	12	14	9	11	18
106	6	14	14	11	28	23	10	13	12	14	11	9	17
53	14	16	9	13	28	20	10	12	12	13	9	10	18
101	24	14	11	12	29	22	9	13	12	15	10	10	18
67	15	14	13	11	29	20	10	12	12	13	10	10	18
100	22	16	15	11	28	23	9	10	12	13	10	11	19
31	17	13	12	12	28	22	9	10	11	14	11	9	19
52	2	13	10	11	28	22	10	10	12	13	11	11	19
44	11	13	13	12	29	20	9	12	11	13	10	10	19
77	0	16	14	11	29	22	9	10	13	13	10	10	19
68	6	13	11	12	30	24	10	10	12	13	10	10	20
41	31	13	9	12	27	23	9	13	11	13	10	10	19
27	19	14	20	11	29	22	10	10	12	13	10	11	18
98	17	13	16	11	28	22	10	10	11	12	12	11	19
111	15	12	16	13	30	22	10	10	12	14	11	10	19
115	19	14	17	14	31	23	10	13	12	13	10	10	17
100	18	13	14	13	29	23	9	10	11	14	9	9	19
77	6	15	13	13	28	21	9	10	12	14	9	10	20
54	7	15	16	12	29	24	9	10	12	13	9	10	18
87	39	14	15	12	27	19	9	12	12	14	9	12	18
65	0	15	12	12	30	22	9	11	11	13	10	10	18
70	28	13	12	11	31	24	9	10	11	13	9	11	17
103	2	15	9	11	28	22	9	12	12	13	8	12	18
66	8	14	12	12	28	23	9	10	12	13	9	12	18
45	8	13	20	13	31	22	9	10	12	13	10	10	19
55	24	14	18	12	27	23	10	13	13	13	9	11	19
22	37	14	12	12	28	23	9	12	11	13	10	11	20
55	0	15	13	12	29	20	10	10	11	13	9	10	17
91	20	15	11	11	30	23	9	11	12	14	10	9	20
81	0	13	10	12	28	24	9	13	12	14	10	10	19
69	22	13	17	11	27	22	9	13	12	13	9	11	18
58	20	14	10	11	28	24	9	12	13	15	11	9	19
94	1	13	10	12	27	23	9	10	13	13	9	10	17
76	1	14	20	11	29	22	9	10	10	13	12	12	18
95	14	13	14	11	30	22	9	12	12	14	8	9	20
68	12	14	12	12	28	22	9	12	12	12	9	13	18
71	14	13	17	11	27	23	9	13	12	12	9	12	18
95	22	14	10	11	28	22	9	10	11	13	9	10	19
51	11	15	12	12	30	23	9	13	11	14	9	9	20
73	41	15	11	11	29	24	10	12	12	13	9	13	18
69	18	14	10	13	28	23	9	10	12	14	9	11	19
106	17	13	13	13	30	24	9	10	12	14	9	11	16
101	2	13	10	13	28	23	10	12	11	13	9	11	20
31	9	12	12	11	30	23	9	12	13	13	11	10	17
41	20	13	13	12	30	24	10	10	13	15	10	11	18
80	0	15	11	13	27	23	10	11	12	13	9	10	20
67	0	14	13	11	28	23	9	11	12	13	9	12	18
45	44	15	12	11	28	22	9	12	13	13	11	11	19
67	0	15	19	11	28	24	10	10	13	13	9	10	18
65	23	16	14	13	30	22	9	10	12	13	9	10	19
94	12	13	15	11	29	23	10	13	11	14	8	12	18
76	2	14	12	13	29	23	9	12	13	14	10	11	18
83	18	14	13	13	29	22	9	12	12	14	10	12	19
66	8	13	10	12	28	23	10	12	12	14	11	11	19
120	28	14	14	11	28	25	9	12	11	14	12	10	19
53	7	14	10	12	26	21	10	10	12	14	10	12	18
78	12	15	16	12	28	23	10	11	11	15	11	11	19
66	0	13	16	12	29	23	8	10	12	14	10	10	19
52	1	13	17	12	29	23	9	10	13	13	10	9	16
74	22	14	12	12	28	23	9	10	14	15	10	10	17
103	38	15	15	12	30	23	9	14	13	13	11	9	19
73	31	12	14	12	27	23	9	13	12	13	9	12	20
109	22	13	10	13	27	23	10	10	12	13	10	10	20
53	12	14	18	12	29	23	10	13	12	13	11	10	17
112	3	14	13	12	28	22	9	9	10	13	9	10	19
100	28	12	16	12	28	23	9	10	12	13	10	10	18
99	1	13	17	11	27	21	10	12	12	13	9	11	19
62	4	13	9	12	29	23	10	13	11	13	8	11	18
49	41	14	13	12	29	24	10	12	12	13	9	10	18
68	0	14	11	12	27	23	9	10	11	14	10	9	19
72	25	13	10	12	27	24	9	10	13	14	9	9	18
101	0	12	11	12	29	24	10	12	12	13	9	12	20
77	35	15	11	13	29	22	9	12	12	13	9	12	17
94	6	15	12	12	29	23	10	12	11	13	9	11	19
73	12	12	12	12	27	23	10	11	11	13	10	13	19
103	20	14	12	12	30	22	10	13	12	13	8	11	17
57	0	13	10	11	29	23	8	10	11	13	9	11	17
88	19	14	16	13	30	21	9	14	14	13	11	10	19
104	0	14	13	12	28	24	9	12	12	13	9	12	20
103	0	14	14	13	28	22	11	15	12	13	9	10	17
89	15	14	19	13	28	23	9	13	12	14	11	10	19
117	23	15	9	12	29	24	10	12	12	14	9	10	20
47	14	12	20	12	28	23	9	9	13	15	10	11	17
31	1	16	12	11	29	23	9	11	12	14	10	11	18
26	0	15	13	12	27	23	10	11	12	13	9	11	18
52	1	14	10	12	29	24	9	12	13	13	8	10	18
109	16	13	13	12	27	24	9	10	13	13	9	11	19
103	46	15	15	12	29	24	9	12	13	13	9	11	18
57	0	14	13	11	30	23	10	10	11	13	10	10	18
69	4	15	16	12	27	23	10	10	14	13	9	10	19
35	7	13	13	11	27	22	8	10	13	14	9	9	18
80	6	14	11	13	28	23	10	10	12	13	11	12	19
79	9	14	10	13	27	24	10	12	11	13	9	9	18
75	1	16	14	11	29	22	9	10	12	15	9	10	18
53	1	13	15	11	28	22	10	12	12	15	9	12	19
33	7	13	16	11	28	21	9	10	11	14	9	10	17
60	2	13	19	13	29	21	9	13	12	13	10	11	18
100	3	15	15	12	30	23	9	12	12	14	9	10	20
41	2	13	14	11	30	23	9	12	12	13	10	10	19
97	1	16	15	12	30	24	10	13	11	14	9	11	18
119	18	15	9	13	29	24	9	12	13	15	10	11	18
41	16	16	10	12	29	23	9	12	12	13	10	10	17
43	12	14	17	12	29	24	9	11	12	13	9	9	18
93	19	14	13	11	29	22	9	10	12	15	9	11	20
123	2	12	10	13	28	24	10	10	13	15	9	9	20
26	21	12	12	11	28	21	9	10	13	13	9	10	18
34	1	15	19	13	27	22	8	13	12	13	9	10	18
99	10	13	10	13	31	23	8	10	11	13	10	10	18
36	15	13	15	12	27	23	10	10	12	12	9	10	20
93	4	14	16	12	31	24	9	11	12	13	8	10	19
99	23	14	13	12	29	22	9	10	12	13	9	10	18
79	19	14	12	13	28	22	10	12	11	13	9	11	19
40	34	13	13	12	27	23	9	10	12	14	8	11	18
55	8	14	12	12	27	22	9	11	13	13	9	9	19
52	0	12	17	12	30	22	9	10	12	13	11	9	18
101	34	13	13	12	29	22	9	10	12	14	9	9	18
57	42	13	10	13	28	23	9	10	11	14	9	10	19
60	22	14	10	13	29	25	9	10	12	13	10	10	18
94	0	16	10	12	29	23	9	12	12	13	9	10	20
68	24	14	11	11	27	24	10	12	12	14	9	11	18
62	2	13	17	11	28	21	10	11	13	15	10	12	17
96	3	15	12	11	30	22	9	13	11	15	8	10	19
91	2	13	20	12	30	24	10	12	12	14	9	12	19
63	3	13	13	13	29	23	9	12	13	13	9	10	19
40	18	16	12	12	30	22	9	10	12	13	8	10	17
104	1	14	13	12	28	24	9	10	12	14	8	10	19
33	6	13	10	12	29	23	9	10	13	14	8	10	19
96	22	13	15	11	27	22	10	13	13	13	8	12	18
81	3	14	12	12	27	24	9	11	11	13	8	10	17
36	0	13	12	11	31	24	10	12	13	13	9	10	18
52	10	16	11	12	28	21	9	10	12	14	9	11	18
55	1	14	13	13	28	23	9	10	12	13	9	9	20
94	5	15	11	12	29	21	9	12	12	13	12	12	18
100	11	12	14	11	27	23	10	11	12	13	9	10	18
64	23	13	15	13	28	25	9	10	12	13	11	10	18
72	30	15	10	12	28	20	9	12	11	13	11	10	20
102	13	14	14	11	30	21	9	11	11	13	11	10	19
39	29	14	11	13	29	23	10	12	11	14	10	11	18
51	2	14	10	11	28	24	9	11	11	14	9	12	17
98	47	14	16	12	31	23	11	10	12	13	9	10	19
37	18	13	15	12	28	23	10	10	12	13	9	10	19
43	5	13	10	11	29	22	9	11	13	14	10	10	18
57	15	15	10	12	30	23	10	13	12	14	8	10	18
100	30	16	11	12	28	23	8	10	12	13	11	13	18
79	27	14	17	11	28	23	9	10	11	14	9	12	20
85	0	15	13	12	27	23	9	10	12	13	9	9	18
48	12	14	10	12	29	21	9	10	11	13	11	11	19
98	39	15	11	13	28	22	9	13	13	13	10	10	18
82	30	15	15	11	28	23	9	10	11	14	9	11	18
68	41	14	12	11	27	22	10	10	12	14	11	11	20
99	0	14	15	13	28	21	10	10	11	13	12	9	20
45	15	16	14	12	31	25	10	10	11	13	9	12	19
60	21	14	18	12	27	23	10	13	13	13	9	11	19
67	4	13	15	12	30	22	9	12	12	13	9	11	19
102	10	13	12	12	30	24	9	13	13	13	8	9	19
66	20	14	15	12	28	22	9	12	12	14	9	9	19
51	6	16	17	11	28	23	9	12	11	15	10	11	20
92	31	13	16	12	27	24	10	13	12	14	8	11	18
48	1	14	19	12	28	23	9	10	14	14	9	13	18
47	5	14	10	12	29	23	9	10	12	13	9	10	19
72	35	12	12	12	27	23	8	12	12	13	9	12	20
86	11	13	10	11	28	22	10	10	12	13	11	11	19
78	24	13	13	11	27	22	9	10	12	13	10	11	20
97	1	14	12	12	30	23	10	12	11	13	10	10	19
80	34	13	13	12	27	23	9	10	12	14	8	11	18
50	28	15	12	13	27	22	9	12	11	15	9	11	21
52	8	13	12	11	29	23	10	12	11	13	9	10	18
43	28	15	12	12	27	22	8	10	12	13	10	10	18
40	2	15	10	12	28	23	9	10	12	13	11	9	17
52	0	14	12	12	29	21	10	10	13	14	8	11	17
74	3	14	14	13	30	21	10	10	12	13	10	10	17
114	4	12	12	12	29	23	10	11	12	13	9	11	17
52	6	15	10	11	29	24	9	12	12	13	10	12	21
38	17	14	10	12	28	22	9	10	12	14	9	11	17
99	1	13	13	13	28	22	9	10	12	12	9	10	19
53	21	13	17	12	31	22	9	12	13	14	9	10	18
45	8	13	17	11	27	22	10	13	12	13	9	11	18
100	10	13	19	12	28	23	9	10	12	14	10	11	19
76	47	15	12	12	29	23	9	10	12	13	9	11	21
93	0	15	13	13	27	23	10	10	11	15	8	11	19
90	10	12	17	11	29	21	9	10	12	14	10	13	20
49	30	13	16	12	28	23	9	12	12	13	9	11	19
97	27	13	12	11	29	23	9	13	12	13	9	9	19
39	10	14	15	13	28	22	9	12	12	13	9	12	20
97	0	16	14	11	29	23	10	13	11	13	9	10	21
39	0	13	15	11	27	21	10	10	12	13	10	11	20
99	20	13	12	12	29	22	9	10	12	13	8	10	19
98	10	14	11	12	30	22	10	10	11	14	10	12	17
55	3	13	16	12	28	21	10	10	11	13	9	9	18
46	10	12	14	11	28	21	8	10	12	13	9	13	18
62	4	14	13	11	29	22	10	10	11	14	9	11	18
26	1	13	12	11	27	24	10	13	12	13	10	12	17
88	0	13	10	12	30	23	8	12	11	13	9	10	18
92	1	13	14	11	28	20	10	15	12	13	9	12	19
104	1	16	12	12	31	22	9	10	13	15	10	11	17
71	2	13	20	11	29	23	9	13	12	13	9	11	17
36	12	15	13	13	27	23	9	13	12	13	8	12	19
109	3	14	15	11	31	24	10	10	12	13	9	11	19
16	26	15	12	12	27	23	9	12	11	13	11	10	19
59	4	13	13	12	27	23	9	10	12	14	8	11	18
60	35	13	12	11	29	24	10	12	12	13	9	10	19
70	46	13	12	13	27	23	9	12	12	13	10	10	19
101	7	14	10	12	29	24	9	12	13	13	8	10	18
80	1	13	14	12	28	24	10	10	12	14	10	11	19
84	2	14	10	11	28	21	10	10	12	14	9	11	18
100	15	13	10	14	28	22	9	14	11	13	9	12	19
90	3	13	15	13	27	25	9	13	12	13	9	11	16
52	30	13	12	13	27	23	10	13	12	13	11	11	18
100	1	12	16	13	27	24	10	12	12	14	10	10	17
102	21	15	15	11	29	23	9	12	11	13	10	10	17
82	20	15	10	13	28	24	9	13	12	13	11	12	21
105	1	15	10	12	28	23	9	10	12	13	11	9	17
50	17	13	12	12	29	23	10	10	12	13	9	11	19
82	23	14	13	12	29	23	10	10	12	14	10	13	16
71	3	14	12	13	29	22	9	13	11	14	10	11	19
78	27	14	16	13	28	25	10	10	12	13	10	11	19
63	3	13	10	11	28	24	10	10	11	13	8	10	18
104	3	14	12	11	29	23	10	10	12	13	9	10	18
30	15	12	13	12	30	23	8	10	14	13	10	13	20
86	22	13	18	12	29	22	9	12	11	14	9	10	19
40	11	12	12	11	30	23	9	12	11	13	10	11	17
97	2	13	11	11	31	23	9	10	13	15	8	11	19
61	2	14	10	11	28	23	9	10	12	14	10	9	18
80	5	14	15	12	28	22	10	10	12	14	12	12	19
68	20	13	11	12	29	23	10	12	11	13	9	9	19
99	0	13	10	12	29	24	9	12	14	14	9	9	17
71	10	12	10	14	28	24	9	12	11	14	11	11	19
37	4	14	19	13	29	23	10	9	12	13	10	10	18
74	1	12	13	13	28	19	9	10	12	13	9	11	18
44	33	13	10	12	28	24	9	13	12	14	10	10	19
84	34	15	10	12	27	24	9	13	13	14	9	10	20
107	23	14	18	12	29	22	9	13	12	13	9	10	17
90	40	13	12	13	29	22	9	13	11	14	8	9	20
41	14	14	20	12	28	22	9	12	11	13	9	10	20
90	0	13	11	13	30	23	9	10	13	15	10	9	20
75	44	14	11	12	29	22	9	13	13	13	10	11	19
42	6	14	10	13	29	24	9	12	12	14	9	10	16
107	5	14	11	12	28	21	8	10	11	14	10	12	19
86	1	12	10	12	31	22	10	10	12	14	9	9	18
65	10	14	10	11	29	24	9	10	11	13	11	10	19
69	0	14	13	11	29	20	9	12	14	13	9	10	19
52	0	13	10	12	27	22	11	12	13	13	9	10	16
46	17	14	12	12	29	23	9	12	11	14	9	11	19
105	22	13	13	12	27	24	9	10	13	13	9	10	19
51	22	14	12	11	29	23	10	10	12	13	9	10	18
85	31	14	19	13	29	23	10	9	12	13	10	10	18
39	5	13	12	12	31	23	9	13	12	14	11	10	18
99	22	14	13	12	28	23	10	10	12	13	10	11	17
103	39	13	11	12	29	22	8	10	12	14	10	13	20
71	22	13	14	12	30	21	9	13	12	14	9	11	19
97	2	14	16	11	27	21	9	12	12	13	9	11	19
93	21	16	11	12	30	22	8	12	12	14	10	12	19
97	15	13	18	11	29	22	10	10	11	13	10	11	18
85	21	15	14	12	27	23	9	12	12	13	11	11	19
110	0	13	12	11	30	22	9	12	12	14	9	11	19
68	2	15	13	13	30	21	10	10	12	14	9	9	19
90	1	14	10	12	27	20	8	15	11	14	10	11	18
39	6	14	11	12	30	23	10	10	13	14	9	10	19
41	16	13	17	12	27	22	10	10	14	14	10	10	19
116	4	15	10	13	29	21	9	13	11	14	9	11	18
39	18	13	14	12	28	24	11	12	12	13	9	11	19
42	18	14	13	12	28	23	10	10	12	13	10	9	18
61	13	13	15	12	29	22	9	12	12	13	9	9	18
78	37	14	11	13	27	23	9	9	12	13	9	10	19
91	18	15	13	11	29	22	9	10	13	14	9	10	20
101	3	13	16	12	27	21	9	9	12	15	9	11	20
86	0	13	10	11	31	22	9	13	13	13	10	11	18
98	14	13	17	12	28	24	9	12	13	14	8	11	19
42	3	12	10	12	27	22	9	11	12	14	9	10	18
68	37	14	13	12	29	23	9	12	11	13	8	11	17
43	2	13	12	12	28	22	9	12	11	13	9	11	19
70	8	14	14	12	27	22	9	11	10	13	11	12	18
29	14	16	13	12	28	21	11	12	12	13	12	10	19
47	1	15	13	13	29	22	9	13	11	13	9	12	18
93	18	13	17	11	28	23	9	14	11	13	9	10	18
91	1	15	10	12	29	22	9	10	12	14	12	9	20
110	0	14	11	13	30	21	10	12	12	13	9	11	19
82	6	13	17	11	28	24	11	13	12	13	11	10	16
98	8	15	18	12	30	23	9	10	13	14	9	13	19
22	12	13	10	12	27	22	10	13	12	15	11	11	17
47	2	16	12	13	28	23	10	14	13	13	9	11	18
47	14	15	15	12	26	22	10	12	12	14	9	11	19
94	3	13	12	12	29	25	10	10	11	13	10	11	18
90	18	12	12	12	27	23	10	11	11	13	10	13	19
100	13	16	13	11	27	24	9	10	12	14	11	10	20
85	0	15	13	11	27	24	11	12	12	13	10	9	19
71	14	14	13	13	27	24	10	15	11	13	9	10	18
34	7	14	17	12	28	23	10	12	13	13	8	11	18
53	8	15	11	13	27	23	10	11	12	13	9	10	20
109	26	13	16	12	29	23	9	13	11	13	10	9	18
44	46	13	12	11	30	23	11	10	11	13	10	12	18
66	10	13	13	13	29	24	10	13	12	13	11	11	19
114	6	14	12	12	28	23	9	12	12	13	10	10	17
81	11	12	13	12	29	22	9	13	11	13	9	11	20
42	19	12	10	11	28	21	10	12	11	14	9	11	18
78	45	13	16	12	27	23	9	12	12	14	10	10	20
102	0	14	13	11	29	21	9	12	14	13	9	10	19
78	12	13	15	11	29	23	10	13	11	14	8	12	18
99	0	13	14	12	28	22	9	12	11	13	10	11	18
40	4	13	14	11	30	21	9	10	11	14	9	10	19
108	5	14	13	12	27	22	10	12	12	13	9	10	18
73	6	14	13	13	29	24	10	13	12	13	11	11	19
57	29	12	13	13	30	22	9	10	11	14	9	10	19
80	11	14	17	13	27	23	9	11	12	15	8	11	18
99	3	13	10	12	26	20	9	13	13	14	8	10	18
30	21	12	14	12	27	22	9	13	11	13	9	11	19
67	2	14	16	12	29	23	9	12	11	14	9	11	20
52	19	13	11	11	31	23	9	10	14	15	8	11	19
66	11	15	16	11	27	23	10	12	12	13	9	11	18
55	2	15	13	13	30	21	10	10	12	14	9	9	19
83	25	15	13	12	31	23	9	11	13	15	9	12	19
36	37	15	10	12	28	23	10	12	12	15	11	10	18
44	3	13	15	13	29	24	10	13	11	14	9	12	18
53	41	13	15	11	29	22	9	10	11	13	9	11	17
79	3	13	12	12	27	23	9	12	12	13	9	10	20
48	26	13	10	12	27	23	9	12	11	15	10	13	18
86	27	12	17	12	26	23	10	12	12	13	8	9	19
52	13	12	16	13	28	24	10	11	12	13	9	12	18
33	43	14	15	11	27	23	9	13	12	13	11	9	20
43	50	16	17	14	29	23	10	13	12	13	11	11	16
26	2	14	12	12	30	23	10	12	11	13	10	10	19
105	12	13	10	11	26	23	10	12	13	13	9	11	20
101	41	15	12	13	30	22	9	12	12	13	10	11	19
67	37	12	13	11	28	22	10	10	12	13	11	11	18
77	0	13	10	12	27	21	9	10	11	14	8	12	16
75	34	14	13	11	28	24	9	10	12	14	9	10	18
103	5	15	17	12	27	24	9	12	13	14	9	11	18
103	2	13	10	11	27	22	9	10	12	13	9	11	18
95	17	13	14	12	29	22	9	10	11	13	9	9	18
49	20	13	13	13	27	24	11	10	11	13	11	9	18
83	25	16	12	12	28	23	10	10	12	14	9	12	17
112	43	14	10	12	29	23	9	10	12	13	9	10	19
114	28	13	14	12	29	22	10	13	11	15	9	13	18
62	3	12	10	12	27	22	9	10	13	13	12	12	19
70	9	15	11	12	29	24	10	10	13	15	11	9	17
77	8	16	13	11	27	22	9	10	12	14	10	10	18
72	21	13	17	12	31	22	9	12	13	14	9	10	18
101	50	13	18	11	30	23	8	12	14	14	9	11	18
93	50	13	14	11	31	21	9	11	14	13	10	9	19
98	12	16	10	12	28	22	9	13	12	15	9	12	18
81	23	14	16	11	27	24	9	10	12	14	8	10	18
57	11	13	17	13	28	23	10	10	14	15	9	11	18
69	21	12	18	12	28	22	8	12	12	13	10	12	18
92	26	15	14	12	28	23	9	10	11	12	11	12	17
68	21	15	14	13	29	22	10	13	12	14	9	11	20
43	20	13	13	12	28	22	10	10	13	14	9	11	18
78	4	13	16	12	28	22	10	12	11	14	10	11	19
78	38	16	10	13	28	22	9	12	12	14	9	12	18
47	17	14	11	13	31	23	9	12	14	14	11	10	19
73	6	14	11	11	29	24	9	10	12	14	9	9	21
107	19	14	16	11	29	22	10	9	12	13	8	10	19
49	3	15	10	12	30	22	10	10	12	13	9	11	17
44	2	13	18	13	26	22	9	10	12	14	9	11	19
40	1	14	15	11	30	24	9	10	12	14	9	11	17
80	1	14	11	12	28	22	10	13	11	13	9	9	19
40	23	14	12	12	29	23	9	12	12	13	9	11	18
45	2	13	11	11	28	24	10	9	12	14	9	10	20
33	3	15	16	12	28	23	9	13	11	14	11	11	17
109	44	14	16	12	28	22	9	10	12	14	9	9	17
85	0	14	10	13	28	20	10	13	12	13	8	11	18
117	13	15	13	12	27	23	10	11	13	13	11	11	18
82	11	14	11	14	28	22	9	10	12	14	9	11	18
100	13	15	13	11	29	22	9	10	13	13	10	10	19
78	17	13	14	11	30	22	9	13	11	13	9	13	17
71	16	13	15	13	27	22	10	10	11	13	9	10	17
105	2	14	12	13	27	22	10	10	14	14	10	10	20
85	0	12	11	12	29	22	9	10	10	15	9	9	18
106	0	15	13	12	27	22	10	14	12	13	10	10	20
74	2	14	10	11	30	22	10	12	13	13	9	11	18
61	19	14	17	12	29	21	10	10	12	14	9	10	19
91	21	15	16	11	27	23	10	12	12	14	9	10	19
97	22	14	12	12	30	24	9	12	11	13	10	11	18
43	9	14	13	11	29	21	9	12	14	13	9	10	19
50	17	13	13	11	30	22	10	11	12	14	11	11	18
78	38	15	12	11	27	21	9	10	11	13	9	11	17
55	17	14	12	12	29	25	9	10	12	13	9	11	19
85	25	12	12	12	29	22	10	12	12	14	9	11	18
37	10	15	9	12	30	23	9	10	11	13	9	10	19
96	1	13	10	11	27	23	10	10	13	14	9	10	19
74	8	13	10	12	27	22	10	13	12	15	11	11	17
81	1	14	11	11	27	22	10	10	11	13	9	10	19
86	4	14	14	11	30	22	9	13	13	13	9	10	18
46	0	12	14	11	28	23	9	15	12	15	10	10	19
35	35	14	10	12	30	23	9	10	12	13	9	11	20
69	0	12	10	12	29	22	9	10	13	13	10	11	19
103	0	14	13	12	29	22	9	12	14	13	11	11	18
60	6	14	9	12	28	23	9	10	12	13	11	11	18
79	16	13	15	13	29	23	9	10	14	14	11	10	17
68	0	14	12	12	29	21	9	13	12	15	9	11	19
96	23	14	15	12	28	22	10	12	12	14	9	11	20
44	0	13	12	13	29	22	10	13	11	13	9	10	19
57	4	13	12	13	28	22	10	12	11	13	9	11	19
57	4	14	18	13	28	22	9	10	12	13	11	13	20
36	0	14	12	12	30	24	9	12	11	13	10	11	18
87	23	13	12	11	28	23	9	12	12	14	9	9	19
80	7	15	9	11	27	23	9	13	12	14	9	10	19
100	28	13	13	13	29	23	10	12	12	15	9	10	20
38	17	14	13	11	29	22	9	12	12	14	11	10	19
72	4	15	12	11	31	23	9	10	12	15	11	12	20
53	14	14	13	11	29	22	9	10	12	14	9	12	18
81	17	14	10	11	28	23	9	12	11	14	10	10	18
31	13	13	10	11	29	22	9	13	12	13	10	10	18
70	17	14	13	12	28	23	10	12	12	14	10	11	20
33	1	13	12	11	27	22	9	12	12	14	10	11	19
38	11	13	11	13	27	22	9	10	11	14	9	10	19
71	33	13	10	11	30	23	9	12	12	14	12	11	18
51	2	16	13	11	30	21	9	13	12	13	11	10	20
93	0	13	19	12	29	24	9	13	12	13	9	11	18
64	12	16	17	12	28	22	9	12	12	14	9	12	20
17	3	14	10	11	28	21	10	10	12	14	9	10	18
26	9	13	11	12	28	23	9	10	12	13	9	10	17
107	10	14	18	13	26	21	9	10	12	14	9	11	20
74	0	13	16	12	27	21	9	10	11	13	9	10	19
61	47	14	17	11	29	23	9	13	10	14	10	11	19
69	36	14	12	11	29	22	10	10	11	13	9	10	18
74	16	13	16	11	28	22	9	14	11	13	9	12	19
76	0	13	17	13	28	23	10	10	14	15	9	11	18
27	0	14	14	12	27	21	9	14	12	13	8	11	19
62	1	13	12	11	28	23	9	11	12	13	9	11	20
96	6	15	11	12	28	21	9	13	11	13	9	10	18
43	6	15	10	13	27	24	9	12	12	14	8	10	18
87	0	14	11	11	30	22	9	13	12	13	9	9	20
97	8	13	16	11	30	22	9	10	11	14	11	12	18
101	0	13	10	12	26	24	9	10	11	13	11	12	18
40	38	12	14	12	27	22	9	13	11	13	9	11	19
107	5	15	18	11	27	23	9	13	13	15	9	11	19
69	23	13	18	11	29	22	9	12	11	13	10	10	19
95	2	13	10	12	28	23	9	12	12	13	9	10	18
37	40	14	10	13	28	21	10	12	12	13	11	12	20
72	11	13	13	11	26	22	9	12	14	13	11	11	18
80	32	14	12	11	27	22	9	13	11	13	9	11	18
46	0	15	12	12	27	20	10	14	11	12	9	11	18
67	12	13	10	12	27	22	9	13	11	13	10	11	17
97	28	15	12	12	30	24	9	10	12	13	9	10	18
99	7	12	20	12	27	22	9	10	12	13	11	10	19
49	14	16	12	12	29	22	10	13	11	13	9	9	18
96	0	13	12	11	28	23	9	13	12	15	11	9	21
43	10	14	16	12	29	22	10	10	13	14	10	10	19
67	2	13	13	12	30	22	9	10	12	13	11	11	17
61	10	15	14	13	31	22	9	10	13	13	9	9	19
24	5	14	13	11	30	23	10	10	11	13	10	10	18
96	38	13	17	11	27	24	10	10	11	13	10	11	17
62	23	12	16	11	30	23	9	12	11	13	9	11	19
46	1	16	19	13	29	22	9	10	12	13	9	10	19
46	33	15	13	11	27	22	9	12	12	13	9	10	18
81	1	16	13	13	26	22	9	10	11	13	11	10	17
47	1	16	13	11	28	23	9	10	12	13	11	10	18
76	5	14	13	11	29	22	11	13	12	14	9	10	20
85	0	13	13	13	29	20	9	12	12	13	9	10	16
98	13	14	17	13	28	25	9	12	12	15	10	11	18
95	0	14	15	11	27	25	10	10	12	13	8	11	18
101	1	12	12	12	29	23	10	10	13	14	10	11	17
99	9	15	15	12	27	22	10	15	12	13	9	12	18
69	22	13	15	11	27	23	10	12	11	14	9	10	19
67	13	16	14	13	29	23	9	10	13	15	9	9	18
53	25	13	15	12	26	24	10	13	12	15	9	11	20
33	14	13	13	13	27	24	9	12	12	12	9	11	18
105	3	14	13	13	28	22	9	10	11	13	11	12	19
81	9	14	10	12	27	24	9	12	11	13	9	10	19
66	32	11	12	12	30	23	10	10	12	13	9	10	17
66	1	15	13	12	26	21	10	10	11	14	10	10	19
61	0	13	17	13	29	24	9	10	11	13	10	10	18
75	20	15	14	12	30	25	9	10	12	15	9	13	19
101	5	16	10	13	27	23	9	10	12	13	10	11	18
110	4	14	12	12	28	22	9	12	12	14	9	13	18
38	22	12	14	12	30	23	10	10	11	13	8	11	18
110	35	15	15	12	28	24	9	13	13	13	11	12	18
44	2	14	19	13	28	23	9	13	11	15	10	11	18
49	18	12	14	13	28	24	9	13	12	14	10	11	18
87	30	12	16	12	29	24	9	11	13	15	9	12	19
97	0	16	10	12	31	23	9	13	12	13	11	10	21
103	18	13	12	12	27	24	9	10	11	14	11	11	17
33	14	16	10	12	28	24	9	11	13	14	9	12	17
93	2	12	15	12	29	22	8	10	13	13	10	12	17
53	2	14	19	12	27	22	9	13	12	14	11	10	18
77	16	15	16	12	29	21	10	10	12	13	12	10	20
71	1	13	11	12	27	22	10	13	11	13	12	11	18
75	6	14	13	13	28	22	9	12	11	13	11	11	17
29	7	13	11	12	29	24	9	13	12	14	11	10	16
47	5	13	18	11	29	23	9	14	11	13	9	9	18
73	0	13	11	13	27	24	8	12	12	15	8	12	17
74	18	13	13	13	27	24	9	12	13	14	11	11	17
62	5	14	14	11	27	21	10	10	12	13	11	10	18
63	27	16	18	12	30	23	9	13	11	13	9	9	20
106	1	14	13	12	29	22	9	10	12	13	9	10	18
70	0	15	14	11	30	24	10	12	11	14	10	12	18
99	8	14	13	12	31	23	9	10	11	13	10	10	19
110	14	13	9	13	27	21	9	15	12	15	9	10	17
38	16	13	10	11	28	22	10	10	12	13	11	11	19
88	5	13	10	12	29	23	9	10	12	15	9	10	20
49	17	15	12	12	30	22	9	12	12	13	9	11	18
84	6	13	13	11	28	23	9	10	12	14	9	10	19
71	34	13	15	12	29	23	9	13	11	13	10	12	18
109	24	12	15	12	29	21	10	11	13	13	10	10	19
67	11	13	11	12	29	22	10	12	12	14	10	10	18
90	25	15	12	12	29	23	9	12	12	13	9	11	18
55	12	13	11	12	28	23	9	10	12	14	9	11	19
95	10	12	20	11	28	23	9	10	12	13	9	10	19
63	13	16	13	11	28	23	9	10	12	13	11	10	18
55	9	14	11	13	28	23	9	12	12	14	10	11	20
97	25	12	13	12	28	20	9	12	11	13	9	10	17
95	1	15	17	13	29	23	10	13	12	15	9	12	19
93	8	13	14	12	28	22	10	10	12	13	9	11	18
54	26	13	10	14	30	24	9	10	12	13	10	11	19
35	16	14	13	12	29	23	10	11	12	14	11	9	20
55	36	14	12	12	27	21	9	10	12	14	12	11	19
60	41	13	14	12	29	22	9	12	13	13	9	10	18
101	17	15	10	12	28	20	9	10	12	13	11	10	19
94	0	13	13	11	26	24	9	13	13	13	10	10	17
104	23	14	10	11	30	22	10	12	13	13	9	11	18
78	0	13	10	12	28	23	10	10	12	13	9	9	18
66	9	13	17	12	27	20	9	12	12	15	10	10	18
91	11	14	9	11	27	22	10	12	12	13	8	11	19
81	0	13	13	11	29	21	9	13	11	14	9	13	18
102	0	15	13	11	29	21	9	10	12	13	11	11	18
101	9	15	20	12	29	23	11	10	11	15	11	11	19
49	3	12	10	11	27	22	9	12	12	14	11	12	18
92	7	14	17	12	28	20	10	10	12	13	11	11	19
78	1	14	13	11	29	20	9	10	11	13	11	12	18
79	13	16	11	13	29	23	11	13	12	14	11	11	21
62	20	13	16	12	27	21	9	9	12	15	9	11	20
89	3	13	16	12	28	23	9	10	12	13	10	11	17
24	19	12	13	12	28	24	10	15	11	13	10	11	21
113	13	14	17	13	27	24	11	12	13	13	9	11	18
50	27	14	10	13	28	24	8	10	12	13	9	11	19
39	5	13	13	12	28	23	10	13	12	14	11	11	19
52	35	13	12	12	26	23	10	12	12	13	9	10	20
99	13	15	10	12	28	21	10	15	12	13	9	12	20
77	0	13	13	12	27	25	8	12	12	13	9	10	18
50	27	14	15	12	27	19	9	12	12	14	9	12	18
46	0	13	17	12	27	23	10	14	11	15	10	12	19
43	30	13	10	12	29	22	9	12	12	15	10	12	18
83	12	12	17	12	29	22	9	12	11	13	10	12	18
89	1	14	14	13	29	23	9	11	12	13	11	11	19
48	8	13	15	12	29	23	9	11	12	13	10	11	18
35	29	13	14	12	28	21	9	12	12	14	9	12	18
90	10	14	11	11	26	22	9	12	11	13	8	10	17
49	7	13	10	11	28	21	11	13	13	14	8	13	18
21	2	12	14	11	27	22	9	11	12	14	9	12	19
114	0	14	18	11	29	23	9	10	12	14	10	11	18
118	2	16	13	11	30	23	9	11	12	14	9	12	18
71	19	15	15	12	26	22	9	10	12	13	11	11	19
45	43	15	17	13	29	24	10	11	12	14	11	10	20
109	7	14	12	12	28	24	9	13	10	14	9	11	18
82	0	14	15	12	28	21	9	13	12	14	11	11	20
78	12	13	13	11	29	23	8	10	11	13	9	10	18
56	6	14	17	12	28	23	9	10	11	13	11	11	18
94	21	14	13	12	27	22	10	12	12	13	9	10	18
74	11	14	16	12	28	23	11	13	11	13	10	11	20
103	6	14	11	12	28	23	9	12	11	14	8	9	19
98	21	14	11	11	26	22	9	12	11	13	8	10	17
85	17	15	10	11	27	24	9	10	11	14	9	10	21
92	16	15	11	13	29	20	10	12	11	14	11	12	18
86	17	12	19	12	29	22	9	12	13	15	9	11	18
71	0	14	12	11	30	25	9	14	12	14	9	11	20
102	0	14	14	12	31	22	9	12	12	14	9	10	17
47	21	13	10	13	28	24	9	10	11	13	9	11	18
30	26	14	16	12	28	25	9	10	13	12	9	11	20
101	2	14	13	11	28	23	9	10	13	14	9	13	19
92	4	14	13	11	29	22	9	10	12	14	10	9	19
72	13	13	17	13	28	21	9	11	12	14	8	10	16
109	4	12	10	12	31	22	10	10	12	14	9	9	18
77	44	13	13	12	29	23	10	10	12	13	9	11	18
52	1	14	14	13	28	23	10	13	12	13	10	10	19
97	22	15	17	14	28	23	9	10	11	13	10	11	17
87	0	13	17	12	28	23	9	12	12	14	10	11	21
31	32	15	17	12	29	22	9	12	11	13	9	10	19
42	25	12	11	12	29	21	9	12	12	13	9	10	19
53	8	12	18	12	26	23	9	12	12	14	10	11	18
60	11	14	11	12	27	22	9	10	11	14	11	10	18
78	11	13	13	13	27	23	9	10	13	13	9	10	19
71	21	14	13	12	29	22	9	10	12	13	9	10	18
47	50	13	14	13	29	22	11	11	13	14	9	12	20
92	4	14	12	12	28	24	9	13	11	13	10	11	20
57	1	13	13	13	29	22	9	13	12	13	8	11	20
85	7	14	12	12	27	24	10	10	12	13	10	10	18
107	18	13	11	12	29	23	9	12	12	14	8	10	20
79	0	16	14	12	28	24	9	10	14	14	10	11	18
50	2	15	13	12	28	23	9	12	12	13	9	10	19
44	3	14	11	12	27	24	9	10	12	13	9	11	19
35	8	15	17	12	27	24	9	12	13	14	9	11	18
35	5	13	16	11	27	24	9	14	11	14	10	11	18
51	21	13	13	12	27	24	9	10	13	13	9	11	19
6	15	12	10	12	29	22	10	13	11	13	9	11	18
38	7	15	14	11	28	22	9	12	12	14	8	11	18
67	41	15	17	11	28	22	10	10	14	13	11	11	18
72	48	14	13	12	31	23	9	12	12	13	10	10	18
95	21	14	12	13	29	23	9	10	11	13	10	10	19
61	6	14	12	12	28	23	9	12	11	14	9	11	19
80	20	13	11	13	27	23	9	9	12	13	9	10	19
97	21	16	12	13	29	20	10	13	12	13	11	11	17
76	12	14	13	12	29	23	10	11	12	14	11	9	20
45	2	13	9	12	29	23	10	13	11	13	8	11	18
75	3	14	10	12	29	22	10	12	12	15	10	11	19
99	12	15	12	12	27	22	8	10	12	13	10	10	18
96	0	14	10	12	29	22	8	12	12	13	10	9	18
66	1	12	18	12	26	23	9	12	12	14	10	11	18
79	24	13	15	12	29	23	10	10	13	14	11	12	19
99	2	13	11	13	27	24	10	9	11	14	9	11	17
79	2	13	12	11	28	23	8	10	11	14	11	10	16
111	2	13	14	13	29	21	11	13	11	13	11	12	18
67	1	13	15	12	29	23	9	11	12	13	10	11	18
76	0	14	16	12	29	23	10	10	12	14	9	11	19
32	10	13	13	13	27	24	11	10	11	13	11	9	18
80	0	15	20	12	28	26	10	10	12	13	10	12	19
55	5	15	13	12	28	21	9	12	12	14	8	9	17
83	1	15	10	12	28	21	9	13	13	12	9	9	18
33	4	15	17	12	29	23	9	10	12	14	9	10	17
73	2	13	12	13	27	23	10	12	12	15	10	12	19
49	26	13	10	12	28	22	10	10	12	14	9	10	20
53	26	14	10	13	29	22	9	10	12	14	9	8	19
95	15	14	17	12	28	20	9	10	12	13	9	11	17
113	6	13	10	12	29	23	9	10	12	15	9	10	20
87	31	14	17	12	27	24	9	11	12	13	11	11	19
76	15	14	12	11	29	22	10	10	11	13	9	10	18
107	27	15	18	14	27	23	9	10	13	16	9	9	18
66	36	13	15	13	28	23	9	12	12	13	10	10	18
91	33	13	13	12	28	24	9	10	11	14	10	9	18
76	9	13	10	13	27	22	9	10	12	13	9	11	18
