# Supplementary material for: Using game theory to thwart multistage privacy intrusions when sharing data
Source: Sci Adv. 2021 Dec 10;7(50):eabe9986. doi: 10.1126/sciadv.abe9986 (PMC8664254; doi:10.1126/sciadv.abe9986)
Supplement: Supplementary file 2 — Data S1 [file sciadv.abe9986_data_s1.zip › sciadv.abe9986_data_s1/DemoKAnonymization/exp/2058/data/target_data/i99.csv]

YOB	State	STR1	STR2	STR3	STR4	STR5	STR6	STR7	STR8	STR9	STR10	STR11	STR12
64	8	13	13	12	29	22	10	12	11	14	11	11	20
48	36	12	10	12	29	22	10	13	11	13	9	11	18
102	3	13	14	13	28	21	9	12	12	13	9	9	19
43	18	13	11	12	29	22	8	12	12	13	11	12	18
69	0	14	15	11	27	21	9	10	12	14	11	10	20
42	1	15	10	13	29	23	9	10	12	13	11	11	18
49	32	14	12	11	28	23	10	10	12	13	9	10	19
97	16	13	10	12	28	24	9	10	12	13	9	9	17
44	37	14	14	11	30	22	9	13	13	13	9	10	18
45	2	13	18	11	29	22	9	11	11	13	10	11	17
70	2	13	20	12	30	24	10	12	12	14	9	12	19
61	15	14	16	12	28	25	9	10	12	11	9	11	20
48	10	15	19	12	30	21	9	12	13	13	9	12	19
107	1	14	13	13	28	24	10	12	12	13	10	11	19
86	4	12	13	13	29	23	9	10	13	13	9	11	18
51	0	13	12	12	31	24	9	12	13	12	8	12	19
103	0	13	17	12	29	23	9	10	13	13	10	9	16
42	10	14	14	12	30	24	9	10	12	13	10	11	17
107	3	13	12	12	30	23	9	11	11	14	9	11	19
57	5	14	14	12	29	24	10	12	12	13	9	11	18
36	3	14	13	12	30	23	9	12	11	13	9	11	20
81	9	14	10	11	28	21	10	10	12	14	9	11	18
82	8	14	14	11	27	20	9	11	12	12	10	9	18
43	1	16	11	12	29	21	9	10	12	13	9	10	20
70	2	13	10	11	28	24	9	12	12	13	8	13	20
108	8	13	10	14	30	24	9	10	12	13	10	11	19
42	11	13	10	13	30	22	9	12	11	14	9	11	19
104	5	14	15	12	28	22	10	10	12	14	12	12	19
38	1	14	12	12	27	23	10	12	13	13	9	10	18
67	12	14	11	13	30	22	8	10	13	13	11	9	18
73	2	14	15	12	27	22	9	13	13	15	9	11	18
76	19	14	17	12	30	24	10	10	12	14	9	9	17
97	3	14	12	12	29	25	9	10	12	14	10	11	18
79	3	15	15	12	30	23	9	14	13	13	11	9	19
71	10	15	11	13	28	21	9	12	11	14	9	11	19
110	7	14	15	13	27	22	9	13	12	13	10	11	18
36	50	16	12	13	27	23	10	11	11	13	10	10	19
100	39	14	17	13	29	21	10	10	12	13	11	11	20
103	3	14	10	11	30	23	9	13	12	13	12	11	19
68	20	15	13	12	27	23	10	11	12	13	9	11	18
48	2	13	10	12	28	23	9	10	12	13	10	9	16
95	28	15	12	12	29	22	10	12	12	13	8	11	19
52	39	14	10	11	27	24	9	12	12	13	9	11	19
66	6	13	17	12	31	22	9	10	12	13	9	11	20
92	2	14	12	13	29	22	9	12	13	14	10	11	18
56	3	14	9	11	28	24	9	12	13	14	10	11	19
78	11	13	18	13	26	22	9	10	12	14	9	11	19
99	10	13	10	13	31	23	8	10	11	13	10	10	18
41	4	13	15	11	28	22	9	12	12	13	9	12	19
79	15	15	11	11	30	22	9	10	13	14	10	13	20
98	3	13	15	11	30	23	9	12	12	13	11	12	19
48	0	12	15	12	29	23	8	10	13	13	10	12	17
110	3	13	14	12	28	23	10	12	12	14	9	11	18
72	0	15	12	11	29	23	9	12	14	13	9	10	18
69	0	13	11	12	28	23	10	13	12	14	10	9	19
65	4	15	12	12	27	20	10	14	11	12	9	11	17
36	5	13	13	12	28	22	9	12	12	15	11	10	17
107	14	13	12	13	29	21	9	10	12	14	9	11	19
42	3	13	16	12	27	23	9	10	13	13	9	10	17
31	19	14	10	13	29	23	10	10	11	14	9	10	19
109	6	15	16	12	28	23	10	11	11	15	11	11	19
75	42	15	15	12	28	22	9	12	12	14	8	9	20
91	3	13	11	12	27	22	9	12	12	13	9	11	19
72	11	16	15	11	27	20	9	10	12	15	10	11	18
38	32	15	11	12	28	22	10	13	12	14	8	12	18
86	5	15	9	12	28	23	9	10	12	14	9	11	16
104	9	14	12	13	28	23	9	12	12	15	9	12	21
73	1	14	14	12	29	23	9	12	11	14	9	11	19
77	0	13	13	12	30	24	8	13	12	14	9	11	18
89	24	16	13	12	28	23	9	12	12	14	10	10	18
62	2	16	10	11	27	22	9	13	12	14	9	11	18
45	0	12	17	12	28	23	9	12	12	14	10	11	17
82	17	12	13	12	28	22	9	11	13	13	10	11	19
82	16	13	17	11	29	24	10	11	12	13	10	10	19
89	9	14	18	12	29	22	10	9	12	13	9	9	17
81	7	13	16	12	28	22	9	13	12	13	9	10	18
77	23	13	9	12	30	23	10	10	12	14	11	10	18
106	0	16	10	12	27	22	9	13	12	14	10	10	20
63	4	14	13	12	30	23	9	12	11	13	9	11	20
95	4	13	10	12	28	21	9	10	12	13	9	11	17
49	2	12	18	11	29	24	9	12	11	14	9	10	18
29	15	15	12	11	29	24	9	10	11	13	10	11	19
64	0	14	14	13	30	21	10	10	12	13	10	9	17
67	25	13	19	11	30	22	10	10	12	15	9	12	20
101	18	14	10	11	28	23	9	12	11	14	10	10	18
93	14	14	18	12	28	23	9	13	13	14	10	10	17
36	8	13	14	12	30	23	9	10	11	15	11	10	18
97	1	12	11	12	28	21	9	14	12	13	10	10	19
68	6	13	11	11	29	23	9	11	12	14	9	13	19
39	4	12	13	11	28	23	9	12	11	13	11	11	19
96	10	15	16	12	28	20	10	14	10	15	11	9	18
38	1	15	18	12	27	23	9	13	12	13	10	12	18
53	6	14	10	12	30	23	9	10	12	13	9	10	19
82	32	14	10	11	27	23	9	12	11	13	10	10	19
28	5	12	11	12	27	23	9	12	13	15	10	11	19
31	6	15	14	13	29	22	9	10	12	14	8	12	18
69	12	16	19	12	27	22	9	12	12	12	8	10	19
83	0	15	12	11	28	23	9	10	12	13	10	11	19
65	2	14	10	12	28	24	10	12	12	14	9	9	20
113	10	14	12	12	29	24	9	12	11	14	9	10	16
64	0	13	12	11	30	22	9	12	12	14	9	11	19
96	0	14	10	13	27	22	9	13	11	13	9	10	20
33	11	14	13	12	29	24	9	10	12	13	11	10	19
86	24	13	13	12	28	23	9	11	11	14	10	11	20
79	2	15	16	13	28	23	9	10	12	14	10	11	21
41	24	14	16	13	29	22	9	12	11	13	9	12	18
64	2	13	15	12	29	23	9	13	11	13	10	12	18
67	1	13	13	11	28	21	10	10	14	14	11	10	19
38	11	13	19	12	28	23	9	10	12	14	10	11	19
55	22	14	17	12	28	22	9	10	12	13	11	11	19
79	3	13	9	12	29	23	9	12	11	14	9	11	19
54	0	14	15	12	28	22	9	10	12	14	11	10	19
48	4	16	11	12	30	23	9	10	11	13	9	10	18
89	5	14	10	11	28	24	8	11	11	14	9	12	17
65	22	13	14	12	31	21	9	12	12	15	10	10	18
100	7	13	11	12	27	24	9	10	11	14	9	9	19
50	3	13	15	12	29	20	9	10	13	13	10	10	18
73	2	14	10	12	29	22	9	10	12	13	8	12	19
74	0	16	10	12	29	22	9	10	12	13	10	13	18
99	2	13	10	12	29	24	9	12	11	13	9	9	19
43	1	15	14	11	28	22	10	12	11	14	10	10	18
94	16	14	16	12	26	23	10	10	11	14	9	10	19
103	11	15	11	11	28	23	9	12	13	13	10	10	18
107	22	13	15	13	29	24	10	13	11	14	9	12	18
68	7	13	10	12	27	21	9	10	11	14	8	12	16
95	4	12	16	12	28	20	9	13	12	14	12	10	18
25	24	15	11	12	30	20	8	12	11	15	9	10	19
92	1	15	11	12	28	22	10	10	12	13	9	10	18
70	4	13	15	12	29	21	9	12	13	13	9	11	18
102	30	13	18	12	28	24	10	13	12	13	9	11	18
64	6	15	15	13	28	23	9	12	12	14	9	11	18
78	23	14	18	12	29	22	10	12	12	14	9	11	18
46	17	12	12	13	30	22	11	13	12	13	11	10	19
77	0	13	19	11	28	23	10	13	12	13	9	12	18
57	6	14	13	12	28	23	9	10	11	14	9	12	20
72	5	13	13	11	28	23	9	13	12	15	10	10	18
60	1	13	13	12	29	22	10	12	12	14	12	11	19
97	0	13	11	12	28	21	9	13	12	13	11	10	19
68	12	13	10	12	29	21	10	12	12	14	9	9	19
54	1	14	12	11	28	22	9	12	13	14	9	11	19
83	14	12	18	11	29	24	9	12	11	14	9	10	18
48	1	16	16	11	27	23	10	12	12	14	9	10	19
49	26	15	10	12	28	22	10	10	14	13	9	11	20
100	9	13	16	12	29	23	10	12	12	13	9	10	19
46	13	16	13	12	30	23	9	10	12	13	10	10	19
73	37	15	13	12	30	23	10	10	13	14	9	11	18
65	0	14	10	12	28	22	9	12	14	13	9	10	18
77	7	13	13	13	29	23	9	13	11	15	11	12	18
50	21	16	20	11	29	22	10	13	11	14	8	10	18
111	24	13	10	12	27	23	9	9	12	14	9	11	19
71	16	14	14	12	30	24	10	12	11	14	10	11	17
92	7	12	11	13	27	23	10	11	13	14	11	10	18
73	7	13	19	13	29	21	10	12	12	13	9	12	18
101	13	13	13	12	29	23	9	10	12	13	10	11	18
77	0	13	10	12	26	20	9	13	13	14	8	10	18
97	8	14	14	12	27	23	9	12	13	13	9	11	19
87	25	14	18	11	28	23	9	10	11	13	11	10	21
61	2	13	9	13	29	22	9	11	12	13	10	11	19
57	27	14	10	11	29	24	9	10	11	13	11	10	19
71	13	16	10	11	27	22	9	13	12	14	9	11	18
99	22	14	13	12	28	22	9	10	12	14	9	10	18
73	1	12	12	12	31	24	11	10	11	13	9	9	18
63	9	15	11	11	30	22	9	12	12	14	9	11	17
100	7	15	10	11	28	23	10	12	12	13	9	11	17
64	26	13	13	12	29	22	9	12	11	13	8	9	17
51	3	14	13	12	29	24	9	10	11	13	9	11	19
68	0	14	11	13	28	24	9	11	13	14	10	11	19
64	17	16	14	11	26	23	10	12	11	13	8	10	18
109	35	14	15	12	28	23	8	13	12	14	10	11	20
87	17	14	12	11	30	23	10	13	11	13	9	10	18
34	23	13	12	12	29	24	11	13	12	13	10	10	17
106	44	13	11	13	29	22	10	12	13	13	10	11	19
70	32	12	11	12	29	21	9	12	13	14	8	10	19
109	20	13	13	11	28	21	9	12	11	13	8	11	20
91	2	14	12	11	27	22	9	13	11	13	9	9	18
47	6	14	12	13	29	24	9	10	13	13	9	11	18
88	8	14	13	13	29	22	9	10	11	13	9	10	18
100	13	14	10	11	28	21	10	10	12	14	9	11	18
52	32	14	10	12	30	22	10	12	12	15	9	12	17
41	0	16	12	12	27	23	10	13	12	13	10	9	17
104	9	16	11	12	28	24	9	15	14	14	9	12	19
105	1	14	10	12	29	24	9	10	12	14	10	11	19
72	8	14	16	12	30	23	9	10	12	15	9	12	19
68	50	13	15	12	26	24	10	13	12	15	9	11	20
38	22	14	15	13	28	22	9	12	12	14	9	11	17
90	0	13	15	12	27	23	10	10	12	13	9	11	18
60	47	14	14	12	29	22	9	10	12	13	11	9	18
106	4	13	12	12	28	22	9	12	12	13	8	9	19
71	0	14	13	11	29	22	9	12	12	14	11	10	19
31	4	16	10	14	29	23	9	13	13	13	10	11	18
69	13	15	13	11	28	24	9	12	12	15	9	10	21
76	14	14	12	13	29	23	10	12	13	13	10	12	18
78	41	12	16	12	29	23	9	13	12	13	9	9	16
96	11	13	13	11	28	23	9	13	12	15	10	10	18
44	28	16	10	13	28	22	9	12	12	14	9	9	19
56	13	14	14	11	28	23	9	12	12	14	9	11	19
68	0	15	16	12	29	24	9	10	12	13	9	10	18
76	0	15	15	12	28	22	9	12	12	14	8	9	20
53	4	12	12	12	28	22	10	12	12	14	9	11	20
57	14	14	19	12	27	22	9	13	12	14	11	10	18
87	24	12	10	11	28	22	8	10	13	14	9	10	18
57	10	14	13	11	29	24	9	10	12	14	10	10	19
80	33	13	12	12	28	23	9	10	11	13	9	11	18
109	2	14	13	11	27	22	9	12	13	13	8	11	19
72	6	14	18	12	29	22	9	12	12	14	8	11	18
66	3	15	10	11	30	23	10	12	12	13	10	11	16
75	22	14	16	12	31	24	9	11	12	13	8	10	19
48	23	12	13	13	28	20	9	10	12	13	9	11	18
76	2	14	14	10	28	24	9	11	11	14	9	11	19
75	14	14	12	12	28	23	9	12	12	13	10	10	17
50	24	13	13	11	28	23	9	13	12	13	8	12	19
64	9	13	10	12	29	20	8	10	12	13	10	11	19
30	9	14	11	11	29	20	9	10	12	13	9	11	19
68	49	14	11	12	28	23	10	13	12	15	11	9	17
62	38	13	12	12	29	22	9	10	12	13	8	10	19
48	17	14	12	12	29	23	9	12	13	15	8	10	19
53	5	14	10	13	28	23	9	10	12	14	9	12	19
34	16	13	19	12	29	24	10	13	12	13	9	9	19
106	0	14	14	14	29	24	9	13	12	13	9	12	20
73	3	12	13	12	27	23	8	12	12	13	9	12	20
48	18	14	10	12	26	21	10	10	12	14	10	12	18
65	0	13	10	12	29	21	10	12	11	13	9	10	19
70	3	15	12	12	28	23	11	11	11	13	10	9	20
105	18	14	10	12	29	21	9	13	11	15	9	9	19
65	3	14	10	11	29	24	9	10	11	14	10	10	17
104	9	14	13	11	28	22	9	12	12	15	8	11	19
56	1	15	17	14	28	23	9	10	11	13	10	11	17
41	2	14	13	11	28	25	10	10	12	13	10	10	20
94	6	12	14	12	29	22	9	10	12	14	9	10	18
86	1	13	13	12	27	22	10	9	12	13	9	12	19
60	1	16	14	13	30	22	9	10	12	13	9	10	19
42	14	14	15	12	27	22	9	10	11	13	11	9	18
98	13	13	12	12	29	23	9	10	12	13	8	10	18
62	0	16	10	12	27	22	9	13	12	14	10	10	20
90	8	13	10	12	29	22	9	12	11	14	10	11	18
40	0	12	14	11	28	23	10	15	13	13	11	9	20
93	8	14	13	12	29	22	9	14	12	13	9	10	19
34	33	14	12	12	28	23	10	12	12	14	9	11	19
103	27	14	15	12	28	22	9	12	13	13	11	9	19
78	25	13	19	13	29	21	9	13	12	13	10	11	18
96	17	13	13	13	27	24	9	10	11	14	10	10	19
41	8	15	13	11	28	24	10	10	12	13	11	9	19
69	5	13	15	12	29	22	9	12	13	13	10	11	17
70	9	13	16	12	28	22	9	13	12	13	9	10	18
37	0	12	16	13	29	21	8	10	14	14	9	10	19
70	30	16	16	11	30	23	9	10	11	13	10	9	17
69	19	14	13	12	28	23	9	10	12	15	11	9	18
94	31	13	20	13	31	22	9	10	12	13	10	10	19
105	49	13	10	12	30	23	8	12	11	13	9	10	18
48	21	13	15	11	27	22	10	13	13	13	8	12	18
49	6	13	14	11	26	22	9	10	12	13	9	10	18
56	10	13	11	11	29	23	9	10	13	13	10	9	19
78	0	13	14	11	28	24	9	11	11	15	10	10	18
87	27	15	13	12	30	22	9	12	12	12	12	11	19
42	3	16	10	12	28	23	9	12	13	14	10	11	18
77	8	14	15	12	28	22	11	10	13	13	9	11	20
75	22	16	12	12	29	21	10	12	12	14	10	12	20
35	0	14	12	11	28	23	9	10	12	14	9	13	19
91	30	14	10	11	27	24	10	13	12	13	9	12	18
89	30	13	16	13	28	23	8	13	12	14	11	9	18
19	21	16	13	11	30	21	9	13	12	13	11	10	20
104	19	13	15	12	26	20	9	10	11	13	10	11	20
28	4	13	13	13	29	23	9	10	11	13	9	10	20
111	1	14	18	11	27	24	10	10	12	13	10	10	18
42	15	13	12	13	29	23	10	13	12	13	10	12	19
82	22	14	17	11	29	22	9	10	13	14	9	10	19
107	16	13	10	12	27	24	9	13	12	13	10	11	21
85	10	16	13	12	30	25	10	13	12	14	10	10	21
93	46	14	9	13	27	20	10	9	13	15	9	10	18
109	2	13	12	12	28	25	9	10	12	15	9	10	18
109	7	14	11	13	28	20	10	10	12	12	11	11	17
94	27	16	16	13	28	23	9	10	12	13	11	9	19
102	23	14	15	12	28	22	9	10	12	14	11	10	19
59	11	16	16	12	30	22	9	12	12	14	9	10	18
59	27	12	10	12	27	22	9	10	13	13	8	11	18
36	18	16	13	11	28	24	9	10	11	13	10	10	21
35	1	14	18	13	26	21	9	10	12	14	9	11	20
53	11	14	19	11	28	24	10	10	12	13	9	11	19
94	1	14	10	13	27	21	10	13	12	13	10	11	18
46	4	13	16	12	28	23	9	12	12	13	9	11	19
96	37	12	16	12	30	24	9	9	14	13	10	10	17
43	14	13	12	13	27	23	9	12	12	13	10	10	19
57	25	16	10	14	29	23	9	13	13	13	10	11	18
91	14	13	10	12	27	23	10	10	13	14	10	12	19
64	0	14	12	12	27	23	9	12	13	14	8	10	17
57	0	13	13	12	26	22	9	12	13	13	8	11	18
60	2	15	13	11	30	23	9	10	11	13	9	10	17
96	0	14	15	11	28	24	10	12	12	13	9	11	19
100	11	14	11	11	29	23	9	10	12	13	9	10	19
52	20	12	14	12	28	22	10	15	11	13	8	10	20
105	7	16	13	12	29	23	9	10	14	15	12	11	18
104	10	12	15	13	28	22	9	14	12	13	10	11	17
55	17	15	12	12	31	25	9	10	13	13	9	11	20
45	3	14	10	11	30	22	9	12	13	13	11	12	18
40	6	13	11	11	27	21	10	12	13	13	11	12	19
104	6	14	15	12	28	23	9	10	12	14	8	10	18
96	0	13	16	13	28	22	9	12	11	14	9	10	19
55	16	13	11	11	28	24	10	9	12	14	9	10	20
56	4	13	15	13	30	20	9	13	13	13	11	11	18
36	4	13	14	12	28	22	9	10	12	13	10	11	17
68	16	14	14	13	28	23	10	12	12	13	11	11	17
94	34	13	10	12	28	21	9	10	12	13	9	11	17
109	0	14	12	13	28	24	10	10	13	13	9	12	17
69	3	13	14	12	28	24	11	12	12	13	9	11	19
49	12	15	19	12	26	24	9	12	12	14	10	10	20
99	15	13	11	12	27	25	9	10	11	13	9	12	19
89	1	13	10	12	29	23	9	13	12	14	10	10	19
37	2	15	19	11	30	22	9	13	12	15	8	11	17
71	16	14	10	13	27	24	9	10	13	13	10	12	17
92	23	13	13	12	29	22	9	10	10	13	11	11	17
61	2	15	13	13	30	21	10	10	12	14	9	9	19
105	10	14	14	12	29	22	11	10	12	14	9	11	20
75	7	12	20	12	27	22	9	10	12	13	11	10	19
95	29	15	12	11	27	22	10	12	12	13	10	11	20
35	9	13	14	11	27	20	9	10	12	13	11	11	18
100	10	13	13	12	31	23	9	15	11	13	11	11	18
79	5	14	13	12	28	23	9	13	12	14	11	10	17
66	22	13	10	12	30	22	10	12	11	13	8	11	18
43	1	13	11	12	28	23	9	10	12	14	9	11	19
57	6	13	14	12	28	21	9	12	12	13	9	9	19
101	1	15	11	11	30	23	9	13	12	13	8	11	19
101	2	12	17	12	30	22	9	10	12	13	11	9	18
87	4	13	12	12	27	24	9	10	11	14	11	11	17
32	5	13	11	11	28	23	9	10	13	13	10	10	18
48	0	15	13	12	28	23	10	12	14	14	9	11	19
40	2	13	12	12	28	24	9	10	12	13	10	12	17
65	4	15	10	13	29	23	9	10	12	13	11	11	18
66	6	15	12	12	30	21	10	10	11	13	10	10	19
30	17	13	17	11	28	24	11	13	12	13	11	10	16
102	33	12	16	12	27	22	8	10	13	13	11	12	18
33	0	13	11	11	29	24	9	10	12	14	10	11	18
74	4	13	15	13	28	22	9	13	12	13	9	10	20
67	19	14	10	12	28	21	9	14	12	13	9	10	19
50	5	15	15	11	28	21	9	10	12	14	10	10	19
55	3	13	11	11	30	23	9	10	13	13	9	10	19
28	14	15	12	13	27	23	9	13	11	14	9	11	18
70	22	13	14	12	29	23	8	10	11	13	10	9	19
105	9	14	13	12	29	24	9	10	12	13	11	10	19
86	45	13	14	12	30	21	9	13	12	14	9	11	19
98	15	13	19	13	29	23	10	13	13	13	9	10	19
48	2	14	16	12	27	23	9	10	12	14	11	11	18
41	0	14	14	11	30	21	10	10	12	13	8	11	20
79	23	13	17	12	28	22	10	12	10	13	9	10	19
53	24	13	13	12	29	24	9	10	12	14	9	10	18
38	45	14	14	13	30	21	10	10	12	13	10	10	16
43	22	13	11	12	28	21	9	13	12	13	11	10	19
45	2	14	10	13	27	24	10	12	11	13	9	9	18
57	8	14	14	11	29	23	8	13	12	14	8	11	18
84	6	13	13	12	29	22	9	12	12	15	9	11	17
102	8	14	15	12	28	22	9	13	12	14	9	11	17
84	21	16	12	12	28	23	10	10	12	13	11	10	19
67	17	15	10	11	28	21	10	9	12	13	8	10	18
64	1	14	17	13	28	24	9	10	12	13	9	10	18
79	0	14	11	12	27	23	9	10	11	14	10	9	19
78	2	14	12	12	27	23	10	10	12	13	11	10	19
45	27	13	12	11	28	23	9	12	11	14	9	10	17
30	13	12	13	12	28	24	10	10	11	13	9	11	17
108	0	14	10	11	28	23	9	10	12	13	9	9	18
103	20	13	16	12	28	23	9	13	12	13	9	10	19
44	32	14	12	12	28	22	9	12	12	12	9	13	18
72	2	14	11	12	26	22	9	10	13	13	10	10	18
68	11	13	14	13	28	22	9	12	13	13	9	12	19
93	27	15	14	13	28	22	9	13	13	13	8	11	16
49	2	14	13	12	28	23	10	12	12	15	10	10	17
39	33	14	12	11	28	23	9	10	12	13	8	11	19
51	14	12	14	11	28	23	9	15	12	15	10	10	19
85	7	14	12	12	26	23	10	12	11	13	9	12	18
84	11	13	10	13	28	23	9	11	12	13	9	10	17
48	6	14	11	12	30	23	10	10	13	14	9	10	19
52	10	14	13	12	30	23	9	10	12	14	9	10	21
33	0	16	12	13	29	20	10	13	12	13	11	11	17
51	0	15	11	13	29	22	10	10	13	14	11	11	18
73	2	13	12	11	28	23	8	10	11	14	11	10	16
97	33	14	10	12	27	22	9	10	12	14	10	12	19
73	17	13	19	13	29	23	11	10	12	13	11	11	17
52	39	14	16	11	29	23	10	12	12	14	10	12	18
98	2	13	18	12	29	24	9	10	12	14	10	10	19
49	12	14	10	12	29	24	9	12	13	13	8	10	18
101	8	15	11	12	28	21	10	13	13	13	8	9	20
37	2	15	13	11	27	22	9	12	12	13	9	10	18
52	13	13	13	12	28	24	9	12	12	13	9	11	18
73	13	13	14	11	29	24	9	12	11	14	9	10	20
53	2	16	9	12	29	22	9	10	13	14	11	11	19
78	18	12	13	12	28	23	10	12	12	15	12	9	18
32	3	15	13	12	29	23	10	9	12	13	9	10	19
88	31	14	12	12	29	22	9	12	12	15	11	10	18
58	0	14	10	11	29	22	9	14	12	13	9	9	18
82	1	13	11	11	28	24	9	10	12	13	10	12	18
97	28	15	11	12	29	22	9	10	12	14	10	12	18
81	12	14	16	14	28	22	9	10	11	13	9	9	18
23	21	15	18	13	29	22	9	11	13	14	9	10	18
48	17	13	12	12	29	22	9	13	12	13	11	10	19
82	24	14	13	11	29	22	9	10	12	14	10	9	19
100	2	13	14	12	28	22	10	10	12	13	9	11	18
74	46	13	11	12	28	23	10	10	12	14	11	11	18
96	2	12	12	12	28	22	10	12	12	14	9	10	20
98	0	12	12	13	30	22	11	13	12	13	11	10	19
47	3	14	11	12	28	23	9	12	11	14	8	9	19
92	9	15	13	11	27	23	10	10	12	13	12	11	19
100	24	14	11	12	28	23	9	10	11	13	9	10	19
67	0	13	13	12	28	22	9	12	11	14	8	10	18
50	17	13	18	11	29	23	9	14	11	13	9	9	18
68	44	15	15	12	27	23	9	11	12	14	9	11	19
56	4	13	15	12	27	23	10	11	12	14	8	11	18
44	4	14	13	12	30	23	9	12	11	13	9	11	20
71	5	13	12	11	29	24	9	12	11	13	10	11	19
102	16	13	16	13	29	22	9	13	12	13	9	10	18
66	4	13	13	12	28	20	9	13	11	12	9	13	20
75	3	13	16	12	28	23	9	10	12	13	10	11	17
105	5	15	16	11	27	23	10	12	12	14	9	10	19
47	2	12	13	12	30	23	8	10	14	13	10	13	20
54	3	13	13	12	28	24	9	12	12	13	9	11	18
45	6	14	11	12	28	23	9	13	12	14	9	11	19
74	37	14	11	13	28	22	9	10	13	13	9	12	18
92	20	13	12	11	32	22	9	10	12	13	11	10	19
53	31	14	12	11	28	22	9	10	12	14	9	12	17
74	20	16	10	11	28	23	9	13	12	13	10	10	18
89	0	12	10	12	27	24	10	12	13	13	9	11	19
60	2	14	12	12	28	25	9	13	12	13	9	9	19
96	10	12	14	11	28	23	9	15	12	15	10	10	19
90	1	14	20	11	28	23	9	10	11	14	10	10	18
96	5	13	10	13	28	22	8	15	12	13	9	11	17
102	21	13	11	12	28	23	10	12	12	13	9	11	20
48	1	13	16	11	30	21	9	10	13	13	11	12	19
64	20	13	13	12	31	23	9	15	11	13	11	11	18
92	0	12	10	12	30	23	9	10	12	13	11	11	21
112	8	13	11	11	28	23	9	12	11	13	9	9	21
103	1	14	11	12	28	21	8	10	11	14	10	12	19
29	22	14	12	12	30	24	10	10	12	14	9	10	17
70	8	15	11	12	29	22	9	10	12	13	10	10	19
84	19	14	10	11	28	22	9	12	12	13	9	11	19
91	22	13	17	13	27	22	9	10	13	15	11	10	18
64	2	16	14	13	30	24	9	12	12	14	11	11	18
86	0	14	20	12	27	23	11	10	12	14	10	8	18
71	2	13	11	12	30	23	10	12	11	15	9	10	19
64	1	13	11	13	31	22	9	12	12	15	9	11	19
76	0	14	20	12	28	23	10	12	13	13	9	11	18
104	10	15	10	11	28	23	10	12	12	13	9	11	17
41	21	15	11	13	29	22	10	10	10	13	9	10	18
91	18	13	13	12	29	22	9	10	10	13	11	11	17
100	38	13	11	11	29	21	9	10	11	13	8	10	20
69	10	13	13	13	30	22	8	12	11	15	9	11	16
65	26	14	13	12	28	23	9	13	12	14	11	10	17
77	0	12	11	12	28	23	8	11	12	13	10	11	18
75	6	14	17	12	27	23	10	13	13	14	8	10	19
29	7	16	9	11	28	21	10	10	13	13	9	11	19
51	2	15	12	12	30	23	9	13	11	14	9	9	20
79	6	13	16	12	28	22	9	13	12	13	9	10	18
47	34	14	10	12	29	24	9	10	11	14	11	12	17
45	12	11	13	12	28	24	10	10	12	13	9	11	18
103	6	14	17	13	28	24	9	10	12	13	9	10	18
49	24	12	18	12	31	22	9	12	12	13	10	9	19
40	14	14	19	12	27	22	9	13	12	14	11	10	18
113	34	13	13	12	28	23	8	12	12	13	10	9	19
109	0	14	12	12	28	25	10	13	12	15	9	11	18
70	9	15	15	12	30	25	9	10	13	14	10	10	17
52	22	13	13	13	29	23	10	12	11	14	11	11	16
81	2	13	20	12	30	22	10	12	12	15	9	12	19
87	1	13	13	13	28	23	9	12	12	13	9	9	18
35	42	13	11	13	28	21	9	10	12	14	11	11	20
36	3	15	15	12	27	24	9	11	14	13	11	11	16
84	39	13	14	11	28	22	9	10	12	13	11	10	17
41	0	13	15	12	29	23	9	13	11	13	10	12	18
111	35	13	14	12	28	24	8	10	12	15	9	11	19
68	1	13	12	12	29	22	9	13	12	13	10	11	17
66	0	12	16	11	29	23	10	10	12	14	10	11	17
96	8	14	12	12	29	23	9	12	13	15	8	10	19
112	12	14	17	12	29	24	9	11	12	13	9	9	18
36	11	14	11	12	28	23	9	10	11	14	10	11	20
91	32	14	13	12	27	22	9	10	11	14	11	9	20
92	32	14	12	11	29	20	11	10	12	14	10	11	19
52	25	15	12	12	31	22	10	12	12	13	9	10	17
80	6	15	17	12	29	23	9	9	14	14	10	10	18
49	40	15	12	11	29	22	10	10	12	14	10	11	16
71	2	15	10	13	29	24	9	10	12	14	10	11	18
61	10	12	17	12	27	23	9	10	13	13	8	12	18
77	25	14	13	13	27	22	9	10	11	13	10	11	19
51	0	15	14	12	29	24	10	10	11	13	9	12	18
95	0	14	10	11	29	23	11	12	13	14	9	11	18
70	19	13	18	12	29	22	9	12	11	14	9	10	19
27	25	14	12	12	28	23	10	13	11	13	10	12	18
76	36	13	15	12	27	22	10	10	13	12	10	11	18
49	0	13	12	11	28	23	9	11	12	13	9	11	20
28	2	15	17	12	28	22	9	12	11	13	9	10	19
101	16	15	10	13	27	23	9	13	11	14	11	11	18
74	19	15	15	12	31	24	10	15	13	13	8	11	17
99	24	15	17	12	28	23	10	10	11	15	11	10	18
57	49	12	11	13	29	21	9	10	13	14	10	12	18
83	18	14	11	13	28	23	9	12	12	14	10	11	20
92	1	14	12	11	28	22	9	12	13	14	9	11	19
65	8	13	12	12	29	24	9	10	12	14	9	9	18
92	4	16	14	13	29	24	10	13	11	13	10	10	18
64	1	15	13	12	28	22	10	11	12	13	8	11	18
78	36	17	17	13	30	23	9	13	12	13	9	13	21
41	16	14	13	13	27	21	10	13	11	13	9	9	19
31	4	14	12	12	28	23	10	13	12	13	11	10	19
81	1	13	18	11	29	25	9	10	11	13	9	11	17
86	16	13	13	12	27	23	9	10	12	14	8	11	18
70	34	15	10	11	30	23	9	13	11	14	10	13	18
103	0	12	12	12	29	23	10	11	12	13	9	11	17
105	28	13	10	12	28	23	9	10	12	13	11	9	18
69	5	14	14	12	28	25	9	12	12	14	10	10	18
44	24	13	19	13	29	23	10	13	13	13	9	10	19
99	22	13	11	12	31	23	9	12	12	14	9	12	19
86	4	13	12	11	29	21	10	13	12	14	10	11	16
93	11	13	10	11	28	22	9	12	13	13	11	11	20
48	23	14	12	11	30	23	10	13	11	13	9	10	18
54	28	14	9	12	28	23	9	10	12	13	11	11	18
38	8	12	11	12	27	24	9	13	12	13	10	12	18
58	3	13	13	13	29	20	9	10	11	14	9	11	18
90	13	13	14	12	31	21	10	12	12	14	9	13	19
106	4	13	20	12	30	24	10	12	12	14	9	12	19
93	3	12	18	12	27	23	10	12	12	14	10	10	18
70	0	13	17	11	30	22	10	10	11	13	9	12	17
61	4	13	10	13	27	22	9	14	11	14	9	11	19
92	9	12	13	13	28	20	9	10	12	13	9	11	18
45	7	13	10	14	29	22	9	10	12	13	9	11	19
72	0	15	9	13	29	24	9	12	13	15	10	11	18
106	3	12	12	12	29	22	10	12	12	14	9	11	18
48	26	14	10	11	27	23	9	10	12	13	10	12	17
106	3	15	13	12	27	22	10	14	12	13	10	10	20
65	1	14	14	13	29	23	9	11	12	13	11	11	19
95	27	12	13	13	28	23	9	13	12	14	8	9	19
92	6	14	12	12	27	23	9	12	12	13	9	12	17
93	5	14	17	12	29	23	9	10	11	15	9	9	17
35	27	13	13	13	28	22	9	10	12	14	11	12	18
103	14	15	15	12	29	21	9	11	12	14	10	9	17
43	37	14	14	11	30	22	9	13	13	13	9	10	18
40	28	13	10	12	29	23	9	12	12	14	11	10	20
65	2	15	13	12	29	20	10	13	11	14	9	10	19
62	4	16	13	12	29	22	10	12	12	14	9	12	18
100	2	14	13	12	30	23	10	13	12	13	9	11	18
74	17	14	13	12	27	22	10	12	13	13	9	10	18
62	9	13	18	12	27	20	10	12	13	13	9	9	19
82	4	15	14	12	28	23	9	11	12	13	11	12	19
85	1	12	11	11	29	23	9	12	11	13	9	10	17
57	5	13	12	13	29	22	9	14	11	14	9	11	19
31	9	12	12	11	30	23	9	12	13	13	11	10	17
45	10	13	14	12	28	21	10	11	13	14	10	11	19
61	4	13	12	12	27	23	10	12	13	14	9	13	18
59	18	14	11	12	28	21	9	12	12	12	9	9	19
30	3	15	16	13	28	24	10	13	11	14	11	11	18
115	20	15	11	11	29	20	10	10	11	13	10	11	18
81	22	13	12	12	30	25	9	13	13	13	9	11	20
53	1	13	16	12	27	21	9	9	12	15	9	11	20
41	12	15	15	12	28	24	9	10	12	14	9	10	18
24	7	16	10	11	31	22	10	10	12	13	8	11	18
101	31	14	20	12	29	22	8	10	11	13	9	11	19
92	8	14	13	12	28	23	9	13	12	13	11	11	21
71	2	15	17	12	28	24	9	10	13	14	10	10	18
37	1	13	10	11	29	21	10	10	12	15	10	10	19
56	2	14	13	12	28	23	10	10	11	13	9	10	18
50	1	16	14	12	28	23	9	10	11	13	12	12	19
86	0	15	10	14	28	23	9	12	12	13	9	11	18
76	15	15	15	12	28	24	9	13	13	13	11	12	18
43	5	14	19	11	27	21	9	12	12	13	10	10	19
103	1	14	13	12	29	23	9	12	11	13	8	11	17
63	0	14	10	11	30	23	9	13	12	13	12	11	19
79	3	14	14	13	30	21	10	10	12	13	10	10	17
91	5	13	10	13	29	23	9	10	12	13	9	12	19
37	0	15	14	12	29	24	9	10	12	13	9	11	17
83	23	14	13	13	28	23	9	13	11	13	9	10	19
69	19	14	12	12	29	21	10	10	12	14	11	11	19
60	38	13	18	11	30	23	8	12	14	14	9	11	18
43	18	15	10	12	30	22	10	12	14	14	9	10	17
94	0	13	14	11	29	22	9	11	12	14	9	10	17
42	5	14	14	11	26	22	9	13	12	13	10	11	16
104	27	13	19	12	29	23	10	14	12	14	11	10	20
106	0	12	17	13	28	22	9	12	11	14	10	10	19
78	11	14	16	12	26	23	10	10	11	14	9	10	19
80	28	13	14	12	29	22	11	10	12	14	9	11	20
75	9	14	11	13	30	23	9	10	11	13	8	10	18
64	13	14	14	11	30	21	9	11	11	13	11	10	19
70	1	14	10	13	30	23	9	10	12	14	9	12	18
74	36	13	18	12	28	22	10	10	12	13	10	9	18
66	27	13	10	12	29	23	9	12	12	13	10	10	19
87	23	14	17	12	29	23	9	10	12	14	9	11	18
42	26	15	10	13	29	21	9	13	11	14	9	11	18
86	1	13	12	11	29	23	10	12	11	13	9	10	18
39	10	15	12	12	30	23	9	13	11	14	9	9	20
60	18	15	13	11	29	22	9	13	13	13	9	10	19
105	17	13	16	12	28	22	10	12	10	13	9	10	19
50	33	14	13	13	30	23	9	10	12	13	10	10	19
88	10	14	17	11	28	22	9	13	12	13	9	10	17
42	1	14	10	13	30	23	9	10	12	14	9	12	18
101	8	14	12	12	30	23	10	10	13	14	11	10	20
50	11	13	13	13	26	22	9	10	11	13	9	11	18
78	5	13	12	11	28	24	10	13	12	14	8	11	20
41	31	15	15	12	29	23	9	10	11	14	10	10	20
93	45	14	11	12	27	25	9	10	12	13	9	12	19
62	48	12	14	11	27	23	10	11	12	13	9	10	18
40	46	13	14	11	29	22	10	10	12	15	9	10	21
38	4	14	13	11	28	22	9	12	12	15	8	11	19
87	0	15	11	13	29	22	9	12	12	13	9	12	17
60	20	12	12	11	28	23	10	12	12	14	10	11	19
43	6	14	13	12	30	23	9	10	13	13	8	10	18
116	5	12	18	11	29	24	9	12	11	14	9	10	18
74	20	13	16	12	28	20	10	13	12	14	9	10	18
69	0	13	15	11	29	22	9	12	12	13	10	11	17
102	6	15	10	12	30	23	10	12	12	14	9	11	18
87	2	14	15	12	29	21	10	12	13	14	9	11	18
91	20	14	13	12	28	22	9	12	12	13	9	10	18
53	6	15	15	13	28	22	9	10	12	13	10	10	18
80	23	14	13	12	31	23	9	12	12	13	10	10	18
68	2	15	11	11	29	23	9	12	11	14	8	10	18
113	3	13	17	12	28	21	9	10	11	14	9	9	17
41	24	13	12	13	27	23	9	10	11	14	10	11	18
101	15	13	10	13	27	21	9	10	12	13	8	10	19
88	3	15	13	12	28	22	10	11	12	13	9	11	18
98	0	13	14	12	27	21	9	10	13	14	9	13	18
58	23	15	10	12	30	20	9	12	11	14	10	10	18
98	11	13	13	11	31	23	8	10	13	13	11	11	19
101	7	13	13	13	29	24	8	13	12	13	9	10	17
89	14	14	20	12	27	23	11	10	12	14	10	8	18
96	15	14	15	12	28	22	9	10	14	14	9	11	18
102	4	14	14	13	28	24	9	13	13	15	9	9	18
33	3	16	14	13	27	23	10	13	12	15	9	11	18
44	16	15	14	12	27	21	9	13	12	13	11	13	19
81	26	13	11	12	28	22	9	10	13	13	10	11	17
103	41	12	17	12	28	22	10	10	12	13	9	10	18
95	2	12	14	13	31	22	9	10	12	13	9	11	17
29	30	13	16	11	29	22	9	12	11	14	9	11	19
106	1	13	9	13	26	22	9	13	13	13	9	11	19
81	5	14	11	11	28	23	9	14	11	13	11	11	18
40	15	15	10	12	28	21	9	10	11	14	9	9	19
34	5	15	15	11	29	25	9	10	12	13	10	9	18
98	42	13	17	12	29	24	9	10	12	13	9	10	18
30	6	13	13	12	29	22	9	13	12	14	9	10	19
101	5	13	17	12	28	24	9	10	14	14	8	13	20
44	9	13	13	12	28	20	9	13	13	13	10	12	18
93	20	14	15	11	28	22	9	13	12	13	11	11	19
54	28	12	14	12	30	23	10	10	11	13	8	11	18
50	2	13	10	13	29	23	10	15	11	13	9	10	19
86	16	14	12	11	26	22	10	13	13	13	9	14	16
105	6	16	12	12	28	21	9	10	12	13	10	9	18
48	5	14	12	11	27	22	11	10	13	14	10	11	18
107	7	14	13	11	28	24	10	10	12	13	11	9	19
77	0	14	18	13	29	22	11	10	12	13	10	11	18
91	15	15	10	11	26	22	10	12	12	14	9	11	17
104	2	13	11	12	27	24	9	10	11	14	9	9	19
92	10	14	11	13	28	23	10	12	12	14	9	11	19
46	12	15	14	12	30	23	10	10	14	13	11	9	21
42	15	15	10	12	28	21	9	13	13	13	9	9	18
70	14	14	12	13	29	24	9	10	14	15	10	9	19
36	21	14	15	12	28	22	10	10	12	14	12	12	19
94	6	13	10	11	28	22	10	10	14	13	9	10	17
49	1	13	13	12	30	22	9	10	12	13	11	11	17
104	19	13	11	11	28	23	9	10	13	13	10	10	18
83	43	13	9	12	28	24	10	12	12	14	9	10	19
41	0	12	9	13	27	22	9	11	12	13	11	10	18
51	24	13	17	12	27	23	10	14	11	15	10	12	19
63	29	14	12	11	29	24	9	13	11	13	9	9	18
50	28	13	16	12	28	22	10	12	11	14	10	11	19
76	2	13	16	12	28	22	10	12	10	13	9	10	19
53	32	13	12	11	30	23	11	10	11	13	10	12	18
72	6	17	14	12	30	22	10	10	12	13	9	11	19
91	4	13	13	13	28	23	9	10	12	13	9	10	19
39	37	12	17	12	30	23	9	11	12	13	9	12	20
97	6	12	16	13	27	24	10	12	12	14	10	10	17
80	37	13	10	12	27	24	9	10	12	13	9	9	18
82	0	13	10	11	27	23	10	10	13	14	9	10	19
71	19	15	15	12	26	22	9	10	12	13	11	11	19
99	3	14	13	12	30	24	10	12	12	13	8	10	19
104	3	13	10	13	30	23	9	10	12	14	10	10	17
61	11	14	19	12	28	22	9	9	12	14	11	13	17
44	21	13	10	13	27	23	8	11	11	13	8	9	18
29	26	14	12	12	27	23	9	12	11	13	11	10	19
71	0	14	10	12	27	22	9	10	12	14	10	12	19
40	8	16	13	11	27	22	9	10	12	14	10	10	18
85	11	13	15	12	29	23	9	11	12	13	10	11	18
34	7	14	15	11	29	23	9	10	11	14	10	10	20
55	9	16	16	11	29	24	9	10	12	13	9	10	18
67	20	14	15	13	28	24	9	12	11	14	9	11	18
61	2	14	16	13	29	22	9	12	11	13	9	12	18
65	22	13	12	13	28	23	10	12	11	14	9	11	18
97	8	13	10	12	27	23	10	10	11	13	10	12	19
61	12	15	13	12	30	23	9	10	11	14	9	10	19
99	13	12	18	13	29	22	9	10	12	14	9	10	17
31	2	16	15	12	30	23	10	12	12	13	10	11	19
73	7	13	16	13	29	23	10	10	12	13	11	12	17
31	30	14	13	13	26	23	9	13	11	14	11	10	20
87	18	12	13	11	27	23	9	10	11	13	8	11	19
103	8	14	12	12	29	23	9	12	13	15	8	10	19
37	26	12	16	13	29	23	9	12	12	14	11	10	17
65	0	15	12	11	27	22	8	10	12	14	9	11	18
57	26	16	12	13	27	23	10	11	11	13	10	10	19
72	7	15	10	11	28	21	10	12	12	14	10	10	19
79	2	15	12	12	29	23	8	10	11	13	10	12	19
35	14	13	13	13	27	24	11	10	11	13	11	9	18
52	44	13	13	11	26	24	10	13	12	13	10	11	17
109	25	14	11	12	27	23	9	10	12	13	9	12	19
58	8	15	15	12	30	23	9	10	12	13	10	11	18
35	0	14	11	13	30	22	9	13	12	13	10	10	19
42	0	15	13	13	30	23	10	13	13	14	11	10	17
113	1	13	10	13	28	24	10	12	12	13	10	9	21
80	0	13	10	12	28	22	10	10	11	13	9	11	18
47	17	14	11	13	31	23	9	12	14	14	11	10	19
31	0	13	13	12	29	22	10	12	11	14	11	11	20
30	1	13	14	13	29	23	9	10	11	14	9	9	19
40	6	16	14	12	27	23	9	12	12	13	9	10	19
76	5	16	16	13	28	23	9	10	12	13	11	9	19
108	5	15	13	13	28	21	9	10	12	14	9	10	20
110	24	13	13	12	29	22	9	13	12	14	9	10	19
49	15	13	11	13	27	21	9	12	12	14	11	11	17
69	4	14	13	12	30	23	9	12	11	13	9	11	20
25	10	15	10	13	29	20	9	13	12	13	10	10	20
42	1	14	12	11	27	24	10	10	12	14	9	10	17
57	6	13	13	12	28	21	9	10	12	14	9	11	18
22	17	15	12	12	31	25	9	10	13	13	9	11	20
75	14	14	16	11	27	23	9	10	12	13	9	13	19
44	17	14	13	11	30	22	9	12	12	13	10	10	18
49	14	13	14	10	30	21	9	10	11	14	9	10	19
44	9	14	13	12	29	22	10	10	11	14	11	11	19
38	6	16	14	11	29	22	10	12	12	13	10	11	19
73	2	13	17	12	27	22	10	13	11	13	9	11	19
47	23	15	12	12	28	23	11	11	11	13	10	9	20
106	0	13	13	11	28	21	10	10	14	14	11	10	19
78	2	12	11	11	28	23	9	12	12	13	8	9	17
79	3	12	16	13	27	24	11	12	11	14	9	10	20
73	9	13	10	11	26	21	10	11	12	15	11	12	19
32	21	12	12	11	28	21	9	10	13	13	9	10	18
91	0	15	20	12	28	23	9	13	12	14	8	10	19
79	0	14	11	12	28	23	9	12	11	14	8	9	19
70	0	13	15	12	27	23	10	10	12	12	9	10	20
41	8	13	20	12	30	24	10	12	12	14	9	12	19
60	3	13	13	12	29	20	9	12	11	13	10	10	19
94	4	13	12	11	27	22	9	12	12	14	10	11	19
52	10	15	18	13	29	20	10	13	12	14	9	11	17
73	0	13	10	12	27	23	9	9	12	14	9	11	19
50	0	13	11	12	29	22	8	12	12	13	11	12	18
74	1	14	11	11	28	24	10	9	12	14	9	10	20
94	23	13	12	11	28	24	10	13	12	14	8	11	20
97	2	14	13	12	27	23	10	12	13	13	9	10	18
39	1	15	12	11	27	22	10	12	12	13	9	11	19
37	6	12	13	11	28	23	9	12	12	13	12	12	17
109	18	15	14	12	31	22	10	13	12	13	10	11	21
106	30	15	13	11	28	23	9	10	12	13	9	10	17
71	20	12	10	12	28	25	10	10	12	13	9	9	18
96	6	16	10	12	28	22	9	13	12	15	9	12	18
77	0	14	19	12	27	22	9	13	12	14	11	10	18
98	11	15	13	12	29	24	9	10	13	14	9	10	17
75	6	14	12	11	29	24	9	13	12	15	8	10	19
49	24	15	16	12	26	23	9	10	13	13	10	11	18
39	18	13	11	12	27	22	9	13	11	13	12	11	18
96	2	13	10	11	28	24	9	12	12	13	8	13	20
113	0	12	12	12	29	22	10	12	12	14	9	11	18
92	2	13	10	12	29	22	10	13	12	14	10	9	18
43	2	14	19	11	27	24	9	12	12	13	11	11	20
93	2	15	13	11	30	23	9	10	11	13	9	10	17
41	7	13	16	13	29	23	10	10	12	13	11	12	17
81	12	15	13	12	28	23	9	12	12	13	9	10	19
63	0	13	13	12	29	22	10	12	11	14	11	11	20
66	26	14	13	11	28	22	9	12	12	15	8	11	19
49	0	15	16	12	29	24	9	10	12	13	9	10	18
31	19	16	12	11	28	22	9	12	12	13	10	12	18
65	5	13	10	13	27	23	9	10	11	14	9	10	16
65	41	14	13	12	28	23	9	10	11	14	9	12	20
74	0	14	10	12	30	22	9	10	12	14	9	10	18
38	37	15	11	11	28	24	9	12	12	13	9	11	19
64	2	14	10	12	27	23	9	12	12	13	9	10	18
35	1	14	11	12	28	23	9	10	11	12	9	10	19
41	20	12	19	13	29	23	10	10	11	13	8	11	18
33	9	14	15	13	28	22	9	12	12	14	9	11	17
66	0	14	12	12	29	22	10	11	12	14	9	10	18
50	23	12	11	11	28	22	10	12	11	13	9	11	19
52	37	14	12	12	30	23	10	10	13	14	11	10	21
40	5	16	13	12	29	23	9	10	14	15	12	11	18
40	20	13	12	11	30	22	9	12	11	13	10	10	20
49	2	12	16	11	31	21	10	12	12	13	9	11	19
49	4	14	10	11	26	24	9	13	12	14	10	11	19
52	6	12	13	13	29	23	9	10	11	13	9	8	18
64	2	14	13	12	29	23	9	13	11	13	10	10	19
31	2	14	11	13	30	24	8	10	12	14	10	11	19
102	6	13	10	12	30	22	9	14	12	13	9	12	20
41	12	14	14	13	30	21	10	10	12	13	10	10	16
96	3	14	16	12	28	21	9	10	12	13	9	12	18
69	9	13	10	11	26	21	10	11	12	15	11	12	19
110	22	14	15	13	28	22	9	12	12	14	9	11	17
84	5	14	12	12	29	21	9	13	12	15	9	11	19
52	5	15	16	11	30	22	9	10	12	14	9	12	20
58	9	13	12	11	31	24	9	10	12	13	9	11	17
87	15	16	13	12	29	24	10	14	12	13	9	10	18
101	23	14	15	12	28	22	9	10	12	14	11	10	19
74	0	13	10	12	29	25	8	10	13	13	9	11	19
76	2	13	14	11	29	23	9	12	12	13	10	10	19
71	14	14	12	11	28	23	10	10	12	13	9	10	17
72	13	13	13	12	29	24	10	15	12	14	9	9	20
38	21	14	17	13	28	24	9	10	12	13	9	9	18
81	28	14	13	12	28	23	10	10	12	13	10	9	18
98	5	13	18	12	28	23	9	10	12	14	12	10	19
101	6	13	20	12	29	23	9	12	14	14	9	11	18
89	16	13	12	11	28	23	9	10	11	14	10	12	19
70	7	13	17	13	30	22	10	12	13	14	10	10	17
104	11	14	9	12	28	23	10	12	11	14	11	10	19
102	26	14	13	11	29	22	10	12	12	14	9	13	21
57	19	13	13	13	31	23	9	14	12	14	9	10	18
49	3	15	9	12	29	24	9	10	12	15	11	11	17
36	6	14	17	12	29	21	10	10	13	15	10	12	20
77	28	15	10	12	30	24	9	12	12	14	10	10	19
31	5	15	13	12	27	23	9	10	12	13	9	9	18
41	7	14	18	12	27	23	10	13	13	13	9	11	19
39	12	12	14	14	28	21	10	12	14	14	9	9	16
41	2	13	12	13	29	23	9	10	12	14	9	10	19
94	6	15	11	12	27	22	9	12	12	13	8	11	19
64	9	16	12	12	29	21	10	12	12	15	10	12	20
90	2	15	15	14	28	24	9	13	12	14	9	10	18
72	7	14	17	11	28	20	9	12	11	13	9	9	18
96	3	14	12	11	28	22	10	13	12	13	9	10	21
57	50	13	12	12	28	24	9	10	12	15	9	10	18
93	33	14	12	12	30	23	9	10	12	13	9	10	19
70	7	15	17	12	31	20	9	13	11	14	12	9	18
72	16	16	15	11	29	23	9	12	12	13	10	13	19
22	1	14	12	11	29	20	11	10	12	14	10	11	19
56	9	13	12	13	27	23	9	10	12	15	11	11	17
72	2	12	10	11	28	22	8	10	13	14	9	10	18
69	19	14	16	11	29	23	9	12	12	13	10	10	20
55	14	14	19	12	27	22	9	10	12	14	11	11	18
75	1	15	15	13	28	23	9	12	12	14	9	11	18
65	4	13	11	11	30	24	9	14	12	15	8	10	19
82	28	14	17	12	30	24	10	10	12	15	9	10	18
43	0	14	12	11	27	24	9	12	12	13	10	11	18
35	16	13	10	12	28	23	9	12	12	13	9	10	18
89	10	13	12	12	29	21	9	11	11	13	10	11	19
56	3	14	10	13	27	22	9	12	11	14	9	11	18
98	0	13	16	12	31	24	10	10	12	15	11	13	18
72	0	14	12	11	31	23	9	12	13	13	8	11	18
35	8	12	18	12	27	23	10	9	12	13	10	11	19
107	2	14	10	11	28	23	10	10	12	14	9	12	19
83	14	12	12	12	30	22	9	12	13	14	9	11	19
55	3	14	12	11	28	22	9	10	12	13	11	10	21
56	11	14	16	12	29	23	11	10	13	15	10	9	20
39	12	14	18	11	28	24	9	13	12	13	11	9	18
43	2	13	10	12	27	23	8	12	11	15	9	10	20
75	16	13	13	11	28	23	9	9	12	13	9	10	17
38	22	14	12	12	29	22	9	10	11	14	11	11	17
60	13	13	15	13	29	22	9	11	12	14	9	11	18
113	15	16	13	11	27	24	9	10	12	14	11	10	20
75	2	13	13	11	28	22	8	10	11	13	10	13	19
104	2	14	13	11	28	23	9	12	13	14	10	10	18
71	1	13	12	11	29	24	9	12	11	13	10	11	19
76	6	15	11	12	28	21	9	13	12	15	8	9	19
100	4	16	18	13	28	24	9	12	12	13	11	10	18
95	7	13	12	11	28	24	10	12	11	14	10	11	19
42	2	16	13	12	29	21	10	13	13	13	9	9	19
70	0	13	15	12	30	24	10	12	12	13	8	12	20
89	46	15	11	12	28	23	9	13	12	14	10	10	18
66	0	14	20	12	28	23	10	12	13	13	9	11	18
78	10	13	14	13	28	24	8	15	13	13	8	9	18
98	0	14	13	12	27	22	10	12	11	13	11	10	18
82	30	14	12	11	28	23	9	10	12	13	8	11	19
93	32	13	10	13	27	23	8	11	11	13	8	9	18
83	7	13	13	13	27	24	11	10	11	13	11	9	18
97	18	14	12	13	29	24	9	10	14	15	10	9	19
69	8	14	15	13	28	22	10	10	11	13	10	10	19
44	0	15	13	11	28	21	9	13	12	13	9	11	18
67	12	13	12	12	28	24	9	10	12	15	9	10	19
109	34	13	11	11	28	22	9	12	12	12	12	10	17
74	0	13	20	12	31	23	10	10	12	15	10	11	19
58	9	12	12	12	28	21	9	10	13	13	9	12	19
86	1	14	9	13	29	23	9	10	12	13	9	11	18
43	3	14	12	12	27	22	9	10	12	13	11	12	20
33	43	14	15	11	27	23	9	13	12	13	11	9	20
44	9	15	15	12	27	23	9	12	14	14	11	10	17
84	17	16	12	11	29	22	10	14	12	14	11	11	19
64	3	13	16	12	28	23	9	13	12	13	9	10	19
55	7	14	14	11	30	24	9	10	12	15	11	10	19
89	3	14	13	12	29	22	9	12	14	13	11	11	18
59	1	14	13	12	26	21	9	10	12	13	9	10	18
77	12	13	18	12	29	23	9	10	12	13	10	12	21
103	13	13	14	12	28	22	10	11	13	14	10	11	19
47	0	13	10	15	28	22	9	14	11	13	9	12	19
108	1	15	17	12	29	23	9	10	11	13	9	10	16
80	3	14	10	12	29	24	10	12	12	14	10	10	21
72	2	15	16	12	28	23	10	11	11	15	11	11	19
79	20	14	15	13	28	22	9	12	11	14	9	11	18
98	13	13	12	13	29	23	9	10	11	13	8	10	18
34	35	14	9	13	29	23	10	10	12	13	9	10	17
106	4	13	13	12	29	23	9	10	12	14	10	11	17
80	2	13	15	13	31	20	9	10	11	14	9	10	19
42	1	13	10	11	28	22	11	11	13	13	11	10	17
39	2	14	15	12	28	22	10	10	12	14	12	12	19
56	17	13	11	11	28	23	9	10	13	13	10	10	18
31	14	14	11	12	30	22	10	10	12	13	9	10	18
95	43	13	14	12	29	22	9	10	11	13	9	9	18
46	1	13	12	12	29	23	9	10	12	13	11	12	19
58	13	14	13	13	28	23	9	13	13	12	9	13	18
65	4	12	20	12	30	22	9	10	12	13	10	10	17
97	1	15	17	12	27	23	8	12	13	14	9	12	20
59	36	14	13	12	28	24	11	10	12	15	10	13	20
105	16	14	13	11	29	22	9	12	12	14	10	11	19
102	31	15	15	13	28	24	9	10	11	13	10	10	17
63	4	14	13	12	28	24	11	10	12	15	10	13	20
73	34	14	11	12	27	25	9	10	12	14	9	11	19
79	0	13	11	12	28	21	9	13	12	13	11	10	19
85	0	15	19	13	26	24	9	10	12	13	9	11	19
80	14	15	12	13	28	24	9	13	12	13	10	11	17
57	15	14	12	11	27	22	9	13	11	13	9	11	18
95	29	14	11	13	27	22	10	12	11	14	9	11	20
33	9	14	13	13	26	23	9	13	11	14	11	10	20
80	9	13	10	12	28	23	10	10	12	13	9	12	17
70	0	13	13	12	27	25	8	12	12	13	9	10	18
91	38	15	10	13	29	23	10	12	12	14	11	10	17
74	1	12	12	11	28	22	9	10	12	13	9	10	20
71	37	15	13	11	27	22	9	13	12	14	10	11	19
62	1	14	15	12	28	22	10	10	12	14	12	12	19
99	7	14	14	11	28	23	9	10	11	14	9	11	17
74	8	13	10	12	27	22	10	13	12	15	11	11	17
33	21	14	12	12	30	24	10	13	12	13	10	11	17
42	1	13	14	11	31	21	9	11	14	13	10	10	19
85	18	15	16	11	26	23	11	10	12	13	10	11	18
81	22	15	16	12	29	22	9	9	12	14	11	10	21
79	17	13	10	12	28	23	9	12	11	15	10	13	18
110	15	13	10	12	29	23	10	10	14	13	9	10	19
96	3	14	13	11	29	24	8	10	13	15	10	10	18
103	37	14	14	11	29	23	10	13	13	15	9	11	18
99	15	14	9	11	28	21	10	12	13	14	11	9	19
74	38	15	11	11	28	23	9	12	12	14	9	11	17
105	1	12	10	13	27	24	9	13	12	13	9	11	18
39	0	15	14	13	30	22	9	10	13	13	9	9	19
68	21	15	11	11	30	23	9	10	12	13	11	10	19
52	19	13	11	11	31	23	9	10	14	15	8	11	19
81	0	15	10	13	29	23	9	10	12	13	11	11	18
52	7	14	12	12	29	21	10	10	13	14	8	11	17
101	4	13	13	12	28	23	10	10	12	13	9	10	18
93	32	13	16	12	27	23	10	10	12	15	9	12	20
57	37	14	13	13	28	22	9	10	12	13	10	9	19
108	0	12	11	13	29	22	9	10	14	14	12	9	18
43	27	13	14	12	28	22	9	12	13	14	10	9	18
46	10	13	9	13	30	22	9	10	12	14	11	11	18
108	3	15	10	12	28	22	10	12	12	14	9	10	19
73	19	14	18	13	29	22	11	10	12	13	10	11	18
34	42	13	14	13	29	23	9	10	11	14	9	9	19
65	4	14	17	12	27	24	9	11	12	13	11	11	19
82	30	13	10	12	28	23	9	10	12	14	10	11	19
69	44	14	12	11	30	24	9	10	12	13	9	11	19
77	15	14	10	12	29	22	10	12	12	14	11	10	17
85	0	13	13	11	28	21	10	10	14	14	11	10	19
49	13	14	9	13	29	24	8	14	12	15	9	11	19
48	8	13	15	12	29	23	9	11	12	13	10	11	18
78	8	15	15	12	28	24	9	13	13	13	11	12	18
57	18	13	14	13	28	23	9	12	12	14	10	10	19
65	10	14	17	12	28	20	9	10	12	13	9	11	17
80	9	13	10	12	28	23	10	10	12	14	9	10	20
109	1	14	16	11	29	22	9	10	12	14	11	10	18
62	0	13	15	13	29	24	9	13	13	13	8	11	20
97	9	16	19	12	28	21	9	11	11	14	8	9	18
40	1	16	20	11	29	22	10	13	11	14	8	10	18
77	15	14	11	12	30	22	10	10	12	13	9	10	18
96	20	14	12	12	27	24	10	10	12	13	10	10	18
62	7	14	13	11	29	22	10	10	11	14	9	11	18
93	0	13	14	11	27	22	9	12	12	14	9	11	20
45	32	15	10	11	29	21	9	12	12	14	11	9	18
98	9	14	10	11	28	21	10	10	12	14	9	11	18
115	20	15	11	12	28	24	9	11	12	13	9	11	18
45	22	15	16	11	29	23	9	10	11	13	9	9	18
87	23	13	10	12	30	22	10	12	11	13	10	12	17
55	7	13	17	12	29	23	9	10	13	13	10	9	16
105	6	14	13	11	29	23	10	10	11	13	12	12	18
109	1	13	17	12	28	23	10	10	12	14	9	11	18
81	7	13	16	12	27	21	9	9	12	15	9	11	20
105	6	15	11	12	27	22	9	12	12	13	8	11	19
46	5	15	10	12	27	24	9	13	13	14	9	10	20
76	20	13	16	11	29	22	10	13	12	15	9	10	19
61	25	15	14	13	30	22	9	12	13	13	9	11	19
109	26	13	11	12	31	23	10	12	12	13	10	9	19
98	8	14	16	12	28	25	9	10	13	12	9	11	20
82	1	14	13	12	27	23	10	12	13	13	9	10	18
47	30	15	14	12	30	25	9	10	12	15	9	13	19
76	10	12	11	12	29	21	9	12	12	13	9	10	19
40	14	14	10	11	27	23	10	14	11	13	10	11	18
98	3	16	14	12	27	22	9	10	11	13	11	12	18
44	0	13	16	12	29	23	9	10	12	13	9	10	21
77	2	13	18	12	27	20	10	12	13	13	9	9	19
99	0	14	13	13	27	24	10	15	11	13	9	10	18
30	24	14	17	12	27	22	10	14	11	13	9	11	19
97	26	13	15	11	30	24	9	10	13	14	9	10	20
83	23	14	11	12	30	23	10	10	13	14	9	9	19
114	1	12	14	12	27	22	9	13	11	13	9	11	19
49	2	14	10	12	30	24	9	12	12	13	9	9	18
63	0	14	12	11	29	22	9	13	11	13	10	11	18
71	1	14	17	12	27	24	9	11	12	13	11	11	19
79	3	13	14	12	29	23	9	13	12	14	9	11	19
77	8	13	14	13	29	23	9	10	11	14	9	9	19
103	4	15	16	12	31	23	9	13	12	14	9	10	19
48	30	13	13	12	27	21	9	12	12	13	10	10	18
99	20	13	13	12	28	20	9	10	11	13	9	9	18
54	1	13	14	12	29	22	10	13	11	15	9	13	18
54	1	14	12	12	30	25	10	12	12	13	10	11	20
51	6	15	15	12	27	24	11	10	12	14	11	10	18
101	16	14	17	12	28	20	9	12	11	13	10	11	20
77	30	14	13	12	29	22	9	15	11	13	10	10	18
26	3	14	13	11	29	20	10	12	12	13	10	10	18
62	27	13	14	12	27	23	9	10	13	13	9	10	18
51	33	13	12	12	28	23	10	10	12	14	9	11	18
110	41	14	10	11	27	23	9	10	12	14	9	11	19
55	12	15	17	12	29	23	9	10	12	14	9	10	17
89	6	14	12	12	30	23	10	10	12	13	9	10	17
95	20	15	13	13	29	25	9	9	14	15	11	12	19
93	0	13	17	11	28	24	11	13	12	13	11	10	16
70	49	14	12	13	28	22	10	10	11	15	11	12	18
