# Supplementary material for: Using game theory to thwart multistage privacy intrusions when sharing data
Source: Sci Adv. 2021 Dec 10;7(50):eabe9986. doi: 10.1126/sciadv.abe9986 (PMC8664254; doi:10.1126/sciadv.abe9986)
Supplement: Supplementary file 2 — Data S1 [file sciadv.abe9986_data_s1.zip › sciadv.abe9986_data_s1/DemoKAnonymization/exp/2058/data/weighted_entropy/i3.csv]

4.489232
3.488866
1.623786
2.175355
1.369742
1.685989
1.657348
1.251993
1.615451
1.411228
1.299018
1.525276
1.574964
1.605723
