# Supplementary material for: Using game theory to thwart multistage privacy intrusions when sharing data
Source: Sci Adv. 2021 Dec 10;7(50):eabe9986. doi: 10.1126/sciadv.abe9986 (PMC8664254; doi:10.1126/sciadv.abe9986)
Supplement: Supplementary file 2 — Data S1 [file sciadv.abe9986_data_s1.zip › sciadv.abe9986_data_s1/DemoKAnonymization/exp/2058/data/weighted_entropy/i35.csv]

4.488014
3.481167
1.616201
2.172372
1.372986
1.694733
1.660955
1.245361
1.613564
1.401770
1.293714
1.526281
1.569508
1.614542
