# Supplementary material for: Using game theory to thwart multistage privacy intrusions when sharing data
Source: Sci Adv. 2021 Dec 10;7(50):eabe9986. doi: 10.1126/sciadv.abe9986 (PMC8664254; doi:10.1126/sciadv.abe9986)
Supplement: Supplementary file 2 — Data S1 [file sciadv.abe9986_data_s1.zip › sciadv.abe9986_data_s1/DemoKAnonymization/exp/2058/data/weighted_entropy/i39.csv]

4.487868
3.470198
1.618892
2.177280
1.367942
1.692935
1.661830
1.247877
1.612481
1.396286
1.297819
1.525264
1.580951
1.607032
