# Supplementary material for: Using game theory to thwart multistage privacy intrusions when sharing data
Source: Sci Adv. 2021 Dec 10;7(50):eabe9986. doi: 10.1126/sciadv.abe9986 (PMC8664254; doi:10.1126/sciadv.abe9986)
Supplement: Supplementary file 2 — Data S1 [file sciadv.abe9986_data_s1.zip › sciadv.abe9986_data_s1/DemoKAnonymization/exp/2058/data/weighted_entropy/i46.csv]

4.481260
3.479446
1.614858
2.170626
1.380121
1.689672
1.670350
1.243825
1.617257
1.398901
1.303451
1.521929
1.571340
1.607147
