# Supplementary material for: Using game theory to thwart multistage privacy intrusions when sharing data
Source: Sci Adv. 2021 Dec 10;7(50):eabe9986. doi: 10.1126/sciadv.abe9986 (PMC8664254; doi:10.1126/sciadv.abe9986)
Supplement: Supplementary file 2 — Data S1 [file sciadv.abe9986_data_s1.zip › sciadv.abe9986_data_s1/DemoKAnonymization/exp/2058/data/weighted_entropy/i68.csv]

4.487321
3.468503
1.616159
2.187469
1.364270
1.693745
1.659474
1.242579
1.618590
1.409627
1.300318
1.521624
1.569508
1.609295
